# Supplementary material for: Ion Mobility Coupled to a Time-of-Flight Mass Analyzer Combined With Fragment Intensity Predictions Improves Identification of Classical Bioactive Peptides and Small Open Reading Frame-Encoded Peptides
Source: Front Cell Dev Biol. 2021 Sep 17;9:720570. doi: 10.3389/fcell.2021.720570 (PMC8484717; doi:10.3389/fcell.2021.720570)
Supplement: Supplementary Table 1 — Summary Search Results. [file Table_1.XLSX]

## Sheet: Blad1
Details of Ms2Rescore searches
			PSMs		Ms-identified Peptides		Matched database headers
sample	Total acquired spectra	PS (PSM report)	SE (FDR <0.01)	All (FDR <0.01)	SE	All	SE	All
P1_brain_a	31771	1143	2185	2253	944	977	390	395
P1_brain_b	32556	1094	2261	2316	1004	1017	391	402
P1_brain_c	35743	1203	2367	2622	1036	1165	426	477
P5_anterior_a	18812	753	1484	1586	647	698	249	265
P5_anterior_b	18948	827	1609	1324	714	605	276	224
P5_anterior_c	19034	746	1435	899	626	468	258	195
P5_posterior_a	35132	1633	2965	3257	1295	1442	484	538
P5_posterior_b	36190	1663	3035	3333	1341	1474	488	533
P5_posterior_c	36427	1686	3086	3366	1365	1488	500	544
P5_cortex_a	26421	1120	2197	2287	991	1039	417	421
P5_cortex_b	26477	1144	2057	2165	903	942	345	367
P5_cortex_c	26888	1149	2065	2336	900	1004	344	384
P5_cerebellum_a	31025	1596	2914	3112	1190	1278	447	471
P5_cerebellum_b	30917	1588	2941	2926	1195	1188	444	449
P5_cerebellum_c	29851	1556	2810	3165	1169	1314	456	510
Details of PEAKs parameters
De Novo Parameters:
Precursor Mass Error Tolerance: 20.00PPM
Fragment Mass Error Tolerance: 0.05DA
Enzyme: None
Fixed Modifications:
Variable Modifications:
- Amidation
- Deamidation (NQ)
- Oxidation (M)
- Pyro-glu from E
- Pyro-glu from Q
Database Search Parameters:
Precursor Mass Error Tolerance: 20.00PPM
Fragment Mass Error Tolerance: 0.05DA
Enzyme: None
Digest Mode: NONE
Missed Cleavage: 3
Target Database: Marlies_mouse_pseudoprot
Taxonomy: all species
Fixed Modifications:
Variable Modifications:
- Amidation
- Deamidation (NQ)
- Oxidation (M)
- Pyro-glu from E
- Pyro-glu from Q
PEAKS PTM Parameters:
De Novo ALC(%) Threshold: 15.0
Modifications: search with all built-in modifications
Find Mutations and Sequence Variants with SPIDER
Psm Filter:
Psm FDR(%): 1.00
De Novo ALC(%)>=: 50.00
Mutation Ion Intensity(%)>=: 0.00
Protein Filter:
Proteins -10lgP>=: 20.0000
Proteins Unique Peptides >= 1
