# Supplementary material for: Ion Mobility Coupled to a Time-of-Flight Mass Analyzer Combined With Fragment Intensity Predictions Improves Identification of Classical Bioactive Peptides and Small Open Reading Frame-Encoded Peptides
Source: Front Cell Dev Biol. 2021 Sep 17;9:720570. doi: 10.3389/fcell.2021.720570 (PMC8484717; doi:10.3389/fcell.2021.720570)
Supplement: Supplementary Table 2 — Neuropeptides identifications. [file Table_2.xlsx]

## Sheet: overview
Neuropeptides
	Column_name	Content
	peptide	MS-identified peptide from MS2ReScore output tables
	proteinIds	proteinIds from MS2ReScore output tables
	totPSM_P1	Total number of PSMs in all replicates of P1_brain
	totPSM_P5a	Total number of PSMs in all replicates of P5 anterior
	totPSM_P5p	Total number of PSMs in all replicates of P5 posterior
	totPSM_P5co	Total number of PSMs in all replicates of P5 cortex
	totPSM_P5ce	Total number of PSMs in all replicates of P5 cerebellum
	swiss_gene	annotated gene in UniProt (reviewed)
	swiss_prot	Uniprot accession (reviewed)
	trembl_gene	annotated gene in UniProt (unreviewed)
	trembl_prot	Uniprot accession (unreviewed)
	ref_seq	Neuropeptide aa sequence in Neuropep reference database
	ref_brain_id	Neuropeptide ID (Neuropep reference database) based on sequence presence of MS-identified peptide in neuropeptide ref_seq
	ref_brain_Length	Length of ref_seq
	ref_brain_Fam	Neuropeptide Family (Neuropep reference database) based on sequence presence of MS-identified peptide in neuropeptide ref_seq
	ref_brain_Name	Neuropeptide Name (Neuropep reference database) based on sequence presence of MS-identified peptide in neuropeptide ref_seq
		In case of no overlap with reference sequence in Neuropep, manually added based on UniProt information
		Ms2rescore				PEAKS
	Family	pept_seq	annotated neuropeptides	#PSM	#prec	pept_seq	annotated neuropeptides	#PSM	#prec
	7B2	16	3	125	1	15	3	106	1
	ACBP	2	1	9	1	1	1	7	1
	Bombesin/neuromedin-B/ranatensin	4	4	55	2	6	4	55	2
	CART	3	2	50	1	3	2	43	1
	Cerebellins	3	3	14	2	2	1	13	1
	Chromogranin/secretogranin	138	8	1530	5	205	9	2122	5
	Galanin	2	1	30	1	0	0	0	0
	Gastrin/cholecystokinin	18	3	109	1	22	2	83	1
	Glucagon	2	1	5	1	1	1	1	1
	GnRH	1	2	6	1	1	2	12	1
	Melanin-concentrating hormone	3	2	28	1	4	2	51	1
	Neurotensin	3	1	66	1	2	1	13	1
	VGF	55	0	900	1	69	0	857	1
	Neuropeptide Y	8	2	87	1	8	2	87	1
	Nucleobindin	1	1	1	1	0	0	0	0
	Opioid	50	11	404	5	94	10	902	4
	POMC	38	7	450	1	33	6	207	1
	ProSAAS	32	8	438	1	46	9	562	1
	Sauvagine/corticotropin-releasing factor/urotensin I	0	0	0	0	2	0	15	1
	Somastostatin	2	1	88	1	5	1	97	1
	Tachykinin	5	2	75	1	15	4	59	1
	TRH	2	1	32	1	4	1	16	1
	Vasopressin/oxytocin	13	2	143	1	15	2	142	1
	Total	401	66	4645	32	553	63	5450	29

## Sheet: neuropeptides
Peptide	overlap	proteinIds	totPSM_P1	totPSM_P5a	totPSM_P5p	totPSM_P5co	totPSM_P5ce	totPSMs	swiss_gene	swiss_prot	trembl_gene	trembl_prot	ref_brain_ID	ref_seq	ref_brain_Fam	ref_brain_Name	-10LgP_P1_a	Mass_P1_a	Length_P1_a	ppm_P1_a	m/z_P1_a	z_P1_a	RT_P1_a	1/k0Range_P1_a	Area_sORFs_P1_brain_a	Intensity_sORFs_P1_brain_a	Scan_P1_a	Precursor_Id_P1_a	Source_File_P1_a	#Spec_P1_a	Accession	PTM_P1_a	Ascore_P1_a	Decoy_P1_a	Sample_P1_a	-10LgP_P1_b	Mass_P1_b	Length_P1_b	ppm_P1_b	m/z_P1_b	z_P1_b	RT_P1_b	1/k0Range_P1_b	Area_sORFs_P1_brain_b	Intensity_sORFs_P1_brain_b	Scan_P1_b	Precursor_Id_P1_b	Source_File_P1_b	#Spec_P1_b
AANSKVAFSAVRSTN	MS2Rescore + PEAKS	sp_Q8BME9_CBLN4	6	0	0	0	0	6	CBLN4	Q8BME9	0	0	NP00919	QNDTEPIVLEGKCLVVCDSNPATDSKGSSSSPLGISVRAANSKVAFSAVRSTNHEPSEMSNKTRIIYFDQILVNVGNFFTLESVFVAPRKGIYSFSFHVIKVYQSQTIQVNLMLNGKPVISAFAGDKDVTREAATNGVLLYLDKEDKVYLKLEKGNLLGGWQYSTFSGFLVFPL	Cerebellins	Cerebellin-4	49.91	1521.79	15	-5.3	508.268	3	29.3477	0.7457-0.7767			6181107	2207	sORFs_P1_brain_a_1_1_1104.d	2	sp_Q8BME9_CBLN4_MOUSE			FALSE	P1_a	42.01	1521.79	15	-5	508.268	3	29.4631	0.7469-0.7779			8414617	1667	sORFs_P1_brain_b_1_1_1105.d	2
AASAPLVETSTPLRL	MS2Rescore + PEAKS	sp_Q9QXV0_PCS1N	6	4	3	5	3	21	PCS1N	Q9QXV0	0	0	NP04929,NP04932,NP04935	ARPVKEPRSLSAASAPLVETSTPLRLRRAVPRGEAAGAVQELARALAHLLEAERQERARAEAQEAEDQQARVLAQLLRAWGSPRASDPPLAPDDDPDAPAAQLARALLRARLDPAALAAQLVPAPAAAPRPRPPVYDDGPTGPDVEDAGDETPDVDPELLRYLLGRILTGSSEPEAAPAPRRLRRSVDQDLGPEVPPENVLGALLRVKRLENPSPQAPARRLLPP,ARPVKEPRSLSAASAPLVETSTPLRL,SLSAASAPLVETSTPLRL	ProSAAS,ProSAAS,ProSAAS	ProSAAS,Big SAAS,Little SAAS	30.61	1524.85	15	2.4	763.435	2	49.3746	1.0209-1.0516	3340	31000	7132498	19028	sORFs_P1_brain_a_1_1_1104.d	2	sp_Q9QXV0_PCS1N_MOUSE			FALSE	P1_a	37.32	1524.85	15	0.9	763.433	2	49.2497	1.0209-1.0516	3240	14700	9355497	18897	sORFs_P1_brain_b_1_1_1105.d	1
AERPLNEQIAEAEADKI	MS2Rescore + PEAKS	sp_P47867_SCG3__II_3456604,sp_P47867-2_SCG3__II_3456604	7	4	6	5	5	27	SCG3, SCG3	P47867, P47867-2	0	0	NP01011	FPKPEGSQDKSLHNRELSAERPLNEQIAEAEADKIKKAFPSESKPSESNYSSVDNLNLLRAITEKETVEKERQSIRSPPFDNQLNVEDADSTKNRKLIDEYDSTKSGLDHKFQDDPDGLHQLDGTPLTAEDIVHKIATRIYEENDRGVFDKIVSKLLNLGLITESQAHTLEDEVAEALQKLISKEANNYEETLDKPTSRTENQDGKIPEKVTPVAAVQDGFTNRENDETVSNTLTLSNGLERRTNPHREDDFEELQYFPNFYALLTSIDSEKEAKEKETLITIMKTLIDFVKMMVKYGTISPEEGVSYLENLDETIALQTKNKLEKNTTDSKSKLFPAPPEKSQEETDSTKEEAAKMEKEYGSLKDSTKDDNSNLGGKTDEATGKTEAYLEAIRKNIEW…	Chromogranin/secretogranin	Secretogranin-3	42.8	1895.96	17	-4.9	632.99	3	43.6617	0.8138-0.8447			6867049	13839	sORFs_P1_brain_a_1_1_1104.d	4	sp_P47867-2_SCG3_MOUSE__II_3456604;sp_P47867_SCG3_MOUSE__II_3456604			FALSE	P1_a	32.87	1895.96	17	-3.6	632.991	3	43.4742	0.8200-0.8509			9086178	13478	sORFs_P1_brain_b_1_1_1105.d	1
APGAMLQIEALQEVLKKLKS	MS2Rescore + PEAKS	sp_P56388_CART	7	0	8	3	0	18	CART	P56388	0	0	NP00871,NP00882	QEDAELQPRALDIYSAVDDASHEKELPRRQLRAPGAMLQIEALQEVLKKLKS,QEDAELQPRALDIYSAVDDASHEKELPRRQLRAPGAMLQIEALQEVLKKLKSKRIPIYEKKYGQVPMCDAGEQCAVRKGARIGKLCDCPRGTSCNSFLLKCL	CART,CART	CART(1-52) (By similarity),Cocaine- and amphetamine-regulated	50.86	2166.24	20	2.6	723.091	3	59.9939	0.9335-0.9643	152	5580	7650360	29110	sORFs_P1_brain_a_1_1_1104.d	2	sp_P56388_CART_MOUSE			FALSE	P1_a
APPEPVPPPR	MS2Rescore + PEAKS	sp_Q0VGU4_VGF	7	1	7	3	3	21	VGF	Q0VGU4	0	0	0	Not found in Neuropep ref Mouse	Precursor not found in Neuropep	Neurosecretory protein VGF	37.03	1055.58	10	0.2	528.795	2	29.0198	0.8027-0.8336			6165496	2066	sORFs_P1_brain_a_1_1_1104.d	3	sp_Q0VGU4_VGF_MOUSE			FALSE	P1_a	37.56	1055.58	10	0.4	528.796	2	28.9798	0.8039-0.8348			8391685	1485	sORFs_P1_brain_b_1_1_1105.d	1
APPEPVPPPRAAP	MS2Rescore + PEAKS	sp_Q0VGU4_VGF	3	1	4	5	5	18	VGF	Q0VGU4	0	0	0	Not found in Neuropep ref Mouse	Precursor not found in Neuropep	Neurosecretory protein VGF	31.3	1294.7	13	-1.9	648.358	2	33.648	0.9150-0.9458			6385805	3975	sORFs_P1_brain_a_1_1_1104.d	2	sp_Q0VGU4_VGF_MOUSE			FALSE	P1_a	42.57	1294.7	13	3.7	648.361	2	33.687	0.9126-0.9434	74.9	1860	8615749	3509	sORFs_P1_brain_b_1_1_1105.d	2
APPEPVPPPRAAPAPTHV	MS2Rescore + PEAKS	sp_Q0VGU4_VGF	10	3	16	6	11	46	VGF	Q0VGU4	0	0	0	Not found in Neuropep ref Mouse	Precursor not found in Neuropep	Neurosecretory protein VGF	35.14	1799.97	18	-6.7	600.993	3	35.3859	0.7841-0.8150			6468599	4869	sORFs_P1_brain_a_1_1_1104.d	3	sp_Q0VGU4_VGF_MOUSE			FALSE	P1_a	39.89	1799.97	18	-6.4	600.993	3	35.3113	0.7841-0.8150			8693011	4331	sORFs_P1_brain_b_1_1_1105.d	3
APPGRPDVFPPPLS	PEAKS	sp_Q0VGU4_VGF_MOUSE;tr_A0A087WQ93_A0A087WQ93_MOUSE	5	1	6	0	0	12	VGF	Q0VGU4	A0A087WQ93	A0A087WQ93	Not Found	Not Found	Not Found	Not Found	32.19	1445.77	14	1.3	723.891	2	46.7029	0.9631-0.9938	1550	8170	7004375	16485	sORFs_P1_brain_a_1_1_1104.d	2	sp_Q0VGU4_VGF_MOUSE;tr_A0A087WQ93_A0A087WQ93_MOUSE			FALSE	P1_a	23.39	1445.77	14	-3.1	723.888	2	46.4575	0.9655-0.9963	145	2120	9228240	16310	sORFs_P1_brain_b_1_1_1105.d	1
APPGRPDVFPPPLSSEHN(+0.98)GQVAEDAVSRPKDDGVPEVR	PEAKS	sp_Q0VGU4_VGF_MOUSE;tr_A0A087WQ93_A0A087WQ93_MOUSE	1	0	0	0	0	1	VGF	Q0VGU4	A0A087WQ93	A0A087WQ93	Not Found	Not Found	Not Found	Not Found	21.7	4018.98	38	7.9	670.842	6	43.3532	0.9360-0.9667	858	9530	6849424	13504	sORFs_P1_brain_a_1_1_1104.d	1	sp_Q0VGU4_VGF_MOUSE;tr_A0A087WQ93_A0A087WQ93_MOUSE	Deamidation (NQ)	N18:Deamidation (NQ):11.10	FALSE	P1_a
APPGRPDVFPPPLSSEHNGQVAEDAVSRPKDDGVPEV	MS2Rescore + PEAKS	tr_A0A087WQ93_A0A087WQ93,sp_Q0VGU4_VGF	9	0	4	1	3	17	VGF	Q0VGU4	A0A087WQ93	A0A087WQ93	0	Not found in Neuropep ref Mouse	Precursor not found in Neuropep	Neurosecretory protein VGF	44.87	3861.89	37	3	773.388	5	46.3704	1.0110-1.0417	36700	236000	6987671	16161	sORFs_P1_brain_a_1_1_1104.d	3	sp_Q0VGU4_VGF_MOUSE;tr_A0A087WQ93_A0A087WQ93_MOUSE			FALSE	P1_a	31.45	3861.89	37	4	773.389	5	46.2423	1.0147-1.0454	48100	404000	9228235	16305	sORFs_P1_brain_b_1_1_1105.d	5
APPGRPDVFPPPLSSEHNGQVAEDAVSRPKDDGVPEVR	MS2Rescore + PEAKS	tr_A0A087WQ93_A0A087WQ93,sp_Q0VGU4_VGF	14	0	31	0	5	50	VGF	Q0VGU4	A0A087WQ93	A0A087WQ93	0	Not found in Neuropep ref Mouse	Precursor not found in Neuropep	Neurosecretory protein VGF	35.79	4017.99	38	2.4	670.674	6	43.6096	0.9372-0.9680	11400	92400	6870747	13897	sORFs_P1_brain_a_1_1_1104.d	5	sp_Q0VGU4_VGF_MOUSE;tr_A0A087WQ93_A0A087WQ93_MOUSE			FALSE	P1_a	39.1	4017.99	38	-0.2	804.606	5	43.3474	1.0503-1.0810	12900	81900	9078745	13325	sORFs_P1_brain_b_1_1_1105.d	4
APPGRPDVFPPPLSSEHNGQVAEDAVSRPKDDGVPEVRA	MS2Rescore + PEAKS	tr_A0A087WQ93_A0A087WQ93,sp_Q0VGU4_VGF	17	2	22	7	10	58	VGF	Q0VGU4	A0A087WQ93	A0A087WQ93	0	Not found in Neuropep ref Mouse	Precursor not found in Neuropep	Neurosecretory protein VGF	39.73	4089.03	39	6	818.818	5	44.531	1.0172-1.0479	12400	61700	6908823	14663	sORFs_P1_brain_a_1_1_1104.d	4	sp_Q0VGU4_VGF_MOUSE;tr_A0A087WQ93_A0A087WQ93_MOUSE			FALSE	P1_a	35.03	4089.03	39	5.1	818.817	5	43.764	1.0209-1.0516	15200	101000	9100100	13750	sORFs_P1_brain_b_1_1_1105.d	8
APPGRPDVFPPPLSSEHNGQVAEDAVSRPKDDGVPEVRAA	MS2Rescore + PEAKS	tr_A0A087WQ93_A0A087WQ93,sp_Q0VGU4_VGF	23	9	0	21	26	79	VGF	Q0VGU4	A0A087WQ93	A0A087WQ93	0	Not found in Neuropep ref Mouse	Precursor not found in Neuropep	Neurosecretory protein VGF	46.13	4160.07	40	0.9	694.352	6	44.1157	0.9397-0.9704	36500	425000	6884688	14188	sORFs_P1_brain_a_1_1_1104.d	10	sp_Q0VGU4_VGF_MOUSE;tr_A0A087WQ93_A0A087WQ93_MOUSE			FALSE	P1_a	53.46	4160.07	40	3.2	833.023	5	43.9652	1.0233-1.0540	41100	365000	9100109	13759	sORFs_P1_brain_b_1_1_1105.d	9
APSGRMSVLKNLQSLDPSHRISD	MS2Rescore + PEAKS	chr9_-1_121490068_121493414_ENSMUST00000216138__II_2424256_TX=10090,sp_P09240_CCKN__II_2424256	6	3	1	6	4	20	CCKN	P09240	0	0	NP02259,NP02261	QPVVPAEATDPVEQRAQEAPRRQLRAVLRTDGEPRARLGALLARYIQQVRKAPSGRMSVLKNLQSLDPSHRISDRDYMGWMDFGRRSAEDYEYPS,KAPSGRMSVLKNLQSLDPSHRISDRDYMGWMDF	Gastrin/cholecystokinin,Gastrin/cholecystokinin	Cholecystokinin,Cholecystokinin-33	37.41	2507.29	23	1.2	627.831	4	46.2816	0.8644-0.8953	3600	38500	6994163	16283	sORFs_P1_brain_a_1_1_1104.d	3	pseudoprot_323;sp_P09240_CCKN_MOUSE__II_2424256			FALSE	P1_a	24.66	2507.29	23	-0.1	627.83	4	46.1533	0.8595-0.8904	3750	19100	9211513	15963	sORFs_P1_brain_b_1_1_1105.d	1
APVDNRDHNEEMVTR	MS2Rescore + PEAKS	tr_Q3UZU8_Q3UZU8,sp_P16014_SCG1,tr_Q8BP91_Q8BP91,tr_Q3UZP2_Q3UZP2,tr_Q9CTW1_Q9CTW1	3	4	3	4	5	19	SCG1	P16014	Q3UZU8, Q8BP91, Q3UZP2, Q9CTW1	Q3UZU8, Q8BP91, Q3UZP2, Q9CTW1	NP01008	APVDNRDHNEEMVTRCIIEVLSNALSKSSVPTITPECRQVLKKSGKEVKGEEKGENQNSKFEVRLLRDPADASGTRWASSREDAGAPVEDSQGQTKVGNEKWTEGGGHSREGVDDQESLRPSNQQASKEAKIYHSEERVGKEREKEEGKIYPMGEHREDAGEEKKHIEDSGEKPNTFSNKRSEASAKKKDESVARADAHSMELEEKTHSREQSSQESGEETRRQEKPQELTDQDQSQEESQEGEEGEEGEEGEEGEEDSASEVTKRRPRHHHGRSGSNKSSYEGHPLSEERRPSPKESKEADVATVRLGEKRSHHLAHYRASEEEPEYGEESRSYRGLQYRGRGSEEDRAPRPRSEESQEREYKRNHPDSELESTANRHGEETEEERSYEGANGRQHRG…	Chromogranin/secretogranin	Secretogranin-1	28.62	1781.81	15	-0.9	594.944	3	24.0498	0.7989-0.8299			5840486	1016	sORFs_P1_brain_a_1_1_1104.d	1	tr_Q9CTW1_Q9CTW1_MOUSE;sp_P16014_SCG1_MOUSE;tr_Q3UZP2_Q3UZP2_MOUSE;tr_Q3UZU8_Q3UZU8_MOUSE;tr_Q8BP91_Q8BP91_MOUSE			FALSE	P1_a	46.56	1781.81	15	4.3	594.947	3	23.9238	0.7989-0.8299			8079414	434	sORFs_P1_brain_b_1_1_1105.d	1
APVSTGAGGGTVLAKMYP	MS2Rescore + PEAKS	sp_Q8R1I2_GRP,chr18_1_65873631_65873807_ENSMUST00000173530	5	3	1	5	2	16	GRP	Q8R1I2	0	0	NP00794	APVSTGAGGGTVLAKMYPRGSHWAVGHLM	Bombesin/neuromedin-B/ranatensin	Gastrin-releasing peptide	47.26	1675.86	18	1.4	838.939	2	46.4752	1.0786-1.1092	3900	24200	7008069	16539	sORFs_P1_brain_a_1_1_1104.d	2	pseudoprot_3843;sp_Q8R1I2_GRP_MOUSE			FALSE	P1_a	44.97	1675.86	18	2.6	838.94	2	46.3614	1.0810-1.1117	3990	64600	9231026	16366	sORFs_P1_brain_b_1_1_1105.d	6
APVSTGAGGGTVLAKMYPR	MS2Rescore + PEAKS	sp_Q8R1I2_GRP,chr18_1_65873631_65873807_ENSMUST00000173530	7	2	0	14	7	30	GRP	Q8R1I2	0	0	NP00794	APVSTGAGGGTVLAKMYPRGSHWAVGHLM	Bombesin/neuromedin-B/ranatensin	Gastrin-releasing peptide	49.68	1831.96	19	-2.9	611.659	3	41.7295	0.8434-0.8743			6774116	11906	sORFs_P1_brain_a_1_1_1104.d	2	pseudoprot_3843;sp_Q8R1I2_GRP_MOUSE			FALSE	P1_a	46.22	1831.96	19	-2.6	611.659	3	41.5996	0.8447-0.8755			8995954	11524	sORFs_P1_brain_b_1_1_1105.d	1
AQEEADAEERRLQEQEELENYIEHVLLHRP	MS2Rescore + PEAKS	sp_Q0VGU4_VGF	1	0	0	2	0	3	VGF	Q0VGU4	0	0	0	Not found in Neuropep ref Mouse	Precursor not found in Neuropep	VGF-derived peptide TLQP-62	33.12	3672.78	30	-6.9	735.558	5	59.6632	0.8780-0.9089			7635260	28570	sORFs_P1_brain_a_1_1_1104.d	1	sp_Q0VGU4_VGF_MOUSE			FALSE	P1_a
ARAPQLDL	PEAKS	sp_P16014_SCG1_MOUSE;tr_Q3UZU8_Q3UZU8_MOUSE;tr_Q8BP91_Q8BP91_MOUSE	5	0	2	0	1	8	SCG1	P16014	Q3UZU8, Q8BP91	Q3UZU8, Q8BP91	NP01008	APVDNRDHNEEMVTRCIIEVLSNALSKSSVPTITPECRQVLKKSGKEVKGEEKGENQNSKFEVRLLRDPADASGTRWASSREDAGAPVEDSQGQTKVGNEKWTEGGGHSREGVDDQESLRPSNQQASKEAKIYHSEERVGKEREKEEGKIYPMGEHREDAGEEKKHIEDSGEKPNTFSNKRSEASAKKKDESVARADAHSMELEEKTHSREQSSQESGEETRRQEKPQELTDQDQSQEESQEGEEGEEGEEGEEGEEDSASEVTKRRPRHHHGRSGSNKSSYEGHPLSEERRPSPKESKEADVATVRLGEKRSHHLAHYRASEEEPEYGEESRSYRGLQYRGRGSEEDRAPRPRSEESQEREYKRNHPDSELESTANRHGEETEEERSYEGANGRQHRG…	Chromogranin/secretogranin	Secretogranin-1	25.32	882.492	8	3.2	442.255	2	37.9753	0.7717-0.8027	744	7130	6593492	6912	sORFs_P1_brain_a_1_1_1104.d	1	sp_P16014_SCG1_MOUSE;tr_Q3UZU8_Q3UZU8_MOUSE;tr_Q8BP91_Q8BP91_MOUSE			FALSE	P1_a	25.06	882.492	8	-0.7	442.253	2	37.8427	0.7890-0.8200			8814113	6223	sORFs_P1_brain_b_1_1_1105.d	1
ARPVKEPRSLSAASAPLVE	PEAKS	sp_Q9QXV0_PCS1N_MOUSE	3	5	1	0	3	12	PCS1N	Q9QXV0			NP04929,NP04932	ARPVKEPRSLSAASAPLVETSTPLRLRRAVPRGEAAGAVQELARALAHLLEAERQERARAEAQEAEDQQARVLAQLLRAWGSPRASDPPLAPDDDPDAPAAQLARALLRARLDPAALAAQLVPAPAAAPRPRPPVYDDGPTGPDVEDAGDETPDVDPELLRYLLGRILTGSSEPEAAPAPRRLRRSVDQDLGPEVPPENVLGALLRVKRLENPSPQAPARRLLPP,ARPVKEPRSLSAASAPLVETSTPLRL	ProSAAS,ProSAAS	ProSAAS,Big SAAS	22.16	1977.1	19	1.3	660.042	3	35.6874	0.8867-0.9175	139	2960	6481473	5003	sORFs_P1_brain_a_1_1_1104.d	2	sp_Q9QXV0_PCS1N_MOUSE			FALSE	P1_a	26.91	1977.1	19	-4.5	660.038	3	35.5622	0.8471-0.8780			8704965	4455	sORFs_P1_brain_b_1_1_1105.d	1
ARPVKEPRSLSAASAPLVETSTPL	MS2Rescore + PEAKS	sp_Q9QXV0_PCS1N	3	0	2	0	0	5	PCS1N	Q9QXV0	0	0	NP04929,NP04932	ARPVKEPRSLSAASAPLVETSTPLRLRRAVPRGEAAGAVQELARALAHLLEAERQERARAEAQEAEDQQARVLAQLLRAWGSPRASDPPLAPDDDPDAPAAQLARALLRARLDPAALAAQLVPAPAAAPRPRPPVYDDGPTGPDVEDAGDETPDVDPELLRYLLGRILTGSSEPEAAPAPRRLRRSVDQDLGPEVPPENVLGALLRVKRLENPSPQAPARRLLPP,ARPVKEPRSLSAASAPLVETSTPLRL	ProSAAS,ProSAAS	ProSAAS,Big SAAS	32.06	2476.36	24	0	620.098	4	42.5222	0.8311-0.8620	632	10800	6812276	12756	sORFs_P1_brain_a_1_1_1104.d	3	sp_Q9QXV0_PCS1N_MOUSE			FALSE	P1_a	29.65	2476.36	24	-1.5	826.461	3	42.4308	0.9544-0.9852	316	11300	9036019	12459	sORFs_P1_brain_b_1_1_1105.d	4
ARPVKEPRSLSAASAPLVETSTPLRL	MS2Rescore + PEAKS	sp_Q9QXV0_PCS1N	6	3	2	4	2	17	PCS1N	Q9QXV0	0	0	NP04929,NP04932	ARPVKEPRSLSAASAPLVETSTPLRLRRAVPRGEAAGAVQELARALAHLLEAERQERARAEAQEAEDQQARVLAQLLRAWGSPRASDPPLAPDDDPDAPAAQLARALLRARLDPAALAAQLVPAPAAAPRPRPPVYDDGPTGPDVEDAGDETPDVDPELLRYLLGRILTGSSEPEAAPAPRRLRRSVDQDLGPEVPPENVLGALLRVKRLENPSPQAPARRLLPP,ARPVKEPRSLSAASAPLVETSTPLRL	ProSAAS,ProSAAS	ProSAAS,Big SAAS	48.99	2745.55	26	-6	550.114	5	46.1349	0.8842-0.9150	9770	97600	6985812	16122	sORFs_P1_brain_a_1_1_1104.d	6	sp_Q9QXV0_PCS1N_MOUSE			FALSE	P1_a	53.81	2745.55	26	0.9	550.118	5	46.0056	0.8867-0.9175	10100	49300	9207796	15886	sORFs_P1_brain_b_1_1_1105.d	8
ASAPLVETSTPL	PEAKS	sp_Q9QXV0_PCS1N_MOUSE	2	0	1	0	0	3	PCS1N	Q9QXV0			NP04929,NP04932,NP04935	ARPVKEPRSLSAASAPLVETSTPLRLRRAVPRGEAAGAVQELARALAHLLEAERQERARAEAQEAEDQQARVLAQLLRAWGSPRASDPPLAPDDDPDAPAAQLARALLRARLDPAALAAQLVPAPAAAPRPRPPVYDDGPTGPDVEDAGDETPDVDPELLRYLLGRILTGSSEPEAAPAPRRLRRSVDQDLGPEVPPENVLGALLRVKRLENPSPQAPARRLLPP,ARPVKEPRSLSAASAPLVETSTPLRL,SLSAASAPLVETSTPLRL	ProSAAS,ProSAAS,ProSAAS	ProSAAS,Big SAAS,Little SAAS	24.24	1184.63	12	0.3	593.322	2	44.4181	0.9052-0.9360	2370	24300	6898633	14483	sORFs_P1_brain_a_1_1_1104.d	2	sp_Q9QXV0_PCS1N_MOUSE			FALSE	P1_a
ASAPLVETSTPLR	MS2Rescore + PEAKS	sp_Q9QXV0_PCS1N	1	0	3	0	0	4	PCS1N	Q9QXV0	0	0	NP04929,NP04932,NP04935	ARPVKEPRSLSAASAPLVETSTPLRLRRAVPRGEAAGAVQELARALAHLLEAERQERARAEAQEAEDQQARVLAQLLRAWGSPRASDPPLAPDDDPDAPAAQLARALLRARLDPAALAAQLVPAPAAAPRPRPPVYDDGPTGPDVEDAGDETPDVDPELLRYLLGRILTGSSEPEAAPAPRRLRRSVDQDLGPEVPPENVLGALLRVKRLENPSPQAPARRLLPP,ARPVKEPRSLSAASAPLVETSTPLRL,SLSAASAPLVETSTPLRL	ProSAAS,ProSAAS,ProSAAS	ProSAAS,Big SAAS,Little SAAS	31.82	1340.73	13	-12.2	671.364	2	37.9937	0.9409-0.9717			6593500	6920	sORFs_P1_brain_a_1_1_1104.d	1	sp_Q9QXV0_PCS1N_MOUSE			FALSE	P1_a
ASAPLVETSTPLRL	MS2Rescore + PEAKS	sp_Q9QXV0_PCS1N	11	5	5	3	9	33	PCS1N	Q9QXV0	0	0	NP04929,NP04932,NP04935	ARPVKEPRSLSAASAPLVETSTPLRLRRAVPRGEAAGAVQELARALAHLLEAERQERARAEAQEAEDQQARVLAQLLRAWGSPRASDPPLAPDDDPDAPAAQLARALLRARLDPAALAAQLVPAPAAAPRPRPPVYDDGPTGPDVEDAGDETPDVDPELLRYLLGRILTGSSEPEAAPAPRRLRRSVDQDLGPEVPPENVLGALLRVKRLENPSPQAPARRLLPP,ARPVKEPRSLSAASAPLVETSTPLRL,SLSAASAPLVETSTPLRL	ProSAAS,ProSAAS,ProSAAS	ProSAAS,Big SAAS,Little SAAS	41.71	1453.81	14	-1.5	727.913	2	48.7818	0.9877-1.0184	9110	107000	7112985	18625	sORFs_P1_brain_a_1_1_1104.d	4	sp_Q9QXV0_PCS1N_MOUSE			FALSE	P1_a	38.67	1453.81	14	1.6	727.915	2	48.8821	0.9914-1.0221	8700	36400	9341521	18571	sORFs_P1_brain_b_1_1_1105.d	1
AVPRGEAAGAVQ(+0.98)ELA(-0.98)	PEAKS	sp_Q9QXV0_PCS1N_MOUSE	1	0	0	0	0	1	PCS1N	Q9QXV0			NP04929	ARPVKEPRSLSAASAPLVETSTPLRLRRAVPRGEAAGAVQELARALAHLLEAERQERARAEAQEAEDQQARVLAQLLRAWGSPRASDPPLAPDDDPDAPAAQLARALLRARLDPAALAAQLVPAPAAAPRPRPPVYDDGPTGPDVEDAGDETPDVDPELLRYLLGRILTGSSEPEAAPAPRRLRRSVDQDLGPEVPPENVLGALLRVKRLENPSPQAPARRLLPP	ProSAAS	ProSAAS	21.16	1437.76	15	5.1	719.89	2	37.3048	0.9655-0.9963	480	4080	6556355	6175	sORFs_P1_brain_a_1_1_1104.d	1	sp_Q9QXV0_PCS1N_MOUSE	Deamidation (NQ); Amidation	Q12:Deamidation (NQ):1001.00;A15:Amidation:1001.00	FALSE	P1_a
AVPRGEAAGAVQELA	PEAKS	sp_Q9QXV0_PCS1N_MOUSE	4	4	0	3	2	13	PCS1N	Q9QXV0			NP04929	ARPVKEPRSLSAASAPLVETSTPLRLRRAVPRGEAAGAVQELARALAHLLEAERQERARAEAQEAEDQQARVLAQLLRAWGSPRASDPPLAPDDDPDAPAAQLARALLRARLDPAALAAQLVPAPAAAPRPRPPVYDDGPTGPDVEDAGDETPDVDPELLRYLLGRILTGSSEPEAAPAPRRLRRSVDQDLGPEVPPENVLGALLRVKRLENPSPQAPARRLLPP	ProSAAS	ProSAAS	29.45	1437.76	15	5.1	719.89	2	37.3048	0.9729-1.0037	480	4080	6557274	6184	sORFs_P1_brain_a_1_1_1104.d	1	sp_Q9QXV0_PCS1N_MOUSE			FALSE	P1_a	26.65	1437.76	15	0.6	719.886	2	37.2973	0.9704-1.0012	430	6190	8786266	5676	sORFs_P1_brain_b_1_1_1105.d	2
AVPRGEAAGAVQELARALAHLLEAERQE	MS2Rescore + PEAKS	sp_Q9QXV0_PCS1N	2	0	0	0	0	2	PCS1N	Q9QXV0	0	0	NP04929	ARPVKEPRSLSAASAPLVETSTPLRLRRAVPRGEAAGAVQELARALAHLLEAERQERARAEAQEAEDQQARVLAQLLRAWGSPRASDPPLAPDDDPDAPAAQLARALLRARLDPAALAAQLVPAPAAAPRPRPPVYDDGPTGPDVEDAGDETPDVDPELLRYLLGRILTGSSEPEAAPAPRRLRRSVDQDLGPEVPPENVLGALLRVKRLENPSPQAPARRLLPP	ProSAAS	ProSAAS	34.84	2954.57	28	-3.3	739.647	4	60.219	0.9286-0.9594	1200	19400	7659769	29419	sORFs_P1_brain_a_1_1_1104.d	1	sp_Q9QXV0_PCS1N_MOUSE			FALSE	P1_a	36.44	2954.57	28	-4.2	739.646	4	60.2042	0.9310-0.9618	599	14100	9888215	30185	sORFs_P1_brain_b_1_1_1105.d	1
AYGFRDPGPQ	MS2Rescore + PEAKS	sp_P26339_CMGA,tr_Q3UN28_Q3UN28	3	0	2	0	0	5	CMGA	P26339	Q3UN28	Q3UN28	NP01004	LPVNSPMTKGDTKVMKCVLEVISDSLSKPSPMPVSPECLETLQGDERILSILRHQNLLKELQDLALQGAKERAQQPLKQQQPPKQQQQQQQQQQQEQQHSSFEDELSEVFENQSPDAKHRDAAAEVPSRDTMEKRKDSDKGQQDGFEATTEGPRPQAFPEPNQESPMMGDSESPGEDTATNTQSPTSLPSQEHVDPQATGDSERGLSAQQQARKAKQEEKEEEEEEEAVAREKAGPEEVPTAASSSHFHAGYKAIQKDDGQSDSQAVDGDGKTEASEALPSEGKGELEHSQQEEDGEEAMVGTPQGLFPQGGKGRELEHKQEEEEEEEERLSREWEDKRWSRMDQLAKELTAEKRLEGEDDPDRSMKLSFRTRAYGFRDPGPQLRRGWRPSSREDSVEA…	Chromogranin/secretogranin	Chromogranin-A	31.42	1106.51	10	12.8	554.272	2	34.285	0.8422-0.8731			6416154	4294	sORFs_P1_brain_a_1_1_1104.d	2	sp_P26339_CMGA_MOUSE;tr_Q3UN28_Q3UN28_MOUSE			FALSE	P1_a	27.89	1106.51	10	3	554.266	2	34.2302	0.8410-0.8718			8641485	3765	sORFs_P1_brain_b_1_1_1105.d	1
AYGFRDPGPQ(+0.98)L(-0.98)	PEAKS	sp_P26339_CMGA_MOUSE;tr_Q3UN28_Q3UN28_MOUSE	3	0	3	1	2	9	CMGA	P26339	Q3UN28	Q3UN28	NP01004	LPVNSPMTKGDTKVMKCVLEVISDSLSKPSPMPVSPECLETLQGDERILSILRHQNLLKELQDLALQGAKERAQQPLKQQQPPKQQQQQQQQQQQEQQHSSFEDELSEVFENQSPDAKHRDAAAEVPSRDTMEKRKDSDKGQQDGFEATTEGPRPQAFPEPNQESPMMGDSESPGEDTATNTQSPTSLPSQEHVDPQATGDSERGLSAQQQARKAKQEEKEEEEEEEAVAREKAGPEEVPTAASSSHFHAGYKAIQKDDGQSDSQAVDGDGKTEASEALPSEGKGELEHSQQEEDGEEAMVGTPQGLFPQGGKGRELEHKQEEEEEEEERLSREWEDKRWSRMDQLAKELTAEKRLEGEDDPDRSMKLSFRTRAYGFRDPGPQLRRGWRPSSREDSVEA…	Chromogranin/secretogranin	Chromogranin-A	26.48	1219.6	11	1.3	610.807	2	43.4827	0.8792-0.9101	40000	152000	6856837	13637	sORFs_P1_brain_a_1_1_1104.d	1	sp_P26339_CMGA_MOUSE;tr_Q3UN28_Q3UN28_MOUSE	Deamidation (NQ); Amidation	Q10:Deamidation (NQ):1001.00;L11:Amidation:1001.00	FALSE	P1_a	35.61	1219.6	11	5.8	610.81	2	43.3775	0.9101-0.9409	39000	135000	9081530	13380	sORFs_P1_brain_b_1_1_1105.d	2
AYGFRDPGPQL	MS2Rescore + PEAKS	sp_P26339_CMGA,tr_Q3UN28_Q3UN28	11	7	11	6	10	45	CMGA	P26339	Q3UN28	Q3UN28	NP01004	LPVNSPMTKGDTKVMKCVLEVISDSLSKPSPMPVSPECLETLQGDERILSILRHQNLLKELQDLALQGAKERAQQPLKQQQPPKQQQQQQQQQQQEQQHSSFEDELSEVFENQSPDAKHRDAAAEVPSRDTMEKRKDSDKGQQDGFEATTEGPRPQAFPEPNQESPMMGDSESPGEDTATNTQSPTSLPSQEHVDPQATGDSERGLSAQQQARKAKQEEKEEEEEEEAVAREKAGPEEVPTAASSSHFHAGYKAIQKDDGQSDSQAVDGDGKTEASEALPSEGKGELEHSQQEEDGEEAMVGTPQGLFPQGGKGRELEHKQEEEEEEEERLSREWEDKRWSRMDQLAKELTAEKRLEGEDDPDRSMKLSFRTRAYGFRDPGPQLRRGWRPSSREDSVEA…	Chromogranin/secretogranin	Chromogranin-A	51.13	1219.6	11	1.3	610.807	2	43.4827	0.8941-0.9249	40000	909000	6856835	13635	sORFs_P1_brain_a_1_1_1104.d	6	sp_P26339_CMGA_MOUSE;tr_Q3UN28_Q3UN28_MOUSE			FALSE	P1_a	51.99	1219.6	11	0.2	610.807	2	43.3545	0.8941-0.9249	39000	539000	9074107	13237	sORFs_P1_brain_b_1_1_1105.d	5
DGVAELDQLLHY	MS2Rescore + PEAKS	tr_Q3UZU8_Q3UZU8,sp_P16014_SCG1,tr_Q8BP91_Q8BP91	5	0	5	2	2	14	SCG1	P16014	Q3UZU8, Q8BP91	Q3UZU8, Q8BP91	NP01008	APVDNRDHNEEMVTRCIIEVLSNALSKSSVPTITPECRQVLKKSGKEVKGEEKGENQNSKFEVRLLRDPADASGTRWASSREDAGAPVEDSQGQTKVGNEKWTEGGGHSREGVDDQESLRPSNQQASKEAKIYHSEERVGKEREKEEGKIYPMGEHREDAGEEKKHIEDSGEKPNTFSNKRSEASAKKKDESVARADAHSMELEEKTHSREQSSQESGEETRRQEKPQELTDQDQSQEESQEGEEGEEGEEGEEGEEDSASEVTKRRPRHHHGRSGSNKSSYEGHPLSEERRPSPKESKEADVATVRLGEKRSHHLAHYRASEEEPEYGEESRSYRGLQYRGRGSEEDRAPRPRSEESQEREYKRNHPDSELESTANRHGEETEEERSYEGANGRQHRG…	Chromogranin/secretogranin	Secretogranin-1	23.76	1371.67	12	-1.8	686.84	2	59.661	0.9606-0.9914	352	7130	7634323	28543	sORFs_P1_brain_a_1_1_1104.d	1	sp_P16014_SCG1_MOUSE;tr_Q3UZU8_Q3UZU8_MOUSE;tr_Q8BP91_Q8BP91_MOUSE			FALSE	P1_a	34.82	1371.67	12	-0.8	686.84	2	59.6314	0.9618-0.9926	541	6670	9860814	29174	sORFs_P1_brain_b_1_1_1105.d	1
EENSRENPF	MS2Rescore + PEAKS	sp_Q03517_SCG2,tr_Q4W8U9_Q4W8U9	1	2	1	0	1	5	SCG2	Q03517	Q4W8U9	Q4W8U9	NP01009	QRNQLLQKEPDLRLENVQKFPSPEMIRALEYIEKLRQQAHREESSPDYNPYQGVSVPLQLKENGEESHLAESSRDALSEDEWMRIILEALRQAENEPPSAPKENKPYALNLEKNFPVDTPDDYETQQWPERKLKHMRFPLMYEENSRENPFKRTNEIVEEQYTPQSLATLESVFQELGKLTGPSNQKRERVDEEQKLYTDDEDDVYKTNNIAYEDVVGGEDWSPIEEKIETQTQEEVRDSKENTEKNEQINEEMKRSGQLGLPDEENRRESKDQLSEDASKVITYLRRLVNAVGSGRSQSGPNGDRAARLLQKPLDSQSIYQLIEISRNLQIPPEDLIEMLKAGEKPNGLVEPEQDLELAVDLDDIPEADLDRPDMFQSKMLSKGGYPKAPGRGMVEAL…	Chromogranin/secretogranin	Secretogranin-2	34.47	1120.48	9	-14.7	561.238	2	29.3284	0.8360-0.8669			6180189	2199	sORFs_P1_brain_a_1_1_1104.d	1	tr_Q4W8U9_Q4W8U9_MOUSE;sp_Q03517_SCG2_MOUSE			FALSE	P1_a	27.42	1120.48	9	-7.9	561.242	2	29.3664	0.8360-0.8669	264	3050	8410036	1636	sORFs_P1_brain_b_1_1_1105.d	3
EGHYPVRESPIDTA	PEAKS	sp_P16014_SCG1_MOUSE;tr_Q3UZU8_Q3UZU8_MOUSE;tr_Q8BP91_Q8BP91_MOUSE	1	0	0	0	0	1	SCG1	P16014	Q3UZU8, Q8BP91	Q3UZU8, Q8BP91	NP01008	APVDNRDHNEEMVTRCIIEVLSNALSKSSVPTITPECRQVLKKSGKEVKGEEKGENQNSKFEVRLLRDPADASGTRWASSREDAGAPVEDSQGQTKVGNEKWTEGGGHSREGVDDQESLRPSNQQASKEAKIYHSEERVGKEREKEEGKIYPMGEHREDAGEEKKHIEDSGEKPNTFSNKRSEASAKKKDESVARADAHSMELEEKTHSREQSSQESGEETRRQEKPQELTDQDQSQEESQEGEEGEEGEEGEEGEEDSASEVTKRRPRHHHGRSGSNKSSYEGHPLSEERRPSPKESKEADVATVRLGEKRSHHLAHYRASEEEPEYGEESRSYRGLQYRGRGSEEDRAPRPRSEESQEREYKRNHPDSELESTANRHGEETEEERSYEGANGRQHRG…	Chromogranin/secretogranin	Secretogranin-1	40.18	1569.74	14	1.5	524.255	3	32.6058	0.7668-0.7977			6336185	3495	sORFs_P1_brain_a_1_1_1104.d	1	sp_P16014_SCG1_MOUSE;tr_Q3UZU8_Q3UZU8_MOUSE;tr_Q8BP91_Q8BP91_MOUSE			FALSE	P1_a
EGSQDKSLHNRELSAERPLNEQIAEAEADKI	PEAKS	sp_P47867-2_SCG3_MOUSE__II_3456604;sp_P47867_SCG3_MOUSE__II_3456604	1	0	0	0	0	1	SCG3, SCG3	P47867-2, P47867			NP01011	FPKPEGSQDKSLHNRELSAERPLNEQIAEAEADKIKKAFPSESKPSESNYSSVDNLNLLRAITEKETVEKERQSIRSPPFDNQLNVEDADSTKNRKLIDEYDSTKSGLDHKFQDDPDGLHQLDGTPLTAEDIVHKIATRIYEENDRGVFDKIVSKLLNLGLITESQAHTLEDEVAEALQKLISKEANNYEETLDKPTSRTENQDGKIPEKVTPVAAVQDGFTNRENDETVSNTLTLSNGLERRTNPHREDDFEELQYFPNFYALLTSIDSEKEAKEKETLITIMKTLIDFVKMMVKYGTISPEEGVSYLENLDETIALQTKNKLEKNTTDSKSKLFPAPPEKSQEETDSTKEEAAKMEKEYGSLKDSTKDDNSNLGGKTDEATGKTEAYLEAIRKNIEW…	Chromogranin/secretogranin	Secretogranin-3	28.08	3476.71	31	1.1	696.351	5	43.8356	0.9372-0.9680			6875397	13997	sORFs_P1_brain_a_1_1_1104.d	1	sp_P47867-2_SCG3_MOUSE__II_3456604;sp_P47867_SCG3_MOUSE__II_3456604			FALSE	P1_a
EIGDEENSAKFPI(-0.98)	PEAKS	sp_P56942_MCH_MOUSE	11	6	8	0	5	30	MCH	P56942			NP02912,NP02938	EIGDEENSAKFPI,ILLSASKSIRNLEDDIVFNTFRMGKAFQKEDTAERSVVAPSLEQYKNDESGFMNDDDNKNSKNTGSKQNLVTHGLPLSLAVKPYLALKGSVAFPAENGVQNAESTQEKREIGDEENSAKFPIGRRDFDMLRCMLGRVYRPCWQV	Melanin-concentrating hormone,Melanin-concentrating hormone	Neuropeptide-glutamic acid-isoleucine (By similarity),Pro-MCH	47.35	1446.7	13	3.7	724.359	2	41.7988	0.9520-0.9827	16200	213000	6767583	11743	sORFs_P1_brain_a_1_1_1104.d	4	sp_P56942_MCH_MOUSE	Amidation	I13:Amidation:1001.00	FALSE	P1_a	43.84	1446.7	13	3.7	724.36	2	41.6978	0.9643-0.9950	15800	156000	8994079	11469	sORFs_P1_brain_b_1_1_1105.d	3
EIGDEENSAKFPIG	MS2Rescore + PEAKS	sp_P56942_MCH	4	0	3	0	0	7	MCH	P56942	0	0	NP02938	ILLSASKSIRNLEDDIVFNTFRMGKAFQKEDTAERSVVAPSLEQYKNDESGFMNDDDNKNSKNTGSKQNLVTHGLPLSLAVKPYLALKGSVAFPAENGVQNAESTQEKREIGDEENSAKFPIGRRDFDMLRCMLGRVYRPCWQV	Melanin-concentrating hormone	Pro-MCH	37.74	1504.7	14	0	753.36	2	42.602	0.9889-1.0196	606	8470	6815065	12815	sORFs_P1_brain_a_1_1_1104.d	2	sp_P56942_MCH_MOUSE			FALSE	P1_a	39.94	1504.7	14	0.8	753.36	2	42.4791	0.9926-1.0233	543	3780	9035085	12435	sORFs_P1_brain_b_1_1_1105.d	1
ELSAERPLNEQIAEAE	MS2Rescore + PEAKS	sp_P47867_SCG3__II_3456604,sp_P47867-2_SCG3__II_3456604	1	2	0	6	8	17	SCG3, SCG3	P47867, P47867-2	0	0	NP01011	FPKPEGSQDKSLHNRELSAERPLNEQIAEAEADKIKKAFPSESKPSESNYSSVDNLNLLRAITEKETVEKERQSIRSPPFDNQLNVEDADSTKNRKLIDEYDSTKSGLDHKFQDDPDGLHQLDGTPLTAEDIVHKIATRIYEENDRGVFDKIVSKLLNLGLITESQAHTLEDEVAEALQKLISKEANNYEETLDKPTSRTENQDGKIPEKVTPVAAVQDGFTNRENDETVSNTLTLSNGLERRTNPHREDDFEELQYFPNFYALLTSIDSEKEAKEKETLITIMKTLIDFVKMMVKYGTISPEEGVSYLENLDETIALQTKNKLEKNTTDSKSKLFPAPPEKSQEETDSTKEEAAKMEKEYGSLKDSTKDDNSNLGGKTDEATGKTEAYLEAIRKNIEW…	Chromogranin/secretogranin	Secretogranin-3	36.77	1797.87	16	-0.6	899.944	2	41.8467	1.0871-1.1178	807	9060	6776920	11980	sORFs_P1_brain_a_1_1_1104.d	2	sp_P47867-2_SCG3_MOUSE__II_3456604;sp_P47867_SCG3_MOUSE__II_3456604			FALSE	P1_a
ELSAERPLNEQIAEAEAD	MS2Rescore + PEAKS	sp_P47867_SCG3__II_3456604,sp_P47867-2_SCG3__II_3456604	2	0	0	2	2	6	SCG3, SCG3	P47867, P47867-2	0	0	NP01011	FPKPEGSQDKSLHNRELSAERPLNEQIAEAEADKIKKAFPSESKPSESNYSSVDNLNLLRAITEKETVEKERQSIRSPPFDNQLNVEDADSTKNRKLIDEYDSTKSGLDHKFQDDPDGLHQLDGTPLTAEDIVHKIATRIYEENDRGVFDKIVSKLLNLGLITESQAHTLEDEVAEALQKLISKEANNYEETLDKPTSRTENQDGKIPEKVTPVAAVQDGFTNRENDETVSNTLTLSNGLERRTNPHREDDFEELQYFPNFYALLTSIDSEKEAKEKETLITIMKTLIDFVKMMVKYGTISPEEGVSYLENLDETIALQTKNKLEKNTTDSKSKLFPAPPEKSQEETDSTKEEAAKMEKEYGSLKDSTKDDNSNLGGKTDEATGKTEAYLEAIRKNIEW…	Chromogranin/secretogranin	Secretogranin-3	34.79	1983.94	18	-1.1	992.976	2	43.6337	1.1349-1.1655	607	4750	6864252	13772	sORFs_P1_brain_a_1_1_1104.d	1	sp_P47867-2_SCG3_MOUSE__II_3456604;sp_P47867_SCG3_MOUSE__II_3456604			FALSE	P1_a	39.25	1983.94	18	-2.8	992.974	2	43.5436	1.1386-1.1692	721	17600	9085261	13471	sORFs_P1_brain_b_1_1_1105.d	4
ELSAERPLNEQIAEAEAD(-0.98)	PEAKS	sp_P47867-2_SCG3_MOUSE__II_3456604;sp_P47867_SCG3_MOUSE__II_3456604	4	0	0	0	4	8	SCG3, SCG3	P47867-2, P47867			NP01011	FPKPEGSQDKSLHNRELSAERPLNEQIAEAEADKIKKAFPSESKPSESNYSSVDNLNLLRAITEKETVEKERQSIRSPPFDNQLNVEDADSTKNRKLIDEYDSTKSGLDHKFQDDPDGLHQLDGTPLTAEDIVHKIATRIYEENDRGVFDKIVSKLLNLGLITESQAHTLEDEVAEALQKLISKEANNYEETLDKPTSRTENQDGKIPEKVTPVAAVQDGFTNRENDETVSNTLTLSNGLERRTNPHREDDFEELQYFPNFYALLTSIDSEKEAKEKETLITIMKTLIDFVKMMVKYGTISPEEGVSYLENLDETIALQTKNKLEKNTTDSKSKLFPAPPEKSQEETDSTKEEAAKMEKEYGSLKDSTKDDNSNLGGKTDEATGKTEAYLEAIRKNIEW…	Chromogranin/secretogranin	Secretogranin-3	35.51	1982.95	18	-3.7	992.481	2	43.5457	1.1557-1.1863			6861469	13719	sORFs_P1_brain_a_1_1_1104.d	2	sp_P47867-2_SCG3_MOUSE__II_3456604;sp_P47867_SCG3_MOUSE__II_3456604	Amidation	D18:Amidation:1001.00	FALSE	P1_a
ELSAERPLNEQIAEAEADKI	MS2Rescore + PEAKS	sp_P47867_SCG3__II_3456604,sp_P47867-2_SCG3__II_3456604	9	3	5	6	3	26	SCG3, SCG3	P47867, P47867-2	0	0	NP01011	FPKPEGSQDKSLHNRELSAERPLNEQIAEAEADKIKKAFPSESKPSESNYSSVDNLNLLRAITEKETVEKERQSIRSPPFDNQLNVEDADSTKNRKLIDEYDSTKSGLDHKFQDDPDGLHQLDGTPLTAEDIVHKIATRIYEENDRGVFDKIVSKLLNLGLITESQAHTLEDEVAEALQKLISKEANNYEETLDKPTSRTENQDGKIPEKVTPVAAVQDGFTNRENDETVSNTLTLSNGLERRTNPHREDDFEELQYFPNFYALLTSIDSEKEAKEKETLITIMKTLIDFVKMMVKYGTISPEEGVSYLENLDETIALQTKNKLEKNTTDSKSKLFPAPPEKSQEETDSTKEEAAKMEKEYGSLKDSTKDDNSNLGGKTDEATGKTEAYLEAIRKNIEW…	Chromogranin/secretogranin	Secretogranin-3	49.51	2225.12	20	-2.5	742.711	3	47.5263	0.8941-0.9249	6510	33500	7052682	17472	sORFs_P1_brain_a_1_1_1104.d	2	sp_P47867-2_SCG3_MOUSE__II_3456604;sp_P47867_SCG3_MOUSE__II_3456604			FALSE	P1_a	48.76	2225.12	20	0.6	742.714	3	47.3964	0.8953-0.9261	7250	34400	9274704	17274	sORFs_P1_brain_b_1_1_1105.d	3
EQEELENYIEHVLLHRP	MS2Rescore + PEAKS	sp_Q0VGU4_VGF	7	0	7	7	4	25	VGF	Q0VGU4	0	0	0	Not found in Neuropep ref Mouse	Precursor not found in Neuropep	VGF-derived peptide TLQP-62	40.26	2147.06	17	-2.5	716.694	3	59.7415	0.9027-0.9335	581	9670	7639039	28709	sORFs_P1_brain_a_1_1_1104.d	3	sp_Q0VGU4_VGF_MOUSE			FALSE	P1_a	40.43	2147.06	17	-3.8	537.771	4	59.7582	0.7742-0.8051	1180	16900	9868347	29427	sORFs_P1_brain_b_1_1_1105.d	2
ESVFQELGKLTGPSNQ	MS2Rescore + PEAKS	sp_Q03517_SCG2,tr_Q4W8U9_Q4W8U9	1	0	3	0	0	4	SCG2	Q03517	Q4W8U9	Q4W8U9	NP01009,NP01010	QRNQLLQKEPDLRLENVQKFPSPEMIRALEYIEKLRQQAHREESSPDYNPYQGVSVPLQLKENGEESHLAESSRDALSEDEWMRIILEALRQAENEPPSAPKENKPYALNLEKNFPVDTPDDYETQQWPERKLKHMRFPLMYEENSRENPFKRTNEIVEEQYTPQSLATLESVFQELGKLTGPSNQKRERVDEEQKLYTDDEDDVYKTNNIAYEDVVGGEDWSPIEEKIETQTQEEVRDSKENTEKNEQINEEMKRSGQLGLPDEENRRESKDQLSEDASKVITYLRRLVNAVGSGRSQSGPNGDRAARLLQKPLDSQSIYQLIEISRNLQIPPEDLIEMLKAGEKPNGLVEPEQDLELAVDLDDIPEADLDRPDMFQSKMLSKGGYPKAPGRGMVEAL…	Chromogranin/secretogranin ,Chromogranin/secretogranin	Secretogranin-2,Secretoneurin	30.46	1732.86	16	-4	867.435	2	55.1549	1.0822-1.1129			7418624	23964	sORFs_P1_brain_a_1_1_1104.d	1	tr_Q4W8U9_Q4W8U9_MOUSE;sp_Q03517_SCG2_MOUSE			FALSE	P1_a
FAESLPSDEEGEN(+0.98)YSKEVPEIE	PEAKS	sp_P22005_PENK_MOUSE;tr_Q3UXY8_Q3UXY8_MOUSE	1	0	0	0	0	1	PENK	P22005	Q3UXY8	Q3UXY8	NP04164	FAESLPSDEEGENYSKEVPEIE	Opioid	PENK(238-259) (By similarity)	29.03	2498.09	22	16.7	1250.07	2	47.3302	1.2913-1.3218	43.6	1530	7043380	17270	sORFs_P1_brain_a_1_1_1104.d	1	sp_P22005_PENK_MOUSE;tr_Q3UXY8_Q3UXY8_MOUSE	Deamidation (NQ)	N13:Deamidation (NQ):1001.00	FALSE	P1_a
FAESLPSDEEGENYSKEVPEIE	MS2Rescore + PEAKS	tr_Q3UXY8_Q3UXY8,sp_P22005_PENK	6	0	0	0	3	9	PENK	P22005	Q3UXY8	Q3UXY8	NP04164	FAESLPSDEEGENYSKEVPEIE	Opioid	PENK(238-259) (By similarity)	38.3	2497.1	22	1.3	1249.56	2	47.2557	1.2901-1.3205			7039663	17193	sORFs_P1_brain_a_1_1_1104.d	2	sp_P22005_PENK_MOUSE;tr_Q3UXY8_Q3UXY8_MOUSE			FALSE	P1_a	29.72	2497.1	22	0.2	1249.56	2	47.2105	1.2730-1.3035	292	7350	9262617	17017	sORFs_P1_brain_b_1_1_1105.d	3
FARAPQLDL	PEAKS	sp_P16014_SCG1_MOUSE;tr_Q3UZU8_Q3UZU8_MOUSE;tr_Q8BP91_Q8BP91_MOUSE	3	0	1	0	0	4	SCG1	P16014	Q3UZU8, Q8BP91	Q3UZU8, Q8BP91	NP01008	APVDNRDHNEEMVTRCIIEVLSNALSKSSVPTITPECRQVLKKSGKEVKGEEKGENQNSKFEVRLLRDPADASGTRWASSREDAGAPVEDSQGQTKVGNEKWTEGGGHSREGVDDQESLRPSNQQASKEAKIYHSEERVGKEREKEEGKIYPMGEHREDAGEEKKHIEDSGEKPNTFSNKRSEASAKKKDESVARADAHSMELEEKTHSREQSSQESGEETRRQEKPQELTDQDQSQEESQEGEEGEEGEEGEEGEEDSASEVTKRRPRHHHGRSGSNKSSYEGHPLSEERRPSPKESKEADVATVRLGEKRSHHLAHYRASEEEPEYGEESRSYRGLQYRGRGSEEDRAPRPRSEESQEREYKRNHPDSELESTANRHGEETEEERSYEGANGRQHRG…	Chromogranin/secretogranin	Secretogranin-1	30.77	1029.56	9	-2.2	515.787	2	44.0673	0.8348-0.8657			6886549	14229	sORFs_P1_brain_a_1_1_1104.d	1	sp_P16014_SCG1_MOUSE;tr_Q3UZU8_Q3UZU8_MOUSE;tr_Q8BP91_Q8BP91_MOUSE			FALSE	P1_a	34.68	1029.56	9	-1.2	515.787	2	43.9185	0.8336-0.8644			9107533	13903	sORFs_P1_brain_b_1_1_1105.d	1
FDPLQWKNSDFE	MS2Rescore + PEAKS	tr_Q3UZU8_Q3UZU8,sp_P16014_SCG1,tr_Q8BP91_Q8BP91	6	0	3	3	6	18	SCG1	P16014	Q3UZU8, Q8BP91	Q3UZU8, Q8BP91	NP01008	APVDNRDHNEEMVTRCIIEVLSNALSKSSVPTITPECRQVLKKSGKEVKGEEKGENQNSKFEVRLLRDPADASGTRWASSREDAGAPVEDSQGQTKVGNEKWTEGGGHSREGVDDQESLRPSNQQASKEAKIYHSEERVGKEREKEEGKIYPMGEHREDAGEEKKHIEDSGEKPNTFSNKRSEASAKKKDESVARADAHSMELEEKTHSREQSSQESGEETRRQEKPQELTDQDQSQEESQEGEEGEEGEEGEEGEEDSASEVTKRRPRHHHGRSGSNKSSYEGHPLSEERRPSPKESKEADVATVRLGEKRSHHLAHYRASEEEPEYGEESRSYRGLQYRGRGSEEDRAPRPRSEESQEREYKRNHPDSELESTANRHGEETEEERSYEGANGRQHRG…	Chromogranin/secretogranin	Secretogranin-1	36.93	1524.69	12	0.9	763.352	2	52.9516	1.0086-1.0393	422	10300	7311382	22282	sORFs_P1_brain_a_1_1_1104.d	3	sp_P16014_SCG1_MOUSE;tr_Q3UZU8_Q3UZU8_MOUSE;tr_Q8BP91_Q8BP91_MOUSE			FALSE	P1_a	29.68	1524.69	12	2.2	763.353	2	52.8864	1.0061-1.0368			9538214	22344	sORFs_P1_brain_b_1_1_1105.d	1
FGGFTGARKSA	MS2Rescore + PEAKS	tr_B7ZMX9_B7ZMX9,tr_Q543U6_Q543U6,tr_Q99NQ2_Q99NQ2	5	0	0	0	5	10	0	0	B7ZMX9, Q543U6, Q99NQ2	B7ZMX9, Q543U6, Q99NQ2	NP04168	FGGFTGARKSARKLANQ	Opioid	Nociceptin	34.1	1097.56	11	6.5	549.792	2	27.5181	0.8546-0.8854			6093986	1536	sORFs_P1_brain_a_1_1_1104.d	1	tr_Q543U6_Q543U6_MOUSE;tr_B7ZMX9_B7ZMX9_MOUSE;tr_Q99NQ2_Q99NQ2_MOUSE			FALSE	P1_a	32.39	1097.56	11	0.2	549.788	2	27.5656	0.8533-0.8842			8323871	1011	sORFs_P1_brain_b_1_1_1105.d	2
FGGFTGARKSARKLANQ	MS2Rescore + PEAKS	tr_B7ZMX9_B7ZMX9,tr_Q543U6_Q543U6,tr_Q99NQ2_Q99NQ2	2	0	0	0	0	2	0	0	B7ZMX9, Q543U6, Q99NQ2	B7ZMX9, Q543U6, Q99NQ2	NP04168	FGGFTGARKSARKLANQ	Opioid	Nociceptin	22.3	1807.98	17	-5.8	603.664	3	29.5953	0.8731-0.9039			6193021	2291	sORFs_P1_brain_a_1_1_1104.d	1	tr_Q543U6_Q543U6_MOUSE;tr_B7ZMX9_B7ZMX9_MOUSE;tr_Q99NQ2_Q99NQ2_MOUSE			FALSE	P1_a
FPKPEGSQDKSLHN	MS2Rescore + PEAKS	sp_P47867_SCG3__II_3456604,sp_P47867-2_SCG3__II_3456604,tr_A0A1Y7VLI5_A0A1Y7VLI5	9	3	13	8	22	55	SCG3, SCG3	P47867, P47867-2	A0A1Y7VLI5	A0A1Y7VLI5	NP01011	FPKPEGSQDKSLHNRELSAERPLNEQIAEAEADKIKKAFPSESKPSESNYSSVDNLNLLRAITEKETVEKERQSIRSPPFDNQLNVEDADSTKNRKLIDEYDSTKSGLDHKFQDDPDGLHQLDGTPLTAEDIVHKIATRIYEENDRGVFDKIVSKLLNLGLITESQAHTLEDEVAEALQKLISKEANNYEETLDKPTSRTENQDGKIPEKVTPVAAVQDGFTNRENDETVSNTLTLSNGLERRTNPHREDDFEELQYFPNFYALLTSIDSEKEAKEKETLITIMKTLIDFVKMMVKYGTISPEEGVSYLENLDETIALQTKNKLEKNTTDSKSKLFPAPPEKSQEETDSTKEEAAKMEKEYGSLKDSTKDDNSNLGGKTDEATGKTEAYLEAIRKNIEW…	Chromogranin/secretogranin	Secretogranin-3	36.68	1582.77	14	5.8	528.602	3	26.0235	0.8076-0.8385	7060	31900	6008171	1261	sORFs_P1_brain_a_1_1_1104.d	2	pseudoprot_4083;sp_P47867-2_SCG3_MOUSE__II_3456604;sp_P47867_SCG3_MOUSE__II_3456604			FALSE	P1_a	40.06	1582.77	14	-0.7	528.598	3	25.3562	0.7952-0.8261	6980	59700	8203331	591	sORFs_P1_brain_b_1_1_1105.d	4
FPKPEGSQDKSLHNRELSAERPLNEQIAEAEADKI	MS2Rescore + PEAKS	sp_P47867_SCG3__II_3456604,sp_P47867-2_SCG3__II_3456604	2	0	2	1	1	6	SCG3, SCG3	P47867, P47867-2	0	0	NP01011	FPKPEGSQDKSLHNRELSAERPLNEQIAEAEADKIKKAFPSESKPSESNYSSVDNLNLLRAITEKETVEKERQSIRSPPFDNQLNVEDADSTKNRKLIDEYDSTKSGLDHKFQDDPDGLHQLDGTPLTAEDIVHKIATRIYEENDRGVFDKIVSKLLNLGLITESQAHTLEDEVAEALQKLISKEANNYEETLDKPTSRTENQDGKIPEKVTPVAAVQDGFTNRENDETVSNTLTLSNGLERRTNPHREDDFEELQYFPNFYALLTSIDSEKEAKEKETLITIMKTLIDFVKMMVKYGTISPEEGVSYLENLDETIALQTKNKLEKNTTDSKSKLFPAPPEKSQEETDSTKEEAAKMEKEYGSLKDSTKDDNSNLGGKTDEATGKTEAYLEAIRKNIEW…	Chromogranin/secretogranin	Secretogranin-3	46.39	3945.98	35	3	790.206	5	44.1716	0.9643-0.9950	11100	45700	6884698	14198	sORFs_P1_brain_a_1_1_1104.d	2	sp_P47867-2_SCG3_MOUSE__II_3456604;sp_P47867_SCG3_MOUSE__II_3456604			FALSE	P1_a	22.62	3945.98	35	3	790.206	5	43.8219	0.9631-0.9938			9102885	13805	sORFs_P1_brain_b_1_1_1105.d	1
FQELGKLTGPSNQ	MS2Rescore + PEAKS	sp_Q03517_SCG2,tr_Q4W8U9_Q4W8U9	1	3	3	3	3	13	SCG2	Q03517	Q4W8U9	Q4W8U9	NP01009,NP01010	QRNQLLQKEPDLRLENVQKFPSPEMIRALEYIEKLRQQAHREESSPDYNPYQGVSVPLQLKENGEESHLAESSRDALSEDEWMRIILEALRQAENEPPSAPKENKPYALNLEKNFPVDTPDDYETQQWPERKLKHMRFPLMYEENSRENPFKRTNEIVEEQYTPQSLATLESVFQELGKLTGPSNQKRERVDEEQKLYTDDEDDVYKTNNIAYEDVVGGEDWSPIEEKIETQTQEEVRDSKENTEKNEQINEEMKRSGQLGLPDEENRRESKDQLSEDASKVITYLRRLVNAVGSGRSQSGPNGDRAARLLQKPLDSQSIYQLIEISRNLQIPPEDLIEMLKAGEKPNGLVEPEQDLELAVDLDDIPEADLDRPDMFQSKMLSKGGYPKAPGRGMVEAL…	Chromogranin/secretogranin ,Chromogranin/secretogranin	Secretogranin-2,Secretoneurin	31.72	1417.72	13	-1.7	709.866	2	38.1708	0.9692-1.0000	1160	6390	6596296	6986	sORFs_P1_brain_a_1_1_1104.d	1	tr_Q4W8U9_Q4W8U9_MOUSE;sp_Q03517_SCG2_MOUSE			FALSE	P1_a	26.56	1417.72	13	2.7	709.869	2	38.1705	0.9704-1.0012	1100	6470	8825263	6453	sORFs_P1_brain_b_1_1_1105.d	1
GAEDALGGHQGALE	PEAKS	sp_Q8CIT0_CRF_MOUSE	5	0	1	0	0	6	CRF	Q8CIT0			Not Found	Not Found	Sauvagine/corticotropin-releasing factor/urotensin I	Not Found	35.1	1323.61	14	3.7	662.812	2	33.6673	0.9298-0.9606	249	5430	6386723	3983	sORFs_P1_brain_a_1_1_1104.d	3	sp_Q8CIT0_CRF_MOUSE			FALSE	P1_a	33.19	1323.61	14	-1.5	662.809	2	33.5933	0.9286-0.9594			8611149	3459	sORFs_P1_brain_b_1_1_1105.d	1
GAEDALGGHQGALERE	PEAKS	sp_Q8CIT0_CRF_MOUSE	8	0	1	0	0	9	CRF	Q8CIT0			Not Found	Not Found	Sauvagine/corticotropin-releasing factor/urotensin I	Not Found	38.39	1608.75	16	-6.4	537.254	3	31.9112	0.7643-0.7952			6303088	3158	sORFs_P1_brain_a_1_1_1104.d	3	sp_Q8CIT0_CRF_MOUSE			FALSE	P1_a	44.38	1608.75	16	-6.2	537.254	3	31.9528	0.7680-0.7989			8532980	2640	sORFs_P1_brain_b_1_1_1105.d	2
GFRDPGPQL	PEAKS	sp_P26339_CMGA_MOUSE;tr_Q3UN28_Q3UN28_MOUSE	4	0	3	0	0	7	CMGA	P26339	Q3UN28	Q3UN28	NP01004	LPVNSPMTKGDTKVMKCVLEVISDSLSKPSPMPVSPECLETLQGDERILSILRHQNLLKELQDLALQGAKERAQQPLKQQQPPKQQQQQQQQQQQEQQHSSFEDELSEVFENQSPDAKHRDAAAEVPSRDTMEKRKDSDKGQQDGFEATTEGPRPQAFPEPNQESPMMGDSESPGEDTATNTQSPTSLPSQEHVDPQATGDSERGLSAQQQARKAKQEEKEEEEEEEAVAREKAGPEEVPTAASSSHFHAGYKAIQKDDGQSDSQAVDGDGKTEASEALPSEGKGELEHSQQEEDGEEAMVGTPQGLFPQGGKGRELEHKQEEEEEEEERLSREWEDKRWSRMDQLAKELTAEKRLEGEDDPDRSMKLSFRTRAYGFRDPGPQLRRGWRPSSREDSVEA…	Chromogranin/secretogranin	Chromogranin-A	22.64	985.498	9	12.4	493.762	2	37.3172	0.8237-0.8546			6560977	6247	sORFs_P1_brain_a_1_1_1104.d	1	sp_P26339_CMGA_MOUSE;tr_Q3UN28_Q3UN28_MOUSE			FALSE	P1_a	22.14	985.498	9	6.1	493.759	2	37.2816	0.8237-0.8546			8787194	5694	sORFs_P1_brain_b_1_1_1105.d	1
GRPDVFPPPLSSEHNGQVAEDAVSRPKDDGVPEVRA	MS2Rescore + PEAKS	tr_A0A087WQ93_A0A087WQ93,sp_Q0VGU4_VGF	8	0	0	3	1	12	VGF	Q0VGU4	A0A087WQ93	A0A087WQ93	0	Not found in Neuropep ref Mouse	Precursor not found in Neuropep	Neurosecretory protein VGF	27.79	3823.89	36	-9.2	765.778	5	43.3913	0.9840-1.0147			6854058	13588	sORFs_P1_brain_a_1_1_1104.d	1	sp_Q0VGU4_VGF_MOUSE;tr_A0A087WQ93_A0A087WQ93_MOUSE			FALSE	P1_a	32.69	3823.89	36	-0.3	765.784	5	43.1265	0.9827-1.0135			9069473	13153	sORFs_P1_brain_b_1_1_1105.d	2
GRPDVFPPPLSSEHNGQVAEDAVSRPKDDGVPEVRAA	MS2Rescore + PEAKS	tr_A0A087WQ93_A0A087WQ93,sp_Q0VGU4_VGF	18	1	0	19	16	54	VGF	Q0VGU4	A0A087WQ93	A0A087WQ93	0	Not found in Neuropep ref Mouse	Precursor not found in Neuropep	Neurosecretory protein VGF	49.02	3894.92	37	1.3	779.993	5	43.0821	0.9791-1.0098			6839220	13310	sORFs_P1_brain_a_1_1_1104.d	3	sp_Q0VGU4_VGF_MOUSE;tr_A0A087WQ93_A0A087WQ93_MOUSE			FALSE	P1_a	43	3894.92	37	1.7	779.994	5	42.9139	0.9827-1.0135			9059264	12954	sORFs_P1_brain_b_1_1_1105.d	4
GRPEWWMDYQ	MS2Rescore + PEAKS	tr_Q3UXY8_Q3UXY8,sp_P22005_PENK	1	0	0	0	0	1	PENK	P22005	Q3UXY8	Q3UXY8	0	Not found in Neuropep ref	Opioid	PRO_0000008277	30.13	1366.58	10	0	684.295	2	50.6946	0.9446-0.9754			7204814	20364	sORFs_P1_brain_a_1_1_1104.d	1	sp_P22005_PENK_MOUSE;tr_Q3UXY8_Q3UXY8_MOUSE			FALSE	P1_a
GTSKESAMKTYVEKVDELKKKYGI	MS2Rescore + PEAKS	tr_D3Z563_D3Z563__chr1_-1_120113460_120120953_ENSMUST00000027634,tr_Q4VWZ5_Q4VWZ5,sp_P31786_ACBP__chr1_-1_120113460_120120953_ENSMUST00000027634	8	0	0	0	0	8	ACBP	P31786	D3Z563, Q4VWZ5	D3Z563, Q4VWZ5	NP00035	SQAEFDKAAEEVKRLKTQPTDEEMLFIYSHFKQATVGDVNTDRPGLLDLKGKAKWDSWNKLKGTSKESAMKTYVEKVDELKKKYGI	ACBP	Acyl-CoA-binding protein	43.44	2731.45	24	-8.3	683.863	4	49.4006	0.9199-0.9507			7142686	19206	sORFs_P1_brain_a_1_1_1104.d	3	pseudoprot_3684;pseudoprot_3778;tr_Q4VWZ5_Q4VWZ5_MOUSE			FALSE	P1_a	22.04	2731.45	24	4	683.872	4	49.2719	0.9224-0.9532			9364761	19061	sORFs_P1_brain_b_1_1_1105.d	1
GVAELDQLLHY	MS2Rescore + PEAKS	tr_Q3UZU8_Q3UZU8,sp_P16014_SCG1,tr_Q8BP91_Q8BP91	4	1	4	6	5	20	SCG1	P16014	Q3UZU8, Q8BP91	Q3UZU8, Q8BP91	NP01008	APVDNRDHNEEMVTRCIIEVLSNALSKSSVPTITPECRQVLKKSGKEVKGEEKGENQNSKFEVRLLRDPADASGTRWASSREDAGAPVEDSQGQTKVGNEKWTEGGGHSREGVDDQESLRPSNQQASKEAKIYHSEERVGKEREKEEGKIYPMGEHREDAGEEKKHIEDSGEKPNTFSNKRSEASAKKKDESVARADAHSMELEEKTHSREQSSQESGEETRRQEKPQELTDQDQSQEESQEGEEGEEGEEGEEGEEDSASEVTKRRPRHHHGRSGSNKSSYEGHPLSEERRPSPKESKEADVATVRLGEKRSHHLAHYRASEEEPEYGEESRSYRGLQYRGRGSEEDRAPRPRSEESQEREYKRNHPDSELESTANRHGEETEEERSYEGANGRQHRG…	Chromogranin/secretogranin	Secretogranin-1	22.4	1256.64	11	0.9	629.328	2	56.1517	0.9162-0.9471	828	5840	7460399	24789	sORFs_P1_brain_a_1_1_1104.d	1	sp_P16014_SCG1_MOUSE;tr_Q3UZU8_Q3UZU8_MOUSE;tr_Q8BP91_Q8BP91_MOUSE			FALSE	P1_a	34.07	1256.64	11	1	629.328	2	56.1473	0.9175-0.9483	1160	5640	9689362	25162	sORFs_P1_brain_b_1_1_1105.d	1
IGDEENSAKFPI(-0.98)	PEAKS	sp_P56942_MCH_MOUSE	4	2	1	0	4	11	MCH	P56942			NP02912,NP02938	EIGDEENSAKFPI,ILLSASKSIRNLEDDIVFNTFRMGKAFQKEDTAERSVVAPSLEQYKNDESGFMNDDDNKNSKNTGSKQNLVTHGLPLSLAVKPYLALKGSVAFPAENGVQNAESTQEKREIGDEENSAKFPIGRRDFDMLRCMLGRVYRPCWQV	Melanin-concentrating hormone,Melanin-concentrating hormone	Neuropeptide-glutamic acid-isoleucine (By similarity),Pro-MCH	34.4	1317.66	12	5.2	659.839	2	39.9132	0.9409-0.9717	3770	37500	6680292	9082	sORFs_P1_brain_a_1_1_1104.d	2	sp_P56942_MCH_MOUSE	Amidation	I12:Amidation:1001.00	FALSE	P1_a	23.35	1317.66	12	4.5	659.838	2	39.8588	0.9458-0.9766	3010	14100	8905729	8659	sORFs_P1_brain_b_1_1_1105.d	1
IPVGSLKNEDTP	PEAKS	tr_Q4W8U9_Q4W8U9_MOUSE;sp_Q03517_SCG2_MOUSE	2	3	1	1	4	11	SCG2	Q03517	Q4W8U9	Q4W8U9	NP01009	QRNQLLQKEPDLRLENVQKFPSPEMIRALEYIEKLRQQAHREESSPDYNPYQGVSVPLQLKENGEESHLAESSRDALSEDEWMRIILEALRQAENEPPSAPKENKPYALNLEKNFPVDTPDDYETQQWPERKLKHMRFPLMYEENSRENPFKRTNEIVEEQYTPQSLATLESVFQELGKLTGPSNQKRERVDEEQKLYTDDEDDVYKTNNIAYEDVVGGEDWSPIEEKIETQTQEEVRDSKENTEKNEQINEEMKRSGQLGLPDEENRRESKDQLSEDASKVITYLRRLVNAVGSGRSQSGPNGDRAARLLQKPLDSQSIYQLIEISRNLQIPPEDLIEMLKAGEKPNGLVEPEQDLELAVDLDDIPEADLDRPDMFQSKMLSKGGYPKAPGRGMVEAL…	Chromogranin/secretogranin	Secretogranin-2	35.03	1268.66	12	1.8	635.339	2	34.2979	0.9212-0.9520	2420	12200	6410633	4233	sORFs_P1_brain_a_1_1_1104.d	1	tr_Q4W8U9_Q4W8U9_MOUSE;sp_Q03517_SCG2_MOUSE			FALSE	P1_a
IPVGSLKNEDTPN	MS2Rescore + PEAKS	sp_Q03517_SCG2,tr_Q4W8U9_Q4W8U9	12	7	8	9	14	50	SCG2	Q03517	Q4W8U9	Q4W8U9	NP01009	QRNQLLQKEPDLRLENVQKFPSPEMIRALEYIEKLRQQAHREESSPDYNPYQGVSVPLQLKENGEESHLAESSRDALSEDEWMRIILEALRQAENEPPSAPKENKPYALNLEKNFPVDTPDDYETQQWPERKLKHMRFPLMYEENSRENPFKRTNEIVEEQYTPQSLATLESVFQELGKLTGPSNQKRERVDEEQKLYTDDEDDVYKTNNIAYEDVVGGEDWSPIEEKIETQTQEEVRDSKENTEKNEQINEEMKRSGQLGLPDEENRRESKDQLSEDASKVITYLRRLVNAVGSGRSQSGPNGDRAARLLQKPLDSQSIYQLIEISRNLQIPPEDLIEMLKAGEKPNGLVEPEQDLELAVDLDDIPEADLDRPDMFQSKMLSKGGYPKAPGRGMVEAL…	Chromogranin/secretogranin	Secretogranin-2	51.4	1382.7	13	2.7	692.361	2	32.2881	0.9741-1.0049	39200	864000	6315004	3244	sORFs_P1_brain_a_1_1_1104.d	6	tr_Q4W8U9_Q4W8U9_MOUSE;sp_Q03517_SCG2_MOUSE			FALSE	P1_a	52.13	1382.7	13	2.6	692.361	2	32.2462	0.9754-1.0061	39600	719000	8543068	2718	sORFs_P1_brain_b_1_1_1105.d	6
IPVGSLKNEDTPN(+0.98)R(-0.98)	PEAKS	tr_Q4W8U9_Q4W8U9_MOUSE;sp_Q03517_SCG2_MOUSE	1	0	0	0	0	1	SCG2	Q03517	Q4W8U9	Q4W8U9	NP01009	QRNQLLQKEPDLRLENVQKFPSPEMIRALEYIEKLRQQAHREESSPDYNPYQGVSVPLQLKENGEESHLAESSRDALSEDEWMRIILEALRQAENEPPSAPKENKPYALNLEKNFPVDTPDDYETQQWPERKLKHMRFPLMYEENSRENPFKRTNEIVEEQYTPQSLATLESVFQELGKLTGPSNQKRERVDEEQKLYTDDEDDVYKTNNIAYEDVVGGEDWSPIEEKIETQTQEEVRDSKENTEKNEQINEEMKRSGQLGLPDEENRRESKDQLSEDASKVITYLRRLVNAVGSGRSQSGPNGDRAARLLQKPLDSQSIYQLIEISRNLQIPPEDLIEMLKAGEKPNGLVEPEQDLELAVDLDDIPEADLDRPDMFQSKMLSKGGYPKAPGRGMVEAL…	Chromogranin/secretogranin	Secretogranin-2	49.45	1538.81	14	-4.8	770.406	2	29.8848	1.0540-1.0847			6206790	2410	sORFs_P1_brain_a_1_1_1104.d	1	tr_Q4W8U9_Q4W8U9_MOUSE;sp_Q03517_SCG2_MOUSE	Deamidation (NQ); Amidation	N13:Deamidation (NQ):67.85;R14:Amidation:1000.00	FALSE	P1_a
IPVGSLKNEDTPNR	MS2Rescore + PEAKS	sp_Q03517_SCG2,tr_Q4W8U9_Q4W8U9	18	12	21	29	22	102	SCG2	Q03517	Q4W8U9	Q4W8U9	NP01009	QRNQLLQKEPDLRLENVQKFPSPEMIRALEYIEKLRQQAHREESSPDYNPYQGVSVPLQLKENGEESHLAESSRDALSEDEWMRIILEALRQAENEPPSAPKENKPYALNLEKNFPVDTPDDYETQQWPERKLKHMRFPLMYEENSRENPFKRTNEIVEEQYTPQSLATLESVFQELGKLTGPSNQKRERVDEEQKLYTDDEDDVYKTNNIAYEDVVGGEDWSPIEEKIETQTQEEVRDSKENTEKNEQINEEMKRSGQLGLPDEENRRESKDQLSEDASKVITYLRRLVNAVGSGRSQSGPNGDRAARLLQKPLDSQSIYQLIEISRNLQIPPEDLIEMLKAGEKPNGLVEPEQDLELAVDLDDIPEADLDRPDMFQSKMLSKGGYPKAPGRGMVEAL…	Chromogranin/secretogranin	Secretogranin-2	45.17	1538.81	14	-9.1	513.938	3	29.8463	0.7890-0.8200			6204958	2398	sORFs_P1_brain_a_1_1_1104.d	5	tr_Q4W8U9_Q4W8U9_MOUSE;sp_Q03517_SCG2_MOUSE			FALSE	P1_a	51.95	1538.81	14	4	770.413	2	29.9262	1.0577-1.0884	2170	17700	8436637	1847	sORFs_P1_brain_b_1_1_1105.d	6
IPVGSLKNEDTPNRQ	MS2Rescore + PEAKS	sp_Q03517_SCG2,tr_Q4W8U9_Q4W8U9	4	4	13	8	11	40	SCG2	Q03517	Q4W8U9	Q4W8U9	NP01009	QRNQLLQKEPDLRLENVQKFPSPEMIRALEYIEKLRQQAHREESSPDYNPYQGVSVPLQLKENGEESHLAESSRDALSEDEWMRIILEALRQAENEPPSAPKENKPYALNLEKNFPVDTPDDYETQQWPERKLKHMRFPLMYEENSRENPFKRTNEIVEEQYTPQSLATLESVFQELGKLTGPSNQKRERVDEEQKLYTDDEDDVYKTNNIAYEDVVGGEDWSPIEEKIETQTQEEVRDSKENTEKNEQINEEMKRSGQLGLPDEENRRESKDQLSEDASKVITYLRRLVNAVGSGRSQSGPNGDRAARLLQKPLDSQSIYQLIEISRNLQIPPEDLIEMLKAGEKPNGLVEPEQDLELAVDLDDIPEADLDRPDMFQSKMLSKGGYPKAPGRGMVEAL…	Chromogranin/secretogranin	Secretogranin-2	32.15	1666.86	15	-2.7	556.627	3	29.7304	0.7779-0.8088			6199456	2356	sORFs_P1_brain_a_1_1_1104.d	2	tr_Q4W8U9_Q4W8U9_MOUSE;sp_Q03517_SCG2_MOUSE			FALSE	P1_a	35.66	1666.86	15	-2.3	556.627	3	29.7912	0.7791-0.8101			8430223	1803	sORFs_P1_brain_b_1_1_1105.d	1
IPVGSLKNEDTPNRQY	MS2Rescore + PEAKS	sp_Q03517_SCG2,tr_Q4W8U9_Q4W8U9	10	6	11	11	13	51	SCG2	Q03517	Q4W8U9	Q4W8U9	NP01009	QRNQLLQKEPDLRLENVQKFPSPEMIRALEYIEKLRQQAHREESSPDYNPYQGVSVPLQLKENGEESHLAESSRDALSEDEWMRIILEALRQAENEPPSAPKENKPYALNLEKNFPVDTPDDYETQQWPERKLKHMRFPLMYEENSRENPFKRTNEIVEEQYTPQSLATLESVFQELGKLTGPSNQKRERVDEEQKLYTDDEDDVYKTNNIAYEDVVGGEDWSPIEEKIETQTQEEVRDSKENTEKNEQINEEMKRSGQLGLPDEENRRESKDQLSEDASKVITYLRRLVNAVGSGRSQSGPNGDRAARLLQKPLDSQSIYQLIEISRNLQIPPEDLIEMLKAGEKPNGLVEPEQDLELAVDLDDIPEADLDRPDMFQSKMLSKGGYPKAPGRGMVEAL…	Chromogranin/secretogranin	Secretogranin-2	45.59	1829.93	16	-1.7	610.982	3	34.3563	0.7965-0.8274	4040	49300	6417987	4307	sORFs_P1_brain_a_1_1_1104.d	3	tr_Q4W8U9_Q4W8U9_MOUSE;sp_Q03517_SCG2_MOUSE			FALSE	P1_a	38.24	1829.93	16	1.5	610.984	3	34.1143	0.8002-0.8311	3770	22400	8635978	3718	sORFs_P1_brain_b_1_1_1105.d	3
KAPSGRMSVLKNLQSLDPSHRISD	MS2Rescore + PEAKS	sp_P09240_CCKN__II_2424256	2	1	0	8	3	14	CCKN	P09240	0	0	NP02259,NP02261	QPVVPAEATDPVEQRAQEAPRRQLRAVLRTDGEPRARLGALLARYIQQVRKAPSGRMSVLKNLQSLDPSHRISDRDYMGWMDFGRRSAEDYEYPS,KAPSGRMSVLKNLQSLDPSHRISDRDYMGWMDF	Gastrin/cholecystokinin,Gastrin/cholecystokinin	Cholecystokinin,Cholecystokinin-33	37.15	2635.39	24	-1.5	659.853	4	43.8997	0.8731-0.9039	1070	8110	6878180	14050	sORFs_P1_brain_a_1_1_1104.d	1	sp_P09240_CCKN_MOUSE__II_2424256			FALSE	P1_a
KKNAPPEPVPPPRAAPAPTHV	MS2Rescore + PEAKS	sp_Q0VGU4_VGF	5	3	3	3	6	20	VGF	Q0VGU4	0	0	0	Not found in Neuropep ref Mouse	Precursor not found in Neuropep	Neurosecretory protein VGF	40.3	2170.2	21	-3.7	543.556	4	30.9267	0.8694-0.9002			6256321	2801	sORFs_P1_brain_a_1_1_1104.d	2	sp_Q0VGU4_VGF_MOUSE			FALSE	P1_a
KKSVPHFSEEEKEAE	MS2Rescore + PEAKS	tr_Q3TT51_Q3TT51	1	0	0	0	1	2	0	0	Q3TT51	Q3TT51	NP00014	YSPRTPDRVSETDIQRLLHGVMEQLGIARPRVEYPAHQAMNLVGPQSIEGGAHEGLQHLGPFGNIPNIVAELTGDNIPKDFSEDQGYPDPPNPCPLGKTADDGCLENAPDTAEFSREFQLDQHLFDPEHDYPGLGKWNKKLLYEKMKGGQRRKRRSVNPYLQGKRLDNVVAKKSVPHFSEEEKEAE	7B2	Neuroendocrine protein 7B2	28.72	1772.86	15	-3.9	591.958	3	24.8716	0.7767-0.8076			5926106	1096	sORFs_P1_brain_a_1_1_1104.d	2	tr_Q3TT51_Q3TT51_MOUSE			FALSE	P1_a	27.61	1772.86	15	2.8	591.962	3	24.8069	0.7754-0.8064			8159586	526	sORFs_P1_brain_b_1_1_1105.d	1
LDEDMLLK	MS2Rescore + PEAKS	sp_Q03517_SCG2,tr_Q4W8U9_Q4W8U9	3	2	3	2	2	12	SCG2	Q03517	Q4W8U9	Q4W8U9	NP01009	QRNQLLQKEPDLRLENVQKFPSPEMIRALEYIEKLRQQAHREESSPDYNPYQGVSVPLQLKENGEESHLAESSRDALSEDEWMRIILEALRQAENEPPSAPKENKPYALNLEKNFPVDTPDDYETQQWPERKLKHMRFPLMYEENSRENPFKRTNEIVEEQYTPQSLATLESVFQELGKLTGPSNQKRERVDEEQKLYTDDEDDVYKTNNIAYEDVVGGEDWSPIEEKIETQTQEEVRDSKENTEKNEQINEEMKRSGQLGLPDEENRRESKDQLSEDASKVITYLRRLVNAVGSGRSQSGPNGDRAARLLQKPLDSQSIYQLIEISRNLQIPPEDLIEMLKAGEKPNGLVEPEQDLELAVDLDDIPEADLDRPDMFQSKMLSKGGYPKAPGRGMVEAL…	Chromogranin/secretogranin	Secretogranin-2	22.13	975.495	8	-3.8	488.753	2	41.3551	0.8150-0.8459	5190	23400	6752609	11329	sORFs_P1_brain_a_1_1_1104.d	1	tr_Q4W8U9_Q4W8U9_MOUSE;sp_Q03517_SCG2_MOUSE			FALSE	P1_a	26.48	975.495	8	-2.6	488.753	2	41.4645	0.8076-0.8385			8989425	11365	sORFs_P1_brain_b_1_1_1105.d	1
LDEDMLLKVLE	MS2Rescore + PEAKS	sp_Q03517_SCG2,tr_Q4W8U9_Q4W8U9	4	2	4	4	3	17	SCG2	Q03517	Q4W8U9	Q4W8U9	NP01009	QRNQLLQKEPDLRLENVQKFPSPEMIRALEYIEKLRQQAHREESSPDYNPYQGVSVPLQLKENGEESHLAESSRDALSEDEWMRIILEALRQAENEPPSAPKENKPYALNLEKNFPVDTPDDYETQQWPERKLKHMRFPLMYEENSRENPFKRTNEIVEEQYTPQSLATLESVFQELGKLTGPSNQKRERVDEEQKLYTDDEDDVYKTNNIAYEDVVGGEDWSPIEEKIETQTQEEVRDSKENTEKNEQINEEMKRSGQLGLPDEENRRESKDQLSEDASKVITYLRRLVNAVGSGRSQSGPNGDRAARLLQKPLDSQSIYQLIEISRNLQIPPEDLIEMLKAGEKPNGLVEPEQDLELAVDLDDIPEADLDRPDMFQSKMLSKGGYPKAPGRGMVEAL…	Chromogranin/secretogranin	Secretogranin-2	43.19	1316.69	11	-3.2	659.35	2	59.7328	0.9446-0.9754	1570	26000	7636202	28602	sORFs_P1_brain_a_1_1_1104.d	2	tr_Q4W8U9_Q4W8U9_MOUSE;sp_Q03517_SCG2_MOUSE			FALSE	P1_a	39.87	1316.69	11	-3.2	659.35	2	59.7064	0.9286-0.9594	2090	36000	9863650	29280	sORFs_P1_brain_b_1_1_1105.d	2
LDEGHYPV	MS2Rescore + PEAKS	tr_Q3UZU8_Q3UZU8,sp_P16014_SCG1,tr_Q8BP91_Q8BP91	0	0	0	0	2	2	SCG1	P16014	Q3UZU8, Q8BP91	Q3UZU8, Q8BP91	NP01008	APVDNRDHNEEMVTRCIIEVLSNALSKSSVPTITPECRQVLKKSGKEVKGEEKGENQNSKFEVRLLRDPADASGTRWASSREDAGAPVEDSQGQTKVGNEKWTEGGGHSREGVDDQESLRPSNQQASKEAKIYHSEERVGKEREKEEGKIYPMGEHREDAGEEKKHIEDSGEKPNTFSNKRSEASAKKKDESVARADAHSMELEEKTHSREQSSQESGEETRRQEKPQELTDQDQSQEESQEGEEGEEGEEGEEGEEDSASEVTKRRPRHHHGRSGSNKSSYEGHPLSEERRPSPKESKEADVATVRLGEKRSHHLAHYRASEEEPEYGEESRSYRGLQYRGRGSEEDRAPRPRSEESQEREYKRNHPDSELESTANRHGEETEEERSYEGANGRQHRG…	Chromogranin/secretogranin	Secretogranin-1	29.22	928.429	8	3	465.223	2	32.953	0.7866-0.8175			6352707	3637	sORFs_P1_brain_a_1_1_1104.d	1	sp_P16014_SCG1_MOUSE;tr_Q3UZU8_Q3UZU8_MOUSE;tr_Q8BP91_Q8BP91_MOUSE			FALSE	P1_a
LEDEAKELQ	MS2Rescore + PEAKS	tr_Q3UXY8_Q3UXY8,sp_P22005_PENK	9	10	12	1	12	44	PENK	P22005	Q3UXY8	Q3UXY8	0	Not found in Neuropep ref	Opioid	PRO_0000008275	37.71	1073.52	9	3.6	537.771	2	28.0164	0.8163-0.8471	8760	36300	6117808	1698	sORFs_P1_brain_a_1_1_1104.d	5	sp_P22005_PENK_MOUSE;tr_Q3UXY8_Q3UXY8_MOUSE			FALSE	P1_a	40.93	1073.52	9	0.2	537.769	2	28.0884	0.8249-0.8558	9560	197000	8344014	1134	sORFs_P1_brain_b_1_1_1105.d	7
LEGEDDPDRSMKL	MS2Rescore + PEAKS	sp_P26339_CMGA,tr_Q3UN28_Q3UN28	6	1	10	3	5	25	CMGA	P26339	Q3UN28	Q3UN28	NP01004	LPVNSPMTKGDTKVMKCVLEVISDSLSKPSPMPVSPECLETLQGDERILSILRHQNLLKELQDLALQGAKERAQQPLKQQQPPKQQQQQQQQQQQEQQHSSFEDELSEVFENQSPDAKHRDAAAEVPSRDTMEKRKDSDKGQQDGFEATTEGPRPQAFPEPNQESPMMGDSESPGEDTATNTQSPTSLPSQEHVDPQATGDSERGLSAQQQARKAKQEEKEEEEEEEAVAREKAGPEEVPTAASSSHFHAGYKAIQKDDGQSDSQAVDGDGKTEASEALPSEGKGELEHSQQEEDGEEAMVGTPQGLFPQGGKGRELEHKQEEEEEEEERLSREWEDKRWSRMDQLAKELTAEKRLEGEDDPDRSMKLSFRTRAYGFRDPGPQLRRGWRPSSREDSVEA…	Chromogranin/secretogranin	Chromogranin-A	26.08	1503.69	13	9.2	502.241	3	35.077	0.7705-0.8014			6453884	4714	sORFs_P1_brain_a_1_1_1104.d	1	sp_P26339_CMGA_MOUSE;tr_Q3UN28_Q3UN28_MOUSE			FALSE	P1_a	38.45	1503.69	13	3.2	752.854	2	34.9638	1.0000-1.0307			8676457	4157	sORFs_P1_brain_b_1_1_1105.d	3
LEGEDDPDRSMKLSFRT	MS2Rescore + PEAKS	sp_P26339_CMGA,tr_Q3UN28_Q3UN28	18	5	4	13	12	52	CMGA	P26339	Q3UN28	Q3UN28	NP01004	LPVNSPMTKGDTKVMKCVLEVISDSLSKPSPMPVSPECLETLQGDERILSILRHQNLLKELQDLALQGAKERAQQPLKQQQPPKQQQQQQQQQQQEQQHSSFEDELSEVFENQSPDAKHRDAAAEVPSRDTMEKRKDSDKGQQDGFEATTEGPRPQAFPEPNQESPMMGDSESPGEDTATNTQSPTSLPSQEHVDPQATGDSERGLSAQQQARKAKQEEKEEEEEEEAVAREKAGPEEVPTAASSSHFHAGYKAIQKDDGQSDSQAVDGDGKTEASEALPSEGKGELEHSQQEEDGEEAMVGTPQGLFPQGGKGRELEHKQEEEEEEEERLSREWEDKRWSRMDQLAKELTAEKRLEGEDDPDRSMKLSFRTRAYGFRDPGPQLRRGWRPSSREDSVEA…	Chromogranin/secretogranin	Chromogranin-A	35.66	1994.94	17	-13.2	499.735	4	40.0061	0.8150-0.8459			6690648	9428	sORFs_P1_brain_a_1_1_1104.d	1	sp_P26339_CMGA_MOUSE;tr_Q3UN28_Q3UN28_MOUSE			FALSE	P1_a	41.57	1994.94	17	2.8	665.988	3	40.0384	0.9101-0.9409	3210	53300	8919949	9229	sORFs_P1_brain_b_1_1_1105.d	5
LEGSFLGGSEAGERLLQ	MS2Rescore + PEAKS	sp_Q0VGU4_VGF	3	0	4	0	6	13	VGF	Q0VGU4	0	0	0	Not found in Neuropep ref Mouse	Precursor not found in Neuropep	Neuroendocrine regulatory peptide-1	32.08	1761.89	17	0.2	881.952	2	50.3467	1.0957-1.1264			7188120	20050	sORFs_P1_brain_a_1_1_1104.d	1	sp_Q0VGU4_VGF_MOUSE			FALSE	P1_a	36.27	1761.89	17	4.5	881.956	2	50.2577	1.1006-1.1313			9412071	19961	sORFs_P1_brain_b_1_1_1105.d	2
LENPSPQAPA	PEAKS	sp_Q9QXV0_PCS1N_MOUSE	5	1	2	1	7	16	PCS1N	Q9QXV0			NP04929,NP04930,NP04931,NP04934	ARPVKEPRSLSAASAPLVETSTPLRLRRAVPRGEAAGAVQELARALAHLLEAERQERARAEAQEAEDQQARVLAQLLRAWGSPRASDPPLAPDDDPDAPAAQLARALLRARLDPAALAAQLVPAPAAAPRPRPPVYDDGPTGPDVEDAGDETPDVDPELLRYLLGRILTGSSEPEAAPAPRRLRRSVDQDLGPEVPPENVLGALLRVKRLENPSPQAPARRLLPP,LENPSPQAPARRLLPP,SVDQDLGPEVPPENVLGALLRVKRLENPSPQAPARRLLPP,LENPSPQAPA	ProSAAS,ProSAAS,ProSAAS,ProSAAS	ProSAAS,Big LEN,Big PEN-LEN,Little LEN	26.48	1022.5	10	-0.6	512.259	2	29.4696	0.8014-0.8323	2450	8030	6191183	2273	sORFs_P1_brain_a_1_1_1104.d	1	sp_Q9QXV0_PCS1N_MOUSE			FALSE	P1_a	25.35	1022.5	10	-2.5	512.258	2	29.1729	0.8051-0.8360			8400855	1555	sORFs_P1_brain_b_1_1_1105.d	2
LENPSPQAPARRLLP	MS2Rescore + PEAKS	sp_Q9QXV0_PCS1N	4	0	0	1	1	6	PCS1N	Q9QXV0	0	0	NP04929,NP04930,NP04931	ARPVKEPRSLSAASAPLVETSTPLRLRRAVPRGEAAGAVQELARALAHLLEAERQERARAEAQEAEDQQARVLAQLLRAWGSPRASDPPLAPDDDPDAPAAQLARALLRARLDPAALAAQLVPAPAAAPRPRPPVYDDGPTGPDVEDAGDETPDVDPELLRYLLGRILTGSSEPEAAPAPRRLRRSVDQDLGPEVPPENVLGALLRVKRLENPSPQAPARRLLPP,LENPSPQAPARRLLPP,SVDQDLGPEVPPENVLGALLRVKRLENPSPQAPARRLLPP	ProSAAS,ProSAAS,ProSAAS	ProSAAS,Big LEN,Big PEN-LEN	34.95	1657.93	15	-4.7	553.647	3	39.774	0.7705-0.8014			6679353	9053	sORFs_P1_brain_a_1_1_1104.d	1	sp_Q9QXV0_PCS1N_MOUSE			FALSE	P1_a	21.36	1657.93	15	-4.4	553.647	3	40.1089	0.7717-0.8027			8923704	9344	sORFs_P1_brain_b_1_1_1105.d	1
LENPSPQAPARRLLPP	MS2Rescore + PEAKS	sp_Q9QXV0_PCS1N	16	5	14	6	14	55	PCS1N	Q9QXV0	0	0	NP04929,NP04930,NP04931	ARPVKEPRSLSAASAPLVETSTPLRLRRAVPRGEAAGAVQELARALAHLLEAERQERARAEAQEAEDQQARVLAQLLRAWGSPRASDPPLAPDDDPDAPAAQLARALLRARLDPAALAAQLVPAPAAAPRPRPPVYDDGPTGPDVEDAGDETPDVDPELLRYLLGRILTGSSEPEAAPAPRRLRRSVDQDLGPEVPPENVLGALLRVKRLENPSPQAPARRLLPP,LENPSPQAPARRLLPP,SVDQDLGPEVPPENVLGALLRVKRLENPSPQAPARRLLPP	ProSAAS,ProSAAS,ProSAAS	ProSAAS,Big LEN,Big PEN-LEN	25.14	1754.98	16	-4.9	585.997	3	39.6373	0.8014-0.8323	14400	22000	6656705	8245	sORFs_P1_brain_a_1_1_1104.d	2	sp_Q9QXV0_PCS1N_MOUSE			FALSE	P1_a	35.56	1754.98	16	-5.4	585.997	3	39.5782	0.7989-0.8299	14100	41900	8901040	8520	sORFs_P1_brain_b_1_1_1105.d	3
LESVFQELGKLTGPSN(+0.98)Q(-0.98)	PEAKS	tr_Q4W8U9_Q4W8U9_MOUSE;sp_Q03517_SCG2_MOUSE	1	0	1	0	0	2	SCG2	Q03517	Q4W8U9	Q4W8U9	NP01009,NP01010	QRNQLLQKEPDLRLENVQKFPSPEMIRALEYIEKLRQQAHREESSPDYNPYQGVSVPLQLKENGEESHLAESSRDALSEDEWMRIILEALRQAENEPPSAPKENKPYALNLEKNFPVDTPDDYETQQWPERKLKHMRFPLMYEENSRENPFKRTNEIVEEQYTPQSLATLESVFQELGKLTGPSNQKRERVDEEQKLYTDDEDDVYKTNNIAYEDVVGGEDWSPIEEKIETQTQEEVRDSKENTEKNEQINEEMKRSGQLGLPDEENRRESKDQLSEDASKVITYLRRLVNAVGSGRSQSGPNGDRAARLLQKPLDSQSIYQLIEISRNLQIPPEDLIEMLKAGEKPNGLVEPEQDLELAVDLDDIPEADLDRPDMFQSKMLSKGGYPKAPGRGMVEAL…	Chromogranin/secretogranin ,Chromogranin/secretogranin	Secretogranin-2,Secretoneurin	31.7	1845.95	17	8.7	923.989	2	58.4776	1.1337-1.1643			7578171	26991	sORFs_P1_brain_a_1_1_1104.d	1	tr_Q4W8U9_Q4W8U9_MOUSE;sp_Q03517_SCG2_MOUSE	Deamidation (NQ); Amidation	N16:Deamidation (NQ):92.91;Q17:Amidation:1000.00	FALSE	P1_a
LGKLTGPSNQ	MS2Rescore + PEAKS	sp_Q03517_SCG2,tr_Q4W8U9_Q4W8U9	0	0	0	0	2	2	SCG2	Q03517	Q4W8U9	Q4W8U9	NP01009,NP01010	QRNQLLQKEPDLRLENVQKFPSPEMIRALEYIEKLRQQAHREESSPDYNPYQGVSVPLQLKENGEESHLAESSRDALSEDEWMRIILEALRQAENEPPSAPKENKPYALNLEKNFPVDTPDDYETQQWPERKLKHMRFPLMYEENSRENPFKRTNEIVEEQYTPQSLATLESVFQELGKLTGPSNQKRERVDEEQKLYTDDEDDVYKTNNIAYEDVVGGEDWSPIEEKIETQTQEEVRDSKENTEKNEQINEEMKRSGQLGLPDEENRRESKDQLSEDASKVITYLRRLVNAVGSGRSQSGPNGDRAARLLQKPLDSQSIYQLIEISRNLQIPPEDLIEMLKAGEKPNGLVEPEQDLELAVDLDDIPEADLDRPDMFQSKMLSKGGYPKAPGRGMVEAL…	Chromogranin/secretogranin ,Chromogranin/secretogranin	Secretogranin-2,Secretoneurin	33.38	1013.55	10	-7.7	507.779	2	24.7893	0.8002-0.8311			5920631	1081	sORFs_P1_brain_a_1_1_1104.d	1	tr_Q4W8U9_Q4W8U9_MOUSE;sp_Q03517_SCG2_MOUSE			FALSE	P1_a
LLDEGHYPV	MS2Rescore + PEAKS	tr_Q3UZU8_Q3UZU8,sp_P16014_SCG1,tr_Q8BP91_Q8BP91	0	0	0	2	1	3	SCG1	P16014	Q3UZU8, Q8BP91	Q3UZU8, Q8BP91	NP01008	APVDNRDHNEEMVTRCIIEVLSNALSKSSVPTITPECRQVLKKSGKEVKGEEKGENQNSKFEVRLLRDPADASGTRWASSREDAGAPVEDSQGQTKVGNEKWTEGGGHSREGVDDQESLRPSNQQASKEAKIYHSEERVGKEREKEEGKIYPMGEHREDAGEEKKHIEDSGEKPNTFSNKRSEASAKKKDESVARADAHSMELEEKTHSREQSSQESGEETRRQEKPQELTDQDQSQEESQEGEEGEEGEEGEEGEEDSASEVTKRRPRHHHGRSGSNKSSYEGHPLSEERRPSPKESKEADVATVRLGEKRSHHLAHYRASEEEPEYGEESRSYRGLQYRGRGSEEDRAPRPRSEESQEREYKRNHPDSELESTANRHGEETEEERSYEGANGRQHRG…	Chromogranin/secretogranin	Secretogranin-1	37.55	1041.51	9	-1	521.763	2	39.7002	0.8422-0.8731	17500	309000	6668099	8719	sORFs_P1_brain_a_1_1_1104.d	5	sp_P16014_SCG1_MOUSE;tr_Q3UZU8_Q3UZU8_MOUSE;tr_Q8BP91_Q8BP91_MOUSE			FALSE	P1_a	29.52	1041.51	9	-1.2	521.763	2	39.654	0.8447-0.8755	17300	66700	8893530	8290	sORFs_P1_brain_b_1_1_1105.d	1
LLDEGHYPVRESP	MS2Rescore + PEAKS	tr_Q3UZU8_Q3UZU8,sp_P16014_SCG1,tr_Q8BP91_Q8BP91	4	0	3	8	4	19	SCG1	P16014	Q3UZU8, Q8BP91	Q3UZU8, Q8BP91	NP01008	APVDNRDHNEEMVTRCIIEVLSNALSKSSVPTITPECRQVLKKSGKEVKGEEKGENQNSKFEVRLLRDPADASGTRWASSREDAGAPVEDSQGQTKVGNEKWTEGGGHSREGVDDQESLRPSNQQASKEAKIYHSEERVGKEREKEEGKIYPMGEHREDAGEEKKHIEDSGEKPNTFSNKRSEASAKKKDESVARADAHSMELEEKTHSREQSSQESGEETRRQEKPQELTDQDQSQEESQEGEEGEEGEEGEEGEEDSASEVTKRRPRHHHGRSGSNKSSYEGHPLSEERRPSPKESKEADVATVRLGEKRSHHLAHYRASEEEPEYGEESRSYRGLQYRGRGSEEDRAPRPRSEESQEREYKRNHPDSELESTANRHGEETEEERSYEGANGRQHRG…	Chromogranin/secretogranin	Secretogranin-1	28.03	1510.74	13	-5.5	504.585	3	35.2894	0.7445-0.7754			6464001	4821	sORFs_P1_brain_a_1_1_1104.d	1	sp_P16014_SCG1_MOUSE;tr_Q3UZU8_Q3UZU8_MOUSE;tr_Q8BP91_Q8BP91_MOUSE			FALSE	P1_a	30.12	1510.74	13	1.8	504.589	3	35.2341	0.7408-0.7717			8689335	4295	sORFs_P1_brain_b_1_1_1105.d	1
LLDEGHYPVRESPIDT	MS2Rescore + PEAKS	tr_Q3UZU8_Q3UZU8,sp_P16014_SCG1,tr_Q8BP91_Q8BP91	0	0	2	0	3	5	SCG1	P16014	Q3UZU8, Q8BP91	Q3UZU8, Q8BP91	NP01008	APVDNRDHNEEMVTRCIIEVLSNALSKSSVPTITPECRQVLKKSGKEVKGEEKGENQNSKFEVRLLRDPADASGTRWASSREDAGAPVEDSQGQTKVGNEKWTEGGGHSREGVDDQESLRPSNQQASKEAKIYHSEERVGKEREKEEGKIYPMGEHREDAGEEKKHIEDSGEKPNTFSNKRSEASAKKKDESVARADAHSMELEEKTHSREQSSQESGEETRRQEKPQELTDQDQSQEESQEGEEGEEGEEGEEGEEDSASEVTKRRPRHHHGRSGSNKSSYEGHPLSEERRPSPKESKEADVATVRLGEKRSHHLAHYRASEEEPEYGEESRSYRGLQYRGRGSEEDRAPRPRSEESQEREYKRNHPDSELESTANRHGEETEEERSYEGANGRQHRG…	Chromogranin/secretogranin	Secretogranin-1	41.09	1839.9	16	-8.6	614.302	3	40.0255	0.8088-0.8397	2650	17800	6691596	9466	sORFs_P1_brain_a_1_1_1104.d	2	sp_P16014_SCG1_MOUSE;tr_Q3UZU8_Q3UZU8_MOUSE;tr_Q8BP91_Q8BP91_MOUSE			FALSE	P1_a	29.13	1839.9	16	-6	614.304	3	40.09	0.8163-0.8471	2420	16900	8917106	9116	sORFs_P1_brain_b_1_1_1105.d	1
LLDEGHYPVRESPIDTA	PEAKS	sp_P16014_SCG1_MOUSE;tr_Q3UZU8_Q3UZU8_MOUSE;tr_Q8BP91_Q8BP91_MOUSE	20	18	12	20	19	89	SCG1	P16014	Q3UZU8, Q8BP91	Q3UZU8, Q8BP91	NP01008	APVDNRDHNEEMVTRCIIEVLSNALSKSSVPTITPECRQVLKKSGKEVKGEEKGENQNSKFEVRLLRDPADASGTRWASSREDAGAPVEDSQGQTKVGNEKWTEGGGHSREGVDDQESLRPSNQQASKEAKIYHSEERVGKEREKEEGKIYPMGEHREDAGEEKKHIEDSGEKPNTFSNKRSEASAKKKDESVARADAHSMELEEKTHSREQSSQESGEETRRQEKPQELTDQDQSQEESQEGEEGEEGEEGEEGEEDSASEVTKRRPRHHHGRSGSNKSSYEGHPLSEERRPSPKESKEADVATVRLGEKRSHHLAHYRASEEEPEYGEESRSYRGLQYRGRGSEEDRAPRPRSEESQEREYKRNHPDSELESTANRHGEETEEERSYEGANGRQHRG…	Chromogranin/secretogranin	Secretogranin-1	44.07	1910.94	17	-3.5	637.984	3	40.5434	0.8101-0.8410	19800	403000	6711298	10058	sORFs_P1_brain_a_1_1_1104.d	6	sp_P16014_SCG1_MOUSE;tr_Q3UZU8_Q3UZU8_MOUSE;tr_Q8BP91_Q8BP91_MOUSE			FALSE	P1_a	41.8	1910.94	17	-3.7	637.984	3	40.4596	0.8336-0.8644	18400	426000	8938670	9750	sORFs_P1_brain_b_1_1_1105.d	5
LLEAAQEEGAVTPDLPGLEKVQVRPE	MS2Rescore + PEAKS	sp_Q62361_TRH	13	0	6	3	9	31	TRH	Q62361	0	0	NP05801	LLEAAQEEGAVTPDLPGLEKVQVRPERRFLRKDLQRVRGDLGAALDSWITKRQHPGKREEKEEDVEAEERGDLGEVGAWRPHKRQHPGRRANQDKDSWSDEGDSDWLPPSWLPDFFLDSWFSDAPQVKRQHPGRRSFPWMESDVTKRQHPGRRFIDPELQRSWEETEGEEGGLMPEKRQHPGKRAVGHPCGPQGICGQTGLLQLLGDLSRGQETLAKQTPQLEAWVREPLEE	TRH	Pro-thyrotropin-releasing hormone	46.1	2787.47	26	0.6	930.163	3	51.1927	1.0295-1.0602	1250	26700	7230757	20827	sORFs_P1_brain_a_1_1_1104.d	3	sp_Q62361_TRH_MOUSE			FALSE	P1_a
LNQEQAEQGREHL	MS2Rescore + PEAKS	sp_Q03517_SCG2,tr_Q4W8U9_Q4W8U9	4	2	4	5	4	19	SCG2	Q03517	Q4W8U9	Q4W8U9	NP01009	QRNQLLQKEPDLRLENVQKFPSPEMIRALEYIEKLRQQAHREESSPDYNPYQGVSVPLQLKENGEESHLAESSRDALSEDEWMRIILEALRQAENEPPSAPKENKPYALNLEKNFPVDTPDDYETQQWPERKLKHMRFPLMYEENSRENPFKRTNEIVEEQYTPQSLATLESVFQELGKLTGPSNQKRERVDEEQKLYTDDEDDVYKTNNIAYEDVVGGEDWSPIEEKIETQTQEEVRDSKENTEKNEQINEEMKRSGQLGLPDEENRRESKDQLSEDASKVITYLRRLVNAVGSGRSQSGPNGDRAARLLQKPLDSQSIYQLIEISRNLQIPPEDLIEMLKAGEKPNGLVEPEQDLELAVDLDDIPEADLDRPDMFQSKMLSKGGYPKAPGRGMVEAL…	Chromogranin/secretogranin	Secretogranin-2	22.46	1550.74	13	5.3	517.925	3	28.0742	0.8039-0.8348			6120558	1718	sORFs_P1_brain_a_1_1_1104.d	1	tr_Q4W8U9_Q4W8U9_MOUSE;sp_Q03517_SCG2_MOUSE			FALSE	P1_a	34.76	1550.74	13	-8.2	517.918	3	28.0796	0.8051-0.8360			8348601	1171	sORFs_P1_brain_b_1_1_1105.d	1
LNQEQAEQGREHLA	MS2Rescore + PEAKS	sp_Q03517_SCG2,tr_Q4W8U9_Q4W8U9	10	3	5	13	16	47	SCG2	Q03517	Q4W8U9	Q4W8U9	NP01009	QRNQLLQKEPDLRLENVQKFPSPEMIRALEYIEKLRQQAHREESSPDYNPYQGVSVPLQLKENGEESHLAESSRDALSEDEWMRIILEALRQAENEPPSAPKENKPYALNLEKNFPVDTPDDYETQQWPERKLKHMRFPLMYEENSRENPFKRTNEIVEEQYTPQSLATLESVFQELGKLTGPSNQKRERVDEEQKLYTDDEDDVYKTNNIAYEDVVGGEDWSPIEEKIETQTQEEVRDSKENTEKNEQINEEMKRSGQLGLPDEENRRESKDQLSEDASKVITYLRRLVNAVGSGRSQSGPNGDRAARLLQKPLDSQSIYQLIEISRNLQIPPEDLIEMLKAGEKPNGLVEPEQDLELAVDLDDIPEADLDRPDMFQSKMLSKGGYPKAPGRGMVEAL…	Chromogranin/secretogranin	Secretogranin-2	34.28	1621.78	14	-2.8	541.599	3	27.517	0.8051-0.8360	600	7340	6093069	1529	sORFs_P1_brain_a_1_1_1104.d	3	tr_Q4W8U9_Q4W8U9_MOUSE;sp_Q03517_SCG2_MOUSE			FALSE	P1_a	39.59	1621.78	14	1.9	541.602	3	27.4147	0.7878-0.8187			8316549	969	sORFs_P1_brain_b_1_1_1105.d	3
LSAASAPLVETSTPLRL	MS2Rescore + PEAKS	sp_Q9QXV0_PCS1N	7	4	3	3	3	20	PCS1N	Q9QXV0	0	0	NP04929,NP04932,NP04935	ARPVKEPRSLSAASAPLVETSTPLRLRRAVPRGEAAGAVQELARALAHLLEAERQERARAEAQEAEDQQARVLAQLLRAWGSPRASDPPLAPDDDPDAPAAQLARALLRARLDPAALAAQLVPAPAAAPRPRPPVYDDGPTGPDVEDAGDETPDVDPELLRYLLGRILTGSSEPEAAPAPRRLRRSVDQDLGPEVPPENVLGALLRVKRLENPSPQAPARRLLPP,ARPVKEPRSLSAASAPLVETSTPLRL,SLSAASAPLVETSTPLRL	ProSAAS,ProSAAS,ProSAAS	ProSAAS,Big SAAS,Little SAAS	48.71	1724.97	17	0.3	863.491	2	52.3097	1.1129-1.1435	535	3530	7278039	21699	sORFs_P1_brain_a_1_1_1104.d	1	sp_Q9QXV0_PCS1N_MOUSE			FALSE	P1_a	39.81	1724.97	17	-1.3	863.49	2	52.1906	1.1166-1.1472			9504835	21725	sORFs_P1_brain_b_1_1_1105.d	1
LVETSTPLRL	MS2Rescore + PEAKS	sp_Q9QXV0_PCS1N,tr_Q9ESU4_Q9ESU4	11	6	6	5	7	35	PCS1N	Q9QXV0	Q9ESU4	Q9ESU4	NP04929,NP04932,NP04935	ARPVKEPRSLSAASAPLVETSTPLRLRRAVPRGEAAGAVQELARALAHLLEAERQERARAEAQEAEDQQARVLAQLLRAWGSPRASDPPLAPDDDPDAPAAQLARALLRARLDPAALAAQLVPAPAAAPRPRPPVYDDGPTGPDVEDAGDETPDVDPELLRYLLGRILTGSSEPEAAPAPRRLRRSVDQDLGPEVPPENVLGALLRVKRLENPSPQAPARRLLPP,ARPVKEPRSLSAASAPLVETSTPLRL,SLSAASAPLVETSTPLRL	ProSAAS,ProSAAS,ProSAAS	ProSAAS,Big SAAS,Little SAAS	31.76	1127.65	10	-0.4	564.835	2	44.019	0.8755-0.9064	5160	42300	6881902	14132	sORFs_P1_brain_a_1_1_1104.d	4	sp_Q9QXV0_PCS1N_MOUSE;tr_Q9ESU4_Q9ESU4_MOUSE			FALSE	P1_a	30.71	1127.65	10	2.9	564.836	2	43.6868	0.8731-0.9039	4920	23000	9096375	13665	sORFs_P1_brain_b_1_1_1105.d	4
MDQLAKELT	MS2Rescore + PEAKS	sp_P26339_CMGA,tr_Q3UN28_Q3UN28	0	0	0	0	1	1	CMGA	P26339	Q3UN28	Q3UN28	NP01004,NP01006	LPVNSPMTKGDTKVMKCVLEVISDSLSKPSPMPVSPECLETLQGDERILSILRHQNLLKELQDLALQGAKERAQQPLKQQQPPKQQQQQQQQQQQEQQHSSFEDELSEVFENQSPDAKHRDAAAEVPSRDTMEKRKDSDKGQQDGFEATTEGPRPQAFPEPNQESPMMGDSESPGEDTATNTQSPTSLPSQEHVDPQATGDSERGLSAQQQARKAKQEEKEEEEEEEAVAREKAGPEEVPTAASSSHFHAGYKAIQKDDGQSDSQAVDGDGKTEASEALPSEGKGELEHSQQEEDGEEAMVGTPQGLFPQGGKGRELEHKQEEEEEEEERLSREWEDKRWSRMDQLAKELTAEKRLEGEDDPDRSMKLSFRTRAYGFRDPGPQLRRGWRPSSREDSVEA…	Chromogranin/secretogranin ,Chromogranin/secretogranin	Chromogranin-A,WE-14 (By similarity)	31.72	1047.53	9	0.7	524.771	2	37.1237	0.8397-0.8706			6551710	6080	sORFs_P1_brain_a_1_1_1104.d	1	sp_P26339_CMGA_MOUSE;tr_Q3UN28_Q3UN28_MOUSE			FALSE	P1_a	31.47	1047.53	9	-0.2	524.771	2	37.0883	0.8422-0.8731			8777920	5520	sORFs_P1_brain_b_1_1_1105.d	1
MDQLAKELTAE	MS2Rescore + PEAKS	sp_P26339_CMGA,tr_Q3UN28_Q3UN28	0	0	0	1	1	2	CMGA	P26339	Q3UN28	Q3UN28	NP01004,NP01006	LPVNSPMTKGDTKVMKCVLEVISDSLSKPSPMPVSPECLETLQGDERILSILRHQNLLKELQDLALQGAKERAQQPLKQQQPPKQQQQQQQQQQQEQQHSSFEDELSEVFENQSPDAKHRDAAAEVPSRDTMEKRKDSDKGQQDGFEATTEGPRPQAFPEPNQESPMMGDSESPGEDTATNTQSPTSLPSQEHVDPQATGDSERGLSAQQQARKAKQEEKEEEEEEEAVAREKAGPEEVPTAASSSHFHAGYKAIQKDDGQSDSQAVDGDGKTEASEALPSEGKGELEHSQQEEDGEEAMVGTPQGLFPQGGKGRELEHKQEEEEEEEERLSREWEDKRWSRMDQLAKELTAEKRLEGEDDPDRSMKLSFRTRAYGFRDPGPQLRRGWRPSSREDSVEA…	Chromogranin/secretogranin ,Chromogranin/secretogranin	Chromogranin-A,WE-14 (By similarity)	21.37	1247.61	11	9.9	624.817	2	40.6651	0.9224-0.9532			6722543	10383	sORFs_P1_brain_a_1_1_1104.d	1	sp_P26339_CMGA_MOUSE;tr_Q3UN28_Q3UN28_MOUSE			FALSE	P1_a
NAPPEPVPPPR	MS2Rescore + PEAKS	sp_Q0VGU4_VGF	11	5	8	5	6	35	VGF	Q0VGU4	0	0	0	Not found in Neuropep ref Mouse	Precursor not found in Neuropep	Neurosecretory protein VGF	45.33	1169.62	11	0.1	585.817	2	29.4214	0.8583-0.8891	1460	6890	6179270	2190	sORFs_P1_brain_a_1_1_1104.d	4	sp_Q0VGU4_VGF_MOUSE			FALSE	P1_a	37.69	1169.62	11	0.6	585.817	2	29.656	0.8509-0.8817	1260	6350	8423790	1740	sORFs_P1_brain_b_1_1_1105.d	3
NAPPEPVPPPRAAPAPTHV	MS2Rescore + PEAKS	sp_Q0VGU4_VGF	23	10	18	21	23	95	VGF	Q0VGU4	0	0	0	Not found in Neuropep ref Mouse	Precursor not found in Neuropep	Neurosecretory protein VGF	43.33	1914.01	19	-0.1	639.011	3	35.6074	0.8212-0.8521	33800	627000	6472285	4915	sORFs_P1_brain_a_1_1_1104.d	10	sp_Q0VGU4_VGF_MOUSE			FALSE	P1_a	36.99	1914.01	19	0.7	639.011	3	35.5328	0.8311-0.8620	29400	496000	8697608	4378	sORFs_P1_brain_b_1_1_1105.d	9
NPEPQDQGELFQGVDPR	MS2Rescore + PEAKS	tr_A0A087WQ93_A0A087WQ93,sp_Q0VGU4_VGF	5	6	8	3	6	28	VGF	Q0VGU4	A0A087WQ93	A0A087WQ93	0	Not found in Neuropep ref Mouse	Precursor not found in Neuropep	Neurosecretory protein VGF	42.55	1924.89	17	8	963.461	2	42.9453	1.1215-1.1521	1890	25000	6828065	13075	sORFs_P1_brain_a_1_1_1104.d	3	sp_Q0VGU4_VGF_MOUSE;tr_A0A087WQ93_A0A087WQ93_MOUSE			FALSE	P1_a	39.49	1924.89	17	6.3	963.459	2	42.8437	1.1251-1.1557	624	8590	9051826	12796	sORFs_P1_brain_b_1_1_1105.d	2
PGSSQEMERLAK	MS2Rescore + PEAKS	sp_Q03517_SCG2,tr_Q4W8U9_Q4W8U9	5	4	4	3	4	20	SCG2	Q03517	Q4W8U9	Q4W8U9	NP01009	QRNQLLQKEPDLRLENVQKFPSPEMIRALEYIEKLRQQAHREESSPDYNPYQGVSVPLQLKENGEESHLAESSRDALSEDEWMRIILEALRQAENEPPSAPKENKPYALNLEKNFPVDTPDDYETQQWPERKLKHMRFPLMYEENSRENPFKRTNEIVEEQYTPQSLATLESVFQELGKLTGPSNQKRERVDEEQKLYTDDEDDVYKTNNIAYEDVVGGEDWSPIEEKIETQTQEEVRDSKENTEKNEQINEEMKRSGQLGLPDEENRRESKDQLSEDASKVITYLRRLVNAVGSGRSQSGPNGDRAARLLQKPLDSQSIYQLIEISRNLQIPPEDLIEMLKAGEKPNGLVEPEQDLELAVDLDDIPEADLDRPDMFQSKMLSKGGYPKAPGRGMVEAL…	Chromogranin/secretogranin	Secretogranin-2	27.8	1331.65	12	0.1	444.891	3	27.5761	0.7519-0.7829			6096738	1558	sORFs_P1_brain_a_1_1_1104.d	1	tr_Q4W8U9_Q4W8U9_MOUSE;sp_Q03517_SCG2_MOUSE			FALSE	P1_a	37.37	1331.65	12	7.8	444.894	3	27.6042	0.7519-0.7829			8325707	1027	sORFs_P1_brain_b_1_1_1105.d	1
PKLKWDNQ	MS2Rescore + PEAKS	sp_O35417_PDYN,tr_Q3UZW2_Q3UZW2,tr_O35852_O35852	1	0	2	0	3	6	PDYN	O35417	Q3UZW2, O35852	Q3UZW2, O35852	NP04152,NP04154	YGGFLRRIRPKLKWDNQKRYGGFLRRQFKVVT,YGGFLRRIRPKLKWDNQ	Opioid,Opioid	Big dynorphin,Dynorphin A(1-17)	41.29	1027.55	8	-5.3	514.777	2	28.2285	0.8533-0.8842			6127879	1759	sORFs_P1_brain_a_1_1_1104.d	1	tr_O35852_O35852_MOUSE;tr_Q3UZW2_Q3UZW2_MOUSE;sp_O35417_PDYN_MOUSE			FALSE	P1_a
Q(-17.03)EDAELQPR	PEAKS	sp_P56388-2_CART_MOUSE;sp_P56388_CART_MOUSE;tr_Q3UY31_Q3UY31_MOUSE	5	11	9	0	2	27	CART, CART	P56388-2, P56388	Q3UY31	Q3UY31	NP00871,NP00882	QEDAELQPRALDIYSAVDDASHEKELPRRQLRAPGAMLQIEALQEVLKKLKS,QEDAELQPRALDIYSAVDDASHEKELPRRQLRAPGAMLQIEALQEVLKKLKSKRIPIYEKKYGQVPMCDAGEQCAVRKGARIGKLCDCPRGTSCNSFLLKCL	CART,CART	CART(1-52) (By similarity),Cocaine- and amphetamine-regulated	37.8	1067.49	9	-1.9	534.75	2	31.2945	0.8410-0.8718	1730	7030	6265505	2885	sORFs_P1_brain_a_1_1_1104.d	3	sp_P56388-2_CART_MOUSE;sp_P56388_CART_MOUSE;tr_Q3UY31_Q3UY31_MOUSE	Pyro-glu from Q	Q1:Pyro-glu from Q:1001.00	FALSE	P1_a
Q(-17.03)HWSYGLRPG(-0.98)	PEAKS	pseudoprot_158;pseudoprot_93	7	5	0	0	0	12					NP02584,NP02585	QHWSYGLRPG,QHWSYGLRPGGKRNTEHLVESFQEMGKEVDQMAEPQHFECTVHWPRSPLRDLRGALESLIEEEARQKKM	GnRH,GnRH	Gonadoliberin-1,Progonadoliberin-1	29.29	1181.57	10	-2.6	591.792	2	40.9502	0.8755-0.9064	1600	7240	6730041	10601	sORFs_P1_brain_a_1_1_1104.d	2	pseudoprot_158;pseudoprot_93	Pyro-glu from Q; Amidation	Q1:Pyro-glu from Q:1001.00;G10:Amidation:1001.00	FALSE	P1_a	36.73	1181.57	10	-1.3	591.793	2	40.8889	0.8780-0.9089	1180	8050	8956477	10267	sORFs_P1_brain_b_1_1_1105.d	3
Q(-17.03)PVVPAEATDPVEQRAQ(+0.98)EAP(-0.98)	MS2Rescore + PEAKS																41.03	2114.03	20	0.2	1058.02	2	45.507	1.1863-1.2169	1120	7850	6957049	15569	sORFs_P1_brain_a_1_1_1104.d	1	sp_P09240_CCKN_MOUSE__II_2424256	Pyro-glu from Q; Deamidation (NQ); Amidation	Q1:Pyro-glu from Q:1000.00;Q17:Deamidation (NQ):14.84;P20:Amidation:1000.00	FALSE	P1_a
Q(-17.03)PVVPAEATDPVEQRAQEAP	MS2Rescore + PEAKS																37.79	2114.03	20	1.9	1058.02	2	45.3615	1.1765-1.2071			6948697	15407	sORFs_P1_brain_a_1_1_1104.d	1	sp_P09240_CCKN_MOUSE__II_2424256	Pyro-glu from Q	Q1:Pyro-glu from Q:1001.00	FALSE	P1_a	39.61	2114.03	20	2.2	1058.02	2	45.3214	1.1851-1.2157	2550	32100	9178993	15293	sORFs_P1_brain_b_1_1_1105.d	3
Q(-17.03)PVVPAEATDPVEQRAQEAPRRQL	PEAKS	sp_P09240_CCKN_MOUSE__II_2424256	6	0	0	6	0	12	CCKN	P09240			NP02259	QPVVPAEATDPVEQRAQEAPRRQLRAVLRTDGEPRARLGALLARYIQQVRKAPSGRMSVLKNLQSLDPSHRISDRDYMGWMDFGRRSAEDYEYPS	Gastrin/cholecystokinin	Cholecystokinin	31.47	2667.37	24	2.1	890.133	3	42.9394	0.9704-1.0012	55500	315000	6826190	13020	sORFs_P1_brain_a_1_1_1104.d	2	sp_P09240_CCKN_MOUSE__II_2424256	Pyro-glu from Q	Q1:Pyro-glu from Q:1001.00	FALSE	P1_a	33.14	2667.37	24	2.5	890.134	3	42.7998	0.9618-0.9926	53500	285000	9049958	12748	sORFs_P1_brain_b_1_1_1105.d	2
Q(-17.03)YDGVAELDQLLHY	PEAKS	sp_P16014_SCG1_MOUSE;tr_Q3UZU8_Q3UZU8_MOUSE;tr_Q8BP91_Q8BP91_MOUSE	3	0	0	4	1	8	SCG1	P16014	Q3UZU8, Q8BP91	Q3UZU8, Q8BP91	NP01008	APVDNRDHNEEMVTRCIIEVLSNALSKSSVPTITPECRQVLKKSGKEVKGEEKGENQNSKFEVRLLRDPADASGTRWASSREDAGAPVEDSQGQTKVGNEKWTEGGGHSREGVDDQESLRPSNQQASKEAKIYHSEERVGKEREKEEGKIYPMGEHREDAGEEKKHIEDSGEKPNTFSNKRSEASAKKKDESVARADAHSMELEEKTHSREQSSQESGEETRRQEKPQELTDQDQSQEESQEGEEGEEGEEGEEGEEDSASEVTKRRPRHHHGRSGSNKSSYEGHPLSEERRPSPKESKEADVATVRLGEKRSHHLAHYRASEEEPEYGEESRSYRGLQYRGRGSEEDRAPRPRSEESQEREYKRNHPDSELESTANRHGEETEEERSYEGANGRQHRG…	Chromogranin/secretogranin	Secretogranin-1	40.86	1645.76	14	2.2	823.89	2	60.4272	1.0786-1.1092	615	12500	7670172	29812	sORFs_P1_brain_a_1_1_1104.d	2	sp_P16014_SCG1_MOUSE;tr_Q3UZU8_Q3UZU8_MOUSE;tr_Q8BP91_Q8BP91_MOUSE	Pyro-glu from Q	Q1:Pyro-glu from Q:1001.00	FALSE	P1_a	33.56	1645.76	14	13.2	823.899	2	60.3966	1.0773-1.1080	251	4920	9899577	30627	sORFs_P1_brain_b_1_1_1105.d	1
Q(-17.03)YDGVAELDQLLHYRKKA	PEAKS	sp_P16014_SCG1_MOUSE;tr_Q3UZU8_Q3UZU8_MOUSE;tr_Q8BP91_Q8BP91_MOUSE	4	0	0	0	1	5	SCG1	P16014	Q3UZU8, Q8BP91	Q3UZU8, Q8BP91	NP01008	APVDNRDHNEEMVTRCIIEVLSNALSKSSVPTITPECRQVLKKSGKEVKGEEKGENQNSKFEVRLLRDPADASGTRWASSREDAGAPVEDSQGQTKVGNEKWTEGGGHSREGVDDQESLRPSNQQASKEAKIYHSEERVGKEREKEEGKIYPMGEHREDAGEEKKHIEDSGEKPNTFSNKRSEASAKKKDESVARADAHSMELEEKTHSREQSSQESGEETRRQEKPQELTDQDQSQEESQEGEEGEEGEEGEEGEEDSASEVTKRRPRHHHGRSGSNKSSYEGHPLSEERRPSPKESKEADVATVRLGEKRSHHLAHYRASEEEPEYGEESRSYRGLQYRGRGSEEDRAPRPRSEESQEREYKRNHPDSELESTANRHGEETEEERSYEGANGRQHRG…	Chromogranin/secretogranin	Secretogranin-1	24.89	2129.09	18	-3.5	710.702	3	55.2321	0.8755-0.9064			7422327	24027	sORFs_P1_brain_a_1_1_1104.d	1	sp_P16014_SCG1_MOUSE;tr_Q3UZU8_Q3UZU8_MOUSE;tr_Q8BP91_Q8BP91_MOUSE	Pyro-glu from Q	Q1:Pyro-glu from Q:1001.00	FALSE	P1_a	37.61	2129.09	18	-1.9	710.703	3	55.3983	0.8755-0.9064			9658683	24513	sORFs_P1_brain_b_1_1_1105.d	1
QELGKLTGPSNQ	MS2Rescore + PEAKS	sp_Q03517_SCG2,tr_Q4W8U9_Q4W8U9	2	2	7	0	2	13	SCG2	Q03517	Q4W8U9	Q4W8U9	NP01009,NP01010	QRNQLLQKEPDLRLENVQKFPSPEMIRALEYIEKLRQQAHREESSPDYNPYQGVSVPLQLKENGEESHLAESSRDALSEDEWMRIILEALRQAENEPPSAPKENKPYALNLEKNFPVDTPDDYETQQWPERKLKHMRFPLMYEENSRENPFKRTNEIVEEQYTPQSLATLESVFQELGKLTGPSNQKRERVDEEQKLYTDDEDDVYKTNNIAYEDVVGGEDWSPIEEKIETQTQEEVRDSKENTEKNEQINEEMKRSGQLGLPDEENRRESKDQLSEDASKVITYLRRLVNAVGSGRSQSGPNGDRAARLLQKPLDSQSIYQLIEISRNLQIPPEDLIEMLKAGEKPNGLVEPEQDLELAVDLDDIPEADLDRPDMFQSKMLSKGGYPKAPGRGMVEAL…	Chromogranin/secretogranin ,Chromogranin/secretogranin	Secretogranin-2,Secretoneurin	28.54	1270.65	12	-3.2	636.331	2	30.0199	0.9089-0.9397			6213226	2476	sORFs_P1_brain_a_1_1_1104.d	1	tr_Q4W8U9_Q4W8U9_MOUSE;sp_Q03517_SCG2_MOUSE			FALSE	P1_a
QPVVPAEATDPVEQRAQEAPRRQL	MS2Rescore + PEAKS	sp_P09240_CCKN__II_2424256,tr_A0A1L1SU12_A0A1L1SU12__II_3501794,tr_Q8R041_Q8R041,tr_A0A1L1SRD3_A0A1L1SRD3	6	1	0	11	4	22	CCKN	P09240	A0A1L1SU12, Q8R041, A0A1L1SRD3	A0A1L1SU12, Q8R041, A0A1L1SRD3	NP02259	QPVVPAEATDPVEQRAQEAPRRQLRAVLRTDGEPRARLGALLARYIQQVRKAPSGRMSVLKNLQSLDPSHRISDRDYMGWMDFGRRSAEDYEYPS	Gastrin/cholecystokinin	Cholecystokinin	22.41	2684.4	24	3	672.109	4	38.8777	0.8941-0.9249	2480	14000	6629757	7687	sORFs_P1_brain_a_1_1_1104.d	1	sp_P09240_CCKN_MOUSE__II_2424256			FALSE	P1_a	25.9	2684.4	24	-4.2	672.104	4	38.6935	0.9384-0.9692			8855037	7107	sORFs_P1_brain_b_1_1_1105.d	1
QYDGVAELDQLLHY	MS2Rescore + PEAKS	tr_Q3UZU8_Q3UZU8,sp_P16014_SCG1,tr_Q8BP91_Q8BP91	7	0	0	8	6	21	SCG1	P16014	Q3UZU8, Q8BP91	Q3UZU8, Q8BP91	NP01008	APVDNRDHNEEMVTRCIIEVLSNALSKSSVPTITPECRQVLKKSGKEVKGEEKGENQNSKFEVRLLRDPADASGTRWASSREDAGAPVEDSQGQTKVGNEKWTEGGGHSREGVDDQESLRPSNQQASKEAKIYHSEERVGKEREKEEGKIYPMGEHREDAGEEKKHIEDSGEKPNTFSNKRSEASAKKKDESVARADAHSMELEEKTHSREQSSQESGEETRRQEKPQELTDQDQSQEESQEGEEGEEGEEGEEGEEDSASEVTKRRPRHHHGRSGSNKSSYEGHPLSEERRPSPKESKEADVATVRLGEKRSHHLAHYRASEEEPEYGEESRSYRGLQYRGRGSEEDRAPRPRSEESQEREYKRNHPDSELESTANRHGEETEEERSYEGANGRQHRG…	Chromogranin/secretogranin	Secretogranin-1	40.18	1662.79	14	5.8	832.407	2	59.8923	1.0675-1.0982	619	18300	7645636	28936	sORFs_P1_brain_a_1_1_1104.d	2	sp_P16014_SCG1_MOUSE;tr_Q3UZU8_Q3UZU8_MOUSE;tr_Q8BP91_Q8BP91_MOUSE			FALSE	P1_a	45.13	1662.79	14	4.1	832.405	2	59.8837	1.0687-1.0994	655	9180	9872140	29580	sORFs_P1_brain_b_1_1_1105.d	1
RLQEQEELENYIEHVLLHRP	MS2Rescore + PEAKS	sp_Q0VGU4_VGF	3	0	0	3	0	6	VGF	Q0VGU4	0	0	0	Not found in Neuropep ref Mouse	Precursor not found in Neuropep	VGF-derived peptide TLQP-62	41.73	2544.31	20	-5.1	637.081	4	59.8008	0.8323-0.8632			7641846	28786	sORFs_P1_brain_a_1_1_1104.d	1	sp_Q0VGU4_VGF_MOUSE			FALSE	P1_a	47.18	2544.31	20	-15.4	637.075	4	59.7582	0.8336-0.8644			9868354	29434	sORFs_P1_brain_b_1_1_1105.d	1
RPASPPSVPGGSQQGTPEEAAEALLTESVRSQTH	MS2Rescore + PEAKS	tr_A0A087WQ93_A0A087WQ93,sp_Q0VGU4_VGF	3	0	19	0	9	31	VGF	Q0VGU4	A0A087WQ93	A0A087WQ93	0	Not found in Neuropep ref Mouse	Precursor not found in Neuropep	Neurosecretory protein VGF	22.6	3470.7	34	4.1	868.687	4	54.2473	0.9643-0.9950			7375121	23231	sORFs_P1_brain_a_1_1_1104.d	1	sp_Q0VGU4_VGF_MOUSE;tr_A0A087WQ93_A0A087WQ93_MOUSE			FALSE	P1_a	26.14	3470.7	34	3.2	868.686	4	54.2775	1.0565-1.0871			9604819	23429	sORFs_P1_brain_b_1_1_1105.d	1
RPEWWMDYQ	MS2Rescore + PEAKS	tr_Q3UXY8_Q3UXY8,sp_P22005_PENK	0	0	0	0	2	2	PENK	P22005	Q3UXY8	Q3UXY8	0	Not found in Neuropep ref	Opioid	PRO_0000008277	32.86	1309.55	9	3.1	655.787	2	50.7337	0.9138-0.9446			7206672	20402	sORFs_P1_brain_a_1_1_1104.d	3	sp_P22005_PENK_MOUSE;tr_Q3UXY8_Q3UXY8_MOUSE			FALSE	P1_a	29.7	1309.55	9	1	655.785	2	50.762	0.9150-0.9458	477	3510	9433427	20387	sORFs_P1_brain_b_1_1_1105.d	1
RPKPQQFFGLM(-0.98)	MS2Rescore + PEAKS																36.72	1346.73	11	1.1	674.372	2	47.4322	0.9754-1.0061	15500	120000	7041522	17232	sORFs_P1_brain_a_1_1_1104.d	2	pseudoprot_no_accession	Amidation	M11:Amidation:1001.00	FALSE	P1_a
RPVKEPRSLSAASAPLVETSTPLRL	MS2Rescore + PEAKS	sp_Q9QXV0_PCS1N	1	0	0	2	1	4	PCS1N	Q9QXV0	0	0	NP04929,NP04932	ARPVKEPRSLSAASAPLVETSTPLRLRRAVPRGEAAGAVQELARALAHLLEAERQERARAEAQEAEDQQARVLAQLLRAWGSPRASDPPLAPDDDPDAPAAQLARALLRARLDPAALAAQLVPAPAAAPRPRPPVYDDGPTGPDVEDAGDETPDVDPELLRYLLGRILTGSSEPEAAPAPRRLRRSVDQDLGPEVPPENVLGALLRVKRLENPSPQAPARRLLPP,ARPVKEPRSLSAASAPLVETSTPLRL	ProSAAS,ProSAAS	ProSAAS,Big SAAS	42.63	2674.51	25	-4	669.633	4	46.1349	0.8830-0.9138			6985805	16115	sORFs_P1_brain_a_1_1_1104.d	1	sp_Q9QXV0_PCS1N_MOUSE			FALSE	P1_a
RPVKEPRSLSAASAPLVETSTPLRL(-0.98)	PEAKS	sp_Q9QXV0_PCS1N_MOUSE	1	0	0	0	0	1	PCS1N	Q9QXV0			NP04929,NP04932	ARPVKEPRSLSAASAPLVETSTPLRLRRAVPRGEAAGAVQELARALAHLLEAERQERARAEAQEAEDQQARVLAQLLRAWGSPRASDPPLAPDDDPDAPAAQLARALLRARLDPAALAAQLVPAPAAAPRPRPPVYDDGPTGPDVEDAGDETPDVDPELLRYLLGRILTGSSEPEAAPAPRRLRRSVDQDLGPEVPPENVLGALLRVKRLENPSPQAPARRLLPP,ARPVKEPRSLSAASAPLVETSTPLRL	ProSAAS,ProSAAS	ProSAAS,Big SAAS	21.47	2673.53	25	-17.3	669.378	4	46.0962	0.8854-0.9162			6983955	16085	sORFs_P1_brain_a_1_1_1104.d	1	sp_Q9QXV0_PCS1N_MOUSE	Amidation	L25:Amidation:1001.00	FALSE	P1_a
SAASAPLVETSTPLRL	MS2Rescore + PEAKS	sp_Q9QXV0_PCS1N	3	4	4	0	6	17	PCS1N	Q9QXV0	0	0	NP04929,NP04932,NP04935	ARPVKEPRSLSAASAPLVETSTPLRLRRAVPRGEAAGAVQELARALAHLLEAERQERARAEAQEAEDQQARVLAQLLRAWGSPRASDPPLAPDDDPDAPAAQLARALLRARLDPAALAAQLVPAPAAAPRPRPPVYDDGPTGPDVEDAGDETPDVDPELLRYLLGRILTGSSEPEAAPAPRRLRRSVDQDLGPEVPPENVLGALLRVKRLENPSPQAPARRLLPP,ARPVKEPRSLSAASAPLVETSTPLRL,SLSAASAPLVETSTPLRL	ProSAAS,ProSAAS,ProSAAS	ProSAAS,Big SAAS,Little SAAS	23.82	1611.88	16	-3.9	806.946	2	49.6349	1.0417-1.0724	1110	6110	7147315	19285	sORFs_P1_brain_a_1_1_1104.d	1	sp_Q9QXV0_PCS1N_MOUSE			FALSE	P1_a	26.32	1611.88	16	10.8	806.957	2	49.3496	1.0479-1.0786			9368482	19142	sORFs_P1_brain_b_1_1_1105.d	1
SANSNPAM(+15.99)APRE	PEAKS	tr_Q545V6_Q545V6_MOUSE	9	1	5	0	4	19			Q545V6	Q545V6	NP05411	SANSNPAMAPRERKAGCKNFFWKTFTSC	Somastostatin	Somatostatin-28	42.5	1259.56	12	-2.4	630.784	2	23.3192	0.8718-0.9027			5759427	947	sORFs_P1_brain_a_1_1_1104.d	3	tr_Q545V6_Q545V6_MOUSE	Oxidation (M)	M8:Oxidation (M):1001.00	FALSE	P1_a	40.13	1259.56	12	-0.5	630.785	2	22.7345	0.8755-0.9064			7899144	344	sORFs_P1_brain_b_1_1_1105.d	4
SANSNPAMAPRE	MS2Rescore + PEAKS	tr_Q545V6_Q545V6	30	11	19	6	19	85	0	0	Q545V6	Q545V6	NP05411	SANSNPAMAPRERKAGCKNFFWKTFTSC	Somastostatin	Somatostatin-28	43.2	1243.56	12	-0.1	622.788	2	23.5653	0.8805-0.9113	28400	730000	5772175	955	sORFs_P1_brain_a_1_1_1104.d	8	tr_Q545V6_Q545V6_MOUSE			FALSE	P1_a	47.26	1243.56	12	-3	622.786	2	23.7747	0.8718-0.9027	33900	439000	8053014	424	sORFs_P1_brain_b_1_1_1105.d	6
SFARAPQL	MS2Rescore + PEAKS	tr_Q3UZU8_Q3UZU8,sp_P16014_SCG1,tr_Q8BP91_Q8BP91	1	0	1	0	0	2	SCG1	P16014	Q3UZU8, Q8BP91	Q3UZU8, Q8BP91	NP01008	APVDNRDHNEEMVTRCIIEVLSNALSKSSVPTITPECRQVLKKSGKEVKGEEKGENQNSKFEVRLLRDPADASGTRWASSREDAGAPVEDSQGQTKVGNEKWTEGGGHSREGVDDQESLRPSNQQASKEAKIYHSEERVGKEREKEEGKIYPMGEHREDAGEEKKHIEDSGEKPNTFSNKRSEASAKKKDESVARADAHSMELEEKTHSREQSSQESGEETRRQEKPQELTDQDQSQEESQEGEEGEEGEEGEEGEEDSASEVTKRRPRHHHGRSGSNKSSYEGHPLSEERRPSPKESKEADVATVRLGEKRSHHLAHYRASEEEPEYGEESRSYRGLQYRGRGSEEDRAPRPRSEESQEREYKRNHPDSELESTANRHGEETEEERSYEGANGRQHRG…	Chromogranin/secretogranin	Secretogranin-1	35.94	888.482	8	2.5	445.249	2	36.5829	0.7890-0.8200			6525696	5546	sORFs_P1_brain_a_1_1_1104.d	2	sp_P16014_SCG1_MOUSE;tr_Q3UZU8_Q3UZU8_MOUSE;tr_Q8BP91_Q8BP91_MOUSE			FALSE	P1_a	35.01	888.482	8	-3.2	445.247	2	36.5855	0.7903-0.8212			8753777	5037	sORFs_P1_brain_b_1_1_1105.d	2
SFARAPQLD	PEAKS	sp_P16014_SCG1_MOUSE;tr_Q3UZU8_Q3UZU8_MOUSE;tr_Q8BP91_Q8BP91_MOUSE	3	0	0	0	1	4	SCG1	P16014	Q3UZU8, Q8BP91	Q3UZU8, Q8BP91	NP01008	APVDNRDHNEEMVTRCIIEVLSNALSKSSVPTITPECRQVLKKSGKEVKGEEKGENQNSKFEVRLLRDPADASGTRWASSREDAGAPVEDSQGQTKVGNEKWTEGGGHSREGVDDQESLRPSNQQASKEAKIYHSEERVGKEREKEEGKIYPMGEHREDAGEEKKHIEDSGEKPNTFSNKRSEASAKKKDESVARADAHSMELEEKTHSREQSSQESGEETRRQEKPQELTDQDQSQEESQEGEEGEEGEEGEEGEEDSASEVTKRRPRHHHGRSGSNKSSYEGHPLSEERRPSPKESKEADVATVRLGEKRSHHLAHYRASEEEPEYGEESRSYRGLQYRGRGSEEDRAPRPRSEESQEREYKRNHPDSELESTANRHGEETEEERSYEGANGRQHRG…	Chromogranin/secretogranin	Secretogranin-1	33.3	1003.51	9	2	502.763	2	34.4591	0.8224-0.8533			6424443	4393	sORFs_P1_brain_a_1_1_1104.d	1	sp_P16014_SCG1_MOUSE;tr_Q3UZU8_Q3UZU8_MOUSE;tr_Q8BP91_Q8BP91_MOUSE			FALSE	P1_a	28.51	1003.51	9	0.1	502.762	2	34.4039	0.8212-0.8521			8649787	3877	sORFs_P1_brain_b_1_1_1105.d	1
SFARAPQLDL	MS2Rescore + PEAKS	tr_Q3UZU8_Q3UZU8,sp_P16014_SCG1,tr_Q8BP91_Q8BP91	0	0	0	2	0	2	SCG1	P16014	Q3UZU8, Q8BP91	Q3UZU8, Q8BP91	NP01008	APVDNRDHNEEMVTRCIIEVLSNALSKSSVPTITPECRQVLKKSGKEVKGEEKGENQNSKFEVRLLRDPADASGTRWASSREDAGAPVEDSQGQTKVGNEKWTEGGGHSREGVDDQESLRPSNQQASKEAKIYHSEERVGKEREKEEGKIYPMGEHREDAGEEKKHIEDSGEKPNTFSNKRSEASAKKKDESVARADAHSMELEEKTHSREQSSQESGEETRRQEKPQELTDQDQSQEESQEGEEGEEGEEGEEGEEDSASEVTKRRPRHHHGRSGSNKSSYEGHPLSEERRPSPKESKEADVATVRLGEKRSHHLAHYRASEEEPEYGEESRSYRGLQYRGRGSEEDRAPRPRSEESQEREYKRNHPDSELESTANRHGEETEEERSYEGANGRQHRG…	Chromogranin/secretogranin	Secretogranin-1	43.83	1116.59	10	0.5	559.304	2	45.6694	0.8607-0.8916	37700	407000	6958911	15611	sORFs_P1_brain_a_1_1_1104.d	8	sp_P16014_SCG1_MOUSE;tr_Q3UZU8_Q3UZU8_MOUSE;tr_Q8BP91_Q8BP91_MOUSE			FALSE	P1_a	43.06	1116.59	10	-2	559.303	2	45.5503	0.8620-0.8928	36400	528000	9179929	15319	sORFs_P1_brain_b_1_1_1105.d	5
SGQLGLPDEEN	MS2Rescore + PEAKS	sp_Q03517_SCG2,tr_Q4W8U9_Q4W8U9	1	1	1	0	1	4	SCG2	Q03517	Q4W8U9	Q4W8U9	NP01009	QRNQLLQKEPDLRLENVQKFPSPEMIRALEYIEKLRQQAHREESSPDYNPYQGVSVPLQLKENGEESHLAESSRDALSEDEWMRIILEALRQAENEPPSAPKENKPYALNLEKNFPVDTPDDYETQQWPERKLKHMRFPLMYEENSRENPFKRTNEIVEEQYTPQSLATLESVFQELGKLTGPSNQKRERVDEEQKLYTDDEDDVYKTNNIAYEDVVGGEDWSPIEEKIETQTQEEVRDSKENTEKNEQINEEMKRSGQLGLPDEENRRESKDQLSEDASKVITYLRRLVNAVGSGRSQSGPNGDRAARLLQKPLDSQSIYQLIEISRNLQIPPEDLIEMLKAGEKPNGLVEPEQDLELAVDLDDIPEADLDRPDMFQSKMLSKGGYPKAPGRGMVEAL…	Chromogranin/secretogranin	Secretogranin-2	32.47	1157.52	11	-0.7	579.767	2	37.866	0.8632-0.8941	8520	69700	6585142	6752	sORFs_P1_brain_a_1_1_1104.d	3	tr_Q4W8U9_Q4W8U9_MOUSE;sp_Q03517_SCG2_MOUSE			FALSE	P1_a	24.26	1157.52	11	-1	579.767	2	37.8715	0.8768-0.9076	8580	24100	8817811	6281	sORFs_P1_brain_b_1_1_1105.d	1
SKEADVATVRLGE	MS2Rescore + PEAKS	tr_Q3UZU8_Q3UZU8,sp_P16014_SCG1,tr_Q8BP91_Q8BP91,tr_Q3UZP2_Q3UZP2	8	0	5	6	4	23	SCG1	P16014	Q3UZU8, Q8BP91, Q3UZP2	Q3UZU8, Q8BP91, Q3UZP2	NP01008	APVDNRDHNEEMVTRCIIEVLSNALSKSSVPTITPECRQVLKKSGKEVKGEEKGENQNSKFEVRLLRDPADASGTRWASSREDAGAPVEDSQGQTKVGNEKWTEGGGHSREGVDDQESLRPSNQQASKEAKIYHSEERVGKEREKEEGKIYPMGEHREDAGEEKKHIEDSGEKPNTFSNKRSEASAKKKDESVARADAHSMELEEKTHSREQSSQESGEETRRQEKPQELTDQDQSQEESQEGEEGEEGEEGEEGEEDSASEVTKRRPRHHHGRSGSNKSSYEGHPLSEERRPSPKESKEADVATVRLGEKRSHHLAHYRASEEEPEYGEESRSYRGLQYRGRGSEEDRAPRPRSEESQEREYKRNHPDSELESTANRHGEETEEERSYEGANGRQHRG…	Chromogranin/secretogranin	Secretogranin-1	43.1	1373.71	13	-2.6	687.863	2	32.6251	0.9384-0.9692			6337105	3505	sORFs_P1_brain_a_1_1_1104.d	3	sp_P16014_SCG1_MOUSE;tr_Q3UZP2_Q3UZP2_MOUSE;tr_Q3UZU8_Q3UZU8_MOUSE;tr_Q8BP91_Q8BP91_MOUSE			FALSE	P1_a	38.07	1373.71	13	-0.4	687.865	2	32.6972	0.9434-0.9741	1040	17900	8563329	2959	sORFs_P1_brain_b_1_1_1105.d	3
SKVAFSAVRSTN	MS2Rescore + PEAKS	sp_Q8BME9_CBLN4	6	0	0	0	0	6	CBLN4	Q8BME9	0	0	NP00919	QNDTEPIVLEGKCLVVCDSNPATDSKGSSSSPLGISVRAANSKVAFSAVRSTNHEPSEMSNKTRIIYFDQILVNVGNFFTLESVFVAPRKGIYSFSFHVIKVYQSQTIQVNLMLNGKPVISAFAGDKDVTREAATNGVLLYLDKEDKVYLKLEKGNLLGGWQYSTFSGFLVFPL	Cerebellins	Cerebellin-4	40.61	1265.67	12	6.7	633.848	2	27.4988	0.9113-0.9421			6093068	1528	sORFs_P1_brain_a_1_1_1104.d	3	sp_Q8BME9_CBLN4_MOUSE			FALSE	P1_a	30.73	1265.67	12	0.8	633.844	2	27.3954	0.9175-0.9483			8315631	961	sORFs_P1_brain_b_1_1_1105.d	2
SLPSDEEGENYSKEVPEIE	MS2Rescore + PEAKS	tr_Q3UXY8_Q3UXY8,sp_P22005_PENK	4	1	0	0	4	9	PENK	P22005	Q3UXY8	Q3UXY8	NP04164	FAESLPSDEEGENYSKEVPEIE	Opioid	PENK(238-259) (By similarity)	42.79	2149.95	19	0.3	1075.98	2	43.5663	1.1827-1.2132	2340	17500	6870744	13894	sORFs_P1_brain_a_1_1_1104.d	2	sp_P22005_PENK_MOUSE;tr_Q3UXY8_Q3UXY8_MOUSE			FALSE	P1_a	42.67	2149.95	19	1.2	1075.99	2	43.4448	1.1827-1.2132	2840	34600	9092657	13587	sORFs_P1_brain_b_1_1_1105.d	5
SLSAASAPLVETSTPL	MS2Rescore + PEAKS	sp_Q9QXV0_PCS1N	5	4	4	2	5	20	PCS1N	Q9QXV0	0	0	NP04929,NP04932,NP04935	ARPVKEPRSLSAASAPLVETSTPLRLRRAVPRGEAAGAVQELARALAHLLEAERQERARAEAQEAEDQQARVLAQLLRAWGSPRASDPPLAPDDDPDAPAAQLARALLRARLDPAALAAQLVPAPAAAPRPRPPVYDDGPTGPDVEDAGDETPDVDPELLRYLLGRILTGSSEPEAAPAPRRLRRSVDQDLGPEVPPENVLGALLRVKRLENPSPQAPARRLLPP,ARPVKEPRSLSAASAPLVETSTPLRL,SLSAASAPLVETSTPLRL	ProSAAS,ProSAAS,ProSAAS	ProSAAS,Big SAAS,Little SAAS	45.65	1542.81	16	1.4	772.415	2	49.8228	1.0258-1.0565	19200	315000	7154729	19419	sORFs_P1_brain_a_1_1_1104.d	4	sp_Q9QXV0_PCS1N_MOUSE			FALSE	P1_a	45.91	1542.81	16	-0.2	772.414	2	49.7847	1.0430-1.0737	16500	173000	9382370	19380	sORFs_P1_brain_b_1_1_1105.d	3
SLSAASAPLVETSTPLR	MS2Rescore + PEAKS	sp_Q9QXV0_PCS1N	8	3	16	0	4	31	PCS1N	Q9QXV0	0	0	NP04929,NP04932,NP04935	ARPVKEPRSLSAASAPLVETSTPLRLRRAVPRGEAAGAVQELARALAHLLEAERQERARAEAQEAEDQQARVLAQLLRAWGSPRASDPPLAPDDDPDAPAAQLARALLRARLDPAALAAQLVPAPAAAPRPRPPVYDDGPTGPDVEDAGDETPDVDPELLRYLLGRILTGSSEPEAAPAPRRLRRSVDQDLGPEVPPENVLGALLRVKRLENPSPQAPARRLLPP,ARPVKEPRSLSAASAPLVETSTPLRL,SLSAASAPLVETSTPLRL	ProSAAS,ProSAAS,ProSAAS	ProSAAS,Big SAAS,Little SAAS	37.22	1698.92	17	-2.2	850.463	2	44.3748	1.0884-1.1190	972	26200	6897702	14462	sORFs_P1_brain_a_1_1_1104.d	4	sp_Q9QXV0_PCS1N_MOUSE			FALSE	P1_a	37.67	1698.92	17	11.3	850.474	2	44.1116	1.0847-1.1153			9116809	14079	sORFs_P1_brain_b_1_1_1105.d	1
SLSAASAPLVETSTPLRL	MS2Rescore + PEAKS	sp_Q9QXV0_PCS1N	19	9	14	11	15	68	PCS1N	Q9QXV0	0	0	NP04929,NP04932,NP04935	ARPVKEPRSLSAASAPLVETSTPLRLRRAVPRGEAAGAVQELARALAHLLEAERQERARAEAQEAEDQQARVLAQLLRAWGSPRASDPPLAPDDDPDAPAAQLARALLRARLDPAALAAQLVPAPAAAPRPRPPVYDDGPTGPDVEDAGDETPDVDPELLRYLLGRILTGSSEPEAAPAPRRLRRSVDQDLGPEVPPENVLGALLRVKRLENPSPQAPARRLLPP,ARPVKEPRSLSAASAPLVETSTPLRL,SLSAASAPLVETSTPLRL	ProSAAS,ProSAAS,ProSAAS	ProSAAS,Big SAAS,Little SAAS	52.87	1812	18	4.5	907.011	2	53.2427	1.1313-1.1619	49300	696000	7320627	22427	sORFs_P1_brain_a_1_1_1104.d	8	sp_Q9QXV0_PCS1N_MOUSE			FALSE	P1_a	51.37	1812	18	3.4	907.01	2	53.257	1.1337-1.1643	49200	692000	9549318	22528	sORFs_P1_brain_b_1_1_1105.d	6
SPETLISDLLMK	MS2Rescore + PEAKS	sp_P57774_NPY__chr6_1_49823598_49829327_ENSMUST00000031843	5	0	1	4	5	15	NPY	P57774	0	0	NP03901	SSPETLISDLLMKESTENAPRTRLEDPSMW	NPY	C-flanking peptide of NPY	31.91	1345.72	12	-3.2	673.863	2	60.0733	0.9581-0.9889	364	5590	7655059	29259	sORFs_P1_brain_a_1_1_1104.d	1	pseudoprot_3864			FALSE	P1_a	35.77	1345.72	12	-3.2	673.863	2	60.0708	0.9606-0.9914	517	12000	9881603	29943	sORFs_P1_brain_b_1_1_1105.d	2
SPQLEDEAKE	MS2Rescore + PEAKS	tr_Q3UXY8_Q3UXY8,sp_P22005_PENK	5	1	10	0	4	20	PENK	P22005	Q3UXY8	Q3UXY8	0	Not found in Neuropep ref	Opioid	PRO_0000008275	43.07	1144.52	10	-6	573.266	2	25.7191	0.8447-0.8755			5991730	1200	sORFs_P1_brain_a_1_1_1104.d	1	sp_P22005_PENK_MOUSE;tr_Q3UXY8_Q3UXY8_MOUSE			FALSE	P1_a	34.1	1144.52	10	-5.7	573.266	2	25.6668	0.8459-0.8768			8223399	639	sORFs_P1_brain_b_1_1_1105.d	2
SPQLEDEAKEL	MS2Rescore + PEAKS	tr_Q3UXY8_Q3UXY8,sp_P22005_PENK	2	0	0	0	1	3	PENK	P22005	Q3UXY8	Q3UXY8	0	Not found in Neuropep ref	Opioid	PRO_0000008275	33.78	1257.61	11	-2.4	629.81	2	38.912	0.9002-0.9310	85.9	2130	6637169	7819	sORFs_P1_brain_a_1_1_1104.d	2	sp_P22005_PENK_MOUSE;tr_Q3UXY8_Q3UXY8_MOUSE			FALSE	P1_a	28.36	1257.61	11	-0.9	629.811	2	38.9115	0.9015-0.9323	330	5520	8861527	7227	sORFs_P1_brain_b_1_1_1105.d	3
SPQLEDEAKELQ	MS2Rescore + PEAKS	tr_Q3UXY8_Q3UXY8,sp_P22005_PENK	24	15	14	7	24	84	PENK	P22005	Q3UXY8	Q3UXY8	0	Not found in Neuropep ref	Opioid	PRO_0000008275	54.06	1385.67	12	3.4	693.843	2	37.4624	0.9421-0.9729	28000	568000	6569352	6432	sORFs_P1_brain_a_1_1_1104.d	9	sp_P22005_PENK_MOUSE;tr_Q3UXY8_Q3UXY8_MOUSE			FALSE	P1_a	59.07	1385.67	12	3.6	693.843	2	37.3782	0.9754-1.0061	28000	373000	8791814	5764	sORFs_P1_brain_b_1_1_1105.d	7
SQENPNTYSEDLDV	MS2Rescore + PEAKS	sp_O35417_PDYN,tr_O35852_O35852	4	1	0	0	3	8	PDYN	O35417	O35852	O35852	NP04157	YGGFLRRQFKVVTRSQENPNTYSEDLDV	Opioid	Leumorphin	43.34	1609.67	14	4.1	805.848	2	42.3601	1.0319-1.0626	1020	15000	6801119	12519	sORFs_P1_brain_a_1_1_1104.d	3	tr_O35852_O35852_MOUSE;sp_O35417_PDYN_MOUSE			FALSE	P1_a
SSPETLISDLLMK	MS2Rescore + PEAKS	sp_P57774_NPY__chr6_1_49823598_49829327_ENSMUST00000031843	3	1	3	3	4	14	NPY	P57774	0	0	NP03901	SSPETLISDLLMKESTENAPRTRLEDPSMW	NPY	C-flanking peptide of NPY	30.01	1432.75	13	-0.7	717.381	2	60.089	0.9901-1.0209	773	10100	7654131	29241	sORFs_P1_brain_a_1_1_1104.d	1	pseudoprot_3864			FALSE	P1_a	38.21	1432.75	13	0.3	717.382	2	60.0889	0.9926-1.0233	1100	11100	9881592	29932	sORFs_P1_brain_b_1_1_1105.d	1
SSPETLISDLLMKESTENAPR	MS2Rescore + PEAKS	sp_P57774_NPY__chr6_1_49823598_49829327_ENSMUST00000031843	7	0	1	15	5	28	NPY	P57774	0	0	NP03901	SSPETLISDLLMKESTENAPRTRLEDPSMW	NPY	C-flanking peptide of NPY	45.27	2317.15	21	0.4	773.39	3	59.724	0.9618-0.9926	542	12800	7637161	28651	sORFs_P1_brain_a_1_1_1104.d	2	pseudoprot_3864			FALSE	P1_a	35.94	2317.15	21	-1.2	773.389	3	59.7086	0.9643-0.9950	1070	29000	9863654	29284	sORFs_P1_brain_b_1_1_1105.d	2
SSPETLISDLLMKESTENAPRT	MS2Rescore + PEAKS	sp_P57774_NPY__chr6_1_49823598_49829327_ENSMUST00000031843	4	0	0	4	3	11	NPY	P57774	0	0	NP03901	SSPETLISDLLMKESTENAPRTRLEDPSMW	NPY	C-flanking peptide of NPY	38.29	2418.19	22	-3.3	807.069	3	59.7001	0.9261-0.9569	424	7790	7636211	28611	sORFs_P1_brain_a_1_1_1104.d	1	pseudoprot_3864			FALSE	P1_a	41.78	2418.19	22	-1.9	807.071	3	59.6838	0.9273-0.9581	717	11600	9863637	29267	sORFs_P1_brain_b_1_1_1105.d	2
SSPETLISDLLMKESTENAPRTRLEDPS	MS2Rescore + PEAKS	sp_P57774_NPY__chr6_1_49823598_49829327_ENSMUST00000031843	2	0	1	3	2	8	NPY	P57774	0	0	NP03901	SSPETLISDLLMKESTENAPRTRLEDPSMW	NPY	C-flanking peptide of NPY	24.05	3115.53	28	-1.8	779.889	4	59.4365	0.9409-0.9717	1120	15100	7622083	28133	sORFs_P1_brain_a_1_1_1104.d	1	pseudoprot_3864			FALSE	P1_a	28.08	3115.53	28	-3.7	779.888	4	59.4073	0.9471-0.9778	1620	18900	9848569	28759	sORFs_P1_brain_b_1_1_1105.d	1
SVFQELGKLTGP	MS2Rescore + PEAKS	sp_Q03517_SCG2,tr_Q4W8U9_Q4W8U9	2	1	0	2	3	8	SCG2	Q03517	Q4W8U9	Q4W8U9	NP01009,NP01010	QRNQLLQKEPDLRLENVQKFPSPEMIRALEYIEKLRQQAHREESSPDYNPYQGVSVPLQLKENGEESHLAESSRDALSEDEWMRIILEALRQAENEPPSAPKENKPYALNLEKNFPVDTPDDYETQQWPERKLKHMRFPLMYEENSRENPFKRTNEIVEEQYTPQSLATLESVFQELGKLTGPSNQKRERVDEEQKLYTDDEDDVYKTNNIAYEDVVGGEDWSPIEEKIETQTQEEVRDSKENTEKNEQINEEMKRSGQLGLPDEENRRESKDQLSEDASKVITYLRRLVNAVGSGRSQSGPNGDRAARLLQKPLDSQSIYQLIEISRNLQIPPEDLIEMLKAGEKPNGLVEPEQDLELAVDLDDIPEADLDRPDMFQSKMLSKGGYPKAPGRGMVEAL…	Chromogranin/secretogranin ,Chromogranin/secretogranin	Secretogranin-2,Secretoneurin	33.95	1274.69	12	1.6	638.352	2	53.1279	0.9286-0.9594	315	3270	7318778	22398	sORFs_P1_brain_a_1_1_1104.d	1	tr_Q4W8U9_Q4W8U9_MOUSE;sp_Q03517_SCG2_MOUSE			FALSE	P1_a	34.87	1274.69	12	-0.2	638.351	2	53.0795	0.9261-0.9569			9547474	22504	sORFs_P1_brain_b_1_1_1105.d	1
SVFQELGKLTGPSNQ	MS2Rescore + PEAKS	sp_Q03517_SCG2,tr_Q4W8U9_Q4W8U9	9	12	16	12	20	69	SCG2	Q03517	Q4W8U9	Q4W8U9	NP01009,NP01010	QRNQLLQKEPDLRLENVQKFPSPEMIRALEYIEKLRQQAHREESSPDYNPYQGVSVPLQLKENGEESHLAESSRDALSEDEWMRIILEALRQAENEPPSAPKENKPYALNLEKNFPVDTPDDYETQQWPERKLKHMRFPLMYEENSRENPFKRTNEIVEEQYTPQSLATLESVFQELGKLTGPSNQKRERVDEEQKLYTDDEDDVYKTNNIAYEDVVGGEDWSPIEEKIETQTQEEVRDSKENTEKNEQINEEMKRSGQLGLPDEENRRESKDQLSEDASKVITYLRRLVNAVGSGRSQSGPNGDRAARLLQKPLDSQSIYQLIEISRNLQIPPEDLIEMLKAGEKPNGLVEPEQDLELAVDLDDIPEADLDRPDMFQSKMLSKGGYPKAPGRGMVEAL…	Chromogranin/secretogranin ,Chromogranin/secretogranin	Secretogranin-2,Secretoneurin	51.8	1603.82	15	2	802.919	2	50.7981	1.0381-1.0687	20900	298000	7200163	20263	sORFs_P1_brain_a_1_1_1104.d	5	tr_Q4W8U9_Q4W8U9_MOUSE;sp_Q03517_SCG2_MOUSE			FALSE	P1_a	49.82	1603.82	15	3	802.92	2	50.7547	1.0405-1.0712	21400	294000	9426934	20264	sORFs_P1_brain_b_1_1_1105.d	4
SVNPYLQGKRLDN	MS2Rescore + PEAKS	tr_Q3TT51_Q3TT51	8	0	5	0	6	19	0	0	Q3TT51	Q3TT51	NP00014	YSPRTPDRVSETDIQRLLHGVMEQLGIARPRVEYPAHQAMNLVGPQSIEGGAHEGLQHLGPFGNIPNIVAELTGDNIPKDFSEDQGYPDPPNPCPLGKTADDGCLENAPDTAEFSREFQLDQHLFDPEHDYPGLGKWNKKLLYEKMKGGQRRKRRSVNPYLQGKRLDNVVAKKSVPHFSEEEKEAE	7B2	Neuroendocrine protein 7B2	33.22	1502.78	13	2.5	501.937	3	33.1074	0.7507-0.7816			6360086	3736	sORFs_P1_brain_a_1_1_1104.d	1	tr_Q3TT51_Q3TT51_MOUSE			FALSE	P1_a	33.3	1502.78	13	2.8	501.937	3	33.0337	0.7507-0.7816			8584498	3198	sORFs_P1_brain_b_1_1_1105.d	5
SVNPYLQGKRLDNVVA	MS2Rescore + PEAKS	tr_Q3TT51_Q3TT51	2	0	2	3	1	8	0	0	Q3TT51	Q3TT51	NP00014	YSPRTPDRVSETDIQRLLHGVMEQLGIARPRVEYPAHQAMNLVGPQSIEGGAHEGLQHLGPFGNIPNIVAELTGDNIPKDFSEDQGYPDPPNPCPLGKTADDGCLENAPDTAEFSREFQLDQHLFDPEHDYPGLGKWNKKLLYEKMKGGQRRKRRSVNPYLQGKRLDNVVAKKSVPHFSEEEKEAE	7B2	Neuroendocrine protein 7B2	33.8	1771.96	16	0.2	886.986	2	41.1644	1.1631-1.1937	12000	84100	6746915	11095	sORFs_P1_brain_a_1_1_1104.d	3	tr_Q3TT51_Q3TT51_MOUSE			FALSE	P1_a
SVNPYLQGKRLDNVVAKKSVPH	MS2Rescore + PEAKS	tr_Q3TT51_Q3TT51	2	0	2	3	2	9	0	0	Q3TT51	Q3TT51	NP00014	YSPRTPDRVSETDIQRLLHGVMEQLGIARPRVEYPAHQAMNLVGPQSIEGGAHEGLQHLGPFGNIPNIVAELTGDNIPKDFSEDQGYPDPPNPCPLGKTADDGCLENAPDTAEFSREFQLDQHLFDPEHDYPGLGKWNKKLLYEKMKGGQRRKRRSVNPYLQGKRLDNVVAKKSVPHFSEEEKEAE	7B2	Neuroendocrine protein 7B2	32.48	2448.36	22	-2.7	613.096	4	36.3933	0.8718-0.9027	947	8240	6513667	5347	sORFs_P1_brain_a_1_1_1104.d	1	tr_Q3TT51_Q3TT51_MOUSE			FALSE	P1_a	40.07	2448.36	22	-0.4	613.097	4	36.2764	0.8731-0.9039			8738961	4781	sORFs_P1_brain_b_1_1_1105.d	1
TNEIVEEQYTPQSL	MS2Rescore + PEAKS	sp_Q03517_SCG2,tr_Q4W8U9_Q4W8U9	5	8	11	3	4	31	SCG2	Q03517	Q4W8U9	Q4W8U9	NP01009,NP01010	QRNQLLQKEPDLRLENVQKFPSPEMIRALEYIEKLRQQAHREESSPDYNPYQGVSVPLQLKENGEESHLAESSRDALSEDEWMRIILEALRQAENEPPSAPKENKPYALNLEKNFPVDTPDDYETQQWPERKLKHMRFPLMYEENSRENPFKRTNEIVEEQYTPQSLATLESVFQELGKLTGPSNQKRERVDEEQKLYTDDEDDVYKTNNIAYEDVVGGEDWSPIEEKIETQTQEEVRDSKENTEKNEQINEEMKRSGQLGLPDEENRRESKDQLSEDASKVITYLRRLVNAVGSGRSQSGPNGDRAARLLQKPLDSQSIYQLIEISRNLQIPPEDLIEMLKAGEKPNGLVEPEQDLELAVDLDDIPEADLDRPDMFQSKMLSKGGYPKAPGRGMVEAL…	Chromogranin/secretogranin ,Chromogranin/secretogranin	Secretogranin-2,Secretoneurin	37.75	1649.78	14	1	825.897	2	46.0116	1.0651-1.0957	2670	20900	6971918	15878	sORFs_P1_brain_a_1_1_1104.d	2	tr_Q4W8U9_Q4W8U9_MOUSE;sp_Q03517_SCG2_MOUSE			FALSE	P1_a	34.33	1649.78	14	3	825.899	2	45.8958	1.0687-1.0994	2720	22200	9193879	15619	sORFs_P1_brain_b_1_1_1105.d	2
TNEIVEEQYTPQSLAT	MS2Rescore + PEAKS	sp_Q03517_SCG2,tr_Q4W8U9_Q4W8U9	3	2	3	0	5	13	SCG2	Q03517	Q4W8U9	Q4W8U9	NP01009,NP01010	QRNQLLQKEPDLRLENVQKFPSPEMIRALEYIEKLRQQAHREESSPDYNPYQGVSVPLQLKENGEESHLAESSRDALSEDEWMRIILEALRQAENEPPSAPKENKPYALNLEKNFPVDTPDDYETQQWPERKLKHMRFPLMYEENSRENPFKRTNEIVEEQYTPQSLATLESVFQELGKLTGPSNQKRERVDEEQKLYTDDEDDVYKTNNIAYEDVVGGEDWSPIEEKIETQTQEEVRDSKENTEKNEQINEEMKRSGQLGLPDEENRRESKDQLSEDASKVITYLRRLVNAVGSGRSQSGPNGDRAARLLQKPLDSQSIYQLIEISRNLQIPPEDLIEMLKAGEKPNGLVEPEQDLELAVDLDDIPEADLDRPDMFQSKMLSKGGYPKAPGRGMVEAL…	Chromogranin/secretogranin ,Chromogranin/secretogranin	Secretogranin-2,Secretoneurin	36.94	1821.86	16	2.3	911.941	2	45.1393	1.1141-1.1447	2110	8220	6928306	15036	sORFs_P1_brain_a_1_1_1104.d	1	tr_Q4W8U9_Q4W8U9_MOUSE;sp_Q03517_SCG2_MOUSE			FALSE	P1_a	40.49	1821.86	16	1.2	911.94	2	45.0296	1.1153-1.1460	2260	26900	9153022	14802	sORFs_P1_brain_b_1_1_1105.d	3
VAEDAVSRPKDDGVPEVRAA	MS2Rescore + PEAKS	tr_A0A087WQ93_A0A087WQ93,sp_Q0VGU4_VGF	10	2	0	6	8	26	VGF	Q0VGU4	A0A087WQ93	A0A087WQ93	0	Not found in Neuropep ref Mouse	Precursor not found in Neuropep	Neurosecretory protein VGF	37.24	2080.05	20	-4.5	694.356	3	43.7776	0.9434-0.9741			6872612	13942	sORFs_P1_brain_a_1_1_1104.d	2	sp_Q0VGU4_VGF_MOUSE;tr_A0A087WQ93_A0A087WQ93_MOUSE			FALSE	P1_a
VAELDQLLHY	MS2Rescore + PEAKS	tr_Q3UZU8_Q3UZU8,sp_P16014_SCG1,tr_Q8BP91_Q8BP91	3	1	4	5	4	17	SCG1	P16014	Q3UZU8, Q8BP91	Q3UZU8, Q8BP91	NP01008	APVDNRDHNEEMVTRCIIEVLSNALSKSSVPTITPECRQVLKKSGKEVKGEEKGENQNSKFEVRLLRDPADASGTRWASSREDAGAPVEDSQGQTKVGNEKWTEGGGHSREGVDDQESLRPSNQQASKEAKIYHSEERVGKEREKEEGKIYPMGEHREDAGEEKKHIEDSGEKPNTFSNKRSEASAKKKDESVARADAHSMELEEKTHSREQSSQESGEETRRQEKPQELTDQDQSQEESQEGEEGEEGEEGEEGEEDSASEVTKRRPRHHHGRSGSNKSSYEGHPLSEERRPSPKESKEADVATVRLGEKRSHHLAHYRASEEEPEYGEESRSYRGLQYRGRGSEEDRAPRPRSEESQEREYKRNHPDSELESTANRHGEETEEERSYEGANGRQHRG…	Chromogranin/secretogranin	Secretogranin-1	31.16	1199.62	10	1.3	600.817	2	53.4389	0.8904-0.9212	350	2690	7333558	22618	sORFs_P1_brain_a_1_1_1104.d	1	sp_P16014_SCG1_MOUSE;tr_Q3UZU8_Q3UZU8_MOUSE;tr_Q8BP91_Q8BP91_MOUSE			FALSE	P1_a	30.7	1199.62	10	-0.8	600.816	2	53.4994	0.8916-0.9224	274	2290	9565049	22789	sORFs_P1_brain_b_1_1_1105.d	1
VFQELGKLTGPSNQ	MS2Rescore + PEAKS	sp_Q03517_SCG2,tr_Q4W8U9_Q4W8U9	3	10	9	4	12	38	SCG2	Q03517	Q4W8U9	Q4W8U9	NP01009,NP01010	QRNQLLQKEPDLRLENVQKFPSPEMIRALEYIEKLRQQAHREESSPDYNPYQGVSVPLQLKENGEESHLAESSRDALSEDEWMRIILEALRQAENEPPSAPKENKPYALNLEKNFPVDTPDDYETQQWPERKLKHMRFPLMYEENSRENPFKRTNEIVEEQYTPQSLATLESVFQELGKLTGPSNQKRERVDEEQKLYTDDEDDVYKTNNIAYEDVVGGEDWSPIEEKIETQTQEEVRDSKENTEKNEQINEEMKRSGQLGLPDEENRRESKDQLSEDASKVITYLRRLVNAVGSGRSQSGPNGDRAARLLQKPLDSQSIYQLIEISRNLQIPPEDLIEMLKAGEKPNGLVEPEQDLELAVDLDDIPEADLDRPDMFQSKMLSKGGYPKAPGRGMVEAL…	Chromogranin/secretogranin ,Chromogranin/secretogranin	Secretogranin-2,Secretoneurin	39.15	1516.79	14	3.7	759.404	2	42.4565	1.0110-1.0417	5680	27500	6800192	12502	sORFs_P1_brain_a_1_1_1104.d	1	tr_Q4W8U9_Q4W8U9_MOUSE;sp_Q03517_SCG2_MOUSE			FALSE	P1_a	42.39	1516.79	14	4.2	759.405	2	42.3231	1.0147-1.0454	4840	22900	9022999	12179	sORFs_P1_brain_b_1_1_1105.d	1
VGRPEWWM(+15.99)DYQ	PEAKS	sp_P22005_PENK_MOUSE;tr_Q3UXY8_Q3UXY8_MOUSE	3	0	0	0	3	6	PENK	P22005	Q3UXY8	Q3UXY8	Not Found	Not Found	Opioid	Not Found	34.8	1481.64	11	3.2	741.83	2	47.7308	0.9717-1.0024	220	4060	7060116	17626	sORFs_P1_brain_a_1_1_1104.d	2	sp_P22005_PENK_MOUSE;tr_Q3UXY8_Q3UXY8_MOUSE	Oxidation (M)	M8:Oxidation (M):1001.00	FALSE	P1_a	26.76	1481.64	11	1.6	741.828	2	47.5706	0.9717-1.0024			9283066	17446	sORFs_P1_brain_b_1_1_1105.d	1
VGRPEWWMDYQ	MS2Rescore + PEAKS	tr_Q3UXY8_Q3UXY8,sp_P22005_PENK	2	0	2	0	5	9	PENK	P22005	Q3UXY8	Q3UXY8	0	Not found in Neuropep ref	Opioid	PRO_0000008277	41.1	1465.64	11	1.2	733.831	2	51.8924	0.9938-1.0245	14800	102000	7262249	21379	sORFs_P1_brain_a_1_1_1104.d	4	sp_P22005_PENK_MOUSE;tr_Q3UXY8_Q3UXY8_MOUSE			FALSE	P1_a	40.54	1465.64	11	1.4	733.831	2	51.7845	0.9950-1.0258	15300	160000	9485346	21346	sORFs_P1_brain_b_1_1_1105.d	6
VNPYLQGKRLDNVVA	MS2Rescore + PEAKS	tr_Q3TT51_Q3TT51	3	0	0	0	0	3	0	0	Q3TT51	Q3TT51	NP00014	YSPRTPDRVSETDIQRLLHGVMEQLGIARPRVEYPAHQAMNLVGPQSIEGGAHEGLQHLGPFGNIPNIVAELTGDNIPKDFSEDQGYPDPPNPCPLGKTADDGCLENAPDTAEFSREFQLDQHLFDPEHDYPGLGKWNKKLLYEKMKGGQRRKRRSVNPYLQGKRLDNVVAKKSVPHFSEEEKEAE	7B2	Neuroendocrine protein 7B2	30.39	1684.93	15	8.2	843.477	2	40.449	1.1190-1.1496	306	2880	6710376	10046	sORFs_P1_brain_a_1_1_1104.d	1	tr_Q3TT51_Q3TT51_MOUSE			FALSE	P1_a	41.54	1684.93	15	6	843.475	2	40.3613	1.1190-1.1496	393	3660	8935845	9655	sORFs_P1_brain_b_1_1_1105.d	2
VPERAPLPPPVPSQFQ	MS2Rescore + PEAKS	sp_Q0VGU4_VGF	15	5	4	11	9	44	VGF	Q0VGU4	0	0	0	Not found in Neuropep ref Mouse	Precursor not found in Neuropep	Neurosecretory protein VGF	47.56	1757.95	16	1.1	879.981	2	46.2622	1.0908-1.1215	4940	40000	7002515	16445	sORFs_P1_brain_a_1_1_1104.d	6	sp_Q0VGU4_VGF_MOUSE			FALSE	P1_a	43.89	1757.95	16	1.7	879.982	2	46.0861	1.0920-1.1227	4780	30000	9204076	15806	sORFs_P1_brain_b_1_1_1105.d	6
VPERAPLPPPVPSQFQA	MS2Rescore + PEAKS	sp_Q0VGU4_VGF	18	1	5	5	21	50	VGF	Q0VGU4	0	0	0	Not found in Neuropep ref Mouse	Precursor not found in Neuropep	Neurosecretory protein VGF	49.44	1828.98	17	1.7	915.5	2	46.9327	1.1386-1.1692	2290	32100	7013650	16660	sORFs_P1_brain_a_1_1_1104.d	14	sp_Q0VGU4_VGF_MOUSE			FALSE	P1_a	43.55	1828.98	17	-1.5	915.498	2	46.5081	1.1411-1.1716	2440	16300	9231962	16392	sORFs_P1_brain_b_1_1_1105.d	6
VPHFSEEEKEAE	MS2Rescore + PEAKS	tr_Q3TT51_Q3TT51	3	0	0	1	1	5	0	0	Q3TT51	Q3TT51	NP00003,NP00014	SVPHFSEEEKEAE,YSPRTPDRVSETDIQRLLHGVMEQLGIARPRVEYPAHQAMNLVGPQSIEGGAHEGLQHLGPFGNIPNIVAELTGDNIPKDFSEDQGYPDPPNPCPLGKTADDGCLENAPDTAEFSREFQLDQHLFDPEHDYPGLGKWNKKLLYEKMKGGQRRKRRSVNPYLQGKRLDNVVAKKSVPHFSEEEKEAE	7B2,7B2	C-terminal peptide (By similarity),Neuroendocrine protein 7B2	29.06	1429.64	12	-1.4	477.552	3	29.5759	0.7346-0.7655			6192107	2287	sORFs_P1_brain_a_1_1_1104.d	2	tr_Q3TT51_Q3TT51_MOUSE			FALSE	P1_a	23.01	1429.64	12	1.9	477.553	3	29.6368	0.7346-0.7655			8422873	1733	sORFs_P1_brain_b_1_1_1105.d	1
VPRGEAAGAVQELA	PEAKS	sp_Q9QXV0_PCS1N_MOUSE	2	0	0	2	1	5	PCS1N	Q9QXV0			NP04929	ARPVKEPRSLSAASAPLVETSTPLRLRRAVPRGEAAGAVQELARALAHLLEAERQERARAEAQEAEDQQARVLAQLLRAWGSPRASDPPLAPDDDPDAPAAQLARALLRARLDPAALAAQLVPAPAAAPRPRPPVYDDGPTGPDVEDAGDETPDVDPELLRYLLGRILTGSSEPEAAPAPRRLRRSVDQDLGPEVPPENVLGALLRVKRLENPSPQAPARRLLPP	ProSAAS	ProSAAS	23.61	1366.72	14	-0.6	684.367	2	36.0803	0.9397-0.9704			6501677	5187	sORFs_P1_brain_a_1_1_1104.d	1	sp_Q9QXV0_PCS1N_MOUSE			FALSE	P1_a	21.44	1366.72	14	-1.2	684.367	2	36.0062	0.9397-0.9704			8726082	4642	sORFs_P1_brain_b_1_1_1105.d	1
VQLAGTRESVDSAKPRVY	MS2Rescore + PEAKS	sp_P35455_NEU2	5	3	0	0	11	19	NEU2	P35455	0	0	NP05898	AREPSNATQLDGPARALLLRLVQLAGTRESVDSAKPRVY	Vasopressin/oxytocin	Copeptin	43.32	1975.05	18	-1.6	659.356	3	34.0534	0.9655-0.9963			6405116	4176	sORFs_P1_brain_a_1_1_1104.d	3	sp_P35455_NEU2_MOUSE			FALSE	P1_a	43.11	1975.05	18	-1.2	659.356	3	33.9601	0.9680-0.9987			8628626	3646	sORFs_P1_brain_b_1_1_1105.d	1
VRFPDRQYEPYPITE	PEAKS	sp_P16014_SCG1_MOUSE;tr_Q3UZU8_Q3UZU8_MOUSE;tr_Q8BP91_Q8BP91_MOUSE	7	0	4	0	1	12	SCG1	P16014	Q3UZU8, Q8BP91	Q3UZU8, Q8BP91	NP01008	APVDNRDHNEEMVTRCIIEVLSNALSKSSVPTITPECRQVLKKSGKEVKGEEKGENQNSKFEVRLLRDPADASGTRWASSREDAGAPVEDSQGQTKVGNEKWTEGGGHSREGVDDQESLRPSNQQASKEAKIYHSEERVGKEREKEEGKIYPMGEHREDAGEEKKHIEDSGEKPNTFSNKRSEASAKKKDESVARADAHSMELEEKTHSREQSSQESGEETRRQEKPQELTDQDQSQEESQEGEEGEEGEEGEEGEEDSASEVTKRRPRHHHGRSGSNKSSYEGHPLSEERRPSPKESKEADVATVRLGEKRSHHLAHYRASEEEPEYGEESRSYRGLQYRGRGSEEDRAPRPRSEESQEREYKRNHPDSELESTANRHGEETEEERSYEGANGRQHRG…	Chromogranin/secretogranin	Secretogranin-1	26.81	1908.94	15	7.3	637.324	3	43.9128	0.8274-0.8583	1290	9440	6879122	14082	sORFs_P1_brain_a_1_1_1104.d	4	sp_P16014_SCG1_MOUSE;tr_Q3UZU8_Q3UZU8_MOUSE;tr_Q8BP91_Q8BP91_MOUSE			FALSE	P1_a	24.8	1908.94	15	-4	637.317	3	44.0194	0.8286-0.8595	921	4490	9119604	14144	sORFs_P1_brain_b_1_1_1105.d	1
VVPAEATDPVEQ	PEAKS	sp_P09240_CCKN_MOUSE__II_2424256	1	0	0	0	0	1	CCKN	P09240			NP02259	QPVVPAEATDPVEQRAQEAPRRQLRAVLRTDGEPRARLGALLARYIQQVRKAPSGRMSVLKNLQSLDPSHRISDRDYMGWMDFGRRSAEDYEYPS	Gastrin/cholecystokinin	Cholecystokinin	29.23	1253.61	12	5	627.817	2	33.7874	0.8792-0.9101	288	3220	6394078	4058	sORFs_P1_brain_a_1_1_1104.d	1	sp_P09240_CCKN_MOUSE__II_2424256			FALSE	P1_a
WSRMDQLAKELT	MS2Rescore + PEAKS	sp_P26339_CMGA,tr_Q3UN28_Q3UN28	1	0	0	0	1	2	CMGA	P26339	Q3UN28	Q3UN28	NP01004,NP01006	LPVNSPMTKGDTKVMKCVLEVISDSLSKPSPMPVSPECLETLQGDERILSILRHQNLLKELQDLALQGAKERAQQPLKQQQPPKQQQQQQQQQQQEQQHSSFEDELSEVFENQSPDAKHRDAAAEVPSRDTMEKRKDSDKGQQDGFEATTEGPRPQAFPEPNQESPMMGDSESPGEDTATNTQSPTSLPSQEHVDPQATGDSERGLSAQQQARKAKQEEKEEEEEEEAVAREKAGPEEVPTAASSSHFHAGYKAIQKDDGQSDSQAVDGDGKTEASEALPSEGKGELEHSQQEEDGEEAMVGTPQGLFPQGGKGRELEHKQEEEEEEEERLSREWEDKRWSRMDQLAKELTAEKRLEGEDDPDRSMKLSFRTRAYGFRDPGPQLRRGWRPSSREDSVEA…	Chromogranin/secretogranin ,Chromogranin/secretogranin	Chromogranin-A,WE-14 (By similarity)	27.17	1476.74	12	-1.7	739.376	2	47.1591	1.0012-1.0319	1850	10000	7035021	17101	sORFs_P1_brain_a_1_1_1104.d	2	sp_P26339_CMGA_MOUSE;tr_Q3UN28_Q3UN28_MOUSE			FALSE	P1_a	22.52	1476.74	12	1.2	739.378	2	47.1844	1.0037-1.0344	1820	10500	9257972	16922	sORFs_P1_brain_b_1_1_1105.d	1
WSRMDQLAKELTA	MS2Rescore + PEAKS	sp_P26339_CMGA,tr_Q3UN28_Q3UN28	0	0	0	0	2	2	CMGA	P26339	Q3UN28	Q3UN28	NP01004,NP01006	LPVNSPMTKGDTKVMKCVLEVISDSLSKPSPMPVSPECLETLQGDERILSILRHQNLLKELQDLALQGAKERAQQPLKQQQPPKQQQQQQQQQQQEQQHSSFEDELSEVFENQSPDAKHRDAAAEVPSRDTMEKRKDSDKGQQDGFEATTEGPRPQAFPEPNQESPMMGDSESPGEDTATNTQSPTSLPSQEHVDPQATGDSERGLSAQQQARKAKQEEKEEEEEEEAVAREKAGPEEVPTAASSSHFHAGYKAIQKDDGQSDSQAVDGDGKTEASEALPSEGKGELEHSQQEEDGEEAMVGTPQGLFPQGGKGRELEHKQEEEEEEEERLSREWEDKRWSRMDQLAKELTAEKRLEGEDDPDRSMKLSFRTRAYGFRDPGPQLRRGWRPSSREDSVEA…	Chromogranin/secretogranin ,Chromogranin/secretogranin	Chromogranin-A,WE-14 (By similarity)	23.13	1547.78	13	-5.5	516.93	3	49.0914	0.7420-0.7730			7127837	18917	sORFs_P1_brain_a_1_1_1104.d	1	sp_P26339_CMGA_MOUSE;tr_Q3UN28_Q3UN28_MOUSE			FALSE	P1_a
WSRMDQLAKELTAE	PEAKS	sp_P26339_CMGA_MOUSE;tr_Q3UN28_Q3UN28_MOUSE	9	1	0	6	7	23	CMGA	P26339	Q3UN28	Q3UN28	NP01004,NP01006	LPVNSPMTKGDTKVMKCVLEVISDSLSKPSPMPVSPECLETLQGDERILSILRHQNLLKELQDLALQGAKERAQQPLKQQQPPKQQQQQQQQQQQEQQHSSFEDELSEVFENQSPDAKHRDAAAEVPSRDTMEKRKDSDKGQQDGFEATTEGPRPQAFPEPNQESPMMGDSESPGEDTATNTQSPTSLPSQEHVDPQATGDSERGLSAQQQARKAKQEEKEEEEEEEAVAREKAGPEEVPTAASSSHFHAGYKAIQKDDGQSDSQAVDGDGKTEASEALPSEGKGELEHSQQEEDGEEAMVGTPQGLFPQGGKGRELEHKQEEEEEEEERLSREWEDKRWSRMDQLAKELTAEKRLEGEDDPDRSMKLSFRTRAYGFRDPGPQLRRGWRPSSREDSVEA…	Chromogranin/secretogranin ,Chromogranin/secretogranin	Chromogranin-A,WE-14 (By similarity)	33.2	1676.82	14	1.3	559.948	3	49.7867	0.7866-0.8175	1440	19500	7161218	19538	sORFs_P1_brain_a_1_1_1104.d	4	sp_P26339_CMGA_MOUSE;tr_Q3UN28_Q3UN28_MOUSE			FALSE	P1_a	32.56	1676.82	14	-0.3	559.947	3	49.8228	0.7903-0.8212	1460	19300	9386078	19448	sORFs_P1_brain_b_1_1_1105.d	3
YGFRDPGPQL	MS2Rescore + PEAKS	sp_P26339_CMGA,tr_Q3UN28_Q3UN28	0	0	0	0	1	1	CMGA	P26339	Q3UN28	Q3UN28	NP01004	LPVNSPMTKGDTKVMKCVLEVISDSLSKPSPMPVSPECLETLQGDERILSILRHQNLLKELQDLALQGAKERAQQPLKQQQPPKQQQQQQQQQQQEQQHSSFEDELSEVFENQSPDAKHRDAAAEVPSRDTMEKRKDSDKGQQDGFEATTEGPRPQAFPEPNQESPMMGDSESPGEDTATNTQSPTSLPSQEHVDPQATGDSERGLSAQQQARKAKQEEKEEEEEEEAVAREKAGPEEVPTAASSSHFHAGYKAIQKDDGQSDSQAVDGDGKTEASEALPSEGKGELEHSQQEEDGEEAMVGTPQGLFPQGGKGRELEHKQEEEEEEEERLSREWEDKRWSRMDQLAKELTAEKRLEGEDDPDRSMKLSFRTRAYGFRDPGPQLRRGWRPSSREDSVEA…	Chromogranin/secretogranin	Chromogranin-A	32.98	1148.56	10	-8.1	575.283	2	42.251	0.8632-0.8941			6799265	12485	sORFs_P1_brain_a_1_1_1104.d	1	sp_P26339_CMGA_MOUSE;tr_Q3UN28_Q3UN28_MOUSE			FALSE	P1_a	27.64	1148.56	10	6.2	575.292	2	42.2377	0.8620-0.8928			9026720	12260	sORFs_P1_brain_b_1_1_1105.d	1
YGGFLRKYP	PEAKS	tr_O35852_O35852_MOUSE;tr_Q3UZW2_Q3UZW2_MOUSE;sp_O35417_PDYN_MOUSE	2	0	0	0	0	2	PDYN	O35417	O35852, Q3UZW2	O35852, Q3UZW2	NP04150,NP04151	YGGFLRKYPK,YGGFLRKYP	Opioid,Opioid	Alpha-neoendorphin,Beta-neoendorphin	31.94	1099.58	9	2.1	550.799	2	38.013	0.8867-0.9175			6594434	6944	sORFs_P1_brain_a_1_1_1104.d	1	tr_O35852_O35852_MOUSE;tr_Q3UZW2_Q3UZW2_MOUSE;sp_O35417_PDYN_MOUSE			FALSE	P1_a
YGGFLRKYPK	MS2Rescore + PEAKS	sp_O35417_PDYN,tr_Q3UZW2_Q3UZW2,tr_O35852_O35852	2	0	0	0	0	2	PDYN	O35417	Q3UZW2, O35852	Q3UZW2, O35852	NP04150	YGGFLRKYPK	Opioid	Alpha-neoendorphin	31.97	1227.68	10	4.6	410.235	3	32.1041	0.7184-0.7494			6312253	3223	sORFs_P1_brain_a_1_1_1104.d	2	tr_O35852_O35852_MOUSE;tr_Q3UZW2_Q3UZW2_MOUSE;sp_O35417_PDYN_MOUSE			FALSE	P1_a
YLNQEQAEQGREHLA	MS2Rescore + PEAKS	sp_Q03517_SCG2,tr_Q4W8U9_Q4W8U9	3	3	0	3	6	15	SCG2	Q03517	Q4W8U9	Q4W8U9	NP01009	QRNQLLQKEPDLRLENVQKFPSPEMIRALEYIEKLRQQAHREESSPDYNPYQGVSVPLQLKENGEESHLAESSRDALSEDEWMRIILEALRQAENEPPSAPKENKPYALNLEKNFPVDTPDDYETQQWPERKLKHMRFPLMYEENSRENPFKRTNEIVEEQYTPQSLATLESVFQELGKLTGPSNQKRERVDEEQKLYTDDEDDVYKTNNIAYEDVVGGEDWSPIEEKIETQTQEEVRDSKENTEKNEQINEEMKRSGQLGLPDEENRRESKDQLSEDASKVITYLRRLVNAVGSGRSQSGPNGDRAARLLQKPLDSQSIYQLIEISRNLQIPPEDLIEMLKAGEKPNGLVEPEQDLELAVDLDDIPEADLDRPDMFQSKMLSKGGYPKAPGRGMVEAL…	Chromogranin/secretogranin	Secretogranin-2	36.97	1784.84	15	16.5	595.965	3	31.2549	0.8471-0.8780			6271931	2941	sORFs_P1_brain_a_1_1_1104.d	1	tr_Q4W8U9_Q4W8U9_MOUSE;sp_Q03517_SCG2_MOUSE			FALSE	P1_a	41.87	1784.84	15	4	595.958	3	31.2774	0.8496-0.8805			8500893	2403	sORFs_P1_brain_b_1_1_1105.d	1
YPQSKWQEQ	MS2Rescore + PEAKS	tr_Q3UZU8_Q3UZU8,sp_P16014_SCG1,tr_Q8BP91_Q8BP91	1	0	2	1	3	7	SCG1	P16014	Q3UZU8, Q8BP91	Q3UZU8, Q8BP91	NP01008	APVDNRDHNEEMVTRCIIEVLSNALSKSSVPTITPECRQVLKKSGKEVKGEEKGENQNSKFEVRLLRDPADASGTRWASSREDAGAPVEDSQGQTKVGNEKWTEGGGHSREGVDDQESLRPSNQQASKEAKIYHSEERVGKEREKEEGKIYPMGEHREDAGEEKKHIEDSGEKPNTFSNKRSEASAKKKDESVARADAHSMELEEKTHSREQSSQESGEETRRQEKPQELTDQDQSQEESQEGEEGEEGEEGEEGEEDSASEVTKRRPRHHHGRSGSNKSSYEGHPLSEERRPSPKESKEADVATVRLGEKRSHHLAHYRASEEEPEYGEESRSYRGLQYRGRGSEEDRAPRPRSEESQEREYKRNHPDSELESTANRHGEETEEERSYEGANGRQHRG…	Chromogranin/secretogranin	Secretogranin-1	34.25	1192.55	9	-9.4	597.277	2	29.2898	0.9138-0.9446			6178352	2182	sORFs_P1_brain_a_1_1_1104.d	1	sp_P16014_SCG1_MOUSE;tr_Q3UZU8_Q3UZU8_MOUSE;tr_Q8BP91_Q8BP91_MOUSE			FALSE	P1_a	32.58	1192.55	9	3.7	597.285	2	29.3276	0.9150-0.9458			8408197	1617	sORFs_P1_brain_b_1_1_1105.d	1
YPQSKWQEQE	MS2Rescore + PEAKS	tr_Q3UZU8_Q3UZU8,sp_P16014_SCG1,tr_Q8BP91_Q8BP91	3	1	1	2	2	9	SCG1	P16014	Q3UZU8, Q8BP91	Q3UZU8, Q8BP91	NP01008	APVDNRDHNEEMVTRCIIEVLSNALSKSSVPTITPECRQVLKKSGKEVKGEEKGENQNSKFEVRLLRDPADASGTRWASSREDAGAPVEDSQGQTKVGNEKWTEGGGHSREGVDDQESLRPSNQQASKEAKIYHSEERVGKEREKEEGKIYPMGEHREDAGEEKKHIEDSGEKPNTFSNKRSEASAKKKDESVARADAHSMELEEKTHSREQSSQESGEETRRQEKPQELTDQDQSQEESQEGEEGEEGEEGEEGEEDSASEVTKRRPRHHHGRSGSNKSSYEGHPLSEERRPSPKESKEADVATVRLGEKRSHHLAHYRASEEEPEYGEESRSYRGLQYRGRGSEEDRAPRPRSEESQEREYKRNHPDSELESTANRHGEETEEERSYEGANGRQHRG…	Chromogranin/secretogranin	Secretogranin-1	38.11	1321.59	10	1.2	661.805	2	30.7528	0.9076-0.9384	1630	9080	6246243	2733	sORFs_P1_brain_a_1_1_1104.d	2	sp_P16014_SCG1_MOUSE;tr_Q3UZU8_Q3UZU8_MOUSE;tr_Q8BP91_Q8BP91_MOUSE			FALSE	P1_a	27.26	1321.59	10	-4.9	661.801	2	30.6212	0.9249-0.9557			8469664	2114	sORFs_P1_brain_b_1_1_1105.d	2
YPSKPDNPGEDAPAEDMA	MS2Rescore + PEAKS	sp_P57774_NPY__chr6_1_49823598_49829327_ENSMUST00000031843	3	1	0	3	2	9	NPY	P57774	0	0	NP03902	YPSKPDNPGEDAPAEDMARYYSALRHYINLITRQRY	NPY	Neuropeptide Y	41.16	1902.79	18	0.9	952.405	2	34.6525	1.1215-1.1521			6433649	4499	sORFs_P1_brain_a_1_1_1104.d	1	pseudoprot_3864			FALSE	P1_a	34.18	1902.79	18	7.3	952.411	2	34.5969	1.1141-1.1447			8658998	3988	sORFs_P1_brain_b_1_1_1105.d	2
ALNSVAYERSAMQNYE	MS2Rescore + PEAKS	tr_B7ZMQ2_B7ZMQ2,chr6_1_7557101_7562432_ENSMUST00000185187,sp_P41539_TKN1	4	1	0	0	1	6	TKN1	P41539	B7ZMQ2	B7ZMQ2	NP05702	ALNSVAYERSAMQNYE	Tachykinin	C-terminal-flanking peptide (Bysimilarity)															sp_P41539_TKN1_MOUSE					43.72	1844.84	16	2.2	923.427	2	41.5562	1.1043-1.1349	735	9430	8991297	11417	sORFs_P1_brain_b_1_1_1105.d	2
APPGRPDVFPPPLSSEHN(+0.98)GQVAEDAVSRPKDDGVPEVRA	PEAKS	sp_Q0VGU4_VGF_MOUSE;tr_A0A087WQ93_A0A087WQ93_MOUSE	1	0	0	0	0	1	VGF	Q0VGU4	A0A087WQ93	A0A087WQ93	Not Found	Not Found	Not Found	Not Found															sp_Q0VGU4_VGF_MOUSE;tr_A0A087WQ93_A0A087WQ93_MOUSE					38.46	4090.01	39	6.4	682.681	6	44.3955	0.9335-0.9643	1250	11800	9130734	14354	sORFs_P1_brain_b_1_1_1105.d	1
APPGRPDVFPPPLSSEHNGQVAEDAVSRPKDDGVPEVRAA(-0.98)	PEAKS	sp_Q0VGU4_VGF_MOUSE;tr_A0A087WQ93_A0A087WQ93_MOUSE	1	0	0	0	2	3	VGF	Q0VGU4	A0A087WQ93	A0A087WQ93	Not Found	Not Found	Not Found	Not Found															sp_Q0VGU4_VGF_MOUSE;tr_A0A087WQ93_A0A087WQ93_MOUSE					23.28	4159.08	40	-2.6	832.822	5	44.1311	1.0258-1.0565			9117749	14109	sORFs_P1_brain_b_1_1_1105.d	1
ASFQRNQLLQ	PEAKS	tr_Q4W8U9_Q4W8U9_MOUSE;sp_Q03517_SCG2_MOUSE	3	2	2	0	2	9	SCG2	Q03517	Q4W8U9	Q4W8U9	Not Found	Not Found	Chromogranin/secretogranin	Not Found															tr_Q4W8U9_Q4W8U9_MOUSE;sp_Q03517_SCG2_MOUSE					24.6	1203.64	10	3.4	602.827	2	35.8132	0.8928-0.9236	5150	20900	8716911	4571	sORFs_P1_brain_b_1_1_1105.d	2
AVFTDNYTRL	MS2Rescore + PEAKS	sp_P32648_VIP__chr10_1_5640655_5640738_ENSMUST00000217331__II_3466312,tr_A0A0R4J003_A0A0R4J003__chr10_1_5640655_5640738_ENSMUST00000217331__II_3466312	4	0	0	0	0	4	VIP	P32648	A0A0R4J003	A0A0R4J003	NP02499	HSDAVFTDNYTRLRKQMAVKKYLNSILN	Glucagon	Vasoactive intestinal peptide															sp_P32648_VIP_MOUSE__chr10_1_5640655_5640738_ENSMUST00000217331__II_3466312;tr_A0A0R4J003_A0A0R4J003_MOUSE__chr10_1_5640655_5640738_ENSMUST00000217331__II_3466312					22.72	1198.6	10	-4.1	600.304	2	43.9571	0.8953-0.9261			9109383	13933	sORFs_P1_brain_b_1_1_1105.d	1
AVLRTDGEPRARLGALL	MS2Rescore + PEAKS	sp_P09240_CCKN__II_2424256,tr_A0A1L1SU12_A0A1L1SU12__II_3501794,tr_Q8R041_Q8R041,tr_A0A1L1SRD3_A0A1L1SRD3	2	0	0	0	0	2	CCKN	P09240	A0A1L1SU12, Q8R041, A0A1L1SRD3	A0A1L1SU12, Q8R041, A0A1L1SRD3	NP02259	QPVVPAEATDPVEQRAQEAPRRQLRAVLRTDGEPRARLGALLARYIQQVRKAPSGRMSVLKNLQSLDPSHRISDRDYMGWMDFGRRSAEDYEYPS	Gastrin/cholecystokinin	Cholecystokinin															sp_P09240_CCKN_MOUSE__II_2424256					31.11	1807.04	17	0	452.768	4	43.8798	0.7791-0.8101			9105675	13865	sORFs_P1_brain_b_1_1_1105.d	1
DADSSVEKQVALLKALYGHGQIS	MS2Rescore + PEAKS	tr_A0A0A0MQA8_A0A0A0MQA8,sp_P41539_TKN1	4	0	6	0	2	12	TKN1	P41539	A0A0A0MQA8	A0A0A0MQA8	NP05704	DADSSVEKQVALLKALYGHGQISHKRHKTDSFVGLM	Tachykinin	Neuropeptide K															sp_P41539_TKN1_MOUSE;tr_A0A0A0MQA8_A0A0A0MQA8_MOUSE					23.68	2428.26	23	7.8	810.433	3	57.3776	1.0614-1.0920	1440	7180	9747827	26297	sORFs_P1_brain_b_1_1_1105.d	1
DADSSVEKQVALLKALYGHGQISH	MS2Rescore + PEAKS	tr_A0A0A0MQA8_A0A0A0MQA8,sp_P41539_TKN1	15	0	15	3	12	45	TKN1	P41539	A0A0A0MQA8	A0A0A0MQA8	NP05704	DADSSVEKQVALLKALYGHGQISHKRHKTDSFVGLM	Tachykinin	Neuropeptide K															sp_P41539_TKN1_MOUSE;tr_A0A0A0MQA8_A0A0A0MQA8_MOUSE					49.42	2565.32	24	2.2	642.338	4	54.8263	0.8842-0.9150	13400	130000	9624290	23790	sORFs_P1_brain_b_1_1_1105.d	2
DPLQWKNSDFE	MS2Rescore + PEAKS	tr_Q3UZU8_Q3UZU8,sp_P16014_SCG1,tr_Q8BP91_Q8BP91	3	4	3	0	4	14	SCG1	P16014	Q3UZU8, Q8BP91	Q3UZU8, Q8BP91	NP01008	APVDNRDHNEEMVTRCIIEVLSNALSKSSVPTITPECRQVLKKSGKEVKGEEKGENQNSKFEVRLLRDPADASGTRWASSREDAGAPVEDSQGQTKVGNEKWTEGGGHSREGVDDQESLRPSNQQASKEAKIYHSEERVGKEREKEEGKIYPMGEHREDAGEEKKHIEDSGEKPNTFSNKRSEASAKKKDESVARADAHSMELEEKTHSREQSSQESGEETRRQEKPQELTDQDQSQEESQEGEEGEEGEEGEEGEEDSASEVTKRRPRHHHGRSGSNKSSYEGHPLSEERRPSPKESKEADVATVRLGEKRSHHLAHYRASEEEPEYGEESRSYRGLQYRGRGSEEDRAPRPRSEESQEREYKRNHPDSELESTANRHGEETEEERSYEGANGRQHRG…	Chromogranin/secretogranin	Secretogranin-1															sp_P16014_SCG1_MOUSE;tr_Q3UZU8_Q3UZU8_MOUSE;tr_Q8BP91_Q8BP91_MOUSE					25.81	1377.62	11	4	689.82	2	45.6189	0.9446-0.9754	932	10800	9184594	15434	sORFs_P1_brain_b_1_1_1105.d	2
ELGKLTGPSNQ	MS2Rescore + PEAKS	sp_Q03517_SCG2,tr_Q4W8U9_Q4W8U9	1	0	2	0	7	10	SCG2	Q03517	Q4W8U9	Q4W8U9	NP01009,NP01010	QRNQLLQKEPDLRLENVQKFPSPEMIRALEYIEKLRQQAHREESSPDYNPYQGVSVPLQLKENGEESHLAESSRDALSEDEWMRIILEALRQAENEPPSAPKENKPYALNLEKNFPVDTPDDYETQQWPERKLKHMRFPLMYEENSRENPFKRTNEIVEEQYTPQSLATLESVFQELGKLTGPSNQKRERVDEEQKLYTDDEDDVYKTNNIAYEDVVGGEDWSPIEEKIETQTQEEVRDSKENTEKNEQINEEMKRSGQLGLPDEENRRESKDQLSEDASKVITYLRRLVNAVGSGRSQSGPNGDRAARLLQKPLDSQSIYQLIEISRNLQIPPEDLIEMLKAGEKPNGLVEPEQDLELAVDLDDIPEADLDRPDMFQSKMLSKGGYPKAPGRGMVEAL…	Chromogranin/secretogranin ,Chromogranin/secretogranin	Secretogranin-2,Secretoneurin															tr_Q4W8U9_Q4W8U9_MOUSE;sp_Q03517_SCG2_MOUSE					30.88	1142.59	11	3.6	572.306	2	28.8132	0.8632-0.8941			8383445	1435	sORFs_P1_brain_b_1_1_1105.d	2
ETLTPLSKAYQSLGGPFPKV	MS2Rescore + PEAKS	sp_Q0VGU4_VGF	1	0	0	0	0	1	VGF	Q0VGU4	0	0	0	Not found in Neuropep ref Mouse	Precursor not found in Neuropep	Neurosecretory protein VGF															sp_Q0VGU4_VGF_MOUSE					37.44	2132.15	20	-2	711.723	3	55.8622	0.9631-0.9938			9680997	24987	sORFs_P1_brain_b_1_1_1105.d	1
ETSTPLRL	MS2Rescore + PEAKS	sp_Q9QXV0_PCS1N,tr_Q9ESU4_Q9ESU4	4	0	0	0	0	4	PCS1N	Q9QXV0	Q9ESU4	Q9ESU4	NP04929,NP04932,NP04935	ARPVKEPRSLSAASAPLVETSTPLRLRRAVPRGEAAGAVQELARALAHLLEAERQERARAEAQEAEDQQARVLAQLLRAWGSPRASDPPLAPDDDPDAPAAQLARALLRARLDPAALAAQLVPAPAAAPRPRPPVYDDGPTGPDVEDAGDETPDVDPELLRYLLGRILTGSSEPEAAPAPRRLRRSVDQDLGPEVPPENVLGALLRVKRLENPSPQAPARRLLPP,ARPVKEPRSLSAASAPLVETSTPLRL,SLSAASAPLVETSTPLRL	ProSAAS,ProSAAS,ProSAAS	ProSAAS,Big SAAS,Little SAAS															sp_Q9QXV0_PCS1N_MOUSE;tr_Q9ESU4_Q9ESU4_MOUSE					27.61	915.503	8	0.5	458.759	2	37.1269	0.7878-0.8187			8779770	5550	sORFs_P1_brain_b_1_1_1105.d	2
FPKPEGSQDKSLH	MS2Rescore + PEAKS	sp_P47867_SCG3__II_3456604,sp_P47867-2_SCG3__II_3456604,tr_A0A1Y7VLI5_A0A1Y7VLI5	1	0	3	6	5	15	SCG3, SCG3	P47867, P47867-2	A0A1Y7VLI5	A0A1Y7VLI5	NP01011	FPKPEGSQDKSLHNRELSAERPLNEQIAEAEADKIKKAFPSESKPSESNYSSVDNLNLLRAITEKETVEKERQSIRSPPFDNQLNVEDADSTKNRKLIDEYDSTKSGLDHKFQDDPDGLHQLDGTPLTAEDIVHKIATRIYEENDRGVFDKIVSKLLNLGLITESQAHTLEDEVAEALQKLISKEANNYEETLDKPTSRTENQDGKIPEKVTPVAAVQDGFTNRENDETVSNTLTLSNGLERRTNPHREDDFEELQYFPNFYALLTSIDSEKEAKEKETLITIMKTLIDFVKMMVKYGTISPEEGVSYLENLDETIALQTKNKLEKNTTDSKSKLFPAPPEKSQEETDSTKEEAAKMEKEYGSLKDSTKDDNSNLGGKTDEATGKTEAYLEAIRKNIEW…	Chromogranin/secretogranin	Secretogranin-3															pseudoprot_4083;sp_P47867-2_SCG3_MOUSE__II_3456604;sp_P47867_SCG3_MOUSE__II_3456604					28.94	1468.73	13	-4.2	490.582	3	25.593	0.7928-0.8237			8219743	623	sORFs_P1_brain_b_1_1_1105.d	2
GRPDVFPPPLSSEHNGQVAEDAVSRPKDDGVPEVR	MS2Rescore + PEAKS	tr_A0A087WQ93_A0A087WQ93,sp_Q0VGU4_VGF	12	0	11	0	0	23	VGF	Q0VGU4	A0A087WQ93	A0A087WQ93	0	Not found in Neuropep ref Mouse	Precursor not found in Neuropep	Neurosecretory protein VGF															sp_Q0VGU4_VGF_MOUSE;tr_A0A087WQ93_A0A087WQ93_MOUSE					24.12	3752.85	35	-5.4	751.573	5	42.8559	1.0098-1.0405			9056480	12900	sORFs_P1_brain_b_1_1_1105.d	1
GSHWAVGHLM(-0.98)	PEAKS	sp_Q8R1I2_GRP_MOUSE	3	0	0	2	0	5	GRP	Q8R1I2			NP00794,NP00795	APVSTGAGGGTVLAKMYPRGSHWAVGHLM,GSHWAVGHLM	Bombesin/neuromedin-B/ranatensin,Bombesin/neuromedin-B/ranatensin	Gastrin-releasing peptide,Neuromedin-C															sp_Q8R1I2_GRP_MOUSE					30.67	1092.53	10	0.6	547.272	2	39.0422	0.8509-0.8817			8871738	7428	sORFs_P1_brain_b_1_1_1105.d	2
HKTDSFVGLM(-0.98)	PEAKS	sp_P41539_TKN1_MOUSE	2	0	0	0	0	2	TKN1	P41539			NP05703,NP05704	HKTDSFVGLM,DADSSVEKQVALLKALYGHGQISHKRHKTDSFVGLM	Tachykinin,Tachykinin	Neurokinin A,Neuropeptide K															sp_P41539_TKN1_MOUSE					24.83	1132.57	10	-0.3	567.292	2	40.7053	0.8657-0.8965	7370	34100	8947113	10003	sORFs_P1_brain_b_1_1_1105.d	1
IPVGSLKNEDTPNRQ(+0.98)Y(-0.98)	PEAKS	tr_Q4W8U9_Q4W8U9_MOUSE;sp_Q03517_SCG2_MOUSE	1	1	0	0	1	3	SCG2	Q03517	Q4W8U9	Q4W8U9	NP01009	QRNQLLQKEPDLRLENVQKFPSPEMIRALEYIEKLRQQAHREESSPDYNPYQGVSVPLQLKENGEESHLAESSRDALSEDEWMRIILEALRQAENEPPSAPKENKPYALNLEKNFPVDTPDDYETQQWPERKLKHMRFPLMYEENSRENPFKRTNEIVEEQYTPQSLATLESVFQELGKLTGPSNQKRERVDEEQKLYTDDEDDVYKTNNIAYEDVVGGEDWSPIEEKIETQTQEEVRDSKENTEKNEQINEEMKRSGQLGLPDEENRRESKDQLSEDASKVITYLRRLVNAVGSGRSQSGPNGDRAARLLQKPLDSQSIYQLIEISRNLQIPPEDLIEMLKAGEKPNGLVEPEQDLELAVDLDDIPEADLDRPDMFQSKMLSKGGYPKAPGRGMVEAL…	Chromogranin/secretogranin	Secretogranin-2															tr_Q4W8U9_Q4W8U9_MOUSE;sp_Q03517_SCG2_MOUSE					30.56	1829.93	16	4.4	915.975	2	34.2688	1.0920-1.1227			8643322	3782	sORFs_P1_brain_b_1_1_1105.d	1
KEADVATVRLGE	MS2Rescore + PEAKS	tr_Q3UZU8_Q3UZU8,sp_P16014_SCG1,tr_Q8BP91_Q8BP91,tr_Q3UZP2_Q3UZP2	2	0	0	0	0	2	SCG1	P16014	Q3UZU8, Q8BP91, Q3UZP2	Q3UZU8, Q8BP91, Q3UZP2	NP01008	APVDNRDHNEEMVTRCIIEVLSNALSKSSVPTITPECRQVLKKSGKEVKGEEKGENQNSKFEVRLLRDPADASGTRWASSREDAGAPVEDSQGQTKVGNEKWTEGGGHSREGVDDQESLRPSNQQASKEAKIYHSEERVGKEREKEEGKIYPMGEHREDAGEEKKHIEDSGEKPNTFSNKRSEASAKKKDESVARADAHSMELEEKTHSREQSSQESGEETRRQEKPQELTDQDQSQEESQEGEEGEEGEEGEEGEEDSASEVTKRRPRHHHGRSGSNKSSYEGHPLSEERRPSPKESKEADVATVRLGEKRSHHLAHYRASEEEPEYGEESRSYRGLQYRGRGSEEDRAPRPRSEESQEREYKRNHPDSELESTANRHGEETEEERSYEGANGRQHRG…	Chromogranin/secretogranin	Secretogranin-1															sp_P16014_SCG1_MOUSE;tr_Q3UZP2_Q3UZP2_MOUSE;tr_Q3UZU8_Q3UZU8_MOUSE;tr_Q8BP91_Q8BP91_MOUSE					31.5	1286.68	12	-4.7	644.346	2	32.1845	0.9002-0.9310			8543996	2736	sORFs_P1_brain_b_1_1_1105.d	2
LDEGHYPVRESP	MS2Rescore + PEAKS	tr_Q3UZU8_Q3UZU8,sp_P16014_SCG1,tr_Q8BP91_Q8BP91	4	0	2	6	5	17	SCG1	P16014	Q3UZU8, Q8BP91	Q3UZU8, Q8BP91	NP01008	APVDNRDHNEEMVTRCIIEVLSNALSKSSVPTITPECRQVLKKSGKEVKGEEKGENQNSKFEVRLLRDPADASGTRWASSREDAGAPVEDSQGQTKVGNEKWTEGGGHSREGVDDQESLRPSNQQASKEAKIYHSEERVGKEREKEEGKIYPMGEHREDAGEEKKHIEDSGEKPNTFSNKRSEASAKKKDESVARADAHSMELEEKTHSREQSSQESGEETRRQEKPQELTDQDQSQEESQEGEEGEEGEEGEEGEEDSASEVTKRRPRHHHGRSGSNKSSYEGHPLSEERRPSPKESKEADVATVRLGEKRSHHLAHYRASEEEPEYGEESRSYRGLQYRGRGSEEDRAPRPRSEESQEREYKRNHPDSELESTANRHGEETEEERSYEGANGRQHRG…	Chromogranin/secretogranin	Secretogranin-1															sp_P16014_SCG1_MOUSE;tr_Q3UZU8_Q3UZU8_MOUSE;tr_Q8BP91_Q8BP91_MOUSE					36.22	1397.66	12	1	466.894	3	30.4863	0.7321-0.7630			8463241	2061	sORFs_P1_brain_b_1_1_1105.d	2
LESVFQELGKLTGPSNQ	MS2Rescore + PEAKS	sp_Q03517_SCG2,tr_Q4W8U9_Q4W8U9	1	0	10	0	4	15	SCG2	Q03517	Q4W8U9	Q4W8U9	NP01009,NP01010	QRNQLLQKEPDLRLENVQKFPSPEMIRALEYIEKLRQQAHREESSPDYNPYQGVSVPLQLKENGEESHLAESSRDALSEDEWMRIILEALRQAENEPPSAPKENKPYALNLEKNFPVDTPDDYETQQWPERKLKHMRFPLMYEENSRENPFKRTNEIVEEQYTPQSLATLESVFQELGKLTGPSNQKRERVDEEQKLYTDDEDDVYKTNNIAYEDVVGGEDWSPIEEKIETQTQEEVRDSKENTEKNEQINEEMKRSGQLGLPDEENRRESKDQLSEDASKVITYLRRLVNAVGSGRSQSGPNGDRAARLLQKPLDSQSIYQLIEISRNLQIPPEDLIEMLKAGEKPNGLVEPEQDLELAVDLDDIPEADLDRPDMFQSKMLSKGGYPKAPGRGMVEAL…	Chromogranin/secretogranin ,Chromogranin/secretogranin	Secretogranin-2,Secretoneurin															tr_Q4W8U9_Q4W8U9_MOUSE;sp_Q03517_SCG2_MOUSE					41.12	1845.95	17	-1.3	923.98	2	58.3954	1.1398-1.1704			9802686	27466	sORFs_P1_brain_b_1_1_1105.d	1
LLYEKMKGGQ	MS2Rescore + PEAKS	tr_Q3TT51_Q3TT51	4	0	0	3	7	14	0	0	Q3TT51	Q3TT51	NP00014,NP00015	YSPRTPDRVSETDIQRLLHGVMEQLGIARPRVEYPAHQAMNLVGPQSIEGGAHEGLQHLGPFGNIPNIVAELTGDNIPKDFSEDQGYPDPPNPCPLGKTADDGCLENAPDTAEFSREFQLDQHLFDPEHDYPGLGKWNKKLLYEKMKGGQRRKRRSVNPYLQGKRLDNVVAKKSVPHFSEEEKEAE,YSPRTPDRVSETDIQRLLHGVMEQLGIARPRVEYPAHQAMNLVGPQSIEGGAHEGLQHLGPFGNIPNIVAELTGDNIPKDFSEDQGYPDPPNPCPLGKTADDGCLENAPDTAEFSREFQLDQHLFDPEHDYPGLGKWNKKLLYEKMKGGQ	7B2,7B2	Neuroendocrine protein 7B2,N-terminal peptide (By similarity)															tr_Q3TT51_Q3TT51_MOUSE					35.67	1165.62	10	3.7	583.818	2	28.9605	0.8953-0.9261			8390766	1476	sORFs_P1_brain_b_1_1_1105.d	1
LSAERPLNEQIAEAEADKI	MS2Rescore + PEAKS	sp_P47867_SCG3__II_3456604,sp_P47867-2_SCG3__II_3456604	2	0	2	0	3	7	SCG3, SCG3	P47867, P47867-2	0	0	NP01011	FPKPEGSQDKSLHNRELSAERPLNEQIAEAEADKIKKAFPSESKPSESNYSSVDNLNLLRAITEKETVEKERQSIRSPPFDNQLNVEDADSTKNRKLIDEYDSTKSGLDHKFQDDPDGLHQLDGTPLTAEDIVHKIATRIYEENDRGVFDKIVSKLLNLGLITESQAHTLEDEVAEALQKLISKEANNYEETLDKPTSRTENQDGKIPEKVTPVAAVQDGFTNRENDETVSNTLTLSNGLERRTNPHREDDFEELQYFPNFYALLTSIDSEKEAKEKETLITIMKTLIDFVKMMVKYGTISPEEGVSYLENLDETIALQTKNKLEKNTTDSKSKLFPAPPEKSQEETDSTKEEAAKMEKEYGSLKDSTKDDNSNLGGKTDEATGKTEAYLEAIRKNIEW…	Chromogranin/secretogranin	Secretogranin-3															sp_P47867-2_SCG3_MOUSE__II_3456604;sp_P47867_SCG3_MOUSE__II_3456604					33.81	2096.07	19	-3	699.697	3	46.0056	0.8681-0.8990			9207802	15892	sORFs_P1_brain_b_1_1_1105.d	2
MDELYPMEPEEEANGGEILA	MS2Rescore + PEAKS	tr_Q3UXY8_Q3UXY8,sp_P22005_PENK,tr_B1AZQ0_B1AZQ0	3	0	2	0	1	6	PENK	P22005	Q3UXY8, B1AZQ0	Q3UXY8, B1AZQ0	NP04162	MDELYPMEPEEEANGGEILA	Opioid	PENK(114-133) (By similarity)															sp_P22005_PENK_MOUSE;tr_Q3UXY8_Q3UXY8_MOUSE					35.07	2235.96	20	-0.3	1118.98	2	56.0363	1.2315-1.2620	165	2240	9689365	25165	sORFs_P1_brain_b_1_1_1105.d	3
NPEPQDQGELFQGVDPRALA	MS2Rescore + PEAKS	tr_A0A087WQ93_A0A087WQ93,sp_Q0VGU4_VGF	1	0	5	0	3	9	VGF	Q0VGU4	A0A087WQ93	A0A087WQ93	0	Not found in Neuropep ref Mouse	Precursor not found in Neuropep	Neurosecretory protein VGF															sp_Q0VGU4_VGF_MOUSE;tr_A0A087WQ93_A0A087WQ93_MOUSE					22.83	2180.05	20	5	1091.04	2	51.0888	1.2071-1.2376			9451984	20744	sORFs_P1_brain_b_1_1_1105.d	1
PSPKESKEADVATVRLGE	MS2Rescore + PEAKS	tr_Q3UZU8_Q3UZU8,sp_P16014_SCG1,tr_Q8BP91_Q8BP91,tr_Q3UZP2_Q3UZP2	5	0	0	1	1	7	SCG1	P16014	Q3UZU8, Q8BP91, Q3UZP2	Q3UZU8, Q8BP91, Q3UZP2	NP01008	APVDNRDHNEEMVTRCIIEVLSNALSKSSVPTITPECRQVLKKSGKEVKGEEKGENQNSKFEVRLLRDPADASGTRWASSREDAGAPVEDSQGQTKVGNEKWTEGGGHSREGVDDQESLRPSNQQASKEAKIYHSEERVGKEREKEEGKIYPMGEHREDAGEEKKHIEDSGEKPNTFSNKRSEASAKKKDESVARADAHSMELEEKTHSREQSSQESGEETRRQEKPQELTDQDQSQEESQEGEEGEEGEEGEEGEEDSASEVTKRRPRHHHGRSGSNKSSYEGHPLSEERRPSPKESKEADVATVRLGEKRSHHLAHYRASEEEPEYGEESRSYRGLQYRGRGSEEDRAPRPRSEESQEREYKRNHPDSELESTANRHGEETEEERSYEGANGRQHRG…	Chromogranin/secretogranin	Secretogranin-1															sp_P16014_SCG1_MOUSE;tr_Q3UZP2_Q3UZP2_MOUSE;tr_Q3UZU8_Q3UZU8_MOUSE;tr_Q8BP91_Q8BP91_MOUSE					36.73	1911.99	18	7.2	638.342	3	32.3969	0.8299-0.8607			8554132	2862	sORFs_P1_brain_b_1_1_1105.d	3
Q(-17.03)ELGKLTGPSNQ	PEAKS	tr_Q4W8U9_Q4W8U9_MOUSE;sp_Q03517_SCG2_MOUSE	1	0	5	0	9	15	SCG2	Q03517	Q4W8U9	Q4W8U9	NP01009,NP01010	QRNQLLQKEPDLRLENVQKFPSPEMIRALEYIEKLRQQAHREESSPDYNPYQGVSVPLQLKENGEESHLAESSRDALSEDEWMRIILEALRQAENEPPSAPKENKPYALNLEKNFPVDTPDDYETQQWPERKLKHMRFPLMYEENSRENPFKRTNEIVEEQYTPQSLATLESVFQELGKLTGPSNQKRERVDEEQKLYTDDEDDVYKTNNIAYEDVVGGEDWSPIEEKIETQTQEEVRDSKENTEKNEQINEEMKRSGQLGLPDEENRRESKDQLSEDASKVITYLRRLVNAVGSGRSQSGPNGDRAARLLQKPLDSQSIYQLIEISRNLQIPPEDLIEMLKAGEKPNGLVEPEQDLELAVDLDDIPEADLDRPDMFQSKMLSKGGYPKAPGRGMVEAL…	Chromogranin/secretogranin ,Chromogranin/secretogranin	Secretogranin-2,Secretoneurin															tr_Q4W8U9_Q4W8U9_MOUSE;sp_Q03517_SCG2_MOUSE					31.36	1253.63	12	0.4	627.82	2	38.7517	0.9187-0.9495			8857820	7160	sORFs_P1_brain_b_1_1_1105.d	1
Q(-17.03)LYENKPRRPYIL	PEAKS	sp_Q9D3P9_NEUT_MOUSE	2	0	0	4	2	8	NEUT	Q9D3P9			NP03788	QLYENKPRRPYIL	Neurotensin	Neurotensin															sp_Q9D3P9_NEUT_MOUSE					24.05	1671.91	13	-1.7	558.31	3	44.3095	0.7989-0.8299	32000	101000	9129808	14338	sORFs_P1_brain_b_1_1_1105.d	2
QPVVPAEATDPVEQ	MS2Rescore + PEAKS	sp_P09240_CCKN__II_2424256,tr_A0A1L1SU12_A0A1L1SU12__II_3501794,tr_Q8R041_Q8R041,tr_A0A1L1SRD3_A0A1L1SRD3	0	0	0	2	0	2	CCKN	P09240	A0A1L1SU12, Q8R041, A0A1L1SRD3	A0A1L1SU12, Q8R041, A0A1L1SRD3	NP02259	QPVVPAEATDPVEQRAQEAPRRQLRAVLRTDGEPRARLGALLARYIQQVRKAPSGRMSVLKNLQSLDPSHRISDRDYMGWMDFGRRSAEDYEYPS	Gastrin/cholecystokinin	Cholecystokinin															sp_P09240_CCKN_MOUSE__II_2424256					23.94	1478.73	14	3.8	740.373	2	38.6047	0.9963-1.0270	408	5700	8852265	7065	sORFs_P1_brain_b_1_1_1105.d	2
QQQQQQQ(+0.98)QQQ(-0.98)	PEAKS	pseudoprot_no_accession	1	0	0	0	0	1					NP01003,NP01004	LPVNSPMTKGDTKVMKCVLEVISDSLSKPSPMPVSPECLETLQGDERILSILRHQNLLKELQDLALQGAKERAQQPLKQQQPPKQQQQQQQQQQQEQQHSSFEDELSEVFENQSPDAKHRDAAAEVPSRDTME,LPVNSPMTKGDTKVMKCVLEVISDSLSKPSPMPVSPECLETLQGDERILSILRHQNLLKELQDLALQGAKERAQQPLKQQQPPKQQQQQQQQQQQEQQHSSFEDELSEVFENQSPDAKHRDAAAEVPSRDTMEKRKDSDKGQQDGFEATTEGPRPQAFPEPNQESPMMGDSESPGEDTATNTQSPTSLPSQEHVDPQATGDSERGLSAQQQARKAKQEEKEEEEEEEAVAREKAGPEEVPTAASSSHFHAGYKAIQKDDGQSDSQ…	Chromogranin/secretogranin ,Chromogranin/secretogranin	Beta-granin (By similarity),Chromogranin-A															pseudoprot_no_accession					27.75	1298.6	10	5.3	650.309	2	27.4884	0.8891-0.9199			8320206	986	sORFs_P1_brain_b_1_1_1105.d	1
RPKPQQFFG	MS2Rescore + PEAKS																														sp_P41539_TKN1_MOUSE;tr_A0A0A0MQA8_A0A0A0MQA8_MOUSE;pseudoprot_4030					24.11	1103.59	9	-3.4	552.799	2	32.668	0.8533-0.8842	325	2980	8564252	2972	sORFs_P1_brain_b_1_1_1105.d	1
RPKPQQFFGLM(-0.98)	MS2Rescore + PEAKS																														sp_P41539_TKN1_MOUSE;tr_A0A0A0MQA8_A0A0A0MQA8_MOUSE;pseudoprot_4030					40.9	1346.73	11	0.8	674.372	2	47.3173	0.9926-1.0233	13500	53200	9266325	17085	sORFs_P1_brain_b_1_1_1105.d	1
SAPLVETSTPLRL	MS2Rescore + PEAKS	sp_Q9QXV0_PCS1N,tr_Q9ESU4_Q9ESU4	4	3	4	1	4	16	PCS1N	Q9QXV0	Q9ESU4	Q9ESU4	NP04929,NP04932,NP04935	ARPVKEPRSLSAASAPLVETSTPLRLRRAVPRGEAAGAVQELARALAHLLEAERQERARAEAQEAEDQQARVLAQLLRAWGSPRASDPPLAPDDDPDAPAAQLARALLRARLDPAALAAQLVPAPAAAPRPRPPVYDDGPTGPDVEDAGDETPDVDPELLRYLLGRILTGSSEPEAAPAPRRLRRSVDQDLGPEVPPENVLGALLRVKRLENPSPQAPARRLLPP,ARPVKEPRSLSAASAPLVETSTPLRL,SLSAASAPLVETSTPLRL	ProSAAS,ProSAAS,ProSAAS	ProSAAS,Big SAAS,Little SAAS															sp_Q9QXV0_PCS1N_MOUSE;tr_Q9ESU4_Q9ESU4_MOUSE					42.29	1382.78	13	2.3	692.397	2	48.4433	0.9741-1.0049	590	4760	9319283	18173	sORFs_P1_brain_b_1_1_1105.d	1
SSEPEAAPAPRRL	MS2Rescore + PEAKS	sp_Q9QXV0_PCS1N	0	0	0	0	1	1	PCS1N	Q9QXV0	0	0	NP04929	ARPVKEPRSLSAASAPLVETSTPLRLRRAVPRGEAAGAVQELARALAHLLEAERQERARAEAQEAEDQQARVLAQLLRAWGSPRASDPPLAPDDDPDAPAAQLARALLRARLDPAALAAQLVPAPAAAPRPRPPVYDDGPTGPDVEDAGDETPDVDPELLRYLLGRILTGSSEPEAAPAPRRLRRSVDQDLGPEVPPENVLGALLRVKRLENPSPQAPARRLLPP	ProSAAS	ProSAAS															sp_Q9QXV0_PCS1N_MOUSE					23.63	1379.72	13	-0.9	690.865	2	27.8164	0.9458-0.9766			8335772	1082	sORFs_P1_brain_b_1_1_1105.d	1
SVFQELGKLTGPS	MS2Rescore + PEAKS	sp_Q03517_SCG2,tr_Q4W8U9_Q4W8U9	1	0	7	0	8	16	SCG2	Q03517	Q4W8U9	Q4W8U9	NP01009,NP01010	QRNQLLQKEPDLRLENVQKFPSPEMIRALEYIEKLRQQAHREESSPDYNPYQGVSVPLQLKENGEESHLAESSRDALSEDEWMRIILEALRQAENEPPSAPKENKPYALNLEKNFPVDTPDDYETQQWPERKLKHMRFPLMYEENSRENPFKRTNEIVEEQYTPQSLATLESVFQELGKLTGPSNQKRERVDEEQKLYTDDEDDVYKTNNIAYEDVVGGEDWSPIEEKIETQTQEEVRDSKENTEKNEQINEEMKRSGQLGLPDEENRRESKDQLSEDASKVITYLRRLVNAVGSGRSQSGPNGDRAARLLQKPLDSQSIYQLIEISRNLQIPPEDLIEMLKAGEKPNGLVEPEQDLELAVDLDDIPEADLDRPDMFQSKMLSKGGYPKAPGRGMVEAL…	Chromogranin/secretogranin ,Chromogranin/secretogranin	Secretogranin-2,Secretoneurin															tr_Q4W8U9_Q4W8U9_MOUSE;sp_Q03517_SCG2_MOUSE					34.59	1361.72	13	7.7	681.872	2	51.7652	0.9618-0.9926			9484415	21325	sORFs_P1_brain_b_1_1_1105.d	1
SVFQELGKLTGPSN	MS2Rescore + PEAKS	sp_Q03517_SCG2,tr_Q4W8U9_Q4W8U9	2	4	3	1	2	12	SCG2	Q03517	Q4W8U9	Q4W8U9	NP01009,NP01010	QRNQLLQKEPDLRLENVQKFPSPEMIRALEYIEKLRQQAHREESSPDYNPYQGVSVPLQLKENGEESHLAESSRDALSEDEWMRIILEALRQAENEPPSAPKENKPYALNLEKNFPVDTPDDYETQQWPERKLKHMRFPLMYEENSRENPFKRTNEIVEEQYTPQSLATLESVFQELGKLTGPSNQKRERVDEEQKLYTDDEDDVYKTNNIAYEDVVGGEDWSPIEEKIETQTQEEVRDSKENTEKNEQINEEMKRSGQLGLPDEENRRESKDQLSEDASKVITYLRRLVNAVGSGRSQSGPNGDRAARLLQKPLDSQSIYQLIEISRNLQIPPEDLIEMLKAGEKPNGLVEPEQDLELAVDLDDIPEADLDRPDMFQSKMLSKGGYPKAPGRGMVEAL…	Chromogranin/secretogranin ,Chromogranin/secretogranin	Secretogranin-2,Secretoneurin															tr_Q4W8U9_Q4W8U9_MOUSE;sp_Q03517_SCG2_MOUSE					21.89	1475.76	14	0.8	738.889	2	50.915	1.0037-1.0344			9443627	20577	sORFs_P1_brain_b_1_1_1105.d	1
SVFQELGKLTGPSN(+0.98)Q(-0.98)	PEAKS	tr_Q4W8U9_Q4W8U9_MOUSE;sp_Q03517_SCG2_MOUSE	1	0	2	1	5	9	SCG2	Q03517	Q4W8U9	Q4W8U9	NP01009,NP01010	QRNQLLQKEPDLRLENVQKFPSPEMIRALEYIEKLRQQAHREESSPDYNPYQGVSVPLQLKENGEESHLAESSRDALSEDEWMRIILEALRQAENEPPSAPKENKPYALNLEKNFPVDTPDDYETQQWPERKLKHMRFPLMYEENSRENPFKRTNEIVEEQYTPQSLATLESVFQELGKLTGPSNQKRERVDEEQKLYTDDEDDVYKTNNIAYEDVVGGEDWSPIEEKIETQTQEEVRDSKENTEKNEQINEEMKRSGQLGLPDEENRRESKDQLSEDASKVITYLRRLVNAVGSGRSQSGPNGDRAARLLQKPLDSQSIYQLIEISRNLQIPPEDLIEMLKAGEKPNGLVEPEQDLELAVDLDDIPEADLDRPDMFQSKMLSKGGYPKAPGRGMVEAL…	Chromogranin/secretogranin ,Chromogranin/secretogranin	Secretogranin-2,Secretoneurin															tr_Q4W8U9_Q4W8U9_MOUSE;sp_Q03517_SCG2_MOUSE					42.64	1603.82	15	3	802.92	2	50.7547	1.0270-1.0577	21400	73500	9439914	20504	sORFs_P1_brain_b_1_1_1105.d	1
SVNPYLQGKRLDNVVAK	MS2Rescore + PEAKS	tr_Q3TT51_Q3TT51	4	0	4	1	4	13	0	0	Q3TT51	Q3TT51	NP00014	YSPRTPDRVSETDIQRLLHGVMEQLGIARPRVEYPAHQAMNLVGPQSIEGGAHEGLQHLGPFGNIPNIVAELTGDNIPKDFSEDQGYPDPPNPCPLGKTADDGCLENAPDTAEFSREFQLDQHLFDPEHDYPGLGKWNKKLLYEKMKGGQRRKRRSVNPYLQGKRLDNVVAKKSVPHFSEEEKEAE	7B2	Neuroendocrine protein 7B2															tr_Q3TT51_Q3TT51_MOUSE					23.41	1900.05	17	1.6	634.359	3	37.5138	0.8681-0.8990			8798317	5897	sORFs_P1_brain_b_1_1_1105.d	1
SVNPYLQGKRLDNVVAKKSVPHF	MS2Rescore + PEAKS	tr_Q3TT51_Q3TT51	8	3	9	6	12	38	0	0	Q3TT51	Q3TT51	NP00014	YSPRTPDRVSETDIQRLLHGVMEQLGIARPRVEYPAHQAMNLVGPQSIEGGAHEGLQHLGPFGNIPNIVAELTGDNIPKDFSEDQGYPDPPNPCPLGKTADDGCLENAPDTAEFSREFQLDQHLFDPEHDYPGLGKWNKKLLYEKMKGGQRRKRRSVNPYLQGKRLDNVVAKKSVPHFSEEEKEAE	7B2	Neuroendocrine protein 7B2															tr_Q3TT51_Q3TT51_MOUSE					42.52	2595.43	23	3.9	649.867	4	41.9476	0.9064-0.9372			9012756	11946	sORFs_P1_brain_b_1_1_1105.d	4
SVPHFSEEEKEAE	MS2Rescore + PEAKS	tr_Q3TT51_Q3TT51	1	0	0	0	3	4	0	0	Q3TT51	Q3TT51	NP00003,NP00014	SVPHFSEEEKEAE,YSPRTPDRVSETDIQRLLHGVMEQLGIARPRVEYPAHQAMNLVGPQSIEGGAHEGLQHLGPFGNIPNIVAELTGDNIPKDFSEDQGYPDPPNPCPLGKTADDGCLENAPDTAEFSREFQLDQHLFDPEHDYPGLGKWNKKLLYEKMKGGQRRKRRSVNPYLQGKRLDNVVAKKSVPHFSEEEKEAE	7B2,7B2	C-terminal peptide (By similarity),Neuroendocrine protein 7B2															tr_Q3TT51_Q3TT51_MOUSE					24.79	1516.67	13	4.4	506.565	3	30.8527	0.7581-0.7890			8480685	2215	sORFs_P1_brain_b_1_1_1105.d	1
VETSTPLRL	MS2Rescore + PEAKS	sp_Q9QXV0_PCS1N,tr_Q9ESU4_Q9ESU4	8	1	6	5	4	24	PCS1N	Q9QXV0	Q9ESU4	Q9ESU4	NP04929,NP04932,NP04935	ARPVKEPRSLSAASAPLVETSTPLRLRRAVPRGEAAGAVQELARALAHLLEAERQERARAEAQEAEDQQARVLAQLLRAWGSPRASDPPLAPDDDPDAPAAQLARALLRARLDPAALAAQLVPAPAAAPRPRPPVYDDGPTGPDVEDAGDETPDVDPELLRYLLGRILTGSSEPEAAPAPRRLRRSVDQDLGPEVPPENVLGALLRVKRLENPSPQAPARRLLPP,ARPVKEPRSLSAASAPLVETSTPLRL,SLSAASAPLVETSTPLRL	ProSAAS,ProSAAS,ProSAAS	ProSAAS,Big SAAS,Little SAAS															sp_Q9QXV0_PCS1N_MOUSE;tr_Q9ESU4_Q9ESU4_MOUSE					28.36	1014.57	9	-5.2	508.29	2	39.6171	0.8360-0.8669	2660	24500	8901032	8512	sORFs_P1_brain_b_1_1_1105.d	3
VLEYLNQEQAEQGREH	MS2Rescore + PEAKS	sp_Q03517_SCG2,tr_Q4W8U9_Q4W8U9	2	0	3	0	0	5	SCG2	Q03517	Q4W8U9	Q4W8U9	NP01009	QRNQLLQKEPDLRLENVQKFPSPEMIRALEYIEKLRQQAHREESSPDYNPYQGVSVPLQLKENGEESHLAESSRDALSEDEWMRIILEALRQAENEPPSAPKENKPYALNLEKNFPVDTPDDYETQQWPERKLKHMRFPLMYEENSRENPFKRTNEIVEEQYTPQSLATLESVFQELGKLTGPSNQKRERVDEEQKLYTDDEDDVYKTNNIAYEDVVGGEDWSPIEEKIETQTQEEVRDSKENTEKNEQINEEMKRSGQLGLPDEENRRESKDQLSEDASKVITYLRRLVNAVGSGRSQSGPNGDRAARLLQKPLDSQSIYQLIEISRNLQIPPEDLIEMLKAGEKPNGLVEPEQDLELAVDLDDIPEADLDRPDMFQSKMLSKGGYPKAPGRGMVEAL…	Chromogranin/secretogranin	Secretogranin-2															tr_Q4W8U9_Q4W8U9_MOUSE;sp_Q03517_SCG2_MOUSE					29.27	1941.92	16	3.1	648.315	3	35.8517	0.9002-0.9310			8718747	4587	sORFs_P1_brain_b_1_1_1105.d	1
VPERAPLPPPVPSQFQ(+0.98)A(-0.98)	PEAKS	sp_Q0VGU4_VGF_MOUSE	2	0	0	0	1	3	VGF	Q0VGU4			Not Found	Not Found	Not Found	Not Found															sp_Q0VGU4_VGF_MOUSE					37.15	1828.98	17	2.1	915.501	2	46.9452	1.1092-1.1398	2440	5420	9238460	16520	sORFs_P1_brain_b_1_1_1105.d	1
VQLAGTRESVDSAKPR	MS2Rescore + PEAKS	sp_P35455_NEU2	3	3	3	0	7	16	NEU2	P35455	0	0	NP05898	AREPSNATQLDGPARALLLRLVQLAGTRESVDSAKPRVY	Vasopressin/oxytocin	Copeptin															sp_P35455_NEU2_MOUSE					30.07	1712.92	16	2.4	571.981	3	27.3568	0.8830-0.9138			8313798	948	sORFs_P1_brain_b_1_1_1105.d	1
YGGFMRF	PEAKS	sp_P22005_PENK_MOUSE;tr_Q3UXY8_Q3UXY8_MOUSE	1	0	1	1	1	4	PENK	P22005	Q3UXY8	Q3UXY8	NP04161	YGGFMRF	Opioid	Met-enkephalin-Arg-Phe															sp_P22005_PENK_MOUSE;tr_Q3UXY8_Q3UXY8_MOUSE					27.66	876.395	7	-0.7	439.205	2	47.4094	0.7754-0.8064	10900	45900	9269116	17146	sORFs_P1_brain_b_1_1_1105.d	1
YGGFMRSL	MS2Rescore + PEAKS	tr_Q3UXY8_Q3UXY8,sp_P22005_PENK	2	4	0	0	1	7	PENK	P22005	Q3UXY8	Q3UXY8	NP04160	YGGFMRSL	Opioid	Met-enkephalin-Arg-Gly-Leu															sp_P22005_PENK_MOUSE;tr_Q3UXY8_Q3UXY8_MOUSE					22.16	929.443	8	-0.1	465.729	2	43.8605	0.8027-0.8336			9104758	13858	sORFs_P1_brain_b_1_1_1105.d	1
YLQGKRLDNVVA	MS2Rescore + PEAKS	tr_Q3TT51_Q3TT51	1	0	0	0	0	1	0	0	Q3TT51	Q3TT51	NP00014	YSPRTPDRVSETDIQRLLHGVMEQLGIARPRVEYPAHQAMNLVGPQSIEGGAHEGLQHLGPFGNIPNIVAELTGDNIPKDFSEDQGYPDPPNPCPLGKTADDGCLENAPDTAEFSREFQLDQHLFDPEHDYPGLGKWNKKLLYEKMKGGQRRKRRSVNPYLQGKRLDNVVAKKSVPHFSEEEKEAE	7B2	Neuroendocrine protein 7B2															tr_Q3TT51_Q3TT51_MOUSE					33.52	1374.76	12	5	688.392	2	33.8636	0.9840-1.0147			8624024	3594	sORFs_P1_brain_b_1_1_1105.d	1
AAQEEGAVTPDLPGLEKVQVRPE	MS2Rescore + PEAKS	sp_Q62361_TRH	1	0	0	0	0	1	TRH	Q62361	0	0	NP05801	LLEAAQEEGAVTPDLPGLEKVQVRPERRFLRKDLQRVRGDLGAALDSWITKRQHPGKREEKEEDVEAEERGDLGEVGAWRPHKRQHPGRRANQDKDSWSDEGDSDWLPPSWLPDFFLDSWFSDAPQVKRQHPGRRSFPWMESDVTKRQHPGRRFIDPELQRSWEETEGEEGGLMPEKRQHPGKRAVGHPCGPQGICGQTGLLQLLGDLSRGQETLAKQTPQLEAWVREPLEE	TRH	Pro-thyrotropin-releasing hormone															sp_Q62361_TRH_MOUSE
ADSSVEKQVALLKALYGHGQISH	MS2Rescore + PEAKS	tr_A0A0A0MQA8_A0A0A0MQA8,sp_P41539_TKN1	1	0	5	0	5	11	TKN1	P41539	A0A0A0MQA8	A0A0A0MQA8	NP05704	DADSSVEKQVALLKALYGHGQISHKRHKTDSFVGLM	Tachykinin	Neuropeptide K															sp_P41539_TKN1_MOUSE;tr_A0A0A0MQA8_A0A0A0MQA8_MOUSE
AGTRESVDSAKPRVY	MS2Rescore + PEAKS	sp_P35455_NEU2	1	2	0	0	7	10	NEU2	P35455	0	0	NP05898	AREPSNATQLDGPARALLLRLVQLAGTRESVDSAKPRVY	Vasopressin/oxytocin	Copeptin															sp_P35455_NEU2_MOUSE
ALGMNFSGPAPPIQY	MS2Rescore + PEAKS	sp_Q9CR53_NMB__II_886241	1	0	3	0	0	4	NMB	Q9CR53	0	0	0	Not found in Neuropep ref	Bombesin/neuromedin-B/ranatensin	PRO_0000003022															sp_Q9CR53_NMB_MOUSE__II_886241
APPEPVPPPRAAPAPT	MS2Rescore + PEAKS	sp_Q0VGU4_VGF	0	0	3	0	0	3	VGF	Q0VGU4	0	0	0	Not found in Neuropep ref Mouse	Precursor not found in Neuropep	Neurosecretory protein VGF															sp_Q0VGU4_VGF_MOUSE
APPGRPDVFPPPLSSEHNGQVAEDAVSRPKD	MS2Rescore + PEAKS	tr_A0A087WQ93_A0A087WQ93,sp_Q0VGU4_VGF	1	2	10	13	8	34	VGF	Q0VGU4	A0A087WQ93	A0A087WQ93	0	Not found in Neuropep ref Mouse	Precursor not found in Neuropep	Neurosecretory protein VGF															sp_Q0VGU4_VGF_MOUSE;tr_A0A087WQ93_A0A087WQ93_MOUSE
APSGRMSVLKNLQSLDPSHRIS	MS2Rescore + PEAKS	chr9_-1_121490068_121493414_ENSMUST00000216138__II_2424256_TX=10090,sp_P09240_CCKN__II_2424256	2	0	0	1	0	3	CCKN	P09240	0	0	NP02259,NP02261	QPVVPAEATDPVEQRAQEAPRRQLRAVLRTDGEPRARLGALLARYIQQVRKAPSGRMSVLKNLQSLDPSHRISDRDYMGWMDFGRRSAEDYEYPS,KAPSGRMSVLKNLQSLDPSHRISDRDYMGWMDF	Gastrin/cholecystokinin,Gastrin/cholecystokinin	Cholecystokinin,Cholecystokinin-33															pseudoprot_323;sp_P09240_CCKN_MOUSE__II_2424256
APVSTGAGGGTVL	PEAKS	pseudoprot_3843;sp_Q8R1I2_GRP_MOUSE	1	0	1	0	0	2	GRP	Q8R1I2			NP00794	APVSTGAGGGTVLAKMYPRGSHWAVGHLM	Bombesin/neuromedin-B/ranatensin	Gastrin-releasing peptide															pseudoprot_3843;sp_Q8R1I2_GRP_MOUSE
ARPVKEPRSLSAASAP	PEAKS	sp_Q9QXV0_PCS1N_MOUSE	1	0	0	1	0	2	PCS1N	Q9QXV0			NP04929,NP04932	ARPVKEPRSLSAASAPLVETSTPLRLRRAVPRGEAAGAVQELARALAHLLEAERQERARAEAQEAEDQQARVLAQLLRAWGSPRASDPPLAPDDDPDAPAAQLARALLRARLDPAALAAQLVPAPAAAPRPRPPVYDDGPTGPDVEDAGDETPDVDPELLRYLLGRILTGSSEPEAAPAPRRLRRSVDQDLGPEVPPENVLGALLRVKRLENPSPQAPARRLLPP,ARPVKEPRSLSAASAPLVETSTPLRL	ProSAAS,ProSAAS	ProSAAS,Big SAAS															sp_Q9QXV0_PCS1N_MOUSE
ASWGEFQARVPERAPLPPPVPSQFQ	MS2Rescore + PEAKS	sp_Q0VGU4_VGF	1	0	0	0	0	1	VGF	Q0VGU4	0	0	0	Not found in Neuropep ref Mouse	Precursor not found in Neuropep	Neurosecretory protein VGF															sp_Q0VGU4_VGF_MOUSE
ELDQLLHY	MS2Rescore + PEAKS	tr_Q3UZU8_Q3UZU8,sp_P16014_SCG1,tr_Q8BP91_Q8BP91	2	0	3	0	1	6	SCG1	P16014	Q3UZU8, Q8BP91	Q3UZU8, Q8BP91	NP01008	APVDNRDHNEEMVTRCIIEVLSNALSKSSVPTITPECRQVLKKSGKEVKGEEKGENQNSKFEVRLLRDPADASGTRWASSREDAGAPVEDSQGQTKVGNEKWTEGGGHSREGVDDQESLRPSNQQASKEAKIYHSEERVGKEREKEEGKIYPMGEHREDAGEEKKHIEDSGEKPNTFSNKRSEASAKKKDESVARADAHSMELEEKTHSREQSSQESGEETRRQEKPQELTDQDQSQEESQEGEEGEEGEEGEEGEEDSASEVTKRRPRHHHGRSGSNKSSYEGHPLSEERRPSPKESKEADVATVRLGEKRSHHLAHYRASEEEPEYGEESRSYRGLQYRGRGSEEDRAPRPRSEESQEREYKRNHPDSELESTANRHGEETEEERSYEGANGRQHRG…	Chromogranin/secretogranin	Secretogranin-1															sp_P16014_SCG1_MOUSE;tr_Q3UZU8_Q3UZU8_MOUSE;tr_Q8BP91_Q8BP91_MOUSE
ELSAERPLNEQIAE	MS2Rescore + PEAKS	sp_P47867_SCG3__II_3456604,sp_P47867-2_SCG3__II_3456604	0	0	2	0	0	2	SCG3, SCG3	P47867, P47867-2	0	0	NP01011	FPKPEGSQDKSLHNRELSAERPLNEQIAEAEADKIKKAFPSESKPSESNYSSVDNLNLLRAITEKETVEKERQSIRSPPFDNQLNVEDADSTKNRKLIDEYDSTKSGLDHKFQDDPDGLHQLDGTPLTAEDIVHKIATRIYEENDRGVFDKIVSKLLNLGLITESQAHTLEDEVAEALQKLISKEANNYEETLDKPTSRTENQDGKIPEKVTPVAAVQDGFTNRENDETVSNTLTLSNGLERRTNPHREDDFEELQYFPNFYALLTSIDSEKEAKEKETLITIMKTLIDFVKMMVKYGTISPEEGVSYLENLDETIALQTKNKLEKNTTDSKSKLFPAPPEKSQEETDSTKEEAAKMEKEYGSLKDSTKDDNSNLGGKTDEATGKTEAYLEAIRKNIEW…	Chromogranin/secretogranin	Secretogranin-3															sp_P47867-2_SCG3_MOUSE__II_3456604;sp_P47867_SCG3_MOUSE__II_3456604
ESKDQLSEDASKVITYL	PEAKS	tr_Q4W8U9_Q4W8U9_MOUSE;sp_Q03517_SCG2_MOUSE	1	0	0	0	0	1	SCG2	Q03517	Q4W8U9	Q4W8U9	NP00933,NP01009	ESKDQLSEDASKVITYL,QRNQLLQKEPDLRLENVQKFPSPEMIRALEYIEKLRQQAHREESSPDYNPYQGVSVPLQLKENGEESHLAESSRDALSEDEWMRIILEALRQAENEPPSAPKENKPYALNLEKNFPVDTPDDYETQQWPERKLKHMRFPLMYEENSRENPFKRTNEIVEEQYTPQSLATLESVFQELGKLTGPSNQKRERVDEEQKLYTDDEDDVYKTNNIAYEDVVGGEDWSPIEEKIETQTQEEVRDSKENTEKNEQINEEMKRSGQLGLPDEENRRESKDQLSEDASKVITYLRRLVNAVGSGRSQSGPNGDRAARLLQKPLDSQSIYQLIEISRNLQIPPEDLIEMLKAGEKPNGLVEPEQDLELAVDLDDIPEADLDRPDMFQSKM…	Chromogranin/secretogranin ,Chromogranin/secretogranin	Secretogranin II,Secretogranin-2															tr_Q4W8U9_Q4W8U9_MOUSE;sp_Q03517_SCG2_MOUSE
FPKPEGSQDKSLHNRELSAERPLNEQ(+0.98)IAEAEADKI	PEAKS	sp_P47867-2_SCG3_MOUSE__II_3456604;sp_P47867_SCG3_MOUSE__II_3456604	1	0	0	0	0	1	SCG3, SCG3	P47867-2, P47867			NP01011	FPKPEGSQDKSLHNRELSAERPLNEQIAEAEADKIKKAFPSESKPSESNYSSVDNLNLLRAITEKETVEKERQSIRSPPFDNQLNVEDADSTKNRKLIDEYDSTKSGLDHKFQDDPDGLHQLDGTPLTAEDIVHKIATRIYEENDRGVFDKIVSKLLNLGLITESQAHTLEDEVAEALQKLISKEANNYEETLDKPTSRTENQDGKIPEKVTPVAAVQDGFTNRENDETVSNTLTLSNGLERRTNPHREDDFEELQYFPNFYALLTSIDSEKEAKEKETLITIMKTLIDFVKMMVKYGTISPEEGVSYLENLDETIALQTKNKLEKNTTDSKSKLFPAPPEKSQEETDSTKEEAAKMEKEYGSLKDSTKDDNSNLGGKTDEATGKTEAYLEAIRKNIEW…	Chromogranin/secretogranin	Secretogranin-3															sp_P47867-2_SCG3_MOUSE__II_3456604;sp_P47867_SCG3_MOUSE__II_3456604
GNLWATGHFM(-0.98)	PEAKS	tr_D3Z621_D3Z621_MOUSE__II_886240;sp_Q9CR53_NMB_MOUSE__II_886241	1	0	0	0	1	2	NMB	Q9CR53	D3Z621	D3Z621	NP00796,NP00797	GNLWATGHFM,APFNWDLPEPRSRASKIRVHPRGNLWATGHFM	Bombesin/neuromedin-B/ranatensin,Bombesin/neuromedin-B/ranatensin	Neuromedin-B,Neuromedin-B-32															tr_D3Z621_D3Z621_MOUSE__II_886240;sp_Q9CR53_NMB_MOUSE__II_886241
GRPDVFPPPLSSEHNGQVAEDAVSRPKDDGVPEVRA(-0.98)	PEAKS	sp_Q0VGU4_VGF_MOUSE;tr_A0A087WQ93_A0A087WQ93_MOUSE	1	0	0	0	0	1	VGF	Q0VGU4	A0A087WQ93	A0A087WQ93	Not Found	Not Found	Not Found	Not Found															sp_Q0VGU4_VGF_MOUSE;tr_A0A087WQ93_A0A087WQ93_MOUSE
GRPDVFPPPLSSEHNGQVAEDAVSRPKDDGVPEVRAA(-0.98)	PEAKS	sp_Q0VGU4_VGF_MOUSE;tr_A0A087WQ93_A0A087WQ93_MOUSE	1	0	0	0	1	2	VGF	Q0VGU4	A0A087WQ93	A0A087WQ93	Not Found	Not Found	Not Found	Not Found															sp_Q0VGU4_VGF_MOUSE;tr_A0A087WQ93_A0A087WQ93_MOUSE
IPVGSLKNEDTPN(+0.98)RQY(-0.98)	PEAKS	tr_Q4W8U9_Q4W8U9_MOUSE;sp_Q03517_SCG2_MOUSE	1	0	0	1	0	2	SCG2	Q03517	Q4W8U9	Q4W8U9	NP01009	QRNQLLQKEPDLRLENVQKFPSPEMIRALEYIEKLRQQAHREESSPDYNPYQGVSVPLQLKENGEESHLAESSRDALSEDEWMRIILEALRQAENEPPSAPKENKPYALNLEKNFPVDTPDDYETQQWPERKLKHMRFPLMYEENSRENPFKRTNEIVEEQYTPQSLATLESVFQELGKLTGPSNQKRERVDEEQKLYTDDEDDVYKTNNIAYEDVVGGEDWSPIEEKIETQTQEEVRDSKENTEKNEQINEEMKRSGQLGLPDEENRRESKDQLSEDASKVITYLRRLVNAVGSGRSQSGPNGDRAARLLQKPLDSQSIYQLIEISRNLQIPPEDLIEMLKAGEKPNGLVEPEQDLELAVDLDDIPEADLDRPDMFQSKMLSKGGYPKAPGRGMVEAL…	Chromogranin/secretogranin	Secretogranin-2															tr_Q4W8U9_Q4W8U9_MOUSE;sp_Q03517_SCG2_MOUSE
LEGEDDPDRSM	MS2Rescore + PEAKS	sp_P26339_CMGA,tr_Q3UN28_Q3UN28	1	0	0	0	3	4	CMGA	P26339	Q3UN28	Q3UN28	NP01004	LPVNSPMTKGDTKVMKCVLEVISDSLSKPSPMPVSPECLETLQGDERILSILRHQNLLKELQDLALQGAKERAQQPLKQQQPPKQQQQQQQQQQQEQQHSSFEDELSEVFENQSPDAKHRDAAAEVPSRDTMEKRKDSDKGQQDGFEATTEGPRPQAFPEPNQESPMMGDSESPGEDTATNTQSPTSLPSQEHVDPQATGDSERGLSAQQQARKAKQEEKEEEEEEEAVAREKAGPEEVPTAASSSHFHAGYKAIQKDDGQSDSQAVDGDGKTEASEALPSEGKGELEHSQQEEDGEEAMVGTPQGLFPQGGKGRELEHKQEEEEEEEERLSREWEDKRWSRMDQLAKELTAEKRLEGEDDPDRSMKLSFRTRAYGFRDPGPQLRRGWRPSSREDSVEA…	Chromogranin/secretogranin	Chromogranin-A															sp_P26339_CMGA_MOUSE;tr_Q3UN28_Q3UN28_MOUSE
LEGEDDPDRSMK	MS2Rescore + PEAKS	sp_P26339_CMGA,tr_Q3UN28_Q3UN28	1	0	7	0	0	8	CMGA	P26339	Q3UN28	Q3UN28	NP01004	LPVNSPMTKGDTKVMKCVLEVISDSLSKPSPMPVSPECLETLQGDERILSILRHQNLLKELQDLALQGAKERAQQPLKQQQPPKQQQQQQQQQQQEQQHSSFEDELSEVFENQSPDAKHRDAAAEVPSRDTMEKRKDSDKGQQDGFEATTEGPRPQAFPEPNQESPMMGDSESPGEDTATNTQSPTSLPSQEHVDPQATGDSERGLSAQQQARKAKQEEKEEEEEEEAVAREKAGPEEVPTAASSSHFHAGYKAIQKDDGQSDSQAVDGDGKTEASEALPSEGKGELEHSQQEEDGEEAMVGTPQGLFPQGGKGRELEHKQEEEEEEEERLSREWEDKRWSRMDQLAKELTAEKRLEGEDDPDRSMKLSFRTRAYGFRDPGPQLRRGWRPSSREDSVEA…	Chromogranin/secretogranin	Chromogranin-A															sp_P26339_CMGA_MOUSE;tr_Q3UN28_Q3UN28_MOUSE
LEGEDDPDRSMKLS	MS2Rescore + PEAKS	sp_P26339_CMGA,tr_Q3UN28_Q3UN28	1	0	0	0	1	2	CMGA	P26339	Q3UN28	Q3UN28	NP01004	LPVNSPMTKGDTKVMKCVLEVISDSLSKPSPMPVSPECLETLQGDERILSILRHQNLLKELQDLALQGAKERAQQPLKQQQPPKQQQQQQQQQQQEQQHSSFEDELSEVFENQSPDAKHRDAAAEVPSRDTMEKRKDSDKGQQDGFEATTEGPRPQAFPEPNQESPMMGDSESPGEDTATNTQSPTSLPSQEHVDPQATGDSERGLSAQQQARKAKQEEKEEEEEEEAVAREKAGPEEVPTAASSSHFHAGYKAIQKDDGQSDSQAVDGDGKTEASEALPSEGKGELEHSQQEEDGEEAMVGTPQGLFPQGGKGRELEHKQEEEEEEEERLSREWEDKRWSRMDQLAKELTAEKRLEGEDDPDRSMKLSFRTRAYGFRDPGPQLRRGWRPSSREDSVEA…	Chromogranin/secretogranin	Chromogranin-A															sp_P26339_CMGA_MOUSE;tr_Q3UN28_Q3UN28_MOUSE
LEGEDDPDRSMKLSF	MS2Rescore + PEAKS	sp_P26339_CMGA,tr_Q3UN28_Q3UN28	2	2	0	2	1	7	CMGA	P26339	Q3UN28	Q3UN28	NP01004	LPVNSPMTKGDTKVMKCVLEVISDSLSKPSPMPVSPECLETLQGDERILSILRHQNLLKELQDLALQGAKERAQQPLKQQQPPKQQQQQQQQQQQEQQHSSFEDELSEVFENQSPDAKHRDAAAEVPSRDTMEKRKDSDKGQQDGFEATTEGPRPQAFPEPNQESPMMGDSESPGEDTATNTQSPTSLPSQEHVDPQATGDSERGLSAQQQARKAKQEEKEEEEEEEAVAREKAGPEEVPTAASSSHFHAGYKAIQKDDGQSDSQAVDGDGKTEASEALPSEGKGELEHSQQEEDGEEAMVGTPQGLFPQGGKGRELEHKQEEEEEEEERLSREWEDKRWSRMDQLAKELTAEKRLEGEDDPDRSMKLSFRTRAYGFRDPGPQLRRGWRPSSREDSVEA…	Chromogranin/secretogranin	Chromogranin-A															sp_P26339_CMGA_MOUSE;tr_Q3UN28_Q3UN28_MOUSE
LLDEGHYPVRESPID	MS2Rescore + PEAKS	tr_Q3UZU8_Q3UZU8,sp_P16014_SCG1,tr_Q8BP91_Q8BP91	6	3	7	0	4	20	SCG1	P16014	Q3UZU8, Q8BP91	Q3UZU8, Q8BP91	NP01008	APVDNRDHNEEMVTRCIIEVLSNALSKSSVPTITPECRQVLKKSGKEVKGEEKGENQNSKFEVRLLRDPADASGTRWASSREDAGAPVEDSQGQTKVGNEKWTEGGGHSREGVDDQESLRPSNQQASKEAKIYHSEERVGKEREKEEGKIYPMGEHREDAGEEKKHIEDSGEKPNTFSNKRSEASAKKKDESVARADAHSMELEEKTHSREQSSQESGEETRRQEKPQELTDQDQSQEESQEGEEGEEGEEGEEGEEDSASEVTKRRPRHHHGRSGSNKSSYEGHPLSEERRPSPKESKEADVATVRLGEKRSHHLAHYRASEEEPEYGEESRSYRGLQYRGRGSEEDRAPRPRSEESQEREYKRNHPDSELESTANRHGEETEEERSYEGANGRQHRG…	Chromogranin/secretogranin	Secretogranin-1															sp_P16014_SCG1_MOUSE;tr_Q3UZU8_Q3UZU8_MOUSE;tr_Q8BP91_Q8BP91_MOUSE
LLEAAQEEGAVTPDLPGLEKVQ(+0.98)VRPE(-0.98)	PEAKS	sp_Q62361_TRH_MOUSE	2	0	0	0	2	4	TRH	Q62361			NP05801	LLEAAQEEGAVTPDLPGLEKVQVRPERRFLRKDLQRVRGDLGAALDSWITKRQHPGKREEKEEDVEAEERGDLGEVGAWRPHKRQHPGRRANQDKDSWSDEGDSDWLPPSWLPDFFLDSWFSDAPQVKRQHPGRRSFPWMESDVTKRQHPGRRFIDPELQRSWEETEGEEGGLMPEKRQHPGKRAVGHPCGPQGICGQTGLLQLLGDLSRGQETLAKQTPQLEAWVREPLEE	TRH	Pro-thyrotropin-releasing hormone															sp_Q62361_TRH_MOUSE
MDELYPMEPEEEAN(+0.98)GGEIL(-0.98)	PEAKS	sp_P22005_PENK_MOUSE;tr_Q3UXY8_Q3UXY8_MOUSE	1	0	0	0	0	1	PENK	P22005	Q3UXY8	Q3UXY8	NP04162	MDELYPMEPEEEANGGEILA	Opioid	PENK(114-133) (By similarity)															sp_P22005_PENK_MOUSE;tr_Q3UXY8_Q3UXY8_MOUSE
NAPPEPVPPPRAAP	MS2Rescore + PEAKS	sp_Q0VGU4_VGF	0	0	0	2	1	3	VGF	Q0VGU4	0	0	0	Not found in Neuropep ref Mouse	Precursor not found in Neuropep	Neurosecretory protein VGF															sp_Q0VGU4_VGF_MOUSE
NAPPEPVPPPRAAPAPT	MS2Rescore + PEAKS	sp_Q0VGU4_VGF	1	0	5	0	0	6	VGF	Q0VGU4	0	0	0	Not found in Neuropep ref Mouse	Precursor not found in Neuropep	Neurosecretory protein VGF															sp_Q0VGU4_VGF_MOUSE
RPKPQQFFGLMG	PEAKS	sp_P41539_TKN1_MOUSE;tr_A0A0A0MQA8_A0A0A0MQA8_MOUSE;pseudoprot_4030	1	0	0	0	0	1	TKN1	P41539	A0A0A0MQA8	A0A0A0MQA8	Not Found	Not Found	Tachykinin	Not Found															sp_P41539_TKN1_MOUSE;tr_A0A0A0MQA8_A0A0A0MQA8_MOUSE;pseudoprot_4030
SLGGPFPKV	MS2Rescore + PEAKS	sp_Q0VGU4_VGF	1	0	0	0	0	1	VGF	Q0VGU4	0	0	0	Not found in Neuropep ref Mouse	Precursor not found in Neuropep	Neurosecretory protein VGF															sp_Q0VGU4_VGF_MOUSE
TNEIVEEQYTPQSLATLE	MS2Rescore + PEAKS	sp_Q03517_SCG2,tr_Q4W8U9_Q4W8U9	0	0	0	7	10	17	SCG2	Q03517	Q4W8U9	Q4W8U9	NP01009,NP01010	QRNQLLQKEPDLRLENVQKFPSPEMIRALEYIEKLRQQAHREESSPDYNPYQGVSVPLQLKENGEESHLAESSRDALSEDEWMRIILEALRQAENEPPSAPKENKPYALNLEKNFPVDTPDDYETQQWPERKLKHMRFPLMYEENSRENPFKRTNEIVEEQYTPQSLATLESVFQELGKLTGPSNQKRERVDEEQKLYTDDEDDVYKTNNIAYEDVVGGEDWSPIEEKIETQTQEEVRDSKENTEKNEQINEEMKRSGQLGLPDEENRRESKDQLSEDASKVITYLRRLVNAVGSGRSQSGPNGDRAARLLQKPLDSQSIYQLIEISRNLQIPPEDLIEMLKAGEKPNGLVEPEQDLELAVDLDDIPEADLDRPDMFQSKMLSKGGYPKAPGRGMVEAL…	Chromogranin/secretogranin ,Chromogranin/secretogranin	Secretogranin-2,Secretoneurin															tr_Q4W8U9_Q4W8U9_MOUSE;sp_Q03517_SCG2_MOUSE
VNPYLQGKRLDN	MS2Rescore + PEAKS	tr_Q3TT51_Q3TT51	1	0	2	0	0	3	0	0	Q3TT51	Q3TT51	NP00014	YSPRTPDRVSETDIQRLLHGVMEQLGIARPRVEYPAHQAMNLVGPQSIEGGAHEGLQHLGPFGNIPNIVAELTGDNIPKDFSEDQGYPDPPNPCPLGKTADDGCLENAPDTAEFSREFQLDQHLFDPEHDYPGLGKWNKKLLYEKMKGGQRRKRRSVNPYLQGKRLDNVVAKKSVPHFSEEEKEAE	7B2	Neuroendocrine protein 7B2															tr_Q3TT51_Q3TT51_MOUSE
YPQSKWQEQ(+0.98)E(-0.98)	PEAKS	sp_P16014_SCG1_MOUSE;tr_Q3UZU8_Q3UZU8_MOUSE;tr_Q8BP91_Q8BP91_MOUSE	1	1	1	0	1	4	SCG1	P16014	Q3UZU8, Q8BP91	Q3UZU8, Q8BP91	NP01008	APVDNRDHNEEMVTRCIIEVLSNALSKSSVPTITPECRQVLKKSGKEVKGEEKGENQNSKFEVRLLRDPADASGTRWASSREDAGAPVEDSQGQTKVGNEKWTEGGGHSREGVDDQESLRPSNQQASKEAKIYHSEERVGKEREKEEGKIYPMGEHREDAGEEKKHIEDSGEKPNTFSNKRSEASAKKKDESVARADAHSMELEEKTHSREQSSQESGEETRRQEKPQELTDQDQSQEESQEGEEGEEGEEGEEGEEDSASEVTKRRPRHHHGRSGSNKSSYEGHPLSEERRPSPKESKEADVATVRLGEKRSHHLAHYRASEEEPEYGEESRSYRGLQYRGRGSEEDRAPRPRSEESQEREYKRNHPDSELESTANRHGEETEEERSYEGANGRQHRG…	Chromogranin/secretogranin	Secretogranin-1															sp_P16014_SCG1_MOUSE;tr_Q3UZU8_Q3UZU8_MOUSE;tr_Q8BP91_Q8BP91_MOUSE
ASFQRNQLLQKEPDLRLE	MS2Rescore + PEAKS	sp_Q03517_SCG2,tr_Q4W8U9_Q4W8U9	0	1	0	0	0	1	SCG2	Q03517	Q4W8U9	Q4W8U9	0	Not found in Neuropep ref	Chromogranin/secretogranin	not annotated in Swiss															tr_Q4W8U9_Q4W8U9_MOUSE;sp_Q03517_SCG2_MOUSE
FQELGKLTGPSN(+0.98)Q(-0.98)	PEAKS	tr_Q4W8U9_Q4W8U9_MOUSE;sp_Q03517_SCG2_MOUSE	0	1	0	2	0	3	SCG2	Q03517	Q4W8U9	Q4W8U9	NP01009,NP01010	QRNQLLQKEPDLRLENVQKFPSPEMIRALEYIEKLRQQAHREESSPDYNPYQGVSVPLQLKENGEESHLAESSRDALSEDEWMRIILEALRQAENEPPSAPKENKPYALNLEKNFPVDTPDDYETQQWPERKLKHMRFPLMYEENSRENPFKRTNEIVEEQYTPQSLATLESVFQELGKLTGPSNQKRERVDEEQKLYTDDEDDVYKTNNIAYEDVVGGEDWSPIEEKIETQTQEEVRDSKENTEKNEQINEEMKRSGQLGLPDEENRRESKDQLSEDASKVITYLRRLVNAVGSGRSQSGPNGDRAARLLQKPLDSQSIYQLIEISRNLQIPPEDLIEMLKAGEKPNGLVEPEQDLELAVDLDDIPEADLDRPDMFQSKMLSKGGYPKAPGRGMVEAL…	Chromogranin/secretogranin ,Chromogranin/secretogranin	Secretogranin-2,Secretoneurin															tr_Q4W8U9_Q4W8U9_MOUSE;sp_Q03517_SCG2_MOUSE
LAGTRESVDSAKPRVY	MS2Rescore + PEAKS	sp_P35455_NEU2	0	5	0	0	18	23	NEU2	P35455	0	0	NP05898	AREPSNATQLDGPARALLLRLVQLAGTRESVDSAKPRVY	Vasopressin/oxytocin	Copeptin															sp_P35455_NEU2_MOUSE
LVQLAGTRESVDSAKPR	MS2Rescore + PEAKS	sp_P35455_NEU2	0	2	0	0	10	12	NEU2	P35455	0	0	NP05898	AREPSNATQLDGPARALLLRLVQLAGTRESVDSAKPRVY	Vasopressin/oxytocin	Copeptin															sp_P35455_NEU2_MOUSE
LVQLAGTRESVDSAKPRVY	MS2Rescore + PEAKS	sp_P35455_NEU2	0	4	0	0	19	23	NEU2	P35455	0	0	NP05898	AREPSNATQLDGPARALLLRLVQLAGTRESVDSAKPRVY	Vasopressin/oxytocin	Copeptin															sp_P35455_NEU2_MOUSE
NAPPEPVPPPRAAPAPTH	MS2Rescore + PEAKS	sp_Q0VGU4_VGF	0	0	2	0	2	4	VGF	Q0VGU4	0	0	0	Not found in Neuropep ref Mouse	Precursor not found in Neuropep	Neurosecretory protein VGF															sp_Q0VGU4_VGF_MOUSE
TNEIVEEQYTPQ(+0.98)SLAT(-0.98)	PEAKS	tr_Q4W8U9_Q4W8U9_MOUSE;sp_Q03517_SCG2_MOUSE	0	1	0	0	0	1	SCG2	Q03517	Q4W8U9	Q4W8U9	NP01009,NP01010	QRNQLLQKEPDLRLENVQKFPSPEMIRALEYIEKLRQQAHREESSPDYNPYQGVSVPLQLKENGEESHLAESSRDALSEDEWMRIILEALRQAENEPPSAPKENKPYALNLEKNFPVDTPDDYETQQWPERKLKHMRFPLMYEENSRENPFKRTNEIVEEQYTPQSLATLESVFQELGKLTGPSNQKRERVDEEQKLYTDDEDDVYKTNNIAYEDVVGGEDWSPIEEKIETQTQEEVRDSKENTEKNEQINEEMKRSGQLGLPDEENRRESKDQLSEDASKVITYLRRLVNAVGSGRSQSGPNGDRAARLLQKPLDSQSIYQLIEISRNLQIPPEDLIEMLKAGEKPNGLVEPEQDLELAVDLDDIPEADLDRPDMFQSKMLSKGGYPKAPGRGMVEAL…	Chromogranin/secretogranin ,Chromogranin/secretogranin	Secretogranin-2,Secretoneurin															tr_Q4W8U9_Q4W8U9_MOUSE;sp_Q03517_SCG2_MOUSE
TNEIVEEQYTPQS	MS2Rescore + PEAKS	sp_Q03517_SCG2,tr_Q4W8U9_Q4W8U9	0	3	8	0	3	14	SCG2	Q03517	Q4W8U9	Q4W8U9	NP01009,NP01010	QRNQLLQKEPDLRLENVQKFPSPEMIRALEYIEKLRQQAHREESSPDYNPYQGVSVPLQLKENGEESHLAESSRDALSEDEWMRIILEALRQAENEPPSAPKENKPYALNLEKNFPVDTPDDYETQQWPERKLKHMRFPLMYEENSRENPFKRTNEIVEEQYTPQSLATLESVFQELGKLTGPSNQKRERVDEEQKLYTDDEDDVYKTNNIAYEDVVGGEDWSPIEEKIETQTQEEVRDSKENTEKNEQINEEMKRSGQLGLPDEENRRESKDQLSEDASKVITYLRRLVNAVGSGRSQSGPNGDRAARLLQKPLDSQSIYQLIEISRNLQIPPEDLIEMLKAGEKPNGLVEPEQDLELAVDLDDIPEADLDRPDMFQSKMLSKGGYPKAPGRGMVEAL…	Chromogranin/secretogranin ,Chromogranin/secretogranin	Secretogranin-2,Secretoneurin															tr_Q4W8U9_Q4W8U9_MOUSE;sp_Q03517_SCG2_MOUSE
VFQELGKLTGP	MS2Rescore + PEAKS	sp_Q03517_SCG2,tr_Q4W8U9_Q4W8U9	0	1	0	0	0	1	SCG2	Q03517	Q4W8U9	Q4W8U9	NP01009,NP01010	QRNQLLQKEPDLRLENVQKFPSPEMIRALEYIEKLRQQAHREESSPDYNPYQGVSVPLQLKENGEESHLAESSRDALSEDEWMRIILEALRQAENEPPSAPKENKPYALNLEKNFPVDTPDDYETQQWPERKLKHMRFPLMYEENSRENPFKRTNEIVEEQYTPQSLATLESVFQELGKLTGPSNQKRERVDEEQKLYTDDEDDVYKTNNIAYEDVVGGEDWSPIEEKIETQTQEEVRDSKENTEKNEQINEEMKRSGQLGLPDEENRRESKDQLSEDASKVITYLRRLVNAVGSGRSQSGPNGDRAARLLQKPLDSQSIYQLIEISRNLQIPPEDLIEMLKAGEKPNGLVEPEQDLELAVDLDDIPEADLDRPDMFQSKMLSKGGYPKAPGRGMVEAL…	Chromogranin/secretogranin ,Chromogranin/secretogranin	Secretogranin-2,Secretoneurin															tr_Q4W8U9_Q4W8U9_MOUSE;sp_Q03517_SCG2_MOUSE
VFQELGKLTGPSN	MS2Rescore + PEAKS	sp_Q03517_SCG2,tr_Q4W8U9_Q4W8U9	0	2	2	0	0	4	SCG2	Q03517	Q4W8U9	Q4W8U9	NP01009,NP01010	QRNQLLQKEPDLRLENVQKFPSPEMIRALEYIEKLRQQAHREESSPDYNPYQGVSVPLQLKENGEESHLAESSRDALSEDEWMRIILEALRQAENEPPSAPKENKPYALNLEKNFPVDTPDDYETQQWPERKLKHMRFPLMYEENSRENPFKRTNEIVEEQYTPQSLATLESVFQELGKLTGPSNQKRERVDEEQKLYTDDEDDVYKTNNIAYEDVVGGEDWSPIEEKIETQTQEEVRDSKENTEKNEQINEEMKRSGQLGLPDEENRRESKDQLSEDASKVITYLRRLVNAVGSGRSQSGPNGDRAARLLQKPLDSQSIYQLIEISRNLQIPPEDLIEMLKAGEKPNGLVEPEQDLELAVDLDDIPEADLDRPDMFQSKMLSKGGYPKAPGRGMVEAL…	Chromogranin/secretogranin ,Chromogranin/secretogranin	Secretogranin-2,Secretoneurin															tr_Q4W8U9_Q4W8U9_MOUSE;sp_Q03517_SCG2_MOUSE
Q(-17.03)LYENKPR	PEAKS	sp_Q9D3P9_NEUT_MOUSE	0	1	0	3	1	5	NEUT	Q9D3P9			NP03788	QLYENKPRRPYIL	Neurotensin	Neurotensin															sp_Q9D3P9_NEUT_MOUSE
Q(-17.03)PVVPAEATDPVEQRAQEAP	PEAKS	pseudoprot_no_accession	0	3	1	0	1	5					NP02259	QPVVPAEATDPVEQRAQEAPRRQLRAVLRTDGEPRARLGALLARYIQQVRKAPSGRMSVLKNLQSLDPSHRISDRDYMGWMDFGRRSAEDYEYPS	Gastrin/cholecystokinin	Cholecystokinin															pseudoprot_no_accession
YSPRTPDRVSETDIQRLLH	PEAKS	tr_Q3TT51_Q3TT51_MOUSE	0	1	0	0	4	5			Q3TT51	Q3TT51	NP00014,NP00015	YSPRTPDRVSETDIQRLLHGVMEQLGIARPRVEYPAHQAMNLVGPQSIEGGAHEGLQHLGPFGNIPNIVAELTGDNIPKDFSEDQGYPDPPNPCPLGKTADDGCLENAPDTAEFSREFQLDQHLFDPEHDYPGLGKWNKKLLYEKMKGGQRRKRRSVNPYLQGKRLDNVVAKKSVPHFSEEEKEAE,YSPRTPDRVSETDIQRLLHGVMEQLGIARPRVEYPAHQAMNLVGPQSIEGGAHEGLQHLGPFGNIPNIVAELTGDNIPKDFSEDQGYPDPPNPCPLGKTADDGCLENAPDTAEFSREFQLDQHLFDPEHDYPGLGKWNKKLLYEKMKGGQ	7B2,7B2	Neuroendocrine protein 7B2,N-terminal peptide (By similarity)															tr_Q3TT51_Q3TT51_MOUSE
IGDEENSAKFP	PEAKS	sp_P56942_MCH_MOUSE	0	1	2	0	2	5	MCH	P56942			NP02912,NP02938	EIGDEENSAKFPI,ILLSASKSIRNLEDDIVFNTFRMGKAFQKEDTAERSVVAPSLEQYKNDESGFMNDDDNKNSKNTGSKQNLVTHGLPLSLAVKPYLALKGSVAFPAENGVQNAESTQEKREIGDEENSAKFPIGRRDFDMLRCMLGRVYRPCWQV	Melanin-concentrating hormone,Melanin-concentrating hormone	Neuropeptide-glutamic acid-isoleucine (By similarity),Pro-MCH															sp_P56942_MCH_MOUSE
IVEEQYTPQSLATLE	PEAKS	tr_Q4W8U9_Q4W8U9_MOUSE;sp_Q03517_SCG2_MOUSE	0	1	0	0	1	2	SCG2	Q03517	Q4W8U9	Q4W8U9	NP01009,NP01010	QRNQLLQKEPDLRLENVQKFPSPEMIRALEYIEKLRQQAHREESSPDYNPYQGVSVPLQLKENGEESHLAESSRDALSEDEWMRIILEALRQAENEPPSAPKENKPYALNLEKNFPVDTPDDYETQQWPERKLKHMRFPLMYEENSRENPFKRTNEIVEEQYTPQSLATLESVFQELGKLTGPSNQKRERVDEEQKLYTDDEDDVYKTNNIAYEDVVGGEDWSPIEEKIETQTQEEVRDSKENTEKNEQINEEMKRSGQLGLPDEENRRESKDQLSEDASKVITYLRRLVNAVGSGRSQSGPNGDRAARLLQKPLDSQSIYQLIEISRNLQIPPEDLIEMLKAGEKPNGLVEPEQDLELAVDLDDIPEADLDRPDMFQSKMLSKGGYPKAPGRGMVEAL…	Chromogranin/secretogranin ,Chromogranin/secretogranin	Secretogranin-2,Secretoneurin															tr_Q4W8U9_Q4W8U9_MOUSE;sp_Q03517_SCG2_MOUSE
QPVVPAEATDPVEQRAQEAPRRQL	MS2Rescore + PEAKS	sp_P09240_CCKN__II_2424256,tr_A0A1L1SU12_A0A1L1SU12__II_3501794,tr_Q8R041_Q8R041,tr_A0A1L1SRD3_A0A1L1SRD3	6	1	0	11	4	22	CCKN	P09240	A0A1L1SU12, Q8R041, A0A1L1SRD3	A0A1L1SU12, Q8R041, A0A1L1SRD3	NP02259	QPVVPAEATDPVEQRAQEAPRRQLRAVLRTDGEPRARLGALLARYIQQVRKAPSGRMSVLKNLQSLDPSHRISDRDYMGWMDFGRRSAEDYEYPS	Gastrin/cholecystokinin	Cholecystokinin															pseudoprot_no_accession
SRMDQLAKELTAE	PEAKS	sp_P26339_CMGA_MOUSE;tr_Q3UN28_Q3UN28_MOUSE	0	1	0	2	2	5	CMGA	P26339	Q3UN28	Q3UN28	NP01004,NP01006	LPVNSPMTKGDTKVMKCVLEVISDSLSKPSPMPVSPECLETLQGDERILSILRHQNLLKELQDLALQGAKERAQQPLKQQQPPKQQQQQQQQQQQEQQHSSFEDELSEVFENQSPDAKHRDAAAEVPSRDTMEKRKDSDKGQQDGFEATTEGPRPQAFPEPNQESPMMGDSESPGEDTATNTQSPTSLPSQEHVDPQATGDSERGLSAQQQARKAKQEEKEEEEEEEAVAREKAGPEEVPTAASSSHFHAGYKAIQKDDGQSDSQAVDGDGKTEASEALPSEGKGELEHSQQEEDGEEAMVGTPQGLFPQGGKGRELEHKQEEEEEEEERLSREWEDKRWSRMDQLAKELTAEKRLEGEDDPDRSMKLSFRTRAYGFRDPGPQLRRGWRPSSREDSVEA…	Chromogranin/secretogranin ,Chromogranin/secretogranin	Chromogranin-A,WE-14 (By similarity)															sp_P26339_CMGA_MOUSE;tr_Q3UN28_Q3UN28_MOUSE
TRESVDSAKPRVY	MS2Rescore + PEAKS	sp_P35455_NEU2	0	1	0	0	6	7	NEU2	P35455	0	0	NP05898	AREPSNATQLDGPARALLLRLVQLAGTRESVDSAKPRVY	Vasopressin/oxytocin	Copeptin															sp_P35455_NEU2_MOUSE
VLEYLNQEQAEQGREHLA	MS2Rescore + PEAKS	sp_Q03517_SCG2,tr_Q4W8U9_Q4W8U9	0	3	0	6	7	16	SCG2	Q03517	Q4W8U9	Q4W8U9	NP01009	QRNQLLQKEPDLRLENVQKFPSPEMIRALEYIEKLRQQAHREESSPDYNPYQGVSVPLQLKENGEESHLAESSRDALSEDEWMRIILEALRQAENEPPSAPKENKPYALNLEKNFPVDTPDDYETQQWPERKLKHMRFPLMYEENSRENPFKRTNEIVEEQYTPQSLATLESVFQELGKLTGPSNQKRERVDEEQKLYTDDEDDVYKTNNIAYEDVVGGEDWSPIEEKIETQTQEEVRDSKENTEKNEQINEEMKRSGQLGLPDEENRRESKDQLSEDASKVITYLRRLVNAVGSGRSQSGPNGDRAARLLQKPLDSQSIYQLIEISRNLQIPPEDLIEMLKAGEKPNGLVEPEQDLELAVDLDDIPEADLDRPDMFQSKMLSKGGYPKAPGRGMVEAL…	Chromogranin/secretogranin	Secretogranin-2															tr_Q4W8U9_Q4W8U9_MOUSE;sp_Q03517_SCG2_MOUSE
ADSSVEKQVALLKALYGHGQIS	MS2Rescore + PEAKS	tr_A0A0A0MQA8_A0A0A0MQA8,sp_P41539_TKN1	0	0	1	0	0	1	TKN1	P41539	A0A0A0MQA8	A0A0A0MQA8	NP05704	DADSSVEKQVALLKALYGHGQISHKRHKTDSFVGLM	Tachykinin	Neuropeptide K															sp_P41539_TKN1_MOUSE;tr_A0A0A0MQA8_A0A0A0MQA8_MOUSE
AGDETPDVDPELLRY	MS2Rescore + PEAKS	sp_Q9QXV0_PCS1N	0	0	5	0	0	5	PCS1N	Q9QXV0	0	0	NP04929	ARPVKEPRSLSAASAPLVETSTPLRLRRAVPRGEAAGAVQELARALAHLLEAERQERARAEAQEAEDQQARVLAQLLRAWGSPRASDPPLAPDDDPDAPAAQLARALLRARLDPAALAAQLVPAPAAAPRPRPPVYDDGPTGPDVEDAGDETPDVDPELLRYLLGRILTGSSEPEAAPAPRRLRRSVDQDLGPEVPPENVLGALLRVKRLENPSPQAPARRLLPP	ProSAAS	ProSAAS															sp_Q9QXV0_PCS1N_MOUSE
APGAMLQIEALQEVLKK	MS2Rescore + PEAKS	sp_P56388_CART	0	0	3	0	0	3	CART	P56388	0	0	NP00871,NP00882	QEDAELQPRALDIYSAVDDASHEKELPRRQLRAPGAMLQIEALQEVLKKLKS,QEDAELQPRALDIYSAVDDASHEKELPRRQLRAPGAMLQIEALQEVLKKLKSKRIPIYEKKYGQVPMCDAGEQCAVRKGARIGKLCDCPRGTSCNSFLLKCL	CART,CART	CART(1-52) (By similarity),Cocaine- and amphetamine-regulated															sp_P56388_CART_MOUSE
APPGRPDVFPPPLSSEHNGQ(+0.98)VAEDAVSRPKDDGVPEVR	PEAKS	sp_Q0VGU4_VGF_MOUSE;tr_A0A087WQ93_A0A087WQ93_MOUSE	0	0	1	0	0	1	VGF	Q0VGU4	A0A087WQ93	A0A087WQ93	Not Found	Not Found	Not Found	Not Found															sp_Q0VGU4_VGF_MOUSE;tr_A0A087WQ93_A0A087WQ93_MOUSE
APPGRPDVFPPPLSSEHNGQVA	MS2Rescore + PEAKS	tr_A0A087WQ93_A0A087WQ93,sp_Q0VGU4_VGF	0	0	4	0	0	4	VGF	Q0VGU4	A0A087WQ93	A0A087WQ93	0	Not found in Neuropep ref Mouse	Precursor not found in Neuropep	Neurosecretory protein VGF															sp_Q0VGU4_VGF_MOUSE;tr_A0A087WQ93_A0A087WQ93_MOUSE
APYENLNDQELGEYLAR	MS2Rescore + PEAKS	sp_Q03517_SCG2,tr_Q4W8U9_Q4W8U9	0	0	5	0	0	5	SCG2	Q03517	Q4W8U9	Q4W8U9	NP01009	QRNQLLQKEPDLRLENVQKFPSPEMIRALEYIEKLRQQAHREESSPDYNPYQGVSVPLQLKENGEESHLAESSRDALSEDEWMRIILEALRQAENEPPSAPKENKPYALNLEKNFPVDTPDDYETQQWPERKLKHMRFPLMYEENSRENPFKRTNEIVEEQYTPQSLATLESVFQELGKLTGPSNQKRERVDEEQKLYTDDEDDVYKTNNIAYEDVVGGEDWSPIEEKIETQTQEEVRDSKENTEKNEQINEEMKRSGQLGLPDEENRRESKDQLSEDASKVITYLRRLVNAVGSGRSQSGPNGDRAARLLQKPLDSQSIYQLIEISRNLQIPPEDLIEMLKAGEKPNGLVEPEQDLELAVDLDDIPEADLDRPDMFQSKMLSKGGYPKAPGRGMVEAL…	Chromogranin/secretogranin	Secretogranin-2															tr_Q4W8U9_Q4W8U9_MOUSE;sp_Q03517_SCG2_MOUSE
ASFQRNQL	PEAKS	tr_Q4W8U9_Q4W8U9_MOUSE;sp_Q03517_SCG2_MOUSE	0	0	1	0	0	1	SCG2	Q03517	Q4W8U9	Q4W8U9	Not Found	Not Found	Chromogranin/secretogranin	Not Found															tr_Q4W8U9_Q4W8U9_MOUSE;sp_Q03517_SCG2_MOUSE
ATLESVFQELGKLTGPSNQ	MS2Rescore + PEAKS	sp_Q03517_SCG2,tr_Q4W8U9_Q4W8U9	1	0	5	5	3	14	SCG2	Q03517	Q4W8U9	Q4W8U9	NP01009,NP01010	QRNQLLQKEPDLRLENVQKFPSPEMIRALEYIEKLRQQAHREESSPDYNPYQGVSVPLQLKENGEESHLAESSRDALSEDEWMRIILEALRQAENEPPSAPKENKPYALNLEKNFPVDTPDDYETQQWPERKLKHMRFPLMYEENSRENPFKRTNEIVEEQYTPQSLATLESVFQELGKLTGPSNQKRERVDEEQKLYTDDEDDVYKTNNIAYEDVVGGEDWSPIEEKIETQTQEEVRDSKENTEKNEQINEEMKRSGQLGLPDEENRRESKDQLSEDASKVITYLRRLVNAVGSGRSQSGPNGDRAARLLQKPLDSQSIYQLIEISRNLQIPPEDLIEMLKAGEKPNGLVEPEQDLELAVDLDDIPEADLDRPDMFQSKMLSKGGYPKAPGRGMVEAL…	Chromogranin/secretogranin ,Chromogranin/secretogranin	Secretogranin-2,Secretoneurin															tr_Q4W8U9_Q4W8U9_MOUSE;sp_Q03517_SCG2_MOUSE
AVPRGEAAGAVQE	PEAKS	sp_Q9QXV0_PCS1N_MOUSE	0	0	3	0	0	3	PCS1N	Q9QXV0			NP04929	ARPVKEPRSLSAASAPLVETSTPLRLRRAVPRGEAAGAVQELARALAHLLEAERQERARAEAQEAEDQQARVLAQLLRAWGSPRASDPPLAPDDDPDAPAAQLARALLRARLDPAALAAQLVPAPAAAPRPRPPVYDDGPTGPDVEDAGDETPDVDPELLRYLLGRILTGSSEPEAAPAPRRLRRSVDQDLGPEVPPENVLGALLRVKRLENPSPQAPARRLLPP	ProSAAS	ProSAAS															sp_Q9QXV0_PCS1N_MOUSE
EYLNQEQAEQGREH	MS2Rescore + PEAKS	sp_Q03517_SCG2,tr_Q4W8U9_Q4W8U9	0	0	9	0	0	9	SCG2	Q03517	Q4W8U9	Q4W8U9	NP01009	QRNQLLQKEPDLRLENVQKFPSPEMIRALEYIEKLRQQAHREESSPDYNPYQGVSVPLQLKENGEESHLAESSRDALSEDEWMRIILEALRQAENEPPSAPKENKPYALNLEKNFPVDTPDDYETQQWPERKLKHMRFPLMYEENSRENPFKRTNEIVEEQYTPQSLATLESVFQELGKLTGPSNQKRERVDEEQKLYTDDEDDVYKTNNIAYEDVVGGEDWSPIEEKIETQTQEEVRDSKENTEKNEQINEEMKRSGQLGLPDEENRRESKDQLSEDASKVITYLRRLVNAVGSGRSQSGPNGDRAARLLQKPLDSQSIYQLIEISRNLQIPPEDLIEMLKAGEKPNGLVEPEQDLELAVDLDDIPEADLDRPDMFQSKMLSKGGYPKAPGRGMVEAL…	Chromogranin/secretogranin	Secretogranin-2															tr_Q4W8U9_Q4W8U9_MOUSE;sp_Q03517_SCG2_MOUSE
EYLNQEQAEQGREHL	MS2Rescore + PEAKS	sp_Q03517_SCG2,tr_Q4W8U9_Q4W8U9	0	0	7	0	0	7	SCG2	Q03517	Q4W8U9	Q4W8U9	NP01009	QRNQLLQKEPDLRLENVQKFPSPEMIRALEYIEKLRQQAHREESSPDYNPYQGVSVPLQLKENGEESHLAESSRDALSEDEWMRIILEALRQAENEPPSAPKENKPYALNLEKNFPVDTPDDYETQQWPERKLKHMRFPLMYEENSRENPFKRTNEIVEEQYTPQSLATLESVFQELGKLTGPSNQKRERVDEEQKLYTDDEDDVYKTNNIAYEDVVGGEDWSPIEEKIETQTQEEVRDSKENTEKNEQINEEMKRSGQLGLPDEENRRESKDQLSEDASKVITYLRRLVNAVGSGRSQSGPNGDRAARLLQKPLDSQSIYQLIEISRNLQIPPEDLIEMLKAGEKPNGLVEPEQDLELAVDLDDIPEADLDRPDMFQSKMLSKGGYPKAPGRGMVEAL…	Chromogranin/secretogranin	Secretogranin-2															tr_Q4W8U9_Q4W8U9_MOUSE;sp_Q03517_SCG2_MOUSE
EYLNQEQAEQGREHLA	MS2Rescore + PEAKS	sp_Q03517_SCG2,tr_Q4W8U9_Q4W8U9	0	0	6	0	0	6	SCG2	Q03517	Q4W8U9	Q4W8U9	NP01009	QRNQLLQKEPDLRLENVQKFPSPEMIRALEYIEKLRQQAHREESSPDYNPYQGVSVPLQLKENGEESHLAESSRDALSEDEWMRIILEALRQAENEPPSAPKENKPYALNLEKNFPVDTPDDYETQQWPERKLKHMRFPLMYEENSRENPFKRTNEIVEEQYTPQSLATLESVFQELGKLTGPSNQKRERVDEEQKLYTDDEDDVYKTNNIAYEDVVGGEDWSPIEEKIETQTQEEVRDSKENTEKNEQINEEMKRSGQLGLPDEENRRESKDQLSEDASKVITYLRRLVNAVGSGRSQSGPNGDRAARLLQKPLDSQSIYQLIEISRNLQIPPEDLIEMLKAGEKPNGLVEPEQDLELAVDLDDIPEADLDRPDMFQSKMLSKGGYPKAPGRGMVEAL…	Chromogranin/secretogranin	Secretogranin-2															tr_Q4W8U9_Q4W8U9_MOUSE;sp_Q03517_SCG2_MOUSE
FAESLPSDEEGENYSKEVPE	MS2Rescore + PEAKS	tr_Q3UXY8_Q3UXY8,sp_P22005_PENK	0	0	4	0	0	4	PENK	P22005	Q3UXY8	Q3UXY8	NP04164	FAESLPSDEEGENYSKEVPEIE	Opioid	PENK(238-259) (By similarity)															sp_P22005_PENK_MOUSE;tr_Q3UXY8_Q3UXY8_MOUSE
GRILTGSSEPEAAPAPRRL	MS2Rescore + PEAKS	sp_Q9QXV0_PCS1N	0	0	4	0	0	4	PCS1N	Q9QXV0	0	0	NP04929	ARPVKEPRSLSAASAPLVETSTPLRLRRAVPRGEAAGAVQELARALAHLLEAERQERARAEAQEAEDQQARVLAQLLRAWGSPRASDPPLAPDDDPDAPAAQLARALLRARLDPAALAAQLVPAPAAAPRPRPPVYDDGPTGPDVEDAGDETPDVDPELLRYLLGRILTGSSEPEAAPAPRRLRRSVDQDLGPEVPPENVLGALLRVKRLENPSPQAPARRLLPP	ProSAAS	ProSAAS															sp_Q9QXV0_PCS1N_MOUSE
ILTGSSEPEAAPAPR	MS2Rescore + PEAKS	sp_Q9QXV0_PCS1N	0	0	4	0	0	4	PCS1N	Q9QXV0	0	0	NP04929	ARPVKEPRSLSAASAPLVETSTPLRLRRAVPRGEAAGAVQELARALAHLLEAERQERARAEAQEAEDQQARVLAQLLRAWGSPRASDPPLAPDDDPDAPAAQLARALLRARLDPAALAAQLVPAPAAAPRPRPPVYDDGPTGPDVEDAGDETPDVDPELLRYLLGRILTGSSEPEAAPAPRRLRRSVDQDLGPEVPPENVLGALLRVKRLENPSPQAPARRLLPP	ProSAAS	ProSAAS															sp_Q9QXV0_PCS1N_MOUSE
IPVGSLKNED	MS2Rescore + PEAKS	sp_Q03517_SCG2,tr_Q4W8U9_Q4W8U9	1	0	4	0	1	6	SCG2	Q03517	Q4W8U9	Q4W8U9	NP01009	QRNQLLQKEPDLRLENVQKFPSPEMIRALEYIEKLRQQAHREESSPDYNPYQGVSVPLQLKENGEESHLAESSRDALSEDEWMRIILEALRQAENEPPSAPKENKPYALNLEKNFPVDTPDDYETQQWPERKLKHMRFPLMYEENSRENPFKRTNEIVEEQYTPQSLATLESVFQELGKLTGPSNQKRERVDEEQKLYTDDEDDVYKTNNIAYEDVVGGEDWSPIEEKIETQTQEEVRDSKENTEKNEQINEEMKRSGQLGLPDEENRRESKDQLSEDASKVITYLRRLVNAVGSGRSQSGPNGDRAARLLQKPLDSQSIYQLIEISRNLQIPPEDLIEMLKAGEKPNGLVEPEQDLELAVDLDDIPEADLDRPDMFQSKMLSKGGYPKAPGRGMVEAL…	Chromogranin/secretogranin	Secretogranin-2															tr_Q4W8U9_Q4W8U9_MOUSE;sp_Q03517_SCG2_MOUSE
IPVGSLKNEDTPNRQ(+0.98)YLDE(-0.98)	PEAKS	tr_Q4W8U9_Q4W8U9_MOUSE;sp_Q03517_SCG2_MOUSE	0	0	1	0	0	1	SCG2	Q03517	Q4W8U9	Q4W8U9	NP01009	QRNQLLQKEPDLRLENVQKFPSPEMIRALEYIEKLRQQAHREESSPDYNPYQGVSVPLQLKENGEESHLAESSRDALSEDEWMRIILEALRQAENEPPSAPKENKPYALNLEKNFPVDTPDDYETQQWPERKLKHMRFPLMYEENSRENPFKRTNEIVEEQYTPQSLATLESVFQELGKLTGPSNQKRERVDEEQKLYTDDEDDVYKTNNIAYEDVVGGEDWSPIEEKIETQTQEEVRDSKENTEKNEQINEEMKRSGQLGLPDEENRRESKDQLSEDASKVITYLRRLVNAVGSGRSQSGPNGDRAARLLQKPLDSQSIYQLIEISRNLQIPPEDLIEMLKAGEKPNGLVEPEQDLELAVDLDDIPEADLDRPDMFQSKMLSKGGYPKAPGRGMVEAL…	Chromogranin/secretogranin	Secretogranin-2															tr_Q4W8U9_Q4W8U9_MOUSE;sp_Q03517_SCG2_MOUSE
IPVGSLKNEDTPNRQYLDE	MS2Rescore + PEAKS	sp_Q03517_SCG2,tr_Q4W8U9_Q4W8U9	0	0	5	0	0	5	SCG2	Q03517	Q4W8U9	Q4W8U9	NP01009	QRNQLLQKEPDLRLENVQKFPSPEMIRALEYIEKLRQQAHREESSPDYNPYQGVSVPLQLKENGEESHLAESSRDALSEDEWMRIILEALRQAENEPPSAPKENKPYALNLEKNFPVDTPDDYETQQWPERKLKHMRFPLMYEENSRENPFKRTNEIVEEQYTPQSLATLESVFQELGKLTGPSNQKRERVDEEQKLYTDDEDDVYKTNNIAYEDVVGGEDWSPIEEKIETQTQEEVRDSKENTEKNEQINEEMKRSGQLGLPDEENRRESKDQLSEDASKVITYLRRLVNAVGSGRSQSGPNGDRAARLLQKPLDSQSIYQLIEISRNLQIPPEDLIEMLKAGEKPNGLVEPEQDLELAVDLDDIPEADLDRPDMFQSKMLSKGGYPKAPGRGMVEAL…	Chromogranin/secretogranin	Secretogranin-2															tr_Q4W8U9_Q4W8U9_MOUSE;sp_Q03517_SCG2_MOUSE
IPVGSLKNEDTPNRQYLDED	MS2Rescore + PEAKS	sp_Q03517_SCG2,tr_Q4W8U9_Q4W8U9	0	0	2	0	0	2	SCG2	Q03517	Q4W8U9	Q4W8U9	NP01009	QRNQLLQKEPDLRLENVQKFPSPEMIRALEYIEKLRQQAHREESSPDYNPYQGVSVPLQLKENGEESHLAESSRDALSEDEWMRIILEALRQAENEPPSAPKENKPYALNLEKNFPVDTPDDYETQQWPERKLKHMRFPLMYEENSRENPFKRTNEIVEEQYTPQSLATLESVFQELGKLTGPSNQKRERVDEEQKLYTDDEDDVYKTNNIAYEDVVGGEDWSPIEEKIETQTQEEVRDSKENTEKNEQINEEMKRSGQLGLPDEENRRESKDQLSEDASKVITYLRRLVNAVGSGRSQSGPNGDRAARLLQKPLDSQSIYQLIEISRNLQIPPEDLIEMLKAGEKPNGLVEPEQDLELAVDLDDIPEADLDRPDMFQSKMLSKGGYPKAPGRGMVEAL…	Chromogranin/secretogranin	Secretogranin-2															tr_Q4W8U9_Q4W8U9_MOUSE;sp_Q03517_SCG2_MOUSE
IPVGSLKNEDTPNRQYLDEDM	MS2Rescore + PEAKS	sp_Q03517_SCG2,tr_Q4W8U9_Q4W8U9	0	0	22	0	0	22	SCG2	Q03517	Q4W8U9	Q4W8U9	NP01009	QRNQLLQKEPDLRLENVQKFPSPEMIRALEYIEKLRQQAHREESSPDYNPYQGVSVPLQLKENGEESHLAESSRDALSEDEWMRIILEALRQAENEPPSAPKENKPYALNLEKNFPVDTPDDYETQQWPERKLKHMRFPLMYEENSRENPFKRTNEIVEEQYTPQSLATLESVFQELGKLTGPSNQKRERVDEEQKLYTDDEDDVYKTNNIAYEDVVGGEDWSPIEEKIETQTQEEVRDSKENTEKNEQINEEMKRSGQLGLPDEENRRESKDQLSEDASKVITYLRRLVNAVGSGRSQSGPNGDRAARLLQKPLDSQSIYQLIEISRNLQIPPEDLIEMLKAGEKPNGLVEPEQDLELAVDLDDIPEADLDRPDMFQSKMLSKGGYPKAPGRGMVEAL…	Chromogranin/secretogranin	Secretogranin-2															tr_Q4W8U9_Q4W8U9_MOUSE;sp_Q03517_SCG2_MOUSE
IPVGSLKNEDTPNRQYLDEDM(+15.99)	PEAKS	tr_Q4W8U9_Q4W8U9_MOUSE;sp_Q03517_SCG2_MOUSE	0	0	9	0	0	9	SCG2	Q03517	Q4W8U9	Q4W8U9	NP01009	QRNQLLQKEPDLRLENVQKFPSPEMIRALEYIEKLRQQAHREESSPDYNPYQGVSVPLQLKENGEESHLAESSRDALSEDEWMRIILEALRQAENEPPSAPKENKPYALNLEKNFPVDTPDDYETQQWPERKLKHMRFPLMYEENSRENPFKRTNEIVEEQYTPQSLATLESVFQELGKLTGPSNQKRERVDEEQKLYTDDEDDVYKTNNIAYEDVVGGEDWSPIEEKIETQTQEEVRDSKENTEKNEQINEEMKRSGQLGLPDEENRRESKDQLSEDASKVITYLRRLVNAVGSGRSQSGPNGDRAARLLQKPLDSQSIYQLIEISRNLQIPPEDLIEMLKAGEKPNGLVEPEQDLELAVDLDDIPEADLDRPDMFQSKMLSKGGYPKAPGRGMVEAL…	Chromogranin/secretogranin	Secretogranin-2															tr_Q4W8U9_Q4W8U9_MOUSE;sp_Q03517_SCG2_MOUSE
IPVGSLKNEDTPNRQYLDEDM(+15.99)LL	PEAKS	tr_Q4W8U9_Q4W8U9_MOUSE;sp_Q03517_SCG2_MOUSE	0	0	2	0	0	2	SCG2	Q03517	Q4W8U9	Q4W8U9	NP01009	QRNQLLQKEPDLRLENVQKFPSPEMIRALEYIEKLRQQAHREESSPDYNPYQGVSVPLQLKENGEESHLAESSRDALSEDEWMRIILEALRQAENEPPSAPKENKPYALNLEKNFPVDTPDDYETQQWPERKLKHMRFPLMYEENSRENPFKRTNEIVEEQYTPQSLATLESVFQELGKLTGPSNQKRERVDEEQKLYTDDEDDVYKTNNIAYEDVVGGEDWSPIEEKIETQTQEEVRDSKENTEKNEQINEEMKRSGQLGLPDEENRRESKDQLSEDASKVITYLRRLVNAVGSGRSQSGPNGDRAARLLQKPLDSQSIYQLIEISRNLQIPPEDLIEMLKAGEKPNGLVEPEQDLELAVDLDDIPEADLDRPDMFQSKMLSKGGYPKAPGRGMVEAL…	Chromogranin/secretogranin	Secretogranin-2															tr_Q4W8U9_Q4W8U9_MOUSE;sp_Q03517_SCG2_MOUSE
IPVGSLKNEDTPNRQYLDEDML	MS2Rescore + PEAKS	sp_Q03517_SCG2,tr_Q4W8U9_Q4W8U9	0	0	1	0	0	1	SCG2	Q03517	Q4W8U9	Q4W8U9	NP01009	QRNQLLQKEPDLRLENVQKFPSPEMIRALEYIEKLRQQAHREESSPDYNPYQGVSVPLQLKENGEESHLAESSRDALSEDEWMRIILEALRQAENEPPSAPKENKPYALNLEKNFPVDTPDDYETQQWPERKLKHMRFPLMYEENSRENPFKRTNEIVEEQYTPQSLATLESVFQELGKLTGPSNQKRERVDEEQKLYTDDEDDVYKTNNIAYEDVVGGEDWSPIEEKIETQTQEEVRDSKENTEKNEQINEEMKRSGQLGLPDEENRRESKDQLSEDASKVITYLRRLVNAVGSGRSQSGPNGDRAARLLQKPLDSQSIYQLIEISRNLQIPPEDLIEMLKAGEKPNGLVEPEQDLELAVDLDDIPEADLDRPDMFQSKMLSKGGYPKAPGRGMVEAL…	Chromogranin/secretogranin	Secretogranin-2															tr_Q4W8U9_Q4W8U9_MOUSE;sp_Q03517_SCG2_MOUSE
IPVGSLKNEDTPNRQYLDEDMLL	PEAKS	tr_Q4W8U9_Q4W8U9_MOUSE;sp_Q03517_SCG2_MOUSE	0	0	4	0	0	4	SCG2	Q03517	Q4W8U9	Q4W8U9	NP01009	QRNQLLQKEPDLRLENVQKFPSPEMIRALEYIEKLRQQAHREESSPDYNPYQGVSVPLQLKENGEESHLAESSRDALSEDEWMRIILEALRQAENEPPSAPKENKPYALNLEKNFPVDTPDDYETQQWPERKLKHMRFPLMYEENSRENPFKRTNEIVEEQYTPQSLATLESVFQELGKLTGPSNQKRERVDEEQKLYTDDEDDVYKTNNIAYEDVVGGEDWSPIEEKIETQTQEEVRDSKENTEKNEQINEEMKRSGQLGLPDEENRRESKDQLSEDASKVITYLRRLVNAVGSGRSQSGPNGDRAARLLQKPLDSQSIYQLIEISRNLQIPPEDLIEMLKAGEKPNGLVEPEQDLELAVDLDDIPEADLDRPDMFQSKMLSKGGYPKAPGRGMVEAL…	Chromogranin/secretogranin	Secretogranin-2															tr_Q4W8U9_Q4W8U9_MOUSE;sp_Q03517_SCG2_MOUSE
IPVGSLKNEDTPNRQYLDEDMLLK	MS2Rescore + PEAKS	sp_Q03517_SCG2,tr_Q4W8U9_Q4W8U9	0	0	19	0	0	19	SCG2	Q03517	Q4W8U9	Q4W8U9	NP01009	QRNQLLQKEPDLRLENVQKFPSPEMIRALEYIEKLRQQAHREESSPDYNPYQGVSVPLQLKENGEESHLAESSRDALSEDEWMRIILEALRQAENEPPSAPKENKPYALNLEKNFPVDTPDDYETQQWPERKLKHMRFPLMYEENSRENPFKRTNEIVEEQYTPQSLATLESVFQELGKLTGPSNQKRERVDEEQKLYTDDEDDVYKTNNIAYEDVVGGEDWSPIEEKIETQTQEEVRDSKENTEKNEQINEEMKRSGQLGLPDEENRRESKDQLSEDASKVITYLRRLVNAVGSGRSQSGPNGDRAARLLQKPLDSQSIYQLIEISRNLQIPPEDLIEMLKAGEKPNGLVEPEQDLELAVDLDDIPEADLDRPDMFQSKMLSKGGYPKAPGRGMVEAL…	Chromogranin/secretogranin	Secretogranin-2															tr_Q4W8U9_Q4W8U9_MOUSE;sp_Q03517_SCG2_MOUSE
IVEEQYTPQSL	PEAKS	tr_Q4W8U9_Q4W8U9_MOUSE;sp_Q03517_SCG2_MOUSE	0	0	1	0	0	1	SCG2	Q03517	Q4W8U9	Q4W8U9	NP01009,NP01010	QRNQLLQKEPDLRLENVQKFPSPEMIRALEYIEKLRQQAHREESSPDYNPYQGVSVPLQLKENGEESHLAESSRDALSEDEWMRIILEALRQAENEPPSAPKENKPYALNLEKNFPVDTPDDYETQQWPERKLKHMRFPLMYEENSRENPFKRTNEIVEEQYTPQSLATLESVFQELGKLTGPSNQKRERVDEEQKLYTDDEDDVYKTNNIAYEDVVGGEDWSPIEEKIETQTQEEVRDSKENTEKNEQINEEMKRSGQLGLPDEENRRESKDQLSEDASKVITYLRRLVNAVGSGRSQSGPNGDRAARLLQKPLDSQSIYQLIEISRNLQIPPEDLIEMLKAGEKPNGLVEPEQDLELAVDLDDIPEADLDRPDMFQSKMLSKGGYPKAPGRGMVEAL…	Chromogranin/secretogranin ,Chromogranin/secretogranin	Secretogranin-2,Secretoneurin															tr_Q4W8U9_Q4W8U9_MOUSE;sp_Q03517_SCG2_MOUSE
IVEEQYTPQSLATLES	MS2Rescore + PEAKS	sp_Q03517_SCG2,tr_Q4W8U9_Q4W8U9	0	0	9	0	0	9	SCG2	Q03517	Q4W8U9	Q4W8U9	NP01009,NP01010	QRNQLLQKEPDLRLENVQKFPSPEMIRALEYIEKLRQQAHREESSPDYNPYQGVSVPLQLKENGEESHLAESSRDALSEDEWMRIILEALRQAENEPPSAPKENKPYALNLEKNFPVDTPDDYETQQWPERKLKHMRFPLMYEENSRENPFKRTNEIVEEQYTPQSLATLESVFQELGKLTGPSNQKRERVDEEQKLYTDDEDDVYKTNNIAYEDVVGGEDWSPIEEKIETQTQEEVRDSKENTEKNEQINEEMKRSGQLGLPDEENRRESKDQLSEDASKVITYLRRLVNAVGSGRSQSGPNGDRAARLLQKPLDSQSIYQLIEISRNLQIPPEDLIEMLKAGEKPNGLVEPEQDLELAVDLDDIPEADLDRPDMFQSKMLSKGGYPKAPGRGMVEAL…	Chromogranin/secretogranin ,Chromogranin/secretogranin	Secretogranin-2,Secretoneurin															tr_Q4W8U9_Q4W8U9_MOUSE;sp_Q03517_SCG2_MOUSE
KVLEYLNQEQAEQGREH	MS2Rescore + PEAKS	sp_Q03517_SCG2,tr_Q4W8U9_Q4W8U9	0	0	4	0	0	4	SCG2	Q03517	Q4W8U9	Q4W8U9	NP01009	QRNQLLQKEPDLRLENVQKFPSPEMIRALEYIEKLRQQAHREESSPDYNPYQGVSVPLQLKENGEESHLAESSRDALSEDEWMRIILEALRQAENEPPSAPKENKPYALNLEKNFPVDTPDDYETQQWPERKLKHMRFPLMYEENSRENPFKRTNEIVEEQYTPQSLATLESVFQELGKLTGPSNQKRERVDEEQKLYTDDEDDVYKTNNIAYEDVVGGEDWSPIEEKIETQTQEEVRDSKENTEKNEQINEEMKRSGQLGLPDEENRRESKDQLSEDASKVITYLRRLVNAVGSGRSQSGPNGDRAARLLQKPLDSQSIYQLIEISRNLQIPPEDLIEMLKAGEKPNGLVEPEQDLELAVDLDDIPEADLDRPDMFQSKMLSKGGYPKAPGRGMVEAL…	Chromogranin/secretogranin	Secretogranin-2															tr_Q4W8U9_Q4W8U9_MOUSE;sp_Q03517_SCG2_MOUSE
KVLEYLNQEQAEQGREHLA	MS2Rescore + PEAKS	sp_Q03517_SCG2,tr_Q4W8U9_Q4W8U9	0	0	4	0	0	4	SCG2	Q03517	Q4W8U9	Q4W8U9	NP01009	QRNQLLQKEPDLRLENVQKFPSPEMIRALEYIEKLRQQAHREESSPDYNPYQGVSVPLQLKENGEESHLAESSRDALSEDEWMRIILEALRQAENEPPSAPKENKPYALNLEKNFPVDTPDDYETQQWPERKLKHMRFPLMYEENSRENPFKRTNEIVEEQYTPQSLATLESVFQELGKLTGPSNQKRERVDEEQKLYTDDEDDVYKTNNIAYEDVVGGEDWSPIEEKIETQTQEEVRDSKENTEKNEQINEEMKRSGQLGLPDEENRRESKDQLSEDASKVITYLRRLVNAVGSGRSQSGPNGDRAARLLQKPLDSQSIYQLIEISRNLQIPPEDLIEMLKAGEKPNGLVEPEQDLELAVDLDDIPEADLDRPDMFQSKMLSKGGYPKAPGRGMVEAL…	Chromogranin/secretogranin	Secretogranin-2															tr_Q4W8U9_Q4W8U9_MOUSE;sp_Q03517_SCG2_MOUSE
LEGSFLGGSEAGERLLQQGLAQ	MS2Rescore + PEAKS	sp_Q0VGU4_VGF	0	0	2	0	0	2	VGF	Q0VGU4	0	0	0	Not found in Neuropep ref Mouse	Precursor not found in Neuropep	Neuroendocrine regulatory peptide-1															sp_Q0VGU4_VGF_MOUSE
LQALDRPASPPSVPGGSQQGTPEE	MS2Rescore + PEAKS	tr_A0A087WQ93_A0A087WQ93,sp_Q0VGU4_VGF	0	0	3	0	0	3	VGF	Q0VGU4	A0A087WQ93	A0A087WQ93	0	Not found in Neuropep ref Mouse	Precursor not found in Neuropep	Neurosecretory protein VGF															sp_Q0VGU4_VGF_MOUSE;tr_A0A087WQ93_A0A087WQ93_MOUSE
LRAITEKETVEKERQ	MS2Rescore + PEAKS	sp_P47867_SCG3__II_3456604,sp_P47867-2_SCG3__II_3456604,tr_A0A1L1SV66_A0A1L1SV66,chr9_-1_75681956_75682138_ENSMUST00000215603	0	0	5	0	0	5	SCG3, SCG3	P47867, P47867-2	A0A1L1SV66	A0A1L1SV66	NP01011	FPKPEGSQDKSLHNRELSAERPLNEQIAEAEADKIKKAFPSESKPSESNYSSVDNLNLLRAITEKETVEKERQSIRSPPFDNQLNVEDADSTKNRKLIDEYDSTKSGLDHKFQDDPDGLHQLDGTPLTAEDIVHKIATRIYEENDRGVFDKIVSKLLNLGLITESQAHTLEDEVAEALQKLISKEANNYEETLDKPTSRTENQDGKIPEKVTPVAAVQDGFTNRENDETVSNTLTLSNGLERRTNPHREDDFEELQYFPNFYALLTSIDSEKEAKEKETLITIMKTLIDFVKMMVKYGTISPEEGVSYLENLDETIALQTKNKLEKNTTDSKSKLFPAPPEKSQEETDSTKEEAAKMEKEYGSLKDSTKDDNSNLGGKTDEATGKTEAYLEAIRKNIEW…	Chromogranin/secretogranin	Secretogranin-3															sp_P47867-2_SCG3_MOUSE__II_3456604;sp_P47867_SCG3_MOUSE__II_3456604;pseudoprot_3675;pseudoprot_3387
LVETSTPLR	MS2Rescore + PEAKS	sp_Q9QXV0_PCS1N,tr_Q9ESU4_Q9ESU4	0	0	6	0	1	7	PCS1N	Q9QXV0	Q9ESU4	Q9ESU4	NP04929,NP04932,NP04935	ARPVKEPRSLSAASAPLVETSTPLRLRRAVPRGEAAGAVQELARALAHLLEAERQERARAEAQEAEDQQARVLAQLLRAWGSPRASDPPLAPDDDPDAPAAQLARALLRARLDPAALAAQLVPAPAAAPRPRPPVYDDGPTGPDVEDAGDETPDVDPELLRYLLGRILTGSSEPEAAPAPRRLRRSVDQDLGPEVPPENVLGALLRVKRLENPSPQAPARRLLPP,ARPVKEPRSLSAASAPLVETSTPLRL,SLSAASAPLVETSTPLRL	ProSAAS,ProSAAS,ProSAAS	ProSAAS,Big SAAS,Little SAAS															sp_Q9QXV0_PCS1N_MOUSE;tr_Q9ESU4_Q9ESU4_MOUSE
LVKYPEL	PEAKS	tr_Q4W8U9_Q4W8U9_MOUSE;sp_Q03517_SCG2_MOUSE	0	0	2	0	0	2	SCG2	Q03517	Q4W8U9	Q4W8U9	NP01009	QRNQLLQKEPDLRLENVQKFPSPEMIRALEYIEKLRQQAHREESSPDYNPYQGVSVPLQLKENGEESHLAESSRDALSEDEWMRIILEALRQAENEPPSAPKENKPYALNLEKNFPVDTPDDYETQQWPERKLKHMRFPLMYEENSRENPFKRTNEIVEEQYTPQSLATLESVFQELGKLTGPSNQKRERVDEEQKLYTDDEDDVYKTNNIAYEDVVGGEDWSPIEEKIETQTQEEVRDSKENTEKNEQINEEMKRSGQLGLPDEENRRESKDQLSEDASKVITYLRRLVNAVGSGRSQSGPNGDRAARLLQKPLDSQSIYQLIEISRNLQIPPEDLIEMLKAGEKPNGLVEPEQDLELAVDLDDIPEADLDRPDMFQSKMLSKGGYPKAPGRGMVEAL…	Chromogranin/secretogranin	Secretogranin-2															tr_Q4W8U9_Q4W8U9_MOUSE;sp_Q03517_SCG2_MOUSE
LVKYPELLNTNQL	MS2Rescore + PEAKS	sp_Q03517_SCG2,tr_Q4W8U9_Q4W8U9	0	0	6	0	0	6	SCG2	Q03517	Q4W8U9	Q4W8U9	NP01009	QRNQLLQKEPDLRLENVQKFPSPEMIRALEYIEKLRQQAHREESSPDYNPYQGVSVPLQLKENGEESHLAESSRDALSEDEWMRIILEALRQAENEPPSAPKENKPYALNLEKNFPVDTPDDYETQQWPERKLKHMRFPLMYEENSRENPFKRTNEIVEEQYTPQSLATLESVFQELGKLTGPSNQKRERVDEEQKLYTDDEDDVYKTNNIAYEDVVGGEDWSPIEEKIETQTQEEVRDSKENTEKNEQINEEMKRSGQLGLPDEENRRESKDQLSEDASKVITYLRRLVNAVGSGRSQSGPNGDRAARLLQKPLDSQSIYQLIEISRNLQIPPEDLIEMLKAGEKPNGLVEPEQDLELAVDLDDIPEADLDRPDMFQSKMLSKGGYPKAPGRGMVEAL…	Chromogranin/secretogranin	Secretogranin-2															tr_Q4W8U9_Q4W8U9_MOUSE;sp_Q03517_SCG2_MOUSE
NPEPQDQGELFQGVDPRA	MS2Rescore + PEAKS	tr_A0A087WQ93_A0A087WQ93,sp_Q0VGU4_VGF	0	0	4	0	0	4	VGF	Q0VGU4	A0A087WQ93	A0A087WQ93	0	Not found in Neuropep ref Mouse	Precursor not found in Neuropep	Neurosecretory protein VGF															sp_Q0VGU4_VGF_MOUSE;tr_A0A087WQ93_A0A087WQ93_MOUSE
NPEPQDQGELFQGVDPRAL	MS2Rescore + PEAKS	tr_A0A087WQ93_A0A087WQ93,sp_Q0VGU4_VGF	0	0	11	0	0	11	VGF	Q0VGU4	A0A087WQ93	A0A087WQ93	0	Not found in Neuropep ref Mouse	Precursor not found in Neuropep	Neurosecretory protein VGF															sp_Q0VGU4_VGF_MOUSE;tr_A0A087WQ93_A0A087WQ93_MOUSE
NPEPQDQGELFQGVDPRALAS	MS2Rescore + PEAKS	tr_A0A087WQ93_A0A087WQ93,sp_Q0VGU4_VGF	0	0	15	0	0	15	VGF	Q0VGU4	A0A087WQ93	A0A087WQ93	0	Not found in Neuropep ref Mouse	Precursor not found in Neuropep	Neurosecretory protein VGF															sp_Q0VGU4_VGF_MOUSE;tr_A0A087WQ93_A0A087WQ93_MOUSE
NQEQAEQGREHL	MS2Rescore + PEAKS	sp_Q03517_SCG2,tr_Q4W8U9_Q4W8U9	0	0	6	0	2	8	SCG2	Q03517	Q4W8U9	Q4W8U9	NP01009	QRNQLLQKEPDLRLENVQKFPSPEMIRALEYIEKLRQQAHREESSPDYNPYQGVSVPLQLKENGEESHLAESSRDALSEDEWMRIILEALRQAENEPPSAPKENKPYALNLEKNFPVDTPDDYETQQWPERKLKHMRFPLMYEENSRENPFKRTNEIVEEQYTPQSLATLESVFQELGKLTGPSNQKRERVDEEQKLYTDDEDDVYKTNNIAYEDVVGGEDWSPIEEKIETQTQEEVRDSKENTEKNEQINEEMKRSGQLGLPDEENRRESKDQLSEDASKVITYLRRLVNAVGSGRSQSGPNGDRAARLLQKPLDSQSIYQLIEISRNLQIPPEDLIEMLKAGEKPNGLVEPEQDLELAVDLDDIPEADLDRPDMFQSKMLSKGGYPKAPGRGMVEAL…	Chromogranin/secretogranin	Secretogranin-2															tr_Q4W8U9_Q4W8U9_MOUSE;sp_Q03517_SCG2_MOUSE
NRELSAERPLNEQIAEAEADKI	PEAKS	sp_P47867-2_SCG3_MOUSE__II_3456604;sp_P47867_SCG3_MOUSE__II_3456604	0	0	2	3	2	7	SCG3, SCG3	P47867-2, P47867			NP01011	FPKPEGSQDKSLHNRELSAERPLNEQIAEAEADKIKKAFPSESKPSESNYSSVDNLNLLRAITEKETVEKERQSIRSPPFDNQLNVEDADSTKNRKLIDEYDSTKSGLDHKFQDDPDGLHQLDGTPLTAEDIVHKIATRIYEENDRGVFDKIVSKLLNLGLITESQAHTLEDEVAEALQKLISKEANNYEETLDKPTSRTENQDGKIPEKVTPVAAVQDGFTNRENDETVSNTLTLSNGLERRTNPHREDDFEELQYFPNFYALLTSIDSEKEAKEKETLITIMKTLIDFVKMMVKYGTISPEEGVSYLENLDETIALQTKNKLEKNTTDSKSKLFPAPPEKSQEETDSTKEEAAKMEKEYGSLKDSTKDDNSNLGGKTDEATGKTEAYLEAIRKNIEW…	Chromogranin/secretogranin	Secretogranin-3															sp_P47867-2_SCG3_MOUSE__II_3456604;sp_P47867_SCG3_MOUSE__II_3456604
PELLNTNQL	PEAKS	tr_Q4W8U9_Q4W8U9_MOUSE;sp_Q03517_SCG2_MOUSE	0	0	2	0	1	3	SCG2	Q03517	Q4W8U9	Q4W8U9	NP01009	QRNQLLQKEPDLRLENVQKFPSPEMIRALEYIEKLRQQAHREESSPDYNPYQGVSVPLQLKENGEESHLAESSRDALSEDEWMRIILEALRQAENEPPSAPKENKPYALNLEKNFPVDTPDDYETQQWPERKLKHMRFPLMYEENSRENPFKRTNEIVEEQYTPQSLATLESVFQELGKLTGPSNQKRERVDEEQKLYTDDEDDVYKTNNIAYEDVVGGEDWSPIEEKIETQTQEEVRDSKENTEKNEQINEEMKRSGQLGLPDEENRRESKDQLSEDASKVITYLRRLVNAVGSGRSQSGPNGDRAARLLQKPLDSQSIYQLIEISRNLQIPPEDLIEMLKAGEKPNGLVEPEQDLELAVDLDDIPEADLDRPDMFQSKMLSKGGYPKAPGRGMVEAL…	Chromogranin/secretogranin	Secretogranin-2															tr_Q4W8U9_Q4W8U9_MOUSE;sp_Q03517_SCG2_MOUSE
QELGKLTGPSN	MS2Rescore + PEAKS	sp_Q03517_SCG2,tr_Q4W8U9_Q4W8U9	0	0	2	0	0	2	SCG2	Q03517	Q4W8U9	Q4W8U9	NP01009,NP01010	QRNQLLQKEPDLRLENVQKFPSPEMIRALEYIEKLRQQAHREESSPDYNPYQGVSVPLQLKENGEESHLAESSRDALSEDEWMRIILEALRQAENEPPSAPKENKPYALNLEKNFPVDTPDDYETQQWPERKLKHMRFPLMYEENSRENPFKRTNEIVEEQYTPQSLATLESVFQELGKLTGPSNQKRERVDEEQKLYTDDEDDVYKTNNIAYEDVVGGEDWSPIEEKIETQTQEEVRDSKENTEKNEQINEEMKRSGQLGLPDEENRRESKDQLSEDASKVITYLRRLVNAVGSGRSQSGPNGDRAARLLQKPLDSQSIYQLIEISRNLQIPPEDLIEMLKAGEKPNGLVEPEQDLELAVDLDDIPEADLDRPDMFQSKMLSKGGYPKAPGRGMVEAL…	Chromogranin/secretogranin ,Chromogranin/secretogranin	Secretogranin-2,Secretoneurin															tr_Q4W8U9_Q4W8U9_MOUSE;sp_Q03517_SCG2_MOUSE
QGELFQGVDPRALAS	MS2Rescore + PEAKS	tr_A0A087WQ93_A0A087WQ93,sp_Q0VGU4_VGF	0	0	3	0	0	3	VGF	Q0VGU4	A0A087WQ93	A0A087WQ93	0	Not found in Neuropep ref Mouse	Precursor not found in Neuropep	Neurosecretory protein VGF															sp_Q0VGU4_VGF_MOUSE;tr_A0A087WQ93_A0A087WQ93_MOUSE
RPKPQQFFG	MS2Rescore + PEAKS																														sp_P41539_TKN1_MOUSE;tr_A0A0A0MQA8_A0A0A0MQA8_MOUSE
SAPLVETSTPLR	MS2Rescore + PEAKS	sp_Q9QXV0_PCS1N,tr_Q9ESU4_Q9ESU4	0	0	5	0	0	5	PCS1N	Q9QXV0	Q9ESU4	Q9ESU4	NP04929,NP04932,NP04935	ARPVKEPRSLSAASAPLVETSTPLRLRRAVPRGEAAGAVQELARALAHLLEAERQERARAEAQEAEDQQARVLAQLLRAWGSPRASDPPLAPDDDPDAPAAQLARALLRARLDPAALAAQLVPAPAAAPRPRPPVYDDGPTGPDVEDAGDETPDVDPELLRYLLGRILTGSSEPEAAPAPRRLRRSVDQDLGPEVPPENVLGALLRVKRLENPSPQAPARRLLPP,ARPVKEPRSLSAASAPLVETSTPLRL,SLSAASAPLVETSTPLRL	ProSAAS,ProSAAS,ProSAAS	ProSAAS,Big SAAS,Little SAAS															sp_Q9QXV0_PCS1N_MOUSE;tr_Q9ESU4_Q9ESU4_MOUSE
SESAPLPETHQFGEGVSSPKTHLGETLTPLSKAYQS	MS2Rescore + PEAKS	sp_Q0VGU4_VGF	0	0	1	0	0	1	VGF	Q0VGU4	0	0	0	Not found in Neuropep ref Mouse	Precursor not found in Neuropep	Neurosecretory protein VGF															sp_Q0VGU4_VGF_MOUSE
SQENPNTYSEDL	MS2Rescore + PEAKS	sp_O35417_PDYN,tr_O35852_O35852	0	0	1	0	0	1	PDYN	O35417	O35852	O35852	NP04157	YGGFLRRQFKVVTRSQENPNTYSEDLDV	Opioid	Leumorphin															sp_O35417_PDYN_MOUSE
SRMDQLAKE	PEAKS	sp_P26339_CMGA_MOUSE;tr_Q3UN28_Q3UN28_MOUSE	0	0	3	0	0	3	CMGA	P26339	Q3UN28	Q3UN28	NP01004,NP01006	LPVNSPMTKGDTKVMKCVLEVISDSLSKPSPMPVSPECLETLQGDERILSILRHQNLLKELQDLALQGAKERAQQPLKQQQPPKQQQQQQQQQQQEQQHSSFEDELSEVFENQSPDAKHRDAAAEVPSRDTMEKRKDSDKGQQDGFEATTEGPRPQAFPEPNQESPMMGDSESPGEDTATNTQSPTSLPSQEHVDPQATGDSERGLSAQQQARKAKQEEKEEEEEEEAVAREKAGPEEVPTAASSSHFHAGYKAIQKDDGQSDSQAVDGDGKTEASEALPSEGKGELEHSQQEEDGEEAMVGTPQGLFPQGGKGRELEHKQEEEEEEEERLSREWEDKRWSRMDQLAKELTAEKRLEGEDDPDRSMKLSFRTRAYGFRDPGPQLRRGWRPSSREDSVEA…	Chromogranin/secretogranin ,Chromogranin/secretogranin	Chromogranin-A,WE-14 (By similarity)															sp_P26339_CMGA_MOUSE;tr_Q3UN28_Q3UN28_MOUSE
SVDQDLGPEVPPENVL	MS2Rescore + PEAKS	sp_Q9QXV0_PCS1N	0	0	1	0	0	1	PCS1N	Q9QXV0	0	0	NP04929,NP04931,NP04936,NP04937,NP04938	ARPVKEPRSLSAASAPLVETSTPLRLRRAVPRGEAAGAVQELARALAHLLEAERQERARAEAQEAEDQQARVLAQLLRAWGSPRASDPPLAPDDDPDAPAAQLARALLRARLDPAALAAQLVPAPAAAPRPRPPVYDDGPTGPDVEDAGDETPDVDPELLRYLLGRILTGSSEPEAAPAPRRLRRSVDQDLGPEVPPENVLGALLRVKRLENPSPQAPARRLLPP,SVDQDLGPEVPPENVLGALLRVKRLENPSPQAPARRLLPP,SVDQDLGPEVPPENVLGALLRV,SVDQDLGPEVPPENVLGAL,SVDQDLGPEVPPENVLGALL	ProSAAS,ProSAAS,ProSAAS,ProSAAS,ProSAAS																sp_Q9QXV0_PCS1N_MOUSE
SVDQDLGPEVPPENVLG	MS2Rescore + PEAKS	sp_Q9QXV0_PCS1N	0	0	1	0	0	1	PCS1N	Q9QXV0	0	0	NP04929,NP04931,NP04936,NP04937,NP04938	ARPVKEPRSLSAASAPLVETSTPLRLRRAVPRGEAAGAVQELARALAHLLEAERQERARAEAQEAEDQQARVLAQLLRAWGSPRASDPPLAPDDDPDAPAAQLARALLRARLDPAALAAQLVPAPAAAPRPRPPVYDDGPTGPDVEDAGDETPDVDPELLRYLLGRILTGSSEPEAAPAPRRLRRSVDQDLGPEVPPENVLGALLRVKRLENPSPQAPARRLLPP,SVDQDLGPEVPPENVLGALLRVKRLENPSPQAPARRLLPP,SVDQDLGPEVPPENVLGALLRV,SVDQDLGPEVPPENVLGAL,SVDQDLGPEVPPENVLGALL	ProSAAS,ProSAAS,ProSAAS,ProSAAS,ProSAAS																sp_Q9QXV0_PCS1N_MOUSE
SVDQDLGPEVPPENVLGALLR	MS2Rescore + PEAKS	sp_Q9QXV0_PCS1N	0	0	8	0	1	9	PCS1N	Q9QXV0	0	0	NP04929,NP04931,NP04936	ARPVKEPRSLSAASAPLVETSTPLRLRRAVPRGEAAGAVQELARALAHLLEAERQERARAEAQEAEDQQARVLAQLLRAWGSPRASDPPLAPDDDPDAPAAQLARALLRARLDPAALAAQLVPAPAAAPRPRPPVYDDGPTGPDVEDAGDETPDVDPELLRYLLGRILTGSSEPEAAPAPRRLRRSVDQDLGPEVPPENVLGALLRVKRLENPSPQAPARRLLPP,SVDQDLGPEVPPENVLGALLRVKRLENPSPQAPARRLLPP,SVDQDLGPEVPPENVLGALLRV	ProSAAS,ProSAAS,ProSAAS																sp_Q9QXV0_PCS1N_MOUSE
TNEIVEEQYTPQ	MS2Rescore + PEAKS	sp_Q03517_SCG2,tr_Q4W8U9_Q4W8U9	0	0	3	0	0	3	SCG2	Q03517	Q4W8U9	Q4W8U9	NP01009,NP01010	QRNQLLQKEPDLRLENVQKFPSPEMIRALEYIEKLRQQAHREESSPDYNPYQGVSVPLQLKENGEESHLAESSRDALSEDEWMRIILEALRQAENEPPSAPKENKPYALNLEKNFPVDTPDDYETQQWPERKLKHMRFPLMYEENSRENPFKRTNEIVEEQYTPQSLATLESVFQELGKLTGPSNQKRERVDEEQKLYTDDEDDVYKTNNIAYEDVVGGEDWSPIEEKIETQTQEEVRDSKENTEKNEQINEEMKRSGQLGLPDEENRRESKDQLSEDASKVITYLRRLVNAVGSGRSQSGPNGDRAARLLQKPLDSQSIYQLIEISRNLQIPPEDLIEMLKAGEKPNGLVEPEQDLELAVDLDDIPEADLDRPDMFQSKMLSKGGYPKAPGRGMVEAL…	Chromogranin/secretogranin ,Chromogranin/secretogranin																tr_Q4W8U9_Q4W8U9_MOUSE;sp_Q03517_SCG2_MOUSE
TNEIVEEQYTPQSLATL	MS2Rescore + PEAKS	sp_Q03517_SCG2,tr_Q4W8U9_Q4W8U9	0	0	9	0	0	9	SCG2	Q03517	Q4W8U9	Q4W8U9	NP01009,NP01010	QRNQLLQKEPDLRLENVQKFPSPEMIRALEYIEKLRQQAHREESSPDYNPYQGVSVPLQLKENGEESHLAESSRDALSEDEWMRIILEALRQAENEPPSAPKENKPYALNLEKNFPVDTPDDYETQQWPERKLKHMRFPLMYEENSRENPFKRTNEIVEEQYTPQSLATLESVFQELGKLTGPSNQKRERVDEEQKLYTDDEDDVYKTNNIAYEDVVGGEDWSPIEEKIETQTQEEVRDSKENTEKNEQINEEMKRSGQLGLPDEENRRESKDQLSEDASKVITYLRRLVNAVGSGRSQSGPNGDRAARLLQKPLDSQSIYQLIEISRNLQIPPEDLIEMLKAGEKPNGLVEPEQDLELAVDLDDIPEADLDRPDMFQSKMLSKGGYPKAPGRGMVEAL…	Chromogranin/secretogranin ,Chromogranin/secretogranin																tr_Q4W8U9_Q4W8U9_MOUSE;sp_Q03517_SCG2_MOUSE
TNEIVEEQYTPQSLATLES	MS2Rescore + PEAKS	sp_Q03517_SCG2,tr_Q4W8U9_Q4W8U9	0	0	11	0	0	11	SCG2	Q03517	Q4W8U9	Q4W8U9	NP01009,NP01010	QRNQLLQKEPDLRLENVQKFPSPEMIRALEYIEKLRQQAHREESSPDYNPYQGVSVPLQLKENGEESHLAESSRDALSEDEWMRIILEALRQAENEPPSAPKENKPYALNLEKNFPVDTPDDYETQQWPERKLKHMRFPLMYEENSRENPFKRTNEIVEEQYTPQSLATLESVFQELGKLTGPSNQKRERVDEEQKLYTDDEDDVYKTNNIAYEDVVGGEDWSPIEEKIETQTQEEVRDSKENTEKNEQINEEMKRSGQLGLPDEENRRESKDQLSEDASKVITYLRRLVNAVGSGRSQSGPNGDRAARLLQKPLDSQSIYQLIEISRNLQIPPEDLIEMLKAGEKPNGLVEPEQDLELAVDLDDIPEADLDRPDMFQSKMLSKGGYPKAPGRGMVEAL…	Chromogranin/secretogranin ,Chromogranin/secretogranin																tr_Q4W8U9_Q4W8U9_MOUSE;sp_Q03517_SCG2_MOUSE
VFQELGKLTGPS	MS2Rescore + PEAKS	sp_Q03517_SCG2,tr_Q4W8U9_Q4W8U9	0	0	4	0	0	4	SCG2	Q03517	Q4W8U9	Q4W8U9	NP01009,NP01010	QRNQLLQKEPDLRLENVQKFPSPEMIRALEYIEKLRQQAHREESSPDYNPYQGVSVPLQLKENGEESHLAESSRDALSEDEWMRIILEALRQAENEPPSAPKENKPYALNLEKNFPVDTPDDYETQQWPERKLKHMRFPLMYEENSRENPFKRTNEIVEEQYTPQSLATLESVFQELGKLTGPSNQKRERVDEEQKLYTDDEDDVYKTNNIAYEDVVGGEDWSPIEEKIETQTQEEVRDSKENTEKNEQINEEMKRSGQLGLPDEENRRESKDQLSEDASKVITYLRRLVNAVGSGRSQSGPNGDRAARLLQKPLDSQSIYQLIEISRNLQIPPEDLIEMLKAGEKPNGLVEPEQDLELAVDLDDIPEADLDRPDMFQSKMLSKGGYPKAPGRGMVEAL…	Chromogranin/secretogranin ,Chromogranin/secretogranin																tr_Q4W8U9_Q4W8U9_MOUSE;sp_Q03517_SCG2_MOUSE
VGRPEWW	PEAKS	sp_P22005_PENK_MOUSE;tr_Q3UXY8_Q3UXY8_MOUSE	0	0	3	0	0	3	PENK	P22005	Q3UXY8	Q3UXY8	Not Found	Not Found	Opioid	Not Found															sp_P22005_PENK_MOUSE;tr_Q3UXY8_Q3UXY8_MOUSE
VPERAPLPPPVPSQ	PEAKS	sp_Q0VGU4_VGF_MOUSE	0	0	10	0	0	10	VGF	Q0VGU4			Not Found	Not Found	Not Found	Not Found															sp_Q0VGU4_VGF_MOUSE
VPSPVSSEDDLQEEEQLEQAIKEH	MS2Rescore + PEAKS	sp_Q03517_SCG2,tr_Q4W8U9_Q4W8U9	0	0	10	0	0	10	SCG2	Q03517	Q4W8U9	Q4W8U9	NP01009	QRNQLLQKEPDLRLENVQKFPSPEMIRALEYIEKLRQQAHREESSPDYNPYQGVSVPLQLKENGEESHLAESSRDALSEDEWMRIILEALRQAENEPPSAPKENKPYALNLEKNFPVDTPDDYETQQWPERKLKHMRFPLMYEENSRENPFKRTNEIVEEQYTPQSLATLESVFQELGKLTGPSNQKRERVDEEQKLYTDDEDDVYKTNNIAYEDVVGGEDWSPIEEKIETQTQEEVRDSKENTEKNEQINEEMKRSGQLGLPDEENRRESKDQLSEDASKVITYLRRLVNAVGSGRSQSGPNGDRAARLLQKPLDSQSIYQLIEISRNLQIPPEDLIEMLKAGEKPNGLVEPEQDLELAVDLDDIPEADLDRPDMFQSKMLSKGGYPKAPGRGMVEAL…	Chromogranin/secretogranin																tr_Q4W8U9_Q4W8U9_MOUSE;sp_Q03517_SCG2_MOUSE
WVREPLEE	PEAKS	sp_Q62361_TRH_MOUSE	0	0	1	0	0	1	TRH	Q62361			NP05801	LLEAAQEEGAVTPDLPGLEKVQVRPERRFLRKDLQRVRGDLGAALDSWITKRQHPGKREEKEEDVEAEERGDLGEVGAWRPHKRQHPGRRANQDKDSWSDEGDSDWLPPSWLPDFFLDSWFSDAPQVKRQHPGRRSFPWMESDVTKRQHPGRRFIDPELQRSWEETEGEEGGLMPEKRQHPGKRAVGHPCGPQGICGQTGLLQLLGDLSRGQETLAKQTPQLEAWVREPLEE	TRH	Pro-thyrotropin-releasing hormone															sp_Q62361_TRH_MOUSE
YDGVAELDQLLH	MS2Rescore + PEAKS	tr_Q3UZU8_Q3UZU8,sp_P16014_SCG1,tr_Q8BP91_Q8BP91	0	0	2	0	0	2	SCG1	P16014	Q3UZU8, Q8BP91	Q3UZU8, Q8BP91	NP01008	APVDNRDHNEEMVTRCIIEVLSNALSKSSVPTITPECRQVLKKSGKEVKGEEKGENQNSKFEVRLLRDPADASGTRWASSREDAGAPVEDSQGQTKVGNEKWTEGGGHSREGVDDQESLRPSNQQASKEAKIYHSEERVGKEREKEEGKIYPMGEHREDAGEEKKHIEDSGEKPNTFSNKRSEASAKKKDESVARADAHSMELEEKTHSREQSSQESGEETRRQEKPQELTDQDQSQEESQEGEEGEEGEEGEEGEEDSASEVTKRRPRHHHGRSGSNKSSYEGHPLSEERRPSPKESKEADVATVRLGEKRSHHLAHYRASEEEPEYGEESRSYRGLQYRGRGSEEDRAPRPRSEESQEREYKRNHPDSELESTANRHGEETEEERSYEGANGRQHRG…	Chromogranin/secretogranin																sp_P16014_SCG1_MOUSE;tr_Q3UZU8_Q3UZU8_MOUSE;tr_Q8BP91_Q8BP91_MOUSE
YDGVAELDQLLHY	MS2Rescore + PEAKS	tr_Q3UZU8_Q3UZU8,sp_P16014_SCG1,tr_Q8BP91_Q8BP91	0	0	3	4	4	11	SCG1	P16014	Q3UZU8, Q8BP91	Q3UZU8, Q8BP91	NP01008	APVDNRDHNEEMVTRCIIEVLSNALSKSSVPTITPECRQVLKKSGKEVKGEEKGENQNSKFEVRLLRDPADASGTRWASSREDAGAPVEDSQGQTKVGNEKWTEGGGHSREGVDDQESLRPSNQQASKEAKIYHSEERVGKEREKEEGKIYPMGEHREDAGEEKKHIEDSGEKPNTFSNKRSEASAKKKDESVARADAHSMELEEKTHSREQSSQESGEETRRQEKPQELTDQDQSQEESQEGEEGEEGEEGEEGEEDSASEVTKRRPRHHHGRSGSNKSSYEGHPLSEERRPSPKESKEADVATVRLGEKRSHHLAHYRASEEEPEYGEESRSYRGLQYRGRGSEEDRAPRPRSEESQEREYKRNHPDSELESTANRHGEETEEERSYEGANGRQHRG…	Chromogranin/secretogranin																sp_P16014_SCG1_MOUSE;tr_Q3UZU8_Q3UZU8_MOUSE;tr_Q8BP91_Q8BP91_MOUSE
YLDEDMLLK	MS2Rescore + PEAKS	sp_Q03517_SCG2,tr_Q4W8U9_Q4W8U9	1	0	4	3	0	8	SCG2	Q03517	Q4W8U9	Q4W8U9	NP01009	QRNQLLQKEPDLRLENVQKFPSPEMIRALEYIEKLRQQAHREESSPDYNPYQGVSVPLQLKENGEESHLAESSRDALSEDEWMRIILEALRQAENEPPSAPKENKPYALNLEKNFPVDTPDDYETQQWPERKLKHMRFPLMYEENSRENPFKRTNEIVEEQYTPQSLATLESVFQELGKLTGPSNQKRERVDEEQKLYTDDEDDVYKTNNIAYEDVVGGEDWSPIEEKIETQTQEEVRDSKENTEKNEQINEEMKRSGQLGLPDEENRRESKDQLSEDASKVITYLRRLVNAVGSGRSQSGPNGDRAARLLQKPLDSQSIYQLIEISRNLQIPPEDLIEMLKAGEKPNGLVEPEQDLELAVDLDDIPEADLDRPDMFQSKMLSKGGYPKAPGRGMVEAL…	Chromogranin/secretogranin																tr_Q4W8U9_Q4W8U9_MOUSE;sp_Q03517_SCG2_MOUSE
ADSSVEKQVALLKALYGHGQ(+0.98)ISH(-0.98)	PEAKS	sp_P41539_TKN1_MOUSE;tr_A0A0A0MQA8_A0A0A0MQA8_MOUSE	0	0	1	0	0	1	TKN1	P41539	A0A0A0MQA8	A0A0A0MQA8	NP05704	DADSSVEKQVALLKALYGHGQISHKRHKTDSFVGLM	Tachykinin	Neuropeptide K															sp_P41539_TKN1_MOUSE;tr_A0A0A0MQA8_A0A0A0MQA8_MOUSE
APPGRPDVFPPPLSSEHN(+0.98)GQVA(-0.98)	PEAKS	sp_Q0VGU4_VGF_MOUSE;tr_A0A087WQ93_A0A087WQ93_MOUSE	0	0	1	0	0	1	VGF	Q0VGU4	A0A087WQ93	A0A087WQ93	Not Found	Not Found	Not Found	Not Found															sp_Q0VGU4_VGF_MOUSE;tr_A0A087WQ93_A0A087WQ93_MOUSE
AVPRGEAAGAVQELARALAHL	PEAKS	sp_Q9QXV0_PCS1N_MOUSE	0	0	1	0	0	1	PCS1N	Q9QXV0			NP04929	ARPVKEPRSLSAASAPLVETSTPLRLRRAVPRGEAAGAVQELARALAHLLEAERQERARAEAQEAEDQQARVLAQLLRAWGSPRASDPPLAPDDDPDAPAAQLARALLRARLDPAALAAQLVPAPAAAPRPRPPVYDDGPTGPDVEDAGDETPDVDPELLRYLLGRILTGSSEPEAAPAPRRLRRSVDQDLGPEVPPENVLGALLRVKRLENPSPQAPARRLLPP	ProSAAS	ProSAAS															sp_Q9QXV0_PCS1N_MOUSE
E(-18.01)GSAN(+0.98)RRAEDQELESLSAIEAELEKVAHQ(+0.98)L	PEAKS	sp_P26339_CMGA_MOUSE;tr_Q3UN28_Q3UN28_MOUSE	0	0	1	1	0	2	CMGA	P26339	Q3UN28	Q3UN28	NP01004	LPVNSPMTKGDTKVMKCVLEVISDSLSKPSPMPVSPECLETLQGDERILSILRHQNLLKELQDLALQGAKERAQQPLKQQQPPKQQQQQQQQQQQEQQHSSFEDELSEVFENQSPDAKHRDAAAEVPSRDTMEKRKDSDKGQQDGFEATTEGPRPQAFPEPNQESPMMGDSESPGEDTATNTQSPTSLPSQEHVDPQATGDSERGLSAQQQARKAKQEEKEEEEEEEAVAREKAGPEEVPTAASSSHFHAGYKAIQKDDGQSDSQAVDGDGKTEASEALPSEGKGELEHSQQEEDGEEAMVGTPQGLFPQGGKGRELEHKQEEEEEEEERLSREWEDKRWSRMDQLAKELTAEKRLEGEDDPDRSMKLSFRTRAYGFRDPGPQLRRGWRPSSREDSVEA…	Chromogranin/secretogranin	Chromogranin-A															sp_P26339_CMGA_MOUSE;tr_Q3UN28_Q3UN28_MOUSE
EGEDDPDRSMKL	PEAKS	sp_P26339_CMGA_MOUSE;tr_Q3UN28_Q3UN28_MOUSE	0	0	1	0	0	1	CMGA	P26339	Q3UN28	Q3UN28	NP01004	LPVNSPMTKGDTKVMKCVLEVISDSLSKPSPMPVSPECLETLQGDERILSILRHQNLLKELQDLALQGAKERAQQPLKQQQPPKQQQQQQQQQQQEQQHSSFEDELSEVFENQSPDAKHRDAAAEVPSRDTMEKRKDSDKGQQDGFEATTEGPRPQAFPEPNQESPMMGDSESPGEDTATNTQSPTSLPSQEHVDPQATGDSERGLSAQQQARKAKQEEKEEEEEEEAVAREKAGPEEVPTAASSSHFHAGYKAIQKDDGQSDSQAVDGDGKTEASEALPSEGKGELEHSQQEEDGEEAMVGTPQGLFPQGGKGRELEHKQEEEEEEEERLSREWEDKRWSRMDQLAKELTAEKRLEGEDDPDRSMKLSFRTRAYGFRDPGPQLRRGWRPSSREDSVEA…	Chromogranin/secretogranin	Chromogranin-A															sp_P26339_CMGA_MOUSE;tr_Q3UN28_Q3UN28_MOUSE
ELSAERPLNEQIAEAEADK	MS2Rescore + PEAKS	sp_P47867_SCG3__II_3456604,sp_P47867-2_SCG3__II_3456604	0	0	2	0	0	2	SCG3, SCG3	P47867, P47867-2	0	0	NP01011	FPKPEGSQDKSLHNRELSAERPLNEQIAEAEADKIKKAFPSESKPSESNYSSVDNLNLLRAITEKETVEKERQSIRSPPFDNQLNVEDADSTKNRKLIDEYDSTKSGLDHKFQDDPDGLHQLDGTPLTAEDIVHKIATRIYEENDRGVFDKIVSKLLNLGLITESQAHTLEDEVAEALQKLISKEANNYEETLDKPTSRTENQDGKIPEKVTPVAAVQDGFTNRENDETVSNTLTLSNGLERRTNPHREDDFEELQYFPNFYALLTSIDSEKEAKEKETLITIMKTLIDFVKMMVKYGTISPEEGVSYLENLDETIALQTKNKLEKNTTDSKSKLFPAPPEKSQEETDSTKEEAAKMEKEYGSLKDSTKDDNSNLGGKTDEATGKTEAYLEAIRKNIEW…	Chromogranin/secretogranin																sp_P47867-2_SCG3_MOUSE__II_3456604;sp_P47867_SCG3_MOUSE__II_3456604
EPQDQGELFQGVDPRALAS	MS2Rescore + PEAKS	tr_A0A087WQ93_A0A087WQ93,sp_Q0VGU4_VGF	0	0	3	0	0	3	VGF	Q0VGU4	A0A087WQ93	A0A087WQ93	0	Not found in Neuropep ref Mouse	Precursor not found in Neuropep																sp_Q0VGU4_VGF_MOUSE;tr_A0A087WQ93_A0A087WQ93_MOUSE
GSSQEMERLAK	MS2Rescore + PEAKS	sp_Q03517_SCG2,tr_Q4W8U9_Q4W8U9	0	0	1	0	1	2	SCG2	Q03517	Q4W8U9	Q4W8U9	NP01009	QRNQLLQKEPDLRLENVQKFPSPEMIRALEYIEKLRQQAHREESSPDYNPYQGVSVPLQLKENGEESHLAESSRDALSEDEWMRIILEALRQAENEPPSAPKENKPYALNLEKNFPVDTPDDYETQQWPERKLKHMRFPLMYEENSRENPFKRTNEIVEEQYTPQSLATLESVFQELGKLTGPSNQKRERVDEEQKLYTDDEDDVYKTNNIAYEDVVGGEDWSPIEEKIETQTQEEVRDSKENTEKNEQINEEMKRSGQLGLPDEENRRESKDQLSEDASKVITYLRRLVNAVGSGRSQSGPNGDRAARLLQKPLDSQSIYQLIEISRNLQIPPEDLIEMLKAGEKPNGLVEPEQDLELAVDLDDIPEADLDRPDMFQSKMLSKGGYPKAPGRGMVEAL…	Chromogranin/secretogranin																tr_Q4W8U9_Q4W8U9_MOUSE;sp_Q03517_SCG2_MOUSE
IPVGSLKNEDTPNRQYLDEDMLLKV	MS2Rescore + PEAKS	sp_Q03517_SCG2,tr_Q4W8U9_Q4W8U9	0	0	7	0	0	7	SCG2	Q03517	Q4W8U9	Q4W8U9	NP01009	QRNQLLQKEPDLRLENVQKFPSPEMIRALEYIEKLRQQAHREESSPDYNPYQGVSVPLQLKENGEESHLAESSRDALSEDEWMRIILEALRQAENEPPSAPKENKPYALNLEKNFPVDTPDDYETQQWPERKLKHMRFPLMYEENSRENPFKRTNEIVEEQYTPQSLATLESVFQELGKLTGPSNQKRERVDEEQKLYTDDEDDVYKTNNIAYEDVVGGEDWSPIEEKIETQTQEEVRDSKENTEKNEQINEEMKRSGQLGLPDEENRRESKDQLSEDASKVITYLRRLVNAVGSGRSQSGPNGDRAARLLQKPLDSQSIYQLIEISRNLQIPPEDLIEMLKAGEKPNGLVEPEQDLELAVDLDDIPEADLDRPDMFQSKMLSKGGYPKAPGRGMVEAL…	Chromogranin/secretogranin																tr_Q4W8U9_Q4W8U9_MOUSE;sp_Q03517_SCG2_MOUSE
IPVGSLKNEDTPNRQYLDEDMLLKVLE	MS2Rescore + PEAKS	sp_Q03517_SCG2,tr_Q4W8U9_Q4W8U9	0	0	2	0	0	2	SCG2	Q03517	Q4W8U9	Q4W8U9	NP01009	QRNQLLQKEPDLRLENVQKFPSPEMIRALEYIEKLRQQAHREESSPDYNPYQGVSVPLQLKENGEESHLAESSRDALSEDEWMRIILEALRQAENEPPSAPKENKPYALNLEKNFPVDTPDDYETQQWPERKLKHMRFPLMYEENSRENPFKRTNEIVEEQYTPQSLATLESVFQELGKLTGPSNQKRERVDEEQKLYTDDEDDVYKTNNIAYEDVVGGEDWSPIEEKIETQTQEEVRDSKENTEKNEQINEEMKRSGQLGLPDEENRRESKDQLSEDASKVITYLRRLVNAVGSGRSQSGPNGDRAARLLQKPLDSQSIYQLIEISRNLQIPPEDLIEMLKAGEKPNGLVEPEQDLELAVDLDDIPEADLDRPDMFQSKMLSKGGYPKAPGRGMVEAL…	Chromogranin/secretogranin																tr_Q4W8U9_Q4W8U9_MOUSE;sp_Q03517_SCG2_MOUSE
KVLEYLNQEQAEQ(+0.98)GREHLA(-0.98)	PEAKS	tr_Q4W8U9_Q4W8U9_MOUSE;sp_Q03517_SCG2_MOUSE	0	0	1	0	0	1	SCG2	Q03517	Q4W8U9	Q4W8U9	NP01009	QRNQLLQKEPDLRLENVQKFPSPEMIRALEYIEKLRQQAHREESSPDYNPYQGVSVPLQLKENGEESHLAESSRDALSEDEWMRIILEALRQAENEPPSAPKENKPYALNLEKNFPVDTPDDYETQQWPERKLKHMRFPLMYEENSRENPFKRTNEIVEEQYTPQSLATLESVFQELGKLTGPSNQKRERVDEEQKLYTDDEDDVYKTNNIAYEDVVGGEDWSPIEEKIETQTQEEVRDSKENTEKNEQINEEMKRSGQLGLPDEENRRESKDQLSEDASKVITYLRRLVNAVGSGRSQSGPNGDRAARLLQKPLDSQSIYQLIEISRNLQIPPEDLIEMLKAGEKPNGLVEPEQDLELAVDLDDIPEADLDRPDMFQSKMLSKGGYPKAPGRGMVEAL…	Chromogranin/secretogranin	Secretogranin-2															tr_Q4W8U9_Q4W8U9_MOUSE;sp_Q03517_SCG2_MOUSE
KVLEYLNQEQAEQGREHL	MS2Rescore + PEAKS	sp_Q03517_SCG2,tr_Q4W8U9_Q4W8U9	0	0	3	0	0	3	SCG2	Q03517	Q4W8U9	Q4W8U9	NP01009	QRNQLLQKEPDLRLENVQKFPSPEMIRALEYIEKLRQQAHREESSPDYNPYQGVSVPLQLKENGEESHLAESSRDALSEDEWMRIILEALRQAENEPPSAPKENKPYALNLEKNFPVDTPDDYETQQWPERKLKHMRFPLMYEENSRENPFKRTNEIVEEQYTPQSLATLESVFQELGKLTGPSNQKRERVDEEQKLYTDDEDDVYKTNNIAYEDVVGGEDWSPIEEKIETQTQEEVRDSKENTEKNEQINEEMKRSGQLGLPDEENRRESKDQLSEDASKVITYLRRLVNAVGSGRSQSGPNGDRAARLLQKPLDSQSIYQLIEISRNLQIPPEDLIEMLKAGEKPNGLVEPEQDLELAVDLDDIPEADLDRPDMFQSKMLSKGGYPKAPGRGMVEAL…	Chromogranin/secretogranin																tr_Q4W8U9_Q4W8U9_MOUSE;sp_Q03517_SCG2_MOUSE
LGALFNPYFDPLQWKNSD	MS2Rescore + PEAKS	tr_Q3UZU8_Q3UZU8,sp_P16014_SCG1,tr_Q8BP91_Q8BP91	0	0	1	0	0	1	SCG1	P16014	Q3UZU8, Q8BP91	Q3UZU8, Q8BP91	NP01008	APVDNRDHNEEMVTRCIIEVLSNALSKSSVPTITPECRQVLKKSGKEVKGEEKGENQNSKFEVRLLRDPADASGTRWASSREDAGAPVEDSQGQTKVGNEKWTEGGGHSREGVDDQESLRPSNQQASKEAKIYHSEERVGKEREKEEGKIYPMGEHREDAGEEKKHIEDSGEKPNTFSNKRSEASAKKKDESVARADAHSMELEEKTHSREQSSQESGEETRRQEKPQELTDQDQSQEESQEGEEGEEGEEGEEGEEDSASEVTKRRPRHHHGRSGSNKSSYEGHPLSEERRPSPKESKEADVATVRLGEKRSHHLAHYRASEEEPEYGEESRSYRGLQYRGRGSEEDRAPRPRSEESQEREYKRNHPDSELESTANRHGEETEEERSYEGANGRQHRG…	Chromogranin/secretogranin																sp_P16014_SCG1_MOUSE;tr_Q3UZU8_Q3UZU8_MOUSE;tr_Q8BP91_Q8BP91_MOUSE
LGGSEAGERLLQ	MS2Rescore + PEAKS	sp_Q0VGU4_VGF	0	0	2	0	0	2	VGF	Q0VGU4	0	0	0	Not found in Neuropep ref Mouse	Precursor not found in Neuropep																sp_Q0VGU4_VGF_MOUSE
LQ(+0.98)ALDRPASPPSVPGGSQQGTPEE	PEAKS	sp_Q0VGU4_VGF_MOUSE;tr_A0A087WQ93_A0A087WQ93_MOUSE	0	0	1	0	0	1	VGF	Q0VGU4	A0A087WQ93	A0A087WQ93	Not Found	Not Found	Not Found	Not Found															sp_Q0VGU4_VGF_MOUSE;tr_A0A087WQ93_A0A087WQ93_MOUSE
MDELYPMEPEEEANGGEIL	MS2Rescore + PEAKS	tr_Q3UXY8_Q3UXY8,sp_P22005_PENK,tr_B1AZQ0_B1AZQ0	1	0	7	0	0	8	PENK	P22005	Q3UXY8, B1AZQ0	Q3UXY8, B1AZQ0	NP04162	MDELYPMEPEEEANGGEILA	Opioid																sp_P22005_PENK_MOUSE;tr_Q3UXY8_Q3UXY8_MOUSE
N(+0.98)PEPQDQGELFQGVDPRAL	PEAKS	sp_Q0VGU4_VGF_MOUSE;tr_A0A087WQ93_A0A087WQ93_MOUSE	0	0	1	0	0	1	VGF	Q0VGU4	A0A087WQ93	A0A087WQ93	Not Found	Not Found	Not Found	Not Found															sp_Q0VGU4_VGF_MOUSE;tr_A0A087WQ93_A0A087WQ93_MOUSE
PPGRPDVFPPPLSSEHN(+0.98)GQVAEDAVSRPKDDGVPEVR	PEAKS	sp_Q0VGU4_VGF_MOUSE;tr_A0A087WQ93_A0A087WQ93_MOUSE	0	0	1	0	0	1	VGF	Q0VGU4	A0A087WQ93	A0A087WQ93	Not Found	Not Found	Not Found	Not Found															sp_Q0VGU4_VGF_MOUSE;tr_A0A087WQ93_A0A087WQ93_MOUSE
QALDRPASPPSVPGGSQQGTPEE	MS2Rescore + PEAKS	tr_A0A087WQ93_A0A087WQ93,sp_Q0VGU4_VGF	0	0	1	0	0	1	VGF	Q0VGU4	A0A087WQ93	A0A087WQ93	0	Not found in Neuropep ref Mouse	Precursor not found in Neuropep																sp_Q0VGU4_VGF_MOUSE;tr_A0A087WQ93_A0A087WQ93_MOUSE
QEELENYIEHVLLHRP	MS2Rescore + PEAKS	sp_Q0VGU4_VGF	1	0	1	4	0	6	VGF	Q0VGU4	0	0	0	Not found in Neuropep ref Mouse	Precursor not found in Neuropep																sp_Q0VGU4_VGF_MOUSE
QELGKLTGPS	MS2Rescore + PEAKS	sp_Q03517_SCG2,tr_Q4W8U9_Q4W8U9	0	0	3	0	0	3	SCG2	Q03517	Q4W8U9	Q4W8U9	NP01009,NP01010	QRNQLLQKEPDLRLENVQKFPSPEMIRALEYIEKLRQQAHREESSPDYNPYQGVSVPLQLKENGEESHLAESSRDALSEDEWMRIILEALRQAENEPPSAPKENKPYALNLEKNFPVDTPDDYETQQWPERKLKHMRFPLMYEENSRENPFKRTNEIVEEQYTPQSLATLESVFQELGKLTGPSNQKRERVDEEQKLYTDDEDDVYKTNNIAYEDVVGGEDWSPIEEKIETQTQEEVRDSKENTEKNEQINEEMKRSGQLGLPDEENRRESKDQLSEDASKVITYLRRLVNAVGSGRSQSGPNGDRAARLLQKPLDSQSIYQLIEISRNLQIPPEDLIEMLKAGEKPNGLVEPEQDLELAVDLDDIPEADLDRPDMFQSKMLSKGGYPKAPGRGMVEAL…	Chromogranin/secretogranin ,Chromogranin/secretogranin																tr_Q4W8U9_Q4W8U9_MOUSE;sp_Q03517_SCG2_MOUSE
RPKPQQFFGLM	PEAKS	sp_P41539_TKN1_MOUSE;tr_A0A0A0MQA8_A0A0A0MQA8_MOUSE	0	0	1	0	0	1	TKN1	P41539	A0A0A0MQA8	A0A0A0MQA8	NP05705	RPKPQQFFGLM	Tachykinin	Substance P															sp_P41539_TKN1_MOUSE;tr_A0A0A0MQA8_A0A0A0MQA8_MOUSE
RPKPQQFFGLM(-0.98)	MS2Rescore + PEAKS																														sp_P41539_TKN1_MOUSE;tr_A0A0A0MQA8_A0A0A0MQA8_MOUSE
SVNPYLQGKRLDNVVAKKSVPHFSEEEKE	MS2Rescore + PEAKS	tr_Q3TT51_Q3TT51	0	0	2	0	0	2	0	0	Q3TT51	Q3TT51	NP00014	YSPRTPDRVSETDIQRLLHGVMEQLGIARPRVEYPAHQAMNLVGPQSIEGGAHEGLQHLGPFGNIPNIVAELTGDNIPKDFSEDQGYPDPPNPCPLGKTADDGCLENAPDTAEFSREFQLDQHLFDPEHDYPGLGKWNKKLLYEKMKGGQRRKRRSVNPYLQGKRLDNVVAKKSVPHFSEEEKEAE	7B2																tr_Q3TT51_Q3TT51_MOUSE
TNEIVEEQYTPQ(+0.98)SLATL(-0.98)	PEAKS	tr_Q4W8U9_Q4W8U9_MOUSE;sp_Q03517_SCG2_MOUSE	0	0	1	0	0	1	SCG2	Q03517	Q4W8U9	Q4W8U9	NP01009,NP01010	QRNQLLQKEPDLRLENVQKFPSPEMIRALEYIEKLRQQAHREESSPDYNPYQGVSVPLQLKENGEESHLAESSRDALSEDEWMRIILEALRQAENEPPSAPKENKPYALNLEKNFPVDTPDDYETQQWPERKLKHMRFPLMYEENSRENPFKRTNEIVEEQYTPQSLATLESVFQELGKLTGPSNQKRERVDEEQKLYTDDEDDVYKTNNIAYEDVVGGEDWSPIEEKIETQTQEEVRDSKENTEKNEQINEEMKRSGQLGLPDEENRRESKDQLSEDASKVITYLRRLVNAVGSGRSQSGPNGDRAARLLQKPLDSQSIYQLIEISRNLQIPPEDLIEMLKAGEKPNGLVEPEQDLELAVDLDDIPEADLDRPDMFQSKMLSKGGYPKAPGRGMVEAL…	Chromogranin/secretogranin ,Chromogranin/secretogranin	Secretogranin-2,Secretoneurin															tr_Q4W8U9_Q4W8U9_MOUSE;sp_Q03517_SCG2_MOUSE
TNEIVEEQYTPQSLA	MS2Rescore + PEAKS	sp_Q03517_SCG2,tr_Q4W8U9_Q4W8U9	0	0	1	0	0	1	SCG2	Q03517	Q4W8U9	Q4W8U9	NP01009,NP01010	QRNQLLQKEPDLRLENVQKFPSPEMIRALEYIEKLRQQAHREESSPDYNPYQGVSVPLQLKENGEESHLAESSRDALSEDEWMRIILEALRQAENEPPSAPKENKPYALNLEKNFPVDTPDDYETQQWPERKLKHMRFPLMYEENSRENPFKRTNEIVEEQYTPQSLATLESVFQELGKLTGPSNQKRERVDEEQKLYTDDEDDVYKTNNIAYEDVVGGEDWSPIEEKIETQTQEEVRDSKENTEKNEQINEEMKRSGQLGLPDEENRRESKDQLSEDASKVITYLRRLVNAVGSGRSQSGPNGDRAARLLQKPLDSQSIYQLIEISRNLQIPPEDLIEMLKAGEKPNGLVEPEQDLELAVDLDDIPEADLDRPDMFQSKMLSKGGYPKAPGRGMVEAL…	Chromogranin/secretogranin ,Chromogranin/secretogranin																tr_Q4W8U9_Q4W8U9_MOUSE;sp_Q03517_SCG2_MOUSE
TPDRVSETDIQRLLHGVME	PEAKS	tr_Q3TT51_Q3TT51_MOUSE	0	0	1	0	0	1			Q3TT51	Q3TT51	NP00014,NP00015	YSPRTPDRVSETDIQRLLHGVMEQLGIARPRVEYPAHQAMNLVGPQSIEGGAHEGLQHLGPFGNIPNIVAELTGDNIPKDFSEDQGYPDPPNPCPLGKTADDGCLENAPDTAEFSREFQLDQHLFDPEHDYPGLGKWNKKLLYEKMKGGQRRKRRSVNPYLQGKRLDNVVAKKSVPHFSEEEKEAE,YSPRTPDRVSETDIQRLLHGVMEQLGIARPRVEYPAHQAMNLVGPQSIEGGAHEGLQHLGPFGNIPNIVAELTGDNIPKDFSEDQGYPDPPNPCPLGKTADDGCLENAPDTAEFSREFQLDQHLFDPEHDYPGLGKWNKKLLYEKMKGGQ	7B2,7B2	Neuroendocrine protein 7B2,N-terminal peptide (By similarity)															tr_Q3TT51_Q3TT51_MOUSE
TSTPLRL	PEAKS	sp_Q9QXV0_PCS1N_MOUSE;tr_Q9ESU4_Q9ESU4_MOUSE	0	0	1	0	0	1	PCS1N	Q9QXV0	Q9ESU4	Q9ESU4	NP04929,NP04932,NP04935	ARPVKEPRSLSAASAPLVETSTPLRLRRAVPRGEAAGAVQELARALAHLLEAERQERARAEAQEAEDQQARVLAQLLRAWGSPRASDPPLAPDDDPDAPAAQLARALLRARLDPAALAAQLVPAPAAAPRPRPPVYDDGPTGPDVEDAGDETPDVDPELLRYLLGRILTGSSEPEAAPAPRRLRRSVDQDLGPEVPPENVLGALLRVKRLENPSPQAPARRLLPP,ARPVKEPRSLSAASAPLVETSTPLRL,SLSAASAPLVETSTPLRL	ProSAAS,ProSAAS,ProSAAS	ProSAAS,Big SAAS,Little SAAS															sp_Q9QXV0_PCS1N_MOUSE;tr_Q9ESU4_Q9ESU4_MOUSE
VFQELGKLTGPSN(+0.98)Q(-0.98)	PEAKS	tr_Q4W8U9_Q4W8U9_MOUSE;sp_Q03517_SCG2_MOUSE	0	0	1	0	0	1	SCG2	Q03517	Q4W8U9	Q4W8U9	NP01009,NP01010	QRNQLLQKEPDLRLENVQKFPSPEMIRALEYIEKLRQQAHREESSPDYNPYQGVSVPLQLKENGEESHLAESSRDALSEDEWMRIILEALRQAENEPPSAPKENKPYALNLEKNFPVDTPDDYETQQWPERKLKHMRFPLMYEENSRENPFKRTNEIVEEQYTPQSLATLESVFQELGKLTGPSNQKRERVDEEQKLYTDDEDDVYKTNNIAYEDVVGGEDWSPIEEKIETQTQEEVRDSKENTEKNEQINEEMKRSGQLGLPDEENRRESKDQLSEDASKVITYLRRLVNAVGSGRSQSGPNGDRAARLLQKPLDSQSIYQLIEISRNLQIPPEDLIEMLKAGEKPNGLVEPEQDLELAVDLDDIPEADLDRPDMFQSKMLSKGGYPKAPGRGMVEAL…	Chromogranin/secretogranin ,Chromogranin/secretogranin	Secretogranin-2,Secretoneurin															tr_Q4W8U9_Q4W8U9_MOUSE;sp_Q03517_SCG2_MOUSE
YLLQGGARQ	MS2Rescore + PEAKS	sp_Q0VGU4_VGF	0	0	3	0	0	3	VGF	Q0VGU4	0	0	0	Not found in Neuropep ref Mouse	Precursor not found in Neuropep																sp_Q0VGU4_VGF_MOUSE
YLNQEQAEQGREH	MS2Rescore + PEAKS	sp_Q03517_SCG2,tr_Q4W8U9_Q4W8U9	0	0	1	0	0	1	SCG2	Q03517	Q4W8U9	Q4W8U9	NP01009	QRNQLLQKEPDLRLENVQKFPSPEMIRALEYIEKLRQQAHREESSPDYNPYQGVSVPLQLKENGEESHLAESSRDALSEDEWMRIILEALRQAENEPPSAPKENKPYALNLEKNFPVDTPDDYETQQWPERKLKHMRFPLMYEENSRENPFKRTNEIVEEQYTPQSLATLESVFQELGKLTGPSNQKRERVDEEQKLYTDDEDDVYKTNNIAYEDVVGGEDWSPIEEKIETQTQEEVRDSKENTEKNEQINEEMKRSGQLGLPDEENRRESKDQLSEDASKVITYLRRLVNAVGSGRSQSGPNGDRAARLLQKPLDSQSIYQLIEISRNLQIPPEDLIEMLKAGEKPNGLVEPEQDLELAVDLDDIPEADLDRPDMFQSKMLSKGGYPKAPGRGMVEAL…	Chromogranin/secretogranin																tr_Q4W8U9_Q4W8U9_MOUSE;sp_Q03517_SCG2_MOUSE
APYENLNDQELGEYLARM	PEAKS	tr_Q4W8U9_Q4W8U9_MOUSE;sp_Q03517_SCG2_MOUSE	0	0	1	0	0	1	SCG2	Q03517	Q4W8U9	Q4W8U9	NP01009	QRNQLLQKEPDLRLENVQKFPSPEMIRALEYIEKLRQQAHREESSPDYNPYQGVSVPLQLKENGEESHLAESSRDALSEDEWMRIILEALRQAENEPPSAPKENKPYALNLEKNFPVDTPDDYETQQWPERKLKHMRFPLMYEENSRENPFKRTNEIVEEQYTPQSLATLESVFQELGKLTGPSNQKRERVDEEQKLYTDDEDDVYKTNNIAYEDVVGGEDWSPIEEKIETQTQEEVRDSKENTEKNEQINEEMKRSGQLGLPDEENRRESKDQLSEDASKVITYLRRLVNAVGSGRSQSGPNGDRAARLLQKPLDSQSIYQLIEISRNLQIPPEDLIEMLKAGEKPNGLVEPEQDLELAVDLDDIPEADLDRPDMFQSKMLSKGGYPKAPGRGMVEAL…	Chromogranin/secretogranin	Secretogranin-2															tr_Q4W8U9_Q4W8U9_MOUSE;sp_Q03517_SCG2_MOUSE
ESKDQLSEDASKVIT	MS2Rescore + PEAKS	sp_Q03517_SCG2,tr_Q4W8U9_Q4W8U9	0	0	1	0	0	1	SCG2	Q03517	Q4W8U9	Q4W8U9	NP00933,NP01009	ESKDQLSEDASKVITYL,QRNQLLQKEPDLRLENVQKFPSPEMIRALEYIEKLRQQAHREESSPDYNPYQGVSVPLQLKENGEESHLAESSRDALSEDEWMRIILEALRQAENEPPSAPKENKPYALNLEKNFPVDTPDDYETQQWPERKLKHMRFPLMYEENSRENPFKRTNEIVEEQYTPQSLATLESVFQELGKLTGPSNQKRERVDEEQKLYTDDEDDVYKTNNIAYEDVVGGEDWSPIEEKIETQTQEEVRDSKENTEKNEQINEEMKRSGQLGLPDEENRRESKDQLSEDASKVITYLRRLVNAVGSGRSQSGPNGDRAARLLQKPLDSQSIYQLIEISRNLQIPPEDLIEMLKAGEKPNGLVEPEQDLELAVDLDDIPEADLDRPDMFQSKM…	Chromogranin/secretogranin ,Chromogranin/secretogranin																tr_Q4W8U9_Q4W8U9_MOUSE;sp_Q03517_SCG2_MOUSE
EYLNQEQAEQ(+0.98)GREH(-0.98)	PEAKS	tr_Q4W8U9_Q4W8U9_MOUSE;sp_Q03517_SCG2_MOUSE	0	0	1	0	0	1	SCG2	Q03517	Q4W8U9	Q4W8U9	NP01009	QRNQLLQKEPDLRLENVQKFPSPEMIRALEYIEKLRQQAHREESSPDYNPYQGVSVPLQLKENGEESHLAESSRDALSEDEWMRIILEALRQAENEPPSAPKENKPYALNLEKNFPVDTPDDYETQQWPERKLKHMRFPLMYEENSRENPFKRTNEIVEEQYTPQSLATLESVFQELGKLTGPSNQKRERVDEEQKLYTDDEDDVYKTNNIAYEDVVGGEDWSPIEEKIETQTQEEVRDSKENTEKNEQINEEMKRSGQLGLPDEENRRESKDQLSEDASKVITYLRRLVNAVGSGRSQSGPNGDRAARLLQKPLDSQSIYQLIEISRNLQIPPEDLIEMLKAGEKPNGLVEPEQDLELAVDLDDIPEADLDRPDMFQSKMLSKGGYPKAPGRGMVEAL…	Chromogranin/secretogranin	Secretogranin-2															tr_Q4W8U9_Q4W8U9_MOUSE;sp_Q03517_SCG2_MOUSE
GSSEPEAAPAPRRL	MS2Rescore + PEAKS	sp_Q9QXV0_PCS1N	0	0	0	0	1	1	PCS1N	Q9QXV0	0	0	NP04929	ARPVKEPRSLSAASAPLVETSTPLRLRRAVPRGEAAGAVQELARALAHLLEAERQERARAEAQEAEDQQARVLAQLLRAWGSPRASDPPLAPDDDPDAPAAQLARALLRARLDPAALAAQLVPAPAAAPRPRPPVYDDGPTGPDVEDAGDETPDVDPELLRYLLGRILTGSSEPEAAPAPRRLRRSVDQDLGPEVPPENVLGALLRVKRLENPSPQAPARRLLPP	ProSAAS																sp_Q9QXV0_PCS1N_MOUSE
IPVGSLKNEDTPN(+0.98)	PEAKS	tr_Q4W8U9_Q4W8U9_MOUSE;sp_Q03517_SCG2_MOUSE	0	0	1	0	0	1	SCG2	Q03517	Q4W8U9	Q4W8U9	NP01009	QRNQLLQKEPDLRLENVQKFPSPEMIRALEYIEKLRQQAHREESSPDYNPYQGVSVPLQLKENGEESHLAESSRDALSEDEWMRIILEALRQAENEPPSAPKENKPYALNLEKNFPVDTPDDYETQQWPERKLKHMRFPLMYEENSRENPFKRTNEIVEEQYTPQSLATLESVFQELGKLTGPSNQKRERVDEEQKLYTDDEDDVYKTNNIAYEDVVGGEDWSPIEEKIETQTQEEVRDSKENTEKNEQINEEMKRSGQLGLPDEENRRESKDQLSEDASKVITYLRRLVNAVGSGRSQSGPNGDRAARLLQKPLDSQSIYQLIEISRNLQIPPEDLIEMLKAGEKPNGLVEPEQDLELAVDLDDIPEADLDRPDMFQSKMLSKGGYPKAPGRGMVEAL…	Chromogranin/secretogranin	Secretogranin-2															tr_Q4W8U9_Q4W8U9_MOUSE;sp_Q03517_SCG2_MOUSE
IPVGSLKNEDTPNRQ(+0.98)YLDEDM	PEAKS	tr_Q4W8U9_Q4W8U9_MOUSE;sp_Q03517_SCG2_MOUSE	0	0	1	0	0	1	SCG2	Q03517	Q4W8U9	Q4W8U9	NP01009	QRNQLLQKEPDLRLENVQKFPSPEMIRALEYIEKLRQQAHREESSPDYNPYQGVSVPLQLKENGEESHLAESSRDALSEDEWMRIILEALRQAENEPPSAPKENKPYALNLEKNFPVDTPDDYETQQWPERKLKHMRFPLMYEENSRENPFKRTNEIVEEQYTPQSLATLESVFQELGKLTGPSNQKRERVDEEQKLYTDDEDDVYKTNNIAYEDVVGGEDWSPIEEKIETQTQEEVRDSKENTEKNEQINEEMKRSGQLGLPDEENRRESKDQLSEDASKVITYLRRLVNAVGSGRSQSGPNGDRAARLLQKPLDSQSIYQLIEISRNLQIPPEDLIEMLKAGEKPNGLVEPEQDLELAVDLDDIPEADLDRPDMFQSKMLSKGGYPKAPGRGMVEAL…	Chromogranin/secretogranin	Secretogranin-2															tr_Q4W8U9_Q4W8U9_MOUSE;sp_Q03517_SCG2_MOUSE
LSAERPLNEQIAE	PEAKS	sp_P47867-2_SCG3_MOUSE__II_3456604;sp_P47867_SCG3_MOUSE__II_3456604	0	0	1	0	0	1	SCG3, SCG3	P47867-2, P47867			NP01011	FPKPEGSQDKSLHNRELSAERPLNEQIAEAEADKIKKAFPSESKPSESNYSSVDNLNLLRAITEKETVEKERQSIRSPPFDNQLNVEDADSTKNRKLIDEYDSTKSGLDHKFQDDPDGLHQLDGTPLTAEDIVHKIATRIYEENDRGVFDKIVSKLLNLGLITESQAHTLEDEVAEALQKLISKEANNYEETLDKPTSRTENQDGKIPEKVTPVAAVQDGFTNRENDETVSNTLTLSNGLERRTNPHREDDFEELQYFPNFYALLTSIDSEKEAKEKETLITIMKTLIDFVKMMVKYGTISPEEGVSYLENLDETIALQTKNKLEKNTTDSKSKLFPAPPEKSQEETDSTKEEAAKMEKEYGSLKDSTKDDNSNLGGKTDEATGKTEAYLEAIRKNIEW…	Chromogranin/secretogranin	Secretogranin-3															sp_P47867-2_SCG3_MOUSE__II_3456604;sp_P47867_SCG3_MOUSE__II_3456604
Q(-17.03)APYENLNDQELGEYLAR	PEAKS	tr_Q4W8U9_Q4W8U9_MOUSE;sp_Q03517_SCG2_MOUSE	0	0	1	0	0	1	SCG2	Q03517	Q4W8U9	Q4W8U9	NP01009	QRNQLLQKEPDLRLENVQKFPSPEMIRALEYIEKLRQQAHREESSPDYNPYQGVSVPLQLKENGEESHLAESSRDALSEDEWMRIILEALRQAENEPPSAPKENKPYALNLEKNFPVDTPDDYETQQWPERKLKHMRFPLMYEENSRENPFKRTNEIVEEQYTPQSLATLESVFQELGKLTGPSNQKRERVDEEQKLYTDDEDDVYKTNNIAYEDVVGGEDWSPIEEKIETQTQEEVRDSKENTEKNEQINEEMKRSGQLGLPDEENRRESKDQLSEDASKVITYLRRLVNAVGSGRSQSGPNGDRAARLLQKPLDSQSIYQLIEISRNLQIPPEDLIEMLKAGEKPNGLVEPEQDLELAVDLDDIPEADLDRPDMFQSKMLSKGGYPKAPGRGMVEAL…	Chromogranin/secretogranin	Secretogranin-2															tr_Q4W8U9_Q4W8U9_MOUSE;sp_Q03517_SCG2_MOUSE
QELGKLTGPSN(+0.98)Q(-0.98)	PEAKS	tr_Q4W8U9_Q4W8U9_MOUSE;sp_Q03517_SCG2_MOUSE	0	0	1	1	1	3	SCG2	Q03517	Q4W8U9	Q4W8U9	NP01009,NP01010	QRNQLLQKEPDLRLENVQKFPSPEMIRALEYIEKLRQQAHREESSPDYNPYQGVSVPLQLKENGEESHLAESSRDALSEDEWMRIILEALRQAENEPPSAPKENKPYALNLEKNFPVDTPDDYETQQWPERKLKHMRFPLMYEENSRENPFKRTNEIVEEQYTPQSLATLESVFQELGKLTGPSNQKRERVDEEQKLYTDDEDDVYKTNNIAYEDVVGGEDWSPIEEKIETQTQEEVRDSKENTEKNEQINEEMKRSGQLGLPDEENRRESKDQLSEDASKVITYLRRLVNAVGSGRSQSGPNGDRAARLLQKPLDSQSIYQLIEISRNLQIPPEDLIEMLKAGEKPNGLVEPEQDLELAVDLDDIPEADLDRPDMFQSKMLSKGGYPKAPGRGMVEAL…	Chromogranin/secretogranin ,Chromogranin/secretogranin	Secretogranin-2,Secretoneurin															tr_Q4W8U9_Q4W8U9_MOUSE;sp_Q03517_SCG2_MOUSE
RPASPPSVPGGSQQGTPEE	MS2Rescore + PEAKS	tr_A0A087WQ93_A0A087WQ93,sp_Q0VGU4_VGF	0	0	1	0	0	1	VGF	Q0VGU4	A0A087WQ93	A0A087WQ93	0	Not found in Neuropep ref Mouse	Precursor not found in Neuropep																sp_Q0VGU4_VGF_MOUSE;tr_A0A087WQ93_A0A087WQ93_MOUSE
SLPSDEEGENYSKEVPE	PEAKS	sp_P22005_PENK_MOUSE;tr_Q3UXY8_Q3UXY8_MOUSE	0	0	2	0	0	2	PENK	P22005	Q3UXY8	Q3UXY8	NP04164	FAESLPSDEEGENYSKEVPEIE	Opioid	PENK(238-259) (By similarity)															sp_P22005_PENK_MOUSE;tr_Q3UXY8_Q3UXY8_MOUSE
VPERAPLPPPVPSQ(+0.98)FQA(-0.98)	PEAKS	sp_Q0VGU4_VGF_MOUSE	0	0	1	0	1	2	VGF	Q0VGU4			Not Found	Not Found	Not Found	Not Found															sp_Q0VGU4_VGF_MOUSE
WSRMDQLAKE	PEAKS	sp_P26339_CMGA_MOUSE;tr_Q3UN28_Q3UN28_MOUSE	0	0	1	0	0	1	CMGA	P26339	Q3UN28	Q3UN28	NP01004,NP01006	LPVNSPMTKGDTKVMKCVLEVISDSLSKPSPMPVSPECLETLQGDERILSILRHQNLLKELQDLALQGAKERAQQPLKQQQPPKQQQQQQQQQQQEQQHSSFEDELSEVFENQSPDAKHRDAAAEVPSRDTMEKRKDSDKGQQDGFEATTEGPRPQAFPEPNQESPMMGDSESPGEDTATNTQSPTSLPSQEHVDPQATGDSERGLSAQQQARKAKQEEKEEEEEEEAVAREKAGPEEVPTAASSSHFHAGYKAIQKDDGQSDSQAVDGDGKTEASEALPSEGKGELEHSQQEEDGEEAMVGTPQGLFPQGGKGRELEHKQEEEEEEEERLSREWEDKRWSRMDQLAKELTAEKRLEGEDDPDRSMKLSFRTRAYGFRDPGPQLRRGWRPSSREDSVEA…	Chromogranin/secretogranin ,Chromogranin/secretogranin	Chromogranin-A,WE-14 (By similarity)															sp_P26339_CMGA_MOUSE;tr_Q3UN28_Q3UN28_MOUSE
APPGRPDVFPPPLSSEHNGQ(+0.98)VAEDAVSRPKDDGVPEVRAA	PEAKS	sp_Q0VGU4_VGF_MOUSE;tr_A0A087WQ93_A0A087WQ93_MOUSE	0	0	0	2	0	2	VGF	Q0VGU4	A0A087WQ93	A0A087WQ93	Not Found	Not Found	Not Found	Not Found															sp_Q0VGU4_VGF_MOUSE;tr_A0A087WQ93_A0A087WQ93_MOUSE
FDPLQWKN(+0.98)SDFE(-0.98)	PEAKS	sp_P16014_SCG1_MOUSE;tr_Q3UZU8_Q3UZU8_MOUSE;tr_Q8BP91_Q8BP91_MOUSE	0	0	0	1	0	1	SCG1	P16014	Q3UZU8, Q8BP91	Q3UZU8, Q8BP91	NP01008	APVDNRDHNEEMVTRCIIEVLSNALSKSSVPTITPECRQVLKKSGKEVKGEEKGENQNSKFEVRLLRDPADASGTRWASSREDAGAPVEDSQGQTKVGNEKWTEGGGHSREGVDDQESLRPSNQQASKEAKIYHSEERVGKEREKEEGKIYPMGEHREDAGEEKKHIEDSGEKPNTFSNKRSEASAKKKDESVARADAHSMELEEKTHSREQSSQESGEETRRQEKPQELTDQDQSQEESQEGEEGEEGEEGEEGEEDSASEVTKRRPRHHHGRSGSNKSSYEGHPLSEERRPSPKESKEADVATVRLGEKRSHHLAHYRASEEEPEYGEESRSYRGLQYRGRGSEEDRAPRPRSEESQEREYKRNHPDSELESTANRHGEETEEERSYEGANGRQHRG…	Chromogranin/secretogranin	Secretogranin-1															sp_P16014_SCG1_MOUSE;tr_Q3UZU8_Q3UZU8_MOUSE;tr_Q8BP91_Q8BP91_MOUSE
HNGQVAEDAVSRPKDDGVPEVRAA	MS2Rescore + PEAKS	tr_A0A087WQ93_A0A087WQ93,sp_Q0VGU4_VGF	0	0	0	3	0	3	VGF	Q0VGU4	A0A087WQ93	A0A087WQ93	0	Not found in Neuropep ref Mouse	Precursor not found in Neuropep																sp_Q0VGU4_VGF_MOUSE;tr_A0A087WQ93_A0A087WQ93_MOUSE
HPDSELESTANR	MS2Rescore + PEAKS	tr_Q3UZU8_Q3UZU8,sp_P16014_SCG1,tr_Q8BP91_Q8BP91,tr_Q3UZP2_Q3UZP2	0	0	0	1	0	1	SCG1	P16014	Q3UZU8, Q8BP91, Q3UZP2	Q3UZU8, Q8BP91, Q3UZP2	NP01008	APVDNRDHNEEMVTRCIIEVLSNALSKSSVPTITPECRQVLKKSGKEVKGEEKGENQNSKFEVRLLRDPADASGTRWASSREDAGAPVEDSQGQTKVGNEKWTEGGGHSREGVDDQESLRPSNQQASKEAKIYHSEERVGKEREKEEGKIYPMGEHREDAGEEKKHIEDSGEKPNTFSNKRSEASAKKKDESVARADAHSMELEEKTHSREQSSQESGEETRRQEKPQELTDQDQSQEESQEGEEGEEGEEGEEGEEDSASEVTKRRPRHHHGRSGSNKSSYEGHPLSEERRPSPKESKEADVATVRLGEKRSHHLAHYRASEEEPEYGEESRSYRGLQYRGRGSEEDRAPRPRSEESQEREYKRNHPDSELESTANRHGEETEEERSYEGANGRQHRG…	Chromogranin/secretogranin																sp_P16014_SCG1_MOUSE;tr_Q3UZP2_Q3UZP2_MOUSE;tr_Q3UZU8_Q3UZU8_MOUSE;tr_Q8BP91_Q8BP91_MOUSE
LGALFNPYFDPLQWKNSDFE	MS2Rescore + PEAKS	tr_Q3UZU8_Q3UZU8,sp_P16014_SCG1,tr_Q8BP91_Q8BP91	1	0	0	3	0	4	SCG1	P16014	Q3UZU8, Q8BP91	Q3UZU8, Q8BP91	NP01008	APVDNRDHNEEMVTRCIIEVLSNALSKSSVPTITPECRQVLKKSGKEVKGEEKGENQNSKFEVRLLRDPADASGTRWASSREDAGAPVEDSQGQTKVGNEKWTEGGGHSREGVDDQESLRPSNQQASKEAKIYHSEERVGKEREKEEGKIYPMGEHREDAGEEKKHIEDSGEKPNTFSNKRSEASAKKKDESVARADAHSMELEEKTHSREQSSQESGEETRRQEKPQELTDQDQSQEESQEGEEGEEGEEGEEGEEDSASEVTKRRPRHHHGRSGSNKSSYEGHPLSEERRPSPKESKEADVATVRLGEKRSHHLAHYRASEEEPEYGEESRSYRGLQYRGRGSEEDRAPRPRSEESQEREYKRNHPDSELESTANRHGEETEEERSYEGANGRQHRG…	Chromogranin/secretogranin																sp_P16014_SCG1_MOUSE;tr_Q3UZU8_Q3UZU8_MOUSE;tr_Q8BP91_Q8BP91_MOUSE
PVGSLKNEDTPNR	MS2Rescore + PEAKS	sp_Q03517_SCG2,tr_Q4W8U9_Q4W8U9	0	0	0	1	0	1	SCG2	Q03517	Q4W8U9	Q4W8U9	NP01009	QRNQLLQKEPDLRLENVQKFPSPEMIRALEYIEKLRQQAHREESSPDYNPYQGVSVPLQLKENGEESHLAESSRDALSEDEWMRIILEALRQAENEPPSAPKENKPYALNLEKNFPVDTPDDYETQQWPERKLKHMRFPLMYEENSRENPFKRTNEIVEEQYTPQSLATLESVFQELGKLTGPSNQKRERVDEEQKLYTDDEDDVYKTNNIAYEDVVGGEDWSPIEEKIETQTQEEVRDSKENTEKNEQINEEMKRSGQLGLPDEENRRESKDQLSEDASKVITYLRRLVNAVGSGRSQSGPNGDRAARLLQKPLDSQSIYQLIEISRNLQIPPEDLIEMLKAGEKPNGLVEPEQDLELAVDLDDIPEADLDRPDMFQSKMLSKGGYPKAPGRGMVEAL…	Chromogranin/secretogranin																tr_Q4W8U9_Q4W8U9_MOUSE;sp_Q03517_SCG2_MOUSE
QPVVPAEATDPVEQRAQEAPR	MS2Rescore + PEAKS	sp_P09240_CCKN__II_2424256,tr_A0A1L1SU12_A0A1L1SU12__II_3501794,tr_Q8R041_Q8R041,tr_A0A1L1SRD3_A0A1L1SRD3	1	0	0	5	1	7	CCKN	P09240	A0A1L1SU12, Q8R041, A0A1L1SRD3	A0A1L1SU12, Q8R041, A0A1L1SRD3	NP02259	QPVVPAEATDPVEQRAQEAPRRQLRAVLRTDGEPRARLGALLARYIQQVRKAPSGRMSVLKNLQSLDPSHRISDRDYMGWMDFGRRSAEDYEYPS	Gastrin/cholecystokinin																sp_P09240_CCKN_MOUSE__II_2424256
QYLDEDMLLKVLE	MS2Rescore + PEAKS	sp_Q03517_SCG2,tr_Q4W8U9_Q4W8U9	0	0	0	1	0	1	SCG2	Q03517	Q4W8U9	Q4W8U9	NP01009	QRNQLLQKEPDLRLENVQKFPSPEMIRALEYIEKLRQQAHREESSPDYNPYQGVSVPLQLKENGEESHLAESSRDALSEDEWMRIILEALRQAENEPPSAPKENKPYALNLEKNFPVDTPDDYETQQWPERKLKHMRFPLMYEENSRENPFKRTNEIVEEQYTPQSLATLESVFQELGKLTGPSNQKRERVDEEQKLYTDDEDDVYKTNNIAYEDVVGGEDWSPIEEKIETQTQEEVRDSKENTEKNEQINEEMKRSGQLGLPDEENRRESKDQLSEDASKVITYLRRLVNAVGSGRSQSGPNGDRAARLLQKPLDSQSIYQLIEISRNLQIPPEDLIEMLKAGEKPNGLVEPEQDLELAVDLDDIPEADLDRPDMFQSKMLSKGGYPKAPGRGMVEAL…	Chromogranin/secretogranin																tr_Q4W8U9_Q4W8U9_MOUSE;sp_Q03517_SCG2_MOUSE
RMSVLKNLQSLDPSHRISD	MS2Rescore + PEAKS	chr9_-1_121490068_121493414_ENSMUST00000216138__II_2424256_TX=10090,sp_P09240_CCKN__II_2424256	0	0	0	6	0	6	CCKN	P09240	0	0	NP02259,NP02261	QPVVPAEATDPVEQRAQEAPRRQLRAVLRTDGEPRARLGALLARYIQQVRKAPSGRMSVLKNLQSLDPSHRISDRDYMGWMDFGRRSAEDYEYPS,KAPSGRMSVLKNLQSLDPSHRISDRDYMGWMDF	Gastrin/cholecystokinin,Gastrin/cholecystokinin																pseudoprot_323;sp_P09240_CCKN_MOUSE__II_2424256
RQYLDEDMLLKVLE	PEAKS	tr_Q4W8U9_Q4W8U9_MOUSE;sp_Q03517_SCG2_MOUSE	0	0	0	3	0	3	SCG2	Q03517	Q4W8U9	Q4W8U9	NP01009	QRNQLLQKEPDLRLENVQKFPSPEMIRALEYIEKLRQQAHREESSPDYNPYQGVSVPLQLKENGEESHLAESSRDALSEDEWMRIILEALRQAENEPPSAPKENKPYALNLEKNFPVDTPDDYETQQWPERKLKHMRFPLMYEENSRENPFKRTNEIVEEQYTPQSLATLESVFQELGKLTGPSNQKRERVDEEQKLYTDDEDDVYKTNNIAYEDVVGGEDWSPIEEKIETQTQEEVRDSKENTEKNEQINEEMKRSGQLGLPDEENRRESKDQLSEDASKVITYLRRLVNAVGSGRSQSGPNGDRAARLLQKPLDSQSIYQLIEISRNLQIPPEDLIEMLKAGEKPNGLVEPEQDLELAVDLDDIPEADLDRPDMFQSKMLSKGGYPKAPGRGMVEAL…	Chromogranin/secretogranin	Secretogranin-2															tr_Q4W8U9_Q4W8U9_MOUSE;sp_Q03517_SCG2_MOUSE
SSPETLISDLLMKESTEN(+0.98)APR(-0.98)	PEAKS	pseudoprot_3864	0	0	0	1	2	3					NP03901	SSPETLISDLLMKESTENAPRTRLEDPSMW	NPY	C-flanking peptide of NPY															pseudoprot_3864
SVDQDLGPEVPPENVLGALL	PEAKS	sp_Q9QXV0_PCS1N_MOUSE	0	0	0	5	2	7	PCS1N	Q9QXV0			NP04929,NP04931,NP04936,NP04938	ARPVKEPRSLSAASAPLVETSTPLRLRRAVPRGEAAGAVQELARALAHLLEAERQERARAEAQEAEDQQARVLAQLLRAWGSPRASDPPLAPDDDPDAPAAQLARALLRARLDPAALAAQLVPAPAAAPRPRPPVYDDGPTGPDVEDAGDETPDVDPELLRYLLGRILTGSSEPEAAPAPRRLRRSVDQDLGPEVPPENVLGALLRVKRLENPSPQAPARRLLPP,SVDQDLGPEVPPENVLGALLRVKRLENPSPQAPARRLLPP,SVDQDLGPEVPPENVLGALLRV,SVDQDLGPEVPPENVLGALL	ProSAAS,ProSAAS,ProSAAS,ProSAAS	ProSAAS,Big PEN-LEN,PEN,PEN-20															sp_Q9QXV0_PCS1N_MOUSE
SVDQDLGPEVPPENVLGALLRV	MS2Rescore + PEAKS	sp_Q9QXV0_PCS1N	0	0	0	7	2	9	PCS1N	Q9QXV0	0	0	NP04929,NP04931,NP04936	ARPVKEPRSLSAASAPLVETSTPLRLRRAVPRGEAAGAVQELARALAHLLEAERQERARAEAQEAEDQQARVLAQLLRAWGSPRASDPPLAPDDDPDAPAAQLARALLRARLDPAALAAQLVPAPAAAPRPRPPVYDDGPTGPDVEDAGDETPDVDPELLRYLLGRILTGSSEPEAAPAPRRLRRSVDQDLGPEVPPENVLGALLRVKRLENPSPQAPARRLLPP,SVDQDLGPEVPPENVLGALLRVKRLENPSPQAPARRLLPP,SVDQDLGPEVPPENVLGALLRV	ProSAAS,ProSAAS,ProSAAS																sp_Q9QXV0_PCS1N_MOUSE
SVDQDLGPEVPPENVLGALLRVK	MS2Rescore + PEAKS	sp_Q9QXV0_PCS1N	0	0	0	3	0	3	PCS1N	Q9QXV0	0	0	NP04929,NP04931	ARPVKEPRSLSAASAPLVETSTPLRLRRAVPRGEAAGAVQELARALAHLLEAERQERARAEAQEAEDQQARVLAQLLRAWGSPRASDPPLAPDDDPDAPAAQLARALLRARLDPAALAAQLVPAPAAAPRPRPPVYDDGPTGPDVEDAGDETPDVDPELLRYLLGRILTGSSEPEAAPAPRRLRRSVDQDLGPEVPPENVLGALLRVKRLENPSPQAPARRLLPP,SVDQDLGPEVPPENVLGALLRVKRLENPSPQAPARRLLPP	ProSAAS,ProSAAS																sp_Q9QXV0_PCS1N_MOUSE
TDPVEQRAQEAP	PEAKS	sp_P09240_CCKN_MOUSE__II_2424256	0	0	0	3	0	3	CCKN	P09240			NP02259	QPVVPAEATDPVEQRAQEAPRRQLRAVLRTDGEPRARLGALLARYIQQVRKAPSGRMSVLKNLQSLDPSHRISDRDYMGWMDFGRRSAEDYEYPS	Gastrin/cholecystokinin	Cholecystokinin															sp_P09240_CCKN_MOUSE__II_2424256
TLESVFQELGKLTGP	PEAKS	tr_Q4W8U9_Q4W8U9_MOUSE;sp_Q03517_SCG2_MOUSE	0	0	0	1	0	1	SCG2	Q03517	Q4W8U9	Q4W8U9	NP01009,NP01010	QRNQLLQKEPDLRLENVQKFPSPEMIRALEYIEKLRQQAHREESSPDYNPYQGVSVPLQLKENGEESHLAESSRDALSEDEWMRIILEALRQAENEPPSAPKENKPYALNLEKNFPVDTPDDYETQQWPERKLKHMRFPLMYEENSRENPFKRTNEIVEEQYTPQSLATLESVFQELGKLTGPSNQKRERVDEEQKLYTDDEDDVYKTNNIAYEDVVGGEDWSPIEEKIETQTQEEVRDSKENTEKNEQINEEMKRSGQLGLPDEENRRESKDQLSEDASKVITYLRRLVNAVGSGRSQSGPNGDRAARLLQKPLDSQSIYQLIEISRNLQIPPEDLIEMLKAGEKPNGLVEPEQDLELAVDLDDIPEADLDRPDMFQSKMLSKGGYPKAPGRGMVEAL…	Chromogranin/secretogranin ,Chromogranin/secretogranin	Secretogranin-2,Secretoneurin															tr_Q4W8U9_Q4W8U9_MOUSE;sp_Q03517_SCG2_MOUSE
VVPAEATDPVEQRAQEAPRRQL	MS2Rescore + PEAKS	sp_P09240_CCKN__II_2424256,tr_A0A1L1SU12_A0A1L1SU12__II_3501794,tr_Q8R041_Q8R041,tr_A0A1L1SRD3_A0A1L1SRD3	2	3	0	3	1	9	CCKN	P09240	A0A1L1SU12, Q8R041, A0A1L1SRD3	A0A1L1SU12, Q8R041, A0A1L1SRD3	NP02259	QPVVPAEATDPVEQRAQEAPRRQLRAVLRTDGEPRARLGALLARYIQQVRKAPSGRMSVLKNLQSLDPSHRISDRDYMGWMDFGRRSAEDYEYPS	Gastrin/cholecystokinin																sp_P09240_CCKN_MOUSE__II_2424256
YEGHPLSEE	MS2Rescore + PEAKS	tr_Q3UZU8_Q3UZU8,sp_P16014_SCG1,tr_Q8BP91_Q8BP91,tr_Q3UZP2_Q3UZP2	0	0	0	3	0	3	SCG1	P16014	Q3UZU8, Q8BP91, Q3UZP2	Q3UZU8, Q8BP91, Q3UZP2	NP01008	APVDNRDHNEEMVTRCIIEVLSNALSKSSVPTITPECRQVLKKSGKEVKGEEKGENQNSKFEVRLLRDPADASGTRWASSREDAGAPVEDSQGQTKVGNEKWTEGGGHSREGVDDQESLRPSNQQASKEAKIYHSEERVGKEREKEEGKIYPMGEHREDAGEEKKHIEDSGEKPNTFSNKRSEASAKKKDESVARADAHSMELEEKTHSREQSSQESGEETRRQEKPQELTDQDQSQEESQEGEEGEEGEEGEEGEEDSASEVTKRRPRHHHGRSGSNKSSYEGHPLSEERRPSPKESKEADVATVRLGEKRSHHLAHYRASEEEPEYGEESRSYRGLQYRGRGSEEDRAPRPRSEESQEREYKRNHPDSELESTANRHGEETEEERSYEGANGRQHRG…	Chromogranin/secretogranin																sp_P16014_SCG1_MOUSE;tr_Q3UZP2_Q3UZP2_MOUSE;tr_Q3UZU8_Q3UZU8_MOUSE;tr_Q8BP91_Q8BP91_MOUSE
YIQQVRKAPSGRMSVLKNLQSLDPSHRISD	MS2Rescore + PEAKS	sp_P09240_CCKN__II_2424256	2	0	0	3	2	7	CCKN	P09240	0	0	NP02259	QPVVPAEATDPVEQRAQEAPRRQLRAVLRTDGEPRARLGALLARYIQQVRKAPSGRMSVLKNLQSLDPSHRISDRDYMGWMDFGRRSAEDYEYPS	Gastrin/cholecystokinin																sp_P09240_CCKN_MOUSE__II_2424256
YLDEDMLLKVLE	MS2Rescore + PEAKS	sp_Q03517_SCG2,tr_Q4W8U9_Q4W8U9	0	0	0	1	0	1	SCG2	Q03517	Q4W8U9	Q4W8U9	NP01009	QRNQLLQKEPDLRLENVQKFPSPEMIRALEYIEKLRQQAHREESSPDYNPYQGVSVPLQLKENGEESHLAESSRDALSEDEWMRIILEALRQAENEPPSAPKENKPYALNLEKNFPVDTPDDYETQQWPERKLKHMRFPLMYEENSRENPFKRTNEIVEEQYTPQSLATLESVFQELGKLTGPSNQKRERVDEEQKLYTDDEDDVYKTNNIAYEDVVGGEDWSPIEEKIETQTQEEVRDSKENTEKNEQINEEMKRSGQLGLPDEENRRESKDQLSEDASKVITYLRRLVNAVGSGRSQSGPNGDRAARLLQKPLDSQSIYQLIEISRNLQIPPEDLIEMLKAGEKPNGLVEPEQDLELAVDLDDIPEADLDRPDMFQSKMLSKGGYPKAPGRGMVEAL…	Chromogranin/secretogranin																tr_Q4W8U9_Q4W8U9_MOUSE;sp_Q03517_SCG2_MOUSE
FPKPEGSQDKSLHNRELS	MS2Rescore + PEAKS	sp_P47867_SCG3__II_3456604,sp_P47867-2_SCG3__II_3456604,tr_A0A1Y7VLI5_A0A1Y7VLI5	0	0	1	2	4	7	SCG3, SCG3	P47867, P47867-2	A0A1Y7VLI5	A0A1Y7VLI5	NP01011	FPKPEGSQDKSLHNRELSAERPLNEQIAEAEADKIKKAFPSESKPSESNYSSVDNLNLLRAITEKETVEKERQSIRSPPFDNQLNVEDADSTKNRKLIDEYDSTKSGLDHKFQDDPDGLHQLDGTPLTAEDIVHKIATRIYEENDRGVFDKIVSKLLNLGLITESQAHTLEDEVAEALQKLISKEANNYEETLDKPTSRTENQDGKIPEKVTPVAAVQDGFTNRENDETVSNTLTLSNGLERRTNPHREDDFEELQYFPNFYALLTSIDSEKEAKEKETLITIMKTLIDFVKMMVKYGTISPEEGVSYLENLDETIALQTKNKLEKNTTDSKSKLFPAPPEKSQEETDSTKEEAAKMEKEYGSLKDSTKDDNSNLGGKTDEATGKTEAYLEAIRKNIEW…	Chromogranin/secretogranin																pseudoprot_4083;sp_P47867-2_SCG3_MOUSE__II_3456604;sp_P47867_SCG3_MOUSE__II_3456604
MSESAPLPETHQFGEGVSSPKTHLGETLTPLSKAYQSLG	PEAKS	sp_Q0VGU4_VGF_MOUSE	0	0	0	1	0	1	VGF	Q0VGU4			Not Found	Not Found	Not Found	Not Found															sp_Q0VGU4_VGF_MOUSE
SSPETLISDLLMKESTENAP	MS2Rescore + PEAKS	sp_P57774_NPY__chr6_1_49823598_49829327_ENSMUST00000031843	0	0	0	1	0	1	NPY	P57774	0	0	NP03901	SSPETLISDLLMKESTENAPRTRLEDPSMW	NPY																pseudoprot_3864
VLEYLNQEQAEQGREHL	MS2Rescore + PEAKS	sp_Q03517_SCG2,tr_Q4W8U9_Q4W8U9	0	0	0	1	0	1	SCG2	Q03517	Q4W8U9	Q4W8U9	NP01009	QRNQLLQKEPDLRLENVQKFPSPEMIRALEYIEKLRQQAHREESSPDYNPYQGVSVPLQLKENGEESHLAESSRDALSEDEWMRIILEALRQAENEPPSAPKENKPYALNLEKNFPVDTPDDYETQQWPERKLKHMRFPLMYEENSRENPFKRTNEIVEEQYTPQSLATLESVFQELGKLTGPSNQKRERVDEEQKLYTDDEDDVYKTNNIAYEDVVGGEDWSPIEEKIETQTQEEVRDSKENTEKNEQINEEMKRSGQLGLPDEENRRESKDQLSEDASKVITYLRRLVNAVGSGRSQSGPNGDRAARLLQKPLDSQSIYQLIEISRNLQIPPEDLIEMLKAGEKPNGLVEPEQDLELAVDLDDIPEADLDRPDMFQSKMLSKGGYPKAPGRGMVEAL…	Chromogranin/secretogranin																tr_Q4W8U9_Q4W8U9_MOUSE;sp_Q03517_SCG2_MOUSE
YPQSKWQ(+0.98)EQE(-0.98)	PEAKS	sp_P16014_SCG1_MOUSE;tr_Q3UZU8_Q3UZU8_MOUSE;tr_Q8BP91_Q8BP91_MOUSE	0	0	0	1	0	1	SCG1	P16014	Q3UZU8, Q8BP91	Q3UZU8, Q8BP91	NP01008	APVDNRDHNEEMVTRCIIEVLSNALSKSSVPTITPECRQVLKKSGKEVKGEEKGENQNSKFEVRLLRDPADASGTRWASSREDAGAPVEDSQGQTKVGNEKWTEGGGHSREGVDDQESLRPSNQQASKEAKIYHSEERVGKEREKEEGKIYPMGEHREDAGEEKKHIEDSGEKPNTFSNKRSEASAKKKDESVARADAHSMELEEKTHSREQSSQESGEETRRQEKPQELTDQDQSQEESQEGEEGEEGEEGEEGEEDSASEVTKRRPRHHHGRSGSNKSSYEGHPLSEERRPSPKESKEADVATVRLGEKRSHHLAHYRASEEEPEYGEESRSYRGLQYRGRGSEEDRAPRPRSEESQEREYKRNHPDSELESTANRHGEETEEERSYEGANGRQHRG…	Chromogranin/secretogranin	Secretogranin-1															sp_P16014_SCG1_MOUSE;tr_Q3UZU8_Q3UZU8_MOUSE;tr_Q8BP91_Q8BP91_MOUSE
AVLRTDGEPRARLGALLA	MS2Rescore + PEAKS	sp_P09240_CCKN__II_2424256,tr_A0A1L1SU12_A0A1L1SU12__II_3501794,tr_Q8R041_Q8R041,tr_A0A1L1SRD3_A0A1L1SRD3	1	0	0	0	0	1	CCKN	P09240	A0A1L1SU12, Q8R041, A0A1L1SRD3	A0A1L1SU12, Q8R041, A0A1L1SRD3	NP02259	QPVVPAEATDPVEQRAQEAPRRQLRAVLRTDGEPRARLGALLARYIQQVRKAPSGRMSVLKNLQSLDPSHRISDRDYMGWMDFGRRSAEDYEYPS	Gastrin/cholecystokinin																sp_P09240_CCKN_MOUSE__II_2424256
HNGQVAEDAVSRPKDDGVPEVRA	PEAKS	sp_Q0VGU4_VGF_MOUSE	0	0	0	1	0	1	VGF	Q0VGU4			Not Found	Not Found	Not Found	Not Found															sp_Q0VGU4_VGF_MOUSE
Q(-17.03)PVVPAEATDPVEQRAQ(+0.98)EAP	PEAKS	pseudoprot_no_accession	0	0	0	1	0	1					NP02259	QPVVPAEATDPVEQRAQEAPRRQLRAVLRTDGEPRARLGALLARYIQQVRKAPSGRMSVLKNLQSLDPSHRISDRDYMGWMDFGRRSAEDYEYPS	Gastrin/cholecystokinin	Cholecystokinin															pseudoprot_no_accession
Q(-17.03)PVVPAEATDPVEQRAQEAPR	PEAKS	sp_P09240_CCKN_MOUSE__II_2424256	0	0	0	1	0	1	CCKN	P09240			NP02259	QPVVPAEATDPVEQRAQEAPRRQLRAVLRTDGEPRARLGALLARYIQQVRKAPSGRMSVLKNLQSLDPSHRISDRDYMGWMDFGRRSAEDYEYPS	Gastrin/cholecystokinin	Cholecystokinin															sp_P09240_CCKN_MOUSE__II_2424256
VPERAPLPPPVPSQ(+0.98)FQ(-0.98)	PEAKS	sp_Q0VGU4_VGF_MOUSE	0	0	0	1	0	1	VGF	Q0VGU4			Not Found	Not Found	Not Found	Not Found															sp_Q0VGU4_VGF_MOUSE
VPRGEAAGAVQELA(-0.98)	PEAKS	sp_Q9QXV0_PCS1N_MOUSE	0	0	0	1	0	1	PCS1N	Q9QXV0			NP04929	ARPVKEPRSLSAASAPLVETSTPLRLRRAVPRGEAAGAVQELARALAHLLEAERQERARAEAQEAEDQQARVLAQLLRAWGSPRASDPPLAPDDDPDAPAAQLARALLRARLDPAALAAQLVPAPAAAPRPRPPVYDDGPTGPDVEDAGDETPDVDPELLRYLLGRILTGSSEPEAAPAPRRLRRSVDQDLGPEVPPENVLGALLRVKRLENPSPQAPARRLLPP	ProSAAS	ProSAAS															sp_Q9QXV0_PCS1N_MOUSE
AEEEAVWGDGSPEPSPR	MS2Rescore + PEAKS	sp_P01193_COLI	0	0	0	0	6	6	COLI	P01193	0	0	0	Not found in Neuropep ref	POMC																sp_P01193_COLI_MOUSE
AEEEAVWGDGSPEPSPRE(-0.98)	PEAKS	sp_P01193_COLI_MOUSE	0	0	0	0	77	77	COLI	P01193			Not Found	Not Found	Opioid	Not Found															sp_P01193_COLI_MOUSE
AEEEAVWGDGSPEPSPREG	MS2Rescore + PEAKS	sp_P01193_COLI	0	0	0	0	10	10	COLI	P01193	0	0	0	Not found in Neuropep ref	POMC																sp_P01193_COLI_MOUSE
ANSNPAMAPRE	MS2Rescore + PEAKS	tr_Q545V6_Q545V6	0	0	0	0	3	3	0	0	Q545V6	Q545V6	NP05411	SANSNPAMAPRERKAGCKNFFWKTFTSC	Somastostatin																tr_Q545V6_Q545V6_MOUSE
AVWGDGSPEPSPR	MS2Rescore + PEAKS	sp_P01193_COLI	0	0	0	0	2	2	COLI	P01193	0	0	0	Not found in Neuropep ref	POMC																sp_P01193_COLI_MOUSE
AVWGDGSPEPSPRE	MS2Rescore + PEAKS	sp_P01193_COLI	0	0	0	0	45	45	COLI	P01193	0	0	0	Not found in Neuropep ref	POMC																sp_P01193_COLI_MOUSE
AVWGDGSPEPSPRE(-0.98)	PEAKS	sp_P01193_COLI_MOUSE	0	0	0	0	33	33	COLI	P01193			Not Found	Not Found	Opioid	Not Found															sp_P01193_COLI_MOUSE
EAVWGDGSPEPSPR	MS2Rescore + PEAKS	sp_P01193_COLI	0	0	0	0	2	2	COLI	P01193	0	0	0	Not found in Neuropep ref	POMC																sp_P01193_COLI_MOUSE
EAVWGDGSPEPSPRE	MS2Rescore + PEAKS	sp_P01193_COLI	0	0	0	0	28	28	COLI	P01193	0	0	0	Not found in Neuropep ref	POMC																sp_P01193_COLI_MOUSE
EAVWGDGSPEPSPRE(-0.98)	PEAKS	sp_P01193_COLI_MOUSE	0	0	0	0	26	26	COLI	P01193			Not Found	Not Found	Opioid	Not Found															sp_P01193_COLI_MOUSE
EEAVWGDGSPEPSPRE(-0.98)	PEAKS	sp_P01193_COLI_MOUSE	0	0	0	0	11	11	COLI	P01193			Not Found	Not Found	Opioid	Not Found															sp_P01193_COLI_MOUSE
EEEAVWGDGSPEPSPRE(-0.98)	PEAKS	sp_P01193_COLI_MOUSE	0	0	0	0	22	22	COLI	P01193			Not Found	Not Found	Opioid	Not Found															sp_P01193_COLI_MOUSE
EHFRWGKPV(-0.98)	PEAKS	sp_P01193_COLI_MOUSE	0	0	0	0	4	4	COLI	P01193			NP04076,NP04903,NP04907	SYSEHFRWGKPV,SYSMEHFRWGKPVGKKRRPVKVYPNVAENESAEAFPLEF,SYSMEHFRWGKPV	POMC,POMC	Alpha-MSH (oxidized),Corticotropin,Melanotropin alpha															sp_P01193_COLI_MOUSE
EKSQTPLVTLFKNAIIKN	MS2Rescore + PEAKS	sp_P01193_COLI	0	0	0	0	7	7	COLI	P01193	0	0	NP04077,NP04902,NP04905	YGGFMTSEKSQTPLVTLFKNAIIKNAH,YGGFMTSEKSQTPLVTLFKNAIIKNAHKKGQ,ELEGERPLGLEQVLESDAEKDDGPYRVEHFRWSNPPKDKRYGGFMTSEKSQTPLVTLFKNAIIKNAHKKGQ	POMC,POMC																sp_P01193_COLI_MOUSE
EKSQTPLVTLFKNAIIKNAH	MS2Rescore + PEAKS	sp_P01193_COLI	0	0	0	0	8	8	COLI	P01193	0	0	NP04077,NP04902,NP04905	YGGFMTSEKSQTPLVTLFKNAIIKNAH,YGGFMTSEKSQTPLVTLFKNAIIKNAHKKGQ,ELEGERPLGLEQVLESDAEKDDGPYRVEHFRWSNPPKDKRYGGFMTSEKSQTPLVTLFKNAIIKNAHKKGQ	POMC,POMC																sp_P01193_COLI_MOUSE
ELEGERPLGLEQ	MS2Rescore + PEAKS	sp_P01193_COLI	0	0	0	0	3	3	COLI	P01193	0	0	NP04905,NP04906	ELEGERPLGLEQVLESDAEKDDGPYRVEHFRWSNPPKDKRYGGFMTSEKSQTPLVTLFKNAIIKNAHKKGQ,ELEGERPLGLEQVLESDAEKDDGPYRVEHFRWSNPPKD	POMC,POMC																sp_P01193_COLI_MOUSE
ELEGERPLGLEQVLE	MS2Rescore + PEAKS	sp_P01193_COLI	0	0	0	0	4	4	COLI	P01193	0	0	NP04905,NP04906	ELEGERPLGLEQVLESDAEKDDGPYRVEHFRWSNPPKDKRYGGFMTSEKSQTPLVTLFKNAIIKNAHKKGQ,ELEGERPLGLEQVLESDAEKDDGPYRVEHFRWSNPPKD	POMC,POMC																sp_P01193_COLI_MOUSE
ELEGERPLGLEQVLESD	MS2Rescore + PEAKS	sp_P01193_COLI	0	0	0	0	4	4	COLI	P01193	0	0	NP04905,NP04906	ELEGERPLGLEQVLESDAEKDDGPYRVEHFRWSNPPKDKRYGGFMTSEKSQTPLVTLFKNAIIKNAHKKGQ,ELEGERPLGLEQVLESDAEKDDGPYRVEHFRWSNPPKD	POMC,POMC																sp_P01193_COLI_MOUSE
ESVDSAKPRVY	MS2Rescore + PEAKS	sp_P35455_NEU2	0	0	0	0	3	3	NEU2	P35455	0	0	NP05898	AREPSNATQLDGPARALLLRLVQLAGTRESVDSAKPRVY	Vasopressin/oxytocin																sp_P35455_NEU2_MOUSE
ETPVFPGNGDEQPLTENPR	MS2Rescore + PEAKS	tr_A0A1W2P7R2_A0A1W2P7R2,sp_P01193_COLI	0	0	0	0	6	6	COLI	P01193	A0A1W2P7R2	A0A1W2P7R2	NP04910	WCLESSQCQDLTTESNLLACIRACKLDLSLETPVFPGNGDEQPLTENPRKYVMGHFRWDRFGPRNSSSAGSAAQ	POMC																sp_P01193_COLI_MOUSE;pseudoprot_3324
FGPRN(+0.98)SSSAGSAAQ	PEAKS	sp_P01193_COLI_MOUSE	0	0	0	0	8	8	COLI	P01193			NP04910	WCLESSQCQDLTTESNLLACIRACKLDLSLETPVFPGNGDEQPLTENPRKYVMGHFRWDRFGPRNSSSAGSAAQ	POMC	NPP															sp_P01193_COLI_MOUSE
FKNAIIKN	PEAKS	sp_P01193_COLI_MOUSE	0	0	0	0	5	5	COLI	P01193			NP04077,NP04902,NP04905	YGGFMTSEKSQTPLVTLFKNAIIKNAH,YGGFMTSEKSQTPLVTLFKNAIIKNAHKKGQ,ELEGERPLGLEQVLESDAEKDDGPYRVEHFRWSNPPKDKRYGGFMTSEKSQTPLVTLFKNAIIKNAHKKGQ	POMC,POMC	beta-endorphin,Beta-endorphin,Lipotropin beta															sp_P01193_COLI_MOUSE
FMTSEKSQTPLVTLFKNAIIKNAH	MS2Rescore + PEAKS	sp_P01193_COLI	0	0	0	0	4	4	COLI	P01193	0	0	NP04077,NP04902,NP04905	YGGFMTSEKSQTPLVTLFKNAIIKNAH,YGGFMTSEKSQTPLVTLFKNAIIKNAHKKGQ,ELEGERPLGLEQVLESDAEKDDGPYRVEHFRWSNPPKDKRYGGFMTSEKSQTPLVTLFKNAIIKNAHKKGQ	POMC,POMC																sp_P01193_COLI_MOUSE
GDEQPLTENPR	MS2Rescore + PEAKS	tr_A0A1W2P7R2_A0A1W2P7R2,sp_P01193_COLI	0	0	0	0	8	8	COLI	P01193	A0A1W2P7R2	A0A1W2P7R2	NP04910	WCLESSQCQDLTTESNLLACIRACKLDLSLETPVFPGNGDEQPLTENPRKYVMGHFRWDRFGPRNSSSAGSAAQ	POMC																sp_P01193_COLI_MOUSE;pseudoprot_3324
GGFMTSEKSQTPLVTLFKNAIIKNAHKKGQ	MS2Rescore + PEAKS	sp_P01193_COLI	0	0	0	0	3	3	COLI	P01193	0	0	NP04902,NP04905	YGGFMTSEKSQTPLVTLFKNAIIKNAHKKGQ,ELEGERPLGLEQVLESDAEKDDGPYRVEHFRWSNPPKDKRYGGFMTSEKSQTPLVTLFKNAIIKNAHKKGQ	POMC,POMC																sp_P01193_COLI_MOUSE
GMENVVNQKSPYFPNQYSQDKAL	MS2Rescore + PEAKS	sp_Q03517_SCG2,tr_Q4W8U9_Q4W8U9	0	0	0	0	4	4	SCG2	Q03517	Q4W8U9	Q4W8U9	NP01009	QRNQLLQKEPDLRLENVQKFPSPEMIRALEYIEKLRQQAHREESSPDYNPYQGVSVPLQLKENGEESHLAESSRDALSEDEWMRIILEALRQAENEPPSAPKENKPYALNLEKNFPVDTPDDYETQQWPERKLKHMRFPLMYEENSRENPFKRTNEIVEEQYTPQSLATLESVFQELGKLTGPSNQKRERVDEEQKLYTDDEDDVYKTNNIAYEDVVGGEDWSPIEEKIETQTQEEVRDSKENTEKNEQINEEMKRSGQLGLPDEENRRESKDQLSEDASKVITYLRRLVNAVGSGRSQSGPNGDRAARLLQKPLDSQSIYQLIEISRNLQIPPEDLIEMLKAGEKPNGLVEPEQDLELAVDLDDIPEADLDRPDMFQSKMLSKGGYPKAPGRGMVEAL…	Chromogranin/secretogranin																tr_Q4W8U9_Q4W8U9_MOUSE;sp_Q03517_SCG2_MOUSE
GRPDVFPPPLSSEHNGQ(+0.98)VAEDAVSRPKDDGVPEVRA(-0.98)	PEAKS	sp_Q0VGU4_VGF_MOUSE	0	0	0	0	1	1	VGF	Q0VGU4			Not Found	Not Found	Not Found	Not Found															sp_Q0VGU4_VGF_MOUSE
GTRESVDSAKPRVY	MS2Rescore + PEAKS	sp_P35455_NEU2	0	0	0	0	7	7	NEU2	P35455	0	0	NP05898	AREPSNATQLDGPARALLLRLVQLAGTRESVDSAKPRVY	Vasopressin/oxytocin																sp_P35455_NEU2_MOUSE
IVEEQYTPQSLAT	PEAKS	tr_Q4W8U9_Q4W8U9_MOUSE;sp_Q03517_SCG2_MOUSE	0	0	0	0	1	1	SCG2	Q03517	Q4W8U9	Q4W8U9	NP01009,NP01010	QRNQLLQKEPDLRLENVQKFPSPEMIRALEYIEKLRQQAHREESSPDYNPYQGVSVPLQLKENGEESHLAESSRDALSEDEWMRIILEALRQAENEPPSAPKENKPYALNLEKNFPVDTPDDYETQQWPERKLKHMRFPLMYEENSRENPFKRTNEIVEEQYTPQSLATLESVFQELGKLTGPSNQKRERVDEEQKLYTDDEDDVYKTNNIAYEDVVGGEDWSPIEEKIETQTQEEVRDSKENTEKNEQINEEMKRSGQLGLPDEENRRESKDQLSEDASKVITYLRRLVNAVGSGRSQSGPNGDRAARLLQKPLDSQSIYQLIEISRNLQIPPEDLIEMLKAGEKPNGLVEPEQDLELAVDLDDIPEADLDRPDMFQSKMLSKGGYPKAPGRGMVEAL…	Chromogranin/secretogranin ,Chromogranin/secretogranin	Secretogranin-2,Secretoneurin															tr_Q4W8U9_Q4W8U9_MOUSE;sp_Q03517_SCG2_MOUSE
KAGEKPNGLVEPEQDLE	PEAKS	tr_Q4W8U9_Q4W8U9_MOUSE;sp_Q03517_SCG2_MOUSE	0	0	0	0	5	5	SCG2	Q03517	Q4W8U9	Q4W8U9	NP01009	QRNQLLQKEPDLRLENVQKFPSPEMIRALEYIEKLRQQAHREESSPDYNPYQGVSVPLQLKENGEESHLAESSRDALSEDEWMRIILEALRQAENEPPSAPKENKPYALNLEKNFPVDTPDDYETQQWPERKLKHMRFPLMYEENSRENPFKRTNEIVEEQYTPQSLATLESVFQELGKLTGPSNQKRERVDEEQKLYTDDEDDVYKTNNIAYEDVVGGEDWSPIEEKIETQTQEEVRDSKENTEKNEQINEEMKRSGQLGLPDEENRRESKDQLSEDASKVITYLRRLVNAVGSGRSQSGPNGDRAARLLQKPLDSQSIYQLIEISRNLQIPPEDLIEMLKAGEKPNGLVEPEQDLELAVDLDDIPEADLDRPDMFQSKMLSKGGYPKAPGRGMVEAL…	Chromogranin/secretogranin	Secretogranin-2															tr_Q4W8U9_Q4W8U9_MOUSE;sp_Q03517_SCG2_MOUSE
KAGEKPNGLVEPEQDLEL(-0.98)	PEAKS	tr_Q4W8U9_Q4W8U9_MOUSE;sp_Q03517_SCG2_MOUSE	0	0	0	0	1	1	SCG2	Q03517	Q4W8U9	Q4W8U9	NP01009	QRNQLLQKEPDLRLENVQKFPSPEMIRALEYIEKLRQQAHREESSPDYNPYQGVSVPLQLKENGEESHLAESSRDALSEDEWMRIILEALRQAENEPPSAPKENKPYALNLEKNFPVDTPDDYETQQWPERKLKHMRFPLMYEENSRENPFKRTNEIVEEQYTPQSLATLESVFQELGKLTGPSNQKRERVDEEQKLYTDDEDDVYKTNNIAYEDVVGGEDWSPIEEKIETQTQEEVRDSKENTEKNEQINEEMKRSGQLGLPDEENRRESKDQLSEDASKVITYLRRLVNAVGSGRSQSGPNGDRAARLLQKPLDSQSIYQLIEISRNLQIPPEDLIEMLKAGEKPNGLVEPEQDLELAVDLDDIPEADLDRPDMFQSKMLSKGGYPKAPGRGMVEAL…	Chromogranin/secretogranin	Secretogranin-2															tr_Q4W8U9_Q4W8U9_MOUSE;sp_Q03517_SCG2_MOUSE
KVYPNVAENESAEAFPLEF	MS2Rescore + PEAKS	sp_P01193_COLI	0	0	0	0	5	5	COLI	P01193	0	0	NP04078,NP04903,NP04904	RPVKVYPNVAENESAEAFPLEF,SYSMEHFRWGKPVGKKRRPVKVYPNVAENESAEAFPLEF,PVKVYPNVAENESAEAFPLEF	POMC,POMC																sp_P01193_COLI_MOUSE
KYVMGHFRWD	MS2Rescore + PEAKS	sp_P01193_COLI	0	0	0	0	11	11	COLI	P01193	0	0	NP04910	WCLESSQCQDLTTESNLLACIRACKLDLSLETPVFPGNGDEQPLTENPRKYVMGHFRWDRFGPRNSSSAGSAAQ	POMC																sp_P01193_COLI_MOUSE
LDEGHYPVRESPIDTA	PEAKS	sp_P16014_SCG1_MOUSE;tr_Q3UZU8_Q3UZU8_MOUSE;tr_Q8BP91_Q8BP91_MOUSE	0	0	0	0	4	4	SCG1	P16014	Q3UZU8, Q8BP91	Q3UZU8, Q8BP91	NP01008	APVDNRDHNEEMVTRCIIEVLSNALSKSSVPTITPECRQVLKKSGKEVKGEEKGENQNSKFEVRLLRDPADASGTRWASSREDAGAPVEDSQGQTKVGNEKWTEGGGHSREGVDDQESLRPSNQQASKEAKIYHSEERVGKEREKEEGKIYPMGEHREDAGEEKKHIEDSGEKPNTFSNKRSEASAKKKDESVARADAHSMELEEKTHSREQSSQESGEETRRQEKPQELTDQDQSQEESQEGEEGEEGEEGEEGEEDSASEVTKRRPRHHHGRSGSNKSSYEGHPLSEERRPSPKESKEADVATVRLGEKRSHHLAHYRASEEEPEYGEESRSYRGLQYRGRGSEEDRAPRPRSEESQEREYKRNHPDSELESTANRHGEETEEERSYEGANGRQHRG…	Chromogranin/secretogranin	Secretogranin-1															sp_P16014_SCG1_MOUSE;tr_Q3UZU8_Q3UZU8_MOUSE;tr_Q8BP91_Q8BP91_MOUSE
LEGERPLGL	MS2Rescore + PEAKS	sp_P01193_COLI	0	0	0	0	1	1	COLI	P01193	0	0	NP04905,NP04906	ELEGERPLGLEQVLESDAEKDDGPYRVEHFRWSNPPKDKRYGGFMTSEKSQTPLVTLFKNAIIKNAHKKGQ,ELEGERPLGLEQVLESDAEKDDGPYRVEHFRWSNPPKD	POMC,POMC																sp_P01193_COLI_MOUSE
LETPVFPGNGDEQPLTEN(+0.98)PR(-0.98)	PEAKS	sp_P01193_COLI_MOUSE;pseudoprot_3324	0	0	0	0	1	1	COLI	P01193			NP04910	WCLESSQCQDLTTESNLLACIRACKLDLSLETPVFPGNGDEQPLTENPRKYVMGHFRWDRFGPRNSSSAGSAAQ	POMC	NPP															sp_P01193_COLI_MOUSE;pseudoprot_3324
LETPVFPGNGDEQPLTENPR	MS2Rescore + PEAKS	tr_A0A1W2P7R2_A0A1W2P7R2,sp_P01193_COLI	0	0	0	0	20	20	COLI	P01193	A0A1W2P7R2	A0A1W2P7R2	NP04910	WCLESSQCQDLTTESNLLACIRACKLDLSLETPVFPGNGDEQPLTENPRKYVMGHFRWDRFGPRNSSSAGSAAQ	POMC																sp_P01193_COLI_MOUSE;pseudoprot_3324
LFKNAIIKN	PEAKS	sp_P01193_COLI_MOUSE	0	0	0	0	1	1	COLI	P01193			NP04077,NP04902,NP04905	YGGFMTSEKSQTPLVTLFKNAIIKNAH,YGGFMTSEKSQTPLVTLFKNAIIKNAHKKGQ,ELEGERPLGLEQVLESDAEKDDGPYRVEHFRWSNPPKDKRYGGFMTSEKSQTPLVTLFKNAIIKNAHKKGQ	POMC,POMC	beta-endorphin,Beta-endorphin,Lipotropin beta															sp_P01193_COLI_MOUSE
LFKNAIIKNA	MS2Rescore + PEAKS	sp_P01193_COLI	0	0	0	0	1	1	COLI	P01193	0	0	NP04077,NP04902,NP04905	YGGFMTSEKSQTPLVTLFKNAIIKNAH,YGGFMTSEKSQTPLVTLFKNAIIKNAHKKGQ,ELEGERPLGLEQVLESDAEKDDGPYRVEHFRWSNPPKDKRYGGFMTSEKSQTPLVTLFKNAIIKNAHKKGQ	POMC,POMC																sp_P01193_COLI_MOUSE
LFKNAIIKNAH	MS2Rescore + PEAKS	sp_P01193_COLI	0	0	0	0	11	11	COLI	P01193	0	0	NP04077,NP04902,NP04905	YGGFMTSEKSQTPLVTLFKNAIIKNAH,YGGFMTSEKSQTPLVTLFKNAIIKNAHKKGQ,ELEGERPLGLEQVLESDAEKDDGPYRVEHFRWSNPPKDKRYGGFMTSEKSQTPLVTLFKNAIIKNAHKKGQ	POMC,POMC																sp_P01193_COLI_MOUSE
LGALFNPYFDPLQWKN(+0.98)SDFE(-0.98)	PEAKS	sp_P16014_SCG1_MOUSE;tr_Q3UZU8_Q3UZU8_MOUSE;tr_Q8BP91_Q8BP91_MOUSE	0	0	0	0	1	1	SCG1	P16014	Q3UZU8, Q8BP91	Q3UZU8, Q8BP91	NP01008	APVDNRDHNEEMVTRCIIEVLSNALSKSSVPTITPECRQVLKKSGKEVKGEEKGENQNSKFEVRLLRDPADASGTRWASSREDAGAPVEDSQGQTKVGNEKWTEGGGHSREGVDDQESLRPSNQQASKEAKIYHSEERVGKEREKEEGKIYPMGEHREDAGEEKKHIEDSGEKPNTFSNKRSEASAKKKDESVARADAHSMELEEKTHSREQSSQESGEETRRQEKPQELTDQDQSQEESQEGEEGEEGEEGEEGEEDSASEVTKRRPRHHHGRSGSNKSSYEGHPLSEERRPSPKESKEADVATVRLGEKRSHHLAHYRASEEEPEYGEESRSYRGLQYRGRGSEEDRAPRPRSEESQEREYKRNHPDSELESTANRHGEETEEERSYEGANGRQHRG…	Chromogranin/secretogranin	Secretogranin-1															sp_P16014_SCG1_MOUSE;tr_Q3UZU8_Q3UZU8_MOUSE;tr_Q8BP91_Q8BP91_MOUSE
LKAGEKPNGLVEPEQDLEL	PEAKS	tr_Q4W8U9_Q4W8U9_MOUSE;sp_Q03517_SCG2_MOUSE	0	0	0	0	3	3	SCG2	Q03517	Q4W8U9	Q4W8U9	NP01009	QRNQLLQKEPDLRLENVQKFPSPEMIRALEYIEKLRQQAHREESSPDYNPYQGVSVPLQLKENGEESHLAESSRDALSEDEWMRIILEALRQAENEPPSAPKENKPYALNLEKNFPVDTPDDYETQQWPERKLKHMRFPLMYEENSRENPFKRTNEIVEEQYTPQSLATLESVFQELGKLTGPSNQKRERVDEEQKLYTDDEDDVYKTNNIAYEDVVGGEDWSPIEEKIETQTQEEVRDSKENTEKNEQINEEMKRSGQLGLPDEENRRESKDQLSEDASKVITYLRRLVNAVGSGRSQSGPNGDRAARLLQKPLDSQSIYQLIEISRNLQIPPEDLIEMLKAGEKPNGLVEPEQDLELAVDLDDIPEADLDRPDMFQSKMLSKGGYPKAPGRGMVEAL…	Chromogranin/secretogranin	Secretogranin-2															tr_Q4W8U9_Q4W8U9_MOUSE;sp_Q03517_SCG2_MOUSE
LSLETPVFPGNGDEQPLTENPR	MS2Rescore + PEAKS	tr_A0A1W2P7R2_A0A1W2P7R2,sp_P01193_COLI	0	0	0	0	30	30	COLI	P01193	A0A1W2P7R2	A0A1W2P7R2	NP04910	WCLESSQCQDLTTESNLLACIRACKLDLSLETPVFPGNGDEQPLTENPRKYVMGHFRWDRFGPRNSSSAGSAAQ	POMC																sp_P01193_COLI_MOUSE;pseudoprot_3324
MEHFRWGKPV(-0.98)	PEAKS	sp_P01193_COLI_MOUSE	0	0	0	0	3	3	COLI	P01193			NP04903,NP04907	SYSMEHFRWGKPVGKKRRPVKVYPNVAENESAEAFPLEF,SYSMEHFRWGKPV	POMC,POMC	Corticotropin,Melanotropin alpha															sp_P01193_COLI_MOUSE
MTSEKSQTPLVTLFKNAIIKNAH	MS2Rescore + PEAKS	sp_P01193_COLI	0	0	0	0	5	5	COLI	P01193	0	0	NP04077,NP04902,NP04905	YGGFMTSEKSQTPLVTLFKNAIIKNAH,YGGFMTSEKSQTPLVTLFKNAIIKNAHKKGQ,ELEGERPLGLEQVLESDAEKDDGPYRVEHFRWSNPPKDKRYGGFMTSEKSQTPLVTLFKNAIIKNAHKKGQ	POMC,POMC																sp_P01193_COLI_MOUSE
Q(-17.03)EQAEQGREHLA	PEAKS	tr_Q4W8U9_Q4W8U9_MOUSE;sp_Q03517_SCG2_MOUSE	0	0	0	0	3	3	SCG2	Q03517	Q4W8U9	Q4W8U9	NP01009	QRNQLLQKEPDLRLENVQKFPSPEMIRALEYIEKLRQQAHREESSPDYNPYQGVSVPLQLKENGEESHLAESSRDALSEDEWMRIILEALRQAENEPPSAPKENKPYALNLEKNFPVDTPDDYETQQWPERKLKHMRFPLMYEENSRENPFKRTNEIVEEQYTPQSLATLESVFQELGKLTGPSNQKRERVDEEQKLYTDDEDDVYKTNNIAYEDVVGGEDWSPIEEKIETQTQEEVRDSKENTEKNEQINEEMKRSGQLGLPDEENRRESKDQLSEDASKVITYLRRLVNAVGSGRSQSGPNGDRAARLLQKPLDSQSIYQLIEISRNLQIPPEDLIEMLKAGEKPNGLVEPEQDLELAVDLDDIPEADLDRPDMFQSKMLSKGGYPKAPGRGMVEAL…	Chromogranin/secretogranin	Secretogranin-2															tr_Q4W8U9_Q4W8U9_MOUSE;sp_Q03517_SCG2_MOUSE
Q(-17.03)KIAEKFSQ	PEAKS	sp_P16014_SCG1_MOUSE;tr_Q3UZU8_Q3UZU8_MOUSE;tr_Q8BP91_Q8BP91_MOUSE	0	0	0	0	4	4	SCG1	P16014	Q3UZU8, Q8BP91	Q3UZU8, Q8BP91	NP01007,NP01008	ADEFPDFYDSEEQMGPHQEANDEKARADQRVLTAEEKKELENLAAMDLELQKIAEKFSQRG,APVDNRDHNEEMVTRCIIEVLSNALSKSSVPTITPECRQVLKKSGKEVKGEEKGENQNSKFEVRLLRDPADASGTRWASSREDAGAPVEDSQGQTKVGNEKWTEGGGHSREGVDDQESLRPSNQQASKEAKIYHSEERVGKEREKEEGKIYPMGEHREDAGEEKKHIEDSGEKPNTFSNKRSEASAKKKDESVARADAHSMELEEKTHSREQSSQESGEETRRQEKPQELTDQDQSQEESQEGEEGEEGEEGEEGEEDSASEVTKRRPRHHHGRSGSNKSSYEGHPLSEERRPSPKESKEADVATVRLGEKRSHHLAHYRASEEEPEYGEESRSYRG…	Chromogranin/secretogranin ,Chromogranin/secretogranin	CCB peptide (By similarity),Secretogranin-1															sp_P16014_SCG1_MOUSE;tr_Q3UZU8_Q3UZU8_MOUSE;tr_Q8BP91_Q8BP91_MOUSE
Q(-17.03)KIAEKFSQR(-0.98)	PEAKS	sp_P16014_SCG1_MOUSE;tr_Q3UZU8_Q3UZU8_MOUSE;tr_Q8BP91_Q8BP91_MOUSE	0	0	0	0	4	4	SCG1	P16014	Q3UZU8, Q8BP91	Q3UZU8, Q8BP91	NP01007,NP01008	ADEFPDFYDSEEQMGPHQEANDEKARADQRVLTAEEKKELENLAAMDLELQKIAEKFSQRG,APVDNRDHNEEMVTRCIIEVLSNALSKSSVPTITPECRQVLKKSGKEVKGEEKGENQNSKFEVRLLRDPADASGTRWASSREDAGAPVEDSQGQTKVGNEKWTEGGGHSREGVDDQESLRPSNQQASKEAKIYHSEERVGKEREKEEGKIYPMGEHREDAGEEKKHIEDSGEKPNTFSNKRSEASAKKKDESVARADAHSMELEEKTHSREQSSQESGEETRRQEKPQELTDQDQSQEESQEGEEGEEGEEGEEGEEDSASEVTKRRPRHHHGRSGSNKSSYEGHPLSEERRPSPKESKEADVATVRLGEKRSHHLAHYRASEEEPEYGEESRSYRG…	Chromogranin/secretogranin ,Chromogranin/secretogranin	CCB peptide (By similarity),Secretogranin-1															sp_P16014_SCG1_MOUSE;tr_Q3UZU8_Q3UZU8_MOUSE;tr_Q8BP91_Q8BP91_MOUSE
Q(-17.03)PVVPAEATDPVEQRAQ(+0.98)EAP(-0.98)	MS2Rescore + PEAKS																														pseudoprot_no_accession
RAEEEAVWGDGSPEPSPRE(-0.98)	PEAKS	sp_P01193_COLI_MOUSE	0	0	0	0	10	10	COLI	P01193			Not Found	Not Found	Opioid	Not Found															sp_P01193_COLI_MOUSE
RESVDSAKPRVY	MS2Rescore + PEAKS	sp_P35455_NEU2	0	0	0	0	1	1	NEU2	P35455	0	0	NP05898	AREPSNATQLDGPARALLLRLVQLAGTRESVDSAKPRVY	Vasopressin/oxytocin																sp_P35455_NEU2_MOUSE
RLVQLAGTRESVDSAKPRVY	PEAKS	sp_P35455_NEU2_MOUSE	0	0	0	0	3	3	NEU2	P35455			NP05898	AREPSNATQLDGPARALLLRLVQLAGTRESVDSAKPRVY	Vasopressin/oxytocin	Copeptin															sp_P35455_NEU2_MOUSE
RPVKVYPNVA	PEAKS	sp_P01193_COLI_MOUSE	0	0	0	0	3	3	COLI	P01193			NP04078,NP04903	RPVKVYPNVAENESAEAFPLEF,SYSMEHFRWGKPVGKKRRPVKVYPNVAENESAEAFPLEF	POMC	Corticotropin-like intermediate lobe peptide,Corticotropin															sp_P01193_COLI_MOUSE
RPVKVYPNVAE	PEAKS	sp_P01193_COLI_MOUSE	0	0	0	0	3	3	COLI	P01193			NP04078,NP04903	RPVKVYPNVAENESAEAFPLEF,SYSMEHFRWGKPVGKKRRPVKVYPNVAENESAEAFPLEF	POMC	Corticotropin-like intermediate lobe peptide,Corticotropin															sp_P01193_COLI_MOUSE
RPVKVYPNVAEN	PEAKS	sp_P01193_COLI_MOUSE	0	0	0	0	6	6	COLI	P01193			NP04078,NP04903	RPVKVYPNVAENESAEAFPLEF,SYSMEHFRWGKPVGKKRRPVKVYPNVAENESAEAFPLEF	POMC	Corticotropin-like intermediate lobe peptide,Corticotropin															sp_P01193_COLI_MOUSE
RPVKVYPNVAEN(+0.98)E(-0.98)	PEAKS	sp_P01193_COLI_MOUSE	0	0	0	0	9	9	COLI	P01193			NP04078,NP04903	RPVKVYPNVAENESAEAFPLEF,SYSMEHFRWGKPVGKKRRPVKVYPNVAENESAEAFPLEF	POMC	Corticotropin-like intermediate lobe peptide,Corticotropin															sp_P01193_COLI_MOUSE
RPVKVYPNVAEN(+0.98)ES(-0.98)	PEAKS	sp_P01193_COLI_MOUSE	0	0	0	0	2	2	COLI	P01193			NP04078,NP04903	RPVKVYPNVAENESAEAFPLEF,SYSMEHFRWGKPVGKKRRPVKVYPNVAENESAEAFPLEF	POMC	Corticotropin-like intermediate lobe peptide,Corticotropin															sp_P01193_COLI_MOUSE
RPVKVYPNVAENE	MS2Rescore + PEAKS	sp_P01193_COLI	0	0	0	0	11	11	COLI	P01193	0	0	NP04078,NP04903	RPVKVYPNVAENESAEAFPLEF,SYSMEHFRWGKPVGKKRRPVKVYPNVAENESAEAFPLEF	POMC																sp_P01193_COLI_MOUSE
RPVKVYPNVAENES	MS2Rescore + PEAKS	sp_P01193_COLI	0	0	0	0	4	4	COLI	P01193	0	0	NP04078,NP04903	RPVKVYPNVAENESAEAFPLEF,SYSMEHFRWGKPVGKKRRPVKVYPNVAENESAEAFPLEF	POMC																sp_P01193_COLI_MOUSE
RPVKVYPNVAENESAEAFPL	PEAKS	sp_P01193_COLI_MOUSE	0	0	0	0	10	10	COLI	P01193			NP04078,NP04903	RPVKVYPNVAENESAEAFPLEF,SYSMEHFRWGKPVGKKRRPVKVYPNVAENESAEAFPLEF	POMC	Corticotropin-like intermediate lobe peptide,Corticotropin															sp_P01193_COLI_MOUSE
RPVKVYPNVAENESAEAFPLE	MS2Rescore + PEAKS	sp_P01193_COLI	0	0	0	0	2	2	COLI	P01193	0	0	NP04078,NP04903	RPVKVYPNVAENESAEAFPLEF,SYSMEHFRWGKPVGKKRRPVKVYPNVAENESAEAFPLEF	POMC																sp_P01193_COLI_MOUSE
RPVKVYPNVAENESAEAFPLEF	MS2Rescore + PEAKS	sp_P01193_COLI	0	0	0	0	8	8	COLI	P01193	0	0	NP04078,NP04903	RPVKVYPNVAENESAEAFPLEF,SYSMEHFRWGKPVGKKRRPVKVYPNVAENESAEAFPLEF	POMC																sp_P01193_COLI_MOUSE
RRPVKVYPNVAENESAEAFPLEF	PEAKS	sp_P01193_COLI_MOUSE	0	0	0	0	10	10	COLI	P01193			NP04903	SYSMEHFRWGKPVGKKRRPVKVYPNVAENESAEAFPLEF	POMC	Corticotropin															sp_P01193_COLI_MOUSE
SDLLLQYLLQGGARQ	MS2Rescore + PEAKS	sp_Q0VGU4_VGF	0	0	1	0	1	2	VGF	Q0VGU4	0	0	0	Not found in Neuropep ref Mouse	Precursor not found in Neuropep																sp_Q0VGU4_VGF_MOUSE
SEKSQTPLVTLFKNAIIK	MS2Rescore + PEAKS	sp_P01193_COLI	0	0	0	0	8	8	COLI	P01193	0	0	NP04077,NP04902,NP04905	YGGFMTSEKSQTPLVTLFKNAIIKNAH,YGGFMTSEKSQTPLVTLFKNAIIKNAHKKGQ,ELEGERPLGLEQVLESDAEKDDGPYRVEHFRWSNPPKDKRYGGFMTSEKSQTPLVTLFKNAIIKNAHKKGQ	POMC,POMC																sp_P01193_COLI_MOUSE
SEKSQTPLVTLFKNAIIKN	MS2Rescore + PEAKS	sp_P01193_COLI	0	0	0	0	6	6	COLI	P01193	0	0	NP04077,NP04902,NP04905	YGGFMTSEKSQTPLVTLFKNAIIKNAH,YGGFMTSEKSQTPLVTLFKNAIIKNAHKKGQ,ELEGERPLGLEQVLESDAEKDDGPYRVEHFRWSNPPKDKRYGGFMTSEKSQTPLVTLFKNAIIKNAHKKGQ	POMC,POMC																sp_P01193_COLI_MOUSE
SEKSQTPLVTLFKNAIIKNAH	MS2Rescore + PEAKS	sp_P01193_COLI	0	0	0	0	12	12	COLI	P01193	0	0	NP04077,NP04902,NP04905	YGGFMTSEKSQTPLVTLFKNAIIKNAH,YGGFMTSEKSQTPLVTLFKNAIIKNAHKKGQ,ELEGERPLGLEQVLESDAEKDDGPYRVEHFRWSNPPKDKRYGGFMTSEKSQTPLVTLFKNAIIKNAHKKGQ	POMC,POMC																sp_P01193_COLI_MOUSE
SEKSQTPLVTLFKNAIIKNAHKKGQ	MS2Rescore + PEAKS	sp_P01193_COLI	0	0	0	0	10	10	COLI	P01193	0	0	NP04902,NP04905	YGGFMTSEKSQTPLVTLFKNAIIKNAHKKGQ,ELEGERPLGLEQVLESDAEKDDGPYRVEHFRWSNPPKDKRYGGFMTSEKSQTPLVTLFKNAIIKNAHKKGQ	POMC,POMC																sp_P01193_COLI_MOUSE
SLETPVFPGNGDEQPLTENPR	MS2Rescore + PEAKS	tr_A0A1W2P7R2_A0A1W2P7R2,sp_P01193_COLI	0	0	0	0	3	3	COLI	P01193	A0A1W2P7R2	A0A1W2P7R2	NP04910	WCLESSQCQDLTTESNLLACIRACKLDLSLETPVFPGNGDEQPLTENPRKYVMGHFRWDRFGPRNSSSAGSAAQ	POMC																sp_P01193_COLI_MOUSE;pseudoprot_3324
SMEHFRWGKPV(-0.98)	PEAKS	sp_P01193_COLI_MOUSE	0	0	0	0	12	12	COLI	P01193			NP04903,NP04907	SYSMEHFRWGKPVGKKRRPVKVYPNVAENESAEAFPLEF,SYSMEHFRWGKPV	POMC,POMC	Corticotropin,Melanotropin alpha															sp_P01193_COLI_MOUSE
SQTPLVTLFKNAIIKNA	MS2Rescore + PEAKS	sp_P01193_COLI	0	0	0	0	2	2	COLI	P01193	0	0	NP04077,NP04902,NP04905	YGGFMTSEKSQTPLVTLFKNAIIKNAH,YGGFMTSEKSQTPLVTLFKNAIIKNAHKKGQ,ELEGERPLGLEQVLESDAEKDDGPYRVEHFRWSNPPKDKRYGGFMTSEKSQTPLVTLFKNAIIKNAHKKGQ	POMC,POMC																sp_P01193_COLI_MOUSE
SQTPLVTLFKNAIIKNAH	MS2Rescore + PEAKS	sp_P01193_COLI	0	0	0	0	17	17	COLI	P01193	0	0	NP04077,NP04902,NP04905	YGGFMTSEKSQTPLVTLFKNAIIKNAH,YGGFMTSEKSQTPLVTLFKNAIIKNAHKKGQ,ELEGERPLGLEQVLESDAEKDDGPYRVEHFRWSNPPKDKRYGGFMTSEKSQTPLVTLFKNAIIKNAHKKGQ	POMC,POMC																sp_P01193_COLI_MOUSE
SQTPLVTLFKNAIIKNAHKKGQ	MS2Rescore + PEAKS	sp_P01193_COLI	0	0	0	0	3	3	COLI	P01193	0	0	NP04902,NP04905	YGGFMTSEKSQTPLVTLFKNAIIKNAHKKGQ,ELEGERPLGLEQVLESDAEKDDGPYRVEHFRWSNPPKDKRYGGFMTSEKSQTPLVTLFKNAIIKNAHKKGQ	POMC,POMC																sp_P01193_COLI_MOUSE
SVDSAKPRVY	MS2Rescore + PEAKS	sp_P35455_NEU2	0	0	0	0	3	3	NEU2	P35455	0	0	NP05898	AREPSNATQLDGPARALLLRLVQLAGTRESVDSAKPRVY	Vasopressin/oxytocin																sp_P35455_NEU2_MOUSE
SYSMEHFRWGKPV(-0.98)	PEAKS	sp_P01193_COLI_MOUSE	0	0	0	0	10	10	COLI	P01193			NP04903,NP04907	SYSMEHFRWGKPVGKKRRPVKVYPNVAENESAEAFPLEF,SYSMEHFRWGKPV	POMC,POMC	Corticotropin,Melanotropin alpha															sp_P01193_COLI_MOUSE
SYSMEHFRWGKPVGKK	MS2Rescore + PEAKS	sp_P01193_COLI	0	0	0	0	8	8	COLI	P01193	0	0	NP04903	SYSMEHFRWGKPVGKKRRPVKVYPNVAENESAEAFPLEF	POMC																sp_P01193_COLI_MOUSE
TLFKNAIIKNAH	MS2Rescore + PEAKS	sp_P01193_COLI	0	0	0	0	4	4	COLI	P01193	0	0	NP04077,NP04902,NP04905	YGGFMTSEKSQTPLVTLFKNAIIKNAH,YGGFMTSEKSQTPLVTLFKNAIIKNAHKKGQ,ELEGERPLGLEQVLESDAEKDDGPYRVEHFRWSNPPKDKRYGGFMTSEKSQTPLVTLFKNAIIKNAHKKGQ	POMC,POMC																sp_P01193_COLI_MOUSE
TPLVTLFKNAIIKNAH	MS2Rescore + PEAKS	sp_P01193_COLI	0	0	0	0	4	4	COLI	P01193	0	0	NP04077,NP04902,NP04905	YGGFMTSEKSQTPLVTLFKNAIIKNAH,YGGFMTSEKSQTPLVTLFKNAIIKNAHKKGQ,ELEGERPLGLEQVLESDAEKDDGPYRVEHFRWSNPPKDKRYGGFMTSEKSQTPLVTLFKNAIIKNAHKKGQ	POMC,POMC																sp_P01193_COLI_MOUSE
TSEKSQTPLVTLFKN(+0.98)AIIKNAH	PEAKS	sp_P01193_COLI_MOUSE	0	0	0	0	1	1	COLI	P01193			NP04077,NP04902,NP04905	YGGFMTSEKSQTPLVTLFKNAIIKNAH,YGGFMTSEKSQTPLVTLFKNAIIKNAHKKGQ,ELEGERPLGLEQVLESDAEKDDGPYRVEHFRWSNPPKDKRYGGFMTSEKSQTPLVTLFKNAIIKNAHKKGQ	POMC,POMC	beta-endorphin,Beta-endorphin,Lipotropin beta															sp_P01193_COLI_MOUSE
TSEKSQTPLVTLFKNAIIKNAH	MS2Rescore + PEAKS	sp_P01193_COLI	0	0	0	0	7	7	COLI	P01193	0	0	NP04077,NP04902,NP04905	YGGFMTSEKSQTPLVTLFKNAIIKNAH,YGGFMTSEKSQTPLVTLFKNAIIKNAHKKGQ,ELEGERPLGLEQVLESDAEKDDGPYRVEHFRWSNPPKDKRYGGFMTSEKSQTPLVTLFKNAIIKNAHKKGQ	POMC,POMC																sp_P01193_COLI_MOUSE
TSEKSQTPLVTLFKNAIIKNAHKKGQ	MS2Rescore + PEAKS	sp_P01193_COLI	0	0	0	0	3	3	COLI	P01193	0	0	NP04902,NP04905	YGGFMTSEKSQTPLVTLFKNAIIKNAHKKGQ,ELEGERPLGLEQVLESDAEKDDGPYRVEHFRWSNPPKDKRYGGFMTSEKSQTPLVTLFKNAIIKNAHKKGQ	POMC,POMC																sp_P01193_COLI_MOUSE
VKVYPNVAENESAEAFPLEF	MS2Rescore + PEAKS	sp_P01193_COLI	0	0	0	0	3	3	COLI	P01193	0	0	NP04078,NP04903,NP04904	RPVKVYPNVAENESAEAFPLEF,SYSMEHFRWGKPVGKKRRPVKVYPNVAENESAEAFPLEF,PVKVYPNVAENESAEAFPLEF	POMC,POMC																sp_P01193_COLI_MOUSE
VWGDGSPEPSPRE	MS2Rescore + PEAKS	sp_P01193_COLI	0	0	0	0	29	29	COLI	P01193	0	0	0	Not found in Neuropep ref	POMC																sp_P01193_COLI_MOUSE
VWGDGSPEPSPRE(-0.98)	PEAKS	sp_P01193_COLI_MOUSE	0	0	0	0	21	21	COLI	P01193			Not Found	Not Found	Opioid	Not Found															sp_P01193_COLI_MOUSE
WGDGSPEPSPRE(-0.98)	PEAKS	sp_P01193_COLI_MOUSE	0	0	0	0	8	8	COLI	P01193			Not Found	Not Found	Opioid	Not Found															sp_P01193_COLI_MOUSE
YFQNCPRG(-0.98)	PEAKS	sp_P35455_NEU2_MOUSE	0	0	0	0	22	22	NEU2	P35455			NP05897	CYFQNCPRG	Vasopressin/oxytocin	Arg-vasopressin															sp_P35455_NEU2_MOUSE
YFQNCPRGG	PEAKS	sp_P35455_NEU2_MOUSE	0	0	0	0	4	4	NEU2	P35455			Not Found	Not Found	Vasopressin/oxytocin	Not Found															sp_P35455_NEU2_MOUSE
YGGFM(+15.99)TSEKSQTPLVTLFKNAIIKNAHKKGQ	PEAKS	sp_P01193_COLI_MOUSE	0	0	0	0	4	4	COLI	P01193			NP04902,NP04905	YGGFMTSEKSQTPLVTLFKNAIIKNAHKKGQ,ELEGERPLGLEQVLESDAEKDDGPYRVEHFRWSNPPKDKRYGGFMTSEKSQTPLVTLFKNAIIKNAHKKGQ	POMC,POMC	Beta-endorphin,Lipotropin beta															sp_P01193_COLI_MOUSE
YGGFMTSEKSQTPLVT	MS2Rescore + PEAKS	sp_P01193_COLI	0	0	0	0	10	10	COLI	P01193	0	0	NP04077,NP04902,NP04905	YGGFMTSEKSQTPLVTLFKNAIIKNAH,YGGFMTSEKSQTPLVTLFKNAIIKNAHKKGQ,ELEGERPLGLEQVLESDAEKDDGPYRVEHFRWSNPPKDKRYGGFMTSEKSQTPLVTLFKNAIIKNAHKKGQ	POMC,POMC																sp_P01193_COLI_MOUSE
YGGFMTSEKSQTPLVTL	MS2Rescore + PEAKS	sp_P01193_COLI	0	0	0	0	3	3	COLI	P01193	0	0	NP04077,NP04902,NP04905	YGGFMTSEKSQTPLVTLFKNAIIKNAH,YGGFMTSEKSQTPLVTLFKNAIIKNAHKKGQ,ELEGERPLGLEQVLESDAEKDDGPYRVEHFRWSNPPKDKRYGGFMTSEKSQTPLVTLFKNAIIKNAHKKGQ	POMC,POMC																sp_P01193_COLI_MOUSE
YGGFMTSEKSQTPLVTLFK	MS2Rescore + PEAKS	sp_P01193_COLI	0	0	0	0	5	5	COLI	P01193	0	0	NP04077,NP04902,NP04905	YGGFMTSEKSQTPLVTLFKNAIIKNAH,YGGFMTSEKSQTPLVTLFKNAIIKNAHKKGQ,ELEGERPLGLEQVLESDAEKDDGPYRVEHFRWSNPPKDKRYGGFMTSEKSQTPLVTLFKNAIIKNAHKKGQ	POMC,POMC																sp_P01193_COLI_MOUSE
YGGFMTSEKSQTPLVTLFKN	MS2Rescore + PEAKS	sp_P01193_COLI	0	0	0	0	1	1	COLI	P01193	0	0	NP04077,NP04902,NP04905	YGGFMTSEKSQTPLVTLFKNAIIKNAH,YGGFMTSEKSQTPLVTLFKNAIIKNAHKKGQ,ELEGERPLGLEQVLESDAEKDDGPYRVEHFRWSNPPKDKRYGGFMTSEKSQTPLVTLFKNAIIKNAHKKGQ	POMC,POMC																sp_P01193_COLI_MOUSE
YGGFMTSEKSQTPLVTLFKNA	MS2Rescore + PEAKS	sp_P01193_COLI	0	0	0	0	6	6	COLI	P01193	0	0	NP04077,NP04902,NP04905	YGGFMTSEKSQTPLVTLFKNAIIKNAH,YGGFMTSEKSQTPLVTLFKNAIIKNAHKKGQ,ELEGERPLGLEQVLESDAEKDDGPYRVEHFRWSNPPKDKRYGGFMTSEKSQTPLVTLFKNAIIKNAHKKGQ	POMC,POMC																sp_P01193_COLI_MOUSE
YGGFMTSEKSQTPLVTLFKNAIIKNAH	MS2Rescore + PEAKS	sp_P01193_COLI	0	0	0	0	7	7	COLI	P01193	0	0	NP04077,NP04902,NP04905	YGGFMTSEKSQTPLVTLFKNAIIKNAH,YGGFMTSEKSQTPLVTLFKNAIIKNAHKKGQ,ELEGERPLGLEQVLESDAEKDDGPYRVEHFRWSNPPKDKRYGGFMTSEKSQTPLVTLFKNAIIKNAHKKGQ	POMC,POMC																sp_P01193_COLI_MOUSE
YGGFMTSEKSQTPLVTLFKNAIIKNAHKK	MS2Rescore + PEAKS	sp_P01193_COLI	0	0	0	0	8	8	COLI	P01193	0	0	NP04902,NP04905	YGGFMTSEKSQTPLVTLFKNAIIKNAHKKGQ,ELEGERPLGLEQVLESDAEKDDGPYRVEHFRWSNPPKDKRYGGFMTSEKSQTPLVTLFKNAIIKNAHKKGQ	POMC,POMC																sp_P01193_COLI_MOUSE
YGGFMTSEKSQTPLVTLFKNAIIKNAHKKGQ	MS2Rescore + PEAKS	sp_P01193_COLI	0	0	0	0	49	49	COLI	P01193	0	0	NP04902,NP04905	YGGFMTSEKSQTPLVTLFKNAIIKNAHKKGQ,ELEGERPLGLEQVLESDAEKDDGPYRVEHFRWSNPPKDKRYGGFMTSEKSQTPLVTLFKNAIIKNAHKKGQ	POMC,POMC																sp_P01193_COLI_MOUSE
AEEEAVWGDGSPEPSPRE	MS2Rescore + PEAKS	sp_P01193_COLI	0	0	0	0	77	77	COLI	P01193	0	0	0	Not found in Neuropep ref	POMC																sp_P01193_COLI_MOUSE
AELDQLLHY	MS2Rescore + PEAKS	tr_Q3UZU8_Q3UZU8,sp_P16014_SCG1,tr_Q8BP91_Q8BP91	0	0	0	0	4	4	SCG1	P16014	Q3UZU8, Q8BP91	Q3UZU8, Q8BP91	NP01008	APVDNRDHNEEMVTRCIIEVLSNALSKSSVPTITPECRQVLKKSGKEVKGEEKGENQNSKFEVRLLRDPADASGTRWASSREDAGAPVEDSQGQTKVGNEKWTEGGGHSREGVDDQESLRPSNQQASKEAKIYHSEERVGKEREKEEGKIYPMGEHREDAGEEKKHIEDSGEKPNTFSNKRSEASAKKKDESVARADAHSMELEEKTHSREQSSQESGEETRRQEKPQELTDQDQSQEESQEGEEGEEGEEGEEGEEDSASEVTKRRPRHHHGRSGSNKSSYEGHPLSEERRPSPKESKEADVATVRLGEKRSHHLAHYRASEEEPEYGEESRSYRGLQYRGRGSEEDRAPRPRSEESQEREYKRNHPDSELESTANRHGEETEEERSYEGANGRQHRG…	Chromogranin/secretogranin																sp_P16014_SCG1_MOUSE;tr_Q3UZU8_Q3UZU8_MOUSE;tr_Q8BP91_Q8BP91_MOUSE
ARPVKEPRSLSAASAPLVETSTPL(-0.98)	PEAKS	sp_Q9QXV0_PCS1N_MOUSE	0	0	0	0	1	1	PCS1N	Q9QXV0			NP04929,NP04932	ARPVKEPRSLSAASAPLVETSTPLRLRRAVPRGEAAGAVQELARALAHLLEAERQERARAEAQEAEDQQARVLAQLLRAWGSPRASDPPLAPDDDPDAPAAQLARALLRARLDPAALAAQLVPAPAAAPRPRPPVYDDGPTGPDVEDAGDETPDVDPELLRYLLGRILTGSSEPEAAPAPRRLRRSVDQDLGPEVPPENVLGALLRVKRLENPSPQAPARRLLPP,ARPVKEPRSLSAASAPLVETSTPLRL	ProSAAS,ProSAAS	ProSAAS,Big SAAS															sp_Q9QXV0_PCS1N_MOUSE
DEGHYPV	PEAKS	sp_P16014_SCG1_MOUSE;tr_Q3UZU8_Q3UZU8_MOUSE;tr_Q8BP91_Q8BP91_MOUSE	0	0	0	0	2	2	SCG1	P16014	Q3UZU8, Q8BP91	Q3UZU8, Q8BP91	NP01008	APVDNRDHNEEMVTRCIIEVLSNALSKSSVPTITPECRQVLKKSGKEVKGEEKGENQNSKFEVRLLRDPADASGTRWASSREDAGAPVEDSQGQTKVGNEKWTEGGGHSREGVDDQESLRPSNQQASKEAKIYHSEERVGKEREKEEGKIYPMGEHREDAGEEKKHIEDSGEKPNTFSNKRSEASAKKKDESVARADAHSMELEEKTHSREQSSQESGEETRRQEKPQELTDQDQSQEESQEGEEGEEGEEGEEGEEDSASEVTKRRPRHHHGRSGSNKSSYEGHPLSEERRPSPKESKEADVATVRLGEKRSHHLAHYRASEEEPEYGEESRSYRGLQYRGRGSEEDRAPRPRSEESQEREYKRNHPDSELESTANRHGEETEEERSYEGANGRQHRG…	Chromogranin/secretogranin	Secretogranin-1															sp_P16014_SCG1_MOUSE;tr_Q3UZU8_Q3UZU8_MOUSE;tr_Q8BP91_Q8BP91_MOUSE
EKSQTPLVTLFKN(+0.98)AIIKN(-0.98)	PEAKS	sp_P01193_COLI_MOUSE	0	0	0	0	2	2	COLI	P01193			NP04077,NP04902,NP04905	YGGFMTSEKSQTPLVTLFKNAIIKNAH,YGGFMTSEKSQTPLVTLFKNAIIKNAHKKGQ,ELEGERPLGLEQVLESDAEKDDGPYRVEHFRWSNPPKDKRYGGFMTSEKSQTPLVTLFKNAIIKNAHKKGQ	POMC,POMC	beta-endorphin,Beta-endorphin,Lipotropin beta															sp_P01193_COLI_MOUSE
ELEGERPLGL	PEAKS	sp_P01193_COLI_MOUSE	0	0	0	0	1	1	COLI	P01193			NP04905,NP04906	ELEGERPLGLEQVLESDAEKDDGPYRVEHFRWSNPPKDKRYGGFMTSEKSQTPLVTLFKNAIIKNAHKKGQ,ELEGERPLGLEQVLESDAEKDDGPYRVEHFRWSNPPKD	POMC,POMC	Lipotropin beta,Lipotropin gamma															sp_P01193_COLI_MOUSE
ELGKLTGPSN(+0.98)Q(-0.98)	PEAKS	tr_Q4W8U9_Q4W8U9_MOUSE;sp_Q03517_SCG2_MOUSE	0	0	0	0	1	1	SCG2	Q03517	Q4W8U9	Q4W8U9	NP01009,NP01010	QRNQLLQKEPDLRLENVQKFPSPEMIRALEYIEKLRQQAHREESSPDYNPYQGVSVPLQLKENGEESHLAESSRDALSEDEWMRIILEALRQAENEPPSAPKENKPYALNLEKNFPVDTPDDYETQQWPERKLKHMRFPLMYEENSRENPFKRTNEIVEEQYTPQSLATLESVFQELGKLTGPSNQKRERVDEEQKLYTDDEDDVYKTNNIAYEDVVGGEDWSPIEEKIETQTQEEVRDSKENTEKNEQINEEMKRSGQLGLPDEENRRESKDQLSEDASKVITYLRRLVNAVGSGRSQSGPNGDRAARLLQKPLDSQSIYQLIEISRNLQIPPEDLIEMLKAGEKPNGLVEPEQDLELAVDLDDIPEADLDRPDMFQSKMLSKGGYPKAPGRGMVEAL…	Chromogranin/secretogranin ,Chromogranin/secretogranin	Secretogranin-2,Secretoneurin															tr_Q4W8U9_Q4W8U9_MOUSE;sp_Q03517_SCG2_MOUSE
FKNAIIK	PEAKS	sp_P01193_COLI_MOUSE	0	0	0	0	1	1	COLI	P01193			NP04077,NP04902,NP04905	YGGFMTSEKSQTPLVTLFKNAIIKNAH,YGGFMTSEKSQTPLVTLFKNAIIKNAHKKGQ,ELEGERPLGLEQVLESDAEKDDGPYRVEHFRWSNPPKDKRYGGFMTSEKSQTPLVTLFKNAIIKNAHKKGQ	POMC,POMC	beta-endorphin,Beta-endorphin,Lipotropin beta															sp_P01193_COLI_MOUSE
LAGTRESVDSAKPR	MS2Rescore + PEAKS	sp_P35455_NEU2	0	0	0	0	1	1	NEU2	P35455	0	0	NP05898	AREPSNATQLDGPARALLLRLVQLAGTRESVDSAKPRVY	Vasopressin/oxytocin																sp_P35455_NEU2_MOUSE
LDEGHYPVRESPIDT	PEAKS	sp_P16014_SCG1_MOUSE;tr_Q3UZU8_Q3UZU8_MOUSE;tr_Q8BP91_Q8BP91_MOUSE	0	0	0	0	2	2	SCG1	P16014	Q3UZU8, Q8BP91	Q3UZU8, Q8BP91	NP01008	APVDNRDHNEEMVTRCIIEVLSNALSKSSVPTITPECRQVLKKSGKEVKGEEKGENQNSKFEVRLLRDPADASGTRWASSREDAGAPVEDSQGQTKVGNEKWTEGGGHSREGVDDQESLRPSNQQASKEAKIYHSEERVGKEREKEEGKIYPMGEHREDAGEEKKHIEDSGEKPNTFSNKRSEASAKKKDESVARADAHSMELEEKTHSREQSSQESGEETRRQEKPQELTDQDQSQEESQEGEEGEEGEEGEEGEEDSASEVTKRRPRHHHGRSGSNKSSYEGHPLSEERRPSPKESKEADVATVRLGEKRSHHLAHYRASEEEPEYGEESRSYRGLQYRGRGSEEDRAPRPRSEESQEREYKRNHPDSELESTANRHGEETEEERSYEGANGRQHRG…	Chromogranin/secretogranin	Secretogranin-1															sp_P16014_SCG1_MOUSE;tr_Q3UZU8_Q3UZU8_MOUSE;tr_Q8BP91_Q8BP91_MOUSE
LEGERPLGLEQVLE	PEAKS	sp_P01193_COLI_MOUSE	0	0	0	0	3	3	COLI	P01193			NP04905,NP04906	ELEGERPLGLEQVLESDAEKDDGPYRVEHFRWSNPPKDKRYGGFMTSEKSQTPLVTLFKNAIIKNAHKKGQ,ELEGERPLGLEQVLESDAEKDDGPYRVEHFRWSNPPKD	POMC,POMC	Lipotropin beta,Lipotropin gamma															sp_P01193_COLI_MOUSE
LSLETPVFPGNGDEQPLTEN(+0.98)PR(-0.98)	PEAKS	sp_P01193_COLI_MOUSE	0	0	0	0	1	1	COLI	P01193			NP04910	WCLESSQCQDLTTESNLLACIRACKLDLSLETPVFPGNGDEQPLTENPRKYVMGHFRWDRFGPRNSSSAGSAAQ	POMC	NPP															sp_P01193_COLI_MOUSE
MTSEKSQTPLVT	PEAKS	sp_P01193_COLI_MOUSE	0	0	0	0	1	1	COLI	P01193			NP04077,NP04902,NP04905	YGGFMTSEKSQTPLVTLFKNAIIKNAH,YGGFMTSEKSQTPLVTLFKNAIIKNAHKKGQ,ELEGERPLGLEQVLESDAEKDDGPYRVEHFRWSNPPKDKRYGGFMTSEKSQTPLVTLFKNAIIKNAHKKGQ	POMC,POMC	beta-endorphin,Beta-endorphin,Lipotropin beta															sp_P01193_COLI_MOUSE
NPYFDPLQWKNSDFE	PEAKS	sp_P16014_SCG1_MOUSE;tr_Q3UZU8_Q3UZU8_MOUSE;tr_Q8BP91_Q8BP91_MOUSE	0	0	0	0	1	1	SCG1	P16014	Q3UZU8, Q8BP91	Q3UZU8, Q8BP91	NP01008	APVDNRDHNEEMVTRCIIEVLSNALSKSSVPTITPECRQVLKKSGKEVKGEEKGENQNSKFEVRLLRDPADASGTRWASSREDAGAPVEDSQGQTKVGNEKWTEGGGHSREGVDDQESLRPSNQQASKEAKIYHSEERVGKEREKEEGKIYPMGEHREDAGEEKKHIEDSGEKPNTFSNKRSEASAKKKDESVARADAHSMELEEKTHSREQSSQESGEETRRQEKPQELTDQDQSQEESQEGEEGEEGEEGEEGEEDSASEVTKRRPRHHHGRSGSNKSSYEGHPLSEERRPSPKESKEADVATVRLGEKRSHHLAHYRASEEEPEYGEESRSYRGLQYRGRGSEEDRAPRPRSEESQEREYKRNHPDSELESTANRHGEETEEERSYEGANGRQHRG…	Chromogranin/secretogranin	Secretogranin-1															sp_P16014_SCG1_MOUSE;tr_Q3UZU8_Q3UZU8_MOUSE;tr_Q8BP91_Q8BP91_MOUSE
NQEQAEQGREHLA	MS2Rescore + PEAKS	sp_Q03517_SCG2,tr_Q4W8U9_Q4W8U9	0	0	0	0	4	4	SCG2	Q03517	Q4W8U9	Q4W8U9	NP01009	QRNQLLQKEPDLRLENVQKFPSPEMIRALEYIEKLRQQAHREESSPDYNPYQGVSVPLQLKENGEESHLAESSRDALSEDEWMRIILEALRQAENEPPSAPKENKPYALNLEKNFPVDTPDDYETQQWPERKLKHMRFPLMYEENSRENPFKRTNEIVEEQYTPQSLATLESVFQELGKLTGPSNQKRERVDEEQKLYTDDEDDVYKTNNIAYEDVVGGEDWSPIEEKIETQTQEEVRDSKENTEKNEQINEEMKRSGQLGLPDEENRRESKDQLSEDASKVITYLRRLVNAVGSGRSQSGPNGDRAARLLQKPLDSQSIYQLIEISRNLQIPPEDLIEMLKAGEKPNGLVEPEQDLELAVDLDDIPEADLDRPDMFQSKMLSKGGYPKAPGRGMVEAL…	Chromogranin/secretogranin																tr_Q4W8U9_Q4W8U9_MOUSE;sp_Q03517_SCG2_MOUSE
PVFPGNGDEQPLTENPR	PEAKS	sp_P01193_COLI_MOUSE;pseudoprot_3324	0	0	0	0	1	1	COLI	P01193			NP04910	WCLESSQCQDLTTESNLLACIRACKLDLSLETPVFPGNGDEQPLTENPRKYVMGHFRWDRFGPRNSSSAGSAAQ	POMC	NPP															sp_P01193_COLI_MOUSE;pseudoprot_3324
Q(-17.03)TPLVTLFKNAIIKNAH	PEAKS	sp_P01193_COLI_MOUSE	0	0	0	0	1	1	COLI	P01193			NP04077,NP04902,NP04905	YGGFMTSEKSQTPLVTLFKNAIIKNAH,YGGFMTSEKSQTPLVTLFKNAIIKNAHKKGQ,ELEGERPLGLEQVLESDAEKDDGPYRVEHFRWSNPPKDKRYGGFMTSEKSQTPLVTLFKNAIIKNAHKKGQ	POMC,POMC	beta-endorphin,Beta-endorphin,Lipotropin beta															sp_P01193_COLI_MOUSE
RPKPQQFFG	MS2Rescore + PEAKS																														pseudoprot_4030
RRPVKVYPNVAENESAEAFPLE	PEAKS	sp_P01193_COLI_MOUSE	0	0	0	0	3	3	COLI	P01193			NP04903	SYSMEHFRWGKPVGKKRRPVKVYPNVAENESAEAFPLEF	POMC	Corticotropin															sp_P01193_COLI_MOUSE
SAN(+0.98)SNPAMAPRE	PEAKS	tr_Q545V6_Q545V6_MOUSE	0	0	0	0	1	1			Q545V6	Q545V6	NP05411	SANSNPAMAPRERKAGCKNFFWKTFTSC	Somastostatin	Somatostatin-28															tr_Q545V6_Q545V6_MOUSE
SANSN(+0.98)PAMAPRE	PEAKS	tr_Q545V6_Q545V6_MOUSE	0	0	0	0	1	1			Q545V6	Q545V6	NP05411	SANSNPAMAPRERKAGCKNFFWKTFTSC	Somastostatin	Somatostatin-28															tr_Q545V6_Q545V6_MOUSE
SEKSQTPLVT	PEAKS	sp_P01193_COLI_MOUSE	0	0	0	0	1	1	COLI	P01193			NP04077,NP04902,NP04905	YGGFMTSEKSQTPLVTLFKNAIIKNAH,YGGFMTSEKSQTPLVTLFKNAIIKNAHKKGQ,ELEGERPLGLEQVLESDAEKDDGPYRVEHFRWSNPPKDKRYGGFMTSEKSQTPLVTLFKNAIIKNAHKKGQ	POMC,POMC	beta-endorphin,Beta-endorphin,Lipotropin beta															sp_P01193_COLI_MOUSE
SPGPERVW	MS2Rescore + PEAKS	sp_Q0VGU4_VGF	0	1	0	2	3	6	VGF	Q0VGU4	0	0	0	Not found in Neuropep ref Mouse	Precursor not found in Neuropep																sp_Q0VGU4_VGF_MOUSE
SQ(+0.98)TPLVTLFKNAIIKNAH	PEAKS	sp_P01193_COLI_MOUSE	0	0	0	0	2	2	COLI	P01193			NP04077,NP04902,NP04905	YGGFMTSEKSQTPLVTLFKNAIIKNAH,YGGFMTSEKSQTPLVTLFKNAIIKNAHKKGQ,ELEGERPLGLEQVLESDAEKDDGPYRVEHFRWSNPPKDKRYGGFMTSEKSQTPLVTLFKNAIIKNAHKKGQ	POMC,POMC	beta-endorphin,Beta-endorphin,Lipotropin beta															sp_P01193_COLI_MOUSE
SVDQDLGPEVPPENVLGA	MS2Rescore + PEAKS	sp_Q9QXV0_PCS1N	0	0	0	1	2	3	PCS1N	Q9QXV0	0	0	NP04929,NP04931,NP04936,NP04937,NP04938	ARPVKEPRSLSAASAPLVETSTPLRLRRAVPRGEAAGAVQELARALAHLLEAERQERARAEAQEAEDQQARVLAQLLRAWGSPRASDPPLAPDDDPDAPAAQLARALLRARLDPAALAAQLVPAPAAAPRPRPPVYDDGPTGPDVEDAGDETPDVDPELLRYLLGRILTGSSEPEAAPAPRRLRRSVDQDLGPEVPPENVLGALLRVKRLENPSPQAPARRLLPP,SVDQDLGPEVPPENVLGALLRVKRLENPSPQAPARRLLPP,SVDQDLGPEVPPENVLGALLRV,SVDQDLGPEVPPENVLGAL,SVDQDLGPEVPPENVLGALL	ProSAAS,ProSAAS,ProSAAS,ProSAAS,ProSAAS																sp_Q9QXV0_PCS1N_MOUSE
TSEKSQTPLVTLFKNAIIKN(+0.98)AH(-0.98)	PEAKS	sp_P01193_COLI_MOUSE	0	0	0	0	1	1	COLI	P01193			NP04077,NP04902,NP04905	YGGFMTSEKSQTPLVTLFKNAIIKNAH,YGGFMTSEKSQTPLVTLFKNAIIKNAHKKGQ,ELEGERPLGLEQVLESDAEKDDGPYRVEHFRWSNPPKDKRYGGFMTSEKSQTPLVTLFKNAIIKNAHKKGQ	POMC,POMC	beta-endorphin,Beta-endorphin,Lipotropin beta															sp_P01193_COLI_MOUSE
VVNQKSPYFPNQYSQDKAL	MS2Rescore + PEAKS	sp_Q03517_SCG2,tr_Q4W8U9_Q4W8U9	0	0	0	0	5	5	SCG2	Q03517	Q4W8U9	Q4W8U9	NP01009	QRNQLLQKEPDLRLENVQKFPSPEMIRALEYIEKLRQQAHREESSPDYNPYQGVSVPLQLKENGEESHLAESSRDALSEDEWMRIILEALRQAENEPPSAPKENKPYALNLEKNFPVDTPDDYETQQWPERKLKHMRFPLMYEENSRENPFKRTNEIVEEQYTPQSLATLESVFQELGKLTGPSNQKRERVDEEQKLYTDDEDDVYKTNNIAYEDVVGGEDWSPIEEKIETQTQEEVRDSKENTEKNEQINEEMKRSGQLGLPDEENRRESKDQLSEDASKVITYLRRLVNAVGSGRSQSGPNGDRAARLLQKPLDSQSIYQLIEISRNLQIPPEDLIEMLKAGEKPNGLVEPEQDLELAVDLDDIPEADLDRPDMFQSKMLSKGGYPKAPGRGMVEAL…	Chromogranin/secretogranin																tr_Q4W8U9_Q4W8U9_MOUSE;sp_Q03517_SCG2_MOUSE
VWGDGSPEPSPR	MS2Rescore + PEAKS	sp_P01193_COLI	0	0	0	0	5	5	COLI	P01193	0	0	0	Not found in Neuropep ref	POMC																sp_P01193_COLI_MOUSE
VYPNVAENESAEAFPLEF	MS2Rescore + PEAKS	sp_P01193_COLI	0	0	0	0	4	4	COLI	P01193	0	0	NP04078,NP04903,NP04904	RPVKVYPNVAENESAEAFPLEF,SYSMEHFRWGKPVGKKRRPVKVYPNVAENESAEAFPLEF,PVKVYPNVAENESAEAFPLEF	POMC,POMC																sp_P01193_COLI_MOUSE
YGGFMTSEKSQTPLV	MS2Rescore + PEAKS	sp_P01193_COLI	0	0	0	0	1	1	COLI	P01193	0	0	NP04077,NP04902,NP04905	YGGFMTSEKSQTPLVTLFKNAIIKNAH,YGGFMTSEKSQTPLVTLFKNAIIKNAHKKGQ,ELEGERPLGLEQVLESDAEKDDGPYRVEHFRWSNPPKDKRYGGFMTSEKSQTPLVTLFKNAIIKNAHKKGQ	POMC,POMC																sp_P01193_COLI_MOUSE
YGGFMTSEKSQTPLVTLFKNAIIKN(+0.98)AH(-0.98)	PEAKS	sp_P01193_COLI_MOUSE	0	0	0	0	1	1	COLI	P01193			NP04077,NP04902,NP04905	YGGFMTSEKSQTPLVTLFKNAIIKNAH,YGGFMTSEKSQTPLVTLFKNAIIKNAHKKGQ,ELEGERPLGLEQVLESDAEKDDGPYRVEHFRWSNPPKDKRYGGFMTSEKSQTPLVTLFKNAIIKNAHKKGQ	POMC,POMC	beta-endorphin,Beta-endorphin,Lipotropin beta															sp_P01193_COLI_MOUSE
YSMEHFRWGKPV(-0.98)	PEAKS	sp_P01193_COLI_MOUSE	0	0	0	0	2	2	COLI	P01193			NP04903,NP04907	SYSMEHFRWGKPVGKKRRPVKVYPNVAENESAEAFPLEF,SYSMEHFRWGKPV	POMC,POMC	Corticotropin,Melanotropin alpha															sp_P01193_COLI_MOUSE
AASAPLVETSTPL	PEAKS	sp_Q9QXV0_PCS1N_MOUSE	0	0	0	0	1	1	PCS1N	Q9QXV0			NP04929,NP04932,NP04935	ARPVKEPRSLSAASAPLVETSTPLRLRRAVPRGEAAGAVQELARALAHLLEAERQERARAEAQEAEDQQARVLAQLLRAWGSPRASDPPLAPDDDPDAPAAQLARALLRARLDPAALAAQLVPAPAAAPRPRPPVYDDGPTGPDVEDAGDETPDVDPELLRYLLGRILTGSSEPEAAPAPRRLRRSVDQDLGPEVPPENVLGALLRVKRLENPSPQAPARRLLPP,ARPVKEPRSLSAASAPLVETSTPLRL,SLSAASAPLVETSTPLRL	ProSAAS,ProSAAS,ProSAAS	ProSAAS,Big SAAS,Little SAAS															sp_Q9QXV0_PCS1N_MOUSE
APPGRPDVFPPPLSSEHNGQ(+0.98)VAEDAVSRPKDDGVPEVRA	PEAKS	sp_Q0VGU4_VGF_MOUSE;tr_A0A087WQ93_A0A087WQ93_MOUSE	0	0	0	0	1	1	VGF	Q0VGU4	A0A087WQ93	A0A087WQ93	Not Found	Not Found	Not Found	Not Found															sp_Q0VGU4_VGF_MOUSE;tr_A0A087WQ93_A0A087WQ93_MOUSE
ATLESVFQELGKLTGPSN(+0.98)Q(-0.98)	PEAKS	tr_Q4W8U9_Q4W8U9_MOUSE;sp_Q03517_SCG2_MOUSE	0	0	0	0	1	1	SCG2	Q03517	Q4W8U9	Q4W8U9	NP01009,NP01010	QRNQLLQKEPDLRLENVQKFPSPEMIRALEYIEKLRQQAHREESSPDYNPYQGVSVPLQLKENGEESHLAESSRDALSEDEWMRIILEALRQAENEPPSAPKENKPYALNLEKNFPVDTPDDYETQQWPERKLKHMRFPLMYEENSRENPFKRTNEIVEEQYTPQSLATLESVFQELGKLTGPSNQKRERVDEEQKLYTDDEDDVYKTNNIAYEDVVGGEDWSPIEEKIETQTQEEVRDSKENTEKNEQINEEMKRSGQLGLPDEENRRESKDQLSEDASKVITYLRRLVNAVGSGRSQSGPNGDRAARLLQKPLDSQSIYQLIEISRNLQIPPEDLIEMLKAGEKPNGLVEPEQDLELAVDLDDIPEADLDRPDMFQSKMLSKGGYPKAPGRGMVEAL…	Chromogranin/secretogranin ,Chromogranin/secretogranin	Secretogranin-2,Secretoneurin															tr_Q4W8U9_Q4W8U9_MOUSE;sp_Q03517_SCG2_MOUSE
DEQPLTENPR	MS2Rescore + PEAKS	tr_A0A1W2P7R2_A0A1W2P7R2,sp_P01193_COLI	0	0	0	0	1	1	COLI	P01193	A0A1W2P7R2	A0A1W2P7R2	NP04910	WCLESSQCQDLTTESNLLACIRACKLDLSLETPVFPGNGDEQPLTENPRKYVMGHFRWDRFGPRNSSSAGSAAQ	POMC																sp_P01193_COLI_MOUSE;pseudoprot_3324
ELGKLTGPSN(+0.98)Q	PEAKS	tr_Q4W8U9_Q4W8U9_MOUSE;sp_Q03517_SCG2_MOUSE	0	0	0	0	1	1	SCG2	Q03517	Q4W8U9	Q4W8U9	NP01009,NP01010	QRNQLLQKEPDLRLENVQKFPSPEMIRALEYIEKLRQQAHREESSPDYNPYQGVSVPLQLKENGEESHLAESSRDALSEDEWMRIILEALRQAENEPPSAPKENKPYALNLEKNFPVDTPDDYETQQWPERKLKHMRFPLMYEENSRENPFKRTNEIVEEQYTPQSLATLESVFQELGKLTGPSNQKRERVDEEQKLYTDDEDDVYKTNNIAYEDVVGGEDWSPIEEKIETQTQEEVRDSKENTEKNEQINEEMKRSGQLGLPDEENRRESKDQLSEDASKVITYLRRLVNAVGSGRSQSGPNGDRAARLLQKPLDSQSIYQLIEISRNLQIPPEDLIEMLKAGEKPNGLVEPEQDLELAVDLDDIPEADLDRPDMFQSKMLSKGGYPKAPGRGMVEAL…	Chromogranin/secretogranin ,Chromogranin/secretogranin	Secretogranin-2,Secretoneurin															tr_Q4W8U9_Q4W8U9_MOUSE;sp_Q03517_SCG2_MOUSE
FPKPEGSQDKSLHNRELSAERPLNEQIAEAEADKI(-0.98)	PEAKS	sp_P47867-2_SCG3_MOUSE__II_3456604;sp_P47867_SCG3_MOUSE__II_3456604	0	0	0	0	1	1	SCG3, SCG3	P47867-2, P47867			NP01011	FPKPEGSQDKSLHNRELSAERPLNEQIAEAEADKIKKAFPSESKPSESNYSSVDNLNLLRAITEKETVEKERQSIRSPPFDNQLNVEDADSTKNRKLIDEYDSTKSGLDHKFQDDPDGLHQLDGTPLTAEDIVHKIATRIYEENDRGVFDKIVSKLLNLGLITESQAHTLEDEVAEALQKLISKEANNYEETLDKPTSRTENQDGKIPEKVTPVAAVQDGFTNRENDETVSNTLTLSNGLERRTNPHREDDFEELQYFPNFYALLTSIDSEKEAKEKETLITIMKTLIDFVKMMVKYGTISPEEGVSYLENLDETIALQTKNKLEKNTTDSKSKLFPAPPEKSQEETDSTKEEAAKMEKEYGSLKDSTKDDNSNLGGKTDEATGKTEAYLEAIRKNIEW…	Chromogranin/secretogranin	Secretogranin-3															sp_P47867-2_SCG3_MOUSE__II_3456604;sp_P47867_SCG3_MOUSE__II_3456604
FRDPGPQL	PEAKS	sp_P26339_CMGA_MOUSE;tr_Q3UN28_Q3UN28_MOUSE	0	0	0	0	2	2	CMGA	P26339	Q3UN28	Q3UN28	NP01004	LPVNSPMTKGDTKVMKCVLEVISDSLSKPSPMPVSPECLETLQGDERILSILRHQNLLKELQDLALQGAKERAQQPLKQQQPPKQQQQQQQQQQQEQQHSSFEDELSEVFENQSPDAKHRDAAAEVPSRDTMEKRKDSDKGQQDGFEATTEGPRPQAFPEPNQESPMMGDSESPGEDTATNTQSPTSLPSQEHVDPQATGDSERGLSAQQQARKAKQEEKEEEEEEEAVAREKAGPEEVPTAASSSHFHAGYKAIQKDDGQSDSQAVDGDGKTEASEALPSEGKGELEHSQQEEDGEEAMVGTPQGLFPQGGKGRELEHKQEEEEEEEERLSREWEDKRWSRMDQLAKELTAEKRLEGEDDPDRSMKLSFRTRAYGFRDPGPQLRRGWRPSSREDSVEA…	Chromogranin/secretogranin	Chromogranin-A															sp_P26339_CMGA_MOUSE;tr_Q3UN28_Q3UN28_MOUSE
GRPDVFPPPLSSEHNGQ(+0.98)VAEDAVSRPKDDGVPEVRAA	PEAKS	sp_Q0VGU4_VGF_MOUSE;tr_A0A087WQ93_A0A087WQ93_MOUSE	0	0	0	0	1	1	VGF	Q0VGU4	A0A087WQ93	A0A087WQ93	Not Found	Not Found	Not Found	Not Found															sp_Q0VGU4_VGF_MOUSE;tr_A0A087WQ93_A0A087WQ93_MOUSE
IPVGSLKNEDTPN(+0.98)RQ(-0.98)	PEAKS	tr_Q4W8U9_Q4W8U9_MOUSE;sp_Q03517_SCG2_MOUSE	0	0	0	0	1	1	SCG2	Q03517	Q4W8U9	Q4W8U9	NP01009	QRNQLLQKEPDLRLENVQKFPSPEMIRALEYIEKLRQQAHREESSPDYNPYQGVSVPLQLKENGEESHLAESSRDALSEDEWMRIILEALRQAENEPPSAPKENKPYALNLEKNFPVDTPDDYETQQWPERKLKHMRFPLMYEENSRENPFKRTNEIVEEQYTPQSLATLESVFQELGKLTGPSNQKRERVDEEQKLYTDDEDDVYKTNNIAYEDVVGGEDWSPIEEKIETQTQEEVRDSKENTEKNEQINEEMKRSGQLGLPDEENRRESKDQLSEDASKVITYLRRLVNAVGSGRSQSGPNGDRAARLLQKPLDSQSIYQLIEISRNLQIPPEDLIEMLKAGEKPNGLVEPEQDLELAVDLDDIPEADLDRPDMFQSKMLSKGGYPKAPGRGMVEAL…	Chromogranin/secretogranin	Secretogranin-2															tr_Q4W8U9_Q4W8U9_MOUSE;sp_Q03517_SCG2_MOUSE
KAGEKPNGLVEPEQDLEL	PEAKS	tr_Q4W8U9_Q4W8U9_MOUSE;sp_Q03517_SCG2_MOUSE	0	0	0	0	1	1	SCG2	Q03517	Q4W8U9	Q4W8U9	NP01009	QRNQLLQKEPDLRLENVQKFPSPEMIRALEYIEKLRQQAHREESSPDYNPYQGVSVPLQLKENGEESHLAESSRDALSEDEWMRIILEALRQAENEPPSAPKENKPYALNLEKNFPVDTPDDYETQQWPERKLKHMRFPLMYEENSRENPFKRTNEIVEEQYTPQSLATLESVFQELGKLTGPSNQKRERVDEEQKLYTDDEDDVYKTNNIAYEDVVGGEDWSPIEEKIETQTQEEVRDSKENTEKNEQINEEMKRSGQLGLPDEENRRESKDQLSEDASKVITYLRRLVNAVGSGRSQSGPNGDRAARLLQKPLDSQSIYQLIEISRNLQIPPEDLIEMLKAGEKPNGLVEPEQDLELAVDLDDIPEADLDRPDMFQSKMLSKGGYPKAPGRGMVEAL…	Chromogranin/secretogranin	Secretogranin-2															tr_Q4W8U9_Q4W8U9_MOUSE;sp_Q03517_SCG2_MOUSE
KAGEKPNGLVEPEQDLELA	PEAKS	tr_Q4W8U9_Q4W8U9_MOUSE;sp_Q03517_SCG2_MOUSE	0	0	0	0	2	2	SCG2	Q03517	Q4W8U9	Q4W8U9	NP01009	QRNQLLQKEPDLRLENVQKFPSPEMIRALEYIEKLRQQAHREESSPDYNPYQGVSVPLQLKENGEESHLAESSRDALSEDEWMRIILEALRQAENEPPSAPKENKPYALNLEKNFPVDTPDDYETQQWPERKLKHMRFPLMYEENSRENPFKRTNEIVEEQYTPQSLATLESVFQELGKLTGPSNQKRERVDEEQKLYTDDEDDVYKTNNIAYEDVVGGEDWSPIEEKIETQTQEEVRDSKENTEKNEQINEEMKRSGQLGLPDEENRRESKDQLSEDASKVITYLRRLVNAVGSGRSQSGPNGDRAARLLQKPLDSQSIYQLIEISRNLQIPPEDLIEMLKAGEKPNGLVEPEQDLELAVDLDDIPEADLDRPDMFQSKMLSKGGYPKAPGRGMVEAL…	Chromogranin/secretogranin	Secretogranin-2															tr_Q4W8U9_Q4W8U9_MOUSE;sp_Q03517_SCG2_MOUSE
LFKNAIIKN(+0.98)AH(-0.98)	PEAKS	sp_P01193_COLI_MOUSE	0	0	0	0	1	1	COLI	P01193			NP04077,NP04902,NP04905	YGGFMTSEKSQTPLVTLFKNAIIKNAH,YGGFMTSEKSQTPLVTLFKNAIIKNAHKKGQ,ELEGERPLGLEQVLESDAEKDDGPYRVEHFRWSNPPKDKRYGGFMTSEKSQTPLVTLFKNAIIKNAHKKGQ	POMC,POMC	beta-endorphin,Beta-endorphin,Lipotropin beta															sp_P01193_COLI_MOUSE
LKAGEKPNGLVEPEQDLE	PEAKS	tr_Q4W8U9_Q4W8U9_MOUSE;sp_Q03517_SCG2_MOUSE	0	0	0	0	1	1	SCG2	Q03517	Q4W8U9	Q4W8U9	NP01009	QRNQLLQKEPDLRLENVQKFPSPEMIRALEYIEKLRQQAHREESSPDYNPYQGVSVPLQLKENGEESHLAESSRDALSEDEWMRIILEALRQAENEPPSAPKENKPYALNLEKNFPVDTPDDYETQQWPERKLKHMRFPLMYEENSRENPFKRTNEIVEEQYTPQSLATLESVFQELGKLTGPSNQKRERVDEEQKLYTDDEDDVYKTNNIAYEDVVGGEDWSPIEEKIETQTQEEVRDSKENTEKNEQINEEMKRSGQLGLPDEENRRESKDQLSEDASKVITYLRRLVNAVGSGRSQSGPNGDRAARLLQKPLDSQSIYQLIEISRNLQIPPEDLIEMLKAGEKPNGLVEPEQDLELAVDLDDIPEADLDRPDMFQSKMLSKGGYPKAPGRGMVEAL…	Chromogranin/secretogranin	Secretogranin-2															tr_Q4W8U9_Q4W8U9_MOUSE;sp_Q03517_SCG2_MOUSE
PGSSQEMERLAKVS	PEAKS	tr_Q4W8U9_Q4W8U9_MOUSE;sp_Q03517_SCG2_MOUSE	0	0	0	0	1	1	SCG2	Q03517	Q4W8U9	Q4W8U9	NP01009	QRNQLLQKEPDLRLENVQKFPSPEMIRALEYIEKLRQQAHREESSPDYNPYQGVSVPLQLKENGEESHLAESSRDALSEDEWMRIILEALRQAENEPPSAPKENKPYALNLEKNFPVDTPDDYETQQWPERKLKHMRFPLMYEENSRENPFKRTNEIVEEQYTPQSLATLESVFQELGKLTGPSNQKRERVDEEQKLYTDDEDDVYKTNNIAYEDVVGGEDWSPIEEKIETQTQEEVRDSKENTEKNEQINEEMKRSGQLGLPDEENRRESKDQLSEDASKVITYLRRLVNAVGSGRSQSGPNGDRAARLLQKPLDSQSIYQLIEISRNLQIPPEDLIEMLKAGEKPNGLVEPEQDLELAVDLDDIPEADLDRPDMFQSKMLSKGGYPKAPGRGMVEAL…	Chromogranin/secretogranin	Secretogranin-2															tr_Q4W8U9_Q4W8U9_MOUSE;sp_Q03517_SCG2_MOUSE
Q(-17.03)AEQGREHLA	PEAKS	tr_Q4W8U9_Q4W8U9_MOUSE;sp_Q03517_SCG2_MOUSE	0	0	0	0	1	1	SCG2	Q03517	Q4W8U9	Q4W8U9	NP01009	QRNQLLQKEPDLRLENVQKFPSPEMIRALEYIEKLRQQAHREESSPDYNPYQGVSVPLQLKENGEESHLAESSRDALSEDEWMRIILEALRQAENEPPSAPKENKPYALNLEKNFPVDTPDDYETQQWPERKLKHMRFPLMYEENSRENPFKRTNEIVEEQYTPQSLATLESVFQELGKLTGPSNQKRERVDEEQKLYTDDEDDVYKTNNIAYEDVVGGEDWSPIEEKIETQTQEEVRDSKENTEKNEQINEEMKRSGQLGLPDEENRRESKDQLSEDASKVITYLRRLVNAVGSGRSQSGPNGDRAARLLQKPLDSQSIYQLIEISRNLQIPPEDLIEMLKAGEKPNGLVEPEQDLELAVDLDDIPEADLDRPDMFQSKMLSKGGYPKAPGRGMVEAL…	Chromogranin/secretogranin	Secretogranin-2															tr_Q4W8U9_Q4W8U9_MOUSE;sp_Q03517_SCG2_MOUSE
Q(-17.03)PVVPAEATDPVEQ	PEAKS	sp_P09240_CCKN_MOUSE__II_2424256	0	0	0	0	1	1	CCKN	P09240			NP02259	QPVVPAEATDPVEQRAQEAPRRQLRAVLRTDGEPRARLGALLARYIQQVRKAPSGRMSVLKNLQSLDPSHRISDRDYMGWMDFGRRSAEDYEYPS	Gastrin/cholecystokinin	Cholecystokinin															sp_P09240_CCKN_MOUSE__II_2424256
QELGKLTGP	PEAKS	tr_Q4W8U9_Q4W8U9_MOUSE;sp_Q03517_SCG2_MOUSE	0	0	0	0	1	1	SCG2	Q03517	Q4W8U9	Q4W8U9	NP01009,NP01010	QRNQLLQKEPDLRLENVQKFPSPEMIRALEYIEKLRQQAHREESSPDYNPYQGVSVPLQLKENGEESHLAESSRDALSEDEWMRIILEALRQAENEPPSAPKENKPYALNLEKNFPVDTPDDYETQQWPERKLKHMRFPLMYEENSRENPFKRTNEIVEEQYTPQSLATLESVFQELGKLTGPSNQKRERVDEEQKLYTDDEDDVYKTNNIAYEDVVGGEDWSPIEEKIETQTQEEVRDSKENTEKNEQINEEMKRSGQLGLPDEENRRESKDQLSEDASKVITYLRRLVNAVGSGRSQSGPNGDRAARLLQKPLDSQSIYQLIEISRNLQIPPEDLIEMLKAGEKPNGLVEPEQDLELAVDLDDIPEADLDRPDMFQSKMLSKGGYPKAPGRGMVEAL…	Chromogranin/secretogranin ,Chromogranin/secretogranin	Secretogranin-2,Secretoneurin															tr_Q4W8U9_Q4W8U9_MOUSE;sp_Q03517_SCG2_MOUSE
RRPVKVYPNVAENESAEAFPLEF(-0.98)	PEAKS	sp_P01193_COLI_MOUSE	0	0	0	0	1	1	COLI	P01193			NP04903	SYSMEHFRWGKPVGKKRRPVKVYPNVAENESAEAFPLEF	POMC	Corticotropin															sp_P01193_COLI_MOUSE
SEKSQTPLVTLFKNAIIKNAH(-0.98)	PEAKS	sp_P01193_COLI_MOUSE	0	0	0	0	1	1	COLI	P01193			NP04077,NP04902,NP04905	YGGFMTSEKSQTPLVTLFKNAIIKNAH,YGGFMTSEKSQTPLVTLFKNAIIKNAHKKGQ,ELEGERPLGLEQVLESDAEKDDGPYRVEHFRWSNPPKDKRYGGFMTSEKSQTPLVTLFKNAIIKNAHKKGQ	POMC,POMC	beta-endorphin,Beta-endorphin,Lipotropin beta															sp_P01193_COLI_MOUSE
SQTPLVTLFKNAIIKN(+0.98)AH(-0.98)	PEAKS	sp_P01193_COLI_MOUSE	0	0	0	0	1	1	COLI	P01193			NP04077,NP04902,NP04905	YGGFMTSEKSQTPLVTLFKNAIIKNAH,YGGFMTSEKSQTPLVTLFKNAIIKNAHKKGQ,ELEGERPLGLEQVLESDAEKDDGPYRVEHFRWSNPPKDKRYGGFMTSEKSQTPLVTLFKNAIIKNAHKKGQ	POMC,POMC	beta-endorphin,Beta-endorphin,Lipotropin beta															sp_P01193_COLI_MOUSE
TPVFPGNGDEQPLTENPR	PEAKS	sp_P01193_COLI_MOUSE;pseudoprot_3324	0	0	0	0	2	2	COLI	P01193			NP04910	WCLESSQCQDLTTESNLLACIRACKLDLSLETPVFPGNGDEQPLTENPRKYVMGHFRWDRFGPRNSSSAGSAAQ	POMC	NPP															sp_P01193_COLI_MOUSE;pseudoprot_3324
VAENESAEAFPLEF	PEAKS	sp_P01193_COLI_MOUSE	0	0	0	0	1	1	COLI	P01193			NP04078,NP04903,NP04904	RPVKVYPNVAENESAEAFPLEF,SYSMEHFRWGKPVGKKRRPVKVYPNVAENESAEAFPLEF,PVKVYPNVAENESAEAFPLEF	POMC,POMC	Corticotropin-like intermediate lobe peptide,Corticotropin,Corticotropin-like intermediary peptide															sp_P01193_COLI_MOUSE
VRESPIDTA	PEAKS	sp_P16014_SCG1_MOUSE;tr_Q3UZU8_Q3UZU8_MOUSE;tr_Q8BP91_Q8BP91_MOUSE	0	0	0	0	1	1	SCG1	P16014	Q3UZU8, Q8BP91	Q3UZU8, Q8BP91	NP01008	APVDNRDHNEEMVTRCIIEVLSNALSKSSVPTITPECRQVLKKSGKEVKGEEKGENQNSKFEVRLLRDPADASGTRWASSREDAGAPVEDSQGQTKVGNEKWTEGGGHSREGVDDQESLRPSNQQASKEAKIYHSEERVGKEREKEEGKIYPMGEHREDAGEEKKHIEDSGEKPNTFSNKRSEASAKKKDESVARADAHSMELEEKTHSREQSSQESGEETRRQEKPQELTDQDQSQEESQEGEEGEEGEEGEEGEEDSASEVTKRRPRHHHGRSGSNKSSYEGHPLSEERRPSPKESKEADVATVRLGEKRSHHLAHYRASEEEPEYGEESRSYRGLQYRGRGSEEDRAPRPRSEESQEREYKRNHPDSELESTANRHGEETEEERSYEGANGRQHRG…	Chromogranin/secretogranin	Secretogranin-1															sp_P16014_SCG1_MOUSE;tr_Q3UZU8_Q3UZU8_MOUSE;tr_Q8BP91_Q8BP91_MOUSE
YGGFMTSEKSQTP	MS2Rescore + PEAKS	sp_P01193_COLI	0	0	0	0	1	1	COLI	P01193	0	0	NP04077,NP04902,NP04905	YGGFMTSEKSQTPLVTLFKNAIIKNAH,YGGFMTSEKSQTPLVTLFKNAIIKNAHKKGQ,ELEGERPLGLEQVLESDAEKDDGPYRVEHFRWSNPPKDKRYGGFMTSEKSQTPLVTLFKNAIIKNAHKKGQ	POMC,POMC																sp_P01193_COLI_MOUSE
YPQSKWQEQEKNY	MS2Rescore + PEAKS	tr_Q3UZU8_Q3UZU8,sp_P16014_SCG1,tr_Q8BP91_Q8BP91	0	0	0	0	1	1	SCG1	P16014	Q3UZU8, Q8BP91	Q3UZU8, Q8BP91	NP01008	APVDNRDHNEEMVTRCIIEVLSNALSKSSVPTITPECRQVLKKSGKEVKGEEKGENQNSKFEVRLLRDPADASGTRWASSREDAGAPVEDSQGQTKVGNEKWTEGGGHSREGVDDQESLRPSNQQASKEAKIYHSEERVGKEREKEEGKIYPMGEHREDAGEEKKHIEDSGEKPNTFSNKRSEASAKKKDESVARADAHSMELEEKTHSREQSSQESGEETRRQEKPQELTDQDQSQEESQEGEEGEEGEEGEEGEEDSASEVTKRRPRHHHGRSGSNKSSYEGHPLSEERRPSPKESKEADVATVRLGEKRSHHLAHYRASEEEPEYGEESRSYRGLQYRGRGSEEDRAPRPRSEESQEREYKRNHPDSELESTANRHGEETEEERSYEGANGRQHRG…	Chromogranin/secretogranin																sp_P16014_SCG1_MOUSE;tr_Q3UZU8_Q3UZU8_MOUSE;tr_Q8BP91_Q8BP91_MOUSE
ISSSISEDPVPIK	MS2Rescore	sp_P32648_VIP__chr10_1_5640655_5640738_ENSMUST00000217331__II_3466312,tr_A0A0R4J003_A0A0R4J003__chr10_1_5640655_5640738_ENSMUST00000217331__II_3466312	0	0	0	1	0	1	VIP	P32648	A0A0R4J003	A0A0R4J003	0	Not found in Neuropep ref	Glucagon	not annotated in Swiss
ASFQRNQLLQKEPDLRLENVQKFPSPEM	MS2Rescore	sp_Q03517_SCG2,tr_Q4W8U9_Q4W8U9	2	0	0	0	1	3	SCG2	Q03517	Q4W8U9	Q4W8U9	0	Not found in Neuropep ref	Chromogranin/secretogranin	not annotated in Swiss
VNPYLQGKRLDNVVAK	MS2Rescore	tr_Q3TT51_Q3TT51	1	0	0	0	0	1			Q3TT51	Q3TT51	NP00014	YSPRTPDRVSETDIQRLLHGVMEQLGIARPRVEYPAHQAMNLVGPQSIEGGAHEGLQHLGPFGNIPNIVAELTGDNIPKDFSEDQGYPDPPNPCPLGKTADDGCLENAPDTAEFSREFQLDQHLFDPEHDYPGLGKWNKKLLYEKMKGGQRRKRRSVNPYLQGKRLDNVVAKKSVPHFSEEEKEAE	7B2	Neuroendocrine protein 7B2
YSPRTPDRVSETDIQRLL	MS2Rescore	tr_Q3TT51_Q3TT51	0	0	0	0	2	2			Q3TT51	Q3TT51	NP00014,NP00015	YSPRTPDRVSETDIQRLLHGVMEQLGIARPRVEYPAHQAMNLVGPQSIEGGAHEGLQHLGPFGNIPNIVAELTGDNIPKDFSEDQGYPDPPNPCPLGKTADDGCLENAPDTAEFSREFQLDQHLFDPEHDYPGLGKWNKKLLYEKMKGGQRRKRRSVNPYLQGKRLDNVVAKKSVPHFSEEEKEAE,YSPRTPDRVSETDIQRLLHGVMEQLGIARPRVEYPAHQAMNLVGPQSIEGGAHEGLQHLGPFGNIPNIVAELTGDNIPKDFSEDQGYPDPPNPCPLGKTADDGCLENAPDTAEFSREFQLDQHLFDPEHDYPGLGKWNKKLLYEKMKGGQ	7B2,7B2	Neuroendocrine protein 7B2,N-terminal peptide (By similarity)
HLFDPEHDYPGLGKWNKKLLYEKMKGGQ	MS2Rescore	tr_Q3TT51_Q3TT51	0	0	0	0	1	1			Q3TT51	Q3TT51	NP00014,NP00015	YSPRTPDRVSETDIQRLLHGVMEQLGIARPRVEYPAHQAMNLVGPQSIEGGAHEGLQHLGPFGNIPNIVAELTGDNIPKDFSEDQGYPDPPNPCPLGKTADDGCLENAPDTAEFSREFQLDQHLFDPEHDYPGLGKWNKKLLYEKMKGGQRRKRRSVNPYLQGKRLDNVVAKKSVPHFSEEEKEAE,YSPRTPDRVSETDIQRLLHGVMEQLGIARPRVEYPAHQAMNLVGPQSIEGGAHEGLQHLGPFGNIPNIVAELTGDNIPKDFSEDQGYPDPPNPCPLGKTADDGCLENAPDTAEFSREFQLDQHLFDPEHDYPGLGKWNKKLLYEKMKGGQ	7B2,7B2	Neuroendocrine protein 7B2,N-terminal peptide (By similarity)
EEAVWGDGSPEPSPRE	MS2Rescore	sp_P01193_COLI	0	0	0	0	11	11	COLI	P01193				Not found in Neuropep ref	POMC	PRO_0000024998
EEEAVWGDGSPEPSPRE	MS2Rescore	sp_P01193_COLI	0	0	0	0	22	22	COLI	P01193				Not found in Neuropep ref	POMC	PRO_0000024998
GTSKESAMKTYVEKVDELKKKY	MS2Rescore	tr_D3Z563_D3Z563__chr1_-1_120113460_120120953_ENSMUST00000027634,tr_Q4VWZ5_Q4VWZ5,sp_P31786_ACBP__chr1_-1_120113460_120120953_ENSMUST00000027634	0	0	1	0	0	1	ACBP	P31786	D3Z563, Q4VWZ5	D3Z563, Q4VWZ5	NP00035	SQAEFDKAAEEVKRLKTQPTDEEMLFIYSHFKQATVGDVNTDRPGLLDLKGKAKWDSWNKLKGTSKESAMKTYVEKVDELKKKYGI	ACBP	Acyl-CoA-binding protein
GNLWATGHFM	MS2Rescore	sp_Q9CR53_NMB__II_886241,tr_D3Z621_D3Z621__II_886240	1	0	1	0	3	5	NMB	Q9CR53	D3Z621	D3Z621	NP00796,NP00797	GNLWATGHFM,APFNWDLPEPRSRASKIRVHPRGNLWATGHFM	Bombesin/neuromedin-B/ranatensin,Bombesin/neuromedin-B/ranatensin	Neuromedin-B,Neuromedin-B-32
QEDAELQPR	MS2Rescore	sp_P56388_CART,sp_P56388-2_CART,tr_Q3UY31_Q3UY31	7	7	7	0	8	29	CART, CART	P56388, P56388-2	Q3UY31	Q3UY31	NP00871,NP00882	QEDAELQPRALDIYSAVDDASHEKELPRRQLRAPGAMLQIEALQEVLKKLKS,QEDAELQPRALDIYSAVDDASHEKELPRRQLRAPGAMLQIEALQEVLKKLKSKRIPIYEKKYGQVPMCDAGEQCAVRKGARIGKLCDCPRGTSCNSFLLKCL	CART,CART	CART(1-52) (By similarity),Cocaine- and amphetamine-regulated
SGSAKVAFSAIRSTNH	MS2Rescore	tr_Q80W16_Q80W16__II_733607,tr_Q7TNF5_Q7TNF5__II_733607,tr_Q3TSS3_Q3TSS3__II_733607	2	0	0	0	0	2			Q80W16, Q7TNF5, Q3TSS3	Q80W16, Q7TNF5, Q3TSS3	NP00915,NP00916	SGSAKVAFSAIRSTNH,QNETEPIVLEGKCLVVCDSNPTSDPTGTALGISVRSGSAKVAFSAIRSTNHEPSEMSNRTMIIYFDQVLVNIGNNFDSERSTFIAPRKGIYSFNFHVVKVYNRQTIQVSLMLNGWPVISAFAGDQDVTREAASNGVLIQMEKGDRAYLKLERGNLMGGWKYSTFSGFLVFPL	Cerebellins,Cerebellins	Cerebellin,Cerebellin-1
RAEEEAVWGDGSPEPSPRE	MS2Rescore	sp_P01193_COLI	0	0	0	0	10	10	COLI	P01193				Not found in Neuropep ref	POMC	not annotated in Swiss
QKIAEKFSQ	MS2Rescore	tr_Q3UZU8_Q3UZU8,sp_P16014_SCG1,tr_Q8BP91_Q8BP91	0	0	0	0	3	3	SCG1	P16014	Q3UZU8, Q8BP91	Q3UZU8, Q8BP91	NP01007,NP01008	ADEFPDFYDSEEQMGPHQEANDEKARADQRVLTAEEKKELENLAAMDLELQKIAEKFSQRG,APVDNRDHNEEMVTRCIIEVLSNALSKSSVPTITPECRQVLKKSGKEVKGEEKGENQNSKFEVRLLRDPADASGTRWASSREDAGAPVEDSQGQTKVGNEKWTEGGGHSREGVDDQESLRPSNQQASKEAKIYHSEERVGKEREKEEGKIYPMGEHREDAGEEKKHIEDSGEKPNTFSNKRSEASAKKKDESVARADAHSMELEEKTHSREQSSQESGEETRRQEKPQELTDQDQSQEESQEGEEGEEGEEGEEGEEDSASEVTKRRPRHHHGRSGSNKSSYEGHPLSEERRPSPKESKEADVATVRLGEKRSHHLAHYRASEEEPEYGEESRSYRG…	Chromogranin/secretogranin ,Chromogranin/secretogranin	CCB peptide (By similarity),Secretogranin-1
QYDGVAELDQLLHYRKKA	MS2Rescore	tr_Q3UZU8_Q3UZU8,sp_P16014_SCG1,tr_Q8BP91_Q8BP91	4	0	0	0	1	5	SCG1	P16014	Q3UZU8, Q8BP91	Q3UZU8, Q8BP91	NP01008	APVDNRDHNEEMVTRCIIEVLSNALSKSSVPTITPECRQVLKKSGKEVKGEEKGENQNSKFEVRLLRDPADASGTRWASSREDAGAPVEDSQGQTKVGNEKWTEGGGHSREGVDDQESLRPSNQQASKEAKIYHSEERVGKEREKEEGKIYPMGEHREDAGEEKKHIEDSGEKPNTFSNKRSEASAKKKDESVARADAHSMELEEKTHSREQSSQESGEETRRQEKPQELTDQDQSQEESQEGEEGEEGEEGEEGEEDSASEVTKRRPRHHHGRSGSNKSSYEGHPLSEERRPSPKESKEADVATVRLGEKRSHHLAHYRASEEEPEYGEESRSYRGLQYRGRGSEEDRAPRPRSEESQEREYKRNHPDSELESTANRHGEETEEERSYEGANGRQHRG…	Chromogranin/secretogranin	Secretogranin-1
WGDGSPEPSPRE	MS2Rescore	sp_P01193_COLI	0	0	0	0	5	5	COLI	P01193				Not found in Neuropep ref	POMC	not annotated in Swiss
YPQSKWQE	MS2Rescore	tr_Q3UZU8_Q3UZU8,sp_P16014_SCG1,tr_Q8BP91_Q8BP91	0	0	1	0	0	1	SCG1	P16014	Q3UZU8, Q8BP91	Q3UZU8, Q8BP91	NP01008	APVDNRDHNEEMVTRCIIEVLSNALSKSSVPTITPECRQVLKKSGKEVKGEEKGENQNSKFEVRLLRDPADASGTRWASSREDAGAPVEDSQGQTKVGNEKWTEGGGHSREGVDDQESLRPSNQQASKEAKIYHSEERVGKEREKEEGKIYPMGEHREDAGEEKKHIEDSGEKPNTFSNKRSEASAKKKDESVARADAHSMELEEKTHSREQSSQESGEETRRQEKPQELTDQDQSQEESQEGEEGEEGEEGEEGEEDSASEVTKRRPRHHHGRSGSNKSSYEGHPLSEERRPSPKESKEADVATVRLGEKRSHHLAHYRASEEEPEYGEESRSYRGLQYRGRGSEEDRAPRPRSEESQEREYKRNHPDSELESTANRHGEETEEERSYEGANGRQHRG…	Chromogranin/secretogranin	Secretogranin-1
SPVSSEDDLQEEEQLEQAIKEH	MS2Rescore	sp_Q03517_SCG2,tr_Q4W8U9_Q4W8U9	0	0	1	0	0	1	SCG2	Q03517	Q4W8U9	Q4W8U9	NP01009	QRNQLLQKEPDLRLENVQKFPSPEMIRALEYIEKLRQQAHREESSPDYNPYQGVSVPLQLKENGEESHLAESSRDALSEDEWMRIILEALRQAENEPPSAPKENKPYALNLEKNFPVDTPDDYETQQWPERKLKHMRFPLMYEENSRENPFKRTNEIVEEQYTPQSLATLESVFQELGKLTGPSNQKRERVDEEQKLYTDDEDDVYKTNNIAYEDVVGGEDWSPIEEKIETQTQEEVRDSKENTEKNEQINEEMKRSGQLGLPDEENRRESKDQLSEDASKVITYLRRLVNAVGSGRSQSGPNGDRAARLLQKPLDSQSIYQLIEISRNLQIPPEDLIEMLKAGEKPNGLVEPEQDLELAVDLDDIPEADLDRPDMFQSKMLSKGGYPKAPGRGMVEAL…	Chromogranin/secretogranin	Secretogranin-2
YLNQEQAEQGREHL	MS2Rescore	sp_Q03517_SCG2,tr_Q4W8U9_Q4W8U9	0	0	2	0	0	2	SCG2	Q03517	Q4W8U9	Q4W8U9	NP01009	QRNQLLQKEPDLRLENVQKFPSPEMIRALEYIEKLRQQAHREESSPDYNPYQGVSVPLQLKENGEESHLAESSRDALSEDEWMRIILEALRQAENEPPSAPKENKPYALNLEKNFPVDTPDDYETQQWPERKLKHMRFPLMYEENSRENPFKRTNEIVEEQYTPQSLATLESVFQELGKLTGPSNQKRERVDEEQKLYTDDEDDVYKTNNIAYEDVVGGEDWSPIEEKIETQTQEEVRDSKENTEKNEQINEEMKRSGQLGLPDEENRRESKDQLSEDASKVITYLRRLVNAVGSGRSQSGPNGDRAARLLQKPLDSQSIYQLIEISRNLQIPPEDLIEMLKAGEKPNGLVEPEQDLELAVDLDDIPEADLDRPDMFQSKMLSKGGYPKAPGRGMVEAL…	Chromogranin/secretogranin	Secretogranin-2
IPVGSLKNEDTPNRQYLDEDMLLKVL	MS2Rescore	sp_Q03517_SCG2,tr_Q4W8U9_Q4W8U9	0	0	1	0	0	1	SCG2	Q03517	Q4W8U9	Q4W8U9	NP01009	QRNQLLQKEPDLRLENVQKFPSPEMIRALEYIEKLRQQAHREESSPDYNPYQGVSVPLQLKENGEESHLAESSRDALSEDEWMRIILEALRQAENEPPSAPKENKPYALNLEKNFPVDTPDDYETQQWPERKLKHMRFPLMYEENSRENPFKRTNEIVEEQYTPQSLATLESVFQELGKLTGPSNQKRERVDEEQKLYTDDEDDVYKTNNIAYEDVVGGEDWSPIEEKIETQTQEEVRDSKENTEKNEQINEEMKRSGQLGLPDEENRRESKDQLSEDASKVITYLRRLVNAVGSGRSQSGPNGDRAARLLQKPLDSQSIYQLIEISRNLQIPPEDLIEMLKAGEKPNGLVEPEQDLELAVDLDDIPEADLDRPDMFQSKMLSKGGYPKAPGRGMVEAL…	Chromogranin/secretogranin	Secretogranin-2
PSPVSSEDDLQEEEQLEQAIKEH	MS2Rescore	sp_Q03517_SCG2,tr_Q4W8U9_Q4W8U9	0	0	3	0	0	3	SCG2	Q03517	Q4W8U9	Q4W8U9	NP01009	QRNQLLQKEPDLRLENVQKFPSPEMIRALEYIEKLRQQAHREESSPDYNPYQGVSVPLQLKENGEESHLAESSRDALSEDEWMRIILEALRQAENEPPSAPKENKPYALNLEKNFPVDTPDDYETQQWPERKLKHMRFPLMYEENSRENPFKRTNEIVEEQYTPQSLATLESVFQELGKLTGPSNQKRERVDEEQKLYTDDEDDVYKTNNIAYEDVVGGEDWSPIEEKIETQTQEEVRDSKENTEKNEQINEEMKRSGQLGLPDEENRRESKDQLSEDASKVITYLRRLVNAVGSGRSQSGPNGDRAARLLQKPLDSQSIYQLIEISRNLQIPPEDLIEMLKAGEKPNGLVEPEQDLELAVDLDDIPEADLDRPDMFQSKMLSKGGYPKAPGRGMVEAL…	Chromogranin/secretogranin	Secretogranin-2
PVGSLKNEDTPNRQYLDEDMLLK	MS2Rescore	sp_Q03517_SCG2,tr_Q4W8U9_Q4W8U9	0	0	1	0	0	1	SCG2	Q03517	Q4W8U9	Q4W8U9	NP01009	QRNQLLQKEPDLRLENVQKFPSPEMIRALEYIEKLRQQAHREESSPDYNPYQGVSVPLQLKENGEESHLAESSRDALSEDEWMRIILEALRQAENEPPSAPKENKPYALNLEKNFPVDTPDDYETQQWPERKLKHMRFPLMYEENSRENPFKRTNEIVEEQYTPQSLATLESVFQELGKLTGPSNQKRERVDEEQKLYTDDEDDVYKTNNIAYEDVVGGEDWSPIEEKIETQTQEEVRDSKENTEKNEQINEEMKRSGQLGLPDEENRRESKDQLSEDASKVITYLRRLVNAVGSGRSQSGPNGDRAARLLQKPLDSQSIYQLIEISRNLQIPPEDLIEMLKAGEKPNGLVEPEQDLELAVDLDDIPEADLDRPDMFQSKMLSKGGYPKAPGRGMVEAL…	Chromogranin/secretogranin	Secretogranin-2
QAPYENLNDQELGEYLAR	MS2Rescore	sp_Q03517_SCG2,tr_Q4W8U9_Q4W8U9	0	0	2	0	0	2	SCG2	Q03517	Q4W8U9	Q4W8U9	NP01009	QRNQLLQKEPDLRLENVQKFPSPEMIRALEYIEKLRQQAHREESSPDYNPYQGVSVPLQLKENGEESHLAESSRDALSEDEWMRIILEALRQAENEPPSAPKENKPYALNLEKNFPVDTPDDYETQQWPERKLKHMRFPLMYEENSRENPFKRTNEIVEEQYTPQSLATLESVFQELGKLTGPSNQKRERVDEEQKLYTDDEDDVYKTNNIAYEDVVGGEDWSPIEEKIETQTQEEVRDSKENTEKNEQINEEMKRSGQLGLPDEENRRESKDQLSEDASKVITYLRRLVNAVGSGRSQSGPNGDRAARLLQKPLDSQSIYQLIEISRNLQIPPEDLIEMLKAGEKPNGLVEPEQDLELAVDLDDIPEADLDRPDMFQSKMLSKGGYPKAPGRGMVEAL…	Chromogranin/secretogranin	Secretogranin-2
TLESVFQELGKLTGPSNQ	MS2Rescore	sp_Q03517_SCG2,tr_Q4W8U9_Q4W8U9	0	0	2	1	0	3	SCG2	Q03517	Q4W8U9	Q4W8U9	NP01009,NP01010	QRNQLLQKEPDLRLENVQKFPSPEMIRALEYIEKLRQQAHREESSPDYNPYQGVSVPLQLKENGEESHLAESSRDALSEDEWMRIILEALRQAENEPPSAPKENKPYALNLEKNFPVDTPDDYETQQWPERKLKHMRFPLMYEENSRENPFKRTNEIVEEQYTPQSLATLESVFQELGKLTGPSNQKRERVDEEQKLYTDDEDDVYKTNNIAYEDVVGGEDWSPIEEKIETQTQEEVRDSKENTEKNEQINEEMKRSGQLGLPDEENRRESKDQLSEDASKVITYLRRLVNAVGSGRSQSGPNGDRAARLLQKPLDSQSIYQLIEISRNLQIPPEDLIEMLKAGEKPNGLVEPEQDLELAVDLDDIPEADLDRPDMFQSKMLSKGGYPKAPGRGMVEAL…	Chromogranin/secretogranin ,Chromogranin/secretogranin	Secretogranin-2,Secretoneurin
AITEKETVEKERQSI	MS2Rescore	sp_P47867_SCG3__II_3456604,sp_P47867-2_SCG3__II_3456604,tr_A0A1L1SV66_A0A1L1SV66,chr9_-1_75681956_75682138_ENSMUST00000215603	1	0	0	0	0	1	SCG3, SCG3	P47867, P47867-2	A0A1L1SV66	A0A1L1SV66	NP01011	FPKPEGSQDKSLHNRELSAERPLNEQIAEAEADKIKKAFPSESKPSESNYSSVDNLNLLRAITEKETVEKERQSIRSPPFDNQLNVEDADSTKNRKLIDEYDSTKSGLDHKFQDDPDGLHQLDGTPLTAEDIVHKIATRIYEENDRGVFDKIVSKLLNLGLITESQAHTLEDEVAEALQKLISKEANNYEETLDKPTSRTENQDGKIPEKVTPVAAVQDGFTNRENDETVSNTLTLSNGLERRTNPHREDDFEELQYFPNFYALLTSIDSEKEAKEKETLITIMKTLIDFVKMMVKYGTISPEEGVSYLENLDETIALQTKNKLEKNTTDSKSKLFPAPPEKSQEETDSTKEEAAKMEKEYGSLKDSTKDDNSNLGGKTDEATGKTEAYLEAIRKNIEW…	Chromogranin/secretogranin	Secretogranin-3
AFPSESKPSESNYSSVDNLNLLRAITEKETVEKERQSI	MS2Rescore	sp_P47867_SCG3__II_3456604,sp_P47867-2_SCG3__II_3456604	1	0	0	2	0	3	SCG3, SCG3	P47867, P47867-2			NP01011	FPKPEGSQDKSLHNRELSAERPLNEQIAEAEADKIKKAFPSESKPSESNYSSVDNLNLLRAITEKETVEKERQSIRSPPFDNQLNVEDADSTKNRKLIDEYDSTKSGLDHKFQDDPDGLHQLDGTPLTAEDIVHKIATRIYEENDRGVFDKIVSKLLNLGLITESQAHTLEDEVAEALQKLISKEANNYEETLDKPTSRTENQDGKIPEKVTPVAAVQDGFTNRENDETVSNTLTLSNGLERRTNPHREDDFEELQYFPNFYALLTSIDSEKEAKEKETLITIMKTLIDFVKMMVKYGTISPEEGVSYLENLDETIALQTKNKLEKNTTDSKSKLFPAPPEKSQEETDSTKEEAAKMEKEYGSLKDSTKDDNSNLGGKTDEATGKTEAYLEAIRKNIEW…	Chromogranin/secretogranin	Secretogranin-3
ELSAERPLNE	MS2Rescore	sp_P47867_SCG3__II_3456604,sp_P47867-2_SCG3__II_3456604,tr_A0A1Y7VLI5_A0A1Y7VLI5	0	0	1	0	0	1	SCG3, SCG3	P47867, P47867-2	A0A1Y7VLI5	A0A1Y7VLI5	NP01011	FPKPEGSQDKSLHNRELSAERPLNEQIAEAEADKIKKAFPSESKPSESNYSSVDNLNLLRAITEKETVEKERQSIRSPPFDNQLNVEDADSTKNRKLIDEYDSTKSGLDHKFQDDPDGLHQLDGTPLTAEDIVHKIATRIYEENDRGVFDKIVSKLLNLGLITESQAHTLEDEVAEALQKLISKEANNYEETLDKPTSRTENQDGKIPEKVTPVAAVQDGFTNRENDETVSNTLTLSNGLERRTNPHREDDFEELQYFPNFYALLTSIDSEKEAKEKETLITIMKTLIDFVKMMVKYGTISPEEGVSYLENLDETIALQTKNKLEKNTTDSKSKLFPAPPEKSQEETDSTKEEAAKMEKEYGSLKDSTKDDNSNLGGKTDEATGKTEAYLEAIRKNIEW…	Chromogranin/secretogranin	Secretogranin-3
GWTLNSAGYLLGPHAIDNHRSFSDKHGLT	MS2Rescore	tr_Q3V002_Q3V002,tr_A0A498WGR4_A0A498WGR4	8	0	11	0	9	28			Q3V002, A0A498WGR4	Q3V002, A0A498WGR4	NP02027	GWTLNSAGYLLGPHAIDNHRSFSDKHGLT	Galanin	Galanin (By similarity)
GWTLNSAGYLLGPHAIDNH	MS2Rescore	tr_Q3V002_Q3V002,tr_A0A498WGR4_A0A498WGR4	0	0	2	0	0	2			Q3V002, A0A498WGR4	Q3V002, A0A498WGR4	NP02027	GWTLNSAGYLLGPHAIDNHRSFSDKHGLT	Galanin	Galanin (By similarity)
NLQSLDPSHRISD	MS2Rescore	chr9_-1_121490068_121493414_ENSMUST00000216138__II_2424256_TX=10090,sp_P09240_CCKN__II_2424256	1	0	0	0	0	1	CCKN	P09240			NP02045,NP02259,NP02261	AVQKVDGEPRAHLGALLARYIQQARKAPSGRMSVIKNLQSLDPSHRISDRDYMGWMDF,QPVVPAEATDPVEQRAQEAPRRQLRAVLRTDGEPRARLGALLARYIQQVRKAPSGRMSVLKNLQSLDPSHRISDRDYMGWMDFGRRSAEDYEYPS,KAPSGRMSVLKNLQSLDPSHRISDRDYMGWMDF	Gastrin/cholecystokinin,Gastrin/cholecystokinin,Gastrin/cholecystokinin	Cholecystokinin-58,Cholecystokinin,Cholecystokinin-33
SLDPSHRISD	MS2Rescore	chr9_-1_121490068_121493414_ENSMUST00000216138__II_2424256_TX=10090,sp_P09240_CCKN__II_2424256	0	0	0	1	0	1	CCKN	P09240			NP02045,NP02259,NP02261	AVQKVDGEPRAHLGALLARYIQQARKAPSGRMSVIKNLQSLDPSHRISDRDYMGWMDF,QPVVPAEATDPVEQRAQEAPRRQLRAVLRTDGEPRARLGALLARYIQQVRKAPSGRMSVLKNLQSLDPSHRISDRDYMGWMDFGRRSAEDYEYPS,KAPSGRMSVLKNLQSLDPSHRISDRDYMGWMDF	Gastrin/cholecystokinin,Gastrin/cholecystokinin,Gastrin/cholecystokinin	Cholecystokinin-58,Cholecystokinin,Cholecystokinin-33
QPVVPAEATDPVEQRAQEAP	MS2Rescore	sp_P09240_CCKN__II_2424256,tr_A0A1L1SU12_A0A1L1SU12__II_3501794,tr_Q8R041_Q8R041,tr_A0A1L1SRD3_A0A1L1SRD3	3	2	0	3	0	8	CCKN	P09240	A0A1L1SU12, Q8R041, A0A1L1SRD3	A0A1L1SU12, Q8R041, A0A1L1SRD3	NP02259	QPVVPAEATDPVEQRAQEAPRRQLRAVLRTDGEPRARLGALLARYIQQVRKAPSGRMSVLKNLQSLDPSHRISDRDYMGWMDFGRRSAEDYEYPS	Gastrin/cholecystokinin	Cholecystokinin
AVLRTDGEPRARLGALLARYIQ	MS2Rescore	sp_P09240_CCKN__II_2424256,tr_A0A1L1SU12_A0A1L1SU12__II_3501794,tr_Q8R041_Q8R041,tr_A0A1L1SRD3_A0A1L1SRD3	1	0	0	0	0	1	CCKN	P09240	A0A1L1SU12, Q8R041, A0A1L1SRD3	A0A1L1SU12, Q8R041, A0A1L1SRD3	NP02259	QPVVPAEATDPVEQRAQEAPRRQLRAVLRTDGEPRARLGALLARYIQQVRKAPSGRMSVLKNLQSLDPSHRISDRDYMGWMDFGRRSAEDYEYPS	Gastrin/cholecystokinin	Cholecystokinin
QPVVPAEATDPVEQRAQEAPRR	MS2Rescore	sp_P09240_CCKN__II_2424256,tr_A0A1L1SU12_A0A1L1SU12__II_3501794,tr_Q8R041_Q8R041,tr_A0A1L1SRD3_A0A1L1SRD3	0	0	1	0	0	1	CCKN	P09240	A0A1L1SU12, Q8R041, A0A1L1SRD3	A0A1L1SU12, Q8R041, A0A1L1SRD3	NP02259	QPVVPAEATDPVEQRAQEAPRRQLRAVLRTDGEPRARLGALLARYIQQVRKAPSGRMSVLKNLQSLDPSHRISDRDYMGWMDFGRRSAEDYEYPS	Gastrin/cholecystokinin	Cholecystokinin
AEATDPVEQRAQEAPRRQL	MS2Rescore	sp_P09240_CCKN__II_2424256,tr_A0A1L1SU12_A0A1L1SU12__II_3501794,tr_Q8R041_Q8R041,tr_A0A1L1SRD3_A0A1L1SRD3	0	0	0	1	0	1	CCKN	P09240	A0A1L1SU12, Q8R041, A0A1L1SRD3	A0A1L1SU12, Q8R041, A0A1L1SRD3	NP02259	QPVVPAEATDPVEQRAQEAPRRQLRAVLRTDGEPRARLGALLARYIQQVRKAPSGRMSVLKNLQSLDPSHRISDRDYMGWMDFGRRSAEDYEYPS	Gastrin/cholecystokinin	Cholecystokinin
KAPSGRMSVLKNLQSLDPSHRIS	MS2Rescore	sp_P09240_CCKN__II_2424256	2	0	0	0	1	3	CCKN	P09240			NP02259,NP02261	QPVVPAEATDPVEQRAQEAPRRQLRAVLRTDGEPRARLGALLARYIQQVRKAPSGRMSVLKNLQSLDPSHRISDRDYMGWMDFGRRSAEDYEYPS,KAPSGRMSVLKNLQSLDPSHRISDRDYMGWMDF	Gastrin/cholecystokinin,Gastrin/cholecystokinin	Cholecystokinin,Cholecystokinin-33
QHWSYGLRPG	MS2Rescore	tr_Q14AC4_Q14AC4__II_3479003,tr_Q3UTE9_Q3UTE9__II_3479003	5	1	0	0	0	6			Q14AC4, Q3UTE9	Q14AC4, Q3UTE9	NP02584,NP02585	QHWSYGLRPG,QHWSYGLRPGGKRNTEHLVESFQEMGKEVDQMAEPQHFECTVHWPRSPLRDLRGALESLIEEEARQKKM	GnRH,GnRH	Gonadoliberin-1,Progonadoliberin-1
EIGDEENSAKFPI	MS2Rescore	sp_P56942_MCH	6	3	8	0	2	19	MCH	P56942			NP02912,NP02938	EIGDEENSAKFPI,ILLSASKSIRNLEDDIVFNTFRMGKAFQKEDTAERSVVAPSLEQYKNDESGFMNDDDNKNSKNTGSKQNLVTHGLPLSLAVKPYLALKGSVAFPAENGVQNAESTQEKREIGDEENSAKFPIGRRDFDMLRCMLGRVYRPCWQV	Melanin-concentrating hormone,Melanin-concentrating hormone	Neuropeptide-glutamic acid-isoleucine (By similarity),Pro-MCH
IGDEENSAKFPI	MS2Rescore	sp_P56942_MCH	0	1	0	0	1	2	MCH	P56942			NP02912,NP02938	EIGDEENSAKFPI,ILLSASKSIRNLEDDIVFNTFRMGKAFQKEDTAERSVVAPSLEQYKNDESGFMNDDDNKNSKNTGSKQNLVTHGLPLSLAVKPYLALKGSVAFPAENGVQNAESTQEKREIGDEENSAKFPIGRRDFDMLRCMLGRVYRPCWQV	Melanin-concentrating hormone,Melanin-concentrating hormone	Neuropeptide-glutamic acid-isoleucine (By similarity),Pro-MCH
QLYENKPRRPYIL	MS2Rescore	sp_Q9D3P9_NEUT	13	1	4	5	10	33	NEUT	Q9D3P9			NP03788	QLYENKPRRPYIL	Neurotensin	Neurotensin
QLYENKPR	MS2Rescore	sp_Q9D3P9_NEUT	2	2	1	7	5	17	NEUT	Q9D3P9			NP03788	QLYENKPRRPYIL	Neurotensin	Neurotensin
QLYENKPRRP	MS2Rescore	sp_Q9D3P9_NEUT	1	1	3	7	4	16	NEUT	Q9D3P9			NP03788	QLYENKPRRPYIL	Neurotensin	Neurotensin
SSPETLISDLLMKESTENAPRTRLEDPSMW	MS2Rescore	sp_P57774_NPY__chr6_1_49823598_49829327_ENSMUST00000031843	0	0	0	1	0	1	NPY	P57774			NP03901	SSPETLISDLLMKESTENAPRTRLEDPSMW	NPY	C-flanking peptide of NPY
QGIAPSGPAGELKFEPHT	MS2Rescore	sp_P81117_NUCB2	0	0	1	0	0	1	NUCB2	P81117			NP04028	VPIDVDKTKVHNTEPVENARIEPPDTGLYYDEYLKQVIEVLETDPHFREKLQKADIEEIRSGRLSQELDLVSHKVRTRLDELKRQEVGRLRMLIKAKLDALQDTGMNHHLLLKQFEHLNHQNPNTFESRDLDMLIKAATADLEQYDRTRHEEFKKYEMMKEHERREYLKTLSEEKRKEEESKFEEMKRKHEDHPKVNHPGSKDQLKEVWEETDGLDPNDFDPKTFFKLHDVNNDGFLDEQELEALFTRELEKVYNPQNAEDDMIEMEEERLRMREHVMSEIDNNKDRLVTLEEFLRATEKKEFLEPDSWETLDQQQLFTEDELKEYESIIAIQENELKKRAEELQKQKEDLQRQHDHLEAQKQEYHQAVQHLEQKKLQQGIAPSGPAGELKFEPHT	Nucleobindin	Nucleobindin-2
MTSEKSQTPLVTLFKNA	MS2Rescore	sp_P01193_COLI	0	0	0	0	1	1	COLI	P01193			NP04077,NP04902,NP04905	YGGFMTSEKSQTPLVTLFKNAIIKNAH,YGGFMTSEKSQTPLVTLFKNAIIKNAHKKGQ,ELEGERPLGLEQVLESDAEKDDGPYRVEHFRWSNPPKDKRYGGFMTSEKSQTPLVTLFKNAIIKNAHKKGQ	POMC,POMC	beta-endorphin,Beta-endorphin,Lipotropin beta
QTPLVTLFKNAIIKNAH	MS2Rescore	sp_P01193_COLI	0	0	0	0	1	1	COLI	P01193			NP04077,NP04902,NP04905	YGGFMTSEKSQTPLVTLFKNAIIKNAH,YGGFMTSEKSQTPLVTLFKNAIIKNAHKKGQ,ELEGERPLGLEQVLESDAEKDDGPYRVEHFRWSNPPKDKRYGGFMTSEKSQTPLVTLFKNAIIKNAHKKGQ	POMC,POMC	beta-endorphin,Beta-endorphin,Lipotropin beta
MEHFRWGKPV	MS2Rescore	sp_P01193_COLI	0	0	0	0	1	1	COLI	P01193			NP04903,NP04907	SYSMEHFRWGKPVGKKRRPVKVYPNVAENESAEAFPLEF,SYSMEHFRWGKPV	POMC,POMC	Corticotropin,Melanotropin alpha
SYSMEHFRWGKPV	MS2Rescore	sp_P01193_COLI	0	0	0	0	11	11	COLI	P01193			NP04903,NP04907	SYSMEHFRWGKPVGKKRRPVKVYPNVAENESAEAFPLEF,SYSMEHFRWGKPV	POMC,POMC	Corticotropin,Melanotropin alpha
YSMEHFRWGKPV	MS2Rescore	sp_P01193_COLI	0	0	0	0	2	2	COLI	P01193			NP04903,NP04907	SYSMEHFRWGKPVGKKRRPVKVYPNVAENESAEAFPLEF,SYSMEHFRWGKPV	POMC,POMC	Corticotropin,Melanotropin alpha
SMEHFRWGKPV	MS2Rescore	sp_P01193_COLI	0	0	0	0	2	2	COLI	P01193			NP04903,NP04907	SYSMEHFRWGKPVGKKRRPVKVYPNVAENESAEAFPLEF,SYSMEHFRWGKPV	POMC,POMC	Corticotropin,Melanotropin alpha
ELEGERPL	MS2Rescore	sp_P01193_COLI	0	0	0	0	2	2	COLI	P01193			NP04905,NP04906	ELEGERPLGLEQVLESDAEKDDGPYRVEHFRWSNPPKDKRYGGFMTSEKSQTPLVTLFKNAIIKNAHKKGQ,ELEGERPLGLEQVLESDAEKDDGPYRVEHFRWSNPPKD	POMC,POMC	Lipotropin beta,Lipotropin gamma
ELEGERPLG	MS2Rescore	sp_P01193_COLI	0	0	0	0	1	1	COLI	P01193			NP04905,NP04906	ELEGERPLGLEQVLESDAEKDDGPYRVEHFRWSNPPKDKRYGGFMTSEKSQTPLVTLFKNAIIKNAHKKGQ,ELEGERPLGLEQVLESDAEKDDGPYRVEHFRWSNPPKD	POMC,POMC	Lipotropin beta,Lipotropin gamma
VMGHFRWD	MS2Rescore	sp_P01193_COLI	0	0	0	0	4	4	COLI	P01193			NP04909,NP04910	YVMGHFRWDRF,WCLESSQCQDLTTESNLLACIRACKLDLSLETPVFPGNGDEQPLTENPRKYVMGHFRWDRFGPRNSSSAGSAAQ	POMC,POMC	Melanotropin gamma,NPP
ASWGEFQARVPERAPLPPPVPSQFQA	MS2Rescore	sp_Q0VGU4_VGF	1	0	0	0	0	1	VGF	Q0VGU4				Not found in Neuropep ref Mouse	Precursor not found in Neuropep	Neurosecretory protein VGF
SESAPLPETHQFGEGVSSPKTHLGETLTPLSK	MS2Rescore	sp_Q0VGU4_VGF	0	0	3	0	0	3	VGF	Q0VGU4				Not found in Neuropep ref Mouse	Precursor not found in Neuropep	Neurosecretory protein VGF
EGSFLGGSEAGERLLQ	MS2Rescore	sp_Q0VGU4_VGF	0	0	1	0	0	1	VGF	Q0VGU4				Not found in Neuropep ref Mouse	Precursor not found in Neuropep	Neuroendocrine regulatory peptide-1
MSESAPLPETHQFGEGVSSPKTHLGETLTPLSK	MS2Rescore	sp_Q0VGU4_VGF	0	0	1	0	0	1	VGF	Q0VGU4				Not found in Neuropep ref Mouse	Precursor not found in Neuropep	Neurosecretory protein VGF
SESAPLPETHQFGEGVSSPKTHLGETLTPLSKAY	MS2Rescore	sp_Q0VGU4_VGF	0	0	0	2	0	2	VGF	Q0VGU4				Not found in Neuropep ref Mouse	Precursor not found in Neuropep	Neurosecretory protein VGF
SESAPLPETHQFGEGVSSPKTHLGETLTPLSKAYQSLGGPFPKV	MS2Rescore	sp_Q0VGU4_VGF	0	0	0	1	0	1	VGF	Q0VGU4				Not found in Neuropep ref Mouse	Precursor not found in Neuropep	Neurosecretory protein VGF
AASAPLVETSTPLR	MS2Rescore	sp_Q9QXV0_PCS1N	0	0	3	0	0	3	PCS1N	Q9QXV0			NP04929,NP04932,NP04935	ARPVKEPRSLSAASAPLVETSTPLRLRRAVPRGEAAGAVQELARALAHLLEAERQERARAEAQEAEDQQARVLAQLLRAWGSPRASDPPLAPDDDPDAPAAQLARALLRARLDPAALAAQLVPAPAAAPRPRPPVYDDGPTGPDVEDAGDETPDVDPELLRYLLGRILTGSSEPEAAPAPRRLRRSVDQDLGPEVPPENVLGALLRVKRLENPSPQAPARRLLPP,ARPVKEPRSLSAASAPLVETSTPLRL,SLSAASAPLVETSTPLRL	ProSAAS,ProSAAS,ProSAAS	ProSAAS,Big SAAS,Little SAAS
YFQNCPRG	MS2Rescore	sp_P35455_NEU2	0	0	0	0	18	18	NEU2	P35455			NP05897	CYFQNCPRG	Vasopressin/oxytocin	Arg-vasopressin
[truncated: 238 more columns]

## Sheet: details_ms2rescore_neuropeptide
Peptide	overlap	ref_brain_ID	proteinIds	nrPSMs_P1_a	nrPSMs_P1_b	nrPSMs_P1_c	totPSM_P1	nrPSMs_P5a_a	nrPSMs_P5a_b	nrPSMs_P5a_c	totPSM_P5a	nrPSMs_P5p_a	nrPSMs_P5p_b	nrPSMs_P5p_c	totPSM_P5p	nrPSMs_P5co_a	nrPSMs_P5co_b	nrPSMs_P5co_c	totPSM_P5co	nrPSMs_P5ce_a	nrPSMs_P5ce_b	nrPSMs_P5ce_c	totPSM_P5ce	PSMId_P1_a	score_P1_a	q-value_P1_a	post_error_prob_P1_a	PSMId_P1_b	score_P1_b	q-value_P1_b	post_error_prob_P1_b	PSMId_P1_c	score_P1_c	q-value_P1_c	post_error_prob_P1_c	PSMId_P5a_a	score_P5a_a	q-value_P5a_a	post_error_prob_P5a_a	PSMId_P5a_b	score_P5a_b	q-value_P5a_b	post_error_prob_P5a_b	PSMId_P5a_c	score_P5a_c	q-value_P5a_c	post_error_prob_P5a_c	PSMId_P5p_a	score_P5p_a
AANSKVAFSAVRSTN	MS2Rescore + PEAKS	NP00919	sp_Q8BME9_CBLN4	2	2	2	6	0	0	0	0	0	0	0	0	0	0	0	0	0	0	0	0	"index: 2207, intensity: 2834.0, mobility: 0.762";"index: 2203, intensity: 2664.0, mobility: 0.764"	1.40102, 0.585548	0.00307692, 0.00310174	0.000555135, 0.00336564	"index: 1667, intensity: 2870.0, mobility: 0.763";"index: 1679, intensity: 3108.0, mobility: 0.764"	1.02604, 1.00298	0.00171674, 0.00171674	0.000316829, 0.000366052	"index: 1903, intensity: 3644.0, mobility: 0.766";"index: 1891, intensity: 2635.0, mobility: 0.767"	1.2548, 0.125945	0.000622278, 0.00253271	5.35371e-05, 0.0747709	0	0	0	0	0	0	0	0	0	0	0	0	0	0
AASAPLVETSTPLRL	MS2Rescore + PEAKS	NP04929,NP04932,NP04935	sp_Q9QXV0_PCS1N	2	1	3	6	2	1	1	4	1	1	1	3	2	1	2	5	1	1	1	3	"index: 19031, intensity: 5961.0, mobility: 1.036";"index: 19028, intensity: 3981.0, mobility: 1.037"	0.627886, 0.29097	0.00310174, 0.00357995	0.00294348, 0.012859	"index: 18897, intensity: 5487.0, mobility: 1.037"	0.845104	0.00171674	0.000984398	"index: 20981, intensity: 6706.0, mobility: 1.039";"index: 21403, intensity: 4177.0, mobility: 1.038";"index: 20973, intensity: 4270.0, mobility: 1.041"	1.34183, 0.555669, 0.467769	0.000622278, 0.000622278, 0.000622278	3.05016e-05, 0.00490331, 0.00863537	"index: 11048, intensity: 3735.0, mobility: 1.039";"index: 11046, intensity: 2663.0, mobility: 1.036"	0.831402, 0.645556	0.00246508, 0.00246508	0.00155833, 0.00437469	"index: 11208, intensity: 3911.0, mobility: 1.038"	0.556021	0.000909918	0.00233848	"index: 11339, intensity: 3417.0, mobility: 1.038"	0.613011	0.00428266	0.00294368	"index: 21676, intensity: 4591.0, mobility: 1.044"	0.643411
AERPLNEQIAEAEADKI	MS2Rescore + PEAKS	NP01011	sp_P47867_SCG3_MOUSE__II_3456604,|sp_P47867-2_SCG3_MOUSE__II_3456604|	4	1	2	7	2	1	1	4	2	3	1	6	2	2	1	5	3	1	1	5	"index: 13839, intensity: 3614.0, mobility: 0.830";"index: 13849, intensity: 5832.0, mobility: 0.830";"index: 13802, intensity: 3231.0, mobility: 0.835";"index: 13823, intensity: 4147.0, mobility: 0.831"	1.08027, 0.73002, 0.542782, 0.489987	0.00307692, 0.00310174, 0.00310174, 0.00310174	0.00105583, 0.00222067, 0.00390305, 0.00478023	"index: 13478, intensity: 3120.0, mobility: 0.836"	0.0801609	0.0068306	0.112812	"index: 14983, intensity: 3422.0, mobility: 0.835";"index: 14993, intensity: 4412.0, mobility: 0.836"	0.901031, 0.825513	0.000622278, 0.000622278	0.000526995, 0.000858563	"index: 7999, intensity: 2779.0, mobility: 0.837";"index: 7992, intensity: 2985.0, mobility: 0.840"	1.07943, 0.437792	0.00246508, 0.00246508	0.000393909, 0.0138835	"index: 8062, intensity: 3502.0, mobility: 0.840"	0.951802	0.000909918	0.000210815	"index: 8213, intensity: 3881.0, mobility: 0.839"	100494	0.00428266	0.00096308	"index: 15300, intensity: 3606.0, mobility: 0.841";"index: 15335, intensity: 4751.0, mobility: 0.841"	1.18387, 1.08582
APGAMLQIEALQEVLKKLKS	MS2Rescore + PEAKS	NP00871,NP00882	sp_P56388_CART	2	3	2	7	0	0	0	0	3	3	2	8	2	1	0	3	0	0	0	0	"index: 29110, intensity: 6763.0, mobility: 0.950";"index: 29099, intensity: 4966.0, mobility: 0.827"	0.828148, 0.148315	0.00310174, 0.00458248	0.00176068, 0.032409	"index: 29811, intensity: 10496.0, mobility: 0.952";"index: 29774, intensity: 6773.0, mobility: 0.825";"index: 29799, intensity: 7976.0, mobility: 0.952"	0.857374, 0.506644, 0.501728	0.00171674, 0.00182704, 0.00182704	0.000911519, 0.00821887, 0.00847588	"index: 32745, intensity: 7487.0, mobility: 0.954";"index: 32731, intensity: 4747.0, mobility: 0.826"	1.04192, 0.759978	0.000622278, 0.000622278	0.000211983, 0.00131125	0	0	0	0	0	0	0	0	0	0	0	0	"index: 32715, intensity: 7797.0, mobility: 0.961";"index: 32667, intensity: 3022.0, mobility: 0.839";"index: 32699, intensity: 5050.0, mobility: 0.831"	0.974847, 0.931124, 0.349359
APPEPVPPPR	MS2Rescore + PEAKS	0	sp_Q0VGU4_VGF	2	1	4	7	1	0	0	1	2	3	2	7	2	0	1	3	1	1	1	3	"index: 2066, intensity: 3496.0, mobility: 0.819";"index: 2109, intensity: 3062.0, mobility: 0.817"	0.628462, 0.430779	0.00310174, 0.00310174	0.00293834, 0.00617502	"index: 1485, intensity: 3156.0, mobility: 0.820"	0.454327	0.00182704	0.0114034	"index: 1713, intensity: 3047.0, mobility: 0.826";"index: 1692, intensity: 2961.0, mobility: 0.819";"index: 1722, intensity: 3967.0, mobility: 0.820";"index: 1700, intensity: 3512.0, mobility: 0.821"	0.667765, 0.614206, 0.557053, 0.34504	0.000622278, 0.000622278, 0.000622278, 0.00093985	0.00237884, 0.00336136, 0.00485978, 0.0189576	"index: 1106, intensity: 2589.0, mobility: 0.829"	0.311904	0.00246508	0.0279089	0	0	0	0	0	0	0	0	"index: 1833, intensity: 4841.0, mobility: 0.831";"index: 1816, intensity: 3228.0, mobility: 0.829"	0.490652, 0.230397
APPEPVPPPRAAP	MS2Rescore + PEAKS	0	sp_Q0VGU4_VGF	1	1	1	3	0	1	0	1	3	1	0	4	1	1	3	5	2	1	2	5	"index: 3975, intensity: 3088.0, mobility: 0.931"	0.316811	0.00310174	0.0110764	"index: 3509, intensity: 3735.0, mobility: 0.929"	0.736198	0.00171674	0.00194866	"index: 3980, intensity: 4215.0, mobility: 0.937"	0.215004	0.00135318	0.04315	0	0	0	0	"index: 2280, intensity: 3074.0, mobility: 0.935"	0.0165552	0.00540123	0.0596507	0	0	0	0	"index: 4325, intensity: 4050.0, mobility: 0.938";"index: 4346, intensity: 4139.0, mobility: 0.942";"index: 4354, intensity: 4995.0, mobility: 0.938"	0.682091, 0.454517, 0.375473
APPEPVPPPRAAPAPTHV	MS2Rescore + PEAKS	0	sp_Q0VGU4_VGF	2	5	3	10	2	1	0	3	5	4	7	16	2	2	2	6	6	3	2	11	"index: 4869, intensity: 3888.0, mobility: 0.800";"index: 4829, intensity: 4194.0, mobility: 0.903"	0.616676, 0.212413	0.00310174, 0.00416667	0.00304635, 0.0209672	"index: 4331, intensity: 2959.0, mobility: 0.800";"index: 4299, intensity: 4723.0, mobility: 0.900";"index: 4322, intensity: 3271.0, mobility: 0.803";"index: 4373, intensity: 3936.0, mobility: 0.801";"index: 4358, intensity: 4805.0, mobility: 0.804"	0.649466, 0.292288, 0.159382, 0.058391, 0.0575685	0.00171674, 0.0032769, 0.00439453, 0.00748239, 0.00748239	0.0033573, 0.0312789, 0.0704911, 0.127999, 0.128607	"index: 4942, intensity: 5579.0, mobility: 0.906";"index: 5162, intensity: 4177.0, mobility: 0.905";"index: 4957, intensity: 4132.0, mobility: 0.805"	0.490825, 0.179131, 0.0585386	0.000622278, 0.0017762, 0.00476948	0.00744524, 0.0539441, 0.111888	"index: 3033, intensity: 2827.0, mobility: 0.805";"index: 2992, intensity: 4192.0, mobility: 0.906"	0.408918, 0.208822	0.00246508, 0.00455235	0.0162987, 0.0492188	"index: 2885, intensity: 3391.0, mobility: 0.909"	0.00702402	0.00611154	0.0630271	0	0	0	0	"index: 5345, intensity: 5020.0, mobility: 0.914";"index: 5369, intensity: 3188.0, mobility: 0.811";"index: 5407, intensity: 3979.0, mobility: 0.827";"index: 5451, intensity: 4145.0, mobility: 0.843";"index: 5589, intensity: 4742.0, mobility: 0.913"	0.606333, 0.567723, 0.39684, 0.131318, 0.0427765
APPGRPDVFPPPLSSEHNGQVAEDAVSRPKDDGVPEV	MS2Rescore + PEAKS	0	tr_A0A087WQ93_A0A087WQ93_MOUSE,|sp_Q0VGU4_VGF	3	4	2	9	0	0	0	0	2	1	1	4	1	0	0	1	0	2	1	3	"index: 16584, intensity: 4980.0, mobility: 1.026";"index: 16493, intensity: 22805.0, mobility: 1.031";"index: 16446, intensity: 57565.0, mobility: 1.027"	0.43099, 0.00981631, 0.00463655	0.00310174, 0.00852783, 0.00852783	0.00616904, 0.0895158, 0.093079	"index: 15986, intensity: 5603.0, mobility: 1.026";"index: 16190, intensity: 78177.0, mobility: 1.029";"index: 16195, intensity: 44551.0, mobility: 1.034";"index: 16305, intensity: 8318.0, mobility: 1.031"	0.382939, 0.32335, 0.127157, 0.0602071	0.00182704, 0.0032769, 0.00573888, 0.00723982	0.0178111, 0.0258042, 0.0854995, 0.126665	"index: 17911, intensity: 93059.0, mobility: 1.033";"index: 17536, intensity: 33115.0, mobility: 1.033"	0.640705, 0.236676	0.000622278, 0.00093985	0.00283294, 0.0376697	0	0	0	0	0	0	0	0	0	0	0	0	"index: 18627, intensity: 10654.0, mobility: 1.047";"index: 18317, intensity: 71666.0, mobility: 1.043"	0.373766, 0.0844088
APPGRPDVFPPPLSSEHNGQVAEDAVSRPKDDGVPEVR	MS2Rescore + PEAKS	0	tr_A0A087WQ93_A0A087WQ93_MOUSE,|sp_Q0VGU4_VGF	5	6	3	14	0	0	0	0	10	8	13	31	0	0	0	0	2	1	2	5	"index: 13606, intensity: 5594.0, mobility: 1.068";"index: 13879, intensity: 9299.0, mobility: 1.042";"index: 13624, intensity: 8536.0, mobility: 1.068";"index: 13512, intensity: 7745.0, mobility: 1.049";"index: 13663, intensity: 4186.0, mobility: 1.002"	1.50758, 1.12899, 0.598887, 0.549059, 0.236138	0.00307692, 0.00307692, 0.00310174, 0.00310174, 0.00416667	0.000447373, 0.000958726, 0.00322235, 0.00381581, 0.0179908	"index: 13325, intensity: 13106.0, mobility: 1.066";"index: 13152, intensity: 5989.0, mobility: 1.048";"index: 13259, intensity: 8077.0, mobility: 1.050";"index: 13367, intensity: 5374.0, mobility: 1.025";"index: 13527, intensity: 11375.0, mobility: 1.048";"index: 13531, intensity: 4244.0, mobility: 1.006"	1.2819, 0.937936, 0.740091, 0.68956, 0.274263, 0.140585	0.00171674, 0.00171674, 0.00171674, 0.00171674, 0.0032769, 0.00527072	6.3852e-05, 0.000550179, 0.00190167, 0.0026108, 0.0349622, 0.0789119	"index: 14688, intensity: 7031.0, mobility: 1.058";"index: 14606, intensity: 6882.0, mobility: 1.059";"index: 15007, intensity: 14655.0, mobility: 1.050"	1.29092, 0.783911, 0.371856	0.000622278, 0.000622278, 0.00093985	4.23902e-05, 0.00112338, 0.0159737	0	0	0	0	0	0	0	0	0	0	0	0	"index: 15120, intensity: 4959.0, mobility: 0.970";"index: 14918, intensity: 20802.0, mobility: 1.075";"index: 15372, intensity: 34426.0, mobility: 1.077";"index: 14798, intensity: 7125.0, mobility: 1.059";"index: 15633, intensity: 8269.0, mobility: 1.070";"index: 15002, intensity: 8204.0, mobility: 1.036";"index: 15241, intensity: 32567.0, mobility: 1.060";"index: 15029, intensity: 5380.0, mobil…	1.92957, 0.934869, 0.92682, 0.658117, 0.548317, 0.47743, 0.463128, 0.4554, 0.418992, 0.383224
APPGRPDVFPPPLSSEHNGQVAEDAVSRPKDDGVPEVRA	MS2Rescore + PEAKS	0	tr_A0A087WQ93_A0A087WQ93_MOUSE,|sp_Q0VGU4_VGF	4	6	7	17	1	1	0	2	8	9	5	22	1	3	3	7	4	2	4	10	"index: 14663, intensity: 7644.0, mobility: 1.033";"index: 14275, intensity: 19723.0, mobility: 1.033";"index: 14258, intensity: 5455.0, mobility: 1.000";"index: 14059, intensity: 4878.0, mobility: 1.037"	0.999236, 0.535185, 0.160201, 0.0156569	0.00310174, 0.00310174, 0.00416667, 0.00852783	0.00123792, 0.00401296, 0.0298282, 0.0856637	"index: 14321, intensity: 6148.0, mobility: 1.034";"index: 14073, intensity: 5386.0, mobility: 1.002";"index: 14165, intensity: 16104.0, mobility: 1.034";"index: 13750, intensity: 7234.0, mobility: 1.037";"index: 14344, intensity: 5192.0, mobility: 1.010";"index: 13948, intensity: 6256.0, mobility: 0.998"	0.830004, 0.362497, 0.334315, 0.262846, 0.144379, 0.0731453	0.00171674, 0.00182704, 0.00236407, 0.00373932, 0.00527072, 0.0068306	0.00108213, 0.0202307, 0.024106, 0.0375109, 0.0771393, 0.117517	"index: 15451, intensity: 22605.0, mobility: 1.038";"index: 15502, intensity: 5268.0, mobility: 0.979";"index: 15636, intensity: 5702.0, mobility: 0.999";"index: 15264, intensity: 4954.0, mobility: 1.037";"index: 15236, intensity: 5639.0, mobility: 1.041";"index: 15853, intensity: 5247.0, mobility: 0.998";"index: 15850, intensity: 4576.0, mobility: 0.999"	0.86399, 0.336975, 0.237089, 0.21594, 0.104985, 0.101208, 0.0534207	0.000622278, 0.00093985, 0.00093985, 0.00135318, 0.00364225, 0.00364225, 0.00476948	0.000669541, 0.0199581, 0.0375721, 0.0428983, 0.0848797, 0.0868307, 0.115294	"index: 8231, intensity: 3203.0, mobility: 1.039"	0.146886	0.00560224	0.0689178	"index: 8338, intensity: 3224.0, mobility: 1.033"	0.109192	0.00343643	0.0346717	0	0	0	0	"index: 15563, intensity: 4410.0, mobility: 1.054";"index: 15754, intensity: 17870.0, mobility: 1.048";"index: 15891, intensity: 13416.0, mobility: 1.047";"index: 16294, intensity: 4643.0, mobility: 0.980";"index: 16173, intensity: 5434.0, mobility: 0.984";"index: 15747, intensity: 5573.0, mobility: 1.004";"index: 16242, intensity: 15882.0, mobility: 1.047";"index: 16267, intensity: 5347.0, mobil…	1.26344, 1.25118, 0.792664, 0.692137, 0.667055, 0.615081, 0.576991, 0.512274
APPGRPDVFPPPLSSEHNGQVAEDAVSRPKDDGVPEVRAA	MS2Rescore + PEAKS	0	tr_A0A087WQ93_A0A087WQ93_MOUSE,|sp_Q0VGU4_VGF	4	9	10	23	5	2	2	9	0	0	0	0	7	7	7	21	9	10	7	26	"index: 14026, intensity: 5740.0, mobility: 0.952";"index: 14068, intensity: 26868.0, mobility: 1.028";"index: 14474, intensity: 20051.0, mobility: 1.026";"index: 14579, intensity: 8789.0, mobility: 1.044"	2.2687, 1.26592, 0.537623, 0.109363	0.00307692, 0.00307692, 0.00310174, 0.00636943	9.52382e-05, 0.000729055, 0.00397716, 0.0427887	"index: 13863, intensity: 6434.0, mobility: 0.946";"index: 13698, intensity: 7358.0, mobility: 0.963";"index: 14141, intensity: 21777.0, mobility: 1.031";"index: 13740, intensity: 31378.0, mobility: 1.032";"index: 14170, intensity: 11322.0, mobility: 1.048";"index: 14201, intensity: 11376.0, mobility: 1.029";"index: 13568, intensity: 6569.0, mobility: 1.036";"index: 13705, intensity: 6783.0, mobi…	2.85519, 2.14132, 1.55974, 1.04952, 0.789532, 0.537239, 0.191084, 0.150402, 0.0662662	0.00171674, 0.00171674, 0.00171674, 0.00171674, 0.00171674, 0.00182704, 0.0040201, 0.00439453, 0.00723982	3.37724e-09, 2.94477e-07, 1.12187e-05, 0.000273499, 0.0013947, 0.00678538, 0.0581916, 0.0744021, 0.122304	"index: 15475, intensity: 3890.0, mobility: 1.047";"index: 15183, intensity: 6303.0, mobility: 0.963";"index: 15445, intensity: 4642.0, mobility: 1.042";"index: 15247, intensity: 31875.0, mobility: 1.039";"index: 15308, intensity: 6990.0, mobility: 1.002";"index: 15699, intensity: 26356.0, mobility: 1.038";"index: 15677, intensity: 10574.0, mobility: 0.988";"index: 15220, intensity: 5624.0, mobil…	2.11825, 2.07711, 1.66455, 0.831031, 0.664714, 0.510108, 0.263876, 0.220259, 0.127417, 0.115485	0.000622278, 0.000622278, 0.000622278, 0.000622278, 0.000622278, 0.000622278, 0.00093985, 0.00135318, 0.00253271, 0.00332226	2.01615e-07, 2.63048e-07, 3.78703e-06, 0.000828487, 0.00242616, 0.00657621, 0.031739, 0.0417546, 0.074105, 0.0796676	"index: 8226, intensity: 5961.0, mobility: 1.026";"index: 8104, intensity: 3989.0, mobility: 1.050";"index: 8076, intensity: 4743.0, mobility: 1.034";"index: 8241, intensity: 3107.0, mobility: 1.007";"index: 8318, intensity: 5753.0, mobility: 1.034"	0.727704, 0.167217, 0.0800193, 0.0630861, 0.0580431	0.00246508, 0.00517751, 0.00595238, 0.00595238, 0.00595238	0.00277146, 0.0617371, 0.0985475, 0.107751, 0.110642	"index: 8393, intensity: 5372.0, mobility: 1.036";"index: 8368, intensity: 4492.0, mobility: 1.029"	0.520284, 0.273623	0.000909918, 0.000909918	0.00290553, 0.0129543	"index: 8371, intensity: 5633.0, mobility: 1.052";"index: 8508, intensity: 5613.0, mobility: 1.031"	0.0994727, 0.0519342	0.00631313, 0.00672646	0.0241459, 0.0330851	0	0
APSGRMSVLKNLQSLDPSHRISD	MS2Rescore + PEAKS	NP02259,NP02261	chr9_-1_121490068_121493414_ENSMUST00000216138__II_2424256_TX=10090,|sp_P09240_CCKN_MOUSE__II_2424256|	2	2	2	6	1	1	1	3	0	1	0	1	3	1	2	6	1	2	1	4	"index: 16283, intensity: 12011.0, mobility: 0.880";"index: 16061, intensity: 4676.0, mobility: 0.871"	0.685754, 0.335381	0.00310174, 0.00310174	0.00249362, 0.00998733	"index: 15963, intensity: 18676.0, mobility: 0.876";"index: 15831, intensity: 4477.0, mobility: 0.872"	0.86235, 0.513898	0.00171674, 0.00182704	0.000883527, 0.00785384	"index: 17694, intensity: 20058.0, mobility: 0.878";"index: 17544, intensity: 4915.0, mobility: 0.874"	0.824074, 0.625548	0.000622278, 0.000622278	0.000866583, 0.0031241	"index: 9427, intensity: 3062.0, mobility: 0.880"	0.695543	0.00246508	0.00331363	"index: 9576, intensity: 4395.0, mobility: 0.880"	0.38755	0.000909918	0.0065026	"index: 9724, intensity: 3478.0, mobility: 0.877"	0.0351465	0.00672646	0.0371599	0	0
APVDNRDHNEEMVTR	MS2Rescore + PEAKS	NP01008	tr_Q3UZU8_Q3UZU8_MOUSE,|sp_P16014_SCG1_MOUSE,|tr_Q8BP91_Q8BP91_MOUSE,|tr_Q3UZP2_Q3UZP2_MOUSE,|tr_Q9CTW1_Q9CTW1	1	1	1	3	2	1	1	4	1	1	1	3	2	0	2	4	1	2	2	5	"index: 1016, intensity: 2939.0, mobility: 0.815"	0.762298	0.00310174	0.00205042	"index: 434, intensity: 2610.0, mobility: 0.815"	131674	0.00171674	5.13412	"index: 434, intensity: 3809.0, mobility: 0.819"	0.0726245	0.00441945	0.102974	"index: 470, intensity: 3090.0, mobility: 0.821";"index: 476, intensity: 2671.0, mobility: 0.824"	0.485822, 0.120282	0.00246508, 0.00560224	0.0106311, 0.0795238	"index: 373, intensity: 2787.0, mobility: 0.825"	0.2123	0.000909918	0.0187397	"index: 349, intensity: 2661.0, mobility: 0.820"	0.898476	0.00428266	0.00131832	"index: 460, intensity: 4337.0, mobility: 0.822"	0.930233
APVSTGAGGGTVLAKMYP	MS2Rescore + PEAKS	NP00794	sp_Q8R1I2_GRP_MOUSE,|chr18_1_65873631_65873807_ENSMUST00000173530|	1	3	1	5	2	1	0	3	0	1	0	1	1	2	2	5	0	1	1	2	"index: 16539, intensity: 9155.0, mobility: 1.095"	0.49714	0.00310174	0.00464439	"index: 15960, intensity: 4818.0, mobility: 1.098";"index: 16366, intensity: 9295.0, mobility: 1.097";"index: 15979, intensity: 3738.0, mobility: 1.097"	0.137129, 0.113481, 0.0706494	0.00527072, 0.00643678, 0.0068306	0.0805601, 0.0927355, 0.119234	"index: 18027, intensity: 12833.0, mobility: 1.102"	0.664377	0.000622278	0.00243144	"index: 9646, intensity: 2768.0, mobility: 1.099";"index: 9420, intensity: 3714.0, mobility: 1.098"	0.154665, 0.0400796	0.00560224, 0.00646412	0.0660808, 0.121524	"index: 9558, intensity: 3340.0, mobility: 1.099"	0.284028	0.000909918	0.0121658	0	0	0	0	0	0
APVSTGAGGGTVLAKMYPR	MS2Rescore + PEAKS	NP00794	sp_Q8R1I2_GRP_MOUSE,|chr18_1_65873631_65873807_ENSMUST00000173530|	2	1	4	7	1	1	0	2	0	0	0	0	6	5	3	14	2	2	3	7	"index: 11906, intensity: 3966.0, mobility: 0.859";"index: 12110, intensity: 3802.0, mobility: 0.935"	2.1084, 1.29072	0.00307692, 0.00307692	0.000131941, 0.000693558	"index: 11524, intensity: 4967.0, mobility: 0.861"	203929	0.00171674	0.0557687	"index: 12922, intensity: 4362.0, mobility: 0.861";"index: 13007, intensity: 4748.0, mobility: 0.947";"index: 12935, intensity: 4713.0, mobility: 0.861";"index: 12957, intensity: 2815.0, mobility: 0.927"	2.02101, 1.48258, 1.46859, 0.144154	0.000622278, 0.000622278, 0.000622278, 0.00213767	3.78047e-07, 1.2279e-05, 1.34419e-05, 0.0669104	"index: 7100, intensity: 2621.0, mobility: 0.864"	209281	0.00246508	0.143488	"index: 7066, intensity: 2845.0, mobility: 0.931"	182104	0.000909918	0.106712	0	0	0	0	0	0
AQEEADAEERRLQEQEELENYIEHVLLHRP	MS2Rescore + PEAKS	0	sp_Q0VGU4_VGF	0	1	0	1	0	0	0	0	0	0	0	0	1	1	0	2	0	0	0	0	0	0	0	0	"index: 29257, intensity: 10202.0, mobility: 0.895"	0.173357	0.00439453	0.0647909	0	0	0	0	0	0	0	0	0	0	0	0	0	0	0	0	0	0
ARPVKEPRSLSAASAPLVETSTPL	MS2Rescore + PEAKS	NP04929,NP04932	sp_Q9QXV0_PCS1N	1	1	1	3	0	0	0	0	0	1	1	2	0	0	0	0	0	0	0	0	"index: 12810, intensity: 5598.0, mobility: 0.964"	0.148161	0.00458248	0.032444	"index: 12459, intensity: 5036.0, mobility: 0.970"	0.250706	0.00373932	0.04042	"index: 13930, intensity: 4678.0, mobility: 0.994"	0.096993	0.00364225	0.0890558	0	0	0	0	0	0	0	0	0	0	0	0	0	0
ARPVKEPRSLSAASAPLVETSTPLRL	MS2Rescore + PEAKS	NP04929,NP04932	sp_Q9QXV0_PCS1N	2	3	1	6	1	1	1	3	0	0	2	2	1	3	0	4	1	0	1	2	"index: 16142, intensity: 4496.0, mobility: 0.900";"index: 16154, intensity: 9511.0, mobility: 0.900"	0.252164, 0.247103	0.00407688, 0.00407688	0.016266, 0.0167882	"index: 15886, intensity: 6464.0, mobility: 0.903";"index: 16078, intensity: 3381.0, mobility: 0.900";"index: 15862, intensity: 4045.0, mobility: 0.901"	0.689445, 0.288631, 0.171186	0.00171674, 0.0032769, 0.00439453	0.0026127, 0.0319941, 0.0656468	"index: 17984, intensity: 3389.0, mobility: 0.936"	0.00605916	0.00845179	0.151391	"index: 9387, intensity: 3184.0, mobility: 0.906"	0.0172048	0.00698856	0.13678	"index: 9506, intensity: 4081.0, mobility: 0.906"	0.208422	0.000909918	0.0191812	"index: 9647, intensity: 3224.0, mobility: 0.906"	0.0600444	0.00672646	0.0313055	0	0
ASAPLVETSTPLR	MS2Rescore + PEAKS	NP04929,NP04932,NP04935	sp_Q9QXV0_PCS1N	1	0	0	1	0	0	0	0	1	1	1	3	0	0	0	0	0	0	0	0	"index: 6920, intensity: 3426.0, mobility: 0.957"	0.386711	0.00310174	0.00762907	0	0	0	0	0	0	0	0	0	0	0	0	0	0	0	0	0	0	0	0	"index: 7779, intensity: 6171.0, mobility: 0.969"	0.899213
ASAPLVETSTPLRL	MS2Rescore + PEAKS	NP04929,NP04932,NP04935	sp_Q9QXV0_PCS1N	4	3	4	11	2	1	2	5	1	3	1	5	1	1	1	3	3	3	3	9	"index: 18631, intensity: 5727.0, mobility: 1.006";"index: 18625, intensity: 3612.0, mobility: 1.004";"index: 18702, intensity: 24215.0, mobility: 1.005";"index: 19116, intensity: 4246.0, mobility: 1.004"	0.786479, 0.708925, 0.641277, 0.495326	0.00310174, 0.00310174, 0.00310174, 0.00310174	0.00193593, 0.0023444, 0.00282797, 0.00467827	"index: 19002, intensity: 4369.0, mobility: 1.006";"index: 18571, intensity: 27683.0, mobility: 1.007";"index: 18454, intensity: 5373.0, mobility: 1.006"	0.949207, 0.840897, 0.600352	0.00171674, 0.00171674, 0.00171674	0.000512667, 0.0010107, 0.00456836	"index: 21121, intensity: 4315.0, mobility: 1.006";"index: 20613, intensity: 28161.0, mobility: 1.010";"index: 20485, intensity: 6000.0, mobility: 1.012";"index: 21093, intensity: 4254.0, mobility: 1.007"	0.790943, 0.784749, 0.698035, 0.566327	0.000622278, 0.000622278, 0.000622278, 0.000622278	0.00107348, 0.00111731, 0.00195644, 0.00457771	"index: 10881, intensity: 12986.0, mobility: 1.013";"index: 10821, intensity: 2852.0, mobility: 1.009"	1.01404, 0.723512	0.00246508, 0.00246508	0.000565933, 0.00283674	"index: 10992, intensity: 4920.0, mobility: 1.015"	0.40649	0.000909918	0.00579717	"index: 11183, intensity: 3249.0, mobility: 0.999";"index: 11126, intensity: 4025.0, mobility: 1.016"	0.439009, 0.272753	0.00428266, 0.00631313	0.00503579, 0.00957515	"index: 21242, intensity: 6931.0, mobility: 1.020"	0.538547
AVPRGEAAGAVQELARALAHLLEAERQE	MS2Rescore + PEAKS	NP04929	sp_Q9QXV0_PCS1N	0	2	0	2	0	0	0	0	0	0	0	0	0	0	0	0	0	0	0	0	0	0	0	0	"index: 30185, intensity: 10294.0, mobility: 0.947";"index: 30239, intensity: 2931.0, mobility: 0.864"	0.156278, 0.0388932	0.00439453, 0.00748239	0.0718202, 0.143136	0	0	0	0	0	0	0	0	0	0	0	0	0	0	0	0	0	0
AYGFRDPGPQ	MS2Rescore + PEAKS	NP01004	sp_P26339_CMGA_MOUSE,|tr_Q3UN28_Q3UN28	1	1	1	3	0	0	0	0	0	1	1	2	0	0	0	0	0	0	0	0	"index: 4301, intensity: 3695.0, mobility: 0.857"	0.224309	0.00416667	0.0194067	"index: 3765, intensity: 3032.0, mobility: 0.857"	0.0807388	0.0068306	0.112432	"index: 4342, intensity: 3258.0, mobility: 0.861"	0.425186	0.00093985	0.0113515	0	0	0	0	0	0	0	0	0	0	0	0	0	0
AYGFRDPGPQL	MS2Rescore + PEAKS	NP01004	sp_P26339_CMGA_MOUSE,|tr_Q3UN28_Q3UN28	4	4	3	11	1	2	4	7	4	3	4	11	2	2	2	6	3	5	2	10	"index: 13706, intensity: 8848.0, mobility: 0.924";"index: 13493, intensity: 37757.0, mobility: 0.909";"index: 13635, intensity: 152802.0, mobility: 0.910";"index: 14009, intensity: 10446.0, mobility: 0.905"	0.603152, 0.412317, 0.388044, 0.02342	0.00310174, 0.00310174, 0.00310174, 0.00826067	0.00317865, 0.0067321, 0.0075784, 0.080804	"index: 13609, intensity: 20416.0, mobility: 0.908";"index: 13237, intensity: 93786.0, mobility: 0.910";"index: 13274, intensity: 9240.0, mobility: 0.893";"index: 13094, intensity: 4912.0, mobility: 0.911"	0.776918, 0.614548, 0.488151, 0.286723	0.00171674, 0.00171674, 0.00182704, 0.0032769	0.00150951, 0.00417927, 0.00922795, 0.0323734	"index: 14640, intensity: 44858.0, mobility: 0.913";"index: 15056, intensity: 33698.0, mobility: 0.910";"index: 14555, intensity: 8937.0, mobility: 0.915"	0.946708, 0.757442, 0.280072	0.000622278, 0.000622278, 0.00093985	0.000392271, 0.00133291, 0.0286501	"index: 7801, intensity: 4156.0, mobility: 0.915"	0.631426	0.00246508	0.00473212	"index: 7907, intensity: 27366.0, mobility: 0.916";"index: 8164, intensity: 5813.0, mobility: 0.914"	0.610706, 0.220046	0.000909918, 0.000909918	0.00167727, 0.0178876	"index: 8031, intensity: 19627.0, mobility: 0.916";"index: 7985, intensity: 4327.0, mobility: 0.917";"index: 8298, intensity: 6739.0, mobility: 0.915";"index: 7973, intensity: 3516.0, mobility: 0.919"	0.371339, 0.262258, 0.257593, 0.191402	0.00594059, 0.00631313, 0.00631313, 0.00631313	0.00642969, 0.0100319, 0.0102452, 0.0141411	"index: 15201, intensity: 97231.0, mobility: 0.920";"index: 15038, intensity: 23520.0, mobility: 0.920";"index: 14955, intensity: 5121.0, mobility: 0.920";"index: 15180, intensity: 9537.0, mobility: 0.906"	2.19648, 1.08558, 0.76266, 0.75653
DGVAELDQLLHY	MS2Rescore + PEAKS	NP01008	tr_Q3UZU8_Q3UZU8_MOUSE,|sp_P16014_SCG1_MOUSE,|tr_Q8BP91_Q8BP91	3	1	1	5	0	0	0	0	1	3	1	5	1	0	1	2	1	0	1	2	"index: 28543, intensity: 6659.0, mobility: 0.977";"index: 28483, intensity: 4217.0, mobility: 0.979";"index: 28533, intensity: 4400.0, mobility: 0.975"	0.277545, 0.206895, 0.182557	0.00357995, 0.00416667, 0.00416667	0.0139279, 0.0217415, 0.0255852	"index: 29174, intensity: 7570.0, mobility: 0.978"	0.561033	0.00182704	0.00584538	"index: 32088, intensity: 6530.0, mobility: 0.982"	0.632132	0.000622278	0.00299413	0	0	0	0	0	0	0	0	0	0	0	0	"index: 32167, intensity: 4422.0, mobility: 0.988"	0.274964
EENSRENPF	MS2Rescore + PEAKS	NP01009	sp_Q03517_SCG2_MOUSE,|tr_Q4W8U9_Q4W8U9	0	0	1	1	1	1	0	2	1	0	0	1	0	0	0	0	1	0	0	1	0	0	0	0	0	0	0	0	"index: 1887, intensity: 3114.0, mobility: 0.855"	0.556203	0.000622278	0.00488649	"index: 1186, intensity: 4252.0, mobility: 0.859"	0.171849	0.00517751	0.0602045	"index: 1084, intensity: 4997.0, mobility: 0.857"	0.2406	0.000909918	0.0158072	0	0	0	0	"index: 1919, intensity: 4142.0, mobility: 0.862"	0.0542173
EIGDEENSAKFPIG	MS2Rescore + PEAKS	NP02938	sp_P56942_MCH	1	1	2	4	0	0	0	0	1	1	1	3	0	0	0	0	0	0	0	0	"index: 12815, intensity: 5315.0, mobility: 1.005"	0.572007	0.00310174	0.00352212	"index: 12435, intensity: 5639.0, mobility: 1.009"	0.849928	0.00171674	0.000955074	"index: 13891, intensity: 5970.0, mobility: 1.012";"index: 13813, intensity: 5667.0, mobility: 1.010"	0.357515, 0.191459	0.00093985, 0.00135318	0.0175066, 0.0499722	0	0	0	0	0	0	0	0	0	0	0	0	"index: 14188, intensity: 5028.0, mobility: 1.004"	0.0628382
ELSAERPLNEQIAEAE	MS2Rescore + PEAKS	NP01011	sp_P47867_SCG3_MOUSE__II_3456604,|sp_P47867-2_SCG3_MOUSE__II_3456604|	0	0	1	1	1	0	1	2	0	0	0	0	2	0	4	6	4	1	3	8	0	0	0	0	0	0	0	0	"index: 13005, intensity: 7881.0, mobility: 1.108"	0.323843	0.00093985	0.0216993	"index: 7041, intensity: 3337.0, mobility: 1.101"	-0.00416822	0.00945776	0.152552	0	0	0	0	"index: 7184, intensity: 3668.0, mobility: 1.107"	0.152003	0.00631313	0.0175555	0	0
ELSAERPLNEQIAEAEAD	MS2Rescore + PEAKS	NP01011	sp_P47867_SCG3_MOUSE__II_3456604,|sp_P47867-2_SCG3_MOUSE__II_3456604|	0	1	1	2	0	0	0	0	0	0	0	0	0	0	2	2	1	1	0	2	0	0	0	0	"index: 13489, intensity: 4582.0, mobility: 1.155"	0.117478	0.00643678	0.0905635	"index: 14909, intensity: 4251.0, mobility: 1.175"	0.325112	0.00093985	0.0215247	0	0	0	0	0	0	0	0	0	0	0	0	0	0
ELSAERPLNEQIAEAEADKI	MS2Rescore + PEAKS	NP01011	sp_P47867_SCG3_MOUSE__II_3456604,|sp_P47867-2_SCG3_MOUSE__II_3456604|	3	3	3	9	2	1	0	3	2	1	2	5	2	2	2	6	0	3	0	3	"index: 17561, intensity: 18588.0, mobility: 0.909";"index: 17472, intensity: 4506.0, mobility: 0.910";"index: 17998, intensity: 3219.0, mobility: 0.909"	0.9282, 0.791061, 0.356473	0.00310174, 0.00310174, 0.00310174	0.00142554, 0.00191536, 0.00891414	"index: 17274, intensity: 4517.0, mobility: 0.911";"index: 17752, intensity: 3635.0, mobility: 0.910";"index: 17343, intensity: 19718.0, mobility: 0.911"	1.46562, 1.30032, 1.04924	0.00171674, 0.00171674, 0.00171674	2.02195e-05, 5.69002e-05, 0.000273985	"index: 19353, intensity: 40514.0, mobility: 0.913";"index: 19199, intensity: 9055.0, mobility: 0.911";"index: 19178, intensity: 4561.0, mobility: 0.914"	1.38916, 1.36791, 1.18959	0.000622278, 0.000622278, 0.000622278	2.2462e-05, 2.57695e-05, 8.16103e-05	"index: 10235, intensity: 3042.0, mobility: 0.917";"index: 10257, intensity: 6120.0, mobility: 0.919"	0.431478, 0.384973	0.00246508, 0.00246508	0.0143792, 0.0186159	"index: 10353, intensity: 4096.0, mobility: 0.916"	0.678537	0.000909918	0.00111053	0	0	0	0	"index: 20052, intensity: 25433.0, mobility: 0.922";"index: 19889, intensity: 5883.0, mobility: 0.921"	1.20137, 0.73984
EQEELENYIEHVLLHRP	MS2Rescore + PEAKS	0	sp_Q0VGU4_VGF	3	2	2	7	0	0	0	0	3	2	2	7	3	2	2	7	2	1	1	4	"index: 28709, intensity: 5083.0, mobility: 0.919";"index: 28722, intensity: 11392.0, mobility: 0.919";"index: 28753, intensity: 3323.0, mobility: 0.789"	1.47683, 1.20905, 1.16694	0.00307692, 0.00307692, 0.00307692	0.000476144, 0.000817183, 0.000888947	"index: 29395, intensity: 13967.0, mobility: 0.921";"index: 29427, intensity: 5021.0, mobility: 0.790"	1.97093, 1.28245	0.00171674, 0.00171674	8.55503e-07, 6.36346e-05	"index: 32326, intensity: 13182.0, mobility: 0.922";"index: 32395, intensity: 3997.0, mobility: 0.790"	1.60122, 1.18211	0.000622278, 0.000622278	5.70298e-06, 8.56518e-05	0	0	0	0	0	0	0	0	0	0	0	0	"index: 32353, intensity: 7047.0, mobility: 0.929";"index: 32414, intensity: 2733.0, mobility: 0.796";"index: 32395, intensity: 2913.0, mobility: 0.798"	1.26638, 1.14469, 0.50875
ESVFQELGKLTGPSNQ	MS2Rescore + PEAKS	NP01009,NP01010	sp_Q03517_SCG2_MOUSE,|tr_Q4W8U9_Q4W8U9	1	0	0	1	0	0	0	0	1	2	0	3	0	0	0	0	0	0	0	0	"index: 23964, intensity: 2891.0, mobility: 1.098"	0.390939	0.00310174	0.00746996	0	0	0	0	0	0	0	0	0	0	0	0	0	0	0	0	0	0	0	0	"index: 27387, intensity: 5175.0, mobility: 1.109"	0.641685
FAESLPSDEEGENYSKEVPEIE	MS2Rescore + PEAKS	NP04164	tr_Q3UXY8_Q3UXY8_MOUSE,|sp_P22005_PENK	1	2	3	6	0	0	0	0	0	0	0	0	0	0	0	0	2	1	0	3	"index: 17193, intensity: 2808.0, mobility: 1.306"	0.169834	0.00416667	0.0279076	"index: 17017, intensity: 2771.0, mobility: 1.289";"index: 16946, intensity: 2827.0, mobility: 1.307"	0.398258, 0.289642	0.00182704, 0.0032769	0.0161879, 0.0317947	"index: 18810, intensity: 3131.0, mobility: 1.310";"index: 18789, intensity: 3364.0, mobility: 1.317";"index: 18832, intensity: 3605.0, mobility: 1.307"	0.546379, 0.535471, 0.246231	0.000622278, 0.000622278, 0.00093985	0.00520591, 0.00558503, 0.0354731	0	0	0	0	0	0	0	0	0	0	0	0	0	0
FDPLQWKNSDFE	MS2Rescore + PEAKS	NP01008	tr_Q3UZU8_Q3UZU8_MOUSE,|sp_P16014_SCG1_MOUSE,|tr_Q8BP91_Q8BP91	3	1	2	6	0	0	0	0	1	1	1	3	1	1	1	3	3	2	1	6	"index: 22282, intensity: 5249.0, mobility: 1.025";"index: 22269, intensity: 3340.0, mobility: 1.022";"index: 22255, intensity: 3628.0, mobility: 1.022"	0.458912, 0.189037, 0.00561888	0.00310174, 0.00416667, 0.00852783	0.00544628, 0.0244891, 0.0923924	"index: 22344, intensity: 3789.0, mobility: 1.022"	0.670266	0.00171674	0.00294667	"index: 24850, intensity: 4261.0, mobility: 1.025";"index: 24861, intensity: 4157.0, mobility: 1.025"	0.459384, 0.204619	0.000622278, 0.00135318	0.00911351, 0.0460409	0	0	0	0	0	0	0	0	0	0	0	0	"index: 25433, intensity: 3825.0, mobility: 1.037"	0.674016
FGGFTGARKSA	MS2Rescore + PEAKS	NP04168	tr_B7ZMX9_B7ZMX9_MOUSE,|tr_Q543U6_Q543U6_MOUSE,|tr_Q99NQ2_Q99NQ2	1	3	1	5	0	0	0	0	0	0	0	0	0	0	0	0	3	1	1	5	"index: 1536, intensity: 3548.0, mobility: 0.871"	0.162997	0.00416667	0.0292557	"index: 1020, intensity: 4208.0, mobility: 0.872";"index: 1011, intensity: 4092.0, mobility: 0.869";"index: 994, intensity: 4306.0, mobility: 0.871"	0.641668, 0.39326, 0.328429	0.00171674, 0.00182704, 0.00293083	0.0035256, 0.0167007, 0.0250035	"index: 1113, intensity: 4068.0, mobility: 0.877"	0.301268	0.00093985	0.025048	0	0	0	0	0	0	0	0	0	0	0	0	0	0
FGGFTGARKSARKLANQ	MS2Rescore + PEAKS	NP04168	tr_B7ZMX9_B7ZMX9_MOUSE,|tr_Q543U6_Q543U6_MOUSE,|tr_Q99NQ2_Q99NQ2	0	2	0	2	0	0	0	0	0	0	0	0	0	0	0	0	0	0	0	0	0	0	0	0	"index: 1766, intensity: 3678.0, mobility: 0.890";"index: 1772, intensity: 3031.0, mobility: 0.843"	0.502637, 0.278228	0.00182704, 0.0032769	0.00842773, 0.0341171	0	0	0	0	0	0	0	0	0	0	0	0	0	0	0	0	0	0
FPKPEGSQDKSLHN	MS2Rescore + PEAKS	NP01011	sp_P47867_SCG3_MOUSE__II_3456604,|sp_P47867-2_SCG3_MOUSE__II_3456604,|tr_A0A1Y7VLI5_A0A1Y7VLI5	3	4	2	9	2	1	0	3	4	4	5	13	3	3	2	8	7	7	8	22	"index: 1261, intensity: 3223.0, mobility: 0.824";"index: 1179, intensity: 17436.0, mobility: 0.824";"index: 1191, intensity: 2952.0, mobility: 0.778"	0.494901, 0.250989, 0.052973	0.00310174, 0.00407688, 0.00800377	0.00468626, 0.0163855, 0.0647656	"index: 591, intensity: 2624.0, mobility: 0.811";"index: 613, intensity: 10996.0, mobility: 0.819";"index: 646, intensity: 3145.0, mobility: 1.044";"index: 689, intensity: 5320.0, mobility: 0.824"	0.932545, 0.126012, 0.116533, 0.111581	0.00171674, 0.00618165, 0.00643678, 0.00643678	0.000569079, 0.0860842, 0.0910729, 0.0937852	"index: 650, intensity: 14146.0, mobility: 0.825";"index: 738, intensity: 3616.0, mobility: 0.826"	0.838544, 0.727364	0.000622278, 0.000622278	0.00078922, 0.00161879	"index: 597, intensity: 11300.0, mobility: 0.830";"index: 578, intensity: 2707.0, mobility: 0.832"	1.01286, 0.332063	0.00246508, 0.00246508	0.000569666, 0.0249626	"index: 492, intensity: 12041.0, mobility: 0.832"	0.235296	0.000909918	0.01632	0	0	0	0	"index: 662, intensity: 6456.0, mobility: 0.831";"index: 706, intensity: 3153.0, mobility: 0.787";"index: 708, intensity: 26116.0, mobility: 0.830";"index: 709, intensity: 3556.0, mobility: 0.789"	0.866597, 0.573278, 0.572233, 0.0173403
FPKPEGSQDKSLHNRELSAERPLNEQIAEAEADKI	MS2Rescore + PEAKS	NP01011	sp_P47867_SCG3_MOUSE__II_3456604,|sp_P47867-2_SCG3_MOUSE__II_3456604|	1	1	0	2	0	0	0	0	1	1	0	2	0	0	1	1	0	0	1	1	"index: 14198, intensity: 4317.0, mobility: 0.980"	0.0367709	0.00826067	0.0730997	"index: 13805, intensity: 7194.0, mobility: 0.979"	0.35007	0.00236407	0.0218573	0	0	0	0	0	0	0	0	0	0	0	0	0	0	0	0	"index: 15823, intensity: 32988.0, mobility: 0.986"	0.474505
FQELGKLTGPSNQ	MS2Rescore + PEAKS	NP01009,NP01010	sp_Q03517_SCG2_MOUSE,|tr_Q4W8U9_Q4W8U9	0	0	1	1	1	1	1	3	0	1	2	3	2	0	1	3	1	1	1	3	0	0	0	0	0	0	0	0	"index: 7362, intensity: 6908.0, mobility: 0.989"	0.12795	0.00253271	0.0738649	"index: 4420, intensity: 2571.0, mobility: 0.990"	0.733667	0.00246508	0.00268116	"index: 4427, intensity: 3887.0, mobility: 0.993"	0.23676	0.000909918	0.0161769	"index: 4508, intensity: 5004.0, mobility: 0.993"	0.359891	0.00594059	0.0067148	0	0
GRPDVFPPPLSSEHNGQVAEDAVSRPKDDGVPEVRA	MS2Rescore + PEAKS	0	tr_A0A087WQ93_A0A087WQ93_MOUSE,|sp_Q0VGU4_VGF	2	3	3	8	0	0	0	0	0	0	0	0	0	1	2	3	1	0	0	1	"index: 13588, intensity: 4814.0, mobility: 1.000";"index: 13572, intensity: 3534.0, mobility: 1.015"	1.07418, 0.36052	0.00307692, 0.00310174	0.0010686, 0.00872595	"index: 13117, intensity: 3596.0, mobility: 1.001";"index: 13214, intensity: 4679.0, mobility: 1.005";"index: 13153, intensity: 3031.0, mobility: 0.999"	0.737081, 0.58893, 0.410238	0.00171674, 0.00171674, 0.00182704	0.0019379, 0.00490753, 0.0150214	"index: 14996, intensity: 5452.0, mobility: 1.002";"index: 15048, intensity: 4698.0, mobility: 1.010";"index: 14580, intensity: 5191.0, mobility: 1.004"	0.916333, 0.606283, 0.256317	0.000622278, 0.000622278, 0.00093985	0.000477368, 0.00353769, 0.0332893	0	0	0	0	0	0	0	0	0	0	0	0	0	0
GRPDVFPPPLSSEHNGQVAEDAVSRPKDDGVPEVRAA	MS2Rescore + PEAKS	0	tr_A0A087WQ93_A0A087WQ93_MOUSE,|sp_Q0VGU4_VGF	7	6	5	18	1	0	0	1	0	0	0	0	7	6	6	19	5	5	6	16	"index: 13310, intensity: 5567.0, mobility: 0.995";"index: 13302, intensity: 4406.0, mobility: 0.996";"index: 13513, intensity: 10990.0, mobility: 0.994";"index: 13424, intensity: 4344.0, mobility: 1.017";"index: 13431, intensity: 4632.0, mobility: 0.974";"index: 13680, intensity: 7353.0, mobility: 0.999";"index: 13807, intensity: 4794.0, mobility: 0.996"	1.92694, 1.40016, 1.25522, 1.18697, 1.02964, 0.842586, 0.0440329	0.00307692, 0.00307692, 0.00307692, 0.00307692, 0.00310174, 0.00310174, 0.00826067	0.000190828, 0.000556102, 0.0007449, 0.000854098, 0.00116631, 0.0017056, 0.0692335	"index: 12922, intensity: 5235.0, mobility: 1.001";"index: 13100, intensity: 5462.0, mobility: 1.017";"index: 12954, intensity: 5292.0, mobility: 0.999";"index: 13346, intensity: 7667.0, mobility: 0.995";"index: 12940, intensity: 4429.0, mobility: 0.998";"index: 12966, intensity: 5849.0, mobility: 0.995"	1.7658, 1.49917, 0.971352, 0.855244, 0.753878, 0.5473	0.00171674, 0.00171674, 0.00171674, 0.00171674, 0.00171674, 0.00182704	3.08889e-06, 1.63901e-05, 0.000446257, 0.000923775, 0.00174415, 0.00637078	"index: 14761, intensity: 11201.0, mobility: 1.002";"index: 14810, intensity: 5017.0, mobility: 1.018";"index: 14335, intensity: 5513.0, mobility: 1.011";"index: 14692, intensity: 6583.0, mobility: 0.982";"index: 14790, intensity: 3982.0, mobility: 1.020"	1.5731, 0.748095, 0.648308, 0.45402, 0.300562	0.000622278, 0.000622278, 0.000622278, 0.00093985, 0.00093985	6.8399e-06, 0.00141588, 0.00269725, 0.00943316, 0.0251605	"index: 7704, intensity: 2742.0, mobility: 0.998"	0.479708	0.00246508	0.0109986	0	0	0	0	0	0	0	0	0	0
GRPEWWMDYQ	MS2Rescore + PEAKS	0	tr_Q3UXY8_Q3UXY8_MOUSE,|sp_P22005_PENK	0	1	0	1	0	0	0	0	0	0	0	0	0	0	0	0	0	0	0	0	0	0	0	0	"index: 20528, intensity: 2604.0, mobility: 0.959"	0.0557057	0.00748239	0.129995	0	0	0	0	0	0	0	0	0	0	0	0	0	0	0	0	0	0
GTSKESAMKTYVEKVDELKKKYGI	MS2Rescore + PEAKS	NP00035	tr_D3Z563_D3Z563_MOUSE__chr1_-1_120113460_120120953_ENSMUST00000027634,|tr_Q4VWZ5_Q4VWZ5_MOUSE,|sp_P31786_ACBP_MOUSE__chr1_-1_120113460_120120953_ENSMUST00000027634|	4	2	2	8	0	0	0	0	0	0	0	0	0	0	0	0	0	0	0	0	"index: 19206, intensity: 6670.0, mobility: 0.936";"index: 19199, intensity: 3751.0, mobility: 0.935";"index: 19272, intensity: 7383.0, mobility: 0.869";"index: 19178, intensity: 4478.0, mobility: 0.932"	1.21672, 0.690916, 0.689792, 0.485662	0.00307692, 0.00310174, 0.00310174, 0.00310174	0.000804721, 0.00245906, 0.00246651, 0.00486533	"index: 19199, intensity: 6024.0, mobility: 0.872";"index: 19061, intensity: 4861.0, mobility: 0.938"	1.63752, 1.40327	0.00171674, 0.00171674	6.89448e-06, 2.98713e-05	"index: 21194, intensity: 5455.0, mobility: 0.940";"index: 21275, intensity: 12594.0, mobility: 0.873"	0.819918, 0.458687	0.000622278, 0.000622278	0.000890175, 0.00915443	0	0	0	0	0	0	0	0	0	0	0	0	0	0
GVAELDQLLHY	MS2Rescore + PEAKS	NP01008	tr_Q3UZU8_Q3UZU8_MOUSE,|sp_P16014_SCG1_MOUSE,|tr_Q8BP91_Q8BP91	1	1	2	4	1	0	0	1	2	1	1	4	2	3	1	6	2	2	1	5	"index: 24793, intensity: 4700.0, mobility: 0.927"	0.131707	0.004995	0.0364472	"index: 25162, intensity: 4418.0, mobility: 0.934"	0.308762	0.0032769	0.0282468	"index: 27974, intensity: 3754.0, mobility: 0.937";"index: 27989, intensity: 4603.0, mobility: 0.938"	0.657775, 0.657196	0.000622278, 0.000622278	0.00253733, 0.00254683	"index: 15144, intensity: 2928.0, mobility: 0.940"	0.254322	0.00313725	0.0383471	0	0	0	0	0	0	0	0	"index: 28255, intensity: 4911.0, mobility: 0.945";"index: 28238, intensity: 3712.0, mobility: 0.945"	0.14536, 0.0339599
IPVGSLKNEDTPN	MS2Rescore + PEAKS	NP01009	sp_Q03517_SCG2_MOUSE,|tr_Q4W8U9_Q4W8U9	3	3	6	12	3	2	2	7	4	2	2	8	4	2	3	9	5	3	6	14	"index: 3244, intensity: 97880.0, mobility: 0.990";"index: 3471, intensity: 16234.0, mobility: 0.989";"index: 3192, intensity: 4125.0, mobility: 0.989"	0.750178, 0.49816, 0.185742	0.00310174, 0.00310174, 0.00416667	0.00211186, 0.00462549, 0.0250394	"index: 2672, intensity: 32445.0, mobility: 0.990";"index: 2718, intensity: 134062.0, mobility: 0.991";"index: 2644, intensity: 6550.0, mobility: 0.988"	0.958881, 0.954688, 0.256597	0.00171674, 0.00171674, 0.00373932	0.000482518, 0.000495363, 0.0389819	"index: 3126, intensity: 136613.0, mobility: 0.994";"index: 3383, intensity: 15653.0, mobility: 0.991";"index: 3044, intensity: 6365.0, mobility: 0.984";"index: 3073, intensity: 32350.0, mobility: 0.993";"index: 3113, intensity: 3832.0, mobility: 0.962";"index: 3158, intensity: 7868.0, mobility: 0.964"	0.870178, 0.811546, 0.468717, 0.445653, 0.188622, 0.173368	0.000622278, 0.000622278, 0.000622278, 0.00093985, 0.0017762, 0.0017762	0.000643295, 0.000939662, 0.00858288, 0.00995401, 0.0508608, 0.0559026	"index: 1851, intensity: 26919.0, mobility: 0.998";"index: 1896, intensity: 3168.0, mobility: 0.973";"index: 1830, intensity: 4969.0, mobility: 0.996"	0.570723, 0.503383, 0.221076	0.00246508, 0.00246508, 0.00313725	0.00663141, 0.00964237, 0.0460265	"index: 1749, intensity: 73121.0, mobility: 0.998";"index: 1745, intensity: 5568.0, mobility: 0.972"	0.864284, 0.640855	0.000909918, 0.000909918	0.000358951, 0.00139642	"index: 1781, intensity: 31048.0, mobility: 0.999";"index: 1936, intensity: 12466.0, mobility: 0.998"	0.218948, 0.153735	0.00631313, 0.00631313	0.0122947, 0.0173821	"index: 3322, intensity: 57221.0, mobility: 1.002";"index: 3547, intensity: 35245.0, mobility: 1.002";"index: 3382, intensity: 4950.0, mobility: 0.973";"index: 3333, intensity: 9148.0, mobility: 0.975"	0.710834, 0.46535, 0.427653, 0.164006
IPVGSLKNEDTPNR	MS2Rescore + PEAKS	NP01009	sp_Q03517_SCG2_MOUSE,|tr_Q4W8U9_Q4W8U9	6	6	6	18	5	4	3	12	6	6	9	21	8	12	9	29	6	9	7	22	"index: 2405, intensity: 5708.0, mobility: 0.785";"index: 2398, intensity: 4814.0, mobility: 0.805";"index: 2410, intensity: 4221.0, mobility: 1.070";"index: 2464, intensity: 3402.0, mobility: 0.743";"index: 2402, intensity: 3848.0, mobility: 0.787";"index: 2488, intensity: 3585.0, mobility: 0.822"	1.566, 1.40829, 1.31325, 1.09036, 0.889131, 0.660043	0.00307692, 0.00307692, 0.00307692, 0.00307692, 0.00310174, 0.00310174	0.00039738, 0.000547036, 0.000662786, 0.001035, 0.00154451, 0.00267832	"index: 1839, intensity: 4068.0, mobility: 0.806";"index: 1844, intensity: 7611.0, mobility: 0.790";"index: 1880, intensity: 2625.0, mobility: 0.743";"index: 1927, intensity: 3207.0, mobility: 0.824";"index: 1847, intensity: 2887.0, mobility: 1.074";"index: 1890, intensity: 8295.0, mobility: 0.772"	1.86598, 1.39917, 1.29969, 1.25037, 1.22388, 1.14403	0.00171674, 0.00171674, 0.00171674, 0.00171674, 0.00171674, 0.00171674	1.65002e-06, 3.06487e-05, 5.7124e-05, 7.77819e-05, 9.18086e-05, 0.000151346	"index: 2112, intensity: 3772.0, mobility: 0.809";"index: 2123, intensity: 5339.0, mobility: 0.788";"index: 2119, intensity: 3357.0, mobility: 1.071";"index: 2115, intensity: 3543.0, mobility: 0.789";"index: 2195, intensity: 2873.0, mobility: 0.747";"index: 2165, intensity: 15272.0, mobility: 0.808"	1.87742, 1.5786, 1.52751, 1.29295, 1.23591, 1.20031	0.000622278, 0.000622278, 0.000622278, 0.000622278, 0.000622278, 0.000622278	9.56435e-07, 6.60076e-06, 9.18412e-06, 4.18355e-05, 6.04891e-05, 7.61436e-05	"index: 1300, intensity: 7339.0, mobility: 0.810";"index: 1284, intensity: 4218.0, mobility: 0.806";"index: 1297, intensity: 2673.0, mobility: 1.082";"index: 1286, intensity: 4086.0, mobility: 0.794";"index: 1291, intensity: 2827.0, mobility: 0.811"	2.09319, 1.75642, 1.43066, 1.13376, 0.981814	0.00246508, 0.00246508, 0.00246508, 0.00246508, 0.00246508	1.43185e-06, 9.25339e-06, 5.62614e-05, 0.000291516, 0.000676631	"index: 1200, intensity: 3937.0, mobility: 0.792";"index: 1195, intensity: 3761.0, mobility: 0.811";"index: 1198, intensity: 2547.0, mobility: 1.080";"index: 1215, intensity: 4487.0, mobility: 0.777"	1.20078, 0.929725, 0.782944, 0.701569	0.000909918, 0.000909918, 0.000909918, 0.000909918	4.63809e-05, 0.000241106, 0.000588624, 0.000965425	"index: 1204, intensity: 3659.0, mobility: 0.793";"index: 1214, intensity: 3207.0, mobility: 1.086";"index: 1252, intensity: 3230.0, mobility: 0.748"	1.28211, 1.08032, 1.01291	0.00428266, 0.00428266, 0.00428266	0.00042125, 0.000769718, 0.000940568	"index: 2289, intensity: 17811.0, mobility: 0.811";"index: 2267, intensity: 3694.0, mobility: 1.085";"index: 2290, intensity: 3563.0, mobility: 0.753";"index: 2245, intensity: 4006.0, mobility: 0.811";"index: 2269, intensity: 9154.0, mobility: 0.795";"index: 2248, intensity: 2525.0, mobility: 0.785"	1.07666, 1.04738, 0.977239, 0.870434, 0.868411, 0.832454
IPVGSLKNEDTPNRQ	MS2Rescore + PEAKS	NP01009	sp_Q03517_SCG2_MOUSE,|tr_Q4W8U9_Q4W8U9	0	1	3	4	1	2	1	4	5	3	5	13	3	3	2	8	3	5	3	11	0	0	0	0	"index: 1803, intensity: 3463.0, mobility: 0.795"	0.973088	0.00171674	0.000441429	"index: 2076, intensity: 4713.0, mobility: 0.800";"index: 2128, intensity: 2942.0, mobility: 1.114";"index: 2136, intensity: 3392.0, mobility: 0.816"	1.10805, 0.95591, 0.30894	0.000622278, 0.000622278, 0.00093985	0.000138249, 0.00036962, 0.0238566	"index: 1268, intensity: 3199.0, mobility: 0.801"	0.0468592	0.00646412	0.117307	"index: 1188, intensity: 2623.0, mobility: 0.817";"index: 1171, intensity: 3170.0, mobility: 0.795"	0.457942, 0.152911	0.000909918, 0.000909918	0.00424265, 0.0267395	"index: 1183, intensity: 2951.0, mobility: 0.799"	0.317007	0.00631313	0.00794598	"index: 2305, intensity: 4342.0, mobility: 0.817";"index: 2214, intensity: 3193.0, mobility: 0.801";"index: 2237, intensity: 2942.0, mobility: 0.777";"index: 2219, intensity: 5868.0, mobility: 0.800";"index: 2194, intensity: 2996.0, mobility: 0.800"	1.29578, 1.05607, 0.985417, 0.749908, 0.403282
IPVGSLKNEDTPNRQY	MS2Rescore + PEAKS	NP01009	sp_Q03517_SCG2_MOUSE,|tr_Q4W8U9_Q4W8U9	3	4	3	10	3	1	2	6	6	2	3	11	3	4	4	11	5	3	5	13	"index: 4257, intensity: 6035.0, mobility: 0.813";"index: 4307, intensity: 25904.0, mobility: 0.813";"index: 4250, intensity: 3108.0, mobility: 0.806"	1.51188, 1.11328, 0.458435	0.00307692, 0.00307692, 0.00310174	0.000443488, 0.000989084, 0.00545757	"index: 3714, intensity: 3322.0, mobility: 0.822";"index: 3756, intensity: 20286.0, mobility: 0.814";"index: 3718, intensity: 4456.0, mobility: 0.816";"index: 3782, intensity: 2627.0, mobility: 1.108"	1.12481, 1.02233, 0.765473, 0.222957	0.00171674, 0.00171674, 0.00171674, 0.0040201	0.000170702, 0.000324269, 0.00162183, 0.0479167	"index: 4330, intensity: 21679.0, mobility: 0.816";"index: 4288, intensity: 5042.0, mobility: 0.811";"index: 4327, intensity: 2598.0, mobility: 1.107"	1.7754, 1.30826, 0.0743448	0.000622278, 0.000622278, 0.0040404	1.84957e-06, 3.78937e-05, 0.10193	"index: 2609, intensity: 12378.0, mobility: 0.820";"index: 2567, intensity: 2757.0, mobility: 0.820";"index: 2732, intensity: 3008.0, mobility: 0.836"	1.65449, 1.58663, 1.39367	0.00246508, 0.00246508, 0.00246508	1.62771e-05, 2.3707e-05, 6.9058e-05	"index: 2468, intensity: 6060.0, mobility: 0.816"	127286	0.000909918	2.99216	"index: 2544, intensity: 13653.0, mobility: 0.821";"index: 2502, intensity: 2669.0, mobility: 0.819"	0.777755, 0.586945	0.00428266, 0.00428266	0.00186741, 0.00316896	"index: 4637, intensity: 4325.0, mobility: 0.822";"index: 4675, intensity: 17508.0, mobility: 0.822";"index: 4954, intensity: 3077.0, mobility: 0.825";"index: 4761, intensity: 4053.0, mobility: 0.850";"index: 4981, intensity: 3694.0, mobility: 0.826";"index: 4707, intensity: 3142.0, mobility: 1.137"	1.03287, 0.988591, 0.97133, 0.762277, 0.376602, 0.309849
KAPSGRMSVLKNLQSLDPSHRISD	MS2Rescore + PEAKS	NP02259,NP02261	sp_P09240_CCKN_MOUSE__II_2424256|	1	0	1	2	0	1	0	1	0	0	0	0	2	3	3	8	2	1	0	3	"index: 13873, intensity: 3879.0, mobility: 0.888"	0.527071	0.00310174	0.00413587	0	0	0	0	"index: 14992, intensity: 4865.0, mobility: 0.889"	0.362208	0.00093985	0.0169897	0	0	0	0	"index: 8225, intensity: 2551.0, mobility: 0.894"	0.0740782	0.00479233	0.0426491	0	0	0	0	0	0
KKNAPPEPVPPPRAAPAPTHV	MS2Rescore + PEAKS	0	sp_Q0VGU4_VGF	2	2	1	5	1	1	1	3	1	0	2	3	0	2	1	3	2	3	1	6	"index: 2801, intensity: 4170.0, mobility: 0.885";"index: 2795, intensity: 5003.0, mobility: 0.906"	0.517695, 0.043633	0.00310174, 0.00826067	0.00428545, 0.0694407	"index: 2227, intensity: 4266.0, mobility: 0.904";"index: 2260, intensity: 3942.0, mobility: 0.880"	0.444638, 0.175544	0.00182704, 0.00439453	0.0121157, 0.0639396	"index: 2632, intensity: 4877.0, mobility: 0.885"	0.307859	0.00093985	0.0240211	"index: 1587, intensity: 3309.0, mobility: 0.911"	0.315815	0.00246508	0.0273117	"index: 1438, intensity: 3987.0, mobility: 0.911"	0.432821	0.000909918	0.00494138	"index: 1491, intensity: 4283.0, mobility: 0.914"	0.0483637	0.00672646	0.0339063	"index: 2806, intensity: 5467.0, mobility: 0.916"	0.0440047
KKSVPHFSEEEKEAE	MS2Rescore + PEAKS	NP00014	tr_Q3TT51_Q3TT51	1	0	0	1	0	0	0	0	0	0	0	0	0	0	0	0	1	0	0	1	"index: 1093, intensity: 3471.0, mobility: 0.793"	0.309019	0.00310174	0.0115789	0	0	0	0	0	0	0	0	0	0	0	0	0	0	0	0	0	0	0	0	0	0
LDEDMLLK	MS2Rescore + PEAKS	NP01009	sp_Q03517_SCG2_MOUSE,|tr_Q4W8U9_Q4W8U9	1	1	1	3	1	1	0	2	1	1	1	3	1	0	1	2	0	1	1	2	"index: 11329, intensity: 24287.0, mobility: 0.831"	0.225775	0.00416667	0.0192241	"index: 11365, intensity: 7078.0, mobility: 0.824"	0.200421	0.0040201	0.0549803	"index: 12604, intensity: 9520.0, mobility: 0.826"	0.0016638	0.00878869	0.155188	"index: 6740, intensity: 3049.0, mobility: 0.829"	0.230784	0.00313725	0.043641	"index: 6760, intensity: 3423.0, mobility: 0.831"	0.044092	0.00540123	0.0508328	0	0	0	0	"index: 12743, intensity: 15250.0, mobility: 0.832"	0.13048
LDEDMLLKVLE	MS2Rescore + PEAKS	NP01009	sp_Q03517_SCG2_MOUSE,|tr_Q4W8U9_Q4W8U9	0	2	2	4	2	0	0	2	1	2	1	4	1	2	1	4	1	1	1	3	0	0	0	0	"index: 29197, intensity: 5950.0, mobility: 0.962";"index: 29280, intensity: 6866.0, mobility: 0.945"	0.164346, 0.117254	0.00439453, 0.00643678	0.0684136, 0.090684	"index: 32210, intensity: 5974.0, mobility: 0.947";"index: 32159, intensity: 7254.0, mobility: 0.963"	0.16068, 0.118146	0.00213767, 0.00293871	0.0604547, 0.0783943	"index: 17039, intensity: 3244.0, mobility: 0.968";"index: 17056, intensity: 4548.0, mobility: 0.963"	0.825831, 0.595751	0.00246508, 0.00246508	0.00160726, 0.00577009	0	0	0	0	0	0	0	0	"index: 32285, intensity: 7647.0, mobility: 0.974"	0.13764
LDEGHYPV	MS2Rescore + PEAKS	NP01008	tr_Q3UZU8_Q3UZU8_MOUSE,|sp_P16014_SCG1_MOUSE,|tr_Q8BP91_Q8BP91	0	0	0	0	0	0	0	0	0	0	0	0	0	0	0	0	2	0	0	2	0	0	0	0	0	0	0	0	0	0	0	0	0	0	0	0	0	0	0	0	0	0	0	0	0	0
LEDEAKELQ	MS2Rescore + PEAKS	0	tr_Q3UXY8_Q3UXY8_MOUSE,|sp_P22005_PENK	3	3	3	9	5	3	2	10	2	4	6	12	1	0	0	1	2	5	5	12	"index: 1828, intensity: 4076.0, mobility: 0.874";"index: 1816, intensity: 5980.0, mobility: 0.856";"index: 1643, intensity: 4472.0, mobility: 0.855"	0.21295, 0.0614435, 0.0141904	0.00416667, 0.00800377, 0.00852783	0.0208936, 0.0608116, 0.0866148	"index: 1276, intensity: 4236.0, mobility: 0.848";"index: 1134, intensity: 4613.0, mobility: 0.841";"index: 1196, intensity: 4521.0, mobility: 0.845"	0.32747, 0.312251, 0.0	0.00293083, 0.0032769, 0.00864678	0.0251527, 0.0276427, 0.17809	"index: 1269, intensity: 17479.0, mobility: 0.862";"index: 1287, intensity: 6621.0, mobility: 0.842";"index: 1234, intensity: 3436.0, mobility: 0.862"	0.555344, 0.173121, 0.122088	0.000622278, 0.00213767, 0.00253271	0.00491361, 0.055988, 0.0765432	"index: 861, intensity: 5614.0, mobility: 0.855";"index: 891, intensity: 2592.0, mobility: 0.843";"index: 864, intensity: 12228.0, mobility: 0.863";"index: 845, intensity: 2693.0, mobility: 0.866";"index: 880, intensity: 7367.0, mobility: 0.848"	0.745398, 0.675723, 0.58655, 0.163025, 0.159876	0.00246508, 0.00246508, 0.00246508, 0.00517751, 0.00560224	0.00251204, 0.00369943, 0.0060729, 0.0631563, 0.0642429	"index: 743, intensity: 2689.0, mobility: 0.862";"index: 776, intensity: 6420.0, mobility: 0.852";"index: 765, intensity: 4000.0, mobility: 0.847"	0.188919, 0.145656, 0.0434702	0.000909918, 0.000909918, 0.00540123	0.0215611, 0.0279211, 0.0510174	"index: 748, intensity: 14377.0, mobility: 0.871";"index: 835, intensity: 3165.0, mobility: 0.871"	0.119094, 0.082027	0.00631313, 0.00672646	0.0213517, 0.0270326	"index: 1283, intensity: 3417.0, mobility: 0.855";"index: 1323, intensity: 4377.0, mobility: 0.848"	0.199071, 0.0691897
LEGEDDPDRSMKL	MS2Rescore + PEAKS	NP01004	sp_P26339_CMGA_MOUSE,|tr_Q3UN28_Q3UN28	0	4	2	6	1	0	0	1	4	3	3	10	1	1	1	3	1	2	2	5	0	0	0	0	"index: 4157, intensity: 4316.0, mobility: 1.016";"index: 4181, intensity: 3771.0, mobility: 0.784";"index: 4172, intensity: 2866.0, mobility: 0.789";"index: 4143, intensity: 2595.0, mobility: 1.011"	1.40009, 0.904097, 0.683114, 0.0545921	0.00171674, 0.00171674, 0.00171674, 0.00748239	3.0473e-05, 0.000680129, 0.00271853, 0.130831	"index: 4786, intensity: 3620.0, mobility: 1.007";"index: 4811, intensity: 4073.0, mobility: 0.789"	0.566839, 0.370089	0.000622278, 0.00093985	0.00456263, 0.0161552	"index: 2973, intensity: 3134.0, mobility: 1.015"	0.0153611	0.00698856	0.138081	0	0	0	0	0	0	0	0	"index: 5161, intensity: 6395.0, mobility: 1.021";"index: 5162, intensity: 4014.0, mobility: 0.794";"index: 5141, intensity: 2675.0, mobility: 0.795";"index: 5172, intensity: 4701.0, mobility: 0.803"	0.458089, 0.375133, 0.223089, 0.111631
LEGEDDPDRSMKLSFRT	MS2Rescore + PEAKS	NP01004	sp_P26339_CMGA_MOUSE,|tr_Q3UN28_Q3UN28	4	6	8	18	2	3	0	5	2	1	1	4	5	5	3	13	4	4	4	12	"index: 9441, intensity: 5368.0, mobility: 0.832";"index: 9428, intensity: 4657.0, mobility: 0.831";"index: 9380, intensity: 4159.0, mobility: 0.831";"index: 9307, intensity: 8029.0, mobility: 0.903"	1.10402, 0.598623, 0.464171, 0.343817	0.00307692, 0.00310174, 0.00310174, 0.00310174	0.00100741, 0.00322509, 0.00532417, 0.00953865	"index: 9184, intensity: 4465.0, mobility: 0.925";"index: 9229, intensity: 6790.0, mobility: 0.926";"index: 9164, intensity: 6219.0, mobility: 0.835";"index: 9331, intensity: 11694.0, mobility: 0.905";"index: 9056, intensity: 4655.0, mobility: 0.835";"index: 9078, intensity: 4697.0, mobility: 0.834"	1.18117, 1.09244, 1.00271, 0.781866, 0.665995, 0.600644	0.00171674, 0.00171674, 0.00171674, 0.00171674, 0.00171674, 0.00171674	0.000119952, 0.000209052, 0.000366681, 0.00146339, 0.00302667, 0.00456001	"index: 9995, intensity: 10548.0, mobility: 0.914";"index: 10318, intensity: 7374.0, mobility: 0.836";"index: 10291, intensity: 5460.0, mobility: 0.931";"index: 10173, intensity: 5283.0, mobility: 0.835";"index: 10234, intensity: 6578.0, mobility: 0.836";"index: 10420, intensity: 6622.0, mobility: 0.835";"index: 10076, intensity: 5004.0, mobility: 0.836";"index: 10346, intensity: 6902.0, mobility…	1.23955, 1.17198, 1.00987, 0.998416, 0.842556, 0.830722, 0.285136, 0.22518	0.000622278, 0.000622278, 0.000622278, 0.000622278, 0.000622278, 0.000622278, 0.00093985, 0.00135318	5.90859e-05, 9.14463e-05, 0.000260779, 0.000280823, 0.000769022, 0.000830142, 0.0277461, 0.0404872	"index: 5729, intensity: 12592.0, mobility: 0.901";"index: 5713, intensity: 3782.0, mobility: 0.835"	1.09879, 0.319816	0.00246508, 0.00246508	0.000353839, 0.0267136	"index: 5719, intensity: 2725.0, mobility: 0.836";"index: 5684, intensity: 6683.0, mobility: 0.900";"index: 5762, intensity: 3798.0, mobility: 0.836"	0.881046, 0.144942, 0.130357	0.000909918, 0.000909918, 0.00343643	0.000324165, 0.02804, 0.0305817	0	0	0	0	"index: 10922, intensity: 6994.0, mobility: 0.936";"index: 10944, intensity: 7982.0, mobility: 0.936"	0.598678, 0.539578
LEGSFLGGSEAGERLLQ	MS2Rescore + PEAKS	0	sp_Q0VGU4_VGF	1	1	1	3	0	0	0	0	1	1	2	4	0	0	0	0	2	2	2	6	"index: 20050, intensity: 3176.0, mobility: 1.112"	0.50228	0.00310174	0.00455039	"index: 19961, intensity: 3383.0, mobility: 1.117"	0.483095	0.00182704	0.00952471	"index: 22128, intensity: 3590.0, mobility: 1.121"	0.961367	0.000622278	0.00035681	0	0	0	0	0	0	0	0	0	0	0	0	"index: 22802, intensity: 6992.0, mobility: 1.121"	0.965217
LENPSPQAPARRLLP	MS2Rescore + PEAKS	NP04929,NP04930,NP04931	sp_Q9QXV0_PCS1N	1	2	1	4	0	0	0	0	0	0	0	0	0	1	0	1	1	0	0	1	"index: 9053, intensity: 3574.0, mobility: 0.787"	0.246308	0.00407688	0.016872	"index: 9344, intensity: 3004.0, mobility: 0.788";"index: 9369, intensity: 3459.0, mobility: 0.787"	0.153586, 0.0629038	0.00439453, 0.00723982	0.0729923, 0.124707	"index: 9647, intensity: 4045.0, mobility: 0.793"	0.22271	0.00135318	0.0411185	0	0	0	0	0	0	0	0	0	0	0	0	0	0
LENPSPQAPARRLLPP	MS2Rescore + PEAKS	NP04929,NP04930,NP04931	sp_Q9QXV0_PCS1N	3	7	6	16	4	0	1	5	4	5	5	14	5	0	1	6	4	4	6	14	"index: 8245, intensity: 20367.0, mobility: 0.817";"index: 7957, intensity: 4722.0, mobility: 0.816";"index: 10196, intensity: 4251.0, mobility: 0.826"	0.18255, 0.0675927, 0.0589721	0.00416667, 0.00800377, 0.00800377	0.0255865, 0.0581016, 0.0619382	"index: 8520, intensity: 4090.0, mobility: 0.815";"index: 7389, intensity: 3486.0, mobility: 0.822";"index: 8539, intensity: 18720.0, mobility: 0.822";"index: 9818, intensity: 4049.0, mobility: 0.827";"index: 7429, intensity: 4216.0, mobility: 0.817";"index: 7750, intensity: 17617.0, mobility: 0.820";"index: 10411, intensity: 3898.0, mobility: 0.817"	0.701516, 0.698728, 0.465163, 0.343765, 0.22685, 0.100111, 0.0827367	0.00171674, 0.00171674, 0.00182704, 0.00236407, 0.0040201, 0.00643678, 0.00643678	0.00242218, 0.00246491, 0.0106559, 0.0227312, 0.0467889, 0.100358, 0.111128	"index: 8482, intensity: 3350.0, mobility: 0.798";"index: 10120, intensity: 10641.0, mobility: 0.822";"index: 10842, intensity: 7380.0, mobility: 0.827";"index: 8367, intensity: 3626.0, mobility: 0.820";"index: 8377, intensity: 4286.0, mobility: 0.820";"index: 11454, intensity: 4344.0, mobility: 0.822"	0.560636, 0.407742, 0.397391, 0.250794, 0.229484, 0.1641	0.000622278, 0.00093985, 0.00093985, 0.00093985, 0.00135318, 0.00213767	0.00474879, 0.0126951, 0.0135655, 0.0344686, 0.0394092, 0.0591944	"index: 5981, intensity: 3810.0, mobility: 0.821";"index: 5940, intensity: 3594.0, mobility: 0.822";"index: 5287, intensity: 6035.0, mobility: 0.804";"index: 5052, intensity: 2937.0, mobility: 0.819"	0.412041, 0.320698, 0.153437, 0.127939	0.00246508, 0.00246508, 0.00560224, 0.00560224	0.0160185, 0.0265835, 0.066521, 0.0763221	0	0	0	0	"index: 5347, intensity: 4865.0, mobility: 0.805"	0.227534	0.00631313	0.0117909	"index: 9941, intensity: 17512.0, mobility: 0.831";"index: 10145, intensity: 10656.0, mobility: 0.811";"index: 11487, intensity: 3445.0, mobility: 0.835";"index: 10906, intensity: 8338.0, mobility: 0.829"	0.327809, 0.326574, 0.25737, 0.0221037
LGKLTGPSNQ	MS2Rescore + PEAKS	NP01009,NP01010	sp_Q03517_SCG2_MOUSE,|tr_Q4W8U9_Q4W8U9	0	0	0	0	0	0	0	0	0	0	0	0	0	0	0	0	0	1	1	2	0	0	0	0	0	0	0	0	0	0	0	0	0	0	0	0	0	0	0	0	0	0	0	0	0	0
LLDEGHYPV	MS2Rescore + PEAKS	NP01008	tr_Q3UZU8_Q3UZU8_MOUSE,|sp_P16014_SCG1_MOUSE,|tr_Q8BP91_Q8BP91	0	0	0	0	0	0	0	0	0	0	0	0	1	0	1	2	0	0	1	1	0	0	0	0	0	0	0	0	0	0	0	0	0	0	0	0	0	0	0	0	0	0	0	0	0	0
LLDEGHYPVRESP	MS2Rescore + PEAKS	NP01008	tr_Q3UZU8_Q3UZU8_MOUSE,|sp_P16014_SCG1_MOUSE,|tr_Q8BP91_Q8BP91	1	2	1	4	0	0	0	0	1	1	1	3	2	1	5	8	1	1	2	4	"index: 4821, intensity: 3166.0, mobility: 0.761"	0.421542	0.00310174	0.00644518	"index: 4295, intensity: 3207.0, mobility: 0.757";"index: 4279, intensity: 2603.0, mobility: 0.757"	0.88682, 0.492845	0.00171674, 0.00182704	0.000757902, 0.00896067	"index: 4908, intensity: 3155.0, mobility: 0.762"	0.644168	0.000622278	0.00277031	0	0	0	0	0	0	0	0	0	0	0	0	"index: 5320, intensity: 2809.0, mobility: 0.769"	0.556756
LLDEGHYPVRESPIDT	MS2Rescore + PEAKS	NP01008	tr_Q3UZU8_Q3UZU8_MOUSE,|sp_P16014_SCG1_MOUSE,|tr_Q8BP91_Q8BP91	0	0	0	0	0	0	0	0	0	1	1	2	0	0	0	0	1	1	1	3	0	0	0	0	0	0	0	0	0	0	0	0	0	0	0	0	0	0	0	0	0	0	0	0	0	0
LLEAAQEEGAVTPDLPGLEKVQVRPE	MS2Rescore + PEAKS	NP05801	sp_Q62361_TRH	6	3	4	13	0	0	0	0	4	1	1	6	1	1	1	3	2	3	4	9	"index: 20923, intensity: 3140.0, mobility: 1.074";"index: 20827, intensity: 5836.0, mobility: 1.045";"index: 20706, intensity: 5440.0, mobility: 1.071";"index: 20745, intensity: 5431.0, mobility: 1.026";"index: 20729, intensity: 4011.0, mobility: 1.031";"index: 20960, intensity: 3133.0, mobility: 1.070"	1.05808, 0.972614, 0.892469, 0.868548, 0.749872, 0.232461	0.00307692, 0.00310174, 0.00310174, 0.00310174, 0.00310174, 0.00416667	0.00110302, 0.00130453, 0.00153381, 0.00161286, 0.00211345, 0.0184173	"index: 20727, intensity: 5232.0, mobility: 1.074";"index: 20737, intensity: 5027.0, mobility: 1.031";"index: 20732, intensity: 4517.0, mobility: 1.032"	1.39999, 1.33203, 0.664602	0.00171674, 0.00171674, 0.00171674	3.04909e-05, 4.66558e-05, 0.00305324	"index: 22980, intensity: 11996.0, mobility: 1.075";"index: 22961, intensity: 5536.0, mobility: 1.041";"index: 23251, intensity: 3947.0, mobility: 1.043";"index: 23429, intensity: 3462.0, mobility: 1.066"	1.06905, 1.03325, 0.649693, 0.276743	0.000622278, 0.000622278, 0.000622278, 0.00093985	0.000177887, 0.000224207, 0.00267323, 0.02926	0	0	0	0	0	0	0	0	0	0	0	0	"index: 23723, intensity: 4687.0, mobility: 1.081";"index: 23857, intensity: 4404.0, mobility: 1.082";"index: 23695, intensity: 3889.0, mobility: 1.081";"index: 23716, intensity: 3771.0, mobility: 1.081"	0.79671, 0.517063, 0.194155, 0.121171
LNQEQAEQGREHL	MS2Rescore + PEAKS	NP01009	sp_Q03517_SCG2_MOUSE,|tr_Q4W8U9_Q4W8U9	2	1	1	4	1	1	0	2	1	1	2	4	1	2	2	5	1	1	2	4	"index: 1718, intensity: 3628.0, mobility: 0.820";"index: 1707, intensity: 3157.0, mobility: 0.820"	0.371554, 0.181296	0.00310174, 0.00416667	0.00823932, 0.0258051	"index: 1171, intensity: 3275.0, mobility: 0.821"	0.641862	0.00171674	0.0035213	"index: 1317, intensity: 4555.0, mobility: 0.822"	0.833616	0.000622278	0.00081476	"index: 901, intensity: 3104.0, mobility: 0.827"	0.036932	0.00646412	0.123528	"index: 802, intensity: 2731.0, mobility: 0.825"	0.0484058	0.00479233	0.0495692	0	0	0	0	"index: 1342, intensity: 3932.0, mobility: 0.831"	0.59734
LNQEQAEQGREHLA	MS2Rescore + PEAKS	NP01009	sp_Q03517_SCG2_MOUSE,|tr_Q4W8U9_Q4W8U9	3	3	4	10	1	1	1	3	1	2	2	5	3	6	4	13	7	4	5	16	"index: 1529, intensity: 12936.0, mobility: 0.821";"index: 1537, intensity: 2542.0, mobility: 0.806";"index: 1493, intensity: 3212.0, mobility: 0.821"	0.62963, 0.551502, 0.437589	0.00310174, 0.00310174, 0.00310174	0.00292799, 0.00378269, 0.00598618	"index: 949, intensity: 4110.0, mobility: 0.824";"index: 969, intensity: 2883.0, mobility: 0.804";"index: 977, intensity: 2703.0, mobility: 1.068"	0.741326, 0.533768, 0.135396	0.00171674, 0.00182704, 0.00527072	0.00188699, 0.00693457, 0.0813991	"index: 1061, intensity: 5794.0, mobility: 0.824";"index: 1098, intensity: 4489.0, mobility: 0.806";"index: 1110, intensity: 2788.0, mobility: 1.070";"index: 1128, intensity: 3864.0, mobility: 0.837"	0.784858, 0.452673, 0.228483, 0.212355	0.000622278, 0.00093985, 0.00135318, 0.00135318	0.00111652, 0.00951512, 0.0396576, 0.0438703	"index: 773, intensity: 3907.0, mobility: 0.829"	0.407594	0.00246508	0.016419	"index: 669, intensity: 3602.0, mobility: 0.831"	0.367281	0.000909918	0.00735245	"index: 665, intensity: 3413.0, mobility: 0.825"	0.155295	0.00631313	0.017228	"index: 1127, intensity: 3918.0, mobility: 0.827"	0.0206537
LSAASAPLVETSTPLRL	MS2Rescore + PEAKS	NP04929,NP04932,NP04935	sp_Q9QXV0_PCS1N	1	1	5	7	1	2	1	4	1	1	1	3	0	1	2	3	1	1	1	3	"index: 21699, intensity: 4025.0, mobility: 1.129"	0.90016	0.00310174	0.00150957	"index: 21725, intensity: 3745.0, mobility: 1.132"	123135	0.00171674	8.76201	"index: 24119, intensity: 4241.0, mobility: 1.137";"index: 24148, intensity: 4585.0, mobility: 1.137";"index: 24185, intensity: 4212.0, mobility: 1.139";"index: 24234, intensity: 3006.0, mobility: 1.097";"index: 24318, intensity: 2649.0, mobility: 1.098"	1.11028, 1.10761, 0.965107, 0.610634, 0.0922962	0.000622278, 0.000622278, 0.000622278, 0.000622278, 0.00364225	0.000136262, 0.000138635, 0.000348286, 0.00343974, 0.091597	"index: 12820, intensity: 2777.0, mobility: 1.137"	0.587953	0.00246508	0.00602571	"index: 13014, intensity: 2925.0, mobility: 1.140";"index: 13018, intensity: 3366.0, mobility: 1.139"	0.92058, 0.617317	0.000909918, 0.000909918	0.000254893, 0.00161121	"index: 13131, intensity: 2652.0, mobility: 1.139"	109491	0.00428266	0.000736971	"index: 24912, intensity: 3707.0, mobility: 1.144"	0.905697
LVETSTPLRL	MS2Rescore + PEAKS	NP04929,NP04932,NP04935	sp_Q9QXV0_PCS1N_MOUSE,|tr_Q9ESU4_Q9ESU4	4	4	3	11	2	2	2	6	2	1	3	6	1	2	2	5	2	2	3	7	"index: 13933, intensity: 3264.0, mobility: 0.889";"index: 13975, intensity: 5303.0, mobility: 0.890";"index: 14132, intensity: 23077.0, mobility: 0.892";"index: 13959, intensity: 3158.0, mobility: 0.892"	0.546572, 0.33374, 0.326761, 0.28593	0.00310174, 0.00310174, 0.00310174, 0.00357995	0.00384999, 0.0100778, 0.0104747, 0.0132479	"index: 13665, intensity: 5103.0, mobility: 0.889";"index: 13641, intensity: 3259.0, mobility: 0.893";"index: 13652, intensity: 3860.0, mobility: 0.892";"index: 13806, intensity: 20827.0, mobility: 0.893"	0.801638, 0.651544, 0.163088, 0.14376	0.00171674, 0.00171674, 0.00439453, 0.00527072	0.00129276, 0.00331384, 0.0689346, 0.0774258	"index: 15171, intensity: 5179.0, mobility: 0.892";"index: 15319, intensity: 24582.0, mobility: 0.894";"index: 15157, intensity: 3955.0, mobility: 0.890"	0.827067, 0.450794, 0.293286	0.000622278, 0.00093985, 0.00093985	0.000849988, 0.00963067, 0.0263491	"index: 8088, intensity: 3907.0, mobility: 0.897";"index: 8201, intensity: 16271.0, mobility: 0.898"	0.759981, 0.257367	0.00246508, 0.00246508	0.0023166, 0.0377099	"index: 8246, intensity: 13484.0, mobility: 0.898";"index: 8155, intensity: 2535.0, mobility: 0.892"	0.337388, 0.302065	0.000909918, 0.000909918	0.0088114, 0.01091	"index: 8393, intensity: 12107.0, mobility: 0.899";"index: 8302, intensity: 2995.0, mobility: 0.895"	0.61329, 0.00359174	0.00428266, 0.00780379	0.00294138, 0.0464374	"index: 15629, intensity: 4424.0, mobility: 0.898";"index: 15584, intensity: 3604.0, mobility: 0.901"	0.748228, 0.428524
MDQLAKELT	MS2Rescore + PEAKS	NP01004,NP01006	sp_P26339_CMGA_MOUSE,|tr_Q3UN28_Q3UN28	0	0	0	0	0	0	0	0	0	0	0	0	0	0	0	0	1	0	0	1	0	0	0	0	0	0	0	0	0	0	0	0	0	0	0	0	0	0	0	0	0	0	0	0	0	0
MDQLAKELTAE	MS2Rescore + PEAKS	NP01004,NP01006	sp_P26339_CMGA_MOUSE,|tr_Q3UN28_Q3UN28	0	0	0	0	0	0	0	0	0	0	0	0	0	1	0	1	0	0	1	1	0	0	0	0	0	0	0	0	0	0	0	0	0	0	0	0	0	0	0	0	0	0	0	0	0	0
NAPPEPVPPPR	MS2Rescore + PEAKS	0	sp_Q0VGU4_VGF	4	3	4	11	2	1	2	5	5	1	2	8	1	2	2	5	1	2	3	6	"index: 2161, intensity: 4257.0, mobility: 0.857";"index: 2190, intensity: 4796.0, mobility: 0.874";"index: 2147, intensity: 3548.0, mobility: 0.862";"index: 2355, intensity: 2870.0, mobility: 0.858"	1.06685, 0.778358, 0.542359, 0.527445	0.00307692, 0.00310174, 0.00310174, 0.00310174	0.00108415, 0.00197324, 0.00390905, 0.00413007	"index: 1740, intensity: 3959.0, mobility: 0.867";"index: 1586, intensity: 4628.0, mobility: 0.866";"index: 1665, intensity: 3431.0, mobility: 0.882"	1.12554, 1.11676, 0.927908	0.00171674, 0.00171674, 0.00171674	0.000169923, 0.000179523, 0.000585856	"index: 1917, intensity: 5463.0, mobility: 0.878";"index: 1807, intensity: 4157.0, mobility: 0.862";"index: 2034, intensity: 5346.0, mobility: 0.859";"index: 1905, intensity: 3545.0, mobility: 0.879"	0.98841, 0.722478, 0.633115, 0.601358	0.000622278, 0.000622278, 0.000622278, 0.000622278	0.000299585, 0.00167071, 0.00297519, 0.00365191	"index: 1158, intensity: 3546.0, mobility: 0.868";"index: 1137, intensity: 2853.0, mobility: 0.869"	0.762384, 0.540769	0.00246508, 0.00246508	0.00228591, 0.00783293	"index: 1052, intensity: 2880.0, mobility: 0.864"	0.600591	0.000909918	0.00178362	"index: 1080, intensity: 3618.0, mobility: 0.866";"index: 1070, intensity: 2626.0, mobility: 0.882"	0.711293, 0.479768	0.00428266, 0.00428266	0.00224739, 0.00439194	"index: 1950, intensity: 3480.0, mobility: 0.876";"index: 1958, intensity: 3829.0, mobility: 0.868";"index: 2187, intensity: 2701.0, mobility: 0.869";"index: 2163, intensity: 2674.0, mobility: 0.874";"index: 1933, intensity: 3397.0, mobility: 0.867"	1.00304, 0.93402, 0.642458, 0.54874, 0.492369
NAPPEPVPPPRAAPAPTHV	MS2Rescore + PEAKS	0	sp_Q0VGU4_VGF	7	7	9	23	5	2	3	10	7	4	7	18	6	5	10	21	7	8	8	23	"index: 4915, intensity: 4465.0, mobility: 0.837";"index: 4885, intensity: 32369.0, mobility: 0.852";"index: 5155, intensity: 8570.0, mobility: 0.850";"index: 5065, intensity: 27294.0, mobility: 0.834";"index: 4820, intensity: 5245.0, mobility: 0.846";"index: 5050, intensity: 5114.0, mobility: 0.942";"index: 4865, intensity: 24642.0, mobility: 0.836"	1.2448, 0.903728, 0.569235, 0.541413, 0.462748, 0.275019, 0.174765	0.00307692, 0.00310174, 0.00310174, 0.00310174, 0.00310174, 0.00357995, 0.00416667	0.000760652, 0.00149851, 0.00355562, 0.0039225, 0.00535681, 0.0141412, 0.0269798	"index: 4378, intensity: 5459.0, mobility: 0.847";"index: 4639, intensity: 7482.0, mobility: 0.839";"index: 4466, intensity: 49178.0, mobility: 0.837";"index: 4288, intensity: 4577.0, mobility: 0.835";"index: 4394, intensity: 13502.0, mobility: 0.942";"index: 4315, intensity: 3285.0, mobility: 0.940";"index: 4362, intensity: 6233.0, mobility: 0.800"	1.15195, 0.621773, 0.606276, 0.503945, 0.370221, 0.238773, 0.136154	0.00171674, 0.00171674, 0.00171674, 0.00182704, 0.00182704, 0.0040201, 0.00527072	0.000144024, 0.00399412, 0.00440176, 0.00835901, 0.0192805, 0.0434928, 0.0810313	"index: 4975, intensity: 32838.0, mobility: 0.839";"index: 4980, intensity: 3667.0, mobility: 0.936";"index: 5010, intensity: 8755.0, mobility: 0.805";"index: 5211, intensity: 4090.0, mobility: 0.941";"index: 4964, intensity: 23702.0, mobility: 0.837";"index: 4921, intensity: 4512.0, mobility: 0.835";"index: 4985, intensity: 6736.0, mobility: 0.941";"index: 5202, intensity: 31073.0, mobility: 0.8…	0.545702, 0.503036, 0.410543, 0.392899, 0.392311, 0.367368, 0.285162, 0.118631, 0.066944	0.000622278, 0.000622278, 0.00093985, 0.00093985, 0.00093985, 0.00093985, 0.00093985, 0.00293871, 0.00441945	0.00522867, 0.00688252, 0.0124692, 0.0139614, 0.0140141, 0.0164386, 0.0277414, 0.0781646, 0.106489	"index: 2993, intensity: 6182.0, mobility: 0.843";"index: 3082, intensity: 3217.0, mobility: 0.892";"index: 3016, intensity: 2705.0, mobility: 0.872";"index: 3049, intensity: 28365.0, mobility: 0.847";"index: 3061, intensity: 5670.0, mobility: 0.946"	0.822551, 0.44813, 0.402189, 0.370487, 0.116319	0.00246508, 0.00246508, 0.00246508, 0.00246508, 0.00560224	0.00163678, 0.0131085, 0.0169193, 0.020174, 0.0812305	"index: 2927, intensity: 22866.0, mobility: 0.851";"index: 2887, intensity: 3144.0, mobility: 0.840"	0.0572171, 0.0439409	0.00479233, 0.00540123	0.047081, 0.0508776	"index: 2939, intensity: 3580.0, mobility: 0.841";"index: 2943, intensity: 8705.0, mobility: 0.846";"index: 3156, intensity: 8230.0, mobility: 0.847"	0.461011, 0.382202, 0.0138532	0.00428266, 0.00428266, 0.00672646	0.00467282, 0.00617364, 0.0431709	"index: 5350, intensity: 3512.0, mobility: 0.858";"index: 5480, intensity: 51625.0, mobility: 0.845";"index: 5341, intensity: 3633.0, mobility: 0.842";"index: 5721, intensity: 11432.0, mobility: 0.846";"index: 5430, intensity: 5847.0, mobility: 0.953";"index: 5491, intensity: 56684.0, mobility: 0.845";"index: 5521, intensity: 3513.0, mobility: 0.897"	0.74528, 0.577785, 0.488887, 0.444233, 0.37492, 0.325507, 0.0700763
NPEPQDQGELFQGVDPR	MS2Rescore + PEAKS	0	tr_A0A087WQ93_A0A087WQ93_MOUSE,|sp_Q0VGU4_VGF	3	1	1	5	1	3	2	6	4	2	2	8	1	1	1	3	2	1	3	6	"index: 13075, intensity: 3938.0, mobility: 1.137";"index: 13333, intensity: 4481.0, mobility: 1.153";"index: 13053, intensity: 3357.0, mobility: 1.137"	1.6405, 1.06469, 1.02806	0.00307692, 0.00307692, 0.00310174	0.000341603, 0.00108876, 0.00116993	"index: 12796, intensity: 4274.0, mobility: 1.141"	0.903103	0.00171674	0.000684376	"index: 14191, intensity: 4963.0, mobility: 1.140"	0.959546	0.000622278	0.000361033	"index: 7569, intensity: 4692.0, mobility: 1.152"	108157	0.00246508	0.000389254	"index: 7608, intensity: 2747.0, mobility: 1.161";"index: 7557, intensity: 2553.0, mobility: 1.145";"index: 7620, intensity: 3430.0, mobility: 1.161"	0.916832, 0.825906, 0.406448	0.000909918, 0.000909918, 0.000909918	0.000260769, 0.000453299, 0.00579864	"index: 7740, intensity: 2859.0, mobility: 1.145";"index: 7756, intensity: 4851.0, mobility: 1.156"	1.64367, 0.885058	0.00428266, 0.00428266	0.00014275, 0.00137105	"index: 14492, intensity: 6287.0, mobility: 1.153";"index: 14653, intensity: 3982.0, mobility: 1.135";"index: 14475, intensity: 3285.0, mobility: 1.152";"index: 14457, intensity: 3386.0, mobility: 1.152"	0.842992, 0.704434, 0.681618, 0.260196
PGSSQEMERLAK	MS2Rescore + PEAKS	NP01009	sp_Q03517_SCG2_MOUSE,|tr_Q4W8U9_Q4W8U9	1	1	3	5	1	3	0	4	1	2	1	4	1	1	1	3	1	2	1	4	"index: 1558, intensity: 3152.0, mobility: 0.768"	0.155557	0.00458248	0.0308077	"index: 1027, intensity: 2557.0, mobility: 0.768"	0.725003	0.00171674	0.00209041	"index: 1137, intensity: 3487.0, mobility: 0.769";"index: 1157, intensity: 3188.0, mobility: 0.770";"index: 1151, intensity: 2630.0, mobility: 0.768"	0.749237, 0.338992, 0.202772	0.000622278, 0.00093985, 0.00135318	0.00140547, 0.0197031, 0.0465743	"index: 809, intensity: 4093.0, mobility: 0.767"	0.138267	0.00560224	0.0721971	"index: 703, intensity: 2861.0, mobility: 0.770";"index: 707, intensity: 2753.0, mobility: 0.770";"index: 698, intensity: 2824.0, mobility: 0.769"	0.480384, 0.245421, 0.0747381	0.000909918, 0.000909918, 0.00479233	0.00370226, 0.015355, 0.042484	0	0	0	0	"index: 1153, intensity: 3491.0, mobility: 0.772"	0.628977
PKLKWDNQ	MS2Rescore + PEAKS	NP04152,NP04154	sp_O35417_PDYN_MOUSE,|tr_Q3UZW2_Q3UZW2_MOUSE,|tr_O35852_O35852	0	1	0	1	0	0	0	0	1	0	1	2	0	0	0	0	0	1	2	3	0	0	0	0	"index: 1224, intensity: 4217.0, mobility: 0.874"	0.149246	0.00439453	0.07492	0	0	0	0	0	0	0	0	0	0	0	0	0	0	0	0	"index: 1474, intensity: 3406.0, mobility: 0.887"	0.176374
Q(-17.03)PVVPAEATDPVEQRAQ(+0.98)EAP(-0.98)	MS2Rescore + PEAKS		#N/A	#N/A	#N/A	#N/A	#N/A	#N/A	#N/A	#N/A	#N/A	#N/A	#N/A	#N/A	#N/A	#N/A	#N/A	#N/A	#N/A	#N/A	#N/A	#N/A	#N/A	#N/A	#N/A	#N/A	#N/A	#N/A	#N/A	#N/A	#N/A	#N/A	#N/A	#N/A	#N/A	#N/A	#N/A	#N/A	#N/A	#N/A	#N/A	#N/A	#N/A	#N/A	#N/A	#N/A	#N/A	#N/A	#N/A
Q(-17.03)PVVPAEATDPVEQRAQEAP	MS2Rescore + PEAKS		#N/A	#N/A	#N/A	#N/A	#N/A	#N/A	#N/A	#N/A	#N/A	#N/A	#N/A	#N/A	#N/A	#N/A	#N/A	#N/A	#N/A	#N/A	#N/A	#N/A	#N/A	#N/A	#N/A	#N/A	#N/A	#N/A	#N/A	#N/A	#N/A	#N/A	#N/A	#N/A	#N/A	#N/A	#N/A	#N/A	#N/A	#N/A	#N/A	#N/A	#N/A	#N/A	#N/A	#N/A	#N/A	#N/A	#N/A
QELGKLTGPSNQ	MS2Rescore + PEAKS	NP01009,NP01010	sp_Q03517_SCG2_MOUSE,|tr_Q4W8U9_Q4W8U9	1	1	0	2	1	1	0	2	2	2	3	7	0	0	0	0	1	1	0	2	"index: 2476, intensity: 4427.0, mobility: 0.925"	0.0617924	0.00800377	0.0606544	"index: 1906, intensity: 3923.0, mobility: 0.930"	0.167817	0.00439453	0.0669959	0	0	0	0	"index: 1362, intensity: 4974.0, mobility: 0.936"	0.346837	0.00246508	0.0230009	"index: 1237, intensity: 4305.0, mobility: 0.926"	0.0536671	0.00479233	0.0480688	0	0	0	0	"index: 2291, intensity: 5714.0, mobility: 0.940";"index: 2331, intensity: 26219.0, mobility: 0.938"	0.845913, 0.777982
QPVVPAEATDPVEQRAQEAPRRQL	MS2Rescore + PEAKS	NP02259	sp_P09240_CCKN_MOUSE__II_2424256,|tr_A0A1L1SU12_A0A1L1SU12_MOUSE__II_3501794,|tr_Q8R041_Q8R041_MOUSE,|tr_A0A1L1SRD3_A0A1L1SRD3	1	4	1	6	1	0	0	1	0	0	0	0	2	4	5	11	1	0	3	4	"index: 13020, intensity: 37307.0, mobility: 0.986"	0.129681	0.004995	0.0369772	"index: 12982, intensity: 62888.0, mobility: 1.005";"index: 12748, intensity: 12073.0, mobility: 0.978";"index: 7164, intensity: 5965.0, mobility: 0.909";"index: 7107, intensity: 4960.0, mobility: 0.954"	0.358232, 0.154729, 0.0842716, 0.0311143	0.00182704, 0.00439453, 0.00643678, 0.00748239	0.020775, 0.0724926, 0.110135, 0.149605	"index: 14075, intensity: 11841.0, mobility: 1.025"	0.294311	0.00093985	0.0261784	"index: 4905, intensity: 4198.0, mobility: 0.950"	0.0214991	0.00698856	0.133791	0	0	0	0	0	0	0	0	0	0
QYDGVAELDQLLHY	MS2Rescore + PEAKS	NP01008	tr_Q3UZU8_Q3UZU8_MOUSE,|sp_P16014_SCG1_MOUSE,|tr_Q8BP91_Q8BP91	4	2	1	7	0	0	0	0	0	0	0	0	4	2	2	8	2	2	2	6	"index: 28936, intensity: 9158.0, mobility: 1.083";"index: 28910, intensity: 6811.0, mobility: 1.083";"index: 29812, intensity: 7493.0, mobility: 1.095";"index: 29784, intensity: 5584.0, mobility: 1.093"	0.895353, 0.857427, 0.688636, 0.154558	0.00310174, 0.00310174, 0.00310174, 0.00458248	0.00152466, 0.00165164, 0.00247422, 0.0310233	"index: 29580, intensity: 7824.0, mobility: 1.085";"index: 30627, intensity: 5870.0, mobility: 1.093"	1.21829, 0.594805	0.00171674, 0.00171674	9.50784e-05, 0.00473004	"index: 32518, intensity: 7179.0, mobility: 1.090"	0.893788	0.000622278	0.000552254	0	0	0	0	0	0	0	0	0	0	0	0	0	0
RLQEQEELENYIEHVLLHRP	MS2Rescore + PEAKS	0	sp_Q0VGU4_VGF	1	1	1	3	0	0	0	0	0	0	0	0	1	1	1	3	0	0	0	0	"index: 28786, intensity: 4628.0, mobility: 0.848"	114417	0.00307692	0.000930211	"index: 29434, intensity: 3371.0, mobility: 0.850"	1544	0.00171674	1.23802	"index: 32394, intensity: 4188.0, mobility: 0.851"	208087	0.000622278	0.0256735	0	0	0	0	0	0	0	0	0	0	0	0	0	0
RPASPPSVPGGSQQGTPEEAAEALLTESVRSQTH	MS2Rescore + PEAKS	0	tr_A0A087WQ93_A0A087WQ93_MOUSE,|sp_Q0VGU4_VGF	0	1	2	3	0	0	0	0	8	8	3	19	0	0	0	0	5	1	3	9	0	0	0	0	"index: 23429, intensity: 2952.0, mobility: 1.072"	0.279153	0.0032769	0.0339228	"index: 26128, intensity: 4173.0, mobility: 1.083";"index: 26183, intensity: 3181.0, mobility: 1.086"	0.660266, 0.576451	0.000622278, 0.000622278	0.00249685, 0.00428841	0	0	0	0	0	0	0	0	0	0	0	0	"index: 26564, intensity: 4419.0, mobility: 0.989";"index: 26472, intensity: 3778.0, mobility: 0.988";"index: 26391, intensity: 3740.0, mobility: 1.093";"index: 26616, intensity: 4677.0, mobility: 0.988";"index: 26756, intensity: 2539.0, mobility: 1.093";"index: 26494, intensity: 3108.0, mobility: 0.989";"index: 26525, intensity: 4392.0, mobility: 0.988";"index: 26516, intensity: 3547.0, mobility…	0.853865, 0.679513, 0.536418, 0.386513, 0.35738, 0.349828, 0.238217, 0.23331
RPEWWMDYQ	MS2Rescore + PEAKS	0	tr_Q3UXY8_Q3UXY8_MOUSE,|sp_P22005_PENK	0	0	0	0	0	0	0	0	0	0	0	0	0	0	0	0	1	0	1	2	0	0	0	0	0	0	0	0	0	0	0	0	0	0	0	0	0	0	0	0	0	0	0	0	0	0
RPKPQQFFGLM(-0.98)	MS2Rescore + PEAKS		#N/A	#N/A	#N/A	#N/A	#N/A	#N/A	#N/A	#N/A	#N/A	#N/A	#N/A	#N/A	#N/A	#N/A	#N/A	#N/A	#N/A	#N/A	#N/A	#N/A	#N/A	#N/A	#N/A	#N/A	#N/A	#N/A	#N/A	#N/A	#N/A	#N/A	#N/A	#N/A	#N/A	#N/A	#N/A	#N/A	#N/A	#N/A	#N/A	#N/A	#N/A	#N/A	#N/A	#N/A	#N/A	#N/A	#N/A
RPVKEPRSLSAASAPLVETSTPLRL	MS2Rescore + PEAKS	NP04929,NP04932	sp_Q9QXV0_PCS1N	0	0	1	1	0	0	0	0	0	0	0	0	0	1	1	2	1	0	0	1	0	0	0	0	0	0	0	0	"index: 17562, intensity: 5205.0, mobility: 0.904"	0.32608	0.00093985	0.0213924	0	0	0	0	0	0	0	0	0	0	0	0	0	0
SAASAPLVETSTPLRL	MS2Rescore + PEAKS	NP04929,NP04932,NP04935	sp_Q9QXV0_PCS1N	1	1	1	3	1	2	1	4	2	2	0	4	0	0	0	0	1	4	1	6	"index: 19285, intensity: 6023.0, mobility: 1.058"	0.982326	0.00310174	0.00127977	"index: 19142, intensity: 3980.0, mobility: 1.064"	0.593113	0.00171674	0.00478051	"index: 21257, intensity: 5099.0, mobility: 1.060"	0.564201	0.000622278	0.00464088	"index: 11219, intensity: 3634.0, mobility: 1.059"	0.938531	0.00246508	0.000860143	"index: 11383, intensity: 3706.0, mobility: 1.061";"index: 11369, intensity: 2919.0, mobility: 1.064"	0.772226, 0.375326	0.000909918, 0.000909918	0.000628264, 0.00700265	"index: 11529, intensity: 4709.0, mobility: 1.065"	0.292649	0.00631313	0.00878837	"index: 22040, intensity: 4393.0, mobility: 1.064";"index: 22026, intensity: 4019.0, mobility: 1.071"	0.715379, 0.511083
SANSNPAMAPRE	MS2Rescore + PEAKS	NP05411	tr_Q545V6_Q545V6	10	9	11	30	4	3	4	11	5	6	8	19	3	2	1	6	8	5	6	19	"index: 955, intensity: 45139.0, mobility: 0.897";"index: 970, intensity: 4884.0, mobility: 0.894";"index: 944, intensity: 2524.0, mobility: 0.894";"index: 1030, intensity: 2938.0, mobility: 0.892";"index: 947, intensity: 4043.0, mobility: 0.888";"index: 1028, intensity: 2683.0, mobility: 0.899";"index: 998, intensity: 12944.0, mobility: 0.893";"index: 948, intensity: 10677.0, mobility: 0.892";"i…	1.01217, 0.95058, 0.701018, 0.665453, 0.506043, 0.469808, 0.453893, 0.38481, 0.259152, 0.0707325	0.00310174, 0.00310174, 0.00310174, 0.00310174, 0.00310174, 0.00310174, 0.00310174, 0.00310174, 0.00407688, 0.00800377	0.00120693, 0.00136288, 0.00239365, 0.00263761, 0.00448342, 0.00519774, 0.00556674, 0.00770216, 0.0155771, 0.0567676	"index: 388, intensity: 85428.0, mobility: 0.898";"index: 362, intensity: 3617.0, mobility: 0.890";"index: 365, intensity: 2785.0, mobility: 0.893";"index: 424, intensity: 12222.0, mobility: 0.888";"index: 57, intensity: 2565.0, mobility: 0.882";"index: 373, intensity: 18746.0, mobility: 0.894";"index: 408, intensity: 5394.0, mobility: 0.890";"index: 356, intensity: 2814.0, mobility: 0.889";"inde…	1.25102, 1.21687, 1.01408, 0.889731, 0.852005, 0.784895, 0.617377, 0.509543, 0.32909	0.00171674, 0.00171674, 0.00171674, 0.00171674, 0.00171674, 0.00171674, 0.00171674, 0.00182704, 0.00293083	7.74665e-05, 9.59305e-05, 0.000341459, 0.000744202, 0.00094272, 0.00143585, 0.00410577, 0.00807099, 0.0249011	"index: 40, intensity: 2989.0, mobility: 0.890";"index: 382, intensity: 89271.0, mobility: 0.899";"index: 410, intensity: 4258.0, mobility: 0.894";"index: 372, intensity: 21535.0, mobility: 0.898";"index: 424, intensity: 16618.0, mobility: 0.897";"index: 362, intensity: 4889.0, mobility: 0.894";"index: 340, intensity: 2947.0, mobility: 0.893";"index: 363, intensity: 4614.0, mobility: 0.893";"inde…	2.40542, 1.57791, 1.21655, 1.04692, 0.983545, 0.824481, 0.795158, 0.704517, 0.682394, 0.331072, 0.18282	0.000622278, 0.000622278, 0.000622278, 0.000622278, 0.000622278, 0.000622278, 0.000622278, 0.000622278, 0.000622278, 0.00093985, 0.0017762	3.14991e-08, 6.63028e-06, 6.85564e-05, 0.000205236, 0.000309156, 0.000864307, 0.00104463, 0.00187622, 0.00216439, 0.0207231, 0.052725	"index: 417, intensity: 12027.0, mobility: 0.898";"index: 452, intensity: 3502.0, mobility: 0.905";"index: 410, intensity: 2723.0, mobility: 0.903";"index: 422, intensity: 2697.0, mobility: 0.897"	1.1517, 1.12891, 0.842583, 0.576574	0.00246508, 0.00246508, 0.00246508, 0.00246508	0.000263926, 0.000299448, 0.00146458, 0.00641918	"index: 323, intensity: 3028.0, mobility: 0.895";"index: 329, intensity: 12323.0, mobility: 0.897";"index: 358, intensity: 3148.0, mobility: 0.905"	1.17375, 0.937731, 0.336907	0.000909918, 0.000909918, 0.000909918	5.46681e-05, 0.000229649, 0.00883711	"index: 298, intensity: 2586.0, mobility: 0.905";"index: 305, intensity: 11752.0, mobility: 0.905";"index: 306, intensity: 11103.0, mobility: 0.890";"index: 335, intensity: 4092.0, mobility: 0.900"	0.654808, 0.644378, 0.618993, 0.441394	0.00428266, 0.00428266, 0.00428266, 0.00428266	0.00262238, 0.00269852, 0.00289489, 0.00499456	"index: 425, intensity: 3084.0, mobility: 0.900";"index: 385, intensity: 3057.0, mobility: 0.908";"index: 391, intensity: 15890.0, mobility: 0.908";"index: 381, intensity: 2884.0, mobility: 0.900";"index: 440, intensity: 7220.0, mobility: 0.899"	0.920118, 0.882393, 0.59927, 0.481992, 0.451695
SFARAPQL	MS2Rescore + PEAKS	NP01008	tr_Q3UZU8_Q3UZU8_MOUSE,|sp_P16014_SCG1_MOUSE,|tr_Q8BP91_Q8BP91	1	0	0	1	0	0	0	0	1	0	0	1	0	0	0	0	0	0	0	0	"index: 5546, intensity: 2712.0, mobility: 0.805"	0.0702678	0.00800377	0.0569629	0	0	0	0	0	0	0	0	0	0	0	0	0	0	0	0	0	0	0	0	"index: 6575, intensity: 3252.0, mobility: 0.813"	0.313464
SFARAPQLDL	MS2Rescore + PEAKS	NP01008	tr_Q3UZU8_Q3UZU8_MOUSE,|sp_P16014_SCG1_MOUSE,|tr_Q8BP91_Q8BP91	0	0	0	0	0	0	0	0	0	0	0	0	2	0	0	2	0	0	0	0	0	0	0	0	0	0	0	0	0	0	0	0	0	0	0	0	0	0	0	0	0	0	0	0	0	0
SGQLGLPDEEN	MS2Rescore + PEAKS	NP01009	sp_Q03517_SCG2_MOUSE,|tr_Q4W8U9_Q4W8U9	1	0	0	1	1	0	0	1	1	0	0	1	0	0	0	0	0	1	0	1	"index: 6752, intensity: 24972.0, mobility: 0.879"	0.253827	0.00407688	0.0160988	0	0	0	0	0	0	0	0	"index: 4440, intensity: 12750.0, mobility: 0.883"	0.18521	0.00517751	0.0559861	0	0	0	0	0	0	0	0	"index: 7952, intensity: 7864.0, mobility: 0.889"	0.00261774
SKEADVATVRLGE	MS2Rescore + PEAKS	NP01008	tr_Q3UZU8_Q3UZU8_MOUSE,|sp_P16014_SCG1_MOUSE,|tr_Q8BP91_Q8BP91_MOUSE,|tr_Q3UZP2_Q3UZP2	3	2	3	8	0	0	0	0	1	1	3	5	1	2	3	6	1	2	1	4	"index: 3505, intensity: 3907.0, mobility: 0.954";"index: 3569, intensity: 3067.0, mobility: 0.937";"index: 3490, intensity: 3021.0, mobility: 0.952"	0.614917, 0.199358, 0.090526	0.00310174, 0.00416667, 0.00720461	0.00306304, 0.0228544, 0.0490754	"index: 2954, intensity: 3384.0, mobility: 0.954";"index: 2959, intensity: 5878.0, mobility: 0.959"	0.910153, 0.825487	0.00171674, 0.00171674	0.000654802, 0.00111321	"index: 3400, intensity: 3761.0, mobility: 0.961";"index: 3501, intensity: 3201.0, mobility: 0.942";"index: 3380, intensity: 3049.0, mobility: 0.963"	0.839875, 0.489794, 0.297847	0.000622278, 0.000622278, 0.00093985	0.000782462, 0.00749482, 0.0255977	0	0	0	0	0	0	0	0	0	0	0	0	"index: 3647, intensity: 3904.0, mobility: 0.968"	0.310043
SKVAFSAVRSTN	MS2Rescore + PEAKS	NP00919	sp_Q8BME9_CBLN4	3	2	1	6	0	0	0	0	0	0	0	0	0	0	0	0	0	0	0	0	"index: 1528, intensity: 2857.0, mobility: 0.927";"index: 1525, intensity: 2780.0, mobility: 0.935";"index: 1520, intensity: 2721.0, mobility: 0.935"	0.391253, 0.21071, 0.0812748	0.00310174, 0.00416667, 0.00720461	0.00745833, 0.0212026, 0.0525218	"index: 961, intensity: 2797.0, mobility: 0.934";"index: 988, intensity: 4035.0, mobility: 0.930"	0.432168, 0.134129	0.00182704, 0.00527072	0.0130981, 0.082017	"index: 1059, intensity: 2739.0, mobility: 0.934"	0.152086	0.00213767	0.063735	0	0	0	0	0	0	0	0	0	0	0	0	0	0
SLPSDEEGENYSKEVPEIE	MS2Rescore + PEAKS	NP04164	tr_Q3UXY8_Q3UXY8_MOUSE,|sp_P22005_PENK	0	2	2	4	0	1	0	1	0	0	0	0	0	0	0	0	1	1	2	4	0	0	0	0	"index: 13227, intensity: 4237.0, mobility: 1.200";"index: 13587, intensity: 6050.0, mobility: 1.199"	0.274142, 0.130142	0.0032769, 0.00527072	0.0349882, 0.0839921	"index: 14623, intensity: 2959.0, mobility: 1.203";"index: 14681, intensity: 4206.0, mobility: 1.200"	0.207747, 0.155135	0.00135318, 0.00213767	0.0451511, 0.0625523	0	0	0	0	"index: 7892, intensity: 2757.0, mobility: 1.208"	0.299907	0.000909918	0.0110532	0	0	0	0	0	0
SLSAASAPLVETSTPL	MS2Rescore + PEAKS	NP04929,NP04932,NP04935	sp_Q9QXV0_PCS1N	1	1	3	5	2	1	1	4	0	2	2	4	0	0	2	2	2	1	2	5	"index: 19419, intensity: 22043.0, mobility: 1.042"	0.531368	0.00310174	0.00407005	"index: 19380, intensity: 12934.0, mobility: 1.059"	0.610835	0.00171674	0.00427772	"index: 21450, intensity: 34023.0, mobility: 1.049";"index: 21434, intensity: 11269.0, mobility: 1.033";"index: 21470, intensity: 27404.0, mobility: 1.028"	0.23921, 0.121427, 0.00920554	0.00093985, 0.00293871, 0.00845179	0.0370745, 0.0768505, 0.148722	"index: 11440, intensity: 4289.0, mobility: 1.032";"index: 11537, intensity: 3402.0, mobility: 1.045"	0.585315, 0.514733	0.00246508, 0.00246508	0.00611474, 0.00905279	"index: 11504, intensity: 18972.0, mobility: 1.045"	0.182957	0.000909918	0.0223449	"index: 11535, intensity: 3992.0, mobility: 1.047"	0.293788	0.00631313	0.00874618	0	0
SLSAASAPLVETSTPLR	MS2Rescore + PEAKS	NP04929,NP04932,NP04935	sp_Q9QXV0_PCS1N	4	1	3	8	1	1	1	3	6	5	5	16	0	0	0	0	1	2	1	4	"index: 14462, intensity: 4549.0, mobility: 1.104";"index: 14426, intensity: 3404.0, mobility: 1.101";"index: 14443, intensity: 4078.0, mobility: 1.099";"index: 14546, intensity: 3103.0, mobility: 1.079"	1.41237, 1.39454, 1.10487, 0.320367	0.00307692, 0.00307692, 0.00307692, 0.00310174	0.000542529, 0.000562456, 0.0010057, 0.0108564	"index: 14079, intensity: 4088.0, mobility: 1.101"	118405	0.00171674	0.000117809	"index: 15640, intensity: 2769.0, mobility: 1.109";"index: 15838, intensity: 4289.0, mobility: 1.091";"index: 15662, intensity: 5132.0, mobility: 1.108"	1.3161, 1.14981, 0.879499	0.000622278, 0.000622278, 0.000622278	3.60216e-05, 0.000105539, 0.000605683	"index: 8352, intensity: 3103.0, mobility: 1.109"	138879	0.00246508	7.09533	"index: 8477, intensity: 2987.0, mobility: 1.109"	0.521192	0.000909918	0.00288956	"index: 8624, intensity: 2992.0, mobility: 1.107"	0.467111	0.00428266	0.00457874	"index: 16132, intensity: 29755.0, mobility: 1.118";"index: 16071, intensity: 7058.0, mobility: 1.095";"index: 15988, intensity: 6079.0, mobility: 1.114";"index: 16203, intensity: 4543.0, mobility: 1.079";"index: 16626, intensity: 4058.0, mobility: 1.115";"index: 16522, intensity: 5314.0, mobility: 1.109"	1.44837, 1.12087, 1.08503, 0.846407, 0.559243, 0.468786
SLSAASAPLVETSTPLRL	MS2Rescore + PEAKS	NP04929,NP04932,NP04935	sp_Q9QXV0_PCS1N	7	6	6	19	3	3	3	9	4	5	5	14	3	4	4	11	4	4	7	15	"index: 22427, intensity: 110035.0, mobility: 1.147";"index: 22348, intensity: 27290.0, mobility: 1.146";"index: 22289, intensity: 4370.0, mobility: 1.142";"index: 22285, intensity: 3339.0, mobility: 1.145";"index: 22705, intensity: 17786.0, mobility: 1.146";"index: 22991, intensity: 3990.0, mobility: 1.145";"index: 22986, intensity: 2675.0, mobility: 1.146"	1.53563, 1.28096, 1.25866, 1.13847, 0.925708, 0.875688, 0.698651	0.00307692, 0.00307692, 0.00307692, 0.00307692, 0.00310174, 0.00310174, 0.00310174	0.00042264, 0.000707321, 0.000739763, 0.000940821, 0.00143275, 0.00158866, 0.00240872	"index: 22842, intensity: 21367.0, mobility: 1.148";"index: 22528, intensity: 103697.0, mobility: 1.150";"index: 22446, intensity: 23847.0, mobility: 1.148";"index: 23183, intensity: 2950.0, mobility: 1.150";"index: 22378, intensity: 3024.0, mobility: 1.146";"index: 22384, intensity: 4330.0, mobility: 1.146"	1.89974, 1.6715, 1.48352, 1.35887, 1.1127, 1.0629	0.00171674, 0.00171674, 0.00171674, 0.00171674, 0.00171674, 0.00171674	1.33575e-06, 5.57377e-06, 1.80767e-05, 3.94422e-05, 0.00018414, 0.000251518	"index: 25026, intensity: 107292.0, mobility: 1.153";"index: 24928, intensity: 22680.0, mobility: 1.152";"index: 25421, intensity: 24586.0, mobility: 1.151";"index: 24854, intensity: 4137.0, mobility: 1.150";"index: 24848, intensity: 2904.0, mobility: 1.147";"index: 25802, intensity: 4690.0, mobility: 1.155"	2.08165, 1.61709, 1.51499, 1.26205, 1.1944, 0.665741	0.000622278, 0.000622278, 0.000622278, 0.000622278, 0.000622278, 0.000622278	2.55449e-07, 5.14692e-06, 9.95831e-06, 5.10858e-05, 7.91104e-05, 0.00241012	"index: 13211, intensity: 4299.0, mobility: 1.152";"index: 13262, intensity: 24808.0, mobility: 1.151";"index: 13487, intensity: 6812.0, mobility: 1.152"	1.53874, 1.42582, 1.0091	0.00246508, 0.00246508, 0.00246508	3.09121e-05, 5.77901e-05, 0.000581645	"index: 13427, intensity: 6555.0, mobility: 1.151";"index: 13485, intensity: 27340.0, mobility: 1.153";"index: 13709, intensity: 6818.0, mobility: 1.155"	1.05885, 0.894505, 0.770369	0.000909918, 0.000909918, 0.000909918	0.000109951, 0.00029869, 0.000635398	"index: 13565, intensity: 11833.0, mobility: 1.152";"index: 13526, intensity: 2782.0, mobility: 1.152";"index: 13877, intensity: 5982.0, mobility: 1.152"	1.26346, 1.26092, 0.972404	0.00428266, 0.00428266, 0.00428266	0.000445429, 0.000448824, 0.00106051	"index: 25518, intensity: 5265.0, mobility: 1.157";"index: 25887, intensity: 13003.0, mobility: 1.158";"index: 25587, intensity: 27801.0, mobility: 1.158";"index: 25841, intensity: 3601.0, mobility: 1.136"	1.19508, 1.14643, 0.92622, 0.658324
SPETLISDLLMK	MS2Rescore + PEAKS	NP03901	sp_P57774_NPY_MOUSE__chr6_1_49823598_49829327_ENSMUST00000031843|	2	1	2	5	0	0	0	0	0	1	0	1	1	1	2	4	2	2	1	5	"index: 29259, intensity: 6083.0, mobility: 0.974";"index: 29252, intensity: 6405.0, mobility: 0.974"	0.791609, 0.244396	0.00310174, 0.00416667	0.00191293, 0.0170758	"index: 29943, intensity: 6543.0, mobility: 0.977"	0.979839	0.00171674	0.00042315	"index: 32911, intensity: 5325.0, mobility: 0.978";"index: 32951, intensity: 6673.0, mobility: 0.977"	1.06703, 0.247437	0.000622278, 0.00093985	0.000180217, 0.0352049	0	0	0	0	0	0	0	0	0	0	0	0	0	0
SPQLEDEAKE	MS2Rescore + PEAKS	0	tr_Q3UXY8_Q3UXY8_MOUSE,|sp_P22005_PENK	1	2	2	5	0	1	0	1	3	4	3	10	0	0	0	0	1	2	1	4	"index: 1200, intensity: 3063.0, mobility: 0.861"	0.223693	0.00416667	0.019484	"index: 639, intensity: 2755.0, mobility: 0.862";"index: 640, intensity: 3407.0, mobility: 0.867"	0.511534, 0.456111	0.00182704, 0.00182704	0.00797099, 0.0112768	"index: 672, intensity: 2951.0, mobility: 0.867";"index: 678, intensity: 3420.0, mobility: 0.863"	0.562034, 0.0356699	0.000622278, 0.00625978	0.00470618, 0.127829	0	0	0	0	"index: 503, intensity: 3305.0, mobility: 0.866"	0.28797	0.000909918	0.0118796	0	0	0	0	"index: 705, intensity: 2885.0, mobility: 0.852";"index: 716, intensity: 15980.0, mobility: 0.872";"index: 743, intensity: 4633.0, mobility: 0.851"	0.46802, 0.393339, -0.00627849
SPQLEDEAKEL	MS2Rescore + PEAKS	0	tr_Q3UXY8_Q3UXY8_MOUSE,|sp_P22005_PENK	1	0	1	2	0	0	0	0	0	0	0	0	0	0	0	0	0	0	1	1	"index: 7841, intensity: 5388.0, mobility: 0.916"	0.0280542	0.00826067	0.0780388	0	0	0	0	"index: 8153, intensity: 4863.0, mobility: 0.920"	0.0367514	0.00625978	0.127032	0	0	0	0	0	0	0	0	0	0	0	0	0	0
SPQLEDEAKELQ	MS2Rescore + PEAKS	0	tr_Q3UXY8_Q3UXY8_MOUSE,|sp_P22005_PENK	9	8	7	24	6	6	3	15	5	4	5	14	2	3	2	7	9	7	8	24	"index: 6229, intensity: 5096.0, mobility: 0.947";"index: 6160, intensity: 5572.0, mobility: 0.956";"index: 6432, intensity: 12489.0, mobility: 0.958";"index: 6147, intensity: 22976.0, mobility: 0.973";"index: 6551, intensity: 32597.0, mobility: 0.973";"index: 6360, intensity: 23329.0, mobility: 0.957";"index: 6268, intensity: 13934.0, mobility: 0.961";"index: 6089, intensity: 5469.0, mobility: 0…	0.980284, 0.963113, 0.72431, 0.680656, 0.589881, 0.508518, 0.397141, 0.297283, 0.235581	0.00310174, 0.00310174, 0.00310174, 0.00310174, 0.00310174, 0.00310174, 0.00310174, 0.00357995, 0.00416667	0.00128493, 0.00132931, 0.00225312, 0.00252854, 0.00331796, 0.00444019, 0.00724473, 0.0123919, 0.0180547	"index: 5846, intensity: 7038.0, mobility: 0.951";"index: 5764, intensity: 21403.0, mobility: 0.991";"index: 6018, intensity: 31033.0, mobility: 0.974";"index: 5543, intensity: 5358.0, mobility: 0.975";"index: 6127, intensity: 5909.0, mobility: 0.990";"index: 5782, intensity: 12860.0, mobility: 0.959";"index: 5636, intensity: 26809.0, mobility: 0.975";"index: 6408, intensity: 4920.0, mobility: 0.…	1.04652, 1.04556, 1.01301, 0.939449, 0.894848, 0.846332, 0.842092, 0.293818	0.00171674, 0.00171674, 0.00171674, 0.00171674, 0.00171674, 0.00171674, 0.00171674, 0.0032769	0.000278681, 0.000280371, 0.000343765, 0.000544987, 0.000720715, 0.000976846, 0.00100316, 0.0309843	"index: 6484, intensity: 10480.0, mobility: 0.995";"index: 6522, intensity: 33658.0, mobility: 0.994";"index: 6564, intensity: 79026.0, mobility: 0.980";"index: 6428, intensity: 19713.0, mobility: 0.978";"index: 6995, intensity: 21759.0, mobility: 0.977";"index: 6367, intensity: 4752.0, mobility: 0.977";"index: 6593, intensity: 8066.0, mobility: 0.953"	1.49553, 1.40292, 1.33531, 1.20032, 0.607058, 0.581323, 0.395492	0.000622278, 0.000622278, 0.000622278, 0.000622278, 0.000622278, 0.000622278, 0.00093985	1.1293e-05, 2.055e-05, 3.18151e-05, 7.61373e-05, 0.00352004, 0.00415575, 0.0137316	"index: 3955, intensity: 3876.0, mobility: 0.978";"index: 4385, intensity: 2766.0, mobility: 0.963";"index: 4286, intensity: 18245.0, mobility: 0.982";"index: 4008, intensity: 19109.0, mobility: 0.983";"index: 4464, intensity: 3860.0, mobility: 0.979";"index: 4023, intensity: 10344.0, mobility: 0.963"	1.07059, 0.994764, 0.901232, 0.466738, 0.414014, 0.054829	0.00246508, 0.00246508, 0.00246508, 0.00246508, 0.00246508, 0.00595238	0.000413681, 0.000629762, 0.0010578, 0.0118207, 0.0158439, 0.112521	"index: 3952, intensity: 18230.0, mobility: 0.983";"index: 3966, intensity: 5608.0, mobility: 0.967";"index: 4141, intensity: 18327.0, mobility: 0.967";"index: 3897, intensity: 4292.0, mobility: 0.983";"index: 3872, intensity: 2941.0, mobility: 0.977";"index: 4376, intensity: 4553.0, mobility: 0.979"	1.17141, 0.924498, 0.883811, 0.602869, 0.517334, 0.401933	0.000909918, 0.000909918, 0.000909918, 0.000909918, 0.000909918, 0.000909918	5.54509e-05, 0.000248893, 0.000318761, 0.0017591, 0.00295807, 0.00595958	"index: 3994, intensity: 17008.0, mobility: 0.983";"index: 4293, intensity: 17069.0, mobility: 0.982";"index: 4536, intensity: 3478.0, mobility: 0.978"	1.55502, 1.21962, 0.0706747	0.00428266, 0.00428266, 0.00672646	0.000186123, 0.000507833, 0.0291437	"index: 7356, intensity: 8598.0, mobility: 0.969";"index: 7039, intensity: 19742.0, mobility: 0.988";"index: 7081, intensity: 9953.0, mobility: 0.970";"index: 6920, intensity: 4137.0, mobility: 0.986";"index: 7537, intensity: 14783.0, mobility: 0.986"	0.766751, 0.748918, 0.729096, 0.620009, 0.551737
SQENPNTYSEDLDV	MS2Rescore + PEAKS	NP04157	sp_O35417_PDYN_MOUSE,|tr_O35852_O35852	2	1	1	4	1	0	0	1	0	0	0	0	0	0	0	0	1	1	1	3	"index: 12505, intensity: 5204.0, mobility: 1.053";"index: 12519, intensity: 6241.0, mobility: 1.048"	0.412032, 0.197804	0.00310174, 0.00416667	0.00674127, 0.023092	"index: 12310, intensity: 6101.0, mobility: 1.049"	0.310421	0.0032769	0.0279579	"index: 13606, intensity: 7598.0, mobility: 1.055"	0.709387	0.000622278	0.00181813	"index: 7195, intensity: 3676.0, mobility: 1.047"	0.143566	0.00560224	0.0701636	0	0	0	0	0	0	0	0	0	0
SSPETLISDLLMK	MS2Rescore + PEAKS	NP03901	sp_P57774_NPY_MOUSE__chr6_1_49823598_49829327_ENSMUST00000031843|	1	1	1	3	1	0	0	1	1	1	1	3	1	1	1	3	1	2	1	4	"index: 29241, intensity: 8676.0, mobility: 1.006"	0.911971	0.00310174	0.00147338	"index: 29932, intensity: 6813.0, mobility: 1.009"	103405	0.00171674	0.00030132	"index: 32934, intensity: 9778.0, mobility: 1.009"	116574	0.000622278	9.52087	"index: 17419, intensity: 3534.0, mobility: 1.009"	0.262307	0.00246508	0.036698	0	0	0	0	0	0	0	0	"index: 32847, intensity: 4771.0, mobility: 1.017"	0.368841
SSPETLISDLLMKESTENAPR	MS2Rescore + PEAKS	NP03901	sp_P57774_NPY_MOUSE__chr6_1_49823598_49829327_ENSMUST00000031843|	2	3	2	7	0	0	0	0	0	0	1	1	6	6	3	15	2	1	2	5	"index: 28651, intensity: 8597.0, mobility: 0.978";"index: 28615, intensity: 4718.0, mobility: 0.977"	1.75499, 1.43401	0.00307692, 0.00307692	0.000270697, 0.000519285	"index: 29304, intensity: 10429.0, mobility: 0.978";"index: 29284, intensity: 6433.0, mobility: 0.980";"index: 29300, intensity: 4185.0, mobility: 1.398"	1.19855, 1.04616, 0.0608809	0.00171674, 0.00171674, 0.00723982	0.000107585, 0.000279311, 0.126173	"index: 32237, intensity: 9727.0, mobility: 0.980";"index: 32221, intensity: 4869.0, mobility: 1.400"	1.52077, 0.286754	0.000622278, 0.00093985	9.59313e-06, 0.0274631	0	0	0	0	0	0	0	0	0	0	0	0	0	0
SSPETLISDLLMKESTENAPRT	MS2Rescore + PEAKS	NP03901	sp_P57774_NPY_MOUSE__chr6_1_49823598_49829327_ENSMUST00000031843|	1	2	1	4	0	0	0	0	0	0	0	0	1	2	1	4	1	1	1	3	"index: 28611, intensity: 10438.0, mobility: 0.942"	0.245655	0.00416667	0.0169413	"index: 29267, intensity: 8220.0, mobility: 0.943";"index: 29206, intensity: 4556.0, mobility: 0.946"	0.811919, 0.679878	0.00171674, 0.00171674	0.00121205, 0.00277427	"index: 32180, intensity: 11581.0, mobility: 0.945"	138899	0.000622278	0.22487	0	0	0	0	0	0	0	0	0	0	0	0	0	0
SSPETLISDLLMKESTENAPRTRLEDPS	MS2Rescore + PEAKS	NP03901	sp_P57774_NPY_MOUSE__chr6_1_49823598_49829327_ENSMUST00000031843|	1	1	0	2	0	0	0	0	0	0	1	1	1	1	1	3	0	0	2	2	"index: 28133, intensity: 8370.0, mobility: 0.957"	0.165889	0.00416667	0.0286765	"index: 28759, intensity: 10303.0, mobility: 0.963"	0.8713	0.00171674	0.000835329	0	0	0	0	0	0	0	0	0	0	0	0	0	0	0	0	0	0
SVFQELGKLTGP	MS2Rescore + PEAKS	NP01009,NP01010	sp_Q03517_SCG2_MOUSE,|tr_Q4W8U9_Q4W8U9	0	1	1	2	1	0	0	1	0	0	0	0	0	1	1	2	1	1	1	3	0	0	0	0	"index: 22504, intensity: 3402.0, mobility: 0.942"	0.258056	0.00373932	0.0386335	"index: 25000, intensity: 3292.0, mobility: 0.953"	0.0596734	0.00476948	0.111145	"index: 13297, intensity: 3953.0, mobility: 0.950"	0.267157	0.00246508	0.0357305	0	0	0	0	0	0	0	0	0	0
SVFQELGKLTGPSNQ	MS2Rescore + PEAKS	NP01009,NP01010	sp_Q03517_SCG2_MOUSE,|tr_Q4W8U9_Q4W8U9	2	4	3	9	4	5	3	12	5	4	7	16	5	3	4	12	7	5	8	20	"index: 20263, intensity: 22059.0, mobility: 1.054";"index: 20206, intensity: 5312.0, mobility: 1.056"	1.01695, 0.848636	0.00310174, 0.00310174	0.00119567, 0.00168329	"index: 20264, intensity: 26997.0, mobility: 1.056";"index: 20634, intensity: 15014.0, mobility: 1.056";"index: 20169, intensity: 5245.0, mobility: 1.055";"index: 21039, intensity: 2711.0, mobility: 1.060"	1.19177, 0.843618, 0.44912, 0.291035	0.00171674, 0.00171674, 0.00182704, 0.0032769	0.000112248, 0.000993609, 0.0117808, 0.0315221	"index: 22478, intensity: 30745.0, mobility: 1.060";"index: 22910, intensity: 19043.0, mobility: 1.059";"index: 22371, intensity: 5845.0, mobility: 1.058"	1.18929, 1.05428, 0.280567	0.000622278, 0.000622278, 0.00093985	8.17663e-05, 0.000195707, 0.0285605	"index: 11829, intensity: 4935.0, mobility: 1.060";"index: 11892, intensity: 28737.0, mobility: 1.059";"index: 11957, intensity: 2948.0, mobility: 1.091";"index: 12129, intensity: 16688.0, mobility: 1.059"	1.74781, 0.94998, 0.552024, 0.412581	0.00246508, 0.00246508, 0.00246508, 0.00246508	9.70579e-06, 0.000807236, 0.00735787, 0.0159705	"index: 11963, intensity: 3041.0, mobility: 1.060";"index: 12332, intensity: 11153.0, mobility: 1.060";"index: 12085, intensity: 64145.0, mobility: 1.059";"index: 11999, intensity: 12582.0, mobility: 1.059";"index: 12630, intensity: 2841.0, mobility: 1.059"	0.871523, 0.778873, 0.773944, 0.763078, 0.0458701	0.000909918, 0.000909918, 0.000909918, 0.000909918, 0.00540123	0.000343492, 0.000603376, 0.000621735, 0.000664201, 0.0503083	"index: 12454, intensity: 10257.0, mobility: 1.060";"index: 12204, intensity: 59234.0, mobility: 1.060";"index: 12117, intensity: 14591.0, mobility: 1.060"	0.951488, 0.633187, 0.369948	0.00428266, 0.00428266, 0.00594059	0.0011281, 0.00278306, 0.00646348	"index: 23293, intensity: 169247.0, mobility: 1.068";"index: 23092, intensity: 41567.0, mobility: 1.068";"index: 23002, intensity: 7796.0, mobility: 1.065";"index: 23746, intensity: 18377.0, mobility: 1.066";"index: 24381, intensity: 3518.0, mobility: 1.066"	1.11887, 0.89486, 0.617371, 0.597392, 0.285976
SVNPYLQGKRLDN	MS2Rescore + PEAKS	NP00014	tr_Q3TT51_Q3TT51	1	5	2	8	0	0	0	0	1	2	2	5	0	0	0	0	2	1	3	6	"index: 3736, intensity: 3175.0, mobility: 0.767"	0.466838	0.00310174	0.00526379	"index: 3198, intensity: 3149.0, mobility: 0.767";"index: 3206, intensity: 2881.0, mobility: 0.768";"index: 3208, intensity: 3200.0, mobility: 1.029";"index: 3190, intensity: 3034.0, mobility: 1.031";"index: 3181, intensity: 2905.0, mobility: 0.772"	0.761822, 0.658802, 0.467894, 0.410543, 0.0991296	0.00171674, 0.00171674, 0.00182704, 0.00182704, 0.00643678	0.00165938, 0.00316636, 0.0104754, 0.0149928, 0.100939	"index: 3690, intensity: 3984.0, mobility: 1.029";"index: 3664, intensity: 2725.0, mobility: 0.769"	0.556237, 0.440517	0.000622278, 0.00093985	0.0048854, 0.0102878	0	0	0	0	0	0	0	0	0	0	0	0	"index: 3840, intensity: 4566.0, mobility: 0.774"	0.599794
SVNPYLQGKRLDNVVA	MS2Rescore + PEAKS	NP00014	tr_Q3TT51_Q3TT51	1	0	1	2	0	0	0	0	1	0	1	2	1	2	0	3	0	0	1	1	"index: 10997, intensity: 15637.0, mobility: 0.840"	0.251548	0.00407688	0.0163285	0	0	0	0	"index: 11686, intensity: 7385.0, mobility: 0.829"	0.141637	0.00213767	0.067949	0	0	0	0	0	0	0	0	0	0	0	0	"index: 12396, intensity: 3488.0, mobility: 0.817"	0.119258
SVNPYLQGKRLDNVVAKKSVPH	MS2Rescore + PEAKS	NP00014	tr_Q3TT51_Q3TT51	1	1	0	2	0	0	0	0	1	1	0	2	1	0	2	3	1	0	1	2	"index: 5297, intensity: 4336.0, mobility: 0.889"	0.208021	0.00416667	0.0215808	"index: 4781, intensity: 5533.0, mobility: 0.889"	0.72336	0.00171674	0.00211207	0	0	0	0	0	0	0	0	0	0	0	0	0	0	0	0	"index: 6064, intensity: 4430.0, mobility: 0.899"	0.576787
TNEIVEEQYTPQSL	MS2Rescore + PEAKS	NP01009,NP01010	sp_Q03517_SCG2_MOUSE,|tr_Q4W8U9_Q4W8U9	1	2	2	5	2	4	2	8	5	3	3	11	1	1	1	3	2	0	2	4	"index: 15878, intensity: 6596.0, mobility: 1.081"	0.643238	0.00310174	0.00281169	"index: 15619, intensity: 5806.0, mobility: 1.085";"index: 16011, intensity: 4245.0, mobility: 1.083"	0.416937, 0.269674	0.00182704, 0.00373932	0.0144059, 0.0359655	"index: 17309, intensity: 5278.0, mobility: 1.086";"index: 17753, intensity: 4486.0, mobility: 1.090"	0.828634, 0.236498	0.000622278, 0.00093985	0.000841421, 0.0377118	"index: 9261, intensity: 14531.0, mobility: 1.080";"index: 9157, intensity: 3546.0, mobility: 1.085"	1.20993, 0.779828	0.00246508, 0.00246508	0.000191141, 0.00207487	"index: 9510, intensity: 6574.0, mobility: 1.085";"index: 9390, intensity: 2502.0, mobility: 1.068";"index: 9274, intensity: 2692.0, mobility: 1.083";"index: 9283, intensity: 4321.0, mobility: 1.081"	0.672992, 0.321315, 0.202731, 0.179324	0.000909918, 0.000909918, 0.000909918, 0.000909918	0.0011486, 0.00971136, 0.0198476, 0.0228362	"index: 9545, intensity: 3033.0, mobility: 1.063";"index: 9811, intensity: 2581.0, mobility: 1.082"	0.305802, 0.188326	0.00631313, 0.00631313	0.00831852, 0.0143718	"index: 18010, intensity: 30552.0, mobility: 1.096";"index: 18517, intensity: 10934.0, mobility: 1.097";"index: 17829, intensity: 7588.0, mobility: 1.096";"index: 17808, intensity: 5483.0, mobility: 1.096";"index: 18146, intensity: 5472.0, mobility: 1.072"	0.76294, 0.727377, 0.545537, 0.503662, 0.216518
TNEIVEEQYTPQSLAT	MS2Rescore + PEAKS	NP01009,NP01010	sp_Q03517_SCG2_MOUSE,|tr_Q4W8U9_Q4W8U9	0	2	1	3	1	1	0	2	1	1	1	3	0	0	0	0	2	2	1	5	0	0	0	0	"index: 14782, intensity: 3828.0, mobility: 1.130";"index: 14802, intensity: 5422.0, mobility: 1.131"	0.178284, 0.163745	0.0040201, 0.00439453	0.0628883, 0.0686619	"index: 16373, intensity: 4806.0, mobility: 1.135"	0.992356	0.000622278	0.00029204	"index: 8709, intensity: 3355.0, mobility: 1.130"	0.852358	0.00246508	0.00138725	"index: 8827, intensity: 3343.0, mobility: 1.135"	0.0926848	0.00419815	0.038224	0	0	0	0	"index: 16968, intensity: 6260.0, mobility: 1.125"	0.186498
VAEDAVSRPKDDGVPEVRAA	MS2Rescore + PEAKS	0	tr_A0A087WQ93_A0A087WQ93_MOUSE,|sp_Q0VGU4_VGF	4	2	4	10	1	1	0	2	0	0	0	0	4	0	2	6	2	3	3	8	"index: 14152, intensity: 23724.0, mobility: 0.956";"index: 14188, intensity: 19468.0, mobility: 0.956";"index: 13913, intensity: 5506.0, mobility: 0.958";"index: 14551, intensity: 11368.0, mobility: 0.957"	1.06957, 0.32617, 0.176619, 0.172478	0.00307692, 0.00310174, 0.00416667, 0.00416667	0.00107835, 0.0105093, 0.0266402, 0.0274057	"index: 13966, intensity: 26421.0, mobility: 0.958";"index: 14023, intensity: 18831.0, mobility: 0.958"	0.405076, 0.159968	0.00182704, 0.00439453	0.0155134, 0.0702425	"index: 15724, intensity: 17202.0, mobility: 0.961";"index: 15269, intensity: 23498.0, mobility: 0.964";"index: 15296, intensity: 21026.0, mobility: 0.963";"index: 15059, intensity: 5861.0, mobility: 0.957"	0.592647, 0.457036, 0.432701, 0.0875152	0.000622278, 0.00093985, 0.00093985, 0.00364225	0.00386302, 0.00925211, 0.0108171, 0.0942517	"index: 8347, intensity: 3970.0, mobility: 0.958"	0.0934935	0.00595238	0.0917514	"index: 8108, intensity: 3229.0, mobility: 0.964"	0.268034	0.000909918	0.0133985	0	0	0	0	0	0
VAELDQLLHY	MS2Rescore + PEAKS	NP01008	tr_Q3UZU8_Q3UZU8_MOUSE,|sp_P16014_SCG1_MOUSE,|tr_Q8BP91_Q8BP91	1	1	1	3	1	0	0	1	1	2	1	4	2	1	2	5	1	1	2	4	"index: 22618, intensity: 4238.0, mobility: 0.906"	0.133077	0.004995	0.0360936	"index: 22789, intensity: 4943.0, mobility: 0.908"	0.110998	0.00643678	0.0941091	"index: 25359, intensity: 4672.0, mobility: 0.910"	0.620704	0.000622278	0.00322331	"index: 13529, intensity: 3540.0, mobility: 0.915"	0.487555	0.00246508	0.0105292	0	0	0	0	0	0	0	0	"index: 25763, intensity: 4148.0, mobility: 0.925"	0.0610867
VFQELGKLTGPSNQ	MS2Rescore + PEAKS	NP01009,NP01010	sp_Q03517_SCG2_MOUSE,|tr_Q4W8U9_Q4W8U9	1	1	1	3	5	3	2	10	3	3	3	9	1	2	1	4	3	5	4	12	"index: 12502, intensity: 6473.0, mobility: 1.027"	0.322446	0.00310174	0.0107304	"index: 12179, intensity: 5591.0, mobility: 1.031"	0.994709	0.00171674	0.000385517	"index: 13559, intensity: 10556.0, mobility: 1.034"	0.662179	0.000622278	0.00246619	"index: 7258, intensity: 25008.0, mobility: 1.036";"index: 7210, intensity: 5638.0, mobility: 1.034";"index: 7204, intensity: 3490.0, mobility: 1.032";"index: 7438, intensity: 4229.0, mobility: 1.028";"index: 7248, intensity: 4789.0, mobility: 1.018"	1.49882, 1.2878, 1.1026, 0.632388, 0.576498	0.00246508, 0.00246508, 0.00246508, 0.00246508, 0.00246508	3.85643e-05, 0.000124162, 0.000346442, 0.00470688, 0.0064219	"index: 7220, intensity: 4196.0, mobility: 1.036";"index: 7263, intensity: 21120.0, mobility: 1.036";"index: 7477, intensity: 5436.0, mobility: 1.034"	0.67742, 0.547339, 0.030941	0.000909918, 0.000909918, 0.00540123	0.0011181, 0.00246515, 0.054877	"index: 7392, intensity: 20303.0, mobility: 1.036";"index: 7605, intensity: 5788.0, mobility: 1.033"	0.410046, 0.238941	0.00428266, 0.00631313	0.00557644, 0.0111669	"index: 13769, intensity: 6164.0, mobility: 1.043";"index: 13912, intensity: 27648.0, mobility: 1.047";"index: 14386, intensity: 6348.0, mobility: 1.039"	0.628074, 0.535582, 0.232892
VGRPEWWMDYQ	MS2Rescore + PEAKS	0	tr_Q3UXY8_Q3UXY8_MOUSE,|sp_P22005_PENK	0	0	2	2	0	0	0	0	1	1	0	2	0	0	0	0	2	2	1	5	0	0	0	0	0	0	0	0	"index: 23513, intensity: 22605.0, mobility: 0.998";"index: 23669, intensity: 16858.0, mobility: 1.015"	0.137267, 0.0547375	0.00213767, 0.00476948	0.0697877, 0.114409	0	0	0	0	0	0	0	0	0	0	0	0	"index: 24234, intensity: 5201.0, mobility: 1.009"	0.0213984
VNPYLQGKRLDNVVA	MS2Rescore + PEAKS	NP00014	tr_Q3TT51_Q3TT51	1	1	1	3	0	0	0	0	0	0	0	0	0	0	0	0	0	0	0	0	"index: 10046, intensity: 3768.0, mobility: 1.135"	-0.000808281	0.00897263	0.0969785	"index: 9655, intensity: 5012.0, mobility: 1.135"	0.201835	0.0040201	0.0545088	"index: 10880, intensity: 4335.0, mobility: 1.140"	0.191379	0.00135318	0.0499968	0	0	0	0	0	0	0	0	0	0	0	0	0	0
[truncated: 293 more rows]
[truncated: 34 more columns]
