# Supplementary material for: Ion Mobility Coupled to a Time-of-Flight Mass Analyzer Combined With Fragment Intensity Predictions Improves Identification of Classical Bioactive Peptides and Small Open Reading Frame-Encoded Peptides
Source: Front Cell Dev Biol. 2021 Sep 17;9:720570. doi: 10.3389/fcell.2021.720570 (PMC8484717; doi:10.3389/fcell.2021.720570)
Supplement: Supplementary Table 3 — sORFs identifications. [file Table_3.XLSX]

## Sheet: noncoding_sORFs_ms2rescore
Ms2Rescore
proteinIds	aa_seq	category	Gene type	Gene description	gene name	open_alt_prot_len	OpenProt transcript	all_pept	all_PSMs	MS_peptide Blastp	Blastp full database	MS score	TE score	domains	Orthology	TMHMM	short disordered regions	seq_Ms_peptide	len_Ms_peptide	coverage (%)	totPep_P1	totalPSM_P1	totRep_P1	totPep_P5a	totalPSM_P5a	totRep_P5a	totPep_P5p	totalPSM_P5p	totRep_P5p	totPep_P5co	totalPSM_P5co	totRep_P5co	totPep_P5ce	totalPSM_P5ce	totRep_P5ce	manual_check
tr_Q3TP86	ESIDRSKLSYRSRKQRLQLWDQFLQELTRILTHLNPF	trembl	transcribed_unprocessed_pseudogene	zinc finger and SCAN domain containing 30 [Source:MGI Symbol;Acc:MGI:2685600]	Zscan30	37	Uncharacterized protein (Fragment) OS=Mus musculus OX=10090 GN=Zscan30 PE=2	1	1		unnamed protein product (Mus Musculus) (e: 4e-17, I: 100)						yes	FLQELTRI	8	21.6216	0	0	0	0	0	0	1	1	1	0	0	0	0	0	0
tr_Q9CU37	YPSQASIYSPPAAAAAAAAAAVVPVPVPADVTIYKNAGPTMSQVPNYTLTSSTLPQTGGSQQPPQPQQAYSQKALL	trembl	no gene associated	no gene accociated	no gene associated	76	Uncharacterized protein (Fragment) OS=Mus musculus OX=10090 PE=2	1	1	signal transducin adapter molecule 1 isoform 1	unnamed protein product (Mus Musculus) (e: 7e-42, I: 100)						yes	VTIYKNAGPTMSQVPNYTLTSSTLPQTGGSQQPPQPQQAYSQKALL	46	60.5263	1	1	1	0	0	0	0	0	0	0	0	0	0	0	0	poor
sp_P0C913	MGCGNSTATSAAAGRGPTGAVKDTTEDSITEDDKRRNYGGVYVGLPSEAVNMASSQTKTVQKN	swiss	protein_coding	RIKEN cDNA 1500009L16 gene [Source:MGI Symbol;Acc:MGI:1917034]	2700050C19Rik	63	Overexpressed in colon carcinoma 1 protein homolog OS=Mus musculus OX=10090 PE=3	2	2		overexpressed in colon carcinoma 1 protein homolog (e:3e-37, I: 100)	8	7	1	HS:85.71,DR:58.06,RN:95.24,BT:85.71,PT:85.71		yes	VGLPSEAVNMASSQTKTVQKN	21	33.3333	0	0	0	0	0	0	2	2	2	0	0	0	0	0	0
sp_Q91WE4	MVCIPCIVIPVLLWIFKKFLEPYIYPVVSRIWPKKAVQQSGDKNMSKVDCKGAGTNGLPTKGPTEVSDKKKD	swiss	protein_coding	cDNA sequence BC031181 [Source:MGI Symbol;Acc:MGI:3039614]	BC031181	72	UPF0729 protein C18orf32 homolog OS=Mus musculus OX=10090 PE=3	4	6	hit UPF0729 protein C18orf32 homolog isoform 1	UPF0729 protein C18orf32 homolog isoform 2 (e: 1e-44, I: 100)	37	20	4	HS:76.32,RN:87.5,BT:71.05,PT:78.95,OA:72.37		yes	GAGTNGLPTKGPTEVSDKKKD	21	29.1667	3	5	3	0	0	0	0	0	0	1	1	1	0	0	0
IP_1019806	MLRRKLLAKGTSQLRDHPSSKQESIQSPPWWRTRRLSWW	predicted	processed_pseudogene	predicted gene 5259 [Source:MGI Symbol;Acc:MGI:3644613]	Gm5259	39	ENSMUST00000191231.1	1	1	hit mCG22821 (e: 4e-10)	hit mCG22821 (e: 5e-13, I: 84,2)				HS:67.86,RN:84.62		yes	GTSQLRDHPSSKQESIQSPPWWRTRRL	27	69.2308	0	0	0	0	0	0	0	0	0	0	0	0	1	1	1
IP_1021466	MSCHLCSSELWGDITVFWVVSAPENNPLPICSCK	predicted	TEC	predicted gene 10555 [Source:MGI Symbol;Acc:MGI:3642807]	Gm10555	34	ENSMUST00000193178.1	1	1		no sign hits						yes	WVVSAPENN	9	26.4706	1	1	1	0	0	0	0	0	0	0	0	0	0	0	0
IP_1025427	MSDSCLQAQHGISNNVGVWCLSMEWIPCWAVFKWPFLQSLLHYFLCISFRQEQF	predicted	lncRNA	predicted gene 28154 [Source:MGI Symbol;Acc:MGI:5578860]	Gm28154	54	ENSMUST00000186267.1	1	1		no sign hits						yes	MEWIPCWAVFKWPF	14	25.9259	1	1	1	0	0	0	0	0	0	0	0	0	0	0	0	poor
IP_1051817	MFSLPQFYLPLNLEGSHFQFFSWLVNTSVLFLSLTIMDTQTAQKKLSSFCAYRCSWAGLQY	predicted	TEC	predicted gene 2238 [Source:MGI Symbol;Acc:MGI:3780408]	Gm2238	61	ENSMUST00000192074.1	1	1		no sign hits			4		Tmhelix	no	MDTQTAQK	8	13.1148	1	1	1	0	0	0	0	0	0	0	0	0	0	0	0
IP_1053640	MAKVLTPKLYPELRAKCTRSSFSLDDAIQTSIDNLGHQYIMTVGAVLGDEESYDVFKDLFDPIIE	predicted	processed_pseudogene	creatine kinase, brain, pseudogene 1 [Source:MGI Symbol;Acc:MGI:5645789]	Ckb-ps1	65	ENSMUST00000199192.1	1	1		creatine kinase-B (Mus Musculus) (e: 4e-29, I: 84,6)			5	HS:78.46,DR:67.69		yes	MAKVLTPK	8	12.3077	1	1	1	0	0	0	0	0	0	0	0	0	0	0	0	poor
IP_1053702	MEKIFPRGDLLPFKLMGSSCYPLLLGTPIEEHIVDGGGGGLLQTPFSTPAICISIIFLSAAVGRRTQPEGDA	predicted	TEC	predicted gene 6934 [Source:MGI Symbol;Acc:MGI:3648115]	Gm6934	72	ENSMUST00000194780.1	1	1		no sign hits						yes	YPLLLGTPIEEHIVDGGGGGLLQTPFSTPAICISIIFL	38	52.7778	0	0	0	0	0	0	0	0	0	1	1	1	0	0	0	poor
IP_1092570	MDVRFVIRRMSNMATRWKLSFGIHQLCPDSFLHETSWITACSASEVQFQIWRLWDRGARLERALTLYFQESLPDNCPSSRR	predicted	lncRNA	RIKEN cDNA 4930471C04 gene [Source:MGI Symbol;Acc:MGI:1925426]	4930471C04Rik	81	ENSMUST00000166038.1	1	1		mCG145552 (e: 2e-53, I: 100)						yes	QFQIWRLWDRGARLE	15	18.5185	0	0	0	0	0	0	0	0	0	0	0	0	1	1	1
IP_1111323	MVTWLSFRGAFSSVIPERSAPLLKIRVMPSGLMSVFKLYSPEMDSLGKWIWANLVVRNLEMSSLLRVCSRCCIFPSSGRRKTAVALPA	predicted	lncRNA	RIKEN cDNA B430119L08 gene [Source:MGI Symbol;Acc:MGI:2441857]	B430119L08Rik	88	ENSMUST00000130054.1	1	1		no sign hits						yes	NLVVRNLE	8	9.09091	0	0	0	0	0	0	0	0	0	0	0	0	1	1	1	poor
IP_2448945	MSSTAFSPKSQGLKLLKAQTKINVSCKLFISTILSWQHKTDCSFFFQNLIRRSPLGVLTSENLSHHGLLSPSLAGSCKTKAQN	predicted	lncRNA	predicted gene, 40909 [Source:MGI Symbol;Acc:MGI:5623794]	Gm40909	83	ENSMUST00000223275.1,ENSMUST00000221677.1	1	1		no sign hits						yes	MSSTAFSPK	9	10.8434	1	1	1	0	0	0	0	0	0	0	0	0	0	0	0	poor
IP_2463982	MVRERGASKMAQWIRVLATKLEDPSSMPRTHRGGEHCLLNVVF	predicted	lncRNA	predicted gene, 41307 [Source:MGI Symbol;Acc:MGI:5624192]	Gm41307	43	ENSMUST00000227422.1	1	1		no sign hits				RN:51.35		yes	ASKMAQWIR	9	20.9302	1	1	1	0	0	0	0	0	0	0	0	0	0	0	0
IP_3453971	MSKHLVNEGKFNLMYCNSSVSSRMFFFFLKLLKLLPFFPLYEFRSYD	predicted	TEC	predicted gene 45324 [Source:MGI Symbol;Acc:MGI:5791160]	Gm45324	47	ENSMUST00000211193.1	1	1		no sign hits			4		Tmhelix	yes	KLLPFFPLYE	10	21.2766	0	0	0	0	0	0	1	1	1	0	0	0	0	0	0	poor
IP_3455984	MSQQLSQRSVTEPEHLGMLADLLTAQSHCHCAAGSVV	predicted	lncRNA	predicted gene, 35835 [Source:MGI Symbol;Acc:MGI:5594994]	Gm35835	37	ENSMUST00000214447.1	1	1		no sign hits						yes	MSQQLSQRSVT	11	29.7297	0	0	0	0	0	0	0	0	0	1	1	1	0	0	0
IP_3467883	MLYVDKTHSRIKWISLAVGCSSEAHGCPEMSFILSGFALHPN	predicted	lncRNA	predicted gene, 33979 [Source:MGI Symbol;Acc:MGI:5593138]	Gm33979,Gm33979	42	ENSMUST00000219486.1,ENSMUST00000219486.1	1	1		no sign hits						yes	LYVDKTHSR	9	21.4286	1	1	1	0	0	0	0	0	0	0	0	0	0	0	0	poor
IP_3472656	MPANMEEPNIKTPSIPPGSALLDMLEGSVRQITMSVLPALATVGLCAGMESMVSPASVCPDTKVGMVTWKWRRVFLIPE	predicted	processed_pseudogene	predicted gene, 18499 [Source:MGI Symbol;Acc:MGI:5010684]	Gm18499	79	ENSMUST00000220808.1	1	1		rCG28590 (Rattus norvegicus) (e: 1e-13, I: 70)						yes	VRQITMSVLPALATVGLCAGMESMVSP	27	34.1772	0	0	0	0	0	0	0	0	0	0	0	0	1	1	1
IP_3478157	MKRMKNFSSLRNLRNKKQGLRNRRRMHPVNPAFGVYRTTLVKMWRRDWLDREKWWNLK	predicted	processed_pseudogene	predicted gene, 18759 [Source:MGI Symbol;Acc:MGI:5010944]	Gm18759	58	ENSMUST00000225121.1	1	1		unnamed protein product (Ranitomeya imitator) (e: 9e-19, I: 79,25)			0	OA:70		yes	YRTTLVKMWRRDWL	14	24.1379	0	0	0	0	0	0	0	0	0	0	0	0	1	1	1
IP_3481920	MVHYSRDPENPTKSCKSRGSNLRGHFKNTWGTVQAIKGMHILKATKYLKDITYVTLKKLCVPFQWYNGGVGRYAQAKQWSWTHGQ	predicted	processed_pseudogene	predicted gene, 18147 [Source:MGI Symbol;Acc:MGI:5010332]	Gm18147	85	ENSMUST00000226248.1	1	1		60S ribosomal protein L17 (Mus musculus) (e: 7e-39, I: 80)			4			yes	PTKSCKSRGSNLRGHF	16	18.8235	0	0	0	0	0	0	0	0	0	0	0	0	1	1	1
IP_3501057	MRTEILRLCFRYLTVCICVADCGSSSGSFRNSSGLLRDAFNYCITKRIHLDSLLASPFGGSLAFWGVSICWGLSCLILFVLCSFEISPG	predicted	TEC	predicted gene 45457 [Source:MGI Symbol;Acc:MGI:5791293]	Gm45457	89	ENSMUST00000209931.1	1	1		no sign hits			5		Tmhelix	no	YCITKRIHLDSLLA	14	15.7303	0	0	0	0	0	0	1	1	1	0	0	0	0	0	0	poor
IP_3504911	MTKRRNNSRAKKGLGHVHPIGCMNCARCISKDKAIRSLSFRTL	predicted	unprocessed_pseudogene	predicted gene, 48517 [Source:MGI Symbol;Acc:MGI:6098052]	Gm48517	43	ENSMUST00000218809.1	1	1		40S ribosomal protein S26-like (Mus caroli) (e: 9e-11, I: 68,29)			2			yes	CISKDKAIRSLSFR	14	32.5581	0	0	0	0	0	0	0	0	0	0	0	0	1	1	1
IP_3506017	MPCGGPRIPLELVKDLPPPHVRVSRSRWQEQVITNKQKPKVPAGSGLSY	predicted	lncRNA	predicted gene, 47923 [Source:MGI Symbol;Acc:MGI:6097180]	Gm47923	49	ENSMUST00000216374.1	1	1		no sign hits						yes	PPHVRVSR	8	16.3265	0	0	0	0	0	0	1	1	1	0	0	0	0	0	0	poor
IP_826094	MDLIVVIVEVMALFTVEVTEAIVVVGRFMRNRAVAMLGVTSRKSINQAARESFDNEGWRNFGDGRNYSGFGNSTIGLQSLGL	predicted	processed_pseudogene	predicted gene 15048 [Source:MGI Symbol;Acc:MGI:3705330]	Gm15048	82	ENSMUST00000118201.1	1	1		no sign hits			5		Tmhelix	yes	MDLIVVIVE	9	10.9756	0	0	0	0	0	0	1	1	1	0	0	0	0	0	0
IP_827355	MHLLGSSMGSGMGTLLFSKIQDEYLYHIMNTFSVMQSSKDSDTVMEPYNAMLSVCTSWWRIPIRPASWTMRPFKNLLPHSS	predicted	processed_pseudogene	predicted gene 8916 [Source:MGI Symbol;Acc:MGI:3643555]	Gm8916	81	ENSMUST00000119732.1	1	1		hypothetical protein CB1_001234005 (Camelus ferus) (e: 9e-15, I: 71,7)			8	HS:65.12		yes	SWWRIPIRPASW	12	14.8148	0	0	0	0	0	0	0	0	0	0	0	0	1	1	1
IP_828087	MGVTTSRPSCSCCSCFSELWWQMFTQADTWGSVLLSMGCAIRGKRPDTPGR	predicted	protein_coding	RIKEN cDNA 4933416I08 gene [Source:MGI Symbol;Acc:MGI:1918409]	4933416I08Rik	51	ENSMUST00000125315.2	1	1		no sign hits						yes	LWWQMFTQADTW	12	23.5294	0	0	0	0	0	0	0	0	0	0	0	0	1	1	1	poor
IP_834782	MLLHFCITHQDHAKKWQHHIKHWQHHAKHLYHHVKYLYHHVKYLYRHVKYLYRHAKHLYRRAKHLHYLVKHQQCHVNLRQLHVKYQCHNK	predicted	protein_coding	predicted gene 1141 [Source:MGI Symbol;Acc:MGI:2685987]	Gm1141	90	ENSMUST00000101495.2	1	1		no sign hits						yes	HLHYLVKH	8	8.88889	0	0	0	0	0	0	0	0	0	0	0	0	1	1	1	poor
IP_868740	MNLGLFCQEGSLFTLAYSSNRCHLWEKAQTWNGSLSTSKKKRTGLS	predicted	TEC	predicted gene, 38095 [Source:MGI Symbol;Acc:MGI:5611323]	Gm38095	46	ENSMUST00000192896.1	1	1		no sign hits						yes	LFTLAYSSNR	10	21.7391	1	1	1	0	0	0	0	0	0	0	0	0	0	0	0	poor
IP_869294	MPVMMPVTPVMPVMPVTPVMPVMPVMTHVTPVTPVMPVTPVMPVMPVMPVTPVMPVMPVMTPVTPVMPVMPVMPVMTPVTPVTPVMPVMPELPWMVQCN	predicted	TEC	predicted gene 45719 [Source:MGI Symbol;Acc:MGI:5804834]	Gm45719	99	ENSMUST00000207954.1	1	1		hypothetical protein IGS_00824 (Bacillus cereus IS845/00) (e: 3e-14, I: 72,2)			1			yes	TPVMPVTPVMPVMPVMPVTPVMPVMPVMTPV	31	31.3131	0	0	0	0	0	0	0	0	0	1	1	1	0	0	0	poor
IP_870591	MSGFDNLNSSFYQMSYSIDEQSQQSYDYGGGGGPHGKQYAGCDCSQQGRFVPPDMMQPQQTYTGQIYQPTEAYPPTTPQPAILWRQL	predicted	processed_pseudogene	predicted gene 5738 [Source:MGI Symbol;Acc:MGI:3648290]	Gm5738	87	ENSMUST00000206016.1	1	1	protein YIPF5 (e 2e-11)	protein YIPF5 (Mus musculus) (e: 3e-43, I: 91,25)			2	HS:81.25		yes	SQQGRFVPPDMMQPQQTYTGQIYQPTE	27	31.0345	0	0	0	0	0	0	1	1	1	0	0	0	0	0	0
IP_870638	MKIRFDQGRPPEDPDCRHERNQEYQQNRQVSSRQHPHSTS	predicted	lncRNA	predicted gene, 39090 [Source:MGI Symbol;Acc:MGI:5621975]	Gm39090	40	ENSMUST00000205284.1,ENSMUST00000205992.1	2	2		no sign hits						yes	QNRQVSSRQHPHSTS	15	37.5	1	1	1	0	0	0	0	0	0	0	0	0	1	1	1
IP_870656	MGGFSCVLQRLFALLGEDVSTGLPKGKSHSDNMDF	predicted	lncRNA	RIKEN cDNA B130055M24 gene [Source:MGI Symbol;Acc:MGI:3590645]	B130055M24Rik	35	ENSMUST00000144796.1,ENSMUST00000147487.1	1	1		no sign hits						yes	EDVSTGLPKGKS	12	34.2857	0	0	0	0	0	0	0	0	0	1	1	1	0	0	0
IP_871601	MGKATLLGALSCILPPTQQLISLQLPIQDVYTIGGIVTLTVG	predicted	processed_pseudogene	predicted gene, 19033 [Source:MGI Symbol;Acc:MGI:5011218]	Gm19033	42	ENSMUST00000208516.1	1	1		no sign hits			5	HS:57.5		yes	LPIQDVYTIGGIV	13	30.9524	1	1	1	0	0	0	0	0	0	0	0	0	0	0	0
IP_873923	MCIVWLGHSHIKDHSLSTVGVAKPSLSELPKDKRIFLGS	predicted	lncRNA	RIKEN cDNA A230077H06 gene [Source:MGI Symbol;Acc:MGI:2443592]	A230077H06Rik	39	ENSMUST00000188579.6	1	1		no sign hits						yes	GHSHIKDHSLSTVGVAKPSLSELPKD	26	66.6667	0	0	0	0	0	0	0	0	0	0	0	0	1	1	1
IP_879568	MKEKEVMSFLHNLEMEYIEARKNNQELKKEINHNLHSWLLMERNLIKKKLVILKQESKKVQAD	predicted	unprocessed_pseudogene	predicted gene 3104 [Source:MGI Symbol;Acc:MGI:3781280]	Gm3104	63	ENSMUST00000171004.1	1	1		mCG1034327 (Mus caroli) (e: 2e-28, I: 89,23)			2	RN:63.49		yes	NQELKKEINHNLHSWLLMERNLIKKKLVILK	31	49.2063	0	0	0	0	0	0	1	1	1	0	0	0	0	0	0	poor
IP_897814	MLGQTLPSRLPKRPLKKLPVRRKVCWGASRRSPLNAQERSPPSRCASVPLTLVGPW	predicted	processed_pseudogene	predicted gene, 18159 [Source:MGI Symbol;Acc:MGI:5010344]	Gm18159	56	ENSMUST00000174516.1	1	1		no sign hits						yes	KRPLKKLPVRRK	12	21.4286	0	0	0	0	0	0	0	0	0	0	0	0	1	1	1	poor
IP_900395	MDSKQKVFLLVSTHIEVLRSSAELMFYLYEPL	predicted	lncRNA	cDNA sequence AY512915 [Source:MGI Symbol;Acc:MGI:3041245]	AY512915	32	ENSMUST00000159751.1	1	1		no sign hits			3			yes	IEVLRSSAEL	10	31.25	1	1	1	0	0	0	0	0	0	0	0	0	0	0	0
IP_903717	MTRCKLPQRKAYSFLLPAGIVCTPIKPYSAEV	predicted	TEC	predicted gene 42549 [Source:MGI Symbol;Acc:MGI:5662686]	Gm42549,Gm42549	32	ENSMUST00000202392.1,ENSMUST00000202392.1	1	1		no sign hits						yes	TRCKLPQR	8	25	0	0	0	0	0	0	0	0	0	0	0	0	1	1	1	poor
IP_924482	MVPKVLTLTLAVWKCAWIIILKAPLIYVTFQSSQRATHSTS	predicted	lncRNA	RIKEN cDNA 1700063O14 gene [Source:MGI Symbol;Acc:MGI:1920702]	1700063O14Rik	41	ENSMUST00000187067.1	1	1		no sign hits			4		Tmhelix	yes	LTLTLAVWK	9	21.9512	1	1	1	0	0	0	0	0	0	0	0	0	0	0	0
IP_934241	MYLTHRRSWVLTPGPHTSTVVVHICVILAPGRQEEEGGGRREGVVAA	predicted	protein_coding	RIKEN cDNA 2900026A02 gene [Source:MGI Symbol;Acc:MGI:1920194]	2900026A02Rik	47	ENSMUST00000212276.1,ENSMUST00000211733.1,ENSMUST00000050125.8	1	1		no sign hits						yes	ILAPGRQEE	9	19.1489	0	0	0	0	0	0	0	0	0	0	0	0	1	1	1
IP_948835	MAASARVCLSRRRSLGVLVLDPVNDFRYFVDGGKKRISGGTY	predicted	lncRNA	small nucleolar RNA host gene 3 [Source:MGI Symbol;Acc:MGI:2684817]	Snhg3	42	ENSMUST00000155816.7,ENSMUST00000152943.7	1	1		no sign hits		3				yes	VCLSRRRS	8	19.0476	0	0	0	0	0	0	1	1	1	0	0	0	0	0	0	poor
IP_950537	MWTVDVLTPRPSCRQCWMPAVCLTWEQKLVSACISLILVVAFLDLSIQSLNLKRSPV	predicted	processed_pseudogene	predicted gene 12846 [Source:MGI Symbol;Acc:MGI:3651461]	Gm12846	57	ENSMUST00000120431.1	3	4		unnamed protein product (Ranitomeya imitator) (e: 2e-21, I: 83,33)			4	HS:73.33,RN:78.95,BT:67.44,PT:73.33,OA:68.18	Tmhelix	yes	SIQSLNLKR	9	15.7895	1	2	1	0	0	0	0	0	0	2	2	2	0	0	0
IP_967487	MGSTIELRLPGTVIIVLLIDPSHQPMNEVLSSVGLHAWITSAEENTLGKIQL	predicted	lncRNA	predicted gene 43400 [Source:MGI Symbol;Acc:MGI:5663537]	Gm43400	52	ENSMUST00000197294.1	1	1		no sign hits						yes	ENTLGKIQ	8	15.3846	0	0	0	0	0	0	0	0	0	1	1	1	0	0	0
IP_968934	MQPVMGCLCSMDGPTSLLNMPDLTVLSEL	predicted	lncRNA	predicted gene, 26544 [Source:MGI Symbol;Acc:MGI:5477038]	Gm26544,Gm26544	29	ENSMUST00000181404.1,ENSMUST00000181404.1	1	1		no sign hits						yes	QPVMGCLCSMDG	12	41.3793	0	0	0	0	0	0	0	0	0	1	1	1	0	0	0
IP_973161	MGHSLSLLIVSAFKIMNFSIVFVFQGFLLLLLLLLLICLLNAWLQCNVSRCRRIPAMVVVRRDAQKVS	predicted	TEC	predicted gene 42692 [Source:MGI Symbol;Acc:MGI:5662829]	Gm42692	68	ENSMUST00000199482.1	1	1		no sign hits			4		Tmhelix	yes	MVVVRRDA	8	11.7647	0	0	0	0	0	0	1	1	1	0	0	0	0	0	0	poor
IP_990259	MVNPTVFFNITADDEPLGRISFELFADKVPKTAENF	predicted	processed_pseudogene	predicted gene 14046 [Source:MGI Symbol;Acc:MGI:3650215]	Gm14046	36	ENSMUST00000119389.1	2	3		peptidyl-prolyl cis-trans isomerase A-like (Mus musculus) (e: 3e-15, I: 94,44)	36		5	HS:78.26,DR:55.56,BT:75		yes	NITADDEPLGR	11	30.5556	1	1	1	0	0	0	1	2	1	0	0	0	0	0	0
IP_992869	MTTKGQIRTSGVRRNHNLFFFLYKIICPQPWDLRERCPILGKSM	predicted	lncRNA	predicted gene, 37814 [Source:MGI Symbol;Acc:MGI:5611042]	Gm37814	44	ENSMUST00000195820.1	1	1		no sign hits						yes	FFLYKIICPQPW	12	27.2727	1	1	1	0	0	0	0	0	0	0	0	0	0	0	0	poor
IP_994170	MENTWSAGLEYSFQCKFSRLGLCLLVGCNS	predicted	protein_coding	predicted gene 14391 [Source:MGI Symbol;Acc:MGI:3709324]	Gm14391	30	ENSMUST00000151240.1	1	1		no sign hits						yes	EYSFQCKFSRLGLC	14	46.6667	0	0	0	0	0	0	0	0	0	0	0	0	1	1	1

## Sheet: ms2rescore_peptides
proteinIds	MS-peptide	nrPSMs_P1_a	nrPSMs_P1_b	nrPSMs_P1_c	totPSM_P1	nrPSMs_P5a_a	nrPSMs_P5a_b	nrPSMs_P5a_c	totPSM_P5a	nrPSMs_P5p_a	nrPSMs_P5p_b	nrPSMs_P5p_c	totPSM_P5p	nrPSMs_P5co_a	nrPSMs_P5co_b	nrPSMs_P5co_c	totPSM_P5co	nrPSMs_P5ce_a	nrPSMs_P5ce_b	nrPSMs_P5ce_c	totPSM_P5ce	PSMId_P1_a	score_P1_a	q-value_P1_a	post_error_prob_P1_a	PSMId_P1_b	score_P1_b	q-value_P1_b	post_error_prob_P1_b	PSMId_P1_c	score_P1_c	q-value_P1_c	post_error_prob_P1_c	PSMId_P5a_a	score_P5a_a	q-value_P5a_a	post_error_prob_P5a_a	PSMId_P5a_b	score_P5a_b	q-value_P5a_b	post_error_prob_P5a_b	PSMId_P5a_c	score_P5a_c	q-value_P5a_c	post_error_prob_P5a_c	PSMId_P5p_a	score_P5p_a	q-value_P5p_a	post_error_prob_P5p_a
IP_2463982	ASKMAQWIR	1	0	0	1	0	0	0	0	0	0	0	0	0	0	0	0	0	0	0	0	"index: 13502, intensity: 3835.0, mobility: 0.868"	0.0115021	0.00852783	0.0883863
sp_Q91WE4	GAGTNGLPTKGPTEVSDKKKD	2	1	2	5	0	0	0	0	0	0	0	0	0	1	0	1	0	0	0	0	"index: 1136, intensity: 3086.0, mobility: 0.809";"index: 1128, intensity: 3108.0, mobility: 0.885"	0.647708, 0.221801	0.00310174, 0.00416667	0.00277514, 0.0197238	"index: 554, intensity: 3177.0, mobility: 0.811"	110095	0.00171674	0.000198202	"index: 583, intensity: 3211.0, mobility: 0.889";"index: 574, intensity: 2740.0, mobility: 0.810"	0.658026, 0.0978501	0.000622278, 0.00364225	0.00253321, 0.0885991
IP_900395	IEVLRSSAEL	1	0	0	1	0	0	0	0	0	0	0	0	0	0	0	0	0	0	0	0	"index: 24197, intensity: 15484.0, mobility: 0.924"	0.431149	0.00310174	0.00616454
IP_924482	LTLTLAVWK	1	0	0	1	0	0	0	0	0	0	0	0	0	0	0	0	0	0	0	0	"index: 14571, intensity: 3174.0, mobility: 0.887"	0.0378766	0.00826067	0.0724968
IP_1051817	MDTQTAQK	1	0	0	1	0	0	0	0	0	0	0	0	0	0	0	0	0	0	0	0	"index: 2460, intensity: 3055.0, mobility: 0.794"	0.344573	0.00310174	0.00949972
IP_990259	NITADDEPLGR	1	0	0	1	0	0	0	0	2	0	0	2	0	0	0	0	0	0	0	0	"index: 4485, intensity: 3196.0, mobility: 0.901"	0.31912	0.00310174	0.0109329																					"index: 4912, intensity: 3687.0, mobility: 0.908";"index: 4993, intensity: 4626.0, mobility: 0.894"	0.332061, 0.020381	0.00107258, 0.00718301	0.020579, 0.164518
IP_868740	LFTLAYSSNR	0	1	0	1	0	0	0	0	0	0	0	0	0	0	0	0	0	0	0	0					"index: 13231, intensity: 3050.0, mobility: 0.914"	0.111421	0.00643678	0.0938739
IP_3467883	LYVDKTHSR	0	1	0	1	0	0	0	0	0	0	0	0	0	0	0	0	0	0	0	0					"index: 27257, intensity: 5950.0, mobility: 0.889"	0.00439379	0.00824653	0.173805
IP_1053640	MAKVLTPK	0	1	0	1	0	0	0	0	0	0	0	0	0	0	0	0	0	0	0	0					"index: 15578, intensity: 11111.0, mobility: 0.819"	0.00317732	0.00864678	0.174983
IP_2448945	MSSTAFSPK	0	1	0	1	0	0	0	0	0	0	0	0	0	0	0	0	0	0	0	0					"index: 21543, intensity: 3534.0, mobility: 0.851"	0.0291249	0.00748239	0.1513
IP_870638	QNRQVSSRQHPHSTS	0	1	0	1	0	0	0	0	0	0	0	0	0	0	0	0	0	0	1	1					"index: 18312, intensity: 2556.0, mobility: 1.093"	0.0499514	0.00748239	0.134366
tr_Q9CU37	VTIYKNAGPTMSQVPNYTLTSSTLPQTGGSQQPPQPQQAYSQKALL	0	1	0	1	0	0	0	0	0	0	0	0	0	0	0	0	0	0	0	0					"index: 9873, intensity: 6799.0, mobility: 1.166"	0.11138	0.00643678	0.0938969
IP_992869	FFLYKIICPQPW	0	0	1	1	0	0	0	0	0	0	0	0	0	0	0	0	0	0	0	0									"index: 15603, intensity: 3823.0, mobility: 1.047"	0.0414202	0.00625978	0.123643
IP_871601	LPIQDVYTIGGIV	0	0	1	1	0	0	0	0	0	0	0	0	0	0	0	0	0	0	0	0									"index: 26773, intensity: 4351.0, mobility: 1.002"	0.204087	0.00135318	0.046194
IP_1025427	MEWIPCWAVFKWPF	0	0	1	1	0	0	0	0	0	0	0	0	0	0	0	0	0	0	0	0									"index: 7879, intensity: 2501.0, mobility: 1.134"	0.360676	0.00093985	0.0171567
IP_950537	SIQSLNLKR	0	0	2	2	0	0	0	0	0	0	0	0	0	1	1	2	0	0	0	0									"index: 4051, intensity: 2633.0, mobility: 0.883";"index: 3998, intensity: 3180.0, mobility: 0.883"	0.618212, 0.457706	0.000622278, 0.000622278	0.00327557, 0.00921234
IP_1021466	WVVSAPENN	0	0	1	1	0	0	0	0	0	0	0	0	0	0	0	0	0	0	0	0									"index: 5984, intensity: 3361.0, mobility: 1.200"	0.242185	0.00093985	0.0363875
IP_3453971	KLLPFFPLYE	0	0	0	0	0	0	0	0	1	0	0	1	0	0	0	0	0	0	0	0																									"index: 26303, intensity: 3479.0, mobility: 0.845"	0.0736357	0.00450741	0.118121
IP_826094	MDLIVVIVE	0	0	0	0	0	0	0	0	1	0	0	1	0	0	0	0	0	0	0	0																									"index: 15877, intensity: 3108.0, mobility: 0.858"	0.0493189	0.00602601	0.137688
IP_973161	MVVVRRDA	0	0	0	0	0	0	0	0	1	0	0	1	0	0	0	0	0	0	0	0																									"index: 17615, intensity: 4126.0, mobility: 0.848"	0.0716428	0.00450741	0.119628
IP_3506017	PPHVRVSR	0	0	0	0	0	0	0	0	1	0	0	1	0	0	0	0	0	0	0	0																									"index: 16896, intensity: 4045.0, mobility: 0.831"	0.0363638	0.0066267	0.149205
IP_948835	VCLSRRRS	0	0	0	0	0	0	0	0	1	0	0	1	0	0	0	0	0	0	0	0																									"index: 22641, intensity: 2686.0, mobility: 0.893"	0.352711	0.00107258	0.0178187
sp_P0C913	VGLPSEAVNMASSQTKTVQKN	0	0	0	0	0	0	0	0	1	0	1	2	0	0	0	0	0	0	0	0																									"index: 11596, intensity: 3948.0, mobility: 0.904"	0.715253	0.00107258	0.00141203
IP_3501057	YCITKRIHLDSLLA	0	0	0	0	0	0	0	0	1	0	0	1	0	0	0	0	0	0	0	0																									"index: 18058, intensity: 3806.0, mobility: 0.904"	0.0543327	0.00572701	0.133439
tr_Q3TP86	FLQELTRI	0	0	0	0	0	0	0	0	0	0	1	1	0	0	0	0	0	0	0	0
IP_879568	NQELKKEINHNLHSWLLMERNLIKKKLVILK	0	0	0	0	0	0	0	0	0	0	1	1	0	0	0	0	0	0	0	0
IP_870591	SQQGRFVPPDMMQPQQTYTGQIYQPTE	0	0	0	0	0	0	0	0	0	0	1	1	0	0	0	0	0	0	0	0
IP_870656	EDVSTGLPKGKS	0	0	0	0	0	0	0	0	0	0	0	0	1	0	0	1	0	0	0	0
IP_869294	TPVMPVTPVMPVMPVMPVTPVMPVMPVMTPV	0	0	0	0	0	0	0	0	0	0	0	0	1	0	0	1	0	0	0	0
IP_1053702	YPLLLGTPIEEHIVDGGGGGLLQTPFSTPAICISIIFL	0	0	0	0	0	0	0	0	0	0	0	0	1	0	0	1	0	0	0	0
IP_967487	ENTLGKIQ	0	0	0	0	0	0	0	0	0	0	0	0	0	0	1	1	0	0	0	0
IP_3455984	MSQQLSQRSVT	0	0	0	0	0	0	0	0	0	0	0	0	0	0	1	1	0	0	0	0
IP_968934	QPVMGCLCSMDG	0	0	0	0	0	0	0	0	0	0	0	0	0	0	1	1	0	0	0	0
IP_873923	GHSHIKDHSLSTVGVAKPSLSELPKD	0	0	0	0	0	0	0	0	0	0	0	0	0	0	0	0	1	0	0	1
IP_897814	KRPLKKLPVRRK	0	0	0	0	0	0	0	0	0	0	0	0	0	0	0	0	1	0	0	1
IP_3504911	CISKDKAIRSLSFR	0	0	0	0	0	0	0	0	0	0	0	0	0	0	0	0	0	1	0	1
IP_834782	HLHYLVKH	0	0	0	0	0	0	0	0	0	0	0	0	0	0	0	0	0	1	0	1
IP_1111323	NLVVRNLE	0	0	0	0	0	0	0	0	0	0	0	0	0	0	0	0	0	1	0	1
IP_3481920	PTKSCKSRGSNLRGHF	0	0	0	0	0	0	0	0	0	0	0	0	0	0	0	0	0	1	0	1
IP_994170	EYSFQCKFSRLGLC	0	0	0	0	0	0	0	0	0	0	0	0	0	0	0	0	0	0	1	1
IP_1019806	GTSQLRDHPSSKQESIQSPPWWRTRRL	0	0	0	0	0	0	0	0	0	0	0	0	0	0	0	0	0	0	1	1
IP_934241	ILAPGRQEE	0	0	0	0	0	0	0	0	0	0	0	0	0	0	0	0	0	0	1	1
IP_828087	LWWQMFTQADTW	0	0	0	0	0	0	0	0	0	0	0	0	0	0	0	0	0	0	1	1
IP_1092570	QFQIWRLWDRGARLE	0	0	0	0	0	0	0	0	0	0	0	0	0	0	0	0	0	0	1	1
IP_827355	SWWRIPIRPASW	0	0	0	0	0	0	0	0	0	0	0	0	0	0	0	0	0	0	1	1
IP_903717	TRCKLPQR	0	0	0	0	0	0	0	0	0	0	0	0	0	0	0	0	0	0	1	1
IP_3472656	VRQITMSVLPALATVGLCAGMESMVSP	0	0	0	0	0	0	0	0	0	0	0	0	0	0	0	0	0	0	1	1
IP_3478157	YRTTLVKMWRRDWL	0	0	0	0	0	0	0	0	0	0	0	0	0	0	0	0	0	0	1	1
[truncated: 32 more columns]

## Sheet: noncoding_sORFs_PEAKS
PEAKs
proteinIDs	aa_seq	category	gene name	biotype	proteinID	prot_len	transcript_id/descr	#pept_seq	#pept	#PSMs	MS score	TE score	domains	Orthology	BLASTp	TMHMM
IP_1023085	MADASITQSNSGDLLKTFTRLSCQPSTLDGRRDGKIPSFHRSNRQLKRAQGRKNILFILLSHDCIALTQINVGNHN	predicted	Pantr1	lncRNA	IP_1023085	76	ENSMUST00000181660.7	1	1	1	0	0	0	0
IP_1047268	MADKPDIGEIASFNKGKLKKTETQENTLPTKETTEQEKRSEIS	predicted	Gm8034	processed pseudogene	IP_1047268	43	ENSMUST00000178853.1	3	6	7	0	1	6	6: HS, DR, RN, BT, PT, OA	thymosin beta-10-like (Mus Musculus, e: 3e-16, I:88.64)
IP_1051749	MPTETERCIESLIAVFQKYSGKDGNNTQLSKTEFLSFMNTELAAFTKNQKDPDVLDRMMKKLDLNCDGQLDFQEFLNLIGGLAIACHDSFIQTSQKRI	predicted	Gm7665	processed pseudogene	IP_1051749	98	ENSMUST00000076710.2	1	1	1	0	0	11	6:HS,DR,RN,BT,PT,OA	mCG1031571 (Mus Musculus, e:5e-66, I:100)
IP_1061385	MGAANVQGGQLQNLLPASRWSPTPSGLSTWQGCGLPTD	predicted	Tnxa	unprocessed pseudogene	IP_1061385	38	ENSMUST00000173277.1	1	1	1	0	0	0	0
IP_2464689	MADKADMREIASFDKAKLKKTETQENNTLPTKETIEQLRM	predicted	Gm3787	transcribed processed pseudogene	IP_2464689	40	ENSMUST00000229296.1	2	7	7	0	2	6	6:HS,DR,RN,BT,PT,OA	thymosin beta-10-like (Mus Musculus, e: 1e-13, I:91.89)
IP_2513937	MTSVGSDGDVSALILLSSGSMSRSAVNGCHSKMAPIPERTFGLGSPSKRQGNCWKQKVLSLSASSNTQPHASAQVSAPAQHTLSSQLFGKC	predicted	Gm31784	LncRNA	IP_2513937	91	ENSMUST00000209523.1	1	1	1	0	0	0	0
IP_3457964	MITSVFKCTTPHAALCVVDPSAYLWTFQFHLQ	predicted	Gm45844,Vmn2r29	predicted gene, protein coding	IP_3457964	32	ENSMUST00000209613.1,ENSMUST00000210333.1	1	1	1	0	0	0	0
IP_3471559	MSSTEDKANEKLWMLRMVKGTAHMNTLGKDLDIRCYKLTVTLPTKENMIDLDKITAILGPVVKLKNMLRDFAHKQCSHYLGLPPGCLSVLFF	predicted	Gm36723	LncRNA	IP_3471559	92	ENSMUST00000221270.1	1	3	3	0	0	0	0
IP_3475826	MLTLPDLCSLSNLQVTQPTVGMNFKTPRGVV	predicted	Rps17-ps1	processed pseudogene	IP_3475826	31	ENSMUST00000224932.1	1	1	1	0	0	0	0	unnamed protein product (Mus Musculus) (e: 2e-08, I: 83.87)
IP_3479801	MTLETVTVNPTAKVIAETSAASTWTPSGFPVSWL	predicted	Gm18578	processed pseudogene	IP_3479801	34	ENSMUST00000223947.1	1	1	1	0	0	0	0
IP_3484541	MQKPHSEAGTAFILTQQLHATMANTTWNTCVA	predicted	Gm5216	processed pseudogene	IP_3484541	32	ENSMUST00000231025.1	1	2	2	0	0	0	0	low quality protein pyruvate kinase PKM-like (Cricetulus griseus, e:3e-5, I:88)
IP_3485046	MFMLCPLASGAVLEAKETLECRPSLLEVVAWGRSLNITAWGLER	predicted	Gm10856	LncRNA	IP_3485046	44	ENSMUST00000230701.1	1	1	1	0	0	5	0
IP_3485405	MVGHNIHPQLILNTNHNNPPPLIWASVALATEGVCSLGISSALTGGCSSLALPGSKGDSSQMAVQGPTVRCLRLGEWRLVFSLAP	predicted	A930001M01Rik	lncRNA	IP_3485405	85	ENSMUST00000229685.1	1	1	1	0	0	0	0
IP_3492486	MSERHSKSAMILENVHHQDPGGKSVKSISAARLESAVFIHSPAEVQETQTAPPSVVSHGPSKGNRDPWQNYMNAQPYFLLPDKMGAEHNYPRNYNR	predicted	Gm48009	processed pseudogene	IP_3492486	96	ENSMUST00000222307.1	1	1	1	0	0	2	0	uncharacterized protein LOC380882 (Mus musculus, e: 6e-14, I:54.29)
IP_3493619	MSPGNWNPDSAESNSTQPSFSPAEPEAHSQVLPKLAVTRTGRKASRSTITQMTEPHPQRYPQYTEQKVSP	predicted	Gm11110	LncRNA	IP_3493619	70	ENSMUST00000233806.1	1	1	1	0	0	0	0
IP_3494256	MECLSVNYEKKSKLEFSIYPTPPQVSTAVVEPYNSILTTHTTLEYCAFRVDTETSCLP	predicted	Gm9212	processed pseudogene	IP_3494256	59	ENSMUST00000226155.1	1	1	1	0	0	5	0	hypothetical protein AV530_004152 (Patagienas fasciate monilis, e: 4e-19, I:81.82)
IP_3502862	MPKGPKLKRLAFIVHPKLGKWIRSYMAKGQRLCQPKPKVQTKAGAKAPAKAQASAPAQAPKGAQAPKGAQAPVKAP	predicted	Gm48088	processed pseudogene	IP_3502862	76	ENSMUST00000220362.1	2	10	17	0	0	1	0	mCG16791 (Mus musculus, e:3e-40, I:97.37)
IP_3503801	MPTDAVSNAVNGSNKQSKASLTGMDVLPLYLQKRLWSLLTA	predicted	Gm45540	TEC	IP_3503801	41	ENSMUST00000209271.1	1	1	1	0	0	0	0
IP_3504188	MKVTTVGKPSSKARPHCASDNSEGKNPNVRV	predicted	Gm18225	unprocessed pseudogene	IP_3504188	31	ENSMUST00000216708.1	1	1	1	0	0	0	0
IP_827404	MDQVMQFVEPSRQFVKESIRLVKRCTKPDRKEFQKIAMATAIGFAIMGFIGFFVKLIHIPINNIIVGG	predicted	Gm16412	processed pseudogene	IP_827404	68	ENSMUST00000121602.1	1	3	5	0	0	11	9:SC,HS,DR,RN,DM,CE,BT,PT,OA	mCG8406 (Mus musculus, e:6e-41, I:100)	Tmhelix
IP_828328	MAQNLKDLAGYLPAEPQGMGTVLKLLLGAGRPEHL	predicted	Gm14723	processed pseudogene	IP_828328	35	ENSMUST00000118686.1	1	4	5	0	0	0	0	IgM B-cell receptor associated protein (BAP) 37 (Mus musculus, e:6e-7, I:86.67)
IP_840821	MACYSLDPEPPPQIMQIKRFKPSCSLQEDPENCPGHQGYAYPQSRQVSEGCHFKEAMCAILAV	predicted	1600029O15Rik	transcribed processed pseudogene	IP_840821	63	ENSMUST00000178259.1,ENSMUST00000179787.1	1	1	1	0	0	0	1:HS	hCG1641837 (Homo sapiens, e:1e-5, I:38.71)
IP_871601	MGKATLLGALSCILPPTQQLISLQLPIQDVYTIGGIVTLTVG	predicted	Gm19033	processed pseudogene	IP_871601	42	ENSMUST00000208516.1	1	2	4	0	0	5	1:HS	hypothetical protein A6R68_13785 (Neotoma lepida, e:2e-8, I:65.85)
IP_875064	MLSQLLPGHCWFAVVSASVPPLQVMNSAHPTDKDHISRATTVAEGPVLMLHHQEAAQERPVSRRSVLIARTYSLPCN	predicted	Gm31024	TEC	IP_875064	77	ENSMUST00000207600.1	1	1	1	0	0	6	0
IP_879394	MLLPSCPQIWVLLSIEAMETPHCWTGGSTNPGLSSSIGFPQTSSFSGPNQYLLTDTQGVLYTVLVG	predicted	Gm38941	Unitary pseudogene	IP_879394	66	ENSMUST00000208606.1	1	1	1	0	0	7	0	zinc finger protein 581 (Neophocaena asiaeorientalis asiaeorientalis, e:2e-15, I:66.67)
IP_903110	MMLAPNPGEDSLQMDIQSTNEGIITSAEQCCEGSQNGASGTACGMAC	predicted	Gm42962	antisense	IP_903110	47	ENSMUST00000201966.1	1	1	1	0	0	0	0
IP_903402	MPRKIEEIKDFLLTARQKDAKSVKIKKNKDNVKFKVRCSRYLYTLVITDKEKAEKLKQSLPPGLAVKDLK	predicted	Gm8129	processed pseudogene	IP_903402	70	ENSMUST00000118230.1	1	5	6	0	0	3	9:SC,HS,DR,RN,DM?CE,BT,PT,OA	mCG121163 (Mus musculus, e:8e-41, I:100)
IP_919348	MNEAALLLRMAVLRSDEAVAAGLNIRSIHHCAFPLICPQRRCQVRDEQAPISLDARITAC	predicted	Gm42991	TEC	IP_919348	60	ENSMUST00000196468.1	1	2	2	0	0	5	0
IP_947986	MPCKIEEIKDFLLTARRKDAKSVKIKKNKDNVKFKVRCSRYLYTLVITDKEKAEKLKQSLPPGLAVKDLK	predicted	Rpl38-ps1	processed pseudogene	IP_947986	70	ENSMUST00000117723.1	1	5	6	0	0	3	9:SC,HS,DR,RN,DM,CE,BT,PT,OA	60S ribosomal protein L38 (Mus musculus, e:4e-39, I:98.57)
IP_950204	MRGVREEFAISVESKWRVLAMTTVYVGSGFAAPFFIVRHQLLKK	predicted	Gm11930	processed pseudogene	IP_950204	44	ENSMUST00000117788.1	3	5	5	0	0	8	7:HS,DR,RN,DM,BT,PT,OA	cytochrome c oxidase subunit 7C, mitochondrial precursor (Mus musculus, e:4e-13, I:73.81)	Tmhelix
IP_953391	MLANTPSRRNACLLRDMSLKRWCILETDCLKSPELTESRTSVAKHTAPFLSLKMDTHTLTQIPARVSQTRHYAF	predicted	Gm37985	TEC	IP_953391	74	ENSMUST00000194728.1	1	2	2	0	0	0	0
IP_987891	MVPPVQVSPLIKFGRYSTLILGMAYCAKRYSYLKPRAEEERRTAAEEKKRLDELKRIERTGRSSR	predicted	Atp5k-ps2	processed pseudogene	IP_987891	65	ENSMUST00000120437.1	2	4	11	0	0	4	6:HS,DR,RN,BT,PT,OA	ATP synthase subunit e, mitochondrial (Mus musculus, e:3e-21, I:93.22)
IP_989878	MCIPAEASAARSKRMTSCATGALVFTQDYTKNSVPLVQPLNKRPVLIVRLLNVPTF	predicted	Gm25103	misc_RNA	IP_989878	56	ENSMUST00000122671.1	1	1	1	0	0	0	2:HS,PT
IP_989993	MRICRKRKLWEEKLSEPLQKFSFAPLKSAVSGCT	predicted	Gm13912	lncRNA	IP_989993	34	ENSMUST00000156541.1	1	1	1	0	0	0	0
IP_991501	MGEMASFDKAKLKKNETQEKNTLPTKETTEQEKRSEIS	predicted	Gm13588	processed pseudogene	IP_991501	38	ENSMUST00000120026.1	3	7	7	0	0	6	6:HS,DR,RN,BT,PT,OA	thymosin beta-10 (Mus musculus, e:2e-14, I:92.11)
sp_P0C913	MGCGNSTATSAAAGRGPTGAVKDTTEDSITEDDKRRNYGGVYVGLPSEAVNMASSQTKTVQKN	swiss	OCC1	1500009L16Rik	OCC1	63	Overexpressed in colon carcinoma 1 protein homolog OS=Mus musculus OX=10090 PE=3	1	2	2	not present				overexpressed in colon carcinoma 1 protein homolog (e:3e-37, I: 100)
sp_Q91WE4	MVCIPCIVIPVLLWIFKKFLEPYIYPVVSRIWPKKAVQQSGDKNMSKVDCKGAGTNGLPTKGPTEVSDKKKD	swiss	Q91WE4	no gene associated	Q91WE4	72	UPF0729 protein C18orf32 homolog OS=Mus musculus OX=10090 PE=3	1	4	4	37	20	4	5:HS,RN,BT,PT,OA	UPF0729 protein C18orf32 homolog isoform 2 (e: 1e-44, I: 100)
tr_A0A5F8MQ94	MYLAQNYEMPNLAKKLEEIKKDLEAKKKPPSS	trembl	1810058I24Rik	lincRNA	A0A5F8MQ94	32	RIKEN cDNA 1810058I24 gene OS=Mus musculus OX=10090 GN=1810058I24Rik PE=4	1	2	2	not present				short transmembrane mitochondrial protein 1 (Mus musculus, e:1e-12, I:100)
tr_Q3V047	MAQCRKPRGESPGSEVAGLSVMVRSLHPLPHTHSIAVAILFHACQLSHIVAVTCLPIIDTESDLAQRRAC	trembl	Gm10640	antisense	Q3V047	70	Uncharacterized protein OS=Mus musculus OX=10090 GN=Gm10640 PE=2	1	1	1	not present				unnamed protein product (Mus musculus, e: 2e-42, I:100)
tr_Q9CU37	YPSQASIYSPPAAAAAAAAAAVVPVPVPADVTIYKNAGPTMSQVPNYTLTSSTLPQTGGSQQPPQPQQAYSQKALL	trembl	Q9CU37	unchar prot	Q9CU37	76	Uncharacterized protein (Fragment) OS=Mus musculus OX=10090 PE=2	44		273	not present				unnamed protein product (Mus Musculus) (e: 7e-42, I: 100)

## Sheet: peaks_peptides
MS-Peptide	Accession	total_#spec	-10LgP_P1_a	Mass_P1_a	Length_P1_a	ppm_P1_a	m/z_P1_a	z_P1_a	RT_P1_a	1/k0Range_P1_a	Area_sORFs_P1_brain_a	Intensity_sORFs_P1_brain_a	Scan_P1_a	Precursor_Id_P1_a	Source_File_P1_a	#Spec_P1_a	PTM_P1_a	Ascore_P1_a	Decoy_P1_a	Sample_P1_a	-10LgP_P1_b	Mass_P1_b	Length_P1_b	ppm_P1_b	m/z_P1_b	z_P1_b	RT_P1_b	1/k0Range_P1_b	Area_sORFs_P1_brain_b	Intensity_sORFs_P1_brain_b	Scan_P1_b	Precursor_Id_P1_b	Source_File_P1_b	#Spec_P1_b	PTM_P1_b	Ascore_P1_b	Decoy_P1_b	Sample_P1_b	-10LgP_P1_c	Mass_P1_c	Length_P1_c	ppm_P1_c	m/z_P1_c	z_P1_c	RT_P1_c	1/k0Range_P1_c	Area_sORFs_P1_brain_c	Intensity_sORFs_P1_brain_c	Scan_P1_c
ASAPAQAPKGAQAPKGAQAPVK	IP_3502862	17	49.91	2043.12	22	4.7	682.051	3	25.7191	0.9483-0.9791	1410	9420	5991729	1199	sORFs_P1_brain_a_1_1_1104.d	3			FALSE	P1_a	40.78	2043.12	22	-7	682.043	3	25.6475	0.9520-0.9827			8222480	630	sORFs_P1_brain_b_1_1_1105.d	2			FALSE	P1_b	42.29	2043.12	22	-6.7	682.043	3	25.6446	0.9544-0.9852	1890	12100	8096027
ASAPAQAPKGAQAPKGAQ(+0.98)APVK(-0.98)	IP_3502862	1
CSLGISSALTGGCSSLALPGS	IP_3485405	1	20.97	1879.9	21	16	627.651	3	43.5843	0.8546-0.8854			6863333	13763	sORFs_P1_brain_a_1_1_1104.d	1			FALSE	P1_a
FVKLIHIPINNIIVGG	IP_827404	5	22.07	1746.06	16	-4.1	583.023	3	58.0139	0.8014-0.8323			7555921	26581	sORFs_P1_brain_a_1_1_1104.d	1			FALSE	P1_a	27	1746.06	16	-1.1	583.025	3	57.9315	0.8051-0.8360			9780387	27007	sORFs_P1_brain_b_1_1_1105.d	2			FALSE	P1_b	33.01	1746.06	16	-0.9	583.025	3	57.9437	0.8076-0.8385			9652176
LPIQDVYTIGGIV(-0.98)	IP_871601	4	27.14	1385.79	13	2.8	693.905	2	54.9355	0.9950-1.0258	243	2890	7407520	23780	sORFs_P1_brain_a_1_1_1104.d	2	Amidation	V13:Amidation:1001.00	FALSE	P1_a																			22.39	1385.79	13	4.8	693.907	2	54.998	1.0024-1.0331	299	3890	9509953
LVITDKEKAEKLKQSLPPGLAVKDLK	IP_947986	6	37.13	2860.7	26	3	573.149	5	42.6004	0.8755-0.9064	1140	9170	6811350	12740	sORFs_P1_brain_a_1_1_1104.d	1			FALSE	P1_a	33.01	2860.7	26	1.3	573.148	5	42.624	0.8768-0.9076			9045307	12647	sORFs_P1_brain_b_1_1_1105.d	1			FALSE	P1_b
LVITDKEKAEKLKQSLPPGLAVKDLK	IP_903402	6	37.13	2860.7	26	3	573.149	5	42.6004	0.8755-0.9064	1140	9170	6811350	12740	sORFs_P1_brain_a_1_1_1104.d	1			FALSE	P1_a	33.01	2860.7	26	1.3	573.148	5	42.624	0.8768-0.9076			9045307	12647	sORFs_P1_brain_b_1_1_1105.d	1			FALSE	P1_b
PQIMQIK	IP_840821	1	21.09	856.484	7	2.1	429.25	2	36.7954	0.7680-0.7989			6535904	5744	sORFs_P1_brain_a_1_1_1104.d	1			FALSE	P1_a
PSTLDGRRDGKIPSFHR	IP_1023085	1	30.69	1938.02	17	9	647.019	3	59.3351	0.9015-0.9323	573	10000	7619238	28018	sORFs_P1_brain_a_1_1_1104.d	1			FALSE	P1_a
QNLKDLAGY	IP_828328	5	24.4	1020.52	9	1.6	511.27	2	44.7404	0.8336-0.8644	2800	12200	6913461	14751	sORFs_P1_brain_a_1_1_1104.d	1			FALSE	P1_a
LPTKETIEQ	IP_2464689	4																			30.7	1057.57	9	1.5	529.791	2	28.234	0.8336-0.8644			8355936	1226	sORFs_P1_brain_b_1_1_1105.d	1			FALSE	P1_b
Q(-17.03)RRCQVRDEQAPISLD	IP_919348	2																			21.72	1895.93	16	0.7	632.984	3	32.6671	0.8755-0.9064			8567004	2994	sORFs_P1_brain_b_1_1_1105.d	1	Pyro-glu from Q	Q1:Pyro-glu from Q:1001.00	FALSE	P1_b
QEKRSEIS	IP_991501	2																			26.87	975.499	8	-5.6	488.754	2	41.1797	0.8138-0.8447	7990	62000	8965931	10621	sORFs_P1_brain_b_1_1_1105.d	2			FALSE	P1_b
QEKRSEIS	IP_1047268	2																			26.87	975.499	8	-5.6	488.754	2	41.1797	0.8138-0.8447	7990	62000	8965931	10621	sORFs_P1_brain_b_1_1_1105.d	2			FALSE	P1_b
RNACLLR	IP_953391	2																			22.68	844.47	7	-3.6	423.241	2	42.4501	0.7866-0.8175			9036937	12467	sORFs_P1_brain_b_1_1_1105.d	1			FALSE	P1_b
EQEKRSE	IP_991501	2																																					24.35	904.425	7	-8.3	453.216	2	40.0328	0.7692-0.8002			8789990
EQEKRSE	IP_1047268	2																																					24.35	904.425	7	-8.3	453.216	2	40.0328	0.7692-0.8002			8789990
EVQETQTAPPSV(-0.98)	IP_3492486	1																																					23.47	1283.64	12	-0.4	642.825	2	31.0627	0.9286-0.9594	11200	20300	8349980
TLPTKENMIDLDKITA	IP_3471559	3
TLPTKETIEQ	IP_2464689	3
VDPSAYLWTF	IP_3457964	1
SLSN(+0.98)LQVTQPTVGM(+15.99)NFKTPR	IP_3475826	1
FIVRHQLLKK	IP_950204	2
LETVTVN(+0.98)PTAK	IP_3479801	1
VPPVQVSPLIK	IP_987891	1
VPPVQVSPLIKFGRYS	IP_987891	10
FAAPFFIVRHQLLKK	IP_950204	2
AAPFFIVRHQLLKK	IP_950204	1
IGGLAIACHDSF	IP_1051749	1
TKNSVPLVQP	IP_989878	1
DAVSNAVN(+0.98)GSNKQSKASLT	IP_3503801	1
E(-18.01)PEAHSQVLPKLAVTR	IP_3493619	1
EQEKRSEIS	IP_991501	3
EQEKRSEIS	IP_1047268	3
Q(+0.98)KPHSEAGTAF	IP_3484541	2
QLQNLLPASRWS(-0.98)	IP_1061385	1
RATTVAEGPVLML	IP_875064	1
TVGKPSSKARP	IP_3504188	1
MLLPSCPQIWVLLSIEAMETPHC(-0.98)	IP_879394	1
YPTPPQVSTAVVEPYN	IP_3494256	1
MLAPNPGEDSL(-0.98)	IP_903110	1
SNTQPHASAQVSAPAQ(+0.98)HTLS	IP_2513937	1
GAGTNGLPTKGPTEVSDKKKD	sp_Q91WE4_CR032_MOUSE__chr18_1_75008674_75009343_ENSMUST00000237263	4	26.65	2099.09	21	2.1	700.704	3	25.1855	0.8694-0.9002			5950708	1128	sORFs_P1_brain_a_1_1_1104.d	1			FALSE	P1_a	29.64	2099.09	21	-2.2	700.701	3	25.0983	0.8718-0.9027			8183276	556	sORFs_P1_brain_b_1_1_1105.d	1			FALSE	P1_b	38.85	2099.09	21	-7.9	700.697	3	25.1185	0.8731-0.9039			8062273
VGLPSEAVNMASSQTKTVQKN	sp_P0C913_OCC1_MOUSE	2
LAQNYEMPNLAKKLEEIKKDLEAKKKPPSS	tr_A0A5F8MQ94_A0A5F8MQ94_MOUSE__chr6_1_35261201_35261233_ENSMUST00000136110__IP_903208	2
PGSEVAGLSVMV(-0.98)	tr_Q3V047_Q3V047_MOUSE__IP_874831	1
GSQQPPQPQQAYSQKA	tr_Q9CU37_Q9CU37_MOUSE	18	49.5	1741.84	16	-1	871.926	2	28.2184	1.0565-1.0871	247	2350	6122389	1729	sORFs_P1_brain_a_1_1_1104.d	1			FALSE	P1_a	37.63	1741.84	16	5	871.931	2	28.1568	1.0577-1.0884			8352263	1193	sORFs_P1_brain_b_1_1_1105.d	1			FALSE	P1_b	34.28	1741.84	16	-0.6	871.926	2	28.2041	1.0552-1.0859			8224089
GSQQPPQPQQAYSQKA	tr_Q9CU37_Q9CU37_MOUSE	2
GSQQPPQPQQAYSQKALL	tr_Q9CU37_Q9CU37_MOUSE	91	46.29	1968.01	18	-0.8	985.01	2	40.3165	1.1888-1.2193	4500	42800	6705672	9892	sORFs_P1_brain_a_1_1_1104.d	6			FALSE	P1_a	41.85	1968.01	18	2.7	985.013	2	40.2587	1.1912-1.2218	10700	93200	8924630	9360	sORFs_P1_brain_b_1_1_1105.d	6			FALSE	P1_b	36.52	1968.01	18	1.8	985.012	2	40.4376	1.1545-1.1851	11300	131000	8812565
GSQQPPQPQ(+0.98)QAYSQKALL	tr_Q9CU37_Q9CU37_MOUSE	1
GSQQPPQPQQAYSQ(+0.98)KALL(-0.98)	tr_Q9CU37_Q9CU37_MOUSE	2
GSQQPPQPQQAYSQKALL	tr_Q9CU37_Q9CU37_MOUSE	9
QVPNYTLTSSTLPQ(+0.98)TGGSQQPPQPQQAYSQKALL	tr_Q9CU37_Q9CU37_MOUSE	7	33.88	3656.83	34	2.4	1219.95	3	50.6113	1.1888-1.2193	162	2340	7198311	20231	sORFs_P1_brain_a_1_1_1104.d	1	Deamidation (NQ)	Q14:Deamidation (NQ):0.00	FALSE	P1_a	34.84	3656.83	34	2.3	1219.95	3	50.5329	1.1716-1.2022	935	9240	9425078	20228	sORFs_P1_brain_b_1_1_1105.d	2	Deamidation (NQ)	Q14:Deamidation (NQ):23.56	FALSE	P1_b
QVPNYTLTSSTLPQTGGSQQPPQPQQAYSQKALL	tr_Q9CU37_Q9CU37_MOUSE	22	41.42	3655.85	34	4.7	1219.63	3	50.5207	1.1875-1.2181			7196464	20204	sORFs_P1_brain_a_1_1_1104.d	4			FALSE	P1_a	46.88	3655.85	34	-0.4	1219.62	3	50.5221	1.1716-1.2022	681	11800	9425078	20228	sORFs_P1_brain_b_1_1_1105.d	4			FALSE	P1_b	43.88	3655.85	34	5.2	1219.63	3	50.4437	1.1973-1.2279			9291581
Q(+0.98)VPNYTLTSSTLPQTGGSQQPPQPQQ(+0.98)AYSQKALL	tr_Q9CU37_Q9CU37_MOUSE	1																			27.56	3657.82	34	6.6	1220.29	3	50.799	1.1606-1.1912	93.3	1250	9438984	20484	sORFs_P1_brain_b_1_1_1105.d	1	Deamidation (NQ); Deamidation (NQ)	Q1:Deamidation (NQ):0.00;Q26:Deamidation (NQ):0.00	FALSE	P1_b
Q(+0.98)VPNYTLTSSTLPQTGGSQQPPQPQQAYSQKALL	tr_Q9CU37_Q9CU37_MOUSE	2																			22.34	3656.83	34	2.3	1219.95	3	50.5329	1.1716-1.2022	935	4620	9418576	20096	sORFs_P1_brain_b_1_1_1105.d	1	Deamidation (NQ)	Q1:Deamidation (NQ):0.00	FALSE	P1_b
QVPN(+0.98)YTLTSSTLPQTGGSQQPPQPQQAYSQKALL	tr_Q9CU37_Q9CU37_MOUSE	2																			27.88	3656.83	34	2.3	1219.95	3	50.5329	1.1961-1.2266	935	4620	9422282	20162	sORFs_P1_brain_b_1_1_1105.d	1	Deamidation (NQ)	N4:Deamidation (NQ):7.77	FALSE	P1_b	37.29	3656.83	34	1.5	1219.95	3	50.7425	1.1729-1.2034	427	4640	9308355
QVPNYTLTSSTLPQTGGSQ(+0.98)QPPQPQQAYSQKALL	tr_Q9CU37_Q9CU37_MOUSE	1
QVPNYTLTSSTLPQTGGSQQPPQPQQAYSQKALL	tr_Q9CU37_Q9CU37_MOUSE	1
SQQPPQPQQAYSQKALL	tr_Q9CU37_Q9CU37_MOUSE	9	41.8	1910.98	17	2.8	956.503	2	40.4907	1.1973-1.2279			6714107	10137	sORFs_P1_brain_a_1_1_1104.d	1			FALSE	P1_a	45.12	1910.98	17	-0.7	956.499	2	40.3546	1.1985-1.2291	182	2720	8936786	9686	sORFs_P1_brain_b_1_1_1105.d	1			FALSE	P1_b
SQQPPQPQQAYSQ(+0.98)KALL(-0.98)	tr_Q9CU37_Q9CU37_MOUSE	2
SQQPPQPQQAYSQKALL	tr_Q9CU37_Q9CU37_MOUSE	2
SQVPNYTLTSSTLPQTGGSQQPPQPQQAYSQ(+0.98)KALL(-0.98)	tr_Q9CU37_Q9CU37_MOUSE	3	33.73	3742.88	35	0.7	1248.63	3	50.5207	1.1460-1.1765			7196457	20197	sORFs_P1_brain_a_1_1_1104.d	1	Deamidation (NQ); Amidation	Q31:Deamidation (NQ):17.91;L35:Amidation:1000.00	FALSE	P1_a																			27.86	3742.88	35	3	1248.64	3	50.3274	1.1802-1.2108			9286004
SQVPNYTLTSSTLPQTGGSQQPPQPQQAYSQKALL	tr_Q9CU37_Q9CU37_MOUSE	13	30.74	3742.88	35	3.5	1248.64	3	50.4821	1.1937-1.2242			7194606	20166	sORFs_P1_brain_a_1_1_1104.d	2			FALSE	P1_a	44.53	3742.88	35	-5.2	1248.63	3	50.3929	1.1900-1.2205			9418564	20084	sORFs_P1_brain_b_1_1_1105.d	3			FALSE	P1_b	25.34	3742.88	35	-5	1248.63	3	50.4243	1.1496-1.1802			9290652
SQVPN(+0.98)YTLTSSTLPQTGGSQQPPQPQQAYSQKALL	tr_Q9CU37_Q9CU37_MOUSE	1																																					24.24	3743.86	35	3.6	1248.97	3	50.4923	1.1851-1.2157	238	2580	9291590
SQVPNYTLTSSTLPQTGGSQQ(+0.98)PPQPQQAYSQKALL	tr_Q9CU37_Q9CU37_MOUSE	2																																					26.15	3743.86	35	2.9	1248.97	3	50.4432	1.1496-1.1802	164	2510	9290652
SQVPNYTLTSSTLPQ(+0.98)TGGSQQPPQPQQAYSQKALL	tr_Q9CU37_Q9CU37_MOUSE	2
SQVPNYTLTSSTLPQTGGSQQPPQPQQ(+0.98)AYSQKALL	tr_Q9CU37_Q9CU37_MOUSE	1
SQVPNYTLTSSTLPQTGGSQQPPQPQQAYSQKALL	tr_Q9CU37_Q9CU37_MOUSE	2
QPPQPQQAYSQKALL	tr_Q9CU37_Q9CU37_MOUSE	1
QVPNYTLTSSTLPQTG	tr_Q9CU37_Q9CU37_MOUSE	3
SQVPNYTLTSSTLPQTG	tr_Q9CU37_Q9CU37_MOUSE	8
STLPQTGGSQQPPQPQQAYSQKALL	tr_Q9CU37_Q9CU37_MOUSE	5
TLPQTGGSQQPPQPQQAYSQKALL	tr_Q9CU37_Q9CU37_MOUSE	2
SSTLPQTGGSQQPPQPQQAYSQ(+0.98)KALL(-0.98)	tr_Q9CU37_Q9CU37_MOUSE	1
SSTLPQTGGSQQPPQPQQAYSQKALL	tr_Q9CU37_Q9CU37_MOUSE	2
GSQQPPQPQQAYSQK	tr_Q9CU37_Q9CU37_MOUSE	8
GSQQPPQPQQAYSQKAL	tr_Q9CU37_Q9CU37_MOUSE	11
QQPPQPQQAYSQKA	tr_Q9CU37_Q9CU37_MOUSE	6
QQPPQPQQAYSQ(+0.98)KA(-0.98)	tr_Q9CU37_Q9CU37_MOUSE	1
QVPNYTLTSSTLPQ(+0.98)TGGSQQPPQPQQAYSQKA	tr_Q9CU37_Q9CU37_MOUSE	1
QVPNYTLTSSTLPQTGGSQQPPQPQQAYSQKA	tr_Q9CU37_Q9CU37_MOUSE	7
Q(+0.98)VPNYTLTSSTLPQTGGSQQPPQPQQAYSQKA	tr_Q9CU37_Q9CU37_MOUSE	1
SQQPPQPQQAYSQKA	tr_Q9CU37_Q9CU37_MOUSE	6
SQVPNYTLTSSTLPQTGGSQQPPQPQQAYSQKA	tr_Q9CU37_Q9CU37_MOUSE	9
SQVPNYTLTSSTLPQTGGSQQPPQPQQAYSQKA(-0.98)	tr_Q9CU37_Q9CU37_MOUSE	1
SQVPNYTLTSSTLPQTGGSQQPPQPQQAYSQ(+0.98)KA(-0.98)	tr_Q9CU37_Q9CU37_MOUSE	1
SSTLPQTGGSQQPPQPQQAYSQKA	tr_Q9CU37_Q9CU37_MOUSE	1
QPPQPQQAYSQKA	tr_Q9CU37_Q9CU37_MOUSE	1
QQPPQPQQAYSQKALL	tr_Q9CU37_Q9CU37_MOUSE	1
PLQKFSFAPLK	IP_989993	1
VLEAKETLECRPSL(-0.98)	IP_3485046	1
[truncated: 226 more columns]
