# Supplementary material for: Ion Mobility Coupled to a Time-of-Flight Mass Analyzer Combined With Fragment Intensity Predictions Improves Identification of Classical Bioactive Peptides and Small Open Reading Frame-Encoded Peptides
Source: Front Cell Dev Biol. 2021 Sep 17;9:720570. doi: 10.3389/fcell.2021.720570 (PMC8484717; doi:10.3389/fcell.2021.720570)
Supplement: Supplementary Data Sheet 1–5 — MS2ReScore output. [file Data_Sheet_1.ZIP › sORFs_P1_brain_a_1_1_1104.msgf_allfeatures.pout_dec]

PSMId	score	q-value	posterior_error_prob	peptide	proteinIds
"""index: 2573, intensity: 3127.0, mobility: 0.769"""	1.04597	0.00310174	0.00112957	PGPPPPPPP	generic|chr13_1_46669632_46669853_ENSMUST00000099547__IP_1106985_TX=10090_REVERSED	|generic|sp_Q80UV9_TAF1_MOUSE__chrX_1_101562127_101562291_ENSMUST00000143908__II_831688_REVERSED	|generic|sp_Q80UV9-3_TAF1_MOUSE__chrX_1_101562127_101562291_ENSMUST00000143908__II_831688_REVERSED	|generic|tr_Q3TXX8_Q3TXX8_MOUSE__II_915139_REVERSED	|generic|tr_Q3UQ99_Q3UQ99_MOUSE__II_915139_REVERSED	|generic|tr_Q3UGK7_Q3UGK7_MOUSE__II_915139_REVERSED	|generic|tr_Q7TPN5_Q7TPN5_MOUSE__II_915139_REVERSED	|generic|tr_Q3T9Z7_Q3T9Z7_MOUSE__II_954851_REVERSED	|generic|tr_D3Z139_D3Z139_MOUSE__II_859065_REVERSED	|generic|sp_Q8BH43_WASF2_MOUSE__II_954851_REVERSED	|generic|sp_Q3UR85_MYRF_MOUSE__chr19_-1_10223113_10223235_ENSMUST00000190922__II_1049632	|generic|sp_Q3UR85-2_MYRF_MOUSE__chr19_-1_10223113_10223235_ENSMUST00000190922__II_1049632	|generic|sp_Q3UR85-3_MYRF_MOUSE__chr19_-1_10223113_10223235_ENSMUST00000190922__II_1049643	|generic|sp_Q14AX6_CDK12_MOUSE__chr13_-1_17739087_17739164_ENSMUST00000222359__II_1127685	|generic|sp_Q14AX6-3_CDK12_MOUSE__chr13_-1_17739087_17739164_ENSMUST00000222359__II_1127685	|generic|tr_B1Q2W7_B1Q2W7_MOUSE__chrX_1_101562127_101562291_ENSMUST00000143908__II_831688_REVERSED	|generic|sp_Q8K0G8_ESRP2_MOUSE__II_859065_REVERSED	|generic|tr_Q3TH23_Q3TH23_MOUSE__II_859065_REVERSED	|generic|tr_D3YZK4_D3YZK4_MOUSE__chrX_1_101562127_101562291_ENSMUST00000143908__II_831688_REVERSED	|generic|sp_Q8VHQ2_SOCS7_MOUSE_REVERSED	|generic|tr_D3Z0K7_D3Z0K7_MOUSE_REVERSED	|generic|tr_Q3U3E7_Q3U3E7_MOUSE_REVERSED	|generic|tr_A0A1B0GRU3_A0A1B0GRU3_MOUSE_REVERSED	|generic|tr_Q8BKZ3_Q8BKZ3_MOUSE_REVERSED	|generic|tr_S4R1B9_S4R1B9_MOUSE__chrX_1_101562127_101562291_ENSMUST00000143908_REVERSED	|generic|tr_E9Q2D0_E9Q2D0_MOUSE_REVERSED	|generic|tr_A0A286YCS6_A0A286YCS6_MOUSE_REVERSED	|generic|tr_C9K0Z8_C9K0Z8_MOUSE__chr7_1_30415650_30415679_ENSMUST00000207982	|generic|sp_Q3UG20_KMT2E_MOUSE__chr13_-1_43303268_43303297_ENSMUST00000055341_REVERSED	|generic|sp_Q3UG20-2_KMT2E_MOUSE__chr13_-1_43303268_43303297_ENSMUST00000055341_REVERSED	|generic|sp_P0C7L0_WIPF3_MOUSE_REVERSED	|generic|sp_P0C7L0-2_WIPF3_MOUSE_REVERSED	|generic|sp_Q6PEV3_WIPF2_MOUSE_REVERSED	|generic|sp_Q9CYT6_CAP2_MOUSE_REVERSED	|generic|tr_D3Z5R4_D3Z5R4_MOUSE_REVERSED	|generic|tr_Q6P9T5_Q6P9T5_MOUSE	|generic|tr_Q80VV6_Q80VV6_MOUSE_REVERSED	|generic|tr_Q05BD7_Q05BD7_MOUSE	|generic|tr_Q05BD7_Q05BD7_MOUSE_REVERSED	|generic|tr_D3YTR7_D3YTR7_MOUSE_REVERSED	|generic|tr_E9Q8K8_E9Q8K8_MOUSE_REVERSED	|generic|sp_Q6ZPZ3_ZC3H4_MOUSE_REVERSED	|generic|sp_Q6ZPZ3-2_ZC3H4_MOUSE_REVERSED	|generic|sp_O88703_HCN2_MOUSE__chr7_1_30415650_30415679_ENSMUST00000207982	|generic|sp_Q76LL6_FHOD3_MOUSE__chr18_1_24754234_24754329_ENSMUST00000234462	|generic|sp_Q76LL6-2_FHOD3_MOUSE__chr18_1_24754234_24754329_ENSMUST00000234462	|generic|sp_Q76LL6-4_FHOD3_MOUSE__chr18_1_24754234_24754329_ENSMUST00000234462	|generic|sp_Q9DBD5_PELP1_MOUSE	|generic|tr_Q8BZD7_Q8BZD7_MOUSE_REVERSED	|generic|sp_Q80Z10_ASTN2_MOUSE	|generic|sp_Q80Z10-2_ASTN2_MOUSE	|generic|tr_Q8CHD5_Q8CHD5_MOUSE__chr19_1_45518810_45518923_ENSMUST00000225662_REVERSED	|generic|sp_P10284_HXB4_MOUSE	|generic|sp_Q80Z10-3_ASTN2_MOUSE	|generic|tr_A0A571BEJ5_A0A571BEJ5_MOUSE	|generic|tr_A0A571BEJ5_A0A571BEJ5_MOUSE_REVERSED	|generic|sp_D7PDD4_G6B_MOUSE_REVERSED|
"""index: 2740, intensity: 2737.0, mobility: 0.774"""	1.03859	0.00310174	0.00114603	PGPPPPPPP	generic|chr13_1_46669632_46669853_ENSMUST00000099547__IP_1106985_TX=10090_REVERSED	|generic|sp_Q80UV9_TAF1_MOUSE__chrX_1_101562127_101562291_ENSMUST00000143908__II_831688_REVERSED	|generic|sp_Q80UV9-3_TAF1_MOUSE__chrX_1_101562127_101562291_ENSMUST00000143908__II_831688_REVERSED	|generic|tr_Q3TXX8_Q3TXX8_MOUSE__II_915139_REVERSED	|generic|tr_Q3UQ99_Q3UQ99_MOUSE__II_915139_REVERSED	|generic|tr_Q3UGK7_Q3UGK7_MOUSE__II_915139_REVERSED	|generic|tr_Q7TPN5_Q7TPN5_MOUSE__II_915139_REVERSED	|generic|tr_Q3T9Z7_Q3T9Z7_MOUSE__II_954851_REVERSED	|generic|tr_D3Z139_D3Z139_MOUSE__II_859065_REVERSED	|generic|sp_Q8BH43_WASF2_MOUSE__II_954851_REVERSED	|generic|sp_Q3UR85_MYRF_MOUSE__chr19_-1_10223113_10223235_ENSMUST00000190922__II_1049632	|generic|sp_Q3UR85-2_MYRF_MOUSE__chr19_-1_10223113_10223235_ENSMUST00000190922__II_1049632	|generic|sp_Q3UR85-3_MYRF_MOUSE__chr19_-1_10223113_10223235_ENSMUST00000190922__II_1049643	|generic|sp_Q14AX6_CDK12_MOUSE__chr13_-1_17739087_17739164_ENSMUST00000222359__II_1127685	|generic|sp_Q14AX6-3_CDK12_MOUSE__chr13_-1_17739087_17739164_ENSMUST00000222359__II_1127685	|generic|tr_B1Q2W7_B1Q2W7_MOUSE__chrX_1_101562127_101562291_ENSMUST00000143908__II_831688_REVERSED	|generic|sp_Q8K0G8_ESRP2_MOUSE__II_859065_REVERSED	|generic|tr_Q3TH23_Q3TH23_MOUSE__II_859065_REVERSED	|generic|tr_D3YZK4_D3YZK4_MOUSE__chrX_1_101562127_101562291_ENSMUST00000143908__II_831688_REVERSED	|generic|sp_Q8VHQ2_SOCS7_MOUSE_REVERSED	|generic|tr_D3Z0K7_D3Z0K7_MOUSE_REVERSED	|generic|tr_Q3U3E7_Q3U3E7_MOUSE_REVERSED	|generic|tr_A0A1B0GRU3_A0A1B0GRU3_MOUSE_REVERSED	|generic|tr_Q8BKZ3_Q8BKZ3_MOUSE_REVERSED	|generic|tr_S4R1B9_S4R1B9_MOUSE__chrX_1_101562127_101562291_ENSMUST00000143908_REVERSED	|generic|tr_E9Q2D0_E9Q2D0_MOUSE_REVERSED	|generic|tr_A0A286YCS6_A0A286YCS6_MOUSE_REVERSED	|generic|tr_C9K0Z8_C9K0Z8_MOUSE__chr7_1_30415650_30415679_ENSMUST00000207982	|generic|sp_Q3UG20_KMT2E_MOUSE__chr13_-1_43303268_43303297_ENSMUST00000055341_REVERSED	|generic|sp_Q3UG20-2_KMT2E_MOUSE__chr13_-1_43303268_43303297_ENSMUST00000055341_REVERSED	|generic|sp_P0C7L0_WIPF3_MOUSE_REVERSED	|generic|sp_P0C7L0-2_WIPF3_MOUSE_REVERSED	|generic|sp_Q6PEV3_WIPF2_MOUSE_REVERSED	|generic|sp_Q9CYT6_CAP2_MOUSE_REVERSED	|generic|tr_D3Z5R4_D3Z5R4_MOUSE_REVERSED	|generic|tr_Q6P9T5_Q6P9T5_MOUSE	|generic|tr_Q80VV6_Q80VV6_MOUSE_REVERSED	|generic|tr_Q05BD7_Q05BD7_MOUSE	|generic|tr_Q05BD7_Q05BD7_MOUSE_REVERSED	|generic|tr_D3YTR7_D3YTR7_MOUSE_REVERSED	|generic|tr_E9Q8K8_E9Q8K8_MOUSE_REVERSED	|generic|sp_Q6ZPZ3_ZC3H4_MOUSE_REVERSED	|generic|sp_Q6ZPZ3-2_ZC3H4_MOUSE_REVERSED	|generic|sp_O88703_HCN2_MOUSE__chr7_1_30415650_30415679_ENSMUST00000207982	|generic|sp_Q76LL6_FHOD3_MOUSE__chr18_1_24754234_24754329_ENSMUST00000234462	|generic|sp_Q76LL6-2_FHOD3_MOUSE__chr18_1_24754234_24754329_ENSMUST00000234462	|generic|sp_Q76LL6-4_FHOD3_MOUSE__chr18_1_24754234_24754329_ENSMUST00000234462	|generic|sp_Q9DBD5_PELP1_MOUSE	|generic|tr_Q8BZD7_Q8BZD7_MOUSE_REVERSED	|generic|sp_Q80Z10_ASTN2_MOUSE	|generic|sp_Q80Z10-2_ASTN2_MOUSE	|generic|tr_Q8CHD5_Q8CHD5_MOUSE__chr19_1_45518810_45518923_ENSMUST00000225662_REVERSED	|generic|sp_P10284_HXB4_MOUSE	|generic|sp_Q80Z10-3_ASTN2_MOUSE	|generic|tr_A0A571BEJ5_A0A571BEJ5_MOUSE	|generic|tr_A0A571BEJ5_A0A571BEJ5_MOUSE_REVERSED	|generic|sp_D7PDD4_G6B_MOUSE_REVERSED|
"""index: 31326, intensity: 2896.0, mobility: 1.188"""	0.733271	0.00310174	0.00220253	KPVVLGAL	generic|sp_Q9D6J3_YJU2_MOUSE__chr17_1_55960782_55960817_ENSMUST00000233204__II_431517_REVERSED|
"""index: 5934, intensity: 2671.0, mobility: 1.249"""	0.71157	0.00310174	0.00232828	PEPEPEPEPEPEPEPEPEPEQ	generic|tr_Q91WA8_Q91WA8_MOUSE__II_861066_REVERSED	|generic|tr_A0A1D5RLZ4_A0A1D5RLZ4_MOUSE_REVERSED	|generic|sp_Q9D1X0_NOL3_MOUSE_REVERSED	|generic|tr_Q8R2S3_Q8R2S3_MOUSE_REVERSED	|generic|tr_E1AZ71_E1AZ71_MOUSE_REVERSED	|generic|tr_A0A1D5RLJ2_A0A1D5RLJ2_MOUSE_REVERSED	|generic|tr_A0A1D5RLA7_A0A1D5RLA7_MOUSE_REVERSED	|generic|tr_Q8C550_Q8C550_MOUSE_REVERSED|
"""index: 14203, intensity: 13132.0, mobility: 1.173"""	0.298014	0.00357995	0.0123392	SLSLSRPTLPDRMSSWMAEALASLLATTATRP	generic|chr3_-1_107748201_107750454_ENSMUST00000118593__IP_980189_TX=10090_REVERSED|
"""index: 28009, intensity: 12603.0, mobility: 0.947"""	0.267266	0.00407688	0.0148215	LHLVLRIRN	generic|IP_1129193_TX=10090_REVERSED|
"""index: 2802, intensity: 3506.0, mobility: 0.817"""	0.245864	0.00416667	0.0169191	QEGPPPPPP	generic|sp_Q61091_FZD8_MOUSE_REVERSED|
"""index: 2541, intensity: 3390.0, mobility: 0.851"""	0.156326	0.00458248	0.0306431	TLPTETKFLSEMRIH	generic|sp_Q8BLG2_LPAR4_MOUSE_REVERSED	|generic|tr_Q80UD5_Q80UD5_MOUSE_REVERSED|
"""index: 8888, intensity: 144082.0, mobility: 0.994"""	0.140888	0.004995	0.0341495	EDDENLGDMTPSVSSSPVGTCTLHTGQKGPLGEQLQLHQM	generic|IP_3485553_TX=10090_REVERSED|
"""index: 1384, intensity: 3565.0, mobility: 0.825"""	0.124335	0.00546992	0.0384169	LLAPPLRCE	generic|IP_1073212_TX=10090_REVERSED|
"""index: 8798, intensity: 3881.0, mobility: 0.824"""	0.119173	0.00594354	0.0398664	KKISLGSSR	generic|IP_1114449_TX=10090_REVERSED|
"""index: 6769, intensity: 5756.0, mobility: 0.868"""	0.11348	0.00636943	0.0415346	HVLHAVPPES	generic|sp_G5E8P0_GCP6_MOUSE__II_1090635_REVERSED	|generic|tr_F6ZAT3_F6ZAT3_MOUSE__II_1090632_REVERSED	|generic|tr_E9Q6P4_E9Q6P4_MOUSE__II_1090635_REVERSED|
"""index: 21862, intensity: 3839.0, mobility: 1.000"""	0.101087	0.00684262	0.0454361	NQVETEIQRKL	generic|tr_F8VQ45_F8VQ45_MOUSE_REVERSED	|generic|tr_D3YWB3_D3YWB3_MOUSE_REVERSED	|generic|sp_Q7TQ65_TMC4_MOUSE_REVERSED	|generic|sp_Q7TQ65-3_TMC4_MOUSE_REVERSED|
"""index: 24432, intensity: 3125.0, mobility: 0.948"""	0.0963265	0.00720461	0.0470391	FYYEIQLK	generic|IP_856387_TX=10090_REVERSED|
"""index: 20973, intensity: 8528.0, mobility: 0.876"""	0.0729112	0.00767018	0.055861	VSMLFHIR	generic|IP_833392_TX=10090_REVERSED|
"""index: 4172, intensity: 5214.0, mobility: 0.982"""	0.0720182	0.00800377	0.0562307	NKAQLGAEEWEK	generic|tr_Q3TPZ7_Q3TPZ7_MOUSE__chr9_-1_31161218_31161298_ENSMUST00000217658_REVERSED|
"""index: 22370, intensity: 13634.0, mobility: 0.941"""	0.0515902	0.00826067	0.0654364	PPLLPSSTAGPK	generic|sp_Q80YR4_ZN598_MOUSE__chr17_1_24680728_24680802_ENSMUST00000234988__II_3461576_REVERSED	|generic|sp_Q80YR4-2_ZN598_MOUSE__chr17_1_24680728_24680802_ENSMUST00000234988__II_3461576_REVERSED	|generic|sp_Q80YR4-3_ZN598_MOUSE__chr17_1_24680728_24680802_ENSMUST00000234988__II_3461576_REVERSED|
"""index: 20666, intensity: 2784.0, mobility: 1.018"""	0.0224916	0.00852783	0.08137	FLMSKSIMGMEL	generic|IP_1060495_TX=10090_REVERSED|
"""index: 18894, intensity: 5886.0, mobility: 1.065"""	-0.000337467	0.00897263	0.096635	NIYFTTKCKIDNGLKLSELINALLNDGESLIMMIHIFTLQSS	generic|tr_Q8R2C8_Q8R2C8_MOUSE_REVERSED|
"""index: 16249, intensity: 5976.0, mobility: 0.920"""	-0.0010028	0.00941704	0.0971209	VSTGVPDKFPRGSSGSPDHCIPPLLAAST	generic|tr_A0A1D5RLX6_A0A1D5RLX6_MOUSE__II_3489160_REVERSED	|generic|tr_E9PUP1_E9PUP1_MOUSE_REVERSED	|generic|tr_A0A0G2JEY9_A0A0G2JEY9_MOUSE_REVERSED	|generic|tr_Q8BKW6_Q8BKW6_MOUSE_REVERSED|
"""index: 23430, intensity: 3290.0, mobility: 0.850"""	-0.00246365	0.00976476	0.0981963	KVLNPEKFVYKRT	generic|IP_885248_TX=10090_REVERSED|
"""index: 2796, intensity: 3302.0, mobility: 0.821"""	-0.0100147	0.010168	0.103947	VCAERFLR	generic|sp_Q8BX07_CTDS2_MOUSE__IP_3469759_REVERSED	|generic|tr_Q8R3B3_Q8R3B3_MOUSE_REVERSED	|generic|tr_Q5EBQ9_Q5EBQ9_MOUSE_REVERSED|
"""index: 20150, intensity: 2726.0, mobility: 1.125"""	-0.0143295	0.0105914	0.107381	AKEQMRASVPELTERA	generic|tr_B4YB44_B4YB44_MOUSE_REVERSED|
"""index: 16761, intensity: 4269.0, mobility: 0.963"""	-0.0173955	0.0109218	0.109889	KEDAMQTDPIEYRNNLLALLE	generic|sp_Q6NXK8_ASIC1_MOUSE__chr15_1_99697447_99697596_ENSMUST00000228610__II_3485740_REVERSED|
"""index: 13833, intensity: 4355.0, mobility: 1.006"""	-0.0272366	0.01127	0.11833	YLCKEGNKPPITLEMYGHPIYQQTYDFRPKKML	generic|tr_Q3V0K6_Q3V0K6_MOUSE_REVERSED|
"""index: 9765, intensity: 6437.0, mobility: 0.909"""	-0.0398299	0.0117035	0.130046	APTSPVGLCPRL	generic|IP_1114019_TX=10090_REVERSED|
"""index: 20928, intensity: 5087.0, mobility: 0.821"""	-0.0398344	0.0120638	0.13005	QLSPTRIM	generic|IP_2472215_TX=10090_REVERSED|
"""index: 15884, intensity: 2562.0, mobility: 1.140"""	-0.0509531	0.0124839	0.141297	KTRCFIIAQDMKHEK	generic|II_3501775_TX=10090_REVERSED	|generic|chr12_-1_13227270_13227425_ENSMUST00000221028_REVERSED	|generic|sp_Q91VR5_DDX1_MOUSE_REVERSED	|generic|tr_Q922B8_Q922B8_MOUSE_REVERSED	|generic|tr_Q3V1Z7_Q3V1Z7_MOUSE_REVERSED|
"""index: 19124, intensity: 3065.0, mobility: 1.109"""	-0.0517862	0.0129088	0.142175	MAKLIQMMRSLWSKMKTMMRLSQYRK	generic|IP_832280_TX=10090_REVERSED	|generic|IP_832261_TX=10090_REVERSED|
"""index: 19191, intensity: 19179.0, mobility: 0.887"""	-0.0523738	0.0133391	0.142797	NLPFQHRVSDWLDHLIGRCKE	generic|chr3_1_115122572_115122703_ENSMUST00000081752_REVERSED|
"""index: 1087, intensity: 2974.0, mobility: 0.885"""	-0.0529254	0.0136869	0.143384	QSLQSPRMTE	generic|IP_1049841_TX=10090_REVERSED|
"""index: 11076, intensity: 3870.0, mobility: 0.820"""	-0.0607746	0.0140725	0.151973	HPHCGPSAEGRTVPGGGGRWLM	generic|chr6_-1_85348002_85348082_ENSMUST00000060837_REVERSED|
"""index: 5006, intensity: 3042.0, mobility: 0.877"""	-0.0673751	0.0144989	0.159554	VEVTLKGQSQVQFHWTSALTVEPP	generic|tr_L7N480_L7N480_MOUSE__II_898460_REVERSED	|generic|tr_Q8C626_Q8C626_MOUSE_REVERSED|
"""index: 13304, intensity: 2586.0, mobility: 0.884"""	-0.0675092	0.0149127	0.159711	HGQSLMHPECVERGEVV	generic|IP_933002_TX=10090_REVERSED|
"""index: 13283, intensity: 3359.0, mobility: 0.887"""	-0.0695667	0.0152996	0.162145	PVPPAPYCPGDPTGMLEPEVVK	generic|sp_B2RQC6_PYR1_MOUSE__chr5_1_31059489_31059608_ENSMUST00000202967__II_944365_REVERSED	|generic|sp_B2RQC6-2_PYR1_MOUSE__chr5_1_31059489_31059608_ENSMUST00000202967__II_944365_REVERSED	|generic|tr_E9QAI5_E9QAI5_MOUSE__chr5_1_31059489_31059608_ENSMUST00000202967__II_944365_REVERSED	|generic|tr_G3UWN2_G3UWN2_MOUSE__chr5_1_31059489_31059608_ENSMUST00000202967__II_944365_REVERSED	|generic|tr_Q80VF8_Q80VF8_MOUSE__chr5_1_31072332_31072391_ENSMUST00000201256_REVERSED	|generic|tr_F6S3Z3_F6S3Z3_MOUSE_REVERSED|
"""index: 18791, intensity: 5946.0, mobility: 0.832"""	-0.0733532	0.0155658	0.166711	LNPKTGRTA	generic|chr2_1_151542559_151542609_ENSMUST00000044011_REVERSED|
"""index: 22483, intensity: 4000.0, mobility: 0.935"""	-0.0866851	0.0159664	0.183699	MLYFVVFR	generic|IP_1035116_TX=10090_REVERSED|
"""index: 15372, intensity: 3949.0, mobility: 0.917"""	-0.0881536	0.0163866	0.185659	KNPPISNTPHR	generic|IP_964777_TX=10090_REVERSED	|generic|IP_964782_TX=10090_REVERSED|
"""index: 16077, intensity: 3836.0, mobility: 0.934"""	-0.0884775	0.0167434	0.186094	SLSMQGFPNSLDEAMNYQQPPSVPLLVQP	generic|tr_Q148X5_Q148X5_MOUSE__chr10_1_127485422_127485574_ENSMUST00000164161_REVERSED	|generic|sp_Q80TM6_R3HD2_MOUSE__chr10_1_127485422_127485574_ENSMUST00000164161_REVERSED	|generic|sp_Q80TM6-3_R3HD2_MOUSE__chr10_1_127485422_127485574_ENSMUST00000164161_REVERSED|
"""index: 14433, intensity: 84330.0, mobility: 0.988"""	-0.09771	0.0171548	0.198856	IGVDHVIDQTFPYAPSIGMIMTAIEHIFPDRTL	generic|tr_Q8R0B3_Q8R0B3_MOUSE_REVERSED	|generic|sp_Q3UZB0_ARMX5_MOUSE_REVERSED|
"""index: 12052, intensity: 3535.0, mobility: 0.850"""	-0.0979301	0.0175439	0.199169	SWPQLLRR	generic|IP_976624_TX=10090_REVERSED|
"""index: 14274, intensity: 4832.0, mobility: 1.102"""	-0.099667	0.0179616	0.201654	ERPPTPPMRNSRNKLKNWPLAHTLCW	generic|IP_969508_TX=10090_REVERSED|
"""index: 13883, intensity: 4932.0, mobility: 1.125"""	-0.101848	0.0183181	0.204811	LTDEVTDMSLPLWATYIFDLLRQLGAASPV	generic|tr_A2AI76_A2AI76_MOUSE_REVERSED|
"""index: 21537, intensity: 3627.0, mobility: 0.966"""	-0.107588	0.0187344	0.213317	PLKGSVRYAM	generic|chr2_1_32183135_32183206_ENSMUST00000036691_REVERSED|
"""index: 2102, intensity: 3667.0, mobility: 0.898"""	-0.108538	0.0191189	0.214753	DCSLPGKCEVR	generic|sp_Q99KY4-2_GAK_MOUSE__chr5_-1_108592194_108592367_ENSMUST00000135225__II_935072_REVERSED	|generic|tr_A0A0R4J0F6_A0A0R4J0F6_MOUSE__chr5_-1_108592194_108592367_ENSMUST00000135225_REVERSED	|generic|tr_Q3UIZ0_Q3UIZ0_MOUSE__chr5_-1_108592194_108592367_ENSMUST00000135225_REVERSED	|generic|sp_Q99KY4_GAK_MOUSE__chr5_-1_108592194_108592367_ENSMUST00000135225_REVERSED|
"""index: 13233, intensity: 5523.0, mobility: 1.099"""	-0.112364	0.0195345	0.220615	FGPADRPRPSDLPSTPPEPIHKSKPACHLS	generic|tr_E9QKB6_E9QKB6_MOUSE__II_895038_REVERSED	|generic|tr_D3Z5N8_D3Z5N8_MOUSE__II_895048_REVERSED	|generic|tr_G5E8T4_G5E8T4_MOUSE__II_895038_REVERSED	|generic|sp_Q6KAU7_PKHG2_MOUSE__II_895048_REVERSED	|generic|sp_Q6KAU7-2_PKHG2_MOUSE__II_895048_REVERSED	|generic|sp_Q6KAU7-3_PKHG2_MOUSE__II_895048_REVERSED	|generic|tr_A0A0R4J1S3_A0A0R4J1S3_MOUSE_REVERSED|
"""index: 3084, intensity: 3315.0, mobility: 0.874"""	-0.112704	0.0199418	0.221141	PFTLTTWASSWTLATAWA	generic|chr4_-1_151144039_151144152_ENSMUST00000097774__IP_951971_TX=10090_REVERSED|
"""index: 15218, intensity: 4752.0, mobility: 1.121"""	-0.113019	0.0203573	0.221631	SSTWVPTVRSSCPPTPSPLRVAWVTATPR	generic|chr7_-1_30908611_30909137_ENSMUST00000187137__IP_893687_TX=10090_REVERSED	|generic|IP_893683_TX=10090_REVERSED|
"""index: 13388, intensity: 3212.0, mobility: 0.815"""	-0.115166	0.0207641	0.22499	APVPMPALVS	generic|IP_862767_TX=10090_REVERSED	|generic|IP_3503087_TX=10090_REVERSED|
"""index: 16289, intensity: 4524.0, mobility: 1.005"""	-0.115996	0.0211443	0.226299	FFCCAKSELEKF	generic|IP_994518_TX=10090_REVERSED|
"""index: 7142, intensity: 4161.0, mobility: 1.190"""	-0.117097	0.0215232	0.228045	RKAPCCDAVVFAQRQLPGFAQRRHAGAHM	generic|IP_1017160_TX=10090_REVERSED|
"""index: 15059, intensity: 4085.0, mobility: 1.002"""	-0.118808	0.0218918	0.23078	IIYIFPCSPVKESKGTQNFSTECLLMEGPGWDFCMQK	generic|sp_Q8R480_NUP85_MOUSE__II_1124024_REVERSED	|generic|II_1124028_TX=10090_REVERSED|
"""index: 6038, intensity: 2845.0, mobility: 0.832"""	-0.122131	0.0222864	0.236168	PPPPELRPP	generic|chr5_-1_134523002_134535142_ENSMUST00000036999_REVERSED|
"""index: 4983, intensity: 5684.0, mobility: 0.927"""	-0.124791	0.0226991	0.240553	FRIEAEEGSMR	generic|sp_O70133_DHX9_MOUSE__chr1_-1_153464336_153464407_ENSMUST00000186966_REVERSED	|generic|sp_O70133-2_DHX9_MOUSE__chr1_-1_153464336_153464407_ENSMUST00000186966_REVERSED	|generic|sp_O70133-3_DHX9_MOUSE__chr1_-1_153464336_153464407_ENSMUST00000186966_REVERSED	|generic|tr_E9QNN1_E9QNN1_MOUSE__chr1_-1_153464336_153464407_ENSMUST00000186966_REVERSED	|generic|tr_A0A087WPL5_A0A087WPL5_MOUSE__chr1_-1_153464336_153464407_ENSMUST00000186966_REVERSED|
"""index: 12778, intensity: 5029.0, mobility: 1.080"""	-0.125226	0.0230358	0.241275	GPAPAPAPAPAPAPAPAPAPAPAAAPAPTSAAGGPVASGVSAAPVSAA	generic|sp_Q99PP7_TRI33_MOUSE__chr3_1_103339303_103339347_ENSMUST00000198706__II_981001_REVERSED	|generic|sp_Q99PP7-2_TRI33_MOUSE__chr3_1_103339303_103339347_ENSMUST00000198706_REVERSED|
"""index: 13720, intensity: 6281.0, mobility: 1.068"""	-0.128324	0.0234182	0.246475	CALGVTPTYVIPMFKEVDSTLVRYFLK	generic|tr_Q3UZW5_Q3UZW5_MOUSE__chr7_1_89806719_89806754_ENSMUST00000159491__II_885431_REVERSED	|generic|sp_Q8BMF3_MAON_MOUSE__chr7_1_89806719_89806754_ENSMUST00000159491__II_885407_REVERSED	|generic|tr_A0A140LHQ4_A0A140LHQ4_MOUSE__chr7_1_89739859_89739960_ENSMUST00000159491__II_885445_REVERSED|
"""index: 13874, intensity: 4233.0, mobility: 1.128"""	-0.130896	0.0238291	0.250857	QQQKQQQQQQQQQQQKQKQQQQQQQLK	generic|tr_B9EJS2_B9EJS2_MOUSE_REVERSED|
"""index: 7200, intensity: 89040.0, mobility: 0.876"""	-0.131071	0.02422	0.251158	VSGAAGGGAVGAAAAAAAPGPGPGPGPKPAEAKAGQA	generic|tr_E9QAP7_E9QAP7_MOUSE_REVERSED	|generic|tr_A0A2I3BPN6_A0A2I3BPN6_MOUSE_REVERSED|
"""index: 18935, intensity: 8767.0, mobility: 1.044"""	-0.132228	0.0246305	0.253151	HQVYLHFTLFLWMSNVLFRPLFDPHAVLEHLKPS	generic|IP_3501117_TX=10090_REVERSED|
"""index: 15382, intensity: 5728.0, mobility: 0.931"""	-0.132248	0.0249591	0.253186	YWIHVQLDNC	generic|tr_A0A1B0GSG0_A0A1B0GSG0_MOUSE_REVERSED	|generic|tr_A0A140LJ18_A0A140LJ18_MOUSE_REVERSED|
"""index: 15451, intensity: 2596.0, mobility: 0.732"""	-0.134491	0.0253371	0.257087	SSSMHCSR	generic|IP_900694_TX=10090_REVERSED|
"""index: 25246, intensity: 4108.0, mobility: 1.096"""	-0.137241	0.0255993	0.261931	AARDDIVCQKTYSDEITPDYDTVFYSQ	generic|tr_A0A1B0GRT5_A0A1B0GRT5_MOUSE_REVERSED	|generic|sp_P62071_RRAS2_MOUSE_REVERSED|
"""index: 30809, intensity: 3444.0, mobility: 1.374"""	-0.147366	0.0258795	0.28038	VRWRLLVP	generic|IP_924549_TX=10090_REVERSED|
"""index: 15939, intensity: 3769.0, mobility: 0.850"""	-0.154283	0.0262203	0.293541	IWLCALMSFQLQSTHM	generic|tr_D3Z6I5_D3Z6I5_MOUSE__chr16_-1_91684298_91684402_ENSMUST00000139324__II_1073618_REVERSED|
"""index: 18148, intensity: 5820.0, mobility: 1.028"""	-0.156721	0.0266129	0.298287	AQSAMAQGPGGVGMNLNPSSGSRLLE	generic|tr_Q8BJ14_Q8BJ14_MOUSE__chr15_1_81586641_81586727_ENSMUST00000189338__II_1087172_REVERSED	|generic|sp_B2RWS6_EP300_MOUSE__chr15_1_81640047_81640145_ENSMUST00000205816__II_1087171_REVERSED|
"""index: 20755, intensity: 4757.0, mobility: 1.121"""	-0.157351	0.0269944	0.299524	PPLYMAESFCTLLLKLLEMRNMDHIYNPQ	generic|sp_Q8R1F6_HID1_MOUSE__chr2_-1_113788786_113788815_ENSMUST00000024005_REVERSED	|generic|sp_Q8R1F6-2_HID1_MOUSE__chr2_-1_113788786_113788815_ENSMUST00000024005_REVERSED	|generic|tr_F6RGN1_F6RGN1_MOUSE_REVERSED|
"""index: 7663, intensity: 34044.0, mobility: 0.874"""	-0.158071	0.0273422	0.300941	DEIERIEMGGKAGATQSSLGSITSVNGKK	generic|sp_Q9EPN1_NBEA_MOUSE__chr3_-1_55723135_55723236_ENSMUST00000198259_REVERSED	|generic|sp_Q9EPN1-3_NBEA_MOUSE__chr3_-1_55723135_55723236_ENSMUST00000198259_REVERSED	|generic|sp_Q9EPN1-4_NBEA_MOUSE__chr3_-1_55723135_55723236_ENSMUST00000198259_REVERSED|
"""index: 24981, intensity: 3678.0, mobility: 0.862"""	-0.161711	0.0276332	0.308179	IESYTKYK	generic|IP_3456377_TX=10090_REVERSED|
"""index: 5212, intensity: 4609.0, mobility: 0.901"""	-0.167464	0.0279441	0.31988	SLPPTADGRMR	generic|IP_889492_TX=10090_REVERSED|
"""index: 16843, intensity: 4008.0, mobility: 0.830"""	-0.174171	0.0283433	0.333914	LMALQTIH	generic|IP_971856_TX=10090_REVERSED|
"""index: 7495, intensity: 3093.0, mobility: 0.785"""	-0.17428	0.028731	0.334146	EAAGPIIR	generic|tr_D3YV76_D3YV76_MOUSE__II_1030887_REVERSED	|generic|sp_P42208_SEPT2_MOUSE__II_1030890_REVERSED	|generic|tr_E9Q3V6_E9Q3V6_MOUSE__II_1030890_REVERSED	|generic|tr_D3YZU7_D3YZU7_MOUSE_REVERSED	|generic|tr_F6UKN5_F6UKN5_MOUSE_REVERSED	|generic|tr_F6WYM0_F6WYM0_MOUSE_REVERSED	|generic|tr_D3YYB1_D3YYB1_MOUSE_REVERSED	|generic|tr_D3Z3C0_D3Z3C0_MOUSE_REVERSED	|generic|tr_D3Z1S1_D3Z1S1_MOUSE_REVERSED|
"""index: 26144, intensity: 4860.0, mobility: 0.927"""	-0.175594	0.0291301	0.336947	QQHLIPLGAW	generic|IP_956401_TX=10090_REVERSED|
"""index: 9617, intensity: 5963.0, mobility: 0.829"""	-0.175877	0.0294586	0.337552	LDMQQQLK	generic|II_938035_TX=10090_REVERSED	|generic|II_938048_TX=10090_REVERSED	|generic|sp_P49025_CTRO_MOUSE__chr5_1_115946884_115946943_ENSMUST00000122877_REVERSED	|generic|sp_P49025-3_CTRO_MOUSE__chr5_1_115946884_115946943_ENSMUST00000122877_REVERSED	|generic|sp_P49025-4_CTRO_MOUSE__chr5_1_115946884_115946943_ENSMUST00000122877_REVERSED	|generic|sp_P49025-5_CTRO_MOUSE__chr5_1_115946884_115946943_ENSMUST00000122877_REVERSED	|generic|tr_E9QL53_E9QL53_MOUSE__chr5_1_115946884_115946943_ENSMUST00000122877_REVERSED	|generic|tr_D3Z1U0_D3Z1U0_MOUSE__chr5_1_115946884_115946943_ENSMUST00000122877_REVERSED	|generic|tr_F6SBR5_F6SBR5_MOUSE__chr5_1_115946884_115946943_ENSMUST00000122877_REVERSED	|generic|tr_D3YU89_D3YU89_MOUSE__chr5_1_115946884_115946943_ENSMUST00000122877_REVERSED|
"""index: 7148, intensity: 4363.0, mobility: 0.910"""	-0.181187	0.0298567	0.349048	TIPAQPRSWR	generic|tr_A0A087WR50_A0A087WR50_MOUSE__chr1_-1_71637244_71637333_ENSMUST00000186613__II_1037262_REVERSED	|generic|tr_A0A087WSN6_A0A087WSN6_MOUSE__chr1_-1_71637244_71637333_ENSMUST00000186613__II_1037262_REVERSED	|generic|sp_P11276_FINC_MOUSE__chr1_-1_71637244_71637333_ENSMUST00000186613__II_1037262_REVERSED	|generic|tr_Q3TCF1_Q3TCF1_MOUSE__chr1_-1_71637244_71637333_ENSMUST00000186613__II_1037262_REVERSED	|generic|tr_B9EHT6_B9EHT6_MOUSE__chr1_-1_71637244_71637333_ENSMUST00000186613__II_1037262_REVERSED	|generic|tr_Q3UHL6_Q3UHL6_MOUSE__chr1_-1_71637244_71637333_ENSMUST00000186613__II_1037262_REVERSED	|generic|tr_Q3UGY5_Q3UGY5_MOUSE__chr1_-1_71637244_71637333_ENSMUST00000186613_REVERSED	|generic|tr_Q3TCL7_Q3TCL7_MOUSE__chr1_-1_71637244_71637333_ENSMUST00000186613_REVERSED	|generic|tr_B7ZNJ1_B7ZNJ1_MOUSE__chr1_-1_71637244_71637333_ENSMUST00000186613_REVERSED	|generic|tr_Q3UH17_Q3UH17_MOUSE__chr1_-1_71637244_71637333_ENSMUST00000186613_REVERSED	|generic|tr_Q3TBB4_Q3TBB4_MOUSE__chr1_-1_71637244_71637333_ENSMUST00000186613_REVERSED	|generic|tr_A0A087WS56_A0A087WS56_MOUSE__chr1_-1_71637244_71637333_ENSMUST00000186613_REVERSED	|generic|tr_Q3UHR1_Q3UHR1_MOUSE__chr1_-1_71637244_71637333_ENSMUST00000186613_REVERSED|
"""index: 13036, intensity: 75357.0, mobility: 1.177"""	-0.181414	0.0301468	0.349547	SLSLSRPTLPDRMSSWMAEALASLLATTATRP	generic|chr3_-1_107748201_107750454_ENSMUST00000118593__IP_980189_TX=10090_REVERSED|
"""index: 25874, intensity: 3210.0, mobility: 1.131"""	-0.18632	0.0305434	0.360411	FILAMDAETLFGSEAMRKQFVEIVLQLDDMYREETQILEHIY	generic|tr_Q80TG5_Q80TG5_MOUSE__chr12_1_4700374_4700430_ENSMUST00000219832__II_3471209_REVERSED	|generic|tr_E9QNG1_E9QNG1_MOUSE__chr12_1_4700374_4700430_ENSMUST00000219832__II_3471209_REVERSED	|generic|tr_B2RR82_B2RR82_MOUSE__chr12_1_4700374_4700430_ENSMUST00000219832__II_3471209_REVERSED|
"""index: 2235, intensity: 3088.0, mobility: 0.767"""	-0.186503	0.0309401	0.36082	SEPEASFVQGHKRE	generic|II_947075_TX=10090_REVERSED	|generic|tr_A0A140T8S1_A0A140T8S1_MOUSE_REVERSED	|generic|sp_Q70FJ1_AKAP9_MOUSE_REVERSED	|generic|sp_Q70FJ1-2_AKAP9_MOUSE_REVERSED	|generic|sp_Q70FJ1-3_AKAP9_MOUSE_REVERSED	|generic|tr_Q9CVC1_Q9CVC1_MOUSE_REVERSED	|generic|tr_Q9CS73_Q9CS73_MOUSE_REVERSED	|generic|tr_E9QQ10_E9QQ10_MOUSE_REVERSED	|generic|tr_Q8BV41_Q8BV41_MOUSE_REVERSED	|generic|tr_Q8C0C6_Q8C0C6_MOUSE_REVERSED|
"""index: 1800, intensity: 2866.0, mobility: 0.855"""	-0.186651	0.0312995	0.361151	RAYAVTGGNHV	generic|II_1085435_TX=10090_REVERSED|
"""index: 8782, intensity: 7199.0, mobility: 0.843"""	-0.188169	0.0315956	0.364563	EASDLRAKVAELSDEK	generic|sp_Q922J3_CLIP1_MOUSE__chr5_-1_123590789_123590845_ENSMUST00000125340__II_931266_REVERSED	|generic|sp_Q922J3-2_CLIP1_MOUSE__chr5_-1_123590789_123590845_ENSMUST00000125340__II_931266_REVERSED	|generic|tr_D3Z2Z1_D3Z2Z1_MOUSE__chr5_-1_123590789_123590845_ENSMUST00000125340__II_931266_REVERSED	|generic|tr_F6RCU2_F6RCU2_MOUSE__chr5_-1_123590789_123590845_ENSMUST00000125340__II_931276_REVERSED	|generic|tr_F8WIA1_F8WIA1_MOUSE__chr5_-1_123590789_123590845_ENSMUST00000125340__II_931266_REVERSED	|generic|tr_Q8C0S5_Q8C0S5_MOUSE__chr5_-1_123641774_123641875_ENSMUST00000144121_REVERSED	|generic|tr_D3Z3M7_D3Z3M7_MOUSE__chr5_-1_123590789_123590845_ENSMUST00000125340_REVERSED|
"""index: 20058, intensity: 6849.0, mobility: 0.871"""	-0.195897	0.0319653	0.382248	VFLAVDVKTNQPTLVGNIE	generic|IP_3491343_TX=10090_REVERSED|
"""index: 10517, intensity: 4701.0, mobility: 0.846"""	-0.197634	0.0323471	0.386298	QAPAVVQSTPALYPPL	generic|sp_Q3UH66-5_WNK2_MOUSE__chr6_-1_120002189_120002227_ENSMUST00000159397__II_1106824_REVERSED	|generic|sp_Q3UH66-7_WNK2_MOUSE__chr6_-1_120002189_120002227_ENSMUST00000159397__II_1106821_REVERSED	|generic|tr_E9QMI9_E9QMI9_MOUSE__chr6_-1_120002189_120002227_ENSMUST00000159397__II_1106821_REVERSED	|generic|tr_E9QM73_E9QM73_MOUSE__chr6_-1_120002189_120002227_ENSMUST00000159397__II_1106824_REVERSED	|generic|tr_E9Q6Q2_E9Q6Q2_MOUSE__chr6_-1_120002189_120002227_ENSMUST00000159397_REVERSED	|generic|sp_Q3UH66_WNK2_MOUSE__chr6_-1_120002189_120002227_ENSMUST00000159397_REVERSED	|generic|sp_Q3UH66-2_WNK2_MOUSE__chr6_-1_120002189_120002227_ENSMUST00000159397_REVERSED	|generic|sp_Q3UH66-3_WNK2_MOUSE__chr6_-1_120002189_120002227_ENSMUST00000159397_REVERSED	|generic|sp_Q3UH66-4_WNK2_MOUSE__chr6_-1_120002189_120002227_ENSMUST00000159397_REVERSED	|generic|sp_Q3UH66-6_WNK2_MOUSE__chr6_-1_120002189_120002227_ENSMUST00000159397_REVERSED	|generic|tr_E9QJQ9_E9QJQ9_MOUSE__chr6_-1_120002189_120002227_ENSMUST00000159397_REVERSED	|generic|tr_E9QMI8_E9QMI8_MOUSE__chr6_-1_120002189_120002227_ENSMUST00000159397_REVERSED	|generic|tr_E0CYT1_E0CYT1_MOUSE__chr6_-1_120002189_120002227_ENSMUST00000159397_REVERSED	|generic|tr_E0CZE3_E0CZE3_MOUSE__chr6_-1_120002189_120002227_ENSMUST00000159397_REVERSED|
"""index: 28378, intensity: 3892.0, mobility: 0.961"""	-0.197914	0.0326772	0.386951	QSLMKSASKR	generic|IP_956509_TX=10090_REVERSED|
"""index: 4484, intensity: 5400.0, mobility: 0.824"""	-0.201498	0.0330448	0.395395	MAQQILPKS	generic|sp_Q99PV0_PRP8_MOUSE_REVERSED|
"""index: 13712, intensity: 3720.0, mobility: 1.099"""	-0.202171	0.0334382	0.396994	SADWVVVTHDFSGTIIRDGSTDFSLSIIEAL	generic|tr_D3Z7A5_D3Z7A5_MOUSE__II_1032689_REVERSED	|generic|tr_Q9D4T2_Q9D4T2_MOUSE__II_1032689_REVERSED|
"""index: 13344, intensity: 3381.0, mobility: 0.890"""	-0.203118	0.0338316	0.399249	WRTALPATSY	generic|IP_1106786_TX=10090_REVERSED|
"""index: 18839, intensity: 7800.0, mobility: 1.140"""	-0.204149	0.0341981	0.401713	GPVGSHVLHGGVWSEWSPSVQARILSTWPSRAQASTAPRPR	generic|IP_998065_TX=10090_REVERSED|
"""index: 30117, intensity: 10266.0, mobility: 1.142"""	-0.204455	0.0345369	0.402448	SHQQMTELIQI	generic|chr11_-1_23611832_23612061_ENSMUST00000043356_REVERSED|
"""index: 4038, intensity: 3452.0, mobility: 0.836"""	-0.205729	0.0349294	0.405508	NTLINSKYSLLDNRR	generic|IP_976084_TX=10090_REVERSED|
"""index: 19331, intensity: 2999.0, mobility: 0.884"""	-0.205839	0.0353218	0.405773	MLLQLQQLE	generic|IP_1051575_TX=10090_REVERSED|
"""index: 11660, intensity: 10801.0, mobility: 1.042"""	-0.206832	0.0356723	0.408168	EMNLGLARGDMLPGLYDEVISRLDRVYARETEVIERAVRELR	generic|tr_E9QKB6_E9QKB6_MOUSE__II_895038_REVERSED	|generic|tr_D3Z5N8_D3Z5N8_MOUSE__II_895048_REVERSED	|generic|tr_G5E8T4_G5E8T4_MOUSE__II_895038_REVERSED	|generic|sp_Q6KAU7_PKHG2_MOUSE__II_895048_REVERSED	|generic|sp_Q6KAU7-2_PKHG2_MOUSE__II_895048_REVERSED	|generic|sp_Q6KAU7-3_PKHG2_MOUSE__II_895048_REVERSED	|generic|tr_D3YY99_D3YY99_MOUSE_REVERSED	|generic|tr_A0A0R4J1S3_A0A0R4J1S3_MOUSE_REVERSED|
"""index: 13155, intensity: 6956.0, mobility: 1.175"""	-0.207584	0.0360643	0.409987	LDITSLMCLFLYMPQHLSPESRVVLLVAM	generic|tr_B2RU86_B2RU86_MOUSE_REVERSED	|generic|tr_Q8VG23_Q8VG23_MOUSE_REVERSED|
"""index: 21036, intensity: 4312.0, mobility: 0.995"""	-0.208227	0.0364135	0.411548	FDEELATGRSQPF	generic|IP_3494802_TX=10090_REVERSED|
"""index: 1318, intensity: 4179.0, mobility: 0.825"""	-0.210749	0.0366329	0.417698	LLAPPLRCE	generic|IP_1073212_TX=10090_REVERSED|
"""index: 3014, intensity: 4284.0, mobility: 0.872"""	-0.214918	0.0370226	0.427978	LTAALGERTPD	generic|sp_Q8K285_FCHO1_MOUSE__chr8_-1_71718283_71718339_ENSMUST00000136640__II_866025_REVERSED	|generic|II_866038_TX=10090_REVERSED	|generic|II_866030_TX=10090_REVERSED|
"""index: 14911, intensity: 3057.0, mobility: 1.108"""	-0.215205	0.0374123	0.428689	NPRIYIYIAPIYFFTVVTLHSACTSFA	generic|tr_A2ACY7_A2ACY7_MOUSE_REVERSED	|generic|tr_A1L3R5_A1L3R5_MOUSE_REVERSED	|generic|tr_A0A1L1SSB4_A0A1L1SSB4_MOUSE_REVERSED|
"""index: 7998, intensity: 2737.0, mobility: 0.922"""	-0.215523	0.0377579	0.429481	FADYPLTQASR	generic|sp_Q9EQU3_TLR9_MOUSE_REVERSED|
"""index: 15397, intensity: 3176.0, mobility: 0.848"""	-0.217719	0.0379845	0.434961	ALSLNNPRR	generic|sp_D4PHA7_WSCD2_MOUSE__II_934173_REVERSED|
"""index: 4291, intensity: 4461.0, mobility: 0.769"""	-0.221851	0.0383275	0.445373	PPCANTCF	generic|IP_843957_TX=10090_REVERSED|
"""index: 6496, intensity: 4176.0, mobility: 0.935"""	-0.223405	0.0387147	0.449322	EEEQQLNKLIHEARQHSRSVARASF	generic|tr_A0A1D5RLV3_A0A1D5RLV3_MOUSE__chr1_1_66468450_66468542_ENSMUST00000114008_REVERSED	|generic|sp_Q8BLN6_UNC80_MOUSE__chr1_1_66468450_66468542_ENSMUST00000114008_REVERSED	|generic|tr_B8XCJ6_B8XCJ6_MOUSE__chr1_1_66468450_66468542_ENSMUST00000114008_REVERSED|
"""index: 14056, intensity: 4538.0, mobility: 0.841"""	-0.223794	0.0390716	0.450314	FYFYPIAFFGFFMVL	generic|IP_932143_TX=10090_REVERSED|
"""index: 15270, intensity: 3555.0, mobility: 0.834"""	-0.224922	0.0394279	0.453196	LNVFDSIVP	generic|IP_3461180_TX=10090_REVERSED|
"""index: 940, intensity: 2612.0, mobility: 0.853"""	-0.226368	0.0397991	0.456902	TGQVDEAETI	generic|sp_Q7TS63-2_ZFAT_MOUSE__II_1084708_REVERSED	|generic|sp_Q7TS63_ZFAT_MOUSE_REVERSED|
"""index: 6912, intensity: 3926.0, mobility: 0.788"""	-0.22676	0.0401235	0.457907	MAALPQRP	generic|IP_1025377_TX=10090_REVERSED|
"""index: 7149, intensity: 10578.0, mobility: 0.859"""	-0.232185	0.040478	0.471957	VSSCLPLSMIRQTKK	generic|IP_3486116_TX=10090_REVERSED|
"""index: 14048, intensity: 9150.0, mobility: 1.012"""	-0.233166	0.0408478	0.474518	YLVKHINVYFKMIPKLITELIGSPEMGLVSHQ	generic|IP_995092_TX=10090_REVERSED|
"""index: 4644, intensity: 11922.0, mobility: 0.876"""	-0.233478	0.0411064	0.475334	ESINLDLSHS	generic|sp_Q3U827_RN180_MOUSE_REVERSED	|generic|sp_Q3U827-2_RN180_MOUSE_REVERSED	|generic|sp_Q3U827-3_RN180_MOUSE_REVERSED	|generic|sp_Q3U827-4_RN180_MOUSE_REVERSED	|generic|tr_A0A286YCL6_A0A286YCL6_MOUSE_REVERSED|
"""index: 16471, intensity: 3595.0, mobility: 1.113"""	-0.236855	0.0413793	0.484205	YPLPHNCSFLIKQVSCLLQVYS	generic|IP_3497089_TX=10090_REVERSED|
"""index: 4500, intensity: 3715.0, mobility: 1.087"""	-0.238753	0.0417305	0.489223	NTGDAQYLGVYVGSPPVETSNNQHMR	generic|IP_2559040_TX=10090_REVERSED|
"""index: 14098, intensity: 6433.0, mobility: 0.842"""	-0.23965	0.0420811	0.491602	MTLPLKGTMWHFVWF	generic|IP_986605_TX=10090_REVERSED|
"""index: 21467, intensity: 3263.0, mobility: 1.156"""	-0.241805	0.0424474	0.497334	QCLLLAAALGRNVIPE	generic|sp_Q9Z315_SNUT1_MOUSE__chr19_-1_5381206_5381298_ENSMUST00000236511_REVERSED|
"""index: 21156, intensity: 4977.0, mobility: 0.904"""	-0.243645	0.0427971	0.502247	KTDACALRVLSPAECFFHNIT	generic|tr_Q8VFG7_Q8VFG7_MOUSE_REVERSED|
"""index: 26861, intensity: 3570.0, mobility: 0.941"""	-0.246085	0.0431462	0.508792	WILISMLKGY	generic|chr16_1_29587007_29587105_ENSMUST00000160597_REVERSED|
"""index: 14294, intensity: 5970.0, mobility: 0.874"""	-0.246831	0.0435281	0.5108	RTWVLWTPLVPLRSR	generic|chr1_-1_171235273_171236448_ENSMUST00000013737__IP_1026596_TX=10090_REVERSED|
"""index: 11972, intensity: 5914.0, mobility: 1.137"""	-0.24692	0.0438429	0.511042	VTEYIYIKMKRWSTACALQCMRVRATSTIYEQVSNREKLTM	generic|IP_3493516_TX=10090_REVERSED|
"""index: 14824, intensity: 3615.0, mobility: 1.134"""	-0.248426	0.0441905	0.5151	SNEITVVQAKSLTVKDRLVFWQVNETC	generic|tr_Q811E8_Q811E8_MOUSE_REVERSED	|generic|tr_B1ARR4_B1ARR4_MOUSE_REVERSED	|generic|tr_Q3TTT1_Q3TTT1_MOUSE_REVERSED	|generic|sp_P18761_CAH6_MOUSE_REVERSED	|generic|tr_Q80YB7_Q80YB7_MOUSE_REVERSED	|generic|tr_Q7TNG9_Q7TNG9_MOUSE_REVERSED	|generic|tr_Q3V197_Q3V197_MOUSE_REVERSED	|generic|tr_Q05DM4_Q05DM4_MOUSE_REVERSED|
"""index: 11728, intensity: 6631.0, mobility: 0.904"""	-0.249615	0.0445714	0.518314	APADVVPSVKSASTNMVAPVRGTH	generic|tr_E9PZD2_E9PZD2_MOUSE_REVERSED	|generic|tr_Q5DU62_Q5DU62_MOUSE_REVERSED	|generic|tr_Q80UK4_Q80UK4_MOUSE_REVERSED	|generic|sp_Q3TN34_MILK2_MOUSE_REVERSED|
"""index: 20897, intensity: 6215.0, mobility: 0.978"""	-0.249702	0.0449353	0.518549	TYVYVYINHLITNNYVYIHIYMYVYIH	generic|IP_968025_TX=10090_REVERSED|
"""index: 11568, intensity: 4746.0, mobility: 0.984"""	-0.250721	0.0452644	0.521309	GEVTESFPPPLASVLNERTSYCQ	generic|IP_990906_TX=10090_REVERSED|
"""index: 13024, intensity: 2853.0, mobility: 1.136"""	-0.252976	0.0456447	0.527434	LNCLVTPSQTLCIGRPLHKGLSLFPCMYL	generic|IP_909759_TX=10090_REVERSED|
"""index: 16888, intensity: 2962.0, mobility: 1.050"""	-0.25377	0.0460251	0.529596	STRRARGGATGPPLTAFCLLPRAPPR	generic|IP_926007_TX=10090_REVERSED	|generic|tr_Q3UNB1_Q3UNB1_MOUSE_REVERSED|
"""index: 1656, intensity: 3808.0, mobility: 0.764"""	-0.254587	0.0463702	0.531823	LGGDDLRP	generic|chr1_-1_71648005_71648094_ENSMUST00000188894_REVERSED|
"""index: 28055, intensity: 8725.0, mobility: 1.038"""	-0.255686	0.0467325	0.534821	SLSVSLSLSLSLCLSLSVSLSLSDRP	generic|IP_953855_TX=10090_REVERSED|
"""index: 16226, intensity: 3224.0, mobility: 1.117"""	-0.256554	0.0470231	0.537192	RMRSRYNHFWNIV	generic|tr_Q3US40_Q3US40_MOUSE__chr5_-1_121864643_121864759_ENSMUST00000197179__II_936828_REVERSED	|generic|sp_P70298_CUX2_MOUSE__chr5_-1_121864643_121864759_ENSMUST00000197179__II_936828_REVERSED|
"""index: 1716, intensity: 3283.0, mobility: 0.877"""	-0.257858	0.0473844	0.540762	AVQKRQLQEHLDAYK	generic|tr_G8JL78_G8JL78_MOUSE_REVERSED	|generic|sp_A2A6M5_CACO2_MOUSE_REVERSED	|generic|sp_A2A6M5-2_CACO2_MOUSE_REVERSED	|generic|sp_A2A6M5-3_CACO2_MOUSE_REVERSED	|generic|sp_A2A6M5-4_CACO2_MOUSE_REVERSED	|generic|sp_A2A6M5-5_CACO2_MOUSE_REVERSED|
"""index: 18590, intensity: 7393.0, mobility: 0.921"""	-0.258527	0.0477635	0.542595	GSSFCSRKSSPGSTITSRSKSNMR	generic|chr8_1_84601928_84612285_ENSMUST00000238701__IP_862331_TX=10090_REVERSED|
"""index: 15769, intensity: 4419.0, mobility: 1.159"""	-0.259045	0.0481425	0.544014	MYNHIMETHRQHLANYEKKLEAEREELR	generic|tr_B8X349_B8X349_MOUSE__II_1132240_REVERSED	|generic|sp_Q58A65_JIP4_MOUSE_REVERSED	|generic|sp_Q58A65-2_JIP4_MOUSE_REVERSED|
"""index: 14088, intensity: 32500.0, mobility: 1.000"""	-0.259738	0.0484115	0.545916	CAQTQTCRSPIQA	generic|IP_1094050_TX=10090_REVERSED|
"""index: 21011, intensity: 3094.0, mobility: 0.996"""	-0.261024	0.0487528	0.549448	SNRQGAQSNQQGGGQLPSDRR	generic|tr_A0A0A6YVR7_A0A0A6YVR7_MOUSE_REVERSED	|generic|tr_A0A0A6YWM8_A0A0A6YWM8_MOUSE_REVERSED	|generic|tr_A0A0A6YWR8_A0A0A6YWR8_MOUSE_REVERSED	|generic|tr_B2RUE8_B2RUE8_MOUSE_REVERSED	|generic|sp_P97820_M4K4_MOUSE_REVERSED	|generic|tr_A0A0A6YWJ2_A0A0A6YWJ2_MOUSE_REVERSED	|generic|tr_B7ZNR8_B7ZNR8_MOUSE_REVERSED	|generic|tr_E9PVG7_E9PVG7_MOUSE_REVERSED	|generic|tr_F8VPL5_F8VPL5_MOUSE_REVERSED	|generic|tr_A0A0A6YW53_A0A0A6YW53_MOUSE_REVERSED	|generic|tr_Q6ZQ68_Q6ZQ68_MOUSE_REVERSED	|generic|tr_A0A0A6YXE5_A0A0A6YXE5_MOUSE_REVERSED	|generic|tr_B7ZNR9_B7ZNR9_MOUSE_REVERSED|
"""index: 28243, intensity: 14687.0, mobility: 1.185"""	-0.261852	0.0491122	0.551726	MPISAPRAPYVQEPLL	generic|IP_866101_TX=10090_REVERSED|
"""index: 13080, intensity: 3216.0, mobility: 1.145"""	-0.262262	0.0494526	0.552854	LNETELGYNLACLLDV	generic|sp_Q80YA9_CNKR2_MOUSE__chrX_-1_157866590_157866637_ENSMUST00000139664_REVERSED	|generic|sp_Q80YA9-2_CNKR2_MOUSE__chrX_-1_157866590_157866637_ENSMUST00000139664_REVERSED	|generic|tr_A2AI78_A2AI78_MOUSE__chrX_-1_157866590_157866637_ENSMUST00000139664_REVERSED	|generic|tr_Q3URG0_Q3URG0_MOUSE_REVERSED|
"""index: 9886, intensity: 3478.0, mobility: 1.002"""	-0.26335	0.0498113	0.55585	EDWVTAMKEQRTVPSEPT	generic|sp_O88685_PRS6A_MOUSE__II_1002621_REVERSED	|generic|tr_Q3TKC2_Q3TKC2_MOUSE__II_1002621_REVERSED	|generic|tr_A2AGN7_A2AGN7_MOUSE__II_1002621_REVERSED	|generic|tr_Q3TKG4_Q3TKG4_MOUSE__II_1002621_REVERSED	|generic|II_1002624_TX=10090_REVERSED	|generic|tr_B7ZCF1_B7ZCF1_MOUSE_REVERSED	|generic|tr_Q3UD94_Q3UD94_MOUSE_REVERSED|
"""index: 8022, intensity: 4047.0, mobility: 0.867"""	-0.263432	0.0501887	0.556077	EIPPMRKMK	generic|IP_1106715_TX=10090_REVERSED|
"""index: 11376, intensity: 8109.0, mobility: 0.993"""	-0.263789	0.050566	0.55706	LTEREEKSPNKQREYAQFLIQQSAPG	generic|tr_H3BL72_H3BL72_MOUSE__II_933579_REVERSED	|generic|sp_P22361_HNF1A_MOUSE__II_933579_REVERSED|
"""index: 12818, intensity: 4250.0, mobility: 1.177"""	-0.263852	0.0509434	0.557234	GPAPAPAPAPAPAPAPAPAPAPAAAPAPTSAAGGPVASGVSAAPVSAA	generic|sp_Q99PP7_TRI33_MOUSE__chr3_1_103339303_103339347_ENSMUST00000198706__II_981001_REVERSED	|generic|sp_Q99PP7-2_TRI33_MOUSE__chr3_1_103339303_103339347_ENSMUST00000198706_REVERSED|
"""index: 25990, intensity: 15049.0, mobility: 1.021"""	-0.264269	0.0512821	0.558384	YTEPMGVTDVFVQTVNVNQDLAYQILGAATDHSLSNLNYKVRGLM	generic|tr_F6RP29_F6RP29_MOUSE__chr8_-1_84965313_84965432_ENSMUST00000122931__II_862104_REVERSED	|generic|sp_Q9CWY8_RNH2A_MOUSE__chr8_-1_84965313_84965432_ENSMUST00000122931__II_862104_REVERSED	|generic|tr_Q05C51_Q05C51_MOUSE__chr8_-1_84965313_84965432_ENSMUST00000122931__II_862104_REVERSED|
"""index: 7932, intensity: 3541.0, mobility: 0.845"""	-0.265592	0.0515813	0.562034	ELLYYLIFIYDL	generic|tr_A0A140LIA1_A0A140LIA1_MOUSE__II_879597_REVERSED	|generic|tr_A0A140LHT5_A0A140LHT5_MOUSE__II_879600_REVERSED	|generic|II_879604_TX=10090_REVERSED	|generic|sp_Q8BWC0_TPC2_MOUSE_REVERSED	|generic|tr_B2RUK7_B2RUK7_MOUSE_REVERSED	|generic|tr_Q80UQ1_Q80UQ1_MOUSE_REVERSED|
"""index: 10089, intensity: 5096.0, mobility: 0.862"""	-0.268327	0.0519383	0.569593	LDAGSGPSLPLTELKV	generic|tr_Q2M4H2_Q2M4H2_MOUSE_REVERSED	|generic|sp_P27889_HNF1B_MOUSE_REVERSED	|generic|sp_P27889-2_HNF1B_MOUSE_REVERSED|
"""index: 1032, intensity: 3024.0, mobility: 0.839"""	-0.268657	0.0522753	0.570508	GAMNTQTSVLSAPSLTFIR	generic|IP_3504736_TX=10090_REVERSED	|generic|IP_3504740_TX=10090_REVERSED|
"""index: 13177, intensity: 7944.0, mobility: 1.144"""	-0.269603	0.0526118	0.573126	EADVKVVAYYPLNVFVPANDNQDEVTVKVV	generic|tr_Q9QXA3_Q9QXA3_MOUSE_REVERSED	|generic|tr_A0A1L1SQU7_A0A1L1SQU7_MOUSE_REVERSED	|generic|tr_A0A087WRT4_A0A087WRT4_MOUSE_REVERSED	|generic|tr_F2Z4A3_F2Z4A3_MOUSE_REVERSED|
"""index: 5070, intensity: 3134.0, mobility: 0.851"""	-0.271221	0.0529081	0.577608	APPTDRSGRE	generic|IP_1052128_TX=10090_REVERSED|
"""index: 2036, intensity: 3354.0, mobility: 0.836"""	-0.273122	0.0532633	0.582879	SDTSELPGGTKCFSAKSCSVK	generic|sp_Q61762_KCNA5_MOUSE_REVERSED	|generic|sp_Q61762-2_KCNA5_MOUSE_REVERSED|
"""index: 1510, intensity: 3354.0, mobility: 0.897"""	-0.273329	0.0536384	0.583453	YGMAVDVFYK	generic|sp_Q8CGV2_TPH2_MOUSE_REVERSED|
"""index: 6341, intensity: 30245.0, mobility: 1.047"""	-0.273452	0.0540135	0.583792	YPVCRFAVGLGDREPLPPVKEM	generic|IP_1098364_TX=10090_REVERSED|
"""index: 17816, intensity: 31386.0, mobility: 0.857"""	-0.273654	0.0543886	0.584353	LSFFVFVV	generic|IP_942938_TX=10090_REVERSED|
"""index: 17872, intensity: 8796.0, mobility: 0.940"""	-0.273709	0.0546816	0.584506	QAMGLSKSTMNILQANIRN	generic|IP_3461650_TX=10090_REVERSED|
"""index: 14597, intensity: 3534.0, mobility: 0.790"""	-0.274559	0.0549738	0.586864	LMAAVSHL	generic|IP_1114080_TX=10090_REVERSED|
"""index: 15368, intensity: 4591.0, mobility: 0.913"""	-0.277052	0.0553271	0.593785	EAVAPVELTLHT	generic|chr4_1_42871578_42871733_None_REVERSED	|generic|chr4_1_42871551_42871733_None_REVERSED|
"""index: 21793, intensity: 5393.0, mobility: 1.110"""	-0.27739	0.0556385	0.594721	ELIQANMIDLHITHS	generic|IP_1085660_TX=10090_REVERSED|
"""index: 6004, intensity: 3665.0, mobility: 1.175"""	-0.278245	0.0559701	0.597096	RMMRAPWTILHKLSRCCWPRHPGPRSAWA	generic|chr11_-1_6193416_6200121_ENSMUST00000066496__IP_1139588_TX=10090_REVERSED|
"""index: 25649, intensity: 2501.0, mobility: 0.977"""	-0.278459	0.0563223	0.597691	EHAVLGHPQYII	generic|IP_1057144_TX=10090_REVERSED|
"""index: 2170, intensity: 2596.0, mobility: 0.978"""	-0.278842	0.056653	0.598754	LWTTPTSAQSDNR	generic|chr16_-1_23496080_23496166_ENSMUST00000089883_REVERSED|
"""index: 11110, intensity: 13606.0, mobility: 1.132"""	-0.281874	0.0570257	0.607171	PNRLCHNNIFWAYLCFAEESHQRKEEGPPLHLDTPPVLYPIF	generic|IP_1052762_TX=10090_REVERSED|
"""index: 24448, intensity: 2810.0, mobility: 1.075"""	-0.282488	0.0573984	0.608877	LMTMIFNPPYSLRTKHQYLCCPVFIKVCGILTTSLMQVAGLMSP	generic|sp_Q8C811_S35E2_MOUSE_REVERSED|
"""index: 4502, intensity: 5664.0, mobility: 0.883"""	-0.283275	0.0577066	0.611061	ATEQEEEATQEPNSAKGDLLAK	generic|tr_Q8K2T5_Q8K2T5_MOUSE__II_961796_REVERSED	|generic|tr_U5LL15_U5LL15_MOUSE_REVERSED	|generic|tr_U5LL67_U5LL67_MOUSE_REVERSED	|generic|tr_U5LHT6_U5LHT6_MOUSE_REVERSED|
"""index: 2521, intensity: 3361.0, mobility: 0.888"""	-0.283971	0.0580573	0.612992	MLWGRHHW	generic|IP_938513_TX=10090_REVERSED|
"""index: 12421, intensity: 12080.0, mobility: 1.079"""	-0.284401	0.0584077	0.614186	VQHSYEELVREIHEKGPYPTSKRPSDLEVEYKPFFPMQTLTG	generic|sp_Q8CDI6_CD158_MOUSE_REVERSED	|generic|sp_Q8CDI6-2_CD158_MOUSE_REVERSED	|generic|tr_B2RQL1_B2RQL1_MOUSE_REVERSED|
"""index: 2724, intensity: 4443.0, mobility: 0.897"""	-0.284981	0.0587579	0.615796	CLSAQQMIKR	generic|IP_1083683_TX=10090_REVERSED|
"""index: 7010, intensity: 2501.0, mobility: 1.041"""	-0.285578	0.0591298	0.617451	QRLIRPAPPPGWY	generic|IP_1133491_TX=10090_REVERSED|
"""index: 11168, intensity: 10117.0, mobility: 1.029"""	-0.286177	0.0594796	0.619112	TFTGQGLSENFILDENRIK	generic|tr_A0A494BBB9_A0A494BBB9_MOUSE_REVERSED	|generic|sp_Q62120_JAK2_MOUSE_REVERSED	|generic|tr_G5E852_G5E852_MOUSE_REVERSED|
"""index: 11279, intensity: 5648.0, mobility: 1.048"""	-0.286621	0.0598291	0.620343	LIETDIRCKESVVSVCVKYFK	generic|tr_E9QP84_E9QP84_MOUSE_REVERSED	|generic|sp_Q6PGF3_MED16_MOUSE_REVERSED	|generic|tr_G3UW74_G3UW74_MOUSE_REVERSED	|generic|tr_Q3UET8_Q3UET8_MOUSE_REVERSED|
"""index: 19766, intensity: 4869.0, mobility: 0.839"""	-0.28678	0.0602007	0.620784	SAVISMKPK	generic|tr_A0A338P691_A0A338P691_MOUSE__II_1079440_REVERSED	|generic|sp_Q9EQM6_DGCR8_MOUSE__chr16_-1_18259875_18259937_ENSMUST00000115633__II_1079434_REVERSED|
"""index: 2424, intensity: 4805.0, mobility: 0.888"""	-0.286921	0.0605273	0.621174	LCLHPNRI	generic|tr_A0A087WQC4_A0A087WQC4_MOUSE__chr19_-1_8778509_8778655_ENSMUST00000176747__II_1049948_REVERSED	|generic|sp_Q8R2K4-2_TAF6L_MOUSE__chr19_-1_8778509_8778655_ENSMUST00000176747__II_1049948_REVERSED	|generic|tr_H3BJR2_H3BJR2_MOUSE__chr19_-1_8778509_8778655_ENSMUST00000176747__II_1049948_REVERSED	|generic|tr_H3BK01_H3BK01_MOUSE__chr19_-1_8778509_8778655_ENSMUST00000176747__II_1049949_REVERSED	|generic|tr_K3W4L1_K3W4L1_MOUSE__chr19_-1_8778509_8778655_ENSMUST00000176747_REVERSED	|generic|sp_Q8R2K4_TAF6L_MOUSE__chr19_-1_8778509_8778655_ENSMUST00000176747_REVERSED|
"""index: 9885, intensity: 4636.0, mobility: 0.958"""	-0.288351	0.0608986	0.625137	RDFATVYFLM	generic|sp_G5E870_TRIPC_MOUSE__chr1_-1_84751535_84751672_ENSMUST00000189841__II_1032586_REVERSED	|generic|tr_A0A087WRV6_A0A087WRV6_MOUSE__chr1_-1_84725388_84725492_ENSMUST00000187733__II_1032595_REVERSED	|generic|tr_A0A087WNZ7_A0A087WNZ7_MOUSE__chr1_-1_84751535_84751672_ENSMUST00000189841__II_1032586_REVERSED	|generic|tr_O88380_O88380_MOUSE_REVERSED|
"""index: 23631, intensity: 4783.0, mobility: 0.853"""	-0.288887	0.0612472	0.626621	RFALFVLSAVW	generic|IP_951667_TX=10090_REVERSED|
"""index: 2027, intensity: 3655.0, mobility: 0.936"""	-0.289437	0.0616184	0.628143	IEGTDGRPFSR	generic|tr_Q3U247_Q3U247_MOUSE_REVERSED	|generic|tr_Q3TYF1_Q3TYF1_MOUSE_REVERSED	|generic|sp_Q61127_NAB2_MOUSE_REVERSED	|generic|sp_Q61127-2_NAB2_MOUSE_REVERSED	|generic|tr_Q3TBL2_Q3TBL2_MOUSE_REVERSED|
"""index: 14112, intensity: 5146.0, mobility: 0.897"""	-0.290359	0.0619666	0.630694	KCLRHLFSI	generic|IP_980823_TX=10090_REVERSED|
"""index: 8854, intensity: 4419.0, mobility: 0.904"""	-0.29102	0.0623377	0.632523	KHCRYQHHSQNKCSRCLVNRQGGVQVDM	generic|chr9_1_98992530_98992646_ENSMUST00000035038_REVERSED|
"""index: 19064, intensity: 3499.0, mobility: 0.934"""	-0.291026	0.0627087	0.632538	HVLLLNQEDRHVSVAPVSPVL	generic|II_1130475_TX=10090_REVERSED	|generic|sp_Q9CZU4_ERAL1_MOUSE__chr11_-1_78076226_78076276_ENSMUST00000139731_REVERSED|
"""index: 10914, intensity: 23301.0, mobility: 1.031"""	-0.291651	0.0629863	0.634268	DAAQNKLSGLFGLNEAMRQAQSDKIGEFIDIQEKFILEP	generic|sp_Q9Z2I8_SUCB2_MOUSE_REVERSED	|generic|sp_Q9Z2I8-2_SUCB2_MOUSE_REVERSED|
"""index: 16503, intensity: 4949.0, mobility: 0.888"""	-0.293886	0.0633568	0.640437	MIVLNGGMLQHRSGPELNMETGNMKWR	generic|tr_A0A087WPI9_A0A087WPI9_MOUSE__chr1_-1_132529183_132529266_ENSMUST00000186487__II_1035246_REVERSED	|generic|sp_Q61330_CNTN2_MOUSE__chr1_-1_132523589_132523741_ENSMUST00000186487__II_1035280_REVERSED	|generic|tr_Q3UH39_Q3UH39_MOUSE__chr1_-1_132523589_132523741_ENSMUST00000186487__II_1035285_REVERSED|
"""index: 18589, intensity: 3486.0, mobility: 0.735"""	-0.29481	0.0635625	0.642986	SASWEGSW	generic|IP_1002449_TX=10090_REVERSED|
"""index: 16901, intensity: 3455.0, mobility: 1.075"""	-0.298546	0.0639084	0.653257	PPIGPMGPLPPPPPPVVGPLPPPPPPPP	generic|tr_Q3U4Y4_Q3U4Y4_MOUSE__chrX_1_129957265_129957363_ENSMUST00000127577__II_830685_REVERSED	|generic|II_830678_TX=10090_REVERSED	|generic|tr_Q8C414_Q8C414_MOUSE__chrX_1_129957265_129957363_ENSMUST00000127577_REVERSED	|generic|tr_E9Q4U7_E9Q4U7_MOUSE__chrX_1_129957265_129957363_ENSMUST00000127577_REVERSED	|generic|sp_O70566_DIAP2_MOUSE__chrX_1_129957265_129957363_ENSMUST00000127577_REVERSED	|generic|tr_Q6W4W7_Q6W4W7_MOUSE__chrX_1_129957265_129957363_ENSMUST00000127577_REVERSED	|generic|tr_K4PWM5_K4PWM5_MOUSE__chrX_1_129957265_129957363_ENSMUST00000127577_REVERSED|
"""index: 3909, intensity: 24724.0, mobility: 0.929"""	-0.298754	0.0642778	0.653829	TLPTETKFLSEMRIHTN	generic|sp_Q8BLG2_LPAR4_MOUSE_REVERSED	|generic|tr_Q80UD5_Q80UD5_MOUSE_REVERSED|
"""index: 4007, intensity: 2899.0, mobility: 1.041"""	-0.298863	0.0646233	0.654128	TRSDQSSLSGERLGG	generic|tr_G5E8B1_G5E8B1_MOUSE__II_935865_REVERSED	|generic|sp_Q64512_PTN13_MOUSE_REVERSED|
"""index: 5661, intensity: 9693.0, mobility: 1.022"""	-0.299362	0.0649686	0.655495	ENKLMDAHFKKMHKSLNSPQ	generic|sp_Q99KE8-3_ZFP64_MOUSE_REVERSED	|generic|tr_A2AQR4_A2AQR4_MOUSE_REVERSED|
"""index: 16937, intensity: 3074.0, mobility: 1.021"""	-0.299972	0.0653378	0.657166	PPIGPMGPLPPPPPPVVGPLPPPPPPPP	generic|tr_Q3U4Y4_Q3U4Y4_MOUSE__chrX_1_129957265_129957363_ENSMUST00000127577__II_830685_REVERSED	|generic|II_830678_TX=10090_REVERSED	|generic|tr_Q8C414_Q8C414_MOUSE__chrX_1_129957265_129957363_ENSMUST00000127577_REVERSED	|generic|tr_E9Q4U7_E9Q4U7_MOUSE__chrX_1_129957265_129957363_ENSMUST00000127577_REVERSED	|generic|sp_O70566_DIAP2_MOUSE__chrX_1_129957265_129957363_ENSMUST00000127577_REVERSED	|generic|tr_Q6W4W7_Q6W4W7_MOUSE__chrX_1_129957265_129957363_ENSMUST00000127577_REVERSED	|generic|tr_K4PWM5_K4PWM5_MOUSE__chrX_1_129957265_129957363_ENSMUST00000127577_REVERSED|
"""index: 14281, intensity: 5478.0, mobility: 1.069"""	-0.300826	0.0657069	0.659504	VMTRESQDVCTVHSISARPPLQPIEEFA	generic|tr_Q80U48_Q80U48_MOUSE__chr9_-1_44311056_44311259_ENSMUST00000213160__II_3506584_REVERSED	|generic|tr_Q8CFV7_Q8CFV7_MOUSE__chr9_-1_44316102_44316203_ENSMUST00000216222__II_3506581_REVERSED	|generic|sp_Q80X80_C2C2L_MOUSE__chr9_-1_44311056_44311259_ENSMUST00000213160__II_3506584_REVERSED	|generic|tr_Q9DBJ2_Q9DBJ2_MOUSE__chr9_-1_44311056_44311259_ENSMUST00000213160__II_3506584_REVERSED	|generic|tr_Q8CAA2_Q8CAA2_MOUSE__chr9_-1_44313450_44313740_ENSMUST00000216222_REVERSED	|generic|tr_Q3U590_Q3U590_MOUSE__chr9_-1_44311056_44311259_ENSMUST00000213160_REVERSED|
"""index: 19253, intensity: 3287.0, mobility: 1.183"""	-0.301878	0.066076	0.66238	TEWYRPIRHNIEYGGR	generic|IP_3478093_TX=10090_REVERSED|
"""index: 15016, intensity: 4063.0, mobility: 0.879"""	-0.30194	0.0664452	0.662548	FSFGPATPFTLGAPHR	generic|tr_H9T841_H9T841_MOUSE__II_986550_REVERSED	|generic|sp_P14404_MECOM_MOUSE__II_986550_REVERSED	|generic|tr_G3UZT5_G3UZT5_MOUSE__II_986550_REVERSED	|generic|tr_G3UYK2_G3UYK2_MOUSE_REVERSED	|generic|tr_A0A5H1ZRN1_A0A5H1ZRN1_MOUSE_REVERSED	|generic|tr_O35700_O35700_MOUSE_REVERSED	|generic|tr_Q8C763_Q8C763_MOUSE_REVERSED|
"""index: 24837, intensity: 2845.0, mobility: 0.968"""	-0.302214	0.0667897	0.663297	MCVTVWQKPK	generic|tr_B9EJW5_B9EJW5_MOUSE_REVERSED|
"""index: 9034, intensity: 8288.0, mobility: 0.973"""	-0.302577	0.0671587	0.664286	GAGSPVQP	generic|tr_Q3TEQ5_Q3TEQ5_MOUSE__chr12_-1_51759215_51759421_ENSMUST00000218626__II_3505458_REVERSED	|generic|tr_F8WIE5_F8WIE5_MOUSE__chr12_-1_51827348_51827467_ENSMUST00000217804__II_3505467_REVERSED	|generic|sp_Q69ZR2_HECD1_MOUSE__chr12_-1_51827348_51827467_ENSMUST00000217804__II_3505467_REVERSED	|generic|tr_Q3UQY6_Q3UQY6_MOUSE__chr12_-1_51759215_51759421_ENSMUST00000218626_REVERSED|
"""index: 20655, intensity: 4089.0, mobility: 0.968"""	-0.303375	0.0675277	0.666464	RATALYSHPPAYRAITLYNHPHL	generic|IP_1051926_TX=10090_REVERSED|
"""index: 14864, intensity: 4482.0, mobility: 0.957"""	-0.303474	0.0678466	0.666733	YAELGNKFKTLSTERNM	generic|tr_A0A571BGC3_A0A571BGC3_MOUSE__chr16_-1_28372909_28372938_ENSMUST00000100024__II_1028876_REVERSED	|generic|tr_A0A140LIJ4_A0A140LIJ4_MOUSE__chr16_-1_28372909_28372938_ENSMUST00000100024__II_1028876_REVERSED|
"""index: 26188, intensity: 10079.0, mobility: 0.904"""	-0.304306	0.0681651	0.668998	ATILGKRWIKWM	generic|IP_831542_TX=10090_REVERSED|
"""index: 3027, intensity: 2594.0, mobility: 0.878"""	-0.304753	0.0685335	0.670214	HAVMHKRVHAMTYFK	generic|tr_F2Z3V9_F2Z3V9_MOUSE_REVERSED	|generic|sp_Q5DU09_ZN652_MOUSE_REVERSED	|generic|tr_F2Z443_F2Z443_MOUSE_REVERSED|
"""index: 16269, intensity: 4650.0, mobility: 0.942"""	-0.305719	0.068902	0.672838	MFAEEVNEGTLASTELFMLE	generic|tr_Q3ULK1_Q3ULK1_MOUSE_REVERSED	|generic|tr_B2RRN5_B2RRN5_MOUSE_REVERSED	|generic|sp_P56371_RAB4A_MOUSE_REVERSED|
"""index: 6750, intensity: 8765.0, mobility: 1.044"""	-0.306095	0.0692449	0.673859	YPVCRFAVGLGDREPLPPVKEM	generic|IP_1098364_TX=10090_REVERSED|
"""index: 20024, intensity: 5150.0, mobility: 0.874"""	-0.307035	0.0695876	0.676405	RGLAPVLDHAVPAAQAIECSM	generic|IP_959592_TX=10090_REVERSED|
"""index: 13547, intensity: 5429.0, mobility: 1.112"""	-0.307379	0.0699301	0.677337	LPNHLSPLYSPAAAWTHKPRLTIMLDGPKQ	generic|IP_1021368_TX=10090_REVERSED|
"""index: 2210, intensity: 3463.0, mobility: 0.820"""	-0.307508	0.0702981	0.677686	WHGIAARW	generic|IP_902554_TX=10090_REVERSED|
"""index: 22278, intensity: 25572.0, mobility: 0.977"""	-0.307734	0.0706662	0.678297	SFLVWRGRR	generic|chr13_1_97097665_97097703_ENSMUST00000169863_REVERSED|
"""index: 3874, intensity: 356976.0, mobility: 0.909"""	-0.308125	0.070982	0.679355	STSVTLAKAGIY	generic|chr7_-1_65513195_65513317_ENSMUST00000206228__IP_887943_TX=10090_REVERSED	|generic|IP_887945_TX=10090_REVERSED|
"""index: 6036, intensity: 2588.0, mobility: 1.221"""	-0.308797	0.0713498	0.681171	TLAWCHRQ	generic|IP_1015582_TX=10090_REVERSED|
"""index: 23544, intensity: 2650.0, mobility: 0.779"""	-0.309065	0.0716912	0.681891	MRTAAAMPLKMM	generic|chr4_-1_99079602_99079760_ENSMUST00000030286_REVERSED|
"""index: 6402, intensity: 4988.0, mobility: 1.093"""	-0.309798	0.0720588	0.683868	LFMCNVVQFIVFDSFFTFFSFHVSYSTFYPFISFTPFNLFTWQL	generic|tr_J3QN11_J3QN11_MOUSE_REVERSED|
"""index: 20292, intensity: 2587.0, mobility: 1.189"""	-0.309854	0.0723733	0.68402	SAKTYPNGDATCLQSPARDQHLVQLCFLAERLK	generic|tr_C3S7Q6_C3S7Q6_MOUSE__II_3473915_REVERSED|
"""index: 15993, intensity: 2586.0, mobility: 0.906"""	-0.310425	0.0726339	0.685557	LTLQSSMTYR	generic|tr_Q58E53_Q58E53_MOUSE_REVERSED	|generic|tr_Q80ZI7_Q80ZI7_MOUSE_REVERSED	|generic|tr_Q91WT1_Q91WT1_MOUSE_REVERSED	|generic|tr_Q4V9Z4_Q4V9Z4_MOUSE_REVERSED	|generic|tr_Q3KQK2_Q3KQK2_MOUSE_REVERSED	|generic|tr_Q91XE1_Q91XE1_MOUSE_REVERSED	|generic|tr_Q8VCV5_Q8VCV5_MOUSE_REVERSED	|generic|tr_Q2KHS9_Q2KHS9_MOUSE_REVERSED	|generic|tr_Q91WR1_Q91WR1_MOUSE_REVERSED	|generic|tr_Q566J7_Q566J7_MOUSE_REVERSED	|generic|tr_Q6PDB8_Q6PDB8_MOUSE_REVERSED	|generic|tr_Q32NZ5_Q32NZ5_MOUSE_REVERSED	|generic|tr_Q99LA6_Q99LA6_MOUSE_REVERSED	|generic|tr_Q2TAW9_Q2TAW9_MOUSE_REVERSED	|generic|tr_Q58E54_Q58E54_MOUSE_REVERSED	|generic|tr_Q91X92_Q91X92_MOUSE_REVERSED	|generic|tr_Q8K0Z4_Q8K0Z4_MOUSE_REVERSED	|generic|tr_Q5U413_Q5U413_MOUSE_REVERSED	|generic|tr_Q4VAB6_Q4VAB6_MOUSE_REVERSED	|generic|tr_Q99M22_Q99M22_MOUSE_REVERSED	|generic|tr_Q91WP5_Q91WP5_MOUSE_REVERSED	|generic|tr_Q52L51_Q52L51_MOUSE_REVERSED	|generic|tr_Q5U472_Q5U472_MOUSE_REVERSED	|generic|tr_Q8VEA0_Q8VEA0_MOUSE_REVERSED	|generic|tr_Q8VCX4_Q8VCX4_MOUSE_REVERSED|
"""index: 10978, intensity: 5048.0, mobility: 1.152"""	-0.311944	0.0728938	0.689637	LISLIMNMFDPLSIRKAEKETKPSKLPLTHCSNLGNVVFEDHR	generic|tr_A0A0M6L0K6_A0A0M6L0K6_MOUSE_REVERSED|
"""index: 16221, intensity: 3645.0, mobility: 0.847"""	-0.31401	0.0732332	0.695165	LDLSLFVIYIKFHLARQVH	generic|IP_3496700_TX=10090_REVERSED|
"""index: 3116, intensity: 3946.0, mobility: 0.931"""	-0.314173	0.0735725	0.6956	NVMKRGYFRT	generic|tr_F6YU21_F6YU21_MOUSE__II_1064711_REVERSED	|generic|sp_Q3TYG6_TGRM2_MOUSE_REVERSED|
"""index: 4967, intensity: 3256.0, mobility: 0.841"""	-0.314403	0.0739115	0.696214	RGARAPVGLSSRSAAAQPPA	generic|IP_975505_TX=10090_REVERSED|
"""index: 8570, intensity: 3000.0, mobility: 1.258"""	-0.314825	0.0742502	0.69734	LPPSWCARSWRRRWASPRC	generic|IP_926416_TX=10090_REVERSED|
"""index: 4198, intensity: 4335.0, mobility: 0.846"""	-0.315193	0.0746159	0.69832	WLCKYTFIFPKLATRPGIMLTS	generic|IP_1134603_TX=10090_REVERSED|
"""index: 15493, intensity: 3485.0, mobility: 0.985"""	-0.316214	0.0748175	0.701035	NVYWLGARSNSP	generic|IP_3464344_TX=10090_REVERSED|
"""index: 11456, intensity: 16962.0, mobility: 1.123"""	-0.318618	0.0751551	0.7074	FHQVEHIVVNIFPMLGQDAMGSHWVQSIVKNIYQGMQVHPHLI	generic|IP_3485329_TX=10090_REVERSED|
"""index: 6469, intensity: 4642.0, mobility: 0.943"""	-0.318947	0.0755199	0.708269	DFWSGYAVNGALFKELYEEWT	generic|sp_Q9QWG7-2_ST1B1_MOUSE_REVERSED	|generic|sp_Q9QWG7_ST1B1_MOUSE_REVERSED|
"""index: 14332, intensity: 4739.0, mobility: 1.134"""	-0.319008	0.0758847	0.708428	ELEVATILTSNGPINNDLLSLHEMTNAIPN	generic|tr_Q3V1V2_Q3V1V2_MOUSE__chr12_-1_59202408_59202671_ENSMUST00000160204__II_1116389_REVERSED	|generic|tr_E0CZ63_E0CZ63_MOUSE__II_1116389_REVERSED	|generic|sp_Q8VE08_FBX33_MOUSE__chr12_-1_59205977_59206033_ENSMUST00000161351__II_1116389_REVERSED|
"""index: 3365, intensity: 4303.0, mobility: 0.887"""	-0.319787	0.0762217	0.710481	LPTPLDTFRCATLTPNR	generic|IP_2560142_TX=10090_REVERSED|
"""index: 10833, intensity: 4585.0, mobility: 0.814"""	-0.320448	0.0765027	0.71222	SVSKSFKILCEHLWP	generic|tr_Q80ZL9_Q80ZL9_MOUSE__II_3444483_REVERSED	|generic|sp_Q9DBB4_NAA16_MOUSE__II_3444483_REVERSED|
"""index: 9275, intensity: 13283.0, mobility: 1.117"""	-0.321887	0.076867	0.715993	FYSDSMWKLKMMLLEGIDVETYILFSYTKNTSVEPLTFPINE	generic|tr_Q4FJQ8_Q4FJQ8_MOUSE__chr8_1_68902318_68902389_ENSMUST00000168401_REVERSED|
"""index: 13924, intensity: 4525.0, mobility: 1.107"""	-0.322343	0.077147	0.717187	LLCVSFSGSGTGKYKDRKPGQRPKVPPSGFSMAC	generic|IP_929446_TX=10090_REVERSED|
"""index: 11199, intensity: 20889.0, mobility: 1.112"""	-0.323516	0.0774827	0.720247	LWSWLLISMLASNIQCELQQILGKFFMFLSSNPYASVKR	generic|IP_827845_TX=10090_REVERSED|
"""index: 22464, intensity: 3115.0, mobility: 1.064"""	-0.324171	0.0777616	0.721951	IFIQWNDSRCLDK	generic|IP_974447_TX=10090_REVERSED|
"""index: 16275, intensity: 3766.0, mobility: 0.794"""	-0.324661	0.078125	0.723224	QSQNGNVISMEGQSTSAVLDNE	generic|sp_G3UZ78_ADGB_MOUSE__II_1154124_REVERSED	|generic|tr_A0A140LI36_A0A140LI36_MOUSE__II_1154124_REVERSED	|generic|tr_D3YZ77_D3YZ77_MOUSE_REVERSED	|generic|tr_J3QMP3_J3QMP3_MOUSE_REVERSED	|generic|sp_G3UZ78-2_ADGB_MOUSE_REVERSED|
"""index: 4091, intensity: 21022.0, mobility: 0.937"""	-0.324936	0.0784599	0.723938	LVAPPSTRRDR	generic|IP_2513784_TX=10090_REVERSED|
"""index: 12283, intensity: 8944.0, mobility: 1.001"""	-0.325207	0.0787373	0.72464	IITFETNMRYNLDTNMDIELIQFLEEREANIKR	generic|tr_J3QNS7_J3QNS7_MOUSE_REVERSED	|generic|tr_D3Z260_D3Z260_MOUSE_REVERSED	|generic|tr_E9Q8R3_E9Q8R3_MOUSE_REVERSED|
"""index: 28472, intensity: 4673.0, mobility: 0.914"""	-0.326293	0.0789569	0.727449	CGTSGKPSQLR	generic|IP_1084360_TX=10090_REVERSED|
"""index: 11288, intensity: 7652.0, mobility: 1.241"""	-0.326995	0.0792904	0.72926	AFKRHCEKCEYEKIGKHLKMHHRLAHKTKMGKGCEACLYER	generic|sp_E9Q8T2_PRD15_MOUSE__chr16_-1_97839251_97839304_ENSMUST00000142295_REVERSED	|generic|sp_E9Q8T2-2_PRD15_MOUSE__chr16_-1_97839251_97839304_ENSMUST00000142295_REVERSED|
"""index: 17630, intensity: 2525.0, mobility: 1.186"""	-0.328552	0.0796236	0.733264	WACFVTVLVYNLTFTF	generic|IP_924686_TX=10090_REVERSED|
"""index: 13166, intensity: 4301.0, mobility: 0.958"""	-0.329013	0.0799566	0.734447	LEINPCFWKTNMVWIK	generic|tr_A0A3B2W851_A0A3B2W851_MOUSE__II_3465271_REVERSED	|generic|tr_G3UWA2_G3UWA2_MOUSE__II_3465257_REVERSED	|generic|tr_A0A3B2WCD4_A0A3B2WCD4_MOUSE__II_3465263_REVERSED|
"""index: 16595, intensity: 137366.0, mobility: 0.938"""	-0.330197	0.0802603	0.737471	QSADLGAVPPAQVMPQLQQQ	generic|sp_P56477_IRF5_MOUSE_REVERSED	|generic|tr_B2CC69_B2CC69_MOUSE_REVERSED|
"""index: 20521, intensity: 3773.0, mobility: 0.864"""	-0.330598	0.0805927	0.738494	VCLCLLFPR	generic|IP_872338_TX=10090_REVERSED|
"""index: 22817, intensity: 2571.0, mobility: 1.074"""	-0.331321	0.0809249	0.740333	GPGPHSVQSPAAPAAPCTALPAPGPSPTV	generic|II_884573_TX=10090_REVERSED|
"""index: 3311, intensity: 4370.0, mobility: 0.958"""	-0.331605	0.0811103	0.741055	IDLVAKRDENDP	generic|IP_1019956_TX=10090_REVERSED|
"""index: 6629, intensity: 5671.0, mobility: 1.039"""	-0.332768	0.0814708	0.744001	AAVMVFNGPLLCNLVIFTFQFN	generic|IP_1019873_TX=10090_REVERSED|
"""index: 27868, intensity: 9476.0, mobility: 0.874"""	-0.33282	0.0818018	0.744131	HLVLRIRN	generic|IP_1129193_TX=10090_REVERSED|
"""index: 7563, intensity: 11321.0, mobility: 0.910"""	-0.333246	0.082103	0.745206	TIPAQPRSWR	generic|tr_A0A087WR50_A0A087WR50_MOUSE__chr1_-1_71637244_71637333_ENSMUST00000186613__II_1037262_REVERSED	|generic|tr_A0A087WSN6_A0A087WSN6_MOUSE__chr1_-1_71637244_71637333_ENSMUST00000186613__II_1037262_REVERSED	|generic|sp_P11276_FINC_MOUSE__chr1_-1_71637244_71637333_ENSMUST00000186613__II_1037262_REVERSED	|generic|tr_Q3TCF1_Q3TCF1_MOUSE__chr1_-1_71637244_71637333_ENSMUST00000186613__II_1037262_REVERSED	|generic|tr_B9EHT6_B9EHT6_MOUSE__chr1_-1_71637244_71637333_ENSMUST00000186613__II_1037262_REVERSED	|generic|tr_Q3UHL6_Q3UHL6_MOUSE__chr1_-1_71637244_71637333_ENSMUST00000186613__II_1037262_REVERSED	|generic|tr_Q3UGY5_Q3UGY5_MOUSE__chr1_-1_71637244_71637333_ENSMUST00000186613_REVERSED	|generic|tr_Q3TCL7_Q3TCL7_MOUSE__chr1_-1_71637244_71637333_ENSMUST00000186613_REVERSED	|generic|tr_B7ZNJ1_B7ZNJ1_MOUSE__chr1_-1_71637244_71637333_ENSMUST00000186613_REVERSED	|generic|tr_Q3UH17_Q3UH17_MOUSE__chr1_-1_71637244_71637333_ENSMUST00000186613_REVERSED	|generic|tr_Q3TBB4_Q3TBB4_MOUSE__chr1_-1_71637244_71637333_ENSMUST00000186613_REVERSED	|generic|tr_A0A087WS56_A0A087WS56_MOUSE__chr1_-1_71637244_71637333_ENSMUST00000186613_REVERSED	|generic|tr_Q3UHR1_Q3UHR1_MOUSE__chr1_-1_71637244_71637333_ENSMUST00000186613_REVERSED|
"""index: 16656, intensity: 5434.0, mobility: 1.068"""	-0.33404	0.0823741	0.747206	RTIPMMNEKMQLKALDDESVQN	generic|tr_A0A1D5RMK7_A0A1D5RMK7_MOUSE_REVERSED	|generic|tr_G8CZ65_G8CZ65_MOUSE_REVERSED|
"""index: 17994, intensity: 4514.0, mobility: 0.887"""	-0.33716	0.0827041	0.755008	LPRGTEMEVISLSYTFVI	generic|IP_1026969_TX=10090_REVERSED|
"""index: 12444, intensity: 4508.0, mobility: 0.974"""	-0.337544	0.0830338	0.755963	IQRLEADISNTFATVEARLDPEDEYQVVEQRVVRE	generic|tr_G5E898_G5E898_MOUSE_REVERSED	|generic|tr_Q8CEH5_Q8CEH5_MOUSE_REVERSED	|generic|sp_Q9R269_PEPL_MOUSE_REVERSED|
"""index: 8426, intensity: 7821.0, mobility: 0.883"""	-0.337878	0.0833633	0.75679	EQLGLVSPTMCRKPSALVMLHGGLAAAATSYL	generic|sp_Q8VC26_TLCD2_MOUSE__II_1135123_REVERSED|
"""index: 28363, intensity: 9535.0, mobility: 0.961"""	-0.338596	0.0836324	0.758567	RDETLDIVLLKMGSNQQSNQCSWHGVR	generic|IP_1039123_TX=10090_REVERSED|
"""index: 2988, intensity: 3573.0, mobility: 0.909"""	-0.340805	0.0839311	0.763998	APPHTHTIKQP	generic|IP_828573_TX=10090_REVERSED|
"""index: 16172, intensity: 126509.0, mobility: 0.963"""	-0.341763	0.0842898	0.766338	MMAESVEKEIQEQAKRSLP	generic|tr_E9Q9F9_E9Q9F9_MOUSE__chr7_1_133671424_133671540_ENSMUST00000211072__II_3448714_REVERSED	|generic|tr_D3YZE7_D3YZE7_MOUSE__chr7_1_133671424_133671540_ENSMUST00000211072__II_3448714_REVERSED	|generic|sp_Q6GQV7_EDRF1_MOUSE__chr7_1_133671424_133671540_ENSMUST00000211072__II_3448714_REVERSED|
"""index: 8085, intensity: 41663.0, mobility: 0.998"""	-0.342483	0.0846485	0.768089	VLAPPEKSVLSWL	generic|sp_Q32LZ8_PLPL5_MOUSE_REVERSED	|generic|sp_Q32LZ8-2_PLPL5_MOUSE_REVERSED|
"""index: 2946, intensity: 2867.0, mobility: 1.022"""	-0.342759	0.0849158	0.76876	QYEQAPGWSRR	generic|II_1108277_TX=10090_REVERSED	|generic|II_1108287_TX=10090_REVERSED	|generic|tr_Q9CTA1_Q9CTA1_MOUSE_REVERSED	|generic|sp_Q6EDY6_CARL1_MOUSE__chr13_-1_24154674_24154748_ENSMUST00000125420_REVERSED|
"""index: 16791, intensity: 3793.0, mobility: 1.151"""	-0.343456	0.0852741	0.770447	SFLEQMLPTAFPHSDQ	generic|sp_O54915_NR1I2_MOUSE_REVERSED	|generic|sp_O54915-2_NR1I2_MOUSE_REVERSED|
"""index: 6945, intensity: 3291.0, mobility: 0.966"""	-0.343467	0.0856017	0.770474	LTELSQCARQR	generic|IP_889776_TX=10090_REVERSED	|generic|IP_889779_TX=10090_REVERSED	|generic|II_889784_TX=10090_REVERSED|
"""index: 9851, intensity: 35458.0, mobility: 0.867"""	-0.344158	0.0859599	0.772144	AIFYLDVKEDISSIDYNELF	generic|IP_950511_TX=10090_REVERSED|
"""index: 15797, intensity: 3175.0, mobility: 0.940"""	-0.344843	0.0863181	0.773791	DVSVGAVMFILY	generic|IP_3490438_TX=10090_REVERSED|
"""index: 997, intensity: 2801.0, mobility: 0.982"""	-0.344988	0.0866762	0.774138	GQNEQLLEEPMK	generic|IP_1099960_TX=10090_REVERSED|
"""index: 31562, intensity: 5805.0, mobility: 1.015"""	-0.345229	0.0869721	0.774717	FLFFVVCGPFADELQKEPKKTQKHKAQK	generic|IP_926831_TX=10090_REVERSED|
"""index: 8388, intensity: 3072.0, mobility: 0.738"""	-0.345617	0.0872987	0.775646	LGQEDIEQEQKQ	generic|tr_A0A1L1SVE7_A0A1L1SVE7_MOUSE__chr1_-1_192897307_192897504_ENSMUST00000195530_REVERSED|
"""index: 5329, intensity: 30131.0, mobility: 0.878"""	-0.345952	0.0876565	0.776448	DNVDMVKVRLELPRELDEGRSNL	generic|sp_Q7TMD7_DSG4_MOUSE_REVERSED	|generic|tr_A1IGX7_A1IGX7_MOUSE_REVERSED|
"""index: 9866, intensity: 3497.0, mobility: 0.806"""	-0.346593	0.0879828	0.777977	GVAYLNGDLTAVRVYRRR	generic|sp_Q6TDP3_KLH17_MOUSE_REVERSED	|generic|tr_Q3TCA1_Q3TCA1_MOUSE_REVERSED|
"""index: 5981, intensity: 4683.0, mobility: 1.076"""	-0.347254	0.0882458	0.779548	IIKMCSFPTYDTRKGEKGFSHRINYSYGKDFKDPDMKGRIFEQ	generic|tr_Q3TL46_Q3TL46_MOUSE__II_1042795_REVERSED	|generic|sp_P33610_PRI2_MOUSE_REVERSED	|generic|tr_Q3THK0_Q3THK0_MOUSE_REVERSED|
"""index: 9370, intensity: 10963.0, mobility: 1.101"""	-0.347926	0.0885714	0.781141	FIDSLRSNVPEYPSDELLDNGQLSQYMSWYIRLCNKEKKMGRK	generic|tr_A0A097BVN3_A0A097BVN3_MOUSE__chr19_-1_58238391_58238465_ENSMUST00000140141__II_1047711_REVERSED	|generic|sp_P97785_GFRA1_MOUSE__chr19_-1_58300238_58300525_ENSMUST00000140141__II_1047711_REVERSED	|generic|sp_P97785-2_GFRA1_MOUSE__chr19_-1_58300238_58300525_ENSMUST00000140141__II_1047711_REVERSED	|generic|tr_D6RDD4_D6RDD4_MOUSE__chr19_-1_58300238_58300525_ENSMUST00000140141_REVERSED|
"""index: 5705, intensity: 2967.0, mobility: 0.948"""	-0.34834	0.0889286	0.78212	PRMMSVPSLGSGLGLGAAAAAAAAAAAAAAAAAAAAGEH	generic|tr_Q923T4_Q923T4_MOUSE_REVERSED|
"""index: 23140, intensity: 4124.0, mobility: 1.173"""	-0.348409	0.0892857	0.782283	YSSIPTAMWWHTPGSIMPPSDHHKISQPYLRPRGCMTVTPGQPRFHS	generic|IP_929097_TX=10090_REVERSED|
"""index: 8948, intensity: 10982.0, mobility: 0.897"""	-0.3485	0.089515	0.782499	KEVNIVSMHN	generic|IP_1149654_TX=10090_REVERSED|
"""index: 10954, intensity: 2741.0, mobility: 1.223"""	-0.349354	0.0898716	0.78451	SIKVHSVMNWTWLHVLHTSKFFVFCFLVFCFSEKTRTNR	generic|IP_1047579_TX=10090_REVERSED|
"""index: 27218, intensity: 4173.0, mobility: 0.974"""	-0.350082	0.0901961	0.786214	PFGRSPLSEWVRQVR	generic|IP_894270_TX=10090_REVERSED|
"""index: 1002, intensity: 2620.0, mobility: 0.774"""	-0.350379	0.0904881	0.786909	SSTAAKHSLAPQLFQT	generic|IP_961846_TX=10090_REVERSED|
"""index: 21343, intensity: 4878.0, mobility: 0.935"""	-0.350697	0.0907473	0.787652	LYKMSVELR	generic|sp_Q69Z23_DYH17_MOUSE__chr3_1_20098111_20098140_ENSMUST00000002502_REVERSED	|generic|sp_Q69Z23-2_DYH17_MOUSE__chr3_1_20098111_20098140_ENSMUST00000002502_REVERSED	|generic|tr_A2A520_A2A520_MOUSE__chr3_1_20098111_20098140_ENSMUST00000002502_REVERSED	|generic|tr_E9Q7P0_E9Q7P0_MOUSE__chr3_1_20098111_20098140_ENSMUST00000002502_REVERSED	|generic|tr_K3W4R0_K3W4R0_MOUSE__chr3_1_20098111_20098140_ENSMUST00000002502_REVERSED|
"""index: 14191, intensity: 4613.0, mobility: 0.998"""	-0.351506	0.0911032	0.789535	VIFYEPWHALYQLYFPIGYTETLPDLNINNFR	generic|II_1002173_TX=10090_REVERSED	|generic|IP_3454352_TX=10090_REVERSED	|generic|sp_P61600_NAA20_MOUSE_REVERSED	|generic|tr_E9PZX8_E9PZX8_MOUSE_REVERSED	|generic|tr_Q9DB82_Q9DB82_MOUSE_REVERSED|
"""index: 14730, intensity: 4464.0, mobility: 0.924"""	-0.351596	0.0914591	0.789745	YVARQFFTTTELIKHMT	generic|sp_Q6P5E4_UGGG1_MOUSE__chr1_-1_36173431_36173553_ENSMUST00000174266__II_1047096_REVERSED	|generic|tr_G3UYG7_G3UYG7_MOUSE__II_1047098_REVERSED	|generic|II_1047080_TX=10090_REVERSED	|generic|chr1_-1_36182449_36182595_ENSMUST00000174266_REVERSED	|generic|tr_Q8BWM7_Q8BWM7_MOUSE__chr1_-1_36191525_36191575_ENSMUST00000174266_REVERSED|
"""index: 21765, intensity: 6538.0, mobility: 1.113"""	-0.351632	0.0918149	0.789828	MWLCESVHTSAFFRWGSRSTQSSHFTLSQR	generic|chr11_-1_20826410_20829426_ENSMUST00000047028__IP_1138754_TX=10090_REVERSED|
"""index: 18789, intensity: 4970.0, mobility: 0.970"""	-0.352487	0.0921708	0.791807	HNRRHLIEEWGWPKNIRQWLLCSLSR	generic|IP_1079250_TX=10090_REVERSED|
"""index: 7615, intensity: 3252.0, mobility: 0.848"""	-0.352742	0.0925267	0.792395	ATEFQKYE	generic|tr_A0A3Q4EGJ0_A0A3Q4EGJ0_MOUSE_REVERSED	|generic|tr_Q149E7_Q149E7_MOUSE_REVERSED	|generic|tr_Q8R0L3_Q8R0L3_MOUSE_REVERSED	|generic|tr_B8JJZ7_B8JJZ7_MOUSE_REVERSED	|generic|tr_Q3UX68_Q3UX68_MOUSE_REVERSED	|generic|tr_Q149E8_Q149E8_MOUSE_REVERSED|
"""index: 5606, intensity: 3106.0, mobility: 1.033"""	-0.353162	0.0928826	0.793364	RALEEQVSRKHW	generic|IP_887152_TX=10090_REVERSED|
"""index: 1236, intensity: 11971.0, mobility: 0.752"""	-0.353733	0.0932384	0.794675	ASLAKNGK	generic|tr_Q3THQ5_Q3THQ5_MOUSE_REVERSED	|generic|sp_Q60864_STIP1_MOUSE_REVERSED|
"""index: 9133, intensity: 5266.0, mobility: 1.050"""	-0.353932	0.0935943	0.795132	QLRPGWAPPSAPTAPPGPSARPPR	generic|IP_1062799_TX=10090_REVERSED|
"""index: 14772, intensity: 3799.0, mobility: 1.124"""	-0.354568	0.09385	0.796586	GPRMSVALVCRDHLTRTKAHLSDVEWI	generic|II_3475966_TX=10090_REVERSED|
"""index: 18942, intensity: 4531.0, mobility: 1.004"""	-0.354879	0.0942055	0.797294	EADLLAPSSAPRPR	generic|tr_S4R1Y0_S4R1Y0_MOUSE_REVERSED	|generic|sp_Q0MW30_NEU1B_MOUSE_REVERSED|
"""index: 17943, intensity: 4218.0, mobility: 0.876"""	-0.355065	0.094561	0.797717	TRTLPWRFLCLKLRF	generic|IP_3464952_TX=10090_REVERSED|
"""index: 4300, intensity: 4102.0, mobility: 0.931"""	-0.355352	0.0949165	0.798371	LVAPPIDKTEAL	generic|sp_Q5NCI0-2_URGCP_MOUSE__II_1139737_REVERSED	|generic|sp_Q5NCI0_URGCP_MOUSE_REVERSED	|generic|tr_Q6ZPP3_Q6ZPP3_MOUSE_REVERSED|
"""index: 3858, intensity: 3256.0, mobility: 0.930"""	-0.355752	0.0952381	0.799278	ETVNNDMYPIKRVQRR	generic|sp_E9QAF0_SPT31_MOUSE_REVERSED	|generic|tr_Q3V0C6_Q3V0C6_MOUSE_REVERSED|
"""index: 11119, intensity: 214847.0, mobility: 1.083"""	-0.356713	0.0955935	0.801452	PPLDGTLGPPGAELHSLPTDVQKE	generic|IP_866898_TX=10090_REVERSED|
"""index: 16776, intensity: 3478.0, mobility: 1.155"""	-0.357062	0.0959147	0.802237	SFLEQMLPTAFPHSDQ	generic|sp_O54915_NR1I2_MOUSE_REVERSED	|generic|sp_O54915-2_NR1I2_MOUSE_REVERSED|
"""index: 13482, intensity: 5450.0, mobility: 0.937"""	-0.35709	0.0960993	0.8023	TILFISEICLL	generic|IP_1070649_TX=10090_REVERSED|
"""index: 18459, intensity: 4105.0, mobility: 0.961"""	-0.358595	0.0964539	0.805669	ATCALVVLSSMKCLKQPGFGFRWAHK	generic|IP_3453823_TX=10090_REVERSED|
"""index: 1188, intensity: 3817.0, mobility: 0.795"""	-0.358786	0.0967399	0.806095	LETMLKLYSKC	generic|chr3_1_152366221_152366403_ENSMUST00000123237__IP_973769_TX=10090_REVERSED	|generic|sp_Q8R5K2_UBP33_MOUSE__chr3_1_152363980_152364051_ENSMUST00000123237__II_973764_REVERSED	|generic|sp_Q8R5K2-2_UBP33_MOUSE__chr3_1_152363980_152364051_ENSMUST00000123237__II_973764_REVERSED	|generic|tr_Q80TK2_Q80TK2_MOUSE__chr3_1_152363980_152364051_ENSMUST00000123237_REVERSED	|generic|tr_A0A0H2UKB8_A0A0H2UKB8_MOUSE__chr3_1_152363980_152364051_ENSMUST00000123237_REVERSED|
"""index: 9166, intensity: 11140.0, mobility: 1.033"""	-0.359756	0.0970943	0.808248	ERCVFGVGKSLGSIDAYPLSLIFLPDLCP	generic|IP_1027228_TX=10090_REVERSED|
"""index: 8208, intensity: 10451.0, mobility: 0.853"""	-0.35982	0.0974141	0.808388	LSSDLETKGESLHFAK	generic|IP_911425_TX=10090_REVERSED|
"""index: 15494, intensity: 2511.0, mobility: 0.929"""	-0.360337	0.0977337	0.809531	RPQRSMQITWSVPMICSNINLSRSGLFT	generic|chr14_-1_12616071_12705579_ENSMUST00000112658__IP_1102042_TX=10090_REVERSED|
"""index: 14105, intensity: 3414.0, mobility: 0.800"""	-0.360414	0.0980878	0.809702	LVSSKTAH	generic|IP_1078690_TX=10090_REVERSED|
"""index: 14897, intensity: 5936.0, mobility: 0.956"""	-0.360432	0.0984419	0.80974	YAMGGGIIMFNVKDLMNK	generic|sp_P09041_PGK2_MOUSE_REVERSED|
"""index: 11280, intensity: 9792.0, mobility: 0.990"""	-0.360535	0.098796	0.809966	LWEQSSVQRLITVSFLIQPKEMKGDEVWSISK	generic|chr16_1_20120255_20123068_ENSMUST00000023509__IP_1079180_TX=10090_REVERSED|
"""index: 17576, intensity: 96878.0, mobility: 0.980"""	-0.360891	0.0991501	0.81075	TWMSIVSMNQI	generic|IP_1121965_TX=10090_REVERSED|
"""index: 20261, intensity: 3077.0, mobility: 1.277"""	-0.361078	0.099469	0.811161	ETWERWLASPRPVQWCYK	generic|chr10_-1_11080280_11080471_ENSMUST00000105561__IP_1154081_TX=10090_REVERSED|
"""index: 15395, intensity: 2524.0, mobility: 0.876"""	-0.361674	0.0997877	0.812466	MVLAYHGRR	generic|IP_1078793_TX=10090_REVERSED|
"""index: 21854, intensity: 5190.0, mobility: 0.866"""	-0.362381	0.100035	0.814008	LSTMIKYT	generic|IP_1003500_TX=10090_REVERSED|
"""index: 10002, intensity: 320987.0, mobility: 1.038"""	-0.363968	0.100389	0.817442	IETVTHLMEIAPEELTKIQR	generic|tr_Q61925_Q61925_MOUSE__II_1072927_REVERSED	|generic|tr_A0A1D8DGT0_A0A1D8DGT0_MOUSE_REVERSED	|generic|sp_Q9WVP9_MX2_MOUSE_REVERSED|
"""index: 15223, intensity: 4274.0, mobility: 1.039"""	-0.364313	0.100742	0.818184	MIFLIVESRQYT	generic|sp_Q6ZQ18-2_EFR3B_MOUSE__chr12_-1_3999586_3999711_ENSMUST00000218545__II_3470676_REVERSED	|generic|tr_A0A1W2P7T9_A0A1W2P7T9_MOUSE__chr12_-1_3973604_3973675_ENSMUST00000219331__II_3470676_REVERSED	|generic|sp_Q6ZQ18_EFR3B_MOUSE__chr12_-1_3999586_3999711_ENSMUST00000218545_REVERSED|
"""index: 16949, intensity: 4174.0, mobility: 1.028"""	-0.364581	0.101096	0.81876	VNMGATHLARVPKGLQYGPNGSFEKEGGSHHSLFKVTFR	generic|tr_A0A5F8MPG0_A0A5F8MPG0_MOUSE__II_924050_REVERSED	|generic|sp_Q2MV57_TECT2_MOUSE__IP_924032_REVERSED	|generic|sp_Q2MV57-2_TECT2_MOUSE__IP_924032_REVERSED	|generic|II_924031_TX=10090_REVERSED|
"""index: 11579, intensity: 5008.0, mobility: 1.189"""	-0.364685	0.101378	0.818982	MFRDIISVTMYMTEQLLRFKMQVQILWDILIDRMNGTVER	generic|IP_948453_TX=10090_REVERSED|
"""index: 16546, intensity: 7583.0, mobility: 0.942"""	-0.365081	0.101659	0.819829	SANSLHDSRWNYYQFQTGSEFLFPPR	generic|tr_F6SBQ6_F6SBQ6_MOUSE__II_1024616_REVERSED	|generic|sp_Q8K1C0_ANGE2_MOUSE__chr1_1_190944966_190945091_ENSMUST00000123384_REVERSED	|generic|sp_Q8K1C0-2_ANGE2_MOUSE__chr1_1_190944966_190945091_ENSMUST00000123384_REVERSED	|generic|chr1_1_190932970_190933233_ENSMUST00000123384_REVERSED	|generic|chr1_1_190933033_190933233_ENSMUST00000123384_REVERSED	|generic|tr_A0A0A6YY82_A0A0A6YY82_MOUSE_REVERSED|
"""index: 8674, intensity: 5400.0, mobility: 0.815"""	-0.365563	0.101976	0.820857	TSTWAASPRWTCRH	generic|IP_1031670_TX=10090_REVERSED|
"""index: 4673, intensity: 2730.0, mobility: 0.931"""	-0.365871	0.102221	0.821512	APPHSQPASHLP	generic|IP_1021630_TX=10090_REVERSED|
"""index: 1332, intensity: 17749.0, mobility: 0.830"""	-0.36671	0.102573	0.823288	LLAPPLRCE	generic|IP_1073212_TX=10090_REVERSED|
"""index: 14279, intensity: 8169.0, mobility: 1.036"""	-0.366808	0.102817	0.823497	FFGYQPSLPRSCGRSTDPSPRWDTERPLQAEANRSR	generic|IP_1058265_TX=10090_REVERSED|
"""index: 12024, intensity: 4580.0, mobility: 0.910"""	-0.367517	0.103169	0.824989	EASDGTGTMQSIAVTCSRVS	generic|IP_1134741_TX=10090_REVERSED|
"""index: 16032, intensity: 5618.0, mobility: 0.979"""	-0.368081	0.103521	0.826171	MVPDLCSNFSSFVLMIENTKHIIEKWYCSSVNL	generic|tr_Q8BYI1_Q8BYI1_MOUSE_REVERSED	|generic|tr_Q9CTM7_Q9CTM7_MOUSE_REVERSED	|generic|sp_Q9R1K6_GPR34_MOUSE_REVERSED	|generic|tr_Q3USC5_Q3USC5_MOUSE_REVERSED|
"""index: 3824, intensity: 4745.0, mobility: 0.937"""	-0.368443	0.103873	0.826927	ITPTWTRWLSRCWRQ	generic|chr2_-1_66337987_66351194_ENSMUST00000112366__IP_1007767_TX=10090_REVERSED	|generic|chr2_-1_66350910_66351194_ENSMUST00000112366__IP_1007761_TX=10090_REVERSED|
"""index: 5003, intensity: 3999.0, mobility: 0.903"""	-0.368494	0.104225	0.827034	FVLPRVPSWRVAFLYK	generic|tr_A2BE91_A2BE91_MOUSE__chr2_-1_30034759_30034818_ENSMUST00000143892__II_1012365_REVERSED	|generic|sp_Q5U4F6_WDR34_MOUSE__chr2_-1_30034759_30034818_ENSMUST00000143892__II_1012365_REVERSED|
"""index: 2914, intensity: 3567.0, mobility: 0.845"""	-0.36917	0.104577	0.828441	NAAAVQGTIRDLDRQGQP	generic|IP_900825_TX=10090_REVERSED|
"""index: 6598, intensity: 3610.0, mobility: 0.883"""	-0.369197	0.10493	0.828497	AQAWVMFANMPRKVHPKAKLTGGGGGRVP	generic|tr_G3UWS3_G3UWS3_MOUSE__II_1069197_REVERSED	|generic|tr_Q8CBZ8_Q8CBZ8_MOUSE_REVERSED	|generic|tr_Q8CCB9_Q8CCB9_MOUSE_REVERSED	|generic|tr_Q80V52_Q80V52_MOUSE_REVERSED	|generic|sp_Q04886_SOX8_MOUSE_REVERSED|
"""index: 3988, intensity: 4824.0, mobility: 0.856"""	-0.369257	0.105245	0.82862	TSSKQHGSVIVAATAFK	generic|sp_Q9Z2B2_UCP5_MOUSE__chrX_1_48651933_48652058_ENSMUST00000134757_REVERSED|
"""index: 6247, intensity: 3957.0, mobility: 0.840"""	-0.369702	0.105597	0.829542	IELGPDPVM	generic|IP_1124344_TX=10090_REVERSED|
"""index: 20709, intensity: 4288.0, mobility: 0.819"""	-0.369748	0.105949	0.829638	DGDFMNKL	generic|tr_A0A5F8MQ25_A0A5F8MQ25_MOUSE__chr15_1_89275453_89275521_ENSMUST00000226875_REVERSED	|generic|tr_Q6A018_Q6A018_MOUSE__chr15_1_89275453_89275521_ENSMUST00000226875_REVERSED	|generic|tr_G3X9K4_G3X9K4_MOUSE__chr15_1_89275453_89275521_ENSMUST00000226875_REVERSED	|generic|sp_Q8R3Q2_PP6R2_MOUSE__chr15_1_89275453_89275521_ENSMUST00000226875_REVERSED|
"""index: 17097, intensity: 21888.0, mobility: 0.796"""	-0.370314	0.106263	0.830805	FHLLTGREGCGQWY	generic|IP_3476729_TX=10090_REVERSED|
"""index: 6178, intensity: 7292.0, mobility: 1.130"""	-0.370432	0.106615	0.831048	MPFLKVAFQDETMVPYLSDELHRLYFQVT	generic|tr_F5H8M8_F5H8M8_MOUSE_REVERSED	|generic|sp_D3Z750_MRO2A_MOUSE_REVERSED|
"""index: 20858, intensity: 2594.0, mobility: 1.184"""	-0.370866	0.106967	0.831938	FFFVCMQPVSTPWESLL	generic|IP_1020859_TX=10090_REVERSED|
"""index: 17487, intensity: 3629.0, mobility: 1.013"""	-0.371246	0.107281	0.832717	QKINRKEHMEITKKMQIKEAHHQK	generic|IP_1121753_TX=10090_REVERSED|
"""index: 14134, intensity: 7012.0, mobility: 0.892"""	-0.371649	0.107519	0.833539	LNDIHQKGFKSFQANIWKTF	generic|sp_P11531_DMD_MOUSE__chrX_1_85144125_85144169_ENSMUST00000146331__II_832695_REVERSED	|generic|II_832699_TX=10090_REVERSED|
"""index: 12771, intensity: 11570.0, mobility: 0.984"""	-0.372618	0.107871	0.835506	ALTMELNGKLGLLAPVLIFVETVNKFVEWHQ	generic|tr_B2RQZ3_B2RQZ3_MOUSE__chr11_1_31081597_31081626_ENSMUST00000137306_REVERSED|
"""index: 31451, intensity: 2857.0, mobility: 1.037"""	-0.37347	0.108222	0.837225	ECLRRMDEVKKKWITIAEHLINI	generic|sp_E9PVB3_CC175_MOUSE_REVERSED|
"""index: 7734, intensity: 3622.0, mobility: 1.022"""	-0.373577	0.108573	0.83744	RTHKDRSGVFYPGDSHRPDR	generic|IP_1000733_TX=10090_REVERSED|
"""index: 14856, intensity: 4595.0, mobility: 0.843"""	-0.37362	0.108887	0.837527	QMRNVVYLLAVPNFNMYTSRLLRGGSSS	generic|IP_874252_TX=10090_REVERSED|
"""index: 5600, intensity: 5158.0, mobility: 1.114"""	-0.374236	0.109199	0.838759	LSRAKTAHKACVPHT	generic|IP_874454_TX=10090_REVERSED|
"""index: 29941, intensity: 19786.0, mobility: 1.207"""	-0.37501	0.109512	0.840301	PQFKYGTLVFFALTSSEVLLQYLWQWQFPVAVQLLIAIIRTFYIYCI	generic|tr_Q9CU01_Q9CU01_MOUSE__chr17_-1_57235294_57235338_ENSMUST00000232778__II_3462578_REVERSED	|generic|sp_Q91WD0_GP108_MOUSE__chr17_-1_57238026_57238163_ENSMUST00000232778__II_3462578_REVERSED	|generic|sp_Q91WD0-2_GP108_MOUSE__chr17_-1_57238026_57238163_ENSMUST00000232778__II_3462578_REVERSED|
"""index: 13364, intensity: 4181.0, mobility: 0.930"""	-0.375765	0.109825	0.841798	LEEATTVEEWTTDFQYFSVMTIPSHPLLSM	generic|IP_3477156_TX=10090_REVERSED|
"""index: 11807, intensity: 3691.0, mobility: 0.868"""	-0.375818	0.110098	0.841902	LDSDIKVTRHFWER	generic|sp_Q91YR7_PRP6_MOUSE__chr2_1_181631447_181631533_ENSMUST00000139955_REVERSED|
"""index: 12614, intensity: 23598.0, mobility: 0.927"""	-0.376462	0.110449	0.843168	MKEEAQLHKK	generic|tr_F6U6G6_F6U6G6_MOUSE__II_1096047_REVERSED	|generic|tr_Q3UJA9_Q3UJA9_MOUSE_REVERSED	|generic|sp_Q8C006_TRI35_MOUSE_REVERSED	|generic|tr_A0A0R4J031_A0A0R4J031_MOUSE_REVERSED|
"""index: 15164, intensity: 5168.0, mobility: 1.058"""	-0.376843	0.110799	0.843916	LEAVTDDAMQSIQK	generic|sp_Q9D6S7_RRFM_MOUSE_REVERSED|
"""index: 1862, intensity: 4272.0, mobility: 0.950"""	-0.376864	0.11115	0.843957	NPEPRPEQWEM	generic|sp_Q91VU8_PTOV1_MOUSE__chr7_-1_44867189_44867242_ENSMUST00000207393__II_889782_REVERSED	|generic|tr_A0A140LJ23_A0A140LJ23_MOUSE__chr7_-1_44864758_44864799_ENSMUST00000208765__II_889782_REVERSED	|generic|IP_889779_TX=10090_REVERSED	|generic|IP_889778_TX=10090_REVERSED	|generic|tr_A0A140LJ65_A0A140LJ65_MOUSE__chr7_-1_44864758_44864799_ENSMUST00000208765_REVERSED|
"""index: 14812, intensity: 3407.0, mobility: 1.130"""	-0.376903	0.111462	0.844033	VFPCDPAAELKEVLEELRDAEPGLGGVRL	generic|sp_G5E8P0_GCP6_MOUSE__II_1090635_REVERSED	|generic|tr_E9Q6P4_E9Q6P4_MOUSE__II_1090635_REVERSED	|generic|sp_G5E8P0-2_GCP6_MOUSE_REVERSED|
"""index: 15000, intensity: 4931.0, mobility: 1.000"""	-0.3772	0.111812	0.844614	GTEFFWFLCVFLCFCVFLFYKIHIPKTHMYTTQM	generic|IP_1047265_TX=10090_REVERSED|
"""index: 11454, intensity: 13315.0, mobility: 0.774"""	-0.377212	0.112123	0.844637	APSCSVLMRVPRP	generic|chr2_1_118916161_118916457_ENSMUST00000151162__IP_1003465_TX=10090_REVERSED|
"""index: 29011, intensity: 6805.0, mobility: 1.086"""	-0.377257	0.112474	0.844725	QCRLHDELASSPLLSKSSYESRRKSACQAVVAQGDEGLLSPSPA	generic|tr_D3Z468_D3Z468_MOUSE__II_1147555_REVERSED	|generic|sp_Q6DID5_PWP3A_MOUSE__chr10_1_80241821_80241889_ENSMUST00000125784__II_1147530_REVERSED|
"""index: 14218, intensity: 3758.0, mobility: 1.048"""	-0.377304	0.112824	0.844817	ELQTAVQAVQHQLGQFDFIRKGFQMREKI	generic|sp_Q9DBL1_ACDSB_MOUSE__chr7_1_131441217_131441348_ENSMUST00000156261__II_877965_REVERSED	|generic|tr_Q7TMY2_Q7TMY2_MOUSE__chr7_1_131441217_131441348_ENSMUST00000156261__II_877965_REVERSED	|generic|tr_E9Q5L3_E9Q5L3_MOUSE__chr7_1_131441217_131441348_ENSMUST00000156261_REVERSED|
"""index: 16677, intensity: 5316.0, mobility: 1.128"""	-0.377311	0.113056	0.84483	NNDMSLVVSTDSVQNQMQSLEAEYIMRYFNIQDTLSDVKAELEVK	generic|tr_A0A6B9SLG6_A0A6B9SLG6_MOUSE_REVERSED	|generic|tr_A0A6C0WZK9_A0A6C0WZK9_MOUSE_REVERSED	|generic|tr_Q99MH7_Q99MH7_MOUSE_REVERSED	|generic|sp_Q8BGZ7_K2C75_MOUSE_REVERSED|
"""index: 16766, intensity: 7328.0, mobility: 1.025"""	-0.378656	0.113247	0.847439	PPSMPASPAVPSWQICCRKFRLDTRMGKPALMWS	generic|IP_953724_TX=10090_REVERSED|
"""index: 22804, intensity: 32598.0, mobility: 1.029"""	-0.380369	0.113557	0.85072	VRMGHGRKRPV	generic|sp_P18911-3_RARG_MOUSE_REVERSED|
"""index: 6650, intensity: 5557.0, mobility: 0.884"""	-0.380727	0.113787	0.8514	DMLADELLPTVAYIYDK	generic|tr_Q8C839_Q8C839_MOUSE__chr1_-1_54987334_54987489_ENSMUST00000190175__II_1039326_REVERSED	|generic|chr1_-1_54990239_54990457_ENSMUST00000190175__II_1039320_TX=10090_REVERSED	|generic|sp_Q99NB9_SF3B1_MOUSE_REVERSED	|generic|tr_G5E866_G5E866_MOUSE__chr1_-1_54987334_54987489_ENSMUST00000190175_REVERSED|
"""index: 14066, intensity: 4270.0, mobility: 1.150"""	-0.382433	0.114136	0.854611	PGMKVNCQIKLQLAKIRDCVNEQSFVRV	generic|tr_E9Q3M9_E9Q3M9_MOUSE_REVERSED|
"""index: 7625, intensity: 8886.0, mobility: 0.982"""	-0.382683	0.114246	0.855078	VLAPVSMVHIIFP	generic|sp_Q9ES34_UBE3B_MOUSE__chr5_1_114387190_114387282_ENSMUST00000130169__II_933843_REVERSED|
"""index: 25976, intensity: 6829.0, mobility: 1.093"""	-0.384654	0.114554	0.858722	YFISKREWGQIEDQFCHSSHLMCEYLSIRRDVSFFNELMK	generic|II_1791055_TX=10090_REVERSED|
"""index: 11193, intensity: 4525.0, mobility: 0.846"""	-0.384872	0.114743	0.859121	LDPKRVRSSQPHEMGVLTSTM	generic|IP_975306_TX=10090_REVERSED|
"""index: 13286, intensity: 29630.0, mobility: 1.170"""	-0.386047	0.11509	0.861258	RAQSTPVTIHLTLLQNLSCMVIRGWCGAYC	generic|IP_1153942_TX=10090_REVERSED|
"""index: 4590, intensity: 3139.0, mobility: 0.850"""	-0.386077	0.115398	0.861312	CTPLAKPGGQHVNHY	generic|IP_957990_TX=10090_REVERSED	|generic|IP_957992_TX=10090_REVERSED	|generic|IP_958002_TX=10090_REVERSED|
"""index: 12470, intensity: 4741.0, mobility: 1.107"""	-0.386392	0.115746	0.861882	AMWTLSPSWALGMQR	generic|chr15_1_101193941_101194096_ENSMUST00000000544__IP_1082552_TX=10090_REVERSED|
"""index: 24289, intensity: 3706.0, mobility: 0.967"""	-0.386715	0.116053	0.862464	DTLPHRSLLKFFSSCNHRLLWMT	generic|IP_3482024_TX=10090_REVERSED|
"""index: 23168, intensity: 5870.0, mobility: 0.841"""	-0.386993	0.11636	0.862963	MVPLVAGVLV	generic|sp_Q61477_NBL1_MOUSE__II_957132_REVERSED|
"""index: 28457, intensity: 6051.0, mobility: 0.966"""	-0.387195	0.116667	0.863325	TTSEGQTRMNSRL	generic|IP_893983_TX=10090_REVERSED	|generic|IP_893992_TX=10090_REVERSED|
"""index: 16831, intensity: 4046.0, mobility: 1.039"""	-0.387406	0.117014	0.863703	PPPPPPIGPMGPLPPPPPPVVGPLPPPP	generic|tr_Q3U4Y4_Q3U4Y4_MOUSE__chrX_1_129957265_129957363_ENSMUST00000127577__II_830685_REVERSED	|generic|II_830678_TX=10090_REVERSED	|generic|tr_Q8C414_Q8C414_MOUSE__chrX_1_129957265_129957363_ENSMUST00000127577_REVERSED	|generic|tr_E9Q4U7_E9Q4U7_MOUSE__chrX_1_129957265_129957363_ENSMUST00000127577_REVERSED	|generic|sp_O70566_DIAP2_MOUSE__chrX_1_129957265_129957363_ENSMUST00000127577_REVERSED	|generic|tr_Q6W4W7_Q6W4W7_MOUSE__chrX_1_129957265_129957363_ENSMUST00000127577_REVERSED	|generic|tr_K4PWM5_K4PWM5_MOUSE__chrX_1_129957265_129957363_ENSMUST00000127577_REVERSED|
"""index: 19997, intensity: 3927.0, mobility: 0.910"""	-0.387678	0.117361	0.864189	LGAWGDWFDQHANGLDLVQ	generic|tr_Q80YN9_Q80YN9_MOUSE_REVERSED	|generic|tr_Q7TPY4_Q7TPY4_MOUSE_REVERSED|
"""index: 19445, intensity: 3229.0, mobility: 0.972"""	-0.387684	0.117545	0.864199	PAVSPEERGFYPASAHGKVQTATPSPLL	generic|II_3474424_TX=10090_REVERSED	|generic|sp_Q59J78_NDUF2_MOUSE__chr13_-1_108052706_108052855_ENSMUST00000223734_REVERSED|
"""index: 2759, intensity: 2937.0, mobility: 0.804"""	-0.3885	0.117892	0.86565	QHIMFASVVNQLNAPNK	generic|IP_3461281_TX=10090_REVERSED|
"""index: 19917, intensity: 4199.0, mobility: 0.938"""	-0.389272	0.118239	0.86701	SLCVLTEPPPE	generic|IP_956757_TX=10090_REVERSED|
"""index: 11057, intensity: 10872.0, mobility: 1.096"""	-0.389299	0.118585	0.867057	FISNVLQYGASAAISLLLLQMDPQRTERLYKLFSTLATTVEYTA	generic|IP_871631_TX=10090_REVERSED|
"""index: 8992, intensity: 163956.0, mobility: 1.088"""	-0.389316	0.118891	0.867089	TDDMGLIVELAPLIGMNSLTKFFADRNQPQLTQSFACFEKLFNV	generic|sp_Q6P2K6_P4R3A_MOUSE__chr12_-1_101043439_101043492_ENSMUST00000223091__II_3504089_REVERSED	|generic|tr_E9Q481_E9Q481_MOUSE__chr12_-1_101043439_101043492_ENSMUST00000223091__II_3504089_REVERSED|
"""index: 18453, intensity: 5799.0, mobility: 0.931"""	-0.389646	0.119237	0.867667	FVQYFQERL	generic|IP_3462186_TX=10090_REVERSED|
"""index: 29229, intensity: 120197.0, mobility: 1.017"""	-0.38999	0.119543	0.868268	TSTKAKKDDSGTGD	generic|sp_TAU_HUMAN__REVERSED|
"""index: 1129, intensity: 3651.0, mobility: 0.827"""	-0.390357	0.119765	0.868907	APHWAGFLR	generic|tr_Q2M2N5_Q2M2N5_MOUSE__chr10_1_81261463_81261546_ENSMUST00000128576__II_1146868_REVERSED	|generic|tr_A0A0R4J1N6_A0A0R4J1N6_MOUSE__chr10_1_81261804_81261872_ENSMUST00000128576__II_1146883_REVERSED	|generic|sp_P41242_MATK_MOUSE__chr10_1_81261804_81261872_ENSMUST00000128576__II_1146883_REVERSED	|generic|sp_P41242-2_MATK_MOUSE__chr10_1_81261804_81261872_ENSMUST00000128576__II_1146883_REVERSED|
"""index: 16883, intensity: 5057.0, mobility: 0.979"""	-0.390502	0.120111	0.86916	GASHSRPLPQPDTTVVFPLRSYPRVSAGSQEM	generic|IP_1110424_TX=10090_REVERSED|
"""index: 23034, intensity: 6247.0, mobility: 1.002"""	-0.390711	0.120457	0.869522	LHDKGLFHRR	generic|tr_A0A571BED8_A0A571BED8_MOUSE__chr11_-1_74395775_74395891_ENSMUST00000047488__II_1135417_REVERSED	|generic|sp_Q5SVL6_RPGP2_MOUSE__chr11_-1_74395775_74395891_ENSMUST00000047488__II_1135417_REVERSED	|generic|tr_A0A171EBK8_A0A171EBK8_MOUSE__chr11_-1_74395775_74395891_ENSMUST00000047488_REVERSED|
"""index: 4334, intensity: 4392.0, mobility: 0.931"""	-0.390932	0.120761	0.869904	PEKISCSSRESSCSGPHSASRKMM	generic|sp_Q9ERS4_PKHA3_MOUSE_REVERSED|
"""index: 10483, intensity: 9097.0, mobility: 1.012"""	-0.391368	0.121107	0.870657	WTRQMIKGNSAWGQSASARHM	generic|IP_1070143_TX=10090_REVERSED|
"""index: 7245, intensity: 26993.0, mobility: 0.793"""	-0.391451	0.121453	0.870801	VHATPGGPR	generic|IP_3468128_TX=10090_REVERSED|
"""index: 18449, intensity: 3598.0, mobility: 0.957"""	-0.391467	0.121799	0.870828	MEKAQNWVDQELPNPPLQPLSFK	generic|tr_A0A494B8X5_A0A494B8X5_MOUSE_REVERSED|
"""index: 1001, intensity: 2984.0, mobility: 0.785"""	-0.391515	0.122145	0.87091	FLQVGPPM	generic|IP_997966_TX=10090_REVERSED|
"""index: 12133, intensity: 3634.0, mobility: 0.867"""	-0.391593	0.122491	0.871044	WWPWMQISTASSCL	generic|chr2_-1_120325449_120326121_ENSMUST00000028752__IP_1009021_TX=10090_REVERSED|
"""index: 29291, intensity: 6269.0, mobility: 1.042"""	-0.391748	0.122837	0.87131	PTRQVAPGLFILM	generic|II_3480015_TX=10090_REVERSED|
"""index: 11826, intensity: 5641.0, mobility: 1.087"""	-0.392317	0.123183	0.872284	EVIWKEYREIDAASVSKSIKKLAMEFDEMTTPMHMAERSLNR	generic|tr_E9PZI6_E9PZI6_MOUSE__II_1154263_REVERSED	|generic|sp_Q9WV86_KTNA1_MOUSE__II_1154263_REVERSED	|generic|tr_E9QKG2_E9QKG2_MOUSE__II_1154263_REVERSED|
"""index: 13532, intensity: 5540.0, mobility: 0.924"""	-0.392399	0.123529	0.872425	NLPARAAPARPSLPAVMPDGPGQW	generic|chr9_-1_108114717_108114938_ENSMUST00000035208__IP_843293_TX=10090_REVERSED|
"""index: 16451, intensity: 22981.0, mobility: 1.007"""	-0.39242	0.123661	0.87246	IQQAVAEVIPMVMAATSTNSLWMSLFATSSMFGLTL	generic|sp_Q9JHI4_S13A1_MOUSE_REVERSED	|generic|sp_Q9JHI4-2_S13A1_MOUSE_REVERSED|
"""index: 14653, intensity: 3614.0, mobility: 0.777"""	-0.394848	0.123879	0.876552	ASRLASIPYPP	generic|sp_Q9DBX7_HEYL_MOUSE_REVERSED|
"""index: 12847, intensity: 4131.0, mobility: 0.931"""	-0.395376	0.124095	0.877427	YSSSVRPEVKEDKMLSVDRQL	generic|IP_907365_TX=10090_REVERSED|
"""index: 8330, intensity: 15046.0, mobility: 1.126"""	-0.396403	0.124397	0.87912	QDNLDLNIFGPINKAYETIEQVAEVSRFQCGQFIRIAVEKSQEQ	generic|tr_A0N0C8_A0N0C8_MOUSE__chr6_1_92152393_92152425_ENSMUST00000146175_REVERSED	|generic|tr_M1VPI1_M1VPI1_MOUSE__chr6_1_92152393_92152425_ENSMUST00000146175_REVERSED	|generic|sp_P37238_PPARG_MOUSE__chr6_1_92152393_92152425_ENSMUST00000146175_REVERSED	|generic|sp_P37238-2_PPARG_MOUSE__chr6_1_92152393_92152425_ENSMUST00000146175_REVERSED	|generic|tr_Q4FJR2_Q4FJR2_MOUSE__chr6_1_92152393_92152425_ENSMUST00000146175_REVERSED	|generic|tr_Q6GU14_Q6GU14_MOUSE__chr6_1_92152393_92152425_ENSMUST00000146175_REVERSED	|generic|tr_Q6TQE4_Q6TQE4_MOUSE_REVERSED|
"""index: 18390, intensity: 68976.0, mobility: 0.934"""	-0.397036	0.124742	0.880154	PAELDILAVAEEDTIGEELYFEV	generic|tr_Q9ERM4_Q9ERM4_MOUSE__chr6_1_115926260_115926325_ENSMUST00000141305__II_908755_REVERSED	|generic|tr_Q8C5U2_Q8C5U2_MOUSE__chr6_1_115926260_115926325_ENSMUST00000141305__II_908735_REVERSED	|generic|sp_Q6NWV3_IF122_MOUSE__chr6_1_115926260_115926325_ENSMUST00000141305__II_908735_REVERSED	|generic|tr_E9Q9G8_E9Q9G8_MOUSE__chr6_1_115926260_115926325_ENSMUST00000141305__II_908735_REVERSED	|generic|sp_Q6NWV3-2_IF122_MOUSE__chr6_1_115926260_115926325_ENSMUST00000141305_REVERSED|
"""index: 16376, intensity: 3194.0, mobility: 0.936"""	-0.397046	0.125043	0.88017	HIYIETCANQGRTGGDLLKQCRALQAKFDTKMN	generic|sp_Q9DCH2_POP7_MOUSE_REVERSED|
"""index: 20992, intensity: 4875.0, mobility: 1.011"""	-0.397381	0.125344	0.880715	YVKKSTPTAEEED	generic|tr_F2Z493_F2Z493_MOUSE_REVERSED	|generic|tr_O89008_O89008_MOUSE_REVERSED	|generic|tr_Q3SXV1_Q3SXV1_MOUSE_REVERSED|
"""index: 1732, intensity: 2675.0, mobility: 0.798"""	-0.397736	0.125645	0.881289	EDPLIYED	generic|sp_Q0P5X1_LRIQ1_MOUSE_REVERSED	|generic|sp_Q0P5X1-2_LRIQ1_MOUSE_REVERSED	|generic|tr_D3Z1J9_D3Z1J9_MOUSE_REVERSED|
"""index: 21533, intensity: 3624.0, mobility: 1.238"""	-0.398224	0.12599	0.882078	EALTKFHGSVASGVTLGLSPLHIFVGSYVCGQFFM	generic|IP_1089225_TX=10090_REVERSED|
"""index: 15956, intensity: 3259.0, mobility: 0.954"""	-0.398352	0.12629	0.882283	ILFKTETELEEVVLNVGLAGPNLMQLLQYKEM	generic|tr_B0R044_B0R044_MOUSE_REVERSED|
"""index: 15375, intensity: 8547.0, mobility: 1.081"""	-0.398442	0.126635	0.882428	EAATAAAEATAAEPAE	generic|IP_1145030_TX=10090_REVERSED	|generic|IP_1145033_TX=10090_REVERSED	|generic|IP_1145034_TX=10090_REVERSED|
"""index: 27893, intensity: 5129.0, mobility: 1.063"""	-0.398528	0.126935	0.882566	TLEEGVSGDLSRRL	generic|IP_2469024_TX=10090_REVERSED|
"""index: 4287, intensity: 20476.0, mobility: 1.095"""	-0.399572	0.127191	0.88423	YVPSTMKIEWFHQ	generic|sp_Q571F5-4_SPSB3_MOUSE__chr17_1_24891406_24891570_ENSMUST00000117890__II_1071599_REVERSED	|generic|chr17_1_24890615_24890779_ENSMUST00000134932__II_1071589_TX=10090_REVERSED	|generic|chr17_1_24890591_24890779_ENSMUST00000134932__II_1071589_TX=10090_REVERSED	|generic|sp_Q571F5_SPSB3_MOUSE__chr17_1_24891560_24891703_ENSMUST00000068508__II_1071600_REVERSED	|generic|sp_Q571F5-2_SPSB3_MOUSE__chr17_1_24891560_24891703_ENSMUST00000068508__II_1071600_REVERSED	|generic|sp_Q571F5-3_SPSB3_MOUSE__chr17_1_24891560_24891703_ENSMUST00000068508__II_1071600_REVERSED	|generic|tr_D3YW96_D3YW96_MOUSE__chr17_1_24891560_24891703_ENSMUST00000068508__II_1071600_REVERSED	|generic|tr_E9PW49_E9PW49_MOUSE__chr17_1_24891560_24891703_ENSMUST00000068508__II_1071600_REVERSED|
"""index: 24999, intensity: 3937.0, mobility: 1.015"""	-0.400282	0.127491	0.885352	NQVETQLWKIL	generic|tr_Q3UQ71_Q3UQ71_MOUSE_REVERSED	|generic|sp_P34914_HYES_MOUSE_REVERSED	|generic|sp_P34914-2_HYES_MOUSE_REVERSED	|generic|tr_A8JYK8_A8JYK8_MOUSE_REVERSED|
"""index: 15790, intensity: 3072.0, mobility: 1.153"""	-0.40107	0.127835	0.886588	VERENMKWTAQVPRSYQCLLEASGGEEVVLD	generic|tr_A0A571BEB2_A0A571BEB2_MOUSE_REVERSED|
"""index: 13827, intensity: 3345.0, mobility: 0.931"""	-0.40116	0.128135	0.88673	MTISNDLKRLMLLMMILI	generic|IP_3487096_TX=10090_REVERSED|
"""index: 13859, intensity: 3932.0, mobility: 0.996"""	-0.401366	0.128478	0.88705	DQNRHVLAPPEQGRHWLIRTAISVVCGSARCEYEK	generic|IP_1017487_TX=10090_REVERSED|
"""index: 5718, intensity: 2732.0, mobility: 0.819"""	-0.401533	0.128822	0.887309	VDQNAEKHHLIQRE	generic|sp_Q69Z69_ESCO1_MOUSE__II_1057934_REVERSED	|generic|tr_Q3ULS5_Q3ULS5_MOUSE_REVERSED	|generic|sp_Q69Z69-3_ESCO1_MOUSE_REVERSED|
"""index: 26715, intensity: 8992.0, mobility: 1.010"""	-0.401678	0.129165	0.887535	MFFAMAWMYYTEDHQQARERLLHDKVAGMLPNYCNELFESCFDRLFLR	generic|sp_Q9R1X4_TIM_MOUSE__II_1146237_REVERSED	|generic|tr_H7BX89_H7BX89_MOUSE_REVERSED	|generic|tr_Q3U574_Q3U574_MOUSE_REVERSED	|generic|sp_Q9R1X4-2_TIM_MOUSE_REVERSED	|generic|sp_Q9R1X4-3_TIM_MOUSE_REVERSED|
"""index: 25393, intensity: 4386.0, mobility: 0.906"""	-0.401841	0.129464	0.887788	AYWVIRHS	generic|IP_985483_TX=10090_REVERSED|
"""index: 8046, intensity: 8593.0, mobility: 0.897"""	-0.402394	0.129719	0.888642	CLKSLLEKQRKRRGPPCGGQGGGQSQL	generic|IP_871217_TX=10090_REVERSED|
"""index: 11998, intensity: 4016.0, mobility: 0.821"""	-0.402854	0.129839	0.889348	VLISDLPVT	generic|tr_E9Q7T4_E9Q7T4_MOUSE__chr12_1_35078981_35079016_ENSMUST00000221272_REVERSED	|generic|sp_Q6PHS6_SNX13_MOUSE__chr12_1_35078981_35079016_ENSMUST00000221272_REVERSED	|generic|tr_E9QNG6_E9QNG6_MOUSE__chr12_1_35078981_35079016_ENSMUST00000221272_REVERSED	|generic|chr12_1_35103053_35103148_ENSMUST00000221272_REVERSED	|generic|tr_Q3U457_Q3U457_MOUSE__chr12_1_35078981_35079016_ENSMUST00000221272_REVERSED	|generic|tr_Q3V091_Q3V091_MOUSE_REVERSED	|generic|tr_Q3TCG6_Q3TCG6_MOUSE__chr12_1_35078981_35079016_ENSMUST00000221272_REVERSED	|generic|tr_Q6NX82_Q6NX82_MOUSE__chr12_1_35078981_35079016_ENSMUST00000221272_REVERSED|
"""index: 27851, intensity: 12362.0, mobility: 0.982"""	-0.403562	0.129959	0.890428	FADELQKEPKKTQKHKAQK	generic|IP_926831_TX=10090_REVERSED|
"""index: 28497, intensity: 4998.0, mobility: 1.031"""	-0.404152	0.130256	0.891321	RTASAQAGSPHRL	generic|chr3_-1_131302943_131303038_ENSMUST00000106337_REVERSED|
"""index: 23856, intensity: 3432.0, mobility: 1.076"""	-0.40423	0.130509	0.89144	QMQQVMGPALQRIMIRVGRGR	generic|sp_Q9QYJ0_DNJA2_MOUSE__chr8_-1_85553183_85553380_ENSMUST00000211630_REVERSED	|generic|tr_Q3TFF0_Q3TFF0_MOUSE__chr8_-1_85553183_85553380_ENSMUST00000211630_REVERSED|
"""index: 1190, intensity: 3712.0, mobility: 0.952"""	-0.404538	0.130806	0.891903	RFRDNAPDWV	generic|sp_B7ZWI3_TMM92_MOUSE_REVERSED	|generic|sp_B7ZWI3-2_TMM92_MOUSE_REVERSED|
"""index: 16250, intensity: 6637.0, mobility: 0.845"""	-0.405083	0.131103	0.892721	LDISLNECIPGVISLLKLKPF	generic|IP_1140804_TX=10090_REVERSED|
"""index: 20409, intensity: 31860.0, mobility: 0.897"""	-0.406106	0.131444	0.894241	RFADKQRR	generic|IP_3465352_TX=10090_REVERSED|
"""index: 3127, intensity: 2586.0, mobility: 1.047"""	-0.406131	0.131741	0.894278	TMLSVSQPSGLEPT	generic|sp_Q6P1G0_HEAT6_MOUSE__II_1129401_REVERSED|
"""index: 11095, intensity: 8803.0, mobility: 1.179"""	-0.406417	0.132082	0.8947	PYIWLQAVTGVQQLR	generic|sp_Q9CW42_MARC1_MOUSE_REVERSED	|generic|tr_D3YZZ3_D3YZZ3_MOUSE_REVERSED|
"""index: 18355, intensity: 3544.0, mobility: 0.995"""	-0.406619	0.132378	0.894997	EQIERVLFGQSLCPHIAMVIRDGM	generic|IP_1084801_TX=10090_REVERSED|
"""index: 16951, intensity: 4514.0, mobility: 0.897"""	-0.406735	0.132448	0.895168	RMKDMKGTSNLIDIDKILIR	generic|IP_947587_TX=10090_REVERSED|
"""index: 8205, intensity: 205402.0, mobility: 1.086"""	-0.40752	0.132789	0.896315	KKVTQEWMHVKDQDEKLQNKEFDLQIGLRTKQNEFELR	generic|sp_Q9CU62_SMC1A_MOUSE__chrX_1_152037591_152037701_ENSMUST00000135172__II_829704_REVERSED|
"""index: 15390, intensity: 4848.0, mobility: 1.020"""	-0.407577	0.133129	0.896397	TCLLRLRGVTCFPPSSSVLRSPLAHTLGGSSMKKWL	generic|IP_834008_TX=10090_REVERSED|
"""index: 15652, intensity: 2959.0, mobility: 0.803"""	-0.40759	0.13347	0.896416	KELAGLHKYFRAM	generic|tr_E0CZC9_E0CZC9_MOUSE_REVERSED|
"""index: 19381, intensity: 4413.0, mobility: 0.876"""	-0.407621	0.13381	0.896461	MRMTRQRV	generic|sp_P61793-2_LPAR1_MOUSE_REVERSED	|generic|tr_Q544V2_Q544V2_MOUSE_REVERSED|
"""index: 21811, intensity: 4134.0, mobility: 0.905"""	-0.407655	0.13415	0.89651	RSDRALPAHK	generic|tr_A0A5F8MPP7_A0A5F8MPP7_MOUSE_REVERSED	|generic|sp_A2AAY5_SPD2B_MOUSE_REVERSED	|generic|tr_B9EJ37_B9EJ37_MOUSE_REVERSED|
"""index: 8929, intensity: 5313.0, mobility: 0.868"""	-0.40797	0.134491	0.896967	RMLRNRRAEEEAMRFQAQAQQLLS	generic|tr_Q3UZS1_Q3UZS1_MOUSE__II_986106_REVERSED	|generic|sp_Q6ZPY2_SMG5_MOUSE__chr3_1_88342901_88343044_ENSMUST00000192009__II_986124_REVERSED|
"""index: 10027, intensity: 42166.0, mobility: 1.092"""	-0.408201	0.134786	0.897301	YAQIMNLAQRGRRRRNRRFTGMMNPKEKDFGLLSRRAPQ	generic|chr5_1_3928432_3948831_ENSMUST00000143365__IP_947073_TX=10090_REVERSED|
"""index: 10484, intensity: 4857.0, mobility: 0.946"""	-0.408724	0.135126	0.898053	NRQAPDFLTW	generic|chr1_-1_173337043_173338168_ENSMUST00000111220_REVERSED|
"""index: 3680, intensity: 5982.0, mobility: 0.935"""	-0.408998	0.13542	0.898445	MRRFFVQTMS	generic|tr_A2AJQ2_A2AJQ2_MOUSE__chr4_-1_11289666_11289713_ENSMUST00000142005__II_966752_REVERSED	|generic|sp_A2AJQ3_D19L4_MOUSE__chr4_-1_11285050_11285088_ENSMUST00000142005_REVERSED	|generic|sp_A2AJQ3-2_D19L4_MOUSE__chr4_-1_11285050_11285088_ENSMUST00000142005_REVERSED	|generic|tr_A2AJQ1_A2AJQ1_MOUSE__chr4_-1_11285050_11285088_ENSMUST00000142005_REVERSED|
"""index: 10065, intensity: 10315.0, mobility: 0.851"""	-0.40919	0.135622	0.89872	EEFNRSNPTELFRSTPGKGEKQV	generic|tr_E9Q7B5_E9Q7B5_MOUSE__II_1034239_REVERSED	|generic|tr_E9QPX8_E9QPX8_MOUSE__II_1034239_REVERSED	|generic|tr_Q3UPG8_Q3UPG8_MOUSE__II_1034239_REVERSED	|generic|tr_F8VQE0_F8VQE0_MOUSE_REVERSED	|generic|sp_Q02789_CAC1S_MOUSE_REVERSED	|generic|sp_Q02789-2_CAC1S_MOUSE_REVERSED|
"""index: 16274, intensity: 3061.0, mobility: 0.859"""	-0.410558	0.135962	0.900655	VQVGSIRFTPGKVKGL	generic|sp_P40201_CHD1_MOUSE__II_1070814_REVERSED	|generic|tr_G3UWS6_G3UWS6_MOUSE_REVERSED|
"""index: 10000, intensity: 4372.0, mobility: 1.175"""	-0.411009	0.136256	0.901287	SFEKYVFTCVFDIFGVQLKPLEAAKNRDMMPIPQQDLVTREL	generic|tr_Q8CA78_Q8CA78_MOUSE__II_935131_REVERSED	|generic|tr_A1L371_A1L371_MOUSE__II_935131_REVERSED	|generic|tr_A2VDG2_A2VDG2_MOUSE__II_935131_REVERSED	|generic|sp_P23440_PDE6B_MOUSE__II_935131_REVERSED	|generic|sp_P23440-2_PDE6B_MOUSE__II_935131_REVERSED|
"""index: 14938, intensity: 2859.0, mobility: 1.189"""	-0.411411	0.136503	0.901847	DLEKQAWELEEVEQELK	generic|sp_Q7M6U3_TEX14_MOUSE_REVERSED	|generic|sp_Q7M6U3-2_TEX14_MOUSE_REVERSED|
"""index: 5219, intensity: 3914.0, mobility: 0.898"""	-0.412139	0.136796	0.902853	DNVDMVKVRLELPRELDEGRSNL	generic|sp_Q7TMD7_DSG4_MOUSE_REVERSED	|generic|tr_A1IGX7_A1IGX7_MOUSE_REVERSED|
"""index: 9308, intensity: 4014.0, mobility: 0.841"""	-0.412823	0.137089	0.903791	VETGMLRPL	generic|tr_Q6GQX7_Q6GQX7_MOUSE_REVERSED	|generic|tr_E9Q295_E9Q295_MOUSE_REVERSED|
"""index: 16725, intensity: 17192.0, mobility: 1.098"""	-0.413028	0.137288	0.904071	NSFIISAASFSDNSKC	generic|sp_A2ARV4_LRP2_MOUSE_REVERSED	|generic|tr_A2ARV5_A2ARV5_MOUSE_REVERSED|
"""index: 6515, intensity: 3892.0, mobility: 0.861"""	-0.413968	0.137627	0.905345	QHPNCHIQLNRKPLNAM	generic|IP_3461085_TX=10090_REVERSED|
"""index: 13490, intensity: 15175.0, mobility: 1.137"""	-0.414642	0.137873	0.90625	SRHYLKLMYRLPYGQPWQKMEKGPAEK	generic|tr_Q3USZ3_Q3USZ3_MOUSE_REVERSED	|generic|sp_Q9Z0L4_BMP15_MOUSE_REVERSED|
"""index: 13687, intensity: 27463.0, mobility: 1.029"""	-0.415104	0.138118	0.906865	SRSQQGVNSVPTK	generic|tr_A0A1Y7VLA4_A0A1Y7VLA4_MOUSE__II_3473328_REVERSED	|generic|sp_Q5DTT3_TASO2_MOUSE__chr13_-1_3599648_3599707_ENSMUST00000222041_REVERSED|
"""index: 8266, intensity: 18502.0, mobility: 0.995"""	-0.416421	0.138456	0.908599	PQFRWQEEECDLFLRNMIKNKEEPPIFNEIILYKLKLER	generic|tr_Q571A6_Q571A6_MOUSE__chr12_1_3402853_3402885_ENSMUST00000217891__II_3502447_REVERSED	|generic|sp_O35066_KIF3C_MOUSE__chr12_1_3402853_3402885_ENSMUST00000217891__II_3502447_REVERSED	|generic|tr_Q3UT07_Q3UT07_MOUSE__chr12_1_3402853_3402885_ENSMUST00000217891__II_3502447_REVERSED|
"""index: 28029, intensity: 29292.0, mobility: 1.387"""	-0.416544	0.138795	0.908761	PKRSLQQDETDMLIGFFNTRISSRRIKTDSVPYILR	generic|IP_3504805_TX=10090_REVERSED|
"""index: 12131, intensity: 3127.0, mobility: 1.159"""	-0.416601	0.139133	0.908835	DQLNFEAEPEISFPK	generic|IP_1036459_TX=10090_REVERSED|
"""index: 7472, intensity: 10486.0, mobility: 0.975"""	-0.416927	0.139378	0.909258	CREQAQAELQQQTHAAQKQVKELMA	generic|tr_Q80U10_Q80U10_MOUSE__II_3465187_REVERSED	|generic|tr_Q8CDL2_Q8CDL2_MOUSE__II_3465187_REVERSED	|generic|tr_A0A1W2P737_A0A1W2P737_MOUSE__II_3465187_REVERSED	|generic|tr_F8VPV0_F8VPV0_MOUSE__II_3465187_REVERSED	|generic|sp_P48725_PCNT_MOUSE__II_3465187_REVERSED	|generic|sp_P48725-2_PCNT_MOUSE__II_3465187_REVERSED	|generic|sp_P48725-3_PCNT_MOUSE_REVERSED|
"""index: 18577, intensity: 3875.0, mobility: 0.906"""	-0.417361	0.139716	0.90982	QKTSNENAWQQWGRALNI	generic|sp_Q8BUZ1_ABRA_MOUSE_REVERSED|
"""index: 6520, intensity: 5957.0, mobility: 0.954"""	-0.417589	0.139959	0.910115	RGMDSKTVCPTK	generic|IP_1123832_TX=10090_REVERSED|
"""index: 23111, intensity: 8982.0, mobility: 1.158"""	-0.4179	0.140297	0.910514	SASHSESSKCRSQGEGQPEGARAPAPVPTPPPLLQ	generic|tr_A0A0N4SVB5_A0A0N4SVB5_MOUSE_REVERSED	|generic|sp_Q6PE13_PRRT3_MOUSE_REVERSED|
"""index: 2061, intensity: 3836.0, mobility: 0.782"""	-0.418675	0.140636	0.911502	ACPAPFSDAPARSLQQARASS	generic|IP_1064642_TX=10090_REVERSED|
"""index: 6702, intensity: 6260.0, mobility: 1.081"""	-0.419007	0.140878	0.911923	LEALYLWVHPIDIEMDEALELTEYLGQYYQATSLHGACLLQHLLRGMH	generic|tr_Q8K0J8_Q8K0J8_MOUSE__chr16_1_20686784_20686936_ENSMUST00000156226__II_1077823_REVERSED	|generic|tr_Q8R2V4_Q8R2V4_MOUSE__chr16_1_20686784_20686936_ENSMUST00000156226__II_1077823_REVERSED	|generic|tr_Q6PD42_Q6PD42_MOUSE__chr16_1_20686784_20686936_ENSMUST00000156226__II_1077839_REVERSED	|generic|sp_Q6NZJ6_IF4G1_MOUSE__chr16_1_20686784_20686936_ENSMUST00000156226__II_1077839_REVERSED	|generic|sp_Q6NZJ6-2_IF4G1_MOUSE__chr16_1_20686784_20686936_ENSMUST00000156226__II_1077839_REVERSED	|generic|tr_E9PVC6_E9PVC6_MOUSE__chr16_1_20686784_20686936_ENSMUST00000156226__II_1077839_REVERSED	|generic|tr_E9Q9E1_E9Q9E1_MOUSE__chr16_1_20686784_20686936_ENSMUST00000156226__II_1077839_REVERSED	|generic|tr_A0A0J9YUS5_A0A0J9YUS5_MOUSE__chr16_1_20686784_20686936_ENSMUST00000156226__II_1077839_REVERSED	|generic|tr_E9PVC5_E9PVC5_MOUSE__chr16_1_20686784_20686936_ENSMUST00000156226__II_1077839_REVERSED|
"""index: 3352, intensity: 2966.0, mobility: 1.027"""	-0.419218	0.141169	0.912189	NMKCHGSDDDETSLDSLRMVSVLK	generic|chr2_1_29901092_29901304_ENSMUST00000184845__II_1012454_TX=10090_REVERSED	|generic|sp_A3KGV1_ODFP2_MOUSE__chr2_1_29902223_29902345_ENSMUST00000184845__II_1012474_REVERSED	|generic|sp_A3KGV1-2_ODFP2_MOUSE__chr2_1_29902223_29902345_ENSMUST00000184845__II_1012474_REVERSED	|generic|sp_A3KGV1-3_ODFP2_MOUSE__chr2_1_29902223_29902345_ENSMUST00000184845__II_1012474_REVERSED	|generic|sp_A3KGV1-4_ODFP2_MOUSE__chr2_1_29902223_29902345_ENSMUST00000184845__II_1012474_REVERSED	|generic|tr_V9GXZ0_V9GXZ0_MOUSE__chr2_1_29902223_29902345_ENSMUST00000184845_REVERSED	|generic|tr_Q2QF28_Q2QF28_MOUSE_REVERSED	|generic|tr_A3KGV9_A3KGV9_MOUSE__chr2_1_29902223_29902345_ENSMUST00000184845_REVERSED	|generic|tr_Q2QF27_Q2QF27_MOUSE_REVERSED	|generic|tr_Q2QF30_Q2QF30_MOUSE_REVERSED	|generic|tr_Q3UFG2_Q3UFG2_MOUSE__chr2_1_29902223_29902345_ENSMUST00000184845_REVERSED	|generic|tr_A3KGW0_A3KGW0_MOUSE__chr2_1_29902223_29902345_ENSMUST00000184845_REVERSED	|generic|tr_Q2QF29_Q2QF29_MOUSE_REVERSED	|generic|tr_F6Y325_F6Y325_MOUSE__chr2_1_29902223_29902345_ENSMUST00000184845_REVERSED	|generic|tr_A3KGV3_A3KGV3_MOUSE_REVERSED	|generic|sp_A3KGV1-5_ODFP2_MOUSE__chr2_1_29902223_29902345_ENSMUST00000184845_REVERSED	|generic|sp_A3KGV1-6_ODFP2_MOUSE__chr2_1_29902223_29902345_ENSMUST00000184845_REVERSED	|generic|sp_A3KGV1-7_ODFP2_MOUSE__chr2_1_29902223_29902345_ENSMUST00000184845_REVERSED|
"""index: 5864, intensity: 167456.0, mobility: 1.075"""	-0.419443	0.141506	0.912473	QRDPASRATARIMTSTQNDTLKKICRQGAVINCVLKHRDKFYQ	generic|tr_Q8CGT9_Q8CGT9_MOUSE_REVERSED|
"""index: 4952, intensity: 2719.0, mobility: 0.970"""	-0.419466	0.141844	0.912502	CNKMTHEVLPY	generic|IP_1144352_TX=10090_REVERSED|
"""index: 16819, intensity: 5073.0, mobility: 0.978"""	-0.419468	0.142134	0.912503	LREEQVYKQKDRSERSKPR	generic|tr_A5JHH3_A5JHH3_MOUSE__chr14_-1_23309015_23309215_ENSMUST00000225794__II_1098468_REVERSED	|generic|tr_F6V0P5_F6V0P5_MOUSE__chr14_-1_23509786_23509872_ENSMUST00000225794__II_1098478_REVERSED	|generic|tr_E3VRY6_E3VRY6_MOUSE__chr14_-1_23509786_23509872_ENSMUST00000225794__II_1098468_REVERSED	|generic|tr_E9Q9P4_E9Q9P4_MOUSE__chr14_-1_23509786_23509872_ENSMUST00000225794__II_1098468_REVERSED	|generic|tr_E3VRZ9_E3VRZ9_MOUSE__chr14_-1_23309015_23309215_ENSMUST00000225794_REVERSED	|generic|tr_A0A286YD59_A0A286YD59_MOUSE__chr14_-1_23509786_23509872_ENSMUST00000225794_REVERSED	|generic|tr_E3VRZ4_E3VRZ4_MOUSE__chr14_-1_23509786_23509872_ENSMUST00000225794_REVERSED	|generic|tr_E3VRZ2_E3VRZ2_MOUSE__chr14_-1_23509786_23509872_ENSMUST00000225794_REVERSED	|generic|tr_A0A286YCQ2_A0A286YCQ2_MOUSE__chr14_-1_23509786_23509872_ENSMUST00000225794_REVERSED	|generic|tr_E3VRY7_E3VRY7_MOUSE__chr14_-1_23509786_23509872_ENSMUST00000225794_REVERSED	|generic|tr_A0A286YDR7_A0A286YDR7_MOUSE__chr14_-1_23509786_23509872_ENSMUST00000225794_REVERSED	|generic|tr_E3VRZ6_E3VRZ6_MOUSE__chr14_-1_23509786_23509872_ENSMUST00000225794_REVERSED|
"""index: 22684, intensity: 2777.0, mobility: 1.048"""	-0.419826	0.142375	0.912952	ETSVNPIPVHFTMGTLKRNMEP	generic|IP_856111_TX=10090_REVERSED|
"""index: 17678, intensity: 6098.0, mobility: 0.845"""	-0.42068	0.142713	0.914015	VLYSPASLR	generic|sp_Q8VEB2_SAV1_MOUSE__II_3506743_REVERSED|
"""index: 3210, intensity: 21930.0, mobility: 0.989"""	-0.420963	0.143002	0.914364	LDNCIWRRPPD	generic|tr_Q91XY3_Q91XY3_MOUSE__chr18_1_37833338_37840129_ENSMUST00000193941__II_1051469_REVERSED	|generic|tr_Q8C8Z4_Q8C8Z4_MOUSE__chr18_1_37833338_37840129_ENSMUST00000193941__II_1051469_REVERSED	|generic|tr_Q8C924_Q8C924_MOUSE_REVERSED|
"""index: 22361, intensity: 3508.0, mobility: 1.211"""	-0.421049	0.143291	0.914469	RDASKMTKVSIMRMGLTLLPFTWQTIIVVPLCHTLP	generic|IP_3493852_TX=10090_REVERSED|
"""index: 23003, intensity: 2574.0, mobility: 1.087"""	-0.421734	0.143628	0.915308	LCRALTLYWRPMREWDYPINFFETFYY	generic|sp_Q9CRA4_MSMO1_MOUSE__chr8_-1_64718986_64719156_ENSMUST00000132013__II_867399_REVERSED|
"""index: 5245, intensity: 7316.0, mobility: 0.871"""	-0.421867	0.143965	0.915471	VEVLVRSTNNNHYRIREREVVL	generic|tr_A0A0R4J160_A0A0R4J160_MOUSE_REVERSED	|generic|sp_Q9R159_ADA25_MOUSE_REVERSED|
"""index: 19222, intensity: 6780.0, mobility: 1.023"""	-0.422125	0.144253	0.915783	RHLIKLAIEPDMIRMVVQAQLLAYALQPNQLLMNR	generic|sp_Q8C7E9_CSTFT_MOUSE__chrX_1_134081197_134081313_ENSMUST00000149658_REVERSED|
"""index: 20839, intensity: 30972.0, mobility: 1.289"""	-0.422494	0.144542	0.916229	HALTFESNSYLFTKRDNHR	generic|tr_Q8VDC3_Q8VDC3_MOUSE_REVERSED	|generic|sp_P28271_ACOC_MOUSE_REVERSED|
"""index: 6376, intensity: 31749.0, mobility: 1.128"""	-0.422586	0.14483	0.916341	NKMIVPMKAELEANRICEEFFRKLHSVDARMREEKEKNR	generic|sp_B2RPU2_PLHD1_MOUSE__II_1114631_REVERSED|
"""index: 28024, intensity: 7225.0, mobility: 0.850"""	-0.422804	0.145118	0.916603	HLVIVYFL	generic|IP_3489625_TX=10090_REVERSED|
"""index: 19458, intensity: 2513.0, mobility: 1.210"""	-0.42291	0.145455	0.91673	LQWGTRTSSRTIVAFGSR	generic|chr14_-1_45464906_45465109_ENSMUST00000045905_REVERSED|
"""index: 5120, intensity: 3101.0, mobility: 1.044"""	-0.423126	0.145791	0.916989	SIWATQAPSWARTA	generic|chr11_1_121252774_121252932_ENSMUST00000103015__IP_1125278_TX=10090_REVERSED	|generic|chr11_1_121252690_121252932_ENSMUST00000103015__IP_1125278_TX=10090_REVERSED|
"""index: 23002, intensity: 3973.0, mobility: 0.989"""	-0.423479	0.146071	0.91741	NEVADLESSPLGQADEQSTIEEVL	generic|sp_Q91VN1_ZNF24_MOUSE_REVERSED|
"""index: 11698, intensity: 140438.0, mobility: 0.993"""	-0.423598	0.146071	0.917551	PCRPCPPPTDCSKPEPCRPCPPPTDCSKPEPCRPCTHTT	generic|tr_A0A4E9FT70_A0A4E9FT70_MOUSE_REVERSED|
"""index: 8061, intensity: 53850.0, mobility: 1.048"""	-0.424434	0.146358	0.91854	YPVCRFAVGLGDREPLPPVKEM	generic|IP_1098364_TX=10090_REVERSED|
"""index: 3640, intensity: 3857.0, mobility: 0.837"""	-0.42519	0.146644	0.919423	ELPVTPKQI	generic|sp_Q99KC8_VMA5A_MOUSE__chr9_1_38741714_38741773_ENSMUST00000137972__II_854396_REVERSED|
"""index: 15214, intensity: 3214.0, mobility: 0.995"""	-0.425437	0.14698	0.91971	SPVSPQWGMSILSFCMSLSRGGR	generic|chr1_1_153670839_153690927_ENSMUST00000041776_REVERSED|
"""index: 8284, intensity: 19097.0, mobility: 0.946"""	-0.425841	0.147315	0.920177	VMAQAVAERSKS	generic|sp_Q3TL44_NLRX1_MOUSE__chr9_-1_44265160_44265216_ENSMUST00000213764_REVERSED|
"""index: 6672, intensity: 5960.0, mobility: 1.070"""	-0.425899	0.147601	0.920244	FEERDIRETITLNYINLYEVPRPWFFQFLKVSCKWTTEI	generic|tr_Q0PM14_Q0PM14_MOUSE_REVERSED	|generic|tr_Q3UV88_Q3UV88_MOUSE_REVERSED	|generic|sp_Q9EPW9_TLR6_MOUSE_REVERSED	|generic|tr_Q7TPC5_Q7TPC5_MOUSE_REVERSED|
"""index: 15155, intensity: 3184.0, mobility: 0.879"""	-0.426346	0.147937	0.920756	AGSDFKVQVAVLPQQYG	generic|IP_970665_TX=10090_REVERSED|
"""index: 21901, intensity: 3335.0, mobility: 0.977"""	-0.426541	0.148272	0.92098	LTSLPKLELTMKQGSASQYR	generic|tr_A0A2I3BQ86_A0A2I3BQ86_MOUSE__II_3478739_REVERSED	|generic|sp_Q99LG4_TTC5_MOUSE__chr14_-1_50765903_50766004_ENSMUST00000227751__II_3478740_REVERSED	|generic|tr_Q8C8M9_Q8C8M9_MOUSE_REVERSED|
"""index: 17232, intensity: 27524.0, mobility: 0.991"""	-0.426623	0.148458	0.921073	FLGFYLFVREG	generic|IP_1128548_TX=10090_REVERSED|
"""index: 3610, intensity: 3480.0, mobility: 0.866"""	-0.427625	0.148794	0.922207	DSYSQYTDKWESHKSQK	generic|tr_Q8BRX7_Q8BRX7_MOUSE__IP_871651_REVERSED|
"""index: 5326, intensity: 34935.0, mobility: 1.145"""	-0.427748	0.149029	0.922345	IPVTDEGLFCVTQEPKQDRYEEARPLDRVK	generic|tr_A0A0R4J1L3_A0A0R4J1L3_MOUSE_REVERSED	|generic|tr_A0A286YD32_A0A286YD32_MOUSE_REVERSED	|generic|sp_Q91VW9_ZKSC3_MOUSE_REVERSED	|generic|tr_Q8BSQ2_Q8BSQ2_MOUSE_REVERSED|
"""index: 25286, intensity: 5336.0, mobility: 1.022"""	-0.428372	0.149314	0.923041	ANGEFFILGKQFLTRAFFNQL	generic|tr_Q9CY15_Q9CY15_MOUSE_REVERSED|
"""index: 9907, intensity: 9234.0, mobility: 0.903"""	-0.42891	0.149598	0.923637	QLRDMEEAKLEDLEKTRR	generic|tr_A0A0R4J1C3_A0A0R4J1C3_MOUSE__chr11_-1_72159396_72159434_ENSMUST00000204457__II_1132910_REVERSED	|generic|sp_Q6A000_MOONR_MOUSE__chr11_-1_72159396_72159434_ENSMUST00000204457__II_1132910_REVERSED	|generic|tr_F2Z444_F2Z444_MOUSE_REVERSED|
"""index: 18048, intensity: 3734.0, mobility: 0.911"""	-0.429487	0.149933	0.924271	EEWTEKEREVEAGSDPARNK	generic|sp_Q9QYR6_MAP1A_MOUSE_REVERSED	|generic|sp_Q9QYR6-2_MAP1A_MOUSE_REVERSED	|generic|tr_A2ARP8_A2ARP8_MOUSE_REVERSED|
"""index: 2510, intensity: 2837.0, mobility: 0.787"""	-0.429513	0.150268	0.924299	DPDVHIVP	generic|tr_Q9D7M0_Q9D7M0_MOUSE__II_1122425_REVERSED	|generic|sp_A2ACJ2_FP100_MOUSE__chr11_-1_120375413_120375442_ENSMUST00000135635__II_1122436_REVERSED|
"""index: 12560, intensity: 4869.0, mobility: 0.853"""	-0.429868	0.150552	0.924686	RALSERLKESEKQKDKSGKELMM	generic|tr_Q2TBE5_Q2TBE5_MOUSE_REVERSED	|generic|tr_Q5SP75_Q5SP75_MOUSE_REVERSED	|generic|tr_Q0VGR5_Q0VGR5_MOUSE_REVERSED	|generic|sp_Q8K389_CK5P2_MOUSE_REVERSED|
"""index: 19549, intensity: 2555.0, mobility: 1.016"""	-0.430517	0.150887	0.925389	LLYMWFCKYGWDFIRCKALEHGAK	generic|IP_833513_TX=10090_REVERSED|
"""index: 23339, intensity: 70480.0, mobility: 0.922"""	-0.430803	0.151221	0.925696	WLVLWYVR	generic|IP_3479211_TX=10090_REVERSED|
"""index: 25093, intensity: 5386.0, mobility: 1.033"""	-0.430889	0.151252	0.925789	LARETELRQKK	generic|IP_1021948_TX=10090_REVERSED|
"""index: 27811, intensity: 8217.0, mobility: 0.946"""	-0.432163	0.151586	0.927141	IASHEPADVRL	generic|II_1090612_TX=10090_REVERSED|
"""index: 26981, intensity: 2882.0, mobility: 0.961"""	-0.432273	0.15192	0.927257	WSQQRERR	generic|chr12_1_74222696_74222734_ENSMUST00000221220_REVERSED|
"""index: 16133, intensity: 5797.0, mobility: 1.005"""	-0.432316	0.152051	0.927302	LWEVGMSVVKADP	generic|sp_Q3U435_MMP25_MOUSE__II_3488709_REVERSED	|generic|tr_A0A3B2WCE2_A0A3B2WCE2_MOUSE_REVERSED	|generic|tr_A0A3B2W7R0_A0A3B2W7R0_MOUSE_REVERSED|
"""index: 14418, intensity: 20099.0, mobility: 0.994"""	-0.432753	0.152384	0.927759	IGVDHVIDQTFPYAPSIGMIMTAIEHIFPDRTL	generic|tr_Q8R0B3_Q8R0B3_MOUSE_REVERSED	|generic|sp_Q3UZB0_ARMX5_MOUSE_REVERSED|
"""index: 1077, intensity: 3451.0, mobility: 0.809"""	-0.43289	0.152718	0.927901	LSSYMLSVFKPCQISK	generic|IP_838420_TX=10090_REVERSED|
"""index: 21290, intensity: 4489.0, mobility: 0.962"""	-0.433451	0.152949	0.928482	QLKTCEQPELMHGGLLCGLPAVAS	generic|IP_1139791_TX=10090_REVERSED|
"""index: 3964, intensity: 4716.0, mobility: 0.799"""	-0.433802	0.153282	0.928843	LDGLFKDW	generic|IP_3462373_TX=10090_REVERSED|
"""index: 3548, intensity: 2800.0, mobility: 0.805"""	-0.433802	0.153564	0.928843	MEPGQALPGRGSRTRTH	generic|IP_1099981_TX=10090_REVERSED|
"""index: 10330, intensity: 9172.0, mobility: 1.039"""	-0.433956	0.153897	0.929	DELPAQIELSIDSDLRQFSYMLAEEISLGMEMHLDLLEQWYVR	generic|tr_Q5DTY5_Q5DTY5_MOUSE_REVERSED	|generic|tr_Q504M2_Q504M2_MOUSE_REVERSED|
"""index: 19189, intensity: 3525.0, mobility: 0.740"""	-0.434033	0.154231	0.929079	ASSCPWAW	generic|IP_1147705_TX=10090_REVERSED	|generic|IP_1147724_TX=10090_REVERSED|
"""index: 3649, intensity: 5234.0, mobility: 0.882"""	-0.43409	0.154564	0.929138	KMEAGQALDLPKQDNKNK	generic|sp_Q91XL9_OSBL1_MOUSE__chr18_-1_12763478_12763549_ENSMUST00000234428__II_1057717_REVERSED	|generic|tr_Q8BTJ6_Q8BTJ6_MOUSE_REVERSED	|generic|tr_Q8K2D2_Q8K2D2_MOUSE_REVERSED|
"""index: 10023, intensity: 3715.0, mobility: 1.026"""	-0.4341	0.154845	0.929148	KFGEQQRRMMEEQQRRMEEERRRREEEQRLELQKRKQ	generic|tr_Q4FK11_Q4FK11_MOUSE__chrX_1_101441780_101441821_ENSMUST00000126019__II_831698_REVERSED	|generic|tr_Q3TF40_Q3TF40_MOUSE__chrX_1_101441780_101441821_ENSMUST00000126019__II_831698_REVERSED	|generic|tr_Q3UM20_Q3UM20_MOUSE__chrX_1_101441780_101441821_ENSMUST00000126019__II_831698_REVERSED	|generic|tr_Q3TTV7_Q3TTV7_MOUSE__chrX_1_101441780_101441821_ENSMUST00000126019__II_831698_REVERSED	|generic|II_831702_TX=10090_REVERSED	|generic|tr_Q3TMM5_Q3TMM5_MOUSE__chrX_1_101441780_101441821_ENSMUST00000126019_REVERSED	|generic|tr_Q3TFC2_Q3TFC2_MOUSE__chrX_1_101441780_101441821_ENSMUST00000126019_REVERSED|
"""index: 10435, intensity: 9624.0, mobility: 0.998"""	-0.434836	0.155178	0.929895	LMRIEPGFFCCGGKGNEERTEAQGCH	generic|IP_855490_TX=10090_REVERSED|
"""index: 20256, intensity: 4873.0, mobility: 1.103"""	-0.434905	0.155356	0.929965	DLISQMDNDTIARKGRQKATWWE	generic|tr_E0CYY0_E0CYY0_MOUSE_REVERSED	|generic|sp_Q8CGD2_CRLD1_MOUSE_REVERSED|
"""index: 5363, intensity: 15190.0, mobility: 0.871"""	-0.435812	0.155585	0.930873	INPPRQTPHA	generic|IP_995588_TX=10090_REVERSED	|generic|IP_995594_TX=10090_REVERSED|
"""index: 13371, intensity: 4444.0, mobility: 1.087"""	-0.436027	0.15571	0.931086	RPPSLVCVLPCRPPR	generic|sp_B2RU40_PRRT4_MOUSE_REVERSED|
"""index: 4567, intensity: 4157.0, mobility: 0.830"""	-0.436692	0.156042	0.931742	RTHTHTAPSPPGLCNLRM	generic|chr18_1_64265314_64265454_ENSMUST00000025477_REVERSED|
"""index: 27235, intensity: 6471.0, mobility: 1.056"""	-0.436765	0.156375	0.931814	TLEEGVSGDLSRRL	generic|IP_2469024_TX=10090_REVERSED|
"""index: 5825, intensity: 5430.0, mobility: 0.996"""	-0.43682	0.156447	0.931867	YPVCRFAVGLGDREPLPPVKEM	generic|IP_1098364_TX=10090_REVERSED|
"""index: 19727, intensity: 3325.0, mobility: 0.814"""	-0.437845	0.156674	0.932862	CALLECTACLVRQT	generic|IP_1011313_TX=10090_REVERSED|
"""index: 11605, intensity: 12691.0, mobility: 1.186"""	-0.438255	0.157006	0.933255	HRWLVDSEYIFKQADSGARTICILGFNAVIQTIDEMKWLNPVS	generic|tr_Q3V449_Q3V449_MOUSE__chr4_-1_149468796_149469017_ENSMUST00000119921__II_952218_REVERSED	|generic|tr_Q3V455_Q3V455_MOUSE__chr4_-1_149468796_149469017_ENSMUST00000119921__II_952218_REVERSED|
"""index: 3415, intensity: 3219.0, mobility: 1.015"""	-0.43857	0.157285	0.933557	QFDAMLRARQDEPIMNSQMVEW	generic|tr_Q6S393_Q6S393_MOUSE__chr13_-1_29916910_29916939_ENSMUST00000221536_REVERSED	|generic|tr_Q6S387_Q6S387_MOUSE__chr13_-1_29916910_29916939_ENSMUST00000221536_REVERSED	|generic|tr_E9Q3W4_E9Q3W4_MOUSE__chr13_-1_29916910_29916939_ENSMUST00000221536_REVERSED	|generic|tr_Q6S390_Q6S390_MOUSE__chr13_-1_29916910_29916939_ENSMUST00000221536_REVERSED	|generic|tr_Q6S385_Q6S385_MOUSE__chr13_-1_29916910_29916939_ENSMUST00000221536_REVERSED	|generic|tr_Q6S392_Q6S392_MOUSE__chr13_-1_29916910_29916939_ENSMUST00000221536_REVERSED	|generic|sp_Q9QXS1_PLEC_MOUSE__chr13_-1_29916910_29916939_ENSMUST00000221536_REVERSED	|generic|sp_Q9QXS1-2_PLEC_MOUSE__chr13_-1_29916910_29916939_ENSMUST00000221536_REVERSED	|generic|sp_Q9QXS1-3_PLEC_MOUSE__chr13_-1_29916910_29916939_ENSMUST00000221536_REVERSED	|generic|sp_Q9QXS1-4_PLEC_MOUSE__chr13_-1_29916910_29916939_ENSMUST00000221536_REVERSED	|generic|sp_Q9QXS1-5_PLEC_MOUSE__chr13_-1_29916910_29916939_ENSMUST00000221536_REVERSED	|generic|sp_Q9QXS1-6_PLEC_MOUSE__chr13_-1_29916910_29916939_ENSMUST00000221536_REVERSED	|generic|sp_Q9QXS1-7_PLEC_MOUSE__chr13_-1_29916910_29916939_ENSMUST00000221536_REVERSED	|generic|sp_Q9QXS1-8_PLEC_MOUSE__chr13_-1_29916910_29916939_ENSMUST00000221536_REVERSED	|generic|sp_Q9QXS1-9_PLEC_MOUSE__chr13_-1_29916910_29916939_ENSMUST00000221536_REVERSED	|generic|sp_Q9QXS1-10_PLEC_MOUSE__chr13_-1_29916910_29916939_ENSMUST00000221536_REVERSED	|generic|sp_Q9QXS1-11_PLEC_MOUSE__chr13_-1_29916910_29916939_ENSMUST00000221536_REVERSED	|generic|sp_Q9QXS1-12_PLEC_MOUSE__chr13_-1_29916910_29916939_ENSMUST00000221536_REVERSED	|generic|sp_Q9QXS1-13_PLEC_MOUSE__chr13_-1_29916910_29916939_ENSMUST00000221536_REVERSED	|generic|sp_Q9QXS1-14_PLEC_MOUSE__chr13_-1_29916910_29916939_ENSMUST00000221536_REVERSED	|generic|sp_Q9QXS1-15_PLEC_MOUSE__chr13_-1_29916910_29916939_ENSMUST00000221536_REVERSED	|generic|sp_Q9QXS1-16_PLEC_MOUSE__chr13_-1_29916910_29916939_ENSMUST00000221536_REVERSED	|generic|tr_Q6S388_Q6S388_MOUSE__chr13_-1_29916910_29916939_ENSMUST00000221536_REVERSED|
"""index: 13349, intensity: 3939.0, mobility: 0.813"""	-0.438747	0.157616	0.933725	APVPMPALVS	generic|IP_862767_TX=10090_REVERSED	|generic|IP_3503087_TX=10090_REVERSED|
"""index: 8396, intensity: 4262.0, mobility: 0.792"""	-0.439096	0.157947	0.934055	FCGAAGRGH	generic|chr5_-1_124478007_124478273_ENSMUST00000031347_REVERSED|
"""index: 17417, intensity: 2706.0, mobility: 0.930"""	-0.439427	0.158226	0.934366	NEKQTKVTQDRCPTLKHGILPTSPLTPADLGS	generic|tr_A0A087WPA7_A0A087WPA7_MOUSE_REVERSED	|generic|tr_Q8BU17_Q8BU17_MOUSE_REVERSED	|generic|tr_Q61928_Q61928_MOUSE_REVERSED	|generic|tr_Q61421_Q61421_MOUSE_REVERSED	|generic|tr_Q3UUX5_Q3UUX5_MOUSE_REVERSED	|generic|tr_Q61926_Q61926_MOUSE_REVERSED	|generic|sp_P06876_MYB_MOUSE_REVERSED|
"""index: 28230, intensity: 8403.0, mobility: 1.112"""	-0.439606	0.158504	0.934534	KFYRREEEDILVLNLYYRVSFKKNIDRMTPTLEYGA	generic|sp_Q8C0E2_VP26B_MOUSE__chr9_-1_27019314_27019439_ENSMUST00000213917_REVERSED|
"""index: 6660, intensity: 9930.0, mobility: 0.877"""	-0.439743	0.158835	0.934662	PQPPEPRLPP	generic|II_3500327_TX=10090_REVERSED	|generic|tr_A6H6S8_A6H6S8_MOUSE_REVERSED|
"""index: 19529, intensity: 4849.0, mobility: 0.868"""	-0.439987	0.159166	0.93489	FDPHRLDMLFKTPTLIHT	generic|sp_O08599-2_STXB1_MOUSE_REVERSED|
"""index: 23255, intensity: 2507.0, mobility: 1.199"""	-0.440022	0.159497	0.934922	SLLQNENEYGDPLYARRLQDSKPI	generic|sp_Q8BHG9_CGBP1_MOUSE_REVERSED|
"""index: 25214, intensity: 2675.0, mobility: 0.919"""	-0.440095	0.159828	0.93499	RRSSELRQS	generic|chr9_-1_101012773_101012811_ENSMUST00000035116_REVERSED|
"""index: 11182, intensity: 11636.0, mobility: 1.091"""	-0.440196	0.160159	0.935084	LPDQPITVGGEAKWPGELAVAVYE	generic|sp_Q5SWP3_NACAD_MOUSE__II_1139406_REVERSED|
"""index: 30242, intensity: 5800.0, mobility: 1.134"""	-0.440307	0.160384	0.935187	FINELGTLHDILRVTMETVEPKE	generic|IP_848018_TX=10090_REVERSED|
"""index: 6708, intensity: 4099.0, mobility: 0.868"""	-0.440642	0.160608	0.935495	QIYKKIVVCGHRFV	generic|tr_A0A1W2P6N5_A0A1W2P6N5_MOUSE_REVERSED	|generic|sp_Q80T74_KLH29_MOUSE_REVERSED	|generic|tr_B7ZNG7_B7ZNG7_MOUSE_REVERSED|
"""index: 11994, intensity: 9371.0, mobility: 0.855"""	-0.441235	0.160939	0.936039	ETVRLLVLLMQEWTKKDMSVQVV	generic|sp_Q6GYP7_RGPA1_MOUSE__chr12_-1_55676400_55676690_ENSMUST00000220017_REVERSED	|generic|sp_Q6GYP7-2_RGPA1_MOUSE__chr12_-1_55676400_55676690_ENSMUST00000220017_REVERSED	|generic|sp_Q6GYP7-4_RGPA1_MOUSE__chr12_-1_55712623_55712754_ENSMUST00000219529_REVERSED	|generic|sp_Q6GYP7-6_RGPA1_MOUSE__chr12_-1_55676400_55676690_ENSMUST00000220017_REVERSED	|generic|tr_B7ZNA3_B7ZNA3_MOUSE__chr12_-1_55676400_55676690_ENSMUST00000220017_REVERSED	|generic|tr_A0A1W2P712_A0A1W2P712_MOUSE__chr12_-1_55676400_55676690_ENSMUST00000220017_REVERSED	|generic|tr_A0A1W2P832_A0A1W2P832_MOUSE__chr12_-1_55676400_55676690_ENSMUST00000220017_REVERSED	|generic|tr_A0A2I3BRX9_A0A2I3BRX9_MOUSE__chr12_-1_55676400_55676690_ENSMUST00000220017_REVERSED|
"""index: 5702, intensity: 7521.0, mobility: 1.058"""	-0.441528	0.161216	0.936305	QEQPEQHRQGLHLEQQKEGPILKQEEPTKQQQGLHLEPDQLK	generic|tr_Q9EQ53_Q9EQ53_MOUSE_REVERSED	|generic|tr_G3X9D9_G3X9D9_MOUSE_REVERSED	|generic|tr_Q9EQ57_Q9EQ57_MOUSE_REVERSED	|generic|tr_A7MCU8_A7MCU8_MOUSE_REVERSED	|generic|tr_Q9EQ55_Q9EQ55_MOUSE_REVERSED	|generic|sp_P48997_INVO_MOUSE_REVERSED	|generic|tr_Q9EQ56_Q9EQ56_MOUSE_REVERSED	|generic|tr_Q9EQ58_Q9EQ58_MOUSE_REVERSED	|generic|tr_Q9EQ54_Q9EQ54_MOUSE_REVERSED|
"""index: 9440, intensity: 23691.0, mobility: 0.892"""	-0.441904	0.161493	0.936645	AAPMDKDGEELLNPRIYMFLLSGYFLS	generic|tr_Q8VGQ8_Q8VGQ8_MOUSE_REVERSED|
"""index: 15327, intensity: 2988.0, mobility: 0.884"""	-0.442298	0.161663	0.936998	AGLPVPHLLHPSPGLKELCHPLN	generic|chr7_1_27281147_27281332_ENSMUST00000079258_REVERSED|
"""index: 19184, intensity: 3558.0, mobility: 1.018"""	-0.442916	0.161993	0.937549	VHHTHLASMSSVSI	generic|chr4_-1_133991322_133992539_ENSMUST00000144668__IP_954623_TX=10090_REVERSED|
"""index: 15844, intensity: 5373.0, mobility: 0.911"""	-0.442927	0.162323	0.937558	EQAQALMMKVLVSLMAP	generic|sp_Q8BWR8_RHPN2_MOUSE_REVERSED	|generic|tr_Q497Z4_Q497Z4_MOUSE_REVERSED|
"""index: 12288, intensity: 7736.0, mobility: 1.038"""	-0.443018	0.162545	0.937639	SVLEQLQKEDQKNLSKCLSELEEIAQEAEQIEQYVAALPALQAH	generic|II_3482056_TX=10090_REVERSED	|generic|sp_Q8K126_RF1M_MOUSE_REVERSED	|generic|tr_Q8BJY8_Q8BJY8_MOUSE_REVERSED|
"""index: 21180, intensity: 8156.0, mobility: 0.950"""	-0.44337	0.162821	0.937949	WPWSAPTSSNPLLAPLPYCIKP	generic|IP_826945_TX=10090_REVERSED|
"""index: 16657, intensity: 4365.0, mobility: 0.974"""	-0.443752	0.163097	0.938284	VDFYGRGLDQR	generic|tr_X5J5K8_X5J5K8_MOUSE_REVERSED|
"""index: 19700, intensity: 3160.0, mobility: 0.926"""	-0.444286	0.163427	0.938748	NKFCITEGKSR	generic|IP_3490578_TX=10090_REVERSED|
"""index: 5436, intensity: 3528.0, mobility: 0.954"""	-0.444406	0.163594	0.938852	NRKTTDSTNTIRPFREGTFSYILLRSQGI	generic|tr_Q6F5F1_Q6F5F1_MOUSE_REVERSED|
"""index: 24231, intensity: 3334.0, mobility: 1.036"""	-0.444755	0.16387	0.939153	PLFGTIISLLFM	generic|tr_Q7TRF5_Q7TRF5_MOUSE__II_3457475_REVERSED|
"""index: 8939, intensity: 3933.0, mobility: 0.829"""	-0.445025	0.164199	0.939384	EPDTESDPSTSKHRRK	generic|tr_F6XW22_F6XW22_MOUSE__chr15_1_99316503_99316553_ENSMUST00000150636__II_1083063_REVERSED	|generic|II_1083061_TX=10090_REVERSED	|generic|tr_D3Z4N6_D3Z4N6_MOUSE__chr15_1_99316503_99316553_ENSMUST00000150636_REVERSED	|generic|sp_Q80W14_PR40B_MOUSE__chr15_1_99316503_99316553_ENSMUST00000150636_REVERSED	|generic|sp_Q80W14-3_PR40B_MOUSE__chr15_1_99316503_99316553_ENSMUST00000150636_REVERSED	|generic|tr_E9QMI6_E9QMI6_MOUSE_REVERSED	|generic|tr_E9QP07_E9QP07_MOUSE__chr15_1_99316503_99316553_ENSMUST00000150636_REVERSED	|generic|tr_A0A0R4J1S2_A0A0R4J1S2_MOUSE__chr15_1_99316503_99316553_ENSMUST00000150636_REVERSED|
"""index: 13541, intensity: 3050.0, mobility: 0.906"""	-0.44511	0.164528	0.939457	LHSRKSFRSTATQNSQSALFCL	generic|IP_1108207_TX=10090_REVERSED|
"""index: 7334, intensity: 5216.0, mobility: 1.049"""	-0.445139	0.164857	0.939481	QRTFHLSQTLSPSTQSTSDKLHG	generic|sp_Q6PDM4_IHO1_MOUSE_REVERSED|
"""index: 11690, intensity: 3859.0, mobility: 0.970"""	-0.445363	0.165132	0.939672	HLRVPMTVGPSSFFPSLQFAMQ	generic|tr_Q8K591_Q8K591_MOUSE_REVERSED	|generic|tr_Q3UXB0_Q3UXB0_MOUSE_REVERSED|
"""index: 15739, intensity: 6635.0, mobility: 0.978"""	-0.445866	0.165461	0.940097	SWEIKPMPLGT	generic|tr_A0A5K1VVQ9_A0A5K1VVQ9_MOUSE__chr19_-1_7374046_7374075_ENSMUST00000237653__II_1006392_REVERSED	|generic|sp_A2ASS6_TITIN_MOUSE__chr19_-1_7374046_7374075_ENSMUST00000237653__II_1006392_REVERSED	|generic|sp_A2ASS6-2_TITIN_MOUSE__chr19_-1_7374046_7374075_ENSMUST00000237653__II_1006392_REVERSED	|generic|tr_A0A5K1VVQ1_A0A5K1VVQ1_MOUSE__chr19_-1_7374046_7374075_ENSMUST00000237653__II_1006392_REVERSED	|generic|tr_E9Q8K5_E9Q8K5_MOUSE__chr19_-1_7374046_7374075_ENSMUST00000237653__II_1006392_REVERSED	|generic|tr_E9Q8N1_E9Q8N1_MOUSE__chr19_-1_7374046_7374075_ENSMUST00000237653__II_1006392_REVERSED|
"""index: 31260, intensity: 2682.0, mobility: 1.161"""	-0.445933	0.165735	0.940154	ECGGGCMH	generic|IP_1111965_TX=10090_REVERSED|
"""index: 20185, intensity: 4759.0, mobility: 1.085"""	-0.446563	0.165955	0.940681	EEKYRISRTHHWMFGVTLFLYIVSFVTHLWLLDNDTQLNAITTRGF	generic|sp_Q91YT8_CSCL1_MOUSE__chr1_1_180960448_180960510_ENSMUST00000161942_REVERSED|
"""index: 14717, intensity: 4769.0, mobility: 0.922"""	-0.446993	0.166229	0.941037	LWWSSEAKKH	generic|IP_973252_TX=10090_REVERSED|
"""index: 8019, intensity: 3420.0, mobility: 0.842"""	-0.447207	0.166557	0.941213	FVAIVGNHIS	generic|sp_Q812A5_PRR5_MOUSE_REVERSED	|generic|sp_Q812A5-2_PRR5_MOUSE_REVERSED|
"""index: 9521, intensity: 36211.0, mobility: 0.893"""	-0.447529	0.166886	0.941477	DFCFMATKLQYPQHRMFDLAKIGQKPTV	generic|tr_B2RQK7_B2RQK7_MOUSE_REVERSED	|generic|tr_D3YU08_D3YU08_MOUSE_REVERSED	|generic|sp_Q8BWB1_SYP2L_MOUSE_REVERSED|
"""index: 8477, intensity: 6325.0, mobility: 1.262"""	-0.447824	0.167214	0.941718	LENKNMPMRRSRRIEFAP	generic|sp_Q8BWP8_B4GA1_MOUSE__chr19_1_5040316_5040498_ENSMUST00000235776_REVERSED	|generic|sp_Q8BWP8-2_B4GA1_MOUSE__chr19_1_5039817_5040116_ENSMUST00000236560_REVERSED|
"""index: 20413, intensity: 4755.0, mobility: 0.906"""	-0.447932	0.167543	0.941806	RHWARTLAMQFWKMVQMVDL	generic|sp_Q3TNL8_IPRI_MOUSE_REVERSED	|generic|sp_Q3TNL8-2_IPRI_MOUSE_REVERSED|
"""index: 4074, intensity: 5273.0, mobility: 0.889"""	-0.447988	0.167871	0.941851	SQLANKQIRKQEHFSLIFLNTA	generic|IP_1120676_TX=10090_REVERSED|
"""index: 4981, intensity: 2502.0, mobility: 0.932"""	-0.448349	0.1682	0.942143	ERPRSWRPW	generic|chr16_1_22898843_22899094_ENSMUST00000231848__IP_1077525_TX=10090_REVERSED|
"""index: 9330, intensity: 34960.0, mobility: 1.140"""	-0.448447	0.168528	0.942222	TVWQPCFDVVLGNIPTIWTLHTSLVNRKITCTFDPKFFLPD	generic|tr_A0A1L1SVF9_A0A1L1SVF9_MOUSE__chr9_-1_66956094_66956171_ENSMUST00000034929_REVERSED|
"""index: 14213, intensity: 4385.0, mobility: 1.009"""	-0.448645	0.168691	0.942381	PSPVEKQFDEGQVQFVFLLCSLLMWSISNLVLHPLM	generic|sp_O09037_REG3A_MOUSE_REVERSED|
"""index: 20121, intensity: 4600.0, mobility: 1.087"""	-0.449305	0.169019	0.942907	DVLNKFAGIVKRDYWGGHDMWQR	generic|sp_E9Q8T7_DYH1_MOUSE__II_3480056_REVERSED|
"""index: 9000, intensity: 7236.0, mobility: 1.048"""	-0.44931	0.169291	0.942911	TKQTFAFHNDSPVKGSYVIKPDYQSFIIPFYIQQGLVTNARCR	generic|sp_Q6ZQ11_CHSS1_MOUSE_REVERSED	|generic|tr_A2VCT7_A2VCT7_MOUSE_REVERSED	|generic|tr_A8E635_A8E635_MOUSE_REVERSED	|generic|tr_A8E636_A8E636_MOUSE_REVERSED|
"""index: 22283, intensity: 4998.0, mobility: 0.953"""	-0.449473	0.169619	0.94304	ILSEFEKIR	generic|tr_H6U1G6_H6U1G6_MOUSE_REVERSED|
"""index: 21723, intensity: 2693.0, mobility: 0.822"""	-0.449499	0.169948	0.94306	RTSCQLPK	generic|IP_3507339_TX=10090_REVERSED|
"""index: 6396, intensity: 3817.0, mobility: 0.850"""	-0.449745	0.170276	0.943254	DVFALNSLFFYMPKHL	generic|tr_Q7TR88_Q7TR88_MOUSE_REVERSED	|generic|tr_B9EKD8_B9EKD8_MOUSE_REVERSED	|generic|tr_Q7TR89_Q7TR89_MOUSE_REVERSED	|generic|tr_A2ATE0_A2ATE0_MOUSE_REVERSED|
"""index: 1875, intensity: 17572.0, mobility: 0.852"""	-0.449759	0.170548	0.943265	LTTLLETNEPSFEVAK	generic|sp_Q8C1Z7_BBS4_MOUSE_REVERSED|
"""index: 19423, intensity: 4176.0, mobility: 0.766"""	-0.450253	0.170876	0.943651	GSSPEFTRQKEDSVLLI	generic|tr_A0A2R8VKQ7_A0A2R8VKQ7_MOUSE_REVERSED	|generic|tr_A0A679AXP3_A0A679AXP3_MOUSE_REVERSED|
"""index: 29599, intensity: 15982.0, mobility: 1.199"""	-0.450435	0.171204	0.943793	LKIHRDRSRKHKFLRSCYTCKFPLKDSHSQEHHKLYSLRSFSKD	generic|sp_Q6KAS7_ZN521_MOUSE_REVERSED	|generic|sp_Q6KAS7-2_ZN521_MOUSE_REVERSED|
"""index: 11275, intensity: 7930.0, mobility: 0.880"""	-0.450532	0.171363	0.943868	QNLTPWCRRRTRLRMQT	generic|IP_1086105_TX=10090_REVERSED|
"""index: 8861, intensity: 13827.0, mobility: 1.000"""	-0.450701	0.171691	0.943998	SGRANKILRYMFSYFFLLNDYQGRYKEKQVASHYDVLFYY	generic|sp_Q9D8U7_DTWD1_MOUSE_REVERSED|
"""index: 18385, intensity: 3547.0, mobility: 0.980"""	-0.450837	0.172018	0.944103	FFIGTASVCESLY	generic|IP_1033654_TX=10090_REVERSED|
"""index: 16217, intensity: 4246.0, mobility: 1.065"""	-0.450955	0.17212	0.944195	YRQGSLKPALGHLTS	generic|tr_A0A0A6YXG1_A0A0A6YXG1_MOUSE__chr13_-1_102853823_102853894_ENSMUST00000166867__II_1103448_REVERSED	|generic|tr_E9PWX8_E9PWX8_MOUSE__chr13_-1_102853823_102853894_ENSMUST00000166867__II_1103394_REVERSED	|generic|sp_Q811L6_MAST4_MOUSE__chr13_-1_102853823_102853894_ENSMUST00000166867__II_1103388_REVERSED	|generic|tr_E9QPR4_E9QPR4_MOUSE__chr13_-1_102853823_102853894_ENSMUST00000166867_REVERSED	|generic|tr_A0A668KMA1_A0A668KMA1_MOUSE__chr13_-1_102853823_102853894_ENSMUST00000166867_REVERSED|
"""index: 23087, intensity: 2541.0, mobility: 1.108"""	-0.451462	0.172448	0.944582	NFPTKLNAIESQGAYSPPSTLMRLHAELFDKRVTQTPQEPNL	generic|IP_1053389_TX=10090_REVERSED|
"""index: 18089, intensity: 5185.0, mobility: 1.107"""	-0.45154	0.172718	0.944641	EQMRRLEEDKMRILKETE	generic|tr_A0A338P769_A0A338P769_MOUSE__chr16_-1_18624805_18624906_ENSMUST00000231244__II_3486035_REVERSED	|generic|sp_Q9Z2Q6_SEPT5_MOUSE__chr16_-1_18624805_18624906_ENSMUST00000231244__II_3486035_REVERSED	|generic|tr_B7ZNM7_B7ZNM7_MOUSE__chr16_-1_18624805_18624906_ENSMUST00000231244__II_3486035_REVERSED	|generic|tr_Q68FM0_Q68FM0_MOUSE__II_3486035_REVERSED|
"""index: 18988, intensity: 3459.0, mobility: 0.946"""	-0.451784	0.173045	0.944827	CMPLVTVKGLRNKYHICM	generic|IP_927697_TX=10090_REVERSED|
"""index: 21632, intensity: 4046.0, mobility: 1.207"""	-0.452002	0.173259	0.944991	VPEDVMHGVLSEGDLWQGEGKLFYLVMGRLLTHFMKW	generic|sp_Q8BLR5_PSD4_MOUSE_REVERSED|
"""index: 23067, intensity: 4470.0, mobility: 0.894"""	-0.452521	0.173586	0.94538	QRRYGRRM	generic|chr11_1_115205496_115205534_ENSMUST00000100235_REVERSED|
"""index: 20432, intensity: 4179.0, mobility: 1.092"""	-0.452727	0.173913	0.945534	LAKFLKYQSMSNVKSKFYEMWQRITSDGMLYIFKGRLCDK	generic|sp_Q52KP5-2_NXPE4_MOUSE_REVERSED|
"""index: 4744, intensity: 4835.0, mobility: 0.892"""	-0.452759	0.174183	0.945557	APPGPFPRNTW	generic|sp_P81067_IRX3_MOUSE_REVERSED	|generic|sp_P81067-2_IRX3_MOUSE_REVERSED|
"""index: 12422, intensity: 6992.0, mobility: 1.028"""	-0.453113	0.17451	0.94582	FNYCNFNTMSMKNLWPAVNIQFNCIVRQQSASMLRIPKSLYL	generic|sp_Q9JM84-2_CST10_MOUSE_REVERSED|
"""index: 8583, intensity: 14897.0, mobility: 0.973"""	-0.453266	0.174608	0.945933	RQNDLFDELRLFKVACLSRWDRWYVSIELER	generic|sp_Q8BWW9_PKN2_MOUSE__chr3_-1_142803550_142803729_ENSMUST00000173913__II_974507_REVERSED	|generic|sp_Q8BWW9-2_PKN2_MOUSE__chr3_-1_142803550_142803729_ENSMUST00000173913__II_974507_REVERSED	|generic|II_974495_TX=10090_REVERSED	|generic|II_974503_TX=10090_REVERSED	|generic|tr_G3UZM9_G3UZM9_MOUSE__chr3_-1_142803550_142803729_ENSMUST00000173913_REVERSED	|generic|sp_Q8BWW9-3_PKN2_MOUSE__chr3_-1_142803550_142803729_ENSMUST00000173913_REVERSED	|generic|tr_G3UYD6_G3UYD6_MOUSE_REVERSED|
"""index: 12015, intensity: 6209.0, mobility: 0.884"""	-0.45374	0.174878	0.94628	ESYPEEHCNMRLLRQE	generic|sp_Q8C9M2_CCD15_MOUSE_REVERSED	|generic|sp_Q8C9M2-2_CCD15_MOUSE_REVERSED|
"""index: 14473, intensity: 3377.0, mobility: 1.093"""	-0.45414	0.17509	0.946571	MVTMFQLFRGTTWATLFVWLLQTHM	generic|IP_1063906_TX=10090_REVERSED|
"""index: 12588, intensity: 5910.0, mobility: 0.968"""	-0.4546	0.175359	0.946903	MIYPFLLSIFGFTQLLFVGRDERPMS	generic|IP_3505956_TX=10090_REVERSED|
"""index: 15260, intensity: 9178.0, mobility: 0.840"""	-0.454932	0.175513	0.94714	MPWRIWLCGAKNQVRM	generic|chr11_1_71025120_71025209_ENSMUST00000164220_REVERSED|
"""index: 19526, intensity: 4956.0, mobility: 0.935"""	-0.455547	0.175838	0.947577	KELKELFGHLNTKLWKRLTRLPEEAPE	generic|tr_C0IQA6_C0IQA6_MOUSE_REVERSED|
"""index: 12270, intensity: 55077.0, mobility: 1.093"""	-0.455638	0.176164	0.947641	SAFRLHKPLSCFTLFLNRQALLCWTWYWPVQVLNGRIDPHH	generic|IP_1132651_TX=10090_REVERSED|
"""index: 14351, intensity: 17119.0, mobility: 0.852"""	-0.455664	0.17649	0.947659	LLMAQLSMLLTKLMSTY	generic|sp_Q9DCS1_T176A_MOUSE__II_921283_REVERSED	|generic|tr_A0A0N4SVU8_A0A0N4SVU8_MOUSE_REVERSED|
"""index: 15078, intensity: 2782.0, mobility: 1.178"""	-0.455801	0.176815	0.947755	WGMFLWWVWVNNCTDV	generic|IP_3484273_TX=10090_REVERSED|
"""index: 2392, intensity: 2993.0, mobility: 0.852"""	-0.455975	0.177141	0.947877	LPVIGSQEET	generic|IP_929060_TX=10090_REVERSED|
"""index: 9454, intensity: 6777.0, mobility: 0.857"""	-0.456231	0.177467	0.948056	WVNPMLFQTPPTR	generic|IP_3494331_TX=10090_REVERSED|
"""index: 13381, intensity: 3568.0, mobility: 0.859"""	-0.456248	0.177677	0.948067	EMMSFSHILFMQVLCADFA	generic|tr_Q8VGX6_Q8VGX6_MOUSE__II_3458984_REVERSED	|generic|tr_A0PK48_A0PK48_MOUSE_REVERSED|
"""index: 10214, intensity: 5004.0, mobility: 0.995"""	-0.457283	0.177944	0.94878	QKGEEPRDLCNTLLFLIDIYVARTVLCPNQRMALWL	generic|sp_A8C756-2_THADA_MOUSE__II_3493574_REVERSED	|generic|sp_A8C756_THADA_MOUSE__chr17_-1_84457836_84457877_ENSMUST00000234313_REVERSED|
"""index: 17191, intensity: 4517.0, mobility: 1.004"""	-0.457454	0.178269	0.948897	RARMMTITPNEK	generic|sp_Q3V0Q1_DYH12_MOUSE_REVERSED|
"""index: 15487, intensity: 4288.0, mobility: 0.980"""	-0.457629	0.178595	0.949015	LTADNGGVDEFKV	generic|sp_Q9DBY8_NVL_MOUSE__chr1_-1_181093865_181093903_ENSMUST00000195209_REVERSED|
"""index: 13932, intensity: 3085.0, mobility: 0.938"""	-0.457932	0.17892	0.94922	WWSEQAWSLSSHLGAGVHTDK	generic|IP_1005341_TX=10090_REVERSED|
"""index: 6452, intensity: 9901.0, mobility: 1.015"""	-0.458058	0.179071	0.949305	EWVVSMRDQVGSVGHPIKTFDEK	generic|sp_Q9EQF6_DPYL5_MOUSE__chr5_1_30791522_30791638_ENSMUST00000198503__II_944569_REVERSED	|generic|chr5_1_30788706_30788969_ENSMUST00000198503_REVERSED|
"""index: 5663, intensity: 3108.0, mobility: 0.872"""	-0.458631	0.179221	0.949688	WGTTMTRML	generic|chr12_1_81983520_81983654_ENSMUST00000221721__IP_1114436_TX=10090_REVERSED|
"""index: 22151, intensity: 4633.0, mobility: 0.962"""	-0.458864	0.179545	0.949842	KKSRSNRSPPL	generic|IP_3481533_TX=10090_REVERSED|
"""index: 22685, intensity: 3839.0, mobility: 0.991"""	-0.458978	0.179812	0.949918	TLELNSLLNFEY	generic|tr_A0A571BF02_A0A571BF02_MOUSE__IP_3490944_REVERSED	|generic|IP_3490943_TX=10090_REVERSED|
"""index: 21349, intensity: 7602.0, mobility: 0.842"""	-0.459032	0.18011	0.949953	NRPMSGRR	generic|chr19_1_9984221_9984277_ENSMUST00000235196_REVERSED|
"""index: 18709, intensity: 4557.0, mobility: 1.060"""	-0.459549	0.18011	0.950293	MPQIPLSLVSVPQHSFTNQHK	generic|IP_3480920_TX=10090_REVERSED	|generic|IP_2453860_TX=10090_REVERSED|
"""index: 16220, intensity: 3665.0, mobility: 1.177"""	-0.46062	0.180434	0.950984	ASSMWPQEMDEEVQSDELRLTMPTNNHQGSM	generic|IP_1018776_TX=10090_REVERSED|
"""index: 1702, intensity: 4207.0, mobility: 0.889"""	-0.460912	0.180758	0.95117	GSLGLETEPVW	generic|IP_1130177_TX=10090_REVERSED|
"""index: 12922, intensity: 4363.0, mobility: 0.901"""	-0.461451	0.181082	0.951511	LSSNEVLQGRVEMWLLV	generic|IP_2414676_TX=10090_REVERSED|
"""index: 7874, intensity: 8015.0, mobility: 1.092"""	-0.461484	0.181406	0.951532	KEQQRMDEYVQNMIFQTTNRPARMGPARWGSLNVPRLMKSLDI	generic|sp_Q9CQL2_CCER1_MOUSE_REVERSED|
"""index: 11133, intensity: 5634.0, mobility: 1.036"""	-0.461559	0.181671	0.951579	RTDPACGEAPAPARPVGVLGQREE	generic|sp_Q3U2C5_RN149_MOUSE_REVERSED|
"""index: 13189, intensity: 3585.0, mobility: 1.147"""	-0.461874	0.181936	0.951776	SRHYLKLMYRLPYGQPWQKMEKGPAEK	generic|tr_Q3USZ3_Q3USZ3_MOUSE_REVERSED	|generic|sp_Q9Z0L4_BMP15_MOUSE_REVERSED|
"""index: 8960, intensity: 4571.0, mobility: 0.876"""	-0.461947	0.18226	0.951821	PEWPSRRGW	generic|IP_961333_TX=10090_REVERSED|
"""index: 23069, intensity: 3424.0, mobility: 0.848"""	-0.462037	0.182524	0.951877	RGLEDELR	generic|tr_Q3V4A2_Q3V4A2_MOUSE_REVERSED|
"""index: 30333, intensity: 8442.0, mobility: 1.063"""	-0.462405	0.18273	0.952105	RKERSKAGAELGGGV	generic|IP_954126_TX=10090_REVERSED|
"""index: 10536, intensity: 6902.0, mobility: 1.141"""	-0.462718	0.183053	0.952298	YNELINVIFNALRQPFTMHDSFKTYFRPVYSVPSPSQGLMH	generic|tr_Q6NSR5_Q6NSR5_MOUSE__chr1_1_88216218_88216361_ENSMUST00000126203__II_1031858_REVERSED	|generic|tr_K9J7B2_K9J7B2_MOUSE__chr1_1_88216218_88216361_ENSMUST00000126203__II_1031858_REVERSED	|generic|tr_Q8R0P3_Q8R0P3_MOUSE__chr1_1_88216218_88216361_ENSMUST00000126203__II_1031858_REVERSED	|generic|sp_Q64435_UD16_MOUSE__chr1_1_88216218_88216361_ENSMUST00000126203__II_1031858_REVERSED	|generic|II_1031845_TX=10090_REVERSED	|generic|tr_Q6XL46_Q6XL46_MOUSE_REVERSED|
"""index: 8529, intensity: 50475.0, mobility: 1.086"""	-0.462723	0.183317	0.952301	GDRHIVVDASSMMLLSQGSLISGLLDPVPAEEVSPEPAVAPLQRRS	generic|sp_A6H619_PHRF1_MOUSE__chr7_1_141262448_141262552_ENSMUST00000155123__II_876730_REVERSED	|generic|sp_A6H619-2_PHRF1_MOUSE__chr7_1_141262448_141262552_ENSMUST00000155123__II_876730_REVERSED	|generic|II_876735_TX=10090_REVERSED|
"""index: 3204, intensity: 4030.0, mobility: 0.839"""	-0.462906	0.183403	0.952412	FGRRQELPVHPEEPFRRRF	generic|tr_A2A9X5_A2A9X5_MOUSE__chr11_-1_115490642_115490725_ENSMUST00000021082_REVERSED	|generic|sp_Q9JM14_NT5C_MOUSE__chr11_-1_115490599_115490712_ENSMUST00000106530_REVERSED	|generic|chr11_-1_115491580_115491780_ENSMUST00000124778_REVERSED|
"""index: 18462, intensity: 3635.0, mobility: 1.047"""	-0.463276	0.18343	0.952638	HDLKEAQLAVRTMFGFARNFD	generic|sp_P61458_PHS_MOUSE_REVERSED|
"""index: 7066, intensity: 2861.0, mobility: 0.940"""	-0.464311	0.183693	0.953259	QHPGEEMPEILNGSGSTSSEPFTW	generic|tr_Q8CJ45_Q8CJ45_MOUSE_REVERSED|
"""index: 7292, intensity: 3426.0, mobility: 0.808"""	-0.464771	0.183956	0.95353	YNLTQSPITAHVPMQTRKTDKYCR	generic|IP_923299_TX=10090_REVERSED|
"""index: 26195, intensity: 5090.0, mobility: 0.861"""	-0.465357	0.184278	0.953873	VDPVILQKF	generic|IP_830480_TX=10090_REVERSED|
"""index: 6704, intensity: 4788.0, mobility: 0.861"""	-0.465502	0.184541	0.953958	LCGGYNFRR	generic|sp_O35536_TFPI2_MOUSE_REVERSED|
"""index: 12485, intensity: 3177.0, mobility: 0.879"""	-0.465964	0.184744	0.954224	QPMGPQGPIPQ	generic|tr_Q9ERT0_Q9ERT0_MOUSE_REVERSED|
"""index: 14209, intensity: 7554.0, mobility: 0.961"""	-0.466422	0.185066	0.954486	FASPFRQPRAPSLRMERRVLDSWLALYF	generic|IP_1116586_TX=10090_REVERSED|
"""index: 9722, intensity: 5673.0, mobility: 1.050"""	-0.466541	0.185209	0.954553	ETVVGVICAGGSPGRIEAEWVQR	generic|sp_Q8R0K2_TRI31_MOUSE_REVERSED|
"""index: 15804, intensity: 4494.0, mobility: 1.072"""	-0.466973	0.185411	0.954798	ENLTDLEAIADDFAT	generic|sp_P61982_1433G_MOUSE_REVERSED|
"""index: 7424, intensity: 3438.0, mobility: 0.820"""	-0.467574	0.185733	0.955134	IGPMTASRR	generic|chr4_1_42938637_42939530_ENSMUST00000131234_REVERSED|
"""index: 1527, intensity: 2764.0, mobility: 1.074"""	-0.467727	0.186054	0.955218	APTPPAAAHGAAPSSQY	generic|sp_Q9WU78_PDC6I_MOUSE__chr9_-1_113659827_113659913_ENSMUST00000137104__II_841796_REVERSED	|generic|sp_Q9WU78-3_PDC6I_MOUSE__chr9_-1_113659827_113659913_ENSMUST00000137104__II_841796_REVERSED	|generic|tr_Q6ZPS9_Q6ZPS9_MOUSE__chr9_-1_113659827_113659913_ENSMUST00000137104__II_841796_REVERSED	|generic|tr_Q80Y09_Q80Y09_MOUSE__chr9_-1_113659827_113659913_ENSMUST00000137104__II_631227_REVERSED|
"""index: 5552, intensity: 3018.0, mobility: 1.148"""	-0.467744	0.186196	0.955228	CCSKYMITLAQCNVTER	generic|IP_969705_TX=10090_REVERSED|
"""index: 12997, intensity: 87129.0, mobility: 1.002"""	-0.467956	0.186457	0.955345	IKYNANTSVGLEKMKAEIWKMNT	generic|sp_Q8BGR9_UBCP1_MOUSE__II_1140975_REVERSED	|generic|IP_973104_TX=10090_REVERSED|
"""index: 21333, intensity: 3061.0, mobility: 1.234"""	-0.468188	0.186718	0.955473	QIRVPVVLSVMADPCAPLALPPASTPAPSTAQPTVPPLQIDSSYE	generic|sp_A2A884_ZEP3_MOUSE_REVERSED|
"""index: 8130, intensity: 3593.0, mobility: 0.859"""	-0.468532	0.186859	0.955661	PQPPPVEARH	generic|chr16_-1_38447305_38447523_ENSMUST00000002923_REVERSED|
"""index: 14032, intensity: 2601.0, mobility: 0.761"""	-0.469143	0.187179	0.955992	APSDSRSELKPKK	generic|tr_A2A7B5_A2A7B5_MOUSE__chrX_1_99147229_99147261_ENSMUST00000052839_REVERSED	|generic|tr_B9EKQ3_B9EKQ3_MOUSE__chrX_1_99147229_99147261_ENSMUST00000052839_REVERSED|
"""index: 13576, intensity: 3122.0, mobility: 0.829"""	-0.469248	0.1875	0.956048	QYTSVDPVPYQSYAEPATPSTAPPF	generic|sp_Q99KG3_RBM10_MOUSE_REVERSED	|generic|sp_Q99KG3-2_RBM10_MOUSE_REVERSED	|generic|sp_Q99KG3-3_RBM10_MOUSE_REVERSED	|generic|tr_Q566J0_Q566J0_MOUSE_REVERSED	|generic|tr_Q8BY56_Q8BY56_MOUSE_REVERSED|
"""index: 15439, intensity: 2914.0, mobility: 0.985"""	-0.469252	0.187821	0.95605	WSSLLGAENRWL	generic|IP_3480292_TX=10090_REVERSED	|generic|IP_3480284_TX=10090_REVERSED	|generic|IP_3480323_TX=10090_REVERSED	|generic|IP_3480295_TX=10090_REVERSED	|generic|IP_3480326_TX=10090_REVERSED	|generic|IP_2456005_TX=10090_REVERSED|
"""index: 26980, intensity: 7054.0, mobility: 1.077"""	-0.469535	0.188081	0.956202	QLQQQVLYQQQIQQLQLQEQQQQFMQQAQHPLQMMQHQQL	generic|tr_J3QPU9_J3QPU9_MOUSE_REVERSED|
"""index: 20941, intensity: 3985.0, mobility: 1.054"""	-0.469939	0.188341	0.956416	GMRFTWPDKDVSHTVGAQER	generic|sp_Q9D176_SUSD3_MOUSE_REVERSED	|generic|sp_Q9D176-2_SUSD3_MOUSE_REVERSED|
"""index: 19531, intensity: 2688.0, mobility: 1.006"""	-0.470016	0.188601	0.956457	SLDEALAALAQLW	generic|IP_3481398_TX=10090_REVERSED|
"""index: 14603, intensity: 4349.0, mobility: 0.930"""	-0.470447	0.188818	0.956684	STQVPPMFTAPP	generic|sp_Q9R0G7_ZEB2_MOUSE__II_1009635_REVERSED	|generic|tr_Q80TX6_Q80TX6_MOUSE__II_1009635_REVERSED	|generic|tr_Q3URW5_Q3URW5_MOUSE__II_1009635_REVERSED	|generic|tr_A0A0M3HEP2_A0A0M3HEP2_MOUSE__II_1009635_REVERSED	|generic|tr_H9H9S3_H9H9S3_MOUSE_REVERSED	|generic|tr_A0A0J9YV01_A0A0J9YV01_MOUSE_REVERSED|
"""index: 19547, intensity: 4520.0, mobility: 0.900"""	-0.470529	0.188818	0.956727	LGMLFPSAVSAQ	generic|IP_1081811_TX=10090_REVERSED|
"""index: 14891, intensity: 2798.0, mobility: 0.935"""	-0.471265	0.189137	0.957109	AKTHCPITYQK	generic|sp_P40201_CHD1_MOUSE__II_1070814_REVERSED	|generic|tr_G3UWS6_G3UWS6_MOUSE_REVERSED|
"""index: 2558, intensity: 82559.0, mobility: 0.873"""	-0.471435	0.189457	0.957196	VIQAKQTLACRCCVVAP	generic|tr_Q505G9_Q505G9_MOUSE__chr2_-1_168675197_168675355_ENSMUST00000140188_REVERSED|
"""index: 25964, intensity: 2508.0, mobility: 0.817"""	-0.471598	0.18949	0.957279	FMYVMYVM	generic|IP_948798_TX=10090_REVERSED|
"""index: 30276, intensity: 8323.0, mobility: 1.037"""	-0.471845	0.18949	0.957405	VTVSLIVLSQDVYFYTVTIPQR	generic|IP_927868_TX=10090_REVERSED|
"""index: 13280, intensity: 2949.0, mobility: 1.205"""	-0.473366	0.189748	0.958166	AIEPAHRQGNRGPLGSVVMY	generic|tr_Q8R1P8_Q8R1P8_MOUSE__chr4_1_43650943_43650978_ENSMUST00000107874__II_963980_REVERSED	|generic|sp_Q6VVW5_ANPRB_MOUSE__chr4_1_43650943_43650978_ENSMUST00000107874__II_963980_REVERSED	|generic|sp_Q6VVW5-2_ANPRB_MOUSE__chr4_1_43650943_43650978_ENSMUST00000107874__II_963985_REVERSED	|generic|tr_Q3TZ08_Q3TZ08_MOUSE__chr4_1_43650943_43650978_ENSMUST00000107874__II_963985_REVERSED	|generic|tr_F6YT88_F6YT88_MOUSE__chr4_1_43650943_43650978_ENSMUST00000107874__II_963980_REVERSED	|generic|tr_B1AWI7_B1AWI7_MOUSE_REVERSED|
"""index: 9249, intensity: 85209.0, mobility: 1.048"""	-0.47373	0.189825	0.958345	AEQAQKGNALASRRPPRSGRCE	generic|IP_903356_TX=10090_REVERSED|
"""index: 10378, intensity: 7018.0, mobility: 0.910"""	-0.474124	0.190143	0.958536	VLSDGLAKEPCH	generic|IP_832318_TX=10090_REVERSED|
"""index: 18396, intensity: 6355.0, mobility: 0.927"""	-0.474197	0.190461	0.958572	HASGGPVLQEVEVLCVAVDGTPMTWN	generic|tr_Q9ERK5_Q9ERK5_MOUSE__II_1018641_REVERSED	|generic|II_1018621_TX=10090_REVERSED	|generic|sp_P70289_PTPRV_MOUSE_REVERSED|
"""index: 31391, intensity: 2698.0, mobility: 1.223"""	-0.474315	0.190718	0.958629	APLKKGKV	generic|tr_F7AAE0_F7AAE0_MOUSE__II_1125716_REVERSED	|generic|sp_A2AP18_PLCH2_MOUSE__II_951258_REVERSED	|generic|sp_A2AP18-3_PLCH2_MOUSE__II_951259_REVERSED	|generic|sp_A2AP18-4_PLCH2_MOUSE__II_951258_REVERSED	|generic|tr_H3BK11_H3BK11_MOUSE__II_951258_REVERSED	|generic|tr_F7C3A0_F7C3A0_MOUSE_REVERSED	|generic|tr_H3BIW6_H3BIW6_MOUSE_REVERSED	|generic|sp_A2AP18-2_PLCH2_MOUSE_REVERSED	|generic|sp_A2AP18-5_PLCH2_MOUSE_REVERSED	|generic|sp_Q8K2J0_PLCD3_MOUSE_REVERSED|
"""index: 9608, intensity: 7028.0, mobility: 0.959"""	-0.47445	0.190976	0.958694	APHPSLRASSVALGDQTQLTAPPTG	generic|IP_935090_TX=10090_REVERSED|
"""index: 25871, intensity: 7143.0, mobility: 0.994"""	-0.474571	0.191293	0.958752	DLLRQRTFNSEQCLPCKFTPYGSSSSRVSDQSIKFNPIVS	generic|tr_Q9CSA3_Q9CSA3_MOUSE__chr18_1_21026125_21026154_ENSMUST00000234169_REVERSED|
"""index: 12776, intensity: 9762.0, mobility: 0.983"""	-0.474722	0.19155	0.958824	DILLDSVMNRAENLVSLDV	generic|tr_E9QLQ3_E9QLQ3_MOUSE_REVERSED	|generic|sp_Q61409_PDE3B_MOUSE_REVERSED|
"""index: 20698, intensity: 4757.0, mobility: 1.048"""	-0.475243	0.191807	0.959072	QTATVLLSGITDGVTKAARM	generic|chr17_1_69969659_70078369_ENSMUST00000133983_REVERSED|
"""index: 11844, intensity: 8027.0, mobility: 0.946"""	-0.4757	0.192003	0.959287	LEASAATAAAPAASGSGLGTSGGPRLSR	generic|tr_B1AZF9_B1AZF9_MOUSE__II_1122536_REVERSED	|generic|tr_B1AZF3_B1AZF3_MOUSE__II_1122536_REVERSED	|generic|sp_Q80YE4_LMTK1_MOUSE__II_1122536_REVERSED	|generic|sp_Q80YE4-2_LMTK1_MOUSE__II_1122536_REVERSED	|generic|sp_Q80YE4-3_LMTK1_MOUSE__II_1122536_REVERSED	|generic|sp_Q80YE4-4_LMTK1_MOUSE__II_1122543_REVERSED|
"""index: 7390, intensity: 6182.0, mobility: 0.990"""	-0.475875	0.192259	0.959369	LMPTLHHMINVLMPMTIPNCAFGLVR	generic|IP_826313_TX=10090_REVERSED	|generic|IP_826326_TX=10090_REVERSED|
"""index: 31645, intensity: 2998.0, mobility: 1.029"""	-0.476287	0.192515	0.95956	PKEISPTNFCGTPLTKKIDELNHIDKIIE	generic|tr_Q3UFZ9_Q3UFZ9_MOUSE_REVERSED	|generic|tr_Q3URV4_Q3URV4_MOUSE__chr1_-1_153231730_153231840_ENSMUST00000163011_REVERSED	|generic|sp_P02468_LAMC1_MOUSE__chr1_-1_153249561_153249746_ENSMUST00000159251_REVERSED	|generic|tr_F8VQJ3_F8VQJ3_MOUSE__chr1_-1_153249561_153249746_ENSMUST00000159251_REVERSED	|generic|tr_Q6PHM1_Q6PHM1_MOUSE_REVERSED	|generic|tr_Q3TRH4_Q3TRH4_MOUSE__chr1_-1_153231730_153231840_ENSMUST00000163011_REVERSED|
"""index: 11000, intensity: 36991.0, mobility: 1.181"""	-0.476476	0.19271	0.959647	LLEIQEMTKMKCKLRHAEERAQKTEDQRQELFKMQ	generic|sp_Q8VIG6_TRAIP_MOUSE__II_843481_REVERSED	|generic|sp_Q8VIG6-2_TRAIP_MOUSE_REVERSED|
"""index: 8385, intensity: 68149.0, mobility: 0.962"""	-0.476811	0.192722	0.9598	QWAPCQPRGMRWFFKLPPNTSHHLPIL	generic|IP_1072919_TX=10090_REVERSED|
"""index: 19861, intensity: 4257.0, mobility: 0.951"""	-0.477748	0.193038	0.960224	EADLTASAVILRLDGRKKQ	generic|tr_Q8K1G9_Q8K1G9_MOUSE__II_995842_REVERSED	|generic|tr_A2ACQ1_A2ACQ1_MOUSE__II_995842_REVERSED	|generic|II_995856_TX=10090_REVERSED|
"""index: 927, intensity: 2780.0, mobility: 0.853"""	-0.47784	0.193171	0.960265	WTTIERQH	generic|IP_1018413_TX=10090_REVERSED|
"""index: 20967, intensity: 3780.0, mobility: 0.947"""	-0.478375	0.193365	0.960503	LMCILYFITTEFNTFFQTPI	generic|IP_3460991_TX=10090_REVERSED|
"""index: 27891, intensity: 9404.0, mobility: 0.893"""	-0.478502	0.193681	0.960559	EMVELLKSITKLQINK	generic|tr_A2ART1_A2ART1_MOUSE__IP_987817_REVERSED|
"""index: 29696, intensity: 6179.0, mobility: 1.037"""	-0.478523	0.193997	0.960568	GRYLSHRRDVR	generic|sp_Q8VCA8_SCRN2_MOUSE__II_1131428_REVERSED|
"""index: 2139, intensity: 3807.0, mobility: 0.824"""	-0.478544	0.194313	0.960577	TYFGFYSK	generic|IP_966151_TX=10090_REVERSED|
"""index: 14023, intensity: 8549.0, mobility: 1.181"""	-0.478661	0.194629	0.960629	QEKSALLLKSYQSLQEDGLNIPHDVNVWK	generic|tr_D3Z1N2_D3Z1N2_MOUSE__chr5_-1_115241985_115242020_ENSMUST00000139853__II_938285_REVERSED	|generic|tr_F7AN16_F7AN16_MOUSE__chr5_-1_115251273_115251443_ENSMUST00000139853__II_938288_REVERSED	|generic|sp_Q3UIW5_RNF10_MOUSE__chr5_-1_115241985_115242020_ENSMUST00000139853__II_938285_REVERSED	|generic|tr_Q3U0W6_Q3U0W6_MOUSE__chr5_-1_115241985_115242020_ENSMUST00000139853__II_938285_REVERSED	|generic|sp_Q3UIW5-2_RNF10_MOUSE__chr5_-1_115241985_115242020_ENSMUST00000139853_REVERSED	|generic|tr_H7BX06_H7BX06_MOUSE__chr5_-1_115241985_115242020_ENSMUST00000139853_REVERSED|
"""index: 19518, intensity: 4729.0, mobility: 1.028"""	-0.478776	0.194945	0.960679	VELSSAPLCLQYLE	generic|chr5_1_21746020_21746094_ENSMUST00000030882_REVERSED|
"""index: 14539, intensity: 5971.0, mobility: 0.999"""	-0.478871	0.195261	0.96072	QLLQQQQLQEQQQQLLQQQLQEQQQLLLQHQ	generic|tr_A0A1D5RM95_A0A1D5RM95_MOUSE_REVERSED	|generic|tr_A0A1D5RMN1_A0A1D5RMN1_MOUSE_REVERSED	|generic|tr_J3QPU9_J3QPU9_MOUSE_REVERSED|
"""index: 25612, intensity: 20782.0, mobility: 0.977"""	-0.479024	0.195577	0.960787	SLFFLCLQLR	generic|IP_3494476_TX=10090_REVERSED|
"""index: 12059, intensity: 8130.0, mobility: 1.064"""	-0.479034	0.195893	0.960791	ADSAFVQLVPSGPALSESVVAHYR	generic|II_886646_TX=10090_REVERSED	|generic|sp_E9PVD3_PCD16_MOUSE__chr7_-1_105757583_105757615_ENSMUST00000140959_REVERSED|
"""index: 6420, intensity: 7553.0, mobility: 1.052"""	-0.479056	0.196023	0.960801	NWTIQVVENEIDEALGKELPEAIMTIKNKKNPTEAFCKLSSTEVVTEC	generic|tr_Q3TMY8_Q3TMY8_MOUSE__chr11_-1_102870164_102870229_ENSMUST00000138483__II_1125773_REVERSED	|generic|tr_Q6A0E3_Q6A0E3_MOUSE__chr11_-1_102870164_102870229_ENSMUST00000138483__II_1125773_REVERSED	|generic|tr_Q543F1_Q543F1_MOUSE__chr11_-1_102870164_102870229_ENSMUST00000138483__II_1125773_REVERSED	|generic|tr_Q3U5Q3_Q3U5Q3_MOUSE__chr11_-1_102870164_102870229_ENSMUST00000138483__II_1125773_REVERSED	|generic|II_1125789_TX=10090_REVERSED	|generic|tr_G3UZ34_G3UZ34_MOUSE__chr11_-1_102870164_102870229_ENSMUST00000138483_REVERSED	|generic|tr_A2AH85_A2AH85_MOUSE__chr11_-1_102870164_102870229_ENSMUST00000138483_REVERSED|
"""index: 14107, intensity: 4985.0, mobility: 0.952"""	-0.47953	0.196215	0.961005	WTKWLGKFIVYQFVRSMWILALLMVM	generic|IP_909949_TX=10090_REVERSED|
"""index: 10083, intensity: 2503.0, mobility: 0.788"""	-0.47983	0.19653	0.961134	LESSGFWTFLICVWCF	generic|IP_997478_TX=10090_REVERSED|
"""index: 17451, intensity: 6370.0, mobility: 1.157"""	-0.479873	0.196783	0.961153	QFRCVSSQHCLLSILFLILGHIWEQYKMSC	generic|IP_1051938_TX=10090_REVERSED|
"""index: 22296, intensity: 2861.0, mobility: 1.185"""	-0.480057	0.197037	0.961231	PRGGAESLEEEPFAVAPNQATRLGRTPEAAVDPQLSGH	generic|sp_Q32P12-2_HROB_MOUSE_REVERSED|
"""index: 15003, intensity: 2607.0, mobility: 0.798"""	-0.480282	0.197352	0.961326	KMPFLNPLQAGRKQI	generic|IP_895308_TX=10090_REVERSED|
"""index: 18995, intensity: 3127.0, mobility: 0.979"""	-0.480366	0.197605	0.961362	NPPLRQGSDTLSERHQFAQP	generic|IP_2431028_TX=10090_REVERSED|
"""index: 7145, intensity: 5298.0, mobility: 0.963"""	-0.480402	0.197858	0.961377	MIATEGMGRIING	generic|tr_L7N264_L7N264_MOUSE_REVERSED|
"""index: 9018, intensity: 19995.0, mobility: 0.816"""	-0.480477	0.198173	0.961408	PLPHDHPAWVPRHGQQ	generic|IP_2440540_TX=10090_REVERSED|
"""index: 13050, intensity: 3302.0, mobility: 0.871"""	-0.480558	0.198488	0.961442	RSSLRCLGPQGQLSRVAESEPFFPM	generic|IP_3505963_TX=10090_REVERSED|
"""index: 3233, intensity: 3492.0, mobility: 0.959"""	-0.480564	0.198678	0.961445	IFISISPLEFIADDLVEP	generic|IP_1130650_TX=10090_REVERSED|
"""index: 9015, intensity: 262124.0, mobility: 1.053"""	-0.480733	0.198867	0.961515	KEAAPGADGGGGGGGGGGKLRQRARRS	generic|tr_E0CZF3_E0CZF3_MOUSE_REVERSED	|generic|tr_E0CZ10_E0CZ10_MOUSE__chr9_1_50783276_50783332_ENSMUST00000162073_REVERSED	|generic|sp_Q8VDI9_ALG9_MOUSE__chr9_1_50842771_50842857_ENSMUST00000175728_REVERSED|
"""index: 12980, intensity: 6696.0, mobility: 1.139"""	-0.48097	0.199182	0.961615	ESITSKCVERAVSEFKPDTTLNLKYNWLLERVDQLCELVALNN	generic|tr_F8WHM5_F8WHM5_MOUSE__chr8_-1_111180931_111181023_ENSMUST00000164283_REVERSED|
"""index: 17603, intensity: 3201.0, mobility: 0.821"""	-0.481022	0.199434	0.961636	SEPLLTLQIKKCFEIMCNY	generic|IP_1093465_TX=10090_REVERSED|
"""index: 16849, intensity: 2762.0, mobility: 0.975"""	-0.481561	0.199623	0.961859	FDLVLAALPSCFWSLGLLTVLVM	generic|sp_Q8VEJ3_DKK4_MOUSE_REVERSED|
"""index: 12439, intensity: 5428.0, mobility: 0.934"""	-0.481732	0.199811	0.961929	VRRPSAVWFPSCYWGLHLPQP	generic|IP_3479436_TX=10090_REVERSED|
"""index: 12697, intensity: 4659.0, mobility: 0.872"""	-0.481779	0.200063	0.961948	QRSKLGGTAVLSKRPQ	generic|IP_1012754_TX=10090_REVERSED|
"""index: 17020, intensity: 3802.0, mobility: 1.169"""	-0.481859	0.200377	0.96198	SMVNICNGLYMTITTYLP	generic|IP_1135359_TX=10090_REVERSED|
"""index: 13315, intensity: 3575.0, mobility: 1.172"""	-0.482104	0.200691	0.96208	NERFDYSYRLPNRLHLDANHVTEVVVVET	generic|tr_Q6T3A5_Q6T3A5_MOUSE_REVERSED	|generic|tr_E9PZ36_E9PZ36_MOUSE_REVERSED	|generic|tr_Q8CIS7_Q8CIS7_MOUSE_REVERSED|
"""index: 14252, intensity: 3279.0, mobility: 0.969"""	-0.482124	0.201005	0.962088	YWPSGSAGDPEKSMVAIIK	generic|tr_A0A1D5RLX9_A0A1D5RLX9_MOUSE__chr8_-1_95842172_95842291_ENSMUST00000153835__II_859766_REVERSED	|generic|sp_Q8BWH0_S38A7_MOUSE__chr8_-1_95840410_95840466_ENSMUST00000142881__II_859766_REVERSED|
"""index: 1777, intensity: 3309.0, mobility: 0.942"""	-0.482162	0.201319	0.962103	PSPVGMDWLGLPV	generic|IP_876856_TX=10090_REVERSED|
"""index: 18840, intensity: 6245.0, mobility: 0.920"""	-0.482278	0.201443	0.96215	FRKGDKRVG	generic|IP_967843_TX=10090_REVERSED|
"""index: 17984, intensity: 4119.0, mobility: 1.080"""	-0.482631	0.201504	0.962292	RAPETIFSPTPLRSP	generic|II_851880_TX=10090_REVERSED|
"""index: 6454, intensity: 5040.0, mobility: 0.872"""	-0.48289	0.201818	0.962395	LTFADEAVRGFQLVIYD	generic|II_1068125_TX=10090_REVERSED	|generic|sp_Q9Z273_TULP1_MOUSE_REVERSED	|generic|tr_A0A3B2W4A1_A0A3B2W4A1_MOUSE_REVERSED	|generic|tr_F7BGL3_F7BGL3_MOUSE_REVERSED	|generic|tr_A0A3B2WDC0_A0A3B2WDC0_MOUSE_REVERSED	|generic|tr_Q3TP89_Q3TP89_MOUSE_REVERSED|
"""index: 13148, intensity: 11916.0, mobility: 1.135"""	-0.483075	0.202131	0.962469	APPYSQKERSPLYHKRTTEVLLFHACY	generic|IP_842022_TX=10090_REVERSED|
"""index: 10271, intensity: 160826.0, mobility: 1.117"""	-0.483122	0.202381	0.962488	KWLAQAYNQATSPHWLCDTASKGEADVMLYNLVFPSHNLLTK	generic|IP_947773_TX=10090_REVERSED|
"""index: 8155, intensity: 19986.0, mobility: 1.027"""	-0.483237	0.202694	0.962533	RPVYLTQQPGRMTWYRGLNFGNIWVQGKTWGPLYLFTDGL	generic|sp_Q8VC60_GLB1L_MOUSE__II_1041872_REVERSED	|generic|tr_A0A087WPH5_A0A087WPH5_MOUSE__II_1041887_REVERSED|
"""index: 2811, intensity: 3882.0, mobility: 0.905"""	-0.483258	0.203008	0.962541	VTTSATSSSFVV	generic|tr_A0A1W2P882_A0A1W2P882_MOUSE__II_3465756_REVERSED|
"""index: 18460, intensity: 8201.0, mobility: 0.888"""	-0.48334	0.203257	0.962573	SPKSAAAAAAAVAAAAAAAAAAAAAAPNGAKS	generic|tr_Q3USA2_Q3USA2_MOUSE_REVERSED	|generic|sp_P09065_HME1_MOUSE_REVERSED|
"""index: 19864, intensity: 3253.0, mobility: 1.012"""	-0.483688	0.203507	0.96271	TKLHALSYGAHLYTPLHFVP	generic|II_847097_TX=10090_REVERSED|
"""index: 12367, intensity: 4800.0, mobility: 0.948"""	-0.483841	0.203756	0.96277	LILKRNRWKLRLDMQMEKVSVDGWFLM	generic|IP_967427_TX=10090_REVERSED|
"""index: 18258, intensity: 3848.0, mobility: 1.063"""	-0.483998	0.204069	0.96283	EQYNKLQKARQHWKDEPDMFTNEVEK	generic|sp_E9Q793_JHY_MOUSE__II_854141_REVERSED|
"""index: 11006, intensity: 5314.0, mobility: 0.800"""	-0.484121	0.204382	0.962878	KMVPMACAAAVKPAKEI	generic|tr_Q3UIQ2_Q3UIQ2_MOUSE__chr1_-1_63156200_63156286_ENSMUST00000185847__II_1038114_REVERSED|
"""index: 8425, intensity: 9205.0, mobility: 1.032"""	-0.484175	0.204631	0.962899	QRWYSDYMRKTTREPYCTVTKIYVKLSRELLQNVEGYDYD	generic|sp_Q9CYP7_SESN3_MOUSE_REVERSED	|generic|tr_A0A140LIE1_A0A140LIE1_MOUSE_REVERSED	|generic|tr_V5QQD1_V5QQD1_MOUSE_REVERSED	|generic|tr_A0A0J9YMZ5_A0A0J9YMZ5_MOUSE_REVERSED|
"""index: 6932, intensity: 15938.0, mobility: 0.840"""	-0.484367	0.204944	0.962973	SVSEKLFRSSRQLVA	generic|sp_P19137_LAMA1_MOUSE__II_3462742_REVERSED|
"""index: 18945, intensity: 3188.0, mobility: 0.831"""	-0.484761	0.205192	0.963123	LLTLLIIMMLLAMRTGFATHR	generic|IP_3474094_TX=10090_REVERSED|
"""index: 9316, intensity: 10274.0, mobility: 1.036"""	-0.484883	0.205441	0.96317	EFQLSYTEQDLLLAMWGYYNSLTDEVYNVTITKNSIDTITLNK	generic|tr_E9PZ36_E9PZ36_MOUSE_REVERSED	|generic|tr_Q8CIS7_Q8CIS7_MOUSE_REVERSED|
"""index: 6361, intensity: 5965.0, mobility: 0.876"""	-0.485095	0.205625	0.96325	VANPDQTQVGTFEPLARDDVLLMP	generic|sp_Q3UGR5_HDHD2_MOUSE__chr18_1_76956865_76956927_ENSMUST00000142456__II_1052544_REVERSED	|generic|sp_Q3UGR5-2_HDHD2_MOUSE__chr18_1_76956865_76956927_ENSMUST00000142456_REVERSED|
"""index: 12023, intensity: 3322.0, mobility: 0.966"""	-0.485285	0.205937	0.963322	IPMIGDPIYSWPKFCPHQRPA	generic|sp_Q8C561_LMBD2_MOUSE_REVERSED	|generic|sp_Q8C561-2_LMBD2_MOUSE_REVERSED|
"""index: 23150, intensity: 4608.0, mobility: 0.841"""	-0.485392	0.20625	0.963362	YFSSTFMKY	generic|IP_1008670_TX=10090_REVERSED|
"""index: 29980, intensity: 5631.0, mobility: 1.059"""	-0.485662	0.206563	0.963462	YMHLSLMSSFIPVSFVAGAQVERNRERIPSMPNL	generic|IP_930946_TX=10090_REVERSED|
"""index: 6340, intensity: 6116.0, mobility: 0.914"""	-0.485885	0.206681	0.963546	EDRGQLDREFQAKMAQLNVEL	generic|tr_Q811J9_Q811J9_MOUSE_REVERSED	|generic|tr_Q99JJ3_Q99JJ3_MOUSE_REVERSED	|generic|tr_Q3UFT0_Q3UFT0_MOUSE_REVERSED	|generic|sp_Q8VDD5_MYH9_MOUSE_REVERSED|
"""index: 13695, intensity: 3037.0, mobility: 0.953"""	-0.486396	0.206929	0.963733	KSFGMLVAAVFALLNMMLMSNRRG	generic|sp_P17809_GTR1_MOUSE__chr4_1_119136249_119136446_ENSMUST00000174372__II_961159_REVERSED	|generic|tr_Q3TD17_Q3TD17_MOUSE__chr4_1_119136249_119136446_ENSMUST00000174372__II_961159_REVERSED	|generic|tr_A0A140LIU2_A0A140LIU2_MOUSE__chr4_1_119132213_119132287_ENSMUST00000174372_REVERSED	|generic|tr_G3UYL0_G3UYL0_MOUSE__chr4_1_119132213_119132287_ENSMUST00000174372_REVERSED	|generic|tr_Q3U2J2_Q3U2J2_MOUSE__chr4_1_119136249_119136446_ENSMUST00000174372_REVERSED	|generic|tr_G3V010_G3V010_MOUSE__chr4_1_119132213_119132287_ENSMUST00000174372_REVERSED	|generic|tr_A2A7P3_A2A7P3_MOUSE__chr4_1_119132213_119132287_ENSMUST00000174372_REVERSED|
"""index: 17501, intensity: 3931.0, mobility: 0.877"""	-0.48698	0.207112	0.963946	MNATLFWNL	generic|IP_1074044_TX=10090_REVERSED|
"""index: 29283, intensity: 4137.0, mobility: 0.852"""	-0.487119	0.207424	0.963996	EAERTRQV	generic|tr_Q7TMI9_Q7TMI9_MOUSE_REVERSED	|generic|tr_E9QMJ8_E9QMJ8_MOUSE_REVERSED	|generic|sp_O35625_AXIN1_MOUSE_REVERSED	|generic|tr_Q14DJ8_Q14DJ8_MOUSE_REVERSED	|generic|sp_O35625-2_AXIN1_MOUSE_REVERSED	|generic|tr_F6SKQ8_F6SKQ8_MOUSE_REVERSED|
"""index: 16975, intensity: 4438.0, mobility: 1.034"""	-0.487139	0.207735	0.964003	TPHLLSVHWPVRQPSLFIIQPPR	generic|IP_939528_TX=10090_REVERSED|
"""index: 7901, intensity: 3701.0, mobility: 1.007"""	-0.487255	0.208047	0.964045	PHWTGPLKSGETLWLMWSIV	generic|IP_1059539_TX=10090_REVERSED|
"""index: 13898, intensity: 4587.0, mobility: 0.878"""	-0.487278	0.208359	0.964053	RTWVLWTPLVLPRSR	generic|IP_950415_TX=10090_REVERSED|
"""index: 14117, intensity: 5669.0, mobility: 1.077"""	-0.487296	0.208671	0.964059	PPPPPASMVTKLEEKTKELDEQAAFAKH	generic|tr_Q3U111_Q3U111_MOUSE_REVERSED	|generic|sp_P26043_RADI_MOUSE_REVERSED	|generic|tr_Q3TH46_Q3TH46_MOUSE_REVERSED	|generic|tr_Q3UJJ8_Q3UJJ8_MOUSE_REVERSED	|generic|tr_A0A5F8MPB9_A0A5F8MPB9_MOUSE_REVERSED	|generic|tr_Q3TS74_Q3TS74_MOUSE_REVERSED|
"""index: 4583, intensity: 2862.0, mobility: 1.083"""	-0.487603	0.208918	0.964169	PSEEPAGQGTRSPISP	generic|chr6_-1_145862734_145862883_ENSMUST00000032386__IP_907313_TX=10090_REVERSED|
"""index: 25662, intensity: 5730.0, mobility: 0.850"""	-0.48768	0.20923	0.964196	QSKYLKQH	generic|chr11_1_29707493_29707642_ENSMUST00000102843__IP_1141900_TX=10090_REVERSED|
"""index: 9804, intensity: 4219.0, mobility: 1.137"""	-0.487815	0.209476	0.964244	RWTKWNRYSNNMYKKLQELERTRFLDLENFFRRRN	generic|IP_835372_TX=10090_REVERSED|
"""index: 3994, intensity: 3681.0, mobility: 0.964"""	-0.488099	0.209657	0.964344	SLVATCGRWRPQ	generic|IP_1011822_TX=10090_REVERSED|
"""index: 16798, intensity: 2705.0, mobility: 0.911"""	-0.488573	0.209903	0.96451	LLPCQIGHMPLIPYNHAVSH	generic|IP_1118289_TX=10090_REVERSED|
"""index: 20458, intensity: 4769.0, mobility: 0.887"""	-0.488781	0.210215	0.964582	VVITLSLEVKNLIRVCLEDFQKGYM	generic|IP_3466688_TX=10090_REVERSED|
"""index: 18259, intensity: 5447.0, mobility: 1.005"""	-0.488805	0.210526	0.96459	TLSTLTLNRVIP	generic|IP_1141886_TX=10090_REVERSED	|generic|chr11_-1_29831080_29831202_ENSMUST00000058902_REVERSED	|generic|chr11_-1_29821730_29831217_ENSMUST00000058902_REVERSED|
"""index: 14627, intensity: 3478.0, mobility: 0.999"""	-0.488843	0.210772	0.964603	TRLGNDRGVDSMSRSSDIMWSCAWDLVLASQRLQTAR	generic|tr_Q3UBK3_Q3UBK3_MOUSE_REVERSED|
"""index: 17550, intensity: 4036.0, mobility: 0.853"""	-0.489042	0.211018	0.964672	EPSQDKRL	generic|IP_1034836_TX=10090_REVERSED|
"""index: 17974, intensity: 7117.0, mobility: 0.864"""	-0.489429	0.211329	0.964804	VKCNEQRL	generic|IP_968038_TX=10090_REVERSED|
"""index: 5472, intensity: 4824.0, mobility: 0.958"""	-0.489551	0.211509	0.964845	SLDPTQLPRHVGQKQSIDA	generic|tr_Q80UF1_Q80UF1_MOUSE_REVERSED	|generic|tr_A0A5K1VVQ7_A0A5K1VVQ7_MOUSE_REVERSED	|generic|sp_Q00417_TCF7_MOUSE_REVERSED	|generic|tr_B7ZNN3_B7ZNN3_MOUSE_REVERSED|
"""index: 16101, intensity: 2637.0, mobility: 1.194"""	-0.490298	0.21182	0.965096	DLVQWLEALIAQEMKEQ	generic|sp_Q8K330_SSH3_MOUSE__chr19_-1_4268541_4268576_ENSMUST00000237501_REVERSED	|generic|sp_Q8K330-2_SSH3_MOUSE__chr19_-1_4268541_4268576_ENSMUST00000237501_REVERSED	|generic|tr_A0A494BB72_A0A494BB72_MOUSE_REVERSED	|generic|tr_A0A498WGL8_A0A498WGL8_MOUSE__chr19_-1_4268541_4268576_ENSMUST00000237501_REVERSED|
"""index: 2130, intensity: 4473.0, mobility: 0.887"""	-0.490338	0.212065	0.96511	IGPPRVRWCA	generic|IP_1123715_TX=10090_REVERSED	|generic|IP_1123716_TX=10090_REVERSED	|generic|IP_1123718_TX=10090_REVERSED|
"""index: 4008, intensity: 3095.0, mobility: 0.934"""	-0.490632	0.21231	0.965207	PLAPAECRGTPPA	generic|IP_863477_TX=10090_REVERSED	|generic|IP_863480_TX=10090_REVERSED|
"""index: 22031, intensity: 4974.0, mobility: 0.999"""	-0.490857	0.212488	0.965281	LPKEALVVEKAAVPDTSLLRWYIYGR	generic|sp_O35643_AP1B1_MOUSE_REVERSED	|generic|tr_Q8CC13_Q8CC13_MOUSE_REVERSED	|generic|tr_Q3TVN4_Q3TVN4_MOUSE_REVERSED	|generic|tr_Q5SVG5_Q5SVG5_MOUSE_REVERSED	|generic|tr_Q6NXY3_Q6NXY3_MOUSE_REVERSED	|generic|tr_Q5SVG4_Q5SVG4_MOUSE_REVERSED	|generic|tr_Q3U1K9_Q3U1K9_MOUSE_REVERSED|
"""index: 10755, intensity: 5702.0, mobility: 0.858"""	-0.491134	0.212799	0.965372	GDPMHQRPT	generic|IP_1071315_TX=10090_REVERSED|
"""index: 1395, intensity: 2932.0, mobility: 0.951"""	-0.491274	0.21311	0.965417	SDVSGSLNCLSSPH	generic|IP_3459076_TX=10090_REVERSED|
"""index: 4386, intensity: 4362.0, mobility: 0.882"""	-0.491555	0.213288	0.965508	DVEKNESRRSMSKWYRGSAVFGLGYS	generic|tr_Q6P8J0_Q6P8J0_MOUSE_REVERSED|
"""index: 11374, intensity: 4439.0, mobility: 0.852"""	-0.492036	0.213598	0.965663	KQHPKLLSLHDTFAK	generic|IP_825003_TX=10090_REVERSED	|generic|IP_824334_TX=10090_REVERSED	|generic|IP_824903_TX=10090_REVERSED	|generic|IP_824913_TX=10090_REVERSED	|generic|IP_824939_TX=10090_REVERSED	|generic|IP_824899_TX=10090_REVERSED	|generic|IP_824989_TX=10090_REVERSED|
"""index: 14865, intensity: 2563.0, mobility: 0.904"""	-0.492104	0.21371	0.965685	AARLAQMGDKGAMKAGPNSLAALSELILDDE	generic|sp_Q3UXL4_KIZ_MOUSE__II_1002049_REVERSED|
"""index: 3488, intensity: 3053.0, mobility: 0.866"""	-0.492597	0.213953	0.96584	NAMINPKQIG	generic|IP_901885_TX=10090_REVERSED|
"""index: 11860, intensity: 3485.0, mobility: 1.140"""	-0.492877	0.214264	0.965928	FNAIKLFYFISLCTAFWVSFHNTVMWSITLLRVMTRMGLL	generic|sp_Q9JKA3_TR103_MOUSE_REVERSED|
"""index: 21620, intensity: 12033.0, mobility: 0.968"""	-0.492886	0.214507	0.965931	DNNKYPIGVIKAQLDELFTFN	generic|sp_Q8CDC0_SPB13_MOUSE__II_1030106_REVERSED	|generic|sp_Q8CDC0-2_SPB13_MOUSE_REVERSED|
"""index: 16155, intensity: 4669.0, mobility: 0.839"""	-0.493011	0.214751	0.96597	PKSYCESDLEAQEIAEVLK	generic|sp_O08908_P85B_MOUSE__chr8_-1_70769585_70769617_ENSMUST00000146707__II_866442_REVERSED	|generic|tr_Q3UK33_Q3UK33_MOUSE__chr8_-1_70769585_70769617_ENSMUST00000146707__II_866442_REVERSED	|generic|tr_A0A2X0SZ21_A0A2X0SZ21_MOUSE__chr8_-1_70769585_70769617_ENSMUST00000146707__II_866442_REVERSED	|generic|tr_F6R2V5_F6R2V5_MOUSE_REVERSED|
"""index: 23240, intensity: 22343.0, mobility: 0.973"""	-0.493205	0.214994	0.96603	RPTPRNRMKP	generic|sp_Q810C0_SLIK2_MOUSE_REVERSED	|generic|tr_Q14DP8_Q14DP8_MOUSE_REVERSED|
"""index: 4819, intensity: 3868.0, mobility: 0.904"""	-0.493392	0.215304	0.966088	CPCTCSLRPVQ	generic|IP_891937_TX=10090_REVERSED|
"""index: 29177, intensity: 5494.0, mobility: 1.205"""	-0.493716	0.215613	0.966188	HGRSPRPSSAPPSLHGPDAPSHLSPSSELASDLSSVSPWKMHQ	generic|tr_A0A068BD34_A0A068BD34_MOUSE_REVERSED	|generic|tr_G3UZ21_G3UZ21_MOUSE_REVERSED	|generic|sp_Q61193_RGL2_MOUSE_REVERSED|
"""index: 22395, intensity: 3904.0, mobility: 1.027"""	-0.493739	0.215856	0.966195	FKGSAAINKLVMTNWAKQNMYLQSVKEQCK	generic|tr_Q3UEJ6_Q3UEJ6_MOUSE_REVERSED	|generic|tr_Q3TJQ7_Q3TJQ7_MOUSE_REVERSED	|generic|sp_Q9ET01_PYGL_MOUSE_REVERSED	|generic|tr_Q91WP9_Q91WP9_MOUSE_REVERSED|
"""index: 12463, intensity: 4793.0, mobility: 1.013"""	-0.493913	0.216099	0.966248	SNATYDCPLGGQGARPKASKGAVLPPLK	generic|sp_P27790_CENPB_MOUSE_REVERSED	|generic|tr_Q923C5_Q923C5_MOUSE_REVERSED|
"""index: 15255, intensity: 3952.0, mobility: 1.174"""	-0.49416	0.216342	0.966323	QGHRYNYAIDAFQKRR	generic|sp_P16331_PH4H_MOUSE_REVERSED	|generic|tr_A0A1W2P6U4_A0A1W2P6U4_MOUSE_REVERSED	|generic|tr_Q3UEH8_Q3UEH8_MOUSE_REVERSED|
"""index: 19431, intensity: 3317.0, mobility: 1.045"""	-0.494289	0.216559	0.966362	LIPCTPQAGAMCRHGTAKRVMQL	generic|II_1097728_TX=10090_REVERSED	|generic|II_1097743_TX=10090_REVERSED|
"""index: 13220, intensity: 9546.0, mobility: 1.047"""	-0.49438	0.216559	0.96639	LEMTKIIQETVDSASLGQLRKE	generic|sp_Q9Z2E1_MBD2_MOUSE__chr18_1_70622620_70622709_ENSMUST00000127260__II_1054020_REVERSED	|generic|II_1054019_TX=10090_REVERSED|
"""index: 24513, intensity: 8591.0, mobility: 0.982"""	-0.494739	0.216867	0.966497	QWRRARRPP	generic|IP_1008852_TX=10090_REVERSED|
"""index: 5413, intensity: 3677.0, mobility: 0.847"""	-0.494767	0.217109	0.966506	MRNSDQFGEVDESLLR	generic|tr_A2AI62_A2AI62_MOUSE__II_832218_REVERSED	|generic|sp_Q9Z0Z4_HEPH_MOUSE__II_832218_REVERSED	|generic|sp_Q9Z0Z4-2_HEPH_MOUSE__II_832218_REVERSED|
"""index: 1389, intensity: 3341.0, mobility: 0.837"""	-0.494948	0.217284	0.96656	SGNFNYIGPE	generic|sp_Q8VC60_GLB1L_MOUSE__II_1041872_REVERSED	|generic|tr_A0A087WRY5_A0A087WRY5_MOUSE__II_1041872_REVERSED	|generic|tr_A0A087WPH5_A0A087WPH5_MOUSE__II_1041887_REVERSED	|generic|II_1041878_TX=10090_REVERSED	|generic|II_1041869_TX=10090_REVERSED	|generic|sp_Q8VC60-2_GLB1L_MOUSE_REVERSED|
"""index: 4009, intensity: 20246.0, mobility: 0.855"""	-0.495499	0.217593	0.966722	TSSTLLAWRSVGGQRI	generic|chr3_1_96188142_96188423_ENSMUST00000133665_REVERSED|
"""index: 1704, intensity: 3434.0, mobility: 0.780"""	-0.495597	0.217767	0.966751	LGGDDLRP	generic|chr1_-1_71648005_71648094_ENSMUST00000188894_REVERSED|
"""index: 12840, intensity: 8982.0, mobility: 0.848"""	-0.496045	0.217941	0.966882	QRSKLGGTAVLSKRPQ	generic|IP_1012754_TX=10090_REVERSED|
"""index: 14803, intensity: 3208.0, mobility: 1.058"""	-0.496178	0.218249	0.96692	AIIKLVMEITFLGTFVMNLIDMAYNFPATQEYHQMALAVTNL	generic|tr_Q7TNI3_Q7TNI3_MOUSE__II_837983_REVERSED	|generic|sp_Q9JIS7_CAC1F_MOUSE__II_837983_REVERSED	|generic|tr_B1AVA4_B1AVA4_MOUSE__II_837983_REVERSED|
"""index: 20066, intensity: 3671.0, mobility: 0.825"""	-0.496203	0.218557	0.966927	GDVPCMDTNCRQIQT	generic|sp_D3YXG0_HMCN1_MOUSE_REVERSED	|generic|sp_D3YXG0-2_HMCN1_MOUSE_REVERSED|
"""index: 19218, intensity: 5098.0, mobility: 0.871"""	-0.496335	0.218866	0.966965	AVFNKMGTLL	generic|IP_2469375_TX=10090_REVERSED|
"""index: 17973, intensity: 5102.0, mobility: 0.938"""	-0.496524	0.219174	0.967019	IPGPSCIVARTY	generic|IP_869531_TX=10090_REVERSED|
"""index: 24121, intensity: 3970.0, mobility: 1.086"""	-0.496644	0.219482	0.967054	AVKLSTNSSIVKNSYVSTKLVYKEEATYIQKLRTEQIVR	generic|sp_Q8CG46_SMC5_MOUSE__chr19_-1_23263598_23263633_ENSMUST00000224723_REVERSED	|generic|sp_Q8CG46-2_SMC5_MOUSE__chr19_-1_23263598_23263633_ENSMUST00000224723_REVERSED	|generic|tr_A0A286YDG5_A0A286YDG5_MOUSE__chr19_-1_23263598_23263633_ENSMUST00000224723_REVERSED|
"""index: 14723, intensity: 3321.0, mobility: 0.946"""	-0.496717	0.21979	0.967074	NECIESEQIVMKMVLFKNEAE	generic|sp_Q7TPV2_DZIP3_MOUSE__chr16_-1_48925992_48926045_ENSMUST00000147358__II_1078397_REVERSED	|generic|sp_Q7TPV2-2_DZIP3_MOUSE__chr16_-1_48925992_48926045_ENSMUST00000147358__II_1078394_REVERSED	|generic|tr_E9QNZ2_E9QNZ2_MOUSE__chr16_-1_48925992_48926045_ENSMUST00000147358__II_1078397_REVERSED|
"""index: 17238, intensity: 3024.0, mobility: 1.190"""	-0.496835	0.220031	0.967108	WSHDQLQQLCSLSEKPPD	generic|tr_A0A140LHX5_A0A140LHX5_MOUSE__chr4_1_43258157_43258306_ENSMUST00000143653_REVERSED|
"""index: 2623, intensity: 3054.0, mobility: 1.007"""	-0.496942	0.220135	0.967138	TNPPGFIAVEWNYLDSEDVLTIRFGEVPEE	generic|sp_Q6ZWZ2_UB2R2_MOUSE__chr4_1_41190648_41190824_ENSMUST00000123642__II_965408_REVERSED|
"""index: 22846, intensity: 8863.0, mobility: 0.878"""	-0.497072	0.220308	0.967175	GALNTLESKQ	generic|sp_Q9CZJ9_DJC18_MOUSE__chr18_-1_35681916_35682005_ENSMUST00000235930_REVERSED|
"""index: 7650, intensity: 10513.0, mobility: 0.963"""	-0.497365	0.220615	0.967257	LQCHGQSSPSVESVDSTNELASAEKPE	generic|II_3456120_TX=10090_REVERSED|
"""index: 2961, intensity: 3292.0, mobility: 0.911"""	-0.497381	0.220652	0.967262	LSRQASLRMM	generic|IP_919955_TX=10090_REVERSED|
"""index: 15148, intensity: 6134.0, mobility: 1.048"""	-0.498195	0.220891	0.967488	MCPQDLSLFDRPVG	generic|IP_3479439_TX=10090_REVERSED|
"""index: 21363, intensity: 2946.0, mobility: 1.009"""	-0.498425	0.220994	0.967551	QMFDMQHGMAKRRLKRGEK	generic|chr4_1_102863705_102869769_ENSMUST00000066824__IP_959435_TX=10090_REVERSED|
"""index: 1326, intensity: 3379.0, mobility: 0.903"""	-0.498719	0.221234	0.967631	GSAAAGGDRRPRCPEPQGR	generic|sp_E9Q7F2_RN169_MOUSE_REVERSED|
"""index: 17924, intensity: 2702.0, mobility: 0.967"""	-0.498888	0.22154	0.967676	QHVVQNLECYFHPIELDTCFSL	generic|tr_Q925E9_Q925E9_MOUSE_REVERSED|
"""index: 19043, intensity: 2520.0, mobility: 1.192"""	-0.499188	0.221847	0.967757	VSLNFITDDIITLYQEYFVYFVSYPFVRYDSGK	generic|tr_Q7TMD4_Q7TMD4_MOUSE__chr18_-1_12221802_12221846_ENSMUST00000133112__II_1057807_REVERSED	|generic|sp_O35604_NPC1_MOUSE__chr18_-1_12221802_12221846_ENSMUST00000133112__II_3494135_REVERSED|
"""index: 12375, intensity: 5239.0, mobility: 1.117"""	-0.499734	0.222154	0.967903	TQNSLEQELVPCLSHYAGATIPHIHLRWLHWYLALSNHLQA	generic|tr_F7C9Q7_F7C9Q7_MOUSE__II_1001156_REVERSED|
"""index: 13976, intensity: 4068.0, mobility: 0.805"""	-0.500008	0.222188	0.967975	PLGSPRKW	generic|IP_844735_TX=10090_REVERSED|
"""index: 4298, intensity: 6222.0, mobility: 0.855"""	-0.500873	0.222495	0.9682	LCSTQKLKFLKYYP	generic|IP_1107169_TX=10090_REVERSED|
"""index: 19349, intensity: 4483.0, mobility: 0.808"""	-0.500942	0.222801	0.968218	LPSVTPFH	generic|IP_1074662_TX=10090_REVERSED|
"""index: 21783, intensity: 15649.0, mobility: 0.894"""	-0.500988	0.222971	0.96823	FHAARPRRP	generic|IP_936318_TX=10090_REVERSED|
"""index: 24322, intensity: 4355.0, mobility: 0.819"""	-0.501611	0.223277	0.968388	GDESMLPILFRILF	generic|IP_850975_TX=10090_REVERSED|
"""index: 21164, intensity: 3471.0, mobility: 1.115"""	-0.50183	0.223447	0.968444	EENSMGGAAAAAELQR	generic|tr_Q3U4L9_Q3U4L9_MOUSE__II_1114939_REVERSED	|generic|tr_D3Z4L9_D3Z4L9_MOUSE__II_1114939_REVERSED	|generic|sp_Q61333_TNAP2_MOUSE__II_1114939_REVERSED	|generic|tr_B2RQW1_B2RQW1_MOUSE__II_1114939_REVERSED|
"""index: 21913, intensity: 3841.0, mobility: 0.959"""	-0.502106	0.223547	0.968513	FLTIFLSDFL	generic|IP_3498859_TX=10090_REVERSED|
"""index: 9312, intensity: 3087.0, mobility: 0.961"""	-0.502535	0.223853	0.96862	FRQSLSGIRDLVLRWVLYNQMTRASYS	generic|tr_B1AS15_B1AS15_MOUSE_REVERSED	|generic|tr_B1AS17_B1AS17_MOUSE_REVERSED	|generic|tr_E9PVK7_E9PVK7_MOUSE_REVERSED	|generic|tr_B1AS16_B1AS16_MOUSE_REVERSED	|generic|tr_E9QPA9_E9QPA9_MOUSE_REVERSED	|generic|tr_B2RPX5_B2RPX5_MOUSE_REVERSED	|generic|sp_Q9JLI3_MMEL1_MOUSE_REVERSED	|generic|sp_Q9JLI3-3_MMEL1_MOUSE_REVERSED|
"""index: 18280, intensity: 4659.0, mobility: 0.943"""	-0.502577	0.224159	0.96863	RQVASTKWEP	generic|tr_G8JL40_G8JL40_MOUSE__II_953880_REVERSED	|generic|chr4_-1_136554165_136554392_ENSMUST00000125111_REVERSED	|generic|tr_A3KG93_A3KG93_MOUSE_REVERSED	|generic|sp_Q6ZQ88_KDM1A_MOUSE_REVERSED|
"""index: 16365, intensity: 4518.0, mobility: 1.017"""	-0.50259	0.224396	0.968633	RNPEGTTLGCRCR	generic|IP_830280_TX=10090_REVERSED|
"""index: 13638, intensity: 3315.0, mobility: 0.819"""	-0.502766	0.224702	0.968677	QMPNLHVTSAVGVGTQATITSNPA	generic|sp_Q8BIH0_SP130_MOUSE__chr18_1_31674360_31674500_ENSMUST00000234769__II_3464046_REVERSED	|generic|sp_Q8BIH0-2_SP130_MOUSE__chr18_1_31674360_31674500_ENSMUST00000234769__II_3464046_REVERSED	|generic|tr_A0A0R4J060_A0A0R4J060_MOUSE__chr18_1_31674360_31674500_ENSMUST00000234769_REVERSED	|generic|tr_J3QNK5_J3QNK5_MOUSE__chr18_1_31674360_31674500_ENSMUST00000234769_REVERSED|
"""index: 22611, intensity: 2727.0, mobility: 1.141"""	-0.502838	0.22487	0.968695	SQLLTHEVVGIRIDM	generic|tr_F7B458_F7B458_MOUSE__chr5_-1_51490041_51490070_ENSMUST00000132734__II_1078358_REVERSED	|generic|sp_Q8BXG3_IFT57_MOUSE__chr5_-1_51490041_51490070_ENSMUST00000132734_REVERSED	|generic|sp_Q8BXG3-2_IFT57_MOUSE__chr5_-1_51490041_51490070_ENSMUST00000132734_REVERSED|
"""index: 21538, intensity: 4353.0, mobility: 0.897"""	-0.502985	0.225038	0.96873	RDKGKRTW	generic|IP_826544_TX=10090_REVERSED|
"""index: 8558, intensity: 11064.0, mobility: 1.131"""	-0.503631	0.225344	0.968888	KQDEAGVRALGVCLTEETIAPEEGRARHNQVIELL	generic|sp_Q9CWQ0_DPH5_MOUSE__chr3_1_115925220_115925255_ENSMUST00000185098__II_977232_REVERSED|
"""index: 7189, intensity: 12757.0, mobility: 0.940"""	-0.503778	0.225649	0.968923	ELLEVQGVFASFAKTSDRGAAASHYLNV	generic|chr8_-1_95733047_95733322_ENSMUST00000213006_REVERSED|
"""index: 13085, intensity: 2946.0, mobility: 1.144"""	-0.50379	0.225816	0.968926	LNETELGYNLACLLDV	generic|sp_Q80YA9_CNKR2_MOUSE__chrX_-1_157866590_157866637_ENSMUST00000139664_REVERSED	|generic|sp_Q80YA9-2_CNKR2_MOUSE__chrX_-1_157866590_157866637_ENSMUST00000139664_REVERSED	|generic|tr_A2AI78_A2AI78_MOUSE__chrX_-1_157866590_157866637_ENSMUST00000139664_REVERSED	|generic|tr_Q3URG0_Q3URG0_MOUSE_REVERSED|
"""index: 5796, intensity: 77438.0, mobility: 1.048"""	-0.503998	0.226121	0.968976	GRPGPPGEKGVSGLPGLEGKAGERGE	generic|II_852283_TX=10090_REVERSED	|generic|tr_Q920S4_Q920S4_MOUSE_REVERSED	|generic|tr_Q9JLI2_Q9JLI2_MOUSE_REVERSED|
"""index: 17192, intensity: 3261.0, mobility: 0.936"""	-0.504046	0.226427	0.968987	RKRFSSRHTRYNLSSVLQMRRLSLVK	generic|chr11_1_68800816_68801610_ENSMUST00000102611__IP_1134379_TX=10090_REVERSED|
"""index: 30297, intensity: 2605.0, mobility: 0.901"""	-0.504062	0.226732	0.968991	PEHLVHQNK	generic|tr_D3Z5U3_D3Z5U3_MOUSE__II_862173_REVERSED	|generic|tr_Q3UM14_Q3UM14_MOUSE__II_862173_REVERSED	|generic|tr_D3Z512_D3Z512_MOUSE_REVERSED|
"""index: 4976, intensity: 2863.0, mobility: 0.861"""	-0.504084	0.227037	0.968996	FPVLATRLFWVESISTL	generic|IP_955538_TX=10090_REVERSED|
"""index: 5290, intensity: 3968.0, mobility: 0.999"""	-0.504375	0.227273	0.969065	CRNNLPQVPRFNDSMSLFIQSPQNQSLLRL	generic|tr_E9Q2V1_E9Q2V1_MOUSE_REVERSED	|generic|tr_Q6NZJ2_Q6NZJ2_MOUSE_REVERSED	|generic|tr_Q3V1V7_Q3V1V7_MOUSE_REVERSED|
"""index: 9842, intensity: 4150.0, mobility: 0.839"""	-0.504951	0.227578	0.969201	FVMYGSAGGMAGQFLADRLVMLPLF	generic|tr_Q8R277_Q8R277_MOUSE_REVERSED|
"""index: 8994, intensity: 8897.0, mobility: 0.958"""	-0.504983	0.227813	0.969208	ESNETGRFHLK	generic|chr4_1_99221204_99221332_ENSMUST00000030279__IP_959727_TX=10090_REVERSED|
"""index: 23983, intensity: 5323.0, mobility: 0.950"""	-0.505169	0.228049	0.969252	LLVMYSNHK	generic|sp_Q8C0T7_MFSD9_MOUSE__II_1040357_REVERSED|
"""index: 5793, intensity: 3801.0, mobility: 0.876"""	-0.505312	0.228354	0.969285	HPDAADKEMK	generic|IP_990073_TX=10090_REVERSED|
"""index: 4614, intensity: 3798.0, mobility: 0.730"""	-0.505376	0.228589	0.9693	KNNLQFVAKKFFT	generic|tr_A0A1D5RLM8_A0A1D5RLM8_MOUSE__II_1127988_REVERSED|
"""index: 11273, intensity: 9853.0, mobility: 1.028"""	-0.50552	0.228894	0.969333	PLPDTQLVLTSEEGDLSVIR	generic|tr_Q9CX77_Q9CX77_MOUSE__chr10_1_116319437_116319631_ENSMUST00000217925_REVERSED	|generic|sp_B2RU80_PTPRB_MOUSE_REVERSED	|generic|tr_A0A1W2P7W3_A0A1W2P7W3_MOUSE_REVERSED|
"""index: 5407, intensity: 4178.0, mobility: 0.888"""	-0.505683	0.229129	0.969371	LMSTIPSPSRGAMRM	generic|chr6_1_55478109_55478700_ENSMUST00000070736__II_920345_TX=10090_REVERSED|
"""index: 4573, intensity: 2559.0, mobility: 0.876"""	-0.50575	0.229363	0.969386	TNISNPMCLGSPPIARTPKWYLR	generic|chr18_-1_46723349_46728084_ENSMUST00000035804__IP_1055676_TX=10090_REVERSED	|generic|chr18_-1_46720404_46728084_ENSMUST00000234819__IP_3463452_TX=10090_REVERSED|
"""index: 6255, intensity: 6635.0, mobility: 0.911"""	-0.506532	0.229528	0.969564	MFDITMWED	generic|sp_Q8BG79_C19L2_MOUSE_REVERSED	|generic|sp_Q8BG79-2_C19L2_MOUSE_REVERSED|
"""index: 17689, intensity: 4008.0, mobility: 0.953"""	-0.506883	0.229833	0.969643	VTNGLKHLTLLSPNCGFLRSTGDSDRGQ	generic|IP_880328_TX=10090_REVERSED|
"""index: 16566, intensity: 4635.0, mobility: 0.799"""	-0.507118	0.230067	0.969695	CVGLVQRL	generic|IP_1087712_TX=10090_REVERSED|
"""index: 28263, intensity: 3111.0, mobility: 1.076"""	-0.507408	0.230231	0.96976	RLERYTRKAHI	generic|sp_P47811_MK14_MOUSE__chr17_1_28715383_28715445_ENSMUST00000233811__II_140196_REVERSED	|generic|tr_Q5U421_Q5U421_MOUSE__chr17_1_28715383_28715445_ENSMUST00000233811__II_140196_REVERSED	|generic|tr_B2KF34_B2KF34_MOUSE__chr17_1_28715383_28715445_ENSMUST00000233811_REVERSED	|generic|sp_P47811-2_MK14_MOUSE__chr17_1_28715383_28715445_ENSMUST00000233811_REVERSED	|generic|tr_A0A3B2WB60_A0A3B2WB60_MOUSE__chr17_1_28715383_28715445_ENSMUST00000233811_REVERSED|
"""index: 6051, intensity: 3886.0, mobility: 0.961"""	-0.507571	0.230465	0.969796	NYAPINPSQKYF	generic|sp_P32043_HXC5_MOUSE_REVERSED|
"""index: 22083, intensity: 8420.0, mobility: 0.919"""	-0.507807	0.230699	0.969848	ERCRMKLR	generic|sp_Q9R088_KITM_MOUSE__chr8_-1_104228253_104228351_ENSMUST00000211995__II_3501615_REVERSED	|generic|tr_Q8VCF9_Q8VCF9_MOUSE__chr8_-1_104228253_104228351_ENSMUST00000211995__II_3501615_REVERSED	|generic|tr_Q8BN51_Q8BN51_MOUSE__chr8_-1_104228253_104228351_ENSMUST00000211995__II_3501615_REVERSED|
"""index: 12039, intensity: 8630.0, mobility: 0.866"""	-0.507849	0.231003	0.969857	GGSSLWMLQRGSEVPSRL	generic|IP_1065056_TX=10090_REVERSED|
"""index: 1154, intensity: 3441.0, mobility: 0.857"""	-0.50798	0.231307	0.969886	LGPPCQIGSWV	generic|IP_3493842_TX=10090_REVERSED|
"""index: 7701, intensity: 3507.0, mobility: 0.998"""	-0.508118	0.231611	0.969916	AAGIPPEG	generic|IP_836675_TX=10090_REVERSED|
"""index: 9831, intensity: 23497.0, mobility: 0.970"""	-0.50824	0.231704	0.969942	TAAPPPIGAEGRAPGSPDIAAKKMKHLHSVSNYHVLLIN	generic|sp_Q2MHN3_ZFHX2_MOUSE_REVERSED|
"""index: 27960, intensity: 11999.0, mobility: 0.852"""	-0.50878	0.231937	0.970059	KMKNKFSPWKKLNQ	generic|tr_Q9D5A6_Q9D5A6_MOUSE_REVERSED	|generic|tr_Q0VG34_Q0VG34_MOUSE_REVERSED|
"""index: 13895, intensity: 6228.0, mobility: 1.134"""	-0.508875	0.23217	0.970079	NREQIFERMDELIVLKFSANRVNVVNT	generic|IP_3452274_TX=10090_REVERSED|
"""index: 15373, intensity: 4304.0, mobility: 1.055"""	-0.508958	0.232262	0.970097	RSSFSSKMTEMKM	generic|IP_913489_TX=10090_REVERSED	|generic|chr6_-1_82919313_82919432_ENSMUST00000000641_REVERSED|
"""index: 15232, intensity: 3389.0, mobility: 0.898"""	-0.509547	0.232283	0.970222	QRVDQLLKAGMKVERE	generic|sp_Q9JHU4_DYHC1_MOUSE__chr12_1_110641105_110641227_ENSMUST00000172218__II_1115120_REVERSED	|generic|tr_Q80U36_Q80U36_MOUSE__chr12_1_110641105_110641227_ENSMUST00000172218_REVERSED	|generic|tr_Q923F5_Q923F5_MOUSE_REVERSED	|generic|tr_Q8C6T5_Q8C6T5_MOUSE__chr12_1_110663204_110663284_ENSMUST00000166323_REVERSED|
"""index: 5544, intensity: 15012.0, mobility: 0.941"""	-0.510001	0.232516	0.970318	VAPVPPFLWRQ	generic|IP_1059268_TX=10090_REVERSED|
"""index: 4352, intensity: 3762.0, mobility: 1.230"""	-0.510707	0.232678	0.970464	HLTCESTMFVRPMSSATW	generic|IP_1111788_TX=10090_REVERSED|
"""index: 19716, intensity: 4981.0, mobility: 0.919"""	-0.510996	0.23291	0.970524	LSIVSLLITRHPRPHLS	generic|II_3468162_TX=10090_REVERSED|
"""index: 17780, intensity: 4762.0, mobility: 1.103"""	-0.511051	0.233212	0.970535	QRRGILLLTLSAALVGLFFGVLGAGVVTHARNAPGRQ	generic|sp_Q9Z123_SEM4F_MOUSE__chr6_-1_82918528_82918650_ENSMUST00000203911__II_913498_REVERSED	|generic|tr_Q810B2_Q810B2_MOUSE__chr6_-1_82918528_82918650_ENSMUST00000203911_REVERSED|
"""index: 5773, intensity: 6143.0, mobility: 1.108"""	-0.511091	0.233515	0.970543	MPFLKVAFQDETMVPYLSDELHRLYFQVT	generic|tr_F5H8M8_F5H8M8_MOUSE_REVERSED	|generic|sp_D3Z750_MRO2A_MOUSE_REVERSED|
"""index: 4348, intensity: 5308.0, mobility: 0.806"""	-0.511131	0.233766	0.970552	GDDVVVEQMPSESR	generic|tr_E9Q1I3_E9Q1I3_MOUSE_REVERSED	|generic|sp_Q5DTV4_ZC12C_MOUSE_REVERSED|
"""index: 13263, intensity: 5481.0, mobility: 1.102"""	-0.511446	0.233766	0.970616	WRRCGERPNRRYRRSSSASPTMSGTLWKP	generic|chr16_-1_28828581_28828763_ENSMUST00000100023__IP_1077190_TX=10090_REVERSED|
"""index: 8874, intensity: 4333.0, mobility: 1.141"""	-0.512164	0.233998	0.970761	KFYLKMWPWHKVNMFARVNYQICFISERREMMKK	generic|tr_Q3UUB1_Q3UUB1_MOUSE_REVERSED	|generic|sp_Q5SX39_MYH4_MOUSE_REVERSED|
"""index: 14196, intensity: 2666.0, mobility: 1.179"""	-0.512317	0.2343	0.970791	KRSQRVVNTFSLQMHEEATQLGFFKTNFF	generic|sp_Q9JLM4_ZMYM3_MOUSE_REVERSED	|generic|tr_B1AXS8_B1AXS8_MOUSE_REVERSED	|generic|tr_B1AXS7_B1AXS7_MOUSE_REVERSED|
"""index: 5084, intensity: 15773.0, mobility: 0.846"""	-0.512384	0.234601	0.970805	MDMDHKAR	generic|IP_883349_TX=10090_REVERSED|
"""index: 18360, intensity: 3668.0, mobility: 0.908"""	-0.512452	0.234832	0.970818	WSCLPPKSQGL	generic|IP_843344_TX=10090_REVERSED|
"""index: 13996, intensity: 2611.0, mobility: 1.005"""	-0.512896	0.234922	0.970906	KGLDEMSVTAVRKTMRYTLMAEPIMTGKGLCWLQI	generic|chr7_-1_118212507_118212993_ENSMUST00000032891__II_881726_TX=10090_REVERSED|
"""index: 22979, intensity: 24125.0, mobility: 1.015"""	-0.513204	0.235223	0.970967	QWLLKRVLWT	generic|chr1_1_183408695_183408757_ENSMUST00000195798_REVERSED|
"""index: 14817, intensity: 4380.0, mobility: 0.982"""	-0.513247	0.235525	0.970975	INIGMLIITFNSWSFLSMTIFLEGMLNISPPLA	generic|tr_W0TGY1_W0TGY1_MOUSE_REVERSED	|generic|tr_Q7JCY6_Q7JCY6_MOUSE_REVERSED	|generic|tr_Q9ME04_Q9ME04_MOUSE_REVERSED	|generic|tr_A0A141CM24_A0A141CM24_MOUSE_REVERSED	|generic|tr_Q3UQ59_Q3UQ59_MOUSE_REVERSED	|generic|tr_F1JVR2_F1JVR2_MOUSE_REVERSED	|generic|tr_A9UIX0_A9UIX0_MOUSE_REVERSED|
"""index: 18543, intensity: 2768.0, mobility: 1.055"""	-0.513285	0.235755	0.970983	YLLFFYSNANLSLNWLKSMR	generic|IP_3457446_TX=10090_REVERSED|
"""index: 8576, intensity: 6990.0, mobility: 1.113"""	-0.513501	0.235843	0.971025	AAADGQAAQEKMLFDKIGSVWKEIVESDAEFDRLRPTIEELLH	generic|tr_O08614_O08614_MOUSE_REVERSED	|generic|tr_E9Q6R7_E9Q6R7_MOUSE_REVERSED|
"""index: 9180, intensity: 10762.0, mobility: 1.107"""	-0.513787	0.235877	0.971081	TYFILISSLSFNFSWIYFFSANVMHKRLKHKFKALMS	generic|tr_Q9EQ38_Q9EQ38_MOUSE_REVERSED	|generic|tr_G5E8I3_G5E8I3_MOUSE_REVERSED|
"""index: 23235, intensity: 3225.0, mobility: 1.177"""	-0.513839	0.235877	0.971091	LYYGQENQDPHGMYRETYGTDYFIWLTVPAGAIAVRFIDSRQMLAM	generic|tr_Q3TAE3_Q3TAE3_MOUSE__chr9_1_65080794_65080853_ENSMUST00000217434__II_3455131_REVERSED	|generic|sp_Q80YA7_DPP8_MOUSE__chr9_1_65080794_65080853_ENSMUST00000217434__II_741479_REVERSED	|generic|II_3506515_TX=10090_REVERSED	|generic|II_3506530_TX=10090_REVERSED|
"""index: 6381, intensity: 3217.0, mobility: 0.763"""	-0.514693	0.236178	0.971256	LTNERNFNRPK	generic|tr_E9QAA8_E9QAA8_MOUSE_REVERSED	|generic|tr_B9EKG5_B9EKG5_MOUSE_REVERSED	|generic|tr_Q8R5A7_Q8R5A7_MOUSE_REVERSED|
"""index: 4411, intensity: 7900.0, mobility: 1.310"""	-0.514732	0.236336	0.971263	AEHSEAPFGPHGPATWVSPMPMTF	generic|IP_1002338_TX=10090_REVERSED|
"""index: 20452, intensity: 3166.0, mobility: 0.920"""	-0.515118	0.236637	0.971337	GTWVPYPPGTHMAGFGPQEYGK	generic|IP_912081_TX=10090_REVERSED|
"""index: 1312, intensity: 2547.0, mobility: 0.905"""	-0.515178	0.236937	0.971348	SNRDSHPRHLIPHVSGE	generic|IP_1053641_TX=10090_REVERSED|
"""index: 10282, intensity: 19784.0, mobility: 1.068"""	-0.515227	0.237237	0.971357	GVTHCLPLDAPIDLCQPPKSYSR	generic|sp_Q9WU66_SFRP5_MOUSE_REVERSED	|generic|tr_A0A0R4J001_A0A0R4J001_MOUSE_REVERSED|
"""index: 13469, intensity: 9924.0, mobility: 1.147"""	-0.515428	0.237466	0.971395	MLGPFQIRCCYTGHDDLTVNKIILSVDGKNL	generic|sp_Q8VIM0_HAVR2_MOUSE_REVERSED	|generic|sp_Q8VIM0-2_HAVR2_MOUSE_REVERSED	|generic|tr_D3Z3I4_D3Z3I4_MOUSE_REVERSED	|generic|tr_Q3KP82_Q3KP82_MOUSE_REVERSED|
"""index: 3721, intensity: 2783.0, mobility: 0.787"""	-0.515603	0.237481	0.971428	FRSAERHRRQVNSILYTD	generic|IP_916729_TX=10090_REVERSED|
"""index: 17315, intensity: 16167.0, mobility: 1.005"""	-0.516174	0.237781	0.971535	FIGMILLTYFL	generic|tr_F6U7V1_F6U7V1_MOUSE__chr13_-1_11667075_11667146_ENSMUST00000221941__II_3474813_REVERSED	|generic|sp_E9Q401_RYR2_MOUSE__chr13_-1_11667075_11667146_ENSMUST00000221941__II_3474813_REVERSED|
"""index: 21278, intensity: 4818.0, mobility: 1.102"""	-0.516249	0.238081	0.971549	HKVTFPLFPTSHSYG	generic|IP_1004564_TX=10090_REVERSED|
"""index: 28834, intensity: 20177.0, mobility: 1.128"""	-0.516264	0.238309	0.971552	ILAAVWCSFIFNKCVRSNMITMYHLPKCIAVYRDYSMIALLFF	generic|tr_Q8VFZ8_Q8VFZ8_MOUSE__II_1145889_REVERSED|
"""index: 26375, intensity: 74514.0, mobility: 1.088"""	-0.51659	0.238538	0.971613	YESWIRKFEDLHHPGLISWDRTLYDFNDMIVAVFLNIILFACLMY	generic|tr_Q6PDD2_Q6PDD2_MOUSE__chr14_-1_30075125_30075241_ENSMUST00000224395__II_3479966_REVERSED	|generic|tr_A0A286YD72_A0A286YD72_MOUSE__chr14_-1_30123315_30123431_ENSMUST00000224395__II_3478399_REVERSED	|generic|tr_A0A571BEQ4_A0A571BEQ4_MOUSE__chr14_-1_30123315_30123431_ENSMUST00000224395__II_3478399_REVERSED	|generic|tr_A0A2C9F2E5_A0A2C9F2E5_MOUSE__chr14_-1_30123315_30123431_ENSMUST00000224395__II_3478399_REVERSED	|generic|tr_A0A571BDT1_A0A571BDT1_MOUSE__chr14_-1_30123315_30123431_ENSMUST00000224395__II_3478399_REVERSED	|generic|tr_A0A589Q4M7_A0A589Q4M7_MOUSE__chr14_-1_30123315_30123431_ENSMUST00000224395__II_3478399_REVERSED	|generic|sp_Q99246_CAC1D_MOUSE__chr14_-1_30123315_30123431_ENSMUST00000224395__II_3478399_REVERSED	|generic|sp_Q99246-3_CAC1D_MOUSE__chr14_-1_30123315_30123431_ENSMUST00000224395__II_3478399_REVERSED	|generic|sp_Q99246-4_CAC1D_MOUSE__chr14_-1_30123315_30123431_ENSMUST00000224395__II_3478399_REVERSED|
"""index: 14469, intensity: 3857.0, mobility: 0.914"""	-0.51678	0.238837	0.971648	DAGNLVLEKVE	generic|sp_Q6PAV2_HERC4_MOUSE__chr10_1_63264040_63264189_ENSMUST00000218533__II_3467757_REVERSED	|generic|sp_Q6PAV2-2_HERC4_MOUSE__chr10_1_63264040_63264189_ENSMUST00000218533__II_3467757_REVERSED|
"""index: 2774, intensity: 4691.0, mobility: 0.867"""	-0.516892	0.238922	0.971669	KNRFKPPMFSRMARL	generic|IP_875122_TX=10090_REVERSED|
"""index: 18851, intensity: 2561.0, mobility: 0.872"""	-0.517226	0.239222	0.97173	MMWVKGMYL	generic|IP_3501719_TX=10090_REVERSED|
"""index: 3743, intensity: 4141.0, mobility: 0.820"""	-0.517298	0.239521	0.971743	VAPEKCLKC	generic|tr_Q8CFZ0_Q8CFZ0_MOUSE_REVERSED|
"""index: 5252, intensity: 13008.0, mobility: 0.873"""	-0.517384	0.23982	0.971759	MSNIESSVQF	generic|IP_3461005_TX=10090_REVERSED|
"""index: 4609, intensity: 3735.0, mobility: 0.880"""	-0.517417	0.24012	0.971765	MIHSGCTSLAK	generic|tr_Q7TRY5_Q7TRY5_MOUSE_REVERSED|
"""index: 17265, intensity: 4418.0, mobility: 0.996"""	-0.517449	0.240299	0.971771	MWAVAQGSGAGPTQ	generic|IP_876888_TX=10090_REVERSED|
"""index: 22769, intensity: 2891.0, mobility: 1.112"""	-0.517562	0.240299	0.971792	VSSIVPFPGGDELFARWPFLAFAQPSWPDLPQ	generic|tr_A0A1W2P6T8_A0A1W2P6T8_MOUSE__II_3464912_REVERSED	|generic|sp_Q0VG85_CC162_MOUSE__II_3464912_REVERSED	|generic|sp_Q0VG85-6_CC162_MOUSE__II_3464912_REVERSED|
"""index: 12187, intensity: 11746.0, mobility: 1.038"""	-0.517933	0.240299	0.971859	QAFCEPLSINNDNFWLIALIKPMITTALGMDVIALIGLFHYMPQ	generic|tr_A0PK70_A0PK70_MOUSE_REVERSED|
"""index: 3222, intensity: 2695.0, mobility: 0.801"""	-0.519062	0.240597	0.972062	YDLSVCVKLSEFLNLPI	generic|tr_Q80VB7_Q80VB7_MOUSE_REVERSED	|generic|sp_A1L314_MPEG1_MOUSE_REVERSED	|generic|tr_E9QN37_E9QN37_MOUSE_REVERSED|
"""index: 13428, intensity: 4209.0, mobility: 1.192"""	-0.519164	0.240824	0.97208	EKDALCSQLKSIEEKFHTIMSEKNGDLNK	generic|sp_Q3UKC1_TAXB1_MOUSE__chr6_1_52757593_52757733_ENSMUST00000149586_REVERSED|
"""index: 6653, intensity: 3913.0, mobility: 0.899"""	-0.519249	0.24105	0.972096	DAGIFIMEYPIPTGRGDVLLV	generic|sp_Q6GQT1_A2MG_MOUSE_REVERSED|
"""index: 15084, intensity: 6596.0, mobility: 0.951"""	-0.519371	0.241061	0.972117	QNAPSMAGLLSFTEKVQCMC	generic|IP_1043272_TX=10090_REVERSED|
"""index: 10961, intensity: 6509.0, mobility: 1.107"""	-0.519684	0.241215	0.972173	MAERDRQLRRARQEDTEQMRQLRKAERDRMRRVEREEPTE	generic|tr_Q8R572_Q8R572_MOUSE__chr8_1_109724337_109724618_ENSMUST00000212233_REVERSED	|generic|tr_A0A1D5RLA9_A0A1D5RLA9_MOUSE_REVERSED	|generic|sp_Q6PD05_ZN821_MOUSE__chr8_1_109724337_109724618_ENSMUST00000212233_REVERSED	|generic|tr_A0A1D5RLE5_A0A1D5RLE5_MOUSE__chr8_1_109724337_109724618_ENSMUST00000212233_REVERSED|
"""index: 21044, intensity: 10561.0, mobility: 0.859"""	-0.519993	0.241441	0.972227	VRVFVNEL	generic|IP_1007830_TX=10090_REVERSED|
"""index: 12902, intensity: 4455.0, mobility: 1.009"""	-0.520082	0.241739	0.972243	TKLWTSARELLLRKWMFGGWLMRWIGMSTTLVGDGH	generic|IP_983867_TX=10090_REVERSED|
"""index: 25196, intensity: 3161.0, mobility: 0.801"""	-0.520263	0.242036	0.972275	DADPDRPEPG	generic|tr_Q8BQE0_Q8BQE0_MOUSE_REVERSED	|generic|sp_Q64731_FOXL1_MOUSE_REVERSED|
"""index: 11131, intensity: 9585.0, mobility: 1.141"""	-0.520326	0.242118	0.972286	LFWLLYSKRVVGWVAMCTPWKGNKLGVFPDAGEWTWAGRSFK	generic|IP_2416893_TX=10090_REVERSED|
"""index: 13991, intensity: 2731.0, mobility: 0.851"""	-0.520571	0.242271	0.972329	DEEAKSIMFFKQLLKLSLCISHG	generic|IP_1015070_TX=10090_REVERSED|
"""index: 18903, intensity: 2900.0, mobility: 1.255"""	-0.520727	0.242496	0.972356	VQAISCAHTCLQMGTHVCGVKFMRPAVHTDRGSWM	generic|chr9_1_108367822_108368055_ENSMUST00000194224__IP_843174_TX=10090_REVERSED	|generic|chr9_1_108367840_108368055_ENSMUST00000194224__IP_843174_TX=10090_REVERSED|
"""index: 10469, intensity: 3460.0, mobility: 1.201"""	-0.520795	0.242793	0.972368	MRYRWNWSIECGRRTEKP	generic|IP_918572_TX=10090_REVERSED|
"""index: 20857, intensity: 4865.0, mobility: 0.816"""	-0.5208	0.243091	0.972369	SSSSSSSSSRR	generic|tr_A0A087WR98_A0A087WR98_MOUSE__II_1070188_REVERSED	|generic|tr_F6W6D3_F6W6D3_MOUSE__II_1056445	|generic|tr_F6RF12_F6RF12_MOUSE__II_1056446	|generic|IP_928679_TX=10090	|generic|IP_847246_TX=10090_REVERSED	|generic|IP_1021079_TX=10090_REVERSED	|generic|IP_1021079_TX=10090_REVERSED	|generic|sp_Q8BTI8_SRRM2_MOUSE__chr17_1_23808115_23808177_ENSMUST00000190293_REVERSED	|generic|sp_Q8BTI8_SRRM2_MOUSE__chr17_1_23808115_23808177_ENSMUST00000190293_REVERSED	|generic|sp_Q8BTI8-2_SRRM2_MOUSE__chr17_1_23808115_23808177_ENSMUST00000190293_REVERSED	|generic|sp_Q8BTI8-2_SRRM2_MOUSE__chr17_1_23808115_23808177_ENSMUST00000190293_REVERSED	|generic|sp_Q8BTI8-3_SRRM2_MOUSE__chr17_1_23808115_23808177_ENSMUST00000190293_REVERSED	|generic|tr_A0A494BAU9_A0A494BAU9_MOUSE	|generic|sp_Q3TZW0_ECSCR_MOUSE	|generic|sp_Q3TZW0-2_ECSCR_MOUSE	|generic|sp_Q3TZW0-3_ECSCR_MOUSE	|generic|tr_G3UVV5_G3UVV5_MOUSE|
"""index: 17352, intensity: 3641.0, mobility: 1.045"""	-0.520856	0.243388	0.972379	MRYIESVCLKPNFAFYMKGSRVTLNRHNWDWLQQLNQNDL	generic|tr_E9QNX9_E9QNX9_MOUSE__chr7_1_68173290_68173379_ENSMUST00000207621_REVERSED	|generic|tr_Q3U1L4_Q3U1L4_MOUSE__chr7_1_68173290_68173379_ENSMUST00000207621_REVERSED	|generic|sp_Q60751_IGF1R_MOUSE__chr7_1_68173290_68173379_ENSMUST00000207621_REVERSED|
"""index: 14288, intensity: 4176.0, mobility: 1.082"""	-0.520975	0.243468	0.972399	LYMRVHLQPLPCEIIISGGWEVNLQVEPLVRLA	generic|sp_A1KXC4_FAIM3_MOUSE__II_1035802_REVERSED	|generic|tr_A0A0G2LB91_A0A0G2LB91_MOUSE__II_1035802_REVERSED	|generic|tr_Q3U0V8_Q3U0V8_MOUSE_REVERSED|
"""index: 9198, intensity: 30249.0, mobility: 1.044"""	-0.521296	0.243692	0.972455	YMVMGLPLMTLFYQVLALGFG	generic|IP_1020430_TX=10090_REVERSED|
"""index: 3688, intensity: 3914.0, mobility: 1.032"""	-0.521442	0.243845	0.97248	QVGHGPSAVGMMEDQRPKKK	generic|sp_Q8BVK9_SP110_MOUSE__II_1032530_REVERSED	|generic|II_1032525_TX=10090_REVERSED	|generic|tr_Q922J2_Q922J2_MOUSE_REVERSED|
"""index: 21597, intensity: 3654.0, mobility: 1.125"""	-0.521773	0.244069	0.972538	FKLFKEMDMNKVIPLLPALTSHY	generic|tr_H3BLR7_H3BLR7_MOUSE__II_938821_REVERSED	|generic|sp_Q9Z319_CORIN_MOUSE_REVERSED	|generic|sp_Q9Z319-2_CORIN_MOUSE_REVERSED	|generic|tr_H3BLB2_H3BLB2_MOUSE_REVERSED	|generic|tr_B7ZNH6_B7ZNH6_MOUSE_REVERSED	|generic|tr_H3BKS9_H3BKS9_MOUSE_REVERSED|
"""index: 5012, intensity: 3356.0, mobility: 0.853"""	-0.52183	0.244148	0.972547	PAPPSCTSIVN	generic|II_1042924_TX=10090_REVERSED	|generic|tr_Q6ZQ96_Q6ZQ96_MOUSE_REVERSED|
"""index: 4104, intensity: 3220.0, mobility: 0.806"""	-0.521972	0.244444	0.972572	DGKGSSWVSYHYHHIVLV	generic|IP_1153488_TX=10090_REVERSED|
"""index: 26329, intensity: 2745.0, mobility: 1.029"""	-0.522027	0.244668	0.972581	DGDVWFTLVNSITGGPCSGMMLVAIAQFPKLG	generic|sp_Q9CXB2_SOAT_MOUSE_REVERSED|
"""index: 3962, intensity: 3373.0, mobility: 0.935"""	-0.522147	0.244964	0.972602	LVAPPATLPCATQ	generic|IP_1040856_TX=10090_REVERSED|
"""index: 28434, intensity: 4468.0, mobility: 0.931"""	-0.522262	0.245261	0.972622	HKMHSLRER	generic|tr_Q8BQC6_Q8BQC6_MOUSE_REVERSED	|generic|tr_Q69ZG0_Q69ZG0_MOUSE_REVERSED	|generic|tr_Q6P252_Q6P252_MOUSE_REVERSED	|generic|tr_Q6NV99_Q6NV99_MOUSE_REVERSED	|generic|tr_Q8BP50_Q8BP50_MOUSE_REVERSED|
"""index: 959, intensity: 3138.0, mobility: 0.871"""	-0.522277	0.245557	0.972624	KRIRHFQAAQPMPM	generic|IP_1055487_TX=10090_REVERSED|
"""index: 9313, intensity: 3379.0, mobility: 0.782"""	-0.522292	0.245708	0.972627	WSPAVCHR	generic|tr_Q8CD37_Q8CD37_MOUSE__II_1009628_REVERSED|
"""index: 8177, intensity: 112005.0, mobility: 1.131"""	-0.522345	0.246004	0.972636	RRCQNLQEKEKLLQEFALAKERMSHCEFEKERLMMSFK	generic|tr_H3BJU5_H3BJU5_MOUSE__II_1112907_REVERSED|
"""index: 20174, intensity: 6880.0, mobility: 0.898"""	-0.522423	0.246227	0.972649	FHAFAARQL	generic|tr_A2AQA7_A2AQA7_MOUSE__II_1003872_REVERSED	|generic|sp_Q8CFQ3_AQR_MOUSE__II_1003872_REVERSED	|generic|II_1003862_TX=10090_REVERSED|
"""index: 1575, intensity: 3078.0, mobility: 0.817"""	-0.522446	0.24645	0.972653	QIQQSMIYPHRG	generic|sp_Q811B3_ATS12_MOUSE_REVERSED|
"""index: 11234, intensity: 9821.0, mobility: 0.982"""	-0.522558	0.2466	0.972672	DIINTFSAKMWRGDPLEKKEVI	generic|tr_A0A5K1VVQ9_A0A5K1VVQ9_MOUSE__chr19_-1_7374046_7374075_ENSMUST00000237653__II_1006392_REVERSED	|generic|sp_A2ASS6_TITIN_MOUSE__chr19_-1_7374046_7374075_ENSMUST00000237653__II_1006392_REVERSED	|generic|sp_A2ASS6-2_TITIN_MOUSE__chr19_-1_7374046_7374075_ENSMUST00000237653__II_1006392_REVERSED	|generic|tr_A0A5K1VVQ1_A0A5K1VVQ1_MOUSE__chr19_-1_7374046_7374075_ENSMUST00000237653__II_1006392_REVERSED	|generic|tr_E9Q8K5_E9Q8K5_MOUSE__chr19_-1_7374046_7374075_ENSMUST00000237653__II_1006392_REVERSED	|generic|tr_E9Q8N1_E9Q8N1_MOUSE__chr19_-1_7374046_7374075_ENSMUST00000237653__II_1006392_REVERSED|
"""index: 28998, intensity: 4114.0, mobility: 1.230"""	-0.522888	0.246822	0.972728	MLLLWSYTPVLSMRQG	generic|IP_853251_TX=10090_REVERSED|
"""index: 4323, intensity: 5186.0, mobility: 0.916"""	-0.523039	0.247118	0.972754	ITPVKKMQETSKRCNAR	generic|sp_Q8BIZ1_ANS1B_MOUSE__chr10_1_89873690_89873809_ENSMUST00000182907_REVERSED	|generic|sp_Q8BIZ1-2_ANS1B_MOUSE__chr10_1_90969831_90969914_ENSMUST00000182356_REVERSED	|generic|sp_Q8BIZ1-4_ANS1B_MOUSE__chr10_1_90969831_90969914_ENSMUST00000182356_REVERSED	|generic|sp_Q8BIZ1-5_ANS1B_MOUSE__chr10_1_90969831_90969914_ENSMUST00000182356_REVERSED	|generic|sp_Q8BIZ1-3_ANS1B_MOUSE_REVERSED|
"""index: 9439, intensity: 119084.0, mobility: 0.942"""	-0.523054	0.247414	0.972757	KAVGSEGGAKGAAPTEKGAAGAAAAAAAA	generic|tr_E9QM38_E9QM38_MOUSE_REVERSED	|generic|sp_P55012_S12A2_MOUSE_REVERSED|
"""index: 23665, intensity: 3079.0, mobility: 0.968"""	-0.523112	0.247417	0.972767	SWVPSAPLASLR	generic|IP_1075672_TX=10090_REVERSED|
"""index: 9581, intensity: 9896.0, mobility: 0.970"""	-0.523883	0.247566	0.972897	PGQPGQSGPEGPLGKAGPPGSPGPIGLFGKAGSHGR	generic|tr_V9GXJ7_V9GXJ7_MOUSE__II_962011_REVERSED	|generic|sp_Q5QNQ9_CORA1_MOUSE__II_962016_REVERSED	|generic|II_961978_TX=10090_REVERSED	|generic|tr_V9GXJ0_V9GXJ0_MOUSE_REVERSED|
"""index: 1378, intensity: 4002.0, mobility: 0.874"""	-0.524029	0.247861	0.972921	GIPPRSVWVE	generic|IP_859192_TX=10090_REVERSED|
"""index: 3682, intensity: 2534.0, mobility: 0.784"""	-0.524037	0.248156	0.972923	HATFGAFD	generic|sp_Q62052_P_MOUSE__II_888394_REVERSED	|generic|II_888391_TX=10090_REVERSED|
"""index: 12561, intensity: 4329.0, mobility: 0.792"""	-0.524064	0.248451	0.972927	APALGREEGDRGRAPPLTERPR	generic|tr_D3Z1M4_D3Z1M4_MOUSE__II_938327_REVERSED|
"""index: 7428, intensity: 6139.0, mobility: 0.986"""	-0.524177	0.248673	0.972946	IYQNRVPSYNF	generic|IP_1008352_TX=10090_REVERSED|
"""index: 8890, intensity: 2870.0, mobility: 0.839"""	-0.524364	0.248894	0.972978	NEIKLDRHVVGARHL	generic|tr_Q3UMW5_Q3UMW5_MOUSE__chr16_1_90472458_90472583_ENSMUST00000231603_REVERSED	|generic|sp_O88866_HUNK_MOUSE__chr16_1_90472458_90472583_ENSMUST00000231603_REVERSED	|generic|tr_Q3UGV4_Q3UGV4_MOUSE__chr16_1_90472458_90472583_ENSMUST00000231603_REVERSED	|generic|tr_B2RQ72_B2RQ72_MOUSE__chr16_1_90472458_90472583_ENSMUST00000231603_REVERSED|
"""index: 10811, intensity: 6272.0, mobility: 0.945"""	-0.524529	0.24897	0.973005	SGVKEGSAGLQKS	generic|IP_1152089_TX=10090_REVERSED|
"""index: 21218, intensity: 2539.0, mobility: 1.115"""	-0.524662	0.24897	0.973028	EEDIEAAAALQAQQT	generic|tr_Q3UK68_Q3UK68_MOUSE_REVERSED	|generic|sp_P70670_NACAM_MOUSE_REVERSED	|generic|sp_Q60817_NACA_MOUSE_REVERSED|
"""index: 12508, intensity: 5450.0, mobility: 1.108"""	-0.52594	0.249044	0.97324	KYYMWAEQLLRAASEKMEKAYHIDMMFNHVHKEAKNFELKR	generic|sp_O89109_KCNN4_MOUSE__II_891559_REVERSED	|generic|tr_D1MQ07_D1MQ07_MOUSE__II_891559_REVERSED|
"""index: 2136, intensity: 4012.0, mobility: 0.861"""	-0.526153	0.249338	0.973275	ARNGNGKSYNACPQY	generic|IP_988592_TX=10090_REVERSED|
"""index: 20889, intensity: 26024.0, mobility: 1.043"""	-0.526342	0.249413	0.973306	NQVIYLCTCSILVISLAGPQSLSQGGGK	generic|IP_1090793_TX=10090_REVERSED|
"""index: 1971, intensity: 3438.0, mobility: 0.913"""	-0.526415	0.249413	0.973318	IETRWRHLC	generic|sp_P57080_UBP25_MOUSE__chr16_1_77107909_77108067_ENSMUST00000232351_REVERSED	|generic|tr_A0A5F8MPP4_A0A5F8MPP4_MOUSE__chr16_1_77107909_77108067_ENSMUST00000232351_REVERSED|
"""index: 27358, intensity: 3168.0, mobility: 1.085"""	-0.527263	0.24956	0.973457	TVTGQVVLLISASDLTSVKYETVSSPVEMKMVT	generic|tr_Q921Z9_Q921Z9_MOUSE_REVERSED|
"""index: 5838, intensity: 11491.0, mobility: 0.916"""	-0.527592	0.249561	0.973511	SNPPLPPPSPSI	generic|IP_840088_TX=10090_REVERSED|
"""index: 14964, intensity: 2735.0, mobility: 1.190"""	-0.528326	0.249854	0.97363	LYKDCLVFEREHPDQLK	generic|chr15_1_99707679_99707861_ENSMUST00000229968_REVERSED	|generic|sp_Q61466_SMRD1_MOUSE__chr15_1_99707939_99707986_ENSMUST00000230748_REVERSED	|generic|tr_A0A2R8VKP3_A0A2R8VKP3_MOUSE__chr15_1_99707939_99707986_ENSMUST00000230748_REVERSED	|generic|tr_Q68FH8_Q68FH8_MOUSE__chr15_1_99707939_99707986_ENSMUST00000230748_REVERSED	|generic|chr15_1_99707667_99707861_ENSMUST00000229968_REVERSED|
"""index: 26428, intensity: 4133.0, mobility: 1.061"""	-0.528609	0.249927	0.973676	QVWRQQELASDLLMRQWM	generic|IP_1150629_TX=10090_REVERSED|
"""index: 11165, intensity: 240543.0, mobility: 0.951"""	-0.528986	0.250146	0.973737	TAFEGTDFGDPCSPIKDNWEVNDSGRIL	generic|sp_Q80ZA4_PKHL1_MOUSE_REVERSED	|generic|tr_E9PUU8_E9PUU8_MOUSE_REVERSED	|generic|tr_F8WH29_F8WH29_MOUSE_REVERSED|
"""index: 12899, intensity: 2806.0, mobility: 0.861"""	-0.529089	0.250439	0.973753	QQKFRRELEFVQAQSF	generic|tr_Q8BRG9_Q8BRG9_MOUSE__IP_1044978_REVERSED	|generic|sp_P97334_NKX23_MOUSE_REVERSED|
"""index: 7908, intensity: 5894.0, mobility: 1.052"""	-0.529242	0.250585	0.973778	IGYVVAVMLLCVQYSMTVKYLLPNSIAVYRDYAMAALMHCKAVV	generic|tr_Q8VFD7_Q8VFD7_MOUSE_REVERSED|
"""index: 3063, intensity: 2864.0, mobility: 0.827"""	-0.529608	0.250877	0.973837	CQIDRECAKTKVVAKM	generic|sp_Q14A28-2_PROK1_MOUSE_REVERSED|
"""index: 24398, intensity: 4395.0, mobility: 1.009"""	-0.529678	0.251023	0.973848	STVKSFLYKLP	generic|IP_1063676_TX=10090_REVERSED|
"""index: 16693, intensity: 3830.0, mobility: 1.005"""	-0.530083	0.251315	0.973913	QYEQTTVEPPFV	generic|tr_Q810P8_Q810P8_MOUSE__II_1049311_REVERSED	|generic|tr_A0A087WNU2_A0A087WNU2_MOUSE_REVERSED	|generic|tr_Q2TVW9_Q2TVW9_MOUSE_REVERSED|
"""index: 14687, intensity: 3065.0, mobility: 0.782"""	-0.530142	0.251534	0.973922	FWILIPVER	generic|tr_D3Z5S5_D3Z5S5_MOUSE_REVERSED	|generic|tr_Q05CZ9_Q05CZ9_MOUSE__chr9_1_37536678_37536728_ENSMUST00000214142_REVERSED	|generic|tr_Q3U102_Q3U102_MOUSE__chr9_1_37537020_37537136_ENSMUST00000214142_REVERSED	|generic|tr_D3Z5Y0_D3Z5Y0_MOUSE__chr9_1_37536678_37536728_ENSMUST00000214142_REVERSED|
"""index: 18270, intensity: 2999.0, mobility: 1.291"""	-0.530338	0.251752	0.973954	RRSQQLMQIEQATFSTPL	generic|tr_A0A0R4J067_A0A0R4J067_MOUSE_REVERSED	|generic|sp_Q60850_S23A3_MOUSE_REVERSED	|generic|sp_Q60850-2_S23A3_MOUSE_REVERSED	|generic|sp_Q60850-3_S23A3_MOUSE_REVERSED|
"""index: 3828, intensity: 5061.0, mobility: 1.074"""	-0.530595	0.251971	0.973995	KMLAELQTRREECDEMQLELNEE	generic|sp_A2AJB1_CC183_MOUSE_REVERSED	|generic|sp_A2AJB1-2_CC183_MOUSE_REVERSED|
"""index: 3592, intensity: 3023.0, mobility: 0.816"""	-0.530676	0.252263	0.974008	DNIAVSEVKGSASTVLHG	generic|IP_1022539_TX=10090_REVERSED|
"""index: 20355, intensity: 3063.0, mobility: 1.159"""	-0.530736	0.252555	0.974017	SASWSRSRRPAAAEQR	generic|chr18_-1_75637189_75637281_ENSMUST00000165559_REVERSED|
"""index: 4593, intensity: 2777.0, mobility: 1.092"""	-0.530854	0.252773	0.974036	PTARAARRPNTISTTRRTRTTTTTRSRPGPAWAA	generic|IP_1055759_TX=10090_REVERSED|
"""index: 21026, intensity: 3980.0, mobility: 1.083"""	-0.530931	0.252843	0.974049	PGALMSVSFCRYQTSFRNHFVRPIPHDFM	generic|tr_Q8C2D2_Q8C2D2_MOUSE__chr16_1_18827042_18827110_ENSMUST00000172013_REVERSED|
"""index: 12514, intensity: 13002.0, mobility: 1.106"""	-0.531363	0.253135	0.974117	VVRPSLDPPVNWPMPPLQLGDLSRP	generic|sp_Q9WVJ0_KCNH3_MOUSE__chr15_1_99242367_99242522_ENSMUST00000230552__II_3485689_REVERSED|
"""index: 18828, intensity: 175781.0, mobility: 0.914"""	-0.531368	0.253427	0.974118	EELAQLVEKVEDKAADNESQLHS	generic|sp_P33175_KIF5A_MOUSE__chr10_-1_127242653_127242778_ENSMUST00000218298_REVERSED|
"""index: 20083, intensity: 6720.0, mobility: 1.099"""	-0.531503	0.253562	0.97414	LWDALLHRLRQPF	generic|tr_Q8R4D4_Q8R4D4_MOUSE__chr10_1_127659952_127659981_ENSMUST00000145470__II_1143474_REVERSED	|generic|sp_P52633_STAT6_MOUSE__chr10_1_127659952_127659981_ENSMUST00000145470__II_1143474_REVERSED	|generic|tr_D3YU28_D3YU28_MOUSE_REVERSED|
"""index: 4233, intensity: 6363.0, mobility: 0.937"""	-0.532162	0.253562	0.974245	LPVFLMMQKY	generic|IP_1027779_TX=10090_REVERSED|
"""index: 7596, intensity: 6444.0, mobility: 1.061"""	-0.532526	0.253562	0.974302	RPVPGSSLTPRATGPNPQGPASGSNS	generic|sp_Q68FG3_SPT2_MOUSE_REVERSED|
"""index: 17260, intensity: 4528.0, mobility: 0.985"""	-0.533046	0.253853	0.974385	QPVFAGLAPLSVTCLPRIRATLCGSFGADDSLD	generic|tr_A0A1B0GRR7_A0A1B0GRR7_MOUSE__II_3458462_REVERSED|
"""index: 15822, intensity: 4980.0, mobility: 1.050"""	-0.533125	0.254139	0.974397	LECLVGYVDSTTNKL	generic|tr_Q5SWZ5_Q5SWZ5_MOUSE__chr11_1_59775519_59775587_ENSMUST00000108751_REVERSED	|generic|tr_Q8CHC7_Q8CHC7_MOUSE__chr11_1_59775519_59775587_ENSMUST00000108751_REVERSED|
"""index: 21720, intensity: 3466.0, mobility: 0.977"""	-0.533131	0.254139	0.974398	IMITTAQFCIL	generic|tr_B1AYL1_B1AYL1_MOUSE_REVERSED	|generic|tr_Q62467_Q62467_MOUSE_REVERSED|
"""index: 6314, intensity: 35063.0, mobility: 0.967"""	-0.533532	0.254429	0.974462	SAPTFTQPAHSEHGPGQHLSSPPPFHPLSAAQLGMNQVP	generic|sp_E9QAT4_SC16A_MOUSE__II_1016207_REVERSED	|generic|tr_Q3TRA8_Q3TRA8_MOUSE_REVERSED	|generic|tr_Q3TZR0_Q3TZR0_MOUSE_REVERSED	|generic|sp_E9QAT4-2_SC16A_MOUSE_REVERSED|
"""index: 19885, intensity: 4471.0, mobility: 0.968"""	-0.53366	0.25472	0.974482	PKGMPCKKFMR	generic|IP_846186_TX=10090_REVERSED|
"""index: 5790, intensity: 5450.0, mobility: 1.076"""	-0.533896	0.25501	0.974519	KSLKSALSAASKEVDAKRNCHSLEELTIPSERLHPMQELRDEKS	generic|tr_Q3TRU3_Q3TRU3_MOUSE__II_3471041_REVERSED	|generic|tr_Q68FG1_Q68FG1_MOUSE__II_3471040_REVERSED	|generic|tr_Q3V1X3_Q3V1X3_MOUSE__II_3471041_REVERSED	|generic|tr_A0A1Y7VMP7_A0A1Y7VMP7_MOUSE__II_3471041_REVERSED	|generic|tr_Q8C0U7_Q8C0U7_MOUSE__II_3471041_REVERSED|
"""index: 25865, intensity: 30431.0, mobility: 1.029"""	-0.533948	0.255078	0.974527	QLGLRPVLYVMFVCATEAMRPSSARSVNELISMQSGESKWSPLSV	generic|IP_867771_TX=10090_REVERSED|
"""index: 27106, intensity: 3734.0, mobility: 1.125"""	-0.53435	0.255294	0.974591	NFVLICNWRTGLLIQGKLRKK	generic|IP_1014024_TX=10090_REVERSED|
"""index: 22500, intensity: 2665.0, mobility: 1.110"""	-0.534495	0.255585	0.974614	LPAEAMSNPATHGEGPQAAPETLPVPAS	generic|sp_Q99LI8_HGS_MOUSE__II_1122329_REVERSED	|generic|tr_Q3UMA3_Q3UMA3_MOUSE__II_1122329_REVERSED	|generic|tr_Q3TLL4_Q3TLL4_MOUSE__II_1122329_REVERSED	|generic|tr_F6VV02_F6VV02_MOUSE_REVERSED|
"""index: 12986, intensity: 3682.0, mobility: 0.903"""	-0.53454	0.2558	0.974621	ISSDIVIDSNSLAGSPERN	generic|IP_879039_TX=10090_REVERSED|
"""index: 25686, intensity: 3902.0, mobility: 0.880"""	-0.534651	0.25609	0.974638	KKELYFKH	generic|tr_Q9Z2T9_Q9Z2T9_MOUSE__II_1066521_REVERSED	|generic|tr_Q1PAG7_Q1PAG7_MOUSE__II_1066523_REVERSED	|generic|tr_F7CN98_F7CN98_MOUSE__II_1066523_REVERSED	|generic|sp_Q08775_RUNX2_MOUSE_REVERSED	|generic|sp_Q08775-2_RUNX2_MOUSE_REVERSED|
"""index: 23440, intensity: 5144.0, mobility: 0.919"""	-0.534719	0.256381	0.974649	LGLKELKRERYKEYQ	generic|chr5_-1_32764737_32764913_ENSMUST00000142957__II_942267_TX=10090_REVERSED	|generic|tr_F6TVX7_F6TVX7_MOUSE__chr5_-1_32737230_32737349_ENSMUST00000071829__II_942262_REVERSED	|generic|sp_Q8BSF4_PISD_MOUSE__chr5_-1_32737230_32737349_ENSMUST00000071829__II_942287_REVERSED	|generic|tr_F7C386_F7C386_MOUSE__chr5_-1_32737230_32737349_ENSMUST00000071829__II_942294_REVERSED	|generic|tr_Q3TRI5_Q3TRI5_MOUSE__chr5_-1_32737230_32737349_ENSMUST00000071829__II_942276_REVERSED|
"""index: 8811, intensity: 3856.0, mobility: 1.093"""	-0.534746	0.256596	0.974653	YFVESKTTGEKWQHFTGSIITDSIEAWYRGSHGHSGLATGFLLV	generic|sp_O55242_SGMR1_MOUSE__II_965250_REVERSED	|generic|tr_B7ZJH6_B7ZJH6_MOUSE__II_965252_REVERSED	|generic|tr_B7ZJH7_B7ZJH7_MOUSE_REVERSED|
"""index: 18120, intensity: 3765.0, mobility: 1.012"""	-0.535122	0.256812	0.974712	RVAGCAAGGRGPSSDAVSKDEPSKAR	generic|tr_Q3UFP0_Q3UFP0_MOUSE_REVERSED|
"""index: 5250, intensity: 2742.0, mobility: 1.029"""	-0.53524	0.257027	0.974731	VEEIKQVIEENPL	generic|sp_Q9QX47_SON_MOUSE__chr16_1_91647944_91647988_ENSMUST00000140312__II_1073635_REVERSED	|generic|sp_Q9QX47-3_SON_MOUSE__chr16_1_91647944_91647988_ENSMUST00000140312__II_1073635_REVERSED	|generic|tr_H9KV00_H9KV00_MOUSE__chr16_1_91647944_91647988_ENSMUST00000140312__II_662216_REVERSED	|generic|tr_H9KV02_H9KV02_MOUSE__chr16_1_91647944_91647988_ENSMUST00000140312__II_1073635_REVERSED	|generic|sp_Q9QX47-2_SON_MOUSE__chr16_1_91647944_91647988_ENSMUST00000140312_REVERSED	|generic|sp_Q9QX47-4_SON_MOUSE__chr16_1_91647944_91647988_ENSMUST00000140312_REVERSED	|generic|tr_H9KV15_H9KV15_MOUSE__chr16_1_91647944_91647988_ENSMUST00000140312_REVERSED	|generic|chr16_1_91651649_91651882_ENSMUST00000140312_REVERSED	|generic|tr_H9KV01_H9KV01_MOUSE__chr16_1_91647944_91647988_ENSMUST00000140312_REVERSED|
"""index: 31618, intensity: 3565.0, mobility: 1.007"""	-0.535708	0.257151	0.974805	KLSEPHACTATVFAQLMRGMLWPPLWKLQCDCLFSESSIYLEK	generic|sp_P70193_LRIG1_MOUSE__chr6_-1_94654843_94654902_ENSMUST00000204645_REVERSED	|generic|tr_B7ZP45_B7ZP45_MOUSE__chr6_-1_94654843_94654902_ENSMUST00000204645_REVERSED|
"""index: 19891, intensity: 3851.0, mobility: 1.038"""	-0.535708	0.257151	0.974805	SSALRRLLALAAALCIMAWSTWKAALSGRS	generic|chr19_1_5307605_5307787_ENSMUST00000061169__IP_1058446_TX=10090_REVERSED|
"""index: 14376, intensity: 4213.0, mobility: 0.820"""	-0.53645	0.257151	0.974921	EKPAATKP	generic|sp_P70670_NACAM_MOUSE_REVERSED	|generic|sp_P70670_NACAM_MOUSE_REVERSED	|generic|sp_P70670_NACAM_MOUSE_REVERSED|
"""index: 3919, intensity: 4715.0, mobility: 0.926"""	-0.537524	0.257209	0.97509	NNEDSTLQIARLRPLMLPSGPPSCLGSD	generic|sp_Q8VDG6_M3K21_MOUSE_REVERSED|
"""index: 4375, intensity: 6709.0, mobility: 0.850"""	-0.537671	0.257209	0.975113	YKKPNELYEMLTDEGRTIGPSAKRRT	generic|IP_3477696_TX=10090_REVERSED|
"""index: 4973, intensity: 2954.0, mobility: 1.103"""	-0.53845	0.257497	0.975235	RWQSNSGALAVCHSGPSL	generic|IP_974987_TX=10090_REVERSED|
"""index: 7362, intensity: 4324.0, mobility: 0.925"""	-0.538598	0.257785	0.975258	FAYAVSHVGMEAMLLSLLFI	generic|tr_Q9CTH8_Q9CTH8_MOUSE__II_993126_REVERSED	|generic|sp_Q91YL3_UCKL1_MOUSE__chr2_-1_181570496_181570591_ENSMUST00000129469__II_993128_REVERSED	|generic|tr_F7CAK3_F7CAK3_MOUSE__II_993136_REVERSED	|generic|II_993131_TX=10090_REVERSED|
"""index: 8723, intensity: 22784.0, mobility: 1.101"""	-0.538713	0.257925	0.975276	HEQWTRYVFFQKWTEKGLLQLTVMDCFLWREQCLKRWL	generic|tr_E9PXM9_E9PXM9_MOUSE__chr9_-1_54405774_54405803_ENSMUST00000118163_REVERSED	|generic|tr_Q66JY5_Q66JY5_MOUSE__chr9_-1_54405774_54405803_ENSMUST00000118163_REVERSED|
"""index: 26302, intensity: 6624.0, mobility: 1.152"""	-0.538928	0.258213	0.97531	RDFSRTTSYERSTKWDRYYRMFLRRYGRMRDRQTIFW	generic|IP_990497_TX=10090_REVERSED|
"""index: 16127, intensity: 4420.0, mobility: 1.065"""	-0.538931	0.258278	0.97531	HVRCPDNKVLFEDLAMWGGGVRVMVTSR	generic|tr_S4R1P5_S4R1P5_MOUSE__chr1_1_34161097_34161162_ENSMUST00000183331_REVERSED	|generic|sp_Q91ZU6_DYST_MOUSE__chr1_1_34161097_34161162_ENSMUST00000183331_REVERSED	|generic|sp_Q91ZU6-2_DYST_MOUSE__chr1_1_34161097_34161162_ENSMUST00000183331_REVERSED|
"""index: 7164, intensity: 212545.0, mobility: 0.876"""	-0.539244	0.258492	0.97536	LEMRLDQLASNSPPQLLSTINNAPQSE	generic|IP_947849_TX=10090_REVERSED|
"""index: 1356, intensity: 2695.0, mobility: 0.906"""	-0.539401	0.25878	0.975384	RLLAMHTNLL	generic|tr_A0A1D5RMB3_A0A1D5RMB3_MOUSE__II_3490772_REVERSED	|generic|tr_A0A1D5RMD4_A0A1D5RMD4_MOUSE_REVERSED|
"""index: 8610, intensity: 4903.0, mobility: 0.835"""	-0.539485	0.258844	0.975397	EQLEHMQL	generic|chr8_1_94153032_94153742_ENSMUST00000211915_REVERSED|
"""index: 5830, intensity: 4361.0, mobility: 1.072"""	-0.539723	0.259057	0.975435	AKKEEHQRRRREEQQRVIYQRVEDTDY	generic|sp_E9Q309_CE350_MOUSE__II_1040927_REVERSED|
"""index: 7291, intensity: 4015.0, mobility: 1.001"""	-0.540087	0.25927	0.975492	LSYIIPNLMPTVASYFVSIM	generic|tr_Q7TRN1_Q7TRN1_MOUSE_REVERSED	|generic|tr_K7N662_K7N662_MOUSE_REVERSED	|generic|tr_A0A140T8J9_A0A140T8J9_MOUSE_REVERSED	|generic|tr_A0A0R4J8U2_A0A0R4J8U2_MOUSE_REVERSED|
"""index: 20229, intensity: 2686.0, mobility: 1.058"""	-0.540179	0.259483	0.975506	CTLKEVEQKIDRSVKGCL	generic|tr_E9Q271_E9Q271_MOUSE__chr8_-1_54648216_54648260_ENSMUST00000128850__II_863777_REVERSED	|generic|tr_H3BLI8_H3BLI8_MOUSE__chr8_-1_54648216_54648260_ENSMUST00000128850__II_863777_REVERSED	|generic|tr_Q8C8Y2_Q8C8Y2_MOUSE__chr8_-1_54648216_54648260_ENSMUST00000128850__II_863777_REVERSED	|generic|tr_Q8CFX0_Q8CFX0_MOUSE__chr8_-1_54648216_54648260_ENSMUST00000128850__II_863777_REVERSED	|generic|tr_G3UVU7_G3UVU7_MOUSE__chr8_-1_54648216_54648260_ENSMUST00000128850__II_863777_REVERSED|
"""index: 18353, intensity: 18886.0, mobility: 0.856"""	-0.540337	0.259695	0.975531	ELYTLKPK	generic|IP_998706_TX=10090_REVERSED|
"""index: 24291, intensity: 2837.0, mobility: 0.820"""	-0.540531	0.259833	0.975561	GDESMLPILFRILF	generic|IP_850975_TX=10090_REVERSED|
"""index: 2495, intensity: 2874.0, mobility: 0.778"""	-0.540615	0.260121	0.975574	AQIMQPQTDPKLGN	generic|sp_Q9CR08_RPP29_MOUSE__chr7_-1_38266123_38266197_ENSMUST00000206221__II_892952_REVERSED|
"""index: 25594, intensity: 3631.0, mobility: 0.920"""	-0.540756	0.260258	0.975597	DSKILAVPEREEPSRIFY	generic|tr_E9Q4Y4_E9Q4Y4_MOUSE__II_3464179_REVERSED|
"""index: 5354, intensity: 4398.0, mobility: 0.911"""	-0.541025	0.260545	0.975639	PDELLSPVEPK	generic|IP_827298_TX=10090_REVERSED|
"""index: 13738, intensity: 11711.0, mobility: 1.036"""	-0.541175	0.260683	0.975662	WRVGVPFAKMWFACLYWLPV	generic|IP_901762_TX=10090_REVERSED|
"""index: 12141, intensity: 7241.0, mobility: 0.906"""	-0.541281	0.260969	0.975679	WPSGCDSRQLWGEMLMLRAKLKAAEEKVL	generic|tr_A2ATM9_A2ATM9_MOUSE_REVERSED	|generic|sp_Q9R0B6_LAMC3_MOUSE_REVERSED|
"""index: 14805, intensity: 4005.0, mobility: 0.932"""	-0.541378	0.261256	0.975694	LDLPCPVLWPH	generic|chr8_-1_84916152_84916376_ENSMUST00000109741__IP_862141_TX=10090_REVERSED|
"""index: 27797, intensity: 46320.0, mobility: 1.064"""	-0.541435	0.261468	0.975703	WALRAQEEKVSGPPLSAKRHLGRPREAEERL	generic|tr_F8VPQ1_F8VPQ1_MOUSE__chr9_-1_107023724_107023864_ENSMUST00000170193__II_843944_REVERSED	|generic|sp_Q8CIQ7_DOCK3_MOUSE__chr9_-1_107023724_107023864_ENSMUST00000170193__II_843944_REVERSED	|generic|tr_F6VMI1_F6VMI1_MOUSE__chr9_-1_106912887_106912979_ENSMUST00000166759__II_843949_REVERSED	|generic|tr_Q3UHH9_Q3UHH9_MOUSE__chr12_1_40794838_40794867_ENSMUST00000220783_REVERSED|
"""index: 24070, intensity: 4103.0, mobility: 0.883"""	-0.541513	0.261755	0.975715	LIPFSQRPT	generic|IP_3487326_TX=10090_REVERSED|
"""index: 19719, intensity: 3370.0, mobility: 0.985"""	-0.541584	0.262041	0.975727	QFLAHGAAPASHRPQQPAPPGLLCV	generic|II_997067_TX=10090_REVERSED	|generic|II_997068_TX=10090_REVERSED	|generic|sp_Q9D6J4_NECA3_MOUSE__chr2_-1_154555580_154555615_ENSMUST00000135530_REVERSED	|generic|sp_Q9D6J4-2_NECA3_MOUSE__chr2_-1_154555580_154555615_ENSMUST00000135530_REVERSED	|generic|chr2_-1_154558699_154558824_ENSMUST00000135530_REVERSED	|generic|tr_A2AKF0_A2AKF0_MOUSE_REVERSED|
"""index: 13949, intensity: 8817.0, mobility: 1.124"""	-0.541703	0.262253	0.975745	LKNCTPVPCRSKWAGVDQLHKKSHIYL	generic|sp_A2CE44_ZXDB_MOUSE__IP_827258_REVERSED|
"""index: 5880, intensity: 3763.0, mobility: 1.163"""	-0.542108	0.262539	0.975809	MPFLKVAFQDETMVPYLSDELHRLYFQVT	generic|tr_F5H8M8_F5H8M8_MOUSE_REVERSED	|generic|sp_D3Z750_MRO2A_MOUSE_REVERSED|
"""index: 9535, intensity: 10767.0, mobility: 1.033"""	-0.542113	0.262751	0.97581	VAFYVMHETDGHSALLEHISARSAFLWEKHRPSSLFTRFCER	generic|tr_Q69ZI9_Q69ZI9_MOUSE__II_1009375_REVERSED	|generic|tr_Q8BLK7_Q8BLK7_MOUSE__chr2_1_119290170_119290298_ENSMUST00000139367__II_1009387_REVERSED	|generic|sp_Q8R307_VPS18_MOUSE__chr2_1_119290170_119290298_ENSMUST00000139367__II_1009375_REVERSED	|generic|tr_Q3U7D9_Q3U7D9_MOUSE_REVERSED	|generic|tr_Q3UG80_Q3UG80_MOUSE__chr2_1_119290170_119290298_ENSMUST00000139367_REVERSED|
"""index: 28914, intensity: 3811.0, mobility: 1.363"""	-0.542607	0.263037	0.975887	NLIRDCRRLMIESAGKSFMRF	generic|sp_Q6Q477_AT2B4_MOUSE__II_1034961_REVERSED	|generic|tr_D1FNM9_D1FNM9_MOUSE__II_1034961_REVERSED	|generic|sp_Q6Q477-2_AT2B4_MOUSE_REVERSED	|generic|tr_E9Q828_E9Q828_MOUSE_REVERSED	|generic|tr_F7AAP4_F7AAP4_MOUSE_REVERSED	|generic|tr_H2BL43_H2BL43_MOUSE_REVERSED	|generic|tr_D1FNM8_D1FNM8_MOUSE_REVERSED|
"""index: 10102, intensity: 8014.0, mobility: 0.942"""	-0.542714	0.263324	0.975904	QVGGQKVSSLCDLAATSVSHVEPIS	generic|IP_958604_TX=10090_REVERSED|
"""index: 3477, intensity: 4017.0, mobility: 0.779"""	-0.542773	0.263459	0.975913	ISGLHAQR	generic|IP_835127_TX=10090_REVERSED|
"""index: 21567, intensity: 3890.0, mobility: 0.800"""	-0.542982	0.263746	0.975946	NMKKQMNLMRLSNMMRMLS	generic|IP_1098228_TX=10090_REVERSED|
"""index: 12627, intensity: 4007.0, mobility: 1.101"""	-0.543073	0.264032	0.975961	QLPNFDMSLIIDVLQVMWLEWPSFWWGFFICLTVWLELYMH	generic|IP_3469472_TX=10090_REVERSED|
"""index: 2747, intensity: 3071.0, mobility: 0.930"""	-0.543081	0.264167	0.975962	RGAPSVSSFYTV	generic|II_3505593_TX=10090_REVERSED|
"""index: 4061, intensity: 47716.0, mobility: 0.921"""	-0.543424	0.26421	0.976016	APPQQQQISKS	generic|IP_871866_TX=10090_REVERSED|
"""index: 15636, intensity: 6980.0, mobility: 0.763"""	-0.543442	0.26421	0.976019	TRSTRSAIQKKDQITRQQEQ	generic|II_3505938_TX=10090_REVERSED	|generic|tr_A0A1Y7VK98_A0A1Y7VK98_MOUSE_REVERSED	|generic|sp_Q9Z1N6_SFRP4_MOUSE_REVERSED|
"""index: 4895, intensity: 13104.0, mobility: 0.862"""	-0.543796	0.264496	0.976074	LRTPGPSPPSPDRSTGAAPE	generic|chr10_1_98915157_98968775_ENSMUST00000020107_REVERSED|
"""index: 20313, intensity: 2544.0, mobility: 1.142"""	-0.543896	0.26463	0.97609	NKYEKDDMVEYDFGLLDIPITFKRAFNQ	generic|tr_A0A571BD48_A0A571BD48_MOUSE__IP_1039938_REVERSED	|generic|tr_L7N1Y0_L7N1Y0_MOUSE__IP_1039938_REVERSED	|generic|tr_Q3V0G9_Q3V0G9_MOUSE_REVERSED|
"""index: 10781, intensity: 9188.0, mobility: 1.004"""	-0.544102	0.26484	0.976123	GVFLLVSLLFLSSVSALAIVLYLTLIDEDQAP	generic|tr_B2RUH7_B2RUH7_MOUSE_REVERSED	|generic|tr_Q925M7_Q925M7_MOUSE_REVERSED	|generic|tr_Q91Y00_Q91Y00_MOUSE_REVERSED|
"""index: 2404, intensity: 4284.0, mobility: 0.873"""	-0.54462	0.26505	0.976204	VLPETETSQQGNVSKGK	generic|tr_Q7TSK8_Q7TSK8_MOUSE__chr1_1_15813088_15813168_ENSMUST00000188684_REVERSED|
"""index: 24003, intensity: 2671.0, mobility: 1.042"""	-0.544704	0.265335	0.976217	NCVIGLALVSLWLD	generic|IP_901859_TX=10090_REVERSED	|generic|IP_967919_TX=10090_REVERSED	|generic|tr_F6WHY1_F6WHY1_MOUSE_REVERSED	|generic|sp_Q5U4D8_SC5A6_MOUSE_REVERSED	|generic|tr_Q3TY45_Q3TY45_MOUSE_REVERSED|
"""index: 1270, intensity: 2645.0, mobility: 0.784"""	-0.544769	0.265545	0.976228	LVESPLQF	generic|tr_F6X9C5_F6X9C5_MOUSE_REVERSED|
"""index: 8129, intensity: 11023.0, mobility: 1.072"""	-0.545027	0.26583	0.976268	MQRCTVLAEEPGKLVQELKVKTFMLNFNEPHETIAMNIVDL	generic|tr_Q8C9T8_Q8C9T8_MOUSE__chr17_1_87346655_87346705_ENSMUST00000144204__II_1060139_REVERSED	|generic|sp_Q8BGB2_TTC7A_MOUSE__chr17_1_87346655_87346705_ENSMUST00000144204__II_1060139_REVERSED	|generic|tr_Q3TNI8_Q3TNI8_MOUSE__chr17_1_87346655_87346705_ENSMUST00000144204__II_1060139_REVERSED	|generic|II_1060144_TX=10090_REVERSED	|generic|tr_D3Z0R8_D3Z0R8_MOUSE__chr17_1_87346655_87346705_ENSMUST00000144204_REVERSED|
"""index: 16756, intensity: 4722.0, mobility: 0.867"""	-0.545044	0.266039	0.976271	QELVFFGSAAKELARAPLRT	generic|IP_849367_TX=10090_REVERSED|
"""index: 2523, intensity: 3642.0, mobility: 0.962"""	-0.545314	0.266173	0.976314	DLESKGDKNRR	generic|sp_Q8BMD7_MORC4_MOUSE_REVERSED	|generic|sp_Q8BMD7-2_MORC4_MOUSE_REVERSED	|generic|tr_A2RSL2_A2RSL2_MOUSE_REVERSED|
"""index: 19680, intensity: 4147.0, mobility: 1.010"""	-0.545671	0.266458	0.97637	LEYSWVFSWPTTRLFS	generic|IP_3459453_TX=10090_REVERSED|
"""index: 16577, intensity: 3552.0, mobility: 1.058"""	-0.545715	0.266667	0.976377	WWWWWWWWWWWRVTGK	generic|IP_1129357_TX=10090_REVERSED|
"""index: 14884, intensity: 4245.0, mobility: 1.054"""	-0.545794	0.266876	0.97639	YETVICINPPDICAGIFRTLHNFQVDRMHKLEFL	generic|sp_Q6VVW5_ANPRB_MOUSE__chr4_1_43650943_43650978_ENSMUST00000107874__II_963980_REVERSED	|generic|sp_Q6VVW5-2_ANPRB_MOUSE__chr4_1_43650943_43650978_ENSMUST00000107874__II_963985_REVERSED	|generic|tr_Q3TZ08_Q3TZ08_MOUSE__chr4_1_43650943_43650978_ENSMUST00000107874__II_963985_REVERSED	|generic|tr_F6YT88_F6YT88_MOUSE__chr4_1_43650943_43650978_ENSMUST00000107874__II_963980_REVERSED	|generic|tr_F6YN80_F6YN80_MOUSE_REVERSED	|generic|tr_B1AWI7_B1AWI7_MOUSE_REVERSED|
"""index: 9935, intensity: 3749.0, mobility: 0.959"""	-0.545953	0.267008	0.976415	EGESNISTYSGQRAIHQQREP	generic|tr_Q3UVM5_Q3UVM5_MOUSE_REVERSED	|generic|sp_Q61084_M3K3_MOUSE_REVERSED	|generic|tr_Q5DTS0_Q5DTS0_MOUSE_REVERSED|
"""index: 8906, intensity: 4660.0, mobility: 0.866"""	-0.546173	0.267293	0.97645	KQMTIQPQN	generic|chr14_-1_72573364_72574385_ENSMUST00000089017__IP_1089968_TX=10090_REVERSED|
"""index: 19303, intensity: 5242.0, mobility: 1.042"""	-0.546234	0.267501	0.976459	SVHRQLIGVDTVYKMQTIKDHVWQDTLGVIAWWLMDNLDK	generic|tr_Q3TIH7_Q3TIH7_MOUSE_REVERSED	|generic|sp_Q9Z1X9_CDC45_MOUSE_REVERSED	|generic|tr_F8WJ72_F8WJ72_MOUSE_REVERSED|
"""index: 24118, intensity: 4027.0, mobility: 0.887"""	-0.546446	0.267786	0.976493	TKPLHSRELA	generic|IP_1120516_TX=10090_REVERSED	|generic|IP_1120517_TX=10090_REVERSED|
"""index: 13040, intensity: 3803.0, mobility: 0.905"""	-0.546478	0.268071	0.976498	IIEISMRRC	generic|IP_1018290_TX=10090_REVERSED|
"""index: 13351, intensity: 6110.0, mobility: 0.966"""	-0.546867	0.268203	0.97656	MLEIRLMYQR	generic|sp_O08538_ANGP1_MOUSE_REVERSED	|generic|tr_Q6A0F0_Q6A0F0_MOUSE_REVERSED	|generic|tr_Q8C2K6_Q8C2K6_MOUSE_REVERSED|
"""index: 17587, intensity: 4232.0, mobility: 1.049"""	-0.547275	0.268411	0.976624	APTRANTSFLIHTAASAAAASHAPM	generic|IP_896619_TX=10090_REVERSED|
"""index: 13165, intensity: 6353.0, mobility: 1.037"""	-0.54737	0.268652	0.976639	DLINDLQDQEEPRVAQNPEPVPLVEQFA	generic|sp_Q925I4_TS1R2_MOUSE_REVERSED|
"""index: 12445, intensity: 5065.0, mobility: 0.916"""	-0.54739	0.268652	0.976643	PGLNGMVGTINL	generic|sp_Q8C854_MYEF2_MOUSE__II_1000715_REVERSED	|generic|sp_Q8C854-3_MYEF2_MOUSE__II_1000715_REVERSED	|generic|tr_A2ATP5_A2ATP5_MOUSE__II_1000715_REVERSED	|generic|tr_A2ATP6_A2ATP6_MOUSE__II_1000715_REVERSED	|generic|tr_A7UQY4_A7UQY4_MOUSE__II_1000715_REVERSED	|generic|tr_G8JL68_G8JL68_MOUSE__II_1000715_REVERSED	|generic|II_1000708_TX=10090_REVERSED	|generic|tr_F6XJA1_F6XJA1_MOUSE_REVERSED	|generic|sp_Q8C854-1_MYEF2_MOUSE_REVERSED	|generic|sp_Q8C854-2_MYEF2_MOUSE_REVERSED|
"""index: 6678, intensity: 29114.0, mobility: 0.957"""	-0.547625	0.268652	0.97668	MLTTTNRMRAE	generic|chr5_-1_149618512_149618777_ENSMUST00000201452_REVERSED|
"""index: 12584, intensity: 3033.0, mobility: 0.917"""	-0.548261	0.268936	0.976781	PLRCSSTQPGRCLNLLPSSPRP	generic|IP_3454089_TX=10090_REVERSED|
"""index: 18217, intensity: 3244.0, mobility: 0.866"""	-0.548374	0.26922	0.976799	LNWELPWL	generic|IP_1147177_TX=10090_REVERSED|
"""index: 2661, intensity: 26252.0, mobility: 0.890"""	-0.548383	0.269427	0.976801	LTPTKRMTRRQAQCP	generic|IP_865704_TX=10090_REVERSED|
"""index: 27001, intensity: 4994.0, mobility: 0.922"""	-0.548455	0.269558	0.976812	KYLRRLQKAELE	generic|sp_Q9D979_CQ064_MOUSE_REVERSED	|generic|sp_Q9D979-2_CQ064_MOUSE_REVERSED|
"""index: 8423, intensity: 9096.0, mobility: 1.056"""	-0.548586	0.269841	0.976833	VEVSQIQNMQARMVQISNLIKKQHGALTVGVRLIDEMMM	generic|sp_P54763_EPHB2_MOUSE_REVERSED	|generic|sp_P54763-2_EPHB2_MOUSE_REVERSED	|generic|sp_P54763-4_EPHB2_MOUSE_REVERSED|
"""index: 29650, intensity: 7300.0, mobility: 0.929"""	-0.548728	0.269949	0.976856	AAICVVGLFVTL	generic|tr_Q3UT40_Q3UT40_MOUSE_REVERSED	|generic|sp_Q8VEL0_MSPD1_MOUSE_REVERSED	|generic|sp_Q8VEL0-2_MSPD1_MOUSE_REVERSED|
"""index: 9285, intensity: 104147.0, mobility: 1.129"""	-0.549097	0.269949	0.976915	PKEQQLQCLHKQIEEVFEGRRKLQEEFSTLNNFFLVMKA	generic|tr_Q8K4B5_Q8K4B5_MOUSE_REVERSED	|generic|sp_Q924S2_OAS1C_MOUSE_REVERSED|
"""index: 16166, intensity: 4310.0, mobility: 1.091"""	-0.549445	0.270232	0.97697	ELLRDLADFAGPQIH	generic|sp_Q9CZT5_VASN_MOUSE_REVERSED|
"""index: 25395, intensity: 3255.0, mobility: 1.147"""	-0.549603	0.270438	0.976996	MLHRKQSEPRHTFGF	generic|IP_1021981_TX=10090_REVERSED|
"""index: 1539, intensity: 3285.0, mobility: 0.852"""	-0.549682	0.270568	0.977008	VEQYLKTHLSGSFQMYQ	generic|sp_Q9EPU0_RENT1_MOUSE_REVERSED	|generic|sp_Q9EPU0-2_RENT1_MOUSE_REVERSED|
"""index: 13399, intensity: 6335.0, mobility: 0.993"""	-0.549866	0.270851	0.977038	CKFFIQMAPRAKCRLAIPNSKIIYADEPEEIFH	generic|tr_C5IAW8_C5IAW8_MOUSE_REVERSED	|generic|sp_Q8K1S2_UNC5D_MOUSE_REVERSED	|generic|tr_B7ZMT2_B7ZMT2_MOUSE_REVERSED	|generic|tr_A6H5Z5_A6H5Z5_MOUSE_REVERSED	|generic|tr_A0A1B0GSR6_A0A1B0GSR6_MOUSE_REVERSED	|generic|tr_B7ZMT3_B7ZMT3_MOUSE_REVERSED|
"""index: 17480, intensity: 3487.0, mobility: 1.129"""	-0.549886	0.271057	0.977041	ISLYISLYISFSVYY	generic|IP_3487777_TX=10090_REVERSED|
"""index: 21739, intensity: 2619.0, mobility: 0.934"""	-0.550058	0.27134	0.977069	GDRDQIKESTLTDCLRKRTSTELL	generic|IP_3467758_TX=10090_REVERSED|
"""index: 20446, intensity: 4795.0, mobility: 1.043"""	-0.550073	0.271622	0.977071	TMMMLKTMMMTKRRLGMRRMSSLWQGRAIFGRGYIRSVIR	generic|chr13_-1_98863708_98863875_ENSMUST00000109399__IP_1106026_TX=10090_REVERSED|
"""index: 11030, intensity: 9732.0, mobility: 0.982"""	-0.550094	0.271905	0.977075	WVYGGHKALMRYQGSVVQGKTC	generic|tr_Q6PEU2_Q6PEU2_MOUSE_REVERSED	|generic|sp_P97481_EPAS1_MOUSE_REVERSED|
"""index: 16014, intensity: 4466.0, mobility: 1.047"""	-0.550504	0.272111	0.97714	RMAELLMSTKGTGKEGILLYYR	generic|tr_Q3U4J8_Q3U4J8_MOUSE_REVERSED|
"""index: 15740, intensity: 3847.0, mobility: 0.924"""	-0.550569	0.272393	0.977151	WNYLVPMAIVFLWRYYW	generic|sp_Q62398_CNGA2_MOUSE_REVERSED|
"""index: 6796, intensity: 4610.0, mobility: 0.941"""	-0.550583	0.272599	0.977153	KLLNDALVFASEEVTDLLMTAARLQDS	generic|chr5_1_81688515_81688700_ENSMUST00000132375__II_943840_TX=10090_REVERSED	|generic|tr_D3YTW7_D3YTW7_MOUSE__chr5_1_81794785_81795063_ENSMUST00000120128__II_943857_REVERSED	|generic|sp_Q80TS3_AGRL3_MOUSE__chr5_1_81794785_81795063_ENSMUST00000120128__II_943824_REVERSED	|generic|sp_Q80TS3-3_AGRL3_MOUSE__chr5_1_81794785_81795063_ENSMUST00000120128__II_943857_REVERSED	|generic|sp_Q80TS3-4_AGRL3_MOUSE__chr5_1_81794785_81795063_ENSMUST00000120128__II_943824_REVERSED	|generic|sp_Q80TS3-5_AGRL3_MOUSE__chr5_1_81794785_81795063_ENSMUST00000120128__II_943857_REVERSED	|generic|tr_D3YVT9_D3YVT9_MOUSE__chr5_1_81794785_81795063_ENSMUST00000120128__II_943857_REVERSED	|generic|tr_D3Z593_D3Z593_MOUSE__chr5_1_81794785_81795063_ENSMUST00000120128__II_943857_REVERSED	|generic|tr_K3W4M8_K3W4M8_MOUSE__chr5_1_81794785_81795063_ENSMUST00000120128__II_943857_REVERSED	|generic|tr_D3Z4S7_D3Z4S7_MOUSE__chr5_1_81794785_81795063_ENSMUST00000120128__II_943857_REVERSED	|generic|tr_D3Z634_D3Z634_MOUSE__chr5_1_81794785_81795063_ENSMUST00000120128__II_943857_REVERSED	|generic|tr_D3Z3G4_D3Z3G4_MOUSE__chr5_1_81794785_81795063_ENSMUST00000120128__II_943857_REVERSED	|generic|tr_D3Z5M6_D3Z5M6_MOUSE__chr5_1_81794785_81795063_ENSMUST00000120128__II_943857_REVERSED	|generic|tr_F6WMY5_F6WMY5_MOUSE__chr5_1_81794785_81795063_ENSMUST00000120128__II_943857_REVERSED	|generic|tr_D3Z4V0_D3Z4V0_MOUSE__chr5_1_81726681_81726893_ENSMUST00000132375_REVERSED	|generic|tr_D3YU23_D3YU23_MOUSE__chr5_1_81726681_81726893_ENSMUST00000132375_REVERSED	|generic|sp_Q80TS3-2_AGRL3_MOUSE__chr5_1_81726681_81726893_ENSMUST00000132375_REVERSED	|generic|tr_D3Z6J2_D3Z6J2_MOUSE__chr5_1_81726681_81726893_ENSMUST00000132375_REVERSED	|generic|tr_D3YWB1_D3YWB1_MOUSE__chr5_1_81726681_81726893_ENSMUST00000132375_REVERSED	|generic|tr_D3Z3X6_D3Z3X6_MOUSE__chr5_1_81726681_81726893_ENSMUST00000132375_REVERSED	|generic|tr_D3Z6H7_D3Z6H7_MOUSE__chr5_1_81726681_81726893_ENSMUST00000132375_REVERSED	|generic|tr_D3Z6H9_D3Z6H9_MOUSE__chr5_1_81726681_81726893_ENSMUST00000132375_REVERSED	|generic|tr_D3YWR3_D3YWR3_MOUSE__chr5_1_81726681_81726893_ENSMUST00000132375_REVERSED|
"""index: 24175, intensity: 9632.0, mobility: 0.956"""	-0.550674	0.272881	0.977168	LSTRYPPQR	generic|tr_D3Z132_D3Z132_MOUSE__chr17_-1_23668806_23668883_ENSMUST00000125443__II_1070280_REVERSED	|generic|sp_Q5U4D9_THOC6_MOUSE__chr17_-1_23668806_23668883_ENSMUST00000125443__II_1070280_REVERSED|
"""index: 7072, intensity: 8856.0, mobility: 0.876"""	-0.55077	0.273087	0.977183	EVLGGGDATQAASLIYHMAVDGFLIMLR	generic|sp_Q924C1_XPO5_MOUSE__chr17_1_46234470_46234553_ENSMUST00000232971_REVERSED	|generic|tr_A2RRJ4_A2RRJ4_MOUSE__chr17_1_46234470_46234553_ENSMUST00000232971_REVERSED|
"""index: 20694, intensity: 13628.0, mobility: 1.012"""	-0.550935	0.273369	0.97721	IVNTLNGELIFEK	generic|IP_934874_TX=10090_REVERSED	|generic|IP_3491280_TX=10090_REVERSED|
"""index: 14162, intensity: 3055.0, mobility: 1.032"""	-0.551156	0.273652	0.977245	LVQEKNPLFCQHSIWAFHAL	generic|tr_B9EKU4_B9EKU4_MOUSE_REVERSED	|generic|tr_G3UX45_G3UX45_MOUSE_REVERSED	|generic|tr_E9Q7L1_E9Q7L1_MOUSE_REVERSED|
"""index: 9242, intensity: 9033.0, mobility: 0.946"""	-0.551233	0.273702	0.977258	DSLGLTTACAKLGTGLPNSNSGQKCFLYFDLWLLLI	generic|IP_885704_TX=10090_REVERSED|
"""index: 21915, intensity: 3695.0, mobility: 0.980"""	-0.551661	0.273984	0.977327	SESLQVKQGAIETPSPPRPPPHL	generic|tr_F6V3Y9_F6V3Y9_MOUSE__II_1050632_REVERSED|
"""index: 27930, intensity: 26454.0, mobility: 0.878"""	-0.551697	0.274266	0.977333	TVNQTRTTAALGVTLILMS	generic|tr_Q8BHS0_Q8BHS0_MOUSE__II_836076_REVERSED	|generic|sp_Q8BHW5_T255A_MOUSE__chrX_-1_38224577_38224669_ENSMUST00000155848__II_836077_REVERSED	|generic|sp_Q8BHW5-2_T255A_MOUSE__chrX_-1_38224577_38224669_ENSMUST00000155848__II_836077_REVERSED	|generic|chrX_-1_38245689_38245811_ENSMUST00000155848_REVERSED	|generic|sp_Q8BHW5-3_T255A_MOUSE__chrX_-1_38224577_38224669_ENSMUST00000155848_REVERSED|
"""index: 3052, intensity: 3689.0, mobility: 0.810"""	-0.551761	0.274471	0.977343	VPMVAPQR	generic|tr_A0A0N4SUT6_A0A0N4SUT6_MOUSE_REVERSED|
"""index: 9221, intensity: 5979.0, mobility: 0.806"""	-0.551822	0.274598	0.977353	MIFLNSSRNRYIYIYI	generic|IP_967307_TX=10090_REVERSED|
"""index: 7700, intensity: 10036.0, mobility: 1.081"""	-0.552046	0.274803	0.977389	LREVENKLFRIHRMMNEPSDIEMSIDRPSPPASVPQDLKEQL	generic|sp_D3YZP9_CCDC6_MOUSE_REVERSED|
"""index: 14931, intensity: 4419.0, mobility: 1.004"""	-0.552063	0.275007	0.977392	SKSCHVPPTPPPVHWMFCIQFSPFQVDGLETIFMLPL	generic|IP_856426_TX=10090_REVERSED|
"""index: 20734, intensity: 5221.0, mobility: 0.948"""	-0.552212	0.275289	0.977416	GLRGTPPYPLR	generic|IP_1079967_TX=10090_REVERSED	|generic|IP_2516805_TX=10090_REVERSED|
"""index: 22102, intensity: 3157.0, mobility: 1.068"""	-0.5523	0.275571	0.977431	TTLSMRTMLQSEGL	generic|IP_842800_TX=10090_REVERSED|
"""index: 19021, intensity: 4275.0, mobility: 0.855"""	-0.55233	0.275852	0.977436	IRAARCGEP	generic|chr9_-1_119972233_119972502_ENSMUST00000035101__IP_841176_TX=10090_REVERSED|
"""index: 2857, intensity: 2673.0, mobility: 0.994"""	-0.552359	0.276056	0.97744	VLMQWCVQLQWELMAILMLFV	generic|IP_1092831_TX=10090_REVERSED|
"""index: 16933, intensity: 5120.0, mobility: 0.972"""	-0.552624	0.276338	0.977483	GRINYQAQSVNYHAPGPVAQ	generic|sp_Q8C8J0_STPG2_MOUSE__chr17_-1_10319339_10319368_ENSMUST00000233645_REVERSED|
"""index: 20872, intensity: 3275.0, mobility: 1.010"""	-0.552793	0.27662	0.977511	LFFFLFFSLHKKMQFVFVLGFPFCNHLM	generic|IP_930005_TX=10090_REVERSED|
"""index: 13918, intensity: 3986.0, mobility: 1.091"""	-0.552849	0.276745	0.97752	DRTAEAFVGYPIFFMLVSTYIGQAICIFF	generic|sp_P98199_AT8B2_MOUSE__chr3_-1_89946175_89946276_ENSMUST00000163354__II_979079_REVERSED	|generic|tr_E9QAL4_E9QAL4_MOUSE__chr3_-1_89946175_89946276_ENSMUST00000163354__II_979079_REVERSED	|generic|tr_Q69ZR1_Q69ZR1_MOUSE__chr3_-1_89946175_89946276_ENSMUST00000163354__II_979079_REVERSED	|generic|tr_D3YXQ5_D3YXQ5_MOUSE__chr3_-1_89946175_89946276_ENSMUST00000163354_REVERSED|
"""index: 7256, intensity: 6324.0, mobility: 0.925"""	-0.553045	0.276841	0.977552	LPSNLPSGKEIYKSDSKALGTPTPHD	generic|sp_Q68FM6_PPR29_MOUSE_REVERSED|
"""index: 15909, intensity: 5752.0, mobility: 0.958"""	-0.553067	0.276841	0.977555	TTANKQDLQQQ	generic|II_1079271_TX=10090_REVERSED	|generic|sp_Q61666_HIRA_MOUSE__chr16_1_18922338_18922391_ENSMUST00000153397_REVERSED	|generic|sp_Q61666-2_HIRA_MOUSE__chr16_1_18922338_18922391_ENSMUST00000153397_REVERSED	|generic|sp_Q61666-3_HIRA_MOUSE__chr16_1_18922338_18922391_ENSMUST00000153397_REVERSED|
"""index: 18505, intensity: 3068.0, mobility: 1.056"""	-0.553647	0.277122	0.97765	KSSDPCEPIFRSPVTENRILQKLNYLFMLEPPKEASQKYWY	generic|IP_903010_TX=10090_REVERSED	|generic|sp_P01735_TVB86_MOUSE_REVERSED	|generic|tr_A0A0B4J1G9_A0A0B4J1G9_MOUSE_REVERSED	|generic|tr_Q9D3G4_Q9D3G4_MOUSE_REVERSED	|generic|sp_P06321_TVB8_MOUSE_REVERSED|
"""index: 21488, intensity: 3108.0, mobility: 1.001"""	-0.553738	0.277247	0.977665	FLVLNMVANVEN	generic|sp_Q69Z23_DYH17_MOUSE__chr3_1_20098111_20098140_ENSMUST00000002502_REVERSED	|generic|sp_Q69Z23-2_DYH17_MOUSE__chr3_1_20098111_20098140_ENSMUST00000002502_REVERSED	|generic|tr_A2A520_A2A520_MOUSE__chr3_1_20098111_20098140_ENSMUST00000002502_REVERSED	|generic|tr_E9Q7P0_E9Q7P0_MOUSE__chr3_1_20098111_20098140_ENSMUST00000002502_REVERSED	|generic|tr_K3W4R0_K3W4R0_MOUSE__chr3_1_20098111_20098140_ENSMUST00000002502_REVERSED|
"""index: 6725, intensity: 6294.0, mobility: 1.026"""	-0.553845	0.277372	0.977682	PCKILIQMPWWDDDAMRDLFWECAAQSNNFQKTLLEIWQLMTPKEK	generic|tr_F6WJB7_F6WJB7_MOUSE__II_1138529_REVERSED	|generic|tr_Z4YLQ1_Z4YLQ1_MOUSE__II_1138529_REVERSED	|generic|sp_Q6ZQ93_UBP34_MOUSE__II_1138529_REVERSED	|generic|sp_Q6ZQ93-2_UBP34_MOUSE__II_1138529_REVERSED	|generic|sp_Q6ZQ93-3_UBP34_MOUSE__II_1138529_REVERSED	|generic|sp_Q6ZQ93-4_UBP34_MOUSE__II_1138529_REVERSED|
"""index: 19932, intensity: 20696.0, mobility: 1.110"""	-0.554123	0.277575	0.977728	QLLRYEVGNRECGIPVEVYSNFATDEKCLRVLKSTYVQEKTTSGPPSVM	generic|sp_Q80UG2_PLXA4_MOUSE_REVERSED	|generic|tr_B9EJ29_B9EJ29_MOUSE_REVERSED|
"""index: 24337, intensity: 4492.0, mobility: 0.820"""	-0.554348	0.277856	0.977765	GDESMLPILFRILF	generic|IP_850975_TX=10090_REVERSED|
"""index: 10244, intensity: 9652.0, mobility: 1.197"""	-0.554351	0.278136	0.977766	KEPGRLNVLMQPVTSTTYCLDLLSLNSVFFYMPSDLQPDLR	generic|tr_Q8VGW6_Q8VGW6_MOUSE_REVERSED|
"""index: 23641, intensity: 40470.0, mobility: 0.936"""	-0.554369	0.278339	0.977768	LPKEMLCLR	generic|IP_3493028_TX=10090_REVERSED|
"""index: 9185, intensity: 2837.0, mobility: 0.801"""	-0.554641	0.27862	0.977813	ALAQYLPKWLQM	generic|IP_3468725_TX=10090_REVERSED|
"""index: 22402, intensity: 2553.0, mobility: 1.069"""	-0.554747	0.278744	0.97783	MLQTYMYGASSMIVIINKGEENFLFTVDRIKSSPL	generic|tr_F6SSP6_F6SSP6_MOUSE_REVERSED	|generic|sp_A2AN08_UBR4_MOUSE__chr4_1_139478963_139479064_ENSMUST00000145273_REVERSED	|generic|sp_A2AN08-3_UBR4_MOUSE__chr4_1_139478963_139479064_ENSMUST00000145273_REVERSED	|generic|sp_A2AN08-5_UBR4_MOUSE__chr4_1_139478963_139479064_ENSMUST00000145273_REVERSED|
"""index: 18253, intensity: 2563.0, mobility: 1.115"""	-0.555132	0.279024	0.977894	PWCGPLRLSSCPHTSYQPLLL	generic|IP_1000170_TX=10090_REVERSED|
"""index: 16026, intensity: 3148.0, mobility: 1.148"""	-0.555212	0.279161	0.977907	VKWLSKMISFTMTQFVSLLCTICIFVREGYM	generic|IP_896817_TX=10090_REVERSED|
"""index: 5570, intensity: 4632.0, mobility: 1.216"""	-0.555393	0.279161	0.977937	APIVASNQNP	generic|sp_Q9ER74_SALL1_MOUSE_REVERSED	|generic|tr_Q6P5E3_Q6P5E3_MOUSE_REVERSED	|generic|tr_Q9EPW7_Q9EPW7_MOUSE_REVERSED|
"""index: 13479, intensity: 4723.0, mobility: 1.049"""	-0.555501	0.279161	0.977955	LLFYLTGTLTSCFWREELCRLVICESLPFSCRLSRK	generic|IP_1008770_TX=10090_REVERSED|
"""index: 12420, intensity: 26817.0, mobility: 1.088"""	-0.556444	0.279206	0.978111	TLTRNGENLDQGAIGVLSFKAQNKGLDVAYNCNELKKMNGGLKPYP	generic|tr_Q3U6N7_Q3U6N7_MOUSE_REVERSED	|generic|sp_Q61233_PLSL_MOUSE_REVERSED	|generic|tr_Q3TJX0_Q3TJX0_MOUSE_REVERSED	|generic|tr_Q3U6Z1_Q3U6Z1_MOUSE_REVERSED	|generic|tr_Q3U9M7_Q3U9M7_MOUSE_REVERSED|
"""index: 14520, intensity: 3818.0, mobility: 0.999"""	-0.556796	0.279486	0.97817	PHCQKMVLPIWAGAQELVEKMTEHGLLNPLRMNQY	generic|tr_Q3UI35_Q3UI35_MOUSE__chr2_1_80326682_80326711_ENSMUST00000028392_REVERSED	|generic|tr_Q3UUM9_Q3UUM9_MOUSE__chr2_1_80326682_80326711_ENSMUST00000028392_REVERSED|
"""index: 1652, intensity: 2558.0, mobility: 0.798"""	-0.556979	0.279765	0.978201	PEPDDWYD	generic|tr_A0A0A0U6W1_A0A0A0U6W1_MOUSE_REVERSED	|generic|tr_A0A0A0UCD5_A0A0A0UCD5_MOUSE_REVERSED|
"""index: 10993, intensity: 570741.0, mobility: 1.153"""	-0.557025	0.280011	0.978208	LYDPCLIPLAKSCAEQIKDELDANEGELMRVKELYNALRENLI	generic|sp_Q6IFX4_K1C39_MOUSE_REVERSED|
"""index: 2637, intensity: 3001.0, mobility: 0.829"""	-0.557041	0.280011	0.978211	DESFPPHR	generic|sp_Q8CFD4_SNX8_MOUSE__II_933171_REVERSED	|generic|tr_Q3U0I9_Q3U0I9_MOUSE__II_933171_REVERSED	|generic|tr_A0A0G2JDT3_A0A0G2JDT3_MOUSE_REVERSED	|generic|tr_Q3TT02_Q3TT02_MOUSE_REVERSED	|generic|tr_A0A0G2JEQ9_A0A0G2JEQ9_MOUSE_REVERSED|
"""index: 11274, intensity: 9316.0, mobility: 0.979"""	-0.557797	0.28029	0.978338	FSITKRVSLSDALMKPTM	generic|II_3453241_TX=10090_REVERSED	|generic|tr_Q9Z1V1_Q9Z1V1_MOUSE_REVERSED	|generic|tr_Q8VGN4_Q8VGN4_MOUSE_REVERSED|
"""index: 9776, intensity: 5430.0, mobility: 0.877"""	-0.557929	0.28057	0.97836	PDCVHRPGTLRLTLTPL	generic|IP_1147895_TX=10090_REVERSED|
"""index: 28439, intensity: 3738.0, mobility: 1.307"""	-0.557932	0.280849	0.97836	YQLLMGTARTSGAGPTFGETLIQ	generic|sp_Q8VCM3_ZFY21_MOUSE__chr12_1_111823809_111823931_ENSMUST00000221488_REVERSED|
"""index: 15485, intensity: 2894.0, mobility: 0.948"""	-0.557947	0.280936	0.978363	IEAEYHAKSMNLGIHLPKLFNNEIKGLETWLG	generic|sp_Q8BZM1_GLMN_MOUSE__chr5_-1_107549059_107549145_ENSMUST00000124546__II_935293_REVERSED	|generic|tr_Q3T9A5_Q3T9A5_MOUSE__chr5_-1_107549059_107549145_ENSMUST00000124546__II_935293_REVERSED	|generic|tr_Q3TMW7_Q3TMW7_MOUSE__chr5_-1_107549059_107549145_ENSMUST00000124546__II_935293_REVERSED|
"""index: 24653, intensity: 3845.0, mobility: 0.924"""	-0.558024	0.280936	0.978376	LAEETNCKDLLLAEYY	generic|sp_Q5DTT1_NEXMI_MOUSE__chrX_-1_104083190_104083231_ENSMUST00000118314_REVERSED	|generic|tr_Q003Y7_Q003Y7_MOUSE_REVERSED|
"""index: 5999, intensity: 3193.0, mobility: 0.874"""	-0.558198	0.281215	0.978405	GGSLLSIGTVTF	generic|IP_3496231_TX=10090_REVERSED|
"""index: 24899, intensity: 2675.0, mobility: 1.148"""	-0.558266	0.281259	0.978417	MRRALFCLLFPRF	generic|IP_3507439_TX=10090_REVERSED|
"""index: 31162, intensity: 4253.0, mobility: 0.942"""	-0.558566	0.281537	0.978467	FYMGLSSPPLC	generic|IP_889857_TX=10090_REVERSED|
"""index: 28216, intensity: 5302.0, mobility: 0.943"""	-0.558642	0.28158	0.97848	LMTPLYKLSW	generic|IP_1013671_TX=10090_REVERSED|
"""index: 17712, intensity: 3954.0, mobility: 0.858"""	-0.559096	0.281702	0.978557	EICLVLQP	generic|IP_2452142_TX=10090_REVERSED|
"""index: 13199, intensity: 4434.0, mobility: 1.139"""	-0.559489	0.28198	0.978624	SADWVVVTHDFSGTIIRDGSTDFSLSIIEAL	generic|tr_D3Z7A5_D3Z7A5_MOUSE__II_1032689_REVERSED	|generic|tr_Q9D4T2_Q9D4T2_MOUSE__II_1032689_REVERSED|
"""index: 6931, intensity: 59741.0, mobility: 0.934"""	-0.559537	0.282258	0.978632	QDVTTNATVGSSWPHIRLTRPDMLSM	generic|IP_1021368_TX=10090_REVERSED|
"""index: 7252, intensity: 6885.0, mobility: 0.919"""	-0.559648	0.282458	0.978651	DRKLIFRQQFETNKEDKIHESFR	generic|tr_E9Q9D6_E9Q9D6_MOUSE__chr10_1_127485422_127485574_ENSMUST00000164161_REVERSED	|generic|tr_Q148X5_Q148X5_MOUSE__chr10_1_127485422_127485574_ENSMUST00000164161_REVERSED	|generic|sp_Q80TM6_R3HD2_MOUSE__chr10_1_127485422_127485574_ENSMUST00000164161_REVERSED	|generic|sp_Q80TM6-2_R3HD2_MOUSE__chr10_1_127485422_127485574_ENSMUST00000164161_REVERSED	|generic|sp_Q80TM6-3_R3HD2_MOUSE__chr10_1_127485422_127485574_ENSMUST00000164161_REVERSED	|generic|sp_Q80TM6-4_R3HD2_MOUSE__chr10_1_127485422_127485574_ENSMUST00000164161_REVERSED	|generic|tr_F6TDX7_F6TDX7_MOUSE_REVERSED|
"""index: 29775, intensity: 21095.0, mobility: 1.132"""	-0.559771	0.282736	0.978672	QFWSPKSKVARGVALHRGTPDRPYISRKFCVKIIPNE	generic|IP_1102029_TX=10090_REVERSED|
"""index: 25228, intensity: 3976.0, mobility: 1.006"""	-0.559931	0.282856	0.978699	ERLLPGTWLSL	generic|chr4_-1_149245561_149246375_ENSMUST00000238956__IP_952256_TX=10090_REVERSED|
"""index: 25870, intensity: 17680.0, mobility: 1.054"""	-0.560094	0.282977	0.978727	PMLHLRPSPYPIPQELPLVLHCMKSRFPGIK	generic|IP_1115192_TX=10090_REVERSED|
"""index: 28556, intensity: 6245.0, mobility: 1.117"""	-0.560559	0.283255	0.978806	QTQPLTETIEISPIRKIQKKASIRQLWSEDETQVSMQVREYLS	generic|sp_D3Z6S9_ERIP6_MOUSE_REVERSED|
"""index: 9878, intensity: 3696.0, mobility: 0.962"""	-0.560703	0.283454	0.978831	EDLPSNRPLDLQHACYSILFL	generic|IP_838016_TX=10090_REVERSED|
"""index: 9416, intensity: 6012.0, mobility: 0.824"""	-0.560961	0.283731	0.978876	LPLQAICEKMHTREL	generic|sp_Q9R1X5_MRP5_MOUSE__chr16_-1_20405385_20405531_ENSMUST00000134962__II_3486883_REVERSED|
"""index: 4864, intensity: 4357.0, mobility: 0.934"""	-0.561038	0.283892	0.978889	KQAAKSDGANAYEVFVKMNMKMKLTIMM	generic|II_1026864_TX=10090_REVERSED|
"""index: 1467, intensity: 2645.0, mobility: 0.825"""	-0.561432	0.283892	0.978957	VFTHHYLP	generic|IP_2520500_TX=10090_REVERSED|
"""index: 4217, intensity: 3086.0, mobility: 1.053"""	-0.561812	0.28417	0.979022	SGDNAVNCGYVEQLTHYGDMKHGNKK	generic|tr_G3UWS8_G3UWS8_MOUSE__II_1065286_REVERSED	|generic|tr_Q860W7_Q860W7_MOUSE_REVERSED	|generic|tr_Q3MI18_Q3MI18_MOUSE_REVERSED	|generic|tr_O19443_O19443_MOUSE_REVERSED	|generic|tr_Q3MI17_Q3MI17_MOUSE_REVERSED|
"""index: 8941, intensity: 49855.0, mobility: 0.989"""	-0.561841	0.284368	0.979028	SVEYIYIHTHTHIYIYIYIYIYIYIYIYIYIYVYMYK	generic|IP_1118056_TX=10090_REVERSED|
"""index: 9900, intensity: 6738.0, mobility: 1.011"""	-0.561928	0.284645	0.979043	QAMVIDSGGGGSGGGGSGGGGSSVTLTTGQGWYDFAGDYRYNIH	generic|tr_Q6KB05_Q6KB05_MOUSE_REVERSED|
"""index: 15958, intensity: 3898.0, mobility: 1.106"""	-0.561995	0.284765	0.979054	KDWQPQWPPLWEQWVSLHGSVQDEIHLR	generic|IP_869775_TX=10090_REVERSED|
"""index: 24350, intensity: 5690.0, mobility: 0.908"""	-0.562292	0.284805	0.979106	SFLLCLILKE	generic|IP_938469_TX=10090_REVERSED|
"""index: 7133, intensity: 4434.0, mobility: 0.892"""	-0.562553	0.285082	0.979151	SVCSVHKFCL	generic|IP_1076772_TX=10090_REVERSED|
"""index: 6864, intensity: 4652.0, mobility: 1.071"""	-0.56264	0.285279	0.979167	LTDSSALMLIPQARKTVICFCFQLRQPQNRDPHIASCLMMVLR	generic|IP_997874_TX=10090_REVERSED|
"""index: 17126, intensity: 5080.0, mobility: 0.999"""	-0.56278	0.285556	0.979191	MVMLAFCYSPIGG	generic|tr_Q8BIZ5_Q8BIZ5_MOUSE__II_958630_REVERSED	|generic|tr_A0A0A0MQJ6_A0A0A0MQJ6_MOUSE__II_958630_REVERSED	|generic|sp_B2RX14_TUT4_MOUSE__II_958627_REVERSED	|generic|tr_A2A8R7_A2A8R7_MOUSE_REVERSED|
"""index: 23448, intensity: 4221.0, mobility: 1.071"""	-0.562888	0.285675	0.97921	FTQVSMTCMYVPLS	generic|IP_1094438_TX=10090_REVERSED|
"""index: 16320, intensity: 3110.0, mobility: 0.929"""	-0.563703	0.285951	0.979353	RWQPSTMTRLRTQVMEMISGATMEKW	generic|chr11_-1_5718156_5726362_ENSMUST00000093362__IP_1139719_TX=10090_REVERSED|
"""index: 13078, intensity: 3167.0, mobility: 1.033"""	-0.563837	0.286228	0.979376	LSLQMKGHPGAQNQLRSSSM	generic|IP_3474216_TX=10090_REVERSED|
"""index: 5399, intensity: 5519.0, mobility: 1.037"""	-0.563984	0.286503	0.979402	VTRAPPPPQETRAMLRRHPPPTRGPLWQPSLQHCPR	generic|IP_861087_TX=10090_REVERSED|
"""index: 21356, intensity: 3377.0, mobility: 1.234"""	-0.564001	0.286503	0.979405	VKDWVYVTYYLIIGNPELPPQWSLMVTVGSLQKVSFNQPP	generic|tr_Q8BY76_Q8BY76_MOUSE_REVERSED	|generic|sp_P0C5E4_PTPRQ_MOUSE_REVERSED|
"""index: 28327, intensity: 5489.0, mobility: 1.032"""	-0.564069	0.286503	0.979417	LISPYGIIQSHK	generic|IP_3504591_TX=10090_REVERSED|
"""index: 6682, intensity: 24727.0, mobility: 0.980"""	-0.564415	0.286779	0.979478	PMTTTVDCSLLK	generic|IP_898407_TX=10090_REVERSED|
"""index: 9017, intensity: 31389.0, mobility: 0.894"""	-0.564438	0.286976	0.979483	LEIGQYGCLFVAVLWGRHCMHMLICVCVC	generic|IP_3476827_TX=10090_REVERSED|
"""index: 23029, intensity: 2817.0, mobility: 1.223"""	-0.564488	0.287172	0.979492	WCELLSVNGKMITIQCSAL	generic|IP_983768_TX=10090_REVERSED	|generic|IP_971178_TX=10090_REVERSED|
"""index: 4509, intensity: 3343.0, mobility: 1.068"""	-0.564503	0.287369	0.979494	EFQDVQMNLTDITNTLWQGVEEKE	generic|sp_Q8K0V4_CNOT3_MOUSE__chr7_1_3658291_3658395_ENSMUST00000135977__II_898944_REVERSED	|generic|tr_Q6A015_Q6A015_MOUSE__chr7_1_3658291_3658395_ENSMUST00000135977__II_898944_REVERSED	|generic|tr_F6WUZ2_F6WUZ2_MOUSE__II_898961_REVERSED	|generic|tr_F6YBV1_F6YBV1_MOUSE_REVERSED|
"""index: 27970, intensity: 30052.0, mobility: 1.431"""	-0.564882	0.287407	0.979561	MAQQSPTLTCLLITSFQPHSLHRGLLTQNPKPPSKKKR	generic|IP_1144111_TX=10090_REVERSED|
"""index: 18185, intensity: 3264.0, mobility: 1.108"""	-0.564984	0.287603	0.97958	VCVCVCLVMGGRRGGEPQKRCMLSLRCM	generic|IP_1015884_TX=10090_REVERSED|
"""index: 5422, intensity: 3516.0, mobility: 0.857"""	-0.565162	0.287879	0.979611	AIAADGPSRR	generic|tr_Q9CSX9_Q9CSX9_MOUSE__II_1123531_REVERSED|
"""index: 17013, intensity: 3771.0, mobility: 1.017"""	-0.565302	0.287916	0.979636	PPIGPMGPLPPPPPPVVGPLPPPPPPPP	generic|tr_Q3U4Y4_Q3U4Y4_MOUSE__chrX_1_129957265_129957363_ENSMUST00000127577__II_830685_REVERSED	|generic|II_830678_TX=10090_REVERSED	|generic|tr_Q8C414_Q8C414_MOUSE__chrX_1_129957265_129957363_ENSMUST00000127577_REVERSED	|generic|tr_E9Q4U7_E9Q4U7_MOUSE__chrX_1_129957265_129957363_ENSMUST00000127577_REVERSED	|generic|sp_O70566_DIAP2_MOUSE__chrX_1_129957265_129957363_ENSMUST00000127577_REVERSED	|generic|tr_Q6W4W7_Q6W4W7_MOUSE__chrX_1_129957265_129957363_ENSMUST00000127577_REVERSED	|generic|tr_K4PWM5_K4PWM5_MOUSE__chrX_1_129957265_129957363_ENSMUST00000127577_REVERSED|
"""index: 20986, intensity: 2876.0, mobility: 1.120"""	-0.565653	0.288033	0.979699	VMAGQEQCAQQAEHFNLQYRGERSQYPFVVGRL	generic|sp_Q80WM5_HPLN3_MOUSE__II_890438_REVERSED	|generic|tr_A0A0U1RNW2_A0A0U1RNW2_MOUSE_REVERSED	|generic|tr_Q2NLE4_Q2NLE4_MOUSE_REVERSED|
"""index: 23688, intensity: 6540.0, mobility: 1.056"""	-0.565997	0.288308	0.979761	ACTVLPLLWKRP	generic|IP_851759_TX=10090_REVERSED|
"""index: 5568, intensity: 5177.0, mobility: 1.033"""	-0.566043	0.288583	0.979769	APLPSPLVSPLWATEWLCVERSESVPCVPS	generic|IP_1045389_TX=10090_REVERSED|
"""index: 23905, intensity: 4357.0, mobility: 0.951"""	-0.566056	0.288779	0.979771	WWLSRGWL	generic|IP_2448065_TX=10090_REVERSED|
"""index: 3259, intensity: 7223.0, mobility: 0.892"""	-0.566155	0.289054	0.979789	GMSVTKIAYEK	generic|IP_1060762_TX=10090_REVERSED|
"""index: 17171, intensity: 3223.0, mobility: 1.257"""	-0.56621	0.289329	0.979799	PSGLREMALY	generic|IP_1068853_TX=10090_REVERSED|
"""index: 13223, intensity: 2651.0, mobility: 1.041"""	-0.566212	0.289445	0.979799	QVHDPITPSCRKWDPRGPKGCNGLPRYR	generic|IP_1046900_TX=10090_REVERSED|
"""index: 11260, intensity: 10006.0, mobility: 0.905"""	-0.566535	0.28956	0.979858	VFPDSLGNADLPLLDAAHL	generic|tr_S4R1K2_S4R1K2_MOUSE__chr17_-1_25246954_25246998_ENSMUST00000182903__II_1069297_REVERSED	|generic|tr_S4R2U8_S4R2U8_MOUSE__chr17_-1_25246954_25246998_ENSMUST00000182903__II_1069297_REVERSED	|generic|tr_E9Q350_E9Q350_MOUSE__chr17_-1_25246954_25246998_ENSMUST00000182903__II_1069297_REVERSED	|generic|tr_S4R1E7_S4R1E7_MOUSE__chr17_-1_25246954_25246998_ENSMUST00000182903__II_1069297_REVERSED	|generic|sp_Q80TT2_BAIP3_MOUSE__chr17_-1_25246954_25246998_ENSMUST00000182903__II_1069297_REVERSED	|generic|tr_B2RY68_B2RY68_MOUSE__chr17_-1_25246954_25246998_ENSMUST00000182903__II_1069297_REVERSED|
"""index: 7857, intensity: 4250.0, mobility: 0.919"""	-0.567102	0.289827	0.97996	QMVSVMPFGQQQMPILGAQPP	generic|sp_Q5SV85_SYNRG_MOUSE__chr4_1_156237363_156237392_ENSMUST00000179543__II_1129337_REVERSED|
"""index: 28619, intensity: 7705.0, mobility: 1.036"""	-0.567168	0.289827	0.979972	MYKNMIVHVHKYMHAHVCLWVFLCKLIWSNVTMY	generic|IP_3495059_TX=10090_REVERSED|
"""index: 6671, intensity: 4622.0, mobility: 0.884"""	-0.567562	0.289827	0.980044	NEDATGLVRPKIGAWPFV	generic|IP_1136170_TX=10090_REVERSED|
"""index: 28225, intensity: 4891.0, mobility: 1.345"""	-0.567961	0.290101	0.980117	ATVIDLHTVTAQDSTKQVQCYLTKFYRSSGLLVNKHAKFVKGEVV	generic|sp_Q8BID6_ZBT46_MOUSE_REVERSED	|generic|sp_Q8BID6-2_ZBT46_MOUSE_REVERSED|
"""index: 20109, intensity: 3266.0, mobility: 1.036"""	-0.56798	0.290296	0.98012	HAPPPPPPPPPLPPPMPFGPQPPP	generic|sp_Q8CFT2_SET1B_MOUSE__chr5_1_123144210_123144356_ENSMUST00000100731_REVERSED	|generic|sp_Q8CFT2-2_SET1B_MOUSE__chr5_1_123144210_123144356_ENSMUST00000100731_REVERSED|
"""index: 18252, intensity: 3548.0, mobility: 1.061"""	-0.568094	0.29057	0.980141	SFQMLSERLNNLPG	generic|sp_Q9EPU0_RENT1_MOUSE_REVERSED	|generic|sp_Q9EPU0-2_RENT1_MOUSE_REVERSED|
"""index: 7626, intensity: 115951.0, mobility: 0.874"""	-0.568152	0.290844	0.980152	LEMRLDQLASNSPPQLLSTINNAPQSE	generic|IP_947849_TX=10090_REVERSED|
"""index: 13044, intensity: 3017.0, mobility: 0.827"""	-0.568227	0.291118	0.980165	SDSPGTFSGARKRPMAL	generic|tr_B9EIX2_B9EIX2_MOUSE__chr12_1_112740980_112741015_ENSMUST00000222532_REVERSED	|generic|sp_Q80U49_C170B_MOUSE__chr12_1_112740980_112741015_ENSMUST00000222532_REVERSED|
"""index: 7799, intensity: 30041.0, mobility: 0.880"""	-0.568393	0.291313	0.980196	VDRLMCAPLADMTNRKGSFMPGLIVQI	generic|II_1123125_TX=10090_REVERSED|
"""index: 4966, intensity: 14754.0, mobility: 0.811"""	-0.568609	0.291587	0.980235	DQEKECAQLQVLVQHLMGV	generic|tr_A0A0A0MQN9_A0A0A0MQN9_MOUSE__chr5_1_111235481_111235645_ENSMUST00000129017_REVERSED	|generic|sp_Q80XJ3_TTC28_MOUSE__chr5_1_111235481_111235645_ENSMUST00000129017_REVERSED|
"""index: 17531, intensity: 4569.0, mobility: 1.168"""	-0.568634	0.291621	0.98024	VVRTHDEMVRQLMPQL	generic|tr_Q69ZR3_Q69ZR3_MOUSE__chr12_1_80601746_80601832_ENSMUST00000219267_REVERSED	|generic|sp_Q9JJ61_GLT16_MOUSE__chr12_1_80601746_80601832_ENSMUST00000219267_REVERSED|
"""index: 28252, intensity: 5692.0, mobility: 1.047"""	-0.569031	0.291815	0.980313	ACAIATRNLFKGGTGMDELTKGVKEEIL	generic|IP_3492242_TX=10090_REVERSED|
"""index: 21460, intensity: 3003.0, mobility: 1.022"""	-0.569159	0.292009	0.980337	NFGLVPSRSYYGA	generic|IP_3486228_TX=10090_REVERSED|
"""index: 21176, intensity: 9919.0, mobility: 0.972"""	-0.569245	0.292202	0.980353	GLDVPYIQINVDLILDMKFSE	generic|tr_A0A338P6I2_A0A338P6I2_MOUSE__chr16_1_20721920_20722027_ENSMUST00000231656__II_625910_REVERSED	|generic|sp_Q923G2_RPAB3_MOUSE__chr16_1_20721920_20722027_ENSMUST00000231656__II_625910_REVERSED	|generic|tr_A0A338P6M3_A0A338P6M3_MOUSE__chr16_1_20720521_20721944_ENSMUST00000021405_REVERSED|
"""index: 23572, intensity: 20641.0, mobility: 0.946"""	-0.569645	0.292236	0.980427	NKRMLFNIK	generic|IP_899728_TX=10090_REVERSED	|generic|IP_874565_TX=10090_REVERSED	|generic|sp_P58059_RT21_MOUSE__chr3_-1_95862752_95870576_ENSMUST00000072587_REVERSED|
"""index: 10349, intensity: 25660.0, mobility: 1.069"""	-0.569983	0.29251	0.98049	EVERPGVANPEKAPAVVSSMPGVSC	generic|tr_Q9JJ41_Q9JJ41_MOUSE_REVERSED	|generic|tr_Q3UVW5_Q3UVW5_MOUSE_REVERSED	|generic|tr_Q8C009_Q8C009_MOUSE_REVERSED	|generic|sp_Q61327_SC6A3_MOUSE_REVERSED	|generic|tr_Q9R0X6_Q9R0X6_MOUSE_REVERSED|
"""index: 9880, intensity: 5274.0, mobility: 0.898"""	-0.570036	0.292623	0.9805	AIFYLDVKEDISSIDYNELF	generic|IP_950511_TX=10090_REVERSED|
"""index: 9526, intensity: 11188.0, mobility: 1.137"""	-0.570383	0.292896	0.980564	DKSFSMDSMEVKPIKKGNKLMQIEIHPPHFQTVYCNLINPK	generic|tr_Q9D239_Q9D239_MOUSE_REVERSED	|generic|sp_P01887_B2MG_MOUSE_REVERSED|
"""index: 14350, intensity: 4769.0, mobility: 0.932"""	-0.57043	0.293169	0.980573	ELDKPSVTPRVTKFANEFDIYAIPR	generic|sp_Q8BPY9_FIGL1_MOUSE_REVERSED|
"""index: 4672, intensity: 5346.0, mobility: 1.025"""	-0.57043	0.293202	0.980573	RQHSKLRFAQLLMLCLIYSPLFHSATCAPSFAT	generic|IP_1031899_TX=10090_REVERSED|
"""index: 15010, intensity: 2862.0, mobility: 0.800"""	-0.5705	0.293348	0.980586	IARPGGFGDQGSQM	generic|chr13_1_38037466_38037510_ENSMUST00000021866_REVERSED|
"""index: 14251, intensity: 4748.0, mobility: 1.027"""	-0.570688	0.293348	0.980621	VANSLAGVVEARVYGYTASSGRPG	generic|sp_Q3UVU3_ZNT10_MOUSE__chr1_1_185464271_185464555_ENSMUST00000238677_REVERSED	|generic|tr_A0A571BG90_A0A571BG90_MOUSE_REVERSED|
"""index: 27939, intensity: 16444.0, mobility: 0.925"""	-0.571082	0.293621	0.980695	PYVLQNEHFYLIKKL	generic|sp_Q8BW56_GTDC1_MOUSE__II_1009700_REVERSED	|generic|sp_Q8BW56-2_GTDC1_MOUSE__II_1009700_REVERSED	|generic|tr_A0A0A0MQI8_A0A0A0MQI8_MOUSE__II_1009700_REVERSED	|generic|tr_G8JL42_G8JL42_MOUSE__II_1009700_REVERSED	|generic|tr_A0A0A0MQK2_A0A0A0MQK2_MOUSE__II_1009700_REVERSED	|generic|tr_B1AY88_B1AY88_MOUSE_REVERSED|
"""index: 12994, intensity: 5594.0, mobility: 1.063"""	-0.571224	0.293893	0.980722	FTVPEQLQTAQPRSAMAVTAAKDQ	generic|sp_Q8BGV5_ZNF8_MOUSE__chr7_1_12891384_12891425_ENSMUST00000081891__II_896667_REVERSED	|generic|II_896666_TX=10090_REVERSED|
"""index: 21403, intensity: 4195.0, mobility: 1.205"""	-0.571322	0.294166	0.980741	PTCTHATEAKYTQCCMKPAKDDPHLGLCDVALSKLETNSN	generic|IP_3481532_TX=10090_REVERSED|
"""index: 2509, intensity: 2613.0, mobility: 0.852"""	-0.571325	0.294198	0.980741	DGKEGPPGRPGPPGPEGP	generic|tr_A0A3B0J351_A0A3B0J351_MOUSE_REVERSED|
"""index: 16678, intensity: 2703.0, mobility: 1.077"""	-0.571801	0.294373	0.980831	EMCTKNICIHTLIVEKINKFKRNIGQSNCMQVWIGSM	generic|IP_3499772_TX=10090_REVERSED|
"""index: 1281, intensity: 2757.0, mobility: 0.969"""	-0.572141	0.294373	0.980896	GSRMVCRNWNR	generic|II_861048_TX=10090_REVERSED	|generic|IP_861056_TX=10090_REVERSED|
"""index: 27238, intensity: 3931.0, mobility: 1.142"""	-0.572661	0.294373	0.980995	MSNILGGLYSALVMQTCINNTMIVTYMLPNAIAVYRDYAMMSLL	generic|tr_Q7TS20_Q7TS20_MOUSE_REVERSED|
"""index: 11438, intensity: 5916.0, mobility: 0.985"""	-0.573215	0.294565	0.981101	LPDIEAGLHKCY	generic|sp_Q8BRH4-2_KMT2C_MOUSE__chr5_-1_25387920_25387997_ENSMUST00000172626__II_945291_REVERSED	|generic|tr_G3UZC8_G3UZC8_MOUSE__chr5_-1_25387920_25387997_ENSMUST00000172626_REVERSED	|generic|sp_Q8BRH4_KMT2C_MOUSE__chr5_-1_25387920_25387997_ENSMUST00000172626_REVERSED	|generic|tr_G3UWI5_G3UWI5_MOUSE__chr5_-1_25387920_25387997_ENSMUST00000172626_REVERSED	|generic|tr_F8WI37_F8WI37_MOUSE__chr5_-1_25387920_25387997_ENSMUST00000172626_REVERSED|
"""index: 13621, intensity: 2887.0, mobility: 1.161"""	-0.573286	0.294837	0.981114	RRGQPNVWPGQLTADRVWSMLLTPAWCSPTWM	generic|II_920857_TX=10090_REVERSED	|generic|II_920859_TX=10090_REVERSED|
"""index: 5021, intensity: 2999.0, mobility: 0.932"""	-0.573311	0.294948	0.981119	IPVTIMLATFF	generic|sp_Q78T54_VMA21_MOUSE__II_834784_REVERSED	|generic|tr_F2Z446_F2Z446_MOUSE__II_834784_REVERSED	|generic|tr_F2Z447_F2Z447_MOUSE__II_834784_REVERSED	|generic|IP_827746_TX=10090_REVERSED	|generic|sp_Q78T54-2_VMA21_MOUSE_REVERSED|
"""index: 18850, intensity: 11944.0, mobility: 0.931"""	-0.573523	0.294962	0.98116	SMTLSSPGGNVQTTYLQEGIDKME	generic|tr_J3QNT5_J3QNT5_MOUSE_REVERSED	|generic|tr_J3QPN0_J3QPN0_MOUSE_REVERSED|
"""index: 17549, intensity: 3170.0, mobility: 0.994"""	-0.573769	0.294962	0.981207	DAIIDYKDGSELTQDDRKWQVEFSEKSIT	generic|tr_A0A5K1VVQ9_A0A5K1VVQ9_MOUSE__chr19_-1_7374046_7374075_ENSMUST00000237653__II_1006392_REVERSED	|generic|sp_A2ASS6_TITIN_MOUSE__chr19_-1_7374046_7374075_ENSMUST00000237653__II_1006392_REVERSED	|generic|sp_A2ASS6-2_TITIN_MOUSE__chr19_-1_7374046_7374075_ENSMUST00000237653__II_1006392_REVERSED	|generic|tr_A0A5K1VVQ1_A0A5K1VVQ1_MOUSE__chr19_-1_7374046_7374075_ENSMUST00000237653__II_1006392_REVERSED	|generic|tr_E9Q8K5_E9Q8K5_MOUSE__chr19_-1_7374046_7374075_ENSMUST00000237653__II_1006392_REVERSED	|generic|tr_E9Q8N1_E9Q8N1_MOUSE__chr19_-1_7374046_7374075_ENSMUST00000237653__II_1006392_REVERSED|
"""index: 26914, intensity: 5122.0, mobility: 1.026"""	-0.573833	0.294962	0.98122	FLLHRRNALLLLWHLLPLGRFANPN	generic|IP_1061004_TX=10090_REVERSED|
"""index: 18790, intensity: 4754.0, mobility: 0.899"""	-0.574326	0.295233	0.981315	PLPPLPYPAHPPSKP	generic|IP_1120221_TX=10090_REVERSED|
"""index: 16464, intensity: 3292.0, mobility: 0.927"""	-0.574473	0.295344	0.981344	RMYRSYSFR	generic|tr_Q3TSV9_Q3TSV9_MOUSE__chr10_-1_123124510_123124608_ENSMUST00000219937__II_3469431_REVERSED	|generic|sp_Q8R5H1_UBP15_MOUSE__chr10_-1_123163589_123163654_ENSMUST00000219992__II_3469431_REVERSED	|generic|sp_Q8R5H1-2_UBP15_MOUSE__chr10_-1_123163589_123163654_ENSMUST00000219992__II_3469431_REVERSED	|generic|sp_Q8R5H1-5_UBP15_MOUSE__chr10_-1_123163589_123163654_ENSMUST00000219992__II_3469431_REVERSED|
"""index: 5541, intensity: 8727.0, mobility: 1.195"""	-0.574747	0.295535	0.981397	MYELPSLDLDLQEQLHQHYRG	generic|tr_Q3UVI9_Q3UVI9_MOUSE_REVERSED	|generic|sp_Q99LE6_ABCF2_MOUSE_REVERSED|
"""index: 22767, intensity: 11769.0, mobility: 0.968"""	-0.574856	0.295565	0.981418	DHIIRKVFEL	generic|II_1135325_TX=10090_REVERSED	|generic|tr_Q5SW15_Q5SW15_MOUSE__chr11_1_74773588_74773653_ENSMUST00000092912_REVERSED	|generic|sp_Q9CQG2_MET16_MOUSE__chr11_1_74773588_74773653_ENSMUST00000092912_REVERSED	|generic|sp_Q9CQG2-2_MET16_MOUSE__chr11_1_74773588_74773653_ENSMUST00000092912_REVERSED|
"""index: 24092, intensity: 4782.0, mobility: 1.007"""	-0.575368	0.295836	0.981518	DMSLVKSVEREL	generic|sp_Q9D9D5_TMC5A_MOUSE__II_1003740_REVERSED	|generic|sp_Q9D9D5-2_TMC5A_MOUSE__II_1003740_REVERSED	|generic|tr_Z4YLS6_Z4YLS6_MOUSE_REVERSED	|generic|tr_A0A0R4J1W9_A0A0R4J1W9_MOUSE_REVERSED|
"""index: 28123, intensity: 3441.0, mobility: 0.834"""	-0.575452	0.296026	0.981535	QIRWITKPIEFN	generic|tr_B1ARH1_B1ARH1_MOUSE__chr11_-1_75183198_75183308_ENSMUST00000156489_REVERSED	|generic|sp_Q5NCQ5_DPH1_MOUSE__chr11_-1_75180557_75180658_ENSMUST00000156489_REVERSED|
"""index: 7719, intensity: 3619.0, mobility: 0.932"""	-0.575671	0.296296	0.981577	YWVLVPLALLSHGKGWEGTCIM	generic|IP_1131675_TX=10090_REVERSED|
"""index: 11750, intensity: 258283.0, mobility: 1.151"""	-0.575769	0.296567	0.981597	LFSFLLNERICYGKMFILSLVVMLLSFKPRELYSALLNCQPYAMKNVIIY	generic|sp_Q9QZ04_MAGL2_MOUSE_REVERSED	|generic|tr_Q6IR13_Q6IR13_MOUSE_REVERSED	|generic|tr_Q9JIN9_Q9JIN9_MOUSE_REVERSED|
"""index: 21364, intensity: 3539.0, mobility: 0.938"""	-0.575832	0.296837	0.981609	WPKENNQVLKTEATRWLPV	generic|tr_A0A1X7SB70_A0A1X7SB70_MOUSE_REVERSED	|generic|sp_Q8K342_RASF9_MOUSE_REVERSED|
"""index: 2856, intensity: 2669.0, mobility: 0.761"""	-0.575882	0.297027	0.981619	VSDQLTMGPIPKW	generic|tr_B7ZMV8_B7ZMV8_MOUSE__II_1141909_REVERSED	|generic|sp_Q5M6W3_CLHC1_MOUSE__II_1141909_REVERSED|
"""index: 29146, intensity: 8698.0, mobility: 1.055"""	-0.576006	0.297056	0.981643	GCLVTKLNLLRYD	generic|IP_1033269_TX=10090_REVERSED|
"""index: 20178, intensity: 4989.0, mobility: 0.922"""	-0.576253	0.297326	0.981692	AKAGMNAQLR	generic|sp_P70351-2_EZH1_MOUSE__II_1126535_REVERSED	|generic|sp_P70351_EZH1_MOUSE_REVERSED	|generic|tr_A0A0R4J1C0_A0A0R4J1C0_MOUSE_REVERSED|
"""index: 16579, intensity: 4768.0, mobility: 0.901"""	-0.576288	0.297597	0.981699	QCVSSGKSELYINALSMKSI	generic|tr_A0A0R4J022_A0A0R4J022_MOUSE__II_3473353_REVERSED	|generic|IP_3474896_TX=10090_REVERSED	|generic|IP_1102342_TX=10090_REVERSED	|generic|IP_3443403_TX=10090_REVERSED	|generic|IP_3492215_TX=10090_REVERSED	|generic|tr_Q8C7F6_Q8C7F6_MOUSE_REVERSED	|generic|sp_Q8BNQ3_G137B_MOUSE_REVERSED	|generic|tr_A0A1Y7VLJ5_A0A1Y7VLJ5_MOUSE_REVERSED|
"""index: 23190, intensity: 12491.0, mobility: 1.036"""	-0.576346	0.297867	0.98171	IKGNRINKNSR	generic|IP_1112614_TX=10090_REVERSED|
"""index: 8276, intensity: 628623.0, mobility: 1.140"""	-0.576413	0.297953	0.981723	EERRMSRGEKWLTTLAAPAKGASRRHGGRQVMPPQGSQSRRE	generic|IP_910412_TX=10090_REVERSED|
"""index: 16514, intensity: 2522.0, mobility: 0.741"""	-0.576573	0.297953	0.981755	SSSWHHPS	generic|chr6_-1_126821991_126822155_ENSMUST00000205002_REVERSED|
"""index: 16960, intensity: 7079.0, mobility: 1.006"""	-0.576586	0.297953	0.981758	LWEVGMSVVKADP	generic|sp_Q3U435_MMP25_MOUSE__II_3488709_REVERSED	|generic|tr_A0A3B2WCE2_A0A3B2WCE2_MOUSE_REVERSED	|generic|tr_A0A3B2W7R0_A0A3B2W7R0_MOUSE_REVERSED|
"""index: 2290, intensity: 3328.0, mobility: 0.968"""	-0.577083	0.298222	0.981856	QHPRDPYFRPMVMIKWPLNR	generic|tr_F8VPX1_F8VPX1_MOUSE__chr16_-1_8711990_8712136_ENSMUST00000160326__II_1080752_REVERSED	|generic|sp_Q6A4J8_UBP7_MOUSE__chr16_-1_8711990_8712136_ENSMUST00000160326__II_1080752_REVERSED	|generic|sp_Q6A4J8-2_UBP7_MOUSE__chr16_-1_8711990_8712136_ENSMUST00000160326__II_1080752_REVERSED	|generic|tr_E9PXY8_E9PXY8_MOUSE__chr16_-1_8711990_8712136_ENSMUST00000160326__II_1080752_REVERSED	|generic|sp_Q6A4J8-3_UBP7_MOUSE__chr16_-1_8711990_8712136_ENSMUST00000160326_REVERSED|
"""index: 6787, intensity: 5250.0, mobility: 0.864"""	-0.577121	0.298491	0.981864	SFFQWISSRKKEQMAPNERSARI	generic|tr_B8X349_B8X349_MOUSE__II_1132240_REVERSED	|generic|sp_Q58A65-4_JIP4_MOUSE__II_1132240_REVERSED	|generic|tr_Z4YMB8_Z4YMB8_MOUSE__II_1132240_REVERSED	|generic|II_1132229_TX=10090_REVERSED	|generic|tr_Q8C7W0_Q8C7W0_MOUSE_REVERSED	|generic|tr_F6SH61_F6SH61_MOUSE_REVERSED	|generic|sp_Q58A65_JIP4_MOUSE_REVERSED	|generic|sp_Q58A65-2_JIP4_MOUSE_REVERSED	|generic|sp_Q58A65-3_JIP4_MOUSE_REVERSED	|generic|sp_Q58A65-5_JIP4_MOUSE_REVERSED	|generic|sp_Q58A65-6_JIP4_MOUSE_REVERSED	|generic|tr_F8WH31_F8WH31_MOUSE_REVERSED	|generic|tr_E9PUD1_E9PUD1_MOUSE_REVERSED	|generic|tr_A0A0R4J196_A0A0R4J196_MOUSE_REVERSED|
"""index: 9894, intensity: 14449.0, mobility: 1.039"""	-0.577324	0.298761	0.981904	RERERDHDRDRQDREREREREREKERERERERARER	generic|tr_A0A2I3BPQ5_A0A2I3BPQ5_MOUSE__II_3481736_REVERSED	|generic|sp_E9Q784_ZC3HD_MOUSE__II_3481736_REVERSED	|generic|tr_Q8BHW0_Q8BHW0_MOUSE_REVERSED|
"""index: 4647, intensity: 3355.0, mobility: 0.874"""	-0.577351	0.29903	0.98191	IQPELKHLPPRSYD	generic|IP_1050190_TX=10090_REVERSED|
"""index: 7034, intensity: 4477.0, mobility: 1.173"""	-0.577452	0.299219	0.98193	WVSVLAERLEPYRHYEFSIGDEQQLR	generic|sp_Q00493_CBPE_MOUSE_REVERSED|
"""index: 24200, intensity: 4100.0, mobility: 1.085"""	-0.577644	0.299488	0.981968	GMVNKVSASAMKKWK	generic|IP_1139000_TX=10090_REVERSED|
"""index: 27990, intensity: 7737.0, mobility: 0.845"""	-0.577662	0.299677	0.981972	PSLCSRPNELVRWGQKP	generic|IP_1059452_TX=10090_REVERSED|
"""index: 9834, intensity: 4311.0, mobility: 1.181"""	-0.57776	0.299865	0.981991	SVKTVMDVWLAAQVWEAMWRSWMNKELCPRVIARALMSSVMY	generic|IP_885741_TX=10090_REVERSED|
"""index: 7372, intensity: 9276.0, mobility: 0.820"""	-0.577885	0.300135	0.982016	LSSNNVKASISATPDL	generic|sp_Q60930_VDAC2_MOUSE__chr14_1_21838003_21838047_ENSMUST00000132364__II_1101404_REVERSED	|generic|tr_G3UX26_G3UX26_MOUSE__chr14_1_21838003_21838047_ENSMUST00000132364__II_1101404_REVERSED|
"""index: 4833, intensity: 2685.0, mobility: 0.929"""	-0.577902	0.300404	0.98202	IFDYGIGEVEY	generic|sp_Q91WT9_CBS_MOUSE__chr17_-1_31617384_31617452_ENSMUST00000235180_REVERSED	|generic|sp_Q91WT9-2_CBS_MOUSE__chr17_-1_31617384_31617452_ENSMUST00000235180_REVERSED	|generic|tr_A0A494BAQ7_A0A494BAQ7_MOUSE__chr17_-1_31621429_31621515_ENSMUST00000235180_REVERSED|
"""index: 30159, intensity: 6733.0, mobility: 0.961"""	-0.577921	0.300592	0.982023	DGLSPPSPGVASP	generic|chr6_1_48844006_48844299_ENSMUST00000204482_REVERSED|
"""index: 19524, intensity: 4876.0, mobility: 0.829"""	-0.577957	0.300861	0.982031	WIMKQFQPIKSNRK	generic|IP_836222_TX=10090_REVERSED|
"""index: 3896, intensity: 4573.0, mobility: 0.921"""	-0.57796	0.30113	0.982031	SKGYPERKVVEPAMFHPTG	generic|tr_B7ZP42_B7ZP42_MOUSE__chrX_-1_13846004_13846051_ENSMUST00000152358_REVERSED|
"""index: 11999, intensity: 4071.0, mobility: 1.185"""	-0.577967	0.301399	0.982033	DDTVVEYEESPYDWHKI	generic|tr_Q3TD80_Q3TD80_MOUSE__II_1046142_REVERSED	|generic|tr_Q3UT41_Q3UT41_MOUSE__II_1046142_REVERSED	|generic|tr_D3YY49_D3YY49_MOUSE_REVERSED|
"""index: 18608, intensity: 6892.0, mobility: 0.906"""	-0.577967	0.301587	0.982033	PLTPSYFSPMEMIARFEGPATHI	generic|tr_Q4FJS9_Q4FJS9_MOUSE__chr3_1_89745862_89745999_ENSMUST00000131030_REVERSED	|generic|tr_Q5J4D5_Q5J4D5_MOUSE_REVERSED	|generic|sp_Q99MU3_DSRAD_MOUSE__chr3_1_89745862_89745999_ENSMUST00000131030_REVERSED	|generic|sp_Q99MU3-2_DSRAD_MOUSE__chr3_1_89745862_89745999_ENSMUST00000131030_REVERSED	|generic|sp_Q99MU3-5_DSRAD_MOUSE__chr3_1_89745862_89745999_ENSMUST00000131030_REVERSED	|generic|tr_Q3UH31_Q3UH31_MOUSE__chr3_1_89745862_89745999_ENSMUST00000131030_REVERSED	|generic|tr_Q5J4D4_Q5J4D4_MOUSE_REVERSED|
"""index: 9461, intensity: 11689.0, mobility: 0.954"""	-0.578218	0.301856	0.982083	KQRGKWTQTSWPWMTMAPPL	generic|IP_924869_TX=10090_REVERSED|
"""index: 24766, intensity: 3678.0, mobility: 1.177"""	-0.57831	0.301963	0.982101	REPGRAPARAPLPAPRPA	generic|tr_Q8HWL1_Q8HWL1_MOUSE__II_1065736_REVERSED|
"""index: 7627, intensity: 2585.0, mobility: 0.804"""	-0.578364	0.302232	0.982112	PYLQAYHCMGKIKAR	generic|IP_3496167_TX=10090_REVERSED|
"""index: 1629, intensity: 2840.0, mobility: 0.996"""	-0.578415	0.302338	0.982122	KVPAQAGKPAQAPASAQAKAPA	generic|IP_1142436_TX=10090_REVERSED	|generic|IP_949603_TX=10090_REVERSED	|generic|IP_949526_TX=10090_REVERSED	|generic|II_1054305_TX=10090_REVERSED	|generic|IP_3504611_TX=10090_REVERSED|
"""index: 6543, intensity: 4821.0, mobility: 0.948"""	-0.578712	0.302526	0.982182	QAKNSSSAAPVRS	generic|sp_Q80TN7_NAV3_MOUSE__chr1_-1_132608503_132609781_ENSMUST00000094569__II_1144761_REVERSED	|generic|tr_A0A668KM70_A0A668KM70_MOUSE__chr1_-1_132608503_132609781_ENSMUST00000094569_REVERSED	|generic|tr_E9QMF5_E9QMF5_MOUSE__chr1_-1_132608503_132609781_ENSMUST00000094569_REVERSED|
"""index: 1466, intensity: 3191.0, mobility: 0.874"""	-0.578726	0.302713	0.982185	ELVPDDGELAS	generic|tr_Q8C879_Q8C879_MOUSE__II_854255_REVERSED	|generic|tr_Q99PG9_Q99PG9_MOUSE_REVERSED	|generic|tr_E9Q2D3_E9Q2D3_MOUSE_REVERSED	|generic|tr_Q99PG8_Q99PG8_MOUSE_REVERSED|
"""index: 18504, intensity: 4346.0, mobility: 1.252"""	-0.578795	0.302762	0.982199	NLCFAYSFSLLHSFINSTID	generic|sp_Q8BI41_SYNB_MOUSE_REVERSED|
"""index: 17519, intensity: 3440.0, mobility: 1.145"""	-0.578842	0.302762	0.982208	TMKRGGQQWWQRWGGEPQQGVAEQGHTHMAS	generic|IP_899118_TX=10090_REVERSED|
"""index: 21822, intensity: 4642.0, mobility: 0.934"""	-0.579389	0.302868	0.982319	GDENRADVDAGRQLLMTVVAAHGRRA	generic|sp_A0JNU3_LPP60_MOUSE__II_3505063_REVERSED|
"""index: 28174, intensity: 15541.0, mobility: 1.033"""	-0.579768	0.303079	0.982396	WLRKIGLHQWL	generic|tr_G3X931_G3X931_MOUSE__II_3458717_REVERSED|
"""index: 19877, intensity: 4586.0, mobility: 0.816"""	-0.579807	0.303079	0.982404	TYMYIYTY	generic|IP_3457206_TX=10090_REVERSED|
"""index: 5469, intensity: 4779.0, mobility: 1.195"""	-0.57997	0.303347	0.982437	EEAGEPQRPGDSESLSTDEEVAAKRERKRGGMSPVQFMQ	generic|sp_Q8BXL9-3_IFFO1_MOUSE__chr6_1_125145881_125146033_ENSMUST00000144364__II_905959_REVERSED	|generic|sp_Q8BXL9-5_IFFO1_MOUSE__chr6_1_125145881_125146033_ENSMUST00000144364__II_905959_REVERSED	|generic|II_905961_TX=10090_REVERSED|
"""index: 8264, intensity: 8537.0, mobility: 1.110"""	-0.580072	0.303533	0.982458	LMTDKAAEELLPRMIELEEQMKAVDESTRLLKDLGSKMRNKAT	generic|sp_E9Q8T7_DYH1_MOUSE__II_3480056_REVERSED|
"""index: 2617, intensity: 2714.0, mobility: 0.857"""	-0.580171	0.303638	0.982478	TQAQPNQVQL	generic|sp_O89090_SP1_MOUSE_REVERSED	|generic|sp_O89090-2_SP1_MOUSE_REVERSED	|generic|tr_G3X8Q0_G3X8Q0_MOUSE_REVERSED|
"""index: 28272, intensity: 2882.0, mobility: 0.874"""	-0.580295	0.303825	0.982503	TPLNWPLLLSLD	generic|IP_1139638_TX=10090_REVERSED	|generic|IP_1139649_TX=10090_REVERSED|
"""index: 13266, intensity: 5516.0, mobility: 0.947"""	-0.580655	0.304092	0.982577	LSGSAMPPPSPVPSLLPPPLKFFDIAAQLDDDF	generic|sp_E9Q286_ICE1_MOUSE__chr13_-1_70624404_70624433_ENSMUST00000222568__II_3474260_REVERSED|
"""index: 14837, intensity: 3399.0, mobility: 1.128"""	-0.580795	0.304359	0.982606	PPPNPRYIPPAMNPPTFVQHPFPKRVQ	generic|IP_1007764_TX=10090_REVERSED|
"""index: 15172, intensity: 3452.0, mobility: 0.878"""	-0.580893	0.304545	0.982626	SLLTFKNRTQDSIPGE	generic|tr_A0A087WR13_A0A087WR13_MOUSE__IP_1039938_REVERSED|
"""index: 20315, intensity: 2667.0, mobility: 1.020"""	-0.581058	0.304813	0.98266	LRQRLLEQQKELYQKIFSNQSMEEGIQSNPQFAAHPTSHKQ	generic|tr_Q3UZ28_Q3UZ28_MOUSE__II_1095257_REVERSED	|generic|tr_F6RJ39_F6RJ39_MOUSE__chr14_-1_54662164_54662199_ENSMUST00000129700__II_1095258_REVERSED	|generic|sp_Q9JIX8_ACINU_MOUSE__chr14_-1_54662164_54662199_ENSMUST00000129700__II_1095258_REVERSED	|generic|sp_Q9JIX8-4_ACINU_MOUSE__chr14_-1_54662164_54662199_ENSMUST00000129700__II_1095258_REVERSED	|generic|II_1095256_TX=10090_REVERSED	|generic|tr_Q80TU6_Q80TU6_MOUSE_REVERSED	|generic|tr_B8JJ89_B8JJ89_MOUSE_REVERSED|
"""index: 19772, intensity: 3721.0, mobility: 0.980"""	-0.58106	0.30508	0.98266	DEIDSYERILDWLAQREEESIKSRLLLQKMQSE	generic|tr_A0A3B2W3S4_A0A3B2W3S4_MOUSE_REVERSED	|generic|tr_Q3TTN6_Q3TTN6_MOUSE_REVERSED	|generic|tr_A0A3B2W887_A0A3B2W887_MOUSE_REVERSED|
"""index: 15324, intensity: 7373.0, mobility: 1.117"""	-0.581114	0.305348	0.982671	RIKMPLQRAMSFLNRQFAQQVLRQE	generic|tr_F8WIN2_F8WIN2_MOUSE__II_849437_REVERSED	|generic|tr_F6TCR9_F6TCR9_MOUSE__II_849443_REVERSED	|generic|II_849440_TX=10090_REVERSED	|generic|sp_Q9Z1N7_ARI3B_MOUSE_REVERSED	|generic|tr_B2RWY2_B2RWY2_MOUSE_REVERSED|
"""index: 9616, intensity: 9061.0, mobility: 1.020"""	-0.581135	0.305452	0.982675	KTADEEEESKKVTFKAKALQEAF	generic|tr_A0A1S6GWI5_A0A1S6GWI5_MOUSE__chr3_-1_116497586_116497687_ENSMUST00000140677__II_977118_REVERSED	|generic|sp_Q9D7H3_RTCA_MOUSE__chr3_-1_116497586_116497687_ENSMUST00000140677__II_977118_REVERSED	|generic|tr_Q5BLJ4_Q5BLJ4_MOUSE__chr3_-1_116497586_116497687_ENSMUST00000140677_REVERSED	|generic|tr_Q91YL8_Q91YL8_MOUSE__chr3_-1_116497586_116497687_ENSMUST00000140677_REVERSED	|generic|tr_Q3TIJ4_Q3TIJ4_MOUSE__chr3_-1_116497586_116497687_ENSMUST00000140677_REVERSED	|generic|tr_Q3UAE6_Q3UAE6_MOUSE__chr3_-1_116497586_116497687_ENSMUST00000140677_REVERSED|
"""index: 6893, intensity: 4774.0, mobility: 1.050"""	-0.581534	0.305719	0.982758	YEKKNCSTSMIPRI	generic|IP_856278_TX=10090_REVERSED|
"""index: 9940, intensity: 4573.0, mobility: 1.108"""	-0.581563	0.305986	0.982764	QQQQQQQQLQQQQQQLQQQQLMQQQQLQQQQQQLSGLAQASM	generic|sp_Q6PDK2_KMT2D_MOUSE__chrX_1_69523531_69523560_ENSMUST00000033532_REVERSED	|generic|tr_A0A0A0MQ73_A0A0A0MQ73_MOUSE__chrX_1_69523531_69523560_ENSMUST00000033532_REVERSED|
"""index: 21887, intensity: 4740.0, mobility: 1.025"""	-0.581614	0.306253	0.982774	NFDSSPQQVSGLR	generic|sp_E0CYV9_CD054_MOUSE__chr11_1_78023037_78023066_ENSMUST00000108360_REVERSED|
"""index: 27195, intensity: 19230.0, mobility: 0.917"""	-0.581754	0.306521	0.982803	QYKSILDRL	generic|sp_O35459_ECH1_MOUSE__chr7_1_28832025_28832108_ENSMUST00000143708__II_894820_REVERSED	|generic|II_894825_TX=10090_REVERSED|
"""index: 3360, intensity: 3846.0, mobility: 0.803"""	-0.581783	0.306542	0.982809	PQTLRMWGKLTSGQR	generic|II_918835_TX=10090_REVERSED|
"""index: 22467, intensity: 4410.0, mobility: 1.068"""	-0.58203	0.306727	0.98286	IFIQWNDSRCLDK	generic|IP_974447_TX=10090_REVERSED|
"""index: 16359, intensity: 3456.0, mobility: 0.936"""	-0.582087	0.306912	0.982872	MLYVMLQYRS	generic|tr_A1L3R8_A1L3R8_MOUSE_REVERSED	|generic|tr_Q8VF89_Q8VF89_MOUSE_REVERSED|
"""index: 21392, intensity: 4928.0, mobility: 0.938"""	-0.582342	0.307036	0.982925	SELNKVINVIGKQSKEMVYN	generic|tr_Q08EA5_Q08EA5_MOUSE_REVERSED|
"""index: 18593, intensity: 4566.0, mobility: 0.906"""	-0.582383	0.307036	0.982933	QKTSNENAWQQWGRALNI	generic|sp_Q8BUZ1_ABRA_MOUSE_REVERSED|
"""index: 4617, intensity: 2651.0, mobility: 1.045"""	-0.582842	0.307221	0.983029	KKKQSSELTSIDGYYYDDPSHKRKRKHT	generic|tr_Q9D639_Q9D639_MOUSE_REVERSED|
"""index: 8702, intensity: 7746.0, mobility: 1.033"""	-0.582887	0.307405	0.983038	KCCPEGKNTWEAVKMANDRPSNEVIVTLSPTYKAQNEGLSGASEEQ	generic|tr_D3YVZ5_D3YVZ5_MOUSE__chr12_1_85864557_85864613_ENSMUST00000176695__II_1113736_REVERSED	|generic|tr_H3BJ73_H3BJ73_MOUSE__II_1113734_REVERSED	|generic|tr_E9Q425_E9Q425_MOUSE__chr12_1_85864557_85864613_ENSMUST00000176695__II_1113739_REVERSED	|generic|sp_Q8CHB8_TTLL5_MOUSE__chr12_1_85864557_85864613_ENSMUST00000176695__II_1113730_REVERSED	|generic|II_1113743_TX=10090_REVERSED	|generic|tr_H3BK74_H3BK74_MOUSE_REVERSED|
"""index: 16017, intensity: 4171.0, mobility: 1.113"""	-0.583111	0.30759	0.983085	SIMLTDIMFLEATGKMVSVRTGMFTEGTGLQI	generic|IP_1088610_TX=10090_REVERSED	|generic|IP_1088621_TX=10090_REVERSED	|generic|IP_1088622_TX=10090_REVERSED|
"""index: 3707, intensity: 5337.0, mobility: 0.941"""	-0.583168	0.307856	0.983097	ESPAPPQLESQQ	generic|tr_F6PX41_F6PX41_MOUSE_REVERSED	|generic|tr_A0A087WSQ0_A0A087WSQ0_MOUSE_REVERSED	|generic|tr_B2RSN1_B2RSN1_MOUSE_REVERSED	|generic|sp_P01108_MYC_MOUSE_REVERSED	|generic|tr_F8WID3_F8WID3_MOUSE_REVERSED|
"""index: 1665, intensity: 3101.0, mobility: 0.916"""	-0.583398	0.308123	0.983145	PRPFTPSNRW	generic|chr16_-1_9707702_9761496_ENSMUST00000199708_REVERSED|
"""index: 8986, intensity: 197055.0, mobility: 1.044"""	-0.583427	0.308143	0.983151	FYKVGPYFCKCLLPTSSTQLLCHIRDTYFYKQTIILYCFLM	generic|IP_1117547_TX=10090_REVERSED|
"""index: 14292, intensity: 20911.0, mobility: 0.984"""	-0.583626	0.308409	0.983193	EEMNTLLENLKELIQLQRRQFVVSAGQASHSE	generic|sp_Q8BSE0_RMD2_MOUSE_REVERSED	|generic|tr_A0A286YD39_A0A286YD39_MOUSE_REVERSED	|generic|tr_A0A286YDW5_A0A286YDW5_MOUSE_REVERSED|
"""index: 20404, intensity: 3698.0, mobility: 0.810"""	-0.583695	0.308675	0.983207	MPLHNVMMI	generic|tr_Z4YKC4_Z4YKC4_MOUSE__II_957367_REVERSED	|generic|tr_A0A0N4SVL0_A0A0N4SVL0_MOUSE__II_957367_REVERSED	|generic|tr_A0A0R4J112_A0A0R4J112_MOUSE__II_957367_REVERSED	|generic|tr_A2AMI2_A2AMI2_MOUSE__II_957367_REVERSED	|generic|tr_A2AMI3_A2AMI3_MOUSE_REVERSED	|generic|sp_Q80XI3_IF4G3_MOUSE_REVERSED	|generic|sp_Q80XI3-2_IF4G3_MOUSE_REVERSED	|generic|sp_Q80XI3-3_IF4G3_MOUSE_REVERSED	|generic|sp_Q80XI3-4_IF4G3_MOUSE_REVERSED	|generic|tr_A2AMI4_A2AMI4_MOUSE_REVERSED	|generic|tr_A2AMI6_A2AMI6_MOUSE_REVERSED	|generic|tr_Q8BQR8_Q8BQR8_MOUSE_REVERSED|
"""index: 1377, intensity: 2606.0, mobility: 0.872"""	-0.583989	0.308859	0.983269	AVPPSKPYGPAG	generic|tr_D0ESZ4_D0ESZ4_MOUSE_REVERSED|
"""index: 3060, intensity: 2575.0, mobility: 0.957"""	-0.58406	0.309125	0.983284	DSRRFFPHNQG	generic|sp_Q80TP3_UBR5_MOUSE__chr15_-1_37979786_37979893_ENSMUST00000228029__II_3397624_REVERSED	|generic|tr_E9Q2H1_E9Q2H1_MOUSE__chr15_-1_37979786_37979893_ENSMUST00000228029__II_3397624_REVERSED	|generic|tr_A0A2I3BQS6_A0A2I3BQS6_MOUSE__chr15_-1_37979786_37979893_ENSMUST00000228029__II_3397624_REVERSED	|generic|chr15_-1_37989471_37989644_ENSMUST00000228292_REVERSED|
"""index: 10173, intensity: 7407.0, mobility: 0.946"""	-0.584063	0.309391	0.983285	VGRQMDLRALISPDVAVVESLCKMAKTRVAIANEGL	generic|sp_Q6KCD5_NIPBL_MOUSE_REVERSED	|generic|sp_Q6KCD5-2_NIPBL_MOUSE_REVERSED|
"""index: 16597, intensity: 4494.0, mobility: 0.799"""	-0.584282	0.309657	0.983331	NVPLGYRL	generic|sp_Q99L60-3_VATC2_MOUSE__chr15_1_38689134_38689226_ENSMUST00000228475__II_1119451_REVERSED	|generic|II_3484012_TX=10090_REVERSED	|generic|sp_Q99L60_VATC2_MOUSE__chr15_1_38689134_38689226_ENSMUST00000228475_REVERSED	|generic|sp_Q99L60-2_VATC2_MOUSE__chr15_1_38689134_38689226_ENSMUST00000228475_REVERSED	|generic|tr_Q9D9Z4_Q9D9Z4_MOUSE__chr15_1_38686847_38686900_ENSMUST00000228475_REVERSED	|generic|sp_Q9Z1G3_VATC1_MOUSE__chr15_1_38689134_38689226_ENSMUST00000228475_REVERSED	|generic|tr_D3Z5W3_D3Z5W3_MOUSE__chr15_1_38689134_38689226_ENSMUST00000228475_REVERSED	|generic|tr_Q3TG21_Q3TG21_MOUSE__chr15_1_38689134_38689226_ENSMUST00000228475_REVERSED|
"""index: 20490, intensity: 5870.0, mobility: 0.864"""	-0.584295	0.309878	0.983334	PALFCRLR	generic|IP_3487785_TX=10090_REVERSED|
"""index: 20809, intensity: 4734.0, mobility: 0.963"""	-0.584308	0.309878	0.983336	YEKSITPYDSLTRHYNSTNIVLG	generic|IP_962953_TX=10090_REVERSED|
"""index: 11181, intensity: 11068.0, mobility: 1.140"""	-0.584561	0.309878	0.98339	FQSKNCYDDFAADERYLKEKKLKEKDEKFAKEKEKSLKDE	generic|tr_B7ZWM7_B7ZWM7_MOUSE__chr8_-1_122884151_122884330_ENSMUST00000172906_REVERSED	|generic|tr_E9Q4F8_E9Q4F8_MOUSE__chr8_-1_122884151_122884330_ENSMUST00000172906_REVERSED	|generic|sp_E9Q4F7_ANR11_MOUSE__chr8_-1_122884151_122884330_ENSMUST00000172906_REVERSED|
"""index: 21585, intensity: 7270.0, mobility: 0.897"""	-0.585139	0.310143	0.983512	RHERITSQM	generic|sp_Q6PFX9_TNKS1_MOUSE__chr8_-1_34867690_34867776_ENSMUST00000209904__II_3500806_REVERSED	|generic|sp_Q6PFX9-2_TNKS1_MOUSE__chr8_-1_34867690_34867776_ENSMUST00000209904__II_3500806_REVERSED	|generic|II_3500802_TX=10090_REVERSED|
"""index: 3176, intensity: 3702.0, mobility: 0.905"""	-0.585155	0.310327	0.983516	SDQTSLRPRM	generic|IP_1065963_TX=10090_REVERSED|
"""index: 30061, intensity: 7198.0, mobility: 1.017"""	-0.585279	0.310592	0.983542	TLPKKQLACSPPPPPPPGQP	generic|tr_F6Q8U1_F6Q8U1_MOUSE__II_1009519_REVERSED	|generic|tr_B1AYB7_B1AYB7_MOUSE_REVERSED	|generic|tr_B1AYB5_B1AYB5_MOUSE_REVERSED	|generic|sp_B1AYB6_MBD5_MOUSE_REVERSED	|generic|tr_Q69ZJ2_Q69ZJ2_MOUSE_REVERSED|
"""index: 12882, intensity: 3580.0, mobility: 0.895"""	-0.585301	0.310692	0.983547	CSKLQAERRWMWRM	generic|chr7_1_97907899_97911108_ENSMUST00000206984_REVERSED|
"""index: 21067, intensity: 4847.0, mobility: 0.888"""	-0.585469	0.310958	0.983583	KKNQFSRL	generic|tr_Q3TE40_Q3TE40_MOUSE__chr4_1_132776653_132776751_ENSMUST00000156968__II_954957_REVERSED	|generic|tr_Q99KL9_Q99KL9_MOUSE__chr4_1_132776653_132776751_ENSMUST00000156968__II_954957_REVERSED	|generic|sp_Q62193_RFA2_MOUSE__chr4_1_132776653_132776751_ENSMUST00000156968_REVERSED|
"""index: 4705, intensity: 3903.0, mobility: 0.831"""	-0.585612	0.311223	0.983613	TSSKLLSKCIETQSRTL	generic|IP_990950_TX=10090_REVERSED|
"""index: 6254, intensity: 17791.0, mobility: 0.925"""	-0.585655	0.311323	0.983622	LLLTMLLTRH	generic|tr_Q1AN91_Q1AN91_MOUSE_REVERSED|
"""index: 19032, intensity: 4736.0, mobility: 0.979"""	-0.585788	0.311588	0.983651	MLATTLTDNMDKRSHAMYLEELQGSISAMN	generic|sp_Q3UFM5_NOM1_MOUSE__chr5_1_29443365_29443475_ENSMUST00000146347_REVERSED|
"""index: 19713, intensity: 3688.0, mobility: 0.814"""	-0.58586	0.311854	0.983666	DGLLMTRTEMLSR	generic|IP_989764_TX=10090_REVERSED|
"""index: 12713, intensity: 8257.0, mobility: 1.106"""	-0.585936	0.312119	0.983682	AKRRLWKDEMEEYISDQFVHFMSKLYKYEKSMKDLKEEALA	generic|tr_A0A087WNN1_A0A087WNN1_MOUSE__II_1038846_REVERSED	|generic|tr_A0A087WRU9_A0A087WRU9_MOUSE_REVERSED	|generic|sp_Q8BVM7_FACC1_MOUSE_REVERSED|
"""index: 20532, intensity: 3192.0, mobility: 0.842"""	-0.586058	0.312384	0.983708	EKGATLSFR	generic|IP_989917_TX=10090_REVERSED	|generic|IP_1049075_TX=10090_REVERSED|
"""index: 23324, intensity: 34293.0, mobility: 0.934"""	-0.586083	0.312483	0.983714	IIFFHQWK	generic|tr_Q8VFA1_Q8VFA1_MOUSE_REVERSED	|generic|tr_F6Z8L7_F6Z8L7_MOUSE_REVERSED	|generic|tr_Q7TRK3_Q7TRK3_MOUSE_REVERSED|
"""index: 12675, intensity: 3089.0, mobility: 0.869"""	-0.586183	0.312666	0.983735	EVHHGRAELFEIEE	generic|sp_Q99JP7_GGT7_MOUSE_REVERSED|
"""index: 26736, intensity: 6719.0, mobility: 1.059"""	-0.586343	0.312765	0.983769	TLEEGVSGDLSRRL	generic|IP_2469024_TX=10090_REVERSED|
"""index: 13459, intensity: 5367.0, mobility: 1.139"""	-0.586735	0.31303	0.983854	AMNRAPVQTEPSQQGASSYLMLLIGSSTAVLLL	generic|sp_P70277_SIA7B_MOUSE__II_1123386_REVERSED	|generic|II_1123383_TX=10090_REVERSED|
"""index: 16243, intensity: 7847.0, mobility: 0.843"""	-0.586767	0.313294	0.983861	AMKVPGKGK	generic|II_3456813_TX=10090_REVERSED	|generic|tr_Q9D5S6_Q9D5S6_MOUSE_REVERSED|
"""index: 23915, intensity: 3154.0, mobility: 0.855"""	-0.586877	0.313476	0.983884	VMFQLKYT	generic|IP_989929_TX=10090_REVERSED	|generic|tr_A2AVW1_A2AVW1_MOUSE_REVERSED	|generic|tr_Q8VF47_Q8VF47_MOUSE_REVERSED	|generic|tr_Q7TQX3_Q7TQX3_MOUSE_REVERSED|
"""index: 2483, intensity: 6419.0, mobility: 0.856"""	-0.58709	0.313658	0.98393	VIQAKQTLACRCCVVAP	generic|tr_Q505G9_Q505G9_MOUSE__chr2_-1_168675197_168675355_ENSMUST00000140188_REVERSED|
"""index: 18699, intensity: 4438.0, mobility: 0.874"""	-0.587324	0.313923	0.983981	TYGERLYQM	generic|sp_Q3UPR9_SBSPO_MOUSE_REVERSED|
"""index: 17365, intensity: 3022.0, mobility: 0.954"""	-0.587384	0.314104	0.983994	EDPSDRFYGMHYQTKNDGIIITQFEPPDYYFR	generic|sp_Q8CFE2_HPF1_MOUSE__chr8_1_60905643_60907468_ENSMUST00000146863__II_863624_REVERSED|
"""index: 24340, intensity: 4327.0, mobility: 1.065"""	-0.587397	0.314369	0.983996	GQILSGFWPPSGILRQPSDIKKLLDYSFGQIIAKMHSTCRQMF	generic|sp_Q7M6U3_TEX14_MOUSE_REVERSED|
"""index: 26421, intensity: 5736.0, mobility: 1.044"""	-0.587522	0.314634	0.984023	FLPNPCVPLPRK	generic|tr_F8WIN9_F8WIN9_MOUSE__II_1058344_REVERSED	|generic|sp_Q91ZJ0_MUS81_MOUSE__II_1058334_REVERSED	|generic|II_1058329_TX=10090_REVERSED	|generic|tr_D6RCJ5_D6RCJ5_MOUSE__chr19_-1_5487758_5487808_ENSMUST00000124334_REVERSED|
"""index: 2852, intensity: 4895.0, mobility: 0.873"""	-0.587579	0.314898	0.984036	TLPTETKFLSEMRIH	generic|sp_Q8BLG2_LPAR4_MOUSE_REVERSED	|generic|tr_Q80UD5_Q80UD5_MOUSE_REVERSED|
"""index: 9941, intensity: 3429.0, mobility: 0.966"""	-0.587693	0.315094	0.984061	EVDISTASNEVASISFLGLPAQNQFIT	generic|tr_H6W0X2_H6W0X2_MOUSE__chr1_-1_170880997_170881026_ENSMUST00000171447_REVERSED	|generic|sp_Q8VHN7_AGRV1_MOUSE__chr1_-1_170880997_170881026_ENSMUST00000171447_REVERSED	|generic|tr_B8JJE0_B8JJE0_MOUSE__chr1_-1_170880997_170881026_ENSMUST00000171447_REVERSED	|generic|tr_H6W0X1_H6W0X1_MOUSE_REVERSED|
"""index: 15756, intensity: 6215.0, mobility: 0.991"""	-0.58775	0.315094	0.984073	IIYVQFDFIR	generic|tr_Q3V2R9_Q3V2R9_MOUSE_REVERSED|
"""index: 22076, intensity: 2581.0, mobility: 1.253"""	-0.58824	0.315192	0.98418	DTQACQESMFELQTKECAQTNCMKAQLDEGVCARGGFAPRPN	generic|sp_Q769J6_ATS13_MOUSE_REVERSED	|generic|tr_A2ALB3_A2ALB3_MOUSE_REVERSED	|generic|tr_A7LM19_A7LM19_MOUSE_REVERSED|
"""index: 11916, intensity: 19083.0, mobility: 1.236"""	-0.588686	0.315372	0.984277	CEPWKVLRTCVRYHLG	generic|IP_1130757_TX=10090_REVERSED|
"""index: 14222, intensity: 2605.0, mobility: 1.097"""	-0.588781	0.31547	0.984298	LTYIFPNLMPAISTT	generic|tr_Q8VGC5_Q8VGC5_MOUSE_REVERSED	|generic|tr_Q8VFH3_Q8VFH3_MOUSE_REVERSED	|generic|tr_Q8VFH7_Q8VFH7_MOUSE_REVERSED	|generic|tr_Q3MI34_Q3MI34_MOUSE_REVERSED	|generic|tr_F6VS78_F6VS78_MOUSE_REVERSED	|generic|tr_Q8VGC2_Q8VGC2_MOUSE_REVERSED|
"""index: 8533, intensity: 6540.0, mobility: 0.871"""	-0.58914	0.315734	0.984376	EEKISSLQHKEQLKGMASSWLSVQGGKS	generic|tr_A0A2I3BR96_A0A2I3BR96_MOUSE__chr8_1_72670926_72671111_ENSMUST00000161557__II_3453430_REVERSED	|generic|tr_E0CX99_E0CX99_MOUSE__chr8_1_72670926_72671111_ENSMUST00000161557__II_3453430_REVERSED	|generic|sp_A6H603-3_NWD1_MOUSE__chr8_1_72670926_72671111_ENSMUST00000161557__II_863220_REVERSED	|generic|tr_B7ZMT4_B7ZMT4_MOUSE__chr8_1_72670926_72671111_ENSMUST00000161557__II_863215_REVERSED	|generic|sp_A6H603-2_NWD1_MOUSE__chr8_1_72670926_72671111_ENSMUST00000161557__II_863215_REVERSED	|generic|II_863218_TX=10090_REVERSED	|generic|sp_A6H603_NWD1_MOUSE__chr8_1_72670926_72671111_ENSMUST00000161557_REVERSED|
"""index: 18531, intensity: 3003.0, mobility: 1.238"""	-0.58918	0.315914	0.984385	LRSKHLEADEAVTFSIQR	generic|sp_P97313-2_PRKDC_MOUSE__II_1080249_REVERSED	|generic|II_1080250_TX=10090_REVERSED	|generic|sp_P97313_PRKDC_MOUSE_REVERSED|
"""index: 17014, intensity: 3572.0, mobility: 1.124"""	-0.589353	0.315928	0.984423	FFLYSLQNHYLAQR	generic|IP_1090073_TX=10090_REVERSED|
"""index: 21394, intensity: 20341.0, mobility: 1.108"""	-0.589545	0.316192	0.984465	PHCKSCFLFASPPRK	generic|IP_3477767_TX=10090_REVERSED|
"""index: 12208, intensity: 10710.0, mobility: 1.096"""	-0.589552	0.316386	0.984467	TKPAAPAKEKVVAGNSQASNSIYNRSQDVQY	generic|tr_O88723_O88723_MOUSE__II_1050419_REVERSED	|generic|tr_E9Q5N7_E9Q5N7_MOUSE__chr11_-1_76808827_76808859_ENSMUST00000021201__II_1050419_REVERSED	|generic|tr_Q6ZQ25_Q6ZQ25_MOUSE__chr11_-1_76808827_76808859_ENSMUST00000021201__II_1050419_REVERSED	|generic|tr_A0A494B8Y4_A0A494B8Y4_MOUSE__chr11_-1_76808827_76808859_ENSMUST00000021201__II_1050419_REVERSED	|generic|tr_B2RX09_B2RX09_MOUSE__chr11_-1_76808827_76808859_ENSMUST00000021201__II_1050419_REVERSED	|generic|tr_E9PUN2_E9PUN2_MOUSE__chr11_-1_76808827_76808859_ENSMUST00000021201_REVERSED	|generic|tr_Q3UGZ9_Q3UGZ9_MOUSE__chr11_-1_76808827_76808859_ENSMUST00000021201_REVERSED	|generic|tr_E9PUM9_E9PUM9_MOUSE__chr11_-1_76808827_76808859_ENSMUST00000021201_REVERSED	|generic|tr_Q6PAI9_Q6PAI9_MOUSE_REVERSED	|generic|sp_E9Q7X7_NRX2A_MOUSE__chr11_-1_76808827_76808859_ENSMUST00000021201_REVERSED	|generic|tr_E9PUN0_E9PUN0_MOUSE__chr11_-1_76808827_76808859_ENSMUST00000021201_REVERSED|
"""index: 13443, intensity: 9659.0, mobility: 1.175"""	-0.589648	0.316386	0.984488	CRLQGSVMIAVRDCVAEAEEMYHTTLLAARK	generic|sp_Q8K448_ABCA5_MOUSE_REVERSED|
"""index: 29167, intensity: 10599.0, mobility: 0.909"""	-0.589982	0.316566	0.984562	QDLQFGERETE	generic|sp_Q3TYX8_RUFY4_MOUSE_REVERSED	|generic|sp_Q3TYX8-2_RUFY4_MOUSE_REVERSED|
"""index: 15446, intensity: 3940.0, mobility: 1.192"""	-0.590044	0.316662	0.984575	AFNELMVHRYLARQAANL	generic|tr_E0CXY6_E0CXY6_MOUSE__chr7_1_12968816_12968938_ENSMUST00000124387_REVERSED	|generic|tr_Q8BXU0_Q8BXU0_MOUSE_REVERSED	|generic|tr_Q8BKL7_Q8BKL7_MOUSE_REVERSED	|generic|tr_Q3U7E3_Q3U7E3_MOUSE_REVERSED	|generic|tr_Q78F42_Q78F42_MOUSE_REVERSED	|generic|tr_A0A1B0GSA6_A0A1B0GSA6_MOUSE_REVERSED|
"""index: 7313, intensity: 4941.0, mobility: 1.041"""	-0.590113	0.316675	0.984591	SLHNVLMGRRRFGMMCLRCKFTFSD	generic|tr_A0A1L1SS03_A0A1L1SS03_MOUSE_REVERSED	|generic|tr_D3YYD1_D3YYD1_MOUSE_REVERSED	|generic|sp_Q3UTQ7_PRD10_MOUSE_REVERSED	|generic|tr_A0A1L1SRM4_A0A1L1SRM4_MOUSE_REVERSED|
"""index: 30712, intensity: 2944.0, mobility: 0.794"""	-0.590334	0.316938	0.98464	YGCYQGDS	generic|chr9_1_80165218_80217720_ENSMUST00000035889_REVERSED	|generic|chr9_1_80217661_80217720_ENSMUST00000035889_REVERSED|
"""index: 3912, intensity: 2758.0, mobility: 0.920"""	-0.590465	0.317035	0.984669	MLVKARLCMK	generic|IP_994236_TX=10090_REVERSED|
"""index: 12905, intensity: 2596.0, mobility: 0.816"""	-0.590701	0.317298	0.984721	ATAELTEAELHLRTPLESLA	generic|IP_913819_TX=10090_REVERSED|
"""index: 21084, intensity: 4052.0, mobility: 0.942"""	-0.590777	0.31731	0.984738	LPSQGSPGDFIEFEDYQKESLFYEVTISINYEP	generic|tr_Q571B7_Q571B7_MOUSE__chr4_1_128419501_128419602_ENSMUST00000144298__II_956010_REVERSED	|generic|tr_V9GX34_V9GX34_MOUSE__chr4_1_128321248_128321355_ENSMUST00000129619__II_956010_REVERSED|
"""index: 6365, intensity: 4101.0, mobility: 0.876"""	-0.59156	0.317573	0.984913	FDQGKVNLIAWESYPDAELLTQLCKV	generic|tr_B9EHX4_B9EHX4_MOUSE_REVERSED	|generic|sp_Q62388_ATM_MOUSE_REVERSED|
"""index: 6663, intensity: 9668.0, mobility: 1.106"""	-0.591577	0.317836	0.984916	SADLLPGQQPSRNEAKRGPLGPPHTRTIRWREVGWAQCCLFM	generic|IP_865037_TX=10090_REVERSED|
"""index: 9785, intensity: 2831.0, mobility: 0.740"""	-0.591595	0.317931	0.98492	QSSSILFEKVFMSTFLSK	generic|tr_B7ZNH8_B7ZNH8_MOUSE_REVERSED	|generic|tr_B2RRC9_B2RRC9_MOUSE_REVERSED	|generic|sp_Q06194_FA8_MOUSE_REVERSED|
"""index: 15889, intensity: 6903.0, mobility: 0.959"""	-0.591713	0.31811	0.984947	RKMPNVRAFADSLHEGKRLEVTHMQFPINNK	generic|tr_Q9DCY6_Q9DCY6_MOUSE_REVERSED	|generic|sp_Q64471_GSTT1_MOUSE_REVERSED|
"""index: 12565, intensity: 3031.0, mobility: 1.136"""	-0.592252	0.318373	0.985068	DGDADYVGLKGLVEEYDVLDFWVVAVSTWVGLLAIVMFWTFF	generic|tr_Q8BQK0_Q8BQK0_MOUSE__II_966866_REVERSED	|generic|tr_A2AL85_A2AL85_MOUSE__II_966866_REVERSED	|generic|sp_Q8BSY0_ASPH_MOUSE__II_966866_REVERSED	|generic|tr_A2AL76_A2AL76_MOUSE_REVERSED	|generic|tr_Q920F7_Q920F7_MOUSE_REVERSED	|generic|tr_Q9CR06_Q9CR06_MOUSE_REVERSED	|generic|tr_Q9D7J8_Q9D7J8_MOUSE_REVERSED	|generic|tr_Q9EQ62_Q9EQ62_MOUSE_REVERSED	|generic|tr_Q9EQ65_Q9EQ65_MOUSE_REVERSED	|generic|tr_A2AL74_A2AL74_MOUSE_REVERSED	|generic|tr_A2AL79_A2AL79_MOUSE_REVERSED	|generic|tr_Q920F8_Q920F8_MOUSE_REVERSED	|generic|tr_Q91WG6_Q91WG6_MOUSE_REVERSED	|generic|tr_Q3TU40_Q3TU40_MOUSE_REVERSED	|generic|tr_Q920F9_Q920F9_MOUSE_REVERSED	|generic|tr_A2AL77_A2AL77_MOUSE_REVERSED	|generic|tr_A2AL75_A2AL75_MOUSE_REVERSED	|generic|tr_Q9EQ63_Q9EQ63_MOUSE_REVERSED	|generic|tr_A2AL78_A2AL78_MOUSE_REVERSED	|generic|tr_Q8CH79_Q8CH79_MOUSE_REVERSED	|generic|tr_A2AL81_A2AL81_MOUSE_REVERSED	|generic|sp_Q8BSY0-2_ASPH_MOUSE_REVERSED|
"""index: 9057, intensity: 7035.0, mobility: 0.958"""	-0.592372	0.318635	0.985095	QLFPLCYKPKHIYEEI	generic|tr_Q6ZQK1_Q6ZQK1_MOUSE__chr13_-1_112880975_112881109_ENSMUST00000224639__II_3478060_REVERSED	|generic|tr_Q8BTX6_Q8BTX6_MOUSE__chr13_-1_112880975_112881109_ENSMUST00000224639__II_3478060_REVERSED	|generic|sp_Q9CZU3_MTREX_MOUSE__chr13_-1_112921626_112921760_ENSMUST00000225997__II_3478060_REVERSED	|generic|tr_Q91YT4_Q91YT4_MOUSE__chr13_-1_112880975_112881109_ENSMUST00000224639__II_3478060_REVERSED|
"""index: 23330, intensity: 4324.0, mobility: 0.857"""	-0.592381	0.318825	0.985097	SLRKRWAAPKN	generic|tr_Q8CDT1_Q8CDT1_MOUSE_REVERSED|
"""index: 23996, intensity: 4893.0, mobility: 1.141"""	-0.592396	0.318825	0.9851	SLIRLVPLLHSVGDLVGKLIQEGTGRLQSQIRQCFDPNCLLTLPSK	generic|tr_E9Q341_E9Q341_MOUSE_REVERSED	|generic|sp_Q69ZM6_STK36_MOUSE_REVERSED	|generic|sp_Q69ZM6-2_STK36_MOUSE_REVERSED|
"""index: 6836, intensity: 4819.0, mobility: 1.098"""	-0.592936	0.319004	0.985222	PWVNELVHMSYHGIYNSTYPCVIQINDATMILDKECWSHLIRVMQQEIFP	generic|IP_1078185_TX=10090_REVERSED|
"""index: 9543, intensity: 8418.0, mobility: 0.855"""	-0.593016	0.319182	0.98524	TTETQIKELGHWH	generic|IP_833569_TX=10090_REVERSED|
"""index: 15365, intensity: 5754.0, mobility: 1.093"""	-0.593447	0.319444	0.985338	TASTAFVFLMRSCYDVPRAQLLY	generic|sp_Q8C3Y4_KNTC1_MOUSE__II_931188_REVERSED|
"""index: 14985, intensity: 3653.0, mobility: 0.950"""	-0.593486	0.319706	0.985347	IFNFAMGFFM	generic|tr_Q06EZ3_Q06EZ3_MOUSE__chr1_-1_156440499_156440579_ENSMUST00000191379__II_1040787_REVERSED	|generic|sp_Q61263_SOAT1_MOUSE__chr1_-1_156440499_156440579_ENSMUST00000191379__II_1040787_REVERSED	|generic|tr_Q8C795_Q8C795_MOUSE__chr1_-1_156440499_156440579_ENSMUST00000191379_REVERSED|
"""index: 17877, intensity: 2876.0, mobility: 0.890"""	-0.593644	0.319969	0.985383	WSIPLALDLP	generic|IP_1075218_TX=10090_REVERSED|
"""index: 16862, intensity: 4821.0, mobility: 1.026"""	-0.593677	0.320231	0.98539	AALHLVFYDVFPVSNSCGHHMLLNSKKLSCNPRM	generic|chr4_1_28813338_28813484_ENSMUST00000080934_REVERSED|
"""index: 14990, intensity: 4609.0, mobility: 0.821"""	-0.59379	0.320409	0.985416	EMLHSDGELFLERCAKK	generic|tr_E9QLQ3_E9QLQ3_MOUSE_REVERSED	|generic|sp_Q61409_PDE3B_MOUSE_REVERSED|
"""index: 6897, intensity: 3690.0, mobility: 1.103"""	-0.594046	0.320671	0.985474	YWYWLIHLFIDEPYKIPTAEQMFKKFGAIEEYHPSFILAGHSLELMNYL	generic|tr_A0A3B2W851_A0A3B2W851_MOUSE__II_3465271_REVERSED	|generic|tr_G3UWA2_G3UWA2_MOUSE__II_3465257_REVERSED	|generic|tr_A0A3B2WCD4_A0A3B2WCD4_MOUSE__II_3465263_REVERSED|
"""index: 8559, intensity: 4185.0, mobility: 1.082"""	-0.594181	0.320849	0.985505	SERPLGMAIMDCSKFPAMQLRI	generic|IP_1022560_TX=10090_REVERSED|
"""index: 5033, intensity: 3422.0, mobility: 0.867"""	-0.59454	0.321026	0.985587	PMITLIKWTKKEDDYYQVLNSP	generic|sp_Q69ZK5_KLH14_MOUSE_REVERSED|
"""index: 19038, intensity: 3497.0, mobility: 1.010"""	-0.59474	0.321036	0.985633	RSGFVGPRPMHF	generic|IP_1084075_TX=10090_REVERSED|
"""index: 25473, intensity: 3005.0, mobility: 1.113"""	-0.595195	0.321214	0.985738	FWQTSSDGPLHPGECWLTVNEKQFISAWPPQLTIVAKTANVVEGGV	generic|tr_Q8R142_Q8R142_MOUSE_REVERSED|
"""index: 16076, intensity: 6598.0, mobility: 0.985"""	-0.595214	0.321475	0.985742	ELFEEVVVTEGAAGFSKEQMIEQVARCA	generic|sp_Q64737_PUR2_MOUSE__chr16_-1_91633871_91634080_ENSMUST00000156713__II_3486348_REVERSED	|generic|tr_Q3UJP8_Q3UJP8_MOUSE__chr16_-1_91621557_91621721_ENSMUST00000232643__II_3486348_REVERSED	|generic|sp_Q64737-2_PUR2_MOUSE__chr16_-1_91633871_91634080_ENSMUST00000156713_REVERSED	|generic|tr_D6RCG1_D6RCG1_MOUSE_REVERSED	|generic|tr_A0A338P6X4_A0A338P6X4_MOUSE_REVERSED|
"""index: 13747, intensity: 3340.0, mobility: 0.872"""	-0.595228	0.321737	0.985745	NLTLKIMVKVLTEPQLV	generic|IP_948804_TX=10090_REVERSED|
"""index: 20188, intensity: 5174.0, mobility: 0.843"""	-0.595273	0.321746	0.985756	STLGRRPGPLFCLFYV	generic|IP_973018_TX=10090_REVERSED|
"""index: 2618, intensity: 2731.0, mobility: 0.911"""	-0.595636	0.322007	0.98584	SQGTPMDKLPQISQSLQHLF	generic|IP_3444006_TX=10090_REVERSED|
"""index: 12670, intensity: 2920.0, mobility: 0.876"""	-0.595641	0.322184	0.985841	STSPMGFVNFGQPVQAPATQPE	generic|sp_Q99K90_TAB2_MOUSE_REVERSED	|generic|tr_D3Z564_D3Z564_MOUSE_REVERSED	|generic|tr_D3Z216_D3Z216_MOUSE_REVERSED|
"""index: 13821, intensity: 3295.0, mobility: 0.973"""	-0.595759	0.322362	0.985868	EFCSSSLQAPEVFWKQWGSPQAGAITSPLPASPYALW	generic|IP_853747_TX=10090_REVERSED|
"""index: 16417, intensity: 16344.0, mobility: 0.937"""	-0.595829	0.322454	0.985884	DLDNQRLYAQLPAYHKKKFALFDMMNGQLHQL	generic|tr_D3Z6R8_D3Z6R8_MOUSE__chr3_-1_80878005_80878034_ENSMUST00000029654_REVERSED	|generic|tr_Q641K9_Q641K9_MOUSE__chr3_-1_80878005_80878034_ENSMUST00000029654_REVERSED	|generic|sp_Q8CHI8_EP400_MOUSE__chr3_-1_80878005_80878034_ENSMUST00000029654_REVERSED	|generic|sp_Q8CHI8-2_EP400_MOUSE__chr3_-1_80878005_80878034_ENSMUST00000029654_REVERSED	|generic|sp_Q8CHI8-3_EP400_MOUSE__chr3_-1_80878005_80878034_ENSMUST00000029654_REVERSED	|generic|sp_Q8CHI8-4_EP400_MOUSE__chr3_-1_80878005_80878034_ENSMUST00000029654_REVERSED	|generic|sp_Q8CHI8-5_EP400_MOUSE__chr3_-1_80878005_80878034_ENSMUST00000029654_REVERSED|
"""index: 3774, intensity: 3668.0, mobility: 0.953"""	-0.596056	0.322631	0.985937	QCAGVLLYICY	generic|IP_2499664_TX=10090_REVERSED|
"""index: 7546, intensity: 3196.0, mobility: 0.963"""	-0.596261	0.322892	0.985985	SEQLGWTQDRP	generic|IP_3480028_TX=10090_REVERSED|
"""index: 1655, intensity: 5633.0, mobility: 0.916"""	-0.596317	0.323069	0.985998	VEIIAAPKSLCLLILDNSF	generic|IP_873586_TX=10090_REVERSED|
"""index: 6784, intensity: 5756.0, mobility: 1.108"""	-0.596412	0.323245	0.98602	SLWKEQALQSYRHRPAPIQATGLTRNWQSPPSKFKKYDCF	generic|IP_875178_TX=10090_REVERSED|
"""index: 13207, intensity: 3568.0, mobility: 1.147"""	-0.596642	0.323506	0.986073	EWYVTDKKEEPMFERQRRTTLGRRTG	generic|tr_A0A5F8MPM5_A0A5F8MPM5_MOUSE_REVERSED|
"""index: 2043, intensity: 2690.0, mobility: 0.836"""	-0.59668	0.323767	0.986082	IAMEIAVNDESSPCKLFHK	generic|sp_Q3UGF1_WDR19_MOUSE__chr5_1_65257748_65257816_ENSMUST00000203359__II_939676_REVERSED	|generic|sp_Q3UGF1-2_WDR19_MOUSE__chr5_1_65257748_65257816_ENSMUST00000203359__II_939653_REVERSED|
"""index: 6497, intensity: 3046.0, mobility: 0.869"""	-0.596751	0.324028	0.986099	KHPFNLFYNSQDIFFL	generic|tr_F6VTL9_F6VTL9_MOUSE__II_842169_REVERSED	|generic|tr_F6ZZB1_F6ZZB1_MOUSE__II_842171_REVERSED	|generic|tr_B7ZWL5_B7ZWL5_MOUSE_REVERSED	|generic|tr_A0A0G2JFQ4_A0A0G2JFQ4_MOUSE_REVERSED	|generic|sp_Q6ZQA0_NBEL2_MOUSE_REVERSED	|generic|sp_Q6ZQA0-2_NBEL2_MOUSE_REVERSED	|generic|tr_B2RXS1_B2RXS1_MOUSE_REVERSED	|generic|tr_E9Q9L6_E9Q9L6_MOUSE_REVERSED|
"""index: 18240, intensity: 8415.0, mobility: 1.022"""	-0.596792	0.324289	0.986108	WAVANVATCHPGQLSTELKGTN	generic|II_883909_TX=10090_REVERSED	|generic|II_883901_TX=10090_REVERSED	|generic|sp_Q6KAU8_A16L2_MOUSE_REVERSED	|generic|sp_Q6KAU8-3_A16L2_MOUSE_REVERSED|
"""index: 26268, intensity: 87220.0, mobility: 1.125"""	-0.59685	0.32455	0.986122	FGMLYSGFILLCCIKPSMVVQYMLPQGIAVYRDYAMATLVYSEA	generic|tr_Q9EQB2_Q9EQB2_MOUSE_REVERSED	|generic|tr_A0A1D5RLT8_A0A1D5RLT8_MOUSE_REVERSED|
"""index: 14874, intensity: 2867.0, mobility: 0.880"""	-0.597003	0.324641	0.986158	PKEGTHTRQHIILKTKER	generic|tr_A2AE21_A2AE21_MOUSE_REVERSED	|generic|tr_Q8C6W5_Q8C6W5_MOUSE_REVERSED|
"""index: 12266, intensity: 4116.0, mobility: 0.832"""	-0.597176	0.324824	0.986198	CTIKRDEKALLRFPVTPGAPCESLV	generic|II_998942_TX=10090_REVERSED|
"""index: 10866, intensity: 26392.0, mobility: 1.118"""	-0.597223	0.324824	0.986209	QSIKMSQHQIFLNILCLCQKTLLPSPFNWLHPCLHIEVMR	generic|chr9_-1_15998116_15998265_ENSMUST00000217308__IP_852638_TX=10090_REVERSED|
"""index: 6332, intensity: 105041.0, mobility: 1.009"""	-0.597781	0.324915	0.98634	EQAGASQAGPAARAPRRSPIEGEA	generic|tr_E9QLR3_E9QLR3_MOUSE_REVERSED|
"""index: 20961, intensity: 7433.0, mobility: 0.994"""	-0.59812	0.325176	0.98642	INLLTAYSAAVMDGDKIMQVDILFDISGRSIM	generic|tr_O89073_O89073_MOUSE_REVERSED|
"""index: 14671, intensity: 4560.0, mobility: 1.042"""	-0.5982	0.325351	0.986439	SVLFEALYFSTKVANPAHSIGGLNKWEFPAKEPHWQVAYVPY	generic|tr_Q91XH7_Q91XH7_MOUSE_REVERSED	|generic|tr_B9EKG3_B9EKG3_MOUSE_REVERSED|
"""index: 17535, intensity: 4101.0, mobility: 0.956"""	-0.598449	0.325612	0.986497	LMRSMHQRHI	generic|tr_Q3URS8_Q3URS8_MOUSE_REVERSED	|generic|tr_Q3UNV7_Q3UNV7_MOUSE__chr6_1_124935298_124935420_ENSMUST00000204177_REVERSED	|generic|tr_A0A0N4SVX3_A0A0N4SVX3_MOUSE_REVERSED|
"""index: 25487, intensity: 3268.0, mobility: 1.080"""	-0.598473	0.325702	0.986503	WRHRSRMTNWSGPTPPRMWPHTIDIEL	generic|tr_D3Z4U8_D3Z4U8_MOUSE__chr14_1_55561405_55561446_ENSMUST00000150019__II_1094926_REVERSED|
"""index: 15853, intensity: 5953.0, mobility: 1.048"""	-0.598644	0.325878	0.986544	NHPVYPLLFEHSKALGSSKMLP	generic|IP_3502627_TX=10090_REVERSED|
"""index: 13506, intensity: 4267.0, mobility: 1.101"""	-0.59868	0.326138	0.986552	RSSLTPTRSSLVLCLAPMSNPLHQVPAGRM	generic|II_859408_TX=10090_REVERSED	|generic|IP_859395_TX=10090_REVERSED	|generic|II_859398_TX=10090_REVERSED	|generic|II_859401_TX=10090_REVERSED	|generic|II_859403_TX=10090_REVERSED|
"""index: 6652, intensity: 2972.0, mobility: 1.144"""	-0.59873	0.326239	0.986564	SHQPHLCHQTRSREVPVLDRVVPMLAQHME	generic|sp_Q80VJ8_KASH5_MOUSE_REVERSED|
"""index: 9098, intensity: 2675.0, mobility: 0.827"""	-0.598783	0.326239	0.986577	RTSASASSHC	generic|IP_887854_TX=10090_REVERSED|
"""index: 1210, intensity: 2883.0, mobility: 0.853"""	-0.598972	0.326239	0.986621	PWVGSEFNKYDTGLGTKHPM	generic|IP_1140478_TX=10090_REVERSED	|generic|IP_1140477_TX=10090_REVERSED	|generic|IP_1140444_TX=10090_REVERSED|
"""index: 8470, intensity: 9224.0, mobility: 0.998"""	-0.599544	0.326329	0.986758	QYIITGNGAVSQSIIKMQAEQMVVNALAV	generic|II_3455706_TX=10090_REVERSED|
"""index: 16968, intensity: 5514.0, mobility: 1.060"""	-0.599744	0.326504	0.986806	PPIGPMGPLPPPPPPVVGPLPPPPPPPP	generic|tr_Q3U4Y4_Q3U4Y4_MOUSE__chrX_1_129957265_129957363_ENSMUST00000127577__II_830685_REVERSED	|generic|II_830678_TX=10090_REVERSED	|generic|tr_Q8C414_Q8C414_MOUSE__chrX_1_129957265_129957363_ENSMUST00000127577_REVERSED	|generic|tr_E9Q4U7_E9Q4U7_MOUSE__chrX_1_129957265_129957363_ENSMUST00000127577_REVERSED	|generic|sp_O70566_DIAP2_MOUSE__chrX_1_129957265_129957363_ENSMUST00000127577_REVERSED	|generic|tr_Q6W4W7_Q6W4W7_MOUSE__chrX_1_129957265_129957363_ENSMUST00000127577_REVERSED	|generic|tr_K4PWM5_K4PWM5_MOUSE__chrX_1_129957265_129957363_ENSMUST00000127577_REVERSED|
"""index: 16609, intensity: 2613.0, mobility: 0.921"""	-0.599815	0.326763	0.986822	HDVIPLQHLY	generic|IP_3483675_TX=10090_REVERSED|
"""index: 15093, intensity: 4175.0, mobility: 0.900"""	-0.599853	0.327023	0.986832	MSPRRAAPLST	generic|tr_Q9CR65_Q9CR65_MOUSE__chr6_1_54689091_54699121_ENSMUST00000190641__IP_920502_REVERSED|
"""index: 15905, intensity: 5584.0, mobility: 0.832"""	-0.599896	0.327282	0.986842	LGGLPGWIT	generic|tr_Q3TW34_Q3TW34_MOUSE_REVERSED	|generic|sp_P22893_TTP_MOUSE_REVERSED	|generic|tr_Q9DBE5_Q9DBE5_MOUSE_REVERSED|
"""index: 3515, intensity: 2888.0, mobility: 0.824"""	-0.59992	0.327541	0.986848	FCSKQTKFHKSCPALC	generic|IP_1051848_TX=10090_REVERSED|
"""index: 15188, intensity: 4637.0, mobility: 1.056"""	-0.59995	0.327725	0.986855	THFISNIRYRRHRDTWLSQQRRANRMCTGRNGLSSESQRGMLTI	generic|IP_1061615_TX=10090_REVERSED|
"""index: 18121, intensity: 9004.0, mobility: 0.885"""	-0.599983	0.327725	0.986863	RWVLEGFL	generic|tr_Q99K19_Q99K19_MOUSE__II_1123174_REVERSED	|generic|tr_F7D254_F7D254_MOUSE__II_1123169_REVERSED	|generic|sp_Q7TN60-2_TMC6_MOUSE__II_1123174_REVERSED	|generic|sp_Q7TN60_TMC6_MOUSE_REVERSED	|generic|sp_Q7TN60-3_TMC6_MOUSE_REVERSED	|generic|tr_B1ATB3_B1ATB3_MOUSE_REVERSED|
"""index: 6224, intensity: 5445.0, mobility: 0.957"""	-0.599984	0.327725	0.986863	LQDTNTTQPVLM	generic|IP_859288_TX=10090_REVERSED|
"""index: 4584, intensity: 2599.0, mobility: 1.009"""	-0.600507	0.327814	0.986988	TQYRNSGSQPVEM	generic|tr_Q3UFC6_Q3UFC6_MOUSE_REVERSED	|generic|sp_O35902_DSG3_MOUSE_REVERSED|
"""index: 10748, intensity: 6355.0, mobility: 1.077"""	-0.60074	0.327988	0.987044	YMKLHNGLGKLCSVITIRENQKSRTFWPFSDSSREKHEKP	generic|tr_Q3V379_Q3V379_MOUSE__IP_853498_REVERSED|
"""index: 3085, intensity: 3080.0, mobility: 0.980"""	-0.600961	0.328085	0.987098	EAIHLLDSGDTMK	generic|tr_Q0P699_Q0P699_MOUSE__II_975084_REVERSED|
"""index: 7264, intensity: 8798.0, mobility: 0.880"""	-0.601041	0.328085	0.987117	DLEITEGERSSISLIRDYIKDHFKV	generic|sp_Q8VHE6_DYH5_MOUSE_REVERSED|
"""index: 8652, intensity: 8309.0, mobility: 1.049"""	-0.601246	0.328085	0.987167	NKETVNFPAGRLKVTYPTTPEK	generic|sp_Q8R3C6_RBM19_MOUSE__chr5_1_120144058_120144117_ENSMUST00000202777__II_937509_REVERSED	|generic|tr_A0A0J9YUT8_A0A0J9YUT8_MOUSE__chr5_1_120144058_120144117_ENSMUST00000202777_REVERSED	|generic|sp_Q8R3C6-2_RBM19_MOUSE__chr5_1_120124196_120124237_ENSMUST00000202777_REVERSED|
"""index: 21395, intensity: 8030.0, mobility: 1.011"""	-0.601645	0.328258	0.987263	MKFGMFKASYNAPITIKNNR	generic|sp_B2RRF6_Z518A_MOUSE_REVERSED|
"""index: 11242, intensity: 4614.0, mobility: 0.819"""	-0.601839	0.328516	0.98731	QLMEKEGELQRCSKLMLK	generic|tr_Q155P7_Q155P7_MOUSE_REVERSED	|generic|tr_Q9QZ84_Q9QZ84_MOUSE_REVERSED	|generic|tr_E9Q3P4_E9Q3P4_MOUSE_REVERSED	|generic|tr_Q8BVF5_Q8BVF5_MOUSE_REVERSED|
"""index: 18193, intensity: 3332.0, mobility: 0.986"""	-0.602064	0.32852	0.987365	TLVSPMAMAERR	generic|IP_1074946_TX=10090_REVERSED|
"""index: 8981, intensity: 4988.0, mobility: 0.889"""	-0.602267	0.328778	0.987415	IKIYYHTPKPMLFEGPIEVEATQ	generic|tr_A0A1D5RLL4_A0A1D5RLL4_MOUSE__chr5_1_144858911_144858958_ENSMUST00000198524__II_932221_REVERSED	|generic|tr_E9PWT1_E9PWT1_MOUSE__chr5_1_144858911_144858958_ENSMUST00000198524__II_932221_REVERSED	|generic|sp_Q80YV3_TRRAP_MOUSE__chr5_1_144858911_144858958_ENSMUST00000198524__II_932198_REVERSED	|generic|tr_E9QLK7_E9QLK7_MOUSE__chr5_1_144858911_144858958_ENSMUST00000198524__II_932221_REVERSED	|generic|tr_E9PZA7_E9PZA7_MOUSE__chr5_1_144858911_144858958_ENSMUST00000198524__II_932221_REVERSED	|generic|tr_Q3UH32_Q3UH32_MOUSE__chr5_1_144858911_144858958_ENSMUST00000198524__II_932198_REVERSED	|generic|tr_F7CGG2_F7CGG2_MOUSE__chr5_1_144858911_144858958_ENSMUST00000198524__II_932221_REVERSED|
"""index: 6747, intensity: 3625.0, mobility: 1.000"""	-0.602481	0.328951	0.987467	DNNCLIVKKLYNELYLGCLFS	generic|IP_1062795_TX=10090_REVERSED|
"""index: 8520, intensity: 5344.0, mobility: 1.206"""	-0.602591	0.329124	0.987494	NIRLKSSFDKDVEYEYK	generic|sp_Q9CR89_ERGI2_MOUSE__chr6_-1_148195994_148196095_ENSMUST00000032446__II_906990_REVERSED	|generic|sp_Q9CR89-2_ERGI2_MOUSE__chr6_-1_148195994_148196095_ENSMUST00000032446__II_906981_REVERSED	|generic|tr_B2KFC9_B2KFC9_MOUSE_REVERSED|
"""index: 16027, intensity: 3829.0, mobility: 1.076"""	-0.602972	0.329381	0.987587	IRSMGTLSSSRGPQAGLADQQPSMA	generic|sp_Q6IFT4_RHG20_MOUSE__chr9_1_51785784_51785822_ENSMUST00000146509__II_850266_REVERSED	|generic|sp_Q6IFT4-2_RHG20_MOUSE__chr9_1_51785784_51785822_ENSMUST00000146509__II_850266_REVERSED|
"""index: 17243, intensity: 3250.0, mobility: 0.906"""	-0.603056	0.329472	0.987608	VQADTLGLMAALQKRDPK	generic|tr_Q80YV1_Q80YV1_MOUSE__II_1025151_REVERSED	|generic|tr_Q549B7_Q549B7_MOUSE__II_1025151_REVERSED	|generic|tr_Q6P3B7_Q6P3B7_MOUSE_REVERSED|
"""index: 18380, intensity: 3101.0, mobility: 0.876"""	-0.603063	0.329472	0.98761	QLERIFNL	generic|IP_1142040_TX=10090_REVERSED|
"""index: 11937, intensity: 4417.0, mobility: 0.948"""	-0.60345	0.329645	0.987705	LVFLELAGMHHFSMFIFSHSIT	generic|tr_Q8C4Y4_Q8C4Y4_MOUSE_REVERSED|
"""index: 16432, intensity: 3324.0, mobility: 0.897"""	-0.60351	0.329735	0.987719	SHNLPRCKRCGKSERNSL	generic|chr14_-1_12473455_12485678_ENSMUST00000112658_REVERSED|
"""index: 21705, intensity: 3828.0, mobility: 0.852"""	-0.603675	0.329735	0.98776	CREWIKINRGEFHL	generic|tr_G3UXC9_G3UXC9_MOUSE__II_1118794_REVERSED|
"""index: 9881, intensity: 5319.0, mobility: 1.053"""	-0.603926	0.329992	0.987822	YSHFTLAEMPYYAFSTVHPPSFTSQSSRIRKNSELIVSVSID	generic|IP_1028362_TX=10090_REVERSED|
"""index: 7382, intensity: 20289.0, mobility: 1.108"""	-0.603935	0.330249	0.987824	KFSDAQQEKAHKDKATKFESFFEEEYERIAEISESSNGKGTVV	generic|tr_Q80TX7_Q80TX7_MOUSE__chr16_1_29616666_29616695_ENSMUST00000160475_REVERSED|
"""index: 19027, intensity: 3405.0, mobility: 1.087"""	-0.603951	0.330424	0.987828	NDFILAEQILQHQQELLDLNPKYDVISREYQKLHSLQDELTGNMEIS	generic|tr_Q1A602_Q1A602_MOUSE_REVERSED|
"""index: 10686, intensity: 64132.0, mobility: 1.007"""	-0.604089	0.330424	0.987862	QEESLLLNESNLTVITAETAQLSIL	generic|tr_A2AG68_A2AG68_MOUSE__II_831243_REVERSED	|generic|sp_Q64430_ATP7A_MOUSE__II_831243_REVERSED	|generic|tr_B9EJ97_B9EJ97_MOUSE_REVERSED|
"""index: 11190, intensity: 6874.0, mobility: 1.185"""	-0.604339	0.330511	0.987924	LIVWLLSEMPQPHLLGMIGHYWSLGAGMMFIGVGSILSSIYRMN	generic|II_939144_TX=10090_REVERSED|
"""index: 3917, intensity: 25686.0, mobility: 0.872"""	-0.604539	0.330767	0.987974	GNMENILHFMIYNDYETKL	generic|IP_949294_TX=10090_REVERSED|
"""index: 14177, intensity: 4339.0, mobility: 0.813"""	-0.604624	0.330769	0.987995	QIKLMKFNNEAMVNRLPM	generic|sp_Q8BIQ8_ZN770_MOUSE_REVERSED	|generic|tr_B2RPX9_B2RPX9_MOUSE_REVERSED|
"""index: 6439, intensity: 2989.0, mobility: 1.134"""	-0.604773	0.331026	0.988032	RAFILSAIVNCVANNLMTNPNIPQGAQATFAD	generic|sp_P24456_CP2DA_MOUSE__II_3483025_REVERSED	|generic|tr_A0A2R8W740_A0A2R8W740_MOUSE__II_3483025_REVERSED	|generic|tr_A0A2R8VKK3_A0A2R8VKK3_MOUSE_REVERSED	|generic|tr_A0A2R8VHY1_A0A2R8VHY1_MOUSE_REVERSED|
"""index: 12298, intensity: 7918.0, mobility: 1.018"""	-0.604816	0.331282	0.988043	ELLPQLIEMDYTLD	generic|tr_A0A0N4SVL8_A0A0N4SVL8_MOUSE__II_919905_REVERSED	|generic|tr_G3UVV6_G3UVV6_MOUSE__II_919905_REVERSED	|generic|tr_B7ZMT5_B7ZMT5_MOUSE_REVERSED	|generic|sp_B2RPV6_MMRN1_MOUSE_REVERSED|
"""index: 11832, intensity: 11246.0, mobility: 0.952"""	-0.604832	0.331284	0.988047	LPPPNMNVPSNQLNGMKLDPSALSSGLSVGH	generic|tr_Q8BN74_Q8BN74_MOUSE__chr1_-1_13166879_13167094_ENSMUST00000147927__II_1043639_REVERSED	|generic|tr_A6P3E3_A6P3E3_MOUSE__chr12_-1_100967989_100968279_ENSMUST00000068411_REVERSED	|generic|tr_Q7TPU7_Q7TPU7_MOUSE__chr12_-1_100967989_100968279_ENSMUST00000068411_REVERSED	|generic|tr_E9PV80_E9PV80_MOUSE__chr12_-1_100967989_100968279_ENSMUST00000068411_REVERSED	|generic|sp_Q61026_NCOA2_MOUSE__chr12_-1_100967989_100968279_ENSMUST00000068411_REVERSED|
"""index: 30195, intensity: 9898.0, mobility: 1.140"""	-0.604959	0.331456	0.988078	FIQGSLAQMCDEKEL	generic|tr_Q1LZK8_Q1LZK8_MOUSE_REVERSED	|generic|sp_Q7TSH8_TMM94_MOUSE_REVERSED	|generic|tr_Q3U2K2_Q3U2K2_MOUSE_REVERSED	|generic|tr_A0A668KL57_A0A668KL57_MOUSE_REVERSED|
"""index: 11967, intensity: 13494.0, mobility: 1.114"""	-0.605034	0.331456	0.988097	LELSLSFHCAKRGCRLLFFVNLFFYFPLKLELLCFMKFD	generic|IP_1053750_TX=10090_REVERSED|
"""index: 2306, intensity: 3722.0, mobility: 0.883"""	-0.605911	0.331543	0.988316	VEGVRGWRNWCFFRSGEELLQIIY	generic|tr_A0A5H1ZRL8_A0A5H1ZRL8_MOUSE__II_847865_REVERSED	|generic|sp_Q3ULW8_PARP3_MOUSE__II_847862_REVERSED	|generic|sp_Q3ULW8-2_PARP3_MOUSE__II_847862_REVERSED	|generic|tr_A0A5H1ZRL5_A0A5H1ZRL5_MOUSE_REVERSED	|generic|tr_A0A5H1ZRP0_A0A5H1ZRP0_MOUSE_REVERSED|
"""index: 18525, intensity: 5884.0, mobility: 0.954"""	-0.606193	0.331714	0.988387	LSMLGNVFHEVWFKDLR	generic|IP_3491313_TX=10090_REVERSED|
"""index: 20172, intensity: 5359.0, mobility: 0.826"""	-0.606247	0.331884	0.988401	PPPPSAAALR	generic|chr15_-1_31530799_31530873_ENSMUST00000090227_REVERSED|
"""index: 20693, intensity: 3493.0, mobility: 1.086"""	-0.606367	0.33214	0.988431	WFDVIFMYDWGKLSQSLHLWLQSSTQ	generic|tr_Q8C2A6_Q8C2A6_MOUSE_REVERSED	|generic|sp_P70387_HFE_MOUSE_REVERSED|
"""index: 29028, intensity: 7902.0, mobility: 1.049"""	-0.606368	0.332396	0.988431	SVMEYLKQQGVNEMVVMSSI	generic|tr_Q91YU1_Q91YU1_MOUSE__II_907734_REVERSED	|generic|tr_E9Q3N0_E9Q3N0_MOUSE__II_907734_REVERSED	|generic|tr_Q3UFL0_Q3UFL0_MOUSE__II_907734_REVERSED	|generic|sp_Q9Z129_RECQ1_MOUSE__II_907734_REVERSED	|generic|tr_Q3UUK0_Q3UUK0_MOUSE__II_907734_REVERSED	|generic|tr_F6S4D9_F6S4D9_MOUSE__II_907754_REVERSED|
"""index: 15599, intensity: 6960.0, mobility: 1.032"""	-0.606499	0.332481	0.988464	SEWLDNHVSPFDWPKHRGNWHLLKAEQLFHESYRADPNWGLHR	generic|sp_Q640P4_GL8D2_MOUSE__chr10_-1_82651349_82651483_ENSMUST00000128142__II_1149595_REVERSED	|generic|tr_E9QLV1_E9QLV1_MOUSE__chr10_-1_82651349_82651483_ENSMUST00000128142__II_1149595_REVERSED|
"""index: 15770, intensity: 9984.0, mobility: 1.103"""	-0.606644	0.332737	0.988501	STEETHTPVPIPIFIVTFLGWDF	generic|tr_Q3UPW8_Q3UPW8_MOUSE__IP_931348_REVERSED|
"""index: 7293, intensity: 3774.0, mobility: 0.905"""	-0.606723	0.332993	0.988521	AAAPPSGPAAPPE	generic|IP_910121_TX=10090_REVERSED	|generic|IP_910120_TX=10090_REVERSED|
"""index: 14139, intensity: 4596.0, mobility: 1.137"""	-0.60681	0.332993	0.988543	RWDSVSGYLRGRRNMAVYFGSYVAKIVV	generic|tr_A0A1X7SB63_A0A1X7SB63_MOUSE_REVERSED|
"""index: 5108, intensity: 3574.0, mobility: 0.785"""	-0.607372	0.333163	0.988685	HLAGVMHL	generic|IP_1119847_TX=10090_REVERSED|
"""index: 14732, intensity: 4620.0, mobility: 0.782"""	-0.607406	0.333418	0.988693	FLVSLPGKRR	generic|tr_Q60921_Q60921_MOUSE_REVERSED|
"""index: 7643, intensity: 2511.0, mobility: 1.134"""	-0.607439	0.333589	0.988702	PQTHIWGLPEMEKLYEHQPLQSPLHVTQHTGWQPVMVICR	generic|tr_Q3TI71_Q3TI71_MOUSE_REVERSED	|generic|sp_Q99PV0_PRP8_MOUSE_REVERSED|
"""index: 6425, intensity: 6571.0, mobility: 1.042"""	-0.607551	0.333759	0.98873	PPHFQTVYCNLINPKGNEPPHRSYVQIQPTKQIAYLGTLTVL	generic|tr_Q9D239_Q9D239_MOUSE_REVERSED|
"""index: 29224, intensity: 4389.0, mobility: 1.290"""	-0.608011	0.334014	0.988847	KDEGVIREVSAFQSIAWRL	generic|IP_973085_TX=10090_REVERSED	|generic|sp_Q8BJQ2_UBP1_MOUSE_REVERSED|
"""index: 22855, intensity: 3052.0, mobility: 1.087"""	-0.608023	0.334268	0.98885	EGNLLKYMEPNVMLSRAQSPSSRELPVDV	generic|sp_Q8BV79_TRNK1_MOUSE_REVERSED|
"""index: 13311, intensity: 17457.0, mobility: 0.905"""	-0.60806	0.334268	0.988859	MAIDLIDQAGEPWKSIAE	generic|sp_Q8CJ00_NOXA1_MOUSE_REVERSED	|generic|sp_Q8CJ00-2_NOXA1_MOUSE_REVERSED|
"""index: 7526, intensity: 7036.0, mobility: 1.098"""	-0.608446	0.334522	0.988958	ESYTSVWLWSPSCSSWWTWFTGSAASTAFG	generic|IP_1044833_TX=10090_REVERSED|
"""index: 11205, intensity: 44745.0, mobility: 1.192"""	-0.608455	0.334522	0.98896	RENKIDHVFPHLLMNGSTPRFLFNKIMCNEMFNQFKRSWGS	generic|sp_Q9R0G8_NRK_MOUSE_REVERSED	|generic|tr_B1B0C9_B1B0C9_MOUSE_REVERSED	|generic|tr_D6RFR0_D6RFR0_MOUSE_REVERSED|
"""index: 27098, intensity: 3446.0, mobility: 1.186"""	-0.60872	0.334777	0.989028	VTATMCLLI	generic|sp_Q5XG71_UTP20_MOUSE_REVERSED	|generic|tr_E9QK83_E9QK83_MOUSE_REVERSED|
"""index: 9783, intensity: 16698.0, mobility: 0.882"""	-0.608766	0.335032	0.98904	TTETQIKELGHWH	generic|IP_833569_TX=10090_REVERSED|
"""index: 1974, intensity: 4109.0, mobility: 0.924"""	-0.608783	0.335287	0.989044	GFCYGNEKPQGQ	generic|IP_1081305_TX=10090_REVERSED|
"""index: 21817, intensity: 11078.0, mobility: 0.941"""	-0.608944	0.33554	0.989085	IIRSTHVWTI	generic|tr_Q3UR49_Q3UR49_MOUSE__II_1085292_REVERSED|
"""index: 16420, intensity: 14573.0, mobility: 0.980"""	-0.609019	0.33554	0.989105	RVSQSMHLPTLMEEFIAGKVNSGRLNAEQLDCGSL	generic|tr_E9PUA6_E9PUA6_MOUSE__chr14_1_67728682_67728750_ENSMUST00000152243_REVERSED	|generic|sp_Q80UN1_KCTD9_MOUSE__chr14_1_67728682_67728750_ENSMUST00000152243_REVERSED|
"""index: 19175, intensity: 3304.0, mobility: 1.092"""	-0.609322	0.335709	0.989182	SHTNPTSSTLLTVVMM	generic|IP_996979_TX=10090_REVERSED	|generic|IP_1075017_TX=10090_REVERSED|
"""index: 16999, intensity: 9918.0, mobility: 1.059"""	-0.609526	0.335963	0.989234	TGKLNLNFLLYQGF	generic|IP_918580_TX=10090_REVERSED|
"""index: 8327, intensity: 9871.0, mobility: 0.951"""	-0.609625	0.336218	0.98926	PHAAAAAPGGAAAGGGVRAHEAGGRHAE	generic|chr11_-1_97526910_97531992_ENSMUST00000238233_REVERSED|
"""index: 3884, intensity: 3785.0, mobility: 0.874"""	-0.609722	0.336472	0.989285	QQEEQMKEFGAQVLMRKDLCRRKE	generic|IP_3493239_TX=10090_REVERSED|
"""index: 20535, intensity: 4963.0, mobility: 1.066"""	-0.609791	0.336727	0.989303	QQRSISSIPREPSLRHTGSAVIPRTTVWPSPCPRLCAAPLWNL	generic|chr4_-1_131799523_131799702_ENSMUST00000105987_REVERSED|
"""index: 19444, intensity: 3899.0, mobility: 1.049"""	-0.60996	0.336896	0.989346	QIEPRQSLGLMFFETINHPIE	generic|tr_Q9R0K2_Q9R0K2_MOUSE_REVERSED|
"""index: 30137, intensity: 5794.0, mobility: 1.041"""	-0.610173	0.33715	0.989401	YLWINASGILWG	generic|chr6_-1_84989229_84989516_ENSMUST00000162821__II_912840_TX=10090_REVERSED|
"""index: 26165, intensity: 4319.0, mobility: 0.968"""	-0.610313	0.337405	0.989437	EREREREEREREREKERERERERERERDHDRDRQDR	generic|tr_A0A2I3BPQ5_A0A2I3BPQ5_MOUSE__II_3481736_REVERSED	|generic|sp_E9Q784_ZC3HD_MOUSE__II_3481736_REVERSED|
"""index: 18557, intensity: 5628.0, mobility: 0.935"""	-0.610471	0.337573	0.989478	VRFLMSASVEMLTNYATQQEKGS	generic|tr_Q9QY74_Q9QY74_MOUSE_REVERSED	|generic|tr_Q8BRX1_Q8BRX1_MOUSE_REVERSED	|generic|sp_Q80Z10_ASTN2_MOUSE_REVERSED	|generic|sp_Q80Z10-2_ASTN2_MOUSE_REVERSED	|generic|sp_Q80Z10-3_ASTN2_MOUSE_REVERSED|
"""index: 18682, intensity: 2663.0, mobility: 0.951"""	-0.610751	0.337828	0.989551	LDVEPIGSLMQNSLMEETKKASSVRIN	generic|IP_3459399_TX=10090_REVERSED	|generic|sp_Q3TQI7_TLS1_MOUSE__chr2_-1_30977888_30977950_ENSMUST00000152007_REVERSED|
"""index: 17141, intensity: 5528.0, mobility: 1.015"""	-0.610774	0.337996	0.989557	TPMEQVHKKPDWEKGQFTHPKIAV	generic|sp_Q91YD4_TRPM2_MOUSE__chr10_-1_77910176_77910205_ENSMUST00000140471__II_1148356_REVERSED|
"""index: 8313, intensity: 8710.0, mobility: 0.892"""	-0.611023	0.33825	0.989621	QEEKLHMLQ	generic|sp_Q8C2K1_DEFI6_MOUSE__II_3488804_REVERSED	|generic|sp_Q8C2K1-2_DEFI6_MOUSE__II_3488804_REVERSED	|generic|tr_A0A0R4IZX1_A0A0R4IZX1_MOUSE__II_3488804_REVERSED|
"""index: 16976, intensity: 4143.0, mobility: 0.970"""	-0.611129	0.338505	0.989649	PDMVERPNKQEEEQLRKIHTFAEEVAVVLRARRK	generic|tr_Q6ZPV8_Q6ZPV8_MOUSE_REVERSED	|generic|sp_Q91ZD4_VANG2_MOUSE_REVERSED	|generic|tr_D3YY75_D3YY75_MOUSE_REVERSED|
"""index: 6047, intensity: 3399.0, mobility: 0.940"""	-0.611169	0.338759	0.989659	RGLETVARYEGVDSDFCVYEER	generic|tr_A0A2Z4SX25_A0A2Z4SX25_MOUSE_REVERSED|
"""index: 27895, intensity: 4637.0, mobility: 0.950"""	-0.611278	0.339013	0.989687	GQAFLLYESKV	generic|IP_949860_TX=10090_REVERSED|
"""index: 14636, intensity: 5312.0, mobility: 1.009"""	-0.611324	0.339095	0.989699	YRQLSPVHASRRVEPPPSWGRVRGEAGTEERAR	generic|sp_Q9QXG4_ACSA_MOUSE__chr2_1_155550129_155550182_ENSMUST00000133654__II_996859_REVERSED	|generic|tr_D6RHA7_D6RHA7_MOUSE__chr2_1_155522058_155522180_ENSMUST00000133654__II_996833_REVERSED	|generic|tr_Q8BY91_Q8BY91_MOUSE__chr2_1_155522058_155522180_ENSMUST00000133654__II_996833_REVERSED	|generic|tr_A2AQN5_A2AQN5_MOUSE__chr2_1_155550129_155550182_ENSMUST00000133654__II_996846_REVERSED	|generic|tr_Q8C113_Q8C113_MOUSE__chr2_1_155550129_155550182_ENSMUST00000133654__II_996846_REVERSED	|generic|tr_A2AQN4_A2AQN4_MOUSE__chr2_1_155550129_155550182_ENSMUST00000133654__II_996853_REVERSED	|generic|tr_Q8C1A8_Q8C1A8_MOUSE__chr2_1_155550129_155550182_ENSMUST00000133654__II_996853_REVERSED	|generic|tr_Q8C141_Q8C141_MOUSE__chr2_1_155550129_155550182_ENSMUST00000133654__II_996846_REVERSED	|generic|tr_Q8N9U3_Q8N9U3_MOUSE__chr2_1_155550129_155550182_ENSMUST00000133654__II_996846_REVERSED|
"""index: 15207, intensity: 3980.0, mobility: 1.140"""	-0.611519	0.339349	0.98975	QFKKKMYEDQLWPHNLAEETTLRAKPDVVL	generic|tr_Q543W6_Q543W6_MOUSE_REVERSED|
"""index: 20555, intensity: 4161.0, mobility: 0.921"""	-0.611783	0.339603	0.989819	FPTPFSFTGSLQLCQPPCPSHT	generic|IP_899043_TX=10090_REVERSED|
"""index: 5209, intensity: 4539.0, mobility: 1.043"""	-0.612028	0.339771	0.989883	MYIPNCFLNKMMLFFEKIIGQNEEKAKDRHK	generic|tr_Q6IR20_Q6IR20_MOUSE_REVERSED	|generic|sp_Q99J94_SO1A6_MOUSE_REVERSED|
"""index: 13363, intensity: 3641.0, mobility: 1.101"""	-0.612165	0.339853	0.989919	MKDAVVLTEVYRERSVSRKLGLQGRESE	generic|sp_P58459_ATS10_MOUSE__II_1066995_REVERSED	|generic|tr_G3UXX0_G3UXX0_MOUSE__II_1066996_REVERSED	|generic|tr_G3UZ08_G3UZ08_MOUSE__II_2471315_REVERSED	|generic|II_3493461_TX=10090_REVERSED	|generic|sp_P58459-3_ATS10_MOUSE_REVERSED	|generic|tr_A0A3Q4EG50_A0A3Q4EG50_MOUSE_REVERSED	|generic|tr_G3UY03_G3UY03_MOUSE_REVERSED|
"""index: 2331, intensity: 3204.0, mobility: 0.926"""	-0.612243	0.340107	0.989939	QKQQMPQQRMAMYQM	generic|tr_G5E890_G5E890_MOUSE__chr19_-1_27867509_27867610_ENSMUST00000173863__II_1046612_REVERSED	|generic|sp_P48381_RFX3_MOUSE__chr19_-1_27867509_27867610_ENSMUST00000173863__II_1046612_REVERSED	|generic|chr19_-1_27825984_27826118_ENSMUST00000173863_REVERSED	|generic|tr_Q3V1T0_Q3V1T0_MOUSE__chr19_-1_27793607_27793804_ENSMUST00000173863_REVERSED	|generic|tr_G3UWP0_G3UWP0_MOUSE__chr19_-1_27867509_27867610_ENSMUST00000173863_REVERSED	|generic|sp_P48381-2_RFX3_MOUSE__chr19_-1_27867509_27867610_ENSMUST00000173863_REVERSED|
"""index: 17670, intensity: 3273.0, mobility: 1.022"""	-0.61228	0.340188	0.989949	ESCEERAATFKTFLCLWEEDTIGPMWKVLNVLFRHKKNQ	generic|sp_O89020_AFAM_MOUSE_REVERSED	|generic|sp_O89020-3_AFAM_MOUSE_REVERSED|
"""index: 7182, intensity: 201702.0, mobility: 0.945"""	-0.612604	0.340355	0.990034	EQPSLISELAKHFQKGQLFVNSTYEA	generic|sp_Q9CXC3_MGME1_MOUSE_REVERSED|
"""index: 16009, intensity: 4527.0, mobility: 1.112"""	-0.612686	0.340609	0.990055	ASRYTKNFLTYVLPN	generic|sp_P35363_5HT2A_MOUSE_REVERSED|
"""index: 22488, intensity: 3769.0, mobility: 0.924"""	-0.612785	0.340863	0.990081	EKVWSHGVRP	generic|IP_956181_TX=10090_REVERSED|
"""index: 30937, intensity: 4761.0, mobility: 1.065"""	-0.612834	0.34103	0.990094	IAYLPYRDGHRI	generic|sp_Q8BHA9_PXYP1_MOUSE_REVERSED	|generic|tr_D3Z7C3_D3Z7C3_MOUSE_REVERSED	|generic|tr_D3Z2N0_D3Z2N0_MOUSE_REVERSED|
"""index: 14749, intensity: 7584.0, mobility: 0.995"""	-0.612957	0.341197	0.990126	GWPMARGQAPGSLKGRSFEFGKLYIK	generic|II_1112673_TX=10090_REVERSED|
"""index: 18560, intensity: 4511.0, mobility: 0.957"""	-0.613003	0.341278	0.990138	LSSMQVLGLCWEWLKQLG	generic|sp_Q5SWW4_MED13_MOUSE__chr11_-1_86278759_86278911_ENSMUST00000140514_REVERSED|
"""index: 8097, intensity: 3711.0, mobility: 0.950"""	-0.613267	0.341531	0.990207	TTANAWVEAGSTPLGQRGSCECHGTGAPHGGAPEQSSRHG	generic|chr10_1_34282766_34282987_ENSMUST00000061372_REVERSED|
"""index: 4173, intensity: 7939.0, mobility: 0.887"""	-0.613272	0.341612	0.990209	WGLPSQRPDR	generic|IP_1153662_TX=10090_REVERSED|
"""index: 23468, intensity: 4750.0, mobility: 0.880"""	-0.613471	0.341679	0.990261	FCVVVFVVLPSHFFPFVS	generic|IP_1055164_TX=10090_REVERSED|
"""index: 3621, intensity: 2552.0, mobility: 0.916"""	-0.613516	0.341679	0.990273	NASDKNAPTLR	generic|IP_3453179_TX=10090_REVERSED|
"""index: 22543, intensity: 4543.0, mobility: 0.980"""	-0.613646	0.341679	0.990307	MKREHMKRK	generic|sp_Q8VHE6_DYH5_MOUSE_REVERSED|
"""index: 27493, intensity: 9781.0, mobility: 0.962"""	-0.614035	0.341846	0.99041	PHMKERPGRV	generic|IP_1066870_TX=10090_REVERSED|
"""index: 10732, intensity: 5173.0, mobility: 1.134"""	-0.614076	0.342092	0.990421	EQELQSNKEILEKIQEKLVEVEERVAYMLHSKVLDM	generic|tr_H3BLI9_H3BLI9_MOUSE__chr14_1_76505295_76506674_ENSMUST00000133224_REVERSED	|generic|tr_E9QLZ1_E9QLZ1_MOUSE__chr14_1_76505295_76506674_ENSMUST00000133224_REVERSED	|generic|tr_D3YW86_D3YW86_MOUSE__chr14_1_76505295_76506674_ENSMUST00000133224_REVERSED	|generic|sp_P62500_T22D1_MOUSE__chr14_1_76505295_76506674_ENSMUST00000133224_REVERSED	|generic|sp_P62500-2_T22D1_MOUSE__chr14_1_76505295_76506674_ENSMUST00000133224_REVERSED	|generic|sp_P62500-3_T22D1_MOUSE__chr14_1_76505295_76506674_ENSMUST00000133224_REVERSED	|generic|tr_D3Z0V7_D3Z0V7_MOUSE__chr14_1_76505295_76506674_ENSMUST00000133224_REVERSED|
"""index: 12281, intensity: 19279.0, mobility: 1.025"""	-0.614088	0.342092	0.990424	LEKMMGRINNGNVLAFSLEMAR	generic|tr_Q8CBB7_Q8CBB7_MOUSE__chr8_1_109843366_109843497_ENSMUST00000172892__II_727807_REVERSED	|generic|tr_Q3UKX8_Q3UKX8_MOUSE__chr8_1_109843366_109843497_ENSMUST00000172892__II_727807_REVERSED	|generic|sp_P22892_AP1G1_MOUSE__chr8_1_109843366_109843497_ENSMUST00000172892__II_727807_REVERSED	|generic|tr_Q8CC03_Q8CC03_MOUSE__chr8_1_109843366_109843497_ENSMUST00000172892__II_727807_REVERSED|
"""index: 20935, intensity: 6498.0, mobility: 1.087"""	-0.614339	0.342165	0.99049	RESEGGGGGSRLLLM	generic|chr11_-1_115699242_115708563_ENSMUST00000021090_REVERSED|
"""index: 25714, intensity: 2956.0, mobility: 0.868"""	-0.614437	0.342165	0.990516	WHSHALLH	generic|tr_S4R1Y1_S4R1Y1_MOUSE__chr17_-1_46500708_46500842_ENSMUST00000183312__II_1063546_REVERSED	|generic|sp_Q80TT8_CUL9_MOUSE__chr17_-1_46500708_46500842_ENSMUST00000183312__II_1063546_REVERSED	|generic|sp_Q80TT8-2_CUL9_MOUSE__chr17_-1_46500708_46500842_ENSMUST00000183312__II_1063546_REVERSED	|generic|tr_E9QP09_E9QP09_MOUSE__chr17_-1_46500708_46500842_ENSMUST00000183312__II_1063546_REVERSED	|generic|II_1063555_TX=10090_REVERSED	|generic|II_1063564_TX=10090_REVERSED|
"""index: 5269, intensity: 4423.0, mobility: 1.101"""	-0.614685	0.342417	0.990582	KDQMIMKGENETYLALMERDLQWLTHEIP	generic|sp_Q61316_HSP74_MOUSE_REVERSED|
"""index: 9936, intensity: 5154.0, mobility: 0.897"""	-0.614744	0.342663	0.990598	LATAAGCLSHL	generic|tr_V9GX11_V9GX11_MOUSE__chr11_-1_105935777_105935878_ENSMUST00000019734_REVERSED|
"""index: 16286, intensity: 7078.0, mobility: 1.058"""	-0.614765	0.342663	0.990603	QTLFSLGCLSQIITESLHIFDANIAPSKPWYSHF	generic|sp_Q5SSE9_ABCAD_MOUSE_REVERSED	|generic|sp_Q5SSE9-2_ABCAD_MOUSE_REVERSED|
"""index: 16186, intensity: 3956.0, mobility: 1.126"""	-0.615032	0.342735	0.990674	LWRELGSKVGLHFPFRLLFCFMFCSKKTLLTTFLSPPWSMASD	generic|tr_Q8BSD1_Q8BSD1_MOUSE_REVERSED|
"""index: 15698, intensity: 3358.0, mobility: 0.895"""	-0.615225	0.342735	0.990725	TESALKQYAEETITAKNISPQ	generic|tr_E9PVU7_E9PVU7_MOUSE__chr13_1_109951219_109951344_ENSMUST00000119672__II_1103007_REVERSED	|generic|tr_B2KF84_B2KF84_MOUSE__chr13_1_109951219_109951344_ENSMUST00000119672_REVERSED	|generic|tr_F6QFD1_F6QFD1_MOUSE__chr13_1_109951219_109951344_ENSMUST00000119672_REVERSED	|generic|tr_O70286_O70286_MOUSE__chr13_1_109769537_109769611_ENSMUST00000138938_REVERSED	|generic|sp_Q01063_PDE4D_MOUSE__chr13_1_109951219_109951344_ENSMUST00000119672_REVERSED	|generic|sp_Q01063-2_PDE4D_MOUSE__chr13_1_109951219_109951344_ENSMUST00000119672_REVERSED	|generic|tr_B1PSD9_B1PSD9_MOUSE__chr13_1_109951219_109951344_ENSMUST00000119672_REVERSED	|generic|tr_B2KF57_B2KF57_MOUSE__chr13_1_109951219_109951344_ENSMUST00000119672_REVERSED|
"""index: 10867, intensity: 39592.0, mobility: 1.063"""	-0.615621	0.342987	0.990831	FLVSLVDVGVAQALHCMLTMGTNL	generic|IP_1117878_TX=10090_REVERSED|
"""index: 15342, intensity: 4971.0, mobility: 1.077"""	-0.615681	0.343238	0.990847	FMLSFSWLATWWLSFLQQNSFCNQKRLSMNNHFLYLPLHI	generic|IP_1105639_TX=10090_REVERSED|
"""index: 28380, intensity: 6480.0, mobility: 1.211"""	-0.61574	0.343389	0.990863	EQSILSQLGADPHLVLNI	generic|IP_3495819_TX=10090_REVERSED|
"""index: 16736, intensity: 14482.0, mobility: 0.754"""	-0.615824	0.343389	0.990885	GGYMTTMWHPRPKVGWQN	generic|tr_A0A140LHY2_A0A140LHY2_MOUSE_REVERSED	|generic|sp_Q7TMR0_PCP_MOUSE_REVERSED|
"""index: 18614, intensity: 3246.0, mobility: 0.983"""	-0.616176	0.343389	0.990979	GMLIPAQPHGTGQVPRLHHE	generic|II_1041080_TX=10090_REVERSED	|generic|II_1041089_TX=10090_REVERSED|
"""index: 5966, intensity: 2701.0, mobility: 1.124"""	-0.616606	0.343467	0.991094	LIAVVSFYSQVPEPIHLSHSVESLRSRRSSAVFELEPYF	generic|II_1065502_TX=10090_REVERSED|
"""index: 16552, intensity: 3869.0, mobility: 1.049"""	-0.616806	0.343546	0.991148	NDFVPTVGGAALSPYGLGLIGDFEA	generic|sp_P70269_CATE_MOUSE_REVERSED	|generic|tr_D3Z6T3_D3Z6T3_MOUSE_REVERSED|
"""index: 20003, intensity: 8049.0, mobility: 0.904"""	-0.616971	0.343624	0.991192	SFTPVLQYFSLKVLWQT	generic|IP_946727_TX=10090_REVERSED|
"""index: 2742, intensity: 10070.0, mobility: 0.868"""	-0.617306	0.343703	0.991282	LPAQGLMKQL	generic|IP_827441_TX=10090_REVERSED|
"""index: 5368, intensity: 5070.0, mobility: 1.214"""	-0.6176	0.343868	0.991362	YKDGPIQRCIVLLDNFLFLYIERFLKKTRLTRSTKPGSMQQLEGQKLLWR	generic|tr_F6SWQ9_F6SWQ9_MOUSE__chr1_-1_87481112_87481249_ENSMUST00000166463__II_1032041_REVERSED	|generic|sp_Q8CHT1_NGEF_MOUSE__chr1_-1_87481112_87481249_ENSMUST00000166463_REVERSED	|generic|sp_Q8CHT1-2_NGEF_MOUSE__chr1_-1_87481112_87481249_ENSMUST00000166463_REVERSED	|generic|tr_E9QK62_E9QK62_MOUSE__chr1_-1_87481112_87481249_ENSMUST00000166463_REVERSED|
"""index: 2514, intensity: 3448.0, mobility: 0.843"""	-0.617769	0.343946	0.991407	SFSNLPLPPPALR	generic|IP_3495139_TX=10090_REVERSED|
"""index: 3238, intensity: 5110.0, mobility: 0.859"""	-0.61786	0.344197	0.991432	CTICISLGRMVRNTNLTAKCKI	generic|IP_902443_TX=10090_REVERSED|
"""index: 4867, intensity: 22051.0, mobility: 0.831"""	-0.618121	0.344447	0.991502	SIFFLPTPSPFASCQLPH	generic|IP_1141400_TX=10090_REVERSED|
"""index: 8319, intensity: 3349.0, mobility: 0.783"""	-0.618137	0.344612	0.991506	CEFYEEKEGRRTN	generic|tr_Q9CY49_Q9CY49_MOUSE__chr5_1_135157582_135157662_ENSMUST00000005508_REVERSED	|generic|sp_Q9R099_TBL2_MOUSE__chr5_1_135157582_135157662_ENSMUST00000005508_REVERSED|
"""index: 5798, intensity: 11329.0, mobility: 0.915"""	-0.618338	0.344689	0.991561	IPKPYGPDGHQTEENFRWYR	generic|sp_O54732_MMP15_MOUSE_REVERSED|
"""index: 14607, intensity: 4845.0, mobility: 1.006"""	-0.61858	0.34494	0.991626	FFLFFLCFFFSLNYKYLLCSLHFLWNREK	generic|IP_3481687_TX=10090_REVERSED|
"""index: 28948, intensity: 3081.0, mobility: 0.830"""	-0.618666	0.345018	0.99165	LAWTKAQATAEPKS	generic|IP_971959_TX=10090_REVERSED|
"""index: 14412, intensity: 26909.0, mobility: 1.042"""	-0.618882	0.345181	0.991708	VVRIKTSTSALSH	generic|sp_Q9JJH7_TRPM5_MOUSE__chr1_1_93505581_93505610_ENSMUST00000152476__II_880064_REVERSED	|generic|sp_Q9JJH7-2_TRPM5_MOUSE__chr1_1_93505581_93505610_ENSMUST00000152476_REVERSED	|generic|sp_Q9JJH7-3_TRPM5_MOUSE__chr1_1_93505581_93505610_ENSMUST00000152476_REVERSED|
"""index: 12416, intensity: 8837.0, mobility: 1.060"""	-0.619336	0.345432	0.991831	YFGKTPNKQPKGPPIAETHNSW	generic|tr_A0A0A0MQ86_A0A0A0MQ86_MOUSE_REVERSED	|generic|sp_Q5QNS5_HAVR1_MOUSE__chr4_1_126611749_126611778_ENSMUST00000097886_REVERSED	|generic|sp_Q5QNS5-2_HAVR1_MOUSE__chr4_1_126611749_126611778_ENSMUST00000097886_REVERSED	|generic|tr_Q3V033_Q3V033_MOUSE_REVERSED|
"""index: 8591, intensity: 4525.0, mobility: 1.373"""	-0.619431	0.345596	0.991857	MKIQRRGRYNESRVDQDVRNS	generic|IP_1111005_TX=10090_REVERSED|
"""index: 25399, intensity: 2884.0, mobility: 0.954"""	-0.619554	0.345664	0.991891	MKRRSIHGY	generic|IP_3474199_TX=10090_REVERSED|
"""index: 22893, intensity: 4017.0, mobility: 0.889"""	-0.619626	0.345664	0.99191	VFNNAVTVLLSQIIEPPVLHHSAQA	generic|tr_A0A0R4J0B7_A0A0R4J0B7_MOUSE__chr5_-1_92303662_92303766_ENSMUST00000202604__II_942796_REVERSED	|generic|tr_A0A0J9YV20_A0A0J9YV20_MOUSE__chr5_-1_92303662_92303766_ENSMUST00000202604__II_942796_REVERSED	|generic|sp_Q80UZ2_SDA1_MOUSE__chr5_-1_92303662_92303766_ENSMUST00000202604__II_942796_REVERSED	|generic|sp_Q80UZ2-2_SDA1_MOUSE__chr5_-1_92303662_92303766_ENSMUST00000202604__II_942796_REVERSED	|generic|II_942800_TX=10090_REVERSED|
"""index: 13661, intensity: 2721.0, mobility: 0.862"""	-0.619799	0.345827	0.991957	GLASILNVKFLFSSM	generic|IP_926462_TX=10090_REVERSED|
"""index: 2429, intensity: 2957.0, mobility: 0.792"""	-0.619923	0.345991	0.991991	SLTSHQTK	generic|sp_O35526_STX1A_MOUSE__chr5_1_135049854_135049904_ENSMUST00000150838__II_929621_REVERSED	|generic|tr_Q5D0A4_Q5D0A4_MOUSE__chr5_1_135049854_135049904_ENSMUST00000150838__II_929621_REVERSED	|generic|tr_D6RFB9_D6RFB9_MOUSE__II_929623_REVERSED	|generic|tr_A0A0J9YUA0_A0A0J9YUA0_MOUSE_REVERSED	|generic|sp_P61264_STX1B_MOUSE_REVERSED|
"""index: 18363, intensity: 3820.0, mobility: 1.113"""	-0.620132	0.346221	0.992048	GCTGLAKSWGKGSSMHIINYLI	generic|tr_A1L1B2_A1L1B2_MOUSE_REVERSED	|generic|tr_A0A1D5RM29_A0A1D5RM29_MOUSE_REVERSED	|generic|tr_Q8VGD5_Q8VGD5_MOUSE_REVERSED	|generic|tr_L7N210_L7N210_MOUSE_REVERSED|
"""index: 11419, intensity: 5702.0, mobility: 1.131"""	-0.620134	0.346221	0.992049	NERSFLDPFLAALRLALQRMDQRGKEVLQGDMWDGYWLPW	generic|sp_Q9Z2L6_MINP1_MOUSE_REVERSED	|generic|tr_Q8C9C2_Q8C9C2_MOUSE_REVERSED|
"""index: 4196, intensity: 4793.0, mobility: 0.830"""	-0.620233	0.346221	0.992076	TSSTLLAWRSVGGQRI	generic|chr3_1_96188142_96188423_ENSMUST00000133665_REVERSED|
"""index: 28160, intensity: 6140.0, mobility: 1.203"""	-0.620494	0.346365	0.992147	SVDAQLLPDTWDPSIDVSHLSVTGVGPTLP	generic|tr_Q80U10_Q80U10_MOUSE__II_3465187_REVERSED	|generic|tr_Q8CDL2_Q8CDL2_MOUSE__II_3465187_REVERSED	|generic|tr_A0A1W2P737_A0A1W2P737_MOUSE__II_3465187_REVERSED	|generic|tr_F8VPV0_F8VPV0_MOUSE__II_3465187_REVERSED	|generic|sp_P48725_PCNT_MOUSE__II_3465187_REVERSED	|generic|sp_P48725-2_PCNT_MOUSE__II_3465187_REVERSED	|generic|tr_Q6Y5M8_Q6Y5M8_MOUSE_REVERSED	|generic|sp_P48725-3_PCNT_MOUSE_REVERSED|
"""index: 4254, intensity: 3469.0, mobility: 1.095"""	-0.620634	0.346365	0.992185	MMYLRQPCAGGLRW	generic|IP_1006293_TX=10090_REVERSED|
"""index: 17205, intensity: 5920.0, mobility: 1.151"""	-0.62102	0.346365	0.992291	SFLEQMLPTAFPHSDQ	generic|sp_O54915_NR1I2_MOUSE_REVERSED	|generic|sp_O54915-2_NR1I2_MOUSE_REVERSED|
"""index: 9740, intensity: 5722.0, mobility: 1.114"""	-0.621147	0.346441	0.992326	QTALKSSMGVPSHAGVRPKIEIQEEMEKSKMAAYEKELR	generic|tr_H3BJX1_H3BJX1_MOUSE__chr8_1_4183525_4183674_ENSMUST00000176764_REVERSED	|generic|tr_A0A6I8MWZ4_A0A6I8MWZ4_MOUSE__chr8_1_4183579_4183674_ENSMUST00000176764_REVERSED|
"""index: 12769, intensity: 2906.0, mobility: 0.903"""	-0.62138	0.34669	0.99239	ERQNYVPHGSSSDSWSSLLAS	generic|IP_979753_TX=10090_REVERSED|
"""index: 21253, intensity: 3607.0, mobility: 1.054"""	-0.6214	0.346756	0.992395	EVPTRSPRWCIRL	generic|chr11_1_72817935_72818033_ENSMUST00000207107_REVERSED|
"""index: 13139, intensity: 5874.0, mobility: 1.099"""	-0.62172	0.346756	0.992483	QWGAKSKNYFPFNDAVYQYIQSLTLRQDPA	generic|sp_Q922I5_FOXI1_MOUSE_REVERSED|
"""index: 17537, intensity: 4198.0, mobility: 1.159"""	-0.621992	0.346822	0.992558	SVHFVHASKPESAIEDLE	generic|tr_E9Q7P1_E9Q7P1_MOUSE_REVERSED|
"""index: 15800, intensity: 5487.0, mobility: 1.047"""	-0.622243	0.346822	0.992627	TDNFDRFMGVAQLYKQIHKVKDEERGTQLLYAISVEDVPFFAAT	generic|tr_Q8VDC3_Q8VDC3_MOUSE_REVERSED	|generic|sp_P28271_ACOC_MOUSE_REVERSED|
"""index: 10317, intensity: 7275.0, mobility: 1.082"""	-0.622334	0.346984	0.992652	MFLAIEPLYVLMVTLAIEPYQWSSSICVFCAHPLSSCLSCVQH	generic|IP_1029611_TX=10090_REVERSED|
"""index: 25478, intensity: 4472.0, mobility: 1.009"""	-0.622377	0.347233	0.992664	LFKGDIDTKQYAGTIEECVGRRWRTSTMSIETETAGEQLVLTSVS	generic|sp_Q07456_AMBP_MOUSE_REVERSED|
"""index: 9280, intensity: 10940.0, mobility: 1.034"""	-0.622468	0.347481	0.992688	EMRVSALGGGHSGHLVCYSLFMR	generic|tr_F8WGX5_F8WGX5_MOUSE__chr18_1_49920967_49921035_ENSMUST00000181907_REVERSED	|generic|sp_Q6PNC0_DMXL1_MOUSE__chr18_1_49920967_49921035_ENSMUST00000181907_REVERSED|
"""index: 12750, intensity: 3034.0, mobility: 0.800"""	-0.622553	0.347643	0.992712	SRGEPIDVIVKVYN	generic|tr_A0A571BGG1_A0A571BGG1_MOUSE_REVERSED	|generic|sp_Q91X43_SH319_MOUSE_REVERSED	|generic|sp_Q91X43-2_SH319_MOUSE_REVERSED	|generic|tr_A0A571BEF4_A0A571BEF4_MOUSE_REVERSED	|generic|tr_A0A571BET4_A0A571BET4_MOUSE_REVERSED|
"""index: 18845, intensity: 3390.0, mobility: 0.827"""	-0.622681	0.347783	0.992747	EQQPVSEYQSTSFATESSLQTRD	generic|sp_Q8BT18_ARMD4_MOUSE_REVERSED	|generic|tr_D3Z566_D3Z566_MOUSE_REVERSED|
"""index: 12534, intensity: 10901.0, mobility: 1.151"""	-0.622788	0.347783	0.992777	DLWCWANTFYKKFGYAVWKLLMELVFVYTFMKDAYELLVK	generic|tr_A0A0R4J1M7_A0A0R4J1M7_MOUSE__chr15_1_100970239_100970271_ENSMUST00000202971_REVERSED	|generic|tr_K3W4N7_K3W4N7_MOUSE__chr15_1_100970239_100970271_ENSMUST00000202971_REVERSED	|generic|sp_Q9JJV9_SCN5A_MOUSE__chr15_1_100970239_100970271_ENSMUST00000202971_REVERSED	|generic|sp_Q9JJV9-2_SCN5A_MOUSE__chr15_1_100970239_100970271_ENSMUST00000202971_REVERSED	|generic|tr_A0A0R5RP31_A0A0R5RP31_MOUSE__chr15_1_100970239_100970271_ENSMUST00000202971_REVERSED	|generic|tr_A0A0R5RP25_A0A0R5RP25_MOUSE__chr15_1_100970239_100970271_ENSMUST00000202971_REVERSED|
"""index: 23832, intensity: 5890.0, mobility: 0.839"""	-0.622794	0.347783	0.992778	GTVNQQRR	generic|IP_872825_TX=10090_REVERSED|
"""index: 17560, intensity: 5533.0, mobility: 0.989"""	-0.623112	0.347858	0.992866	SQKREWPCGIATSRALRSSRKTPRPSLSWWH	generic|chr9_-1_58197767_58198033_ENSMUST00000163200__IP_849339_TX=10090_REVERSED|
"""index: 26737, intensity: 3652.0, mobility: 0.924"""	-0.623253	0.348106	0.992905	WMVLTDTKPSVIEYPK	generic|sp_Q99PP2_ZN318_MOUSE_REVERSED|
"""index: 8009, intensity: 2631.0, mobility: 0.784"""	-0.62327	0.348267	0.99291	SRRQARMEQLKQIEKQLPG	generic|sp_Q8K2Z4_CND1_MOUSE__chr6_-1_125174221_125174346_ENSMUST00000189706__II_905930_REVERSED	|generic|tr_A0A0R4J0H7_A0A0R4J0H7_MOUSE__chr6_-1_125174221_125174346_ENSMUST00000189706__II_905930_REVERSED	|generic|sp_Q8K2Z4-2_CND1_MOUSE__chr6_-1_125174221_125174346_ENSMUST00000189706_REVERSED|
"""index: 12936, intensity: 3975.0, mobility: 1.036"""	-0.623463	0.348384	0.992963	EQAYLHVAATPLER	generic|tr_Q3US87_Q3US87_MOUSE__chr6_-1_120492088_120492378_ENSMUST00000178687_REVERSED|
"""index: 10030, intensity: 11025.0, mobility: 0.904"""	-0.623513	0.348384	0.992977	WVHAALKEMCGETGALELANRSP	generic|IP_3470648_TX=10090_REVERSED|
"""index: 22890, intensity: 3807.0, mobility: 1.006"""	-0.623716	0.348384	0.993033	LFNLYFQKLR	generic|sp_Q3V129-6_ULK4_MOUSE_REVERSED|
"""index: 17439, intensity: 5626.0, mobility: 0.858"""	-0.623731	0.348384	0.993037	LPWFSSNMGSPRLTMMF	generic|IP_1102736_TX=10090_REVERSED|
"""index: 13917, intensity: 5103.0, mobility: 1.150"""	-0.623953	0.348384	0.993099	VRQLNDIQEGLEAVSDAHKKRLTAATAEHQLTAEELDRRMKQF	generic|tr_G3UW82_G3UW82_MOUSE_REVERSED	|generic|tr_B2RWX0_B2RWX0_MOUSE_REVERSED	|generic|sp_Q5SX40_MYH1_MOUSE_REVERSED	|generic|tr_I6L963_I6L963_MOUSE_REVERSED|
"""index: 2854, intensity: 3928.0, mobility: 0.879"""	-0.6248	0.348631	0.993333	MLPPVFKTKDEQGEDTQVALPDW	generic|sp_Q9QZK2_BCAR3_MOUSE__II_976597_REVERSED	|generic|sp_Q9QZK2-2_BCAR3_MOUSE_REVERSED	|generic|tr_A0A0G2JFC0_A0A0G2JFC0_MOUSE_REVERSED	|generic|tr_A0A0G2JGV2_A0A0G2JGV2_MOUSE_REVERSED|
"""index: 13477, intensity: 6711.0, mobility: 1.159"""	-0.624869	0.348877	0.993353	PTPSYLMVCMPIRMSKSKLGLRAAFGPSAAALV	generic|IP_869620_TX=10090_REVERSED|
"""index: 15623, intensity: 4146.0, mobility: 0.919"""	-0.625061	0.349015	0.993406	LLPNCIAVFRDYAMAALLFCEV	generic|sp_Q8VF12_OL495_MOUSE_REVERSED	|generic|sp_Q8VG07_OL494_MOUSE_REVERSED|
"""index: 18585, intensity: 3425.0, mobility: 1.011"""	-0.625172	0.349015	0.993436	EEMPEQQPDRALI	generic|tr_B2RSW8_B2RSW8_MOUSE__chr8_1_41274102_41274302_ENSMUST00000211090_REVERSED	|generic|sp_Q9R0L6_PCM1_MOUSE__chr8_1_41274102_41274302_ENSMUST00000211090_REVERSED|
"""index: 4125, intensity: 5767.0, mobility: 0.911"""	-0.625304	0.349015	0.993473	ELTESHSSVHK	generic|IP_1084350_TX=10090_REVERSED|
"""index: 1582, intensity: 2732.0, mobility: 0.877"""	-0.625617	0.349249	0.99356	YLHDRSPRE	generic|tr_B5B2U3_B5B2U3_MOUSE__chr2_-1_104258077_104258106_ENSMUST00000230671__II_3504824_REVERSED	|generic|tr_Q3U2V2_Q3U2V2_MOUSE__chr2_-1_104258077_104258106_ENSMUST00000230671__II_3504825_REVERSED	|generic|tr_B5B2U1_B5B2U1_MOUSE__chr2_-1_104258077_104258106_ENSMUST00000230671_REVERSED	|generic|tr_Q3UZ64_Q3UZ64_MOUSE__chr2_-1_104258077_104258106_ENSMUST00000230671_REVERSED	|generic|tr_B5B2U2_B5B2U2_MOUSE__chr2_-1_104258077_104258106_ENSMUST00000230671_REVERSED	|generic|sp_P97305_NFAC3_MOUSE__chr2_-1_104258077_104258106_ENSMUST00000230671_REVERSED	|generic|sp_P97305-2_NFAC3_MOUSE__chr2_-1_104258077_104258106_ENSMUST00000230671_REVERSED	|generic|sp_P97305-3_NFAC3_MOUSE__chr2_-1_104258077_104258106_ENSMUST00000230671_REVERSED	|generic|tr_Q571K2_Q571K2_MOUSE__chr2_-1_104258077_104258106_ENSMUST00000230671_REVERSED	|generic|tr_B5B2U4_B5B2U4_MOUSE__chr2_-1_104258077_104258106_ENSMUST00000230671_REVERSED|
"""index: 2865, intensity: 3771.0, mobility: 0.869"""	-0.625659	0.349249	0.993572	IFRPEIFRRDRADKKHS	generic|IP_2453039_TX=10090_REVERSED|
"""index: 3458, intensity: 3729.0, mobility: 0.967"""	-0.625867	0.349323	0.99363	LMFLTTLLGMW	generic|tr_Q3TWN7_Q3TWN7_MOUSE__chrX_1_74303812_74304006_ENSMUST00000114171__II_836440_REVERSED	|generic|tr_Q3UWN7_Q3UWN7_MOUSE__chrX_1_74303812_74304006_ENSMUST00000114171__II_836440_REVERSED	|generic|tr_Q571E2_Q571E2_MOUSE__chrX_1_74303812_74304006_ENSMUST00000114171__II_836440_REVERSED	|generic|tr_Q8K567_Q8K567_MOUSE__chrX_1_74303812_74304006_ENSMUST00000114171__II_836440_REVERSED	|generic|tr_Q3THZ3_Q3THZ3_MOUSE__chrX_1_74303812_74304006_ENSMUST00000114171__II_836440_REVERSED	|generic|tr_Q3TT23_Q3TT23_MOUSE__chrX_1_74303812_74304006_ENSMUST00000114171__II_836440_REVERSED	|generic|tr_Q3UCY7_Q3UCY7_MOUSE__chrX_1_74297242_74297325_ENSMUST00000124797_REVERSED|
"""index: 13141, intensity: 3438.0, mobility: 1.202"""	-0.625991	0.349398	0.993664	LTTQHSFFIVLFCCKHLI	generic|IP_3463435_TX=10090_REVERSED|
"""index: 30599, intensity: 3149.0, mobility: 1.101"""	-0.626023	0.349558	0.993673	EFVQLSRAVKRKDHPHLKAAMEPDVQSLRKHLE	generic|sp_Q80UN9_MOD5_MOUSE__II_960673_REVERSED	|generic|sp_Q80UN9-2_MOD5_MOUSE__II_960673_REVERSED	|generic|II_960670_TX=10090_REVERSED	|generic|tr_Q8C1M4_Q8C1M4_MOUSE_REVERSED|
"""index: 8918, intensity: 49987.0, mobility: 0.993"""	-0.626207	0.349803	0.993724	VGGPMTLLNQAGIAKMPVPWQMEEAAMFSMASVWCMTCS	generic|tr_Q3UD40_Q3UD40_MOUSE_REVERSED|
"""index: 15768, intensity: 2580.0, mobility: 1.147"""	-0.62623	0.349877	0.993731	CIYMCVCLCIQEHIFVYSSKRFMLISNSCLTTMVM	generic|IP_947552_TX=10090_REVERSED|
"""index: 10441, intensity: 6018.0, mobility: 1.132"""	-0.626305	0.350037	0.993752	IWIIEPCKDLHSWNSIDHFYKYLHQKSPSNMDLSHFWDL	generic|IP_3457481_TX=10090_REVERSED|
"""index: 7486, intensity: 4783.0, mobility: 0.784"""	-0.626402	0.350282	0.993779	RDGPIGLV	generic|IP_1016281_TX=10090_REVERSED|
"""index: 9403, intensity: 43566.0, mobility: 1.221"""	-0.626467	0.350356	0.993796	LLEQEAEQLEEAPDYSYMPLLHHRLRDVRKKKQVYMVM	generic|tr_A0A338P7F5_A0A338P7F5_MOUSE__II_1068387_REVERSED|
"""index: 25068, intensity: 4105.0, mobility: 1.034"""	-0.626723	0.350602	0.993868	WIMAPVIDLNKK	generic|IP_989910_TX=10090_REVERSED|
"""index: 28679, intensity: 8880.0, mobility: 1.104"""	-0.626774	0.350761	0.993882	CTLFFFACAISFLPSLSLSCASLLTRLGAAAAAWREPRAGLLAAL	generic|tr_E9QLQ3_E9QLQ3_MOUSE_REVERSED	|generic|sp_Q61409_PDE3B_MOUSE_REVERSED|
"""index: 14586, intensity: 6601.0, mobility: 1.005"""	-0.626813	0.351006	0.993893	PPAPHYHHPDKIETHPPLPQHIESLELITLAECPFGT	generic|IP_933458_TX=10090_REVERSED|
"""index: 23614, intensity: 4534.0, mobility: 0.935"""	-0.626814	0.351166	0.993893	KRWLKGYEN	generic|tr_Q6NZJ3_Q6NZJ3_MOUSE__II_1067151_REVERSED	|generic|tr_J3QMA4_J3QMA4_MOUSE__II_1067151_REVERSED|
"""index: 15567, intensity: 6599.0, mobility: 1.085"""	-0.626896	0.351225	0.993916	QSIFIFNLSLPIYQNHFAWIWER	generic|IP_1030665_TX=10090_REVERSED|
"""index: 6618, intensity: 4634.0, mobility: 0.901"""	-0.627123	0.351225	0.993979	ANISILSSLAMQLDQASMLSYT	generic|tr_Q925L2_Q925L2_MOUSE_REVERSED	|generic|tr_Q3UH89_Q3UH89_MOUSE_REVERSED	|generic|tr_Q91Y01_Q91Y01_MOUSE_REVERSED|
"""index: 20942, intensity: 4156.0, mobility: 0.851"""	-0.627277	0.351471	0.994022	FWRGAKQP	generic|chr14_1_78912254_78925304_ENSMUST00000040990_REVERSED|
"""index: 9934, intensity: 4436.0, mobility: 1.023"""	-0.627304	0.35163	0.99403	QELATIEQESKAL	generic|tr_A6H5U5_A6H5U5_MOUSE_REVERSED	|generic|tr_Q8BLV4_Q8BLV4_MOUSE_REVERSED	|generic|tr_E9Q9T1_E9Q9T1_MOUSE_REVERSED	|generic|tr_G5E8E1_G5E8E1_MOUSE_REVERSED	|generic|sp_Q3UZ39-2_LRRF1_MOUSE_REVERSED	|generic|tr_A0A087WPK3_A0A087WPK3_MOUSE_REVERSED|
"""index: 18727, intensity: 2789.0, mobility: 1.126"""	-0.627392	0.351875	0.994054	QARAEIWDVLRAPSRCASPSEVAWLTFMERESPSIGSPSSIIGKERDR	generic|chr2_1_83797364_83801851_ENSMUST00000028499__IP_1006003_TX=10090_REVERSED|
"""index: 7978, intensity: 3853.0, mobility: 0.858"""	-0.627396	0.35212	0.994055	DKEMVVEFNLIFMIVAGDENKVPV	generic|tr_Q53Z09_Q53Z09_MOUSE__II_945622_REVERSED	|generic|tr_Q80XE8_Q80XE8_MOUSE__II_945622_REVERSED	|generic|sp_O35219_KCNH2_MOUSE__II_945622_REVERSED	|generic|sp_O35219-2_KCNH2_MOUSE__II_945622_REVERSED|
"""index: 4795, intensity: 3365.0, mobility: 0.943"""	-0.627506	0.352365	0.994086	WYAIGDYDYYASRACYYVASDE	generic|tr_A0N274_A0N274_MOUSE_REVERSED|
"""index: 5618, intensity: 3491.0, mobility: 0.916"""	-0.627508	0.352523	0.994087	PWMVSLPKMM	generic|IP_1050517_TX=10090_REVERSED|
"""index: 28266, intensity: 25876.0, mobility: 1.268"""	-0.627563	0.352768	0.994102	SIFSYFFHLEIVQKLTFYSSIILTENTFVNRGPMDLKRTSHCL	generic|IP_1124574_TX=10090_REVERSED|
"""index: 19598, intensity: 3392.0, mobility: 1.002"""	-0.627685	0.353013	0.994136	SLDEALAALAQLW	generic|IP_3481398_TX=10090_REVERSED|
"""index: 16815, intensity: 3443.0, mobility: 0.899"""	-0.627815	0.353258	0.994172	NERSVHFAMEQKWNVSAM	generic|IP_1089633_TX=10090_REVERSED|
"""index: 11261, intensity: 5340.0, mobility: 1.296"""	-0.627834	0.35333	0.994177	MSIIISQTMKDMDLMTKEHQS	generic|tr_J3QJZ7_J3QJZ7_MOUSE__II_1100484_REVERSED	|generic|tr_M0QWX9_M0QWX9_MOUSE__IP_1100307_REVERSED	|generic|tr_K7N724_K7N724_MOUSE__IP_1100307_REVERSED	|generic|tr_L7N298_L7N298_MOUSE__IP_1100307_REVERSED	|generic|tr_M0QWW3_M0QWW3_MOUSE__II_1100482_REVERSED	|generic|tr_K7N6T8_K7N6T8_MOUSE__IP_1100307_REVERSED	|generic|tr_E9PZN8_E9PZN8_MOUSE__IP_1100307_REVERSED	|generic|tr_E9Q9P5_E9Q9P5_MOUSE__IP_1100385_REVERSED	|generic|tr_J3QNK3_J3QNK3_MOUSE_REVERSED	|generic|tr_Q497R9_Q497R9_MOUSE_REVERSED	|generic|tr_J3QPP2_J3QPP2_MOUSE_REVERSED	|generic|tr_J3QM98_J3QM98_MOUSE_REVERSED	|generic|tr_J3QPI7_J3QPI7_MOUSE_REVERSED	|generic|tr_K7N6V6_K7N6V6_MOUSE_REVERSED	|generic|tr_J3QK53_J3QK53_MOUSE_REVERSED	|generic|tr_J3QM74_J3QM74_MOUSE_REVERSED	|generic|tr_L7N465_L7N465_MOUSE_REVERSED	|generic|tr_K7N746_K7N746_MOUSE_REVERSED	|generic|tr_K7N6U7_K7N6U7_MOUSE_REVERSED	|generic|tr_Q9DAR8_Q9DAR8_MOUSE_REVERSED	|generic|tr_K7N6U3_K7N6U3_MOUSE_REVERSED	|generic|tr_L7N2C6_L7N2C6_MOUSE_REVERSED|
"""index: 7504, intensity: 4348.0, mobility: 1.170"""	-0.627849	0.353444	0.994182	RNMESIEHKTNRLDDGHRGATQQLEEYKTQYWSEAETRSRN	generic|tr_Q32P04_Q32P04_MOUSE_REVERSED|
"""index: 18125, intensity: 4942.0, mobility: 0.966"""	-0.627944	0.353444	0.994208	LTMGAGPVLCLRM	generic|chrX_-1_94536059_94536226_ENSMUST00000026142__IP_832421_TX=10090_REVERSED|
"""index: 18348, intensity: 2875.0, mobility: 1.106"""	-0.62831	0.353444	0.99431	RWTPWNERAPTCSLVRYTI	generic|chr8_-1_36583791_36583895_ENSMUST00000033923__IP_864638_TX=10090_REVERSED|
"""index: 15285, intensity: 3104.0, mobility: 1.006"""	-0.628504	0.353444	0.994364	YIAFKQDDPFYLLHLLSPDFFARE	generic|tr_Q3V3K6_Q3V3K6_MOUSE_REVERSED	|generic|tr_Q3V397_Q3V397_MOUSE_REVERSED	|generic|tr_Q3U643_Q3U643_MOUSE_REVERSED	|generic|sp_Q6PD26_PIGS_MOUSE_REVERSED|
"""index: 6662, intensity: 5642.0, mobility: 0.754"""	-0.628751	0.353688	0.994433	TSNTIRIFPDTVMK	generic|IP_875671_TX=10090_REVERSED|
"""index: 10458, intensity: 6969.0, mobility: 1.010"""	-0.628796	0.353933	0.994446	LAADQGSGGEPSALPDHVGIMHEL	generic|sp_Q91VF6_COQA1_MOUSE__chr5_-1_136847480_136847542_ENSMUST00000156962__II_928986_REVERSED	|generic|sp_Q91VF6-2_COQA1_MOUSE__chr5_-1_136847480_136847542_ENSMUST00000156962__II_928986_REVERSED	|generic|tr_Q99LU7_Q99LU7_MOUSE__II_928986_REVERSED|
"""index: 5916, intensity: 3077.0, mobility: 0.852"""	-0.628866	0.35409	0.994465	SSWAIVVSFFIEPCMVL	generic|tr_Q8K4I0_Q8K4I0_MOUSE_REVERSED|
"""index: 12684, intensity: 4265.0, mobility: 0.917"""	-0.628903	0.354335	0.994476	KRIMKKEERMEQLYELLEPISASHLN	generic|sp_Q8BGI4_FA13A_MOUSE_REVERSED	|generic|tr_G3UYL7_G3UYL7_MOUSE_REVERSED	|generic|tr_Q8BU37_Q8BU37_MOUSE_REVERSED|
"""index: 19439, intensity: 19038.0, mobility: 0.876"""	-0.629073	0.354579	0.994523	LRSRTNWT	generic|IP_1098423_TX=10090_REVERSED|
"""index: 20837, intensity: 4048.0, mobility: 1.064"""	-0.629103	0.354736	0.994531	SELFIVYFLFPISFKIS	generic|IP_1004942_TX=10090_REVERSED|
"""index: 20611, intensity: 4409.0, mobility: 1.090"""	-0.629643	0.354878	0.994682	RESEGGGGGSRLLLM	generic|chr11_-1_115699242_115708563_ENSMUST00000021090_REVERSED|
"""index: 8778, intensity: 22505.0, mobility: 1.125"""	-0.629665	0.354878	0.994688	MSLLWTKDYKRGYPITIKFWNKTTGDQSTGAGGREAPARDRRV	generic|tr_Q8BP60_Q8BP60_MOUSE__chr19_1_8769029_8769187_ENSMUST00000184970__II_1049981_REVERSED	|generic|sp_Q99JX7_NXF1_MOUSE__chr19_1_8769029_8769187_ENSMUST00000184970__II_1049981_REVERSED	|generic|tr_V9GXF3_V9GXF3_MOUSE_REVERSED|
"""index: 7727, intensity: 3225.0, mobility: 1.005"""	-0.629851	0.355122	0.99474	IVDAGEKYGQNFGRQLTLAKGADLGDRYGEQVRKRMHGQWERQ	generic|tr_Q9CS38_Q9CS38_MOUSE__II_3475122_REVERSED	|generic|tr_Q9DAY6_Q9DAY6_MOUSE__II_3475122_REVERSED	|generic|tr_Q5XK20_Q5XK20_MOUSE_REVERSED|
"""index: 14797, intensity: 2984.0, mobility: 0.841"""	-0.629942	0.355366	0.994765	QMRNVVYLLAVPNFNMYTSRLLRGGSSS	generic|IP_874252_TX=10090_REVERSED|
"""index: 30085, intensity: 4052.0, mobility: 0.826"""	-0.629977	0.35561	0.994775	WDLLVDFV	generic|IP_1070419_TX=10090_REVERSED|
"""index: 7556, intensity: 91989.0, mobility: 1.145"""	-0.630017	0.355767	0.994786	VMAFFMTILCVIVMKSESYIIFMVGCIGCCVWIVGILTLAKRVT	generic|tr_Q3ZAT4_Q3ZAT4_MOUSE_REVERSED	|generic|sp_P33033_MC3R_MOUSE_REVERSED|
"""index: 12624, intensity: 10207.0, mobility: 1.050"""	-0.630043	0.356011	0.994793	QFMQVVDAHTHGLVCNGNIDVIV	generic|tr_G5E8T6_G5E8T6_MOUSE__II_980788_REVERSED	|generic|sp_Q9EQJ9_MAGI3_MOUSE_REVERSED	|generic|sp_Q9EQJ9-2_MAGI3_MOUSE_REVERSED|
"""index: 3132, intensity: 3859.0, mobility: 0.866"""	-0.630048	0.356255	0.994794	AMINLKDVEP	generic|tr_Q3TGQ3_Q3TGQ3_MOUSE__chr18_1_35253725_35253892_ENSMUST00000237855_REVERSED	|generic|tr_Q545R0_Q545R0_MOUSE__chr18_1_35253725_35253892_ENSMUST00000237855_REVERSED	|generic|tr_Q6NV50_Q6NV50_MOUSE__chr18_1_35253725_35253892_ENSMUST00000237855_REVERSED	|generic|tr_A0A494BAD0_A0A494BAD0_MOUSE__chr18_1_35152654_35152719_ENSMUST00000237855_REVERSED	|generic|chr18_1_35175097_35175228_ENSMUST00000237855_REVERSED|
"""index: 13865, intensity: 4351.0, mobility: 0.962"""	-0.630082	0.356325	0.994804	ELALCQAAAWSDVSNGKILA	generic|tr_E9Q357_E9Q357_MOUSE_REVERSED|
"""index: 27487, intensity: 5602.0, mobility: 1.005"""	-0.630508	0.356481	0.994923	HYITSIPLLGSIQLCRFLIFLMK	generic|IP_3452278_TX=10090_REVERSED|
"""index: 27506, intensity: 3288.0, mobility: 0.964"""	-0.630623	0.356725	0.994955	LFCRELVYLLFLKLTCTCIQIDM	generic|IP_3498642_TX=10090_REVERSED|
"""index: 19602, intensity: 2831.0, mobility: 1.079"""	-0.630637	0.356882	0.994959	EMDVWKGLFKMFK	generic|IP_925271_TX=10090_REVERSED|
"""index: 5473, intensity: 5280.0, mobility: 0.887"""	-0.630726	0.357038	0.994983	AVAEMVVNENISPPR	generic|sp_Q0VGT2_GLI2_MOUSE_REVERSED	|generic|tr_Q8K0K3_Q8K0K3_MOUSE_REVERSED	|generic|tr_Q0VGV1_Q0VGV1_MOUSE_REVERSED|
"""index: 9849, intensity: 7554.0, mobility: 1.025"""	-0.630934	0.357282	0.995041	NQEDRTQLDGEFQAKMAQMNVELRLK	generic|tr_Q4KMN4_Q4KMN4_MOUSE__II_1134365_REVERSED|
"""index: 22624, intensity: 2771.0, mobility: 1.294"""	-0.63098	0.357439	0.995054	KNIDETDKKMEVEKSQLWL	generic|IP_1019693_TX=10090_REVERSED|
"""index: 11646, intensity: 10502.0, mobility: 0.956"""	-0.631067	0.357682	0.995078	SNHLLDRDRVSSTVQELLTAAR	generic|sp_Q4FZC9_SYNE3_MOUSE_REVERSED	|generic|sp_Q4FZC9-2_SYNE3_MOUSE_REVERSED|
"""index: 18719, intensity: 6092.0, mobility: 1.048"""	-0.631139	0.357838	0.995098	ELIRSSMVETLKMKLDELWSLLILGMMAAVMFEVLMHGIFM	generic|chr19_1_30079852_30082827_ENSMUST00000025739__IP_1046346_TX=10090_REVERSED|
"""index: 14338, intensity: 3445.0, mobility: 0.947"""	-0.631253	0.357995	0.99513	LEEPSLFCALSGLRLVQEEGDEMSQNVLSRLVH	generic|sp_Q8VIM6_STRC_MOUSE__II_1001187_REVERSED|
"""index: 16715, intensity: 4091.0, mobility: 0.840"""	-0.631276	0.358202	0.995137	PIYVLARM	generic|IP_3458921_TX=10090_REVERSED|
"""index: 27316, intensity: 8246.0, mobility: 0.935"""	-0.631354	0.358202	0.995158	SQSLLYKKYG	generic|sp_Q91YR1_TWF1_MOUSE__II_1093193_REVERSED|
"""index: 16063, intensity: 4290.0, mobility: 1.045"""	-0.631381	0.358202	0.995166	MKNEEAHDVVRRLHAILYHLS	generic|tr_A0A0G2JGF7_A0A0G2JGF7_MOUSE__II_976699_REVERSED	|generic|sp_Q8CGF1_RHG29_MOUSE_REVERSED|
"""index: 13836, intensity: 4675.0, mobility: 1.047"""	-0.631785	0.358358	0.995278	PAKPLNAETREEILSRLCPKQTTEDLTGPGA	generic|sp_Q4U4S6_XIRP2_MOUSE__II_1007720_REVERSED	|generic|sp_Q4U4S6-2_XIRP2_MOUSE_REVERSED	|generic|tr_A0A5F8MPR4_A0A5F8MPR4_MOUSE_REVERSED|
"""index: 6798, intensity: 4964.0, mobility: 1.005"""	-0.631894	0.358601	0.995308	QHWGRMIFPRSSSHVPWIF	generic|chr5_1_121810962_121811484_ENSMUST00000051950__IP_936883_TX=10090_REVERSED	|generic|chr5_1_121811401_121811484_ENSMUST00000051950__IP_936883_TX=10090_REVERSED|
"""index: 13677, intensity: 2730.0, mobility: 1.164"""	-0.631925	0.358844	0.995317	TERLSFVNGCVSIERWI	generic|sp_Q8C669_PELI1_MOUSE__chr11_1_21148299_21148523_ENSMUST00000149675__II_1138735_REVERSED	|generic|chr11_1_21147303_21147464_ENSMUST00000149675_REVERSED	|generic|tr_Q3TJA0_Q3TJA0_MOUSE__chr11_1_21148299_21148523_ENSMUST00000149675_REVERSED|
"""index: 18109, intensity: 4862.0, mobility: 1.103"""	-0.63197	0.359086	0.995329	LIIYRLKLLRAALRAPWFNRRPQYGYKIPSLK	generic|tr_Q8BK99_Q8BK99_MOUSE__II_1077124_REVERSED	|generic|tr_E0CXD1_E0CXD1_MOUSE__chr16_1_29616666_29616695_ENSMUST00000160475__II_1077114_REVERSED	|generic|tr_H7BX01_H7BX01_MOUSE__chr16_1_29616666_29616695_ENSMUST00000160475__II_1077122_REVERSED	|generic|sp_P58281_OPA1_MOUSE__chr16_1_29616666_29616695_ENSMUST00000160475__II_1077122_REVERSED	|generic|sp_P58281-2_OPA1_MOUSE__chr16_1_29616666_29616695_ENSMUST00000160475__II_1077122_REVERSED	|generic|tr_Q80TX7_Q80TX7_MOUSE__chr16_1_29616666_29616695_ENSMUST00000160475_REVERSED	|generic|chr16_1_29586202_29586363_ENSMUST00000160475_REVERSED	|generic|chr16_1_29586088_29586363_ENSMUST00000160475_REVERSED|
"""index: 12729, intensity: 3463.0, mobility: 0.996"""	-0.631994	0.359242	0.995336	KMWSEFIKWNVGDMSNKLHK	generic|sp_P04441_HG2A_MOUSE_REVERSED	|generic|tr_Q545Y5_Q545Y5_MOUSE_REVERSED|
"""index: 15654, intensity: 9232.0, mobility: 1.098"""	-0.632042	0.359311	0.995349	FLRTHHRRQVVIFTIGPQYDKE	generic|tr_Q6P239_Q6P239_MOUSE__chr4_-1_126346627_126346761_ENSMUST00000127831_REVERSED|
"""index: 17467, intensity: 2600.0, mobility: 0.922"""	-0.632132	0.359553	0.995374	QSRENPAAQLHSLLYLLLAPCRSTLIR	generic|IP_891874_TX=10090_REVERSED|
"""index: 19235, intensity: 4855.0, mobility: 0.887"""	-0.632284	0.359796	0.995417	EDLIQRIAQ	generic|sp_Q64727_VINC_MOUSE__chr14_1_20967577_20967612_ENSMUST00000226113__II_3479683_REVERSED|
"""index: 21431, intensity: 4760.0, mobility: 1.102"""	-0.632321	0.359864	0.995427	LHMFPPVTSPCFRSM	generic|IP_3461758_TX=10090_REVERSED|
"""index: 19438, intensity: 4633.0, mobility: 0.959"""	-0.63242	0.360107	0.995454	EHNHGRYCKYLFIALLLLICIFCIL	generic|sp_Q810S2_CB074_MOUSE_REVERSED|
"""index: 13150, intensity: 2665.0, mobility: 0.986"""	-0.63247	0.360155	0.995468	DVVMDMFRCWSG	generic|IP_1086287_TX=10090_REVERSED|
"""index: 10072, intensity: 6811.0, mobility: 1.072"""	-0.632486	0.360155	0.995473	EDEQVPITCSEQEPTRPLPKAL	generic|tr_Q544K4_Q544K4_MOUSE__II_1128271_REVERSED	|generic|II_1128267_TX=10090_REVERSED|
"""index: 21412, intensity: 4730.0, mobility: 1.093"""	-0.632978	0.360397	0.995609	YVSVAGIDKGNEYVW	generic|IP_990052_TX=10090_REVERSED|
"""index: 14818, intensity: 4810.0, mobility: 1.015"""	-0.632978	0.360552	0.995609	EQVILVQRSLPR	generic|tr_F6V3Y9_F6V3Y9_MOUSE__II_1050632_REVERSED	|generic|II_1050626_TX=10090_REVERSED	|generic|sp_Q6P4T0_ATG2A_MOUSE_REVERSED|
"""index: 29382, intensity: 32130.0, mobility: 1.190"""	-0.633482	0.360795	0.995749	MPTKLNSDLLTLLIITLNGTISLVYTMFLFLFIVIQWKPDE	generic|tr_Q8VGI9_Q8VGI9_MOUSE__II_3466105_REVERSED|
"""index: 18249, intensity: 4354.0, mobility: 0.940"""	-0.633485	0.36095	0.995749	ICWLWPLVSFNKESVER	generic|tr_Q78R00_Q78R00_MOUSE__IP_855923_REVERSED|
"""index: 22860, intensity: 11654.0, mobility: 1.185"""	-0.63349	0.361084	0.995751	VSSIVPFPGGDELFARWPFLAFAQPSWPDLPQ	generic|tr_A0A1W2P6T8_A0A1W2P6T8_MOUSE__II_3464912_REVERSED	|generic|sp_Q0VG85_CC162_MOUSE__II_3464912_REVERSED	|generic|sp_Q0VG85-6_CC162_MOUSE__II_3464912_REVERSED|
"""index: 17182, intensity: 5238.0, mobility: 1.144"""	-0.633529	0.361084	0.995762	QFESYHLALPLQPVDM	generic|IP_933799_TX=10090_REVERSED|
"""index: 7568, intensity: 3139.0, mobility: 1.164"""	-0.633886	0.361219	0.99586	REPYSSRTEWSDHYNSGSSHSDMQSGRTGRSGKEPLEPGRGRSR	generic|tr_A0A2I3BPQ5_A0A2I3BPQ5_MOUSE__II_3481736_REVERSED	|generic|sp_E9Q784_ZC3HD_MOUSE__II_3481736_REVERSED	|generic|tr_Q8BHW0_Q8BHW0_MOUSE_REVERSED|
"""index: 18401, intensity: 4101.0, mobility: 1.059"""	-0.633931	0.361219	0.995873	WRRVFSVFVDFM	generic|IP_1005459_TX=10090_REVERSED|
"""index: 7441, intensity: 39641.0, mobility: 0.988"""	-0.634219	0.36146	0.995952	VKGRQSAEKVISGIFRRGLVIATVMLLNFDILHFNLST	generic|sp_Q810L4_TM39B_MOUSE__chr4_-1_129691964_129691993_ENSMUST00000125445_REVERSED|
"""index: 21497, intensity: 3321.0, mobility: 1.159"""	-0.63423	0.361527	0.995955	GRTVRPKPESDLAVR	generic|sp_E9PVX6_KI67_MOUSE_REVERSED	|generic|sp_E9PVX6-2_KI67_MOUSE_REVERSED|
"""index: 21670, intensity: 3875.0, mobility: 1.123"""	-0.63433	0.361769	0.995983	ENYRILLSTIAAHGMSSINVNTAKIL	generic|IP_1121939_TX=10090_REVERSED|
"""index: 21743, intensity: 4407.0, mobility: 1.050"""	-0.634459	0.362011	0.996019	LMARVATHSGNREN	generic|IP_1028901_TX=10090_REVERSED|
"""index: 3241, intensity: 3499.0, mobility: 0.892"""	-0.634462	0.362165	0.996019	LVAPHKLLQM	generic|tr_A0A0N4SUV4_A0A0N4SUV4_MOUSE_REVERSED	|generic|sp_Q811W2_CP26B_MOUSE_REVERSED	|generic|tr_A0A0N4SV88_A0A0N4SV88_MOUSE_REVERSED|
"""index: 2195, intensity: 3087.0, mobility: 0.859"""	-0.634596	0.362406	0.996056	QSSPFFFYMFFVSLLVGP	generic|tr_Q8BHM4_Q8BHM4_MOUSE__IP_855785_REVERSED|
"""index: 8792, intensity: 5790.0, mobility: 0.876"""	-0.634724	0.362473	0.996092	EKLPMLMLYPFHFRPK	generic|IP_2455538_TX=10090_REVERSED|
"""index: 17547, intensity: 3614.0, mobility: 0.883"""	-0.634806	0.362714	0.996114	ILLSSKRM	generic|IP_1115758_TX=10090_REVERSED|
"""index: 11616, intensity: 5630.0, mobility: 0.879"""	-0.635083	0.362956	0.996191	APVPTHCVATPHLPLVSFCSGTMTLVG	generic|IP_852795_TX=10090_REVERSED|
"""index: 1672, intensity: 12313.0, mobility: 0.749"""	-0.635113	0.36311	0.996199	MFGMGGMIQICED	generic|tr_B1AR28_B1AR28_MOUSE__chr11_-1_70010296_70010403_ENSMUST00000134516__II_1133540_REVERSED	|generic|tr_Q3UJR6_Q3UJR6_MOUSE__chr11_-1_70010296_70010403_ENSMUST00000134516__II_1133540_REVERSED	|generic|sp_P50544_ACADV_MOUSE__chr11_-1_70010296_70010403_ENSMUST00000134516__II_1133540_REVERSED|
"""index: 27535, intensity: 3326.0, mobility: 0.873"""	-0.63526	0.363263	0.996239	CESVRDIFYD	generic|IP_1007082_TX=10090_REVERSED|
"""index: 8531, intensity: 33202.0, mobility: 0.984"""	-0.635281	0.363505	0.996245	GGGGGLGMGGGGGGGGGAAGSILGGLVNGLGGGLGGG	generic|tr_A0A0R4IZW8_A0A0R4IZW8_MOUSE__chr7_-1_30193874_30194080_ENSMUST00000146852__II_894141_REVERSED|
"""index: 13337, intensity: 2798.0, mobility: 0.867"""	-0.635291	0.363724	0.996248	QISISVAERS	generic|sp_Q62052_P_MOUSE__II_888394_REVERSED	|generic|II_888391_TX=10090_REVERSED|
"""index: 19604, intensity: 4766.0, mobility: 1.082"""	-0.635359	0.363724	0.996267	EQLQGMEEPSLKLALISTISVAMTR	generic|tr_F8WHU3_F8WHU3_MOUSE_REVERSED	|generic|tr_A0A1Y7VNL1_A0A1Y7VNL1_MOUSE_REVERSED	|generic|tr_A0A217FL76_A0A217FL76_MOUSE_REVERSED	|generic|sp_A2BFL2_ZY11A_MOUSE_REVERSED|
"""index: 16928, intensity: 3493.0, mobility: 1.027"""	-0.635629	0.363965	0.996341	IFLHYMFFQTDSFSLMKLPRRMSVPTAPPAKSS	generic|IP_1126184_TX=10090_REVERSED|
"""index: 17972, intensity: 3903.0, mobility: 1.017"""	-0.635736	0.364206	0.99637	GCPKVLVWQGIPLA	generic|chr9_1_21394847_21394936_ENSMUST00000067646_REVERSED|
"""index: 4681, intensity: 3986.0, mobility: 1.017"""	-0.635753	0.364448	0.996375	TYQRGCQLCSLAKLEKSESIPDSVQLLQCGQKKH	generic|sp_E9Q6W4_ZN296_MOUSE_REVERSED|
"""index: 16562, intensity: 5228.0, mobility: 0.919"""	-0.635976	0.364689	0.996436	LSSNIVLTPSNNDRIQR	generic|IP_862576_TX=10090_REVERSED|
"""index: 7379, intensity: 2683.0, mobility: 1.018"""	-0.636001	0.364907	0.996443	GLVPTTSSQQGAPTWIEPAAREMLQLTSEFA	generic|tr_Q3TD73_Q3TD73_MOUSE_REVERSED|
"""index: 22166, intensity: 3642.0, mobility: 0.846"""	-0.63604	0.364907	0.996454	PLCRKRTD	generic|IP_934273_TX=10090_REVERSED|
"""index: 17899, intensity: 3056.0, mobility: 0.978"""	-0.636346	0.365148	0.996537	QREIQFTYFK	generic|IP_1064548_TX=10090_REVERSED|
"""index: 19169, intensity: 13203.0, mobility: 0.969"""	-0.6365	0.365389	0.99658	QLYIFLLTGYFVIVVTLHSSCM	generic|IP_990618_TX=10090_REVERSED|
"""index: 30557, intensity: 6360.0, mobility: 1.099"""	-0.636576	0.36563	0.996601	LPPWMAGAAVLLADKKAGPLAEHDETAVIK	generic|tr_A0A0R4J0R4_A0A0R4J0R4_MOUSE_REVERSED	|generic|sp_Q3UGX3_NAT8L_MOUSE_REVERSED|
"""index: 28961, intensity: 67116.0, mobility: 0.972"""	-0.636679	0.365695	0.996629	FPQPFLFSIR	generic|IP_979990_TX=10090_REVERSED|
"""index: 7476, intensity: 9740.0, mobility: 1.010"""	-0.636733	0.365936	0.996643	PTVSSSIGIDVSALHSLFFYMPH	generic|sp_Q8VF12_OL495_MOUSE_REVERSED	|generic|sp_Q8VG13_OL507_MOUSE_REVERSED	|generic|tr_Q14AB1_Q14AB1_MOUSE_REVERSED|
"""index: 12296, intensity: 4900.0, mobility: 1.123"""	-0.636743	0.366089	0.996646	EKQAGYYTLIKFSPCWRKLEMEWNLMVSTPVIIL	generic|tr_Q3U4M6_Q3U4M6_MOUSE__chr7_1_127531747_127531893_ENSMUST00000189629__IP_879045_REVERSED	|generic|tr_A0A087WQ44_A0A087WQ44_MOUSE__chr7_1_127531747_127531893_ENSMUST00000189629__II_879057_REVERSED	|generic|tr_E9Q9V7_E9Q9V7_MOUSE__chr7_1_127531747_127531893_ENSMUST00000189629__IP_879045_REVERSED	|generic|tr_A0A087WNL7_A0A087WNL7_MOUSE__chr7_1_127531747_127531893_ENSMUST00000189629__II_879057_REVERSED	|generic|tr_A0A087WP63_A0A087WP63_MOUSE__chr7_1_127531747_127531893_ENSMUST00000189629__IP_879045_REVERSED	|generic|tr_A0A087WQY5_A0A087WQY5_MOUSE__chr7_1_127531747_127531893_ENSMUST00000189629__II_879057_REVERSED	|generic|tr_A0A087WNX7_A0A087WNX7_MOUSE__chr7_1_127531747_127531893_ENSMUST00000189629__II_879057_REVERSED	|generic|II_879051_TX=10090_REVERSED|
"""index: 10268, intensity: 4284.0, mobility: 1.130"""	-0.636872	0.366329	0.996681	RVFSLVELGGQTFGLLLMNARDKESSVPTWPWVDDSVLPWWCV	generic|sp_Q8C456_FRITZ_MOUSE__chr10_-1_5813376_5813405_ENSMUST00000019908_REVERSED	|generic|sp_Q8C456-2_FRITZ_MOUSE__chr10_-1_5813376_5813405_ENSMUST00000019908_REVERSED|
"""index: 15208, intensity: 4802.0, mobility: 1.081"""	-0.636952	0.36657	0.996703	RDEMVEITKIKGYKEFDDRLNYEETDEKIGGVFIKKVMLHAG	generic|IP_901156_TX=10090_REVERSED|
"""index: 9004, intensity: 3817.0, mobility: 0.871"""	-0.637115	0.366811	0.996748	DLDPTLEPNE	generic|sp_A2APF3_CTCFL_MOUSE_REVERSED	|generic|sp_A2APF3-2_CTCFL_MOUSE_REVERSED|
"""index: 13251, intensity: 8639.0, mobility: 1.114"""	-0.63717	0.366964	0.996763	QSFAKVWAYMKIFKIYTLVENMKQVRD	generic|sp_Q9R1X5_MRP5_MOUSE__chr16_-1_20405385_20405531_ENSMUST00000134962__II_3486883_REVERSED	|generic|tr_A0A338P7E4_A0A338P7E4_MOUSE__II_3453132_REVERSED	|generic|tr_F8WJ10_F8WJ10_MOUSE__chr16_-1_20405385_20405531_ENSMUST00000134962_REVERSED|
"""index: 11879, intensity: 4614.0, mobility: 1.166"""	-0.63724	0.367003	0.996782	RSKEKQRTYELVLHESTPEQLLRGCRQDRFSFCEQWARRL	generic|IP_914093_TX=10090_REVERSED|
"""index: 19147, intensity: 4001.0, mobility: 1.090"""	-0.637362	0.367003	0.996815	SLPCRQDSMCGGSHSRQVLFVSVLLPQTRLFGGQGEVLCWSL	generic|IP_1037076_TX=10090_REVERSED|
"""index: 19001, intensity: 3899.0, mobility: 0.810"""	-0.638054	0.367156	0.997003	QHSSTPKGEM	generic|tr_A0A1B0GSE4_A0A1B0GSE4_MOUSE__chr12_-1_34390134_34390289_ENSMUST00000211752__II_3470820_REVERSED	|generic|tr_A0A1B0GR65_A0A1B0GR65_MOUSE__chr12_-1_34390134_34390289_ENSMUST00000211752_REVERSED	|generic|tr_A0A1B0GS15_A0A1B0GS15_MOUSE__chr12_-1_34390134_34390289_ENSMUST00000211752_REVERSED	|generic|tr_A0A1B0GSQ5_A0A1B0GSQ5_MOUSE__chr12_-1_34390134_34390289_ENSMUST00000211752_REVERSED	|generic|tr_A0A668KM95_A0A668KM95_MOUSE__chr12_-1_34390134_34390289_ENSMUST00000211752_REVERSED	|generic|tr_A0A1B0GRH0_A0A1B0GRH0_MOUSE__chr12_-1_34390134_34390289_ENSMUST00000211752_REVERSED	|generic|tr_A0A668KL98_A0A668KL98_MOUSE__chr12_-1_34390134_34390289_ENSMUST00000211752_REVERSED	|generic|tr_A0A1B0GT67_A0A1B0GT67_MOUSE__chr12_-1_34390134_34390289_ENSMUST00000211752_REVERSED	|generic|tr_A0A0R4J1F3_A0A0R4J1F3_MOUSE__chr12_-1_34390134_34390289_ENSMUST00000211752_REVERSED	|generic|tr_A0A1B0GSB5_A0A1B0GSB5_MOUSE__chr12_-1_34390134_34390289_ENSMUST00000211752_REVERSED|
"""index: 24552, intensity: 6398.0, mobility: 1.071"""	-0.638094	0.367396	0.997014	LSIIPHIGPYPLR	generic|IP_3480325_TX=10090_REVERSED	|generic|IP_3490333_TX=10090_REVERSED|
"""index: 8672, intensity: 10758.0, mobility: 1.163"""	-0.638124	0.36746	0.997022	RTDVDLGVTFMHHAWVIFGLFGISMMAWVMGMYGFPEKKGSYF	generic|tr_A0A286T4B5_A0A286T4B5_MOUSE_REVERSED|
"""index: 14668, intensity: 5124.0, mobility: 0.959"""	-0.638268	0.367675	0.997062	NEWEGPLMAKEPSSNTYWLHWDRPYQEFSNMLGHFNTLK	generic|tr_Q5F222_Q5F222_MOUSE_REVERSED	|generic|tr_D3Z667_D3Z667_MOUSE_REVERSED|
"""index: 7146, intensity: 34048.0, mobility: 0.895"""	-0.638283	0.367675	0.997066	VQLKTEENGASFLRFFDSISNALIHQ	generic|IP_870589_TX=10090_REVERSED	|generic|sp_Q8BHS6_ARMX3_MOUSE_REVERSED|
"""index: 28478, intensity: 6998.0, mobility: 1.306"""	-0.638455	0.367714	0.997112	TELDSKITYTGPGLGSGQHFLPP	generic|sp_A2AVQ5_LEXM_MOUSE__II_959139_REVERSED|
"""index: 30325, intensity: 3602.0, mobility: 1.059"""	-0.638466	0.367714	0.997115	DSIHSQLVRIEEEYLRRLFDIEQIL	generic|sp_KRHB6_HUMAN__REVERSED|
"""index: 25743, intensity: 8241.0, mobility: 1.115"""	-0.638716	0.367929	0.997183	AEKHEYDNIRREVVDRILMDLVTRGVMSHEMSKEVENMLWP	generic|tr_A0A338P734_A0A338P734_MOUSE__II_3460650_REVERSED	|generic|sp_Q9DA80_RSH3B_MOUSE__II_3460650_REVERSED	|generic|II_3460688_TX=10090_REVERSED	|generic|tr_A0A338P7J7_A0A338P7J7_MOUSE_REVERSED	|generic|sp_Q3UFY4_RSH3A_MOUSE_REVERSED	|generic|tr_B2RWQ9_B2RWQ9_MOUSE_REVERSED|
"""index: 27095, intensity: 6770.0, mobility: 1.026"""	-0.638757	0.367929	0.997194	IMVPYGVEEAAKLGDDVDKVYGKEYLDQPVNLIRKSFDNEQWD	generic|tr_V9GWS0_V9GWS0_MOUSE__chr11_1_84214174_84214299_ENSMUST00000183548__II_1129273_REVERSED	|generic|sp_Q5SWU9_ACACA_MOUSE__chr11_1_84214174_84214299_ENSMUST00000183548_REVERSED	|generic|sp_Q5SWU9-2_ACACA_MOUSE__chr11_1_84214174_84214299_ENSMUST00000183548_REVERSED|
"""index: 26496, intensity: 5433.0, mobility: 0.892"""	-0.639027	0.368169	0.997267	MREISSAMHDL	generic|tr_A0A1S6GWJ8_A0A1S6GWJ8_MOUSE__chr17_-1_33685263_33685349_ENSMUST00000153608__II_1066942_REVERSED	|generic|tr_Q3TQ66_Q3TQ66_MOUSE__chr17_-1_33646496_33646654_ENSMUST00000114385__II_1066942_REVERSED	|generic|sp_Q9D0E1_HNRPM_MOUSE__chr17_-1_33685263_33685349_ENSMUST00000153608__II_1066942_REVERSED	|generic|tr_Q570Z0_Q570Z0_MOUSE__chr17_-1_33685263_33685349_ENSMUST00000153608__II_1066937_REVERSED	|generic|tr_Q3THB3_Q3THB3_MOUSE__chr17_-1_33685263_33685349_ENSMUST00000153608__II_1066937_REVERSED	|generic|tr_Q3TW40_Q3TW40_MOUSE__chr17_-1_33685263_33685349_ENSMUST00000153608__II_1066937_REVERSED	|generic|tr_B8JK32_B8JK32_MOUSE__chr17_-1_33685263_33685349_ENSMUST00000153608_REVERSED	|generic|tr_Q3TL61_Q3TL61_MOUSE__chr17_-1_33685263_33685349_ENSMUST00000153608_REVERSED	|generic|tr_B8JK33_B8JK33_MOUSE__chr17_-1_33685263_33685349_ENSMUST00000153608_REVERSED|
"""index: 18757, intensity: 3370.0, mobility: 1.158"""	-0.639092	0.368408	0.997285	KWSSKAEGRMARVQEC	generic|tr_Q3TXW9_Q3TXW9_MOUSE__chr8_1_72741810_72741932_ENSMUST00000212435_REVERSED	|generic|sp_Q62141_SIN3B_MOUSE__chr8_1_72741810_72741932_ENSMUST00000212435_REVERSED|
"""index: 3363, intensity: 2967.0, mobility: 0.825"""	-0.639135	0.368648	0.997296	DLQLGPSHSLSKETHHNHL	generic|tr_A0A0A6YWR2_A0A0A6YWR2_MOUSE__II_1111947_REVERSED	|generic|sp_P01869_IGH1M_MOUSE_REVERSED|
"""index: 7614, intensity: 5471.0, mobility: 0.905"""	-0.639136	0.368711	0.997296	NMVSDYKGEFAATPSVFPHLG	generic|IP_989513_TX=10090_REVERSED|
"""index: 20516, intensity: 4367.0, mobility: 0.842"""	-0.639269	0.368774	0.997332	PIKMAGSPE	generic|sp_O88842_FGD3_MOUSE_REVERSED	|generic|sp_O88842-2_FGD3_MOUSE_REVERSED	|generic|tr_Q3TNB8_Q3TNB8_MOUSE_REVERSED	|generic|tr_A0A0R4J1D9_A0A0R4J1D9_MOUSE_REVERSED|
"""index: 29180, intensity: 3502.0, mobility: 1.124"""	-0.639366	0.368925	0.997358	EPARYLLSGCTEELMQGETTKIAMGFDCLKANGAADVLISELKINRH	generic|tr_Q8C0R4_Q8C0R4_MOUSE__IP_1121505_REVERSED|
"""index: 4450, intensity: 16102.0, mobility: 1.329"""	-0.639458	0.368988	0.997383	YPEYTNRERYNMTPNNPEYI	generic|tr_Q8CDE5_Q8CDE5_MOUSE__IP_1110343_REVERSED|
"""index: 11264, intensity: 5182.0, mobility: 1.033"""	-0.639512	0.369139	0.997398	ENGLALFAQRSVRSQFQRHQ	generic|sp_Q9Z1S0_BUB1B_MOUSE__chr2_1_118631803_118631907_ENSMUST00000126013_REVERSED	|generic|tr_Q8K2E5_Q8K2E5_MOUSE_REVERSED	|generic|tr_Q3UZD6_Q3UZD6_MOUSE__chr2_1_118631803_118631907_ENSMUST00000126013_REVERSED|
"""index: 27016, intensity: 2771.0, mobility: 0.835"""	-0.639655	0.36929	0.997436	MMAPNRAIELTQR	generic|sp_Q9QZM0_UBQL2_MOUSE_REVERSED|
"""index: 29420, intensity: 4585.0, mobility: 0.869"""	-0.639689	0.369529	0.997445	SWNRRPMK	generic|chr9_-1_67047782_67047904_ENSMUST00000113707__IP_847802_TX=10090_REVERSED	|generic|chr9_-1_67036113_67047970_ENSMUST00000113707__IP_847802_TX=10090_REVERSED|
"""index: 22209, intensity: 3847.0, mobility: 1.208"""	-0.639792	0.369768	0.997473	LLTVLSPHVSGVLELSSITLFCICRGLCVSM	generic|IP_870195_TX=10090_REVERSED|
"""index: 20769, intensity: 2784.0, mobility: 1.099"""	-0.639856	0.369981	0.99749	VMRQQEQSLVLKFNSYSTPSPIVFASNIE	generic|tr_F7AR15_F7AR15_MOUSE__II_833795_REVERSED	|generic|tr_Q99JG6_Q99JG6_MOUSE_REVERSED	|generic|tr_Q80SZ6_Q80SZ6_MOUSE_REVERSED	|generic|tr_Q99JG5_Q99JG5_MOUSE_REVERSED|
"""index: 14954, intensity: 2674.0, mobility: 0.814"""	-0.639865	0.369981	0.997493	LPPDPPLR	generic|IP_955910_TX=10090_REVERSED|
"""index: 31719, intensity: 3281.0, mobility: 1.010"""	-0.640062	0.370043	0.997546	RLQKPVLGPISGCLLPQSA	generic|sp_P17553_WNT3_MOUSE_REVERSED	|generic|tr_Q8BLT2_Q8BLT2_MOUSE_REVERSED|
"""index: 24694, intensity: 3278.0, mobility: 0.834"""	-0.640285	0.370282	0.997605	TLLAMMQLHGQGGAN	generic|IP_1021198_TX=10090_REVERSED|
"""index: 24756, intensity: 2501.0, mobility: 1.184"""	-0.640399	0.370521	0.997636	IGSDSMRLKSMTVTFFNFKSSQLISFRPKEAGKSVLPYC	generic|tr_A9Q7H1_A9Q7H1_MOUSE_REVERSED	|generic|tr_D3Z5D6_D3Z5D6_MOUSE_REVERSED|
"""index: 17067, intensity: 141444.0, mobility: 0.940"""	-0.640417	0.370618	0.997641	LSSDMLCLLLWCQPQRSL	generic|IP_1010282_TX=10090_REVERSED|
"""index: 4872, intensity: 4317.0, mobility: 0.852"""	-0.640495	0.370618	0.997661	LLFYLFMIFKMQRGM	generic|IP_998032_TX=10090_REVERSED|
"""index: 11677, intensity: 22354.0, mobility: 1.102"""	-0.640815	0.370618	0.997747	REQGPLKGRLNDYMSCIKHKREDMLAPREEELSLLYRREY	generic|sp_Q3TC46_PATL1_MOUSE__chr19_1_11925195_11925230_ENSMUST00000238190_REVERSED|
"""index: 4803, intensity: 4125.0, mobility: 0.842"""	-0.641299	0.370856	0.997876	VDDPMSSMEE	generic|tr_Q8BJ16_Q8BJ16_MOUSE__II_1123437_REVERSED	|generic|sp_Q80WQ6_RHDF2_MOUSE__II_1123438_REVERSED|
"""index: 26860, intensity: 5409.0, mobility: 0.993"""	-0.641324	0.371006	0.997883	KERMFGKLPTAWGESLIQVWQLDLKTIPPSPLTEAEARI	generic|tr_Q9QYS0_Q9QYS0_MOUSE_REVERSED|
"""index: 16504, intensity: 2699.0, mobility: 0.829"""	-0.641416	0.371156	0.997907	TLPFSPRR	generic|IP_1042180_TX=10090_REVERSED	|generic|chr1_1_163779702_163779926_ENSMUST00000077642	|generic|chr1_1_163779747_163779926_ENSMUST00000077642|
"""index: 13194, intensity: 5918.0, mobility: 1.068"""	-0.641469	0.371395	0.997921	IFFQFSRSISRHLCRSCLFSLKK	generic|IP_907820_TX=10090_REVERSED|
"""index: 30300, intensity: 2570.0, mobility: 1.103"""	-0.641531	0.371456	0.997938	IHRLDLSSLNRLKTLHIVGKSTVSCGMF	generic|tr_Q3U407_Q3U407_MOUSE__II_1062040_REVERSED	|generic|tr_G3X9V9_G3X9V9_MOUSE__II_1062040_REVERSED	|generic|sp_Q9QZN1_FXL17_MOUSE__II_1062040_REVERSED	|generic|sp_Q9QZN1-2_FXL17_MOUSE__II_1062040_REVERSED|
"""index: 12148, intensity: 5471.0, mobility: 1.115"""	-0.641606	0.371606	0.997958	FERTILFNQHLMSHRAVYKVSTPNKKLIFERTCQCHQYV	generic|IP_1105467_TX=10090_REVERSED|
"""index: 23378, intensity: 3072.0, mobility: 0.903"""	-0.641732	0.371755	0.997991	SGFLFLRARGEPDRRGLPE	generic|IP_837791_TX=10090_REVERSED|
"""index: 18241, intensity: 29978.0, mobility: 0.941"""	-0.641942	0.371905	0.998047	ISDDYRSRKFFGCKWLL	generic|sp_Q61739_ITA6_MOUSE__chr2_1_71853661_71856015_ENSMUST00000028522__II_1007123_REVERSED	|generic|tr_Q6PEE8_Q6PEE8_MOUSE__chr2_1_71853661_71856015_ENSMUST00000028522__II_1007123_REVERSED	|generic|tr_A0A5F8MPB5_A0A5F8MPB5_MOUSE__chr2_1_71853661_71856015_ENSMUST00000028522__II_1007123_REVERSED	|generic|tr_Q80ZI8_Q80ZI8_MOUSE__chr2_1_71853661_71856015_ENSMUST00000028522__II_1007123_REVERSED	|generic|tr_Q8BNH0_Q8BNH0_MOUSE__chr2_1_71853661_71856015_ENSMUST00000028522__II_1007123_REVERSED|
"""index: 23491, intensity: 3100.0, mobility: 1.139"""	-0.642092	0.372143	0.998086	FELAIFIILFNFFFGKSSNQFYLFLHWVWSGLSYSKQRMY	generic|IP_3455557_TX=10090_REVERSED|
"""index: 27724, intensity: 10546.0, mobility: 1.050"""	-0.642226	0.372237	0.998122	FSVTQKTLCIRSWFRLR	generic|IP_983871_TX=10090_REVERSED|
"""index: 14186, intensity: 4110.0, mobility: 1.114"""	-0.642302	0.372237	0.998142	VFLRKGSSSTTQRSYTDYILRKCKPAFHSS	generic|IP_1101079_TX=10090_REVERSED|
"""index: 26551, intensity: 5220.0, mobility: 1.055"""	-0.642321	0.372237	0.998147	HYYIRPLLQVMVCFDKSSDFVNTSVCPTLGTNCAWWGVPT	generic|tr_Q3UZF4_Q3UZF4_MOUSE_REVERSED|
"""index: 14792, intensity: 5083.0, mobility: 0.943"""	-0.642809	0.372386	0.998275	RCLQHKFLLQ	generic|IP_3483748_TX=10090_REVERSED|
"""index: 16680, intensity: 3867.0, mobility: 0.922"""	-0.643017	0.372624	0.99833	FLIVNKFNKMIRCLTMYLDK	generic|tr_Q8BY60_Q8BY60_MOUSE_REVERSED|
"""index: 20541, intensity: 17018.0, mobility: 0.969"""	-0.643078	0.372861	0.998346	HSRIKPSSHK	generic|sp_Q8BFY9_TNPO1_MOUSE__chr13_-1_98859759_98859962_ENSMUST00000224099_REVERSED	|generic|sp_Q8BFY9-2_TNPO1_MOUSE__chr13_-1_98859759_98859962_ENSMUST00000224099_REVERSED	|generic|tr_Q3TKD0_Q3TKD0_MOUSE__chr13_-1_98859759_98859962_ENSMUST00000224099_REVERSED|
"""index: 6197, intensity: 6507.0, mobility: 0.872"""	-0.64317	0.373099	0.99837	MSDTDGYVVR	generic|sp_Q61493_REV3L_MOUSE__chr10_1_39843492_39843533_ENSMUST00000131186__II_1150497_REVERSED	|generic|tr_Q3TRT4_Q3TRT4_MOUSE_REVERSED|
"""index: 21248, intensity: 6117.0, mobility: 1.017"""	-0.643268	0.373337	0.998396	EWVKTSDSMYCRARRRLDLDKRLVLCSYR	generic|IP_3506977_TX=10090_REVERSED|
"""index: 6066, intensity: 4990.0, mobility: 0.966"""	-0.643293	0.373397	0.998402	QLFGEPNPLSKDP	generic|sp_Q91X86_TMM98_MOUSE_REVERSED|
"""index: 11619, intensity: 6321.0, mobility: 1.005"""	-0.643353	0.373517	0.998418	QMDAGPGSGPGPGPPAPHRLLPQQEALR	generic|tr_A0A6I8MWW5_A0A6I8MWW5_MOUSE_REVERSED	|generic|tr_D3YZR2_D3YZR2_MOUSE_REVERSED	|generic|sp_P56974_NRG2_MOUSE_REVERSED	|generic|sp_P56974-2_NRG2_MOUSE_REVERSED|
"""index: 1929, intensity: 4944.0, mobility: 0.887"""	-0.64346	0.373517	0.998446	RDLYKMMVDSIMSSVEVIDPR	generic|tr_F6XT14_F6XT14_MOUSE__II_1101957_REVERSED	|generic|tr_K3W4R8_K3W4R8_MOUSE__II_1101962_REVERSED	|generic|sp_Q3UGM2-2_NEK10_MOUSE__II_1101957_REVERSED	|generic|sp_Q3UGM2_NEK10_MOUSE_REVERSED|
"""index: 8596, intensity: 8708.0, mobility: 0.983"""	-0.643909	0.373754	0.998563	YEQQTRKAENVKKELELVQQKQEEDLSQTR	generic|tr_F6RSY8_F6RSY8_MOUSE__II_1154027_REVERSED	|generic|tr_F6TU77_F6TU77_MOUSE__II_1154023_REVERSED	|generic|tr_E9PW83_E9PW83_MOUSE_REVERSED|
"""index: 14224, intensity: 4504.0, mobility: 0.989"""	-0.643964	0.373991	0.998577	SVQSWCRQSSAGPSSLLGIARSWSPPTRERLEW	generic|IP_951393_TX=10090_REVERSED|
"""index: 18315, intensity: 20066.0, mobility: 0.845"""	-0.644019	0.374229	0.998592	GRFPVSRR	generic|IP_3476606_TX=10090_REVERSED|
"""index: 3246, intensity: 14785.0, mobility: 0.794"""	-0.644032	0.374466	0.998595	DDSLVQLIKQELNDGTSL	generic|tr_A2APF7_A2APF7_MOUSE__II_994433_REVERSED	|generic|II_994432_TX=10090_REVERSED	|generic|sp_Q9QY24_ZBP1_MOUSE_REVERSED	|generic|sp_Q9QY24-2_ZBP1_MOUSE_REVERSED|
"""index: 14933, intensity: 5002.0, mobility: 0.901"""	-0.64419	0.374703	0.998636	DRPPMSRRAIADRLSP	generic|IP_874433_TX=10090_REVERSED	|generic|IP_874438_TX=10090_REVERSED	|generic|tr_Q8C7L6_Q8C7L6_MOUSE_REVERSED|
"""index: 20829, intensity: 82872.0, mobility: 0.931"""	-0.644269	0.374763	0.998657	RPWPVRSLR	generic|sp_Q9CPX5_PLAT5_MOUSE_REVERSED	|generic|sp_Q9CPX5-2_PLAT5_MOUSE_REVERSED	|generic|sp_Q9CPX5-3_PLAT5_MOUSE_REVERSED	|generic|sp_Q9CPX5-4_PLAT5_MOUSE_REVERSED	|generic|tr_D3YZK9_D3YZK9_MOUSE_REVERSED|
"""index: 16146, intensity: 2802.0, mobility: 0.956"""	-0.644442	0.374911	0.998701	QYMEPRYTPVWQVGARPRTM	generic|tr_A2BI30_A2BI30_MOUSE__chr2_-1_104214087_104214272_ENSMUST00000156278_REVERSED	|generic|tr_A0A2R8VHF1_A0A2R8VHF1_MOUSE__chr2_-1_104214087_104214272_ENSMUST00000156278_REVERSED	|generic|tr_A0A2R8VKG2_A0A2R8VKG2_MOUSE__chr2_-1_104214087_104214272_ENSMUST00000156278_REVERSED	|generic|tr_F6ZGR6_F6ZGR6_MOUSE__chr2_-1_104214087_104214272_ENSMUST00000156278_REVERSED	|generic|tr_D3YZ21_D3YZ21_MOUSE__chr2_-1_104214087_104214272_ENSMUST00000156278_REVERSED|
"""index: 21303, intensity: 3465.0, mobility: 0.978"""	-0.644475	0.375059	0.99871	STIVPLESTARSPSALSSAHHPCM	generic|IP_1035658_TX=10090_REVERSED|
"""index: 15764, intensity: 3804.0, mobility: 0.817"""	-0.644506	0.375059	0.998718	GILALQITFMKRFT	generic|chr5_1_144856941_144857123_ENSMUST00000198524__II_932201_TX=10090_REVERSED	|generic|tr_Q3TIP5_Q3TIP5_MOUSE__chr5_1_144858911_144858958_ENSMUST00000198524__II_932198_REVERSED	|generic|tr_A0A1D5RLL4_A0A1D5RLL4_MOUSE__chr5_1_144858911_144858958_ENSMUST00000198524__II_932221_REVERSED	|generic|tr_E9PWT1_E9PWT1_MOUSE__chr5_1_144858911_144858958_ENSMUST00000198524__II_932221_REVERSED	|generic|sp_Q80YV3_TRRAP_MOUSE__chr5_1_144858911_144858958_ENSMUST00000198524__II_932198_REVERSED	|generic|tr_E9QLK7_E9QLK7_MOUSE__chr5_1_144858911_144858958_ENSMUST00000198524__II_932221_REVERSED	|generic|tr_E9PZA7_E9PZA7_MOUSE__chr5_1_144858911_144858958_ENSMUST00000198524__II_932221_REVERSED	|generic|tr_Q3UH32_Q3UH32_MOUSE__chr5_1_144858911_144858958_ENSMUST00000198524__II_932198_REVERSED	|generic|tr_F7CGG2_F7CGG2_MOUSE__chr5_1_144858911_144858958_ENSMUST00000198524__II_932221_REVERSED|
"""index: 17309, intensity: 3836.0, mobility: 1.081"""	-0.6447	0.375059	0.998768	DPQDLLFSDSFQSFGIFLAPIWTLVVLTKQY	generic|tr_F7AWS1_F7AWS1_MOUSE__II_1107652_REVERSED	|generic|sp_Q3UHH2_S22AN_MOUSE__chr13_-1_34298989_34299135_ENSMUST00000145038__II_1107650_REVERSED|
"""index: 24896, intensity: 4367.0, mobility: 0.921"""	-0.645089	0.375059	0.998868	NKVSLASVFY	generic|IP_1012927_TX=10090_REVERSED|
"""index: 17685, intensity: 5921.0, mobility: 0.861"""	-0.645435	0.375296	0.998957	DVFHTGPCGHSCLSVRDGF	generic|IP_951059_TX=10090_REVERSED|
"""index: 19521, intensity: 6002.0, mobility: 0.848"""	-0.645468	0.375444	0.998966	QGAWIESLRLVCSLKT	generic|IP_1102026_TX=10090_REVERSED|
"""index: 25907, intensity: 4995.0, mobility: 1.123"""	-0.645586	0.375591	0.998996	VECTCEAQKLRWTS	generic|IP_3459305_TX=10090_REVERSED|
"""index: 5807, intensity: 3754.0, mobility: 1.011"""	-0.645651	0.375739	0.999013	QHNRTGLAPKEANVINRHTGR	generic|tr_A0A1B0GSS6_A0A1B0GSS6_MOUSE_REVERSED|
"""index: 28522, intensity: 9470.0, mobility: 1.044"""	-0.645801	0.375945	0.999051	WPLASSLSGKLAGRNKNMLSLMFF	generic|IP_1076974_TX=10090_REVERSED|
"""index: 24695, intensity: 19823.0, mobility: 0.959"""	-0.645876	0.375945	0.99907	PSLTLAPPPPHL	generic|IP_848652_TX=10090_REVERSED|
"""index: 15546, intensity: 5620.0, mobility: 1.167"""	-0.646062	0.376181	0.999118	PISMCRQVVKAIFDDTC	generic|sp_Q925J9_MED1_MOUSE__II_1127706_REVERSED	|generic|sp_Q925J9-2_MED1_MOUSE__II_1127706_REVERSED	|generic|sp_Q925J9-3_MED1_MOUSE__II_1127706_REVERSED	|generic|tr_B1AQH6_B1AQH6_MOUSE__II_1127725_REVERSED	|generic|sp_Q925J9-4_MED1_MOUSE_REVERSED|
"""index: 12547, intensity: 3319.0, mobility: 1.112"""	-0.646087	0.376329	0.999124	LEYKLDEILDKGYLSKYSQCIEQRQKNSRSTILELISEKD	generic|tr_Q99JX6_Q99JX6_MOUSE_REVERSED|
"""index: 6046, intensity: 74130.0, mobility: 0.996"""	-0.64655	0.376565	0.999242	HFEGSGAGASSGMVDRVFEPPARPAWE	generic|sp_Q9CWV6_PKRI1_MOUSE__II_929106_REVERSED|
"""index: 29706, intensity: 5851.0, mobility: 0.972"""	-0.646559	0.376712	0.999244	RNAGIRLSRSH	generic|tr_Q3UL39_Q3UL39_MOUSE__chr6_-1_29571032_29571127_ENSMUST00000170350__II_918815_REVERSED	|generic|chr6_-1_29586023_29586163_ENSMUST00000170350__II_918801_TX=10090_REVERSED	|generic|tr_Q6DI95_Q6DI95_MOUSE__chr6_-1_29551848_29551937_ENSMUST00000170350__II_918815_REVERSED	|generic|sp_Q6P2B1_TNPO3_MOUSE__chr6_-1_29551848_29551937_ENSMUST00000170350__II_918815_REVERSED	|generic|sp_Q6P2B1-2_TNPO3_MOUSE__chr6_-1_29551848_29551937_ENSMUST00000170350__II_918825_REVERSED	|generic|sp_Q6P2B1-3_TNPO3_MOUSE__chr6_-1_29588019_29588096_ENSMUST00000170350_REVERSED|
"""index: 10524, intensity: 4512.0, mobility: 0.835"""	-0.646645	0.376949	0.999266	ETHKDQSARLEQIK	generic|II_859527_TX=10090_REVERSED	|generic|tr_Q6PDB7_Q6PDB7_MOUSE_REVERSED|
"""index: 5989, intensity: 3379.0, mobility: 0.839"""	-0.646654	0.377185	0.999268	QKLGDMLTLLQSVIRREVE	generic|IP_826963_TX=10090_REVERSED	|generic|tr_Q8BNF8_Q8BNF8_MOUSE_REVERSED	|generic|sp_Q01853_TERA_MOUSE_REVERSED|
"""index: 14168, intensity: 4016.0, mobility: 1.175"""	-0.646701	0.377385	0.99928	SRIGEEPKQPYWAHMYSVSMYTLLLSYI	generic|IP_879887_TX=10090_REVERSED|
"""index: 18182, intensity: 3022.0, mobility: 1.009"""	-0.64671	0.377385	0.999282	NEEINQQLQNKELEWRVKENEAAQLQLF	generic|tr_Q80ZL7_Q80ZL7_MOUSE__chr6_1_5113652_5113834_ENSMUST00000176263__II_916148_REVERSED|
"""index: 7542, intensity: 4124.0, mobility: 1.010"""	-0.646732	0.377385	0.999288	WERAVGGYDLGKE	generic|tr_A0A571BDN7_A0A571BDN7_MOUSE__chr9_1_72721338_72721424_ENSMUST00000238368__II_847218_REVERSED	|generic|tr_B2RSC8_B2RSC8_MOUSE__chr9_1_72721338_72721424_ENSMUST00000238368__II_847216_REVERSED	|generic|sp_Q8CFI0_NED4L_MOUSE__chr18_1_65210280_65210339_ENSMUST00000237818_REVERSED	|generic|sp_Q8CFI0-2_NED4L_MOUSE__chr18_1_65210280_65210339_ENSMUST00000237818_REVERSED	|generic|sp_Q8CFI0-3_NED4L_MOUSE__chr18_1_65210280_65210339_ENSMUST00000237818_REVERSED	|generic|tr_A0A494BAG2_A0A494BAG2_MOUSE__chr18_1_65210280_65210339_ENSMUST00000237818_REVERSED	|generic|tr_A0A494BAX0_A0A494BAX0_MOUSE__chr18_1_65210280_65210339_ENSMUST00000237818_REVERSED	|generic|tr_Q3TQK9_Q3TQK9_MOUSE__chr18_1_65210280_65210339_ENSMUST00000237818_REVERSED	|generic|tr_E9PXB7_E9PXB7_MOUSE__chr18_1_65210280_65210339_ENSMUST00000237818_REVERSED	|generic|tr_A0A494B9F0_A0A494B9F0_MOUSE__chr18_1_65210280_65210339_ENSMUST00000237818_REVERSED	|generic|tr_A0A494BAE4_A0A494BAE4_MOUSE__chr18_1_65210280_65210339_ENSMUST00000237818_REVERSED	|generic|tr_A0A494BA39_A0A494BA39_MOUSE__chr18_1_65210280_65210339_ENSMUST00000237818_REVERSED	|generic|tr_Q641N8_Q641N8_MOUSE__chr18_1_65210280_65210339_ENSMUST00000237818_REVERSED	|generic|tr_A0A494B9L5_A0A494B9L5_MOUSE__chr18_1_65210280_65210339_ENSMUST00000237818_REVERSED	|generic|tr_G3X9H8_G3X9H8_MOUSE__chr18_1_65210280_65210339_ENSMUST00000237818_REVERSED	|generic|tr_A0A494B953_A0A494B953_MOUSE__chr18_1_65210280_65210339_ENSMUST00000237818_REVERSED|
"""index: 7684, intensity: 11427.0, mobility: 0.968"""	-0.646927	0.377385	0.999337	VSGRSNTLSPASFSGNSLRASLGTKPSSCP	generic|tr_Q3UU38_Q3UU38_MOUSE__chr17_-1_79012585_79012674_ENSMUST00000130070__II_1064229_REVERSED	|generic|tr_Q5FWX6_Q5FWX6_MOUSE__II_1064239_REVERSED	|generic|sp_Q8K1Y2_KPCD3_MOUSE__II_1064239_REVERSED|
"""index: 16273, intensity: 4222.0, mobility: 0.942"""	-0.647187	0.377385	0.999403	DGKRKGRQLDGMGSGWEKVELLISGWM	generic|IP_3458725_TX=10090_REVERSED|
"""index: 21305, intensity: 5316.0, mobility: 0.917"""	-0.647453	0.377621	0.999469	EESPPQPSPQLCDGRTDLNRGP	generic|tr_D3Z3Y7_D3Z3Y7_MOUSE__II_2559935_REVERSED|
"""index: 20659, intensity: 3856.0, mobility: 0.821"""	-0.647621	0.377678	0.999512	LFEYDQPPIVGGCMVLI	generic|sp_P16332_MUTA_MOUSE_REVERSED	|generic|tr_Q8VED0_Q8VED0_MOUSE_REVERSED|
"""index: 29753, intensity: 5328.0, mobility: 0.986"""	-0.647752	0.377914	0.999544	ACRRPPPGPIDV	generic|tr_Q6PE06_Q6PE06_MOUSE__chr8_-1_121813703_121813741_ENSMUST00000174665__II_860800_REVERSED	|generic|II_860809_TX=10090_REVERSED	|generic|tr_G3UZ63_G3UZ63_MOUSE__chr8_-1_121813703_121813741_ENSMUST00000174665_REVERSED	|generic|sp_Q921I2_KLDC4_MOUSE__chr8_-1_121813703_121813741_ENSMUST00000174665_REVERSED	|generic|tr_G3X961_G3X961_MOUSE__chr8_-1_121813703_121813741_ENSMUST00000174665_REVERSED	|generic|tr_G3UZG5_G3UZG5_MOUSE__chr8_-1_121813703_121813741_ENSMUST00000174665_REVERSED|
"""index: 27097, intensity: 3116.0, mobility: 1.092"""	-0.647783	0.378149	0.999552	FQEQAANLMPEQIDTYMRRLANYGGPISELNSLALDQNRMMEQ	generic|sp_Q9QZM0_UBQL2_MOUSE_REVERSED|
"""index: 7285, intensity: 4152.0, mobility: 0.780"""	-0.647807	0.378385	0.999558	LGGFAQNLV	generic|tr_A0A140LHN4_A0A140LHN4_MOUSE_REVERSED	|generic|tr_Q9JIH0_Q9JIH0_MOUSE_REVERSED	|generic|tr_A2AER4_A2AER4_MOUSE_REVERSED	|generic|tr_A0A140LI17_A0A140LI17_MOUSE__chrX_1_7892824_7892886_ENSMUST00000096514_REVERSED	|generic|tr_Q3U1S3_Q3U1S3_MOUSE_REVERSED	|generic|tr_Q3UIP1_Q3UIP1_MOUSE__chrX_1_7892824_7892886_ENSMUST00000096514_REVERSED|
"""index: 12743, intensity: 4932.0, mobility: 1.005"""	-0.647919	0.378531	0.999586	ISRPLIMRRLHE	generic|sp_Q9JJZ9_CNGB3_MOUSE_REVERSED|
"""index: 9128, intensity: 5911.0, mobility: 0.890"""	-0.647966	0.378766	0.999598	RRMRRGCDERPKRMMSLASCTPLVRA	generic|IP_1037622_TX=10090_REVERSED|
"""index: 7869, intensity: 3921.0, mobility: 0.945"""	-0.648107	0.378913	0.999633	MITIYHLPHCIAVYRDYAMSTLLFS	generic|tr_Q8VGK6_Q8VGK6_MOUSE_REVERSED|
"""index: 14075, intensity: 5004.0, mobility: 0.969"""	-0.648236	0.379148	0.999665	EHSVSRYWSLVFDRIIMQITRNIEQELQREAE	generic|sp_Q6P4T1_SNX19_MOUSE__chr9_1_30463243_30463311_ENSMUST00000216545__II_3506272_REVERSED|
"""index: 7402, intensity: 62958.0, mobility: 0.899"""	-0.648319	0.379383	0.999686	SVGLCWQLSPSTITRLTSALLRQSSSSS	generic|chr14_-1_70310882_70313644_ENSMUST00000068044_REVERSED|
"""index: 12903, intensity: 4037.0, mobility: 0.957"""	-0.648322	0.379497	0.999687	EEEQKLDRQLPPSKLSVKGQAMK	generic|IP_1084667_TX=10090_REVERSED|
"""index: 21327, intensity: 3774.0, mobility: 1.108"""	-0.648399	0.379497	0.999706	QSRPALRDIYSLLQSKAVGPDGMLCIHINGR	generic|tr_Q3UDI8_Q3UDI8_MOUSE__II_928321_REVERSED	|generic|tr_Q3U4T8_Q3U4T8_MOUSE__II_928321_REVERSED	|generic|tr_Q3V122_Q3V122_MOUSE__II_928321_REVERSED	|generic|IP_3487359_TX=10090_REVERSED|
"""index: 13912, intensity: 4875.0, mobility: 1.042"""	-0.648447	0.379732	0.999717	LVILLSTLIVFHVSNQSVYKMYNQVGNQQLYS	generic|tr_Q78GU9_Q78GU9_MOUSE__chr9_-1_53658567_53658626_ENSMUST00000120122__II_850113_REVERSED|
"""index: 22854, intensity: 31564.0, mobility: 1.147"""	-0.648455	0.379967	0.999719	EKFVKPDLDNIDVRNTLRKELQHEFMARF	generic|tr_E0CXI6_E0CXI6_MOUSE__II_978421_REVERSED	|generic|IP_970882_TX=10090_REVERSED|
"""index: 14363, intensity: 3567.0, mobility: 1.058"""	-0.648468	0.380169	0.999723	TEAEVLPFVPLNRFLFKNQYTKSIFCNLM	generic|IP_967111_TX=10090_REVERSED|
"""index: 14250, intensity: 4437.0, mobility: 1.115"""	-0.648492	0.380169	0.999729	ELTNVTRRLDIIDSQYNQLQESSTAVQQ	generic|sp_K1H2_HUMAN__REVERSED|
"""index: 6698, intensity: 8989.0, mobility: 1.049"""	-0.648662	0.380225	0.999771	QMRSLNRWLRDKRGIQFSGPFHNLKQHERISRFGPSKMH	generic|sp_Q80UG8_TTLL4_MOUSE__chr2_1_131937148_131937183_ENSMUST00000091288__II_1036713_REVERSED|
"""index: 14365, intensity: 3660.0, mobility: 1.202"""	-0.648871	0.380282	0.999822	DRTAEAFVGYPIFFMLVSTYIGQAICIFF	generic|sp_P98199_AT8B2_MOUSE__chr3_-1_89946175_89946276_ENSMUST00000163354__II_979079_REVERSED	|generic|tr_E9QAL4_E9QAL4_MOUSE__chr3_-1_89946175_89946276_ENSMUST00000163354__II_979079_REVERSED	|generic|tr_Q69ZR1_Q69ZR1_MOUSE__chr3_-1_89946175_89946276_ENSMUST00000163354__II_979079_REVERSED	|generic|tr_D3YXQ5_D3YXQ5_MOUSE__chr3_-1_89946175_89946276_ENSMUST00000163354_REVERSED|
"""index: 4816, intensity: 4410.0, mobility: 0.874"""	-0.649165	0.380516	0.999895	SLTTAQARTQ	generic|chr11_-1_84818892_84818984_ENSMUST00000018549__IP_1129244_TX=10090_REVERSED|
"""index: 12701, intensity: 5498.0, mobility: 0.908"""	-0.649168	0.380573	0.999895	LVLQHCVKSNMISAYHLPKCIA	generic|tr_Q7TRH4_Q7TRH4_MOUSE__II_3466143_REVERSED	|generic|tr_Q8VFU0_Q8VFU0_MOUSE_REVERSED	|generic|tr_Q7TRH3_Q7TRH3_MOUSE_REVERSED|
"""index: 15437, intensity: 3451.0, mobility: 0.890"""	-0.649305	0.380807	0.999929	TEFEDSNNYD	generic|chr11_1_116978364_116978492_ENSMUST00000126757_REVERSED	|generic|sp_Q765H6_MGT5B_MOUSE__chr11_1_116985016_116985135_ENSMUST00000126757_REVERSED	|generic|sp_Q765H6-2_MGT5B_MOUSE__chr11_1_116985016_116985135_ENSMUST00000126757_REVERSED|
"""index: 7631, intensity: 4302.0, mobility: 1.016"""	-0.64934	0.381042	0.999938	MQTACIVPEGARNCQGIMTKQAQFVK	generic|IP_3494204_TX=10090_REVERSED|
"""index: 14813, intensity: 4966.0, mobility: 1.069"""	-0.64935	0.381187	0.99994	WIVCFLSKPMTDY	generic|IP_833697_TX=10090_REVERSED|
"""index: 31627, intensity: 3139.0, mobility: 1.175"""	-0.649376	0.381298	0.999947	MTRCLLAFSVCVGEWGRQYPTQPFKWGCQAEMPWSTCNMSCHLNTGP	generic|chr4_-1_43568979_43569653_ENSMUST00000030189__IP_964046_TX=10090_REVERSED|
"""index: 18758, intensity: 4927.0, mobility: 1.108"""	-0.649379	0.381298	0.999947	GFLMVGVWEKFYSFASTLWSTFDGLTVPEVRTGNLNLIQIHL	generic|IP_3496778_TX=10090_REVERSED|
"""index: 16674, intensity: 13187.0, mobility: 0.904"""	-0.649706	0.38141	1	QSADLGAVPPAQVMPQLQQQ	generic|sp_P56477_IRF5_MOUSE_REVERSED	|generic|tr_B2CC69_B2CC69_MOUSE_REVERSED|
"""index: 10915, intensity: 7491.0, mobility: 0.946"""	-0.649907	0.38141	1	GIMSIDAGAQLAE	generic|tr_Q80Y52_Q80Y52_MOUSE__IP_972852_REVERSED	|generic|tr_A0PJ91_A0PJ91_MOUSE__IP_972852_REVERSED	|generic|tr_Q3TKA2_Q3TKA2_MOUSE__IP_972852_REVERSED	|generic|IP_972850_TX=10090_REVERSED	|generic|IP_826123_TX=10090_REVERSED	|generic|IP_1120400_TX=10090_REVERSED	|generic|tr_B7ZC50_B7ZC50_MOUSE_REVERSED	|generic|tr_Q3UIF3_Q3UIF3_MOUSE_REVERSED	|generic|tr_Q3TKG0_Q3TKG0_MOUSE_REVERSED	|generic|tr_Q8C2A9_Q8C2A9_MOUSE_REVERSED	|generic|sp_P11499_HS90B_MOUSE_REVERSED	|generic|tr_Q3TKB9_Q3TKB9_MOUSE_REVERSED	|generic|tr_Q8C5U3_Q8C5U3_MOUSE_REVERSED|
"""index: 2374, intensity: 2940.0, mobility: 1.018"""	-0.650326	0.381644	1	QSGLDGPFDTKMM	generic|II_246431_TX=10090_REVERSED	|generic|II_3505047_TX=10090_REVERSED	|generic|tr_A0A1D5RLA9_A0A1D5RLA9_MOUSE_REVERSED	|generic|sp_Q6PD05_ZN821_MOUSE__chr8_1_109724337_109724618_ENSMUST00000212233_REVERSED|
"""index: 6804, intensity: 28513.0, mobility: 0.953"""	-0.65055	0.381754	1	RSTTTFRMFKFKGFGGYVESKTWAL	generic|tr_A0A5F8MPV8_A0A5F8MPV8_MOUSE__II_1029528_REVERSED	|generic|sp_A0A0A6YXX9_CTSEL_MOUSE__II_1029528_REVERSED	|generic|tr_A0A571BGH9_A0A571BGH9_MOUSE__II_1029531_REVERSED|
"""index: 13771, intensity: 2559.0, mobility: 1.234"""	-0.650579	0.381754	1	TQGARWCGQLQVTEWEGAPL	generic|sp_Q9ESK3_CAN10_MOUSE_REVERSED|
"""index: 27954, intensity: 5996.0, mobility: 1.266"""	-0.650727	0.381988	1	QELLGSPLFDQPHLDVLPGTWNSQVFLQLSSVGLLFVLQ	generic|sp_Q8CD92_TTC27_MOUSE__chr17_1_74863349_74863456_ENSMUST00000234705__II_3460524_REVERSED	|generic|tr_A0A3Q4EHV3_A0A3Q4EHV3_MOUSE_REVERSED	|generic|sp_Q8CD92-2_TTC27_MOUSE__chr17_1_74863349_74863456_ENSMUST00000234705_REVERSED|
"""index: 29406, intensity: 4055.0, mobility: 1.007"""	-0.650798	0.382222	1	EHRLSQHSAALI	generic|IP_1024515_TX=10090_REVERSED|
"""index: 5696, intensity: 8859.0, mobility: 1.045"""	-0.650846	0.382456	1	SYGVVLLLTAEMGFGGCNMLKRV	generic|tr_Q8JZR7_Q8JZR7_MOUSE__chr7_1_45174772_45175044_ENSMUST00000210540__II_3458426_REVERSED	|generic|tr_Q7TQH3_Q7TQH3_MOUSE__chr7_1_45174772_45175044_ENSMUST00000210540__II_3458426_REVERSED	|generic|tr_A0A1B0GRU0_A0A1B0GRU0_MOUSE__chr7_1_45174772_45175044_ENSMUST00000210540__II_3458426_REVERSED	|generic|sp_Q3TXX4_VGLU1_MOUSE__chr7_1_45174772_45175044_ENSMUST00000210540__II_3458426_REVERSED|
"""index: 11382, intensity: 3453.0, mobility: 0.819"""	-0.65096	0.382601	1	SSLVSMCMFLFKWR	generic|IP_3454320_TX=10090_REVERSED|
"""index: 19886, intensity: 4542.0, mobility: 0.890"""	-0.651125	0.382745	1	LMHVVRARR	generic|tr_E9Q468_E9Q468_MOUSE_REVERSED|
"""index: 2383, intensity: 2529.0, mobility: 0.967"""	-0.65135	0.382889	1	VVDEESDKLAE	generic|tr_Q7TND9_Q7TND9_MOUSE_REVERSED	|generic|sp_P53395_ODB2_MOUSE_REVERSED|
"""index: 21966, intensity: 2521.0, mobility: 0.974"""	-0.651466	0.383123	1	LTNLFMSMFAHEPLRSPLLKVHSCTIQKG	generic|sp_Q99M96-4_ST7_MOUSE__chr6_1_17844938_17844967_ENSMUST00000125673__II_915490_REVERSED	|generic|sp_Q99M96-5_ST7_MOUSE__chr6_1_17844938_17844967_ENSMUST00000125673__II_915455_REVERSED|
"""index: 3155, intensity: 2887.0, mobility: 0.793"""	-0.651508	0.383357	1	SPPLPSFN	generic|tr_J3QNM3_J3QNM3_MOUSE__chr1_-1_181930674_181930754_ENSMUST00000195840__II_1028819_REVERSED	|generic|tr_E9QLZ9_E9QLZ9_MOUSE__chr1_-1_181930674_181930754_ENSMUST00000195840__II_1028819_REVERSED	|generic|tr_E9QKQ9_E9QKQ9_MOUSE__chr1_-1_181930674_181930754_ENSMUST00000195840__II_1028819_REVERSED	|generic|tr_A0A0A6YW06_A0A0A6YW06_MOUSE__chr1_-1_181930674_181930754_ENSMUST00000195840__II_1028819_REVERSED	|generic|sp_Q03173_ENAH_MOUSE__chr1_-1_181930674_181930754_ENSMUST00000195840__II_1028819_REVERSED	|generic|sp_Q03173-4_ENAH_MOUSE__chr1_-1_181930674_181930754_ENSMUST00000195840__II_1028819_REVERSED	|generic|sp_Q03173-5_ENAH_MOUSE__chr1_-1_181930674_181930754_ENSMUST00000195840__II_1028819_REVERSED|
"""index: 18421, intensity: 6500.0, mobility: 0.774"""	-0.65151	0.383411	1	LIGSEMMSF	generic|tr_Q8VGX6_Q8VGX6_MOUSE__II_3458984_REVERSED	|generic|tr_A0PK48_A0PK48_MOUSE_REVERSED|
"""index: 23717, intensity: 5294.0, mobility: 1.088"""	-0.651757	0.383574	1	YNRVWEGRAAWSMMKVVEVARGKLPIQKKK	generic|IP_942480_TX=10090_REVERSED|
"""index: 9706, intensity: 34588.0, mobility: 0.889"""	-0.651772	0.383574	1	ASYKVGCLTCEPKTGDTGSQNIMFPKGINIK	generic|sp_Q9JJN2_ZFHX4_MOUSE_REVERSED	|generic|tr_E9Q5A7_E9Q5A7_MOUSE_REVERSED	|generic|tr_H3BLK8_H3BLK8_MOUSE_REVERSED|
"""index: 25188, intensity: 3543.0, mobility: 1.081"""	-0.652034	0.383574	1	FEKSGERRHPGLMRWPSSVLLCWSMNMV	generic|IP_1078955_TX=10090_REVERSED|
"""index: 4896, intensity: 3965.0, mobility: 0.790"""	-0.652453	0.383629	1	EAAMLQVKDRQEK	generic|II_963116_TX=10090_REVERSED	|generic|tr_A0A0U1RPJ4_A0A0U1RPJ4_MOUSE_REVERSED	|generic|tr_A0A0X1KG60_A0A0X1KG60_MOUSE_REVERSED	|generic|sp_Q5DTM8_BRE1A_MOUSE_REVERSED	|generic|sp_Q5DTM8-2_BRE1A_MOUSE_REVERSED	|generic|sp_Q3U319_BRE1B_MOUSE_REVERSED|
"""index: 31678, intensity: 10938.0, mobility: 1.153"""	-0.652538	0.383772	1	RELNVQVPQTKPLPLSYLETSNRTMLTVKLFTFVKFYLLK	generic|IP_992140_TX=10090_REVERSED|
"""index: 8383, intensity: 23987.0, mobility: 1.129"""	-0.652581	0.384006	1	EKQQQRRREEEQRKLRERERIMREQDREYDRDRDR	generic|tr_F6Q8N5_F6Q8N5_MOUSE_REVERSED	|generic|tr_Q80UI8_Q80UI8_MOUSE_REVERSED	|generic|tr_Q3ULL6_Q3ULL6_MOUSE_REVERSED|
"""index: 5788, intensity: 3175.0, mobility: 0.829"""	-0.652607	0.384239	1	VMRYPFKHLLVEH	generic|sp_Q8CFD4_SNX8_MOUSE__II_933171_REVERSED	|generic|tr_Q3U0I9_Q3U0I9_MOUSE__II_933171_REVERSED	|generic|tr_Q3TT02_Q3TT02_MOUSE_REVERSED	|generic|tr_A0A0G2JDJ6_A0A0G2JDJ6_MOUSE_REVERSED	|generic|tr_A0A0G2JEQ9_A0A0G2JEQ9_MOUSE_REVERSED|
"""index: 24997, intensity: 3346.0, mobility: 0.966"""	-0.652627	0.384472	1	NVLMDNLCIAI	generic|IP_1112337_TX=10090_REVERSED|
"""index: 5971, intensity: 7082.0, mobility: 0.932"""	-0.652746	0.384669	1	KALVSLETGGGSQIERDSESSGRQ	generic|II_987185_TX=10090_REVERSED	|generic|tr_A0A0A6YWF8_A0A0A6YWF8_MOUSE_REVERSED	|generic|tr_Q3U390_Q3U390_MOUSE_REVERSED	|generic|tr_A0A0A6YXN8_A0A0A6YXN8_MOUSE_REVERSED|
"""index: 4207, intensity: 4476.0, mobility: 0.940"""	-0.652827	0.384669	1	DFNQTSEQISN	generic|tr_A0A494BB99_A0A494BB99_MOUSE__II_1048287_REVERSED	|generic|tr_A0A494BAF3_A0A494BAF3_MOUSE__II_1048285_REVERSED	|generic|sp_E9Q7R9_CFA43_MOUSE__II_1048287_REVERSED	|generic|tr_Q3B7X8_Q3B7X8_MOUSE_REVERSED|
"""index: 21750, intensity: 4653.0, mobility: 1.153"""	-0.652898	0.384812	1	PQFWSHYFTDRSYLNVHKSTDHGHTFIQK	generic|IP_1062666_TX=10090_REVERSED|
"""index: 17541, intensity: 3532.0, mobility: 1.159"""	-0.652975	0.385045	1	EEVKLLQMYAGKTCRGASVTFQLGFLANLLTSKGSSQLGLV	generic|IP_870666_TX=10090_REVERSED	|generic|sp_Q80SU7_GVIN1_MOUSE_REVERSED	|generic|tr_L7N451_L7N451_MOUSE_REVERSED|
"""index: 14339, intensity: 3950.0, mobility: 1.167"""	-0.653325	0.385189	1	EVEKAVDCGKFLYLAYTN	generic|IP_1028333_TX=10090_REVERSED|
"""index: 28210, intensity: 22076.0, mobility: 1.103"""	-0.653432	0.385422	1	PTAAVPENPIPSCPAAAESTTFAMNPYLPPVV	generic|sp_Q9JHE4_G3ST1_MOUSE__II_1140159_REVERSED|
"""index: 16176, intensity: 8305.0, mobility: 0.977"""	-0.65346	0.385654	1	NKTWIGVVRPDEVIEVPRNSSMALSFHQGDYRY	generic|II_931487_TX=10090_REVERSED	|generic|sp_Q8CFT2_SET1B_MOUSE__chr5_1_123144210_123144356_ENSMUST00000100731_REVERSED	|generic|sp_Q8CFT2-2_SET1B_MOUSE__chr5_1_123144210_123144356_ENSMUST00000100731_REVERSED	|generic|tr_Q3URP1_Q3URP1_MOUSE__chr5_1_123144210_123144356_ENSMUST00000100731_REVERSED|
"""index: 14141, intensity: 4828.0, mobility: 0.846"""	-0.653603	0.385887	1	SLSTAKEKPCLLISVNQLFIEKR	generic|chr18_1_34315187_34315276_ENSMUST00000079362__IP_1056787_TX=10090_REVERSED|
"""index: 18642, intensity: 3361.0, mobility: 1.001"""	-0.653656	0.38612	1	RSARSGETEPEPR	generic|tr_A0A1L1SUD9_A0A1L1SUD9_MOUSE_REVERSED	|generic|tr_A0A2I3BPI0_A0A2I3BPI0_MOUSE_REVERSED|
"""index: 20467, intensity: 12786.0, mobility: 0.945"""	-0.653661	0.386353	1	SRDVPIPVRR	generic|II_1008605_TX=10090_REVERSED	|generic|sp_Q64521_GPDM_MOUSE_REVERSED	|generic|tr_A2AQR0_A2AQR0_MOUSE_REVERSED|
"""index: 2831, intensity: 2518.0, mobility: 0.904"""	-0.653671	0.386586	1	CLFTQRSKVE	generic|chr1_-1_152866607_152866705_ENSMUST00000073441__IP_1041474_TX=10090_REVERSED|
"""index: 1904, intensity: 4665.0, mobility: 0.804"""	-0.653782	0.386691	1	AQLTEEQPNKLE	generic|sp_P47750_TSHR_MOUSE_REVERSED|
"""index: 12813, intensity: 3217.0, mobility: 0.897"""	-0.653913	0.386691	1	PTMFDKDVLYHLIQYVANYKT	generic|sp_Q3TDN0_DISP1_MOUSE_REVERSED|
"""index: 1008, intensity: 2512.0, mobility: 0.773"""	-0.654111	0.386797	1	RSSLEEELGSLVR	generic|IP_2431830_TX=10090_REVERSED|
"""index: 8296, intensity: 3987.0, mobility: 1.319"""	-0.654334	0.386797	1	EMERYSLQHFKLNQKWMDAKIRRAKKGDAWLMQIGKMF	generic|sp_Q924L1_LTMD1_MOUSE__chr15_1_100469130_100469249_ENSMUST00000230294__II_3483181_REVERSED|
"""index: 13465, intensity: 3508.0, mobility: 1.121"""	-0.65438	0.387029	1	MAAVSTVQIKQLTEKLQDVEVRYEDLQCEL	generic|tr_A0A0R4J1P5_A0A0R4J1P5_MOUSE__II_885176_REVERSED	|generic|sp_Q3V096_ANR42_MOUSE_REVERSED|
"""index: 20950, intensity: 4427.0, mobility: 0.930"""	-0.65438	0.387082	1	NGFLTLVIFYISFVMGGQVGGQSK	generic|tr_Q8R5M6_Q8R5M6_MOUSE__chr8_1_84462743_84462829_ENSMUST00000135382__II_862337_REVERSED	|generic|tr_Q8R5M7_Q8R5M7_MOUSE__chr8_1_84462743_84462829_ENSMUST00000135382__II_862337_REVERSED	|generic|tr_A0A571BET0_A0A571BET0_MOUSE__chr8_1_84462743_84462829_ENSMUST00000135382__II_862337_REVERSED	|generic|tr_Q3UHA5_Q3UHA5_MOUSE__chr8_1_84462743_84462829_ENSMUST00000135382__II_862337_REVERSED	|generic|sp_P97445_CAC1A_MOUSE__chr8_1_84462743_84462829_ENSMUST00000135382__II_862337_REVERSED	|generic|tr_Q3UHN4_Q3UHN4_MOUSE__chr8_1_84462743_84462829_ENSMUST00000135382__II_862337_REVERSED	|generic|tr_E9Q1R5_E9Q1R5_MOUSE__chr8_1_84462743_84462829_ENSMUST00000135382__II_862337_REVERSED	|generic|tr_A0A1L1SQZ2_A0A1L1SQZ2_MOUSE__chr8_1_84462743_84462829_ENSMUST00000135382__II_3453447_REVERSED|
"""index: 7400, intensity: 27392.0, mobility: 1.085"""	-0.65452	0.387134	1	KFSDAQQEKAHKDKATKFESFFEEEYERIAEISESSNGKGTVV	generic|tr_Q80TX7_Q80TX7_MOUSE__chr16_1_29616666_29616695_ENSMUST00000160475_REVERSED|
"""index: 5848, intensity: 7350.0, mobility: 1.021"""	-0.654644	0.387366	1	EKRDLGLGDSVLAGVMEKEKKVLVPPGNTTATIFSGAPMQSYNAGA	generic|tr_Q8K0T3_Q8K0T3_MOUSE__chr11_-1_69344351_69345190_ENSMUST00000238797__II_1134047_REVERSED	|generic|tr_Q7TML9_Q7TML9_MOUSE__chr11_-1_69344351_69345190_ENSMUST00000238797__II_1134047_REVERSED	|generic|tr_B1AR17_B1AR17_MOUSE__chr11_-1_69344351_69345190_ENSMUST00000238797__II_1134047_REVERSED	|generic|tr_E9Q614_E9Q614_MOUSE__chr11_-1_69344351_69345190_ENSMUST00000238797__II_1134047_REVERSED|
"""index: 26982, intensity: 5185.0, mobility: 0.911"""	-0.654714	0.387509	1	EVNEKDLGPSHQSTALSTMS	generic|tr_Q8BQG3_Q8BQG3_MOUSE__chr11_1_79565995_79566024_ENSMUST00000146699__II_1130077_REVERSED	|generic|tr_Q5SYH9_Q5SYH9_MOUSE__chr11_1_79547685_79547888_ENSMUST00000146699__II_1130077_REVERSED	|generic|tr_Q8CCE8_Q8CCE8_MOUSE__chr11_1_79547685_79547888_ENSMUST00000146699_REVERSED	|generic|sp_Q04690_NF1_MOUSE__chr11_1_79547685_79547888_ENSMUST00000146699_REVERSED	|generic|sp_Q04690-2_NF1_MOUSE__chr11_1_79547685_79547888_ENSMUST00000146699_REVERSED|
"""index: 20763, intensity: 2745.0, mobility: 1.130"""	-0.654795	0.387741	1	RFAGVIYDQAAIRDSSLQEHGMMFQLNDI	generic|sp_Q8CIW5_PEO1_MOUSE_REVERSED	|generic|sp_Q8CIW5-2_PEO1_MOUSE_REVERSED	|generic|tr_A0A494B8Y2_A0A494B8Y2_MOUSE_REVERSED	|generic|tr_Q3V303_Q3V303_MOUSE_REVERSED|
"""index: 13170, intensity: 4961.0, mobility: 1.221"""	-0.654898	0.387793	1	LIEPTMQIRRKLYKDVIVVMYYKHQTVKQVLCDVAYTRKHTWPLW	generic|IP_3462324_TX=10090_REVERSED|
"""index: 15301, intensity: 4186.0, mobility: 0.966"""	-0.655209	0.387935	1	LSVMDQFVSLF	generic|IP_1115762_TX=10090_REVERSED|
"""index: 19249, intensity: 3107.0, mobility: 1.029"""	-0.655241	0.388077	1	WLRGGAGLGKMLESYFSSLGGIS	generic|sp_Q9JI39_ABCBA_MOUSE_REVERSED|
"""index: 8171, intensity: 9331.0, mobility: 1.155"""	-0.655301	0.388219	1	IFYRIYFSSVWAIDMWYKRLYMVQMSQLNFYVPMLFP	generic|sp_Q0VAX3_FS2P1_MOUSE_REVERSED|
"""index: 11936, intensity: 2551.0, mobility: 0.966"""	-0.655522	0.388451	1	LEVNNMQGIRFLASHSQRAGPGA	generic|tr_Q6RUT9_Q6RUT9_MOUSE__chr17_1_25160445_25160531_ENSMUST00000233633__II_3453169_REVERSED	|generic|tr_A0A3B2W4I8_A0A3B2W4I8_MOUSE_REVERSED	|generic|tr_F6SUM2_F6SUM2_MOUSE__chr17_1_25160445_25160531_ENSMUST00000233633_REVERSED|
"""index: 4700, intensity: 13070.0, mobility: 0.872"""	-0.655698	0.388683	1	ETVLQMKCF	generic|IP_969511_TX=10090_REVERSED|
"""index: 13018, intensity: 3962.0, mobility: 1.104"""	-0.655702	0.38885	1	FKDNVFSYMLLREEIFKKWEPKEVQLDRYNDNSVIIGDSDFA	generic|tr_G3X9I7_G3X9I7_MOUSE__II_832292_REVERSED|
"""index: 4599, intensity: 2521.0, mobility: 1.102"""	-0.655779	0.38885	1	NELLKQQARQKTE	generic|tr_Q7TQF4_Q7TQF4_MOUSE__chr8_-1_46033742_46033822_ENSMUST00000177186__II_864120_REVERSED	|generic|tr_E9Q1K0_E9Q1K0_MOUSE__chr8_-1_46033742_46033822_ENSMUST00000177186_REVERSED	|generic|sp_Q3ZT31_SNX25_MOUSE__chr8_-1_46033742_46033822_ENSMUST00000177186_REVERSED|
"""index: 9354, intensity: 3094.0, mobility: 0.909"""	-0.655824	0.38885	1	TLRFSFHTMLFLIYMLQF	generic|IP_1141271_TX=10090_REVERSED|
"""index: 2980, intensity: 2667.0, mobility: 0.806"""	-0.656034	0.38885	1	CLLAHAMPT	generic|IP_897919_TX=10090_REVERSED|
"""index: 14199, intensity: 2900.0, mobility: 0.799"""	-0.65626	0.38885	1	RLGVEVRG	generic|IP_1015158_TX=10090_REVERSED|
"""index: 19516, intensity: 2979.0, mobility: 1.146"""	-0.656754	0.389082	1	TTFRDPFGATPLSKQSR	generic|IP_904540_TX=10090_REVERSED|
"""index: 11467, intensity: 6171.0, mobility: 0.984"""	-0.656767	0.389223	1	WPTVAPTAAAAAAAAAAAAGAGTRATAAATTATAAALGAER	generic|chr12_1_105453993_105487614_ENSMUST00000178224_REVERSED|
"""index: 6570, intensity: 27178.0, mobility: 1.066"""	-0.656866	0.389454	1	GIRLLPHERADRF	generic|tr_A0A494B870_A0A494B870_MOUSE_REVERSED|
"""index: 11067, intensity: 4651.0, mobility: 1.042"""	-0.656885	0.38953	1	RESTLNRLMKPVIVSSYFADMFSLYRLFFYMPTRLHADSSI	generic|tr_A0A286YDM5_A0A286YDM5_MOUSE_REVERSED|
"""index: 30763, intensity: 3524.0, mobility: 1.200"""	-0.656937	0.38953	1	ARPPQLDR	generic|chr17_-1_10318728_10318889_ENSMUST00000233645_REVERSED|
"""index: 26804, intensity: 6917.0, mobility: 1.052"""	-0.657027	0.38953	1	LRMAPYFSDTVDKRNKHLADHFKRWSDLFEKFHRIK	generic|sp_Q8BTF7_DNLI4_MOUSE_REVERSED|
"""index: 18650, intensity: 5004.0, mobility: 0.927"""	-0.657243	0.38953	1	SHIPSPRRR	generic|IP_991851_TX=10090_REVERSED|
"""index: 14867, intensity: 3184.0, mobility: 1.144"""	-0.657302	0.38953	1	FQIQMRLEHTITEAATIQAGSPPFSVWL	generic|IP_1020331_TX=10090_REVERSED|
"""index: 23555, intensity: 3432.0, mobility: 0.937"""	-0.65755	0.38976	1	LHRSRPSGRR	generic|IP_3478117_TX=10090_REVERSED|
"""index: 4273, intensity: 9943.0, mobility: 0.920"""	-0.657598	0.389991	1	ALAPWCAEKYT	generic|IP_933498_TX=10090_REVERSED|
"""index: 11338, intensity: 4101.0, mobility: 1.172"""	-0.657629	0.390221	1	PTMKQSSSPLSNR	generic|sp_O55082_PTN20_MOUSE__II_3493174_REVERSED	|generic|tr_A0A2I3BQP0_A0A2I3BQP0_MOUSE_REVERSED	|generic|sp_O55082-2_PTN20_MOUSE_REVERSED|
"""index: 21615, intensity: 3783.0, mobility: 1.161"""	-0.657664	0.390362	1	EELPDRTLGLQSVIYR	generic|tr_B1AST7_B1AST7_MOUSE__II_957693_REVERSED	|generic|tr_E9Q1Q1_E9Q1Q1_MOUSE__II_957693_REVERSED	|generic|tr_A0A668KLF8_A0A668KLF8_MOUSE_REVERSED	|generic|sp_Q60592_MAST2_MOUSE_REVERSED	|generic|tr_E9QLW6_E9QLW6_MOUSE_REVERSED	|generic|tr_B1AST8_B1AST8_MOUSE_REVERSED	|generic|tr_A0A668KL31_A0A668KL31_MOUSE_REVERSED|
"""index: 11492, intensity: 5779.0, mobility: 0.913"""	-0.657717	0.390593	1	WYTDDQKRK	generic|IP_1046550_TX=10090_REVERSED|
[truncated: 2,167,471 more chars]
