# Supplementary material for: Ion Mobility Coupled to a Time-of-Flight Mass Analyzer Combined With Fragment Intensity Predictions Improves Identification of Classical Bioactive Peptides and Small Open Reading Frame-Encoded Peptides
Source: Front Cell Dev Biol. 2021 Sep 17;9:720570. doi: 10.3389/fcell.2021.720570 (PMC8484717; doi:10.3389/fcell.2021.720570)
Supplement: Supplementary Data Sheet 1–5 — MS2ReScore output. [file Data_Sheet_1.ZIP › sORFs_P1_brain_a_1_1_1104.msgf_searchenginefeatures.pout_dec]

PSMId	score	q-value	posterior_error_prob	peptide	proteinIds
"""index: 2573, intensity: 3127.0, mobility: 0.769"""	0.33287	0.00142857	0.0145458	PGPPPPPPP	generic|chr13_1_46669632_46669853_ENSMUST00000099547__IP_1106985_TX=10090_REVERSED	|generic|sp_Q80UV9_TAF1_MOUSE__chrX_1_101562127_101562291_ENSMUST00000143908__II_831688_REVERSED	|generic|sp_Q80UV9-3_TAF1_MOUSE__chrX_1_101562127_101562291_ENSMUST00000143908__II_831688_REVERSED	|generic|tr_Q3TXX8_Q3TXX8_MOUSE__II_915139_REVERSED	|generic|tr_Q3UQ99_Q3UQ99_MOUSE__II_915139_REVERSED	|generic|tr_Q3UGK7_Q3UGK7_MOUSE__II_915139_REVERSED	|generic|tr_Q7TPN5_Q7TPN5_MOUSE__II_915139_REVERSED	|generic|tr_Q3T9Z7_Q3T9Z7_MOUSE__II_954851_REVERSED	|generic|tr_D3Z139_D3Z139_MOUSE__II_859065_REVERSED	|generic|sp_Q8BH43_WASF2_MOUSE__II_954851_REVERSED	|generic|sp_Q3UR85_MYRF_MOUSE__chr19_-1_10223113_10223235_ENSMUST00000190922__II_1049632	|generic|sp_Q3UR85-2_MYRF_MOUSE__chr19_-1_10223113_10223235_ENSMUST00000190922__II_1049632	|generic|sp_Q3UR85-3_MYRF_MOUSE__chr19_-1_10223113_10223235_ENSMUST00000190922__II_1049643	|generic|sp_Q14AX6_CDK12_MOUSE__chr13_-1_17739087_17739164_ENSMUST00000222359__II_1127685	|generic|sp_Q14AX6-3_CDK12_MOUSE__chr13_-1_17739087_17739164_ENSMUST00000222359__II_1127685	|generic|tr_B1Q2W7_B1Q2W7_MOUSE__chrX_1_101562127_101562291_ENSMUST00000143908__II_831688_REVERSED	|generic|sp_Q8K0G8_ESRP2_MOUSE__II_859065_REVERSED	|generic|tr_Q3TH23_Q3TH23_MOUSE__II_859065_REVERSED	|generic|tr_D3YZK4_D3YZK4_MOUSE__chrX_1_101562127_101562291_ENSMUST00000143908__II_831688_REVERSED	|generic|sp_Q8VHQ2_SOCS7_MOUSE_REVERSED	|generic|tr_D3Z0K7_D3Z0K7_MOUSE_REVERSED	|generic|tr_Q3U3E7_Q3U3E7_MOUSE_REVERSED	|generic|tr_A0A1B0GRU3_A0A1B0GRU3_MOUSE_REVERSED	|generic|tr_Q8BKZ3_Q8BKZ3_MOUSE_REVERSED	|generic|tr_S4R1B9_S4R1B9_MOUSE__chrX_1_101562127_101562291_ENSMUST00000143908_REVERSED	|generic|tr_E9Q2D0_E9Q2D0_MOUSE_REVERSED	|generic|tr_A0A286YCS6_A0A286YCS6_MOUSE_REVERSED	|generic|tr_C9K0Z8_C9K0Z8_MOUSE__chr7_1_30415650_30415679_ENSMUST00000207982	|generic|sp_Q3UG20_KMT2E_MOUSE__chr13_-1_43303268_43303297_ENSMUST00000055341_REVERSED	|generic|sp_Q3UG20-2_KMT2E_MOUSE__chr13_-1_43303268_43303297_ENSMUST00000055341_REVERSED	|generic|sp_P0C7L0_WIPF3_MOUSE_REVERSED	|generic|sp_P0C7L0-2_WIPF3_MOUSE_REVERSED	|generic|sp_Q6PEV3_WIPF2_MOUSE_REVERSED	|generic|sp_Q9CYT6_CAP2_MOUSE_REVERSED	|generic|tr_D3Z5R4_D3Z5R4_MOUSE_REVERSED	|generic|tr_Q6P9T5_Q6P9T5_MOUSE	|generic|tr_Q80VV6_Q80VV6_MOUSE_REVERSED	|generic|tr_Q05BD7_Q05BD7_MOUSE	|generic|tr_Q05BD7_Q05BD7_MOUSE_REVERSED	|generic|tr_D3YTR7_D3YTR7_MOUSE_REVERSED	|generic|tr_E9Q8K8_E9Q8K8_MOUSE_REVERSED	|generic|sp_Q6ZPZ3_ZC3H4_MOUSE_REVERSED	|generic|sp_Q6ZPZ3-2_ZC3H4_MOUSE_REVERSED	|generic|sp_O88703_HCN2_MOUSE__chr7_1_30415650_30415679_ENSMUST00000207982	|generic|sp_Q76LL6_FHOD3_MOUSE__chr18_1_24754234_24754329_ENSMUST00000234462	|generic|sp_Q76LL6-2_FHOD3_MOUSE__chr18_1_24754234_24754329_ENSMUST00000234462	|generic|sp_Q76LL6-4_FHOD3_MOUSE__chr18_1_24754234_24754329_ENSMUST00000234462	|generic|sp_Q9DBD5_PELP1_MOUSE	|generic|tr_Q8BZD7_Q8BZD7_MOUSE_REVERSED	|generic|sp_Q80Z10_ASTN2_MOUSE	|generic|sp_Q80Z10-2_ASTN2_MOUSE	|generic|tr_Q8CHD5_Q8CHD5_MOUSE__chr19_1_45518810_45518923_ENSMUST00000225662_REVERSED	|generic|sp_P10284_HXB4_MOUSE	|generic|sp_Q80Z10-3_ASTN2_MOUSE	|generic|tr_A0A571BEJ5_A0A571BEJ5_MOUSE	|generic|tr_A0A571BEJ5_A0A571BEJ5_MOUSE_REVERSED	|generic|sp_D7PDD4_G6B_MOUSE_REVERSED|
"""index: 5934, intensity: 2671.0, mobility: 1.249"""	0.267975	0.00168634	0.0227071	PEPEPEPEPEPEPEPEPEPEQ	generic|tr_Q91WA8_Q91WA8_MOUSE__II_861066_REVERSED	|generic|tr_A0A1D5RLZ4_A0A1D5RLZ4_MOUSE_REVERSED	|generic|sp_Q9D1X0_NOL3_MOUSE_REVERSED	|generic|tr_Q8R2S3_Q8R2S3_MOUSE_REVERSED	|generic|tr_E1AZ71_E1AZ71_MOUSE_REVERSED	|generic|tr_A0A1D5RLJ2_A0A1D5RLJ2_MOUSE_REVERSED	|generic|tr_A0A1D5RLA7_A0A1D5RLA7_MOUSE_REVERSED	|generic|tr_Q8C550_Q8C550_MOUSE_REVERSED|
"""index: 2541, intensity: 3390.0, mobility: 0.851"""	0.139168	0.00222717	0.0543938	TLPTETKFLSEMRIH	generic|sp_Q8BLG2_LPAR4_MOUSE_REVERSED	|generic|tr_Q80UD5_Q80UD5_MOUSE_REVERSED|
"""index: 2802, intensity: 3506.0, mobility: 0.817"""	0.133859	0.00266383	0.0563606	QEGPPPPPP	generic|sp_Q61091_FZD8_MOUSE_REVERSED|
"""index: 8798, intensity: 3881.0, mobility: 0.824"""	0.106917	0.00317125	0.0674339	KKISLGSSR	generic|IP_1114449_TX=10090_REVERSED|
"""index: 1077, intensity: 3451.0, mobility: 0.809"""	0.104121	0.00358607	0.0686947	LSSYMLSVFKPCQISK	generic|IP_838420_TX=10090_REVERSED|
"""index: 8782, intensity: 7199.0, mobility: 0.843"""	0.0724503	0.00408789	0.084613	EASDLRAKVAELSDEK	generic|sp_Q922J3_CLIP1_MOUSE__chr5_-1_123590789_123590845_ENSMUST00000125340__II_931266_REVERSED	|generic|sp_Q922J3-2_CLIP1_MOUSE__chr5_-1_123590789_123590845_ENSMUST00000125340__II_931266_REVERSED	|generic|tr_D3Z2Z1_D3Z2Z1_MOUSE__chr5_-1_123590789_123590845_ENSMUST00000125340__II_931266_REVERSED	|generic|tr_F6RCU2_F6RCU2_MOUSE__chr5_-1_123590789_123590845_ENSMUST00000125340__II_931276_REVERSED	|generic|tr_F8WIA1_F8WIA1_MOUSE__chr5_-1_123590789_123590845_ENSMUST00000125340__II_931266_REVERSED	|generic|tr_Q8C0S5_Q8C0S5_MOUSE__chr5_-1_123641774_123641875_ENSMUST00000144121_REVERSED	|generic|tr_D3Z3M7_D3Z3M7_MOUSE__chr5_-1_123590789_123590845_ENSMUST00000125340_REVERSED|
"""index: 22278, intensity: 25572.0, mobility: 0.977"""	0.07103	0.0045895	0.0854019	SFLVWRGRR	generic|chr13_1_97097665_97097703_ENSMUST00000169863_REVERSED|
"""index: 16761, intensity: 4269.0, mobility: 0.963"""	0.0701016	0.00509165	0.0859213	KEDAMQTDPIEYRNNLLALLE	generic|sp_Q6NXK8_ASIC1_MOUSE__chr15_1_99697447_99697596_ENSMUST00000228610__II_3485740_REVERSED|
"""index: 10954, intensity: 2741.0, mobility: 1.223"""	0.0686086	0.0053816	0.0867627	SIKVHSVMNWTWLHVLHTSKFFVFCFLVFCFSEKTRTNR	generic|IP_1047579_TX=10090_REVERSED|
"""index: 8426, intensity: 7821.0, mobility: 0.883"""	0.0426128	0.00582242	0.102688	EQLGLVSPTMCRKPSALVMLHGGLAAAATSYL	generic|sp_Q8VC26_TLCD2_MOUSE__II_1135123_REVERSED|
"""index: 12778, intensity: 5029.0, mobility: 1.080"""	0.0351227	0.00628931	0.10775	GPAPAPAPAPAPAPAPAPAPAPAAAPAPTSAAGGPVASGVSAAPVSAA	generic|sp_Q99PP7_TRI33_MOUSE__chr3_1_103339303_103339347_ENSMUST00000198706__II_981001_REVERSED	|generic|sp_Q99PP7-2_TRI33_MOUSE__chr3_1_103339303_103339347_ENSMUST00000198706_REVERSED|
"""index: 1384, intensity: 3565.0, mobility: 0.825"""	0.0331439	0.00669856	0.109124	LLAPPLRCE	generic|IP_1073212_TX=10090_REVERSED|
"""index: 4644, intensity: 11922.0, mobility: 0.876"""	0.0228774	0.00717017	0.116514	ESINLDLSHS	generic|sp_Q3U827_RN180_MOUSE_REVERSED	|generic|sp_Q3U827-2_RN180_MOUSE_REVERSED	|generic|sp_Q3U827-3_RN180_MOUSE_REVERSED	|generic|sp_Q3U827-4_RN180_MOUSE_REVERSED	|generic|tr_A0A286YCL6_A0A286YCL6_MOUSE_REVERSED|
"""index: 997, intensity: 2801.0, mobility: 0.982"""	0.0218213	0.00764818	0.117299	GQNEQLLEEPMK	generic|IP_1099960_TX=10090_REVERSED|
"""index: 20150, intensity: 2726.0, mobility: 1.125"""	0.0215755	0.00799248	0.117483	AKEQMRASVPELTERA	generic|tr_B4YB44_B4YB44_MOUSE_REVERSED|
"""index: 31079, intensity: 29194.0, mobility: 1.279"""	0.00659976	0.00835267	0.129153	LRLIAALLRLGVVL	generic|chr1_1_74332636_74347390_ENSMUST00000087225_REVERSED|
"""index: 6750, intensity: 8765.0, mobility: 1.044"""	-0.000179311	0.00881262	0.134766	YPVCRFAVGLGDREPLPPVKEM	generic|IP_1098364_TX=10090_REVERSED|
"""index: 1702, intensity: 4207.0, mobility: 0.889"""	-0.000300087	0.00927214	0.134868	GSLGLETEPVW	generic|IP_1130177_TX=10090_REVERSED|
"""index: 17962, intensity: 4677.0, mobility: 0.841"""	-0.000838283	0.00961098	0.135323	EPPAPTPGLLPAQSQFTHD	generic|tr_A0A0A0MQD9_A0A0A0MQD9_MOUSE_REVERSED|
"""index: 11076, intensity: 3870.0, mobility: 0.820"""	-0.0139113	0.0100091	0.146797	HPHCGPSAEGRTVPGGGGRWLM	generic|chr6_-1_85348002_85348082_ENSMUST00000060837_REVERSED|
"""index: 18894, intensity: 5886.0, mobility: 1.065"""	-0.0194487	0.0104214	0.151906	NIYFTTKCKIDNGLKLSELINALLNDGESLIMMIHIFTLQSS	generic|tr_Q8R2C8_Q8R2C8_MOUSE_REVERSED|
"""index: 2027, intensity: 3655.0, mobility: 0.936"""	-0.0230193	0.0108401	0.155281	IEGTDGRPFSR	generic|tr_Q3U247_Q3U247_MOUSE_REVERSED	|generic|tr_Q3TYF1_Q3TYF1_MOUSE_REVERSED	|generic|sp_Q61127_NAB2_MOUSE_REVERSED	|generic|sp_Q61127-2_NAB2_MOUSE_REVERSED	|generic|tr_Q3TBL2_Q3TBL2_MOUSE_REVERSED|
"""index: 13080, intensity: 3216.0, mobility: 1.145"""	-0.0248372	0.0111657	0.157024	LNETELGYNLACLLDV	generic|sp_Q80YA9_CNKR2_MOUSE__chrX_-1_157866590_157866637_ENSMUST00000139664_REVERSED	|generic|sp_Q80YA9-2_CNKR2_MOUSE__chrX_-1_157866590_157866637_ENSMUST00000139664_REVERSED	|generic|tr_A2AI78_A2AI78_MOUSE__chrX_-1_157866590_157866637_ENSMUST00000139664_REVERSED	|generic|tr_Q3URG0_Q3URG0_MOUSE_REVERSED|
"""index: 6216, intensity: 2974.0, mobility: 0.836"""	-0.032173	0.0115865	0.164229	ELNATTNQP	generic|tr_A2AP88_A2AP88_MOUSE_REVERSED	|generic|tr_Q571G5_Q571G5_MOUSE_REVERSED|
"""index: 4500, intensity: 3715.0, mobility: 1.087"""	-0.0345247	0.0119469	0.166597	NTGDAQYLGVYVGSPPVETSNNQHMR	generic|IP_2559040_TX=10090_REVERSED|
"""index: 9740, intensity: 5722.0, mobility: 1.114"""	-0.0395825	0.012362	0.171788	QTALKSSMGVPSHAGVRPKIEIQEEMEKSKMAAYEKELR	generic|tr_H3BJX1_H3BJX1_MOUSE__chr8_1_4183525_4183674_ENSMUST00000176764_REVERSED	|generic|tr_A0A6I8MWZ4_A0A6I8MWZ4_MOUSE__chr8_1_4183579_4183674_ENSMUST00000176764_REVERSED|
"""index: 18048, intensity: 3734.0, mobility: 0.911"""	-0.0418732	0.0127979	0.174184	EEWTEKEREVEAGSDPARNK	generic|sp_Q9QYR6_MAP1A_MOUSE_REVERSED	|generic|sp_Q9QYR6-2_MAP1A_MOUSE_REVERSED	|generic|tr_A2ARP8_A2ARP8_MOUSE_REVERSED|
"""index: 1318, intensity: 4179.0, mobility: 0.825"""	-0.0424339	0.0132217	0.174775	LLAPPLRCE	generic|IP_1073212_TX=10090_REVERSED|
"""index: 13349, intensity: 3939.0, mobility: 0.813"""	-0.0441363	0.0136264	0.176578	APVPMPALVS	generic|IP_862767_TX=10090_REVERSED	|generic|IP_3503087_TX=10090_REVERSED|
"""index: 16249, intensity: 5976.0, mobility: 0.920"""	-0.0464333	0.0139983	0.179036	VSTGVPDKFPRGSSGSPDHCIPPLLAAST	generic|tr_A0A1D5RLX6_A0A1D5RLX6_MOUSE__II_3489160_REVERSED	|generic|tr_E9PUP1_E9PUP1_MOUSE_REVERSED	|generic|tr_A0A0G2JEY9_A0A0G2JEY9_MOUSE_REVERSED	|generic|tr_Q8BKW6_Q8BKW6_MOUSE_REVERSED|
"""index: 1002, intensity: 2620.0, mobility: 0.774"""	-0.0497592	0.0143666	0.182646	SSTAAKHSLAPQLFQT	generic|IP_961846_TX=10090_REVERSED|
"""index: 15493, intensity: 3485.0, mobility: 0.985"""	-0.0554337	0.0147378	0.188943	NVYWLGARSNSP	generic|IP_3464344_TX=10090_REVERSED|
"""index: 2796, intensity: 3302.0, mobility: 0.821"""	-0.0577626	0.0150862	0.191578	VCAERFLR	generic|sp_Q8BX07_CTDS2_MOUSE__IP_3469759_REVERSED	|generic|tr_Q8R3B3_Q8R3B3_MOUSE_REVERSED	|generic|tr_Q5EBQ9_Q5EBQ9_MOUSE_REVERSED|
"""index: 1032, intensity: 3024.0, mobility: 0.839"""	-0.0615887	0.0155106	0.195973	GAMNTQTSVLSAPSLTFIR	generic|IP_3504736_TX=10090_REVERSED	|generic|IP_3504740_TX=10090_REVERSED|
"""index: 15170, intensity: 6700.0, mobility: 1.011"""	-0.0622853	0.0159277	0.196782	KWRLVPTLDPLE	generic|tr_Q91YD5_Q91YD5_MOUSE_REVERSED	|generic|tr_Q3UT74_Q3UT74_MOUSE_REVERSED	|generic|sp_B8JK39_ITA9_MOUSE_REVERSED	|generic|tr_E9QAP0_E9QAP0_MOUSE_REVERSED	|generic|tr_Q8BJG9_Q8BJG9_MOUSE_REVERSED|
"""index: 2036, intensity: 3354.0, mobility: 0.836"""	-0.0636332	0.0163371	0.198355	SDTSELPGGTKCFSAKSCSVK	generic|sp_Q61762_KCNA5_MOUSE_REVERSED	|generic|sp_Q61762-2_KCNA5_MOUSE_REVERSED|
"""index: 4172, intensity: 5214.0, mobility: 0.982"""	-0.0643151	0.0166453	0.199155	NKAQLGAEEWEK	generic|tr_Q3TPZ7_Q3TPZ7_MOUSE__chr9_-1_31161218_31161298_ENSMUST00000217658_REVERSED|
"""index: 3352, intensity: 2966.0, mobility: 1.027"""	-0.0702285	0.0170648	0.206198	NMKCHGSDDDETSLDSLRMVSVLK	generic|chr2_1_29901092_29901304_ENSMUST00000184845__II_1012454_TX=10090_REVERSED	|generic|sp_A3KGV1_ODFP2_MOUSE__chr2_1_29902223_29902345_ENSMUST00000184845__II_1012474_REVERSED	|generic|sp_A3KGV1-2_ODFP2_MOUSE__chr2_1_29902223_29902345_ENSMUST00000184845__II_1012474_REVERSED	|generic|sp_A3KGV1-3_ODFP2_MOUSE__chr2_1_29902223_29902345_ENSMUST00000184845__II_1012474_REVERSED	|generic|sp_A3KGV1-4_ODFP2_MOUSE__chr2_1_29902223_29902345_ENSMUST00000184845__II_1012474_REVERSED	|generic|tr_V9GXZ0_V9GXZ0_MOUSE__chr2_1_29902223_29902345_ENSMUST00000184845_REVERSED	|generic|tr_Q2QF28_Q2QF28_MOUSE_REVERSED	|generic|tr_A3KGV9_A3KGV9_MOUSE__chr2_1_29902223_29902345_ENSMUST00000184845_REVERSED	|generic|tr_Q2QF27_Q2QF27_MOUSE_REVERSED	|generic|tr_Q2QF30_Q2QF30_MOUSE_REVERSED	|generic|tr_Q3UFG2_Q3UFG2_MOUSE__chr2_1_29902223_29902345_ENSMUST00000184845_REVERSED	|generic|tr_A3KGW0_A3KGW0_MOUSE__chr2_1_29902223_29902345_ENSMUST00000184845_REVERSED	|generic|tr_Q2QF29_Q2QF29_MOUSE_REVERSED	|generic|tr_F6Y325_F6Y325_MOUSE__chr2_1_29902223_29902345_ENSMUST00000184845_REVERSED	|generic|tr_A3KGV3_A3KGV3_MOUSE_REVERSED	|generic|sp_A3KGV1-5_ODFP2_MOUSE__chr2_1_29902223_29902345_ENSMUST00000184845_REVERSED	|generic|sp_A3KGV1-6_ODFP2_MOUSE__chr2_1_29902223_29902345_ENSMUST00000184845_REVERSED	|generic|sp_A3KGV1-7_ODFP2_MOUSE__chr2_1_29902223_29902345_ENSMUST00000184845_REVERSED|
"""index: 11338, intensity: 4101.0, mobility: 1.172"""	-0.0705183	0.0174915	0.206548	PTMKQSSSPLSNR	generic|sp_O55082_PTN20_MOUSE__II_3493174_REVERSED	|generic|tr_A0A2I3BQP0_A0A2I3BQP0_MOUSE_REVERSED	|generic|sp_O55082-2_PTN20_MOUSE_REVERSED|
"""index: 24183, intensity: 2783.0, mobility: 0.930"""	-0.0708744	0.0179181	0.206979	FFESKHRHL	generic|sp_A6H630_ARMT1_MOUSE__chr10_1_4454012_4454236_ENSMUST00000118544__II_1154608_REVERSED	|generic|II_1154603_TX=10090_REVERSED	|generic|II_1154598_TX=10090_REVERSED	|generic|sp_A6H630-3_ARMT1_MOUSE_REVERSED	|generic|sp_A6H630-2_ARMT1_MOUSE__chr10_1_4450669_4450881_ENSMUST00000152294_REVERSED	|generic|sp_A6H630-4_ARMT1_MOUSE__chr10_1_4439684_4439755_ENSMUST00000152294_REVERSED	|generic|tr_D6RG65_D6RG65_MOUSE_REVERSED|
"""index: 10978, intensity: 5048.0, mobility: 1.152"""	-0.0710556	0.0182745	0.207199	LISLIMNMFDPLSIRKAEKETKPSKLPLTHCSNLGNVVFEDHR	generic|tr_A0A0M6L0K6_A0A0M6L0K6_MOUSE_REVERSED|
"""index: 4983, intensity: 5684.0, mobility: 0.927"""	-0.0766595	0.0186995	0.214083	FRIEAEEGSMR	generic|sp_O70133_DHX9_MOUSE__chr1_-1_153464336_153464407_ENSMUST00000186966_REVERSED	|generic|sp_O70133-2_DHX9_MOUSE__chr1_-1_153464336_153464407_ENSMUST00000186966_REVERSED	|generic|sp_O70133-3_DHX9_MOUSE__chr1_-1_153464336_153464407_ENSMUST00000186966_REVERSED	|generic|tr_E9QNN1_E9QNN1_MOUSE__chr1_-1_153464336_153464407_ENSMUST00000186966_REVERSED	|generic|tr_A0A087WPL5_A0A087WPL5_MOUSE__chr1_-1_153464336_153464407_ENSMUST00000186966_REVERSED|
"""index: 23641, intensity: 40470.0, mobility: 0.936"""	-0.0768394	0.0191245	0.214307	LPKEMLCLR	generic|IP_3493028_TX=10090_REVERSED|
"""index: 27868, intensity: 9476.0, mobility: 0.874"""	-0.0772396	0.0194915	0.214806	HLVLRIRN	generic|IP_1129193_TX=10090_REVERSED|
"""index: 7142, intensity: 4161.0, mobility: 1.190"""	-0.0823788	0.0198816	0.221294	RKAPCCDAVVFAQRQLPGFAQRRHAGAHM	generic|IP_1017160_TX=10090_REVERSED|
"""index: 28009, intensity: 12603.0, mobility: 0.947"""	-0.0847724	0.0202361	0.224368	LHLVLRIRN	generic|IP_1129193_TX=10090_REVERSED|
"""index: 5838, intensity: 11491.0, mobility: 0.916"""	-0.0896252	0.0206229	0.230701	SNPPLPPPSPSI	generic|IP_840088_TX=10090_REVERSED|
"""index: 7563, intensity: 11321.0, mobility: 0.910"""	-0.0923063	0.0210172	0.234259	TIPAQPRSWR	generic|tr_A0A087WR50_A0A087WR50_MOUSE__chr1_-1_71637244_71637333_ENSMUST00000186613__II_1037262_REVERSED	|generic|tr_A0A087WSN6_A0A087WSN6_MOUSE__chr1_-1_71637244_71637333_ENSMUST00000186613__II_1037262_REVERSED	|generic|sp_P11276_FINC_MOUSE__chr1_-1_71637244_71637333_ENSMUST00000186613__II_1037262_REVERSED	|generic|tr_Q3TCF1_Q3TCF1_MOUSE__chr1_-1_71637244_71637333_ENSMUST00000186613__II_1037262_REVERSED	|generic|tr_B9EHT6_B9EHT6_MOUSE__chr1_-1_71637244_71637333_ENSMUST00000186613__II_1037262_REVERSED	|generic|tr_Q3UHL6_Q3UHL6_MOUSE__chr1_-1_71637244_71637333_ENSMUST00000186613__II_1037262_REVERSED	|generic|tr_Q3UGY5_Q3UGY5_MOUSE__chr1_-1_71637244_71637333_ENSMUST00000186613_REVERSED	|generic|tr_Q3TCL7_Q3TCL7_MOUSE__chr1_-1_71637244_71637333_ENSMUST00000186613_REVERSED	|generic|tr_B7ZNJ1_B7ZNJ1_MOUSE__chr1_-1_71637244_71637333_ENSMUST00000186613_REVERSED	|generic|tr_Q3UH17_Q3UH17_MOUSE__chr1_-1_71637244_71637333_ENSMUST00000186613_REVERSED	|generic|tr_Q3TBB4_Q3TBB4_MOUSE__chr1_-1_71637244_71637333_ENSMUST00000186613_REVERSED	|generic|tr_A0A087WS56_A0A087WS56_MOUSE__chr1_-1_71637244_71637333_ENSMUST00000186613_REVERSED	|generic|tr_Q3UHR1_Q3UHR1_MOUSE__chr1_-1_71637244_71637333_ENSMUST00000186613_REVERSED|
"""index: 2087, intensity: 3187.0, mobility: 0.835"""	-0.0930911	0.0213568	0.235308	LDLHVKYQ	generic|tr_A2AWT7_A2AWT7_MOUSE__chr11_-1_102306562_102306926_ENSMUST00000174302__II_1126009_REVERSED	|generic|tr_Q9DBH1_Q9DBH1_MOUSE__chr11_-1_102306562_102306926_ENSMUST00000174302__II_1126009_REVERSED	|generic|sp_P25976_UBF1_MOUSE_REVERSED	|generic|sp_P25976-2_UBF1_MOUSE_REVERSED	|generic|tr_A2AWT6_A2AWT6_MOUSE_REVERSED	|generic|tr_A2AWT5_A2AWT5_MOUSE_REVERSED|
"""index: 23430, intensity: 3290.0, mobility: 0.850"""	-0.0960823	0.0216486	0.239341	KVLNPEKFVYKRT	generic|IP_885248_TX=10090_REVERSED|
"""index: 3413, intensity: 4295.0, mobility: 0.964"""	-0.103626	0.0220283	0.249744	LNAEAPEVYVYD	generic|tr_D3YYF2_D3YYF2_MOUSE__chr14_1_31050181_31050255_ENSMUST00000136237__II_1097768_REVERSED	|generic|tr_F8VQD1_F8VQD1_MOUSE__chr14_1_31050181_31050255_ENSMUST00000136237__II_1097768_REVERSED	|generic|tr_E9Q4Y5_E9Q4Y5_MOUSE__chr14_1_31050181_31050255_ENSMUST00000136237__II_1097768_REVERSED	|generic|tr_D3Z1N4_D3Z1N4_MOUSE__chr14_1_31050181_31050255_ENSMUST00000136237__II_1097768_REVERSED	|generic|tr_D3Z1W6_D3Z1W6_MOUSE__chr14_1_31050181_31050255_ENSMUST00000136237__II_1097768_REVERSED	|generic|sp_Q8BSQ9_PB1_MOUSE__chr14_1_31050181_31050255_ENSMUST00000136237__II_1097795_REVERSED	|generic|sp_Q8BSQ9-2_PB1_MOUSE__chr14_1_31050181_31050255_ENSMUST00000136237__II_1097795_REVERSED	|generic|tr_E9Q7L3_E9Q7L3_MOUSE__chr14_1_31050181_31050255_ENSMUST00000136237__II_1097768_REVERSED	|generic|tr_E9Q7L2_E9Q7L2_MOUSE__chr14_1_31050181_31050255_ENSMUST00000136237__II_1097768_REVERSED	|generic|tr_F6THL5_F6THL5_MOUSE__chr14_1_31050181_31050255_ENSMUST00000136237_REVERSED|
"""index: 15372, intensity: 3949.0, mobility: 0.917"""	-0.106158	0.0224252	0.25331	KNPPISNTPHR	generic|IP_964777_TX=10090_REVERSED	|generic|IP_964782_TX=10090_REVERSED|
"""index: 17182, intensity: 5238.0, mobility: 1.144"""	-0.10749	0.0227367	0.255201	QFESYHLALPLQPVDM	generic|IP_933799_TX=10090_REVERSED|
"""index: 18935, intensity: 8767.0, mobility: 1.044"""	-0.111536	0.0230358	0.26101	HQVYLHFTLFLWMSNVLFRPLFDPHAVLEHLKPS	generic|IP_3501117_TX=10090_REVERSED|
"""index: 5219, intensity: 3914.0, mobility: 0.898"""	-0.11645	0.0234086	0.268194	DNVDMVKVRLELPRELDEGRSNL	generic|sp_Q7TMD7_DSG4_MOUSE_REVERSED	|generic|tr_A1IGX7_A1IGX7_MOUSE_REVERSED|
"""index: 1204, intensity: 2854.0, mobility: 0.753"""	-0.11963	0.0238193	0.272917	ASLAKDLA	generic|sp_Q921W0_CHM1A_MOUSE__chr8_-1_123206140_123206211_ENSMUST00000167655__II_860458_REVERSED|
"""index: 14938, intensity: 2859.0, mobility: 1.189"""	-0.119788	0.0241605	0.273154	DLEKQAWELEEVEQELK	generic|sp_Q7M6U3_TEX14_MOUSE_REVERSED	|generic|sp_Q7M6U3-2_TEX14_MOUSE_REVERSED|
"""index: 14671, intensity: 4560.0, mobility: 1.042"""	-0.123436	0.02456	0.27865	SVLFEALYFSTKVANPAHSIGGLNKWEFPAKEPHWQVAYVPY	generic|tr_Q91XH7_Q91XH7_MOUSE_REVERSED	|generic|tr_B9EKG3_B9EKG3_MOUSE_REVERSED|
"""index: 1281, intensity: 2757.0, mobility: 0.969"""	-0.12438	0.0248574	0.280085	GSRMVCRNWNR	generic|II_861048_TX=10090_REVERSED	|generic|IP_861056_TX=10090_REVERSED|
"""index: 16831, intensity: 4046.0, mobility: 1.039"""	-0.129291	0.0252546	0.287634	PPPPPPIGPMGPLPPPPPPVVGPLPPPP	generic|tr_Q3U4Y4_Q3U4Y4_MOUSE__chrX_1_129957265_129957363_ENSMUST00000127577__II_830685_REVERSED	|generic|II_830678_TX=10090_REVERSED	|generic|tr_Q8C414_Q8C414_MOUSE__chrX_1_129957265_129957363_ENSMUST00000127577_REVERSED	|generic|tr_E9Q4U7_E9Q4U7_MOUSE__chrX_1_129957265_129957363_ENSMUST00000127577_REVERSED	|generic|sp_O70566_DIAP2_MOUSE__chrX_1_129957265_129957363_ENSMUST00000127577_REVERSED	|generic|tr_Q6W4W7_Q6W4W7_MOUSE__chrX_1_129957265_129957363_ENSMUST00000127577_REVERSED	|generic|tr_K4PWM5_K4PWM5_MOUSE__chrX_1_129957265_129957363_ENSMUST00000127577_REVERSED|
"""index: 1109, intensity: 4934.0, mobility: 0.857"""	-0.129466	0.0255682	0.287905	APPAPVTPASF	generic|tr_A0A0H2UH22_A0A0H2UH22_MOUSE__II_940712_REVERSED	|generic|tr_E9Q5X2_E9Q5X2_MOUSE_REVERSED	|generic|tr_E9Q969_E9Q969_MOUSE_REVERSED|
"""index: 16077, intensity: 3836.0, mobility: 0.934"""	-0.131727	0.025953	0.29143	SLSMQGFPNSLDEAMNYQQPPSVPLLVQP	generic|tr_Q148X5_Q148X5_MOUSE__chr10_1_127485422_127485574_ENSMUST00000164161_REVERSED	|generic|sp_Q80TM6_R3HD2_MOUSE__chr10_1_127485422_127485574_ENSMUST00000164161_REVERSED	|generic|sp_Q80TM6-3_R3HD2_MOUSE__chr10_1_127485422_127485574_ENSMUST00000164161_REVERSED|
"""index: 26780, intensity: 22141.0, mobility: 1.085"""	-0.132883	0.0263585	0.293243	SRRPRRSLPPKPNRAQPKPPLRRPSPQR	generic|chr15_1_79029017_79029259_ENSMUST00000180086__IP_1087880_TX=10090_REVERSED|
"""index: 21467, intensity: 3263.0, mobility: 1.156"""	-0.133424	0.0267098	0.294094	QCLLLAAALGRNVIPE	generic|sp_Q9Z315_SNUT1_MOUSE__chr19_-1_5381206_5381298_ENSMUST00000236511_REVERSED|
"""index: 9312, intensity: 3087.0, mobility: 0.961"""	-0.137336	0.0271036	0.3003	FRQSLSGIRDLVLRWVLYNQMTRASYS	generic|tr_B1AS15_B1AS15_MOUSE_REVERSED	|generic|tr_B1AS17_B1AS17_MOUSE_REVERSED	|generic|tr_E9PVK7_E9PVK7_MOUSE_REVERSED	|generic|tr_B1AS16_B1AS16_MOUSE_REVERSED	|generic|tr_E9QPA9_E9QPA9_MOUSE_REVERSED	|generic|tr_B2RPX5_B2RPX5_MOUSE_REVERSED	|generic|sp_Q9JLI3_MMEL1_MOUSE_REVERSED	|generic|sp_Q9JLI3-3_MMEL1_MOUSE_REVERSED|
"""index: 7495, intensity: 3093.0, mobility: 0.785"""	-0.13793	0.027497	0.30125	EAAGPIIR	generic|tr_D3YV76_D3YV76_MOUSE__II_1030887_REVERSED	|generic|sp_P42208_SEPT2_MOUSE__II_1030890_REVERSED	|generic|tr_E9Q3V6_E9Q3V6_MOUSE__II_1030890_REVERSED	|generic|tr_D3YZU7_D3YZU7_MOUSE_REVERSED	|generic|tr_F6UKN5_F6UKN5_MOUSE_REVERSED	|generic|tr_F6WYM0_F6WYM0_MOUSE_REVERSED	|generic|tr_D3YYB1_D3YYB1_MOUSE_REVERSED	|generic|tr_D3Z3C0_D3Z3C0_MOUSE_REVERSED	|generic|tr_D3Z1S1_D3Z1S1_MOUSE_REVERSED|
"""index: 20666, intensity: 2784.0, mobility: 1.018"""	-0.138116	0.0279013	0.301547	FLMSKSIMGMEL	generic|IP_1060495_TX=10090_REVERSED|
"""index: 13833, intensity: 4355.0, mobility: 1.006"""	-0.138129	0.0282486	0.301569	YLCKEGNKPPITLEMYGHPIYQQTYDFRPKKML	generic|tr_Q3V0K6_Q3V0K6_MOUSE_REVERSED|
"""index: 2661, intensity: 26252.0, mobility: 0.890"""	-0.139735	0.0286521	0.30415	LTPTKRMTRRQAQCP	generic|IP_865704_TX=10090_REVERSED|
"""index: 18839, intensity: 7800.0, mobility: 1.140"""	-0.1403	0.0290323	0.305061	GPVGSHVLHGGVWSEWSPSVQARILSTWPSRAQASTAPRPR	generic|IP_998065_TX=10090_REVERSED|
"""index: 14856, intensity: 4595.0, mobility: 0.843"""	-0.140685	0.0294236	0.305683	QMRNVVYLLAVPNFNMYTSRLLRGGSSS	generic|IP_874252_TX=10090_REVERSED|
"""index: 4061, intensity: 47716.0, mobility: 0.921"""	-0.141324	0.0298147	0.306717	APPQQQQISKS	generic|IP_871866_TX=10090_REVERSED|
"""index: 18577, intensity: 3875.0, mobility: 0.906"""	-0.141579	0.0302176	0.307131	QKTSNENAWQQWGRALNI	generic|sp_Q8BUZ1_ABRA_MOUSE_REVERSED|
"""index: 6066, intensity: 4990.0, mobility: 0.966"""	-0.142096	0.0306205	0.307969	QLFGEPNPLSKDP	generic|sp_Q91X86_TMM98_MOUSE_REVERSED|
"""index: 9866, intensity: 3497.0, mobility: 0.806"""	-0.142451	0.0309237	0.308548	GVAYLNGDLTAVRVYRRR	generic|sp_Q6TDP3_KLH17_MOUSE_REVERSED	|generic|tr_Q3TCA1_Q3TCA1_MOUSE_REVERSED|
"""index: 19253, intensity: 3287.0, mobility: 1.183"""	-0.14644	0.0313253	0.315081	TEWYRPIRHNIEYGGR	generic|IP_3478093_TX=10090_REVERSED|
"""index: 16546, intensity: 7583.0, mobility: 0.942"""	-0.146494	0.0316126	0.315171	SANSLHDSRWNYYQFQTGSEFLFPPR	generic|tr_F6SBQ6_F6SBQ6_MOUSE__II_1024616_REVERSED	|generic|sp_Q8K1C0_ANGE2_MOUSE__chr1_1_190944966_190945091_ENSMUST00000123384_REVERSED	|generic|sp_Q8K1C0-2_ANGE2_MOUSE__chr1_1_190944966_190945091_ENSMUST00000123384_REVERSED	|generic|chr1_1_190932970_190933233_ENSMUST00000123384_REVERSED	|generic|chr1_1_190933033_190933233_ENSMUST00000123384_REVERSED	|generic|tr_A0A0A6YY82_A0A0A6YY82_MOUSE_REVERSED|
"""index: 5012, intensity: 3356.0, mobility: 0.853"""	-0.150742	0.0319744	0.322229	PAPPSCTSIVN	generic|II_1042924_TX=10090_REVERSED	|generic|tr_Q6ZQ96_Q6ZQ96_MOUSE_REVERSED|
"""index: 16289, intensity: 4524.0, mobility: 1.005"""	-0.152479	0.0323353	0.325143	FFCCAKSELEKF	generic|IP_994518_TX=10090_REVERSED|
"""index: 6650, intensity: 5557.0, mobility: 0.884"""	-0.154652	0.0327345	0.328815	DMLADELLPTVAYIYDK	generic|tr_Q8C839_Q8C839_MOUSE__chr1_-1_54987334_54987489_ENSMUST00000190175__II_1039326_REVERSED	|generic|chr1_-1_54990239_54990457_ENSMUST00000190175__II_1039320_TX=10090_REVERSED	|generic|sp_Q99NB9_SF3B1_MOUSE_REVERSED	|generic|tr_G5E866_G5E866_MOUSE__chr1_-1_54987334_54987489_ENSMUST00000190175_REVERSED|
"""index: 22611, intensity: 2727.0, mobility: 1.141"""	-0.155293	0.0330941	0.329902	SQLLTHEVVGIRIDM	generic|tr_F7B458_F7B458_MOUSE__chr5_-1_51490041_51490070_ENSMUST00000132734__II_1078358_REVERSED	|generic|sp_Q8BXG3_IFT57_MOUSE__chr5_-1_51490041_51490070_ENSMUST00000132734_REVERSED	|generic|sp_Q8BXG3-2_IFT57_MOUSE__chr5_-1_51490041_51490070_ENSMUST00000132734_REVERSED|
"""index: 16471, intensity: 3595.0, mobility: 1.113"""	-0.155763	0.0334395	0.330701	YPLPHNCSFLIKQVSCLLQVYS	generic|IP_3497089_TX=10090_REVERSED|
"""index: 1905, intensity: 3123.0, mobility: 0.747"""	-0.159037	0.0338241	0.3363	FSLRVALLLMDF	generic|tr_F6VSQ9_F6VSQ9_MOUSE__II_957468_REVERSED|
"""index: 16226, intensity: 3224.0, mobility: 1.117"""	-0.159749	0.0341677	0.337526	RMRSRYNHFWNIV	generic|tr_Q3US40_Q3US40_MOUSE__chr5_-1_121864643_121864759_ENSMUST00000197179__II_936828_REVERSED	|generic|sp_P70298_CUX2_MOUSE__chr5_-1_121864643_121864759_ENSMUST00000197179__II_936828_REVERSED|
"""index: 28055, intensity: 8725.0, mobility: 1.038"""	-0.160791	0.034565	0.339325	SLSVSLSLSLSLCLSLSVSLSLSDRP	generic|IP_953855_TX=10090_REVERSED|
"""index: 3084, intensity: 3315.0, mobility: 0.874"""	-0.160947	0.0349484	0.339594	PFTLTTWASSWTLATAWA	generic|chr4_-1_151144039_151144152_ENSMUST00000097774__IP_951971_TX=10090_REVERSED|
"""index: 5329, intensity: 30131.0, mobility: 0.878"""	-0.161477	0.0353455	0.340511	DNVDMVKVRLELPRELDEGRSNL	generic|sp_Q7TMD7_DSG4_MOUSE_REVERSED	|generic|tr_A1IGX7_A1IGX7_MOUSE_REVERSED|
"""index: 16888, intensity: 2962.0, mobility: 1.050"""	-0.161949	0.0357001	0.34133	STRRARGGATGPPLTAFCLLPRAPPR	generic|IP_926007_TX=10090_REVERSED	|generic|tr_Q3UNB1_Q3UNB1_MOUSE_REVERSED|
"""index: 15797, intensity: 3175.0, mobility: 0.940"""	-0.16426	0.0359826	0.345352	DVSVGAVMFILY	generic|IP_3490438_TX=10090_REVERSED|
"""index: 5567, intensity: 6028.0, mobility: 1.115"""	-0.167189	0.036378	0.350493	QHETIEEQNMAYPNQLIIANDVMNWDANALDKDFKLA	generic|sp_Q6UJY2_SL9C1_MOUSE__II_1075124_REVERSED	|generic|tr_M0QW97_M0QW97_MOUSE__II_1075121_REVERSED|
"""index: 11280, intensity: 9792.0, mobility: 0.990"""	-0.167606	0.0367734	0.351228	LWEQSSVQRLITVSFLIQPKEMKGDEVWSISK	generic|chr16_1_20120255_20123068_ENSMUST00000023509__IP_1079180_TX=10090_REVERSED|
"""index: 2759, intensity: 2937.0, mobility: 0.804"""	-0.168112	0.0370662	0.352121	QHIMFASVVNQLNAPNK	generic|IP_3461281_TX=10090_REVERSED|
"""index: 8061, intensity: 53850.0, mobility: 1.048"""	-0.170696	0.0374458	0.356706	YPVCRFAVGLGDREPLPPVKEM	generic|IP_1098364_TX=10090_REVERSED|
"""index: 22455, intensity: 2880.0, mobility: 0.859"""	-0.171444	0.03784	0.35804	EKEALERK	generic|tr_Q05DU4_Q05DU4_MOUSE__II_832251_REVERSED	|generic|sp_P26041_MOES_MOUSE__II_832251_REVERSED	|generic|tr_Q3TZQ2_Q3TZQ2_MOUSE__II_832251_REVERSED|
"""index: 24226, intensity: 2973.0, mobility: 0.927"""	-0.171575	0.0381739	0.358274	GEEAGAPSGGPRR	generic|tr_Q5QGZ6_Q5QGZ6_MOUSE__chr15_-1_72736831_72736860_ENSMUST00000023276_REVERSED	|generic|tr_A6H6H9_A6H6H9_MOUSE__chr15_-1_72736831_72736860_ENSMUST00000023276_REVERSED	|generic|sp_Q61818_RAI1_MOUSE__chr15_-1_72736831_72736860_ENSMUST00000023276_REVERSED	|generic|sp_Q61818-2_RAI1_MOUSE__chr15_-1_72736831_72736860_ENSMUST00000023276_REVERSED|
"""index: 15059, intensity: 4085.0, mobility: 1.002"""	-0.174059	0.0384766	0.362724	IIYIFPCSPVKESKGTQNFSTECLLMEGPGWDFCMQK	generic|sp_Q8R480_NUP85_MOUSE__II_1124024_REVERSED	|generic|II_1124028_TX=10090_REVERSED|
"""index: 12485, intensity: 3177.0, mobility: 0.879"""	-0.17558	0.0388693	0.365466	QPMGPQGPIPQ	generic|tr_Q9ERT0_Q9ERT0_MOUSE_REVERSED|
"""index: 7066, intensity: 2861.0, mobility: 0.940"""	-0.175647	0.0392465	0.365587	QHPGEEMPEILNGSGSTSSEPFTW	generic|tr_Q8CJ45_Q8CJ45_MOUSE_REVERSED|
"""index: 6247, intensity: 3957.0, mobility: 0.840"""	-0.17692	0.0396389	0.367892	IELGPDPVM	generic|IP_1124344_TX=10090_REVERSED|
"""index: 14134, intensity: 7012.0, mobility: 0.892"""	-0.176952	0.0399374	0.367949	LNDIHQKGFKSFQANIWKTF	generic|sp_P11531_DMD_MOUSE__chrX_1_85144125_85144169_ENSMUST00000146331__II_832695_REVERSED	|generic|II_832699_TX=10090_REVERSED|
"""index: 21248, intensity: 6117.0, mobility: 1.017"""	-0.17857	0.0403289	0.37089	EWVKTSDSMYCRARRRLDLDKRLVLCSYR	generic|IP_3506977_TX=10090_REVERSED|
"""index: 4287, intensity: 20476.0, mobility: 1.095"""	-0.179077	0.0407204	0.371814	YVPSTMKIEWFHQ	generic|sp_Q571F5-4_SPSB3_MOUSE__chr17_1_24891406_24891570_ENSMUST00000117890__II_1071599_REVERSED	|generic|chr17_1_24890615_24890779_ENSMUST00000134932__II_1071589_TX=10090_REVERSED	|generic|chr17_1_24890591_24890779_ENSMUST00000134932__II_1071589_TX=10090_REVERSED	|generic|sp_Q571F5_SPSB3_MOUSE__chr17_1_24891560_24891703_ENSMUST00000068508__II_1071600_REVERSED	|generic|sp_Q571F5-2_SPSB3_MOUSE__chr17_1_24891560_24891703_ENSMUST00000068508__II_1071600_REVERSED	|generic|sp_Q571F5-3_SPSB3_MOUSE__chr17_1_24891560_24891703_ENSMUST00000068508__II_1071600_REVERSED	|generic|tr_D3YW96_D3YW96_MOUSE__chr17_1_24891560_24891703_ENSMUST00000068508__II_1071600_REVERSED	|generic|tr_E9PW49_E9PW49_MOUSE__chr17_1_24891560_24891703_ENSMUST00000068508__II_1071600_REVERSED|
"""index: 10833, intensity: 4585.0, mobility: 0.814"""	-0.179461	0.0410959	0.372514	SVSKSFKILCEHLWP	generic|tr_Q80ZL9_Q80ZL9_MOUSE__II_3444483_REVERSED	|generic|sp_Q9DBB4_NAA16_MOUSE__II_3444483_REVERSED|
"""index: 4352, intensity: 3762.0, mobility: 1.230"""	-0.180292	0.0414873	0.374032	HLTCESTMFVRPMSSATW	generic|IP_1111788_TX=10090_REVERSED|
"""index: 16776, intensity: 3478.0, mobility: 1.155"""	-0.18066	0.0418132	0.374706	SFLEQMLPTAFPHSDQ	generic|sp_O54915_NR1I2_MOUSE_REVERSED	|generic|sp_O54915-2_NR1I2_MOUSE_REVERSED|
"""index: 9765, intensity: 6437.0, mobility: 0.909"""	-0.1831	0.0420725	0.379189	APTSPVGLCPRL	generic|IP_1114019_TX=10090_REVERSED|
"""index: 31748, intensity: 3646.0, mobility: 1.229"""	-0.184798	0.042429	0.382327	GRIDDPLALNRMLVKYRKYFDQFPRRVAYGAKRIR	generic|tr_D3YZ13_D3YZ13_MOUSE_REVERSED	|generic|tr_D3YXU7_D3YXU7_MOUSE_REVERSED	|generic|sp_F8VQB6_MYO10_MOUSE_REVERSED	|generic|sp_F8VQB6-2_MYO10_MOUSE_REVERSED	|generic|tr_D3YXW4_D3YXW4_MOUSE_REVERSED|
"""index: 8539, intensity: 11196.0, mobility: 1.227"""	-0.185106	0.0428016	0.382898	WALHFVSSDFFFYIASPQLLKQSVTEKKFLCVTAGPIHAMGM	generic|tr_Q3U0R0_Q3U0R0_MOUSE__IP_860978_REVERSED|
"""index: 14274, intensity: 4832.0, mobility: 1.102"""	-0.185511	0.0431235	0.383648	ERPPTPPMRNSRNKLKNWPLAHTLCW	generic|IP_969508_TX=10090_REVERSED|
"""index: 5070, intensity: 3134.0, mobility: 0.851"""	-0.187741	0.043512	0.387797	APPTDRSGRE	generic|IP_1052128_TX=10090_REVERSED|
"""index: 19191, intensity: 19179.0, mobility: 0.887"""	-0.188124	0.0439005	0.388511	NLPFQHRVSDWLDHLIGRCKE	generic|chr3_1_115122572_115122703_ENSMUST00000081752_REVERSED|
"""index: 13388, intensity: 3212.0, mobility: 0.815"""	-0.188276	0.0442718	0.388795	APVPMPALVS	generic|IP_862767_TX=10090_REVERSED	|generic|IP_3503087_TX=10090_REVERSED|
"""index: 2828, intensity: 6040.0, mobility: 0.835"""	-0.18918	0.0446429	0.390487	LPTKNEVKEQEELALF	generic|tr_Q8C0Y5_Q8C0Y5_MOUSE__II_1071405_REVERSED	|generic|sp_Q66JX5_CEP43_MOUSE__chr17_1_8194542_8194595_ENSMUST00000161898_REVERSED	|generic|sp_Q66JX5-2_CEP43_MOUSE__chr17_1_8194542_8194595_ENSMUST00000161898_REVERSED|
"""index: 20452, intensity: 3166.0, mobility: 0.920"""	-0.189797	0.0450311	0.391642	GTWVPYPPGTHMAGFGPQEYGK	generic|IP_912081_TX=10090_REVERSED|
"""index: 3748, intensity: 5638.0, mobility: 0.924"""	-0.190116	0.045384	0.39224	EGKLASFLNYM	generic|IP_3466158_TX=10090_REVERSED|
"""index: 17537, intensity: 4198.0, mobility: 1.159"""	-0.190845	0.0457542	0.393611	SVHFVHASKPESAIEDLE	generic|tr_E9Q7P1_E9Q7P1_MOUSE_REVERSED|
"""index: 16221, intensity: 3645.0, mobility: 0.847"""	-0.191966	0.0461062	0.395721	LDLSLFVIYIKFHLARQVH	generic|IP_3496700_TX=10090_REVERSED|
"""index: 4091, intensity: 21022.0, mobility: 0.937"""	-0.19264	0.0464936	0.396994	LVAPPSTRRDR	generic|IP_2513784_TX=10090_REVERSED|
"""index: 20764, intensity: 2974.0, mobility: 1.056"""	-0.194025	0.0468629	0.399613	MREEEPVRFSYR	generic|tr_F6Q5A5_F6Q5A5_MOUSE__chrX_-1_134805079_134805108_ENSMUST00000119010__II_1029227_REVERSED	|generic|tr_E9PVY0_E9PVY0_MOUSE__chr1_1_180040055_180040204_ENSMUST00000134959__II_1029227_REVERSED	|generic|tr_H7BX44_H7BX44_MOUSE__chr1_1_180040055_180040204_ENSMUST00000134959__II_1029227_REVERSED	|generic|tr_D3YYN8_D3YYN8_MOUSE__chr1_1_180040055_180040204_ENSMUST00000134959__II_1029227_REVERSED	|generic|sp_Q3UU96_MRCKA_MOUSE__chr1_1_180040055_180040204_ENSMUST00000134959__II_1029227_REVERSED	|generic|sp_Q3UU96-2_MRCKA_MOUSE__chr1_1_180040055_180040204_ENSMUST00000134959__II_1029227_REVERSED	|generic|tr_F6S5Z6_F6S5Z6_MOUSE__chrX_-1_134805079_134805108_ENSMUST00000119010__II_1029227_REVERSED	|generic|tr_B2RXX8_B2RXX8_MOUSE__chr1_1_180040055_180040204_ENSMUST00000134959__II_1029227_REVERSED	|generic|tr_A0A1D5RLQ9_A0A1D5RLQ9_MOUSE__chr1_1_180040055_180040204_ENSMUST00000134959__II_1029227_REVERSED|
"""index: 25246, intensity: 4108.0, mobility: 1.096"""	-0.194204	0.0472136	0.399953	AARDDIVCQKTYSDEITPDYDTVFYSQ	generic|tr_A0A1B0GRT5_A0A1B0GRT5_MOUSE_REVERSED	|generic|sp_P62071_RRAS2_MOUSE_REVERSED|
"""index: 3014, intensity: 4284.0, mobility: 0.872"""	-0.196107	0.0476006	0.403568	LTAALGERTPD	generic|sp_Q8K285_FCHO1_MOUSE__chr8_-1_71718283_71718339_ENSMUST00000136640__II_866025_REVERSED	|generic|II_866038_TX=10090_REVERSED	|generic|II_866030_TX=10090_REVERSED|
"""index: 13482, intensity: 5450.0, mobility: 0.937"""	-0.196214	0.0478949	0.403772	TILFISEICLL	generic|IP_1070649_TX=10090_REVERSED|
"""index: 21862, intensity: 3839.0, mobility: 1.000"""	-0.197541	0.0482812	0.406302	NQVETEIQRKL	generic|tr_F8VQ45_F8VQ45_MOUSE_REVERSED	|generic|tr_D3YWB3_D3YWB3_MOUSE_REVERSED	|generic|sp_Q7TQ65_TMC4_MOUSE_REVERSED	|generic|sp_Q7TQ65-3_TMC4_MOUSE_REVERSED|
"""index: 10517, intensity: 4701.0, mobility: 0.846"""	-0.19768	0.0486486	0.406568	QAPAVVQSTPALYPPL	generic|sp_Q3UH66-5_WNK2_MOUSE__chr6_-1_120002189_120002227_ENSMUST00000159397__II_1106824_REVERSED	|generic|sp_Q3UH66-7_WNK2_MOUSE__chr6_-1_120002189_120002227_ENSMUST00000159397__II_1106821_REVERSED	|generic|tr_E9QMI9_E9QMI9_MOUSE__chr6_-1_120002189_120002227_ENSMUST00000159397__II_1106821_REVERSED	|generic|tr_E9QM73_E9QM73_MOUSE__chr6_-1_120002189_120002227_ENSMUST00000159397__II_1106824_REVERSED	|generic|tr_E9Q6Q2_E9Q6Q2_MOUSE__chr6_-1_120002189_120002227_ENSMUST00000159397_REVERSED	|generic|sp_Q3UH66_WNK2_MOUSE__chr6_-1_120002189_120002227_ENSMUST00000159397_REVERSED	|generic|sp_Q3UH66-2_WNK2_MOUSE__chr6_-1_120002189_120002227_ENSMUST00000159397_REVERSED	|generic|sp_Q3UH66-3_WNK2_MOUSE__chr6_-1_120002189_120002227_ENSMUST00000159397_REVERSED	|generic|sp_Q3UH66-4_WNK2_MOUSE__chr6_-1_120002189_120002227_ENSMUST00000159397_REVERSED	|generic|sp_Q3UH66-6_WNK2_MOUSE__chr6_-1_120002189_120002227_ENSMUST00000159397_REVERSED	|generic|tr_E9QJQ9_E9QJQ9_MOUSE__chr6_-1_120002189_120002227_ENSMUST00000159397_REVERSED	|generic|tr_E9QMI8_E9QMI8_MOUSE__chr6_-1_120002189_120002227_ENSMUST00000159397_REVERSED	|generic|tr_E0CYT1_E0CYT1_MOUSE__chr6_-1_120002189_120002227_ENSMUST00000159397_REVERSED	|generic|tr_E0CZE3_E0CZE3_MOUSE__chr6_-1_120002189_120002227_ENSMUST00000159397_REVERSED|
"""index: 19517, intensity: 3362.0, mobility: 1.086"""	-0.197929	0.0490347	0.407044	HLAWEGLHQLQYPT	generic|IP_885241_TX=10090_REVERSED|
"""index: 11456, intensity: 16962.0, mobility: 1.123"""	-0.198619	0.0494018	0.408366	FHQVEHIVVNIFPMLGQDAMGSHWVQSIVKNIYQGMQVHPHLI	generic|IP_3485329_TX=10090_REVERSED|
"""index: 9000, intensity: 7236.0, mobility: 1.048"""	-0.198949	0.0497877	0.408998	TKQTFAFHNDSPVKGSYVIKPDYQSFIIPFYIQQGLVTNARCR	generic|sp_Q6ZQ11_CHSS1_MOUSE_REVERSED	|generic|tr_A2VCT7_A2VCT7_MOUSE_REVERSED	|generic|tr_A8E635_A8E635_MOUSE_REVERSED	|generic|tr_A8E636_A8E636_MOUSE_REVERSED|
"""index: 4966, intensity: 14754.0, mobility: 0.811"""	-0.199254	0.0501157	0.409582	DQEKECAQLQVLVQHLMGV	generic|tr_A0A0A0MQN9_A0A0A0MQN9_MOUSE__chr5_1_111235481_111235645_ENSMUST00000129017_REVERSED	|generic|sp_Q80XJ3_TTC28_MOUSE__chr5_1_111235481_111235645_ENSMUST00000129017_REVERSED|
"""index: 4509, intensity: 3343.0, mobility: 1.068"""	-0.200821	0.0504817	0.412592	EFQDVQMNLTDITNTLWQGVEEKE	generic|sp_Q8K0V4_CNOT3_MOUSE__chr7_1_3658291_3658395_ENSMUST00000135977__II_898944_REVERSED	|generic|tr_Q6A015_Q6A015_MOUSE__chr7_1_3658291_3658395_ENSMUST00000135977__II_898944_REVERSED	|generic|tr_F6WUZ2_F6WUZ2_MOUSE__II_898961_REVERSED	|generic|tr_F6YBV1_F6YBV1_MOUSE_REVERSED|
"""index: 7148, intensity: 4363.0, mobility: 0.910"""	-0.201174	0.0508279	0.413272	TIPAQPRSWR	generic|tr_A0A087WR50_A0A087WR50_MOUSE__chr1_-1_71637244_71637333_ENSMUST00000186613__II_1037262_REVERSED	|generic|tr_A0A087WSN6_A0A087WSN6_MOUSE__chr1_-1_71637244_71637333_ENSMUST00000186613__II_1037262_REVERSED	|generic|sp_P11276_FINC_MOUSE__chr1_-1_71637244_71637333_ENSMUST00000186613__II_1037262_REVERSED	|generic|tr_Q3TCF1_Q3TCF1_MOUSE__chr1_-1_71637244_71637333_ENSMUST00000186613__II_1037262_REVERSED	|generic|tr_B9EHT6_B9EHT6_MOUSE__chr1_-1_71637244_71637333_ENSMUST00000186613__II_1037262_REVERSED	|generic|tr_Q3UHL6_Q3UHL6_MOUSE__chr1_-1_71637244_71637333_ENSMUST00000186613__II_1037262_REVERSED	|generic|tr_Q3UGY5_Q3UGY5_MOUSE__chr1_-1_71637244_71637333_ENSMUST00000186613_REVERSED	|generic|tr_Q3TCL7_Q3TCL7_MOUSE__chr1_-1_71637244_71637333_ENSMUST00000186613_REVERSED	|generic|tr_B7ZNJ1_B7ZNJ1_MOUSE__chr1_-1_71637244_71637333_ENSMUST00000186613_REVERSED	|generic|tr_Q3UH17_Q3UH17_MOUSE__chr1_-1_71637244_71637333_ENSMUST00000186613_REVERSED	|generic|tr_Q3TBB4_Q3TBB4_MOUSE__chr1_-1_71637244_71637333_ENSMUST00000186613_REVERSED	|generic|tr_A0A087WS56_A0A087WS56_MOUSE__chr1_-1_71637244_71637333_ENSMUST00000186613_REVERSED	|generic|tr_Q3UHR1_Q3UHR1_MOUSE__chr1_-1_71637244_71637333_ENSMUST00000186613_REVERSED|
"""index: 2740, intensity: 2737.0, mobility: 0.774"""	-0.202041	0.0512129	0.414945	PGPPPPPPP	generic|chr13_1_46669632_46669853_ENSMUST00000099547__IP_1106985_TX=10090_REVERSED	|generic|sp_Q80UV9_TAF1_MOUSE__chrX_1_101562127_101562291_ENSMUST00000143908__II_831688_REVERSED	|generic|sp_Q80UV9-3_TAF1_MOUSE__chrX_1_101562127_101562291_ENSMUST00000143908__II_831688_REVERSED	|generic|tr_Q3TXX8_Q3TXX8_MOUSE__II_915139_REVERSED	|generic|tr_Q3UQ99_Q3UQ99_MOUSE__II_915139_REVERSED	|generic|tr_Q3UGK7_Q3UGK7_MOUSE__II_915139_REVERSED	|generic|tr_Q7TPN5_Q7TPN5_MOUSE__II_915139_REVERSED	|generic|tr_Q3T9Z7_Q3T9Z7_MOUSE__II_954851_REVERSED	|generic|tr_D3Z139_D3Z139_MOUSE__II_859065_REVERSED	|generic|sp_Q8BH43_WASF2_MOUSE__II_954851_REVERSED	|generic|sp_Q3UR85_MYRF_MOUSE__chr19_-1_10223113_10223235_ENSMUST00000190922__II_1049632	|generic|sp_Q3UR85-2_MYRF_MOUSE__chr19_-1_10223113_10223235_ENSMUST00000190922__II_1049632	|generic|sp_Q3UR85-3_MYRF_MOUSE__chr19_-1_10223113_10223235_ENSMUST00000190922__II_1049643	|generic|sp_Q14AX6_CDK12_MOUSE__chr13_-1_17739087_17739164_ENSMUST00000222359__II_1127685	|generic|sp_Q14AX6-3_CDK12_MOUSE__chr13_-1_17739087_17739164_ENSMUST00000222359__II_1127685	|generic|tr_B1Q2W7_B1Q2W7_MOUSE__chrX_1_101562127_101562291_ENSMUST00000143908__II_831688_REVERSED	|generic|sp_Q8K0G8_ESRP2_MOUSE__II_859065_REVERSED	|generic|tr_Q3TH23_Q3TH23_MOUSE__II_859065_REVERSED	|generic|tr_D3YZK4_D3YZK4_MOUSE__chrX_1_101562127_101562291_ENSMUST00000143908__II_831688_REVERSED	|generic|sp_Q8VHQ2_SOCS7_MOUSE_REVERSED	|generic|tr_D3Z0K7_D3Z0K7_MOUSE_REVERSED	|generic|tr_Q3U3E7_Q3U3E7_MOUSE_REVERSED	|generic|tr_A0A1B0GRU3_A0A1B0GRU3_MOUSE_REVERSED	|generic|tr_Q8BKZ3_Q8BKZ3_MOUSE_REVERSED	|generic|tr_S4R1B9_S4R1B9_MOUSE__chrX_1_101562127_101562291_ENSMUST00000143908_REVERSED	|generic|tr_E9Q2D0_E9Q2D0_MOUSE_REVERSED	|generic|tr_A0A286YCS6_A0A286YCS6_MOUSE_REVERSED	|generic|tr_C9K0Z8_C9K0Z8_MOUSE__chr7_1_30415650_30415679_ENSMUST00000207982	|generic|sp_Q3UG20_KMT2E_MOUSE__chr13_-1_43303268_43303297_ENSMUST00000055341_REVERSED	|generic|sp_Q3UG20-2_KMT2E_MOUSE__chr13_-1_43303268_43303297_ENSMUST00000055341_REVERSED	|generic|sp_P0C7L0_WIPF3_MOUSE_REVERSED	|generic|sp_P0C7L0-2_WIPF3_MOUSE_REVERSED	|generic|sp_Q6PEV3_WIPF2_MOUSE_REVERSED	|generic|sp_Q9CYT6_CAP2_MOUSE_REVERSED	|generic|tr_D3Z5R4_D3Z5R4_MOUSE_REVERSED	|generic|tr_Q6P9T5_Q6P9T5_MOUSE	|generic|tr_Q80VV6_Q80VV6_MOUSE_REVERSED	|generic|tr_Q05BD7_Q05BD7_MOUSE	|generic|tr_Q05BD7_Q05BD7_MOUSE_REVERSED	|generic|tr_D3YTR7_D3YTR7_MOUSE_REVERSED	|generic|tr_E9Q8K8_E9Q8K8_MOUSE_REVERSED	|generic|sp_Q6ZPZ3_ZC3H4_MOUSE_REVERSED	|generic|sp_Q6ZPZ3-2_ZC3H4_MOUSE_REVERSED	|generic|sp_O88703_HCN2_MOUSE__chr7_1_30415650_30415679_ENSMUST00000207982	|generic|sp_Q76LL6_FHOD3_MOUSE__chr18_1_24754234_24754329_ENSMUST00000234462	|generic|sp_Q76LL6-2_FHOD3_MOUSE__chr18_1_24754234_24754329_ENSMUST00000234462	|generic|sp_Q76LL6-4_FHOD3_MOUSE__chr18_1_24754234_24754329_ENSMUST00000234462	|generic|sp_Q9DBD5_PELP1_MOUSE	|generic|tr_Q8BZD7_Q8BZD7_MOUSE_REVERSED	|generic|sp_Q80Z10_ASTN2_MOUSE	|generic|sp_Q80Z10-2_ASTN2_MOUSE	|generic|tr_Q8CHD5_Q8CHD5_MOUSE__chr19_1_45518810_45518923_ENSMUST00000225662_REVERSED	|generic|sp_P10284_HXB4_MOUSE	|generic|sp_Q80Z10-3_ASTN2_MOUSE	|generic|tr_A0A571BEJ5_A0A571BEJ5_MOUSE	|generic|tr_A0A571BEJ5_A0A571BEJ5_MOUSE_REVERSED	|generic|sp_D7PDD4_G6B_MOUSE_REVERSED|
"""index: 6864, intensity: 4652.0, mobility: 1.071"""	-0.202803	0.0514198	0.416416	LTDSSALMLIPQARKTVICFCFQLRQPQNRDPHIASCLMMVLR	generic|IP_997874_TX=10090_REVERSED|
"""index: 16275, intensity: 3766.0, mobility: 0.794"""	-0.206934	0.0516252	0.424438	QSQNGNVISMEGQSTSAVLDNE	generic|sp_G3UZ78_ADGB_MOUSE__II_1154124_REVERSED	|generic|tr_A0A140LI36_A0A140LI36_MOUSE__II_1154124_REVERSED	|generic|tr_D3YZ77_D3YZ77_MOUSE_REVERSED	|generic|tr_J3QMP3_J3QMP3_MOUSE_REVERSED	|generic|sp_G3UZ78-2_ADGB_MOUSE_REVERSED|
"""index: 12997, intensity: 87129.0, mobility: 1.002"""	-0.21074	0.0520076	0.431892	IKYNANTSVGLEKMKAEIWKMNT	generic|sp_Q8BGR9_UBCP1_MOUSE__II_1140975_REVERSED	|generic|IP_973104_TX=10090_REVERSED|
"""index: 5848, intensity: 7350.0, mobility: 1.021"""	-0.211806	0.05235	0.433989	EKRDLGLGDSVLAGVMEKEKKVLVPPGNTTATIFSGAPMQSYNAGA	generic|tr_Q8K0T3_Q8K0T3_MOUSE__chr11_-1_69344351_69345190_ENSMUST00000238797__II_1134047_REVERSED	|generic|tr_Q7TML9_Q7TML9_MOUSE__chr11_-1_69344351_69345190_ENSMUST00000238797__II_1134047_REVERSED	|generic|tr_B1AR17_B1AR17_MOUSE__chr11_-1_69344351_69345190_ENSMUST00000238797__II_1134047_REVERSED	|generic|tr_E9Q614_E9Q614_MOUSE__chr11_-1_69344351_69345190_ENSMUST00000238797__II_1134047_REVERSED|
"""index: 24766, intensity: 3678.0, mobility: 1.177"""	-0.212489	0.0525714	0.435335	REPGRAPARAPLPAPRPA	generic|tr_Q8HWL1_Q8HWL1_MOUSE__II_1065736_REVERSED|
"""index: 5825, intensity: 5430.0, mobility: 0.996"""	-0.216606	0.0529121	0.443488	YPVCRFAVGLGDREPLPPVKEM	generic|IP_1098364_TX=10090_REVERSED|
"""index: 1530, intensity: 3472.0, mobility: 0.855"""	-0.217675	0.0532927	0.445617	VHLTDVQVSS	generic|IP_1037532_TX=10090_REVERSED|
"""index: 2510, intensity: 2837.0, mobility: 0.787"""	-0.21794	0.0535918	0.446143	DPDVHIVP	generic|tr_Q9D7M0_Q9D7M0_MOUSE__II_1122425_REVERSED	|generic|sp_A2ACJ2_FP100_MOUSE__chr11_-1_120375413_120375442_ENSMUST00000135635__II_1122436_REVERSED|
"""index: 20058, intensity: 6849.0, mobility: 0.871"""	-0.218695	0.0539514	0.44765	VFLAVDVKTNQPTLVGNIE	generic|IP_3491343_TX=10090_REVERSED|
"""index: 1716, intensity: 3283.0, mobility: 0.877"""	-0.219128	0.0543313	0.448515	AVQKRQLQEHLDAYK	generic|tr_G8JL78_G8JL78_MOUSE_REVERSED	|generic|sp_A2A6M5_CACO2_MOUSE_REVERSED	|generic|sp_A2A6M5-2_CACO2_MOUSE_REVERSED	|generic|sp_A2A6M5-3_CACO2_MOUSE_REVERSED	|generic|sp_A2A6M5-4_CACO2_MOUSE_REVERSED	|generic|sp_A2A6M5-5_CACO2_MOUSE_REVERSED|
"""index: 13024, intensity: 2853.0, mobility: 1.136"""	-0.219238	0.054649	0.448734	LNCLVTPSQTLCIGRPLHKGLSLFPCMYL	generic|IP_909759_TX=10090_REVERSED|
"""index: 8702, intensity: 7746.0, mobility: 1.033"""	-0.220831	0.0549659	0.451921	KCCPEGKNTWEAVKMANDRPSNEVIVTLSPTYKAQNEGLSGASEEQ	generic|tr_D3YVZ5_D3YVZ5_MOUSE__chr12_1_85864557_85864613_ENSMUST00000176695__II_1113736_REVERSED	|generic|tr_H3BJ73_H3BJ73_MOUSE__II_1113734_REVERSED	|generic|tr_E9Q425_E9Q425_MOUSE__chr12_1_85864557_85864613_ENSMUST00000176695__II_1113739_REVERSED	|generic|sp_Q8CHB8_TTLL5_MOUSE__chr12_1_85864557_85864613_ENSMUST00000176695__II_1113730_REVERSED	|generic|II_1113743_TX=10090_REVERSED	|generic|tr_H3BK74_H3BK74_MOUSE_REVERSED|
"""index: 1626, intensity: 2828.0, mobility: 0.905"""	-0.222107	0.055303	0.45448	VAPFTVQYVF	generic|IP_3497890_TX=10090_REVERSED|
"""index: 20024, intensity: 5150.0, mobility: 0.874"""	-0.223444	0.0555976	0.457167	RGLAPVLDHAVPAAQAIECSM	generic|IP_959592_TX=10090_REVERSED|
"""index: 3311, intensity: 4370.0, mobility: 0.958"""	-0.224796	0.0559546	0.459891	IDLVAKRDENDP	generic|IP_1019956_TX=10090_REVERSED|
"""index: 6341, intensity: 30245.0, mobility: 1.047"""	-0.22493	0.0563114	0.46016	YPVCRFAVGLGDREPLPPVKEM	generic|IP_1098364_TX=10090_REVERSED|
"""index: 19439, intensity: 19038.0, mobility: 0.876"""	-0.225143	0.0566679	0.46059	LRSRTNWT	generic|IP_1098423_TX=10090_REVERSED|
"""index: 25093, intensity: 5386.0, mobility: 1.033"""	-0.225966	0.0569596	0.462252	LARETELRQKK	generic|IP_1021948_TX=10090_REVERSED|
"""index: 3919, intensity: 4715.0, mobility: 0.926"""	-0.227747	0.0573369	0.465856	NNEDSTLQIARLRPLMLPSGPPSCLGSD	generic|sp_Q8VDG6_M3K21_MOUSE_REVERSED|
"""index: 26324, intensity: 3263.0, mobility: 1.166"""	-0.227894	0.0577141	0.466153	FQQEGCHYELPLAVRL	generic|IP_1052077_TX=10090_REVERSED|
"""index: 3909, intensity: 24724.0, mobility: 0.929"""	-0.228211	0.0580475	0.466797	TLPTETKFLSEMRIHTN	generic|sp_Q8BLG2_LPAR4_MOUSE_REVERSED	|generic|tr_Q80UD5_Q80UD5_MOUSE_REVERSED|
"""index: 11057, intensity: 10872.0, mobility: 1.096"""	-0.228787	0.0584024	0.467966	FISNVLQYGASAAISLLLLQMDPQRTERLYKLFSTLATTVEYTA	generic|IP_871631_TX=10090_REVERSED|
"""index: 5102, intensity: 2836.0, mobility: 0.943"""	-0.229004	0.0587792	0.468406	RQGPSGKSNSHK	generic|tr_Q3UD58_Q3UD58_MOUSE__chr4_-1_129628881_129629177_ENSMUST00000142577__II_955543_REVERSED	|generic|sp_Q6PAM1-2_TXLNA_MOUSE_REVERSED	|generic|tr_A2ADZ4_A2ADZ4_MOUSE_REVERSED	|generic|tr_A8Y5J8_A8Y5J8_MOUSE_REVERSED	|generic|tr_A2ADZ2_A2ADZ2_MOUSE_REVERSED	|generic|tr_A2ADZ3_A2ADZ3_MOUSE_REVERSED	|generic|tr_Q3UXT5_Q3UXT5_MOUSE_REVERSED|
"""index: 3116, intensity: 3946.0, mobility: 0.931"""	-0.229647	0.059156	0.469712	NVMKRGYFRT	generic|tr_F6YU21_F6YU21_MOUSE__II_1064711_REVERSED	|generic|sp_Q3TYG6_TGRM2_MOUSE_REVERSED|
"""index: 10629, intensity: 3498.0, mobility: 1.177"""	-0.229855	0.0595104	0.470134	KRSHSTLVKSPPQYGKREYHAAKKEWDTEESCLSRRRSVE	generic|tr_Q1W5W7_Q1W5W7_MOUSE__IP_1020725_REVERSED	|generic|tr_A0A346I7J8_A0A346I7J8_MOUSE__IP_1020725_REVERSED|
"""index: 1732, intensity: 2675.0, mobility: 0.798"""	-0.230399	0.059887	0.47124	EDPLIYED	generic|sp_Q0P5X1_LRIQ1_MOUSE_REVERSED	|generic|sp_Q0P5X1-2_LRIQ1_MOUSE_REVERSED	|generic|tr_D3Z1J9_D3Z1J9_MOUSE_REVERSED|
"""index: 16320, intensity: 3110.0, mobility: 0.929"""	-0.230399	0.060241	0.471242	RWQPSTMTRLRTQVMEMISGATMEKW	generic|chr11_-1_5718156_5726362_ENSMUST00000093362__IP_1139719_TX=10090_REVERSED|
"""index: 10102, intensity: 8014.0, mobility: 0.942"""	-0.230483	0.0604128	0.471413	QVGGQKVSSLCDLAATSVSHVEPIS	generic|IP_958604_TX=10090_REVERSED|
"""index: 3365, intensity: 4303.0, mobility: 0.887"""	-0.233343	0.060788	0.477243	LPTPLDTFRCATLTPNR	generic|IP_2560142_TX=10090_REVERSED|
"""index: 3067, intensity: 3060.0, mobility: 0.789"""	-0.233376	0.0610487	0.47731	FVAPPQLD	generic|IP_892626_TX=10090_REVERSED|
"""index: 28225, intensity: 4891.0, mobility: 1.345"""	-0.234676	0.0613772	0.479969	ATVIDLHTVTAQDSTKQVQCYLTKFYRSSGLLVNKHAKFVKGEVV	generic|sp_Q8BID6_ZBT46_MOUSE_REVERSED	|generic|sp_Q8BID6-2_ZBT46_MOUSE_REVERSED|
"""index: 10000, intensity: 4372.0, mobility: 1.175"""	-0.235381	0.0617515	0.481413	SFEKYVFTCVFDIFGVQLKPLEAAKNRDMMPIPQQDLVTREL	generic|tr_Q8CA78_Q8CA78_MOUSE__II_935131_REVERSED	|generic|tr_A1L371_A1L371_MOUSE__II_935131_REVERSED	|generic|tr_A2VDG2_A2VDG2_MOUSE__II_935131_REVERSED	|generic|sp_P23440_PDE6B_MOUSE__II_935131_REVERSED	|generic|sp_P23440-2_PDE6B_MOUSE__II_935131_REVERSED|
"""index: 17788, intensity: 3669.0, mobility: 1.170"""	-0.235487	0.0621257	0.481631	YEHCFIINSVSIIYGM	generic|IP_3493784_TX=10090_REVERSED|
"""index: 13085, intensity: 2946.0, mobility: 1.144"""	-0.237064	0.0624533	0.484866	LNETELGYNLACLLDV	generic|sp_Q80YA9_CNKR2_MOUSE__chrX_-1_157866590_157866637_ENSMUST00000139664_REVERSED	|generic|sp_Q80YA9-2_CNKR2_MOUSE__chrX_-1_157866590_157866637_ENSMUST00000139664_REVERSED	|generic|tr_A2AI78_A2AI78_MOUSE__chrX_-1_157866590_157866637_ENSMUST00000139664_REVERSED	|generic|tr_Q3URG0_Q3URG0_MOUSE_REVERSED|
"""index: 16764, intensity: 3759.0, mobility: 1.166"""	-0.237411	0.0628272	0.485579	ETMYRRNLFEQPQIEP	generic|sp_Q05A80_CAPR2_MOUSE__II_906895_REVERSED	|generic|tr_Q0P6A6_Q0P6A6_MOUSE_REVERSED|
"""index: 3259, intensity: 7223.0, mobility: 0.892"""	-0.237677	0.0632012	0.486126	GMSVTKIAYEK	generic|IP_1060762_TX=10090_REVERSED|
"""index: 26165, intensity: 4319.0, mobility: 0.968"""	-0.237707	0.0635039	0.486188	EREREREEREREREKERERERERERERDHDRDRQDR	generic|tr_A0A2I3BPQ5_A0A2I3BPQ5_MOUSE__II_3481736_REVERSED	|generic|sp_E9Q784_ZC3HD_MOUSE__II_3481736_REVERSED|
"""index: 25874, intensity: 3210.0, mobility: 1.131"""	-0.23905	0.0638775	0.488949	FILAMDAETLFGSEAMRKQFVEIVLQLDDMYREETQILEHIY	generic|tr_Q80TG5_Q80TG5_MOUSE__chr12_1_4700374_4700430_ENSMUST00000219832__II_3471209_REVERSED	|generic|tr_E9QNG1_E9QNG1_MOUSE__chr12_1_4700374_4700430_ENSMUST00000219832__II_3471209_REVERSED	|generic|tr_B2RR82_B2RR82_MOUSE__chr12_1_4700374_4700430_ENSMUST00000219832__II_3471209_REVERSED|
"""index: 1704, intensity: 3434.0, mobility: 0.780"""	-0.239415	0.0641791	0.489702	LGGDDLRP	generic|chr1_-1_71648005_71648094_ENSMUST00000188894_REVERSED|
"""index: 13148, intensity: 11916.0, mobility: 1.135"""	-0.239835	0.0645522	0.490568	APPYSQKERSPLYHKRTTEVLLFHACY	generic|IP_842022_TX=10090_REVERSED|
"""index: 2774, intensity: 4691.0, mobility: 0.867"""	-0.240661	0.0649012	0.492271	KNRFKPPMFSRMARL	generic|IP_875122_TX=10090_REVERSED|
"""index: 3069, intensity: 3686.0, mobility: 0.853"""	-0.240839	0.0651769	0.492637	FILYFSVLVGHK	generic|IP_982611_TX=10090_REVERSED|
"""index: 1862, intensity: 4272.0, mobility: 0.950"""	-0.242276	0.0655249	0.495606	NPEPRPEQWEM	generic|sp_Q91VU8_PTOV1_MOUSE__chr7_-1_44867189_44867242_ENSMUST00000207393__II_889782_REVERSED	|generic|tr_A0A140LJ23_A0A140LJ23_MOUSE__chr7_-1_44864758_44864799_ENSMUST00000208765__II_889782_REVERSED	|generic|IP_889779_TX=10090_REVERSED	|generic|IP_889778_TX=10090_REVERSED	|generic|tr_A0A140LJ65_A0A140LJ65_MOUSE__chr7_-1_44864758_44864799_ENSMUST00000208765_REVERSED|
"""index: 2811, intensity: 3882.0, mobility: 0.905"""	-0.243574	0.0658972	0.498292	VTTSATSSSFVV	generic|tr_A0A1W2P882_A0A1W2P882_MOUSE__II_3465756_REVERSED|
"""index: 30333, intensity: 8442.0, mobility: 1.063"""	-0.243732	0.0662695	0.498618	RKERSKAGAELGGGV	generic|IP_954126_TX=10090_REVERSED|
"""index: 22669, intensity: 3345.0, mobility: 0.966"""	-0.243851	0.0666418	0.498865	YLFQTIRQNK	generic|chr16_-1_14304565_14311077_ENSMUST00000023357_REVERSED|
"""index: 17205, intensity: 5920.0, mobility: 1.151"""	-0.244289	0.0669892	0.499772	SFLEQMLPTAFPHSDQ	generic|sp_O54915_NR1I2_MOUSE_REVERSED	|generic|sp_O54915-2_NR1I2_MOUSE_REVERSED|
"""index: 29941, intensity: 19786.0, mobility: 1.207"""	-0.244582	0.0672612	0.50038	PQFKYGTLVFFALTSSEVLLQYLWQWQFPVAVQLLIAIIRTFYIYCI	generic|tr_Q9CU01_Q9CU01_MOUSE__chr17_-1_57235294_57235338_ENSMUST00000232778__II_3462578_REVERSED	|generic|sp_Q91WD0_GP108_MOUSE__chr17_-1_57238026_57238163_ENSMUST00000232778__II_3462578_REVERSED	|generic|sp_Q91WD0-2_GP108_MOUSE__chr17_-1_57238026_57238163_ENSMUST00000232778__II_3462578_REVERSED|
"""index: 7161, intensity: 5137.0, mobility: 0.941"""	-0.245506	0.0676077	0.502295	LCRVTLTFQLLYYENETKYWR	generic|tr_A0A0A6YWJ4_A0A0A6YWJ4_MOUSE_REVERSED	|generic|sp_Q8BMT9_HHAT_MOUSE_REVERSED	|generic|sp_Q8BMT9-2_HHAT_MOUSE_REVERSED|
"""index: 23544, intensity: 2650.0, mobility: 0.779"""	-0.246114	0.067954	0.503557	MRTAAAMPLKMM	generic|chr4_-1_99079602_99079760_ENSMUST00000030286_REVERSED|
"""index: 9180, intensity: 10762.0, mobility: 1.107"""	-0.246273	0.0682493	0.503887	TYFILISSLSFNFSWIYFFSANVMHKRLKHKFKALMS	generic|tr_Q9EQ38_Q9EQ38_MOUSE_REVERSED	|generic|tr_G5E8I3_G5E8I3_MOUSE_REVERSED|
"""index: 8019, intensity: 3420.0, mobility: 0.842"""	-0.24702	0.0685693	0.505438	FVAIVGNHIS	generic|sp_Q812A5_PRR5_MOUSE_REVERSED	|generic|sp_Q812A5-2_PRR5_MOUSE_REVERSED|
"""index: 30588, intensity: 3986.0, mobility: 1.098"""	-0.247312	0.0688889	0.506044	TDVKVSVKFDSPLHNEEMEQEHRKKMLILEKR	generic|tr_Q3ULX3_Q3ULX3_MOUSE_REVERSED	|generic|sp_Q99PS0_K1C23_MOUSE_REVERSED|
"""index: 7380, intensity: 3940.0, mobility: 0.904"""	-0.247943	0.0692593	0.507357	TLPPTMFLPT	generic|sp_O88738-2_BIRC6_MOUSE__chr17_1_74659302_74659364_ENSMUST00000183249__II_1064545_REVERSED	|generic|tr_A0A1S6GWH6_A0A1S6GWH6_MOUSE__chr17_1_74659302_74659364_ENSMUST00000183249__II_1064467_REVERSED	|generic|tr_S4R2P8_S4R2P8_MOUSE__chr17_1_74659302_74659364_ENSMUST00000183249__II_1064467_REVERSED	|generic|sp_O88738_BIRC6_MOUSE__chr17_1_74659302_74659364_ENSMUST00000183249__II_1064467_REVERSED	|generic|sp_O88738-3_BIRC6_MOUSE__chr17_1_74659302_74659364_ENSMUST00000183249__II_1064467_REVERSED	|generic|tr_S4R1L5_S4R1L5_MOUSE__chr17_1_74659302_74659364_ENSMUST00000183249__II_1064467_REVERSED	|generic|tr_Q3UYZ6_Q3UYZ6_MOUSE__chr17_1_74613433_74613600_ENSMUST00000182164_REVERSED	|generic|tr_J3QP64_J3QP64_MOUSE__chr17_1_74613433_74613600_ENSMUST00000182164_REVERSED|
"""index: 19445, intensity: 3229.0, mobility: 0.972"""	-0.248052	0.0696039	0.507585	PAVSPEERGFYPASAHGKVQTATPSPLL	generic|II_3474424_TX=10090_REVERSED	|generic|sp_Q59J78_NDUF2_MOUSE__chr13_-1_108052706_108052855_ENSMUST00000223734_REVERSED|
"""index: 18789, intensity: 4970.0, mobility: 0.970"""	-0.248342	0.0699741	0.508187	HNRRHLIEEWGWPKNIRQWLLCSLSR	generic|IP_1079250_TX=10090_REVERSED|
"""index: 13251, intensity: 8639.0, mobility: 1.114"""	-0.248402	0.0703443	0.508312	QSFAKVWAYMKIFKIYTLVENMKQVRD	generic|sp_Q9R1X5_MRP5_MOUSE__chr16_-1_20405385_20405531_ENSMUST00000134962__II_3486883_REVERSED	|generic|tr_A0A338P7E4_A0A338P7E4_MOUSE__II_3453132_REVERSED	|generic|tr_F8WJ10_F8WJ10_MOUSE__chr16_-1_20405385_20405531_ENSMUST00000134962_REVERSED|
"""index: 15003, intensity: 2607.0, mobility: 0.798"""	-0.248608	0.07061	0.50874	KMPFLNPLQAGRKQI	generic|IP_895308_TX=10090_REVERSED|
"""index: 8177, intensity: 112005.0, mobility: 1.131"""	-0.248839	0.0709272	0.509222	RRCQNLQEKEKLLQEFALAKERMSHCEFEKERLMMSFK	generic|tr_H3BJU5_H3BJU5_MOUSE__II_1112907_REVERSED|
"""index: 25990, intensity: 15049.0, mobility: 1.021"""	-0.249135	0.0712966	0.509838	YTEPMGVTDVFVQTVNVNQDLAYQILGAATDHSLSNLNYKVRGLM	generic|tr_F6RP29_F6RP29_MOUSE__chr8_-1_84965313_84965432_ENSMUST00000122931__II_862104_REVERSED	|generic|sp_Q9CWY8_RNH2A_MOUSE__chr8_-1_84965313_84965432_ENSMUST00000122931__II_862104_REVERSED	|generic|tr_Q05C51_Q05C51_MOUSE__chr8_-1_84965313_84965432_ENSMUST00000122931__II_862104_REVERSED|
"""index: 18459, intensity: 4105.0, mobility: 0.961"""	-0.249359	0.0716396	0.510305	ATCALVVLSSMKCLKQPGFGFRWAHK	generic|IP_3453823_TX=10090_REVERSED|
"""index: 8930, intensity: 3744.0, mobility: 0.805"""	-0.24977	0.0720089	0.511162	FSRLCLPKSIMAVTDRLT	generic|chr13_1_64174149_64174274_ENSMUST00000021929_REVERSED|
"""index: 4744, intensity: 4835.0, mobility: 0.892"""	-0.249779	0.0723781	0.511179	APPGPFPRNTW	generic|sp_P81067_IRX3_MOUSE_REVERSED	|generic|sp_P81067-2_IRX3_MOUSE_REVERSED|
"""index: 4233, intensity: 6363.0, mobility: 0.937"""	-0.249907	0.0727206	0.511446	LPVFLMMQKY	generic|IP_1027779_TX=10090_REVERSED|
"""index: 11972, intensity: 5914.0, mobility: 1.137"""	-0.250471	0.0730897	0.512621	VTEYIYIKMKRWSTACALQCMRVRATSTIYEQVSNREKLTM	generic|IP_3493516_TX=10090_REVERSED|
"""index: 1236, intensity: 11971.0, mobility: 0.752"""	-0.251065	0.0734046	0.513861	ASLAKNGK	generic|tr_Q3THQ5_Q3THQ5_MOUSE_REVERSED	|generic|sp_Q60864_STIP1_MOUSE_REVERSED|
"""index: 21084, intensity: 4052.0, mobility: 0.942"""	-0.251366	0.0737463	0.514488	LPSQGSPGDFIEFEDYQKESLFYEVTISINYEP	generic|tr_Q571B7_Q571B7_MOUSE__chr4_1_128419501_128419602_ENSMUST00000144298__II_956010_REVERSED	|generic|tr_V9GX34_V9GX34_MOUSE__chr4_1_128321248_128321355_ENSMUST00000129619__II_956010_REVERSED|
"""index: 6420, intensity: 7553.0, mobility: 1.052"""	-0.251677	0.074115	0.515138	NWTIQVVENEIDEALGKELPEAIMTIKNKKNPTEAFCKLSSTEVVTEC	generic|tr_Q3TMY8_Q3TMY8_MOUSE__chr11_-1_102870164_102870229_ENSMUST00000138483__II_1125773_REVERSED	|generic|tr_Q6A0E3_Q6A0E3_MOUSE__chr11_-1_102870164_102870229_ENSMUST00000138483__II_1125773_REVERSED	|generic|tr_Q543F1_Q543F1_MOUSE__chr11_-1_102870164_102870229_ENSMUST00000138483__II_1125773_REVERSED	|generic|tr_Q3U5Q3_Q3U5Q3_MOUSE__chr11_-1_102870164_102870229_ENSMUST00000138483__II_1125773_REVERSED	|generic|II_1125789_TX=10090_REVERSED	|generic|tr_G3UZ34_G3UZ34_MOUSE__chr11_-1_102870164_102870229_ENSMUST00000138483_REVERSED	|generic|tr_A2AH85_A2AH85_MOUSE__chr11_-1_102870164_102870229_ENSMUST00000138483_REVERSED|
"""index: 1378, intensity: 4002.0, mobility: 0.874"""	-0.251762	0.0744289	0.515315	GIPPRSVWVE	generic|IP_859192_TX=10090_REVERSED|
"""index: 14203, intensity: 13132.0, mobility: 1.173"""	-0.252036	0.0747423	0.515888	SLSLSRPTLPDRMSSWMAEALASLLATTATRP	generic|chr3_-1_107748201_107750454_ENSMUST00000118593__IP_980189_TX=10090_REVERSED|
"""index: 940, intensity: 2612.0, mobility: 0.853"""	-0.252978	0.0750828	0.517855	TGQVDEAETI	generic|sp_Q7TS63-2_ZFAT_MOUSE__II_1084708_REVERSED	|generic|sp_Q7TS63_ZFAT_MOUSE_REVERSED|
"""index: 6038, intensity: 2845.0, mobility: 0.832"""	-0.25367	0.0754509	0.519303	PPPPELRPP	generic|chr5_-1_134523002_134535142_ENSMUST00000036999_REVERSED|
"""index: 12614, intensity: 23598.0, mobility: 0.927"""	-0.254287	0.0758189	0.520594	MKEEAQLHKK	generic|tr_F6U6G6_F6U6G6_MOUSE__II_1096047_REVERSED	|generic|tr_Q3UJA9_Q3UJA9_MOUSE_REVERSED	|generic|sp_Q8C006_TRI35_MOUSE_REVERSED	|generic|tr_A0A0R4J031_A0A0R4J031_MOUSE_REVERSED|
"""index: 14824, intensity: 3615.0, mobility: 1.134"""	-0.254352	0.0761309	0.520729	SNEITVVQAKSLTVKDRLVFWQVNETC	generic|tr_Q811E8_Q811E8_MOUSE_REVERSED	|generic|tr_B1ARR4_B1ARR4_MOUSE_REVERSED	|generic|tr_Q3TTT1_Q3TTT1_MOUSE_REVERSED	|generic|sp_P18761_CAH6_MOUSE_REVERSED	|generic|tr_Q80YB7_Q80YB7_MOUSE_REVERSED	|generic|tr_Q7TNG9_Q7TNG9_MOUSE_REVERSED	|generic|tr_Q3V197_Q3V197_MOUSE_REVERSED	|generic|tr_Q05DM4_Q05DM4_MOUSE_REVERSED|
"""index: 9851, intensity: 35458.0, mobility: 0.867"""	-0.255191	0.0764987	0.522486	AIFYLDVKEDISSIDYNELF	generic|IP_950511_TX=10090_REVERSED|
"""index: 19526, intensity: 4956.0, mobility: 0.935"""	-0.255398	0.0768382	0.522918	KELKELFGHLNTKLWKRLTRLPEEAPE	generic|tr_C0IQA6_C0IQA6_MOUSE_REVERSED|
"""index: 14088, intensity: 32500.0, mobility: 1.000"""	-0.256098	0.0772059	0.524385	CAQTQTCRSPIQA	generic|IP_1094050_TX=10090_REVERSED|
"""index: 11921, intensity: 4786.0, mobility: 0.824"""	-0.256117	0.0774312	0.524425	WLSSGPKFQQ	generic|IP_941343_TX=10090_REVERSED|
"""index: 12771, intensity: 11570.0, mobility: 0.984"""	-0.257054	0.0777982	0.52639	ALTMELNGKLGLLAPVLIFVETVNKFVEWHQ	generic|tr_B2RQZ3_B2RQZ3_MOUSE__chr11_1_31081597_31081626_ENSMUST00000137306_REVERSED|
"""index: 3415, intensity: 3219.0, mobility: 1.015"""	-0.257151	0.0780506	0.526592	QFDAMLRARQDEPIMNSQMVEW	generic|tr_Q6S393_Q6S393_MOUSE__chr13_-1_29916910_29916939_ENSMUST00000221536_REVERSED	|generic|tr_Q6S387_Q6S387_MOUSE__chr13_-1_29916910_29916939_ENSMUST00000221536_REVERSED	|generic|tr_E9Q3W4_E9Q3W4_MOUSE__chr13_-1_29916910_29916939_ENSMUST00000221536_REVERSED	|generic|tr_Q6S390_Q6S390_MOUSE__chr13_-1_29916910_29916939_ENSMUST00000221536_REVERSED	|generic|tr_Q6S385_Q6S385_MOUSE__chr13_-1_29916910_29916939_ENSMUST00000221536_REVERSED	|generic|tr_Q6S392_Q6S392_MOUSE__chr13_-1_29916910_29916939_ENSMUST00000221536_REVERSED	|generic|sp_Q9QXS1_PLEC_MOUSE__chr13_-1_29916910_29916939_ENSMUST00000221536_REVERSED	|generic|sp_Q9QXS1-2_PLEC_MOUSE__chr13_-1_29916910_29916939_ENSMUST00000221536_REVERSED	|generic|sp_Q9QXS1-3_PLEC_MOUSE__chr13_-1_29916910_29916939_ENSMUST00000221536_REVERSED	|generic|sp_Q9QXS1-4_PLEC_MOUSE__chr13_-1_29916910_29916939_ENSMUST00000221536_REVERSED	|generic|sp_Q9QXS1-5_PLEC_MOUSE__chr13_-1_29916910_29916939_ENSMUST00000221536_REVERSED	|generic|sp_Q9QXS1-6_PLEC_MOUSE__chr13_-1_29916910_29916939_ENSMUST00000221536_REVERSED	|generic|sp_Q9QXS1-7_PLEC_MOUSE__chr13_-1_29916910_29916939_ENSMUST00000221536_REVERSED	|generic|sp_Q9QXS1-8_PLEC_MOUSE__chr13_-1_29916910_29916939_ENSMUST00000221536_REVERSED	|generic|sp_Q9QXS1-9_PLEC_MOUSE__chr13_-1_29916910_29916939_ENSMUST00000221536_REVERSED	|generic|sp_Q9QXS1-10_PLEC_MOUSE__chr13_-1_29916910_29916939_ENSMUST00000221536_REVERSED	|generic|sp_Q9QXS1-11_PLEC_MOUSE__chr13_-1_29916910_29916939_ENSMUST00000221536_REVERSED	|generic|sp_Q9QXS1-12_PLEC_MOUSE__chr13_-1_29916910_29916939_ENSMUST00000221536_REVERSED	|generic|sp_Q9QXS1-13_PLEC_MOUSE__chr13_-1_29916910_29916939_ENSMUST00000221536_REVERSED	|generic|sp_Q9QXS1-14_PLEC_MOUSE__chr13_-1_29916910_29916939_ENSMUST00000221536_REVERSED	|generic|sp_Q9QXS1-15_PLEC_MOUSE__chr13_-1_29916910_29916939_ENSMUST00000221536_REVERSED	|generic|sp_Q9QXS1-16_PLEC_MOUSE__chr13_-1_29916910_29916939_ENSMUST00000221536_REVERSED	|generic|tr_Q6S388_Q6S388_MOUSE__chr13_-1_29916910_29916939_ENSMUST00000221536_REVERSED|
"""index: 13506, intensity: 4267.0, mobility: 1.101"""	-0.25835	0.0783883	0.529108	RSSLTPTRSSLVLCLAPMSNPLHQVPAGRM	generic|II_859408_TX=10090_REVERSED	|generic|IP_859395_TX=10090_REVERSED	|generic|II_859398_TX=10090_REVERSED	|generic|II_859401_TX=10090_REVERSED	|generic|II_859403_TX=10090_REVERSED|
"""index: 27893, intensity: 5129.0, mobility: 1.063"""	-0.258768	0.0786106	0.529986	TLEEGVSGDLSRRL	generic|IP_2469024_TX=10090_REVERSED|
"""index: 9454, intensity: 6777.0, mobility: 0.857"""	-0.259854	0.0789762	0.532267	WVNPMLFQTPPTR	generic|IP_3494331_TX=10090_REVERSED|
"""index: 27851, intensity: 12362.0, mobility: 0.982"""	-0.259952	0.0793129	0.532473	FADELQKEPKKTQKHKAQK	generic|IP_926831_TX=10090_REVERSED|
"""index: 14117, intensity: 5669.0, mobility: 1.077"""	-0.260177	0.0796784	0.532946	PPPPPASMVTKLEEKTKELDEQAAFAKH	generic|tr_Q3U111_Q3U111_MOUSE_REVERSED	|generic|sp_P26043_RADI_MOUSE_REVERSED	|generic|tr_Q3TH46_Q3TH46_MOUSE_REVERSED	|generic|tr_Q3UJJ8_Q3UJJ8_MOUSE_REVERSED	|generic|tr_A0A5F8MPB9_A0A5F8MPB9_MOUSE_REVERSED	|generic|tr_Q3TS74_Q3TS74_MOUSE_REVERSED|
"""index: 11275, intensity: 7930.0, mobility: 0.880"""	-0.260666	0.0800439	0.533974	QNLTPWCRRRTRLRMQT	generic|IP_1086105_TX=10090_REVERSED|
"""index: 24904, intensity: 3145.0, mobility: 1.114"""	-0.261139	0.08038	0.534969	WKAVAGYIEDLILIVVLNIIVATATVTVRVNSRTAKNLSLAAATTIR	generic|II_905749_TX=10090_REVERSED	|generic|tr_M1GNA0_M1GNA0_MOUSE_REVERSED	|generic|tr_M1H0B0_M1H0B0_MOUSE_REVERSED	|generic|tr_M1GRW0_M1GRW0_MOUSE_REVERSED	|generic|tr_M1GTU4_M1GTU4_MOUSE_REVERSED	|generic|sp_Q8CFW1_ANO2_MOUSE_REVERSED|
"""index: 13155, intensity: 6956.0, mobility: 1.175"""	-0.261299	0.0807159	0.535305	LDITSLMCLFLYMPQHLSPESRVVLLVAM	generic|tr_B2RU86_B2RU86_MOUSE_REVERSED	|generic|tr_Q8VG23_Q8VG23_MOUSE_REVERSED|
"""index: 19997, intensity: 3927.0, mobility: 0.910"""	-0.262275	0.0810515	0.537358	LGAWGDWFDQHANGLDLVQ	generic|tr_Q80YN9_Q80YN9_MOUSE_REVERSED	|generic|tr_Q7TPY4_Q7TPY4_MOUSE_REVERSED|
"""index: 8022, intensity: 4047.0, mobility: 0.867"""	-0.262561	0.0813572	0.537961	EIPPMRKMK	generic|IP_1106715_TX=10090_REVERSED|
"""index: 6197, intensity: 6507.0, mobility: 0.872"""	-0.263518	0.0816922	0.539975	MSDTDGYVVR	generic|sp_Q61493_REV3L_MOUSE__chr10_1_39843492_39843533_ENSMUST00000131186__II_1150497_REVERSED	|generic|tr_Q3TRT4_Q3TRT4_MOUSE_REVERSED|
"""index: 16901, intensity: 3455.0, mobility: 1.075"""	-0.263684	0.082027	0.540325	PPIGPMGPLPPPPPPVVGPLPPPPPPPP	generic|tr_Q3U4Y4_Q3U4Y4_MOUSE__chrX_1_129957265_129957363_ENSMUST00000127577__II_830685_REVERSED	|generic|II_830678_TX=10090_REVERSED	|generic|tr_Q8C414_Q8C414_MOUSE__chrX_1_129957265_129957363_ENSMUST00000127577_REVERSED	|generic|tr_E9Q4U7_E9Q4U7_MOUSE__chrX_1_129957265_129957363_ENSMUST00000127577_REVERSED	|generic|sp_O70566_DIAP2_MOUSE__chrX_1_129957265_129957363_ENSMUST00000127577_REVERSED	|generic|tr_Q6W4W7_Q6W4W7_MOUSE__chrX_1_129957265_129957363_ENSMUST00000127577_REVERSED	|generic|tr_K4PWM5_K4PWM5_MOUSE__chrX_1_129957265_129957363_ENSMUST00000127577_REVERSED|
"""index: 13924, intensity: 4525.0, mobility: 1.107"""	-0.264379	0.0823615	0.54179	LLCVSFSGSGTGKYKDRKPGQRPKVPPSGFSMAC	generic|IP_929446_TX=10090_REVERSED|
"""index: 3962, intensity: 3373.0, mobility: 0.935"""	-0.264893	0.0825755	0.542873	LVAPPATLPCATQ	generic|IP_1040856_TX=10090_REVERSED|
"""index: 1377, intensity: 2606.0, mobility: 0.872"""	-0.265849	0.0829091	0.544888	AVPPSKPYGPAG	generic|tr_D0ESZ4_D0ESZ4_MOUSE_REVERSED|
"""index: 11623, intensity: 7469.0, mobility: 1.255"""	-0.266893	0.0831518	0.547091	GRLMVQGWNSPAITVFQYTSLS	generic|IP_879359_TX=10090_REVERSED|
"""index: 16595, intensity: 137366.0, mobility: 0.938"""	-0.268121	0.0835149	0.549683	QSADLGAVPPAQVMPQLQQQ	generic|sp_P56477_IRF5_MOUSE_REVERSED	|generic|tr_B2CC69_B2CC69_MOUSE_REVERSED|
"""index: 4583, intensity: 2862.0, mobility: 1.083"""	-0.268566	0.0838475	0.550622	PSEEPAGQGTRSPISP	generic|chr6_-1_145862734_145862883_ENSMUST00000032386__IP_907313_TX=10090_REVERSED|
"""index: 8155, intensity: 19986.0, mobility: 1.027"""	-0.269479	0.08418	0.552551	RPVYLTQQPGRMTWYRGLNFGNIWVQGKTWGPLYLFTDGL	generic|sp_Q8VC60_GLB1L_MOUSE__II_1041872_REVERSED	|generic|tr_A0A087WPH5_A0A087WPH5_MOUSE__II_1041887_REVERSED|
"""index: 20611, intensity: 4409.0, mobility: 1.090"""	-0.269873	0.0844815	0.553384	RESEGGGGGSRLLLM	generic|chr11_-1_115699242_115708563_ENSMUST00000021090_REVERSED|
"""index: 22464, intensity: 3115.0, mobility: 1.064"""	-0.270445	0.0848133	0.554593	IFIQWNDSRCLDK	generic|IP_974447_TX=10090_REVERSED|
"""index: 1452, intensity: 2867.0, mobility: 0.824"""	-0.270655	0.0851758	0.555035	APYKTFHLHIQPQTPFPY	generic|chr13_-1_45852392_45964874_ENSMUST00000091628_REVERSED|
"""index: 13280, intensity: 2949.0, mobility: 1.205"""	-0.270689	0.0855072	0.555107	AIEPAHRQGNRGPLGSVVMY	generic|tr_Q8R1P8_Q8R1P8_MOUSE__chr4_1_43650943_43650978_ENSMUST00000107874__II_963980_REVERSED	|generic|sp_Q6VVW5_ANPRB_MOUSE__chr4_1_43650943_43650978_ENSMUST00000107874__II_963980_REVERSED	|generic|sp_Q6VVW5-2_ANPRB_MOUSE__chr4_1_43650943_43650978_ENSMUST00000107874__II_963985_REVERSED	|generic|tr_Q3TZ08_Q3TZ08_MOUSE__chr4_1_43650943_43650978_ENSMUST00000107874__II_963985_REVERSED	|generic|tr_F6YT88_F6YT88_MOUSE__chr4_1_43650943_43650978_ENSMUST00000107874__II_963980_REVERSED	|generic|tr_B1AWI7_B1AWI7_MOUSE_REVERSED|
"""index: 29896, intensity: 3048.0, mobility: 1.413"""	-0.272074	0.0858385	0.558036	REEERRLAQMDELRRQQEKEQLKRQERERRQQEEVRRREEKQEEIRRQR	generic|tr_G3X9G2_G3X9G2_MOUSE__II_1133308_REVERSED	|generic|tr_F7AMS7_F7AMS7_MOUSE__II_1133308_REVERSED	|generic|tr_Q5SXG3_Q5SXG3_MOUSE_REVERSED	|generic|sp_Q9JM52_MINK1_MOUSE_REVERSED	|generic|sp_Q9JM52-2_MINK1_MOUSE_REVERSED	|generic|sp_Q9JM52-3_MINK1_MOUSE_REVERSED	|generic|tr_Q5SXG1_Q5SXG1_MOUSE_REVERSED	|generic|tr_Q7TT13_Q7TT13_MOUSE_REVERSED	|generic|tr_J3QM71_J3QM71_MOUSE_REVERSED|
"""index: 19766, intensity: 4869.0, mobility: 0.839"""	-0.272577	0.0860759	0.559099	SAVISMKPK	generic|tr_A0A338P691_A0A338P691_MOUSE__II_1079440_REVERSED	|generic|sp_Q9EQM6_DGCR8_MOUSE__chr16_-1_18259875_18259937_ENSMUST00000115633__II_1079434_REVERSED|
"""index: 7932, intensity: 3541.0, mobility: 0.845"""	-0.273474	0.0863439	0.560998	ELLYYLIFIYDL	generic|tr_A0A140LIA1_A0A140LIA1_MOUSE__II_879597_REVERSED	|generic|tr_A0A140LHT5_A0A140LHT5_MOUSE__II_879600_REVERSED	|generic|II_879604_TX=10090_REVERSED	|generic|sp_Q8BWC0_TPC2_MOUSE_REVERSED	|generic|tr_B2RUK7_B2RUK7_MOUSE_REVERSED	|generic|tr_Q80UQ1_Q80UQ1_MOUSE_REVERSED|
"""index: 21620, intensity: 12033.0, mobility: 0.968"""	-0.274134	0.0866739	0.562393	DNNKYPIGVIKAQLDELFTFN	generic|sp_Q8CDC0_SPB13_MOUSE__II_1030106_REVERSED	|generic|sp_Q8CDC0-2_SPB13_MOUSE_REVERSED|
"""index: 11199, intensity: 20889.0, mobility: 1.112"""	-0.274514	0.0869722	0.563197	LWSWLLISMLASNIQCELQQILGKFFMFLSSNPYASVKR	generic|IP_827845_TX=10090_REVERSED|
"""index: 2523, intensity: 3642.0, mobility: 0.962"""	-0.274729	0.0873331	0.563654	DLESKGDKNRR	generic|sp_Q8BMD7_MORC4_MOUSE_REVERSED	|generic|sp_Q8BMD7-2_MORC4_MOUSE_REVERSED	|generic|tr_A2RSL2_A2RSL2_MOUSE_REVERSED|
"""index: 29229, intensity: 120197.0, mobility: 1.017"""	-0.274927	0.0876623	0.564071	TSTKAKKDDSGTGD	generic|sp_TAU_HUMAN__REVERSED|
"""index: 6702, intensity: 6260.0, mobility: 1.081"""	-0.275601	0.0879596	0.565498	LEALYLWVHPIDIEMDEALELTEYLGQYYQATSLHGACLLQHLLRGMH	generic|tr_Q8K0J8_Q8K0J8_MOUSE__chr16_1_20686784_20686936_ENSMUST00000156226__II_1077823_REVERSED	|generic|tr_Q8R2V4_Q8R2V4_MOUSE__chr16_1_20686784_20686936_ENSMUST00000156226__II_1077823_REVERSED	|generic|tr_Q6PD42_Q6PD42_MOUSE__chr16_1_20686784_20686936_ENSMUST00000156226__II_1077839_REVERSED	|generic|sp_Q6NZJ6_IF4G1_MOUSE__chr16_1_20686784_20686936_ENSMUST00000156226__II_1077839_REVERSED	|generic|sp_Q6NZJ6-2_IF4G1_MOUSE__chr16_1_20686784_20686936_ENSMUST00000156226__II_1077839_REVERSED	|generic|tr_E9PVC6_E9PVC6_MOUSE__chr16_1_20686784_20686936_ENSMUST00000156226__II_1077839_REVERSED	|generic|tr_E9Q9E1_E9Q9E1_MOUSE__chr16_1_20686784_20686936_ENSMUST00000156226__II_1077839_REVERSED	|generic|tr_A0A0J9YUS5_A0A0J9YUS5_MOUSE__chr16_1_20686784_20686936_ENSMUST00000156226__II_1077839_REVERSED	|generic|tr_E9PVC5_E9PVC5_MOUSE__chr16_1_20686784_20686936_ENSMUST00000156226__II_1077839_REVERSED|
"""index: 5003, intensity: 3999.0, mobility: 0.903"""	-0.275731	0.0883201	0.565774	FVLPRVPSWRVAFLYK	generic|tr_A2BE91_A2BE91_MOUSE__chr2_-1_30034759_30034818_ENSMUST00000143892__II_1012365_REVERSED	|generic|sp_Q5U4F6_WDR34_MOUSE__chr2_-1_30034759_30034818_ENSMUST00000143892__II_1012365_REVERSED|
"""index: 1129, intensity: 3651.0, mobility: 0.827"""	-0.27617	0.0884574	0.566703	APHWAGFLR	generic|tr_Q2M2N5_Q2M2N5_MOUSE__chr10_1_81261463_81261546_ENSMUST00000128576__II_1146868_REVERSED	|generic|tr_A0A0R4J1N6_A0A0R4J1N6_MOUSE__chr10_1_81261804_81261872_ENSMUST00000128576__II_1146883_REVERSED	|generic|sp_P41242_MATK_MOUSE__chr10_1_81261804_81261872_ENSMUST00000128576__II_1146883_REVERSED	|generic|sp_P41242-2_MATK_MOUSE__chr10_1_81261804_81261872_ENSMUST00000128576__II_1146883_REVERSED|
"""index: 13166, intensity: 4301.0, mobility: 0.958"""	-0.278348	0.088785	0.571314	LEINPCFWKTNMVWIK	generic|tr_A0A3B2W851_A0A3B2W851_MOUSE__II_3465271_REVERSED	|generic|tr_G3UWA2_G3UWA2_MOUSE__II_3465257_REVERSED	|generic|tr_A0A3B2WCD4_A0A3B2WCD4_MOUSE__II_3465263_REVERSED|
"""index: 20698, intensity: 4757.0, mobility: 1.048"""	-0.278663	0.0891445	0.571983	QTATVLLSGITDGVTKAARM	generic|chr17_1_69969659_70078369_ENSMUST00000133983_REVERSED|
"""index: 20935, intensity: 6498.0, mobility: 1.087"""	-0.278886	0.0894718	0.572454	RESEGGGGGSRLLLM	generic|chr11_-1_115699242_115708563_ENSMUST00000021090_REVERSED|
"""index: 4564, intensity: 23049.0, mobility: 1.096"""	-0.279111	0.0897666	0.572932	YVPSTMKIEWFHQ	generic|sp_Q571F5-4_SPSB3_MOUSE__chr17_1_24891406_24891570_ENSMUST00000117890__II_1071599_REVERSED	|generic|chr17_1_24890615_24890779_ENSMUST00000134932__II_1071589_TX=10090_REVERSED	|generic|chr17_1_24890591_24890779_ENSMUST00000134932__II_1071589_TX=10090_REVERSED	|generic|sp_Q571F5_SPSB3_MOUSE__chr17_1_24891560_24891703_ENSMUST00000068508__II_1071600_REVERSED	|generic|sp_Q571F5-2_SPSB3_MOUSE__chr17_1_24891560_24891703_ENSMUST00000068508__II_1071600_REVERSED	|generic|sp_Q571F5-3_SPSB3_MOUSE__chr17_1_24891560_24891703_ENSMUST00000068508__II_1071600_REVERSED	|generic|tr_D3YW96_D3YW96_MOUSE__chr17_1_24891560_24891703_ENSMUST00000068508__II_1071600_REVERSED	|generic|tr_E9PW49_E9PW49_MOUSE__chr17_1_24891560_24891703_ENSMUST00000068508__II_1071600_REVERSED|
"""index: 5368, intensity: 5070.0, mobility: 1.214"""	-0.279475	0.0899964	0.573702	YKDGPIQRCIVLLDNFLFLYIERFLKKTRLTRSTKPGSMQQLEGQKLLWR	generic|tr_F6SWQ9_F6SWQ9_MOUSE__chr1_-1_87481112_87481249_ENSMUST00000166463__II_1032041_REVERSED	|generic|sp_Q8CHT1_NGEF_MOUSE__chr1_-1_87481112_87481249_ENSMUST00000166463_REVERSED	|generic|sp_Q8CHT1-2_NGEF_MOUSE__chr1_-1_87481112_87481249_ENSMUST00000166463_REVERSED	|generic|tr_E9QK62_E9QK62_MOUSE__chr1_-1_87481112_87481249_ENSMUST00000166463_REVERSED|
"""index: 23419, intensity: 4024.0, mobility: 0.947"""	-0.280286	0.0902902	0.575421	QMACVGHRTLK	generic|IP_3505280_TX=10090_REVERSED|
"""index: 28459, intensity: 6249.0, mobility: 1.200"""	-0.281236	0.090616	0.577433	IGKLSFPSYNQAMTYFRMLSTHEMCEIEYIAMVKSLKPFLVKVYM	generic|IP_1151856_TX=10090_REVERSED|
"""index: 5212, intensity: 4609.0, mobility: 0.901"""	-0.281589	0.0909416	0.578181	SLPPTADGRMR	generic|IP_889492_TX=10090_REVERSED|
"""index: 11605, intensity: 12691.0, mobility: 1.186"""	-0.282029	0.0912343	0.579114	HRWLVDSEYIFKQADSGARTICILGFNAVIQTIDEMKWLNPVS	generic|tr_Q3V449_Q3V449_MOUSE__chr4_-1_149468796_149469017_ENSMUST00000119921__II_952218_REVERSED	|generic|tr_Q3V455_Q3V455_MOUSE__chr4_-1_149468796_149469017_ENSMUST00000119921__II_952218_REVERSED|
"""index: 24045, intensity: 22856.0, mobility: 0.973"""	-0.282876	0.0915921	0.580909	RLPKMSMNKT	generic|IP_1121471_TX=10090_REVERSED|
"""index: 25385, intensity: 3266.0, mobility: 1.110"""	-0.283232	0.0919499	0.581663	IHKLLVEKWNAGLVMIKRRTDESLFPKILNYAVPFLKPAKVVF	generic|sp_Q99J08_S14L2_MOUSE__II_1140116_REVERSED	|generic|II_1140114_TX=10090_REVERSED|
"""index: 21036, intensity: 4312.0, mobility: 0.995"""	-0.283266	0.0922417	0.581735	FDEELATGRSQPF	generic|IP_3494802_TX=10090_REVERSED|
"""index: 1154, intensity: 3441.0, mobility: 0.857"""	-0.284512	0.0925992	0.584374	LGPPCQIGSWV	generic|IP_3493842_TX=10090_REVERSED|
"""index: 4198, intensity: 4335.0, mobility: 0.846"""	-0.284763	0.0929567	0.584906	WLCKYTFIFPKLATRPGIMLTS	generic|IP_1134603_TX=10090_REVERSED|
"""index: 13233, intensity: 5523.0, mobility: 1.099"""	-0.284972	0.0933143	0.58535	FGPADRPRPSDLPSTPPEPIHKSKPACHLS	generic|tr_E9QKB6_E9QKB6_MOUSE__II_895038_REVERSED	|generic|tr_D3Z5N8_D3Z5N8_MOUSE__II_895048_REVERSED	|generic|tr_G5E8T4_G5E8T4_MOUSE__II_895038_REVERSED	|generic|sp_Q6KAU7_PKHG2_MOUSE__II_895048_REVERSED	|generic|sp_Q6KAU7-2_PKHG2_MOUSE__II_895048_REVERSED	|generic|sp_Q6KAU7-3_PKHG2_MOUSE__II_895048_REVERSED	|generic|tr_A0A0R4J1S3_A0A0R4J1S3_MOUSE_REVERSED|
"""index: 19184, intensity: 3558.0, mobility: 1.018"""	-0.2851	0.0936383	0.585622	VHHTHLASMSSVSI	generic|chr4_-1_133991322_133992539_ENSMUST00000144668__IP_954623_TX=10090_REVERSED|
"""index: 3649, intensity: 5234.0, mobility: 0.882"""	-0.285494	0.0937946	0.586456	KMEAGQALDLPKQDNKNK	generic|sp_Q91XL9_OSBL1_MOUSE__chr18_-1_12763478_12763549_ENSMUST00000234428__II_1057717_REVERSED	|generic|tr_Q8BTJ6_Q8BTJ6_MOUSE_REVERSED	|generic|tr_Q8K2D2_Q8K2D2_MOUSE_REVERSED|
"""index: 11916, intensity: 19083.0, mobility: 1.236"""	-0.286337	0.0941512	0.588243	CEPWKVLRTCVRYHLG	generic|IP_1130757_TX=10090_REVERSED|
"""index: 2148, intensity: 2770.0, mobility: 0.799"""	-0.286354	0.0944405	0.588279	PLNSDMSLGLGLTPL	generic|IP_955122_TX=10090_REVERSED|
"""index: 5006, intensity: 3042.0, mobility: 0.877"""	-0.287041	0.0947293	0.589735	VEVTLKGQSQVQFHWTSALTVEPP	generic|tr_L7N480_L7N480_MOUSE__II_898460_REVERSED	|generic|tr_Q8C626_Q8C626_MOUSE_REVERSED|
"""index: 4614, intensity: 3798.0, mobility: 0.730"""	-0.287626	0.0950516	0.590973	KNNLQFVAKKFFT	generic|tr_A0A1D5RLM8_A0A1D5RLM8_MOUSE__II_1127988_REVERSED|
"""index: 14023, intensity: 8549.0, mobility: 1.181"""	-0.287915	0.0954076	0.591586	QEKSALLLKSYQSLQEDGLNIPHDVNVWK	generic|tr_D3Z1N2_D3Z1N2_MOUSE__chr5_-1_115241985_115242020_ENSMUST00000139853__II_938285_REVERSED	|generic|tr_F7AN16_F7AN16_MOUSE__chr5_-1_115251273_115251443_ENSMUST00000139853__II_938288_REVERSED	|generic|sp_Q3UIW5_RNF10_MOUSE__chr5_-1_115241985_115242020_ENSMUST00000139853__II_938285_REVERSED	|generic|tr_Q3U0W6_Q3U0W6_MOUSE__chr5_-1_115241985_115242020_ENSMUST00000139853__II_938285_REVERSED	|generic|sp_Q3UIW5-2_RNF10_MOUSE__chr5_-1_115241985_115242020_ENSMUST00000139853_REVERSED	|generic|tr_H7BX06_H7BX06_MOUSE__chr5_-1_115241985_115242020_ENSMUST00000139853_REVERSED|
"""index: 14018, intensity: 3188.0, mobility: 1.151"""	-0.288253	0.0957636	0.592301	RLRHIEEKRSPLFGYTQYIEKYLHQLLRQNFDQGGLKNNGSMAR	generic|sp_Q8BM72_HSP13_MOUSE__chr16_-1_75757781_75757993_ENSMUST00000114244__II_1074398_REVERSED|
"""index: 19518, intensity: 4729.0, mobility: 1.028"""	-0.288282	0.0961196	0.592363	VELSSAPLCLQYLE	generic|chr5_1_21746020_21746094_ENSMUST00000030882_REVERSED|
"""index: 12141, intensity: 7241.0, mobility: 0.906"""	-0.288546	0.0964756	0.592924	WPSGCDSRQLWGEMLMLRAKLKAAEEKVL	generic|tr_A2ATM9_A2ATM9_MOUSE_REVERSED	|generic|sp_Q9R0B6_LAMC3_MOUSE_REVERSED|
"""index: 7625, intensity: 8886.0, mobility: 0.982"""	-0.288911	0.0968316	0.593695	VLAPVSMVHIIFP	generic|sp_Q9ES34_UBE3B_MOUSE__chr5_1_114387190_114387282_ENSMUST00000130169__II_933843_REVERSED|
"""index: 12980, intensity: 6696.0, mobility: 1.139"""	-0.28903	0.0971876	0.593947	ESITSKCVERAVSEFKPDTTLNLKYNWLLERVDQLCELVALNN	generic|tr_F8WHM5_F8WHM5_MOUSE__chr8_-1_111180931_111181023_ENSMUST00000164283_REVERSED|
"""index: 15844, intensity: 5373.0, mobility: 0.911"""	-0.289283	0.0975089	0.594483	EQAQALMMKVLVSLMAP	generic|sp_Q8BWR8_RHPN2_MOUSE_REVERSED	|generic|tr_Q497Z4_Q497Z4_MOUSE_REVERSED|
"""index: 15939, intensity: 3769.0, mobility: 0.850"""	-0.289436	0.0976216	0.594807	IWLCALMSFQLQSTHM	generic|tr_D3Z6I5_D3Z6I5_MOUSE__chr16_-1_91684298_91684402_ENSMUST00000139324__II_1073618_REVERSED|
"""index: 17994, intensity: 4514.0, mobility: 0.887"""	-0.290573	0.0979418	0.597217	LPRGTEMEVISLSYTFVI	generic|IP_1026969_TX=10090_REVERSED|
"""index: 15956, intensity: 3259.0, mobility: 0.954"""	-0.291653	0.0982967	0.599502	ILFKTETELEEVVLNVGLAGPNLMQLLQYKEM	generic|tr_B0R044_B0R044_MOUSE_REVERSED|
"""index: 10808, intensity: 6889.0, mobility: 0.878"""	-0.292087	0.0985816	0.600422	EQLQQVEEQLEQIRNDAVQ	generic|tr_Q3UVI6_Q3UVI6_MOUSE__II_944059_REVERSED	|generic|sp_Q6P5D4_CP135_MOUSE__chr5_1_76640931_76640984_ENSMUST00000130651__II_944058_REVERSED|
"""index: 7400, intensity: 27392.0, mobility: 1.085"""	-0.292663	0.0989362	0.601641	KFSDAQQEKAHKDKATKFESFFEEEYERIAEISESSNGKGTVV	generic|tr_Q80TX7_Q80TX7_MOUSE__chr16_1_29616666_29616695_ENSMUST00000160475_REVERSED|
"""index: 2554, intensity: 2707.0, mobility: 1.011"""	-0.293183	0.0992556	0.602741	DRYGEVIWEEM	generic|IP_3489130_TX=10090_REVERSED|
"""index: 1656, intensity: 3808.0, mobility: 0.764"""	-0.293705	0.0995748	0.603846	LGGDDLRP	generic|chr1_-1_71648005_71648094_ENSMUST00000188894_REVERSED|
"""index: 4007, intensity: 2899.0, mobility: 1.041"""	-0.294384	0.0999291	0.605282	TRSDQSSLSGERLGG	generic|tr_G5E8B1_G5E8B1_MOUSE__II_935865_REVERSED	|generic|sp_Q64512_PTN13_MOUSE_REVERSED|
"""index: 9404, intensity: 4434.0, mobility: 1.169"""	-0.295043	0.100035	0.606676	ARLIGAEELHVSSHMGARLSASYRWDPNPQRPQFRLLE	generic|sp_O88689-2_PCDA4_MOUSE_REVERSED|
"""index: 16250, intensity: 6637.0, mobility: 0.845"""	-0.296094	0.100389	0.608899	LDISLNECIPGVISLLKLKPF	generic|IP_1140804_TX=10090_REVERSED|
"""index: 22296, intensity: 2861.0, mobility: 1.185"""	-0.296323	0.100636	0.609383	PRGGAESLEEEPFAVAPNQATRLGRTPEAAVDPQLSGH	generic|sp_Q32P12-2_HROB_MOUSE_REVERSED|
"""index: 5705, intensity: 2967.0, mobility: 0.948"""	-0.296609	0.100989	0.609987	PRMMSVPSLGSGLGLGAAAAAAAAAAAAAAAAAAAAGEH	generic|tr_Q923T4_Q923T4_MOUSE_REVERSED|
"""index: 12133, intensity: 3634.0, mobility: 0.867"""	-0.296685	0.101342	0.610148	WWPWMQISTASSCL	generic|chr2_-1_120325449_120326121_ENSMUST00000028752__IP_1009021_TX=10090_REVERSED|
"""index: 22500, intensity: 2665.0, mobility: 1.110"""	-0.296828	0.101659	0.610451	LPAEAMSNPATHGEGPQAAPETLPVPAS	generic|sp_Q99LI8_HGS_MOUSE__II_1122329_REVERSED	|generic|tr_Q3UMA3_Q3UMA3_MOUSE__II_1122329_REVERSED	|generic|tr_Q3TLL4_Q3TLL4_MOUSE__II_1122329_REVERSED	|generic|tr_F6VV02_F6VV02_MOUSE_REVERSED|
"""index: 16951, intensity: 4514.0, mobility: 0.897"""	-0.296991	0.102012	0.610795	RMKDMKGTSNLIDIDKILIR	generic|IP_947587_TX=10090_REVERSED|
"""index: 1190, intensity: 3712.0, mobility: 0.952"""	-0.297117	0.102041	0.611062	RFRDNAPDWV	generic|sp_B7ZWI3_TMM92_MOUSE_REVERSED	|generic|sp_B7ZWI3-2_TMM92_MOUSE_REVERSED|
"""index: 7145, intensity: 5298.0, mobility: 0.963"""	-0.299174	0.102357	0.615407	MIATEGMGRIING	generic|tr_L7N264_L7N264_MOUSE_REVERSED|
"""index: 4173, intensity: 7939.0, mobility: 0.887"""	-0.299408	0.102384	0.615902	WGLPSQRPDR	generic|IP_1153662_TX=10090_REVERSED|
"""index: 19423, intensity: 4176.0, mobility: 0.766"""	-0.300546	0.102735	0.618304	GSSPEFTRQKEDSVLLI	generic|tr_A0A2R8VKQ7_A0A2R8VKQ7_MOUSE_REVERSED	|generic|tr_A0A679AXP3_A0A679AXP3_MOUSE_REVERSED|
"""index: 7655, intensity: 3556.0, mobility: 0.964"""	-0.30059	0.102905	0.618396	CEKPESSVRVWTKRNAERKEIVYNTIKSGGDDKPPLWSLTMQD	generic|tr_A0A5K1VVQ9_A0A5K1VVQ9_MOUSE__chr19_-1_7374046_7374075_ENSMUST00000237653__II_1006392_REVERSED	|generic|sp_A2ASS6_TITIN_MOUSE__chr19_-1_7374046_7374075_ENSMUST00000237653__II_1006392_REVERSED	|generic|sp_A2ASS6-2_TITIN_MOUSE__chr19_-1_7374046_7374075_ENSMUST00000237653__II_1006392_REVERSED	|generic|tr_A0A5K1VVQ1_A0A5K1VVQ1_MOUSE__chr19_-1_7374046_7374075_ENSMUST00000237653__II_1006392_REVERSED	|generic|tr_E9Q8K5_E9Q8K5_MOUSE__chr19_-1_7374046_7374075_ENSMUST00000237653__II_1006392_REVERSED	|generic|tr_E9Q8N1_E9Q8N1_MOUSE__chr19_-1_7374046_7374075_ENSMUST00000237653__II_1006392_REVERSED|
"""index: 13576, intensity: 3122.0, mobility: 0.829"""	-0.301676	0.103219	0.620687	QYTSVDPVPYQSYAEPATPSTAPPF	generic|sp_Q99KG3_RBM10_MOUSE_REVERSED	|generic|sp_Q99KG3-2_RBM10_MOUSE_REVERSED	|generic|sp_Q99KG3-3_RBM10_MOUSE_REVERSED	|generic|tr_Q566J0_Q566J0_MOUSE_REVERSED	|generic|tr_Q8BY56_Q8BY56_MOUSE_REVERSED|
"""index: 22893, intensity: 4017.0, mobility: 0.889"""	-0.301856	0.103533	0.621067	VFNNAVTVLLSQIIEPPVLHHSAQA	generic|tr_A0A0R4J0B7_A0A0R4J0B7_MOUSE__chr5_-1_92303662_92303766_ENSMUST00000202604__II_942796_REVERSED	|generic|tr_A0A0J9YV20_A0A0J9YV20_MOUSE__chr5_-1_92303662_92303766_ENSMUST00000202604__II_942796_REVERSED	|generic|sp_Q80UZ2_SDA1_MOUSE__chr5_-1_92303662_92303766_ENSMUST00000202604__II_942796_REVERSED	|generic|sp_Q80UZ2-2_SDA1_MOUSE__chr5_-1_92303662_92303766_ENSMUST00000202604__II_942796_REVERSED	|generic|II_942800_TX=10090_REVERSED|
"""index: 24003, intensity: 2671.0, mobility: 1.042"""	-0.301915	0.10381	0.621192	NCVIGLALVSLWLD	generic|IP_901859_TX=10090_REVERSED	|generic|IP_967919_TX=10090_REVERSED	|generic|tr_F6WHY1_F6WHY1_MOUSE_REVERSED	|generic|sp_Q5U4D8_SC5A6_MOUSE_REVERSED	|generic|tr_Q3TY45_Q3TY45_MOUSE_REVERSED|
"""index: 19547, intensity: 4520.0, mobility: 0.900"""	-0.302706	0.104159	0.62286	LGMLFPSAVSAQ	generic|IP_1081811_TX=10090_REVERSED|
"""index: 28257, intensity: 6327.0, mobility: 1.151"""	-0.303087	0.104472	0.623661	ELLTQTLETSSDSPILLPGPLVQPSPLPLFVTPSMSEQSYR	generic|tr_D3YYG2_D3YYG2_MOUSE__II_988688_REVERSED	|generic|tr_Q3TQJ9_Q3TQJ9_MOUSE__II_988688_REVERSED	|generic|tr_Q3TRA0_Q3TRA0_MOUSE__chr3_1_31098195_31098440_ENSMUST00000144756__II_988688_REVERSED	|generic|sp_Q60665_SKIL_MOUSE_REVERSED	|generic|sp_Q60665-2_SKIL_MOUSE_REVERSED|
"""index: 11376, intensity: 8109.0, mobility: 0.993"""	-0.303226	0.104712	0.623953	LTEREEKSPNKQREYAQFLIQQSAPG	generic|tr_H3BL72_H3BL72_MOUSE__II_933579_REVERSED	|generic|sp_P22361_HNF1A_MOUSE__II_933579_REVERSED|
"""index: 1554, intensity: 4036.0, mobility: 0.809"""	-0.303581	0.105024	0.624703	QLTHAARPPDSH	generic|IP_844267_TX=10090_REVERSED|
"""index: 1575, intensity: 3078.0, mobility: 0.817"""	-0.303909	0.105373	0.625392	QIQQSMIYPHRG	generic|sp_Q811B3_ATS12_MOUSE_REVERSED|
"""index: 1865, intensity: 4684.0, mobility: 0.846"""	-0.30411	0.105722	0.625816	FSLRVALLLMDF	generic|tr_F6VSQ9_F6VSQ9_MOUSE__II_957468_REVERSED|
"""index: 4573, intensity: 2559.0, mobility: 0.876"""	-0.304316	0.105997	0.62625	TNISNPMCLGSPPIARTPKWYLR	generic|chr18_-1_46723349_46728084_ENSMUST00000035804__IP_1055676_TX=10090_REVERSED	|generic|chr18_-1_46720404_46728084_ENSMUST00000234819__IP_3463452_TX=10090_REVERSED|
"""index: 5606, intensity: 3106.0, mobility: 1.033"""	-0.304796	0.106309	0.62726	RALEEQVSRKHW	generic|IP_887152_TX=10090_REVERSED|
"""index: 26158, intensity: 4492.0, mobility: 1.140"""	-0.305499	0.10662	0.628741	IRHTDTCALKLLPYVDCFYHDIENHHCFSLCAILLSQSASHVFG	generic|tr_Q8VGH8_Q8VGH8_MOUSE_REVERSED	|generic|tr_Q0VB29_Q0VB29_MOUSE_REVERSED|
"""index: 31, intensity: 3132.0, mobility: 0.862"""	-0.30614	0.106931	0.630088	CLMWLSSGHVLDYMSK	generic|sp_Q64676_CGT_MOUSE__II_976272_REVERSED	|generic|chr3_-1_125914599_125914889_ENSMUST00000196481__II_976271_TX=10090_REVERSED|
"""index: 25870, intensity: 17680.0, mobility: 1.054"""	-0.306362	0.10728	0.630556	PMLHLRPSPYPIPQELPLVLHCMKSRFPGIK	generic|IP_1115192_TX=10090_REVERSED|
"""index: 26195, intensity: 5090.0, mobility: 0.861"""	-0.306409	0.107628	0.630654	VDPVILQKF	generic|IP_830480_TX=10090_REVERSED|
"""index: 29647, intensity: 10601.0, mobility: 1.112"""	-0.306543	0.107939	0.630937	PLMTQPILTGELPLH	generic|II_1000602_TX=10090_REVERSED	|generic|II_1000602_TX=10090_REVERSED|
"""index: 13859, intensity: 3932.0, mobility: 0.996"""	-0.306767	0.108249	0.631408	DQNRHVLAPPEQGRHWLIRTAISVVCGSARCEYEK	generic|IP_1017487_TX=10090_REVERSED|
"""index: 3027, intensity: 2594.0, mobility: 0.878"""	-0.306851	0.108522	0.631584	HAVMHKRVHAMTYFK	generic|tr_F2Z3V9_F2Z3V9_MOUSE_REVERSED	|generic|sp_Q5DU09_ZN652_MOUSE_REVERSED	|generic|tr_F2Z443_F2Z443_MOUSE_REVERSED|
"""index: 31451, intensity: 2857.0, mobility: 1.037"""	-0.307187	0.108681	0.63229	ECLRRMDEVKKKWITIAEHLINI	generic|sp_E9PVB3_CC175_MOUSE_REVERSED|
"""index: 15599, intensity: 6960.0, mobility: 1.032"""	-0.309359	0.109028	0.636851	SEWLDNHVSPFDWPKHRGNWHLLKAEQLFHESYRADPNWGLHR	generic|sp_Q640P4_GL8D2_MOUSE__chr10_-1_82651349_82651483_ENSMUST00000128142__II_1149595_REVERSED	|generic|tr_E9QLV1_E9QLV1_MOUSE__chr10_-1_82651349_82651483_ENSMUST00000128142__II_1149595_REVERSED|
"""index: 2374, intensity: 2940.0, mobility: 1.018"""	-0.309458	0.109261	0.637058	QSGLDGPFDTKMM	generic|II_246431_TX=10090_REVERSED	|generic|II_3505047_TX=10090_REVERSED	|generic|tr_A0A1D5RLA9_A0A1D5RLA9_MOUSE_REVERSED	|generic|sp_Q6PD05_ZN821_MOUSE__chr8_1_109724337_109724618_ENSMUST00000212233_REVERSED|
"""index: 15232, intensity: 3389.0, mobility: 0.898"""	-0.310415	0.109532	0.639064	QRVDQLLKAGMKVERE	generic|sp_Q9JHU4_DYHC1_MOUSE__chr12_1_110641105_110641227_ENSMUST00000172218__II_1115120_REVERSED	|generic|tr_Q80U36_Q80U36_MOUSE__chr12_1_110641105_110641227_ENSMUST00000172218_REVERSED	|generic|tr_Q923F5_Q923F5_MOUSE_REVERSED	|generic|tr_Q8C6T5_Q8C6T5_MOUSE__chr12_1_110663204_110663284_ENSMUST00000166323_REVERSED|
"""index: 13541, intensity: 3050.0, mobility: 0.906"""	-0.310708	0.109879	0.63968	LHSRKSFRSTATQNSQSALFCL	generic|IP_1108207_TX=10090_REVERSED|
"""index: 29617, intensity: 4369.0, mobility: 1.118"""	-0.311449	0.110225	0.641232	PLMTQPILTGELPLH	generic|II_1000602_TX=10090_REVERSED	|generic|II_1000602_TX=10090_REVERSED|
"""index: 11091, intensity: 23700.0, mobility: 1.060"""	-0.311588	0.110572	0.641522	LTSLGPWSSRKLNWYTLPDCSHELVEEELYALVMDEPLKERQ	generic|sp_Q80WQ9_ZBED4_MOUSE__IP_875871_REVERSED	|generic|IP_1018142_TX=10090_REVERSED|
"""index: 21793, intensity: 5393.0, mobility: 1.110"""	-0.311663	0.110727	0.64168	ELIQANMIDLHITHS	generic|IP_1085660_TX=10090_REVERSED|
"""index: 1332, intensity: 17749.0, mobility: 0.830"""	-0.312604	0.111073	0.643649	LLAPPLRCE	generic|IP_1073212_TX=10090_REVERSED|
"""index: 8368, intensity: 7707.0, mobility: 1.015"""	-0.312605	0.11138	0.643652	KELEKEAMSLQEQVRLLDHIAAALNE	generic|tr_Q8CDG8_Q8CDG8_MOUSE__II_840571_REVERSED|
"""index: 25509, intensity: 4446.0, mobility: 1.104"""	-0.313141	0.111649	0.644773	EREEREREREKERERERERERERDHDRDRQDRERER	generic|tr_A0A2I3BPQ5_A0A2I3BPQ5_MOUSE__II_3481736_REVERSED	|generic|sp_E9Q784_ZC3HD_MOUSE__II_3481736_REVERSED	|generic|tr_Q8BHW0_Q8BHW0_MOUSE_REVERSED|
"""index: 14865, intensity: 2563.0, mobility: 0.904"""	-0.313599	0.111994	0.64573	AARLAQMGDKGAMKAGPNSLAALSELILDDE	generic|sp_Q3UXL4_KIZ_MOUSE__II_1002049_REVERSED|
"""index: 19668, intensity: 3263.0, mobility: 1.218"""	-0.31362	0.112301	0.645773	IAHKWPPYTVIKELDKS	generic|II_848030_TX=10090_REVERSED	|generic|sp_A2AX52_CO6A4_MOUSE_REVERSED|
"""index: 7105, intensity: 3050.0, mobility: 0.842"""	-0.314549	0.112647	0.647714	ECYRTTDR	generic|tr_Q14B74_Q14B74_MOUSE__II_964654_REVERSED	|generic|tr_E9PWW5_E9PWW5_MOUSE__II_964679_REVERSED	|generic|sp_Q8BLI0_ATL1_MOUSE__II_964679_REVERSED	|generic|tr_Q8BSM2_Q8BSM2_MOUSE_REVERSED|
"""index: 8423, intensity: 9096.0, mobility: 1.056"""	-0.314579	0.112953	0.647778	VEVSQIQNMQARMVQISNLIKKQHGALTVGVRLIDEMMM	generic|sp_P54763_EPHB2_MOUSE_REVERSED	|generic|sp_P54763-2_EPHB2_MOUSE_REVERSED	|generic|sp_P54763-4_EPHB2_MOUSE_REVERSED|
"""index: 12270, intensity: 55077.0, mobility: 1.093"""	-0.31491	0.113299	0.648469	SAFRLHKPLSCFTLFLNRQALLCWTWYWPVQVLNGRIDPHH	generic|IP_1132651_TX=10090_REVERSED|
"""index: 10948, intensity: 4377.0, mobility: 1.053"""	-0.315039	0.113605	0.648737	MSLDINVINPCEWFASAMVVEILNAQLYLYELKSLGRLMGETLN	generic|sp_Q8C8T7_ELFN1_MOUSE_REVERSED|
"""index: 16937, intensity: 3074.0, mobility: 1.021"""	-0.315381	0.113872	0.649452	PPIGPMGPLPPPPPPVVGPLPPPPPPPP	generic|tr_Q3U4Y4_Q3U4Y4_MOUSE__chrX_1_129957265_129957363_ENSMUST00000127577__II_830685_REVERSED	|generic|II_830678_TX=10090_REVERSED	|generic|tr_Q8C414_Q8C414_MOUSE__chrX_1_129957265_129957363_ENSMUST00000127577_REVERSED	|generic|tr_E9Q4U7_E9Q4U7_MOUSE__chrX_1_129957265_129957363_ENSMUST00000127577_REVERSED	|generic|sp_O70566_DIAP2_MOUSE__chrX_1_129957265_129957363_ENSMUST00000127577_REVERSED	|generic|tr_Q6W4W7_Q6W4W7_MOUSE__chrX_1_129957265_129957363_ENSMUST00000127577_REVERSED	|generic|tr_K4PWM5_K4PWM5_MOUSE__chrX_1_129957265_129957363_ENSMUST00000127577_REVERSED|
"""index: 13036, intensity: 75357.0, mobility: 1.177"""	-0.315879	0.114177	0.650489	SLSLSRPTLPDRMSSWMAEALASLLATTATRP	generic|chr3_-1_107748201_107750454_ENSMUST00000118593__IP_980189_TX=10090_REVERSED|
"""index: 18462, intensity: 3635.0, mobility: 1.047"""	-0.316104	0.114522	0.650959	HDLKEAQLAVRTMFGFARNFD	generic|sp_P61458_PHS_MOUSE_REVERSED|
"""index: 3241, intensity: 3499.0, mobility: 0.892"""	-0.316753	0.114867	0.652312	LVAPHKLLQM	generic|tr_A0A0N4SUV4_A0A0N4SUV4_MOUSE_REVERSED	|generic|sp_Q811W2_CP26B_MOUSE_REVERSED	|generic|tr_A0A0N4SV88_A0A0N4SV88_MOUSE_REVERSED|
"""index: 18363, intensity: 3820.0, mobility: 1.113"""	-0.316816	0.115172	0.652444	GCTGLAKSWGKGSSMHIINYLI	generic|tr_A1L1B2_A1L1B2_MOUSE_REVERSED	|generic|tr_A0A1D5RM29_A0A1D5RM29_MOUSE_REVERSED	|generic|tr_Q8VGD5_Q8VGD5_MOUSE_REVERSED	|generic|tr_L7N210_L7N210_MOUSE_REVERSED|
"""index: 8888, intensity: 144082.0, mobility: 0.994"""	-0.317211	0.115477	0.653266	EDDENLGDMTPSVSSSPVGTCTLHTGQKGPLGEQLQLHQM	generic|IP_3485553_TX=10090_REVERSED|
"""index: 29011, intensity: 6805.0, mobility: 1.086"""	-0.317318	0.115822	0.653489	QCRLHDELASSPLLSKSSYESRRKSACQAVVAQGDEGLLSPSPA	generic|tr_D3Z468_D3Z468_MOUSE__II_1147555_REVERSED	|generic|sp_Q6DID5_PWP3A_MOUSE__chr10_1_80241821_80241889_ENSMUST00000125784__II_1147530_REVERSED|
"""index: 23339, intensity: 70480.0, mobility: 0.922"""	-0.317424	0.116167	0.653709	WLVLWYVR	generic|IP_3479211_TX=10090_REVERSED|
"""index: 5225, intensity: 2781.0, mobility: 1.128"""	-0.317935	0.116471	0.654774	GKDMQWECRMGVVNL	generic|sp_Q8K2A7_INT10_MOUSE_REVERSED	|generic|tr_A0A0R4J0V1_A0A0R4J0V1_MOUSE_REVERSED	|generic|tr_E9Q361_E9Q361_MOUSE_REVERSED	|generic|tr_Q8BXH8_Q8BXH8_MOUSE_REVERSED	|generic|tr_E9Q360_E9Q360_MOUSE_REVERSED|
"""index: 4937, intensity: 4193.0, mobility: 1.053"""	-0.31826	0.116736	0.65545	MGMEQRFLIYFFCARCIQRQSDVR	generic|IP_986018_TX=10090_REVERSED|
"""index: 27451, intensity: 5055.0, mobility: 0.962"""	-0.318697	0.11708	0.656358	RWFCYKTRQTEQGTQYSKLLMK	generic|IP_1013899_TX=10090_REVERSED	|generic|IP_1013907_TX=10090_REVERSED|
"""index: 16968, intensity: 5514.0, mobility: 1.060"""	-0.318887	0.117424	0.656753	PPIGPMGPLPPPPPPVVGPLPPPPPPPP	generic|tr_Q3U4Y4_Q3U4Y4_MOUSE__chrX_1_129957265_129957363_ENSMUST00000127577__II_830685_REVERSED	|generic|II_830678_TX=10090_REVERSED	|generic|tr_Q8C414_Q8C414_MOUSE__chrX_1_129957265_129957363_ENSMUST00000127577_REVERSED	|generic|tr_E9Q4U7_E9Q4U7_MOUSE__chrX_1_129957265_129957363_ENSMUST00000127577_REVERSED	|generic|sp_O70566_DIAP2_MOUSE__chrX_1_129957265_129957363_ENSMUST00000127577_REVERSED	|generic|tr_Q6W4W7_Q6W4W7_MOUSE__chrX_1_129957265_129957363_ENSMUST00000127577_REVERSED	|generic|tr_K4PWM5_K4PWM5_MOUSE__chrX_1_129957265_129957363_ENSMUST00000127577_REVERSED|
"""index: 2988, intensity: 3573.0, mobility: 0.909"""	-0.318989	0.117769	0.656965	APPHTHTIKQP	generic|IP_828573_TX=10090_REVERSED|
"""index: 21018, intensity: 4037.0, mobility: 1.016"""	-0.319063	0.118113	0.657119	TTMMRGLTPCLPR	generic|IP_867451_TX=10090_REVERSED|
"""index: 10755, intensity: 5702.0, mobility: 0.858"""	-0.319258	0.118417	0.657525	GDPMHQRPT	generic|IP_1071315_TX=10090_REVERSED|
"""index: 19917, intensity: 4199.0, mobility: 0.938"""	-0.319749	0.118761	0.658545	SLCVLTEPPPE	generic|IP_956757_TX=10090_REVERSED|
"""index: 26833, intensity: 5586.0, mobility: 1.238"""	-0.320256	0.1189	0.659597	SRRARCLHHMFIRAAKH	generic|IP_3505600_TX=10090_REVERSED|
"""index: 19303, intensity: 5242.0, mobility: 1.042"""	-0.321046	0.119203	0.661235	SVHRQLIGVDTVYKMQTIKDHVWQDTLGVIAWWLMDNLDK	generic|tr_Q3TIH7_Q3TIH7_MOUSE_REVERSED	|generic|sp_Q9Z1X9_CDC45_MOUSE_REVERSED	|generic|tr_F8WJ72_F8WJ72_MOUSE_REVERSED|
"""index: 6051, intensity: 3886.0, mobility: 0.961"""	-0.321095	0.119505	0.661337	NYAPINPSQKYF	generic|sp_P32043_HXC5_MOUSE_REVERSED|
"""index: 9763, intensity: 7141.0, mobility: 1.132"""	-0.32146	0.119849	0.662095	VSAIVLSSLLSALTMQVCFQHNMIVPYLLPKCIAVYRDQAMISF	generic|tr_B2RVZ1_B2RVZ1_MOUSE_REVERSED|
"""index: 18590, intensity: 7393.0, mobility: 0.921"""	-0.321511	0.120192	0.6622	GSSFCSRKSSPGSTITSRSKSNMR	generic|chr8_1_84601928_84612285_ENSMUST00000238701__IP_862331_TX=10090_REVERSED|
"""index: 14897, intensity: 5936.0, mobility: 0.956"""	-0.322456	0.120453	0.664157	YAMGGGIIMFNVKDLMNK	generic|sp_P09041_PGK2_MOUSE_REVERSED|
"""index: 10089, intensity: 5096.0, mobility: 0.862"""	-0.323052	0.120796	0.66539	LDAGSGPSLPLTELKV	generic|tr_Q2M4H2_Q2M4H2_MOUSE_REVERSED	|generic|sp_P27889_HNF1B_MOUSE_REVERSED	|generic|sp_P27889-2_HNF1B_MOUSE_REVERSED|
"""index: 6939, intensity: 2953.0, mobility: 1.258"""	-0.323244	0.121139	0.665788	FYDFDQPQRYDSLPYQRTDPSHQRYDLPPPQSYDGGPPQR	generic|tr_A0A0G2JGI5_A0A0G2JGI5_MOUSE__II_946197_REVERSED	|generic|sp_Q9WVQ1_MAGI2_MOUSE__chr5_1_20702091_20702126_ENSMUST00000197354_REVERSED	|generic|sp_Q9WVQ1-2_MAGI2_MOUSE__chr5_1_20702091_20702126_ENSMUST00000197354_REVERSED	|generic|sp_Q9WVQ1-4_MAGI2_MOUSE__chr5_1_20702091_20702126_ENSMUST00000197354_REVERSED	|generic|tr_A0A140LHL1_A0A140LHL1_MOUSE_REVERSED	|generic|tr_Q80TU0_Q80TU0_MOUSE_REVERSED	|generic|tr_A0A0G2JE00_A0A0G2JE00_MOUSE_REVERSED	|generic|tr_A0A0G2JEG6_A0A0G2JEG6_MOUSE_REVERSED	|generic|sp_Q9WVQ1-3_MAGI2_MOUSE_REVERSED|
"""index: 14433, intensity: 84330.0, mobility: 0.988"""	-0.323357	0.121482	0.666021	IGVDHVIDQTFPYAPSIGMIMTAIEHIFPDRTL	generic|tr_Q8R0B3_Q8R0B3_MOUSE_REVERSED	|generic|sp_Q3UZB0_ARMX5_MOUSE_REVERSED|
"""index: 18587, intensity: 3108.0, mobility: 0.877"""	-0.323451	0.121826	0.666216	QKSFFTKM	generic|IP_1061171_TX=10090_REVERSED|
"""index: 6402, intensity: 4988.0, mobility: 1.093"""	-0.323605	0.122127	0.666533	LFMCNVVQFIVFDSFFTFFSFHVSYSTFYPFISFTPFNLFTWQL	generic|tr_J3QN11_J3QN11_MOUSE_REVERSED|
"""index: 21679, intensity: 8351.0, mobility: 0.990"""	-0.323884	0.12247	0.66711	FHVMLSVIGLPILTYKPAMQY	generic|tr_K7N747_K7N747_MOUSE_REVERSED|
"""index: 15397, intensity: 3176.0, mobility: 0.848"""	-0.323993	0.122813	0.667336	ALSLNNPRR	generic|sp_D4PHA7_WSCD2_MOUSE__II_934173_REVERSED|
"""index: 19531, intensity: 2688.0, mobility: 1.006"""	-0.3241	0.122945	0.667556	SLDEALAALAQLW	generic|IP_3481398_TX=10090_REVERSED|
"""index: 10065, intensity: 10315.0, mobility: 0.851"""	-0.324979	0.123245	0.669371	EEFNRSNPTELFRSTPGKGEKQV	generic|tr_E9Q7B5_E9Q7B5_MOUSE__II_1034239_REVERSED	|generic|tr_E9QPX8_E9QPX8_MOUSE__II_1034239_REVERSED	|generic|tr_Q3UPG8_Q3UPG8_MOUSE__II_1034239_REVERSED	|generic|tr_F8VQE0_F8VQE0_MOUSE_REVERSED	|generic|sp_Q02789_CAC1S_MOUSE_REVERSED	|generic|sp_Q02789-2_CAC1S_MOUSE_REVERSED|
"""index: 18589, intensity: 3486.0, mobility: 0.735"""	-0.325289	0.123588	0.670011	SASWEGSW	generic|IP_1002449_TX=10090_REVERSED|
"""index: 31562, intensity: 5805.0, mobility: 1.015"""	-0.325408	0.123761	0.670256	FLFFVVCGPFADELQKEPKKTQKHKAQK	generic|IP_926831_TX=10090_REVERSED|
"""index: 12039, intensity: 8630.0, mobility: 0.866"""	-0.326563	0.123975	0.672637	GGSSLWMLQRGSEVPSRL	generic|IP_1065056_TX=10090_REVERSED|
"""index: 25068, intensity: 4105.0, mobility: 1.034"""	-0.32697	0.124317	0.673475	WIMAPVIDLNKK	generic|IP_989910_TX=10090_REVERSED|
"""index: 3210, intensity: 21930.0, mobility: 0.989"""	-0.32707	0.124616	0.67368	LDNCIWRRPPD	generic|tr_Q91XY3_Q91XY3_MOUSE__chr18_1_37833338_37840129_ENSMUST00000193941__II_1051469_REVERSED	|generic|tr_Q8C8Z4_Q8C8Z4_MOUSE__chr18_1_37833338_37840129_ENSMUST00000193941__II_1051469_REVERSED	|generic|tr_Q8C924_Q8C924_MOUSE_REVERSED|
"""index: 17872, intensity: 8796.0, mobility: 0.940"""	-0.327776	0.124957	0.675133	QAMGLSKSTMNILQANIRN	generic|IP_3461650_TX=10090_REVERSED|
"""index: 2290, intensity: 3328.0, mobility: 0.968"""	-0.327818	0.125299	0.675219	QHPRDPYFRPMVMIKWPLNR	generic|tr_F8VPX1_F8VPX1_MOUSE__chr16_-1_8711990_8712136_ENSMUST00000160326__II_1080752_REVERSED	|generic|sp_Q6A4J8_UBP7_MOUSE__chr16_-1_8711990_8712136_ENSMUST00000160326__II_1080752_REVERSED	|generic|sp_Q6A4J8-2_UBP7_MOUSE__chr16_-1_8711990_8712136_ENSMUST00000160326__II_1080752_REVERSED	|generic|tr_E9PXY8_E9PXY8_MOUSE__chr16_-1_8711990_8712136_ENSMUST00000160326__II_1080752_REVERSED	|generic|sp_Q6A4J8-3_UBP7_MOUSE__chr16_-1_8711990_8712136_ENSMUST00000160326_REVERSED|
"""index: 6912, intensity: 3926.0, mobility: 0.788"""	-0.327822	0.12564	0.675227	MAALPQRP	generic|IP_1025377_TX=10090_REVERSED|
"""index: 3176, intensity: 3702.0, mobility: 0.905"""	-0.327824	0.125853	0.675229	SDQTSLRPRM	generic|IP_1065963_TX=10090_REVERSED|
"""index: 4097, intensity: 3588.0, mobility: 0.856"""	-0.328871	0.126194	0.67738	QENYIELM	generic|tr_A0A1D5RLA6_A0A1D5RLA6_MOUSE_REVERSED	|generic|tr_A0A1Y7VM29_A0A1Y7VM29_MOUSE_REVERSED	|generic|tr_R4GML7_R4GML7_MOUSE_REVERSED	|generic|sp_D3YXS5_KIF28_MOUSE_REVERSED|
"""index: 5229, intensity: 3574.0, mobility: 0.991"""	-0.329048	0.126492	0.677743	RLAMHTSPVSGPDE	generic|IP_880793_TX=10090_REVERSED|
"""index: 11000, intensity: 36991.0, mobility: 1.181"""	-0.329199	0.126746	0.678053	LLEIQEMTKMKCKLRHAEERAQKTEDQRQELFKMQ	generic|sp_Q8VIG6_TRAIP_MOUSE__II_843481_REVERSED	|generic|sp_Q8VIG6-2_TRAIP_MOUSE_REVERSED|
"""index: 16657, intensity: 4365.0, mobility: 0.974"""	-0.329642	0.127	0.678962	VDFYGRGLDQR	generic|tr_X5J5K8_X5J5K8_MOUSE_REVERSED|
"""index: 21333, intensity: 3061.0, mobility: 1.234"""	-0.330928	0.127341	0.681595	QIRVPVVLSVMADPCAPLALPPASTPAPSTAQPTVPPLQIDSSYE	generic|sp_A2A884_ZEP3_MOUSE_REVERSED|
"""index: 16397, intensity: 3250.0, mobility: 0.805"""	-0.330932	0.127681	0.681603	SWKNTRMEDSGYMCQ	generic|chr17_1_74419584_74423080_ENSMUST00000024870__IP_1064561_TX=10090_REVERSED|
"""index: 14473, intensity: 3377.0, mobility: 1.093"""	-0.331103	0.127978	0.681953	MVTMFQLFRGTTWATLFVWLLQTHM	generic|IP_1063906_TX=10090_REVERSED|
"""index: 7189, intensity: 12757.0, mobility: 0.940"""	-0.331538	0.128319	0.682843	ELLEVQGVFASFAKTSDRGAAASHYLNV	generic|chr8_-1_95733047_95733322_ENSMUST00000213006_REVERSED|
"""index: 16693, intensity: 3830.0, mobility: 1.005"""	-0.331608	0.128528	0.682985	QYEQTTVEPPFV	generic|tr_Q810P8_Q810P8_MOUSE__II_1049311_REVERSED	|generic|tr_A0A087WNU2_A0A087WNU2_MOUSE_REVERSED	|generic|tr_Q2TVW9_Q2TVW9_MOUSE_REVERSED|
"""index: 15990, intensity: 4654.0, mobility: 1.080"""	-0.332408	0.128824	0.68462	EKWHLSGYKERAKR	generic|tr_Q8BW53_Q8BW53_MOUSE__II_1141920_REVERSED	|generic|sp_Q91YJ5_IF2M_MOUSE_REVERSED|
"""index: 10223, intensity: 7564.0, mobility: 0.988"""	-0.332748	0.129164	0.685314	ERRAAASPYHNR	generic|tr_Q4TU85_Q4TU85_MOUSE_REVERSED	|generic|tr_Q6VSS7_Q6VSS7_MOUSE_REVERSED|
"""index: 19038, intensity: 3497.0, mobility: 1.010"""	-0.332808	0.129504	0.685436	RSGFVGPRPMHF	generic|IP_1084075_TX=10090_REVERSED|
"""index: 13712, intensity: 3720.0, mobility: 1.099"""	-0.332832	0.129844	0.685484	SADWVVVTHDFSGTIIRDGSTDFSLSIIEAL	generic|tr_D3Z7A5_D3Z7A5_MOUSE__II_1032689_REVERSED	|generic|tr_Q9D4T2_Q9D4T2_MOUSE__II_1032689_REVERSED|
"""index: 16269, intensity: 4650.0, mobility: 0.942"""	-0.333259	0.130184	0.686356	MFAEEVNEGTLASTELFMLE	generic|tr_Q3ULK1_Q3ULK1_MOUSE_REVERSED	|generic|tr_B2RRN5_B2RRN5_MOUSE_REVERSED	|generic|sp_P56371_RAB4A_MOUSE_REVERSED|
"""index: 9268, intensity: 30664.0, mobility: 0.950"""	-0.333329	0.130523	0.686497	LETGTRAQFREAAGVVAEWLEEPRGSAMRARKRE	generic|tr_E9QKI4_E9QKI4_MOUSE__chr7_1_44854637_44854735_ENSMUST00000152091__II_889823_REVERSED|
"""index: 3774, intensity: 3668.0, mobility: 0.953"""	-0.333789	0.130863	0.687435	QCAGVLLYICY	generic|IP_2499664_TX=10090_REVERSED|
"""index: 10023, intensity: 3715.0, mobility: 1.026"""	-0.333794	0.131159	0.687446	KFGEQQRRMMEEQQRRMEEERRRREEEQRLELQKRKQ	generic|tr_Q4FK11_Q4FK11_MOUSE__chrX_1_101441780_101441821_ENSMUST00000126019__II_831698_REVERSED	|generic|tr_Q3TF40_Q3TF40_MOUSE__chrX_1_101441780_101441821_ENSMUST00000126019__II_831698_REVERSED	|generic|tr_Q3UM20_Q3UM20_MOUSE__chrX_1_101441780_101441821_ENSMUST00000126019__II_831698_REVERSED	|generic|tr_Q3TTV7_Q3TTV7_MOUSE__chrX_1_101441780_101441821_ENSMUST00000126019__II_831698_REVERSED	|generic|II_831702_TX=10090_REVERSED	|generic|tr_Q3TMM5_Q3TMM5_MOUSE__chrX_1_101441780_101441821_ENSMUST00000126019_REVERSED	|generic|tr_Q3TFC2_Q3TFC2_MOUSE__chrX_1_101441780_101441821_ENSMUST00000126019_REVERSED|
"""index: 8264, intensity: 8537.0, mobility: 1.110"""	-0.334142	0.131498	0.688154	LMTDKAAEELLPRMIELEEQMKAVDESTRLLKDLGSKMRNKAT	generic|sp_E9Q8T7_DYH1_MOUSE__II_3480056_REVERSED|
"""index: 15390, intensity: 4848.0, mobility: 1.020"""	-0.334309	0.131838	0.688494	TCLLRLRGVTCFPPSSSVLRSPLAHTLGGSSMKKWL	generic|IP_834008_TX=10090_REVERSED|
"""index: 2724, intensity: 4443.0, mobility: 0.897"""	-0.33432	0.131999	0.688517	CLSAQQMIKR	generic|IP_1083683_TX=10090_REVERSED|
"""index: 27725, intensity: 5464.0, mobility: 1.000"""	-0.335321	0.132293	0.690551	CKARRNKFWV	generic|tr_Q3TYJ4_Q3TYJ4_MOUSE__chr11_-1_21996240_21996452_ENSMUST00000172395__II_1138657_REVERSED	|generic|tr_Q91ZJ3_Q91ZJ3_MOUSE__chr11_-1_21996240_21996452_ENSMUST00000172395__II_1138657_REVERSED	|generic|sp_P80205_OTX1_MOUSE__chr11_-1_21996240_21996452_ENSMUST00000172395__II_1138657_REVERSED	|generic|tr_Q543C9_Q543C9_MOUSE__II_896328_REVERSED	|generic|tr_A0A0A0MQN6_A0A0A0MQN6_MOUSE__II_896328_REVERSED	|generic|II_896333_TX=10090_REVERSED	|generic|tr_Q8R0B5_Q8R0B5_MOUSE_REVERSED	|generic|tr_G3UXU9_G3UXU9_MOUSE_REVERSED	|generic|sp_P80206_OTX2_MOUSE_REVERSED	|generic|tr_D3YZ94_D3YZ94_MOUSE_REVERSED	|generic|tr_Q8VD35_Q8VD35_MOUSE_REVERSED	|generic|tr_G3V000_G3V000_MOUSE_REVERSED|
"""index: 23572, intensity: 20641.0, mobility: 0.946"""	-0.335604	0.132632	0.691127	NKRMLFNIK	generic|IP_899728_TX=10090_REVERSED	|generic|IP_874565_TX=10090_REVERSED	|generic|sp_P58059_RT21_MOUSE__chr3_-1_95862752_95870576_ENSMUST00000072587_REVERSED|
"""index: 11641, intensity: 5332.0, mobility: 1.069"""	-0.335936	0.132791	0.6918	LEQNAYAIVAEPCRELLTDICQEYEQLRTHCLAHTSLGAVTDESL	generic|tr_Q8BZ55_Q8BZ55_MOUSE__chr3_-1_20012691_20012915_ENSMUST00000130171__II_987008_REVERSED	|generic|sp_Q91VB4_HPS3_MOUSE__chr3_-1_20012691_20012915_ENSMUST00000130171__II_987008_REVERSED	|generic|tr_Q3TCR4_Q3TCR4_MOUSE__chr3_-1_20012691_20012915_ENSMUST00000130171__II_987008_REVERSED	|generic|tr_E9PZY1_E9PZY1_MOUSE__chr3_-1_20012691_20012915_ENSMUST00000130171__II_987008_REVERSED	|generic|tr_Q8BZK0_Q8BZK0_MOUSE__chr3_-1_20012691_20012915_ENSMUST00000130171__II_987008_REVERSED	|generic|II_987017_TX=10090_REVERSED|
"""index: 29684, intensity: 5837.0, mobility: 1.151"""	-0.33666	0.13313	0.693269	AKSQAPFSGNVQRVR	generic|tr_Q9D9T7_Q9D9T7_MOUSE__II_956419_REVERSED	|generic|sp_Q7TSG5_SH321_MOUSE__II_956419_REVERSED	|generic|sp_Q7TSG5-2_SH321_MOUSE__II_956419_REVERSED	|generic|tr_Z4YK11_Z4YK11_MOUSE__II_956419_REVERSED|
"""index: 19222, intensity: 6780.0, mobility: 1.023"""	-0.336731	0.133333	0.693411	RHLIKLAIEPDMIRMVVQAQLLAYALQPNQLLMNR	generic|sp_Q8C7E9_CSTFT_MOUSE__chrX_1_134081197_134081313_ENSMUST00000149658_REVERSED|
"""index: 22722, intensity: 4529.0, mobility: 0.972"""	-0.337431	0.133581	0.694829	YLFQTIRQNK	generic|chr16_-1_14304565_14311077_ENSMUST00000023357_REVERSED|
"""index: 13854, intensity: 2621.0, mobility: 1.061"""	-0.33876	0.133874	0.697517	WRRGPGGSGTRHFAR	generic|IP_1102922_TX=10090_REVERSED|
"""index: 18400, intensity: 5351.0, mobility: 0.922"""	-0.338769	0.134122	0.697535	RNTARPPIR	generic|sp_Q9D1J1_NECP2_MOUSE__chr4_-1_141078209_141078277_ENSMUST00000130351__II_956746_REVERSED	|generic|II_956734_TX=10090_REVERSED	|generic|II_956741_TX=10090_REVERSED	|generic|II_956750_TX=10090_REVERSED	|generic|II_956738_TX=10090_REVERSED	|generic|tr_Q3TBZ6_Q3TBZ6_MOUSE__chr4_-1_141078209_141078277_ENSMUST00000130351_REVERSED|
"""index: 4339, intensity: 105019.0, mobility: 1.095"""	-0.33917	0.134459	0.698345	YVPSTMKIEWFHQ	generic|sp_Q571F5-4_SPSB3_MOUSE__chr17_1_24891406_24891570_ENSMUST00000117890__II_1071599_REVERSED	|generic|chr17_1_24890615_24890779_ENSMUST00000134932__II_1071589_TX=10090_REVERSED	|generic|chr17_1_24890591_24890779_ENSMUST00000134932__II_1071589_TX=10090_REVERSED	|generic|sp_Q571F5_SPSB3_MOUSE__chr17_1_24891560_24891703_ENSMUST00000068508__II_1071600_REVERSED	|generic|sp_Q571F5-2_SPSB3_MOUSE__chr17_1_24891560_24891703_ENSMUST00000068508__II_1071600_REVERSED	|generic|sp_Q571F5-3_SPSB3_MOUSE__chr17_1_24891560_24891703_ENSMUST00000068508__II_1071600_REVERSED	|generic|tr_D3YW96_D3YW96_MOUSE__chr17_1_24891560_24891703_ENSMUST00000068508__II_1071600_REVERSED	|generic|tr_E9PW49_E9PW49_MOUSE__chr17_1_24891560_24891703_ENSMUST00000068508__II_1071600_REVERSED|
"""index: 18390, intensity: 68976.0, mobility: 0.934"""	-0.339212	0.134525	0.69843	PAELDILAVAEEDTIGEELYFEV	generic|tr_Q9ERM4_Q9ERM4_MOUSE__chr6_1_115926260_115926325_ENSMUST00000141305__II_908755_REVERSED	|generic|tr_Q8C5U2_Q8C5U2_MOUSE__chr6_1_115926260_115926325_ENSMUST00000141305__II_908735_REVERSED	|generic|sp_Q6NWV3_IF122_MOUSE__chr6_1_115926260_115926325_ENSMUST00000141305__II_908735_REVERSED	|generic|tr_E9Q9G8_E9Q9G8_MOUSE__chr6_1_115926260_115926325_ENSMUST00000141305__II_908735_REVERSED	|generic|sp_Q6NWV3-2_IF122_MOUSE__chr6_1_115926260_115926325_ENSMUST00000141305_REVERSED|
"""index: 17943, intensity: 4218.0, mobility: 0.876"""	-0.340894	0.134862	0.701817	TRTLPWRFLCLKLRF	generic|IP_3464952_TX=10090_REVERSED|
"""index: 18397, intensity: 3331.0, mobility: 1.061"""	-0.340894	0.135199	0.701818	IQDNGPILLPDHRMLKPSTNPSNRMGGNRQKKQH	generic|tr_E3VRZ2_E3VRZ2_MOUSE__chr14_-1_23509786_23509872_ENSMUST00000225794_REVERSED|
"""index: 3739, intensity: 3583.0, mobility: 1.194"""	-0.34091	0.135536	0.701849	AETERDTVYPLAAPALTK	generic|tr_Q8BJ95_Q8BJ95_MOUSE_REVERSED|
"""index: 21278, intensity: 4818.0, mobility: 1.102"""	-0.341063	0.135873	0.702158	HKVTFPLFPTSHSYG	generic|IP_1004564_TX=10090_REVERSED|
"""index: 30803, intensity: 5954.0, mobility: 0.995"""	-0.341231	0.136164	0.702496	YLKYVSAFLAF	generic|sp_Q5GH64_XKR7_MOUSE_REVERSED|
"""index: 20467, intensity: 12786.0, mobility: 0.945"""	-0.341799	0.136456	0.703637	SRDVPIPVRR	generic|II_1008605_TX=10090_REVERSED	|generic|sp_Q64521_GPDM_MOUSE_REVERSED	|generic|tr_A2AQR0_A2AQR0_MOUSE_REVERSED|
"""index: 2321, intensity: 3300.0, mobility: 0.925"""	-0.341979	0.136792	0.703999	VSPASAAQISAVSRFIAAQFIFCVM	generic|IP_1144396_TX=10090_REVERSED|
"""index: 13220, intensity: 9546.0, mobility: 1.047"""	-0.341989	0.137129	0.704019	LEMTKIIQETVDSASLGQLRKE	generic|sp_Q9Z2E1_MBD2_MOUSE__chr18_1_70622620_70622709_ENSMUST00000127260__II_1054020_REVERSED	|generic|II_1054019_TX=10090_REVERSED|
"""index: 24999, intensity: 3937.0, mobility: 1.015"""	-0.342135	0.13742	0.704311	NQVETQLWKIL	generic|tr_Q3UQ71_Q3UQ71_MOUSE_REVERSED	|generic|sp_P34914_HYES_MOUSE_REVERSED	|generic|sp_P34914-2_HYES_MOUSE_REVERSED	|generic|tr_A8JYK8_A8JYK8_MOUSE_REVERSED|
"""index: 30728, intensity: 9469.0, mobility: 1.017"""	-0.342691	0.137757	0.705426	LIWPQIACPPPR	generic|sp_Q61955_KLK8_MOUSE__chr7_1_43803632_43803769_ENSMUST00000206465__II_892462_REVERSED	|generic|tr_A0A0U1RNI7_A0A0U1RNI7_MOUSE_REVERSED|
"""index: 28252, intensity: 5692.0, mobility: 1.047"""	-0.342744	0.138094	0.705532	ACAIATRNLFKGGTGMDELTKGVKEEIL	generic|IP_3492242_TX=10090_REVERSED|
"""index: 13177, intensity: 7944.0, mobility: 1.144"""	-0.342889	0.138384	0.705823	EADVKVVAYYPLNVFVPANDNQDEVTVKVV	generic|tr_Q9QXA3_Q9QXA3_MOUSE_REVERSED	|generic|tr_A0A1L1SQU7_A0A1L1SQU7_MOUSE_REVERSED	|generic|tr_A0A087WRT4_A0A087WRT4_MOUSE_REVERSED	|generic|tr_F2Z4A3_F2Z4A3_MOUSE_REVERSED|
"""index: 13344, intensity: 3381.0, mobility: 0.890"""	-0.343452	0.138581	0.706951	WRTALPATSY	generic|IP_1106786_TX=10090_REVERSED|
"""index: 13661, intensity: 2721.0, mobility: 0.862"""	-0.343731	0.138917	0.707509	GLASILNVKFLFSSM	generic|IP_926462_TX=10090_REVERSED|
"""index: 6469, intensity: 4642.0, mobility: 0.943"""	-0.344235	0.139206	0.708516	DFWSGYAVNGALFKELYEEWT	generic|sp_Q9QWG7-2_ST1B1_MOUSE_REVERSED	|generic|sp_Q9QWG7_ST1B1_MOUSE_REVERSED|
"""index: 23140, intensity: 4124.0, mobility: 1.173"""	-0.344798	0.139496	0.709642	YSSIPTAMWWHTPGSIMPPSDHHKISQPYLRPRGCMTVTPGQPRFHS	generic|IP_929097_TX=10090_REVERSED|
"""index: 16791, intensity: 3793.0, mobility: 1.151"""	-0.344947	0.139832	0.709939	SFLEQMLPTAFPHSDQ	generic|sp_O54915_NR1I2_MOUSE_REVERSED	|generic|sp_O54915-2_NR1I2_MOUSE_REVERSED|
"""index: 2170, intensity: 2596.0, mobility: 0.978"""	-0.345288	0.140168	0.710619	LWTTPTSAQSDNR	generic|chr16_-1_23496080_23496166_ENSMUST00000089883_REVERSED|
"""index: 4918, intensity: 5428.0, mobility: 1.020"""	-0.345495	0.14041	0.711032	YRYYNLHVMHI	generic|IP_1063067_TX=10090_REVERSED|
"""index: 14772, intensity: 3799.0, mobility: 1.124"""	-0.346038	0.140698	0.712115	GPRMSVALVCRDHLTRTKAHLSDVEWI	generic|II_3475966_TX=10090_REVERSED|
"""index: 2407, intensity: 3814.0, mobility: 0.914"""	-0.346109	0.140987	0.712255	ATPAWLLRPC	generic|chr1_-1_135443630_135443827_ENSMUST00000067414__IP_1034430_TX=10090_REVERSED	|generic|chr1_-1_135441779_135449022_ENSMUST00000067414__IP_1034430_TX=10090_REVERSED|
"""index: 26310, intensity: 2744.0, mobility: 1.087"""	-0.346323	0.141323	0.712681	LSACVLSLSVSKALK	generic|IP_1144666_TX=10090_REVERSED|
"""index: 13040, intensity: 3803.0, mobility: 0.905"""	-0.346368	0.141658	0.712771	IIEISMRRC	generic|IP_1018290_TX=10090_REVERSED|
"""index: 18593, intensity: 4566.0, mobility: 0.906"""	-0.346373	0.141899	0.712782	QKTSNENAWQQWGRALNI	generic|sp_Q8BUZ1_ABRA_MOUSE_REVERSED|
"""index: 16677, intensity: 5316.0, mobility: 1.128"""	-0.346997	0.142139	0.714022	NNDMSLVVSTDSVQNQMQSLEAEYIMRYFNIQDTLSDVKAELEVK	generic|tr_A0A6B9SLG6_A0A6B9SLG6_MOUSE_REVERSED	|generic|tr_A0A6C0WZK9_A0A6C0WZK9_MOUSE_REVERSED	|generic|tr_Q99MH7_Q99MH7_MOUSE_REVERSED	|generic|sp_Q8BGZ7_K2C75_MOUSE_REVERSED|
"""index: 4864, intensity: 4357.0, mobility: 0.934"""	-0.3475	0.142426	0.71502	KQAAKSDGANAYEVFVKMNMKMKLTIMM	generic|II_1026864_TX=10090_REVERSED|
"""index: 15958, intensity: 3898.0, mobility: 1.106"""	-0.347826	0.142761	0.715667	KDWQPQWPPLWEQWVSLHGSVQDEIHLR	generic|IP_869775_TX=10090_REVERSED|
"""index: 21011, intensity: 3094.0, mobility: 0.996"""	-0.347896	0.143097	0.715807	SNRQGAQSNQQGGGQLPSDRR	generic|tr_A0A0A6YVR7_A0A0A6YVR7_MOUSE_REVERSED	|generic|tr_A0A0A6YWM8_A0A0A6YWM8_MOUSE_REVERSED	|generic|tr_A0A0A6YWR8_A0A0A6YWR8_MOUSE_REVERSED	|generic|tr_B2RUE8_B2RUE8_MOUSE_REVERSED	|generic|sp_P97820_M4K4_MOUSE_REVERSED	|generic|tr_A0A0A6YWJ2_A0A0A6YWJ2_MOUSE_REVERSED	|generic|tr_B7ZNR8_B7ZNR8_MOUSE_REVERSED	|generic|tr_E9PVG7_E9PVG7_MOUSE_REVERSED	|generic|tr_F8VPL5_F8VPL5_MOUSE_REVERSED	|generic|tr_A0A0A6YW53_A0A0A6YW53_MOUSE_REVERSED	|generic|tr_Q6ZQ68_Q6ZQ68_MOUSE_REVERSED	|generic|tr_A0A0A6YXE5_A0A0A6YXE5_MOUSE_REVERSED	|generic|tr_B7ZNR9_B7ZNR9_MOUSE_REVERSED|
"""index: 14218, intensity: 3758.0, mobility: 1.048"""	-0.348147	0.143432	0.716305	ELQTAVQAVQHQLGQFDFIRKGFQMREKI	generic|sp_Q9DBL1_ACDSB_MOUSE__chr7_1_131441217_131441348_ENSMUST00000156261__II_877965_REVERSED	|generic|tr_Q7TMY2_Q7TMY2_MOUSE__chr7_1_131441217_131441348_ENSMUST00000156261__II_877965_REVERSED	|generic|tr_E9Q5L3_E9Q5L3_MOUSE__chr7_1_131441217_131441348_ENSMUST00000156261_REVERSED|
"""index: 18709, intensity: 4557.0, mobility: 1.060"""	-0.348329	0.143767	0.716666	MPQIPLSLVSVPQHSFTNQHK	generic|IP_3480920_TX=10090_REVERSED	|generic|IP_2453860_TX=10090_REVERSED|
"""index: 23731, intensity: 13075.0, mobility: 0.951"""	-0.348476	0.144102	0.716956	HYILKCSVR	generic|IP_846102_TX=10090_REVERSED|
"""index: 18270, intensity: 2999.0, mobility: 1.291"""	-0.348529	0.144437	0.717062	RRSQQLMQIEQATFSTPL	generic|tr_A0A0R4J067_A0A0R4J067_MOUSE_REVERSED	|generic|sp_Q60850_S23A3_MOUSE_REVERSED	|generic|sp_Q60850-2_S23A3_MOUSE_REVERSED	|generic|sp_Q60850-3_S23A3_MOUSE_REVERSED|
"""index: 9543, intensity: 8418.0, mobility: 0.855"""	-0.348649	0.144627	0.717299	TTETQIKELGHWH	generic|IP_833569_TX=10090_REVERSED|
"""index: 27195, intensity: 19230.0, mobility: 0.917"""	-0.349409	0.144961	0.718803	QYKSILDRL	generic|sp_O35459_ECH1_MOUSE__chr7_1_28832025_28832108_ENSMUST00000143708__II_894820_REVERSED	|generic|II_894825_TX=10090_REVERSED|
"""index: 3824, intensity: 4745.0, mobility: 0.937"""	-0.34957	0.145296	0.719121	ITPTWTRWLSRCWRQ	generic|chr2_-1_66337987_66351194_ENSMUST00000112366__IP_1007767_TX=10090_REVERSED	|generic|chr2_-1_66350910_66351194_ENSMUST00000112366__IP_1007761_TX=10090_REVERSED|
"""index: 8811, intensity: 3856.0, mobility: 1.093"""	-0.349835	0.145631	0.719645	YFVESKTTGEKWQHFTGSIITDSIEAWYRGSHGHSGLATGFLLV	generic|sp_O55242_SGMR1_MOUSE__II_965250_REVERSED	|generic|tr_B7ZJH6_B7ZJH6_MOUSE__II_965252_REVERSED	|generic|tr_B7ZJH7_B7ZJH7_MOUSE_REVERSED|
"""index: 18942, intensity: 4531.0, mobility: 1.004"""	-0.350047	0.145868	0.720064	EADLLAPSSAPRPR	generic|tr_S4R1Y0_S4R1Y0_MOUSE_REVERSED	|generic|sp_Q0MW30_NEU1B_MOUSE_REVERSED|
"""index: 24481, intensity: 5462.0, mobility: 1.096"""	-0.350453	0.146203	0.720865	WVDEVLELEKQH	generic|sp_Q9JJC6_RIPL1_MOUSE__chr5_-1_124503551_124503679_ENSMUST00000200202_REVERSED|
"""index: 3592, intensity: 3023.0, mobility: 0.816"""	-0.350534	0.146537	0.721025	DNIAVSEVKGSASTVLHG	generic|IP_1022539_TX=10090_REVERSED|
"""index: 8313, intensity: 8710.0, mobility: 0.892"""	-0.350707	0.146823	0.721365	QEEKLHMLQ	generic|sp_Q8C2K1_DEFI6_MOUSE__II_3488804_REVERSED	|generic|sp_Q8C2K1-2_DEFI6_MOUSE__II_3488804_REVERSED	|generic|tr_A0A0R4IZX1_A0A0R4IZX1_MOUSE__II_3488804_REVERSED|
"""index: 24134, intensity: 2512.0, mobility: 1.010"""	-0.351012	0.147157	0.721966	SRWGDALGTVRMM	generic|IP_990402_TX=10090_REVERSED|
"""index: 15431, intensity: 8685.0, mobility: 0.810"""	-0.3512	0.147442	0.722337	GLLSTVPR	generic|IP_917934_TX=10090_REVERSED|
"""index: 1737, intensity: 2619.0, mobility: 0.879"""	-0.351379	0.147777	0.722689	DHSQGKDDQI	generic|IP_1092135_TX=10090_REVERSED|
"""index: 4808, intensity: 6019.0, mobility: 0.938"""	-0.351496	0.148061	0.72292	HRLTGSLVSSLSWWVSGMFRLTR	generic|IP_2450159_TX=10090_REVERSED|
"""index: 16841, intensity: 5889.0, mobility: 0.820"""	-0.351598	0.148148	0.723121	LQGKVGPV	generic|tr_Q6KAS9_Q6KAS9_MOUSE__II_1067264_REVERSED	|generic|sp_Q8C2K5-2_RASL3_MOUSE__II_1067264_REVERSED|
"""index: 15494, intensity: 2511.0, mobility: 0.929"""	-0.352511	0.148284	0.724915	RPQRSMQITWSVPMICSNINLSRSGLFT	generic|chr14_-1_12616071_12705579_ENSMUST00000112658__IP_1102042_TX=10090_REVERSED|
"""index: 3477, intensity: 4017.0, mobility: 0.779"""	-0.353856	0.148617	0.727553	ISGLHAQR	generic|IP_835127_TX=10090_REVERSED|
"""index: 8276, intensity: 628623.0, mobility: 1.140"""	-0.354013	0.14895	0.727859	EERRMSRGEKWLTTLAAPAKGASRRHGGRQVMPPQGSQSRRE	generic|IP_910412_TX=10090_REVERSED|
"""index: 16220, intensity: 3665.0, mobility: 1.177"""	-0.3544	0.149284	0.728618	ASSMWPQEMDEEVQSDELRLTMPTNNHQGSM	generic|IP_1018776_TX=10090_REVERSED|
"""index: 22624, intensity: 2771.0, mobility: 1.294"""	-0.354491	0.149567	0.728794	KNIDETDKKMEVEKSQLWL	generic|IP_1019693_TX=10090_REVERSED|
"""index: 11118, intensity: 10012.0, mobility: 1.134"""	-0.354793	0.1499	0.729386	KVAQCLQFAMHRVQHIPYPLYNNDKLFDFTSLGLLEFSICMH	generic|tr_F8WHX0_F8WHX0_MOUSE__chr3_1_89175434_89175475_ENSMUST00000128318__II_979552_REVERSED	|generic|sp_O35491_CLK2_MOUSE__chr3_1_89175434_89175475_ENSMUST00000128318__II_979552_REVERSED	|generic|tr_E9Q5Y1_E9Q5Y1_MOUSE__chr3_1_89175434_89175475_ENSMUST00000128318__II_979552_REVERSED	|generic|tr_Q91YR2_Q91YR2_MOUSE__chr3_1_89175434_89175475_ENSMUST00000128318__II_979552_REVERSED	|generic|II_979537_TX=10090_REVERSED	|generic|tr_B2M0S3_B2M0S3_MOUSE__chr3_1_89175434_89175475_ENSMUST00000128318_REVERSED	|generic|tr_B2M0S2_B2M0S2_MOUSE__chr3_1_89175434_89175475_ENSMUST00000128318_REVERSED	|generic|tr_Q3UFP4_Q3UFP4_MOUSE__chr7_1_122161623_122161655_ENSMUST00000206470_REVERSED|
"""index: 13932, intensity: 3085.0, mobility: 0.938"""	-0.354824	0.150183	0.729446	WWSEQAWSLSSHLGAGVHTDK	generic|IP_1005341_TX=10090_REVERSED|
"""index: 9722, intensity: 5673.0, mobility: 1.050"""	-0.355065	0.150516	0.729916	ETVVGVICAGGSPGRIEAEWVQR	generic|sp_Q8R0K2_TRI31_MOUSE_REVERSED|
"""index: 11374, intensity: 4439.0, mobility: 0.852"""	-0.355117	0.150849	0.730018	KQHPKLLSLHDTFAK	generic|IP_825003_TX=10090_REVERSED	|generic|IP_824334_TX=10090_REVERSED	|generic|IP_824903_TX=10090_REVERSED	|generic|IP_824913_TX=10090_REVERSED	|generic|IP_824939_TX=10090_REVERSED	|generic|IP_824899_TX=10090_REVERSED	|generic|IP_824989_TX=10090_REVERSED|
"""index: 30446, intensity: 4976.0, mobility: 1.119"""	-0.35538	0.151182	0.730531	GPIGVGPGPVVPGGAVPLGPAPGAGAMASAM	generic|tr_D3YYW8_D3YYW8_MOUSE__chr7_-1_30641300_30641476_ENSMUST00000146232_REVERSED	|generic|sp_Q91V81_RBM42_MOUSE__chr7_-1_30641300_30641476_ENSMUST00000146232_REVERSED|
"""index: 2852, intensity: 4895.0, mobility: 0.873"""	-0.355431	0.151465	0.730631	TLPTETKFLSEMRIH	generic|sp_Q8BLG2_LPAR4_MOUSE_REVERSED	|generic|tr_Q80UD5_Q80UD5_MOUSE_REVERSED|
"""index: 11006, intensity: 5314.0, mobility: 0.800"""	-0.355807	0.151747	0.731363	KMVPMACAAAVKPAKEI	generic|tr_Q3UIQ2_Q3UIQ2_MOUSE__chr1_-1_63156200_63156286_ENSMUST00000185847__II_1038114_REVERSED|
"""index: 15368, intensity: 4591.0, mobility: 0.913"""	-0.356422	0.15208	0.732561	EAVAPVELTLHT	generic|chr4_1_42871578_42871733_None_REVERSED	|generic|chr4_1_42871551_42871733_None_REVERSED|
"""index: 12865, intensity: 4068.0, mobility: 1.065"""	-0.356486	0.152362	0.732685	RLELIKRKEEKMKECHYAHMSRQYSIKSSWEIQKSNHIDWT	generic|sp_Q3TVW5_TCHP_MOUSE_REVERSED	|generic|sp_Q3TVW5-2_TCHP_MOUSE_REVERSED|
"""index: 10688, intensity: 4394.0, mobility: 0.864"""	-0.356596	0.152542	0.7329	SSVANVRSMALHFSLDPGT	generic|IP_964746_TX=10090_REVERSED|
"""index: 17103, intensity: 3918.0, mobility: 1.155"""	-0.357274	0.152773	0.734217	FFFFSSPLPMKKLLL	generic|IP_941323_TX=10090_REVERSED|
"""index: 28439, intensity: 3738.0, mobility: 1.307"""	-0.358166	0.153004	0.735947	YQLLMGTARTSGAGPTFGETLIQ	generic|sp_Q8VCM3_ZFY21_MOUSE__chr12_1_111823809_111823931_ENSMUST00000221488_REVERSED|
"""index: 15218, intensity: 4752.0, mobility: 1.121"""	-0.35863	0.153082	0.736847	SSTWVPTVRSSCPPTPSPLRVAWVTATPR	generic|chr7_-1_30908611_30909137_ENSMUST00000187137__IP_893687_TX=10090_REVERSED	|generic|IP_893683_TX=10090_REVERSED|
"""index: 11352, intensity: 6476.0, mobility: 1.253"""	-0.359355	0.153311	0.738249	AMASLVVVLSYVAGWAEPCALRAMDPHLCYSHTLVQPRCYPMRAL	generic|tr_Q0VDZ5_Q0VDZ5_MOUSE_REVERSED	|generic|tr_Q8VGY9_Q8VGY9_MOUSE_REVERSED	|generic|tr_Q3MI56_Q3MI56_MOUSE_REVERSED|
"""index: 11279, intensity: 5648.0, mobility: 1.048"""	-0.359741	0.153541	0.738994	LIETDIRCKESVVSVCVKYFK	generic|tr_E9QP84_E9QP84_MOUSE_REVERSED	|generic|sp_Q6PGF3_MED16_MOUSE_REVERSED	|generic|tr_G3UW74_G3UW74_MOUSE_REVERSED	|generic|tr_Q3UET8_Q3UET8_MOUSE_REVERSED|
"""index: 7245, intensity: 26993.0, mobility: 0.793"""	-0.360279	0.153821	0.74003	VHATPGGPR	generic|IP_3468128_TX=10090_REVERSED|
"""index: 5290, intensity: 3968.0, mobility: 0.999"""	-0.36047	0.154101	0.740399	CRNNLPQVPRFNDSMSLFIQSPQNQSLLRL	generic|tr_E9Q2V1_E9Q2V1_MOUSE_REVERSED	|generic|tr_Q6NZJ2_Q6NZJ2_MOUSE_REVERSED	|generic|tr_Q3V1V7_Q3V1V7_MOUSE_REVERSED|
"""index: 25095, intensity: 3462.0, mobility: 0.904"""	-0.360553	0.154431	0.740558	HSFIKPELS	generic|IP_1056431_TX=10090_REVERSED|
"""index: 20361, intensity: 4146.0, mobility: 1.114"""	-0.360715	0.154711	0.740871	ANTLNLVLVSSVIESFNASVWFDEH	generic|tr_Q3V005_Q3V005_MOUSE__II_3459590_REVERSED	|generic|sp_Q9JLZ8-2_SIGIR_MOUSE__II_3459590_REVERSED	|generic|tr_Q3UKS3_Q3UKS3_MOUSE__II_3459590_REVERSED	|generic|tr_A0A1B0GRZ7_A0A1B0GRZ7_MOUSE_REVERSED|
"""index: 23928, intensity: 10710.0, mobility: 1.174"""	-0.361151	0.155041	0.74171	QCSQYRPPDQARLASLGPREPDGALHHCYLDRGPSWTE	generic|chr1_-1_93626178_93627206_ENSMUST00000027498_REVERSED|
"""index: 17013, intensity: 3771.0, mobility: 1.017"""	-0.361572	0.155218	0.742519	PPIGPMGPLPPPPPPVVGPLPPPPPPPP	generic|tr_Q3U4Y4_Q3U4Y4_MOUSE__chrX_1_129957265_129957363_ENSMUST00000127577__II_830685_REVERSED	|generic|II_830678_TX=10090_REVERSED	|generic|tr_Q8C414_Q8C414_MOUSE__chrX_1_129957265_129957363_ENSMUST00000127577_REVERSED	|generic|tr_E9Q4U7_E9Q4U7_MOUSE__chrX_1_129957265_129957363_ENSMUST00000127577_REVERSED	|generic|sp_O70566_DIAP2_MOUSE__chrX_1_129957265_129957363_ENSMUST00000127577_REVERSED	|generic|tr_Q6W4W7_Q6W4W7_MOUSE__chrX_1_129957265_129957363_ENSMUST00000127577_REVERSED	|generic|tr_K4PWM5_K4PWM5_MOUSE__chrX_1_129957265_129957363_ENSMUST00000127577_REVERSED|
"""index: 14891, intensity: 2798.0, mobility: 0.935"""	-0.362169	0.155394	0.743666	AKTHCPITYQK	generic|sp_P40201_CHD1_MOUSE__II_1070814_REVERSED	|generic|tr_G3UWS6_G3UWS6_MOUSE_REVERSED|
"""index: 16451, intensity: 22981.0, mobility: 1.007"""	-0.362427	0.155724	0.74416	IQQAVAEVIPMVMAATSTNSLWMSLFATSSMFGLTL	generic|sp_Q9JHI4_S13A1_MOUSE_REVERSED	|generic|sp_Q9JHI4-2_S13A1_MOUSE_REVERSED|
"""index: 7240, intensity: 7029.0, mobility: 1.080"""	-0.362626	0.156054	0.744542	LNLCEIWFLCRNLRNEYHGRHQWLKETHEPYKPLISALTK	generic|IP_3489513_TX=10090_REVERSED|
"""index: 16975, intensity: 4438.0, mobility: 1.034"""	-0.362928	0.156384	0.74512	TPHLLSVHWPVRQPSLFIIQPPR	generic|IP_939528_TX=10090_REVERSED|
"""index: 21203, intensity: 2701.0, mobility: 1.137"""	-0.363081	0.156714	0.745412	KWAEFLDMSVSGEDVY	generic|sp_Q7TPQ3_SHPRH_MOUSE__chr10_1_11213494_11213544_ENSMUST00000159553__II_1151972_REVERSED	|generic|sp_Q7TPQ3-2_SHPRH_MOUSE__chr10_1_11159526_11159600_ENSMUST00000159810__II_1151972_REVERSED	|generic|sp_Q7TPQ3-5_SHPRH_MOUSE__chr10_1_11159526_11159600_ENSMUST00000159810__II_1151972_REVERSED	|generic|chr10_1_11188028_11188180_ENSMUST00000159553_REVERSED|
"""index: 5269, intensity: 4423.0, mobility: 1.101"""	-0.363134	0.157044	0.745515	KDQMIMKGENETYLALMERDLQWLTHEIP	generic|sp_Q61316_HSP74_MOUSE_REVERSED|
"""index: 12298, intensity: 7918.0, mobility: 1.018"""	-0.363203	0.157374	0.745646	ELLPQLIEMDYTLD	generic|tr_A0A0N4SVL8_A0A0N4SVL8_MOUSE__II_919905_REVERSED	|generic|tr_G3UVV6_G3UVV6_MOUSE__II_919905_REVERSED	|generic|tr_B7ZMT5_B7ZMT5_MOUSE_REVERSED	|generic|sp_B2RPV6_MMRN1_MOUSE_REVERSED|
"""index: 8046, intensity: 8593.0, mobility: 0.897"""	-0.363266	0.157496	0.745766	CLKSLLEKQRKRRGPPCGGQGGGQSQL	generic|IP_871217_TX=10090_REVERSED|
"""index: 11844, intensity: 8027.0, mobility: 0.946"""	-0.363845	0.15767	0.746873	LEASAATAAAPAASGSGLGTSGGPRLSR	generic|tr_B1AZF9_B1AZF9_MOUSE__II_1122536_REVERSED	|generic|tr_B1AZF3_B1AZF3_MOUSE__II_1122536_REVERSED	|generic|sp_Q80YE4_LMTK1_MOUSE__II_1122536_REVERSED	|generic|sp_Q80YE4-2_LMTK1_MOUSE__II_1122536_REVERSED	|generic|sp_Q80YE4-3_LMTK1_MOUSE__II_1122536_REVERSED	|generic|sp_Q80YE4-4_LMTK1_MOUSE__II_1122543_REVERSED|
"""index: 1386, intensity: 3819.0, mobility: 0.866"""	-0.364083	0.157895	0.747327	IEPEYKCIY	generic|sp_Q9CXM0_CHODL_MOUSE_REVERSED	|generic|sp_Q9CXM0-2_CHODL_MOUSE_REVERSED	|generic|tr_F2Z3Y6_F2Z3Y6_MOUSE_REVERSED|
"""index: 19713, intensity: 3688.0, mobility: 0.814"""	-0.364469	0.158172	0.748063	DGLLMTRTEMLSR	generic|IP_989764_TX=10090_REVERSED|
"""index: 27954, intensity: 5996.0, mobility: 1.266"""	-0.364825	0.158448	0.748743	QELLGSPLFDQPHLDVLPGTWNSQVFLQLSSVGLLFVLQ	generic|sp_Q8CD92_TTC27_MOUSE__chr17_1_74863349_74863456_ENSMUST00000234705__II_3460524_REVERSED	|generic|tr_A0A3Q4EHV3_A0A3Q4EHV3_MOUSE_REVERSED	|generic|sp_Q8CD92-2_TTC27_MOUSE__chr17_1_74863349_74863456_ENSMUST00000234705_REVERSED|
"""index: 9249, intensity: 85209.0, mobility: 1.048"""	-0.365054	0.158725	0.749178	AEQAQKGNALASRRPPRSGRCE	generic|IP_903356_TX=10090_REVERSED|
"""index: 13821, intensity: 3295.0, mobility: 0.973"""	-0.365088	0.159001	0.749243	EFCSSSLQAPEVFWKQWGSPQAGAITSPLPASPYALW	generic|IP_853747_TX=10090_REVERSED|
"""index: 9886, intensity: 3478.0, mobility: 1.002"""	-0.365172	0.15933	0.749403	EDWVTAMKEQRTVPSEPT	generic|sp_O88685_PRS6A_MOUSE__II_1002621_REVERSED	|generic|tr_Q3TKC2_Q3TKC2_MOUSE__II_1002621_REVERSED	|generic|tr_A2AGN7_A2AGN7_MOUSE__II_1002621_REVERSED	|generic|tr_Q3TKG4_Q3TKG4_MOUSE__II_1002621_REVERSED	|generic|II_1002624_TX=10090_REVERSED	|generic|tr_B7ZCF1_B7ZCF1_MOUSE_REVERSED	|generic|tr_Q3UD94_Q3UD94_MOUSE_REVERSED|
"""index: 11467, intensity: 6171.0, mobility: 0.984"""	-0.365626	0.159658	0.750266	WPTVAPTAAAAAAAAAAAAGAGTRATAAATTATAAALGAER	generic|chr12_1_105453993_105487614_ENSMUST00000178224_REVERSED|
"""index: 20909, intensity: 4848.0, mobility: 0.943"""	-0.365658	0.159934	0.750328	FNVRQLENK	generic|tr_F7AB07_F7AB07_MOUSE_REVERSED|
"""index: 14209, intensity: 7554.0, mobility: 0.961"""	-0.366409	0.160263	0.751754	FASPFRQPRAPSLRMERRVLDSWLALYF	generic|IP_1116586_TX=10090_REVERSED|
"""index: 1777, intensity: 3309.0, mobility: 0.942"""	-0.366493	0.160591	0.751912	PSPVGMDWLGLPV	generic|IP_876856_TX=10090_REVERSED|
"""index: 8929, intensity: 5313.0, mobility: 0.868"""	-0.366514	0.160867	0.751951	RMLRNRRAEEEAMRFQAQAQQLLS	generic|tr_Q3UZS1_Q3UZS1_MOUSE__II_986106_REVERSED	|generic|sp_Q6ZPY2_SMG5_MOUSE__chr3_1_88342901_88343044_ENSMUST00000192009__II_986124_REVERSED|
"""index: 5570, intensity: 4632.0, mobility: 1.216"""	-0.367232	0.161195	0.753313	APIVASNQNP	generic|sp_Q9ER74_SALL1_MOUSE_REVERSED	|generic|tr_Q6P5E3_Q6P5E3_MOUSE_REVERSED	|generic|tr_Q9EPW7_Q9EPW7_MOUSE_REVERSED|
"""index: 1356, intensity: 2695.0, mobility: 0.906"""	-0.367256	0.161523	0.753358	RLLAMHTNLL	generic|tr_A0A1D5RMB3_A0A1D5RMB3_MOUSE__II_3490772_REVERSED	|generic|tr_A0A1D5RMD4_A0A1D5RMD4_MOUSE_REVERSED|
"""index: 12444, intensity: 4508.0, mobility: 0.974"""	-0.367457	0.161639	0.753738	IQRLEADISNTFATVEARLDPEDEYQVVEQRVVRE	generic|tr_G5E898_G5E898_MOUSE_REVERSED	|generic|tr_Q8CEH5_Q8CEH5_MOUSE_REVERSED	|generic|sp_Q9R269_PEPL_MOUSE_REVERSED|
"""index: 18995, intensity: 3127.0, mobility: 0.979"""	-0.367759	0.161967	0.754309	NPPLRQGSDTLSERHQFAQP	generic|IP_2431028_TX=10090_REVERSED|
"""index: 7010, intensity: 2501.0, mobility: 1.041"""	-0.367904	0.162295	0.754583	QRLIRPAPPPGWY	generic|IP_1133491_TX=10090_REVERSED|
"""index: 6349, intensity: 5745.0, mobility: 0.996"""	-0.36796	0.162463	0.754688	HFGALWWQFVTFWVLVATFGVD	generic|IP_966882_TX=10090_REVERSED|
"""index: 10450, intensity: 42266.0, mobility: 0.919"""	-0.368569	0.162791	0.755838	ATLERGAPLDGLLGAGTTGTTPGTAP	generic|IP_929713_TX=10090_REVERSED|
"""index: 1844, intensity: 3848.0, mobility: 0.737"""	-0.368621	0.162958	0.755935	FGLLLNRGVVCFS	generic|IP_880104_TX=10090_REVERSED|
"""index: 20571, intensity: 3514.0, mobility: 1.088"""	-0.368967	0.163072	0.756587	AAPPTSLTLFFNAGVM	generic|sp_Q91ZR2_SNX18_MOUSE__II_127242_REVERSED	|generic|tr_Q8C788_Q8C788_MOUSE__II_127242_REVERSED	|generic|tr_Q3UPB9_Q3UPB9_MOUSE_REVERSED	|generic|tr_Q3U1H7_Q3U1H7_MOUSE_REVERSED|
"""index: 21303, intensity: 3465.0, mobility: 0.978"""	-0.36916	0.163345	0.756952	STIVPLESTARSPSALSSAHHPCM	generic|IP_1035658_TX=10090_REVERSED|
"""index: 28538, intensity: 4804.0, mobility: 1.285"""	-0.369343	0.163672	0.757296	PNRLFEMTQRMIEPNNLIHGI	generic|sp_Q8C5U9_UBQL3_MOUSE_REVERSED	|generic|tr_B2RWV8_B2RWV8_MOUSE_REVERSED|
"""index: 11131, intensity: 9585.0, mobility: 1.141"""	-0.369591	0.163892	0.757762	LFWLLYSKRVVGWVAMCTPWKGNKLGVFPDAGEWTWAGRSFK	generic|IP_2416893_TX=10090_REVERSED|
"""index: 14799, intensity: 4323.0, mobility: 1.093"""	-0.370478	0.164164	0.759427	YKQIWPGFATLGYY	generic|sp_Q9EQC4_ELOV4_MOUSE_REVERSED	|generic|tr_V9GXI2_V9GXI2_MOUSE_REVERSED|
"""index: 28914, intensity: 3811.0, mobility: 1.363"""	-0.370829	0.164491	0.760085	NLIRDCRRLMIESAGKSFMRF	generic|sp_Q6Q477_AT2B4_MOUSE__II_1034961_REVERSED	|generic|tr_D1FNM9_D1FNM9_MOUSE__II_1034961_REVERSED	|generic|sp_Q6Q477-2_AT2B4_MOUSE_REVERSED	|generic|tr_E9Q828_E9Q828_MOUSE_REVERSED	|generic|tr_F7AAP4_F7AAP4_MOUSE_REVERSED	|generic|tr_H2BL43_H2BL43_MOUSE_REVERSED	|generic|tr_D1FNM8_D1FNM8_MOUSE_REVERSED|
"""index: 15234, intensity: 4551.0, mobility: 1.238"""	-0.371043	0.164817	0.760486	LFPLFYYCKSSAFCLIWNH	generic|IP_903519_TX=10090_REVERSED|
"""index: 24628, intensity: 3797.0, mobility: 0.895"""	-0.371085	0.165144	0.760563	KFLVYPEELITTVILSRNSLSDTINAPKGK	generic|sp_P39087_GRIK2_MOUSE__chr10_-1_49101108_49101251_ENSMUST00000218598__II_1149810_REVERSED	|generic|sp_P39087-2_GRIK2_MOUSE__chr10_-1_49132671_49132844_ENSMUST00000217673__II_3464938_REVERSED	|generic|tr_A0A1W2P6S5_A0A1W2P6S5_MOUSE__chr10_-1_49132671_49132844_ENSMUST00000217673_REVERSED	|generic|tr_A3KMF0_A3KMF0_MOUSE__chr10_-1_49132671_49132844_ENSMUST00000217673_REVERSED	|generic|tr_A3KMF1_A3KMF1_MOUSE__chr16_-1_87946541_87946594_ENSMUST00000211635_REVERSED	|generic|tr_A0A1W2P8D9_A0A1W2P8D9_MOUSE_REVERSED|
"""index: 7285, intensity: 4152.0, mobility: 0.780"""	-0.371413	0.16547	0.761178	LGGFAQNLV	generic|tr_A0A140LHN4_A0A140LHN4_MOUSE_REVERSED	|generic|tr_Q9JIH0_Q9JIH0_MOUSE_REVERSED	|generic|tr_A2AER4_A2AER4_MOUSE_REVERSED	|generic|tr_A0A140LI17_A0A140LI17_MOUSE__chrX_1_7892824_7892886_ENSMUST00000096514_REVERSED	|generic|tr_Q3U1S3_Q3U1S3_MOUSE_REVERSED	|generic|tr_Q3UIP1_Q3UIP1_MOUSE__chrX_1_7892824_7892886_ENSMUST00000096514_REVERSED|
"""index: 4386, intensity: 4362.0, mobility: 0.882"""	-0.37144	0.165796	0.761228	DVEKNESRRSMSKWYRGSAVFGLGYS	generic|tr_Q6P8J0_Q6P8J0_MOUSE_REVERSED|
"""index: 31006, intensity: 5278.0, mobility: 0.938"""	-0.371905	0.166123	0.762097	EDRHYPYV	generic|tr_D3YWX2_D3YWX2_MOUSE__chr12_1_85069619_85069765_ENSMUST00000164558__II_1113891_REVERSED	|generic|tr_F6YTL8_F6YTL8_MOUSE__chr12_1_85015355_85015597_ENSMUST00000164558__II_1113902_REVERSED|
"""index: 13178, intensity: 4057.0, mobility: 1.092"""	-0.372017	0.166286	0.762305	QCITFLQKNERVLSFAEQARKRDQFLRHFYIKMSREDFATA	generic|sp_Q66X05_NAL4F_MOUSE__II_3492056_REVERSED	|generic|tr_A0A1Y7VJD8_A0A1Y7VJD8_MOUSE_REVERSED	|generic|tr_Q3UX59_Q3UX59_MOUSE_REVERSED	|generic|tr_L7N1W9_L7N1W9_MOUSE_REVERSED|
"""index: 4324, intensity: 4065.0, mobility: 0.858"""	-0.372397	0.166612	0.763014	TCIHLSAVLD	generic|IP_3455883_TX=10090_REVERSED|
"""index: 20755, intensity: 4757.0, mobility: 1.121"""	-0.372399	0.166884	0.763019	PPLYMAESFCTLLLKLLEMRNMDHIYNPQ	generic|sp_Q8R1F6_HID1_MOUSE__chr2_-1_113788786_113788815_ENSMUST00000024005_REVERSED	|generic|sp_Q8R1F6-2_HID1_MOUSE__chr2_-1_113788786_113788815_ENSMUST00000024005_REVERSED	|generic|tr_F6RGN1_F6RGN1_MOUSE_REVERSED|
"""index: 9242, intensity: 9033.0, mobility: 0.946"""	-0.372504	0.16721	0.763214	DSLGLTTACAKLGTGLPNSNSGQKCFLYFDLWLLLI	generic|IP_885704_TX=10090_REVERSED|
"""index: 13638, intensity: 3315.0, mobility: 0.819"""	-0.372604	0.167536	0.763401	QMPNLHVTSAVGVGTQATITSNPA	generic|sp_Q8BIH0_SP130_MOUSE__chr18_1_31674360_31674500_ENSMUST00000234769__II_3464046_REVERSED	|generic|sp_Q8BIH0-2_SP130_MOUSE__chr18_1_31674360_31674500_ENSMUST00000234769__II_3464046_REVERSED	|generic|tr_A0A0R4J060_A0A0R4J060_MOUSE__chr18_1_31674360_31674500_ENSMUST00000234769_REVERSED	|generic|tr_J3QNK5_J3QNK5_MOUSE__chr18_1_31674360_31674500_ENSMUST00000234769_REVERSED|
"""index: 3153, intensity: 2715.0, mobility: 0.929"""	-0.372783	0.167862	0.763734	QGRPYLGLDWP	generic|IP_1135382_TX=10090_REVERSED|
"""index: 18148, intensity: 5820.0, mobility: 1.028"""	-0.372911	0.168188	0.763973	AQSAMAQGPGGVGMNLNPSSGSRLLE	generic|tr_Q8BJ14_Q8BJ14_MOUSE__chr15_1_81586641_81586727_ENSMUST00000189338__II_1087172_REVERSED	|generic|sp_B2RWS6_EP300_MOUSE__chr15_1_81640047_81640145_ENSMUST00000205816__II_1087171_REVERSED|
"""index: 16883, intensity: 5057.0, mobility: 0.979"""	-0.373401	0.168459	0.764884	GASHSRPLPQPDTTVVFPLRSYPRVSAGSQEM	generic|IP_1110424_TX=10090_REVERSED|
"""index: 11998, intensity: 4016.0, mobility: 0.821"""	-0.373776	0.168785	0.76558	VLISDLPVT	generic|tr_E9Q7T4_E9Q7T4_MOUSE__chr12_1_35078981_35079016_ENSMUST00000221272_REVERSED	|generic|sp_Q6PHS6_SNX13_MOUSE__chr12_1_35078981_35079016_ENSMUST00000221272_REVERSED	|generic|tr_E9QNG6_E9QNG6_MOUSE__chr12_1_35078981_35079016_ENSMUST00000221272_REVERSED	|generic|chr12_1_35103053_35103148_ENSMUST00000221272_REVERSED	|generic|tr_Q3U457_Q3U457_MOUSE__chr12_1_35078981_35079016_ENSMUST00000221272_REVERSED	|generic|tr_Q3V091_Q3V091_MOUSE_REVERSED	|generic|tr_Q3TCG6_Q3TCG6_MOUSE__chr12_1_35078981_35079016_ENSMUST00000221272_REVERSED	|generic|tr_Q6NX82_Q6NX82_MOUSE__chr12_1_35078981_35079016_ENSMUST00000221272_REVERSED|
"""index: 24448, intensity: 2810.0, mobility: 1.075"""	-0.373784	0.16911	0.765596	LMTMIFNPPYSLRTKHQYLCCPVFIKVCGILTTSLMQVAGLMSP	generic|sp_Q8C811_S35E2_MOUSE_REVERSED|
"""index: 3233, intensity: 3492.0, mobility: 0.959"""	-0.37386	0.169436	0.765737	IFISISPLEFIADDLVEP	generic|IP_1130650_TX=10090_REVERSED|
"""index: 14964, intensity: 2735.0, mobility: 1.190"""	-0.373932	0.169652	0.76587	LYKDCLVFEREHPDQLK	generic|chr15_1_99707679_99707861_ENSMUST00000229968_REVERSED	|generic|sp_Q61466_SMRD1_MOUSE__chr15_1_99707939_99707986_ENSMUST00000230748_REVERSED	|generic|tr_A0A2R8VKP3_A0A2R8VKP3_MOUSE__chr15_1_99707939_99707986_ENSMUST00000230748_REVERSED	|generic|tr_Q68FH8_Q68FH8_MOUSE__chr15_1_99707939_99707986_ENSMUST00000230748_REVERSED	|generic|chr15_1_99707667_99707861_ENSMUST00000229968_REVERSED|
"""index: 17816, intensity: 31386.0, mobility: 0.857"""	-0.374492	0.169811	0.766908	LSFFVFVV	generic|IP_942938_TX=10090_REVERSED|
"""index: 12470, intensity: 4741.0, mobility: 1.107"""	-0.374801	0.170137	0.767481	AMWTLSPSWALGMQR	generic|chr15_1_101193941_101194096_ENSMUST00000000544__IP_1082552_TX=10090_REVERSED|
"""index: 6543, intensity: 4821.0, mobility: 0.948"""	-0.374932	0.170407	0.767724	QAKNSSSAAPVRS	generic|sp_Q80TN7_NAV3_MOUSE__chr1_-1_132608503_132609781_ENSMUST00000094569__II_1144761_REVERSED	|generic|tr_A0A668KM70_A0A668KM70_MOUSE__chr1_-1_132608503_132609781_ENSMUST00000094569_REVERSED	|generic|tr_E9QMF5_E9QMF5_MOUSE__chr1_-1_132608503_132609781_ENSMUST00000094569_REVERSED|
"""index: 3470, intensity: 14500.0, mobility: 1.041"""	-0.375028	0.170676	0.767901	YFNSIDEHMSAMHR	generic|tr_Q925J4_Q925J4_MOUSE__chr1_-1_74566878_74567120_ENSMUST00000156613__II_1036811_REVERSED	|generic|sp_G5E869_ZN142_MOUSE__chr1_-1_74566878_74567120_ENSMUST00000156613__II_1036811_REVERSED	|generic|sp_G5E869-2_ZN142_MOUSE__chr1_-1_74566878_74567120_ENSMUST00000156613__II_1036811_REVERSED	|generic|sp_G5E869-3_ZN142_MOUSE__chr1_-1_74566878_74567120_ENSMUST00000156613__II_1036811_REVERSED	|generic|tr_Q925J5_Q925J5_MOUSE__chr1_-1_74566878_74567120_ENSMUST00000156613_REVERSED	|generic|tr_Q6PAR8_Q6PAR8_MOUSE_REVERSED|
"""index: 3546, intensity: 7109.0, mobility: 0.926"""	-0.375249	0.170946	0.768311	LVAPVVCLFGKH	generic|IP_941317_TX=10090_REVERSED|
"""index: 19816, intensity: 15952.0, mobility: 1.068"""	-0.375317	0.171271	0.768437	LQVGQDDDSIVLGIWTWRFHLMLSVMGHSLHTDKTAIQHVNPFRDHDS	generic|tr_G3UW56_G3UW56_MOUSE_REVERSED|
"""index: 25675, intensity: 2610.0, mobility: 0.821"""	-0.375463	0.17154	0.768706	FTETSSRTHRHR	generic|sp_Q04683_CXCR5_MOUSE_REVERSED	|generic|tr_Q3V0L2_Q3V0L2_MOUSE_REVERSED|
"""index: 8950, intensity: 9496.0, mobility: 1.001"""	-0.375792	0.171586	0.769313	WRQNWTMLYKMYVTKSFHPDFMVPVLPSNRFSTMPSMSSTR	generic|chr9_-1_35227274_35235286_ENSMUST00000121564__IP_854887_TX=10090_REVERSED|
"""index: 14332, intensity: 4739.0, mobility: 1.134"""	-0.376682	0.17191	0.770954	ELEVATILTSNGPINNDLLSLHEMTNAIPN	generic|tr_Q3V1V2_Q3V1V2_MOUSE__chr12_-1_59202408_59202671_ENSMUST00000160204__II_1116389_REVERSED	|generic|tr_E0CZ63_E0CZ63_MOUSE__II_1116389_REVERSED	|generic|sp_Q8VE08_FBX33_MOUSE__chr12_-1_59205977_59206033_ENSMUST00000161351__II_1116389_REVERSED|
"""index: 7690, intensity: 3322.0, mobility: 0.966"""	-0.376876	0.172179	0.771311	CQQVQSREQKK	generic|IP_1075569_TX=10090_REVERSED|
"""index: 12283, intensity: 8944.0, mobility: 1.001"""	-0.377316	0.17228	0.77212	IITFETNMRYNLDTNMDIELIQFLEEREANIKR	generic|tr_J3QNS7_J3QNS7_MOUSE_REVERSED	|generic|tr_D3Z260_D3Z260_MOUSE_REVERSED	|generic|tr_E9Q8R3_E9Q8R3_MOUSE_REVERSED|
"""index: 3640, intensity: 3857.0, mobility: 0.837"""	-0.378882	0.172604	0.77499	ELPVTPKQI	generic|sp_Q99KC8_VMA5A_MOUSE__chr9_1_38741714_38741773_ENSMUST00000137972__II_854396_REVERSED|
"""index: 9804, intensity: 4219.0, mobility: 1.137"""	-0.379086	0.172927	0.775363	RWTKWNRYSNNMYKKLQELERTRFLDLENFFRRRN	generic|IP_835372_TX=10090_REVERSED|
"""index: 1859, intensity: 3759.0, mobility: 0.845"""	-0.379145	0.173251	0.775471	MSWINHLPSFSSFSGG	generic|IP_980665_TX=10090_REVERSED|
"""index: 7072, intensity: 8856.0, mobility: 0.876"""	-0.3793	0.173575	0.775753	EVLGGGDATQAASLIYHMAVDGFLIMLR	generic|sp_Q924C1_XPO5_MOUSE__chr17_1_46234470_46234553_ENSMUST00000232971_REVERSED	|generic|tr_A2RRJ4_A2RRJ4_MOUSE__chr17_1_46234470_46234553_ENSMUST00000232971_REVERSED|
"""index: 12813, intensity: 3217.0, mobility: 0.897"""	-0.37931	0.173843	0.775772	PTMFDKDVLYHLIQYVANYKT	generic|sp_Q3TDN0_DISP1_MOUSE_REVERSED|
"""index: 9221, intensity: 5979.0, mobility: 0.806"""	-0.379681	0.174166	0.776449	MIFLNSSRNRYIYIYI	generic|IP_967307_TX=10090_REVERSED|
"""index: 21632, intensity: 4046.0, mobility: 1.207"""	-0.379791	0.17449	0.776649	VPEDVMHGVLSEGDLWQGEGKLFYLVMGRLLTHFMKW	generic|sp_Q8BLR5_PSD4_MOUSE_REVERSED|
"""index: 25238, intensity: 6816.0, mobility: 0.996"""	-0.379983	0.174757	0.776998	SVHDPGKLALRT	generic|II_1144158_TX=10090_REVERSED|
"""index: 20941, intensity: 3985.0, mobility: 1.054"""	-0.380079	0.174968	0.777175	GMRFTWPDKDVSHTVGAQER	generic|sp_Q9D176_SUSD3_MOUSE_REVERSED	|generic|sp_Q9D176-2_SUSD3_MOUSE_REVERSED|
"""index: 11616, intensity: 5630.0, mobility: 0.879"""	-0.380566	0.175178	0.77806	APVPTHCVATPHLPLVSFCSGTMTLVG	generic|IP_852795_TX=10090_REVERSED|
"""index: 1389, intensity: 3341.0, mobility: 0.837"""	-0.380931	0.175501	0.778722	SGNFNYIGPE	generic|sp_Q8VC60_GLB1L_MOUSE__II_1041872_REVERSED	|generic|tr_A0A087WRY5_A0A087WRY5_MOUSE__II_1041872_REVERSED	|generic|tr_A0A087WPH5_A0A087WPH5_MOUSE__II_1041887_REVERSED	|generic|II_1041878_TX=10090_REVERSED	|generic|II_1041869_TX=10090_REVERSED	|generic|sp_Q8VC60-2_GLB1L_MOUSE_REVERSED|
"""index: 11568, intensity: 4746.0, mobility: 0.984"""	-0.381041	0.175824	0.778923	GEVTESFPPPLASVLNERTSYCQ	generic|IP_990906_TX=10090_REVERSED|
"""index: 11119, intensity: 214847.0, mobility: 1.083"""	-0.381146	0.17609	0.779113	PPLDGTLGPPGAELHSLPTDVQKE	generic|IP_866898_TX=10090_REVERSED|
"""index: 2150, intensity: 4156.0, mobility: 0.866"""	-0.381577	0.176243	0.779896	TLPTDMPEKEKLWET	generic|chr4_1_57854950_57855192_ENSMUST00000107600__IP_962642_TX=10090_REVERSED|
"""index: 25649, intensity: 2501.0, mobility: 0.977"""	-0.38228	0.176509	0.781167	EHAVLGHPQYII	generic|IP_1057144_TX=10090_REVERSED|
"""index: 7291, intensity: 4015.0, mobility: 1.001"""	-0.382453	0.176774	0.781481	LSYIIPNLMPTVASYFVSIM	generic|tr_Q7TRN1_Q7TRN1_MOUSE_REVERSED	|generic|tr_K7N662_K7N662_MOUSE_REVERSED	|generic|tr_A0A140T8J9_A0A140T8J9_MOUSE_REVERSED	|generic|tr_A0A0R4J8U2_A0A0R4J8U2_MOUSE_REVERSED|
"""index: 6515, intensity: 3892.0, mobility: 0.861"""	-0.38284	0.176983	0.78218	QHPNCHIQLNRKPLNAM	generic|IP_3461085_TX=10090_REVERSED|
"""index: 1562, intensity: 4202.0, mobility: 0.910"""	-0.383458	0.177191	0.783295	QQQQQQEQQQ	generic|II_873102_TX=10090_REVERSED	|generic|tr_Q0Z9Z6_Q0Z9Z6_MOUSE_REVERSED	|generic|sp_A2AVZ9_S43A3_MOUSE_REVERSED|
"""index: 16949, intensity: 4174.0, mobility: 1.028"""	-0.384073	0.177513	0.7844	VNMGATHLARVPKGLQYGPNGSFEKEGGSHHSLFKVTFR	generic|tr_A0A5F8MPG0_A0A5F8MPG0_MOUSE__II_924050_REVERSED	|generic|sp_Q2MV57_TECT2_MOUSE__IP_924032_REVERSED	|generic|sp_Q2MV57-2_TECT2_MOUSE__IP_924032_REVERSED	|generic|II_924031_TX=10090_REVERSED|
"""index: 14645, intensity: 4401.0, mobility: 1.130"""	-0.384088	0.177835	0.784428	KMMHKRTPSFTWSILMKVSAIILSAEPE	generic|IP_970473_TX=10090_REVERSED|
"""index: 19444, intensity: 3899.0, mobility: 1.049"""	-0.384206	0.177928	0.78464	QIEPRQSLGLMFFETINHPIE	generic|tr_Q9R0K2_Q9R0K2_MOUSE_REVERSED|
"""index: 1326, intensity: 3379.0, mobility: 0.903"""	-0.384801	0.17825	0.785708	GSAAAGGDRRPRCPEPQGR	generic|sp_E9Q7F2_RN169_MOUSE_REVERSED|
"""index: 24981, intensity: 3678.0, mobility: 0.862"""	-0.385419	0.178571	0.786815	IESYTKYK	generic|IP_3456377_TX=10090_REVERSED|
"""index: 25717, intensity: 4688.0, mobility: 0.988"""	-0.385674	0.178836	0.78727	TTLVLFSDDAHYLKIRTTEPEAIVGSAKLDLDGISRTMALR	generic|tr_A0A0N4SVZ5_A0A0N4SVZ5_MOUSE__II_920126_REVERSED	|generic|sp_Q8BXN7_PPM1K_MOUSE_REVERSED|
"""index: 24896, intensity: 4367.0, mobility: 0.921"""	-0.385806	0.179157	0.787506	NKVSLASVFY	generic|IP_1012927_TX=10090_REVERSED|
"""index: 7526, intensity: 7036.0, mobility: 1.098"""	-0.385822	0.179248	0.787534	ESYTSVWLWSPSCSSWWTWFTGSAASTAFG	generic|IP_1044833_TX=10090_REVERSED|
"""index: 11902, intensity: 4154.0, mobility: 0.952"""	-0.38705	0.17957	0.789725	RGEAQKSELPGE	generic|IP_828083_TX=10090_REVERSED|
"""index: 17102, intensity: 2817.0, mobility: 1.161"""	-0.387487	0.179891	0.790501	QHAEHFACAACRLLRM	generic|chr2_1_156551157_156551453_ENSMUST00000109570_REVERSED|
"""index: 9842, intensity: 4150.0, mobility: 0.839"""	-0.387606	0.180039	0.790714	FVMYGSAGGMAGQFLADRLVMLPLF	generic|tr_Q8R277_Q8R277_MOUSE_REVERSED|
"""index: 28406, intensity: 5003.0, mobility: 1.202"""	-0.388075	0.180244	0.791546	HIDSLEDVCPFLGQVVEPEMQLEELMGTRF	generic|tr_H3BJU7_H3BJU7_MOUSE__chr3_1_88639335_88639496_ENSMUST00000177418__II_985959_REVERSED	|generic|tr_H3BJ40_H3BJ40_MOUSE__chr3_1_88639335_88639496_ENSMUST00000177418__II_985926_REVERSED	|generic|tr_A0A2X0SFE2_A0A2X0SFE2_MOUSE__chr3_1_88639335_88639496_ENSMUST00000177418__II_985926_REVERSED	|generic|sp_Q60875_ARHG2_MOUSE__chr3_1_88639335_88639496_ENSMUST00000177418__II_985926_REVERSED	|generic|sp_Q60875-2_ARHG2_MOUSE__chr3_1_88639335_88639496_ENSMUST00000177418__II_985926_REVERSED	|generic|sp_Q60875-3_ARHG2_MOUSE__chr3_1_88639335_88639496_ENSMUST00000177418__II_985926_REVERSED	|generic|sp_Q60875-4_ARHG2_MOUSE__chr3_1_88639335_88639496_ENSMUST00000177418__II_985926_REVERSED	|generic|tr_H3BKH9_H3BKH9_MOUSE__chr3_1_88639335_88639496_ENSMUST00000177418__II_985926_REVERSED	|generic|tr_H3BJX8_H3BJX8_MOUSE__chr3_1_88639335_88639496_ENSMUST00000177418__II_985926_REVERSED	|generic|tr_Q3TYZ4_Q3TYZ4_MOUSE__chr3_1_88639335_88639496_ENSMUST00000177418__II_985926_REVERSED	|generic|II_985917_TX=10090_REVERSED	|generic|sp_Q60875-5_ARHG2_MOUSE__chr3_1_88639335_88639496_ENSMUST00000177418_REVERSED	|generic|tr_H3BJ45_H3BJ45_MOUSE__chr3_1_88639335_88639496_ENSMUST00000177418_REVERSED	|generic|chr3_1_88634412_88634702_ENSMUST00000177418_REVERSED|
"""index: 18642, intensity: 3361.0, mobility: 1.001"""	-0.388654	0.180564	0.792571	RSARSGETEPEPR	generic|tr_A0A1L1SUD9_A0A1L1SUD9_MOUSE_REVERSED	|generic|tr_A0A2I3BPI0_A0A2I3BPI0_MOUSE_REVERSED|
"""index: 16133, intensity: 5797.0, mobility: 1.005"""	-0.388672	0.180827	0.792602	LWEVGMSVVKADP	generic|sp_Q3U435_MMP25_MOUSE__II_3488709_REVERSED	|generic|tr_A0A3B2WCE2_A0A3B2WCE2_MOUSE_REVERSED	|generic|tr_A0A3B2W7R0_A0A3B2W7R0_MOUSE_REVERSED|
"""index: 24231, intensity: 3334.0, mobility: 1.036"""	-0.389223	0.18109	0.793577	PLFGTIISLLFM	generic|tr_Q7TRF5_Q7TRF5_MOUSE__II_3457475_REVERSED|
"""index: 17984, intensity: 4119.0, mobility: 1.080"""	-0.389849	0.18141	0.794681	RAPETIFSPTPLRSP	generic|II_851880_TX=10090_REVERSED|
"""index: 20128, intensity: 3505.0, mobility: 0.948"""	-0.389977	0.181731	0.794907	LRWKTYSLK	generic|II_962827_TX=10090_REVERSED|
"""index: 5036, intensity: 3142.0, mobility: 0.820"""	-0.38999	0.181935	0.79493	RYSAIQHD	generic|sp_E9Q5M6_CFA44_MOUSE__II_1075305_REVERSED|
"""index: 13883, intensity: 4932.0, mobility: 1.125"""	-0.390214	0.182197	0.795324	LTDEVTDMSLPLWATYIFDLLRQLGAASPV	generic|tr_A2AI76_A2AI76_MOUSE_REVERSED|
"""index: 13545, intensity: 4762.0, mobility: 1.037"""	-0.390343	0.182342	0.795551	YYRSDMQKQLAELKSEYDLRQQELLYTAEERERRYQD	generic|tr_E9QAN4_E9QAN4_MOUSE__chr1_-1_93024575_93024613_ENSMUST00000188136_REVERSED	|generic|tr_Q6TA13_Q6TA13_MOUSE__chr1_-1_93024575_93024613_ENSMUST00000188136_REVERSED	|generic|tr_E9Q9G6_E9Q9G6_MOUSE__chr1_-1_93024575_93024613_ENSMUST00000188136_REVERSED	|generic|tr_A0A087WQE8_A0A087WQE8_MOUSE__chr1_-1_93024575_93024613_ENSMUST00000188136_REVERSED	|generic|tr_Q3UH16_Q3UH16_MOUSE__chr1_-1_93024575_93024613_ENSMUST00000188136_REVERSED	|generic|tr_Q6P5H4_Q6P5H4_MOUSE__chr1_-1_93024575_93024613_ENSMUST00000188136_REVERSED	|generic|sp_P33173_KIF1A_MOUSE__chr1_-1_93024575_93024613_ENSMUST00000188136_REVERSED	|generic|tr_G3UW47_G3UW47_MOUSE__chr1_-1_93024575_93024613_ENSMUST00000188136_REVERSED|
"""index: 3245, intensity: 8244.0, mobility: 0.895"""	-0.390538	0.182486	0.795895	WGLSPVVWWP	generic|IP_991486_TX=10090_REVERSED|
"""index: 2961, intensity: 3292.0, mobility: 0.911"""	-0.390971	0.182748	0.796654	LSRQASLRMM	generic|IP_919955_TX=10090_REVERSED|
"""index: 5925, intensity: 124354.0, mobility: 1.056"""	-0.391489	0.182892	0.797564	SPGGAPSGPAPAPAPAPPPTEASGLAPATLMLYRQPAPLCRQCFSHLCPL	generic|II_917812_TX=10090_REVERSED	|generic|II_917819_TX=10090_REVERSED	|generic|sp_Q64127_TIF1A_MOUSE__chr6_1_37919411_37919494_ENSMUST00000153004_REVERSED	|generic|sp_Q64127-2_TIF1A_MOUSE__chr6_1_37919411_37919494_ENSMUST00000153004_REVERSED|
"""index: 29224, intensity: 4389.0, mobility: 1.290"""	-0.392422	0.183153	0.799195	KDEGVIREVSAFQSIAWRL	generic|IP_973085_TX=10090_REVERSED	|generic|sp_Q8BJQ2_UBP1_MOUSE_REVERSED|
"""index: 5095, intensity: 3602.0, mobility: 0.850"""	-0.393112	0.183472	0.800398	PAPTGSAATAQN	generic|tr_Q497N3_Q497N3_MOUSE_REVERSED	|generic|sp_Q9Z2C8_YBOX2_MOUSE_REVERSED	|generic|tr_B2RUF0_B2RUF0_MOUSE_REVERSED|
"""index: 12131, intensity: 3127.0, mobility: 1.159"""	-0.393124	0.183732	0.800419	DQLNFEAEPEISFPK	generic|IP_1036459_TX=10090_REVERSED|
"""index: 26914, intensity: 5122.0, mobility: 1.026"""	-0.393355	0.183875	0.800821	FLLHRRNALLLLWHLLPLGRFANPN	generic|IP_1061004_TX=10090_REVERSED|
"""index: 5698, intensity: 2799.0, mobility: 0.924"""	-0.39354	0.184135	0.801143	LLMDRVGHVW	generic|IP_3474857_TX=10090_REVERSED|
"""index: 26448, intensity: 4891.0, mobility: 0.967"""	-0.393957	0.184454	0.801867	EELDKRYEKGSQMQQSEKATIYTPTEFDLMPKGREKEYKEK	generic|tr_F6X9B6_F6X9B6_MOUSE_REVERSED	|generic|tr_Q9JL90_Q9JL90_MOUSE_REVERSED|
"""index: 13381, intensity: 3568.0, mobility: 0.859"""	-0.394039	0.184713	0.80201	EMMSFSHILFMQVLCADFA	generic|tr_Q8VGX6_Q8VGX6_MOUSE__II_3458984_REVERSED	|generic|tr_A0PK48_A0PK48_MOUSE_REVERSED|
"""index: 14797, intensity: 2984.0, mobility: 0.841"""	-0.394325	0.184914	0.802506	QMRNVVYLLAVPNFNMYTSRLLRGGSSS	generic|IP_874252_TX=10090_REVERSED|
"""index: 12818, intensity: 4250.0, mobility: 1.177"""	-0.394375	0.185173	0.802592	GPAPAPAPAPAPAPAPAPAPAPAAAPAPTSAAGGPVASGVSAAPVSAA	generic|sp_Q99PP7_TRI33_MOUSE__chr3_1_103339303_103339347_ENSMUST00000198706__II_981001_REVERSED	|generic|sp_Q99PP7-2_TRI33_MOUSE__chr3_1_103339303_103339347_ENSMUST00000198706_REVERSED|
"""index: 6452, intensity: 9901.0, mobility: 1.015"""	-0.39466	0.185433	0.803086	EWVVSMRDQVGSVGHPIKTFDEK	generic|sp_Q9EQF6_DPYL5_MOUSE__chr5_1_30791522_30791638_ENSMUST00000198503__II_944569_REVERSED	|generic|chr5_1_30788706_30788969_ENSMUST00000198503_REVERSED|
"""index: 7579, intensity: 71491.0, mobility: 1.101"""	-0.39472	0.185751	0.803191	MPRALHAAEVNPSDRLTKTQEQSSSVPTLVGLSAQTYSPSGRLIDAG	generic|tr_V9GXE9_V9GXE9_MOUSE_REVERSED	|generic|tr_V9GX74_V9GX74_MOUSE_REVERSED	|generic|tr_Q3UQJ9_Q3UQJ9_MOUSE_REVERSED	|generic|tr_G3UW90_G3UW90_MOUSE_REVERSED	|generic|tr_Q80V18_Q80V18_MOUSE_REVERSED	|generic|tr_Q8BZ62_Q8BZ62_MOUSE_REVERSED	|generic|tr_Q8K1J0_Q8K1J0_MOUSE_REVERSED	|generic|tr_H7BU26_H7BU26_MOUSE_REVERSED	|generic|tr_V9GXA5_V9GXA5_MOUSE_REVERSED|
"""index: 21854, intensity: 5190.0, mobility: 0.866"""	-0.394736	0.186069	0.803218	LSTMIKYT	generic|IP_1003500_TX=10090_REVERSED|
"""index: 9526, intensity: 11188.0, mobility: 1.137"""	-0.394749	0.186328	0.803241	DKSFSMDSMEVKPIKKGNKLMQIEIHPPHFQTVYCNLINPK	generic|tr_Q9D239_Q9D239_MOUSE_REVERSED	|generic|sp_P01887_B2MG_MOUSE_REVERSED|
"""index: 23029, intensity: 2817.0, mobility: 1.223"""	-0.394838	0.186645	0.803395	WCELLSVNGKMITIQCSAL	generic|IP_983768_TX=10090_REVERSED	|generic|IP_971178_TX=10090_REVERSED|
"""index: 9581, intensity: 9896.0, mobility: 0.970"""	-0.395078	0.186963	0.803809	PGQPGQSGPEGPLGKAGPPGSPGPIGLFGKAGSHGR	generic|tr_V9GXJ7_V9GXJ7_MOUSE__II_962011_REVERSED	|generic|sp_Q5QNQ9_CORA1_MOUSE__II_962016_REVERSED	|generic|II_961978_TX=10090_REVERSED	|generic|tr_V9GXJ0_V9GXJ0_MOUSE_REVERSED|
"""index: 29914, intensity: 5310.0, mobility: 0.968"""	-0.395088	0.187162	0.803826	IAPQIFISQGR	generic|IP_1028384_TX=10090_REVERSED|
"""index: 16503, intensity: 4949.0, mobility: 0.888"""	-0.39524	0.18748	0.804089	MIVLNGGMLQHRSGPELNMETGNMKWR	generic|tr_A0A087WPI9_A0A087WPI9_MOUSE__chr1_-1_132529183_132529266_ENSMUST00000186487__II_1035246_REVERSED	|generic|sp_Q61330_CNTN2_MOUSE__chr1_-1_132523589_132523741_ENSMUST00000186487__II_1035280_REVERSED	|generic|tr_Q3UH39_Q3UH39_MOUSE__chr1_-1_132523589_132523741_ENSMUST00000186487__II_1035285_REVERSED|
"""index: 7459, intensity: 5690.0, mobility: 1.072"""	-0.395311	0.187798	0.804213	VVPPDMGALSASVFIQ	generic|IP_915773_TX=10090_REVERSED|
"""index: 6224, intensity: 5445.0, mobility: 0.957"""	-0.395342	0.188116	0.804266	LQDTNTTQPVLM	generic|IP_859288_TX=10090_REVERSED|
"""index: 11234, intensity: 9821.0, mobility: 0.982"""	-0.395377	0.188314	0.804326	DIINTFSAKMWRGDPLEKKEVI	generic|tr_A0A5K1VVQ9_A0A5K1VVQ9_MOUSE__chr19_-1_7374046_7374075_ENSMUST00000237653__II_1006392_REVERSED	|generic|sp_A2ASS6_TITIN_MOUSE__chr19_-1_7374046_7374075_ENSMUST00000237653__II_1006392_REVERSED	|generic|sp_A2ASS6-2_TITIN_MOUSE__chr19_-1_7374046_7374075_ENSMUST00000237653__II_1006392_REVERSED	|generic|tr_A0A5K1VVQ1_A0A5K1VVQ1_MOUSE__chr19_-1_7374046_7374075_ENSMUST00000237653__II_1006392_REVERSED	|generic|tr_E9Q8K5_E9Q8K5_MOUSE__chr19_-1_7374046_7374075_ENSMUST00000237653__II_1006392_REVERSED	|generic|tr_E9Q8N1_E9Q8N1_MOUSE__chr19_-1_7374046_7374075_ENSMUST00000237653__II_1006392_REVERSED|
"""index: 3867, intensity: 4596.0, mobility: 0.938"""	-0.395614	0.188571	0.804736	TTETMIPHPRE	generic|chr1_1_152955079_152967930_ENSMUST00000186621__II_1041454_TX=10090_REVERSED|
"""index: 20608, intensity: 5131.0, mobility: 0.973"""	-0.395675	0.188649	0.804841	LKELVLPWTI	generic|tr_A0A0R4J298_A0A0R4J298_MOUSE__chr1_1_131158238_131158303_ENSMUST00000149119__II_1035735_REVERSED	|generic|tr_M0QWK9_M0QWK9_MOUSE__chr1_1_131158238_131158303_ENSMUST00000149119_REVERSED	|generic|sp_Q61211_EIF2D_MOUSE__chr1_1_131158238_131158303_ENSMUST00000149119_REVERSED	|generic|sp_Q61211-2_EIF2D_MOUSE__chr1_1_131158238_131158303_ENSMUST00000149119_REVERSED	|generic|tr_Q8C8I3_Q8C8I3_MOUSE__chr1_1_131158238_131158303_ENSMUST00000149119_REVERSED	|generic|tr_E9PUG7_E9PUG7_MOUSE__chr1_1_131158238_131158303_ENSMUST00000149119_REVERSED|
"""index: 20521, intensity: 3773.0, mobility: 0.864"""	-0.396258	0.188906	0.805845	VCLCLLFPR	generic|IP_872338_TX=10090_REVERSED|
"""index: 28363, intensity: 9535.0, mobility: 0.961"""	-0.39658	0.189044	0.8064	RDETLDIVLLKMGSNQQSNQCSWHGVR	generic|IP_1039123_TX=10090_REVERSED|
"""index: 8330, intensity: 15046.0, mobility: 1.126"""	-0.396971	0.18936	0.807072	QDNLDLNIFGPINKAYETIEQVAEVSRFQCGQFIRIAVEKSQEQ	generic|tr_A0N0C8_A0N0C8_MOUSE__chr6_1_92152393_92152425_ENSMUST00000146175_REVERSED	|generic|tr_M1VPI1_M1VPI1_MOUSE__chr6_1_92152393_92152425_ENSMUST00000146175_REVERSED	|generic|sp_P37238_PPARG_MOUSE__chr6_1_92152393_92152425_ENSMUST00000146175_REVERSED	|generic|sp_P37238-2_PPARG_MOUSE__chr6_1_92152393_92152425_ENSMUST00000146175_REVERSED	|generic|tr_Q4FJR2_Q4FJR2_MOUSE__chr6_1_92152393_92152425_ENSMUST00000146175_REVERSED	|generic|tr_Q6GU14_Q6GU14_MOUSE__chr6_1_92152393_92152425_ENSMUST00000146175_REVERSED	|generic|tr_Q6TQE4_Q6TQE4_MOUSE_REVERSED|
"""index: 7200, intensity: 89040.0, mobility: 0.876"""	-0.397357	0.189677	0.807734	VSGAAGGGAVGAAAAAAAPGPGPGPGPKPAEAKAGQA	generic|tr_E9QAP7_E9QAP7_MOUSE_REVERSED	|generic|tr_A0A2I3BPN6_A0A2I3BPN6_MOUSE_REVERSED|
"""index: 15148, intensity: 6134.0, mobility: 1.048"""	-0.397378	0.189994	0.807769	MCPQDLSLFDRPVG	generic|IP_3479439_TX=10090_REVERSED|
"""index: 9521, intensity: 36211.0, mobility: 0.893"""	-0.397394	0.19031	0.807797	DFCFMATKLQYPQHRMFDLAKIGQKPTV	generic|tr_B2RQK7_B2RQK7_MOUSE_REVERSED	|generic|tr_D3YU08_D3YU08_MOUSE_REVERSED	|generic|sp_Q8BWB1_SYP2L_MOUSE_REVERSED|
"""index: 16172, intensity: 126509.0, mobility: 0.963"""	-0.397408	0.190567	0.807822	MMAESVEKEIQEQAKRSLP	generic|tr_E9Q9F9_E9Q9F9_MOUSE__chr7_1_133671424_133671540_ENSMUST00000211072__II_3448714_REVERSED	|generic|tr_D3YZE7_D3YZE7_MOUSE__chr7_1_133671424_133671540_ENSMUST00000211072__II_3448714_REVERSED	|generic|sp_Q6GQV7_EDRF1_MOUSE__chr7_1_133671424_133671540_ENSMUST00000211072__II_3448714_REVERSED|
"""index: 9004, intensity: 3817.0, mobility: 0.871"""	-0.397757	0.190702	0.808419	DLDPTLEPNE	generic|sp_A2APF3_CTCFL_MOUSE_REVERSED	|generic|sp_A2APF3-2_CTCFL_MOUSE_REVERSED|
"""index: 6629, intensity: 5671.0, mobility: 1.039"""	-0.398276	0.190958	0.809307	AAVMVFNGPLLCNLVIFTFQFN	generic|IP_1019873_TX=10090_REVERSED|
"""index: 22685, intensity: 3839.0, mobility: 0.991"""	-0.398437	0.191274	0.809581	TLELNSLLNFEY	generic|tr_A0A571BF02_A0A571BF02_MOUSE__IP_3490944_REVERSED	|generic|IP_3490943_TX=10090_REVERSED|
"""index: 2537, intensity: 4068.0, mobility: 0.874"""	-0.398466	0.19159	0.809631	QTPLPCQWWFGPSPWGKQG	generic|IP_871812_TX=10090_REVERSED|
"""index: 3917, intensity: 25686.0, mobility: 0.872"""	-0.39849	0.191846	0.809672	GNMENILHFMIYNDYETKL	generic|IP_949294_TX=10090_REVERSED|
"""index: 1944, intensity: 3082.0, mobility: 0.805"""	-0.398534	0.192101	0.809747	PHGLQDAIP	generic|IP_3455383_TX=10090_REVERSED|
"""index: 18557, intensity: 5628.0, mobility: 0.935"""	-0.398683	0.192356	0.810001	VRFLMSASVEMLTNYATQQEKGS	generic|tr_Q9QY74_Q9QY74_MOUSE_REVERSED	|generic|tr_Q8BRX1_Q8BRX1_MOUSE_REVERSED	|generic|sp_Q80Z10_ASTN2_MOUSE_REVERSED	|generic|sp_Q80Z10-2_ASTN2_MOUSE_REVERSED	|generic|sp_Q80Z10-3_ASTN2_MOUSE_REVERSED|
"""index: 1286, intensity: 2562.0, mobility: 0.959"""	-0.398912	0.192672	0.810392	SCSINLPVSSMM	generic|chr3_1_27239573_27239620_ENSMUST00000046515_REVERSED|
"""index: 2130, intensity: 4473.0, mobility: 0.887"""	-0.399041	0.192866	0.810612	IGPPRVRWCA	generic|IP_1123715_TX=10090_REVERSED	|generic|IP_1123716_TX=10090_REVERSED	|generic|IP_1123718_TX=10090_REVERSED|
"""index: 3270, intensity: 4444.0, mobility: 0.968"""	-0.399244	0.193121	0.810957	LFVFCCRTLQM	generic|sp_Q91VX5_NXPH3_MOUSE__chr16_1_11072802_11072831_ENSMUST00000228962_REVERSED|
"""index: 31168, intensity: 2927.0, mobility: 1.347"""	-0.399443	0.193375	0.811296	KRRVPLKKLPRK	generic|IP_897814_TX=10090_REVERSED|
"""index: 9907, intensity: 9234.0, mobility: 0.903"""	-0.399476	0.19363	0.811352	QLRDMEEAKLEDLEKTRR	generic|tr_A0A0R4J1C3_A0A0R4J1C3_MOUSE__chr11_-1_72159396_72159434_ENSMUST00000204457__II_1132910_REVERSED	|generic|sp_Q6A000_MOONR_MOUSE__chr11_-1_72159396_72159434_ENSMUST00000204457__II_1132910_REVERSED	|generic|tr_F2Z444_F2Z444_MOUSE_REVERSED|
"""index: 21443, intensity: 2681.0, mobility: 1.063"""	-0.399553	0.193823	0.811483	KRGSKGNVRLLWPQ	generic|tr_Q9CSF1_Q9CSF1_MOUSE_REVERSED	|generic|sp_Q3THK3_T2FA_MOUSE_REVERSED	|generic|tr_Q8BVJ2_Q8BVJ2_MOUSE_REVERSED|
"""index: 2914, intensity: 3567.0, mobility: 0.845"""	-0.399945	0.194138	0.812148	NAAAVQGTIRDLDRQGQP	generic|IP_900825_TX=10090_REVERSED|
"""index: 20754, intensity: 2752.0, mobility: 1.243"""	-0.400178	0.194392	0.812543	SFPRLSPYVSVCFSFDSTIL	generic|IP_3460417_TX=10090_REVERSED|
"""index: 12779, intensity: 5147.0, mobility: 1.005"""	-0.400429	0.194707	0.812969	DKLPLLLPELEEL	generic|tr_A0A1L1SS48_A0A1L1SS48_MOUSE__II_3457277_REVERSED	|generic|tr_F6QLS2_F6QLS2_MOUSE__II_853304_REVERSED	|generic|sp_Q45VK7_DYHC2_MOUSE__chr9_-1_7052557_7052643_ENSMUST00000139671_REVERSED	|generic|sp_Q45VK7-2_DYHC2_MOUSE__chr9_-1_7052557_7052643_ENSMUST00000139671_REVERSED|
"""index: 5663, intensity: 3108.0, mobility: 0.872"""	-0.400471	0.195022	0.81304	WGTTMTRML	generic|chr12_1_81983520_81983654_ENSMUST00000221721__IP_1114436_TX=10090_REVERSED|
"""index: 7256, intensity: 6324.0, mobility: 0.925"""	-0.400638	0.195337	0.813323	LPSNLPSGKEIYKSDSKALGTPTPHD	generic|sp_Q68FM6_PPR29_MOUSE_REVERSED|
"""index: 1800, intensity: 2866.0, mobility: 0.855"""	-0.400705	0.195529	0.813437	RAYAVTGGNHV	generic|II_1085435_TX=10090_REVERSED|
"""index: 9020, intensity: 10041.0, mobility: 1.085"""	-0.400849	0.195844	0.81368	QIVTLETVARELDPLASHGRYDIHWMIRRKVSQSTFNEMEFD	generic|tr_A0A494B870_A0A494B870_MOUSE_REVERSED	|generic|sp_Q6IEE6_T132E_MOUSE_REVERSED|
"""index: 9881, intensity: 5319.0, mobility: 1.053"""	-0.400865	0.196159	0.813707	YSHFTLAEMPYYAFSTVHPPSFTSQSSRIRKNSELIVSVSID	generic|IP_1028362_TX=10090_REVERSED|
"""index: 14281, intensity: 5478.0, mobility: 1.069"""	-0.40089	0.196412	0.81375	VMTRESQDVCTVHSISARPPLQPIEEFA	generic|tr_Q80U48_Q80U48_MOUSE__chr9_-1_44311056_44311259_ENSMUST00000213160__II_3506584_REVERSED	|generic|tr_Q8CFV7_Q8CFV7_MOUSE__chr9_-1_44316102_44316203_ENSMUST00000216222__II_3506581_REVERSED	|generic|sp_Q80X80_C2C2L_MOUSE__chr9_-1_44311056_44311259_ENSMUST00000213160__II_3506584_REVERSED	|generic|tr_Q9DBJ2_Q9DBJ2_MOUSE__chr9_-1_44311056_44311259_ENSMUST00000213160__II_3506584_REVERSED	|generic|tr_Q8CAA2_Q8CAA2_MOUSE__chr9_-1_44313450_44313740_ENSMUST00000216222_REVERSED	|generic|tr_Q3U590_Q3U590_MOUSE__chr9_-1_44311056_44311259_ENSMUST00000213160_REVERSED|
"""index: 1875, intensity: 17572.0, mobility: 0.852"""	-0.401668	0.196726	0.815064	LTTLLETNEPSFEVAK	generic|sp_Q8C1Z7_BBS4_MOUSE_REVERSED|
"""index: 7974, intensity: 3675.0, mobility: 0.966"""	-0.401997	0.197041	0.815617	ACNGTRKPKHHWGLRVKEYTMMRM	generic|IP_965610_TX=10090_REVERSED|
"""index: 15270, intensity: 3555.0, mobility: 0.834"""	-0.402334	0.197356	0.816185	LNVFDSIVP	generic|IP_3461180_TX=10090_REVERSED|
"""index: 25872, intensity: 8704.0, mobility: 1.033"""	-0.402373	0.197546	0.81625	KKMSRKQSYK	generic|IP_902176_TX=10090_REVERSED|
"""index: 28554, intensity: 5486.0, mobility: 1.241"""	-0.402581	0.197799	0.8166	EGRALIRGECRYTGEDTKKIGRIQLYNNSLVIFRVDK	generic|tr_A0A0A6YY91_A0A0A6YY91_MOUSE__II_850562_REVERSED	|generic|sp_P13595_NCAM1_MOUSE_REVERSED	|generic|sp_P13595-2_NCAM1_MOUSE_REVERSED	|generic|sp_P13595-3_NCAM1_MOUSE_REVERSED	|generic|sp_P13595-4_NCAM1_MOUSE_REVERSED	|generic|tr_E9QB01_E9QB01_MOUSE_REVERSED	|generic|tr_A0A0A6YWU2_A0A0A6YWU2_MOUSE_REVERSED	|generic|tr_E9Q589_E9Q589_MOUSE_REVERSED	|generic|tr_A0A0A6YY47_A0A0A6YY47_MOUSE_REVERSED|
"""index: 5552, intensity: 3018.0, mobility: 1.148"""	-0.402861	0.198051	0.81707	CCSKYMITLAQCNVTER	generic|IP_969705_TX=10090_REVERSED|
"""index: 29177, intensity: 5494.0, mobility: 1.205"""	-0.403153	0.198365	0.81756	HGRSPRPSSAPPSLHGPDAPSHLSPSSELASDLSSVSPWKMHQ	generic|tr_A0A068BD34_A0A068BD34_MOUSE_REVERSED	|generic|tr_G3UZ21_G3UZ21_MOUSE_REVERSED	|generic|sp_Q61193_RGL2_MOUSE_REVERSED|
"""index: 5084, intensity: 15773.0, mobility: 0.846"""	-0.403265	0.19868	0.817747	MDMDHKAR	generic|IP_883349_TX=10090_REVERSED|
"""index: 3657, intensity: 2791.0, mobility: 0.779"""	-0.403388	0.198994	0.817953	LMALSLAF	generic|sp_Q921V7_CTL3_MOUSE_REVERSED|
"""index: 28457, intensity: 6051.0, mobility: 0.966"""	-0.403457	0.199308	0.818069	TTSEGQTRMNSRL	generic|IP_893983_TX=10090_REVERSED	|generic|IP_893992_TX=10090_REVERSED|
"""index: 7800, intensity: 3706.0, mobility: 0.783"""	-0.403586	0.19956	0.818285	CLSTLVSAFRGRLGQ	generic|IP_954540_TX=10090_REVERSED|
"""index: 16815, intensity: 3443.0, mobility: 0.899"""	-0.403894	0.199811	0.818799	NERSVHFAMEQKWNVSAM	generic|IP_1089633_TX=10090_REVERSED|
"""index: 21739, intensity: 2619.0, mobility: 0.934"""	-0.403996	0.200126	0.81897	GDRDQIKESTLTDCLRKRTSTELL	generic|IP_3467758_TX=10090_REVERSED|
"""index: 13189, intensity: 3585.0, mobility: 1.147"""	-0.404013	0.200314	0.818999	SRHYLKLMYRLPYGQPWQKMEKGPAEK	generic|tr_Q3USZ3_Q3USZ3_MOUSE_REVERSED	|generic|sp_Q9Z0L4_BMP15_MOUSE_REVERSED|
"""index: 10748, intensity: 6355.0, mobility: 1.077"""	-0.404232	0.200628	0.819365	YMKLHNGLGKLCSVITIRENQKSRTFWPFSDSSREKHEKP	generic|tr_Q3V379_Q3V379_MOUSE__IP_853498_REVERSED|
"""index: 15756, intensity: 6215.0, mobility: 0.991"""	-0.404358	0.200942	0.819575	IIYVQFDFIR	generic|tr_Q3V2R9_Q3V2R9_MOUSE_REVERSED|
"""index: 15260, intensity: 9178.0, mobility: 0.840"""	-0.404395	0.201256	0.819636	MPWRIWLCGAKNQVRM	generic|chr11_1_71025120_71025209_ENSMUST00000164220_REVERSED|
"""index: 10329, intensity: 5155.0, mobility: 1.091"""	-0.404611	0.201507	0.819996	VFECFECKFRRNAVAQIHTLLHMKFTYRKKFSKGCKDCMHPK	generic|sp_A2A5K6_ZN335_MOUSE__chr10_1_89745024_89745053_ENSMUST00000020112__II_998300_REVERSED|
"""index: 24340, intensity: 4327.0, mobility: 1.065"""	-0.404803	0.20182	0.820316	GQILSGFWPPSGILRQPSDIKKLLDYSFGQIIAKMHSTCRQMF	generic|sp_Q7M6U3_TEX14_MOUSE_REVERSED|
"""index: 2223, intensity: 2574.0, mobility: 0.994"""	-0.405192	0.202134	0.820964	ICGDVGGGGLLSANAAN	generic|sp_Q3UYG8_MACD2_MOUSE_REVERSED	|generic|tr_A2AS33_A2AS33_MOUSE_REVERSED|
"""index: 6454, intensity: 5040.0, mobility: 0.872"""	-0.405335	0.202385	0.821201	LTFADEAVRGFQLVIYD	generic|II_1068125_TX=10090_REVERSED	|generic|sp_Q9Z273_TULP1_MOUSE_REVERSED	|generic|tr_A0A3B2W4A1_A0A3B2W4A1_MOUSE_REVERSED	|generic|tr_F7BGL3_F7BGL3_MOUSE_REVERSED	|generic|tr_A0A3B2WDC0_A0A3B2WDC0_MOUSE_REVERSED	|generic|tr_Q3TP89_Q3TP89_MOUSE_REVERSED|
"""index: 1592, intensity: 3377.0, mobility: 0.884"""	-0.405753	0.202571	0.821895	LGPHVKPYYP	generic|sp_Q6NS86_ZN366_MOUSE_REVERSED|
"""index: 11660, intensity: 10801.0, mobility: 1.042"""	-0.405867	0.202631	0.822084	EMNLGLARGDMLPGLYDEVISRLDRVYARETEVIERAVRELR	generic|tr_E9QKB6_E9QKB6_MOUSE__II_895038_REVERSED	|generic|tr_D3Z5N8_D3Z5N8_MOUSE__II_895048_REVERSED	|generic|tr_G5E8T4_G5E8T4_MOUSE__II_895038_REVERSED	|generic|sp_Q6KAU7_PKHG2_MOUSE__II_895048_REVERSED	|generic|sp_Q6KAU7-2_PKHG2_MOUSE__II_895048_REVERSED	|generic|sp_Q6KAU7-3_PKHG2_MOUSE__II_895048_REVERSED	|generic|tr_D3YY99_D3YY99_MOUSE_REVERSED	|generic|tr_A0A0R4J1S3_A0A0R4J1S3_MOUSE_REVERSED|
"""index: 29382, intensity: 32130.0, mobility: 1.190"""	-0.406145	0.20288	0.822544	MPTKLNSDLLTLLIITLNGTISLVYTMFLFLFIVIQWKPDE	generic|tr_Q8VGI9_Q8VGI9_MOUSE__II_3466105_REVERSED|
"""index: 23034, intensity: 6247.0, mobility: 1.002"""	-0.406588	0.203193	0.823277	LHDKGLFHRR	generic|tr_A0A571BED8_A0A571BED8_MOUSE__chr11_-1_74395775_74395891_ENSMUST00000047488__II_1135417_REVERSED	|generic|sp_Q5SVL6_RPGP2_MOUSE__chr11_-1_74395775_74395891_ENSMUST00000047488__II_1135417_REVERSED	|generic|tr_A0A171EBK8_A0A171EBK8_MOUSE__chr11_-1_74395775_74395891_ENSMUST00000047488_REVERSED|
"""index: 4263, intensity: 3459.0, mobility: 0.969"""	-0.406738	0.203507	0.823524	LWQVMLCALHCG	generic|II_1008248_TX=10090_REVERSED|
"""index: 18315, intensity: 20066.0, mobility: 0.845"""	-0.40699	0.203565	0.82394	GRFPVSRR	generic|IP_3476606_TX=10090_REVERSED|
"""index: 16656, intensity: 5434.0, mobility: 1.068"""	-0.407622	0.203814	0.824982	RTIPMMNEKMQLKALDDESVQN	generic|tr_A0A1D5RMK7_A0A1D5RMK7_MOUSE_REVERSED	|generic|tr_G8CZ65_G8CZ65_MOUSE_REVERSED|
"""index: 19598, intensity: 3392.0, mobility: 1.002"""	-0.408062	0.204126	0.825706	SLDEALAALAQLW	generic|IP_3481398_TX=10090_REVERSED|
"""index: 1674, intensity: 4092.0, mobility: 0.809"""	-0.408109	0.204439	0.825783	EDPLIYED	generic|sp_Q0P5X1_LRIQ1_MOUSE_REVERSED	|generic|sp_Q0P5X1-2_LRIQ1_MOUSE_REVERSED	|generic|tr_D3Z1J9_D3Z1J9_MOUSE_REVERSED|
"""index: 986, intensity: 2851.0, mobility: 0.910"""	-0.408284	0.204553	0.826071	QGWKKERFTQFCFDFYLMCIMNK	generic|IP_924611_TX=10090_REVERSED|
"""index: 21301, intensity: 10063.0, mobility: 0.906"""	-0.408639	0.204553	0.826653	RGELPERFT	generic|IP_859016_TX=10090_REVERSED|
"""index: 6396, intensity: 3817.0, mobility: 0.850"""	-0.409687	0.204864	0.828366	DVFALNSLFFYMPKHL	generic|tr_Q7TR88_Q7TR88_MOUSE_REVERSED	|generic|tr_B9EKD8_B9EKD8_MOUSE_REVERSED	|generic|tr_Q7TR89_Q7TR89_MOUSE_REVERSED	|generic|tr_A2ATE0_A2ATE0_MOUSE_REVERSED|
"""index: 19078, intensity: 9899.0, mobility: 0.910"""	-0.409749	0.205112	0.828468	LPWFIYLK	generic|tr_G5E8U3_G5E8U3_MOUSE__II_1073297_REVERSED	|generic|tr_G5E8T2_G5E8T2_MOUSE__chr16_1_94467941_94468000_ENSMUST00000231915__II_1073279_REVERSED	|generic|sp_O88196_TTC3_MOUSE__chr16_1_94467941_94468000_ENSMUST00000231915__II_1073261_REVERSED	|generic|sp_O88196-2_TTC3_MOUSE__chr16_1_94467941_94468000_ENSMUST00000231915__II_1073261_REVERSED	|generic|sp_O88196-3_TTC3_MOUSE__chr16_1_94467941_94468000_ENSMUST00000231915__II_1073261_REVERSED	|generic|sp_O88196-4_TTC3_MOUSE__chr16_1_94467941_94468000_ENSMUST00000231915__II_1073261_REVERSED	|generic|sp_O88196-6_TTC3_MOUSE__chr16_1_94467941_94468000_ENSMUST00000231915__II_1073261_REVERSED	|generic|tr_D6RDD2_D6RDD2_MOUSE__chr16_1_94435485_94435550_ENSMUST00000143145_REVERSED	|generic|tr_D6RFU5_D6RFU5_MOUSE__chr16_1_94435485_94435550_ENSMUST00000143145_REVERSED	|generic|tr_D6RD03_D6RD03_MOUSE__chr16_1_94435485_94435550_ENSMUST00000143145_REVERSED	|generic|tr_A0A338P6H3_A0A338P6H3_MOUSE__chr16_1_94415991_94416298_ENSMUST00000117648_REVERSED	|generic|tr_D6RHT6_D6RHT6_MOUSE__chr16_1_94435485_94435550_ENSMUST00000143145_REVERSED	|generic|tr_Q8C1Z6_Q8C1Z6_MOUSE_REVERSED|
"""index: 11994, intensity: 9371.0, mobility: 0.855"""	-0.410035	0.205424	0.828934	ETVRLLVLLMQEWTKKDMSVQVV	generic|sp_Q6GYP7_RGPA1_MOUSE__chr12_-1_55676400_55676690_ENSMUST00000220017_REVERSED	|generic|sp_Q6GYP7-2_RGPA1_MOUSE__chr12_-1_55676400_55676690_ENSMUST00000220017_REVERSED	|generic|sp_Q6GYP7-4_RGPA1_MOUSE__chr12_-1_55712623_55712754_ENSMUST00000219529_REVERSED	|generic|sp_Q6GYP7-6_RGPA1_MOUSE__chr12_-1_55676400_55676690_ENSMUST00000220017_REVERSED	|generic|tr_B7ZNA3_B7ZNA3_MOUSE__chr12_-1_55676400_55676690_ENSMUST00000220017_REVERSED	|generic|tr_A0A1W2P712_A0A1W2P712_MOUSE__chr12_-1_55676400_55676690_ENSMUST00000220017_REVERSED	|generic|tr_A0A1W2P832_A0A1W2P832_MOUSE__chr12_-1_55676400_55676690_ENSMUST00000220017_REVERSED	|generic|tr_A0A2I3BRX9_A0A2I3BRX9_MOUSE__chr12_-1_55676400_55676690_ENSMUST00000220017_REVERSED|
"""index: 3545, intensity: 2589.0, mobility: 1.018"""	-0.410114	0.205672	0.829062	EGIYFNTVTQMHK	generic|II_3468224_TX=10090_REVERSED|
"""index: 8103, intensity: 9009.0, mobility: 1.015"""	-0.41031	0.205901	0.829381	SAWFPTWAAHSLRPERRAGLLRWWRPRWSPTESAWTARWCTT	generic|IP_1146805_TX=10090_REVERSED|
"""index: 14864, intensity: 4482.0, mobility: 0.957"""	-0.410592	0.205901	0.829841	YAELGNKFKTLSTERNM	generic|tr_A0A571BGC3_A0A571BGC3_MOUSE__chr16_-1_28372909_28372938_ENSMUST00000100024__II_1028876_REVERSED	|generic|tr_A0A140LIJ4_A0A140LIJ4_MOUSE__chr16_-1_28372909_28372938_ENSMUST00000100024__II_1028876_REVERSED|
"""index: 3874, intensity: 356976.0, mobility: 0.909"""	-0.411087	0.205901	0.830644	STSVTLAKAGIY	generic|chr7_-1_65513195_65513317_ENSMUST00000206228__IP_887943_TX=10090_REVERSED	|generic|IP_887945_TX=10090_REVERSED|
"""index: 3653, intensity: 23248.0, mobility: 1.049"""	-0.412171	0.206211	0.832398	QDYAAAAAAAAAAASYQAYAAGTYDIYPT	generic|sp_D3Z4I3_RBM24_MOUSE_REVERSED|
"""index: 9330, intensity: 34960.0, mobility: 1.140"""	-0.412289	0.206266	0.832589	TVWQPCFDVVLGNIPTIWTLHTSLVNRKITCTFDPKFFLPD	generic|tr_A0A1L1SVF9_A0A1L1SVF9_MOUSE__chr9_-1_66956094_66956171_ENSMUST00000034929_REVERSED|
"""index: 9368, intensity: 6360.0, mobility: 0.852"""	-0.41283	0.206384	0.833461	LDLSQVTVEATPQETERTPESSIT	generic|tr_B1AWG4_B1AWG4_MOUSE_REVERSED|
"""index: 31164, intensity: 2671.0, mobility: 0.756"""	-0.413429	0.206629	0.834425	NNLASCNM	generic|IP_1000827_TX=10090_REVERSED|
"""index: 8529, intensity: 50475.0, mobility: 1.086"""	-0.41347	0.206939	0.83449	GDRHIVVDASSMMLLSQGSLISGLLDPVPAEEVSPEPAVAPLQRRS	generic|sp_A6H619_PHRF1_MOUSE__chr7_1_141262448_141262552_ENSMUST00000155123__II_876730_REVERSED	|generic|sp_A6H619-2_PHRF1_MOUSE__chr7_1_141262448_141262552_ENSMUST00000155123__II_876730_REVERSED	|generic|II_876735_TX=10090_REVERSED|
"""index: 13479, intensity: 4723.0, mobility: 1.049"""	-0.413481	0.207249	0.834507	LLFYLTGTLTSCFWREELCRLVICESLPFSCRLSRK	generic|IP_1008770_TX=10090_REVERSED|
"""index: 15616, intensity: 3360.0, mobility: 0.882"""	-0.413501	0.207559	0.83454	KIDSRQLKQSLRQFYNGMYSNPFL	generic|IP_1023260_TX=10090_REVERSED|
"""index: 8385, intensity: 68149.0, mobility: 0.962"""	-0.413515	0.207804	0.834562	QWAPCQPRGMRWFFKLPPNTSHHLPIL	generic|IP_1072919_TX=10090_REVERSED|
"""index: 20413, intensity: 4755.0, mobility: 0.906"""	-0.413994	0.20805	0.835331	RHWARTLAMQFWKMVQMVDL	generic|sp_Q3TNL8_IPRI_MOUSE_REVERSED	|generic|sp_Q3TNL8-2_IPRI_MOUSE_REVERSED|
"""index: 23665, intensity: 3079.0, mobility: 0.968"""	-0.414248	0.208295	0.835737	SWVPSAPLASLR	generic|IP_1075672_TX=10090_REVERSED|
"""index: 21822, intensity: 4642.0, mobility: 0.934"""	-0.414463	0.20854	0.836081	GDENRADVDAGRQLLMTVVAAHGRRA	generic|sp_A0JNU3_LPP60_MOUSE__II_3505063_REVERSED|
"""index: 14846, intensity: 3465.0, mobility: 0.876"""	-0.414694	0.208849	0.83645	DLSGKVVYY	generic|sp_Q6ZQH8_NU188_MOUSE__chr2_1_30343834_30343878_ENSMUST00000133421__II_1012182_REVERSED|
"""index: 31701, intensity: 4239.0, mobility: 1.172"""	-0.41501	0.209029	0.836954	ERRFSNSPRMFHWKWEFIMIRFKMSCDSYLGPLLMPPNWAHLM	generic|IP_1101692_TX=10090_REVERSED|
"""index: 1510, intensity: 3354.0, mobility: 0.897"""	-0.415275	0.209338	0.837377	YGMAVDVFYK	generic|sp_Q8CGV2_TPH2_MOUSE_REVERSED|
"""index: 2392, intensity: 2993.0, mobility: 0.852"""	-0.4153	0.209518	0.837417	LPVIGSQEET	generic|IP_929060_TX=10090_REVERSED|
"""index: 14163, intensity: 4080.0, mobility: 0.851"""	-0.415697	0.209697	0.838049	QHDRQLDALALSHPSDRAPR	generic|IP_3489193_TX=10090_REVERSED|
"""index: 1655, intensity: 5633.0, mobility: 0.916"""	-0.416622	0.210006	0.839515	VEIIAAPKSLCLLILDNSF	generic|IP_873586_TX=10090_REVERSED|
"""index: 9275, intensity: 13283.0, mobility: 1.117"""	-0.416691	0.210315	0.839626	FYSDSMWKLKMMLLEGIDVETYILFSYTKNTSVEPLTFPINE	generic|tr_Q4FJQ8_Q4FJQ8_MOUSE__chr8_1_68902318_68902389_ENSMUST00000168401_REVERSED|
"""index: 26450, intensity: 7910.0, mobility: 0.993"""	-0.41681	0.210559	0.839814	EAKIRPTPAALDWISLTSAEGGVILTCGDPLLKCS	generic|tr_E9Q2Q6_E9Q2Q6_MOUSE__chr4_-1_72124768_72124989_ENSMUST00000132550__II_961675_REVERSED	|generic|tr_Q5SQA4_Q5SQA4_MOUSE__chr4_-1_72124768_72124989_ENSMUST00000132550__II_961675_REVERSED	|generic|tr_Q5SQA2_Q5SQA2_MOUSE__chr4_-1_72124768_72124989_ENSMUST00000132550__II_961675_REVERSED	|generic|tr_Q6PFG2_Q6PFG2_MOUSE__chr4_-1_72124768_72124989_ENSMUST00000132550__II_961675_REVERSED	|generic|sp_Q62440_TLE1_MOUSE__chr4_-1_72124768_72124989_ENSMUST00000132550__II_961675_REVERSED	|generic|sp_Q62440-2_TLE1_MOUSE__chr4_-1_72124768_72124989_ENSMUST00000132550__II_961675_REVERSED	|generic|sp_Q62440-3_TLE1_MOUSE__chr4_-1_72124768_72124989_ENSMUST00000132550__II_961675_REVERSED	|generic|sp_Q62440-5_TLE1_MOUSE__chr4_-1_72124768_72124989_ENSMUST00000132550__II_961675_REVERSED	|generic|tr_Q5SQA3_Q5SQA3_MOUSE__chr4_-1_72124768_72124989_ENSMUST00000132550__II_961675_REVERSED	|generic|II_961689_TX=10090_REVERSED	|generic|sp_Q62440-6_TLE1_MOUSE__chr4_-1_72124768_72124989_ENSMUST00000132550_REVERSED|
"""index: 7390, intensity: 6182.0, mobility: 0.990"""	-0.416976	0.210868	0.840077	LMPTLHHMINVLMPMTIPNCAFGLVR	generic|IP_826313_TX=10090_REVERSED	|generic|IP_826326_TX=10090_REVERSED|
"""index: 23168, intensity: 5870.0, mobility: 0.841"""	-0.417006	0.211094	0.840123	MVPLVAGVLV	generic|sp_Q61477_NBL1_MOUSE__II_957132_REVERSED|
"""index: 6678, intensity: 29114.0, mobility: 0.957"""	-0.417377	0.211094	0.840709	MLTTTNRMRAE	generic|chr5_-1_149618512_149618777_ENSMUST00000201452_REVERSED|
"""index: 12052, intensity: 3535.0, mobility: 0.850"""	-0.417622	0.211402	0.841096	SWPQLLRR	generic|IP_976624_TX=10090_REVERSED|
"""index: 7663, intensity: 34044.0, mobility: 0.874"""	-0.417691	0.21171	0.841206	DEIERIEMGGKAGATQSSLGSITSVNGKK	generic|sp_Q9EPN1_NBEA_MOUSE__chr3_-1_55723135_55723236_ENSMUST00000198259_REVERSED	|generic|sp_Q9EPN1-3_NBEA_MOUSE__chr3_-1_55723135_55723236_ENSMUST00000198259_REVERSED	|generic|sp_Q9EPN1-4_NBEA_MOUSE__chr3_-1_55723135_55723236_ENSMUST00000198259_REVERSED|
"""index: 13991, intensity: 2731.0, mobility: 0.851"""	-0.417858	0.212018	0.841467	DEEAKSIMFFKQLLKLSLCISHG	generic|IP_1015070_TX=10090_REVERSED|
"""index: 14098, intensity: 6433.0, mobility: 0.842"""	-0.41795	0.212242	0.841613	MTLPLKGTMWHFVWF	generic|IP_986605_TX=10090_REVERSED|
"""index: 2388, intensity: 2620.0, mobility: 1.020"""	-0.418385	0.212242	0.842297	QSGLDGPFDTKMM	generic|II_246431_TX=10090_REVERSED	|generic|II_3505047_TX=10090_REVERSED	|generic|tr_A0A1D5RLA9_A0A1D5RLA9_MOUSE_REVERSED	|generic|sp_Q6PD05_ZN821_MOUSE__chr8_1_109724337_109724618_ENSMUST00000212233_REVERSED|
"""index: 2418, intensity: 3073.0, mobility: 0.889"""	-0.419051	0.212485	0.843341	ICLHTKHL	generic|tr_A0A0A0MQN9_A0A0A0MQN9_MOUSE__chr5_1_111235481_111235645_ENSMUST00000129017_REVERSED	|generic|sp_Q80XJ3_TTC28_MOUSE__chr5_1_111235481_111235645_ENSMUST00000129017_REVERSED|
"""index: 21567, intensity: 3890.0, mobility: 0.800"""	-0.419142	0.212661	0.843484	NMKKQMNLMRLSNMMRMLS	generic|IP_1098228_TX=10090_REVERSED|
"""index: 30149, intensity: 5275.0, mobility: 1.221"""	-0.419707	0.212903	0.844367	RYPGTPHVLQPSLSEAKWVHAVCTLSMGAQSSQSPQRPSLRTNSPNK	generic|IP_933653_TX=10090_REVERSED|
"""index: 28421, intensity: 2525.0, mobility: 0.862"""	-0.420209	0.21308	0.845151	GPLLRPNRLLHF	generic|chr6_1_114131417_114134731_ENSMUST00000032451_REVERSED|
"""index: 15451, intensity: 2596.0, mobility: 0.732"""	-0.420249	0.213387	0.845213	SSSMHCSR	generic|IP_900694_TX=10090_REVERSED|
"""index: 5753, intensity: 36140.0, mobility: 1.054"""	-0.420261	0.213694	0.845232	QPPKLLQWNKNDPFHDEIFLAPHTLFYFENYLLDLTFKS	generic|sp_Q8C8H8-2_KY_MOUSE_REVERSED|
"""index: 9712, intensity: 12254.0, mobility: 0.903"""	-0.420377	0.213935	0.845412	KEQESKKFF	generic|tr_A0A1L1SU97_A0A1L1SU97_MOUSE__II_3500933_REVERSED	|generic|sp_Q6P9L6_KIF15_MOUSE__II_3455262_REVERSED	|generic|II_3500937_TX=10090_REVERSED|
"""index: 5696, intensity: 8859.0, mobility: 1.045"""	-0.420732	0.213979	0.845965	SYGVVLLLTAEMGFGGCNMLKRV	generic|tr_Q8JZR7_Q8JZR7_MOUSE__chr7_1_45174772_45175044_ENSMUST00000210540__II_3458426_REVERSED	|generic|tr_Q7TQH3_Q7TQH3_MOUSE__chr7_1_45174772_45175044_ENSMUST00000210540__II_3458426_REVERSED	|generic|tr_A0A1B0GRU0_A0A1B0GRU0_MOUSE__chr7_1_45174772_45175044_ENSMUST00000210540__II_3458426_REVERSED	|generic|sp_Q3TXX4_VGLU1_MOUSE__chr7_1_45174772_45175044_ENSMUST00000210540__II_3458426_REVERSED|
"""index: 8854, intensity: 4419.0, mobility: 0.904"""	-0.420892	0.21422	0.846214	KHCRYQHHSQNKCSRCLVNRQGGVQVDM	generic|chr9_1_98992530_98992646_ENSMUST00000035038_REVERSED|
"""index: 15573, intensity: 4234.0, mobility: 0.982"""	-0.421031	0.214461	0.846429	NVYWLGARSNSP	generic|IP_3464344_TX=10090_REVERSED|
"""index: 20664, intensity: 3460.0, mobility: 1.121"""	-0.421225	0.214767	0.846731	YYVRGDVILEYHDD	generic|tr_A0PJC8_A0PJC8_MOUSE_REVERSED	|generic|tr_A2A3Z2_A2A3Z2_MOUSE_REVERSED	|generic|sp_Q8BN78_KAISO_MOUSE_REVERSED|
"""index: 24639, intensity: 5128.0, mobility: 1.080"""	-0.42139	0.215074	0.846986	PSNTEVLDHCALIL	generic|IP_1017997_TX=10090_REVERSED|
"""index: 18258, intensity: 3848.0, mobility: 1.063"""	-0.421786	0.21538	0.847599	EQYNKLQKARQHWKDEPDMFTNEVEK	generic|sp_E9Q793_JHY_MOUSE__II_854141_REVERSED|
"""index: 5547, intensity: 3962.0, mobility: 0.956"""	-0.42189	0.21562	0.84776	ICRNCVGCHKSR	generic|tr_Q0VFY6_Q0VFY6_MOUSE__chr10_-1_110956282_110956407_ENSMUST00000220247__II_3469124_REVERSED	|generic|sp_Q80TN5_ZDH17_MOUSE__chr10_-1_110956282_110956407_ENSMUST00000220247__II_3469124_REVERSED	|generic|chr10_-1_110948177_110948272_ENSMUST00000220247_REVERSED|
"""index: 29876, intensity: 8098.0, mobility: 1.077"""	-0.422499	0.215926	0.8487	ASAGSASAAGGAAAAAAAAAIAGGAAGPTAADSASQT	generic|sp_Q3UHL1_CAMKV_MOUSE__chr9_1_107948161_107948340_ENSMUST00000192318__II_628974_REVERSED	|generic|tr_A0A0A6YW88_A0A0A6YW88_MOUSE__chr9_1_107948161_107948340_ENSMUST00000192318__II_628974_REVERSED	|generic|II_843490_TX=10090_REVERSED|
"""index: 29414, intensity: 13855.0, mobility: 1.266"""	-0.422534	0.216167	0.848754	EKLSQLAEDQQGKLHRVYALLNHMGISYIPDRFETESIKIELDHIHK	generic|tr_Q9CVI7_Q9CVI7_MOUSE_REVERSED	|generic|tr_Q3U687_Q3U687_MOUSE_REVERSED|
"""index: 21218, intensity: 2539.0, mobility: 1.115"""	-0.422712	0.216473	0.849028	EEDIEAAAALQAQQT	generic|tr_Q3UK68_Q3UK68_MOUSE_REVERSED	|generic|sp_P70670_NACAM_MOUSE_REVERSED	|generic|sp_Q60817_NACA_MOUSE_REVERSED|
"""index: 3358, intensity: 3377.0, mobility: 0.935"""	-0.42279	0.216713	0.849148	VLAPPQLSLWE	generic|IP_1152719_TX=10090_REVERSED|
"""index: 18212, intensity: 5963.0, mobility: 0.894"""	-0.422884	0.216952	0.849294	VNFIYHFAEELTEGLAVMGHNR	generic|sp_Q9QYB5_ADDG_MOUSE_REVERSED	|generic|sp_Q9QYB5-2_ADDG_MOUSE_REVERSED	|generic|tr_A0A494B9K4_A0A494B9K4_MOUSE_REVERSED	|generic|tr_Q8BJH2_Q8BJH2_MOUSE_REVERSED	|generic|tr_Q8BM29_Q8BM29_MOUSE_REVERSED	|generic|tr_Q05C56_Q05C56_MOUSE_REVERSED	|generic|tr_Q05DT0_Q05DT0_MOUSE_REVERSED|
"""index: 19175, intensity: 3304.0, mobility: 1.092"""	-0.423384	0.217258	0.850062	SHTNPTSSTLLTVVMM	generic|IP_996979_TX=10090_REVERSED	|generic|IP_1075017_TX=10090_REVERSED|
"""index: 5300, intensity: 5082.0, mobility: 0.999"""	-0.423387	0.217564	0.850067	QLDPRERPEEYFSIGPHTALARWLFEQTY	generic|tr_Q3UQ70_Q3UQ70_MOUSE__chr7_-1_125674053_125674124_ENSMUST00000205444__II_880518_REVERSED	|generic|tr_Q3UTP3_Q3UTP3_MOUSE__chr7_-1_125667990_125668091_ENSMUST00000205444__II_880518_REVERSED	|generic|tr_A0A0U1RP70_A0A0U1RP70_MOUSE__chr7_-1_125703827_125704024_ENSMUST00000205444_REVERSED	|generic|tr_Q3UHL0_Q3UHL0_MOUSE__chr7_-1_125651859_125651918_ENSMUST00000206183_REVERSED	|generic|tr_Q3UPZ9_Q3UPZ9_MOUSE__chr7_-1_125667990_125668091_ENSMUST00000205444_REVERSED	|generic|sp_Q8K284_TF3C1_MOUSE__chr7_-1_125651859_125651918_ENSMUST00000206183_REVERSED	|generic|sp_Q8K284-2_TF3C1_MOUSE__chr7_-1_125651859_125651918_ENSMUST00000206183_REVERSED	|generic|tr_A0A0U1RPD8_A0A0U1RPD8_MOUSE__chr7_-1_125651859_125651918_ENSMUST00000206183_REVERSED|
"""index: 12633, intensity: 4398.0, mobility: 1.113"""	-0.423469	0.217737	0.850192	IATWDELIDIEQLMYVIYPRSVLPAKKRKSPPMADGAKSSSR	generic|tr_Q8R5H5_Q8R5H5_MOUSE__chr19_1_5046485_5046529_ENSMUST00000236560_REVERSED|
"""index: 1196, intensity: 2503.0, mobility: 0.871"""	-0.423735	0.218043	0.850601	KDRQYQYYWWAIDKSPR	generic|tr_Q3YAB4_Q3YAB4_MOUSE_REVERSED	|generic|sp_Q9JJ57_KCIP1_MOUSE_REVERSED|
"""index: 6361, intensity: 5965.0, mobility: 0.876"""	-0.423766	0.218082	0.850648	VANPDQTQVGTFEPLARDDVLLMP	generic|sp_Q3UGR5_HDHD2_MOUSE__chr18_1_76956865_76956927_ENSMUST00000142456__II_1052544_REVERSED	|generic|sp_Q3UGR5-2_HDHD2_MOUSE__chr18_1_76956865_76956927_ENSMUST00000142456_REVERSED|
"""index: 1147, intensity: 2674.0, mobility: 0.963"""	-0.424283	0.218321	0.851439	WKWDPHAKFHA	generic|tr_E9QP01_E9QP01_MOUSE__chr7_1_25290580_25290696_ENSMUST00000167379__II_891183_REVERSED	|generic|sp_Q924A2_CIC_MOUSE__chr7_1_25290580_25290696_ENSMUST00000167379_REVERSED	|generic|sp_Q924A2-2_CIC_MOUSE__chr7_1_25290580_25290696_ENSMUST00000167379_REVERSED	|generic|tr_E9Q6T8_E9Q6T8_MOUSE__chr7_1_25290580_25290696_ENSMUST00000167379_REVERSED|
"""index: 11775, intensity: 2621.0, mobility: 1.070"""	-0.424344	0.218559	0.851533	VRLKYTTAPQLDDYLFEQRTGNYIMKWLNAGDSNEYVELSYS	generic|IP_826860_TX=10090_REVERSED|
"""index: 9633, intensity: 14388.0, mobility: 0.743"""	-0.424398	0.218864	0.851616	CGQQSLSVLTYLF	generic|IP_3453349_TX=10090_REVERSED|
"""index: 8939, intensity: 3933.0, mobility: 0.829"""	-0.424804	0.218969	0.852235	EPDTESDPSTSKHRRK	generic|tr_F6XW22_F6XW22_MOUSE__chr15_1_99316503_99316553_ENSMUST00000150636__II_1083063_REVERSED	|generic|II_1083061_TX=10090_REVERSED	|generic|tr_D3Z4N6_D3Z4N6_MOUSE__chr15_1_99316503_99316553_ENSMUST00000150636_REVERSED	|generic|sp_Q80W14_PR40B_MOUSE__chr15_1_99316503_99316553_ENSMUST00000150636_REVERSED	|generic|sp_Q80W14-3_PR40B_MOUSE__chr15_1_99316503_99316553_ENSMUST00000150636_REVERSED	|generic|tr_E9QMI6_E9QMI6_MOUSE_REVERSED	|generic|tr_E9QP07_E9QP07_MOUSE__chr15_1_99316503_99316553_ENSMUST00000150636_REVERSED	|generic|tr_A0A0R4J1S2_A0A0R4J1S2_MOUSE__chr15_1_99316503_99316553_ENSMUST00000150636_REVERSED|
"""index: 29103, intensity: 9670.0, mobility: 0.950"""	-0.425086	0.219274	0.852664	VSAEMMQELK	generic|sp_Q8BX70-2_VP13C_MOUSE__chr9_1_67893084_67893227_ENSMUST00000217386__II_3501120_REVERSED	|generic|sp_Q8BX70_VP13C_MOUSE__chr9_1_67893084_67893227_ENSMUST00000217386_REVERSED	|generic|sp_Q8BX70-3_VP13C_MOUSE__chr9_1_67893084_67893227_ENSMUST00000217386_REVERSED|
"""index: 14056, intensity: 4538.0, mobility: 0.841"""	-0.425215	0.219512	0.852862	FYFYPIAFFGFFMVL	generic|IP_932143_TX=10090_REVERSED|
"""index: 16819, intensity: 5073.0, mobility: 0.978"""	-0.425362	0.219817	0.853084	LREEQVYKQKDRSERSKPR	generic|tr_A5JHH3_A5JHH3_MOUSE__chr14_-1_23309015_23309215_ENSMUST00000225794__II_1098468_REVERSED	|generic|tr_F6V0P5_F6V0P5_MOUSE__chr14_-1_23509786_23509872_ENSMUST00000225794__II_1098478_REVERSED	|generic|tr_E3VRY6_E3VRY6_MOUSE__chr14_-1_23509786_23509872_ENSMUST00000225794__II_1098468_REVERSED	|generic|tr_E9Q9P4_E9Q9P4_MOUSE__chr14_-1_23509786_23509872_ENSMUST00000225794__II_1098468_REVERSED	|generic|tr_E3VRZ9_E3VRZ9_MOUSE__chr14_-1_23309015_23309215_ENSMUST00000225794_REVERSED	|generic|tr_A0A286YD59_A0A286YD59_MOUSE__chr14_-1_23509786_23509872_ENSMUST00000225794_REVERSED	|generic|tr_E3VRZ4_E3VRZ4_MOUSE__chr14_-1_23509786_23509872_ENSMUST00000225794_REVERSED	|generic|tr_E3VRZ2_E3VRZ2_MOUSE__chr14_-1_23509786_23509872_ENSMUST00000225794_REVERSED	|generic|tr_A0A286YCQ2_A0A286YCQ2_MOUSE__chr14_-1_23509786_23509872_ENSMUST00000225794_REVERSED	|generic|tr_E3VRY7_E3VRY7_MOUSE__chr14_-1_23509786_23509872_ENSMUST00000225794_REVERSED	|generic|tr_A0A286YDR7_A0A286YDR7_MOUSE__chr14_-1_23509786_23509872_ENSMUST00000225794_REVERSED	|generic|tr_E3VRZ6_E3VRZ6_MOUSE__chr14_-1_23509786_23509872_ENSMUST00000225794_REVERSED|
"""index: 7034, intensity: 4477.0, mobility: 1.173"""	-0.425481	0.220122	0.853265	WVSVLAERLEPYRHYEFSIGDEQQLR	generic|sp_Q00493_CBPE_MOUSE_REVERSED|
"""index: 27487, intensity: 5602.0, mobility: 1.005"""	-0.425691	0.22036	0.853584	HYITSIPLLGSIQLCRFLIFLMK	generic|IP_3452278_TX=10090_REVERSED|
"""index: 22361, intensity: 3508.0, mobility: 1.211"""	-0.425811	0.220597	0.853767	RDASKMTKVSIMRMGLTLLPFTWQTIIVVPLCHTLP	generic|IP_3493852_TX=10090_REVERSED|
"""index: 10651, intensity: 4128.0, mobility: 0.800"""	-0.425934	0.220902	0.853953	PTKQCVAARWPFW	generic|IP_1067994_TX=10090_REVERSED|
"""index: 1188, intensity: 3817.0, mobility: 0.795"""	-0.426121	0.221207	0.854237	LETMLKLYSKC	generic|chr3_1_152366221_152366403_ENSMUST00000123237__IP_973769_TX=10090_REVERSED	|generic|sp_Q8R5K2_UBP33_MOUSE__chr3_1_152363980_152364051_ENSMUST00000123237__II_973764_REVERSED	|generic|sp_Q8R5K2-2_UBP33_MOUSE__chr3_1_152363980_152364051_ENSMUST00000123237__II_973764_REVERSED	|generic|tr_Q80TK2_Q80TK2_MOUSE__chr3_1_152363980_152364051_ENSMUST00000123237_REVERSED	|generic|tr_A0A0H2UKB8_A0A0H2UKB8_MOUSE__chr3_1_152363980_152364051_ENSMUST00000123237_REVERSED|
"""index: 3931, intensity: 4091.0, mobility: 0.804"""	-0.426138	0.221444	0.854262	WIIKETPYLPMQNLQQ	generic|tr_A2AQA7_A2AQA7_MOUSE__II_1003872_REVERSED	|generic|sp_Q8CFQ3_AQR_MOUSE__II_1003872_REVERSED	|generic|II_1003862_TX=10090_REVERSED|
"""index: 6406, intensity: 4592.0, mobility: 1.079"""	-0.426424	0.221748	0.854696	YPKEGTHFRQHISLHSKHTFCKDCESCKYPKEGTHIRQHI	generic|tr_H3BLB0_H3BLB0_MOUSE_REVERSED|
"""index: 6538, intensity: 20485.0, mobility: 1.063"""	-0.426428	0.221985	0.854701	MQRNGHTIEKYVPINHMRSRRVFYPLSPLPDRPPQWGSPT	generic|sp_Q9CQ40_RM49_MOUSE_REVERSED	|generic|tr_A0A494B9G1_A0A494B9G1_MOUSE__chr19_-1_6055004_6055186_ENSMUST00000235520_REVERSED|
"""index: 5079, intensity: 3551.0, mobility: 0.851"""	-0.426989	0.222222	0.855551	PAPPQAPRHD	generic|chr9_-1_42675209_42675280_ENSMUST00000114865__IP_854002_TX=10090_REVERSED	|generic|chr9_-1_42671237_42687974_ENSMUST00000114865__IP_854002_TX=10090_REVERSED|
"""index: 7627, intensity: 2585.0, mobility: 0.804"""	-0.427051	0.222527	0.855643	PYLQAYHCMGKIKAR	generic|IP_3496167_TX=10090_REVERSED|
"""index: 11957, intensity: 3008.0, mobility: 1.131"""	-0.427231	0.222831	0.855915	SFTSMRHLQWVVYFQGIRFSQRIAPLAHSLCCALSQVYASKG	generic|IP_1111213_TX=10090_REVERSED|
"""index: 11336, intensity: 21574.0, mobility: 0.839"""	-0.427254	0.223135	0.855949	CISVANIGSLQQSLQLV	generic|chr6_-1_122735369_122735608_ENSMUST00000166135_REVERSED|
"""index: 4411, intensity: 7900.0, mobility: 1.310"""	-0.427463	0.22344	0.856264	AEHSEAPFGPHGPATWVSPMPMTF	generic|IP_1002338_TX=10090_REVERSED|
"""index: 21983, intensity: 11401.0, mobility: 0.945"""	-0.427497	0.223608	0.856316	HKQLTYMLL	generic|IP_1057691_TX=10090_REVERSED|
"""index: 18614, intensity: 3246.0, mobility: 0.983"""	-0.427714	0.223844	0.856642	GMLIPAQPHGTGQVPRLHHE	generic|II_1041080_TX=10090_REVERSED	|generic|II_1041089_TX=10090_REVERSED|
"""index: 28110, intensity: 6346.0, mobility: 1.064"""	-0.428126	0.22408	0.857262	TLEEGVSGDLSRRL	generic|IP_2469024_TX=10090_REVERSED|
"""index: 8470, intensity: 9224.0, mobility: 0.998"""	-0.428685	0.224384	0.858099	QYIITGNGAVSQSIIKMQAEQMVVNALAV	generic|II_3455706_TX=10090_REVERSED|
"""index: 23087, intensity: 2541.0, mobility: 1.108"""	-0.428699	0.224688	0.85812	NFPTKLNAIESQGAYSPPSTLMRLHAELFDKRVTQTPQEPNL	generic|IP_1053389_TX=10090_REVERSED|
"""index: 12588, intensity: 5910.0, mobility: 0.968"""	-0.428712	0.224992	0.85814	MIYPFLLSIFGFTQLLFVGRDERPMS	generic|IP_3505956_TX=10090_REVERSED|
"""index: 2306, intensity: 3722.0, mobility: 0.883"""	-0.428737	0.225296	0.858177	VEGVRGWRNWCFFRSGEELLQIIY	generic|tr_A0A5H1ZRL8_A0A5H1ZRL8_MOUSE__II_847865_REVERSED	|generic|sp_Q3ULW8_PARP3_MOUSE__II_847862_REVERSED	|generic|sp_Q3ULW8-2_PARP3_MOUSE__II_847862_REVERSED	|generic|tr_A0A5H1ZRL5_A0A5H1ZRL5_MOUSE_REVERSED	|generic|tr_A0A5H1ZRP0_A0A5H1ZRP0_MOUSE_REVERSED|
"""index: 23221, intensity: 2611.0, mobility: 1.088"""	-0.428815	0.225523	0.858293	KTSSTESQPISLNVTKRGQFRRKRRGDMSLNEM	generic|sp_Q3V1D3_AMPD1_MOUSE__II_981064_REVERSED	|generic|tr_H3BLC7_H3BLC7_MOUSE_REVERSED	|generic|tr_A0A0G2JFD4_A0A0G2JFD4_MOUSE_REVERSED|
"""index: 4975, intensity: 7076.0, mobility: 0.920"""	-0.429206	0.225523	0.858879	HHPPALMRW	generic|IP_1069911_TX=10090_REVERSED|
"""index: 8558, intensity: 11064.0, mobility: 1.131"""	-0.429298	0.225523	0.859016	KQDEAGVRALGVCLTEETIAPEEGRARHNQVIELL	generic|sp_Q9CWQ0_DPH5_MOUSE__chr3_1_115925220_115925255_ENSMUST00000185098__II_977232_REVERSED|
"""index: 20109, intensity: 3266.0, mobility: 1.036"""	-0.430373	0.225787	0.860616	HAPPPPPPPPPLPPPMPFGPQPPP	generic|sp_Q8CFT2_SET1B_MOUSE__chr5_1_123144210_123144356_ENSMUST00000100731_REVERSED	|generic|sp_Q8CFT2-2_SET1B_MOUSE__chr5_1_123144210_123144356_ENSMUST00000100731_REVERSED|
"""index: 1447, intensity: 3018.0, mobility: 0.846"""	-0.430428	0.225787	0.860698	GMEELFYKKMLTTEGK	generic|IP_977173_TX=10090_REVERSED	|generic|tr_Q91X98_Q91X98_MOUSE_REVERSED	|generic|tr_Q8K0X1_Q8K0X1_MOUSE_REVERSED	|generic|tr_Q3TR98_Q3TR98_MOUSE_REVERSED	|generic|sp_P29533_VCAM1_MOUSE_REVERSED	|generic|tr_Q3UPN1_Q3UPN1_MOUSE_REVERSED|
"""index: 11028, intensity: 4969.0, mobility: 1.144"""	-0.431167	0.22609	0.861793	GRPFYEPNERRVLFFGPVNMITDEGPICSWLNQELVLPVILQ	generic|sp_Q8BGV8_MID51_MOUSE__chr15_1_80250103_80250135_ENSMUST00000228788_REVERSED|
"""index: 4922, intensity: 3425.0, mobility: 1.146"""	-0.431413	0.226392	0.862156	TWHNMLLYIVCINMSC	generic|tr_Q3TZV9_Q3TZV9_MOUSE_REVERSED|
"""index: 26715, intensity: 8992.0, mobility: 1.010"""	-0.431576	0.226626	0.862397	MFFAMAWMYYTEDHQQARERLLHDKVAGMLPNYCNELFESCFDRLFLR	generic|sp_Q9R1X4_TIM_MOUSE__II_1146237_REVERSED	|generic|tr_H7BX89_H7BX89_MOUSE_REVERSED	|generic|tr_Q3U574_Q3U574_MOUSE_REVERSED	|generic|sp_Q9R1X4-2_TIM_MOUSE_REVERSED	|generic|sp_Q9R1X4-3_TIM_MOUSE_REVERSED|
"""index: 24513, intensity: 8591.0, mobility: 0.982"""	-0.431759	0.22686	0.862667	QWRRARRPP	generic|IP_1008852_TX=10090_REVERSED|
"""index: 15977, intensity: 4303.0, mobility: 1.044"""	-0.432365	0.226957	0.863559	GLYRDPSAGPPRHQF	generic|tr_Q3UME9_Q3UME9_MOUSE__chr6_1_83116727_83116828_ENSMUST00000145403_REVERSED	|generic|sp_Q80UM7_MOGS_MOUSE__chr6_1_83116727_83116828_ENSMUST00000145403_REVERSED	|generic|tr_Q3U026_Q3U026_MOUSE__chr6_1_83116727_83116828_ENSMUST00000145403_REVERSED|
"""index: 22817, intensity: 2571.0, mobility: 1.074"""	-0.432805	0.227259	0.864205	GPGPHSVQSPAAPAAPCTALPAPGPSPTV	generic|II_884573_TX=10090_REVERSED|
"""index: 13443, intensity: 9659.0, mobility: 1.175"""	-0.432914	0.227492	0.864365	CRLQGSVMIAVRDCVAEAEEMYHTTLLAARK	generic|sp_Q8K448_ABCA5_MOUSE_REVERSED|
"""index: 2527, intensity: 2708.0, mobility: 1.086"""	-0.433127	0.227657	0.864677	LFMLHWSFGLSFSI	generic|IP_890595_TX=10090_REVERSED|
"""index: 17560, intensity: 5533.0, mobility: 0.989"""	-0.433366	0.227959	0.865027	SQKREWPCGIATSRALRSSRKTPRPSLSWWH	generic|chr9_-1_58197767_58198033_ENSMUST00000163200__IP_849339_TX=10090_REVERSED|
"""index: 24768, intensity: 5882.0, mobility: 1.025"""	-0.433385	0.228261	0.865054	KNHLSVKNLKGM	generic|IP_1037054_TX=10090_REVERSED|
"""index: 8985, intensity: 57862.0, mobility: 1.139"""	-0.43365	0.228563	0.865442	MYKDYGELERLKKIEFLNGEVALLCIQSDSLISQPLMSLEL	generic|tr_Q8JZX5_Q8JZX5_MOUSE_REVERSED|
"""index: 8400, intensity: 20097.0, mobility: 1.120"""	-0.433711	0.228865	0.865532	TYEYVLLMVGGGPGLRMVKPVLGKYLALIGEERYIMEMTKFCS	generic|tr_B6CI26_B6CI26_MOUSE_REVERSED	|generic|sp_Q8BZ09_ODC_MOUSE_REVERSED	|generic|tr_Q3TRZ4_Q3TRZ4_MOUSE_REVERSED|
"""index: 10271, intensity: 160826.0, mobility: 1.117"""	-0.433721	0.229167	0.865545	KWLAQAYNQATSPHWLCDTASKGEADVMLYNLVFPSHNLLTK	generic|IP_947773_TX=10090_REVERSED|
"""index: 19147, intensity: 4001.0, mobility: 1.090"""	-0.433735	0.229469	0.865566	SLPCRQDSMCGGSHSRQVLFVSVLLPQTRLFGGQGEVLCWSL	generic|IP_1037076_TX=10090_REVERSED|
"""index: 5716, intensity: 3235.0, mobility: 0.947"""	-0.433999	0.229701	0.865951	IYEKIKQKYEEPRHLYMAAADGNLPDIP	generic|IP_873973_TX=10090_REVERSED	|generic|tr_E9Q3U1_E9Q3U1_MOUSE_REVERSED	|generic|tr_Q3V2N4_Q3V2N4_MOUSE_REVERSED|
"""index: 3685, intensity: 4578.0, mobility: 0.921"""	-0.434476	0.229726	0.866646	FSWCGFCDPLM	generic|IP_1145495_TX=10090_REVERSED|
"""index: 14990, intensity: 4609.0, mobility: 0.821"""	-0.434682	0.230027	0.866946	EMLHSDGELFLERCAKK	generic|tr_E9QLQ3_E9QLQ3_MOUSE_REVERSED	|generic|sp_Q61409_PDE3B_MOUSE_REVERSED|
"""index: 27960, intensity: 11999.0, mobility: 0.852"""	-0.434759	0.230214	0.867057	KMKNKFSPWKKLNQ	generic|tr_Q9D5A6_Q9D5A6_MOUSE_REVERSED	|generic|tr_Q0VG34_Q0VG34_MOUSE_REVERSED|
"""index: 21649, intensity: 3010.0, mobility: 1.000"""	-0.43476	0.230214	0.867058	MLVEMSKEHMK	generic|tr_A0A087WNW4_A0A087WNW4_MOUSE__IP_825798_REVERSED|
"""index: 14884, intensity: 4245.0, mobility: 1.054"""	-0.435327	0.230376	0.867881	YETVICINPPDICAGIFRTLHNFQVDRMHKLEFL	generic|sp_Q6VVW5_ANPRB_MOUSE__chr4_1_43650943_43650978_ENSMUST00000107874__II_963980_REVERSED	|generic|sp_Q6VVW5-2_ANPRB_MOUSE__chr4_1_43650943_43650978_ENSMUST00000107874__II_963985_REVERSED	|generic|tr_Q3TZ08_Q3TZ08_MOUSE__chr4_1_43650943_43650978_ENSMUST00000107874__II_963985_REVERSED	|generic|tr_F6YT88_F6YT88_MOUSE__chr4_1_43650943_43650978_ENSMUST00000107874__II_963980_REVERSED	|generic|tr_F6YN80_F6YN80_MOUSE_REVERSED	|generic|tr_B1AWI7_B1AWI7_MOUSE_REVERSED|
"""index: 10972, intensity: 13200.0, mobility: 1.068"""	-0.435566	0.230677	0.868227	DTSEVIVLSTKRPSSEEKPESAE	generic|tr_S4R2Q9_S4R2Q9_MOUSE__chr3_-1_126934525_126934599_ENSMUST00000182271__IP_976145_REVERSED	|generic|sp_Q8C8R3-2_ANK2_MOUSE__chr3_-1_126934525_126934599_ENSMUST00000182271_REVERSED	|generic|sp_Q8C8R3-3_ANK2_MOUSE__chr3_-1_126934525_126934599_ENSMUST00000182271_REVERSED	|generic|sp_Q8C8R3-4_ANK2_MOUSE__chr3_-1_126934525_126934599_ENSMUST00000182271_REVERSED	|generic|sp_Q8C8R3-5_ANK2_MOUSE__chr3_-1_126934525_126934599_ENSMUST00000182271_REVERSED	|generic|tr_S4R2R5_S4R2R5_MOUSE__chr3_-1_126934525_126934599_ENSMUST00000182271_REVERSED	|generic|tr_S4R2F3_S4R2F3_MOUSE__chr3_-1_126934525_126934599_ENSMUST00000182271_REVERSED	|generic|sp_Q8C8R3_ANK2_MOUSE__chr3_-1_126934525_126934599_ENSMUST00000182271_REVERSED|
"""index: 12187, intensity: 11746.0, mobility: 1.038"""	-0.435641	0.230839	0.868336	QAFCEPLSINNDNFWLIALIKPMITTALGMDVIALIGLFHYMPQ	generic|tr_A0PK70_A0PK70_MOUSE_REVERSED|
"""index: 6840, intensity: 3667.0, mobility: 0.840"""	-0.435938	0.231	0.868764	GESTLINRIFLTRW	generic|tr_Q8BFT5_Q8BFT5_MOUSE__IP_925893_REVERSED|
"""index: 14223, intensity: 7697.0, mobility: 1.045"""	-0.436257	0.231231	0.869225	TPIWIPHGAMTMVMSGARNLLGGG	generic|chr1_1_62747200_62749151_ENSMUST00000102822__IP_1038180_TX=10090_REVERSED	|generic|chr1_1_62747170_62749151_ENSMUST00000102822__IP_1038180_TX=10090_REVERSED|
"""index: 2623, intensity: 3054.0, mobility: 1.007"""	-0.436433	0.231532	0.869478	TNPPGFIAVEWNYLDSEDVLTIRFGEVPEE	generic|sp_Q6ZWZ2_UB2R2_MOUSE__chr4_1_41190648_41190824_ENSMUST00000123642__II_965408_REVERSED|
"""index: 15445, intensity: 3499.0, mobility: 1.095"""	-0.436498	0.231832	0.869571	EELRDEDTLWLDKWREMIKCRRLKQLTELWEKEHEWYLID	generic|IP_3452056_TX=10090_REVERSED|
"""index: 2611, intensity: 6863.0, mobility: 0.917"""	-0.436676	0.231854	0.869828	FERPSEAPEHI	generic|tr_Q8BXM9_Q8BXM9_MOUSE__II_1152778_REVERSED	|generic|tr_B2RXU5_B2RXU5_MOUSE__chr10_-1_67909197_67909430_ENSMUST00000138543_REVERSED	|generic|sp_Q8BG89_ZN365_MOUSE__chr10_-1_67909197_67909430_ENSMUST00000138543_REVERSED|
"""index: 14730, intensity: 4464.0, mobility: 0.924"""	-0.436887	0.232154	0.870131	YVARQFFTTTELIKHMT	generic|sp_Q6P5E4_UGGG1_MOUSE__chr1_-1_36173431_36173553_ENSMUST00000174266__II_1047096_REVERSED	|generic|tr_G3UYG7_G3UYG7_MOUSE__II_1047098_REVERSED	|generic|II_1047080_TX=10090_REVERSED	|generic|chr1_-1_36182449_36182595_ENSMUST00000174266_REVERSED	|generic|tr_Q8BWM7_Q8BWM7_MOUSE__chr1_-1_36191525_36191575_ENSMUST00000174266_REVERSED|
"""index: 10330, intensity: 9172.0, mobility: 1.039"""	-0.436915	0.232384	0.870171	DELPAQIELSIDSDLRQFSYMLAEEISLGMEMHLDLLEQWYVR	generic|tr_Q5DTY5_Q5DTY5_MOUSE_REVERSED	|generic|tr_Q504M2_Q504M2_MOUSE_REVERSED|
"""index: 30242, intensity: 5800.0, mobility: 1.134"""	-0.43729	0.232614	0.87071	FINELGTLHDILRVTMETVEPKE	generic|IP_848018_TX=10090_REVERSED|
"""index: 7350, intensity: 3642.0, mobility: 0.819"""	-0.437444	0.232725	0.870931	VHATPGGPR	generic|IP_3468128_TX=10090_REVERSED|
"""index: 20348, intensity: 3145.0, mobility: 0.983"""	-0.437581	0.232725	0.871126	LTIFNVMLSLLCKMGTEETLAQ	generic|tr_F6QKX8_F6QKX8_MOUSE__II_853224_REVERSED	|generic|tr_D3YV89_D3YV89_MOUSE_REVERSED	|generic|tr_D3Z6I1_D3Z6I1_MOUSE_REVERSED|
"""index: 14191, intensity: 4613.0, mobility: 0.998"""	-0.438251	0.233024	0.872085	VIFYEPWHALYQLYFPIGYTETLPDLNINNFR	generic|II_1002173_TX=10090_REVERSED	|generic|IP_3454352_TX=10090_REVERSED	|generic|sp_P61600_NAA20_MOUSE_REVERSED	|generic|tr_E9PZX8_E9PZX8_MOUSE_REVERSED	|generic|tr_Q9DB82_Q9DB82_MOUSE_REVERSED|
"""index: 17238, intensity: 3024.0, mobility: 1.190"""	-0.438261	0.233114	0.872098	WSHDQLQQLCSLSEKPPD	generic|tr_A0A140LHX5_A0A140LHX5_MOUSE__chr4_1_43258157_43258306_ENSMUST00000143653_REVERSED|
"""index: 14741, intensity: 4643.0, mobility: 0.822"""	-0.438909	0.233413	0.873021	QLTNQLGI	generic|IP_947780_TX=10090_REVERSED|
"""index: 6828, intensity: 4208.0, mobility: 1.109"""	-0.439081	0.233712	0.873265	YFAGGVTSVTDPFRREMYRQLLSTKGVNMDGLLVIKGDPKRM	generic|tr_Q3TPA7_Q3TPA7_MOUSE_REVERSED	|generic|tr_Q3ULD3_Q3ULD3_MOUSE_REVERSED|
"""index: 16736, intensity: 14482.0, mobility: 0.754"""	-0.439495	0.234011	0.873853	GGYMTTMWHPRPKVGWQN	generic|tr_A0A140LHY2_A0A140LHY2_MOUSE_REVERSED	|generic|sp_Q7TMR0_PCP_MOUSE_REVERSED|
"""index: 29696, intensity: 6179.0, mobility: 1.037"""	-0.439518	0.23431	0.873885	GRYLSHRRDVR	generic|sp_Q8VCA8_SCRN2_MOUSE__II_1131428_REVERSED|
"""index: 5209, intensity: 4539.0, mobility: 1.043"""	-0.439522	0.234608	0.873891	MYIPNCFLNKMMLFFEKIIGQNEEKAKDRHK	generic|tr_Q6IR20_Q6IR20_MOUSE_REVERSED	|generic|sp_Q99J94_SO1A6_MOUSE_REVERSED|
"""index: 29594, intensity: 28179.0, mobility: 1.058"""	-0.439873	0.234697	0.874388	ELKNSKERQIAK	generic|tr_Q9D3Q7_Q9D3Q7_MOUSE_REVERSED	|generic|sp_Q8VDI1_ESIP1_MOUSE_REVERSED	|generic|sp_Q8VDI1-2_ESIP1_MOUSE_REVERSED	|generic|tr_A0A140T8I6_A0A140T8I6_MOUSE_REVERSED|
"""index: 12288, intensity: 7736.0, mobility: 1.038"""	-0.440303	0.234925	0.874997	SVLEQLQKEDQKNLSKCLSELEEIAQEAEQIEQYVAALPALQAH	generic|II_3482056_TX=10090_REVERSED	|generic|sp_Q8K126_RF1M_MOUSE_REVERSED	|generic|tr_Q8BJY8_Q8BJY8_MOUSE_REVERSED|
"""index: 9349, intensity: 4672.0, mobility: 0.883"""	-0.440618	0.235224	0.87544	LRKMRADISAFNGEVTALNERMTTQV	generic|tr_Q3TPZ5_Q3TPZ5_MOUSE__chr10_1_127281401_127281487_ENSMUST00000218556__II_3469562_REVERSED|
"""index: 11912, intensity: 5822.0, mobility: 1.036"""	-0.440854	0.235522	0.875773	ELRLLASDLDQSHETDRLRQQELETSRDMLQKELESCQKKY	generic|sp_Q8CJ40_CROCC_MOUSE__II_956758_REVERSED	|generic|sp_Q8CJ40-3_CROCC_MOUSE__II_956758_REVERSED|
"""index: 14520, intensity: 3818.0, mobility: 0.999"""	-0.440918	0.235821	0.875862	PHCQKMVLPIWAGAQELVEKMTEHGLLNPLRMNQY	generic|tr_Q3UI35_Q3UI35_MOUSE__chr2_1_80326682_80326711_ENSMUST00000028392_REVERSED	|generic|tr_Q3UUM9_Q3UUM9_MOUSE__chr2_1_80326682_80326711_ENSMUST00000028392_REVERSED|
"""index: 18903, intensity: 2900.0, mobility: 1.255"""	-0.440927	0.236119	0.875876	VQAISCAHTCLQMGTHVCGVKFMRPAVHTDRGSWM	generic|chr9_1_108367822_108368055_ENSMUST00000194224__IP_843174_TX=10090_REVERSED	|generic|chr9_1_108367840_108368055_ENSMUST00000194224__IP_843174_TX=10090_REVERSED|
"""index: 10914, intensity: 23301.0, mobility: 1.031"""	-0.440956	0.236418	0.875916	DAAQNKLSGLFGLNEAMRQAQSDKIGEFIDIQEKFILEP	generic|sp_Q9Z2I8_SUCB2_MOUSE_REVERSED	|generic|sp_Q9Z2I8-2_SUCB2_MOUSE_REVERSED|
"""index: 18380, intensity: 3101.0, mobility: 0.876"""	-0.440999	0.236575	0.875977	QLERIFNL	generic|IP_1142040_TX=10090_REVERSED|
"""index: 13490, intensity: 15175.0, mobility: 1.137"""	-0.441402	0.236874	0.876543	SRHYLKLMYRLPYGQPWQKMEKGPAEK	generic|tr_Q3USZ3_Q3USZ3_MOUSE_REVERSED	|generic|sp_Q9Z0L4_BMP15_MOUSE_REVERSED|
"""index: 16240, intensity: 3671.0, mobility: 1.110"""	-0.44141	0.236889	0.876555	MNVWQHAALVPGTVEQ	generic|tr_B7ZN55_B7ZN55_MOUSE__chr19_-1_32044886_32044915_ENSMUST00000236122_REVERSED	|generic|sp_Q9JHE3_ASAH2_MOUSE__chr19_-1_32044886_32044915_ENSMUST00000236122_REVERSED	|generic|tr_A0A494B9A2_A0A494B9A2_MOUSE__chr19_-1_32044886_32044915_ENSMUST00000236122_REVERSED|
"""index: 4404, intensity: 6847.0, mobility: 0.914"""	-0.441674	0.236936	0.876924	VDGAYISGRTHRALESAINAANEGSKIKQA	generic|sp_Q80TR1_AGRL1_MOUSE__chr8_1_83938832_83939086_ENSMUST00000124355_REVERSED	|generic|sp_Q80TR1-2_AGRL1_MOUSE__chr8_1_83938832_83939086_ENSMUST00000124355_REVERSED	|generic|tr_E9Q9Q9_E9Q9Q9_MOUSE__chr8_1_83938832_83939086_ENSMUST00000124355_REVERSED	|generic|tr_H7BX15_H7BX15_MOUSE__chr8_1_83938832_83939086_ENSMUST00000124355_REVERSED	|generic|tr_E9Q3V9_E9Q3V9_MOUSE__chr8_1_83938832_83939086_ENSMUST00000124355_REVERSED|
"""index: 10934, intensity: 69005.0, mobility: 1.108"""	-0.442055	0.236936	0.877457	MMAPSQGPRGRKGPSRQSLGQGKQNRGQLCLRQGLSSSSSSAQEKPVK	generic|tr_Q52KH6_Q52KH6_MOUSE_REVERSED|
"""index: 29516, intensity: 6980.0, mobility: 1.039"""	-0.442271	0.236936	0.877759	VRYALFAVPRQHG	generic|IP_3467678_TX=10090_REVERSED	|generic|sp_Q78XF5_OSTC_MOUSE_REVERSED|
"""index: 1270, intensity: 2645.0, mobility: 0.784"""	-0.443369	0.237162	0.879289	LVESPLQF	generic|tr_F6X9C5_F6X9C5_MOUSE_REVERSED|
"""index: 20769, intensity: 2784.0, mobility: 1.099"""	-0.443697	0.237459	0.879744	VMRQQEQSLVLKFNSYSTPSPIVFASNIE	generic|tr_F7AR15_F7AR15_MOUSE__II_833795_REVERSED	|generic|tr_Q99JG6_Q99JG6_MOUSE_REVERSED	|generic|tr_Q80SZ6_Q80SZ6_MOUSE_REVERSED	|generic|tr_Q99JG5_Q99JG5_MOUSE_REVERSED|
"""index: 17630, intensity: 2525.0, mobility: 1.186"""	-0.443918	0.237756	0.88005	WACFVTVLVYNLTFTF	generic|IP_924686_TX=10090_REVERSED|
"""index: 23448, intensity: 4221.0, mobility: 1.071"""	-0.443938	0.237982	0.880077	FTQVSMTCMYVPLS	generic|IP_1094438_TX=10090_REVERSED|
"""index: 18608, intensity: 6892.0, mobility: 0.906"""	-0.444103	0.238279	0.880306	PLTPSYFSPMEMIARFEGPATHI	generic|tr_Q4FJS9_Q4FJS9_MOUSE__chr3_1_89745862_89745999_ENSMUST00000131030_REVERSED	|generic|tr_Q5J4D5_Q5J4D5_MOUSE_REVERSED	|generic|sp_Q99MU3_DSRAD_MOUSE__chr3_1_89745862_89745999_ENSMUST00000131030_REVERSED	|generic|sp_Q99MU3-2_DSRAD_MOUSE__chr3_1_89745862_89745999_ENSMUST00000131030_REVERSED	|generic|sp_Q99MU3-5_DSRAD_MOUSE__chr3_1_89745862_89745999_ENSMUST00000131030_REVERSED	|generic|tr_Q3UH31_Q3UH31_MOUSE__chr3_1_89745862_89745999_ENSMUST00000131030_REVERSED	|generic|tr_Q5J4D4_Q5J4D4_MOUSE_REVERSED|
"""index: 24992, intensity: 11615.0, mobility: 0.982"""	-0.4442	0.238293	0.88044	KPDKRRHPE	generic|chr18_1_74269440_74273241_ENSMUST00000239157_REVERSED|
"""index: 16217, intensity: 4246.0, mobility: 1.065"""	-0.444782	0.238589	0.881243	YRQGSLKPALGHLTS	generic|tr_A0A0A6YXG1_A0A0A6YXG1_MOUSE__chr13_-1_102853823_102853894_ENSMUST00000166867__II_1103448_REVERSED	|generic|tr_E9PWX8_E9PWX8_MOUSE__chr13_-1_102853823_102853894_ENSMUST00000166867__II_1103394_REVERSED	|generic|sp_Q811L6_MAST4_MOUSE__chr13_-1_102853823_102853894_ENSMUST00000166867__II_1103388_REVERSED	|generic|tr_E9QPR4_E9QPR4_MOUSE__chr13_-1_102853823_102853894_ENSMUST00000166867_REVERSED	|generic|tr_A0A668KMA1_A0A668KMA1_MOUSE__chr13_-1_102853823_102853894_ENSMUST00000166867_REVERSED|
"""index: 31020, intensity: 14023.0, mobility: 1.406"""	-0.444822	0.238815	0.881298	KKQKKKKLNKHI	generic|IP_1128996_TX=10090_REVERSED|
"""index: 9236, intensity: 10756.0, mobility: 1.044"""	-0.445164	0.23904	0.88177	GRGPGTRGGPGAGGGGSSGGGSGTKGGTGPR	generic|sp_Q7TSC1_PRC2A_MOUSE__chr17_-1_35150492_35150698_ENSMUST00000172899__II_1065867_REVERSED	|generic|tr_Q5DTJ4_Q5DTJ4_MOUSE_REVERSED	|generic|tr_G3UX48_G3UX48_MOUSE__chr17_-1_35150492_35150698_ENSMUST00000172899_REVERSED|
"""index: 17973, intensity: 5102.0, mobility: 0.938"""	-0.445799	0.239195	0.88264	IPGPSCIVARTY	generic|IP_869531_TX=10090_REVERSED|
"""index: 24535, intensity: 4174.0, mobility: 1.079"""	-0.446033	0.23942	0.882961	FHLFLKSLNEEF	generic|tr_B7ZNA7_B7ZNA7_MOUSE_REVERSED	|generic|sp_Q6A039_TBC12_MOUSE_REVERSED	|generic|tr_Q8K257_Q8K257_MOUSE_REVERSED	|generic|tr_E9QQ68_E9QQ68_MOUSE_REVERSED	|generic|tr_A0A494BA22_A0A494BA22_MOUSE_REVERSED|
"""index: 1472, intensity: 2621.0, mobility: 0.982"""	-0.446802	0.239574	0.884011	WQAPPRFLPYQ	generic|II_942180_TX=10090_REVERSED	|generic|tr_Q6KAS6_Q6KAS6_MOUSE_REVERSED	|generic|tr_A0A0J9YUZ7_A0A0J9YUZ7_MOUSE_REVERSED	|generic|tr_Q8VD28_Q8VD28_MOUSE_REVERSED	|generic|sp_Q8BMS2_SPON2_MOUSE_REVERSED|
"""index: 9880, intensity: 5274.0, mobility: 0.898"""	-0.446876	0.23987	0.884112	AIFYLDVKEDISSIDYNELF	generic|IP_950511_TX=10090_REVERSED|
"""index: 9727, intensity: 7196.0, mobility: 0.978"""	-0.447024	0.240095	0.884314	QRGQARLLADQKHKLELLKARVEEDGCVDLPTEDVL	generic|tr_Q3TB53_Q3TB53_MOUSE__chr15_1_76691894_76692004_ENSMUST00000150399__II_1083617_REVERSED	|generic|sp_Q923M0_PP16A_MOUSE__chr15_1_76691894_76692004_ENSMUST00000150399__II_1083617_REVERSED	|generic|II_1083624_TX=10090_REVERSED|
"""index: 25326, intensity: 4560.0, mobility: 1.058"""	-0.447128	0.24039	0.884455	YGEDQVSIYITNFMVYVYI	generic|IP_1144966_TX=10090_REVERSED|
"""index: 14539, intensity: 5971.0, mobility: 0.999"""	-0.447558	0.240473	0.88504	QLLQQQQLQEQQQQLLQQQLQEQQQLLLQHQ	generic|tr_A0A1D5RM95_A0A1D5RM95_MOUSE_REVERSED	|generic|tr_A0A1D5RMN1_A0A1D5RMN1_MOUSE_REVERSED	|generic|tr_J3QPU9_J3QPU9_MOUSE_REVERSED|
"""index: 17439, intensity: 5626.0, mobility: 0.858"""	-0.447807	0.240648	0.885378	LPWFSSNMGSPRLTMMF	generic|IP_1102736_TX=10090_REVERSED|
"""index: 8693, intensity: 4412.0, mobility: 0.969"""	-0.447888	0.240648	0.885488	ETIEQEEIETE	generic|tr_F6QRE9_F6QRE9_MOUSE__II_973473_REVERSED	|generic|tr_Q8BVT3_Q8BVT3_MOUSE_REVERSED	|generic|tr_A6H6D7_A6H6D7_MOUSE_REVERSED|
"""index: 18396, intensity: 6355.0, mobility: 0.927"""	-0.448241	0.240648	0.885965	HASGGPVLQEVEVLCVAVDGTPMTWN	generic|tr_Q9ERK5_Q9ERK5_MOUSE__II_1018641_REVERSED	|generic|II_1018621_TX=10090_REVERSED	|generic|sp_P70289_PTPRV_MOUSE_REVERSED|
"""index: 21817, intensity: 11078.0, mobility: 0.941"""	-0.448624	0.240872	0.886482	IIRSTHVWTI	generic|tr_Q3UR49_Q3UR49_MOUSE__II_1085292_REVERSED|
"""index: 20313, intensity: 2544.0, mobility: 1.142"""	-0.448865	0.240953	0.886807	NKYEKDDMVEYDFGLLDIPITFKRAFNQ	generic|tr_A0A571BD48_A0A571BD48_MOUSE__IP_1039938_REVERSED	|generic|tr_L7N1Y0_L7N1Y0_MOUSE__IP_1039938_REVERSED	|generic|tr_Q3V0G9_Q3V0G9_MOUSE_REVERSED|
"""index: 7648, intensity: 3487.0, mobility: 0.805"""	-0.449318	0.241247	0.887417	AMRSQLLFEDVYGLH	generic|sp_Q8BMI0_FBX38_MOUSE__chr18_-1_62527173_62527256_ENSMUST00000236904_REVERSED	|generic|tr_Q8BM64_Q8BM64_MOUSE__chr18_-1_62527173_62527256_ENSMUST00000236904_REVERSED|
"""index: 13408, intensity: 19288.0, mobility: 1.039"""	-0.449322	0.241542	0.887422	QRHRQLSINCTARPIQVWME	generic|IP_3453419_TX=10090_REVERSED|
"""index: 27097, intensity: 3116.0, mobility: 1.092"""	-0.449516	0.241765	0.887683	FQEQAANLMPEQIDTYMRRLANYGGPISELNSLALDQNRMMEQ	generic|sp_Q9QZM0_UBQL2_MOUSE_REVERSED|
"""index: 9376, intensity: 42705.0, mobility: 0.915"""	-0.44969	0.241988	0.887916	AAASAAASAASAAASAASAATNRGRRKGSVEPGKEVMAP	generic|sp_Q8CFE3_RCOR1_MOUSE_REVERSED|
"""index: 10411, intensity: 4405.0, mobility: 0.864"""	-0.449905	0.242139	0.888205	AIFYLDVKEDISSIDYNELF	generic|IP_950511_TX=10090_REVERSED|
"""index: 3127, intensity: 2586.0, mobility: 1.047"""	-0.450425	0.242433	0.8889	TMLSVSQPSGLEPT	generic|sp_Q6P1G0_HEAT6_MOUSE__II_1129401_REVERSED|
"""index: 2139, intensity: 3807.0, mobility: 0.824"""	-0.450451	0.242442	0.888935	TYFGFYSK	generic|IP_966151_TX=10090_REVERSED|
"""index: 7209, intensity: 3806.0, mobility: 0.785"""	-0.450822	0.242664	0.88943	IGVSFFLH	generic|chrX_1_41478628_41478885_ENSMUST00000139965_REVERSED|
"""index: 10210, intensity: 3524.0, mobility: 1.219"""	-0.450868	0.242958	0.889491	TIEPMSASLQLQQKEERE	generic|tr_Q8R3Q5_Q8R3Q5_MOUSE__chr7_-1_19531511_19531591_ENSMUST00000209190__II_892091_REVERSED	|generic|sp_Q8BKR5_PPR37_MOUSE__chr7_-1_19531511_19531591_ENSMUST00000209190__II_892091_REVERSED|
"""index: 7908, intensity: 5894.0, mobility: 1.052"""	-0.45088	0.243251	0.889507	IGYVVAVMLLCVQYSMTVKYLLPNSIAVYRDYAMAALMHCKAVV	generic|tr_Q8VFD7_Q8VFD7_MOUSE_REVERSED|
"""index: 11686, intensity: 2796.0, mobility: 1.185"""	-0.450889	0.243545	0.889519	YMPAMIELFMAVDNLIDAFLRWQKANCDLKSGKWWAFIIRGL	generic|tr_A0A0R4J0B5_A0A0R4J0B5_MOUSE__chr7_-1_128276082_128276129_ENSMUST00000126263__II_878457_REVERSED	|generic|tr_D6RDS0_D6RDS0_MOUSE__chr7_-1_128276082_128276129_ENSMUST00000126263__II_878457_REVERSED	|generic|II_878468_TX=10090_REVERSED|
"""index: 22093, intensity: 3616.0, mobility: 1.126"""	-0.450896	0.243838	0.889529	TALRRALGASSSGNGDANSRAKQQKM	generic|IP_1045967_TX=10090_REVERSED|
"""index: 16101, intensity: 2637.0, mobility: 1.194"""	-0.450901	0.244131	0.889535	DLVQWLEALIAQEMKEQ	generic|sp_Q8K330_SSH3_MOUSE__chr19_-1_4268541_4268576_ENSMUST00000237501_REVERSED	|generic|sp_Q8K330-2_SSH3_MOUSE__chr19_-1_4268541_4268576_ENSMUST00000237501_REVERSED	|generic|tr_A0A494BB72_A0A494BB72_MOUSE_REVERSED	|generic|tr_A0A498WGL8_A0A498WGL8_MOUSE__chr19_-1_4268541_4268576_ENSMUST00000237501_REVERSED|
"""index: 30854, intensity: 4022.0, mobility: 0.986"""	-0.45094	0.244282	0.889587	ILRWYWCNM	generic|chr13_1_94978519_94978569_ENSMUST00000160115_REVERSED|
"""index: 17603, intensity: 3201.0, mobility: 0.821"""	-0.451117	0.244575	0.889823	SEPLLTLQIKKCFEIMCNY	generic|IP_1093465_TX=10090_REVERSED|
"""index: 7930, intensity: 4400.0, mobility: 0.977"""	-0.451282	0.244581	0.890042	HHSEMAAGASIQQWIANHKSSQQIKIEQSDSASDSKTGGSNPKEKK	generic|chr2_1_3304828_3309555_ENSMUST00000091504__II_1015598_TX=10090_REVERSED|
"""index: 21431, intensity: 4760.0, mobility: 1.102"""	-0.451854	0.244874	0.890801	LHMFPPVTSPCFRSM	generic|IP_3461758_TX=10090_REVERSED|
"""index: 4367, intensity: 2840.0, mobility: 0.996"""	-0.452103	0.245167	0.891131	HWESVADSFSL	generic|IP_1077076_TX=10090_REVERSED|
"""index: 14279, intensity: 8169.0, mobility: 1.036"""	-0.45249	0.245388	0.891642	FFGYQPSLPRSCGRSTDPSPRWDTERPLQAEANRSR	generic|IP_1058265_TX=10090_REVERSED|
"""index: 2922, intensity: 2637.0, mobility: 1.038"""	-0.452599	0.245681	0.891786	RRPAPPDSGRGER	generic|chr9_-1_79792929_79793180_ENSMUST00000153815_REVERSED|
"""index: 28487, intensity: 8563.0, mobility: 1.152"""	-0.452615	0.245974	0.891808	NNGLENIRVGGACQTNAAHWLMNVRRTKGLFWKLSSPHTVWEMTE	generic|IP_1079437_TX=10090_REVERSED|
"""index: 18931, intensity: 4577.0, mobility: 1.002"""	-0.452699	0.24605	0.891918	LSEPPLQATSLFGT	generic|IP_867365_TX=10090_REVERSED|
"""index: 9185, intensity: 2837.0, mobility: 0.801"""	-0.453011	0.246199	0.89233	ALAQYLPKWLQM	generic|IP_3468725_TX=10090_REVERSED|
"""index: 25482, intensity: 3611.0, mobility: 1.097"""	-0.453219	0.246491	0.892603	ELPKHNQFDFNWKRQSAEEMDRCHKELDRTLEEHNVPGFLN	generic|tr_Q4FJM2_Q4FJM2_MOUSE_REVERSED	|generic|sp_P46414_CDN1B_MOUSE_REVERSED|
"""index: 19331, intensity: 2999.0, mobility: 0.884"""	-0.45344	0.246711	0.892893	MLLQLQQLE	generic|IP_1051575_TX=10090_REVERSED|
"""index: 19885, intensity: 4471.0, mobility: 0.968"""	-0.453486	0.247004	0.892953	PKGMPCKKFMR	generic|IP_846186_TX=10090_REVERSED|
"""index: 10781, intensity: 9188.0, mobility: 1.004"""	-0.453808	0.247296	0.893376	GVFLLVSLLFLSSVSALAIVLYLTLIDEDQAP	generic|tr_B2RUH7_B2RUH7_MOUSE_REVERSED	|generic|tr_Q925M7_Q925M7_MOUSE_REVERSED	|generic|tr_Q91Y00_Q91Y00_MOUSE_REVERSED|
"""index: 4672, intensity: 5346.0, mobility: 1.025"""	-0.453809	0.247588	0.893377	RQHSKLRFAQLLMLCLIYSPLFHSATCAPSFAT	generic|IP_1031899_TX=10090_REVERSED|
"""index: 4895, intensity: 13104.0, mobility: 0.862"""	-0.453813	0.247808	0.893382	LRTPGPSPPSPDRSTGAAPE	generic|chr10_1_98915157_98968775_ENSMUST00000020107_REVERSED|
"""index: 6301, intensity: 7086.0, mobility: 1.031"""	-0.453905	0.248101	0.893503	LMHSHNIPSPFSCVLSFLLFV	generic|IP_1141492_TX=10090_REVERSED|
"""index: 5401, intensity: 3346.0, mobility: 0.872"""	-0.454014	0.248248	0.893645	LDVAAIMDKILGLAKCLDRHEETR	generic|tr_A0A286YDI4_A0A286YDI4_MOUSE__chr13_-1_98053787_98053951_ENSMUST00000225884__II_3443723_REVERSED	|generic|sp_P97433-2_ARG28_MOUSE__chr13_-1_98053787_98053951_ENSMUST00000225884__II_3477798_REVERSED	|generic|tr_B2RQQ2_B2RQQ2_MOUSE__chr13_-1_98053787_98053951_ENSMUST00000225884_REVERSED	|generic|tr_A0A571BEH9_A0A571BEH9_MOUSE_REVERSED	|generic|tr_G5E8P2_G5E8P2_MOUSE__chr13_-1_98053787_98053951_ENSMUST00000225884_REVERSED	|generic|sp_P97433_ARG28_MOUSE__chr13_-1_98053787_98053951_ENSMUST00000225884_REVERSED|
"""index: 9941, intensity: 3429.0, mobility: 0.966"""	-0.454086	0.24854	0.893739	EVDISTASNEVASISFLGLPAQNQFIT	generic|tr_H6W0X2_H6W0X2_MOUSE__chr1_-1_170880997_170881026_ENSMUST00000171447_REVERSED	|generic|sp_Q8VHN7_AGRV1_MOUSE__chr1_-1_170880997_170881026_ENSMUST00000171447_REVERSED	|generic|tr_B8JJE0_B8JJE0_MOUSE__chr1_-1_170880997_170881026_ENSMUST00000171447_REVERSED	|generic|tr_H6W0X1_H6W0X1_MOUSE_REVERSED|
"""index: 5192, intensity: 3012.0, mobility: 1.107"""	-0.454158	0.248759	0.893834	SSVVTLDFTGDTSRPQ	generic|sp_Q2PZL6_FAT4_MOUSE__chr3_1_38949453_38949710_ENSMUST00000129182_REVERSED|
"""index: 28919, intensity: 9966.0, mobility: 1.027"""	-0.454247	0.249051	0.89395	RLMVLRPNNIL	generic|tr_Q69ZH3_Q69ZH3_MOUSE__II_963568_REVERSED	|generic|sp_Q9DBN1_STR6L_MOUSE_REVERSED	|generic|sp_Q9DBN1-2_STR6L_MOUSE_REVERSED|
"""index: 2637, intensity: 3001.0, mobility: 0.829"""	-0.454294	0.249343	0.894012	DESFPPHR	generic|sp_Q8CFD4_SNX8_MOUSE__II_933171_REVERSED	|generic|tr_Q3U0I9_Q3U0I9_MOUSE__II_933171_REVERSED	|generic|tr_A0A0G2JDT3_A0A0G2JDT3_MOUSE_REVERSED	|generic|tr_Q3TT02_Q3TT02_MOUSE_REVERSED	|generic|tr_A0A0G2JEQ9_A0A0G2JEQ9_MOUSE_REVERSED|
"""index: 3680, intensity: 5982.0, mobility: 0.935"""	-0.454394	0.249635	0.894142	MRRFFVQTMS	generic|tr_A2AJQ2_A2AJQ2_MOUSE__chr4_-1_11289666_11289713_ENSMUST00000142005__II_966752_REVERSED	|generic|sp_A2AJQ3_D19L4_MOUSE__chr4_-1_11285050_11285088_ENSMUST00000142005_REVERSED	|generic|sp_A2AJQ3-2_D19L4_MOUSE__chr4_-1_11285050_11285088_ENSMUST00000142005_REVERSED	|generic|tr_A2AJQ1_A2AJQ1_MOUSE__chr4_-1_11285050_11285088_ENSMUST00000142005_REVERSED|
"""index: 19687, intensity: 3563.0, mobility: 0.959"""	-0.454415	0.249781	0.89417	SYVLVFGDAFSF	generic|tr_F7BUB1_F7BUB1_MOUSE_REVERSED	|generic|chr14_1_18278324_18278581_ENSMUST00000022294_REVERSED	|generic|sp_Q8CEC5_KBRS1_MOUSE__chr14_1_18279959_18280189_ENSMUST00000022294_REVERSED|
"""index: 11190, intensity: 6874.0, mobility: 1.185"""	-0.454596	0.25	0.894406	LIVWLLSEMPQPHLLGMIGHYWSLGAGMMFIGVGSILSSIYRMN	generic|II_939144_TX=10090_REVERSED|
"""index: 12420, intensity: 26817.0, mobility: 1.088"""	-0.454616	0.250219	0.894431	TLTRNGENLDQGAIGVLSFKAQNKGLDVAYNCNELKKMNGGLKPYP	generic|tr_Q3U6N7_Q3U6N7_MOUSE_REVERSED	|generic|sp_Q61233_PLSL_MOUSE_REVERSED	|generic|tr_Q3TJX0_Q3TJX0_MOUSE_REVERSED	|generic|tr_Q3U6Z1_Q3U6Z1_MOUSE_REVERSED	|generic|tr_Q3U9M7_Q3U9M7_MOUSE_REVERSED|
"""index: 20992, intensity: 4875.0, mobility: 1.011"""	-0.454753	0.250437	0.89461	YVKKSTPTAEEED	generic|tr_F2Z493_F2Z493_MOUSE_REVERSED	|generic|tr_O89008_O89008_MOUSE_REVERSED	|generic|tr_Q3SXV1_Q3SXV1_MOUSE_REVERSED|
"""index: 22715, intensity: 3352.0, mobility: 1.023"""	-0.45492	0.250655	0.894829	TNKITTSLNLKR	generic|IP_991320_TX=10090_REVERSED|
"""index: 4584, intensity: 2599.0, mobility: 1.009"""	-0.455017	0.250655	0.894954	TQYRNSGSQPVEM	generic|tr_Q3UFC6_Q3UFC6_MOUSE_REVERSED	|generic|sp_O35902_DSG3_MOUSE_REVERSED|
"""index: 10214, intensity: 5004.0, mobility: 0.995"""	-0.455617	0.250727	0.895734	QKGEEPRDLCNTLLFLIDIYVARTVLCPNQRMALWL	generic|sp_A8C756-2_THADA_MOUSE__II_3493574_REVERSED	|generic|sp_A8C756_THADA_MOUSE__chr17_-1_84457836_84457877_ENSMUST00000234313_REVERSED|
"""index: 28327, intensity: 5489.0, mobility: 1.032"""	-0.456005	0.251018	0.896236	LISPYGIIQSHK	generic|IP_3504591_TX=10090_REVERSED|
"""index: 13304, intensity: 2586.0, mobility: 0.884"""	-0.456006	0.251236	0.896238	HGQSLMHPECVERGEVV	generic|IP_933002_TX=10090_REVERSED|
"""index: 8388, intensity: 3072.0, mobility: 0.738"""	-0.456108	0.251376	0.896369	LGQEDIEQEQKQ	generic|tr_A0A1L1SVE7_A0A1L1SVE7_MOUSE__chr1_-1_192897307_192897504_ENSMUST00000195530_REVERSED|
"""index: 7869, intensity: 3921.0, mobility: 0.945"""	-0.456114	0.251376	0.896377	MITIYHLPHCIAVYRDYAMSTLLFS	generic|tr_Q8VGK6_Q8VGK6_MOUSE_REVERSED|
"""index: 13078, intensity: 3167.0, mobility: 1.033"""	-0.456195	0.251376	0.896482	LSLQMKGHPGAQNQLRSSSM	generic|IP_3474216_TX=10090_REVERSED|
"""index: 6254, intensity: 17791.0, mobility: 0.925"""	-0.457276	0.251376	0.897874	LLLTMLLTRH	generic|tr_Q1AN91_Q1AN91_MOUSE_REVERSED|
"""index: 8208, intensity: 10451.0, mobility: 0.853"""	-0.458162	0.251592	0.899009	LSSDLETKGESLHFAK	generic|IP_911425_TX=10090_REVERSED|
"""index: 3688, intensity: 3914.0, mobility: 1.032"""	-0.458272	0.251882	0.899149	QVGHGPSAVGMMEDQRPKKK	generic|sp_Q8BVK9_SP110_MOUSE__II_1032530_REVERSED	|generic|II_1032525_TX=10090_REVERSED	|generic|tr_Q922J2_Q922J2_MOUSE_REVERSED|
"""index: 10219, intensity: 3166.0, mobility: 0.894"""	-0.458342	0.252171	0.899239	SNMLMMSSMKVALTLSSQSQIQL	generic|chr4_-1_109083093_109083203_ENSMUST00000084366__IP_958455_TX=10090_REVERSED|
"""index: 19032, intensity: 4736.0, mobility: 0.979"""	-0.458363	0.252385	0.899265	MLATTLTDNMDKRSHAMYLEELQGSISAMN	generic|sp_Q3UFM5_NOM1_MOUSE__chr5_1_29443365_29443475_ENSMUST00000146347_REVERSED|
"""index: 5718, intensity: 2732.0, mobility: 0.819"""	-0.458542	0.252385	0.899493	VDQNAEKHHLIQRE	generic|sp_Q69Z69_ESCO1_MOUSE__II_1057934_REVERSED	|generic|tr_Q3ULS5_Q3ULS5_MOUSE_REVERSED	|generic|sp_Q69Z69-3_ESCO1_MOUSE_REVERSED|
"""index: 9354, intensity: 3094.0, mobility: 0.909"""	-0.459315	0.252674	0.900476	TLRFSFHTMLFLIYMLQF	generic|IP_1141271_TX=10090_REVERSED|
"""index: 6662, intensity: 5642.0, mobility: 0.754"""	-0.459373	0.252963	0.90055	TSNTIRIFPDTVMK	generic|IP_875671_TX=10090_REVERSED|
"""index: 7975, intensity: 8872.0, mobility: 1.058"""	-0.459483	0.253179	0.90069	VSRLYQVMDRLNASYEDLPVHQKPNEDKLSSDNAGFFITVAVPN	generic|sp_Q9DB29_IAH1_MOUSE_REVERSED	|generic|tr_A0A1Y7VKC6_A0A1Y7VKC6_MOUSE_REVERSED	|generic|tr_A0A1Y7VLY5_A0A1Y7VLY5_MOUSE_REVERSED	|generic|tr_A0A1Y7VKA0_A0A1Y7VKA0_MOUSE_REVERSED|
"""index: 30261, intensity: 4967.0, mobility: 1.216"""	-0.459639	0.253468	0.900887	AALDYLSEEELLWAKM	generic|sp_Q9QY39_PDZD4_MOUSE_REVERSED	|generic|tr_A2AFG3_A2AFG3_MOUSE_REVERSED|
"""index: 19700, intensity: 3160.0, mobility: 0.926"""	-0.459655	0.253684	0.900907	NKFCITEGKSR	generic|IP_3490578_TX=10090_REVERSED|
"""index: 18534, intensity: 2931.0, mobility: 1.004"""	-0.459798	0.253973	0.901089	TVEPPHEPSRRR	generic|IP_1103348_TX=10090_REVERSED|
"""index: 18280, intensity: 4659.0, mobility: 0.943"""	-0.459803	0.254188	0.901095	RQVASTKWEP	generic|tr_G8JL40_G8JL40_MOUSE__II_953880_REVERSED	|generic|chr4_-1_136554165_136554392_ENSMUST00000125111_REVERSED	|generic|tr_A3KG93_A3KG93_MOUSE_REVERSED	|generic|sp_Q6ZQ88_KDM1A_MOUSE_REVERSED|
"""index: 28890, intensity: 3333.0, mobility: 0.958"""	-0.45998	0.254399	0.901318	YKFHLYLY	generic|IP_3491457_TX=10090_REVERSED|
"""index: 4599, intensity: 2521.0, mobility: 1.102"""	-0.460076	0.254399	0.901439	NELLKQQARQKTE	generic|tr_Q7TQF4_Q7TQF4_MOUSE__chr8_-1_46033742_46033822_ENSMUST00000177186__II_864120_REVERSED	|generic|tr_E9Q1K0_E9Q1K0_MOUSE__chr8_-1_46033742_46033822_ENSMUST00000177186_REVERSED	|generic|sp_Q3ZT31_SNX25_MOUSE__chr8_-1_46033742_46033822_ENSMUST00000177186_REVERSED|
"""index: 4021, intensity: 4710.0, mobility: 0.806"""	-0.460522	0.254608	0.902003	TSSTLLAWRSVGGQRI	generic|chr3_1_96188142_96188423_ENSMUST00000133665_REVERSED|
"""index: 10536, intensity: 6902.0, mobility: 1.141"""	-0.460526	0.254608	0.902008	YNELINVIFNALRQPFTMHDSFKTYFRPVYSVPSPSQGLMH	generic|tr_Q6NSR5_Q6NSR5_MOUSE__chr1_1_88216218_88216361_ENSMUST00000126203__II_1031858_REVERSED	|generic|tr_K9J7B2_K9J7B2_MOUSE__chr1_1_88216218_88216361_ENSMUST00000126203__II_1031858_REVERSED	|generic|tr_Q8R0P3_Q8R0P3_MOUSE__chr1_1_88216218_88216361_ENSMUST00000126203__II_1031858_REVERSED	|generic|sp_Q64435_UD16_MOUSE__chr1_1_88216218_88216361_ENSMUST00000126203__II_1031858_REVERSED	|generic|II_1031845_TX=10090_REVERSED	|generic|tr_Q6XL46_Q6XL46_MOUSE_REVERSED|
"""index: 14047, intensity: 3378.0, mobility: 1.071"""	-0.460921	0.254896	0.902504	FYLNMEMRSVTMRAQLLQMRQSPLSRFSPRWRCCTRLPVM	generic|IP_841841_TX=10090_REVERSED|
"""index: 7472, intensity: 10486.0, mobility: 0.975"""	-0.461029	0.255111	0.902639	CREQAQAELQQQTHAAQKQVKELMA	generic|tr_Q80U10_Q80U10_MOUSE__II_3465187_REVERSED	|generic|tr_Q8CDL2_Q8CDL2_MOUSE__II_3465187_REVERSED	|generic|tr_A0A1W2P737_A0A1W2P737_MOUSE__II_3465187_REVERSED	|generic|tr_F8VPV0_F8VPV0_MOUSE__II_3465187_REVERSED	|generic|sp_P48725_PCNT_MOUSE__II_3465187_REVERSED	|generic|sp_P48725-2_PCNT_MOUSE__II_3465187_REVERSED	|generic|sp_P48725-3_PCNT_MOUSE_REVERSED|
"""index: 14627, intensity: 3478.0, mobility: 0.999"""	-0.461151	0.255325	0.902792	TRLGNDRGVDSMSRSSDIMWSCAWDLVLASQRLQTAR	generic|tr_Q3UBK3_Q3UBK3_MOUSE_REVERSED|
"""index: 959, intensity: 3138.0, mobility: 0.871"""	-0.461198	0.255613	0.902851	KRIRHFQAAQPMPM	generic|IP_1055487_TX=10090_REVERSED|
"""index: 16674, intensity: 13187.0, mobility: 0.904"""	-0.461482	0.255827	0.903208	QSADLGAVPPAQVMPQLQQQ	generic|sp_P56477_IRF5_MOUSE_REVERSED	|generic|tr_B2CC69_B2CC69_MOUSE_REVERSED|
"""index: 31724, intensity: 8148.0, mobility: 1.049"""	-0.461571	0.256115	0.903319	LILLFHCLEPEQVTDIHLRQDLLNNK	generic|IP_854394_TX=10090_REVERSED|
"""index: 2140, intensity: 3972.0, mobility: 0.938"""	-0.461673	0.256255	0.903447	SRLEFGSVAMYW	generic|IP_895514_TX=10090_REVERSED|
"""index: 15155, intensity: 3184.0, mobility: 0.879"""	-0.461893	0.256543	0.903722	AGSDFKVQVAVLPQQYG	generic|IP_970665_TX=10090_REVERSED|
"""index: 11454, intensity: 13315.0, mobility: 0.774"""	-0.462107	0.256831	0.903989	APSCSVLMRVPRP	generic|chr2_1_118916161_118916457_ENSMUST00000151162__IP_1003465_TX=10090_REVERSED|
"""index: 27235, intensity: 6471.0, mobility: 1.056"""	-0.462118	0.257102	0.904002	TLEEGVSGDLSRRL	generic|IP_2469024_TX=10090_REVERSED|
"""index: 15867, intensity: 4062.0, mobility: 1.102"""	-0.462258	0.257102	0.904177	LMKICHSNAPSIWPS	generic|sp_Q80UC8_GP139_MOUSE_REVERSED	|generic|tr_Q2VY20_Q2VY20_MOUSE_REVERSED|
"""index: 1485, intensity: 3166.0, mobility: 0.769"""	-0.462575	0.257102	0.904571	GYILLKPPQGPKQQ	generic|tr_A0A075B5N3_A0A075B5N3_MOUSE_REVERSED	|generic|tr_A0A0G2JE47_A0A0G2JE47_MOUSE_REVERSED	|generic|sp_P01657_KV3A5_MOUSE_REVERSED|
"""index: 20750, intensity: 3826.0, mobility: 1.107"""	-0.463368	0.257315	0.905555	EWWRGSGGVMEWLR	generic|IP_1093917_TX=10090_REVERSED|
"""index: 5618, intensity: 3491.0, mobility: 0.916"""	-0.463702	0.257528	0.905969	PWMVSLPKMM	generic|IP_1050517_TX=10090_REVERSED|
"""index: 10424, intensity: 4618.0, mobility: 0.824"""	-0.463878	0.257667	0.906186	IEPDKQPSLFPFLLL	generic|tr_Q8BXC0_Q8BXC0_MOUSE_REVERSED	|generic|sp_O35074_PTGIS_MOUSE_REVERSED|
"""index: 18022, intensity: 5264.0, mobility: 0.911"""	-0.463952	0.25788	0.906277	QLIRHGRR	generic|IP_892787_TX=10090_REVERSED|
"""index: 30599, intensity: 3149.0, mobility: 1.101"""	-0.464065	0.258166	0.906417	EFVQLSRAVKRKDHPHLKAAMEPDVQSLRKHLE	generic|sp_Q80UN9_MOD5_MOUSE__II_960673_REVERSED	|generic|sp_Q80UN9-2_MOD5_MOUSE__II_960673_REVERSED	|generic|II_960670_TX=10090_REVERSED	|generic|tr_Q8C1M4_Q8C1M4_MOUSE_REVERSED|
"""index: 8981, intensity: 4988.0, mobility: 0.889"""	-0.464159	0.258453	0.906532	IKIYYHTPKPMLFEGPIEVEATQ	generic|tr_A0A1D5RLL4_A0A1D5RLL4_MOUSE__chr5_1_144858911_144858958_ENSMUST00000198524__II_932221_REVERSED	|generic|tr_E9PWT1_E9PWT1_MOUSE__chr5_1_144858911_144858958_ENSMUST00000198524__II_932221_REVERSED	|generic|sp_Q80YV3_TRRAP_MOUSE__chr5_1_144858911_144858958_ENSMUST00000198524__II_932198_REVERSED	|generic|tr_E9QLK7_E9QLK7_MOUSE__chr5_1_144858911_144858958_ENSMUST00000198524__II_932221_REVERSED	|generic|tr_E9PZA7_E9PZA7_MOUSE__chr5_1_144858911_144858958_ENSMUST00000198524__II_932221_REVERSED	|generic|tr_Q3UH32_Q3UH32_MOUSE__chr5_1_144858911_144858958_ENSMUST00000198524__II_932198_REVERSED	|generic|tr_F7CGG2_F7CGG2_MOUSE__chr5_1_144858911_144858958_ENSMUST00000198524__II_932221_REVERSED|
"""index: 4171, intensity: 3136.0, mobility: 1.180"""	-0.464164	0.258665	0.906539	NRPHSCKRNWQAMLN	generic|IP_1065002_TX=10090_REVERSED|
"""index: 2529, intensity: 2597.0, mobility: 0.924"""	-0.464568	0.258877	0.907036	STIISSPSAPDR	generic|sp_Q80WQ8_M18BP_MOUSE__II_1116282_REVERSED	|generic|tr_Q8K3D2_Q8K3D2_MOUSE_REVERSED|
"""index: 20967, intensity: 3780.0, mobility: 0.947"""	-0.464685	0.258931	0.907179	LMCILYFITTEFNTFFQTPI	generic|IP_3460991_TX=10090_REVERSED|
"""index: 19726, intensity: 4854.0, mobility: 0.867"""	-0.46492	0.258931	0.907467	CAKIDCPMNWPCAHHI	generic|IP_966787_TX=10090_REVERSED|
"""index: 8674, intensity: 5400.0, mobility: 0.815"""	-0.465182	0.259217	0.907788	TSTWAASPRWTCRH	generic|IP_1031670_TX=10090_REVERSED|
"""index: 17924, intensity: 2702.0, mobility: 0.967"""	-0.465305	0.259503	0.907938	QHVVQNLECYFHPIELDTCFSL	generic|tr_Q925E9_Q925E9_MOUSE_REVERSED|
"""index: 12483, intensity: 6961.0, mobility: 1.015"""	-0.465405	0.259789	0.908062	PEVIGDGSKGLAQGSKYGMKQLLAFGK	generic|tr_Q8CEZ8_Q8CEZ8_MOUSE_REVERSED	|generic|tr_A0A0R4J215_A0A0R4J215_MOUSE_REVERSED	|generic|sp_Q3UFS4_GPT11_MOUSE_REVERSED|
"""index: 17790, intensity: 4329.0, mobility: 0.929"""	-0.465406	0.259926	0.908062	WIEQGFFWLLKCVVETRKYLIFRIHWMYF	generic|IP_3457538_TX=10090_REVERSED|
"""index: 10672, intensity: 9088.0, mobility: 1.070"""	-0.465687	0.260211	0.908406	PLFGQRGSPVAPHLLGMLPMQPM	generic|IP_1011978_TX=10090_REVERSED|
"""index: 18355, intensity: 3544.0, mobility: 0.995"""	-0.46573	0.260497	0.908458	EQIERVLFGQSLCPHIAMVIRDGM	generic|IP_1084801_TX=10090_REVERSED|
"""index: 12757, intensity: 3986.0, mobility: 0.925"""	-0.465789	0.260783	0.908529	VEMIPALTGSTRCQLCGVELNR	generic|IP_855216_TX=10090_REVERSED|
"""index: 8901, intensity: 7061.0, mobility: 1.007"""	-0.46585	0.260994	0.908605	RSKADRSCLNQEPAVVTCICRGDPDQASSYVQWGEKPSIQTLTDPA	generic|sp_P63056_NOE3_MOUSE_REVERSED|
"""index: 16420, intensity: 14573.0, mobility: 0.980"""	-0.465985	0.261279	0.908769	RVSQSMHLPTLMEEFIAGKVNSGRLNAEQLDCGSL	generic|tr_E9PUA6_E9PUA6_MOUSE__chr14_1_67728682_67728750_ENSMUST00000152243_REVERSED	|generic|sp_Q80UN1_KCTD9_MOUSE__chr14_1_67728682_67728750_ENSMUST00000152243_REVERSED|
"""index: 7476, intensity: 9740.0, mobility: 1.010"""	-0.46602	0.261565	0.908812	PTVSSSIGIDVSALHSLFFYMPH	generic|sp_Q8VF12_OL495_MOUSE_REVERSED	|generic|sp_Q8VG13_OL507_MOUSE_REVERSED	|generic|tr_Q14AB1_Q14AB1_MOUSE_REVERSED|
"""index: 14723, intensity: 3321.0, mobility: 0.946"""	-0.466026	0.26185	0.908819	NECIESEQIVMKMVLFKNEAE	generic|sp_Q7TPV2_DZIP3_MOUSE__chr16_-1_48925992_48926045_ENSMUST00000147358__II_1078397_REVERSED	|generic|sp_Q7TPV2-2_DZIP3_MOUSE__chr16_-1_48925992_48926045_ENSMUST00000147358__II_1078394_REVERSED	|generic|tr_E9QNZ2_E9QNZ2_MOUSE__chr16_-1_48925992_48926045_ENSMUST00000147358__II_1078397_REVERSED|
"""index: 8533, intensity: 6540.0, mobility: 0.871"""	-0.466483	0.262136	0.909375	EEKISSLQHKEQLKGMASSWLSVQGGKS	generic|tr_A0A2I3BR96_A0A2I3BR96_MOUSE__chr8_1_72670926_72671111_ENSMUST00000161557__II_3453430_REVERSED	|generic|tr_E0CX99_E0CX99_MOUSE__chr8_1_72670926_72671111_ENSMUST00000161557__II_3453430_REVERSED	|generic|sp_A6H603-3_NWD1_MOUSE__chr8_1_72670926_72671111_ENSMUST00000161557__II_863220_REVERSED	|generic|tr_B7ZMT4_B7ZMT4_MOUSE__chr8_1_72670926_72671111_ENSMUST00000161557__II_863215_REVERSED	|generic|sp_A6H603-2_NWD1_MOUSE__chr8_1_72670926_72671111_ENSMUST00000161557__II_863215_REVERSED	|generic|II_863218_TX=10090_REVERSED	|generic|sp_A6H603_NWD1_MOUSE__chr8_1_72670926_72671111_ENSMUST00000161557_REVERSED|
"""index: 10866, intensity: 26392.0, mobility: 1.118"""	-0.466595	0.262421	0.90951	QSIKMSQHQIFLNILCLCQKTLLPSPFNWLHPCLHIEVMR	generic|chr9_-1_15998116_15998265_ENSMUST00000217308__IP_852638_TX=10090_REVERSED|
"""index: 7362, intensity: 4324.0, mobility: 0.925"""	-0.466754	0.262707	0.909703	FAYAVSHVGMEAMLLSLLFI	generic|tr_Q9CTH8_Q9CTH8_MOUSE__II_993126_REVERSED	|generic|sp_Q91YL3_UCKL1_MOUSE__chr2_-1_181570496_181570591_ENSMUST00000129469__II_993128_REVERSED	|generic|tr_F7CAK3_F7CAK3_MOUSE__II_993136_REVERSED	|generic|II_993131_TX=10090_REVERSED|
"""index: 15425, intensity: 3946.0, mobility: 0.959"""	-0.467011	0.262917	0.910014	VTTNLLKVCYF	generic|IP_1024438_TX=10090_REVERSED|
"""index: 10247, intensity: 92974.0, mobility: 1.026"""	-0.467119	0.263203	0.910144	IRVEAGSGPGAGQCQAALALGPPIM	generic|IP_896034_TX=10090_REVERSED|
"""index: 20409, intensity: 31860.0, mobility: 0.897"""	-0.467169	0.263413	0.910205	RFADKQRR	generic|IP_3465352_TX=10090_REVERSED|
"""index: 12036, intensity: 11741.0, mobility: 1.069"""	-0.467343	0.263699	0.910416	VMLHHQIQWLRSNNDMYREEPYLQWMLPLQSTLLHSPKTAD	generic|sp_Q60945_MTCP1_MOUSE__II_558033_REVERSED|
"""index: 19500, intensity: 3514.0, mobility: 1.063"""	-0.467429	0.263984	0.910519	ANDGVVVCKITEVNP	generic|tr_E9QAZ7_E9QAZ7_MOUSE__II_1152687_REVERSED	|generic|tr_E9Q922_E9Q922_MOUSE__II_1152687_REVERSED	|generic|tr_E9PYH9_E9PYH9_MOUSE__II_1152687_REVERSED	|generic|tr_E9PZ17_E9PZ17_MOUSE__II_1152687_REVERSED	|generic|tr_Q3TBD8_Q3TBD8_MOUSE__chr14_-1_69799674_69799781_ENSMUST00000225088__II_3481779_REVERSED	|generic|sp_Q91V93_RHBT2_MOUSE__chr14_-1_69799674_69799781_ENSMUST00000225088__II_3481779_REVERSED	|generic|tr_Q8BV20_Q8BV20_MOUSE__chr14_-1_69799674_69799781_ENSMUST00000225088__II_3481779_REVERSED	|generic|tr_Q80TT6_Q80TT6_MOUSE__chr14_-1_69799674_69799781_ENSMUST00000225088__II_3481779_REVERSED	|generic|sp_Q9DAK3_RHBT1_MOUSE_REVERSED	|generic|tr_Q8BSA7_Q8BSA7_MOUSE_REVERSED	|generic|tr_E9PZ72_E9PZ72_MOUSE_REVERSED	|generic|tr_E9Q1X7_E9Q1X7_MOUSE_REVERSED	|generic|tr_Q499C9_Q499C9_MOUSE_REVERSED|
"""index: 27196, intensity: 3793.0, mobility: 1.183"""	-0.467646	0.264119	0.910782	QYIVTVILINAILALVYLLALPLSLWHQWSHIGPFGMLIFESVQFRS	generic|tr_Q99NH4_Q99NH4_MOUSE__II_3492540_REVERSED|
"""index: 8591, intensity: 4525.0, mobility: 1.373"""	-0.467738	0.264328	0.910892	MKIQRRGRYNESRVDQDVRNS	generic|IP_1111005_TX=10090_REVERSED|
"""index: 28210, intensity: 22076.0, mobility: 1.103"""	-0.46797	0.264614	0.911171	PTAAVPENPIPSCPAAAESTTFAMNPYLPPVV	generic|sp_Q9JHE4_G3ST1_MOUSE__II_1140159_REVERSED|
"""index: 9077, intensity: 19589.0, mobility: 1.041"""	-0.467988	0.264823	0.911193	MGAGQLEQQWDKPVSFDPTSLSTKFTHQDSNEWQCRKKSLLHE	generic|tr_Q8CDQ4_Q8CDQ4_MOUSE_REVERSED	|generic|sp_Q9CUU3_SYCP2_MOUSE_REVERSED|
"""index: 3028, intensity: 3192.0, mobility: 1.175"""	-0.468079	0.265108	0.911302	NDFQIHGSTTKYMIPSF	generic|tr_F6Q7Q7_F6Q7Q7_MOUSE__II_963676_REVERSED	|generic|sp_Q7TQF2_FBX10_MOUSE_REVERSED	|generic|tr_Q505G2_Q505G2_MOUSE_REVERSED|
"""index: 23098, intensity: 4947.0, mobility: 0.915"""	-0.468097	0.265393	0.911324	NIFFNQLF	generic|tr_Q3U2R0_Q3U2R0_MOUSE_REVERSED	|generic|tr_Q6NZB9_Q6NZB9_MOUSE_REVERSED	|generic|sp_P51661_DHI2_MOUSE_REVERSED|
"""index: 12776, intensity: 9762.0, mobility: 0.983"""	-0.468103	0.265678	0.911331	DILLDSVMNRAENLVSLDV	generic|tr_E9QLQ3_E9QLQ3_MOUSE_REVERSED	|generic|sp_Q61409_PDE3B_MOUSE_REVERSED|
"""index: 25594, intensity: 3631.0, mobility: 0.920"""	-0.468146	0.265888	0.911383	DSKILAVPEREEPSRIFY	generic|tr_E9Q4Y4_E9Q4Y4_MOUSE__II_3464179_REVERSED|
"""index: 31639, intensity: 3675.0, mobility: 1.018"""	-0.468225	0.265927	0.911477	LADGVRSLNEKKLLLETIELHEN	generic|tr_Q3UZG1_Q3UZG1_MOUSE_REVERSED	|generic|sp_Q61143_TRPC6_MOUSE_REVERSED	|generic|tr_Q6NV56_Q6NV56_MOUSE_REVERSED|
"""index: 26698, intensity: 3381.0, mobility: 0.898"""	-0.468277	0.265927	0.91154	KEELFVMVDAQAKRVAALLEGF	generic|sp_Q99PP9_TRI16_MOUSE__II_1137835_REVERSED	|generic|sp_Q99PP9-3_TRI16_MOUSE__II_1137835_REVERSED	|generic|tr_Q5SVT1_Q5SVT1_MOUSE__II_1137837_REVERSED	|generic|tr_Q5SVT2_Q5SVT2_MOUSE__II_1137837_REVERSED	|generic|sp_Q99PP9-2_TRI16_MOUSE_REVERSED|
"""index: 6652, intensity: 2972.0, mobility: 1.144"""	-0.46893	0.26606	0.912322	SHQPHLCHQTRSREVPVLDRVVPMLAQHME	generic|sp_Q80VJ8_KASH5_MOUSE_REVERSED|
"""index: 17232, intensity: 27524.0, mobility: 0.991"""	-0.469112	0.266269	0.912539	FLGFYLFVREG	generic|IP_1128548_TX=10090_REVERSED|
"""index: 29426, intensity: 10468.0, mobility: 1.328"""	-0.469259	0.266553	0.912714	EYYEKLSNYGHFKRMVNDDIQMLSTATYLRSLDTDELSQP	generic|sp_Q9QXM0_ABHD2_MOUSE__II_890381_REVERSED|
"""index: 9166, intensity: 11140.0, mobility: 1.033"""	-0.469276	0.266686	0.912735	ERCVFGVGKSLGSIDAYPLSLIFLPDLCP	generic|IP_1027228_TX=10090_REVERSED|
"""index: 2873, intensity: 17675.0, mobility: 0.909"""	-0.469465	0.26697	0.912961	PKPEMGFRERIVDNRSQIYLY	generic|tr_A0A140LIW3_A0A140LIW3_MOUSE_REVERSED	|generic|tr_A0A3G0YW97_A0A3G0YW97_MOUSE_REVERSED|
"""index: 15871, intensity: 3604.0, mobility: 0.959"""	-0.469491	0.267254	0.912992	SFFSYLSIPIKWHLYKNCFLALVDESPMCKV	generic|IP_975240_TX=10090_REVERSED|
"""index: 2700, intensity: 4195.0, mobility: 0.914"""	-0.469644	0.267538	0.913173	APHTYYVFFL	generic|tr_E9PY81_E9PY81_MOUSE__chr10_-1_57525321_57525446_ENSMUST00000170062__II_1153938_REVERSED	|generic|tr_A9CLV6_A9CLV6_MOUSE__chr10_-1_57525321_57525446_ENSMUST00000170062__II_1153938_REVERSED|
"""index: 30065, intensity: 8441.0, mobility: 1.216"""	-0.469712	0.267746	0.913255	SRGVEERDPGTVGPRQGVARGHVRGSNRM	generic|IP_3460559_TX=10090_REVERSED|
"""index: 7615, intensity: 3252.0, mobility: 0.848"""	-0.469774	0.26803	0.913328	ATEFQKYE	generic|tr_A0A3Q4EGJ0_A0A3Q4EGJ0_MOUSE_REVERSED	|generic|tr_Q149E7_Q149E7_MOUSE_REVERSED	|generic|tr_Q8R0L3_Q8R0L3_MOUSE_REVERSED	|generic|tr_B8JJZ7_B8JJZ7_MOUSE_REVERSED	|generic|tr_Q3UX68_Q3UX68_MOUSE_REVERSED	|generic|tr_Q149E8_Q149E8_MOUSE_REVERSED|
"""index: 15000, intensity: 4931.0, mobility: 1.000"""	-0.469874	0.268237	0.913447	GTEFFWFLCVFLCFCVFLFYKIHIPKTHMYTTQM	generic|IP_1047265_TX=10090_REVERSED|
"""index: 26213, intensity: 6877.0, mobility: 1.016"""	-0.469907	0.268521	0.913487	GFHNQMRIQSMLENLRGKFQTPANLEGQIIDLQVQLQEEDAQI	generic|IP_1019995_TX=10090_REVERSED|
"""index: 10002, intensity: 320987.0, mobility: 1.038"""	-0.470077	0.268805	0.913688	IETVTHLMEIAPEELTKIQR	generic|tr_Q61925_Q61925_MOUSE__II_1072927_REVERSED	|generic|tr_A0A1D8DGT0_A0A1D8DGT0_MOUSE_REVERSED	|generic|sp_Q9WVP9_MX2_MOUSE_REVERSED|
"""index: 16176, intensity: 8305.0, mobility: 0.977"""	-0.470093	0.269089	0.913707	NKTWIGVVRPDEVIEVPRNSSMALSFHQGDYRY	generic|II_931487_TX=10090_REVERSED	|generic|sp_Q8CFT2_SET1B_MOUSE__chr5_1_123144210_123144356_ENSMUST00000100731_REVERSED	|generic|sp_Q8CFT2-2_SET1B_MOUSE__chr5_1_123144210_123144356_ENSMUST00000100731_REVERSED	|generic|tr_Q3URP1_Q3URP1_MOUSE__chr5_1_123144210_123144356_ENSMUST00000100731_REVERSED|
"""index: 4184, intensity: 3516.0, mobility: 0.940"""	-0.47024	0.269144	0.913881	RWPDALIYYD	generic|sp_Q6ZQF7_JADE2_MOUSE__II_1137107_REVERSED	|generic|sp_Q6ZQF7-2_JADE2_MOUSE__II_1137107_REVERSED	|generic|tr_A2AA59_A2AA59_MOUSE_REVERSED|
"""index: 16146, intensity: 2802.0, mobility: 0.956"""	-0.470587	0.269427	0.914293	QYMEPRYTPVWQVGARPRTM	generic|tr_A2BI30_A2BI30_MOUSE__chr2_-1_104214087_104214272_ENSMUST00000156278_REVERSED	|generic|tr_A0A2R8VHF1_A0A2R8VHF1_MOUSE__chr2_-1_104214087_104214272_ENSMUST00000156278_REVERSED	|generic|tr_A0A2R8VKG2_A0A2R8VKG2_MOUSE__chr2_-1_104214087_104214272_ENSMUST00000156278_REVERSED	|generic|tr_F6ZGR6_F6ZGR6_MOUSE__chr2_-1_104214087_104214272_ENSMUST00000156278_REVERSED	|generic|tr_D3YZ21_D3YZ21_MOUSE__chr2_-1_104214087_104214272_ENSMUST00000156278_REVERSED|
"""index: 2634, intensity: 2679.0, mobility: 0.837"""	-0.470638	0.269711	0.914353	ATCQPTLEE	generic|tr_S4R189_S4R189_MOUSE__chr14_1_51990185_51990223_ENSMUST00000183208__II_1098779_REVERSED	|generic|sp_Q3UPH7_ARH40_MOUSE__chr14_1_51990185_51990223_ENSMUST00000183208__II_1098779_REVERSED	|generic|sp_Q3UPH7-2_ARH40_MOUSE__chr14_1_51990185_51990223_ENSMUST00000183208__II_1098779_REVERSED	|generic|sp_Q3UPH7-3_ARH40_MOUSE__chr14_1_51990185_51990223_ENSMUST00000183208__II_1098779_REVERSED	|generic|sp_Q3UPH7-6_ARH40_MOUSE__chr14_1_51990185_51990223_ENSMUST00000183208__II_1098779_REVERSED	|generic|tr_S4R2U9_S4R2U9_MOUSE__chr14_1_51990185_51990223_ENSMUST00000183208__II_1098779_REVERSED|
"""index: 7372, intensity: 9276.0, mobility: 0.820"""	-0.470763	0.269918	0.9145	LSSNNVKASISATPDL	generic|sp_Q60930_VDAC2_MOUSE__chr14_1_21838003_21838047_ENSMUST00000132364__II_1101404_REVERSED	|generic|tr_G3UX26_G3UX26_MOUSE__chr14_1_21838003_21838047_ENSMUST00000132364__II_1101404_REVERSED|
"""index: 25742, intensity: 2766.0, mobility: 0.883"""	-0.470882	0.270125	0.914641	TRPPADDNMRS	generic|tr_Q4TU86_Q4TU86_MOUSE__IP_830283_REVERSED	|generic|tr_A6PW38_A6PW38_MOUSE__IP_830283_REVERSED	|generic|tr_A2A4F1_A2A4F1_MOUSE__IP_830283_REVERSED	|generic|IP_830292_TX=10090_REVERSED|
"""index: 9937, intensity: 2715.0, mobility: 1.191"""	-0.470906	0.270408	0.914669	YMCMCVCHMCMCVGYMCMCM	generic|IP_1037002_TX=10090_REVERSED|
"""index: 22151, intensity: 4633.0, mobility: 0.962"""	-0.470916	0.270692	0.914681	KKSRSNRSPPL	generic|IP_3481533_TX=10090_REVERSED|
"""index: 2542, intensity: 2599.0, mobility: 0.784"""	-0.471336	0.270975	0.915176	LTVDKLCKTAKWIHM	generic|IP_3506152_TX=10090_REVERSED|
"""index: 22684, intensity: 2777.0, mobility: 1.048"""	-0.471371	0.271028	0.915217	ETSVNPIPVHFTMGTLKRNMEP	generic|IP_856111_TX=10090_REVERSED|
"""index: 13532, intensity: 5540.0, mobility: 0.924"""	-0.471812	0.271234	0.915735	NLPARAAPARPSLPAVMPDGPGQW	generic|chr9_-1_108114717_108114938_ENSMUST00000035208__IP_843293_TX=10090_REVERSED|
"""index: 8284, intensity: 19097.0, mobility: 0.946"""	-0.471981	0.271441	0.915933	VMAQAVAERSKS	generic|sp_Q3TL44_NLRX1_MOUSE__chr9_-1_44265160_44265216_ENSMUST00000213764_REVERSED|
"""index: 3548, intensity: 2800.0, mobility: 0.805"""	-0.472066	0.271647	0.916033	MEPGQALPGRGSRTRTH	generic|IP_1099981_TX=10090_REVERSED|
"""index: 26862, intensity: 7519.0, mobility: 1.042"""	-0.472093	0.271699	0.916065	ITWEVSGATKIDPD	generic|IP_950979_TX=10090_REVERSED|
"""index: 6945, intensity: 3291.0, mobility: 0.966"""	-0.47246	0.271751	0.916494	LTELSQCARQR	generic|IP_889776_TX=10090_REVERSED	|generic|IP_889779_TX=10090_REVERSED	|generic|II_889784_TX=10090_REVERSED|
"""index: 12421, intensity: 12080.0, mobility: 1.079"""	-0.472724	0.272034	0.916803	VQHSYEELVREIHEKGPYPTSKRPSDLEVEYKPFFPMQTLTG	generic|sp_Q8CDI6_CD158_MOUSE_REVERSED	|generic|sp_Q8CDI6-2_CD158_MOUSE_REVERSED	|generic|tr_B2RQL1_B2RQL1_MOUSE_REVERSED|
"""index: 9535, intensity: 10767.0, mobility: 1.033"""	-0.472755	0.272239	0.916839	VAFYVMHETDGHSALLEHISARSAFLWEKHRPSSLFTRFCER	generic|tr_Q69ZI9_Q69ZI9_MOUSE__II_1009375_REVERSED	|generic|tr_Q8BLK7_Q8BLK7_MOUSE__chr2_1_119290170_119290298_ENSMUST00000139367__II_1009387_REVERSED	|generic|sp_Q8R307_VPS18_MOUSE__chr2_1_119290170_119290298_ENSMUST00000139367__II_1009375_REVERSED	|generic|tr_Q3U7D9_Q3U7D9_MOUSE_REVERSED	|generic|tr_Q3UG80_Q3UG80_MOUSE__chr2_1_119290170_119290298_ENSMUST00000139367_REVERSED|
"""index: 27306, intensity: 5479.0, mobility: 0.925"""	-0.472908	0.272522	0.917016	KETFIEQLR	generic|tr_D3YY98_D3YY98_MOUSE__chr5_1_38039426_38039503_ENSMUST00000114126_REVERSED	|generic|sp_Q8VDS8_STX18_MOUSE_REVERSED	|generic|sp_Q8VDS8-2_STX18_MOUSE_REVERSED	|generic|sp_Q8VDS8-3_STX18_MOUSE_REVERSED|
"""index: 25240, intensity: 3638.0, mobility: 0.867"""	-0.473006	0.272727	0.917132	NMWFRKWM	generic|IP_1055835_TX=10090_REVERSED|
"""index: 7321, intensity: 3873.0, mobility: 1.082"""	-0.47307	0.27301	0.917205	SWMTNEADARSYYK	generic|IP_950487_TX=10090_REVERSED|
"""index: 12565, intensity: 3031.0, mobility: 1.136"""	-0.473114	0.273292	0.917257	DGDADYVGLKGLVEEYDVLDFWVVAVSTWVGLLAIVMFWTFF	generic|tr_Q8BQK0_Q8BQK0_MOUSE__II_966866_REVERSED	|generic|tr_A2AL85_A2AL85_MOUSE__II_966866_REVERSED	|generic|sp_Q8BSY0_ASPH_MOUSE__II_966866_REVERSED	|generic|tr_A2AL76_A2AL76_MOUSE_REVERSED	|generic|tr_Q920F7_Q920F7_MOUSE_REVERSED	|generic|tr_Q9CR06_Q9CR06_MOUSE_REVERSED	|generic|tr_Q9D7J8_Q9D7J8_MOUSE_REVERSED	|generic|tr_Q9EQ62_Q9EQ62_MOUSE_REVERSED	|generic|tr_Q9EQ65_Q9EQ65_MOUSE_REVERSED	|generic|tr_A2AL74_A2AL74_MOUSE_REVERSED	|generic|tr_A2AL79_A2AL79_MOUSE_REVERSED	|generic|tr_Q920F8_Q920F8_MOUSE_REVERSED	|generic|tr_Q91WG6_Q91WG6_MOUSE_REVERSED	|generic|tr_Q3TU40_Q3TU40_MOUSE_REVERSED	|generic|tr_Q920F9_Q920F9_MOUSE_REVERSED	|generic|tr_A2AL77_A2AL77_MOUSE_REVERSED	|generic|tr_A2AL75_A2AL75_MOUSE_REVERSED	|generic|tr_Q9EQ63_Q9EQ63_MOUSE_REVERSED	|generic|tr_A2AL78_A2AL78_MOUSE_REVERSED	|generic|tr_Q8CH79_Q8CH79_MOUSE_REVERSED	|generic|tr_A2AL81_A2AL81_MOUSE_REVERSED	|generic|sp_Q8BSY0-2_ASPH_MOUSE_REVERSED|
"""index: 15942, intensity: 3105.0, mobility: 0.977"""	-0.473247	0.273574	0.917411	WIGCKGGGGGLLSAN	generic|II_998618_TX=10090_REVERSED|
"""index: 17126, intensity: 5080.0, mobility: 0.999"""	-0.473338	0.273702	0.917517	MVMLAFCYSPIGG	generic|tr_Q8BIZ5_Q8BIZ5_MOUSE__II_958630_REVERSED	|generic|tr_A0A0A0MQJ6_A0A0A0MQJ6_MOUSE__II_958630_REVERSED	|generic|sp_B2RX14_TUT4_MOUSE__II_958627_REVERSED	|generic|tr_A2A8R7_A2A8R7_MOUSE_REVERSED|
"""index: 22379, intensity: 3194.0, mobility: 1.145"""	-0.473531	0.27383	0.917741	EQETQLTKQHVQRDKEMQQRTQLSDLKYKETESLLEVIR	generic|sp_Q70FJ1_AKAP9_MOUSE_REVERSED	|generic|sp_Q70FJ1-2_AKAP9_MOUSE_REVERSED	|generic|sp_Q70FJ1-3_AKAP9_MOUSE_REVERSED	|generic|tr_H3BLL7_H3BLL7_MOUSE_REVERSED	|generic|tr_E9QQ10_E9QQ10_MOUSE_REVERSED|
"""index: 27795, intensity: 77355.0, mobility: 1.178"""	-0.473669	0.27388	0.917901	RGPRLAAVMGSIGPSLWRRGSGRAALM	generic|IP_1080086_TX=10090_REVERSED|
"""index: 27930, intensity: 26454.0, mobility: 0.878"""	-0.474307	0.27393	0.91864	TVNQTRTTAALGVTLILMS	generic|tr_Q8BHS0_Q8BHS0_MOUSE__II_836076_REVERSED	|generic|sp_Q8BHW5_T255A_MOUSE__chrX_-1_38224577_38224669_ENSMUST00000155848__II_836077_REVERSED	|generic|sp_Q8BHW5-2_T255A_MOUSE__chrX_-1_38224577_38224669_ENSMUST00000155848__II_836077_REVERSED	|generic|chrX_-1_38245689_38245811_ENSMUST00000155848_REVERSED	|generic|sp_Q8BHW5-3_T255A_MOUSE__chrX_-1_38224577_38224669_ENSMUST00000155848_REVERSED|
"""index: 8923, intensity: 6714.0, mobility: 1.091"""	-0.474808	0.274212	0.919217	EETMKRIIEANQMNRFMEIRVTGRCGSCQIFFNILDLLAIDR	generic|tr_D6REF2_D6REF2_MOUSE__chr9_1_100848704_100848742_ENSMUST00000138405__II_844632_REVERSED	|generic|sp_Q9D3E6_STAG1_MOUSE__chr9_1_100848704_100848742_ENSMUST00000138405__II_844632_REVERSED	|generic|tr_F8WHU7_F8WHU7_MOUSE__chr9_1_100848704_100848742_ENSMUST00000138405__II_844632_REVERSED	|generic|tr_Q8C818_Q8C818_MOUSE__chr9_1_100848704_100848742_ENSMUST00000138405__II_844632_REVERSED	|generic|tr_D6RHQ7_D6RHQ7_MOUSE_REVERSED|
"""index: 29028, intensity: 7902.0, mobility: 1.049"""	-0.475179	0.274339	0.919643	SVMEYLKQQGVNEMVVMSSI	generic|tr_Q91YU1_Q91YU1_MOUSE__II_907734_REVERSED	|generic|tr_E9Q3N0_E9Q3N0_MOUSE__II_907734_REVERSED	|generic|tr_Q3UFL0_Q3UFL0_MOUSE__II_907734_REVERSED	|generic|sp_Q9Z129_RECQ1_MOUSE__II_907734_REVERSED	|generic|tr_Q3UUK0_Q3UUK0_MOUSE__II_907734_REVERSED	|generic|tr_F6S4D9_F6S4D9_MOUSE__II_907754_REVERSED|
"""index: 17331, intensity: 22241.0, mobility: 1.045"""	-0.475992	0.274543	0.920574	WRSMPGGTQSSPSSRLTPNRRAFMP	generic|IP_1127924_TX=10090_REVERSED|
"""index: 6093, intensity: 4906.0, mobility: 1.091"""	-0.476128	0.27467	0.920729	MFYLCLEFRLKPNQRPVNIYTHIY	generic|IP_1105338_TX=10090_REVERSED|
"""index: 26107, intensity: 5464.0, mobility: 1.087"""	-0.476295	0.274951	0.920919	LRSNEPPGTRMRLRQSLSLGSLPAKKLLLN	generic|chr9_1_57504568_57504852_ENSMUST00000080514__IP_849563_TX=10090_REVERSED|
"""index: 4221, intensity: 11248.0, mobility: 0.926"""	-0.476422	0.275155	0.921064	GFAEAIKAYLE	generic|sp_Q8R5M0_GIPC3_MOUSE_REVERSED|
"""index: 16538, intensity: 2824.0, mobility: 1.163"""	-0.476755	0.275436	0.921442	ERMGWNVANMSDYHF	generic|sp_Q69ZX8_ABLM3_MOUSE_REVERSED|
"""index: 8951, intensity: 6546.0, mobility: 0.917"""	-0.476781	0.275717	0.921472	IKPLHFCLGPLVMSATQSNTWH	generic|IP_973021_TX=10090_REVERSED|
"""index: 21569, intensity: 3477.0, mobility: 0.850"""	-0.47686	0.275843	0.921562	EEVADNVLK	generic|tr_A0A1W2P6F3_A0A1W2P6F3_MOUSE_REVERSED	|generic|tr_Q05BQ8_Q05BQ8_MOUSE_REVERSED	|generic|tr_A0A1W2P8G7_A0A1W2P8G7_MOUSE_REVERSED	|generic|sp_E9Q9K5_TRDN_MOUSE_REVERSED	|generic|sp_E9Q9K5-2_TRDN_MOUSE_REVERSED	|generic|sp_E9Q9K5-3_TRDN_MOUSE_REVERSED	|generic|sp_E9Q9K5-4_TRDN_MOUSE_REVERSED|
"""index: 16166, intensity: 4310.0, mobility: 1.091"""	-0.477279	0.276124	0.922036	ELLRDLADFAGPQIH	generic|sp_Q9CZT5_VASN_MOUSE_REVERSED|
"""index: 8992, intensity: 163956.0, mobility: 1.088"""	-0.477474	0.276404	0.922257	TDDMGLIVELAPLIGMNSLTKFFADRNQPQLTQSFACFEKLFNV	generic|sp_Q6P2K6_P4R3A_MOUSE__chr12_-1_101043439_101043492_ENSMUST00000223091__II_3504089_REVERSED	|generic|tr_E9Q481_E9Q481_MOUSE__chr12_-1_101043439_101043492_ENSMUST00000223091__II_3504089_REVERSED|
"""index: 6755, intensity: 2557.0, mobility: 0.841"""	-0.477556	0.276685	0.92235	QTGNCGDPGPP	generic|tr_Q9ESQ1_Q9ESQ1_MOUSE__II_833292_REVERSED	|generic|tr_B1AVK5_B1AVK5_MOUSE__II_833292_REVERSED	|generic|tr_Q6PFB1_Q6PFB1_MOUSE__II_833292_REVERSED	|generic|tr_Q3TNM7_Q3TNM7_MOUSE_REVERSED|
"""index: 13207, intensity: 3568.0, mobility: 1.147"""	-0.477613	0.276936	0.922414	EWYVTDKKEEPMFERQRRTTLGRRTG	generic|tr_A0A5F8MPM5_A0A5F8MPM5_MOUSE_REVERSED|
"""index: 8592, intensity: 3973.0, mobility: 1.258"""	-0.477678	0.276936	0.922487	SWFTLFGSFLFSKEGERWF	generic|tr_A2ANX2_A2ANX2_MOUSE__II_1000495_REVERSED	|generic|tr_Q69Z59_Q69Z59_MOUSE__chr8_1_12842979_12843011_ENSMUST00000133338__II_1000495_REVERSED	|generic|tr_F2Z411_F2Z411_MOUSE_REVERSED	|generic|tr_A2ANX3_A2ANX3_MOUSE__chr8_1_12842979_12843011_ENSMUST00000133338_REVERSED|
"""index: 14222, intensity: 2605.0, mobility: 1.097"""	-0.478148	0.277217	0.923017	LTYIFPNLMPAISTT	generic|tr_Q8VGC5_Q8VGC5_MOUSE_REVERSED	|generic|tr_Q8VFH3_Q8VFH3_MOUSE_REVERSED	|generic|tr_Q8VFH7_Q8VFH7_MOUSE_REVERSED	|generic|tr_Q3MI34_Q3MI34_MOUSE_REVERSED	|generic|tr_F6VS78_F6VS78_MOUSE_REVERSED	|generic|tr_Q8VGC2_Q8VGC2_MOUSE_REVERSED|
"""index: 16862, intensity: 4821.0, mobility: 1.026"""	-0.478166	0.277497	0.923037	AALHLVFYDVFPVSNSCGHHMLLNSKKLSCNPRM	generic|chr4_1_28813338_28813484_ENSMUST00000080934_REVERSED|
"""index: 3669, intensity: 3200.0, mobility: 0.961"""	-0.478213	0.277778	0.92309	KLSELLMRQDQLALAMDL	generic|sp_Q8BJL1_FBX30_MOUSE_REVERSED|
"""index: 13095, intensity: 3395.0, mobility: 0.935"""	-0.478373	0.277902	0.92327	MKKGNVAELQTKLTLDTASHIKMK	generic|sp_Q9CZJ2_HS12B_MOUSE__II_999363_REVERSED|
"""index: 2179, intensity: 2686.0, mobility: 0.744"""	-0.478428	0.278027	0.923331	QLTFQLGSEYVHS	generic|IP_3480862_TX=10090_REVERSED|
"""index: 8583, intensity: 14897.0, mobility: 0.973"""	-0.478723	0.278307	0.923662	RQNDLFDELRLFKVACLSRWDRWYVSIELER	generic|sp_Q8BWW9_PKN2_MOUSE__chr3_-1_142803550_142803729_ENSMUST00000173913__II_974507_REVERSED	|generic|sp_Q8BWW9-2_PKN2_MOUSE__chr3_-1_142803550_142803729_ENSMUST00000173913__II_974507_REVERSED	|generic|II_974495_TX=10090_REVERSED	|generic|II_974503_TX=10090_REVERSED	|generic|tr_G3UZM9_G3UZM9_MOUSE__chr3_-1_142803550_142803729_ENSMUST00000173913_REVERSED	|generic|sp_Q8BWW9-3_PKN2_MOUSE__chr3_-1_142803550_142803729_ENSMUST00000173913_REVERSED	|generic|tr_G3UYD6_G3UYD6_MOUSE_REVERSED|
"""index: 3085, intensity: 3080.0, mobility: 0.980"""	-0.478744	0.278509	0.923686	EAIHLLDSGDTMK	generic|tr_Q0P699_Q0P699_MOUSE__II_975084_REVERSED|
"""index: 21105, intensity: 5731.0, mobility: 1.017"""	-0.478886	0.27879	0.923845	IYPHVRMQKSY	generic|tr_O88185_O88185_MOUSE_REVERSED	|generic|tr_Q3TVS7_Q3TVS7_MOUSE_REVERSED	|generic|tr_A2RS43_A2RS43_MOUSE_REVERSED	|generic|tr_Q3USI1_Q3USI1_MOUSE_REVERSED	|generic|tr_Q2TJI4_Q2TJI4_MOUSE_REVERSED|
"""index: 7353, intensity: 5796.0, mobility: 0.968"""	-0.479084	0.278913	0.924067	PMTVALAWHAWAPFWDMYQVLATPI	generic|IP_1050694_TX=10090_REVERSED|
"""index: 19218, intensity: 5098.0, mobility: 0.871"""	-0.479392	0.279115	0.924411	AVFNKMGTLL	generic|IP_2469375_TX=10090_REVERSED|
"""index: 8948, intensity: 10982.0, mobility: 0.897"""	-0.479448	0.279395	0.924473	KEVNIVSMHN	generic|IP_1149654_TX=10090_REVERSED|
"""index: 18667, intensity: 4140.0, mobility: 0.931"""	-0.479574	0.279675	0.924613	KSLYIRFY	generic|IP_1117431_TX=10090_REVERSED|
"""index: 26736, intensity: 6719.0, mobility: 1.059"""	-0.479619	0.279799	0.924664	TLEEGVSGDLSRRL	generic|IP_2469024_TX=10090_REVERSED|
"""index: 27001, intensity: 4994.0, mobility: 0.922"""	-0.479918	0.280078	0.924997	KYLRRLQKAELE	generic|sp_Q9D979_CQ064_MOUSE_REVERSED	|generic|sp_Q9D979-2_CQ064_MOUSE_REVERSED|
"""index: 22458, intensity: 3619.0, mobility: 1.096"""	-0.479927	0.28028	0.925007	WVSKGTAADLMPQK	generic|sp_P19426_NELFE_MOUSE__chr17_1_34854274_34854369_ENSMUST00000174888_REVERSED	|generic|sp_P19426-2_NELFE_MOUSE__chr17_1_34854274_34854369_ENSMUST00000174888_REVERSED|
"""index: 14363, intensity: 3567.0, mobility: 1.058"""	-0.48004	0.280403	0.925133	TEAEVLPFVPLNRFLFKNQYTKSIFCNLM	generic|IP_967111_TX=10090_REVERSED|
"""index: 14636, intensity: 5312.0, mobility: 1.009"""	-0.48021	0.280682	0.925322	YRQLSPVHASRRVEPPPSWGRVRGEAGTEERAR	generic|sp_Q9QXG4_ACSA_MOUSE__chr2_1_155550129_155550182_ENSMUST00000133654__II_996859_REVERSED	|generic|tr_D6RHA7_D6RHA7_MOUSE__chr2_1_155522058_155522180_ENSMUST00000133654__II_996833_REVERSED	|generic|tr_Q8BY91_Q8BY91_MOUSE__chr2_1_155522058_155522180_ENSMUST00000133654__II_996833_REVERSED	|generic|tr_A2AQN5_A2AQN5_MOUSE__chr2_1_155550129_155550182_ENSMUST00000133654__II_996846_REVERSED	|generic|tr_Q8C113_Q8C113_MOUSE__chr2_1_155550129_155550182_ENSMUST00000133654__II_996846_REVERSED	|generic|tr_A2AQN4_A2AQN4_MOUSE__chr2_1_155550129_155550182_ENSMUST00000133654__II_996853_REVERSED	|generic|tr_Q8C1A8_Q8C1A8_MOUSE__chr2_1_155550129_155550182_ENSMUST00000133654__II_996853_REVERSED	|generic|tr_Q8C141_Q8C141_MOUSE__chr2_1_155550129_155550182_ENSMUST00000133654__II_996846_REVERSED	|generic|tr_Q8N9U3_Q8N9U3_MOUSE__chr2_1_155550129_155550182_ENSMUST00000133654__II_996846_REVERSED|
"""index: 7203, intensity: 12473.0, mobility: 0.868"""	-0.480236	0.280962	0.92535	VAPSCEAVEGKYGTEEELERLAAAEPSEG	generic|sp_Q9JKX6_NUDT5_MOUSE__chr2_1_5855980_5856051_ENSMUST00000138549__II_1015241_REVERSED	|generic|tr_A2ATT5_A2ATT5_MOUSE__chr2_1_5855980_5856051_ENSMUST00000138549__II_1015241_REVERSED|
"""index: 13976, intensity: 4068.0, mobility: 0.805"""	-0.480252	0.281241	0.925367	PLGSPRKW	generic|IP_844735_TX=10090_REVERSED|
"""index: 10686, intensity: 64132.0, mobility: 1.007"""	-0.480276	0.281521	0.925394	QEESLLLNESNLTVITAETAQLSIL	generic|tr_A2AG68_A2AG68_MOUSE__II_831243_REVERSED	|generic|sp_Q64430_ATP7A_MOUSE__II_831243_REVERSED	|generic|tr_B9EJ97_B9EJ97_MOUSE_REVERSED|
"""index: 21247, intensity: 2703.0, mobility: 1.099"""	-0.480333	0.281643	0.925458	VLDWNITANTLMQFS	generic|IP_871120_TX=10090_REVERSED|
"""index: 15144, intensity: 4890.0, mobility: 1.052"""	-0.48067	0.281922	0.925831	SIMIQDANTRSEPT	generic|II_946385_TX=10090_REVERSED	|generic|sp_Q9QYX7_PCLO_MOUSE__chr5_1_14775377_14775448_ENSMUST00000182426_REVERSED	|generic|sp_Q9QYX7-2_PCLO_MOUSE__chr5_1_14793960_14794043_ENSMUST00000182426_REVERSED|
"""index: 12561, intensity: 4329.0, mobility: 0.792"""	-0.480834	0.282202	0.926012	APALGREEGDRGRAPPLTERPR	generic|tr_D3Z1M4_D3Z1M4_MOUSE__II_938327_REVERSED|
"""index: 12453, intensity: 15580.0, mobility: 1.123"""	-0.481049	0.282323	0.926249	IQRLTKYKDRGQRMNENHIIDNHTRKNEDRAQSLENSLTLL	generic|tr_Q3UL48_Q3UL48_MOUSE_REVERSED	|generic|tr_Q8CBU4_Q8CBU4_MOUSE_REVERSED	|generic|tr_Q3UXR4_Q3UXR4_MOUSE_REVERSED	|generic|sp_P26040_EZRI_MOUSE_REVERSED	|generic|tr_Q3TCP5_Q3TCP5_MOUSE_REVERSED|
"""index: 7629, intensity: 29195.0, mobility: 0.909"""	-0.481288	0.282524	0.926513	YVSVSLQVTQN	generic|IP_905376_TX=10090_REVERSED|
"""index: 15164, intensity: 5168.0, mobility: 1.058"""	-0.481673	0.282724	0.926936	LEAVTDDAMQSIQK	generic|sp_Q9D6S7_RRFM_MOUSE_REVERSED|
"""index: 16458, intensity: 3754.0, mobility: 0.824"""	-0.481773	0.283003	0.927046	KQFSPKEV	generic|tr_Q9D294_Q9D294_MOUSE__II_956118_REVERSED	|generic|tr_Q9D102_Q9D102_MOUSE__II_956118_REVERSED	|generic|tr_A2A7T8_A2A7T8_MOUSE__II_956118_REVERSED	|generic|tr_Q3TJB1_Q3TJB1_MOUSE_REVERSED	|generic|tr_Q05CB3_Q05CB3_MOUSE_REVERSED	|generic|tr_Q3V1K4_Q3V1K4_MOUSE_REVERSED	|generic|tr_Q6P214_Q6P214_MOUSE_REVERSED	|generic|tr_Q6PG63_Q6PG63_MOUSE_REVERSED|
"""index: 5250, intensity: 2742.0, mobility: 1.029"""	-0.481851	0.283124	0.927131	VEEIKQVIEENPL	generic|sp_Q9QX47_SON_MOUSE__chr16_1_91647944_91647988_ENSMUST00000140312__II_1073635_REVERSED	|generic|sp_Q9QX47-3_SON_MOUSE__chr16_1_91647944_91647988_ENSMUST00000140312__II_1073635_REVERSED	|generic|tr_H9KV00_H9KV00_MOUSE__chr16_1_91647944_91647988_ENSMUST00000140312__II_662216_REVERSED	|generic|tr_H9KV02_H9KV02_MOUSE__chr16_1_91647944_91647988_ENSMUST00000140312__II_1073635_REVERSED	|generic|sp_Q9QX47-2_SON_MOUSE__chr16_1_91647944_91647988_ENSMUST00000140312_REVERSED	|generic|sp_Q9QX47-4_SON_MOUSE__chr16_1_91647944_91647988_ENSMUST00000140312_REVERSED	|generic|tr_H9KV15_H9KV15_MOUSE__chr16_1_91647944_91647988_ENSMUST00000140312_REVERSED	|generic|chr16_1_91651649_91651882_ENSMUST00000140312_REVERSED	|generic|tr_H9KV01_H9KV01_MOUSE__chr16_1_91647944_91647988_ENSMUST00000140312_REVERSED|
"""index: 28266, intensity: 25876.0, mobility: 1.268"""	-0.48199	0.283403	0.927284	SIFSYFFHLEIVQKLTFYSSIILTENTFVNRGPMDLKRTSHCL	generic|IP_1124574_TX=10090_REVERSED|
"""index: 8486, intensity: 9528.0, mobility: 1.180"""	-0.482214	0.283603	0.92753	RVIFDPFYLWKIINDNFYAGKFRWPYDRCPAPPIGICV	generic|tr_A0A494B9V6_A0A494B9V6_MOUSE__II_1054673_REVERSED	|generic|sp_Q8CD54_PIEZ2_MOUSE__II_1054673_REVERSED	|generic|tr_S4R2S0_S4R2S0_MOUSE__II_1054673_REVERSED	|generic|tr_E9QNW4_E9QNW4_MOUSE__II_1054673_REVERSED	|generic|tr_A0A494B9D1_A0A494B9D1_MOUSE__II_1054687_REVERSED	|generic|tr_A0A2H4UKA3_A0A2H4UKA3_MOUSE__II_1054673_REVERSED	|generic|II_1054680_TX=10090_REVERSED	|generic|sp_Q8CD54-2_PIEZ2_MOUSE_REVERSED	|generic|tr_Q8BN56_Q8BN56_MOUSE_REVERSED|
"""index: 21305, intensity: 5316.0, mobility: 0.917"""	-0.48267	0.283803	0.928028	EESPPQPSPQLCDGRTDLNRGP	generic|tr_D3Z3Y7_D3Z3Y7_MOUSE__II_2559935_REVERSED|
"""index: 4197, intensity: 4244.0, mobility: 0.919"""	-0.482741	0.283844	0.928105	HHDVLGEHAEE	generic|sp_Q8CHI8_EP400_MOUSE__chr3_-1_80878005_80878034_ENSMUST00000029654_REVERSED	|generic|sp_Q8CHI8-2_EP400_MOUSE__chr3_-1_80878005_80878034_ENSMUST00000029654_REVERSED	|generic|sp_Q8CHI8-3_EP400_MOUSE__chr3_-1_80878005_80878034_ENSMUST00000029654_REVERSED	|generic|sp_Q8CHI8-4_EP400_MOUSE__chr3_-1_80878005_80878034_ENSMUST00000029654_REVERSED	|generic|sp_Q8CHI8-5_EP400_MOUSE__chr3_-1_80878005_80878034_ENSMUST00000029654_REVERSED|
"""index: 27549, intensity: 5301.0, mobility: 1.199"""	-0.483268	0.284006	0.928679	LINDAYGWSLIASWQINTNNMSRVGQEKNYTMLLCFNRSLGCIARTP	generic|sp_P97412_LYST_MOUSE_REVERSED	|generic|tr_Q8BQ04_Q8BQ04_MOUSE_REVERSED	|generic|tr_Q3U4C2_Q3U4C2_MOUSE_REVERSED	|generic|tr_G5E8Q0_G5E8Q0_MOUSE_REVERSED|
"""index: 19467, intensity: 29305.0, mobility: 1.021"""	-0.483349	0.284006	0.928767	KQMIMFVYRRR	generic|IP_1049216_TX=10090_REVERSED|
"""index: 1629, intensity: 2840.0, mobility: 0.996"""	-0.483778	0.284284	0.929232	KVPAQAGKPAQAPASAQAKAPA	generic|IP_1142436_TX=10090_REVERSED	|generic|IP_949603_TX=10090_REVERSED	|generic|IP_949526_TX=10090_REVERSED	|generic|II_1054305_TX=10090_REVERSED	|generic|IP_3504611_TX=10090_REVERSED|
"""index: 8610, intensity: 4903.0, mobility: 0.835"""	-0.483875	0.284562	0.929336	EQLEHMQL	generic|chr8_1_94153032_94153742_ENSMUST00000211915_REVERSED|
"""index: 29083, intensity: 5515.0, mobility: 1.217"""	-0.484038	0.28484	0.929513	EQPDDKFTSDPQWRQTPPVGHISEFLSNLSGNDYIDSAPLL	generic|sp_Q5FWH3_GRHL3_MOUSE_REVERSED|
"""index: 17265, intensity: 4418.0, mobility: 0.996"""	-0.484159	0.285118	0.929643	MWAVAQGSGAGPTQ	generic|IP_876888_TX=10090_REVERSED|
"""index: 10993, intensity: 570741.0, mobility: 1.153"""	-0.484195	0.285396	0.929682	LYDPCLIPLAKSCAEQIKDELDANEGELMRVKELYNALRENLI	generic|sp_Q6IFX4_K1C39_MOUSE_REVERSED|
"""index: 13917, intensity: 5103.0, mobility: 1.150"""	-0.484196	0.285436	0.929684	VRQLNDIQEGLEAVSDAHKKRLTAATAEHQLTAEELDRRMKQF	generic|tr_G3UW82_G3UW82_MOUSE_REVERSED	|generic|tr_B2RWX0_B2RWX0_MOUSE_REVERSED	|generic|sp_Q5SX40_MYH1_MOUSE_REVERSED	|generic|tr_I6L963_I6L963_MOUSE_REVERSED|
"""index: 2627, intensity: 2624.0, mobility: 0.963"""	-0.484419	0.285635	0.929924	HTSAHVDRPDEVFLGLECALLVTHSPFSCQQ	generic|tr_Q3TA11_Q3TA11_MOUSE__IP_934473_REVERSED|
"""index: 18353, intensity: 18886.0, mobility: 0.856"""	-0.484503	0.285833	0.930015	ELYTLKPK	generic|IP_998706_TX=10090_REVERSED|
"""index: 28556, intensity: 6245.0, mobility: 1.117"""	-0.484608	0.285952	0.930128	QTQPLTETIEISPIRKIQKKASIRQLWSEDETQVSMQVREYLS	generic|sp_D3Z6S9_ERIP6_MOUSE_REVERSED|
"""index: 2076, intensity: 2860.0, mobility: 1.063"""	-0.48477	0.28623	0.930302	VEGRFTTIADFTLD	generic|tr_E9QPT8_E9QPT8_MOUSE__II_2505716_REVERSED	|generic|sp_Q9EPL5_MMP1A_MOUSE__II_2505716_REVERSED|
"""index: 4593, intensity: 2777.0, mobility: 1.092"""	-0.485003	0.286428	0.930552	PTARAARRPNTISTTRRTRTTTTTRSRPGPAWAA	generic|IP_1055759_TX=10090_REVERSED|
"""index: 13266, intensity: 5516.0, mobility: 0.947"""	-0.485101	0.286706	0.930658	LSGSAMPPPSPVPSLLPPPLKFFDIAAQLDDDF	generic|sp_E9Q286_ICE1_MOUSE__chr13_-1_70624404_70624433_ENSMUST00000222568__II_3474260_REVERSED|
"""index: 13336, intensity: 4949.0, mobility: 1.033"""	-0.485374	0.286903	0.93095	LCRPQITMSYTLGTTGLRWPS	generic|IP_840608_TX=10090_REVERSED|
"""index: 2652, intensity: 2639.0, mobility: 0.861"""	-0.485466	0.287181	0.931049	QLSFDRSLSTVENLMSLGE	generic|tr_Q14AD7_Q14AD7_MOUSE__II_877337_REVERSED	|generic|tr_E9Q2C0_E9Q2C0_MOUSE__II_877345_REVERSED|
"""index: 6297, intensity: 4031.0, mobility: 0.917"""	-0.485508	0.287458	0.931093	PAIEQALSCGPT	generic|chr16_-1_22436099_22436251_ENSMUST00000079601_REVERSED|
"""index: 29706, intensity: 5851.0, mobility: 0.972"""	-0.485533	0.287576	0.931119	RNAGIRLSRSH	generic|tr_Q3UL39_Q3UL39_MOUSE__chr6_-1_29571032_29571127_ENSMUST00000170350__II_918815_REVERSED	|generic|chr6_-1_29586023_29586163_ENSMUST00000170350__II_918801_TX=10090_REVERSED	|generic|tr_Q6DI95_Q6DI95_MOUSE__chr6_-1_29551848_29551937_ENSMUST00000170350__II_918815_REVERSED	|generic|sp_Q6P2B1_TNPO3_MOUSE__chr6_-1_29551848_29551937_ENSMUST00000170350__II_918815_REVERSED	|generic|sp_Q6P2B1-2_TNPO3_MOUSE__chr6_-1_29551848_29551937_ENSMUST00000170350__II_918825_REVERSED	|generic|sp_Q6P2B1-3_TNPO3_MOUSE__chr6_-1_29588019_29588096_ENSMUST00000170350_REVERSED|
"""index: 20255, intensity: 3544.0, mobility: 0.787"""	-0.485716	0.287854	0.931316	FGPAYNNNM	generic|II_1151833_TX=10090_REVERSED	|generic|sp_Q99KR8_FUCO2_MOUSE__chr10_1_13503105_13503266_ENSMUST00000150048_REVERSED	|generic|tr_D3YVV4_D3YVV4_MOUSE_REVERSED|
"""index: 1240, intensity: 2977.0, mobility: 0.904"""	-0.485815	0.288131	0.931421	CDKVTLTTTYD	generic|tr_A0A5K1VVQ9_A0A5K1VVQ9_MOUSE__chr19_-1_7374046_7374075_ENSMUST00000237653__II_1006392_REVERSED	|generic|sp_A2ASS6_TITIN_MOUSE__chr19_-1_7374046_7374075_ENSMUST00000237653__II_1006392_REVERSED	|generic|sp_A2ASS6-2_TITIN_MOUSE__chr19_-1_7374046_7374075_ENSMUST00000237653__II_1006392_REVERSED	|generic|tr_A0A5K1VVQ1_A0A5K1VVQ1_MOUSE__chr19_-1_7374046_7374075_ENSMUST00000237653__II_1006392_REVERSED	|generic|tr_E9Q8K5_E9Q8K5_MOUSE__chr19_-1_7374046_7374075_ENSMUST00000237653__II_1006392_REVERSED	|generic|tr_E9Q8N1_E9Q8N1_MOUSE__chr19_-1_7374046_7374075_ENSMUST00000237653__II_1006392_REVERSED|
"""index: 3621, intensity: 2552.0, mobility: 0.916"""	-0.485922	0.288328	0.931536	NASDKNAPTLR	generic|IP_3453179_TX=10090_REVERSED|
"""index: 22454, intensity: 3549.0, mobility: 0.917"""	-0.486002	0.288605	0.93162	EAVQAAHQLR	generic|sp_Q3UHB8_CC177_MOUSE__chrX_1_99147229_99147261_ENSMUST00000052839_REVERSED|
"""index: 5252, intensity: 13008.0, mobility: 0.873"""	-0.486016	0.288883	0.931636	MSNIESSVQF	generic|IP_3461005_TX=10090_REVERSED|
"""index: 27891, intensity: 9404.0, mobility: 0.893"""	-0.486075	0.28908	0.931698	EMVELLKSITKLQINK	generic|tr_A2ART1_A2ART1_MOUSE__IP_987817_REVERSED|
"""index: 14267, intensity: 3715.0, mobility: 1.124"""	-0.48638	0.289197	0.932023	IGRCGQLGDTFAAVLD	generic|IP_929397_TX=10090_REVERSED|
"""index: 1008, intensity: 2512.0, mobility: 0.773"""	-0.48654	0.289474	0.932193	RSSLEEELGSLVR	generic|IP_2431830_TX=10090_REVERSED|
"""index: 30000, intensity: 10500.0, mobility: 1.004"""	-0.486704	0.289751	0.932367	RWRQGVPERR	generic|IP_1133201_TX=10090_REVERSED|
"""index: 1652, intensity: 2558.0, mobility: 0.798"""	-0.486741	0.289947	0.932407	PEPDDWYD	generic|tr_A0A0A0U6W1_A0A0A0U6W1_MOUSE_REVERSED	|generic|tr_A0A0A0UCD5_A0A0A0UCD5_MOUSE_REVERSED|
"""index: 3783, intensity: 2805.0, mobility: 1.059"""	-0.486886	0.290144	0.93256	QFQQNDMLRISAP	generic|sp_Q8C0I1_ADAS_MOUSE__chr2_1_75902921_75902983_ENSMUST00000176973_REVERSED	|generic|tr_H3BKN2_H3BKN2_MOUSE__chr2_1_75902921_75902983_ENSMUST00000176973_REVERSED	|generic|tr_Q8BKC4_Q8BKC4_MOUSE__chr2_1_75894132_75894170_ENSMUST00000176973_REVERSED	|generic|tr_A2AL50_A2AL50_MOUSE__chr2_1_75902921_75902983_ENSMUST00000176973_REVERSED	|generic|tr_A2AL49_A2AL49_MOUSE__chr2_1_75894132_75894170_ENSMUST00000176973_REVERSED|
"""index: 11033, intensity: 34270.0, mobility: 1.213"""	-0.487101	0.290421	0.932788	LELWMPRWVHTSDQMQKRLLRFKYDDAVLYFTFVDQLTL	generic|IP_1033387_TX=10090_REVERSED|
"""index: 13399, intensity: 6335.0, mobility: 0.993"""	-0.487183	0.290698	0.932875	CKFFIQMAPRAKCRLAIPNSKIIYADEPEEIFH	generic|tr_C5IAW8_C5IAW8_MOUSE_REVERSED	|generic|sp_Q8K1S2_UNC5D_MOUSE_REVERSED	|generic|tr_B7ZMT2_B7ZMT2_MOUSE_REVERSED	|generic|tr_A6H5Z5_A6H5Z5_MOUSE_REVERSED	|generic|tr_A0A1B0GSR6_A0A1B0GSR6_MOUSE_REVERSED	|generic|tr_B7ZMT3_B7ZMT3_MOUSE_REVERSED|
"""index: 26375, intensity: 74514.0, mobility: 1.088"""	-0.487437	0.290894	0.933142	YESWIRKFEDLHHPGLISWDRTLYDFNDMIVAVFLNIILFACLMY	generic|tr_Q6PDD2_Q6PDD2_MOUSE__chr14_-1_30075125_30075241_ENSMUST00000224395__II_3479966_REVERSED	|generic|tr_A0A286YD72_A0A286YD72_MOUSE__chr14_-1_30123315_30123431_ENSMUST00000224395__II_3478399_REVERSED	|generic|tr_A0A571BEQ4_A0A571BEQ4_MOUSE__chr14_-1_30123315_30123431_ENSMUST00000224395__II_3478399_REVERSED	|generic|tr_A0A2C9F2E5_A0A2C9F2E5_MOUSE__chr14_-1_30123315_30123431_ENSMUST00000224395__II_3478399_REVERSED	|generic|tr_A0A571BDT1_A0A571BDT1_MOUSE__chr14_-1_30123315_30123431_ENSMUST00000224395__II_3478399_REVERSED	|generic|tr_A0A589Q4M7_A0A589Q4M7_MOUSE__chr14_-1_30123315_30123431_ENSMUST00000224395__II_3478399_REVERSED	|generic|sp_Q99246_CAC1D_MOUSE__chr14_-1_30123315_30123431_ENSMUST00000224395__II_3478399_REVERSED	|generic|sp_Q99246-3_CAC1D_MOUSE__chr14_-1_30123315_30123431_ENSMUST00000224395__II_3478399_REVERSED	|generic|sp_Q99246-4_CAC1D_MOUSE__chr14_-1_30123315_30123431_ENSMUST00000224395__II_3478399_REVERSED|
"""index: 1395, intensity: 2932.0, mobility: 0.951"""	-0.48774	0.291171	0.933461	SDVSGSLNCLSSPH	generic|IP_3459076_TX=10090_REVERSED|
"""index: 19039, intensity: 6365.0, mobility: 0.905"""	-0.487767	0.291448	0.93349	LLTSKGSGTR	generic|tr_E9PVD7_E9PVD7_MOUSE__II_915436_REVERSED	|generic|sp_P26361_CFTR_MOUSE__II_915436_REVERSED|
"""index: 4600, intensity: 4007.0, mobility: 1.042"""	-0.487885	0.291644	0.933615	KLQGDERQQHQS	generic|sp_Q8BXJ2_TREF1_MOUSE__chr17_1_47324608_47324658_ENSMUST00000188947__IP_1060925_REVERSED	|generic|sp_Q8BXJ2-2_TREF1_MOUSE__chr17_1_47324608_47324658_ENSMUST00000188947__IP_1060925_REVERSED	|generic|sp_Q8BXJ2-4_TREF1_MOUSE__chr17_1_47324608_47324658_ENSMUST00000188947__IP_1060925_REVERSED	|generic|sp_Q8BXJ2-3_TREF1_MOUSE_REVERSED|
"""index: 12190, intensity: 10320.0, mobility: 1.061"""	-0.488013	0.291759	0.933748	TARACFEAEIGLVWMIAGWWGKDCNWPIQYGRRIEVPVLYEH	generic|IP_1006831_TX=10090_REVERSED|
"""index: 18223, intensity: 4272.0, mobility: 0.813"""	-0.488389	0.291896	0.934143	SMQPCTSLHV	generic|tr_A0A6B9UF22_A0A6B9UF22_MOUSE__chr9_-1_41989431_41989460_ENSMUST00000060989_REVERSED|
"""index: 14687, intensity: 3065.0, mobility: 0.782"""	-0.488486	0.291896	0.934245	FWILIPVER	generic|tr_D3Z5S5_D3Z5S5_MOUSE_REVERSED	|generic|tr_Q05CZ9_Q05CZ9_MOUSE__chr9_1_37536678_37536728_ENSMUST00000214142_REVERSED	|generic|tr_Q3U102_Q3U102_MOUSE__chr9_1_37537020_37537136_ENSMUST00000214142_REVERSED	|generic|tr_D3Z5Y0_D3Z5Y0_MOUSE__chr9_1_37536678_37536728_ENSMUST00000214142_REVERSED|
"""index: 23261, intensity: 3941.0, mobility: 0.774"""	-0.489032	0.291896	0.934816	GQAEPQCM	generic|chr3_-1_152615952_152616017_ENSMUST00000045262_REVERSED|
"""index: 5436, intensity: 3528.0, mobility: 0.954"""	-0.489396	0.291896	0.935195	NRKTTDSTNTIRPFREGTFSYILLRSQGI	generic|tr_Q6F5F1_Q6F5F1_MOUSE_REVERSED|
"""index: 17571, intensity: 2533.0, mobility: 0.821"""	-0.490893	0.292172	0.936744	RDLAWEPQSDMGGERALRAM	generic|sp_Q8BG58_P4HTM_MOUSE__chr9_-1_108581838_108582002_ENSMUST00000194900_REVERSED|
"""index: 29054, intensity: 5948.0, mobility: 1.076"""	-0.491358	0.292448	0.937222	LRHYSSNLRLSRC	generic|IP_851315_TX=10090_REVERSED|
"""index: 18293, intensity: 3607.0, mobility: 1.293"""	-0.491429	0.292723	0.937295	RIGHFTWFFSAKEGMRF	generic|IP_1120964_TX=10090_REVERSED|
"""index: 13996, intensity: 2611.0, mobility: 1.005"""	-0.49156	0.292971	0.937429	KGLDEMSVTAVRKTMRYTLMAEPIMTGKGLCWLQI	generic|chr7_-1_118212507_118212993_ENSMUST00000032891__II_881726_TX=10090_REVERSED|
"""index: 24398, intensity: 4395.0, mobility: 1.009"""	-0.491603	0.292971	0.937473	STVKSFLYKLP	generic|IP_1063676_TX=10090_REVERSED|
"""index: 28377, intensity: 9591.0, mobility: 1.070"""	-0.491641	0.292971	0.937512	RRNIMMLPKIR	generic|IP_893720_TX=10090_REVERSED|
"""index: 1527, intensity: 2764.0, mobility: 1.074"""	-0.491704	0.292971	0.937577	APTPPAAAHGAAPSSQY	generic|sp_Q9WU78_PDC6I_MOUSE__chr9_-1_113659827_113659913_ENSMUST00000137104__II_841796_REVERSED	|generic|sp_Q9WU78-3_PDC6I_MOUSE__chr9_-1_113659827_113659913_ENSMUST00000137104__II_841796_REVERSED	|generic|tr_Q6ZPS9_Q6ZPS9_MOUSE__chr9_-1_113659827_113659913_ENSMUST00000137104__II_841796_REVERSED	|generic|tr_Q80Y09_Q80Y09_MOUSE__chr9_-1_113659827_113659913_ENSMUST00000137104__II_631227_REVERSED|
"""index: 22769, intensity: 2891.0, mobility: 1.112"""	-0.492278	0.292971	0.938163	VSSIVPFPGGDELFARWPFLAFAQPSWPDLPQ	generic|tr_A0A1W2P6T8_A0A1W2P6T8_MOUSE__II_3464912_REVERSED	|generic|sp_Q0VG85_CC162_MOUSE__II_3464912_REVERSED	|generic|sp_Q0VG85-6_CC162_MOUSE__II_3464912_REVERSED|
"""index: 11619, intensity: 6321.0, mobility: 1.005"""	-0.492899	0.293085	0.938794	QMDAGPGSGPGPGPPAPHRLLPQQEALR	generic|tr_A0A6I8MWW5_A0A6I8MWW5_MOUSE_REVERSED	|generic|tr_D3YZR2_D3YZR2_MOUSE_REVERSED	|generic|sp_P56974_NRG2_MOUSE_REVERSED	|generic|sp_P56974-2_NRG2_MOUSE_REVERSED|
"""index: 30871, intensity: 5699.0, mobility: 1.041"""	-0.493423	0.293359	0.939325	GMNFGSKWIGHLK	generic|IP_1118783_TX=10090_REVERSED|
"""index: 11095, intensity: 8803.0, mobility: 1.179"""	-0.493478	0.293392	0.93938	PYIWLQAVTGVQQLR	generic|sp_Q9CW42_MARC1_MOUSE_REVERSED	|generic|tr_D3YZZ3_D3YZZ3_MOUSE_REVERSED|
"""index: 14066, intensity: 4270.0, mobility: 1.150"""	-0.493733	0.293666	0.939638	PGMKVNCQIKLQLAKIRDCVNEQSFVRV	generic|tr_E9Q3M9_E9Q3M9_MOUSE_REVERSED|
"""index: 10720, intensity: 12559.0, mobility: 1.088"""	-0.49378	0.293779	0.939685	QREMHDREREKERERERGGKRGGEEMRTWTKTDRDTQR	generic|IP_1064298_TX=10090_REVERSED|
"""index: 24092, intensity: 4782.0, mobility: 1.007"""	-0.49415	0.294053	0.940058	DMSLVKSVEREL	generic|sp_Q9D9D5_TMC5A_MOUSE__II_1003740_REVERSED	|generic|sp_Q9D9D5-2_TMC5A_MOUSE__II_1003740_REVERSED	|generic|tr_Z4YLS6_Z4YLS6_MOUSE_REVERSED	|generic|tr_A0A0R4J1W9_A0A0R4J1W9_MOUSE_REVERSED|
"""index: 30852, intensity: 6252.0, mobility: 1.260"""	-0.494219	0.294247	0.940127	ENHLARAPRSNVIAYILSA	generic|IP_1024476_TX=10090_REVERSED|
"""index: 10529, intensity: 3586.0, mobility: 0.948"""	-0.494423	0.294521	0.940331	AETVSAMPSLMI	generic|IP_2425348_TX=10090_REVERSED|
"""index: 7478, intensity: 4922.0, mobility: 0.827"""	-0.494428	0.294795	0.940337	APPPLQLVQPQRGDQ	generic|IP_936812_TX=10090_REVERSED|
"""index: 4973, intensity: 2954.0, mobility: 1.103"""	-0.494543	0.294826	0.940451	RWQSNSGALAVCHSGPSL	generic|IP_974987_TX=10090_REVERSED|
"""index: 8205, intensity: 205402.0, mobility: 1.086"""	-0.494981	0.2951	0.94089	KKVTQEWMHVKDQDEKLQNKEFDLQIGLRTKQNEFELR	generic|sp_Q9CU62_SMC1A_MOUSE__chrX_1_152037591_152037701_ENSMUST00000135172__II_829704_REVERSED|
"""index: 18923, intensity: 3882.0, mobility: 1.175"""	-0.495041	0.295243	0.94095	CWLVTATAPLSAHVEQR	generic|chrX_-1_23261431_23261532_ENSMUST00000115319_REVERSED	|generic|chrX_-1_23248202_23261532_ENSMUST00000115319_REVERSED|
"""index: 4009, intensity: 20246.0, mobility: 0.855"""	-0.495116	0.295243	0.941025	TSSTLLAWRSVGGQRI	generic|chr3_1_96188142_96188423_ENSMUST00000133665_REVERSED|
"""index: 27238, intensity: 3931.0, mobility: 1.142"""	-0.495468	0.295517	0.941376	MSNILGGLYSALVMQTCINNTMIVTYMLPNAIAVYRDYAMMSLL	generic|tr_Q7TS20_Q7TS20_MOUSE_REVERSED|
"""index: 887, intensity: 4094.0, mobility: 0.867"""	-0.495517	0.29579	0.941425	QGEQAEQKRS	generic|IP_3464653_TX=10090_REVERSED|
"""index: 17972, intensity: 3903.0, mobility: 1.017"""	-0.495636	0.296063	0.941542	GCPKVLVWQGIPLA	generic|chr9_1_21394847_21394936_ENSMUST00000067646_REVERSED|
"""index: 28274, intensity: 16708.0, mobility: 1.301"""	-0.495881	0.296337	0.941787	YFATGARIERRQKLDTETTDRSLAIYEVERKTLELYQMAVSR	generic|tr_Q9DBH4_Q9DBH4_MOUSE__II_3482037_REVERSED	|generic|II_3482031_TX=10090_REVERSED	|generic|sp_Q8CC88_VWA8_MOUSE_REVERSED	|generic|sp_Q8CC88-2_VWA8_MOUSE_REVERSED	|generic|tr_Q3U2P5_Q3U2P5_MOUSE_REVERSED|
"""index: 28478, intensity: 6998.0, mobility: 1.306"""	-0.495962	0.296529	0.941867	TELDSKITYTGPGLGSGQHFLPP	generic|sp_A2AVQ5_LEXM_MOUSE__II_959139_REVERSED|
"""index: 10811, intensity: 6272.0, mobility: 0.945"""	-0.496262	0.296721	0.942164	SGVKEGSAGLQKS	generic|IP_1152089_TX=10090_REVERSED|
"""index: 7995, intensity: 6343.0, mobility: 0.914"""	-0.496335	0.296995	0.942236	CLSTQGSRVTVMKERRMRFSFLHI	generic|IP_880093_TX=10090_REVERSED|
"""index: 9849, intensity: 7554.0, mobility: 1.025"""	-0.496439	0.297024	0.942339	NQEDRTQLDGEFQAKMAQMNVELRLK	generic|tr_Q4KMN4_Q4KMN4_MOUSE__II_1134365_REVERSED|
"""index: 21577, intensity: 4002.0, mobility: 0.884"""	-0.497071	0.297297	0.942962	VFLCFYGVL	generic|IP_1067970_TX=10090_REVERSED|
"""index: 17020, intensity: 3802.0, mobility: 1.169"""	-0.497264	0.297356	0.943152	SMVNICNGLYMTITTYLP	generic|IP_1135359_TX=10090_REVERSED|
"""index: 8029, intensity: 3711.0, mobility: 0.936"""	-0.497286	0.297356	0.943173	SVPFLCPQLHM	generic|IP_3453125_TX=10090_REVERSED|
"""index: 10769, intensity: 4798.0, mobility: 1.150"""	-0.497997	0.297629	0.94387	EHEQRLTVTDELQRELRNSDAMKSKMRELEENLRKIEKDR	generic|tr_B2RQQ7_B2RQQ7_MOUSE_REVERSED	|generic|sp_Q7TT50_MRCKB_MOUSE_REVERSED|
"""index: 17258, intensity: 5131.0, mobility: 0.821"""	-0.498065	0.29782	0.943937	LMFALWEMPVRRSAKSSM	generic|II_3503088_TX=10090_REVERSED|
"""index: 17260, intensity: 4528.0, mobility: 0.985"""	-0.498304	0.298093	0.944169	QPVFAGLAPLSVTCLPRIRATLCGSFGADDSLD	generic|tr_A0A1B0GRR7_A0A1B0GRR7_MOUSE__II_3458462_REVERSED|
"""index: 958, intensity: 4271.0, mobility: 0.793"""	-0.498307	0.298365	0.944173	LHPAPAQSP	generic|IP_859337_TX=10090_REVERSED|
"""index: 29016, intensity: 6343.0, mobility: 1.213"""	-0.498312	0.298556	0.944178	TWPYLWSSGLLSGAWM	generic|IP_935079_TX=10090_REVERSED|
"""index: 11486, intensity: 5335.0, mobility: 1.194"""	-0.498597	0.298747	0.944454	SIRGAEKKMQDVCKQALNLYAQLHS	generic|sp_Q8C2L6_T161B_MOUSE__chr13_1_84294791_84294880_ENSMUST00000223862__II_3443697_REVERSED	|generic|tr_A0A286YCA7_A0A286YCA7_MOUSE__chr13_1_84294791_84294880_ENSMUST00000223862__II_3443697_REVERSED	|generic|chr13_1_84292443_84292586_ENSMUST00000223862_REVERSED|
"""index: 5399, intensity: 5519.0, mobility: 1.037"""	-0.498716	0.298857	0.94457	VTRAPPPPQETRAMLRRHPPPTRGPLWQPSLQHCPR	generic|IP_861087_TX=10090_REVERSED|
"""index: 8085, intensity: 41663.0, mobility: 0.998"""	-0.499457	0.299048	0.945289	VLAPPEKSVLSWL	generic|sp_Q32LZ8_PLPL5_MOUSE_REVERSED	|generic|sp_Q32LZ8-2_PLPL5_MOUSE_REVERSED|
"""index: 26411, intensity: 3433.0, mobility: 0.948"""	-0.499767	0.299076	0.945588	LIDSFIVQFK	generic|IP_971622_TX=10090_REVERSED|
"""index: 18504, intensity: 4346.0, mobility: 1.252"""	-0.50013	0.299266	0.945937	NLCFAYSFSLLHSFINSTID	generic|sp_Q8BI41_SYNB_MOUSE_REVERSED|
"""index: 14213, intensity: 4385.0, mobility: 1.009"""	-0.500264	0.299457	0.946066	PSPVEKQFDEGQVQFVFLLCSLLMWSISNLVLHPLM	generic|sp_O09037_REG3A_MOUSE_REVERSED|
"""index: 18828, intensity: 175781.0, mobility: 0.914"""	-0.500377	0.299728	0.946175	EELAQLVEKVEDKAADNESQLHS	generic|sp_P33175_KIF5A_MOUSE__chr10_-1_127242653_127242778_ENSMUST00000218298_REVERSED|
"""index: 13465, intensity: 3508.0, mobility: 1.121"""	-0.500628	0.299919	0.946415	MAAVSTVQIKQLTEKLQDVEVRYEDLQCEL	generic|tr_A0A0R4J1P5_A0A0R4J1P5_MOUSE__II_885176_REVERSED	|generic|sp_Q3V096_ANR42_MOUSE_REVERSED|
"""index: 12905, intensity: 2596.0, mobility: 0.816"""	-0.500744	0.300109	0.946526	ATAELTEAELHLRTPLESLA	generic|IP_913819_TX=10090_REVERSED|
"""index: 26366, intensity: 5049.0, mobility: 1.055"""	-0.500801	0.30038	0.946581	VMHSNHDELYSWSQTLFKFHTFHWVKRGYKEKQNMTMRDG	generic|IP_1059480_TX=10090_REVERSED|
"""index: 7845, intensity: 26570.0, mobility: 0.948"""	-0.50088	0.300652	0.946656	MQPTPSPMKFLGSSQPFILWTRGTAVV	generic|IP_832521_TX=10090_REVERSED|
"""index: 13738, intensity: 11711.0, mobility: 1.036"""	-0.500916	0.300923	0.946691	WRVGVPFAKMWFACLYWLPV	generic|IP_901762_TX=10090_REVERSED|
"""index: 18719, intensity: 6092.0, mobility: 1.048"""	-0.501279	0.301113	0.947037	ELIRSSMVETLKMKLDELWSLLILGMMAAVMFEVLMHGIFM	generic|chr19_1_30079852_30082827_ENSMUST00000025739__IP_1046346_TX=10090_REVERSED|
"""index: 10964, intensity: 78762.0, mobility: 0.934"""	-0.501452	0.301385	0.947202	AEGGGGSAGSLQPVSLPSLPVMTPMK	generic|tr_Q0H9Q2_Q0H9Q2_MOUSE__chr7_-1_127024433_127024549_ENSMUST00000206953__II_883135_REVERSED|
"""index: 9744, intensity: 7731.0, mobility: 0.864"""	-0.50146	0.301656	0.947209	ISSDEIVFNLLHKPY	generic|IP_3455885_TX=10090_REVERSED|
"""index: 18850, intensity: 11944.0, mobility: 0.931"""	-0.501526	0.301928	0.947272	SMTLSSPGGNVQTTYLQEGIDKME	generic|tr_J3QNT5_J3QNT5_MOUSE_REVERSED	|generic|tr_J3QPN0_J3QPN0_MOUSE_REVERSED|
"""index: 30474, intensity: 10287.0, mobility: 1.244"""	-0.501529	0.302117	0.947275	SLEVDQGLPLLFIDKLMSHLKLMYSGFGMVVIVYKLLA	generic|IP_2518137_TX=10090_REVERSED|
"""index: 11677, intensity: 22354.0, mobility: 1.102"""	-0.501595	0.302225	0.947337	REQGPLKGRLNDYMSCIKHKREDMLAPREEELSLLYRREY	generic|sp_Q3TC46_PATL1_MOUSE__chr19_1_11925195_11925230_ENSMUST00000238190_REVERSED|
"""index: 15223, intensity: 4274.0, mobility: 1.039"""	-0.502001	0.302414	0.947723	MIFLIVESRQYT	generic|sp_Q6ZQ18-2_EFR3B_MOUSE__chr12_-1_3999586_3999711_ENSMUST00000218545__II_3470676_REVERSED	|generic|tr_A0A1W2P7T9_A0A1W2P7T9_MOUSE__chr12_-1_3973604_3973675_ENSMUST00000219331__II_3470676_REVERSED	|generic|sp_Q6ZQ18_EFR3B_MOUSE__chr12_-1_3999586_3999711_ENSMUST00000218545_REVERSED|
"""index: 8119, intensity: 12968.0, mobility: 0.913"""	-0.502168	0.302685	0.947882	QEAGSDQTLGSARRPSFAGLGGLV	generic|IP_1011465_TX=10090_REVERSED|
"""index: 28211, intensity: 6608.0, mobility: 1.025"""	-0.502226	0.302956	0.947936	RFGAERWQPSTMTRLRTQVMEMISGATMEKWKEGNWIQLQWM	generic|chr11_-1_5718156_5726362_ENSMUST00000093362__IP_1139719_TX=10090_REVERSED|
"""index: 23555, intensity: 3432.0, mobility: 0.937"""	-0.502295	0.303228	0.948001	LHRSRPSGRR	generic|IP_3478117_TX=10090_REVERSED|
"""index: 1466, intensity: 3191.0, mobility: 0.874"""	-0.50242	0.303499	0.94812	ELVPDDGELAS	generic|tr_Q8C879_Q8C879_MOUSE__II_854255_REVERSED	|generic|tr_Q99PG9_Q99PG9_MOUSE_REVERSED	|generic|tr_E9Q2D3_E9Q2D3_MOUSE_REVERSED	|generic|tr_Q99PG8_Q99PG8_MOUSE_REVERSED|
"""index: 31645, intensity: 2998.0, mobility: 1.029"""	-0.502437	0.303712	0.948136	PKEISPTNFCGTPLTKKIDELNHIDKIIE	generic|tr_Q3UFZ9_Q3UFZ9_MOUSE_REVERSED	|generic|tr_Q3URV4_Q3URV4_MOUSE__chr1_-1_153231730_153231840_ENSMUST00000163011_REVERSED	|generic|sp_P02468_LAMC1_MOUSE__chr1_-1_153249561_153249746_ENSMUST00000159251_REVERSED	|generic|tr_F8VQJ3_F8VQJ3_MOUSE__chr1_-1_153249561_153249746_ENSMUST00000159251_REVERSED	|generic|tr_Q6PHM1_Q6PHM1_MOUSE_REVERSED	|generic|tr_Q3TRH4_Q3TRH4_MOUSE__chr1_-1_153231730_153231840_ENSMUST00000163011_REVERSED|
"""index: 8409, intensity: 16068.0, mobility: 1.020"""	-0.502509	0.303712	0.948203	EKWGEGKTKELKNERCDSRSRGTQR	generic|chr2_-1_33006751_33006876_ENSMUST00000153717_REVERSED|
"""index: 14070, intensity: 6370.0, mobility: 0.882"""	-0.503081	0.303818	0.948743	SLSTAKEKPCLLISVNQLFIEKR	generic|chr18_1_34315187_34315276_ENSMUST00000079362__IP_1056787_TX=10090_REVERSED|
"""index: 12395, intensity: 8289.0, mobility: 0.873"""	-0.503211	0.303924	0.948865	EDKPMVSLELTTDSN	generic|IP_1013993_TX=10090_REVERSED	|generic|sp_Q6DFV3_RHG21_MOUSE_REVERSED	|generic|tr_B7ZCJ1_B7ZCJ1_MOUSE_REVERSED	|generic|tr_A0A0A0MQE8_A0A0A0MQE8_MOUSE_REVERSED	|generic|tr_B7ZCJ0_B7ZCJ0_MOUSE_REVERSED	|generic|tr_B2RWX1_B2RWX1_MOUSE_REVERSED|
"""index: 10662, intensity: 174903.0, mobility: 1.026"""	-0.503335	0.304195	0.948981	PGMLEEETKEESGGKGTGGGGGKQKEAEQAAQEKAKKSRKWKMR	generic|sp_Q9QZW9_MNX1_MOUSE_REVERSED	|generic|tr_A2RSX2_A2RSX2_MOUSE_REVERSED|
"""index: 19255, intensity: 5672.0, mobility: 1.033"""	-0.503378	0.304383	0.949021	WLRGGAGLGKMLESYFSSLGGIS	generic|sp_Q9JI39_ABCBA_MOUSE_REVERSED|
"""index: 19974, intensity: 5690.0, mobility: 1.091"""	-0.503387	0.304571	0.94903	VDKSEVFDAALSPLDAPMEDNEVEAI	generic|sp_ALBU_HUMAN__REVERSED|
"""index: 7177, intensity: 2543.0, mobility: 1.139"""	-0.503475	0.304759	0.949113	ELGQNYANKMVDVLERPRMNFLIREANESDH	generic|sp_Q9Z329-2_ITPR2_MOUSE__II_907238_REVERSED	|generic|sp_Q9Z329_ITPR2_MOUSE_REVERSED	|generic|sp_Q9Z329-3_ITPR2_MOUSE_REVERSED|
"""index: 7382, intensity: 20289.0, mobility: 1.108"""	-0.503531	0.30498	0.949165	KFSDAQQEKAHKDKATKFESFFEEEYERIAEISESSNGKGTVV	generic|tr_Q80TX7_Q80TX7_MOUSE__chr16_1_29616666_29616695_ENSMUST00000160475_REVERSED|
"""index: 15623, intensity: 4146.0, mobility: 0.919"""	-0.503575	0.30498	0.949206	LLPNCIAVFRDYAMAALLFCEV	generic|sp_Q8VF12_OL495_MOUSE_REVERSED	|generic|sp_Q8VG07_OL494_MOUSE_REVERSED|
"""index: 4348, intensity: 5308.0, mobility: 0.806"""	-0.503927	0.30498	0.949535	GDDVVVEQMPSESR	generic|tr_E9Q1I3_E9Q1I3_MOUSE_REVERSED	|generic|sp_Q5DTV4_ZC12C_MOUSE_REVERSED|
"""index: 5818, intensity: 98099.0, mobility: 1.050"""	-0.50436	0.30498	0.949939	AAIFTDMSGVAQAFFVFSVAWQP	generic|tr_Q2T9H5_Q2T9H5_MOUSE_REVERSED	|generic|sp_Q9QZ25_VNN3_MOUSE_REVERSED|
"""index: 14294, intensity: 5970.0, mobility: 0.874"""	-0.504672	0.30498	0.950229	RTWVLWTPLVPLRSR	generic|chr1_-1_171235273_171236448_ENSMUST00000013737__IP_1026596_TX=10090_REVERSED|
"""index: 27797, intensity: 46320.0, mobility: 1.064"""	-0.504781	0.30498	0.95033	WALRAQEEKVSGPPLSAKRHLGRPREAEERL	generic|tr_F8VPQ1_F8VPQ1_MOUSE__chr9_-1_107023724_107023864_ENSMUST00000170193__II_843944_REVERSED	|generic|sp_Q8CIQ7_DOCK3_MOUSE__chr9_-1_107023724_107023864_ENSMUST00000170193__II_843944_REVERSED	|generic|tr_F6VMI1_F6VMI1_MOUSE__chr9_-1_106912887_106912979_ENSMUST00000166759__II_843949_REVERSED	|generic|tr_Q3UHH9_Q3UHH9_MOUSE__chr12_1_40794838_40794867_ENSMUST00000220783_REVERSED|
"""index: 9934, intensity: 4436.0, mobility: 1.023"""	-0.505194	0.305249	0.950713	QELATIEQESKAL	generic|tr_A6H5U5_A6H5U5_MOUSE_REVERSED	|generic|tr_Q8BLV4_Q8BLV4_MOUSE_REVERSED	|generic|tr_E9Q9T1_E9Q9T1_MOUSE_REVERSED	|generic|tr_G5E8E1_G5E8E1_MOUSE_REVERSED	|generic|sp_Q3UZ39-2_LRRF1_MOUSE_REVERSED	|generic|tr_A0A087WPK3_A0A087WPK3_MOUSE_REVERSED|
"""index: 8305, intensity: 9273.0, mobility: 0.905"""	-0.505263	0.305518	0.950777	EFNKSEAKQELQIGCVS	generic|sp_Q80U59_K0232_MOUSE__II_941174_REVERSED	|generic|tr_E9QPJ5_E9QPJ5_MOUSE__II_941174_REVERSED|
"""index: 21322, intensity: 2931.0, mobility: 1.072"""	-0.505292	0.305787	0.950804	IYGNASNASTTVVRVM	generic|sp_P42128_FOXK1_MOUSE_REVERSED|
"""index: 29215, intensity: 3534.0, mobility: 0.880"""	-0.505371	0.305974	0.950877	MEFSRHYWC	generic|IP_865358_TX=10090_REVERSED|
"""index: 22218, intensity: 3100.0, mobility: 1.210"""	-0.505411	0.306243	0.950914	KSQSYTICGLFSLCDWHVLGHQLRQLDR	generic|chr5_1_13399888_13400073_ENSMUST00000095012__IP_946495_TX=10090_REVERSED|
"""index: 17892, intensity: 4231.0, mobility: 1.131"""	-0.505613	0.306512	0.9511	QRSEQLTGVYGETLAPFCVVYHLVSSTIKLFLIWW	generic|tr_Q8BPV2_Q8BPV2_MOUSE__II_1102074_REVERSED	|generic|tr_F8VQD7_F8VQD7_MOUSE__chr14_1_12166816_12166881_ENSMUST00000142917__II_1102085_REVERSED	|generic|sp_Q05909_PTPRG_MOUSE__chr14_1_12166816_12166881_ENSMUST00000142917_REVERSED	|generic|tr_D6RD11_D6RD11_MOUSE_REVERSED|
"""index: 6520, intensity: 5957.0, mobility: 0.954"""	-0.505633	0.306781	0.951118	RGMDSKTVCPTK	generic|IP_1123832_TX=10090_REVERSED|
"""index: 12902, intensity: 4455.0, mobility: 1.009"""	-0.505767	0.307051	0.951242	TKLWTSARELLLRKWMFGGWLMRWIGMSTTLVGDGH	generic|IP_983867_TX=10090_REVERSED|
"""index: 16127, intensity: 4420.0, mobility: 1.065"""	-0.505889	0.307154	0.951354	HVRCPDNKVLFEDLAMWGGGVRVMVTSR	generic|tr_S4R1P5_S4R1P5_MOUSE__chr1_1_34161097_34161162_ENSMUST00000183331_REVERSED	|generic|sp_Q91ZU6_DYST_MOUSE__chr1_1_34161097_34161162_ENSMUST00000183331_REVERSED	|generic|sp_Q91ZU6-2_DYST_MOUSE__chr1_1_34161097_34161162_ENSMUST00000183331_REVERSED|
"""index: 11168, intensity: 10117.0, mobility: 1.029"""	-0.505989	0.307341	0.951446	TFTGQGLSENFILDENRIK	generic|tr_A0A494BBB9_A0A494BBB9_MOUSE_REVERSED	|generic|sp_Q62120_JAK2_MOUSE_REVERSED	|generic|tr_G5E852_G5E852_MOUSE_REVERSED|
"""index: 13824, intensity: 5779.0, mobility: 1.150"""	-0.50622	0.30761	0.951658	MKLTNVQQTQMKLDNQMLCRKQTEQEIKLTLNRVDENLVDK	generic|sp_P70336_ROCK2_MOUSE__II_3470754_REVERSED	|generic|tr_Q6A035_Q6A035_MOUSE__II_3470754_REVERSED	|generic|tr_F8VPK5_F8VPK5_MOUSE__II_3470754_REVERSED	|generic|sp_P70336-2_ROCK2_MOUSE_REVERSED	|generic|tr_A0A1Y7VMN0_A0A1Y7VMN0_MOUSE_REVERSED	|generic|tr_Q3UMT5_Q3UMT5_MOUSE_REVERSED|
"""index: 12675, intensity: 3089.0, mobility: 0.869"""	-0.506231	0.307796	0.951668	EVHHGRAELFEIEE	generic|sp_Q99JP7_GGT7_MOUSE_REVERSED|
"""index: 13165, intensity: 6353.0, mobility: 1.037"""	-0.506374	0.308065	0.951799	DLINDLQDQEEPRVAQNPEPVPLVEQFA	generic|sp_Q925I4_TS1R2_MOUSE_REVERSED|
"""index: 7143, intensity: 3836.0, mobility: 1.128"""	-0.506652	0.308333	0.952054	MRLFYKMFHFDNLM	generic|IP_974333_TX=10090_REVERSED|
"""index: 5981, intensity: 4683.0, mobility: 1.076"""	-0.506857	0.308602	0.95224	IIKMCSFPTYDTRKGEKGFSHRINYSYGKDFKDPDMKGRIFEQ	generic|tr_Q3TL46_Q3TL46_MOUSE__II_1042795_REVERSED	|generic|sp_P33610_PRI2_MOUSE_REVERSED	|generic|tr_Q3THK0_Q3THK0_MOUSE_REVERSED|
"""index: 10317, intensity: 7275.0, mobility: 1.082"""	-0.506869	0.308705	0.952252	MFLAIEPLYVLMVTLAIEPYQWSSSICVFCAHPLSSCLSCVQH	generic|IP_1029611_TX=10090_REVERSED|
"""index: 29650, intensity: 7300.0, mobility: 0.929"""	-0.507229	0.308974	0.95258	AAICVVGLFVTL	generic|tr_Q3UT40_Q3UT40_MOUSE_REVERSED	|generic|sp_Q8VEL0_MSPD1_MOUSE_REVERSED	|generic|sp_Q8VEL0-2_MSPD1_MOUSE_REVERSED|
"""index: 20858, intensity: 2594.0, mobility: 1.184"""	-0.507411	0.309242	0.952746	FFFVCMQPVSTPWESLL	generic|IP_1020859_TX=10090_REVERSED|
"""index: 19341, intensity: 7637.0, mobility: 0.946"""	-0.507418	0.309428	0.952752	KSKRRYSR	generic|IP_3484491_TX=10090_REVERSED|
"""index: 14788, intensity: 2742.0, mobility: 1.218"""	-0.507524	0.309632	0.952848	ELDQGPVEYVMFEFVEN	generic|sp_Q5DTI8_ESYT3_MOUSE_REVERSED	|generic|tr_A0A087WRC5_A0A087WRC5_MOUSE_REVERSED|
"""index: 3221, intensity: 4279.0, mobility: 0.858"""	-0.507546	0.309632	0.952868	EKLDLSRCH	generic|IP_1024719_TX=10090_REVERSED|
"""index: 9014, intensity: 1435347.0, mobility: 1.107"""	-0.508025	0.309735	0.953303	VPPPTQQPAGGKTMLEYAIDDAWFMGEPVIQHFILQLYQFVSAI	generic|tr_Q8BT93_Q8BT93_MOUSE_REVERSED|
"""index: 10727, intensity: 12894.0, mobility: 1.112"""	-0.508173	0.30992	0.953436	LDYELYCGLQAFELLEKKDFITRDLHSMVTKSIDAGAEQLI	generic|sp_Q60866_PTER_MOUSE__II_1014667_REVERSED	|generic|tr_A2AUR3_A2AUR3_MOUSE_REVERSED	|generic|tr_A2AUR5_A2AUR5_MOUSE_REVERSED	|generic|sp_Q60866-2_PTER_MOUSE_REVERSED|
"""index: 14817, intensity: 4380.0, mobility: 0.982"""	-0.508283	0.310188	0.953536	INIGMLIITFNSWSFLSMTIFLEGMLNISPPLA	generic|tr_W0TGY1_W0TGY1_MOUSE_REVERSED	|generic|tr_Q7JCY6_Q7JCY6_MOUSE_REVERSED	|generic|tr_Q9ME04_Q9ME04_MOUSE_REVERSED	|generic|tr_A0A141CM24_A0A141CM24_MOUSE_REVERSED	|generic|tr_Q3UQ59_Q3UQ59_MOUSE_REVERSED	|generic|tr_F1JVR2_F1JVR2_MOUSE_REVERSED	|generic|tr_A9UIX0_A9UIX0_MOUSE_REVERSED|
"""index: 17501, intensity: 3931.0, mobility: 0.877"""	-0.508439	0.310456	0.953676	MNATLFWNL	generic|IP_1074044_TX=10090_REVERSED|
"""index: 1903, intensity: 3571.0, mobility: 0.897"""	-0.508445	0.310724	0.953681	VQLGFNTELV	generic|tr_E9PVG8_E9PVG8_MOUSE_REVERSED|
"""index: 2415, intensity: 2585.0, mobility: 0.900"""	-0.508596	0.310992	0.953818	WSLGSIAPSRL	generic|IP_999782_TX=10090_REVERSED|
"""index: 6784, intensity: 5756.0, mobility: 1.108"""	-0.508606	0.31126	0.953827	SLWKEQALQSYRHRPAPIQATGLTRNWQSPPSKFKKYDCF	generic|IP_875178_TX=10090_REVERSED|
"""index: 13469, intensity: 9924.0, mobility: 1.147"""	-0.508607	0.311528	0.953828	MLGPFQIRCCYTGHDDLTVNKIILSVDGKNL	generic|sp_Q8VIM0_HAVR2_MOUSE_REVERSED	|generic|sp_Q8VIM0-2_HAVR2_MOUSE_REVERSED	|generic|tr_D3Z3I4_D3Z3I4_MOUSE_REVERSED	|generic|tr_Q3KP82_Q3KP82_MOUSE_REVERSED|
"""index: 12718, intensity: 17096.0, mobility: 1.038"""	-0.508683	0.311796	0.953896	ETSLTSPWRLPCYSTAGPVQHKRQSLWRLQCHASFLFASMTARG	generic|chr2_-1_93798303_93812005_ENSMUST00000184931__IP_1005278_TX=10090_REVERSED|
"""index: 24442, intensity: 6224.0, mobility: 0.900"""	-0.508705	0.311981	0.953915	WERFKPDK	generic|IP_1042283_TX=10090_REVERSED	|generic|tr_D3Z1V4_D3Z1V4_MOUSE_REVERSED	|generic|sp_P70296_PEBP1_MOUSE__chr5_-1_117285713_117285802_ENSMUST00000142428_REVERSED	|generic|tr_D6RHS6_D6RHS6_MOUSE__chr5_-1_117285713_117285802_ENSMUST00000142428_REVERSED|
"""index: 17689, intensity: 4008.0, mobility: 0.953"""	-0.509037	0.312249	0.954214	VTNGLKHLTLLSPNCGFLRSTGDSDRGQ	generic|IP_880328_TX=10090_REVERSED|
"""index: 11878, intensity: 3883.0, mobility: 0.810"""	-0.509044	0.312349	0.95422	EWMAKSAQYVGTEKLDLTV	generic|IP_842718_TX=10090_REVERSED|
"""index: 5021, intensity: 2999.0, mobility: 0.932"""	-0.509245	0.312617	0.9544	IPVTIMLATFF	generic|sp_Q78T54_VMA21_MOUSE__II_834784_REVERSED	|generic|tr_F2Z446_F2Z446_MOUSE__II_834784_REVERSED	|generic|tr_F2Z447_F2Z447_MOUSE__II_834784_REVERSED	|generic|IP_827746_TX=10090_REVERSED	|generic|sp_Q78T54-2_VMA21_MOUSE_REVERSED|
"""index: 5033, intensity: 3422.0, mobility: 0.867"""	-0.509308	0.3128	0.954457	PMITLIKWTKKEDDYYQVLNSP	generic|sp_Q69ZK5_KLH14_MOUSE_REVERSED|
"""index: 25807, intensity: 7590.0, mobility: 1.069"""	-0.509447	0.3128	0.954582	MGVPYYPTMQGEINKTPIENSKENEKAEREKEYLLNKALMNGL	generic|tr_Q9CWA6_Q9CWA6_MOUSE__chr11_-1_30948296_30948448_ENSMUST00000129593__II_1141753_REVERSED	|generic|sp_Q8VEH8_ERLEC_MOUSE__chr11_-1_30948296_30948448_ENSMUST00000129593__II_1141753_REVERSED|
"""index: 28350, intensity: 5741.0, mobility: 1.232"""	-0.510608	0.3128	0.955615	GSLHGSTAATRPLRRKRMMVSVTKGWPDMGHSKRMRVRTHAPTDLCHPRR	generic|IP_889459_TX=10090_REVERSED	|generic|IP_3498223_TX=10090_REVERSED|
"""index: 11579, intensity: 5008.0, mobility: 1.189"""	-0.510651	0.3128	0.955653	MFRDIISVTMYMTEQLLRFKMQVQILWDILIDRMNGTVER	generic|IP_948453_TX=10090_REVERSED|
"""index: 21363, intensity: 2946.0, mobility: 1.009"""	-0.510907	0.3128	0.95588	QMFDMQHGMAKRRLKRGEK	generic|chr4_1_102863705_102869769_ENSMUST00000066824__IP_959435_TX=10090_REVERSED|
"""index: 21662, intensity: 3262.0, mobility: 0.855"""	-0.511222	0.3128	0.956158	SSKKMVNF	generic|chr7_-1_109919396_109919467_ENSMUST00000106722_REVERSED|
"""index: 9635, intensity: 4259.0, mobility: 1.104"""	-0.511762	0.313067	0.956633	VMFFKEWRPKSCNPITVCLLFILPWMFVWKAKDGKAEPMSF	generic|tr_B2RQI4_B2RQI4_MOUSE__chr12_1_102266375_102266497_ENSMUST00000159329_REVERSED|
"""index: 12004, intensity: 2562.0, mobility: 0.887"""	-0.511781	0.31325	0.95665	MFAVRHESLCELADFYLWQRIPMFKGSCAK	generic|IP_824800_TX=10090_REVERSED|
"""index: 5541, intensity: 8727.0, mobility: 1.195"""	-0.511906	0.313365	0.95676	MYELPSLDLDLQEQLHQHYRG	generic|tr_Q3UVI9_Q3UVI9_MOUSE_REVERSED	|generic|sp_Q99LE6_ABCF2_MOUSE_REVERSED|
"""index: 11205, intensity: 44745.0, mobility: 1.192"""	-0.512022	0.313365	0.956861	RENKIDHVFPHLLMNGSTPRFLFNKIMCNEMFNQFKRSWGS	generic|sp_Q9R0G8_NRK_MOUSE_REVERSED	|generic|tr_B1B0C9_B1B0C9_MOUSE_REVERSED	|generic|tr_D6RFR0_D6RFR0_MOUSE_REVERSED|
"""index: 21497, intensity: 3321.0, mobility: 1.159"""	-0.512384	0.313632	0.957178	GRTVRPKPESDLAVR	generic|sp_E9PVX6_KI67_MOUSE_REVERSED	|generic|sp_E9PVX6-2_KI67_MOUSE_REVERSED|
"""index: 28388, intensity: 7063.0, mobility: 1.108"""	-0.51254	0.313898	0.957315	VIREWVSIVSTYKMKLLPQHLLRAVKKPPAKEM	generic|chr8_1_18632491_18632595_ENSMUST00000039412__IP_869484_TX=10090_REVERSED	|generic|chr8_1_18632491_18632595_ENSMUST00000039412__IP_869484_TX=10090_REVERSED|
"""index: 4196, intensity: 4793.0, mobility: 0.830"""	-0.512576	0.314164	0.957346	TSSTLLAWRSVGGQRI	generic|chr3_1_96188142_96188423_ENSMUST00000133665_REVERSED|
"""index: 9462, intensity: 7143.0, mobility: 0.890"""	-0.512581	0.31443	0.95735	RAPYPTTEWIAGPGRLLYCYRIVMETGLS	generic|IP_875210_TX=10090_REVERSED|
"""index: 20857, intensity: 4865.0, mobility: 0.816"""	-0.512622	0.314696	0.957386	SSSSSSSSSRR	generic|tr_A0A087WR98_A0A087WR98_MOUSE__II_1070188_REVERSED	|generic|tr_F6W6D3_F6W6D3_MOUSE__II_1056445	|generic|tr_F6RF12_F6RF12_MOUSE__II_1056446	|generic|IP_928679_TX=10090	|generic|IP_847246_TX=10090_REVERSED	|generic|IP_1021079_TX=10090_REVERSED	|generic|IP_1021079_TX=10090_REVERSED	|generic|sp_Q8BTI8_SRRM2_MOUSE__chr17_1_23808115_23808177_ENSMUST00000190293_REVERSED	|generic|sp_Q8BTI8_SRRM2_MOUSE__chr17_1_23808115_23808177_ENSMUST00000190293_REVERSED	|generic|sp_Q8BTI8-2_SRRM2_MOUSE__chr17_1_23808115_23808177_ENSMUST00000190293_REVERSED	|generic|sp_Q8BTI8-2_SRRM2_MOUSE__chr17_1_23808115_23808177_ENSMUST00000190293_REVERSED	|generic|sp_Q8BTI8-3_SRRM2_MOUSE__chr17_1_23808115_23808177_ENSMUST00000190293_REVERSED	|generic|tr_A0A494BAU9_A0A494BAU9_MOUSE	|generic|sp_Q3TZW0_ECSCR_MOUSE	|generic|sp_Q3TZW0-2_ECSCR_MOUSE	|generic|sp_Q3TZW0-3_ECSCR_MOUSE	|generic|tr_G3UVV5_G3UVV5_MOUSE|
"""index: 19589, intensity: 2559.0, mobility: 1.137"""	-0.512809	0.314879	0.957549	EEERHRHEDPGHILF	generic|tr_A2A723_A2A723_MOUSE_REVERSED	|generic|sp_P39098_MA1A2_MOUSE_REVERSED	|generic|sp_P39098-2_MA1A2_MOUSE_REVERSED|
"""index: 4674, intensity: 3378.0, mobility: 0.879"""	-0.512958	0.315145	0.957679	VHKMNKIHP	generic|IP_838202_TX=10090_REVERSED|
"""index: 3994, intensity: 3681.0, mobility: 0.964"""	-0.513072	0.315411	0.957778	SLVATCGRWRPQ	generic|IP_1011822_TX=10090_REVERSED|
"""index: 9128, intensity: 5911.0, mobility: 0.890"""	-0.51319	0.315426	0.95788	RRMRRGCDERPKRMMSLASCTPLVRA	generic|IP_1037622_TX=10090_REVERSED|
"""index: 10142, intensity: 8478.0, mobility: 0.879"""	-0.513593	0.315608	0.958229	TTANERIFT	generic|sp_Q8C3Y4_KNTC1_MOUSE__II_931188_REVERSED|
"""index: 16059, intensity: 30583.0, mobility: 1.027"""	-0.513834	0.315789	0.958437	QRPKPLNTVCTHPCMLINCPHLSGELFLQKTQSI	generic|tr_B2RQC7_B2RQC7_MOUSE__chr15_1_100199502_100199594_ENSMUST00000230619__II_3485769_REVERSED	|generic|sp_Q3UH60_DIP2B_MOUSE__chr15_1_100199502_100199594_ENSMUST00000230619__II_3485769_REVERSED	|generic|sp_Q3UH60-2_DIP2B_MOUSE__chr15_1_100199502_100199594_ENSMUST00000230619__II_3485769_REVERSED|
"""index: 9082, intensity: 7672.0, mobility: 0.957"""	-0.514133	0.315971	0.958695	LNMLDAIQLNTG	generic|sp_Q5SSE9_ABCAD_MOUSE_REVERSED	|generic|sp_Q5SSE9-2_ABCAD_MOUSE_REVERSED|
"""index: 5793, intensity: 3801.0, mobility: 0.876"""	-0.514156	0.316069	0.958715	HPDAADKEMK	generic|IP_990073_TX=10090_REVERSED|
"""index: 13416, intensity: 3669.0, mobility: 1.076"""	-0.51437	0.316335	0.9589	THTWGGTLQRWPKM	generic|chr19_1_57379148_57380658_ENSMUST00000036407_REVERSED|
"""index: 13199, intensity: 4434.0, mobility: 1.139"""	-0.514434	0.3166	0.958955	SADWVVVTHDFSGTIIRDGSTDFSLSIIEAL	generic|tr_D3Z7A5_D3Z7A5_MOUSE__II_1032689_REVERSED	|generic|tr_Q9D4T2_Q9D4T2_MOUSE__II_1032689_REVERSED|
"""index: 21001, intensity: 4402.0, mobility: 0.882"""	-0.514443	0.316866	0.958963	PERSPSLR	generic|IP_937394_TX=10090_REVERSED|
"""index: 12514, intensity: 13002.0, mobility: 1.106"""	-0.514595	0.317086	0.959093	VVRPSLDPPVNWPMPPLQLGDLSRP	generic|sp_Q9WVJ0_KCNH3_MOUSE__chr15_1_99242367_99242522_ENSMUST00000230552__II_3485689_REVERSED|
"""index: 10169, intensity: 7781.0, mobility: 0.800"""	-0.514651	0.317086	0.959141	QDSTIASTTPTEKMHCPISY	generic|sp_Q8BYI8_F234B_MOUSE__II_904593_REVERSED	|generic|sp_Q8BYI8-2_F234B_MOUSE__II_904593_REVERSED	|generic|tr_Q99L10_Q99L10_MOUSE__II_904593_REVERSED	|generic|tr_B2RPZ7_B2RPZ7_MOUSE__II_904593_REVERSED|
"""index: 6698, intensity: 8989.0, mobility: 1.049"""	-0.514856	0.317086	0.959317	QMRSLNRWLRDKRGIQFSGPFHNLKQHERISRFGPSKMH	generic|sp_Q80UG8_TTLL4_MOUSE__chr2_1_131937148_131937183_ENSMUST00000091288__II_1036713_REVERSED|
"""index: 19282, intensity: 4536.0, mobility: 1.031"""	-0.515892	0.317086	0.9602	EALSKLMGGMILFTGLWIMFM	generic|IP_966432_TX=10090_REVERSED|
"""index: 22219, intensity: 2808.0, mobility: 1.065"""	-0.51648	0.317351	0.960699	NSWFMQLRELLM	generic|tr_E9Q7N9_E9Q7N9_MOUSE__II_1111754_REVERSED	|generic|tr_Q9QZH1_Q9QZH1_MOUSE_REVERSED|
"""index: 16319, intensity: 4384.0, mobility: 0.996"""	-0.516492	0.317616	0.960708	EFSPPPVAEVIDSNTRSEHPENYETYKLLVKDMDTS	generic|tr_Q8C895_Q8C895_MOUSE__chr13_1_83633097_83633315_ENSMUST00000198360__II_1104490_REVERSED	|generic|tr_A0A0G2JDT0_A0A0G2JDT0_MOUSE__chr13_1_83662479_83662631_ENSMUST00000197722_REVERSED	|generic|tr_A0A0G2JE18_A0A0G2JE18_MOUSE__chr13_1_83662479_83662631_ENSMUST00000197722_REVERSED|
"""index: 4065, intensity: 3509.0, mobility: 0.820"""	-0.516678	0.317712	0.960866	CLCIMYFVHNRLLSS	generic|IP_847810_TX=10090_REVERSED|
"""index: 5120, intensity: 3101.0, mobility: 1.044"""	-0.516736	0.317977	0.960915	SIWATQAPSWARTA	generic|chr11_1_121252774_121252932_ENSMUST00000103015__IP_1125278_TX=10090_REVERSED	|generic|chr11_1_121252690_121252932_ENSMUST00000103015__IP_1125278_TX=10090_REVERSED|
"""index: 3079, intensity: 4042.0, mobility: 0.998"""	-0.516769	0.318242	0.960943	LRVAPELAEQLAL	generic|sp_Q8BTW3_EXOS6_MOUSE__chr8_1_111056962_111057192_ENSMUST00000034441_REVERSED|
"""index: 4163, intensity: 4438.0, mobility: 0.966"""	-0.516791	0.318338	0.960961	KSIDNEVPKTIEQELLQFQSLQ	generic|tr_A0A0R4J212_A0A0R4J212_MOUSE_REVERSED	|generic|sp_O35177_CASL_MOUSE_REVERSED|
"""index: 1672, intensity: 12313.0, mobility: 0.749"""	-0.517062	0.318519	0.961189	MFGMGGMIQICED	generic|tr_B1AR28_B1AR28_MOUSE__chr11_-1_70010296_70010403_ENSMUST00000134516__II_1133540_REVERSED	|generic|tr_Q3UJR6_Q3UJR6_MOUSE__chr11_-1_70010296_70010403_ENSMUST00000134516__II_1133540_REVERSED	|generic|sp_P50544_ACADV_MOUSE__chr11_-1_70010296_70010403_ENSMUST00000134516__II_1133540_REVERSED|
"""index: 6497, intensity: 3046.0, mobility: 0.869"""	-0.517125	0.318783	0.961242	KHPFNLFYNSQDIFFL	generic|tr_F6VTL9_F6VTL9_MOUSE__II_842169_REVERSED	|generic|tr_F6ZZB1_F6ZZB1_MOUSE__II_842171_REVERSED	|generic|tr_B7ZWL5_B7ZWL5_MOUSE_REVERSED	|generic|tr_A0A0G2JFQ4_A0A0G2JFQ4_MOUSE_REVERSED	|generic|sp_Q6ZQA0_NBEL2_MOUSE_REVERSED	|generic|sp_Q6ZQA0-2_NBEL2_MOUSE_REVERSED	|generic|tr_B2RXS1_B2RXS1_MOUSE_REVERSED	|generic|tr_E9Q9L6_E9Q9L6_MOUSE_REVERSED|
"""index: 15010, intensity: 2862.0, mobility: 0.800"""	-0.517205	0.318795	0.96131	IARPGGFGDQGSQM	generic|chr13_1_38037466_38037510_ENSMUST00000021866_REVERSED|
"""index: 1454, intensity: 2743.0, mobility: 0.824"""	-0.51748	0.318975	0.96154	AIFYAVLMKLQFLCFAYK	generic|IP_1104880_TX=10090_REVERSED|
"""index: 25697, intensity: 89102.0, mobility: 0.984"""	-0.517533	0.319166	0.961585	SAIFRPHGQVR	generic|IP_866657_TX=10090_REVERSED|
"""index: 14717, intensity: 4769.0, mobility: 0.922"""	-0.517631	0.319166	0.961667	LWWSSEAKKH	generic|IP_973252_TX=10090_REVERSED|
"""index: 8218, intensity: 4715.0, mobility: 0.880"""	-0.517913	0.31943	0.961903	IDKFMSMIAEALKSKKLRNCYVEQD	generic|IP_994865_TX=10090_REVERSED|
"""index: 14112, intensity: 5146.0, mobility: 0.897"""	-0.517989	0.319525	0.961966	KCLRHLFSI	generic|IP_980823_TX=10090_REVERSED|
"""index: 10030, intensity: 11025.0, mobility: 0.904"""	-0.518192	0.319789	0.962135	WVHAALKEMCGETGALELANRSP	generic|IP_3470648_TX=10090_REVERSED|
"""index: 11869, intensity: 10770.0, mobility: 1.081"""	-0.518194	0.320053	0.962138	QIAVTYVELLPLPDESTKWKEAYELLTQCLQRCYAAAAEVAPER	generic|sp_Q9Z2U2_ZN292_MOUSE_REVERSED	|generic|sp_Q9Z2U2-2_ZN292_MOUSE_REVERSED|
"""index: 15286, intensity: 4573.0, mobility: 0.951"""	-0.518316	0.320232	0.962239	EFWNSFKEYQ	generic|IP_908169_TX=10090_REVERSED|
"""index: 17191, intensity: 4517.0, mobility: 1.004"""	-0.51845	0.320496	0.962351	RARMMTITPNEK	generic|sp_Q3V0Q1_DYH12_MOUSE_REVERSED|
"""index: 24931, intensity: 2813.0, mobility: 1.307"""	-0.518457	0.320516	0.962356	QMKRCHAMVAELISLPN	generic|chr6_-1_18448218_18448454_ENSMUST00000148602_REVERSED	|generic|sp_B9EJA2_CTTB2_MOUSE_REVERSED	|generic|sp_B9EJA2-2_CTTB2_MOUSE_REVERSED	|generic|sp_B9EJA2-3_CTTB2_MOUSE_REVERSED	|generic|sp_B9EJA2-4_CTTB2_MOUSE_REVERSED	|generic|sp_B9EJA2-5_CTTB2_MOUSE_REVERSED	|generic|tr_R7RVD4_R7RVD4_MOUSE_REVERSED	|generic|tr_D3Z551_D3Z551_MOUSE_REVERSED	|generic|tr_D3Z1E3_D3Z1E3_MOUSE_REVERSED|
"""index: 3575, intensity: 15429.0, mobility: 0.810"""	-0.51861	0.320516	0.962483	EQTEEQIKDSGLPLEP	generic|tr_Q8CDS5_Q8CDS5_MOUSE__chr9_1_57036790_57036819_ENSMUST00000034832_REVERSED|
"""index: 6725, intensity: 6294.0, mobility: 1.026"""	-0.518873	0.32078	0.962702	PCKILIQMPWWDDDAMRDLFWECAAQSNNFQKTLLEIWQLMTPKEK	generic|tr_F6WJB7_F6WJB7_MOUSE__II_1138529_REVERSED	|generic|tr_Z4YLQ1_Z4YLQ1_MOUSE__II_1138529_REVERSED	|generic|sp_Q6ZQ93_UBP34_MOUSE__II_1138529_REVERSED	|generic|sp_Q6ZQ93-2_UBP34_MOUSE__II_1138529_REVERSED	|generic|sp_Q6ZQ93-3_UBP34_MOUSE__II_1138529_REVERSED	|generic|sp_Q6ZQ93-4_UBP34_MOUSE__II_1138529_REVERSED|
"""index: 17307, intensity: 3223.0, mobility: 0.934"""	-0.518999	0.320789	0.962806	SRMLCLCLWIKISLLSKKRPAKMKRAK	generic|IP_3450590_TX=10090_REVERSED|
"""index: 8596, intensity: 8708.0, mobility: 0.983"""	-0.519369	0.320884	0.963112	YEQQTRKAENVKKELELVQQKQEEDLSQTR	generic|tr_F6RSY8_F6RSY8_MOUSE__II_1154027_REVERSED	|generic|tr_F6TU77_F6TU77_MOUSE__II_1154023_REVERSED	|generic|tr_E9PW83_E9PW83_MOUSE_REVERSED|
"""index: 20266, intensity: 24041.0, mobility: 0.842"""	-0.51951	0.321147	0.963229	LMQKVLAGPLISTNNLN	generic|chr16_1_20097646_20106708_ENSMUST00000023509_REVERSED|
"""index: 4385, intensity: 7358.0, mobility: 0.935"""	-0.519522	0.321156	0.963238	PEKISCSSRESSCSGPHSASRKMM	generic|sp_Q9ERS4_PKHA3_MOUSE_REVERSED|
"""index: 20937, intensity: 16778.0, mobility: 0.916"""	-0.519769	0.321335	0.963441	DMPPPPPPPPAYMMGASGPPPPPP	generic|II_1050538_TX=10090_REVERSED	|generic|sp_Q64213-3_SF01_MOUSE__chr19_1_6372570_6372629_ENSMUST00000113485_REVERSED	|generic|tr_Q3UK67_Q3UK67_MOUSE__chr19_1_6372570_6372629_ENSMUST00000113485_REVERSED|
"""index: 28998, intensity: 4114.0, mobility: 1.230"""	-0.519899	0.321429	0.963548	MLLLWSYTPVLSMRQG	generic|IP_853251_TX=10090_REVERSED|
"""index: 20256, intensity: 4873.0, mobility: 1.103"""	-0.520258	0.321522	0.963843	DLISQMDNDTIARKGRQKATWWE	generic|tr_E0CYY0_E0CYY0_MOUSE_REVERSED	|generic|sp_Q8CGD2_CRLD1_MOUSE_REVERSED|
"""index: 6716, intensity: 12802.0, mobility: 0.935"""	-0.520428	0.321785	0.963982	QDVTTNATVGSSWPHIRLTRPDMLSM	generic|IP_1021368_TX=10090_REVERSED|
"""index: 16350, intensity: 4379.0, mobility: 0.778"""	-0.520516	0.321963	0.964054	SAGCPTSSRWSAGMWI	generic|IP_1143511_TX=10090_REVERSED|
"""index: 30872, intensity: 2620.0, mobility: 1.380"""	-0.520694	0.322225	0.9642	RKHKKYYIILYYSLLFTNG	generic|tr_Q8R2A2_Q8R2A2_MOUSE_REVERSED|
"""index: 4364, intensity: 4341.0, mobility: 0.934"""	-0.520772	0.322403	0.964263	YAAHDSPGQFAAPPYPPPYGAPMY	generic|sp_Q9JJ00_PLS1_MOUSE_REVERSED	|generic|tr_Q3UDV5_Q3UDV5_MOUSE_REVERSED	|generic|tr_Q99M50_Q99M50_MOUSE_REVERSED|
"""index: 18249, intensity: 4354.0, mobility: 0.940"""	-0.52099	0.322581	0.964441	ICWLWPLVSFNKESVER	generic|tr_Q78R00_Q78R00_MOUSE__IP_855923_REVERSED|
"""index: 10925, intensity: 5980.0, mobility: 1.211"""	-0.521087	0.322758	0.96452	HISQAWTNLLATVSHKDPLQLLRSTMCRHVSQLFPNADYQWQ	generic|tr_Q7TQE1_Q7TQE1_MOUSE__chr16_-1_17655674_17655781_ENSMUST00000231674__II_3486747_REVERSED	|generic|tr_Q3TLG6_Q3TLG6_MOUSE__chr16_-1_17655674_17655781_ENSMUST00000231674__II_3486747_REVERSED	|generic|sp_Q924H2_MED15_MOUSE__chr16_-1_17655674_17655781_ENSMUST00000231674__II_3486747_REVERSED	|generic|tr_A0A338P730_A0A338P730_MOUSE__chr16_-1_17655674_17655781_ENSMUST00000231674__II_3486747_REVERSED	|generic|tr_Q80UN2_Q80UN2_MOUSE__chr16_-1_17655674_17655781_ENSMUST00000231674__II_3486747_REVERSED	|generic|tr_A0JLM5_A0JLM5_MOUSE__II_3486747_REVERSED	|generic|tr_Q6KAM1_Q6KAM1_MOUSE__chr16_-1_17655674_17655781_ENSMUST00000231674__II_3486747_REVERSED	|generic|tr_E9Q7C1_E9Q7C1_MOUSE__chr16_-1_17655674_17655781_ENSMUST00000231674__II_3486747_REVERSED|
"""index: 10147, intensity: 7176.0, mobility: 0.948"""	-0.521318	0.322944	0.964708	ESNPKDPITMPEEMFAEYFDIENLKLTLKKAVK	generic|tr_Q6P3C3_Q6P3C3_MOUSE__II_1026081_REVERSED	|generic|sp_O09165_CASQ1_MOUSE__II_1026081_REVERSED|
"""index: 9258, intensity: 43015.0, mobility: 0.925"""	-0.521336	0.322944	0.964723	KAVGSEGGAKGAAPTEKGAAGAAAAAAAA	generic|tr_E9QM38_E9QM38_MOUSE_REVERSED	|generic|sp_P55012_S12A2_MOUSE_REVERSED|
"""index: 10855, intensity: 4400.0, mobility: 1.102"""	-0.521739	0.322952	0.965049	YTQETLCGRSITIYD	generic|chr12_-1_75515578_75515772_ENSMUST00000218012__II_3472303_TX=10090_REVERSED	|generic|tr_A0A1W2P838_A0A1W2P838_MOUSE_REVERSED	|generic|tr_Q3UZJ4_Q3UZJ4_MOUSE__chr1_-1_191358921_191359010_ENSMUST00000191925_REVERSED	|generic|sp_Q61151_2A5E_MOUSE__chr1_-1_191358921_191359010_ENSMUST00000191925_REVERSED|
"""index: 21176, intensity: 9919.0, mobility: 0.972"""	-0.521977	0.323214	0.965241	GLDVPYIQINVDLILDMKFSE	generic|tr_A0A338P6I2_A0A338P6I2_MOUSE__chr16_1_20721920_20722027_ENSMUST00000231656__II_625910_REVERSED	|generic|sp_Q923G2_RPAB3_MOUSE__chr16_1_20721920_20722027_ENSMUST00000231656__II_625910_REVERSED	|generic|tr_A0A338P6M3_A0A338P6M3_MOUSE__chr16_1_20720521_20721944_ENSMUST00000021405_REVERSED|
"""index: 12560, intensity: 4869.0, mobility: 0.853"""	-0.522041	0.323476	0.965293	RALSERLKESEKQKDKSGKELMM	generic|tr_Q2TBE5_Q2TBE5_MOUSE_REVERSED	|generic|tr_Q5SP75_Q5SP75_MOUSE_REVERSED	|generic|tr_Q0VGR5_Q0VGR5_MOUSE_REVERSED	|generic|sp_Q8K389_CK5P2_MOUSE_REVERSED|
"""index: 27480, intensity: 7518.0, mobility: 1.153"""	-0.522054	0.323568	0.965303	FMYTSKVGGLLLGMPTDEEGEYSRELYDHFEDYKVLRCCDLPI	generic|tr_A0A1L1SV73_A0A1L1SV73_MOUSE__chr7_1_112058977_112059072_ENSMUST00000211791_REVERSED	|generic|sp_Q8BY87_UBP47_MOUSE__chr7_1_112058977_112059072_ENSMUST00000211791_REVERSED	|generic|sp_Q8BY87-2_UBP47_MOUSE__chr7_1_112058977_112059072_ENSMUST00000211791_REVERSED|
"""index: 6255, intensity: 6635.0, mobility: 0.911"""	-0.52224	0.32376	0.965454	MFDITMWED	generic|sp_Q8BG79_C19L2_MOUSE_REVERSED	|generic|sp_Q8BG79-2_C19L2_MOUSE_REVERSED|
"""index: 11262, intensity: 5817.0, mobility: 1.142"""	-0.522286	0.32376	0.965491	IRAYRIGERRMQNLKAEDVWQVCQSVPPEHLDLQLRQVVDT	generic|sp_Q80T69_RSBN1_MOUSE__chr3_1_103954111_103954251_ENSMUST00000151927__II_980821_REVERSED	|generic|II_980825_TX=10090_REVERSED|
"""index: 2747, intensity: 3071.0, mobility: 0.930"""	-0.522494	0.32376	0.965658	RGAPSVSSFYTV	generic|II_3505593_TX=10090_REVERSED|
"""index: 8049, intensity: 5216.0, mobility: 0.835"""	-0.522754	0.323852	0.965867	FVAIEVIHE	generic|IP_1132360_TX=10090_REVERSED|
"""index: 4728, intensity: 3237.0, mobility: 0.921"""	-0.523107	0.324113	0.96615	MLRLERKRTAEEALQQPSHLSGPSAAMVVGQ	generic|tr_D3Z326_D3Z326_MOUSE__chr18_-1_3273418_3273528_ENSMUST00000134027__II_1053296_REVERSED	|generic|tr_D3Z7P7_D3Z7P7_MOUSE__chr18_-1_3273418_3273528_ENSMUST00000134027__II_1053288_REVERSED	|generic|tr_D3Z4K8_D3Z4K8_MOUSE__chr18_-1_3267588_3267692_ENSMUST00000154135__II_1053292_REVERSED	|generic|tr_F6U9F5_F6U9F5_MOUSE__chr18_-1_3273418_3273528_ENSMUST00000134027__II_1053287_REVERSED	|generic|tr_F6RB97_F6RB97_MOUSE__chr18_-1_3267588_3267692_ENSMUST00000154135__II_1053286_REVERSED	|generic|tr_F6QKL8_F6QKL8_MOUSE__chr18_-1_3273418_3273528_ENSMUST00000134027__II_1053288_REVERSED	|generic|tr_F6XRJ7_F6XRJ7_MOUSE__chr18_-1_3267588_3267692_ENSMUST00000154135__II_1053292_REVERSED	|generic|tr_F6Q346_F6Q346_MOUSE__chr18_-1_3273418_3273528_ENSMUST00000134027__II_1053296_REVERSED	|generic|sp_P27699-5_CREM_MOUSE__chr18_-1_3273418_3273528_ENSMUST00000134027__II_1053288_REVERSED	|generic|sp_P27699-7_CREM_MOUSE__chr18_-1_3273418_3273528_ENSMUST00000134027__II_1053296_REVERSED	|generic|sp_P27699-9_CREM_MOUSE__chr18_-1_3267588_3267692_ENSMUST00000154135__II_1053286_REVERSED	|generic|sp_P27699-10_CREM_MOUSE__chr18_-1_3273418_3273528_ENSMUST00000134027__II_1053287_REVERSED	|generic|tr_F6W4F5_F6W4F5_MOUSE__chr18_-1_3273418_3273528_ENSMUST00000134027_REVERSED	|generic|tr_E9PWV9_E9PWV9_MOUSE__chr18_-1_3273418_3273528_ENSMUST00000134027_REVERSED	|generic|tr_A0A0R4J1S0_A0A0R4J1S0_MOUSE__chr18_-1_3267588_3267692_ENSMUST00000154135_REVERSED	|generic|tr_D3Z0B6_D3Z0B6_MOUSE__chr18_-1_3267588_3267692_ENSMUST00000154135_REVERSED	|generic|tr_E9PV35_E9PV35_MOUSE__chr18_-1_3267588_3267692_ENSMUST00000154135_REVERSED	|generic|tr_D3Z773_D3Z773_MOUSE__chr18_-1_3267588_3267692_ENSMUST00000154135_REVERSED	|generic|tr_F6VJ22_F6VJ22_MOUSE__chr18_-1_3273418_3273528_ENSMUST00000134027_REVERSED	|generic|tr_D3Z2U7_D3Z2U7_MOUSE__chr18_-1_3273418_3273528_ENSMUST00000134027_REVERSED	|generic|tr_D3YXV5_D3YXV5_MOUSE__chr18_-1_3267588_3267692_ENSMUST00000154135_REVERSED	|generic|tr_D3Z6A5_D3Z6A5_MOUSE__chr18_-1_3273418_3273528_ENSMUST00000134027_REVERSED	|generic|tr_A0A0R4J1V7_A0A0R4J1V7_MOUSE__chr18_-1_3267588_3267692_ENSMUST00000154135_REVERSED	|generic|tr_D3YVP3_D3YVP3_MOUSE__chr18_-1_3267588_3267692_ENSMUST00000154135_REVERSED	|generic|tr_D3Z011_D3Z011_MOUSE__chr18_-1_3267588_3267692_ENSMUST00000154135_REVERSED	|generic|tr_Q78Z98_Q78Z98_MOUSE__chr18_-1_3273418_3273528_ENSMUST00000134027_REVERSED	|generic|tr_D3Z7M6_D3Z7M6_MOUSE__chr18_-1_3273418_3273528_ENSMUST00000134027_REVERSED	|generic|tr_F6QWT6_F6QWT6_MOUSE__chr18_-1_3273418_3273528_ENSMUST00000134027_REVERSED	|generic|sp_P27699_CREM_MOUSE__chr18_-1_3267588_3267692_ENSMUST00000154135_REVERSED	|generic|sp_P27699-2_CREM_MOUSE__chr18_-1_3273418_3273528_ENSMUST00000134027_REVERSED	|generic|sp_P27699-3_CREM_MOUSE__chr18_-1_3267588_3267692_ENSMUST00000154135_REVERSED	|generic|sp_P27699-4_CREM_MOUSE__chr18_-1_3267588_3267692_ENSMUST00000154135_REVERSED	|generic|sp_P27699-6_CREM_MOUSE__chr18_-1_3273418_3273528_ENSMUST00000134027_REVERSED	|generic|sp_P27699-8_CREM_MOUSE__chr18_-1_3273418_3273528_ENSMUST00000134027_REVERSED	|generic|sp_P27699-11_CREM_MOUSE__chr18_-1_3273418_3273528_ENSMUST00000134027_REVERSED	|generic|tr_D3Z0R0_D3Z0R0_MOUSE__chr18_-1_3267588_3267692_ENSMUST00000154135_REVERSED|
"""index: 5410, intensity: 5985.0, mobility: 1.074"""	-0.523199	0.324374	0.966223	SQPTVVSFM	generic|tr_Q8K1C4_Q8K1C4_MOUSE__IP_1002309_REVERSED|
"""index: 2131, intensity: 5589.0, mobility: 0.829"""	-0.523442	0.32455	0.966418	RGKGVCPFALVKPVD	generic|IP_1109357_TX=10090_REVERSED|
"""index: 7812, intensity: 6088.0, mobility: 0.915"""	-0.523603	0.324811	0.966545	RTVMNLNQVNRPKSWAMSQTE	generic|tr_Q8JZQ1_Q8JZQ1_MOUSE__IP_855604_REVERSED|
"""index: 8396, intensity: 4262.0, mobility: 0.792"""	-0.523642	0.325072	0.966577	FCGAAGRGH	generic|chr5_-1_124478007_124478273_ENSMUST00000031347_REVERSED|
"""index: 10733, intensity: 30022.0, mobility: 1.066"""	-0.52377	0.325078	0.966679	QTGLLIVLISPHAMCVKAQAEEM	generic|IP_1111074_TX=10090_REVERSED|
"""index: 12936, intensity: 3975.0, mobility: 1.036"""	-0.524219	0.325169	0.967035	EQAYLHVAATPLER	generic|tr_Q3US87_Q3US87_MOUSE__chr6_-1_120492088_120492378_ENSMUST00000178687_REVERSED|
"""index: 15217, intensity: 4652.0, mobility: 1.190"""	-0.524286	0.32543	0.967089	WPFFNRARFDAMYTKS	generic|IP_896594_TX=10090_REVERSED|
"""index: 7083, intensity: 4894.0, mobility: 0.982"""	-0.524352	0.32569	0.967141	GTWTQTTEKGQS	generic|IP_2469213_TX=10090_REVERSED|
"""index: 11764, intensity: 5193.0, mobility: 0.906"""	-0.524386	0.325866	0.967168	VYIYISIIYTHPPIHMYTCTSLSGG	generic|IP_1036340_TX=10090_REVERSED|
"""index: 11738, intensity: 12049.0, mobility: 1.087"""	-0.52458	0.326127	0.967321	EACLKVPHLTSQCAETPPTTLLY	generic|IP_839236_TX=10090_REVERSED|
"""index: 3012, intensity: 3625.0, mobility: 0.915"""	-0.524586	0.326302	0.967326	YPVSGLPQRLS	generic|IP_3482511_TX=10090_REVERSED|
"""index: 4008, intensity: 3095.0, mobility: 0.934"""	-0.524785	0.326562	0.967483	PLAPAECRGTPPA	generic|IP_863477_TX=10090_REVERSED	|generic|IP_863480_TX=10090_REVERSED|
"""index: 26737, intensity: 3652.0, mobility: 0.924"""	-0.524971	0.326823	0.967629	WMVLTDTKPSVIEYPK	generic|sp_Q99PP2_ZN318_MOUSE_REVERSED|
"""index: 31581, intensity: 8275.0, mobility: 1.108"""	-0.525076	0.326998	0.967712	VKDGQIAIDAEMLKHKQLLDEVELLHKGFEASLIHAKI	generic|tr_Q3UGX2_Q3UGX2_MOUSE__chr12_-1_76583756_76583920_ENSMUST00000170532_REVERSED	|generic|tr_Q3UGY4_Q3UGY4_MOUSE__chr12_-1_76583756_76583920_ENSMUST00000170532_REVERSED	|generic|sp_P15508_SPTB1_MOUSE_REVERSED	|generic|tr_B2RX08_B2RX08_MOUSE__chr12_-1_76583756_76583920_ENSMUST00000170532_REVERSED	|generic|tr_E9Q397_E9Q397_MOUSE_REVERSED|
"""index: 6612, intensity: 7866.0, mobility: 1.039"""	-0.525115	0.327259	0.967743	MWATVIVLGSLERGEEENLLN	generic|sp_Q8BP07_TM220_MOUSE_REVERSED	|generic|sp_Q8BP07-2_TM220_MOUSE_REVERSED|
"""index: 24420, intensity: 2514.0, mobility: 1.163"""	-0.525191	0.327348	0.967803	FTSYHKGYYCIMGVLYLESQKARDDTVRFFLDGLKLCTGLSHIVDE	generic|sp_Q8BL06_UBP54_MOUSE__chr14_-1_20585994_20586137_ENSMUST00000143267_REVERSED	|generic|sp_Q8BL06-2_UBP54_MOUSE__chr14_-1_20585994_20586137_ENSMUST00000143267_REVERSED	|generic|sp_Q8BL06-3_UBP54_MOUSE__chr14_-1_20585994_20586137_ENSMUST00000143267_REVERSED|
"""index: 31615, intensity: 2861.0, mobility: 1.007"""	-0.525363	0.327523	0.967938	YFFDITIDEVQQENIMRFHMRYNVDDKSLTRSGVCSAMTRR	generic|tr_Q6A0E5_Q6A0E5_MOUSE__chr13_1_66966408_66966545_ENSMUST00000224244__II_3492723_REVERSED|
"""index: 6598, intensity: 3610.0, mobility: 0.883"""	-0.525663	0.327613	0.968173	AQAWVMFANMPRKVHPKAKLTGGGGGRVP	generic|tr_G3UWS3_G3UWS3_MOUSE__II_1069197_REVERSED	|generic|tr_Q8CBZ8_Q8CBZ8_MOUSE_REVERSED	|generic|tr_Q8CCB9_Q8CCB9_MOUSE_REVERSED	|generic|tr_Q80V52_Q80V52_MOUSE_REVERSED	|generic|sp_Q04886_SOX8_MOUSE_REVERSED|
"""index: 22830, intensity: 3969.0, mobility: 1.156"""	-0.525909	0.327788	0.968365	LCFLCLLFWCFIYII	generic|IP_960122_TX=10090_REVERSED|
"""index: 11110, intensity: 13606.0, mobility: 1.132"""	-0.526049	0.328048	0.968474	PNRLCHNNIFWAYLCFAEESHQRKEEGPPLHLDTPPVLYPIF	generic|IP_1052762_TX=10090_REVERSED|
"""index: 13771, intensity: 2559.0, mobility: 1.234"""	-0.526167	0.328052	0.968567	TQGARWCGQLQVTEWEGAPL	generic|sp_Q9ESK3_CAN10_MOUSE_REVERSED|
"""index: 5263, intensity: 4714.0, mobility: 1.031"""	-0.526615	0.328312	0.968915	VEEIKQVIEENPL	generic|sp_Q9QX47_SON_MOUSE__chr16_1_91647944_91647988_ENSMUST00000140312__II_1073635_REVERSED	|generic|sp_Q9QX47-3_SON_MOUSE__chr16_1_91647944_91647988_ENSMUST00000140312__II_1073635_REVERSED	|generic|tr_H9KV00_H9KV00_MOUSE__chr16_1_91647944_91647988_ENSMUST00000140312__II_662216_REVERSED	|generic|tr_H9KV02_H9KV02_MOUSE__chr16_1_91647944_91647988_ENSMUST00000140312__II_1073635_REVERSED	|generic|sp_Q9QX47-2_SON_MOUSE__chr16_1_91647944_91647988_ENSMUST00000140312_REVERSED	|generic|sp_Q9QX47-4_SON_MOUSE__chr16_1_91647944_91647988_ENSMUST00000140312_REVERSED	|generic|tr_H9KV15_H9KV15_MOUSE__chr16_1_91647944_91647988_ENSMUST00000140312_REVERSED	|generic|chr16_1_91651649_91651882_ENSMUST00000140312_REVERSED	|generic|tr_H9KV01_H9KV01_MOUSE__chr16_1_91647944_91647988_ENSMUST00000140312_REVERSED|
"""index: 21732, intensity: 3581.0, mobility: 0.991"""	-0.526663	0.328571	0.968953	PYLTALTGSAEL	generic|tr_F7C9N6_F7C9N6_MOUSE__chr19_-1_41950748_41950834_ENSMUST00000167927__II_1045196_REVERSED	|generic|sp_Q9D071_MMS19_MOUSE__chr19_-1_41969699_41969749_ENSMUST00000167927__II_1045196_REVERSED	|generic|sp_Q9D071-2_MMS19_MOUSE__chr19_-1_41969699_41969749_ENSMUST00000167927__II_1045237_REVERSED	|generic|sp_Q9D071-3_MMS19_MOUSE__chr19_-1_41969699_41969749_ENSMUST00000167927__II_1045196_REVERSED	|generic|tr_F7A0X7_F7A0X7_MOUSE__chr19_-1_41950748_41950834_ENSMUST00000167927__II_1045215_REVERSED	|generic|II_1045204_TX=10090_REVERSED	|generic|II_1045211_TX=10090_REVERSED	|generic|II_1045197_TX=10090_REVERSED	|generic|II_1045220_TX=10090_REVERSED	|generic|II_1045233_TX=10090_REVERSED|
"""index: 6946, intensity: 2588.0, mobility: 0.846"""	-0.526665	0.328746	0.968954	TIQYRLLQIFAGQSGGHKFQ	generic|IP_919430_TX=10090_REVERSED|
"""index: 18345, intensity: 3369.0, mobility: 0.842"""	-0.526709	0.329005	0.968988	RLDKCYLKTFWQNYALAAVML	generic|sp_Q3UFQ8_CARL3_MOUSE__chr14_1_55494396_55494425_ENSMUST00000228877__II_3444218_REVERSED	|generic|tr_A0A2I3BQ66_A0A2I3BQ66_MOUSE__chr14_1_55494396_55494425_ENSMUST00000228877__II_2542302_REVERSED	|generic|II_3444214_TX=10090_REVERSED	|generic|II_3444217_TX=10090_REVERSED|
"""index: 24322, intensity: 4355.0, mobility: 0.819"""	-0.52673	0.32918	0.969004	GDESMLPILFRILF	generic|IP_850975_TX=10090_REVERSED|
"""index: 20066, intensity: 3671.0, mobility: 0.825"""	-0.526763	0.329439	0.96903	GDVPCMDTNCRQIQT	generic|sp_D3YXG0_HMCN1_MOUSE_REVERSED	|generic|sp_D3YXG0-2_HMCN1_MOUSE_REVERSED|
"""index: 21533, intensity: 3624.0, mobility: 1.238"""	-0.526792	0.329622	0.969053	EALTKFHGSVASGVTLGLSPLHIFVGSYVCGQFFM	generic|IP_1089225_TX=10090_REVERSED|
"""index: 10295, intensity: 189730.0, mobility: 1.150"""	-0.526804	0.329622	0.969061	KIIMWFSTCTYYLIERILLIFTAIWSLCKDWSWGGGSTRL	generic|IP_828512_TX=10090_REVERSED|
"""index: 20446, intensity: 4795.0, mobility: 1.043"""	-0.527104	0.329622	0.969294	TMMMLKTMMMTKRRLGMRRMSSLWQGRAIFGRGYIRSVIR	generic|chr13_-1_98863708_98863875_ENSMUST00000109399__IP_1106026_TX=10090_REVERSED|
"""index: 29538, intensity: 8020.0, mobility: 1.195"""	-0.527346	0.329622	0.969481	GPPLMGSPAASPGLPKMVGPPSSAHSPDGYHGYHPPSIGMGPQSQSYP	generic|tr_Q6NXL1_Q6NXL1_MOUSE__chr3_1_123364911_123364961_ENSMUST00000197291__II_976413_REVERSED|
"""index: 30159, intensity: 6733.0, mobility: 0.961"""	-0.527862	0.329881	0.969878	DGLSPPSPGVASP	generic|chr6_1_48844006_48844299_ENSMUST00000204482_REVERSED|
"""index: 2221, intensity: 2566.0, mobility: 0.742"""	-0.528181	0.330057	0.970123	ELVGAGPP	generic|chr5_-1_118228893_118234240_ENSMUST00000117177_REVERSED|
"""index: 30391, intensity: 3101.0, mobility: 0.954"""	-0.52821	0.330057	0.970145	WAGFARVAMKV	generic|IP_937653_TX=10090_REVERSED|
"""index: 3828, intensity: 5061.0, mobility: 1.074"""	-0.528602	0.330145	0.970445	KMLAELQTRREECDEMQLELNEE	generic|sp_A2AJB1_CC183_MOUSE_REVERSED	|generic|sp_A2AJB1-2_CC183_MOUSE_REVERSED|
"""index: 4575, intensity: 3686.0, mobility: 1.044"""	-0.528735	0.330318	0.970546	MPVSTTPSTACHMIPTMHWWAMSV	generic|chr13_-1_48949168_48949266_ENSMUST00000060805_REVERSED|
"""index: 21897, intensity: 2620.0, mobility: 1.257"""	-0.528781	0.330406	0.970581	PSTGLLEKTRLHAEWRCRSFCLERLPWPMSAAGMPTVTIPWT	generic|chr8_-1_106259641_106264685_ENSMUST00000067512__IP_859004_TX=10090_REVERSED|
"""index: 23009, intensity: 5273.0, mobility: 0.888"""	-0.528919	0.330664	0.970687	MRTVLCLMR	generic|chr10_-1_80712872_80714028_ENSMUST00000020420__IP_1147202_TX=10090_REVERSED|
"""index: 6012, intensity: 6684.0, mobility: 0.827"""	-0.529189	0.330837	0.970892	TSTTLPTTVT	generic|tr_Q8BNH2_Q8BNH2_MOUSE_REVERSED	|generic|sp_Q80VL3_PRIC3_MOUSE_REVERSED|
"""index: 1432, intensity: 3167.0, mobility: 0.829"""	-0.52947	0.331095	0.971105	ERQVASTLRALIEDSS	generic|tr_A0A1Y7VJI0_A0A1Y7VJI0_MOUSE_REVERSED	|generic|tr_Q3TS77_Q3TS77_MOUSE_REVERSED	|generic|sp_Q8C0Q9_RPGF5_MOUSE__chr12_1_117715322_117715408_ENSMUST00000223040_REVERSED|
"""index: 12922, intensity: 4363.0, mobility: 0.901"""	-0.529528	0.331268	0.971149	LSSNEVLQGRVEMWLLV	generic|IP_2414676_TX=10090_REVERSED|
"""index: 1912, intensity: 4370.0, mobility: 0.975"""	-0.529916	0.33144	0.971442	DRDRDRVRDDRREDVRDIRREERREDR	generic|tr_A0A2I3BPQ5_A0A2I3BPQ5_MOUSE__II_3481736_REVERSED	|generic|sp_E9Q784_ZC3HD_MOUSE__II_3481736_REVERSED	|generic|tr_Q8BHW0_Q8BHW0_MOUSE_REVERSED|
"""index: 9019, intensity: 5120.0, mobility: 1.139"""	-0.530025	0.331699	0.971524	INWRAPCSGEMKGFLK	generic|tr_Q8C872_Q8C872_MOUSE__chr16_1_32615249_32615398_ENSMUST00000137901__II_3487094_REVERSED	|generic|sp_Q62351_TFR1_MOUSE__chr16_1_32615249_32615398_ENSMUST00000137901__II_1076709_REVERSED|
"""index: 31550, intensity: 3024.0, mobility: 1.107"""	-0.530051	0.331957	0.971544	YLFMWIKLTTYVDIEKQMVLLDSSLALLYMLKLDV	generic|tr_A2CGC2_A2CGC2_MOUSE__IP_828501_REVERSED	|generic|tr_A0A0R4J2B9_A0A0R4J2B9_MOUSE__IP_828501_REVERSED	|generic|tr_J3QNQ5_J3QNQ5_MOUSE__IP_828501_REVERSED	|generic|tr_A0A571BG86_A0A571BG86_MOUSE__IP_828501_REVERSED	|generic|sp_Q99N64_GMCL2_MOUSE__IP_828501_REVERSED	|generic|tr_J3QMW9_J3QMW9_MOUSE__IP_828501_REVERSED	|generic|tr_A0A571BEF3_A0A571BEF3_MOUSE__IP_828501_REVERSED	|generic|tr_A0A571BG45_A0A571BG45_MOUSE__IP_828501_REVERSED	|generic|tr_L7MU83_L7MU83_MOUSE__IP_828501_REVERSED	|generic|tr_L7MU81_L7MU81_MOUSE__IP_828501_REVERSED	|generic|tr_J3QMS5_J3QMS5_MOUSE__IP_828501_REVERSED	|generic|tr_Q5FWA1_Q5FWA1_MOUSE__IP_828501_REVERSED	|generic|tr_A2BFZ7_A2BFZ7_MOUSE__IP_828501_REVERSED	|generic|tr_A2CG92_A2CG92_MOUSE__IP_828501_REVERSED	|generic|tr_A0A571BD55_A0A571BD55_MOUSE__IP_828501_REVERSED	|generic|tr_A2BHG6_A2BHG6_MOUSE__IP_828501_REVERSED	|generic|tr_A2CG71_A2CG71_MOUSE__IP_828501_REVERSED	|generic|IP_828500_TX=10090_REVERSED	|generic|tr_J3QML3_J3QML3_MOUSE_REVERSED	|generic|tr_A0A087WSN2_A0A087WSN2_MOUSE_REVERSED	|generic|tr_A2CFD5_A2CFD5_MOUSE_REVERSED|
"""index: 13558, intensity: 2637.0, mobility: 0.892"""	-0.530254	0.332129	0.971696	MTRWLNNNDLYTIPN	generic|tr_E9Q3X6_E9Q3X6_MOUSE__chrX_-1_16739090_16739119_ENSMUST00000168613_REVERSED	|generic|sp_Q8BW75_AOFB_MOUSE__chrX_-1_16724656_16724703_ENSMUST00000168613_REVERSED|
"""index: 8129, intensity: 11023.0, mobility: 1.072"""	-0.530461	0.332303	0.971852	MQRCTVLAEEPGKLVQELKVKTFMLNFNEPHETIAMNIVDL	generic|tr_Q8C9T8_Q8C9T8_MOUSE__chr17_1_87346655_87346705_ENSMUST00000144204__II_1060139_REVERSED	|generic|sp_Q8BGB2_TTC7A_MOUSE__chr17_1_87346655_87346705_ENSMUST00000144204__II_1060139_REVERSED	|generic|tr_Q3TNI8_Q3TNI8_MOUSE__chr17_1_87346655_87346705_ENSMUST00000144204__II_1060139_REVERSED	|generic|II_1060144_TX=10090_REVERSED	|generic|tr_D3Z0R8_D3Z0R8_MOUSE__chr17_1_87346655_87346705_ENSMUST00000144204_REVERSED|
"""index: 17715, intensity: 3170.0, mobility: 1.172"""	-0.53048	0.332303	0.971866	QSTCAVAMISPPVPWSTQ	generic|IP_942079_TX=10090_REVERSED|
"""index: 31719, intensity: 3281.0, mobility: 1.010"""	-0.530697	0.332303	0.972029	RLQKPVLGPISGCLLPQSA	generic|sp_P17553_WNT3_MOUSE_REVERSED	|generic|tr_Q8BLT2_Q8BLT2_MOUSE_REVERSED|
"""index: 18185, intensity: 3264.0, mobility: 1.108"""	-0.531134	0.332304	0.972357	VCVCVCLVMGGRRGGEPQKRCMLSLRCM	generic|IP_1015884_TX=10090_REVERSED|
"""index: 20121, intensity: 4600.0, mobility: 1.087"""	-0.531382	0.332476	0.972542	DVLNKFAGIVKRDYWGGHDMWQR	generic|sp_E9Q8T7_DYH1_MOUSE__II_3480056_REVERSED|
"""index: 15188, intensity: 4637.0, mobility: 1.056"""	-0.531457	0.332733	0.972597	THFISNIRYRRHRDTWLSQQRRANRMCTGRNGLSSESQRGMLTI	generic|IP_1061615_TX=10090_REVERSED|
"""index: 1276, intensity: 3053.0, mobility: 0.980"""	-0.531639	0.33299	0.972733	LLQFSLIDSIERKAAGMLFEVMRECVYDKE	generic|tr_Q6A049_Q6A049_MOUSE__chr10_1_115427462_115427506_ENSMUST00000127283__II_1144499_REVERSED	|generic|tr_B2RT41_B2RT41_MOUSE__chr10_1_115427462_115427506_ENSMUST00000127283__II_1144499_REVERSED	|generic|tr_Q6P7T8_Q6P7T8_MOUSE__chr10_1_115427462_115427506_ENSMUST00000127283_REVERSED|
"""index: 30429, intensity: 2642.0, mobility: 1.288"""	-0.531667	0.333076	0.972753	LVLKNIHTDSCALSLLPSIDCFFHNIIYP	generic|tr_Q7TRA0_Q7TRA0_MOUSE_REVERSED	|generic|tr_Q8VF77_Q8VF77_MOUSE_REVERSED|
"""index: 18214, intensity: 3564.0, mobility: 1.045"""	-0.532024	0.333333	0.973018	TVISMSRFVRLVYMFFQYSWDDFFLKLGLAGMTISMGKSLMI	generic|tr_Q8R2A2_Q8R2A2_MOUSE_REVERSED|
"""index: 13898, intensity: 4587.0, mobility: 0.878"""	-0.532039	0.33359	0.973029	RTWVLWTPLVLPRSR	generic|IP_950415_TX=10090_REVERSED|
"""index: 14412, intensity: 26909.0, mobility: 1.042"""	-0.532068	0.33359	0.973051	VVRIKTSTSALSH	generic|sp_Q9JJH7_TRPM5_MOUSE__chr1_1_93505581_93505610_ENSMUST00000152476__II_880064_REVERSED	|generic|sp_Q9JJH7-2_TRPM5_MOUSE__chr1_1_93505581_93505610_ENSMUST00000152476_REVERSED	|generic|sp_Q9JJH7-3_TRPM5_MOUSE__chr1_1_93505581_93505610_ENSMUST00000152476_REVERSED|
"""index: 3691, intensity: 7181.0, mobility: 0.999"""	-0.533025	0.333676	0.973756	SCAQARSCPLSEMFRLMGVPSQASSPP	generic|IP_1010385_TX=10090_REVERSED|
"""index: 10883, intensity: 10512.0, mobility: 0.988"""	-0.53318	0.333932	0.97387	GAGTGGGGGGSGGGGGGGASGEGTPQAEGGTSREGPLAPFGD	generic|tr_Q8R3D4_Q8R3D4_MOUSE_REVERSED	|generic|tr_Q8BTW4_Q8BTW4_MOUSE_REVERSED|
"""index: 30137, intensity: 5794.0, mobility: 1.041"""	-0.533217	0.333932	0.973898	YLWINASGILWG	generic|chr6_-1_84989229_84989516_ENSMUST00000162821__II_912840_TX=10090_REVERSED|
"""index: 16439, intensity: 2602.0, mobility: 1.145"""	-0.533473	0.333932	0.974085	NVSFRGPGTLSSKKTMH	generic|chr5_1_35019469_35022604_ENSMUST00000030984__IP_941555_TX=10090_REVERSED|
"""index: 1776, intensity: 2707.0, mobility: 0.993"""	-0.533718	0.334188	0.974264	FEEMSGTTRLEE	generic|IP_3503860_TX=10090_REVERSED|
"""index: 5905, intensity: 54240.0, mobility: 0.920"""	-0.53377	0.334273	0.974302	SQLLGSVYSGALLLVCIMTTMTTS	generic|tr_Q7TQQ6_Q7TQQ6_MOUSE__II_3464471_REVERSED	|generic|tr_A0A140LIR8_A0A140LIR8_MOUSE__II_3494628_REVERSED|
"""index: 25154, intensity: 11848.0, mobility: 1.009"""	-0.533971	0.334444	0.974448	RRLFQEMALL	generic|tr_A0A3B2W7X3_A0A3B2W7X3_MOUSE__II_3460178_REVERSED	|generic|sp_Q62172_RBP1_MOUSE_REVERSED	|generic|tr_A6H6B3_A6H6B3_MOUSE_REVERSED	|generic|tr_B7ZNM1_B7ZNM1_MOUSE_REVERSED	|generic|tr_A0A3B2WCS4_A0A3B2WCS4_MOUSE_REVERSED	|generic|tr_Q3ULP3_Q3ULP3_MOUSE_REVERSED	|generic|tr_Q3TX60_Q3TX60_MOUSE_REVERSED|
"""index: 10757, intensity: 23855.0, mobility: 1.090"""	-0.534229	0.3347	0.974636	IRRFISDLDRKMDVLTRTHHMFRESMQQLRVSSLNNFNLL	generic|tr_G3X9Z9_G3X9Z9_MOUSE__II_866571_REVERSED	|generic|tr_D3Z2M8_D3Z2M8_MOUSE__II_866571_REVERSED	|generic|sp_Q80XH1_KXDL1_MOUSE__II_866571_REVERSED	|generic|tr_E9QNP0_E9QNP0_MOUSE__II_866571_REVERSED	|generic|tr_E9Q4P0_E9Q4P0_MOUSE__II_866571_REVERSED	|generic|tr_D3YWA5_D3YWA5_MOUSE__II_866571_REVERSED	|generic|chr8_-1_70518241_70518516_ENSMUST00000155677_REVERSED|
"""index: 24581, intensity: 5566.0, mobility: 0.934"""	-0.534325	0.334956	0.974705	RGRASSSHVPR	generic|tr_Q3U4V6_Q3U4V6_MOUSE_REVERSED|
"""index: 26084, intensity: 3992.0, mobility: 0.910"""	-0.534367	0.335041	0.974736	HLSMMAQVACFI	generic|IP_1007290_TX=10090_REVERSED|
"""index: 20928, intensity: 5087.0, mobility: 0.821"""	-0.534614	0.335125	0.974915	QLSPTRIM	generic|IP_2472215_TX=10090_REVERSED|
"""index: 2558, intensity: 82559.0, mobility: 0.873"""	-0.535001	0.335381	0.975194	VIQAKQTLACRCCVVAP	generic|tr_Q505G9_Q505G9_MOUSE__chr2_-1_168675197_168675355_ENSMUST00000140188_REVERSED|
"""index: 5725, intensity: 4981.0, mobility: 1.056"""	-0.535224	0.335466	0.975356	IRLRMWRFEEHKKMMGYLINFDTRIEALSNHDAEEYPNKAR	generic|tr_Q059T5_Q059T5_MOUSE__chr1_1_127390808_127390882_ENSMUST00000190921__II_1036259_REVERSED|
"""index: 5469, intensity: 4779.0, mobility: 1.195"""	-0.535304	0.335636	0.975413	EEAGEPQRPGDSESLSTDEEVAAKRERKRGGMSPVQFMQ	generic|sp_Q8BXL9-3_IFFO1_MOUSE__chr6_1_125145881_125146033_ENSMUST00000144364__II_905959_REVERSED	|generic|sp_Q8BXL9-5_IFFO1_MOUSE__chr6_1_125145881_125146033_ENSMUST00000144364__II_905959_REVERSED	|generic|II_905961_TX=10090_REVERSED|
"""index: 17352, intensity: 3641.0, mobility: 1.045"""	-0.535401	0.335892	0.975483	MRYIESVCLKPNFAFYMKGSRVTLNRHNWDWLQQLNQNDL	generic|tr_E9QNX9_E9QNX9_MOUSE__chr7_1_68173290_68173379_ENSMUST00000207621_REVERSED	|generic|tr_Q3U1L4_Q3U1L4_MOUSE__chr7_1_68173290_68173379_ENSMUST00000207621_REVERSED	|generic|sp_Q60751_IGF1R_MOUSE__chr7_1_68173290_68173379_ENSMUST00000207621_REVERSED|
"""index: 6660, intensity: 9930.0, mobility: 0.877"""	-0.535419	0.336147	0.975496	PQPPEPRLPP	generic|II_3500327_TX=10090_REVERSED	|generic|tr_A6H6S8_A6H6S8_MOUSE_REVERSED|
"""index: 28965, intensity: 18859.0, mobility: 1.162"""	-0.535528	0.336231	0.975574	FSQEHGKAKQTEREWYEPGEQEMWRARPEYRPNEADSDFRVFETDD	generic|tr_A0A2Z4T309_A0A2Z4T309_MOUSE_REVERSED|
"""index: 14298, intensity: 5304.0, mobility: 1.001"""	-0.53586	0.336487	0.975812	RLIEQTTANYGALTVIARNLRAELHSSLYESPFI	generic|sp_Q8K1X4_NCKPL_MOUSE__chr15_1_103461569_103461685_ENSMUST00000229127__II_3453128_REVERSED|
"""index: 26870, intensity: 28192.0, mobility: 1.054"""	-0.535902	0.336743	0.975842	TLWEVGMSVVKADP	generic|sp_Q3U435_MMP25_MOUSE__II_3488709_REVERSED	|generic|tr_A0A3B2WCE2_A0A3B2WCE2_MOUSE_REVERSED	|generic|tr_A0A3B2W7R0_A0A3B2W7R0_MOUSE_REVERSED|
"""index: 24106, intensity: 4566.0, mobility: 0.856"""	-0.53628	0.336826	0.976112	MLLYDLRLTCLQLIMS	generic|IP_943374_TX=10090_REVERSED|
"""index: 18617, intensity: 4277.0, mobility: 1.017"""	-0.536759	0.337082	0.976453	TCLPLPHVTPPHTSPARIAGQ	generic|IP_1040833_TX=10090_REVERSED|
"""index: 2102, intensity: 3667.0, mobility: 0.898"""	-0.536762	0.337337	0.976455	DCSLPGKCEVR	generic|sp_Q99KY4-2_GAK_MOUSE__chr5_-1_108592194_108592367_ENSMUST00000135225__II_935072_REVERSED	|generic|tr_A0A0R4J0F6_A0A0R4J0F6_MOUSE__chr5_-1_108592194_108592367_ENSMUST00000135225_REVERSED	|generic|tr_Q3UIZ0_Q3UIZ0_MOUSE__chr5_-1_108592194_108592367_ENSMUST00000135225_REVERSED	|generic|sp_Q99KY4_GAK_MOUSE__chr5_-1_108592194_108592367_ENSMUST00000135225_REVERSED|
"""index: 18603, intensity: 4149.0, mobility: 1.022"""	-0.536883	0.337593	0.976541	EKVANTNNQSGRVTVTAGYMR	generic|tr_G3X8S6_G3X8S6_MOUSE_REVERSED	|generic|sp_Q99MQ1_BICC1_MOUSE_REVERSED	|generic|sp_Q99MQ1-2_BICC1_MOUSE_REVERSED|
"""index: 11719, intensity: 31551.0, mobility: 1.172"""	-0.53689	0.337762	0.976546	ELDTKETLLDRMQQWLLFANDPVNKSLNEEHFKKMDKGVRK	generic|IP_898258_TX=10090_REVERSED|
"""index: 7734, intensity: 3622.0, mobility: 1.022"""	-0.536914	0.337931	0.976563	RTHKDRSGVFYPGDSHRPDR	generic|IP_1000733_TX=10090_REVERSED|
"""index: 2235, intensity: 3088.0, mobility: 0.767"""	-0.537075	0.338186	0.976677	SEPEASFVQGHKRE	generic|II_947075_TX=10090_REVERSED	|generic|tr_A0A140T8S1_A0A140T8S1_MOUSE_REVERSED	|generic|sp_Q70FJ1_AKAP9_MOUSE_REVERSED	|generic|sp_Q70FJ1-2_AKAP9_MOUSE_REVERSED	|generic|sp_Q70FJ1-3_AKAP9_MOUSE_REVERSED	|generic|tr_Q9CVC1_Q9CVC1_MOUSE_REVERSED	|generic|tr_Q9CS73_Q9CS73_MOUSE_REVERSED	|generic|tr_E9QQ10_E9QQ10_MOUSE_REVERSED	|generic|tr_Q8BV41_Q8BV41_MOUSE_REVERSED	|generic|tr_Q8C0C6_Q8C0C6_MOUSE_REVERSED|
"""index: 30106, intensity: 3004.0, mobility: 0.901"""	-0.53715	0.338355	0.97673	RMELSLPTIA	generic|chr17_-1_45569303_45569386_ENSMUST00000024739_REVERSED|
"""index: 27207, intensity: 6712.0, mobility: 1.071"""	-0.537281	0.338611	0.976823	ANVMDKNRLSYIFPNMTPTVVTYMVSAIASMRSSHTGASSLYVGFG	generic|tr_Q7TRG9_Q7TRG9_MOUSE_REVERSED|
"""index: 28822, intensity: 5979.0, mobility: 1.167"""	-0.537282	0.338862	0.976823	RRPKDLDRYSRRRHDPSPVRELKEDEEEEEESSEVDDMDEELASVRP	generic|tr_B2RTE3_B2RTE3_MOUSE_REVERSED|
"""index: 6331, intensity: 13796.0, mobility: 1.065"""	-0.537322	0.338862	0.976852	LKDSAREFAKEEVDRQKKMALSRDWDEQLCQNLRNVRDM	generic|tr_A7MCT4_A7MCT4_MOUSE_REVERSED	|generic|tr_A7MCT3_A7MCT3_MOUSE_REVERSED	|generic|sp_Q9D5W4_CCD81_MOUSE_REVERSED|
"""index: 12994, intensity: 5594.0, mobility: 1.063"""	-0.537635	0.339117	0.977073	FTVPEQLQTAQPRSAMAVTAAKDQ	generic|sp_Q8BGV5_ZNF8_MOUSE__chr7_1_12891384_12891425_ENSMUST00000081891__II_896667_REVERSED	|generic|II_896666_TX=10090_REVERSED|
"""index: 27742, intensity: 8201.0, mobility: 1.096"""	-0.537698	0.339286	0.977117	LEEAGYTSLLKSRHADTQHPVEPLIQAPKKKEFSLK	generic|sp_Q80VK6_ARH38_MOUSE_REVERSED|
"""index: 15373, intensity: 4304.0, mobility: 1.055"""	-0.537793	0.339541	0.977184	RSSFSSKMTEMKM	generic|IP_913489_TX=10090_REVERSED	|generic|chr6_-1_82919313_82919432_ENSMUST00000000641_REVERSED|
"""index: 17489, intensity: 7232.0, mobility: 0.882"""	-0.53782	0.339796	0.977203	TAIYSKKPK	generic|sp_P35235_PTN11_MOUSE__chr5_-1_121137413_121137484_ENSMUST00000148407__II_937225_REVERSED	|generic|sp_P35235-1_PTN11_MOUSE__chr5_-1_121137413_121137484_ENSMUST00000148407__II_937225_REVERSED	|generic|tr_Q63848_Q63848_MOUSE__chr5_-1_121144526_121144627_ENSMUST00000148407_REVERSED|
"""index: 5503, intensity: 7864.0, mobility: 1.117"""	-0.537826	0.339964	0.977207	LNHLSLGCLIGFLFYSSKEFKPNVPFWMSSGKEPYIFM	generic|sp_F2Z461_HERC6_MOUSE__chr6_1_57610866_57610925_ENSMUST00000204455_REVERSED|
"""index: 12222, intensity: 103764.0, mobility: 0.996"""	-0.537957	0.340133	0.977299	PGMGAVGAAGASGSMGAMAGAGPSMGALSPSMGAGVYSSMNMSGASMN	generic|tr_Q2M4J9_Q2M4J9_MOUSE_REVERSED	|generic|sp_P35583_FOXA2_MOUSE_REVERSED	|generic|tr_G5E8P5_G5E8P5_MOUSE_REVERSED|
"""index: 6589, intensity: 9058.0, mobility: 1.013"""	-0.538093	0.34029	0.977395	DQYNVPIGLIHKYFSRTFY	generic|sp_Q3U0D9-2_HACE1_MOUSE__II_1149832_REVERSED	|generic|tr_H9KV09_H9KV09_MOUSE__chr10_1_45711501_45711536_ENSMUST00000155368__II_1149875_REVERSED	|generic|sp_Q3U0D9_HACE1_MOUSE__chr10_1_45711501_45711536_ENSMUST00000155368__II_1149832_REVERSED	|generic|sp_Q3U0D9-3_HACE1_MOUSE__chr10_1_45711501_45711536_ENSMUST00000155368__II_1149872_REVERSED	|generic|sp_Q3U0D9-4_HACE1_MOUSE__chr10_1_45711501_45711536_ENSMUST00000155368__II_1149875_REVERSED	|generic|tr_H9KV10_H9KV10_MOUSE__chr10_1_45711501_45711536_ENSMUST00000155368__II_1149872_REVERSED|
"""index: 16848, intensity: 3068.0, mobility: 1.034"""	-0.538121	0.34029	0.977414	YMLTARCQCLVDVAKKLFQVEIWSMNHQQ	generic|tr_Q8C2W9_Q8C2W9_MOUSE__chr9_-1_59393294_59393353_ENSMUST00000026264__II_849201_REVERSED	|generic|sp_Q9Z1K5_ARI1_MOUSE__chr9_-1_59393294_59393353_ENSMUST00000026264__II_849195_REVERSED	|generic|tr_H9KV21_H9KV21_MOUSE__chr9_-1_59393294_59393353_ENSMUST00000026264_REVERSED	|generic|chr9_-1_59396288_59396584_ENSMUST00000026264_REVERSED|
"""index: 12822, intensity: 3128.0, mobility: 0.834"""	-0.53825	0.34029	0.977504	ATQWFEITLVDNPDK	generic|tr_Q8C0M6_Q8C0M6_MOUSE__II_983730_REVERSED	|generic|tr_A0A3B2WB57_A0A3B2WB57_MOUSE__II_3489092_REVERSED	|generic|tr_H3BJ88_H3BJ88_MOUSE__II_3489068_REVERSED	|generic|tr_E9Q107_E9Q107_MOUSE__II_3489068_REVERSED	|generic|tr_E9Q277_E9Q277_MOUSE__II_3489099_REVERSED	|generic|tr_K7N784_K7N784_MOUSE__II_3489099_REVERSED	|generic|IP_971146_TX=10090_REVERSED	|generic|IP_971151_TX=10090_REVERSED	|generic|tr_E9PYL5_E9PYL5_MOUSE_REVERSED	|generic|tr_E9PZ74_E9PZ74_MOUSE_REVERSED	|generic|tr_L7N2D3_L7N2D3_MOUSE_REVERSED	|generic|tr_A0A3B2W3I1_A0A3B2W3I1_MOUSE_REVERSED	|generic|tr_L7N478_L7N478_MOUSE_REVERSED	|generic|tr_G3X8Y6_G3X8Y6_MOUSE_REVERSED	|generic|tr_A0A3B2WCS9_A0A3B2WCS9_MOUSE_REVERSED	|generic|sp_O70410_V2R1_MOUSE_REVERSED	|generic|tr_K7N788_K7N788_MOUSE_REVERSED	|generic|tr_A0A3B2WAY9_A0A3B2WAY9_MOUSE_REVERSED	|generic|tr_H3BK29_H3BK29_MOUSE_REVERSED|
"""index: 17097, intensity: 21888.0, mobility: 0.796"""	-0.53851	0.340371	0.977687	FHLLTGREGCGQWY	generic|IP_3476729_TX=10090_REVERSED|
"""index: 21606, intensity: 3617.0, mobility: 0.920"""	-0.538749	0.340626	0.977854	MSDKVKRRDEQRQREH	generic|IP_1126231_TX=10090_REVERSED|
"""index: 17693, intensity: 4255.0, mobility: 1.081"""	-0.538753	0.34088	0.977856	AGVRLAAGATTALVAAGPPAAPAAALGTVAAATA	generic|IP_929318_TX=10090_REVERSED|
"""index: 11182, intensity: 11636.0, mobility: 1.091"""	-0.538848	0.341135	0.977923	LPDQPITVGGEAKWPGELAVAVYE	generic|sp_Q5SWP3_NACAD_MOUSE__II_1139406_REVERSED|
"""index: 23878, intensity: 42075.0, mobility: 1.016"""	-0.538976	0.341389	0.978012	KWKHKRSMLL	generic|tr_Q548L4_Q548L4_MOUSE__chr2_1_70579176_70579205_ENSMUST00000130604_REVERSED|
"""index: 13044, intensity: 3017.0, mobility: 0.827"""	-0.539014	0.341556	0.978038	SDSPGTFSGARKRPMAL	generic|tr_B9EIX2_B9EIX2_MOUSE__chr12_1_112740980_112741015_ENSMUST00000222532_REVERSED	|generic|sp_Q80U49_C170B_MOUSE__chr12_1_112740980_112741015_ENSMUST00000222532_REVERSED|
"""index: 13276, intensity: 4900.0, mobility: 0.950"""	-0.539124	0.341724	0.978115	ELIFLRQEPRSFKPPNDNIDKVEVEVHFV	generic|tr_Q91Y15_Q91Y15_MOUSE_REVERSED	|generic|tr_O88193_O88193_MOUSE_REVERSED|
"""index: 26149, intensity: 3300.0, mobility: 1.055"""	-0.53927	0.341978	0.978216	KVKQFEEQYDNKLIIQGWRLRLEANQANSIKPYTEGLK	generic|tr_E9PYF1_E9PYF1_MOUSE__chr1_-1_135277385_135277516_ENSMUST00000152169__II_1034528_REVERSED	|generic|tr_Q8BMH2_Q8BMH2_MOUSE__chr1_-1_135277385_135277516_ENSMUST00000152169__II_1034528_REVERSED	|generic|sp_Q8VCT3_AMPB_MOUSE__chr1_-1_135277385_135277516_ENSMUST00000152169__II_1034528_REVERSED|
"""index: 7542, intensity: 4124.0, mobility: 1.010"""	-0.539271	0.342232	0.978217	WERAVGGYDLGKE	generic|tr_A0A571BDN7_A0A571BDN7_MOUSE__chr9_1_72721338_72721424_ENSMUST00000238368__II_847218_REVERSED	|generic|tr_B2RSC8_B2RSC8_MOUSE__chr9_1_72721338_72721424_ENSMUST00000238368__II_847216_REVERSED	|generic|sp_Q8CFI0_NED4L_MOUSE__chr18_1_65210280_65210339_ENSMUST00000237818_REVERSED	|generic|sp_Q8CFI0-2_NED4L_MOUSE__chr18_1_65210280_65210339_ENSMUST00000237818_REVERSED	|generic|sp_Q8CFI0-3_NED4L_MOUSE__chr18_1_65210280_65210339_ENSMUST00000237818_REVERSED	|generic|tr_A0A494BAG2_A0A494BAG2_MOUSE__chr18_1_65210280_65210339_ENSMUST00000237818_REVERSED	|generic|tr_A0A494BAX0_A0A494BAX0_MOUSE__chr18_1_65210280_65210339_ENSMUST00000237818_REVERSED	|generic|tr_Q3TQK9_Q3TQK9_MOUSE__chr18_1_65210280_65210339_ENSMUST00000237818_REVERSED	|generic|tr_E9PXB7_E9PXB7_MOUSE__chr18_1_65210280_65210339_ENSMUST00000237818_REVERSED	|generic|tr_A0A494B9F0_A0A494B9F0_MOUSE__chr18_1_65210280_65210339_ENSMUST00000237818_REVERSED	|generic|tr_A0A494BAE4_A0A494BAE4_MOUSE__chr18_1_65210280_65210339_ENSMUST00000237818_REVERSED	|generic|tr_A0A494BA39_A0A494BA39_MOUSE__chr18_1_65210280_65210339_ENSMUST00000237818_REVERSED	|generic|tr_Q641N8_Q641N8_MOUSE__chr18_1_65210280_65210339_ENSMUST00000237818_REVERSED	|generic|tr_A0A494B9L5_A0A494B9L5_MOUSE__chr18_1_65210280_65210339_ENSMUST00000237818_REVERSED	|generic|tr_G3X9H8_G3X9H8_MOUSE__chr18_1_65210280_65210339_ENSMUST00000237818_REVERSED	|generic|tr_A0A494B953_A0A494B953_MOUSE__chr18_1_65210280_65210339_ENSMUST00000237818_REVERSED|
"""index: 10732, intensity: 5173.0, mobility: 1.134"""	-0.539307	0.3424	0.978242	EQELQSNKEILEKIQEKLVEVEERVAYMLHSKVLDM	generic|tr_H3BLI9_H3BLI9_MOUSE__chr14_1_76505295_76506674_ENSMUST00000133224_REVERSED	|generic|tr_E9QLZ1_E9QLZ1_MOUSE__chr14_1_76505295_76506674_ENSMUST00000133224_REVERSED	|generic|tr_D3YW86_D3YW86_MOUSE__chr14_1_76505295_76506674_ENSMUST00000133224_REVERSED	|generic|sp_P62500_T22D1_MOUSE__chr14_1_76505295_76506674_ENSMUST00000133224_REVERSED	|generic|sp_P62500-2_T22D1_MOUSE__chr14_1_76505295_76506674_ENSMUST00000133224_REVERSED	|generic|sp_P62500-3_T22D1_MOUSE__chr14_1_76505295_76506674_ENSMUST00000133224_REVERSED	|generic|tr_D3Z0V7_D3Z0V7_MOUSE__chr14_1_76505295_76506674_ENSMUST00000133224_REVERSED|
"""index: 23653, intensity: 3065.0, mobility: 0.917"""	-0.539392	0.342567	0.9783	QVVIYQHPVL	generic|sp_Q91Z69_SRGP1_MOUSE__chr10_-1_121931310_121931495_ENSMUST00000162710__II_1143952_REVERSED	|generic|tr_D3YZW1_D3YZW1_MOUSE__chr10_-1_121931310_121931495_ENSMUST00000162710__II_1143952_REVERSED	|generic|II_1143957_TX=10090_REVERSED|
"""index: 21099, intensity: 3128.0, mobility: 0.950"""	-0.53949	0.342814	0.978368	SPNQPTQYSDQAKQAQLAAERQ	generic|sp_Q8BKX6_SMG1_MOUSE__chr7_-1_118212881_118212973_ENSMUST00000208209__II_881761_REVERSED|
"""index: 15324, intensity: 7373.0, mobility: 1.117"""	-0.53957	0.342814	0.978423	RIKMPLQRAMSFLNRQFAQQVLRQE	generic|tr_F8WIN2_F8WIN2_MOUSE__II_849437_REVERSED	|generic|tr_F6TCR9_F6TCR9_MOUSE__II_849443_REVERSED	|generic|II_849440_TX=10090_REVERSED	|generic|sp_Q9Z1N7_ARI3B_MOUSE_REVERSED	|generic|tr_B2RWY2_B2RWY2_MOUSE_REVERSED|
"""index: 27541, intensity: 6074.0, mobility: 1.064"""	-0.54001	0.34298	0.978728	HFVQNVVSGPIELL	generic|tr_K4DI67_K4DI67_MOUSE__II_3455705_REVERSED	|generic|tr_Q80W41_Q80W41_MOUSE__II_3455699_REVERSED	|generic|tr_A0EQY3_A0EQY3_MOUSE__II_3455705_REVERSED	|generic|tr_Q3UTU7_Q3UTU7_MOUSE__II_3455705_REVERSED|
"""index: 9113, intensity: 4359.0, mobility: 1.043"""	-0.540094	0.343234	0.978786	MPHHSLRLLLLKRNTQSGVTTMQWSHLMAKGPSHCAMRRLGPCM	generic|IP_841242_TX=10090_REVERSED|
"""index: 3458, intensity: 3729.0, mobility: 0.967"""	-0.540196	0.343488	0.978856	LMFLTTLLGMW	generic|tr_Q3TWN7_Q3TWN7_MOUSE__chrX_1_74303812_74304006_ENSMUST00000114171__II_836440_REVERSED	|generic|tr_Q3UWN7_Q3UWN7_MOUSE__chrX_1_74303812_74304006_ENSMUST00000114171__II_836440_REVERSED	|generic|tr_Q571E2_Q571E2_MOUSE__chrX_1_74303812_74304006_ENSMUST00000114171__II_836440_REVERSED	|generic|tr_Q8K567_Q8K567_MOUSE__chrX_1_74303812_74304006_ENSMUST00000114171__II_836440_REVERSED	|generic|tr_Q3THZ3_Q3THZ3_MOUSE__chrX_1_74303812_74304006_ENSMUST00000114171__II_836440_REVERSED	|generic|tr_Q3TT23_Q3TT23_MOUSE__chrX_1_74303812_74304006_ENSMUST00000114171__II_836440_REVERSED	|generic|tr_Q3UCY7_Q3UCY7_MOUSE__chrX_1_74297242_74297325_ENSMUST00000124797_REVERSED|
"""index: 15979, intensity: 3916.0, mobility: 1.195"""	-0.540201	0.343568	0.97886	ERDQIASLNMKEILEKEDLAGALDRKNGLV	generic|sp_Q8VEH3_ARL8A_MOUSE__II_1034562_REVERSED	|generic|tr_F6QKK2_F6QKK2_MOUSE__II_1034562_REVERSED|
"""index: 15993, intensity: 2586.0, mobility: 0.906"""	-0.540403	0.343647	0.978998	LTLQSSMTYR	generic|tr_Q58E53_Q58E53_MOUSE_REVERSED	|generic|tr_Q80ZI7_Q80ZI7_MOUSE_REVERSED	|generic|tr_Q91WT1_Q91WT1_MOUSE_REVERSED	|generic|tr_Q4V9Z4_Q4V9Z4_MOUSE_REVERSED	|generic|tr_Q3KQK2_Q3KQK2_MOUSE_REVERSED	|generic|tr_Q91XE1_Q91XE1_MOUSE_REVERSED	|generic|tr_Q8VCV5_Q8VCV5_MOUSE_REVERSED	|generic|tr_Q2KHS9_Q2KHS9_MOUSE_REVERSED	|generic|tr_Q91WR1_Q91WR1_MOUSE_REVERSED	|generic|tr_Q566J7_Q566J7_MOUSE_REVERSED	|generic|tr_Q6PDB8_Q6PDB8_MOUSE_REVERSED	|generic|tr_Q32NZ5_Q32NZ5_MOUSE_REVERSED	|generic|tr_Q99LA6_Q99LA6_MOUSE_REVERSED	|generic|tr_Q2TAW9_Q2TAW9_MOUSE_REVERSED	|generic|tr_Q58E54_Q58E54_MOUSE_REVERSED	|generic|tr_Q91X92_Q91X92_MOUSE_REVERSED	|generic|tr_Q8K0Z4_Q8K0Z4_MOUSE_REVERSED	|generic|tr_Q5U413_Q5U413_MOUSE_REVERSED	|generic|tr_Q4VAB6_Q4VAB6_MOUSE_REVERSED	|generic|tr_Q99M22_Q99M22_MOUSE_REVERSED	|generic|tr_Q91WP5_Q91WP5_MOUSE_REVERSED	|generic|tr_Q52L51_Q52L51_MOUSE_REVERSED	|generic|tr_Q5U472_Q5U472_MOUSE_REVERSED	|generic|tr_Q8VEA0_Q8VEA0_MOUSE_REVERSED	|generic|tr_Q8VCX4_Q8VCX4_MOUSE_REVERSED|
"""index: 29021, intensity: 5531.0, mobility: 0.947"""	-0.540583	0.343901	0.979122	LVVPHDPSLDE	generic|tr_G3UZ43_G3UZ43_MOUSE__II_860746_REVERSED	|generic|sp_Q8VBU8-4_BANP_MOUSE__II_860748_REVERSED	|generic|tr_G3UWN8_G3UWN8_MOUSE_REVERSED	|generic|tr_G3UYF0_G3UYF0_MOUSE_REVERSED	|generic|sp_Q8VBU8_BANP_MOUSE_REVERSED	|generic|sp_Q8VBU8-2_BANP_MOUSE_REVERSED	|generic|sp_Q8VBU8-3_BANP_MOUSE_REVERSED	|generic|tr_G3UWM0_G3UWM0_MOUSE_REVERSED|
"""index: 14913, intensity: 27302.0, mobility: 1.053"""	-0.540765	0.343964	0.979247	FNQTLSAKFKSIASSPSVRCNTPPWLVSAR	generic|sp_Q6PAC4_PCARE_MOUSE_REVERSED|
"""index: 14527, intensity: 25075.0, mobility: 0.991"""	-0.540964	0.343964	0.979382	ELFCIRSEPLQKVLRGMFFESGFLESSIFAGY	generic|tr_B7ZCM8_B7ZCM8_MOUSE__II_1009110_REVERSED	|generic|tr_B7ZCM9_B7ZCM9_MOUSE__II_1009110_REVERSED	|generic|sp_P0C871_PA24B_MOUSE__II_1009110_REVERSED	|generic|tr_B7ZCN0_B7ZCN0_MOUSE_REVERSED|
"""index: 9840, intensity: 3526.0, mobility: 1.106"""	-0.541282	0.343964	0.979599	CRKPSPYQNSKPLK	generic|sp_Q8C341_SUCO_MOUSE__chr1_-1_161828152_161828277_ENSMUST00000191841__II_1028003_REVERSED	|generic|tr_B2RRF3_B2RRF3_MOUSE__chr1_-1_161828152_161828277_ENSMUST00000191841__II_1028003_REVERSED|
"""index: 16644, intensity: 14767.0, mobility: 1.069"""	-0.541558	0.344042	0.979787	MPIKTGDKSPYFIQ	generic|sp_Q9QUR6_PPCE_MOUSE_REVERSED	|generic|tr_Q8C6A3_Q8C6A3_MOUSE_REVERSED	|generic|tr_Q3TCS0_Q3TCS0_MOUSE_REVERSED	|generic|tr_Q3TQ97_Q3TQ97_MOUSE_REVERSED|
"""index: 1300, intensity: 4014.0, mobility: 0.887"""	-0.541928	0.3442	0.980038	NGGYGTVMDPL	generic|IP_1080689_TX=10090_REVERSED|
"""index: 6404, intensity: 5472.0, mobility: 0.775"""	-0.541944	0.3442	0.980049	LYKIKPKHYNYL	generic|IP_977514_TX=10090_REVERSED|
"""index: 28180, intensity: 5792.0, mobility: 1.151"""	-0.542367	0.344366	0.980335	ILACVGTTGSQLRERKAKQLFMEDTLRFAEKLAAAPNTR	generic|sp_Q8CGA0_PPM1F_MOUSE_REVERSED|
"""index: 28619, intensity: 7705.0, mobility: 1.036"""	-0.542438	0.344444	0.980383	MYKNMIVHVHKYMHAHVCLWVFLCKLIWSNVTMY	generic|IP_3495059_TX=10090_REVERSED|
"""index: 27262, intensity: 4097.0, mobility: 0.889"""	-0.54255	0.34461	0.980458	MSPKSQLRR	generic|IP_918351_TX=10090_REVERSED|
"""index: 9570, intensity: 53235.0, mobility: 1.103"""	-0.542579	0.344775	0.980478	SKRFTSQIDLQLLKPIDPYGGLQAWLASMPAKEIIPYSSTSLDAN	generic|sp_Q9D9R9_F186A_MOUSE_REVERSED	|generic|sp_Q9D9R9-2_F186A_MOUSE_REVERSED	|generic|tr_K3W4Q5_K3W4Q5_MOUSE_REVERSED|
"""index: 4976, intensity: 2863.0, mobility: 0.861"""	-0.542864	0.345028	0.980669	FPVLATRLFWVESISTL	generic|IP_955538_TX=10090_REVERSED|
"""index: 30200, intensity: 8639.0, mobility: 1.168"""	-0.542871	0.345271	0.980674	GLHINERIKWENGMNLEWTVIVSVMELSLHFVELVLHLASV	generic|IP_1030563_TX=10090_REVERSED|
"""index: 31618, intensity: 3565.0, mobility: 1.007"""	-0.542895	0.345271	0.98069	KLSEPHACTATVFAQLMRGMLWPPLWKLQCDCLFSESSIYLEK	generic|sp_P70193_LRIG1_MOUSE__chr6_-1_94654843_94654902_ENSMUST00000204645_REVERSED	|generic|tr_B7ZP45_B7ZP45_MOUSE__chr6_-1_94654843_94654902_ENSMUST00000204645_REVERSED|
"""index: 6706, intensity: 3208.0, mobility: 0.989"""	-0.543047	0.345523	0.980792	CPRRATAEMVPAL	generic|chrX_1_100768145_100768432_ENSMUST00000000901__IP_831871_TX=10090_REVERSED	|generic|chrX_1_100768154_100771328_ENSMUST00000113736__IP_831871_TX=10090_REVERSED|
"""index: 22209, intensity: 3847.0, mobility: 1.208"""	-0.543061	0.345776	0.980801	LLTVLSPHVSGVLELSSITLFCICRGLCVSM	generic|IP_870195_TX=10090_REVERSED|
"""index: 18635, intensity: 7065.0, mobility: 0.869"""	-0.543084	0.346028	0.980817	QGKVVQINF	generic|sp_Q7TN60-2_TMC6_MOUSE__II_1123174_REVERSED	|generic|sp_Q7TN60_TMC6_MOUSE_REVERSED	|generic|sp_Q7TN60-3_TMC6_MOUSE_REVERSED	|generic|tr_B1ATB3_B1ATB3_MOUSE_REVERSED|
"""index: 26412, intensity: 3395.0, mobility: 0.885"""	-0.543167	0.346173	0.980872	LWEKSVCHI	generic|IP_1020263_TX=10090_REVERSED|
"""index: 23502, intensity: 4315.0, mobility: 0.852"""	-0.543257	0.346173	0.980933	KVLNPEKFVYKRT	generic|IP_885248_TX=10090_REVERSED|
"""index: 1087, intensity: 2974.0, mobility: 0.885"""	-0.543576	0.346173	0.981146	QSLQSPRMTE	generic|IP_1049841_TX=10090_REVERSED|
"""index: 2495, intensity: 2874.0, mobility: 0.778"""	-0.544334	0.346425	0.98165	AQIMQPQTDPKLGN	generic|sp_Q9CR08_RPP29_MOUSE__chr7_-1_38266123_38266197_ENSMUST00000206221__II_892952_REVERSED|
"""index: 9135, intensity: 2879.0, mobility: 0.883"""	-0.54454	0.346677	0.981786	SHNKKLKQVSNRLLYMRDGSTSTSHIHY	generic|IP_947387_TX=10090_REVERSED|
"""index: 5697, intensity: 4877.0, mobility: 0.980"""	-0.544571	0.346754	0.981806	ELIAVSDEFSMR	generic|tr_A0A5K1VVQ9_A0A5K1VVQ9_MOUSE__chr19_-1_7374046_7374075_ENSMUST00000237653__II_1006392_REVERSED	|generic|sp_A2ASS6_TITIN_MOUSE__chr19_-1_7374046_7374075_ENSMUST00000237653__II_1006392_REVERSED	|generic|tr_E9Q8K5_E9Q8K5_MOUSE__chr19_-1_7374046_7374075_ENSMUST00000237653__II_1006392_REVERSED	|generic|tr_E9Q8N1_E9Q8N1_MOUSE__chr19_-1_7374046_7374075_ENSMUST00000237653__II_1006392_REVERSED	|generic|tr_A2AT70_A2AT70_MOUSE_REVERSED	|generic|tr_F7CR78_F7CR78_MOUSE_REVERSED|
"""index: 17678, intensity: 6098.0, mobility: 0.845"""	-0.544785	0.347006	0.981947	VLYSPASLR	generic|sp_Q8VEB2_SAV1_MOUSE__II_3506743_REVERSED|
"""index: 4590, intensity: 3139.0, mobility: 0.850"""	-0.544793	0.347257	0.981953	CTPLAKPGGQHVNHY	generic|IP_957990_TX=10090_REVERSED	|generic|IP_957992_TX=10090_REVERSED	|generic|IP_958002_TX=10090_REVERSED|
"""index: 30765, intensity: 2671.0, mobility: 1.381"""	-0.5448	0.347421	0.981958	ERMRSQPPQKKNQKQKGKEK	generic|II_1036245_TX=10090_REVERSED|
"""index: 3018, intensity: 2717.0, mobility: 0.985"""	-0.545128	0.347586	0.982174	CLRLPESQPGIYFYPCVPGSFTDRF	generic|tr_B2RTB3_B2RTB3_MOUSE_REVERSED	|generic|tr_Q3TQX4_Q3TQX4_MOUSE_REVERSED	|generic|tr_Q3TSB1_Q3TSB1_MOUSE_REVERSED|
"""index: 29243, intensity: 4242.0, mobility: 1.345"""	-0.545273	0.347837	0.982269	VHDEPITAMLDALTTTMLNPS	generic|IP_826504_TX=10090_REVERSED	|generic|IP_830059_TX=10090_REVERSED	|generic|IP_830097_TX=10090_REVERSED	|generic|IP_830051_TX=10090_REVERSED|
"""index: 5801, intensity: 26543.0, mobility: 1.047"""	-0.545497	0.348089	0.982416	PNEPEYILIMQCLKKALQYDRGMEARLFEAMLELPAQTAKKTP	generic|tr_D3Z5X9_D3Z5X9_MOUSE_REVERSED	|generic|tr_E9Q1A6_E9Q1A6_MOUSE_REVERSED|
"""index: 21580, intensity: 3248.0, mobility: 1.155"""	-0.545562	0.348154	0.982458	SFGFLLVAVFAFLLNVN	generic|sp_Q9D4R2_MGT4D_MOUSE__II_862677_REVERSED	|generic|sp_Q9D4R2-2_MGT4D_MOUSE__II_862677_REVERSED|
"""index: 14586, intensity: 6601.0, mobility: 1.005"""	-0.545696	0.348154	0.982546	PPAPHYHHPDKIETHPPLPQHIESLELITLAECPFGT	generic|IP_933458_TX=10090_REVERSED|
"""index: 6357, intensity: 3177.0, mobility: 1.166"""	-0.546381	0.348317	0.982992	EIGSSIIDEKSSHLCQAHL	generic|IP_3498919_TX=10090_REVERSED|
"""index: 2566, intensity: 4107.0, mobility: 0.885"""	-0.546409	0.348569	0.98301	MQLRGSLKHC	generic|IP_965954_TX=10090_REVERSED|
"""index: 21460, intensity: 3003.0, mobility: 1.022"""	-0.546551	0.348633	0.983103	NFGLVPSRSYYGA	generic|IP_3486228_TX=10090_REVERSED|
"""index: 19803, intensity: 4289.0, mobility: 0.991"""	-0.546559	0.348633	0.983108	CFLTGLHLLFVL	generic|IP_838143_TX=10090_REVERSED|
"""index: 17076, intensity: 5542.0, mobility: 1.045"""	-0.546786	0.348884	0.983255	WRSMPGGTQSSPSSRLTPNRRAFMP	generic|IP_1127924_TX=10090_REVERSED|
"""index: 11826, intensity: 5641.0, mobility: 1.087"""	-0.546854	0.349047	0.983299	EVIWKEYREIDAASVSKSIKKLAMEFDEMTTPMHMAERSLNR	generic|tr_E9PZI6_E9PZI6_MOUSE__II_1154263_REVERSED	|generic|sp_Q9WV86_KTNA1_MOUSE__II_1154263_REVERSED	|generic|tr_E9QKG2_E9QKG2_MOUSE__II_1154263_REVERSED|
"""index: 1159, intensity: 2505.0, mobility: 0.873"""	-0.547129	0.349123	0.983476	ETRVIHSEK	generic|IP_893001_TX=10090_REVERSED|
"""index: 22467, intensity: 4410.0, mobility: 1.068"""	-0.547327	0.349198	0.983604	IFIQWNDSRCLDK	generic|IP_974447_TX=10090_REVERSED|
"""index: 6894, intensity: 3438.0, mobility: 0.986"""	-0.54777	0.349337	0.983888	MVLYMKQPSEFVQELHIIHQHNVTKLISVERELL	generic|sp_Q924X7_STK33_MOUSE_REVERSED	|generic|tr_A7E1Y2_A7E1Y2_MOUSE_REVERSED	|generic|tr_D3YWA6_D3YWA6_MOUSE_REVERSED	|generic|tr_A7E1Y3_A7E1Y3_MOUSE_REVERSED	|generic|tr_A1L0V5_A1L0V5_MOUSE_REVERSED|
"""index: 14418, intensity: 20099.0, mobility: 0.994"""	-0.547809	0.349337	0.983914	IGVDHVIDQTFPYAPSIGMIMTAIEHIFPDRTL	generic|tr_Q8R0B3_Q8R0B3_MOUSE_REVERSED	|generic|sp_Q3UZB0_ARMX5_MOUSE_REVERSED|
"""index: 4693, intensity: 2529.0, mobility: 0.789"""	-0.547927	0.349337	0.983989	SARPGEFTVSLIDRF	generic|tr_A2ANQ2_A2ANQ2_MOUSE_REVERSED	|generic|sp_P97714_ADA1D_MOUSE_REVERSED|
"""index: 27095, intensity: 6770.0, mobility: 1.026"""	-0.548255	0.349587	0.984198	IMVPYGVEEAAKLGDDVDKVYGKEYLDQPVNLIRKSFDNEQWD	generic|tr_V9GWS0_V9GWS0_MOUSE__chr11_1_84214174_84214299_ENSMUST00000183548__II_1129273_REVERSED	|generic|sp_Q5SWU9_ACACA_MOUSE__chr11_1_84214174_84214299_ENSMUST00000183548_REVERSED	|generic|sp_Q5SWU9-2_ACACA_MOUSE__chr11_1_84214174_84214299_ENSMUST00000183548_REVERSED|
"""index: 27350, intensity: 3382.0, mobility: 1.185"""	-0.548433	0.349837	0.984312	DKNMPPNISVIIFPFNL	generic|IP_3480789_TX=10090_REVERSED|
"""index: 19488, intensity: 7410.0, mobility: 0.911"""	-0.548456	0.350088	0.984327	AHPPRGVIAT	generic|IP_975883_TX=10090_REVERSED|
"""index: 5213, intensity: 3928.0, mobility: 1.032"""	-0.548462	0.350325	0.984331	ELMMKEKEELTEDKRMEWRNKLLAGFTMKNLGLYNPLLNSW	generic|tr_B2RXR4_B2RXR4_MOUSE__chr13_1_77174926_77174988_ENSMUST00000225960_REVERSED|
"""index: 28522, intensity: 9470.0, mobility: 1.044"""	-0.548474	0.350325	0.984338	WPLASSLSGKLAGRNKNMLSLMFF	generic|IP_1076974_TX=10090_REVERSED|
"""index: 8339, intensity: 8933.0, mobility: 1.124"""	-0.54874	0.350562	0.984507	EQYGKIKQALEEHLSIQAQLEQINSTAVPKDEIERHAEEILQQ	generic|tr_A0A1L1STC6_A0A1L1STC6_MOUSE__chr10_-1_5368188_5368301_ENSMUST00000215887_REVERSED	|generic|sp_Q6ZWR6_SYNE1_MOUSE__chr10_-1_5368188_5368301_ENSMUST00000215887_REVERSED	|generic|sp_Q6ZWR6-4_SYNE1_MOUSE__chr10_-1_5368188_5368301_ENSMUST00000215887_REVERSED|
"""index: 13337, intensity: 2798.0, mobility: 0.867"""	-0.548756	0.350562	0.984518	QISISVAERS	generic|sp_Q62052_P_MOUSE__II_888394_REVERSED	|generic|II_888391_TX=10090_REVERSED|
"""index: 2041, intensity: 5574.0, mobility: 0.924"""	-0.549008	0.350811	0.984677	QMNKQPPMWL	generic|IP_1114294_TX=10090_REVERSED|
"""index: 9703, intensity: 124706.0, mobility: 1.102"""	-0.549059	0.351061	0.98471	TTATQRDESINIRAELAEMQNQYHNIKEQINSISSVINTMQNL	generic|sp_Q9DAL3_CCD54_MOUSE_REVERSED|
"""index: 29293, intensity: 4746.0, mobility: 0.929"""	-0.549174	0.351223	0.984782	WNYAELLCLN	generic|IP_923310_TX=10090_REVERSED	|generic|sp_Q9JLY7_DUS14_MOUSE_REVERSED	|generic|tr_Q3TLZ7_Q3TLZ7_MOUSE_REVERSED	|generic|tr_Q7TPY1_Q7TPY1_MOUSE_REVERSED|
"""index: 17016, intensity: 3112.0, mobility: 0.983"""	-0.54924	0.351385	0.984824	LFYSANVFKLY	generic|IP_1059934_TX=10090_REVERSED|
"""index: 8673, intensity: 5009.0, mobility: 0.982"""	-0.549432	0.351459	0.984945	RHWSAAPERVGS	generic|IP_1030498_TX=10090_REVERSED|
"""index: 15238, intensity: 2564.0, mobility: 0.980"""	-0.549661	0.351709	0.98509	RELWRTTPIYP	generic|IP_1048010_TX=10090_REVERSED|
"""index: 2509, intensity: 2613.0, mobility: 0.852"""	-0.549676	0.351944	0.985099	DGKEGPPGRPGPPGPEGP	generic|tr_A0A3B0J351_A0A3B0J351_MOUSE_REVERSED|
"""index: 7424, intensity: 3438.0, mobility: 0.820"""	-0.549692	0.351944	0.98511	IGPMTASRR	generic|chr4_1_42938637_42939530_ENSMUST00000131234_REVERSED|
"""index: 31624, intensity: 2870.0, mobility: 1.004"""	-0.549775	0.352193	0.985162	IEHKSEDMKNKRWAKSAADQGLPPLTEFDDLTAQAAQVAQMSSNI	generic|tr_Q3UHS6_Q3UHS6_MOUSE__chr2_1_29733737_29733766_ENSMUST00000123953__II_964058_REVERSED	|generic|tr_Q80TM2_Q80TM2_MOUSE__chr2_1_29733737_29733766_ENSMUST00000123953__II_964058_REVERSED	|generic|sp_P26039_TLN1_MOUSE__chr2_1_29733737_29733766_ENSMUST00000123953__II_964058_REVERSED	|generic|tr_F6SX70_F6SX70_MOUSE_REVERSED|
"""index: 11804, intensity: 36002.0, mobility: 1.074"""	-0.54982	0.352443	0.98519	RLNNLVEGSAFVSSVTPTTATSSSG	generic|IP_924548_TX=10090_REVERSED|
"""index: 30195, intensity: 9898.0, mobility: 1.140"""	-0.550097	0.352604	0.985363	FIQGSLAQMCDEKEL	generic|tr_Q1LZK8_Q1LZK8_MOUSE_REVERSED	|generic|sp_Q7TSH8_TMM94_MOUSE_REVERSED	|generic|tr_Q3U2K2_Q3U2K2_MOUSE_REVERSED	|generic|tr_A0A668KL57_A0A668KL57_MOUSE_REVERSED|
"""index: 28645, intensity: 5655.0, mobility: 1.013"""	-0.550286	0.352853	0.985482	EKQGQRQKLAPS	generic|IP_967807_TX=10090_REVERSED|
"""index: 17365, intensity: 3022.0, mobility: 0.954"""	-0.55033	0.353014	0.985509	EDPSDRFYGMHYQTKNDGIIITQFEPPDYYFR	generic|sp_Q8CFE2_HPF1_MOUSE__chr8_1_60905643_60907468_ENSMUST00000146863__II_863624_REVERSED|
"""index: 30142, intensity: 5598.0, mobility: 1.216"""	-0.550641	0.353264	0.985704	WQFGFLEVTDEEFNTPLPDLNLILRKLAGSALYSE	generic|tr_G5E925_G5E925_MOUSE__II_966131_REVERSED	|generic|tr_G8JL47_G8JL47_MOUSE__II_966136_REVERSED	|generic|sp_B1AUR6_MMS22_MOUSE__II_966136_REVERSED	|generic|tr_Q3TPX2_Q3TPX2_MOUSE_REVERSED|
"""index: 26281, intensity: 5991.0, mobility: 1.123"""	-0.550766	0.353513	0.985781	ERVPFGSDTLYPWPNPILIWHSLSSFPCQSVMAPSAWVAKGWRV	generic|IP_1114238_TX=10090_REVERSED|
"""index: 17877, intensity: 2876.0, mobility: 0.890"""	-0.550785	0.353762	0.985793	WSIPLALDLP	generic|IP_1075218_TX=10090_REVERSED|
"""index: 21164, intensity: 3471.0, mobility: 1.115"""	-0.550814	0.354011	0.985811	EENSMGGAAAAAELQR	generic|tr_Q3U4L9_Q3U4L9_MOUSE__II_1114939_REVERSED	|generic|tr_D3Z4L9_D3Z4L9_MOUSE__II_1114939_REVERSED	|generic|sp_Q61333_TNAP2_MOUSE__II_1114939_REVERSED	|generic|tr_B2RQW1_B2RQW1_MOUSE__II_1114939_REVERSED|
"""index: 27358, intensity: 3168.0, mobility: 1.085"""	-0.550872	0.35426	0.985848	TVTGQVVLLISASDLTSVKYETVSSPVEMKMVT	generic|tr_Q921Z9_Q921Z9_MOUSE_REVERSED|
"""index: 25221, intensity: 3106.0, mobility: 0.869"""	-0.550918	0.354509	0.985876	NEAKVRFVY	generic|tr_A0A5K1VVQ9_A0A5K1VVQ9_MOUSE__chr19_-1_7374046_7374075_ENSMUST00000237653__II_1006392_REVERSED	|generic|sp_A2ASS6_TITIN_MOUSE__chr19_-1_7374046_7374075_ENSMUST00000237653__II_1006392_REVERSED	|generic|sp_A2ASS6-2_TITIN_MOUSE__chr19_-1_7374046_7374075_ENSMUST00000237653__II_1006392_REVERSED	|generic|tr_A0A5K1VVQ1_A0A5K1VVQ1_MOUSE__chr19_-1_7374046_7374075_ENSMUST00000237653__II_1006392_REVERSED	|generic|tr_E9Q8K5_E9Q8K5_MOUSE__chr19_-1_7374046_7374075_ENSMUST00000237653__II_1006392_REVERSED	|generic|tr_E9Q8N1_E9Q8N1_MOUSE__chr19_-1_7374046_7374075_ENSMUST00000237653__II_1006392_REVERSED|
"""index: 13592, intensity: 6835.0, mobility: 1.028"""	-0.550922	0.354758	0.985878	TRTVSVTEELPR	generic|tr_E9PWM3_E9PWM3_MOUSE_REVERSED	|generic|tr_A2VCS7_A2VCS7_MOUSE_REVERSED|
"""index: 8557, intensity: 6605.0, mobility: 1.181"""	-0.550988	0.354919	0.985919	KYKGKEEELAYMKMQ	generic|tr_A2A6Z8_A2A6Z8_MOUSE_REVERSED	|generic|tr_A2A6Z7_A2A6Z7_MOUSE_REVERSED	|generic|sp_Q8CDM4_CCD73_MOUSE_REVERSED|
"""index: 30325, intensity: 3602.0, mobility: 1.059"""	-0.551085	0.355168	0.98598	DSIHSQLVRIEEEYLRRLFDIEQIL	generic|sp_KRHB6_HUMAN__REVERSED|
"""index: 12281, intensity: 19279.0, mobility: 1.025"""	-0.551121	0.355417	0.986002	LEKMMGRINNGNVLAFSLEMAR	generic|tr_Q8CBB7_Q8CBB7_MOUSE__chr8_1_109843366_109843497_ENSMUST00000172892__II_727807_REVERSED	|generic|tr_Q3UKX8_Q3UKX8_MOUSE__chr8_1_109843366_109843497_ENSMUST00000172892__II_727807_REVERSED	|generic|sp_P22892_AP1G1_MOUSE__chr8_1_109843366_109843497_ENSMUST00000172892__II_727807_REVERSED	|generic|tr_Q8CC03_Q8CC03_MOUSE__chr8_1_109843366_109843497_ENSMUST00000172892__II_727807_REVERSED|
"""index: 6365, intensity: 4101.0, mobility: 0.876"""	-0.551161	0.355578	0.986027	FDQGKVNLIAWESYPDAELLTQLCKV	generic|tr_B9EHX4_B9EHX4_MOUSE_REVERSED	|generic|sp_Q62388_ATM_MOUSE_REVERSED|
"""index: 22423, intensity: 3445.0, mobility: 0.947"""	-0.551577	0.355738	0.986285	HVVFILTICF	generic|IP_988190_TX=10090_REVERSED|
"""index: 17425, intensity: 3756.0, mobility: 1.175"""	-0.551724	0.355987	0.986375	AAHKPPPEPAEPGPTIGGRT	generic|sp_B1AZP2_DLGP4_MOUSE__chr2_1_156762742_156762903_ENSMUST00000000094_REVERSED	|generic|sp_B1AZP2-2_DLGP4_MOUSE__chr2_1_156762742_156762903_ENSMUST00000000094_REVERSED	|generic|sp_B1AZP2-3_DLGP4_MOUSE__chr2_1_156762742_156762903_ENSMUST00000000094_REVERSED	|generic|tr_Q3UCF7_Q3UCF7_MOUSE__chr2_1_156762742_156762903_ENSMUST00000000094_REVERSED	|generic|tr_B7ZNS2_B7ZNS2_MOUSE__chr2_1_156762742_156762903_ENSMUST00000000094_REVERSED|
"""index: 7805, intensity: 5575.0, mobility: 1.042"""	-0.551911	0.356042	0.986491	WQCHAIVCDAHMF	generic|IP_1153048_TX=10090_REVERSED|
"""index: 25883, intensity: 23614.0, mobility: 1.001"""	-0.551944	0.356042	0.986511	LRFSMKKLNM	generic|IP_936570_TX=10090_REVERSED|
"""index: 16766, intensity: 7328.0, mobility: 1.025"""	-0.552241	0.35629	0.986694	PPSMPASPAVPSWQICCRKFRLDTRMGKPALMWS	generic|IP_953724_TX=10090_REVERSED|
"""index: 3661, intensity: 3722.0, mobility: 0.846"""	-0.552254	0.356539	0.986701	YFVAPCQPQ	generic|tr_A2A7F4_A2A7F4_MOUSE_REVERSED	|generic|tr_Q922U7_Q922U7_MOUSE_REVERSED	|generic|tr_E9Q532_E9Q532_MOUSE_REVERSED|
"""index: 14288, intensity: 4176.0, mobility: 1.082"""	-0.552357	0.356788	0.986765	LYMRVHLQPLPCEIIISGGWEVNLQVEPLVRLA	generic|sp_A1KXC4_FAIM3_MOUSE__II_1035802_REVERSED	|generic|tr_A0A0G2LB91_A0A0G2LB91_MOUSE__II_1035802_REVERSED	|generic|tr_Q3U0V8_Q3U0V8_MOUSE_REVERSED|
"""index: 6783, intensity: 3129.0, mobility: 1.161"""	-0.552414	0.356948	0.9868	HFHLTEWCQKCQCCKKRWYLNKVYCFIVLFHLPKLMNN	generic|IP_867034_TX=10090_REVERSED|
"""index: 30596, intensity: 3708.0, mobility: 1.099"""	-0.552611	0.357107	0.986921	LTRRRQKLQIIEEKSLGRLHQNLER	generic|sp_O54790_MAFG_MOUSE_REVERSED|
"""index: 8220, intensity: 20340.0, mobility: 1.103"""	-0.552745	0.357178	0.987002	MKRIIESNQMHRFMEATVVGKCGSCQIFFNILDLLAIDRDHK	generic|tr_Q3TG33_Q3TG33_MOUSE_REVERSED	|generic|sp_O35638_STAG2_MOUSE__chr13_1_12604449_12606843_ENSMUST00000071973_REVERSED	|generic|tr_A2AFF6_A2AFF6_MOUSE__chr13_1_12604449_12606843_ENSMUST00000071973_REVERSED|
"""index: 6989, intensity: 5029.0, mobility: 1.260"""	-0.553131	0.357338	0.987237	NMSQNAGAYFNIVRNMKIFVCPQGTSYGYHTPDGIGSCDGLQTR	generic|II_1133924_TX=10090_REVERSED	|generic|sp_P14231_AT1B2_MOUSE_REVERSED|
"""index: 21051, intensity: 3429.0, mobility: 0.878"""	-0.553352	0.357586	0.987372	MAQDQQPILAM	generic|IP_855908_TX=10090_REVERSED|
"""index: 21615, intensity: 3783.0, mobility: 1.161"""	-0.553433	0.357657	0.987421	EELPDRTLGLQSVIYR	generic|tr_B1AST7_B1AST7_MOUSE__II_957693_REVERSED	|generic|tr_E9Q1Q1_E9Q1Q1_MOUSE__II_957693_REVERSED	|generic|tr_A0A668KLF8_A0A668KLF8_MOUSE_REVERSED	|generic|sp_Q60592_MAST2_MOUSE_REVERSED	|generic|tr_E9QLW6_E9QLW6_MOUSE_REVERSED	|generic|tr_B1AST8_B1AST8_MOUSE_REVERSED	|generic|tr_A0A668KL31_A0A668KL31_MOUSE_REVERSED|
"""index: 20188, intensity: 5174.0, mobility: 0.843"""	-0.55371	0.357816	0.987589	STLGRRPGPLFCLFYV	generic|IP_973018_TX=10090_REVERSED|
"""index: 4254, intensity: 3469.0, mobility: 1.095"""	-0.554011	0.357976	0.987771	MMYLRQPCAGGLRW	generic|IP_1006293_TX=10090_REVERSED|
"""index: 9865, intensity: 4481.0, mobility: 0.866"""	-0.554179	0.358135	0.987872	KKAGSGDETPV	generic|tr_A0A5S9EES2_A0A5S9EES2_MOUSE_REVERSED	|generic|tr_B2RWZ9_B2RWZ9_MOUSE_REVERSED	|generic|tr_A0A5S9EER5_A0A5S9EER5_MOUSE_REVERSED	|generic|tr_A2AGI3_A2AGI3_MOUSE_REVERSED	|generic|sp_Q8BYM5_NLGN3_MOUSE_REVERSED|
"""index: 20535, intensity: 4963.0, mobility: 1.066"""	-0.55465	0.358294	0.988155	QQRSISSIPREPSLRHTGSAVIPRTTVWPSPCPRLCAAPLWNL	generic|chr4_-1_131799523_131799702_ENSMUST00000105987_REVERSED|
"""index: 11008, intensity: 34228.0, mobility: 1.092"""	-0.554893	0.358542	0.988301	EQTRRLDERERTLCSIEMQSEELKKTLRLNGIEIGEMTMSHV	generic|sp_Q6RT24_CENPE_MOUSE_REVERSED|
"""index: 21915, intensity: 3695.0, mobility: 0.980"""	-0.554948	0.35879	0.988334	SESLQVKQGAIETPSPPRPPPHL	generic|tr_F6V3Y9_F6V3Y9_MOUSE__II_1050632_REVERSED|
"""index: 3178, intensity: 4391.0, mobility: 0.904"""	-0.554958	0.358841	0.988339	VDTVSAVCVLSP	generic|II_995590_TX=10090_REVERSED	|generic|tr_Q14AY0_Q14AY0_MOUSE_REVERSED	|generic|sp_A2A5N8_LMBL1_MOUSE_REVERSED|
"""index: 11070, intensity: 114750.0, mobility: 1.261"""	-0.554973	0.358841	0.988348	ENEGWINDYDEAFQYQPRLINTHNLLSKLRPLPIASVFSYVT	generic|sp_Q9D3S5_NXRD1_MOUSE_REVERSED|
"""index: 12139, intensity: 3794.0, mobility: 0.827"""	-0.555344	0.359089	0.98857	MLPMWGVIEKMKEM	generic|II_928586_TX=10090_REVERSED	|generic|sp_Q9D417_FBX24_MOUSE_REVERSED	|generic|tr_D3YZY9_D3YZY9_MOUSE_REVERSED|
"""index: 13081, intensity: 6581.0, mobility: 1.063"""	-0.555358	0.359336	0.988579	EGQLSIYGLIEHKDSFMLKKM	generic|IP_3466971_TX=10090_REVERSED|
"""index: 19549, intensity: 2555.0, mobility: 1.016"""	-0.55537	0.359584	0.988585	LLYMWFCKYGWDFIRCKALEHGAK	generic|IP_833513_TX=10090_REVERSED|
"""index: 24786, intensity: 2626.0, mobility: 1.166"""	-0.555389	0.359723	0.988596	KDRDWERESRTRERREMEREREAWQERVAREQE	generic|tr_F6Q8C0_F6Q8C0_MOUSE__chr14_-1_54643670_54643795_ENSMUST00000152773__II_1095277_REVERSED	|generic|tr_F6RJ39_F6RJ39_MOUSE__chr14_-1_54662164_54662199_ENSMUST00000129700__II_1095258_REVERSED	|generic|tr_B8JJ91_B8JJ91_MOUSE__II_1095264_REVERSED	|generic|sp_Q9JIX8_ACINU_MOUSE__chr14_-1_54662164_54662199_ENSMUST00000129700__II_1095258_REVERSED	|generic|sp_Q9JIX8-4_ACINU_MOUSE__chr14_-1_54662164_54662199_ENSMUST00000129700__II_1095258_REVERSED	|generic|chr14_-1_54643933_54644190_ENSMUST00000152773_REVERSED	|generic|tr_Q52KR6_Q52KR6_MOUSE_REVERSED	|generic|tr_Q80TU6_Q80TU6_MOUSE_REVERSED	|generic|tr_B8JJ92_B8JJ92_MOUSE_REVERSED	|generic|tr_Q7TSL7_Q7TSL7_MOUSE_REVERSED	|generic|sp_Q9JIX8-2_ACINU_MOUSE_REVERSED	|generic|sp_Q9JIX8-3_ACINU_MOUSE_REVERSED|
"""index: 4375, intensity: 6709.0, mobility: 0.850"""	-0.555503	0.359723	0.988664	YKKPNELYEMLTDEGRTIGPSAKRRT	generic|IP_3477696_TX=10090_REVERSED|
"""index: 3896, intensity: 4573.0, mobility: 0.921"""	-0.55592	0.359792	0.988912	SKGYPERKVVEPAMFHPTG	generic|tr_B7ZP42_B7ZP42_MOUSE__chrX_-1_13846004_13846051_ENSMUST00000152358_REVERSED|
"""index: 15640, intensity: 6601.0, mobility: 1.028"""	-0.556256	0.36004	0.989111	RRTLIECGTDTVLLTH	generic|tr_A0A0G2JFL1_A0A0G2JFL1_MOUSE__II_974821_REVERSED	|generic|tr_Q8R0B2_Q8R0B2_MOUSE_REVERSED	|generic|sp_Q8BP48_MAP11_MOUSE_REVERSED	|generic|tr_Q6ZQJ2_Q6ZQJ2_MOUSE_REVERSED|
"""index: 13395, intensity: 2709.0, mobility: 0.863"""	-0.556333	0.360198	0.989156	RVDNFVENFEGPPAHIIF	generic|tr_Q3UBZ3_Q3UBZ3_MOUSE__chr6_1_17665358_17665435_ENSMUST00000130606__II_679343_REVERSED	|generic|sp_P47754_CAZA2_MOUSE__chr6_1_17665358_17665435_ENSMUST00000130606__II_679343_REVERSED	|generic|tr_Q3UCD2_Q3UCD2_MOUSE__chr6_1_17665358_17665435_ENSMUST00000130606_REVERSED	|generic|tr_D6RCW7_D6RCW7_MOUSE__chr6_1_17650014_17650058_ENSMUST00000130606_REVERSED	|generic|tr_A0A0N4SVM0_A0A0N4SVM0_MOUSE__chr6_1_17650014_17650058_ENSMUST00000130606_REVERSED|
"""index: 27485, intensity: 3402.0, mobility: 0.882"""	-0.556442	0.360356	0.98922	SSRRAVSKVNILN	generic|IP_1105538_TX=10090_REVERSED|
"""index: 19799, intensity: 16662.0, mobility: 0.880"""	-0.556712	0.360425	0.989379	LIADFSPRN	generic|sp_Q61423_KCNA4_MOUSE_REVERSED	|generic|tr_Q2KHP0_Q2KHP0_MOUSE_REVERSED	|generic|sp_Q61923_KCNA6_MOUSE__chr6_-1_126738335_126738613_ENSMUST00000040751_REVERSED	|generic|tr_Q3TZ64_Q3TZ64_MOUSE_REVERSED	|generic|sp_P16388_KCNA1_MOUSE_REVERSED	|generic|tr_Q8CA58_Q8CA58_MOUSE_REVERSED	|generic|sp_P63141_KCNA2_MOUSE_REVERSED	|generic|sp_P16390_KCNA3_MOUSE_REVERSED|
"""index: 4450, intensity: 16102.0, mobility: 1.329"""	-0.557048	0.360672	0.989576	YPEYTNRERYNMTPNNPEYI	generic|tr_Q8CDE5_Q8CDE5_MOUSE__IP_1110343_REVERSED|
"""index: 17910, intensity: 4008.0, mobility: 0.953"""	-0.557124	0.36083	0.98962	MVVSAAMSRPFL	generic|IP_887502_TX=10090_REVERSED|
"""index: 3855, intensity: 4404.0, mobility: 0.954"""	-0.557553	0.361077	0.989871	WPSTPSLAGMDTL	generic|IP_850497_TX=10090_REVERSED|
"""index: 14995, intensity: 4250.0, mobility: 1.074"""	-0.557592	0.361324	0.989894	ERSQEDLSAMATDVDADEDVQESNTRQQGW	generic|sp_Q8C6M1_UBP20_MOUSE_REVERSED|
"""index: 9023, intensity: 8694.0, mobility: 0.895"""	-0.557625	0.361571	0.989913	KEQESKKFF	generic|tr_A0A1L1SU97_A0A1L1SU97_MOUSE__II_3500933_REVERSED	|generic|sp_Q6P9L6_KIF15_MOUSE__II_3455262_REVERSED	|generic|II_3500937_TX=10090_REVERSED|
"""index: 10203, intensity: 15113.0, mobility: 0.996"""	-0.557854	0.361728	0.990046	PCWWCLMLDQKESGTQSGSWCPSAKVRSVTQSSSCFRA	generic|IP_848058_TX=10090_REVERSED|
"""index: 2834, intensity: 4907.0, mobility: 0.862"""	-0.557957	0.361975	0.990106	GVNPLTKPVMYKWAHHPYMT	generic|IP_3480521_TX=10090_REVERSED|
"""index: 1172, intensity: 3634.0, mobility: 0.900"""	-0.55797	0.362043	0.990114	RDDNWQYLY	generic|sp_Q9CXM0_CHODL_MOUSE_REVERSED	|generic|sp_Q9CXM0-2_CHODL_MOUSE_REVERSED	|generic|tr_F2Z3Y6_F2Z3Y6_MOUSE_REVERSED	|generic|tr_B7ZMQ3_B7ZMQ3_MOUSE_REVERSED|
"""index: 21180, intensity: 8156.0, mobility: 0.950"""	-0.558134	0.362201	0.990209	WPWSAPTSSNPLLAPLPYCIKP	generic|IP_826945_TX=10090_REVERSED|
"""index: 23440, intensity: 5144.0, mobility: 0.919"""	-0.558201	0.362405	0.990247	LGLKELKRERYKEYQ	generic|chr5_-1_32764737_32764913_ENSMUST00000142957__II_942267_TX=10090_REVERSED	|generic|tr_F6TVX7_F6TVX7_MOUSE__chr5_-1_32737230_32737349_ENSMUST00000071829__II_942262_REVERSED	|generic|sp_Q8BSF4_PISD_MOUSE__chr5_-1_32737230_32737349_ENSMUST00000071829__II_942287_REVERSED	|generic|tr_F7C386_F7C386_MOUSE__chr5_-1_32737230_32737349_ENSMUST00000071829__II_942294_REVERSED	|generic|tr_Q3TRI5_Q3TRI5_MOUSE__chr5_-1_32737230_32737349_ENSMUST00000071829__II_942276_REVERSED|
"""index: 24321, intensity: 6245.0, mobility: 0.877"""	-0.558555	0.362405	0.990452	ASEVEQTSEPVS	generic|tr_G3X9T4_G3X9T4_MOUSE_REVERSED	|generic|sp_Q8VI64_HUMMR_MOUSE_REVERSED	|generic|tr_Q78IW0_Q78IW0_MOUSE_REVERSED	|generic|tr_D3Z134_D3Z134_MOUSE_REVERSED|
"""index: 16943, intensity: 3557.0, mobility: 1.020"""	-0.558936	0.362405	0.990671	LHHQLWSPAPPPRPPRLTMSRAR	generic|tr_Q8C2V3_Q8C2V3_MOUSE_REVERSED|
"""index: 9305, intensity: 27638.0, mobility: 1.039"""	-0.559179	0.362562	0.99081	DISMHSSFLKWTQRFEDLSIFGSHDSDIIRFITELNSRNRY	generic|sp_O35385_PPE2_MOUSE__II_942826_REVERSED|
"""index: 11345, intensity: 5512.0, mobility: 0.935"""	-0.559194	0.362808	0.990819	PISATLTSAAVEVTAMWAPTELEA	generic|IP_1097742_TX=10090_REVERSED	|generic|IP_1097729_TX=10090_REVERSED|
"""index: 3180, intensity: 4162.0, mobility: 0.919"""	-0.559287	0.362854	0.990872	AFLEDVMSKSK	generic|sp_Q8BU31_RAP2C_MOUSE_REVERSED|
"""index: 13154, intensity: 3897.0, mobility: 0.995"""	-0.55929	0.362854	0.990874	VFAFLLANETMKMQQQAHNLRLGFAEWKEKLLGPQ	generic|tr_A2ANY6_A2ANY6_MOUSE__II_965884_REVERSED	|generic|tr_J3QMC5_J3QMC5_MOUSE__II_965884_REVERSED|
"""index: 5661, intensity: 9693.0, mobility: 1.022"""	-0.55952	0.36301	0.991006	ENKLMDAHFKKMHKSLNSPQ	generic|sp_Q99KE8-3_ZFP64_MOUSE_REVERSED	|generic|tr_A2AQR4_A2AQR4_MOUSE_REVERSED|
"""index: 26268, intensity: 87220.0, mobility: 1.125"""	-0.559631	0.363256	0.991069	FGMLYSGFILLCCIKPSMVVQYMLPQGIAVYRDYAMATLVYSEA	generic|tr_Q9EQB2_Q9EQB2_MOUSE_REVERSED	|generic|tr_A0A1D5RLT8_A0A1D5RLT8_MOUSE_REVERSED|
"""index: 2773, intensity: 3957.0, mobility: 0.973"""	-0.55969	0.363302	0.991103	YFFMEGVWW	generic|IP_1030865_TX=10090_REVERSED|
"""index: 9015, intensity: 262124.0, mobility: 1.053"""	-0.559697	0.363302	0.991107	KEAAPGADGGGGGGGGGGKLRQRARRS	generic|tr_E0CZF3_E0CZF3_MOUSE_REVERSED	|generic|tr_E0CZ10_E0CZ10_MOUSE__chr9_1_50783276_50783332_ENSMUST00000162073_REVERSED	|generic|sp_Q8VDI9_ALG9_MOUSE__chr9_1_50842771_50842857_ENSMUST00000175728_REVERSED|
"""index: 12305, intensity: 4428.0, mobility: 0.848"""	-0.559802	0.363302	0.991167	EDEMKCKMKQEQKAWFIK	generic|tr_Q3UUI0_Q3UUI0_MOUSE__II_881535_REVERSED	|generic|tr_E9PUC1_E9PUC1_MOUSE__II_881535_REVERSED	|generic|tr_D3YYL3_D3YYL3_MOUSE__II_881535_REVERSED|
"""index: 6015, intensity: 3066.0, mobility: 0.836"""	-0.559981	0.363302	0.991268	TLSEENMPKDQVPVKPHEGDD	generic|sp_D0VYS2_HSF3_MOUSE__II_832234_REVERSED	|generic|tr_E9QNK9_E9QNK9_MOUSE__II_832234_REVERSED	|generic|sp_D0VYS2-2_HSF3_MOUSE_REVERSED	|generic|tr_Q8BL67_Q8BL67_MOUSE_REVERSED	|generic|tr_A0A0R4J251_A0A0R4J251_MOUSE_REVERSED|
"""index: 14731, intensity: 5341.0, mobility: 0.864"""	-0.560297	0.363302	0.991448	DNFPVKENIISLSEELRG	generic|sp_Q3TDD9_PPR21_MOUSE__chr17_1_88562149_88562253_ENSMUST00000191340_REVERSED|
"""index: 14718, intensity: 2740.0, mobility: 1.260"""	-0.560458	0.363302	0.991539	VYRDYSMVALLACQTCGF	generic|tr_Q8VG49_Q8VG49_MOUSE_REVERSED	|generic|tr_E9Q725_E9Q725_MOUSE_REVERSED	|generic|tr_A4VCI3_A4VCI3_MOUSE_REVERSED	|generic|tr_Q9EPG5_Q9EPG5_MOUSE_REVERSED|
"""index: 12063, intensity: 3714.0, mobility: 0.752"""	-0.56067	0.363547	0.991658	QSDQFESIYVLSAETEW	generic|IP_1037895_TX=10090_REVERSED|
"""index: 4368, intensity: 6125.0, mobility: 0.941"""	-0.560695	0.363703	0.991673	IASSSQLIETCIDYNELAQ	generic|tr_Q6PFH4_Q6PFH4_MOUSE_REVERSED	|generic|tr_G3X8Q1_G3X8Q1_MOUSE_REVERSED	|generic|tr_B9EKC5_B9EKC5_MOUSE_REVERSED|
"""index: 14597, intensity: 3534.0, mobility: 0.790"""	-0.560791	0.363948	0.991727	LMAAVSHL	generic|IP_1114080_TX=10090_REVERSED|
"""index: 27972, intensity: 26715.0, mobility: 1.296"""	-0.560835	0.363992	0.991752	NQHLETLDNLQEELREYRYREEQLCQTMYTYDRQLQTK	generic|sp_Q80W04_TMCC2_MOUSE__chr1_-1_132357506_132357799_ENSMUST00000138717__II_1035346_REVERSED	|generic|tr_Q3TYQ4_Q3TYQ4_MOUSE__chr1_-1_132357506_132357799_ENSMUST00000138717__II_1035346_REVERSED	|generic|tr_Q3T9T1_Q3T9T1_MOUSE__chr1_-1_132357506_132357799_ENSMUST00000138717__II_1035346_REVERSED	|generic|tr_A0A5F8MQA9_A0A5F8MQA9_MOUSE__chr1_-1_132357506_132357799_ENSMUST00000138717__II_1035346_REVERSED	|generic|tr_Q3TZY4_Q3TZY4_MOUSE__chr1_-1_132357506_132357799_ENSMUST00000138717__II_1035346_REVERSED|
"""index: 6376, intensity: 31749.0, mobility: 1.128"""	-0.560912	0.363992	0.991795	NKMIVPMKAELEANRICEEFFRKLHSVDARMREEKEKNR	generic|sp_B2RPU2_PLHD1_MOUSE__II_1114631_REVERSED|
"""index: 3707, intensity: 5337.0, mobility: 0.941"""	-0.561164	0.364148	0.991937	ESPAPPQLESQQ	generic|tr_F6PX41_F6PX41_MOUSE_REVERSED	|generic|tr_A0A087WSQ0_A0A087WSQ0_MOUSE_REVERSED	|generic|tr_B2RSN1_B2RSN1_MOUSE_REVERSED	|generic|sp_P01108_MYC_MOUSE_REVERSED	|generic|tr_F8WID3_F8WID3_MOUSE_REVERSED|
"""index: 13621, intensity: 2887.0, mobility: 1.161"""	-0.561347	0.364303	0.992039	RRGQPNVWPGQLTADRVWSMLLTPAWCSPTWM	generic|II_920857_TX=10090_REVERSED	|generic|II_920859_TX=10090_REVERSED|
"""index: 15715, intensity: 16696.0, mobility: 1.097"""	-0.561415	0.36437	0.992078	RQHMEIGKNFWRY	generic|tr_A0A0R4J250_A0A0R4J250_MOUSE__chr9_-1_36780107_36780259_ENSMUST00000185124__II_854667_REVERSED	|generic|sp_Q61070_EI24_MOUSE__chr9_-1_36780107_36780259_ENSMUST00000185124_REVERSED|
"""index: 3457, intensity: 3715.0, mobility: 0.795"""	-0.561735	0.364614	0.992257	YGLLRVPGIFTTQS	generic|IP_1084799_TX=10090_REVERSED|
"""index: 13151, intensity: 8774.0, mobility: 0.924"""	-0.561835	0.364746	0.992313	SPIDDLASIALDQNKLLSNEALE	generic|sp_Q99MW3_PRAL1_MOUSE_REVERSED|
"""index: 16274, intensity: 3061.0, mobility: 0.859"""	-0.561849	0.364746	0.992321	VQVGSIRFTPGKVKGL	generic|sp_P40201_CHD1_MOUSE__II_1070814_REVERSED	|generic|tr_G3UWS6_G3UWS6_MOUSE_REVERSED|
"""index: 6294, intensity: 2698.0, mobility: 0.980"""	-0.562213	0.36499	0.992523	IAPSKNTCSGLYF	generic|IP_3480028_TX=10090_REVERSED|
"""index: 1539, intensity: 3285.0, mobility: 0.852"""	-0.562351	0.365056	0.992599	VEQYLKTHLSGSFQMYQ	generic|sp_Q9EPU0_RENT1_MOUSE_REVERSED	|generic|sp_Q9EPU0-2_RENT1_MOUSE_REVERSED|
"""index: 3404, intensity: 3383.0, mobility: 0.811"""	-0.562483	0.3653	0.992673	SQSTLETDYLMYIKFI	generic|IP_926683_TX=10090_REVERSED|
"""index: 24894, intensity: 2564.0, mobility: 1.190"""	-0.562534	0.365366	0.992701	EKAKAYLSHHGGLLKFV	generic|sp_Q3TD16_PACER_MOUSE__II_3481912_REVERSED	|generic|tr_F8WGX2_F8WGX2_MOUSE__II_3481912_REVERSED	|generic|tr_Q3U2M6_Q3U2M6_MOUSE_REVERSED	|generic|tr_Q7TPZ3_Q7TPZ3_MOUSE_REVERSED|
"""index: 6897, intensity: 3690.0, mobility: 1.103"""	-0.562732	0.36561	0.99281	YWYWLIHLFIDEPYKIPTAEQMFKKFGAIEEYHPSFILAGHSLELMNYL	generic|tr_A0A3B2W851_A0A3B2W851_MOUSE__II_3465271_REVERSED	|generic|tr_G3UWA2_G3UWA2_MOUSE__II_3465257_REVERSED	|generic|tr_A0A3B2WCD4_A0A3B2WCD4_MOUSE__II_3465263_REVERSED|
"""index: 3884, intensity: 3785.0, mobility: 0.874"""	-0.562748	0.365854	0.99282	QQEEQMKEFGAQVLMRKDLCRRKE	generic|IP_3493239_TX=10090_REVERSED|
"""index: 27645, intensity: 6489.0, mobility: 1.020"""	-0.562771	0.366098	0.992832	ELRGTIAPSRML	generic|chr10_1_4089386_4090123_ENSMUST00000117291__IP_1154673_TX=10090_REVERSED|
"""index: 18531, intensity: 3003.0, mobility: 1.238"""	-0.562928	0.366163	0.992919	LRSKHLEADEAVTFSIQR	generic|sp_P97313-2_PRKDC_MOUSE__II_1080249_REVERSED	|generic|II_1080250_TX=10090_REVERSED	|generic|sp_P97313_PRKDC_MOUSE_REVERSED|
"""index: 6859, intensity: 2794.0, mobility: 0.894"""	-0.563271	0.366407	0.993108	MKEILSCPPFARTTPVMEPST	generic|IP_1096493_TX=10090_REVERSED|
"""index: 30605, intensity: 3258.0, mobility: 1.097"""	-0.563438	0.366561	0.9932	VRLNNSYAFAKGCHKCEYPKEGTHVRKHQLLYT	generic|tr_F6ZS36_F6ZS36_MOUSE_REVERSED	|generic|tr_A2ANU6_A2ANU6_MOUSE_REVERSED|
"""index: 22860, intensity: 11654.0, mobility: 1.185"""	-0.563641	0.366602	0.993311	VSSIVPFPGGDELFARWPFLAFAQPSWPDLPQ	generic|tr_A0A1W2P6T8_A0A1W2P6T8_MOUSE__II_3464912_REVERSED	|generic|sp_Q0VG85_CC162_MOUSE__II_3464912_REVERSED	|generic|sp_Q0VG85-6_CC162_MOUSE__II_3464912_REVERSED|
"""index: 26298, intensity: 5081.0, mobility: 1.020"""	-0.563689	0.366602	0.993337	RNREKTEVNIYAVDDACPMSKSVFMHNVAFLVDNVVAEAELQMD	generic|tr_A0A1Y7VNZ5_A0A1Y7VNZ5_MOUSE_REVERSED	|generic|sp_Q8BGR8_GSKIP_MOUSE_REVERSED	|generic|sp_Q8BGR8-2_GSKIP_MOUSE_REVERSED|
"""index: 16756, intensity: 4722.0, mobility: 0.867"""	-0.563997	0.366756	0.993505	QELVFFGSAAKELARAPLRT	generic|IP_849367_TX=10090_REVERSED|
"""index: 6498, intensity: 24799.0, mobility: 0.794"""	-0.564044	0.366999	0.993531	CLSTLRGRGPHARR	generic|IP_1080668_TX=10090_REVERSED|
"""index: 17235, intensity: 3181.0, mobility: 0.793"""	-0.564049	0.367064	0.993534	SSSTQLMSTT	generic|chr13_1_109938046_109939352_ENSMUST00000122041__IP_1103020_TX=10090_REVERSED	|generic|IP_1103001_TX=10090_REVERSED|
"""index: 2030, intensity: 4095.0, mobility: 0.932"""	-0.564137	0.367307	0.993582	REAGTCTGGFCHL	generic|II_884201_TX=10090_REVERSED|
"""index: 29559, intensity: 9799.0, mobility: 1.065"""	-0.564281	0.36755	0.99366	PSLAPLPALGTPSNR	generic|tr_M0QWZ1_M0QWZ1_MOUSE_REVERSED	|generic|sp_Q8CGI1_F193A_MOUSE_REVERSED|
"""index: 14805, intensity: 4005.0, mobility: 0.932"""	-0.564283	0.367794	0.993661	LDLPCPVLWPH	generic|chr8_-1_84916152_84916376_ENSMUST00000109741__IP_862141_TX=10090_REVERSED|
"""index: 8849, intensity: 10515.0, mobility: 1.139"""	-0.564373	0.368037	0.99371	LRESIDGFNNEQVMKAAQLNRRYFIKKYDDMWVEALRVQ	generic|sp_Q8C7U7_GALT6_MOUSE_REVERSED|
"""index: 23332, intensity: 5234.0, mobility: 0.964"""	-0.564408	0.368101	0.993729	SRYSLGRLTR	generic|tr_A0A1L1SQG7_A0A1L1SQG7_MOUSE_REVERSED	|generic|sp_E9PZQ0_RYR1_MOUSE_REVERSED	|generic|tr_K3W4M2_K3W4M2_MOUSE_REVERSED|
"""index: 30297, intensity: 2605.0, mobility: 0.901"""	-0.564563	0.368255	0.993813	PEHLVHQNK	generic|tr_D3Z5U3_D3Z5U3_MOUSE__II_862173_REVERSED	|generic|tr_Q3UM14_Q3UM14_MOUSE__II_862173_REVERSED	|generic|tr_D3Z512_D3Z512_MOUSE_REVERSED|
"""index: 29838, intensity: 8884.0, mobility: 1.011"""	-0.56483	0.368498	0.993958	VKAAGLYLHMKH	generic|sp_E9Q4Z2_ACACB_MOUSE__II_933917_REVERSED	|generic|IP_3502831_TX=10090_REVERSED	|generic|sp_Q5SWU9_ACACA_MOUSE__chr11_1_84214174_84214299_ENSMUST00000183548_REVERSED	|generic|sp_Q5SWU9-2_ACACA_MOUSE__chr11_1_84214174_84214299_ENSMUST00000183548_REVERSED	|generic|tr_Q3UHC8_Q3UHC8_MOUSE_REVERSED|
"""index: 14931, intensity: 4419.0, mobility: 1.004"""	-0.56487	0.368741	0.99398	SKSCHVPPTPPPVHWMFCIQFSPFQVDGLETIFMLPL	generic|IP_856426_TX=10090_REVERSED|
"""index: 4203, intensity: 3918.0, mobility: 0.966"""	-0.564936	0.368894	0.994016	CLLNIHTKLVLVNPNDSSPRGLLA	generic|tr_D3YVC9_D3YVC9_MOUSE__chr10_1_62942664_62942723_ENSMUST00000152350_REVERSED	|generic|sp_Q8C0K5_GDC_MOUSE__chr10_1_62942664_62942723_ENSMUST00000152350_REVERSED|
"""index: 4704, intensity: 2682.0, mobility: 0.931"""	-0.565069	0.368958	0.994087	MINNKISSYYG	generic|IP_1097528_TX=10090_REVERSED|
"""index: 28087, intensity: 13849.0, mobility: 1.098"""	-0.565208	0.369201	0.994162	TTQSKLSLVRGQKMQKKLCTCVLWCVWP	generic|sp_Q2LKV2_NL1B4_MOUSE_REVERSED	|generic|sp_Q2LKV2-2_NL1B4_MOUSE_REVERSED|
"""index: 14603, intensity: 4349.0, mobility: 0.930"""	-0.565368	0.369354	0.994248	STQVPPMFTAPP	generic|sp_Q9R0G7_ZEB2_MOUSE__II_1009635_REVERSED	|generic|tr_Q80TX6_Q80TX6_MOUSE__II_1009635_REVERSED	|generic|tr_Q3URW5_Q3URW5_MOUSE__II_1009635_REVERSED	|generic|tr_A0A0M3HEP2_A0A0M3HEP2_MOUSE__II_1009635_REVERSED	|generic|tr_H9H9S3_H9H9S3_MOUSE_REVERSED	|generic|tr_A0A0J9YV01_A0A0J9YV01_MOUSE_REVERSED|
"""index: 8257, intensity: 12489.0, mobility: 1.135"""	-0.565469	0.369507	0.994302	WFKEETTHKEDFKHNWQGKFYVANVLVLITSRNLSGNPFLD	generic|tr_Q8BG86_Q8BG86_MOUSE_REVERSED|
"""index: 25478, intensity: 4472.0, mobility: 1.009"""	-0.565772	0.36975	0.994465	LFKGDIDTKQYAGTIEECVGRRWRTSTMSIETETAGEQLVLTSVS	generic|sp_Q07456_AMBP_MOUSE_REVERSED|
"""index: 22847, intensity: 3145.0, mobility: 0.825"""	-0.56579	0.369993	0.994475	LDHALSMI	generic|tr_A0A1Y7VIL8_A0A1Y7VIL8_MOUSE_REVERSED|
"""index: 6450, intensity: 2958.0, mobility: 1.128"""	-0.565841	0.370235	0.994502	QVETGYRQLDPFTKGSLTVMMKLCWEWL	generic|IP_855414_TX=10090_REVERSED|
"""index: 14186, intensity: 4110.0, mobility: 1.114"""	-0.565863	0.370298	0.994514	VFLRKGSSSTTQRSYTDYILRKCKPAFHSS	generic|IP_1101079_TX=10090_REVERSED|
"""index: 22728, intensity: 3337.0, mobility: 1.083"""	-0.566055	0.370541	0.994617	QQAPLGVATGGAAPPPCTGQGRGGQGYT	generic|IP_840038_TX=10090_REVERSED|
"""index: 27912, intensity: 39959.0, mobility: 1.273"""	-0.566075	0.370784	0.994627	MQKMVETLKVTDKNLKQ	generic|IP_904109_TX=10090_REVERSED	|generic|tr_Q3U5D6_Q3U5D6_MOUSE_REVERSED|
"""index: 4952, intensity: 2719.0, mobility: 0.970"""	-0.5661	0.370936	0.994641	CNKMTHEVLPY	generic|IP_1144352_TX=10090_REVERSED|
"""index: 26578, intensity: 4539.0, mobility: 1.029"""	-0.566136	0.370972	0.99466	MELALTLTVNMFS	generic|tr_Q8CDQ9_Q8CDQ9_MOUSE_REVERSED	|generic|tr_Q9D4E9_Q9D4E9_MOUSE_REVERSED|
"""index: 16310, intensity: 3226.0, mobility: 0.959"""	-0.566271	0.370972	0.994732	QRHREETPGSKGRESFTPWTAKGPRPSPQTVMDASRS	generic|IP_1101216_TX=10090_REVERSED|
"""index: 9440, intensity: 23691.0, mobility: 0.892"""	-0.566711	0.371069	0.994966	AAPMDKDGEELLNPRIYMFLLSGYFLS	generic|tr_Q8VGQ8_Q8VGQ8_MOUSE_REVERSED|
"""index: 19064, intensity: 3499.0, mobility: 0.934"""	-0.566721	0.371069	0.994971	HVLLLNQEDRHVSVAPVSPVL	generic|II_1130475_TX=10090_REVERSED	|generic|sp_Q9CZU4_ERAL1_MOUSE__chr11_-1_78076226_78076276_ENSMUST00000139731_REVERSED|
"""index: 1317, intensity: 2805.0, mobility: 0.824"""	-0.566911	0.371069	0.995072	MSGLPDQQA	generic|IP_1036519_TX=10090_REVERSED|
"""index: 2166, intensity: 3315.0, mobility: 0.963"""	-0.567105	0.371311	0.995174	NDGEVVSPIANMY	generic|tr_Q3UNC8_Q3UNC8_MOUSE_REVERSED	|generic|tr_Q91ZP4_Q91ZP4_MOUSE_REVERSED	|generic|tr_A0PJT9_A0PJT9_MOUSE_REVERSED	|generic|tr_Q2VPB3_Q2VPB3_MOUSE_REVERSED	|generic|tr_Q9ET36_Q9ET36_MOUSE_REVERSED|
"""index: 1210, intensity: 2883.0, mobility: 0.853"""	-0.567178	0.371463	0.995213	PWVGSEFNKYDTGLGTKHPM	generic|IP_1140478_TX=10090_REVERSED	|generic|IP_1140477_TX=10090_REVERSED	|generic|IP_1140444_TX=10090_REVERSED|
"""index: 21750, intensity: 4653.0, mobility: 1.153"""	-0.567417	0.371705	0.995339	PQFWSHYFTDRSYLNVHKSTDHGHTFIQK	generic|IP_1062666_TX=10090_REVERSED|
"""index: 2165, intensity: 3425.0, mobility: 1.123"""	-0.567455	0.371947	0.995359	EEAVMDAILPSELIEEVSPRHYDKLNLMRTILDNLGDSYRYPI	generic|tr_Q921N9_Q921N9_MOUSE__chr1_1_191822330_191822368_ENSMUST00000126446_REVERSED	|generic|tr_Q91Z18_Q91Z18_MOUSE__chr1_1_191822330_191822368_ENSMUST00000126446_REVERSED|
"""index: 5966, intensity: 2701.0, mobility: 1.124"""	-0.567458	0.372189	0.995361	LIAVVSFYSQVPEPIHLSHSVESLRSRRSSAVFELEPYF	generic|II_1065502_TX=10090_REVERSED|
"""index: 22967, intensity: 10103.0, mobility: 0.932"""	-0.567516	0.372222	0.995391	QVVRHLSTEK	generic|IP_1016663_TX=10090_REVERSED|
"""index: 30310, intensity: 9108.0, mobility: 0.995"""	-0.567604	0.372222	0.995437	HFLELFGVPGALIPMRMVRRSASCIKIYR	generic|IP_1096792_TX=10090_REVERSED|
"""index: 18720, intensity: 3217.0, mobility: 0.980"""	-0.568107	0.372346	0.995701	SWAARKWNGFTSKTSNRWTGPF	generic|IP_1124388_TX=10090_REVERSED|
"""index: 28272, intensity: 2882.0, mobility: 0.874"""	-0.56822	0.372346	0.99576	TPLNWPLLLSLD	generic|IP_1139638_TX=10090_REVERSED	|generic|IP_1139649_TX=10090_REVERSED|
"""index: 5422, intensity: 3516.0, mobility: 0.857"""	-0.568452	0.372497	0.995881	AIAADGPSRR	generic|tr_Q9CSX9_Q9CSX9_MOUSE__II_1123531_REVERSED|
"""index: 21204, intensity: 3284.0, mobility: 1.047"""	-0.568475	0.372738	0.995893	REMRGSGGAVPGPGRA	generic|sp_P28322-2_ETV4_MOUSE_REVERSED	|generic|tr_Q3TYM4_Q3TYM4_MOUSE_REVERSED|
"""index: 16243, intensity: 7847.0, mobility: 0.843"""	-0.56848	0.3728	0.995896	AMKVPGKGK	generic|II_3456813_TX=10090_REVERSED	|generic|tr_Q9D5S6_Q9D5S6_MOUSE_REVERSED|
"""index: 27853, intensity: 36266.0, mobility: 0.846"""	-0.568849	0.373041	0.996087	QMIEQIIALHRVLEL	generic|sp_Q14DL0_UBQLN_MOUSE_REVERSED|
"""index: 26632, intensity: 3075.0, mobility: 1.175"""	-0.568853	0.373192	0.99609	LMVFGQGERPVCPQRYQVIYLSAPPRNDNSQFLFVLCVYKWLVCPLLEA	generic|IP_1002372_TX=10090_REVERSED|
"""index: 16725, intensity: 17192.0, mobility: 1.098"""	-0.568927	0.373253	0.996128	NSFIISAASFSDNSKC	generic|sp_A2ARV4_LRP2_MOUSE_REVERSED	|generic|tr_A2ARV5_A2ARV5_MOUSE_REVERSED|
"""index: 15487, intensity: 4288.0, mobility: 0.980"""	-0.569067	0.373404	0.9962	LTADNGGVDEFKV	generic|sp_Q9DBY8_NVL_MOUSE__chr1_-1_181093865_181093903_ENSMUST00000195209_REVERSED|
"""index: 26434, intensity: 10854.0, mobility: 1.012"""	-0.569194	0.373645	0.996266	PPMLRLHTNR	generic|IP_1075989_TX=10090_REVERSED	|generic|IP_1075990_TX=10090_REVERSED|
"""index: 24890, intensity: 3392.0, mobility: 0.859"""	-0.569222	0.373886	0.996281	PPSRLRSPH	generic|IP_1086548_TX=10090_REVERSED	|generic|IP_2462055_TX=10090_REVERSED|
"""index: 28732, intensity: 6611.0, mobility: 0.958"""	-0.569266	0.373888	0.996303	LAKARRTKGVALIFTSKF	generic|IP_2455943_TX=10090_REVERSED|
"""index: 2061, intensity: 3836.0, mobility: 0.782"""	-0.569482	0.373888	0.996415	ACPAPFSDAPARSLQQARASS	generic|IP_1064642_TX=10090_REVERSED|
"""index: 9973, intensity: 30576.0, mobility: 0.937"""	-0.569553	0.373888	0.996451	WGSSALSPMQGLPAHTWWRSSSPSMLC	generic|IP_912919_TX=10090_REVERSED|
"""index: 2714, intensity: 3873.0, mobility: 0.883"""	-0.570088	0.373949	0.996726	VLHNRGGNWNPPLPGCAGRRDQSPLFL	generic|sp_Q9JKV7_EXTL1_MOUSE_REVERSED	|generic|tr_Q3T9C7_Q3T9C7_MOUSE_REVERSED	|generic|tr_Q3TSP4_Q3TSP4_MOUSE_REVERSED	|generic|tr_Q0VAW4_Q0VAW4_MOUSE_REVERSED|
"""index: 7573, intensity: 4324.0, mobility: 1.079"""	-0.570337	0.374099	0.996854	VAMSMYEYSAYLCLQIHTNIADECQWDY	generic|sp_Q99MX2_FHL17_MOUSE_REVERSED	|generic|tr_Q3SXD1_Q3SXD1_MOUSE_REVERSED|
"""index: 8760, intensity: 4108.0, mobility: 1.092"""	-0.570482	0.374339	0.996928	VGMLLRMLFVDWLASFILNKMDKLALMVEVWPAQVTRESRR	generic|sp_Q8C0T7_MFSD9_MOUSE__II_1040357_REVERSED|
"""index: 13459, intensity: 5367.0, mobility: 1.139"""	-0.570563	0.37458	0.996969	AMNRAPVQTEPSQQGASSYLMLLIGSSTAVLLL	generic|sp_P70277_SIA7B_MOUSE__II_1123386_REVERSED	|generic|II_1123383_TX=10090_REVERSED|
"""index: 12001, intensity: 5702.0, mobility: 1.065"""	-0.570571	0.37464	0.996973	QAAKLSSATGTARNQQETSTQSVH	generic|tr_F6XU64_F6XU64_MOUSE__chrX_1_7706016_7706153_ENSMUST00000129845_REVERSED	|generic|sp_Q56A08_GPKOW_MOUSE__chrX_1_7706016_7706153_ENSMUST00000129845_REVERSED|
"""index: 412, intensity: 2836.0, mobility: 1.033"""	-0.570708	0.374761	0.997043	TYMMYMYMYMYMYMYMY	generic|IP_1023295_TX=10090_REVERSED|
"""index: 25196, intensity: 3161.0, mobility: 0.801"""	-0.570941	0.374761	0.997161	DADPDRPEPG	generic|tr_Q8BQE0_Q8BQE0_MOUSE_REVERSED	|generic|sp_Q64731_FOXL1_MOUSE_REVERSED|
"""index: 17974, intensity: 7117.0, mobility: 0.864"""	-0.571075	0.374761	0.997229	VKCNEQRL	generic|IP_968038_TX=10090_REVERSED|
"""index: 7664, intensity: 8105.0, mobility: 0.796"""	-0.571132	0.374761	0.997258	VHVNVNLP	generic|chr11_1_70437944_70438057_ENSMUST00000128748__II_1133394_TX=10090_REVERSED	|generic|tr_Q3TRC8_Q3TRC8_MOUSE__chr11_1_70439868_70439909_ENSMUST00000138006_REVERSED	|generic|tr_J3JS97_J3JS97_MOUSE__chr11_1_70439868_70439909_ENSMUST00000138006_REVERSED	|generic|tr_Q5F2D9_Q5F2D9_MOUSE__chr11_1_70439868_70439909_ENSMUST00000138006_REVERSED	|generic|tr_A0A158SIT9_A0A158SIT9_MOUSE__chr11_1_70439868_70439909_ENSMUST00000138006_REVERSED|
"""index: 22239, intensity: 3135.0, mobility: 0.993"""	-0.571382	0.374761	0.997384	VRLLLPGPCPLH	generic|IP_1151789_TX=10090_REVERSED|
"""index: 29709, intensity: 11576.0, mobility: 1.178"""	-0.571942	0.37491	0.997666	YKVYIGTVLEGLSRLLTQTQTPETDAVTVELLAAPVKQKKLLK	generic|tr_F7AC58_F7AC58_MOUSE__II_860621_REVERSED	|generic|tr_F6QY99_F6QY99_MOUSE__II_860644_REVERSED	|generic|sp_E2JF22_PIEZ1_MOUSE__II_860621_REVERSED	|generic|tr_E9PUQ9_E9PUQ9_MOUSE__II_860621_REVERSED|
"""index: 3523, intensity: 2797.0, mobility: 0.862"""	-0.571951	0.37506	0.997671	ATAVPIPLVSD	generic|tr_Q8C3F4_Q8C3F4_MOUSE__II_843891_REVERSED	|generic|sp_Q62225_CISH_MOUSE__II_843891_REVERSED|
"""index: 30585, intensity: 8469.0, mobility: 1.166"""	-0.572056	0.375299	0.997723	LTWGISNLLATVQGMSVLPEVRVIQKKTDVELIDMLNIMINK	generic|sp_Q8VCH6_DHC24_MOUSE_REVERSED|
"""index: 3285, intensity: 3178.0, mobility: 0.890"""	-0.57209	0.375539	0.99774	EKYLYICVPYSINSSTILY	generic|IP_3459970_TX=10090_REVERSED|
"""index: 4291, intensity: 4461.0, mobility: 0.769"""	-0.572293	0.375598	0.997842	PPCANTCF	generic|IP_843957_TX=10090_REVERSED|
"""index: 6886, intensity: 3624.0, mobility: 1.255"""	-0.572692	0.375747	0.998041	DVMNWIIQFHRLDNYSLLQDEETSYFLSFNEVIIAVLLNLMIYA	generic|tr_E9QLE4_E9QLE4_MOUSE__chr14_-1_123348758_123348796_ENSMUST00000227818_REVERSED	|generic|sp_Q8BXR5_NALCN_MOUSE__chr14_-1_123348758_123348796_ENSMUST00000227818_REVERSED|
"""index: 27218, intensity: 4173.0, mobility: 0.974"""	-0.572829	0.375897	0.998109	PFGRSPLSEWVRQVR	generic|IP_894270_TX=10090_REVERSED|
"""index: 17624, intensity: 4172.0, mobility: 1.070"""	-0.57285	0.376046	0.99812	EEVNRNQATSTGLFR	generic|tr_E9PX79_E9PX79_MOUSE_REVERSED|
"""index: 26337, intensity: 5322.0, mobility: 1.097"""	-0.572991	0.376195	0.99819	EFHHKVHHAKMNYLYSGKHPSGFHLYY	generic|chr8_-1_111347905_111348162_ENSMUST00000162463__II_858283_TX=10090_REVERSED	|generic|sp_Q5MPP0_FA2H_MOUSE__chr8_-1_111356074_111356217_ENSMUST00000162463__II_858295_REVERSED	|generic|sp_Q5MPP0-3_FA2H_MOUSE__II_858295_REVERSED	|generic|II_858288_TX=10090_REVERSED|
"""index: 21412, intensity: 4730.0, mobility: 1.093"""	-0.573101	0.376434	0.998244	YVSVAGIDKGNEYVW	generic|IP_990052_TX=10090_REVERSED|
"""index: 27719, intensity: 4965.0, mobility: 1.071"""	-0.57314	0.376673	0.998263	HFVQNVVSGPIELL	generic|tr_K4DI67_K4DI67_MOUSE__II_3455705_REVERSED	|generic|tr_Q80W41_Q80W41_MOUSE__II_3455699_REVERSED	|generic|tr_A0EQY3_A0EQY3_MOUSE__II_3455705_REVERSED	|generic|tr_Q3UTU7_Q3UTU7_MOUSE__II_3455705_REVERSED|
"""index: 7379, intensity: 2683.0, mobility: 1.018"""	-0.573175	0.376912	0.998281	GLVPTTSSQQGAPTWIEPAAREMLQLTSEFA	generic|tr_Q3TD73_Q3TD73_MOUSE_REVERSED|
"""index: 2227, intensity: 2684.0, mobility: 0.841"""	-0.573185	0.377061	0.998286	TDGLSGKEFI	generic|II_1045080_TX=10090_REVERSED|
"""index: 25112, intensity: 4564.0, mobility: 1.087"""	-0.573289	0.3773	0.998337	HFSWYSRHMHRT	generic|IP_1062690_TX=10090_REVERSED|
"""index: 4513, intensity: 3343.0, mobility: 0.961"""	-0.57331	0.377539	0.998348	NKMPSKRSSKS	generic|IP_3479923_TX=10090_REVERSED|
"""index: 5018, intensity: 4709.0, mobility: 0.889"""	-0.573341	0.377624	0.998363	YGSEVENLHVLSHDPLSPPTIPPIN	generic|sp_Q66JW3_TOX_MOUSE__chr4_-1_6741280_6741444_ENSMUST00000147657__II_966997_REVERSED	|generic|sp_Q66JW3-2_TOX_MOUSE__chr4_-1_6741280_6741444_ENSMUST00000147657_REVERSED|
"""index: 7149, intensity: 10578.0, mobility: 0.859"""	-0.573474	0.377624	0.998429	VSSCLPLSMIRQTKK	generic|IP_3486116_TX=10090_REVERSED|
"""index: 21253, intensity: 3607.0, mobility: 1.054"""	-0.573504	0.377624	0.998444	EVPTRSPRWCIRL	generic|chr11_1_72817935_72818033_ENSMUST00000207107_REVERSED|
"""index: 10282, intensity: 19784.0, mobility: 1.068"""	-0.573727	0.377863	0.998554	GVTHCLPLDAPIDLCQPPKSYSR	generic|sp_Q9WU66_SFRP5_MOUSE_REVERSED	|generic|tr_A0A0R4J001_A0A0R4J001_MOUSE_REVERSED|
"""index: 13263, intensity: 5481.0, mobility: 1.102"""	-0.573814	0.378101	0.998596	WRRCGERPNRRYRRSSSASPTMSGTLWKP	generic|chr16_-1_28828581_28828763_ENSMUST00000100023__IP_1077190_TX=10090_REVERSED|
"""index: 13141, intensity: 3438.0, mobility: 1.202"""	-0.573828	0.378127	0.998604	LTTQHSFFIVLFCCKHLI	generic|IP_3463435_TX=10090_REVERSED|
"""index: 5363, intensity: 15190.0, mobility: 0.871"""	-0.57409	0.378127	0.998732	INPPRQTPHA	generic|IP_995588_TX=10090_REVERSED	|generic|IP_995594_TX=10090_REVERSED|
"""index: 11690, intensity: 3859.0, mobility: 0.970"""	-0.574379	0.378365	0.998874	HLRVPMTVGPSSFFPSLQFAMQ	generic|tr_Q8K591_Q8K591_MOUSE_REVERSED	|generic|tr_Q3UXB0_Q3UXB0_MOUSE_REVERSED|
"""index: 21040, intensity: 3242.0, mobility: 1.126"""	-0.574461	0.378514	0.998914	ETQRQRQGQEQQLAQ	generic|sp_Q5SPX1_CC157_MOUSE__chr11_-1_4151668_4151817_ENSMUST00000101626__II_1140090_REVERSED	|generic|sp_Q5SPX1-2_CC157_MOUSE__II_1140090_REVERSED|
"""index: 23877, intensity: 7693.0, mobility: 1.081"""	-0.574633	0.378752	0.998998	LIVPDYMWLLVSISSIIFDVWYMVVFFIVLLLIAQTAR	generic|IP_902396_TX=10090_REVERSED|
"""index: 11936, intensity: 2551.0, mobility: 0.966"""	-0.574866	0.37899	0.999111	LEVNNMQGIRFLASHSQRAGPGA	generic|tr_Q6RUT9_Q6RUT9_MOUSE__chr17_1_25160445_25160531_ENSMUST00000233633__II_3453169_REVERSED	|generic|tr_A0A3B2W4I8_A0A3B2W4I8_MOUSE_REVERSED	|generic|tr_F6SUM2_F6SUM2_MOUSE__chr17_1_25160445_25160531_ENSMUST00000233633_REVERSED|
"""index: 10130, intensity: 3695.0, mobility: 0.991"""	-0.574869	0.379138	0.999113	EVNEAIKDIFGRIEEVQE	generic|sp_O35526_STX1A_MOUSE__chr5_1_135049854_135049904_ENSMUST00000150838__II_929621_REVERSED	|generic|tr_Q5D0A4_Q5D0A4_MOUSE__chr5_1_135049854_135049904_ENSMUST00000150838__II_929621_REVERSED	|generic|tr_D6RFB9_D6RFB9_MOUSE__II_929623_REVERSED	|generic|tr_A0A0J9YUA0_A0A0J9YUA0_MOUSE_REVERSED|
"""index: 18697, intensity: 4793.0, mobility: 0.847"""	-0.57505	0.379343	0.999201	LPASQFLSL	generic|IP_887364_TX=10090_REVERSED|
"""index: 10935, intensity: 70020.0, mobility: 1.032"""	-0.57515	0.379343	0.999249	ENDPNVCNLILTKYEIQQRILKDESLSYRAEGTIADIP	generic|sp_P70207_PLXA2_MOUSE__chr1_1_194780516_194780668_ENSMUST00000135664__II_1024021_REVERSED|
"""index: 2742, intensity: 10070.0, mobility: 0.868"""	-0.575404	0.379491	0.999372	LPAQGLMKQL	generic|IP_827441_TX=10090_REVERSED|
"""index: 21976, intensity: 4216.0, mobility: 1.299"""	-0.575426	0.379638	0.999382	AMNKKRTDHLPRYMDRLW	generic|tr_B1AWG4_B1AWG4_MOUSE_REVERSED|
"""index: 30070, intensity: 6218.0, mobility: 1.246"""	-0.575567	0.379696	0.999451	QTRANRLSFTKQTLLRFTSNLNEIIWLPPLAGRMSLP	generic|chr7_1_112093004_112093180_ENSMUST00000106653__IP_882305_TX=10090_REVERSED	|generic|chr7_1_112093004_112093180_ENSMUST00000106653__IP_882305_TX=10090_REVERSED|
"""index: 6314, intensity: 35063.0, mobility: 0.967"""	-0.575897	0.379933	0.99961	SAPTFTQPAHSEHGPGQHLSSPPPFHPLSAAQLGMNQVP	generic|sp_E9QAT4_SC16A_MOUSE__II_1016207_REVERSED	|generic|tr_Q3TRA8_Q3TRA8_MOUSE_REVERSED	|generic|tr_Q3TZR0_Q3TZR0_MOUSE_REVERSED	|generic|sp_E9QAT4-2_SC16A_MOUSE_REVERSED|
"""index: 10776, intensity: 38596.0, mobility: 1.052"""	-0.575999	0.380171	0.999659	SVTAPQNHTTARQSKELKPDGE	generic|sp_Q8CB67_LRP11_MOUSE__chr10_1_7623656_7623784_ENSMUST00000130590__II_1154314_REVERSED	|generic|tr_F6XYG6_F6XYG6_MOUSE_REVERSED	|generic|tr_D3Z2B1_D3Z2B1_MOUSE_REVERSED	|generic|tr_D3Z3A7_D3Z3A7_MOUSE_REVERSED|
"""index: 29771, intensity: 15763.0, mobility: 1.007"""	-0.576015	0.380409	0.999667	AWQSWRGEWLNRLLRKDGSVP	generic|IP_952400_TX=10090_REVERSED|
"""index: 11879, intensity: 4614.0, mobility: 1.166"""	-0.576036	0.380647	0.999677	RSKEKQRTYELVLHESTPEQLLRGCRQDRFSFCEQWARRL	generic|IP_914093_TX=10090_REVERSED|
"""index: 18580, intensity: 2660.0, mobility: 1.025"""	-0.576164	0.380884	0.999738	HHQPQPAQPQQPQ	generic|tr_Q8C7A0_Q8C7A0_MOUSE_REVERSED	|generic|sp_Q9ERR8_ZN319_MOUSE_REVERSED|
"""index: 28621, intensity: 4857.0, mobility: 1.093"""	-0.576188	0.380907	0.999749	ARELPNWTQEQPPRELSNWMQTQLPRELSNWKQKQPLREMP	generic|IP_1122809_TX=10090_REVERSED|
"""index: 22470, intensity: 4848.0, mobility: 0.866"""	-0.57651	0.380907	0.999904	MSLKWTTSMY	generic|IP_3461906_TX=10090_REVERSED	|generic|IP_3461908_TX=10090_REVERSED|
"""index: 18346, intensity: 2571.0, mobility: 1.241"""	-0.576999	0.381145	1	FYWCHLTNAMLRDDTIM	generic|sp_Q8BWQ4_CMTR2_MOUSE_REVERSED|
"""index: 18699, intensity: 4438.0, mobility: 0.874"""	-0.577208	0.381382	1	TYGERLYQM	generic|sp_Q3UPR9_SBSPO_MOUSE_REVERSED|
"""index: 11932, intensity: 4198.0, mobility: 0.822"""	-0.577268	0.381438	1	EPVSKIKE	generic|IP_828003_TX=10090_REVERSED|
"""index: 4924, intensity: 3259.0, mobility: 0.883"""	-0.577455	0.381676	1	EKNSDDLHK	generic|tr_E9Q7P2_E9Q7P2_MOUSE__chr15_1_80321229_80321324_ENSMUST00000162155__II_1087392_REVERSED	|generic|tr_E0CXK2_E0CXK2_MOUSE__chr15_1_80321229_80321324_ENSMUST00000162155_REVERSED|
"""index: 17141, intensity: 5528.0, mobility: 1.015"""	-0.577476	0.381732	1	TPMEQVHKKPDWEKGQFTHPKIAV	generic|sp_Q91YD4_TRPM2_MOUSE__chr10_-1_77910176_77910205_ENSMUST00000140471__II_1148356_REVERSED|
"""index: 18525, intensity: 5884.0, mobility: 0.954"""	-0.577651	0.381879	1	LSMLGNVFHEVWFKDLR	generic|IP_3491313_TX=10090_REVERSED|
"""index: 8616, intensity: 9558.0, mobility: 1.059"""	-0.577777	0.382116	1	LFFPNRGQGYNDIGSILRNLNLLDFSS	generic|tr_Q8CCX8_Q8CCX8_MOUSE__II_835312_REVERSED	|generic|tr_E9PXU1_E9PXU1_MOUSE__II_835310_REVERSED	|generic|sp_Q8BND4_INT6L_MOUSE__II_835322_REVERSED|
"""index: 7797, intensity: 19346.0, mobility: 1.044"""	-0.57778	0.382353	1	ICTLSTEADSVLPLSNILILDMAG	generic|tr_Q80YS4_Q80YS4_MOUSE_REVERSED	|generic|tr_B1AWS8_B1AWS8_MOUSE_REVERSED	|generic|sp_Q02858_TIE2_MOUSE_REVERSED|
"""index: 21327, intensity: 3774.0, mobility: 1.108"""	-0.577788	0.382409	1	QSRPALRDIYSLLQSKAVGPDGMLCIHINGR	generic|tr_Q3UDI8_Q3UDI8_MOUSE__II_928321_REVERSED	|generic|tr_Q3U4T8_Q3U4T8_MOUSE__II_928321_REVERSED	|generic|tr_Q3V122_Q3V122_MOUSE__II_928321_REVERSED	|generic|IP_3487359_TX=10090_REVERSED|
"""index: 14168, intensity: 4016.0, mobility: 1.175"""	-0.577982	0.382646	1	SRIGEEPKQPYWAHMYSVSMYTLLLSYI	generic|IP_879887_TX=10090_REVERSED|
"""index: 6600, intensity: 3129.0, mobility: 1.101"""	-0.577995	0.382792	1	EDQVYSKAAEYTYVIIMDMRLEEGKRSLRVGVWEKGSRLL	generic|IP_1092301_TX=10090_REVERSED|
"""index: 27148, intensity: 3076.0, mobility: 1.178"""	-0.578284	0.382848	1	YFHTYDGNQHMLEFLESDLIQILSRMNAFHSDMAGGSPFNQGMRK	generic|sp_Q80U12_SGSM2_MOUSE__chr11_-1_74869011_74869088_ENSMUST00000156287_REVERSED	|generic|sp_Q80U12-2_SGSM2_MOUSE__chr11_-1_74869011_74869088_ENSMUST00000156287_REVERSED|
"""index: 4207, intensity: 4476.0, mobility: 0.940"""	-0.578365	0.382994	1	DFNQTSEQISN	generic|tr_A0A494BB99_A0A494BB99_MOUSE__II_1048287_REVERSED	|generic|tr_A0A494BAF3_A0A494BAF3_MOUSE__II_1048285_REVERSED	|generic|sp_E9Q7R9_CFA43_MOUSE__II_1048287_REVERSED	|generic|tr_Q3B7X8_Q3B7X8_MOUSE_REVERSED|
"""index: 16491, intensity: 2537.0, mobility: 1.146"""	-0.578479	0.383049	1	QYNTHIYSEEPLIYGKTFCELLWKAGVVHPRHSSKSWFQRV	generic|sp_Q6ZQF0_TOPB1_MOUSE_REVERSED|
"""index: 9795, intensity: 2953.0, mobility: 1.256"""	-0.5786	0.383286	1	FLPHMNIDPDKRFCNPKAHHQFHMHNWWSAPAGKLHGIVF	generic|tr_A0A494BBI5_A0A494BBI5_MOUSE_REVERSED	|generic|tr_A0A494BBC6_A0A494BBC6_MOUSE__chr19_1_10194318_10194401_ENSMUST00000238115_REVERSED	|generic|sp_Q920L1_FADS1_MOUSE__chr19_1_10194318_10194401_ENSMUST00000238115_REVERSED|
"""index: 5326, intensity: 34935.0, mobility: 1.145"""	-0.5786	0.383523	1	IPVTDEGLFCVTQEPKQDRYEEARPLDRVK	generic|tr_A0A0R4J1L3_A0A0R4J1L3_MOUSE_REVERSED	|generic|tr_A0A286YD32_A0A286YD32_MOUSE_REVERSED	|generic|sp_Q91VW9_ZKSC3_MOUSE_REVERSED	|generic|tr_Q8BSQ2_Q8BSQ2_MOUSE_REVERSED|
"""index: 5031, intensity: 3505.0, mobility: 0.821"""	-0.578724	0.383669	1	RYSAIQHD	generic|sp_E9Q5M6_CFA44_MOUSE__II_1075305_REVERSED|
"""index: 25945, intensity: 50638.0, mobility: 1.155"""	-0.578867	0.383814	1	AMESQQELSHVDFLHTVRPQRDREDELSSTIVHFLEHADQEE	generic|sp_Q3UN04_UBP30_MOUSE_REVERSED|
"""index: 26152, intensity: 8610.0, mobility: 1.118"""	-0.578875	0.384051	1	YTMWLHHKHFWLSNYLWE	generic|sp_O08650_HYAS3_MOUSE_REVERSED	|generic|tr_B2RR08_B2RR08_MOUSE_REVERSED|
"""index: 16999, intensity: 9918.0, mobility: 1.059"""	-0.579005	0.384288	1	TGKLNLNFLLYQGF	generic|IP_918580_TX=10090_REVERSED|
"""index: 27511, intensity: 24962.0, mobility: 1.090"""	-0.579228	0.384524	1	YESWIRKFEDLHHPGLISWDRTLYDFNDMIVAVFLNIILFACLMY	generic|tr_Q6PDD2_Q6PDD2_MOUSE__chr14_-1_30075125_30075241_ENSMUST00000224395__II_3479966_REVERSED	|generic|tr_A0A286YD72_A0A286YD72_MOUSE__chr14_-1_30123315_30123431_ENSMUST00000224395__II_3478399_REVERSED	|generic|tr_A0A571BEQ4_A0A571BEQ4_MOUSE__chr14_-1_30123315_30123431_ENSMUST00000224395__II_3478399_REVERSED	|generic|tr_A0A2C9F2E5_A0A2C9F2E5_MOUSE__chr14_-1_30123315_30123431_ENSMUST00000224395__II_3478399_REVERSED	|generic|tr_A0A571BDT1_A0A571BDT1_MOUSE__chr14_-1_30123315_30123431_ENSMUST00000224395__II_3478399_REVERSED	|generic|tr_A0A589Q4M7_A0A589Q4M7_MOUSE__chr14_-1_30123315_30123431_ENSMUST00000224395__II_3478399_REVERSED	|generic|sp_Q99246_CAC1D_MOUSE__chr14_-1_30123315_30123431_ENSMUST00000224395__II_3478399_REVERSED	|generic|sp_Q99246-3_CAC1D_MOUSE__chr14_-1_30123315_30123431_ENSMUST00000224395__II_3478399_REVERSED	|generic|sp_Q99246-4_CAC1D_MOUSE__chr14_-1_30123315_30123431_ENSMUST00000224395__II_3478399_REVERSED|
"""index: 15109, intensity: 3133.0, mobility: 1.099"""	-0.579273	0.38467	1	PREWTPLSCLKQPCNGVRYSRY	generic|chr4_-1_116005709_116008289_ENSMUST00000049095_REVERSED|
"""index: 7514, intensity: 4996.0, mobility: 1.005"""	-0.579408	0.384907	1	NIFDTITLMGVFSQKKSDWLPAAR	generic|tr_A0A2R8VHU2_A0A2R8VHU2_MOUSE__chr15_-1_98815179_98815235_ENSMUST00000229544_REVERSED	|generic|tr_Q3TWR3_Q3TWR3_MOUSE__chr15_-1_98815179_98815235_ENSMUST00000229544_REVERSED	|generic|tr_A0A2R8W6Y3_A0A2R8W6Y3_MOUSE__chr15_-1_98815179_98815235_ENSMUST00000229544_REVERSED|
"""index: 26428, intensity: 4133.0, mobility: 1.061"""	-0.579449	0.385143	1	QVWRQQELASDLLMRQWM	generic|IP_1150629_TX=10090_REVERSED|
"""index: 23517, intensity: 13371.0, mobility: 0.914"""	-0.579499	0.385343	1	YVSYGLQKYMN	generic|IP_3454353_TX=10090_REVERSED	|generic|sp_P61600_NAA20_MOUSE_REVERSED	|generic|tr_Q9DB82_Q9DB82_MOUSE_REVERSED|
"""index: 2162, intensity: 3388.0, mobility: 0.913"""	-0.57959	0.385343	1	DVEAGEGKFGPM	generic|tr_Q6UL10_Q6UL10_MOUSE_REVERSED	|generic|tr_E9Q616_E9Q616_MOUSE_REVERSED	|generic|tr_Q61484_Q61484_MOUSE_REVERSED|
"""index: 1163, intensity: 2631.0, mobility: 0.832"""	-0.579762	0.385397	1	DSAEEEEKVKVQLFSD	generic|tr_Q8BGS5_Q8BGS5_MOUSE_REVERSED	|generic|tr_Q8C5G3_Q8C5G3_MOUSE_REVERSED|
"""index: 7643, intensity: 2511.0, mobility: 1.134"""	-0.57983	0.385633	1	PQTHIWGLPEMEKLYEHQPLQSPLHVTQHTGWQPVMVICR	generic|tr_Q3TI71_Q3TI71_MOUSE_REVERSED	|generic|sp_Q99PV0_PRP8_MOUSE_REVERSED|
"""index: 26098, intensity: 6658.0, mobility: 0.930"""	-0.579906	0.38587	1	FGLLFVQELF	generic|IP_1021203_TX=10090_REVERSED|
"""index: 13105, intensity: 9877.0, mobility: 1.059"""	-0.579923	0.385923	1	GRVTYSRNGLVDLGTAVLCQNMP	generic|tr_Q545X5_Q545X5_MOUSE__chr7_1_24475427_24475471_ENSMUST00000206514__II_891519_REVERSED	|generic|II_891527_TX=10090_REVERSED	|generic|tr_Q3U2D1_Q3U2D1_MOUSE_REVERSED|
"""index: 13008, intensity: 4391.0, mobility: 0.831"""	-0.580085	0.386068	1	ATAELTEAELHLRTPLESLA	generic|IP_913819_TX=10090_REVERSED|
"""index: 28375, intensity: 7846.0, mobility: 1.012"""	-0.580163	0.386305	1	WARRGTRSWCSRSAPMSTTMRRRWTTWVLTSRIWCPTSPLM	generic|chr2_-1_32379282_32379530_ENSMUST00000146423__IP_1011399_TX=10090_REVERSED|
"""index: 6823, intensity: 12194.0, mobility: 1.009"""	-0.580193	0.386503	1	RLSENMAESELLKTRLEEIE	generic|tr_E9Q0A4_E9Q0A4_MOUSE__chr1_1_136152069_136152110_ENSMUST00000130864_REVERSED	|generic|sp_Q9QXL1_KI21B_MOUSE__chr1_1_136152069_136152110_ENSMUST00000130864_REVERSED	|generic|tr_F8VQE2_F8VQE2_MOUSE__chr1_1_136152069_136152110_ENSMUST00000130864_REVERSED|
"""index: 29493, intensity: 44587.0, mobility: 1.031"""	-0.58023	0.386503	1	LKERLQQAKMH	generic|tr_B2RXS3_B2RXS3_MOUSE_REVERSED	|generic|tr_Q8BKW5_Q8BKW5_MOUSE_REVERSED	|generic|tr_Q501L8_Q501L8_MOUSE_REVERSED	|generic|tr_F8VQ70_F8VQ70_MOUSE_REVERSED	|generic|tr_Q69ZJ3_Q69ZJ3_MOUSE_REVERSED|
"""index: 3489, intensity: 3510.0, mobility: 0.841"""	-0.580535	0.386739	1	HDFQLFYA	generic|tr_A0A0R4J166_A0A0R4J166_MOUSE_REVERSED	|generic|sp_Q9D783_KLH40_MOUSE_REVERSED|
"""index: 19932, intensity: 20696.0, mobility: 1.110"""	-0.580566	0.386975	1	QLLRYEVGNRECGIPVEVYSNFATDEKCLRVLKSTYVQEKTTSGPPSVM	generic|sp_Q80UG2_PLXA4_MOUSE_REVERSED	|generic|tr_B9EJ29_B9EJ29_MOUSE_REVERSED|
"""index: 13874, intensity: 4233.0, mobility: 1.128"""	-0.580626	0.387211	1	QQQKQQQQQQQQQQQKQKQQQQQQQLK	generic|tr_B9EJS2_B9EJS2_MOUSE_REVERSED|
"""index: 20709, intensity: 4288.0, mobility: 0.819"""	-0.580699	0.387447	1	DGDFMNKL	generic|tr_A0A5F8MQ25_A0A5F8MQ25_MOUSE__chr15_1_89275453_89275521_ENSMUST00000226875_REVERSED	|generic|tr_Q6A018_Q6A018_MOUSE__chr15_1_89275453_89275521_ENSMUST00000226875_REVERSED	|generic|tr_G3X9K4_G3X9K4_MOUSE__chr15_1_89275453_89275521_ENSMUST00000226875_REVERSED	|generic|sp_Q8R3Q2_PP6R2_MOUSE__chr15_1_89275453_89275521_ENSMUST00000226875_REVERSED|
"""index: 10378, intensity: 7018.0, mobility: 0.910"""	-0.580702	0.387683	1	VLSDGLAKEPCH	generic|IP_832318_TX=10090_REVERSED|
[truncated: 2,168,644 more chars]
