# Supplementary material for: Ion Mobility Coupled to a Time-of-Flight Mass Analyzer Combined With Fragment Intensity Predictions Improves Identification of Classical Bioactive Peptides and Small Open Reading Frame-Encoded Peptides
Source: Front Cell Dev Biol. 2021 Sep 17;9:720570. doi: 10.3389/fcell.2021.720570 (PMC8484717; doi:10.3389/fcell.2021.720570)
Supplement: Supplementary Data Sheet 1–5 — MS2ReScore output. [file Data_Sheet_1.ZIP › sORFs_P1_brain_b_1_1_1105.msgf_allfeatures.pout_dec]

PSMId	score	q-value	posterior_error_prob	peptide	proteinIds
"""index: 6569, intensity: 2918.0, mobility: 1.308"""	1.29284	0.00171674	5.96252e-05	PEPEPEPEPEPEPEPEPEPEPEQ	generic|tr_Q91WA8_Q91WA8_MOUSE__II_861066_REVERSED	|generic|tr_A0A1D5RLZ4_A0A1D5RLZ4_MOUSE_REVERSED	|generic|sp_Q9D1X0_NOL3_MOUSE_REVERSED	|generic|tr_Q8R2S3_Q8R2S3_MOUSE_REVERSED	|generic|tr_E1AZ71_E1AZ71_MOUSE_REVERSED	|generic|tr_A0A1D5RLJ2_A0A1D5RLJ2_MOUSE_REVERSED	|generic|tr_A0A1D5RLA7_A0A1D5RLA7_MOUSE_REVERSED	|generic|tr_Q8C550_Q8C550_MOUSE_REVERSED|
"""index: 2151, intensity: 2987.0, mobility: 0.774"""	0.588582	0.00182704	0.00491824	GPPPPPPPP	generic|sp_Q99PJ1-12_PCD15_MOUSE__II_1152339_REVERSED	|generic|sp_Q80YR4_ZN598_MOUSE__chr17_1_24680728_24680802_ENSMUST00000234988__II_3461576_REVERSED	|generic|sp_Q80YR4-2_ZN598_MOUSE__chr17_1_24680728_24680802_ENSMUST00000234988__II_3461576_REVERSED	|generic|sp_Q80YR4-3_ZN598_MOUSE__chr17_1_24680728_24680802_ENSMUST00000234988__II_3461576_REVERSED	|generic|tr_Q3TXX8_Q3TXX8_MOUSE__II_915139	|generic|tr_Q3TXX8_Q3TXX8_MOUSE__II_915139_REVERSED	|generic|tr_J3QNM3_J3QNM3_MOUSE__chr1_-1_181930674_181930754_ENSMUST00000195840__II_1028819	|generic|tr_Q3UQ99_Q3UQ99_MOUSE__II_915139	|generic|tr_Q3UQ99_Q3UQ99_MOUSE__II_915139_REVERSED	|generic|tr_E9QLZ9_E9QLZ9_MOUSE__chr1_-1_181930674_181930754_ENSMUST00000195840__II_1028819	|generic|tr_Q3UGK7_Q3UGK7_MOUSE__II_915139	|generic|tr_Q3UGK7_Q3UGK7_MOUSE__II_915139_REVERSED	|generic|sp_Q6P9Q4_FHOD1_MOUSE__II_859342	|generic|tr_A0A2I3BRQ7_A0A2I3BRQ7_MOUSE__chr15_-1_96414788_96414877_ENSMUST00000227069__II_3483093	|generic|tr_Q7TPN5_Q7TPN5_MOUSE__II_915139	|generic|tr_Q7TPN5_Q7TPN5_MOUSE__II_915139_REVERSED	|generic|tr_E9QKQ9_E9QKQ9_MOUSE__chr1_-1_181930674_181930754_ENSMUST00000195840__II_1028819	|generic|tr_Q3T9Z7_Q3T9Z7_MOUSE__II_954851_REVERSED	|generic|sp_Q6NXI6-2_RPRD2_MOUSE__chr3_-1_95790096_95790212_ENSMUST00000198741__II_977696_REVERSED	|generic|tr_A0A0A6YXB5_A0A0A6YXB5_MOUSE__II_1152336_REVERSED	|generic|tr_D3Z139_D3Z139_MOUSE__II_859065_REVERSED	|generic|tr_E9PVP4_E9PVP4_MOUSE__chr12_1_108683230_108683265_ENSMUST00000222048__II_3504210	|generic|sp_Q8BH43_WASF2_MOUSE__II_954851_REVERSED	|generic|tr_A0A0A6YWL3_A0A0A6YWL3_MOUSE__II_1152276_REVERSED	|generic|sp_Q3UR85_MYRF_MOUSE__chr19_-1_10223113_10223235_ENSMUST00000190922__II_1049632	|generic|sp_Q3UR85-2_MYRF_MOUSE__chr19_-1_10223113_10223235_ENSMUST00000190922__II_1049632	|generic|sp_Q3UR85-3_MYRF_MOUSE__chr19_-1_10223113_10223235_ENSMUST00000190922__II_1049643	|generic|tr_A0A0A6YW06_A0A0A6YW06_MOUSE__chr1_-1_181930674_181930754_ENSMUST00000195840__II_1028819	|generic|sp_Q14AX6_CDK12_MOUSE__chr13_-1_17739087_17739164_ENSMUST00000222359__II_1127685	|generic|sp_Q14AX6-3_CDK12_MOUSE__chr13_-1_17739087_17739164_ENSMUST00000222359__II_1127685	|generic|sp_Q8K0G8_ESRP2_MOUSE__II_859065_REVERSED	|generic|tr_E9Q159_E9Q159_MOUSE__II_1152336_REVERSED	|generic|tr_A0A0G2JFW6_A0A0G2JFW6_MOUSE__chr3_-1_95790096_95790212_ENSMUST00000198741__II_977696_REVERSED	|generic|tr_A0A1Y7VJA2_A0A1Y7VJA2_MOUSE__chr12_1_108683230_108683265_ENSMUST00000222048__II_3504211	|generic|tr_A0A140T8S2_A0A140T8S2_MOUSE__II_1152336_REVERSED	|generic|tr_Q3TH23_Q3TH23_MOUSE__II_859065_REVERSED	|generic|tr_F8WJB9_F8WJB9_MOUSE__chr12_1_108683230_108683265_ENSMUST00000222048__II_3504210	|generic|sp_Q99PJ1_PCD15_MOUSE__II_1152353_REVERSED	|generic|sp_Q99PJ1-2_PCD15_MOUSE__II_1152353_REVERSED	|generic|sp_Q99PJ1-4_PCD15_MOUSE__II_1152336_REVERSED	|generic|sp_Q99PJ1-5_PCD15_MOUSE__II_1152353_REVERSED	|generic|sp_Q99PJ1-6_PCD15_MOUSE__II_1152336_REVERSED	|generic|sp_Q99PJ1-7_PCD15_MOUSE__II_1152336_REVERSED	|generic|sp_P70429_EVL_MOUSE__chr12_1_108683230_108683265_ENSMUST00000222048__II_3504210	|generic|sp_P70429-2_EVL_MOUSE__chr12_1_108683230_108683265_ENSMUST00000222048__II_3504210	|generic|sp_Q99PJ1-8_PCD15_MOUSE__II_1152353_REVERSED	|generic|sp_Q99PJ1-9_PCD15_MOUSE__II_1152336_REVERSED	|generic|tr_A0A0A6YXC8_A0A0A6YXC8_MOUSE__chr1_-1_181930674_181930754_ENSMUST00000195840__II_1028819	|generic|sp_Q99PJ1-10_PCD15_MOUSE__II_1152336_REVERSED	|generic|sp_Q03173_ENAH_MOUSE__chr1_-1_181930674_181930754_ENSMUST00000195840__II_1028819	|generic|sp_Q03173-3_ENAH_MOUSE__chr1_-1_181930674_181930754_ENSMUST00000195840__II_1028819	|generic|sp_Q03173-4_ENAH_MOUSE__chr1_-1_181930674_181930754_ENSMUST00000195840__II_1028819	|generic|sp_Q03173-5_ENAH_MOUSE__chr1_-1_181930674_181930754_ENSMUST00000195840__II_1028819	|generic|sp_Q99PJ1-11_PCD15_MOUSE__II_1152336_REVERSED	|generic|sp_Q99PJ1-18_PCD15_MOUSE__II_1152336_REVERSED	|generic|sp_Q99PJ1-19_PCD15_MOUSE__II_1152336_REVERSED	|generic|sp_Q99PJ1-24_PCD15_MOUSE__II_1152336_REVERSED	|generic|sp_Q99PJ1-25_PCD15_MOUSE__II_1152347_REVERSED	|generic|sp_Q99PJ1-26_PCD15_MOUSE__II_1152336_REVERSED	|generic|tr_Q6PB99_Q6PB99_MOUSE__chr12_1_108683230_108683265_ENSMUST00000222048__II_3504210	|generic|tr_A0A0A6YY17_A0A0A6YY17_MOUSE__II_1152347_REVERSED	|generic|sp_Q03173-2_ENAH_MOUSE__II_1028819	|generic|sp_Q8CBH7_MARHB_MOUSE__II_1091368_REVERSED	|generic|IP_827256_TX=10090_REVERSED	|generic|IP_1102392_TX=10090_REVERSED	|generic|II_1050538_TX=10090_REVERSED	|generic|IP_1102405_TX=10090_REVERSED	|generic|IP_858763_TX=10090_REVERSED	|generic|IP_1119905_TX=10090_REVERSED	|generic|IP_864533_TX=10090_REVERSED	|generic|IP_3505138_TX=10090_REVERSED	|generic|II_1125665_TX=10090_REVERSED	|generic|tr_A0A2I3BQU5_A0A2I3BQU5_MOUSE__chr15_-1_96423513_96423584_ENSMUST00000227069	|generic|tr_Q3UBH2_Q3UBH2_MOUSE__chr19_-1_5279466_5279567_ENSMUST00000237781_REVERSED	|generic|sp_Q8VHQ2_SOCS7_MOUSE_REVERSED	|generic|tr_D3Z0K7_D3Z0K7_MOUSE_REVERSED	|generic|tr_Q3U3E7_Q3U3E7_MOUSE_REVERSED	|generic|tr_Q8CHG2_Q8CHG2_MOUSE__chr11_-1_99385419_99385448_ENSMUST00000103131_REVERSED	|generic|tr_A0A1B0GRU3_A0A1B0GRU3_MOUSE	|generic|tr_A0A1B0GRU3_A0A1B0GRU3_MOUSE_REVERSED	|generic|sp_Q05860_FMN1_MOUSE	|generic|sp_Q05860_FMN1_MOUSE	|generic|sp_Q05860_FMN1_MOUSE_REVERSED	|generic|sp_Q05860-2_FMN1_MOUSE	|generic|sp_Q05860-2_FMN1_MOUSE	|generic|sp_Q05860-2_FMN1_MOUSE_REVERSED	|generic|sp_Q05860-3_FMN1_MOUSE	|generic|sp_Q05860-3_FMN1_MOUSE	|generic|sp_Q05860-3_FMN1_MOUSE_REVERSED	|generic|chr19_-1_5293035_5293319_ENSMUST00000236014_REVERSED	|generic|sp_Q05860-5_FMN1_MOUSE	|generic|sp_Q05860-5_FMN1_MOUSE	|generic|sp_Q05860-5_FMN1_MOUSE_REVERSED	|generic|sp_Q05860-6_FMN1_MOUSE	|generic|sp_Q05860-6_FMN1_MOUSE	|generic|sp_Q05860-6_FMN1_MOUSE_REVERSED	|generic|tr_Q8BP69_Q8BP69_MOUSE__chr11_-1_99385419_99385448_ENSMUST00000103131_REVERSED	|generic|tr_Q8BKZ3_Q8BKZ3_MOUSE_REVERSED	|generic|tr_A0A0A6YVZ6_A0A0A6YVZ6_MOUSE	|generic|tr_Q6PHN2_Q6PHN2_MOUSE	|generic|sp_Q9QZ04_MAGL2_MOUSE_REVERSED	|generic|tr_A0A1W2P6X3_A0A1W2P6X3_MOUSE__chr11_1_103194683_103194832_ENSMUST00000021322_REVERSED	|generic|tr_Q3V386_Q3V386_MOUSE	|generic|tr_A0A286YCS6_A0A286YCS6_MOUSE_REVERSED	|generic|sp_Q9JL26_FMNL1_MOUSE__chr11_1_103194683_103194832_ENSMUST00000021322_REVERSED	|generic|tr_C9K0Z8_C9K0Z8_MOUSE__chr7_1_30415650_30415679_ENSMUST00000207982	|generic|sp_Q9JL26-2_FMNL1_MOUSE__chr11_1_103194683_103194832_ENSMUST00000021322_REVERSED	|generic|tr_E9QKR1_E9QKR1_MOUSE__chr1_-1_181930674_181930754_ENSMUST00000195840	|generic|tr_Q810T0_Q810T0_MOUSE__chr15_-1_96414788_96414877_ENSMUST00000227069	|generic|tr_Q9CS24_Q9CS24_MOUSE_REVERSED	|generic|sp_Q8C1S0_MED19_MOUSE__chr2_1_25054605_25054634_ENSMUST00000100334_REVERSED	|generic|tr_A0A494B9S9_A0A494B9S9_MOUSE_REVERSED	|generic|sp_Q6NXI6_RPRD2_MOUSE__chr3_-1_95790096_95790212_ENSMUST00000198741_REVERSED	|generic|tr_D3YXE6_D3YXE6_MOUSE_REVERSED	|generic|tr_Q9CSS1_Q9CSS1_MOUSE__chr15_-1_96414788_96414877_ENSMUST00000227069	|generic|tr_Q6ZPE9_Q6ZPE9_MOUSE__chr15_-1_96423513_96423584_ENSMUST00000227069	|generic|tr_Q3UJB0_Q3UJB0_MOUSE__chr19_-1_5279466_5279567_ENSMUST00000237781_REVERSED	|generic|tr_A0A5F8MPL0_A0A5F8MPL0_MOUSE	|generic|tr_A0A5F8MPL0_A0A5F8MPL0_MOUSE	|generic|tr_A0A5F8MPL0_A0A5F8MPL0_MOUSE_REVERSED	|generic|sp_Q6PEV3_WIPF2_MOUSE	|generic|sp_Q6PEV3_WIPF2_MOUSE_REVERSED	|generic|tr_E9PZM7_E9PZM7_MOUSE__chr15_-1_96423513_96423584_ENSMUST00000227069	|generic|sp_Q9CYT6_CAP2_MOUSE_REVERSED	|generic|tr_D3YZD0_D3YZD0_MOUSE__chr19_1_6372570_6372629_ENSMUST00000113485_REVERSED	|generic|tr_B7ZW99_B7ZW99_MOUSE	|generic|tr_B7ZW99_B7ZW99_MOUSE	|generic|tr_B7ZW99_B7ZW99_MOUSE_REVERSED	|generic|sp_Q8VHI6_WASF3_MOUSE	|generic|tr_Q9CW04_Q9CW04_MOUSE	|generic|sp_Q61345_FOXD1_MOUSE_REVERSED	|generic|chr10_-1_33624159_33624233_ENSMUST00000019920_REVERSED	|generic|tr_Q80VV6_Q80VV6_MOUSE_REVERSED	|generic|tr_A2AB60_A2AB60_MOUSE__chr11_1_103194683_103194832_ENSMUST00000021322_REVERSED	|generic|tr_D3YTR7_D3YTR7_MOUSE_REVERSED	|generic|sp_Q69Z61_PWP2A_MOUSE_REVERSED	|generic|sp_Q69Z61-2_PWP2A_MOUSE_REVERSED	|generic|tr_E9Q8K8_E9Q8K8_MOUSE	|generic|tr_E9Q8K8_E9Q8K8_MOUSE_REVERSED	|generic|tr_B9EHJ5_B9EHJ5_MOUSE	|generic|tr_B9EHJ5_B9EHJ5_MOUSE	|generic|tr_B9EHJ5_B9EHJ5_MOUSE_REVERSED	|generic|sp_Q6ZPZ3_ZC3H4_MOUSE	|generic|sp_Q6ZPZ3_ZC3H4_MOUSE_REVERSED	|generic|sp_Q6ZPZ3-2_ZC3H4_MOUSE	|generic|sp_Q6ZPZ3-2_ZC3H4_MOUSE_REVERSED	|generic|sp_Q9EQM3_NKX24_MOUSE	|generic|sp_O88703_HCN2_MOUSE__chr7_1_30415650_30415679_ENSMUST00000207982	|generic|sp_Q9DBD5_PELP1_MOUSE	|generic|tr_Q3UAI4_Q3UAI4_MOUSE__chr19_-1_5279466_5279567_ENSMUST00000237781_REVERSED	|generic|tr_Q8BZD7_Q8BZD7_MOUSE_REVERSED	|generic|tr_Q3TY82_Q3TY82_MOUSE__chr11_1_103194683_103194832_ENSMUST00000021322_REVERSED	|generic|sp_Q80Z10_ASTN2_MOUSE	|generic|sp_Q80Z10-2_ASTN2_MOUSE	|generic|tr_Q8CHD5_Q8CHD5_MOUSE__chr19_1_45518810_45518923_ENSMUST00000225662_REVERSED	|generic|sp_P10284_HXB4_MOUSE	|generic|sp_P10284_HXB4_MOUSE_REVERSED	|generic|sp_Q9QX96_SALL2_MOUSE__chr11_-1_99385419_99385448_ENSMUST00000103131_REVERSED	|generic|sp_Q80Z10-3_ASTN2_MOUSE	|generic|tr_A0A2I3BQV4_A0A2I3BQV4_MOUSE__chr11_-1_99385419_99385448_ENSMUST00000103131_REVERSED	|generic|sp_Q64213-3_SF01_MOUSE__chr19_1_6372570_6372629_ENSMUST00000113485_REVERSED	|generic|sp_Q69ZK9_NLGN2_MOUSE	|generic|sp_Q8CBH7-2_MARHB_MOUSE_REVERSED	|generic|tr_E9Q7P6_E9Q7P6_MOUSE	|generic|tr_E9Q7P6_E9Q7P6_MOUSE	|generic|tr_E9Q7P6_E9Q7P6_MOUSE_REVERSED	|generic|tr_A0A024CD92_A0A024CD92_MOUSE	|generic|tr_Q3UQU5_Q3UQU5_MOUSE_REVERSED	|generic|tr_Q80W39_Q80W39_MOUSE__chr19_-1_5279466_5279567_ENSMUST00000237781_REVERSED	|generic|tr_A0A571BEJ5_A0A571BEJ5_MOUSE	|generic|tr_A0A571BEJ5_A0A571BEJ5_MOUSE_REVERSED	|generic|tr_A0A571BEJ5_A0A571BEJ5_MOUSE_REVERSED	|generic|tr_Q3UK67_Q3UK67_MOUSE__chr19_1_6372570_6372629_ENSMUST00000113485_REVERSED	|generic|sp_D7PDD4_G6B_MOUSE_REVERSED|
"""index: 1758, intensity: 2937.0, mobility: 0.990"""	0.355456	0.00236407	0.0211371	EEKMRELEEE	generic|tr_Q05B96_Q05B96_MOUSE_REVERSED	|generic|tr_Q5SV54_Q5SV54_MOUSE_REVERSED	|generic|tr_Q5SV55_Q5SV55_MOUSE_REVERSED	|generic|sp_Q9CSB4_PAR3L_MOUSE_REVERSED	|generic|sp_Q9CSB4-2_PAR3L_MOUSE_REVERSED|
"""index: 2411, intensity: 3175.0, mobility: 0.973"""	0.334276	0.00293083	0.0241119	AQSGTGATCVRTVP	generic|IP_881485_TX=10090_REVERSED|
"""index: 28490, intensity: 11485.0, mobility: 0.948"""	0.325644	0.0032769	0.0254395	LHLVLRIRN	generic|IP_1129193_TX=10090_REVERSED|
"""index: 847, intensity: 2879.0, mobility: 0.841"""	0.270165	0.00373932	0.0358569	SNGFGGQNGFGG	generic|tr_Q8BUM1_Q8BUM1_MOUSE_REVERSED	|generic|tr_A0A087WR97_A0A087WR97_MOUSE_REVERSED	|generic|sp_Q921F2_TADBP_MOUSE_REVERSED|
"""index: 10671, intensity: 7092.0, mobility: 0.909"""	0.249772	0.0040201	0.0406526	TNKMKGIRTFMCYIKK	generic|IP_868893_TX=10090_REVERSED|
"""index: 23218, intensity: 27720.0, mobility: 0.935"""	0.176676	0.00439453	0.0635034	CLRRGLSRM	generic|chr7_-1_44884235_44884588_ENSMUST00000209191_REVERSED|
"""index: 2192, intensity: 3512.0, mobility: 0.809"""	0.148041	0.00488281	0.0754637	QEGPPPPPP	generic|sp_Q61091_FZD8_MOUSE_REVERSED|
"""index: 5536, intensity: 2548.0, mobility: 0.806"""	0.147484	0.00527072	0.0757165	QTSTLIRP	generic|chr4_1_55012501_55012596_ENSMUST00000098070_REVERSED|
"""index: 11545, intensity: 3024.0, mobility: 0.966"""	0.128067	0.00573888	0.0850372	ELVQLCGDLEALTSALMEPPVPQ	generic|tr_G3UYL6_G3UYL6_MOUSE__II_1152024_REVERSED	|generic|sp_Q99L20_GSTT3_MOUSE__II_1152021_REVERSED	|generic|tr_G3UYJ7_G3UYJ7_MOUSE_REVERSED	|generic|tr_G3UX05_G3UX05_MOUSE_REVERSED|
"""index: 17344, intensity: 2985.0, mobility: 0.859"""	0.126117	0.00618165	0.0860305	QLDEILHY	generic|sp_Q91YJ5_IF2M_MOUSE_REVERSED|
"""index: 13944, intensity: 3216.0, mobility: 0.787"""	0.119291	0.00643678	0.0895944	VLSALSNR	generic|chr15_-1_36602828_36602983_ENSMUST00000001809_REVERSED|
"""index: 13858, intensity: 3829.0, mobility: 0.819"""	0.0819526	0.0068306	0.111638	YGGFIPNY	generic|IP_3458012_TX=10090_REVERSED|
"""index: 28477, intensity: 43696.0, mobility: 1.118"""	0.0683138	0.00723982	0.120861	GSGGGRGGGGRGGTAASPRPAWAAGASATQARIRSAGRLLPGAAVPRSMQ	generic|IP_3503557_TX=10090_REVERSED|
"""index: 3231, intensity: 3493.0, mobility: 1.029"""	0.0591451	0.00748239	0.127443	WLMNLRSQQRR	generic|IP_1122241_TX=10090_REVERSED	|generic|tr_Q3UX94_Q3UX94_MOUSE_REVERSED|
"""index: 18062, intensity: 3281.0, mobility: 0.871"""	0.0244787	0.00791209	0.155324	ESHNPYQLDQFLQP	generic|IP_1018288_TX=10090_REVERSED|
"""index: 24355, intensity: 20126.0, mobility: 0.934"""	0.0219194	0.00824653	0.15758	MIPLPLPQAH	generic|IP_1117936_TX=10090_REVERSED|
"""index: 13308, intensity: 3835.0, mobility: 0.829"""	0.00343412	0.00864678	0.174734	TSPDEQITDMRQHDLKPAASVPPM	generic|tr_B2RRI4_B2RRI4_MOUSE__chr12_-1_21361655_21361777_ENSMUST00000127974_REVERSED	|generic|tr_B2RRI1_B2RRI1_MOUSE__chr12_-1_21361655_21361777_ENSMUST00000127974_REVERSED	|generic|tr_Q3UNK7_Q3UNK7_MOUSE__chr12_-1_21361655_21361777_ENSMUST00000127974_REVERSED|
"""index: 22785, intensity: 4434.0, mobility: 0.913"""	-4.97364e-05	0.00907519	0.178139	VAEINRKQEN	generic|tr_Q56A77_Q56A77_MOUSE_REVERSED	|generic|tr_Q9JHR4_Q9JHR4_MOUSE_REVERSED	|generic|sp_Q5SX39_MYH4_MOUSE_REVERSED	|generic|tr_Q61934_Q61934_MOUSE_REVERSED|
"""index: 18191, intensity: 2515.0, mobility: 0.787"""	-0.00155263	0.00950735	0.179625	VAPSNNPR	generic|IP_3465666_TX=10090_REVERSED|
"""index: 13212, intensity: 3076.0, mobility: 1.117"""	-0.0023715	0.00993092	0.180439	CMRLRRQTRSSLSLYKVMLCGGRKEMSKM	generic|IP_932008_TX=10090_REVERSED|
"""index: 17176, intensity: 2966.0, mobility: 1.079"""	-0.0033927	0.0102916	0.181459	SVEYIYIHTHTHIYIYIYIYIYIYIYIYIYIYVYMYK	generic|IP_1118056_TX=10090_REVERSED|
"""index: 1650, intensity: 3987.0, mobility: 0.853"""	-0.0145382	0.0106157	0.192905	YVDEEAMHI	generic|tr_Q52KJ6_Q52KJ6_MOUSE_REVERSED	|generic|tr_Q6PHM3_Q6PHM3_MOUSE_REVERSED	|generic|sp_Q8C4G9_AGRA1_MOUSE_REVERSED	|generic|tr_Q76JQ1_Q76JQ1_MOUSE_REVERSED|
"""index: 19506, intensity: 3976.0, mobility: 1.013"""	-0.0301259	0.0110123	0.209906	TMHLSFYHSSNFI	generic|IP_853106_TX=10090_REVERSED|
"""index: 10496, intensity: 4347.0, mobility: 0.829"""	-0.0331228	0.0114213	0.21331	LCGTIVSGTGKPLCARPV	generic|IP_907759_TX=10090_REVERSED|
"""index: 16131, intensity: 2512.0, mobility: 1.257"""	-0.0363141	0.0117796	0.216984	EDCVIALAVFVYMMGFIHLVVWGQRRDEVSFLDPPYE	generic|tr_Q91WD8_Q91WD8_MOUSE__IP_964542_REVERSED|
"""index: 11053, intensity: 5541.0, mobility: 1.142"""	-0.0500243	0.0121849	0.23334	PVPSQNPDGLKVVRRKGKAKSHEEPCIQFETQKHAPLLPESGDR	generic|IP_1131764_TX=10090_REVERSED|
"""index: 19496, intensity: 6339.0, mobility: 0.934"""	-0.0512155	0.0125733	0.234805	RQRPHVRP	generic|tr_J3QM90_J3QM90_MOUSE__II_1123852_REVERSED|
"""index: 19371, intensity: 5042.0, mobility: 0.982"""	-0.0530666	0.0129925	0.237097	AAGCRAPCANAGEEVVQHALLFTTKRHGCSFLRAPAS	generic|tr_Q8C260_Q8C260_MOUSE_REVERSED|
"""index: 24299, intensity: 3140.0, mobility: 1.037"""	-0.0551167	0.0134003	0.239654	RREKNGEKRGRE	generic|IP_966362_TX=10090_REVERSED|
"""index: 19768, intensity: 3254.0, mobility: 0.973"""	-0.0568047	0.0137902	0.241776	VCQLIYSINMKTYLPFSALLPC	generic|IP_840519_TX=10090_REVERSED|
"""index: 18975, intensity: 4845.0, mobility: 0.921"""	-0.0621751	0.0141962	0.248621	VTYVPKQLIC	generic|tr_A0A654ID00_A0A654ID00_MOUSE_REVERSED	|generic|sp_Q9CX92_CXE1_MOUSE_REVERSED|
"""index: 3235, intensity: 4149.0, mobility: 1.088"""	-0.0650564	0.0146016	0.252354	VHHAKMNYLYSGDFPAKHHQGHMV	generic|sp_Q5MPP0-2_FA2H_MOUSE__chr8_-1_111356074_111356217_ENSMUST00000162463__II_858295_REVERSED|
"""index: 17183, intensity: 4972.0, mobility: 1.021"""	-0.0666847	0.0149875	0.254482	RRYKAMDERMQLHTPNAVFFTHA	generic|sp_Q8CG70_P3H3_MOUSE__II_906158_REVERSED	|generic|tr_D6RHQ3_D6RHQ3_MOUSE_REVERSED|
"""index: 1107, intensity: 3605.0, mobility: 0.772"""	-0.0700397	0.0153846	0.258909	IDDARVGP	generic|sp_Q80T14_FRAS1_MOUSE_REVERSED|
"""index: 29351, intensity: 5804.0, mobility: 1.001"""	-0.0722874	0.0158004	0.261906	PPPPPPVPPPPPLG	generic|IP_864533_TX=10090_REVERSED|
"""index: 3737, intensity: 2774.0, mobility: 1.048"""	-0.0725064	0.0162162	0.2622	QQQQPQQPQPQPQPQPQPQPQPQPQPQP	generic|tr_A0A5F8MPZ7_A0A5F8MPZ7_MOUSE__II_833039_REVERSED	|generic|sp_Q9D8C3_ALG13_MOUSE__chrX_1_144318056_144320008_ENSMUST00000238864__II_833042_REVERSED	|generic|II_833048_TX=10090_REVERSED	|generic|II_833023_TX=10090_REVERSED	|generic|II_833034_TX=10090_REVERSED|
"""index: 4092, intensity: 3854.0, mobility: 1.038"""	-0.0729322	0.0166251	0.262771	EEKQEDPKPQIE	generic|sp_Q7TSD4_TBATA_MOUSE_REVERSED	|generic|sp_Q7TSD4-2_TBATA_MOUSE_REVERSED|
"""index: 15982, intensity: 6159.0, mobility: 0.913"""	-0.0736414	0.0170337	0.263724	ETNQPKPPMPGQFSLSA	generic|sp_Q920G3_SIGL5_MOUSE__II_892659_REVERSED	|generic|tr_B7ZN64_B7ZN64_MOUSE_REVERSED|
"""index: 15211, intensity: 3384.0, mobility: 1.121"""	-0.0744377	0.0174202	0.264797	DINFYIIETGFWLWHLSHSSAWSSPPMYLV	generic|IP_849062_TX=10090_REVERSED|
"""index: 12753, intensity: 2923.0, mobility: 1.162"""	-0.0774926	0.0177759	0.268945	WWALSPWMPGTSLGTLRLHNRLCVLRGP	generic|IP_3482145_TX=10090_REVERSED|
"""index: 1838, intensity: 3597.0, mobility: 0.877"""	-0.0840424	0.0181743	0.277997	LTPTAGLPRPHPCRACL	generic|IP_1048602_TX=10090_REVERSED|
"""index: 9397, intensity: 11739.0, mobility: 0.963"""	-0.0852954	0.018572	0.279753	HGSMVMGGELAVHKSQDAKREKVPM	generic|IP_3455142_TX=10090_REVERSED|
"""index: 5851, intensity: 2535.0, mobility: 1.173"""	-0.0879545	0.0189613	0.283506	DPKMDRHI	generic|sp_Q8BGW6_ST32A_MOUSE_REVERSED	|generic|sp_Q8BGW6-2_ST32A_MOUSE_REVERSED|
"""index: 21843, intensity: 3215.0, mobility: 1.151"""	-0.0919133	0.0193655	0.289159	DKDLDKDQYSRKRKHKSQEKEPREKGEELHR	generic|sp_Q3V0C1_ZMAT1_MOUSE_REVERSED	|generic|sp_Q3V0C1-2_ZMAT1_MOUSE_REVERSED	|generic|sp_Q3V0C1-3_ZMAT1_MOUSE_REVERSED	|generic|tr_G5E8E4_G5E8E4_MOUSE_REVERSED	|generic|tr_Z4YL92_Z4YL92_MOUSE_REVERSED|
"""index: 9101, intensity: 4473.0, mobility: 0.834"""	-0.0958414	0.0197775	0.294846	YEDHNTIGIRACITMLM	generic|tr_A2AIM2_A2AIM2_MOUSE__II_964058_REVERSED	|generic|tr_Q3UHS6_Q3UHS6_MOUSE__chr2_1_29733737_29733766_ENSMUST00000123953__II_964058_REVERSED	|generic|tr_Q80TM2_Q80TM2_MOUSE__chr2_1_29733737_29733766_ENSMUST00000123953__II_964058_REVERSED	|generic|sp_P26039_TLN1_MOUSE__chr2_1_29733737_29733766_ENSMUST00000123953__II_964058_REVERSED	|generic|II_964055_TX=10090_REVERSED	|generic|tr_Q8C9Z8_Q8C9Z8_MOUSE_REVERSED|
"""index: 19985, intensity: 4917.0, mobility: 0.946"""	-0.0965894	0.0201895	0.295937	QPLLQSGVKQP	generic|IP_1077920_TX=10090_REVERSED|
"""index: 1801, intensity: 3570.0, mobility: 0.957"""	-0.097638	0.0205931	0.297472	DWPRSGEEPRQ	generic|IP_3463055_TX=10090_REVERSED|
"""index: 14754, intensity: 5244.0, mobility: 0.948"""	-0.0976749	0.0210049	0.297526	IFNFAMGFFM	generic|tr_Q06EZ3_Q06EZ3_MOUSE__chr1_-1_156440499_156440579_ENSMUST00000191379__II_1040787_REVERSED	|generic|sp_Q61263_SOAT1_MOUSE__chr1_-1_156440499_156440579_ENSMUST00000191379__II_1040787_REVERSED	|generic|tr_Q8C795_Q8C795_MOUSE__chr1_-1_156440499_156440579_ENSMUST00000191379_REVERSED|
"""index: 17910, intensity: 5144.0, mobility: 0.972"""	-0.0988648	0.021408	0.299275	FFINQGYFWNWLIQCRK	generic|IP_3458243_TX=10090_REVERSED|
"""index: 4468, intensity: 2990.0, mobility: 0.820"""	-0.0991479	0.0218197	0.299692	YLEAINEH	generic|sp_Q07174_M3K8_MOUSE__II_1053213_REVERSED	|generic|tr_Q3U086_Q3U086_MOUSE_REVERSED|
"""index: 30650, intensity: 5616.0, mobility: 0.932"""	-0.0994637	0.0222222	0.300158	RRRTTRRESVRF	generic|II_1094024_TX=10090_REVERSED	|generic|tr_D3Z5V4_D3Z5V4_MOUSE_REVERSED|
"""index: 15949, intensity: 3961.0, mobility: 1.039"""	-0.100961	0.0226151	0.302373	DQLHDVVQRERFFRLLMWLGLLAVMYLWM	generic|tr_Q8VCY3_Q8VCY3_MOUSE_REVERSED	|generic|tr_Q8K3M0_Q8K3M0_MOUSE_REVERSED	|generic|tr_Q8K3M1_Q8K3M1_MOUSE_REVERSED|
"""index: 13085, intensity: 2841.0, mobility: 0.866"""	-0.103132	0.0230263	0.305603	EEVTLCFQL	generic|tr_G3UX33_G3UX33_MOUSE__IP_845891_REVERSED	|generic|tr_Q8BHZ1_Q8BHZ1_MOUSE__IP_845891_REVERSED	|generic|tr_G3UX13_G3UX13_MOUSE__IP_845891_REVERSED	|generic|sp_Q8BHY8_SNX14_MOUSE__IP_845891_REVERSED	|generic|tr_G3UXB6_G3UXB6_MOUSE__IP_845891_REVERSED|
"""index: 17199, intensity: 5661.0, mobility: 1.085"""	-0.103835	0.0232748	0.306655	VTLPVSGLKSNQPVIIYLLGGWLCTIS	generic|sp_Q8BNE1_TCAF1_MOUSE__chr6_-1_42677322_42677516_ENSMUST00000152100__II_916851_REVERSED	|generic|sp_Q8BNE1-2_TCAF1_MOUSE__chr6_-1_42677322_42677516_ENSMUST00000152100__II_916851_REVERSED	|generic|sp_Q8BNE1-3_TCAF1_MOUSE__chr6_-1_42677322_42677516_ENSMUST00000152100_REVERSED|
"""index: 2751, intensity: 3341.0, mobility: 0.963"""	-0.113099	0.0236542	0.320734	NMWEMAENTSK	generic|tr_Q3U2G2_Q3U2G2_MOUSE_REVERSED	|generic|sp_Q61316_HSP74_MOUSE_REVERSED	|generic|tr_Q571M2_Q571M2_MOUSE_REVERSED	|generic|tr_Q99L75_Q99L75_MOUSE_REVERSED|
"""index: 28469, intensity: 36158.0, mobility: 1.041"""	-0.114312	0.0240033	0.322608	SKPIADGAFSVKVVHPGPQVPKYVCRYVQNGRDEVL	generic|sp_Q80X90_FLNB_MOUSE_REVERSED|
"""index: 25340, intensity: 5483.0, mobility: 0.877"""	-0.116306	0.0244002	0.325705	VGEEERIR	generic|sp_Q9CZH8_CCD77_MOUSE__II_912445_REVERSED	|generic|sp_Q9CZH8-2_CCD77_MOUSE__II_912445_REVERSED|
"""index: 32076, intensity: 4477.0, mobility: 1.166"""	-0.116798	0.0247766	0.326472	SSSSGCCM	generic|IP_1149569_TX=10090_REVERSED|
"""index: 23693, intensity: 4139.0, mobility: 0.852"""	-0.118416	0.0251521	0.329002	KVLNPEKFVYKRT	generic|IP_885248_TX=10090_REVERSED|
"""index: 12887, intensity: 4679.0, mobility: 0.920"""	-0.120116	0.0255578	0.331674	SHPPLPDQSPGPYLQTHLTPPPQ	generic|sp_Q6PB44_PTN23_MOUSE__chr9_-1_110386241_110386345_ENSMUST00000200278_REVERSED	|generic|sp_Q6PB44-2_PTN23_MOUSE__chr9_-1_110386241_110386345_ENSMUST00000200278_REVERSED|
"""index: 11786, intensity: 5319.0, mobility: 0.972"""	-0.120519	0.025953	0.33231	LKYIDAILEYREAKWLGDACQELLEMLVDENFHV	generic|tr_Q6PF84_Q6PF84_MOUSE__II_3482570_REVERSED	|generic|tr_Q7TN11_Q7TN11_MOUSE__chr14_-1_121595538_121595603_ENSMUST00000212416__II_2454734_REVERSED	|generic|sp_Q8BIK4-2_DOCK9_MOUSE__chr14_-1_121595538_121595603_ENSMUST00000212416__II_2454734_REVERSED	|generic|tr_F8VPN7_F8VPN7_MOUSE__chr14_-1_121595538_121595603_ENSMUST00000212416__II_2454734_REVERSED	|generic|tr_B2RY79_B2RY79_MOUSE__chr14_-1_121595538_121595603_ENSMUST00000212416__II_2454734_REVERSED	|generic|tr_B2RXS7_B2RXS7_MOUSE__chr14_-1_121595538_121595603_ENSMUST00000212416__II_2454734_REVERSED	|generic|tr_A0A1D5RMM1_A0A1D5RMM1_MOUSE__chr14_-1_121595538_121595603_ENSMUST00000212416__II_2454734_REVERSED	|generic|tr_E9QMR2_E9QMR2_MOUSE__chr14_-1_121595538_121595603_ENSMUST00000212416__II_2454734_REVERSED	|generic|sp_Q8BIK4_DOCK9_MOUSE__chr14_-1_121595538_121595603_ENSMUST00000212416_REVERSED	|generic|sp_Q8BIK4-3_DOCK9_MOUSE_REVERSED	|generic|tr_A0A1D5RLE0_A0A1D5RLE0_MOUSE__chr14_-1_121595538_121595603_ENSMUST00000212416_REVERSED	|generic|tr_B2RY08_B2RY08_MOUSE__chr14_-1_121595538_121595603_ENSMUST00000212416_REVERSED	|generic|tr_A0A5F8MPL9_A0A5F8MPL9_MOUSE__chr14_-1_121595538_121595603_ENSMUST00000212416_REVERSED|
"""index: 3252, intensity: 2646.0, mobility: 0.882"""	-0.121353	0.0262732	0.333629	QVLATGSRPPS	generic|tr_Q925L6_Q925L6_MOUSE__II_1060863_REVERSED	|generic|tr_Q91Y04_Q91Y04_MOUSE__II_1060863_REVERSED	|generic|tr_Q6NZD9_Q6NZD9_MOUSE_REVERSED|
"""index: 21945, intensity: 16200.0, mobility: 1.010"""	-0.127339	0.0265594	0.343183	RLRAASFPIYA	generic|IP_987402_TX=10090_REVERSED|
"""index: 5092, intensity: 3317.0, mobility: 0.874"""	-0.134083	0.0269618	0.354147	WGTTMTRML	generic|chr12_1_81983520_81983654_ENSMUST00000221721__IP_1114436_TX=10090_REVERSED|
"""index: 31835, intensity: 5942.0, mobility: 1.210"""	-0.134785	0.0273642	0.355302	KRRVPLKKLPRK	generic|IP_897814_TX=10090_REVERSED|
"""index: 9639, intensity: 18434.0, mobility: 0.911"""	-0.134982	0.0277554	0.355625	LGQSAVVVATPVAVAAAAAAAAALDLMWWIRM	generic|chr15_-1_37448276_37459353_ENSMUST00000120746__IP_1085964_TX=10090_REVERSED|
"""index: 12765, intensity: 17011.0, mobility: 1.025"""	-0.136508	0.0280674	0.358142	YWHGLLHSAPSLPPRVSKQPM	generic|chr1_-1_191177359_191177442_ENSMUST00000027941_REVERSED|
"""index: 20244, intensity: 24262.0, mobility: 0.842"""	-0.140415	0.0284683	0.364632	WNGILAKLSMLLCFCL	generic|IP_1122968_TX=10090_REVERSED|
"""index: 16478, intensity: 2793.0, mobility: 0.822"""	-0.140565	0.0288693	0.364883	ECAALCEYFAKLFDPLALEM	generic|sp_Q9CYD3_CRTAP_MOUSE_REVERSED|
"""index: 6469, intensity: 6736.0, mobility: 0.942"""	-0.140916	0.0292585	0.36547	NELTMLQKQHQRRMRKYGSMQER	generic|tr_B2RX66_B2RX66_MOUSE_REVERSED|
"""index: 20521, intensity: 3768.0, mobility: 1.146"""	-0.141061	0.0295409	0.365712	SWKKIERRKVQHEK	generic|sp_Q7TST0_BTNL1_MOUSE_REVERSED|
"""index: 3282, intensity: 2818.0, mobility: 0.966"""	-0.148624	0.0299401	0.37849	ERCTPSRLMRQ	generic|IP_1045695_TX=10090_REVERSED|
"""index: 15328, intensity: 3845.0, mobility: 0.766"""	-0.148633	0.0303393	0.378507	EEFTLDEEARRKKEKQKEK	generic|sp_Q9CPW7_ZMAT2_MOUSE__chr18_1_36797945_36798022_ENSMUST00000235399_REVERSED|
"""index: 22013, intensity: 4243.0, mobility: 1.006"""	-0.149137	0.030714	0.379367	NQVETEIQRKL	generic|tr_F8VQ45_F8VQ45_MOUSE_REVERSED	|generic|tr_D3YWB3_D3YWB3_MOUSE_REVERSED	|generic|sp_Q7TQ65_TMC4_MOUSE_REVERSED	|generic|sp_Q7TQ65-3_TMC4_MOUSE_REVERSED|
"""index: 6701, intensity: 103676.0, mobility: 0.876"""	-0.151133	0.0310757	0.382786	DEIERIEMGGKAGATQSSLGSITSVNGKK	generic|sp_Q9EPN1_NBEA_MOUSE__chr3_-1_55723135_55723236_ENSMUST00000198259_REVERSED	|generic|sp_Q9EPN1-3_NBEA_MOUSE__chr3_-1_55723135_55723236_ENSMUST00000198259_REVERSED	|generic|sp_Q9EPN1-4_NBEA_MOUSE__chr3_-1_55723135_55723236_ENSMUST00000198259_REVERSED|
"""index: 16427, intensity: 3363.0, mobility: 1.141"""	-0.153246	0.0314741	0.386423	HYLEYFKGVKYFIVLDFNQSKLQWWKRMGPTCSNLFEE	generic|sp_P54276_MSH6_MOUSE__II_3463199_REVERSED	|generic|tr_Q8C2N9_Q8C2N9_MOUSE__II_3463199_REVERSED|
"""index: 14959, intensity: 4919.0, mobility: 1.047"""	-0.153719	0.0318598	0.387239	TIGMSLSSVWATLGRSQHFEELWEVNLVGLA	generic|sp_Q8K1C7_MOT14_MOUSE_REVERSED|
"""index: 8901, intensity: 13672.0, mobility: 0.796"""	-0.154214	0.0322196	0.388095	PLMRNEEELQRVR	generic|tr_F6TRJ8_F6TRJ8_MOUSE__II_1142015_REVERSED	|generic|tr_E0CX32_E0CX32_MOUSE_REVERSED	|generic|sp_Q5SP85_CC85A_MOUSE_REVERSED	|generic|sp_Q5SP85-2_CC85A_MOUSE_REVERSED	|generic|sp_Q5SP85-3_CC85A_MOUSE_REVERSED|
"""index: 11722, intensity: 3449.0, mobility: 0.972"""	-0.155406	0.0325655	0.39016	LGGPGPSP	generic|sp_Q8R1A4_DOCK7_MOUSE__chr4_-1_98970791_98970850_ENSMUST00000124466__II_959793_REVERSED	|generic|sp_Q8R1A4-2_DOCK7_MOUSE__chr4_-1_98970791_98970850_ENSMUST00000124466__II_959777_REVERSED	|generic|tr_A2A9M4_A2A9M4_MOUSE__chr4_-1_98970791_98970850_ENSMUST00000124466__II_959793_REVERSED	|generic|tr_A2A9M5_A2A9M5_MOUSE__chr4_-1_98970791_98970850_ENSMUST00000124466__II_959777_REVERSED	|generic|tr_A0A0U1RNY4_A0A0U1RNY4_MOUSE__chr4_-1_98984686_98984808_ENSMUST00000124466__II_959792_REVERSED	|generic|tr_E9PX48_E9PX48_MOUSE__chr4_-1_98970791_98970850_ENSMUST00000124466__II_959793_REVERSED	|generic|tr_A0A0U1RNK7_A0A0U1RNK7_MOUSE__chr4_-1_98970791_98970850_ENSMUST00000124466__II_959777_REVERSED	|generic|chr3_-1_87990191_87990863_ENSMUST00000090971	|generic|tr_F6ZJ55_F6ZJ55_MOUSE_REVERSED	|generic|tr_A2AW79_A2AW79_MOUSE_REVERSED|
"""index: 18136, intensity: 8450.0, mobility: 0.973"""	-0.157306	0.0329627	0.393463	GCFISFSPQTLEAPLPRWAQ	generic|IP_924110_TX=10090_REVERSED|
"""index: 7539, intensity: 11182.0, mobility: 0.913"""	-0.157642	0.0332805	0.394051	TPRAAEGADPPQKLACGPFSSHPR	generic|IP_1131645_TX=10090_REVERSED|
"""index: 11061, intensity: 4536.0, mobility: 1.126"""	-0.160161	0.03365	0.398457	LRSWRGCTGRFRGRRKSSPCAHM	generic|IP_1103802_TX=10090_REVERSED|
"""index: 15412, intensity: 3256.0, mobility: 0.897"""	-0.160801	0.0340324	0.39958	VDKPEEQGEMFLLSLLVR	generic|IP_940404_TX=10090_REVERSED|
"""index: 16692, intensity: 4610.0, mobility: 1.076"""	-0.161316	0.0344146	0.400486	STRRARGGATGPPLTAFCLLPRAPPR	generic|IP_926007_TX=10090_REVERSED	|generic|tr_Q3UNB1_Q3UNB1_MOUSE_REVERSED|
"""index: 14287, intensity: 4384.0, mobility: 0.966"""	-0.162335	0.0348101	0.40228	YRFQINLVPAETFDSICEINVVQQVQAGGDVTPDVPK	generic|tr_Q3U7X9_Q3U7X9_MOUSE_REVERSED	|generic|sp_P17427_AP2A2_MOUSE_REVERSED	|generic|tr_Q69ZW4_Q69ZW4_MOUSE_REVERSED	|generic|tr_Q6PEE6_Q6PEE6_MOUSE_REVERSED|
"""index: 11651, intensity: 7488.0, mobility: 0.832"""	-0.162473	0.0351501	0.402523	DGNPSDGLTVKMKTRL	generic|sp_Q9WTJ2_OVOL1_MOUSE_REVERSED|
"""index: 9860, intensity: 3834.0, mobility: 0.913"""	-0.163907	0.035531	0.405056	HPSPSGQLSFR	generic|sp_C4P6S0_SHTAP_MOUSE_REVERSED|
"""index: 12841, intensity: 3753.0, mobility: 1.123"""	-0.166507	0.0359258	0.40967	TQADIDIAPYIPLMASPSIIPSPTPTQPQSVS	generic|tr_E9QKG6_E9QKG6_MOUSE__chr5_-1_90299985_90300095_ENSMUST00000200012__II_943171_REVERSED	|generic|tr_E9Q804_E9Q804_MOUSE__chr5_-1_90299985_90300095_ENSMUST00000200012__II_943171_REVERSED	|generic|sp_Q99NH0_ANR17_MOUSE__chr5_-1_90299985_90300095_ENSMUST00000200012__II_943171_REVERSED	|generic|tr_A0A0G2JDZ9_A0A0G2JDZ9_MOUSE__chr5_-1_90299985_90300095_ENSMUST00000200012__II_943171_REVERSED	|generic|sp_Q99NH0-2_ANR17_MOUSE__chr5_-1_90299985_90300095_ENSMUST00000200012_REVERSED	|generic|sp_Q99NH0-3_ANR17_MOUSE__chr5_-1_90299985_90300095_ENSMUST00000200012_REVERSED	|generic|tr_A0A1W2P6X1_A0A1W2P6X1_MOUSE__chr5_-1_90299985_90300095_ENSMUST00000200012_REVERSED|
"""index: 13421, intensity: 2541.0, mobility: 0.810"""	-0.166726	0.0363206	0.410061	GLASLRRQGSPCPSSK	generic|chr7_-1_44846868_44848435_ENSMUST00000047085_REVERSED|
"""index: 15494, intensity: 2887.0, mobility: 0.889"""	-0.167621	0.0367154	0.411655	MNEELASVNVLLCSIWNYTGDKNVILTFPVE	generic|tr_Q76CT6_Q76CT6_MOUSE_REVERSED|
"""index: 11199, intensity: 3875.0, mobility: 1.247"""	-0.168341	0.0370662	0.412941	YVWRRFSIELTSNMEGYIIVVKASSTMIQKDYMNGRTMYIK	generic|tr_G3UW56_G3UW56_MOUSE_REVERSED	|generic|tr_G5E8Y4_G5E8Y4_MOUSE_REVERSED	|generic|tr_E9PZX4_E9PZX4_MOUSE_REVERSED|
"""index: 14870, intensity: 4684.0, mobility: 1.017"""	-0.170477	0.0373721	0.416766	KWRLVPTLDPLE	generic|tr_Q91YD5_Q91YD5_MOUSE_REVERSED	|generic|tr_Q3UT74_Q3UT74_MOUSE_REVERSED	|generic|sp_B8JK39_ITA9_MOUSE_REVERSED	|generic|tr_E9QAP0_E9QAP0_MOUSE_REVERSED	|generic|tr_Q8BJG9_Q8BJG9_MOUSE_REVERSED|
"""index: 15796, intensity: 6089.0, mobility: 1.041"""	-0.17484	0.0377062	0.424632	SETVYIPPDGYQTQAFNLLRR	generic|sp_Q8K1F9_LCTL_MOUSE__II_848698_REVERSED	|generic|tr_D3YTQ7_D3YTQ7_MOUSE_REVERSED	|generic|sp_Q8K1F9-3_LCTL_MOUSE_REVERSED|
"""index: 16236, intensity: 5633.0, mobility: 1.028"""	-0.177649	0.0380094	0.429733	LEKPLLNNENHWKKLCQPEHISISKTGYE	generic|tr_Q9D2T6_Q9D2T6_MOUSE_REVERSED|
"""index: 3611, intensity: 3362.0, mobility: 0.892"""	-0.18062	0.0384013	0.43516	FINDIEPRPC	generic|sp_Q9Z1B3_PLCB1_MOUSE__chr2_1_135472053_135472280_ENSMUST00000131552__II_998878_REVERSED	|generic|sp_Q9Z1B3-2_PLCB1_MOUSE__chr2_1_135260550_135260603_ENSMUST00000201485__II_998878_REVERSED	|generic|sp_Q9Z1B3-3_PLCB1_MOUSE__chr2_1_135260550_135260603_ENSMUST00000201485__II_998878_REVERSED	|generic|tr_Q3UPW0_Q3UPW0_MOUSE__chr2_1_135260550_135260603_ENSMUST00000201485__II_998878_REVERSED	|generic|tr_Q2M4J2_Q2M4J2_MOUSE__chr2_1_135260550_135260603_ENSMUST00000201485__II_998878_REVERSED|
"""index: 5814, intensity: 5474.0, mobility: 0.919"""	-0.181592	0.0387779	0.436943	EGIEGAGLSTRD	generic|IP_874916_TX=10090_REVERSED|
"""index: 5624, intensity: 5285.0, mobility: 0.938"""	-0.183138	0.0391389	0.439784	EEKEEEEEEEEEEMEEEEKEEEENEKKEEQ	generic|sp_A2BE28_LAS1L_MOUSE__chrX_-1_95946407_95946502_ENSMUST00000126605_REVERSED	|generic|sp_A2BE28-2_LAS1L_MOUSE__chrX_-1_95946407_95946502_ENSMUST00000126605_REVERSED|
"""index: 22984, intensity: 3000.0, mobility: 0.956"""	-0.184309	0.039484	0.441942	VQMLNKELEHLREDKDQLLK	generic|sp_Q9WVQ0_PMFBP_MOUSE__II_3504821_REVERSED|
"""index: 10862, intensity: 5243.0, mobility: 0.858"""	-0.18553	0.0398749	0.444195	KEQYNERRGLSGKLVG	generic|IP_1112626_TX=10090_REVERSED|
"""index: 9303, intensity: 4174.0, mobility: 0.962"""	-0.185848	0.0401559	0.444783	RPPCPARPPCPARPLCPARPPCP	generic|sp_Q5SS00_ZDBF2_MOUSE_REVERSED	|generic|tr_A0A6I8MWW6_A0A6I8MWW6_MOUSE_REVERSED|
"""index: 13219, intensity: 9169.0, mobility: 0.953"""	-0.187395	0.04053	0.44765	VAAEDASFENALIGGIKSFA	generic|tr_B9EKT6_B9EKT6_MOUSE_REVERSED	|generic|tr_A0A0A6YXJ2_A0A0A6YXJ2_MOUSE_REVERSED	|generic|tr_F8VQ29_F8VQ29_MOUSE_REVERSED|
"""index: 13388, intensity: 3102.0, mobility: 1.118"""	-0.187571	0.0409038	0.447976	ESRQPVQSNVSTNLSVA	generic|tr_E9QLE2_E9QLE2_MOUSE__chr1_-1_66801045_66801161_ENSMUST00000189846__II_1037561_REVERSED	|generic|sp_Q5DTI6_KAL1L_MOUSE__chr1_-1_66801045_66801161_ENSMUST00000189846__II_1037561_REVERSED	|generic|sp_Q5DTI6-3_KAL1L_MOUSE__chr1_-1_66801045_66801161_ENSMUST00000189846__II_1037561_REVERSED	|generic|tr_B2RUA4_B2RUA4_MOUSE_REVERSED|
"""index: 14361, intensity: 2876.0, mobility: 1.124"""	-0.188533	0.0412612	0.449761	LSPLLQNSCSFGLFVFVFEGDLANYDG	generic|IP_1127550_TX=10090_REVERSED|
"""index: 13584, intensity: 2783.0, mobility: 0.898"""	-0.189169	0.0416342	0.450945	VIKDYNFHK	generic|tr_A2APY6_A2APY6_MOUSE__chr12_-1_73284743_73284772_ENSMUST00000116420__II_998659_REVERSED	|generic|tr_B2RXU2_B2RXU2_MOUSE__chr2_-1_140158476_140158592_ENSMUST00000137005__II_998659_REVERSED	|generic|tr_Q8K089_Q8K089_MOUSE_REVERSED|
"""index: 1859, intensity: 4112.0, mobility: 0.889"""	-0.189583	0.0420233	0.451714	DKGRKFEFM	generic|IP_930483_TX=10090_REVERSED|
"""index: 6606, intensity: 4084.0, mobility: 0.910"""	-0.191278	0.0424125	0.454874	TIPAQPRSWR	generic|tr_A0A087WR50_A0A087WR50_MOUSE__chr1_-1_71637244_71637333_ENSMUST00000186613__II_1037262_REVERSED	|generic|tr_A0A087WSN6_A0A087WSN6_MOUSE__chr1_-1_71637244_71637333_ENSMUST00000186613__II_1037262_REVERSED	|generic|sp_P11276_FINC_MOUSE__chr1_-1_71637244_71637333_ENSMUST00000186613__II_1037262_REVERSED	|generic|tr_Q3TCF1_Q3TCF1_MOUSE__chr1_-1_71637244_71637333_ENSMUST00000186613__II_1037262_REVERSED	|generic|tr_B9EHT6_B9EHT6_MOUSE__chr1_-1_71637244_71637333_ENSMUST00000186613__II_1037262_REVERSED	|generic|tr_Q3UHL6_Q3UHL6_MOUSE__chr1_-1_71637244_71637333_ENSMUST00000186613__II_1037262_REVERSED	|generic|tr_Q3UGY5_Q3UGY5_MOUSE__chr1_-1_71637244_71637333_ENSMUST00000186613_REVERSED	|generic|tr_Q3TCL7_Q3TCL7_MOUSE__chr1_-1_71637244_71637333_ENSMUST00000186613_REVERSED	|generic|tr_B7ZNJ1_B7ZNJ1_MOUSE__chr1_-1_71637244_71637333_ENSMUST00000186613_REVERSED	|generic|tr_Q3UH17_Q3UH17_MOUSE__chr1_-1_71637244_71637333_ENSMUST00000186613_REVERSED	|generic|tr_Q3TBB4_Q3TBB4_MOUSE__chr1_-1_71637244_71637333_ENSMUST00000186613_REVERSED	|generic|tr_A0A087WS56_A0A087WS56_MOUSE__chr1_-1_71637244_71637333_ENSMUST00000186613_REVERSED	|generic|tr_Q3UHR1_Q3UHR1_MOUSE__chr1_-1_71637244_71637333_ENSMUST00000186613_REVERSED|
"""index: 10174, intensity: 6052.0, mobility: 0.972"""	-0.192433	0.0427683	0.457033	RSCCSFAGSRGQLHRRKGKPSWSKERLCRKEGLSLPMNRVM	generic|sp_Q7TN60_TMC6_MOUSE_REVERSED	|generic|sp_Q7TN60-4_TMC6_MOUSE_REVERSED	|generic|tr_B1ATB3_B1ATB3_MOUSE_REVERSED	|generic|tr_B1ATB5_B1ATB5_MOUSE_REVERSED|
"""index: 7304, intensity: 6688.0, mobility: 1.048"""	-0.193951	0.0430733	0.459876	WVGAAASVGLRRSAAGACGGDGSGARR	generic|tr_Q8BN69_Q8BN69_MOUSE_REVERSED|
"""index: 13616, intensity: 8759.0, mobility: 1.108"""	-0.197221	0.0434445	0.466026	GNLMLVRTQGVFSLVLTDDTERGPDSRL	generic|sp_Q3U1J4_DDB1_MOUSE__chr19_1_10625211_10625339_ENSMUST00000236937_REVERSED	|generic|tr_A0A494BBJ6_A0A494BBJ6_MOUSE_REVERSED|
"""index: 5392, intensity: 2831.0, mobility: 0.794"""	-0.197477	0.0438154	0.466508	RWLKLKRVTHN	generic|IP_1084843_TX=10090_REVERSED|
"""index: 13965, intensity: 4526.0, mobility: 1.018"""	-0.198044	0.044186	0.467576	DEKFRESCDRPT	generic|IP_941192_TX=10090_REVERSED|
"""index: 3630, intensity: 3584.0, mobility: 0.862"""	-0.199539	0.0445219	0.470402	WPQERSRM	generic|IP_893738_TX=10090_REVERSED	|generic|IP_893741_TX=10090_REVERSED|
"""index: 9995, intensity: 190875.0, mobility: 0.990"""	-0.200814	0.0448916	0.472817	RKTPDPRHHLPAAPGLCPSVLRHAGHLARHHATHGRL	generic|tr_Q3UVX4_Q3UVX4_MOUSE_REVERSED	|generic|tr_Q8C3G9_Q8C3G9_MOUSE_REVERSED	|generic|tr_Q8CB54_Q8CB54_MOUSE_REVERSED|
"""index: 14905, intensity: 4491.0, mobility: 0.929"""	-0.200931	0.0452436	0.473038	CIGGVTRLAQLYHNPQRPSLCHLSQS	generic|chr14_1_55515523_55515786_ENSMUST00000170155__II_1095000_TX=10090_REVERSED	|generic|sp_Q9Z140_CPNE6_MOUSE__chr14_1_55516980_55517087_ENSMUST00000170155__II_1094996_REVERSED	|generic|tr_Q3UYN2_Q3UYN2_MOUSE__chr14_1_55516980_55517087_ENSMUST00000170155__II_1094996_REVERSED	|generic|tr_Q3UN71_Q3UN71_MOUSE_REVERSED|
"""index: 11890, intensity: 2844.0, mobility: 0.841"""	-0.202431	0.0455071	0.475885	RVQIRRVYGIGQSCNGR	generic|tr_A0A3B2W7H5_A0A3B2W7H5_MOUSE_REVERSED|
"""index: 20712, intensity: 3758.0, mobility: 1.023"""	-0.205453	0.0458751	0.481637	FLMSKSIMGMEL	generic|IP_1060495_TX=10090_REVERSED|
"""index: 9842, intensity: 10262.0, mobility: 1.202"""	-0.206086	0.0462606	0.482845	QLYKAVTARHMDLHDKTEIVNRDRLRKEYDQFVKEMIE	generic|sp_Q8CFW7_C2D2A_MOUSE__II_940661_REVERSED	|generic|sp_Q8CFW7-2_C2D2A_MOUSE__II_940661_REVERSED	|generic|tr_F6YZ61_F6YZ61_MOUSE__II_940661_REVERSED|
"""index: 15468, intensity: 7123.0, mobility: 0.979"""	-0.206709	0.0466281	0.484035	QYQLWGLALSN	generic|sp_Q3UY90_GAK1A_MOUSE_REVERSED	|generic|sp_Q3UY90-2_GAK1A_MOUSE_REVERSED	|generic|sp_Q3UY90-3_GAK1A_MOUSE_REVERSED|
"""index: 11416, intensity: 5881.0, mobility: 0.904"""	-0.209539	0.046833	0.489454	MIQRPMGYGTMGAQSAGKNSGM	generic|tr_Q9D6K2_Q9D6K2_MOUSE_REVERSED	|generic|sp_Q9R1Q8_TAGL3_MOUSE_REVERSED|
"""index: 22219, intensity: 4044.0, mobility: 0.885"""	-0.214193	0.0472169	0.498406	TITVLLVGDM	generic|chr6_1_52727200_52727292_ENSMUST00000080723_REVERSED|
"""index: 21974, intensity: 6296.0, mobility: 0.892"""	-0.214707	0.0475825	0.499397	SLPTLHPKQ	generic|IP_961624_TX=10090_REVERSED|
"""index: 13930, intensity: 3247.0, mobility: 1.155"""	-0.215349	0.0479662	0.500636	WWALSPWMPGTSLGTLRLHNRLCVLRGP	generic|IP_3482145_TX=10090_REVERSED|
"""index: 7898, intensity: 7833.0, mobility: 1.267"""	-0.215422	0.04835	0.500777	VNTLDAGKMGKKGLLFLYYN	generic|IP_856155_TX=10090_REVERSED|
"""index: 22180, intensity: 5953.0, mobility: 0.900"""	-0.216443	0.0486963	0.502752	EVQKQNHHIMVPITIRALHHHGPVKLG	generic|IP_3445147_TX=10090_REVERSED|
"""index: 27962, intensity: 2560.0, mobility: 0.859"""	-0.217606	0.0490798	0.505001	FFKFTIRGRSP	generic|tr_Q8C1R8_Q8C1R8_MOUSE_REVERSED|
"""index: 4525, intensity: 5087.0, mobility: 0.919"""	-0.217636	0.0494253	0.50506	VPSSVAESQNK	generic|IP_986436_TX=10090_REVERSED|
"""index: 14181, intensity: 3316.0, mobility: 0.880"""	-0.218274	0.0498084	0.506296	MLFGGAKQPL	generic|sp_P09411_PGK1_MOUSE__II_831227_REVERSED	|generic|tr_S4R2M7_S4R2M7_MOUSE_REVERSED|
"""index: 21115, intensity: 3186.0, mobility: 0.817"""	-0.219167	0.0501916	0.508026	CARRKCPL	generic|IP_989963_TX=10090_REVERSED	|generic|IP_3492251_TX=10090_REVERSED|
"""index: 17320, intensity: 2792.0, mobility: 0.925"""	-0.219257	0.0505747	0.508201	PVPDVEIDEY	generic|tr_Q8BIC8_Q8BIC8_MOUSE__II_3459522_REVERSED	|generic|tr_Q8CGY7_Q8CGY7_MOUSE__II_3459526_REVERSED	|generic|tr_A0A1B0GSB0_A0A1B0GSB0_MOUSE__II_3459522_REVERSED	|generic|II_3459525_TX=10090_REVERSED|
"""index: 8803, intensity: 12046.0, mobility: 1.013"""	-0.21977	0.0509579	0.509196	IVEFSPQVTWSQLQSSSSGQKVLVSKMVVMPPLTPLATDAAK	generic|tr_Z4YJJ0_Z4YJJ0_MOUSE__chr12_1_86962590_86962667_ENSMUST00000185434_REVERSED	|generic|sp_Q8R0W1_CIPC_MOUSE__chr12_1_86962590_86962667_ENSMUST00000185434_REVERSED	|generic|sp_Q8R0W1-2_CIPC_MOUSE__chr12_1_86962590_86962667_ENSMUST00000185434_REVERSED|
"""index: 8163, intensity: 3254.0, mobility: 1.202"""	-0.220013	0.051341	0.509667	ALCYLLQRFETLNGKDRMGTVTMIIFINILMCLSWCLV	generic|IP_3491989_TX=10090_REVERSED|
"""index: 7793, intensity: 50895.0, mobility: 0.958"""	-0.221639	0.0517241	0.512827	ASAQPKCRPGVLHEWLPEKDLP	generic|IP_967689_TX=10090_REVERSED|
"""index: 11517, intensity: 4728.0, mobility: 0.972"""	-0.222244	0.0521073	0.514004	LKQLMAPLEDLTYRYRLYQRNRSCKCLDNIHSL	generic|sp_Q62240_KDM5D_MOUSE__chrY_1_927857_927895_ENSMUST00000186696__II_825925_REVERSED	|generic|sp_Q62240-2_KDM5D_MOUSE__chrY_1_927857_927895_ENSMUST00000186696__II_825925_REVERSED	|generic|II_825957_TX=10090_REVERSED|
"""index: 8834, intensity: 21828.0, mobility: 0.993"""	-0.222303	0.0524703	0.514118	QNSLVLFGGDDILVCLLDENNVECDMECHSSPGCQKQPQ	generic|sp_Q6PHS9-2_CA2D2_MOUSE__chr9_1_107527384_107527464_ENSMUST00000168959__II_843843_REVERSED	|generic|sp_Q6PHS9-5_CA2D2_MOUSE__chr9_1_107527384_107527464_ENSMUST00000168959__II_843843_REVERSED	|generic|sp_Q6PHS9-6_CA2D2_MOUSE__chr9_1_107527384_107527464_ENSMUST00000168959__II_843843_REVERSED	|generic|tr_E9Q683_E9Q683_MOUSE__chr9_1_107527384_107527464_ENSMUST00000168959__II_843843_REVERSED|
"""index: 32100, intensity: 2634.0, mobility: 1.131"""	-0.223337	0.0528331	0.516131	SSSSGCCM	generic|IP_1149569_TX=10090_REVERSED|
"""index: 24253, intensity: 4252.0, mobility: 1.177"""	-0.224012	0.0531956	0.517445	QKAVCQRFFFFSFLF	generic|IP_1082761_TX=10090_REVERSED|
"""index: 16058, intensity: 3144.0, mobility: 1.120"""	-0.225355	0.0535783	0.520064	RMRSRYNHFWNIV	generic|tr_Q3US40_Q3US40_MOUSE__chr5_-1_121864643_121864759_ENSMUST00000197179__II_936828_REVERSED	|generic|sp_P70298_CUX2_MOUSE__chr5_-1_121864643_121864759_ENSMUST00000197179__II_936828_REVERSED|
"""index: 4894, intensity: 3856.0, mobility: 0.961"""	-0.225685	0.053961	0.520708	WFLLEFINEW	generic|chr11_1_78500760_78500897_ENSMUST00000153628_REVERSED	|generic|sp_P29788_VTNC_MOUSE_REVERSED|
"""index: 9443, intensity: 135860.0, mobility: 1.099"""	-0.225888	0.0543021	0.521104	RLQYQDPSGKQRNPVMQEKDVEKQLQLALLRDQEEQKHR	generic|sp_Q80XJ2_RN168_MOUSE_REVERSED	|generic|tr_E9PYW4_E9PYW4_MOUSE_REVERSED|
"""index: 4484, intensity: 2706.0, mobility: 0.749"""	-0.226976	0.0545802	0.523229	TSTLPAAK	generic|IP_3479364_TX=10090_REVERSED	|generic|IP_1101987_TX=10090_REVERSED|
"""index: 2535, intensity: 2884.0, mobility: 0.872"""	-0.227956	0.0549618	0.525144	FCASSDVQLH	generic|IP_2517179_TX=10090_REVERSED|
"""index: 14228, intensity: 5581.0, mobility: 1.168"""	-0.228027	0.0553013	0.525284	QLMGLNGSRSTFAMRLYT	generic|IP_896175_TX=10090_REVERSED|
"""index: 16327, intensity: 7219.0, mobility: 1.012"""	-0.229383	0.0556827	0.527937	TLEPPQESTEWCLRLMKPLLMGQLSSLDNQIFE	generic|IP_879678_TX=10090_REVERSED|
"""index: 4357, intensity: 4092.0, mobility: 0.877"""	-0.2305	0.0560641	0.530123	DYKVVEGHSYEVKKAGNIEGNLIE	generic|tr_D6RGQ0_D6RGQ0_MOUSE__II_1033752_REVERSED	|generic|tr_E9Q8I0_E9Q8I0_MOUSE__II_1033751_REVERSED	|generic|tr_A0A0A6YWP4_A0A0A6YWP4_MOUSE__II_1033751_REVERSED	|generic|sp_P06909_CFAH_MOUSE__II_1033751_REVERSED	|generic|tr_E9Q8H9_E9Q8H9_MOUSE__II_1033751_REVERSED|
"""index: 19994, intensity: 3155.0, mobility: 1.098"""	-0.230755	0.0564239	0.530624	ERVCVSERERESVSERERERERERERERQRETERDRQRERQR	generic|IP_1134179_TX=10090_REVERSED|
"""index: 7595, intensity: 63268.0, mobility: 0.922"""	-0.232414	0.0568052	0.533876	APNAGAAVAALVGSAAASNLGLSLSNTN	generic|tr_A0A1W2P872_A0A1W2P872_MOUSE__chr12_-1_46816878_46816943_ENSMUST00000218829_REVERSED	|generic|tr_D3YVV7_D3YVV7_MOUSE__chr12_-1_46816878_46816943_ENSMUST00000218829_REVERSED|
"""index: 3703, intensity: 4911.0, mobility: 0.908"""	-0.232448	0.0571864	0.533944	IIHVCERKYFAREIWSKQAPTQQAP	generic|tr_Q5F4S8_Q5F4S8_MOUSE__chr19_1_22766774_22766812_ENSMUST00000237223_REVERSED	|generic|tr_Q5F4S6_Q5F4S6_MOUSE__chr19_1_22766774_22766812_ENSMUST00000237223_REVERSED	|generic|tr_Q5F4S9_Q5F4S9_MOUSE__chr19_1_22766774_22766812_ENSMUST00000237223_REVERSED	|generic|tr_Q5F4T0_Q5F4T0_MOUSE__chr19_1_22766774_22766812_ENSMUST00000237223_REVERSED	|generic|tr_Q5F4S7_Q5F4S7_MOUSE__chr19_1_22766774_22766812_ENSMUST00000237223_REVERSED	|generic|tr_Q69ZE8_Q69ZE8_MOUSE__chr19_1_22766774_22766812_ENSMUST00000237223_REVERSED|
"""index: 13919, intensity: 3742.0, mobility: 0.800"""	-0.232587	0.0575238	0.534217	AMPIGIRI	generic|sp_Q9Z139_ROR1_MOUSE_REVERSED	|generic|tr_Q8BNP9_Q8BNP9_MOUSE_REVERSED|
"""index: 18636, intensity: 4718.0, mobility: 0.938"""	-0.233446	0.0579048	0.535903	RYFLTRPK	generic|IP_1015331_TX=10090_REVERSED|
"""index: 14705, intensity: 7030.0, mobility: 1.047"""	-0.233889	0.0582413	0.536772	LTAPDLGYLMLQFMGSHLDVFI	generic|tr_A2BDN7_A2BDN7_MOUSE__chrX_-1_12746621_12746671_ENSMUST00000124053_REVERSED	|generic|sp_A2ABV5_MED14_MOUSE__chrX_-1_12746621_12746671_ENSMUST00000124053_REVERSED	|generic|sp_A2ABV5-2_MED14_MOUSE__chrX_-1_12746621_12746671_ENSMUST00000124053_REVERSED|
"""index: 31962, intensity: 4378.0, mobility: 1.236"""	-0.234277	0.058622	0.537534	LKKRKPPRGRRK	generic|sp_E9Q2Z1_CECR2_MOUSE__II_912294_REVERSED	|generic|sp_E9Q2Z1-2_CECR2_MOUSE__II_912294_REVERSED|
"""index: 17935, intensity: 5813.0, mobility: 1.080"""	-0.234293	0.0589802	0.537566	ESAKEQLKLSTRSLQEAQHDCVEKLYSYD	generic|tr_A0A0J9YUF8_A0A0J9YUF8_MOUSE__II_1138061_REVERSED	|generic|sp_Q5SXY1_CYTSB_MOUSE__II_1138062_REVERSED	|generic|sp_Q5SXY1-3_CYTSB_MOUSE__II_1138062_REVERSED	|generic|tr_A0A0J9YUR2_A0A0J9YUR2_MOUSE_REVERSED	|generic|tr_A0A0J9YV86_A0A0J9YV86_MOUSE_REVERSED	|generic|tr_A0A0J9YTU3_A0A0J9YTU3_MOUSE_REVERSED	|generic|sp_Q5SXY1-2_CYTSB_MOUSE_REVERSED|
"""index: 423, intensity: 2611.0, mobility: 0.837"""	-0.235086	0.0593607	0.539124	LQTQMRQF	generic|tr_Q3TZ55_Q3TZ55_MOUSE__chrX_1_7801314_7801355_ENSMUST00000135622_REVERSED	|generic|tr_A2AEW6_A2AEW6_MOUSE__chrX_1_7801314_7801355_ENSMUST00000135622_REVERSED	|generic|tr_A2AEW9_A2AEW9_MOUSE__chrX_1_7820050_7820094_ENSMUST00000144946_REVERSED	|generic|tr_A2AEW8_A2AEW8_MOUSE__chrX_1_7820050_7820094_ENSMUST00000144946_REVERSED	|generic|tr_Q3T9D9_Q3T9D9_MOUSE__chrX_1_7801314_7801355_ENSMUST00000135622_REVERSED	|generic|sp_Q8VD04_GRAP1_MOUSE__chrX_1_7820050_7820094_ENSMUST00000144946_REVERSED	|generic|tr_A2AEW5_A2AEW5_MOUSE__chrX_1_7801314_7801355_ENSMUST00000135622_REVERSED|
"""index: 29286, intensity: 12960.0, mobility: 1.363"""	-0.236242	0.0597412	0.541397	CCDYDRHRR	generic|IP_939839_TX=10090_REVERSED|
"""index: 28491, intensity: 16254.0, mobility: 0.862"""	-0.236257	0.0601218	0.541427	GSDLFLTINPLFINQL	generic|IP_1119090_TX=10090_REVERSED	|generic|sp_Q9QZ39_SIA7A_MOUSE_REVERSED	|generic|tr_B7ZNQ3_B7ZNQ3_MOUSE_REVERSED|
"""index: 15985, intensity: 4290.0, mobility: 0.846"""	-0.236467	0.0604563	0.54184	LDISLNECIPGVISLLKLKPF	generic|IP_1140804_TX=10090_REVERSED|
"""index: 14865, intensity: 4032.0, mobility: 1.010"""	-0.237373	0.0608365	0.543624	KWRLVPTLDPLE	generic|tr_Q91YD5_Q91YD5_MOUSE_REVERSED	|generic|tr_Q3UT74_Q3UT74_MOUSE_REVERSED	|generic|sp_B8JK39_ITA9_MOUSE_REVERSED	|generic|tr_E9QAP0_E9QAP0_MOUSE_REVERSED	|generic|tr_Q8BJG9_Q8BJG9_MOUSE_REVERSED|
"""index: 2335, intensity: 3069.0, mobility: 0.811"""	-0.237552	0.0611935	0.543976	ITIHSSCTSLAKSRSEAP	generic|tr_Q8VGH8_Q8VGH8_MOUSE_REVERSED	|generic|tr_Q0VB29_Q0VB29_MOUSE_REVERSED|
"""index: 25723, intensity: 3757.0, mobility: 1.064"""	-0.23769	0.0615502	0.544248	KRKREKERER	generic|IP_841210_TX=10090_REVERSED|
"""index: 2065, intensity: 3061.0, mobility: 0.885"""	-0.238031	0.0619066	0.54492	IINGPCNRRL	generic|IP_1120897_TX=10090_REVERSED|
"""index: 20614, intensity: 12435.0, mobility: 1.274"""	-0.23866	0.0621919	0.546159	LWSWRTMCSKMLTSTARPAK	generic|chr2_-1_131151623_131153743_ENSMUST00000028800__II_999356_TX=10090_REVERSED	|generic|tr_V9GXT6_V9GXT6_MOUSE__II_999356_REVERSED|
"""index: 20220, intensity: 7106.0, mobility: 1.174"""	-0.240208	0.0625711	0.54921	QLEARKALLEKYRSH	generic|sp_Q9Z2D1_MTMR2_MOUSE__II_853023_REVERSED	|generic|tr_Q5DU01_Q5DU01_MOUSE__II_853023_REVERSED	|generic|tr_Q3V030_Q3V030_MOUSE__II_853023_REVERSED	|generic|tr_Q6P572_Q6P572_MOUSE__II_853023_REVERSED|
"""index: 16558, intensity: 3424.0, mobility: 0.967"""	-0.241252	0.0628788	0.551268	KEDAMQTDPIEYRNNLLALLE	generic|sp_Q6NXK8_ASIC1_MOUSE__chr15_1_99697447_99697596_ENSMUST00000228610__II_3485740_REVERSED|
"""index: 4323, intensity: 5036.0, mobility: 0.840"""	-0.243481	0.0632097	0.555669	EMALDRPER	generic|II_1123484_TX=10090_REVERSED	|generic|tr_O88885_O88885_MOUSE_REVERSED|
"""index: 5173, intensity: 10092.0, mobility: 1.077"""	-0.244652	0.0635882	0.557982	TILESHSGTASQLAALQSTEERKFMITLPMRQV	generic|IP_1085770_TX=10090_REVERSED|
"""index: 10603, intensity: 36806.0, mobility: 0.925"""	-0.244678	0.0639667	0.558034	ETKTLEPFVSKPVEEDRRQS	generic|tr_A0A5K1VVQ9_A0A5K1VVQ9_MOUSE__chr19_-1_7374046_7374075_ENSMUST00000237653__II_1006392_REVERSED	|generic|sp_A2ASS6_TITIN_MOUSE__chr19_-1_7374046_7374075_ENSMUST00000237653__II_1006392_REVERSED	|generic|sp_A2ASS6-2_TITIN_MOUSE__chr19_-1_7374046_7374075_ENSMUST00000237653__II_1006392_REVERSED	|generic|tr_A0A5K1VVQ1_A0A5K1VVQ1_MOUSE__chr19_-1_7374046_7374075_ENSMUST00000237653__II_1006392_REVERSED	|generic|tr_E9Q8K5_E9Q8K5_MOUSE__chr19_-1_7374046_7374075_ENSMUST00000237653__II_1006392_REVERSED	|generic|tr_E9Q8N1_E9Q8N1_MOUSE__chr19_-1_7374046_7374075_ENSMUST00000237653__II_1006392_REVERSED|
"""index: 7371, intensity: 2612.0, mobility: 0.822"""	-0.245059	0.0641509	0.558787	WLTGGCEARLRKKTIVREVP	generic|tr_D6RIM5_D6RIM5_MOUSE__II_987090_REVERSED|
"""index: 28056, intensity: 2672.0, mobility: 0.872"""	-0.248857	0.0645283	0.5663	RRIRRQLSQEG	generic|tr_Q3MSC9_Q3MSC9_MOUSE_REVERSED	|generic|sp_Q8CH20_CYPT1_MOUSE_REVERSED	|generic|sp_Q8CH20-2_CYPT1_MOUSE_REVERSED	|generic|tr_Q3MSC8_Q3MSC8_MOUSE_REVERSED|
"""index: 24692, intensity: 3547.0, mobility: 1.169"""	-0.249263	0.0649057	0.567104	MSAHARVSS	generic|IP_3495713_TX=10090_REVERSED|
"""index: 5317, intensity: 29066.0, mobility: 1.049"""	-0.249354	0.0652584	0.567285	EHCKSRELLTTELEANEQELQRVKELYNALRDNLFKMTEKE	generic|sp_K1H7_HUMAN__REVERSED|
"""index: 13982, intensity: 3413.0, mobility: 1.167"""	-0.249536	0.0656109	0.567646	TELVDGGNLLLQVKRNEHDFSVLMYEVED	generic|sp_P97494_GSH1_MOUSE_REVERSED|
"""index: 18753, intensity: 6696.0, mobility: 1.023"""	-0.25032	0.0659631	0.569198	LYTVNVRPYLVPNVPWESFPRPPPLPPGPLGVQYSW	generic|IP_947299_TX=10090_REVERSED|
"""index: 14330, intensity: 3813.0, mobility: 0.916"""	-0.25094	0.06634	0.570424	KGFDTRRSDYMETQET	generic|chr14_-1_36918438_36918572_ENSMUST00000067700__IP_1096939_TX=10090_REVERSED|
"""index: 7614, intensity: 5730.0, mobility: 1.185"""	-0.251079	0.0666667	0.570701	IVSLLEQIFRQEEESVYTEALSLAKMAYEKAKSCELMLYYLI	generic|tr_A2BGJ5_A2BGJ5_MOUSE_REVERSED	|generic|tr_Q56GB0_Q56GB0_MOUSE_REVERSED|
"""index: 23033, intensity: 8509.0, mobility: 1.113"""	-0.252434	0.0670181	0.573385	VSSIVPFPGGDELFARWPFLAFAQPSWPDLPQ	generic|tr_A0A1W2P6T8_A0A1W2P6T8_MOUSE__II_3464912_REVERSED	|generic|sp_Q0VG85_CC162_MOUSE__II_3464912_REVERSED	|generic|sp_Q0VG85-6_CC162_MOUSE__II_3464912_REVERSED|
"""index: 17193, intensity: 3577.0, mobility: 1.148"""	-0.253464	0.0673692	0.575426	QSIYEKDETLQCGMRR	generic|IP_878747_TX=10090_REVERSED|
"""index: 5156, intensity: 5994.0, mobility: 1.027"""	-0.253948	0.0677201	0.576387	MGIVWYGYKPQYMVNPQHNQKDNSNHQMKFSI	generic|IP_870706_TX=10090_REVERSED|
"""index: 16965, intensity: 11562.0, mobility: 1.102"""	-0.254296	0.0679174	0.577076	NSFIISAASFSDNSKC	generic|sp_A2ARV4_LRP2_MOUSE_REVERSED	|generic|tr_A2ARV5_A2ARV5_MOUSE_REVERSED|
"""index: 16503, intensity: 3635.0, mobility: 0.914"""	-0.257204	0.0682927	0.582843	MPKSSSIWNR	generic|IP_1115156_TX=10090_REVERSED|
"""index: 10310, intensity: 6922.0, mobility: 1.086"""	-0.257398	0.0686164	0.583228	WSLFHITPHLGMMRMYEEIQIEREYVLKRVMSAVAVMWTLMM	generic|sp_Q5SSE9_ABCAD_MOUSE_REVERSED|
"""index: 14633, intensity: 4656.0, mobility: 0.996"""	-0.258528	0.0689397	0.58547	LMFHIFVFSCIIGWSYSGAVLSWCLKQSMAVTYLLPN	generic|tr_Q7TR23_Q7TR23_MOUSE__II_990520_REVERSED	|generic|tr_A0A2I3BPQ2_A0A2I3BPQ2_MOUSE__II_990520_REVERSED|
"""index: 4576, intensity: 3000.0, mobility: 1.032"""	-0.259103	0.0692365	0.586611	NRPHRPTQPWGSI	generic|IP_936598_TX=10090_REVERSED|
"""index: 5747, intensity: 63087.0, mobility: 1.048"""	-0.26131	0.0695327	0.59099	YPVCRFAVGLGDREPLPPVKEM	generic|IP_1098364_TX=10090_REVERSED|
"""index: 14342, intensity: 3743.0, mobility: 0.783"""	-0.262412	0.0698543	0.593177	PPHLRPDLAR	generic|tr_Q3T9S0_Q3T9S0_MOUSE_REVERSED	|generic|sp_P17950_IER2_MOUSE_REVERSED	|generic|tr_Q3U7A5_Q3U7A5_MOUSE_REVERSED|
"""index: 5440, intensity: 4329.0, mobility: 1.192"""	-0.263493	0.0702016	0.595321	ERDPVAVTE	generic|tr_Q548M7_Q548M7_MOUSE_REVERSED|
"""index: 7350, intensity: 4121.0, mobility: 0.911"""	-0.26572	0.0705751	0.599741	EPAPPPLPQPSA	generic|sp_Q5F293_ZBTB4_MOUSE__II_1133778_REVERSED|
"""index: 13468, intensity: 4605.0, mobility: 0.996"""	-0.265844	0.070922	0.599987	QRQKDKPPEPIPCLAMPMKLLCELKRATSSAGNMN	generic|tr_Q3TH72_Q3TH72_MOUSE__IP_935263_REVERSED|
"""index: 7794, intensity: 13917.0, mobility: 0.879"""	-0.266632	0.0712421	0.60155	MALELDEKQKAVFDRDLRQKKQSHEE	generic|tr_Q3UG53_Q3UG53_MOUSE_REVERSED	|generic|sp_O55098_STK10_MOUSE_REVERSED	|generic|tr_Q5DTS2_Q5DTS2_MOUSE_REVERSED	|generic|tr_A1A553_A1A553_MOUSE_REVERSED|
"""index: 4532, intensity: 3467.0, mobility: 0.952"""	-0.267931	0.0716151	0.604127	LECLVAQMQRR	generic|IP_946894_TX=10090_REVERSED|
"""index: 9269, intensity: 16276.0, mobility: 1.233"""	-0.268094	0.0718541	0.60445	GDLSKGNMDRAADKADAPSEFTVFAFGRSKNTERDKMLLIEVI	generic|sp_Q91VM5_RMXL1_MOUSE__II_560909_REVERSED	|generic|tr_A0A2I3BRL8_A0A2I3BRL8_MOUSE__II_560909_REVERSED|
"""index: 520, intensity: 2824.0, mobility: 0.885"""	-0.270033	0.0721726	0.608296	QSLQSPRMTE	generic|IP_1049841_TX=10090_REVERSED|
"""index: 10953, intensity: 7089.0, mobility: 1.202"""	-0.270617	0.0725177	0.609455	EPMVLFIGVVPKWIWGQAKMVTNQSPNESIQGPRLSTVK	generic|tr_Q6R5H0_Q6R5H0_MOUSE_REVERSED|
"""index: 17055, intensity: 2817.0, mobility: 0.787"""	-0.271062	0.0728625	0.610337	LTDQAAPK	generic|sp_Q9ER65_CSTN2_MOUSE_REVERSED	|generic|sp_Q9ER65-2_CSTN2_MOUSE_REVERSED|
"""index: 16083, intensity: 3595.0, mobility: 0.858"""	-0.271932	0.0732342	0.61206	VKVRRLSGPWMLTK	generic|chr1_-1_58480337_58481096_ENSMUST00000027198__IP_1038887_TX=10090_REVERSED|
"""index: 753, intensity: 4382.0, mobility: 0.829"""	-0.272179	0.0735513	0.612551	LLAPPLRCE	generic|IP_1073212_TX=10090_REVERSED|
"""index: 16396, intensity: 5106.0, mobility: 1.039"""	-0.272505	0.0738679	0.613196	GPPGAQHR	generic|IP_839438_TX=10090_REVERSED|
"""index: 5372, intensity: 2506.0, mobility: 0.862"""	-0.273894	0.074129	0.615949	TKMAAWAWSRTGSRRY	generic|chr19_-1_6014059_6014445_ENSMUST00000025891__IP_1058083_TX=10090_REVERSED	|generic|chr19_-1_6014197_6014445_ENSMUST00000025891__IP_1058083_TX=10090_REVERSED|
"""index: 6216, intensity: 23457.0, mobility: 0.878"""	-0.275509	0.0744444	0.619148	GRDGGGCLLSHS	generic|IP_971398_TX=10090_REVERSED|
"""index: 12486, intensity: 3160.0, mobility: 0.883"""	-0.278756	0.0748148	0.625576	TKVQVLYSLS	generic|IP_1078304_TX=10090_REVERSED|
"""index: 22934, intensity: 3507.0, mobility: 1.018"""	-0.278779	0.0751852	0.62562	FLFFVFFFLFFYSQKVFC	generic|IP_909161_TX=10090_REVERSED|
"""index: 8133, intensity: 5363.0, mobility: 0.871"""	-0.278867	0.0755276	0.625795	QKTMREPTP	generic|IP_905979_TX=10090_REVERSED|
"""index: 12713, intensity: 3651.0, mobility: 1.009"""	-0.279309	0.0758978	0.626668	PTTKLPRKSFGRVPPCRSPLRPTSCCWA	generic|IP_1092098_TX=10090_REVERSED|
"""index: 32093, intensity: 2691.0, mobility: 1.145"""	-0.279341	0.0762116	0.626732	SSSSGCCM	generic|IP_1149569_TX=10090_REVERSED|
"""index: 21929, intensity: 13716.0, mobility: 0.890"""	-0.279417	0.0765816	0.626882	RHRHSGRP	generic|tr_Q8C7D8_Q8C7D8_MOUSE__chr4_-1_41638724_41638993_ENSMUST00000127306_REVERSED|
"""index: 12134, intensity: 3068.0, mobility: 0.841"""	-0.279437	0.0768662	0.626921	IVSDYLALFLCNSFFVPLIQLTI	generic|tr_Q9ES98_Q9ES98_MOUSE__II_1113332_REVERSED	|generic|sp_Q9Z1Y9_IOD2_MOUSE__II_1113333_REVERSED	|generic|tr_Q9QXV5_Q9QXV5_MOUSE_REVERSED|
"""index: 19551, intensity: 2514.0, mobility: 0.824"""	-0.280483	0.0772072	0.628988	LLFVEQAR	generic|IP_941304_TX=10090_REVERSED|
"""index: 19664, intensity: 5408.0, mobility: 0.916"""	-0.280872	0.0774336	0.629759	PEYLKYLGR	generic|IP_1043727_TX=10090_REVERSED|
"""index: 16850, intensity: 5510.0, mobility: 1.048"""	-0.281875	0.0778024	0.631739	RRYKAMDERMQLHTPNAVFFTHA	generic|sp_Q8CG70_P3H3_MOUSE__II_906158_REVERSED	|generic|tr_D6RHQ3_D6RHQ3_MOUSE_REVERSED|
"""index: 16555, intensity: 3408.0, mobility: 0.920"""	-0.28247	0.0781423	0.632915	MVNASHASATLI	generic|chr4_-1_70435259_70448665_ENSMUST00000107359__IP_961728_TX=10090_REVERSED|
"""index: 12142, intensity: 9996.0, mobility: 1.114"""	-0.282562	0.0785109	0.633095	EFSIKTRFAKPVSHMCSKGPPWLRTGRLPSRRWRCCSLRSVT	generic|IP_1016293_TX=10090_REVERSED|
"""index: 8425, intensity: 6213.0, mobility: 0.996"""	-0.282659	0.0788504	0.633287	KELLDPIEALRLGAYPEAGFTMLEWV	generic|sp_Q61526_ERBB3_MOUSE_REVERSED|
"""index: 13444, intensity: 2662.0, mobility: 0.880"""	-0.282958	0.0792189	0.633877	LSLSVSLSLSVSLSLSLSFKYLCI	generic|IP_919557_TX=10090_REVERSED|
"""index: 7814, intensity: 17870.0, mobility: 1.098"""	-0.283165	0.0795873	0.634287	AGDKWAELVDPSQQEWLSQWPREGQKQSPGGSRQLRSVERRLS	generic|tr_A0A0U5J5N9_A0A0U5J5N9_MOUSE_REVERSED|
"""index: 23600, intensity: 3773.0, mobility: 0.892"""	-0.283933	0.0798969	0.635803	QLVVPYCSVK	generic|IP_1093430_TX=10090_REVERSED|
"""index: 17169, intensity: 3464.0, mobility: 1.161"""	-0.284244	0.0802651	0.636415	FPMDEPGEWQPCNPKVCYIWELMAIERLR	generic|IP_3471333_TX=10090_REVERSED|
"""index: 21697, intensity: 7463.0, mobility: 1.013"""	-0.284743	0.0806333	0.637399	RSSKYFRLR	generic|IP_866714_TX=10090_REVERSED|
"""index: 19796, intensity: 2891.0, mobility: 1.221"""	-0.284873	0.0809419	0.637657	PSRHNRNFIEGKFMVDLVQ	generic|sp_Q61805_LBP_MOUSE__chr2_1_158308695_158308799_ENSMUST00000146600_REVERSED	|generic|tr_F6XKX9_F6XKX9_MOUSE_REVERSED|
"""index: 19112, intensity: 5200.0, mobility: 1.135"""	-0.285328	0.0813098	0.638554	PEQMCARMLKAKNDGQDLSIMLQRLHPNLLLSRLTES	generic|sp_Q9CQK1_ZNHI3_MOUSE__chr11_-1_84916255_84916308_ENSMUST00000156046_REVERSED	|generic|tr_Q5FW88_Q5FW88_MOUSE_REVERSED|
"""index: 19574, intensity: 3308.0, mobility: 1.044"""	-0.28555	0.0816777	0.63899	NAEEFMKEPRWHQIKMIATIDEPA	generic|sp_D0G895_ACE3_MOUSE_REVERSED|
"""index: 12685, intensity: 3957.0, mobility: 0.768"""	-0.285606	0.0820154	0.6391	VPLASSPK	generic|sp_Q8BMI3_GGA3_MOUSE__chr11_-1_115585730_115585834_ENSMUST00000156173__II_1123998_REVERSED	|generic|tr_A2A9W7_A2A9W7_MOUSE__chr11_-1_115585730_115585834_ENSMUST00000156173__II_1123998_REVERSED|
"""index: 14515, intensity: 4348.0, mobility: 0.845"""	-0.287137	0.0823529	0.642118	QMRNVVYLLAVPNFNMYTSRLLRGGSSS	generic|IP_874252_TX=10090_REVERSED|
"""index: 833, intensity: 2801.0, mobility: 0.869"""	-0.287468	0.0827206	0.642769	LEDEQEVAKP	generic|sp_Q58A65_JIP4_MOUSE_REVERSED|
"""index: 13076, intensity: 4247.0, mobility: 0.863"""	-0.287507	0.0829967	0.642847	EFKECVEKLAEDDIMTSSY	generic|tr_Q3TUQ7_Q3TUQ7_MOUSE_REVERSED	|generic|sp_Q5EG47_AAPK1_MOUSE_REVERSED|
"""index: 16595, intensity: 16588.0, mobility: 1.173"""	-0.288346	0.0833028	0.644497	FEKEEIEKYCLCLTR	generic|sp_Q148W0_AT8B1_MOUSE_REVERSED|
"""index: 24907, intensity: 3736.0, mobility: 1.137"""	-0.288943	0.0835777	0.645672	EYTLWFVMSWPTMR	generic|tr_Q9D6D0_Q9D6D0_MOUSE_REVERSED|
"""index: 11375, intensity: 3576.0, mobility: 0.846"""	-0.290498	0.0838214	0.648729	FMILRMCN	generic|IP_984660_TX=10090_REVERSED|
"""index: 24837, intensity: 4181.0, mobility: 0.909"""	-0.291838	0.0841258	0.65136	CAFRLYIYIISAQYYMKSIIIEKGLQ	generic|IP_965614_TX=10090_REVERSED|
"""index: 18645, intensity: 2531.0, mobility: 0.998"""	-0.292049	0.084399	0.651774	ELPTLTLVADSQSELNENAGLLPPLSE	generic|sp_Q69ZR9-2_TASOR_MOUSE_REVERSED|
"""index: 8670, intensity: 8990.0, mobility: 0.952"""	-0.294446	0.0845481	0.656472	EVGSVVLGNSIVFPQWWRLRTTNTLAGEP	generic|sp_Q60841_RELN_MOUSE__chr5_-1_22227521_22227616_ENSMUST00000162427__II_945866_REVERSED	|generic|sp_Q60841-2_RELN_MOUSE__chr5_-1_22227521_22227616_ENSMUST00000162427__II_945866_REVERSED	|generic|sp_Q60841-3_RELN_MOUSE__chr5_-1_22227521_22227616_ENSMUST00000162427__II_945866_REVERSED	|generic|tr_Q148P9_Q148P9_MOUSE__chr5_-1_21898982_21899101_ENSMUST00000159768_REVERSED	|generic|chr5_-1_21910742_21911041_ENSMUST00000159768_REVERSED|
"""index: 12002, intensity: 3347.0, mobility: 1.027"""	-0.29628	0.0848816	0.660061	TIGDESTVLIDKSERAKEDAGR	generic|tr_E9PVM6_E9PVM6_MOUSE__chr13_-1_34987465_34987536_ENSMUST00000164421_REVERSED	|generic|tr_E9PUY9_E9PUY9_MOUSE__chr13_-1_34987465_34987536_ENSMUST00000164421_REVERSED	|generic|tr_E9PYC6_E9PYC6_MOUSE_REVERSED	|generic|tr_E9PY42_E9PY42_MOUSE_REVERSED	|generic|tr_E9Q858_E9Q858_MOUSE__chr13_-1_34987465_34987536_ENSMUST00000164421_REVERSED	|generic|tr_E9Q7A8_E9Q7A8_MOUSE_REVERSED	|generic|tr_Q3TCD4_Q3TCD4_MOUSE__chr13_-1_34987465_34987536_ENSMUST00000164421_REVERSED	|generic|tr_E9PYA9_E9PYA9_MOUSE__chr13_-1_34987465_34987536_ENSMUST00000164421_REVERSED	|generic|sp_Q78JN3_ECI3_MOUSE_REVERSED	|generic|sp_Q9WUR2_ECI2_MOUSE__chr13_-1_34987465_34987536_ENSMUST00000164421_REVERSED	|generic|sp_Q9WUR2-2_ECI2_MOUSE__chr13_-1_34987465_34987536_ENSMUST00000164421_REVERSED|
"""index: 10049, intensity: 4566.0, mobility: 0.947"""	-0.296438	0.0851838	0.660369	RADQDILEYDIVSGDEARRGKA	generic|tr_Q99KH3_Q99KH3_MOUSE__chr9_1_69491476_69491505_ENSMUST00000143878__II_847660_REVERSED	|generic|tr_B0V2N5_B0V2N5_MOUSE__chr9_1_69491476_69491505_ENSMUST00000143878__II_847664_REVERSED	|generic|tr_Q3UCD3_Q3UCD3_MOUSE__chr9_1_69491476_69491505_ENSMUST00000143878__II_847664_REVERSED	|generic|tr_Q542G9_Q542G9_MOUSE__chr9_1_69491476_69491505_ENSMUST00000143878__II_847660_REVERSED	|generic|tr_B0V2N7_B0V2N7_MOUSE_REVERSED|
"""index: 13566, intensity: 4363.0, mobility: 0.879"""	-0.297335	0.0855167	0.662123	GQDAKRWRGLVEIVRP	generic|IP_929134_TX=10090_REVERSED|
"""index: 16675, intensity: 4317.0, mobility: 1.027"""	-0.297783	0.0858806	0.662999	TIEYTTIINSIKWCALSWIWWGCLDQVVKPYM	generic|IP_1122223_TX=10090_REVERSED|
"""index: 16085, intensity: 5892.0, mobility: 1.058"""	-0.298185	0.0861818	0.663783	NNKNTKIWCIDEC	generic|tr_G3UYS3_G3UYS3_MOUSE__chr3_-1_123371207_123371476_ENSMUST00000090371__II_976404_REVERSED	|generic|sp_Q3UIK4_MET14_MOUSE__chr3_-1_123369386_123369604_ENSMUST00000090371_REVERSED	|generic|sp_Q3UIK4-2_MET14_MOUSE_REVERSED	|generic|tr_G3UXL6_G3UXL6_MOUSE_REVERSED|
"""index: 13620, intensity: 3233.0, mobility: 0.871"""	-0.298687	0.086357	0.664763	TAPPRAERW	generic|IP_849244_TX=10090_REVERSED|
"""index: 12071, intensity: 2768.0, mobility: 1.238"""	-0.300492	0.086657	0.668281	CEPWKVLRTCVRYHLG	generic|IP_1130757_TX=10090_REVERSED|
"""index: 3726, intensity: 2998.0, mobility: 0.941"""	-0.300639	0.0869565	0.668567	CLACCPRRTWGM	generic|chr11_1_101258916_101259089_ENSMUST00000042477__IP_1126503_TX=10090_REVERSED|
"""index: 17658, intensity: 5611.0, mobility: 0.945"""	-0.301291	0.0872556	0.669836	SSSAISDQRKV	generic|IP_938774_TX=10090_REVERSED|
"""index: 11081, intensity: 2706.0, mobility: 0.862"""	-0.302156	0.087586	0.671518	KWHICLHRTRKELDQ	generic|IP_2465281_TX=10090_REVERSED|
"""index: 21154, intensity: 3499.0, mobility: 0.847"""	-0.302339	0.0878525	0.671874	TRWVKLDVIIGPRRD	generic|tr_F6RM14_F6RM14_MOUSE_REVERSED	|generic|tr_B7ZCI2_B7ZCI2_MOUSE_REVERSED|
"""index: 6410, intensity: 2594.0, mobility: 1.023"""	-0.303296	0.088214	0.673732	SLVTEYNMRMVERYLAKQQETLV	generic|tr_D3YZK0_D3YZK0_MOUSE__II_1027123_REVERSED	|generic|tr_A0A0R4J1T0_A0A0R4J1T0_MOUSE_REVERSED	|generic|sp_Q80TC5_POGK_MOUSE_REVERSED	|generic|tr_E9Q3B2_E9Q3B2_MOUSE_REVERSED	|generic|tr_Q6GQW2_Q6GQW2_MOUSE_REVERSED|
"""index: 971, intensity: 3935.0, mobility: 1.028"""	-0.30341	0.0885756	0.673954	LFRKQMRYMW	generic|IP_1020450_TX=10090_REVERSED|
"""index: 2322, intensity: 3902.0, mobility: 1.001"""	-0.303542	0.0888728	0.674211	WCSRIRRGRRRLSPDCQYYR	generic|IP_976782_TX=10090_REVERSED|
"""index: 14255, intensity: 3446.0, mobility: 1.081"""	-0.304086	0.0892019	0.675266	LSPLLQNSCSFGLFVFVFEGDLANYDG	generic|IP_1127550_TX=10090_REVERSED|
"""index: 27656, intensity: 6553.0, mobility: 1.222"""	-0.304592	0.089563	0.676247	LFGGEKPIPQFAIQSTNIM	generic|IP_1052981_TX=10090_REVERSED|
"""index: 3328, intensity: 358720.0, mobility: 0.910"""	-0.304875	0.0899242	0.676796	APHAAPLGRQHG	generic|chr6_-1_24664528_24664743_ENSMUST00000031695_REVERSED|
"""index: 22165, intensity: 3484.0, mobility: 0.905"""	-0.30513	0.0901226	0.677291	EVQKQNHHIMVPITIRALHHHGPVKLG	generic|IP_3445147_TX=10090_REVERSED|
"""index: 19307, intensity: 5212.0, mobility: 0.843"""	-0.306578	0.0904505	0.680093	LSRRTGAH	generic|IP_987390_TX=10090_REVERSED|
"""index: 21617, intensity: 4552.0, mobility: 1.099"""	-0.306774	0.0908108	0.680472	YVSVAGIDKGNEYVW	generic|IP_990052_TX=10090_REVERSED|
"""index: 23239, intensity: 2687.0, mobility: 1.155"""	-0.307212	0.0911712	0.681319	VCVRSAEQHTKGSRRK	generic|sp_Q80T23_SYTL5_MOUSE_REVERSED	|generic|sp_Q80T23-2_SYTL5_MOUSE_REVERSED|
"""index: 21230, intensity: 5545.0, mobility: 0.899"""	-0.307472	0.0915315	0.681821	EIVLPLYQE	generic|tr_A3KMD2_A3KMD2_MOUSE_REVERSED|
"""index: 18593, intensity: 4764.0, mobility: 0.956"""	-0.307665	0.0918919	0.682194	FTALRNQVHK	generic|tr_Q9D9U9_Q9D9U9_MOUSE__chr1_1_172529843_172529956_ENSMUST00000160531_REVERSED|
"""index: 3821, intensity: 9144.0, mobility: 0.898"""	-0.307761	0.0922523	0.682379	YGYLGPKVKTFDIEWHTGPRHGRVRTG	generic|tr_Q80TD1_Q80TD1_MOUSE__II_3467408_REVERSED|
"""index: 16914, intensity: 4981.0, mobility: 0.861"""	-0.307931	0.0925793	0.682708	ERSSSAVKLPYGGLGQSPAG	generic|II_1026048_TX=10090_REVERSED|
"""index: 13563, intensity: 3884.0, mobility: 1.009"""	-0.308333	0.0929395	0.683483	RLPITHAMPLRPSGALMTYLLIGLSWVDCAADYGQR	generic|tr_Q9JLS2_Q9JLS2_MOUSE_REVERSED|
"""index: 14813, intensity: 4216.0, mobility: 0.930"""	-0.308417	0.0932997	0.683645	GSTKNFVIRGTLGEWQAEKIFNMFR	generic|sp_B1AS29_GRIK3_MOUSE_REVERSED|
"""index: 12727, intensity: 4805.0, mobility: 1.135"""	-0.308604	0.0936599	0.684007	LDEWVRSMQLAERWHSNEPARRPQVQ	generic|IP_998181_TX=10090_REVERSED|
"""index: 26780, intensity: 5444.0, mobility: 1.044"""	-0.308657	0.0939525	0.684108	RMMDVILPRLR	generic|IP_982341_TX=10090_REVERSED|
"""index: 18909, intensity: 4419.0, mobility: 0.901"""	-0.309187	0.0943125	0.68513	CSELPAMWPR	generic|IP_1078482_TX=10090_REVERSED|
"""index: 17656, intensity: 3542.0, mobility: 0.993"""	-0.309247	0.0944684	0.685247	PHKSTPGSNVQPWLGNLTLRCTLKVTKLQFCL	generic|IP_872578_TX=10090_REVERSED|
"""index: 21840, intensity: 8808.0, mobility: 0.873"""	-0.310568	0.0948276	0.68779	NANLRWRG	generic|IP_1148928_TX=10090_REVERSED|
"""index: 3891, intensity: 12629.0, mobility: 1.331"""	-0.310699	0.0951526	0.688044	PEKISCSSRESSCSGPHSASRKMM	generic|sp_Q9ERS4_PKHA3_MOUSE_REVERSED|
"""index: 8794, intensity: 2997.0, mobility: 0.790"""	-0.311069	0.0954774	0.688755	PMAAAGRGCRRLEGPAG	generic|sp_O88829-2_SIAT9_MOUSE_REVERSED|
"""index: 5586, intensity: 4348.0, mobility: 1.183"""	-0.311874	0.0957676	0.690301	ESMAQATLFVNRIHWTKFLEAILWQEQEM	generic|IP_1100432_TX=10090_REVERSED|
"""index: 7505, intensity: 3358.0, mobility: 0.877"""	-0.312367	0.0961263	0.691248	QDPREKIAMRRTF	generic|tr_Q6UY53_Q6UY53_MOUSE_REVERSED|
"""index: 18456, intensity: 7145.0, mobility: 0.871"""	-0.312559	0.0964503	0.691616	WERKSGRL	generic|tr_A0A140LIP2_A0A140LIP2_MOUSE__II_3466526_REVERSED	|generic|tr_A0A140LJD4_A0A140LJD4_MOUSE__II_3466526_REVERSED	|generic|tr_A0A140LHP3_A0A140LHP3_MOUSE__II_3466526_REVERSED	|generic|tr_F7CKP4_F7CKP4_MOUSE__II_3466526_REVERSED|
"""index: 12154, intensity: 89888.0, mobility: 1.145"""	-0.31284	0.0967742	0.692157	LYDPCLIPLAKSCAEQIKDELDANEGELMRVKELYNALRENLI	generic|sp_Q6IFX4_K1C39_MOUSE_REVERSED|
"""index: 4075, intensity: 3654.0, mobility: 0.947"""	-0.313198	0.0970978	0.692842	PTIYAQQRRH	generic|tr_A0A0R4J204_A0A0R4J204_MOUSE__chr6_-1_38818226_38818495_ENSMUST00000114855_REVERSED	|generic|tr_A0A0R4J202_A0A0R4J202_MOUSE__chr6_-1_38818226_38818495_ENSMUST00000114855_REVERSED	|generic|sp_Q9QZR5_HIPK2_MOUSE__chr6_-1_38818226_38818495_ENSMUST00000114855_REVERSED	|generic|sp_Q9QZR5-2_HIPK2_MOUSE__chr6_-1_38818226_38818495_ENSMUST00000114855_REVERSED	|generic|sp_Q9QZR5-4_HIPK2_MOUSE__chr6_-1_38818226_38818495_ENSMUST00000114855_REVERSED|
"""index: 14416, intensity: 5186.0, mobility: 0.989"""	-0.314138	0.0974561	0.694644	RRQEEGPCEGHRASSVGCTPL	generic|chr9_1_103163705_103181188_ENSMUST00000035155_REVERSED	|generic|chr9_1_103166958_103181188_ENSMUST00000035155_REVERSED|
"""index: 12994, intensity: 5394.0, mobility: 0.924"""	-0.314801	0.0978144	0.695913	MTLILLQLTN	generic|IP_1139119_TX=10090_REVERSED|
"""index: 10225, intensity: 3830.0, mobility: 1.134"""	-0.315093	0.0981727	0.69647	ANMIPDTNPLQIHSPDWTTCDKSPREKLRQGMIQRQMEEQFY	generic|IP_871116_TX=10090_REVERSED|
"""index: 17844, intensity: 4940.0, mobility: 1.085"""	-0.315764	0.0984957	0.697754	RAPETIFSPTPLRSP	generic|II_851880_TX=10090_REVERSED|
"""index: 9956, intensity: 8688.0, mobility: 1.071"""	-0.316105	0.0988539	0.698405	QSMCVNVSKTYALSKGRVSVYQS	generic|IP_2450271_TX=10090_REVERSED|
"""index: 10545, intensity: 146298.0, mobility: 1.079"""	-0.31618	0.099212	0.698548	KDHIVVIPSDSKGQSSPKVGGFLSEDVESNMAKTRYRTRTRSRN	generic|tr_Q9D9U9_Q9D9U9_MOUSE__chr1_1_172529843_172529956_ENSMUST00000160531_REVERSED|
"""index: 7375, intensity: 4047.0, mobility: 0.941"""	-0.316268	0.0995702	0.698715	HTFMDVDRCLHIMENLDKDRIKGR	generic|tr_A0A510NUK5_A0A510NUK5_MOUSE_REVERSED|
"""index: 15659, intensity: 2995.0, mobility: 1.114"""	-0.316638	0.0999284	0.699422	RSLTENFACSSLGLIGKVMEAKGTSPNYVYLM	generic|IP_3483331_TX=10090_REVERSED|
"""index: 11716, intensity: 4962.0, mobility: 0.913"""	-0.316823	0.100287	0.699774	LSSCFLAWVTSVSADYNGP	generic|chr16_-1_44111041_44111157_ENSMUST00000130036_REVERSED|
"""index: 15998, intensity: 2648.0, mobility: 1.096"""	-0.316881	0.100645	0.699884	MLGEVIGFNEHIVKALPALCNTTCS	generic|tr_S4R2L8_S4R2L8_MOUSE__II_893782_REVERSED	|generic|tr_A0A0R4J0X7_A0A0R4J0X7_MOUSE__II_893783_REVERSED	|generic|tr_S4R2G5_S4R2G5_MOUSE__II_893783_REVERSED	|generic|sp_Q64467_G3PT_MOUSE__II_893783_REVERSED	|generic|tr_Q3V2I5_Q3V2I5_MOUSE_REVERSED|
"""index: 8089, intensity: 6142.0, mobility: 1.038"""	-0.317255	0.101003	0.700599	MMLVITNLAIMAMITYEFPPSVVFQWMRYQFSQKNQPMHRT	generic|tr_Q8R5M6_Q8R5M6_MOUSE__chr8_1_84462743_84462829_ENSMUST00000135382__II_862337_REVERSED	|generic|tr_Q8R5M7_Q8R5M7_MOUSE__chr8_1_84462743_84462829_ENSMUST00000135382__II_862337_REVERSED	|generic|tr_A0A571BET0_A0A571BET0_MOUSE__chr8_1_84462743_84462829_ENSMUST00000135382__II_862337_REVERSED	|generic|tr_Q3UHA5_Q3UHA5_MOUSE__chr8_1_84462743_84462829_ENSMUST00000135382__II_862337_REVERSED	|generic|sp_P97445_CAC1A_MOUSE__chr8_1_84462743_84462829_ENSMUST00000135382__II_862337_REVERSED	|generic|tr_Q3UHN4_Q3UHN4_MOUSE__chr8_1_84462743_84462829_ENSMUST00000135382__II_862337_REVERSED	|generic|tr_E9Q1R5_E9Q1R5_MOUSE__chr8_1_84462743_84462829_ENSMUST00000135382__II_862337_REVERSED	|generic|tr_A0A1L1SQZ2_A0A1L1SQZ2_MOUSE__chr8_1_84462743_84462829_ENSMUST00000135382__II_3453447_REVERSED|
"""index: 6729, intensity: 4557.0, mobility: 0.930"""	-0.317485	0.101325	0.701037	NQRPISQNRWRHYNLTQGPITAQAP	generic|IP_825800_TX=10090_REVERSED|
"""index: 11992, intensity: 27313.0, mobility: 1.081"""	-0.317697	0.101683	0.70144	VMHYARPCTDCLIIEGGQQCVECYDQHDKKKKKATRLKKRSR	generic|tr_E9QAS4_E9QAS4_MOUSE_REVERSED|
"""index: 15304, intensity: 3670.0, mobility: 0.957"""	-0.318273	0.101931	0.702536	HVPHSTMRKVNHLNRKMLVTAGTSTQGSGLWPL	generic|tr_F6RYL8_F6RYL8_MOUSE__chr9_-1_54366418_54366618_ENSMUST00000154092__II_850066_REVERSED	|generic|sp_Q8BPN8_DMXL2_MOUSE__chr9_-1_54458848_54459015_ENSMUST00000144736__II_850049_REVERSED	|generic|sp_Q8BPN8-2_DMXL2_MOUSE__chr9_-1_54458848_54459015_ENSMUST00000144736__II_850049_REVERSED	|generic|tr_B0V2P5_B0V2P5_MOUSE__chr9_-1_54458848_54459015_ENSMUST00000144736__II_850049_REVERSED|
"""index: 22569, intensity: 3881.0, mobility: 0.975"""	-0.31917	0.102252	0.704243	RGASRSAASARAPS	generic|chr8_1_72319109_72319474_ENSMUST00000067912_REVERSED	|generic|chr8_1_72319073_72319474_ENSMUST00000067912_REVERSED|
"""index: 22185, intensity: 3664.0, mobility: 1.026"""	-0.319965	0.10261	0.705753	TKGGIDETLRKR	generic|tr_Q8C671_Q8C671_MOUSE__chr11_-1_116852564_116852842_ENSMUST00000136914_REVERSED|
"""index: 13424, intensity: 3937.0, mobility: 0.846"""	-0.320122	0.102931	0.706049	TLNCCINLDLSRLACL	generic|tr_A0A1L1SVB8_A0A1L1SVB8_MOUSE_REVERSED|
"""index: 1678, intensity: 6534.0, mobility: 0.798"""	-0.320273	0.103177	0.706337	QKPPLASA	generic|chr16_-1_48951905_48951985_ENSMUST00000121869_REVERSED|
"""index: 19671, intensity: 3705.0, mobility: 1.106"""	-0.320554	0.103534	0.706869	NEDFGLREVAPSFEELLETVKYSMERYR	generic|tr_E0CZD6_E0CZD6_MOUSE_REVERSED	|generic|sp_Q6R3M4_POLI_MOUSE_REVERSED	|generic|sp_Q6R3M4-2_POLI_MOUSE_REVERSED	|generic|tr_G8DM24_G8DM24_MOUSE_REVERSED	|generic|tr_G8DM25_G8DM25_MOUSE_REVERSED	|generic|tr_G8DM28_G8DM28_MOUSE_REVERSED	|generic|tr_Q3TQ92_Q3TQ92_MOUSE_REVERSED	|generic|tr_E9QJU6_E9QJU6_MOUSE_REVERSED	|generic|tr_A0A0R4J1Z5_A0A0R4J1Z5_MOUSE_REVERSED	|generic|tr_Q3ULX6_Q3ULX6_MOUSE_REVERSED|
"""index: 6512, intensity: 4246.0, mobility: 1.177"""	-0.320588	0.103743	0.706934	RKAPCCDAVVFAQRQLPGFAQRRHAGAHM	generic|IP_1017160_TX=10090_REVERSED|
"""index: 18569, intensity: 4597.0, mobility: 1.158"""	-0.321776	0.1041	0.709185	GPVGSHVLHGGVWSEWSPSVQARILSTWPSRAQASTAPRPR	generic|IP_998065_TX=10090_REVERSED|
"""index: 18870, intensity: 4033.0, mobility: 1.063"""	-0.322172	0.104419	0.709933	ERMLEDHNGQEVIVGGDFGAIVDANRVTS	generic|sp_P21447_MDR1A_MOUSE__chr5_1_8733699_8733743_ENSMUST00000126846__II_946712_REVERSED	|generic|sp_P06795_MDR1B_MOUSE__II_946696_REVERSED|
"""index: 26623, intensity: 5785.0, mobility: 1.025"""	-0.322361	0.104589	0.710291	FHQRDLSDSLQFTFGCERLTKMEDLLQNDKFLLQEEPPRKM	generic|IP_1128496_TX=10090_REVERSED|
"""index: 27434, intensity: 3359.0, mobility: 0.835"""	-0.323718	0.104945	0.712853	IPKWCWSLANRR	generic|IP_1058366_TX=10090_REVERSED|
"""index: 17962, intensity: 3938.0, mobility: 1.005"""	-0.323768	0.105301	0.712948	RHLTELLENWQSEQRKTTYDALINLLKYFV	generic|sp_Q8K382_DEN1A_MOUSE__chr2_-1_38136922_38136960_ENSMUST00000150896_REVERSED	|generic|tr_Q8R1W1_Q8R1W1_MOUSE_REVERSED	|generic|tr_Q5DTW3_Q5DTW3_MOUSE_REVERSED|
"""index: 9425, intensity: 148405.0, mobility: 1.124"""	-0.324135	0.105656	0.713638	KTEINKALSIVDDHMGPISRLTTLLVKSTENWAWMRSLILKPFENFPIQ	generic|tr_A0A0M6L0L8_A0A0M6L0L8_MOUSE_REVERSED	|generic|tr_O35333_O35333_MOUSE_REVERSED|
"""index: 11373, intensity: 2809.0, mobility: 0.820"""	-0.324251	0.105974	0.713858	SLTAANSRKAITSQRLSR	generic|tr_B2RQG2_B2RQG2_MOUSE__chr1_-1_30820679_30820771_ENSMUST00000191064_REVERSED	|generic|tr_A0A087WS81_A0A087WS81_MOUSE_REVERSED	|generic|tr_A0PJJ1_A0PJJ1_MOUSE_REVERSED|
"""index: 7083, intensity: 3937.0, mobility: 1.012"""	-0.324552	0.106254	0.714424	RMAPDLAKSMAEK	generic|tr_Q9D303_Q9D303_MOUSE__IP_871662_REVERSED	|generic|IP_871643_TX=10090_REVERSED	|generic|IP_870666_TX=10090_REVERSED	|generic|IP_871631_TX=10090_REVERSED	|generic|sp_Q80SU7_GVIN1_MOUSE_REVERSED	|generic|tr_L7N451_L7N451_MOUSE_REVERSED|
"""index: 24925, intensity: 3462.0, mobility: 0.879"""	-0.325423	0.10661	0.716063	LFNKELDQLIDNLMRVR	generic|tr_A0A0N4SUJ3_A0A0N4SUJ3_MOUSE__II_986877_REVERSED	|generic|II_986881_TX=10090_REVERSED|
"""index: 3481, intensity: 10072.0, mobility: 0.879"""	-0.325462	0.106889	0.716137	SSEETKVAVQNEQSICNPGPTE	generic|tr_A0A338P7J1_A0A338P7J1_MOUSE__II_3445228_REVERSED	|generic|tr_B9EKJ4_B9EKJ4_MOUSE__chr16_1_20206200_20206250_ENSMUST00000232338__II_3486073_REVERSED	|generic|sp_Q3TUF7_YETS2_MOUSE__chr16_1_20206200_20206250_ENSMUST00000232338__II_3445230_REVERSED	|generic|sp_Q3TUF7-3_YETS2_MOUSE__chr16_1_20206200_20206250_ENSMUST00000232338__II_3445230_REVERSED	|generic|tr_A0A338P697_A0A338P697_MOUSE__chr16_1_20206200_20206250_ENSMUST00000232338__II_3486073_REVERSED	|generic|sp_Q3TUF7-2_YETS2_MOUSE__chr16_1_20206200_20206250_ENSMUST00000232338_REVERSED|
"""index: 11327, intensity: 5084.0, mobility: 0.979"""	-0.325927	0.107206	0.717011	PTLEYVILIDNDSPLDEPKSKEQAKEPTKFTYSTSS	generic|sp_Q9ERU9_RBP2_MOUSE__chr10_1_58452014_58452055_ENSMUST00000219332_REVERSED|
"""index: 4390, intensity: 3099.0, mobility: 1.072"""	-0.32608	0.107561	0.717299	YWIITDGHMKNPT	generic|tr_Q32MH0_Q32MH0_MOUSE_REVERSED	|generic|tr_Q8C833_Q8C833_MOUSE_REVERSED	|generic|tr_Q8C6P3_Q8C6P3_MOUSE_REVERSED|
"""index: 4705, intensity: 4208.0, mobility: 0.899"""	-0.327372	0.10784	0.719722	VEVLVRSTNNNHYRIREREVVL	generic|tr_A0A0R4J160_A0A0R4J160_MOUSE_REVERSED	|generic|sp_Q9R159_ADA25_MOUSE_REVERSED|
"""index: 9266, intensity: 5670.0, mobility: 0.873"""	-0.327557	0.108194	0.720069	QQRRLEERERHIREQ	generic|tr_S4R1M2_S4R1M2_MOUSE__chr17_1_56602928_56602987_ENSMUST00000182378__II_1062358_REVERSED	|generic|sp_D3YXK2_SAFB1_MOUSE__chr17_1_56602928_56602987_ENSMUST00000182378__II_1062364_REVERSED|
"""index: 28500, intensity: 19389.0, mobility: 1.155"""	-0.328035	0.108549	0.720964	WLRERRRCMNVRETRGGLPEQFHAAAKSPVGQPLEIERAMWAELKPPV	generic|IP_1131475_TX=10090_REVERSED|
"""index: 3073, intensity: 5632.0, mobility: 0.822"""	-0.328138	0.108904	0.721156	PLNGMLDLRFREHAV	generic|IP_1035695_TX=10090_REVERSED|
"""index: 10950, intensity: 4052.0, mobility: 1.246"""	-0.328166	0.109259	0.721208	MKKIMRYSKNRLMRDI	generic|IP_1118298_TX=10090_REVERSED|
"""index: 21170, intensity: 5344.0, mobility: 0.954"""	-0.328224	0.109613	0.721317	SLVEQYTLEKWEELTREKAEVSEDYPEAEPED	generic|tr_Q6PG57_Q6PG57_MOUSE__chr15_-1_89146467_89146517_ENSMUST00000230734__II_3485440_REVERSED	|generic|sp_Q9WUI1_MK11_MOUSE__chr15_-1_89146467_89146517_ENSMUST00000230734__II_3485440_REVERSED	|generic|tr_Q3TT60_Q3TT60_MOUSE__chr15_-1_89146467_89146517_ENSMUST00000230734__II_3485440_REVERSED	|generic|tr_Q6P243_Q6P243_MOUSE__chr15_-1_89146467_89146517_ENSMUST00000230734_REVERSED|
"""index: 4153, intensity: 3721.0, mobility: 1.022"""	-0.328672	0.109968	0.722155	WDYETFYPGWREGFANQLA	generic|sp_Q80Y24_PRIC2_MOUSE_REVERSED	|generic|tr_A7YQ68_A7YQ68_MOUSE_REVERSED|
"""index: 7021, intensity: 4709.0, mobility: 0.966"""	-0.328819	0.110284	0.722429	LNMSEDMVRNMLKEKLEPHEDAKR	generic|sp_Q6NSW3_SPKAP_MOUSE__chr1_-1_83275614_83275790_ENSMUST00000053075__II_1032678_REVERSED	|generic|sp_Q6NSW3-3_SPKAP_MOUSE__chr1_-1_83275614_83275790_ENSMUST00000053075__II_1032678_REVERSED	|generic|tr_A0A0R4J1Y6_A0A0R4J1Y6_MOUSE__chr1_-1_83275614_83275790_ENSMUST00000053075__II_1032678_REVERSED	|generic|II_1032676_TX=10090_REVERSED	|generic|tr_E9PUC4_E9PUC4_MOUSE__chr1_-1_83275614_83275790_ENSMUST00000053075_REVERSED	|generic|sp_Q6NSW3-2_SPKAP_MOUSE__chr1_-1_83275614_83275790_ENSMUST00000053075_REVERSED	|generic|sp_Q6NSW3-4_SPKAP_MOUSE__chr1_-1_83275614_83275790_ENSMUST00000053075_REVERSED|
"""index: 13156, intensity: 3998.0, mobility: 1.013"""	-0.32932	0.11056	0.723366	NWWSFMNALSLCPWRSSSTWMVASA	generic|IP_993754_TX=10090_REVERSED|
"""index: 17317, intensity: 5541.0, mobility: 1.023"""	-0.330178	0.110914	0.724966	FSLDRNHEISTIELNGMVVE	generic|sp_Q61527_ERBB4_MOUSE__chr1_-1_68298283_68298390_ENSMUST00000126682__II_1037477_REVERSED	|generic|sp_Q61527-2_ERBB4_MOUSE__chr1_-1_68298283_68298390_ENSMUST00000126682__II_1037477_REVERSED	|generic|sp_Q61527-3_ERBB4_MOUSE__chr1_-1_68298283_68298390_ENSMUST00000126682__II_1037477_REVERSED	|generic|tr_B2KGF7_B2KGF7_MOUSE__chr1_-1_68298283_68298390_ENSMUST00000126682__II_1037477_REVERSED|
"""index: 7857, intensity: 5551.0, mobility: 0.824"""	-0.330268	0.11119	0.725134	EVKWDEMSPGLELPQL	generic|IP_975309_TX=10090_REVERSED|
"""index: 5208, intensity: 5226.0, mobility: 0.961"""	-0.330534	0.111544	0.725629	TSRVTPLIGMLELLLQRRMQWLVSGSTERKRQQGN	generic|tr_A0A1S6GWJ5_A0A1S6GWJ5_MOUSE__chr11_-1_86222102_86222155_ENSMUST00000134828_REVERSED	|generic|tr_Q148R8_Q148R8_MOUSE__chr11_-1_86222102_86222155_ENSMUST00000134828_REVERSED	|generic|sp_Q80UK8_INT2_MOUSE__chr11_-1_86222102_86222155_ENSMUST00000134828_REVERSED	|generic|sp_Q80UK8-2_INT2_MOUSE__chr11_-1_86255337_86255450_ENSMUST00000134883_REVERSED|
"""index: 12194, intensity: 4058.0, mobility: 1.098"""	-0.330914	0.111779	0.726336	MLSQIELSTHSYIISNPFIVTTQTQNVTFCIKQQVAISIMFYSR	generic|IP_856654_TX=10090_REVERSED|
"""index: 15062, intensity: 3214.0, mobility: 1.313"""	-0.331153	0.112133	0.726781	RELVCFTLIFCVQSLCGIYTISQDHVQINLLL	generic|tr_Q8VGG5_Q8VGG5_MOUSE_REVERSED|
"""index: 12490, intensity: 4494.0, mobility: 0.898"""	-0.331487	0.112487	0.727402	ARHVSMSTQAPIGMRQWSTARVA	generic|IP_910846_TX=10090_REVERSED|
"""index: 10009, intensity: 5856.0, mobility: 0.911"""	-0.33161	0.11284	0.727631	QSTPGYIYPKN	generic|tr_Q8R1K9_Q8R1K9_MOUSE__chr18_1_32269788_32269889_ENSMUST00000142213__II_1056905_REVERSED	|generic|tr_Q3TVD8_Q3TVD8_MOUSE__chr18_1_32269788_32269889_ENSMUST00000142213__II_1056905_REVERSED	|generic|sp_P49135_ERCC3_MOUSE__chr18_1_32244799_32244852_ENSMUST00000142213__II_1056905_REVERSED	|generic|tr_Q3U3I5_Q3U3I5_MOUSE__chr18_1_32244799_32244852_ENSMUST00000142213_REVERSED|
"""index: 13470, intensity: 4373.0, mobility: 0.894"""	-0.332305	0.113194	0.728921	PILCLLLSQAKIYLSSVMSCLLPSQSGRYPLPN	generic|IP_953900_TX=10090_REVERSED|
"""index: 21311, intensity: 3659.0, mobility: 0.809"""	-0.332323	0.113508	0.728955	WPLGMGSHW	generic|chr5_1_8698557_8701627_ENSMUST00000047753__IP_946719_TX=10090_REVERSED|
"""index: 13633, intensity: 3839.0, mobility: 0.963"""	-0.332885	0.113741	0.729998	LRFPNQTTDFGLYRLRRTRPWKVKMPR	generic|IP_971518_TX=10090_REVERSED|
"""index: 16838, intensity: 4585.0, mobility: 1.016"""	-0.333948	0.114013	0.731967	KAPSSDTHTVEARYGIRQIGHFIHL	generic|IP_1111399_TX=10090_REVERSED|
"""index: 30386, intensity: 6811.0, mobility: 0.969"""	-0.33494	0.114366	0.733799	LSHPRLRWDV	generic|chr19_-1_8819133_8819282_ENSMUST00000096751_REVERSED|
"""index: 16566, intensity: 36016.0, mobility: 0.829"""	-0.335056	0.114679	0.734014	PNYVIGLR	generic|tr_Q8BI80_Q8BI80_MOUSE__chr14_-1_119035966_119036049_ENSMUST00000127153__II_1088894_REVERSED	|generic|tr_F6YNY8_F6YNY8_MOUSE__chr14_-1_119035966_119036049_ENSMUST00000127153__II_1088894_REVERSED	|generic|tr_E9Q4X2_E9Q4X2_MOUSE__chr14_-1_119035966_119036049_ENSMUST00000127153__II_1088890_REVERSED	|generic|tr_Q2NLC7_Q2NLC7_MOUSE__chr14_-1_119035966_119036049_ENSMUST00000127153_REVERSED|
"""index: 12541, intensity: 12761.0, mobility: 0.990"""	-0.335505	0.115032	0.734842	QPGLYKDTDGTIADEGEDDSMDLVENMTEPVNMKHKET	generic|sp_G5E8K5-2_ANK3_MOUSE__chr10_1_69955930_69956154_ENSMUST00000182474__II_1152555_REVERSED	|generic|sp_G5E8K5-3_ANK3_MOUSE__chr10_1_69955930_69956154_ENSMUST00000182474__II_1152555_REVERSED	|generic|tr_S4R236_S4R236_MOUSE__chr10_1_69955930_69956154_ENSMUST00000182474__II_1152555_REVERSED	|generic|tr_S4R1U4_S4R1U4_MOUSE__chr10_1_69955930_69956154_ENSMUST00000182474__II_1152562_REVERSED	|generic|tr_S4R1S2_S4R1S2_MOUSE__chr10_1_69955930_69956154_ENSMUST00000182474_REVERSED	|generic|tr_S4R2S8_S4R2S8_MOUSE__chr10_1_69955930_69956154_ENSMUST00000182474_REVERSED|
"""index: 7927, intensity: 3020.0, mobility: 1.413"""	-0.335518	0.115303	0.734866	IDKFHQIYKSYGDMWRQIKQLH	generic|IP_972818_TX=10090_REVERSED|
"""index: 4563, intensity: 3641.0, mobility: 0.970"""	-0.336028	0.115534	0.735806	ASCGAAAELGAAEMMQQQKRAQTRCHAR	generic|tr_A0A338P6Z0_A0A338P6Z0_MOUSE_REVERSED|
"""index: 8399, intensity: 6039.0, mobility: 1.235"""	-0.3375	0.115804	0.738513	LLFRKRRMGASPSLSYYCNKAVGSKSRQSTTDNWSRPPSTRWA	generic|chr6_1_113380727_113382069_ENSMUST00000156898_REVERSED	|generic|chr6_1_113378592_113382069_ENSMUST00000204802_REVERSED|
"""index: 12125, intensity: 3302.0, mobility: 0.924"""	-0.337649	0.116115	0.738787	QIWTGLARDMKQAVTGKAGTPR	generic|IP_3479539_TX=10090_REVERSED|
"""index: 10756, intensity: 8408.0, mobility: 1.049"""	-0.337785	0.116304	0.739036	ENYLSNLVSANLTGNALLVGTLMA	generic|IP_3492113_TX=10090_REVERSED|
"""index: 18351, intensity: 8949.0, mobility: 0.951"""	-0.339228	0.116655	0.74168	KEGKPGQLGPQGDSGNHGPLGGAGPPGP	generic|sp_Q8BMF8_GLDN_MOUSE_REVERSED	|generic|tr_Q08AT9_Q08AT9_MOUSE_REVERSED|
"""index: 10301, intensity: 2750.0, mobility: 0.837"""	-0.339294	0.117006	0.741801	LSVCMSPPVRAWRRM	generic|IP_935904_TX=10090_REVERSED|
"""index: 2953, intensity: 6567.0, mobility: 1.020"""	-0.339681	0.117316	0.742509	ERKEQQQGLSMMV	generic|IP_1008130_TX=10090_REVERSED|
"""index: 10210, intensity: 5499.0, mobility: 0.867"""	-0.339866	0.117544	0.742848	RRFIGMSYNM	generic|IP_1090998_TX=10090_REVERSED|
"""index: 30219, intensity: 3641.0, mobility: 0.901"""	-0.340791	0.117771	0.744535	MNVSLRPCI	generic|IP_839701_TX=10090_REVERSED|
"""index: 16535, intensity: 3181.0, mobility: 0.975"""	-0.341877	0.118121	0.746512	DLLNMNAEQAKITHSFFAYTKKSMLKEEPP	generic|sp_Q99K67_AASS_MOUSE_REVERSED	|generic|tr_Q3UWN2_Q3UWN2_MOUSE_REVERSED|
"""index: 21143, intensity: 5038.0, mobility: 0.934"""	-0.342512	0.118223	0.747666	SLVEQYTLEKWEELTREKAEVSEDYPEAEPED	generic|tr_Q6PG57_Q6PG57_MOUSE__chr15_-1_89146467_89146517_ENSMUST00000230734__II_3485440_REVERSED	|generic|sp_Q9WUI1_MK11_MOUSE__chr15_-1_89146467_89146517_ENSMUST00000230734__II_3485440_REVERSED	|generic|tr_Q3TT60_Q3TT60_MOUSE__chr15_-1_89146467_89146517_ENSMUST00000230734__II_3485440_REVERSED	|generic|tr_Q6P243_Q6P243_MOUSE__chr15_-1_89146467_89146517_ENSMUST00000230734_REVERSED|
"""index: 9536, intensity: 5980.0, mobility: 0.894"""	-0.343162	0.118531	0.748846	AIFYLDVKEDISSIDYNELF	generic|IP_950511_TX=10090_REVERSED|
"""index: 18967, intensity: 41230.0, mobility: 0.884"""	-0.343516	0.118798	0.749488	FVRQLRSL	generic|IP_885589_TX=10090_REVERSED|
"""index: 6356, intensity: 9712.0, mobility: 1.114"""	-0.343801	0.119147	0.750004	ENKLWFFAIKESIIEVLKKLFQQNEDKFSHEMFVAMAEK	generic|tr_Q8BTS3_Q8BTS3_MOUSE__II_935613_REVERSED	|generic|tr_Q6PG83_Q6PG83_MOUSE_REVERSED|
"""index: 12863, intensity: 8209.0, mobility: 1.059"""	-0.343943	0.119455	0.750261	SGHEQFHTVKFDFTSAETDKLSVFHPLYVATVAGQEAKIDFLPGV	generic|sp_Q2LKV2_NL1B4_MOUSE_REVERSED|
"""index: 21091, intensity: 4310.0, mobility: 1.049"""	-0.344117	0.119804	0.750576	ETGQKNGEPTSAASSCAAAEETR	generic|tr_A0A5F8MPZ7_A0A5F8MPZ7_MOUSE__II_833039_REVERSED	|generic|sp_Q9D8C3_ALG13_MOUSE__chrX_1_144318056_144320008_ENSMUST00000238864__II_833042_REVERSED	|generic|II_833048_TX=10090_REVERSED|
"""index: 6036, intensity: 3930.0, mobility: 0.931"""	-0.344244	0.120154	0.750807	YNKKKKCCPKLFAVCLSRFS	generic|IP_1128541_TX=10090_REVERSED|
"""index: 11789, intensity: 4776.0, mobility: 0.921"""	-0.344278	0.120335	0.750866	SKDQNKSKFSRGGQGGAGVGGGPLS	generic|IP_3501070_TX=10090_REVERSED|
"""index: 14493, intensity: 3527.0, mobility: 1.107"""	-0.345115	0.120557	0.75238	GPRMSVALVCRDHLTRTKAHLSDVEWI	generic|II_3475966_TX=10090_REVERSED|
"""index: 17862, intensity: 2583.0, mobility: 1.186"""	-0.345945	0.12078	0.753877	LPDYLPPWPPLSHIWF	generic|IP_991761_TX=10090_REVERSED|
"""index: 20892, intensity: 4488.0, mobility: 0.980"""	-0.346632	0.121086	0.755112	HLYLPPSWLLLTFMNAVSSFPFNEFIESKG	generic|IP_890723_TX=10090_REVERSED|
"""index: 21517, intensity: 3519.0, mobility: 1.164"""	-0.347303	0.121434	0.756318	ESQLLHSILLAATNAT	generic|tr_D3Z4C0_D3Z4C0_MOUSE_REVERSED	|generic|sp_Q91VS8_FARP2_MOUSE_REVERSED|
"""index: 28571, intensity: 10815.0, mobility: 0.973"""	-0.347351	0.121781	0.756404	KGLDMLELLQLPHYQPLTPSLVHAAEFLGS	generic|tr_F8WGX5_F8WGX5_MOUSE__chr18_1_49920967_49921035_ENSMUST00000181907_REVERSED	|generic|sp_Q6PNC0_DMXL1_MOUSE__chr18_1_49920967_49921035_ENSMUST00000181907_REVERSED|
"""index: 8290, intensity: 27090.0, mobility: 0.861"""	-0.347507	0.122129	0.756685	LTILYGSEM	generic|IP_3495432_TX=10090_REVERSED|
"""index: 11930, intensity: 9285.0, mobility: 0.882"""	-0.347867	0.12235	0.757331	LLFFEAGVFGMYLF	generic|tr_Q8VF37_Q8VF37_MOUSE__II_3453089_REVERSED|
"""index: 4005, intensity: 3613.0, mobility: 0.855"""	-0.348242	0.122655	0.758002	TAGFLGVGVWEKFHSFASSMW	generic|IP_3487852_TX=10090_REVERSED	|generic|tr_E0CXS8_E0CXS8_MOUSE_REVERSED|
"""index: 17034, intensity: 3699.0, mobility: 1.156"""	-0.348795	0.122959	0.758992	SFLEQMLPTAFPHSDQ	generic|sp_O54915_NR1I2_MOUSE_REVERSED	|generic|sp_O54915-2_NR1I2_MOUSE_REVERSED|
"""index: 31828, intensity: 7472.0, mobility: 1.579"""	-0.349039	0.123307	0.75943	LKKRKPPRGRRK	generic|sp_E9Q2Z1_CECR2_MOUSE__II_912294_REVERSED	|generic|sp_E9Q2Z1-2_CECR2_MOUSE__II_912294_REVERSED|
"""index: 6949, intensity: 5093.0, mobility: 0.825"""	-0.349253	0.123611	0.759811	DSSNQLTRKKQTNV	generic|sp_Q7TSY8_SGO2_MOUSE_REVERSED|
"""index: 16911, intensity: 3695.0, mobility: 0.753"""	-0.349565	0.123958	0.760369	WFRPSQSAERSK	generic|chr11_-1_116178744_116179623_ENSMUST00000066587_REVERSED|
"""index: 8215, intensity: 3214.0, mobility: 1.355"""	-0.34978	0.124306	0.760752	LTMKRRKMMMKKKMTTMMKR	generic|IP_1121620_TX=10090_REVERSED|
"""index: 16475, intensity: 3356.0, mobility: 1.034"""	-0.350154	0.124523	0.76142	RWFGDRVEVYDYWCLRSRYLDMSTFNLIIK	generic|tr_Q6P550_Q6P550_MOUSE__chr14_-1_70475115_70475237_ENSMUST00000226906__II_3444411_REVERSED	|generic|sp_P98063_BMP1_MOUSE__chr14_-1_70475115_70475237_ENSMUST00000226906__II_3444411_REVERSED	|generic|tr_Q570Z4_Q570Z4_MOUSE__II_3479025_REVERSED|
"""index: 22851, intensity: 3487.0, mobility: 0.889"""	-0.350734	0.124783	0.762452	PPAVMRQWK	generic|chr19_-1_46034333_46034506_ENSMUST00000126320__II_1048688_TX=10090_REVERSED	|generic|sp_O55203_LDB2_MOUSE__II_940543_REVERSED	|generic|sp_P70662-2_LDB1_MOUSE__II_1048689_REVERSED	|generic|tr_A0A0G2JFS7_A0A0G2JFS7_MOUSE__II_940543_REVERSED	|generic|sp_O55203-2_LDB2_MOUSE_REVERSED	|generic|sp_O55203-3_LDB2_MOUSE_REVERSED	|generic|tr_D3Z1C5_D3Z1C5_MOUSE_REVERSED	|generic|sp_P70662_LDB1_MOUSE_REVERSED	|generic|sp_P70662-3_LDB1_MOUSE_REVERSED|
"""index: 9688, intensity: 12637.0, mobility: 0.995"""	-0.351275	0.12513	0.763414	GGIENRFHPCSLLLDNSNDDGLDQELNEKCNLDETSTF	generic|sp_G3X9J0_SI1L3_MOUSE__chr7_-1_29348268_29348411_ENSMUST00000182223__II_894437_REVERSED|
"""index: 16501, intensity: 5604.0, mobility: 1.034"""	-0.351891	0.125303	0.764509	FESFSKPNPYSTIMLLFYYYSVAVDKANRCLY	generic|tr_Q9D566_Q9D566_MOUSE_REVERSED	|generic|tr_Q8JZX7_Q8JZX7_MOUSE_REVERSED	|generic|sp_P49891_ST1E1_MOUSE_REVERSED|
"""index: 30130, intensity: 5591.0, mobility: 1.258"""	-0.352671	0.125649	0.765892	FFLLRQREAAQCSEFAQE	generic|sp_Q99JB8_PACN3_MOUSE__chr2_1_91263359_91263427_ENSMUST00000141313__II_784021_REVERSED|
"""index: 589, intensity: 2656.0, mobility: 0.878"""	-0.35301	0.125777	0.766493	QSGWKTRVH	generic|chr11_-1_11987635_12037376_ENSMUST00000093321_REVERSED|
"""index: 422, intensity: 4360.0, mobility: 0.985"""	-0.354192	0.126079	0.768579	GQNEQLLEEPMK	generic|IP_1099960_TX=10090_REVERSED|
"""index: 5251, intensity: 6654.0, mobility: 1.049"""	-0.354846	0.12625	0.769732	DTLQQELDKIEETEKAIRCLIEDLRSELQTYQRNMIDLQQE	generic|tr_A0A0G2JE96_A0A0G2JE96_MOUSE__II_1010586_REVERSED	|generic|tr_A2AS42_A2AS42_MOUSE__II_1010586_REVERSED	|generic|tr_R4GML3_R4GML3_MOUSE__II_1010567_REVERSED	|generic|sp_A2AL36_CNTRL_MOUSE__II_1010567_REVERSED	|generic|tr_E9Q9E7_E9Q9E7_MOUSE__II_1010567_REVERSED	|generic|tr_B2RXX1_B2RXX1_MOUSE__II_1010567_REVERSED	|generic|tr_F6QP53_F6QP53_MOUSE__II_1010586_REVERSED	|generic|tr_R4GML4_R4GML4_MOUSE_REVERSED|
"""index: 17546, intensity: 6264.0, mobility: 1.092"""	-0.355905	0.126595	0.771594	LEPLALMEVLLSLIEFFLTYPNRPSMDM	generic|II_956725_TX=10090_REVERSED	|generic|sp_Q8BHW6_SPT21_MOUSE_REVERSED|
"""index: 31817, intensity: 3667.0, mobility: 1.305"""	-0.356227	0.126897	0.772161	LKKRKPPRGRRK	generic|sp_E9Q2Z1_CECR2_MOUSE__II_912294_REVERSED	|generic|sp_E9Q2Z1-2_CECR2_MOUSE__II_912294_REVERSED|
"""index: 8437, intensity: 10505.0, mobility: 1.052"""	-0.356565	0.127241	0.772752	EEAEKSKLGRELPHCRHEALEATVQRLKNEHSRLQEEQCLRT	generic|sp_Q6P1I6_PSD2_MOUSE__chr18_1_36006669_36006722_ENSMUST00000176472_REVERSED	|generic|sp_Q6P1I6-2_PSD2_MOUSE__chr18_1_36006669_36006722_ENSMUST00000176472_REVERSED	|generic|sp_Q6P1I6-3_PSD2_MOUSE__chr18_1_36006669_36006722_ENSMUST00000176472_REVERSED|
"""index: 4343, intensity: 4307.0, mobility: 0.799"""	-0.356714	0.127542	0.773013	PAQPVPETPSRPDRPR	generic|tr_V9GZG9_V9GZG9_MOUSE__II_1066260_REVERSED|
"""index: 995, intensity: 2558.0, mobility: 0.815"""	-0.357493	0.127799	0.774376	LQTENLRPNESR	generic|sp_Q8CDK2-6_CBPC2_MOUSE__II_1002718_REVERSED	|generic|sp_Q8CDK2_CBPC2_MOUSE_REVERSED	|generic|sp_Q8CDK2-2_CBPC2_MOUSE_REVERSED	|generic|sp_Q8CDK2-3_CBPC2_MOUSE_REVERSED	|generic|sp_Q8CDK2-7_CBPC2_MOUSE_REVERSED|
"""index: 32064, intensity: 2510.0, mobility: 1.144"""	-0.358482	0.128143	0.776103	SSSSGCCM	generic|IP_1149569_TX=10090_REVERSED|
"""index: 5967, intensity: 4837.0, mobility: 0.986"""	-0.358503	0.128399	0.776139	MLTTTNRMRAE	generic|chr5_-1_149618512_149618777_ENSMUST00000201452_REVERSED|
"""index: 7139, intensity: 2501.0, mobility: 1.144"""	-0.358923	0.128744	0.776872	REREREREREREKEREREREREMQGLYTYINTSHKTR	generic|IP_1008661_TX=10090_REVERSED|
"""index: 13590, intensity: 11544.0, mobility: 0.954"""	-0.358929	0.129043	0.776883	VAAEDASFENALIGGIKSFA	generic|tr_B9EKT6_B9EKT6_MOUSE_REVERSED	|generic|tr_A0A0A6YXJ2_A0A0A6YXJ2_MOUSE_REVERSED	|generic|tr_F8VQ29_F8VQ29_MOUSE_REVERSED|
"""index: 4542, intensity: 2986.0, mobility: 1.087"""	-0.359004	0.129387	0.777012	REMGLWPPQAERTGM	generic|IP_863299_TX=10090_REVERSED|
"""index: 6745, intensity: 5143.0, mobility: 1.002"""	-0.35907	0.129732	0.777128	KRTHDYTSRKVEQLNVRE	generic|sp_Q8K1X1_WDR11_MOUSE__chr7_1_129593013_129593096_ENSMUST00000143422__II_878324_REVERSED	|generic|tr_G5E8J3_G5E8J3_MOUSE__chr7_1_129593013_129593096_ENSMUST00000143422__II_878324_REVERSED	|generic|II_878314_TX=10090_REVERSED|
"""index: 2848, intensity: 3783.0, mobility: 1.056"""	-0.359223	0.130076	0.777393	AGSASAAGTHSSDPEKLGDMEVSMKCL	generic|IP_1123944_TX=10090_REVERSED|
"""index: 9210, intensity: 10667.0, mobility: 0.974"""	-0.359414	0.13033	0.777725	ENRGESLVSPSPSVPRAAGGGSGGVSRGP	generic|tr_A4PI83_A4PI83_MOUSE__chr6_-1_23583338_23583448_ENSMUST00000136279_REVERSED|
"""index: 13267, intensity: 4734.0, mobility: 1.032"""	-0.359645	0.130674	0.778127	WATCTQLPRRVG	generic|chr1_1_74506397_74517088_ENSMUST00000087215_REVERSED|
"""index: 13758, intensity: 5113.0, mobility: 1.157"""	-0.359653	0.130973	0.778141	KRGTTVPRGKQFPWPQQMCHLLLSLFY	generic|IP_2420539_TX=10090_REVERSED|
"""index: 27216, intensity: 10104.0, mobility: 1.059"""	-0.35974	0.131317	0.778293	TLWEVGMSVVKADP	generic|sp_Q3U435_MMP25_MOUSE__II_3488709_REVERSED	|generic|tr_A0A3B2WCE2_A0A3B2WCE2_MOUSE_REVERSED	|generic|tr_A0A3B2W7R0_A0A3B2W7R0_MOUSE_REVERSED|
"""index: 3229, intensity: 4310.0, mobility: 0.898"""	-0.359768	0.131615	0.778341	PSPTPYPSLK	generic|tr_I7H459_I7H459_MOUSE__II_3459728_REVERSED	|generic|sp_Q9DCD5_TJAP1_MOUSE__II_3459728_REVERSED|
"""index: 4640, intensity: 3473.0, mobility: 0.887"""	-0.359945	0.131687	0.778649	NNVLAGYKQE	generic|sp_Q9CZ57_NSUN4_MOUSE__chr4_-1_116034035_116034256_ENSMUST00000165493__II_957831_REVERSED|
"""index: 5857, intensity: 2819.0, mobility: 0.763"""	-0.361431	0.131985	0.781222	CISTLEKILFLQLC	generic|IP_967607_TX=10090_REVERSED	|generic|IP_967600_TX=10090_REVERSED|
"""index: 5067, intensity: 5662.0, mobility: 0.876"""	-0.361822	0.132328	0.781898	FSNEGFCVVR	generic|IP_968944_TX=10090_REVERSED|
"""index: 21062, intensity: 3065.0, mobility: 0.998"""	-0.361903	0.132671	0.782037	NSMSYKEMIATLRLLSFRQLLNLQAATQSSI	generic|sp_Q923Q2_STA13_MOUSE_REVERSED	|generic|tr_Q3UWP1_Q3UWP1_MOUSE_REVERSED	|generic|tr_A0A0J9YU82_A0A0J9YU82_MOUSE_REVERSED	|generic|tr_A0A2X0SFI9_A0A2X0SFI9_MOUSE_REVERSED	|generic|tr_F8WIY7_F8WIY7_MOUSE_REVERSED|
"""index: 21958, intensity: 6141.0, mobility: 0.957"""	-0.362013	0.133013	0.782227	WRNRFSLR	generic|IP_844146_TX=10090_REVERSED|
"""index: 10391, intensity: 12328.0, mobility: 1.088"""	-0.362123	0.13331	0.782416	THEREAHLYPRVKTSYVGCERRRRCCGPKSVLYKRSTPVPAF	generic|chr3_-1_108560148_108560306_ENSMUST00000106622_REVERSED|
"""index: 16033, intensity: 3711.0, mobility: 1.118"""	-0.362517	0.133562	0.783096	TWSRNVFAPCVRIQC	generic|IP_848562_TX=10090_REVERSED|
"""index: 25309, intensity: 4496.0, mobility: 1.150"""	-0.363217	0.133812	0.7843	RVAQPGRVM	generic|chr16_-1_18426399_18426494_ENSMUST00000115609_REVERSED|
"""index: 17922, intensity: 3052.0, mobility: 0.924"""	-0.363331	0.134155	0.784497	WRFYRRYV	generic|tr_Q920V9_Q920V9_MOUSE_REVERSED	|generic|tr_Q91VB5_Q91VB5_MOUSE_REVERSED	|generic|tr_B2RPT3_B2RPT3_MOUSE_REVERSED	|generic|tr_Q920V7_Q920V7_MOUSE_REVERSED	|generic|tr_Q920W1_Q920W1_MOUSE_REVERSED	|generic|tr_Q920W0_Q920W0_MOUSE_REVERSED	|generic|sp_Q11127_FUT4_MOUSE_REVERSED	|generic|sp_Q11127-2_FUT4_MOUSE_REVERSED	|generic|tr_Q920V8_Q920V8_MOUSE_REVERSED	|generic|tr_Q91V20_Q91V20_MOUSE_REVERSED|
"""index: 22709, intensity: 3144.0, mobility: 1.048"""	-0.363686	0.134405	0.785106	GTVVAGDRYMIVPMAPDSRYWRVEMH	generic|tr_B2RUE4_B2RUE4_MOUSE_REVERSED|
"""index: 20518, intensity: 3200.0, mobility: 0.922"""	-0.36383	0.134747	0.785353	VVMPYTKMTWCRSKQMQMP	generic|tr_Q8VBZ1_Q8VBZ1_MOUSE_REVERSED|
"""index: 32123, intensity: 2557.0, mobility: 1.169"""	-0.36423	0.13495	0.786039	SSSSGCCM	generic|IP_1149569_TX=10090_REVERSED|
"""index: 660, intensity: 2514.0, mobility: 0.784"""	-0.36505	0.135292	0.787443	VERPVQAPPPRS	generic|tr_A2AEW1_A2AEW1_MOUSE__chrX_1_7772477_7772602_ENSMUST00000115680__II_837835_REVERSED	|generic|tr_Q3U1L5_Q3U1L5_MOUSE__chrX_1_7772477_7772602_ENSMUST00000115680__II_837835_REVERSED	|generic|tr_A2AEW0_A2AEW0_MOUSE__chrX_1_7772477_7772602_ENSMUST00000115680__II_837835_REVERSED	|generic|sp_Q64092_TFE3_MOUSE__chrX_1_7772477_7772602_ENSMUST00000115680__II_837835_REVERSED	|generic|sp_Q64092-2_TFE3_MOUSE__chrX_1_7772477_7772602_ENSMUST00000115680__II_837835_REVERSED	|generic|sp_Q64092-3_TFE3_MOUSE__chrX_1_7772477_7772602_ENSMUST00000115680__II_837835_REVERSED	|generic|sp_Q64092-4_TFE3_MOUSE__chrX_1_7772477_7772602_ENSMUST00000115680__II_837835_REVERSED|
"""index: 12181, intensity: 3830.0, mobility: 0.917"""	-0.365573	0.135634	0.788336	VWPSPSSTLGR	generic|IP_895966_TX=10090_REVERSED|
"""index: 8041, intensity: 3740.0, mobility: 0.811"""	-0.365614	0.135975	0.788408	APVEAPVER	generic|chr9_-1_37657011_37657220_ENSMUST00000117654_REVERSED|
"""index: 10373, intensity: 22383.0, mobility: 1.208"""	-0.365655	0.136224	0.788477	EWLKDTKPNVPVVVHHVTDPVSDEGKLDVWTPFHMIKESLK	generic|sp_Q91VR5_DDX1_MOUSE_REVERSED	|generic|tr_Q922B8_Q922B8_MOUSE_REVERSED	|generic|tr_Q3V1Z7_Q3V1Z7_MOUSE_REVERSED|
"""index: 12106, intensity: 3111.0, mobility: 1.132"""	-0.365756	0.136565	0.788649	ERPARVKLKMRKKDPDHVVSHRMLSQKMAFTKGCGAHECVFP	generic|sp_Q8VHT7_TF3A_MOUSE__chr5_1_146950590_146950637_ENSMUST00000133682__II_931840_REVERSED	|generic|tr_F6RCF6_F6RCF6_MOUSE__chr5_1_146950590_146950637_ENSMUST00000133682__II_931840_REVERSED|
"""index: 1533, intensity: 3062.0, mobility: 0.855"""	-0.365794	0.136907	0.788714	QNPIVGREQERLDRGM	generic|sp_Q9QXY1_ZO3_MOUSE_REVERSED	|generic|tr_Q3UZ47_Q3UZ47_MOUSE_REVERSED	|generic|tr_Q921G9_Q921G9_MOUSE_REVERSED|
"""index: 14417, intensity: 3661.0, mobility: 0.927"""	-0.365905	0.137248	0.788903	YVLDFLLFSYFFEHVF	generic|sp_Q9Z329-2_ITPR2_MOUSE__II_907238_REVERSED	|generic|tr_Q8CED6_Q8CED6_MOUSE_REVERSED	|generic|tr_Q8BNX2_Q8BNX2_MOUSE_REVERSED	|generic|sp_Q9Z329_ITPR2_MOUSE_REVERSED	|generic|sp_Q9Z329-3_ITPR2_MOUSE_REVERSED|
"""index: 13818, intensity: 4491.0, mobility: 1.132"""	-0.365906	0.13759	0.788904	RGVQCVLDKMIEEMFIESWGILKPATVKP	generic|chr11_1_35778617_35781597_ENSMUST00000018990_REVERSED|
"""index: 790, intensity: 12486.0, mobility: 0.819"""	-0.365909	0.137931	0.78891	LLAPPLRCE	generic|IP_1073212_TX=10090_REVERSED|
"""index: 19982, intensity: 99717.0, mobility: 0.915"""	-0.365974	0.138178	0.789021	HVQLERGLR	generic|IP_1044460_TX=10090_REVERSED|
"""index: 16638, intensity: 5615.0, mobility: 1.042"""	-0.366214	0.138425	0.78943	PPPPPIGPMGPLPPPPPPVVGPLPPPPP	generic|tr_Q3U4Y4_Q3U4Y4_MOUSE__chrX_1_129957265_129957363_ENSMUST00000127577__II_830685_REVERSED	|generic|II_830678_TX=10090_REVERSED	|generic|tr_Q8C414_Q8C414_MOUSE__chrX_1_129957265_129957363_ENSMUST00000127577_REVERSED	|generic|tr_E9Q4U7_E9Q4U7_MOUSE__chrX_1_129957265_129957363_ENSMUST00000127577_REVERSED	|generic|sp_O70566_DIAP2_MOUSE__chrX_1_129957265_129957363_ENSMUST00000127577_REVERSED	|generic|tr_Q6W4W7_Q6W4W7_MOUSE__chrX_1_129957265_129957363_ENSMUST00000127577_REVERSED	|generic|tr_K4PWM5_K4PWM5_MOUSE__chrX_1_129957265_129957363_ENSMUST00000127577_REVERSED|
"""index: 19014, intensity: 18126.0, mobility: 0.911"""	-0.366766	0.138766	0.79037	HLPIRNRR	generic|IP_910649_TX=10090_REVERSED|
"""index: 5893, intensity: 3642.0, mobility: 0.816"""	-0.366784	0.139107	0.7904	WQQRLQRPTCIEQD	generic|IP_881075_TX=10090_REVERSED|
"""index: 883, intensity: 2762.0, mobility: 0.803"""	-0.36692	0.139448	0.790631	NVAIQDVH	generic|II_3468101_TX=10090_REVERSED	|generic|sp_Q3TLI0_TPC10_MOUSE__chr10_-1_78199040_78199099_ENSMUST00000219948_REVERSED	|generic|tr_F8VQF9_F8VQF9_MOUSE__chr10_-1_78199040_78199099_ENSMUST00000219948_REVERSED|
"""index: 18320, intensity: 6076.0, mobility: 0.922"""	-0.367751	0.139693	0.792042	GATVAAGAATPGAPCAPCPPGGAAAEWQL	generic|chr2_-1_130635780_130636019_ENSMUST00000089561__IP_999567_TX=10090_REVERSED|
"""index: 12182, intensity: 5156.0, mobility: 1.076"""	-0.368642	0.139986	0.793551	PFSAFQFLVFFILQSSLHQWLLQ	generic|tr_H3BK33_H3BK33_MOUSE__chr10_1_24902024_24902212_ENSMUST00000177232__II_1151114_REVERSED	|generic|tr_F8WJB0_F8WJB0_MOUSE__chr10_1_24888421_24888606_ENSMUST00000177232_REVERSED	|generic|sp_Q80YQ2_MED23_MOUSE__chr10_1_24888421_24888606_ENSMUST00000177232_REVERSED	|generic|sp_Q80YQ2-2_MED23_MOUSE__chr10_1_24888421_24888606_ENSMUST00000177232_REVERSED	|generic|tr_E9QNV2_E9QNV2_MOUSE__chr10_1_24888421_24888606_ENSMUST00000177232_REVERSED	|generic|tr_H3BJ42_H3BJ42_MOUSE__chr10_1_24888421_24888606_ENSMUST00000177232_REVERSED|
"""index: 15333, intensity: 4576.0, mobility: 1.119"""	-0.36886	0.140279	0.79392	LGAMDKICLIHTGARVLEEALGMYYELSYKTRSPDALDGTYSIAAEVVG	generic|tr_Q62043_Q62043_MOUSE_REVERSED|
"""index: 12749, intensity: 3951.0, mobility: 0.925"""	-0.369058	0.140428	0.794253	QPQPAHRRSKWVVPQLSPHGPQLNSSPI	generic|sp_Q7TNK8_ADM2_MOUSE_REVERSED|
"""index: 17815, intensity: 4887.0, mobility: 1.021"""	-0.369658	0.140673	0.795266	ENLKLVALNVPNR	generic|tr_C9K0Y4_C9K0Y4_MOUSE__chr11_1_57012082_57012123_ENSMUST00000125292_REVERSED	|generic|tr_Q7TNB5_Q7TNB5_MOUSE__chr11_1_57012082_57012123_ENSMUST00000125292_REVERSED	|generic|tr_Q6P9M2_Q6P9M2_MOUSE__chr11_1_57012082_57012123_ENSMUST00000125292_REVERSED|
"""index: 29059, intensity: 4616.0, mobility: 1.081"""	-0.37023	0.140869	0.796228	GGGGGGGGGGGGGGGGGSGGGGGGAGGGRGGGSSRHDPRPALRNLSPG	generic|sp_A2CE44_ZXDB_MOUSE__IP_827258_REVERSED	|generic|IP_827256_TX=10090_REVERSED|
"""index: 21007, intensity: 3840.0, mobility: 1.132"""	-0.371438	0.141208	0.798257	AVDKLFVLLRLRRPLMCSHDTDMMVQRSH	generic|IP_903824_TX=10090_REVERSED|
"""index: 9887, intensity: 6733.0, mobility: 0.964"""	-0.371893	0.141356	0.799017	MFYLVSSMFVTLNRFVQYYP	generic|IP_1132290_TX=10090_REVERSED|
"""index: 17267, intensity: 4730.0, mobility: 0.841"""	-0.372325	0.141647	0.799739	GLSARSLRE	generic|IP_921988_TX=10090_REVERSED	|generic|IP_921982_TX=10090_REVERSED|
"""index: 8187, intensity: 7559.0, mobility: 0.974"""	-0.372558	0.141986	0.80013	KKNKELSSWEGPRKIDEIC	generic|tr_E9PV45_E9PV45_MOUSE_REVERSED	|generic|sp_B1AY13_UBP24_MOUSE_REVERSED|
"""index: 14562, intensity: 5325.0, mobility: 0.938"""	-0.372809	0.142325	0.800549	VERLTFRCSF	generic|tr_Q3TYU7_Q3TYU7_MOUSE__II_3495182_REVERSED	|generic|sp_Q99L90_MCRS1_MOUSE__II_3495182_REVERSED	|generic|tr_Q3TJY1_Q3TJY1_MOUSE__II_3495182_REVERSED	|generic|tr_A0A2R8VJX8_A0A2R8VJX8_MOUSE_REVERSED|
"""index: 24151, intensity: 5246.0, mobility: 1.162"""	-0.372838	0.142615	0.800596	SRWSAPVNTSRARPRT	generic|IP_922738_TX=10090_REVERSED|
"""index: 13505, intensity: 8597.0, mobility: 1.128"""	-0.373567	0.142954	0.80181	EADVKVVAYYPLNVFVPANDNQDEVTVKVV	generic|tr_Q9QXA3_Q9QXA3_MOUSE_REVERSED	|generic|tr_A0A1L1SQU7_A0A1L1SQU7_MOUSE_REVERSED	|generic|tr_A0A087WRT4_A0A087WRT4_MOUSE_REVERSED	|generic|tr_F2Z4A3_F2Z4A3_MOUSE_REVERSED|
"""index: 14279, intensity: 3800.0, mobility: 1.207"""	-0.373639	0.143244	0.80193	TDPCQVIAQVGDDVTTLLQLIRMYVDLGEL	generic|tr_G1UCX4_G1UCX4_MOUSE__chr7_-1_46689363_46689455_ENSMUST00000210791__II_3458656_REVERSED	|generic|sp_Q9D2C2-2_SAAL1_MOUSE__chr7_-1_46701777_46701956_ENSMUST00000210791__II_3458656_REVERSED|
"""index: 13943, intensity: 4937.0, mobility: 0.998"""	-0.374154	0.143583	0.802785	LGKGPQFHAPPPRFPRKMRRRRRYNGKEFMDEC	generic|tr_Q2TVT7_Q2TVT7_MOUSE_REVERSED|
"""index: 18557, intensity: 3985.0, mobility: 1.092"""	-0.37463	0.143873	0.803576	SRVPKDEASASTHGETSDDSSNPQITCFMSYICPVSR	generic|sp_Q9QYZ3_SMK2B_MOUSE_REVERSED|
"""index: 5257, intensity: 26610.0, mobility: 1.049"""	-0.374905	0.144016	0.804031	YPVCRFAVGLGDREPLPPVKEM	generic|IP_1098364_TX=10090_REVERSED|
"""index: 11104, intensity: 3457.0, mobility: 0.822"""	-0.375737	0.144354	0.805407	IHATCTNFAKLRAEKQK	generic|tr_L7N224_L7N224_MOUSE__II_887295_REVERSED	|generic|tr_Q7TRR3_Q7TRR3_MOUSE_REVERSED	|generic|tr_Q7TRR2_Q7TRR2_MOUSE_REVERSED	|generic|tr_B9EKL8_B9EKL8_MOUSE_REVERSED|
"""index: 13773, intensity: 4690.0, mobility: 0.843"""	-0.376223	0.144595	0.806209	TLDNIVLKFDDLLLLDIGTSAAVR	generic|sp_Q3UMR5_MCU_MOUSE_REVERSED|
"""index: 17296, intensity: 3087.0, mobility: 0.817"""	-0.376609	0.14483	0.806845	FVFRGPLR	generic|chr17_1_73804995_73805174_ENSMUST00000024860_REVERSED|
"""index: 19714, intensity: 28804.0, mobility: 1.087"""	-0.377052	0.14483	0.807573	AINSLGFMINVKISACALRAIGMHEC	generic|tr_Q7TRP1_Q7TRP1_MOUSE__II_3499307_REVERSED	|generic|tr_A0A1B0GSN5_A0A1B0GSN5_MOUSE__II_3499301_REVERSED	|generic|tr_A0A1B0GSE1_A0A1B0GSE1_MOUSE__II_3499307_REVERSED	|generic|tr_Q7TRP2_Q7TRP2_MOUSE__II_3499301_REVERSED|
"""index: 16232, intensity: 6239.0, mobility: 1.023"""	-0.378619	0.145167	0.810141	TGREDVELVSQQLVRSVQLNRAMASLESLDASTSFLRRI	generic|sp_Q8R121_ZPI_MOUSE_REVERSED	|generic|sp_Q8R121-2_ZPI_MOUSE_REVERSED|
"""index: 4202, intensity: 3827.0, mobility: 0.831"""	-0.378966	0.145504	0.810709	ESINLDLSHS	generic|sp_Q3U827_RN180_MOUSE_REVERSED	|generic|sp_Q3U827-2_RN180_MOUSE_REVERSED	|generic|sp_Q3U827-3_RN180_MOUSE_REVERSED	|generic|sp_Q3U827-4_RN180_MOUSE_REVERSED	|generic|tr_A0A286YCL6_A0A286YCL6_MOUSE_REVERSED|
"""index: 13800, intensity: 2939.0, mobility: 0.859"""	-0.378997	0.145791	0.810759	LFAFYTNGSTTTFFE	generic|tr_F6QNN0_F6QNN0_MOUSE__II_963547_REVERSED	|generic|tr_J3QNE4_J3QNE4_MOUSE_REVERSED	|generic|tr_F7BHM1_F7BHM1_MOUSE_REVERSED|
"""index: 14643, intensity: 3969.0, mobility: 0.931"""	-0.379204	0.146079	0.811097	LEPGSPIHSAHNRLSGAAGNLRSK	generic|IP_1051230_TX=10090_REVERSED|
"""index: 13881, intensity: 29132.0, mobility: 0.978"""	-0.379565	0.146415	0.811686	MQEKLEALQGSLQKVLSMTSELKEQLNRIENQES	generic|sp_Q9Z329-2_ITPR2_MOUSE__II_907238_REVERSED	|generic|tr_Q8CED6_Q8CED6_MOUSE_REVERSED	|generic|tr_Q8BNX2_Q8BNX2_MOUSE_REVERSED	|generic|sp_Q9Z329_ITPR2_MOUSE_REVERSED	|generic|sp_Q9Z329-3_ITPR2_MOUSE_REVERSED	|generic|tr_Q3UWL5_Q3UWL5_MOUSE_REVERSED	|generic|tr_Q497U9_Q497U9_MOUSE_REVERSED|
"""index: 8048, intensity: 8235.0, mobility: 1.029"""	-0.379636	0.146752	0.811801	DKELQESQERLQQNHASIEKQAQI	generic|tr_Q679P5_Q679P5_MOUSE__II_1147180_REVERSED	|generic|tr_H9LAN6_H9LAN6_MOUSE__chr10_1_80766194_80766241_ENSMUST00000127740__II_1147158_REVERSED	|generic|tr_Q5YL88_Q5YL88_MOUSE__II_1147175_REVERSED	|generic|tr_F7CVL0_F7CVL0_MOUSE__II_1147175_REVERSED	|generic|tr_Q571B8_Q571B8_MOUSE__II_1147158_REVERSED	|generic|tr_Q6XZL8_Q6XZL8_MOUSE__chr10_1_80766194_80766241_ENSMUST00000127740__II_1147158_REVERSED|
"""index: 2286, intensity: 3358.0, mobility: 0.857"""	-0.379831	0.147089	0.812119	ELPGEFARW	generic|IP_928491_TX=10090_REVERSED|
"""index: 3063, intensity: 3654.0, mobility: 0.925"""	-0.380257	0.147425	0.812812	VCAETLCVPPTR	generic|tr_Q3TUZ3_Q3TUZ3_MOUSE_REVERSED	|generic|sp_Q4PZA2_ECE1_MOUSE_REVERSED	|generic|sp_Q4PZA2-2_ECE1_MOUSE_REVERSED	|generic|sp_Q4PZA2-3_ECE1_MOUSE_REVERSED	|generic|sp_Q4PZA2-4_ECE1_MOUSE_REVERSED	|generic|tr_B1AXF8_B1AXF8_MOUSE_REVERSED|
"""index: 19913, intensity: 6315.0, mobility: 0.847"""	-0.380399	0.147712	0.813043	MMALIQRP	generic|IP_1150595_TX=10090_REVERSED|
"""index: 18627, intensity: 4106.0, mobility: 0.848"""	-0.380748	0.147849	0.813608	RERKLFAM	generic|IP_831900_TX=10090_REVERSED|
"""index: 28436, intensity: 9957.0, mobility: 0.878"""	-0.382005	0.148185	0.815643	HLVLRIRN	generic|IP_1129193_TX=10090_REVERSED|
"""index: 5124, intensity: 3734.0, mobility: 1.039"""	-0.382022	0.148372	0.81567	CVFMERRKMLSM	generic|IP_3502944_TX=10090_REVERSED|
"""index: 15898, intensity: 4354.0, mobility: 1.006"""	-0.382826	0.148708	0.816966	LWEVGMSVVKADP	generic|sp_Q3U435_MMP25_MOUSE__II_3488709_REVERSED	|generic|tr_A0A3B2WCE2_A0A3B2WCE2_MOUSE_REVERSED	|generic|tr_A0A3B2W7R0_A0A3B2W7R0_MOUSE_REVERSED|
"""index: 8515, intensity: 9012.0, mobility: 0.962"""	-0.382883	0.148843	0.817058	RRETICHAWK	generic|IP_3492992_TX=10090_REVERSED|
"""index: 12730, intensity: 20230.0, mobility: 0.959"""	-0.384185	0.149179	0.819149	ELFMLHYIKFTESRNKQ	generic|IP_963090_TX=10090_REVERSED|
"""index: 10541, intensity: 6051.0, mobility: 0.909"""	-0.384367	0.149514	0.81944	IQKPKPEYKILQPHNYLNS	generic|sp_Q6NSQ7_LTV1_MOUSE_REVERSED|
"""index: 9343, intensity: 4148.0, mobility: 1.197"""	-0.384662	0.149849	0.819912	QQLAKDHVEHPMSAPCKVNIHLKTSMEASGRSALSSEAKLQPY	generic|tr_A2AST1_A2AST1_MOUSE__II_1006351_REVERSED	|generic|tr_E9Q8Q6_E9Q8Q6_MOUSE__chr2_-1_77011490_77011543_ENSMUST00000049544__II_1006351_REVERSED|
"""index: 15066, intensity: 5392.0, mobility: 0.958"""	-0.38471	0.150134	0.819989	MASNNSNQEMLNVSRLNINSFNERSALGALTVESFN	generic|tr_E3VVQ8_E3VVQ8_MOUSE__II_1053149_REVERSED	|generic|tr_A0A1B0GS91_A0A1B0GS91_MOUSE__II_1053149_REVERSED	|generic|tr_E9Q3Z5_E9Q3Z5_MOUSE__II_1053149_REVERSED	|generic|sp_Q8K4L3_SVIL_MOUSE__II_1053149_REVERSED	|generic|sp_Q8K4L3-3_SVIL_MOUSE__II_1053149_REVERSED	|generic|tr_Q7TMJ2_Q7TMJ2_MOUSE__II_1053149_REVERSED	|generic|tr_F6R6A4_F6R6A4_MOUSE__II_1053152_REVERSED	|generic|tr_Q8K4L2_Q8K4L2_MOUSE_REVERSED|
"""index: 9597, intensity: 3932.0, mobility: 1.194"""	-0.385161	0.150469	0.820709	VCYIYAGMSRAKDAEDKSEKLVQPT	generic|tr_A0A2I3BRZ9_A0A2I3BRZ9_MOUSE_REVERSED|
"""index: 20700, intensity: 3633.0, mobility: 0.973"""	-0.385227	0.150804	0.820813	KHFGGNEKIHVCVQAEVKQHPQNSGLNVMIM	generic|IP_3500829_TX=10090_REVERSED|
"""index: 13970, intensity: 5117.0, mobility: 0.940"""	-0.38538	0.151139	0.821058	SVQTEELEQRKAEATALA	generic|sp_A2AQP0_MYH7B_MOUSE_REVERSED|
"""index: 16862, intensity: 2876.0, mobility: 1.164"""	-0.385404	0.151475	0.821097	FRQLYLLFNMWYF	generic|sp_Q8BLA8_TRPA1_MOUSE_REVERSED	|generic|tr_V5TCP9_V5TCP9_MOUSE_REVERSED|
"""index: 12185, intensity: 2981.0, mobility: 0.813"""	-0.385644	0.15181	0.82148	QFNIETNKFTCQTRIVVK	generic|tr_E9Q0H6_E9Q0H6_MOUSE_REVERSED	|generic|sp_P51880_FABP7_MOUSE_REVERSED	|generic|tr_Q5NDA4_Q5NDA4_MOUSE_REVERSED|
"""index: 4534, intensity: 2643.0, mobility: 1.161"""	-0.386062	0.152145	0.822144	QLFHPVPLAKPEPTRAM	generic|sp_Q0VDQ9_FEZF1_MOUSE_REVERSED|
"""index: 20551, intensity: 5402.0, mobility: 1.052"""	-0.386119	0.15248	0.822234	RNDKLNLIGHNDINSFVWTDPKHCNHGQRFYQPNEIVPIRT	generic|sp_Q6VNS1-3_NTRK3_MOUSE__chr7_-1_78477860_78477928_ENSMUST00000155795__II_890564_REVERSED|
"""index: 6134, intensity: 3405.0, mobility: 0.883"""	-0.386285	0.152815	0.822498	QELMPAPPIGLVEVIRSMQDVE	generic|sp_Q9Z188_DYR1B_MOUSE_REVERSED	|generic|sp_Q9Z188-2_DYR1B_MOUSE_REVERSED	|generic|sp_Q9Z188-3_DYR1B_MOUSE_REVERSED|
"""index: 29355, intensity: 3567.0, mobility: 0.937"""	-0.386304	0.15315	0.822529	WEPRHPRINA	generic|tr_A0A0A6YWC4_A0A0A6YWC4_MOUSE__II_1105767_REVERSED	|generic|sp_Q61115_PTC1_MOUSE__II_1105767_REVERSED|
"""index: 6988, intensity: 2887.0, mobility: 0.806"""	-0.386312	0.153434	0.822542	EWAYKGWARQGR	generic|chr18_1_10726329_10726619_ENSMUST00000131073_REVERSED|
"""index: 19599, intensity: 3311.0, mobility: 1.012"""	-0.386468	0.153769	0.822789	WMQISGTLITYK	generic|IP_1102764_TX=10090_REVERSED|
"""index: 22915, intensity: 3442.0, mobility: 1.156"""	-0.386483	0.154052	0.822813	DQRRALRHAVSLHTLG	generic|IP_3475354_TX=10090_REVERSED|
"""index: 18156, intensity: 6096.0, mobility: 0.815"""	-0.387324	0.154387	0.824146	TPLPMRVT	generic|IP_864322_TX=10090_REVERSED|
"""index: 16043, intensity: 3948.0, mobility: 0.774"""	-0.387501	0.154722	0.824426	EVCVGLDWSTANEVSVEFYY	generic|II_3506120_TX=10090_REVERSED	|generic|tr_Q5SZ99_Q5SZ99_MOUSE_REVERSED	|generic|tr_B9EKD3_B9EKD3_MOUSE_REVERSED|
"""index: 19360, intensity: 3988.0, mobility: 0.983"""	-0.387567	0.155057	0.82453	KYHHEFAMNELWSPVEQKAEVLLDLLDKTINI	generic|sp_Q62167_DDX3X_MOUSE__II_837215_REVERSED	|generic|tr_B9EKE9_B9EKE9_MOUSE__II_837215_REVERSED	|generic|sp_P16381_DDX3L_MOUSE_REVERSED	|generic|tr_B7ZWF1_B7ZWF1_MOUSE_REVERSED|
"""index: 10228, intensity: 3140.0, mobility: 1.194"""	-0.38764	0.155288	0.824646	PYSSSSGVSSSRSRFGG	generic|tr_Q6S393_Q6S393_MOUSE__chr13_-1_29916910_29916939_ENSMUST00000221536_REVERSED	|generic|tr_Q6S387_Q6S387_MOUSE__chr13_-1_29916910_29916939_ENSMUST00000221536_REVERSED	|generic|tr_E9Q3W4_E9Q3W4_MOUSE__chr13_-1_29916910_29916939_ENSMUST00000221536_REVERSED	|generic|tr_Q6S390_Q6S390_MOUSE__chr13_-1_29916910_29916939_ENSMUST00000221536_REVERSED	|generic|tr_Q6S385_Q6S385_MOUSE__chr13_-1_29916910_29916939_ENSMUST00000221536_REVERSED	|generic|tr_Q6S392_Q6S392_MOUSE__chr13_-1_29916910_29916939_ENSMUST00000221536_REVERSED	|generic|sp_Q9QXS1_PLEC_MOUSE__chr13_-1_29916910_29916939_ENSMUST00000221536_REVERSED	|generic|sp_Q9QXS1-2_PLEC_MOUSE__chr13_-1_29916910_29916939_ENSMUST00000221536_REVERSED	|generic|sp_Q9QXS1-3_PLEC_MOUSE__chr13_-1_29916910_29916939_ENSMUST00000221536_REVERSED	|generic|sp_Q9QXS1-4_PLEC_MOUSE__chr13_-1_29916910_29916939_ENSMUST00000221536_REVERSED	|generic|sp_Q9QXS1-5_PLEC_MOUSE__chr13_-1_29916910_29916939_ENSMUST00000221536_REVERSED	|generic|sp_Q9QXS1-6_PLEC_MOUSE__chr13_-1_29916910_29916939_ENSMUST00000221536_REVERSED	|generic|sp_Q9QXS1-7_PLEC_MOUSE__chr13_-1_29916910_29916939_ENSMUST00000221536_REVERSED	|generic|sp_Q9QXS1-8_PLEC_MOUSE__chr13_-1_29916910_29916939_ENSMUST00000221536_REVERSED	|generic|sp_Q9QXS1-9_PLEC_MOUSE__chr13_-1_29916910_29916939_ENSMUST00000221536_REVERSED	|generic|sp_Q9QXS1-10_PLEC_MOUSE__chr13_-1_29916910_29916939_ENSMUST00000221536_REVERSED	|generic|sp_Q9QXS1-11_PLEC_MOUSE__chr13_-1_29916910_29916939_ENSMUST00000221536_REVERSED	|generic|sp_Q9QXS1-12_PLEC_MOUSE__chr13_-1_29916910_29916939_ENSMUST00000221536_REVERSED	|generic|sp_Q9QXS1-13_PLEC_MOUSE__chr13_-1_29916910_29916939_ENSMUST00000221536_REVERSED	|generic|sp_Q9QXS1-14_PLEC_MOUSE__chr13_-1_29916910_29916939_ENSMUST00000221536_REVERSED	|generic|sp_Q9QXS1-15_PLEC_MOUSE__chr13_-1_29916910_29916939_ENSMUST00000221536_REVERSED	|generic|sp_Q9QXS1-16_PLEC_MOUSE__chr13_-1_29916910_29916939_ENSMUST00000221536_REVERSED	|generic|tr_Q6S388_Q6S388_MOUSE__chr13_-1_29916910_29916939_ENSMUST00000221536_REVERSED|
"""index: 3166, intensity: 3117.0, mobility: 0.843"""	-0.388392	0.155622	0.825832	YFVAPCQPQ	generic|tr_A2A7F4_A2A7F4_MOUSE_REVERSED	|generic|tr_Q922U7_Q922U7_MOUSE_REVERSED	|generic|tr_E9Q532_E9Q532_MOUSE_REVERSED|
"""index: 15574, intensity: 8940.0, mobility: 1.052"""	-0.388424	0.155957	0.825883	ATVMSLSKLYPSVNVVITLLCDFLPQLRQHG	generic|sp_Q8R1F6_HID1_MOUSE__chr2_-1_113788786_113788815_ENSMUST00000024005_REVERSED	|generic|sp_Q8R1F6-2_HID1_MOUSE__chr2_-1_113788786_113788815_ENSMUST00000024005_REVERSED|
"""index: 29817, intensity: 5545.0, mobility: 1.043"""	-0.388456	0.156292	0.825934	GCLVTKLNLLRYD	generic|IP_1033269_TX=10090_REVERSED|
"""index: 27955, intensity: 3367.0, mobility: 1.071"""	-0.388784	0.156627	0.82645	NSIYIFFIDLLKKKIKFFYSYSEIYCFIRTYCLEVLKQMK	generic|IP_972075_TX=10090_REVERSED|
"""index: 14638, intensity: 3644.0, mobility: 1.145"""	-0.388884	0.156961	0.826606	SLQLDSPKLNKIYRNVYSMLIPTVYSEM	generic|chr15_1_35371964_35372146_ENSMUST00000227309_REVERSED|
"""index: 15612, intensity: 2528.0, mobility: 0.977"""	-0.389291	0.157243	0.827247	ETSTKSGVPCSRR	generic|IP_973079_TX=10090_REVERSED|
"""index: 19865, intensity: 3254.0, mobility: 1.016"""	-0.389982	0.157472	0.828329	YKEKWDVPNEFIQWFDNNLHSTNYNATSILRGFEHRNSIYMFVGKP	generic|tr_Q3U055_Q3U055_MOUSE__chr9_1_92598649_92598717_ENSMUST00000161906_REVERSED	|generic|tr_E9Q718_E9Q718_MOUSE__chr9_1_92598649_92598717_ENSMUST00000161906_REVERSED|
"""index: 31715, intensity: 3010.0, mobility: 0.834"""	-0.390378	0.157701	0.828949	VCCTSLLY	generic|IP_933390_TX=10090_REVERSED|
"""index: 20894, intensity: 12671.0, mobility: 0.857"""	-0.391053	0.157983	0.830003	VRAQGMGRL	generic|II_944666_TX=10090_REVERSED|
"""index: 28302, intensity: 13264.0, mobility: 0.952"""	-0.39121	0.158317	0.830249	YFKLCSKKF	generic|tr_Q80Y29_Q80Y29_MOUSE_REVERSED	|generic|tr_O08806_O08806_MOUSE_REVERSED|
"""index: 10899, intensity: 11401.0, mobility: 0.884"""	-0.391371	0.158545	0.830499	LQKQMMAKEERLRMR	generic|tr_Q8C803_Q8C803_MOUSE__II_910992_REVERSED	|generic|tr_A0A171EBL0_A0A171EBL0_MOUSE__II_910992_REVERSED	|generic|sp_Q80VN0_CP100_MOUSE__II_910992_REVERSED|
"""index: 11055, intensity: 5958.0, mobility: 0.970"""	-0.392042	0.158879	0.831543	ENPFRLGEMIRSGTTWIDHLL	generic|tr_Q9CQG8_Q9CQG8_MOUSE__chr15_1_91815428_91815535_ENSMUST00000137657__II_1090244_REVERSED	|generic|sp_Q5S006_LRRK2_MOUSE__chr15_1_91815428_91815535_ENSMUST00000137657__II_1090234_REVERSED|
"""index: 23171, intensity: 3979.0, mobility: 1.002"""	-0.392468	0.159212	0.832203	QTGKDVDKKVRQ	generic|tr_Q6PE06_Q6PE06_MOUSE__chr8_-1_121813703_121813741_ENSMUST00000174665__II_860800_REVERSED	|generic|IP_903681_TX=10090_REVERSED	|generic|II_860809_TX=10090_REVERSED	|generic|tr_G3UZ63_G3UZ63_MOUSE__chr8_-1_121813703_121813741_ENSMUST00000174665_REVERSED	|generic|sp_Q921I2_KLDC4_MOUSE__chr8_-1_121813703_121813741_ENSMUST00000174665_REVERSED	|generic|tr_G3X961_G3X961_MOUSE__chr8_-1_121813703_121813741_ENSMUST00000174665_REVERSED	|generic|tr_G3UZG5_G3UZG5_MOUSE__chr8_-1_121813703_121813741_ENSMUST00000174665_REVERSED|
"""index: 20245, intensity: 2685.0, mobility: 0.792"""	-0.392529	0.159493	0.832298	CGSNHTFYL	generic|IP_1002846_TX=10090_REVERSED|
"""index: 17292, intensity: 3231.0, mobility: 0.941"""	-0.392692	0.159826	0.832551	QFVPQAPQGRRGVTSLEPLSTEQGRPVL	generic|IP_1068841_TX=10090_REVERSED|
"""index: 12009, intensity: 5287.0, mobility: 1.068"""	-0.392927	0.160107	0.832914	LKAQKSESTSPSTLSTDSVKHLS	generic|tr_A0A1D5RLL5_A0A1D5RLL5_MOUSE__II_1040827_REVERSED	|generic|tr_J3QPL7_J3QPL7_MOUSE__II_1040827_REVERSED	|generic|tr_J3QMK9_J3QMK9_MOUSE_REVERSED|
"""index: 16316, intensity: 3545.0, mobility: 0.917"""	-0.393055	0.160387	0.833113	RTGRKKLSHERPRDLETQLVQKA	generic|tr_A2ACV6_A2ACV6_MOUSE__chr6_1_140637668_140637697_ENSMUST00000032359_REVERSED	|generic|sp_E1U8D0_SOGA1_MOUSE__chr6_1_140637668_140637697_ENSMUST00000032359_REVERSED|
"""index: 18923, intensity: 5131.0, mobility: 0.915"""	-0.393118	0.16072	0.833209	RLHGAQPRR	generic|chr19_1_6294239_6294376_ENSMUST00000025684_REVERSED|
"""index: 18176, intensity: 3584.0, mobility: 0.866"""	-0.393277	0.161054	0.833456	RPAERGRAQ	generic|tr_Q0P521_Q0P521_MOUSE_REVERSED|
"""index: 10961, intensity: 4661.0, mobility: 1.294"""	-0.393282	0.161387	0.833463	RIPRESRSRLGLRPHCLD	generic|IP_1126091_TX=10090_REVERSED|
"""index: 10376, intensity: 30064.0, mobility: 1.006"""	-0.393358	0.161667	0.833581	TFTGQGLSENFILDENRIK	generic|tr_A0A494BBB9_A0A494BBB9_MOUSE_REVERSED	|generic|sp_Q62120_JAK2_MOUSE_REVERSED	|generic|tr_G5E852_G5E852_MOUSE_REVERSED|
"""index: 5366, intensity: 8136.0, mobility: 0.998"""	-0.393633	0.162	0.834005	YPVCRFAVGLGDREPLPPVKEM	generic|IP_1098364_TX=10090_REVERSED|
"""index: 3246, intensity: 84303.0, mobility: 0.906"""	-0.393873	0.162279	0.834375	WGLSTAALFVF	generic|IP_3477693_TX=10090_REVERSED|
"""index: 10777, intensity: 8004.0, mobility: 1.251"""	-0.393917	0.162558	0.834443	EHAIKKCILPELLPVDEMR	generic|tr_A0A1Y7VJI5_A0A1Y7VJI5_MOUSE__II_3470895_REVERSED	|generic|sp_Q9D5R2_WDR20_MOUSE__II_3470895_REVERSED	|generic|II_1115091_TX=10090_REVERSED	|generic|tr_Q8R0J5_Q8R0J5_MOUSE_REVERSED	|generic|tr_Q3UWE6_Q3UWE6_MOUSE_REVERSED|
"""index: 11522, intensity: 164463.0, mobility: 0.995"""	-0.394159	0.162891	0.834815	ERGEEGQQRDPGGNTEAGTSQTLDEPWYQDDMYQEVD	generic|tr_Q9CS75_Q9CS75_MOUSE_REVERSED|
"""index: 28843, intensity: 9399.0, mobility: 1.211"""	-0.394599	0.163116	0.835493	IEETKRLKEEWTVTMEQILKESEELRDKLEPSKMAEAKTLQERLKEVEE	generic|tr_E9Q4K7_E9Q4K7_MOUSE__chr14_1_64803556_64803738_ENSMUST00000224677__II_3481598_REVERSED	|generic|tr_A0A286YCV9_A0A286YCV9_MOUSE__chr14_1_64803556_64803738_ENSMUST00000224677__II_3481598_REVERSED|
"""index: 14511, intensity: 2707.0, mobility: 1.134"""	-0.394761	0.16334	0.835742	LDEWVRSMQLAERWHSNEPARRPQVQ	generic|IP_998181_TX=10090_REVERSED|
"""index: 18465, intensity: 4931.0, mobility: 0.990"""	-0.395134	0.163618	0.836314	VVLVYDFGLEETCTEEVKLFQM	generic|IP_871643_TX=10090_REVERSED	|generic|IP_871631_TX=10090_REVERSED|
"""index: 27105, intensity: 13569.0, mobility: 0.885"""	-0.395335	0.163951	0.836621	WILWLPHQ	generic|IP_853827_TX=10090_REVERSED|
"""index: 8890, intensity: 7648.0, mobility: 0.948"""	-0.395336	0.164283	0.836623	KPDFEVNSNKELLTRREWNRGTNEQK	generic|IP_840245_TX=10090_REVERSED|
"""index: 21185, intensity: 3492.0, mobility: 1.118"""	-0.395519	0.164561	0.836904	EEDIEAAAALQAQQT	generic|tr_Q3UK68_Q3UK68_MOUSE_REVERSED	|generic|sp_P70670_NACAM_MOUSE_REVERSED	|generic|sp_Q60817_NACA_MOUSE_REVERSED|
"""index: 10863, intensity: 5460.0, mobility: 0.804"""	-0.395705	0.164839	0.837188	PTQTIEEPAERRSK	generic|IP_1049513_TX=10090_REVERSED|
"""index: 29877, intensity: 6895.0, mobility: 1.056"""	-0.395858	0.165116	0.837422	EKLEMNEKVVEEQKVELEKLK	generic|II_1142009_TX=10090_REVERSED	|generic|tr_E0CX32_E0CX32_MOUSE_REVERSED	|generic|sp_Q5SP85_CC85A_MOUSE_REVERSED	|generic|sp_Q5SP85-2_CC85A_MOUSE_REVERSED	|generic|sp_Q5SP85-3_CC85A_MOUSE_REVERSED|
"""index: 13303, intensity: 15353.0, mobility: 1.194"""	-0.396363	0.165449	0.838193	EADVKVVAYYPLNVFVPANDNQDEVTVKVV	generic|tr_Q9QXA3_Q9QXA3_MOUSE_REVERSED	|generic|tr_A0A1L1SQU7_A0A1L1SQU7_MOUSE_REVERSED	|generic|tr_A0A087WRT4_A0A087WRT4_MOUSE_REVERSED	|generic|tr_F2Z4A3_F2Z4A3_MOUSE_REVERSED|
"""index: 19359, intensity: 3351.0, mobility: 0.848"""	-0.396366	0.165726	0.838198	VTVMLRPV	generic|IP_1146678_TX=10090_REVERSED|
"""index: 30806, intensity: 3138.0, mobility: 0.825"""	-0.396535	0.166058	0.838455	WTQVLLMT	generic|IP_933836_TX=10090_REVERSED	|generic|tr_Q3UQM9_Q3UQM9_MOUSE_REVERSED|
"""index: 7617, intensity: 8063.0, mobility: 0.899"""	-0.396871	0.166335	0.838968	GVQSSAWDRHKEHGIEKPIHN	generic|chr19_1_10055992_10056123_ENSMUST00000235562_REVERSED|
"""index: 23156, intensity: 2740.0, mobility: 1.076"""	-0.397129	0.166667	0.839359	LGETERERKRNKLTHTHTHTHTHVHARHTNTLVHAMIYMHL	generic|IP_3458904_TX=10090_REVERSED|
"""index: 15910, intensity: 2556.0, mobility: 1.223"""	-0.397134	0.166943	0.839368	AFMHELALMARHNKDGIATLFALAVHVTFE	generic|tr_A0A0A6YWC4_A0A0A6YWC4_MOUSE__II_1105767_REVERSED	|generic|sp_Q61115_PTC1_MOUSE__II_1105767_REVERSED|
"""index: 18057, intensity: 2807.0, mobility: 1.221"""	-0.397632	0.167275	0.840123	VKRFMEVGKHANMLAIDQ	generic|IP_3459583_TX=10090_REVERSED|
"""index: 12393, intensity: 4878.0, mobility: 0.850"""	-0.398468	0.167607	0.84139	IMLNSAVIPLPLDIKVETQGPTL	generic|tr_Z4YMA7_Z4YMA7_MOUSE_REVERSED	|generic|sp_A2AN08_UBR4_MOUSE__chr4_1_139478963_139479064_ENSMUST00000145273_REVERSED	|generic|sp_A2AN08-2_UBR4_MOUSE__chr4_1_139478963_139479064_ENSMUST00000145273_REVERSED	|generic|sp_A2AN08-3_UBR4_MOUSE__chr4_1_139478963_139479064_ENSMUST00000145273_REVERSED	|generic|sp_A2AN08-5_UBR4_MOUSE__chr4_1_139478963_139479064_ENSMUST00000145273_REVERSED|
"""index: 10121, intensity: 4153.0, mobility: 0.964"""	-0.398473	0.167939	0.841397	MAEPEIKKRIALSSVTMTEAKVSESAKEPTGK	generic|tr_A2AUK7_A2AUK7_MOUSE__chr4_-1_131991207_131991260_ENSMUST00000238852__II_996372_REVERSED	|generic|sp_Q9Z2H5-3_E41L1_MOUSE__chr4_-1_131991207_131991260_ENSMUST00000238852__II_996372_REVERSED|
"""index: 17047, intensity: 5212.0, mobility: 0.873"""	-0.39873	0.168215	0.841786	SSRGRSGRI	generic|IP_1123840_TX=10090_REVERSED|
"""index: 32089, intensity: 2521.0, mobility: 1.069"""	-0.39905	0.168491	0.842269	GGASGCCM	generic|chr7_1_44461661_44461690_ENSMUST00000058667_REVERSED|
"""index: 9001, intensity: 16926.0, mobility: 0.967"""	-0.399171	0.168599	0.842451	WLAMGTGLIAGEGGEISRIIQVSLLFGSRSAHCPLSM	generic|IP_3506683_TX=10090_REVERSED|
"""index: 19597, intensity: 9685.0, mobility: 0.914"""	-0.400208	0.168874	0.84401	ERSKTQYVQWSKFVSSFTKLN	generic|IP_3477302_TX=10090_REVERSED|
"""index: 32085, intensity: 2723.0, mobility: 1.101"""	-0.400432	0.168981	0.844346	GGASGCCM	generic|chr7_1_44461661_44461690_ENSMUST00000058667_REVERSED|
"""index: 717, intensity: 4600.0, mobility: 0.909"""	-0.401286	0.169256	0.845624	RKLKFALDKVDSEDC	generic|chr2_-1_105792180_105792320_ENSMUST00000152272__II_1004505_TX=10090_REVERSED	|generic|sp_Q9ER73_ELP4_MOUSE_REVERSED	|generic|tr_A2A414_A2A414_MOUSE_REVERSED|
"""index: 19161, intensity: 4096.0, mobility: 0.974"""	-0.401398	0.169587	0.845791	QEPVLSITPNKPA	generic|tr_Q8BZR6_Q8BZR6_MOUSE__chr11_-1_90661752_90661844_ENSMUST00000147329__II_1128309_REVERSED	|generic|tr_Q7TNI6_Q7TNI6_MOUSE__chr11_-1_90685058_90685123_ENSMUST00000107868__II_1128309_REVERSED	|generic|sp_Q923U0_TM1L1_MOUSE__chr11_-1_90685058_90685123_ENSMUST00000107868__II_1128309_REVERSED|
"""index: 14168, intensity: 4854.0, mobility: 0.952"""	-0.401699	0.169917	0.84624	SAETTTVTSEVRCFLLLGSQSYRI	generic|chr1_1_63528603_63530269_ENSMUST00000087374_REVERSED|
"""index: 6576, intensity: 5442.0, mobility: 0.795"""	-0.401781	0.170248	0.846362	VNQFPEDTLIQYIVFPLSSAV	generic|sp_Q04573-2_NPY1R_MOUSE_REVERSED	|generic|tr_Q3V1K5_Q3V1K5_MOUSE_REVERSED|
"""index: 26914, intensity: 3566.0, mobility: 0.998"""	-0.401782	0.170579	0.846363	FTGLLGSVSMLTV	generic|tr_F8VQB1_F8VQB1_MOUSE__II_3470287_REVERSED	|generic|tr_Q8VFY4_Q8VFY4_MOUSE_REVERSED	|generic|tr_Q7TRW5_Q7TRW5_MOUSE_REVERSED	|generic|tr_Q7TRW6_Q7TRW6_MOUSE_REVERSED	|generic|tr_E9Q1L6_E9Q1L6_MOUSE_REVERSED	|generic|tr_Q8VEP6_Q8VEP6_MOUSE_REVERSED	|generic|tr_A2RS36_A2RS36_MOUSE_REVERSED|
"""index: 22232, intensity: 5529.0, mobility: 0.888"""	-0.401944	0.170796	0.846606	FGLLPCLRT	generic|IP_2519377_TX=10090_REVERSED|
"""index: 12165, intensity: 4494.0, mobility: 0.970"""	-0.403017	0.171014	0.848199	EHSKLKEKMFDVNRKLQENEDKLNH	generic|tr_E9PX14_E9PX14_MOUSE_REVERSED|
"""index: 6096, intensity: 3792.0, mobility: 1.004"""	-0.403528	0.171344	0.848956	KKETEVNEQKINILFISHSRSSHENMNTVAVHRNAKGEDIVD	generic|tr_Q3TY51_Q3TY51_MOUSE_REVERSED	|generic|tr_Q8CHF1_Q8CHF1_MOUSE_REVERSED	|generic|sp_P28738_KIF5C_MOUSE_REVERSED|
"""index: 30373, intensity: 7412.0, mobility: 1.109"""	-0.403615	0.171504	0.849084	PLMTQPILTGELPLH	generic|II_1000602_TX=10090_REVERSED	|generic|II_1000602_TX=10090_REVERSED|
"""index: 17683, intensity: 5289.0, mobility: 1.085"""	-0.404255	0.171834	0.850028	LEGEEALGGGPGGRQADTVEAYFMTQRSSTLGVGSMYTAVRR	generic|tr_A0A217FL49_A0A217FL49_MOUSE__chr12_-1_112934810_112935037_ENSMUST00000222932__II_3505106_REVERSED	|generic|sp_Q9D142_NUD14_MOUSE__chr12_-1_112934810_112935037_ENSMUST00000222932__II_3505106_REVERSED	|generic|II_3505103_TX=10090_REVERSED|
"""index: 22051, intensity: 4458.0, mobility: 0.986"""	-0.404332	0.17205	0.850141	CAPIPTSVQETCM	generic|tr_Q149J3_Q149J3_MOUSE_REVERSED	|generic|tr_A0A172Q396_A0A172Q396_MOUSE_REVERSED	|generic|tr_Q71S95_Q71S95_MOUSE_REVERSED|
"""index: 11188, intensity: 3423.0, mobility: 0.835"""	-0.404626	0.17238	0.850575	MQLYSNCAFAKGCQNCKYLKEAAHIRE	generic|tr_Q91VM8_Q91VM8_MOUSE_REVERSED|
"""index: 16393, intensity: 15230.0, mobility: 1.289"""	-0.404667	0.172652	0.850635	RSERECSSVLSARQLEQK	generic|sp_Q99KF0_CAR14_MOUSE__II_1122772_REVERSED|
"""index: 6806, intensity: 4742.0, mobility: 0.874"""	-0.404764	0.172811	0.850777	GSNPTSPLVMLSFFSLTSLPSTTMLHPT	generic|IP_3467229_TX=10090_REVERSED|
"""index: 16777, intensity: 3456.0, mobility: 0.916"""	-0.405338	0.17314	0.85162	QSMQQGAKTRLSNMNRTSSRK	generic|IP_2451097_TX=10090_REVERSED|
"""index: 11279, intensity: 6596.0, mobility: 1.092"""	-0.405526	0.173412	0.851896	PQCCCPKCCSSQCCCPKCCSSQCC	generic|tr_A0A087WSN0_A0A087WSN0_MOUSE_REVERSED|
"""index: 16753, intensity: 4077.0, mobility: 0.861"""	-0.405983	0.173741	0.852565	LINWSIMIETSIQMHR	generic|IP_916728_TX=10090_REVERSED|
"""index: 20612, intensity: 4886.0, mobility: 1.045"""	-0.406219	0.17407	0.85291	VEVKNFILGSEQLEKCAMKPTVEVPEEK	generic|tr_Q3V1X4_Q3V1X4_MOUSE__II_1016061_REVERSED|
"""index: 1639, intensity: 3231.0, mobility: 0.874"""	-0.406553	0.174399	0.853397	LAQLEGSSSMH	generic|chr9_1_123590801_123590932_ENSMUST00000026270__IP_840628_TX=10090_REVERSED|
"""index: 22924, intensity: 12197.0, mobility: 0.937"""	-0.406983	0.174614	0.854024	FNYKRRLR	generic|sp_A2RT60_HTRA4_MOUSE_REVERSED|
"""index: 13508, intensity: 6591.0, mobility: 0.929"""	-0.407711	0.174942	0.855081	RWRGHENLWEWVVVASALLM	generic|sp_Q6PDK8_DTX4_MOUSE_REVERSED|
"""index: 13540, intensity: 4146.0, mobility: 1.152"""	-0.407791	0.175271	0.855197	ISPLIQDMDTAWEIMEKSMYLQQH	generic|tr_A0A3B2W7D2_A0A3B2W7D2_MOUSE__II_3498466_REVERSED	|generic|tr_A0A3B2W3S2_A0A3B2W3S2_MOUSE__II_3498462_REVERSED	|generic|tr_D3Z7M3_D3Z7M3_MOUSE__II_3498448_REVERSED	|generic|tr_A0A3B2WBI3_A0A3B2WBI3_MOUSE__II_3498468_REVERSED|
"""index: 15368, intensity: 4936.0, mobility: 0.832"""	-0.4078	0.1756	0.85521	RRTAPSPQ	generic|chr17_-1_29704331_29704378_ENSMUST00000129091_REVERSED|
"""index: 4298, intensity: 4037.0, mobility: 0.837"""	-0.408447	0.175756	0.856147	ATASPDAPWPFLRRRR	generic|chr15_-1_93500553_93500681_ENSMUST00000109255_REVERSED|
"""index: 17450, intensity: 3883.0, mobility: 1.130"""	-0.409115	0.176084	0.857112	FHLFVANVPFHCKPH	generic|IP_1021602_TX=10090_REVERSED|
"""index: 19397, intensity: 3994.0, mobility: 0.871"""	-0.409142	0.176413	0.85715	TPSAPPEAEKTTLGYSAGLPVL	generic|tr_A0A571BEL3_A0A571BEL3_MOUSE__chr1_1_20935615_20935647_ENSMUST00000189400__II_855344_REVERSED|
"""index: 8315, intensity: 2716.0, mobility: 0.788"""	-0.409224	0.176741	0.857268	STTSLTKE	generic|II_1099488_TX=10090_REVERSED|
"""index: 17921, intensity: 5670.0, mobility: 0.989"""	-0.409276	0.17707	0.857343	EEHSRCLRLRSLRSLPFADLTSWPLLYRQGGVN	generic|sp_Q80XM3_KCNG4_MOUSE_REVERSED|
"""index: 2983, intensity: 5898.0, mobility: 1.081"""	-0.409421	0.17734	0.857552	YFNSIDEHMSAMHR	generic|tr_Q925J4_Q925J4_MOUSE__chr1_-1_74566878_74567120_ENSMUST00000156613__II_1036811_REVERSED	|generic|sp_G5E869_ZN142_MOUSE__chr1_-1_74566878_74567120_ENSMUST00000156613__II_1036811_REVERSED	|generic|sp_G5E869-2_ZN142_MOUSE__chr1_-1_74566878_74567120_ENSMUST00000156613__II_1036811_REVERSED	|generic|sp_G5E869-3_ZN142_MOUSE__chr1_-1_74566878_74567120_ENSMUST00000156613__II_1036811_REVERSED	|generic|tr_Q925J5_Q925J5_MOUSE__chr1_-1_74566878_74567120_ENSMUST00000156613_REVERSED	|generic|tr_Q6PAR8_Q6PAR8_MOUSE_REVERSED|
"""index: 15927, intensity: 3888.0, mobility: 0.977"""	-0.409858	0.177668	0.858181	LCFTENAVASYRSHVDVRVQTVGISQTCQS	generic|sp_Q8K368_FANCI_MOUSE__II_890355_REVERSED	|generic|sp_Q8K368-4_FANCI_MOUSE__II_890355_REVERSED	|generic|tr_F7ALG5_F7ALG5_MOUSE__II_890355_REVERSED	|generic|II_890365_TX=10090_REVERSED|
"""index: 4419, intensity: 4081.0, mobility: 0.954"""	-0.409877	0.177938	0.858207	RHNGFTRSFMM	generic|IP_3505612_TX=10090_REVERSED|
"""index: 25986, intensity: 21729.0, mobility: 1.076"""	-0.410519	0.178267	0.859128	KDKKDKKDKKDKKDKEKKDKKDKKDKKDKKDKKDKKDKKE	generic|tr_B1AWN8_B1AWN8_MOUSE_REVERSED	|generic|tr_A0A571BEE2_A0A571BEE2_MOUSE_REVERSED|
"""index: 24173, intensity: 5104.0, mobility: 1.048"""	-0.410655	0.178595	0.859323	KLTRVATLGHHR	generic|chr18_-1_10652348_10658909_ENSMUST00000002549_REVERSED|
"""index: 7064, intensity: 6696.0, mobility: 1.066"""	-0.410728	0.178864	0.859426	YPVCRFAVGLGDREPLPPVKEM	generic|IP_1098364_TX=10090_REVERSED|
"""index: 21532, intensity: 34662.0, mobility: 1.011"""	-0.411232	0.179134	0.860147	YPFAEGCQNIQNRLLIINEI	generic|IP_1149654_TX=10090_REVERSED|
"""index: 18837, intensity: 6252.0, mobility: 1.141"""	-0.411764	0.179462	0.860905	FLWKEAKMAEEQWQG	generic|tr_Q3UWV9_Q3UWV9_MOUSE_REVERSED	|generic|tr_Q3TKK8_Q3TKK8_MOUSE_REVERSED	|generic|tr_A0A1B0GSU8_A0A1B0GSU8_MOUSE_REVERSED	|generic|sp_Q7TMK6_HOOK2_MOUSE_REVERSED	|generic|tr_A0A1B0GT78_A0A1B0GT78_MOUSE_REVERSED|
"""index: 16839, intensity: 4919.0, mobility: 0.826"""	-0.41183	0.179764	0.860998	LGLAIFLQTVCGGYTI	generic|tr_Q7TQU0_Q7TQU0_MOUSE_REVERSED|
"""index: 7011, intensity: 4403.0, mobility: 1.011"""	-0.411975	0.179764	0.861206	LFNPMSSGSSGAIGR	generic|IP_856679_TX=10090_REVERSED|
"""index: 10762, intensity: 9286.0, mobility: 0.910"""	-0.413347	0.180033	0.863149	KLLSEGHPIAAWRRDVT	generic|sp_Q9D529_WBP2L_MOUSE_REVERSED|
"""index: 14195, intensity: 4178.0, mobility: 1.117"""	-0.41357	0.180242	0.863464	FLRMSSSTDTNRSPLT	generic|IP_3472814_TX=10090_REVERSED|
"""index: 22898, intensity: 4466.0, mobility: 0.956"""	-0.41377	0.180569	0.863746	IYNLSVLMR	generic|IP_902224_TX=10090_REVERSED|
"""index: 15715, intensity: 4965.0, mobility: 1.000"""	-0.413809	0.180778	0.863801	VKTIYLSGDDGFDNIDELDLNNLVIN	generic|tr_Q3USA5_Q3USA5_MOUSE__II_983150_REVERSED	|generic|tr_Q3UUI4_Q3UUI4_MOUSE_REVERSED	|generic|sp_Q8BFR2_FSTL5_MOUSE_REVERSED|
"""index: 21932, intensity: 4743.0, mobility: 0.857"""	-0.414324	0.181105	0.864526	FGKALSVLPC	generic|IP_840778_TX=10090_REVERSED|
"""index: 5451, intensity: 2673.0, mobility: 1.162"""	-0.414497	0.181432	0.864769	KRRKRRKRKKRKRRKRKRRERRRKMRERKKRERRRKKMKERRKRRKRRR	generic|IP_855666_TX=10090_REVERSED|
"""index: 21220, intensity: 6734.0, mobility: 0.959"""	-0.414607	0.181699	0.864924	SLVEQYTLEKWEELTREKAEVSEDYPEAEPED	generic|tr_Q6PG57_Q6PG57_MOUSE__chr15_-1_89146467_89146517_ENSMUST00000230734__II_3485440_REVERSED	|generic|sp_Q9WUI1_MK11_MOUSE__chr15_-1_89146467_89146517_ENSMUST00000230734__II_3485440_REVERSED	|generic|tr_Q3TT60_Q3TT60_MOUSE__chr15_-1_89146467_89146517_ENSMUST00000230734__II_3485440_REVERSED	|generic|tr_Q6P243_Q6P243_MOUSE__chr15_-1_89146467_89146517_ENSMUST00000230734_REVERSED|
"""index: 9501, intensity: 7941.0, mobility: 0.901"""	-0.414717	0.181848	0.865078	MVWLGLLSAASQSSPAQTVAIE	generic|sp_A2AKG8_FOCAD_MOUSE__chr4_1_88403316_88403414_ENSMUST00000107148__II_964471_REVERSED	|generic|tr_E9PYJ6_E9PYJ6_MOUSE__chr4_1_88403316_88403414_ENSMUST00000107148__II_964471_REVERSED	|generic|tr_Q80T90_Q80T90_MOUSE__chr4_1_88403316_88403414_ENSMUST00000107148_REVERSED	|generic|chr4_1_88393550_88393672_ENSMUST00000107148_REVERSED|
"""index: 4132, intensity: 15235.0, mobility: 0.915"""	-0.414991	0.182174	0.865462	APPHSQPASHLP	generic|IP_1021630_TX=10090_REVERSED|
"""index: 21131, intensity: 3347.0, mobility: 0.834"""	-0.415486	0.182322	0.866155	LDGEQVRR	generic|IP_840909_TX=10090_REVERSED|
"""index: 13929, intensity: 3266.0, mobility: 1.125"""	-0.415892	0.182648	0.866721	FPLSNVTFHMIVDNGTVGGSSTEDIVRKIL	generic|tr_Q8BQ93_Q8BQ93_MOUSE_REVERSED	|generic|tr_Q99PH4_Q99PH4_MOUSE_REVERSED	|generic|tr_B1AV77_B1AV77_MOUSE_REVERSED	|generic|tr_B1ATI0_B1ATI0_MOUSE_REVERSED	|generic|tr_Q99PH3_Q99PH3_MOUSE_REVERSED	|generic|tr_Q3U7B5_Q3U7B5_MOUSE_REVERSED	|generic|sp_P47740_AL3A2_MOUSE_REVERSED	|generic|tr_Q8C3C9_Q8C3C9_MOUSE_REVERSED|
"""index: 9272, intensity: 14677.0, mobility: 0.968"""	-0.415904	0.182855	0.866739	HGSMVMGGELAVHKSQDAKREKVPM	generic|IP_3455142_TX=10090_REVERSED|
"""index: 8134, intensity: 3800.0, mobility: 0.819"""	-0.416966	0.183002	0.868215	QNKTFFEE	generic|tr_A0A3Q4L2U0_A0A3Q4L2U0_MOUSE__II_3494093_REVERSED	|generic|tr_Q05CC7_Q05CC7_MOUSE__II_3494097_REVERSED	|generic|tr_A0A3Q4EGK0_A0A3Q4EGK0_MOUSE__II_3494097_REVERSED	|generic|sp_Q80YR6_CTIP_MOUSE__II_3494097_REVERSED	|generic|II_3494098_TX=10090_REVERSED|
"""index: 23394, intensity: 6511.0, mobility: 0.953"""	-0.417626	0.183209	0.86913	LKFNYHFKL	generic|IP_958671_TX=10090_REVERSED|
"""index: 23130, intensity: 3510.0, mobility: 1.002"""	-0.417845	0.183534	0.869433	LTSLDVSRAPLET	generic|sp_Q3TYV2_HHLA1_MOUSE_REVERSED	|generic|tr_A0A5F8MPU0_A0A5F8MPU0_MOUSE_REVERSED|
"""index: 6629, intensity: 3818.0, mobility: 0.836"""	-0.417946	0.183859	0.869572	YARGGVLSPQTHTGQRPGSASKSWLP	generic|IP_895401_TX=10090_REVERSED|
"""index: 26108, intensity: 34441.0, mobility: 1.085"""	-0.418004	0.184185	0.869652	SAAQMGKLVSDELREAMEHCQRQYDPSTFCHAPEALKRQLREL	generic|sp_Q8K1J5_SDE2_MOUSE_REVERSED|
"""index: 25465, intensity: 4871.0, mobility: 1.025"""	-0.418152	0.18445	0.869857	LARETELRQKK	generic|IP_1021948_TX=10090_REVERSED|
"""index: 24443, intensity: 3705.0, mobility: 0.952"""	-0.418231	0.184776	0.869965	EKNKLSYVFP	generic|tr_Q7TS17_Q7TS17_MOUSE_REVERSED|
"""index: 28508, intensity: 10788.0, mobility: 0.916"""	-0.418687	0.185101	0.870593	PSNTLLSSVVTTPQSPPLT	generic|sp_Q9JL19_NCOA6_MOUSE__chr2_-1_155395715_155395834_ENSMUST00000146942__II_996872_REVERSED|
"""index: 14056, intensity: 4076.0, mobility: 1.212"""	-0.418689	0.185306	0.870596	VLLARERDGSSAFAGRHRDETVLFCDL	generic|sp_Q8VD31_TPSNR_MOUSE_REVERSED|
"""index: 12708, intensity: 3570.0, mobility: 0.820"""	-0.41912	0.185631	0.871188	EKLNVMAQGNAEYLPCKQK	generic|tr_G8JL40_G8JL40_MOUSE__II_953880_REVERSED|
"""index: 2918, intensity: 3522.0, mobility: 0.932"""	-0.419201	0.185956	0.8713	AMTTLFCGWLIV	generic|sp_Q60889_OLF5_MOUSE_REVERSED|
"""index: 21006, intensity: 4204.0, mobility: 0.846"""	-0.419308	0.18616	0.871446	FLLIFWSVEQLRDIYMRCTE	generic|chr6_-1_36937270_36937392_ENSMUST00000150300_REVERSED|
"""index: 2248, intensity: 3191.0, mobility: 0.816"""	-0.4197	0.186485	0.871983	ASAANTVGRP	generic|tr_Q3UTQ9_Q3UTQ9_MOUSE__IP_998084_REVERSED	|generic|tr_Q9D8D5_Q9D8D5_MOUSE_REVERSED|
"""index: 4604, intensity: 3157.0, mobility: 0.899"""	-0.419747	0.186567	0.872047	LPAGAPLGHALY	generic|sp_Q91V79_FITM1_MOUSE_REVERSED|
"""index: 3615, intensity: 5011.0, mobility: 0.883"""	-0.420284	0.186892	0.872782	QVRYRFLLPDIADKKKGHHFSS	generic|tr_G3UWZ0_G3UWZ0_MOUSE__chr4_-1_83473036_83473065_ENSMUST00000030207__II_1116703_REVERSED	|generic|sp_O88379_BAZ1A_MOUSE__II_1116703_REVERSED|
"""index: 9996, intensity: 46839.0, mobility: 0.919"""	-0.420673	0.187216	0.873311	AAAAGVTAAAAGAAAAAPAAAAAGAGAAAPSC	generic|chr10_-1_43174258_43174446_ENSMUST00000040275__IP_1150049_TX=10090_REVERSED|
"""index: 3578, intensity: 3134.0, mobility: 0.977"""	-0.420721	0.187541	0.873377	ETTQIQFNQSPK	generic|tr_Q8BNQ4_Q8BNQ4_MOUSE_REVERSED	|generic|tr_Q8C5J0_Q8C5J0_MOUSE_REVERSED	|generic|tr_Q3UTN3_Q3UTN3_MOUSE_REVERSED	|generic|tr_D1MAF3_D1MAF3_MOUSE_REVERSED	|generic|tr_Q3U0T7_Q3U0T7_MOUSE_REVERSED	|generic|sp_Q9D2H6_SP2_MOUSE_REVERSED	|generic|sp_Q9D2H6-2_SP2_MOUSE_REVERSED|
"""index: 19438, intensity: 2768.0, mobility: 1.196"""	-0.420933	0.187743	0.873666	WFFCPLNFFFFGWKR	generic|IP_1026137_TX=10090_REVERSED|
"""index: 16091, intensity: 2633.0, mobility: 0.856"""	-0.421427	0.188006	0.874336	RRPAKSQG	generic|IP_1004326_TX=10090_REVERSED|
"""index: 8827, intensity: 134221.0, mobility: 0.931"""	-0.422224	0.18827	0.875416	QKLKQLAENLAMDEELPELGE	generic|sp_Q5IR70_CAGE1_MOUSE_REVERSED	|generic|sp_Q5IR70-2_CAGE1_MOUSE_REVERSED|
"""index: 21408, intensity: 15359.0, mobility: 1.065"""	-0.422402	0.188594	0.875656	MICIFVKVDKPHKCNMMVKH	generic|IP_958802_TX=10090_REVERSED|
"""index: 1090, intensity: 3181.0, mobility: 0.859"""	-0.422576	0.188734	0.87589	IEFPFREH	generic|tr_Q8BUT2_Q8BUT2_MOUSE__chr1_-1_162477659_162477799_ENSMUST00000161155_REVERSED	|generic|sp_Q8BZ98_DYN3_MOUSE__chr1_-1_162477659_162477799_ENSMUST00000161155_REVERSED	|generic|sp_Q8BZ98-2_DYN3_MOUSE__chr1_-1_162477659_162477799_ENSMUST00000161155_REVERSED	|generic|tr_E9QLL2_E9QLL2_MOUSE__chr1_-1_162477659_162477799_ENSMUST00000161155_REVERSED|
"""index: 7890, intensity: 13757.0, mobility: 1.132"""	-0.423428	0.188936	0.877037	EMEQRFTTFLENSKAMTTQFEEFKDMYLFLQQKLQVEQQKM	generic|IP_922341_TX=10090_REVERSED|
"""index: 16273, intensity: 3775.0, mobility: 0.978"""	-0.423688	0.189259	0.877386	LLWPSALRHHSM	generic|IP_889087_TX=10090_REVERSED|
"""index: 20453, intensity: 8378.0, mobility: 1.070"""	-0.423791	0.18946	0.877524	MISVSGDPVLFPSNK	generic|sp_Q9WUZ9_ENTP5_MOUSE_REVERSED	|generic|tr_Q3TQC7_Q3TQC7_MOUSE_REVERSED|
"""index: 32058, intensity: 2548.0, mobility: 1.079"""	-0.424011	0.189783	0.877819	SSVSSCCC	generic|chr9_1_95560197_95560346_ENSMUST00000079597__IP_845388_TX=10090_REVERSED|
"""index: 13838, intensity: 4934.0, mobility: 1.153"""	-0.42419	0.189984	0.878058	TALWGEEYYRRRCVPKEKESKPVRGKW	generic|tr_Q69ZK3_Q69ZK3_MOUSE__II_1072114_REVERSED	|generic|sp_Q9JIL5_TULP4_MOUSE_REVERSED|
"""index: 18777, intensity: 2856.0, mobility: 0.759"""	-0.424656	0.190123	0.878681	RFVSAALGSSPDWR	generic|IP_3504784_TX=10090_REVERSED|
"""index: 4507, intensity: 2528.0, mobility: 1.007"""	-0.425203	0.190445	0.87941	TRRECTMGTVQLL	generic|chr11_1_72728859_72730505_ENSMUST00000155998_REVERSED|
"""index: 10767, intensity: 9184.0, mobility: 0.908"""	-0.42525	0.190768	0.879473	MLVDITMKNRGKERSSL	generic|IP_927721_TX=10090_REVERSED|
"""index: 16967, intensity: 3584.0, mobility: 0.969"""	-0.425784	0.191091	0.880181	QFEYFYVPADRQFHAVQLA	generic|IP_3454775_TX=10090_REVERSED|
"""index: 3752, intensity: 4648.0, mobility: 0.894"""	-0.426335	0.191414	0.880912	TILDDRARLVKLRAQNMLNSMQ	generic|tr_A0A0N4SWA3_A0A0N4SWA3_MOUSE__chr6_-1_120808358_120808435_ENSMUST00000203432__II_912255_REVERSED	|generic|tr_A0A0N4SW07_A0A0N4SW07_MOUSE__chr6_-1_120795702_120795740_ENSMUST00000203527__II_912268_REVERSED	|generic|sp_P50518_VATE1_MOUSE__chr6_-1_120795702_120795740_ENSMUST00000203527__II_912262_REVERSED	|generic|tr_A0A0N4SW34_A0A0N4SW34_MOUSE__chr6_-1_120808358_120808435_ENSMUST00000203432_REVERSED|
"""index: 11785, intensity: 3528.0, mobility: 1.021"""	-0.426423	0.191675	0.881027	QRVWHMGFRSFTFGSAACSLKR	generic|tr_X5J561_X5J561_MOUSE_REVERSED|
"""index: 25494, intensity: 74388.0, mobility: 0.959"""	-0.426706	0.191935	0.881401	KELPPKESRR	generic|II_1034696_TX=10090_REVERSED	|generic|tr_Q8VCQ4_Q8VCQ4_MOUSE__chr1_1_134631237_134631374_ENSMUST00000112198_REVERSED	|generic|sp_Q80Y84_KDM5B_MOUSE__chr1_1_134604466_134604627_ENSMUST00000112197_REVERSED	|generic|sp_Q80Y84-2_KDM5B_MOUSE__chr1_1_134604466_134604627_ENSMUST00000112197_REVERSED|
"""index: 12791, intensity: 5966.0, mobility: 1.000"""	-0.426891	0.192258	0.881645	ITYSGLHRSDRV	generic|sp_P42682-2_TXK_MOUSE__II_938730_REVERSED	|generic|II_938723_TX=10090_REVERSED	|generic|tr_Q0VBP6_Q0VBP6_MOUSE_REVERSED	|generic|tr_B2RQ20_B2RQ20_MOUSE_REVERSED	|generic|sp_P42682_TXK_MOUSE_REVERSED	|generic|tr_A0A0G2JG94_A0A0G2JG94_MOUSE_REVERSED|
"""index: 16073, intensity: 3187.0, mobility: 0.984"""	-0.426986	0.192581	0.88177	AIPLDFGWSRTLA	generic|IP_914994_TX=10090_REVERSED|
"""index: 4228, intensity: 3559.0, mobility: 0.872"""	-0.427045	0.192903	0.881848	SFGLGGPGKRC	generic|IP_1098342_TX=10090_REVERSED|
"""index: 20834, intensity: 4872.0, mobility: 1.059"""	-0.42718	0.193101	0.882026	PAGQAVERPAQPGCHP	generic|tr_Q3UVN2_Q3UVN2_MOUSE_REVERSED|
"""index: 3659, intensity: 4269.0, mobility: 0.879"""	-0.427752	0.193424	0.882777	LDRMEGRRRRENATHTRRYYAF	generic|tr_E9QLG3_E9QLG3_MOUSE__chr2_1_119903600_119903737_ENSMUST00000141776__II_1009166_REVERSED	|generic|sp_A2AWL7_MGAP_MOUSE__chr2_1_119903600_119903737_ENSMUST00000141776__II_1009166_REVERSED	|generic|sp_A2AWL7-3_MGAP_MOUSE__chr2_1_119903600_119903737_ENSMUST00000141776__II_1009166_REVERSED	|generic|tr_H7BX50_H7BX50_MOUSE__chr2_1_119903600_119903737_ENSMUST00000141776__II_1009166_REVERSED	|generic|sp_A2AWL7-2_MGAP_MOUSE__chr2_1_119903600_119903737_ENSMUST00000141776_REVERSED|
"""index: 6071, intensity: 27429.0, mobility: 1.080"""	-0.427846	0.193684	0.882901	MRGQHGEGLLSTAEVS	generic|IP_949934_TX=10090_REVERSED|
"""index: 28036, intensity: 10491.0, mobility: 1.021"""	-0.428515	0.193881	0.883777	PHDIFRERIR	generic|tr_A0A140LIN9_A0A140LIN9_MOUSE__II_3459278_REVERSED	|generic|sp_Q8BW94_DYH3_MOUSE__II_881306_REVERSED	|generic|sp_Q8BW94-2_DYH3_MOUSE__II_881306_REVERSED	|generic|II_881304_TX=10090_REVERSED|
"""index: 24084, intensity: 2874.0, mobility: 0.871"""	-0.428988	0.194078	0.884394	TKPTEKAKAATPK	generic|tr_A0A1W2P8G7_A0A1W2P8G7_MOUSE_REVERSED	|generic|tr_A0A1W2P7C3_A0A1W2P7C3_MOUSE_REVERSED	|generic|sp_E9Q9K5_TRDN_MOUSE_REVERSED	|generic|sp_E9Q9K5-2_TRDN_MOUSE_REVERSED	|generic|sp_E9Q9K5-3_TRDN_MOUSE_REVERSED	|generic|sp_E9Q9K5-4_TRDN_MOUSE_REVERSED|
"""index: 15678, intensity: 2874.0, mobility: 0.857"""	-0.429516	0.1944	0.885082	KITEIEMKIDQIT	generic|IP_3458229_TX=10090_REVERSED|
"""index: 14358, intensity: 4009.0, mobility: 0.888"""	-0.429519	0.194659	0.885086	ELTVSEEGRGLREELWR	generic|tr_A0A140LJ04_A0A140LJ04_MOUSE__chr11_1_72917820_72917873_ENSMUST00000152481__II_1132657_REVERSED	|generic|tr_E9Q5W5_E9Q5W5_MOUSE__chr11_1_72917820_72917873_ENSMUST00000152481__II_1132657_REVERSED	|generic|sp_Q5SSH7_ZZEF1_MOUSE__chr11_1_72917820_72917873_ENSMUST00000152481__II_1132657_REVERSED	|generic|sp_Q5SSH7-2_ZZEF1_MOUSE__chr11_1_72917820_72917873_ENSMUST00000152481__II_1132657_REVERSED	|generic|II_1132676_TX=10090_REVERSED|
"""index: 1630, intensity: 2613.0, mobility: 0.899"""	-0.429743	0.194793	0.885377	MWLGNRRRM	generic|chr4_1_124714929_124714994_ENSMUST00000030734__IP_960443_TX=10090_REVERSED	|generic|IP_970129_TX=10090_REVERSED|
"""index: 19184, intensity: 5839.0, mobility: 0.948"""	-0.430136	0.195114	0.885887	EIGVMQNLHELTLRQMKV	generic|II_1114482_TX=10090_REVERSED	|generic|sp_Q921D4_MED6_MOUSE_REVERSED	|generic|tr_E0CYA6_E0CYA6_MOUSE_REVERSED|
"""index: 11817, intensity: 9867.0, mobility: 1.098"""	-0.430164	0.195373	0.885923	LAAAAAPQPSAPQPEASSLSLSGPLEALFSDVEV	generic|tr_Q9QZJ1_Q9QZJ1_MOUSE_REVERSED	|generic|tr_Q3UZI7_Q3UZI7_MOUSE_REVERSED	|generic|tr_Q925T4_Q925T4_MOUSE_REVERSED	|generic|tr_Q6ZQG6_Q6ZQG6_MOUSE_REVERSED|
"""index: 10338, intensity: 6010.0, mobility: 0.930"""	-0.430278	0.195631	0.88607	EFRNPRTHVFRTDQAVPQ	generic|tr_A0A6C1EIU1_A0A6C1EIU1_MOUSE_REVERSED	|generic|tr_A0A6B7E2T0_A0A6B7E2T0_MOUSE_REVERSED	|generic|tr_A0A6C1EJ07_A0A6C1EJ07_MOUSE_REVERSED	|generic|tr_A0A6B7E676_A0A6B7E676_MOUSE_REVERSED	|generic|sp_B0F2B4_NLGN4_MOUSE_REVERSED|
"""index: 16525, intensity: 3531.0, mobility: 0.967"""	-0.430521	0.195952	0.886385	GLLMEQPLFII	generic|chr13_1_119462824_119462982_ENSMUST00000026519__IP_1102500_TX=10090_REVERSED	|generic|chr13_1_119462788_119462982_ENSMUST00000026519__IP_1102500_TX=10090_REVERSED	|generic|chr13_1_119462839_119462982_ENSMUST00000026519__IP_1102500_TX=10090_REVERSED|
"""index: 6400, intensity: 3353.0, mobility: 0.884"""	-0.430537	0.196211	0.886406	KCVFPKEGSHIRDHRRLSGRSPFAKGCHN	generic|tr_Q62516_Q62516_MOUSE_REVERSED	|generic|tr_Q8CG25_Q8CG25_MOUSE_REVERSED	|generic|tr_B8JJZ9_B8JJZ9_MOUSE_REVERSED|
"""index: 20099, intensity: 4924.0, mobility: 0.851"""	-0.430821	0.196343	0.886772	GTVTGSLTHICRTQAFVYFRNT	generic|IP_890448_TX=10090_REVERSED|
"""index: 13618, intensity: 4252.0, mobility: 1.101"""	-0.431588	0.196663	0.88776	VRMRDFVGEKNTHAS	generic|sp_O88327_CTNL1_MOUSE__II_962788_REVERSED|
"""index: 15823, intensity: 3944.0, mobility: 0.985"""	-0.431809	0.196921	0.888044	YMKPSASDKKCYI	generic|sp_Q9D968_HCFC2_MOUSE_REVERSED|
"""index: 22364, intensity: 4953.0, mobility: 0.921"""	-0.431885	0.197179	0.888143	SNKLRREST	generic|chr4_-1_132530792_132533365_ENSMUST00000152993_REVERSED|
"""index: 19610, intensity: 3648.0, mobility: 0.862"""	-0.432248	0.197499	0.888607	DSEVVHRLSLETEY	generic|sp_K1HA_HUMAN__REVERSED|
"""index: 20483, intensity: 3002.0, mobility: 0.890"""	-0.43241	0.197566	0.888814	VPRDRDPVFPSQKSGMRYQLN	generic|tr_D6RDD4_D6RDD4_MOUSE__chr19_-1_58300238_58300525_ENSMUST00000140141_REVERSED|
"""index: 21935, intensity: 4351.0, mobility: 0.915"""	-0.432753	0.197823	0.889253	RKRPSRHQ	generic|sp_Q5DU28_PCX2_MOUSE__chr8_-1_125818665_125818775_ENSMUST00000120589__II_859963_REVERSED	|generic|sp_Q5DU28-3_PCX2_MOUSE__chr8_-1_125839580_125839663_ENSMUST00000120589__II_859963_REVERSED|
"""index: 6317, intensity: 8114.0, mobility: 1.066"""	-0.43315	0.197827	0.88976	MANKFLEFLMHYLHSPVYVMHIPQ	generic|sp_Q9JK42_PDK2_MOUSE_REVERSED|
"""index: 5885, intensity: 6052.0, mobility: 0.836"""	-0.43387	0.198083	0.890675	FELKVRHKQSSY	generic|IP_1046644_TX=10090_REVERSED|
"""index: 4713, intensity: 4897.0, mobility: 0.879"""	-0.434027	0.198403	0.890875	FVAEVQEAQNQRILRERKLRDP	generic|sp_Q9D0G0_RT30_MOUSE_REVERSED|
"""index: 13208, intensity: 3505.0, mobility: 1.101"""	-0.434406	0.198659	0.891355	REKDDAKPPSKRMLFRNEPIPPIEEP	generic|tr_B2RWT5_B2RWT5_MOUSE_REVERSED	|generic|tr_Q3UZ38_Q3UZ38_MOUSE_REVERSED	|generic|tr_Q05DE4_Q05DE4_MOUSE_REVERSED	|generic|tr_Q05CC5_Q05CC5_MOUSE_REVERSED	|generic|sp_A2AR02_PPIG_MOUSE_REVERSED|
"""index: 17147, intensity: 3266.0, mobility: 1.186"""	-0.434588	0.198978	0.891586	SSTMQQQQPQQYVPASTPIHHPQPQQQETPR	generic|tr_Q543N3_Q543N3_MOUSE__II_1131100_REVERSED	|generic|II_1131096_TX=10090_REVERSED	|generic|tr_A2A6H0_A2A6H0_MOUSE_REVERSED|
"""index: 19325, intensity: 5443.0, mobility: 0.859"""	-0.43466	0.199297	0.891676	MRLAKDRL	generic|tr_A0A1L1SQG7_A0A1L1SQG7_MOUSE_REVERSED	|generic|sp_E9PZQ0_RYR1_MOUSE_REVERSED	|generic|tr_K3W4M2_K3W4M2_MOUSE_REVERSED|
"""index: 10473, intensity: 454841.0, mobility: 1.155"""	-0.435072	0.199553	0.892196	IIELTMITAVMVMTVEVLIEEEKTVMLDEEEVVVEVVRTETDQ	generic|IP_901157_TX=10090_REVERSED|
"""index: 15253, intensity: 4103.0, mobility: 0.922"""	-0.435529	0.199808	0.892772	ELAEKVLEQASSSGTALVSKYHTG	generic|tr_D3YYI1_D3YYI1_MOUSE_REVERSED	|generic|tr_D3YWJ9_D3YWJ9_MOUSE_REVERSED	|generic|sp_Q69Z89_RADIL_MOUSE_REVERSED	|generic|sp_Q69Z89-2_RADIL_MOUSE_REVERSED	|generic|sp_Q69Z89-4_RADIL_MOUSE_REVERSED	|generic|sp_Q69Z89-5_RADIL_MOUSE_REVERSED|
"""index: 17907, intensity: 5718.0, mobility: 1.106"""	-0.436332	0.200128	0.89378	FWPQKGYTFIEWLIVGFSWVDSETTFKRYMISEPPMWRIPLMT	generic|tr_A0A0A6YWF9_A0A0A6YWF9_MOUSE__chr7_-1_78192559_78192714_ENSMUST00000205354__II_890586_REVERSED	|generic|sp_Q6VNS1_NTRK3_MOUSE__chr7_-1_78192559_78192714_ENSMUST00000205354__II_890586_REVERSED	|generic|tr_A0A0A6YWL7_A0A0A6YWL7_MOUSE__chr7_-1_78192559_78192714_ENSMUST00000205354__II_890586_REVERSED|
"""index: 21044, intensity: 4803.0, mobility: 0.982"""	-0.436335	0.200383	0.893783	QMRKVRSVAEQAQMMRINKSPNRESLLQT	generic|sp_P98084_APBA2_MOUSE_REVERSED|
"""index: 15572, intensity: 4557.0, mobility: 1.153"""	-0.436412	0.200702	0.893879	DDTKTDLEEPTPAHGFILFNKMFEQLDDVW	generic|sp_Q69Z23_DYH17_MOUSE__chr3_1_20098111_20098140_ENSMUST00000002502_REVERSED	|generic|sp_Q69Z23-2_DYH17_MOUSE__chr3_1_20098111_20098140_ENSMUST00000002502_REVERSED	|generic|tr_A2A520_A2A520_MOUSE__chr3_1_20098111_20098140_ENSMUST00000002502_REVERSED	|generic|tr_E9Q7P0_E9Q7P0_MOUSE__chr3_1_20098111_20098140_ENSMUST00000002502_REVERSED	|generic|tr_K3W4R0_K3W4R0_MOUSE__chr3_1_20098111_20098140_ENSMUST00000002502_REVERSED|
"""index: 6141, intensity: 4883.0, mobility: 0.863"""	-0.436504	0.201021	0.893994	LCGGYNFRR	generic|sp_O35536_TFPI2_MOUSE_REVERSED|
"""index: 6567, intensity: 4609.0, mobility: 1.070"""	-0.436717	0.20134	0.894261	DPTESFKPMPYILCCSHLSALSLLGLVSEMRVVRALLESW	generic|IP_1026212_TX=10090_REVERSED|
"""index: 15918, intensity: 4011.0, mobility: 1.190"""	-0.437066	0.201659	0.894696	THMTSMAINEYSEQPEGCWCHHILMMLDKQ	generic|sp_Q61212_NPY6R_MOUSE_REVERSED|
"""index: 5820, intensity: 6080.0, mobility: 0.988"""	-0.437129	0.201978	0.894775	QAGPSGMPGTDGKMGMDGKNGPLGLDGKDG	generic|tr_A2RT24_A2RT24_MOUSE_REVERSED	|generic|tr_Q3TF99_Q3TF99_MOUSE_REVERSED	|generic|tr_Q3U105_Q3U105_MOUSE_REVERSED|
"""index: 16589, intensity: 3424.0, mobility: 0.889"""	-0.437379	0.202233	0.895086	PPQPEASGTNTNAHCRQRW	generic|tr_Q3UWG7_Q3UWG7_MOUSE__II_1148460_REVERSED|
"""index: 14046, intensity: 4820.0, mobility: 1.005"""	-0.43799	0.202294	0.895845	HRPGLLATEHTGFFFVQYRNAEAVHEIRAPWHA	generic|tr_Q2VPR5_Q2VPR5_MOUSE_REVERSED	|generic|tr_O35539_O35539_MOUSE_REVERSED|
"""index: 21466, intensity: 4968.0, mobility: 0.893"""	-0.438432	0.202612	0.896393	HGLKAPQRR	generic|IP_3506948_TX=10090_REVERSED|
"""index: 13736, intensity: 4095.0, mobility: 1.033"""	-0.438559	0.202866	0.89655	GWTQRLGPEEPQTK	generic|IP_3454623_TX=10090_REVERSED|
"""index: 7828, intensity: 3682.0, mobility: 1.306"""	-0.438861	0.203185	0.896923	KKMWLLYMKIFFNMYYLK	generic|IP_833033_TX=10090_REVERSED|
"""index: 16750, intensity: 3639.0, mobility: 1.044"""	-0.438953	0.203374	0.897037	SFGWISDEQRYQKWNRGSDSFMLLYS	generic|II_858128_TX=10090_REVERSED	|generic|tr_Q69ZB1_Q69ZB1_MOUSE__chr8_1_112810608_112810745_ENSMUST00000125976_REVERSED	|generic|tr_D3YWB9_D3YWB9_MOUSE__chr8_1_112810608_112810745_ENSMUST00000125976_REVERSED	|generic|sp_Q99P47_CNTP4_MOUSE__chr8_1_112810608_112810745_ENSMUST00000125976_REVERSED	|generic|tr_Q8BPP6_Q8BPP6_MOUSE__chr8_1_112810608_112810745_ENSMUST00000125976_REVERSED|
"""index: 6581, intensity: 5439.0, mobility: 1.047"""	-0.439337	0.203498	0.897509	YPVCRFAVGLGDREPLPPVKEM	generic|IP_1098364_TX=10090_REVERSED|
"""index: 24499, intensity: 3271.0, mobility: 0.956"""	-0.439692	0.203816	0.897946	QMFKPKGNSR	generic|tr_Q8C8T9_Q8C8T9_MOUSE_REVERSED|
"""index: 14415, intensity: 3996.0, mobility: 1.096"""	-0.439727	0.204069	0.897989	GRLCGAGHSAAKRFMS	generic|IP_970305_TX=10090_REVERSED|
"""index: 19571, intensity: 3682.0, mobility: 0.935"""	-0.439743	0.204322	0.898009	RQDPAGHIAMAILASYSYPP	generic|sp_Q922I5_FOXI1_MOUSE_REVERSED|
"""index: 6079, intensity: 3322.0, mobility: 1.090"""	-0.439997	0.204509	0.898321	HQARRKEDRTTRPAESKPSYPHTRPAISRQSGGQLVEQPSMM	generic|tr_Q8R4E5_Q8R4E5_MOUSE__chr1_1_171418032_171418121_ENSMUST00000160486__II_1026400_REVERSED	|generic|tr_O09135_O09135_MOUSE__II_1026402_REVERSED	|generic|tr_E9Q722_E9Q722_MOUSE__II_1026401_REVERSED	|generic|sp_Q61069_USF1_MOUSE__chr1_1_171418032_171418121_ENSMUST00000160486__II_1026400_REVERSED	|generic|IP_1120403_TX=10090_REVERSED|
"""index: 8791, intensity: 36407.0, mobility: 0.999"""	-0.440231	0.204567	0.898607	ELKMANAAERIEKLIEAEMA	generic|sp_Q9QUJ7_ACSL4_MOUSE_REVERSED	|generic|sp_Q9QUJ7-2_ACSL4_MOUSE_REVERSED	|generic|tr_Q8BW44_Q8BW44_MOUSE_REVERSED|
"""index: 20693, intensity: 3050.0, mobility: 0.996"""	-0.440658	0.204689	0.89913	ICHLGVDSLVHTQICFMYYINKKLFSNVAD	generic|IP_1045322_TX=10090_REVERSED|
"""index: 14953, intensity: 3947.0, mobility: 0.914"""	-0.440832	0.205006	0.899341	DGELKAVGAVTYPEMDLER	generic|tr_Q4FE56_Q4FE56_MOUSE__chrX_1_13114589_13114648_ENSMUST00000139764__IP_830538_REVERSED	|generic|sp_P70398_USP9X_MOUSE__chrX_1_13114589_13114648_ENSMUST00000139764_REVERSED|
"""index: 12063, intensity: 2532.0, mobility: 0.839"""	-0.440945	0.205323	0.89948	YLRIYTSLKRTWFLGGPWLEQ	generic|sp_Q5SSW2_PSME4_MOUSE_REVERSED|
"""index: 16870, intensity: 3301.0, mobility: 0.777"""	-0.441152	0.205575	0.899732	PRVASAEP	generic|sp_Q8CDM8_F16B1_MOUSE__chr19_1_57379012_57379179_ENSMUST00000237170_REVERSED	|generic|sp_Q8CDM8-2_F16B1_MOUSE__chr19_1_57379012_57379179_ENSMUST00000237170_REVERSED|
"""index: 2311, intensity: 3058.0, mobility: 0.943"""	-0.441746	0.205892	0.900453	LYEEEEQEVR	generic|tr_D6RFR9_D6RFR9_MOUSE_REVERSED	|generic|tr_D3Z1T0_D3Z1T0_MOUSE_REVERSED|
"""index: 8906, intensity: 56959.0, mobility: 1.080"""	-0.441769	0.206208	0.900482	PIQALAWSIANAREETMNSVMSGLSFVVVGHVGSSQVFDEMEKPLP	generic|tr_Q8BJL9_Q8BJL9_MOUSE_REVERSED	|generic|tr_Q3UEI8_Q3UEI8_MOUSE_REVERSED|
"""index: 5266, intensity: 2885.0, mobility: 1.194"""	-0.441846	0.206394	0.900575	RMACYYVASDIEQVSTKQ	generic|tr_Q5R1E6_Q5R1E6_MOUSE_REVERSED	|generic|tr_A0A075B6D0_A0A075B6D0_MOUSE_REVERSED|
"""index: 8767, intensity: 16453.0, mobility: 0.975"""	-0.442192	0.206711	0.900994	WQSLTKLNRVMWQINLQIVELAEQVCRLKLTAES	generic|sp_Q8C129_LCAP_MOUSE__II_3460952_REVERSED	|generic|tr_Q3TTA8_Q3TTA8_MOUSE_REVERSED|
"""index: 5879, intensity: 19877.0, mobility: 0.863"""	-0.442212	0.207028	0.901019	SICVKDVRKYRLPKVSIAESSWTGPR	generic|sp_Q99MV5_M10L1_MOUSE__II_1090720_REVERSED	|generic|tr_F2YMC1_F2YMC1_MOUSE__II_1090720_REVERSED	|generic|tr_G3X8T0_G3X8T0_MOUSE__II_1090720_REVERSED	|generic|tr_D3YWG8_D3YWG8_MOUSE__II_1090720_REVERSED|
"""index: 8849, intensity: 4126.0, mobility: 1.125"""	-0.442405	0.207278	0.901251	KYKQSKYGAMGVMRA	generic|IP_891679_TX=10090_REVERSED|
"""index: 17680, intensity: 3979.0, mobility: 0.972"""	-0.442706	0.207529	0.901616	GCFAESTDKPRIGLSSRGNPR	generic|IP_1038662_TX=10090_REVERSED|
"""index: 4460, intensity: 3272.0, mobility: 0.866"""	-0.442919	0.20778	0.901873	FVPLAKDTRERAVWPPP	generic|tr_Q920V9_Q920V9_MOUSE_REVERSED|
"""index: 11006, intensity: 6331.0, mobility: 1.197"""	-0.443485	0.208096	0.902553	AERTFPTVFTDQKRMHSHIHIHIHMNMLTHTGKYT	generic|IP_1018238_TX=10090_REVERSED|
"""index: 17471, intensity: 4226.0, mobility: 1.123"""	-0.443501	0.208347	0.902572	EMPKSEPGEQRRTVR	generic|IP_1113669_TX=10090_REVERSED|
"""index: 15912, intensity: 5059.0, mobility: 1.002"""	-0.443777	0.208597	0.902904	FSGMKFPVCSKFT	generic|IP_1019767_TX=10090_REVERSED|
"""index: 16109, intensity: 4445.0, mobility: 1.050"""	-0.444109	0.208781	0.903302	LDDLEKELSWLRSNLHTGSDIT	generic|tr_G5E898_G5E898_MOUSE_REVERSED	|generic|tr_Q8CEH5_Q8CEH5_MOUSE_REVERSED	|generic|sp_Q9R269_PEPL_MOUSE_REVERSED|
"""index: 15672, intensity: 3478.0, mobility: 0.996"""	-0.444865	0.208899	0.904204	SVLELSGSLSIPSL	generic|IP_996897_TX=10090_REVERSED|
"""index: 17712, intensity: 2877.0, mobility: 0.921"""	-0.445723	0.209214	0.905224	WLHMILVYR	generic|tr_Q8VF69_Q8VF69_MOUSE_REVERSED|
"""index: 13207, intensity: 5759.0, mobility: 1.026"""	-0.446225	0.20953	0.905819	ENQLIKRIEPEQRQFIRQCLN	generic|IP_824479_TX=10090_REVERSED|
"""index: 16152, intensity: 17274.0, mobility: 0.826"""	-0.446227	0.209845	0.905821	QTGPVTRR	generic|IP_1027460_TX=10090_REVERSED|
"""index: 13951, intensity: 3256.0, mobility: 0.784"""	-0.446278	0.210079	0.905881	LAVNVVAERAAER	generic|IP_863289_TX=10090_REVERSED|
"""index: 839, intensity: 12080.0, mobility: 0.869"""	-0.446354	0.210079	0.905971	LGPPGPERLFG	generic|sp_TAU_HUMAN__REVERSED|
"""index: 18125, intensity: 3848.0, mobility: 1.299"""	-0.44707	0.210394	0.906815	WWARYMFNELSPKHQSSQ	generic|IP_3477611_TX=10090_REVERSED|
"""index: 20406, intensity: 4095.0, mobility: 0.959"""	-0.447072	0.210709	0.906817	LVPTPMGPGNSSAIWASIIPVPRQPA	generic|chr7_1_141237560_141240963_ENSMUST00000106027__IP_876751_TX=10090_REVERSED|
"""index: 10580, intensity: 8049.0, mobility: 0.910"""	-0.447187	0.210957	0.906951	PSSPINILNGKCSPLVLLPFVC	generic|IP_925563_TX=10090_REVERSED|
"""index: 18332, intensity: 20688.0, mobility: 0.830"""	-0.447292	0.211272	0.907076	ASTVECRDEQGESYLVCFTGPTLI	generic|tr_E9QJT0_E9QJT0_MOUSE__II_878685_REVERSED	|generic|tr_D3YV46_D3YV46_MOUSE__II_878685_REVERSED	|generic|tr_D3Z2A9_D3Z2A9_MOUSE__II_878685_REVERSED	|generic|tr_D3YY92_D3YY92_MOUSE_REVERSED|
"""index: 24437, intensity: 3416.0, mobility: 0.951"""	-0.447785	0.211587	0.907653	NGLRGYGRRR	generic|tr_E9PWR4_E9PWR4_MOUSE_REVERSED|
"""index: 15952, intensity: 4098.0, mobility: 0.990"""	-0.447924	0.211902	0.907816	MPFSLLQLDLFTRRHPAMPEPPGPHAVLE	generic|IP_988819_TX=10090_REVERSED|
"""index: 2073, intensity: 3176.0, mobility: 0.890"""	-0.448439	0.212217	0.908418	FDSLPLNPTR	generic|IP_1049099_TX=10090_REVERSED	|generic|II_3464690_TX=10090_REVERSED|
"""index: 11442, intensity: 171288.0, mobility: 1.072"""	-0.448464	0.212531	0.908446	TANWTSPAFSPSSASGSPSAPLSGPLRIKRPEASPRPSCAGGEGILRMV	generic|tr_Q8CCF8_Q8CCF8_MOUSE__chr7_-1_25770629_25770718_ENSMUST00000132989__II_890915_REVERSED|
"""index: 11076, intensity: 5906.0, mobility: 0.813"""	-0.448682	0.212846	0.908701	TEGSHMGAQGHRLIGKDRW	generic|IP_3493094_TX=10090_REVERSED|
"""index: 11158, intensity: 33037.0, mobility: 0.899"""	-0.448949	0.213094	0.909011	RAGPSQSVAKRPRTIKWICKSNRSTWM	generic|IP_1135741_TX=10090_REVERSED|
"""index: 11141, intensity: 5391.0, mobility: 1.195"""	-0.449328	0.213342	0.909451	WQMNRWAAQYRLEQLEACWERREYDLGKLYVSLIHSLGLNQ	generic|tr_B9EHX4_B9EHX4_MOUSE_REVERSED	|generic|sp_Q62388_ATM_MOUSE_REVERSED|
"""index: 2313, intensity: 3150.0, mobility: 1.002"""	-0.449683	0.213388	0.909863	MRMWTAPETEPKRPALDPVVFR	generic|IP_861157_TX=10090_REVERSED|
"""index: 18616, intensity: 2772.0, mobility: 0.798"""	-0.450169	0.213702	0.910424	SSCCWSSRR	generic|IP_878477_TX=10090_REVERSED|
"""index: 16148, intensity: 6849.0, mobility: 1.058"""	-0.450226	0.213949	0.91049	LVELSTADVVLIEPYHGHCLLRGEQQNGVSFQYF	generic|sp_Q920I9_WDR7_MOUSE__chr18_1_63720772_63720867_ENSMUST00000236956_REVERSED	|generic|sp_Q920I9-2_WDR7_MOUSE__chr18_1_63720772_63720867_ENSMUST00000236956_REVERSED	|generic|tr_Q8C711_Q8C711_MOUSE__chr18_1_63720772_63720867_ENSMUST00000236956_REVERSED	|generic|tr_Q05CF1_Q05CF1_MOUSE__chr18_1_63720772_63720867_ENSMUST00000236956_REVERSED	|generic|tr_A0A494B9P4_A0A494B9P4_MOUSE__chr18_1_63720772_63720867_ENSMUST00000236956_REVERSED|
"""index: 18189, intensity: 3453.0, mobility: 1.004"""	-0.450446	0.214263	0.910743	SEFLLLCNRDEEALSSPLSLFDLN	generic|IP_931772_TX=10090_REVERSED|
"""index: 21235, intensity: 2649.0, mobility: 1.135"""	-0.450556	0.214577	0.91087	LTGSNIYF	generic|chr16_1_5062964_5063116_ENSMUST00000229060__II_3486481_TX=10090_REVERSED	|generic|sp_Q4G0F8-3_UBN1_MOUSE__chr1_1_90214206_90214235_ENSMUST00000065587__II_3486486_REVERSED	|generic|sp_Q4G0F8_UBN1_MOUSE__chr1_1_90214206_90214235_ENSMUST00000065587_REVERSED	|generic|sp_Q4G0F8-2_UBN1_MOUSE__chr1_1_90214206_90214235_ENSMUST00000065587_REVERSED|
"""index: 17336, intensity: 5483.0, mobility: 1.043"""	-0.450651	0.214868	0.910979	SGKFISSTTTFVGYVVPNREDRTPLLYIDQLE	generic|sp_Q8BH34_SEM3D_MOUSE__II_946499_REVERSED	|generic|tr_A0A0G2JDP8_A0A0G2JDP8_MOUSE__II_946505_REVERSED|
"""index: 19232, intensity: 8267.0, mobility: 0.930"""	-0.450701	0.214868	0.911037	ETLTDMTTVKMIVTTMRTAMRT	generic|IP_1075216_TX=10090_REVERSED|
"""index: 8649, intensity: 4323.0, mobility: 1.249"""	-0.451892	0.215114	0.912402	TDSFPKKCMNCDFTEE	generic|tr_Q8BIB6_Q8BIB6_MOUSE_REVERSED|
"""index: 3582, intensity: 4917.0, mobility: 0.863"""	-0.452153	0.215361	0.912699	TSMYIHVHT	generic|IP_854627_TX=10090_REVERSED|
"""index: 6516, intensity: 23324.0, mobility: 0.900"""	-0.452328	0.215674	0.912898	EPSYDTVMFVRGSQQLMGLAGQASAASVVE	generic|sp_A2A891-5_CMTA1_MOUSE__II_951978_REVERSED	|generic|tr_B9EK89_B9EK89_MOUSE_REVERSED	|generic|sp_A2A891_CMTA1_MOUSE_REVERSED	|generic|sp_A2A891-2_CMTA1_MOUSE_REVERSED|
"""index: 9171, intensity: 6026.0, mobility: 0.879"""	-0.452469	0.215852	0.913059	QMLQALTHERVSSLEAQQRR	generic|tr_E9Q6H8_E9Q6H8_MOUSE__chr6_1_140524881_140524952_ENSMUST00000203774__II_907976_REVERSED	|generic|tr_Q6ZPK1_Q6ZPK1_MOUSE__chr6_1_140524881_140524952_ENSMUST00000203774__II_907976_REVERSED	|generic|II_907969_TX=10090_REVERSED	|generic|tr_A0A0N4SWD7_A0A0N4SWD7_MOUSE__chr6_1_140524881_140524952_ENSMUST00000203774_REVERSED|
"""index: 15814, intensity: 3158.0, mobility: 1.092"""	-0.452842	0.21603	0.913483	LPEASEETAVSFNELIVAIYMNVV	generic|sp_B1AWN6_SCN2A_MOUSE__chr15_1_100970239_100970271_ENSMUST00000202971__II_1007876_REVERSED	|generic|tr_A0A5H1ZRM8_A0A5H1ZRM8_MOUSE__chr15_1_100970239_100970271_ENSMUST00000202971__II_1007876_REVERSED	|generic|tr_A0A0R5RP28_A0A0R5RP28_MOUSE__chr15_1_100970239_100970271_ENSMUST00000202971__II_1007876_REVERSED	|generic|sp_A2APX8_SCN1A_MOUSE__chr15_1_100970239_100970271_ENSMUST00000202971__II_1007785_REVERSED	|generic|sp_A2APX8-2_SCN1A_MOUSE__chr15_1_100970239_100970271_ENSMUST00000202971__II_1007785_REVERSED	|generic|sp_A2APX8-3_SCN1A_MOUSE__chr15_1_100970239_100970271_ENSMUST00000202971__II_1007785_REVERSED	|generic|tr_A0A0R5RP29_A0A0R5RP29_MOUSE__chr15_1_100970239_100970271_ENSMUST00000202971__II_1007876_REVERSED	|generic|sp_A2ASI5_SCN3A_MOUSE_REVERSED	|generic|sp_A2ASI5-2_SCN3A_MOUSE_REVERSED	|generic|sp_A2ASI5-3_SCN3A_MOUSE_REVERSED	|generic|tr_Q62242_Q62242_MOUSE_REVERSED	|generic|tr_Q8CCS4_Q8CCS4_MOUSE_REVERSED	|generic|tr_Q8CAJ8_Q8CAJ8_MOUSE_REVERSED|
"""index: 31959, intensity: 2697.0, mobility: 0.914"""	-0.453201	0.216343	0.91389	LYTYSWMK	generic|sp_Q3UHK6_TEN4_MOUSE__chr7_1_96837301_96837399_ENSMUST00000147659_REVERSED	|generic|sp_Q3UHK6-2_TEN4_MOUSE__chr7_1_96837301_96837399_ENSMUST00000147659_REVERSED	|generic|sp_Q3UHK6-3_TEN4_MOUSE__chr7_1_96837301_96837399_ENSMUST00000147659_REVERSED	|generic|sp_Q3UHK6-4_TEN4_MOUSE__chr7_1_96837301_96837399_ENSMUST00000147659_REVERSED|
"""index: 11773, intensity: 4552.0, mobility: 0.972"""	-0.453222	0.216521	0.913913	QAQLLAYALQPNQLLMNRAEQHSNQVCLKMQKMLE	generic|sp_Q8C7E9_CSTFT_MOUSE__chrX_1_134081197_134081313_ENSMUST00000149658_REVERSED|
"""index: 20488, intensity: 4212.0, mobility: 0.876"""	-0.45335	0.216834	0.914059	FTLLNPPLS	generic|IP_3474203_TX=10090_REVERSED|
"""index: 22999, intensity: 3219.0, mobility: 1.023"""	-0.453487	0.217079	0.914214	RHQALLCSSLLKLFNIEDELEFAC	generic|IP_3448874_TX=10090_REVERSED	|generic|tr_Q3U019_Q3U019_MOUSE_REVERSED|
"""index: 16899, intensity: 4056.0, mobility: 1.056"""	-0.453598	0.217255	0.914339	VIHAEQLDALDPPRRINMLILKQ	generic|tr_Q7TPY4_Q7TPY4_MOUSE_REVERSED|
"""index: 18301, intensity: 4700.0, mobility: 0.832"""	-0.453797	0.217432	0.914564	WVVEVVGR	generic|sp_A2TJV2_PALM3_MOUSE_REVERSED|
"""index: 27062, intensity: 3899.0, mobility: 0.901"""	-0.454287	0.217744	0.915115	LGPHSLCEVSRQSLKKNLTRGR	generic|IP_949139_TX=10090_REVERSED|
"""index: 9631, intensity: 3982.0, mobility: 0.942"""	-0.454392	0.217785	0.915234	WAVMLVIPLS	generic|tr_B2RY11_B2RY11_MOUSE__II_1037320_REVERSED	|generic|tr_B2RY21_B2RY21_MOUSE__II_1037320_REVERSED	|generic|tr_E9Q876_E9Q876_MOUSE__II_1037320_REVERSED	|generic|II_1037343_TX=10090_REVERSED|
"""index: 20541, intensity: 13486.0, mobility: 1.007"""	-0.454955	0.217961	0.915865	QLPFEPPKPLQY	generic|IP_884268_TX=10090_REVERSED|
"""index: 4793, intensity: 4368.0, mobility: 1.045"""	-0.45532	0.218273	0.916274	KPANPDKFKKKTEGKTPIYTKME	generic|IP_1042194_TX=10090_REVERSED|
"""index: 8777, intensity: 14112.0, mobility: 0.984"""	-0.455333	0.218584	0.916288	GVDPDWCALLDKNFSVCYTFDQPTGADNLVCTSEVHAVF	generic|tr_P70240_P70240_MOUSE_REVERSED	|generic|tr_Q31099_Q31099_MOUSE_REVERSED	|generic|tr_Q31114_Q31114_MOUSE_REVERSED	|generic|tr_Q95552_Q95552_MOUSE_REVERSED	|generic|tr_Q7JFR0_Q7JFR0_MOUSE_REVERSED	|generic|tr_Q31100_Q31100_MOUSE_REVERSED	|generic|tr_Q31101_Q31101_MOUSE_REVERSED	|generic|tr_Q31098_Q31098_MOUSE_REVERSED	|generic|tr_Q31112_Q31112_MOUSE_REVERSED|
"""index: 29640, intensity: 9076.0, mobility: 1.274"""	-0.455405	0.218828	0.916368	FIGRKKKWIFF	generic|IP_976442_TX=10090_REVERSED|
"""index: 21677, intensity: 2655.0, mobility: 1.076"""	-0.45559	0.219071	0.916574	SSLFALPPLPWSVCC	generic|IP_1148665_TX=10090_REVERSED|
"""index: 6710, intensity: 3215.0, mobility: 0.861"""	-0.455648	0.219383	0.916639	LWPWCSITTWFSRLTSLSCKHSAAA	generic|IP_883590_TX=10090_REVERSED|
"""index: 8789, intensity: 3945.0, mobility: 1.097"""	-0.455784	0.219626	0.916791	LSEKELGFRELQGS	generic|sp_Q3U0J8_TBD2B_MOUSE_REVERSED|
"""index: 11296, intensity: 15641.0, mobility: 1.129"""	-0.455902	0.219938	0.916923	EQLDCREEAPPDGFHLAVKWLKIQQDWSRRSYKKFKNPSRP	generic|IP_1093730_TX=10090_REVERSED|
"""index: 18158, intensity: 4587.0, mobility: 0.898"""	-0.456366	0.220249	0.917438	SIFFNKFHLARIFLRRMAVKMENN	generic|II_3490940_TX=10090_REVERSED	|generic|tr_Q7TQW6_Q7TQW6_MOUSE_REVERSED|
"""index: 7597, intensity: 114413.0, mobility: 1.117"""	-0.45641	0.220423	0.917487	RRCQNLQEKEKLLQEFALAKERMSHCEFEKERLMMSFK	generic|tr_H3BJU5_H3BJU5_MOUSE__II_1112907_REVERSED|
"""index: 9409, intensity: 6164.0, mobility: 0.934"""	-0.457007	0.220735	0.918149	LQAAKKVRPAGLAEAAALVEDQSAPGLVGEYA	generic|II_3481047_TX=10090_REVERSED	|generic|tr_B7ZMY3_B7ZMY3_MOUSE_REVERSED	|generic|tr_A0A2I3BRZ3_A0A2I3BRZ3_MOUSE_REVERSED|
"""index: 13328, intensity: 6369.0, mobility: 1.155"""	-0.457025	0.221046	0.918168	VKPTFAISYILWALYAFAFEGAAGTTGPGAGS	generic|tr_B2RQD1_B2RQD1_MOUSE_REVERSED|
"""index: 19954, intensity: 5155.0, mobility: 0.929"""	-0.457114	0.221357	0.918267	EQSRLHQPK	generic|tr_A2AQR2_A2AQR2_MOUSE_REVERSED|
"""index: 1296, intensity: 4748.0, mobility: 0.822"""	-0.457193	0.221531	0.918354	LLAPPATLQC	generic|tr_D3YVZ1_D3YVZ1_MOUSE__II_849361_REVERSED	|generic|tr_D3YXW9_D3YXW9_MOUSE__II_849361_REVERSED	|generic|tr_D3YUA2_D3YUA2_MOUSE__II_849361_REVERSED	|generic|tr_E9PZT7_E9PZT7_MOUSE_REVERSED	|generic|sp_O70491_STRA6_MOUSE_REVERSED	|generic|tr_E9PZN4_E9PZN4_MOUSE_REVERSED	|generic|tr_Q8C442_Q8C442_MOUSE_REVERSED	|generic|tr_E9Q3G2_E9Q3G2_MOUSE_REVERSED	|generic|tr_E9Q283_E9Q283_MOUSE_REVERSED	|generic|tr_E9Q9S7_E9Q9S7_MOUSE_REVERSED	|generic|tr_E9QAQ2_E9QAQ2_MOUSE_REVERSED	|generic|tr_A0A0R4J115_A0A0R4J115_MOUSE_REVERSED|
"""index: 16552, intensity: 3381.0, mobility: 1.047"""	-0.457469	0.221842	0.918658	ILAIVSDRLCLIFMMSCGLIDGSTMVSHISLI	generic|IP_925582_TX=10090_REVERSED|
"""index: 23503, intensity: 3561.0, mobility: 0.911"""	-0.457507	0.222153	0.9187	AVGLPDWVFAMQLSLALLDV	generic|tr_B2KF57_B2KF57_MOUSE__chr13_1_109951219_109951344_ENSMUST00000119672_REVERSED|
"""index: 1635, intensity: 2872.0, mobility: 0.743"""	-0.457639	0.222395	0.918845	ELVGPPGA	generic|chr17_1_34630915_34631806_ENSMUST00000015620__IP_1066306_TX=10090_REVERSED	|generic|IP_1066300_TX=10090_REVERSED|
"""index: 30198, intensity: 6085.0, mobility: 1.347"""	-0.457684	0.222706	0.918895	DLNVGKVVSFQGIDLINRCYI	generic|sp_O70291_GRK4_MOUSE__II_941652_REVERSED|
"""index: 22070, intensity: 2765.0, mobility: 0.956"""	-0.457694	0.222948	0.918907	IEIMKDRNLGRKHSIMHDTK	generic|IP_3483794_TX=10090_REVERSED|
"""index: 7623, intensity: 5778.0, mobility: 0.901"""	-0.457806	0.223189	0.91903	ARMSMCTWPWRAARGCWR	generic|IP_1146734_TX=10090_REVERSED|
"""index: 4565, intensity: 3529.0, mobility: 0.778"""	-0.458229	0.223361	0.919494	SSLAMWAAESRR	generic|chr11_-1_46257600_46260852_ENSMUST00000093166_REVERSED|
"""index: 10615, intensity: 13442.0, mobility: 1.088"""	-0.459171	0.223672	0.920525	NETQLNLTLQTNEMKGGNNKLV	generic|tr_I3RSH5_I3RSH5_MOUSE__chr8_1_107554458_107554577_ENSMUST00000212993__II_3504961_REVERSED|
"""index: 19056, intensity: 4302.0, mobility: 0.839"""	-0.459178	0.223983	0.920531	VPGRGWSR	generic|IP_922032_TX=10090_REVERSED|
"""index: 20898, intensity: 5453.0, mobility: 0.913"""	-0.459427	0.224224	0.920803	EFAKILRNNHYMMVGF	generic|tr_F6WD71_F6WD71_MOUSE__II_833452_REVERSED	|generic|sp_Q8BMD7_MORC4_MOUSE_REVERSED	|generic|sp_Q8BMD7-2_MORC4_MOUSE_REVERSED	|generic|tr_A2RSL2_A2RSL2_MOUSE_REVERSED	|generic|tr_F6WL51_F6WL51_MOUSE_REVERSED|
"""index: 18210, intensity: 4409.0, mobility: 0.927"""	-0.459843	0.224534	0.921255	GITCNWSRLGL	generic|tr_Q9D018_Q9D018_MOUSE__IP_871794_REVERSED|
"""index: 28912, intensity: 13770.0, mobility: 1.103"""	-0.459843	0.224635	0.921255	KITFKLFHISHLLNGVNTVSKLNTELMSEITFKLIHIDQLIN	generic|IP_1020455_TX=10090_REVERSED|
"""index: 3594, intensity: 3224.0, mobility: 1.000"""	-0.460199	0.224806	0.921641	FEKGKPNWTIR	generic|IP_1013259_TX=10090_REVERSED|
"""index: 16304, intensity: 4037.0, mobility: 0.767"""	-0.460418	0.225116	0.921878	CSVPSPNEIVLEYTM	generic|II_953138_TX=10090_REVERSED	|generic|sp_A6PWD2_FHAD1_MOUSE_REVERSED	|generic|sp_A6PWD2-3_FHAD1_MOUSE_REVERSED|
"""index: 19721, intensity: 4524.0, mobility: 0.885"""	-0.460501	0.225426	0.921967	EATSVNSHKR	generic|chr2_-1_181588013_181588487_ENSMUST00000108789__IP_993101_TX=10090_REVERSED|
"""index: 7517, intensity: 6154.0, mobility: 0.943"""	-0.460512	0.225736	0.921979	YEWLMELLYDLNLKMGCSIVVSNPK	generic|sp_Q9QXB9_DRG2_MOUSE__chr11_1_60462558_60462638_ENSMUST00000147745__II_1138487_REVERSED|
"""index: 13886, intensity: 5378.0, mobility: 0.850"""	-0.460698	0.225906	0.922181	GPLLRYPVAATYREWDRGY	generic|tr_Q3UIQ5_Q3UIQ5_MOUSE_REVERSED	|generic|tr_A0A140LIT2_A0A140LIT2_MOUSE__chr7_1_143841316_143841375_ENSMUST00000128610_REVERSED	|generic|tr_Q4FJX5_Q4FJX5_MOUSE__chr7_1_143841316_143841375_ENSMUST00000128610_REVERSED	|generic|sp_O88455_DHCR7_MOUSE__chr7_1_143841316_143841375_ENSMUST00000128610_REVERSED|
"""index: 31492, intensity: 2549.0, mobility: 0.937"""	-0.460874	0.226216	0.92237	FRKGLKRKE	generic|sp_J3QM76_CC179_MOUSE__II_888591_REVERSED	|generic|tr_A0A087WSR9_A0A087WSR9_MOUSE_REVERSED|
"""index: 26505, intensity: 4000.0, mobility: 0.927"""	-0.460929	0.226456	0.922429	PRGTHMREHRT	generic|tr_F8VQ79_F8VQ79_MOUSE_REVERSED	|generic|sp_Q1EG27_MYO3B_MOUSE_REVERSED	|generic|sp_Q1EG27-2_MYO3B_MOUSE_REVERSED|
"""index: 4764, intensity: 3362.0, mobility: 0.873"""	-0.461014	0.226766	0.922522	STSKKLIRGGTNTTKELTM	generic|IP_3491626_TX=10090_REVERSED|
"""index: 28499, intensity: 11904.0, mobility: 0.850"""	-0.461079	0.227076	0.922591	GRTRVSGFVDSLKILQ	generic|tr_Q501L4_Q501L4_MOUSE__II_1012703_REVERSED|
"""index: 23384, intensity: 2683.0, mobility: 1.047"""	-0.461105	0.227245	0.922619	RCPPALWRQSLMWTSELGAGMSGPGDD	generic|IP_883194_TX=10090_REVERSED|
"""index: 18421, intensity: 6398.0, mobility: 0.872"""	-0.462012	0.227554	0.923593	TKITGSFLTL	generic|tr_Q7M708_Q7M708_MOUSE_REVERSED	|generic|tr_A6H696_A6H696_MOUSE_REVERSED|
"""index: 12725, intensity: 3901.0, mobility: 0.901"""	-0.462126	0.227723	0.923714	LLETVLSRCC	generic|IP_1078619_TX=10090_REVERSED|
"""index: 3103, intensity: 3113.0, mobility: 0.813"""	-0.462267	0.228032	0.923865	PSFPTTRH	generic|IP_847047_TX=10090_REVERSED|
"""index: 11637, intensity: 8460.0, mobility: 1.070"""	-0.462321	0.228342	0.923923	EQGQVQVAPQPAQLP	generic|tr_Q3UX16_Q3UX16_MOUSE_REVERSED|
"""index: 25802, intensity: 6519.0, mobility: 1.005"""	-0.462346	0.228651	0.92395	VARRMRAPNGR	generic|chr1_-1_84476411_84494925_ENSMUST00000049126__IP_1032623_TX=10090_REVERSED	|generic|chr1_-1_84494716_84494850_ENSMUST00000049126_REVERSED|
"""index: 13320, intensity: 12727.0, mobility: 1.140"""	-0.462412	0.228677	0.92402	LFRQLDHSDGLKAKRQDARKGLSTWAQNL	generic|tr_A3KGU5_A3KGU5_MOUSE__chr2_1_30030480_30030602_ENSMUST00000201758__II_1012391_REVERSED	|generic|tr_B9EKJ1_B9EKJ1_MOUSE__chr2_1_30030480_30030602_ENSMUST00000201758__II_1012391_REVERSED	|generic|tr_A3KGU7_A3KGU7_MOUSE__chr2_1_30030480_30030602_ENSMUST00000201758__II_1012391_REVERSED	|generic|tr_A3KGU9_A3KGU9_MOUSE__chr2_1_30030480_30030602_ENSMUST00000201758__II_1012391_REVERSED	|generic|tr_B2RXX6_B2RXX6_MOUSE__chr2_1_30030480_30030602_ENSMUST00000201758__II_1012391_REVERSED	|generic|sp_P16546_SPTN1_MOUSE__chr2_1_30030480_30030602_ENSMUST00000201758__II_1012391_REVERSED	|generic|sp_P16546-2_SPTN1_MOUSE__chr2_1_30030480_30030602_ENSMUST00000201758__II_1012391_REVERSED	|generic|tr_E9Q447_E9Q447_MOUSE__chr2_1_30030480_30030602_ENSMUST00000201758__II_1012391_REVERSED	|generic|tr_B7ZWK3_B7ZWK3_MOUSE__chr2_1_30030480_30030602_ENSMUST00000201758__II_1012391_REVERSED|
"""index: 3971, intensity: 4392.0, mobility: 1.080"""	-0.463307	0.228845	0.924973	NTGDAQYLGVYVGSPPVETSNNQHMR	generic|IP_2559040_TX=10090_REVERSED|
"""index: 20799, intensity: 3181.0, mobility: 1.285"""	-0.463432	0.229154	0.925105	LSCRRLQMSPQVKSKRNYM	generic|chr9_1_82846697_82846765_ENSMUST00000113245_REVERSED|
"""index: 4574, intensity: 4019.0, mobility: 0.947"""	-0.463468	0.229463	0.925143	PWKMQGHRPK	generic|IP_950568_TX=10090_REVERSED|
"""index: 14423, intensity: 5639.0, mobility: 1.000"""	-0.463754	0.229771	0.925446	TPGTRHERTAGTRVSLTKPAIQTTRM	generic|IP_878288_TX=10090_REVERSED	|generic|IP_878294_TX=10090_REVERSED|
"""index: 2474, intensity: 19478.0, mobility: 0.927"""	-0.463868	0.230009	0.925566	VLAPPVPHTGQH	generic|IP_843103_TX=10090_REVERSED|
"""index: 12008, intensity: 3537.0, mobility: 1.123"""	-0.464153	0.230318	0.925867	PHGFNKFPSRFPSRM	generic|tr_J3QNP0_J3QNP0_MOUSE__II_1112744_REVERSED	|generic|tr_E5CYJ9_E5CYJ9_MOUSE_REVERSED	|generic|sp_Q0KK59_UNC79_MOUSE_REVERSED	|generic|tr_G8JL63_G8JL63_MOUSE_REVERSED|
"""index: 18590, intensity: 3608.0, mobility: 1.210"""	-0.46444	0.230556	0.92617	HREPPEWVSCLEQASTRP	generic|sp_Q5EE38_ACD_MOUSE__chr8_-1_105698256_105698300_ENSMUST00000211870_REVERSED	|generic|sp_Q5EE38-2_ACD_MOUSE__chr8_-1_105698256_105698300_ENSMUST00000211870_REVERSED	|generic|sp_Q5EE38-3_ACD_MOUSE__chr8_-1_105698256_105698300_ENSMUST00000211870_REVERSED	|generic|sp_Q5EE38-4_ACD_MOUSE__chr8_-1_105698256_105698300_ENSMUST00000211870_REVERSED|
"""index: 19687, intensity: 3932.0, mobility: 0.962"""	-0.464856	0.230793	0.926608	NTVNLPHRELMDEKVNNLVVTIYLPNVVNMGNMHD	generic|IP_1001819_TX=10090_REVERSED|
"""index: 20627, intensity: 3865.0, mobility: 1.065"""	-0.464979	0.231102	0.926736	QNIGDVAMVLRCMLSGFPWYSLANQAALF	generic|sp_P30935_SSR3_MOUSE_REVERSED|
"""index: 18384, intensity: 17979.0, mobility: 0.904"""	-0.465167	0.23129	0.926934	LFQIKGNSR	generic|sp_Q6IE32_ISK7_MOUSE_REVERSED|
"""index: 21569, intensity: 2768.0, mobility: 1.123"""	-0.465679	0.23129	0.92747	QQGGAGSGGVSVGGSAGGGKKMKTSGFKTAAFS	generic|sp_Q9JM55_TOB2_MOUSE_REVERSED|
"""index: 19987, intensity: 7240.0, mobility: 1.103"""	-0.466775	0.231385	0.928611	FIQVTLSSNRLFIK	generic|IP_3476578_TX=10090_REVERSED|
"""index: 22210, intensity: 3550.0, mobility: 0.942"""	-0.467214	0.23155	0.929064	QQFLAIDEPLQLYKPTNPW	generic|IP_3484217_TX=10090_REVERSED|
"""index: 9067, intensity: 8327.0, mobility: 1.208"""	-0.467391	0.231715	0.929247	SAHEPRPPSPAHHRCCRPIL	generic|sp_Q3U2I3_F16A2_MOUSE__chr7_-1_105378771_105379055_ENSMUST00000211549__II_3499375_REVERSED	|generic|sp_Q3U2I3-3_F16A2_MOUSE__chr7_-1_105378771_105379055_ENSMUST00000211549__II_3499375_REVERSED	|generic|tr_A0A1C7CYU5_A0A1C7CYU5_MOUSE__chr7_-1_105378771_105379055_ENSMUST00000211549__II_3499375_REVERSED	|generic|tr_Q8VDK9_Q8VDK9_MOUSE__chr7_-1_105378771_105379055_ENSMUST00000211549__II_3499375_REVERSED	|generic|sp_Q3U2I3-2_F16A2_MOUSE__chr7_-1_105378771_105379055_ENSMUST00000211549_REVERSED	|generic|tr_F8WHJ1_F8WHJ1_MOUSE__chr7_-1_105378771_105379055_ENSMUST00000211549_REVERSED|
"""index: 10169, intensity: 7089.0, mobility: 1.147"""	-0.467643	0.232022	0.929507	IGDRKSSMEGGESTPFFLQPDTPDRRRLHGSPEKGQASKWRW	generic|sp_Q9QY42_GPR37_MOUSE_REVERSED	|generic|sp_Q9QY42-3_GPR37_MOUSE_REVERSED|
"""index: 19567, intensity: 2693.0, mobility: 0.984"""	-0.467685	0.232329	0.929551	QCLPPPQWLLE	generic|IP_3505100_TX=10090_REVERSED|
"""index: 18030, intensity: 5764.0, mobility: 0.920"""	-0.467882	0.232637	0.929753	ELLAKLQSY	generic|IP_3488419_TX=10090_REVERSED|
"""index: 4376, intensity: 4503.0, mobility: 0.921"""	-0.468138	0.232873	0.930017	PADRKHPPGMEQIIPLT	generic|IP_3462695_TX=10090_REVERSED|
"""index: 24835, intensity: 7278.0, mobility: 0.956"""	-0.468541	0.233108	0.93043	IEQFINIKM	generic|IP_870325_TX=10090_REVERSED|
"""index: 8345, intensity: 2554.0, mobility: 1.225"""	-0.468599	0.233415	0.93049	PFLRCREPLEEHERVE	generic|IP_1014859_TX=10090_REVERSED|
"""index: 24554, intensity: 3926.0, mobility: 1.036"""	-0.46866	0.233722	0.930552	IMFQPHSSNVFLSG	generic|IP_1042679_TX=10090_REVERSED|
"""index: 17007, intensity: 3285.0, mobility: 1.092"""	-0.468724	0.234029	0.930618	LPDGDTIPSQLPPTYHLRPPTMFFRSPRQKQGFASIPM	generic|tr_A0A0A6YWD3_A0A0A6YWD3_MOUSE__II_1029088_REVERSED	|generic|II_1029087_TX=10090_REVERSED	|generic|tr_A0A0A6YVZ7_A0A0A6YVZ7_MOUSE_REVERSED	|generic|sp_Q8C735_LIN9_MOUSE_REVERSED	|generic|sp_Q8C735-2_LIN9_MOUSE_REVERSED|
"""index: 27933, intensity: 4950.0, mobility: 1.120"""	-0.468759	0.234337	0.930653	GQRKLYEEIKEEDMSDVTVSRWLKQFEEDVSFQCSKDNFFL	generic|sp_Q9D902_T2EB_MOUSE__II_864844_REVERSED	|generic|tr_Q3UIR2_Q3UIR2_MOUSE__chr8_1_33776478_33776537_ENSMUST00000170705_REVERSED|
"""index: 13080, intensity: 3414.0, mobility: 1.146"""	-0.46881	0.234644	0.930706	RRMLDQRLLNAQHEHYADEMESELKDKADK	generic|II_956123_TX=10090_REVERSED	|generic|II_956124_TX=10090_REVERSED	|generic|II_956125_TX=10090_REVERSED	|generic|sp_Q8VIJ6_SFPQ_MOUSE_REVERSED	|generic|tr_Q810V5_Q810V5_MOUSE_REVERSED|
"""index: 4480, intensity: 3118.0, mobility: 0.921"""	-0.46885	0.234951	0.930746	EFTVAPLMRQ	generic|tr_Q8BVK3_Q8BVK3_MOUSE__II_1013192_REVERSED	|generic|sp_Q3TW96_UAP1L_MOUSE__II_1013192_REVERSED	|generic|sp_Q3TW96-2_UAP1L_MOUSE__II_1013192_REVERSED|
"""index: 1531, intensity: 2591.0, mobility: 0.836"""	-0.46906	0.235258	0.930961	EVLSRRADA	generic|tr_Q3TS03_Q3TS03_MOUSE__IP_1061595_REVERSED	|generic|tr_Q3U5G7_Q3U5G7_MOUSE_REVERSED|
"""index: 6230, intensity: 8941.0, mobility: 1.047"""	-0.469096	0.235493	0.930997	YPVCRFAVGLGDREPLPPVKEM	generic|IP_1098364_TX=10090_REVERSED|
"""index: 3251, intensity: 3899.0, mobility: 1.061"""	-0.4692	0.235745	0.931103	QSTSIEGASGQIKEK	generic|tr_A2A5R6_A2A5R6_MOUSE_REVERSED	|generic|sp_Q8R151_ZNFX1_MOUSE_REVERSED|
"""index: 19524, intensity: 4725.0, mobility: 1.086"""	-0.469372	0.235745	0.931279	MRTCKGLHLASQACTG	generic|IP_891692_TX=10090_REVERSED|
"""index: 4564, intensity: 3742.0, mobility: 0.871"""	-0.469989	0.236052	0.931906	PQPPEPRLPP	generic|II_3500327_TX=10090_REVERSED	|generic|tr_A6H6S8_A6H6S8_MOUSE_REVERSED|
"""index: 17533, intensity: 2732.0, mobility: 1.301"""	-0.470102	0.236286	0.932021	HFMQLLMQLRMQLWVQ	generic|IP_931881_TX=10090_REVERSED	|generic|IP_931891_TX=10090_REVERSED|
"""index: 19208, intensity: 3877.0, mobility: 0.800"""	-0.470259	0.23652	0.932179	DEKEQFFE	generic|IP_919544_TX=10090_REVERSED	|generic|IP_919552_TX=10090_REVERSED	|generic|tr_Q3TYX6_Q3TYX6_MOUSE_REVERSED|
"""index: 13000, intensity: 18880.0, mobility: 1.162"""	-0.470322	0.236753	0.932243	HMLFDPVDLGRRRRCLDQLDQLLERLE	generic|tr_Q32MT9_Q32MT9_MOUSE_REVERSED	|generic|tr_E2RUG8_E2RUG8_MOUSE_REVERSED	|generic|sp_Q8K424_TRPV3_MOUSE_REVERSED|
"""index: 11647, intensity: 38179.0, mobility: 1.120"""	-0.470576	0.236987	0.932501	QHYVLESKYIFAKGCETCKYPREQPCIRDQTNLRCKKSFPK	generic|sp_B2RUI1_ZN551_MOUSE__II_896767_REVERSED|
"""index: 8914, intensity: 47619.0, mobility: 0.903"""	-0.470709	0.237221	0.932635	KSTGVTDLELALQSSLSRGIDA	generic|sp_Q9QX47_SON_MOUSE__chr16_1_91647944_91647988_ENSMUST00000140312__II_1073635_REVERSED	|generic|sp_Q9QX47-3_SON_MOUSE__chr16_1_91647944_91647988_ENSMUST00000140312__II_1073635_REVERSED	|generic|tr_H9KV00_H9KV00_MOUSE__chr16_1_91647944_91647988_ENSMUST00000140312__II_662216_REVERSED	|generic|tr_Q8BS91_Q8BS91_MOUSE_REVERSED	|generic|sp_Q9QX47-2_SON_MOUSE__chr16_1_91647944_91647988_ENSMUST00000140312_REVERSED	|generic|sp_Q9QX47-4_SON_MOUSE__chr16_1_91647944_91647988_ENSMUST00000140312_REVERSED	|generic|tr_H9KV15_H9KV15_MOUSE__chr16_1_91647944_91647988_ENSMUST00000140312_REVERSED	|generic|tr_H9KV01_H9KV01_MOUSE__chr16_1_91647944_91647988_ENSMUST00000140312_REVERSED|
"""index: 7056, intensity: 11397.0, mobility: 0.909"""	-0.470871	0.237454	0.932798	TIPAQPRSWR	generic|tr_A0A087WR50_A0A087WR50_MOUSE__chr1_-1_71637244_71637333_ENSMUST00000186613__II_1037262_REVERSED	|generic|tr_A0A087WSN6_A0A087WSN6_MOUSE__chr1_-1_71637244_71637333_ENSMUST00000186613__II_1037262_REVERSED	|generic|sp_P11276_FINC_MOUSE__chr1_-1_71637244_71637333_ENSMUST00000186613__II_1037262_REVERSED	|generic|tr_Q3TCF1_Q3TCF1_MOUSE__chr1_-1_71637244_71637333_ENSMUST00000186613__II_1037262_REVERSED	|generic|tr_B9EHT6_B9EHT6_MOUSE__chr1_-1_71637244_71637333_ENSMUST00000186613__II_1037262_REVERSED	|generic|tr_Q3UHL6_Q3UHL6_MOUSE__chr1_-1_71637244_71637333_ENSMUST00000186613__II_1037262_REVERSED	|generic|tr_Q3UGY5_Q3UGY5_MOUSE__chr1_-1_71637244_71637333_ENSMUST00000186613_REVERSED	|generic|tr_Q3TCL7_Q3TCL7_MOUSE__chr1_-1_71637244_71637333_ENSMUST00000186613_REVERSED	|generic|tr_B7ZNJ1_B7ZNJ1_MOUSE__chr1_-1_71637244_71637333_ENSMUST00000186613_REVERSED	|generic|tr_Q3UH17_Q3UH17_MOUSE__chr1_-1_71637244_71637333_ENSMUST00000186613_REVERSED	|generic|tr_Q3TBB4_Q3TBB4_MOUSE__chr1_-1_71637244_71637333_ENSMUST00000186613_REVERSED	|generic|tr_A0A087WS56_A0A087WS56_MOUSE__chr1_-1_71637244_71637333_ENSMUST00000186613_REVERSED	|generic|tr_Q3UHR1_Q3UHR1_MOUSE__chr1_-1_71637244_71637333_ENSMUST00000186613_REVERSED|
"""index: 8341, intensity: 5497.0, mobility: 0.968"""	-0.471018	0.237542	0.932946	PESTEIEKRIC	generic|II_938035_TX=10090_REVERSED	|generic|II_938048_TX=10090_REVERSED	|generic|sp_P49025_CTRO_MOUSE__chr5_1_115946884_115946943_ENSMUST00000122877_REVERSED	|generic|sp_P49025-3_CTRO_MOUSE__chr5_1_115946884_115946943_ENSMUST00000122877_REVERSED	|generic|sp_P49025-4_CTRO_MOUSE__chr5_1_115946884_115946943_ENSMUST00000122877_REVERSED	|generic|sp_P49025-5_CTRO_MOUSE__chr5_1_115946884_115946943_ENSMUST00000122877_REVERSED	|generic|tr_E9QL53_E9QL53_MOUSE__chr5_1_115946884_115946943_ENSMUST00000122877_REVERSED	|generic|tr_D3Z1U0_D3Z1U0_MOUSE__chr5_1_115946884_115946943_ENSMUST00000122877_REVERSED	|generic|tr_F6SBR5_F6SBR5_MOUSE__chr5_1_115946884_115946943_ENSMUST00000122877_REVERSED	|generic|tr_D3YU89_D3YU89_MOUSE__chr5_1_115946884_115946943_ENSMUST00000122877_REVERSED|
"""index: 7508, intensity: 10076.0, mobility: 1.016"""	-0.471882	0.237848	0.933813	QPPPMTPRAPAPRKTKRTMD	generic|sp_P55194_3BP1_MOUSE__chr15_1_78906445_78906507_ENSMUST00000151146__II_3484950_REVERSED|
"""index: 2671, intensity: 3174.0, mobility: 1.216"""	-0.471954	0.237863	0.933886	YRHFLLDGVTNNQVRR	generic|IP_3496475_TX=10090_REVERSED|
"""index: 15969, intensity: 3836.0, mobility: 1.065"""	-0.472594	0.238168	0.934525	KLEDLDSWSELLNDNMWFEQLETLHSINEIKKIRNS	generic|sp_Q3UM45_PP1R7_MOUSE__chr1_1_93351548_93351640_ENSMUST00000127141_REVERSED|
"""index: 5349, intensity: 4770.0, mobility: 1.054"""	-0.47267	0.2384	0.934601	QPGLGPDSGGGLWSPPIQPLVFSW	generic|IP_933578_TX=10090_REVERSED|
"""index: 23252, intensity: 8209.0, mobility: 0.935"""	-0.472863	0.238706	0.934792	EKLEGQTRR	generic|tr_Q32NZ7_Q32NZ7_MOUSE_REVERSED	|generic|tr_E9QMC1_E9QMC1_MOUSE_REVERSED	|generic|sp_P59242_CING_MOUSE_REVERSED	|generic|sp_P59242-2_CING_MOUSE_REVERSED	|generic|tr_D3YUW7_D3YUW7_MOUSE_REVERSED	|generic|tr_A0A5F8MPT6_A0A5F8MPT6_MOUSE_REVERSED|
"""index: 32262, intensity: 6474.0, mobility: 1.085"""	-0.473181	0.238792	0.935109	EDAKKVPTLMELSSNGKLYERSKPEKVPTLGKFNRKY	generic|tr_B7ZMS8_B7ZMS8_MOUSE_REVERSED	|generic|tr_B7SNM9_B7SNM9_MOUSE_REVERSED	|generic|tr_B7SNM8_B7SNM8_MOUSE_REVERSED	|generic|tr_E9Q0B1_E9Q0B1_MOUSE_REVERSED	|generic|sp_Q9D067_MDM1_MOUSE_REVERSED	|generic|sp_Q9D067-2_MDM1_MOUSE_REVERSED	|generic|sp_Q9D067-4_MDM1_MOUSE_REVERSED	|generic|tr_B2RPU6_B2RPU6_MOUSE_REVERSED	|generic|tr_E9PW14_E9PW14_MOUSE_REVERSED|
"""index: 14885, intensity: 5479.0, mobility: 1.128"""	-0.473789	0.239097	0.93571	ELQRELRNSDAMKSKMRELEENLRK	generic|tr_B2RQQ7_B2RQQ7_MOUSE_REVERSED	|generic|sp_Q7TT50_MRCKB_MOUSE_REVERSED|
"""index: 10193, intensity: 3707.0, mobility: 0.842"""	-0.474037	0.239183	0.935956	LTEDIPGYGMEGLDENLEQLWF	generic|II_837023_TX=10090_REVERSED	|generic|sp_Q6IE82_JADE3_MOUSE_REVERSED	|generic|tr_A0A140T8R5_A0A140T8R5_MOUSE_REVERSED|
"""index: 20275, intensity: 4422.0, mobility: 1.088"""	-0.474501	0.239488	0.936413	QMRFWPPLRDFSM	generic|IP_989700_TX=10090_REVERSED|
"""index: 18867, intensity: 2868.0, mobility: 1.180"""	-0.474511	0.239793	0.936423	EVMQTNGNAEELKAATI	generic|sp_Q91YR7_PRP6_MOUSE__chr2_1_181631447_181631533_ENSMUST00000139955_REVERSED	|generic|sp_Q91YR7-2_PRP6_MOUSE__chr2_1_181640622_181640780_ENSMUST00000139955_REVERSED|
"""index: 15309, intensity: 3367.0, mobility: 0.921"""	-0.47473	0.239878	0.936638	SRWGRMDRRRSMSPPPKPHH	generic|IP_1096773_TX=10090_REVERSED|
"""index: 22566, intensity: 7962.0, mobility: 0.830"""	-0.475079	0.239976	0.93698	LQSLSFYNEIPSGCSKP	generic|IP_909120_TX=10090_REVERSED|
"""index: 20744, intensity: 2794.0, mobility: 1.223"""	-0.475418	0.239976	0.937311	RPHTLSKSSPECKDSGKGMH	generic|tr_A0A087WPI5_A0A087WPI5_MOUSE_REVERSED	|generic|tr_Q8K0G9_Q8K0G9_MOUSE_REVERSED	|generic|tr_Q9JIC0_Q9JIC0_MOUSE_REVERSED|
"""index: 15233, intensity: 3693.0, mobility: 0.932"""	-0.476147	0.239988	0.938022	VSRDFTVWGRRFFRREPQPESLAVRM	generic|sp_Q99MR6_SRRT_MOUSE__chr5_-1_137302122_137302313_ENSMUST00000198526__II_928803_REVERSED	|generic|sp_Q99MR6-2_SRRT_MOUSE__chr5_-1_137302122_137302313_ENSMUST00000198526__II_928803_REVERSED	|generic|sp_Q99MR6-3_SRRT_MOUSE__chr5_-1_137302122_137302313_ENSMUST00000198526__II_928803_REVERSED	|generic|sp_Q99MR6-4_SRRT_MOUSE__chr5_-1_137302122_137302313_ENSMUST00000198526__II_928803_REVERSED|
"""index: 14720, intensity: 3310.0, mobility: 1.139"""	-0.476734	0.240146	0.938591	QFFQLQKELSWFFPHKLVHKASPRQ	generic|sp_Q9EQY0_ERN1_MOUSE__II_1125128_REVERSED|
"""index: 14099, intensity: 3022.0, mobility: 0.950"""	-0.477007	0.240303	0.938855	GMEMQCGIAELLASDQVINLMAGL	generic|tr_A2ACC6_A2ACC6_MOUSE__chr2_1_158432763_158432924_ENSMUST00000143394__II_995960_REVERSED	|generic|sp_Q8BQZ4_RLGPB_MOUSE__chr2_1_158432763_158432924_ENSMUST00000143394__II_995960_REVERSED	|generic|tr_F8WHN4_F8WHN4_MOUSE__chr2_1_158432763_158432924_ENSMUST00000143394__II_995960_REVERSED	|generic|tr_A2ACC7_A2ACC7_MOUSE__II_995968_REVERSED	|generic|tr_E9Q0J2_E9Q0J2_MOUSE__chr2_1_158432763_158432924_ENSMUST00000143394__II_995960_REVERSED	|generic|tr_B2RRF1_B2RRF1_MOUSE__chr2_1_158432763_158432924_ENSMUST00000143394_REVERSED|
"""index: 25418, intensity: 3204.0, mobility: 0.914"""	-0.477274	0.240606	0.939113	EETHLGEDCVLHRGQPLRV	generic|tr_E9PYK8_E9PYK8_MOUSE__chr1_1_34807113_34807295_ENSMUST00000160855__II_1047199_REVERSED|
"""index: 16983, intensity: 4235.0, mobility: 1.028"""	-0.47735	0.240909	0.939186	VWLLNLMFGDTSVLRDDAQMQAKKMNANVLAAMY	generic|tr_Q80TU3_Q80TU3_MOUSE__chr4_-1_149350654_149350749_ENSMUST00000174343__II_952240_REVERSED	|generic|tr_A0A571BD95_A0A571BD95_MOUSE__chr4_-1_149350654_149350749_ENSMUST00000174343__II_952240_REVERSED	|generic|tr_Q6NWW1_Q6NWW1_MOUSE__chr4_-1_149350654_149350749_ENSMUST00000174343__II_952243_REVERSED	|generic|tr_A0A5F8MP95_A0A5F8MP95_MOUSE__chr4_-1_149350654_149350749_ENSMUST00000174343__II_952240_REVERSED	|generic|sp_Q9ES00_UBE4B_MOUSE__chr4_-1_149350654_149350749_ENSMUST00000174343__II_952240_REVERSED	|generic|tr_G3UZD6_G3UZD6_MOUSE__chr4_-1_149350654_149350749_ENSMUST00000174343_REVERSED|
"""index: 16207, intensity: 2540.0, mobility: 1.184"""	-0.477401	0.241139	0.939235	QEIWLLWFIFGAQIFPYHFYPIPICHFMIWYT	generic|IP_870060_TX=10090_REVERSED|
"""index: 4509, intensity: 3803.0, mobility: 0.893"""	-0.477441	0.241442	0.939274	WLQMRVRTEE	generic|chr5_1_135852267_135854568_ENSMUST00000144211_REVERSED|
"""index: 29444, intensity: 5611.0, mobility: 1.004"""	-0.477591	0.241745	0.939418	LLTLVIGYLFLV	generic|sp_P20491_FCERG_MOUSE__chr1_-1_171229865_171234245_ENSMUST00000079957_REVERSED	|generic|tr_A0A0A6YVS1_A0A0A6YVS1_MOUSE__chr1_-1_171229921_171234245_ENSMUST00000193973_REVERSED|
"""index: 9599, intensity: 10243.0, mobility: 0.946"""	-0.477599	0.241975	0.939425	LTLSEPAPATSEKPLETSATEEPP	generic|sp_Q09XV5_CHD8_MOUSE__chr14_-1_52198592_52198807_ENSMUST00000226681__II_1098675_REVERSED	|generic|sp_Q09XV5-2_CHD8_MOUSE_REVERSED|
"""index: 11673, intensity: 20270.0, mobility: 0.986"""	-0.477742	0.242204	0.939563	GPVMTCSNDEVKSGTKESEDTQRTAGSEASADSMSEESHY	generic|sp_Q91ZU6-4_DYST_MOUSE__chr1_1_34161097_34161162_ENSMUST00000183331__II_1042653_REVERSED	|generic|tr_E9Q9X1_E9Q9X1_MOUSE__chr1_1_34161097_34161162_ENSMUST00000183331_REVERSED	|generic|tr_S4R1P5_S4R1P5_MOUSE__chr1_1_34161097_34161162_ENSMUST00000183331_REVERSED	|generic|sp_Q91ZU6_DYST_MOUSE__chr1_1_34161097_34161162_ENSMUST00000183331_REVERSED	|generic|sp_Q91ZU6-3_DYST_MOUSE__chr1_1_34161097_34161162_ENSMUST00000183331_REVERSED	|generic|tr_A0A087WPR7_A0A087WPR7_MOUSE__chr1_1_34161097_34161162_ENSMUST00000183331_REVERSED|
"""index: 7987, intensity: 11773.0, mobility: 1.001"""	-0.478175	0.242433	0.939979	IKLDDKGKEEKQESKRWEIVERARPES	generic|sp_Q91YJ5_IF2M_MOUSE_REVERSED|
"""index: 30031, intensity: 11437.0, mobility: 1.047"""	-0.478532	0.242663	0.94032	WCLRLVSGAGLRL	generic|IP_901653_TX=10090_REVERSED|
"""index: 3482, intensity: 3143.0, mobility: 0.817"""	-0.478767	0.242892	0.940545	AASSPRRAPLPNAWP	generic|IP_1050303_TX=10090_REVERSED|
"""index: 15532, intensity: 3858.0, mobility: 1.139"""	-0.478851	0.243047	0.940625	VSTESQLRMVFKHS	generic|tr_Q6ZPV8_Q6ZPV8_MOUSE_REVERSED	|generic|sp_Q91ZD4_VANG2_MOUSE_REVERSED	|generic|tr_D3YY75_D3YY75_MOUSE_REVERSED|
"""index: 13356, intensity: 17862.0, mobility: 1.150"""	-0.478866	0.243202	0.940639	LDITSLMCLFLYMPQHLSPESRVVLLVAM	generic|tr_B2RU86_B2RU86_MOUSE_REVERSED	|generic|tr_Q8VG23_Q8VG23_MOUSE_REVERSED|
"""index: 3275, intensity: 10479.0, mobility: 0.888"""	-0.479082	0.243284	0.940845	WGIPNFGHRK	generic|IP_991135_TX=10090_REVERSED|
"""index: 17940, intensity: 19917.0, mobility: 1.086"""	-0.479295	0.243586	0.941048	QRLVLCWEVAHWV	generic|IP_1141202_TX=10090_REVERSED|
"""index: 27776, intensity: 5007.0, mobility: 0.964"""	-0.479436	0.243667	0.941182	KCMFEVNSGLAVTENAPLGAQLIPRH	generic|tr_Q60818_Q60818_MOUSE__chr8_1_25573751_25573921_ENSMUST00000126118_REVERSED|
"""index: 18150, intensity: 24356.0, mobility: 0.970"""	-0.479657	0.243969	0.941392	NLPFQHRVSDWLDHLIGRCKE	generic|chr3_1_115122572_115122703_ENSMUST00000081752_REVERSED|
"""index: 13091, intensity: 2839.0, mobility: 0.811"""	-0.479686	0.244123	0.941418	APVPMPALVS	generic|IP_862767_TX=10090_REVERSED	|generic|IP_3503087_TX=10090_REVERSED|
"""index: 16542, intensity: 3758.0, mobility: 1.044"""	-0.480021	0.244351	0.941736	VTTGQEGQQKRFLCVGCVTTLE	generic|IP_3486163_TX=10090_REVERSED|
"""index: 11824, intensity: 3373.0, mobility: 0.868"""	-0.480345	0.244578	0.942042	MLMKPHEVP	generic|chr13_1_55213375_55213467_ENSMUST00000224973__IP_1108991_TX=10090_REVERSED	|generic|chr13_1_55213321_55213467_ENSMUST00000224973__IP_1108991_TX=10090_REVERSED|
"""index: 13184, intensity: 4349.0, mobility: 0.893"""	-0.480384	0.24488	0.942079	PQSVATSFYR	generic|tr_A0A2Z4SXW0_A0A2Z4SXW0_MOUSE_REVERSED	|generic|tr_A0A2Z4SYM0_A0A2Z4SYM0_MOUSE_REVERSED|
"""index: 26738, intensity: 3911.0, mobility: 0.978"""	-0.480402	0.245181	0.942096	VICQFVSVQVVHLSSPNPKVKNKSMLHVRA	generic|IP_898078_TX=10090_REVERSED|
"""index: 12906, intensity: 7613.0, mobility: 1.108"""	-0.480405	0.245482	0.942099	ESGGLPTRRRELASGHKRNCLGSPMQAPGGLC	generic|IP_948808_TX=10090_REVERSED|
"""index: 5456, intensity: 2561.0, mobility: 0.861"""	-0.480419	0.245783	0.942111	QECIVTLSYRNRR	generic|IP_1120355_TX=10090_REVERSED|
"""index: 5465, intensity: 7006.0, mobility: 1.074"""	-0.480488	0.246084	0.942177	QHIHSILASSLAMNSSPLLCTHLN	generic|tr_Q5PT52_Q5PT52_MOUSE__II_863012_REVERSED|
"""index: 8588, intensity: 3796.0, mobility: 0.805"""	-0.48049	0.246237	0.942178	ASQSKPCFRCLRRQLRT	generic|IP_3480908_TX=10090_REVERSED|
"""index: 19321, intensity: 4132.0, mobility: 0.831"""	-0.480948	0.24639	0.94261	MKTDAKSHPM	generic|tr_E9Q2V8_E9Q2V8_MOUSE_REVERSED	|generic|sp_Q9DCA5_BRX1_MOUSE_REVERSED|
"""index: 8628, intensity: 12913.0, mobility: 1.083"""	-0.481576	0.246542	0.943198	PAAAAAAAAAAAATSAPRPRPPPPEACA	generic|chr3_-1_57847454_57847744_ENSMUST00000066882_REVERSED|
"""index: 4453, intensity: 2866.0, mobility: 0.972"""	-0.481941	0.246843	0.943539	ELELTEDESQDD	generic|tr_Q3UMA4_Q3UMA4_MOUSE_REVERSED|
"""index: 20593, intensity: 3053.0, mobility: 1.036"""	-0.481951	0.246995	0.943548	PLRGRLMKHLNEYTDEKTHL	generic|II_928619_TX=10090_REVERSED	|generic|sp_Q9JKX3_TFR2_MOUSE_REVERSED	|generic|sp_Q9JKX3-3_TFR2_MOUSE_REVERSED|
"""index: 4145, intensity: 4100.0, mobility: 0.869"""	-0.482402	0.247296	0.943968	MHGMQYSERPRQRPPQQIPQPPRRR	generic|sp_O35598_ADA10_MOUSE__II_847529_REVERSED|
"""index: 27751, intensity: 6166.0, mobility: 0.945"""	-0.482404	0.247522	0.94397	EAARSHLLHATGAEDPCTSLLLRPL	generic|sp_P43029_GDF7_MOUSE_REVERSED	|generic|sp_P43029-2_GDF7_MOUSE_REVERSED|
"""index: 23631, intensity: 2812.0, mobility: 0.852"""	-0.482627	0.247822	0.944177	KVLNPEKFVYKRT	generic|IP_885248_TX=10090_REVERSED|
"""index: 20212, intensity: 3438.0, mobility: 1.006"""	-0.482646	0.247899	0.944194	LRGEGSQIQVVTSIINWYSFLI	generic|tr_Q9EP55_Q9EP55_MOUSE_REVERSED|
"""index: 10730, intensity: 180438.0, mobility: 1.087"""	-0.482798	0.248125	0.944335	HAPPPPPPPPPLPPPMPFGPQPPP	generic|sp_Q8CFT2_SET1B_MOUSE__chr5_1_123144210_123144356_ENSMUST00000100731_REVERSED	|generic|sp_Q8CFT2-2_SET1B_MOUSE__chr5_1_123144210_123144356_ENSMUST00000100731_REVERSED|
"""index: 5920, intensity: 2769.0, mobility: 0.846"""	-0.483085	0.248276	0.944601	MTLFKKRWMCTASNM	generic|IP_1031876_TX=10090_REVERSED|
"""index: 22922, intensity: 2856.0, mobility: 1.076"""	-0.483417	0.248501	0.944908	EADKETIVEAPAQTPALPGVSFSQF	generic|tr_Q80UJ2_Q80UJ2_MOUSE__II_951566_REVERSED	|generic|tr_Q8CGY9_Q8CGY9_MOUSE__II_951566_REVERSED	|generic|sp_P59240_NPHP4_MOUSE__II_951566_REVERSED|
"""index: 20661, intensity: 4526.0, mobility: 0.973"""	-0.483877	0.248726	0.945331	VTLGRNMPTVMQQWYLTQTMPKRYKKKP	generic|tr_Q8C945_Q8C945_MOUSE__IP_857449_REVERSED|
"""index: 7472, intensity: 7378.0, mobility: 0.893"""	-0.484179	0.248951	0.945609	CLSKYRQLFAEYKRRYAFGARRV	generic|sp_Q9WTI7_MYO1C_MOUSE__II_1134983_REVERSED	|generic|sp_Q9WTI7-2_MYO1C_MOUSE__II_1134983_REVERSED	|generic|sp_Q9WTI7-3_MYO1C_MOUSE__II_1134983_REVERSED	|generic|II_1134995_TX=10090_REVERSED	|generic|sp_Q9WTI7-4_MYO1C_MOUSE_REVERSED|
"""index: 18977, intensity: 2635.0, mobility: 1.274"""	-0.484727	0.249251	0.94611	SSSWWTEYTADYLAYRCCRSLLPTPTTWLRGQM	generic|IP_3466448_TX=10090_REVERSED|
"""index: 18388, intensity: 8039.0, mobility: 0.879"""	-0.484868	0.249551	0.946239	DLSYLLDQCAQGLGLHPDSPLMAM	generic|IP_3500527_TX=10090_REVERSED|
"""index: 32125, intensity: 2740.0, mobility: 1.145"""	-0.484946	0.24985	0.946311	SSSSGCCM	generic|IP_1149569_TX=10090_REVERSED|
"""index: 19568, intensity: 4447.0, mobility: 0.840"""	-0.485026	0.250075	0.946384	TERLVMRA	generic|IP_1069623_TX=10090_REVERSED|
"""index: 20974, intensity: 4607.0, mobility: 1.005"""	-0.485098	0.250075	0.946449	FELLPELQTHVL	generic|II_1034477_TX=10090_REVERSED	|generic|tr_E9QKZ2_E9QKZ2_MOUSE__chr1_-1_135403284_135403391_ENSMUST00000161032_REVERSED	|generic|tr_Q69ZP1_Q69ZP1_MOUSE__chr1_-1_135388507_135388665_ENSMUST00000161032_REVERSED	|generic|tr_Q4G0B8_Q4G0B8_MOUSE__chr1_-1_135403284_135403391_ENSMUST00000161032_REVERSED	|generic|sp_Q91YE6_IPO9_MOUSE__chr1_-1_135403284_135403391_ENSMUST00000161032_REVERSED|
"""index: 16985, intensity: 3630.0, mobility: 0.899"""	-0.485796	0.250374	0.947083	FVPLQFKDNLVVAQVSCPGCLRAIVDEPMNQ	generic|II_1094574_TX=10090_REVERSED|
"""index: 20663, intensity: 3967.0, mobility: 1.157"""	-0.486238	0.250673	0.947484	QQKEMEILAKWRMAYEYELSGPQAFRPPQER	generic|tr_Q3TTV7_Q3TTV7_MOUSE__chrX_1_101441780_101441821_ENSMUST00000126019__II_831698_REVERSED|
"""index: 16511, intensity: 9946.0, mobility: 1.058"""	-0.486382	0.250972	0.947614	LSPWYKCVLSPKAM	generic|IP_989643_TX=10090_REVERSED|
"""index: 17050, intensity: 4314.0, mobility: 0.967"""	-0.486389	0.251271	0.94762	FLDMLDFGTIEKTGGNTH	generic|tr_E9Q7P1_E9Q7P1_MOUSE_REVERSED|
"""index: 18768, intensity: 4491.0, mobility: 1.018"""	-0.486397	0.251495	0.947627	SLPQPFSHLSFLS	generic|IP_1013026_TX=10090_REVERSED|
"""index: 5333, intensity: 5205.0, mobility: 1.071"""	-0.486431	0.251644	0.947658	QLATKMAKIQQFHCSMDTAMVMEIVLTRFERWDDKSLNVLINMEEDEQLL	generic|sp_Q64338_PDE1C_MOUSE__II_920259_REVERSED	|generic|sp_Q64338-1_PDE1C_MOUSE__II_920259_REVERSED	|generic|sp_Q64338-2_PDE1C_MOUSE__II_920259_REVERSED	|generic|tr_Q8CDV2_Q8CDV2_MOUSE_REVERSED	|generic|tr_Q3USZ6_Q3USZ6_MOUSE_REVERSED	|generic|tr_A0A5F8MPG4_A0A5F8MPG4_MOUSE_REVERSED	|generic|tr_A0A0N4SWG4_A0A0N4SWG4_MOUSE_REVERSED	|generic|tr_Q9D5W0_Q9D5W0_MOUSE_REVERSED	|generic|tr_E9Q7V6_E9Q7V6_MOUSE_REVERSED|
"""index: 21429, intensity: 4951.0, mobility: 0.958"""	-0.487133	0.251943	0.94829	VLVTCYFLRL	generic|sp_P58659_EVA1C_MOUSE__II_1073838_REVERSED	|generic|sp_P58659-2_EVA1C_MOUSE__II_1073838_REVERSED	|generic|tr_A0A338P750_A0A338P750_MOUSE__II_1073838_REVERSED	|generic|tr_B2RXT2_B2RXT2_MOUSE_REVERSED	|generic|tr_D6RCJ7_D6RCJ7_MOUSE_REVERSED|
"""index: 12977, intensity: 5515.0, mobility: 0.950"""	-0.487206	0.252241	0.948355	AQPSQPGPVVTLFIEGPVTPAQLRLNM	generic|tr_Q9TNN6_Q9TNN6_MOUSE__IP_1065702_REVERSED|
"""index: 15390, intensity: 7150.0, mobility: 0.954"""	-0.487223	0.252465	0.94837	LQTQTASLMKSQAGWCRVGNEAKQGLAKLCFDR	generic|tr_J3QMY1_J3QMY1_MOUSE_REVERSED|
"""index: 20947, intensity: 2644.0, mobility: 0.989"""	-0.487349	0.252613	0.948484	FSWKKWHLARMKQSHLEQD	generic|IP_2439724_TX=10090_REVERSED|
"""index: 12874, intensity: 7450.0, mobility: 1.061"""	-0.487799	0.252911	0.948886	EQELSPPTEQPLQPIPISAQEPQ	generic|tr_A0A1L1SS03_A0A1L1SS03_MOUSE_REVERSED	|generic|tr_D3YYD1_D3YYD1_MOUSE_REVERSED	|generic|sp_Q3UTQ7_PRD10_MOUSE_REVERSED	|generic|tr_A0A1L1SRM4_A0A1L1SRM4_MOUSE_REVERSED|
"""index: 8222, intensity: 3784.0, mobility: 0.925"""	-0.487844	0.25321	0.948926	SQRRYVVHPYSGEETLPHKKVPEI	generic|tr_Q3UXR3_Q3UXR3_MOUSE__II_3483389_REVERSED	|generic|sp_Q811B3_ATS12_MOUSE_REVERSED|
"""index: 24592, intensity: 4354.0, mobility: 0.962"""	-0.487864	0.253433	0.948944	DTLPHRSLLKFFSSCNHRLLWMT	generic|IP_3482024_TX=10090_REVERSED|
"""index: 16001, intensity: 4084.0, mobility: 0.921"""	-0.487891	0.253731	0.948968	AESGVIDKLKLFMDFFKLIMEVNSS	generic|tr_A0A1L1SQG7_A0A1L1SQG7_MOUSE_REVERSED	|generic|sp_E9PZQ0_RYR1_MOUSE_REVERSED	|generic|tr_K3W4M2_K3W4M2_MOUSE_REVERSED|
"""index: 5125, intensity: 3185.0, mobility: 1.181"""	-0.488016	0.25403	0.949079	MHQILFSSCYFARGCEQCKYPKEGTHIIQHRSL	generic|sp_P10751_ZFP11_MOUSE_REVERSED|
"""index: 6379, intensity: 2769.0, mobility: 0.819"""	-0.48804	0.254101	0.949101	AVSLEQGQRRRQK	generic|sp_Q922Y1_UBXN1_MOUSE__chr19_1_8875527_8875571_ENSMUST00000237220_REVERSED	|generic|tr_A0A498WFS2_A0A498WFS2_MOUSE__chr19_1_8875527_8875571_ENSMUST00000237220_REVERSED|
"""index: 11592, intensity: 2755.0, mobility: 1.076"""	-0.488254	0.254399	0.949292	QRVWHIWYNIFA	generic|tr_X5J4K4_X5J4K4_MOUSE_REVERSED|
"""index: 10573, intensity: 8738.0, mobility: 0.876"""	-0.488265	0.254545	0.949301	SWSRLCRTRPHRGS	generic|IP_900268_TX=10090_REVERSED|
"""index: 14137, intensity: 3204.0, mobility: 0.857"""	-0.488785	0.254768	0.949764	KREEISSILELYRLDQVRTF	generic|tr_Q8C5U2_Q8C5U2_MOUSE__chr6_1_115926260_115926325_ENSMUST00000141305__II_908735_REVERSED	|generic|sp_Q6NWV3_IF122_MOUSE__chr6_1_115926260_115926325_ENSMUST00000141305__II_908735_REVERSED	|generic|tr_E9Q9G8_E9Q9G8_MOUSE__chr6_1_115926260_115926325_ENSMUST00000141305__II_908735_REVERSED	|generic|II_908750_TX=10090_REVERSED	|generic|sp_Q6NWV3-2_IF122_MOUSE__chr6_1_115926260_115926325_ENSMUST00000141305_REVERSED|
"""index: 2578, intensity: 5638.0, mobility: 0.959"""	-0.488833	0.254914	0.949806	DKMIKMFYNR	generic|tr_Q542B6_Q542B6_MOUSE_REVERSED	|generic|tr_Q9R1V0_Q9R1V0_MOUSE_REVERSED|
"""index: 1254, intensity: 3594.0, mobility: 0.841"""	-0.489147	0.255135	0.950084	EPSHQPWFTLSLLSMLFS	generic|IP_1040970_TX=10090_REVERSED|
"""index: 17541, intensity: 10009.0, mobility: 0.942"""	-0.489199	0.255357	0.95013	QHEELYFQLCLDTVVKLRRR	generic|tr_Q66JY9_Q66JY9_MOUSE_REVERSED|
"""index: 20040, intensity: 3992.0, mobility: 0.801"""	-0.489311	0.255579	0.950229	ASAALDLPR	generic|IP_3472646_TX=10090_REVERSED|
"""index: 8678, intensity: 9797.0, mobility: 1.010"""	-0.489581	0.2558	0.950467	WPSIECAPWSPSTGSCGPSCCRSSRWSHAHLCMPLSDAVA	generic|IP_881892_TX=10090_REVERSED|
"""index: 27389, intensity: 41437.0, mobility: 1.059"""	-0.48968	0.256021	0.950554	TLEEGVSGDLSRRL	generic|IP_2469024_TX=10090_REVERSED|
"""index: 19197, intensity: 3572.0, mobility: 0.983"""	-0.489887	0.256243	0.950737	LATSVSVRINFGLLDSIVGSVASL	generic|chr3_1_104005502_104005648_ENSMUST00000145727_REVERSED|
"""index: 23084, intensity: 3274.0, mobility: 1.093"""	-0.490157	0.256464	0.950973	IKVEMASFSSTMIRSFKERNEQLVKNPPEE	generic|tr_Q99L59_Q99L59_MOUSE_REVERSED	|generic|sp_Q60595_XL3A_MOUSE_REVERSED|
"""index: 11626, intensity: 3662.0, mobility: 1.173"""	-0.49024	0.256684	0.951046	IDMNQPSITRLDTSMLLPAALVTWLAMQARSEDFSLGFNGILLMDP	generic|sp_Q9QWR8_NAGAB_MOUSE__chr15_-1_82337383_82337412_ENSMUST00000229948__II_3485258_REVERSED|
"""index: 27495, intensity: 15331.0, mobility: 0.983"""	-0.49026	0.256905	0.951063	RFGRHSHGTIL	generic|II_917414_TX=10090_REVERSED|
"""index: 17779, intensity: 5513.0, mobility: 1.069"""	-0.490674	0.257202	0.951427	MIAVAGDQGLLPHTMTYSRATSMPFDRRLM	generic|IP_938540_TX=10090_REVERSED|
"""index: 355, intensity: 2547.0, mobility: 0.851"""	-0.490794	0.257499	0.951531	PSLSKEVVQTRYVEE	generic|sp_P58069_RASA2_MOUSE__chr9_-1_96570662_96570787_ENSMUST00000128346_REVERSED	|generic|tr_Q3U405_Q3U405_MOUSE__chr9_-1_96570662_96570787_ENSMUST00000128346_REVERSED|
"""index: 14261, intensity: 4886.0, mobility: 1.155"""	-0.490814	0.25772	0.951548	EIERQRKEQEELEREKQVLNKIHEPY	generic|tr_A0A1L1SV73_A0A1L1SV73_MOUSE__chr7_1_112058977_112059072_ENSMUST00000211791_REVERSED	|generic|sp_Q8BY87_UBP47_MOUSE__chr7_1_112058977_112059072_ENSMUST00000211791_REVERSED	|generic|sp_Q8BY87-2_UBP47_MOUSE__chr7_1_112058977_112059072_ENSMUST00000211791_REVERSED|
"""index: 14213, intensity: 3436.0, mobility: 1.072"""	-0.491003	0.258017	0.951713	IYNLVCMSQNFLSQLHTWDKEVQSSLKVLEELLAPESPLTR	generic|tr_Q3TAQ9_Q3TAQ9_MOUSE__chr18_1_32843833_32843898_ENSMUST00000234158__II_3464094_REVERSED	|generic|tr_Q8VDN1_Q8VDN1_MOUSE__chr18_1_32854804_32854863_ENSMUST00000234798__II_3464094_REVERSED	|generic|tr_Q6NSU4_Q6NSU4_MOUSE__chr18_1_32854804_32854863_ENSMUST00000234798__II_3464094_REVERSED|
"""index: 6471, intensity: 26725.0, mobility: 0.840"""	-0.491104	0.258314	0.951802	KSSLQLMKEEMKNESKELK	generic|tr_A0A140LI28_A0A140LI28_MOUSE_REVERSED|
"""index: 25266, intensity: 6502.0, mobility: 1.053"""	-0.491136	0.258534	0.951829	REKERERKRI	generic|IP_1068790_TX=10090_REVERSED|
"""index: 8638, intensity: 5703.0, mobility: 0.882"""	-0.491385	0.258754	0.952046	VAQGAVSCGEPGLHDGAVALVMGGGLLLNASS	generic|sp_Q9QXA1-4_CYHR1_MOUSE__II_3484792_REVERSED|
"""index: 18727, intensity: 5480.0, mobility: 1.088"""	-0.491453	0.258974	0.952105	AGCLWPRMIVKYRLPHCIAVYRDYAMVSFLWGETIGLVLFIYMQAVCG	generic|tr_Q3MI24_Q3MI24_MOUSE_REVERSED	|generic|tr_Q8VGB1_Q8VGB1_MOUSE_REVERSED|
"""index: 20852, intensity: 3147.0, mobility: 1.076"""	-0.491845	0.25927	0.952445	PELLPWFHLLVPRFCPYGADLHQRCCH	generic|chr2_-1_132078437_132089234_ENSMUST00000028815__IP_999145_TX=10090_REVERSED|
"""index: 18690, intensity: 9327.0, mobility: 0.924"""	-0.491933	0.259567	0.952522	QFVRAERL	generic|sp_Q68FE6_RIPR1_MOUSE_REVERSED|
"""index: 29950, intensity: 4847.0, mobility: 0.953"""	-0.491956	0.259709	0.952542	QEQLRQQHK	generic|tr_A0A0R4J1H4_A0A0R4J1H4_MOUSE_REVERSED	|generic|sp_Q8R1B8_RORB_MOUSE_REVERSED	|generic|sp_Q8R1B8-1_RORB_MOUSE_REVERSED|
"""index: 20945, intensity: 5945.0, mobility: 0.841"""	-0.49221	0.260006	0.952761	RLFCVSQTVTIFLVLCYPWSVC	generic|IP_839339_TX=10090_REVERSED|
"""index: 19108, intensity: 5047.0, mobility: 0.889"""	-0.492234	0.260302	0.952782	RYVVRDHA	generic|IP_887268_TX=10090_REVERSED|
"""index: 18594, intensity: 19084.0, mobility: 0.894"""	-0.492272	0.260599	0.952815	VRFLMSASVEMLTNYATQQEKGS	generic|tr_Q9QY74_Q9QY74_MOUSE_REVERSED	|generic|tr_Q8BRX1_Q8BRX1_MOUSE_REVERSED	|generic|sp_Q80Z10_ASTN2_MOUSE_REVERSED	|generic|sp_Q80Z10-2_ASTN2_MOUSE_REVERSED	|generic|sp_Q80Z10-3_ASTN2_MOUSE_REVERSED|
"""index: 21270, intensity: 3808.0, mobility: 1.011"""	-0.492384	0.260895	0.952911	TVGRIVYNDLADEMRKLAEARDSGYTVLKSI	generic|sp_Q91ZA3_PCCA_MOUSE__chr14_1_122650260_122650334_ENSMUST00000177312__II_1088680_REVERSED|
"""index: 16063, intensity: 5132.0, mobility: 0.775"""	-0.49249	0.261037	0.953002	MLFSILGTVPFLASPCDGMGGM	generic|IP_2447318_TX=10090_REVERSED|
"""index: 7479, intensity: 34469.0, mobility: 1.043"""	-0.492664	0.261333	0.953153	GTNSHGLSQGDTSDEA	generic|sp_Q8BYU6_TOIP2_MOUSE_REVERSED|
"""index: 3321, intensity: 77930.0, mobility: 0.895"""	-0.492671	0.26163	0.953159	WGLSTAALFVF	generic|IP_3477693_TX=10090_REVERSED|
"""index: 11625, intensity: 3442.0, mobility: 0.845"""	-0.492736	0.261771	0.953215	NSKPDDYFKELSCSGSFEIDLPRGD	generic|tr_A0A087WR38_A0A087WR38_MOUSE__II_1031286_REVERSED	|generic|sp_Q99LC3_NDUAA_MOUSE__chr1_-1_92439839_92439907_ENSMUST00000189503__II_1031286_REVERSED|
"""index: 25777, intensity: 7026.0, mobility: 1.026"""	-0.492887	0.262067	0.953344	EFIGFLEKSLL	generic|IP_1002166_TX=10090_REVERSED|
"""index: 17956, intensity: 2580.0, mobility: 1.039"""	-0.492908	0.262363	0.953362	LITNREKKEVWYGVIKSGGDHYPEEWRISMANASVYYVEP	generic|tr_A0A5K1VVQ9_A0A5K1VVQ9_MOUSE__chr19_-1_7374046_7374075_ENSMUST00000237653__II_1006392_REVERSED	|generic|sp_A2ASS6_TITIN_MOUSE__chr19_-1_7374046_7374075_ENSMUST00000237653__II_1006392_REVERSED	|generic|sp_A2ASS6-2_TITIN_MOUSE__chr19_-1_7374046_7374075_ENSMUST00000237653__II_1006392_REVERSED	|generic|tr_A0A5K1VVQ1_A0A5K1VVQ1_MOUSE__chr19_-1_7374046_7374075_ENSMUST00000237653__II_1006392_REVERSED	|generic|tr_E9Q8K5_E9Q8K5_MOUSE__chr19_-1_7374046_7374075_ENSMUST00000237653__II_1006392_REVERSED	|generic|tr_E9Q8N1_E9Q8N1_MOUSE__chr19_-1_7374046_7374075_ENSMUST00000237653__II_1006392_REVERSED|
"""index: 4247, intensity: 3659.0, mobility: 0.996"""	-0.492963	0.262581	0.95341	SPVPTSSQPKISSPSIMKR	generic|chr5_-1_113095716_113097836_ENSMUST00000212276__IP_934253_TX=10090_REVERSED|
"""index: 7896, intensity: 4105.0, mobility: 1.390"""	-0.492991	0.262877	0.953434	PLPAQLLCKNSSDGEVRLSLEEHLA	generic|tr_A0A3B2WCP5_A0A3B2WCP5_MOUSE__II_3497290_REVERSED	|generic|sp_Q6TAC4_V2R26_MOUSE__II_3497276_REVERSED	|generic|tr_A0A3B2WDC3_A0A3B2WDC3_MOUSE__II_3497286_REVERSED|
"""index: 7443, intensity: 3238.0, mobility: 1.044"""	-0.493022	0.263173	0.95346	VCIPHKHTHIHIYINYTYTHTHIHTHTHTHTHLQSLNFFY	generic|IP_828208_TX=10090_REVERSED|
"""index: 23399, intensity: 3152.0, mobility: 1.131"""	-0.493103	0.26347	0.95353	SSDTPLTQLSRSLGAKMDKNLLRPSGMWNPEE	generic|tr_A0A2U3TZF4_A0A2U3TZF4_MOUSE_REVERSED	|generic|sp_Q8BGV8_MID51_MOUSE__chr15_1_80250103_80250135_ENSMUST00000228788_REVERSED|
"""index: 6287, intensity: 4750.0, mobility: 0.999"""	-0.493179	0.263687	0.953595	LIADPAGKMCHLETERHYLLKNW	generic|IP_3474923_TX=10090_REVERSED|
"""index: 22786, intensity: 2694.0, mobility: 1.260"""	-0.493424	0.263905	0.953805	PSLGRTPPVMEPSTTKTRYSLLSLLGPCALWYS	generic|IP_2460916_TX=10090_REVERSED|
"""index: 15232, intensity: 3888.0, mobility: 1.020"""	-0.493587	0.264123	0.953944	RTDVYGGVRFMCM	generic|tr_A0A0N4SVS2_A0A0N4SVS2_MOUSE_REVERSED|
"""index: 15191, intensity: 3789.0, mobility: 1.131"""	-0.493694	0.264262	0.954036	QSAETVTPGHDETLPEI	generic|tr_B7ZNB1_B7ZNB1_MOUSE__II_1090216_REVERSED|
"""index: 5511, intensity: 5579.0, mobility: 0.952"""	-0.494345	0.264558	0.954591	WPKGRRCPTPSAPSGPPGVARGAKEM	generic|IP_1083744_TX=10090_REVERSED|
"""index: 23346, intensity: 5890.0, mobility: 0.898"""	-0.494543	0.264854	0.954759	MKVTAWISSL	generic|IP_855642_TX=10090_REVERSED|
"""index: 9049, intensity: 7303.0, mobility: 0.880"""	-0.494556	0.265149	0.954769	RQSERHAKACNENPLLKLNM	generic|IP_873564_TX=10090_REVERSED|
"""index: 19053, intensity: 6542.0, mobility: 0.915"""	-0.494558	0.26521	0.954771	CNTGLVFIEDN	generic|tr_E9PZR2_E9PZR2_MOUSE__II_1089923_REVERSED	|generic|tr_E9Q3W8_E9Q3W8_MOUSE__II_1089932_REVERSED	|generic|tr_F6ZTZ2_F6ZTZ2_MOUSE__II_1089932_REVERSED	|generic|tr_F6X7I4_F6X7I4_MOUSE__II_1089928_REVERSED	|generic|tr_E9Q7J4_E9Q7J4_MOUSE_REVERSED	|generic|tr_E9QAL7_E9QAL7_MOUSE_REVERSED	|generic|tr_E9Q3B1_E9Q3B1_MOUSE_REVERSED	|generic|tr_E9QA48_E9QA48_MOUSE_REVERSED	|generic|sp_Q99LJ7_RCBT2_MOUSE_REVERSED	|generic|sp_Q99LJ7-2_RCBT2_MOUSE_REVERSED|
"""index: 12860, intensity: 2942.0, mobility: 0.772"""	-0.495	0.265408	0.955146	TLSQAQEEMWKQYYDK	generic|IP_991060_TX=10090_REVERSED|
"""index: 11479, intensity: 7494.0, mobility: 1.026"""	-0.495037	0.265408	0.955177	VAAASASTAAGPGSGPGGGGGSLEALRR	generic|sp_Q69ZS8_KAZRN_MOUSE__II_953134_REVERSED|
"""index: 593, intensity: 3791.0, mobility: 0.831"""	-0.495646	0.26557	0.955691	QGTTDPIPLHLPSHS	generic|IP_918340_TX=10090_REVERSED|
"""index: 21880, intensity: 3028.0, mobility: 1.179"""	-0.495682	0.26557	0.955722	GGLTAGAPLVRGVHNEVCSLGWVCEGPVDSMTRFECHLP	generic|IP_936558_TX=10090_REVERSED|
"""index: 28717, intensity: 5098.0, mobility: 1.135"""	-0.49628	0.26557	0.956223	QLGPEESSPEGAFIDKFKLKKIIVFCHNVRHV	generic|IP_1140242_TX=10090_REVERSED|
"""index: 12529, intensity: 2864.0, mobility: 0.995"""	-0.496693	0.26557	0.956569	QTLERGAAGPRPSLETKMESRSEKQSCGALLVRSRGLDQLG	generic|tr_D3Z780_D3Z780_MOUSE__chr5_-1_31190578_31190658_ENSMUST00000200929__II_944293_REVERSED|
"""index: 31837, intensity: 4724.0, mobility: 1.561"""	-0.49721	0.265786	0.956999	KQLLRLLRLLRV	generic|tr_F6TUN6_F6TUN6_MOUSE__II_1062739_REVERSED	|generic|sp_P59111_KCNH8_MOUSE__II_1062739_REVERSED	|generic|tr_A2A5F7_A2A5F7_MOUSE_REVERSED|
"""index: 16909, intensity: 3964.0, mobility: 0.889"""	-0.497659	0.266001	0.957372	HQHPVEIVHKHHLWLAHESGGLAAQVVRVM	generic|IP_986164_TX=10090_REVERSED|
"""index: 9967, intensity: 159381.0, mobility: 0.926"""	-0.498116	0.266295	0.95775	IEALGRFVLHAPGQEGPFDVSH	generic|IP_3487970_TX=10090_REVERSED|
"""index: 21739, intensity: 5298.0, mobility: 0.943"""	-0.498178	0.266432	0.957801	WPWSAPTSSNPLLAPLPYCIKP	generic|IP_826945_TX=10090_REVERSED|
"""index: 28085, intensity: 7125.0, mobility: 1.068"""	-0.498511	0.266725	0.958075	LWLCIPTVAPNVPE	generic|chr9_-1_106895798_106900757_ENSMUST00000044532_REVERSED	|generic|chr9_-1_106900689_106900757_ENSMUST00000044532_REVERSED|
"""index: 4677, intensity: 2555.0, mobility: 0.799"""	-0.498514	0.26694	0.958078	TSPTPISGQ	generic|IP_860230_TX=10090_REVERSED|
"""index: 25420, intensity: 4027.0, mobility: 1.050"""	-0.4986	0.266999	0.958148	VNNTSLSASLLGKLS	generic|IP_3453557_TX=10090_REVERSED|
"""index: 32191, intensity: 5282.0, mobility: 1.053"""	-0.498716	0.267214	0.958244	GPSKPVLKLINMLKKKWFAEMGVLQLL	generic|chr6_1_58870159_58873783_ENSMUST00000031823__IP_920003_TX=10090_REVERSED	|generic|chr6_1_58868760_58873783_ENSMUST00000031823__IP_920003_TX=10090_REVERSED|
"""index: 17917, intensity: 3023.0, mobility: 1.144"""	-0.498967	0.267272	0.95845	TVDDIDMRIKFRLHGPSLAPSSLE	generic|tr_B2RWU5_B2RWU5_MOUSE_REVERSED	|generic|tr_B7ZNA4_B7ZNA4_MOUSE_REVERSED	|generic|sp_Q91V24_ABCA7_MOUSE_REVERSED	|generic|tr_E9Q6G4_E9Q6G4_MOUSE_REVERSED|
"""index: 12197, intensity: 10636.0, mobility: 1.034"""	-0.499535	0.267408	0.958915	SLFTPEWPKSFQLFYYPDDEIILFDYKRALEYIEKKRDGT	generic|sp_Q9WVM8_AADAT_MOUSE_REVERSED	|generic|tr_Q3UNS8_Q3UNS8_MOUSE_REVERSED|
"""index: 8826, intensity: 34427.0, mobility: 1.020"""	-0.499723	0.267523	0.959068	CQATVRESKGPGVPMMGPPPPGMMPMMPPGGMHPAPMMGPR	generic|II_1068310_TX=10090_REVERSED|
"""index: 17968, intensity: 3255.0, mobility: 0.986"""	-0.499968	0.267523	0.959268	VYNLLDGEAGRFMFEVVKKTGDIVVSIQAMN	generic|sp_Q0VF58_COJA1_MOUSE__II_1042989_REVERSED	|generic|tr_F8WHV4_F8WHV4_MOUSE_REVERSED|
"""index: 19673, intensity: 3760.0, mobility: 0.969"""	-0.500534	0.267659	0.959727	IESRSSPSPSGMSSLSGIRLRLQA	generic|IP_950230_TX=10090_REVERSED|
"""index: 18065, intensity: 6070.0, mobility: 0.908"""	-0.501074	0.267717	0.960164	MTHRSSLRAPVLPKGASHPQ	generic|tr_A0A286YCI8_A0A286YCI8_MOUSE__chr19_-1_40352273_40352389_ENSMUST00000224227__II_3464585_REVERSED|
"""index: 31599, intensity: 4030.0, mobility: 1.183"""	-0.501291	0.267774	0.960338	RANVSPKH	generic|IP_901943_TX=10090_REVERSED|
"""index: 14811, intensity: 4569.0, mobility: 1.049"""	-0.501517	0.268065	0.96052	SSSSLSGPSTAAPPSHAVPMSMSRSHQLAGGAPALTVKSPR	generic|tr_Q3U2I0_Q3U2I0_MOUSE_REVERSED	|generic|sp_P81122_IRS2_MOUSE_REVERSED|
"""index: 1136, intensity: 4557.0, mobility: 0.858"""	-0.501657	0.268357	0.960633	PSPAVQHYSQPSPSPQY	generic|sp_O55201-2_SPT5H_MOUSE__chr7_-1_28315124_28315270_ENSMUST00000207563__II_895080_REVERSED	|generic|sp_O55201_SPT5H_MOUSE__chr7_-1_28329255_28329323_ENSMUST00000207563__II_895080_REVERSED|
"""index: 21763, intensity: 3249.0, mobility: 0.895"""	-0.501661	0.26857	0.960636	QYQKNLESALE	generic|sp_E9PZM4_CHD2_MOUSE__chr7_-1_73455770_73455814_ENSMUST00000199809__II_890802_REVERSED	|generic|tr_A0A0G2JEP1_A0A0G2JEP1_MOUSE_REVERSED|
"""index: 13682, intensity: 8055.0, mobility: 0.853"""	-0.501887	0.268861	0.960817	GELFYDRFFEPLEMSLLDVDLPLLSFAWEDCSVDGYVG	generic|tr_Q8C076_Q8C076_MOUSE__chr7_1_80276047_80276103_ENSMUST00000150585__II_886570_REVERSED	|generic|sp_P59016_VP33B_MOUSE__chr7_1_80276047_80276103_ENSMUST00000150585__II_886570_REVERSED|
"""index: 10158, intensity: 29342.0, mobility: 1.072"""	-0.502006	0.268996	0.960912	KRVGGKPVGNPVRYETWHNAAF	generic|IP_3498946_TX=10090_REVERSED|
"""index: 13632, intensity: 3135.0, mobility: 0.805"""	-0.502256	0.269287	0.961112	VLGCLQIVP	generic|sp_Q8C5T8_CC113_MOUSE_REVERSED|
"""index: 16298, intensity: 3166.0, mobility: 1.147"""	-0.502348	0.269578	0.961186	VNRNNIYKYCNWVCNILYAKFIIFVVFFVLVIFLLCSSDLAL	generic|sp_Q60961_LAP4A_MOUSE_REVERSED	|generic|sp_Q60961-2_LAP4A_MOUSE_REVERSED	|generic|tr_E9QLR3_E9QLR3_MOUSE_REVERSED	|generic|tr_Q9CRX2_Q9CRX2_MOUSE_REVERSED	|generic|tr_Q8BG66_Q8BG66_MOUSE_REVERSED|
"""index: 19802, intensity: 6094.0, mobility: 0.975"""	-0.502386	0.269869	0.961217	CFLTGLHLLFVL	generic|IP_838143_TX=10090_REVERSED|
"""index: 18530, intensity: 2927.0, mobility: 1.095"""	-0.502421	0.27016	0.961245	YFIEIFLCILLMY	generic|IP_1031344_TX=10090_REVERSED|
"""index: 14637, intensity: 3600.0, mobility: 0.827"""	-0.502515	0.270451	0.961319	ELYELSDLQLVQEL	generic|sp_Q7TNC6_KI26B_MOUSE__II_1029421_REVERSED	|generic|tr_E9PX64_E9PX64_MOUSE_REVERSED|
"""index: 16121, intensity: 5748.0, mobility: 0.837"""	-0.502591	0.270585	0.96138	GWTLANLVFSMMSLR	generic|tr_E9PXJ7_E9PXJ7_MOUSE__chr2_1_164463304_164463372_ENSMUST00000138268_REVERSED|
"""index: 17235, intensity: 3393.0, mobility: 0.972"""	-0.502894	0.270876	0.961621	LSFDSIWAHCDIQMSYIICHTQLCWRFV	generic|IP_3492855_TX=10090_REVERSED|
"""index: 5490, intensity: 4289.0, mobility: 1.120"""	-0.503046	0.271167	0.961742	ETVRCVRCEHSIDRGKLNELERHHLMSRM	generic|II_1003325_TX=10090_REVERSED	|generic|tr_R4GML0_R4GML0_MOUSE__chr2_-1_120545839_120545877_ENSMUST00000141874_REVERSED	|generic|tr_Q8C235_Q8C235_MOUSE__chr2_-1_120545839_120545877_ENSMUST00000141874_REVERSED	|generic|sp_O88466_ZN106_MOUSE__chr2_-1_120545839_120545877_ENSMUST00000141874_REVERSED	|generic|sp_O88466-2_ZN106_MOUSE__chr2_-1_120545839_120545877_ENSMUST00000141874_REVERSED	|generic|sp_O88466-3_ZN106_MOUSE__chr2_-1_120545839_120545877_ENSMUST00000141874_REVERSED|
"""index: 496, intensity: 2601.0, mobility: 0.936"""	-0.503223	0.271458	0.961883	WLEESQSTGSP	generic|IP_974426_TX=10090_REVERSED|
"""index: 9240, intensity: 25857.0, mobility: 1.183"""	-0.503223	0.271591	0.961883	EKLAWNKDDSDRGVQECNRQSQLHTQLRRLLPVGNRSQRK	generic|tr_A0A0N4SVG7_A0A0N4SVG7_MOUSE__II_909396_REVERSED	|generic|tr_B7ZNI3_B7ZNI3_MOUSE__II_909396_REVERSED	|generic|tr_A0A0N4SUS4_A0A0N4SUS4_MOUSE__II_909396_REVERSED	|generic|tr_Q80XK2_Q80XK2_MOUSE__II_909396_REVERSED	|generic|tr_Q99JV4_Q99JV4_MOUSE__II_909396_REVERSED	|generic|sp_B2RRD7_BRPF1_MOUSE__II_909396_REVERSED	|generic|tr_Q8K2E3_Q8K2E3_MOUSE__II_909396_REVERSED	|generic|tr_E9PXP1_E9PXP1_MOUSE__II_909396_REVERSED	|generic|tr_A0A0N4SUT9_A0A0N4SUT9_MOUSE__II_909396_REVERSED	|generic|tr_Q3U109_Q3U109_MOUSE__II_909396_REVERSED	|generic|tr_Q8C905_Q8C905_MOUSE_REVERSED|
"""index: 16739, intensity: 7575.0, mobility: 0.990"""	-0.503434	0.271802	0.96205	MPWHLTAELWQLDLPDCNQGCLILPLLSGP	generic|IP_979839_TX=10090_REVERSED|
"""index: 23564, intensity: 2977.0, mobility: 1.175"""	-0.503601	0.271935	0.962182	DKLAADGNVHVQAPVVHRTGSYKSRMDTMDKHSSASDELGFGSLLQDLEA	generic|sp_Q5SSZ5_TENS3_MOUSE_REVERSED	|generic|tr_A0A5F8MPF2_A0A5F8MPF2_MOUSE_REVERSED	|generic|tr_A0A5F8MP98_A0A5F8MP98_MOUSE_REVERSED|
"""index: 3849, intensity: 3552.0, mobility: 0.931"""	-0.503763	0.272146	0.96231	NVSSAIWFQVTTLMYLQ	generic|II_1094090_TX=10090_REVERSED|
"""index: 16380, intensity: 4181.0, mobility: 1.202"""	-0.504122	0.272358	0.962593	RDSVQAYLIVVEEENKMIHLYTEKQNWTHVNLSF	generic|sp_Q9QXP7_C1QT1_MOUSE_REVERSED	|generic|tr_Q8R1P2_Q8R1P2_MOUSE_REVERSED|
"""index: 12649, intensity: 5252.0, mobility: 1.022"""	-0.504428	0.272569	0.962834	KWLESSVICAIETIPLTCTFF	generic|IP_911725_TX=10090_REVERSED|
"""index: 5863, intensity: 4883.0, mobility: 0.866"""	-0.504551	0.27278	0.96293	QIHAFTTWSRLLSAMGR	generic|IP_1017807_TX=10090_REVERSED|
"""index: 21678, intensity: 3562.0, mobility: 1.027"""	-0.504588	0.272991	0.962959	GMVQLAAFILME	generic|II_998950_TX=10090_REVERSED|
"""index: 19327, intensity: 3484.0, mobility: 0.978"""	-0.504681	0.273281	0.963032	TWKMSVTSVRIDQFVSVDT	generic|chr3_1_98124155_98126208_ENSMUST00000079812__IP_981708_TX=10090_REVERSED|
"""index: 14747, intensity: 5490.0, mobility: 0.993"""	-0.504767	0.273413	0.9631	RMFDGKEENPHFMKHHSRPTKDKPVGLKHTE	generic|tr_A0A1Y7VN40_A0A1Y7VN40_MOUSE_REVERSED|
"""index: 9313, intensity: 7413.0, mobility: 0.906"""	-0.504976	0.273703	0.963263	WGLSTAALFVF	generic|IP_3477693_TX=10090_REVERSED|
"""index: 15286, intensity: 6374.0, mobility: 1.167"""	-0.505002	0.273992	0.963284	SRGRPNDQVDQDEPTLV	generic|sp_Q9DCL4_MET15_MOUSE__chr2_-1_109274380_109274619_ENSMUST00000138533__II_1004435_REVERSED|
"""index: 9477, intensity: 7418.0, mobility: 1.172"""	-0.505092	0.274203	0.963354	REEELRELEWRQRLLNEQEKKLKTAEMEKQKLEEMQQ	generic|sp_Q3TVW5_TCHP_MOUSE_REVERSED	|generic|sp_Q3TVW5-2_TCHP_MOUSE_REVERSED|
"""index: 22426, intensity: 2755.0, mobility: 1.186"""	-0.505167	0.274334	0.963412	PKGDVMVNASYNDFVTPIYEGASAHASAHASAHASAHAS	generic|tr_Q8QZS2_Q8QZS2_MOUSE_REVERSED|
"""index: 18496, intensity: 3119.0, mobility: 0.841"""	-0.505494	0.274623	0.963667	PAVASKPKPIEEEEEMMEQTSEE	generic|tr_Q8CCV1_Q8CCV1_MOUSE_REVERSED	|generic|sp_Q8R050_ERF3A_MOUSE_REVERSED	|generic|sp_Q8R050-2_ERF3A_MOUSE_REVERSED|
"""index: 3681, intensity: 4683.0, mobility: 0.917"""	-0.505528	0.274913	0.963693	PAPPRQFHYL	generic|tr_Q3U0U9_Q3U0U9_MOUSE_REVERSED	|generic|tr_Q499J8_Q499J8_MOUSE_REVERSED|
"""index: 16468, intensity: 3444.0, mobility: 1.162"""	-0.505537	0.275203	0.963701	EGDSALEQKLKNDLWDNVLEQAEEYVDDHYETE	generic|tr_J3QQ27_J3QQ27_MOUSE_REVERSED|
"""index: 20301, intensity: 6755.0, mobility: 0.922"""	-0.505547	0.275492	0.963708	KKKRSERF	generic|IP_870735_TX=10090_REVERSED|
"""index: 20578, intensity: 4684.0, mobility: 0.956"""	-0.505589	0.275782	0.963741	QLSVRSILDADPCPVVGLFMTDDTTPPAPATGDTPVQ	generic|tr_A2ARC0_A2ARC0_MOUSE_REVERSED|
"""index: 10952, intensity: 4510.0, mobility: 0.974"""	-0.505734	0.276072	0.963854	FDTTVMQAQIGFRRDAAHGHRG	generic|tr_Q8VHB3_Q8VHB3_MOUSE_REVERSED|
"""index: 23907, intensity: 2756.0, mobility: 0.851"""	-0.505928	0.276362	0.964005	KVLNPEKFVYKRT	generic|IP_885248_TX=10090_REVERSED|
"""index: 17751, intensity: 4721.0, mobility: 1.068"""	-0.505948	0.276651	0.96402	LEPDLSILMHWFDERGMLHPVTEM	generic|IP_966422_TX=10090_REVERSED|
"""index: 17248, intensity: 2985.0, mobility: 1.043"""	-0.505997	0.276941	0.964058	AQMSSLRLGVFVSPNLQESSLRDMWPLLRQGL	generic|sp_O88968_TCO2_MOUSE_REVERSED|
"""index: 16457, intensity: 3563.0, mobility: 0.882"""	-0.506099	0.277231	0.964137	ATEAILLDETYPRRR	generic|tr_D3Z627_D3Z627_MOUSE_REVERSED|
"""index: 20673, intensity: 2858.0, mobility: 0.821"""	-0.506116	0.27752	0.964151	SSLFASLFA	generic|IP_2468883_TX=10090_REVERSED|
"""index: 15382, intensity: 3059.0, mobility: 1.178"""	-0.50615	0.27781	0.964177	NLFIICPVHFSNLYMYMCTIYTYVYANYM	generic|IP_3499309_TX=10090_REVERSED|
"""index: 15677, intensity: 5482.0, mobility: 0.921"""	-0.506268	0.2781	0.964268	AKEMESIYSPPIYTSELFTLIRL	generic|tr_Q8BPS7_Q8BPS7_MOUSE__chr6_-1_91116614_91116727_ENSMUST00000203434__II_910885_REVERSED	|generic|tr_A0A0R4J1I6_A0A0R4J1I6_MOUSE__chr6_-1_91116614_91116727_ENSMUST00000203434__II_910885_REVERSED	|generic|sp_Q9QY81_PO210_MOUSE__chr6_-1_91116614_91116727_ENSMUST00000203434__II_910885_REVERSED|
"""index: 15119, intensity: 8053.0, mobility: 1.052"""	-0.506488	0.278309	0.964438	QMIFHRESEKDF	generic|tr_Q3TFE8_Q3TFE8_MOUSE__chr11_-1_97163910_97164017_ENSMUST00000132633__II_1131361_REVERSED	|generic|tr_Q3UHW8_Q3UHW8_MOUSE__chr11_-1_97163910_97164017_ENSMUST00000132633__II_1131361_REVERSED	|generic|sp_P70168_IMB1_MOUSE__chr11_-1_97163910_97164017_ENSMUST00000132633__II_1131361_REVERSED	|generic|tr_Q7TSZ6_Q7TSZ6_MOUSE__chr11_-1_97163910_97164017_ENSMUST00000132633__II_1131361_REVERSED|
"""index: 4076, intensity: 20035.0, mobility: 0.861"""	-0.50659	0.278356	0.964517	ESLLAFKGCF	generic|IP_1124240_TX=10090_REVERSED|
"""index: 12438, intensity: 2768.0, mobility: 1.108"""	-0.507045	0.278532	0.964868	RWESHSIGQTCNRPP	generic|IP_1039352_TX=10090_REVERSED|
"""index: 21328, intensity: 5615.0, mobility: 0.856"""	-0.507226	0.278532	0.965007	QGPTVTSRGCLEALTVSKCLTSNM	generic|IP_922996_TX=10090_REVERSED|
"""index: 27350, intensity: 11883.0, mobility: 1.260"""	-0.507435	0.278741	0.965167	QLRPHLNPAVVGLSMVTKM	generic|chr2_1_156701577_156704611_ENSMUST00000169464__IP_996355_TX=10090_REVERSED|
"""index: 19486, intensity: 4835.0, mobility: 1.053"""	-0.507607	0.279029	0.965299	LNRQVYGNTGSGRPTPLGIGNYM	generic|tr_Q05CY4_Q05CY4_MOUSE__chr17_1_23808115_23808177_ENSMUST00000190293_REVERSED	|generic|tr_A0A087WRX8_A0A087WRX8_MOUSE__chr17_1_23808115_23808177_ENSMUST00000190293_REVERSED	|generic|sp_Q8BTI8_SRRM2_MOUSE__chr17_1_23808115_23808177_ENSMUST00000190293_REVERSED	|generic|sp_Q8BTI8-3_SRRM2_MOUSE__chr17_1_23808115_23808177_ENSMUST00000190293_REVERSED	|generic|tr_A0A3B2W3Z4_A0A3B2W3Z4_MOUSE__chr17_1_23808115_23808177_ENSMUST00000190293_REVERSED	|generic|tr_Q05BN4_Q05BN4_MOUSE__chr17_1_23808115_23808177_ENSMUST00000190293_REVERSED|
"""index: 20773, intensity: 5552.0, mobility: 0.967"""	-0.507609	0.279157	0.965301	AEPLEGGGKTLWDLVPKMSGPAGPFT	generic|sp_Q8CJH3_PLXB1_MOUSE__chr9_1_109108470_109108547_ENSMUST00000194734__II_842592_REVERSED	|generic|tr_B2RWT9_B2RWT9_MOUSE__chr9_1_109108470_109108547_ENSMUST00000194734__II_842592_REVERSED|
"""index: 18001, intensity: 20108.0, mobility: 0.856"""	-0.507864	0.279446	0.965495	SLNYRARL	generic|tr_Q9QX34_Q9QX34_MOUSE_REVERSED	|generic|sp_O35111_KCNK3_MOUSE_REVERSED|
"""index: 12521, intensity: 4036.0, mobility: 0.826"""	-0.507878	0.279734	0.965506	MPGEYASELESRVYDRSIQHGAY	generic|tr_Q3UTM8_Q3UTM8_MOUSE_REVERSED	|generic|tr_Q8BU61_Q8BU61_MOUSE_REVERSED	|generic|sp_Q5SWK7_RN145_MOUSE_REVERSED|
"""index: 4662, intensity: 3108.0, mobility: 0.941"""	-0.508021	0.279862	0.965615	ERHRFWREL	generic|IP_965605_TX=10090_REVERSED|
"""index: 11449, intensity: 5226.0, mobility: 0.973"""	-0.508141	0.28015	0.965707	EEDSEAKGKIIDTIDMVAVGFPRRLGQTCKKANIDKL	generic|sp_Q8C3J5_DOCK2_MOUSE__II_1141334_REVERSED	|generic|tr_Q6A0A3_Q6A0A3_MOUSE__II_1141334_REVERSED	|generic|tr_Q5SRI3_Q5SRI3_MOUSE__II_1141334_REVERSED	|generic|II_1141322_TX=10090_REVERSED	|generic|tr_D6RGU3_D6RGU3_MOUSE_REVERSED|
"""index: 20067, intensity: 4595.0, mobility: 0.982"""	-0.508174	0.280439	0.965732	VGLLSNLEGVTVQKARDVAQLVQQQHEQTLF	generic|tr_Q80WV5_Q80WV5_MOUSE__II_1146591_REVERSED|
"""index: 16918, intensity: 4836.0, mobility: 1.058"""	-0.508247	0.280727	0.965788	FIVHCVLVNGFLSFVITFSYAVIL	generic|tr_Q544C4_Q544C4_MOUSE__chr9_1_14868602_14868799_ENSMUST00000133278__II_852819_REVERSED	|generic|tr_Q542Q9_Q542Q9_MOUSE__chr9_1_14868602_14868799_ENSMUST00000133278__II_852819_REVERSED	|generic|sp_P30731-3_GPR83_MOUSE__chr9_1_14868602_14868799_ENSMUST00000133278__II_852819_REVERSED	|generic|sp_P30731-4_GPR83_MOUSE__chr9_1_14868602_14868799_ENSMUST00000133278__II_852819_REVERSED	|generic|tr_Q9EPJ7_Q9EPJ7_MOUSE__chr9_1_14866864_14866986_ENSMUST00000133278_REVERSED|
"""index: 16962, intensity: 3444.0, mobility: 0.799"""	-0.50826	0.280935	0.965798	SHHVGLGRRLLESMHLVQPLQR	generic|tr_O70349_O70349_MOUSE__chr17_-1_34846023_34846145_ENSMUST00000174226__II_1066207_REVERSED	|generic|tr_Q8R3X0_Q8R3X0_MOUSE__chr17_-1_34839405_34839593_ENSMUST00000174226__II_1066216_REVERSED	|generic|tr_Q8CDP6_Q8CDP6_MOUSE__chr17_-1_34846023_34846145_ENSMUST00000174226__II_1066207_REVERSED	|generic|tr_Q6NZR5_Q6NZR5_MOUSE__chr17_-1_34846023_34846145_ENSMUST00000174226__II_1066207_REVERSED	|generic|tr_Q3TW36_Q3TW36_MOUSE__chr17_-1_34846023_34846145_ENSMUST00000174226__II_1066207_REVERSED	|generic|tr_Q3TE28_Q3TE28_MOUSE__chr17_-1_34846023_34846145_ENSMUST00000174226__II_1066207_REVERSED	|generic|II_1066220_TX=10090_REVERSED	|generic|tr_Q8C2W7_Q8C2W7_MOUSE_REVERSED|
"""index: 22229, intensity: 9217.0, mobility: 0.999"""	-0.50834	0.281223	0.965859	RVQNQLGKRR	generic|IP_1117983_TX=10090_REVERSED|
"""index: 5732, intensity: 4222.0, mobility: 0.953"""	-0.508526	0.281511	0.966	RSASPAGRLQLHPQTSDLGGSSSQVSQPNYGPYQGFAPK	generic|tr_Q8BKI7_Q8BKI7_MOUSE_REVERSED	|generic|sp_Q0VGT2_GLI2_MOUSE_REVERSED	|generic|tr_Q8K0K3_Q8K0K3_MOUSE_REVERSED	|generic|tr_Q0VGV1_Q0VGV1_MOUSE_REVERSED|
"""index: 21911, intensity: 3322.0, mobility: 1.048"""	-0.508578	0.2818	0.966039	RLFSLLKKSESFNKINEPSMYEGK	generic|sp_Q6UJY2_SL9C1_MOUSE__II_1075124_REVERSED|
"""index: 9118, intensity: 3472.0, mobility: 1.239"""	-0.508644	0.281844	0.966089	FCMSFIAHISVLHWTLNV	generic|tr_Q8R298_Q8R298_MOUSE_REVERSED|
"""index: 24064, intensity: 5885.0, mobility: 0.951"""	-0.509533	0.282133	0.966762	IQSLTRLVDPSAWSPLDLGHART	generic|tr_F6WRF1_F6WRF1_MOUSE_REVERSED|
"""index: 17384, intensity: 102125.0, mobility: 0.983"""	-0.509559	0.282421	0.966781	AFATEVAANLCKA	generic|tr_Q9R1R6_Q9R1R6_MOUSE__IP_1147517_REVERSED|
"""index: 7999, intensity: 3867.0, mobility: 0.799"""	-0.50959	0.282709	0.966805	QTENLIEN	generic|IP_903627_TX=10090_REVERSED|
"""index: 18796, intensity: 3355.0, mobility: 0.930"""	-0.509649	0.282916	0.966849	FRPWLLALVQEWYRD	generic|tr_G3UY33_G3UY33_MOUSE__chr17_1_33962798_33962827_ENSMUST00000172558_REVERSED	|generic|tr_Q3V3A4_Q3V3A4_MOUSE__chr17_1_33962798_33962827_ENSMUST00000172558_REVERSED	|generic|sp_Q8C754_VPS52_MOUSE__chr17_1_33962798_33962827_ENSMUST00000172558_REVERSED	|generic|sp_Q8C754-2_VPS52_MOUSE__chr17_1_33962798_33962827_ENSMUST00000172558_REVERSED	|generic|tr_A0A068BGT0_A0A068BGT0_MOUSE__chr17_1_33962798_33962827_ENSMUST00000172558_REVERSED|
"""index: 4813, intensity: 2726.0, mobility: 0.872"""	-0.509745	0.283204	0.966921	LDMAQVTLTL	generic|IP_858136_TX=10090_REVERSED|
"""index: 18348, intensity: 656708.0, mobility: 0.920"""	-0.509752	0.283372	0.966927	VEEEPRGAAAAAAAAAGARGEARGGARA	generic|tr_Q3UHK0_Q3UHK0_MOUSE_REVERSED|
"""index: 1942, intensity: 2668.0, mobility: 0.966"""	-0.509961	0.283372	0.967084	DLESKGDKNRR	generic|sp_Q8BMD7_MORC4_MOUSE_REVERSED	|generic|sp_Q8BMD7-2_MORC4_MOUSE_REVERSED	|generic|tr_A2RSL2_A2RSL2_MOUSE_REVERSED|
"""index: 32383, intensity: 5561.0, mobility: 1.016"""	-0.510682	0.283659	0.967624	PQQINFALRPAPVIPNPRRLSEDKIPSQI	generic|IP_1002719_TX=10090_REVERSED|
"""index: 22275, intensity: 3959.0, mobility: 0.931"""	-0.510688	0.283865	0.967628	YLYTRMKK	generic|IP_873292_TX=10090_REVERSED|
"""index: 3622, intensity: 4297.0, mobility: 0.816"""	-0.510917	0.284071	0.967799	RLGKLLIKSTYAITDANPHQNHP	generic|IP_825801_TX=10090_REVERSED|
"""index: 10790, intensity: 11739.0, mobility: 0.998"""	-0.511016	0.284359	0.967873	QVEEVDGKANTIRWYRSDLQCAKEPL	generic|tr_Q8CDU1_Q8CDU1_MOUSE__II_1004762_REVERSED	|generic|sp_Q9DC63_FBX3_MOUSE__II_1004762_REVERSED	|generic|sp_Q9DC63-2_FBX3_MOUSE__II_1004749_REVERSED	|generic|tr_A2BHN6_A2BHN6_MOUSE__II_1004749_REVERSED	|generic|sp_Q9DC63-3_FBX3_MOUSE_REVERSED	|generic|tr_Q9CVV6_Q9CVV6_MOUSE_REVERSED|
"""index: 21696, intensity: 3834.0, mobility: 1.077"""	-0.511062	0.284646	0.967907	NRSLFNDKEEPNR	generic|sp_Q6QLQ4_CLC7A_MOUSE__II_905113_REVERSED|
"""index: 19825, intensity: 5940.0, mobility: 0.822"""	-0.511149	0.284934	0.967972	KIAGYFTP	generic|sp_Q8C7U7_GALT6_MOUSE_REVERSED|
"""index: 31865, intensity: 10624.0, mobility: 1.379"""	-0.511205	0.285139	0.968014	LRQLQLLLRLRV	generic|IP_939210_TX=10090_REVERSED|
"""index: 6825, intensity: 3599.0, mobility: 0.805"""	-0.511568	0.285345	0.968283	RDDWQRDENLTYVKVRRRTDTM	generic|sp_Q6P2K6_P4R3A_MOUSE__chr12_-1_101043439_101043492_ENSMUST00000223091__II_3504089_REVERSED	|generic|tr_E9Q481_E9Q481_MOUSE__chr12_-1_101043439_101043492_ENSMUST00000223091__II_3504089_REVERSED	|generic|II_3473088_TX=10090_REVERSED|
"""index: 21841, intensity: 4506.0, mobility: 1.201"""	-0.51161	0.285386	0.968314	GRHDTVNAANFPLLTPLKPLLITAAATPTTAAATAPPIETHE	generic|chr13_-1_54682349_54682711_ENSMUST00000125871_REVERSED|
"""index: 25013, intensity: 15164.0, mobility: 0.862"""	-0.51205	0.285673	0.96864	TMSGCLPAFIY	generic|IP_953369_TX=10090_REVERSED|
"""index: 7755, intensity: 22239.0, mobility: 0.888"""	-0.512257	0.28596	0.968792	TDNLWLSNNLIAGKSELQLSKQTIDTNESA	generic|tr_Q3UW98_Q3UW98_MOUSE_REVERSED|
"""index: 25045, intensity: 3976.0, mobility: 0.996"""	-0.512421	0.286247	0.968913	SKIPCHDVRKK	generic|chr19_-1_6978880_6979131_ENSMUST00000238181_REVERSED	|generic|tr_Q3TND1_Q3TND1_MOUSE_REVERSED	|generic|tr_Q3UND3_Q3UND3_MOUSE_REVERSED|
"""index: 24093, intensity: 3214.0, mobility: 1.077"""	-0.512546	0.286535	0.969005	TGNLFLHALNHLSRVAPDYKGT	generic|tr_Q3UFK6_Q3UFK6_MOUSE_REVERSED	|generic|tr_Q3UFS3_Q3UFS3_MOUSE_REVERSED|
"""index: 24119, intensity: 6194.0, mobility: 0.890"""	-0.51261	0.286822	0.969052	RRQGRLTEH	generic|IP_903789_TX=10090_REVERSED	|generic|IP_3497319_TX=10090_REVERSED|
"""index: 13012, intensity: 3143.0, mobility: 0.817"""	-0.512665	0.287026	0.969093	APVPMPALVS	generic|IP_862767_TX=10090_REVERSED	|generic|IP_3503087_TX=10090_REVERSED|
"""index: 21173, intensity: 2775.0, mobility: 1.174"""	-0.512754	0.287313	0.969158	ILCRAFTLVARCPIMTS	generic|tr_E9QJY0_E9QJY0_MOUSE_REVERSED|
"""index: 19941, intensity: 3306.0, mobility: 0.903"""	-0.512757	0.287514	0.96916	DLSPLVNKLE	generic|tr_Q8CAE5_Q8CAE5_MOUSE__II_1028871_REVERSED	|generic|tr_A0A571BGC3_A0A571BGC3_MOUSE__chr16_-1_28372909_28372938_ENSMUST00000100024__II_1028876_REVERSED	|generic|tr_A0A140LIJ4_A0A140LIJ4_MOUSE__chr16_-1_28372909_28372938_ENSMUST00000100024__II_1028876_REVERSED	|generic|tr_Q8BRS3_Q8BRS3_MOUSE_REVERSED|
"""index: 3371, intensity: 3668.0, mobility: 0.803"""	-0.512909	0.287514	0.969272	ATNRLTEATSGLTKA	generic|tr_Q9CX77_Q9CX77_MOUSE__chr10_1_116319437_116319631_ENSMUST00000217925_REVERSED	|generic|tr_A0A1W2P7W3_A0A1W2P7W3_MOUSE_REVERSED|
"""index: 16746, intensity: 4946.0, mobility: 0.897"""	-0.51331	0.287514	0.969565	ISSGILSVLRSVPLPRDFVFR	generic|chr7_-1_114271016_114271120_ENSMUST00000154909__II_882040_TX=10090_REVERSED|
"""index: 16095, intensity: 3380.0, mobility: 0.924"""	-0.514221	0.287801	0.970228	REGARAQLEEYHQELTPVRGQVEPT	generic|tr_Q68FG2_Q68FG2_MOUSE_REVERSED	|generic|tr_Q3UGZ4_Q3UGZ4_MOUSE_REVERSED|
"""index: 24356, intensity: 7659.0, mobility: 1.120"""	-0.514383	0.288087	0.970346	GKGDPGPVGPLGGLGALAGAAGAAGGVAHMKMHSILNRQQAFKGGCVQCE	generic|sp_Q9R1Y5_HIC1_MOUSE_REVERSED	|generic|tr_Z4YJP0_Z4YJP0_MOUSE_REVERSED|
"""index: 15647, intensity: 3546.0, mobility: 0.925"""	-0.514402	0.288208	0.970359	ASARAVRFREWKMYTYIYIYI	generic|IP_955332_TX=10090_REVERSED|
"""index: 13722, intensity: 20813.0, mobility: 0.834"""	-0.514648	0.288412	0.970537	ITDESPTKQNTKRL	generic|sp_G3X9G7-2_ZN809_MOUSE__chr9_1_22238998_22239273_ENSMUST00000215902__II_3449743_REVERSED	|generic|sp_G3X9G7_ZN809_MOUSE_REVERSED|
"""index: 13759, intensity: 6890.0, mobility: 1.039"""	-0.514817	0.288698	0.970659	NEQAVLNPAPPPEEGPVHALNLPSSAARQASGASSTAQASVAA	generic|sp_Q9JJC9_HERP2_MOUSE_REVERSED|
"""index: 22974, intensity: 3743.0, mobility: 0.958"""	-0.514966	0.288902	0.970767	QLVRLVDGRR	generic|sp_Q64355_EFS_MOUSE_REVERSED	|generic|tr_Q8K0F6_Q8K0F6_MOUSE_REVERSED|
"""index: 3398, intensity: 4285.0, mobility: 0.819"""	-0.515204	0.28894	0.970938	VAPNFTWR	generic|sp_Q80SY4_MIB1_MOUSE__chr18_1_10741075_10741158_ENSMUST00000131073__II_1057904_REVERSED	|generic|tr_A2RRJ6_A2RRJ6_MOUSE__chr18_1_10741075_10741158_ENSMUST00000131073__II_1057900_REVERSED	|generic|II_3463754_TX=10090_REVERSED	|generic|tr_Q3UTL6_Q3UTL6_MOUSE__chr18_1_10755598_10755705_ENSMUST00000234047_REVERSED|
"""index: 7991, intensity: 5136.0, mobility: 1.245"""	-0.515553	0.289136	0.971189	WVMINWIPRKRSDNVIFNFAMGFFMFLVFLVPYFYSLCI	generic|tr_Q06EZ3_Q06EZ3_MOUSE__chr1_-1_156440499_156440579_ENSMUST00000191379__II_1040787_REVERSED	|generic|sp_Q61263_SOAT1_MOUSE__chr1_-1_156440499_156440579_ENSMUST00000191379__II_1040787_REVERSED	|generic|tr_Q8C795_Q8C795_MOUSE__chr1_-1_156440499_156440579_ENSMUST00000191379_REVERSED|
"""index: 21549, intensity: 5425.0, mobility: 1.210"""	-0.515668	0.289136	0.971272	LFHLCSSNSAMKLHVTLKHGAELLAPSVAEASFTCPVCARP	generic|tr_D3Z285_D3Z285_MOUSE_REVERSED|
"""index: 14022, intensity: 4724.0, mobility: 1.010"""	-0.515688	0.289136	0.971285	QEPRQMVWHLLSDKISFGSATCSLKVSAGPRVLE	generic|tr_Q569X1_Q569X1_MOUSE_REVERSED|
"""index: 22106, intensity: 4171.0, mobility: 0.905"""	-0.516201	0.289339	0.971652	KGEQLLWWQ	generic|tr_A2AF73_A2AF73_MOUSE_REVERSED|
"""index: 12641, intensity: 45980.0, mobility: 0.816"""	-0.516408	0.289376	0.9718	ATAELTEAELHLRTPLESLA	generic|IP_913819_TX=10090_REVERSED|
"""index: 10801, intensity: 8462.0, mobility: 1.033"""	-0.516752	0.289579	0.972045	TSFLTARTAGAAAAAAAAAGAAAATRTWLERGQ	generic|IP_1005768_TX=10090_REVERSED|
"""index: 24643, intensity: 2867.0, mobility: 0.868"""	-0.517061	0.289863	0.972264	NRLFQLRSNKR	generic|chr3_1_59265133_59265288_ENSMUST00000199659__IP_984160_TX=10090_REVERSED|
"""index: 29339, intensity: 5372.0, mobility: 0.872"""	-0.517061	0.290148	0.972264	EVLQLDLDMFIGGLVLSR	generic|IP_1131845_TX=10090_REVERSED|
"""index: 14178, intensity: 4672.0, mobility: 1.050"""	-0.517143	0.290185	0.972322	IWCITQGYVIGLVN	generic|sp_Q8C428_TMC7_MOUSE__chr4_1_107864048_107864077_ENSMUST00000238584_REVERSED|
"""index: 20452, intensity: 4604.0, mobility: 1.121"""	-0.517514	0.290469	0.972584	AIHDTPLSFTQLQPLVAPPGSALGPGAEGVRMVVTTKELTPSLYTT	generic|II_834386_TX=10090_REVERSED|
"""index: 28529, intensity: 153174.0, mobility: 0.851"""	-0.517522	0.290754	0.97259	GSDLFLTINPLFINQL	generic|IP_1119090_TX=10090_REVERSED	|generic|sp_Q9QZ39_SIA7A_MOUSE_REVERSED	|generic|tr_B7ZNQ3_B7ZNQ3_MOUSE_REVERSED|
"""index: 1698, intensity: 2899.0, mobility: 0.979"""	-0.517546	0.290956	0.972606	MRVLEALVEQDTKLGLMAPSYYD	generic|II_3459786_TX=10090_REVERSED	|generic|sp_Q9D3N8_GRTP1_MOUSE_REVERSED	|generic|sp_Q9D3N8-2_GRTP1_MOUSE_REVERSED	|generic|sp_Q9D3N8-3_GRTP1_MOUSE_REVERSED	|generic|sp_Q9D3N8-4_GRTP1_MOUSE_REVERSED	|generic|tr_A0A1B0GSA2_A0A1B0GSA2_MOUSE_REVERSED|
"""index: 12782, intensity: 3692.0, mobility: 0.927"""	-0.517619	0.291157	0.972659	YYINRLVLVCVETVMLHVITRKAYMP	generic|IP_1032752_TX=10090_REVERSED|
"""index: 10482, intensity: 71386.0, mobility: 1.036"""	-0.517814	0.291359	0.972796	QILEEMTLGAMTTRATKIQQLINTMQAKNCQPFRTLLK	generic|sp_Q8BFU3_RN214_MOUSE__chr9_-1_45904802_45904849_ENSMUST00000213659__II_850853_REVERSED	|generic|sp_Q8BFU3-2_RN214_MOUSE__chr9_-1_45904802_45904849_ENSMUST00000213659__II_850853_REVERSED	|generic|sp_Q8BFU3-3_RN214_MOUSE__chr9_-1_45867735_45868001_ENSMUST00000162369__II_850853_REVERSED	|generic|sp_Q8BFU3-5_RN214_MOUSE__chr9_-1_45904802_45904849_ENSMUST00000213659__II_850853_REVERSED	|generic|sp_Q8BFU3-4_RN214_MOUSE__chr9_-1_45904802_45904849_ENSMUST00000213659_REVERSED|
"""index: 14792, intensity: 2935.0, mobility: 0.893"""	-0.51792	0.291596	0.97287	ELALELCSAEMRSYLRRSAPGPLEE	generic|sp_Q6IR34_GPSM1_MOUSE__II_1016319_REVERSED	|generic|sp_Q6IR34-2_GPSM1_MOUSE_REVERSED|
"""index: 5711, intensity: 3737.0, mobility: 0.863"""	-0.518136	0.291596	0.973022	DFVAVNDSKFPERSHPV	generic|IP_959512_TX=10090_REVERSED|
"""index: 18224, intensity: 5156.0, mobility: 0.901"""	-0.518477	0.291714	0.973261	MRPKTPQLRPARGLSTITMLTPRGGSPP	generic|chr6_1_108473464_108473577_ENSMUST00000032192_REVERSED|
"""index: 7414, intensity: 3804.0, mobility: 0.954"""	-0.518785	0.291749	0.973476	TMTLLFNLGTLFMDAIVTMIDN	generic|tr_Q7TRT7_Q7TRT7_MOUSE_REVERSED|
"""index: 15073, intensity: 5403.0, mobility: 1.135"""	-0.519013	0.292033	0.973635	IQFRNYSRADRYYLVRMCREVLER	generic|sp_P99026_PSB4_MOUSE__chr3_-1_94884667_94884744_ENSMUST00000134133_REVERSED|
"""index: 16429, intensity: 5650.0, mobility: 1.050"""	-0.519025	0.292316	0.973644	WWWWWWWWWWWRVTGK	generic|IP_1129357_TX=10090_REVERSED|
"""index: 16709, intensity: 5386.0, mobility: 0.998"""	-0.519187	0.2926	0.973756	KRMSMWMEKQCTKEEQSILHPSNMQFDLDKKPTEM	generic|IP_838921_TX=10090_REVERSED|
"""index: 15689, intensity: 3505.0, mobility: 1.054"""	-0.519443	0.2928	0.973934	FHHHHHHRHSHLLRELCKIIEYDPPDHSTMNLGLMSSVVER	generic|tr_D3YXL0_D3YXL0_MOUSE_REVERSED	|generic|tr_F6ST92_F6ST92_MOUSE_REVERSED|
"""index: 13045, intensity: 3047.0, mobility: 0.817"""	-0.519595	0.293084	0.97404	APVPMPALVS	generic|IP_862767_TX=10090_REVERSED	|generic|IP_3503087_TX=10090_REVERSED|
"""index: 16147, intensity: 4803.0, mobility: 1.148"""	-0.519658	0.293367	0.974084	PEDPSGGQKRKKKKTRFDATTWTKWTRRMQKMGNGFGFGFRS	generic|tr_A0A494B9L0_A0A494B9L0_MOUSE__chr17_-1_32321492_32321734_ENSMUST00000236039_REVERSED	|generic|tr_A0A494BBL1_A0A494BBL1_MOUSE__chr17_-1_32334584_32334691_ENSMUST00000235614_REVERSED	|generic|tr_Q5RL57_Q5RL57_MOUSE__chr17_-1_32321492_32321734_ENSMUST00000236039_REVERSED	|generic|tr_A0A494BAS2_A0A494BAS2_MOUSE_REVERSED	|generic|tr_Q3TLG2_Q3TLG2_MOUSE__chr17_-1_32321492_32321734_ENSMUST00000236039_REVERSED	|generic|sp_Q9R0L7_AKP8L_MOUSE__chr17_-1_32321492_32321734_ENSMUST00000236039_REVERSED	|generic|tr_Q9D0K8_Q9D0K8_MOUSE__chr17_-1_32334584_32334691_ENSMUST00000235614_REVERSED|
"""index: 12412, intensity: 13026.0, mobility: 1.086"""	-0.519753	0.293568	0.974149	TIFFHSPSSSYRAVFVSIASSLSSLSQTYRFHSDAFVQRHKLAK	generic|tr_Q8BGH1_Q8BGH1_MOUSE_REVERSED|
"""index: 28802, intensity: 4945.0, mobility: 1.131"""	-0.519829	0.293851	0.974202	QIEQMILGPPLLPLNVTLQTEQVLLKNAKGLLPIGSLVGKLKHIETA	generic|IP_943369_TX=10090_REVERSED|
"""index: 2088, intensity: 3353.0, mobility: 0.861"""	-0.519847	0.294134	0.974215	KRAPTRGRDPEIASQCPQM	generic|IP_1112020_TX=10090_REVERSED|
"""index: 18641, intensity: 7480.0, mobility: 0.903"""	-0.519908	0.294251	0.974257	ILFILESVHDPMRQLVQ	generic|chr13_1_104187540_104189756_ENSMUST00000069187__IP_1103300_TX=10090_REVERSED	|generic|IP_1103285_TX=10090_REVERSED|
"""index: 14930, intensity: 3878.0, mobility: 1.169"""	-0.520206	0.2944	0.974463	NNMWDTYIHGKTRQSGY	generic|IP_3493714_TX=10090_REVERSED|
"""index: 13452, intensity: 2996.0, mobility: 0.773"""	-0.520261	0.2944	0.974501	QINIMFTNKHFDYFMA	generic|IP_3457449_TX=10090_REVERSED|
"""index: 12978, intensity: 3674.0, mobility: 1.075"""	-0.520797	0.2946	0.974869	VYRDYGMVVLLFSHTYGFTFSFFLQNACAIFTISRHTSLMDSL	generic|sp_Q8VBW9_OLF63_MOUSE__II_3462003_REVERSED|
"""index: 13435, intensity: 13179.0, mobility: 1.157"""	-0.520923	0.294883	0.974956	SADWVVVTHDFSGTIIRDGSTDFSLSIIEAL	generic|tr_D3Z7A5_D3Z7A5_MOUSE__II_1032689_REVERSED	|generic|tr_Q9D4T2_Q9D4T2_MOUSE__II_1032689_REVERSED|
"""index: 14215, intensity: 5223.0, mobility: 0.943"""	-0.521052	0.295165	0.975044	MNARGPGDLPRS	generic|IP_1024856_TX=10090_REVERSED|
"""index: 11618, intensity: 4136.0, mobility: 0.868"""	-0.521083	0.295281	0.975066	PMPGRVHII	generic|tr_A0A0G2JG65_A0A0G2JG65_MOUSE__chr5_-1_137296769_137296966_ENSMUST00000198526__II_928803_REVERSED	|generic|tr_A0A0G2JDF8_A0A0G2JDF8_MOUSE__chr5_-1_137295831_137295878_ENSMUST00000198526__II_928803_REVERSED	|generic|sp_Q99MR6_SRRT_MOUSE__chr5_-1_137302122_137302313_ENSMUST00000198526__II_928803_REVERSED	|generic|sp_Q99MR6-2_SRRT_MOUSE__chr5_-1_137302122_137302313_ENSMUST00000198526__II_928803_REVERSED	|generic|sp_Q99MR6-3_SRRT_MOUSE__chr5_-1_137302122_137302313_ENSMUST00000198526__II_928803_REVERSED	|generic|sp_Q99MR6-4_SRRT_MOUSE__chr5_-1_137302122_137302313_ENSMUST00000198526__II_928803_REVERSED	|generic|IP_928804_TX=10090_REVERSED|
"""index: 13934, intensity: 5686.0, mobility: 0.814"""	-0.521344	0.29548	0.975244	IQTEEPSRKKDTRPTPPNM	generic|tr_Q8R4I8_Q8R4I8_MOUSE_REVERSED|
"""index: 21435, intensity: 2675.0, mobility: 0.989"""	-0.521407	0.295743	0.975287	QKRIDQARRL	generic|tr_Q3UQQ4_Q3UQQ4_MOUSE_REVERSED	|generic|tr_Q5DTN5_Q5DTN5_MOUSE_REVERSED	|generic|tr_Q3TUC8_Q3TUC8_MOUSE_REVERSED	|generic|tr_Q8R214_Q8R214_MOUSE_REVERSED	|generic|sp_A2A4P0_DHX8_MOUSE_REVERSED	|generic|tr_A2A4N9_A2A4N9_MOUSE_REVERSED|
"""index: 2427, intensity: 3229.0, mobility: 0.841"""	-0.521435	0.295743	0.975306	EGRPWQRQPPKMKMFS	generic|IP_948099_TX=10090_REVERSED|
"""index: 4206, intensity: 8461.0, mobility: 0.930"""	-0.521488	0.295743	0.975342	APPHFSLLQQT	generic|IP_3474300_TX=10090_REVERSED|
"""index: 26758, intensity: 4430.0, mobility: 0.924"""	-0.522104	0.295858	0.975762	DLKQKMPFR	generic|IP_3491149_TX=10090_REVERSED|
"""index: 26907, intensity: 6149.0, mobility: 0.910"""	-0.522455	0.296056	0.976	RRPQGFLRAHHK	generic|chrX_-1_52062881_52063006_ENSMUST00000033450__IP_835452_TX=10090_REVERSED|
"""index: 15811, intensity: 4878.0, mobility: 0.915"""	-0.522544	0.296255	0.97606	WMAGAAVLLADKKAGPLAEHDETAVIKTECVM	generic|tr_A0A0R4J0R4_A0A0R4J0R4_MOUSE_REVERSED	|generic|sp_Q3UGX3_NAT8L_MOUSE_REVERSED|
"""index: 23660, intensity: 3634.0, mobility: 0.882"""	-0.522617	0.296536	0.97611	YKRWKVFPPISACFILC	generic|IP_1001123_TX=10090_REVERSED|
"""index: 21415, intensity: 3109.0, mobility: 0.938"""	-0.522679	0.296734	0.976151	EWLQRAKEKLRHLQPEYC	generic|tr_A0A1L1STC6_A0A1L1STC6_MOUSE__chr10_-1_5368188_5368301_ENSMUST00000215887_REVERSED	|generic|sp_Q6ZWR6_SYNE1_MOUSE__chr10_-1_5368188_5368301_ENSMUST00000215887_REVERSED	|generic|sp_Q6ZWR6-4_SYNE1_MOUSE__chr10_-1_5368188_5368301_ENSMUST00000215887_REVERSED|
"""index: 18071, intensity: 3326.0, mobility: 0.774"""	-0.522725	0.296932	0.976182	SALAPLPMRLLQP	generic|IP_1146642_TX=10090_REVERSED|
"""index: 21681, intensity: 7362.0, mobility: 0.793"""	-0.522894	0.297214	0.976297	TFPPMESAY	generic|IP_3460481_TX=10090_REVERSED|
"""index: 18930, intensity: 5836.0, mobility: 1.093"""	-0.522897	0.297495	0.976299	FEGKENEPCSIPPIVWDRKQRRLGPYVSPFMLLEPNSESAPDRHHHR	generic|tr_Q4KML8_Q4KML8_MOUSE_REVERSED	|generic|tr_A0A0R4IZW5_A0A0R4IZW5_MOUSE_REVERSED|
"""index: 2145, intensity: 3000.0, mobility: 0.950"""	-0.522987	0.297609	0.976359	YLDILFIKMP	generic|IP_957746_TX=10090_REVERSED|
"""index: 13008, intensity: 3385.0, mobility: 1.139"""	-0.523537	0.29789	0.976729	WSMWPLLSTEFYRDVTESCLPVLSFYSEKVE	generic|IP_902629_TX=10090_REVERSED|
"""index: 6234, intensity: 4072.0, mobility: 0.926"""	-0.523594	0.298172	0.976767	QVDSLAHHVSRRQAHLQDEVDQW	generic|sp_A6H6E2_MMRN2_MOUSE_REVERSED|
"""index: 7225, intensity: 3891.0, mobility: 1.069"""	-0.523598	0.298369	0.97677	RRMMIWMSGLYVRKDHRFKRNTMDGHDRIIKRVHEPPMD	generic|tr_B7ZC27_B7ZC27_MOUSE_REVERSED	|generic|tr_Q3UNG1_Q3UNG1_MOUSE_REVERSED|
"""index: 17976, intensity: 4387.0, mobility: 1.108"""	-0.523706	0.298482	0.976842	EATLQLFASPATNAAAASPAPTSY	generic|sp_Q61329_ZFHX3_MOUSE__chr10_1_128278792_128278821_ENSMUST00000217852_REVERSED	|generic|tr_E9QMD3_E9QMD3_MOUSE__chr10_1_128278792_128278821_ENSMUST00000217852_REVERSED	|generic|tr_Q6P9K2_Q6P9K2_MOUSE__chr10_1_128278792_128278821_ENSMUST00000217852_REVERSED|
"""index: 11049, intensity: 2524.0, mobility: 1.085"""	-0.523834	0.298763	0.976928	SFITILFSSERPRHSNTSLLF	generic|IP_935483_TX=10090_REVERSED|
"""index: 14192, intensity: 3829.0, mobility: 1.082"""	-0.524015	0.29896	0.977049	QPQVMQDYALNFRRLLGLYYLYLVSIRYQFSQRERSPVPE	generic|tr_A0A0G2JE43_A0A0G2JE43_MOUSE_REVERSED	|generic|tr_A0A0G2JEV3_A0A0G2JEV3_MOUSE_REVERSED	|generic|sp_A6H690_IQCAL_MOUSE_REVERSED|
"""index: 14976, intensity: 6265.0, mobility: 1.103"""	-0.52433	0.299157	0.977259	ATSLPVSAAPTQPDTLSIDPLDGLDVTAAVLA	generic|tr_E9Q7G4_E9Q7G4_MOUSE_REVERSED	|generic|sp_Q3UHR0_BAHC1_MOUSE_REVERSED|
"""index: 15206, intensity: 4301.0, mobility: 1.034"""	-0.524725	0.299383	0.977522	FWFCGLTSMSASF	generic|IP_1082825_TX=10090_REVERSED|
"""index: 7656, intensity: 4783.0, mobility: 1.158"""	-0.524927	0.299383	0.977656	MNGTNFNDSRSDDHRNADFAYDGYLNQKHR	generic|tr_B2RUG9_B2RUG9_MOUSE__chr18_1_34269085_34269258_ENSMUST00000163295_REVERSED	|generic|tr_E9QLQ9_E9QLQ9_MOUSE__chr18_1_34269085_34269258_ENSMUST00000163295_REVERSED	|generic|tr_Q8BNP7_Q8BNP7_MOUSE__chr18_1_34269085_34269258_ENSMUST00000163295_REVERSED	|generic|tr_E9Q4H1_E9Q4H1_MOUSE__chr18_1_34269085_34269258_ENSMUST00000163295_REVERSED	|generic|sp_Q61315_APC_MOUSE__chr18_1_34269085_34269258_ENSMUST00000163295_REVERSED	|generic|sp_Q61315-2_APC_MOUSE__chr18_1_34269085_34269258_ENSMUST00000163295_REVERSED	|generic|sp_Q61315-3_APC_MOUSE__chr18_1_34269085_34269258_ENSMUST00000163295_REVERSED	|generic|sp_Q61315-4_APC_MOUSE__chr18_1_34269085_34269258_ENSMUST00000163295_REVERSED|
"""index: 21162, intensity: 4121.0, mobility: 0.982"""	-0.525317	0.299495	0.977914	YIKEQSGEKMAAYRAVTFLYD	generic|sp_Q9D273_MMAB_MOUSE_REVERSED	|generic|tr_D3Z1G7_D3Z1G7_MOUSE_REVERSED|
"""index: 19746, intensity: 3654.0, mobility: 0.850"""	-0.526035	0.299776	0.978387	LTTIHKDN	generic|tr_Q0PD35_Q0PD35_MOUSE_REVERSED	|generic|tr_Q6A0C7_Q6A0C7_MOUSE_REVERSED	|generic|tr_A0A1W2P6Z4_A0A1W2P6Z4_MOUSE__chr10_-1_115315062_115315346_ENSMUST00000218831_REVERSED|
"""index: 25593, intensity: 4845.0, mobility: 1.043"""	-0.526088	0.300028	0.978422	TTRIRDGTALAPR	generic|IP_1087507_TX=10090_REVERSED|
"""index: 23528, intensity: 3635.0, mobility: 1.075"""	-0.526222	0.300028	0.97851	PEERVLCERYVQL	generic|IP_1092941_TX=10090_REVERSED|
"""index: 8278, intensity: 6992.0, mobility: 1.132"""	-0.526382	0.300028	0.978615	VNYHMLTNIRKWRGERQSTLDLDSLIQ	generic|tr_Q99LF0_Q99LF0_MOUSE__chr15_-1_89156281_89156373_ENSMUST00000229966_REVERSED	|generic|sp_B2RXS4_PLXB2_MOUSE__chr15_-1_89156281_89156373_ENSMUST00000229966_REVERSED	|generic|tr_Q8CHG6_Q8CHG6_MOUSE__chr15_-1_89156281_89156373_ENSMUST00000229966_REVERSED|
"""index: 14310, intensity: 3476.0, mobility: 1.031"""	-0.526851	0.300224	0.978921	RERNQNMNILDGAPNVFQITKLFYFMKWSNFEMV	generic|tr_K7N6U5_K7N6U5_MOUSE__II_3458807_REVERSED	|generic|tr_A0A3B2WAT8_A0A3B2WAT8_MOUSE__II_3458792_REVERSED|
"""index: 22001, intensity: 3091.0, mobility: 1.206"""	-0.527051	0.300336	0.979051	TYPTHEHKHTHTHTHTHTHTHTHTHHIHVQIHHTF	generic|IP_3482538_TX=10090_REVERSED|
"""index: 6697, intensity: 3636.0, mobility: 1.148"""	-0.527211	0.300363	0.979156	SQHLQEKMTESFEKGGAKPFAKGIEGK	generic|IP_3454670_TX=10090_REVERSED|
"""index: 13297, intensity: 5992.0, mobility: 1.063"""	-0.527396	0.300643	0.979276	QTGLLIVLISPHAMCVKAQAEEM	generic|IP_1111074_TX=10090_REVERSED|
"""index: 17155, intensity: 3794.0, mobility: 0.984"""	-0.527467	0.30067	0.979322	YTAKVMYQLRAVDFLHIELK	generic|sp_Q5S003_SPG17_MOUSE__II_981525_REVERSED|
"""index: 7850, intensity: 6559.0, mobility: 1.306"""	-0.527799	0.300781	0.979537	FSERLWLPKSNMPSVLWNRM	generic|IP_1142522_TX=10090_REVERSED|
"""index: 21521, intensity: 3724.0, mobility: 1.064"""	-0.528186	0.30106	0.979787	SQGRQARIRRRSPA	generic|tr_B9EJX2_B9EJX2_MOUSE_REVERSED	|generic|tr_B2RXX7_B2RXX7_MOUSE_REVERSED	|generic|tr_B7ZWM3_B7ZWM3_MOUSE_REVERSED	|generic|tr_B1AV60_B1AV60_MOUSE_REVERSED|
"""index: 2556, intensity: 5055.0, mobility: 0.893"""	-0.528509	0.301339	0.979995	IPAQSTPMLW	generic|IP_1095392_TX=10090_REVERSED|
"""index: 13835, intensity: 4635.0, mobility: 1.058"""	-0.528593	0.301534	0.980049	FLQVREMNVLCDQIDLLNFLFRQVFTDM	generic|IP_1008126_TX=10090_REVERSED|
"""index: 23709, intensity: 4838.0, mobility: 0.779"""	-0.52861	0.301813	0.98006	MTEMEKAHASRESD	generic|sp_Q922J3_CLIP1_MOUSE__chr5_-1_123590789_123590845_ENSMUST00000125340__II_931266_REVERSED	|generic|sp_Q922J3-2_CLIP1_MOUSE__chr5_-1_123590789_123590845_ENSMUST00000125340__II_931266_REVERSED	|generic|tr_D3Z2Z1_D3Z2Z1_MOUSE__chr5_-1_123590789_123590845_ENSMUST00000125340__II_931266_REVERSED	|generic|tr_F6RCU2_F6RCU2_MOUSE__chr5_-1_123590789_123590845_ENSMUST00000125340__II_931276_REVERSED	|generic|tr_F8WIA1_F8WIA1_MOUSE__chr5_-1_123590789_123590845_ENSMUST00000125340__II_931266_REVERSED	|generic|tr_Q8C0S5_Q8C0S5_MOUSE__chr5_-1_123641774_123641875_ENSMUST00000144121_REVERSED	|generic|tr_D3Z3M7_D3Z3M7_MOUSE__chr5_-1_123590789_123590845_ENSMUST00000125340_REVERSED|
"""index: 21602, intensity: 2799.0, mobility: 1.050"""	-0.528624	0.302092	0.980069	PTPPQLEELTTDMNRGSSDGGAGVEPCVE	generic|sp_Q8BJ25_THAP3_MOUSE_REVERSED|
"""index: 22386, intensity: 3646.0, mobility: 1.002"""	-0.528634	0.302371	0.980075	VWPRRPPWW	generic|IP_986331_TX=10090_REVERSED|
"""index: 5666, intensity: 2791.0, mobility: 0.932"""	-0.528641	0.302566	0.980079	KEAEPIVHRY	generic|tr_H3BKX8_H3BKX8_MOUSE__II_878552_REVERSED	|generic|tr_E9PXZ7_E9PXZ7_MOUSE__II_878552_REVERSED	|generic|sp_Q3V0T4_ITAD_MOUSE__II_878552_REVERSED	|generic|tr_Q3U171_Q3U171_MOUSE_REVERSED|
"""index: 7486, intensity: 9132.0, mobility: 1.038"""	-0.529184	0.30276	0.980428	EKAQLPISFEEPDLVSAPVAMGI	generic|IP_942359_TX=10090_REVERSED|
"""index: 15209, intensity: 3309.0, mobility: 0.900"""	-0.529343	0.303039	0.980529	KAESEEHKFFKSMNAPV	generic|IP_1150809_TX=10090_REVERSED|
"""index: 13128, intensity: 6812.0, mobility: 0.953"""	-0.529415	0.303149	0.980575	MSHFIMLYAVVLVASRSIGMESSVLVKGRY	generic|sp_Q148W8_DUS27_MOUSE_REVERSED|
"""index: 8995, intensity: 24938.0, mobility: 0.956"""	-0.529553	0.303258	0.980663	WPGRAPRHGPPRWRPTQACPSA	generic|chr19_-1_5098179_5098364_ENSMUST00000025805_REVERSED	|generic|chr19_-1_5094794_5098364_ENSMUST00000025805_REVERSED|
"""index: 15474, intensity: 3578.0, mobility: 0.845"""	-0.52991	0.303537	0.98089	GLMIDYNLFEGQEMLIQPDDP	generic|tr_A0A6C1EIU1_A0A6C1EIU1_MOUSE_REVERSED	|generic|tr_Q3UUP2_Q3UUP2_MOUSE_REVERSED	|generic|tr_E9QK34_E9QK34_MOUSE_REVERSED	|generic|tr_Q4KMN5_Q4KMN5_MOUSE_REVERSED	|generic|tr_A0A6B7E2T0_A0A6B7E2T0_MOUSE_REVERSED	|generic|sp_Q99K10_NLGN1_MOUSE_REVERSED	|generic|tr_A0A6C1EJ07_A0A6C1EJ07_MOUSE_REVERSED	|generic|tr_A0A6B7E676_A0A6B7E676_MOUSE_REVERSED	|generic|sp_B0F2B4_NLGN4_MOUSE_REVERSED|
"""index: 6756, intensity: 5390.0, mobility: 1.113"""	-0.52994	0.303755	0.980909	RGEMPRSSWSSLLPKVAHTPIATSQRMHPIKMAGAKLEELWS	generic|tr_A0A0U1RQA2_A0A0U1RQA2_MOUSE_REVERSED|
"""index: 7400, intensity: 3473.0, mobility: 0.857"""	-0.52995	0.303755	0.980916	LVTEMLYSHKMNSPRMPLQRLSC	generic|chr5_-1_124404277_124405723_ENSMUST00000199808__IP_930919_TX=10090_REVERSED|
"""index: 6056, intensity: 193548.0, mobility: 1.034"""	-0.530479	0.304033	0.981251	PRQQPGGPPPPGQPPRPQPGGPPP	generic|sp_P05143_PRP2_MOUSE_REVERSED	|generic|sp_P05143-2_PRP2_MOUSE_REVERSED	|generic|sp_P05142_PRH1_MOUSE_REVERSED	|generic|tr_F8VPU9_F8VPU9_MOUSE_REVERSED	|generic|tr_D3Z1V5_D3Z1V5_MOUSE_REVERSED|
"""index: 17802, intensity: 5862.0, mobility: 1.092"""	-0.530665	0.304312	0.981368	PPASAPSLAPDSPRPWPLSALRPLRCDCD	generic|tr_Q3V499_Q3V499_MOUSE__IP_951489_REVERSED|
"""index: 30828, intensity: 3339.0, mobility: 0.906"""	-0.530697	0.30459	0.981389	EGQNPFMSFLM	generic|sp_Q9D9S3_RWD2A_MOUSE_REVERSED	|generic|tr_Q14BN8_Q14BN8_MOUSE_REVERSED|
"""index: 10448, intensity: 17032.0, mobility: 0.998"""	-0.530701	0.304868	0.981391	RGGYGGSGGSGGPGYNGGGYPGGMNRSGGFNGSKMPGYNSPQQN	generic|tr_B7ZP22_B7ZP22_MOUSE__II_591379_REVERSED	|generic|sp_O88569_ROA2_MOUSE__II_591379_REVERSED	|generic|sp_O88569-2_ROA2_MOUSE__II_591379_REVERSED	|generic|sp_O88569-3_ROA2_MOUSE__II_591379_REVERSED|
"""index: 27584, intensity: 3722.0, mobility: 0.856"""	-0.530751	0.305146	0.981423	RRFFFLVLQQ	generic|IP_960123_TX=10090_REVERSED|
"""index: 17843, intensity: 3892.0, mobility: 1.135"""	-0.530843	0.305424	0.98148	RPSDVSLTKPKHLCPYPAPTRLPSFNQENSRVMPQS	generic|IP_866285_TX=10090_REVERSED|
"""index: 21312, intensity: 5273.0, mobility: 0.937"""	-0.530888	0.305447	0.981509	QERPVEWEDPVYMHSASFYEPNVSTYLTSNRK	generic|sp_Q9WTL4_INSRR_MOUSE__II_982174_REVERSED|
"""index: 12404, intensity: 5120.0, mobility: 1.053"""	-0.531105	0.305494	0.981645	YFLIFYFLIFYLYYYYYYYYFLAFLKKIPNNYHHFP	generic|IP_2428972_TX=10090_REVERSED|
"""index: 9790, intensity: 8722.0, mobility: 1.178"""	-0.531167	0.305494	0.981685	TEQMRQLRKAERDRMRRVEREEPTENDRRSKKATRER	generic|tr_Q8R572_Q8R572_MOUSE__chr8_1_109724337_109724618_ENSMUST00000212233_REVERSED	|generic|tr_A0A1D5RLA9_A0A1D5RLA9_MOUSE_REVERSED	|generic|sp_Q6PD05_ZN821_MOUSE__chr8_1_109724337_109724618_ENSMUST00000212233_REVERSED	|generic|tr_A0A1D5RLE5_A0A1D5RLE5_MOUSE__chr8_1_109724337_109724618_ENSMUST00000212233_REVERSED|
"""index: 24624, intensity: 4009.0, mobility: 0.820"""	-0.531959	0.305602	0.98218	GDESMLPILFRILF	generic|IP_850975_TX=10090_REVERSED|
"""index: 29958, intensity: 5936.0, mobility: 0.876"""	-0.532109	0.305879	0.982274	YPQRPQRS	generic|tr_Q3UKG2_Q3UKG2_MOUSE__II_1056478_REVERSED	|generic|tr_A0A087WR45_A0A087WR45_MOUSE__II_1056478_REVERSED|
"""index: 11138, intensity: 9783.0, mobility: 0.975"""	-0.532116	0.306156	0.982278	MAKGLGTGGGTIFAVKGQFADPPLMPKL	generic|sp_Q9CQ62_DECR_MOUSE_REVERSED|
"""index: 1872, intensity: 4775.0, mobility: 0.906"""	-0.532116	0.306434	0.982279	FDYLIKVYKTMAPTPQYGRNAH	generic|sp_Q99K30_ES8L2_MOUSE__II_876664_REVERSED|
"""index: 24938, intensity: 20639.0, mobility: 0.977"""	-0.532165	0.306711	0.982309	APRARRRRSAS	generic|chr13_-1_54738077_54738211_ENSMUST00000135343_REVERSED|
"""index: 19289, intensity: 3478.0, mobility: 0.942"""	-0.532235	0.306903	0.982352	VAPFTEMGIRT	generic|sp_P61406_EST1A_MOUSE__chr11_1_74981852_74981917_ENSMUST00000130145__II_1135224_REVERSED|
"""index: 21074, intensity: 3731.0, mobility: 1.048"""	-0.532576	0.306925	0.982565	ETGQKNGEPTSAASSCAAAEETR	generic|tr_A0A5F8MPZ7_A0A5F8MPZ7_MOUSE__II_833039_REVERSED	|generic|sp_Q9D8C3_ALG13_MOUSE__chrX_1_144318056_144320008_ENSMUST00000238864__II_833042_REVERSED	|generic|II_833048_TX=10090_REVERSED|
"""index: 8057, intensity: 5463.0, mobility: 1.081"""	-0.532884	0.307117	0.982755	QTRKKNLEERINQQEVEHRKIMIKRKFFRCNRDYYL	generic|sp_Q8BYC6_TAOK3_MOUSE__II_937870_REVERSED	|generic|tr_B2RY27_B2RY27_MOUSE__II_937870_REVERSED	|generic|tr_Q3V3K3_Q3V3K3_MOUSE_REVERSED|
"""index: 19554, intensity: 3058.0, mobility: 0.950"""	-0.533061	0.307309	0.982865	NYSRPRRRM	generic|chr8_1_123499995_123500042_ENSMUST00000001520_REVERSED|
"""index: 13885, intensity: 4983.0, mobility: 0.924"""	-0.533404	0.307586	0.983077	QLKLLEPPSAPDILSYRRQ	generic|sp_Q9Z0H8_CLIP2_MOUSE_REVERSED	|generic|sp_Q9Z0H8-2_CLIP2_MOUSE_REVERSED	|generic|tr_Q6A090_Q6A090_MOUSE_REVERSED|
"""index: 17171, intensity: 4129.0, mobility: 1.053"""	-0.53345	0.307777	0.983105	TRGGQDKSYNEVAEDKKVETEGEPKT	generic|tr_A2BH83_A2BH83_MOUSE__chr2_-1_37645467_37645649_ENSMUST00000183690__II_1010104_REVERSED	|generic|tr_A2BH82_A2BH82_MOUSE__chr2_-1_37645467_37645649_ENSMUST00000183690__II_1010104_REVERSED	|generic|sp_Q91WM1_STRBP_MOUSE__chr2_-1_37584030_37584104_ENSMUST00000183690__II_1010109_REVERSED	|generic|sp_Q91WM1-2_STRBP_MOUSE__chr2_-1_37596698_37596796_ENSMUST00000183690__II_1010109_REVERSED|
"""index: 12710, intensity: 3848.0, mobility: 0.882"""	-0.533551	0.307884	0.983167	KVSMQVEAPIDPSTHSIKVAAELFGLASP	generic|tr_V9GWX4_V9GWX4_MOUSE__chr3_1_103585572_103585694_ENSMUST00000132325_REVERSED	|generic|sp_Q9R0N8_SYT6_MOUSE__chr3_1_103585572_103585694_ENSMUST00000132325_REVERSED	|generic|sp_Q9R0N8-2_SYT6_MOUSE__chr3_1_103585572_103585694_ENSMUST00000132325_REVERSED	|generic|tr_Q3UY13_Q3UY13_MOUSE__chr3_1_103585572_103585694_ENSMUST00000132325_REVERSED	|generic|tr_A0A5F8MPS8_A0A5F8MPS8_MOUSE__chr3_1_103585572_103585694_ENSMUST00000132325_REVERSED	|generic|tr_Q8C8S6_Q8C8S6_MOUSE__chr3_1_103585572_103585694_ENSMUST00000132325_REVERSED	|generic|tr_Q05BE2_Q05BE2_MOUSE__chr3_1_103585572_103585694_ENSMUST00000132325_REVERSED|
"""index: 15121, intensity: 6236.0, mobility: 0.916"""	-0.533752	0.308075	0.983291	QKLSEVDNPVLLGAEKLETERWCLAKGAKDDLK	generic|tr_B7ZWL7_B7ZWL7_MOUSE__II_3453532_REVERSED	|generic|tr_F8WI85_F8WI85_MOUSE__II_3453532_REVERSED	|generic|II_3449435_TX=10090_REVERSED	|generic|tr_A0A1L1SRB0_A0A1L1SRB0_MOUSE_REVERSED	|generic|sp_Q3V0M2_LRC36_MOUSE_REVERSED	|generic|sp_Q3V0M2-2_LRC36_MOUSE_REVERSED|
"""index: 15324, intensity: 6750.0, mobility: 1.134"""	-0.533865	0.308181	0.98336	VERENMKWTAQVPRSYQCLLEASGGEEVVLD	generic|tr_A0A571BEB2_A0A571BEB2_MOUSE_REVERSED|
"""index: 7740, intensity: 17999.0, mobility: 1.036"""	-0.534042	0.308202	0.983469	LMFQRAAFEFEYQAQKMVRDSPWDPHRSAVLQRSSQRYVDK	generic|tr_Q542F2_Q542F2_MOUSE__chr9_1_107572430_107572468_ENSMUST00000195681_REVERSED	|generic|sp_O35632_HYAL2_MOUSE__chr9_1_107572430_107572468_ENSMUST00000195681_REVERSED	|generic|tr_Q8C309_Q8C309_MOUSE_REVERSED	|generic|tr_A0A0A6YX37_A0A0A6YX37_MOUSE_REVERSED|
"""index: 8061, intensity: 4773.0, mobility: 0.800"""	-0.534453	0.308223	0.98372	PSQMVGGPSQMVGGPSQ	generic|tr_E9Q6E9_E9Q6E9_MOUSE__chr13_1_54537205_54537240_ENSMUST00000138869__II_1106347_REVERSED|
"""index: 14020, intensity: 3382.0, mobility: 1.131"""	-0.534647	0.308499	0.983839	LMLLGPANYSFLPMGYCLWPQRTLKPCSYITGQIL	generic|IP_871950_TX=10090_REVERSED|
"""index: 5758, intensity: 3942.0, mobility: 0.848"""	-0.534901	0.308775	0.983993	FELKVRHKQSSY	generic|IP_1046644_TX=10090_REVERSED|
"""index: 6849, intensity: 6628.0, mobility: 0.888"""	-0.534934	0.309051	0.984013	TVELTKTALTSLEIEYFFEENFEPN	generic|II_883309_TX=10090_REVERSED	|generic|tr_O35527_O35527_MOUSE__chr7_1_126851989_126852036_ENSMUST00000176771_REVERSED	|generic|sp_Q7TNF0_DOC2A_MOUSE__chr7_1_126851989_126852036_ENSMUST00000176771_REVERSED|
"""index: 2510, intensity: 3201.0, mobility: 0.887"""	-0.53497	0.309071	0.984035	EFDARALEAR	generic|IP_1023464_TX=10090_REVERSED	|generic|sp_Q8JZN3_KCJ14_MOUSE_REVERSED	|generic|tr_Q8R1Z6_Q8R1Z6_MOUSE_REVERSED|
"""index: 10575, intensity: 16326.0, mobility: 1.085"""	-0.535337	0.309176	0.984258	HETEPLHVLGALHGRLAGPDPEH	generic|IP_1144239_TX=10090_REVERSED	|generic|IP_919220_TX=10090_REVERSED|
"""index: 8394, intensity: 3721.0, mobility: 0.834"""	-0.535459	0.309281	0.984332	FRPVQYAQGPRSSEQ	generic|sp_Q8K4F6_NSUN5_MOUSE__chr5_1_135375670_135375702_ENSMUST00000131863__II_929466_REVERSED|
"""index: 14896, intensity: 2802.0, mobility: 0.800"""	-0.535608	0.309471	0.984422	YLHVYTCVCVYAHVC	generic|IP_874979_TX=10090_REVERSED|
"""index: 8485, intensity: 9321.0, mobility: 0.884"""	-0.535719	0.309747	0.984489	SSPEGNQGNQAQQKRLGAALVMASHHNF	generic|tr_E9QKD9_E9QKD9_MOUSE__chr7_1_46803936_46804013_ENSMUST00000128420__II_889070_REVERSED	|generic|tr_G3X8R4_G3X8R4_MOUSE__chr7_1_46803936_46804013_ENSMUST00000128420__II_889070_REVERSED	|generic|tr_Q7TPY0_Q7TPY0_MOUSE__chr7_1_46803936_46804013_ENSMUST00000128420__II_889070_REVERSED	|generic|sp_Q9DBA9_TF2H1_MOUSE__chr7_1_46803936_46804013_ENSMUST00000128420_REVERSED|
"""index: 20784, intensity: 4752.0, mobility: 1.079"""	-0.535905	0.309851	0.984601	GHDRWDVSKPVDGLLPEQFITMEKHGMSQFGTM	generic|tr_Q3ULD9_Q3ULD9_MOUSE_REVERSED	|generic|tr_Q80X23_Q80X23_MOUSE_REVERSED	|generic|tr_E9Q623_E9Q623_MOUSE_REVERSED|
"""index: 6539, intensity: 2973.0, mobility: 0.845"""	-0.536311	0.310127	0.984846	EMPDEWHV	generic|tr_A2ADE0_A2ADE0_MOUSE__chr4_-1_141641991_141642077_ENSMUST00000140223__II_956529_REVERSED	|generic|sp_Q80TQ5_PKHM2_MOUSE__chr4_-1_141641991_141642077_ENSMUST00000140223__II_956529_REVERSED	|generic|sp_Q80TQ5-2_PKHM2_MOUSE__chr4_-1_141641991_141642077_ENSMUST00000140223__II_956529_REVERSED	|generic|sp_Q80TQ5-3_PKHM2_MOUSE__chr4_-1_141634249_141634428_ENSMUST00000140223__II_956529_REVERSED	|generic|tr_Z4YJW6_Z4YJW6_MOUSE__chr4_-1_141641991_141642077_ENSMUST00000140223__II_956529_REVERSED|
"""index: 11488, intensity: 3389.0, mobility: 0.815"""	-0.53633	0.310316	0.984857	RQGRPHTHTSRTVPSCSMAA	generic|chr17_1_24739499_24739609_ENSMUST00000115262_REVERSED|
"""index: 15001, intensity: 3957.0, mobility: 0.961"""	-0.536452	0.310506	0.98493	TNSPAMDRIWWSLWLIDCNCNWPNHHLHIREL	generic|sp_Q8C031_LRC4C_MOUSE_REVERSED|
"""index: 27867, intensity: 39370.0, mobility: 1.025"""	-0.536546	0.310781	0.984987	ERLQHSVPRRL	generic|tr_Q6XAR4_Q6XAR4_MOUSE_REVERSED	|generic|tr_A0A5H1ZRK6_A0A5H1ZRK6_MOUSE_REVERSED|
"""index: 6960, intensity: 2962.0, mobility: 0.773"""	-0.536625	0.310971	0.985034	SVDSSVRV	generic|sp_P70414_NAC1_MOUSE_REVERSED	|generic|tr_A0A3Q4EBU5_A0A3Q4EBU5_MOUSE_REVERSED	|generic|tr_Q91ZJ7_Q91ZJ7_MOUSE_REVERSED	|generic|tr_Q68FL0_Q68FL0_MOUSE_REVERSED	|generic|tr_Q27PY9_Q27PY9_MOUSE_REVERSED	|generic|tr_Q8BXB3_Q8BXB3_MOUSE_REVERSED	|generic|tr_G5E8Y0_G5E8Y0_MOUSE_REVERSED	|generic|tr_Q9ET74_Q9ET74_MOUSE_REVERSED	|generic|tr_G3X9J1_G3X9J1_MOUSE_REVERSED	|generic|tr_A0A3Q4L326_A0A3Q4L326_MOUSE_REVERSED	|generic|tr_O35157_O35157_MOUSE_REVERSED|
"""index: 12180, intensity: 3825.0, mobility: 0.974"""	-0.536761	0.31116	0.985115	PYSISLYTVALYCFNMIIPQELLGTFP	generic|IP_1046989_TX=10090_REVERSED|
"""index: 24575, intensity: 3099.0, mobility: 1.065"""	-0.536826	0.311435	0.985154	DFSNRRSEYQGNRRALTLVCPERLPGKMELGAVMALPQAGIPLR	generic|II_835773_TX=10090_REVERSED|
"""index: 8647, intensity: 7787.0, mobility: 1.155"""	-0.536845	0.311624	0.985166	AEMNKMELEHLYTMIEKEKLKLEKYHRTQRHYPRKNMSG	generic|tr_D3Z7H5_D3Z7H5_MOUSE__II_945198_REVERSED	|generic|tr_E9QAN3_E9QAN3_MOUSE__II_945198_REVERSED	|generic|tr_A0A0G2JGR8_A0A0G2JGR8_MOUSE_REVERSED|
"""index: 21606, intensity: 3460.0, mobility: 0.803"""	-0.536859	0.311813	0.985174	MLFIANFRWECYGKYGPYM	generic|IP_931688_TX=10090_REVERSED|
"""index: 8612, intensity: 6798.0, mobility: 0.899"""	-0.537114	0.312002	0.985326	NNFLNLAENILECGEKLFGQQVKAQGSQ	generic|sp_Q5SW19_CLU_MOUSE__chr11_1_74660016_74660078_ENSMUST00000155558__II_1135390_REVERSED	|generic|sp_Q5SW19-3_CLU_MOUSE__chr11_1_74660016_74660078_ENSMUST00000155558__II_1135390_REVERSED	|generic|tr_A0A0R4J140_A0A0R4J140_MOUSE__chr11_1_74660016_74660078_ENSMUST00000155558__II_1135390_REVERSED	|generic|tr_Z4YLI8_Z4YLI8_MOUSE__chr11_1_74660016_74660078_ENSMUST00000155558__II_1135390_REVERSED|
"""index: 19480, intensity: 8223.0, mobility: 0.916"""	-0.537205	0.312277	0.98538	VNFIYHFAEELTEGLAVMGHNR	generic|sp_Q9QYB5_ADDG_MOUSE_REVERSED	|generic|sp_Q9QYB5-2_ADDG_MOUSE_REVERSED	|generic|tr_A0A494B9K4_A0A494B9K4_MOUSE_REVERSED	|generic|tr_Q8BJH2_Q8BJH2_MOUSE_REVERSED	|generic|tr_Q8BM29_Q8BM29_MOUSE_REVERSED	|generic|tr_Q05C56_Q05C56_MOUSE_REVERSED	|generic|tr_Q05DT0_Q05DT0_MOUSE_REVERSED|
"""index: 2363, intensity: 4643.0, mobility: 0.913"""	-0.537216	0.312466	0.985387	QVCPAPERVEQ	generic|tr_E9Q8Q5_E9Q8Q5_MOUSE__II_994634_REVERSED	|generic|tr_Q8C0B4_Q8C0B4_MOUSE__II_994634_REVERSED	|generic|tr_F7BNZ5_F7BNZ5_MOUSE__II_994634_REVERSED	|generic|sp_Q80YN3_BCAS1_MOUSE__II_994634_REVERSED	|generic|tr_Q14CE2_Q14CE2_MOUSE__II_994634_REVERSED	|generic|tr_A2AVX1_A2AVX1_MOUSE__II_994634_REVERSED	|generic|tr_Q14DK3_Q14DK3_MOUSE__II_994634_REVERSED|
"""index: 16815, intensity: 4246.0, mobility: 0.872"""	-0.537233	0.31274	0.985398	ELLPEVDKTTPINKSIREYITKL	generic|tr_A0A1Y7VNF8_A0A1Y7VNF8_MOUSE__II_3470778_REVERSED	|generic|tr_Q80SX9_Q80SX9_MOUSE_REVERSED	|generic|tr_B2RXL7_B2RXL7_MOUSE_REVERSED	|generic|tr_E9Q9B7_E9Q9B7_MOUSE_REVERSED	|generic|tr_Q80TG7_Q80TG7_MOUSE_REVERSED	|generic|tr_A0A1Y7VMH7_A0A1Y7VMH7_MOUSE_REVERSED	|generic|tr_A0A1Y7VME9_A0A1Y7VME9_MOUSE_REVERSED	|generic|tr_Q3V2X2_Q3V2X2_MOUSE_REVERSED|
"""index: 11330, intensity: 4090.0, mobility: 0.972"""	-0.537309	0.312929	0.985442	HQHHCWGWSLGWLPAQEPLLV	generic|IP_105344_TX=10090_REVERSED|
"""index: 8093, intensity: 2836.0, mobility: 1.413"""	-0.537425	0.313203	0.985512	THRGQRDIQTTALQINMHLGDLS	generic|IP_3468941_TX=10090_REVERSED|
"""index: 16867, intensity: 3870.0, mobility: 1.032"""	-0.537715	0.313392	0.985684	EKPHIMSAAQHLCKRAKDYESRLCYASGLNFLM	generic|sp_Q8BH15_CNO10_MOUSE__chr9_-1_114591538_114591681_ENSMUST00000217148__II_3455199_REVERSED	|generic|sp_Q8BH15-2_CNO10_MOUSE__chr9_-1_114591538_114591681_ENSMUST00000217148__II_3455199_REVERSED	|generic|sp_Q8BH15-6_CNO10_MOUSE__chr9_-1_114591538_114591681_ENSMUST00000217148_REVERSED|
"""index: 5122, intensity: 3065.0, mobility: 0.874"""	-0.538018	0.31358	0.985864	QLTTTPRFM	generic|IP_3479915_TX=10090_REVERSED|
"""index: 29009, intensity: 7223.0, mobility: 1.045"""	-0.538281	0.313682	0.986019	VCRSPVLPSTPGSTQTQTLRCPKCLM	generic|chr2_-1_130730808_130736638_ENSMUST00000044766__IP_999500_TX=10090_REVERSED	|generic|IP_999491_TX=10090_REVERSED	|generic|IP_999505_TX=10090_REVERSED|
"""index: 16143, intensity: 3201.0, mobility: 0.866"""	-0.538458	0.313871	0.986123	LVSCRTRL	generic|IP_2518209_TX=10090_REVERSED|
"""index: 18439, intensity: 3099.0, mobility: 0.980"""	-0.538739	0.314059	0.986289	STLPIKGVAMPLWLCMPSLS	generic|IP_1062817_TX=10090_REVERSED|
"""index: 11827, intensity: 13894.0, mobility: 1.104"""	-0.53884	0.314247	0.986348	RVSTMSLTITACEELGLVELHLVHGDERKWLPIWNSMMFYSPL	generic|IP_2422343_TX=10090_REVERSED|
"""index: 2043, intensity: 6351.0, mobility: 0.916"""	-0.53922	0.314521	0.986571	MWDPSQLSTFT	generic|tr_A0A1L1SR77_A0A1L1SR77_MOUSE_REVERSED	|generic|sp_D3YYM4_WDR72_MOUSE_REVERSED|
"""index: 3847, intensity: 4263.0, mobility: 0.841"""	-0.539355	0.314708	0.98665	EGVATLAEEL	generic|IP_1041394_TX=10090_REVERSED|
"""index: 14003, intensity: 4704.0, mobility: 1.034"""	-0.539433	0.314982	0.986696	MLIMKMVGWNKLKMMMKRMRMMTVTMRTNQ	generic|IP_882559_TX=10090_REVERSED|
"""index: 6301, intensity: 5084.0, mobility: 1.098"""	-0.539648	0.315083	0.986821	EGTHIKKHRSLRSPYYFAKGCDECKYPKE	generic|tr_Q7M6X6_Q7M6X6_MOUSE_REVERSED	|generic|sp_Q6P5C7_ZN728_MOUSE_REVERSED|
"""index: 7364, intensity: 7232.0, mobility: 1.063"""	-0.539822	0.315357	0.986923	TQHRKTIFYEQRLKPPTSKMRNYYLYSHSGRKDKKLYVAM	generic|IP_873187_TX=10090_REVERSED|
"""index: 11670, intensity: 4035.0, mobility: 0.752"""	-0.539851	0.315631	0.986939	LSVREMMERPYPYAQI	generic|chr2_1_85058847_85059122_ENSMUST00000111605__IP_1005717_TX=10090_REVERSED	|generic|chr2_1_85058964_85059122_ENSMUST00000111605__IP_1005717_TX=10090_REVERSED|
"""index: 15476, intensity: 3646.0, mobility: 1.141"""	-0.53996	0.315818	0.987003	IELEIESSIELAER	generic|sp_Q61092_LAMC2_MOUSE__II_1041432_REVERSED|
"""index: 14085, intensity: 2861.0, mobility: 1.129"""	-0.54017	0.316034	0.987125	PKMTSLQSLADMAMSRVPSVLHDPPEAKII	generic|tr_F5H8M8_F5H8M8_MOUSE_REVERSED	|generic|sp_D3Z750_MRO2A_MOUSE_REVERSED|
"""index: 32187, intensity: 4457.0, mobility: 1.053"""	-0.540204	0.316034	0.987145	PRQLLDQWLAKVFLLCFLQKCHKPHQKEWIM	generic|IP_987517_TX=10090_REVERSED|
"""index: 16685, intensity: 10395.0, mobility: 0.872"""	-0.540525	0.316034	0.987331	LGWLIFIN	generic|IP_836870_TX=10090_REVERSED|
"""index: 11561, intensity: 6290.0, mobility: 1.026"""	-0.540907	0.316307	0.987551	FNNTDGSGVKFFPVNLEHLFEV	generic|sp_Q99J77_SIAS_MOUSE_REVERSED	|generic|tr_Q3TFB5_Q3TFB5_MOUSE_REVERSED|
"""index: 31831, intensity: 7503.0, mobility: 1.174"""	-0.541022	0.316494	0.987618	LKKRKPPRGRRK	generic|sp_E9Q2Z1_CECR2_MOUSE__II_912294_REVERSED	|generic|sp_E9Q2Z1-2_CECR2_MOUSE__II_912294_REVERSED|
"""index: 12862, intensity: 5628.0, mobility: 1.136"""	-0.541165	0.316521	0.9877	SADWVVVTHDFSGTIIRDGSTDFSLSIIEAL	generic|tr_D3Z7A5_D3Z7A5_MOUSE__II_1032689_REVERSED	|generic|tr_Q9D4T2_Q9D4T2_MOUSE__II_1032689_REVERSED|
"""index: 8617, intensity: 3800.0, mobility: 0.852"""	-0.54139	0.316521	0.98783	LQAFPPRQE	generic|tr_Q544T2_Q544T2_MOUSE__chr17_-1_35684991_35685116_ENSMUST00000155957_REVERSED	|generic|sp_Q03146_DDR1_MOUSE__chr17_-1_35684991_35685116_ENSMUST00000155957_REVERSED	|generic|tr_O35407_O35407_MOUSE__chr17_-1_35684991_35685116_ENSMUST00000155957_REVERSED|
"""index: 13809, intensity: 3623.0, mobility: 0.929"""	-0.541695	0.316794	0.988005	KELMSLCLPRLWHELVKL	generic|IP_918299_TX=10090_REVERSED|
"""index: 21245, intensity: 13176.0, mobility: 1.288"""	-0.541709	0.317067	0.988012	HQHHHRHCPHIKGKSAVQIS	generic|IP_1152628_TX=10090_REVERSED|
"""index: 20558, intensity: 6978.0, mobility: 1.134"""	-0.541849	0.317339	0.988093	KLDEQGRLADDLHLQTDKLIGQTNRYNRLAEAAMRNSHNLQ	generic|tr_G3UW82_G3UW82_MOUSE_REVERSED	|generic|tr_B2RWX0_B2RWX0_MOUSE_REVERSED	|generic|tr_Q9ESW6_Q9ESW6_MOUSE_REVERSED	|generic|sp_Q5SX40_MYH1_MOUSE_REVERSED|
"""index: 12583, intensity: 5179.0, mobility: 1.137"""	-0.541915	0.317465	0.988131	LKAMCNKIEMNRLTYILPNLMPTFVTYFV	generic|tr_Q7TQZ5_Q7TQZ5_MOUSE_REVERSED	|generic|tr_Q8VG60_Q8VG60_MOUSE_REVERSED	|generic|tr_Q8VGM3_Q8VGM3_MOUSE_REVERSED|
"""index: 15352, intensity: 6428.0, mobility: 1.056"""	-0.54198	0.317465	0.988168	TVMTITSLATPSGASSTVRIMATSQSRSRNLV	generic|tr_A0A0B4J1N4_A0A0B4J1N4_MOUSE__II_1046545_REVERSED|
"""index: 17954, intensity: 4662.0, mobility: 0.846"""	-0.542309	0.317465	0.988355	ARATMVLRS	generic|IP_1073441_TX=10090_REVERSED|
"""index: 7717, intensity: 7729.0, mobility: 0.910"""	-0.542519	0.317564	0.988475	QLMDDLAQITQLYLSASEKRDLSPMIL	generic|tr_A0A1D5RM54_A0A1D5RM54_MOUSE__II_3470173_REVERSED|
"""index: 9524, intensity: 7752.0, mobility: 0.897"""	-0.542542	0.317836	0.988488	YPMFLDTDYNSMKNQLVSVL	generic|chr8_1_111042257_111042403_ENSMUST00000154546__II_858387_TX=10090_REVERSED	|generic|tr_Q6XMP4_Q6XMP4_MOUSE__chr8_1_111041479_111041673_ENSMUST00000154546__II_858383_REVERSED	|generic|tr_Q3UD67_Q3UD67_MOUSE__chr8_1_111042738_111042812_ENSMUST00000154546__II_858383_REVERSED	|generic|sp_Q8BGQ7_SYAC_MOUSE__chr8_1_111041479_111041673_ENSMUST00000154546__II_858383_REVERSED	|generic|tr_Q3TZ32_Q3TZ32_MOUSE__chr8_1_111041479_111041673_ENSMUST00000154546__II_858383_REVERSED|
"""index: 13479, intensity: 4551.0, mobility: 1.006"""	-0.542607	0.318108	0.988525	QLYTEQQRVYDRVETGMHEWNTTNLGVMSSQKEEK	generic|sp_Q059Y8_DCST1_MOUSE_REVERSED|
"""index: 19411, intensity: 2803.0, mobility: 1.163"""	-0.542714	0.318132	0.988586	SAPRIYTF	generic|tr_Q920Z0_Q920Z0_MOUSE__II_3459877_REVERSED	|generic|tr_B2RT33_B2RT33_MOUSE__II_3459882_REVERSED	|generic|tr_Q7TRK8_Q7TRK8_MOUSE_REVERSED	|generic|tr_Q920Y9_Q920Y9_MOUSE_REVERSED|
"""index: 1759, intensity: 4084.0, mobility: 0.885"""	-0.542778	0.318132	0.988622	LYQSTLMLARVGSEPVPQEPDLSQSVL	generic|sp_Q8K031_STAR8_MOUSE_REVERSED|
"""index: 13972, intensity: 3090.0, mobility: 1.108"""	-0.543152	0.318145	0.988834	VTSASVVYVLNVSIWRCRGRFALNCSHA	generic|IP_1112795_TX=10090_REVERSED|
"""index: 797, intensity: 4269.0, mobility: 0.784"""	-0.543538	0.31817	0.989052	RYPGSLPGGRLMSR	generic|sp_P16015_CAH3_MOUSE__II_987204_REVERSED|
"""index: 628, intensity: 2911.0, mobility: 0.864"""	-0.543936	0.31817	0.989276	WEPTVGHTLS	generic|IP_864190_TX=10090_REVERSED|
"""index: 1959, intensity: 3584.0, mobility: 0.850"""	-0.544505	0.31844	0.989594	QAYKCFCPQGQIPMGADRSI	generic|sp_Q8CJG0_AGO2_MOUSE__chr4_-1_126346627_126346761_ENSMUST00000127831_REVERSED	|generic|tr_Q8CGT9_Q8CGT9_MOUSE_REVERSED	|generic|tr_Q6P239_Q6P239_MOUSE__chr4_-1_126346627_126346761_ENSMUST00000127831_REVERSED	|generic|tr_Q8R3Q7_Q8R3Q7_MOUSE__chr4_-1_126346627_126346761_ENSMUST00000127831_REVERSED	|generic|tr_Q6PHA2_Q6PHA2_MOUSE__chr4_-1_126346627_126346761_ENSMUST00000127831_REVERSED|
"""index: 7804, intensity: 4717.0, mobility: 1.318"""	-0.544716	0.318711	0.989712	LYSSLVYRIREMEMRHISVKLDGKKARRLNEEMHELQ	generic|sp_Q99LZ3_SLD5_MOUSE_REVERSED|
"""index: 24267, intensity: 4108.0, mobility: 0.901"""	-0.544989	0.318982	0.989864	EKLPALSCKKGLMCSYWRNKNH	generic|II_1135327_TX=10090_REVERSED|
"""index: 728, intensity: 2784.0, mobility: 0.842"""	-0.545122	0.319166	0.989938	KWLMMGLRKMHRCPARPTAMSPT	generic|IP_955099_TX=10090_REVERSED|
"""index: 4708, intensity: 2511.0, mobility: 1.043"""	-0.545567	0.319362	0.990185	KRFYFHNWTIYLANGCKNLQ	generic|IP_916748_TX=10090_REVERSED|
"""index: 13279, intensity: 3551.0, mobility: 1.025"""	-0.545621	0.319362	0.990215	PWASRSSVSIQRGR	generic|IP_3488710_TX=10090_REVERSED|
"""index: 21205, intensity: 4380.0, mobility: 1.018"""	-0.546245	0.319632	0.990559	YLPLALYIVDEQ	generic|tr_F7CPA3_F7CPA3_MOUSE__II_978831_REVERSED	|generic|tr_G3X8Y7_G3X8Y7_MOUSE__chr10_1_89745024_89745053_ENSMUST00000020112__II_978831_REVERSED	|generic|tr_B2RUG3_B2RUG3_MOUSE__chr10_1_89745024_89745053_ENSMUST00000020112__II_978831_REVERSED	|generic|sp_O88561_S27A3_MOUSE__chr10_1_89745024_89745053_ENSMUST00000020112__II_978831_REVERSED	|generic|tr_Q6KAQ1_Q6KAQ1_MOUSE__chr10_1_89745024_89745053_ENSMUST00000020112_REVERSED	|generic|sp_O88561-2_S27A3_MOUSE__chr10_1_89745024_89745053_ENSMUST00000020112_REVERSED|
"""index: 5911, intensity: 3390.0, mobility: 0.884"""	-0.546287	0.319903	0.990582	QIHAFTTWSRLLSAMGR	generic|IP_1017807_TX=10090_REVERSED|
"""index: 17939, intensity: 5827.0, mobility: 1.146"""	-0.546376	0.320173	0.990631	LAERSSLHDTQKFWQRARRNVP	generic|IP_1010639_TX=10090_REVERSED|
"""index: 15780, intensity: 3883.0, mobility: 1.093"""	-0.546511	0.320357	0.990705	RMRWRTQRPTTVNGSSRGPTATM	generic|IP_841406_TX=10090_REVERSED|
"""index: 6189, intensity: 3750.0, mobility: 0.862"""	-0.546579	0.320454	0.990742	ARDGIPLTCRGSANLEELLITMIPVL	generic|tr_A0A0A6YWX8_A0A0A6YWX8_MOUSE__chr9_1_107543009_107543077_ENSMUST00000195370_REVERSED|
"""index: 7778, intensity: 9365.0, mobility: 0.991"""	-0.546644	0.320637	0.990778	MVSLPSAALHGRPPCAISAEEAMGETNQQEKKEDSCTCK	generic|IP_3460757_TX=10090_REVERSED|
"""index: 12269, intensity: 11101.0, mobility: 1.054"""	-0.546804	0.320821	0.990866	TDRAGTGGTAPPGSGPGNAVVPPPQGPP	generic|sp_A7M7C7_SKOR2_MOUSE_REVERSED|
"""index: 12762, intensity: 6192.0, mobility: 1.059"""	-0.547094	0.321091	0.991024	ERVLSELCVGLIWARRDGVEVEWYHRGAEFREQALICPDQNFR	generic|sp_Q9JK39-2_BTNLA_MOUSE_REVERSED|
"""index: 31260, intensity: 6215.0, mobility: 1.095"""	-0.547171	0.321361	0.991066	CQDPLIRSNGLLRALAFRGLHCGF	generic|chr2_1_156865280_156872382_ENSMUST00000029165_REVERSED|
"""index: 17275, intensity: 2716.0, mobility: 0.827"""	-0.547253	0.321544	0.991111	SPGRGCLVALLGAASSVALR	generic|tr_Q3V0F4_Q3V0F4_MOUSE_REVERSED	|generic|sp_Q80UW5_MRCKG_MOUSE_REVERSED|
"""index: 13725, intensity: 3393.0, mobility: 1.177"""	-0.547315	0.321814	0.991144	RWQDGLFIGKPGDKSSEDTEWFKKGPLLQ	generic|tr_Q3UR00_Q3UR00_MOUSE_REVERSED	|generic|tr_Q3TQ21_Q3TQ21_MOUSE_REVERSED	|generic|tr_Q3TRI4_Q3TRI4_MOUSE_REVERSED	|generic|tr_Q3U4T5_Q3U4T5_MOUSE_REVERSED	|generic|sp_Q80U78_PUM1_MOUSE_REVERSED	|generic|sp_Q80U78-2_PUM1_MOUSE_REVERSED	|generic|sp_Q80U78-4_PUM1_MOUSE_REVERSED|
"""index: 21485, intensity: 3758.0, mobility: 1.178"""	-0.547357	0.322084	0.991168	KEVSEGFMRSLNAGPFSMFLSFVPPLNQQLMKHETP	generic|chr6_-1_56789575_56797509_ENSMUST00000114323__IP_920210_TX=10090_REVERSED|
"""index: 30917, intensity: 9339.0, mobility: 0.985"""	-0.54738	0.322267	0.99118	ATYQLITFLK	generic|IP_987063_TX=10090_REVERSED|
"""index: 3686, intensity: 3201.0, mobility: 1.053"""	-0.547607	0.32245	0.991303	MEIAERGWEQSRPNKPVDTYPSMQ	generic|tr_Q8BRS4_Q8BRS4_MOUSE__chr16_1_33760814_33760849_ENSMUST00000152832__II_1076466_REVERSED	|generic|tr_E9Q440_E9Q440_MOUSE__chr16_1_33760814_33760849_ENSMUST00000152832_REVERSED	|generic|tr_A0A338P6D4_A0A338P6D4_MOUSE__chr16_1_33760814_33760849_ENSMUST00000152832_REVERSED	|generic|sp_E9Q7X6_HEG1_MOUSE__chr16_1_33760814_33760849_ENSMUST00000152832_REVERSED	|generic|sp_E9Q7X6-2_HEG1_MOUSE__chr16_1_33760814_33760849_ENSMUST00000152832_REVERSED	|generic|tr_Q6DFX1_Q6DFX1_MOUSE__chr16_1_33760814_33760849_ENSMUST00000152832_REVERSED|
"""index: 13950, intensity: 6572.0, mobility: 0.876"""	-0.547706	0.322633	0.991357	QLIVSDWEKRQVKIH	generic|IP_2446449_TX=10090_REVERSED|
"""index: 8112, intensity: 6730.0, mobility: 0.878"""	-0.547774	0.322824	0.991394	KELDLMTKEHQSKIISF	generic|IP_3480515_TX=10090_REVERSED	|generic|tr_A0A2I3BR58_A0A2I3BR58_MOUSE_REVERSED	|generic|tr_F6ZZG8_F6ZZG8_MOUSE_REVERSED	|generic|tr_J3QK24_J3QK24_MOUSE_REVERSED|
"""index: 21921, intensity: 3933.0, mobility: 1.177"""	-0.547774	0.322824	0.991394	LISWLCLSLCLSVLLMTYKHQEFHLVSLTLICYLL	generic|IP_3498862_TX=10090_REVERSED|
"""index: 18712, intensity: 12210.0, mobility: 0.914"""	-0.548095	0.322919	0.991568	PRPSPNVLR	generic|tr_F6VTN8_F6VTN8_MOUSE__chr12_1_105826974_105827090_ENSMUST00000021535__II_1115396_REVERSED	|generic|tr_E9QAN2_E9QAN2_MOUSE__chr12_1_105826974_105827090_ENSMUST00000021535__II_1115398_REVERSED	|generic|tr_Q3V141_Q3V141_MOUSE__chr12_1_105826974_105827090_ENSMUST00000021535__II_1115398_REVERSED	|generic|tr_E9PWC8_E9PWC8_MOUSE__chr12_1_105826974_105827090_ENSMUST00000021535__II_1115398_REVERSED	|generic|sp_Q61183_PAPOA_MOUSE__chr12_1_105826974_105827090_ENSMUST00000021535__II_1115405_REVERSED	|generic|sp_Q61183-3_PAPOA_MOUSE__chr12_1_105826974_105827090_ENSMUST00000021535__II_1115391_REVERSED	|generic|sp_Q61183-4_PAPOA_MOUSE__chr12_1_105826974_105827090_ENSMUST00000021535__II_1115390_REVERSED	|generic|tr_E9PZR3_E9PZR3_MOUSE__chr12_1_105826974_105827090_ENSMUST00000021535__II_1115398_REVERSED	|generic|tr_F7AB38_F7AB38_MOUSE_REVERSED	|generic|tr_F7CXD5_F7CXD5_MOUSE__chr12_1_105826974_105827090_ENSMUST00000021535_REVERSED|
"""index: 22011, intensity: 3257.0, mobility: 0.831"""	-0.548523	0.322928	0.991799	MVSLHNRV	generic|tr_D3Z4S9_D3Z4S9_MOUSE__chr15_1_102209155_102209277_ENSMUST00000118729__II_1082275_REVERSED|
"""index: 16943, intensity: 4748.0, mobility: 1.170"""	-0.548914	0.323197	0.992009	ELYSVSINSHIGNLTRC	generic|tr_Q9WVG0_Q9WVG0_MOUSE_REVERSED	|generic|tr_A0A087WS13_A0A087WS13_MOUSE_REVERSED	|generic|tr_F6QGV1_F6QGV1_MOUSE_REVERSED	|generic|sp_Q80Z19_MUC2_MOUSE_REVERSED|
"""index: 10089, intensity: 4791.0, mobility: 0.855"""	-0.54897	0.323466	0.992039	LSCVLQPGGKQFDRRA	generic|tr_G3V001_G3V001_MOUSE_REVERSED	|generic|tr_A0A3B0IYV7_A0A3B0IYV7_MOUSE_REVERSED	|generic|tr_G3UXA9_G3UXA9_MOUSE_REVERSED	|generic|sp_Q9D8U4_C1QT2_MOUSE_REVERSED|
"""index: 12578, intensity: 10629.0, mobility: 1.150"""	-0.549023	0.323735	0.992068	PYCFWFECPKSKILIQMYHELIKTQKWYFRFDQFDIRI	generic|IP_1000538_TX=10090_REVERSED|
"""index: 7604, intensity: 7692.0, mobility: 0.831"""	-0.549113	0.323917	0.992116	LSSDLETKGESLHFAK	generic|IP_911425_TX=10090_REVERSED|
"""index: 18020, intensity: 5775.0, mobility: 0.968"""	-0.54918	0.324099	0.992152	LTWGAVVGSGVEW	generic|IP_1139300_TX=10090_REVERSED|
"""index: 1738, intensity: 2730.0, mobility: 1.075"""	-0.549386	0.324368	0.992262	FSRSCLCPPHPILM	generic|II_1152968_TX=10090_REVERSED|
"""index: 11981, intensity: 4804.0, mobility: 1.104"""	-0.549422	0.324637	0.992282	HDTKRLHYDLLHYMIYLLNMLKSTMLWFYTNKQSIISIN	generic|IP_3483837_TX=10090_REVERSED|
"""index: 19560, intensity: 5300.0, mobility: 0.858"""	-0.549671	0.324906	0.992415	YLLSQIRN	generic|sp_Q6DFY8_BRNP2_MOUSE__chr1_-1_158249285_158249497_ENSMUST00000195271_REVERSED|
"""index: 20187, intensity: 3178.0, mobility: 1.052"""	-0.549684	0.325087	0.992421	SSGLGPLGATRSGHFPFSPSNKMQPSNQQSSSS	generic|sp_Q09M02_CBPC5_MOUSE__II_944498_REVERSED	|generic|sp_Q09M02-2_CBPC5_MOUSE__II_944496_REVERSED	|generic|sp_Q09M02-3_CBPC5_MOUSE__II_944498_REVERSED	|generic|sp_Q09M02-4_CBPC5_MOUSE__II_944498_REVERSED	|generic|sp_Q09M02-6_CBPC5_MOUSE__II_944489_REVERSED	|generic|sp_Q09M02-7_CBPC5_MOUSE__II_944496_REVERSED	|generic|II_944487_TX=10090_REVERSED	|generic|tr_A0A0J9YV16_A0A0J9YV16_MOUSE_REVERSED|
"""index: 14075, intensity: 2798.0, mobility: 1.023"""	-0.54984	0.325275	0.992504	HPLVDPVRRQM	generic|IP_1140968_TX=10090_REVERSED|
"""index: 2755, intensity: 2568.0, mobility: 0.895"""	-0.549883	0.325275	0.992527	AEEREALMKLYEQHR	generic|tr_F8WGP0_F8WGP0_MOUSE__II_1087911_REVERSED	|generic|sp_Q8BG17_NOL12_MOUSE__chr15_1_78940108_78940170_ENSMUST00000041164__II_1087912_REVERSED|
"""index: 15435, intensity: 2792.0, mobility: 0.898"""	-0.550196	0.325544	0.992694	RMLHFRHAISADVGISFY	generic|tr_R4I4W1_R4I4W1_MOUSE__II_3451070_REVERSED	|generic|sp_O88673_DGKA_MOUSE__II_3451070_REVERSED|
"""index: 22320, intensity: 4675.0, mobility: 0.951"""	-0.550209	0.325813	0.992701	DQDLIAVAVVLI	generic|IP_921021_TX=10090_REVERSED	|generic|IP_921025_TX=10090_REVERSED	|generic|chr6_-1_51466106_51466216_ENSMUST00000069949_REVERSED|
"""index: 20776, intensity: 6470.0, mobility: 0.863"""	-0.550254	0.325906	0.992724	RCVPLLQLTLEMRPR	generic|IP_1024384_TX=10090_REVERSED|
"""index: 15617, intensity: 3661.0, mobility: 1.034"""	-0.55041	0.326174	0.992807	QQLSPVRKKIEFCYQIPSFWLMSSQLFSAHQ	generic|IP_1057385_TX=10090_REVERSED|
"""index: 7000, intensity: 9221.0, mobility: 0.925"""	-0.550422	0.326443	0.992813	FKPMHQATYQFIDAIIKMSPEPPF	generic|sp_P16332_MUTA_MOUSE_REVERSED	|generic|tr_Q8VED0_Q8VED0_MOUSE_REVERSED|
"""index: 12230, intensity: 6575.0, mobility: 1.070"""	-0.550442	0.326711	0.992824	QYVPKQAVRYMVRVGQCDPAGQP	generic|sp_A6H6E2_MMRN2_MOUSE_REVERSED	|generic|sp_A6H6E2-2_MMRN2_MOUSE_REVERSED|
"""index: 16168, intensity: 3483.0, mobility: 1.263"""	-0.550606	0.326897	0.992911	GLGAEPSPAGELETQLYTCRSSEGLVRNLPDRMNVTHLQS	generic|IP_1127466_TX=10090_REVERSED|
"""index: 2919, intensity: 2792.0, mobility: 1.053"""	-0.550714	0.326897	0.992968	STMVKADAQPSHYQ	generic|chr5_-1_116591310_116591420_ENSMUST00000076124_REVERSED|
"""index: 18345, intensity: 2848.0, mobility: 1.243"""	-0.551151	0.327078	0.993198	LRLAEAPILSVDVAWFNGK	generic|tr_Q0VEP8_Q0VEP8_MOUSE_REVERSED	|generic|sp_O88621-2_FOXH1_MOUSE_REVERSED|
"""index: 12440, intensity: 5352.0, mobility: 0.999"""	-0.551296	0.327346	0.993274	SYRTRLDVYEQIVSESGSQVKPK	generic|tr_Q6S393_Q6S393_MOUSE__chr13_-1_29916910_29916939_ENSMUST00000221536_REVERSED	|generic|tr_A0A3B2W7J8_A0A3B2W7J8_MOUSE_REVERSED	|generic|tr_Q6S387_Q6S387_MOUSE__chr13_-1_29916910_29916939_ENSMUST00000221536_REVERSED	|generic|tr_E9Q3W4_E9Q3W4_MOUSE__chr13_-1_29916910_29916939_ENSMUST00000221536_REVERSED	|generic|tr_Q6S390_Q6S390_MOUSE__chr13_-1_29916910_29916939_ENSMUST00000221536_REVERSED	|generic|tr_Q6S385_Q6S385_MOUSE__chr13_-1_29916910_29916939_ENSMUST00000221536_REVERSED	|generic|tr_Q6S392_Q6S392_MOUSE__chr13_-1_29916910_29916939_ENSMUST00000221536_REVERSED	|generic|sp_Q9QXS1_PLEC_MOUSE__chr13_-1_29916910_29916939_ENSMUST00000221536_REVERSED	|generic|sp_Q9QXS1-2_PLEC_MOUSE__chr13_-1_29916910_29916939_ENSMUST00000221536_REVERSED	|generic|sp_Q9QXS1-3_PLEC_MOUSE__chr13_-1_29916910_29916939_ENSMUST00000221536_REVERSED	|generic|sp_Q9QXS1-4_PLEC_MOUSE__chr13_-1_29916910_29916939_ENSMUST00000221536_REVERSED	|generic|sp_Q9QXS1-5_PLEC_MOUSE__chr13_-1_29916910_29916939_ENSMUST00000221536_REVERSED	|generic|sp_Q9QXS1-6_PLEC_MOUSE__chr13_-1_29916910_29916939_ENSMUST00000221536_REVERSED	|generic|sp_Q9QXS1-7_PLEC_MOUSE__chr13_-1_29916910_29916939_ENSMUST00000221536_REVERSED	|generic|sp_Q9QXS1-8_PLEC_MOUSE__chr13_-1_29916910_29916939_ENSMUST00000221536_REVERSED	|generic|sp_Q9QXS1-9_PLEC_MOUSE__chr13_-1_29916910_29916939_ENSMUST00000221536_REVERSED	|generic|sp_Q9QXS1-10_PLEC_MOUSE__chr13_-1_29916910_29916939_ENSMUST00000221536_REVERSED	|generic|sp_Q9QXS1-11_PLEC_MOUSE__chr13_-1_29916910_29916939_ENSMUST00000221536_REVERSED	|generic|sp_Q9QXS1-12_PLEC_MOUSE__chr13_-1_29916910_29916939_ENSMUST00000221536_REVERSED	|generic|sp_Q9QXS1-13_PLEC_MOUSE__chr13_-1_29916910_29916939_ENSMUST00000221536_REVERSED	|generic|sp_Q9QXS1-14_PLEC_MOUSE__chr13_-1_29916910_29916939_ENSMUST00000221536_REVERSED	|generic|sp_Q9QXS1-15_PLEC_MOUSE__chr13_-1_29916910_29916939_ENSMUST00000221536_REVERSED	|generic|sp_Q9QXS1-16_PLEC_MOUSE__chr13_-1_29916910_29916939_ENSMUST00000221536_REVERSED	|generic|tr_Q6S388_Q6S388_MOUSE__chr13_-1_29916910_29916939_ENSMUST00000221536_REVERSED|
"""index: 22748, intensity: 3274.0, mobility: 1.145"""	-0.551465	0.327614	0.993363	LSCLFVVHYVFTLW	generic|IP_840477_TX=10090_REVERSED|
"""index: 15140, intensity: 7973.0, mobility: 1.059"""	-0.551677	0.327799	0.993474	IHRSADLFFGECSNRHVMDIKSHQEKLKMIIGPDDKKSAMLLRFM	generic|sp_Q9CRA9_FGOP2_MOUSE__II_907195_REVERSED	|generic|tr_F8WGG1_F8WGG1_MOUSE__II_907195_REVERSED|
"""index: 20747, intensity: 3170.0, mobility: 1.009"""	-0.55179	0.327799	0.993533	MLHLLYSFIDPQIDTPKLRVCESFSLLSGHP	generic|tr_Q69ZI2_Q69ZI2_MOUSE__chr10_-1_4368480_4368704_ENSMUST00000215860__II_3466260_REVERSED|
"""index: 6970, intensity: 5791.0, mobility: 0.910"""	-0.552065	0.327891	0.993677	VATSVPPPPPPM	generic|sp_Q60838_DVL2_MOUSE__chr11_1_70005248_70005304_ENSMUST00000102575__II_1133548_REVERSED	|generic|tr_I6L9H1_I6L9H1_MOUSE__chr11_1_70005248_70005304_ENSMUST00000102575_REVERSED|
"""index: 12937, intensity: 4753.0, mobility: 0.927"""	-0.55223	0.328158	0.993763	KSTEPTEGMLWEDPPLGDRAMFNLSESKLL	generic|IP_857830_TX=10090_REVERSED|
"""index: 6811, intensity: 4780.0, mobility: 0.934"""	-0.552249	0.328338	0.993773	SFGWLCVAVYAFKLQFRRESRRIR	generic|IP_844182_TX=10090_REVERSED|
"""index: 4755, intensity: 2913.0, mobility: 0.759"""	-0.5526	0.328518	0.993955	CLGCLSTILILLALFKPTM	generic|chr11_1_60778041_60778340_ENSMUST00000102667__IP_1138375_TX=10090_REVERSED	|generic|chr11_1_60778257_60778340_ENSMUST00000102667__IP_1138375_TX=10090_REVERSED|
"""index: 5845, intensity: 6971.0, mobility: 1.036"""	-0.552932	0.328785	0.994128	PLCAISCDEAQLRPTVSNLTKSATQVQFEDKLHSSNTQSDIRIMD	generic|tr_A0A1W2P706_A0A1W2P706_MOUSE_REVERSED|
"""index: 24146, intensity: 3218.0, mobility: 0.962"""	-0.552946	0.329053	0.994135	QNKEVRVAGRL	generic|tr_Q8C4P9_Q8C4P9_MOUSE__II_982174_REVERSED	|generic|sp_Q9WTL4_INSRR_MOUSE__II_982174_REVERSED	|generic|tr_Q3UQC8_Q3UQC8_MOUSE_REVERSED|
"""index: 15392, intensity: 9881.0, mobility: 0.843"""	-0.552962	0.32932	0.994143	RRGAASNR	generic|IP_1027647_TX=10090_REVERSED|
"""index: 30716, intensity: 4195.0, mobility: 1.363"""	-0.553274	0.329324	0.994304	DRIGRRWHQ	generic|IP_1073441_TX=10090_REVERSED|
"""index: 14631, intensity: 2768.0, mobility: 1.134"""	-0.553568	0.329327	0.994456	DRTAEAFVGYPIFFMLVSTYIGQAICIFF	generic|sp_P98199_AT8B2_MOUSE__chr3_-1_89946175_89946276_ENSMUST00000163354__II_979079_REVERSED	|generic|tr_E9QAL4_E9QAL4_MOUSE__chr3_-1_89946175_89946276_ENSMUST00000163354__II_979079_REVERSED	|generic|tr_Q69ZR1_Q69ZR1_MOUSE__chr3_-1_89946175_89946276_ENSMUST00000163354__II_979079_REVERSED	|generic|tr_D3YXQ5_D3YXQ5_MOUSE__chr3_-1_89946175_89946276_ENSMUST00000163354_REVERSED|
"""index: 22460, intensity: 3013.0, mobility: 1.174"""	-0.553968	0.329521	0.994661	ETRWRYKGASQKQKN	generic|IP_3456672_TX=10090_REVERSED|
"""index: 16582, intensity: 13941.0, mobility: 1.027"""	-0.553971	0.329521	0.994663	VPTLVRCAPLQAKCMGTFSYSTMPDVPANALCGFSR	generic|IP_948587_TX=10090_REVERSED|
"""index: 23212, intensity: 3532.0, mobility: 0.898"""	-0.554163	0.329521	0.994761	IWNRWHTV	generic|tr_D6RFV0_D6RFV0_MOUSE_REVERSED|
"""index: 5087, intensity: 2607.0, mobility: 0.840"""	-0.554323	0.329521	0.994843	FWFICLMNPVTTTCLTV	generic|tr_Q8VH00_Q8VH00_MOUSE_REVERSED|
"""index: 6207, intensity: 2681.0, mobility: 1.130"""	-0.554853	0.329521	0.995113	AAPNTIEEEIIPPCYSVVVHNEPDVESREGPR	generic|sp_P42703_LIFR_MOUSE__chr15_1_7188083_7188172_ENSMUST00000226934__II_3482674_REVERSED	|generic|tr_Q3U234_Q3U234_MOUSE__chr15_1_7188083_7188172_ENSMUST00000226934_REVERSED|
"""index: 16533, intensity: 2719.0, mobility: 1.151"""	-0.554869	0.329521	0.995121	SFLEQMLPTAFPHSDQ	generic|sp_O54915_NR1I2_MOUSE_REVERSED	|generic|sp_O54915-2_NR1I2_MOUSE_REVERSED|
"""index: 28473, intensity: 18032.0, mobility: 1.383"""	-0.555556	0.329787	0.99547	EEQAKTIITNLFIDSDGEPDKKEDMLPIDDNPPIVFVFHKLIE	generic|sp_Q80W93_HYDIN_MOUSE_REVERSED|
"""index: 7156, intensity: 4634.0, mobility: 0.913"""	-0.555703	0.329965	0.995543	LYMPIHLSHDLFIVTVITANGTLT	generic|tr_Q8VFZ6_Q8VFZ6_MOUSE_REVERSED|
"""index: 10115, intensity: 4010.0, mobility: 0.901"""	-0.55575	0.329968	0.995567	RSAALSSATATAATTPAEIPCPTS	generic|chr14_-1_31176562_31176852_ENSMUST00000168206__IP_1097704_TX=10090_REVERSED|
"""index: 11161, intensity: 10145.0, mobility: 0.980"""	-0.555884	0.330234	0.995635	LIQNFCILDIHCLELMLSLCASLLLV	generic|IP_1151789_TX=10090_REVERSED|
"""index: 17113, intensity: 3124.0, mobility: 0.904"""	-0.55589	0.330324	0.995638	EFVTPVYNEP	generic|tr_E9Q8D7_E9Q8D7_MOUSE_REVERSED	|generic|sp_P61588_RND3_MOUSE__chr2_-1_51132294_51132446_ENSMUST00000154545_REVERSED|
"""index: 17019, intensity: 3385.0, mobility: 0.909"""	-0.556191	0.330589	0.995789	REPGPLAPHSSRRPRRS	generic|IP_911247_TX=10090_REVERSED|
"""index: 4133, intensity: 3230.0, mobility: 0.864"""	-0.55622	0.330679	0.995804	LMHPTCHLL	generic|IP_967942_TX=10090_REVERSED|
"""index: 10917, intensity: 6707.0, mobility: 1.039"""	-0.556418	0.330682	0.995903	KKLFNLRNKEEETLKTKKTFVETSEMDVTK	generic|sp_CAS2_BOVIN__REVERSED|
"""index: 23570, intensity: 6281.0, mobility: 1.018"""	-0.556946	0.330947	0.996167	RSRHLTKEAH	generic|IP_970783_TX=10090_REVERSED	|generic|IP_970785_TX=10090_REVERSED	|generic|IP_970787_TX=10090_REVERSED|
"""index: 12731, intensity: 6249.0, mobility: 0.977"""	-0.556951	0.331212	0.99617	DRTRRTEYWERIKNEL	generic|sp_Q64291_K1C12_MOUSE_REVERSED	|generic|sp_Q64291-2_K1C12_MOUSE_REVERSED	|generic|tr_Z4YJD9_Z4YJD9_MOUSE_REVERSED|
"""index: 16247, intensity: 5331.0, mobility: 0.962"""	-0.557006	0.331301	0.996197	YVIASSNYVCLL	generic|IP_846863_TX=10090_REVERSED|
"""index: 25535, intensity: 4714.0, mobility: 1.082"""	-0.557161	0.331566	0.996274	RHEEEAMECEREIQQIKAVHVENMQILQLQLISMQQHHEEE	generic|sp_Q9CR78_MSD3_MOUSE__II_174396_REVERSED|
"""index: 10611, intensity: 14009.0, mobility: 1.104"""	-0.557172	0.331831	0.99628	QPLSRSRRSTEWDPSKVRHMGGRDWHRCCRAVNVLSIDALL	generic|IP_963133_TX=10090_REVERSED|
"""index: 28527, intensity: 67875.0, mobility: 1.002"""	-0.557245	0.332096	0.996316	GGGGGAGAGGGGGGGGGGGGGAAGGGGGSGGGSCGGGGSNGGGGQSAAM	generic|sp_Q3UMG5-2_LRCH2_MOUSE__chrX_-1_147472957_147473070_ENSMUST00000134265__II_830114_REVERSED	|generic|sp_Q3UMG5-3_LRCH2_MOUSE__chrX_-1_147472957_147473070_ENSMUST00000134265__II_830116_REVERSED	|generic|sp_Q3UMG5_LRCH2_MOUSE__chrX_-1_147472957_147473070_ENSMUST00000134265_REVERSED	|generic|tr_F6VQ19_F6VQ19_MOUSE__chrX_-1_147472957_147473070_ENSMUST00000134265_REVERSED|
"""index: 31700, intensity: 4499.0, mobility: 0.983"""	-0.557269	0.332185	0.996328	WDTFVTVNGYV	generic|tr_Q3UKE3_Q3UKE3_MOUSE_REVERSED	|generic|sp_Q9JIQ8_TMPS2_MOUSE_REVERSED|
"""index: 17578, intensity: 4803.0, mobility: 0.994"""	-0.557337	0.33245	0.996362	APSPHFAVPQFPSSALGLTPMPQAVATPAAPPVTIP	generic|sp_Q924A2_CIC_MOUSE__chr7_1_25290580_25290696_ENSMUST00000167379_REVERSED|
"""index: 27353, intensity: 38206.0, mobility: 1.061"""	-0.557342	0.33254	0.996364	TLEEGVSGDLSRRL	generic|IP_2469024_TX=10090_REVERSED|
"""index: 6257, intensity: 3262.0, mobility: 0.946"""	-0.557444	0.33254	0.996415	LGPHMLTRQVW	generic|IP_3464730_TX=10090_REVERSED|
"""index: 17682, intensity: 4110.0, mobility: 1.137"""	-0.557955	0.332804	0.996668	IAPLYQLFVRTEVMGQAAMPARTDFAMLKDGHLQNK	generic|tr_Q3UE40_Q3UE40_MOUSE_REVERSED	|generic|sp_P27601_GNA13_MOUSE_REVERSED	|generic|tr_Q9D034_Q9D034_MOUSE_REVERSED|
"""index: 7467, intensity: 5891.0, mobility: 1.039"""	-0.558144	0.332981	0.996762	KRRLADVEQRLAASHEMEGDL	generic|tr_A0A0R4J1U3_A0A0R4J1U3_MOUSE__chr16_1_11656136_11656195_ENSMUST00000134941__II_1080387_REVERSED	|generic|II_1080384_TX=10090_REVERSED	|generic|II_1080381_TX=10090_REVERSED	|generic|sp_Q9D3S3_SNX29_MOUSE__chr16_1_11656136_11656195_ENSMUST00000134941_REVERSED	|generic|sp_Q9D3S3-3_SNX29_MOUSE__chr16_1_11656136_11656195_ENSMUST00000134941_REVERSED	|generic|tr_E9Q6P3_E9Q6P3_MOUSE__chr16_1_11656136_11656195_ENSMUST00000134941_REVERSED	|generic|tr_Q3TS66_Q3TS66_MOUSE__chr16_1_11656136_11656195_ENSMUST00000134941_REVERSED|
"""index: 17221, intensity: 8736.0, mobility: 0.994"""	-0.558216	0.333245	0.996797	PQLSLCSNLTLRSRMKKQMVVAVGSCGRIPDML	generic|IP_835698_TX=10090_REVERSED|
"""index: 13701, intensity: 5299.0, mobility: 1.137"""	-0.558223	0.333421	0.996801	EKDALCSQLKSIEEKFHTIMSEKNGDLNK	generic|sp_Q3UKC1_TAXB1_MOUSE__chr6_1_52757593_52757733_ENSMUST00000149586_REVERSED|
"""index: 19572, intensity: 4083.0, mobility: 0.852"""	-0.55827	0.33351	0.996824	YFAKCLFK	generic|IP_3501446_TX=10090_REVERSED|
"""index: 29294, intensity: 5254.0, mobility: 0.893"""	-0.558442	0.333597	0.996908	QLIHKTFVRQLR	generic|IP_885589_TX=10090_REVERSED|
"""index: 11690, intensity: 370388.0, mobility: 1.147"""	-0.558626	0.333685	0.996999	LYDPCLIPLAKSCAEQIKDELDANEGELMRVKELYNALRENLI	generic|sp_Q6IFX4_K1C39_MOUSE_REVERSED|
"""index: 22077, intensity: 5427.0, mobility: 0.943"""	-0.558722	0.333949	0.997046	EEVERTFEVL	generic|tr_Q8VCI2_Q8VCI2_MOUSE__chr9_1_44384677_44384748_ENSMUST00000162560__II_853750_REVERSED	|generic|sp_Q9JKR6_HYOU1_MOUSE__chr9_1_44388099_44388182_ENSMUST00000162560__II_853778_REVERSED|
"""index: 21835, intensity: 8416.0, mobility: 0.946"""	-0.558811	0.334036	0.997089	GGGGGKAA	generic|chr18_1_37955525_37955812_ENSMUST00000176902_REVERSED|
"""index: 23262, intensity: 4405.0, mobility: 0.948"""	-0.558847	0.334036	0.997107	TLDRQAGCKRH	generic|IP_1019548_TX=10090_REVERSED|
"""index: 770, intensity: 2739.0, mobility: 0.778"""	-0.559627	0.334212	0.997488	QMFPEMKELAR	generic|tr_Q99K04_Q99K04_MOUSE_REVERSED	|generic|tr_A2ATM9_A2ATM9_MOUSE_REVERSED	|generic|sp_Q9R0B6_LAMC3_MOUSE_REVERSED|
"""index: 20404, intensity: 3576.0, mobility: 1.130"""	-0.559969	0.334387	0.997654	DEDSDCSRDVEEVKAEWLKLQGLPFKDEQNRFYYLVKGVLMCWVRK	generic|sp_Q8C115_PKHH2_MOUSE_REVERSED	|generic|sp_Q8C115-3_PKHH2_MOUSE_REVERSED|
"""index: 5573, intensity: 4620.0, mobility: 0.942"""	-0.560121	0.334649	0.997728	QLRGTRAWARAPTAGPRRSGAARTAP	generic|tr_Q810L5_Q810L5_MOUSE_REVERSED|
"""index: 8558, intensity: 7033.0, mobility: 0.885"""	-0.560172	0.334649	0.997753	DQALLHAHLEKGIGDEFDKCLVETKR	generic|tr_Q3UDA8_Q3UDA8_MOUSE_REVERSED|
"""index: 19584, intensity: 3391.0, mobility: 0.966"""	-0.560211	0.334649	0.997771	EACHKLAEENKKFGELVGKLNEYRRFLGSLSTE	generic|II_826406_TX=10090_REVERSED|
"""index: 28427, intensity: 15836.0, mobility: 1.006"""	-0.560772	0.334912	0.998043	LTASFVKGGKELV	generic|tr_Q3TIV3_Q3TIV3_MOUSE__chr1_1_180599055_180599084_ENSMUST00000193238__II_1029101_REVERSED	|generic|tr_Q3TM68_Q3TM68_MOUSE__chr1_1_180599055_180599084_ENSMUST00000193238__II_1029101_REVERSED	|generic|tr_Q3TX36_Q3TX36_MOUSE__chr1_1_180599055_180599084_ENSMUST00000193238__II_1029101_REVERSED	|generic|tr_Q3TF18_Q3TF18_MOUSE__chr1_1_180599055_180599084_ENSMUST00000193238__II_1029101_REVERSED	|generic|tr_Q3UJ03_Q3UJ03_MOUSE__chr1_1_180599055_180599084_ENSMUST00000193238__II_1029101_REVERSED	|generic|tr_Q921K2_Q921K2_MOUSE__chr1_1_180599055_180599084_ENSMUST00000193238__II_1029101_REVERSED	|generic|sp_P11103_PARP1_MOUSE__chr1_1_180599055_180599084_ENSMUST00000193238_REVERSED	|generic|sp_P11103-2_PARP1_MOUSE__chr1_1_180599055_180599084_ENSMUST00000193238_REVERSED	|generic|tr_Q3U868_Q3U868_MOUSE__chr1_1_180599055_180599084_ENSMUST00000193238_REVERSED|
"""index: 7096, intensity: 3436.0, mobility: 0.868"""	-0.560828	0.335175	0.998069	IFFSEMADSRGHTPSMYYHKAKFQK	generic|tr_Q0VF52_Q0VF52_MOUSE_REVERSED	|generic|sp_Q6UQ17_AT8B3_MOUSE_REVERSED|
"""index: 9358, intensity: 10519.0, mobility: 1.023"""	-0.560844	0.335438	0.998077	LEQLRQEMEQKMDIGQKELLERQAF	generic|tr_E9QAN4_E9QAN4_MOUSE__chr1_-1_93024575_93024613_ENSMUST00000188136_REVERSED	|generic|tr_Q6TA13_Q6TA13_MOUSE__chr1_-1_93024575_93024613_ENSMUST00000188136_REVERSED	|generic|tr_E9Q9G6_E9Q9G6_MOUSE__chr1_-1_93024575_93024613_ENSMUST00000188136_REVERSED	|generic|tr_A0A087WQE8_A0A087WQE8_MOUSE__chr1_-1_93024575_93024613_ENSMUST00000188136_REVERSED	|generic|tr_Q3UH16_Q3UH16_MOUSE__chr1_-1_93024575_93024613_ENSMUST00000188136_REVERSED	|generic|tr_Q6P5H4_Q6P5H4_MOUSE__chr1_-1_93024575_93024613_ENSMUST00000188136_REVERSED	|generic|sp_P33173_KIF1A_MOUSE__chr1_-1_93024575_93024613_ENSMUST00000188136_REVERSED	|generic|tr_G3UW47_G3UW47_MOUSE__chr1_-1_93024575_93024613_ENSMUST00000188136_REVERSED|
"""index: 13745, intensity: 12548.0, mobility: 1.037"""	-0.560886	0.335613	0.998097	QLKEGHQACVNVKQEGEPISKF	generic|tr_E9PVL6_E9PVL6_MOUSE_REVERSED	|generic|tr_Q3T9R0_Q3T9R0_MOUSE_REVERSED	|generic|tr_D3YVI7_D3YVI7_MOUSE_REVERSED|
"""index: 14265, intensity: 5851.0, mobility: 1.028"""	-0.560953	0.335876	0.998129	PDVMPNNMLTLVKLNVLHDLNEPLCCLLNDELLLER	generic|tr_Q9D2F4_Q9D2F4_MOUSE_REVERSED	|generic|sp_A6H6A4_LRIQ4_MOUSE_REVERSED	|generic|sp_A6H6A4-2_LRIQ4_MOUSE_REVERSED|
"""index: 780, intensity: 20644.0, mobility: 0.831"""	-0.560992	0.335962	0.998148	LLAPPLRCE	generic|IP_1073212_TX=10090_REVERSED|
"""index: 325, intensity: 2724.0, mobility: 0.920"""	-0.56122	0.336048	0.998258	GPGAEGSEWGPSSQRMESATHL	generic|IP_1112382_TX=10090_REVERSED|
"""index: 30888, intensity: 7469.0, mobility: 1.022"""	-0.561479	0.33622	0.998382	MSVPAQYLQRR	generic|IP_1033656_TX=10090_REVERSED|
"""index: 13145, intensity: 2664.0, mobility: 0.857"""	-0.561501	0.33622	0.998392	EEVNQSYVL	generic|IP_1019062_TX=10090_REVERSED	|generic|tr_Q9DCQ5_Q9DCQ5_MOUSE_REVERSED	|generic|sp_Q3TTL0_CC038_MOUSE_REVERSED|
"""index: 10657, intensity: 13619.0, mobility: 1.091"""	-0.56164	0.336483	0.998459	NETQLNLTLQTNEMKGGNNKLV	generic|tr_I3RSH5_I3RSH5_MOUSE__chr8_1_107554458_107554577_ENSMUST00000212993__II_3504961_REVERSED|
"""index: 7838, intensity: 69285.0, mobility: 1.088"""	-0.561716	0.336569	0.998495	ESLQSIKRDMQSKETKLNQCQKLTEHLRVTLSENKGRLEEL	generic|sp_E9Q7G0_NUMA1_MOUSE_REVERSED	|generic|tr_A0A1B0GT61_A0A1B0GT61_MOUSE_REVERSED	|generic|tr_Q3TH77_Q3TH77_MOUSE_REVERSED	|generic|tr_A0A1B0GSW3_A0A1B0GSW3_MOUSE_REVERSED|
"""index: 16647, intensity: 3250.0, mobility: 0.905"""	-0.561922	0.336743	0.998593	EKQKLHVEL	generic|II_938035_TX=10090_REVERSED	|generic|sp_P49025_CTRO_MOUSE__chr5_1_115946884_115946943_ENSMUST00000122877_REVERSED	|generic|sp_P49025-3_CTRO_MOUSE__chr5_1_115946884_115946943_ENSMUST00000122877_REVERSED	|generic|sp_P49025-4_CTRO_MOUSE__chr5_1_115946884_115946943_ENSMUST00000122877_REVERSED	|generic|sp_P49025-5_CTRO_MOUSE__chr5_1_115946884_115946943_ENSMUST00000122877_REVERSED	|generic|tr_E9QL53_E9QL53_MOUSE__chr5_1_115946884_115946943_ENSMUST00000122877_REVERSED	|generic|tr_D3Z1U0_D3Z1U0_MOUSE__chr5_1_115946884_115946943_ENSMUST00000122877_REVERSED	|generic|tr_F6SBR5_F6SBR5_MOUSE__chr5_1_115946884_115946943_ENSMUST00000122877_REVERSED	|generic|tr_D3YU89_D3YU89_MOUSE__chr5_1_115946884_115946943_ENSMUST00000122877_REVERSED|
"""index: 6260, intensity: 2505.0, mobility: 0.808"""	-0.562147	0.336917	0.9987	GRFARVPPAPASVPAPSTDE	generic|tr_A0A494BBL8_A0A494BBL8_MOUSE_REVERSED	|generic|sp_Q99MS7_EH1L1_MOUSE__chr19_-1_5710207_5710287_ENSMUST00000237367_REVERSED	|generic|sp_Q99MS7-2_EH1L1_MOUSE__chr19_-1_5710207_5710287_ENSMUST00000237367_REVERSED	|generic|sp_Q99MS7-3_EH1L1_MOUSE__chr19_-1_5710207_5710287_ENSMUST00000237367_REVERSED	|generic|tr_E9QP49_E9QP49_MOUSE__chr19_-1_5710207_5710287_ENSMUST00000237367_REVERSED	|generic|tr_A0A494BA91_A0A494BA91_MOUSE__chr19_-1_5710207_5710287_ENSMUST00000237367_REVERSED|
"""index: 5352, intensity: 3761.0, mobility: 0.935"""	-0.562289	0.33709	0.998768	GPCVRMGGPPGSHVSDYIRIQTDL	generic|IP_870835_TX=10090_REVERSED|
"""index: 3575, intensity: 2730.0, mobility: 0.799"""	-0.56245	0.337264	0.998844	GMWSMEKLHTSSARPIRP	generic|chr8_-1_80051494_80057328_ENSMUST00000079038_REVERSED|
"""index: 4056, intensity: 2996.0, mobility: 0.730"""	-0.562617	0.337438	0.998923	VSIFVILLTDAFMT	generic|sp_Q921L3_TMCO1_MOUSE__chr1_1_167325949_167330265_ENSMUST00000193101__II_676680_REVERSED|
"""index: 18913, intensity: 3299.0, mobility: 0.963"""	-0.562758	0.3377	0.998989	EMERAETRGRLDWPFNPQDLTLPPLD	generic|IP_2447375_TX=10090_REVERSED|
"""index: 16613, intensity: 4598.0, mobility: 1.148"""	-0.562951	0.337873	0.999081	GLGDSMVLDLDSPSVIEEEVLRWAESIVAYQLRNLVFGDIEKLV	generic|sp_Q99KP3_CRYL1_MOUSE__chr6_-1_71624703_71625787_ENSMUST00000065509_REVERSED|
"""index: 6111, intensity: 9084.0, mobility: 1.048"""	-0.562955	0.338135	0.999083	IQETWIINSTHINELNSMQAMEKQFILKVATALSERAPMVEML	generic|IP_835185_TX=10090_REVERSED|
"""index: 3754, intensity: 4046.0, mobility: 0.909"""	-0.562987	0.338397	0.999098	QDRYKKCRWLHFIRKLEKHTSDL	generic|sp_P46735_MYO1B_MOUSE__chr1_-1_51863315_51863419_ENSMUST00000151525_REVERSED	|generic|sp_P46735-2_MYO1B_MOUSE__chr1_-1_51863315_51863419_ENSMUST00000151525_REVERSED	|generic|tr_E9QNH6_E9QNH6_MOUSE__chr1_-1_51863315_51863419_ENSMUST00000151525_REVERSED	|generic|tr_Q7TQD7_Q7TQD7_MOUSE__chr1_-1_51863315_51863419_ENSMUST00000151525_REVERSED	|generic|tr_Q3TTZ3_Q3TTZ3_MOUSE__chr1_-1_51863315_51863419_ENSMUST00000151525_REVERSED	|generic|tr_E9Q580_E9Q580_MOUSE__chr1_-1_51863315_51863419_ENSMUST00000151525_REVERSED|
"""index: 12775, intensity: 4025.0, mobility: 0.864"""	-0.562995	0.33857	0.999102	HVCAMYVHCLSGFVGCMCLVFMFMCFC	generic|IP_1071786_TX=10090_REVERSED|
"""index: 12384, intensity: 3550.0, mobility: 0.934"""	-0.563036	0.338735	0.999121	QHDFSTVHQYLHLVIFSVQFM	generic|IP_854663_TX=10090_REVERSED|
"""index: 13175, intensity: 3785.0, mobility: 1.108"""	-0.56306	0.338735	0.999132	DPVMLSVLELADPVMLSVLELPDPVMLSVL	generic|IP_1020085_TX=10090_REVERSED	|generic|IP_1020085_TX=10090_REVERSED|
"""index: 9190, intensity: 3665.0, mobility: 1.199"""	-0.563245	0.338735	0.999219	VMKDKEAEPAQGPYELQWTVPRTVAVGGGTS	generic|sp_Q922P8_T132A_MOUSE__chr19_-1_10858108_10858374_ENSMUST00000120524__II_1049460_REVERSED	|generic|tr_D3Z4S6_D3Z4S6_MOUSE__chr19_-1_10859513_10859743_ENSMUST00000235186_REVERSED|
"""index: 18436, intensity: 25823.0, mobility: 0.952"""	-0.56337	0.338996	0.999278	LSSNIQAIGGLGGESIMRPAM	generic|IP_923311_TX=10090_REVERSED|
"""index: 28955, intensity: 8690.0, mobility: 1.074"""	-0.56339	0.339258	0.999287	TLSPSVARQKRR	generic|chrX_1_21361346_21361585_ENSMUST00000132683__IP_830411_TX=10090_REVERSED	|generic|chrX_1_21361334_21361585_ENSMUST00000132683__IP_830411_TX=10090_REVERSED|
"""index: 7792, intensity: 19383.0, mobility: 1.018"""	-0.563508	0.339342	0.999343	KQNMQSQQSRPAHIRMRTMMLAFR	generic|IP_992967_TX=10090_REVERSED	|generic|IP_992965_TX=10090_REVERSED	|generic|IP_992986_TX=10090_REVERSED|
"""index: 10719, intensity: 3553.0, mobility: 0.846"""	-0.563772	0.339593	0.999467	LFHRRLVLSYPMNK	generic|IP_931936_TX=10090_REVERSED|
"""index: 14230, intensity: 4818.0, mobility: 1.151"""	-0.563839	0.339593	0.999498	LTDEVTDMSLPLWATYIFDLLRQLGAASPV	generic|tr_A2AI76_A2AI76_MOUSE_REVERSED|
"""index: 23625, intensity: 8088.0, mobility: 0.898"""	-0.564043	0.339593	0.999593	RSSTTRTRGV	generic|chr2_-1_104221158_104221259_ENSMUST00000136156_REVERSED|
"""index: 12804, intensity: 5307.0, mobility: 1.147"""	-0.564337	0.339765	0.99973	RQSRNHYPCQHSLTGSSGPKGLDPSSLVLVN	generic|IP_958138_TX=10090_REVERSED|
"""index: 13497, intensity: 4855.0, mobility: 1.121"""	-0.564566	0.340026	0.999837	LMERISRKSRESTKWIKLCSNKTSETPK	generic|IP_1053331_TX=10090_REVERSED|
"""index: 15379, intensity: 6482.0, mobility: 1.025"""	-0.564672	0.340287	0.999886	KCMNPLCQVLQRCEWSSPLLWMHALTYSTSKVSTLIEPLGTVLV	generic|IP_3488077_TX=10090_REVERSED|
"""index: 18262, intensity: 3050.0, mobility: 0.741"""	-0.564766	0.340548	0.99993	FGSSMHQT	generic|chr18_-1_14974009_14974056_ENSMUST00000025992_REVERSED|
"""index: 31124, intensity: 6613.0, mobility: 1.028"""	-0.564805	0.340719	0.999948	FFTLHSPIHPEVFSIWAPPLIKEKL	generic|IP_1038521_TX=10090_REVERSED|
"""index: 14768, intensity: 6115.0, mobility: 1.063"""	-0.565106	0.34098	1	EYRKQSYPPETSDMKTVGVILQKVGLTYDLLAHDR	generic|IP_3484409_TX=10090_REVERSED|
"""index: 7948, intensity: 6004.0, mobility: 1.245"""	-0.565115	0.341241	1	LTMQDPIGETEGLYLILWSTRYPWQETLNIWSALRDWNFT	generic|tr_A0A1Y7VNF8_A0A1Y7VNF8_MOUSE__II_3470778_REVERSED	|generic|tr_Q80SX9_Q80SX9_MOUSE_REVERSED	|generic|tr_E9Q9B7_E9Q9B7_MOUSE_REVERSED	|generic|tr_A0A1Y7VMH7_A0A1Y7VMH7_MOUSE_REVERSED	|generic|tr_A0A1Y7VME9_A0A1Y7VME9_MOUSE_REVERSED	|generic|tr_Q3V2X2_Q3V2X2_MOUSE_REVERSED|
"""index: 24304, intensity: 3883.0, mobility: 1.061"""	-0.565307	0.341413	1	QVEISFLFASTFSRVNTVCVASELGSKEMTGKEMYAYI	generic|tr_Q3U118_Q3U118_MOUSE__II_907698_REVERSED|
"""index: 18880, intensity: 8665.0, mobility: 0.901"""	-0.56557	0.341495	1	MRVRPTRS	generic|tr_L7N2A0_L7N2A0_MOUSE__II_3491240_REVERSED|
"""index: 10515, intensity: 88984.0, mobility: 0.998"""	-0.56593	0.341756	1	NVAETEMDEDTSASSTGASDSPSTSPTPSSDEGSFQLDPPLS	generic|tr_A0A0G2JGQ4_A0A0G2JGQ4_MOUSE__chr5_1_24694715_24694765_ENSMUST00000200337__II_945388_REVERSED	|generic|tr_Q3UYM1_Q3UYM1_MOUSE__chr5_1_24694715_24694765_ENSMUST00000200337__II_945388_REVERSED|
"""index: 6541, intensity: 6026.0, mobility: 0.877"""	-0.566016	0.342016	1	FLSPILSQLASLYMHLKHEDLGHEGE	generic|tr_G3X9J4_G3X9J4_MOUSE__chr1_1_105725678_105725809_ENSMUST00000186807__II_1030288_REVERSED	|generic|sp_Q148V7_RELCH_MOUSE__chr1_1_105725678_105725809_ENSMUST00000186807__II_1030277_REVERSED	|generic|sp_Q148V7-2_RELCH_MOUSE__chr1_1_105725678_105725809_ENSMUST00000186807__II_1030277_REVERSED	|generic|sp_Q148V7-3_RELCH_MOUSE__chr1_1_105725678_105725809_ENSMUST00000186807__II_1030265_REVERSED	|generic|tr_E9QM90_E9QM90_MOUSE__chr1_1_105725678_105725809_ENSMUST00000186807__II_1030277_REVERSED	|generic|tr_A0A087WSS1_A0A087WSS1_MOUSE__chr1_1_105725678_105725809_ENSMUST00000186807__II_1030277_REVERSED|
"""index: 12302, intensity: 7429.0, mobility: 1.087"""	-0.56605	0.342277	1	IMSLINIPPNPFYEFWHQCWNIILTAVVEFCILQNNQFLKV	generic|sp_Q6NXY1-4_TBC31_MOUSE__II_1085290_REVERSED	|generic|tr_Q3UR49_Q3UR49_MOUSE__II_1085292_REVERSED	|generic|sp_Q6NXY1_TBC31_MOUSE_REVERSED|
"""index: 10984, intensity: 6219.0, mobility: 0.988"""	-0.56608	0.342448	1	VNEQEKQFLQG	generic|sp_A2AM05_CNTLN_MOUSE__II_964714_REVERSED	|generic|sp_A2AM05-4_CNTLN_MOUSE__II_964714_REVERSED|
"""index: 6610, intensity: 2576.0, mobility: 1.168"""	-0.566148	0.342708	1	NLYFMESNVNWYAFLN	generic|sp_Q5H8C4_VP13A_MOUSE__chr19_-1_16676040_16676162_ENSMUST00000224149__II_3464560_REVERSED	|generic|sp_Q5H8C4-2_VP13A_MOUSE__chr19_-1_16676040_16676162_ENSMUST00000224149__II_3464561_REVERSED	|generic|tr_A0A286YCT3_A0A286YCT3_MOUSE__chr19_-1_16676040_16676162_ENSMUST00000224149_REVERSED|
"""index: 18377, intensity: 4281.0, mobility: 1.050"""	-0.566158	0.342865	1	HLHRTPYMPLFPGTQVWFPTG	generic|IP_1034180_TX=10090_REVERSED|
"""index: 2402, intensity: 4496.0, mobility: 0.836"""	-0.566254	0.342865	1	YTPEGPLYS	generic|chr4_-1_156178920_156179003_ENSMUST00000105574_REVERSED|
"""index: 16448, intensity: 2788.0, mobility: 0.863"""	-0.566398	0.342865	1	SLPSERSPSPTAEEPPY	generic|tr_Q9CSA7_Q9CSA7_MOUSE_REVERSED	|generic|sp_Q80TF4_KLH13_MOUSE_REVERSED	|generic|sp_Q80TF4-2_KLH13_MOUSE_REVERSED	|generic|sp_Q80TF4-3_KLH13_MOUSE_REVERSED	|generic|sp_Q80TF4-4_KLH13_MOUSE_REVERSED	|generic|sp_Q80TF4-5_KLH13_MOUSE_REVERSED	|generic|tr_Q497T4_Q497T4_MOUSE_REVERSED|
"""index: 17791, intensity: 4148.0, mobility: 1.039"""	-0.566588	0.343125	1	ELPNIVESCPEPTVHAFNVDPAQPEPV	generic|tr_A0A1W2P6U8_A0A1W2P6U8_MOUSE__chr19_1_42266752_42266781_ENSMUST00000122375__II_1149644_REVERSED|
"""index: 7525, intensity: 62181.0, mobility: 1.034"""	-0.566664	0.343206	1	MALIAEQRMGRAQQPQETRK	generic|IP_844440_TX=10090_REVERSED|
"""index: 21682, intensity: 5276.0, mobility: 1.208"""	-0.566945	0.343466	1	RPEPEAAAGAGAGAGPGAAADGRLRGYF	generic|II_1130972_TX=10090_REVERSED	|generic|sp_P97346_NXN_MOUSE_REVERSED	|generic|sp_P97346-2_NXN_MOUSE_REVERSED|
"""index: 9075, intensity: 11356.0, mobility: 1.012"""	-0.567144	0.343726	1	PLTVPFPGADQLQIKLMEMPTTVIVQCTGAGCGALMEKPL	generic|tr_A0A0J9YVJ3_A0A0J9YVJ3_MOUSE__chr7_-1_141432659_141432739_ENSMUST00000124266__II_876636_REVERSED|
"""index: 15586, intensity: 2951.0, mobility: 0.832"""	-0.567181	0.343985	1	QLIHPTPK	generic|IP_3481344_TX=10090_REVERSED|
"""index: 17085, intensity: 10190.0, mobility: 1.009"""	-0.567184	0.344156	1	MIGFYLAISGFI	generic|sp_Q148W0_AT8B1_MOUSE_REVERSED|
"""index: 7167, intensity: 2611.0, mobility: 0.919"""	-0.567226	0.344318	1	QRMPASDKLM	generic|chr2_1_83662234_83662302_ENSMUST00000081591_REVERSED|
"""index: 11196, intensity: 2551.0, mobility: 1.243"""	-0.567289	0.344318	1	RHASAQSRMVRERCM	generic|IP_3477501_TX=10090_REVERSED|
"""index: 20510, intensity: 5695.0, mobility: 0.975"""	-0.567759	0.344551	1	LWLALLGPPSHM	generic|sp_Q3UVD5_LGR6_MOUSE_REVERSED|
"""index: 22447, intensity: 5886.0, mobility: 1.029"""	-0.567819	0.344551	1	SRRQPKRLRC	generic|IP_1056273_TX=10090_REVERSED|
"""index: 4409, intensity: 6982.0, mobility: 0.916"""	-0.567985	0.344551	1	APPHSQPASHLP	generic|IP_1021630_TX=10090_REVERSED|
"""index: 11735, intensity: 6383.0, mobility: 0.910"""	-0.568531	0.344551	1	QLQILFWSTLNADSISCFTQWRSYFAIR	generic|chr18_1_38297553_38299835_ENSMUST00000236116_REVERSED|
"""index: 20309, intensity: 3415.0, mobility: 1.163"""	-0.568988	0.344703	1	EMAVAELAKRSAEPSLP	generic|sp_Q8K010_OPLA_MOUSE__II_1083947_REVERSED	|generic|tr_E9Q484_E9Q484_MOUSE_REVERSED	|generic|tr_Q3TYS9_Q3TYS9_MOUSE_REVERSED|
"""index: 13848, intensity: 7298.0, mobility: 0.963"""	-0.569029	0.344703	1	RQLFEYHLMLSRSKLKYHAVELVSRAHL	generic|sp_Q8BH35_CO8B_MOUSE_REVERSED	|generic|sp_Q8BH35-2_CO8B_MOUSE_REVERSED|
"""index: 11261, intensity: 11224.0, mobility: 1.140"""	-0.569374	0.344703	1	PLHLTRFKHGAGFMPHQIVHSTANIRGKYLPCPSQLFMTVKED	generic|sp_O88738-2_BIRC6_MOUSE__chr17_1_74659302_74659364_ENSMUST00000183249__II_1064545_REVERSED	|generic|tr_A0A1S6GWH6_A0A1S6GWH6_MOUSE__chr17_1_74659302_74659364_ENSMUST00000183249__II_1064467_REVERSED	|generic|tr_S4R2P8_S4R2P8_MOUSE__chr17_1_74659302_74659364_ENSMUST00000183249__II_1064467_REVERSED	|generic|sp_O88738_BIRC6_MOUSE__chr17_1_74659302_74659364_ENSMUST00000183249__II_1064467_REVERSED	|generic|sp_O88738-3_BIRC6_MOUSE__chr17_1_74659302_74659364_ENSMUST00000183249__II_1064467_REVERSED	|generic|tr_S4R1L5_S4R1L5_MOUSE__chr17_1_74659302_74659364_ENSMUST00000183249__II_1064467_REVERSED|
"""index: 2822, intensity: 3176.0, mobility: 0.893"""	-0.569603	0.344872	1	YHELVLPSVQIWRCLALCFAPV	generic|IP_848605_TX=10090_REVERSED|
"""index: 9002, intensity: 10902.0, mobility: 0.911"""	-0.56963	0.344952	1	MIEMEHEELIKSYVTDIIKQLINGEVP	generic|sp_A2ARZ3_FSIP2_MOUSE__II_1006030_REVERSED|
"""index: 20021, intensity: 2581.0, mobility: 0.985"""	-0.569912	0.345121	1	PNQSRSKESWWDPIAGGVTPQPRELKIMLQ	generic|IP_3462804_TX=10090_REVERSED|
"""index: 11336, intensity: 4614.0, mobility: 1.141"""	-0.57005	0.345379	1	SNIERMIKRQIDHTELMSNWTRLLGHLLEFLQPQLEEDRL	generic|tr_Q8BGH1_Q8BGH1_MOUSE_REVERSED|
"""index: 19648, intensity: 5296.0, mobility: 0.994"""	-0.570184	0.345638	1	MVAHPFSIHHF	generic|IP_1080699_TX=10090_REVERSED|
"""index: 15137, intensity: 3155.0, mobility: 0.901"""	-0.570282	0.345717	1	CRRETAGHQPYTKYRQ	generic|IP_1133713_TX=10090_REVERSED|
"""index: 7247, intensity: 4448.0, mobility: 1.071"""	-0.570435	0.345797	1	TCAQRTHAMEKADDVGEIMPSGGQKTYHFSDANGLRLMKFEPLK	generic|sp_Q99104_MYO5A_MOUSE__chr9_1_75164149_75164220_ENSMUST00000123531__II_846957_REVERSED	|generic|tr_D3YZ62_D3YZ62_MOUSE__chr9_1_75164149_75164220_ENSMUST00000123531__II_846957_REVERSED	|generic|tr_D3Z4J3_D3Z4J3_MOUSE__chr9_1_75164149_75164220_ENSMUST00000123531__II_846957_REVERSED|
"""index: 13983, intensity: 7753.0, mobility: 1.151"""	-0.570569	0.345965	1	KRGTTVPRGKQFPWPQQMCHLLLSLFY	generic|IP_2420539_TX=10090_REVERSED|
"""index: 16244, intensity: 2672.0, mobility: 1.142"""	-0.570816	0.346223	1	NGSACAIMLPTKYTNDKMDVPIGTEIAKKLSALDGAKTIFSINAF	generic|II_998799_TX=10090_REVERSED	|generic|sp_Q9D2J7_ANKE1_MOUSE_REVERSED|
"""index: 21640, intensity: 3087.0, mobility: 0.801"""	-0.570854	0.346471	1	LEEMSLEGERALESLEMAHDV	generic|tr_Q3U4M6_Q3U4M6_MOUSE__chr7_1_127531747_127531893_ENSMUST00000189629__IP_879045_REVERSED	|generic|tr_A0A087WQ44_A0A087WQ44_MOUSE__chr7_1_127531747_127531893_ENSMUST00000189629__II_879057_REVERSED	|generic|tr_E9Q9V7_E9Q9V7_MOUSE__chr7_1_127531747_127531893_ENSMUST00000189629__IP_879045_REVERSED	|generic|tr_A0A087WNL7_A0A087WNL7_MOUSE__chr7_1_127531747_127531893_ENSMUST00000189629__II_879057_REVERSED	|generic|tr_A0A087WP63_A0A087WP63_MOUSE__chr7_1_127531747_127531893_ENSMUST00000189629__IP_879045_REVERSED	|generic|tr_A0A087WQY5_A0A087WQY5_MOUSE__chr7_1_127531747_127531893_ENSMUST00000189629__II_879057_REVERSED	|generic|tr_A0A087WNX7_A0A087WNX7_MOUSE__chr7_1_127531747_127531893_ENSMUST00000189629__II_879057_REVERSED	|generic|II_879051_TX=10090_REVERSED|
"""index: 11274, intensity: 7296.0, mobility: 1.129"""	-0.570954	0.346471	1	QKNSLLSGFTRVKPPNPKQPCNRGLPRE	generic|IP_1136392_TX=10090_REVERSED|
"""index: 5195, intensity: 4327.0, mobility: 1.197"""	-0.571426	0.346728	1	KLDWPVEKEQFALIELKVLNERKESQVLTALGELLVR	generic|IP_1012907_TX=10090_REVERSED|
"""index: 15615, intensity: 3234.0, mobility: 0.772"""	-0.571432	0.346897	1	FYMPSHLRADLTIVVI	generic|tr_Q8VET3_Q8VET3_MOUSE__II_3470130_REVERSED	|generic|sp_Q60894_OLF12_MOUSE_REVERSED	|generic|tr_Q8VFC4_Q8VFC4_MOUSE_REVERSED	|generic|tr_Q8VGU3_Q8VGU3_MOUSE_REVERSED|
"""index: 19866, intensity: 4952.0, mobility: 0.905"""	-0.571544	0.346955	1	SFTPVLQYFSLKVLWQT	generic|IP_946727_TX=10090_REVERSED|
"""index: 14139, intensity: 7810.0, mobility: 1.157"""	-0.571617	0.346955	1	KWTKVRVSMENKGNDCSALCTKLLKQEPQ	generic|sp_Q8C115-3_PKHH2_MOUSE_REVERSED|
"""index: 16270, intensity: 2676.0, mobility: 1.082"""	-0.571747	0.346955	1	GRLYMFLKAEEKIAVEYPHKVSAQVSRVCTEPALRGPYQKRVK	generic|sp_Q9DBM2_ECHP_MOUSE_REVERSED|
"""index: 25236, intensity: 2594.0, mobility: 0.882"""	-0.57194	0.347212	1	RRRRFNATRR	generic|chr16_1_13401137_13401193_ENSMUST00000009713_REVERSED|
"""index: 16481, intensity: 4763.0, mobility: 0.926"""	-0.572002	0.347469	1	FLIVNKFNKMIRCLTMYLDK	generic|tr_Q8BY60_Q8BY60_MOUSE_REVERSED|
"""index: 18052, intensity: 2823.0, mobility: 1.222"""	-0.572088	0.347636	1	GPPRGGRKRWMEKGGMASL	generic|IP_977887_TX=10090_REVERSED|
"""index: 19031, intensity: 4766.0, mobility: 0.825"""	-0.5721	0.347804	1	ERPASARG	generic|tr_Q3TDJ1_Q3TDJ1_MOUSE_REVERSED|
"""index: 21261, intensity: 2505.0, mobility: 1.036"""	-0.572317	0.348061	1	EIHRRQDENTSRATALEAELK	generic|tr_A0A067XG49_A0A067XG49_MOUSE__chrX_-1_145459995_145460138_ENSMUST00000135832__II_832995_REVERSED	|generic|tr_F6QYS7_F6QYS7_MOUSE__chrX_-1_145459995_145460138_ENSMUST00000135832__II_832995_REVERSED	|generic|sp_Q8VHG2_AMOT_MOUSE__chrX_-1_145459995_145460138_ENSMUST00000135832__II_832995_REVERSED	|generic|sp_Q8VHG2-2_AMOT_MOUSE__chrX_-1_145459995_145460138_ENSMUST00000135832__II_832977_REVERSED	|generic|tr_F6YMV1_F6YMV1_MOUSE__chrX_-1_145459995_145460138_ENSMUST00000135832__II_832977_REVERSED|
"""index: 9033, intensity: 8456.0, mobility: 1.137"""	-0.572324	0.348139	1	EVRRQLLASSQDVW	generic|tr_Q3TFE2_Q3TFE2_MOUSE__chr7_1_122762255_122762290_ENSMUST00000084615_REVERSED	|generic|tr_Q3U2X1_Q3U2X1_MOUSE__chr7_1_122762255_122762290_ENSMUST00000084615_REVERSED	|generic|tr_Q3UDG5_Q3UDG5_MOUSE__chr7_1_122762255_122762290_ENSMUST00000084615_REVERSED	|generic|tr_Q5FWJ9_Q5FWJ9_MOUSE__chr7_1_122762255_122762290_ENSMUST00000084615_REVERSED|
"""index: 4721, intensity: 4647.0, mobility: 1.054"""	-0.572491	0.348384	1	KMKKNRFRYPLV	generic|sp_Q9CPW0_CNTP2_MOUSE_REVERSED	|generic|tr_E9QNF7_E9QNF7_MOUSE_REVERSED|
"""index: 28720, intensity: 15332.0, mobility: 0.929"""	-0.572533	0.348384	1	EVKDMRKKDKEIEKNK	generic|sp_Q9CU62_SMC1A_MOUSE__chrX_1_152037591_152037701_ENSMUST00000135172__II_829704_REVERSED	|generic|tr_A0JLM6_A0JLM6_MOUSE__chrX_1_152026550_152026774_ENSMUST00000145518_REVERSED|
"""index: 11528, intensity: 12091.0, mobility: 0.945"""	-0.57272	0.34864	1	GGAGETSLGGARRGLAEPEREVSNI	generic|tr_F8VPJ5_F8VPJ5_MOUSE_REVERSED	|generic|sp_Q58Y74_TRCG1_MOUSE_REVERSED|
"""index: 9989, intensity: 8620.0, mobility: 1.048"""	-0.573009	0.348807	1	YIYIYIYIYIYIYVCVCMCVYMYIYIYLSMQPQSLLQTLL	generic|IP_1153019_TX=10090_REVERSED|
"""index: 13315, intensity: 2668.0, mobility: 0.817"""	-0.573229	0.348974	1	RLSSNTKELKEMRQNDSL	generic|tr_Q3TGE9_Q3TGE9_MOUSE__II_939799_REVERSED	|generic|tr_Q3U3T9_Q3U3T9_MOUSE__chr5_1_64173870_64173905_ENSMUST00000129389__II_939799_REVERSED	|generic|tr_E9Q6L4_E9Q6L4_MOUSE__chr5_1_64282017_64282049_ENSMUST00000147348__II_939799_REVERSED	|generic|sp_Q60949_TBCD1_MOUSE__chr5_1_64173870_64173905_ENSMUST00000129389__II_939799_REVERSED|
"""index: 27260, intensity: 3213.0, mobility: 1.069"""	-0.573294	0.349231	1	SVFMSPRELNSFFQAWTRMVSDRWPKGRQGGRRPASGVDDWSM	generic|IP_978146_TX=10090_REVERSED|
"""index: 6067, intensity: 5305.0, mobility: 1.021"""	-0.573342	0.349487	1	RWRISQRRPWCRRRWHCIRRMCPWCRRRRLWHR	generic|IP_874965_TX=10090_REVERSED|
"""index: 596, intensity: 5935.0, mobility: 0.885"""	-0.573346	0.349731	1	LGPPKQLEHH	generic|IP_883738_TX=10090_REVERSED|
"""index: 18681, intensity: 15990.0, mobility: 1.269"""	-0.573545	0.349731	1	MFYFRYFPSFLWWHDVLLYSTTCRTMLNQM	generic|IP_1036378_TX=10090_REVERSED|
"""index: 9829, intensity: 3481.0, mobility: 0.957"""	-0.57385	0.349987	1	QLLSSLEGERFVHYYRM	generic|sp_Q80WQ4_TRM9B_MOUSE_REVERSED	|generic|sp_Q80WQ4-2_TRM9B_MOUSE_REVERSED|
"""index: 18492, intensity: 4770.0, mobility: 0.926"""	-0.573868	0.350204	1	NWKIKVYR	generic|sp_P17932_RL32P_MOUSE_REVERSED|
"""index: 11232, intensity: 7467.0, mobility: 1.245"""	-0.573908	0.350204	1	VPLTKNSLKRPIDMEPNIHHRDPCIRKDKCFGFAKLYPCLPR	generic|tr_A0A087WQS9_A0A087WQS9_MOUSE_REVERSED	|generic|sp_Q9CWU0_TDR12_MOUSE_REVERSED	|generic|tr_A0A0A6YX17_A0A0A6YX17_MOUSE_REVERSED|
"""index: 18283, intensity: 4485.0, mobility: 0.825"""	-0.574174	0.350204	1	LWFALEEVLEWHGISCATHCSW	generic|IP_1029191_TX=10090_REVERSED|
"""index: 21244, intensity: 4581.0, mobility: 0.903"""	-0.574436	0.350204	1	EESTKRVLK	generic|IP_1060996_TX=10090_REVERSED|
"""index: 14824, intensity: 3884.0, mobility: 0.990"""	-0.574972	0.35046	1	ERFEIDFPEMNQGTLLLLLNRDVYSSSWTFSFSGTA	generic|tr_A0A0R4J033_A0A0R4J033_MOUSE_REVERSED	|generic|sp_Q3UKU4_FA83F_MOUSE_REVERSED|
"""index: 17975, intensity: 4160.0, mobility: 1.162"""	-0.575392	0.350613	1	IEEFQEEDNMAEPEEPC	generic|sp_Q80UK0_SESD1_MOUSE_REVERSED|
"""index: 15372, intensity: 7179.0, mobility: 1.050"""	-0.575396	0.350613	1	QNLKSTASIFKYF	generic|IP_943552_TX=10090_REVERSED|
"""index: 22703, intensity: 7727.0, mobility: 0.924"""	-0.575687	0.350779	1	PPRWRVPR	generic|IP_3470594_TX=10090_REVERSED|
"""index: 20422, intensity: 6970.0, mobility: 0.913"""	-0.575713	0.351034	1	KLLLSGLATY	generic|IP_901733_TX=10090_REVERSED|
"""index: 13285, intensity: 2625.0, mobility: 0.887"""	-0.575893	0.351289	1	VAMQVMDPKQLFQSDVTPWAQLM	generic|sp_Q8VDC0_SYLM_MOUSE__chr9_1_123436360_123436404_ENSMUST00000217116__II_3500987_REVERSED	|generic|tr_Q14DS6_Q14DS6_MOUSE__chr9_1_123436360_123436404_ENSMUST00000217116_REVERSED|
"""index: 6010, intensity: 2884.0, mobility: 0.821"""	-0.575987	0.351455	1	IELQSTIDNAPKRFHHD	generic|tr_Q3UJK2_Q3UJK2_MOUSE__II_914292_REVERSED	|generic|sp_Q9CY58_PAIRB_MOUSE__II_914292_REVERSED	|generic|sp_Q9CY58-2_PAIRB_MOUSE__II_914292_REVERSED	|generic|sp_Q9CY58-3_PAIRB_MOUSE__II_914292_REVERSED	|generic|tr_Q3UMP4_Q3UMP4_MOUSE__II_914292_REVERSED	|generic|tr_A0A0N4SV32_A0A0N4SV32_MOUSE__II_914292_REVERSED|
"""index: 19902, intensity: 3801.0, mobility: 0.885"""	-0.576203	0.35171	1	ERSKTQYVQWSKFVSSFTKLN	generic|IP_3477302_TX=10090_REVERSED|
"""index: 21632, intensity: 10521.0, mobility: 1.370"""	-0.576334	0.351786	1	LYYRFYDFATSYIKERLV	generic|chr16_-1_17300905_17301099_ENSMUST00000231683_REVERSED|
"""index: 15563, intensity: 4888.0, mobility: 1.096"""	-0.57648	0.351951	1	KYHTVTFCLSDRTSEILMLSSCP	generic|sp_Q4VAC9_PKHG3_MOUSE_REVERSED	|generic|sp_Q4VAC9-2_PKHG3_MOUSE_REVERSED	|generic|sp_Q4VAC9-3_PKHG3_MOUSE_REVERSED	|generic|sp_Q4VAC9-4_PKHG3_MOUSE_REVERSED|
"""index: 21102, intensity: 3744.0, mobility: 0.983"""	-0.576631	0.352206	1	FSPFMYALCCDVSFAALLWLGVAFWLFTVP	generic|sp_Q91ZB5_MRGRG_MOUSE__chr11_1_121497003_121497032_ENSMUST00000103013_REVERSED	|generic|tr_A0A140LHD7_A0A140LHD7_MOUSE__chr11_1_121497003_121497032_ENSMUST00000103013_REVERSED|
"""index: 2925, intensity: 4521.0, mobility: 0.803"""	-0.576639	0.352461	1	FTVGLFPELLVSTK	generic|IP_988801_TX=10090_REVERSED|
"""index: 15550, intensity: 3283.0, mobility: 1.125"""	-0.576671	0.352716	1	IMREKMIQFSINKLVLELDGSELNEGL	generic|tr_Q8K0B9_Q8K0B9_MOUSE__II_3497934_REVERSED|
"""index: 10300, intensity: 5052.0, mobility: 0.899"""	-0.576686	0.352971	1	NYGVPSFYEFVFVAVASVIL	generic|sp_Q01097_NMDE2_MOUSE_REVERSED	|generic|tr_G3X9V4_G3X9V4_MOUSE_REVERSED|
"""index: 4044, intensity: 4071.0, mobility: 0.831"""	-0.576708	0.353136	1	RTHTHTAPSPPGLCNLRM	generic|chr18_1_64265314_64265454_ENSMUST00000025477_REVERSED|
"""index: 20791, intensity: 5113.0, mobility: 0.892"""	-0.576863	0.353211	1	QDKLMKLR	generic|tr_B7ZN01_B7ZN01_MOUSE__II_1123652_REVERSED	|generic|sp_A2A870_FBF1_MOUSE__II_1123652_REVERSED	|generic|II_1123661_TX=10090_REVERSED|
"""index: 6853, intensity: 3985.0, mobility: 0.862"""	-0.576967	0.353466	1	ESSGQIAPEGLAEKSGGEGLYTDDNRLLQ	generic|tr_E9PZ87_E9PZ87_MOUSE_REVERSED|
"""index: 26473, intensity: 4370.0, mobility: 0.979"""	-0.576969	0.353721	1	HYAVVREYDQMIVAFYVMHETDGHSALLEHISARSAFLWEKH	generic|tr_Q69ZI9_Q69ZI9_MOUSE__II_1009375_REVERSED	|generic|tr_Q8BLK7_Q8BLK7_MOUSE__chr2_1_119290170_119290298_ENSMUST00000139367__II_1009387_REVERSED	|generic|sp_Q8R307_VPS18_MOUSE__chr2_1_119290170_119290298_ENSMUST00000139367__II_1009375_REVERSED	|generic|tr_Q3U7D9_Q3U7D9_MOUSE_REVERSED	|generic|tr_Q3UG80_Q3UG80_MOUSE__chr2_1_119290170_119290298_ENSMUST00000139367_REVERSED|
"""index: 22998, intensity: 8644.0, mobility: 0.951"""	-0.577049	0.353976	1	RRSWSRRS	generic|chr19_-1_10254922_10256176_ENSMUST00000039327__IP_1049622_TX=10090_REVERSED|
"""index: 28479, intensity: 25659.0, mobility: 1.007"""	-0.577114	0.35423	1	PLAGVGASHVMCKPAGTTGSSFMIFLPHS	generic|chr5_1_125506150_125506323_ENSMUST00000144361_REVERSED|
"""index: 22095, intensity: 4541.0, mobility: 0.950"""	-0.577124	0.354485	1	FHQKCGKISLYMQIPSFPLTQ	generic|IP_831382_TX=10090_REVERSED|
"""index: 25177, intensity: 3670.0, mobility: 0.935"""	-0.577237	0.35465	1	TLCTRKAYRK	generic|II_833645_TX=10090_REVERSED	|generic|tr_Q8C3J3_Q8C3J3_MOUSE_REVERSED|
"""index: 19882, intensity: 3846.0, mobility: 1.048"""	-0.577383	0.354724	1	DICKKHIAANCQRCQYGQKNLGWVFEHCVSCFTPQPFFTA	generic|tr_Q8CAV6_Q8CAV6_MOUSE__chr2_1_11283750_11283953_ENSMUST00000195207__II_1014889_REVERSED	|generic|II_1014899_TX=10090_REVERSED	|generic|tr_A6H667_A6H667_MOUSE__chr2_1_11279494_11279532_ENSMUST00000195207_REVERSED	|generic|tr_F8WGT6_F8WGT6_MOUSE__chr2_1_11279494_11279532_ENSMUST00000195207_REVERSED|
"""index: 9035, intensity: 11037.0, mobility: 1.012"""	-0.577643	0.354978	1	NFHADQTATLGFGQQHSEFALLYALLRATVRVDQSFY	generic|tr_Q6ZQ40_Q6ZQ40_MOUSE_REVERSED	|generic|sp_Q91ZI0_CELR3_MOUSE_REVERSED	|generic|tr_A0A1L1SUG9_A0A1L1SUG9_MOUSE_REVERSED	|generic|tr_A0A076N9U7_A0A076N9U7_MOUSE_REVERSED|
"""index: 32111, intensity: 2781.0, mobility: 1.129"""	-0.577665	0.355233	1	SSVSSCCC	generic|chr9_1_95560197_95560346_ENSMUST00000079597__IP_845388_TX=10090_REVERSED|
"""index: 7343, intensity: 5382.0, mobility: 1.059"""	-0.577666	0.355397	1	CRRMEFYVRCQRFPLTVDR	generic|IP_840101_TX=10090_REVERSED|
"""index: 10062, intensity: 176587.0, mobility: 1.029"""	-0.577707	0.355652	1	RQSCSGCRSPLSTAVVHGKHLLRLQAPPDSDVHCLLIGRRGDGVG	generic|tr_G3X8X6_G3X8X6_MOUSE_REVERSED	|generic|tr_H9KUZ3_H9KUZ3_MOUSE_REVERSED	|generic|sp_Q62230_SN_MOUSE_REVERSED	|generic|sp_Q62230-3_SN_MOUSE_REVERSED|
"""index: 4521, intensity: 3601.0, mobility: 0.905"""	-0.577725	0.355906	1	VPVYFDTFR	generic|sp_P50428_ARSA_MOUSE__chr15_-1_89473238_89473504_ENSMUST00000023292__II_1090379_REVERSED|
"""index: 22697, intensity: 17812.0, mobility: 1.018"""	-0.57775	0.356161	1	QPPISHLVRLL	generic|IP_1057179_TX=10090_REVERSED	|generic|IP_2474490_TX=10090_REVERSED|
"""index: 11918, intensity: 3553.0, mobility: 0.929"""	-0.577895	0.356415	1	SRGRGRGRTVTLGGLIEREQATLI	generic|tr_Q3TIX6_Q3TIX6_MOUSE__II_1011747_REVERSED	|generic|tr_Q3ULP9_Q3ULP9_MOUSE__II_1011747_REVERSED	|generic|tr_F7AM43_F7AM43_MOUSE__II_1011762_REVERSED	|generic|tr_A0A0A6YVV5_A0A0A6YVV5_MOUSE__II_1011766_REVERSED	|generic|tr_A2AJ72_A2AJ72_MOUSE_REVERSED|
"""index: 10345, intensity: 8398.0, mobility: 1.177"""	-0.578041	0.35667	1	PYLAAMLSPFMLYHKKRKIAGFGCDMGLRQFYLYVFS	generic|IP_888316_TX=10090_REVERSED|
"""index: 13068, intensity: 3181.0, mobility: 0.814"""	-0.5781	0.356925	1	APVPMPALVS	generic|IP_862767_TX=10090_REVERSED	|generic|IP_3503087_TX=10090_REVERSED|
"""index: 20516, intensity: 4483.0, mobility: 1.038"""	-0.578164	0.356997	1	CSHKRGQPNRIFRDRVSKSMSIQTLERVSTDKPTGSHPESVL	generic|IP_932658_TX=10090_REVERSED|
"""index: 7861, intensity: 15548.0, mobility: 1.208"""	-0.578288	0.357252	1	QRLHQLEEQISRKQQQADVAAEERRAVEEQMRRQLEQA	generic|tr_Q6S393_Q6S393_MOUSE__chr13_-1_29916910_29916939_ENSMUST00000221536_REVERSED	|generic|tr_Q6S387_Q6S387_MOUSE__chr13_-1_29916910_29916939_ENSMUST00000221536_REVERSED	|generic|tr_E9Q3W4_E9Q3W4_MOUSE__chr13_-1_29916910_29916939_ENSMUST00000221536_REVERSED	|generic|tr_Q6S390_Q6S390_MOUSE__chr13_-1_29916910_29916939_ENSMUST00000221536_REVERSED	|generic|tr_Q6S385_Q6S385_MOUSE__chr13_-1_29916910_29916939_ENSMUST00000221536_REVERSED	|generic|tr_Q6S392_Q6S392_MOUSE__chr13_-1_29916910_29916939_ENSMUST00000221536_REVERSED	|generic|sp_Q9QXS1_PLEC_MOUSE__chr13_-1_29916910_29916939_ENSMUST00000221536_REVERSED	|generic|sp_Q9QXS1-2_PLEC_MOUSE__chr13_-1_29916910_29916939_ENSMUST00000221536_REVERSED	|generic|sp_Q9QXS1-3_PLEC_MOUSE__chr13_-1_29916910_29916939_ENSMUST00000221536_REVERSED	|generic|sp_Q9QXS1-4_PLEC_MOUSE__chr13_-1_29916910_29916939_ENSMUST00000221536_REVERSED	|generic|sp_Q9QXS1-5_PLEC_MOUSE__chr13_-1_29916910_29916939_ENSMUST00000221536_REVERSED	|generic|sp_Q9QXS1-6_PLEC_MOUSE__chr13_-1_29916910_29916939_ENSMUST00000221536_REVERSED	|generic|sp_Q9QXS1-7_PLEC_MOUSE__chr13_-1_29916910_29916939_ENSMUST00000221536_REVERSED	|generic|sp_Q9QXS1-8_PLEC_MOUSE__chr13_-1_29916910_29916939_ENSMUST00000221536_REVERSED	|generic|sp_Q9QXS1-9_PLEC_MOUSE__chr13_-1_29916910_29916939_ENSMUST00000221536_REVERSED	|generic|sp_Q9QXS1-10_PLEC_MOUSE__chr13_-1_29916910_29916939_ENSMUST00000221536_REVERSED	|generic|sp_Q9QXS1-11_PLEC_MOUSE__chr13_-1_29916910_29916939_ENSMUST00000221536_REVERSED	|generic|sp_Q9QXS1-12_PLEC_MOUSE__chr13_-1_29916910_29916939_ENSMUST00000221536_REVERSED	|generic|sp_Q9QXS1-13_PLEC_MOUSE__chr13_-1_29916910_29916939_ENSMUST00000221536_REVERSED	|generic|sp_Q9QXS1-14_PLEC_MOUSE__chr13_-1_29916910_29916939_ENSMUST00000221536_REVERSED	|generic|sp_Q9QXS1-15_PLEC_MOUSE__chr13_-1_29916910_29916939_ENSMUST00000221536_REVERSED	|generic|sp_Q9QXS1-16_PLEC_MOUSE__chr13_-1_29916910_29916939_ENSMUST00000221536_REVERSED	|generic|tr_Q6S388_Q6S388_MOUSE__chr13_-1_29916910_29916939_ENSMUST00000221536_REVERSED|
"""index: 24360, intensity: 5776.0, mobility: 0.980"""	-0.578418	0.357506	1	GCQLVVASPQFM	generic|tr_Q58E49_Q58E49_MOUSE_REVERSED|
"""index: 31661, intensity: 6173.0, mobility: 1.208"""	-0.578538	0.35767	1	DTRHGWRLWRMNKR	generic|chr7_-1_141010510_141010614_ENSMUST00000026565_REVERSED|
"""index: 16889, intensity: 4058.0, mobility: 0.882"""	-0.578599	0.357924	1	LVHDKSLHALSDSCSSFLT	generic|IP_1021260_TX=10090_REVERSED|
"""index: 3222, intensity: 4077.0, mobility: 0.845"""	-0.578673	0.358069	1	AQWPCFEVATVSGQHGKL	generic|tr_A0A338P6H6_A0A338P6H6_MOUSE__II_1070955_REVERSED	|generic|sp_Q8C5V5_WDR27_MOUSE__II_2470646_REVERSED|
"""index: 12557, intensity: 18419.0, mobility: 1.065"""	-0.57914	0.358069	1	SFKNQLDSRPNSNSCPHTRTRQ	generic|IP_873502_TX=10090_REVERSED|
"""index: 11406, intensity: 10834.0, mobility: 1.034"""	-0.579419	0.358232	1	PSPSAPSSPLRRERDWDRDR	generic|tr_Q8C8P2_Q8C8P2_MOUSE__chr4_-1_131991207_131991260_ENSMUST00000238852__II_996376_REVERSED	|generic|tr_A2AUK5_A2AUK5_MOUSE__chr4_-1_131991207_131991260_ENSMUST00000238852__II_996372_REVERSED	|generic|tr_E9PV14_E9PV14_MOUSE__chr4_-1_131991207_131991260_ENSMUST00000238852__II_996372_REVERSED	|generic|tr_B6ZHC9_B6ZHC9_MOUSE__chr4_-1_131991207_131991260_ENSMUST00000238852__II_996372_REVERSED	|generic|tr_A2AUK8_A2AUK8_MOUSE__chr4_-1_131991207_131991260_ENSMUST00000238852__II_996372_REVERSED	|generic|tr_A2AUK7_A2AUK7_MOUSE__chr4_-1_131991207_131991260_ENSMUST00000238852__II_996372_REVERSED	|generic|sp_Q9Z2H5_E41L1_MOUSE__chr4_-1_131991207_131991260_ENSMUST00000238852__II_996372_REVERSED	|generic|sp_Q9Z2H5-2_E41L1_MOUSE__chr4_-1_131991207_131991260_ENSMUST00000238852__II_996372_REVERSED	|generic|sp_Q9Z2H5-3_E41L1_MOUSE__chr4_-1_131991207_131991260_ENSMUST00000238852__II_996372_REVERSED|
"""index: 21104, intensity: 3003.0, mobility: 1.114"""	-0.579681	0.358486	1	CEEVRLDWHTHNRVLERRMFMKRRQTG	generic|IP_3472892_TX=10090_REVERSED|
"""index: 15274, intensity: 7134.0, mobility: 1.137"""	-0.579693	0.35874	1	FGPVQDMRVSFSLGRVSIIHSKHQHFP	generic|tr_G5E8G4_G5E8G4_MOUSE_REVERSED|
"""index: 27138, intensity: 5508.0, mobility: 1.036"""	-0.579695	0.358903	1	QIRFYYMTDLSLDMIQHTLRDGSITEMIWDDIPINKDLTYFLIYATIKGN	generic|sp_P70211_DCC_MOUSE__chr18_-1_71954746_71955039_ENSMUST00000126030__II_1054000_REVERSED	|generic|sp_P70211-2_DCC_MOUSE__chr18_-1_71954746_71955039_ENSMUST00000126030__II_1054000_REVERSED	|generic|sp_P70211-3_DCC_MOUSE_REVERSED	|generic|tr_Q3TZP5_Q3TZP5_MOUSE_REVERSED|
"""index: 3142, intensity: 15334.0, mobility: 0.788"""	-0.579825	0.359066	1	MVTQQMAMVENQPAE	generic|IP_3463674_TX=10090_REVERSED|
"""index: 21342, intensity: 3359.0, mobility: 0.856"""	-0.579912	0.359209	1	NNQVAFHWEMGRSKDKVQMR	generic|IP_840296_TX=10090_REVERSED|
"""index: 15675, intensity: 4157.0, mobility: 1.088"""	-0.580163	0.359209	1	HRTKYVPHFTIGMGLQNYKLHPFTVKYFGISWAAQSWVPDLK	generic|IP_968217_TX=10090_REVERSED|
"""index: 3620, intensity: 3199.0, mobility: 0.964"""	-0.580297	0.359462	1	NGRILLVPPRIDQSLTELWAMY	generic|tr_Q62439_Q62439_MOUSE_REVERSED|
"""index: 16553, intensity: 5415.0, mobility: 0.996"""	-0.580314	0.359716	1	KCHSLSTLPVWD	generic|tr_F7D1Q2_F7D1Q2_MOUSE__II_1077053_REVERSED	|generic|tr_Q8C596_Q8C596_MOUSE__II_1077053_REVERSED	|generic|tr_E9Q4M0_E9Q4M0_MOUSE__chr16_-1_30550359_30550466_ENSMUST00000089775__II_1077024_REVERSED	|generic|II_1077029_TX=10090_REVERSED	|generic|tr_Q8BR46_Q8BR46_MOUSE__chr16_-1_30514715_30514768_ENSMUST00000089775_REVERSED	|generic|tr_Q8C820_Q8C820_MOUSE__chr16_-1_30514715_30514768_ENSMUST00000089775_REVERSED|
"""index: 7615, intensity: 10969.0, mobility: 1.121"""	-0.580321	0.359787	1	TWRQLHCQKNALSLLLLFLQSSAFDASLLGCFESSLVPTWTH	generic|chr2_1_91004703_91004981_ENSMUST00000068726_REVERSED|
"""index: 16755, intensity: 4807.0, mobility: 1.087"""	-0.580366	0.360041	1	SYRARDAYQEREY	generic|tr_B7ZN14_B7ZN14_MOUSE_REVERSED	|generic|tr_A1L3S3_A1L3S3_MOUSE_REVERSED	|generic|tr_F7BGR7_F7BGR7_MOUSE_REVERSED	|generic|tr_B0LM42_B0LM42_MOUSE_REVERSED|
"""index: 15163, intensity: 5582.0, mobility: 1.042"""	-0.580408	0.360294	1	APYRQCLVPPGPLGTSFTHSNEDMVMHSNEDMVMHSNEDM	generic|IP_2469434_TX=10090_REVERSED|
"""index: 6556, intensity: 6262.0, mobility: 0.974"""	-0.580587	0.360548	1	NYERGGRLSFGF	generic|tr_E9PZ12_E9PZ12_MOUSE__chr6_-1_93785441_93785593_ENSMUST00000204532__II_910395_REVERSED	|generic|tr_Q4H4B4_Q4H4B4_MOUSE__chr6_-1_93785441_93785593_ENSMUST00000204532__II_910395_REVERSED	|generic|tr_B9EKC0_B9EKC0_MOUSE__chr6_-1_93785441_93785593_ENSMUST00000204532__II_910395_REVERSED	|generic|sp_Q6RHR9_MAGI1_MOUSE__chr6_-1_93785441_93785593_ENSMUST00000204532__II_910395_REVERSED	|generic|sp_Q6RHR9-2_MAGI1_MOUSE__chr6_-1_93785441_93785593_ENSMUST00000204532__II_910395_REVERSED	|generic|sp_Q6RHR9-3_MAGI1_MOUSE__chr6_-1_93785441_93785593_ENSMUST00000204532__II_910395_REVERSED	|generic|tr_Q4VBG2_Q4VBG2_MOUSE__chr6_-1_93785441_93785593_ENSMUST00000204532__II_910395_REVERSED	|generic|tr_A0A0R4J0S6_A0A0R4J0S6_MOUSE__chr6_-1_93785441_93785593_ENSMUST00000204532__II_910395_REVERSED	|generic|tr_A0A0N4SUZ0_A0A0N4SUZ0_MOUSE__chr6_-1_93785441_93785593_ENSMUST00000204532__II_910395_REVERSED	|generic|tr_Q4H4B5_Q4H4B5_MOUSE__chr6_-1_93785441_93785593_ENSMUST00000204532__II_910395_REVERSED	|generic|tr_A0A0N4SWH0_A0A0N4SWH0_MOUSE__chr6_-1_93785441_93785593_ENSMUST00000204532__II_910395_REVERSED	|generic|tr_Q3TQ86_Q3TQ86_MOUSE__chr6_-1_93785441_93785593_ENSMUST00000204532__II_910395_REVERSED	|generic|tr_Q5DTM1_Q5DTM1_MOUSE__chr6_-1_93785441_93785593_ENSMUST00000204532__II_910395_REVERSED	|generic|II_910402_TX=10090_REVERSED	|generic|tr_Q8CCP7_Q8CCP7_MOUSE_REVERSED|
"""index: 10304, intensity: 5737.0, mobility: 1.038"""	-0.580619	0.360801	1	RIDHITNIFSEEWAYMKILKICTLFENMTQVRKDTVSIAS	generic|sp_Q80WJ6_MRP9_MOUSE__II_861872_REVERSED	|generic|tr_D6RGU5_D6RGU5_MOUSE_REVERSED	|generic|tr_D6RCU5_D6RCU5_MOUSE_REVERSED	|generic|sp_Q80WJ6-2_MRP9_MOUSE_REVERSED	|generic|sp_Q80WJ6-3_MRP9_MOUSE_REVERSED	|generic|sp_Q80WJ6-4_MRP9_MOUSE_REVERSED|
"""index: 15583, intensity: 5963.0, mobility: 1.036"""	-0.580668	0.360963	1	QNDAKLDPLMKLEEEMESIRRELARRERKEMELQSRDAFRE	generic|tr_A0A1W2P750_A0A1W2P750_MOUSE__chr10_1_108277261_108277293_ENSMUST00000070663__II_3465786_REVERSED	|generic|sp_Q9DBR7_MYPT1_MOUSE__chr10_1_108277261_108277293_ENSMUST00000070663__II_3469085_REVERSED|
"""index: 12880, intensity: 4082.0, mobility: 1.153"""	-0.580746	0.361125	1	KILNEELLIRSHLNRYFNKEKKLEQNNERAEMNEMELDNL	generic|tr_D3Z6R1_D3Z6R1_MOUSE_REVERSED|
"""index: 2228, intensity: 3267.0, mobility: 0.852"""	-0.580848	0.361379	1	APPSRSRIPS	generic|sp_A3KGV1_ODFP2_MOUSE__chr2_1_29902223_29902345_ENSMUST00000184845__II_1012474_REVERSED	|generic|sp_A3KGV1-2_ODFP2_MOUSE__chr2_1_29902223_29902345_ENSMUST00000184845__II_1012474_REVERSED	|generic|sp_A3KGV1-3_ODFP2_MOUSE__chr2_1_29902223_29902345_ENSMUST00000184845__II_1012474_REVERSED	|generic|sp_A3KGV1-4_ODFP2_MOUSE__chr2_1_29902223_29902345_ENSMUST00000184845__II_1012474_REVERSED|
"""index: 15712, intensity: 5649.0, mobility: 1.099"""	-0.580931	0.361519	1	MKGRMNDRPLHQPFMRLSMMGMNVWINSQQTRTAPQQRLFLL	generic|tr_G3UZF4_G3UZF4_MOUSE_REVERSED|
"""index: 14391, intensity: 4250.0, mobility: 0.998"""	-0.581087	0.361519	1	SRGRRQTNRSRSWGPRQPSRSRGR	generic|sp_Q8BTI8_SRRM2_MOUSE__chr17_1_23808115_23808177_ENSMUST00000190293_REVERSED	|generic|sp_Q8BTI8-2_SRRM2_MOUSE__chr17_1_23808115_23808177_ENSMUST00000190293_REVERSED	|generic|sp_Q8BTI8-3_SRRM2_MOUSE__chr17_1_23808115_23808177_ENSMUST00000190293_REVERSED	|generic|tr_Q3TR34_Q3TR34_MOUSE_REVERSED|
"""index: 4428, intensity: 3019.0, mobility: 0.829"""	-0.581358	0.361568	1	KSVKHFKHYGVYLC	generic|IP_1138823_TX=10090_REVERSED|
"""index: 18663, intensity: 7215.0, mobility: 1.109"""	-0.581453	0.361568	1	MINMMAQSDLNCTSDLLCHPPWDERPTVPSKQSNK	generic|tr_A0A571BGG1_A0A571BGG1_MOUSE_REVERSED	|generic|tr_A0A571BEF4_A0A571BEF4_MOUSE_REVERSED|
"""index: 10881, intensity: 9929.0, mobility: 1.082"""	-0.581706	0.361799	1	NVRMIDVVEDVQAQTQQLRR	generic|tr_B0QZN5_B0QZN5_MOUSE_REVERSED	|generic|sp_P63044_VAMP2_MOUSE_REVERSED	|generic|tr_O35619_O35619_MOUSE_REVERSED|
"""index: 5602, intensity: 4895.0, mobility: 1.076"""	-0.58186	0.361799	1	PRGNECIDSIHKTDPIRESWSHSLGNSRQERYNKYGWATIGLI	generic|sp_Q9R1V6-4_ADA22_MOUSE__chr5_-1_8111891_8111935_ENSMUST00000144241__II_946807_REVERSED	|generic|tr_F7CDH3_F7CDH3_MOUSE__chr5_-1_8111891_8111935_ENSMUST00000144241__II_946807_REVERSED	|generic|sp_Q9R1V6-7_ADA22_MOUSE__chr5_-1_8111891_8111935_ENSMUST00000144241_REVERSED	|generic|sp_Q9R1V6-10_ADA22_MOUSE__chr5_-1_8111891_8111935_ENSMUST00000144241_REVERSED	|generic|sp_Q9R1V6-17_ADA22_MOUSE__chr5_-1_8111891_8111935_ENSMUST00000144241_REVERSED	|generic|sp_Q9R1V6-2_ADA22_MOUSE__chr5_-1_8111891_8111935_ENSMUST00000144241_REVERSED	|generic|tr_F6TDF4_F6TDF4_MOUSE__chr5_-1_8111891_8111935_ENSMUST00000144241_REVERSED	|generic|tr_F7BXL9_F7BXL9_MOUSE__chr5_-1_8111891_8111935_ENSMUST00000144241_REVERSED	|generic|tr_D3YUP9_D3YUP9_MOUSE__chr5_-1_8111891_8111935_ENSMUST00000144241_REVERSED	|generic|tr_F7AYY9_F7AYY9_MOUSE__chr5_-1_8111891_8111935_ENSMUST00000144241_REVERSED|
"""index: 28612, intensity: 25894.0, mobility: 1.042"""	-0.582141	0.36196	1	TPSPLTPSSAATRDAAQAAKQERRCLPRSLRMLASTP	generic|IP_3463512_TX=10090_REVERSED|
"""index: 8910, intensity: 5553.0, mobility: 1.177"""	-0.582313	0.36203	1	LFDDAGYMRGSNNEMVTYILKCVRLLLMVKKEPSYMK	generic|tr_Q3TBT4_Q3TBT4_MOUSE__chr2_1_145885885_145885923_ENSMUST00000147976_REVERSED	|generic|sp_Q9D684_RIN2_MOUSE__chr2_1_145885885_145885923_ENSMUST00000147976_REVERSED	|generic|sp_Q9D684-2_RIN2_MOUSE__chr2_1_145885885_145885923_ENSMUST00000147976_REVERSED	|generic|tr_F8WGD2_F8WGD2_MOUSE__chr2_1_145885885_145885923_ENSMUST00000147976_REVERSED	|generic|tr_Q3U461_Q3U461_MOUSE__chr2_1_145885885_145885923_ENSMUST00000147976_REVERSED	|generic|tr_Q3TR60_Q3TR60_MOUSE__chr2_1_145885885_145885923_ENSMUST00000147976_REVERSED|
"""index: 15008, intensity: 2664.0, mobility: 0.946"""	-0.582559	0.362191	1	EAFKKSLYSSVQESVVEPIMDP	generic|sp_Q9D1A2_CNDP2_MOUSE_REVERSED	|generic|tr_Q3TG71_Q3TG71_MOUSE_REVERSED|
"""index: 5127, intensity: 10454.0, mobility: 1.059"""	-0.582842	0.362308	1	LSEKVASGQVRFKF	generic|IP_965642_TX=10090_REVERSED|
"""index: 17606, intensity: 3837.0, mobility: 1.104"""	-0.582879	0.362308	1	PAKVSLNGVSVVSTLGKELTFESTNLLPLKKALLNGV	generic|IP_896846_TX=10090_REVERSED|
"""index: 6592, intensity: 28136.0, mobility: 0.946"""	-0.583005	0.362308	1	EQVESYVNPEQINTAYVLQVKLPSTN	generic|sp_Q99N69_LPXN_MOUSE_REVERSED	|generic|tr_Q8R355_Q8R355_MOUSE_REVERSED|
"""index: 20090, intensity: 2977.0, mobility: 0.772"""	-0.583333	0.362355	1	SASCYHKNS	generic|tr_Q9D260_Q9D260_MOUSE_REVERSED|
"""index: 25934, intensity: 6178.0, mobility: 1.086"""	-0.583433	0.362355	1	NIDQGNMDEVANKAAEHSDFSVFGFGKS	generic|tr_G5E8X2_G5E8X2_MOUSE_REVERSED|
"""index: 8201, intensity: 5164.0, mobility: 1.123"""	-0.583776	0.362516	1	REEFEMNSKRLQRLEAERAKSHNLFEETFIPIDFVSREKV	generic|sp_Q9DC33_HM20A_MOUSE__chr9_1_56489842_56489958_ENSMUST00000217518__II_3499937_REVERSED	|generic|sp_Q9DC33-2_HM20A_MOUSE_REVERSED|
"""index: 12671, intensity: 3398.0, mobility: 0.764"""	-0.583936	0.362676	1	YNPHLTLYWILEPPSPPQ	generic|IP_924022_TX=10090_REVERSED|
"""index: 5406, intensity: 256346.0, mobility: 1.055"""	-0.584185	0.362745	1	PTGPPLWAVPCPRLPGCRPDTLM	generic|chr11_1_90249544_90250851_ENSMUST00000134929__IP_1128400_TX=10090_REVERSED|
"""index: 8966, intensity: 8148.0, mobility: 1.000"""	-0.584441	0.362814	1	QNELVTMSHKQQFIQQQIEELKTFIEL	generic|tr_E9QP46_E9QP46_MOUSE__chr12_1_75888313_75888345_ENSMUST00000133623_REVERSED	|generic|sp_Q6ZWQ0_SYNE2_MOUSE__chr12_1_75888313_75888345_ENSMUST00000133623_REVERSED|
"""index: 15971, intensity: 3972.0, mobility: 1.058"""	-0.584567	0.362974	1	SLKHLVRPVPSITFVCVCFWVDEMEKALVSIANIFTTHHPMFC	generic|IP_967122_TX=10090_REVERSED|
"""index: 15607, intensity: 3256.0, mobility: 0.926"""	-0.584612	0.363043	1	SKRFTSTVLQWSATCIPYPEGP	generic|IP_1145060_TX=10090_REVERSED|
"""index: 22763, intensity: 2916.0, mobility: 1.064"""	-0.584943	0.363203	1	PLLSLTPIMIASSIC	generic|chr8_1_105676045_105677263_ENSMUST00000005841__IP_859234_TX=10090_REVERSED|
"""index: 6537, intensity: 4906.0, mobility: 0.956"""	-0.585408	0.363271	1	VMVTTDDSASAIV	generic|sp_Q920M5_CORO6_MOUSE_REVERSED	|generic|sp_Q920M5-2_CORO6_MOUSE_REVERSED	|generic|sp_Q920M5-3_CORO6_MOUSE_REVERSED	|generic|sp_Q920M5-4_CORO6_MOUSE_REVERSED	|generic|tr_B9EIZ7_B9EIZ7_MOUSE_REVERSED|
"""index: 22871, intensity: 2741.0, mobility: 0.845"""	-0.585479	0.363522	1	RRIENKEA	generic|tr_Q8CAE5_Q8CAE5_MOUSE__II_1028871_REVERSED	|generic|tr_A0A571BGC3_A0A571BGC3_MOUSE__chr16_-1_28372909_28372938_ENSMUST00000100024__II_1028876_REVERSED	|generic|tr_A0A140LIJ4_A0A140LIJ4_MOUSE__chr16_-1_28372909_28372938_ENSMUST00000100024__II_1028876_REVERSED|
"""index: 8131, intensity: 6520.0, mobility: 1.006"""	-0.585485	0.363682	1	QARRKEDRTTRPAESKPSYPHTRPAISRQSGGQL	generic|tr_Q8R4E5_Q8R4E5_MOUSE__chr1_1_171418032_171418121_ENSMUST00000160486__II_1026400_REVERSED	|generic|tr_O09135_O09135_MOUSE__II_1026402_REVERSED	|generic|tr_E9Q722_E9Q722_MOUSE__II_1026401_REVERSED	|generic|sp_Q61069_USF1_MOUSE__chr1_1_171418032_171418121_ENSMUST00000160486__II_1026400_REVERSED	|generic|IP_1120403_TX=10090_REVERSED|
"""index: 7242, intensity: 6845.0, mobility: 1.093"""	-0.58557	0.363682	1	VETSFPDSFDLVGEEPGSDLEADSSEPGDEYG	generic|tr_B1AWT2_B1AWT2_MOUSE__II_965830_REVERSED|
"""index: 25403, intensity: 4296.0, mobility: 0.895"""	-0.585895	0.363682	1	DQKVIRSQDLKK	generic|tr_A0A5K1VVQ9_A0A5K1VVQ9_MOUSE__chr19_-1_7374046_7374075_ENSMUST00000237653__II_1006392_REVERSED	|generic|sp_A2ASS6_TITIN_MOUSE__chr19_-1_7374046_7374075_ENSMUST00000237653__II_1006392_REVERSED	|generic|tr_E9Q8K5_E9Q8K5_MOUSE__chr19_-1_7374046_7374075_ENSMUST00000237653__II_1006392_REVERSED	|generic|tr_E9Q8N1_E9Q8N1_MOUSE__chr19_-1_7374046_7374075_ENSMUST00000237653__II_1006392_REVERSED	|generic|tr_A2AT70_A2AT70_MOUSE_REVERSED	|generic|tr_F7CR78_F7CR78_MOUSE_REVERSED|
"""index: 25796, intensity: 21700.0, mobility: 0.999"""	-0.586104	0.363682	1	GRRVVRVTHW	generic|tr_E9Q5N7_E9Q5N7_MOUSE__chr11_-1_76808827_76808859_ENSMUST00000021201__II_1050419_REVERSED	|generic|tr_Q6ZQ25_Q6ZQ25_MOUSE__chr11_-1_76808827_76808859_ENSMUST00000021201__II_1050419_REVERSED	|generic|tr_A0A494B8Y4_A0A494B8Y4_MOUSE__chr11_-1_76808827_76808859_ENSMUST00000021201__II_1050419_REVERSED	|generic|tr_B2RX09_B2RX09_MOUSE__chr11_-1_76808827_76808859_ENSMUST00000021201__II_1050419_REVERSED	|generic|II_1059966_TX=10090_REVERSED	|generic|tr_Q3UGZ9_Q3UGZ9_MOUSE__chr11_-1_76808827_76808859_ENSMUST00000021201_REVERSED	|generic|tr_E9Q2X2_E9Q2X2_MOUSE_REVERSED	|generic|tr_E9PUM9_E9PUM9_MOUSE__chr11_-1_76808827_76808859_ENSMUST00000021201_REVERSED	|generic|tr_Q6ZQ56_Q6ZQ56_MOUSE__chr12_1_90332156_90332410_ENSMUST00000190626_REVERSED	|generic|sp_Q6P9K9_NRX3A_MOUSE__chr12_1_90332156_90332410_ENSMUST00000190626_REVERSED	|generic|sp_Q6P9K9-2_NRX3A_MOUSE__chr12_1_90332156_90332410_ENSMUST00000190626_REVERSED	|generic|tr_A0A087WPQ9_A0A087WPQ9_MOUSE_REVERSED	|generic|sp_E9Q7X7_NRX2A_MOUSE__chr11_-1_76808827_76808859_ENSMUST00000021201_REVERSED	|generic|tr_E0CY11_E0CY11_MOUSE__chr17_-1_90037077_90037304_ENSMUST00000173222_REVERSED	|generic|sp_Q9CS84_NRX1A_MOUSE__chr17_-1_90037077_90037304_ENSMUST00000173222_REVERSED	|generic|sp_Q9CS84-2_NRX1A_MOUSE__chr17_-1_90037077_90037304_ENSMUST00000173222_REVERSED	|generic|sp_Q9CS84-3_NRX1A_MOUSE__chr17_-1_90037077_90037304_ENSMUST00000173222_REVERSED	|generic|sp_Q9CS84-4_NRX1A_MOUSE__chr17_-1_90037077_90037304_ENSMUST00000173222_REVERSED	|generic|sp_Q9CS84-5_NRX1A_MOUSE__chr17_-1_90037077_90037304_ENSMUST00000173222_REVERSED	|generic|tr_E9PUN0_E9PUN0_MOUSE__chr11_-1_76808827_76808859_ENSMUST00000021201_REVERSED|
"""index: 14948, intensity: 4900.0, mobility: 1.052"""	-0.586129	0.363682	1	IEEMMERLKEVIETKRSNILKNELEELMNYETRFDGRQNYFH	generic|tr_A0A494BB34_A0A494BB34_MOUSE_REVERSED|
"""index: 13245, intensity: 5178.0, mobility: 1.129"""	-0.586614	0.363841	1	PTVYTVQIYAYKPDLDKPNVKNSDQII	generic|tr_A0A2X0U4P8_A0A2X0U4P8_MOUSE__II_1032947_REVERSED	|generic|tr_A0A087WQ86_A0A087WQ86_MOUSE__chr1_-1_80615288_80615344_ENSMUST00000191505__II_1032947_REVERSED	|generic|tr_E9QM99_E9QM99_MOUSE__chr1_-1_80615288_80615344_ENSMUST00000191505__II_1032947_REVERSED	|generic|sp_Q8BZN6_DOC10_MOUSE__chr1_-1_80615288_80615344_ENSMUST00000191505__II_1032947_REVERSED	|generic|sp_Q8BZN6-2_DOC10_MOUSE__chr1_-1_80615288_80615344_ENSMUST00000191505__II_1032947_REVERSED	|generic|sp_Q8BZN6-3_DOC10_MOUSE__chr1_-1_80615288_80615344_ENSMUST00000191505__II_1032947_REVERSED	|generic|sp_Q8BZN6-4_DOC10_MOUSE__chr1_-1_80615288_80615344_ENSMUST00000191505__II_1032947_REVERSED	|generic|tr_A0A087WS26_A0A087WS26_MOUSE__II_1032947_REVERSED	|generic|tr_A0A087WRP5_A0A087WRP5_MOUSE__chr1_-1_80615288_80615344_ENSMUST00000191505__II_1032947_REVERSED	|generic|tr_A0A0R4J2B7_A0A0R4J2B7_MOUSE__II_1032947_REVERSED	|generic|tr_B2RWY0_B2RWY0_MOUSE__chr1_-1_80615288_80615344_ENSMUST00000191505__II_1032947_REVERSED|
"""index: 28168, intensity: 9097.0, mobility: 0.995"""	-0.586705	0.364091	1	NQNKMHIKRR	generic|tr_Q8CEZ8_Q8CEZ8_MOUSE_REVERSED	|generic|tr_A0A0R4J215_A0A0R4J215_MOUSE_REVERSED	|generic|sp_Q3UFS4_GPT11_MOUSE_REVERSED|
"""index: 19163, intensity: 3684.0, mobility: 1.134"""	-0.586719	0.36425	1	MSSAESNQEPRKCRNKEPKHGLESTN	generic|tr_A7E1X7_A7E1X7_MOUSE__chr3_-1_79480555_79480674_ENSMUST00000154645__II_983066_REVERSED	|generic|tr_D3YUC5_D3YUC5_MOUSE__chr3_-1_79480555_79480674_ENSMUST00000154645__II_983078_REVERSED	|generic|sp_Q80TD3_FNIP2_MOUSE__chr3_-1_79480555_79480674_ENSMUST00000154645__II_983078_REVERSED	|generic|tr_A0A668KLU2_A0A668KLU2_MOUSE__chr3_-1_79518059_79518169_ENSMUST00000139171_REVERSED|
"""index: 15627, intensity: 2942.0, mobility: 1.106"""	-0.586788	0.364295	1	MDQNRLSYIFPNLMPTVVNYMV	generic|tr_A0PK44_A0PK44_MOUSE_REVERSED	|generic|tr_Q8VGK2_Q8VGK2_MOUSE_REVERSED|
"""index: 9302, intensity: 40842.0, mobility: 1.013"""	-0.586809	0.364295	1	GSGGGGSSGGYSGGGSGGGYSGGGGYRGGGSGGGRSSSGSMSTHSTSVS	generic|sp_P04104_K2C1_MOUSE__chr15_-1_101845900_101845941_ENSMUST00000231047__II_3485857_REVERSED|
"""index: 25372, intensity: 54704.0, mobility: 1.031"""	-0.587164	0.36443	1	QSIGENTSRLKDR	generic|IP_3453692_TX=10090_REVERSED|
"""index: 9745, intensity: 7660.0, mobility: 1.166"""	-0.587401	0.36443	1	VHNFISLFVGFAMHTVGLIVSMKMKFSNLFSLHNTALSWIPDIG	generic|tr_Q9CTA9_Q9CTA9_MOUSE__II_1059162_REVERSED	|generic|tr_Q9JHF5_Q9JHF5_MOUSE__II_1059147_REVERSED	|generic|tr_Q91W06_Q91W06_MOUSE__II_1059162_REVERSED	|generic|tr_Q9JL12_Q9JL12_MOUSE__II_1059162_REVERSED	|generic|II_1059153_TX=10090_REVERSED|
"""index: 25956, intensity: 3812.0, mobility: 1.097"""	-0.587632	0.364589	1	MTRKKRGQRAPR	generic|IP_858044_TX=10090_REVERSED|
"""index: 26668, intensity: 5465.0, mobility: 1.029"""	-0.58771	0.364747	1	KRRFMDELR	generic|sp_Q6ZPL9_DDX55_MOUSE__chr5_1_124561940_124562041_ENSMUST00000131631__II_930849_REVERSED	|generic|tr_Q9CSI0_Q9CSI0_MOUSE__chr5_1_124561940_124562041_ENSMUST00000131631_REVERSED	|generic|tr_Q9CS87_Q9CS87_MOUSE__chr5_1_124561940_124562041_ENSMUST00000131631_REVERSED	|generic|tr_Q810A4_Q810A4_MOUSE__chr5_1_124561940_124562041_ENSMUST00000131631_REVERSED	|generic|tr_E9Q9T6_E9Q9T6_MOUSE__chr5_1_124561940_124562041_ENSMUST00000131631_REVERSED	|generic|tr_Q8BK20_Q8BK20_MOUSE__chr5_1_124561940_124562041_ENSMUST00000131631_REVERSED|
"""index: 15760, intensity: 4396.0, mobility: 1.098"""	-0.587737	0.364996	1	EMWTQTCSLWRRTSNVELKRE	generic|chr5_-1_4092401_4099244_ENSMUST00000001507__IP_947053_TX=10090_REVERSED	|generic|chr5_-1_4099110_4099244_ENSMUST00000001507_REVERSED|
"""index: 17192, intensity: 3565.0, mobility: 1.033"""	-0.58774	0.365246	1	QSSCLPVPWLMSEAPLMRIQ	generic|IP_991464_TX=10090_REVERSED|
"""index: 8063, intensity: 37191.0, mobility: 1.016"""	-0.587765	0.365495	1	QLKARMRSGEQFKDRLWDKSFEVVH	generic|tr_A0A286YDY3_A0A286YDY3_MOUSE__II_1096433_REVERSED	|generic|tr_Q1LZM6_Q1LZM6_MOUSE__II_3481576_REVERSED|
"""index: 16921, intensity: 3139.0, mobility: 1.085"""	-0.587902	0.365744	1	MKKGYNKMAQKDGQKVKNFVDEVEWTWWVQSAALVVMGQYLL	generic|tr_D3YYQ8_D3YYQ8_MOUSE__chr6_1_58663645_58663677_ENSMUST00000143752__II_930764_REVERSED	|generic|tr_F7ABZ6_F7ABZ6_MOUSE__chr6_1_58663645_58663677_ENSMUST00000143752__II_930764_REVERSED|
"""index: 21380, intensity: 6581.0, mobility: 1.020"""	-0.587906	0.365994	1	RMHTVTMTMMVQNMLHTLLMEVAAVRMPAKL	generic|IP_935748_TX=10090_REVERSED|
"""index: 12500, intensity: 12383.0, mobility: 1.061"""	-0.587997	0.366243	1	EELEQLERRQLRQEEDRHQRYRQELRQEEAREEQERR	generic|tr_A0A0B4J1F9_A0A0B4J1F9_MOUSE_REVERSED|
"""index: 3132, intensity: 3059.0, mobility: 0.752"""	-0.588012	0.366492	1	ALQGFGAGPRRG	generic|IP_1055192_TX=10090_REVERSED|
"""index: 28669, intensity: 4574.0, mobility: 0.804"""	-0.58806	0.36665	1	PPMPLLPR	generic|IP_1094039_TX=10090_REVERSED	|generic|IP_1094042_TX=10090_REVERSED|
"""index: 24409, intensity: 21608.0, mobility: 0.954"""	-0.58821	0.366899	1	WLFITFKPQ	generic|II_878663_TX=10090_REVERSED|
"""index: 3409, intensity: 105533.0, mobility: 0.897"""	-0.588212	0.367149	1	WGLSTAALFVF	generic|IP_3477693_TX=10090_REVERSED|
"""index: 18907, intensity: 5504.0, mobility: 0.901"""	-0.588245	0.367281	1	AGLKKWSLFDERSLKLYFLGPFVFILC	generic|sp_G3UVW3_S38A6_MOUSE_REVERSED|
"""index: 11822, intensity: 4724.0, mobility: 1.015"""	-0.588303	0.367281	1	YLEVKACVSFYR	generic|IP_1080719_TX=10090_REVERSED|
"""index: 11621, intensity: 2975.0, mobility: 1.175"""	-0.588598	0.367438	1	TPQAWLMSRVATIPLCIRKTSRLWMRFLWCWDSSTWWWRR	generic|chr12_-1_3975389_3976773_ENSMUST00000111178_REVERSED|
"""index: 32272, intensity: 7620.0, mobility: 1.016"""	-0.58875	0.367687	1	RPESGESIGWKQCGAKINKNENPHKKKKT	generic|tr_A0A0B7MHU9_A0A0B7MHU9_MOUSE_REVERSED|
"""index: 8958, intensity: 20258.0, mobility: 0.889"""	-0.588757	0.367819	1	ILSVLTSPVSSTTYCIDLFSLNGLFFYMPT	generic|tr_Q8VG87_Q8VG87_MOUSE_REVERSED|
"""index: 13957, intensity: 4823.0, mobility: 0.921"""	-0.588792	0.367819	1	RCPKPSAQTSNGNRRW	generic|IP_1114634_TX=10090_REVERSED|
"""index: 13170, intensity: 8106.0, mobility: 1.126"""	-0.588981	0.36795	1	IIGIYVLDLYNRMPEYTVAPNRRQELL	generic|sp_Q9D106_PEPA5_MOUSE_REVERSED|
"""index: 3755, intensity: 5437.0, mobility: 0.920"""	-0.588997	0.36795	1	PAWALSGSSSHR	generic|IP_1031711_TX=10090_REVERSED	|generic|tr_E9Q3K3_E9Q3K3_MOUSE_REVERSED|
"""index: 12353, intensity: 3178.0, mobility: 0.869"""	-0.589206	0.368199	1	ERSKLRLGRIENKQ	generic|IP_988889_TX=10090_REVERSED|
"""index: 3624, intensity: 4111.0, mobility: 0.937"""	-0.589206	0.368447	1	NRLRLHLMM	generic|chrX_-1_160132221_160138299_ENSMUST00000033662_REVERSED|
"""index: 16256, intensity: 2826.0, mobility: 0.922"""	-0.589248	0.368696	1	NLICLFMNKF	generic|IP_959351_TX=10090_REVERSED|
"""index: 23209, intensity: 7115.0, mobility: 0.913"""	-0.589536	0.368761	1	MRRPMGSRL	generic|IP_1121499_TX=10090_REVERSED	|generic|tr_D3YTU3_D3YTU3_MOUSE_REVERSED	|generic|sp_Q8CD15_RIOX2_MOUSE_REVERSED|
"""index: 18070, intensity: 4556.0, mobility: 0.947"""	-0.589686	0.3688	1	EEEEGRGRKLQ	generic|IP_874329_TX=10090_REVERSED|
"""index: 1710, intensity: 2962.0, mobility: 0.836"""	-0.589898	0.3688	1	ARAEQWPARVVAAAAAMTIM	generic|chr15_-1_79739003_79739805_ENSMUST00000089311__IP_1087612_TX=10090_REVERSED|
"""index: 22267, intensity: 3857.0, mobility: 0.957"""	-0.590242	0.369048	1	QEEEKNRQQTQHRWYEL	generic|sp_Q505D7_OPA3_MOUSE_REVERSED|
"""index: 6844, intensity: 2763.0, mobility: 0.772"""	-0.590271	0.369113	1	VISIDRST	generic|sp_Q3U3D7_T131L_MOUSE__chr3_-1_83901342_83901464_ENSMUST00000199411__II_982695_REVERSED	|generic|sp_Q3U3D7-2_T131L_MOUSE__chr3_-1_83901342_83901464_ENSMUST00000199411__II_982695_REVERSED	|generic|sp_Q3U3D7-3_T131L_MOUSE__chr3_-1_83901342_83901464_ENSMUST00000199411__II_982695_REVERSED	|generic|tr_A0A0B4J1F5_A0A0B4J1F5_MOUSE__chr3_-1_83901342_83901464_ENSMUST00000199411__II_982695_REVERSED	|generic|II_982684_TX=10090_REVERSED|
"""index: 19830, intensity: 4017.0, mobility: 0.989"""	-0.590516	0.369216	1	NRFICCRMKGRMNDRPLHQPFMRLSMMGMNVWINSQQTRTAPQQRL	generic|tr_G3UZF4_G3UZF4_MOUSE_REVERSED|
"""index: 16025, intensity: 3961.0, mobility: 0.775"""	-0.590599	0.369216	1	LFMSVYLYSTLFICECMVV	generic|IP_3461338_TX=10090_REVERSED|
"""index: 24401, intensity: 3997.0, mobility: 1.027"""	-0.590631	0.369216	1	IEQRRSRKPSK	generic|IP_1072399_TX=10090_REVERSED|
"""index: 20241, intensity: 5963.0, mobility: 1.109"""	-0.591343	0.369409	1	FPRIGFVSGTAPISELVWSSFIMSF	generic|IP_1059295_TX=10090_REVERSED|
"""index: 17622, intensity: 7733.0, mobility: 0.900"""	-0.591424	0.369409	1	LPWSHPKK	generic|IP_899848_TX=10090_REVERSED|
"""index: 9497, intensity: 4364.0, mobility: 0.805"""	-0.591607	0.369409	1	TMEEGLPRIVQCRAMLSS	generic|IP_840289_TX=10090_REVERSED|
"""index: 30851, intensity: 8804.0, mobility: 0.958"""	-0.591815	0.369447	1	SQHPGKLRVGE	generic|IP_3471108_TX=10090_REVERSED|
"""index: 3931, intensity: 4032.0, mobility: 0.817"""	-0.591882	0.369447	1	FPKEGTHSREHIYLN	generic|tr_F8VPU8_F8VPU8_MOUSE__II_1149652_REVERSED	|generic|tr_A0A0J9YVH3_A0A0J9YVH3_MOUSE__II_1149652_REVERSED|
"""index: 26090, intensity: 8980.0, mobility: 1.037"""	-0.59228	0.369512	1	KGLCSFLFSNPKQKSRCVCSISYVTWATAC	generic|chr11_-1_87981206_87981379_ENSMUST00000020775_REVERSED|
"""index: 20041, intensity: 2772.0, mobility: 1.069"""	-0.592585	0.369758	1	EDLLENEVQYMLLSGGGTTVQHKRA	generic|tr_Q3U1R2_Q3U1R2_MOUSE_REVERSED|
"""index: 32364, intensity: 3762.0, mobility: 1.020"""	-0.592601	0.370005	1	EPYCIIQPKEKGHAQLRKSAERA	generic|sp_Q9QYR7_ACOT3_MOUSE__II_3471018_REVERSED	|generic|sp_Q9QYR7-2_ACOT3_MOUSE__II_3471018_REVERSED	|generic|IP_3472520_TX=10090_REVERSED|
"""index: 15139, intensity: 4284.0, mobility: 1.119"""	-0.592632	0.370252	1	LYSFLLYGITSLIFFFKYEYRRG	generic|IP_1078263_TX=10090_REVERSED|
"""index: 16769, intensity: 5643.0, mobility: 1.006"""	-0.592674	0.370498	1	LWEVGMSVVKADP	generic|sp_Q3U435_MMP25_MOUSE__II_3488709_REVERSED	|generic|tr_A0A3B2WCE2_A0A3B2WCE2_MOUSE_REVERSED	|generic|tr_A0A3B2W7R0_A0A3B2W7R0_MOUSE_REVERSED|
"""index: 2294, intensity: 3759.0, mobility: 0.819"""	-0.592734	0.370562	1	SGAQTYTHI	generic|tr_Q3UZE7_Q3UZE7_MOUSE_REVERSED	|generic|tr_Q8C6E3_Q8C6E3_MOUSE__chr2_-1_103454756_103456957_ENSMUST00000111168_REVERSED	|generic|sp_P24270_CATA_MOUSE__chr2_-1_103454756_103456957_ENSMUST00000111168_REVERSED	|generic|tr_Q91XI2_Q91XI2_MOUSE__chr2_-1_103454756_103456957_ENSMUST00000111168_REVERSED	|generic|tr_Q542K4_Q542K4_MOUSE__chr2_-1_103454756_103456957_ENSMUST00000111168_REVERSED	|generic|tr_Q3UF58_Q3UF58_MOUSE__chr2_-1_103454756_103456957_ENSMUST00000111168_REVERSED	|generic|tr_A2AL20_A2AL20_MOUSE_REVERSED	|generic|tr_Q3TVZ1_Q3TVZ1_MOUSE__chr2_-1_103454756_103456957_ENSMUST00000111168_REVERSED|
"""index: 13821, intensity: 2962.0, mobility: 1.054"""	-0.592983	0.370809	1	QKKYNNQKTSQIRHPMRRFHVTDVQQKQTCCKSLVSLMKSL	generic|tr_A8R0U1_A8R0U1_MOUSE_REVERSED	|generic|tr_F7AMQ8_F7AMQ8_MOUSE_REVERSED|
"""index: 18281, intensity: 31233.0, mobility: 0.847"""	-0.593126	0.371027	1	ERSKTQYVQWSKFVSSFTKLN	generic|IP_3477302_TX=10090_REVERSED|
"""index: 10110, intensity: 5110.0, mobility: 1.236"""	-0.593178	0.371027	1	QDKGDRDVYQFDKLTQVAYMNEKCQQSVRESGTKILYEMM	generic|chr7_1_5089928_5090209_ENSMUST00000155436_REVERSED|
"""index: 21693, intensity: 4107.0, mobility: 0.916"""	-0.593373	0.371274	1	RYHKNLQDPTKDELDAR	generic|tr_D6RI43_D6RI43_MOUSE_REVERSED	|generic|tr_D6RH75_D6RH75_MOUSE_REVERSED	|generic|sp_Q9CUX1_P52K_MOUSE_REVERSED|
"""index: 17303, intensity: 8659.0, mobility: 1.117"""	-0.593404	0.371429	1	DKRKEEMRVHHVAHGVYML	generic|tr_Q548M7_Q548M7_MOUSE_REVERSED|
"""index: 22901, intensity: 3834.0, mobility: 1.022"""	-0.593512	0.371618	1	KHFVRGRLFNL	generic|chr12_1_111776945_111777100_ENSMUST00000239017_REVERSED|
"""index: 11210, intensity: 7949.0, mobility: 1.218"""	-0.593529	0.371618	1	LNTLNMRTWLIRARQMTEMTMMMTMMTTWTTMAKMPIAQFL	generic|chr5_1_104437725_104439508_ENSMUST00000086833__IP_935714_TX=10090_REVERSED|
"""index: 7821, intensity: 3234.0, mobility: 0.943"""	-0.593723	0.371618	1	LSLGPPLRPFHHLWCRQFEAS	generic|chr1_1_62704225_62719023_ENSMUST00000102822_REVERSED|
"""index: 9547, intensity: 177289.0, mobility: 0.920"""	-0.594211	0.371864	1	QPLVMSIPQGLMVAEAEIGGVGW	generic|sp_P28271_ACOC_MOUSE_REVERSED|
"""index: 20937, intensity: 5429.0, mobility: 0.942"""	-0.594214	0.372019	1	CEMLAEVSNCERRTELYRLARKEEE	generic|tr_E9Q6Z0_E9Q6Z0_MOUSE__chr9_-1_53621854_53621940_ENSMUST00000141803__II_850119_REVERSED	|generic|tr_G3X914_G3X914_MOUSE__chr9_-1_53621854_53621940_ENSMUST00000141803__II_850119_REVERSED	|generic|sp_Q9D5V5_CUL5_MOUSE__chr9_-1_53621854_53621940_ENSMUST00000141803__II_850119_REVERSED|
"""index: 16767, intensity: 4209.0, mobility: 1.060"""	-0.594256	0.372265	1	FCWNIIIMQRILIWLYGMVKVYIIQCATNSTITPL	generic|IP_1093131_TX=10090_REVERSED|
"""index: 13878, intensity: 2583.0, mobility: 1.211"""	-0.594438	0.372327	1	SSPACVPTCCFRKLSTFLVCDNCVMLVTSLLL	generic|IP_852919_TX=10090_REVERSED|
"""index: 5048, intensity: 3030.0, mobility: 0.869"""	-0.594594	0.372482	1	WLTSVTGRRLIPFLASMT	generic|IP_3489948_TX=10090_REVERSED|
"""index: 10354, intensity: 5354.0, mobility: 0.899"""	-0.594756	0.372607	1	YNRVKTLNLERPTTVWCQ	generic|IP_924467_TX=10090_REVERSED|
"""index: 31129, intensity: 63196.0, mobility: 1.048"""	-0.594817	0.372607	1	ENTRSSKIGSRRK	generic|IP_941799_TX=10090_REVERSED|
"""index: 8307, intensity: 6704.0, mobility: 1.064"""	-0.594953	0.372852	1	MYPLVVLPSGESRLCIGLLSLVNPHSFD	generic|tr_F8VQL0_F8VQL0_MOUSE__chr6_1_17531531_17531587_ENSMUST00000145473_REVERSED	|generic|tr_A4FUV7_A4FUV7_MOUSE__chr6_1_17531531_17531587_ENSMUST00000145473_REVERSED	|generic|tr_A4FUV6_A4FUV6_MOUSE__chr6_1_17531531_17531587_ENSMUST00000145473_REVERSED	|generic|sp_P16056_MET_MOUSE__chr6_1_17531531_17531587_ENSMUST00000145473_REVERSED|
"""index: 2631, intensity: 3107.0, mobility: 0.790"""	-0.595002	0.372915	1	APNIKNTC	generic|IP_3497916_TX=10090_REVERSED|
"""index: 12861, intensity: 3200.0, mobility: 1.186"""	-0.595078	0.372977	1	LREQLARLQEDQQRIGLERQQSTTLHS	generic|tr_B7ZN01_B7ZN01_MOUSE__II_1123652_REVERSED	|generic|sp_A2A870_FBF1_MOUSE__II_1123652_REVERSED	|generic|sp_A2A870-2_FBF1_MOUSE_REVERSED|
"""index: 11742, intensity: 3309.0, mobility: 1.027"""	-0.595195	0.373222	1	FIMEMKYDRRLIGCPKKLM	generic|IP_1007788_TX=10090_REVERSED|
"""index: 21396, intensity: 4748.0, mobility: 1.140"""	-0.595322	0.373467	1	ANHYMEECLSNDIIKVQVQQLRYPPPLSR	generic|tr_A0A3Q4EGI0_A0A3Q4EGI0_MOUSE_REVERSED	|generic|tr_E9QLD5_E9QLD5_MOUSE_REVERSED	|generic|sp_Q99MS4_PRS29_MOUSE_REVERSED|
"""index: 16981, intensity: 3654.0, mobility: 0.799"""	-0.595335	0.373713	1	ELMKELNHDAEIVLVPAAAPFLSG	generic|sp_Q9R088_KITM_MOUSE__chr8_-1_104228253_104228351_ENSMUST00000211995__II_3501615_REVERSED	|generic|tr_Q8VCF9_Q8VCF9_MOUSE__chr8_-1_104228253_104228351_ENSMUST00000211995__II_3501615_REVERSED	|generic|tr_Q8BN51_Q8BN51_MOUSE__chr8_-1_104228253_104228351_ENSMUST00000211995__II_3501615_REVERSED|
"""index: 4283, intensity: 18663.0, mobility: 0.861"""	-0.595357	0.373958	1	RTHTHTAPSPPGLCNLRM	generic|chr18_1_64265314_64265454_ENSMUST00000025477_REVERSED|
"""index: 8302, intensity: 5006.0, mobility: 0.882"""	-0.595363	0.374111	1	YDRHGEEALFLQWSQKLWAWKQM	generic|chr13_-1_52840960_52887291_ENSMUST00000021913_REVERSED|
"""index: 9238, intensity: 4526.0, mobility: 1.317"""	-0.595615	0.374356	1	ELSPLFDNEMRDMIRVIDEFVKRYRREDVVKVMLYMPS	generic|tr_F7CAV3_F7CAV3_MOUSE__IP_839196_REVERSED|
"""index: 22954, intensity: 11567.0, mobility: 1.151"""	-0.59575	0.374602	1	VSSIVPFPGGDELFARWPFLAFAQPSWPDLPQ	generic|tr_A0A1W2P6T8_A0A1W2P6T8_MOUSE__II_3464912_REVERSED	|generic|sp_Q0VG85_CC162_MOUSE__II_3464912_REVERSED	|generic|sp_Q0VG85-6_CC162_MOUSE__II_3464912_REVERSED|
"""index: 24453, intensity: 3007.0, mobility: 1.173"""	-0.595849	0.374664	1	SLDRPIIMPISYQLKERSKYWLCSCMSQFHLVEAYVNRFGSGGVGV	generic|sp_O35111_KCNK3_MOUSE_REVERSED|
"""index: 2906, intensity: 2951.0, mobility: 1.053"""	-0.595871	0.374664	1	STMVKADAQPSHYQ	generic|chr5_-1_116591310_116591420_ENSMUST00000076124_REVERSED|
"""index: 10201, intensity: 4092.0, mobility: 1.163"""	-0.59598	0.374664	1	VYHYVYHYCLSLVYQYHYYMYMTIICILSSRVYHLVQEQ	generic|IP_840777_TX=10090_REVERSED|
"""index: 29516, intensity: 14839.0, mobility: 0.903"""	-0.596018	0.374664	1	RPPLLFGVSGAILM	generic|tr_B1AWJ4_B1AWJ4_MOUSE__chr4_1_43680683_43680796_ENSMUST00000107865__II_963918_REVERSED	|generic|sp_B1AWJ5_TMM8B_MOUSE__II_963918_REVERSED|
"""index: 17200, intensity: 3123.0, mobility: 1.034"""	-0.597034	0.374908	1	LSQLGTSHRALKLIRLIRMIRFIQVVRR	generic|tr_Q80X33_Q80X33_MOUSE_REVERSED	|generic|sp_Q03717_KCNB1_MOUSE_REVERSED	|generic|sp_A6H8H5_KCNB2_MOUSE_REVERSED|
"""index: 16199, intensity: 22673.0, mobility: 0.993"""	-0.597135	0.375061	1	ERELAQERERERERERERERERERERER	generic|IP_946220_TX=10090_REVERSED|
"""index: 23388, intensity: 3747.0, mobility: 1.060"""	-0.597267	0.375183	1	TWYIRLNKYYAVLELFTRFNKATTVKEQNKN	generic|tr_Q8K4B5_Q8K4B5_MOUSE_REVERSED	|generic|sp_Q924S2_OAS1C_MOUSE_REVERSED|
"""index: 17413, intensity: 2670.0, mobility: 0.989"""	-0.597303	0.375183	1	IDSSSQEVPQDRRKKRKELSEFAHMIAEV	generic|II_909538_TX=10090_REVERSED	|generic|sp_Q5XJV7_SETD5_MOUSE__chr6_1_113115534_113115680_ENSMUST00000124467_REVERSED	|generic|sp_Q5XJV7-2_SETD5_MOUSE__chr6_1_113115534_113115680_ENSMUST00000124467_REVERSED|
"""index: 8760, intensity: 2591.0, mobility: 1.077"""	-0.597377	0.375336	1	QVWRLYDWFRNLAQEWPQNSQWELQDTLLTVLLVAWLAKM	generic|tr_G3UZM8_G3UZM8_MOUSE_REVERSED|
"""index: 2597, intensity: 4541.0, mobility: 0.882"""	-0.59755	0.37558	1	ENLRVTDYISRQPIYCDE	generic|tr_A0A1D5RLZ3_A0A1D5RLZ3_MOUSE_REVERSED|
"""index: 30873, intensity: 5892.0, mobility: 1.055"""	-0.597597	0.375824	1	ERTGLIGKIKDNVEKQFLQIKLFKER	generic|IP_2462412_TX=10090_REVERSED|
"""index: 23487, intensity: 2809.0, mobility: 1.091"""	-0.597694	0.375977	1	KTSSTESQPISLNVTKRGQFRRKRRGDMSLNEM	generic|sp_Q3V1D3_AMPD1_MOUSE__II_981064_REVERSED	|generic|tr_H3BLC7_H3BLC7_MOUSE_REVERSED	|generic|tr_A0A0G2JFD4_A0A0G2JFD4_MOUSE_REVERSED|
"""index: 9958, intensity: 5520.0, mobility: 0.917"""	-0.59785	0.376221	1	ELDPPEQPTMKQAKGPVKFVM	generic|tr_E9PXF3_E9PXF3_MOUSE__IP_3454680_REVERSED	|generic|tr_Q6IE03_Q6IE03_MOUSE__IP_3454680_REVERSED|
"""index: 16624, intensity: 3950.0, mobility: 1.101"""	-0.597852	0.376465	1	FFEEVSVKKMDVAYYGMISQYLQTMSG	generic|tr_Q3UU77_Q3UU77_MOUSE__II_3482131_REVERSED	|generic|tr_F8WIG5_F8WIG5_MOUSE__II_3482130_REVERSED	|generic|tr_Q0VGT1_Q0VGT1_MOUSE__II_3482130_REVERSED	|generic|sp_Q9Z207_DIAP3_MOUSE__II_3482130_REVERSED	|generic|tr_Q8K331_Q8K331_MOUSE_REVERSED	|generic|tr_Q3TSX1_Q3TSX1_MOUSE_REVERSED	|generic|tr_Q5PR81_Q5PR81_MOUSE_REVERSED|
"""index: 18791, intensity: 3459.0, mobility: 0.932"""	-0.597861	0.376614	1	LSAMATVTEAEEKECKQAEILSHG	generic|sp_Q6NZM9_HDAC4_MOUSE__chr1_-1_91933652_91933780_ENSMUST00000191327__II_1031316_REVERSED	|generic|sp_Q6NZM9-2_HDAC4_MOUSE__chr1_-1_91933652_91933780_ENSMUST00000191327__II_1031316_REVERSED|
"""index: 15537, intensity: 3485.0, mobility: 1.139"""	-0.597863	0.376614	1	VSTESQLRMVFKHS	generic|tr_Q6ZPV8_Q6ZPV8_MOUSE_REVERSED	|generic|sp_Q91ZD4_VANG2_MOUSE_REVERSED	|generic|tr_D3YY75_D3YY75_MOUSE_REVERSED|
"""index: 3479, intensity: 21852.0, mobility: 0.853"""	-0.598113	0.376614	1	TSSTLLAWRSVGGQRI	generic|chr3_1_96188142_96188423_ENSMUST00000133665_REVERSED|
"""index: 16879, intensity: 4737.0, mobility: 1.088"""	-0.598446	0.376614	1	PCKQGLARMLAPSLQ	generic|sp_Q9EPX5_FXL12_MOUSE_REVERSED	|generic|tr_A0A0R4J1Q8_A0A0R4J1Q8_MOUSE_REVERSED	|generic|tr_D3YY70_D3YY70_MOUSE_REVERSED	|generic|tr_A0A0R4J1W2_A0A0R4J1W2_MOUSE__chr17_1_13015054_13015083_ENSMUST00000007012_REVERSED|
"""index: 20832, intensity: 9085.0, mobility: 1.264"""	-0.598874	0.376857	1	VGMQRNQMKSTFVSIKRNGR	generic|tr_Q0VF51_Q0VF51_MOUSE__II_3494759_REVERSED	|generic|tr_D9HP81_D9HP81_MOUSE__II_3494759_REVERSED	|generic|sp_Q9EQZ7_RIMS2_MOUSE__II_3494759_REVERSED	|generic|sp_Q9EQZ7-3_RIMS2_MOUSE_REVERSED|
"""index: 22579, intensity: 3411.0, mobility: 1.069"""	-0.598876	0.376917	1	IFIQWNDSRCLDK	generic|IP_974447_TX=10090_REVERSED|
"""index: 13864, intensity: 4393.0, mobility: 0.846"""	-0.599152	0.377161	1	LFKPTKKTPDKSDEPKWQSLIK	generic|sp_Q9WVM8_AADAT_MOUSE_REVERSED	|generic|tr_Q3UNS8_Q3UNS8_MOUSE_REVERSED|
"""index: 18350, intensity: 5444.0, mobility: 1.027"""	-0.599184	0.377221	1	WAVANVATCHPGQLSTELKGTN	generic|II_883909_TX=10090_REVERSED	|generic|II_883901_TX=10090_REVERSED	|generic|sp_Q6KAU8_A16L2_MOUSE_REVERSED	|generic|sp_Q6KAU8-3_A16L2_MOUSE_REVERSED|
"""index: 1937, intensity: 2595.0, mobility: 0.963"""	-0.599272	0.377464	1	DLESKGDKNRR	generic|sp_Q8BMD7_MORC4_MOUSE_REVERSED	|generic|sp_Q8BMD7-2_MORC4_MOUSE_REVERSED	|generic|tr_A2RSL2_A2RSL2_MOUSE_REVERSED|
"""index: 12499, intensity: 3348.0, mobility: 1.112"""	-0.599457	0.377707	1	KVTEPQDDKTRMKKRYWRQSNFLNAKHPTNFTNRQLKN	generic|IP_926525_TX=10090_REVERSED|
"""index: 3320, intensity: 2549.0, mobility: 1.000"""	-0.599494	0.377951	1	RARANESGQSCIF	generic|IP_3507197_TX=10090_REVERSED|
"""index: 18334, intensity: 3956.0, mobility: 0.826"""	-0.599527	0.378194	1	MGVFVDDIPFLEAEEMAMHLHR	generic|sp_Q1RLK6_B3GN4_MOUSE_REVERSED|
"""index: 1720, intensity: 2559.0, mobility: 0.840"""	-0.599553	0.378253	1	FSIWSLIVILLSPIYM	generic|sp_Q64018_GLRA1_MOUSE_REVERSED	|generic|tr_Q5NCU0_Q5NCU0_MOUSE_REVERSED	|generic|tr_Q5NCT9_Q5NCT9_MOUSE_REVERSED|
"""index: 15838, intensity: 3260.0, mobility: 0.841"""	-0.599795	0.378497	1	YFFCFDIFVKFLVAMLM	generic|IP_938958_TX=10090_REVERSED|
"""index: 16471, intensity: 598827.0, mobility: 0.943"""	-0.599835	0.378615	1	QSADLGAVPPAQVMPQLQQQ	generic|sp_P56477_IRF5_MOUSE_REVERSED	|generic|tr_B2CC69_B2CC69_MOUSE_REVERSED|
"""index: 12623, intensity: 4793.0, mobility: 1.115"""	-0.599862	0.378615	1	QYDRLKERSAWDKEPADEPISLLEVPGQVQ	generic|tr_A2APY6_A2APY6_MOUSE__chr12_-1_73284743_73284772_ENSMUST00000116420__II_998659_REVERSED	|generic|tr_B2RXU2_B2RXU2_MOUSE__chr2_-1_140158476_140158592_ENSMUST00000137005__II_998659_REVERSED	|generic|II_998661_TX=10090_REVERSED|
"""index: 13180, intensity: 7473.0, mobility: 1.177"""	-0.600241	0.378858	1	PVHVNLNFYKKASGATNEAVCVYRGTDTIQAN	generic|sp_D3YXG0_HMCN1_MOUSE_REVERSED	|generic|sp_D3YXG0-2_HMCN1_MOUSE_REVERSED|
"""index: 22652, intensity: 6096.0, mobility: 0.937"""	-0.600272	0.379009	1	ELRRPSKHK	generic|IP_963343_TX=10090_REVERSED|
"""index: 14931, intensity: 5498.0, mobility: 1.104"""	-0.600357	0.379034	1	RLACCPPARPAGAILVWGFSTAPRTPGARQ	generic|IP_3488773_TX=10090_REVERSED	|generic|IP_1068406_TX=10090_REVERSED	|generic|IP_1068408_TX=10090_REVERSED|
"""index: 20418, intensity: 7773.0, mobility: 0.899"""	-0.600573	0.379034	1	SLKKFKSPQ	generic|sp_G3UYX5_RGS22_MOUSE__II_1090976_REVERSED|
"""index: 15006, intensity: 4512.0, mobility: 1.053"""	-0.600902	0.379277	1	NRFSYILPNLMPVVITYFVTSVKGQDMS	generic|tr_Q8VG50_Q8VG50_MOUSE_REVERSED|
"""index: 16817, intensity: 3499.0, mobility: 1.114"""	-0.601143	0.379427	1	ELMQLRVRSHDYAIINGYR	generic|tr_Q68FM4_Q68FM4_MOUSE__chr17_-1_66940479_66940550_ENSMUST00000225688__II_3462709_REVERSED	|generic|sp_P28828_PTPRM_MOUSE__chr17_-1_66940479_66940550_ENSMUST00000225688__II_3462709_REVERSED|
"""index: 23202, intensity: 10579.0, mobility: 0.889"""	-0.601328	0.37967	1	WIPWAGLFA	generic|chr10_-1_33622575_33622628_ENSMUST00000019920_REVERSED|
"""index: 28834, intensity: 4585.0, mobility: 0.964"""	-0.601328	0.379821	1	RRRAAEDIEQP	generic|sp_Q8BPY9_FIGL1_MOUSE_REVERSED|
"""index: 3537, intensity: 3911.0, mobility: 0.890"""	-0.601451	0.380063	1	VDIISSVPRFDHPMSINLHPRR	generic|sp_Q9JK84_PAR6G_MOUSE_REVERSED	|generic|tr_Q8CBL3_Q8CBL3_MOUSE_REVERSED	|generic|tr_Q8CFJ8_Q8CFJ8_MOUSE_REVERSED|
"""index: 14400, intensity: 4322.0, mobility: 0.925"""	-0.601468	0.380271	1	LGLEAGTVTRPTREISEGFLEHG	generic|IP_3496398_TX=10090_REVERSED|
"""index: 27731, intensity: 6106.0, mobility: 1.056"""	-0.601503	0.380271	1	ERVIILWHKKDWTLGLSALSLPM	generic|IP_1034437_TX=10090_REVERSED|
"""index: 6046, intensity: 7034.0, mobility: 1.015"""	-0.601701	0.380422	1	FRWEVLNQGNEGPLTMNRKA	generic|sp_Q9WTS6-2_TEN3_MOUSE__chr8_-1_48299590_48299649_ENSMUST00000145344__II_863852_REVERSED	|generic|sp_Q9WTS6-4_TEN3_MOUSE__chr8_-1_48299590_48299649_ENSMUST00000145344__II_863852_REVERSED	|generic|sp_Q9WTS6-6_TEN3_MOUSE__chr8_-1_48299590_48299649_ENSMUST00000145344__II_863852_REVERSED	|generic|sp_Q9WTS6-8_TEN3_MOUSE__chr8_-1_48299590_48299649_ENSMUST00000145344__II_863852_REVERSED	|generic|tr_B7ZNJ5_B7ZNJ5_MOUSE__chr8_-1_48299590_48299649_ENSMUST00000145344__II_863852_REVERSED	|generic|sp_Q9WTS6_TEN3_MOUSE__chr8_-1_48299590_48299649_ENSMUST00000145344_REVERSED	|generic|sp_Q9WTS6-3_TEN3_MOUSE__chr8_-1_48299590_48299649_ENSMUST00000145344_REVERSED	|generic|sp_Q9WTS6-5_TEN3_MOUSE__chr8_-1_48299590_48299649_ENSMUST00000145344_REVERSED	|generic|sp_Q9WTS6-7_TEN3_MOUSE__chr8_-1_48299590_48299649_ENSMUST00000145344_REVERSED	|generic|tr_G3X907_G3X907_MOUSE__chr8_-1_48299590_48299649_ENSMUST00000145344_REVERSED|
"""index: 1591, intensity: 3242.0, mobility: 0.938"""	-0.601762	0.380572	1	EMEAEFAPEHS	generic|sp_Q6P4T1_SNX19_MOUSE__chr9_1_30463243_30463311_ENSMUST00000216545__II_3506272_REVERSED|
"""index: 17168, intensity: 3503.0, mobility: 0.794"""	-0.601992	0.380722	1	SSSFMEGRR	generic|IP_1007711_TX=10090_REVERSED|
"""index: 21528, intensity: 3417.0, mobility: 1.029"""	-0.602125	0.380964	1	LIESRSSPSPSEMSSLSEMRL	generic|IP_1101029_TX=10090_REVERSED|
"""index: 12018, intensity: 4558.0, mobility: 0.977"""	-0.602195	0.381206	1	GRDELRVNSIQLIYSEKHADRVLATRGKYEPMLDE	generic|tr_A2A7P5_A2A7P5_MOUSE__II_961130_REVERSED	|generic|sp_Q9JLN5_ERMAP_MOUSE__II_961133_REVERSED	|generic|sp_Q9JLN5-3_ERMAP_MOUSE__II_961133_REVERSED	|generic|tr_A2A7P7_A2A7P7_MOUSE__II_961133_REVERSED	|generic|tr_E9QKE5_E9QKE5_MOUSE_REVERSED	|generic|tr_A2A7P8_A2A7P8_MOUSE_REVERSED	|generic|sp_Q9JLN5-2_ERMAP_MOUSE_REVERSED|
"""index: 2867, intensity: 3221.0, mobility: 0.946"""	-0.602231	0.381448	1	QRHGRGRTQVD	generic|IP_1121909_TX=10090_REVERSED|
"""index: 26109, intensity: 3387.0, mobility: 0.877"""	-0.602391	0.381506	1	EKILFRHKQRR	generic|sp_Q921R4_DJC14_MOUSE_REVERSED	|generic|tr_Q8BLF3_Q8BLF3_MOUSE_REVERSED|
"""index: 21472, intensity: 2911.0, mobility: 1.235"""	-0.602432	0.381748	1	VTINPDWLSGSSVCSTTMKMKSDECDPVFIIKSKHNPDGDPI	generic|sp_Q60943_I17RA_MOUSE__II_912369_REVERSED	|generic|II_912370_TX=10090_REVERSED|
"""index: 18511, intensity: 3680.0, mobility: 0.948"""	-0.602488	0.38199	1	HAAERKSIVEENEPFLQQSGKPP	generic|tr_F7CG54_F7CG54_MOUSE__II_935332_REVERSED	|generic|sp_Q80TK0_K1107_MOUSE_REVERSED	|generic|tr_Q3TEG0_Q3TEG0_MOUSE__chr5_1_107508966_107509139_ENSMUST00000160160_REVERSED	|generic|tr_A0A1D5RL96_A0A1D5RL96_MOUSE__chr5_1_107470748_107470801_ENSMUST00000212858_REVERSED	|generic|tr_Q8C884_Q8C884_MOUSE__chr5_1_107508966_107509139_ENSMUST00000160160_REVERSED|
"""index: 8561, intensity: 182873.0, mobility: 1.086"""	-0.602526	0.382139	1	PDFLKIFEEVTRWLLDKLQNSMLISVCNYFSDLKETKIGELA	generic|tr_E9QPU2_E9QPU2_MOUSE_REVERSED	|generic|sp_Q3V0Q1_DYH12_MOUSE_REVERSED|
"""index: 14315, intensity: 9880.0, mobility: 0.982"""	-0.602622	0.382381	1	HGKLHDTKTSWHWRQLMQVDWTGTLSREEVAVV	generic|tr_Q3TND6_Q3TND6_MOUSE_REVERSED	|generic|sp_O54782_MA2B2_MOUSE_REVERSED|
"""index: 1169, intensity: 2790.0, mobility: 0.952"""	-0.602633	0.382531	1	NPEPRPEQWEM	generic|sp_Q91VU8_PTOV1_MOUSE__chr7_-1_44867189_44867242_ENSMUST00000207393__II_889782_REVERSED	|generic|tr_A0A140LJ23_A0A140LJ23_MOUSE__chr7_-1_44864758_44864799_ENSMUST00000208765__II_889782_REVERSED	|generic|IP_889779_TX=10090_REVERSED	|generic|IP_889778_TX=10090_REVERSED	|generic|tr_A0A140LJ65_A0A140LJ65_MOUSE__chr7_-1_44864758_44864799_ENSMUST00000208765_REVERSED|
"""index: 14858, intensity: 3121.0, mobility: 0.826"""	-0.602745	0.382644	1	MLAQAKIR	generic|tr_Q3US01_Q3US01_MOUSE__IP_971289_REVERSED|
"""index: 20416, intensity: 3711.0, mobility: 1.131"""	-0.602763	0.382644	1	DESIHLQQSRPYCHLYSGIKVKLGLGQSFNWIIFIDYDACQNERHKM	generic|tr_E9Q4X4_E9Q4X4_MOUSE__II_3491192_REVERSED	|generic|II_3491299_TX=10090_REVERSED	|generic|tr_A0A3B2W4B5_A0A3B2W4B5_MOUSE_REVERSED|
"""index: 8457, intensity: 42052.0, mobility: 0.991"""	-0.602931	0.382794	1	EIELEETRERILDELNSSYQELMRLMSDIINTKKGKNFTKF	generic|sp_Q5SDA5_GUC2F_MOUSE_REVERSED|
"""index: 8960, intensity: 7984.0, mobility: 1.017"""	-0.603106	0.382943	1	EKQLESEAAMVEKPKQYSIILTCNAH	generic|sp_Q8BPA8_DPCD_MOUSE__chr19_1_45572477_45572542_ENSMUST00000235805_REVERSED|
"""index: 1360, intensity: 4246.0, mobility: 0.756"""	-0.603233	0.383184	1	TPLNCLHWSADQAQ	generic|IP_1010440_TX=10090_REVERSED|
"""index: 10030, intensity: 9497.0, mobility: 1.027"""	-0.603245	0.383426	1	TPTMSTAWDWCRIRRRGVPTRRPHSDRPHTGTNGQPLKIGQFR	generic|IP_2472194_TX=10090_REVERSED	|generic|IP_1062145_TX=10090_REVERSED|
"""index: 28909, intensity: 5492.0, mobility: 1.068"""	-0.603324	0.383575	1	TLEEGVSGDLSRRL	generic|IP_2469024_TX=10090_REVERSED|
"""index: 15914, intensity: 5103.0, mobility: 1.009"""	-0.603454	0.383651	1	LWEVGMSVVKADP	generic|sp_Q3U435_MMP25_MOUSE__II_3488709_REVERSED	|generic|tr_A0A3B2WCE2_A0A3B2WCE2_MOUSE_REVERSED	|generic|tr_A0A3B2W7R0_A0A3B2W7R0_MOUSE_REVERSED|
"""index: 16617, intensity: 14228.0, mobility: 0.855"""	-0.603581	0.383651	1	PKTIFNVK	generic|IP_846999_TX=10090_REVERSED|
"""index: 5895, intensity: 48010.0, mobility: 1.032"""	-0.603837	0.383651	1	KKEAAGFAGAEPVKSAMVSAQQQG	generic|tr_D3Z3B6_D3Z3B6_MOUSE__II_1136538_REVERSED	|generic|tr_Q3UXR9_Q3UXR9_MOUSE__II_1136538_REVERSED	|generic|tr_Q6A0C8_Q6A0C8_MOUSE_REVERSED	|generic|sp_Q9WUU8_TNIP1_MOUSE_REVERSED	|generic|sp_Q9WUU8-2_TNIP1_MOUSE_REVERSED	|generic|sp_Q9WUU8-3_TNIP1_MOUSE_REVERSED	|generic|tr_D3Z2W0_D3Z2W0_MOUSE_REVERSED	|generic|tr_E9QM75_E9QM75_MOUSE_REVERSED|
"""index: 20885, intensity: 2916.0, mobility: 0.843"""	-0.60425	0.383892	1	GELSIAYGLTWYSYDAEVLNVVN	generic|sp_Q6NVG7_GT252_MOUSE__chr1_1_152504153_152504209_ENSMUST00000127586_REVERSED|
"""index: 5568, intensity: 3162.0, mobility: 1.186"""	-0.604337	0.384133	1	QASLETKQQTPTMSPSRL	generic|IP_981931_TX=10090_REVERSED|
"""index: 1708, intensity: 2777.0, mobility: 1.075"""	-0.604403	0.384208	1	SMINNMQSFIKGAK	generic|sp_O88738-2_BIRC6_MOUSE__chr17_1_74659302_74659364_ENSMUST00000183249__II_1064545_REVERSED	|generic|tr_A0A1S6GWH6_A0A1S6GWH6_MOUSE__chr17_1_74659302_74659364_ENSMUST00000183249__II_1064467_REVERSED	|generic|tr_S4R2P8_S4R2P8_MOUSE__chr17_1_74659302_74659364_ENSMUST00000183249__II_1064467_REVERSED	|generic|sp_O88738_BIRC6_MOUSE__chr17_1_74659302_74659364_ENSMUST00000183249__II_1064467_REVERSED	|generic|sp_O88738-3_BIRC6_MOUSE__chr17_1_74659302_74659364_ENSMUST00000183249__II_1064467_REVERSED	|generic|tr_S4R1L5_S4R1L5_MOUSE__chr17_1_74659302_74659364_ENSMUST00000183249__II_1064467_REVERSED|
"""index: 2569, intensity: 2514.0, mobility: 1.031"""	-0.604512	0.384208	1	EMLMNMYFNIIE	generic|tr_Q8C187_Q8C187_MOUSE__II_1092909_REVERSED	|generic|tr_M0QWX4_M0QWX4_MOUSE__II_1092906_REVERSED	|generic|sp_P59110_SENP1_MOUSE__II_1092906_REVERSED|
"""index: 8052, intensity: 3268.0, mobility: 1.419"""	-0.60471	0.384208	1	NKRMKRRRMKKTRMKMETMMM	generic|chr8_-1_84842607_84842813_ENSMUST00000003912__IP_862225_TX=10090_REVERSED|
"""index: 12824, intensity: 13563.0, mobility: 0.990"""	-0.604968	0.384449	1	IHLVNRRSSLQCGSALAAGRLDVSSEP	generic|tr_Q3TIR9_Q3TIR9_MOUSE_REVERSED|
"""index: 28769, intensity: 8025.0, mobility: 0.974"""	-0.605224	0.384597	1	SDSYEATYLFKHIIPNMKPVWHRPVL	generic|tr_Q8VCW3_Q8VCW3_MOUSE__chr3_-1_81962721_81962771_ENSMUST00000137974__II_982871_REVERSED	|generic|tr_C5NSA7_C5NSA7_MOUSE__chr3_-1_81962721_81962771_ENSMUST00000137974__II_982871_REVERSED|
"""index: 19355, intensity: 4348.0, mobility: 1.007"""	-0.605271	0.384838	1	WHVDTRCRVKQKAAAPGMQTMTY	generic|tr_Q5DU67_Q5DU67_MOUSE_REVERSED|
"""index: 6659, intensity: 18809.0, mobility: 0.877"""	-0.605359	0.384911	1	AVEYRPGLQAYDRLKDKDLRTPVEM	generic|sp_Q8C2E7_WASC5_MOUSE_REVERSED	|generic|sp_Q8C2E7-2_WASC5_MOUSE_REVERSED|
"""index: 15834, intensity: 6348.0, mobility: 0.964"""	-0.605372	0.384911	1	LSTTSLGSALSHTNASFRSSVL	generic|sp_Q80T23-2_SYTL5_MOUSE_REVERSED|
"""index: 13890, intensity: 3896.0, mobility: 1.113"""	-0.605497	0.384911	1	HCVMRRQLLEQKMQLFQGSIVYIVRIAW	generic|chr9_-1_64725544_64726719_ENSMUST00000172298__IP_848577_TX=10090_REVERSED|
"""index: 20427, intensity: 5156.0, mobility: 1.085"""	-0.606143	0.385151	1	YDQACKKASNQLFKLFENVEENVHKKMDLYQLYENTNTGVTKSSSPLK	generic|sp_Q3UZ18_ICE2_MOUSE__II_847679_REVERSED|
"""index: 17494, intensity: 3582.0, mobility: 0.961"""	-0.606199	0.385299	1	PERAKSKLCLR	generic|IP_844377_TX=10090_REVERSED|
"""index: 29780, intensity: 4086.0, mobility: 0.879"""	-0.606408	0.385539	1	TVEPQTYFDF	generic|IP_881617_TX=10090_REVERSED|
"""index: 10483, intensity: 6618.0, mobility: 0.979"""	-0.606427	0.385779	1	FRCERQRRMRGSAPLLEKGY	generic|IP_882725_TX=10090_REVERSED|
"""index: 14259, intensity: 3436.0, mobility: 0.815"""	-0.606476	0.385982	1	QAKTLATP	generic|IP_1153230_TX=10090_REVERSED|
"""index: 20675, intensity: 3551.0, mobility: 1.086"""	-0.606657	0.385982	1	EINHYYVISTTTAVFGMVAPMFLHLHRS	generic|sp_P70170-2_ABCC9_MOUSE__II_907683_REVERSED	|generic|tr_D2CFV3_D2CFV3_MOUSE__II_907683_REVERSED	|generic|sp_P70170_ABCC9_MOUSE_REVERSED	|generic|sp_P70170-3_ABCC9_MOUSE_REVERSED	|generic|tr_D2CFV2_D2CFV2_MOUSE_REVERSED	|generic|tr_E9PUE8_E9PUE8_MOUSE_REVERSED	|generic|tr_A0A0N4SWE6_A0A0N4SWE6_MOUSE_REVERSED|
"""index: 21855, intensity: 3591.0, mobility: 0.940"""	-0.606853	0.385999	1	HYHFNSARLPMALNRLGILA	generic|tr_E3VRZ1_E3VRZ1_MOUSE__chr14_-1_23509786_23509872_ENSMUST00000225794__II_1098484_REVERSED|
"""index: 19020, intensity: 4168.0, mobility: 1.037"""	-0.606884	0.385999	1	QFYTLGKPTMGIELYLEGIANQ	generic|sp_Q692V3_TTC41_MOUSE_REVERSED	|generic|sp_Q692V3-3_TTC41_MOUSE_REVERSED	|generic|tr_F8VPV8_F8VPV8_MOUSE_REVERSED|
"""index: 21405, intensity: 7780.0, mobility: 0.948"""	-0.607393	0.386146	1	ILLPTWYIISLQAKWLGYQM	generic|IP_1042904_TX=10090_REVERSED|
"""index: 20867, intensity: 3303.0, mobility: 0.909"""	-0.607532	0.386385	1	RENPLALSPAM	generic|IP_3507473_TX=10090_REVERSED|
"""index: 10724, intensity: 7512.0, mobility: 0.979"""	-0.607571	0.386532	1	PLRLFEVRPAEPLPLASAGGLHIKHGPLASPFQD	generic|IP_1071544_TX=10090_REVERSED|
"""index: 29986, intensity: 2921.0, mobility: 0.936"""	-0.607619	0.386772	1	QRCRPMQRR	generic|chr2_1_38360066_38369019_ENSMUST00000143783__IP_1010018_TX=10090_REVERSED|
"""index: 15146, intensity: 2640.0, mobility: 1.152"""	-0.607764	0.386919	1	NFWNNRCIRCRWMSV	generic|IP_3481973_TX=10090_REVERSED|
"""index: 10636, intensity: 564443.0, mobility: 0.943"""	-0.607797	0.387066	1	QMATYLLKALFTYYTNPVSKT	generic|IP_1074261_TX=10090_REVERSED|
"""index: 14403, intensity: 3470.0, mobility: 0.921"""	-0.608085	0.387305	1	TFMTMSPPIFL	generic|IP_884709_TX=10090_REVERSED|
"""index: 9654, intensity: 3403.0, mobility: 1.185"""	-0.608109	0.387359	1	QAKTGELYYFIFFLTETSLRQYFEVTDSHPPPMQHHYPPT	generic|sp_Q8K0V4_CNOT3_MOUSE__chr7_1_3658291_3658395_ENSMUST00000135977__II_898944_REVERSED	|generic|tr_Q6A015_Q6A015_MOUSE__chr7_1_3658291_3658395_ENSMUST00000135977__II_898944_REVERSED|
"""index: 2705, intensity: 3840.0, mobility: 0.868"""	-0.608373	0.387413	1	RRSVAKLKEQVGHGPSAVGMM	generic|sp_Q8BVK9_SP110_MOUSE__II_1032530_REVERSED	|generic|II_1032525_TX=10090_REVERSED	|generic|tr_Q922J2_Q922J2_MOUSE_REVERSED	|generic|tr_Q8C308_Q8C308_MOUSE_REVERSED|
"""index: 29994, intensity: 5515.0, mobility: 0.853"""	-0.608517	0.387653	1	ESPKPFQDKTAAVV	generic|IP_859048_TX=10090_REVERSED|
"""index: 5464, intensity: 5258.0, mobility: 1.026"""	-0.60856	0.387892	1	PQQHRALMQQQLFAQQYQQM	generic|IP_3487001_TX=10090_REVERSED	|generic|IP_3487003_TX=10090_REVERSED	|generic|sp_Q91Z96_BMP2K_MOUSE_REVERSED	|generic|sp_Q91Z96-2_BMP2K_MOUSE_REVERSED|
"""index: 18066, intensity: 2504.0, mobility: 1.021"""	-0.608576	0.388131	1	FFPPLSPFLFPPLGESATKYLGGGGCSLWILM	generic|IP_2412034_TX=10090_REVERSED|
"""index: 14764, intensity: 3781.0, mobility: 0.787"""	-0.608577	0.388278	1	GILALKLRPWESS	generic|IP_1049060_TX=10090_REVERSED|
"""index: 28386, intensity: 8151.0, mobility: 1.033"""	-0.60873	0.388517	1	PLNRALFAVTFSALAVSGMYGLVFYFAIVSGKNCVII	generic|IP_871768_TX=10090_REVERSED|
"""index: 26480, intensity: 3463.0, mobility: 1.025"""	-0.609002	0.388663	1	AGALVAVLLMILTIYYWFVDWWPKLIHYSSQAD	generic|sp_Q5DU41_LRC8B_MOUSE_REVERSED	|generic|sp_Q5DU41-2_LRC8B_MOUSE_REVERSED|
"""index: 7141, intensity: 8069.0, mobility: 0.977"""	-0.609189	0.388769	1	EHESTPSLYMIMVSGYFLLVVTLHS	generic|tr_Q7TRM2_Q7TRM2_MOUSE_REVERSED	|generic|tr_Q8VFT7_Q8VFT7_MOUSE_REVERSED	|generic|tr_E9PV79_E9PV79_MOUSE_REVERSED|
"""index: 11740, intensity: 5686.0, mobility: 0.968"""	-0.60945	0.388769	1	DTPSPDSPHLWKITPTPFGEAICELILSQGQ	generic|tr_Q9QYQ7_Q9QYQ7_MOUSE__chrX_-1_73866051_73866119_ENSMUST00000129612_REVERSED|
"""index: 3658, intensity: 2685.0, mobility: 0.972"""	-0.609693	0.389008	1	NFSLAPSASDEAEP	generic|IP_977859_TX=10090_REVERSED|
"""index: 9143, intensity: 19881.0, mobility: 1.096"""	-0.609702	0.389207	1	QLHNQILLWRRMAKLIQMMRSLWSKMKTMMRLSQYRK	generic|IP_832280_TX=10090_REVERSED	|generic|IP_832261_TX=10090_REVERSED|
"""index: 12956, intensity: 3359.0, mobility: 1.104"""	-0.609718	0.389207	1	TVVIIMNGGVTAMYVL	generic|tr_Q7TR05_Q7TR05_MOUSE_REVERSED	|generic|tr_Q8VGF3_Q8VGF3_MOUSE_REVERSED|
"""index: 9005, intensity: 12563.0, mobility: 0.998"""	-0.609908	0.389353	1	GRDLFHLRQLNFPIGVMLDLEKKLERVTMDNRCN	generic|tr_Q9CVU0_Q9CVU0_MOUSE_REVERSED|
"""index: 30954, intensity: 4791.0, mobility: 1.054"""	-0.609979	0.389406	1	LVQSTGPVMGSSPLL	generic|II_1036759_TX=10090_REVERSED|
"""index: 3777, intensity: 4303.0, mobility: 0.879"""	-0.610086	0.389644	1	YFNFNGPSFLFKRSHYLKELGKLNCM	generic|IP_825336_TX=10090_REVERSED|
"""index: 21824, intensity: 5316.0, mobility: 0.915"""	-0.610105	0.389657	1	EKTCSTKIR	generic|sp_Q9DC22_DCAF6_MOUSE__chr1_-1_165329939_165329998_ENSMUST00000193353__II_1027436_REVERSED|
"""index: 1137, intensity: 2536.0, mobility: 0.800"""	-0.610548	0.389657	1	FTLVVLPAKFFFF	generic|IP_1109373_TX=10090_REVERSED|
"""index: 2998, intensity: 3972.0, mobility: 0.879"""	-0.610968	0.389895	1	PFRSRKWY	generic|IP_970726_TX=10090_REVERSED|
"""index: 23441, intensity: 4168.0, mobility: 0.916"""	-0.610987	0.390133	1	RIQVGSYMHNY	generic|sp_Q7TPD1_FBX11_MOUSE__chr17_-1_87992046_87992147_ENSMUST00000135639__II_1060075_REVERSED	|generic|sp_Q7TPD1-2_FBX11_MOUSE__chr17_-1_87992046_87992147_ENSMUST00000135639__II_1060075_REVERSED	|generic|sp_Q7TPD1-3_FBX11_MOUSE__chr17_-1_87992046_87992147_ENSMUST00000135639__II_1060075_REVERSED|
"""index: 7402, intensity: 9808.0, mobility: 1.053"""	-0.611003	0.390372	1	QLTTRTPVVQNYDAASQSAARLS	generic|tr_G3UWM5_G3UWM5_MOUSE__II_1014005_REVERSED	|generic|sp_Q6DFV3_RHG21_MOUSE_REVERSED	|generic|tr_B7ZCJ1_B7ZCJ1_MOUSE_REVERSED	|generic|tr_A0A0A0MQE8_A0A0A0MQE8_MOUSE_REVERSED	|generic|tr_B7ZCJ0_B7ZCJ0_MOUSE_REVERSED	|generic|tr_B2RWX1_B2RWX1_MOUSE_REVERSED|
"""index: 28771, intensity: 4190.0, mobility: 0.857"""	-0.611149	0.390517	1	KEILDVHALLMRR	generic|IP_989612_TX=10090_REVERSED	|generic|IP_1000406_TX=10090_REVERSED	|generic|sp_P62876_RPAB5_MOUSE_REVERSED|
"""index: 3642, intensity: 3450.0, mobility: 0.901"""	-0.611256	0.390755	1	QKWRKQTEACTWCAW	generic|IP_1108661_TX=10090_REVERSED|
"""index: 3789, intensity: 2782.0, mobility: 0.809"""	-0.611271	0.390994	1	LVANAALQP	generic|tr_Q5DTS7_Q5DTS7_MOUSE__II_3481296_REVERSED	|generic|tr_Q3TSQ4_Q3TSQ4_MOUSE_REVERSED	|generic|tr_Q3UR61_Q3UR61_MOUSE_REVERSED	|generic|sp_Q91WF3_ADCY4_MOUSE_REVERSED|
"""index: 13612, intensity: 8860.0, mobility: 1.118"""	-0.611353	0.391232	1	CRISTPYSLAQSVLSLWLMSASTPLLKR	generic|chr8_1_122569903_122569995_ENSMUST00000006760__IP_860616_TX=10090_REVERSED	|generic|chr8_1_122569448_122569995_ENSMUST00000006760__IP_860616_TX=10090_REVERSED|
"""index: 30333, intensity: 5249.0, mobility: 0.889"""	-0.611432	0.39147	1	FFITLYRATRR	generic|tr_Q8CDX3_Q8CDX3_MOUSE_REVERSED|
"""index: 21161, intensity: 3845.0, mobility: 0.901"""	-0.611465	0.391708	1	SRNKYQRL	generic|IP_876429_TX=10090_REVERSED|
"""index: 9378, intensity: 12083.0, mobility: 0.969"""	-0.611491	0.391947	1	GQRTVMNLNQVNRPKSWAMSQTEKLGLR	generic|tr_Q8JZQ1_Q8JZQ1_MOUSE__IP_855604_REVERSED|
"""index: 22197, intensity: 2902.0, mobility: 0.979"""	-0.611655	0.391998	1	SRSFTARLVTP	generic|IP_998436_TX=10090_REVERSED|
"""index: 9661, intensity: 17808.0, mobility: 1.083"""	-0.611857	0.392236	1	SSLLSRDCHYGLANKHQQYLLKQVCDEQMLHFATKCLHDML	generic|sp_Q80TA9_EPG5_MOUSE__chr18_1_78032925_78033107_ENSMUST00000235433_REVERSED|
"""index: 15135, intensity: 4736.0, mobility: 1.031"""	-0.612087	0.392288	1	PCPYSVGACLWMPR	generic|IP_899582_TX=10090_REVERSED|
"""index: 2305, intensity: 3554.0, mobility: 0.809"""	-0.612245	0.392432	1	DNANQILR	generic|sp_B2RQE8_RHG42_MOUSE__chr9_-1_9016140_9016190_ENSMUST00000182617__II_853081_REVERSED	|generic|tr_A0A1L1SSL0_A0A1L1SSL0_MOUSE_REVERSED|
"""index: 18316, intensity: 13348.0, mobility: 0.845"""	-0.612271	0.392577	1	QINKTHHK	generic|IP_1017603_TX=10090_REVERSED|
"""index: 13292, intensity: 6132.0, mobility: 1.028"""	-0.61253	0.392815	1	QLLDELSGRACHELVMASVGPGV	generic|sp_A0A0U1RPR8_GUC2D_MOUSE__II_884649_REVERSED	|generic|tr_F6VFS9_F6VFS9_MOUSE__II_884649_REVERSED|
"""index: 28543, intensity: 8453.0, mobility: 1.278"""	-0.612538	0.392959	1	TWVRKLMLCCGQLLCHLDK	generic|IP_1037564_TX=10090_REVERSED	|generic|IP_1037583_TX=10090_REVERSED	|generic|IP_1037568_TX=10090_REVERSED|
"""index: 11677, intensity: 5473.0, mobility: 0.887"""	-0.612662	0.393197	1	LFEMLFIEWRLSLIIYERTLSFPTQ	generic|IP_896795_TX=10090_REVERSED	|generic|IP_896810_TX=10090_REVERSED	|generic|IP_896804_TX=10090_REVERSED	|generic|IP_875990_TX=10090_REVERSED|
"""index: 25210, intensity: 36970.0, mobility: 0.984"""	-0.612759	0.393341	1	FTIYINRLDL	generic|IP_881728_TX=10090_REVERSED|
"""index: 15797, intensity: 2942.0, mobility: 0.989"""	-0.612891	0.393579	1	GIVYIDHPIYDASDDRTKGQGKSLFWS	generic|sp_Q9ES52_SHIP1_MOUSE__chr1_1_87669658_87669786_ENSMUST00000072999__II_1032026_REVERSED	|generic|sp_Q9ES52-2_SHIP1_MOUSE__chr1_1_87669658_87669786_ENSMUST00000072999__II_1032026_REVERSED	|generic|sp_Q9ES52-3_SHIP1_MOUSE__chr1_1_87669658_87669786_ENSMUST00000072999__II_1032026_REVERSED	|generic|sp_Q9ES52-5_SHIP1_MOUSE__chr1_1_87699096_87699128_ENSMUST00000072999__II_1032026_REVERSED	|generic|sp_Q9ES52-6_SHIP1_MOUSE__chr1_1_87699096_87699128_ENSMUST00000072999__II_1032026_REVERSED	|generic|sp_Q9ES52-4_SHIP1_MOUSE__chr1_1_87669658_87669786_ENSMUST00000072999_REVERSED|
"""index: 29591, intensity: 41261.0, mobility: 1.202"""	-0.613002	0.393723	1	DLVAVGAGRRAVNMPAILTWTNNEPNYREVTNLCNWSEAGGIIYLY	generic|tr_A0A087WQT3_A0A087WQT3_MOUSE__chr1_1_151361500_151361667_ENSMUST00000186745_REVERSED	|generic|sp_Q920Q8_NS1BP_MOUSE__chr1_1_151351590_151351727_ENSMUST00000186745_REVERSED	|generic|sp_Q920Q8-3_NS1BP_MOUSE__chr1_1_151351590_151351727_ENSMUST00000186745_REVERSED	|generic|sp_Q920Q8-4_NS1BP_MOUSE__chr1_1_151351590_151351727_ENSMUST00000186745_REVERSED	|generic|tr_Q06BK5_Q06BK5_MOUSE__chr1_1_151363117_151363365_ENSMUST00000186745_REVERSED|
"""index: 26599, intensity: 2653.0, mobility: 0.868"""	-0.613093	0.393867	1	YFVFLTLR	generic|IP_1003820_TX=10090_REVERSED|
"""index: 16124, intensity: 4653.0, mobility: 0.778"""	-0.613183	0.394011	1	WIDLCSFYGEHTPQ	generic|sp_Q924Z6_XPO6_MOUSE__chr7_-1_126152822_126153049_ENSMUST00000167268__II_880436_REVERSED	|generic|sp_Q924Z6-2_XPO6_MOUSE__chr7_-1_126152822_126153049_ENSMUST00000167268__II_880436_REVERSED	|generic|tr_Q8CHG0_Q8CHG0_MOUSE__chr7_-1_126120353_126120448_ENSMUST00000166538__II_880436_REVERSED|
"""index: 21573, intensity: 9336.0, mobility: 0.835"""	-0.613292	0.394249	1	IQNFDPLR	generic|sp_Q9CXT8_MPPB_MOUSE__chr5_1_21742796_21742960_ENSMUST00000125693__II_945978_REVERSED	|generic|tr_Q3TET5_Q3TET5_MOUSE__chr5_1_21742796_21742960_ENSMUST00000125693__II_945966_REVERSED|
"""index: 27654, intensity: 6331.0, mobility: 1.065"""	-0.613436	0.394256	1	MCVYHQAQYGYLKRELLW	generic|tr_Q3USH7_Q3USH7_MOUSE_REVERSED	|generic|tr_Q8C577_Q8C577_MOUSE_REVERSED	|generic|tr_Q8CAG3_Q8CAG3_MOUSE_REVERSED|
"""index: 27338, intensity: 6146.0, mobility: 1.077"""	-0.6137	0.394256	1	TLEEGVSGDLSRRL	generic|IP_2469024_TX=10090_REVERSED|
"""index: 6286, intensity: 5591.0, mobility: 1.054"""	-0.613969	0.394493	1	FRELIEFTRNSEKSTVFVQKCNEVFEEHYLNEFSHKYDINGMITTFPYL	generic|sp_Q692V3_TTC41_MOUSE_REVERSED	|generic|sp_Q692V3-2_TTC41_MOUSE_REVERSED	|generic|sp_Q692V3-4_TTC41_MOUSE_REVERSED	|generic|tr_A0A1W2P894_A0A1W2P894_MOUSE_REVERSED	|generic|tr_A0A0G2LB92_A0A0G2LB92_MOUSE_REVERSED	|generic|tr_F8VPV8_F8VPV8_MOUSE_REVERSED|
"""index: 22087, intensity: 4969.0, mobility: 1.015"""	-0.613983	0.394731	1	SLRPPASLFRR	generic|IP_972479_TX=10090_REVERSED|
"""index: 7683, intensity: 10385.0, mobility: 1.123"""	-0.61434	0.394781	1	LETLHYKEDTIRDFLEGGDVYEMILTFSNKSEFADYLQILNVH	generic|tr_B2RQL6_B2RQL6_MOUSE_REVERSED|
"""index: 29313, intensity: 6890.0, mobility: 1.015"""	-0.614705	0.395018	1	SANLGQAGAVLEPAA	generic|sp_O35885_ASCL2_MOUSE_REVERSED|
"""index: 23039, intensity: 3849.0, mobility: 1.086"""	-0.614785	0.395161	1	LRAGQLTEDNQLNFVRTLEYFGAQRQPQ	generic|tr_Q8CAU1_Q8CAU1_MOUSE__IP_1093160_REVERSED|
"""index: 18314, intensity: 4370.0, mobility: 0.957"""	-0.614863	0.395398	1	KMAIIKCLYAHMKWTWIFHYYT	generic|IP_968473_TX=10090_REVERSED|
"""index: 21299, intensity: 3833.0, mobility: 1.065"""	-0.614892	0.395636	1	NGPRPPPHPGGQPPGGQNGGPQPPR	generic|tr_Q61888_Q61888_MOUSE_REVERSED|
"""index: 8297, intensity: 4210.0, mobility: 1.216"""	-0.614928	0.395685	1	ELEREREKERERERERERERERERDRDRDRVRDDRR	generic|tr_A0A2I3BPQ5_A0A2I3BPQ5_MOUSE__II_3481736_REVERSED	|generic|sp_E9Q784_ZC3HD_MOUSE__II_3481736_REVERSED	|generic|tr_Q8BHW0_Q8BHW0_MOUSE_REVERSED|
"""index: 11944, intensity: 141466.0, mobility: 1.097"""	-0.61515	0.395922	1	FFNFCSTTGLLGLKYIAPRKTKNTQKNTQKSAQKQDPGTESSGQL	generic|IP_879312_TX=10090_REVERSED|
"""index: 13047, intensity: 6039.0, mobility: 1.002"""	-0.615152	0.395972	1	QRQKDKPPEPIPCLAMPMKLLCELKRATSSAGNMN	generic|tr_Q3TH72_Q3TH72_MOUSE__IP_935263_REVERSED|
"""index: 6149, intensity: 3043.0, mobility: 0.821"""	-0.615217	0.396209	1	EPVSEKLL	generic|tr_Q7M766_Q7M766_MOUSE_REVERSED|
"""index: 3779, intensity: 4079.0, mobility: 0.931"""	-0.615227	0.396258	1	TLTPEGCTELGQMPFVVPV	generic|IP_3492423_TX=10090_REVERSED|
"""index: 11560, intensity: 28090.0, mobility: 1.083"""	-0.61565	0.396495	1	QFSFNFHIYMNQLIIIFRKTFESLITYYMVNNHTYSNQIL	generic|IP_964802_TX=10090_REVERSED|
"""index: 9858, intensity: 7460.0, mobility: 1.026"""	-0.61571	0.396731	1	EKYNDLLQYIYLVPDKKYSIYFWDKLFPVQALVMGSWNEE	generic|tr_J3KML6_J3KML6_MOUSE_REVERSED|
"""index: 19022, intensity: 3671.0, mobility: 0.962"""	-0.615794	0.396968	1	MFSLREVMTPFLLDTWLSLSRLNICL	generic|chr7_-1_43299523_43299624_ENSMUST00000048015__IP_892675_TX=10090_REVERSED|
"""index: 15364, intensity: 3303.0, mobility: 1.080"""	-0.615937	0.397205	1	PYPREGTHIMQHR	generic|tr_Q8BV16_Q8BV16_MOUSE_REVERSED	|generic|tr_Q3U267_Q3U267_MOUSE_REVERSED	|generic|tr_Q8BVH0_Q8BVH0_MOUSE_REVERSED	|generic|tr_Q14DQ6_Q14DQ6_MOUSE_REVERSED	|generic|tr_E9Q569_E9Q569_MOUSE_REVERSED|
"""index: 11060, intensity: 3322.0, mobility: 1.194"""	-0.615942	0.397442	1	GRWASLMGGRGRARKL	generic|chr11_1_29373783_29373875_ENSMUST00000040182_REVERSED	|generic|chr11_1_29373741_29373875_ENSMUST00000040182_REVERSED|
"""index: 487, intensity: 2849.0, mobility: 0.925"""	-0.615949	0.397679	1	SSSTSLEGTSPNI	generic|tr_Q3TYX4_Q3TYX4_MOUSE_REVERSED	|generic|tr_G3UW40_G3UW40_MOUSE_REVERSED	|generic|tr_E9PWI3_E9PWI3_MOUSE_REVERSED|
"""index: 14331, intensity: 2606.0, mobility: 1.238"""	-0.615998	0.397916	1	SSWPLHTPRGSGMGTYTSSVR	generic|IP_950462_TX=10090_REVERSED|
"""index: 18767, intensity: 6043.0, mobility: 1.069"""	-0.61601	0.398012	1	LVDTAMSHSQLHPAKGTYIFGMMEKFVK	generic|tr_Q2NL42_Q2NL42_MOUSE_REVERSED	|generic|tr_E0CYU8_E0CYU8_MOUSE_REVERSED	|generic|sp_Q6YCH1_TDPZ5_MOUSE_REVERSED	|generic|tr_A0A0A6YXL2_A0A0A6YXL2_MOUSE_REVERSED|
"""index: 23602, intensity: 5419.0, mobility: 1.044"""	-0.616094	0.398012	1	SKRDKAMKARKL	generic|sp_Q08943_SSRP1_MOUSE__II_1005729_REVERSED	|generic|tr_A2AW05_A2AW05_MOUSE_REVERSED	|generic|tr_Q05DR5_Q05DR5_MOUSE_REVERSED	|generic|sp_Q08943-2_SSRP1_MOUSE_REVERSED|
"""index: 20486, intensity: 5783.0, mobility: 1.039"""	-0.616285	0.398155	1	YGYSVLIFVLPSLVIGIALIFAIGEVVATNVCAMRILAPMECLF	generic|tr_Q5NCD6_Q5NCD6_MOUSE__II_1136107_REVERSED	|generic|tr_Q7TRZ5_Q7TRZ5_MOUSE_REVERSED|
"""index: 12902, intensity: 4291.0, mobility: 0.940"""	-0.616532	0.398203	1	VPEQQFMATSQTLLVPEQQFMATS	generic|IP_3487365_TX=10090_REVERSED	|generic|IP_3487365_TX=10090_REVERSED	|generic|IP_3487365_TX=10090_REVERSED	|generic|IP_3487365_TX=10090_REVERSED	|generic|IP_3487365_TX=10090_REVERSED|
"""index: 19041, intensity: 4353.0, mobility: 1.131"""	-0.616643	0.398251	1	HPNCQIQLNSKALYGNKCHQDQWDM	generic|IP_3467487_TX=10090_REVERSED	|generic|IP_926948_TX=10090_REVERSED	|generic|IP_3472057_TX=10090_REVERSED	|generic|IP_899709_TX=10090_REVERSED	|generic|IP_3455813_TX=10090_REVERSED	|generic|IP_3502846_TX=10090_REVERSED	|generic|IP_968780_TX=10090_REVERSED	|generic|IP_919592_TX=10090_REVERSED	|generic|IP_871143_TX=10090_REVERSED|
"""index: 25294, intensity: 3026.0, mobility: 1.205"""	-0.616881	0.398393	1	KLELPNNPFTRESMTVVHHRIWQILYNVMNQYEIW	generic|sp_Q91ZU6-4_DYST_MOUSE__chr1_1_34161097_34161162_ENSMUST00000183331__II_1042653_REVERSED	|generic|II_1042650_TX=10090_REVERSED	|generic|tr_E9Q9X1_E9Q9X1_MOUSE__chr1_1_34161097_34161162_ENSMUST00000183331_REVERSED	|generic|tr_S4R1P5_S4R1P5_MOUSE__chr1_1_34161097_34161162_ENSMUST00000183331_REVERSED	|generic|sp_Q91ZU6_DYST_MOUSE__chr1_1_34161097_34161162_ENSMUST00000183331_REVERSED	|generic|sp_Q91ZU6-2_DYST_MOUSE__chr1_1_34161097_34161162_ENSMUST00000183331_REVERSED	|generic|sp_Q91ZU6-3_DYST_MOUSE__chr1_1_34161097_34161162_ENSMUST00000183331_REVERSED	|generic|tr_A0A087WRB8_A0A087WRB8_MOUSE__chr1_1_34161097_34161162_ENSMUST00000183331_REVERSED|
"""index: 14002, intensity: 5311.0, mobility: 1.118"""	-0.616921	0.398629	1	RVDRNQCRNRWAVWARIGQPDRVVR	generic|sp_LYSC_HUMAN__REVERSED|
"""index: 23847, intensity: 3452.0, mobility: 1.065"""	-0.616946	0.398866	1	VLPLSRLDHTKIM	generic|II_3493457_TX=10090_REVERSED|
"""index: 3952, intensity: 3700.0, mobility: 0.882"""	-0.61714	0.399102	1	SSFESSKLWE	generic|IP_3485097_TX=10090_REVERSED|
"""index: 12281, intensity: 4745.0, mobility: 0.935"""	-0.617212	0.399338	1	FRLLVRHDY	generic|tr_Q3TP83_Q3TP83_MOUSE_REVERSED	|generic|tr_Q3UXV2_Q3UXV2_MOUSE_REVERSED	|generic|tr_Q3TLP7_Q3TLP7_MOUSE_REVERSED	|generic|tr_Q3TX90_Q3TX90_MOUSE_REVERSED	|generic|tr_Q3TWI1_Q3TWI1_MOUSE_REVERSED	|generic|tr_Q3TXH3_Q3TXH3_MOUSE_REVERSED|
"""index: 6091, intensity: 4515.0, mobility: 0.822"""	-0.617255	0.399575	1	VFSVDESVLILRMVWY	generic|IP_868658_TX=10090_REVERSED|
"""index: 9062, intensity: 29148.0, mobility: 0.979"""	-0.617357	0.399717	1	QKSRDEAAKKDAEAQEARDLANEKDLKLMQMKKKI	generic|tr_Q8BP43_Q8BP43_MOUSE__chr9_-1_67032790_67032864_ENSMUST00000129733__II_847806_REVERSED	|generic|tr_E9Q454_E9Q454_MOUSE__chr9_-1_67032790_67032864_ENSMUST00000129733__II_847806_REVERSED	|generic|tr_E9Q448_E9Q448_MOUSE__chr9_-1_67032790_67032864_ENSMUST00000129733__II_847832_REVERSED	|generic|tr_Q8BSH3_Q8BSH3_MOUSE__chr9_-1_67032790_67032864_ENSMUST00000129733__II_847806_REVERSED	|generic|tr_E9Q450_E9Q450_MOUSE__chr9_-1_67032790_67032864_ENSMUST00000129733__II_847806_REVERSED	|generic|sp_P58771_TPM1_MOUSE__chr9_-1_67032790_67032864_ENSMUST00000129733__II_847806_REVERSED	|generic|sp_P58771-2_TPM1_MOUSE__chr9_-1_67032790_67032864_ENSMUST00000129733__II_847806_REVERSED	|generic|tr_E9Q452_E9Q452_MOUSE__chr9_-1_67032790_67032864_ENSMUST00000129733__II_847806_REVERSED	|generic|tr_A0A2R2Y2P8_A0A2R2Y2P8_MOUSE__chr9_-1_67032790_67032864_ENSMUST00000129733_REVERSED	|generic|tr_S4R2U0_S4R2U0_MOUSE__chr9_-1_67035991_67036107_ENSMUST00000129733_REVERSED	|generic|tr_B7ZNL3_B7ZNL3_MOUSE__chr9_-1_67032790_67032864_ENSMUST00000129733_REVERSED	|generic|tr_F8WID5_F8WID5_MOUSE__chr9_-1_67032790_67032864_ENSMUST00000129733_REVERSED|
"""index: 22693, intensity: 2967.0, mobility: 1.048"""	-0.6175	0.399858	1	WGRPPFRDSCACMQSSWARPIGRGTTK	generic|IP_873505_TX=10090_REVERSED|
"""index: 11589, intensity: 6945.0, mobility: 0.862"""	-0.617744	0.4	1	QAGEGGSSLHGGQLVRVVLAPSLAMKHG	generic|IP_827671_TX=10090_REVERSED|
"""index: 28776, intensity: 5116.0, mobility: 0.959"""	-0.617814	0.400236	1	YPKQLHSNMFKQVSLPFTASYLLI	generic|IP_992225_TX=10090_REVERSED	|generic|II_3456064_TX=10090_REVERSED	|generic|sp_P54823_DDX6_MOUSE__chr9_1_44607432_44607596_ENSMUST00000213697_REVERSED|
"""index: 13132, intensity: 2666.0, mobility: 0.999"""	-0.617824	0.400472	1	NQCYGDSYGNGVHTKNTKAIVMDLMYGYIVLNIL	generic|tr_A0A2I3BRH8_A0A2I3BRH8_MOUSE__II_3497932_REVERSED	|generic|tr_Q8R256_Q8R256_MOUSE_REVERSED	|generic|tr_A0A2I3BQD8_A0A2I3BQD8_MOUSE_REVERSED|
"""index: 10401, intensity: 4462.0, mobility: 1.136"""	-0.617936	0.400708	1	EFITPNCFPKVVNVVNMPNRELIHEKMCEFIAPIYFPKVVNIVNM	generic|IP_892752_TX=10090_REVERSED|
"""index: 12829, intensity: 3795.0, mobility: 0.919"""	-0.618139	0.400945	1	FDHVKKLEDDTIFLKLGYDREDQDSEHK	generic|tr_F4YJQ1_F4YJQ1_MOUSE__chr19_1_22766774_22766812_ENSMUST00000237223_REVERSED	|generic|tr_B2RUS0_B2RUS0_MOUSE__chr19_1_22766774_22766812_ENSMUST00000237223_REVERSED	|generic|tr_J9SUA7_J9SUA7_MOUSE__chr19_1_22766774_22766812_ENSMUST00000237223_REVERSED	|generic|tr_Q5F4S8_Q5F4S8_MOUSE__chr19_1_22766774_22766812_ENSMUST00000237223_REVERSED	|generic|tr_J9S305_J9S305_MOUSE__chr19_1_22766774_22766812_ENSMUST00000237223_REVERSED	|generic|tr_J9S2Y6_J9S2Y6_MOUSE__chr19_1_22766774_22766812_ENSMUST00000237223_REVERSED	|generic|tr_F7CJ77_F7CJ77_MOUSE__chr19_1_22766774_22766812_ENSMUST00000237223_REVERSED	|generic|tr_F4YJP8_F4YJP8_MOUSE__chr19_1_22766774_22766812_ENSMUST00000237223_REVERSED	|generic|tr_J9S314_J9S314_MOUSE__chr19_1_22766774_22766812_ENSMUST00000237223_REVERSED	|generic|tr_J9SQE7_J9SQE7_MOUSE__chr19_1_22766774_22766812_ENSMUST00000237223_REVERSED	|generic|tr_J9SVL3_J9SVL3_MOUSE__chr19_1_22766774_22766812_ENSMUST00000237223_REVERSED	|generic|tr_Q8BIH6_Q8BIH6_MOUSE__chr19_1_22978396_22978446_ENSMUST00000238159_REVERSED	|generic|tr_Q5F4S6_Q5F4S6_MOUSE__chr19_1_22766774_22766812_ENSMUST00000237223_REVERSED	|generic|tr_J9T120_J9T120_MOUSE__chr19_1_22766774_22766812_ENSMUST00000237223_REVERSED	|generic|tr_F6M2J8_F6M2J8_MOUSE__chr19_1_22766774_22766812_ENSMUST00000237223_REVERSED	|generic|tr_Q5F4S9_Q5F4S9_MOUSE__chr19_1_22766774_22766812_ENSMUST00000237223_REVERSED	|generic|tr_Q5F4T0_Q5F4T0_MOUSE__chr19_1_22766774_22766812_ENSMUST00000237223_REVERSED	|generic|tr_J9T334_J9T334_MOUSE__chr19_1_22766774_22766812_ENSMUST00000237223_REVERSED	|generic|tr_Q5F4S7_Q5F4S7_MOUSE__chr19_1_22766774_22766812_ENSMUST00000237223_REVERSED	|generic|tr_F4YJQ0_F4YJQ0_MOUSE__chr19_1_22766774_22766812_ENSMUST00000237223_REVERSED	|generic|tr_F4YJQ2_F4YJQ2_MOUSE__chr19_1_22766774_22766812_ENSMUST00000237223_REVERSED	|generic|tr_Q69ZE8_Q69ZE8_MOUSE__chr19_1_22766774_22766812_ENSMUST00000237223_REVERSED	|generic|tr_Q3UQF1_Q3UQF1_MOUSE__chr19_1_22766774_22766812_ENSMUST00000237223_REVERSED	|generic|tr_J9S2Z5_J9S2Z5_MOUSE__chr19_1_22766774_22766812_ENSMUST00000237223_REVERSED	|generic|tr_J9T345_J9T345_MOUSE__chr19_1_22766774_22766812_ENSMUST00000237223_REVERSED	|generic|tr_J9T143_J9T143_MOUSE__chr19_1_22766774_22766812_ENSMUST00000237223_REVERSED	|generic|tr_J9SQF3_J9SQF3_MOUSE__chr19_1_22766774_22766812_ENSMUST00000237223_REVERSED	|generic|tr_F4YJP9_F4YJP9_MOUSE__chr19_1_22766774_22766812_ENSMUST00000237223_REVERSED	|generic|tr_J9SQF8_J9SQF8_MOUSE__chr19_1_22766774_22766812_ENSMUST00000237223_REVERSED	|generic|tr_J9T153_J9T153_MOUSE__chr19_1_22766774_22766812_ENSMUST00000237223_REVERSED|
"""index: 5370, intensity: 4709.0, mobility: 1.000"""	-0.618169	0.401181	1	KEMWGVPKSNVRGGRTESAFHE	generic|IP_3472515_TX=10090_REVERSED|
"""index: 10173, intensity: 9052.0, mobility: 1.061"""	-0.618191	0.401417	1	YSFRFDKMQVLQFHTVGIACKENMDKQHKNQILCEMLDGSDIQN	generic|tr_F6RSH1_F6RSH1_MOUSE__chr8_-1_111157894_111158061_ENSMUST00000164283__II_858320_REVERSED	|generic|tr_Q53WR6_Q53WR6_MOUSE__chr8_-1_111180931_111181023_ENSMUST00000164283_REVERSED	|generic|tr_F8WHM5_F8WHM5_MOUSE__chr8_-1_111180931_111181023_ENSMUST00000164283_REVERSED|
"""index: 1149, intensity: 3359.0, mobility: 0.887"""	-0.618237	0.401558	1	GSLGLETEPVW	generic|IP_1130177_TX=10090_REVERSED|
"""index: 11325, intensity: 5360.0, mobility: 0.962"""	-0.618462	0.401699	1	PQAPAGTSAPPKTVSGVAASGLMLEM	generic|IP_1092106_TX=10090_REVERSED|
"""index: 7852, intensity: 31156.0, mobility: 1.136"""	-0.618507	0.401935	1	LPIHQFVIAHQCQKQEAINLQQDLWHDQAQKLAPCRSADYLF	generic|tr_D3Z7F7_D3Z7F7_MOUSE_REVERSED	|generic|sp_Q8BFS6_CPPED_MOUSE_REVERSED	|generic|sp_Q8BFS6-2_CPPED_MOUSE_REVERSED	|generic|sp_Q8BFS6-5_CPPED_MOUSE_REVERSED	|generic|sp_Q8BFS6-4_CPPED_MOUSE__chr16_-1_11828086_11828385_ENSMUST00000145169_REVERSED|
"""index: 30097, intensity: 4062.0, mobility: 0.897"""	-0.618919	0.402076	1	QFPELGVWK	generic|tr_Q8C352_Q8C352_MOUSE__chr16_1_91554974_91555084_ENSMUST00000127644_REVERSED	|generic|tr_Q63953_Q63953_MOUSE__chr16_1_91554974_91555084_ENSMUST00000127644_REVERSED	|generic|tr_Q3UVK9_Q3UVK9_MOUSE__chr16_1_91554974_91555084_ENSMUST00000127644_REVERSED|
"""index: 10275, intensity: 4562.0, mobility: 1.006"""	-0.619092	0.402169	1	IFVYSVFIFLVPVALFIMNAVVMSIVNISIDACALKLVA	generic|tr_Q9QZ22_Q9QZ22_MOUSE_REVERSED	|generic|tr_A1L3S1_A1L3S1_MOUSE_REVERSED|
"""index: 28753, intensity: 10088.0, mobility: 0.993"""	-0.619545	0.402169	1	FIIRVSKSLIE	generic|sp_Q9Z306_S22A4_MOUSE__chr14_-1_34443840_34443869_ENSMUST00000049005_REVERSED|
[truncated: 2,322,803 more chars]
