# Supplementary material for: Ion Mobility Coupled to a Time-of-Flight Mass Analyzer Combined With Fragment Intensity Predictions Improves Identification of Classical Bioactive Peptides and Small Open Reading Frame-Encoded Peptides
Source: Front Cell Dev Biol. 2021 Sep 17;9:720570. doi: 10.3389/fcell.2021.720570 (PMC8484717; doi:10.3389/fcell.2021.720570)
Supplement: Supplementary Data Sheet 1–5 — MS2ReScore output. [file Data_Sheet_1.ZIP › sORFs_P1_brain_b_1_1_1105.msgf_searchenginefeatures.pout_dec]

PSMId	score	q-value	posterior_error_prob	peptide	proteinIds
"""index: 6569, intensity: 2918.0, mobility: 1.308"""	0.516231	0.00133511	0.00357578	PEPEPEPEPEPEPEPEPEPEPEQ	generic|tr_Q91WA8_Q91WA8_MOUSE__II_861066_REVERSED	|generic|tr_A0A1D5RLZ4_A0A1D5RLZ4_MOUSE_REVERSED	|generic|sp_Q9D1X0_NOL3_MOUSE_REVERSED	|generic|tr_Q8R2S3_Q8R2S3_MOUSE_REVERSED	|generic|tr_E1AZ71_E1AZ71_MOUSE_REVERSED	|generic|tr_A0A1D5RLJ2_A0A1D5RLJ2_MOUSE_REVERSED	|generic|tr_A0A1D5RLA7_A0A1D5RLA7_MOUSE_REVERSED	|generic|tr_Q8C550_Q8C550_MOUSE_REVERSED|
"""index: 2151, intensity: 2987.0, mobility: 0.774"""	0.188942	0.00197889	0.044599	GPPPPPPPP	generic|sp_Q99PJ1-12_PCD15_MOUSE__II_1152339_REVERSED	|generic|sp_Q80YR4_ZN598_MOUSE__chr17_1_24680728_24680802_ENSMUST00000234988__II_3461576_REVERSED	|generic|sp_Q80YR4-2_ZN598_MOUSE__chr17_1_24680728_24680802_ENSMUST00000234988__II_3461576_REVERSED	|generic|sp_Q80YR4-3_ZN598_MOUSE__chr17_1_24680728_24680802_ENSMUST00000234988__II_3461576_REVERSED	|generic|tr_Q3TXX8_Q3TXX8_MOUSE__II_915139	|generic|tr_Q3TXX8_Q3TXX8_MOUSE__II_915139_REVERSED	|generic|tr_J3QNM3_J3QNM3_MOUSE__chr1_-1_181930674_181930754_ENSMUST00000195840__II_1028819	|generic|tr_Q3UQ99_Q3UQ99_MOUSE__II_915139	|generic|tr_Q3UQ99_Q3UQ99_MOUSE__II_915139_REVERSED	|generic|tr_E9QLZ9_E9QLZ9_MOUSE__chr1_-1_181930674_181930754_ENSMUST00000195840__II_1028819	|generic|tr_Q3UGK7_Q3UGK7_MOUSE__II_915139	|generic|tr_Q3UGK7_Q3UGK7_MOUSE__II_915139_REVERSED	|generic|sp_Q6P9Q4_FHOD1_MOUSE__II_859342	|generic|tr_A0A2I3BRQ7_A0A2I3BRQ7_MOUSE__chr15_-1_96414788_96414877_ENSMUST00000227069__II_3483093	|generic|tr_Q7TPN5_Q7TPN5_MOUSE__II_915139	|generic|tr_Q7TPN5_Q7TPN5_MOUSE__II_915139_REVERSED	|generic|tr_E9QKQ9_E9QKQ9_MOUSE__chr1_-1_181930674_181930754_ENSMUST00000195840__II_1028819	|generic|tr_Q3T9Z7_Q3T9Z7_MOUSE__II_954851_REVERSED	|generic|sp_Q6NXI6-2_RPRD2_MOUSE__chr3_-1_95790096_95790212_ENSMUST00000198741__II_977696_REVERSED	|generic|tr_A0A0A6YXB5_A0A0A6YXB5_MOUSE__II_1152336_REVERSED	|generic|tr_D3Z139_D3Z139_MOUSE__II_859065_REVERSED	|generic|tr_E9PVP4_E9PVP4_MOUSE__chr12_1_108683230_108683265_ENSMUST00000222048__II_3504210	|generic|sp_Q8BH43_WASF2_MOUSE__II_954851_REVERSED	|generic|tr_A0A0A6YWL3_A0A0A6YWL3_MOUSE__II_1152276_REVERSED	|generic|sp_Q3UR85_MYRF_MOUSE__chr19_-1_10223113_10223235_ENSMUST00000190922__II_1049632	|generic|sp_Q3UR85-2_MYRF_MOUSE__chr19_-1_10223113_10223235_ENSMUST00000190922__II_1049632	|generic|sp_Q3UR85-3_MYRF_MOUSE__chr19_-1_10223113_10223235_ENSMUST00000190922__II_1049643	|generic|tr_A0A0A6YW06_A0A0A6YW06_MOUSE__chr1_-1_181930674_181930754_ENSMUST00000195840__II_1028819	|generic|sp_Q14AX6_CDK12_MOUSE__chr13_-1_17739087_17739164_ENSMUST00000222359__II_1127685	|generic|sp_Q14AX6-3_CDK12_MOUSE__chr13_-1_17739087_17739164_ENSMUST00000222359__II_1127685	|generic|sp_Q8K0G8_ESRP2_MOUSE__II_859065_REVERSED	|generic|tr_E9Q159_E9Q159_MOUSE__II_1152336_REVERSED	|generic|tr_A0A0G2JFW6_A0A0G2JFW6_MOUSE__chr3_-1_95790096_95790212_ENSMUST00000198741__II_977696_REVERSED	|generic|tr_A0A1Y7VJA2_A0A1Y7VJA2_MOUSE__chr12_1_108683230_108683265_ENSMUST00000222048__II_3504211	|generic|tr_A0A140T8S2_A0A140T8S2_MOUSE__II_1152336_REVERSED	|generic|tr_Q3TH23_Q3TH23_MOUSE__II_859065_REVERSED	|generic|tr_F8WJB9_F8WJB9_MOUSE__chr12_1_108683230_108683265_ENSMUST00000222048__II_3504210	|generic|sp_Q99PJ1_PCD15_MOUSE__II_1152353_REVERSED	|generic|sp_Q99PJ1-2_PCD15_MOUSE__II_1152353_REVERSED	|generic|sp_Q99PJ1-4_PCD15_MOUSE__II_1152336_REVERSED	|generic|sp_Q99PJ1-5_PCD15_MOUSE__II_1152353_REVERSED	|generic|sp_Q99PJ1-6_PCD15_MOUSE__II_1152336_REVERSED	|generic|sp_Q99PJ1-7_PCD15_MOUSE__II_1152336_REVERSED	|generic|sp_P70429_EVL_MOUSE__chr12_1_108683230_108683265_ENSMUST00000222048__II_3504210	|generic|sp_P70429-2_EVL_MOUSE__chr12_1_108683230_108683265_ENSMUST00000222048__II_3504210	|generic|sp_Q99PJ1-8_PCD15_MOUSE__II_1152353_REVERSED	|generic|sp_Q99PJ1-9_PCD15_MOUSE__II_1152336_REVERSED	|generic|tr_A0A0A6YXC8_A0A0A6YXC8_MOUSE__chr1_-1_181930674_181930754_ENSMUST00000195840__II_1028819	|generic|sp_Q99PJ1-10_PCD15_MOUSE__II_1152336_REVERSED	|generic|sp_Q03173_ENAH_MOUSE__chr1_-1_181930674_181930754_ENSMUST00000195840__II_1028819	|generic|sp_Q03173-3_ENAH_MOUSE__chr1_-1_181930674_181930754_ENSMUST00000195840__II_1028819	|generic|sp_Q03173-4_ENAH_MOUSE__chr1_-1_181930674_181930754_ENSMUST00000195840__II_1028819	|generic|sp_Q03173-5_ENAH_MOUSE__chr1_-1_181930674_181930754_ENSMUST00000195840__II_1028819	|generic|sp_Q99PJ1-11_PCD15_MOUSE__II_1152336_REVERSED	|generic|sp_Q99PJ1-18_PCD15_MOUSE__II_1152336_REVERSED	|generic|sp_Q99PJ1-19_PCD15_MOUSE__II_1152336_REVERSED	|generic|sp_Q99PJ1-24_PCD15_MOUSE__II_1152336_REVERSED	|generic|sp_Q99PJ1-25_PCD15_MOUSE__II_1152347_REVERSED	|generic|sp_Q99PJ1-26_PCD15_MOUSE__II_1152336_REVERSED	|generic|tr_Q6PB99_Q6PB99_MOUSE__chr12_1_108683230_108683265_ENSMUST00000222048__II_3504210	|generic|tr_A0A0A6YY17_A0A0A6YY17_MOUSE__II_1152347_REVERSED	|generic|sp_Q03173-2_ENAH_MOUSE__II_1028819	|generic|sp_Q8CBH7_MARHB_MOUSE__II_1091368_REVERSED	|generic|IP_827256_TX=10090_REVERSED	|generic|IP_1102392_TX=10090_REVERSED	|generic|II_1050538_TX=10090_REVERSED	|generic|IP_1102405_TX=10090_REVERSED	|generic|IP_858763_TX=10090_REVERSED	|generic|IP_1119905_TX=10090_REVERSED	|generic|IP_864533_TX=10090_REVERSED	|generic|IP_3505138_TX=10090_REVERSED	|generic|II_1125665_TX=10090_REVERSED	|generic|tr_A0A2I3BQU5_A0A2I3BQU5_MOUSE__chr15_-1_96423513_96423584_ENSMUST00000227069	|generic|tr_Q3UBH2_Q3UBH2_MOUSE__chr19_-1_5279466_5279567_ENSMUST00000237781_REVERSED	|generic|sp_Q8VHQ2_SOCS7_MOUSE_REVERSED	|generic|tr_D3Z0K7_D3Z0K7_MOUSE_REVERSED	|generic|tr_Q3U3E7_Q3U3E7_MOUSE_REVERSED	|generic|tr_Q8CHG2_Q8CHG2_MOUSE__chr11_-1_99385419_99385448_ENSMUST00000103131_REVERSED	|generic|tr_A0A1B0GRU3_A0A1B0GRU3_MOUSE	|generic|tr_A0A1B0GRU3_A0A1B0GRU3_MOUSE_REVERSED	|generic|sp_Q05860_FMN1_MOUSE	|generic|sp_Q05860_FMN1_MOUSE	|generic|sp_Q05860_FMN1_MOUSE_REVERSED	|generic|sp_Q05860-2_FMN1_MOUSE	|generic|sp_Q05860-2_FMN1_MOUSE	|generic|sp_Q05860-2_FMN1_MOUSE_REVERSED	|generic|sp_Q05860-3_FMN1_MOUSE	|generic|sp_Q05860-3_FMN1_MOUSE	|generic|sp_Q05860-3_FMN1_MOUSE_REVERSED	|generic|chr19_-1_5293035_5293319_ENSMUST00000236014_REVERSED	|generic|sp_Q05860-5_FMN1_MOUSE	|generic|sp_Q05860-5_FMN1_MOUSE	|generic|sp_Q05860-5_FMN1_MOUSE_REVERSED	|generic|sp_Q05860-6_FMN1_MOUSE	|generic|sp_Q05860-6_FMN1_MOUSE	|generic|sp_Q05860-6_FMN1_MOUSE_REVERSED	|generic|tr_Q8BP69_Q8BP69_MOUSE__chr11_-1_99385419_99385448_ENSMUST00000103131_REVERSED	|generic|tr_Q8BKZ3_Q8BKZ3_MOUSE_REVERSED	|generic|tr_A0A0A6YVZ6_A0A0A6YVZ6_MOUSE	|generic|tr_Q6PHN2_Q6PHN2_MOUSE	|generic|sp_Q9QZ04_MAGL2_MOUSE_REVERSED	|generic|tr_A0A1W2P6X3_A0A1W2P6X3_MOUSE__chr11_1_103194683_103194832_ENSMUST00000021322_REVERSED	|generic|tr_Q3V386_Q3V386_MOUSE	|generic|tr_A0A286YCS6_A0A286YCS6_MOUSE_REVERSED	|generic|sp_Q9JL26_FMNL1_MOUSE__chr11_1_103194683_103194832_ENSMUST00000021322_REVERSED	|generic|tr_C9K0Z8_C9K0Z8_MOUSE__chr7_1_30415650_30415679_ENSMUST00000207982	|generic|sp_Q9JL26-2_FMNL1_MOUSE__chr11_1_103194683_103194832_ENSMUST00000021322_REVERSED	|generic|tr_E9QKR1_E9QKR1_MOUSE__chr1_-1_181930674_181930754_ENSMUST00000195840	|generic|tr_Q810T0_Q810T0_MOUSE__chr15_-1_96414788_96414877_ENSMUST00000227069	|generic|tr_Q9CS24_Q9CS24_MOUSE_REVERSED	|generic|sp_Q8C1S0_MED19_MOUSE__chr2_1_25054605_25054634_ENSMUST00000100334_REVERSED	|generic|tr_A0A494B9S9_A0A494B9S9_MOUSE_REVERSED	|generic|sp_Q6NXI6_RPRD2_MOUSE__chr3_-1_95790096_95790212_ENSMUST00000198741_REVERSED	|generic|tr_D3YXE6_D3YXE6_MOUSE_REVERSED	|generic|tr_Q9CSS1_Q9CSS1_MOUSE__chr15_-1_96414788_96414877_ENSMUST00000227069	|generic|tr_Q6ZPE9_Q6ZPE9_MOUSE__chr15_-1_96423513_96423584_ENSMUST00000227069	|generic|tr_Q3UJB0_Q3UJB0_MOUSE__chr19_-1_5279466_5279567_ENSMUST00000237781_REVERSED	|generic|tr_A0A5F8MPL0_A0A5F8MPL0_MOUSE	|generic|tr_A0A5F8MPL0_A0A5F8MPL0_MOUSE	|generic|tr_A0A5F8MPL0_A0A5F8MPL0_MOUSE_REVERSED	|generic|sp_Q6PEV3_WIPF2_MOUSE	|generic|sp_Q6PEV3_WIPF2_MOUSE_REVERSED	|generic|tr_E9PZM7_E9PZM7_MOUSE__chr15_-1_96423513_96423584_ENSMUST00000227069	|generic|sp_Q9CYT6_CAP2_MOUSE_REVERSED	|generic|tr_D3YZD0_D3YZD0_MOUSE__chr19_1_6372570_6372629_ENSMUST00000113485_REVERSED	|generic|tr_B7ZW99_B7ZW99_MOUSE	|generic|tr_B7ZW99_B7ZW99_MOUSE	|generic|tr_B7ZW99_B7ZW99_MOUSE_REVERSED	|generic|sp_Q8VHI6_WASF3_MOUSE	|generic|tr_Q9CW04_Q9CW04_MOUSE	|generic|sp_Q61345_FOXD1_MOUSE_REVERSED	|generic|chr10_-1_33624159_33624233_ENSMUST00000019920_REVERSED	|generic|tr_Q80VV6_Q80VV6_MOUSE_REVERSED	|generic|tr_A2AB60_A2AB60_MOUSE__chr11_1_103194683_103194832_ENSMUST00000021322_REVERSED	|generic|tr_D3YTR7_D3YTR7_MOUSE_REVERSED	|generic|sp_Q69Z61_PWP2A_MOUSE_REVERSED	|generic|sp_Q69Z61-2_PWP2A_MOUSE_REVERSED	|generic|tr_E9Q8K8_E9Q8K8_MOUSE	|generic|tr_E9Q8K8_E9Q8K8_MOUSE_REVERSED	|generic|tr_B9EHJ5_B9EHJ5_MOUSE	|generic|tr_B9EHJ5_B9EHJ5_MOUSE	|generic|tr_B9EHJ5_B9EHJ5_MOUSE_REVERSED	|generic|sp_Q6ZPZ3_ZC3H4_MOUSE	|generic|sp_Q6ZPZ3_ZC3H4_MOUSE_REVERSED	|generic|sp_Q6ZPZ3-2_ZC3H4_MOUSE	|generic|sp_Q6ZPZ3-2_ZC3H4_MOUSE_REVERSED	|generic|sp_Q9EQM3_NKX24_MOUSE	|generic|sp_O88703_HCN2_MOUSE__chr7_1_30415650_30415679_ENSMUST00000207982	|generic|sp_Q9DBD5_PELP1_MOUSE	|generic|tr_Q3UAI4_Q3UAI4_MOUSE__chr19_-1_5279466_5279567_ENSMUST00000237781_REVERSED	|generic|tr_Q8BZD7_Q8BZD7_MOUSE_REVERSED	|generic|tr_Q3TY82_Q3TY82_MOUSE__chr11_1_103194683_103194832_ENSMUST00000021322_REVERSED	|generic|sp_Q80Z10_ASTN2_MOUSE	|generic|sp_Q80Z10-2_ASTN2_MOUSE	|generic|tr_Q8CHD5_Q8CHD5_MOUSE__chr19_1_45518810_45518923_ENSMUST00000225662_REVERSED	|generic|sp_P10284_HXB4_MOUSE	|generic|sp_P10284_HXB4_MOUSE_REVERSED	|generic|sp_Q9QX96_SALL2_MOUSE__chr11_-1_99385419_99385448_ENSMUST00000103131_REVERSED	|generic|sp_Q80Z10-3_ASTN2_MOUSE	|generic|tr_A0A2I3BQV4_A0A2I3BQV4_MOUSE__chr11_-1_99385419_99385448_ENSMUST00000103131_REVERSED	|generic|sp_Q64213-3_SF01_MOUSE__chr19_1_6372570_6372629_ENSMUST00000113485_REVERSED	|generic|sp_Q69ZK9_NLGN2_MOUSE	|generic|sp_Q8CBH7-2_MARHB_MOUSE_REVERSED	|generic|tr_E9Q7P6_E9Q7P6_MOUSE	|generic|tr_E9Q7P6_E9Q7P6_MOUSE	|generic|tr_E9Q7P6_E9Q7P6_MOUSE_REVERSED	|generic|tr_A0A024CD92_A0A024CD92_MOUSE	|generic|tr_Q3UQU5_Q3UQU5_MOUSE_REVERSED	|generic|tr_Q80W39_Q80W39_MOUSE__chr19_-1_5279466_5279567_ENSMUST00000237781_REVERSED	|generic|tr_A0A571BEJ5_A0A571BEJ5_MOUSE	|generic|tr_A0A571BEJ5_A0A571BEJ5_MOUSE_REVERSED	|generic|tr_A0A571BEJ5_A0A571BEJ5_MOUSE_REVERSED	|generic|tr_Q3UK67_Q3UK67_MOUSE__chr19_1_6372570_6372629_ENSMUST00000113485_REVERSED	|generic|sp_D7PDD4_G6B_MOUSE_REVERSED|
"""index: 1942, intensity: 2668.0, mobility: 0.966"""	0.186168	0.00242424	0.0455526	DLESKGDKNRR	generic|sp_Q8BMD7_MORC4_MOUSE_REVERSED	|generic|sp_Q8BMD7-2_MORC4_MOUSE_REVERSED	|generic|tr_A2RSL2_A2RSL2_MOUSE_REVERSED|
"""index: 32123, intensity: 2557.0, mobility: 1.169"""	0.152699	0.00282646	0.0587388	SSSSGCCM	generic|IP_1149569_TX=10090_REVERSED|
"""index: 17815, intensity: 4887.0, mobility: 1.021"""	0.120997	0.00323102	0.0745773	ENLKLVALNVPNR	generic|tr_C9K0Y4_C9K0Y4_MOUSE__chr11_1_57012082_57012123_ENSMUST00000125292_REVERSED	|generic|tr_Q7TNB5_Q7TNB5_MOUSE__chr11_1_57012082_57012123_ENSMUST00000125292_REVERSED	|generic|tr_Q6P9M2_Q6P9M2_MOUSE__chr11_1_57012082_57012123_ENSMUST00000125292_REVERSED|
"""index: 28490, intensity: 11485.0, mobility: 0.948"""	0.101398	0.00354072	0.0863234	LHLVLRIRN	generic|IP_1129193_TX=10090_REVERSED|
"""index: 4202, intensity: 3827.0, mobility: 0.831"""	0.0683269	0.00403633	0.110159	ESINLDLSHS	generic|sp_Q3U827_RN180_MOUSE_REVERSED	|generic|sp_Q3U827-2_RN180_MOUSE_REVERSED	|generic|sp_Q3U827-3_RN180_MOUSE_REVERSED	|generic|sp_Q3U827-4_RN180_MOUSE_REVERSED	|generic|tr_A0A286YCL6_A0A286YCL6_MOUSE_REVERSED|
"""index: 422, intensity: 4360.0, mobility: 0.985"""	0.0662197	0.00448654	0.111867	GQNEQLLEEPMK	generic|IP_1099960_TX=10090_REVERSED|
"""index: 13091, intensity: 2839.0, mobility: 0.811"""	0.060528	0.00497512	0.116603	APVPMPALVS	generic|IP_862767_TX=10090_REVERSED	|generic|IP_3503087_TX=10090_REVERSED|
"""index: 3328, intensity: 358720.0, mobility: 0.910"""	0.0595626	0.00539216	0.117424	APHAAPLGRQHG	generic|chr6_-1_24664528_24664743_ENSMUST00000031695_REVERSED|
"""index: 847, intensity: 2879.0, mobility: 0.841"""	0.0509089	0.0058451	0.125023	SNGFGGQNGFGG	generic|tr_Q8BUM1_Q8BUM1_MOUSE_REVERSED	|generic|tr_A0A087WR97_A0A087WR97_MOUSE_REVERSED	|generic|sp_Q921F2_TADBP_MOUSE_REVERSED|
"""index: 14083, intensity: 18260.0, mobility: 0.829"""	0.0476608	0.00619638	0.127988	QPYLCISPQQTIKR	generic|IP_994898_TX=10090_REVERSED|
"""index: 10671, intensity: 7092.0, mobility: 0.909"""	0.0336139	0.00657895	0.141551	TNKMKGIRTFMCYIKK	generic|IP_868893_TX=10090_REVERSED|
"""index: 17683, intensity: 5289.0, mobility: 1.085"""	0.028268	0.00704887	0.14704	LEGEEALGGGPGGRQADTVEAYFMTQRSSTLGVGSMYTAVRR	generic|tr_A0A217FL49_A0A217FL49_MOUSE__chr12_-1_112934810_112935037_ENSMUST00000222932__II_3505106_REVERSED	|generic|sp_Q9D142_NUD14_MOUSE__chr12_-1_112934810_112935037_ENSMUST00000222932__II_3505106_REVERSED	|generic|II_3505103_TX=10090_REVERSED|
"""index: 9639, intensity: 18434.0, mobility: 0.911"""	0.0278394	0.00748013	0.147488	LGQSAVVVATPVAVAAAAAAAAALDLMWWIRM	generic|chr15_-1_37448276_37459353_ENSMUST00000120746__IP_1085964_TX=10090_REVERSED|
"""index: 6512, intensity: 4246.0, mobility: 1.177"""	0.024497	0.00764045	0.151023	RKAPCCDAVVFAQRQLPGFAQRRHAGAHM	generic|IP_1017160_TX=10090_REVERSED|
"""index: 22785, intensity: 4434.0, mobility: 0.913"""	0.00293274	0.00805009	0.175654	VAEINRKQEN	generic|tr_Q56A77_Q56A77_MOUSE_REVERSED	|generic|tr_Q9JHR4_Q9JHR4_MOUSE_REVERSED	|generic|sp_Q5SX39_MYH4_MOUSE_REVERSED	|generic|tr_Q61934_Q61934_MOUSE_REVERSED|
"""index: 28436, intensity: 9957.0, mobility: 0.878"""	0.00138255	0.00847836	0.17755	HLVLRIRN	generic|IP_1129193_TX=10090_REVERSED|
"""index: 5317, intensity: 29066.0, mobility: 1.049"""	-0.000235515	0.00892459	0.179548	EHCKSRELLTTELEANEQELQRVKELYNALRDNLFKMTEKE	generic|sp_K1H7_HUMAN__REVERSED|
"""index: 20700, intensity: 3633.0, mobility: 0.973"""	-0.000364551	0.00936246	0.179708	KHFGGNEKIHVCVQAEVKQHPQNSGLNVMIM	generic|IP_3500829_TX=10090_REVERSED|
"""index: 1100, intensity: 5156.0, mobility: 0.859"""	-0.00183628	0.00973021	0.181542	LEEDTLNEL	generic|tr_Q4FE56_Q4FE56_MOUSE__chrX_1_13114589_13114648_ENSMUST00000139764__IP_830538_REVERSED	|generic|tr_E9PWA9_E9PWA9_MOUSE__chrX_1_13114589_13114648_ENSMUST00000139764_REVERSED	|generic|tr_Q8C7T5_Q8C7T5_MOUSE__chrX_1_13114589_13114648_ENSMUST00000139764_REVERSED	|generic|sp_P70398_USP9X_MOUSE__chrX_1_13114589_13114648_ENSMUST00000139764_REVERSED|
"""index: 13045, intensity: 3047.0, mobility: 0.817"""	-0.00793585	0.0101277	0.189315	APVPMPALVS	generic|IP_862767_TX=10090_REVERSED	|generic|IP_3503087_TX=10090_REVERSED|
"""index: 18187, intensity: 6469.0, mobility: 0.848"""	-0.0119092	0.0105587	0.194526	VNFIYHFAEELTEGLAVMGHNR	generic|sp_Q9QYB5_ADDG_MOUSE_REVERSED	|generic|sp_Q9QYB5-2_ADDG_MOUSE_REVERSED	|generic|tr_A0A494B9K4_A0A494B9K4_MOUSE_REVERSED	|generic|tr_Q8BJH2_Q8BJH2_MOUSE_REVERSED	|generic|tr_Q8BM29_Q8BM29_MOUSE_REVERSED	|generic|tr_Q05C56_Q05C56_MOUSE_REVERSED	|generic|tr_Q05DT0_Q05DT0_MOUSE_REVERSED|
"""index: 4484, intensity: 2706.0, mobility: 0.749"""	-0.0124481	0.0109987	0.195241	TSTLPAAK	generic|IP_3479364_TX=10090_REVERSED	|generic|IP_1101987_TX=10090_REVERSED|
"""index: 14953, intensity: 3947.0, mobility: 0.914"""	-0.0128981	0.0114035	0.195841	DGELKAVGAVTYPEMDLER	generic|tr_Q4FE56_Q4FE56_MOUSE__chrX_1_13114589_13114648_ENSMUST00000139764__IP_830538_REVERSED	|generic|sp_P70398_USP9X_MOUSE__chrX_1_13114589_13114648_ENSMUST00000139764_REVERSED|
"""index: 15659, intensity: 2995.0, mobility: 1.114"""	-0.0152841	0.0118214	0.199044	RSLTENFACSSLGLIGKVMEAKGTSPNYVYLM	generic|IP_3483331_TX=10090_REVERSED|
"""index: 1988, intensity: 3171.0, mobility: 0.773"""	-0.0165059	0.0121845	0.200701	PGPPPPPPP	generic|chr13_1_46669632_46669853_ENSMUST00000099547__IP_1106985_TX=10090_REVERSED	|generic|sp_Q80UV9_TAF1_MOUSE__chrX_1_101562127_101562291_ENSMUST00000143908__II_831688_REVERSED	|generic|sp_Q80UV9-3_TAF1_MOUSE__chrX_1_101562127_101562291_ENSMUST00000143908__II_831688_REVERSED	|generic|tr_Q3TXX8_Q3TXX8_MOUSE__II_915139_REVERSED	|generic|tr_Q3UQ99_Q3UQ99_MOUSE__II_915139_REVERSED	|generic|tr_Q3UGK7_Q3UGK7_MOUSE__II_915139_REVERSED	|generic|tr_Q7TPN5_Q7TPN5_MOUSE__II_915139_REVERSED	|generic|tr_Q3T9Z7_Q3T9Z7_MOUSE__II_954851_REVERSED	|generic|tr_D3Z139_D3Z139_MOUSE__II_859065_REVERSED	|generic|sp_Q8BH43_WASF2_MOUSE__II_954851_REVERSED	|generic|sp_Q3UR85_MYRF_MOUSE__chr19_-1_10223113_10223235_ENSMUST00000190922__II_1049632	|generic|sp_Q3UR85-2_MYRF_MOUSE__chr19_-1_10223113_10223235_ENSMUST00000190922__II_1049632	|generic|sp_Q3UR85-3_MYRF_MOUSE__chr19_-1_10223113_10223235_ENSMUST00000190922__II_1049643	|generic|sp_Q14AX6_CDK12_MOUSE__chr13_-1_17739087_17739164_ENSMUST00000222359__II_1127685	|generic|sp_Q14AX6-3_CDK12_MOUSE__chr13_-1_17739087_17739164_ENSMUST00000222359__II_1127685	|generic|tr_B1Q2W7_B1Q2W7_MOUSE__chrX_1_101562127_101562291_ENSMUST00000143908__II_831688_REVERSED	|generic|sp_Q8K0G8_ESRP2_MOUSE__II_859065_REVERSED	|generic|tr_Q3TH23_Q3TH23_MOUSE__II_859065_REVERSED	|generic|tr_D3YZK4_D3YZK4_MOUSE__chrX_1_101562127_101562291_ENSMUST00000143908__II_831688_REVERSED	|generic|sp_Q8VHQ2_SOCS7_MOUSE_REVERSED	|generic|tr_D3Z0K7_D3Z0K7_MOUSE_REVERSED	|generic|tr_Q3U3E7_Q3U3E7_MOUSE_REVERSED	|generic|tr_A0A1B0GRU3_A0A1B0GRU3_MOUSE_REVERSED	|generic|tr_Q8BKZ3_Q8BKZ3_MOUSE_REVERSED	|generic|tr_S4R1B9_S4R1B9_MOUSE__chrX_1_101562127_101562291_ENSMUST00000143908_REVERSED	|generic|tr_E9Q2D0_E9Q2D0_MOUSE_REVERSED	|generic|tr_A0A286YCS6_A0A286YCS6_MOUSE_REVERSED	|generic|tr_C9K0Z8_C9K0Z8_MOUSE__chr7_1_30415650_30415679_ENSMUST00000207982	|generic|sp_Q3UG20_KMT2E_MOUSE__chr13_-1_43303268_43303297_ENSMUST00000055341_REVERSED	|generic|sp_Q3UG20-2_KMT2E_MOUSE__chr13_-1_43303268_43303297_ENSMUST00000055341_REVERSED	|generic|sp_P0C7L0_WIPF3_MOUSE_REVERSED	|generic|sp_P0C7L0-2_WIPF3_MOUSE_REVERSED	|generic|sp_Q6PEV3_WIPF2_MOUSE_REVERSED	|generic|sp_Q9CYT6_CAP2_MOUSE_REVERSED	|generic|tr_D3Z5R4_D3Z5R4_MOUSE_REVERSED	|generic|tr_Q6P9T5_Q6P9T5_MOUSE	|generic|tr_Q80VV6_Q80VV6_MOUSE_REVERSED	|generic|tr_Q05BD7_Q05BD7_MOUSE	|generic|tr_Q05BD7_Q05BD7_MOUSE_REVERSED	|generic|tr_D3YTR7_D3YTR7_MOUSE_REVERSED	|generic|tr_E9Q8K8_E9Q8K8_MOUSE_REVERSED	|generic|sp_Q6ZPZ3_ZC3H4_MOUSE_REVERSED	|generic|sp_Q6ZPZ3-2_ZC3H4_MOUSE_REVERSED	|generic|sp_O88703_HCN2_MOUSE__chr7_1_30415650_30415679_ENSMUST00000207982	|generic|sp_Q76LL6_FHOD3_MOUSE__chr18_1_24754234_24754329_ENSMUST00000234462	|generic|sp_Q76LL6-2_FHOD3_MOUSE__chr18_1_24754234_24754329_ENSMUST00000234462	|generic|sp_Q76LL6-4_FHOD3_MOUSE__chr18_1_24754234_24754329_ENSMUST00000234462	|generic|sp_Q9DBD5_PELP1_MOUSE	|generic|tr_Q8BZD7_Q8BZD7_MOUSE_REVERSED	|generic|sp_Q80Z10_ASTN2_MOUSE	|generic|sp_Q80Z10-2_ASTN2_MOUSE	|generic|tr_Q8CHD5_Q8CHD5_MOUSE__chr19_1_45518810_45518923_ENSMUST00000225662_REVERSED	|generic|sp_P10284_HXB4_MOUSE	|generic|sp_Q80Z10-3_ASTN2_MOUSE	|generic|tr_A0A571BEJ5_A0A571BEJ5_MOUSE	|generic|tr_A0A571BEJ5_A0A571BEJ5_MOUSE_REVERSED	|generic|sp_D7PDD4_G6B_MOUSE_REVERSED|
"""index: 980, intensity: 3622.0, mobility: 0.851"""	-0.0230861	0.0126142	0.209818	HVLTDLSTAQ	generic|tr_A0A087WPK2_A0A087WPK2_MOUSE__II_1034300_REVERSED	|generic|sp_Q3KNY0_IGFN1_MOUSE_REVERSED	|generic|sp_Q3KNY0-2_IGFN1_MOUSE_REVERSED	|generic|sp_Q3KNY0-3_IGFN1_MOUSE_REVERSED	|generic|sp_Q3KNY0-4_IGFN1_MOUSE_REVERSED	|generic|tr_F6QKE4_F6QKE4_MOUSE_REVERSED|
"""index: 12194, intensity: 4058.0, mobility: 1.098"""	-0.0237712	0.0130492	0.210787	MLSQIELSTHSYIISNPFIVTTQTQNVTFCIKQQVAISIMFYSR	generic|IP_856654_TX=10090_REVERSED|
"""index: 3073, intensity: 5632.0, mobility: 0.822"""	-0.0239182	0.0133909	0.210995	PLNGMLDLRFREHAV	generic|IP_1035695_TX=10090_REVERSED|
"""index: 2334, intensity: 4942.0, mobility: 0.876"""	-0.0289639	0.0137634	0.218243	TLPTETKFLSEMRIH	generic|sp_Q8BLG2_LPAR4_MOUSE_REVERSED	|generic|tr_Q80UD5_Q80UD5_MOUSE_REVERSED|
"""index: 2670, intensity: 2501.0, mobility: 0.813"""	-0.0331944	0.0141935	0.224471	SGLDYSFYPFGNRLQ	generic|sp_Q60675_LAMA2_MOUSE__II_1150985_REVERSED	|generic|tr_A0A1W2P7N3_A0A1W2P7N3_MOUSE__II_3464820_REVERSED	|generic|tr_Q8R145_Q8R145_MOUSE_REVERSED	|generic|tr_Q7TQI9_Q7TQI9_MOUSE_REVERSED	|generic|tr_Q5DTP0_Q5DTP0_MOUSE_REVERSED|
"""index: 9272, intensity: 14677.0, mobility: 0.968"""	-0.0335673	0.0145237	0.225026	HGSMVMGGELAVHKSQDAKREKVPM	generic|IP_3455142_TX=10090_REVERSED|
"""index: 15998, intensity: 2648.0, mobility: 1.096"""	-0.0403526	0.0149317	0.235327	MLGEVIGFNEHIVKALPALCNTTCS	generic|tr_S4R2L8_S4R2L8_MOUSE__II_893782_REVERSED	|generic|tr_A0A0R4J0X7_A0A0R4J0X7_MOUSE__II_893783_REVERSED	|generic|tr_S4R2G5_S4R2G5_MOUSE__II_893783_REVERSED	|generic|sp_Q64467_G3PT_MOUSE__II_893783_REVERSED	|generic|tr_Q3V2I5_Q3V2I5_MOUSE_REVERSED|
"""index: 1248, intensity: 3825.0, mobility: 0.890"""	-0.041546	0.0153518	0.237176	ARWQWDRHHVAPWPLY	generic|IP_1075002_TX=10090_REVERSED|
"""index: 14813, intensity: 4216.0, mobility: 0.930"""	-0.0417687	0.0157783	0.237522	GSTKNFVIRGTLGEWQAEKIFNMFR	generic|sp_B1AS29_GRIK3_MOUSE_REVERSED|
"""index: 5251, intensity: 6654.0, mobility: 1.049"""	-0.0421444	0.0161496	0.238107	DTLQQELDKIEETEKAIRCLIEDLRSELQTYQRNMIDLQQE	generic|tr_A0A0G2JE96_A0A0G2JE96_MOUSE__II_1010586_REVERSED	|generic|tr_A2AS42_A2AS42_MOUSE__II_1010586_REVERSED	|generic|tr_R4GML3_R4GML3_MOUSE__II_1010567_REVERSED	|generic|sp_A2AL36_CNTRL_MOUSE__II_1010567_REVERSED	|generic|tr_E9Q9E7_E9Q9E7_MOUSE__II_1010567_REVERSED	|generic|tr_B2RXX1_B2RXX1_MOUSE__II_1010567_REVERSED	|generic|tr_F6QP53_F6QP53_MOUSE__II_1010586_REVERSED	|generic|tr_R4GML4_R4GML4_MOUSE_REVERSED|
"""index: 1937, intensity: 2595.0, mobility: 0.963"""	-0.043966	0.0165605	0.240959	DLESKGDKNRR	generic|sp_Q8BMD7_MORC4_MOUSE_REVERSED	|generic|sp_Q8BMD7-2_MORC4_MOUSE_REVERSED	|generic|tr_A2RSL2_A2RSL2_MOUSE_REVERSED|
"""index: 13184, intensity: 4349.0, mobility: 0.893"""	-0.0445364	0.0169635	0.241858	PQSVATSFYR	generic|tr_A0A2Z4SXW0_A0A2Z4SXW0_MOUSE_REVERSED	|generic|tr_A0A2Z4SYM0_A0A2Z4SYM0_MOUSE_REVERSED|
"""index: 20627, intensity: 3865.0, mobility: 1.065"""	-0.0461626	0.0172923	0.244433	QNIGDVAMVLRCMLSGFPWYSLANQAALF	generic|sp_P30935_SSR3_MOUSE_REVERSED|
"""index: 7350, intensity: 4121.0, mobility: 0.911"""	-0.0487317	0.0176322	0.248545	EPAPPPLPQPSA	generic|sp_Q5F293_ZBTB4_MOUSE__II_1133778_REVERSED|
"""index: 5814, intensity: 5474.0, mobility: 0.919"""	-0.0520755	0.0180294	0.253974	EGIEGAGLSTRD	generic|IP_874916_TX=10090_REVERSED|
"""index: 21230, intensity: 5545.0, mobility: 0.899"""	-0.053789	0.0184486	0.25679	EIVLPLYQE	generic|tr_A3KMD2_A3KMD2_MOUSE_REVERSED|
"""index: 21131, intensity: 3347.0, mobility: 0.834"""	-0.0541868	0.01886	0.257447	LDGEQVRR	generic|IP_840909_TX=10090_REVERSED|
"""index: 4563, intensity: 3641.0, mobility: 0.970"""	-0.0548286	0.0192711	0.25851	ASCGAAAELGAAEMMQQQKRAQTRCHAR	generic|tr_A0A338P6Z0_A0A338P6Z0_MOUSE_REVERSED|
"""index: 6216, intensity: 23457.0, mobility: 0.878"""	-0.0551213	0.019616	0.258996	GRDGGGCLLSHS	generic|IP_971398_TX=10090_REVERSED|
"""index: 1149, intensity: 3359.0, mobility: 0.887"""	-0.0573061	0.0200083	0.262643	GSLGLETEPVW	generic|IP_1130177_TX=10090_REVERSED|
"""index: 9101, intensity: 4473.0, mobility: 0.834"""	-0.0579443	0.0203912	0.263716	YEDHNTIGIRACITMLM	generic|tr_A2AIM2_A2AIM2_MOUSE__II_964058_REVERSED	|generic|tr_Q3UHS6_Q3UHS6_MOUSE__chr2_1_29733737_29733766_ENSMUST00000123953__II_964058_REVERSED	|generic|tr_Q80TM2_Q80TM2_MOUSE__chr2_1_29733737_29733766_ENSMUST00000123953__II_964058_REVERSED	|generic|sp_P26039_TLN1_MOUSE__chr2_1_29733737_29733766_ENSMUST00000123953__II_964058_REVERSED	|generic|II_964055_TX=10090_REVERSED	|generic|tr_Q8C9Z8_Q8C9Z8_MOUSE_REVERSED|
"""index: 21091, intensity: 4310.0, mobility: 1.049"""	-0.0605452	0.0207641	0.26812	ETGQKNGEPTSAASSCAAAEETR	generic|tr_A0A5F8MPZ7_A0A5F8MPZ7_MOUSE__II_833039_REVERSED	|generic|sp_Q9D8C3_ALG13_MOUSE__chrX_1_144318056_144320008_ENSMUST00000238864__II_833042_REVERSED	|generic|II_833048_TX=10090_REVERSED|
"""index: 13027, intensity: 3003.0, mobility: 0.819"""	-0.0626375	0.0211794	0.271702	APVPMPALVS	generic|IP_862767_TX=10090_REVERSED	|generic|IP_3503087_TX=10090_REVERSED|
"""index: 25887, intensity: 6533.0, mobility: 1.081"""	-0.062709	0.021541	0.271825	LNPPKLGHSAPEMAKPKQFMEQCSIHYLFWSNSKIFEVMMNM	generic|IP_1035682_TX=10090_REVERSED|
"""index: 496, intensity: 2601.0, mobility: 0.936"""	-0.0653314	0.0219553	0.276365	WLEESQSTGSP	generic|IP_974426_TX=10090_REVERSED|
"""index: 3287, intensity: 5325.0, mobility: 0.934"""	-0.065573	0.0223417	0.276786	APTSRQFLPPP	generic|IP_940409_TX=10090_REVERSED|
"""index: 8425, intensity: 6213.0, mobility: 0.996"""	-0.0666056	0.0227461	0.27859	KELLDPIEALRLGAYPEAGFTMLEWV	generic|sp_Q61526_ERBB3_MOUSE_REVERSED|
"""index: 18351, intensity: 8949.0, mobility: 0.951"""	-0.0671734	0.0231214	0.279586	KEGKPGQLGPQGDSGNHGPLGGAGPPGP	generic|sp_Q8BMF8_GLDN_MOUSE_REVERSED	|generic|tr_Q08AT9_Q08AT9_MOUSE_REVERSED|
"""index: 9238, intensity: 4526.0, mobility: 1.317"""	-0.0689783	0.0235246	0.282768	ELSPLFDNEMRDMIRVIDEFVKRYRREDVVKVMLYMPS	generic|tr_F7CAV3_F7CAV3_MOUSE__IP_839196_REVERSED|
"""index: 14865, intensity: 4032.0, mobility: 1.010"""	-0.0690712	0.0238978	0.282932	KWRLVPTLDPLE	generic|tr_Q91YD5_Q91YD5_MOUSE_REVERSED	|generic|tr_Q3UT74_Q3UT74_MOUSE_REVERSED	|generic|sp_B8JK39_ITA9_MOUSE_REVERSED	|generic|tr_E9QAP0_E9QAP0_MOUSE_REVERSED	|generic|tr_Q8BJG9_Q8BJG9_MOUSE_REVERSED|
"""index: 3380, intensity: 4430.0, mobility: 0.885"""	-0.0697101	0.0242698	0.284065	TLPTETKFLSEMRIHTN	generic|sp_Q8BLG2_LPAR4_MOUSE_REVERSED	|generic|tr_Q80UD5_Q80UD5_MOUSE_REVERSED|
"""index: 2867, intensity: 3221.0, mobility: 0.946"""	-0.0708361	0.0246711	0.286069	QRHGRGRTQVD	generic|IP_1121909_TX=10090_REVERSED|
"""index: 14361, intensity: 2876.0, mobility: 1.124"""	-0.07145	0.0250513	0.287166	LSPLLQNSCSFGLFVFVFEGDLANYDG	generic|IP_1127550_TX=10090_REVERSED|
"""index: 23693, intensity: 4139.0, mobility: 0.852"""	-0.0722311	0.0254516	0.288567	KVLNPEKFVYKRT	generic|IP_885248_TX=10090_REVERSED|
"""index: 10206, intensity: 8764.0, mobility: 1.161"""	-0.0723869	0.0258091	0.288846	EMNSLDAFPVERTVLEWLLVAFSWMDASRRNTDEPKKQLAEPA	generic|II_886691_TX=10090_REVERSED	|generic|sp_O55222_ILK_MOUSE__chr7_1_105737188_105737241_ENSMUST00000149695_REVERSED|
"""index: 21564, intensity: 4336.0, mobility: 1.162"""	-0.0748672	0.0261545	0.293327	VEEVLRAQGQLLVPM	generic|chr17_1_35098698_35098871_ENSMUST00000173846_REVERSED|
"""index: 2294, intensity: 3759.0, mobility: 0.819"""	-0.0776872	0.0265306	0.298478	SGAQTYTHI	generic|tr_Q3UZE7_Q3UZE7_MOUSE_REVERSED	|generic|tr_Q8C6E3_Q8C6E3_MOUSE__chr2_-1_103454756_103456957_ENSMUST00000111168_REVERSED	|generic|sp_P24270_CATA_MOUSE__chr2_-1_103454756_103456957_ENSMUST00000111168_REVERSED	|generic|tr_Q91XI2_Q91XI2_MOUSE__chr2_-1_103454756_103456957_ENSMUST00000111168_REVERSED	|generic|tr_Q542K4_Q542K4_MOUSE__chr2_-1_103454756_103456957_ENSMUST00000111168_REVERSED	|generic|tr_Q3UF58_Q3UF58_MOUSE__chr2_-1_103454756_103456957_ENSMUST00000111168_REVERSED	|generic|tr_A2AL20_A2AL20_MOUSE_REVERSED	|generic|tr_Q3TVZ1_Q3TVZ1_MOUSE__chr2_-1_103454756_103456957_ENSMUST00000111168_REVERSED|
"""index: 19681, intensity: 3581.0, mobility: 1.044"""	-0.0789307	0.026862	0.30077	TFGDEPLESVLLISNSSLSQDK	generic|tr_Q3TNM0_Q3TNM0_MOUSE_REVERSED	|generic|tr_Q3TQ35_Q3TQ35_MOUSE_REVERSED	|generic|tr_A0A0N4SV80_A0A0N4SV80_MOUSE_REVERSED	|generic|tr_A0A0N4SVI8_A0A0N4SVI8_MOUSE_REVERSED	|generic|sp_Q61464_ZN638_MOUSE_REVERSED	|generic|sp_Q61464-2_ZN638_MOUSE_REVERSED	|generic|sp_Q61464-4_ZN638_MOUSE_REVERSED	|generic|sp_Q61464-5_ZN638_MOUSE_REVERSED	|generic|sp_Q61464-7_ZN638_MOUSE_REVERSED	|generic|tr_E9QKZ7_E9QKZ7_MOUSE_REVERSED	|generic|tr_E9QML5_E9QML5_MOUSE_REVERSED	|generic|tr_A0A0N4SV38_A0A0N4SV38_MOUSE_REVERSED	|generic|tr_A0A0N4SVM8_A0A0N4SVM8_MOUSE_REVERSED	|generic|tr_Q3TZK9_Q3TZK9_MOUSE_REVERSED	|generic|tr_Q3TQM2_Q3TQM2_MOUSE_REVERSED|
"""index: 5911, intensity: 3390.0, mobility: 0.884"""	-0.0816156	0.0272468	0.305758	QIHAFTTWSRLLSAMGR	generic|IP_1017807_TX=10090_REVERSED|
"""index: 13616, intensity: 8759.0, mobility: 1.108"""	-0.0833343	0.0276423	0.30898	GNLMLVRTQGVFSLVLTDDTERGPDSRL	generic|sp_Q3U1J4_DDB1_MOUSE__chr19_1_10625211_10625339_ENSMUST00000236937_REVERSED	|generic|tr_A0A494BBJ6_A0A494BBJ6_MOUSE_REVERSED|
"""index: 10893, intensity: 8355.0, mobility: 0.986"""	-0.0848514	0.0280374	0.311843	TGRPMASSSPIILWATVMR	generic|IP_962592_TX=10090_REVERSED|
"""index: 7083, intensity: 3937.0, mobility: 1.012"""	-0.0854063	0.0284322	0.312895	RMAPDLAKSMAEK	generic|tr_Q9D303_Q9D303_MOUSE__IP_871662_REVERSED	|generic|IP_871643_TX=10090_REVERSED	|generic|IP_870666_TX=10090_REVERSED	|generic|IP_871631_TX=10090_REVERSED	|generic|sp_Q80SU7_GVIN1_MOUSE_REVERSED	|generic|tr_L7N451_L7N451_MOUSE_REVERSED|
"""index: 9860, intensity: 3834.0, mobility: 0.913"""	-0.0866987	0.0288383	0.315353	HPSPSGQLSFR	generic|sp_C4P6S0_SHTAP_MOUSE_REVERSED|
"""index: 17169, intensity: 3464.0, mobility: 1.161"""	-0.0867741	0.0292089	0.315497	FPMDEPGEWQPCNPKVCYIWELMAIERLR	generic|IP_3471333_TX=10090_REVERSED|
"""index: 2597, intensity: 4541.0, mobility: 0.882"""	-0.0886583	0.0296146	0.319104	ENLRVTDYISRQPIYCDE	generic|tr_A0A1D5RLZ3_A0A1D5RLZ3_MOUSE_REVERSED|
"""index: 19638, intensity: 2777.0, mobility: 1.236"""	-0.0891141	0.0299474	0.319981	EERELLQLQLQEEEKLFQ	generic|tr_B7ZNZ0_B7ZNZ0_MOUSE__II_3501018_REVERSED	|generic|tr_B2RUL3_B2RUL3_MOUSE__II_3501018_REVERSED	|generic|sp_Q8BVP1_TRIML_MOUSE__II_3501018_REVERSED|
"""index: 12887, intensity: 4679.0, mobility: 0.920"""	-0.0920302	0.0303153	0.325627	SHPPLPDQSPGPYLQTHLTPPPQ	generic|sp_Q6PB44_PTN23_MOUSE__chr9_-1_110386241_110386345_ENSMUST00000200278_REVERSED	|generic|sp_Q6PB44-2_PTN23_MOUSE__chr9_-1_110386241_110386345_ENSMUST00000200278_REVERSED|
"""index: 31830, intensity: 4906.0, mobility: 1.466"""	-0.0934336	0.0307195	0.328367	KKQKKKKLNKHI	generic|IP_1128996_TX=10090_REVERSED|
"""index: 11049, intensity: 2524.0, mobility: 1.085"""	-0.0934837	0.0310985	0.328465	SFITILFSSERPRHSNTSLLF	generic|IP_935483_TX=10090_REVERSED|
"""index: 17176, intensity: 2966.0, mobility: 1.079"""	-0.0943931	0.0315024	0.330249	SVEYIYIHTHTHIYIYIYIYIYIYIYIYIYIYVYMYK	generic|IP_1118056_TX=10090_REVERSED|
"""index: 21006, intensity: 4204.0, mobility: 0.846"""	-0.0950455	0.0318934	0.331532	FLLIFWSVEQLRDIYMRCTE	generic|chr6_-1_36937270_36937392_ENSMUST00000150300_REVERSED|
"""index: 14287, intensity: 4384.0, mobility: 0.966"""	-0.0952906	0.0322971	0.332015	YRFQINLVPAETFDSICEINVVQQVQAGGDVTPDVPK	generic|tr_Q3U7X9_Q3U7X9_MOUSE_REVERSED	|generic|sp_P17427_AP2A2_MOUSE_REVERSED	|generic|tr_Q69ZW4_Q69ZW4_MOUSE_REVERSED	|generic|tr_Q6PEE6_Q6PEE6_MOUSE_REVERSED|
"""index: 3971, intensity: 4392.0, mobility: 1.080"""	-0.0956006	0.0326613	0.332627	NTGDAQYLGVYVGSPPVETSNNQHMR	generic|IP_2559040_TX=10090_REVERSED|
"""index: 14391, intensity: 4250.0, mobility: 0.998"""	-0.096977	0.0330113	0.33535	SRGRRQTNRSRSWGPRQPSRSRGR	generic|sp_Q8BTI8_SRRM2_MOUSE__chr17_1_23808115_23808177_ENSMUST00000190293_REVERSED	|generic|sp_Q8BTI8-2_SRRM2_MOUSE__chr17_1_23808115_23808177_ENSMUST00000190293_REVERSED	|generic|sp_Q8BTI8-3_SRRM2_MOUSE__chr17_1_23808115_23808177_ENSMUST00000190293_REVERSED	|generic|tr_Q3TR34_Q3TR34_MOUSE_REVERSED|
"""index: 23503, intensity: 3561.0, mobility: 0.911"""	-0.0978716	0.0334004	0.337128	AVGLPDWVFAMQLSLALLDV	generic|tr_B2KF57_B2KF57_MOUSE__chr13_1_109951219_109951344_ENSMUST00000119672_REVERSED|
"""index: 28571, intensity: 10815.0, mobility: 0.973"""	-0.098096	0.0337485	0.337575	KGLDMLELLQLPHYQPLTPSLVHAAEFLGS	generic|tr_F8WGX5_F8WGX5_MOUSE__chr18_1_49920967_49921035_ENSMUST00000181907_REVERSED	|generic|sp_Q6PNC0_DMXL1_MOUSE__chr18_1_49920967_49921035_ENSMUST00000181907_REVERSED|
"""index: 18594, intensity: 19084.0, mobility: 0.894"""	-0.0998774	0.0341503	0.341135	VRFLMSASVEMLTNYATQQEKGS	generic|tr_Q9QY74_Q9QY74_MOUSE_REVERSED	|generic|tr_Q8BRX1_Q8BRX1_MOUSE_REVERSED	|generic|sp_Q80Z10_ASTN2_MOUSE_REVERSED	|generic|sp_Q80Z10-2_ASTN2_MOUSE_REVERSED	|generic|sp_Q80Z10-3_ASTN2_MOUSE_REVERSED|
"""index: 4507, intensity: 2528.0, mobility: 1.007"""	-0.100899	0.0345243	0.343187	TRRECTMGTVQLL	generic|chr11_1_72728859_72730505_ENSMUST00000155998_REVERSED|
"""index: 1392, intensity: 2866.0, mobility: 0.843"""	-0.101372	0.0348697	0.34414	FSLRVALLLMDF	generic|tr_F6VSQ9_F6VSQ9_MOUSE__II_957468_REVERSED|
"""index: 21074, intensity: 3731.0, mobility: 1.048"""	-0.10372	0.0352423	0.348893	ETGQKNGEPTSAASSCAAAEETR	generic|tr_A0A5F8MPZ7_A0A5F8MPZ7_MOUSE__II_833039_REVERSED	|generic|sp_Q9D8C3_ALG13_MOUSE__chrX_1_144318056_144320008_ENSMUST00000238864__II_833042_REVERSED	|generic|II_833048_TX=10090_REVERSED|
"""index: 11412, intensity: 3575.0, mobility: 1.184"""	-0.104293	0.0356428	0.350058	IETHRWSLSSWSTSKMLRRTCAERASSSRLRSWSAWWAVRLST	generic|IP_1046764_TX=10090_REVERSED|
"""index: 4228, intensity: 3559.0, mobility: 0.872"""	-0.104308	0.0360144	0.350089	SFGLGGPGKRC	generic|IP_1098342_TX=10090_REVERSED|
"""index: 13245, intensity: 5178.0, mobility: 1.129"""	-0.105762	0.0363564	0.353058	PTVYTVQIYAYKPDLDKPNVKNSDQII	generic|tr_A0A2X0U4P8_A0A2X0U4P8_MOUSE__II_1032947_REVERSED	|generic|tr_A0A087WQ86_A0A087WQ86_MOUSE__chr1_-1_80615288_80615344_ENSMUST00000191505__II_1032947_REVERSED	|generic|tr_E9QM99_E9QM99_MOUSE__chr1_-1_80615288_80615344_ENSMUST00000191505__II_1032947_REVERSED	|generic|sp_Q8BZN6_DOC10_MOUSE__chr1_-1_80615288_80615344_ENSMUST00000191505__II_1032947_REVERSED	|generic|sp_Q8BZN6-2_DOC10_MOUSE__chr1_-1_80615288_80615344_ENSMUST00000191505__II_1032947_REVERSED	|generic|sp_Q8BZN6-3_DOC10_MOUSE__chr1_-1_80615288_80615344_ENSMUST00000191505__II_1032947_REVERSED	|generic|sp_Q8BZN6-4_DOC10_MOUSE__chr1_-1_80615288_80615344_ENSMUST00000191505__II_1032947_REVERSED	|generic|tr_A0A087WS26_A0A087WS26_MOUSE__II_1032947_REVERSED	|generic|tr_A0A087WRP5_A0A087WRP5_MOUSE__chr1_-1_80615288_80615344_ENSMUST00000191505__II_1032947_REVERSED	|generic|tr_A0A0R4J2B7_A0A0R4J2B7_MOUSE__II_1032947_REVERSED	|generic|tr_B2RWY0_B2RWY0_MOUSE__chr1_-1_80615288_80615344_ENSMUST00000191505__II_1032947_REVERSED|
"""index: 12841, intensity: 3753.0, mobility: 1.123"""	-0.10756	0.0367119	0.35675	TQADIDIAPYIPLMASPSIIPSPTPTQPQSVS	generic|tr_E9QKG6_E9QKG6_MOUSE__chr5_-1_90299985_90300095_ENSMUST00000200012__II_943171_REVERSED	|generic|tr_E9Q804_E9Q804_MOUSE__chr5_-1_90299985_90300095_ENSMUST00000200012__II_943171_REVERSED	|generic|sp_Q99NH0_ANR17_MOUSE__chr5_-1_90299985_90300095_ENSMUST00000200012__II_943171_REVERSED	|generic|tr_A0A0G2JDZ9_A0A0G2JDZ9_MOUSE__chr5_-1_90299985_90300095_ENSMUST00000200012__II_943171_REVERSED	|generic|sp_Q99NH0-2_ANR17_MOUSE__chr5_-1_90299985_90300095_ENSMUST00000200012_REVERSED	|generic|sp_Q99NH0-3_ANR17_MOUSE__chr5_-1_90299985_90300095_ENSMUST00000200012_REVERSED	|generic|tr_A0A1W2P6X1_A0A1W2P6X1_MOUSE__chr5_-1_90299985_90300095_ENSMUST00000200012_REVERSED|
"""index: 1107, intensity: 3605.0, mobility: 0.772"""	-0.108508	0.0370666	0.358707	IDDARVGP	generic|sp_Q80T14_FRAS1_MOUSE_REVERSED|
"""index: 13012, intensity: 3143.0, mobility: 0.817"""	-0.109234	0.0374651	0.360209	APVPMPALVS	generic|IP_862767_TX=10090_REVERSED	|generic|IP_3503087_TX=10090_REVERSED|
"""index: 780, intensity: 20644.0, mobility: 0.831"""	-0.109373	0.0378637	0.360496	LLAPPLRCE	generic|IP_1073212_TX=10090_REVERSED|
"""index: 17791, intensity: 4148.0, mobility: 1.039"""	-0.109697	0.0382623	0.361168	ELPNIVESCPEPTVHAFNVDPAQPEPV	generic|tr_A0A1W2P6U8_A0A1W2P6U8_MOUSE__chr19_1_42266752_42266781_ENSMUST00000122375__II_1149644_REVERSED|
"""index: 7857, intensity: 5551.0, mobility: 0.824"""	-0.109771	0.0386454	0.361323	EVKWDEMSPGLELPQL	generic|IP_975309_TX=10090_REVERSED|
"""index: 31169, intensity: 4819.0, mobility: 1.048"""	-0.109988	0.0389662	0.361774	RRLGNTDAEVLQR	generic|tr_B1ATJ5_B1ATJ5_MOUSE__II_1127069_REVERSED	|generic|sp_Q62168_K1H2_MOUSE__II_1127069_REVERSED|
"""index: 16501, intensity: 5604.0, mobility: 1.034"""	-0.110745	0.0393169	0.363348	FESFSKPNPYSTIMLLFYYYSVAVDKANRCLY	generic|tr_Q9D566_Q9D566_MOUSE_REVERSED	|generic|tr_Q8JZX7_Q8JZX7_MOUSE_REVERSED	|generic|sp_P49891_ST1E1_MOUSE_REVERSED|
"""index: 6606, intensity: 4084.0, mobility: 0.910"""	-0.112522	0.0396668	0.367058	TIPAQPRSWR	generic|tr_A0A087WR50_A0A087WR50_MOUSE__chr1_-1_71637244_71637333_ENSMUST00000186613__II_1037262_REVERSED	|generic|tr_A0A087WSN6_A0A087WSN6_MOUSE__chr1_-1_71637244_71637333_ENSMUST00000186613__II_1037262_REVERSED	|generic|sp_P11276_FINC_MOUSE__chr1_-1_71637244_71637333_ENSMUST00000186613__II_1037262_REVERSED	|generic|tr_Q3TCF1_Q3TCF1_MOUSE__chr1_-1_71637244_71637333_ENSMUST00000186613__II_1037262_REVERSED	|generic|tr_B9EHT6_B9EHT6_MOUSE__chr1_-1_71637244_71637333_ENSMUST00000186613__II_1037262_REVERSED	|generic|tr_Q3UHL6_Q3UHL6_MOUSE__chr1_-1_71637244_71637333_ENSMUST00000186613__II_1037262_REVERSED	|generic|tr_Q3UGY5_Q3UGY5_MOUSE__chr1_-1_71637244_71637333_ENSMUST00000186613_REVERSED	|generic|tr_Q3TCL7_Q3TCL7_MOUSE__chr1_-1_71637244_71637333_ENSMUST00000186613_REVERSED	|generic|tr_B7ZNJ1_B7ZNJ1_MOUSE__chr1_-1_71637244_71637333_ENSMUST00000186613_REVERSED	|generic|tr_Q3UH17_Q3UH17_MOUSE__chr1_-1_71637244_71637333_ENSMUST00000186613_REVERSED	|generic|tr_Q3TBB4_Q3TBB4_MOUSE__chr1_-1_71637244_71637333_ENSMUST00000186613_REVERSED	|generic|tr_A0A087WS56_A0A087WS56_MOUSE__chr1_-1_71637244_71637333_ENSMUST00000186613_REVERSED	|generic|tr_Q3UHR1_Q3UHR1_MOUSE__chr1_-1_71637244_71637333_ENSMUST00000186613_REVERSED|
"""index: 1974, intensity: 5761.0, mobility: 0.858"""	-0.113476	0.0400317	0.36906	LVLESQTLEMVGSGLEV	generic|sp_Q91WJ0_FRS3_MOUSE__II_1063161_REVERSED|
"""index: 7905, intensity: 6972.0, mobility: 0.825"""	-0.114427	0.0403641	0.371059	PVKCNTYEPAKLLEEM	generic|IP_982841_TX=10090_REVERSED|
"""index: 7051, intensity: 2786.0, mobility: 1.018"""	-0.116153	0.0407437	0.374708	RQVQDMNEEVKL	generic|tr_Q14B51_Q14B51_MOUSE_REVERSED	|generic|sp_Q8C102_GALT5_MOUSE_REVERSED|
"""index: 13540, intensity: 4146.0, mobility: 1.152"""	-0.116518	0.0411067	0.375481	ISPLIQDMDTAWEIMEKSMYLQQH	generic|tr_A0A3B2W7D2_A0A3B2W7D2_MOUSE__II_3498466_REVERSED	|generic|tr_A0A3B2W3S2_A0A3B2W3S2_MOUSE__II_3498462_REVERSED	|generic|tr_D3Z7M3_D3Z7M3_MOUSE__II_3498448_REVERSED	|generic|tr_A0A3B2WBI3_A0A3B2WBI3_MOUSE__II_3498468_REVERSED|
"""index: 15797, intensity: 2942.0, mobility: 0.989"""	-0.118019	0.0414856	0.378674	GIVYIDHPIYDASDDRTKGQGKSLFWS	generic|sp_Q9ES52_SHIP1_MOUSE__chr1_1_87669658_87669786_ENSMUST00000072999__II_1032026_REVERSED	|generic|sp_Q9ES52-2_SHIP1_MOUSE__chr1_1_87669658_87669786_ENSMUST00000072999__II_1032026_REVERSED	|generic|sp_Q9ES52-3_SHIP1_MOUSE__chr1_1_87669658_87669786_ENSMUST00000072999__II_1032026_REVERSED	|generic|sp_Q9ES52-5_SHIP1_MOUSE__chr1_1_87699096_87699128_ENSMUST00000072999__II_1032026_REVERSED	|generic|sp_Q9ES52-6_SHIP1_MOUSE__chr1_1_87699096_87699128_ENSMUST00000072999__II_1032026_REVERSED	|generic|sp_Q9ES52-4_SHIP1_MOUSE__chr1_1_87669658_87669786_ENSMUST00000072999_REVERSED|
"""index: 790, intensity: 12486.0, mobility: 0.819"""	-0.118264	0.0418807	0.379196	LLAPPLRCE	generic|IP_1073212_TX=10090_REVERSED|
"""index: 10482, intensity: 71386.0, mobility: 1.036"""	-0.119408	0.0422424	0.38164	QILEEMTLGAMTTRATKIQQLINTMQAKNCQPFRTLLK	generic|sp_Q8BFU3_RN214_MOUSE__chr9_-1_45904802_45904849_ENSMUST00000213659__II_850853_REVERSED	|generic|sp_Q8BFU3-2_RN214_MOUSE__chr9_-1_45904802_45904849_ENSMUST00000213659__II_850853_REVERSED	|generic|sp_Q8BFU3-3_RN214_MOUSE__chr9_-1_45867735_45868001_ENSMUST00000162369__II_850853_REVERSED	|generic|sp_Q8BFU3-5_RN214_MOUSE__chr9_-1_45904802_45904849_ENSMUST00000213659__II_850853_REVERSED	|generic|sp_Q8BFU3-4_RN214_MOUSE__chr9_-1_45904802_45904849_ENSMUST00000213659_REVERSED|
"""index: 26738, intensity: 3911.0, mobility: 0.978"""	-0.119958	0.0426036	0.382818	VICQFVSVQVVHLSSPNPKVKNKSMLHVRA	generic|IP_898078_TX=10090_REVERSED|
"""index: 17192, intensity: 3565.0, mobility: 1.033"""	-0.120289	0.0429641	0.383528	QSSCLPVPWLMSEAPLMRIQ	generic|IP_991464_TX=10090_REVERSED|
"""index: 14905, intensity: 4491.0, mobility: 0.929"""	-0.121562	0.0433412	0.386265	CIGGVTRLAQLYHNPQRPSLCHLSQS	generic|chr14_1_55515523_55515786_ENSMUST00000170155__II_1095000_TX=10090_REVERSED	|generic|sp_Q9Z140_CPNE6_MOUSE__chr14_1_55516980_55517087_ENSMUST00000170155__II_1094996_REVERSED	|generic|tr_Q3UYN2_Q3UYN2_MOUSE__chr14_1_55516980_55517087_ENSMUST00000170155__II_1094996_REVERSED	|generic|tr_Q3UN71_Q3UN71_MOUSE_REVERSED|
"""index: 9560, intensity: 5855.0, mobility: 1.048"""	-0.121926	0.0436321	0.38705	EAFTCAFLDTKRTLAPCPGLPRFESGFPFRITKMDSQSQSRKPT	generic|sp_A2AD83_FRMD7_MOUSE__chr2_1_127594447_127594476_ENSMUST00000028852_REVERSED|
"""index: 11053, intensity: 5541.0, mobility: 1.142"""	-0.125449	0.0440252	0.39469	PVPSQNPDGLKVVRRKGKAKSHEEPCIQFETQKHAPLLPESGDR	generic|IP_1131764_TX=10090_REVERSED|
"""index: 1758, intensity: 2937.0, mobility: 0.990"""	-0.125931	0.0444182	0.395741	EEKMRELEEE	generic|tr_Q05B96_Q05B96_MOUSE_REVERSED	|generic|tr_Q5SV54_Q5SV54_MOUSE_REVERSED	|generic|tr_Q5SV55_Q5SV55_MOUSE_REVERSED	|generic|sp_Q9CSB4_PAR3L_MOUSE_REVERSED	|generic|sp_Q9CSB4-2_PAR3L_MOUSE_REVERSED|
"""index: 4534, intensity: 2643.0, mobility: 1.161"""	-0.126519	0.0447937	0.397024	QLFHPVPLAKPEPTRAM	generic|sp_Q0VDQ9_FEZF1_MOUSE_REVERSED|
"""index: 7056, intensity: 11397.0, mobility: 0.909"""	-0.127656	0.0451866	0.399513	TIPAQPRSWR	generic|tr_A0A087WR50_A0A087WR50_MOUSE__chr1_-1_71637244_71637333_ENSMUST00000186613__II_1037262_REVERSED	|generic|tr_A0A087WSN6_A0A087WSN6_MOUSE__chr1_-1_71637244_71637333_ENSMUST00000186613__II_1037262_REVERSED	|generic|sp_P11276_FINC_MOUSE__chr1_-1_71637244_71637333_ENSMUST00000186613__II_1037262_REVERSED	|generic|tr_Q3TCF1_Q3TCF1_MOUSE__chr1_-1_71637244_71637333_ENSMUST00000186613__II_1037262_REVERSED	|generic|tr_B9EHT6_B9EHT6_MOUSE__chr1_-1_71637244_71637333_ENSMUST00000186613__II_1037262_REVERSED	|generic|tr_Q3UHL6_Q3UHL6_MOUSE__chr1_-1_71637244_71637333_ENSMUST00000186613__II_1037262_REVERSED	|generic|tr_Q3UGY5_Q3UGY5_MOUSE__chr1_-1_71637244_71637333_ENSMUST00000186613_REVERSED	|generic|tr_Q3TCL7_Q3TCL7_MOUSE__chr1_-1_71637244_71637333_ENSMUST00000186613_REVERSED	|generic|tr_B7ZNJ1_B7ZNJ1_MOUSE__chr1_-1_71637244_71637333_ENSMUST00000186613_REVERSED	|generic|tr_Q3UH17_Q3UH17_MOUSE__chr1_-1_71637244_71637333_ENSMUST00000186613_REVERSED	|generic|tr_Q3TBB4_Q3TBB4_MOUSE__chr1_-1_71637244_71637333_ENSMUST00000186613_REVERSED	|generic|tr_A0A087WS56_A0A087WS56_MOUSE__chr1_-1_71637244_71637333_ENSMUST00000186613_REVERSED	|generic|tr_Q3UHR1_Q3UHR1_MOUSE__chr1_-1_71637244_71637333_ENSMUST00000186613_REVERSED|
"""index: 382, intensity: 2621.0, mobility: 0.967"""	-0.127716	0.0455796	0.399645	PGPMMPMHGGMPPRMGPAPGVPMMGPPPPG	generic|IP_1078808_TX=10090_REVERSED	|generic|IP_3485521_TX=10090_REVERSED	|generic|tr_A0A3B2W450_A0A3B2W450_MOUSE_REVERSED	|generic|tr_A0A3B2WCR6_A0A3B2WCR6_MOUSE_REVERSED	|generic|tr_Q569X3_Q569X3_MOUSE_REVERSED|
"""index: 4813, intensity: 2726.0, mobility: 0.872"""	-0.128045	0.0459544	0.400368	LDMAQVTLTL	generic|IP_858136_TX=10090_REVERSED|
"""index: 11316, intensity: 5693.0, mobility: 0.914"""	-0.128358	0.0462564	0.401054	LDDSALSWRR	generic|sp_Q91WC9_DGLB_MOUSE__chr5_1_143473039_143473122_ENSMUST00000174273__II_932555_REVERSED|
"""index: 4574, intensity: 4019.0, mobility: 0.947"""	-0.129779	0.0466484	0.404184	PWKMQGHRPK	generic|IP_950568_TX=10090_REVERSED|
"""index: 12182, intensity: 5156.0, mobility: 1.076"""	-0.130559	0.0470035	0.405907	PFSAFQFLVFFILQSSLHQWLLQ	generic|tr_H3BK33_H3BK33_MOUSE__chr10_1_24902024_24902212_ENSMUST00000177232__II_1151114_REVERSED	|generic|tr_F8WJB0_F8WJB0_MOUSE__chr10_1_24888421_24888606_ENSMUST00000177232_REVERSED	|generic|sp_Q80YQ2_MED23_MOUSE__chr10_1_24888421_24888606_ENSMUST00000177232_REVERSED	|generic|sp_Q80YQ2-2_MED23_MOUSE__chr10_1_24888421_24888606_ENSMUST00000177232_REVERSED	|generic|tr_E9QNV2_E9QNV2_MOUSE__chr10_1_24888421_24888606_ENSMUST00000177232_REVERSED	|generic|tr_H3BJ42_H3BJ42_MOUSE__chr10_1_24888421_24888606_ENSMUST00000177232_REVERSED|
"""index: 14515, intensity: 4348.0, mobility: 0.845"""	-0.1325	0.0473952	0.410208	QMRNVVYLLAVPNFNMYTSRLLRGGSSS	generic|IP_874252_TX=10090_REVERSED|
"""index: 11158, intensity: 33037.0, mobility: 0.899"""	-0.132537	0.0477869	0.410291	RAGPSQSVAKRPRTIKWICKSNRSTWM	generic|IP_1135741_TX=10090_REVERSED|
"""index: 10496, intensity: 4347.0, mobility: 0.829"""	-0.132726	0.0481786	0.410711	LCGTIVSGTGKPLCARPV	generic|IP_907759_TX=10090_REVERSED|
"""index: 10730, intensity: 180438.0, mobility: 1.087"""	-0.133334	0.0485703	0.412064	HAPPPPPPPPPLPPPMPFGPQPPP	generic|sp_Q8CFT2_SET1B_MOUSE__chr5_1_123144210_123144356_ENSMUST00000100731_REVERSED	|generic|sp_Q8CFT2-2_SET1B_MOUSE__chr5_1_123144210_123144356_ENSMUST00000100731_REVERSED|
"""index: 15898, intensity: 4354.0, mobility: 1.006"""	-0.133346	0.0489237	0.412092	LWEVGMSVVKADP	generic|sp_Q3U435_MMP25_MOUSE__II_3488709_REVERSED	|generic|tr_A0A3B2WCE2_A0A3B2WCE2_MOUSE_REVERSED	|generic|tr_A0A3B2W7R0_A0A3B2W7R0_MOUSE_REVERSED|
"""index: 16692, intensity: 4610.0, mobility: 1.076"""	-0.134177	0.0492958	0.413944	STRRARGGATGPPLTAFCLLPRAPPR	generic|IP_926007_TX=10090_REVERSED	|generic|tr_Q3UNB1_Q3UNB1_MOUSE_REVERSED|
"""index: 18569, intensity: 4597.0, mobility: 1.158"""	-0.134698	0.049687	0.415109	GPVGSHVLHGGVWSEWSPSVQARILSTWPSRAQASTAPRPR	generic|IP_998065_TX=10090_REVERSED|
"""index: 24129, intensity: 3070.0, mobility: 1.017"""	-0.134824	0.0500587	0.415389	PKPKSPGKLFRM	generic|IP_894758_TX=10090_REVERSED|
"""index: 17935, intensity: 5813.0, mobility: 1.080"""	-0.134927	0.0504103	0.415619	ESAKEQLKLSTRSLQEAQHDCVEKLYSYD	generic|tr_A0A0J9YUF8_A0A0J9YUF8_MOUSE__II_1138061_REVERSED	|generic|sp_Q5SXY1_CYTSB_MOUSE__II_1138062_REVERSED	|generic|sp_Q5SXY1-3_CYTSB_MOUSE__II_1138062_REVERSED	|generic|tr_A0A0J9YUR2_A0A0J9YUR2_MOUSE_REVERSED	|generic|tr_A0A0J9YV86_A0A0J9YV86_MOUSE_REVERSED	|generic|tr_A0A0J9YTU3_A0A0J9YTU3_MOUSE_REVERSED	|generic|sp_Q5SXY1-2_CYTSB_MOUSE_REVERSED|
"""index: 19574, intensity: 3308.0, mobility: 1.044"""	-0.135151	0.0507812	0.416121	NAEEFMKEPRWHQIKMIATIDEPA	generic|sp_D0G895_ACE3_MOUSE_REVERSED|
"""index: 6949, intensity: 5093.0, mobility: 0.825"""	-0.136011	0.0511519	0.418047	DSSNQLTRKKQTNV	generic|sp_Q7TSY8_SGO2_MOUSE_REVERSED|
"""index: 9269, intensity: 16276.0, mobility: 1.233"""	-0.136472	0.0515424	0.419083	GDLSKGNMDRAADKADAPSEFTVFAFGRSKNTERDKMLLIEVI	generic|sp_Q91VM5_RMXL1_MOUSE__II_560909_REVERSED	|generic|tr_A0A2I3BRL8_A0A2I3BRL8_MOUSE__II_560909_REVERSED|
"""index: 21143, intensity: 5038.0, mobility: 0.934"""	-0.136726	0.0518923	0.419652	SLVEQYTLEKWEELTREKAEVSEDYPEAEPED	generic|tr_Q6PG57_Q6PG57_MOUSE__chr15_-1_89146467_89146517_ENSMUST00000230734__II_3485440_REVERSED	|generic|sp_Q9WUI1_MK11_MOUSE__chr15_-1_89146467_89146517_ENSMUST00000230734__II_3485440_REVERSED	|generic|tr_Q3TT60_Q3TT60_MOUSE__chr15_-1_89146467_89146517_ENSMUST00000230734__II_3485440_REVERSED	|generic|tr_Q6P243_Q6P243_MOUSE__chr15_-1_89146467_89146517_ENSMUST00000230734_REVERSED|
"""index: 19371, intensity: 5042.0, mobility: 0.982"""	-0.137427	0.0522825	0.421228	AAGCRAPCANAGEEVVQHALLFTTKRHGCSFLRAPAS	generic|tr_Q8C260_Q8C260_MOUSE_REVERSED|
"""index: 29351, intensity: 5804.0, mobility: 1.001"""	-0.137477	0.0526726	0.421341	PPPPPPVPPPPPLG	generic|IP_864533_TX=10090_REVERSED|
"""index: 589, intensity: 2656.0, mobility: 0.878"""	-0.137483	0.0530628	0.421354	QSGWKTRVH	generic|chr11_-1_11987635_12037376_ENSMUST00000093321_REVERSED|
"""index: 13930, intensity: 3247.0, mobility: 1.155"""	-0.137602	0.0534321	0.421622	WWALSPWMPGTSLGTLRLHNRLCVLRGP	generic|IP_3482145_TX=10090_REVERSED|
"""index: 5863, intensity: 4883.0, mobility: 0.866"""	-0.138399	0.0538222	0.423419	QIHAFTTWSRLLSAMGR	generic|IP_1017807_TX=10090_REVERSED|
"""index: 21205, intensity: 4380.0, mobility: 1.018"""	-0.138418	0.0540016	0.423463	YLPLALYIVDEQ	generic|tr_F7CPA3_F7CPA3_MOUSE__II_978831_REVERSED	|generic|tr_G3X8Y7_G3X8Y7_MOUSE__chr10_1_89745024_89745053_ENSMUST00000020112__II_978831_REVERSED	|generic|tr_B2RUG3_B2RUG3_MOUSE__chr10_1_89745024_89745053_ENSMUST00000020112__II_978831_REVERSED	|generic|sp_O88561_S27A3_MOUSE__chr10_1_89745024_89745053_ENSMUST00000020112__II_978831_REVERSED	|generic|tr_Q6KAQ1_Q6KAQ1_MOUSE__chr10_1_89745024_89745053_ENSMUST00000020112_REVERSED	|generic|sp_O88561-2_S27A3_MOUSE__chr10_1_89745024_89745053_ENSMUST00000020112_REVERSED|
"""index: 13212, intensity: 3076.0, mobility: 1.117"""	-0.140692	0.0543267	0.428609	CMRLRRQTRSSLSLYKVMLCGGRKEMSKM	generic|IP_932008_TX=10090_REVERSED|
"""index: 9397, intensity: 11739.0, mobility: 0.963"""	-0.141246	0.0546936	0.429865	HGSMVMGGELAVHKSQDAKREKVPM	generic|IP_3455142_TX=10090_REVERSED|
"""index: 29059, intensity: 4616.0, mobility: 1.081"""	-0.1413	0.0550601	0.429988	GGGGGGGGGGGGGGGGGSGGGGGGAGGGRGGGSSRHDPRPALRNLSPG	generic|sp_A2CE44_ZXDB_MOUSE__IP_827258_REVERSED	|generic|IP_827256_TX=10090_REVERSED|
"""index: 6067, intensity: 5305.0, mobility: 1.021"""	-0.141397	0.0554478	0.430208	RWRISQRRPWCRRRWHCIRRMCPWCRRRRLWHR	generic|IP_874965_TX=10090_REVERSED|
"""index: 18530, intensity: 2927.0, mobility: 1.095"""	-0.141511	0.0557707	0.430469	YFIEIFLCILLMY	generic|IP_1031344_TX=10090_REVERSED|
"""index: 13965, intensity: 4526.0, mobility: 1.018"""	-0.142765	0.0560495	0.433324	DEKFRESCDRPT	generic|IP_941192_TX=10090_REVERSED|
"""index: 29208, intensity: 7089.0, mobility: 1.090"""	-0.143575	0.0564142	0.435172	VVNTVNMPNTEQIHETISKSLVAKQLPKVVNTVNMPNTEQIHESM	generic|IP_994068_TX=10090_REVERSED	|generic|IP_994103_TX=10090_REVERSED|
"""index: 5156, intensity: 5994.0, mobility: 1.027"""	-0.143759	0.0566692	0.435593	MGIVWYGYKPQYMVNPQHNQKDNSNHQMKFSI	generic|IP_870706_TX=10090_REVERSED|
"""index: 26070, intensity: 3385.0, mobility: 0.908"""	-0.146668	0.0570547	0.442263	HRLFWWKLLKH	generic|IP_833143_TX=10090_REVERSED|
"""index: 3849, intensity: 3552.0, mobility: 0.931"""	-0.146851	0.0573518	0.442685	NVSSAIWFQVTTLMYLQ	generic|II_1094090_TX=10090_REVERSED|
"""index: 2281, intensity: 16501.0, mobility: 0.887"""	-0.148688	0.0577367	0.446921	MPPPPPPPPAYMMGASGPPPPPPPP	generic|II_1050538_TX=10090_REVERSED	|generic|sp_Q64213-3_SF01_MOUSE__chr19_1_6372570_6372629_ENSMUST00000113485_REVERSED	|generic|tr_Q3UK67_Q3UK67_MOUSE__chr19_1_6372570_6372629_ENSMUST00000113485_REVERSED|
"""index: 12753, intensity: 2923.0, mobility: 1.162"""	-0.149212	0.0581216	0.448132	WWALSPWMPGTSLGTLRLHNRLCVLRGP	generic|IP_3482145_TX=10090_REVERSED|
"""index: 17450, intensity: 3883.0, mobility: 1.130"""	-0.14975	0.0585065	0.449377	FHLFVANVPFHCKPH	generic|IP_1021602_TX=10090_REVERSED|
"""index: 6541, intensity: 6026.0, mobility: 0.877"""	-0.150096	0.0588235	0.450178	FLSPILSQLASLYMHLKHEDLGHEGE	generic|tr_G3X9J4_G3X9J4_MOUSE__chr1_1_105725678_105725809_ENSMUST00000186807__II_1030288_REVERSED	|generic|sp_Q148V7_RELCH_MOUSE__chr1_1_105725678_105725809_ENSMUST00000186807__II_1030277_REVERSED	|generic|sp_Q148V7-2_RELCH_MOUSE__chr1_1_105725678_105725809_ENSMUST00000186807__II_1030277_REVERSED	|generic|sp_Q148V7-3_RELCH_MOUSE__chr1_1_105725678_105725809_ENSMUST00000186807__II_1030265_REVERSED	|generic|tr_E9QM90_E9QM90_MOUSE__chr1_1_105725678_105725809_ENSMUST00000186807__II_1030277_REVERSED	|generic|tr_A0A087WSS1_A0A087WSS1_MOUSE__chr1_1_105725678_105725809_ENSMUST00000186807__II_1030277_REVERSED|
"""index: 2059, intensity: 4914.0, mobility: 0.934"""	-0.150651	0.0591852	0.451466	RGAPSVSSFYTV	generic|II_3505593_TX=10090_REVERSED|
"""index: 7259, intensity: 4965.0, mobility: 1.102"""	-0.150726	0.0595467	0.451639	PTHRKRGAAQPDAGAELLQRAAAEHQRSSGPGEAGACAANLATEGQSTR	generic|tr_A1L0X6_A1L0X6_MOUSE_REVERSED	|generic|tr_A7MCW4_A7MCW4_MOUSE_REVERSED	|generic|sp_Q8VHS5_ASB16_MOUSE_REVERSED	|generic|tr_A7MCW3_A7MCW3_MOUSE_REVERSED	|generic|tr_A1L0X7_A1L0X7_MOUSE_REVERSED|
"""index: 4298, intensity: 4037.0, mobility: 0.837"""	-0.151499	0.0599078	0.453436	ATASPDAPWPFLRRRR	generic|chr15_-1_93500553_93500681_ENSMUST00000109255_REVERSED|
"""index: 10373, intensity: 22383.0, mobility: 1.208"""	-0.152423	0.0602919	0.455585	EWLKDTKPNVPVVVHHVTDPVSDEGKLDVWTPFHMIKESLK	generic|sp_Q91VR5_DDX1_MOUSE_REVERSED	|generic|tr_Q922B8_Q922B8_MOUSE_REVERSED	|generic|tr_Q3V1Z7_Q3V1Z7_MOUSE_REVERSED|
"""index: 2164, intensity: 3483.0, mobility: 0.816"""	-0.152664	0.0606526	0.456148	VQRHPEITSMAEKESI	generic|tr_Q05BY0_Q05BY0_MOUSE__chr6_-1_71607398_71607586_ENSMUST00000206916_REVERSED	|generic|sp_Q6PCM1_KDM3A_MOUSE__chr6_-1_71607398_71607586_ENSMUST00000206916_REVERSED	|generic|tr_A0A023ULC4_A0A023ULC4_MOUSE__chr6_-1_71607398_71607586_ENSMUST00000206916_REVERSED	|generic|tr_A0A0U1RNV6_A0A0U1RNV6_MOUSE__chr6_-1_71607398_71607586_ENSMUST00000206916_REVERSED|
"""index: 4105, intensity: 75057.0, mobility: 0.951"""	-0.15295	0.0610365	0.456814	LGPPHPLSLFTF	generic|sp_P97382_KCAB3_MOUSE__chr11_1_69331774_69331833_ENSMUST00000142328_REVERSED|
"""index: 3611, intensity: 3362.0, mobility: 0.892"""	-0.152964	0.0613968	0.456845	FINDIEPRPC	generic|sp_Q9Z1B3_PLCB1_MOUSE__chr2_1_135472053_135472280_ENSMUST00000131552__II_998878_REVERSED	|generic|sp_Q9Z1B3-2_PLCB1_MOUSE__chr2_1_135260550_135260603_ENSMUST00000201485__II_998878_REVERSED	|generic|sp_Q9Z1B3-3_PLCB1_MOUSE__chr2_1_135260550_135260603_ENSMUST00000201485__II_998878_REVERSED	|generic|tr_Q3UPW0_Q3UPW0_MOUSE__chr2_1_135260550_135260603_ENSMUST00000201485__II_998878_REVERSED	|generic|tr_Q2M4J2_Q2M4J2_MOUSE__chr2_1_135260550_135260603_ENSMUST00000201485__II_998878_REVERSED|
"""index: 17779, intensity: 5513.0, mobility: 1.069"""	-0.153774	0.0617805	0.458736	MIAVAGDQGLLPHTMTYSRATSMPFDRRLM	generic|IP_938540_TX=10090_REVERSED|
"""index: 2148, intensity: 26988.0, mobility: 0.874"""	-0.153823	0.062069	0.458851	TLPTETKFLSEMRIH	generic|sp_Q8BLG2_LPAR4_MOUSE_REVERSED	|generic|tr_Q80UD5_Q80UD5_MOUSE_REVERSED|
"""index: 16168, intensity: 3483.0, mobility: 1.263"""	-0.155125	0.0624521	0.461895	GLGAEPSPAGELETQLYTCRSSEGLVRNLPDRMNVTHLQS	generic|IP_1127466_TX=10090_REVERSED|
"""index: 5747, intensity: 63087.0, mobility: 1.048"""	-0.155339	0.0627391	0.462396	YPVCRFAVGLGDREPLPPVKEM	generic|IP_1098364_TX=10090_REVERSED|
"""index: 5067, intensity: 5662.0, mobility: 0.876"""	-0.156348	0.0630252	0.464761	FSNEGFCVVR	generic|IP_968944_TX=10090_REVERSED|
"""index: 13886, intensity: 5378.0, mobility: 0.850"""	-0.157294	0.0634072	0.466984	GPLLRYPVAATYREWDRGY	generic|tr_Q3UIQ5_Q3UIQ5_MOUSE_REVERSED	|generic|tr_A0A140LIT2_A0A140LIT2_MOUSE__chr7_1_143841316_143841375_ENSMUST00000128610_REVERSED	|generic|tr_Q4FJX5_Q4FJX5_MOUSE__chr7_1_143841316_143841375_ENSMUST00000128610_REVERSED	|generic|sp_O88455_DHCR7_MOUSE__chr7_1_143841316_143841375_ENSMUST00000128610_REVERSED|
"""index: 16638, intensity: 5615.0, mobility: 1.042"""	-0.157344	0.0637648	0.467103	PPPPPIGPMGPLPPPPPPVVGPLPPPPP	generic|tr_Q3U4Y4_Q3U4Y4_MOUSE__chrX_1_129957265_129957363_ENSMUST00000127577__II_830685_REVERSED	|generic|II_830678_TX=10090_REVERSED	|generic|tr_Q8C414_Q8C414_MOUSE__chrX_1_129957265_129957363_ENSMUST00000127577_REVERSED	|generic|tr_E9Q4U7_E9Q4U7_MOUSE__chrX_1_129957265_129957363_ENSMUST00000127577_REVERSED	|generic|sp_O70566_DIAP2_MOUSE__chrX_1_129957265_129957363_ENSMUST00000127577_REVERSED	|generic|tr_Q6W4W7_Q6W4W7_MOUSE__chrX_1_129957265_129957363_ENSMUST00000127577_REVERSED	|generic|tr_K4PWM5_K4PWM5_MOUSE__chrX_1_129957265_129957363_ENSMUST00000127577_REVERSED|
"""index: 3530, intensity: 3790.0, mobility: 0.990"""	-0.157528	0.0641466	0.467534	TQLPRIVQYMM	generic|chr4_1_80953813_80953875_ENSMUST00000055922_REVERSED|
"""index: 10580, intensity: 8049.0, mobility: 0.910"""	-0.158237	0.0645038	0.469204	PSSPINILNGKCSPLVLLPFVC	generic|IP_925563_TX=10090_REVERSED|
"""index: 2783, intensity: 3673.0, mobility: 0.878"""	-0.158581	0.0648607	0.470014	TPSNSSVLRHA	generic|IP_970000_TX=10090_REVERSED|
"""index: 11897, intensity: 3523.0, mobility: 1.178"""	-0.159895	0.0652174	0.473114	RDMYDEKSASHEKRLWSFTDEVNWKVVKRSDPSASRSEILRR	generic|sp_P59114_CAPAM_MOUSE_REVERSED	|generic|tr_Q3UC00_Q3UC00_MOUSE_REVERSED|
"""index: 11631, intensity: 3319.0, mobility: 0.801"""	-0.160581	0.0655738	0.474736	FAPILPTRETRDR	generic|IP_2424325_TX=10090_REVERSED|
"""index: 16131, intensity: 2512.0, mobility: 1.257"""	-0.16171	0.065955	0.477409	EDCVIALAVFVYMMGFIHLVVWGQRRDEVSFLDPPYE	generic|tr_Q91WD8_Q91WD8_MOUSE__IP_964542_REVERSED|
"""index: 8399, intensity: 6039.0, mobility: 1.235"""	-0.161935	0.0662857	0.477941	LLFRKRRMGASPSLSYYCNKAVGSKSRQSTTDNWSRPPSTRWA	generic|chr6_1_113380727_113382069_ENSMUST00000156898_REVERSED	|generic|chr6_1_113378592_113382069_ENSMUST00000204802_REVERSED|
"""index: 7011, intensity: 4403.0, mobility: 1.011"""	-0.162182	0.0666159	0.478528	LFNPMSSGSSGAIGR	generic|IP_856679_TX=10090_REVERSED|
"""index: 7539, intensity: 11182.0, mobility: 0.913"""	-0.162559	0.0669456	0.479421	TPRAAEGADPPQKLACGPFSSHPR	generic|IP_1131645_TX=10090_REVERSED|
"""index: 2415, intensity: 3620.0, mobility: 0.905"""	-0.164427	0.0672748	0.483862	LVSAPGMATWL	generic|IP_3482088_TX=10090_REVERSED|
"""index: 12330, intensity: 4897.0, mobility: 0.974"""	-0.165127	0.0676292	0.48553	RSVTFDRSMVFPGLTPFGMSIIATTNMV	generic|tr_Q8R2A6_Q8R2A6_MOUSE_REVERSED	|generic|tr_A2RTT5_A2RTT5_MOUSE_REVERSED|
"""index: 13076, intensity: 4247.0, mobility: 0.863"""	-0.165359	0.0680091	0.486084	EFKECVEKLAEDDIMTSSY	generic|tr_Q3TUQ7_Q3TUQ7_MOUSE_REVERSED	|generic|sp_Q5EG47_AAPK1_MOUSE_REVERSED|
"""index: 19480, intensity: 8223.0, mobility: 0.916"""	-0.165571	0.0683631	0.486589	VNFIYHFAEELTEGLAVMGHNR	generic|sp_Q9QYB5_ADDG_MOUSE_REVERSED	|generic|sp_Q9QYB5-2_ADDG_MOUSE_REVERSED	|generic|tr_A0A494B9K4_A0A494B9K4_MOUSE_REVERSED	|generic|tr_Q8BJH2_Q8BJH2_MOUSE_REVERSED	|generic|tr_Q8BM29_Q8BM29_MOUSE_REVERSED	|generic|tr_Q05C56_Q05C56_MOUSE_REVERSED	|generic|tr_Q05DT0_Q05DT0_MOUSE_REVERSED|
"""index: 4290, intensity: 2691.0, mobility: 1.096"""	-0.166714	0.0687168	0.489318	TELWTLVHDGMRAH	generic|IP_1031030_TX=10090_REVERSED|
"""index: 753, intensity: 4382.0, mobility: 0.829"""	-0.167273	0.0690964	0.490652	LLAPPLRCE	generic|IP_1073212_TX=10090_REVERSED|
"""index: 23636, intensity: 6200.0, mobility: 1.047"""	-0.167281	0.0693707	0.490672	FGRILTHSKRR	generic|sp_Q3UHA3_SPTCS_MOUSE__II_1052887_REVERSED|
"""index: 7597, intensity: 114413.0, mobility: 1.117"""	-0.168165	0.0697234	0.492788	RRCQNLQEKEKLLQEFALAKERMSHCEFEKERLMMSFK	generic|tr_H3BJU5_H3BJU5_MOUSE__II_1112907_REVERSED|
"""index: 9409, intensity: 6164.0, mobility: 0.934"""	-0.169119	0.0700758	0.495075	LQAAKKVRPAGLAEAAALVEDQSAPGLVGEYA	generic|II_3481047_TX=10090_REVERSED	|generic|tr_B7ZMY3_B7ZMY3_MOUSE_REVERSED	|generic|tr_A0A2I3BRZ3_A0A2I3BRZ3_MOUSE_REVERSED|
"""index: 14959, intensity: 4919.0, mobility: 1.047"""	-0.169379	0.0704279	0.495697	TIGMSLSSVWATLGRSQHFEELWEVNLVGLA	generic|sp_Q8K1C7_MOT14_MOUSE_REVERSED|
"""index: 21185, intensity: 3492.0, mobility: 1.118"""	-0.169527	0.0708065	0.496053	EEDIEAAAALQAQQT	generic|tr_Q3UK68_Q3UK68_MOUSE_REVERSED	|generic|sp_P70670_NACAM_MOUSE_REVERSED	|generic|sp_Q60817_NACA_MOUSE_REVERSED|
"""index: 918, intensity: 2947.0, mobility: 0.832"""	-0.169852	0.0711582	0.496832	VEERSKFF	generic|tr_Q62109_Q62109_MOUSE_REVERSED|
"""index: 29644, intensity: 9330.0, mobility: 1.205"""	-0.170572	0.0715367	0.498563	FFYMQVLCGVYSITKTESLFNVLMKPVIVTTFCIDMFSLNSLFF	generic|tr_Q8VFT2_Q8VFT2_MOUSE_REVERSED	|generic|tr_A0A140T8Q2_A0A140T8Q2_MOUSE_REVERSED|
"""index: 18388, intensity: 8039.0, mobility: 0.879"""	-0.171325	0.0718065	0.500374	DLSYLLDQCAQGLGLHPDSPLMAM	generic|IP_3500527_TX=10090_REVERSED|
"""index: 17344, intensity: 2985.0, mobility: 0.859"""	-0.172325	0.0721844	0.50278	QLDEILHY	generic|sp_Q91YJ5_IF2M_MOUSE_REVERSED|
"""index: 2983, intensity: 5898.0, mobility: 1.081"""	-0.172669	0.0725624	0.50361	YFNSIDEHMSAMHR	generic|tr_Q925J4_Q925J4_MOUSE__chr1_-1_74566878_74567120_ENSMUST00000156613__II_1036811_REVERSED	|generic|sp_G5E869_ZN142_MOUSE__chr1_-1_74566878_74567120_ENSMUST00000156613__II_1036811_REVERSED	|generic|sp_G5E869-2_ZN142_MOUSE__chr1_-1_74566878_74567120_ENSMUST00000156613__II_1036811_REVERSED	|generic|sp_G5E869-3_ZN142_MOUSE__chr1_-1_74566878_74567120_ENSMUST00000156613__II_1036811_REVERSED	|generic|tr_Q925J5_Q925J5_MOUSE__chr1_-1_74566878_74567120_ENSMUST00000156613_REVERSED	|generic|tr_Q6PAR8_Q6PAR8_MOUSE_REVERSED|
"""index: 21677, intensity: 2655.0, mobility: 1.076"""	-0.172698	0.0729403	0.50368	SSLFALPPLPWSVCC	generic|IP_1148665_TX=10090_REVERSED|
"""index: 11366, intensity: 9233.0, mobility: 0.972"""	-0.172734	0.0732905	0.503766	HAQSLASQCGRGGVGVCGQLGTARR	generic|II_985917_TX=10090_REVERSED|
"""index: 27916, intensity: 4778.0, mobility: 1.091"""	-0.173831	0.0735294	0.506411	SPGNVTKQTATIAHVTTMLGEVTGFNDSIVKAQP	generic|IP_992385_TX=10090_REVERSED|
"""index: 2631, intensity: 3107.0, mobility: 0.790"""	-0.175628	0.0739065	0.510756	APNIKNTC	generic|IP_3497916_TX=10090_REVERSED|
"""index: 27216, intensity: 10104.0, mobility: 1.059"""	-0.176037	0.0742276	0.511745	TLWEVGMSVVKADP	generic|sp_Q3U435_MMP25_MOUSE__II_3488709_REVERSED	|generic|tr_A0A3B2WCE2_A0A3B2WCE2_MOUSE_REVERSED	|generic|tr_A0A3B2W7R0_A0A3B2W7R0_MOUSE_REVERSED|
"""index: 11104, intensity: 3457.0, mobility: 0.822"""	-0.176487	0.0746044	0.512834	IHATCTNFAKLRAEKQK	generic|tr_L7N224_L7N224_MOUSE__II_887295_REVERSED	|generic|tr_Q7TRR3_Q7TRR3_MOUSE_REVERSED	|generic|tr_Q7TRR2_Q7TRR2_MOUSE_REVERSED	|generic|tr_B9EKL8_B9EKL8_MOUSE_REVERSED|
"""index: 8472, intensity: 6019.0, mobility: 0.969"""	-0.176821	0.0749812	0.513643	VTIHSGCTSLAKSRGESSHSRLSFLIVGYSVLL	generic|tr_A0A1L1SU13_A0A1L1SU13_MOUSE_REVERSED|
"""index: 7486, intensity: 9132.0, mobility: 1.038"""	-0.177031	0.0752729	0.514151	EKAQLPISFEEPDLVSAPVAMGI	generic|IP_942359_TX=10090_REVERSED|
"""index: 16058, intensity: 3144.0, mobility: 1.120"""	-0.178142	0.0756208	0.516847	RMRSRYNHFWNIV	generic|tr_Q3US40_Q3US40_MOUSE__chr5_-1_121864643_121864759_ENSMUST00000197179__II_936828_REVERSED	|generic|sp_P70298_CUX2_MOUSE__chr5_-1_121864643_121864759_ENSMUST00000197179__II_936828_REVERSED|
"""index: 12731, intensity: 6249.0, mobility: 0.977"""	-0.178753	0.075997	0.518329	DRTRRTEYWERIKNEL	generic|sp_Q64291_K1C12_MOUSE_REVERSED	|generic|sp_Q64291-2_K1C12_MOUSE_REVERSED	|generic|tr_Z4YJD9_Z4YJD9_MOUSE_REVERSED|
"""index: 18364, intensity: 11360.0, mobility: 1.064"""	-0.178756	0.0763445	0.518337	IWKELDDADRRFVQYHYSEELKQGREAVRDK	generic|sp_P08032_SPTA1_MOUSE__II_1025651_REVERSED	|generic|tr_Q3UQ30_Q3UQ30_MOUSE_REVERSED|
"""index: 21532, intensity: 34662.0, mobility: 1.011"""	-0.17913	0.0767206	0.519246	YPFAEGCQNIQNRLLIINEI	generic|IP_1149654_TX=10090_REVERSED|
"""index: 23287, intensity: 4089.0, mobility: 0.878"""	-0.179198	0.0770967	0.519409	IGSIQSVPI	generic|IP_1021413_TX=10090_REVERSED|
"""index: 2043, intensity: 6351.0, mobility: 0.916"""	-0.17963	0.0774727	0.52046	MWDPSQLSTFT	generic|tr_A0A1L1SR77_A0A1L1SR77_MOUSE_REVERSED	|generic|sp_D3YYM4_WDR72_MOUSE_REVERSED|
"""index: 939, intensity: 2682.0, mobility: 0.882"""	-0.179778	0.0778195	0.520821	GIPSCKGLVYF	generic|IP_922516_TX=10090_REVERSED|
"""index: 21251, intensity: 4038.0, mobility: 1.075"""	-0.18011	0.0781367	0.521628	VNNRVFPKNAAPNTGISPKNAAPNTGISPKNAAPNAGI	generic|sp_O55196_ENAM_MOUSE_REVERSED	|generic|tr_A0A0G2JEP7_A0A0G2JEP7_MOUSE_REVERSED|
"""index: 21678, intensity: 3562.0, mobility: 1.027"""	-0.180621	0.0785124	0.52287	GMVQLAAFILME	generic|II_998950_TX=10090_REVERSED|
"""index: 1606, intensity: 2677.0, mobility: 0.898"""	-0.18071	0.0787992	0.523086	DLDSGPTSIGFQ	generic|tr_E9Q616_E9Q616_MOUSE_REVERSED	|generic|tr_A0PJF4_A0PJF4_MOUSE_REVERSED	|generic|tr_Q6UIL4_Q6UIL4_MOUSE_REVERSED	|generic|tr_Q8BKS2_Q8BKS2_MOUSE_REVERSED	|generic|tr_Q8CGE7_Q8CGE7_MOUSE_REVERSED	|generic|tr_Q8VDN3_Q8VDN3_MOUSE_REVERSED|
"""index: 13508, intensity: 6591.0, mobility: 0.929"""	-0.181175	0.0791151	0.524218	RWRGHENLWEWVVVASALLM	generic|sp_Q6PDK8_DTX4_MOUSE_REVERSED|
"""index: 3222, intensity: 4077.0, mobility: 0.845"""	-0.181712	0.0794007	0.525527	AQWPCFEVATVSGQHGKL	generic|tr_A0A338P6H6_A0A338P6H6_MOUSE__II_1070955_REVERSED	|generic|sp_Q8C5V5_WDR27_MOUSE__II_2470646_REVERSED|
"""index: 14493, intensity: 3527.0, mobility: 1.107"""	-0.182888	0.0797753	0.528393	GPRMSVALVCRDHLTRTKAHLSDVEWI	generic|II_3475966_TX=10090_REVERSED|
"""index: 13207, intensity: 5759.0, mobility: 1.026"""	-0.183668	0.0801498	0.530296	ENQLIKRIEPEQRQFIRQCLN	generic|IP_824479_TX=10090_REVERSED|
"""index: 11327, intensity: 5084.0, mobility: 0.979"""	-0.18376	0.0804641	0.53052	PTLEYVILIDNDSPLDEPKSKEQAKEPTKFTYSTSS	generic|sp_Q9ERU9_RBP2_MOUSE__chr10_1_58452014_58452055_ENSMUST00000219332_REVERSED|
"""index: 20892, intensity: 4488.0, mobility: 0.980"""	-0.183967	0.0808081	0.531026	HLYLPPSWLLLTFMNAVSSFPFNEFIESKG	generic|IP_890723_TX=10090_REVERSED|
"""index: 696, intensity: 5946.0, mobility: 0.741"""	-0.184153	0.0810609	0.531481	ASLAKDLA	generic|sp_Q921W0_CHM1A_MOUSE__chr8_-1_123206140_123206211_ENSMUST00000167655__II_860458_REVERSED|
"""index: 5048, intensity: 3030.0, mobility: 0.869"""	-0.185562	0.0814344	0.534924	WLTSVTGRRLIPFLASMT	generic|IP_3489948_TX=10090_REVERSED|
"""index: 15472, intensity: 3478.0, mobility: 0.947"""	-0.185873	0.0817774	0.535684	DGRSQSGWEWGGCRAITLIS	generic|II_1069535_TX=10090_REVERSED|
"""index: 1355, intensity: 2941.0, mobility: 0.809"""	-0.186373	0.0821509	0.536908	PHGLQALNP	generic|sp_D3YWE6_MN1_MOUSE_REVERSED|
"""index: 4586, intensity: 4017.0, mobility: 1.047"""	-0.186665	0.0824935	0.537621	GMTASTPPIVNNVFF	generic|chr11_1_69992476_69994524_ENSMUST00000108592__II_1133578_TX=10090_REVERSED	|generic|sp_Q9DCD6_GBRAP_MOUSE__chr11_1_69992692_69994524_ENSMUST00000108592__II_1133581_REVERSED	|generic|tr_A0A1S6GWH0_A0A1S6GWH0_MOUSE__chr11_1_69992692_69994524_ENSMUST00000108592__II_1133581_REVERSED|
"""index: 13468, intensity: 4605.0, mobility: 0.996"""	-0.186995	0.0828667	0.538429	QRQKDKPPEPIPCLAMPMKLLCELKRATSSAGNMN	generic|tr_Q3TH72_Q3TH72_MOUSE__IP_935263_REVERSED|
"""index: 2919, intensity: 2792.0, mobility: 1.053"""	-0.187021	0.0831779	0.538494	STMVKADAQPSHYQ	generic|chr5_-1_116591310_116591420_ENSMUST00000076124_REVERSED|
"""index: 23564, intensity: 2977.0, mobility: 1.175"""	-0.187867	0.0835198	0.540567	DKLAADGNVHVQAPVVHRTGSYKSRMDTMDKHSSASDELGFGSLLQDLEA	generic|sp_Q5SSZ5_TENS3_MOUSE_REVERSED	|generic|tr_A0A5F8MPF2_A0A5F8MPF2_MOUSE_REVERSED	|generic|tr_A0A5F8MP98_A0A5F8MP98_MOUSE_REVERSED|
"""index: 1710, intensity: 2962.0, mobility: 0.836"""	-0.188947	0.0838926	0.543212	ARAEQWPARVVAAAAAMTIM	generic|chr15_-1_79739003_79739805_ENSMUST00000089311__IP_1087612_TX=10090_REVERSED|
"""index: 18136, intensity: 8450.0, mobility: 0.973"""	-0.189148	0.0841713	0.543707	GCFISFSPQTLEAPLPRWAQ	generic|IP_924110_TX=10090_REVERSED|
"""index: 2936, intensity: 4396.0, mobility: 0.934"""	-0.18962	0.0844494	0.544865	FGDSLKVIAEYD	generic|tr_Q8QZS9_Q8QZS9_MOUSE__II_1363220_REVERSED	|generic|tr_Q14AQ1_Q14AQ1_MOUSE__II_1363220_REVERSED|
"""index: 18156, intensity: 6096.0, mobility: 0.815"""	-0.189985	0.0847899	0.54576	TPLPMRVT	generic|IP_864322_TX=10090_REVERSED|
"""index: 21696, intensity: 3834.0, mobility: 1.077"""	-0.190459	0.0850037	0.546922	NRSLFNDKEEPNR	generic|sp_Q6QLQ4_CLC7A_MOUSE__II_905113_REVERSED|
"""index: 581, intensity: 5953.0, mobility: 0.842"""	-0.191932	0.0853116	0.550541	APHWAGFLR	generic|tr_Q2M2N5_Q2M2N5_MOUSE__chr10_1_81261463_81261546_ENSMUST00000128576__II_1146868_REVERSED	|generic|tr_A0A0R4J1N6_A0A0R4J1N6_MOUSE__chr10_1_81261804_81261872_ENSMUST00000128576__II_1146883_REVERSED	|generic|sp_P41242_MATK_MOUSE__chr10_1_81261804_81261872_ENSMUST00000128576__II_1146883_REVERSED	|generic|sp_P41242-2_MATK_MOUSE__chr10_1_81261804_81261872_ENSMUST00000128576__II_1146883_REVERSED|
"""index: 28624, intensity: 14948.0, mobility: 1.126"""	-0.192352	0.0856825	0.551573	ACLWLQGDKLLFRLFNLREQVEQV	generic|tr_Q4FE56_Q4FE56_MOUSE__chrX_1_13114589_13114648_ENSMUST00000139764__IP_830538_REVERSED	|generic|tr_G3UY52_G3UY52_MOUSE__chrX_1_13114589_13114648_ENSMUST00000139764_REVERSED	|generic|tr_E9PWA9_E9PWA9_MOUSE__chrX_1_13114589_13114648_ENSMUST00000139764_REVERSED	|generic|tr_Q8C7T5_Q8C7T5_MOUSE__chrX_1_13114589_13114648_ENSMUST00000139764_REVERSED	|generic|sp_P70398_USP9X_MOUSE__chrX_1_13114589_13114648_ENSMUST00000139764_REVERSED|
"""index: 2848, intensity: 3783.0, mobility: 1.056"""	-0.192497	0.0860534	0.551929	AGSASAAGTHSSDPEKLGDMEVSMKCL	generic|IP_1123944_TX=10090_REVERSED|
"""index: 27609, intensity: 3844.0, mobility: 0.909"""	-0.192738	0.0864243	0.552523	CGLWLSRPVSCM	generic|sp_Q5SRY7_FBW1B_MOUSE__chr19_1_45518810_45518923_ENSMUST00000225662_REVERSED	|generic|sp_Q5SRY7-2_FBW1B_MOUSE__chr19_1_45518810_45518923_ENSMUST00000225662_REVERSED|
"""index: 14754, intensity: 5244.0, mobility: 0.948"""	-0.19274	0.0867631	0.552526	IFNFAMGFFM	generic|tr_Q06EZ3_Q06EZ3_MOUSE__chr1_-1_156440499_156440579_ENSMUST00000191379__II_1040787_REVERSED	|generic|sp_Q61263_SOAT1_MOUSE__chr1_-1_156440499_156440579_ENSMUST00000191379__II_1040787_REVERSED	|generic|tr_Q8C795_Q8C795_MOUSE__chr1_-1_156440499_156440579_ENSMUST00000191379_REVERSED|
"""index: 3229, intensity: 4310.0, mobility: 0.898"""	-0.193333	0.0871016	0.553984	PSPTPYPSLK	generic|tr_I7H459_I7H459_MOUSE__II_3459728_REVERSED	|generic|sp_Q9DCD5_TJAP1_MOUSE__II_3459728_REVERSED|
"""index: 3335, intensity: 3090.0, mobility: 1.047"""	-0.193536	0.0874398	0.554483	CRQAAWDQFLTGLASSSTGPSLGGSSHM	generic|II_1041862_TX=10090_REVERSED|
"""index: 2352, intensity: 3821.0, mobility: 0.785"""	-0.194145	0.0878103	0.555982	NVASDPNIQLTYIDDRSYQFL	generic|sp_A2A5Z6_SMUF2_MOUSE__II_1125000_REVERSED	|generic|sp_A2A5Z6-2_SMUF2_MOUSE__II_1125000_REVERSED|
"""index: 3063, intensity: 3654.0, mobility: 0.925"""	-0.19422	0.0881155	0.556168	VCAETLCVPPTR	generic|tr_Q3TUZ3_Q3TUZ3_MOUSE_REVERSED	|generic|sp_Q4PZA2_ECE1_MOUSE_REVERSED	|generic|sp_Q4PZA2-2_ECE1_MOUSE_REVERSED	|generic|sp_Q4PZA2-3_ECE1_MOUSE_REVERSED	|generic|sp_Q4PZA2-4_ECE1_MOUSE_REVERSED	|generic|tr_B1AXF8_B1AXF8_MOUSE_REVERSED|
"""index: 18796, intensity: 3355.0, mobility: 0.930"""	-0.194357	0.0884203	0.556505	FRPWLLALVQEWYRD	generic|tr_G3UY33_G3UY33_MOUSE__chr17_1_33962798_33962827_ENSMUST00000172558_REVERSED	|generic|tr_Q3V3A4_Q3V3A4_MOUSE__chr17_1_33962798_33962827_ENSMUST00000172558_REVERSED	|generic|sp_Q8C754_VPS52_MOUSE__chr17_1_33962798_33962827_ENSMUST00000172558_REVERSED	|generic|sp_Q8C754-2_VPS52_MOUSE__chr17_1_33962798_33962827_ENSMUST00000172558_REVERSED	|generic|tr_A0A068BGT0_A0A068BGT0_MOUSE__chr17_1_33962798_33962827_ENSMUST00000172558_REVERSED|
"""index: 28508, intensity: 10788.0, mobility: 0.916"""	-0.195452	0.088659	0.5592	PSNTLLSSVVTTPQSPPLT	generic|sp_Q9JL19_NCOA6_MOUSE__chr2_-1_155395715_155395834_ENSMUST00000146942__II_996872_REVERSED|
"""index: 31095, intensity: 5192.0, mobility: 0.983"""	-0.196222	0.0888316	0.561096	ELVINGSTKHDASIKLEK	generic|tr_A8R0W1_A8R0W1_MOUSE__IP_3493476_REVERSED|
"""index: 10951, intensity: 8296.0, mobility: 1.130"""	-0.198391	0.0892001	0.566443	GMFSINKISTLTNQLTKPTIVTSYSLDLFSLHTLFFYMPTHLQ	generic|tr_Q8VGA2_Q8VGA2_MOUSE_REVERSED	|generic|tr_Q7TR60_Q7TR60_MOUSE_REVERSED	|generic|tr_Q3MI63_Q3MI63_MOUSE_REVERSED	|generic|tr_A2AVB0_A2AVB0_MOUSE_REVERSED	|generic|tr_A2AVA9_A2AVA9_MOUSE_REVERSED	|generic|tr_Q2HJC3_Q2HJC3_MOUSE_REVERSED	|generic|tr_Q8VGA4_Q8VGA4_MOUSE_REVERSED|
"""index: 15796, intensity: 6089.0, mobility: 1.041"""	-0.199778	0.0894698	0.569863	SETVYIPPDGYQTQAFNLLRR	generic|sp_Q8K1F9_LCTL_MOUSE__II_848698_REVERSED	|generic|tr_D3YTQ7_D3YTQ7_MOUSE_REVERSED	|generic|sp_Q8K1F9-3_LCTL_MOUSE_REVERSED|
"""index: 16083, intensity: 3595.0, mobility: 0.858"""	-0.20022	0.089838	0.570955	VKVRRLSGPWMLTK	generic|chr1_-1_58480337_58481096_ENSMUST00000027198__IP_1038887_TX=10090_REVERSED|
"""index: 17292, intensity: 3231.0, mobility: 0.941"""	-0.200263	0.0902062	0.571062	QFVPQAPQGRRGVTSLEPLSTEQGRPVL	generic|IP_1068841_TX=10090_REVERSED|
"""index: 27685, intensity: 3929.0, mobility: 0.911"""	-0.200341	0.090541	0.571252	FGPDLMDPHCP	generic|IP_992602_TX=10090_REVERSED|
"""index: 4345, intensity: 2983.0, mobility: 0.892"""	-0.200454	0.0908422	0.571532	FNAIVFGLFE	generic|sp_Q9Z1V0_OLF49_MOUSE_REVERSED|
"""index: 6013, intensity: 5638.0, mobility: 1.032"""	-0.20084	0.091143	0.572485	QTEPLHPLLPHHLELHTATAM	generic|chr1_-1_134202985_134203194_ENSMUST00000086465_REVERSED|
"""index: 12125, intensity: 3302.0, mobility: 0.924"""	-0.201628	0.0914769	0.57443	QIWTGLARDMKQAVTGKAGTPR	generic|IP_3479539_TX=10090_REVERSED|
"""index: 10720, intensity: 10768.0, mobility: 1.092"""	-0.201878	0.0918442	0.575048	LEEKMTVMLDGEEEVVVVDVVK	generic|IP_856421_TX=10090_REVERSED|
"""index: 544, intensity: 3398.0, mobility: 0.817"""	-0.202041	0.0921777	0.57545	WVNEEAQANELAPEQK	generic|II_3492407_TX=10090_REVERSED	|generic|tr_A0A2R8VI35_A0A2R8VI35_MOUSE_REVERSED|
"""index: 17147, intensity: 3266.0, mobility: 1.186"""	-0.202286	0.092511	0.576053	SSTMQQQQPQQYVPASTPIHHPQPQQQETPR	generic|tr_Q543N3_Q543N3_MOUSE__II_1131100_REVERSED	|generic|II_1131096_TX=10090_REVERSED	|generic|tr_A2A6H0_A2A6H0_MOUSE_REVERSED|
"""index: 22013, intensity: 4243.0, mobility: 1.006"""	-0.202414	0.0928781	0.57637	NQVETEIQRKL	generic|tr_F8VQ45_F8VQ45_MOUSE_REVERSED	|generic|tr_D3YWB3_D3YWB3_MOUSE_REVERSED	|generic|sp_Q7TQ65_TMC4_MOUSE_REVERSED	|generic|sp_Q7TQ65-3_TMC4_MOUSE_REVERSED|
"""index: 6149, intensity: 3043.0, mobility: 0.821"""	-0.202518	0.0932452	0.576626	EPVSEKLL	generic|tr_Q7M766_Q7M766_MOUSE_REVERSED|
"""index: 17636, intensity: 5904.0, mobility: 0.898"""	-0.203035	0.093578	0.577904	AKVMQIQNDTLGLQR	generic|sp_Q9QZM4_TR10B_MOUSE__II_3481757_REVERSED|
"""index: 7000, intensity: 9221.0, mobility: 0.925"""	-0.20366	0.093945	0.579447	FKPMHQATYQFIDAIIKMSPEPPF	generic|sp_P16332_MUTA_MOUSE_REVERSED	|generic|tr_Q8VED0_Q8VED0_MOUSE_REVERSED|
"""index: 16073, intensity: 3187.0, mobility: 0.984"""	-0.203718	0.0943119	0.579591	AIPLDFGWSRTLA	generic|IP_914994_TX=10090_REVERSED|
"""index: 1254, intensity: 3594.0, mobility: 0.841"""	-0.203732	0.0945748	0.579625	EPSHQPWFTLSLLSMLFS	generic|IP_1040970_TX=10090_REVERSED|
"""index: 16258, intensity: 4076.0, mobility: 1.074"""	-0.204089	0.0948023	0.580508	KYGDMFSANIYDTQT	generic|sp_O35239_PTN9_MOUSE__chr9_1_57060959_57061159_ENSMUST00000215707_REVERSED|
"""index: 13759, intensity: 6890.0, mobility: 1.039"""	-0.204633	0.0950292	0.581852	NEQAVLNPAPPPEEGPVHALNLPSSAARQASGASSTAQASVAA	generic|sp_Q9JJC9_HERP2_MOUSE_REVERSED|
"""index: 8799, intensity: 9473.0, mobility: 0.985"""	-0.205037	0.0953599	0.582849	AAAAAATSTAAAGAAAAEATAAAAAETAGAAAAAA	generic|IP_1097320_TX=10090_REVERSED|
"""index: 2192, intensity: 3512.0, mobility: 0.809"""	-0.205378	0.0956903	0.583691	QEGPPPPPP	generic|sp_Q61091_FZD8_MOUSE_REVERSED|
"""index: 17546, intensity: 6264.0, mobility: 1.092"""	-0.20569	0.0960204	0.584463	LEPLALMEVLLSLIEFFLTYPNRPSMDM	generic|II_956725_TX=10090_REVERSED	|generic|sp_Q8BHW6_SPT21_MOUSE_REVERSED|
"""index: 14439, intensity: 3023.0, mobility: 1.126"""	-0.205757	0.0963855	0.58463	IEWTLWRLHFAANCSLLHPLHGPKCCCCCGRD	generic|sp_Q5DU28-2_PCX2_MOUSE__chr8_-1_125818665_125818775_ENSMUST00000120589_REVERSED|
"""index: 17844, intensity: 4940.0, mobility: 1.085"""	-0.205787	0.09668	0.584703	RAPETIFSPTPLRSP	generic|II_851880_TX=10090_REVERSED|
"""index: 19506, intensity: 3976.0, mobility: 1.013"""	-0.205877	0.0970095	0.584925	TMHLSFYHSSNFI	generic|IP_853106_TX=10090_REVERSED|
"""index: 30383, intensity: 5185.0, mobility: 1.240"""	-0.206403	0.0973742	0.586226	RRAACAGAVGSSTPMLRPLAG	generic|tr_D3Z7Q6_D3Z7Q6_MOUSE_REVERSED	|generic|sp_O35885_ASCL2_MOUSE_REVERSED|
"""index: 316, intensity: 2587.0, mobility: 0.810"""	-0.20658	0.0977389	0.586663	EALLSCAAGDRRGRL	generic|IP_1014989_TX=10090_REVERSED|
"""index: 12725, intensity: 3901.0, mobility: 0.901"""	-0.206729	0.0981036	0.58703	LLETVLSRCC	generic|IP_1078619_TX=10090_REVERSED|
"""index: 6230, intensity: 8941.0, mobility: 1.047"""	-0.206855	0.098289	0.587343	YPVCRFAVGLGDREPLPPVKEM	generic|IP_1098364_TX=10090_REVERSED|
"""index: 4357, intensity: 4092.0, mobility: 0.877"""	-0.207704	0.0986531	0.589439	DYKVVEGHSYEVKKAGNIEGNLIE	generic|tr_D6RGQ0_D6RGQ0_MOUSE__II_1033752_REVERSED	|generic|tr_E9Q8I0_E9Q8I0_MOUSE__II_1033751_REVERSED	|generic|tr_A0A0A6YWP4_A0A0A6YWP4_MOUSE__II_1033751_REVERSED	|generic|sp_P06909_CFAH_MOUSE__II_1033751_REVERSED	|generic|tr_E9Q8H9_E9Q8H9_MOUSE__II_1033751_REVERSED|
"""index: 2228, intensity: 3267.0, mobility: 0.852"""	-0.207724	0.0989811	0.589489	APPSRSRIPS	generic|sp_A3KGV1_ODFP2_MOUSE__chr2_1_29902223_29902345_ENSMUST00000184845__II_1012474_REVERSED	|generic|sp_A3KGV1-2_ODFP2_MOUSE__chr2_1_29902223_29902345_ENSMUST00000184845__II_1012474_REVERSED	|generic|sp_A3KGV1-3_ODFP2_MOUSE__chr2_1_29902223_29902345_ENSMUST00000184845__II_1012474_REVERSED	|generic|sp_A3KGV1-4_ODFP2_MOUSE__chr2_1_29902223_29902345_ENSMUST00000184845__II_1012474_REVERSED|
"""index: 5392, intensity: 2831.0, mobility: 0.794"""	-0.20787	0.0993088	0.589851	RWLKLKRVTHN	generic|IP_1084843_TX=10090_REVERSED|
"""index: 8566, intensity: 6973.0, mobility: 1.086"""	-0.208033	0.0996726	0.590255	QLEEEEAQKRSLEIAKETQQQDYEDQLQRLNEQLTRVEDTR	generic|sp_Q80Y56_RBNS5_MOUSE__chr6_-1_92193940_92194008_ENSMUST00000204858__II_910562_REVERSED|
"""index: 6379, intensity: 2769.0, mobility: 0.819"""	-0.208093	0.1	0.590403	AVSLEQGQRRRQK	generic|sp_Q922Y1_UBXN1_MOUSE__chr19_1_8875527_8875571_ENSMUST00000237220_REVERSED	|generic|tr_A0A498WFS2_A0A498WFS2_MOUSE__chr19_1_8875527_8875571_ENSMUST00000237220_REVERSED|
"""index: 5326, intensity: 2657.0, mobility: 0.964"""	-0.208211	0.100327	0.590694	NCDLLLNIPSGHF	generic|IP_1075995_TX=10090_REVERSED|
"""index: 4610, intensity: 2524.0, mobility: 0.899"""	-0.208513	0.100691	0.591439	PLASITDIHLT	generic|IP_964592_TX=10090_REVERSED|
"""index: 5341, intensity: 4166.0, mobility: 0.929"""	-0.208884	0.101054	0.592358	MAASILWRGDPSFTMDNI	generic|tr_Q3TAQ9_Q3TAQ9_MOUSE__chr18_1_32843833_32843898_ENSMUST00000234158__II_3464094_REVERSED	|generic|tr_Q8VDN1_Q8VDN1_MOUSE__chr18_1_32854804_32854863_ENSMUST00000234798__II_3464094_REVERSED	|generic|tr_Q6NSU4_Q6NSU4_MOUSE__chr18_1_32854804_32854863_ENSMUST00000234798__II_3464094_REVERSED	|generic|tr_Q3TA68_Q3TA68_MOUSE__chr18_1_32843833_32843898_ENSMUST00000234158_REVERSED	|generic|tr_Q505Q0_Q505Q0_MOUSE__chr18_1_32843833_32843898_ENSMUST00000234158_REVERSED|
"""index: 11310, intensity: 5796.0, mobility: 0.966"""	-0.208968	0.101344	0.592565	ISYNFAQKVQKNRLAYIFPNMMPSISI	generic|tr_Q8VFZ8_Q8VFZ8_MOUSE__II_1145889_REVERSED|
"""index: 8076, intensity: 5073.0, mobility: 0.853"""	-0.209009	0.101707	0.592666	HLAQFNSFFYIIYRM	generic|IP_830650_TX=10090_REVERSED|
"""index: 5964, intensity: 12125.0, mobility: 1.119"""	-0.209252	0.101922	0.593267	MQRNGHTIEKYVPINHMRSRRVFYPLSPLPDRPPQWGSPT	generic|sp_Q9CQ40_RM49_MOUSE_REVERSED	|generic|tr_A0A494B9G1_A0A494B9G1_MOUSE__chr19_-1_6055004_6055186_ENSMUST00000235520_REVERSED|
"""index: 2618, intensity: 21313.0, mobility: 0.927"""	-0.210606	0.102285	0.596614	VLAPPQLSLWE	generic|IP_1152719_TX=10090_REVERSED|
"""index: 28521, intensity: 4558.0, mobility: 0.898"""	-0.21097	0.102648	0.597513	LFVQLTKIQ	generic|IP_917797_TX=10090_REVERSED|
"""index: 11824, intensity: 3373.0, mobility: 0.868"""	-0.211016	0.103011	0.597625	MLMKPHEVP	generic|chr13_1_55213375_55213467_ENSMUST00000224973__IP_1108991_TX=10090_REVERSED	|generic|chr13_1_55213321_55213467_ENSMUST00000224973__IP_1108991_TX=10090_REVERSED|
"""index: 16537, intensity: 4873.0, mobility: 1.017"""	-0.211209	0.103373	0.598103	SNFIGWDHHYYALQEMGVGLLRGAIAGVAMS	generic|tr_Q8CI67_Q8CI67_MOUSE__II_838040_REVERSED	|generic|tr_Q3UL16_Q3UL16_MOUSE__II_838040_REVERSED	|generic|tr_Q8C6W8_Q8C6W8_MOUSE__II_838033_REVERSED	|generic|sp_Q9WVD4_CLCN5_MOUSE__II_838040_REVERSED	|generic|sp_Q9WVD4-2_CLCN5_MOUSE__II_838040_REVERSED|
"""index: 31098, intensity: 7131.0, mobility: 1.058"""	-0.211435	0.103661	0.598663	YLISKHCLHKM	generic|IP_1120533_TX=10090_REVERSED|
"""index: 16535, intensity: 3181.0, mobility: 0.975"""	-0.212336	0.104023	0.60089	DLLNMNAEQAKITHSFFAYTKKSMLKEEPP	generic|sp_Q99K67_AASS_MOUSE_REVERSED	|generic|tr_Q3UWN2_Q3UWN2_MOUSE_REVERSED|
"""index: 14213, intensity: 3436.0, mobility: 1.072"""	-0.212994	0.10431	0.602516	IYNLVCMSQNFLSQLHTWDKEVQSSLKVLEELLAPESPLTR	generic|tr_Q3TAQ9_Q3TAQ9_MOUSE__chr18_1_32843833_32843898_ENSMUST00000234158__II_3464094_REVERSED	|generic|tr_Q8VDN1_Q8VDN1_MOUSE__chr18_1_32854804_32854863_ENSMUST00000234798__II_3464094_REVERSED	|generic|tr_Q6NSU4_Q6NSU4_MOUSE__chr18_1_32854804_32854863_ENSMUST00000234798__II_3464094_REVERSED|
"""index: 20784, intensity: 4752.0, mobility: 1.079"""	-0.213636	0.104596	0.6041	GHDRWDVSKPVDGLLPEQFITMEKHGMSQFGTM	generic|tr_Q3ULD9_Q3ULD9_MOUSE_REVERSED	|generic|tr_Q80X23_Q80X23_MOUSE_REVERSED	|generic|tr_E9Q623_E9Q623_MOUSE_REVERSED|
"""index: 15583, intensity: 5963.0, mobility: 1.036"""	-0.214023	0.104845	0.605057	QNDAKLDPLMKLEEEMESIRRELARRERKEMELQSRDAFRE	generic|tr_A0A1W2P750_A0A1W2P750_MOUSE__chr10_1_108277261_108277293_ENSMUST00000070663__II_3465786_REVERSED	|generic|sp_Q9DBR7_MYPT1_MOUSE__chr10_1_108277261_108277293_ENSMUST00000070663__II_3469085_REVERSED|
"""index: 18636, intensity: 4718.0, mobility: 0.938"""	-0.214992	0.105206	0.607451	RYFLTRPK	generic|IP_1015331_TX=10090_REVERSED|
"""index: 9005, intensity: 12563.0, mobility: 0.998"""	-0.21508	0.105568	0.607668	GRDLFHLRQLNFPIGVMLDLEKKLERVTMDNRCN	generic|tr_Q9CVU0_Q9CVU0_MOUSE_REVERSED|
"""index: 10518, intensity: 6085.0, mobility: 1.174"""	-0.215122	0.105891	0.607773	RSFMGWTHWNMDIKFTTHETEGFGYIYTSPLRTSIRIFMDN	generic|tr_A0A571BF69_A0A571BF69_MOUSE_REVERSED	|generic|tr_A0A571BF69_A0A571BF69_MOUSE_REVERSED	|generic|tr_B5THE2_B5THE2_MOUSE_REVERSED|
"""index: 12260, intensity: 3499.0, mobility: 0.878"""	-0.215405	0.106176	0.608473	QPMGPQGPIPQ	generic|tr_Q9ERT0_Q9ERT0_MOUSE_REVERSED|
"""index: 21670, intensity: 3055.0, mobility: 1.076"""	-0.215816	0.10646	0.609487	LSAVTLHSSCTSVARS	generic|tr_L7MTY4_L7MTY4_MOUSE__II_3470587_REVERSED	|generic|tr_Q8VFD5_Q8VFD5_MOUSE_REVERSED	|generic|tr_Q5NCD7_Q5NCD7_MOUSE_REVERSED	|generic|tr_Q8VFD4_Q8VFD4_MOUSE_REVERSED	|generic|tr_B9EKE6_B9EKE6_MOUSE_REVERSED	|generic|tr_A0A0N4SVP2_A0A0N4SVP2_MOUSE_REVERSED	|generic|tr_Q2NL47_Q2NL47_MOUSE_REVERSED	|generic|tr_Q3MI38_Q3MI38_MOUSE_REVERSED	|generic|tr_Q7TRZ6_Q7TRZ6_MOUSE_REVERSED	|generic|tr_Q7TRZ4_Q7TRZ4_MOUSE_REVERSED	|generic|tr_A7MCU0_A7MCU0_MOUSE_REVERSED|
"""index: 8641, intensity: 9084.0, mobility: 1.045"""	-0.216295	0.106821	0.61067	SLISPFSAKSQTPLESQREPVS	generic|tr_Q8C9T0_Q8C9T0_MOUSE__chr1_1_39545153_39545266_ENSMUST00000195567__II_1040564_REVERSED|
"""index: 21220, intensity: 6734.0, mobility: 0.959"""	-0.216318	0.107182	0.610728	SLVEQYTLEKWEELTREKAEVSEDYPEAEPED	generic|tr_Q6PG57_Q6PG57_MOUSE__chr15_-1_89146467_89146517_ENSMUST00000230734__II_3485440_REVERSED	|generic|sp_Q9WUI1_MK11_MOUSE__chr15_-1_89146467_89146517_ENSMUST00000230734__II_3485440_REVERSED	|generic|tr_Q3TT60_Q3TT60_MOUSE__chr15_-1_89146467_89146517_ENSMUST00000230734__II_3485440_REVERSED	|generic|tr_Q6P243_Q6P243_MOUSE__chr15_-1_89146467_89146517_ENSMUST00000230734_REVERSED|
"""index: 1736, intensity: 2931.0, mobility: 0.841"""	-0.216333	0.107542	0.610763	MSLLALGLMLPPLTHTAT	generic|IP_1093274_TX=10090_REVERSED|
"""index: 10174, intensity: 6052.0, mobility: 0.972"""	-0.217049	0.107903	0.612531	RSCCSFAGSRGQLHRRKGKPSWSKERLCRKEGLSLPMNRVM	generic|sp_Q7TN60_TMC6_MOUSE_REVERSED	|generic|sp_Q7TN60-4_TMC6_MOUSE_REVERSED	|generic|tr_B1ATB3_B1ATB3_MOUSE_REVERSED	|generic|tr_B1ATB5_B1ATB5_MOUSE_REVERSED|
"""index: 8905, intensity: 53623.0, mobility: 1.139"""	-0.217246	0.108264	0.613019	EGARQPEAQCPQSSQAMPKWGGRVRYLKLFLEPEEEQIWVE	generic|IP_1026371_TX=10090_REVERSED|
"""index: 839, intensity: 12080.0, mobility: 0.869"""	-0.217326	0.108547	0.613215	LGPPGPERLFG	generic|sp_TAU_HUMAN__REVERSED|
"""index: 27704, intensity: 6062.0, mobility: 0.911"""	-0.218046	0.108907	0.614992	WQTIEGAGYSM	generic|IP_1050903_TX=10090_REVERSED|
"""index: 30198, intensity: 6085.0, mobility: 1.347"""	-0.218073	0.109268	0.61506	DLNVGKVVSFQGIDLINRCYI	generic|sp_O70291_GRK4_MOUSE__II_941652_REVERSED|
"""index: 10070, intensity: 6210.0, mobility: 1.168"""	-0.218401	0.109629	0.615869	VDHQLTQGEPLPTTKGFDIMWVKAQEKKDHIFLLSSGIVEHCK	generic|tr_B2RXC2_B2RXC2_MOUSE_REVERSED|
"""index: 14423, intensity: 5639.0, mobility: 1.000"""	-0.218436	0.109989	0.615955	TPGTRHERTAGTRVSLTKPAIQTTRM	generic|IP_878288_TX=10090_REVERSED	|generic|IP_878294_TX=10090_REVERSED|
"""index: 17910, intensity: 5144.0, mobility: 0.972"""	-0.218459	0.11031	0.616012	FFINQGYFWNWLIQCRK	generic|IP_3458243_TX=10090_REVERSED|
"""index: 8220, intensity: 46485.0, mobility: 1.032"""	-0.21865	0.110671	0.616484	TSLLYRDSLAVVESWCRQAVSNVYKRMLYFFQLVCLLVFRM	generic|IP_968725_TX=10090_REVERSED|
"""index: 23141, intensity: 3132.0, mobility: 1.085"""	-0.218707	0.111031	0.616624	PEWERKPEPKEVKRERKQSDKSMEIE	generic|tr_E9QK89_E9QK89_MOUSE_REVERSED	|generic|sp_Q5PSV9_MDC1_MOUSE_REVERSED|
"""index: 12854, intensity: 6264.0, mobility: 1.086"""	-0.218731	0.111351	0.616683	KMLERWPYKLEKGAENEKERERMKDKEKSREKNRERER	generic|tr_Q05BL5_Q05BL5_MOUSE_REVERSED|
"""index: 14375, intensity: 5334.0, mobility: 0.961"""	-0.218799	0.111712	0.616852	PAEWWLTMKEGTINTFR	generic|tr_A0A5K1VVQ9_A0A5K1VVQ9_MOUSE__chr19_-1_7374046_7374075_ENSMUST00000237653__II_1006392_REVERSED	|generic|sp_A2ASS6_TITIN_MOUSE__chr19_-1_7374046_7374075_ENSMUST00000237653__II_1006392_REVERSED	|generic|sp_A2ASS6-2_TITIN_MOUSE__chr19_-1_7374046_7374075_ENSMUST00000237653__II_1006392_REVERSED	|generic|tr_A0A5K1VVQ1_A0A5K1VVQ1_MOUSE__chr19_-1_7374046_7374075_ENSMUST00000237653__II_1006392_REVERSED	|generic|tr_E9Q8K5_E9Q8K5_MOUSE__chr19_-1_7374046_7374075_ENSMUST00000237653__II_1006392_REVERSED	|generic|tr_E9Q8N1_E9Q8N1_MOUSE__chr19_-1_7374046_7374075_ENSMUST00000237653__II_1006392_REVERSED|
"""index: 12699, intensity: 4561.0, mobility: 1.104"""	-0.218838	0.112072	0.616947	LSEPPHKDRAMLMLVEERLADRFTHSYEK	generic|II_914038_TX=10090_REVERSED|
"""index: 30047, intensity: 4730.0, mobility: 0.953"""	-0.21906	0.112432	0.617496	RVCKMLRPVHQRR	generic|sp_Q6TDP3_KLH17_MOUSE_REVERSED	|generic|tr_Q3TCA1_Q3TCA1_MOUSE_REVERSED|
"""index: 6134, intensity: 3405.0, mobility: 0.883"""	-0.219116	0.112752	0.617632	QELMPAPPIGLVEVIRSMQDVE	generic|sp_Q9Z188_DYR1B_MOUSE_REVERSED	|generic|sp_Q9Z188-2_DYR1B_MOUSE_REVERSED	|generic|sp_Q9Z188-3_DYR1B_MOUSE_REVERSED|
"""index: 22984, intensity: 3000.0, mobility: 0.956"""	-0.219775	0.113031	0.619259	VQMLNKELEHLREDKDQLLK	generic|sp_Q9WVQ0_PMFBP_MOUSE__II_3504821_REVERSED|
"""index: 9458, intensity: 7752.0, mobility: 1.018"""	-0.220232	0.11335	0.620386	LVAPVNVSYVYLS	generic|IP_1093080_TX=10090_REVERSED|
"""index: 23665, intensity: 6596.0, mobility: 1.179"""	-0.220559	0.113669	0.621193	FPEQSHILGTNDGGLPGSRWEELSWPQQKLHKKCPYTNNMFVEQKL	generic|IP_3500538_TX=10090_REVERSED|
"""index: 4206, intensity: 8461.0, mobility: 0.930"""	-0.220718	0.114029	0.621584	APPHFSLLQQT	generic|IP_3474300_TX=10090_REVERSED|
"""index: 15211, intensity: 3384.0, mobility: 1.121"""	-0.220938	0.114388	0.622128	DINFYIIETGFWLWHLSHSSAWSSPPMYLV	generic|IP_849062_TX=10090_REVERSED|
"""index: 16247, intensity: 5331.0, mobility: 0.962"""	-0.220983	0.114748	0.622237	YVIASSNYVCLL	generic|IP_846863_TX=10090_REVERSED|
"""index: 3231, intensity: 3493.0, mobility: 1.029"""	-0.221209	0.115025	0.622796	WLMNLRSQQRR	generic|IP_1122241_TX=10090_REVERSED	|generic|tr_Q3UX94_Q3UX94_MOUSE_REVERSED|
"""index: 24151, intensity: 5246.0, mobility: 1.162"""	-0.221325	0.115385	0.623081	SRWSAPVNTSRARPRT	generic|IP_922738_TX=10090_REVERSED|
"""index: 1759, intensity: 4084.0, mobility: 0.885"""	-0.221326	0.115578	0.623083	LYQSTLMLARVGSEPVPQEPDLSQSVL	generic|sp_Q8K031_STAR8_MOUSE_REVERSED|
"""index: 17921, intensity: 5670.0, mobility: 0.989"""	-0.222196	0.115812	0.625228	EEHSRCLRLRSLRSLPFADLTSWPLLYRQGGVN	generic|sp_Q80XM3_KCNG4_MOUSE_REVERSED|
"""index: 4442, intensity: 2837.0, mobility: 0.869"""	-0.222765	0.116171	0.626629	FPPLSQTQIGILPAEPLR	generic|tr_Q4FJS9_Q4FJS9_MOUSE__chr3_1_89745862_89745999_ENSMUST00000131030_REVERSED	|generic|tr_Q5J4D5_Q5J4D5_MOUSE_REVERSED	|generic|sp_Q99MU3_DSRAD_MOUSE__chr3_1_89745862_89745999_ENSMUST00000131030_REVERSED	|generic|sp_Q99MU3-2_DSRAD_MOUSE__chr3_1_89745862_89745999_ENSMUST00000131030_REVERSED|
"""index: 16234, intensity: 3030.0, mobility: 0.850"""	-0.222946	0.116529	0.627075	SPIQALEPVQHVNL	generic|IP_972259_TX=10090_REVERSED|
"""index: 13590, intensity: 11544.0, mobility: 0.954"""	-0.223643	0.116888	0.628792	VAAEDASFENALIGGIKSFA	generic|tr_B9EKT6_B9EKT6_MOUSE_REVERSED	|generic|tr_A0A0A6YXJ2_A0A0A6YXJ2_MOUSE_REVERSED	|generic|tr_F8VQ29_F8VQ29_MOUSE_REVERSED|
"""index: 9443, intensity: 135860.0, mobility: 1.099"""	-0.223779	0.117246	0.629127	RLQYQDPSGKQRNPVMQEKDVEKQLQLALLRDQEEQKHR	generic|sp_Q80XJ2_RN168_MOUSE_REVERSED	|generic|tr_E9PYW4_E9PYW4_MOUSE_REVERSED|
"""index: 1899, intensity: 3379.0, mobility: 0.784"""	-0.223784	0.117605	0.629139	AQLDNVQSRAQQAQ	generic|sp_Q9DBG5_PLIN3_MOUSE_REVERSED	|generic|tr_Q3V4D2_Q3V4D2_MOUSE_REVERSED|
"""index: 15715, intensity: 4965.0, mobility: 1.000"""	-0.224127	0.117837	0.629984	VKTIYLSGDDGFDNIDELDLNNLVIN	generic|tr_Q3USA5_Q3USA5_MOUSE__II_983150_REVERSED	|generic|tr_Q3UUI4_Q3UUI4_MOUSE_REVERSED	|generic|sp_Q8BFR2_FSTL5_MOUSE_REVERSED|
"""index: 4461, intensity: 3435.0, mobility: 0.954"""	-0.225021	0.118195	0.632184	IDPNNFLMGSLY	generic|tr_Q8R056_Q8R056_MOUSE__chr5_-1_44014752_44014880_ENSMUST00000196853_REVERSED	|generic|tr_A0A0G2JE50_A0A0G2JE50_MOUSE__chr5_-1_44014752_44014880_ENSMUST00000196853_REVERSED	|generic|tr_A0A0R4J0B0_A0A0R4J0B0_MOUSE__chr5_-1_44014752_44014880_ENSMUST00000196853_REVERSED	|generic|tr_Q8CDK8_Q8CDK8_MOUSE__chr5_-1_44014752_44014880_ENSMUST00000196853_REVERSED	|generic|tr_A0A0G2JDH9_A0A0G2JDH9_MOUSE__chr5_-1_44014752_44014880_ENSMUST00000196853_REVERSED	|generic|sp_O54990_PROM1_MOUSE__chr5_-1_44014752_44014880_ENSMUST00000196853_REVERSED	|generic|sp_O54990-2_PROM1_MOUSE__chr5_-1_44014752_44014880_ENSMUST00000196853_REVERSED	|generic|sp_O54990-3_PROM1_MOUSE__chr5_-1_44014752_44014880_ENSMUST00000196853_REVERSED	|generic|sp_O54990-4_PROM1_MOUSE__chr5_-1_44014752_44014880_ENSMUST00000196853_REVERSED	|generic|sp_O54990-5_PROM1_MOUSE__chr5_-1_44014752_44014880_ENSMUST00000196853_REVERSED	|generic|sp_O54990-6_PROM1_MOUSE__chr5_-1_44014752_44014880_ENSMUST00000196853_REVERSED	|generic|tr_G5E8G5_G5E8G5_MOUSE__chr5_-1_44014752_44014880_ENSMUST00000196853_REVERSED	|generic|tr_G3X9J8_G3X9J8_MOUSE__chr5_-1_44014752_44014880_ENSMUST00000196853_REVERSED|
"""index: 16967, intensity: 3584.0, mobility: 0.969"""	-0.225192	0.118553	0.632603	QFEYFYVPADRQFHAVQLA	generic|IP_3454775_TX=10090_REVERSED|
"""index: 31305, intensity: 4784.0, mobility: 1.123"""	-0.225212	0.118826	0.632653	RVMHRGTLMVRDQVESYQLNVV	generic|tr_Q65Z92_Q65Z92_MOUSE_REVERSED	|generic|tr_Q3TMG7_Q3TMG7_MOUSE_REVERSED	|generic|tr_Q3TDV0_Q3TDV0_MOUSE_REVERSED	|generic|sp_P62700_YPEL5_MOUSE_REVERSED|
"""index: 28400, intensity: 134854.0, mobility: 1.189"""	-0.225567	0.119184	0.633525	ATLTFVAGAVVPMLEQAAEDDLVKDHVDQLLDRII	generic|tr_Q6ZQG1_Q6ZQG1_MOUSE__II_917959_REVERSED	|generic|tr_Q6P9L5_Q6P9L5_MOUSE__II_917959_REVERSED	|generic|tr_A0A0J9YUD5_A0A0J9YUD5_MOUSE__II_917959_REVERSED	|generic|tr_B9EJ54_B9EJ54_MOUSE__II_917959_REVERSED	|generic|tr_Q6PDG0_Q6PDG0_MOUSE_REVERSED|
"""index: 6356, intensity: 9712.0, mobility: 1.114"""	-0.225606	0.119542	0.633623	ENKLWFFAIKESIIEVLKKLFQQNEDKFSHEMFVAMAEK	generic|tr_Q8BTS3_Q8BTS3_MOUSE__II_935613_REVERSED	|generic|tr_Q6PG83_Q6PG83_MOUSE_REVERSED|
"""index: 7623, intensity: 5778.0, mobility: 0.901"""	-0.225681	0.1199	0.633807	ARMSMCTWPWRAARGCWR	generic|IP_1146734_TX=10090_REVERSED|
"""index: 31118, intensity: 6001.0, mobility: 1.156"""	-0.225805	0.120258	0.634111	ERWRVGGGAGALHSSFR	generic|tr_Q8BRM5_Q8BRM5_MOUSE_REVERSED|
"""index: 15449, intensity: 5548.0, mobility: 0.988"""	-0.226223	0.120572	0.63514	TITELGVDGAGYDR	generic|IP_3485839_TX=10090_REVERSED|
"""index: 8991, intensity: 16494.0, mobility: 0.883"""	-0.226698	0.12093	0.636308	EARINDDLEVDELFKNAVLELAD	generic|tr_A0A140LIN9_A0A140LIN9_MOUSE__II_3459278_REVERSED	|generic|tr_A0A140LIB2_A0A140LIB2_MOUSE__II_881278_REVERSED	|generic|sp_Q8BW94_DYH3_MOUSE__II_881306_REVERSED	|generic|sp_Q8BW94-2_DYH3_MOUSE__II_881306_REVERSED	|generic|sp_Q8BW94-3_DYH3_MOUSE__II_881278_REVERSED	|generic|II_881304_TX=10090_REVERSED|
"""index: 18062, intensity: 3281.0, mobility: 0.871"""	-0.226753	0.121288	0.636443	ESHNPYQLDQFLQP	generic|IP_1018288_TX=10090_REVERSED|
"""index: 13620, intensity: 3233.0, mobility: 0.871"""	-0.227034	0.121646	0.637132	TAPPRAERW	generic|IP_849244_TX=10090_REVERSED|
"""index: 5465, intensity: 7006.0, mobility: 1.074"""	-0.227214	0.121916	0.637574	QHIHSILASSLAMNSSPLLCTHLN	generic|tr_Q5PT52_Q5PT52_MOUSE__II_863012_REVERSED|
"""index: 16533, intensity: 2719.0, mobility: 1.151"""	-0.227558	0.122274	0.638419	SFLEQMLPTAFPHSDQ	generic|sp_O54915_NR1I2_MOUSE_REVERSED	|generic|sp_O54915-2_NR1I2_MOUSE_REVERSED|
"""index: 27934, intensity: 4156.0, mobility: 1.065"""	-0.227641	0.122544	0.638624	LWLCIPTVAPNVPE	generic|chr9_-1_106895798_106900757_ENSMUST00000044532_REVERSED	|generic|chr9_-1_106900689_106900757_ENSMUST00000044532_REVERSED|
"""index: 15811, intensity: 4878.0, mobility: 0.915"""	-0.228081	0.122857	0.639704	WMAGAAVLLADKKAGPLAEHDETAVIKTECVM	generic|tr_A0A0R4J0R4_A0A0R4J0R4_MOUSE_REVERSED	|generic|sp_Q3UGX3_NAT8L_MOUSE_REVERSED|
"""index: 1650, intensity: 3987.0, mobility: 0.853"""	-0.228434	0.12317	0.640571	YVDEEAMHI	generic|tr_Q52KJ6_Q52KJ6_MOUSE_REVERSED	|generic|tr_Q6PHM3_Q6PHM3_MOUSE_REVERSED	|generic|sp_Q8C4G9_AGRA1_MOUSE_REVERSED	|generic|tr_Q76JQ1_Q76JQ1_MOUSE_REVERSED|
"""index: 16397, intensity: 139762.0, mobility: 0.940"""	-0.229062	0.123527	0.642112	QSADLGAVPPAQVMPQLQQQ	generic|sp_P56477_IRF5_MOUSE_REVERSED	|generic|tr_B2CC69_B2CC69_MOUSE_REVERSED|
"""index: 7088, intensity: 2866.0, mobility: 0.937"""	-0.229281	0.123884	0.64265	GKGEVTYLNLLGTGKGMIRNNCH	generic|IP_841032_TX=10090_REVERSED|
"""index: 12154, intensity: 89888.0, mobility: 1.145"""	-0.229571	0.124197	0.643359	LYDPCLIPLAKSCAEQIKDELDANEGELMRVKELYNALRENLI	generic|sp_Q6IFX4_K1C39_MOUSE_REVERSED|
"""index: 3282, intensity: 2818.0, mobility: 0.966"""	-0.229857	0.124509	0.644063	ERCTPSRLMRQ	generic|IP_1045695_TX=10090_REVERSED|
"""index: 4390, intensity: 3099.0, mobility: 1.072"""	-0.229906	0.124866	0.644183	YWIITDGHMKNPT	generic|tr_Q32MH0_Q32MH0_MOUSE_REVERSED	|generic|tr_Q8C833_Q8C833_MOUSE_REVERSED	|generic|tr_Q8C6P3_Q8C6P3_MOUSE_REVERSED|
"""index: 12490, intensity: 4494.0, mobility: 0.898"""	-0.229965	0.125178	0.644326	ARHVSMSTQAPIGMRQWSTARVA	generic|IP_910846_TX=10090_REVERSED|
"""index: 1370, intensity: 2976.0, mobility: 0.737"""	-0.230216	0.125535	0.644942	MFGYMGYCIQF	generic|sp_Q8CBH7_MARHB_MOUSE__II_1091368_REVERSED	|generic|sp_Q80TE3_MARH4_MOUSE_REVERSED	|generic|sp_Q3TZ87_MARH9_MOUSE_REVERSED	|generic|tr_Q6PHM2_Q6PHM2_MOUSE_REVERSED|
"""index: 6537, intensity: 4906.0, mobility: 0.956"""	-0.230573	0.125892	0.645816	VMVTTDDSASAIV	generic|sp_Q920M5_CORO6_MOUSE_REVERSED	|generic|sp_Q920M5-2_CORO6_MOUSE_REVERSED	|generic|sp_Q920M5-3_CORO6_MOUSE_REVERSED	|generic|sp_Q920M5-4_CORO6_MOUSE_REVERSED	|generic|tr_B9EIZ7_B9EIZ7_MOUSE_REVERSED|
"""index: 9266, intensity: 5670.0, mobility: 0.873"""	-0.230592	0.126248	0.645864	QQRRLEERERHIREQ	generic|tr_S4R1M2_S4R1M2_MOUSE__chr17_1_56602928_56602987_ENSMUST00000182378__II_1062358_REVERSED	|generic|sp_D3YXK2_SAFB1_MOUSE__chr17_1_56602928_56602987_ENSMUST00000182378__II_1062364_REVERSED|
"""index: 5820, intensity: 6080.0, mobility: 0.988"""	-0.230642	0.126605	0.645987	QAGPSGMPGTDGKMGMDGKNGPLGLDGKDG	generic|tr_A2RT24_A2RT24_MOUSE_REVERSED	|generic|tr_Q3TF99_Q3TF99_MOUSE_REVERSED	|generic|tr_Q3U105_Q3U105_MOUSE_REVERSED|
"""index: 4544, intensity: 2758.0, mobility: 1.090"""	-0.230723	0.126961	0.646184	AMERRPEEDDQDRE	generic|tr_Q9ET74_Q9ET74_MOUSE_REVERSED|
"""index: 26298, intensity: 15480.0, mobility: 1.028"""	-0.23085	0.127318	0.646496	PNDPRQAIIAAAEEVESESKKMQSEEEEDRQDGFISQEKLRRK	generic|tr_A0A0R4J1E3_A0A0R4J1E3_MOUSE__chr13_-1_55481535_55481678_ENSMUST00000135705_REVERSED	|generic|sp_Q9QXS6_DREB_MOUSE__chr13_-1_55481535_55481678_ENSMUST00000135705_REVERSED	|generic|sp_Q9QXS6-2_DREB_MOUSE__chr13_-1_55481535_55481678_ENSMUST00000135705_REVERSED	|generic|tr_Q3TRK3_Q3TRK3_MOUSE__chr13_-1_55481535_55481678_ENSMUST00000135705_REVERSED|
"""index: 14255, intensity: 3446.0, mobility: 1.081"""	-0.230891	0.127675	0.646595	LSPLLQNSCSFGLFVFVFEGDLANYDG	generic|IP_1127550_TX=10090_REVERSED|
"""index: 16503, intensity: 3635.0, mobility: 0.914"""	-0.230956	0.128031	0.646755	MPKSSSIWNR	generic|IP_1115156_TX=10090_REVERSED|
"""index: 24884, intensity: 8835.0, mobility: 0.986"""	-0.23097	0.128297	0.646789	NLSRVLKWM	generic|IP_1071389_TX=10090_REVERSED|
"""index: 345, intensity: 2739.0, mobility: 0.856"""	-0.231344	0.128607	0.647705	APFTVQYVF	generic|IP_3497890_TX=10090_REVERSED|
"""index: 6498, intensity: 2888.0, mobility: 1.047"""	-0.231788	0.128917	0.648792	MIKNRTVGLDTQNVGEESEASIL	generic|tr_A2AR99_A2AR99_MOUSE_REVERSED|
"""index: 6905, intensity: 39505.0, mobility: 1.110"""	-0.232324	0.129274	0.650106	MQVIEGEASLMAGARSFRGTLGTTHTTYDGSPSSEFLVVEVFATEK	generic|sp_Q5SSZ7_ZNRF3_MOUSE_REVERSED	|generic|tr_F7D553_F7D553_MOUSE_REVERSED|
"""index: 12302, intensity: 7429.0, mobility: 1.087"""	-0.232334	0.12963	0.650129	IMSLINIPPNPFYEFWHQCWNIILTAVVEFCILQNNQFLKV	generic|sp_Q6NXY1-4_TBC31_MOUSE__II_1085290_REVERSED	|generic|tr_Q3UR49_Q3UR49_MOUSE__II_1085292_REVERSED	|generic|sp_Q6NXY1_TBC31_MOUSE_REVERSED|
"""index: 15028, intensity: 2632.0, mobility: 1.239"""	-0.232511	0.129939	0.650563	EHMKFEKFTAYLSKDCYRG	generic|tr_D3Z584_D3Z584_MOUSE__chr5_-1_43765301_43765483_ENSMUST00000143316_REVERSED|
"""index: 26478, intensity: 4926.0, mobility: 1.074"""	-0.232805	0.130249	0.651282	PRLKDFEDQGATDCLQLRVPRGDVSVVASFNDFATPIYETPYGNT	generic|sp_Q9EQT3_RHOU_MOUSE_REVERSED	|generic|tr_A4IF60_A4IF60_MOUSE_REVERSED|
"""index: 25242, intensity: 24303.0, mobility: 1.137"""	-0.232977	0.130605	0.651702	MLKPAMNRGPLCNQR	generic|chr16_1_90453740_90464142_ENSMUST00000065856_REVERSED|
"""index: 2786, intensity: 4434.0, mobility: 0.927"""	-0.233135	0.130728	0.65209	CSALLWRQDH	generic|tr_E9QLJ3_E9QLJ3_MOUSE__chr5_1_118671015_118671101_ENSMUST00000201614__II_937578_REVERSED	|generic|sp_Q6JPI3_MD13L_MOUSE__chr5_1_118671015_118671101_ENSMUST00000201614__II_937578_REVERSED	|generic|tr_Q3TDJ7_Q3TDJ7_MOUSE__chr5_1_118762789_118762833_ENSMUST00000202538_REVERSED	|generic|tr_A0A0J9YUA8_A0A0J9YUA8_MOUSE__chr5_1_118671015_118671101_ENSMUST00000201614_REVERSED	|generic|tr_Q6GQS5_Q6GQS5_MOUSE__chr5_1_118761292_118761402_ENSMUST00000202538_REVERSED|
"""index: 5920, intensity: 2769.0, mobility: 0.846"""	-0.233884	0.131083	0.653918	MTLFKKRWMCTASNM	generic|IP_1031876_TX=10090_REVERSED|
"""index: 16236, intensity: 5633.0, mobility: 1.028"""	-0.233998	0.131113	0.654198	LEKPLLNNENHWKKLCQPEHISISKTGYE	generic|tr_Q9D2T6_Q9D2T6_MOUSE_REVERSED|
"""index: 20551, intensity: 5402.0, mobility: 1.052"""	-0.235141	0.131467	0.656989	RNDKLNLIGHNDINSFVWTDPKHCNHGQRFYQPNEIVPIRT	generic|sp_Q6VNS1-3_NTRK3_MOUSE__chr7_-1_78477860_78477928_ENSMUST00000155795__II_890564_REVERSED|
"""index: 1270, intensity: 9519.0, mobility: 0.959"""	-0.235173	0.131821	0.657068	HEPLMNTVLAENWRRMEYVREKQDHVEI	generic|tr_Q6PG12_Q6PG12_MOUSE__chr12_1_4196768_4196926_ENSMUST00000152792__II_1118625_REVERSED	|generic|tr_Q6PGC0_Q6PGC0_MOUSE__chr12_1_4196768_4196926_ENSMUST00000152792__II_1118633_REVERSED	|generic|tr_Q80TY9_Q80TY9_MOUSE__chr12_1_4196768_4196926_ENSMUST00000152792__II_1118633_REVERSED	|generic|tr_B8JK56_B8JK56_MOUSE__chr12_1_4196768_4196926_ENSMUST00000152792__II_1118633_REVERSED	|generic|sp_Q8VHH7_ADCY3_MOUSE__chr12_1_4196768_4196926_ENSMUST00000152792__II_1118633_REVERSED	|generic|chr12_1_4209305_4209526_ENSMUST00000152792_REVERSED|
"""index: 6707, intensity: 5010.0, mobility: 1.036"""	-0.235222	0.132176	0.657188	LVYPDNMEPLGSELMRKKQRG	generic|tr_Q8C3E0_Q8C3E0_MOUSE_REVERSED|
"""index: 6877, intensity: 6659.0, mobility: 0.969"""	-0.235461	0.132483	0.65777	MKIYDKCLYQMPFHIAHKEAEQI	generic|II_3474057_TX=10090_REVERSED	|generic|II_1108390_TX=10090_REVERSED|
"""index: 660, intensity: 2514.0, mobility: 0.784"""	-0.235666	0.132743	0.658271	VERPVQAPPPRS	generic|tr_A2AEW1_A2AEW1_MOUSE__chrX_1_7772477_7772602_ENSMUST00000115680__II_837835_REVERSED	|generic|tr_Q3U1L5_Q3U1L5_MOUSE__chrX_1_7772477_7772602_ENSMUST00000115680__II_837835_REVERSED	|generic|tr_A2AEW0_A2AEW0_MOUSE__chrX_1_7772477_7772602_ENSMUST00000115680__II_837835_REVERSED	|generic|sp_Q64092_TFE3_MOUSE__chrX_1_7772477_7772602_ENSMUST00000115680__II_837835_REVERSED	|generic|sp_Q64092-2_TFE3_MOUSE__chrX_1_7772477_7772602_ENSMUST00000115680__II_837835_REVERSED	|generic|sp_Q64092-3_TFE3_MOUSE__chrX_1_7772477_7772602_ENSMUST00000115680__II_837835_REVERSED	|generic|sp_Q64092-4_TFE3_MOUSE__chrX_1_7772477_7772602_ENSMUST00000115680__II_837835_REVERSED|
"""index: 10790, intensity: 11739.0, mobility: 0.998"""	-0.236121	0.13305	0.659379	QVEEVDGKANTIRWYRSDLQCAKEPL	generic|tr_Q8CDU1_Q8CDU1_MOUSE__II_1004762_REVERSED	|generic|sp_Q9DC63_FBX3_MOUSE__II_1004762_REVERSED	|generic|sp_Q9DC63-2_FBX3_MOUSE__II_1004749_REVERSED	|generic|tr_A2BHN6_A2BHN6_MOUSE__II_1004749_REVERSED	|generic|sp_Q9DC63-3_FBX3_MOUSE_REVERSED	|generic|tr_Q9CVV6_Q9CVV6_MOUSE_REVERSED|
"""index: 9175, intensity: 7653.0, mobility: 1.170"""	-0.236757	0.13331	0.660931	MIVLNAAGYKEIEHIW	generic|sp_P35294_RAB19_MOUSE_REVERSED|
"""index: 28769, intensity: 8025.0, mobility: 0.974"""	-0.236939	0.133616	0.661373	SDSYEATYLFKHIIPNMKPVWHRPVL	generic|tr_Q8VCW3_Q8VCW3_MOUSE__chr3_-1_81962721_81962771_ENSMUST00000137974__II_982871_REVERSED	|generic|tr_C5NSA7_C5NSA7_MOUSE__chr3_-1_81962721_81962771_ENSMUST00000137974__II_982871_REVERSED|
"""index: 4436, intensity: 4093.0, mobility: 0.898"""	-0.237239	0.133922	0.662105	WYSILESINMNAEPN	generic|sp_Q8BM14_LIPK_MOUSE__II_3464571_REVERSED|
"""index: 6780, intensity: 5093.0, mobility: 1.072"""	-0.237751	0.134228	0.66335	KFSDAQQEKAHKDKATKFESFFEEEYERIAEISESSNGKGTVV	generic|tr_Q80TX7_Q80TX7_MOUSE__chr16_1_29616666_29616695_ENSMUST00000160475_REVERSED|
"""index: 13219, intensity: 9169.0, mobility: 0.953"""	-0.238096	0.134439	0.664191	VAAEDASFENALIGGIKSFA	generic|tr_B9EKT6_B9EKT6_MOUSE_REVERSED	|generic|tr_A0A0A6YXJ2_A0A0A6YXJ2_MOUSE_REVERSED	|generic|tr_F8VQ29_F8VQ29_MOUSE_REVERSED|
"""index: 1982, intensity: 7374.0, mobility: 0.948"""	-0.238801	0.134602	0.665906	KMRPPPFWNMLNMPLEFNLVPNE	generic|tr_F6Z9A1_F6Z9A1_MOUSE__chr9_1_80130743_80130862_ENSMUST00000175999__II_846447_REVERSED	|generic|sp_Q6P7W0_SENP6_MOUSE__chr9_1_80130743_80130862_ENSMUST00000175999__II_846447_REVERSED	|generic|sp_Q6P7W0-2_SENP6_MOUSE__chr9_1_80130743_80130862_ENSMUST00000175999__II_846447_REVERSED	|generic|II_846452_TX=10090_REVERSED|
"""index: 19714, intensity: 28804.0, mobility: 1.087"""	-0.239379	0.134954	0.66731	AINSLGFMINVKISACALRAIGMHEC	generic|tr_Q7TRP1_Q7TRP1_MOUSE__II_3499307_REVERSED	|generic|tr_A0A1B0GSN5_A0A1B0GSN5_MOUSE__II_3499301_REVERSED	|generic|tr_A0A1B0GSE1_A0A1B0GSE1_MOUSE__II_3499307_REVERSED	|generic|tr_Q7TRP2_Q7TRP2_MOUSE__II_3499301_REVERSED|
"""index: 13444, intensity: 2662.0, mobility: 0.880"""	-0.239638	0.135259	0.667939	LSLSVSLSLSVSLSLSLSFKYLCI	generic|IP_919557_TX=10090_REVERSED|
"""index: 5051, intensity: 3854.0, mobility: 1.012"""	-0.239879	0.135611	0.668525	DWRTNPDKVFKGIDKFLECFSMHSAKYVTYYL	generic|sp_Q7TQE7_K0895_MOUSE__II_3449746_REVERSED	|generic|sp_Q7TQE7-2_K0895_MOUSE__II_3449746_REVERSED|
"""index: 11138, intensity: 9783.0, mobility: 0.975"""	-0.240006	0.135868	0.668834	MAKGLGTGGGTIFAVKGQFADPPLMPKL	generic|sp_Q9CQ62_DECR_MOUSE_REVERSED|
"""index: 3752, intensity: 4648.0, mobility: 0.894"""	-0.240362	0.13622	0.669696	TILDDRARLVKLRAQNMLNSMQ	generic|tr_A0A0N4SWA3_A0A0N4SWA3_MOUSE__chr6_-1_120808358_120808435_ENSMUST00000203432__II_912255_REVERSED	|generic|tr_A0A0N4SW07_A0A0N4SW07_MOUSE__chr6_-1_120795702_120795740_ENSMUST00000203527__II_912268_REVERSED	|generic|sp_P50518_VATE1_MOUSE__chr6_-1_120795702_120795740_ENSMUST00000203527__II_912262_REVERSED	|generic|tr_A0A0N4SW34_A0A0N4SW34_MOUSE__chr6_-1_120808358_120808435_ENSMUST00000203432_REVERSED|
"""index: 26914, intensity: 3566.0, mobility: 0.998"""	-0.240484	0.136572	0.669994	FTGLLGSVSMLTV	generic|tr_F8VQB1_F8VQB1_MOUSE__II_3470287_REVERSED	|generic|tr_Q8VFY4_Q8VFY4_MOUSE_REVERSED	|generic|tr_Q7TRW5_Q7TRW5_MOUSE_REVERSED	|generic|tr_Q7TRW6_Q7TRW6_MOUSE_REVERSED	|generic|tr_E9Q1L6_E9Q1L6_MOUSE_REVERSED	|generic|tr_Q8VEP6_Q8VEP6_MOUSE_REVERSED	|generic|tr_A2RS36_A2RS36_MOUSE_REVERSED|
"""index: 28645, intensity: 9962.0, mobility: 1.038"""	-0.240909	0.136875	0.671024	EKDFVKQKAKEI	generic|tr_Q3TN78_Q3TN78_MOUSE__II_3464722_REVERSED	|generic|sp_Q5H8C4_VP13A_MOUSE__chr19_-1_16676040_16676162_ENSMUST00000224149__II_3464560_REVERSED	|generic|sp_Q5H8C4-2_VP13A_MOUSE__chr19_-1_16676040_16676162_ENSMUST00000224149__II_3464561_REVERSED	|generic|tr_A0A286YCT3_A0A286YCT3_MOUSE__chr19_-1_16676040_16676162_ENSMUST00000224149_REVERSED|
"""index: 17303, intensity: 8659.0, mobility: 1.117"""	-0.241258	0.137083	0.671871	DKRKEEMRVHHVAHGVYML	generic|tr_Q548M7_Q548M7_MOUSE_REVERSED|
"""index: 3863, intensity: 5895.0, mobility: 0.954"""	-0.241536	0.137303	0.672545	PEKISCSSRESSCSGPHSASRKMM	generic|sp_Q9ERS4_PKHA3_MOUSE_REVERSED|
"""index: 11916, intensity: 4013.0, mobility: 1.028"""	-0.242017	0.137303	0.673709	CLLAEMTKERVSKLFSLMATGGTGRDELAHP	generic|sp_Q8R0V5_I23O2_MOUSE__II_865549_REVERSED	|generic|II_865545_TX=10090_REVERSED|
"""index: 3798, intensity: 3857.0, mobility: 0.959"""	-0.242907	0.137653	0.675864	MMMLIPMGVMTQ	generic|IP_853285_TX=10090_REVERSED|
"""index: 17862, intensity: 2583.0, mobility: 1.186"""	-0.242959	0.138004	0.67599	LPDYLPPWPPLSHIWF	generic|IP_991761_TX=10090_REVERSED|
"""index: 16095, intensity: 3380.0, mobility: 0.924"""	-0.243039	0.138305	0.676184	REGARAQLEEYHQELTPVRGQVEPT	generic|tr_Q68FG2_Q68FG2_MOUSE_REVERSED	|generic|tr_Q3UGZ4_Q3UGZ4_MOUSE_REVERSED|
"""index: 4548, intensity: 3515.0, mobility: 0.897"""	-0.243165	0.138655	0.676489	TFSSALGPVWM	generic|IP_3506397_TX=10090_REVERSED|
"""index: 1838, intensity: 3597.0, mobility: 0.877"""	-0.243225	0.138763	0.676634	LTPTAGLPRPHPCRACL	generic|IP_1048602_TX=10090_REVERSED|
"""index: 29064, intensity: 4592.0, mobility: 1.206"""	-0.244641	0.139064	0.680056	PHPHASTAAAAVTRYYLR	generic|IP_1069012_TX=10090_REVERSED|
"""index: 19768, intensity: 3254.0, mobility: 0.973"""	-0.244886	0.139267	0.680646	VCQLIYSINMKTYLPFSALLPC	generic|IP_840519_TX=10090_REVERSED|
"""index: 11479, intensity: 7494.0, mobility: 1.026"""	-0.24567	0.139567	0.682538	VAAASASTAAGPGSGPGGGGGSLEALRR	generic|sp_Q69ZS8_KAZRN_MOUSE__II_953134_REVERSED|
"""index: 13047, intensity: 6039.0, mobility: 1.002"""	-0.245835	0.139916	0.682935	QRQKDKPPEPIPCLAMPMKLLCELKRATSSAGNMN	generic|tr_Q3TH72_Q3TH72_MOUSE__IP_935263_REVERSED|
"""index: 9746, intensity: 7807.0, mobility: 1.098"""	-0.24625	0.140216	0.683934	TPIGQNNLPSAPSRTILPRSMNPRSDQAPSVIAPSVITPSNTSRHGN	generic|tr_E9Q6T9_E9Q6T9_MOUSE__chr18_-1_15007692_15007847_ENSMUST00000234685__II_3463866_REVERSED|
"""index: 8041, intensity: 3740.0, mobility: 0.811"""	-0.247024	0.140418	0.685798	APVEAPVER	generic|chr9_-1_37657011_37657220_ENSMUST00000117654_REVERSED|
"""index: 16628, intensity: 7135.0, mobility: 1.054"""	-0.247178	0.14062	0.686168	ERVFPGVMSLLPTPA	generic|IP_865036_TX=10090_REVERSED|
"""index: 22390, intensity: 12816.0, mobility: 0.922"""	-0.247505	0.140968	0.686954	WATRTPLW	generic|chr12_-1_80177223_80181378_ENSMUST00000021554__IP_1114718_TX=10090_REVERSED|
"""index: 6017, intensity: 108905.0, mobility: 1.071"""	-0.247552	0.141217	0.687068	MLELRYHTKFFDSLKEFESERFGDYKYVHGNKTLLKLGH	generic|sp_Q08943_SSRP1_MOUSE__II_1005729_REVERSED	|generic|tr_A2AW05_A2AW05_MOUSE_REVERSED	|generic|tr_Q05DR5_Q05DR5_MOUSE_REVERSED	|generic|sp_Q08943-2_SSRP1_MOUSE_REVERSED|
"""index: 23538, intensity: 4020.0, mobility: 1.135"""	-0.24797	0.141467	0.688073	IKVEMASFSSTMIRSFKERNEQLVKNPPEE	generic|tr_Q99L59_Q99L59_MOUSE_REVERSED	|generic|sp_Q60595_XL3A_MOUSE_REVERSED|
"""index: 2561, intensity: 4848.0, mobility: 0.915"""	-0.248215	0.141814	0.688662	VLAPPQLSLWE	generic|IP_1152719_TX=10090_REVERSED|
"""index: 4716, intensity: 3808.0, mobility: 0.835"""	-0.248684	0.142063	0.689787	SLSVPQLRLEPCRSCASL	generic|chr2_-1_80446690_80446782_ENSMUST00000028389_REVERSED|
"""index: 30917, intensity: 9339.0, mobility: 0.985"""	-0.249646	0.142411	0.692094	ATYQLITFLK	generic|IP_987063_TX=10090_REVERSED|
"""index: 9661, intensity: 17808.0, mobility: 1.083"""	-0.249724	0.142708	0.692282	SSLLSRDCHYGLANKHQQYLLKQVCDEQMLHFATKCLHDML	generic|sp_Q80TA9_EPG5_MOUSE__chr18_1_78032925_78033107_ENSMUST00000235433_REVERSED|
"""index: 5349, intensity: 4770.0, mobility: 1.054"""	-0.250123	0.143056	0.693238	QPGLGPDSGGGLWSPPIQPLVFSW	generic|IP_933578_TX=10090_REVERSED|
"""index: 8482, intensity: 32622.0, mobility: 1.124"""	-0.250365	0.143254	0.693818	IHFHMHLNQASESRKSLHRLFINEPDYPLCINSKRSVDICNK	generic|IP_2473398_TX=10090_REVERSED|
"""index: 10769, intensity: 7922.0, mobility: 1.195"""	-0.251165	0.143551	0.69573	FFLAQLRQQYHDIRSMEYLFRDARAMREIEHKHEELLDID	generic|II_3462244_TX=10090_REVERSED	|generic|sp_Q80U19_DAAM2_MOUSE__chr17_-1_49493817_49493906_ENSMUST00000224954_REVERSED|
"""index: 19405, intensity: 2587.0, mobility: 1.135"""	-0.251689	0.143897	0.696983	SPPMELTSAYWVRAKL	generic|IP_3492538_TX=10090_REVERSED|
"""index: 12009, intensity: 5287.0, mobility: 1.068"""	-0.251908	0.144244	0.697507	LKAQKSESTSPSTLSTDSVKHLS	generic|tr_A0A1D5RLL5_A0A1D5RLL5_MOUSE__II_1040827_REVERSED	|generic|tr_J3QPL7_J3QPL7_MOUSE__II_1040827_REVERSED	|generic|tr_J3QMK9_J3QMK9_MOUSE_REVERSED|
"""index: 6868, intensity: 5088.0, mobility: 1.074"""	-0.251919	0.144491	0.697533	DYLERFSVTLLMQ	generic|IP_1008463_TX=10090_REVERSED|
"""index: 19882, intensity: 3846.0, mobility: 1.048"""	-0.2521	0.144837	0.697964	DICKKHIAANCQRCQYGQKNLGWVFEHCVSCFTPQPFFTA	generic|tr_Q8CAV6_Q8CAV6_MOUSE__chr2_1_11283750_11283953_ENSMUST00000195207__II_1014889_REVERSED	|generic|II_1014899_TX=10090_REVERSED	|generic|tr_A6H667_A6H667_MOUSE__chr2_1_11279494_11279532_ENSMUST00000195207_REVERSED	|generic|tr_F8WGT6_F8WGT6_MOUSE__chr2_1_11279494_11279532_ENSMUST00000195207_REVERSED|
"""index: 11323, intensity: 7666.0, mobility: 1.119"""	-0.252127	0.145184	0.698029	HRENLRWSSEVPVWEQGLEELILWATHISRNLISTFVLDFEF	generic|tr_D3YYH3_D3YYH3_MOUSE__II_918148_REVERSED	|generic|tr_D3YUE8_D3YUE8_MOUSE__II_918148_REVERSED	|generic|tr_D3Z223_D3Z223_MOUSE__II_918148_REVERSED	|generic|tr_Q3TAQ8_Q3TAQ8_MOUSE_REVERSED	|generic|sp_P15327_PMGE_MOUSE_REVERSED|
"""index: 22547, intensity: 3895.0, mobility: 1.101"""	-0.252274	0.145429	0.698379	WVSKGTAADLMPQK	generic|sp_P19426_NELFE_MOUSE__chr17_1_34854274_34854369_ENSMUST00000174888_REVERSED	|generic|sp_P19426-2_NELFE_MOUSE__chr17_1_34854274_34854369_ENSMUST00000174888_REVERSED|
"""index: 4576, intensity: 3000.0, mobility: 1.032"""	-0.252382	0.145776	0.698638	NRPHRPTQPWGSI	generic|IP_936598_TX=10090_REVERSED|
"""index: 18683, intensity: 5431.0, mobility: 1.082"""	-0.252392	0.14597	0.698661	LESRMQEMQERSWTIRESLLDANTREEELEIELQSVKDEMQKILR	generic|tr_D3Z3H4_D3Z3H4_MOUSE_REVERSED	|generic|tr_B2RSU6_B2RSU6_MOUSE_REVERSED	|generic|sp_Q6AW69_CGNL1_MOUSE_REVERSED	|generic|sp_Q6AW69-3_CGNL1_MOUSE_REVERSED	|generic|sp_Q6AW69-4_CGNL1_MOUSE_REVERSED	|generic|sp_Q6AW69-5_CGNL1_MOUSE_REVERSED	|generic|tr_B2RY19_B2RY19_MOUSE_REVERSED|
"""index: 18465, intensity: 4931.0, mobility: 0.990"""	-0.252677	0.146316	0.699341	VVLVYDFGLEETCTEEVKLFQM	generic|IP_871643_TX=10090_REVERSED	|generic|IP_871631_TX=10090_REVERSED|
"""index: 15390, intensity: 7150.0, mobility: 0.954"""	-0.252716	0.146459	0.699434	LQTQTASLMKSQAGWCRVGNEAKQGLAKLCFDR	generic|tr_J3QMY1_J3QMY1_MOUSE_REVERSED|
"""index: 8329, intensity: 4762.0, mobility: 0.853"""	-0.253501	0.146703	0.701306	KNVEDIDQP	generic|chr14_-1_111636762_111636854_None_REVERSED|
"""index: 13068, intensity: 3181.0, mobility: 0.814"""	-0.254005	0.146998	0.702506	APVPMPALVS	generic|IP_862767_TX=10090_REVERSED	|generic|IP_3503087_TX=10090_REVERSED|
"""index: 31390, intensity: 3706.0, mobility: 1.060"""	-0.254326	0.147343	0.70327	ELVPDKEVRIVEKYITKEQSKTKQLL	generic|sp_Q9D952_EVPL_MOUSE_REVERSED|
"""index: 1956, intensity: 2905.0, mobility: 0.963"""	-0.254603	0.147688	0.703927	DLESKGDKNRR	generic|sp_Q8BMD7_MORC4_MOUSE_REVERSED	|generic|sp_Q8BMD7-2_MORC4_MOUSE_REVERSED	|generic|tr_A2RSL2_A2RSL2_MOUSE_REVERSED|
"""index: 8451, intensity: 3800.0, mobility: 1.034"""	-0.25477	0.147982	0.704324	PCPHPSFMAEIGKEMLKTMTPRPGGIFLPDSQEDVAAVEDSNVPQK	generic|sp_Q5RL51_GSTCD_MOUSE_REVERSED	|generic|sp_Q5RL51-2_GSTCD_MOUSE_REVERSED|
"""index: 23012, intensity: 2837.0, mobility: 1.117"""	-0.255071	0.148327	0.705039	CRLPPCHAGLSQTYRMPLRTALGCSAAPLAASLL	generic|IP_843275_TX=10090_REVERSED|
"""index: 3175, intensity: 4277.0, mobility: 0.861"""	-0.255163	0.148621	0.705259	QLPQLVASPM	generic|chrX_-1_73945222_73945263_ENSMUST00000033761_REVERSED|
"""index: 14331, intensity: 2606.0, mobility: 1.238"""	-0.255728	0.148966	0.706601	SSWPLHTPRGSGMGTYTSSVR	generic|IP_950462_TX=10090_REVERSED|
"""index: 4121, intensity: 3408.0, mobility: 0.999"""	-0.255769	0.14931	0.706698	ESTCLVPFKLRVDIGMNKLFTRQEVPGLSAVKGQAM	generic|tr_A0A3B2WD28_A0A3B2WD28_MOUSE__II_3460540_REVERSED|
"""index: 30149, intensity: 4510.0, mobility: 0.911"""	-0.256271	0.149655	0.707888	CKCAIDRSRI	generic|sp_O09118_NET1_MOUSE_REVERSED|
"""index: 12095, intensity: 3951.0, mobility: 0.916"""	-0.256461	0.149948	0.708339	YYIQLMYFK	generic|IP_885571_TX=10090_REVERSED|
"""index: 16477, intensity: 18339.0, mobility: 0.908"""	-0.256548	0.150241	0.708544	ISSNLSGNILWGQRTMLSN	generic|IP_919600_TX=10090_REVERSED|
"""index: 13470, intensity: 4373.0, mobility: 0.894"""	-0.256627	0.150534	0.70873	PILCLLLSQAKIYLSSVMSCLLPSQSGRYPLPN	generic|IP_953900_TX=10090_REVERSED|
"""index: 27751, intensity: 6166.0, mobility: 0.945"""	-0.256751	0.150826	0.709024	EAARSHLLHATGAEDPCTSLLLRPL	generic|sp_P43029_GDF7_MOUSE_REVERSED	|generic|sp_P43029-2_GDF7_MOUSE_REVERSED|
"""index: 28085, intensity: 7125.0, mobility: 1.068"""	-0.25681	0.151015	0.709164	LWLCIPTVAPNVPE	generic|chr9_-1_106895798_106900757_ENSMUST00000044532_REVERSED	|generic|chr9_-1_106900689_106900757_ENSMUST00000044532_REVERSED|
"""index: 15774, intensity: 5364.0, mobility: 1.053"""	-0.257332	0.151359	0.710401	RWKYPAFSCVERIMDRVFKT	generic|IP_3467857_TX=10090_REVERSED|
"""index: 21165, intensity: 4487.0, mobility: 0.880"""	-0.257408	0.151703	0.710579	EELAAPRGV	generic|IP_3479430_TX=10090_REVERSED|
"""index: 23307, intensity: 11632.0, mobility: 0.884"""	-0.257689	0.152047	0.711243	TFQKIFFF	generic|IP_1084303_TX=10090_REVERSED|
"""index: 14228, intensity: 5581.0, mobility: 1.168"""	-0.257734	0.152338	0.711349	QLMGLNGSRSTFAMRLYT	generic|IP_896175_TX=10090_REVERSED|
"""index: 12376, intensity: 25926.0, mobility: 1.087"""	-0.257999	0.152682	0.711976	LMPIVVTYFVSLVKNQETSYNSKPMVYIFTITGYYLTVATLHS	generic|sp_Q8VG44_OL473_MOUSE__II_3499567_REVERSED	|generic|tr_A7MAW7_A7MAW7_MOUSE_REVERSED|
"""index: 19316, intensity: 2972.0, mobility: 1.159"""	-0.258027	0.153026	0.712042	QSVADQVEAPPKGVGTQH	generic|chr19_-1_30145537_30145755_ENSMUST00000235189_REVERSED|
"""index: 21170, intensity: 5344.0, mobility: 0.954"""	-0.258082	0.153107	0.712172	SLVEQYTLEKWEELTREKAEVSEDYPEAEPED	generic|tr_Q6PG57_Q6PG57_MOUSE__chr15_-1_89146467_89146517_ENSMUST00000230734__II_3485440_REVERSED	|generic|sp_Q9WUI1_MK11_MOUSE__chr15_-1_89146467_89146517_ENSMUST00000230734__II_3485440_REVERSED	|generic|tr_Q3TT60_Q3TT60_MOUSE__chr15_-1_89146467_89146517_ENSMUST00000230734__II_3485440_REVERSED	|generic|tr_Q6P243_Q6P243_MOUSE__chr15_-1_89146467_89146517_ENSMUST00000230734_REVERSED|
"""index: 12197, intensity: 10636.0, mobility: 1.034"""	-0.259474	0.15345	0.715456	SLFTPEWPKSFQLFYYPDDEIILFDYKRALEYIEKKRDGT	generic|sp_Q9WVM8_AADAT_MOUSE_REVERSED	|generic|tr_Q3UNS8_Q3UNS8_MOUSE_REVERSED|
"""index: 1146, intensity: 2568.0, mobility: 0.800"""	-0.259926	0.153741	0.716522	FAIYLDIPKPRNE	generic|tr_A2RS76_A2RS76_MOUSE_REVERSED	|generic|sp_Q9EQ46_V1R40_MOUSE_REVERSED	|generic|sp_Q9EP93_V1R53_MOUSE_REVERSED|
"""index: 11789, intensity: 4776.0, mobility: 0.921"""	-0.260121	0.154031	0.71698	SKDQNKSKFSRGGQGGAGVGGGPLS	generic|IP_3501070_TX=10090_REVERSED|
"""index: 3518, intensity: 2752.0, mobility: 0.982"""	-0.260384	0.154268	0.717599	GPGSLAPSIVSFVVTDLLASSP	generic|IP_3442842_TX=10090_REVERSED|
"""index: 15860, intensity: 4827.0, mobility: 0.953"""	-0.260823	0.154611	0.718631	EVLTAGIYPIASLLNTIVTAGWFSMQGWPLVY	generic|tr_G9B4I1_G9B4I1_MOUSE_REVERSED|
"""index: 1067, intensity: 3545.0, mobility: 0.808"""	-0.261066	0.154795	0.719202	PQPKPPPLE	generic|tr_A0A2I3BPJ2_A0A2I3BPJ2_MOUSE_REVERSED|
"""index: 22709, intensity: 3144.0, mobility: 1.048"""	-0.261527	0.155084	0.720285	GTVVAGDRYMIVPMAPDSRYWRVEMH	generic|tr_B2RUE4_B2RUE4_MOUSE_REVERSED|
"""index: 2264, intensity: 2825.0, mobility: 0.980"""	-0.261721	0.155426	0.72074	WQVPVYQYLVSS	generic|IP_1152937_TX=10090_REVERSED|
"""index: 9967, intensity: 159381.0, mobility: 0.926"""	-0.261741	0.155578	0.720786	IEALGRFVLHAPGQEGPFDVSH	generic|IP_3487970_TX=10090_REVERSED|
"""index: 1155, intensity: 2962.0, mobility: 0.953"""	-0.262361	0.155578	0.72224	NPEPRPEQWEM	generic|sp_Q91VU8_PTOV1_MOUSE__chr7_-1_44867189_44867242_ENSMUST00000207393__II_889782_REVERSED	|generic|tr_A0A140LJ23_A0A140LJ23_MOUSE__chr7_-1_44864758_44864799_ENSMUST00000208765__II_889782_REVERSED	|generic|IP_889779_TX=10090_REVERSED	|generic|IP_889778_TX=10090_REVERSED	|generic|tr_A0A140LJ65_A0A140LJ65_MOUSE__chr7_-1_44864758_44864799_ENSMUST00000208765_REVERSED|
"""index: 17543, intensity: 15342.0, mobility: 0.837"""	-0.263408	0.155813	0.72469	QWTGPSLR	generic|tr_Q8C9R7_Q8C9R7_MOUSE_REVERSED|
"""index: 22566, intensity: 7962.0, mobility: 0.830"""	-0.263698	0.156154	0.725368	LQSLSFYNEIPSGCSKP	generic|IP_909120_TX=10090_REVERSED|
"""index: 8825, intensity: 147608.0, mobility: 1.134"""	-0.263764	0.156495	0.725522	KIVEKFIMDEQQLRKQEVQRRGSEEAERMRRQREALMA	generic|sp_Q8BRC6_CFA91_MOUSE_REVERSED|
"""index: 22529, intensity: 3634.0, mobility: 1.098"""	-0.263983	0.156783	0.726033	KDEEGLPVSVQPHN	generic|IP_3507191_TX=10090_REVERSED|
"""index: 23399, intensity: 3152.0, mobility: 1.131"""	-0.264047	0.15707	0.726182	SSDTPLTQLSRSLGAKMDKNLLRPSGMWNPEE	generic|tr_A0A2U3TZF4_A0A2U3TZF4_MOUSE_REVERSED	|generic|sp_Q8BGV8_MID51_MOUSE__chr15_1_80250103_80250135_ENSMUST00000228788_REVERSED|
"""index: 17656, intensity: 3542.0, mobility: 0.993"""	-0.26432	0.157196	0.726819	PHKSTPGSNVQPWLGNLTLRCTLKVTKLQFCL	generic|IP_872578_TX=10090_REVERSED|
"""index: 16453, intensity: 9910.0, mobility: 0.922"""	-0.265072	0.157537	0.728573	LSSNYGVQFWSTWRPTSM	generic|IP_1151313_TX=10090_REVERSED|
"""index: 15918, intensity: 4011.0, mobility: 1.190"""	-0.265183	0.157877	0.728832	THMTSMAINEYSEQPEGCWCHHILMMLDKQ	generic|sp_Q61212_NPY6R_MOUSE_REVERSED|
"""index: 28469, intensity: 36158.0, mobility: 1.041"""	-0.265342	0.158217	0.729201	SKPIADGAFSVKVVHPGPQVPKYVCRYVQNGRDEVL	generic|sp_Q80X90_FLNB_MOUSE_REVERSED|
"""index: 5832, intensity: 11283.0, mobility: 1.134"""	-0.265485	0.158342	0.729535	EIFEKYKDISDNISQKMKEMDLKTKEHQSKIITFETNMR	generic|tr_F7CQW8_F7CQW8_MOUSE__II_1096569_REVERSED	|generic|tr_J3QN98_J3QN98_MOUSE_REVERSED|
"""index: 4075, intensity: 3654.0, mobility: 0.947"""	-0.266069	0.158682	0.730893	PTIYAQQRRH	generic|tr_A0A0R4J204_A0A0R4J204_MOUSE__chr6_-1_38818226_38818495_ENSMUST00000114855_REVERSED	|generic|tr_A0A0R4J202_A0A0R4J202_MOUSE__chr6_-1_38818226_38818495_ENSMUST00000114855_REVERSED	|generic|sp_Q9QZR5_HIPK2_MOUSE__chr6_-1_38818226_38818495_ENSMUST00000114855_REVERSED	|generic|sp_Q9QZR5-2_HIPK2_MOUSE__chr6_-1_38818226_38818495_ENSMUST00000114855_REVERSED	|generic|sp_Q9QZR5-4_HIPK2_MOUSE__chr6_-1_38818226_38818495_ENSMUST00000114855_REVERSED|
"""index: 6468, intensity: 11607.0, mobility: 1.028"""	-0.266392	0.158967	0.731643	QRSSFNLPRNLIQSPNLSETS	generic|IP_3490507_TX=10090_REVERSED|
"""index: 11161, intensity: 10145.0, mobility: 0.980"""	-0.266485	0.159199	0.731859	LIQNFCILDIHCLELMLSLCASLLLV	generic|IP_1151789_TX=10090_REVERSED|
"""index: 23168, intensity: 2954.0, mobility: 1.002"""	-0.266827	0.159538	0.732652	LTRHLVLSMWM	generic|IP_1127900_TX=10090_REVERSED|
"""index: 30270, intensity: 4631.0, mobility: 1.245"""	-0.266894	0.159824	0.732809	AFPSTAPAGPAALPTISIEPA	generic|sp_Q7TSK3_PCDH8_MOUSE__chr14_-1_79767371_79767610_ENSMUST00000195034__II_1089474_REVERSED	|generic|sp_Q7TSK3-2_PCDH8_MOUSE__chr14_-1_79767371_79767610_ENSMUST00000195034__II_1089474_REVERSED	|generic|sp_Q7TSK3-3_PCDH8_MOUSE__chr1_1_150393618_150393647_ENSMUST00000124973_REVERSED|
"""index: 23916, intensity: 2733.0, mobility: 1.284"""	-0.267147	0.160163	0.733396	FDSLAICYC	generic|IP_3499503_TX=10090_REVERSED|
"""index: 6581, intensity: 5439.0, mobility: 1.047"""	-0.267161	0.160339	0.733427	YPVCRFAVGLGDREPLPPVKEM	generic|IP_1098364_TX=10090_REVERSED|
"""index: 25465, intensity: 4871.0, mobility: 1.025"""	-0.267453	0.160678	0.734106	LARETELRQKK	generic|IP_1021948_TX=10090_REVERSED|
"""index: 28698, intensity: 8693.0, mobility: 0.986"""	-0.267483	0.160745	0.734173	YNINILEVNVWISTLNK	generic|IP_926842_TX=10090_REVERSED|
"""index: 17183, intensity: 4972.0, mobility: 1.021"""	-0.268388	0.160865	0.736269	RRYKAMDERMQLHTPNAVFFTHA	generic|sp_Q8CG70_P3H3_MOUSE__II_906158_REVERSED	|generic|tr_D6RHQ3_D6RHQ3_MOUSE_REVERSED|
"""index: 8803, intensity: 12046.0, mobility: 1.013"""	-0.269427	0.161203	0.738668	IVEFSPQVTWSQLQSSSSGQKVLVSKMVVMPPLTPLATDAAK	generic|tr_Z4YJJ0_Z4YJJ0_MOUSE__chr12_1_86962590_86962667_ENSMUST00000185434_REVERSED	|generic|sp_Q8R0W1_CIPC_MOUSE__chr12_1_86962590_86962667_ENSMUST00000185434_REVERSED	|generic|sp_Q8R0W1-2_CIPC_MOUSE__chr12_1_86962590_86962667_ENSMUST00000185434_REVERSED|
"""index: 15980, intensity: 5775.0, mobility: 1.042"""	-0.269484	0.161486	0.738801	LMRWGGGIGLLHSSR	generic|sp_Q7TT45_RRAGD_MOUSE__II_965830_REVERSED|
"""index: 15008, intensity: 2664.0, mobility: 0.946"""	-0.270496	0.16177	0.741132	EAFKKSLYSSVQESVVEPIMDP	generic|sp_Q9D1A2_CNDP2_MOUSE_REVERSED	|generic|tr_Q3TG71_Q3TG71_MOUSE_REVERSED|
"""index: 12649, intensity: 5252.0, mobility: 1.022"""	-0.270682	0.162053	0.74156	KWLESSVICAIETIPLTCTFF	generic|IP_911725_TX=10090_REVERSED|
"""index: 12667, intensity: 3846.0, mobility: 1.026"""	-0.271002	0.162226	0.742295	KVADRSMGVALCKQLRCHQCR	generic|tr_Q3U1P4_Q3U1P4_MOUSE_REVERSED	|generic|sp_P51448_RORA_MOUSE_REVERSED|
"""index: 18487, intensity: 224030.0, mobility: 0.945"""	-0.271146	0.162563	0.742626	EELAQLVEKVEDKAADNESQLHS	generic|sp_P33175_KIF5A_MOUSE__chr10_-1_127242653_127242778_ENSMUST00000218298_REVERSED|
"""index: 7419, intensity: 4311.0, mobility: 0.847"""	-0.271395	0.162901	0.743198	ELLYYLIFIYDL	generic|tr_A0A140LIA1_A0A140LIA1_MOUSE__II_879597_REVERSED	|generic|tr_A0A140LHT5_A0A140LHT5_MOUSE__II_879600_REVERSED	|generic|II_879604_TX=10090_REVERSED	|generic|sp_Q8BWC0_TPC2_MOUSE_REVERSED	|generic|tr_B2RUK7_B2RUK7_MOUSE_REVERSED	|generic|tr_Q80UQ1_Q80UQ1_MOUSE_REVERSED|
"""index: 2449, intensity: 15037.0, mobility: 0.972"""	-0.27151	0.163238	0.74346	TLACVSTCCLSY	generic|IP_971860_TX=10090_REVERSED|
"""index: 23553, intensity: 6213.0, mobility: 1.053"""	-0.271543	0.16341	0.743537	RRLLFYSIEL	generic|tr_Q9D791_Q9D791_MOUSE__chrY_1_1028219_1028251_ENSMUST00000148961__II_825917_REVERSED	|generic|tr_Q9CRE9_Q9CRE9_MOUSE__chrY_1_1023335_1023478_ENSMUST00000148961__IP_832941_REVERSED	|generic|tr_Q3TML6_Q3TML6_MOUSE__chrY_1_1023335_1023478_ENSMUST00000148961__IP_832941_REVERSED	|generic|sp_Q9Z0N2_IF2H_MOUSE__chrY_1_1028219_1028251_ENSMUST00000148961__II_825917_REVERSED	|generic|tr_Q3UDF8_Q3UDF8_MOUSE_REVERSED	|generic|tr_Q3U5H6_Q3U5H6_MOUSE__chrY_1_1023335_1023478_ENSMUST00000148961_REVERSED	|generic|tr_Q3UIJ2_Q3UIJ2_MOUSE__chrY_1_1023335_1023478_ENSMUST00000148961_REVERSED|
"""index: 13088, intensity: 4314.0, mobility: 1.112"""	-0.271941	0.163747	0.74445	QRSAPTAPAEVATMAGRATDQCSLLPVPDPGQLL	generic|tr_A0A1L6ZA37_A0A1L6ZA37_MOUSE_REVERSED	|generic|tr_A0A1L6ZA42_A0A1L6ZA42_MOUSE_REVERSED|
"""index: 26623, intensity: 5785.0, mobility: 1.025"""	-0.272069	0.164028	0.744744	FHQRDLSDSLQFTFGCERLTKMEDLLQNDKFLLQEEPPRKM	generic|IP_1128496_TX=10090_REVERSED|
"""index: 20422, intensity: 6970.0, mobility: 0.913"""	-0.273119	0.164254	0.747148	KLLLSGLATY	generic|IP_901733_TX=10090_REVERSED|
"""index: 4838, intensity: 5016.0, mobility: 1.045"""	-0.273355	0.164536	0.747686	PSKTLESSY	generic|sp_Q3TDN0_DISP1_MOUSE_REVERSED|
"""index: 1373, intensity: 3051.0, mobility: 0.950"""	-0.273765	0.164872	0.748622	NPEPRPEQWEM	generic|sp_Q91VU8_PTOV1_MOUSE__chr7_-1_44867189_44867242_ENSMUST00000207393__II_889782_REVERSED	|generic|tr_A0A140LJ23_A0A140LJ23_MOUSE__chr7_-1_44864758_44864799_ENSMUST00000208765__II_889782_REVERSED	|generic|IP_889779_TX=10090_REVERSED	|generic|IP_889778_TX=10090_REVERSED	|generic|tr_A0A140LJ65_A0A140LJ65_MOUSE__chr7_-1_44864758_44864799_ENSMUST00000208765_REVERSED|
"""index: 7604, intensity: 7692.0, mobility: 0.831"""	-0.273926	0.165209	0.748991	LSSDLETKGESLHFAK	generic|IP_911425_TX=10090_REVERSED|
"""index: 12204, intensity: 2953.0, mobility: 0.899"""	-0.273985	0.165434	0.749125	SMIATYLLPNCIAAYRDYA	generic|sp_Q8VFV4_O1440_MOUSE_REVERSED	|generic|tr_A4FVA1_A4FVA1_MOUSE_REVERSED|
"""index: 25934, intensity: 6178.0, mobility: 1.086"""	-0.274534	0.16577	0.750376	NIDQGNMDEVANKAAEHSDFSVFGFGKS	generic|tr_G5E8X2_G5E8X2_MOUSE_REVERSED|
"""index: 16341, intensity: 22014.0, mobility: 0.940"""	-0.274556	0.165995	0.750426	QSADLGAVPPAQVMPQLQQQ	generic|sp_P56477_IRF5_MOUSE_REVERSED	|generic|tr_B2CC69_B2CC69_MOUSE_REVERSED|
"""index: 1360, intensity: 4246.0, mobility: 0.756"""	-0.274872	0.166331	0.751145	TPLNCLHWSADQAQ	generic|IP_1010440_TX=10090_REVERSED|
"""index: 30873, intensity: 5892.0, mobility: 1.055"""	-0.274894	0.166667	0.751196	ERTGLIGKIKDNVEKQFLQIKLFKER	generic|IP_2462412_TX=10090_REVERSED|
"""index: 18471, intensity: 3217.0, mobility: 1.088"""	-0.275082	0.167003	0.751624	YFIEIFLCILLMY	generic|IP_1031344_TX=10090_REVERSED|
"""index: 3117, intensity: 34093.0, mobility: 1.050"""	-0.27509	0.167282	0.751642	LYNPLCLYLHMKSCTVTGNLQSDCH	generic|IP_1022032_TX=10090_REVERSED|
"""index: 3399, intensity: 12848.0, mobility: 0.893"""	-0.275299	0.16745	0.752116	EPMNISGKKLDNQQVYF	generic|sp_E9Q9U0_U17PB_MOUSE_REVERSED	|generic|sp_E9Q9U0-2_U17PB_MOUSE_REVERSED|
"""index: 3779, intensity: 4079.0, mobility: 0.931"""	-0.275908	0.167785	0.7535	TLTPEGCTELGQMPFVVPV	generic|IP_3492423_TX=10090_REVERSED|
"""index: 2300, intensity: 14253.0, mobility: 0.941"""	-0.275947	0.168121	0.753589	EEIITPDEPKD	generic|sp_Q810T2_CCNB3_MOUSE_REVERSED	|generic|sp_Q810T2-2_CCNB3_MOUSE_REVERSED	|generic|tr_A2AEP2_A2AEP2_MOUSE_REVERSED|
"""index: 3482, intensity: 3143.0, mobility: 0.817"""	-0.276375	0.168456	0.75456	AASSPRRAPLPNAWP	generic|IP_1050303_TX=10090_REVERSED|
"""index: 17578, intensity: 4803.0, mobility: 0.994"""	-0.276416	0.168509	0.754654	APSPHFAVPQFPSSALGLTPMPQAVATPAAPPVTIP	generic|sp_Q924A2_CIC_MOUSE__chr7_1_25290580_25290696_ENSMUST00000167379_REVERSED|
"""index: 13725, intensity: 3393.0, mobility: 1.177"""	-0.277451	0.168788	0.756996	RWQDGLFIGKPGDKSSEDTEWFKKGPLLQ	generic|tr_Q3UR00_Q3UR00_MOUSE_REVERSED	|generic|tr_Q3TQ21_Q3TQ21_MOUSE_REVERSED	|generic|tr_Q3TRI4_Q3TRI4_MOUSE_REVERSED	|generic|tr_Q3U4T5_Q3U4T5_MOUSE_REVERSED	|generic|sp_Q80U78_PUM1_MOUSE_REVERSED	|generic|sp_Q80U78-2_PUM1_MOUSE_REVERSED	|generic|sp_Q80U78-4_PUM1_MOUSE_REVERSED|
"""index: 14220, intensity: 7045.0, mobility: 1.175"""	-0.277837	0.169066	0.757867	EADVKVVAYYPLNVFVPANDNQDEVTVKVV	generic|tr_Q9QXA3_Q9QXA3_MOUSE_REVERSED	|generic|tr_A0A1L1SQU7_A0A1L1SQU7_MOUSE_REVERSED	|generic|tr_A0A087WRT4_A0A087WRT4_MOUSE_REVERSED	|generic|tr_F2Z4A3_F2Z4A3_MOUSE_REVERSED|
"""index: 11336, intensity: 4614.0, mobility: 1.141"""	-0.278057	0.169344	0.758365	SNIERMIKRQIDHTELMSNWTRLLGHLLEFLQPQLEEDRL	generic|tr_Q8BGH1_Q8BGH1_MOUSE_REVERSED|
"""index: 28394, intensity: 11371.0, mobility: 0.985"""	-0.278185	0.169565	0.758654	FADELQKEPKKTQKHKAQK	generic|IP_926831_TX=10090_REVERSED|
"""index: 8834, intensity: 21828.0, mobility: 0.993"""	-0.278303	0.1699	0.758919	QNSLVLFGGDDILVCLLDENNVECDMECHSSPGCQKQPQ	generic|sp_Q6PHS9-2_CA2D2_MOUSE__chr9_1_107527384_107527464_ENSMUST00000168959__II_843843_REVERSED	|generic|sp_Q6PHS9-5_CA2D2_MOUSE__chr9_1_107527384_107527464_ENSMUST00000168959__II_843843_REVERSED	|generic|sp_Q6PHS9-6_CA2D2_MOUSE__chr9_1_107527384_107527464_ENSMUST00000168959__II_843843_REVERSED	|generic|tr_E9Q683_E9Q683_MOUSE__chr9_1_107527384_107527464_ENSMUST00000168959__II_843843_REVERSED|
"""index: 6546, intensity: 4747.0, mobility: 0.873"""	-0.278454	0.170063	0.75926	MAINPIALTV	generic|sp_Q8VHE6_DYH5_MOUSE_REVERSED|
"""index: 29877, intensity: 6895.0, mobility: 1.056"""	-0.278666	0.170398	0.759737	EKLEMNEKVVEEQKVELEKLK	generic|II_1142009_TX=10090_REVERSED	|generic|tr_E0CX32_E0CX32_MOUSE_REVERSED	|generic|sp_Q5SP85_CC85A_MOUSE_REVERSED	|generic|sp_Q5SP85-2_CC85A_MOUSE_REVERSED	|generic|sp_Q5SP85-3_CC85A_MOUSE_REVERSED|
"""index: 9140, intensity: 4694.0, mobility: 0.824"""	-0.278667	0.170618	0.759741	RFAQFTFT	generic|II_1139732_TX=10090_REVERSED|
"""index: 23434, intensity: 36877.0, mobility: 1.017"""	-0.279388	0.170952	0.761362	ILWLQLTGNRL	generic|chr14_1_32217679_32217738_ENSMUST00000164137__IP_1097393_TX=10090_REVERSED|
"""index: 17976, intensity: 4387.0, mobility: 1.108"""	-0.279532	0.171228	0.761687	EATLQLFASPATNAAAASPAPTSY	generic|sp_Q61329_ZFHX3_MOUSE__chr10_1_128278792_128278821_ENSMUST00000217852_REVERSED	|generic|tr_E9QMD3_E9QMD3_MOUSE__chr10_1_128278792_128278821_ENSMUST00000217852_REVERSED	|generic|tr_Q6P9K2_Q6P9K2_MOUSE__chr10_1_128278792_128278821_ENSMUST00000217852_REVERSED|
"""index: 5497, intensity: 3173.0, mobility: 0.894"""	-0.280049	0.171562	0.762847	WCKKNQQQK	generic|IP_869453_TX=10090_REVERSED|
"""index: 20612, intensity: 4886.0, mobility: 1.045"""	-0.280088	0.171896	0.762936	VEVKNFILGSEQLEKCAMKPTVEVPEEK	generic|tr_Q3V1X4_Q3V1X4_MOUSE__II_1016061_REVERSED|
"""index: 7550, intensity: 5953.0, mobility: 0.930"""	-0.28013	0.172172	0.76303	EEFFKLYYL	generic|IP_997831_TX=10090_REVERSED|
"""index: 10095, intensity: 16566.0, mobility: 1.093"""	-0.280212	0.172506	0.763212	WSHKYRRAPCLRRCWCWRTRWSFTWMRSVQRPCLPPTLL	generic|chr19_-1_4833426_4834367_ENSMUST00000037246__IP_1058644_TX=10090_REVERSED|
"""index: 15352, intensity: 6428.0, mobility: 1.056"""	-0.28025	0.17284	0.763299	TVMTITSLATPSGASSTVRIMATSQSRSRNLV	generic|tr_A0A0B4J1N4_A0A0B4J1N4_MOUSE__II_1046545_REVERSED|
"""index: 7700, intensity: 653345.0, mobility: 1.145"""	-0.280261	0.173173	0.763323	TEVRFWEGNLPDLPWIDAPGGRDRTIVVGEKPSTGGVIYYVDA	generic|tr_Q3V023_Q3V023_MOUSE__chr5_-1_92276915_92277040_ENSMUST00000161212__II_942811_REVERSED	|generic|sp_Q9D7V9_NAAA_MOUSE__chr5_-1_92276915_92277040_ENSMUST00000161212__II_942811_REVERSED	|generic|tr_G3XA18_G3XA18_MOUSE__chr5_-1_92276915_92277040_ENSMUST00000161212_REVERSED	|generic|tr_H3BL13_H3BL13_MOUSE_REVERSED|
"""index: 1865, intensity: 3068.0, mobility: 0.772"""	-0.280266	0.173507	0.763335	AQHTHLISPEFYL	generic|sp_Q8C2E7_WASC5_MOUSE_REVERSED|
"""index: 21380, intensity: 6581.0, mobility: 1.020"""	-0.280312	0.173841	0.763438	RMHTVTMTMMVQNMLHTLLMEVAAVRMPAKL	generic|IP_935748_TX=10090_REVERSED|
"""index: 9060, intensity: 7969.0, mobility: 1.108"""	-0.280505	0.174058	0.76387	QMYQNSLHAQREEKRQALAVYLPKTAVIKGNMETVAKTAEEP	generic|tr_Q9D4E6_Q9D4E6_MOUSE_REVERSED|
"""index: 7455, intensity: 3980.0, mobility: 0.841"""	-0.28063	0.174391	0.764151	QSSNNELLFKLTVHF	generic|sp_Q3USW5_FXRD2_MOUSE__chr15_-1_77955585_77955812_ENSMUST00000129045__II_1088153_REVERSED|
"""index: 10376, intensity: 30064.0, mobility: 1.006"""	-0.280968	0.174725	0.764907	TFTGQGLSENFILDENRIK	generic|tr_A0A494BBB9_A0A494BBB9_MOUSE_REVERSED	|generic|sp_Q62120_JAK2_MOUSE_REVERSED	|generic|tr_G5E852_G5E852_MOUSE_REVERSED|
"""index: 28989, intensity: 3199.0, mobility: 0.816"""	-0.281001	0.175	0.764982	FAMHFGLIQYANS	generic|IP_3475471_TX=10090_REVERSED|
"""index: 6701, intensity: 103676.0, mobility: 0.876"""	-0.281044	0.1751	0.765078	DEIERIEMGGKAGATQSSLGSITSVNGKK	generic|sp_Q9EPN1_NBEA_MOUSE__chr3_-1_55723135_55723236_ENSMUST00000198259_REVERSED	|generic|sp_Q9EPN1-3_NBEA_MOUSE__chr3_-1_55723135_55723236_ENSMUST00000198259_REVERSED	|generic|sp_Q9EPN1-4_NBEA_MOUSE__chr3_-1_55723135_55723236_ENSMUST00000198259_REVERSED|
"""index: 31555, intensity: 6487.0, mobility: 1.021"""	-0.281474	0.175433	0.766039	LIFCYAIIYKM	generic|IP_3505914_TX=10090_REVERSED|
"""index: 17586, intensity: 3490.0, mobility: 0.924"""	-0.28156	0.175766	0.766232	QDPNRSLSGLH	generic|IP_964844_TX=10090_REVERSED|
"""index: 21987, intensity: 3654.0, mobility: 1.091"""	-0.281592	0.176099	0.766303	LIDTTVQDMPTVHVRTVEFMLETGGHVRPSPSGRSYHGAAFVTF	generic|IP_987895_TX=10090_REVERSED|
"""index: 11007, intensity: 6325.0, mobility: 1.043"""	-0.281697	0.176373	0.766537	EQLHNRLVKIDKSGSAGADLVFLKNSVHLDNGFRNR	generic|sp_Q80YE7_DAPK1_MOUSE__chr13_1_60719665_60719766_ENSMUST00000224789__II_3476649_REVERSED	|generic|sp_Q80YE7-2_DAPK1_MOUSE__chr13_1_60719665_60719766_ENSMUST00000224789__II_3476649_REVERSED	|generic|tr_Q3UKP8_Q3UKP8_MOUSE__chr13_1_60719665_60719766_ENSMUST00000224789__II_3476649_REVERSED|
"""index: 19987, intensity: 7240.0, mobility: 1.103"""	-0.281848	0.176588	0.766875	FIQVTLSSNRLFIK	generic|IP_3476578_TX=10090_REVERSED|
"""index: 21823, intensity: 3951.0, mobility: 0.979"""	-0.282391	0.176803	0.768087	FVQYSSKSWID	generic|sp_Q9DB40_MED27_MOUSE__II_1012592_REVERSED	|generic|tr_E0CZG8_E0CZG8_MOUSE__II_1012592_REVERSED	|generic|tr_E0CXF6_E0CXF6_MOUSE_REVERSED|
"""index: 12181, intensity: 3830.0, mobility: 0.917"""	-0.282656	0.177018	0.768678	VWPSPSSTLGR	generic|IP_895966_TX=10090_REVERSED|
"""index: 16965, intensity: 11562.0, mobility: 1.102"""	-0.28315	0.177291	0.769777	NSFIISAASFSDNSKC	generic|sp_A2ARV4_LRP2_MOUSE_REVERSED	|generic|tr_A2ARV5_A2ARV5_MOUSE_REVERSED|
"""index: 2709, intensity: 3699.0, mobility: 0.874"""	-0.283738	0.177387	0.771083	SARLTPTCNKHCPFIPLNR	generic|tr_Q45FE1_Q45FE1_MOUSE__II_1025595_REVERSED	|generic|tr_Q45FE5_Q45FE5_MOUSE_REVERSED	|generic|tr_A0A0A6YW36_A0A0A6YW36_MOUSE_REVERSED|
"""index: 8775, intensity: 10477.0, mobility: 0.920"""	-0.284536	0.17766	0.772854	IGQLAPYTTPLNLAQLPANDFM	generic|tr_Q5DTG5_Q5DTG5_MOUSE_REVERSED	|generic|sp_Q61329_ZFHX3_MOUSE__chr10_1_128278792_128278821_ENSMUST00000217852_REVERSED	|generic|tr_E9QMD3_E9QMD3_MOUSE__chr10_1_128278792_128278821_ENSMUST00000217852_REVERSED	|generic|tr_Q63ZY0_Q63ZY0_MOUSE_REVERSED	|generic|tr_Q6P9K2_Q6P9K2_MOUSE__chr10_1_128278792_128278821_ENSMUST00000217852_REVERSED|
"""index: 12384, intensity: 3550.0, mobility: 0.934"""	-0.28487	0.177991	0.773593	QHDFSTVHQYLHLVIFSVQFM	generic|IP_854663_TX=10090_REVERSED|
"""index: 27933, intensity: 4950.0, mobility: 1.120"""	-0.284881	0.178323	0.773617	GQRKLYEEIKEEDMSDVTVSRWLKQFEEDVSFQCSKDNFFL	generic|sp_Q9D902_T2EB_MOUSE__II_864844_REVERSED	|generic|tr_Q3UIR2_Q3UIR2_MOUSE__chr8_1_33776478_33776537_ENSMUST00000170705_REVERSED|
"""index: 2648, intensity: 3620.0, mobility: 0.899"""	-0.285015	0.178654	0.773915	ETLNVYILGAGWGWGVGRS	generic|IP_838580_TX=10090_REVERSED|
"""index: 26225, intensity: 4933.0, mobility: 1.093"""	-0.285018	0.178986	0.773921	RRWRRRRMRMKRRWRRMKRVRMKRRWRRRRRMK	generic|IP_834925_TX=10090_REVERSED|
"""index: 17317, intensity: 5541.0, mobility: 1.023"""	-0.28522	0.179317	0.774367	FSLDRNHEISTIELNGMVVE	generic|sp_Q61527_ERBB4_MOUSE__chr1_-1_68298283_68298390_ENSMUST00000126682__II_1037477_REVERSED	|generic|sp_Q61527-2_ERBB4_MOUSE__chr1_-1_68298283_68298390_ENSMUST00000126682__II_1037477_REVERSED	|generic|sp_Q61527-3_ERBB4_MOUSE__chr1_-1_68298283_68298390_ENSMUST00000126682__II_1037477_REVERSED	|generic|tr_B2KGF7_B2KGF7_MOUSE__chr1_-1_68298283_68298390_ENSMUST00000126682__II_1037477_REVERSED|
"""index: 24173, intensity: 5104.0, mobility: 1.048"""	-0.285432	0.17953	0.774835	KLTRVATLGHHR	generic|chr18_-1_10652348_10658909_ENSMUST00000002549_REVERSED|
"""index: 26344, intensity: 5131.0, mobility: 1.173"""	-0.285638	0.179861	0.775292	ACIVNGAVDVIHDCPGRF	generic|tr_Q8CBM1_Q8CBM1_MOUSE__IP_1078877_REVERSED|
"""index: 708, intensity: 2661.0, mobility: 0.985"""	-0.285721	0.180192	0.775475	LQRAEDSVTKKLMQVDEFQPGDTEMAVPISVA	generic|sp_Q60996-4_2A5G_MOUSE__chr12_1_110568967_110569059_ENSMUST00000223168_REVERSED|
"""index: 11507, intensity: 4433.0, mobility: 0.859"""	-0.285768	0.180464	0.775577	QPGQPGKGGEQRRFN	generic|II_1084097_TX=10090_REVERSED	|generic|tr_Q7TS65_Q7TS65_MOUSE_REVERSED|
"""index: 25232, intensity: 6709.0, mobility: 1.099"""	-0.285924	0.180735	0.775922	LTTQSVSYDEIGLV	generic|tr_A2AJ26_A2AJ26_MOUSE_REVERSED	|generic|tr_Q3TZM0_Q3TZM0_MOUSE_REVERSED	|generic|tr_Q6ZPZ4_Q6ZPZ4_MOUSE_REVERSED	|generic|sp_P41234_ABCA2_MOUSE_REVERSED	|generic|tr_Q3TMR1_Q3TMR1_MOUSE_REVERSED|
"""index: 8549, intensity: 6991.0, mobility: 1.045"""	-0.286352	0.180946	0.776867	RLLTDWLIGTLMSSFLMAPFYHHFYLIRGMLFFPFYHLMW	generic|sp_Q8BGQ4_POMT2_MOUSE__chr12_-1_87122838_87122888_ENSMUST00000222634__II_3471048_REVERSED	|generic|sp_Q8BGQ4-3_POMT2_MOUSE__chr12_-1_87122838_87122888_ENSMUST00000222634__II_3471048_REVERSED|
"""index: 23643, intensity: 2975.0, mobility: 1.113"""	-0.286656	0.181217	0.777535	CFSEGCSTWSKVPSNGQHRQRTGCSKWGPTGWSMRPTKMSPTA	generic|chr5_-1_35098174_35099254_ENSMUST00000030986__IP_941488_TX=10090_REVERSED|
"""index: 1994, intensity: 5625.0, mobility: 0.859"""	-0.287287	0.181548	0.778923	FTLRVFALLWSS	generic|IP_886739_TX=10090_REVERSED|
"""index: 27861, intensity: 4617.0, mobility: 1.101"""	-0.287291	0.181818	0.778931	CQFFRLKSSFSISFQVMPSQFDQTMWSSTPLCHLSKSEKRAKG	generic|IP_3500456_TX=10090_REVERSED|
"""index: 2906, intensity: 2951.0, mobility: 1.053"""	-0.28739	0.182149	0.779148	STMVKADAQPSHYQ	generic|chr5_-1_116591310_116591420_ENSMUST00000076124_REVERSED|
"""index: 9769, intensity: 176358.0, mobility: 1.121"""	-0.287446	0.182479	0.779273	AERLLDWADDLKNKYEALKQQLDKEMDENQARPEGFLKNV	generic|sp_Q60675_LAMA2_MOUSE__II_1150985_REVERSED|
"""index: 10815, intensity: 50374.0, mobility: 1.119"""	-0.28763	0.18281	0.779677	ARQLRLKQAMMLDTESSLEDIERQLESKWCHMDELREGVKR	generic|tr_A0A3Q4EH78_A0A3Q4EH78_MOUSE__II_3488756_REVERSED	|generic|sp_Q149S1_TEKT4_MOUSE__II_3488756_REVERSED	|generic|tr_A0A3Q4EGQ7_A0A3Q4EGQ7_MOUSE_REVERSED|
"""index: 12427, intensity: 7881.0, mobility: 1.034"""	-0.287863	0.18308	0.780187	ARQKLMGHDLDSQLQLELRE	generic|tr_Q8BU52_Q8BU52_MOUSE__IP_839234_REVERSED	|generic|tr_A0A571BDN7_A0A571BDN7_MOUSE__chr9_1_72721338_72721424_ENSMUST00000238368__II_847218_REVERSED|
"""index: 28041, intensity: 12712.0, mobility: 1.095"""	-0.288036	0.183108	0.780567	EKYKYLAESIDQPMRKLDTMVQDHQMK	generic|IP_1093390_TX=10090_REVERSED	|generic|IP_1093371_TX=10090_REVERSED	|generic|IP_1095518_TX=10090_REVERSED	|generic|IP_1095520_TX=10090_REVERSED	|generic|IP_1095512_TX=10090_REVERSED	|generic|IP_1095540_TX=10090_REVERSED	|generic|IP_1093403_TX=10090_REVERSED	|generic|IP_1095517_TX=10090_REVERSED|
"""index: 17325, intensity: 29322.0, mobility: 0.864"""	-0.288415	0.183438	0.781397	KNTKKNNK	generic|II_1081181_TX=10090_REVERSED	|generic|sp_P45481_CBP_MOUSE__chr15_1_81640492_81640557_ENSMUST00000187776_REVERSED	|generic|tr_A0A0U1RQB6_A0A0U1RQB6_MOUSE__chr15_1_81640492_81640557_ENSMUST00000187776_REVERSED	|generic|tr_Q8QZV8_Q8QZV8_MOUSE__chr15_1_81640492_81640557_ENSMUST00000187776_REVERSED	|generic|tr_F8VPR5_F8VPR5_MOUSE__chr15_1_81640492_81640557_ENSMUST00000187776_REVERSED|
"""index: 3128, intensity: 4693.0, mobility: 1.047"""	-0.288741	0.183526	0.78211	ERSDPIETTCEPFWSVQECANPEPE	generic|tr_E0CXC2_E0CXC2_MOUSE__II_1067712_REVERSED	|generic|tr_Q6A027_Q6A027_MOUSE__II_1067712_REVERSED	|generic|sp_Q9DBC3_CMTR1_MOUSE__chr17_1_29700235_29700285_ENSMUST00000130871__II_1067705_REVERSED	|generic|tr_A0A3Q4EHZ1_A0A3Q4EHZ1_MOUSE__chr17_1_29700235_29700285_ENSMUST00000130871_REVERSED	|generic|tr_A0A3Q4EH87_A0A3Q4EH87_MOUSE_REVERSED	|generic|tr_A0A3Q4EBV9_A0A3Q4EBV9_MOUSE_REVERSED|
"""index: 6091, intensity: 4515.0, mobility: 0.822"""	-0.289232	0.183855	0.783184	VFSVDESVLILRMVWY	generic|IP_868658_TX=10090_REVERSED|
"""index: 16590, intensity: 5995.0, mobility: 0.837"""	-0.289364	0.184185	0.783471	MMLFPRDLKMHRPTEMPLTQAGSG	generic|sp_Q7TMF5_SPA12_MOUSE_REVERSED|
"""index: 14148, intensity: 9029.0, mobility: 1.037"""	-0.289419	0.184514	0.783592	KVDHTIPLWGYQTVVDHSNFL	generic|IP_3495931_TX=10090_REVERSED|
"""index: 29029, intensity: 9837.0, mobility: 1.107"""	-0.289783	0.184843	0.784384	GSPNREGGAGAGAGAGAGAGGLARGRGLGVAAAAAASMM	generic|IP_1133807_TX=10090_REVERSED|
"""index: 31526, intensity: 2626.0, mobility: 0.993"""	-0.28983	0.185173	0.784487	PKERQKRHLS	generic|IP_1052959_TX=10090_REVERSED|
"""index: 10062, intensity: 176587.0, mobility: 1.029"""	-0.289951	0.185441	0.78475	RQSCSGCRSPLSTAVVHGKHLLRLQAPPDSDVHCLLIGRRGDGVG	generic|tr_G3X8X6_G3X8X6_MOUSE_REVERSED	|generic|tr_H9KUZ3_H9KUZ3_MOUSE_REVERSED	|generic|sp_Q62230_SN_MOUSE_REVERSED	|generic|sp_Q62230-3_SN_MOUSE_REVERSED|
"""index: 9249, intensity: 10747.0, mobility: 1.097"""	-0.290371	0.185648	0.785665	GFDFLVKHFEPGLSRYHSPKTAAKSAVSEKMLKPMAYARPNK	generic|tr_E9PUC3_E9PUC3_MOUSE__II_1000526_REVERSED	|generic|sp_Q9D518_F227B_MOUSE_REVERSED|
"""index: 4159, intensity: 17649.0, mobility: 0.861"""	-0.290916	0.185978	0.786849	SELNCGDSMSL	generic|IP_3480502_TX=10090_REVERSED|
"""index: 5758, intensity: 3942.0, mobility: 0.848"""	-0.291235	0.186307	0.787542	FELKVRHKQSSY	generic|IP_1046644_TX=10090_REVERSED|
"""index: 29535, intensity: 7757.0, mobility: 0.929"""	-0.291283	0.186575	0.787646	VNEAMLRITIRKMMTR	generic|chr16_1_17575290_17575349_ENSMUST00000231806_REVERSED|
"""index: 23783, intensity: 91977.0, mobility: 0.922"""	-0.291388	0.186904	0.787875	NSLFRQNKK	generic|IP_1008210_TX=10090_REVERSED|
"""index: 4741, intensity: 3317.0, mobility: 0.988"""	-0.291517	0.187233	0.788153	ETACLFHFEAYNGLTNSSYLFH	generic|IP_972514_TX=10090_REVERSED|
"""index: 549, intensity: 2752.0, mobility: 0.820"""	-0.291549	0.1875	0.788222	TGLDHTRP	generic|tr_Q3UHR2_Q3UHR2_MOUSE__chrX_1_75514373_75514405_ENSMUST00000114070_REVERSED	|generic|tr_Q3UHI8_Q3UHI8_MOUSE__chrX_1_75514373_75514405_ENSMUST00000114070_REVERSED	|generic|tr_Q3TRB0_Q3TRB0_MOUSE_REVERSED	|generic|tr_Q2VEB4_Q2VEB4_MOUSE__chrX_1_75514373_75514405_ENSMUST00000114070_REVERSED	|generic|tr_Q2VEB3_Q2VEB3_MOUSE__chrX_1_75514373_75514405_ENSMUST00000114070_REVERSED	|generic|tr_E9Q9K8_E9Q9K8_MOUSE__chrX_1_75514373_75514405_ENSMUST00000114070_REVERSED	|generic|tr_Q6ZQD9_Q6ZQD9_MOUSE__chrX_1_75514373_75514405_ENSMUST00000114070_REVERSED|
"""index: 12256, intensity: 7051.0, mobility: 1.139"""	-0.291875	0.187767	0.788928	LYDPCLIPLAKSCAEQIKDELDANEGELMRVKELYNALRENLI	generic|sp_Q6IFX4_K1C39_MOUSE_REVERSED|
"""index: 15914, intensity: 5103.0, mobility: 1.009"""	-0.291997	0.188034	0.789193	LWEVGMSVVKADP	generic|sp_Q3U435_MMP25_MOUSE__II_3488709_REVERSED	|generic|tr_A0A3B2WCE2_A0A3B2WCE2_MOUSE_REVERSED	|generic|tr_A0A3B2W7R0_A0A3B2W7R0_MOUSE_REVERSED|
"""index: 24984, intensity: 7919.0, mobility: 1.119"""	-0.292742	0.188301	0.790802	QVMQCPIASDRFY	generic|sp_Q06770_CBG_MOUSE_REVERSED	|generic|tr_Q91WQ0_Q91WQ0_MOUSE_REVERSED	|generic|tr_Q3UKW1_Q3UKW1_MOUSE_REVERSED|
"""index: 6164, intensity: 3195.0, mobility: 1.097"""	-0.292973	0.188568	0.791301	SMRTELSLLLDAFWEFAGADRCIWYFYVKSLEPLSQSECCKYWVSKL	generic|sp_Q672J9_NOX3_MOUSE__II_1072263_REVERSED|
"""index: 7676, intensity: 2837.0, mobility: 1.217"""	-0.293448	0.188896	0.792324	LDKAESDFISDNSGKNDEY	generic|tr_A0A0A0MQ88_A0A0A0MQ88_MOUSE__chr11_-1_107212342_107212641_ENSMUST00000103064__II_1124930_REVERSED	|generic|tr_Q8BTD8_Q8BTD8_MOUSE__chr11_-1_107212342_107212641_ENSMUST00000103064__II_1124930_REVERSED	|generic|sp_Q8K4R4_PITC1_MOUSE__chr11_-1_107212342_107212641_ENSMUST00000103064__II_1124930_REVERSED	|generic|sp_Q8K4R4-2_PITC1_MOUSE_REVERSED	|generic|sp_Q8K4R4-3_PITC1_MOUSE_REVERSED	|generic|sp_Q8K4R4-4_PITC1_MOUSE_REVERSED	|generic|tr_X1WI19_X1WI19_MOUSE_REVERSED|
"""index: 4753, intensity: 3328.0, mobility: 0.932"""	-0.293599	0.189225	0.792648	MTIDEFHACASLLQYITPGSG	generic|tr_Q0VB50_Q0VB50_MOUSE_REVERSED|
"""index: 16390, intensity: 4362.0, mobility: 1.065"""	-0.293749	0.189553	0.792973	DYTQLSVGSDTRHML	generic|tr_Q3UNI4_Q3UNI4_MOUSE_REVERSED	|generic|sp_Q9Z0J7_GDF15_MOUSE_REVERSED	|generic|tr_Q3TU76_Q3TU76_MOUSE_REVERSED|
"""index: 24554, intensity: 3926.0, mobility: 1.036"""	-0.29375	0.189695	0.792974	IMFQPHSSNVFLSG	generic|IP_1042679_TX=10090_REVERSED|
"""index: 32169, intensity: 2661.0, mobility: 1.018"""	-0.294525	0.189898	0.79464	VARFLVVGSKKTLPQQSSLLHTIL	generic|tr_A0A0U1RPM2_A0A0U1RPM2_MOUSE__II_886423_REVERSED	|generic|sp_P16879_FES_MOUSE__II_886423_REVERSED|
"""index: 5568, intensity: 3162.0, mobility: 1.186"""	-0.294793	0.190226	0.795213	QASLETKQQTPTMSPSRL	generic|IP_981931_TX=10090_REVERSED|
"""index: 9477, intensity: 7418.0, mobility: 1.172"""	-0.294823	0.190554	0.795279	REEELRELEWRQRLLNEQEKKLKTAEMEKQKLEEMQQ	generic|sp_Q3TVW5_TCHP_MOUSE_REVERSED	|generic|sp_Q3TVW5-2_TCHP_MOUSE_REVERSED|
"""index: 12749, intensity: 3951.0, mobility: 0.925"""	-0.294845	0.19057	0.795325	QPQPAHRRSKWVVPQLSPHGPQLNSSPI	generic|sp_Q7TNK8_ADM2_MOUSE_REVERSED|
"""index: 29591, intensity: 41261.0, mobility: 1.202"""	-0.295342	0.190772	0.79639	DLVAVGAGRRAVNMPAILTWTNNEPNYREVTNLCNWSEAGGIIYLY	generic|tr_A0A087WQT3_A0A087WQT3_MOUSE__chr1_1_151361500_151361667_ENSMUST00000186745_REVERSED	|generic|sp_Q920Q8_NS1BP_MOUSE__chr1_1_151351590_151351727_ENSMUST00000186745_REVERSED	|generic|sp_Q920Q8-3_NS1BP_MOUSE__chr1_1_151351590_151351727_ENSMUST00000186745_REVERSED	|generic|sp_Q920Q8-4_NS1BP_MOUSE__chr1_1_151351590_151351727_ENSMUST00000186745_REVERSED	|generic|tr_Q06BK5_Q06BK5_MOUSE__chr1_1_151363117_151363365_ENSMUST00000186745_REVERSED|
"""index: 3620, intensity: 3199.0, mobility: 0.964"""	-0.295531	0.190927	0.796794	NGRILLVPPRIDQSLTELWAMY	generic|tr_Q62439_Q62439_MOUSE_REVERSED|
"""index: 22999, intensity: 3219.0, mobility: 1.023"""	-0.295544	0.190927	0.796821	RHQALLCSSLLKLFNIEDELEFAC	generic|IP_3448874_TX=10090_REVERSED	|generic|tr_Q3U019_Q3U019_MOUSE_REVERSED|
"""index: 12117, intensity: 2974.0, mobility: 0.978"""	-0.296997	0.191253	0.79992	ERWAAETFLKH	generic|IP_846551_TX=10090_REVERSED|
"""index: 6697, intensity: 3636.0, mobility: 1.148"""	-0.297088	0.191517	0.800113	SQHLQEKMTESFEKGGAKPFAKGIEGK	generic|IP_3454670_TX=10090_REVERSED|
"""index: 1328, intensity: 3072.0, mobility: 0.942"""	-0.297357	0.191781	0.800684	KEATESLCVYR	generic|tr_Q8BQZ3_Q8BQZ3_MOUSE_REVERSED	|generic|sp_Q9JI20_RED2_MOUSE__chr13_1_8757358_8757402_ENSMUST00000123187_REVERSED	|generic|tr_Q3UY54_Q3UY54_MOUSE__chr13_1_8757358_8757402_ENSMUST00000123187_REVERSED	|generic|tr_Q6PB89_Q6PB89_MOUSE_REVERSED|
"""index: 30927, intensity: 3120.0, mobility: 1.206"""	-0.297503	0.191919	0.800994	CSNADLVKRIERMMENPEMSSTTKMSWTFRLSRPKAERFEE	generic|tr_A0A0R4J0B1_A0A0R4J0B1_MOUSE__chr12_1_111623262_111623321_ENSMUST00000221448__II_1050221_REVERSED	|generic|tr_F7CVZ7_F7CVZ7_MOUSE__chr19_-1_7277090_7277380_ENSMUST00000171044__II_1050237_REVERSED	|generic|tr_E9QMP6_E9QMP6_MOUSE__chr12_1_111623262_111623321_ENSMUST00000221448__II_1050221_REVERSED	|generic|tr_Q3T9A3_Q3T9A3_MOUSE__chr12_1_111623262_111623321_ENSMUST00000221448__II_1050221_REVERSED	|generic|tr_Q3U3A1_Q3U3A1_MOUSE__chr12_1_111623262_111623321_ENSMUST00000221448__II_1050221_REVERSED	|generic|tr_F6ZS70_F6ZS70_MOUSE__chr12_1_111623262_111623321_ENSMUST00000221448__II_1050240_REVERSED	|generic|tr_E9PYX3_E9PYX3_MOUSE__chr12_1_111623262_111623321_ENSMUST00000221448__II_1050221_REVERSED	|generic|sp_Q05512_MARK2_MOUSE__chr12_1_111623262_111623321_ENSMUST00000221448__II_1050221_REVERSED	|generic|sp_Q05512-2_MARK2_MOUSE__chr12_1_111623262_111623321_ENSMUST00000221448__II_1050221_REVERSED	|generic|sp_Q05512-3_MARK2_MOUSE__chr12_1_111623262_111623321_ENSMUST00000221448__II_1050221_REVERSED	|generic|sp_Q05512-4_MARK2_MOUSE__chr12_1_111623262_111623321_ENSMUST00000221448__II_1050221_REVERSED	|generic|tr_A0A0R4J227_A0A0R4J227_MOUSE__chr12_1_111623262_111623321_ENSMUST00000221448__II_1050221_REVERSED	|generic|tr_Q571J8_Q571J8_MOUSE__chr12_1_111623262_111623321_ENSMUST00000221448__II_1050221_REVERSED	|generic|tr_E9Q9N6_E9Q9N6_MOUSE__chr12_1_111623262_111623321_ENSMUST00000221448__II_1050221_REVERSED	|generic|tr_F6UY70_F6UY70_MOUSE__chr19_-1_7282722_7282775_ENSMUST00000164129_REVERSED|
"""index: 3126, intensity: 3449.0, mobility: 1.036"""	-0.298299	0.192245	0.802682	ERERIDMWPNYA	generic|tr_Q684Q4_Q684Q4_MOUSE_REVERSED	|generic|tr_Q3V1R8_Q3V1R8_MOUSE_REVERSED	|generic|sp_Q08890_IDS_MOUSE_REVERSED	|generic|tr_F6X9C5_F6X9C5_MOUSE_REVERSED|
"""index: 1626, intensity: 3895.0, mobility: 0.840"""	-0.298359	0.192571	0.80281	MTVCAEIPFAIERGSIMLH	generic|tr_F6T1Y2_F6T1Y2_MOUSE__II_1134823_REVERSED	|generic|sp_Q5SSM3-3_RHG44_MOUSE__II_1134823_REVERSED	|generic|sp_Q5SSM3_RHG44_MOUSE_REVERSED	|generic|sp_Q5SSM3-2_RHG44_MOUSE_REVERSED|
"""index: 28585, intensity: 16555.0, mobility: 0.961"""	-0.298456	0.192834	0.803015	LFVMIFLVMFKFIDK	generic|tr_Q8CCQ1_Q8CCQ1_MOUSE_REVERSED	|generic|tr_Q8BNT8_Q8BNT8_MOUSE_REVERSED	|generic|tr_E6Y6Q0_E6Y6Q0_MOUSE_REVERSED	|generic|tr_Q2VPD3_Q2VPD3_MOUSE_REVERSED	|generic|sp_Q9QZC1_TRPC3_MOUSE_REVERSED	|generic|tr_B1ATV3_B1ATV3_MOUSE_REVERSED	|generic|tr_Q32MT5_Q32MT5_MOUSE_REVERSED|
"""index: 28149, intensity: 5784.0, mobility: 1.007"""	-0.298979	0.193034	0.80412	RRELVGKTREK	generic|IP_975301_TX=10090_REVERSED|
"""index: 11681, intensity: 5286.0, mobility: 1.017"""	-0.299265	0.193359	0.804724	ELELTINELEMWKGLFKMF	generic|IP_3483341_TX=10090_REVERSED|
"""index: 21115, intensity: 3186.0, mobility: 0.817"""	-0.299452	0.193685	0.805117	CARRKCPL	generic|IP_989963_TX=10090_REVERSED	|generic|IP_3492251_TX=10090_REVERSED|
"""index: 10536, intensity: 5460.0, mobility: 0.985"""	-0.299506	0.193947	0.805231	TWEDLSASFRI	generic|tr_E9Q6R1_E9Q6R1_MOUSE_REVERSED	|generic|tr_Q14BL5_Q14BL5_MOUSE_REVERSED	|generic|tr_E9PXZ3_E9PXZ3_MOUSE_REVERSED|
"""index: 19357, intensity: 2616.0, mobility: 1.221"""	-0.299676	0.194209	0.80559	HEEQQRRLTEYELAPAPLQSIIRQTETLWPWLEEYTE	generic|tr_A0A087WSP0_A0A087WSP0_MOUSE__chr1_1_34161097_34161162_ENSMUST00000183331__II_1042653_REVERSED	|generic|sp_Q91ZU6-4_DYST_MOUSE__chr1_1_34161097_34161162_ENSMUST00000183331__II_1042653_REVERSED	|generic|tr_Q6ZQ59_Q6ZQ59_MOUSE_REVERSED	|generic|tr_E9Q9X1_E9Q9X1_MOUSE__chr1_1_34161097_34161162_ENSMUST00000183331_REVERSED	|generic|tr_S4R1P5_S4R1P5_MOUSE__chr1_1_34161097_34161162_ENSMUST00000183331_REVERSED	|generic|sp_Q91ZU6_DYST_MOUSE__chr1_1_34161097_34161162_ENSMUST00000183331_REVERSED	|generic|sp_Q91ZU6-2_DYST_MOUSE__chr1_1_34161097_34161162_ENSMUST00000183331_REVERSED	|generic|sp_Q91ZU6-3_DYST_MOUSE__chr1_1_34161097_34161162_ENSMUST00000183331_REVERSED	|generic|tr_A0A1D5RLZ3_A0A1D5RLZ3_MOUSE_REVERSED|
"""index: 12018, intensity: 4558.0, mobility: 0.977"""	-0.299896	0.194472	0.806053	GRDELRVNSIQLIYSEKHADRVLATRGKYEPMLDE	generic|tr_A2A7P5_A2A7P5_MOUSE__II_961130_REVERSED	|generic|sp_Q9JLN5_ERMAP_MOUSE__II_961133_REVERSED	|generic|sp_Q9JLN5-3_ERMAP_MOUSE__II_961133_REVERSED	|generic|tr_A2A7P7_A2A7P7_MOUSE__II_961133_REVERSED	|generic|tr_E9QKE5_E9QKE5_MOUSE_REVERSED	|generic|tr_A2A7P8_A2A7P8_MOUSE_REVERSED	|generic|sp_Q9JLN5-2_ERMAP_MOUSE_REVERSED|
"""index: 28500, intensity: 19389.0, mobility: 1.155"""	-0.29999	0.194733	0.806251	WLRERRRCMNVRETRGGLPEQFHAAAKSPVGQPLEIERAMWAELKPPV	generic|IP_1131475_TX=10090_REVERSED|
"""index: 20626, intensity: 4978.0, mobility: 0.937"""	-0.300213	0.194805	0.806719	PMIPASSIYALA	generic|sp_Q80VW7_AKNA_MOUSE_REVERSED|
"""index: 28527, intensity: 67875.0, mobility: 1.002"""	-0.300917	0.19513	0.808197	GGGGGAGAGGGGGGGGGGGGGAAGGGGGSGGGSCGGGGSNGGGGQSAAM	generic|sp_Q3UMG5-2_LRCH2_MOUSE__chrX_-1_147472957_147473070_ENSMUST00000134265__II_830114_REVERSED	|generic|sp_Q3UMG5-3_LRCH2_MOUSE__chrX_-1_147472957_147473070_ENSMUST00000134265__II_830116_REVERSED	|generic|sp_Q3UMG5_LRCH2_MOUSE__chrX_-1_147472957_147473070_ENSMUST00000134265_REVERSED	|generic|tr_F6VQ19_F6VQ19_MOUSE__chrX_-1_147472957_147473070_ENSMUST00000134265_REVERSED|
"""index: 11817, intensity: 9867.0, mobility: 1.098"""	-0.301087	0.195455	0.808555	LAAAAAPQPSAPQPEASSLSLSGPLEALFSDVEV	generic|tr_Q9QZJ1_Q9QZJ1_MOUSE_REVERSED	|generic|tr_Q3UZI7_Q3UZI7_MOUSE_REVERSED	|generic|tr_Q925T4_Q925T4_MOUSE_REVERSED	|generic|tr_Q6ZQG6_Q6ZQG6_MOUSE_REVERSED|
"""index: 1600, intensity: 4110.0, mobility: 0.938"""	-0.301133	0.195779	0.808651	DQELGDDEPLQ	generic|sp_Q8K221_ARFP2_MOUSE__chr7_-1_105636238_105636387_ENSMUST00000033171__II_886776_REVERSED	|generic|tr_A0A1B0GSM3_A0A1B0GSM3_MOUSE__chr7_-1_105636238_105636387_ENSMUST00000033171__II_886776_REVERSED	|generic|II_886769_TX=10090_REVERSED	|generic|tr_H7BWZ6_H7BWZ6_MOUSE_REVERSED	|generic|tr_D3Z2F3_D3Z2F3_MOUSE_REVERSED	|generic|tr_D6RHM6_D6RHM6_MOUSE_REVERSED|
"""index: 31071, intensity: 2547.0, mobility: 0.920"""	-0.301428	0.196104	0.809268	CRKGLSLMKE	generic|IP_1122005_TX=10090_REVERSED|
"""index: 25811, intensity: 5960.0, mobility: 1.028"""	-0.301592	0.196429	0.80961	MLIFSNQYPILPPFLSYFASI	generic|IP_1019113_TX=10090_REVERSED|
"""index: 12830, intensity: 4622.0, mobility: 1.157"""	-0.301899	0.196689	0.810254	TLASSPVNEPDPVFKSKPSAPACPSQSSPAAKR	generic|tr_B2RWW9_B2RWW9_MOUSE__II_954585_REVERSED	|generic|tr_A0A2I3BQG2_A0A2I3BQG2_MOUSE__II_954589_REVERSED	|generic|tr_B7ZCC2_B7ZCC2_MOUSE__II_954589_REVERSED|
"""index: 10473, intensity: 454841.0, mobility: 1.155"""	-0.302034	0.196822	0.810535	IIELTMITAVMVMTVEVLIEEEKTVMLDEEEVVVEVVRTETDQ	generic|IP_901157_TX=10090_REVERSED|
"""index: 18832, intensity: 15192.0, mobility: 1.106"""	-0.302202	0.197083	0.810885	ELGRLERKAPRLAPERVEVSKLSGSLKQG	generic|sp_Q8R5B6_SPSB4_MOUSE__II_845036_REVERSED	|generic|sp_Q8R5B6-2_SPSB4_MOUSE_REVERSED|
"""index: 21168, intensity: 2618.0, mobility: 1.179"""	-0.302606	0.197407	0.811728	EKVIQVRDEYVLFMQ	generic|sp_Q3UR70-2_TGFA1_MOUSE_REVERSED	|generic|sp_Q3UR70_TGFA1_MOUSE__chr1_-1_43059876_43060175_ENSMUST00000188598_REVERSED|
"""index: 29631, intensity: 9603.0, mobility: 1.032"""	-0.302817	0.197603	0.812166	RCLRTVTPKKKNTEKKLYGGKVS	generic|tr_Q8BHT4_Q8BHT4_MOUSE_REVERSED|
"""index: 8187, intensity: 7559.0, mobility: 0.974"""	-0.303072	0.197799	0.812697	KKNKELSSWEGPRKIDEIC	generic|tr_E9PV45_E9PV45_MOUSE_REVERSED	|generic|sp_B1AY13_UBP24_MOUSE_REVERSED|
"""index: 6239, intensity: 6026.0, mobility: 0.924"""	-0.303283	0.198122	0.813137	RPPDVGVTEEP	generic|IP_923841_TX=10090_REVERSED|
"""index: 27260, intensity: 3213.0, mobility: 1.069"""	-0.303295	0.198446	0.813162	SVFMSPRELNSFFQAWTRMVSDRWPKGRQGGRRPASGVDDWSM	generic|IP_978146_TX=10090_REVERSED|
"""index: 14279, intensity: 3800.0, mobility: 1.207"""	-0.303372	0.198706	0.813323	TDPCQVIAQVGDDVTTLLQLIRMYVDLGEL	generic|tr_G1UCX4_G1UCX4_MOUSE__chr7_-1_46689363_46689455_ENSMUST00000210791__II_3458656_REVERSED	|generic|sp_Q9D2C2-2_SAAL1_MOUSE__chr7_-1_46701777_46701956_ENSMUST00000210791__II_3458656_REVERSED|
"""index: 18377, intensity: 4281.0, mobility: 1.050"""	-0.304006	0.198965	0.814638	HLHRTPYMPLFPGTQVWFPTG	generic|IP_1034180_TX=10090_REVERSED|
"""index: 10801, intensity: 8462.0, mobility: 1.033"""	-0.304289	0.199288	0.815222	TSFLTARTAGAAAAAAAAAGAAAATRTWLERGQ	generic|IP_1005768_TX=10090_REVERSED|
"""index: 8413, intensity: 2637.0, mobility: 0.784"""	-0.304364	0.199547	0.815377	ATGLMKTM	generic|IP_1066859_TX=10090_REVERSED|
"""index: 3547, intensity: 5201.0, mobility: 0.929"""	-0.304468	0.199806	0.815593	TIISSYRLPHCIAVFRD	generic|tr_F8VPJ9_F8VPJ9_MOUSE_REVERSED	|generic|tr_Q9EPN8_Q9EPN8_MOUSE_REVERSED|
"""index: 19825, intensity: 5940.0, mobility: 0.822"""	-0.304489	0.200129	0.815637	KIAGYFTP	generic|sp_Q8C7U7_GALT6_MOUSE_REVERSED|
"""index: 31537, intensity: 4001.0, mobility: 1.261"""	-0.304546	0.200323	0.815754	STHMIMLISTTTLNRINRISNIVFNVTFTPESIKWP	generic|chr11_-1_102500799_102500942_ENSMUST00000143842__IP_1125897_TX=10090_REVERSED	|generic|chr11_-1_102487624_102500942_ENSMUST00000143842__IP_1125897_TX=10090_REVERSED|
"""index: 7464, intensity: 3810.0, mobility: 0.804"""	-0.304857	0.200646	0.816396	WSSAPMLTGGLGPPRS	generic|IP_1012883_TX=10090_REVERSED|
"""index: 3376, intensity: 32589.0, mobility: 0.930"""	-0.304894	0.20084	0.816474	GRAQKETLEGASMLAGPWV	generic|IP_850288_TX=10090_REVERSED|
"""index: 8638, intensity: 5703.0, mobility: 0.882"""	-0.305191	0.201162	0.817087	VAQGAVSCGEPGLHDGAVALVMGGGLLLNASS	generic|sp_Q9QXA1-4_CYHR1_MOUSE__II_3484792_REVERSED|
"""index: 29952, intensity: 7029.0, mobility: 1.303"""	-0.305253	0.20142	0.817216	EKALNEFNARINSTKSTVAEIPVTKQYASPVQVVEEFTSANKDMRDK	generic|tr_Q8BNA5_Q8BNA5_MOUSE__chr7_-1_144436965_144437021_ENSMUST00000134131_REVERSED	|generic|tr_Q921L6_Q921L6_MOUSE__chr7_-1_144436965_144437021_ENSMUST00000134131_REVERSED	|generic|sp_Q60598_SRC8_MOUSE__chr7_-1_144436965_144437021_ENSMUST00000134131_REVERSED|
"""index: 5895, intensity: 48010.0, mobility: 1.032"""	-0.305676	0.201678	0.818087	KKEAAGFAGAEPVKSAMVSAQQQG	generic|tr_D3Z3B6_D3Z3B6_MOUSE__II_1136538_REVERSED	|generic|tr_Q3UXR9_Q3UXR9_MOUSE__II_1136538_REVERSED	|generic|tr_Q6A0C8_Q6A0C8_MOUSE_REVERSED	|generic|sp_Q9WUU8_TNIP1_MOUSE_REVERSED	|generic|sp_Q9WUU8-2_TNIP1_MOUSE_REVERSED	|generic|sp_Q9WUU8-3_TNIP1_MOUSE_REVERSED	|generic|tr_D3Z2W0_D3Z2W0_MOUSE_REVERSED	|generic|tr_E9QM75_E9QM75_MOUSE_REVERSED|
"""index: 26090, intensity: 8980.0, mobility: 1.037"""	-0.305728	0.202001	0.818193	KGLCSFLFSNPKQKSRCVCSISYVTWATAC	generic|chr11_-1_87981206_87981379_ENSMUST00000020775_REVERSED|
"""index: 5257, intensity: 26610.0, mobility: 1.049"""	-0.305746	0.202323	0.81823	YPVCRFAVGLGDREPLPPVKEM	generic|IP_1098364_TX=10090_REVERSED|
"""index: 17224, intensity: 5079.0, mobility: 0.820"""	-0.305834	0.202646	0.818411	PQRGGPGKQKM	generic|IP_990060_TX=10090_REVERSED|
"""index: 23907, intensity: 2756.0, mobility: 0.851"""	-0.305845	0.202969	0.818434	KVLNPEKFVYKRT	generic|IP_885248_TX=10090_REVERSED|
"""index: 24453, intensity: 3007.0, mobility: 1.173"""	-0.305857	0.203291	0.818458	SLDRPIIMPISYQLKERSKYWLCSCMSQFHLVEAYVNRFGSGGVGV	generic|sp_O35111_KCNK3_MOUSE_REVERSED|
"""index: 8277, intensity: 6408.0, mobility: 0.952"""	-0.305873	0.203483	0.818492	VQVNSGNLHMR	generic|tr_A0A0R4J0I9_A0A0R4J0I9_MOUSE__chr10_-1_127590553_127590726_ENSMUST00000125480__II_1143500_REVERSED	|generic|sp_Q91ZX7_LRP1_MOUSE__chr10_-1_127590553_127590726_ENSMUST00000125480__II_1143500_REVERSED|
"""index: 30684, intensity: 12891.0, mobility: 1.224"""	-0.306068	0.20374	0.818893	ELIHEKLNYSIVTVQFPKKVSIVNMLNRERIFEKMAKLIVTIK	generic|IP_3476711_TX=10090_REVERSED|
"""index: 12791, intensity: 5966.0, mobility: 1.000"""	-0.306336	0.204062	0.819443	ITYSGLHRSDRV	generic|sp_P42682-2_TXK_MOUSE__II_938730_REVERSED	|generic|II_938723_TX=10090_REVERSED	|generic|tr_Q0VBP6_Q0VBP6_MOUSE_REVERSED	|generic|tr_B2RQ20_B2RQ20_MOUSE_REVERSED	|generic|sp_P42682_TXK_MOUSE_REVERSED	|generic|tr_A0A0G2JG94_A0A0G2JG94_MOUSE_REVERSED|
"""index: 11012, intensity: 6005.0, mobility: 0.915"""	-0.306455	0.204318	0.819687	KSVMKTEVKSRERKWE	generic|sp_Q9D952_EVPL_MOUSE_REVERSED|
"""index: 21007, intensity: 3840.0, mobility: 1.132"""	-0.306483	0.204575	0.819746	AVDKLFVLLRLRRPLMCSHDTDMMVQRSH	generic|IP_903824_TX=10090_REVERSED|
"""index: 17999, intensity: 3705.0, mobility: 0.998"""	-0.306747	0.204897	0.820286	SMLAQQKGVKYKQSKGLVNALSFMLSH	generic|IP_1088647_TX=10090_REVERSED|
"""index: 23731, intensity: 3120.0, mobility: 1.223"""	-0.306861	0.205219	0.82052	DYQYHDDRYGFRDEPLTTAPQQATCSRGFPLKYVMDCCVARRGATLDVPK	generic|II_946385_TX=10090_REVERSED	|generic|sp_Q9QYX7_PCLO_MOUSE__chr5_1_14775377_14775448_ENSMUST00000182426_REVERSED	|generic|sp_Q9QYX7-2_PCLO_MOUSE__chr5_1_14793960_14794043_ENSMUST00000182426_REVERSED|
"""index: 720, intensity: 2693.0, mobility: 0.806"""	-0.306929	0.205541	0.820659	DVEEEVESPKWFRH	generic|sp_Q9D479_UVSSA_MOUSE__II_942120_REVERSED|
"""index: 7835, intensity: 8391.0, mobility: 1.321"""	-0.307055	0.205797	0.820918	VCHTWFKLKDRYARWEQLEHMHLFRNRYERPLEFQSPI	generic|tr_Q6P9R5_Q6P9R5_MOUSE__chr10_1_88440339_88440395_ENSMUST00000151273_REVERSED	|generic|sp_Q69ZN6_GNPTA_MOUSE__chr10_1_88400688_88400741_ENSMUST00000151273_REVERSED	|generic|sp_Q69ZN6-2_GNPTA_MOUSE__chr10_1_88440339_88440395_ENSMUST00000151273_REVERSED|
"""index: 6023, intensity: 18520.0, mobility: 1.022"""	-0.307341	0.206119	0.821503	NHTNAALVNVGMARAWVSHFPV	generic|sp_Q9QZ25_VNN3_MOUSE_REVERSED|
"""index: 21583, intensity: 2765.0, mobility: 0.845"""	-0.307342	0.206242	0.821505	SHHVTWWDSTWEW	generic|sp_Q8R0F3_SUMF1_MOUSE__II_909802_REVERSED	|generic|tr_F6QZU1_F6QZU1_MOUSE__II_909806_REVERSED	|generic|tr_E9Q265_E9Q265_MOUSE__II_909802_REVERSED	|generic|tr_E9Q0Z7_E9Q0Z7_MOUSE__II_909802_REVERSED	|generic|chr6_-1_108144576_108144662_ENSMUST00000171697_REVERSED|
"""index: 5845, intensity: 6971.0, mobility: 1.036"""	-0.3078	0.206497	0.822441	PLCAISCDEAQLRPTVSNLTKSATQVQFEDKLHSSNTQSDIRIMD	generic|tr_A0A1W2P706_A0A1W2P706_MOUSE_REVERSED|
"""index: 12284, intensity: 22888.0, mobility: 1.038"""	-0.307899	0.206752	0.822643	QENFIPLLSDVLAGFAYADRAHG	generic|sp_Q9DBQ7_PACE1_MOUSE__II_1027652_REVERSED	|generic|sp_Q9DBQ7-3_PACE1_MOUSE__II_1027652_REVERSED	|generic|II_1027666_TX=10090_REVERSED|
"""index: 10483, intensity: 6618.0, mobility: 0.979"""	-0.307988	0.207007	0.822825	FRCERQRRMRGSAPLLEKGY	generic|IP_882725_TX=10090_REVERSED|
"""index: 8115, intensity: 8549.0, mobility: 1.083"""	-0.308259	0.207196	0.823377	EQIKVFQSPEIVDLIEEMEGLFMVEKQTCTKPWYKLLGR	generic|sp_Q6PD28_2A5B_MOUSE__chr19_-1_6229218_6229334_ENSMUST00000236699_REVERSED|
"""index: 6592, intensity: 28136.0, mobility: 0.946"""	-0.30876	0.20745	0.824396	EQVESYVNPEQINTAYVLQVKLPSTN	generic|sp_Q99N69_LPXN_MOUSE_REVERSED	|generic|tr_Q8R355_Q8R355_MOUSE_REVERSED|
"""index: 16850, intensity: 5510.0, mobility: 1.048"""	-0.309168	0.207705	0.825225	RRYKAMDERMQLHTPNAVFFTHA	generic|sp_Q8CG70_P3H3_MOUSE__II_906158_REVERSED	|generic|tr_D6RHQ3_D6RHQ3_MOUSE_REVERSED|
"""index: 15910, intensity: 2556.0, mobility: 1.223"""	-0.309529	0.208026	0.825958	AFMHELALMARHNKDGIATLFALAVHVTFE	generic|tr_A0A0A6YWC4_A0A0A6YWC4_MOUSE__II_1105767_REVERSED	|generic|sp_Q61115_PTC1_MOUSE__II_1105767_REVERSED|
"""index: 16327, intensity: 7219.0, mobility: 1.012"""	-0.309613	0.208267	0.826129	TLEPPQESTEWCLRLMKPLLMGQLSSLDNQIFE	generic|IP_879678_TX=10090_REVERSED|
"""index: 14065, intensity: 3389.0, mobility: 0.898"""	-0.309953	0.208267	0.826816	GLLFHGQHKR	generic|tr_A0A5F8MPJ6_A0A5F8MPJ6_MOUSE__II_1076690_REVERSED	|generic|tr_D3Z3U6_D3Z3U6_MOUSE__chr16_1_32671590_32671637_ENSMUST00000137044_REVERSED	|generic|tr_A0A5F8MQ87_A0A5F8MQ87_MOUSE__chr16_1_32671590_32671637_ENSMUST00000137044_REVERSED	|generic|tr_A0A0R4J1L0_A0A0R4J1L0_MOUSE__chr16_1_32671590_32671637_ENSMUST00000137044_REVERSED	|generic|tr_D3Z3U5_D3Z3U5_MOUSE__chr16_1_32671590_32671637_ENSMUST00000137044_REVERSED	|generic|tr_G3X9X7_G3X9X7_MOUSE__chr16_1_32671590_32671637_ENSMUST00000137044_REVERSED	|generic|tr_A0A494BAM7_A0A494BAM7_MOUSE__chr16_1_32670172_32670234_ENSMUST00000137044_REVERSED	|generic|sp_O54967_ACK1_MOUSE__chr16_1_32671590_32671637_ENSMUST00000137044_REVERSED	|generic|sp_O54967-2_ACK1_MOUSE__chr16_1_32671590_32671637_ENSMUST00000137044_REVERSED	|generic|sp_O54967-3_ACK1_MOUSE__chr16_1_32671590_32671637_ENSMUST00000137044_REVERSED	|generic|tr_A0A5F8MPM0_A0A5F8MPM0_MOUSE__chr16_1_32671590_32671637_ENSMUST00000137044_REVERSED	|generic|tr_A0A5F8MPC4_A0A5F8MPC4_MOUSE__chr16_1_32671590_32671637_ENSMUST00000137044_REVERSED|
"""index: 14003, intensity: 4704.0, mobility: 1.034"""	-0.310735	0.208587	0.828396	MLIMKMVGWNKLKMMMKRMRMMTVTMRTNQ	generic|IP_882559_TX=10090_REVERSED|
"""index: 20782, intensity: 4070.0, mobility: 0.932"""	-0.310791	0.20884	0.82851	PPSQFLASKAQ	generic|IP_1051318_TX=10090_REVERSED|
"""index: 18593, intensity: 4764.0, mobility: 0.956"""	-0.310921	0.209161	0.828771	FTALRNQVHK	generic|tr_Q9D9U9_Q9D9U9_MOUSE__chr1_1_172529843_172529956_ENSMUST00000160531_REVERSED|
"""index: 3545, intensity: 2832.0, mobility: 0.821"""	-0.310964	0.209481	0.828858	CIAMPLFSTSLYEIID	generic|II_1112727_TX=10090_REVERSED|
"""index: 12710, intensity: 3848.0, mobility: 0.882"""	-0.311062	0.209801	0.829056	KVSMQVEAPIDPSTHSIKVAAELFGLASP	generic|tr_V9GWX4_V9GWX4_MOUSE__chr3_1_103585572_103585694_ENSMUST00000132325_REVERSED	|generic|sp_Q9R0N8_SYT6_MOUSE__chr3_1_103585572_103585694_ENSMUST00000132325_REVERSED	|generic|sp_Q9R0N8-2_SYT6_MOUSE__chr3_1_103585572_103585694_ENSMUST00000132325_REVERSED	|generic|tr_Q3UY13_Q3UY13_MOUSE__chr3_1_103585572_103585694_ENSMUST00000132325_REVERSED	|generic|tr_A0A5F8MPS8_A0A5F8MPS8_MOUSE__chr3_1_103585572_103585694_ENSMUST00000132325_REVERSED	|generic|tr_Q8C8S6_Q8C8S6_MOUSE__chr3_1_103585572_103585694_ENSMUST00000132325_REVERSED	|generic|tr_Q05BE2_Q05BE2_MOUSE__chr3_1_103585572_103585694_ENSMUST00000132325_REVERSED|
"""index: 21433, intensity: 6190.0, mobility: 1.106"""	-0.31124	0.210122	0.829414	LHMFPPVTSPCFRSM	generic|IP_3461758_TX=10090_REVERSED|
"""index: 21299, intensity: 3833.0, mobility: 1.065"""	-0.311244	0.210442	0.829421	NGPRPPPHPGGQPPGGQNGGPQPPR	generic|tr_Q61888_Q61888_MOUSE_REVERSED|
"""index: 16400, intensity: 4191.0, mobility: 0.913"""	-0.311294	0.210493	0.829523	QSADLGAVPPAQVMPQLQQQ	generic|sp_P56477_IRF5_MOUSE_REVERSED	|generic|tr_B2CC69_B2CC69_MOUSE_REVERSED|
"""index: 1283, intensity: 3009.0, mobility: 0.904"""	-0.311447	0.210813	0.82983	QHQALDWESSLARGIQK	generic|sp_B2RXC5_ZN382_MOUSE_REVERSED|
"""index: 30339, intensity: 7717.0, mobility: 1.199"""	-0.311703	0.211132	0.830345	LKIHRDRSRKHKFLRSCYTCKFPLKDSHSQEHHKLYSLRSFSKD	generic|sp_Q6KAS7_ZN521_MOUSE_REVERSED	|generic|sp_Q6KAS7-2_ZN521_MOUSE_REVERSED|
"""index: 26262, intensity: 5889.0, mobility: 1.025"""	-0.311878	0.211385	0.830696	QKTGRELLIWK	generic|IP_957082_TX=10090_REVERSED|
"""index: 7634, intensity: 5656.0, mobility: 0.827"""	-0.312082	0.211705	0.831105	KDVKTLYE	generic|tr_Q5SXR6_Q5SXR6_MOUSE_REVERSED	|generic|tr_Q80U89_Q80U89_MOUSE_REVERSED	|generic|tr_Q3UPJ3_Q3UPJ3_MOUSE_REVERSED	|generic|tr_Q8K2I5_Q8K2I5_MOUSE_REVERSED	|generic|sp_Q68FD5_CLH1_MOUSE_REVERSED	|generic|tr_Q3TJ98_Q3TJ98_MOUSE_REVERSED|
"""index: 11740, intensity: 5686.0, mobility: 0.968"""	-0.312127	0.211821	0.831196	DTPSPDSPHLWKITPTPFGEAICELILSQGQ	generic|tr_Q9QYQ7_Q9QYQ7_MOUSE__chrX_-1_73866051_73866119_ENSMUST00000129612_REVERSED|
"""index: 3142, intensity: 15334.0, mobility: 0.788"""	-0.312243	0.212073	0.831427	MVTQQMAMVENQPAE	generic|IP_3463674_TX=10090_REVERSED|
"""index: 12583, intensity: 5179.0, mobility: 1.137"""	-0.312612	0.212324	0.832167	LKAMCNKIEMNRLTYILPNLMPTFVTYFV	generic|tr_Q7TQZ5_Q7TQZ5_MOUSE_REVERSED	|generic|tr_Q8VG60_Q8VG60_MOUSE_REVERSED	|generic|tr_Q8VGM3_Q8VGM3_MOUSE_REVERSED|
"""index: 12874, intensity: 7450.0, mobility: 1.061"""	-0.313269	0.212644	0.83348	EQELSPPTEQPLQPIPISAQEPQ	generic|tr_A0A1L1SS03_A0A1L1SS03_MOUSE_REVERSED	|generic|tr_D3YYD1_D3YYD1_MOUSE_REVERSED	|generic|sp_Q3UTQ7_PRD10_MOUSE_REVERSED	|generic|tr_A0A1L1SRM4_A0A1L1SRM4_MOUSE_REVERSED|
"""index: 4883, intensity: 4891.0, mobility: 0.994"""	-0.313408	0.212895	0.833757	DSVPMGQFGPDGKPGPVGPAGPWGQN	generic|II_867827_TX=10090_REVERSED|
"""index: 31124, intensity: 6613.0, mobility: 1.028"""	-0.313854	0.213214	0.834645	FFTLHSPIHPEVFSIWAPPLIKEKL	generic|IP_1038521_TX=10090_REVERSED|
"""index: 27694, intensity: 7223.0, mobility: 0.956"""	-0.314002	0.213533	0.83494	IGGAGSLLVYIANHFHHSRQ	generic|sp_Q8BH02_TOR4A_MOUSE_REVERSED|
"""index: 5127, intensity: 10454.0, mobility: 1.059"""	-0.314027	0.213648	0.83499	LSEKVASGQVRFKF	generic|IP_965642_TX=10090_REVERSED|
"""index: 17907, intensity: 5718.0, mobility: 1.106"""	-0.314706	0.213899	0.836338	FWPQKGYTFIEWLIVGFSWVDSETTFKRYMISEPPMWRIPLMT	generic|tr_A0A0A6YWF9_A0A0A6YWF9_MOUSE__chr7_-1_78192559_78192714_ENSMUST00000205354__II_890586_REVERSED	|generic|sp_Q6VNS1_NTRK3_MOUSE__chr7_-1_78192559_78192714_ENSMUST00000205354__II_890586_REVERSED	|generic|tr_A0A0A6YWL7_A0A0A6YWL7_MOUSE__chr7_-1_78192559_78192714_ENSMUST00000205354__II_890586_REVERSED|
"""index: 30193, intensity: 4143.0, mobility: 1.006"""	-0.315019	0.214149	0.836959	MQMFLLFFRL	generic|IP_906366_TX=10090_REVERSED|
"""index: 5586, intensity: 4348.0, mobility: 1.183"""	-0.315153	0.214399	0.837224	ESMAQATLFVNRIHWTKFLEAILWQEQEM	generic|IP_1100432_TX=10090_REVERSED|
"""index: 10575, intensity: 16326.0, mobility: 1.085"""	-0.315423	0.21465	0.837759	HETEPLHVLGALHGRLAGPDPEH	generic|IP_1144239_TX=10090_REVERSED	|generic|IP_919220_TX=10090_REVERSED|
"""index: 15392, intensity: 9881.0, mobility: 0.843"""	-0.315465	0.2149	0.837841	RRGAASNR	generic|IP_1027647_TX=10090_REVERSED|
"""index: 30689, intensity: 4434.0, mobility: 1.033"""	-0.315688	0.215218	0.838282	PPPPQPAPPPPHH	generic|tr_Q3V1Q8_Q3V1Q8_MOUSE_REVERSED|
"""index: 20015, intensity: 3452.0, mobility: 0.948"""	-0.315716	0.215331	0.838337	TSLLTKRKHQ	generic|II_3459773_TX=10090_REVERSED	|generic|tr_A0A1L1SQR4_A0A1L1SQR4_MOUSE_REVERSED	|generic|tr_Q6ZPS1_Q6ZPS1_MOUSE_REVERSED	|generic|sp_Q8VDR9_DOCK6_MOUSE_REVERSED|
"""index: 12412, intensity: 13026.0, mobility: 1.086"""	-0.316306	0.21558	0.8395	TIFFHSPSSSYRAVFVSIASSLSSLSQTYRFHSDAFVQRHKLAK	generic|tr_Q8BGH1_Q8BGH1_MOUSE_REVERSED|
"""index: 20060, intensity: 2780.0, mobility: 1.212"""	-0.316384	0.215898	0.839653	QMNSLLHSPIHPSVVLYQWCLCPLGVENRCLRL	generic|IP_3474693_TX=10090_REVERSED|
"""index: 21487, intensity: 4754.0, mobility: 1.055"""	-0.31653	0.216079	0.839941	SYFGLGVAPLEPGLMYLRFSAC	generic|IP_1138156_TX=10090_REVERSED|
"""index: 16543, intensity: 14465.0, mobility: 0.978"""	-0.316701	0.216122	0.840277	QSADLGAVPPAQVMPQLQQQ	generic|sp_P56477_IRF5_MOUSE_REVERSED	|generic|tr_B2CC69_B2CC69_MOUSE_REVERSED|
"""index: 19551, intensity: 2514.0, mobility: 0.824"""	-0.316965	0.216439	0.840795	LLFVEQAR	generic|IP_941304_TX=10090_REVERSED|
"""index: 7304, intensity: 6688.0, mobility: 1.048"""	-0.31711	0.216482	0.841081	WVGAAASVGLRRSAAGACGGDGSGARR	generic|tr_Q8BN69_Q8BN69_MOUSE_REVERSED|
"""index: 9470, intensity: 9412.0, mobility: 1.007"""	-0.317661	0.21673	0.84216	WPSYASPITRLTIRWMWP	generic|IP_983525_TX=10090_REVERSED|
"""index: 18700, intensity: 4129.0, mobility: 1.120"""	-0.317667	0.216978	0.842171	RRLEERSIMGSWSR	generic|tr_J3QPX4_J3QPX4_MOUSE_REVERSED	|generic|tr_Q3UPT6_Q3UPT6_MOUSE_REVERSED	|generic|tr_Q4VA48_Q4VA48_MOUSE_REVERSED	|generic|sp_Q9Z176_P2R3D_MOUSE_REVERSED	|generic|tr_Q8K1A4_Q8K1A4_MOUSE_REVERSED|
"""index: 28702, intensity: 4420.0, mobility: 1.273"""	-0.317857	0.217295	0.842543	KLINTQIRRRRRTRRKRLMVRYYAFQLYDYHLPLFNEIP	generic|II_1077302_TX=10090_REVERSED|
"""index: 21569, intensity: 2768.0, mobility: 1.123"""	-0.318016	0.217612	0.842854	QQGGAGSGGVSVGGSAGGGKKMKTSGFKTAAFS	generic|sp_Q9JM55_TOB2_MOUSE_REVERSED|
"""index: 16562, intensity: 23961.0, mobility: 1.101"""	-0.318061	0.217859	0.842942	NSFIISAASFSDNSKC	generic|sp_A2ARV4_LRP2_MOUSE_REVERSED	|generic|tr_A2ARV5_A2ARV5_MOUSE_REVERSED|
"""index: 17508, intensity: 5042.0, mobility: 0.956"""	-0.318174	0.218176	0.843162	TPEPDGVGVGPTPT	generic|IP_2559089_TX=10090_REVERSED|
"""index: 10301, intensity: 2750.0, mobility: 0.837"""	-0.31832	0.218424	0.843448	LSVCMSPPVRAWRRM	generic|IP_935904_TX=10090_REVERSED|
"""index: 9075, intensity: 11356.0, mobility: 1.012"""	-0.318385	0.218671	0.843574	PLTVPFPGADQLQIKLMEMPTTVIVQCTGAGCGALMEKPL	generic|tr_A0A0J9YVJ3_A0A0J9YVJ3_MOUSE__chr7_-1_141432659_141432739_ENSMUST00000124266__II_876636_REVERSED|
"""index: 12269, intensity: 11101.0, mobility: 1.054"""	-0.318734	0.218987	0.844256	TDRAGTGGTAPPGSGPGNAVVPPPQGPP	generic|sp_A7M7C7_SKOR2_MOUSE_REVERSED|
"""index: 15488, intensity: 5363.0, mobility: 1.140"""	-0.31875	0.219304	0.844286	PTRMELIPISLTEM	generic|IP_851178_TX=10090_REVERSED|
"""index: 1970, intensity: 2753.0, mobility: 0.996"""	-0.318905	0.21962	0.844588	SEIKKQQEAVDP	generic|tr_B1ATX6_B1ATX6_MOUSE_REVERSED|
"""index: 18150, intensity: 24356.0, mobility: 0.970"""	-0.318981	0.219728	0.844737	NLPFQHRVSDWLDHLIGRCKE	generic|chr3_1_115122572_115122703_ENSMUST00000081752_REVERSED|
"""index: 20521, intensity: 3768.0, mobility: 1.146"""	-0.319309	0.219975	0.845373	SWKKIERRKVQHEK	generic|sp_Q7TST0_BTNL1_MOUSE_REVERSED|
"""index: 21408, intensity: 15359.0, mobility: 1.065"""	-0.319577	0.220291	0.845894	MICIFVKVDKPHKCNMMVKH	generic|IP_958802_TX=10090_REVERSED|
"""index: 21935, intensity: 4351.0, mobility: 0.915"""	-0.319589	0.220537	0.845918	RKRPSRHQ	generic|sp_Q5DU28_PCX2_MOUSE__chr8_-1_125818665_125818775_ENSMUST00000120589__II_859963_REVERSED	|generic|sp_Q5DU28-3_PCX2_MOUSE__chr8_-1_125839580_125839663_ENSMUST00000120589__II_859963_REVERSED|
"""index: 8131, intensity: 6520.0, mobility: 1.006"""	-0.319968	0.220783	0.846652	QARRKEDRTTRPAESKPSYPHTRPAISRQSGGQL	generic|tr_Q8R4E5_Q8R4E5_MOUSE__chr1_1_171418032_171418121_ENSMUST00000160486__II_1026400_REVERSED	|generic|tr_O09135_O09135_MOUSE__II_1026402_REVERSED	|generic|tr_E9Q722_E9Q722_MOUSE__II_1026401_REVERSED	|generic|sp_Q61069_USF1_MOUSE__chr1_1_171418032_171418121_ENSMUST00000160486__II_1026400_REVERSED	|generic|IP_1120403_TX=10090_REVERSED|
"""index: 17130, intensity: 3081.0, mobility: 0.777"""	-0.320296	0.221099	0.847286	ALVLAAAK	generic|IP_1052005_TX=10090_REVERSED|
"""index: 13308, intensity: 3835.0, mobility: 0.829"""	-0.320656	0.221415	0.847983	TSPDEQITDMRQHDLKPAASVPPM	generic|tr_B2RRI4_B2RRI4_MOUSE__chr12_-1_21361655_21361777_ENSMUST00000127974_REVERSED	|generic|tr_B2RRI1_B2RRI1_MOUSE__chr12_-1_21361655_21361777_ENSMUST00000127974_REVERSED	|generic|tr_Q3UNK7_Q3UNK7_MOUSE__chr12_-1_21361655_21361777_ENSMUST00000127974_REVERSED|
"""index: 13988, intensity: 9315.0, mobility: 0.783"""	-0.320743	0.221521	0.848151	GKPRALVC	generic|sp_Q7TNC6_KI26B_MOUSE__II_1029421_REVERSED	|generic|tr_E9PX64_E9PX64_MOUSE_REVERSED|
"""index: 2246, intensity: 2963.0, mobility: 0.952"""	-0.320976	0.221802	0.848601	NLLVLTGDNCIIVRDQYASGLMTSHTL	generic|tr_Q9D0Z8_Q9D0Z8_MOUSE_REVERSED	|generic|tr_Q9CW14_Q9CW14_MOUSE_REVERSED	|generic|tr_Q4KL40_Q4KL40_MOUSE_REVERSED	|generic|tr_Q9ES69_Q9ES69_MOUSE_REVERSED	|generic|tr_Q9CW13_Q9CW13_MOUSE_REVERSED|
"""index: 3610, intensity: 3337.0, mobility: 0.964"""	-0.321053	0.221802	0.848749	AQFYKGCVLCAY	generic|tr_A0A0U1RP18_A0A0U1RP18_MOUSE__chr6_-1_72342886_72342954_ENSMUST00000206262_REVERSED|
"""index: 21106, intensity: 5694.0, mobility: 1.129"""	-0.321638	0.222117	0.849874	VKCTVVSHSEKNIWVDTTMCPKKMICIQAEKHEFNELLKGH	generic|IP_1029538_TX=10090_REVERSED|
"""index: 19658, intensity: 4554.0, mobility: 1.007"""	-0.32165	0.222362	0.849897	TVFTSLVSGVLMRYDKHTLP	generic|chr9_-1_63377498_63377731_ENSMUST00000034920_REVERSED|
"""index: 9884, intensity: 31645.0, mobility: 1.027"""	-0.321974	0.222467	0.850519	EGGVISPPVSEISLRATSGSDKSN	generic|tr_A0A3Q4EGJ1_A0A3Q4EGJ1_MOUSE_REVERSED|
"""index: 20244, intensity: 24262.0, mobility: 0.842"""	-0.322144	0.222572	0.850846	WNGILAKLSMLLCFCL	generic|IP_1122968_TX=10090_REVERSED|
"""index: 7794, intensity: 13917.0, mobility: 0.879"""	-0.322581	0.222886	0.851682	MALELDEKQKAVFDRDLRQKKQSHEE	generic|tr_Q3UG53_Q3UG53_MOUSE_REVERSED	|generic|sp_O55098_STK10_MOUSE_REVERSED	|generic|tr_Q5DTS2_Q5DTS2_MOUSE_REVERSED	|generic|tr_A1A553_A1A553_MOUSE_REVERSED|
"""index: 9212, intensity: 3950.0, mobility: 0.852"""	-0.322612	0.2232	0.851741	QFVRCLKKNFTRWF	generic|tr_Q3ULR5_Q3ULR5_MOUSE__IP_927003_REVERSED|
"""index: 3216, intensity: 2912.0, mobility: 0.877"""	-0.322634	0.223444	0.851784	YGLDTISLHRLFFYMPTHLK	generic|tr_Q7TR79_Q7TR79_MOUSE_REVERSED	|generic|tr_Q499H3_Q499H3_MOUSE_REVERSED	|generic|tr_Q8VFK9_Q8VFK9_MOUSE_REVERSED|
"""index: 29372, intensity: 5861.0, mobility: 1.005"""	-0.322901	0.223759	0.852294	SFRPLAVQRGQP	generic|IP_1031462_TX=10090_REVERSED|
"""index: 17962, intensity: 3938.0, mobility: 1.005"""	-0.323091	0.224073	0.852656	RHLTELLENWQSEQRKTTYDALINLLKYFV	generic|sp_Q8K382_DEN1A_MOUSE__chr2_-1_38136922_38136960_ENSMUST00000150896_REVERSED	|generic|tr_Q8R1W1_Q8R1W1_MOUSE_REVERSED	|generic|tr_Q5DTW3_Q5DTW3_MOUSE_REVERSED|
"""index: 21955, intensity: 3611.0, mobility: 1.236"""	-0.323099	0.224387	0.852673	YAYVDSQFSYPNPDMWLVSGSPQELPQAGSWRTKVTALGFD	generic|tr_B1AUP0_B1AUP0_MOUSE__II_836934_REVERSED|
"""index: 16558, intensity: 3424.0, mobility: 0.967"""	-0.323104	0.224701	0.852682	KEDAMQTDPIEYRNNLLALLE	generic|sp_Q6NXK8_ASIC1_MOUSE__chr15_1_99697447_99697596_ENSMUST00000228610__II_3485740_REVERSED|
"""index: 16561, intensity: 3267.0, mobility: 1.170"""	-0.323145	0.225016	0.852761	ACSKTNKSIMHTHTHTHT	generic|IP_926657_TX=10090_REVERSED|
"""index: 5857, intensity: 2819.0, mobility: 0.763"""	-0.323153	0.22533	0.852775	CISTLEKILFLQLC	generic|IP_967607_TX=10090_REVERSED	|generic|IP_967600_TX=10090_REVERSED|
"""index: 9564, intensity: 4252.0, mobility: 0.806"""	-0.323208	0.225573	0.852881	QFDLNTGSLHAGAVLFKFI	generic|IP_1120342_TX=10090_REVERSED|
"""index: 5340, intensity: 49244.0, mobility: 1.028"""	-0.323377	0.225746	0.853202	TKWDVPPLPSQSRSITMTPQP	generic|II_1129484_TX=10090_REVERSED	|generic|sp_Q5SSG4_GA2L2_MOUSE_REVERSED|
"""index: 11325, intensity: 5360.0, mobility: 0.962"""	-0.323878	0.22606	0.854157	PQAPAGTSAPPKTVSGVAASGLMLEM	generic|IP_1092106_TX=10090_REVERSED|
"""index: 22492, intensity: 3327.0, mobility: 1.189"""	-0.323933	0.226374	0.854261	GTHAISDRYSVVEMQWGSRFKQPPCQIMLLFLQM	generic|chr4_1_6214701_6215937_ENSMUST00000029907__IP_967070_TX=10090_REVERSED|
"""index: 724, intensity: 2630.0, mobility: 0.804"""	-0.323964	0.226688	0.85432	DVKEDISSIDYNELF	generic|IP_950511_TX=10090_REVERSED|
"""index: 19671, intensity: 3705.0, mobility: 1.106"""	-0.32398	0.227002	0.85435	NEDFGLREVAPSFEELLETVKYSMERYR	generic|tr_E0CZD6_E0CZD6_MOUSE_REVERSED	|generic|sp_Q6R3M4_POLI_MOUSE_REVERSED	|generic|sp_Q6R3M4-2_POLI_MOUSE_REVERSED	|generic|tr_G8DM24_G8DM24_MOUSE_REVERSED	|generic|tr_G8DM25_G8DM25_MOUSE_REVERSED	|generic|tr_G8DM28_G8DM28_MOUSE_REVERSED	|generic|tr_Q3TQ92_Q3TQ92_MOUSE_REVERSED	|generic|tr_E9QJU6_E9QJU6_MOUSE_REVERSED	|generic|tr_A0A0R4J1Z5_A0A0R4J1Z5_MOUSE_REVERSED	|generic|tr_Q3ULX6_Q3ULX6_MOUSE_REVERSED|
"""index: 19571, intensity: 3682.0, mobility: 0.935"""	-0.323991	0.227244	0.854372	RQDPAGHIAMAILASYSYPP	generic|sp_Q922I5_FOXI1_MOUSE_REVERSED|
"""index: 18753, intensity: 6696.0, mobility: 1.023"""	-0.324068	0.227344	0.854518	LYTVNVRPYLVPNVPWESFPRPPPLPPGPLGVQYSW	generic|IP_947299_TX=10090_REVERSED|
"""index: 23987, intensity: 4766.0, mobility: 0.878"""	-0.324483	0.227658	0.855305	TFCHMVIYTF	generic|IP_837436_TX=10090_REVERSED|
"""index: 14627, intensity: 7103.0, mobility: 1.041"""	-0.324541	0.2279	0.855415	TPMRGGARAGRGGRRGRQAPRGAC	generic|IP_960339_TX=10090_REVERSED|
"""index: 6144, intensity: 13335.0, mobility: 1.050"""	-0.324693	0.228142	0.855703	SVNTTFKGSFHMTTSISWVLVM	generic|IP_825862_TX=10090_REVERSED|
"""index: 1905, intensity: 3095.0, mobility: 0.829"""	-0.324897	0.228312	0.85609	AELSVGDTFT	generic|IP_3463324_TX=10090_REVERSED|
"""index: 29309, intensity: 6342.0, mobility: 0.951"""	-0.325422	0.228625	0.857082	QQMRGQDPLIFLASANGKY	generic|tr_Q14AS7_Q14AS7_MOUSE_REVERSED	|generic|sp_P29621_SPA3C_MOUSE_REVERSED|
"""index: 11480, intensity: 4312.0, mobility: 0.954"""	-0.325461	0.228795	0.857155	ERSVTSPRLSPV	generic|IP_1076605_TX=10090_REVERSED|
"""index: 28579, intensity: 16812.0, mobility: 0.995"""	-0.325984	0.229108	0.858142	EVVFLQELANAAVSSGLTTPFT	generic|tr_Q9CUQ3_Q9CUQ3_MOUSE_REVERSED	|generic|sp_E9PVB3_CC175_MOUSE_REVERSED|
"""index: 28855, intensity: 6369.0, mobility: 1.266"""	-0.326044	0.229421	0.858253	ETMQGKHLFSYLMRLILCFWYVHLIQLMVLLVIFF	generic|sp_Q9D6J1_CERS4_MOUSE__chr8_1_4515646_4515732_ENSMUST00000176130__II_868060_REVERSED	|generic|II_868055_TX=10090_REVERSED|
"""index: 18191, intensity: 2515.0, mobility: 0.787"""	-0.326072	0.229734	0.858307	VAPSNNPR	generic|IP_3465666_TX=10090_REVERSED|
"""index: 9006, intensity: 4365.0, mobility: 0.940"""	-0.326103	0.229975	0.858365	VLSRLESFSVTPVGAMTGAAASTH	generic|tr_E9PY03_E9PY03_MOUSE__II_1026396_REVERSED|
"""index: 16675, intensity: 4317.0, mobility: 1.027"""	-0.326217	0.230144	0.85858	TIEYTTIINSIKWCALSWIWWGCLDQVVKPYM	generic|IP_1122223_TX=10090_REVERSED|
"""index: 29551, intensity: 21641.0, mobility: 1.130"""	-0.326373	0.230457	0.858873	EGVLLGKVSLIREVKTKPVLDLPIRYPFEKRRNVIGRIGKPDLIV	generic|sp_P06684_CO5_MOUSE_REVERSED|
"""index: 28319, intensity: 10354.0, mobility: 1.102"""	-0.326413	0.230625	0.858948	CSPLLKTFVMLGLGQGPWAGPSRNPLVVARGQRELGRQ	generic|IP_954858_TX=10090_REVERSED|
"""index: 14976, intensity: 6265.0, mobility: 1.103"""	-0.326486	0.230937	0.859086	ATSLPVSAAPTQPDTLSIDPLDGLDVTAAVLA	generic|tr_E9Q7G4_E9Q7G4_MOUSE_REVERSED	|generic|sp_Q3UHR0_BAHC1_MOUSE_REVERSED|
"""index: 7046, intensity: 2880.0, mobility: 0.850"""	-0.326566	0.231178	0.859236	ATEFQKYE	generic|tr_A0A3Q4EGJ0_A0A3Q4EGJ0_MOUSE_REVERSED	|generic|tr_Q149E7_Q149E7_MOUSE_REVERSED	|generic|tr_Q8R0L3_Q8R0L3_MOUSE_REVERSED	|generic|tr_B8JJZ7_B8JJZ7_MOUSE_REVERSED	|generic|tr_Q3UX68_Q3UX68_MOUSE_REVERSED	|generic|tr_Q149E8_Q149E8_MOUSE_REVERSED|
"""index: 16273, intensity: 3775.0, mobility: 0.978"""	-0.326921	0.23149	0.859901	LLWPSALRHHSM	generic|IP_889087_TX=10090_REVERSED|
"""index: 11958, intensity: 4288.0, mobility: 0.876"""	-0.327029	0.23173	0.860103	TMINTCSYFGQSLCDSVHLF	generic|IP_899194_TX=10090_REVERSED	|generic|tr_Q3UT81_Q3UT81_MOUSE_REVERSED|
"""index: 8692, intensity: 21105.0, mobility: 1.139"""	-0.327235	0.232042	0.860489	LKPRSQKMESGLTFPMSGPFTLVAWIHLFLFGVEGEWSQSVLL	generic|IP_1108506_TX=10090_REVERSED|
"""index: 5511, intensity: 5579.0, mobility: 0.952"""	-0.327362	0.232065	0.860727	WPKGRRCPTPSAPSGPPGVARGAKEM	generic|IP_1083744_TX=10090_REVERSED|
"""index: 8567, intensity: 46265.0, mobility: 1.037"""	-0.3277	0.232377	0.861358	AREGGGGGGGGGGADGAGAADGGAGARRRR	generic|sp_Q8BTH6_SCRT2_MOUSE_REVERSED|
"""index: 32446, intensity: 15559.0, mobility: 1.053"""	-0.327822	0.232616	0.861585	ENGNISVELSKVLLLSEPHDRFYQLNLVKLALTR	generic|IP_1100843_TX=10090_REVERSED|
"""index: 18737, intensity: 8409.0, mobility: 1.076"""	-0.328025	0.232928	0.861964	PHWLQAVHFPLWSFLFVLNLLLFMKVTKVKTRPVINMTRR	generic|sp_Q61121_GPR19_MOUSE_REVERSED	|generic|sp_Q61121-2_GPR19_MOUSE_REVERSED	|generic|tr_A0A1N9MDH9_A0A1N9MDH9_MOUSE_REVERSED	|generic|tr_A0A1L1SSP1_A0A1L1SSP1_MOUSE_REVERSED|
"""index: 688, intensity: 3637.0, mobility: 0.904"""	-0.328078	0.23324	0.862062	TQFETLDVNL	generic|tr_Q99KA2_Q99KA2_MOUSE__IP_3506393_REVERSED	|generic|tr_A0A0A0MQA5_A0A0A0MQA5_MOUSE__chr1_-1_75215622_75215885_ENSMUST00000188593__IP_3506393_REVERSED	|generic|sp_P05213_TBA1B_MOUSE__IP_3506392_REVERSED	|generic|tr_Q52L87_Q52L87_MOUSE__IP_3506392_REVERSED	|generic|sp_P68368_TBA4A_MOUSE__chr1_-1_75215622_75215885_ENSMUST00000188593__IP_3506393_REVERSED	|generic|sp_Q9JJZ2_TBA8_MOUSE__IP_3506393_REVERSED	|generic|tr_Q3TIZ0_Q3TIZ0_MOUSE__IP_3506393_REVERSED	|generic|tr_A0A2R8VHF3_A0A2R8VHF3_MOUSE__IP_3506392_REVERSED	|generic|sp_P68369_TBA1A_MOUSE__IP_3506392_REVERSED	|generic|IP_988840_TX=10090_REVERSED	|generic|IP_1052575_TX=10090_REVERSED	|generic|IP_3502747_TX=10090_REVERSED	|generic|tr_Q9D9Y2_Q9D9Y2_MOUSE_REVERSED	|generic|sp_P05214_TBA3_MOUSE_REVERSED|
"""index: 3200, intensity: 3503.0, mobility: 0.852"""	-0.328238	0.233333	0.86236	SRVPQAEAPQ	generic|IP_985215_TX=10090_REVERSED|
"""index: 4475, intensity: 3591.0, mobility: 0.914"""	-0.328827	0.233645	0.863455	FVLPRVPSWRVAFLYK	generic|tr_A2BE91_A2BE91_MOUSE__chr2_-1_30034759_30034818_ENSMUST00000143892__II_1012365_REVERSED	|generic|sp_Q5U4F6_WDR34_MOUSE__chr2_-1_30034759_30034818_ENSMUST00000143892__II_1012365_REVERSED|
"""index: 26038, intensity: 7205.0, mobility: 1.013"""	-0.328828	0.233956	0.863458	QFNKNVSFHKQLVELVTSDESLCHVNENWREAFAKDPFEAPLS	generic|tr_Q8C693_Q8C693_MOUSE__II_1009571_REVERSED|
"""index: 6287, intensity: 4750.0, mobility: 0.999"""	-0.328882	0.233976	0.863557	LIADPAGKMCHLETERHYLLKNW	generic|IP_3474923_TX=10090_REVERSED|
"""index: 20425, intensity: 4352.0, mobility: 0.867"""	-0.329278	0.234287	0.864291	RQYVMKMMM	generic|chr14_-1_56764174_56764206_ENSMUST00000022507_REVERSED|
"""index: 32351, intensity: 4331.0, mobility: 1.021"""	-0.329504	0.234453	0.86471	ERRRITLEEERPRHGFRRSGP	generic|IP_1098103_TX=10090_REVERSED|
"""index: 11560, intensity: 28090.0, mobility: 1.083"""	-0.329789	0.234764	0.865236	QFSFNFHIYMNQLIIIFRKTFESLITYYMVNNHTYSNQIL	generic|IP_964802_TX=10090_REVERSED|
"""index: 28556, intensity: 24049.0, mobility: 0.915"""	-0.329889	0.234856	0.865422	ECKRQITRMSLLERRL	generic|tr_Q80W27_Q80W27_MOUSE__II_988184_REVERSED	|generic|tr_E9PVZ3_E9PVZ3_MOUSE__II_988184_REVERSED|
"""index: 9757, intensity: 4643.0, mobility: 1.136"""	-0.330054	0.234874	0.865727	FPLCVLMMVQPFSHAVGGVWSAWIFVHCRNRSMIVMYHLPK	generic|tr_Q7TR17_Q7TR17_MOUSE_REVERSED|
"""index: 8904, intensity: 4741.0, mobility: 1.194"""	-0.330294	0.235039	0.866169	LREQLRKVECEKEELQEKLSALEDKLTEWKQEMRQKEYQ	generic|tr_F7CUU8_F7CUU8_MOUSE_REVERSED|
"""index: 15884, intensity: 5887.0, mobility: 1.052"""	-0.330592	0.235349	0.866716	LGHMTLPADGSVNRGGSLTLGFGAPG	generic|tr_Q3TZ57_Q3TZ57_MOUSE__II_837911_REVERSED|
"""index: 20452, intensity: 4604.0, mobility: 1.121"""	-0.330714	0.235513	0.866941	AIHDTPLSFTQLQPLVAPPGSALGPGAEGVRMVVTTKELTPSLYTT	generic|II_834386_TX=10090_REVERSED|
"""index: 3897, intensity: 4321.0, mobility: 0.872"""	-0.330917	0.235823	0.867315	NEYTEIDGGNISSSPYDVNIWR	generic|tr_Q8K1G6_Q8K1G6_MOUSE__chr3_1_88351546_88351575_ENSMUST00000001451_REVERSED	|generic|tr_E9Q5I3_E9Q5I3_MOUSE__chr3_1_88351546_88351575_ENSMUST00000001451_REVERSED|
"""index: 22232, intensity: 5529.0, mobility: 0.888"""	-0.331005	0.236059	0.867475	FGLLPCLRT	generic|IP_2519377_TX=10090_REVERSED|
"""index: 4048, intensity: 4083.0, mobility: 0.804"""	-0.331064	0.236296	0.867584	VPHFKMSDFQSL	generic|sp_Q8BYH8_CHD9_MOUSE__chr8_1_91015839_91015928_ENSMUST00000209203_REVERSED	|generic|sp_Q8BYH8-2_CHD9_MOUSE__chr8_1_91015839_91015928_ENSMUST00000209203_REVERSED	|generic|tr_A0A1B0GR76_A0A1B0GR76_MOUSE__chr8_1_91015839_91015928_ENSMUST00000209203_REVERSED	|generic|tr_B7ZNF8_B7ZNF8_MOUSE__chr8_1_91015839_91015928_ENSMUST00000209203_REVERSED	|generic|tr_A0A1B0GS89_A0A1B0GS89_MOUSE_REVERSED|
"""index: 9303, intensity: 4174.0, mobility: 0.962"""	-0.331457	0.236606	0.868305	RPPCPARPPCPARPLCPARPPCP	generic|sp_Q5SS00_ZDBF2_MOUSE_REVERSED	|generic|tr_A0A6I8MWW6_A0A6I8MWW6_MOUSE_REVERSED|
"""index: 3847, intensity: 4263.0, mobility: 0.841"""	-0.331575	0.236915	0.868522	EGVATLAEEL	generic|IP_1041394_TX=10090_REVERSED|
"""index: 23252, intensity: 8209.0, mobility: 0.935"""	-0.331706	0.237183	0.868761	EKLEGQTRR	generic|tr_Q32NZ7_Q32NZ7_MOUSE_REVERSED	|generic|tr_E9QMC1_E9QMC1_MOUSE_REVERSED	|generic|sp_P59242_CING_MOUSE_REVERSED	|generic|sp_P59242-2_CING_MOUSE_REVERSED	|generic|tr_D3YUW7_D3YUW7_MOUSE_REVERSED	|generic|tr_A0A5F8MPT6_A0A5F8MPT6_MOUSE_REVERSED|
"""index: 13924, intensity: 3728.0, mobility: 0.858"""	-0.331721	0.237183	0.868788	ETRIVVKYSGQTPESSLP	generic|sp_Q6GQT1_A2MG_MOUSE_REVERSED|
"""index: 10756, intensity: 8408.0, mobility: 1.049"""	-0.331821	0.237183	0.868971	ENYLSNLVSANLTGNALLVGTLMA	generic|IP_3492113_TX=10090_REVERSED|
"""index: 10877, intensity: 2809.0, mobility: 0.799"""	-0.332798	0.237335	0.870753	PTKQCVAARWPFW	generic|IP_1067994_TX=10090_REVERSED|
"""index: 8282, intensity: 3328.0, mobility: 0.826"""	-0.333115	0.237335	0.871329	KQFIKAQL	generic|tr_Q6A0A1_Q6A0A1_MOUSE_REVERSED	|generic|tr_Q80X98_Q80X98_MOUSE_REVERSED|
"""index: 7695, intensity: 3946.0, mobility: 1.139"""	-0.333568	0.237335	0.872151	DSLALCCIFYYMPSHLNRNKTIAIVVLVNEMLSVLGLSLFLG	generic|tr_A0A0B6VTK2_A0A0B6VTK2_MOUSE_REVERSED|
"""index: 30183, intensity: 30262.0, mobility: 1.131"""	-0.333972	0.237335	0.872882	WVTLASDSGPGPTHRIAASVRPWTCRISSAPYCTAMK	generic|tr_A0A2R8VI39_A0A2R8VI39_MOUSE__chr15_-1_75928888_75929004_ENSMUST00000230610__II_3484645_REVERSED	|generic|tr_A0A2R8W6P6_A0A2R8W6P6_MOUSE__chr15_-1_75928888_75929004_ENSMUST00000230610__II_3444796_REVERSED	|generic|II_3482921_TX=10090_REVERSED|
"""index: 13713, intensity: 4836.0, mobility: 1.039"""	-0.334256	0.237335	0.873395	DVQLWQGQAQQLLV	generic|sp_Q0VE82_CPNE7_MOUSE__II_860496_REVERSED	|generic|II_860495_TX=10090_REVERSED	|generic|II_860494_TX=10090_REVERSED|
"""index: 4365, intensity: 3187.0, mobility: 0.913"""	-0.33513	0.237642	0.874968	EAGLTVMARPQ	generic|chr10_1_112270222_112270434_None_REVERSED|
"""index: 18975, intensity: 4845.0, mobility: 0.921"""	-0.335368	0.237949	0.875396	VTYVPKQLIC	generic|tr_A0A654ID00_A0A654ID00_MOUSE_REVERSED	|generic|sp_Q9CX92_CXE1_MOUSE_REVERSED|
"""index: 5938, intensity: 20626.0, mobility: 1.069"""	-0.335428	0.238256	0.875503	SFEQRTGLFDPRVFDVMCWYEILNNQLPYGTLVVRRRSR	generic|sp_Q99NG0_ARIP4_MOUSE_REVERSED	|generic|tr_E9QKL0_E9QKL0_MOUSE_REVERSED|
"""index: 6108, intensity: 4811.0, mobility: 0.888"""	-0.335455	0.238563	0.875553	DMLADELLPTVAYIYDK	generic|tr_Q8C839_Q8C839_MOUSE__chr1_-1_54987334_54987489_ENSMUST00000190175__II_1039326_REVERSED	|generic|chr1_-1_54990239_54990457_ENSMUST00000190175__II_1039320_TX=10090_REVERSED	|generic|sp_Q99NB9_SF3B1_MOUSE_REVERSED	|generic|tr_G5E866_G5E866_MOUSE__chr1_-1_54987334_54987489_ENSMUST00000190175_REVERSED|
"""index: 27935, intensity: 4063.0, mobility: 0.929"""	-0.335512	0.238797	0.875655	WISFVRTLEG	generic|chr2_-1_113791973_113827362_ENSMUST00000024005_REVERSED|
"""index: 1169, intensity: 2790.0, mobility: 0.952"""	-0.336175	0.238884	0.876841	NPEPRPEQWEM	generic|sp_Q91VU8_PTOV1_MOUSE__chr7_-1_44867189_44867242_ENSMUST00000207393__II_889782_REVERSED	|generic|tr_A0A140LJ23_A0A140LJ23_MOUSE__chr7_-1_44864758_44864799_ENSMUST00000208765__II_889782_REVERSED	|generic|IP_889779_TX=10090_REVERSED	|generic|IP_889778_TX=10090_REVERSED	|generic|tr_A0A140LJ65_A0A140LJ65_MOUSE__chr7_-1_44864758_44864799_ENSMUST00000208765_REVERSED|
"""index: 14129, intensity: 4818.0, mobility: 1.029"""	-0.336495	0.239044	0.877412	AEALPTEPIIHLNSEKYDDLL	generic|IP_825142_TX=10090_REVERSED|
"""index: 29679, intensity: 13311.0, mobility: 1.063"""	-0.336547	0.23935	0.877506	SISSPIRGGCGACMEVGTRGLAKLVSWMGRFLA	generic|sp_P40630_TFAM_MOUSE__II_1152419_REVERSED	|generic|tr_Q3TSW9_Q3TSW9_MOUSE__II_1152419_REVERSED|
"""index: 17413, intensity: 2670.0, mobility: 0.989"""	-0.336586	0.239657	0.877575	IDSSSQEVPQDRRKKRKELSEFAHMIAEV	generic|II_909538_TX=10090_REVERSED	|generic|sp_Q5XJV7_SETD5_MOUSE__chr6_1_113115534_113115680_ENSMUST00000124467_REVERSED	|generic|sp_Q5XJV7-2_SETD5_MOUSE__chr6_1_113115534_113115680_ENSMUST00000124467_REVERSED|
"""index: 10138, intensity: 6700.0, mobility: 1.232"""	-0.336672	0.239669	0.877727	QQLRKEEQQLDEERRHKRERQQRQEEQLLREERLEE	generic|tr_Q3V203_Q3V203_MOUSE_REVERSED	|generic|tr_A0A0B4J1F9_A0A0B4J1F9_MOUSE_REVERSED|
"""index: 17275, intensity: 2716.0, mobility: 0.827"""	-0.33704	0.239902	0.878382	SPGRGCLVALLGAASSVALR	generic|tr_Q3V0F4_Q3V0F4_MOUSE_REVERSED	|generic|sp_Q80UW5_MRCKG_MOUSE_REVERSED|
"""index: 11651, intensity: 7488.0, mobility: 0.832"""	-0.337225	0.240208	0.878712	DGNPSDGLTVKMKTRL	generic|sp_Q9WTJ2_OVOL1_MOUSE_REVERSED|
"""index: 4194, intensity: 2517.0, mobility: 1.047"""	-0.337241	0.240441	0.87874	VSTGAEGLMHTGTPA	generic|tr_Q6PF90_Q6PF90_MOUSE_REVERSED|
"""index: 8046, intensity: 5512.0, mobility: 0.827"""	-0.337351	0.240526	0.878935	KKFDILNV	generic|tr_E9QPR6_E9QPR6_MOUSE_REVERSED	|generic|sp_Q5U405_TMPSD_MOUSE_REVERSED|
"""index: 13174, intensity: 4430.0, mobility: 0.936"""	-0.33777	0.240758	0.879679	TLLFDATLRLT	generic|IP_1029951_TX=10090_REVERSED|
"""index: 3166, intensity: 3117.0, mobility: 0.843"""	-0.337836	0.240842	0.879795	YFVAPCQPQ	generic|tr_A2A7F4_A2A7F4_MOUSE_REVERSED	|generic|tr_Q922U7_Q922U7_MOUSE_REVERSED	|generic|tr_E9Q532_E9Q532_MOUSE_REVERSED|
"""index: 27366, intensity: 4236.0, mobility: 0.908"""	-0.338119	0.241148	0.880295	AAQPLPPPRHLPPR	generic|IP_1103930_TX=10090_REVERSED	|generic|IP_1103919_TX=10090_REVERSED|
"""index: 14146, intensity: 6679.0, mobility: 1.151"""	-0.338137	0.241232	0.880328	KMMHKRTPSFTWSILMKVSAIILSAEPE	generic|IP_970473_TX=10090_REVERSED|
"""index: 9108, intensity: 7128.0, mobility: 0.913"""	-0.338533	0.241316	0.881027	LERGICNKMISWLNLSYNPKDPI	generic|tr_Q8K0C7_Q8K0C7_MOUSE_REVERSED	|generic|tr_Q6PE09_Q6PE09_MOUSE_REVERSED	|generic|sp_Q5QNQ6_OSBP2_MOUSE_REVERSED	|generic|tr_Q5QNQ4_Q5QNQ4_MOUSE_REVERSED|
"""index: 3568, intensity: 21444.0, mobility: 1.006"""	-0.338843	0.241621	0.881574	LLYFDSSLFIFYCEVRTRLRVSSLYVGKQSM	generic|IP_924472_TX=10090_REVERSED|
"""index: 995, intensity: 2558.0, mobility: 0.815"""	-0.338903	0.241926	0.881679	LQTENLRPNESR	generic|sp_Q8CDK2-6_CBPC2_MOUSE__II_1002718_REVERSED	|generic|sp_Q8CDK2_CBPC2_MOUSE_REVERSED	|generic|sp_Q8CDK2-2_CBPC2_MOUSE_REVERSED	|generic|sp_Q8CDK2-3_CBPC2_MOUSE_REVERSED	|generic|sp_Q8CDK2-7_CBPC2_MOUSE_REVERSED|
"""index: 5666, intensity: 2791.0, mobility: 0.932"""	-0.338903	0.24223	0.881679	KEAEPIVHRY	generic|tr_H3BKX8_H3BKX8_MOUSE__II_878552_REVERSED	|generic|tr_E9PXZ7_E9PXZ7_MOUSE__II_878552_REVERSED	|generic|sp_Q3V0T4_ITAD_MOUSE__II_878552_REVERSED	|generic|tr_Q3U171_Q3U171_MOUSE_REVERSED|
"""index: 13787, intensity: 9545.0, mobility: 1.050"""	-0.338931	0.242461	0.881729	DERAQLGPWRRLE	generic|IP_1019933_TX=10090_REVERSED|
"""index: 2656, intensity: 2746.0, mobility: 0.957"""	-0.339167	0.242766	0.882144	QVRSGVQGVEEHG	generic|IP_940660_TX=10090_REVERSED|
"""index: 11235, intensity: 27636.0, mobility: 1.041"""	-0.339226	0.24307	0.882248	EGPEGLVGDVFLPISTFSYKSWS	generic|tr_Q1HL23_Q1HL23_MOUSE__chr19_-1_50222119_50222199_ENSMUST00000168357_REVERSED	|generic|tr_Q8BSV0_Q8BSV0_MOUSE__chr19_-1_50222119_50222199_ENSMUST00000168357_REVERSED	|generic|tr_E9PYT6_E9PYT6_MOUSE__chr19_-1_50222119_50222199_ENSMUST00000168357_REVERSED	|generic|tr_E9QQ02_E9QQ02_MOUSE__chr19_-1_50222119_50222199_ENSMUST00000168357_REVERSED	|generic|tr_E9QQ63_E9QQ63_MOUSE__chr19_-1_50222119_50222199_ENSMUST00000168357_REVERSED	|generic|tr_A0A1B0GRN1_A0A1B0GRN1_MOUSE__chr19_-1_50222119_50222199_ENSMUST00000168357_REVERSED	|generic|tr_A0A1B0GT94_A0A1B0GT94_MOUSE__chr19_-1_50222119_50222199_ENSMUST00000168357_REVERSED	|generic|tr_A0A1B0GRC4_A0A1B0GRC4_MOUSE__chr19_-1_50222119_50222199_ENSMUST00000168357_REVERSED	|generic|tr_Q1HL25_Q1HL25_MOUSE__chr19_-1_50222119_50222199_ENSMUST00000168357_REVERSED	|generic|tr_Q1HL24_Q1HL24_MOUSE__chr19_-1_50222119_50222199_ENSMUST00000168357_REVERSED	|generic|tr_A0A1B0GRB7_A0A1B0GRB7_MOUSE__chr19_-1_50222119_50222199_ENSMUST00000168357_REVERSED	|generic|sp_Q9JLC4_SORC1_MOUSE__chr19_-1_50230207_50230278_ENSMUST00000168357_REVERSED	|generic|sp_Q9JLC4-2_SORC1_MOUSE__chr19_-1_50152978_50153154_ENSMUST00000168357_REVERSED	|generic|sp_Q9JLC4-3_SORC1_MOUSE__chr19_-1_50230207_50230278_ENSMUST00000168357_REVERSED	|generic|sp_Q9JLC4-4_SORC1_MOUSE__chr19_-1_50230207_50230278_ENSMUST00000168357_REVERSED|
"""index: 1946, intensity: 4037.0, mobility: 0.862"""	-0.339265	0.243375	0.882315	GLLEKEEGTDL	generic|tr_A0A139ZDP1_A0A139ZDP1_MOUSE__chr13_-1_90898637_90898843_ENSMUST00000182446__II_1104303_REVERSED	|generic|tr_D3Z5W0_D3Z5W0_MOUSE__chr13_-1_90898637_90898843_ENSMUST00000182446__II_1104303_REVERSED|
"""index: 8958, intensity: 20258.0, mobility: 0.889"""	-0.339367	0.243531	0.882495	ILSVLTSPVSSTTYCIDLFSLNGLFFYMPT	generic|tr_Q8VG87_Q8VG87_MOUSE_REVERSED|
"""index: 12432, intensity: 10130.0, mobility: 1.148"""	-0.339661	0.243836	0.883011	EVEKYRLELNIYSHWAQEEPQWEMWREFVQRAGAVNGLLE	generic|IP_903785_TX=10090_REVERSED|
"""index: 11495, intensity: 10383.0, mobility: 0.882"""	-0.339741	0.244066	0.883152	ETNTFPLKLLDEML	generic|sp_Q8CJF7_ELYS_MOUSE__chr1_-1_179799203_179799322_ENSMUST00000194536__II_1029277_REVERSED	|generic|tr_F6SJR1_F6SJR1_MOUSE_REVERSED|
"""index: 2556, intensity: 5055.0, mobility: 0.893"""	-0.340026	0.244296	0.88365	IPAQSTPMLW	generic|IP_1095392_TX=10090_REVERSED|
"""index: 10938, intensity: 8551.0, mobility: 1.136"""	-0.340182	0.2446	0.883924	KQADTRLCEEKVRAYEQHTDQYLKLSSKKEELEAKLSGLEE	generic|sp_E9Q286_ICE1_MOUSE__chr13_-1_70624404_70624433_ENSMUST00000222568__II_3474260_REVERSED|
"""index: 4755, intensity: 2913.0, mobility: 0.759"""	-0.340205	0.24483	0.883964	CLGCLSTILILLALFKPTM	generic|chr11_1_60778041_60778340_ENSMUST00000102667__IP_1138375_TX=10090_REVERSED	|generic|chr11_1_60778257_60778340_ENSMUST00000102667__IP_1138375_TX=10090_REVERSED|
"""index: 17573, intensity: 5203.0, mobility: 1.115"""	-0.34041	0.24491	0.884321	SARYRCPPRPSRGKHTCTTVQFHSKSIRLNRGYPSGKKG	generic|tr_W0UV59_W0UV59_MOUSE_REVERSED|
"""index: 7890, intensity: 13757.0, mobility: 1.132"""	-0.340813	0.245065	0.885024	EMEQRFTTFLENSKAMTTQFEEFKDMYLFLQQKLQVEQQKM	generic|IP_922341_TX=10090_REVERSED|
"""index: 26369, intensity: 4165.0, mobility: 1.048"""	-0.340869	0.245369	0.885122	AYEMILYLTKETEIVEFLKVINPHNLIK	generic|sp_Q03141_MARK3_MOUSE__chr12_1_111647640_111647732_ENSMUST00000222080__II_3504867_REVERSED	|generic|sp_Q03141-2_MARK3_MOUSE__chr12_1_111647640_111647732_ENSMUST00000222080__II_3504867_REVERSED	|generic|sp_Q03141-3_MARK3_MOUSE__chr12_1_111647640_111647732_ENSMUST00000222080__II_3504867_REVERSED	|generic|tr_Q5DTG3_Q5DTG3_MOUSE__chr12_1_111627085_111627318_ENSMUST00000222080__II_3473235_REVERSED	|generic|tr_A0A1Y7VNZ6_A0A1Y7VNZ6_MOUSE__chr12_1_111647640_111647732_ENSMUST00000222080__II_3504867_REVERSED	|generic|tr_Q9JKE5_Q9JKE5_MOUSE__chr12_1_111647640_111647732_ENSMUST00000222080__II_3504867_REVERSED|
"""index: 29893, intensity: 8080.0, mobility: 0.956"""	-0.340941	0.245449	0.885247	MFLTILNYLM	generic|IP_1116671_TX=10090_REVERSED	|generic|IP_1116674_TX=10090_REVERSED|
"""index: 14705, intensity: 7030.0, mobility: 1.047"""	-0.341321	0.245678	0.885907	LTAPDLGYLMLQFMGSHLDVFI	generic|tr_A2BDN7_A2BDN7_MOUSE__chrX_-1_12746621_12746671_ENSMUST00000124053_REVERSED	|generic|sp_A2ABV5_MED14_MOUSE__chrX_-1_12746621_12746671_ENSMUST00000124053_REVERSED	|generic|sp_A2ABV5-2_MED14_MOUSE__chrX_-1_12746621_12746671_ENSMUST00000124053_REVERSED|
"""index: 20773, intensity: 5552.0, mobility: 0.967"""	-0.341441	0.245981	0.886115	AEPLEGGGKTLWDLVPKMSGPAGPFT	generic|sp_Q8CJH3_PLXB1_MOUSE__chr9_1_109108470_109108547_ENSMUST00000194734__II_842592_REVERSED	|generic|tr_B2RWT9_B2RWT9_MOUSE__chr9_1_109108470_109108547_ENSMUST00000194734__II_842592_REVERSED|
"""index: 8689, intensity: 34753.0, mobility: 1.128"""	-0.341911	0.246285	0.886931	EKEPMSAQVALAFLCPVATKHFYWYSEPDQQCKEAVQQLSQCVA	generic|tr_F7C9N6_F7C9N6_MOUSE__chr19_-1_41950748_41950834_ENSMUST00000167927__II_1045196_REVERSED	|generic|sp_Q9D071_MMS19_MOUSE__chr19_-1_41969699_41969749_ENSMUST00000167927__II_1045196_REVERSED	|generic|sp_Q9D071-2_MMS19_MOUSE__chr19_-1_41969699_41969749_ENSMUST00000167927__II_1045237_REVERSED	|generic|sp_Q9D071-3_MMS19_MOUSE__chr19_-1_41969699_41969749_ENSMUST00000167927__II_1045196_REVERSED	|generic|tr_F7A0X7_F7A0X7_MOUSE__chr19_-1_41950748_41950834_ENSMUST00000167927__II_1045215_REVERSED	|generic|II_1045197_TX=10090_REVERSED	|generic|II_1045220_TX=10090_REVERSED	|generic|II_1045233_TX=10090_REVERSED|
"""index: 14638, intensity: 3644.0, mobility: 1.145"""	-0.341913	0.246588	0.886935	SLQLDSPKLNKIYRNVYSMLIPTVYSEM	generic|chr15_1_35371964_35372146_ENSMUST00000227309_REVERSED|
"""index: 857, intensity: 2636.0, mobility: 0.758"""	-0.342117	0.246816	0.887287	SQLLFVMDRTA	generic|IP_972309_TX=10090_REVERSED|
"""index: 9226, intensity: 9333.0, mobility: 1.097"""	-0.342242	0.247045	0.887503	APHRTPMGAAHPLNRQAQSADARLCQQKLHRCYEASAATSPMIEL	generic|tr_Q7TSP8_Q7TSP8_MOUSE_REVERSED|
"""index: 21075, intensity: 3148.0, mobility: 0.986"""	-0.342498	0.247348	0.887946	YHPSDKWSEPILISVNKFFF	generic|tr_Q3UTT3_Q3UTT3_MOUSE__IP_967726_REVERSED	|generic|IP_967728_TX=10090_REVERSED|
"""index: 9447, intensity: 4616.0, mobility: 0.813"""	-0.342505	0.247351	0.887957	SKANVVDNSKQLVPW	generic|tr_A0A0R4J1F8_A0A0R4J1F8_MOUSE__II_3480820_REVERSED	|generic|tr_A0A2K6EDP7_A0A2K6EDP7_MOUSE__II_3480820_REVERSED	|generic|sp_P59328_WDHD1_MOUSE__II_3480820_REVERSED	|generic|sp_P59328-3_WDHD1_MOUSE__II_3480820_REVERSED	|generic|sp_P59328-2_WDHD1_MOUSE_REVERSED|
"""index: 32372, intensity: 2755.0, mobility: 1.088"""	-0.343204	0.247504	0.889161	KLLLKAREKRGDRLLQRALARERELQQTVRKQYQRLKDRQ	generic|tr_B1AZ39_B1AZ39_MOUSE__chr11_1_119913884_119915526_ENSMUST00000124199__II_1122588_REVERSED|
"""index: 13818, intensity: 4491.0, mobility: 1.132"""	-0.343352	0.247731	0.889414	RGVQCVLDKMIEEMFIESWGILKPATVKP	generic|chr11_1_35778617_35781597_ENSMUST00000018990_REVERSED|
"""index: 13520, intensity: 3741.0, mobility: 0.892"""	-0.343439	0.247734	0.889565	FWSGCVCWLI	generic|IP_1017187_TX=10090_REVERSED|
"""index: 4642, intensity: 3167.0, mobility: 0.956"""	-0.343806	0.248036	0.890194	AMEKVQLSLWY	generic|tr_A0A1D5RLV3_A0A1D5RLV3_MOUSE__chr1_1_66468450_66468542_ENSMUST00000114008_REVERSED	|generic|sp_Q8BLN6_UNC80_MOUSE__chr1_1_66468450_66468542_ENSMUST00000114008_REVERSED	|generic|tr_B8XCJ6_B8XCJ6_MOUSE__chr1_1_66468450_66468542_ENSMUST00000114008_REVERSED|
"""index: 15450, intensity: 2631.0, mobility: 0.936"""	-0.343894	0.248188	0.890344	HFMRKDKRIDYTFPETVKLVM	generic|tr_G3UZV2_G3UZV2_MOUSE_REVERSED|
"""index: 16579, intensity: 5203.0, mobility: 0.980"""	-0.344361	0.24834	0.891142	LREEQVYKQKDRSERSKPR	generic|tr_A5JHH3_A5JHH3_MOUSE__chr14_-1_23309015_23309215_ENSMUST00000225794__II_1098468_REVERSED	|generic|tr_F6V0P5_F6V0P5_MOUSE__chr14_-1_23509786_23509872_ENSMUST00000225794__II_1098478_REVERSED	|generic|tr_E3VRY6_E3VRY6_MOUSE__chr14_-1_23509786_23509872_ENSMUST00000225794__II_1098468_REVERSED	|generic|tr_E9Q9P4_E9Q9P4_MOUSE__chr14_-1_23509786_23509872_ENSMUST00000225794__II_1098468_REVERSED	|generic|tr_E3VRZ9_E3VRZ9_MOUSE__chr14_-1_23309015_23309215_ENSMUST00000225794_REVERSED	|generic|tr_A0A286YD59_A0A286YD59_MOUSE__chr14_-1_23509786_23509872_ENSMUST00000225794_REVERSED	|generic|tr_E3VRZ4_E3VRZ4_MOUSE__chr14_-1_23509786_23509872_ENSMUST00000225794_REVERSED	|generic|tr_E3VRZ2_E3VRZ2_MOUSE__chr14_-1_23509786_23509872_ENSMUST00000225794_REVERSED	|generic|tr_A0A286YCQ2_A0A286YCQ2_MOUSE__chr14_-1_23509786_23509872_ENSMUST00000225794_REVERSED	|generic|tr_E3VRY7_E3VRY7_MOUSE__chr14_-1_23509786_23509872_ENSMUST00000225794_REVERSED	|generic|tr_A0A286YDR7_A0A286YDR7_MOUSE__chr14_-1_23509786_23509872_ENSMUST00000225794_REVERSED	|generic|tr_E3VRZ6_E3VRZ6_MOUSE__chr14_-1_23509786_23509872_ENSMUST00000225794_REVERSED|
"""index: 1715, intensity: 3299.0, mobility: 0.879"""	-0.344663	0.248417	0.891657	FGNDLMEELV	generic|sp_Q8R2R9_AP3M2_MOUSE__chr8_-1_22792714_22792842_ENSMUST00000210148__II_3500227_REVERSED|
"""index: 19401, intensity: 3838.0, mobility: 1.013"""	-0.344846	0.248719	0.891969	TKISNVAYEPRYTGCWVQAFNLF	generic|sp_Q61391_NEP_MOUSE__II_983858_REVERSED|
"""index: 3658, intensity: 2685.0, mobility: 0.972"""	-0.345027	0.24902	0.892276	NFSLAPSASDEAEP	generic|IP_977859_TX=10090_REVERSED|
"""index: 9763, intensity: 103030.0, mobility: 1.091"""	-0.345076	0.249322	0.892361	EQSWNRKLYNLLDTSKIFSNNTYRVPIICMHLTSAVCSMQII	generic|IP_875610_TX=10090_REVERSED|
"""index: 21044, intensity: 4803.0, mobility: 0.982"""	-0.34525	0.249473	0.892655	QMRKVRSVAEQAQMMRINKSPNRESLLQT	generic|sp_P98084_APBA2_MOUSE_REVERSED|
"""index: 21617, intensity: 4552.0, mobility: 1.099"""	-0.345392	0.249548	0.892896	YVSVAGIDKGNEYVW	generic|IP_990052_TX=10090_REVERSED|
"""index: 482, intensity: 9099.0, mobility: 0.856"""	-0.346029	0.249699	0.893975	APMTKIHIE	generic|sp_O88888_APBA3_MOUSE__chr10_1_81273085_81273120_ENSMUST00000218297__II_3450821_REVERSED	|generic|tr_Q3TER1_Q3TER1_MOUSE__chr10_1_81273085_81273120_ENSMUST00000218297__II_3450821_REVERSED|
"""index: 5173, intensity: 10092.0, mobility: 1.077"""	-0.346359	0.25	0.894533	TILESHSGTASQLAALQSTEERKFMITLPMRQV	generic|IP_1085770_TX=10090_REVERSED|
"""index: 21915, intensity: 3784.0, mobility: 1.114"""	-0.34639	0.25015	0.894584	PSVEILPGFPFDLTVNVKETVEPTCNKLLERSEVPYVSMCS	generic|tr_A0A1Y7VLA4_A0A1Y7VLA4_MOUSE__II_3473328_REVERSED	|generic|sp_Q5DTT3_TASO2_MOUSE__chr13_-1_3599648_3599707_ENSMUST00000222041_REVERSED|
"""index: 4044, intensity: 4071.0, mobility: 0.831"""	-0.346861	0.250376	0.895378	RTHTHTAPSPPGLCNLRM	generic|chr18_1_64265314_64265454_ENSMUST00000025477_REVERSED|
"""index: 2090, intensity: 3667.0, mobility: 0.946"""	-0.3471	0.250676	0.89578	ETHELLSNSLVTTPEHFIKMTPLQHKMSF	generic|tr_E9QLE2_E9QLE2_MOUSE__chr1_-1_66801045_66801161_ENSMUST00000189846__II_1037561_REVERSED	|generic|sp_Q5DTI6_KAL1L_MOUSE__chr1_-1_66801045_66801161_ENSMUST00000189846__II_1037561_REVERSED	|generic|sp_Q5DTI6-2_KAL1L_MOUSE__chr1_-1_66801045_66801161_ENSMUST00000189846__II_1037561_REVERSED	|generic|sp_Q5DTI6-3_KAL1L_MOUSE__chr1_-1_66801045_66801161_ENSMUST00000189846__II_1037561_REVERSED	|generic|sp_Q5DTI6-4_KAL1L_MOUSE__chr1_-1_66801045_66801161_ENSMUST00000189846__II_1037561_REVERSED	|generic|sp_Q5DTI6-5_KAL1L_MOUSE__chr1_-1_66801045_66801161_ENSMUST00000189846__II_1037561_REVERSED	|generic|tr_B2RUA4_B2RUA4_MOUSE_REVERSED|
"""index: 7827, intensity: 4102.0, mobility: 0.824"""	-0.347117	0.250977	0.895808	PLDVSARADELIEPQSN	generic|tr_A0A068BET0_A0A068BET0_MOUSE_REVERSED|
"""index: 9599, intensity: 10243.0, mobility: 0.946"""	-0.347138	0.251202	0.895843	LTLSEPAPATSEKPLETSATEEPP	generic|sp_Q09XV5_CHD8_MOUSE__chr14_-1_52198592_52198807_ENSMUST00000226681__II_1098675_REVERSED	|generic|sp_Q09XV5-2_CHD8_MOUSE_REVERSED|
"""index: 8746, intensity: 12952.0, mobility: 1.230"""	-0.347233	0.251427	0.896003	ERERERDGRDRERERDRERERSHERRKERELQRNR	generic|tr_Q3UXT9_Q3UXT9_MOUSE__II_1095286_REVERSED	|generic|tr_F6RJ39_F6RJ39_MOUSE__chr14_-1_54662164_54662199_ENSMUST00000129700__II_1095258_REVERSED	|generic|tr_B8JJ91_B8JJ91_MOUSE__II_1095264_REVERSED	|generic|sp_Q9JIX8_ACINU_MOUSE__chr14_-1_54662164_54662199_ENSMUST00000129700__II_1095258_REVERSED	|generic|sp_Q9JIX8-4_ACINU_MOUSE__chr14_-1_54662164_54662199_ENSMUST00000129700__II_1095258_REVERSED	|generic|tr_Q52KR6_Q52KR6_MOUSE_REVERSED	|generic|tr_Q80TU6_Q80TU6_MOUSE_REVERSED	|generic|tr_B8JJ92_B8JJ92_MOUSE_REVERSED	|generic|tr_Q7TSL7_Q7TSL7_MOUSE_REVERSED	|generic|sp_Q9JIX8-2_ACINU_MOUSE_REVERSED	|generic|sp_Q9JIX8-3_ACINU_MOUSE_REVERSED|
"""index: 20453, intensity: 8378.0, mobility: 1.070"""	-0.347566	0.251727	0.896561	MISVSGDPVLFPSNK	generic|sp_Q9WUZ9_ENTP5_MOUSE_REVERSED	|generic|tr_Q3TQC7_Q3TQC7_MOUSE_REVERSED|
"""index: 29364, intensity: 24256.0, mobility: 0.911"""	-0.347588	0.251952	0.896598	RRRAEQRAAIRLRRAQ	generic|sp_Q3USS3_DRC1_MOUSE_REVERSED|
"""index: 4020, intensity: 4709.0, mobility: 1.007"""	-0.347658	0.252101	0.896715	CIVSSPLITQMMP	generic|IP_972051_TX=10090_REVERSED|
"""index: 27862, intensity: 5124.0, mobility: 1.009"""	-0.347873	0.25225	0.897075	LLLRLSARHEMQYYAVLALVSEF	generic|sp_Q9ESJ4_SPN90_MOUSE__chr9_1_108811094_108811159_ENSMUST00000194819_REVERSED|
"""index: 3563, intensity: 2928.0, mobility: 0.744"""	-0.348085	0.252546	0.89743	LQHIAQPVKPPM	generic|tr_Q8CAZ9_Q8CAZ9_MOUSE_REVERSED	|generic|tr_Q543S0_Q543S0_MOUSE_REVERSED|
"""index: 423, intensity: 2611.0, mobility: 0.837"""	-0.348125	0.252546	0.897497	LQTQMRQF	generic|tr_Q3TZ55_Q3TZ55_MOUSE__chrX_1_7801314_7801355_ENSMUST00000135622_REVERSED	|generic|tr_A2AEW6_A2AEW6_MOUSE__chrX_1_7801314_7801355_ENSMUST00000135622_REVERSED	|generic|tr_A2AEW9_A2AEW9_MOUSE__chrX_1_7820050_7820094_ENSMUST00000144946_REVERSED	|generic|tr_A2AEW8_A2AEW8_MOUSE__chrX_1_7820050_7820094_ENSMUST00000144946_REVERSED	|generic|tr_Q3T9D9_Q3T9D9_MOUSE__chrX_1_7801314_7801355_ENSMUST00000135622_REVERSED	|generic|sp_Q8VD04_GRAP1_MOUSE__chrX_1_7820050_7820094_ENSMUST00000144946_REVERSED	|generic|tr_A2AEW5_A2AEW5_MOUSE__chrX_1_7801314_7801355_ENSMUST00000135622_REVERSED|
"""index: 21536, intensity: 2534.0, mobility: 1.048"""	-0.348415	0.252846	0.89798	FKYGNVLLHYIYHASFCYSR	generic|tr_Q8CCV2_Q8CCV2_MOUSE_REVERSED	|generic|tr_Q3TDX3_Q3TDX3_MOUSE_REVERSED	|generic|tr_Q3TC04_Q3TC04_MOUSE_REVERSED	|generic|tr_Q8BFW6_Q8BFW6_MOUSE_REVERSED|
"""index: 6056, intensity: 193548.0, mobility: 1.034"""	-0.348495	0.253146	0.898113	PRQQPGGPPPPGQPPRPQPGGPPP	generic|sp_P05143_PRP2_MOUSE_REVERSED	|generic|sp_P05143-2_PRP2_MOUSE_REVERSED	|generic|sp_P05142_PRH1_MOUSE_REVERSED	|generic|tr_F8VPU9_F8VPU9_MOUSE_REVERSED	|generic|tr_D3Z1V5_D3Z1V5_MOUSE_REVERSED|
"""index: 15135, intensity: 4736.0, mobility: 1.031"""	-0.348518	0.253445	0.898151	PCPYSVGACLWMPR	generic|IP_899582_TX=10090_REVERSED|
"""index: 15196, intensity: 4511.0, mobility: 1.022"""	-0.348954	0.253593	0.898876	LQAMLRRKISENLTSSTNRGTCKFWRALRCAKTTDTFL	generic|IP_1071916_TX=10090_REVERSED|
"""index: 19053, intensity: 6542.0, mobility: 0.915"""	-0.349014	0.25374	0.898977	CNTGLVFIEDN	generic|tr_E9PZR2_E9PZR2_MOUSE__II_1089923_REVERSED	|generic|tr_E9Q3W8_E9Q3W8_MOUSE__II_1089932_REVERSED	|generic|tr_F6ZTZ2_F6ZTZ2_MOUSE__II_1089932_REVERSED	|generic|tr_F6X7I4_F6X7I4_MOUSE__II_1089928_REVERSED	|generic|tr_E9Q7J4_E9Q7J4_MOUSE_REVERSED	|generic|tr_E9QAL7_E9QAL7_MOUSE_REVERSED	|generic|tr_E9Q3B1_E9Q3B1_MOUSE_REVERSED	|generic|tr_E9QA48_E9QA48_MOUSE_REVERSED	|generic|sp_Q99LJ7_RCBT2_MOUSE_REVERSED	|generic|sp_Q99LJ7-2_RCBT2_MOUSE_REVERSED|
"""index: 20026, intensity: 3058.0, mobility: 0.862"""	-0.349239	0.253964	0.89935	SSYKYNPFLHQHR	generic|IP_3501771_TX=10090_REVERSED|
"""index: 5408, intensity: 53986.0, mobility: 0.921"""	-0.349491	0.254263	0.899768	VSVSVASTPSFGSGAITLITSEAYSG	generic|sp_Q80ZA4_PKHL1_MOUSE_REVERSED	|generic|sp_Q80ZA4-2_PKHL1_MOUSE_REVERSED	|generic|tr_E9PUU8_E9PUU8_MOUSE_REVERSED	|generic|tr_F8WH29_F8WH29_MOUSE_REVERSED|
"""index: 20055, intensity: 5664.0, mobility: 1.088"""	-0.34955	0.254562	0.899865	AMAEKAPPLSLMKHMTSTMRDRGLS	generic|tr_B2KF50_B2KF50_MOUSE_REVERSED	|generic|tr_Q570Z6_Q570Z6_MOUSE_REVERSED|
"""index: 6992, intensity: 35384.0, mobility: 0.884"""	-0.349798	0.254709	0.900274	SQLAAVMQGLEIQANGICSYLNGVLEDK	generic|sp_Q9D4B2_TTC25_MOUSE__II_1126890_REVERSED	|generic|tr_B8A5X0_B8A5X0_MOUSE_REVERSED|
"""index: 17199, intensity: 5661.0, mobility: 1.085"""	-0.349968	0.254931	0.900555	VTLPVSGLKSNQPVIIYLLGGWLCTIS	generic|sp_Q8BNE1_TCAF1_MOUSE__chr6_-1_42677322_42677516_ENSMUST00000152100__II_916851_REVERSED	|generic|sp_Q8BNE1-2_TCAF1_MOUSE__chr6_-1_42677322_42677516_ENSMUST00000152100__II_916851_REVERSED	|generic|sp_Q8BNE1-3_TCAF1_MOUSE__chr6_-1_42677322_42677516_ENSMUST00000152100_REVERSED|
"""index: 21633, intensity: 2587.0, mobility: 1.293"""	-0.350151	0.255154	0.900858	FEELSIDHTLRFNPPSAIHL	generic|sp_Q9WVI9_JIP1_MOUSE_REVERSED	|generic|sp_Q9WVI9-2_JIP1_MOUSE_REVERSED|
"""index: 3681, intensity: 4683.0, mobility: 0.917"""	-0.350528	0.255453	0.901479	PAPPRQFHYL	generic|tr_Q3U0U9_Q3U0U9_MOUSE_REVERSED	|generic|tr_Q499J8_Q499J8_MOUSE_REVERSED|
"""index: 15942, intensity: 5219.0, mobility: 1.077"""	-0.351046	0.255675	0.902329	DLGPTCLGLCPSFWQ	generic|IP_1005511_TX=10090_REVERSED|
"""index: 2181, intensity: 18478.0, mobility: 0.869"""	-0.351097	0.255974	0.902412	PLSSFPLGACTNPSLQISGYIPGERVVPA	generic|IP_999134_TX=10090_REVERSED|
"""index: 19271, intensity: 4203.0, mobility: 1.011"""	-0.351181	0.256196	0.90255	VCKPLGTEKLTLIMGCLGGVNSWHMRTLFINDLRAVK	generic|II_1134838_TX=10090_REVERSED	|generic|tr_B1ATP7_B1ATP7_MOUSE_REVERSED	|generic|sp_Q80Y81_RNZ2_MOUSE_REVERSED	|generic|sp_Q80Y81-2_RNZ2_MOUSE_REVERSED|
"""index: 29691, intensity: 5557.0, mobility: 1.012"""	-0.351306	0.256418	0.902755	KQAMVNPSTLFF	generic|IP_878173_TX=10090_REVERSED|
"""index: 20514, intensity: 3589.0, mobility: 1.150"""	-0.351442	0.256716	0.902979	ETEVVQRTQQIIQQLEQERQRHRMEMQKIKRELGMFHKM	generic|tr_B9EKT8_B9EKT8_MOUSE_REVERSED	|generic|sp_Q6ZQ06_CE162_MOUSE_REVERSED|
"""index: 7786, intensity: 12942.0, mobility: 0.911"""	-0.351511	0.257015	0.903091	QARREYELRTFDGRRPGVEEEAPAMAR	generic|sp_Q80VC9_CAMP3_MOUSE__chr8_1_3608628_3608903_ENSMUST00000207152__II_868440_REVERSED	|generic|sp_Q80VC9-2_CAMP3_MOUSE__chr8_1_3608628_3608903_ENSMUST00000207152__II_868446_REVERSED	|generic|sp_Q80VC9-3_CAMP3_MOUSE__chr8_1_3608628_3608903_ENSMUST00000207152__II_868440_REVERSED	|generic|sp_Q80VC9-4_CAMP3_MOUSE__chr8_1_3608628_3608903_ENSMUST00000207152__II_868440_REVERSED	|generic|sp_Q80VC9-5_CAMP3_MOUSE__chr8_1_3608628_3608903_ENSMUST00000207152__II_868440_REVERSED	|generic|sp_Q80VC9-6_CAMP3_MOUSE__chr8_1_3608628_3608903_ENSMUST00000207152__II_868440_REVERSED	|generic|sp_Q80VC9-7_CAMP3_MOUSE__chr8_1_3608628_3608903_ENSMUST00000207152__II_868440_REVERSED	|generic|sp_Q80VC9-8_CAMP3_MOUSE__chr8_1_3608628_3608903_ENSMUST00000207152__II_868440_REVERSED	|generic|sp_Q80VC9-9_CAMP3_MOUSE__chr8_1_3608628_3608903_ENSMUST00000207152__II_868440_REVERSED	|generic|sp_Q80VC9-10_CAMP3_MOUSE__chr8_1_3608628_3608903_ENSMUST00000207152__II_868440_REVERSED	|generic|sp_Q80VC9-11_CAMP3_MOUSE__chr8_1_3608628_3608903_ENSMUST00000207152__II_868440_REVERSED	|generic|sp_Q80VC9-12_CAMP3_MOUSE__chr8_1_3608628_3608903_ENSMUST00000207152__II_868440_REVERSED	|generic|sp_Q80VC9-13_CAMP3_MOUSE__chr8_1_3608628_3608903_ENSMUST00000207152__II_868440_REVERSED	|generic|sp_Q80VC9-14_CAMP3_MOUSE__chr8_1_3608628_3608903_ENSMUST00000207152__II_868440_REVERSED	|generic|sp_Q80VC9-15_CAMP3_MOUSE__chr8_1_3608628_3608903_ENSMUST00000207152__II_868440_REVERSED	|generic|sp_Q80VC9-16_CAMP3_MOUSE__chr8_1_3608628_3608903_ENSMUST00000207152__II_868440_REVERSED	|generic|sp_Q80VC9-17_CAMP3_MOUSE__chr8_1_3608628_3608903_ENSMUST00000207152__II_868440_REVERSED|
"""index: 4871, intensity: 3739.0, mobility: 1.053"""	-0.351512	0.25716	0.903092	LHMISNRPFAMWPYRAAQGP	generic|tr_A0A0R4J1K1_A0A0R4J1K1_MOUSE__chr6_-1_35023131_35023163_ENSMUST00000200954__II_917984_REVERSED	|generic|tr_E9QA19_E9QA19_MOUSE__chr6_-1_35023131_35023163_ENSMUST00000200954__II_917984_REVERSED	|generic|sp_Q8BT14-3_CNOT4_MOUSE__chr6_-1_35023131_35023163_ENSMUST00000200954__II_917984_REVERSED	|generic|tr_Q05BG1_Q05BG1_MOUSE__chr6_-1_35023131_35023163_ENSMUST00000200954__II_917984_REVERSED	|generic|tr_Q3TMD4_Q3TMD4_MOUSE_REVERSED	|generic|sp_Q8BT14_CNOT4_MOUSE_REVERSED|
"""index: 3235, intensity: 4149.0, mobility: 1.088"""	-0.35157	0.257381	0.903186	VHHAKMNYLYSGDFPAKHHQGHMV	generic|sp_Q5MPP0-2_FA2H_MOUSE__chr8_-1_111356074_111356217_ENSMUST00000162463__II_858295_REVERSED|
"""index: 20947, intensity: 2644.0, mobility: 0.989"""	-0.351724	0.257526	0.903438	FSWKKWHLARMKQSHLEQD	generic|IP_2439724_TX=10090_REVERSED|
"""index: 4287, intensity: 4234.0, mobility: 0.897"""	-0.352042	0.257585	0.903957	GQPEPLPDQPE	generic|chr1_-1_87477621_87477704_ENSMUST00000027477_REVERSED|
"""index: 15814, intensity: 3158.0, mobility: 1.092"""	-0.352105	0.257585	0.904061	LPEASEETAVSFNELIVAIYMNVV	generic|sp_B1AWN6_SCN2A_MOUSE__chr15_1_100970239_100970271_ENSMUST00000202971__II_1007876_REVERSED	|generic|tr_A0A5H1ZRM8_A0A5H1ZRM8_MOUSE__chr15_1_100970239_100970271_ENSMUST00000202971__II_1007876_REVERSED	|generic|tr_A0A0R5RP28_A0A0R5RP28_MOUSE__chr15_1_100970239_100970271_ENSMUST00000202971__II_1007876_REVERSED	|generic|sp_A2APX8_SCN1A_MOUSE__chr15_1_100970239_100970271_ENSMUST00000202971__II_1007785_REVERSED	|generic|sp_A2APX8-2_SCN1A_MOUSE__chr15_1_100970239_100970271_ENSMUST00000202971__II_1007785_REVERSED	|generic|sp_A2APX8-3_SCN1A_MOUSE__chr15_1_100970239_100970271_ENSMUST00000202971__II_1007785_REVERSED	|generic|tr_A0A0R5RP29_A0A0R5RP29_MOUSE__chr15_1_100970239_100970271_ENSMUST00000202971__II_1007876_REVERSED	|generic|sp_A2ASI5_SCN3A_MOUSE_REVERSED	|generic|sp_A2ASI5-2_SCN3A_MOUSE_REVERSED	|generic|sp_A2ASI5-3_SCN3A_MOUSE_REVERSED	|generic|tr_Q62242_Q62242_MOUSE_REVERSED	|generic|tr_Q8CCS4_Q8CCS4_MOUSE_REVERSED	|generic|tr_Q8CAJ8_Q8CAJ8_MOUSE_REVERSED|
"""index: 31260, intensity: 6215.0, mobility: 1.095"""	-0.352755	0.257729	0.905117	CQDPLIRSNGLLRALAFRGLHCGF	generic|chr2_1_156865280_156872382_ENSMUST00000029165_REVERSED|
"""index: 10058, intensity: 2524.0, mobility: 0.799"""	-0.353024	0.257949	0.905553	PTKQCVAARWPFW	generic|IP_1067994_TX=10090_REVERSED|
"""index: 31453, intensity: 3864.0, mobility: 1.166"""	-0.353167	0.25817	0.905784	LYGFILGVLLSFKAIHVKWTNDCVLDWKSVVNQ	generic|tr_F7BP73_F7BP73_MOUSE__chr13_-1_34298989_34299135_ENSMUST00000145038__II_1107661_REVERSED	|generic|sp_Q3UHH2_S22AN_MOUSE__chr13_-1_34298989_34299135_ENSMUST00000145038__II_1107650_REVERSED|
"""index: 11570, intensity: 6060.0, mobility: 0.995"""	-0.353262	0.258467	0.905938	RQSQPPMREASLQAPHLHSLGQ	generic|chr7_-1_19633549_19633839_ENSMUST00000055242__IP_892007_TX=10090_REVERSED|
"""index: 18240, intensity: 3841.0, mobility: 1.006"""	-0.353432	0.258764	0.906213	QHLSEILNLHSMCFFRQSLQQSQSSSSPRWA	generic|IP_1139814_TX=10090_REVERSED|
"""index: 801, intensity: 2884.0, mobility: 0.762"""	-0.353537	0.258984	0.906383	VRATPPPRCSR	generic|IP_1082378_TX=10090_REVERSED|
"""index: 7463, intensity: 6529.0, mobility: 1.063"""	-0.353704	0.259127	0.906651	NGRTRMTPCPLPLEAERHLAPGSPKLKGQFDLHHPPPCLLHSP	generic|IP_1138052_TX=10090_REVERSED|
"""index: 1621, intensity: 3337.0, mobility: 0.948"""	-0.353785	0.259336	0.906782	SRLEFGSVAMYW	generic|IP_895514_TX=10090_REVERSED|
"""index: 20558, intensity: 6978.0, mobility: 1.134"""	-0.353848	0.259336	0.906883	KLDEQGRLADDLHLQTDKLIGQTNRYNRLAEAAMRNSHNLQ	generic|tr_G3UW82_G3UW82_MOUSE_REVERSED	|generic|tr_B2RWX0_B2RWX0_MOUSE_REVERSED	|generic|tr_Q9ESW6_Q9ESW6_MOUSE_REVERSED	|generic|sp_Q5SX40_MYH1_MOUSE_REVERSED|
"""index: 29277, intensity: 9780.0, mobility: 1.108"""	-0.354091	0.259556	0.907275	AAMTQMAEATVGAQKIQGQVINSSPPPSDR	generic|tr_A0A494B9S5_A0A494B9S5_MOUSE_REVERSED|
"""index: 19836, intensity: 5063.0, mobility: 0.970"""	-0.354232	0.259775	0.907502	RSFGSSMLDKPL	generic|IP_919817_TX=10090_REVERSED|
"""index: 14534, intensity: 2904.0, mobility: 0.866"""	-0.354493	0.260071	0.907921	RQSTTRMLPHLALD	generic|IP_1115545_TX=10090_REVERSED|
"""index: 10767, intensity: 9184.0, mobility: 0.908"""	-0.354615	0.260367	0.908116	MLVDITMKNRGKERSSL	generic|IP_927721_TX=10090_REVERSED|
"""index: 30373, intensity: 7412.0, mobility: 1.109"""	-0.354707	0.260509	0.908265	PLMTQPILTGELPLH	generic|II_1000602_TX=10090_REVERSED	|generic|II_1000602_TX=10090_REVERSED|
"""index: 11542, intensity: 3220.0, mobility: 1.131"""	-0.355143	0.260805	0.908963	ACTETMKQHLVDKMKEKLTFSGHIRKLESEMTLGGIDAELHT	generic|sp_A2AAE1_K1109_MOUSE__chr3_1_37040404_37040475_ENSMUST00000136746__II_985682_REVERSED	|generic|sp_A2AAE1-2_K1109_MOUSE__chr3_1_37040404_37040475_ENSMUST00000136746__II_985682_REVERSED	|generic|sp_A2AAE1-3_K1109_MOUSE__chr3_1_37040404_37040475_ENSMUST00000136746__II_985682_REVERSED	|generic|sp_A2AAE1-4_K1109_MOUSE__chr3_1_37040404_37040475_ENSMUST00000136746__II_985682_REVERSED	|generic|sp_A2AAE1-6_K1109_MOUSE__chr3_1_37040404_37040475_ENSMUST00000136746__II_985682_REVERSED	|generic|tr_A0A1D5RMC4_A0A1D5RMC4_MOUSE__chr3_1_36887681_36887872_ENSMUST00000152881__II_985682_REVERSED|
"""index: 3794, intensity: 2963.0, mobility: 1.009"""	-0.355194	0.261101	0.909044	HQPYRRQLRPPAQGRMPMGLFFPMGPETVPTR	generic|IP_3457581_TX=10090_REVERSED|
"""index: 3726, intensity: 2998.0, mobility: 0.941"""	-0.35528	0.26132	0.909181	CLACCPRRTWGM	generic|chr11_1_101258916_101259089_ENSMUST00000042477__IP_1126503_TX=10090_REVERSED|
"""index: 9358, intensity: 10519.0, mobility: 1.023"""	-0.355573	0.261616	0.909648	LEQLRQEMEQKMDIGQKELLERQAF	generic|tr_E9QAN4_E9QAN4_MOUSE__chr1_-1_93024575_93024613_ENSMUST00000188136_REVERSED	|generic|tr_Q6TA13_Q6TA13_MOUSE__chr1_-1_93024575_93024613_ENSMUST00000188136_REVERSED	|generic|tr_E9Q9G6_E9Q9G6_MOUSE__chr1_-1_93024575_93024613_ENSMUST00000188136_REVERSED	|generic|tr_A0A087WQE8_A0A087WQE8_MOUSE__chr1_-1_93024575_93024613_ENSMUST00000188136_REVERSED	|generic|tr_Q3UH16_Q3UH16_MOUSE__chr1_-1_93024575_93024613_ENSMUST00000188136_REVERSED	|generic|tr_Q6P5H4_Q6P5H4_MOUSE__chr1_-1_93024575_93024613_ENSMUST00000188136_REVERSED	|generic|sp_P33173_KIF1A_MOUSE__chr1_-1_93024575_93024613_ENSMUST00000188136_REVERSED	|generic|tr_G3UW47_G3UW47_MOUSE__chr1_-1_93024575_93024613_ENSMUST00000188136_REVERSED|
"""index: 20331, intensity: 3642.0, mobility: 1.284"""	-0.355668	0.261834	0.909799	SDKVDSELDVSMSSGQTKLAKK	generic|tr_Q52KI5_Q52KI5_MOUSE__II_1127321_REVERSED	|generic|tr_Q8CCE5_Q8CCE5_MOUSE__II_1127321_REVERSED|
"""index: 10561, intensity: 4785.0, mobility: 1.264"""	-0.35589	0.26213	0.910154	FRAPPFRSVDGRSFTFCRLNP	generic|tr_A0A0A0MQ81_A0A0A0MQ81_MOUSE_REVERSED|
"""index: 10220, intensity: 8055.0, mobility: 1.081"""	-0.355919	0.262426	0.910199	NEQETKTHDKLLLHFLSIVRNISHSDSLHLMGHHPFTRYP	generic|IP_3466410_TX=10090_REVERSED|
"""index: 19603, intensity: 4456.0, mobility: 1.044"""	-0.355982	0.262722	0.9103	KGQDGGQKGLRPESHMHTSSSDTFRR	generic|IP_913461_TX=10090_REVERSED|
"""index: 12180, intensity: 3825.0, mobility: 0.974"""	-0.355991	0.263018	0.910314	PYSISLYTVALYCFNMIIPQELLGTFP	generic|IP_1046989_TX=10090_REVERSED|
"""index: 22915, intensity: 3442.0, mobility: 1.156"""	-0.35604	0.263314	0.910391	DQRRALRHAVSLHTLG	generic|IP_3475354_TX=10090_REVERSED|
"""index: 18955, intensity: 3844.0, mobility: 1.108"""	-0.35621	0.263531	0.910662	YIIIVNTEDMNEWFKNIYSAWTDPI	generic|tr_K7N747_K7N747_MOUSE_REVERSED|
"""index: 30954, intensity: 4791.0, mobility: 1.054"""	-0.356293	0.263671	0.910793	LVQSTGPVMGSSPLL	generic|II_1036759_TX=10090_REVERSED|
"""index: 20099, intensity: 4924.0, mobility: 0.851"""	-0.356336	0.263967	0.910861	GTVTGSLTHICRTQAFVYFRNT	generic|IP_890448_TX=10090_REVERSED|
"""index: 1720, intensity: 2559.0, mobility: 0.840"""	-0.356387	0.264262	0.910942	FSIWSLIVILLSPIYM	generic|sp_Q64018_GLRA1_MOUSE_REVERSED	|generic|tr_Q5NCU0_Q5NCU0_MOUSE_REVERSED	|generic|tr_Q5NCT9_Q5NCT9_MOUSE_REVERSED|
"""index: 8352, intensity: 4771.0, mobility: 1.090"""	-0.356397	0.264402	0.910957	GQLLLEMGWLRPKMDPLHPVPDWLHLETDPLNPEMSWLPPKM	generic|IP_1086869_TX=10090_REVERSED|
"""index: 8471, intensity: 5012.0, mobility: 1.134"""	-0.356605	0.264697	0.911287	MWTWPWSFPTLSLSHRTRSWFPQTHKVQSTRATTTSVTVGWTG	generic|chr4_-1_149906545_149906700_ENSMUST00000038562__IP_952114_TX=10090_REVERSED|
"""index: 30370, intensity: 4510.0, mobility: 1.376"""	-0.356694	0.264993	0.911428	EEYQLSTWKRARGDHIMPERVVSYFQLFQTMFSQLNIDSWPQL	generic|sp_E9Q555_RN213_MOUSE_REVERSED	|generic|tr_A0A171EBL2_A0A171EBL2_MOUSE_REVERSED|
"""index: 15427, intensity: 4384.0, mobility: 0.985"""	-0.356732	0.26521	0.911488	GEGSFAKFRLRPKIYEQDQHDEMDLNVQ	generic|sp_Q0KL01_UBX2B_MOUSE_REVERSED|
"""index: 3147, intensity: 3431.0, mobility: 1.001"""	-0.356865	0.265427	0.911698	EGNEEPAPPQRQE	generic|tr_Q3U2B4_Q3U2B4_MOUSE__chr7_1_24573228_24573338_ENSMUST00000205575__II_891460_REVERSED	|generic|sp_Q60596_XRCC1_MOUSE__chr7_1_24573228_24573338_ENSMUST00000205575__II_891469_REVERSED	|generic|tr_Q3TGI0_Q3TGI0_MOUSE__chr7_1_24573228_24573338_ENSMUST00000205575__II_891466_REVERSED	|generic|tr_Q3TN28_Q3TN28_MOUSE__chr7_1_24573228_24573338_ENSMUST00000205575__II_891460_REVERSED|
"""index: 5549, intensity: 3329.0, mobility: 1.021"""	-0.357012	0.265722	0.91193	PEKEAKVRNRSQKLEQT	generic|tr_E9PVP9_E9PVP9_MOUSE_REVERSED	|generic|tr_Q8CDP2_Q8CDP2_MOUSE_REVERSED|
"""index: 10802, intensity: 6589.0, mobility: 0.973"""	-0.357077	0.266017	0.912033	GTPTEYLAIKTANAVRDL	generic|IP_3502357_TX=10090_REVERSED	|generic|tr_Q3U6X6_Q3U6X6_MOUSE_REVERSED	|generic|tr_Q5RJV4_Q5RJV4_MOUSE_REVERSED	|generic|sp_Q9D0F9_PGM1_MOUSE_REVERSED	|generic|tr_Q7TNU0_Q7TNU0_MOUSE_REVERSED	|generic|tr_Q66JR7_Q66JR7_MOUSE_REVERSED	|generic|tr_A2CEK3_A2CEK3_MOUSE_REVERSED|
"""index: 9210, intensity: 10667.0, mobility: 0.974"""	-0.357128	0.266312	0.912113	ENRGESLVSPSPSVPRAAGGGSGGVSRGP	generic|tr_A4PI83_A4PI83_MOUSE__chr6_-1_23583338_23583448_ENSMUST00000136279_REVERSED|
"""index: 9305, intensity: 12379.0, mobility: 0.857"""	-0.357156	0.266608	0.912158	TTETQIKELGHWH	generic|IP_833569_TX=10090_REVERSED|
"""index: 21582, intensity: 4804.0, mobility: 0.911"""	-0.357237	0.266903	0.912286	STIRLSTWK	generic|IP_997136_TX=10090_REVERSED|
"""index: 4955, intensity: 4408.0, mobility: 1.115"""	-0.357276	0.267198	0.912346	IITYRLPNCIAVYRDYGMATLLFCNNTALTVFFFMQTACGALSIPLNYF	generic|tr_Q62007_Q62007_MOUSE_REVERSED	|generic|tr_Q8VES0_Q8VES0_MOUSE_REVERSED|
"""index: 20309, intensity: 3415.0, mobility: 1.163"""	-0.357294	0.267414	0.912375	EMAVAELAKRSAEPSLP	generic|sp_Q8K010_OPLA_MOUSE__II_1083947_REVERSED	|generic|tr_E9Q484_E9Q484_MOUSE_REVERSED	|generic|tr_Q3TYS9_Q3TYS9_MOUSE_REVERSED|
"""index: 16031, intensity: 3045.0, mobility: 1.010"""	-0.357374	0.26771	0.912502	LHRFSVPLQTECS	generic|sp_Q6P4T2_U520_MOUSE__chr2_1_127208986_127209141_ENSMUST00000142327_REVERSED|
"""index: 4135, intensity: 3862.0, mobility: 0.899"""	-0.357543	0.267926	0.912768	MSVALAPQVHLG	generic|tr_Q3UQ17_Q3UQ17_MOUSE_REVERSED	|generic|tr_A3KMN0_A3KMN0_MOUSE_REVERSED|
"""index: 21843, intensity: 3215.0, mobility: 1.151"""	-0.357605	0.268221	0.912864	DKDLDKDQYSRKRKHKSQEKEPREKGEELHR	generic|sp_Q3V0C1_ZMAT1_MOUSE_REVERSED	|generic|sp_Q3V0C1-2_ZMAT1_MOUSE_REVERSED	|generic|sp_Q3V0C1-3_ZMAT1_MOUSE_REVERSED	|generic|tr_G5E8E4_G5E8E4_MOUSE_REVERSED	|generic|tr_Z4YL92_Z4YL92_MOUSE_REVERSED|
"""index: 16893, intensity: 6546.0, mobility: 0.897"""	-0.357643	0.268437	0.912924	ILLSYPGMAAFALVGGGALLFLY	generic|sp_P0C7A3_MBOA4_MOUSE_REVERSED|
"""index: 2004, intensity: 2756.0, mobility: 1.007"""	-0.357708	0.268732	0.913027	ESPYDQEELNERLLYFLAAFFEQVHLHT	generic|sp_Q6B966_NAL14_MOUSE_REVERSED	|generic|tr_Q9EPG7_Q9EPG7_MOUSE_REVERSED|
"""index: 9357, intensity: 7525.0, mobility: 1.095"""	-0.357714	0.269027	0.913037	QFIDLNRFFNYRYQTEKQVEDGLKNAVFDERDVVLFETE	generic|sp_Q9D5U8_CNBD2_MOUSE_REVERSED	|generic|sp_Q9D5U8-2_CNBD2_MOUSE_REVERSED	|generic|tr_B2RU56_B2RU56_MOUSE_REVERSED	|generic|tr_S4S403_S4S403_MOUSE_REVERSED	|generic|tr_A2AV95_A2AV95_MOUSE_REVERSED	|generic|tr_Q3TRZ7_Q3TRZ7_MOUSE_REVERSED	|generic|tr_A2AV96_A2AV96_MOUSE_REVERSED|
"""index: 12706, intensity: 9803.0, mobility: 1.082"""	-0.357806	0.269322	0.913182	KWELPDLEINRRTKSENQLYQFITECISKGTQGMSDLYVISR	generic|tr_G3X9P9_G3X9P9_MOUSE__IP_3454680_REVERSED	|generic|IP_1071707_TX=10090_REVERSED|
"""index: 11716, intensity: 4962.0, mobility: 0.913"""	-0.357854	0.269617	0.913257	LSSCFLAWVTSVSADYNGP	generic|chr16_-1_44111041_44111157_ENSMUST00000130036_REVERSED|
"""index: 7724, intensity: 8583.0, mobility: 0.892"""	-0.357893	0.269912	0.913317	KEQELFYSK	generic|chr18_-1_73791605_73791700_ENSMUST00000025439__IP_1053962_TX=10090_REVERSED	|generic|chr18_-1_73791170_73791815_ENSMUST00000025439__IP_1053962_TX=10090_REVERSED|
"""index: 1975, intensity: 4147.0, mobility: 0.850"""	-0.357928	0.270206	0.913372	REEEFGPNGMNYIHFKLD	generic|sp_Q8VEB1_GRK5_MOUSE_REVERSED|
"""index: 27179, intensity: 10487.0, mobility: 1.036"""	-0.358109	0.270342	0.913657	YDLPIYIKKESVNLDVVVLFVDLIVLFIGFIRFAVSSVLIRVFKKVVN	generic|tr_G5E8H5_G5E8H5_MOUSE__II_3507665_REVERSED	|generic|tr_Q3KNE1_Q3KNE1_MOUSE_REVERSED	|generic|tr_A0A1B0GSB8_A0A1B0GSB8_MOUSE_REVERSED|
"""index: 2883, intensity: 18335.0, mobility: 0.783"""	-0.358178	0.270557	0.913764	SLIEPASSEMSFMFM	generic|IP_3489800_TX=10090_REVERSED|
"""index: 12002, intensity: 3347.0, mobility: 1.027"""	-0.358486	0.270852	0.914246	TIGDESTVLIDKSERAKEDAGR	generic|tr_E9PVM6_E9PVM6_MOUSE__chr13_-1_34987465_34987536_ENSMUST00000164421_REVERSED	|generic|tr_E9PUY9_E9PUY9_MOUSE__chr13_-1_34987465_34987536_ENSMUST00000164421_REVERSED	|generic|tr_E9PYC6_E9PYC6_MOUSE_REVERSED	|generic|tr_E9PY42_E9PY42_MOUSE_REVERSED	|generic|tr_E9Q858_E9Q858_MOUSE__chr13_-1_34987465_34987536_ENSMUST00000164421_REVERSED	|generic|tr_E9Q7A8_E9Q7A8_MOUSE_REVERSED	|generic|tr_Q3TCD4_Q3TCD4_MOUSE__chr13_-1_34987465_34987536_ENSMUST00000164421_REVERSED	|generic|tr_E9PYA9_E9PYA9_MOUSE__chr13_-1_34987465_34987536_ENSMUST00000164421_REVERSED	|generic|sp_Q78JN3_ECI3_MOUSE_REVERSED	|generic|sp_Q9WUR2_ECI2_MOUSE__chr13_-1_34987465_34987536_ENSMUST00000164421_REVERSED	|generic|sp_Q9WUR2-2_ECI2_MOUSE__chr13_-1_34987465_34987536_ENSMUST00000164421_REVERSED|
"""index: 14261, intensity: 4886.0, mobility: 1.155"""	-0.358513	0.271146	0.914289	EIERQRKEQEELEREKQVLNKIHEPY	generic|tr_A0A1L1SV73_A0A1L1SV73_MOUSE__chr7_1_112058977_112059072_ENSMUST00000211791_REVERSED	|generic|sp_Q8BY87_UBP47_MOUSE__chr7_1_112058977_112059072_ENSMUST00000211791_REVERSED	|generic|sp_Q8BY87-2_UBP47_MOUSE__chr7_1_112058977_112059072_ENSMUST00000211791_REVERSED|
"""index: 29432, intensity: 5934.0, mobility: 0.978"""	-0.358526	0.271361	0.914309	RRRAEQRAAIRLRRAQ	generic|sp_Q3USS3_DRC1_MOUSE_REVERSED|
"""index: 14561, intensity: 5934.0, mobility: 1.010"""	-0.358651	0.271576	0.914505	RQAEDEGEDLPIS	generic|sp_Q9JHU4_DYHC1_MOUSE__chr12_1_110641105_110641227_ENSMUST00000172218__II_1115120_REVERSED|
"""index: 13297, intensity: 5992.0, mobility: 1.063"""	-0.358825	0.27187	0.914775	QTGLLIVLISPHAMCVKAQAEEM	generic|IP_1111074_TX=10090_REVERSED|
"""index: 7910, intensity: 32031.0, mobility: 0.943"""	-0.358885	0.272165	0.91487	QIEDGDGSQLYPLLLLWGLSGLLWCLSQKG	generic|IP_857318_TX=10090_REVERSED|
"""index: 27656, intensity: 6553.0, mobility: 1.222"""	-0.358963	0.272459	0.914991	LFGGEKPIPQFAIQSTNIM	generic|IP_1052981_TX=10090_REVERSED|
"""index: 12325, intensity: 6664.0, mobility: 1.011"""	-0.358992	0.272593	0.915036	QNVMDTLTDPIVRIGSDCIWI	generic|sp_O88693_CEGT_MOUSE__II_962440_REVERSED	|generic|II_962438_TX=10090_REVERSED|
"""index: 17193, intensity: 3577.0, mobility: 1.148"""	-0.359171	0.272647	0.915315	QSIYEKDETLQCGMRR	generic|IP_878747_TX=10090_REVERSED|
"""index: 2088, intensity: 3353.0, mobility: 0.861"""	-0.35955	0.272941	0.915905	KRAPTRGRDPEIASQCPQM	generic|IP_1112020_TX=10090_REVERSED|
"""index: 12439, intensity: 4547.0, mobility: 1.054"""	-0.359575	0.273235	0.915943	NLGTMTLAPFWAWTRESPLINS	generic|IP_924368_TX=10090_REVERSED|
"""index: 7713, intensity: 9831.0, mobility: 0.961"""	-0.359592	0.273529	0.915969	PSAWTIPCSLGAP	generic|IP_2519077_TX=10090_REVERSED|
"""index: 14792, intensity: 2935.0, mobility: 0.893"""	-0.35961	0.273824	0.915997	ELALELCSAEMRSYLRRSAPGPLEE	generic|sp_Q6IR34_GPSM1_MOUSE__II_1016319_REVERSED	|generic|sp_Q6IR34-2_GPSM1_MOUSE_REVERSED|
"""index: 4724, intensity: 2755.0, mobility: 0.917"""	-0.359632	0.273956	0.916032	LNMRSGSDRPQ	generic|tr_Q3US04_Q3US04_MOUSE__IP_922878_REVERSED|
"""index: 25494, intensity: 74388.0, mobility: 0.959"""	-0.359975	0.274061	0.916563	KELPPKESRR	generic|II_1034696_TX=10090_REVERSED	|generic|tr_Q8VCQ4_Q8VCQ4_MOUSE__chr1_1_134631237_134631374_ENSMUST00000112198_REVERSED	|generic|sp_Q80Y84_KDM5B_MOUSE__chr1_1_134604466_134604627_ENSMUST00000112197_REVERSED	|generic|sp_Q80Y84-2_KDM5B_MOUSE__chr1_1_134604466_134604627_ENSMUST00000112197_REVERSED|
"""index: 30399, intensity: 9660.0, mobility: 1.314"""	-0.360011	0.274061	0.916618	QKKFDDSSSLAGNNAVDRFTSD	generic|IP_1139317_TX=10090_REVERSED|
"""index: 11647, intensity: 38179.0, mobility: 1.120"""	-0.360575	0.274354	0.91749	QHYVLESKYIFAKGCETCKYPREQPCIRDQTNLRCKKSFPK	generic|sp_B2RUI1_ZN551_MOUSE__II_896767_REVERSED|
"""index: 18907, intensity: 5504.0, mobility: 0.901"""	-0.360672	0.274567	0.917639	AGLKKWSLFDERSLKLYFLGPFVFILC	generic|sp_G3UVW3_S38A6_MOUSE_REVERSED|
"""index: 30806, intensity: 3138.0, mobility: 0.825"""	-0.360815	0.274861	0.917859	WTQVLLMT	generic|IP_933836_TX=10090_REVERSED	|generic|tr_Q3UQM9_Q3UQM9_MOUSE_REVERSED|
"""index: 12521, intensity: 4036.0, mobility: 0.826"""	-0.360831	0.275073	0.917885	MPGEYASELESRVYDRSIQHGAY	generic|tr_Q3UTM8_Q3UTM8_MOUSE_REVERSED	|generic|tr_Q8BU61_Q8BU61_MOUSE_REVERSED	|generic|sp_Q5SWK7_RN145_MOUSE_REVERSED|
"""index: 13970, intensity: 5117.0, mobility: 0.940"""	-0.361018	0.275367	0.918172	SVQTEELEQRKAEATALA	generic|sp_A2AQP0_MYH7B_MOUSE_REVERSED|
"""index: 4148, intensity: 6350.0, mobility: 0.927"""	-0.361085	0.275498	0.918276	QRTAVASAPALSAT	generic|IP_834967_TX=10090_REVERSED|
"""index: 10160, intensity: 7893.0, mobility: 0.956"""	-0.361319	0.275711	0.918635	GCVLPPSPLHNIPCPPCPGLQISR	generic|IP_958053_TX=10090_REVERSED|
"""index: 7021, intensity: 4709.0, mobility: 0.966"""	-0.361483	0.276004	0.918886	LNMSEDMVRNMLKEKLEPHEDAKR	generic|sp_Q6NSW3_SPKAP_MOUSE__chr1_-1_83275614_83275790_ENSMUST00000053075__II_1032678_REVERSED	|generic|sp_Q6NSW3-3_SPKAP_MOUSE__chr1_-1_83275614_83275790_ENSMUST00000053075__II_1032678_REVERSED	|generic|tr_A0A0R4J1Y6_A0A0R4J1Y6_MOUSE__chr1_-1_83275614_83275790_ENSMUST00000053075__II_1032678_REVERSED	|generic|II_1032676_TX=10090_REVERSED	|generic|tr_E9PUC4_E9PUC4_MOUSE__chr1_-1_83275614_83275790_ENSMUST00000053075_REVERSED	|generic|sp_Q6NSW3-2_SPKAP_MOUSE__chr1_-1_83275614_83275790_ENSMUST00000053075_REVERSED	|generic|sp_Q6NSW3-4_SPKAP_MOUSE__chr1_-1_83275614_83275790_ENSMUST00000053075_REVERSED|
"""index: 3321, intensity: 77930.0, mobility: 0.895"""	-0.36162	0.276216	0.919096	WGLSTAALFVF	generic|IP_3477693_TX=10090_REVERSED|
"""index: 19678, intensity: 5456.0, mobility: 0.906"""	-0.361733	0.276508	0.919268	MEPDNEHEKMQATAMLVTRIRKTLDKV	generic|tr_Q6PF84_Q6PF84_MOUSE__II_3482570_REVERSED	|generic|tr_Q7TN11_Q7TN11_MOUSE__chr14_-1_121595538_121595603_ENSMUST00000212416__II_2454734_REVERSED	|generic|sp_Q8BIK4-2_DOCK9_MOUSE__chr14_-1_121595538_121595603_ENSMUST00000212416__II_2454734_REVERSED	|generic|tr_F8VPN7_F8VPN7_MOUSE__chr14_-1_121595538_121595603_ENSMUST00000212416__II_2454734_REVERSED	|generic|tr_B2RY79_B2RY79_MOUSE__chr14_-1_121595538_121595603_ENSMUST00000212416__II_2454734_REVERSED	|generic|tr_B2RXS7_B2RXS7_MOUSE__chr14_-1_121595538_121595603_ENSMUST00000212416__II_2454734_REVERSED	|generic|tr_A0A1D5RMM1_A0A1D5RMM1_MOUSE__chr14_-1_121595538_121595603_ENSMUST00000212416__II_2454734_REVERSED	|generic|tr_E9QMR2_E9QMR2_MOUSE__chr14_-1_121595538_121595603_ENSMUST00000212416__II_2454734_REVERSED	|generic|sp_Q8BIK4_DOCK9_MOUSE__chr14_-1_121595538_121595603_ENSMUST00000212416_REVERSED	|generic|sp_Q8BIK4-3_DOCK9_MOUSE_REVERSED	|generic|tr_A0A1D5RLE0_A0A1D5RLE0_MOUSE__chr14_-1_121595538_121595603_ENSMUST00000212416_REVERSED	|generic|tr_B2RY08_B2RY08_MOUSE__chr14_-1_121595538_121595603_ENSMUST00000212416_REVERSED	|generic|tr_A0A5F8MPL9_A0A5F8MPL9_MOUSE__chr14_-1_121595538_121595603_ENSMUST00000212416_REVERSED|
"""index: 7036, intensity: 3781.0, mobility: 0.967"""	-0.36177	0.276801	0.919326	TVGVEFVEHIAKRFCHFNYDILGKR	generic|II_960482_TX=10090_REVERSED	|generic|sp_Q99K70_RRAGC_MOUSE__chr4_1_123924819_123924893_ENSMUST00000155757_REVERSED|
"""index: 1434, intensity: 3819.0, mobility: 0.953"""	-0.362124	0.277094	0.919866	REKPSHSTTWE	generic|chr13_-1_106842069_106842185_ENSMUST00000186033_REVERSED	|generic|chr13_-1_106823020_106842185_ENSMUST00000186033_REVERSED|
"""index: 2765, intensity: 5123.0, mobility: 0.845"""	-0.362149	0.277306	0.919904	GRPTKFNMGVTPQTVQLN	generic|tr_Q5M9L7_Q5M9L7_MOUSE__II_385647_REVERSED	|generic|tr_Q3TK12_Q3TK12_MOUSE__II_739868_REVERSED	|generic|tr_Q8BT90_Q8BT90_MOUSE__II_385647_REVERSED	|generic|IP_3475826_TX=10090_REVERSED	|generic|IP_1078956_TX=10090_REVERSED|
"""index: 3095, intensity: 2871.0, mobility: 1.093"""	-0.362415	0.277599	0.920309	HKASGCVPGGVQVSTVATPSQSTGMSSD	generic|IP_844114_TX=10090_REVERSED|
"""index: 15685, intensity: 3345.0, mobility: 0.986"""	-0.362415	0.277892	0.92031	VCLFGKEFFLFLFWVFLLGVVM	generic|IP_1028207_TX=10090_REVERSED|
"""index: 2100, intensity: 3918.0, mobility: 0.799"""	-0.362421	0.27807	0.920319	APNISRCR	generic|IP_1061271_TX=10090_REVERSED|
"""index: 3672, intensity: 6584.0, mobility: 0.913"""	-0.362637	0.27807	0.920647	PEYRIDEVDH	generic|sp_Q6PEB4_OSGP2_MOUSE__chr1_1_53315056_53315103_ENSMUST00000151296__II_1039574_REVERSED	|generic|II_1039564_TX=10090_REVERSED|
"""index: 26408, intensity: 3944.0, mobility: 1.145"""	-0.362913	0.278281	0.921066	YRLLDKRACFYTATDENKLNNIQLYATSASTELSFAFRGKFDDA	generic|tr_Q921A6_Q921A6_MOUSE_REVERSED|
"""index: 11618, intensity: 4136.0, mobility: 0.868"""	-0.362957	0.278411	0.921133	PMPGRVHII	generic|tr_A0A0G2JG65_A0A0G2JG65_MOUSE__chr5_-1_137296769_137296966_ENSMUST00000198526__II_928803_REVERSED	|generic|tr_A0A0G2JDF8_A0A0G2JDF8_MOUSE__chr5_-1_137295831_137295878_ENSMUST00000198526__II_928803_REVERSED	|generic|sp_Q99MR6_SRRT_MOUSE__chr5_-1_137302122_137302313_ENSMUST00000198526__II_928803_REVERSED	|generic|sp_Q99MR6-2_SRRT_MOUSE__chr5_-1_137302122_137302313_ENSMUST00000198526__II_928803_REVERSED	|generic|sp_Q99MR6-3_SRRT_MOUSE__chr5_-1_137302122_137302313_ENSMUST00000198526__II_928803_REVERSED	|generic|sp_Q99MR6-4_SRRT_MOUSE__chr5_-1_137302122_137302313_ENSMUST00000198526__II_928803_REVERSED	|generic|IP_928804_TX=10090_REVERSED|
"""index: 8369, intensity: 4570.0, mobility: 0.959"""	-0.36318	0.278459	0.921471	CSELEKHTEKAEQAPRHQVIY	generic|tr_B7ZMY5_B7ZMY5_MOUSE__chr8_-1_105478748_105478897_ENSMUST00000212109__II_2558417_REVERSED	|generic|sp_Q8R0N9_ZDHC1_MOUSE__chr8_-1_105478748_105478897_ENSMUST00000212109__II_2558417_REVERSED	|generic|II_3454817_TX=10090_REVERSED|
"""index: 30782, intensity: 6197.0, mobility: 1.088"""	-0.363727	0.278588	0.922298	GLAFFVQTAAERWVQPDLMKDLK	generic|sp_Q8BJI1_S6A17_MOUSE__chr3_-1_107471181_107471477_ENSMUST00000168211__II_980259_REVERSED	|generic|tr_A0A0R4J252_A0A0R4J252_MOUSE__chr3_-1_107471181_107471477_ENSMUST00000168211__II_980259_REVERSED	|generic|tr_Q05BS7_Q05BS7_MOUSE__chr3_-1_107473532_107473669_ENSMUST00000168211_REVERSED	|generic|tr_A0A0R4J087_A0A0R4J087_MOUSE__chr3_-1_107471181_107471477_ENSMUST00000168211_REVERSED|
"""index: 9771, intensity: 7378.0, mobility: 0.880"""	-0.363983	0.278717	0.922684	TTANERIFT	generic|sp_Q8C3Y4_KNTC1_MOUSE__II_931188_REVERSED|
"""index: 20834, intensity: 4872.0, mobility: 1.059"""	-0.364064	0.278846	0.922807	PAGQAVERPAQPGCHP	generic|tr_Q3UVN2_Q3UVN2_MOUSE_REVERSED|
"""index: 30202, intensity: 6475.0, mobility: 1.074"""	-0.364266	0.279138	0.923109	QQGWAPKLIQFR	generic|IP_3503808_TX=10090_REVERSED|
"""index: 26920, intensity: 16638.0, mobility: 1.135"""	-0.364275	0.279429	0.923123	WFQQRIDKFSSHDHAEKINEALKRSVDVSGSWSMQRQNSPKK	generic|tr_A0A571BEV2_A0A571BEV2_MOUSE__II_1040152_REVERSED|
"""index: 23811, intensity: 19782.0, mobility: 0.777"""	-0.364285	0.279639	0.923139	FQGCEDKLLDHEGF	generic|sp_Q8BX70-2_VP13C_MOUSE__chr9_1_67893084_67893227_ENSMUST00000217386__II_3501120_REVERSED	|generic|tr_A0A1L1SS63_A0A1L1SS63_MOUSE__II_3501120_REVERSED	|generic|sp_Q8BX70_VP13C_MOUSE__chr9_1_67893084_67893227_ENSMUST00000217386_REVERSED	|generic|sp_Q8BX70-3_VP13C_MOUSE__chr9_1_67893084_67893227_ENSMUST00000217386_REVERSED|
"""index: 10456, intensity: 10776.0, mobility: 1.079"""	-0.364402	0.27993	0.923314	ELTMITAVMVMTVEVLIEEEKTVMLDEEEVVVEVVRTE	generic|IP_901157_TX=10090_REVERSED|
"""index: 32100, intensity: 2634.0, mobility: 1.131"""	-0.364429	0.280221	0.923355	SSSSGCCM	generic|IP_1149569_TX=10090_REVERSED|
"""index: 7273, intensity: 4336.0, mobility: 1.146"""	-0.36445	0.280349	0.923386	ATEMVALGVAAEAEALQQRVAAQHQQQHTKRHKWLNSFSRYSKG	generic|sp_Q8BY46_ZN574_MOUSE_REVERSED|
"""index: 13292, intensity: 6132.0, mobility: 1.028"""	-0.364679	0.28064	0.923731	QLLDELSGRACHELVMASVGPGV	generic|sp_A0A0U1RPR8_GUC2D_MOUSE__II_884649_REVERSED	|generic|tr_F6VFS9_F6VFS9_MOUSE__II_884649_REVERSED|
"""index: 31084, intensity: 4834.0, mobility: 1.054"""	-0.364827	0.280896	0.923952	MELVPRARQEK	generic|sp_Q6NS45_CCD66_MOUSE__II_3479870_REVERSED	|generic|sp_Q6NS45-2_CCD66_MOUSE__II_3479870_REVERSED	|generic|sp_Q6NS45-3_CCD66_MOUSE__II_3479870_REVERSED|
"""index: 5967, intensity: 4837.0, mobility: 0.986"""	-0.364851	0.280896	0.923987	MLTTTNRMRAE	generic|chr5_-1_149618512_149618777_ENSMUST00000201452_REVERSED|
"""index: 4859, intensity: 3969.0, mobility: 0.852"""	-0.365385	0.281186	0.924785	FYFAIFLPDSHQFVRE	generic|tr_Q8BIR8_Q8BIR8_MOUSE__II_881222_REVERSED	|generic|tr_E9Q8F8_E9Q8F8_MOUSE__II_881222_REVERSED	|generic|tr_Q6XBG3_Q6XBG3_MOUSE_REVERSED|
"""index: 3564, intensity: 2969.0, mobility: 0.819"""	-0.365551	0.281477	0.925034	NQISLFCGF	generic|IP_3497258_TX=10090_REVERSED|
"""index: 13745, intensity: 12548.0, mobility: 1.037"""	-0.365596	0.281768	0.9251	QLKEGHQACVNVKQEGEPISKF	generic|tr_E9PVL6_E9PVL6_MOUSE_REVERSED	|generic|tr_Q3T9R0_Q3T9R0_MOUSE_REVERSED	|generic|tr_D3YVI7_D3YVI7_MOUSE_REVERSED|
"""index: 11992, intensity: 27313.0, mobility: 1.081"""	-0.365647	0.281977	0.925176	VMHYARPCTDCLIIEGGQQCVECYDQHDKKKKKATRLKKRSR	generic|tr_E9QAS4_E9QAS4_MOUSE_REVERSED|
"""index: 16983, intensity: 4235.0, mobility: 1.028"""	-0.365928	0.282103	0.925595	VWLLNLMFGDTSVLRDDAQMQAKKMNANVLAAMY	generic|tr_Q80TU3_Q80TU3_MOUSE__chr4_-1_149350654_149350749_ENSMUST00000174343__II_952240_REVERSED	|generic|tr_A0A571BD95_A0A571BD95_MOUSE__chr4_-1_149350654_149350749_ENSMUST00000174343__II_952240_REVERSED	|generic|tr_Q6NWW1_Q6NWW1_MOUSE__chr4_-1_149350654_149350749_ENSMUST00000174343__II_952243_REVERSED	|generic|tr_A0A5F8MP95_A0A5F8MP95_MOUSE__chr4_-1_149350654_149350749_ENSMUST00000174343__II_952240_REVERSED	|generic|sp_Q9ES00_UBE4B_MOUSE__chr4_-1_149350654_149350749_ENSMUST00000174343__II_952240_REVERSED	|generic|tr_G3UZD6_G3UZD6_MOUSE__chr4_-1_149350654_149350749_ENSMUST00000174343_REVERSED|
"""index: 28499, intensity: 11904.0, mobility: 0.850"""	-0.366107	0.282394	0.92586	GRTRVSGFVDSLKILQ	generic|tr_Q501L4_Q501L4_MOUSE__II_1012703_REVERSED|
"""index: 30294, intensity: 28630.0, mobility: 1.056"""	-0.366109	0.282684	0.925863	FQLQSPAQLGPKL	generic|sp_Q8BTN6_LENG9_MOUSE_REVERSED|
"""index: 28491, intensity: 16254.0, mobility: 0.862"""	-0.366121	0.282975	0.925881	GSDLFLTINPLFINQL	generic|IP_1119090_TX=10090_REVERSED	|generic|sp_Q9QZ39_SIA7A_MOUSE_REVERSED	|generic|tr_B7ZNQ3_B7ZNQ3_MOUSE_REVERSED|
"""index: 10862, intensity: 5243.0, mobility: 0.858"""	-0.366184	0.283266	0.925974	KEQYNERRGLSGKLVG	generic|IP_1112626_TX=10090_REVERSED|
"""index: 31119, intensity: 4356.0, mobility: 1.092"""	-0.366216	0.283474	0.926022	GFGLYLSFINVEHLWEEVLGKASAPIIRLVIEVK	generic|IP_1142472_TX=10090_REVERSED|
"""index: 3461, intensity: 5168.0, mobility: 0.811"""	-0.366367	0.283764	0.926245	NAFQRFTQ	generic|tr_A0A5F8MPY3_A0A5F8MPY3_MOUSE__chr15_-1_73264210_73264329_ENSMUST00000227569__II_3484569_REVERSED	|generic|sp_P34152_FAK1_MOUSE__chr15_-1_73264210_73264329_ENSMUST00000227569__II_3484569_REVERSED	|generic|sp_P34152-2_FAK1_MOUSE__chr15_-1_73264210_73264329_ENSMUST00000227569__II_3484569_REVERSED	|generic|sp_P34152-4_FAK1_MOUSE__chr15_-1_73264210_73264329_ENSMUST00000227569__II_3484569_REVERSED	|generic|sp_P34152-5_FAK1_MOUSE__chr15_-1_73264210_73264329_ENSMUST00000227569__II_3484574_REVERSED	|generic|sp_P34152-6_FAK1_MOUSE__chr15_-1_73264210_73264329_ENSMUST00000227569__II_3484574_REVERSED	|generic|tr_K7Q751_K7Q751_MOUSE__chr15_-1_73264210_73264329_ENSMUST00000227569__II_3484569_REVERSED	|generic|chr15_-1_73304335_73304529_ENSMUST00000227569_REVERSED	|generic|sp_P34152-7_FAK1_MOUSE__chr15_-1_73330845_73330997_ENSMUST00000226791_REVERSED|
"""index: 3578, intensity: 3134.0, mobility: 0.977"""	-0.36644	0.284055	0.926354	ETTQIQFNQSPK	generic|tr_Q8BNQ4_Q8BNQ4_MOUSE_REVERSED	|generic|tr_Q8C5J0_Q8C5J0_MOUSE_REVERSED	|generic|tr_Q3UTN3_Q3UTN3_MOUSE_REVERSED	|generic|tr_D1MAF3_D1MAF3_MOUSE_REVERSED	|generic|tr_Q3U0T7_Q3U0T7_MOUSE_REVERSED	|generic|sp_Q9D2H6_SP2_MOUSE_REVERSED	|generic|sp_Q9D2H6-2_SP2_MOUSE_REVERSED|
"""index: 26242, intensity: 5075.0, mobility: 0.975"""	-0.366808	0.284262	0.926898	PRPFAAPNSGPLSGVRPFPVLTKGVPGNMRPF	generic|sp_P0CG14_DERPC_MOUSE__chr8_-1_106884704_106884868_ENSMUST00000177068_REVERSED|
"""index: 12591, intensity: 6545.0, mobility: 1.071"""	-0.367001	0.284388	0.927182	ELQTAVQAVQHQLGQFDFIRKGFQMREKI	generic|sp_Q9DBL1_ACDSB_MOUSE__chr7_1_131441217_131441348_ENSMUST00000156261__II_877965_REVERSED	|generic|tr_Q7TMY2_Q7TMY2_MOUSE__chr7_1_131441217_131441348_ENSMUST00000156261__II_877965_REVERSED	|generic|tr_E9Q5L3_E9Q5L3_MOUSE__chr7_1_131441217_131441348_ENSMUST00000156261_REVERSED|
"""index: 2307, intensity: 3597.0, mobility: 1.015"""	-0.367319	0.284678	0.92765	RVGPAPSKSAAHNSE	generic|tr_Q3TU15_Q3TU15_MOUSE__chr15_1_35640584_35640613_ENSMUST00000048646_REVERSED	|generic|tr_Q3UMB0_Q3UMB0_MOUSE__chr15_1_35640584_35640613_ENSMUST00000048646_REVERSED	|generic|tr_Q3TJF3_Q3TJF3_MOUSE__chr15_1_35640584_35640613_ENSMUST00000048646_REVERSED	|generic|sp_Q61846_MELK_MOUSE__chr15_1_35640584_35640613_ENSMUST00000048646_REVERSED|
"""index: 1090, intensity: 3181.0, mobility: 0.859"""	-0.367369	0.284885	0.927725	IEFPFREH	generic|tr_Q8BUT2_Q8BUT2_MOUSE__chr1_-1_162477659_162477799_ENSMUST00000161155_REVERSED	|generic|sp_Q8BZ98_DYN3_MOUSE__chr1_-1_162477659_162477799_ENSMUST00000161155_REVERSED	|generic|sp_Q8BZ98-2_DYN3_MOUSE__chr1_-1_162477659_162477799_ENSMUST00000161155_REVERSED	|generic|tr_E9QLL2_E9QLL2_MOUSE__chr1_-1_162477659_162477799_ENSMUST00000161155_REVERSED|
"""index: 7352, intensity: 4281.0, mobility: 0.951"""	-0.367564	0.285176	0.928011	WAPVYPVWVCI	generic|IP_1123839_TX=10090_REVERSED|
"""index: 9869, intensity: 124736.0, mobility: 1.059"""	-0.367565	0.285177	0.928013	KIDQQIGPGMARALMSICTFVT	generic|sp_Q9JLN9_MTOR_MOUSE__chr4_1_148547604_148547690_ENSMUST00000129715__II_952476_REVERSED	|generic|tr_Q3T9E1_Q3T9E1_MOUSE_REVERSED|
"""index: 3479, intensity: 21852.0, mobility: 0.853"""	-0.367756	0.285177	0.928292	TSSTLLAWRSVGGQRI	generic|chr3_1_96188142_96188423_ENSMUST00000133665_REVERSED|
"""index: 8445, intensity: 7257.0, mobility: 1.045"""	-0.368452	0.285466	0.929311	NQPFMCVCGRGWALVPDPGNWSGTLVDKWKAYGLKSPSTNAHREAA	generic|IP_3497469_TX=10090_REVERSED|
"""index: 20263, intensity: 2732.0, mobility: 1.109"""	-0.368465	0.285756	0.92933	HRVCYYMATDETKLNNMQLYLM	generic|tr_K7T952_K7T952_MOUSE_REVERSED	|generic|tr_X5J4K8_X5J4K8_MOUSE_REVERSED|
"""index: 28597, intensity: 11576.0, mobility: 0.862"""	-0.368573	0.28588	0.929488	AKTNKVKQQQFFSN	generic|IP_980973_TX=10090_REVERSED|
"""index: 20789, intensity: 4029.0, mobility: 0.996"""	-0.368956	0.286003	0.930045	QRASLIMSFTMK	generic|IP_1075325_TX=10090_REVERSED|
"""index: 18261, intensity: 4616.0, mobility: 0.793"""	-0.369353	0.286293	0.930622	IELAPDPV	generic|IP_3497121_TX=10090_REVERSED|
"""index: 3891, intensity: 12629.0, mobility: 1.331"""	-0.369379	0.286582	0.93066	PEKISCSSRESSCSGPHSASRKMM	generic|sp_Q9ERS4_PKHA3_MOUSE_REVERSED|
"""index: 21052, intensity: 5050.0, mobility: 0.816"""	-0.369438	0.286788	0.930745	DGDFMNKL	generic|tr_A0A5F8MQ25_A0A5F8MQ25_MOUSE__chr15_1_89275453_89275521_ENSMUST00000226875_REVERSED	|generic|tr_Q6A018_Q6A018_MOUSE__chr15_1_89275453_89275521_ENSMUST00000226875_REVERSED	|generic|tr_G3X9K4_G3X9K4_MOUSE__chr15_1_89275453_89275521_ENSMUST00000226875_REVERSED	|generic|sp_Q8R3Q2_PP6R2_MOUSE__chr15_1_89275453_89275521_ENSMUST00000226875_REVERSED|
"""index: 15494, intensity: 2887.0, mobility: 0.889"""	-0.369582	0.287077	0.930954	MNEELASVNVLLCSIWNYTGDKNVILTFPVE	generic|tr_Q76CT6_Q76CT6_MOUSE_REVERSED|
"""index: 13969, intensity: 6002.0, mobility: 0.998"""	-0.369777	0.287283	0.931236	HRHYIEGHPNEARTHLGNEEKWCESGKALPKYIRC	generic|tr_A0A286YEC0_A0A286YEC0_MOUSE_REVERSED|
"""index: 29488, intensity: 8445.0, mobility: 1.071"""	-0.369893	0.287489	0.931404	TILKNQLEPKTII	generic|sp_Q9WUE4_NPRL2_MOUSE__chr9_1_107544383_107544481_ENSMUST00000195370__II_843812_REVERSED	|generic|II_843816_TX=10090_REVERSED	|generic|tr_A0A0A6YWX8_A0A0A6YWX8_MOUSE__chr9_1_107543009_107543077_ENSMUST00000195370_REVERSED|
"""index: 26435, intensity: 4640.0, mobility: 0.919"""	-0.37018	0.287612	0.931818	SPERRLLCE	generic|II_1027053_TX=10090_REVERSED|
"""index: 10881, intensity: 9929.0, mobility: 1.082"""	-0.370425	0.287901	0.932171	NVRMIDVVEDVQAQTQQLRR	generic|tr_B0QZN5_B0QZN5_MOUSE_REVERSED	|generic|sp_P63044_VAMP2_MOUSE_REVERSED	|generic|tr_O35619_O35619_MOUSE_REVERSED|
"""index: 22095, intensity: 4541.0, mobility: 0.950"""	-0.370447	0.288106	0.932202	FHQKCGKISLYMQIPSFPLTQ	generic|IP_831382_TX=10090_REVERSED|
"""index: 19225, intensity: 4268.0, mobility: 1.020"""	-0.370664	0.288395	0.932514	EVAVTSKGRASYYL	generic|tr_E9Q4U5_E9Q4U5_MOUSE__II_3497895_REVERSED	|generic|tr_A0A3B2WBA1_A0A3B2WBA1_MOUSE__II_3497895_REVERSED	|generic|tr_A0A3B2WCK8_A0A3B2WCK8_MOUSE__II_3497895_REVERSED	|generic|tr_X5HXP0_X5HXP0_MOUSE_REVERSED	|generic|tr_X5I0W1_X5I0W1_MOUSE_REVERSED	|generic|tr_A0A3B2W3J6_A0A3B2W3J6_MOUSE_REVERSED	|generic|tr_G3UWZ4_G3UWZ4_MOUSE_REVERSED|
"""index: 6354, intensity: 5091.0, mobility: 1.258"""	-0.370765	0.288684	0.932659	IWAPLKALISPRAYRHDLLVISAFDRQHRIARGISQNIAKMC	generic|sp_Q6AXC6_DDX11_MOUSE__II_3462686_REVERSED	|generic|tr_A0A2Y9CZM3_A0A2Y9CZM3_MOUSE__II_3462686_REVERSED	|generic|tr_Q80YC3_Q80YC3_MOUSE__II_3462686_REVERSED|
"""index: 5122, intensity: 3065.0, mobility: 0.874"""	-0.370783	0.288806	0.932685	QLTTTPRFM	generic|IP_3479915_TX=10090_REVERSED|
"""index: 4998, intensity: 3298.0, mobility: 0.905"""	-0.371159	0.289094	0.933224	YRPATMDKKN	generic|IP_1067987_TX=10090_REVERSED|
"""index: 8890, intensity: 7648.0, mobility: 0.948"""	-0.371209	0.289299	0.933295	KPDFEVNSNKELLTRREWNRGTNEQK	generic|IP_840245_TX=10090_REVERSED|
"""index: 28684, intensity: 7861.0, mobility: 1.042"""	-0.371337	0.289337	0.933478	SSLISIKASKVTFGLSFDLFFTAAL	generic|IP_899994_TX=10090_REVERSED|
"""index: 6806, intensity: 4742.0, mobility: 0.874"""	-0.371456	0.289375	0.933648	GSNPTSPLVMLSFFSLTSLPSTTMLHPT	generic|IP_3467229_TX=10090_REVERSED|
"""index: 11517, intensity: 4728.0, mobility: 0.972"""	-0.371846	0.289534	0.934204	LKQLMAPLEDLTYRYRLYQRNRSCKCLDNIHSL	generic|sp_Q62240_KDM5D_MOUSE__chrY_1_927857_927895_ENSMUST00000186696__II_825925_REVERSED	|generic|sp_Q62240-2_KDM5D_MOUSE__chrY_1_927857_927895_ENSMUST00000186696__II_825925_REVERSED	|generic|II_825957_TX=10090_REVERSED|
"""index: 2813, intensity: 2606.0, mobility: 1.203"""	-0.372154	0.289534	0.934642	ANAAPSDDKVMSEPGSPSHPM	generic|tr_Q8C308_Q8C308_MOUSE_REVERSED|
"""index: 19395, intensity: 30697.0, mobility: 1.022"""	-0.37251	0.289738	0.935147	FVGLFCPPLAVSFF	generic|IP_1146713_TX=10090_REVERSED|
"""index: 8791, intensity: 36407.0, mobility: 0.999"""	-0.372597	0.290026	0.935271	ELKMANAAERIEKLIEAEMA	generic|sp_Q9QUJ7_ACSL4_MOUSE_REVERSED	|generic|sp_Q9QUJ7-2_ACSL4_MOUSE_REVERSED	|generic|tr_Q8BW44_Q8BW44_MOUSE_REVERSED|
"""index: 10168, intensity: 4098.0, mobility: 0.835"""	-0.372856	0.290313	0.935636	CKKGYDFQAVKLRQ	generic|sp_Q925I1_ATAD3_MOUSE__chr4_-1_155748667_155748711_ENSMUST00000176839__II_950954_REVERSED|
"""index: 5463, intensity: 4232.0, mobility: 0.957"""	-0.372906	0.290517	0.935708	FWLMGGLCPVVYSSSPLMPRFD	generic|IP_1076576_TX=10090_REVERSED|
"""index: 17085, intensity: 10190.0, mobility: 1.009"""	-0.372961	0.290805	0.935785	MIGFYLAISGFI	generic|sp_Q148W0_AT8B1_MOUSE_REVERSED|
"""index: 17843, intensity: 3892.0, mobility: 1.135"""	-0.373067	0.291092	0.935935	RPSDVSLTKPKHLCPYPAPTRLPSFNQENSRVMPQS	generic|IP_866285_TX=10090_REVERSED|
"""index: 24444, intensity: 10188.0, mobility: 0.901"""	-0.373282	0.291212	0.936238	HQLLQLNEQ	generic|IP_943605_TX=10090_REVERSED|
"""index: 7833, intensity: 9770.0, mobility: 0.876"""	-0.373676	0.291499	0.936792	QQDVPKKCSLKLHM	generic|chr14_-1_12449718_12449861_ENSMUST00000112658_REVERSED|
"""index: 24619, intensity: 5101.0, mobility: 1.001"""	-0.373708	0.291703	0.936837	HDKTNPKTKK	generic|tr_Q9ESU1_Q9ESU1_MOUSE__chr10_-1_75904380_75904574_ENSMUST00000140388__II_1148877_REVERSED	|generic|sp_Q9Z0H3_SNF5_MOUSE__chr10_-1_75904380_75904574_ENSMUST00000140388__II_1148877_REVERSED	|generic|tr_Q9JJD1_Q9JJD1_MOUSE__chr10_-1_75911515_75911616_ENSMUST00000140388_REVERSED|
"""index: 2473, intensity: 2566.0, mobility: 0.985"""	-0.373859	0.291738	0.937049	CIPDQYQLGQSLGEICWTVFASTHPV	generic|IP_860363_TX=10090_REVERSED|
"""index: 4160, intensity: 3603.0, mobility: 0.790"""	-0.37422	0.292025	0.937555	YPGRQDKPFVAYRP	generic|sp_Q8BRH4_KMT2C_MOUSE__chr5_-1_25387920_25387997_ENSMUST00000172626_REVERSED	|generic|tr_F8WI37_F8WI37_MOUSE__chr5_-1_25387920_25387997_ENSMUST00000172626_REVERSED|
"""index: 20893, intensity: 49531.0, mobility: 0.919"""	-0.374346	0.292061	0.937731	QIRYFRLR	generic|chr15_1_7164637_7164687_ENSMUST00000067190_REVERSED|
"""index: 4252, intensity: 3438.0, mobility: 0.799"""	-0.374643	0.29218	0.938146	SEVVPVPTVPALVPGM	generic|tr_Q3U6F1_Q3U6F1_MOUSE_REVERSED	|generic|tr_A0A0J9YTV5_A0A0J9YTV5_MOUSE_REVERSED	|generic|tr_E9Q7W0_E9Q7W0_MOUSE_REVERSED	|generic|sp_P31266_SUH_MOUSE_REVERSED	|generic|sp_P31266-2_SUH_MOUSE_REVERSED|
"""index: 28553, intensity: 9073.0, mobility: 1.101"""	-0.375244	0.292383	0.938982	LNLVKMGHVTLDNIQQSTLPILFAFQVES	generic|IP_1036278_TX=10090_REVERSED|
"""index: 21889, intensity: 3185.0, mobility: 1.052"""	-0.375438	0.292669	0.939251	LQRADELQSTLEK	generic|tr_Q571K1_Q571K1_MOUSE__chr16_1_36924633_36924815_ENSMUST00000152864_REVERSED	|generic|tr_E9PVZ8_E9PVZ8_MOUSE__chr16_1_36924633_36924815_ENSMUST00000152864_REVERSED	|generic|tr_Q8CGE5_Q8CGE5_MOUSE__chr16_1_36924633_36924815_ENSMUST00000152864_REVERSED	|generic|tr_E9QAH1_E9QAH1_MOUSE__chr16_1_36924633_36924815_ENSMUST00000152864_REVERSED	|generic|tr_Q3UYL3_Q3UYL3_MOUSE_REVERSED	|generic|tr_B2RWW2_B2RWW2_MOUSE__chr16_1_36924633_36924815_ENSMUST00000152864_REVERSED|
"""index: 3314, intensity: 6018.0, mobility: 0.932"""	-0.375524	0.292871	0.93937	WIKFPDPKKQGSSGTQDP	generic|tr_Q3TQ86_Q3TQ86_MOUSE__chr6_-1_93785441_93785593_ENSMUST00000204532__II_910395_REVERSED|
"""index: 22569, intensity: 3881.0, mobility: 0.975"""	-0.375641	0.293158	0.939532	RGASRSAASARAPS	generic|chr8_1_72319109_72319474_ENSMUST00000067912_REVERSED	|generic|chr8_1_72319073_72319474_ENSMUST00000067912_REVERSED|
"""index: 26854, intensity: 3716.0, mobility: 0.915"""	-0.375815	0.293429	0.939772	VTQSPAHQRI	generic|chr2_-1_5821367_5833732_ENSMUST00000043864__IP_1015264_TX=10090_REVERSED|
"""index: 890, intensity: 2624.0, mobility: 0.910"""	-0.37582	0.293429	0.93978	MRGERHSPYLGDKHWHHR	generic|IP_952797_TX=10090_REVERSED|
"""index: 18099, intensity: 4734.0, mobility: 1.066"""	-0.375989	0.293429	0.940013	HANGFPSLNKLYFD	generic|IP_955811_TX=10090_REVERSED|
"""index: 15066, intensity: 5392.0, mobility: 0.958"""	-0.377283	0.293714	0.941789	MASNNSNQEMLNVSRLNINSFNERSALGALTVESFN	generic|tr_E3VVQ8_E3VVQ8_MOUSE__II_1053149_REVERSED	|generic|tr_A0A1B0GS91_A0A1B0GS91_MOUSE__II_1053149_REVERSED	|generic|tr_E9Q3Z5_E9Q3Z5_MOUSE__II_1053149_REVERSED	|generic|sp_Q8K4L3_SVIL_MOUSE__II_1053149_REVERSED	|generic|sp_Q8K4L3-3_SVIL_MOUSE__II_1053149_REVERSED	|generic|tr_Q7TMJ2_Q7TMJ2_MOUSE__II_1053149_REVERSED	|generic|tr_F6R6A4_F6R6A4_MOUSE__II_1053152_REVERSED	|generic|tr_Q8K4L2_Q8K4L2_MOUSE_REVERSED|
"""index: 844, intensity: 2566.0, mobility: 0.843"""	-0.377298	0.293748	0.94181	QSKGAKKGDSRRQPHPHPHTW	generic|tr_Q6KEQ5_Q6KEQ5_MOUSE_REVERSED|
"""index: 17034, intensity: 3699.0, mobility: 1.156"""	-0.377414	0.294034	0.941969	SFLEQMLPTAFPHSDQ	generic|sp_O54915_NR1I2_MOUSE_REVERSED	|generic|sp_O54915-2_NR1I2_MOUSE_REVERSED|
"""index: 22440, intensity: 3082.0, mobility: 0.964"""	-0.377533	0.294319	0.942131	SWVRDETQITHLCQGLRGSALP	generic|tr_E0CYL5_E0CYL5_MOUSE_REVERSED	|generic|sp_Q9JMJ2_FBXW4_MOUSE__chr19_-1_45591725_45591787_ENSMUST00000160718_REVERSED|
"""index: 24244, intensity: 5497.0, mobility: 1.086"""	-0.377604	0.294605	0.942228	TYMEATGGTTLSLLALKGKLFGSDYFGPIDFAFGRCLVRDM	generic|tr_A0A1Y7VMA0_A0A1Y7VMA0_MOUSE_REVERSED	|generic|sp_Q9JI75_NQO2_MOUSE_REVERSED	|generic|tr_Q9CVF5_Q9CVF5_MOUSE_REVERSED	|generic|tr_A0A1Y7VL95_A0A1Y7VL95_MOUSE_REVERSED	|generic|tr_Q9CVI1_Q9CVI1_MOUSE_REVERSED|
"""index: 16304, intensity: 4037.0, mobility: 0.767"""	-0.377702	0.294839	0.942362	CSVPSPNEIVLEYTM	generic|II_953138_TX=10090_REVERSED	|generic|sp_A6PWD2_FHAD1_MOUSE_REVERSED	|generic|sp_A6PWD2-3_FHAD1_MOUSE_REVERSED|
"""index: 973, intensity: 3741.0, mobility: 0.859"""	-0.377888	0.294839	0.942614	LADFVLFDY	generic|sp_B2RY04_DOCK5_MOUSE__II_3481691_REVERSED|
"""index: 6340, intensity: 9706.0, mobility: 1.140"""	-0.378296	0.295124	0.943169	QPFTHSTTMLSRALPEYRRCIRRYLSIRLPCPDNSPEMHM	generic|IP_1046261_TX=10090_REVERSED|
"""index: 5623, intensity: 7239.0, mobility: 1.023"""	-0.378495	0.295241	0.943438	QMETSRKPPPNKPLTAPYNQP	generic|tr_B9EKX7_B9EKX7_MOUSE_REVERSED	|generic|tr_Q3UT76_Q3UT76_MOUSE_REVERSED|
"""index: 6107, intensity: 27975.0, mobility: 0.957"""	-0.378742	0.295526	0.943773	LECTTQGPFSIQ	generic|IP_1061776_TX=10090_REVERSED|
"""index: 24064, intensity: 5885.0, mobility: 0.951"""	-0.378742	0.295811	0.943773	IQSLTRLVDPSAWSPLDLGHART	generic|tr_F6WRF1_F6WRF1_MOUSE_REVERSED|
"""index: 8290, intensity: 27090.0, mobility: 0.861"""	-0.378818	0.295875	0.943875	LTILYGSEM	generic|IP_3495432_TX=10090_REVERSED|
"""index: 5514, intensity: 8642.0, mobility: 1.021"""	-0.378957	0.295875	0.944063	EEQRRRLQRCSSYLEEESELVPRMECFVLLSALEIDESYGNK	generic|sp_Q8CIH5_PLCG2_MOUSE_REVERSED|
"""index: 10509, intensity: 10040.0, mobility: 1.086"""	-0.379518	0.296075	0.944818	LGLSGLNTQDAYSKEPEITLEARSNEKRALLAKMFAGEPD	generic|tr_B1AWG4_B1AWG4_MOUSE_REVERSED|
"""index: 4609, intensity: 2861.0, mobility: 0.851"""	-0.37964	0.296359	0.944982	EATELCGVGDEMKKKM	generic|tr_Q3UFT0_Q3UFT0_MOUSE_REVERSED	|generic|sp_Q8VDD5_MYH9_MOUSE_REVERSED|
"""index: 23084, intensity: 3274.0, mobility: 1.093"""	-0.379641	0.296644	0.944983	IKVEMASFSSTMIRSFKERNEQLVKNPPEE	generic|tr_Q99L59_Q99L59_MOUSE_REVERSED	|generic|sp_Q60595_XL3A_MOUSE_REVERSED|
"""index: 22986, intensity: 3273.0, mobility: 0.842"""	-0.379707	0.296844	0.945071	ETPIVVKVI	generic|sp_Q6NV83_SR140_MOUSE__chr9_-1_95462699_95462824_ENSMUST00000191213__II_845416_REVERSED	|generic|sp_Q6NV83-2_SR140_MOUSE__chr9_-1_95462699_95462824_ENSMUST00000191213__II_845416_REVERSED	|generic|sp_Q6NV83-3_SR140_MOUSE__chr9_-1_95462699_95462824_ENSMUST00000191213__II_845416_REVERSED|
"""index: 23013, intensity: 4310.0, mobility: 0.948"""	-0.380002	0.296959	0.945467	KLEAVSHLKW	generic|tr_Q3UPM0_Q3UPM0_MOUSE_REVERSED|
"""index: 28932, intensity: 6504.0, mobility: 0.953"""	-0.380075	0.297075	0.945564	GQSAVPFELSR	generic|IP_2446084_TX=10090_REVERSED	|generic|IP_1107211_TX=10090_REVERSED|
"""index: 15139, intensity: 4284.0, mobility: 1.119"""	-0.38016	0.297274	0.945677	LYSFLLYGITSLIFFFKYEYRRG	generic|IP_1078263_TX=10090_REVERSED|
"""index: 6729, intensity: 4557.0, mobility: 0.930"""	-0.380184	0.297474	0.945709	NQRPISQNRWRHYNLTQGPITAQAP	generic|IP_825800_TX=10090_REVERSED|
"""index: 28622, intensity: 11207.0, mobility: 1.006"""	-0.380392	0.297758	0.945988	FHTPCLLFHTPCLLFHTPRIFPILAIGKP	generic|IP_842022_TX=10090_REVERSED|
"""index: 856, intensity: 4023.0, mobility: 0.825"""	-0.380417	0.297957	0.946022	TRARSGLAPPIEPMMR	generic|IP_901962_TX=10090_REVERSED	|generic|IP_901965_TX=10090_REVERSED|
"""index: 30828, intensity: 3339.0, mobility: 0.906"""	-0.380616	0.297987	0.946286	EGQNPFMSFLM	generic|sp_Q9D9S3_RWD2A_MOUSE_REVERSED	|generic|tr_Q14BN8_Q14BN8_MOUSE_REVERSED|
"""index: 15006, intensity: 4512.0, mobility: 1.053"""	-0.380891	0.29827	0.946652	NRFSYILPNLMPVVITYFVTSVKGQDMS	generic|tr_Q8VG50_Q8VG50_MOUSE_REVERSED|
"""index: 3814, intensity: 4165.0, mobility: 0.867"""	-0.380903	0.298554	0.946667	QKNHVQVQSHIQTASLHIPFLGHVNYM	generic|tr_Q8C7P2_Q8C7P2_MOUSE__IP_1103503_REVERSED|
"""index: 3972, intensity: 4447.0, mobility: 0.995"""	-0.38091	0.298838	0.946677	ETTATMTVEFSQDNESVNQPCHL	generic|tr_V9GWT2_V9GWT2_MOUSE__chr5_-1_9140380_9140430_ENSMUST00000184159_REVERSED	|generic|sp_Q8CE22-4_DMTF1_MOUSE__chr5_-1_9124477_9124512_ENSMUST00000071921_REVERSED|
"""index: 8858, intensity: 11567.0, mobility: 1.129"""	-0.380918	0.298896	0.946688	WCTVYKYLVFKGWILMYMCRFWFPRNDYDETLLYDDTIH	generic|sp_Q91V01_MBOA5_MOUSE__chr6_1_124700766_124700855_ENSMUST00000128721__II_906324_REVERSED	|generic|II_906333_TX=10090_REVERSED|
"""index: 23202, intensity: 10579.0, mobility: 0.889"""	-0.381166	0.298896	0.947017	WIPWAGLFA	generic|chr10_-1_33622575_33622628_ENSMUST00000019920_REVERSED|
"""index: 19307, intensity: 5212.0, mobility: 0.843"""	-0.381755	0.299179	0.947795	LSRRTGAH	generic|IP_987390_TX=10090_REVERSED|
"""index: 6400, intensity: 3353.0, mobility: 0.884"""	-0.381871	0.299377	0.947949	KCVFPKEGSHIRDHRRLSGRSPFAKGCHN	generic|tr_Q62516_Q62516_MOUSE_REVERSED	|generic|tr_Q8CG25_Q8CG25_MOUSE_REVERSED	|generic|tr_B8JJZ9_B8JJZ9_MOUSE_REVERSED|
"""index: 12104, intensity: 4579.0, mobility: 0.977"""	-0.381996	0.299491	0.948114	LEHDKSGTVLEPHIRVHEMMPKVV	generic|sp_Q9EP53_TSC1_MOUSE__chr2_1_28687075_28687173_ENSMUST00000133565__II_1012776_REVERSED	|generic|sp_Q9EP53-2_TSC1_MOUSE__chr2_1_28687075_28687173_ENSMUST00000133565__II_1012776_REVERSED	|generic|tr_F2Z3W0_F2Z3W0_MOUSE_REVERSED	|generic|tr_F2Z3X2_F2Z3X2_MOUSE_REVERSED	|generic|sp_Q9EP53-3_TSC1_MOUSE__chr2_1_28687075_28687173_ENSMUST00000133565_REVERSED	|generic|sp_Q9EP53-4_TSC1_MOUSE__chr2_1_28687075_28687173_ENSMUST00000133565_REVERSED|
"""index: 16346, intensity: 3913.0, mobility: 0.847"""	-0.382155	0.299633	0.948322	RSWSISFKYVDARL	generic|tr_F8VPT3_F8VPT3_MOUSE_REVERSED|
"""index: 10049, intensity: 4566.0, mobility: 0.947"""	-0.382214	0.299633	0.948401	RADQDILEYDIVSGDEARRGKA	generic|tr_Q99KH3_Q99KH3_MOUSE__chr9_1_69491476_69491505_ENSMUST00000143878__II_847660_REVERSED	|generic|tr_B0V2N5_B0V2N5_MOUSE__chr9_1_69491476_69491505_ENSMUST00000143878__II_847664_REVERSED	|generic|tr_Q3UCD3_Q3UCD3_MOUSE__chr9_1_69491476_69491505_ENSMUST00000143878__II_847664_REVERSED	|generic|tr_Q542G9_Q542G9_MOUSE__chr9_1_69491476_69491505_ENSMUST00000143878__II_847660_REVERSED	|generic|tr_B0V2N7_B0V2N7_MOUSE_REVERSED|
"""index: 14661, intensity: 3171.0, mobility: 1.140"""	-0.382682	0.299915	0.949014	WRRGGQRAYLSGGFYG	generic|tr_A0A498WGK6_A0A498WGK6_MOUSE_REVERSED	|generic|tr_Q3UH23_Q3UH23_MOUSE_REVERSED	|generic|tr_Q571B0_Q571B0_MOUSE_REVERSED	|generic|sp_Q9ET30_TM9S3_MOUSE_REVERSED	|generic|tr_Q8C6F5_Q8C6F5_MOUSE_REVERSED|
"""index: 6224, intensity: 4368.0, mobility: 1.142"""	-0.382701	0.300198	0.949039	GMARMSYSRLSAMSLRRLQLAPMSQPWSDK	generic|IP_1092574_TX=10090_REVERSED|
"""index: 2969, intensity: 5058.0, mobility: 0.857"""	-0.382828	0.30048	0.949206	LSSDGALDGLA	generic|tr_Q5SVR5_Q5SVR5_MOUSE__II_1137545_REVERSED	|generic|tr_A0A571BES6_A0A571BES6_MOUSE__II_1137545_REVERSED	|generic|sp_Q8VEM1_GOLI_MOUSE__II_1137545_REVERSED|
"""index: 29735, intensity: 8830.0, mobility: 1.050"""	-0.382944	0.300762	0.949357	DAMMETLIEIGGAYFLPTQGP	generic|tr_Q8BVV1_Q8BVV1_MOUSE__II_850571_REVERSED	|generic|sp_Q8BW49_TTC12_MOUSE_REVERSED|
"""index: 25512, intensity: 2612.0, mobility: 0.803"""	-0.383155	0.301045	0.949632	FLRQMIPMNSSF	generic|tr_F6RN94_F6RN94_MOUSE__II_942237_REVERSED	|generic|tr_Q6UDR4_Q6UDR4_MOUSE_REVERSED	|generic|tr_E9Q7C4_E9Q7C4_MOUSE_REVERSED|
"""index: 16231, intensity: 4091.0, mobility: 1.092"""	-0.383344	0.301327	0.949879	ANRYCFESAKVLLFRCEYLID	generic|IP_3462725_TX=10090_REVERSED|
"""index: 6409, intensity: 4268.0, mobility: 1.076"""	-0.383375	0.30161	0.949919	LIADPAGKMCHLETERHYLLKNW	generic|IP_3474923_TX=10090_REVERSED|
"""index: 20371, intensity: 4680.0, mobility: 0.888"""	-0.383388	0.301892	0.949937	MVQRRAPT	generic|sp_Q91WJ0_FRS3_MOUSE__II_1063161_REVERSED|
"""index: 2036, intensity: 75611.0, mobility: 0.890"""	-0.383487	0.302004	0.950065	RRTEKCLKFQGEPRG	generic|IP_841229_TX=10090_REVERSED|
"""index: 12127, intensity: 9479.0, mobility: 1.038"""	-0.38359	0.302286	0.950199	LQEEPLELGPAAAVSCNKFVRSH	generic|sp_Q8C2S7_AMGO3_MOUSE_REVERSED|
"""index: 8982, intensity: 43143.0, mobility: 0.889"""	-0.383637	0.302483	0.95026	VINQPAHPNNATLIRTFEEKLEADTLELQ	generic|sp_Q8C0M8_DNAI1_MOUSE__chr4_1_41632167_41632292_ENSMUST00000143198__II_965300_REVERSED|
"""index: 23231, intensity: 5107.0, mobility: 1.147"""	-0.38373	0.302509	0.950381	LWYYNAAVCYQMLLFVLRCGLSDQYSLLGDWQHQQAATSYMW	generic|sp_O35659_GLP1R_MOUSE_REVERSED	|generic|tr_Q3ZAW0_Q3ZAW0_MOUSE_REVERSED	|generic|tr_B7ZP48_B7ZP48_MOUSE_REVERSED	|generic|tr_Q104P0_Q104P0_MOUSE_REVERSED|
"""index: 9490, intensity: 5443.0, mobility: 1.020"""	-0.38407	0.302706	0.950822	ETPIDDTQLIQIEAPAEDTPGLSS	generic|sp_A1EGX6_FSCB_MOUSE_REVERSED|
"""index: 13388, intensity: 3102.0, mobility: 1.118"""	-0.38434	0.302988	0.951172	ESRQPVQSNVSTNLSVA	generic|tr_E9QLE2_E9QLE2_MOUSE__chr1_-1_66801045_66801161_ENSMUST00000189846__II_1037561_REVERSED	|generic|sp_Q5DTI6_KAL1L_MOUSE__chr1_-1_66801045_66801161_ENSMUST00000189846__II_1037561_REVERSED	|generic|sp_Q5DTI6-3_KAL1L_MOUSE__chr1_-1_66801045_66801161_ENSMUST00000189846__II_1037561_REVERSED	|generic|tr_B2RUA4_B2RUA4_MOUSE_REVERSED|
"""index: 8794, intensity: 2997.0, mobility: 0.790"""	-0.384348	0.303269	0.951181	PMAAAGRGCRRLEGPAG	generic|sp_O88829-2_SIAT9_MOUSE_REVERSED|
"""index: 16215, intensity: 10217.0, mobility: 0.956"""	-0.384443	0.303551	0.951304	SELSKTDANGTASQAGDQKKE	generic|IP_1153222_TX=10090_REVERSED|
"""index: 2371, intensity: 4113.0, mobility: 0.831"""	-0.384454	0.303748	0.951318	LSFIYLYIDEQLV	generic|IP_835169_TX=10090_REVERSED|
"""index: 24356, intensity: 7659.0, mobility: 1.120"""	-0.38458	0.303773	0.951481	GKGDPGPVGPLGGLGALAGAAGAAGGVAHMKMHSILNRQQAFKGGCVQCE	generic|sp_Q9R1Y5_HIC1_MOUSE_REVERSED	|generic|tr_Z4YJP0_Z4YJP0_MOUSE_REVERSED|
"""index: 7607, intensity: 43585.0, mobility: 1.066"""	-0.384715	0.303883	0.951655	SRRYRLAPSRRPKDLDRYSRRRHDPSPVRELKEDEEEEEES	generic|tr_B2RTE3_B2RTE3_MOUSE_REVERSED|
"""index: 21573, intensity: 9336.0, mobility: 0.835"""	-0.384891	0.304164	0.951881	IQNFDPLR	generic|sp_Q9CXT8_MPPB_MOUSE__chr5_1_21742796_21742960_ENSMUST00000125693__II_945978_REVERSED	|generic|tr_Q3TET5_Q3TET5_MOUSE__chr5_1_21742796_21742960_ENSMUST00000125693__II_945966_REVERSED|
"""index: 26495, intensity: 43290.0, mobility: 0.983"""	-0.384915	0.30436	0.951912	YQIVIYIMLI	generic|sp_Q91ZR5_CTSR1_MOUSE_REVERSED	|generic|tr_A0A494B9U9_A0A494B9U9_MOUSE_REVERSED|
"""index: 16617, intensity: 14228.0, mobility: 0.855"""	-0.385002	0.304641	0.952024	PKTIFNVK	generic|IP_846999_TX=10090_REVERSED|
"""index: 19941, intensity: 3306.0, mobility: 0.903"""	-0.385089	0.304837	0.952136	DLSPLVNKLE	generic|tr_Q8CAE5_Q8CAE5_MOUSE__II_1028871_REVERSED	|generic|tr_A0A571BGC3_A0A571BGC3_MOUSE__chr16_-1_28372909_28372938_ENSMUST00000100024__II_1028876_REVERSED	|generic|tr_A0A140LIJ4_A0A140LIJ4_MOUSE__chr16_-1_28372909_28372938_ENSMUST00000100024__II_1028876_REVERSED	|generic|tr_Q8BRS3_Q8BRS3_MOUSE_REVERSED|
"""index: 20154, intensity: 6158.0, mobility: 0.897"""	-0.385102	0.305118	0.952153	TAYLLYRF	generic|tr_A0A1W2P856_A0A1W2P856_MOUSE__chr12_1_8268379_8268615_ENSMUST00000218305__II_3470698_REVERSED	|generic|sp_Q8BVA5_LDAH_MOUSE__II_1118458_REVERSED	|generic|sp_Q8BVA5-3_LDAH_MOUSE__II_1118458_REVERSED	|generic|tr_A0A1W2P6H0_A0A1W2P6H0_MOUSE__II_3470698_REVERSED	|generic|tr_A0A1W2P7C8_A0A1W2P7C8_MOUSE__II_3470698_REVERSED	|generic|tr_A0A0F6AIX5_A0A0F6AIX5_MOUSE__II_1118458_REVERSED	|generic|sp_Q8BVA5-2_LDAH_MOUSE_REVERSED	|generic|sp_Q8BVA5-4_LDAH_MOUSE_REVERSED	|generic|tr_A0A0F6AIX6_A0A0F6AIX6_MOUSE_REVERSED	|generic|tr_A0A1W2P7T7_A0A1W2P7T7_MOUSE_REVERSED	|generic|tr_A0A1W2P820_A0A1W2P820_MOUSE_REVERSED|
"""index: 23785, intensity: 3812.0, mobility: 0.784"""	-0.385128	0.305399	0.952186	PPSSSAPTDSIVQP	generic|sp_Q2EG98-4_PK1L3_MOUSE__II_3453552_REVERSED	|generic|sp_Q2EG98-7_PK1L3_MOUSE__II_3454891_REVERSED	|generic|sp_Q2EG98_PK1L3_MOUSE_REVERSED	|generic|sp_Q2EG98-2_PK1L3_MOUSE_REVERSED	|generic|sp_Q2EG98-3_PK1L3_MOUSE_REVERSED	|generic|sp_Q2EG98-5_PK1L3_MOUSE_REVERSED	|generic|sp_Q2EG98-6_PK1L3_MOUSE_REVERSED	|generic|sp_Q2EG98-8_PK1L3_MOUSE_REVERSED|
"""index: 2918, intensity: 3522.0, mobility: 0.932"""	-0.385266	0.305681	0.952363	AMTTLFCGWLIV	generic|sp_Q60889_OLF5_MOUSE_REVERSED|
"""index: 6257, intensity: 3262.0, mobility: 0.946"""	-0.385273	0.305962	0.952372	LGPHMLTRQVW	generic|IP_3464730_TX=10090_REVERSED|
"""index: 935, intensity: 3524.0, mobility: 0.940"""	-0.38532	0.306157	0.952433	LAPTLDEMTLTY	generic|sp_Q8K0H5_TAF10_MOUSE__II_788036_REVERSED	|generic|IP_1149538_TX=10090_REVERSED|
"""index: 21640, intensity: 3087.0, mobility: 0.801"""	-0.385418	0.306438	0.952557	LEEMSLEGERALESLEMAHDV	generic|tr_Q3U4M6_Q3U4M6_MOUSE__chr7_1_127531747_127531893_ENSMUST00000189629__IP_879045_REVERSED	|generic|tr_A0A087WQ44_A0A087WQ44_MOUSE__chr7_1_127531747_127531893_ENSMUST00000189629__II_879057_REVERSED	|generic|tr_E9Q9V7_E9Q9V7_MOUSE__chr7_1_127531747_127531893_ENSMUST00000189629__IP_879045_REVERSED	|generic|tr_A0A087WNL7_A0A087WNL7_MOUSE__chr7_1_127531747_127531893_ENSMUST00000189629__II_879057_REVERSED	|generic|tr_A0A087WP63_A0A087WP63_MOUSE__chr7_1_127531747_127531893_ENSMUST00000189629__IP_879045_REVERSED	|generic|tr_A0A087WQY5_A0A087WQY5_MOUSE__chr7_1_127531747_127531893_ENSMUST00000189629__II_879057_REVERSED	|generic|tr_A0A087WNX7_A0A087WNX7_MOUSE__chr7_1_127531747_127531893_ENSMUST00000189629__II_879057_REVERSED	|generic|II_879051_TX=10090_REVERSED|
"""index: 8017, intensity: 19223.0, mobility: 1.037"""	-0.385602	0.306461	0.952793	SGLNGNEDKNQKIRWFCRSYIFDAVILP	generic|IP_1059484_TX=10090_REVERSED|
"""index: 30480, intensity: 21490.0, mobility: 1.109"""	-0.386061	0.306742	0.953379	ELALARSFGGSVPLVQMDAKPYKVRYDRMLEVQK	generic|sp_Q6ZQ11_CHSS1_MOUSE_REVERSED	|generic|tr_A2VCT7_A2VCT7_MOUSE_REVERSED	|generic|tr_A8E635_A8E635_MOUSE_REVERSED	|generic|tr_A8E636_A8E636_MOUSE_REVERSED|
"""index: 26451, intensity: 6519.0, mobility: 1.163"""	-0.386135	0.306958	0.953473	SVDQKNKIAEFERLAEQAKGEMLTGYAHYFRFVPDSSYKKMGE	generic|tr_E9PVK4_E9PVK4_MOUSE_REVERSED	|generic|sp_Q0HA38_TT21B_MOUSE_REVERSED|
"""index: 7017, intensity: 3813.0, mobility: 1.180"""	-0.386142	0.306958	0.953482	FKLYFQSFEFEMPFQLHVQHVCDLFQLFVPTFGSSQGALTHA	generic|sp_Q6ZPE2_MTMR5_MOUSE__chr15_-1_89293937_89294065_ENSMUST00000124576__II_1090528_REVERSED	|generic|sp_Q6ZPE2-2_MTMR5_MOUSE__chr15_-1_89293937_89294065_ENSMUST00000124576__II_1090518_REVERSED	|generic|tr_H3BKD9_H3BKD9_MOUSE__chr15_-1_89293937_89294065_ENSMUST00000124576__II_1090522_REVERSED|
"""index: 18517, intensity: 4588.0, mobility: 1.049"""	-0.386188	0.307067	0.95354	LIGIFPTALGTLHCTALWGYISVLTHVPNLTMCFALKLSDMPLT	generic|IP_999341_TX=10090_REVERSED|
"""index: 14643, intensity: 3969.0, mobility: 0.931"""	-0.386637	0.307305	0.954111	LEPGSPIHSAHNRLSGAAGNLRSK	generic|IP_1051230_TX=10090_REVERSED|
"""index: 23932, intensity: 3467.0, mobility: 1.043"""	-0.386657	0.307305	0.954136	SPPQLTPTSPLIESEYQLLQGMFG	generic|tr_Q1HL35_Q1HL35_MOUSE_REVERSED|
"""index: 4092, intensity: 3854.0, mobility: 1.038"""	-0.386743	0.307305	0.954245	EEKQEDPKPQIE	generic|sp_Q7TSD4_TBATA_MOUSE_REVERSED	|generic|sp_Q7TSD4-2_TBATA_MOUSE_REVERSED|
"""index: 15612, intensity: 2528.0, mobility: 0.977"""	-0.387176	0.307499	0.954793	ETSTKSGVPCSRR	generic|IP_973079_TX=10090_REVERSED|
"""index: 10545, intensity: 146298.0, mobility: 1.079"""	-0.387414	0.307692	0.955093	KDHIVVIPSDSKGQSSPKVGGFLSEDVESNMAKTRYRTRTRSRN	generic|tr_Q9D9U9_Q9D9U9_MOUSE__chr1_1_172529843_172529956_ENSMUST00000160531_REVERSED|
"""index: 7841, intensity: 410403.0, mobility: 0.893"""	-0.387538	0.307972	0.955249	VATTGGGAGAEGGGGSAGSLQPVSLLSLPVMTPMKM	generic|sp_P56671_MAZ_MOUSE__chr7_-1_127024433_127024549_ENSMUST00000206953__II_883135_REVERSED|
"""index: 10338, intensity: 6010.0, mobility: 0.930"""	-0.387608	0.308079	0.955337	EFRNPRTHVFRTDQAVPQ	generic|tr_A0A6C1EIU1_A0A6C1EIU1_MOUSE_REVERSED	|generic|tr_A0A6B7E2T0_A0A6B7E2T0_MOUSE_REVERSED	|generic|tr_A0A6C1EJ07_A0A6C1EJ07_MOUSE_REVERSED	|generic|tr_A0A6B7E676_A0A6B7E676_MOUSE_REVERSED	|generic|sp_B0F2B4_NLGN4_MOUSE_REVERSED|
"""index: 29025, intensity: 4135.0, mobility: 0.967"""	-0.387997	0.308359	0.955825	NHTEKHTEGRHH	generic|chr10_-1_8725507_8725596_ENSMUST00000015449_REVERSED|
"""index: 25025, intensity: 5490.0, mobility: 1.142"""	-0.388189	0.308639	0.956066	CLDPHLPLRRNKQTS	generic|IP_902550_TX=10090_REVERSED|
"""index: 26259, intensity: 17444.0, mobility: 0.964"""	-0.388203	0.308918	0.956084	LLDRHQQSLL	generic|tr_Q3V2V8_Q3V2V8_MOUSE__II_861689_REVERSED	|generic|sp_Q8K3Z0_NOD2_MOUSE__II_861689_REVERSED	|generic|tr_Q80SY9_Q80SY9_MOUSE__II_861689_REVERSED	|generic|tr_Q80UH3_Q80UH3_MOUSE_REVERSED	|generic|tr_Q80SV8_Q80SV8_MOUSE_REVERSED	|generic|tr_Q80UH1_Q80UH1_MOUSE_REVERSED	|generic|tr_Q80SS7_Q80SS7_MOUSE_REVERSED	|generic|tr_Q3V2V4_Q3V2V4_MOUSE_REVERSED	|generic|sp_Q8K3Z0-2_NOD2_MOUSE_REVERSED	|generic|tr_Q80SY7_Q80SY7_MOUSE_REVERSED	|generic|tr_Q80UH4_Q80UH4_MOUSE_REVERSED|
"""index: 13881, intensity: 29132.0, mobility: 0.978"""	-0.388226	0.308939	0.956113	MQEKLEALQGSLQKVLSMTSELKEQLNRIENQES	generic|sp_Q9Z329-2_ITPR2_MOUSE__II_907238_REVERSED	|generic|tr_Q8CED6_Q8CED6_MOUSE_REVERSED	|generic|tr_Q8BNX2_Q8BNX2_MOUSE_REVERSED	|generic|sp_Q9Z329_ITPR2_MOUSE_REVERSED	|generic|sp_Q9Z329-3_ITPR2_MOUSE_REVERSED	|generic|tr_Q3UWL5_Q3UWL5_MOUSE_REVERSED	|generic|tr_Q497U9_Q497U9_MOUSE_REVERSED|
"""index: 14762, intensity: 9665.0, mobility: 0.974"""	-0.388493	0.309218	0.956446	TLWEVGMSVVKA	generic|sp_Q3U435_MMP25_MOUSE__II_3488709_REVERSED	|generic|tr_A0A3B2WCE2_A0A3B2WCE2_MOUSE_REVERSED	|generic|tr_A0A3B2W7R0_A0A3B2W7R0_MOUSE_REVERSED|
"""index: 6424, intensity: 3747.0, mobility: 0.910"""	-0.388659	0.309497	0.956653	KEAPSSVIDLY	generic|IP_864295_TX=10090_REVERSED|
"""index: 16142, intensity: 3512.0, mobility: 0.982"""	-0.388817	0.309777	0.956849	RQQPRLKQDMF	generic|tr_Q6P6M3_Q6P6M3_MOUSE_REVERSED	|generic|sp_Q7TMF5_SPA12_MOUSE_REVERSED|
"""index: 17462, intensity: 3314.0, mobility: 0.803"""	-0.388821	0.309922	0.956854	TQTKIIQDDLIAQIE	generic|tr_E9QPU2_E9QPU2_MOUSE_REVERSED	|generic|sp_Q3V0Q1_DYH12_MOUSE_REVERSED|
"""index: 21916, intensity: 2616.0, mobility: 0.978"""	-0.388832	0.309922	0.956869	YRSDKPCVAVAVDGLRLGL	generic|IP_827325_TX=10090_REVERSED|
"""index: 30577, intensity: 4094.0, mobility: 1.137"""	-0.388962	0.309922	0.957031	GEWRGAGGAKRTASSQT	generic|IP_892981_TX=10090_REVERSED|
"""index: 30497, intensity: 4072.0, mobility: 1.296"""	-0.389685	0.310114	0.957926	THGGHPAAPEAPGAWLLLSQRH	generic|IP_951927_TX=10090_REVERSED|
"""index: 23709, intensity: 4838.0, mobility: 0.779"""	-0.389943	0.310393	0.958245	MTEMEKAHASRESD	generic|sp_Q922J3_CLIP1_MOUSE__chr5_-1_123590789_123590845_ENSMUST00000125340__II_931266_REVERSED	|generic|sp_Q922J3-2_CLIP1_MOUSE__chr5_-1_123590789_123590845_ENSMUST00000125340__II_931266_REVERSED	|generic|tr_D3Z2Z1_D3Z2Z1_MOUSE__chr5_-1_123590789_123590845_ENSMUST00000125340__II_931266_REVERSED	|generic|tr_F6RCU2_F6RCU2_MOUSE__chr5_-1_123590789_123590845_ENSMUST00000125340__II_931276_REVERSED	|generic|tr_F8WIA1_F8WIA1_MOUSE__chr5_-1_123590789_123590845_ENSMUST00000125340__II_931266_REVERSED	|generic|tr_Q8C0S5_Q8C0S5_MOUSE__chr5_-1_123641774_123641875_ENSMUST00000144121_REVERSED	|generic|tr_D3Z3M7_D3Z3M7_MOUSE__chr5_-1_123590789_123590845_ENSMUST00000125340_REVERSED|
"""index: 29098, intensity: 4818.0, mobility: 1.310"""	-0.389995	0.310498	0.958309	VFHRRCYQCIVKKSQMELF	generic|sp_Q9Z2U2_ZN292_MOUSE_REVERSED	|generic|sp_Q9Z2U2-2_ZN292_MOUSE_REVERSED|
"""index: 20853, intensity: 9574.0, mobility: 1.289"""	-0.390327	0.310777	0.958717	NVKQYISGGFETGENVNTRLQ	generic|IP_1022976_TX=10090_REVERSED|
"""index: 13439, intensity: 20849.0, mobility: 0.899"""	-0.390356	0.310882	0.958753	IFVKRVWEPMIHTSPSR	generic|tr_Q3V1A2_Q3V1A2_MOUSE_REVERSED	|generic|sp_P04756_ACHA_MOUSE_REVERSED|
"""index: 11871, intensity: 658301.0, mobility: 1.157"""	-0.390473	0.311074	0.958897	QNKEEKLEECEKKKLELASLLTEFEKEIKNLKNNLQDIHHE	generic|tr_Q8C0X4_Q8C0X4_MOUSE_REVERSED	|generic|tr_Q155P7_Q155P7_MOUSE_REVERSED	|generic|tr_Q9QZ84_Q9QZ84_MOUSE_REVERSED	|generic|tr_E9PY14_E9PY14_MOUSE_REVERSED	|generic|tr_E9Q3P4_E9Q3P4_MOUSE_REVERSED|
"""index: 19041, intensity: 4353.0, mobility: 1.131"""	-0.390519	0.311266	0.958953	HPNCQIQLNSKALYGNKCHQDQWDM	generic|IP_3467487_TX=10090_REVERSED	|generic|IP_926948_TX=10090_REVERSED	|generic|IP_3472057_TX=10090_REVERSED	|generic|IP_899709_TX=10090_REVERSED	|generic|IP_3455813_TX=10090_REVERSED	|generic|IP_3502846_TX=10090_REVERSED	|generic|IP_968780_TX=10090_REVERSED	|generic|IP_919592_TX=10090_REVERSED	|generic|IP_871143_TX=10090_REVERSED|
"""index: 9696, intensity: 2992.0, mobility: 1.224"""	-0.390702	0.311544	0.959177	TIEPMSASLQLQQKEERE	generic|tr_Q8R3Q5_Q8R3Q5_MOUSE__chr7_-1_19531511_19531591_ENSMUST00000209190__II_892091_REVERSED	|generic|sp_Q8BKR5_PPR37_MOUSE__chr7_-1_19531511_19531591_ENSMUST00000209190__II_892091_REVERSED|
"""index: 12864, intensity: 3294.0, mobility: 1.001"""	-0.390883	0.311822	0.959399	HTLFALMATSSCLGATFHIFFPLEKK	generic|sp_Q8K4P7_ST7L_MOUSE__chr3_1_104926570_104926608_ENSMUST00000183914__II_980659_REVERSED	|generic|sp_Q8K4P7-2_ST7L_MOUSE__chr3_1_104926570_104926608_ENSMUST00000183914_REVERSED	|generic|sp_Q8K4P7-3_ST7L_MOUSE__chr3_1_104926570_104926608_ENSMUST00000183914_REVERSED|
"""index: 28912, intensity: 13770.0, mobility: 1.103"""	-0.391022	0.311927	0.959569	KITFKLFHISHLLNGVNTVSKLNTELMSEITFKLIHIDQLIN	generic|IP_1020455_TX=10090_REVERSED|
"""index: 28552, intensity: 22610.0, mobility: 1.152"""	-0.391341	0.312205	0.959958	ARTEEPHPPSTQEKYALTIQEMVLVLFFGMALIFEQLPFQLTVHLAELA	generic|sp_Q9QZ03_S39A1_MOUSE_REVERSED	|generic|tr_Q3TXF0_Q3TXF0_MOUSE_REVERSED|
"""index: 8048, intensity: 8235.0, mobility: 1.029"""	-0.391342	0.312483	0.959959	DKELQESQERLQQNHASIEKQAQI	generic|tr_Q679P5_Q679P5_MOUSE__II_1147180_REVERSED	|generic|tr_H9LAN6_H9LAN6_MOUSE__chr10_1_80766194_80766241_ENSMUST00000127740__II_1147158_REVERSED	|generic|tr_Q5YL88_Q5YL88_MOUSE__II_1147175_REVERSED	|generic|tr_F7CVL0_F7CVL0_MOUSE__II_1147175_REVERSED	|generic|tr_Q571B8_Q571B8_MOUSE__II_1147158_REVERSED	|generic|tr_Q6XZL8_Q6XZL8_MOUSE__chr10_1_80766194_80766241_ENSMUST00000127740__II_1147158_REVERSED|
"""index: 1698, intensity: 2899.0, mobility: 0.979"""	-0.391452	0.312674	0.960094	MRVLEALVEQDTKLGLMAPSYYD	generic|II_3459786_TX=10090_REVERSED	|generic|sp_Q9D3N8_GRTP1_MOUSE_REVERSED	|generic|sp_Q9D3N8-2_GRTP1_MOUSE_REVERSED	|generic|sp_Q9D3N8-3_GRTP1_MOUSE_REVERSED	|generic|sp_Q9D3N8-4_GRTP1_MOUSE_REVERSED	|generic|tr_A0A1B0GSA2_A0A1B0GSA2_MOUSE_REVERSED|
"""index: 1574, intensity: 3782.0, mobility: 0.834"""	-0.39172	0.312882	0.960419	LPTAAQLTDEMLWTL	generic|sp_Q62077_PLCG1_MOUSE__chr2_1_160756589_160756648_ENSMUST00000151590__II_995767_REVERSED	|generic|tr_Q3UZ68_Q3UZ68_MOUSE__chr2_1_160756589_160756648_ENSMUST00000151590__II_995767_REVERSED	|generic|tr_A2A4A6_A2A4A6_MOUSE__chr2_1_160756589_160756648_ENSMUST00000151590__II_995800_REVERSED	|generic|tr_Q2M4I9_Q2M4I9_MOUSE__chr2_1_160756589_160756648_ENSMUST00000151590__II_995767_REVERSED	|generic|tr_G3UXP4_G3UXP4_MOUSE__chr2_1_160748051_160748131_ENSMUST00000151590_REVERSED|
"""index: 28843, intensity: 9399.0, mobility: 1.211"""	-0.391729	0.312882	0.96043	IEETKRLKEEWTVTMEQILKESEELRDKLEPSKMAEAKTLQERLKEVEE	generic|tr_E9Q4K7_E9Q4K7_MOUSE__chr14_1_64803556_64803738_ENSMUST00000224677__II_3481598_REVERSED	|generic|tr_A0A286YCV9_A0A286YCV9_MOUSE__chr14_1_64803556_64803738_ENSMUST00000224677__II_3481598_REVERSED|
"""index: 9597, intensity: 3932.0, mobility: 1.194"""	-0.391936	0.313159	0.960682	VCYIYAGMSRAKDAEDKSEKLVQPT	generic|tr_A0A2I3BRZ9_A0A2I3BRZ9_MOUSE_REVERSED|
"""index: 12714, intensity: 9126.0, mobility: 1.050"""	-0.391945	0.313437	0.960692	TQKQFTPTKMRQKAQQYWPL	generic|IP_949503_TX=10090_REVERSED|
"""index: 24304, intensity: 3883.0, mobility: 1.061"""	-0.391958	0.313628	0.960708	QVEISFLFASTFSRVNTVCVASELGSKEMTGKEMYAYI	generic|tr_Q3U118_Q3U118_MOUSE__II_907698_REVERSED|
"""index: 30016, intensity: 6073.0, mobility: 1.068"""	-0.392124	0.313905	0.960909	EWLSLSLCQLGPIVPHCKYFEEDSSTFKLVVPVF	generic|IP_824140_TX=10090_REVERSED|
"""index: 23382, intensity: 3444.0, mobility: 0.963"""	-0.392125	0.314095	0.960911	RYFGRLDCNPV	generic|sp_P47880_IBP6_MOUSE_REVERSED|
"""index: 18557, intensity: 3985.0, mobility: 1.092"""	-0.392248	0.314286	0.961059	SRVPKDEASASTHGETSDDSSNPQITCFMSYICPVSR	generic|sp_Q9QYZ3_SMK2B_MOUSE_REVERSED|
"""index: 23130, intensity: 3510.0, mobility: 1.002"""	-0.392302	0.314563	0.961124	LTSLDVSRAPLET	generic|sp_Q3TYV2_HHLA1_MOUSE_REVERSED	|generic|tr_A0A5F8MPU0_A0A5F8MPU0_MOUSE_REVERSED|
"""index: 22241, intensity: 48436.0, mobility: 0.999"""	-0.39238	0.314666	0.961219	LRMFFLQSIL	generic|sp_P43136_NR2F6_MOUSE__II_866262_REVERSED	|generic|tr_Q3UIT0_Q3UIT0_MOUSE_REVERSED|
"""index: 23959, intensity: 20270.0, mobility: 1.147"""	-0.392843	0.314943	0.961776	AVKEPDKQGYNEQVQFFEGMEMLIKLANAHEKEGDIGAMYMAAAI	generic|tr_A0A0G2JEA5_A0A0G2JEA5_MOUSE__chr3_-1_89088996_89089079_ENSMUST00000200357__II_979605_REVERSED|
"""index: 16124, intensity: 4653.0, mobility: 0.778"""	-0.392848	0.31522	0.961782	WIDLCSFYGEHTPQ	generic|sp_Q924Z6_XPO6_MOUSE__chr7_-1_126152822_126153049_ENSMUST00000167268__II_880436_REVERSED	|generic|sp_Q924Z6-2_XPO6_MOUSE__chr7_-1_126152822_126153049_ENSMUST00000167268__II_880436_REVERSED	|generic|tr_Q8CHG0_Q8CHG0_MOUSE__chr7_-1_126120353_126120448_ENSMUST00000166538__II_880436_REVERSED|
"""index: 15952, intensity: 4098.0, mobility: 0.990"""	-0.392873	0.315323	0.961813	MPFSLLQLDLFTRRHPAMPEPPGPHAVLE	generic|IP_988819_TX=10090_REVERSED|
"""index: 22034, intensity: 3066.0, mobility: 1.179"""	-0.392976	0.315512	0.961936	SAQRRHFMEETSEQKQFVKQVHELLDQNLICEYEKYIENLEQIKNE	generic|tr_Q80U26_Q80U26_MOUSE__chr8_1_13018148_13018177_ENSMUST00000134989__II_867589_REVERSED	|generic|tr_F6VR53_F6VR53_MOUSE__chr8_1_13018148_13018177_ENSMUST00000134989__II_867589_REVERSED	|generic|tr_E9PXE1_E9PXE1_MOUSE__chr8_1_13018148_13018177_ENSMUST00000134989__II_867585_REVERSED	|generic|tr_E9Q863_E9Q863_MOUSE__chr8_1_13018148_13018177_ENSMUST00000134989_REVERSED	|generic|tr_D3YUF4_D3YUF4_MOUSE_REVERSED	|generic|tr_Q003U3_Q003U3_MOUSE__chr8_1_13018148_13018177_ENSMUST00000134989_REVERSED	|generic|tr_E9PXE2_E9PXE2_MOUSE__chr8_1_13018148_13018177_ENSMUST00000134989_REVERSED	|generic|tr_E9QPM7_E9QPM7_MOUSE__chr8_1_13018148_13018177_ENSMUST00000134989_REVERSED	|generic|sp_Q64096_MCF2L_MOUSE__chr8_1_13018148_13018177_ENSMUST00000134989_REVERSED	|generic|tr_G3UXP9_G3UXP9_MOUSE__chr8_1_13018148_13018177_ENSMUST00000134989_REVERSED	|generic|tr_E9PY13_E9PY13_MOUSE__chr8_1_13018148_13018177_ENSMUST00000134989_REVERSED	|generic|tr_G3UX72_G3UX72_MOUSE__chr8_1_13018148_13018177_ENSMUST00000134989_REVERSED	|generic|tr_G3UYM8_G3UYM8_MOUSE_REVERSED	|generic|tr_Q3UHQ9_Q3UHQ9_MOUSE__chr8_1_13018148_13018177_ENSMUST00000134989_REVERSED	|generic|tr_Q6PDM6_Q6PDM6_MOUSE__chr8_1_13018148_13018177_ENSMUST00000134989_REVERSED	|generic|tr_E9PY12_E9PY12_MOUSE__chr8_1_13018148_13018177_ENSMUST00000134989_REVERSED	|generic|tr_D3YUF3_D3YUF3_MOUSE_REVERSED|
"""index: 31447, intensity: 2937.0, mobility: 1.121"""	-0.393266	0.315789	0.962284	AMISSERALKQIARLVQLCLRIQSSGQEQRPVFLNQL	generic|tr_A2ACC6_A2ACC6_MOUSE__chr2_1_158432763_158432924_ENSMUST00000143394__II_995960_REVERSED	|generic|sp_Q8BQZ4_RLGPB_MOUSE__chr2_1_158432763_158432924_ENSMUST00000143394__II_995960_REVERSED	|generic|sp_Q8BQZ4-2_RLGPB_MOUSE__chr2_1_158432763_158432924_ENSMUST00000143394__II_995960_REVERSED	|generic|tr_F8WHN4_F8WHN4_MOUSE__chr2_1_158432763_158432924_ENSMUST00000143394__II_995960_REVERSED	|generic|tr_E9Q0J2_E9Q0J2_MOUSE__chr2_1_158432763_158432924_ENSMUST00000143394__II_995960_REVERSED	|generic|tr_B2RRF1_B2RRF1_MOUSE__chr2_1_158432763_158432924_ENSMUST00000143394_REVERSED|
"""index: 28219, intensity: 5578.0, mobility: 1.023"""	-0.393343	0.316066	0.962376	SQLEHELENFHRLYCRGYLSWCRAGLAGPERKLVEAYSFFAYL	generic|tr_A0A087WP33_A0A087WP33_MOUSE__chr1_-1_75184685_75184864_ENSMUST00000189665__II_1021580_REVERSED	|generic|tr_Q3ZAQ4_Q3ZAQ4_MOUSE__chr1_-1_75184685_75184864_ENSMUST00000189665__II_1021580_REVERSED	|generic|sp_Q68FE2_ATG9A_MOUSE__chr1_-1_75185186_75185302_ENSMUST00000189702_REVERSED|
"""index: 23239, intensity: 2687.0, mobility: 1.155"""	-0.393412	0.316343	0.962459	VCVRSAEQHTKGSRRK	generic|sp_Q80T23_SYTL5_MOUSE_REVERSED	|generic|sp_Q80T23-2_SYTL5_MOUSE_REVERSED|
"""index: 15649, intensity: 4185.0, mobility: 1.104"""	-0.393415	0.316372	0.962462	GNRSQIALSRSSGQARDGPWGSHPF	generic|tr_Q3ULU0_Q3ULU0_MOUSE_REVERSED|
"""index: 8906, intensity: 56959.0, mobility: 1.080"""	-0.393481	0.316372	0.962541	PIQALAWSIANAREETMNSVMSGLSFVVVGHVGSSQVFDEMEKPLP	generic|tr_Q8BJL9_Q8BJL9_MOUSE_REVERSED	|generic|tr_Q3UEI8_Q3UEI8_MOUSE_REVERSED|
"""index: 25294, intensity: 3026.0, mobility: 1.205"""	-0.394005	0.316561	0.963166	KLELPNNPFTRESMTVVHHRIWQILYNVMNQYEIW	generic|sp_Q91ZU6-4_DYST_MOUSE__chr1_1_34161097_34161162_ENSMUST00000183331__II_1042653_REVERSED	|generic|II_1042650_TX=10090_REVERSED	|generic|tr_E9Q9X1_E9Q9X1_MOUSE__chr1_1_34161097_34161162_ENSMUST00000183331_REVERSED	|generic|tr_S4R1P5_S4R1P5_MOUSE__chr1_1_34161097_34161162_ENSMUST00000183331_REVERSED	|generic|sp_Q91ZU6_DYST_MOUSE__chr1_1_34161097_34161162_ENSMUST00000183331_REVERSED	|generic|sp_Q91ZU6-2_DYST_MOUSE__chr1_1_34161097_34161162_ENSMUST00000183331_REVERSED	|generic|sp_Q91ZU6-3_DYST_MOUSE__chr1_1_34161097_34161162_ENSMUST00000183331_REVERSED	|generic|tr_A0A087WRB8_A0A087WRB8_MOUSE__chr1_1_34161097_34161162_ENSMUST00000183331_REVERSED|
"""index: 10157, intensity: 40343.0, mobility: 1.159"""	-0.394215	0.316837	0.963416	TLVPHSVPTWFQIDLYGSKKQILGDETDVMCQYLGSNEEKAEA	generic|sp_A1YIY0_FCRL6_MOUSE__II_1025909_REVERSED	|generic|sp_A1YIY0-2_FCRL6_MOUSE__II_1025909_REVERSED|
"""index: 15906, intensity: 6098.0, mobility: 1.072"""	-0.394217	0.317114	0.963418	VSLSVTHGPTLNRLM	generic|II_1018621_TX=10090_REVERSED|
"""index: 6869, intensity: 3864.0, mobility: 1.023"""	-0.394348	0.317302	0.963574	SGRGGEWLGACLMKESIHGPYAW	generic|tr_Q32M27_Q32M27_MOUSE_REVERSED	|generic|tr_A0A0B6VSQ8_A0A0B6VSQ8_MOUSE_REVERSED|
"""index: 22168, intensity: 3897.0, mobility: 1.020"""	-0.394517	0.317579	0.963775	LKTNDIQSVLRS	generic|sp_Q6IFX4_K1C39_MOUSE_REVERSED|
"""index: 24857, intensity: 2586.0, mobility: 1.034"""	-0.394526	0.317592	0.963784	RWMSVPEVRLLQM	generic|IP_3481973_TX=10090_REVERSED|
"""index: 21371, intensity: 3070.0, mobility: 1.049"""	-0.394846	0.317868	0.964164	YLVSLRAAYAGPGSF	generic|sp_Q8BND5_QSOX1_MOUSE_REVERSED	|generic|sp_Q8BND5-2_QSOX1_MOUSE_REVERSED	|generic|sp_Q8BND5-3_QSOX1_MOUSE_REVERSED	|generic|sp_Q8BND5-4_QSOX1_MOUSE_REVERSED|
"""index: 15119, intensity: 8053.0, mobility: 1.052"""	-0.394914	0.317969	0.964244	QMIFHRESEKDF	generic|tr_Q3TFE8_Q3TFE8_MOUSE__chr11_-1_97163910_97164017_ENSMUST00000132633__II_1131361_REVERSED	|generic|tr_Q3UHW8_Q3UHW8_MOUSE__chr11_-1_97163910_97164017_ENSMUST00000132633__II_1131361_REVERSED	|generic|sp_P70168_IMB1_MOUSE__chr11_-1_97163910_97164017_ENSMUST00000132633__II_1131361_REVERSED	|generic|tr_Q7TSZ6_Q7TSZ6_MOUSE__chr11_-1_97163910_97164017_ENSMUST00000132633__II_1131361_REVERSED|
"""index: 32212, intensity: 3388.0, mobility: 1.018"""	-0.395217	0.318157	0.964601	RKHKKGLTIILKGIKTKEKLKSYTKPKK	generic|sp_Q8BYH8_CHD9_MOUSE__chr8_1_91015839_91015928_ENSMUST00000209203_REVERSED	|generic|sp_Q8BYH8-2_CHD9_MOUSE__chr8_1_91015839_91015928_ENSMUST00000209203_REVERSED	|generic|tr_A0A1B0GS03_A0A1B0GS03_MOUSE_REVERSED	|generic|tr_A0A1B0GR76_A0A1B0GR76_MOUSE__chr8_1_91015839_91015928_ENSMUST00000209203_REVERSED	|generic|tr_A0A1B0GS89_A0A1B0GS89_MOUSE_REVERSED|
"""index: 16089, intensity: 4364.0, mobility: 0.801"""	-0.39524	0.318433	0.964629	KQGPFVKD	generic|IP_3485337_TX=10090_REVERSED	|generic|IP_3485344_TX=10090_REVERSED|
"""index: 20746, intensity: 3772.0, mobility: 1.059"""	-0.395312	0.318709	0.964713	WQSTGPVPRGPKGCRRQQHQHLYSHEEDEPLFGQQ	generic|chr4_1_44987262_44989006_ENSMUST00000045078__IP_963713_TX=10090_REVERSED|
"""index: 11887, intensity: 7825.0, mobility: 0.917"""	-0.395437	0.318809	0.96486	EWLASRSRHM	generic|IP_891421_TX=10090_REVERSED|
"""index: 15287, intensity: 5343.0, mobility: 1.118"""	-0.395539	0.318996	0.964979	CKYPTEGTHIRYHSKLGSLWHFFKGCEKCKYPKERTHVRFHEK	generic|tr_E9QAF5_E9QAF5_MOUSE_REVERSED	|generic|tr_Q5U4A6_Q5U4A6_MOUSE_REVERSED|
"""index: 15044, intensity: 5161.0, mobility: 1.099"""	-0.395576	0.319272	0.965023	VFYNFITTICRCWV	generic|II_920420_TX=10090_REVERSED	|generic|tr_A0A1D5RLK7_A0A1D5RLK7_MOUSE_REVERSED	|generic|tr_C0K3M3_C0K3M3_MOUSE_REVERSED	|generic|sp_Q60748_CRFR2_MOUSE_REVERSED	|generic|sp_Q60748-2_CRFR2_MOUSE_REVERSED	|generic|tr_E9QNK5_E9QNK5_MOUSE_REVERSED	|generic|tr_Q3UQP0_Q3UQP0_MOUSE_REVERSED	|generic|tr_E9PXI8_E9PXI8_MOUSE_REVERSED|
"""index: 9772, intensity: 46620.0, mobility: 1.136"""	-0.395601	0.31946	0.965052	QNPTDRSPSNEGQVRDEKLKLTVYMRRMQRRSSQGAVERPA	generic|IP_2451739_TX=10090_REVERSED|
"""index: 19740, intensity: 2750.0, mobility: 0.795"""	-0.39572	0.319735	0.965192	MGAAVPTVLG	generic|tr_Q8BJ14_Q8BJ14_MOUSE__chr15_1_81586641_81586727_ENSMUST00000189338__II_1087172_REVERSED	|generic|sp_B2RWS6_EP300_MOUSE__chr15_1_81640047_81640145_ENSMUST00000205816__II_1087171_REVERSED|
"""index: 3950, intensity: 7663.0, mobility: 0.916"""	-0.395739	0.319835	0.965214	PAPVPQRLWM	generic|chr17_1_27856633_27876700_ENSMUST00000233809_REVERSED|
"""index: 11455, intensity: 4765.0, mobility: 1.132"""	-0.396157	0.32011	0.965704	WLGPRSFSMWWLWYRKPCRQKMQSRWRTLVMARKLW	generic|IP_1005181_TX=10090_REVERSED|
"""index: 19791, intensity: 4290.0, mobility: 1.068"""	-0.396171	0.320132	0.96572	RWQCTLRDRLRMPGTNGTPGESQE	generic|chr13_1_64170056_64174097_ENSMUST00000021929__IP_1105699_TX=10090_REVERSED|
"""index: 4368, intensity: 3732.0, mobility: 1.018"""	-0.396307	0.320132	0.965878	LMRTSGIPSPSHQL	generic|sp_P61406_EST1A_MOUSE__chr11_1_74981852_74981917_ENSMUST00000130145__II_1135224_REVERSED	|generic|II_1135229_TX=10090_REVERSED|
"""index: 5415, intensity: 4193.0, mobility: 0.914"""	-0.396674	0.320143	0.966305	KRLNPFFSHMELSCKGETQNPQLDLARV	generic|IP_1101003_TX=10090_REVERSED|
"""index: 18977, intensity: 2635.0, mobility: 1.274"""	-0.396846	0.32033	0.966505	SSSWWTEYTADYLAYRCCRSLLPTPTTWLRGQM	generic|IP_3466448_TX=10090_REVERSED|
"""index: 17468, intensity: 4512.0, mobility: 0.910"""	-0.397452	0.320516	0.967206	KWSGMGVKGILSSLPFGLRLLP	generic|IP_1009624_TX=10090_REVERSED|
"""index: 29066, intensity: 7740.0, mobility: 1.028"""	-0.397486	0.320791	0.967246	EMKRHSYLQTEMKRHSYLQTEMKRHSYLQTEMKRHSYLQL	generic|IP_973718_TX=10090_REVERSED|
"""index: 4216, intensity: 3564.0, mobility: 0.904"""	-0.397565	0.320977	0.967337	APPPPPPLAQPE	generic|sp_Q9JJA9_GRASP_MOUSE_REVERSED|
"""index: 17712, intensity: 2877.0, mobility: 0.921"""	-0.3977	0.321252	0.967493	WLHMILVYR	generic|tr_Q8VF69_Q8VF69_MOUSE_REVERSED|
"""index: 28456, intensity: 250520.0, mobility: 1.188"""	-0.397724	0.32135	0.967521	VLDDIIGQLHTIEGLMTLEGNVVPQLFTIFTCFRGREEILAR	generic|tr_F6S054_F6S054_MOUSE_REVERSED	|generic|sp_Q6P9S0_MTSS2_MOUSE_REVERSED	|generic|tr_F7D291_F7D291_MOUSE_REVERSED	|generic|tr_D3YWC9_D3YWC9_MOUSE_REVERSED|
"""index: 7768, intensity: 6055.0, mobility: 0.851"""	-0.397983	0.321536	0.967818	QAAAGADKAPR	generic|IP_3473051_TX=10090_REVERSED|
"""index: 22579, intensity: 3411.0, mobility: 1.069"""	-0.398089	0.321811	0.96794	IFIQWNDSRCLDK	generic|IP_974447_TX=10090_REVERSED|
"""index: 20090, intensity: 2977.0, mobility: 0.772"""	-0.398121	0.322085	0.967977	SASCYHKNS	generic|tr_Q9D260_Q9D260_MOUSE_REVERSED|
"""index: 11767, intensity: 8800.0, mobility: 1.065"""	-0.398128	0.322271	0.967985	SRAAEAEKSAALSFFVITEWLY	generic|sp_Q64018_GLRA1_MOUSE_REVERSED	|generic|tr_Q5NCT9_Q5NCT9_MOUSE_REVERSED|
"""index: 29632, intensity: 4784.0, mobility: 0.948"""	-0.398179	0.322545	0.968043	MRPSVPWFSL	generic|IP_1104959_TX=10090_REVERSED|
"""index: 8264, intensity: 8583.0, mobility: 0.874"""	-0.398266	0.32282	0.968143	VTGGEAGAESKP	generic|sp_P51830_ADCY9_MOUSE_REVERSED	|generic|tr_E9Q706_E9Q706_MOUSE_REVERSED|
"""index: 15304, intensity: 3670.0, mobility: 0.957"""	-0.398499	0.323094	0.968409	HVPHSTMRKVNHLNRKMLVTAGTSTQGSGLWPL	generic|tr_F6RYL8_F6RYL8_MOUSE__chr9_-1_54366418_54366618_ENSMUST00000154092__II_850066_REVERSED	|generic|sp_Q8BPN8_DMXL2_MOUSE__chr9_-1_54458848_54459015_ENSMUST00000144736__II_850049_REVERSED	|generic|sp_Q8BPN8-2_DMXL2_MOUSE__chr9_-1_54458848_54459015_ENSMUST00000144736__II_850049_REVERSED	|generic|tr_B0V2P5_B0V2P5_MOUSE__chr9_-1_54458848_54459015_ENSMUST00000144736__II_850049_REVERSED|
"""index: 21845, intensity: 4112.0, mobility: 0.954"""	-0.398531	0.323368	0.968445	FLLGTPPGATEI	generic|IP_3488219_TX=10090_REVERSED|
"""index: 21905, intensity: 2501.0, mobility: 1.181"""	-0.398664	0.323554	0.968598	EFVKLLGPVTAMYGTIEGPRARTWAVETAYALCAVCSF	generic|sp_O35682_MYADM_MOUSE_REVERSED|
"""index: 14230, intensity: 4818.0, mobility: 1.151"""	-0.398733	0.323828	0.968677	LTDEVTDMSLPLWATYIFDLLRQLGAASPV	generic|tr_A2AI76_A2AI76_MOUSE_REVERSED|
"""index: 4170, intensity: 3682.0, mobility: 0.993"""	-0.398748	0.324102	0.968693	SVQYMLSMIKEE	generic|sp_Q99JG7_TNIP2_MOUSE_REVERSED	|generic|tr_Q80VZ7_Q80VZ7_MOUSE_REVERSED	|generic|tr_D3Z039_D3Z039_MOUSE_REVERSED|
"""index: 28457, intensity: 13348.0, mobility: 1.131"""	-0.398763	0.324376	0.968711	KMLSLGGSKPNCCIKL	generic|IP_934773_TX=10090_REVERSED|
"""index: 9002, intensity: 10902.0, mobility: 0.911"""	-0.398786	0.32465	0.968737	MIEMEHEELIKSYVTDIIKQLINGEVP	generic|sp_A2ARZ3_FSIP2_MOUSE__II_1006030_REVERSED|
"""index: 10975, intensity: 7903.0, mobility: 0.931"""	-0.398837	0.324925	0.968795	KRREGGSSGGGSSRHKHKKHER	generic|sp_Q9Z315_SNUT1_MOUSE__chr19_-1_5381206_5381298_ENSMUST00000236511_REVERSED|
"""index: 31352, intensity: 9401.0, mobility: 1.098"""	-0.398974	0.325199	0.968951	WLFARSGQPEAVHEWFFLLGGPRLVRQVEQLVK	generic|sp_Q9DD20_MET7B_MOUSE_REVERSED|
"""index: 11628, intensity: 13513.0, mobility: 1.025"""	-0.39905	0.325473	0.969038	RPSCYLVSGPKPGGPLGGQFIMAY	generic|sp_Q6P9R4-3_ARHGI_MOUSE__chr8_1_3444913_3445071_ENSMUST00000131773_REVERSED|
"""index: 24578, intensity: 4698.0, mobility: 1.065"""	-0.399106	0.325479	0.969101	GQILSGFWPPSGILRQPSDIKKLLDYSFGQIIAKMHSTCRQMF	generic|sp_Q7M6U3_TEX14_MOUSE_REVERSED|
"""index: 1455, intensity: 2616.0, mobility: 0.882"""	-0.399526	0.325664	0.969577	ITCVFAAPFMC	generic|IP_1138015_TX=10090_REVERSED|
"""index: 30005, intensity: 8650.0, mobility: 0.977"""	-0.399583	0.325677	0.969643	QKPPSPLIANPFG	generic|tr_A0A0A6YX99_A0A0A6YX99_MOUSE__chr1_-1_176735680_176735949_ENSMUST00000192664__II_1029642_REVERSED	|generic|tr_A0A0A6YXK7_A0A0A6YXK7_MOUSE__chr1_-1_176735680_176735949_ENSMUST00000192664__II_1029651_REVERSED	|generic|tr_H7BX26_H7BX26_MOUSE__chr1_-1_176735680_176735949_ENSMUST00000192664__II_1029655_REVERSED	|generic|sp_Q6A065_CE170_MOUSE__chr1_-1_176735680_176735949_ENSMUST00000192664__II_1029637_REVERSED	|generic|sp_Q6A065-3_CE170_MOUSE__chr1_-1_176735680_176735949_ENSMUST00000192664__II_1029655_REVERSED	|generic|II_1029643_TX=10090_REVERSED|
"""index: 9892, intensity: 11223.0, mobility: 1.032"""	-0.399604	0.325677	0.969666	KPLNDFKQFTFQHLVHAFAYVANYIYYSEEIFAMDFTHVMLW	generic|tr_A0A3Q4EG82_A0A3Q4EG82_MOUSE__II_3461401_REVERSED	|generic|tr_A0A3Q4EH09_A0A3Q4EH09_MOUSE__II_3461401_REVERSED	|generic|sp_E9Q6I0_V2116_MOUSE__II_3461402_REVERSED	|generic|II_3461411_TX=10090_REVERSED|
"""index: 17384, intensity: 102125.0, mobility: 0.983"""	-0.400329	0.325861	0.970484	AFATEVAANLCKA	generic|tr_Q9R1R6_Q9R1R6_MOUSE__IP_1147517_REVERSED|
"""index: 8145, intensity: 39560.0, mobility: 1.056"""	-0.400436	0.326045	0.970604	YQLFVFANKSSCLQMISHNKRLLDKIKEHSFHDFQYALLSF	generic|sp_Q80ZF8_AGRB3_MOUSE__chr1_-1_25128818_25128886_ENSMUST00000153568__II_1042938_REVERSED	|generic|tr_Q499E3_Q499E3_MOUSE__chr1_-1_25128818_25128886_ENSMUST00000153568__II_1042938_REVERSED|
"""index: 31416, intensity: 2920.0, mobility: 1.119"""	-0.400621	0.32614	0.970811	SSGGHGGGYGGGSSGGGSSGGGYGGGFSGGGRGGGGSSGEGELLSRYTQI	generic|sp_K1C10_HUMAN__REVERSED|
"""index: 22934, intensity: 3507.0, mobility: 1.018"""	-0.400946	0.326414	0.971175	FLFFVFFFLFFYSQKVFC	generic|IP_909161_TX=10090_REVERSED|
"""index: 12224, intensity: 2944.0, mobility: 1.140"""	-0.400999	0.326597	0.971234	LFEQDKYDFRNQFV	generic|tr_Q5GLZ0_Q5GLZ0_MOUSE__II_1045613_REVERSED	|generic|tr_Q148B1_Q148B1_MOUSE_REVERSED	|generic|tr_Q5GLZ1_Q5GLZ1_MOUSE_REVERSED	|generic|tr_Q9CVC8_Q9CVC8_MOUSE_REVERSED|
"""index: 18987, intensity: 4355.0, mobility: 0.832"""	-0.401123	0.326871	0.971372	MRITSSSSYD	generic|tr_Q3UM57_Q3UM57_MOUSE_REVERSED	|generic|sp_Q6ZQ73_CAND2_MOUSE_REVERSED|
"""index: 12906, intensity: 7613.0, mobility: 1.108"""	-0.401169	0.327144	0.971424	ESGGLPTRRRELASGHKRNCLGSPMQAPGGLC	generic|IP_948808_TX=10090_REVERSED|
"""index: 11098, intensity: 3912.0, mobility: 0.985"""	-0.401233	0.327238	0.971495	SHTLGLSHGLEHA	generic|tr_E9QPT8_E9QPT8_MOUSE__II_2505716_REVERSED	|generic|sp_Q9EPL5_MMP1A_MOUSE__II_2505716_REVERSED|
"""index: 3729, intensity: 4978.0, mobility: 1.097"""	-0.401438	0.327243	0.971723	MMYLRQPCAGGLRW	generic|IP_1006293_TX=10090_REVERSED|
"""index: 29921, intensity: 130282.0, mobility: 1.020"""	-0.40165	0.327342	0.97196	RMLQNSETEMR	generic|IP_904509_TX=10090_REVERSED|
"""index: 9760, intensity: 4271.0, mobility: 0.950"""	-0.401768	0.327342	0.97209	ETASIQMQSLSKKGLTEIELMAESQTKKI	generic|IP_904112_TX=10090_REVERSED|
"""index: 4344, intensity: 15136.0, mobility: 0.847"""	-0.402283	0.327347	0.972659	MWVMLLGQPPLSEALWS	generic|chr7_-1_30441689_30442244_ENSMUST00000006828_REVERSED|
"""index: 22735, intensity: 2551.0, mobility: 1.134"""	-0.402606	0.327619	0.973016	FKLIQFGHLLNEVN	generic|IP_1020475_TX=10090_REVERSED|
"""index: 29009, intensity: 7223.0, mobility: 1.045"""	-0.402705	0.327722	0.973125	VCRSPVLPSTPGSTQTQTLRCPKCLM	generic|chr2_-1_130730808_130736638_ENSMUST00000044766__IP_999500_TX=10090_REVERSED	|generic|IP_999491_TX=10090_REVERSED	|generic|IP_999505_TX=10090_REVERSED|
"""index: 10208, intensity: 6087.0, mobility: 1.037"""	-0.402979	0.327722	0.973426	DKSSREPPLPPGEFEERFREPNIAYSALDRCEPGPVHVKRQQQ	generic|sp_Q6PAL0_BEND3_MOUSE_REVERSED|
"""index: 16595, intensity: 16588.0, mobility: 1.173"""	-0.403176	0.327722	0.973642	FEKEEIEKYCLCLTR	generic|sp_Q148W0_AT8B1_MOUSE_REVERSED|
"""index: 2692, intensity: 4781.0, mobility: 0.863"""	-0.403757	0.327904	0.974276	EKLDNEPKGA	generic|sp_O35437_TCF21_MOUSE_REVERSED|
"""index: 14819, intensity: 3808.0, mobility: 0.892"""	-0.403824	0.328176	0.974348	MPAGEDAAVKAKCTMVPELESTKRAAP	generic|IP_1137048_TX=10090_REVERSED|
"""index: 32404, intensity: 7662.0, mobility: 1.083"""	-0.403855	0.328447	0.974382	QTALEEITKPSPYPKQQYARKLAEKEEPALVVRP	generic|tr_H3BK24_H3BK24_MOUSE__chr5_-1_136373317_136373445_ENSMUST00000175918__II_929026_REVERSED	|generic|tr_H3BKF6_H3BKF6_MOUSE__chr5_-1_136370114_136370191_ENSMUST00000175918__II_929026_REVERSED	|generic|tr_H3BLS0_H3BLS0_MOUSE__chr5_-1_136373317_136373445_ENSMUST00000175918__II_929026_REVERSED	|generic|tr_H3BJQ9_H3BJQ9_MOUSE__chr5_-1_136373317_136373445_ENSMUST00000175918__II_929026_REVERSED	|generic|tr_E9QKE9_E9QKE9_MOUSE__chr5_-1_136373317_136373445_ENSMUST00000175918__II_929026_REVERSED	|generic|tr_Q5BL05_Q5BL05_MOUSE__chr5_-1_136373317_136373445_ENSMUST00000175918_REVERSED	|generic|tr_Q3V2M8_Q3V2M8_MOUSE_REVERSED	|generic|sp_P53564-5_CUX1_MOUSE_REVERSED	|generic|sp_P53564_CUX1_MOUSE__chr5_-1_136373317_136373445_ENSMUST00000175918_REVERSED	|generic|sp_P53564-2_CUX1_MOUSE__chr5_-1_136373317_136373445_ENSMUST00000175918_REVERSED	|generic|sp_P53564-3_CUX1_MOUSE__chr5_-1_136373317_136373445_ENSMUST00000175918_REVERSED	|generic|sp_P53564-4_CUX1_MOUSE__chr5_-1_136359998_136360066_ENSMUST00000175918_REVERSED|
"""index: 6087, intensity: 3030.0, mobility: 1.148"""	-0.403959	0.32854	0.974494	HVTNIGPLFLTNPERSSNAVMHTSPVSGLDEPL	generic|IP_882596_TX=10090_REVERSED|
"""index: 7976, intensity: 12133.0, mobility: 0.908"""	-0.404078	0.328812	0.974624	KEQESKKFF	generic|tr_A0A1L1SU97_A0A1L1SU97_MOUSE__II_3500933_REVERSED	|generic|sp_Q6P9L6_KIF15_MOUSE__II_3455262_REVERSED	|generic|II_3500937_TX=10090_REVERSED|
"""index: 24703, intensity: 7419.0, mobility: 1.065"""	-0.404193	0.329083	0.974749	STDLVKRRRRQ	generic|tr_A0A5F8MPF0_A0A5F8MPF0_MOUSE__chr4_-1_149213292_149213456_ENSMUST00000123593__II_952271_REVERSED	|generic|sp_Q60575_KIF1B_MOUSE__chr4_-1_149213292_149213456_ENSMUST00000123593__II_952271_REVERSED	|generic|sp_Q60575-2_KIF1B_MOUSE__chr4_-1_149213292_149213456_ENSMUST00000123593__II_952271_REVERSED	|generic|tr_F6XNB6_F6XNB6_MOUSE__chr4_-1_149182264_149182347_ENSMUST00000150853__II_952271_REVERSED|
"""index: 21841, intensity: 4506.0, mobility: 1.201"""	-0.40426	0.329354	0.974821	GRHDTVNAANFPLLTPLKPLLITAAATPTTAAATAPPIETHE	generic|chr13_-1_54682349_54682711_ENSMUST00000125871_REVERSED|
"""index: 27774, intensity: 4542.0, mobility: 1.177"""	-0.404372	0.329536	0.974942	CVAVFCGQSLCGALTIRQDQTQVNVLMKPVTISILYMDNFALHCLFF	generic|tr_B2RU59_B2RU59_MOUSE_REVERSED|
"""index: 26664, intensity: 6105.0, mobility: 0.995"""	-0.40446	0.329629	0.975038	QFMPGSSCHSAVSMHRSARRLTSTS	generic|IP_868421_TX=10090_REVERSED|
"""index: 16769, intensity: 5643.0, mobility: 1.006"""	-0.404526	0.329721	0.97511	LWEVGMSVVKADP	generic|sp_Q3U435_MMP25_MOUSE__II_3488709_REVERSED	|generic|tr_A0A3B2WCE2_A0A3B2WCE2_MOUSE_REVERSED	|generic|tr_A0A3B2W7R0_A0A3B2W7R0_MOUSE_REVERSED|
"""index: 7140, intensity: 27636.0, mobility: 1.065"""	-0.404771	0.329992	0.975373	CKYMGFTNLLLHKAKSQVEEWKSSSGPILQMHVIATSKGSTLSW	generic|tr_Q148S1_Q148S1_MOUSE_REVERSED	|generic|sp_O35149_ZNT4_MOUSE_REVERSED	|generic|tr_A2AK40_A2AK40_MOUSE_REVERSED|
"""index: 2519, intensity: 3270.0, mobility: 1.001"""	-0.404898	0.330173	0.97551	RLLGDRSPRKPQ	generic|chr9_-1_108103950_108105070_ENSMUST00000035208__IP_843274_TX=10090_REVERSED|
"""index: 11930, intensity: 9285.0, mobility: 0.882"""	-0.40507	0.330444	0.975696	LLFFEAGVFGMYLF	generic|tr_Q8VF37_Q8VF37_MOUSE__II_3453089_REVERSED|
"""index: 21880, intensity: 3028.0, mobility: 1.179"""	-0.405088	0.330626	0.975715	GGLTAGAPLVRGVHNEVCSLGWVCEGPVDSMTRFECHLP	generic|IP_936558_TX=10090_REVERSED|
"""index: 23919, intensity: 7305.0, mobility: 1.086"""	-0.405161	0.330717	0.975793	MLRKQGKRMARPLDQETSVDEPGVLGCDFLFDVSPNIDLP	generic|tr_B1AXS6_B1AXS6_MOUSE_REVERSED	|generic|sp_Q9JLM4_ZMYM3_MOUSE_REVERSED	|generic|tr_B1AXS8_B1AXS8_MOUSE_REVERSED	|generic|tr_B1AXS7_B1AXS7_MOUSE_REVERSED|
"""index: 32368, intensity: 18940.0, mobility: 1.112"""	-0.40548	0.330811	0.976135	SHRIIKSAMAASKYRKDEIIKKMTLAFSEAKLTQLQI	generic|sp_Q8JZZ0_UD3A2_MOUSE_REVERSED|
"""index: 8610, intensity: 7319.0, mobility: 1.045"""	-0.405932	0.330811	0.976618	HEGLFSKCLREAERKTIMGCRRSSIPMAGARRLIELQVPTCQVC	generic|tr_D3YX64_D3YX64_MOUSE_REVERSED	|generic|sp_Q8BX46_SKOR1_MOUSE_REVERSED	|generic|sp_Q8BX46-2_SKOR1_MOUSE_REVERSED|
"""index: 16028, intensity: 3698.0, mobility: 1.036"""	-0.40635	0.330902	0.977062	WKTLITSTRYSK	generic|IP_1066678_TX=10090_REVERSED|
"""index: 7518, intensity: 4303.0, mobility: 0.894"""	-0.406558	0.330906	0.977283	NIGGIYVMNPMVPRPFELVF	generic|tr_D3Z748_D3Z748_MOUSE__chr1_1_88216218_88216361_ENSMUST00000126203__II_1031858_REVERSED|
"""index: 22046, intensity: 4986.0, mobility: 0.920"""	-0.406665	0.330906	0.977396	KTEKEKFSR	generic|IP_953173_TX=10090_REVERSED|
"""index: 15389, intensity: 3400.0, mobility: 1.007"""	-0.406979	0.331087	0.977728	KWPELFSAEMMVEAGTVGISWQRRL	generic|IP_1094805_TX=10090_REVERSED|
"""index: 10024, intensity: 15076.0, mobility: 1.056"""	-0.407286	0.331178	0.978051	FDPINSIPGESVGAGVELSPTPHT	generic|IP_913839_TX=10090_REVERSED|
"""index: 28951, intensity: 4061.0, mobility: 1.121"""	-0.407523	0.33127	0.9783	WTHIIFVLKFPTDWSHSSSSLSAVHFPLTRFDGLSLFDSTGNESR	generic|IP_940787_TX=10090_REVERSED|
"""index: 11055, intensity: 5958.0, mobility: 0.970"""	-0.407575	0.33127	0.978354	ENPFRLGEMIRSGTTWIDHLL	generic|tr_Q9CQG8_Q9CQG8_MOUSE__chr15_1_91815428_91815535_ENSMUST00000137657__II_1090244_REVERSED	|generic|sp_Q5S006_LRRK2_MOUSE__chr15_1_91815428_91815535_ENSMUST00000137657__II_1090234_REVERSED|
"""index: 10115, intensity: 4010.0, mobility: 0.901"""	-0.40797	0.331361	0.978768	RSAALSSATATAATTPAEIPCPTS	generic|chr14_-1_31176562_31176852_ENSMUST00000168206__IP_1097704_TX=10090_REVERSED|
"""index: 11261, intensity: 11224.0, mobility: 1.140"""	-0.408326	0.33163	0.97914	PLHLTRFKHGAGFMPHQIVHSTANIRGKYLPCPSQLFMTVKED	generic|sp_O88738-2_BIRC6_MOUSE__chr17_1_74659302_74659364_ENSMUST00000183249__II_1064545_REVERSED	|generic|tr_A0A1S6GWH6_A0A1S6GWH6_MOUSE__chr17_1_74659302_74659364_ENSMUST00000183249__II_1064467_REVERSED	|generic|tr_S4R2P8_S4R2P8_MOUSE__chr17_1_74659302_74659364_ENSMUST00000183249__II_1064467_REVERSED	|generic|sp_O88738_BIRC6_MOUSE__chr17_1_74659302_74659364_ENSMUST00000183249__II_1064467_REVERSED	|generic|sp_O88738-3_BIRC6_MOUSE__chr17_1_74659302_74659364_ENSMUST00000183249__II_1064467_REVERSED	|generic|tr_S4R1L5_S4R1L5_MOUSE__chr17_1_74659302_74659364_ENSMUST00000183249__II_1064467_REVERSED|
"""index: 25777, intensity: 7026.0, mobility: 1.026"""	-0.408355	0.33181	0.979169	EFIGFLEKSLL	generic|IP_1002166_TX=10090_REVERSED|
"""index: 14055, intensity: 3768.0, mobility: 1.045"""	-0.408704	0.332079	0.979532	LHYSNVLDDGIMRFNGKTYVF	generic|tr_Q3UI58_Q3UI58_MOUSE__II_996202_REVERSED	|generic|tr_Q8CCD4_Q8CCD4_MOUSE_REVERSED	|generic|tr_Q6PAR4_Q6PAR4_MOUSE_REVERSED	|generic|sp_Q64701_RBL1_MOUSE_REVERSED	|generic|sp_Q64701-2_RBL1_MOUSE_REVERSED|
"""index: 6656, intensity: 264028.0, mobility: 0.877"""	-0.408744	0.332347	0.979574	EAESASSNENSILGSMTQPRHTKPKRK	generic|sp_Q62059_CSPG2_MOUSE__chr13_-1_89721768_89721941_ENSMUST00000160029_REVERSED	|generic|sp_Q62059-2_CSPG2_MOUSE__chr13_-1_89721768_89721941_ENSMUST00000160029_REVERSED|
"""index: 12630, intensity: 3109.0, mobility: 0.871"""	-0.408764	0.332527	0.979594	KMDRNRLRYIFPNLMPTVVTYM	generic|tr_Q8VGR3_Q8VGR3_MOUSE_REVERSED|
"""index: 2146, intensity: 2757.0, mobility: 0.999"""	-0.408901	0.332796	0.979736	SVCLKAFYHCRW	generic|chr7_1_59276293_59276370_ENSMUST00000202945_REVERSED|
"""index: 9492, intensity: 49065.0, mobility: 1.137"""	-0.408969	0.333065	0.979807	RLQAAMEWKTNRLESDLQQIADQYSAIDAQHRDELESRQR	generic|tr_Q80TQ3_Q80TQ3_MOUSE_REVERSED	|generic|sp_P19246_NFH_MOUSE_REVERSED|
"""index: 6078, intensity: 2948.0, mobility: 1.112"""	-0.409011	0.333244	0.97985	EEWLAAEIKSTDYERMMDFEIWPKNWKQAEKMQEETLAL	generic|sp_Q9D338_RM19_MOUSE_REVERSED	|generic|tr_Q3URF5_Q3URF5_MOUSE_REVERSED	|generic|tr_Q6P8U3_Q6P8U3_MOUSE_REVERSED|
"""index: 7813, intensity: 19583.0, mobility: 1.148"""	-0.409126	0.333512	0.979968	QTSHSKTSKLIQLRNM	generic|chr14_1_68125913_68125981_None_REVERSED|
"""index: 11876, intensity: 6766.0, mobility: 0.855"""	-0.409237	0.333781	0.980083	AGSKVPMSQNLHYTI	generic|IP_847471_TX=10090_REVERSED|
"""index: 30332, intensity: 6571.0, mobility: 0.963"""	-0.409321	0.33396	0.98017	FQKTIYVNEY	generic|tr_A0A2I3BPX1_A0A2I3BPX1_MOUSE_REVERSED	|generic|sp_Q7TNJ0_DCSTP_MOUSE_REVERSED	|generic|sp_Q7TNJ0-2_DCSTP_MOUSE_REVERSED	|generic|sp_Q7TNJ0-3_DCSTP_MOUSE_REVERSED	|generic|sp_Q7TNJ0-4_DCSTP_MOUSE_REVERSED	|generic|tr_Q3U482_Q3U482_MOUSE_REVERSED	|generic|tr_B7ZP05_B7ZP05_MOUSE_REVERSED|
"""index: 22295, intensity: 90160.0, mobility: 0.974"""	-0.409393	0.334229	0.980244	LIAKFSALSLGH	generic|IP_830309_TX=10090_REVERSED|
"""index: 10603, intensity: 36806.0, mobility: 0.925"""	-0.409587	0.334498	0.980444	ETKTLEPFVSKPVEEDRRQS	generic|tr_A0A5K1VVQ9_A0A5K1VVQ9_MOUSE__chr19_-1_7374046_7374075_ENSMUST00000237653__II_1006392_REVERSED	|generic|sp_A2ASS6_TITIN_MOUSE__chr19_-1_7374046_7374075_ENSMUST00000237653__II_1006392_REVERSED	|generic|sp_A2ASS6-2_TITIN_MOUSE__chr19_-1_7374046_7374075_ENSMUST00000237653__II_1006392_REVERSED	|generic|tr_A0A5K1VVQ1_A0A5K1VVQ1_MOUSE__chr19_-1_7374046_7374075_ENSMUST00000237653__II_1006392_REVERSED	|generic|tr_E9Q8K5_E9Q8K5_MOUSE__chr19_-1_7374046_7374075_ENSMUST00000237653__II_1006392_REVERSED	|generic|tr_E9Q8N1_E9Q8N1_MOUSE__chr19_-1_7374046_7374075_ENSMUST00000237653__II_1006392_REVERSED|
"""index: 13840, intensity: 4318.0, mobility: 1.036"""	-0.409594	0.334766	0.980451	RRNMHPNRWGDVALWLRW	generic|IP_894720_TX=10090_REVERSED|
"""index: 28020, intensity: 3560.0, mobility: 1.245"""	-0.409606	0.334855	0.980463	IYPKELPRNDIRVHNEP	generic|tr_S4R294_S4R294_MOUSE__chr1_-1_162723106_162723174_ENSMUST00000182288__II_1027809_REVERSED	|generic|sp_Q3TLH4_PRC2C_MOUSE__chr1_-1_162723106_162723174_ENSMUST00000182288__II_1027809_REVERSED	|generic|sp_Q3TLH4-5_PRC2C_MOUSE__chr1_-1_162723106_162723174_ENSMUST00000182288__II_1027809_REVERSED	|generic|tr_S4R2J9_S4R2J9_MOUSE__chr1_-1_162723106_162723174_ENSMUST00000182288_REVERSED	|generic|tr_A0A0A0MQ79_A0A0A0MQ79_MOUSE__chr1_-1_162723106_162723174_ENSMUST00000182288_REVERSED|
"""index: 20349, intensity: 3534.0, mobility: 1.205"""	-0.409811	0.335124	0.980674	PWTRDGAACCFLPYFSRM	generic|IP_1052841_TX=10090_REVERSED|
"""index: 28074, intensity: 9355.0, mobility: 1.159"""	-0.409908	0.335392	0.980773	EIGPPVMGDGTGPTVIDDENVGITGGQASDWFWVSGLVWFLVPVTWM	generic|tr_A8Y5F6_A8Y5F6_MOUSE_REVERSED	|generic|sp_Q62011_PDPN_MOUSE_REVERSED|
"""index: 5879, intensity: 19877.0, mobility: 0.863"""	-0.409951	0.33557	0.980818	SICVKDVRKYRLPKVSIAESSWTGPR	generic|sp_Q99MV5_M10L1_MOUSE__II_1090720_REVERSED	|generic|tr_F2YMC1_F2YMC1_MOUSE__II_1090720_REVERSED	|generic|tr_G3X8T0_G3X8T0_MOUSE__II_1090720_REVERSED	|generic|tr_D3YWG8_D3YWG8_MOUSE__II_1090720_REVERSED|
"""index: 11528, intensity: 12091.0, mobility: 0.945"""	-0.409984	0.335839	0.980852	GGAGETSLGGARRGLAEPEREVSNI	generic|tr_F8VPJ5_F8VPJ5_MOUSE_REVERSED	|generic|sp_Q58Y74_TRCG1_MOUSE_REVERSED|
"""index: 18328, intensity: 3060.0, mobility: 1.132"""	-0.410014	0.336017	0.980881	RMIFATLFPHMLPEM	generic|IP_3492115_TX=10090_REVERSED|
"""index: 12160, intensity: 17194.0, mobility: 1.066"""	-0.410128	0.336103	0.980999	MMASLVNDFNFDSNVWLRERVLPRSVDGDPYILFSGKCEKLTH	generic|tr_Q7TNI3_Q7TNI3_MOUSE__II_837983_REVERSED	|generic|tr_B1AVA4_B1AVA4_MOUSE__II_837983_REVERSED|
"""index: 10899, intensity: 11401.0, mobility: 0.884"""	-0.41021	0.336103	0.981082	LQKQMMAKEERLRMR	generic|tr_Q8C803_Q8C803_MOUSE__II_910992_REVERSED	|generic|tr_A0A171EBL0_A0A171EBL0_MOUSE__II_910992_REVERSED	|generic|sp_Q80VN0_CP100_MOUSE__II_910992_REVERSED|
"""index: 21312, intensity: 5273.0, mobility: 0.937"""	-0.410619	0.336371	0.981499	QERPVEWEDPVYMHSASFYEPNVSTYLTSNRK	generic|sp_Q9WTL4_INSRR_MOUSE__II_982174_REVERSED|
"""index: 10354, intensity: 5354.0, mobility: 0.899"""	-0.410722	0.336636	0.981604	YNRVKTLNLERPTTVWCQ	generic|IP_924467_TX=10090_REVERSED|
"""index: 24790, intensity: 4466.0, mobility: 0.913"""	-0.410735	0.336636	0.981617	VSEFSLGMFSNRAIIHININDQIDLLV	generic|tr_B2RQM3_B2RQM3_MOUSE_REVERSED|
"""index: 3481, intensity: 10072.0, mobility: 0.879"""	-0.410831	0.336724	0.981715	SSEETKVAVQNEQSICNPGPTE	generic|tr_A0A338P7J1_A0A338P7J1_MOUSE__II_3445228_REVERSED	|generic|tr_B9EKJ4_B9EKJ4_MOUSE__chr16_1_20206200_20206250_ENSMUST00000232338__II_3486073_REVERSED	|generic|sp_Q3TUF7_YETS2_MOUSE__chr16_1_20206200_20206250_ENSMUST00000232338__II_3445230_REVERSED	|generic|sp_Q3TUF7-3_YETS2_MOUSE__chr16_1_20206200_20206250_ENSMUST00000232338__II_3445230_REVERSED	|generic|tr_A0A338P697_A0A338P697_MOUSE__chr16_1_20206200_20206250_ENSMUST00000232338__II_3486073_REVERSED	|generic|sp_Q3TUF7-2_YETS2_MOUSE__chr16_1_20206200_20206250_ENSMUST00000232338_REVERSED|
"""index: 11076, intensity: 5906.0, mobility: 0.813"""	-0.411248	0.336991	0.982138	TEGSHMGAQGHRLIGKDRW	generic|IP_3493094_TX=10090_REVERSED|
"""index: 31903, intensity: 4156.0, mobility: 1.017"""	-0.411309	0.337169	0.982199	NYHHLVRIYN	generic|sp_P70275_SEM3E_MOUSE__chr5_1_14226640_14226708_ENSMUST00000130116__II_946437_REVERSED	|generic|II_946438_TX=10090_REVERSED|
"""index: 11864, intensity: 10773.0, mobility: 1.108"""	-0.411409	0.337346	0.9823	HFMAEVRQIGYQERIEGCKREPVKEAPPQHHVSFLAGIIVDGDM	generic|sp_P97772_GRM1_MOUSE_REVERSED	|generic|sp_P97772-2_GRM1_MOUSE_REVERSED	|generic|sp_P97772-3_GRM1_MOUSE_REVERSED|
"""index: 24308, intensity: 6985.0, mobility: 1.147"""	-0.411447	0.337614	0.982339	LNMASAVWGERPIREL	generic|IP_912586_TX=10090_REVERSED|
"""index: 10860, intensity: 24516.0, mobility: 0.975"""	-0.411756	0.337701	0.98265	LVSLVFFYMSCAHLVKP	generic|tr_A0A087WSL3_A0A087WSL3_MOUSE_REVERSED|
"""index: 18679, intensity: 3457.0, mobility: 1.037"""	-0.412005	0.337968	0.9829	ELMKKMPVTISEGGMMNATGFLQSMGQVL	generic|IP_906432_TX=10090_REVERSED|
"""index: 9812, intensity: 3493.0, mobility: 0.874"""	-0.412034	0.338235	0.982928	ISSDEIVFNLLHKPY	generic|IP_3455885_TX=10090_REVERSED|
"""index: 18995, intensity: 4497.0, mobility: 1.087"""	-0.412037	0.338503	0.982931	PTKGLNGNEDPTRVTHNNEVKTQSPTQPKSESSQSNLLSEPGS	generic|tr_B1AXS6_B1AXS6_MOUSE_REVERSED	|generic|sp_Q9JLM4_ZMYM3_MOUSE_REVERSED	|generic|tr_B1AXS7_B1AXS7_MOUSE_REVERSED|
"""index: 12978, intensity: 3674.0, mobility: 1.075"""	-0.41205	0.338679	0.982945	VYRDYGMVVLLFSHTYGFTFSFFLQNACAIFTISRHTSLMDSL	generic|sp_Q8VBW9_OLF63_MOUSE__II_3462003_REVERSED|
"""index: 12937, intensity: 4753.0, mobility: 0.927"""	-0.412408	0.338947	0.983303	KSTEPTEGMLWEDPPLGDRAMFNLSESKLL	generic|IP_857830_TX=10090_REVERSED|
"""index: 16914, intensity: 4981.0, mobility: 0.861"""	-0.412437	0.339214	0.983331	ERSSSAVKLPYGGLGQSPAG	generic|II_1026048_TX=10090_REVERSED|
"""index: 14223, intensity: 2749.0, mobility: 0.934"""	-0.412446	0.339391	0.983341	SQLKGALEDLLRAQEEQ	generic|tr_B9EKB0_B9EKB0_MOUSE_REVERSED	|generic|tr_Q3UHL7_Q3UHL7_MOUSE_REVERSED	|generic|tr_Q8K271_Q8K271_MOUSE_REVERSED	|generic|tr_E9QN70_E9QN70_MOUSE_REVERSED	|generic|sp_P02469_LAMB1_MOUSE_REVERSED	|generic|tr_Q9CRX6_Q9CRX6_MOUSE_REVERSED|
"""index: 7256, intensity: 9340.0, mobility: 0.930"""	-0.412892	0.339462	0.983785	AEKFTPGSVGTYYTVCLYLHLK	generic|tr_A0A0R4J293_A0A0R4J293_MOUSE_REVERSED	|generic|sp_Q9JLF6_TGM1_MOUSE_REVERSED|
"""index: 28651, intensity: 9040.0, mobility: 1.181"""	-0.413079	0.339462	0.983971	GLMMYLGYCYKRDINRERERDRDRDRERERYIYIYIYIYIYGDLDGM	generic|IP_954218_TX=10090_REVERSED|
"""index: 20498, intensity: 4232.0, mobility: 1.048"""	-0.413319	0.339462	0.984209	HLGGHRGRGMGRPVAPKLH	generic|IP_986125_TX=10090_REVERSED|
"""index: 21517, intensity: 3519.0, mobility: 1.164"""	-0.413647	0.339462	0.984533	ESQLLHSILLAATNAT	generic|tr_D3Z4C0_D3Z4C0_MOUSE_REVERSED	|generic|sp_Q91VS8_FARP2_MOUSE_REVERSED|
"""index: 8231, intensity: 12887.0, mobility: 1.005"""	-0.414067	0.339728	0.984946	NSLRRSLSKAKAHMKNGPDGLEYEVMAWEQLLIWIED	generic|tr_J3QM88_J3QM88_MOUSE__II_965193_REVERSED	|generic|tr_E9Q5Z9_E9Q5Z9_MOUSE__II_965193_REVERSED	|generic|tr_F2Z478_F2Z478_MOUSE_REVERSED	|generic|tr_A2BEI8_A2BEI8_MOUSE_REVERSED	|generic|tr_Q3UTE2_Q3UTE2_MOUSE_REVERSED	|generic|tr_A2BEJ2_A2BEJ2_MOUSE_REVERSED	|generic|tr_A2BEI6_A2BEI6_MOUSE_REVERSED	|generic|tr_F2Z3W5_F2Z3W5_MOUSE_REVERSED	|generic|tr_J3QMS7_J3QMS7_MOUSE_REVERSED	|generic|tr_A2BEI7_A2BEI7_MOUSE_REVERSED	|generic|tr_A2BEI5_A2BEI5_MOUSE_REVERSED	|generic|tr_A2BEJ1_A2BEJ1_MOUSE_REVERSED|
"""index: 1525, intensity: 2519.0, mobility: 0.890"""	-0.414329	0.339995	0.985203	SQARMCFNAIFFISVVMVVIM	generic|IP_939258_TX=10090_REVERSED|
"""index: 1200, intensity: 2838.0, mobility: 0.826"""	-0.414393	0.340261	0.985266	ESPFLLGATLVFMF	generic|IP_1053370_TX=10090_REVERSED|
"""index: 30525, intensity: 6621.0, mobility: 1.218"""	-0.414422	0.340528	0.985294	WDGYGRATLHLAGLHSPTP	generic|IP_2441746_TX=10090_REVERSED|
"""index: 7337, intensity: 3508.0, mobility: 0.956"""	-0.414464	0.340794	0.985336	QEKNNLLIHYSGRMLHERQDGIFMYSGL	generic|IP_882526_TX=10090_REVERSED|
"""index: 21472, intensity: 2911.0, mobility: 1.235"""	-0.414481	0.34106	0.985352	VTINPDWLSGSSVCSTTMKMKSDECDPVFIIKSKHNPDGDPI	generic|sp_Q60943_I17RA_MOUSE__II_912369_REVERSED	|generic|II_912370_TX=10090_REVERSED|
"""index: 9901, intensity: 73284.0, mobility: 1.091"""	-0.414682	0.341327	0.985548	MRLRCPRKARPSTVEPWCTQPQSYATKREVQLTSWTVKEP	generic|chr15_1_41101274_41101531_ENSMUST00000053467__IP_1085804_TX=10090_REVERSED|
"""index: 1533, intensity: 3062.0, mobility: 0.855"""	-0.414805	0.341593	0.985669	QNPIVGREQERLDRGM	generic|sp_Q9QXY1_ZO3_MOUSE_REVERSED	|generic|tr_Q3UZ47_Q3UZ47_MOUSE_REVERSED	|generic|tr_Q921G9_Q921G9_MOUSE_REVERSED|
"""index: 32383, intensity: 5561.0, mobility: 1.016"""	-0.414841	0.34186	0.985703	PQQINFALRPAPVIPNPRRLSEDKIPSQI	generic|IP_1002719_TX=10090_REVERSED|
"""index: 7876, intensity: 9786.0, mobility: 0.914"""	-0.414878	0.342035	0.985739	QDYYLTFVKDKFKGLEGYRKLGTGAKTM	generic|IP_3473102_TX=10090_REVERSED|
"""index: 10984, intensity: 6219.0, mobility: 0.988"""	-0.414988	0.342302	0.985847	VNEQEKQFLQG	generic|sp_A2AM05_CNTLN_MOUSE__II_964714_REVERSED	|generic|sp_A2AM05-4_CNTLN_MOUSE__II_964714_REVERSED|
"""index: 24155, intensity: 5550.0, mobility: 1.163"""	-0.415001	0.342477	0.985859	LNMASAVWGERPIREL	generic|IP_912586_TX=10090_REVERSED|
"""index: 23520, intensity: 11456.0, mobility: 0.887"""	-0.415331	0.342743	0.98618	NTKAKKVRY	generic|IP_2424116_TX=10090_REVERSED|
"""index: 8133, intensity: 5363.0, mobility: 0.871"""	-0.415437	0.343009	0.986282	QKTMREPTP	generic|IP_905979_TX=10090_REVERSED|
"""index: 22197, intensity: 2902.0, mobility: 0.979"""	-0.415458	0.343093	0.986302	SRSFTARLVTP	generic|IP_998436_TX=10090_REVERSED|
"""index: 22209, intensity: 9902.0, mobility: 0.810"""	-0.415536	0.343169	0.986378	MTSNRWYN	generic|IP_3487346_TX=10090_REVERSED|
"""index: 15324, intensity: 6750.0, mobility: 1.134"""	-0.415951	0.343169	0.986778	VERENMKWTAQVPRSYQCLLEASGGEEVVLD	generic|tr_A0A571BEB2_A0A571BEB2_MOUSE_REVERSED|
"""index: 9536, intensity: 5980.0, mobility: 0.894"""	-0.416449	0.343434	0.987256	AIFYLDVKEDISSIDYNELF	generic|IP_950511_TX=10090_REVERSED|
"""index: 9352, intensity: 168131.0, mobility: 1.049"""	-0.416507	0.343609	0.987312	GLVDPPPPAEAWRPSWPPGPGPPPPRPREVADPGPFPRCQPPPPP	generic|sp_Q9WTY1_PDCD7_MOUSE_REVERSED	|generic|tr_Q3U2X6_Q3U2X6_MOUSE_REVERSED|
"""index: 23260, intensity: 4189.0, mobility: 1.158"""	-0.416798	0.343866	0.987591	VCVRSAEQHTKGSRRK	generic|sp_Q80T23_SYTL5_MOUSE_REVERSED	|generic|sp_Q80T23-2_SYTL5_MOUSE_REVERSED|
"""index: 29481, intensity: 7428.0, mobility: 0.986"""	-0.416804	0.343866	0.987596	MPSLGLSAHASQV	generic|IP_921540_TX=10090_REVERSED	|generic|IP_921576_TX=10090_REVERSED	|generic|IP_921551_TX=10090_REVERSED|
"""index: 16552, intensity: 3381.0, mobility: 1.047"""	-0.417044	0.344132	0.987825	ILAIVSDRLCLIFMMSCGLIDGSTMVSHISLI	generic|IP_925582_TX=10090_REVERSED|
"""index: 32191, intensity: 5282.0, mobility: 1.053"""	-0.417201	0.344397	0.987974	GPSKPVLKLINMLKKKWFAEMGVLQLL	generic|chr6_1_58870159_58873783_ENSMUST00000031823__IP_920003_TX=10090_REVERSED	|generic|chr6_1_58868760_58873783_ENSMUST00000031823__IP_920003_TX=10090_REVERSED|
"""index: 23153, intensity: 18104.0, mobility: 0.942"""	-0.417204	0.344571	0.987977	TSMLNICKRL	generic|IP_3477445_TX=10090_REVERSED|
"""index: 18867, intensity: 2868.0, mobility: 1.180"""	-0.41738	0.344654	0.988144	EVMQTNGNAEELKAATI	generic|sp_Q91YR7_PRP6_MOUSE__chr2_1_181631447_181631533_ENSMUST00000139955_REVERSED	|generic|sp_Q91YR7-2_PRP6_MOUSE__chr2_1_181640622_181640780_ENSMUST00000139955_REVERSED|
"""index: 20466, intensity: 20744.0, mobility: 0.958"""	-0.417512	0.344736	0.98827	WLLGLTLKPNG	generic|tr_Q3UYS4_Q3UYS4_MOUSE_REVERSED	|generic|tr_A0A1W2P6L4_A0A1W2P6L4_MOUSE_REVERSED	|generic|tr_O08614_O08614_MOUSE_REVERSED	|generic|tr_Q6P6L2_Q6P6L2_MOUSE_REVERSED	|generic|tr_E9Q6R7_E9Q6R7_MOUSE_REVERSED	|generic|tr_A0A1W2P8A5_A0A1W2P8A5_MOUSE_REVERSED	|generic|tr_Q3TR59_Q3TR59_MOUSE_REVERSED	|generic|tr_Q810I5_Q810I5_MOUSE_REVERSED	|generic|tr_Q8C7R5_Q8C7R5_MOUSE_REVERSED	|generic|tr_A0A1W2P8G5_A0A1W2P8G5_MOUSE_REVERSED|
"""index: 16301, intensity: 5367.0, mobility: 0.943"""	-0.417572	0.34491	0.988326	ISDLSEDGPLQPPLQSQVAL	generic|tr_Q9CUD6_Q9CUD6_MOUSE__chr1_1_40000730_40004816_ENSMUST00000193682_REVERSED	|generic|sp_Q8BJS7_MAP10_MOUSE__chr1_1_40000730_40004816_ENSMUST00000193682_REVERSED|
"""index: 20516, intensity: 4483.0, mobility: 1.038"""	-0.417636	0.345175	0.988386	CSHKRGQPNRIFRDRVSKSMSIQTLERVSTDKPTGSHPESVL	generic|IP_932658_TX=10090_REVERSED|
"""index: 20657, intensity: 5061.0, mobility: 0.991"""	-0.417695	0.34544	0.988442	HPWPVPLIGVAWS	generic|IP_1036520_TX=10090_REVERSED|
"""index: 22748, intensity: 3274.0, mobility: 1.145"""	-0.417715	0.345614	0.988462	LSCLFVVHYVFTLW	generic|IP_840477_TX=10090_REVERSED|
"""index: 8078, intensity: 9318.0, mobility: 0.994"""	-0.417801	0.345695	0.988543	MEDLMLVVLRKTRKKYMIRYGCERCRIPDR	generic|IP_2416707_TX=10090_REVERSED|
"""index: 7582, intensity: 12411.0, mobility: 1.076"""	-0.417836	0.345757	0.988575	QLKERQLKERQTEEHAQSLESDFRRQKKELEHNRVQQGE	generic|tr_A0A4Y5WWJ7_A0A4Y5WWJ7_MOUSE__chr11_1_77857751_77857849_ENSMUST00000142571__II_1130592_REVERSED	|generic|tr_A0A1C7ZN10_A0A1C7ZN10_MOUSE__chr11_1_77857751_77857849_ENSMUST00000142571_REVERSED	|generic|tr_E9QA74_E9QA74_MOUSE__chr11_1_77857751_77857849_ENSMUST00000142571_REVERSED	|generic|tr_B2RRE2_B2RRE2_MOUSE__chr11_1_77857751_77857849_ENSMUST00000142571_REVERSED	|generic|tr_K3W4L0_K3W4L0_MOUSE__chr11_1_77857751_77857849_ENSMUST00000142571_REVERSED	|generic|tr_E9QAX2_E9QAX2_MOUSE__chr11_1_77857751_77857849_ENSMUST00000142571_REVERSED	|generic|tr_E9Q405_E9Q405_MOUSE__chr11_1_77857751_77857849_ENSMUST00000142571_REVERSED	|generic|sp_Q9JMH9_MY18A_MOUSE__chr11_1_77857751_77857849_ENSMUST00000142571_REVERSED	|generic|sp_Q9JMH9-1_MY18A_MOUSE__chr11_1_77857751_77857849_ENSMUST00000142571_REVERSED	|generic|sp_Q9JMH9-2_MY18A_MOUSE__chr11_1_77857751_77857849_ENSMUST00000142571_REVERSED	|generic|sp_Q9JMH9-4_MY18A_MOUSE__chr11_1_77857751_77857849_ENSMUST00000142571_REVERSED	|generic|sp_Q9JMH9-5_MY18A_MOUSE__chr11_1_77857751_77857849_ENSMUST00000142571_REVERSED	|generic|sp_Q9JMH9-6_MY18A_MOUSE__chr11_1_77857751_77857849_ENSMUST00000142571_REVERSED	|generic|sp_Q9JMH9-7_MY18A_MOUSE__chr11_1_77857751_77857849_ENSMUST00000142571_REVERSED|
"""index: 9434, intensity: 4300.0, mobility: 0.970"""	-0.417887	0.345757	0.988623	RWPLSGTRWW	generic|IP_897656_TX=10090_REVERSED	|generic|IP_897664_TX=10090_REVERSED	|generic|IP_897675_TX=10090_REVERSED|
"""index: 4522, intensity: 3243.0, mobility: 0.847"""	-0.417999	0.345757	0.988729	MKKQTMEI	generic|sp_Q811D2_ANR26_MOUSE_REVERSED	|generic|tr_D3Z482_D3Z482_MOUSE_REVERSED|
"""index: 11006, intensity: 6331.0, mobility: 1.197"""	-0.418664	0.34588	0.989353	AERTFPTVFTDQKRMHSHIHIHIHMNMLTHTGKYT	generic|IP_1018238_TX=10090_REVERSED|
"""index: 7683, intensity: 10385.0, mobility: 1.123"""	-0.418883	0.34588	0.989558	LETLHYKEDTIRDFLEGGDVYEMILTFSNKSEFADYLQILNVH	generic|tr_B2RQL6_B2RQL6_MOUSE_REVERSED|
"""index: 9829, intensity: 3481.0, mobility: 0.957"""	-0.419267	0.34588	0.989915	QLLSSLEGERFVHYYRM	generic|sp_Q80WQ4_TRM9B_MOUSE_REVERSED	|generic|sp_Q80WQ4-2_TRM9B_MOUSE_REVERSED|
"""index: 8917, intensity: 5321.0, mobility: 1.022"""	-0.419584	0.34588	0.99021	HHCVALTGASLLCLCSLCSPASPL	generic|IP_938154_TX=10090_REVERSED|
"""index: 17959, intensity: 3903.0, mobility: 1.050"""	-0.419911	0.34588	0.990512	DRAEAQGTLGKQCIMCRLTFRN	generic|sp_Q8CB27_OTU1_MOUSE_REVERSED	|generic|tr_A4FTZ0_A4FTZ0_MOUSE_REVERSED|
"""index: 728, intensity: 2784.0, mobility: 0.842"""	-0.420314	0.34588	0.990883	KWLMMGLRKMHRCPARPTAMSPT	generic|IP_955099_TX=10090_REVERSED|
"""index: 8307, intensity: 6704.0, mobility: 1.064"""	-0.420802	0.346144	0.99133	MYPLVVLPSGESRLCIGLLSLVNPHSFD	generic|tr_F8VQL0_F8VQL0_MOUSE__chr6_1_17531531_17531587_ENSMUST00000145473_REVERSED	|generic|tr_A4FUV7_A4FUV7_MOUSE__chr6_1_17531531_17531587_ENSMUST00000145473_REVERSED	|generic|tr_A4FUV6_A4FUV6_MOUSE__chr6_1_17531531_17531587_ENSMUST00000145473_REVERSED	|generic|sp_P16056_MET_MOUSE__chr6_1_17531531_17531587_ENSMUST00000145473_REVERSED|
"""index: 23064, intensity: 2711.0, mobility: 1.180"""	-0.420863	0.346407	0.991386	FFRKLHCMQWVDIAV	generic|IP_992564_TX=10090_REVERSED|
"""index: 4879, intensity: 34983.0, mobility: 0.783"""	-0.421024	0.346579	0.991533	VSSCLSSPPKNLLHL	generic|IP_1047278_TX=10090_REVERSED|
"""index: 4398, intensity: 3432.0, mobility: 0.824"""	-0.42109	0.346842	0.991593	TELAVELPQVRETVLH	generic|sp_Q9DBQ7_PACE1_MOUSE__II_1027652_REVERSED	|generic|sp_Q9DBQ7-3_PACE1_MOUSE__II_1027652_REVERSED	|generic|chr1_1_163934659_163934886_ENSMUST00000162234_REVERSED|
"""index: 27007, intensity: 3454.0, mobility: 0.821"""	-0.421107	0.347014	0.991609	ETLLNLKKDKYLVGI	generic|tr_Q5NC03_Q5NC03_MOUSE__II_1140354_REVERSED	|generic|sp_O54785-2_LIMK2_MOUSE__II_1140354_REVERSED	|generic|tr_Q8BS94_Q8BS94_MOUSE_REVERSED	|generic|sp_O54785_LIMK2_MOUSE_REVERSED	|generic|sp_O54785-3_LIMK2_MOUSE_REVERSED|
"""index: 3372, intensity: 3224.0, mobility: 1.075"""	-0.421288	0.347186	0.991773	LMEAAKASGMMKPFTYSSCAEPSQGLQS	generic|tr_Q3TCD4_Q3TCD4_MOUSE__chr13_-1_34987465_34987536_ENSMUST00000164421_REVERSED	|generic|sp_Q9WUR2_ECI2_MOUSE__chr13_-1_34987465_34987536_ENSMUST00000164421_REVERSED	|generic|sp_Q9WUR2-2_ECI2_MOUSE__chr13_-1_34987465_34987536_ENSMUST00000164421_REVERSED|
"""index: 7592, intensity: 193895.0, mobility: 1.082"""	-0.421372	0.347266	0.991849	RRCQNLQEKEKLLQEFALAKERMSHCEFEKERLMMSFK	generic|tr_H3BJU5_H3BJU5_MOUSE__II_1112907_REVERSED|
"""index: 5950, intensity: 5846.0, mobility: 0.977"""	-0.421512	0.347346	0.991976	RQPCCKSRWVVLYALTRTRTASPSPTLLCPTMRPPNMLRWA	generic|chr7_1_143069973_143070203_ENSMUST00000060433__IP_880039_TX=10090_REVERSED|
"""index: 9578, intensity: 43465.0, mobility: 1.123"""	-0.421719	0.347609	0.992164	EHFAAPSKLPPMIGQSVLEERTRRQQLKLQLVSQVAMMLME	generic|sp_Q8K4J6_MRTFA_MOUSE_REVERSED	|generic|tr_Q3U1I6_Q3U1I6_MOUSE_REVERSED|
"""index: 15039, intensity: 5187.0, mobility: 1.093"""	-0.421819	0.34778	0.992254	IELICLFNMLMLSIFHDSLLFT	generic|IP_3503455_TX=10090_REVERSED|
"""index: 9688, intensity: 12637.0, mobility: 0.995"""	-0.422116	0.347952	0.992522	GGIENRFHPCSLLLDNSNDDGLDQELNEKCNLDETSTF	generic|sp_G3X9J0_SI1L3_MOUSE__chr7_-1_29348268_29348411_ENSMUST00000182223__II_894437_REVERSED|
"""index: 8469, intensity: 9332.0, mobility: 0.956"""	-0.422457	0.348214	0.992829	HLLSSTAQSLFGTIALDNNQYCV	generic|IP_1015321_TX=10090_REVERSED|
"""index: 9547, intensity: 177289.0, mobility: 0.920"""	-0.42248	0.348477	0.99285	QPLVMSIPQGLMVAEAEIGGVGW	generic|sp_P28271_ACOC_MOUSE_REVERSED|
"""index: 10836, intensity: 8448.0, mobility: 0.973"""	-0.422486	0.348739	0.992855	RGRGGFGGRGRGIMGRGRG	generic|sp_Q9CY57_CHTOP_MOUSE_REVERSED	|generic|sp_Q9CY57-2_CHTOP_MOUSE_REVERSED	|generic|tr_Q2VPR3_Q2VPR3_MOUSE_REVERSED|
"""index: 11862, intensity: 5562.0, mobility: 1.007"""	-0.422554	0.34891	0.992916	MKQLKKEGIICFCQQLMEKKDSIYFSVPKLSVNLD	generic|II_960136_TX=10090_REVERSED	|generic|sp_Q8VDY9_CAAP1_MOUSE_REVERSED	|generic|tr_Q3TUU0_Q3TUU0_MOUSE_REVERSED|
"""index: 1709, intensity: 2950.0, mobility: 0.920"""	-0.422737	0.349081	0.993079	RTWFDVPGPLLSCHFRRQGDEP	generic|IP_3486183_TX=10090_REVERSED|
"""index: 18768, intensity: 4491.0, mobility: 1.018"""	-0.422898	0.349161	0.993223	SLPQPFSHLSFLS	generic|IP_1013026_TX=10090_REVERSED|
"""index: 7460, intensity: 10342.0, mobility: 1.061"""	-0.423078	0.349398	0.993384	ITLTFDTGSGSGTFRDPVGIYRNS	generic|sp_P01632_KV1A1_MOUSE_REVERSED	|generic|tr_A0A075B5N1_A0A075B5N1_MOUSE_REVERSED	|generic|tr_A0A0G2JDJ8_A0A0G2JDJ8_MOUSE_REVERSED|
"""index: 19998, intensity: 3981.0, mobility: 1.045"""	-0.423136	0.349398	0.993436	LGRAGKIDMEWVIFNPALRWIKGCCGLPTLSMRS	generic|IP_837788_TX=10090_REVERSED|
"""index: 8098, intensity: 11798.0, mobility: 1.031"""	-0.423274	0.349398	0.993559	GQIQGLLEGVEEQHHRRLYGCEEQLAQAKKQLEVRAA	generic|tr_Q80TQ3_Q80TQ3_MOUSE_REVERSED	|generic|sp_P19246_NFH_MOUSE_REVERSED|
"""index: 12859, intensity: 3817.0, mobility: 0.972"""	-0.423658	0.349476	0.9939	FLLIRTSCTIKWSPISGIWATQGESCNQRHS	generic|IP_1136633_TX=10090_REVERSED|
"""index: 16391, intensity: 3923.0, mobility: 0.964"""	-0.424167	0.349555	0.994348	PMDSLARAHR	generic|tr_D8KZH8_D8KZH8_MOUSE_REVERSED|
"""index: 10631, intensity: 2700.0, mobility: 1.283"""	-0.424478	0.349817	0.994622	QHTFVRYFLAESEMWKVPLL	generic|IP_1017017_TX=10090_REVERSED|
"""index: 26722, intensity: 10908.0, mobility: 1.113"""	-0.4245	0.350078	0.994641	YRIENNTINIAEFVENYKGRGLKRVLQYDDQNGWEMVHSECDWYERPRHM	generic|IP_949879_TX=10090_REVERSED|
"""index: 31713, intensity: 9618.0, mobility: 1.000"""	-0.424511	0.35034	0.994651	PREKGTRTKEM	generic|sp_Q9JJZ9_CNGB3_MOUSE_REVERSED|
"""index: 17271, intensity: 3022.0, mobility: 1.083"""	-0.424572	0.35051	0.994704	SITPAGGIAPGGPTSPYSTQPPT	generic|IP_957143_TX=10090_REVERSED|
"""index: 1990, intensity: 3246.0, mobility: 0.858"""	-0.424632	0.350772	0.994756	MTIGVVLPTVFFV	generic|tr_J3QML2_J3QML2_MOUSE__II_1132160_REVERSED	|generic|tr_A0A0R4J015_A0A0R4J015_MOUSE__II_1132160_REVERSED	|generic|sp_B2RX12_MRP3_MOUSE__II_1132160_REVERSED	|generic|sp_B2RX12-2_MRP3_MOUSE__II_1132160_REVERSED	|generic|sp_B2RX12-3_MRP3_MOUSE__II_1132160_REVERSED	|generic|tr_Q59DK8_Q59DK8_MOUSE_REVERSED|
"""index: 18970, intensity: 34410.0, mobility: 0.867"""	-0.424811	0.351033	0.994914	NKKHLSYK	generic|IP_3491804_TX=10090_REVERSED|
"""index: 15672, intensity: 3478.0, mobility: 0.996"""	-0.42492	0.351295	0.995008	SVLELSGSLSIPSL	generic|IP_996897_TX=10090_REVERSED|
"""index: 3632, intensity: 8395.0, mobility: 0.927"""	-0.424963	0.351464	0.995046	APHVRPNSPHV	generic|IP_3492881_TX=10090_REVERSED|
"""index: 23492, intensity: 3195.0, mobility: 1.054"""	-0.425304	0.351726	0.995343	RLQKYKTVLELVTRFGQATNFKTVRSGYEWAY	generic|tr_Q921F0_Q921F0_MOUSE_REVERSED	|generic|tr_Q8K4E9_Q8K4E9_MOUSE_REVERSED|
"""index: 3240, intensity: 3587.0, mobility: 0.877"""	-0.425375	0.351987	0.995405	YGLMHVYLLKALQRHRQLPD	generic|tr_Q3UHW6_Q3UHW6_MOUSE__II_753282_REVERSED	|generic|sp_O88512_AP1G2_MOUSE__II_1095058_REVERSED	|generic|tr_Q3U9D1_Q3U9D1_MOUSE__II_1095058_REVERSED	|generic|II_1095042_TX=10090_REVERSED	|generic|tr_D6RFT7_D6RFT7_MOUSE_REVERSED|
"""index: 27352, intensity: 19769.0, mobility: 1.129"""	-0.425443	0.35205	0.995464	KTRVPFMLKKGLCFKRIILNTAVELRSMRKGTVKVAVKQYYAS	generic|IP_1008279_TX=10090_REVERSED|
"""index: 15997, intensity: 4778.0, mobility: 1.151"""	-0.425568	0.35205	0.995571	KQHAEASFEESETMVLFDNQVILSLCAEMWLERLPGLCKIALQ	generic|IP_3494828_TX=10090_REVERSED|
"""index: 13421, intensity: 2541.0, mobility: 0.810"""	-0.425799	0.352219	0.995772	GLASLRRQGSPCPSSK	generic|chr7_-1_44846868_44848435_ENSMUST00000047085_REVERSED|
"""index: 27817, intensity: 3107.0, mobility: 1.037"""	-0.42582	0.35248	0.995789	PPLILLHPCRQR	generic|IP_3478469_TX=10090_REVERSED|
"""index: 22762, intensity: 21133.0, mobility: 1.175"""	-0.425872	0.352649	0.995835	SFESHNKKKPFQTMLS	generic|IP_1104635_TX=10090_REVERSED|
"""index: 19852, intensity: 4587.0, mobility: 1.249"""	-0.42602	0.352726	0.995963	EAKEMSLELFFRSPELIWP	generic|tr_A0A0G2JFZ8_A0A0G2JFZ8_MOUSE_REVERSED	|generic|sp_Q9D2F7_P210L_MOUSE_REVERSED|
"""index: 26528, intensity: 5760.0, mobility: 0.934"""	-0.426319	0.352895	0.99622	FGLLFVQELF	generic|IP_1021203_TX=10090_REVERSED|
"""index: 12541, intensity: 12761.0, mobility: 0.990"""	-0.426439	0.353064	0.996322	QPGLYKDTDGTIADEGEDDSMDLVENMTEPVNMKHKET	generic|sp_G5E8K5-2_ANK3_MOUSE__chr10_1_69955930_69956154_ENSMUST00000182474__II_1152555_REVERSED	|generic|sp_G5E8K5-3_ANK3_MOUSE__chr10_1_69955930_69956154_ENSMUST00000182474__II_1152555_REVERSED	|generic|tr_S4R236_S4R236_MOUSE__chr10_1_69955930_69956154_ENSMUST00000182474__II_1152555_REVERSED	|generic|tr_S4R1U4_S4R1U4_MOUSE__chr10_1_69955930_69956154_ENSMUST00000182474__II_1152562_REVERSED	|generic|tr_S4R1S2_S4R1S2_MOUSE__chr10_1_69955930_69956154_ENSMUST00000182474_REVERSED	|generic|tr_S4R2S8_S4R2S8_MOUSE__chr10_1_69955930_69956154_ENSMUST00000182474_REVERSED|
"""index: 8884, intensity: 4120.0, mobility: 0.815"""	-0.426565	0.353325	0.996431	RCMLGRPWFRARLKSTS	generic|IP_972247_TX=10090_REVERSED|
"""index: 27067, intensity: 14061.0, mobility: 0.911"""	-0.426652	0.353401	0.996505	RMQVQFHECR	generic|tr_Q05A20_Q05A20_MOUSE_REVERSED|
"""index: 11933, intensity: 6522.0, mobility: 0.856"""	-0.426832	0.353662	0.996659	LPRMKAPTRVELFWTGANLRQLE	generic|II_831891_TX=10090_REVERSED|
"""index: 8465, intensity: 7956.0, mobility: 0.871"""	-0.426855	0.353738	0.996678	VALWSVAILGISFVMLMIFLASLMV	generic|tr_Q8CC97_Q8CC97_MOUSE_REVERSED	|generic|sp_P97435_ENTK_MOUSE_REVERSED	|generic|tr_E9Q6Y6_E9Q6Y6_MOUSE_REVERSED|
"""index: 13149, intensity: 5941.0, mobility: 0.938"""	-0.427052	0.353998	0.996846	QSYTYGEKVWYVPMHKGAACVNMGSIRVCV	generic|IP_3457654_TX=10090_REVERSED|
"""index: 4542, intensity: 2986.0, mobility: 1.087"""	-0.427159	0.354167	0.996937	REMGLWPPQAERTGM	generic|IP_863299_TX=10090_REVERSED|
"""index: 32410, intensity: 5807.0, mobility: 1.086"""	-0.427222	0.354427	0.99699	SVGSYFPEGSVCLVDQEQLMLLDRALHLRVKFPE	generic|tr_Q8CAG0_Q8CAG0_MOUSE__II_1044104_REVERSED|
"""index: 5885, intensity: 6052.0, mobility: 0.836"""	-0.427232	0.354687	0.997	FELKVRHKQSSY	generic|IP_1046644_TX=10090_REVERSED|
"""index: 6741, intensity: 20858.0, mobility: 0.910"""	-0.427238	0.354763	0.997004	SQLAAVMQGLEIQANGICSYLNGVLEDK	generic|sp_Q9D4B2_TTC25_MOUSE__II_1126890_REVERSED	|generic|tr_B8A5X0_B8A5X0_MOUSE_REVERSED|
"""index: 18685, intensity: 14071.0, mobility: 0.934"""	-0.427362	0.354839	0.997109	EDFDESQAVTFYNKWDGPMGKR	generic|sp_Q80VR3_ST1C1_MOUSE_REVERSED|
"""index: 28002, intensity: 7924.0, mobility: 1.125"""	-0.427714	0.355099	0.997408	VMMPRAPPRMMPPGPMMPMHGGMPPRMGPAPGVPMMGPPPPGMMP	generic|tr_A0A3B2W450_A0A3B2W450_MOUSE_REVERSED	|generic|tr_A0A3B2WCR6_A0A3B2WCR6_MOUSE_REVERSED	|generic|tr_Q569X3_Q569X3_MOUSE_REVERSED|
"""index: 11561, intensity: 6290.0, mobility: 1.026"""	-0.427809	0.355359	0.997488	FNNTDGSGVKFFPVNLEHLFEV	generic|sp_Q99J77_SIAS_MOUSE_REVERSED	|generic|tr_Q3TFB5_Q3TFB5_MOUSE_REVERSED|
"""index: 7420, intensity: 2510.0, mobility: 0.782"""	-0.427837	0.355619	0.997512	LLFLMRLNKLSMAYVLLFQ	generic|sp_Q3UGP8_AG10B_MOUSE__chr15_1_90228164_90228379_ENSMUST00000231200__II_3483091_REVERSED	|generic|tr_Q3UPY7_Q3UPY7_MOUSE_REVERSED|
"""index: 9579, intensity: 29203.0, mobility: 1.044"""	-0.427842	0.355787	0.997516	KEIENEDKKVTQEWMHVKDQDEKLQNKEFDLQIGLRTKQNE	generic|sp_Q9CU62_SMC1A_MOUSE__chrX_1_152037591_152037701_ENSMUST00000135172__II_829704_REVERSED|
"""index: 27172, intensity: 4356.0, mobility: 0.942"""	-0.427938	0.356047	0.997597	IVIYMILTNFPEFIIQTM	generic|IP_830247_TX=10090_REVERSED|
"""index: 10625, intensity: 6211.0, mobility: 1.058"""	-0.427939	0.356307	0.997598	DEELHQYPALAIQLTLRLKEFNEELEKKEFEHTSMLEQVKH	generic|tr_D3YZ69_D3YZ69_MOUSE__chr5_1_148313310_148313519_ENSMUST00000071878__II_927826_REVERSED|
"""index: 8870, intensity: 9439.0, mobility: 1.168"""	-0.428161	0.356474	0.997784	RPTRRTCCCSKRPRCSGARPPWPPPLLPPPPPWQAPPPWRAAGP	generic|chrX_1_93289107_93289325_ENSMUST00000046565__IP_832564_TX=10090_REVERSED|
"""index: 20682, intensity: 5098.0, mobility: 1.065"""	-0.428183	0.356549	0.997803	PPPPSVAGTGPLPPPPPPPPPS	generic|tr_E9QLA5_E9QLA5_MOUSE_REVERSED	|generic|sp_Q0GNC1_INF2_MOUSE_REVERSED	|generic|sp_Q0GNC1-3_INF2_MOUSE_REVERSED|
"""index: 21528, intensity: 3417.0, mobility: 1.029"""	-0.428259	0.356716	0.997867	LIESRSSPSPSEMSSLSEMRL	generic|IP_1101029_TX=10090_REVERSED|
"""index: 11127, intensity: 3784.0, mobility: 0.830"""	-0.428339	0.356976	0.997934	EEMGEWAELFTTKSTLIRG	generic|sp_P45377_ALD2_MOUSE_REVERSED|
"""index: 13766, intensity: 5841.0, mobility: 0.883"""	-0.428344	0.357217	0.997938	IGAYAIQCIIDRHTVHVIMRYK	generic|IP_1101329_TX=10090_REVERSED|
"""index: 8390, intensity: 6144.0, mobility: 1.069"""	-0.428375	0.357217	0.997964	WRMEKLEQRYKREIFRKQHAMQPFNYKELADMAAGMEAQQ	generic|tr_Q9CTG2_Q9CTG2_MOUSE_REVERSED	|generic|tr_Q80UU5_Q80UU5_MOUSE__chr15_1_12901122_12901166_ENSMUST00000150211_REVERSED	|generic|sp_Q5HZJ0_RNC_MOUSE__chr15_1_12842106_12842171_ENSMUST00000150211_REVERSED	|generic|tr_Q7TMI8_Q7TMI8_MOUSE__chr15_1_12901122_12901166_ENSMUST00000150211_REVERSED	|generic|tr_Q6PAJ6_Q6PAJ6_MOUSE__chr15_1_12842106_12842171_ENSMUST00000150211_REVERSED	|generic|tr_Q8CJ74_Q8CJ74_MOUSE__chr15_1_12901122_12901166_ENSMUST00000150211_REVERSED	|generic|tr_Q6PF88_Q6PF88_MOUSE__chr15_1_12901122_12901166_ENSMUST00000150211_REVERSED	|generic|tr_Q80Z69_Q80Z69_MOUSE__chr15_1_12901122_12901166_ENSMUST00000150211_REVERSED|
"""index: 30287, intensity: 2839.0, mobility: 1.026"""	-0.42853	0.357384	0.998093	FIFPEHLMLLMT	generic|IP_1022220_TX=10090_REVERSED|
"""index: 13500, intensity: 3080.0, mobility: 0.810"""	-0.428732	0.357458	0.998262	IKGTTLNNDKTLRI	generic|tr_Q3TPP2_Q3TPP2_MOUSE_REVERSED	|generic|sp_P70698_PYRG1_MOUSE_REVERSED|
"""index: 14020, intensity: 3382.0, mobility: 1.131"""	-0.42889	0.357717	0.998394	LMLLGPANYSFLPMGYCLWPQRTLKPCSYITGQIL	generic|IP_871950_TX=10090_REVERSED|
"""index: 8347, intensity: 217444.0, mobility: 1.049"""	-0.428905	0.357977	0.998407	VLSALSERFNSTGQYRGINELEDFFTLTERLKAKVTKQEELEA	generic|sp_Q9CY25_MIS12_MOUSE_REVERSED|
"""index: 31474, intensity: 5707.0, mobility: 1.119"""	-0.429097	0.358143	0.998567	LLLKPMTVSSFCLDSFSLNSLFLYMPTHLHSDLRILI	generic|II_1132333_TX=10090_REVERSED|
"""index: 5618, intensity: 7803.0, mobility: 0.927"""	-0.429692	0.358402	0.999059	KVLLLLNRED	generic|tr_A0A140LI52_A0A140LI52_MOUSE__II_894396_REVERSED	|generic|sp_E9Q355_CTSG1_MOUSE__II_894592_REVERSED	|generic|sp_E9Q355-2_CTSG1_MOUSE__II_894592_REVERSED	|generic|II_894394_TX=10090_REVERSED	|generic|II_894575_TX=10090_REVERSED	|generic|II_894583_TX=10090_REVERSED	|generic|II_894574_TX=10090_REVERSED	|generic|II_894566_TX=10090_REVERSED	|generic|sp_E9Q355-5_CTSG1_MOUSE_REVERSED	|generic|sp_C6KI89_CTSG2_MOUSE_REVERSED	|generic|tr_A0A140LJ05_A0A140LJ05_MOUSE_REVERSED	|generic|sp_E9Q355-3_CTSG1_MOUSE_REVERSED|
"""index: 1531, intensity: 2591.0, mobility: 0.836"""	-0.429709	0.358662	0.999074	EVLSRRADA	generic|tr_Q3TS03_Q3TS03_MOUSE__IP_1061595_REVERSED	|generic|tr_Q3U5G7_Q3U5G7_MOUSE_REVERSED|
"""index: 19112, intensity: 5200.0, mobility: 1.135"""	-0.429752	0.358828	0.999109	PEQMCARMLKAKNDGQDLSIMLQRLHPNLLLSRLTES	generic|sp_Q9CQK1_ZNHI3_MOUSE__chr11_-1_84916255_84916308_ENSMUST00000156046_REVERSED	|generic|tr_Q5FW88_Q5FW88_MOUSE_REVERSED|
"""index: 12277, intensity: 2953.0, mobility: 1.199"""	-0.429878	0.358994	0.999213	EWLWTGCAKHYDVINFM	generic|IP_3472448_TX=10090_REVERSED|
"""index: 18837, intensity: 6252.0, mobility: 1.141"""	-0.430265	0.35916	0.99953	FLWKEAKMAEEQWQG	generic|tr_Q3UWV9_Q3UWV9_MOUSE_REVERSED	|generic|tr_Q3TKK8_Q3TKK8_MOUSE_REVERSED	|generic|tr_A0A1B0GSU8_A0A1B0GSU8_MOUSE_REVERSED	|generic|sp_Q7TMK6_HOOK2_MOUSE_REVERSED	|generic|tr_A0A1B0GT78_A0A1B0GT78_MOUSE_REVERSED|
"""index: 13611, intensity: 3699.0, mobility: 0.905"""	-0.430418	0.359326	0.999656	NRMSNSYSMRRRKKM	generic|IP_825260_TX=10090_REVERSED|
"""index: 24061, intensity: 5015.0, mobility: 1.167"""	-0.430522	0.359492	0.999741	LSWCRMVHLLPRAKSRVIRLMADGLRFLHLASKQDQTSKVEGPMTLSYDV	generic|sp_Q3UGY8_BIG3_MOUSE__chr10_-1_18589581_18589757_ENSMUST00000019999__II_3464775_REVERSED	|generic|tr_A0A1N9M5I8_A0A1N9M5I8_MOUSE_REVERSED|
"""index: 16867, intensity: 3870.0, mobility: 1.032"""	-0.430833	0.359565	0.999995	EKPHIMSAAQHLCKRAKDYESRLCYASGLNFLM	generic|sp_Q8BH15_CNO10_MOUSE__chr9_-1_114591538_114591681_ENSMUST00000217148__II_3455199_REVERSED	|generic|sp_Q8BH15-2_CNO10_MOUSE__chr9_-1_114591538_114591681_ENSMUST00000217148__II_3455199_REVERSED	|generic|sp_Q8BH15-6_CNO10_MOUSE__chr9_-1_114591538_114591681_ENSMUST00000217148_REVERSED|
"""index: 12397, intensity: 4046.0, mobility: 0.946"""	-0.430914	0.359731	1	SPASTTTDTTVPK	generic|sp_G3UZ78_ADGB_MOUSE__II_1154124_REVERSED	|generic|tr_A0A140LI36_A0A140LI36_MOUSE__II_1154124_REVERSED	|generic|tr_J3QMP3_J3QMP3_MOUSE_REVERSED|
"""index: 16012, intensity: 4634.0, mobility: 1.023"""	-0.431173	0.359803	1	RQVEALRMRFDLELADMDELSSKMAFMREEK	generic|tr_D3YV17_D3YV17_MOUSE__chr5_-1_142765047_142765166_ENSMUST00000200371__II_932803_REVERSED	|generic|tr_F6Z7L1_F6Z7L1_MOUSE__chr5_-1_142765047_142765166_ENSMUST00000200371__II_932815_REVERSED	|generic|sp_Q80WC3_TNC18_MOUSE__chr5_-1_142765047_142765166_ENSMUST00000200371_REVERSED	|generic|sp_Q80WC3-2_TNC18_MOUSE__chr5_-1_142765047_142765166_ENSMUST00000200371_REVERSED	|generic|sp_Q80WC3-3_TNC18_MOUSE__chr5_-1_142765047_142765166_ENSMUST00000200371_REVERSED|
"""index: 3006, intensity: 4972.0, mobility: 0.820"""	-0.431429	0.359876	1	PTLIVNENTLQYEMYK	generic|sp_Q91YE9_5NT1B_MOUSE__II_3470716_REVERSED	|generic|sp_Q91YE9-2_5NT1B_MOUSE__II_3470716_REVERSED	|generic|tr_A0A1Y7VK90_A0A1Y7VK90_MOUSE__II_3470716_REVERSED	|generic|tr_A0A1W2P782_A0A1W2P782_MOUSE__II_3470721_REVERSED	|generic|tr_A0A1W2P6X8_A0A1W2P6X8_MOUSE__II_3470716_REVERSED	|generic|tr_A0A1W2P7S7_A0A1W2P7S7_MOUSE__II_3470716_REVERSED	|generic|tr_A0A1W2P7E9_A0A1W2P7E9_MOUSE__II_3470716_REVERSED	|generic|tr_A0A1Y7VJB2_A0A1Y7VJB2_MOUSE__II_3470714_REVERSED	|generic|tr_A0A1W2P7K9_A0A1W2P7K9_MOUSE__II_3470716_REVERSED	|generic|II_3470709_TX=10090_REVERSED	|generic|tr_A0A1W2P893_A0A1W2P893_MOUSE_REVERSED	|generic|tr_A0A1W2P7D6_A0A1W2P7D6_MOUSE_REVERSED	|generic|tr_A0A1W2P7V4_A0A1W2P7V4_MOUSE_REVERSED	|generic|tr_A0A1W2P710_A0A1W2P710_MOUSE_REVERSED	|generic|tr_A0A1W2P6J4_A0A1W2P6J4_MOUSE_REVERSED	|generic|tr_A0A1W2P6R5_A0A1W2P6R5_MOUSE_REVERSED	|generic|tr_D6REF4_D6REF4_MOUSE_REVERSED|
"""index: 19280, intensity: 21123.0, mobility: 1.045"""	-0.431576	0.360134	1	SCRGLASAARLAGRGP	generic|IP_838298_TX=10090_REVERSED|
"""index: 18333, intensity: 2698.0, mobility: 0.883"""	-0.431791	0.360393	1	NWKDSPVAV	generic|tr_F6QHF9_F6QHF9_MOUSE__II_1075682_REVERSED|
"""index: 15712, intensity: 5649.0, mobility: 1.099"""	-0.432308	0.360651	1	MKGRMNDRPLHQPFMRLSMMGMNVWINSQQTRTAPQQRLFLL	generic|tr_G3UZF4_G3UZF4_MOUSE_REVERSED|
"""index: 29240, intensity: 13494.0, mobility: 1.072"""	-0.432322	0.36091	1	AGGGAGGGGAGGGGGGGGGGGGGAGGGGGAARVAPSSRDD	generic|sp_P70390-2_SHOX2_MOUSE__II_983612_REVERSED	|generic|sp_P70390_SHOX2_MOUSE_REVERSED|
"""index: 4705, intensity: 4208.0, mobility: 0.899"""	-0.432338	0.361169	1	VEVLVRSTNNNHYRIREREVVL	generic|tr_A0A0R4J160_A0A0R4J160_MOUSE_REVERSED	|generic|sp_Q9R159_ADA25_MOUSE_REVERSED|
"""index: 5968, intensity: 4921.0, mobility: 0.936"""	-0.432362	0.361334	1	ELCTWMRRQGTLREKGSDGTPPPSLI	generic|IP_990808_TX=10090_REVERSED|
"""index: 2587, intensity: 2653.0, mobility: 0.827"""	-0.432579	0.361592	1	SDEAAAAGTAPA	generic|chr16_1_57121813_57121875_ENSMUST00000166897_REVERSED|
"""index: 14696, intensity: 3578.0, mobility: 0.979"""	-0.432589	0.361851	1	RRFAGAIGSPTFDRMMIWSPLEGLRVGMLK	generic|IP_992364_TX=10090_REVERSED|
"""index: 2844, intensity: 2780.0, mobility: 0.831"""	-0.432606	0.362109	1	VSATSKPKR	generic|chr7_-1_79375917_79377408_ENSMUST00000179243__IP_890372_TX=10090_REVERSED	|generic|chr7_-1_79377223_79377342_ENSMUST00000179243__IP_890372_TX=10090_REVERSED|
"""index: 15274, intensity: 7134.0, mobility: 1.137"""	-0.432825	0.36218	1	FGPVQDMRVSFSLGRVSIIHSKHQHFP	generic|tr_G5E8G4_G5E8G4_MOUSE_REVERSED|
"""index: 31155, intensity: 4240.0, mobility: 1.068"""	-0.43308	0.362345	1	KHRMWKVRQFG	generic|IP_1054431_TX=10090_REVERSED|
"""index: 21235, intensity: 2649.0, mobility: 1.135"""	-0.433131	0.362487	1	LTGSNIYF	generic|chr16_1_5062964_5063116_ENSMUST00000229060__II_3486481_TX=10090_REVERSED	|generic|sp_Q4G0F8-3_UBN1_MOUSE__chr1_1_90214206_90214235_ENSMUST00000065587__II_3486486_REVERSED	|generic|sp_Q4G0F8_UBN1_MOUSE__chr1_1_90214206_90214235_ENSMUST00000065587_REVERSED	|generic|sp_Q4G0F8-2_UBN1_MOUSE__chr1_1_90214206_90214235_ENSMUST00000065587_REVERSED|
"""index: 29034, intensity: 9684.0, mobility: 1.077"""	-0.433198	0.362487	1	MHTSPISGLDEPLAALAKLQQAMEGAGAMSNLIRKNI	generic|IP_1094897_TX=10090_REVERSED|
"""index: 29715, intensity: 11204.0, mobility: 1.214"""	-0.433636	0.362745	1	SSRGFVGTEGLESLMRN	generic|sp_Q14B02_RN133_MOUSE_REVERSED	|generic|sp_Q14B02-2_RN133_MOUSE_REVERSED|
"""index: 7792, intensity: 19383.0, mobility: 1.018"""	-0.43368	0.363003	1	KQNMQSQQSRPAHIRMRTMMLAFR	generic|IP_992967_TX=10090_REVERSED	|generic|IP_992965_TX=10090_REVERSED	|generic|IP_992986_TX=10090_REVERSED|
"""index: 23047, intensity: 3717.0, mobility: 0.988"""	-0.433692	0.363167	1	HKRQALGLIYK	generic|IP_833872_TX=10090_REVERSED|
"""index: 9285, intensity: 6476.0, mobility: 0.963"""	-0.433917	0.363332	1	VEEGQLAEIQR	generic|tr_E9PZP8_E9PZP8_MOUSE__chr9_1_66497262_66497342_ENSMUST00000135600__II_851103_REVERSED|
"""index: 910, intensity: 2728.0, mobility: 0.846"""	-0.433969	0.363402	1	TGMHNQISILAILLP	generic|tr_A0A075DCI1_A0A075DCI1_MOUSE_REVERSED|
"""index: 4585, intensity: 3093.0, mobility: 1.031"""	-0.434043	0.363566	1	SLGWNISKTSVAFH	generic|IP_895136_TX=10090_REVERSED|
"""index: 4145, intensity: 4100.0, mobility: 0.869"""	-0.434146	0.3638	1	MHGMQYSERPRQRPPQQIPQPPRRR	generic|sp_O35598_ADA10_MOUSE__II_847529_REVERSED|
"""index: 22647, intensity: 3952.0, mobility: 1.261"""	-0.434165	0.3638	1	RWRPGILPLELRRRMVLGYIAETSEPVCERAPPAVMPPR	generic|IP_999054_TX=10090_REVERSED|
"""index: 25575, intensity: 5086.0, mobility: 1.095"""	-0.434527	0.364058	1	WRANLLTMQEQIEFEEEESLTGQTML	generic|tr_Q3UYS4_Q3UYS4_MOUSE_REVERSED	|generic|tr_Q6P6L2_Q6P6L2_MOUSE_REVERSED	|generic|tr_E9Q6R7_E9Q6R7_MOUSE_REVERSED	|generic|tr_A0A1W2P8A5_A0A1W2P8A5_MOUSE_REVERSED	|generic|tr_Q3TR59_Q3TR59_MOUSE_REVERSED	|generic|tr_Q810I5_Q810I5_MOUSE_REVERSED	|generic|tr_A0A1W2P8G5_A0A1W2P8G5_MOUSE_REVERSED|
"""index: 20225, intensity: 20465.0, mobility: 0.831"""	-0.434566	0.364126	1	SMLQLFEMM	generic|sp_Q8BH48_UBAP1_MOUSE_REVERSED	|generic|sp_Q8BH48-2_UBAP1_MOUSE_REVERSED|
"""index: 27374, intensity: 7391.0, mobility: 0.929"""	-0.434703	0.364126	1	VAYVVFHVQG	generic|IP_2453353_TX=10090_REVERSED|
"""index: 7617, intensity: 8063.0, mobility: 0.899"""	-0.43481	0.364126	1	GVQSSAWDRHKEHGIEKPIHN	generic|chr19_1_10055992_10056123_ENSMUST00000235562_REVERSED|
"""index: 9698, intensity: 4214.0, mobility: 0.938"""	-0.434857	0.364126	1	TGGIAQGPSGYVGSFQCLKQIVKG	generic|tr_A0A286YDT5_A0A286YDT5_MOUSE__chr17_1_43440124_43440168_ENSMUST00000225004__II_3460053_REVERSED	|generic|sp_G5E8Q8_AGRF5_MOUSE__chr17_1_43440124_43440168_ENSMUST00000225004_REVERSED	|generic|tr_Q69ZZ8_Q69ZZ8_MOUSE__chr17_1_43440124_43440168_ENSMUST00000225004_REVERSED|
"""index: 8849, intensity: 4126.0, mobility: 1.125"""	-0.435105	0.364126	1	KYKQSKYGAMGVMRA	generic|IP_891679_TX=10090_REVERSED|
"""index: 3598, intensity: 3257.0, mobility: 0.884"""	-0.435759	0.364383	1	PYLSDPLQHMFGSLTVPIKDVAKA	generic|sp_P08152_EGR2_MOUSE_REVERSED|
"""index: 8235, intensity: 3415.0, mobility: 1.103"""	-0.435785	0.364639	1	QAAVSNTYVVLDSLERCLKMTRRRRGLRYLQGGEKGPNQLSDD	generic|tr_I1E4X4_I1E4X4_MOUSE__II_983834_REVERSED	|generic|tr_I1E4X6_I1E4X6_MOUSE__II_983834_REVERSED	|generic|tr_A0A0A0MQM2_A0A0A0MQM2_MOUSE__II_983847_REVERSED	|generic|tr_H3BKK4_H3BKK4_MOUSE__II_983834_REVERSED	|generic|sp_Q4KWH5_PLCH1_MOUSE__II_983834_REVERSED	|generic|sp_Q4KWH5-2_PLCH1_MOUSE__II_983834_REVERSED	|generic|sp_Q4KWH5-3_PLCH1_MOUSE__II_983847_REVERSED	|generic|tr_H3BKE1_H3BKE1_MOUSE_REVERSED	|generic|sp_Q4KWH5-4_PLCH1_MOUSE_REVERSED|
"""index: 24560, intensity: 3920.0, mobility: 1.162"""	-0.435819	0.364709	1	LRHCEAFVQSLMLECL	generic|tr_Q8K1G6_Q8K1G6_MOUSE__chr3_1_88351546_88351575_ENSMUST00000001451_REVERSED	|generic|tr_Q9CV93_Q9CV93_MOUSE_REVERSED	|generic|tr_E9Q5I3_E9Q5I3_MOUSE__chr3_1_88351546_88351575_ENSMUST00000001451_REVERSED|
"""index: 8437, intensity: 10505.0, mobility: 1.052"""	-0.436158	0.364965	1	EEAEKSKLGRELPHCRHEALEATVQRLKNEHSRLQEEQCLRT	generic|sp_Q6P1I6_PSD2_MOUSE__chr18_1_36006669_36006722_ENSMUST00000176472_REVERSED	|generic|sp_Q6P1I6-2_PSD2_MOUSE__chr18_1_36006669_36006722_ENSMUST00000176472_REVERSED	|generic|sp_Q6P1I6-3_PSD2_MOUSE__chr18_1_36006669_36006722_ENSMUST00000176472_REVERSED|
"""index: 13584, intensity: 2783.0, mobility: 0.898"""	-0.43616	0.365148	1	VIKDYNFHK	generic|tr_A2APY6_A2APY6_MOUSE__chr12_-1_73284743_73284772_ENSMUST00000116420__II_998659_REVERSED	|generic|tr_B2RXU2_B2RXU2_MOUSE__chr2_-1_140158476_140158592_ENSMUST00000137005__II_998659_REVERSED	|generic|tr_Q8K089_Q8K089_MOUSE_REVERSED|
"""index: 7891, intensity: 7953.0, mobility: 0.952"""	-0.436274	0.365148	1	PTERELHPKY	generic|tr_E0CY81_E0CY81_MOUSE__chr19_-1_12794980_12795186_ENSMUST00000142247__II_1048920_REVERSED	|generic|sp_Q62511_ZFP91_MOUSE__chr19_-1_12770039_12770113_ENSMUST00000142247__II_1048920_REVERSED	|generic|sp_Q62511-2_ZFP91_MOUSE__chr19_-1_12770039_12770113_ENSMUST00000142247__II_1048920_REVERSED	|generic|IP_3460908_TX=10090_REVERSED|
"""index: 7525, intensity: 62181.0, mobility: 1.034"""	-0.436475	0.365148	1	MALIAEQRMGRAQQPQETRK	generic|IP_844440_TX=10090_REVERSED|
"""index: 11169, intensity: 5374.0, mobility: 1.039"""	-0.436729	0.365148	1	FNQNRPELTACRQVDKFAQDL	generic|sp_Q8CGY6_UN45B_MOUSE_REVERSED	|generic|sp_Q8CGY6-2_UN45B_MOUSE_REVERSED|
"""index: 9001, intensity: 16926.0, mobility: 0.967"""	-0.43733	0.365311	1	WLAMGTGLIAGEGGEISRIIQVSLLFGSRSAHCPLSM	generic|IP_3506683_TX=10090_REVERSED|
"""index: 1822, intensity: 4661.0, mobility: 0.832"""	-0.437494	0.365473	1	NQSITTSSDMHTLFF	generic|IP_3499711_TX=10090_REVERSED|
"""index: 21762, intensity: 3915.0, mobility: 1.107"""	-0.437714	0.365729	1	EVIEVCSVRLDSGHWG	generic|IP_991314_TX=10090_REVERSED|
"""index: 18982, intensity: 4779.0, mobility: 0.876"""	-0.437781	0.365985	1	SIQEVSTIFARLEKCHA	generic|II_984334_TX=10090_REVERSED|
"""index: 29637, intensity: 5067.0, mobility: 1.147"""	-0.437821	0.366053	1	QSLRQLQSHTLFHMR	generic|IP_1149953_TX=10090_REVERSED|
"""index: 9225, intensity: 5380.0, mobility: 1.180"""	-0.438056	0.366309	1	QYVNGKLAQFNWILKKEKPRDMAWKQETLMEKSPRNSREM	generic|IP_3479102_TX=10090_REVERSED|
"""index: 18668, intensity: 5834.0, mobility: 0.859"""	-0.438098	0.366445	1	QDVCLRPK	generic|IP_895103_TX=10090_REVERSED|
"""index: 3179, intensity: 4014.0, mobility: 0.909"""	-0.438198	0.366445	1	STSTALTRRAF	generic|tr_A0A140T8V9_A0A140T8V9_MOUSE_REVERSED	|generic|sp_Q8VDC1_FYCO1_MOUSE_REVERSED|
"""index: 24615, intensity: 2548.0, mobility: 1.250"""	-0.438666	0.366701	1	RIEEKLEEMNTLLENLK	generic|sp_Q8BSE0_RMD2_MOUSE_REVERSED	|generic|tr_A0A286YD39_A0A286YD39_MOUSE_REVERSED	|generic|tr_A0A286YDW5_A0A286YDW5_MOUSE_REVERSED|
"""index: 605, intensity: 2626.0, mobility: 0.948"""	-0.438693	0.366862	1	RRCPWRQQAQ	generic|IP_903132_TX=10090_REVERSED|
"""index: 9096, intensity: 24712.0, mobility: 1.178"""	-0.438761	0.367118	1	GNGDTDFIDIVRGVLPNQQLEPLRMFEEISLSGSKDLDLKRF	generic|sp_Q63811_CANB2_MOUSE_REVERSED|
"""index: 32453, intensity: 3429.0, mobility: 1.146"""	-0.438765	0.367279	1	FSRSYSRSRTSGSRSKSYTYSSRSYSSGSYPSKSEEKLRRQER	generic|sp_P97868-2_RBBP6_MOUSE__chr7_1_122990153_122990386_ENSMUST00000126053__II_880701_REVERSED|
"""index: 30579, intensity: 39889.0, mobility: 1.009"""	-0.438839	0.367441	1	NQKTQALTENKLLSQYLVQWM	generic|IP_1039395_TX=10090_REVERSED|
"""index: 25736, intensity: 3669.0, mobility: 1.088"""	-0.438866	0.367508	1	RLITWDGGMSQFWDEASHVGERMLFLLF	generic|IP_3479737_TX=10090_REVERSED|
"""index: 2578, intensity: 5638.0, mobility: 0.959"""	-0.438964	0.36767	1	DKMIKMFYNR	generic|tr_Q542B6_Q542B6_MOUSE_REVERSED	|generic|tr_Q9R1V0_Q9R1V0_MOUSE_REVERSED|
"""index: 9565, intensity: 4669.0, mobility: 1.088"""	-0.439126	0.367925	1	QSSRAMQQQQQQQ	generic|tr_E9Q701_E9Q701_MOUSE__chr5_-1_125047936_125048211_ENSMUST00000149968__II_930677_REVERSED	|generic|tr_F8VQL9_F8VQL9_MOUSE__chr5_-1_125047936_125048211_ENSMUST00000149968__II_930677_REVERSED	|generic|tr_E9Q9V3_E9Q9V3_MOUSE__chr5_-1_125047936_125048211_ENSMUST00000149968__II_930677_REVERSED	|generic|sp_Q9WU42_NCOR2_MOUSE__chr5_-1_125047936_125048211_ENSMUST00000149968__II_930677_REVERSED	|generic|sp_Q9WU42-2_NCOR2_MOUSE__chr5_-1_125047936_125048211_ENSMUST00000149968__II_930677_REVERSED	|generic|tr_E9PY55_E9PY55_MOUSE__chr5_-1_125047936_125048211_ENSMUST00000149968__II_930677_REVERSED|
"""index: 9993, intensity: 40967.0, mobility: 1.092"""	-0.439241	0.368086	1	WGQKLAEQKSRFWLFTEDKLVCWRRKWSNMLGGKMYLFSH	generic|sp_F8VQB6_MYO10_MOUSE_REVERSED	|generic|tr_E9Q5G1_E9Q5G1_MOUSE_REVERSED	|generic|sp_F8VQB6-2_MYO10_MOUSE_REVERSED	|generic|tr_Q80TR9_Q80TR9_MOUSE_REVERSED|
"""index: 11972, intensity: 5900.0, mobility: 1.037"""	-0.439491	0.368247	1	LLNFPQLPSSPLGVPCYAKLHS	generic|IP_1119797_TX=10090_REVERSED|
"""index: 12765, intensity: 17011.0, mobility: 1.025"""	-0.43955	0.368502	1	YWHGLLHSAPSLPPRVSKQPM	generic|chr1_-1_191177359_191177442_ENSMUST00000027941_REVERSED|
"""index: 22070, intensity: 2765.0, mobility: 0.956"""	-0.439563	0.368542	1	IEIMKDRNLGRKHSIMHDTK	generic|IP_3483794_TX=10090_REVERSED|
"""index: 13087, intensity: 3699.0, mobility: 0.945"""	-0.439814	0.368542	1	EMYFCAMAIALVLWGATMAINYF	generic|IP_989432_TX=10090_REVERSED|
"""index: 835, intensity: 2884.0, mobility: 0.929"""	-0.440159	0.368702	1	NPNKASTEFLPM	generic|tr_Q3TQ93_Q3TQ93_MOUSE__II_984932_REVERSED	|generic|tr_Q3TCY0_Q3TCY0_MOUSE__II_984932_REVERSED	|generic|sp_O35963_RB33B_MOUSE__II_984932_REVERSED|
"""index: 1431, intensity: 3124.0, mobility: 0.952"""	-0.440214	0.368957	1	HMKNLMKFKM	generic|IP_3507808_TX=10090_REVERSED|
"""index: 18791, intensity: 3459.0, mobility: 0.932"""	-0.440246	0.369211	1	LSAMATVTEAEEKECKQAEILSHG	generic|sp_Q6NZM9_HDAC4_MOUSE__chr1_-1_91933652_91933780_ENSMUST00000191327__II_1031316_REVERSED	|generic|sp_Q6NZM9-2_HDAC4_MOUSE__chr1_-1_91933652_91933780_ENSMUST00000191327__II_1031316_REVERSED|
"""index: 32107, intensity: 2606.0, mobility: 1.162"""	-0.440252	0.36925	1	SSSSGCCM	generic|IP_1149569_TX=10090_REVERSED|
"""index: 9601, intensity: 6056.0, mobility: 1.048"""	-0.440468	0.36925	1	FLTSSALPNDKSRWLLTCTHV	generic|IP_1056940_TX=10090_REVERSED|
"""index: 8789, intensity: 3945.0, mobility: 1.097"""	-0.440599	0.369504	1	LSEKELGFRELQGS	generic|sp_Q3U0J8_TBD2B_MOUSE_REVERSED|
"""index: 20554, intensity: 5217.0, mobility: 0.917"""	-0.440689	0.369759	1	MPVVPFSDSPMPVLFHSQSEE	generic|tr_A0A668KM50_A0A668KM50_MOUSE_REVERSED|
"""index: 20717, intensity: 3992.0, mobility: 1.112"""	-0.440722	0.369825	1	CIKKFFSGSLHTHRCP	generic|IP_833902_TX=10090_REVERSED|
"""index: 20315, intensity: 5018.0, mobility: 1.048"""	-0.440781	0.370079	1	RQWAQIPYHEFCVRHQDEDEIVEKHNLFYISTLLEKAWI	generic|tr_Q3U3P5_Q3U3P5_MOUSE_REVERSED	|generic|sp_Q8BFQ3_OGR1_MOUSE_REVERSED|
"""index: 2953, intensity: 6567.0, mobility: 1.020"""	-0.440862	0.370333	1	ERKEQQQGLSMMV	generic|IP_1008130_TX=10090_REVERSED|
"""index: 19321, intensity: 4132.0, mobility: 0.831"""	-0.440864	0.370587	1	MKTDAKSHPM	generic|tr_E9Q2V8_E9Q2V8_MOUSE_REVERSED	|generic|sp_Q9DCA5_BRX1_MOUSE_REVERSED|
"""index: 13621, intensity: 4712.0, mobility: 1.052"""	-0.440951	0.370747	1	QSRTGGAHVRGHIKTLLSPWCCGGEYNELILRAAEQNL	generic|IP_3463214_TX=10090_REVERSED|
"""index: 7359, intensity: 7590.0, mobility: 0.985"""	-0.441094	0.370906	1	ANDGSVAVRGTYSFDLLLQLMDPPVGHLRVREARSERL	generic|sp_Q3U410_KLH21_MOUSE_REVERSED|
"""index: 24901, intensity: 5097.0, mobility: 1.025"""	-0.441147	0.37116	1	WYKPPLSLRIQ	generic|IP_1068060_TX=10090_REVERSED|
"""index: 10121, intensity: 4153.0, mobility: 0.964"""	-0.441156	0.371226	1	MAEPEIKKRIALSSVTMTEAKVSESAKEPTGK	generic|tr_A2AUK7_A2AUK7_MOUSE__chr4_-1_131991207_131991260_ENSMUST00000238852__II_996372_REVERSED	|generic|sp_Q9Z2H5-3_E41L1_MOUSE__chr4_-1_131991207_131991260_ENSMUST00000238852__II_996372_REVERSED|
"""index: 30466, intensity: 11092.0, mobility: 1.267"""	-0.441262	0.371385	1	ELKCKETLATRSFLLILQHLPDVRKMAEDEEPLEAGPKA	generic|tr_F6U7V1_F6U7V1_MOUSE__chr13_-1_11667075_11667146_ENSMUST00000221941__II_3474813_REVERSED	|generic|sp_E9Q401_RYR2_MOUSE__chr13_-1_11667075_11667146_ENSMUST00000221941__II_3474813_REVERSED	|generic|II_3474825_TX=10090_REVERSED	|generic|tr_A0A1Y7VJP1_A0A1Y7VJP1_MOUSE_REVERSED	|generic|tr_A0A1Y7VK09_A0A1Y7VK09_MOUSE_REVERSED|
"""index: 10201, intensity: 4092.0, mobility: 1.163"""	-0.441367	0.371639	1	VYHYVYHYCLSLVYQYHYYMYMTIICILSSRVYHLVQEQ	generic|IP_840777_TX=10090_REVERSED|
"""index: 10101, intensity: 5049.0, mobility: 1.151"""	-0.441404	0.371892	1	DAPIMSQLLQDLHQWGKTFPLNLLFACGVNKMNLLMLQMCPLL	generic|IP_2417512_TX=10090_REVERSED|
"""index: 18730, intensity: 5494.0, mobility: 1.188"""	-0.441627	0.372146	1	LTQACCHRVEWSYTHISGSWALVKCTHGRNTPRM	generic|IP_1061252_TX=10090_REVERSED|
"""index: 23722, intensity: 3616.0, mobility: 0.874"""	-0.441675	0.372305	1	KQRLLKMWRK	generic|chr16_1_20682753_20683439_ENSMUST00000044783_REVERSED|
"""index: 32509, intensity: 9803.0, mobility: 1.050"""	-0.441839	0.372465	1	LTVEWNLAGPVELGTSLRLVKNEWFEI	generic|tr_E9Q151_E9Q151_MOUSE__chrX_1_73676799_73676903_ENSMUST00000146796__II_834439_REVERSED	|generic|tr_F6UKB4_F6UKB4_MOUSE__chrX_1_73676799_73676903_ENSMUST00000146796__II_834442_REVERSED	|generic|tr_A2ALM6_A2ALM6_MOUSE__chrX_1_73676799_73676903_ENSMUST00000146796__II_834439_REVERSED	|generic|sp_Q8VBW1_SC6A8_MOUSE__chrX_1_73676799_73676903_ENSMUST00000146796__II_834442_REVERSED	|generic|sp_Q8VBW1-3_SC6A8_MOUSE__chrX_1_73676799_73676903_ENSMUST00000146796__II_834442_REVERSED|
"""index: 30007, intensity: 7819.0, mobility: 1.256"""	-0.442067	0.37247	1	PRLMVKDQSGLVLGWYLN	generic|tr_V9GZG9_V9GZG9_MOUSE__II_1066260_REVERSED	|generic|tr_V9GZQ6_V9GZQ6_MOUSE__II_1066260_REVERSED|
"""index: 9556, intensity: 3063.0, mobility: 1.173"""	-0.442248	0.37247	1	RRQREKDREREQKRERERQRRERERDREREQEREL	generic|IP_827540_TX=10090_REVERSED|
"""index: 2052, intensity: 61161.0, mobility: 0.893"""	-0.442422	0.37247	1	VIQAKQTLACRCCVVAP	generic|tr_Q505G9_Q505G9_MOUSE__chr2_-1_168675197_168675355_ENSMUST00000140188_REVERSED|
"""index: 15550, intensity: 3283.0, mobility: 1.125"""	-0.44264	0.372599	1	IMREKMIQFSINKLVLELDGSELNEGL	generic|tr_Q8K0B9_Q8K0B9_MOUSE__II_3497934_REVERSED|
"""index: 30468, intensity: 30077.0, mobility: 1.115"""	-0.442665	0.372599	1	PLMTQPILTGELPLH	generic|II_1000602_TX=10090_REVERSED	|generic|II_1000602_TX=10090_REVERSED|
"""index: 19891, intensity: 5196.0, mobility: 1.015"""	-0.443337	0.372663	1	VRGAAFPLRFMFALNSGNEREQKELKSLALSYSDKARFQMFRMNSPHT	generic|tr_Q8C853_Q8C853_MOUSE__chr2_1_25907517_25907654_ENSMUST00000131529__II_1016436_REVERSED	|generic|tr_A2AHB8_A2AHB8_MOUSE__chr2_1_25907517_25907654_ENSMUST00000131529__II_1016436_REVERSED	|generic|sp_Q6ZPR4_KCNT1_MOUSE__chr2_1_25907517_25907654_ENSMUST00000131529__II_1016436_REVERSED	|generic|tr_C0KTP6_C0KTP6_MOUSE__chr2_1_25907517_25907654_ENSMUST00000131529__II_1016436_REVERSED	|generic|II_1016432_TX=10090_REVERSED	|generic|tr_A0A0G2JDW4_A0A0G2JDW4_MOUSE__chr2_1_25907517_25907654_ENSMUST00000131529_REVERSED	|generic|tr_A2AHB7_A2AHB7_MOUSE__chr2_1_25907517_25907654_ENSMUST00000131529_REVERSED	|generic|tr_A0A0G2JG99_A0A0G2JG99_MOUSE__chr2_1_25907517_25907654_ENSMUST00000131529_REVERSED	|generic|tr_A0A0G2JER3_A0A0G2JER3_MOUSE__chr2_1_25907517_25907654_ENSMUST00000131529_REVERSED	|generic|tr_A2AHB9_A2AHB9_MOUSE__chr2_1_25907517_25907654_ENSMUST00000131529_REVERSED|
"""index: 31132, intensity: 3557.0, mobility: 0.800"""	-0.443507	0.372916	1	RPLSAMAETTMSVM	generic|chr4_-1_45041728_45041856_ENSMUST00000052236__IP_963670_TX=10090_REVERSED	|generic|chr4_-1_45040701_45041856_ENSMUST00000052236__IP_963670_TX=10090_REVERSED|
"""index: 8767, intensity: 16453.0, mobility: 0.975"""	-0.44354	0.373074	1	WQSLTKLNRVMWQINLQIVELAEQVCRLKLTAES	generic|sp_Q8C129_LCAP_MOUSE__II_3460952_REVERSED	|generic|tr_Q3TTA8_Q3TTA8_MOUSE_REVERSED|
"""index: 7213, intensity: 4637.0, mobility: 1.027"""	-0.443636	0.373232	1	EELTSNQAGLSLMSFATSISLPS	generic|tr_Q6P6M3_Q6P6M3_MOUSE_REVERSED	|generic|sp_Q7TMF5_SPA12_MOUSE_REVERSED|
"""index: 30980, intensity: 3210.0, mobility: 1.358"""	-0.443661	0.37336	1	AQVISQSQHFTLLVLPFRKMLFSLLFSFFFCEW	generic|IP_1093595_TX=10090_REVERSED|
"""index: 8914, intensity: 47619.0, mobility: 0.903"""	-0.443713	0.37336	1	KSTGVTDLELALQSSLSRGIDA	generic|sp_Q9QX47_SON_MOUSE__chr16_1_91647944_91647988_ENSMUST00000140312__II_1073635_REVERSED	|generic|sp_Q9QX47-3_SON_MOUSE__chr16_1_91647944_91647988_ENSMUST00000140312__II_1073635_REVERSED	|generic|tr_H9KV00_H9KV00_MOUSE__chr16_1_91647944_91647988_ENSMUST00000140312__II_662216_REVERSED	|generic|tr_Q8BS91_Q8BS91_MOUSE_REVERSED	|generic|sp_Q9QX47-2_SON_MOUSE__chr16_1_91647944_91647988_ENSMUST00000140312_REVERSED	|generic|sp_Q9QX47-4_SON_MOUSE__chr16_1_91647944_91647988_ENSMUST00000140312_REVERSED	|generic|tr_H9KV15_H9KV15_MOUSE__chr16_1_91647944_91647988_ENSMUST00000140312_REVERSED	|generic|tr_H9KV01_H9KV01_MOUSE__chr16_1_91647944_91647988_ENSMUST00000140312_REVERSED|
"""index: 6971, intensity: 3569.0, mobility: 1.128"""	-0.444245	0.373518	1	DARGRSVSQSRPEKEQTEAALQELYKYREGRAQRQEERKD	generic|sp_Q76LL6_FHOD3_MOUSE__chr18_1_24754234_24754329_ENSMUST00000234462_REVERSED	|generic|sp_Q76LL6-2_FHOD3_MOUSE__chr18_1_24754234_24754329_ENSMUST00000234462_REVERSED	|generic|sp_Q76LL6-3_FHOD3_MOUSE__chr18_1_24754234_24754329_ENSMUST00000234462_REVERSED	|generic|sp_Q76LL6-4_FHOD3_MOUSE__chr18_1_24754234_24754329_ENSMUST00000234462_REVERSED|
"""index: 10197, intensity: 7530.0, mobility: 1.045"""	-0.444316	0.37377	1	RPKAGAGANPYKAFFSQMQWL	generic|tr_Q8CD51_Q8CD51_MOUSE__II_975933_REVERSED	|generic|tr_Q52JJ6_Q52JJ6_MOUSE__II_975927_REVERSED	|generic|tr_Q6P3C1_Q6P3C1_MOUSE_REVERSED|
"""index: 9383, intensity: 10353.0, mobility: 0.900"""	-0.444361	0.374023	1	KEQESKKFF	generic|tr_A0A1L1SU97_A0A1L1SU97_MOUSE__II_3500933_REVERSED	|generic|sp_Q6P9L6_KIF15_MOUSE__II_3455262_REVERSED	|generic|II_3500937_TX=10090_REVERSED|
"""index: 15729, intensity: 3494.0, mobility: 0.883"""	-0.444549	0.374275	1	EALELEPWA	generic|sp_Q505F5_LRC47_MOUSE__II_951502_REVERSED	|generic|tr_E9PV22_E9PV22_MOUSE__II_951502_REVERSED|
"""index: 8995, intensity: 24938.0, mobility: 0.956"""	-0.444608	0.374527	1	WPGRAPRHGPPRWRPTQACPSA	generic|chr19_-1_5098179_5098364_ENSMUST00000025805_REVERSED	|generic|chr19_-1_5094794_5098364_ENSMUST00000025805_REVERSED|
"""index: 29734, intensity: 17131.0, mobility: 1.106"""	-0.44463	0.374779	1	DSGGGGSGGGGSGGGGSSVTVTTGQGWYVLDWRV	generic|tr_V9VBZ0_V9VBZ0_MOUSE_REVERSED|
"""index: 18030, intensity: 5764.0, mobility: 0.920"""	-0.444667	0.374811	1	ELLAKLQSY	generic|IP_3488419_TX=10090_REVERSED|
"""index: 1632, intensity: 2611.0, mobility: 0.982"""	-0.444669	0.374811	1	LVWTISSHSSDVM	generic|chr1_-1_80277371_80277451_ENSMUST00000163119_REVERSED	|generic|chr1_-1_80276509_80277451_ENSMUST00000163119_REVERSED|
"""index: 27743, intensity: 22000.0, mobility: 1.011"""	-0.444945	0.374874	1	SWPNVFSSWSSDLIVYEGNQTCFRVPSHEFPPHGAYKLVKQHI	generic|tr_Q8CBC2_Q8CBC2_MOUSE__II_951903_REVERSED	|generic|sp_O70361_PER3_MOUSE__II_951925_REVERSED	|generic|tr_O89119_O89119_MOUSE_REVERSED	|generic|tr_E9PV88_E9PV88_MOUSE_REVERSED	|generic|tr_B9EIT7_B9EIT7_MOUSE_REVERSED|
"""index: 3384, intensity: 170120.0, mobility: 0.893"""	-0.445187	0.375031	1	WGLSTAALFVF	generic|IP_3477693_TX=10090_REVERSED|
"""index: 30454, intensity: 6418.0, mobility: 1.013"""	-0.445276	0.375189	1	FCVCVLSIEVCFV	generic|IP_908836_TX=10090_REVERSED|
"""index: 9609, intensity: 27465.0, mobility: 0.825"""	-0.445341	0.375346	1	SVGSSPMVYWQLHNHAV	generic|IP_3490382_TX=10090_REVERSED|
"""index: 18432, intensity: 4570.0, mobility: 1.043"""	-0.445447	0.375597	1	SWQQEASSSSLFLLLDDMGSLHI	generic|sp_Q9R1X4_TIM_MOUSE__II_1146237_REVERSED	|generic|tr_H7BX89_H7BX89_MOUSE_REVERSED	|generic|tr_Q3U574_Q3U574_MOUSE_REVERSED	|generic|sp_Q9R1X4-2_TIM_MOUSE_REVERSED	|generic|sp_Q9R1X4-3_TIM_MOUSE_REVERSED|
"""index: 2852, intensity: 4109.0, mobility: 0.782"""	-0.445552	0.375849	1	DGGRGGMHGMPGGPGGPGGP	generic|IP_3483256_TX=10090_REVERSED|
"""index: 31087, intensity: 4053.0, mobility: 1.152"""	-0.44558	0.376101	1	NLFSGLLDQGPPKAPAGF	generic|sp_Q80TZ3_AUXI_MOUSE__II_959571_REVERSED	|generic|sp_Q80TZ3-2_AUXI_MOUSE_REVERSED	|generic|sp_Q80TZ3-3_AUXI_MOUSE_REVERSED|
"""index: 7821, intensity: 3234.0, mobility: 0.943"""	-0.445635	0.376258	1	LSLGPPLRPFHHLWCRQFEAS	generic|chr1_1_62704225_62719023_ENSMUST00000102822_REVERSED|
"""index: 2964, intensity: 4065.0, mobility: 0.877"""	-0.445646	0.376509	1	QFDESRWR	generic|sp_Q6BCL1_PRAM_MOUSE__II_1061457_REVERSED	|generic|tr_B9EIV6_B9EIV6_MOUSE_REVERSED|
"""index: 25805, intensity: 3854.0, mobility: 1.157"""	-0.445708	0.376666	1	HWTLMRGADWPLLKM	generic|IP_1061305_TX=10090_REVERSED|
"""index: 1496, intensity: 2832.0, mobility: 1.011"""	-0.445756	0.376917	1	PVMYKKFYQLHG	generic|tr_F8WHZ0_F8WHZ0_MOUSE_REVERSED	|generic|sp_Q5H8B9_FREM3_MOUSE_REVERSED|
"""index: 8872, intensity: 50890.0, mobility: 1.016"""	-0.445828	0.377169	1	QGGPRECVLPGGSDGMCSDVTGSEYGACIMRNTITKMDFY	generic|tr_H3BLR7_H3BLR7_MOUSE__II_938821_REVERSED	|generic|sp_Q9Z319_CORIN_MOUSE_REVERSED	|generic|sp_Q9Z319-2_CORIN_MOUSE_REVERSED	|generic|tr_H3BLB2_H3BLB2_MOUSE_REVERSED	|generic|tr_B7ZNH6_B7ZNH6_MOUSE_REVERSED	|generic|tr_H3BKS9_H3BKS9_MOUSE_REVERSED|
"""index: 14502, intensity: 4817.0, mobility: 1.027"""	-0.445893	0.377259	1	EPSQLKDIISQMHSKHALDGY	generic|tr_Q148V4_Q148V4_MOUSE__chr2_-1_37375233_37375409_ENSMUST00000112934__II_1010240_REVERSED	|generic|tr_A2AVP4_A2AVP4_MOUSE__chr2_-1_37385238_37385381_ENSMUST00000125619__II_1010240_REVERSED	|generic|sp_P0C090_RC3H2_MOUSE__chr2_-1_37375233_37375409_ENSMUST00000112934__II_1010258_REVERSED	|generic|tr_Q148V5_Q148V5_MOUSE__chr2_-1_37375233_37375409_ENSMUST00000112934__II_1010240_REVERSED	|generic|tr_A0A0N4SVF7_A0A0N4SVF7_MOUSE__chr2_-1_37389697_37389768_ENSMUST00000112934_REVERSED|
"""index: 31421, intensity: 2959.0, mobility: 1.074"""	-0.446042	0.377259	1	MQVKPLHGKLGAGAAAAAQAAPLEAEPLQ	generic|tr_F7DBB3_F7DBB3_MOUSE__II_1112110_REVERSED	|generic|tr_F7DBB3_F7DBB3_MOUSE__II_1112110_REVERSED	|generic|tr_F7DBB3_F7DBB3_MOUSE__II_1112110_REVERSED	|generic|tr_F7CVJ5_F7CVJ5_MOUSE_REVERSED	|generic|tr_F7CVJ5_F7CVJ5_MOUSE_REVERSED	|generic|tr_F7CVJ5_F7CVJ5_MOUSE_REVERSED	|generic|tr_F7CVJ5_F7CVJ5_MOUSE_REVERSED	|generic|tr_E9PYB0_E9PYB0_MOUSE_REVERSED	|generic|tr_E9PYB0_E9PYB0_MOUSE_REVERSED	|generic|tr_E9PYB0_E9PYB0_MOUSE_REVERSED	|generic|tr_E9PYB0_E9PYB0_MOUSE_REVERSED|
"""index: 4098, intensity: 8651.0, mobility: 0.898"""	-0.446687	0.377259	1	ATERAQQMSLLKAKLAREQNNEATPRR	generic|tr_E9Q8Z7_E9Q8Z7_MOUSE_REVERSED	|generic|tr_G3UVV8_G3UVV8_MOUSE_REVERSED	|generic|tr_E9PZ24_E9PZ24_MOUSE_REVERSED	|generic|tr_Q3UUQ6_Q3UUQ6_MOUSE_REVERSED|
"""index: 9501, intensity: 7941.0, mobility: 0.901"""	-0.446851	0.377321	1	MVWLGLLSAASQSSPAQTVAIE	generic|sp_A2AKG8_FOCAD_MOUSE__chr4_1_88403316_88403414_ENSMUST00000107148__II_964471_REVERSED	|generic|tr_E9PYJ6_E9PYJ6_MOUSE__chr4_1_88403316_88403414_ENSMUST00000107148__II_964471_REVERSED	|generic|tr_Q80T90_Q80T90_MOUSE__chr4_1_88403316_88403414_ENSMUST00000107148_REVERSED	|generic|chr4_1_88393550_88393672_ENSMUST00000107148_REVERSED|
"""index: 20550, intensity: 2943.0, mobility: 1.126"""	-0.446914	0.377505	1	WCRRLPEPNFTQKY	generic|tr_Q148T8_Q148T8_MOUSE_REVERSED	|generic|sp_Q3TYQ9_AOXD_MOUSE_REVERSED	|generic|tr_Q9ES55_Q9ES55_MOUSE_REVERSED|
"""index: 487, intensity: 2849.0, mobility: 0.925"""	-0.446962	0.377505	1	SSSTSLEGTSPNI	generic|tr_Q3TYX4_Q3TYX4_MOUSE_REVERSED	|generic|tr_G3UW40_G3UW40_MOUSE_REVERSED	|generic|tr_E9PWI3_E9PWI3_MOUSE_REVERSED|
"""index: 15041, intensity: 3188.0, mobility: 0.927"""	-0.447129	0.377505	1	YALVQALDVDE	generic|tr_Q3UD98_Q3UD98_MOUSE__chr14_1_55561405_55561446_ENSMUST00000150019__II_1094926_REVERSED	|generic|tr_D3Z4U8_D3Z4U8_MOUSE__chr14_1_55561405_55561446_ENSMUST00000150019__II_1094926_REVERSED	|generic|sp_Q91VU6_DCA11_MOUSE__chr14_1_55561405_55561446_ENSMUST00000150019__II_1094926_REVERSED	|generic|tr_D6RCG5_D6RCG5_MOUSE__chr14_1_55561405_55561446_ENSMUST00000150019_REVERSED	|generic|tr_D3Z2V1_D3Z2V1_MOUSE__chr14_1_55561405_55561446_ENSMUST00000150019_REVERSED	|generic|tr_D3YWI9_D3YWI9_MOUSE__chr14_1_55561405_55561446_ENSMUST00000150019_REVERSED	|generic|tr_D3YZ95_D3YZ95_MOUSE__chr14_1_55561405_55561446_ENSMUST00000150019_REVERSED	|generic|tr_D3YZ04_D3YZ04_MOUSE__chr14_1_55561405_55561446_ENSMUST00000150019_REVERSED|
"""index: 4460, intensity: 3272.0, mobility: 0.866"""	-0.447397	0.377756	1	FVPLAKDTRERAVWPPP	generic|tr_Q920V9_Q920V9_MOUSE_REVERSED|
"""index: 3061, intensity: 3387.0, mobility: 0.832"""	-0.44765	0.378006	1	ASSLTEKRAISVSSTHNQK	generic|tr_A0A0R4J0H0_A0A0R4J0H0_MOUSE__chr17_1_83457034_83457066_ENSMUST00000235121__II_3463096_REVERSED	|generic|tr_F8WJ93_F8WJ93_MOUSE__chr17_1_83457034_83457066_ENSMUST00000235121__II_3463096_REVERSED	|generic|tr_A0A0R4J1G7_A0A0R4J1G7_MOUSE__chr17_1_83457034_83457066_ENSMUST00000235121__II_3463096_REVERSED	|generic|tr_A0A3Q4EHV9_A0A3Q4EHV9_MOUSE__chr17_1_83457034_83457066_ENSMUST00000235121__II_3463096_REVERSED	|generic|tr_A7ISP9_A7ISP9_MOUSE__chr17_1_83457034_83457066_ENSMUST00000235121__II_3463096_REVERSED	|generic|sp_Q3UMY5_EMAL4_MOUSE__chr17_1_83457034_83457066_ENSMUST00000235121__II_3463096_REVERSED	|generic|sp_Q3UMY5-2_EMAL4_MOUSE__chr17_1_83457034_83457066_ENSMUST00000235121__II_3463096_REVERSED	|generic|sp_Q3UMY5-3_EMAL4_MOUSE__chr17_1_83457034_83457066_ENSMUST00000235121__II_3463096_REVERSED	|generic|sp_Q3UMY5-4_EMAL4_MOUSE__chr17_1_83457034_83457066_ENSMUST00000235121__II_3463096_REVERSED|
"""index: 3003, intensity: 10390.0, mobility: 1.066"""	-0.447731	0.378257	1	QAQDASPCSTMSSGSQGP	generic|IP_891343_TX=10090_REVERSED|
"""index: 12825, intensity: 4497.0, mobility: 0.929"""	-0.447779	0.378412	1	AKSIIPQAYVAIRKMWSAEDIGLNNNII	generic|tr_A0A140LJF7_A0A140LJF7_MOUSE__chr2_-1_112902574_112902609_ENSMUST00000146187_REVERSED	|generic|tr_A0A140LJK7_A0A140LJK7_MOUSE__chr2_-1_112902574_112902609_ENSMUST00000146187_REVERSED	|generic|tr_E9PW34_E9PW34_MOUSE__chr2_-1_112902574_112902609_ENSMUST00000146187_REVERSED	|generic|sp_A2AGL3_RYR3_MOUSE__chr2_-1_112902574_112902609_ENSMUST00000146187_REVERSED	|generic|sp_A2AGL3-2_RYR3_MOUSE__chr2_-1_112902574_112902609_ENSMUST00000146187_REVERSED|
"""index: 5406, intensity: 256346.0, mobility: 1.055"""	-0.447858	0.378663	1	PTGPPLWAVPCPRLPGCRPDTLM	generic|chr11_1_90249544_90250851_ENSMUST00000134929__IP_1128400_TX=10090_REVERSED|
"""index: 5837, intensity: 7851.0, mobility: 1.060"""	-0.447872	0.378913	1	QKLKSIMSAEADDSASNQHVLRKALMKAYFKQFVDKDEIYK	generic|sp_Q9WTX6_CUL1_MOUSE_REVERSED	|generic|tr_Q3UIA5_Q3UIA5_MOUSE_REVERSED	|generic|tr_Q3TPM3_Q3TPM3_MOUSE_REVERSED	|generic|tr_Q05DR6_Q05DR6_MOUSE_REVERSED|
"""index: 2843, intensity: 3481.0, mobility: 1.031"""	-0.447911	0.379069	1	IEAEPQSERMGGYL	generic|tr_A0A494B989_A0A494B989_MOUSE__chr17_-1_30517100_30517279_ENSMUST00000236910_REVERSED	|generic|tr_Q8CDU2_Q8CDU2_MOUSE__chr17_-1_30517100_30517279_ENSMUST00000236910_REVERSED	|generic|tr_Q3U4Z0_Q3U4Z0_MOUSE__chr17_-1_30517100_30517279_ENSMUST00000236910_REVERSED	|generic|sp_Q8C726_BTBD9_MOUSE__chr17_-1_30517100_30517279_ENSMUST00000236910_REVERSED	|generic|tr_A0A494B9M3_A0A494B9M3_MOUSE__chr17_-1_30517100_30517279_ENSMUST00000236910_REVERSED	|generic|tr_A0A494B9Q1_A0A494B9Q1_MOUSE__chr17_-1_30517100_30517279_ENSMUST00000236910_REVERSED	|generic|tr_Q8C2V5_Q8C2V5_MOUSE__chr17_-1_30517100_30517279_ENSMUST00000236910_REVERSED|
"""index: 15253, intensity: 4103.0, mobility: 0.922"""	-0.44804	0.379155	1	ELAEKVLEQASSSGTALVSKYHTG	generic|tr_D3YYI1_D3YYI1_MOUSE_REVERSED	|generic|tr_D3YWJ9_D3YWJ9_MOUSE_REVERSED	|generic|sp_Q69Z89_RADIL_MOUSE_REVERSED	|generic|sp_Q69Z89-2_RADIL_MOUSE_REVERSED	|generic|sp_Q69Z89-4_RADIL_MOUSE_REVERSED	|generic|sp_Q69Z89-5_RADIL_MOUSE_REVERSED|
"""index: 18814, intensity: 5098.0, mobility: 1.016"""	-0.448041	0.379155	1	FVSIWAMVVPYF	generic|IP_903757_TX=10090_REVERSED|
"""index: 8738, intensity: 6876.0, mobility: 1.042"""	-0.448321	0.379155	1	QGLEMLHWEQLEKEMLAKERLFQFHAERDKTATESRVKEQE	generic|tr_E9Q6D3_E9Q6D3_MOUSE_REVERSED|
"""index: 28813, intensity: 48718.0, mobility: 1.227"""	-0.448457	0.379216	1	KATNEQIEKLSNNFEKKIDEVMMMLYAKLDLDVKEPTN	generic|IP_919594_TX=10090_REVERSED|
"""index: 18732, intensity: 6716.0, mobility: 1.032"""	-0.448715	0.379371	1	SVSAVPFSCVSSVSCFVRIVKLMNFVILWMLFYVSLFIG	generic|IP_1015141_TX=10090_REVERSED|
"""index: 3251, intensity: 3899.0, mobility: 1.061"""	-0.448748	0.379431	1	QSTSIEGASGQIKEK	generic|tr_A2A5R6_A2A5R6_MOUSE_REVERSED	|generic|sp_Q8R151_ZNFX1_MOUSE_REVERSED|
"""index: 3737, intensity: 2774.0, mobility: 1.048"""	-0.448982	0.37968	1	QQQQPQQPQPQPQPQPQPQPQPQPQPQP	generic|tr_A0A5F8MPZ7_A0A5F8MPZ7_MOUSE__II_833039_REVERSED	|generic|sp_Q9D8C3_ALG13_MOUSE__chrX_1_144318056_144320008_ENSMUST00000238864__II_833042_REVERSED	|generic|II_833048_TX=10090_REVERSED	|generic|II_833023_TX=10090_REVERSED	|generic|II_833034_TX=10090_REVERSED|
"""index: 23866, intensity: 5844.0, mobility: 1.151"""	-0.449042	0.37993	1	QKWWFISSYGALFVELVTFLLMMGLASQLAACAMAGVYALYCNKD	generic|tr_F6TW47_F6TW47_MOUSE__II_1049295_REVERSED|
"""index: 3097, intensity: 3614.0, mobility: 0.922"""	-0.449049	0.38005	1	QVCLNKNDPDK	generic|tr_F8WHX0_F8WHX0_MOUSE__chr3_1_89175434_89175475_ENSMUST00000128318__II_979552_REVERSED	|generic|sp_O35491_CLK2_MOUSE__chr3_1_89175434_89175475_ENSMUST00000128318__II_979552_REVERSED	|generic|tr_E9Q5Y1_E9Q5Y1_MOUSE__chr3_1_89175434_89175475_ENSMUST00000128318__II_979552_REVERSED	|generic|tr_Q91YR2_Q91YR2_MOUSE__chr3_1_89175434_89175475_ENSMUST00000128318__II_979552_REVERSED	|generic|tr_D3Z4P7_D3Z4P7_MOUSE__chr3_1_89170369_89170413_ENSMUST00000128318_REVERSED	|generic|tr_B2M0S2_B2M0S2_MOUSE__chr3_1_89175434_89175475_ENSMUST00000128318_REVERSED|
"""index: 20223, intensity: 2849.0, mobility: 0.977"""	-0.4491	0.38005	1	PMLDLLPWYDI	generic|sp_Q3URE9_LIGO2_MOUSE_REVERSED	|generic|tr_B7ZN36_B7ZN36_MOUSE_REVERSED|
"""index: 6904, intensity: 7672.0, mobility: 1.178"""	-0.449314	0.380299	1	QEKQERLMKLEQAAKLIIEHQRQSLVMVGGLGQDSDLNADSGMM	generic|tr_D3YWX2_D3YWX2_MOUSE__chr12_1_85069619_85069765_ENSMUST00000164558__II_1113891_REVERSED	|generic|tr_F6YTL8_F6YTL8_MOUSE__chr12_1_85015355_85015597_ENSMUST00000164558__II_1113902_REVERSED|
"""index: 29559, intensity: 19764.0, mobility: 1.129"""	-0.449317	0.380359	1	ATRVDEGQLAKEGFWDGKGLTRLFVPDESPSDERTVNVQGKSIIFF	generic|tr_Q8BND1_Q8BND1_MOUSE_REVERSED	|generic|sp_P0C605-2_KGP1_MOUSE_REVERSED|
"""index: 15594, intensity: 9250.0, mobility: 0.958"""	-0.44951	0.380608	1	WRQSRHFITKLWSINTSSRTFLITDMGRKL	generic|IP_915181_TX=10090_REVERSED|
"""index: 9058, intensity: 4277.0, mobility: 1.252"""	-0.449566	0.380668	1	QLQNKVPALSETKANYNRFCVNLKEDFENVLDEMSKFSIIE	generic|tr_F6SG45_F6SG45_MOUSE__chr9_1_36843794_36844021_ENSMUST00000160041__II_854658_REVERSED	|generic|tr_E0CXY1_E0CXY1_MOUSE__chr9_1_36843794_36844021_ENSMUST00000160041_REVERSED	|generic|tr_E0CYY9_E0CYY9_MOUSE__chr9_1_36843794_36844021_ENSMUST00000160041_REVERSED	|generic|tr_Q3UU92_Q3UU92_MOUSE__chr9_1_36843794_36844021_ENSMUST00000160041_REVERSED	|generic|sp_Q8K0X8_FEZ1_MOUSE__chr9_1_36843794_36844021_ENSMUST00000160041_REVERSED|
"""index: 28638, intensity: 11389.0, mobility: 0.943"""	-0.449772	0.380727	1	QKRFHNLLQQLVKMKGSYKPDSL	generic|tr_A0A589M209_A0A589M209_MOUSE__chr13_1_63834743_63834793_ENSMUST00000095724__II_3474116_REVERSED	|generic|sp_Q9JIM3_ER6L2_MOUSE__chr13_1_63834743_63834793_ENSMUST00000095724__II_1105754_REVERSED	|generic|sp_Q9JIM3-2_ER6L2_MOUSE__chr13_1_63834743_63834793_ENSMUST00000095724__II_1105754_REVERSED	|generic|sp_Q9JIM3-3_ER6L2_MOUSE__chr13_1_63834743_63834793_ENSMUST00000095724__II_1105757_REVERSED|
"""index: 7741, intensity: 32821.0, mobility: 0.962"""	-0.450055	0.380976	1	QFGAVVSDKIENLYQVGKTIDTLINPGTGDP	generic|tr_Q3UZ14_Q3UZ14_MOUSE_REVERSED	|generic|tr_Q3TWX1_Q3TWX1_MOUSE_REVERSED	|generic|tr_Q3TLB1_Q3TLB1_MOUSE_REVERSED	|generic|tr_Q3TSK4_Q3TSK4_MOUSE_REVERSED	|generic|tr_Q3TX47_Q3TX47_MOUSE_REVERSED	|generic|tr_Q3TJZ1_Q3TJZ1_MOUSE_REVERSED	|generic|tr_Q99LT6_Q99LT6_MOUSE_REVERSED	|generic|tr_Q3UBL9_Q3UBL9_MOUSE_REVERSED	|generic|tr_Q8BMA8_Q8BMA8_MOUSE_REVERSED	|generic|tr_Q6P9L9_Q6P9L9_MOUSE_REVERSED	|generic|tr_Q61509_Q61509_MOUSE_REVERSED	|generic|tr_Q3UDC8_Q3UDC8_MOUSE_REVERSED	|generic|tr_Q8C153_Q8C153_MOUSE_REVERSED	|generic|tr_Q3UMI7_Q3UMI7_MOUSE_REVERSED	|generic|sp_P58252_EF2_MOUSE_REVERSED	|generic|tr_Q3TPG2_Q3TPG2_MOUSE_REVERSED	|generic|tr_Q3TK17_Q3TK17_MOUSE_REVERSED|
"""index: 593, intensity: 3791.0, mobility: 0.831"""	-0.450267	0.381225	1	QGTTDPIPLHLPSHS	generic|IP_918340_TX=10090_REVERSED|
"""index: 7406, intensity: 5163.0, mobility: 0.899"""	-0.450312	0.381379	1	NRGLGEEIHR	generic|tr_Q3UGM1_Q3UGM1_MOUSE_REVERSED	|generic|sp_Q80U63_MFN2_MOUSE_REVERSED	|generic|sp_Q80U63-2_MFN2_MOUSE_REVERSED	|generic|tr_Q3TEX7_Q3TEX7_MOUSE_REVERSED|
"""index: 32444, intensity: 4561.0, mobility: 1.177"""	-0.450447	0.381592	1	VCMAVRRLVHASILQRITQGQDGSYNMRVNEFAGEQSGLTPVMLQDTM	generic|tr_F6SSP6_F6SSP6_MOUSE_REVERSED	|generic|sp_A2AN08_UBR4_MOUSE__chr4_1_139478963_139479064_ENSMUST00000145273_REVERSED	|generic|sp_A2AN08-3_UBR4_MOUSE__chr4_1_139478963_139479064_ENSMUST00000145273_REVERSED	|generic|sp_A2AN08-5_UBR4_MOUSE__chr4_1_139478963_139479064_ENSMUST00000145273_REVERSED|
"""index: 31146, intensity: 4514.0, mobility: 0.979"""	-0.450506	0.381592	1	TIRQLNLNTSH	generic|IP_3464521_TX=10090_REVERSED|
"""index: 17471, intensity: 4226.0, mobility: 1.123"""	-0.450788	0.381841	1	EMPKSEPGEQRRTVR	generic|IP_1113669_TX=10090_REVERSED|
"""index: 1230, intensity: 3421.0, mobility: 0.761"""	-0.450795	0.382053	1	NREMEQKRYI	generic|sp_Q5XG69_F169A_MOUSE_REVERSED|
"""index: 8621, intensity: 19731.0, mobility: 1.054"""	-0.451052	0.382053	1	TGVAGPSAAGCGAAAAALAGGAAAGTAGAAALA	generic|tr_Q3V1N5_Q3V1N5_MOUSE__chr10_1_89745024_89745053_ENSMUST00000020112__II_3495284_REVERSED|
"""index: 27598, intensity: 4893.0, mobility: 0.977"""	-0.451213	0.382302	1	ELPLGGLLLEVAVGPFHA	generic|sp_Q5NCI0-2_URGCP_MOUSE__II_1139737_REVERSED	|generic|sp_Q5NCI0_URGCP_MOUSE_REVERSED	|generic|tr_Q6ZPP3_Q6ZPP3_MOUSE_REVERSED|
"""index: 6532, intensity: 3342.0, mobility: 1.262"""	-0.451336	0.382324	1	EKQMVLLDSSLALLYMLKLDVKKYLAVSPHVMLNCLLWEFC	generic|tr_J3QML3_J3QML3_MOUSE_REVERSED	|generic|tr_A2CFD5_A2CFD5_MOUSE_REVERSED|
"""index: 17680, intensity: 3979.0, mobility: 0.972"""	-0.451615	0.382324	1	GCFAESTDKPRIGLSSRGNPR	generic|IP_1038662_TX=10090_REVERSED|
"""index: 11672, intensity: 4422.0, mobility: 1.039"""	-0.451904	0.382572	1	ESRDITEISVATPPVPTYQPIY	generic|sp_Q8BWL5-4_RBMS3_MOUSE__chr9_-1_116822735_116822830_ENSMUST00000069095_REVERSED	|generic|sp_Q8BWL5-6_RBMS3_MOUSE__chr9_-1_116822735_116822830_ENSMUST00000069095_REVERSED|
"""index: 1596, intensity: 3030.0, mobility: 0.961"""	-0.452052	0.38282	1	SRLEFGSVAMYW	generic|IP_895514_TX=10090_REVERSED|
"""index: 7770, intensity: 12227.0, mobility: 1.126"""	-0.452142	0.383069	1	PYSYSASWGRYPAVARWFPWQQEWIREQSPLTTQVLVMQNE	generic|tr_A0A494BAC0_A0A494BAC0_MOUSE_REVERSED|
"""index: 2335, intensity: 3069.0, mobility: 0.811"""	-0.452319	0.383317	1	ITIHSSCTSLAKSRSEAP	generic|tr_Q8VGH8_Q8VGH8_MOUSE_REVERSED	|generic|tr_Q0VB29_Q0VB29_MOUSE_REVERSED|
"""index: 2254, intensity: 2806.0, mobility: 0.814"""	-0.452364	0.383565	1	NVTPPPYQ	generic|sp_Q6P1E1_ZMIZ1_MOUSE__chr14_1_25656915_25656998_ENSMUST00000162546_REVERSED	|generic|sp_Q6P1E1-2_ZMIZ1_MOUSE__chr14_1_25656915_25656998_ENSMUST00000162546_REVERSED|
"""index: 16548, intensity: 12811.0, mobility: 0.930"""	-0.452375	0.383718	1	LSSVEEVCPSQSDAVMGVLPT	generic|IP_1011201_TX=10090_REVERSED|
"""index: 5602, intensity: 4895.0, mobility: 1.076"""	-0.452563	0.383796	1	PRGNECIDSIHKTDPIRESWSHSLGNSRQERYNKYGWATIGLI	generic|sp_Q9R1V6-4_ADA22_MOUSE__chr5_-1_8111891_8111935_ENSMUST00000144241__II_946807_REVERSED	|generic|tr_F7CDH3_F7CDH3_MOUSE__chr5_-1_8111891_8111935_ENSMUST00000144241__II_946807_REVERSED	|generic|sp_Q9R1V6-7_ADA22_MOUSE__chr5_-1_8111891_8111935_ENSMUST00000144241_REVERSED	|generic|sp_Q9R1V6-10_ADA22_MOUSE__chr5_-1_8111891_8111935_ENSMUST00000144241_REVERSED	|generic|sp_Q9R1V6-17_ADA22_MOUSE__chr5_-1_8111891_8111935_ENSMUST00000144241_REVERSED	|generic|sp_Q9R1V6-2_ADA22_MOUSE__chr5_-1_8111891_8111935_ENSMUST00000144241_REVERSED	|generic|tr_F6TDF4_F6TDF4_MOUSE__chr5_-1_8111891_8111935_ENSMUST00000144241_REVERSED	|generic|tr_F7BXL9_F7BXL9_MOUSE__chr5_-1_8111891_8111935_ENSMUST00000144241_REVERSED	|generic|tr_D3YUP9_D3YUP9_MOUSE__chr5_-1_8111891_8111935_ENSMUST00000144241_REVERSED	|generic|tr_F7AYY9_F7AYY9_MOUSE__chr5_-1_8111891_8111935_ENSMUST00000144241_REVERSED|
"""index: 9241, intensity: 11419.0, mobility: 1.102"""	-0.452642	0.383796	1	ALLMQNRQLFLNVLNQTYNLWKRISLVVFTPLMHMQE	generic|chr15_1_12149622_12150317_ENSMUST00000122941__IP_1091634_TX=10090_REVERSED|
"""index: 6808, intensity: 7322.0, mobility: 0.989"""	-0.45281	0.383796	1	ELLRTRISGAKKKLAAQEKPLPSRLKMGELDALLTEAGI	generic|tr_Q99K04_Q99K04_MOUSE_REVERSED	|generic|tr_A2ATM9_A2ATM9_MOUSE_REVERSED	|generic|sp_Q9R0B6_LAMC3_MOUSE_REVERSED|
"""index: 8962, intensity: 10428.0, mobility: 0.882"""	-0.452862	0.383948	1	TTETQIKELGHWH	generic|IP_833569_TX=10090_REVERSED|
"""index: 19355, intensity: 4348.0, mobility: 1.007"""	-0.452918	0.384026	1	WHVDTRCRVKQKAAAPGMQTMTY	generic|tr_Q5DU67_Q5DU67_MOUSE_REVERSED|
"""index: 17658, intensity: 5611.0, mobility: 0.945"""	-0.453056	0.384026	1	SSSAISDQRKV	generic|IP_938774_TX=10090_REVERSED|
"""index: 18870, intensity: 4033.0, mobility: 1.063"""	-0.453651	0.384026	1	ERMLEDHNGQEVIVGGDFGAIVDANRVTS	generic|sp_P21447_MDR1A_MOUSE__chr5_1_8733699_8733743_ENSMUST00000126846__II_946712_REVERSED	|generic|sp_P06795_MDR1B_MOUSE__II_946696_REVERSED|
"""index: 12529, intensity: 2864.0, mobility: 0.995"""	-0.453859	0.384273	1	QTLERGAAGPRPSLETKMESRSEKQSCGALLVRSRGLDQLG	generic|tr_D3Z780_D3Z780_MOUSE__chr5_-1_31190578_31190658_ENSMUST00000200929__II_944293_REVERSED|
"""index: 12776, intensity: 6093.0, mobility: 1.063"""	-0.453984	0.38452	1	SNRFPGPGPPLSSRPDMLLQSSTM	generic|IP_1052693_TX=10090_REVERSED|
"""index: 26630, intensity: 4210.0, mobility: 0.963"""	-0.454102	0.384768	1	QLQQQVLYQQQIQQLQLQEQQQQFMQQAQHPLQMMQHQQL	generic|tr_J3QPU9_J3QPU9_MOUSE_REVERSED|
"""index: 25725, intensity: 2690.0, mobility: 1.212"""	-0.454142	0.384825	1	VESQLKVTMVSHEEIKRLREHWNILFEEFLYIKARYTIWDEKAMDQ	generic|sp_Q45VK7_DYHC2_MOUSE__chr9_-1_7052557_7052643_ENSMUST00000139671_REVERSED	|generic|sp_Q45VK7-2_DYHC2_MOUSE__chr9_-1_7052557_7052643_ENSMUST00000139671_REVERSED|
"""index: 357, intensity: 3029.0, mobility: 0.851"""	-0.454423	0.385072	1	TGQVDEAETI	generic|sp_Q7TS63-2_ZFAT_MOUSE__II_1084708_REVERSED	|generic|sp_Q7TS63_ZFAT_MOUSE_REVERSED|
"""index: 15816, intensity: 4472.0, mobility: 0.966"""	-0.454548	0.385319	1	RGQLAAPPMRLLMRRASRMQTGLELWPFEP	generic|IP_1025629_TX=10090_REVERSED|
"""index: 2552, intensity: 2899.0, mobility: 0.872"""	-0.454694	0.385566	1	NSIDLRYTF	generic|IP_900483_TX=10090_REVERSED|
"""index: 1029, intensity: 2849.0, mobility: 0.876"""	-0.454717	0.385718	1	MYASYLVHT	generic|IP_832166_TX=10090_REVERSED|
"""index: 7086, intensity: 9509.0, mobility: 1.092"""	-0.45479	0.38587	1	DFCIYYTQSQPGSSSFALCHQHKKVEEVKGGILPLVHMKGSVSDK	generic|II_1030215_TX=10090_REVERSED	|generic|sp_Q8CHE4_PHLP1_MOUSE__chr10_1_89745024_89745053_ENSMUST00000020112_REVERSED	|generic|sp_Q8CHE4-2_PHLP1_MOUSE_REVERSED|
"""index: 26749, intensity: 20884.0, mobility: 1.056"""	-0.454859	0.386117	1	KILNIQHEACLAEVLKVYMPEDCNSALVCLHAQRRKRPK	generic|tr_F7AEH4_F7AEH4_MOUSE__II_597441_REVERSED|
"""index: 2915, intensity: 4441.0, mobility: 0.969"""	-0.454896	0.386364	1	TQILACRFERF	generic|IP_964546_TX=10090_REVERSED|
"""index: 5476, intensity: 2506.0, mobility: 0.880"""	-0.454992	0.38642	1	MLASNIQCEL	generic|IP_827845_TX=10090_REVERSED|
"""index: 5366, intensity: 8136.0, mobility: 0.998"""	-0.455258	0.386627	1	YPVCRFAVGLGDREPLPPVKEM	generic|IP_1098364_TX=10090_REVERSED|
"""index: 30074, intensity: 24595.0, mobility: 1.056"""	-0.455258	0.386627	1	VQRTFISTTIKQSHNVFVSFCKKR	generic|IP_915039_TX=10090_REVERSED|
"""index: 5443, intensity: 5008.0, mobility: 0.945"""	-0.455856	0.386778	1	EIPFVTEEPSVTTIETLI	generic|sp_O88799_ZAN_MOUSE_REVERSED	|generic|tr_E9PWQ7_E9PWQ7_MOUSE_REVERSED|
"""index: 16921, intensity: 3139.0, mobility: 1.085"""	-0.455977	0.38693	1	MKKGYNKMAQKDGQKVKNFVDEVEWTWWVQSAALVVMGQYLL	generic|tr_D3YYQ8_D3YYQ8_MOUSE__chr6_1_58663645_58663677_ENSMUST00000143752__II_930764_REVERSED	|generic|tr_F7ABZ6_F7ABZ6_MOUSE__chr6_1_58663645_58663677_ENSMUST00000143752__II_930764_REVERSED|
"""index: 26459, intensity: 4215.0, mobility: 0.905"""	-0.456143	0.387176	1	CSSAATLKRR	generic|tr_A0A140LJB0_A0A140LJB0_MOUSE_REVERSED|
"""index: 20537, intensity: 3169.0, mobility: 1.092"""	-0.456243	0.387327	1	SSVVEGPSVVPPFFS	generic|IP_982119_TX=10090_REVERSED|
"""index: 28427, intensity: 15836.0, mobility: 1.006"""	-0.456337	0.387478	1	LTASFVKGGKELV	generic|tr_Q3TIV3_Q3TIV3_MOUSE__chr1_1_180599055_180599084_ENSMUST00000193238__II_1029101_REVERSED	|generic|tr_Q3TM68_Q3TM68_MOUSE__chr1_1_180599055_180599084_ENSMUST00000193238__II_1029101_REVERSED	|generic|tr_Q3TX36_Q3TX36_MOUSE__chr1_1_180599055_180599084_ENSMUST00000193238__II_1029101_REVERSED	|generic|tr_Q3TF18_Q3TF18_MOUSE__chr1_1_180599055_180599084_ENSMUST00000193238__II_1029101_REVERSED	|generic|tr_Q3UJ03_Q3UJ03_MOUSE__chr1_1_180599055_180599084_ENSMUST00000193238__II_1029101_REVERSED	|generic|tr_Q921K2_Q921K2_MOUSE__chr1_1_180599055_180599084_ENSMUST00000193238__II_1029101_REVERSED	|generic|sp_P11103_PARP1_MOUSE__chr1_1_180599055_180599084_ENSMUST00000193238_REVERSED	|generic|sp_P11103-2_PARP1_MOUSE__chr1_1_180599055_180599084_ENSMUST00000193238_REVERSED	|generic|tr_Q3U868_Q3U868_MOUSE__chr1_1_180599055_180599084_ENSMUST00000193238_REVERSED|
"""index: 20698, intensity: 4575.0, mobility: 1.096"""	-0.4564	0.387629	1	LNKEMLLRSHLNRYVNIEKKLEQNNERAETYEMELNHLFSMVEKE	generic|IP_3474496_TX=10090_REVERSED|
"""index: 9956, intensity: 8688.0, mobility: 1.071"""	-0.456477	0.38774	1	QSMCVNVSKTYALSKGRVSVYQS	generic|IP_2450271_TX=10090_REVERSED|
"""index: 10636, intensity: 564443.0, mobility: 0.943"""	-0.456495	0.38774	1	QMATYLLKALFTYYTNPVSKT	generic|IP_1074261_TX=10090_REVERSED|
"""index: 5363, intensity: 142434.0, mobility: 1.076"""	-0.456702	0.387986	1	KEWNRFVKQHSGPIYKMIWPFINYLQSIMTTELYMVEDLL	generic|sp_O54750_CP2J6_MOUSE_REVERSED	|generic|tr_Q8CC91_Q8CC91_MOUSE_REVERSED|
"""index: 19648, intensity: 5296.0, mobility: 0.994"""	-0.456712	0.388232	1	MVAHPFSIHHF	generic|IP_1080699_TX=10090_REVERSED|
"""index: 32064, intensity: 2510.0, mobility: 1.144"""	-0.456739	0.388383	1	SSSSGCCM	generic|IP_1149569_TX=10090_REVERSED|
"""index: 2895, intensity: 3901.0, mobility: 0.957"""	-0.456767	0.388438	1	MKMLASVIHFY	generic|tr_Q8VEY9_Q8VEY9_MOUSE_REVERSED|
"""index: 11449, intensity: 5226.0, mobility: 0.973"""	-0.456844	0.388588	1	EEDSEAKGKIIDTIDMVAVGFPRRLGQTCKKANIDKL	generic|sp_Q8C3J5_DOCK2_MOUSE__II_1141334_REVERSED	|generic|tr_Q6A0A3_Q6A0A3_MOUSE__II_1141334_REVERSED	|generic|tr_Q5SRI3_Q5SRI3_MOUSE__II_1141334_REVERSED	|generic|II_1141322_TX=10090_REVERSED	|generic|tr_D6RGU3_D6RGU3_MOUSE_REVERSED|
"""index: 10961, intensity: 4661.0, mobility: 1.294"""	-0.456853	0.388643	1	RIPRESRSRLGLRPHCLD	generic|IP_1126091_TX=10090_REVERSED|
"""index: 8937, intensity: 198333.0, mobility: 1.234"""	-0.457193	0.388889	1	IGAKQAGSVLDQLACLDGHKAIWHLATYGTLFDRHLALQPDEW	generic|sp_Q8BZW2_SWAHB_MOUSE_REVERSED|
"""index: 8684, intensity: 40301.0, mobility: 1.161"""	-0.457195	0.389135	1	SSLPQQHHSVTTMRWLSGMCIMMKLIKMTTIDGSTGIGPWRACV	generic|IP_1151318_TX=10090_REVERSED|
"""index: 11567, intensity: 2892.0, mobility: 0.803"""	-0.457224	0.389381	1	FVSKMPHRGKQLK	generic|tr_S4R1P5_S4R1P5_MOUSE__chr1_1_34161097_34161162_ENSMUST00000183331_REVERSED	|generic|sp_Q91ZU6-6_DYST_MOUSE_REVERSED|
"""index: 11690, intensity: 370388.0, mobility: 1.147"""	-0.457244	0.389435	1	LYDPCLIPLAKSCAEQIKDELDANEGELMRVKELYNALRENLI	generic|sp_Q6IFX4_K1C39_MOUSE_REVERSED|
"""index: 15823, intensity: 3944.0, mobility: 0.985"""	-0.457363	0.389681	1	YMKPSASDKKCYI	generic|sp_Q9D968_HCFC2_MOUSE_REVERSED|
"""index: 2536, intensity: 3221.0, mobility: 0.804"""	-0.457381	0.389831	1	NYRRGTIKGEAFDTR	generic|tr_D4AFX7_D4AFX7_MOUSE__chr9_-1_104165690_104165863_ENSMUST00000188425__II_848260_REVERSED	|generic|tr_G3X922_G3X922_MOUSE__chr9_-1_104165690_104165863_ENSMUST00000188425__II_848260_REVERSED	|generic|tr_Q8BNL1_Q8BNL1_MOUSE__chr9_-1_104246756_104246800_ENSMUST00000189299_REVERSED	|generic|tr_Q3TNE7_Q3TNE7_MOUSE__chr9_-1_104246756_104246800_ENSMUST00000189299_REVERSED|
"""index: 20446, intensity: 5178.0, mobility: 0.999"""	-0.457441	0.390076	1	ERLEAGPFTTRI	generic|tr_B2RWU5_B2RWU5_MOUSE_REVERSED|
"""index: 14027, intensity: 3662.0, mobility: 0.932"""	-0.457446	0.39013	1	QDQLVPALVTPDALDSLPLLCASQWLV	generic|IP_1086953_TX=10090_REVERSED|
"""index: 11773, intensity: 4552.0, mobility: 0.972"""	-0.45779	0.390376	1	QAQLLAYALQPNQLLMNRAEQHSNQVCLKMQKMLE	generic|sp_Q8C7E9_CSTFT_MOUSE__chrX_1_134081197_134081313_ENSMUST00000149658_REVERSED|
"""index: 19270, intensity: 4718.0, mobility: 1.090"""	-0.457918	0.390621	1	SLLFRFSPLRTVPQARLIPTSEWPLKQLDKDLV	generic|tr_A6H6E1_A6H6E1_MOUSE__chr13_-1_74182067_74182096_ENSMUST00000035934_REVERSED	|generic|tr_Q56TS3_Q56TS3_MOUSE__chr13_-1_74182067_74182096_ENSMUST00000035934_REVERSED|
"""index: 26017, intensity: 3535.0, mobility: 0.999"""	-0.457963	0.390867	1	QPLRRGQALFHSLDFPDIHPYPPAGRTLLEW	generic|II_843520_TX=10090_REVERSED	|generic|sp_Q62190_RON_MOUSE_REVERSED	|generic|tr_B2RUR6_B2RUR6_MOUSE_REVERSED|
"""index: 27972, intensity: 8641.0, mobility: 1.049"""	-0.458042	0.391016	1	FRVLLFWSWQ	generic|IP_3489799_TX=10090_REVERSED|
"""index: 3789, intensity: 2782.0, mobility: 0.809"""	-0.458137	0.39107	1	LVANAALQP	generic|tr_Q5DTS7_Q5DTS7_MOUSE__II_3481296_REVERSED	|generic|tr_Q3TSQ4_Q3TSQ4_MOUSE_REVERSED	|generic|tr_Q3UR61_Q3UR61_MOUSE_REVERSED	|generic|sp_Q91WF3_ADCY4_MOUSE_REVERSED|
"""index: 11769, intensity: 8676.0, mobility: 1.083"""	-0.458354	0.391315	1	AMVAFLILETVVFTCFFFFQMI	generic|tr_Q8VFR3_Q8VFR3_MOUSE_REVERSED|
"""index: 9107, intensity: 8871.0, mobility: 0.962"""	-0.458369	0.39156	1	QNLGSAMEELDIASKVNERLQK	generic|tr_Q8C1Y6_Q8C1Y6_MOUSE_REVERSED|
"""index: 19486, intensity: 4835.0, mobility: 1.053"""	-0.45838	0.391806	1	LNRQVYGNTGSGRPTPLGIGNYM	generic|tr_Q05CY4_Q05CY4_MOUSE__chr17_1_23808115_23808177_ENSMUST00000190293_REVERSED	|generic|tr_A0A087WRX8_A0A087WRX8_MOUSE__chr17_1_23808115_23808177_ENSMUST00000190293_REVERSED	|generic|sp_Q8BTI8_SRRM2_MOUSE__chr17_1_23808115_23808177_ENSMUST00000190293_REVERSED	|generic|sp_Q8BTI8-3_SRRM2_MOUSE__chr17_1_23808115_23808177_ENSMUST00000190293_REVERSED	|generic|tr_A0A3B2W3Z4_A0A3B2W3Z4_MOUSE__chr17_1_23808115_23808177_ENSMUST00000190293_REVERSED	|generic|tr_Q05BN4_Q05BN4_MOUSE__chr17_1_23808115_23808177_ENSMUST00000190293_REVERSED|
"""index: 24643, intensity: 2867.0, mobility: 0.868"""	-0.458478	0.392051	1	NRLFQLRSNKR	generic|chr3_1_59265133_59265288_ENSMUST00000199659__IP_984160_TX=10090_REVERSED|
"""index: 21147, intensity: 2977.0, mobility: 1.037"""	-0.458541	0.392296	1	SHQRALHQVQPSLVESSPKCTH	generic|IP_3459303_TX=10090_REVERSED|
"""index: 18032, intensity: 3619.0, mobility: 1.079"""	-0.458671	0.392542	1	YNESLKCALGTYLM	generic|IP_3490245_TX=10090_REVERSED|
"""index: 29716, intensity: 12102.0, mobility: 1.162"""	-0.458819	0.392787	1	DMHTEGVVKGLVTLASSIKEEKKPHKEPKIAES	generic|sp_Q9JJN2_ZFHX4_MOUSE_REVERSED	|generic|tr_E9Q5A7_E9Q5A7_MOUSE_REVERSED	|generic|tr_H3BLK8_H3BLK8_MOUSE_REVERSED|
"""index: 8866, intensity: 77596.0, mobility: 0.943"""	-0.458915	0.392936	1	QQVMDADAAGSLARRVMGHLTGGR	generic|IP_2450125_TX=10090_REVERSED|
"""index: 8861, intensity: 111210.0, mobility: 0.913"""	-0.459086	0.393181	1	ALVGALGGMAATGPQRYVVTWVF	generic|sp_Q9D8M3_HRG1_MOUSE__II_3485605_REVERSED|
"""index: 13358, intensity: 14714.0, mobility: 1.037"""	-0.459088	0.39333	1	RERGGESGRMRGPGRGRVNEVR	generic|IP_901941_TX=10090_REVERSED|
"""index: 30665, intensity: 9561.0, mobility: 1.282"""	-0.45921	0.393382	1	DLQTQCQMPVWQLSALDLVACGRIDDDDHRSRAFNHYSFGLGDSWRWS	generic|tr_A2AAA9_A2AAA9_MOUSE__II_1127934_REVERSED	|generic|sp_Q64449_MRC2_MOUSE__II_1127935_REVERSED	|generic|tr_Q14AX9_Q14AX9_MOUSE_REVERSED|
"""index: 16284, intensity: 4794.0, mobility: 0.924"""	-0.45956	0.393627	1	VVEPLSTHQAY	generic|tr_A0A0R4J160_A0A0R4J160_MOUSE_REVERSED	|generic|tr_Q7M763_Q7M763_MOUSE_REVERSED	|generic|tr_Q7M762_Q7M762_MOUSE_REVERSED	|generic|sp_Q9R159_ADA25_MOUSE_REVERSED	|generic|tr_Q9CVR7_Q9CVR7_MOUSE_REVERSED	|generic|tr_B2RX16_B2RX16_MOUSE_REVERSED|
"""index: 8201, intensity: 5164.0, mobility: 1.123"""	-0.459581	0.393873	1	REEFEMNSKRLQRLEAERAKSHNLFEETFIPIDFVSREKV	generic|sp_Q9DC33_HM20A_MOUSE__chr9_1_56489842_56489958_ENSMUST00000217518__II_3499937_REVERSED	|generic|sp_Q9DC33-2_HM20A_MOUSE_REVERSED|
"""index: 8827, intensity: 134221.0, mobility: 0.931"""	-0.459602	0.394073	1	QKLKQLAENLAMDEELPELGE	generic|sp_Q5IR70_CAGE1_MOUSE_REVERSED	|generic|sp_Q5IR70-2_CAGE1_MOUSE_REVERSED|
"""index: 31200, intensity: 6798.0, mobility: 0.999"""	-0.459652	0.394073	1	RTKVSTNALTETKVNMLILVPDEL	generic|IP_1033395_TX=10090_REVERSED	|generic|IP_1033364_TX=10090_REVERSED|
"""index: 20794, intensity: 4815.0, mobility: 1.050"""	-0.460113	0.394125	1	FKMHRIQTRLMSESFKKSKGIVRN	generic|sp_Q9DBY5_CBX6_MOUSE__chr15_-1_79833698_79833736_ENSMUST00000230681__II_3485030_REVERSED	|generic|tr_Q3UK98_Q3UK98_MOUSE__chr15_-1_79833698_79833736_ENSMUST00000230681__II_3485030_REVERSED	|generic|tr_Q6TKP2_Q6TKP2_MOUSE__chr15_-1_79833698_79833736_ENSMUST00000230681__II_1087577_REVERSED|
"""index: 10487, intensity: 16802.0, mobility: 1.048"""	-0.460241	0.39437	1	QEKKVLPEFYSKQLEAEAEK	generic|sp_Q0VBD2_MCM10_MOUSE__II_1015333_REVERSED|
"""index: 17235, intensity: 3393.0, mobility: 0.972"""	-0.460343	0.394518	1	LSFDSIWAHCDIQMSYIICHTQLCWRFV	generic|IP_3492855_TX=10090_REVERSED|
"""index: 1233, intensity: 2845.0, mobility: 0.855"""	-0.460509	0.394569	1	IQFIAPHFS	generic|IP_1119699_TX=10090_REVERSED|
"""index: 9581, intensity: 137105.0, mobility: 0.920"""	-0.460716	0.394621	1	GGAASAEDGGTGPGRLVFFRKHGH	generic|sp_P81122_IRS2_MOUSE_REVERSED|
"""index: 9340, intensity: 3228.0, mobility: 1.255"""	-0.460872	0.394866	1	YPNFSVYCIIYSMFHYLFPIGNNYYYTTINNNESRLITM	generic|IP_2453956_TX=10090_REVERSED|
"""index: 14028, intensity: 8679.0, mobility: 0.876"""	-0.460903	0.39511	1	NGPPVAVELW	generic|IP_872563_TX=10090_REVERSED|
"""index: 15065, intensity: 7245.0, mobility: 1.047"""	-0.460948	0.395161	1	LPPSEGGAPEGMGWLVIYLGMYL	generic|IP_1083175_TX=10090_REVERSED|
"""index: 30961, intensity: 9297.0, mobility: 1.214"""	-0.461042	0.395406	1	FVPYHLPRCIAIYRDYSMFGLLLAESGGLTLFVFT	generic|tr_B9EKE6_B9EKE6_MOUSE_REVERSED	|generic|tr_Q7TRZ6_Q7TRZ6_MOUSE_REVERSED|
"""index: 20427, intensity: 5156.0, mobility: 1.085"""	-0.461048	0.395457	1	YDQACKKASNQLFKLFENVEENVHKKMDLYQLYENTNTGVTKSSSPLK	generic|sp_Q3UZ18_ICE2_MOUSE__II_847679_REVERSED|
"""index: 3705, intensity: 3881.0, mobility: 0.942"""	-0.461245	0.395701	1	MWMSAAASNWL	generic|IP_1093871_TX=10090_REVERSED|
"""index: 11293, intensity: 6923.0, mobility: 0.899"""	-0.461332	0.395849	1	RMNIDLDMLLRKQEQ	generic|tr_A0A0R4J1Q6_A0A0R4J1Q6_MOUSE__II_1138320_REVERSED	|generic|tr_Q3TLX7_Q3TLX7_MOUSE__II_1138322_REVERSED	|generic|tr_Q3UDI2_Q3UDI2_MOUSE__II_1138322_REVERSED	|generic|tr_Q3TX82_Q3TX82_MOUSE__II_1138322_REVERSED	|generic|sp_O09110_MP2K3_MOUSE__II_1138322_REVERSED	|generic|sp_O09110-2_MP2K3_MOUSE__II_1138322_REVERSED	|generic|tr_Q3TJG7_Q3TJG7_MOUSE__II_1138319_REVERSED|
"""index: 20497, intensity: 3741.0, mobility: 0.819"""	-0.461418	0.396001	1	MSSFFGIYY	generic|tr_Q27VK4_Q27VK4_MOUSE_REVERSED	|generic|tr_Q3ZB17_Q3ZB17_MOUSE_REVERSED|
"""index: 16972, intensity: 4935.0, mobility: 1.050"""	-0.461425	0.396001	1	LFNSMIDVLQGM	generic|IP_1073677_TX=10090_REVERSED|
"""index: 11056, intensity: 5574.0, mobility: 0.900"""	-0.461568	0.396001	1	SKEKETKTLSLGKLNVEM	generic|IP_991651_TX=10090_REVERSED|
"""index: 29399, intensity: 9706.0, mobility: 0.956"""	-0.461992	0.396245	1	RRRAEQRAAIRLRRAQ	generic|sp_Q3USS3_DRC1_MOUSE_REVERSED|
"""index: 31226, intensity: 5196.0, mobility: 1.022"""	-0.461993	0.396295	1	RSLLVSKAQHHH	generic|IP_1029320_TX=10090_REVERSED|
"""index: 9523, intensity: 6956.0, mobility: 0.959"""	-0.462208	0.396493	1	LLSAGTHEAMRP	generic|IP_3480744_TX=10090_REVERSED|
"""index: 556, intensity: 3079.0, mobility: 0.888"""	-0.462287	0.396493	1	NTALGNNTLSNHSLRVYLL	generic|tr_Q7TPZ1_Q7TPZ1_MOUSE_REVERSED	|generic|tr_Q8BNU3_Q8BNU3_MOUSE_REVERSED	|generic|sp_P50608_FMOD_MOUSE_REVERSED|
"""index: 19397, intensity: 3994.0, mobility: 0.871"""	-0.462557	0.396736	1	TPSAPPEAEKTTLGYSAGLPVL	generic|tr_A0A571BEL3_A0A571BEL3_MOUSE__chr1_1_20935615_20935647_ENSMUST00000189400__II_855344_REVERSED|
"""index: 2411, intensity: 3175.0, mobility: 0.973"""	-0.462601	0.396787	1	AQSGTGATCVRTVP	generic|IP_881485_TX=10090_REVERSED|
"""index: 6226, intensity: 4084.0, mobility: 1.021"""	-0.462795	0.39703	1	SRNDRSSKALTQNSMKSNKQH	generic|IP_3459721_TX=10090_REVERSED|
"""index: 22737, intensity: 14994.0, mobility: 0.998"""	-0.462823	0.397274	1	VYIVRNYAKL	generic|tr_A0A0N4SV35_A0A0N4SV35_MOUSE__II_908534_REVERSED	|generic|sp_Q9DBD2_MARH8_MOUSE__II_908534_REVERSED	|generic|tr_F6THH9_F6THH9_MOUSE_REVERSED	|generic|tr_A0A0N4SVK0_A0A0N4SVK0_MOUSE_REVERSED|
"""index: 24357, intensity: 6669.0, mobility: 0.978"""	-0.462837	0.39747	1	PLRSSPVKGQQ	generic|IP_1035383_TX=10090_REVERSED|
"""index: 1362, intensity: 3581.0, mobility: 0.899"""	-0.462839	0.39747	1	VKLFEIEQN	generic|sp_K22E_HUMAN__REVERSED|
"""index: 22919, intensity: 3907.0, mobility: 1.016"""	-0.463083	0.397617	1	MEFRDLVEQPNFPYLLFAF	generic|sp_Q3V0E1_CI131_MOUSE_REVERSED|
"""index: 778, intensity: 3339.0, mobility: 0.813"""	-0.463465	0.39786	1	FSIVVQPCKVNAEK	generic|sp_P83917_CBX1_MOUSE__chr11_1_96802758_96802826_ENSMUST00000134585__II_1131527_REVERSED	|generic|II_1131536_TX=10090_REVERSED|
"""index: 23978, intensity: 129998.0, mobility: 1.072"""	-0.463499	0.39791	1	YWKSYLSTLMDEC	generic|IP_1018258_TX=10090_REVERSED|
"""index: 5370, intensity: 4709.0, mobility: 1.000"""	-0.463598	0.398153	1	KEMWGVPKSNVRGGRTESAFHE	generic|IP_3472515_TX=10090_REVERSED|
"""index: 785, intensity: 3198.0, mobility: 0.879"""	-0.463712	0.398396	1	NLEQPQAKLD	generic|IP_1109496_TX=10090_REVERSED|
"""index: 11254, intensity: 18538.0, mobility: 1.103"""	-0.463994	0.398639	1	YYQSNLISANQFHIPVPYCKLIETTKKTRRPREEEVVIQYV	generic|tr_Q68FM4_Q68FM4_MOUSE__chr17_-1_66940479_66940550_ENSMUST00000225688__II_3462709_REVERSED	|generic|sp_P28828_PTPRM_MOUSE__chr17_-1_66940479_66940550_ENSMUST00000225688__II_3462709_REVERSED	|generic|II_3462714_TX=10090_REVERSED	|generic|tr_Q6PDN0_Q6PDN0_MOUSE__chr17_-1_66940479_66940550_ENSMUST00000225688_REVERSED	|generic|tr_A0A286YDL1_A0A286YDL1_MOUSE__chr17_-1_66940479_66940550_ENSMUST00000225688_REVERSED|
"""index: 9049, intensity: 7303.0, mobility: 0.880"""	-0.464019	0.398882	1	RQSERHAKACNENPLLKLNM	generic|IP_873564_TX=10090_REVERSED|
"""index: 18167, intensity: 2651.0, mobility: 0.831"""	-0.464019	0.399125	1	QGKSKTTPK	generic|IP_972169_TX=10090_REVERSED|
"""index: 11563, intensity: 11682.0, mobility: 1.074"""	-0.464041	0.399368	1	THTRHHMNFYSRNHFTKGCKECEYPKDSKHTGQHMKLYSKK	generic|tr_E9Q732_E9Q732_MOUSE_REVERSED	|generic|tr_B2RU83_B2RU83_MOUSE_REVERSED|
"""index: 19331, intensity: 2879.0, mobility: 1.115"""	-0.464091	0.399611	1	QPLGTQSGPEAGLDLTYVRPQR	generic|sp_Q8QZS5_RN183_MOUSE_REVERSED|
"""index: 28720, intensity: 15332.0, mobility: 0.929"""	-0.464137	0.399854	1	EVKDMRKKDKEIEKNK	generic|sp_Q9CU62_SMC1A_MOUSE__chrX_1_152037591_152037701_ENSMUST00000135172__II_829704_REVERSED	|generic|tr_A0JLM6_A0JLM6_MOUSE__chrX_1_152026550_152026774_ENSMUST00000145518_REVERSED|
"""index: 18484, intensity: 2651.0, mobility: 1.161"""	-0.464178	0.4	1	VLWRYAALPAASDMWD	generic|tr_A0A0J9YVH1_A0A0J9YVH1_MOUSE__II_941435_REVERSED	|generic|tr_E9Q296_E9Q296_MOUSE__II_941435_REVERSED	|generic|tr_Q3TAW3_Q3TAW3_MOUSE_REVERSED	|generic|sp_Q9EPL9_ACOX3_MOUSE_REVERSED	|generic|tr_Q8C178_Q8C178_MOUSE_REVERSED|
"""index: 13085, intensity: 2841.0, mobility: 0.866"""	-0.464555	0.400146	1	EEVTLCFQL	generic|tr_G3UX33_G3UX33_MOUSE__IP_845891_REVERSED	|generic|tr_Q8BHZ1_Q8BHZ1_MOUSE__IP_845891_REVERSED	|generic|tr_G3UX13_G3UX13_MOUSE__IP_845891_REVERSED	|generic|sp_Q8BHY8_SNX14_MOUSE__IP_845891_REVERSED	|generic|tr_G3UXB6_G3UXB6_MOUSE__IP_845891_REVERSED|
"""index: 27731, intensity: 6106.0, mobility: 1.056"""	-0.464613	0.400389	1	ERVIILWHKKDWTLGLSALSLPM	generic|IP_1034437_TX=10090_REVERSED|
"""index: 7985, intensity: 12278.0, mobility: 1.145"""	-0.464663	0.400437	1	MSDPLRVTLLKSSDVPEVRWLWNEPFSTRVLIDDEEILNV	generic|tr_V9GZJ5_V9GZJ5_MOUSE__II_1066260_REVERSED	|generic|tr_B9EIU2_B9EIU2_MOUSE__II_1066260_REVERSED|
"""index: 3783, intensity: 2561.0, mobility: 1.033"""	-0.46475	0.40068	1	YKDIPRGLLYEDRNVMGGPGQ	generic|sp_Q9DBF7_CWC25_MOUSE__II_1131137_REVERSED	|generic|tr_Q05CS1_Q05CS1_MOUSE_REVERSED	|generic|sp_Q9DBF7-3_CWC25_MOUSE_REVERSED	|generic|tr_A2A6F5_A2A6F5_MOUSE_REVERSED|
"""index: 31229, intensity: 4177.0, mobility: 1.214"""	-0.464891	0.400923	1	STLGLSNQWSGARRLQSWEKRKWTVSIEWSFSRHTTGPTPRLR	generic|chr4_1_108923913_108940670_ENSMUST00000106650__IP_958506_TX=10090_REVERSED|
"""index: 29511, intensity: 9408.0, mobility: 1.253"""	-0.464945	0.401166	1	ALKCKTAQFSLSCFRPNL	generic|tr_A0A0A0MQD1_A0A0A0MQD1_MOUSE__chr9_1_77792111_77792140_ENSMUST00000034905__II_963527_REVERSED	|generic|sp_Q8K1H1_TDRD7_MOUSE__chr9_1_77792111_77792140_ENSMUST00000034905__II_963527_REVERSED|
"""index: 19113, intensity: 4760.0, mobility: 1.058"""	-0.465116	0.401359	1	EKVSEKKSKKDDEKGSESKGKDKEKKVDKDYKMKM	generic|sp_Q8BU14_SEC62_MOUSE__chr3_1_30801071_30801169_ENSMUST00000191730__II_986440_REVERSED	|generic|tr_Q9CRY0_Q9CRY0_MOUSE__chr3_1_30801071_30801169_ENSMUST00000191730__II_986440_REVERSED|
"""index: 9100, intensity: 288539.0, mobility: 0.893"""	-0.465131	0.401359	1	ASAAAAAAAAAAAAAAAARAASVGSDHLILDPSESRP	generic|sp_Q64HY3_SP9_MOUSE_REVERSED	|generic|sp_Q64HY3-2_SP9_MOUSE_REVERSED|
"""index: 9288, intensity: 5897.0, mobility: 1.070"""	-0.465177	0.401602	1	QAHRAARGLPSRVCRHHLTND	generic|IP_1103089_TX=10090_REVERSED|
"""index: 11277, intensity: 5048.0, mobility: 0.899"""	-0.465205	0.401794	1	ISSNNELLLTVVDPHNH	generic|tr_A0A1D5RM70_A0A1D5RM70_MOUSE__II_3504470_REVERSED	|generic|tr_B9EK96_B9EK96_MOUSE_REVERSED	|generic|tr_E9Q637_E9Q637_MOUSE_REVERSED	|generic|tr_A0A0J9YUZ3_A0A0J9YUZ3_MOUSE_REVERSED	|generic|tr_Q8C646_Q8C646_MOUSE_REVERSED	|generic|tr_D3Z1P8_D3Z1P8_MOUSE_REVERSED	|generic|tr_Q9D5C0_Q9D5C0_MOUSE_REVERSED	|generic|tr_A0A0J9YUH2_A0A0J9YUH2_MOUSE_REVERSED|
"""index: 21693, intensity: 4107.0, mobility: 0.916"""	-0.465257	0.401794	1	RYHKNLQDPTKDELDAR	generic|tr_D6RI43_D6RI43_MOUSE_REVERSED	|generic|tr_D6RH75_D6RH75_MOUSE_REVERSED	|generic|sp_Q9CUX1_P52K_MOUSE_REVERSED|
"""index: 22265, intensity: 7035.0, mobility: 1.072"""	-0.465383	0.402037	1	FRLYFKPCDQPPPIRNRLLYLFFWSDKDGSYE	generic|IP_923538_TX=10090_REVERSED|
"""index: 24873, intensity: 3858.0, mobility: 1.006"""	-0.465445	0.402084	1	VMKHFPIVVFSM	generic|IP_829476_TX=10090_REVERSED|
"""index: 20712, intensity: 3758.0, mobility: 1.023"""	-0.465801	0.402327	1	FLMSKSIMGMEL	generic|IP_1060495_TX=10090_REVERSED|
"""index: 32340, intensity: 2894.0, mobility: 1.150"""	-0.465882	0.402569	1	QELETVRKQLKLFLSMDLPVKKEIPEETRPAIDE	generic|sp_Q99104_MYO5A_MOUSE__chr9_1_75164149_75164220_ENSMUST00000123531__II_846957_REVERSED	|generic|tr_D3YZ62_D3YZ62_MOUSE__chr9_1_75164149_75164220_ENSMUST00000123531__II_846957_REVERSED	|generic|tr_D3Z4J3_D3Z4J3_MOUSE__chr9_1_75164149_75164220_ENSMUST00000123531__II_846957_REVERSED|
"""index: 5245, intensity: 3999.0, mobility: 0.962"""	-0.465906	0.402616	1	PPDISRCFPVTVTSNFMLR	generic|IP_938760_TX=10090_REVERSED|
"""index: 13546, intensity: 3895.0, mobility: 1.047"""	-0.466245	0.402761	1	PFNCDDYFHEQITFKDRHKIKQYLHI	generic|tr_Q91Y08_Q91Y08_MOUSE_REVERSED|
"""index: 19939, intensity: 3598.0, mobility: 0.827"""	-0.466364	0.403003	1	GDELFDCDKPQREQ	generic|sp_O08692_NGP_MOUSE__II_842259_REVERSED|
"""index: 30975, intensity: 5314.0, mobility: 1.056"""	-0.466453	0.403046	1	SLSVPFITQADLSSAIPSTIQINLTSLNPS	generic|sp_Q8BUE7_MUC20_MOUSE_REVERSED	|generic|tr_E9PUF1_E9PUF1_MOUSE_REVERSED|
"""index: 28696, intensity: 7953.0, mobility: 1.153"""	-0.466603	0.403046	1	QAAATTTALGPAVTPVALPPKAAGDAALKGSAGQRNGGNVPSRGAR	generic|sp_Q9QXD8_LIMD1_MOUSE__chr9_1_123516841_123516909_ENSMUST00000216352__II_3500991_REVERSED|
"""index: 28960, intensity: 6275.0, mobility: 1.197"""	-0.466608	0.403046	1	EFLEILSQTSLQEHYKSAVQVCIQLNQ	generic|tr_Q5SXR6_Q5SXR6_MOUSE_REVERSED	|generic|tr_Q80U89_Q80U89_MOUSE_REVERSED	|generic|tr_Q3UPJ3_Q3UPJ3_MOUSE_REVERSED	|generic|sp_Q68FD5_CLH1_MOUSE_REVERSED|
"""index: 17551, intensity: 2887.0, mobility: 1.162"""	-0.467202	0.403288	1	MRPFMLPDHPHNISVY	generic|tr_A2AGR4_A2AGR4_MOUSE__chr6_1_92152393_92152425_ENSMUST00000146175__II_1002510_REVERSED	|generic|tr_Q91X41_Q91X41_MOUSE__chr6_1_92152393_92152425_ENSMUST00000146175__II_1002510_REVERSED|
[truncated: 2,323,062 more chars]
