# Supplementary material for: Ion Mobility Coupled to a Time-of-Flight Mass Analyzer Combined With Fragment Intensity Predictions Improves Identification of Classical Bioactive Peptides and Small Open Reading Frame-Encoded Peptides
Source: Front Cell Dev Biol. 2021 Sep 17;9:720570. doi: 10.3389/fcell.2021.720570 (PMC8484717; doi:10.3389/fcell.2021.720570)
Supplement: Supplementary Data Sheet 1–5 — MS2ReScore output. [file Data_Sheet_1.ZIP › sORFs_P1_brain_c_1_1_1106.msgf_allfeatures.pout_dec]

PSMId	score	q-value	posterior_error_prob	peptide	proteinIds
"""index: 7448, intensity: 3458.0, mobility: 1.301"""	0.457513	0.00093985	0.00922376	PEPEPEPEPEPEPEPEPEPEPEQ	generic|tr_Q91WA8_Q91WA8_MOUSE__II_861066_REVERSED	|generic|tr_A0A1D5RLZ4_A0A1D5RLZ4_MOUSE_REVERSED	|generic|sp_Q9D1X0_NOL3_MOUSE_REVERSED	|generic|tr_Q8R2S3_Q8R2S3_MOUSE_REVERSED	|generic|tr_E1AZ71_E1AZ71_MOUSE_REVERSED	|generic|tr_A0A1D5RLJ2_A0A1D5RLJ2_MOUSE_REVERSED	|generic|tr_A0A1D5RLA7_A0A1D5RLA7_MOUSE_REVERSED	|generic|tr_Q8C550_Q8C550_MOUSE_REVERSED|
"""index: 13496, intensity: 6482.0, mobility: 1.117"""	0.231637	0.00135318	0.0388804	DDYIISPSTSSRSPDK	generic|tr_Q3U438_Q3U438_MOUSE_REVERSED|
"""index: 25625, intensity: 3422.0, mobility: 0.862"""	0.1911	0.0017762	0.0500838	EIMFYLIR	generic|tr_Q85ZW6_Q85ZW6_MOUSE_REVERSED|
"""index: 4559, intensity: 4635.0, mobility: 0.805"""	0.173302	0.00213767	0.0559253	VNFLVPQV	generic|tr_A0A0R4J0Q2_A0A0R4J0Q2_MOUSE__chr8_1_82046320_82046367_ENSMUST00000169387_REVERSED	|generic|tr_E9Q9A0_E9Q9A0_MOUSE__chr8_1_82046320_82046367_ENSMUST00000169387_REVERSED	|generic|tr_D3YUL8_D3YUL8_MOUSE__chr8_1_82046320_82046367_ENSMUST00000169387_REVERSED	|generic|tr_Q3UEQ1_Q3UEQ1_MOUSE__chr8_1_82046320_82046367_ENSMUST00000169387_REVERSED	|generic|tr_F6V2U0_F6V2U0_MOUSE__chr8_1_82046320_82046367_ENSMUST00000169387_REVERSED	|generic|tr_B7ZMQ9_B7ZMQ9_MOUSE__chr8_1_82046320_82046367_ENSMUST00000169387_REVERSED	|generic|tr_D3Z230_D3Z230_MOUSE__chr8_1_82046320_82046367_ENSMUST00000169387_REVERSED	|generic|tr_E9QAD0_E9QAD0_MOUSE__chr8_1_82046320_82046367_ENSMUST00000169387_REVERSED	|generic|sp_Q9EPW0_INP4A_MOUSE__chr8_1_82046320_82046367_ENSMUST00000169387_REVERSED	|generic|sp_Q9EPW0-2_INP4A_MOUSE__chr8_1_82046320_82046367_ENSMUST00000169387_REVERSED	|generic|tr_Q0VBQ7_Q0VBQ7_MOUSE__chr8_1_82046320_82046367_ENSMUST00000169387_REVERSED	|generic|tr_D3YUD3_D3YUD3_MOUSE__chr8_1_82046320_82046367_ENSMUST00000169387_REVERSED	|generic|tr_F6R4N2_F6R4N2_MOUSE__chr8_1_82046320_82046367_ENSMUST00000169387_REVERSED	|generic|tr_A0A0A6YXS5_A0A0A6YXS5_MOUSE__chr8_1_82046320_82046367_ENSMUST00000169387_REVERSED|
"""index: 9566, intensity: 3163.0, mobility: 0.808"""	0.136618	0.00253271	0.0700651	MIFIPISLWGHQTELGPI	generic|IP_3492536_TX=10090_REVERSED|
"""index: 31496, intensity: 16527.0, mobility: 0.961"""	0.121515	0.00293871	0.0768096	LHLVLRIRN	generic|IP_1129193_TX=10090_REVERSED|
"""index: 8564, intensity: 3725.0, mobility: 1.140"""	0.117143	0.00332226	0.0788722	VRFKFHDTVNEQQL	generic|tr_F6RXI4_F6RXI4_MOUSE_REVERSED|
"""index: 34305, intensity: 3393.0, mobility: 1.108"""	0.106601	0.00364225	0.0840579	IVPPPPPPPPPPPPPPPIPVPP	generic|sp_Q9R0I7_YLPM1_MOUSE__chr12_1_85069619_85069765_ENSMUST00000164558__II_1113891_REVERSED	|generic|tr_E9Q803_E9Q803_MOUSE__chr12_1_85069619_85069765_ENSMUST00000164558__II_1113891_REVERSED	|generic|tr_D3YWX2_D3YWX2_MOUSE__chr12_1_85069619_85069765_ENSMUST00000164558__II_1113891_REVERSED	|generic|tr_F6YTL8_F6YTL8_MOUSE__chr12_1_85015355_85015597_ENSMUST00000164558__II_1113902_REVERSED|
"""index: 16300, intensity: 6776.0, mobility: 1.243"""	0.076597	0.0040404	0.100578	VWWSYLAHN	generic|IP_3465028_TX=10090_REVERSED|
"""index: 21122, intensity: 39486.0, mobility: 0.917"""	0.0742589	0.00441945	0.101982	NLPFQHRVSDWLDHLIGRCKE	generic|chr3_1_115122572_115122703_ENSMUST00000081752_REVERSED|
"""index: 23393, intensity: 11007.0, mobility: 0.868"""	0.066137	0.00476948	0.106997	YYLPPPLP	generic|IP_1146678_TX=10090_REVERSED|
"""index: 13874, intensity: 2737.0, mobility: 1.192"""	0.0527699	0.00514444	0.115733	GPAPAPAPAPAPAPAPAPAPAPAAAPAPTSAAGGPVASGVSAAPVSAA	generic|sp_Q99PP7_TRI33_MOUSE__chr3_1_103339303_103339347_ENSMUST00000198706__II_981001_REVERSED	|generic|sp_Q99PP7-2_TRI33_MOUSE__chr3_1_103339303_103339347_ENSMUST00000198706_REVERSED|
"""index: 2742, intensity: 3288.0, mobility: 0.821"""	0.0444102	0.0055336	0.121514	QEGPPPPPP	generic|sp_Q61091_FZD8_MOUSE_REVERSED|
"""index: 7018, intensity: 3799.0, mobility: 0.825"""	0.0436505	0.00592417	0.122052	EPVSTLLR	generic|sp_O35417_PDYN_MOUSE_REVERSED	|generic|tr_Q3UZW2_Q3UZW2_MOUSE_REVERSED	|generic|tr_O35852_O35852_MOUSE_REVERSED|
"""index: 6577, intensity: 5389.0, mobility: 0.951"""	0.0424985	0.00625978	0.122871	SPQIEWEGRRE	generic|tr_A0A0U1RQ81_A0A0U1RQ81_MOUSE__II_851226_REVERSED	|generic|sp_Q8BTH8_KC1G1_MOUSE_REVERSED	|generic|tr_A0A0U1RP94_A0A0U1RP94_MOUSE_REVERSED	|generic|tr_A0A0U1RNX9_A0A0U1RNX9_MOUSE_REVERSED|
"""index: 12165, intensity: 2870.0, mobility: 1.425"""	0.0315053	0.00664322	0.130937	KTRHPPPMKEISTGEEWIVRAETL	generic|IP_1078474_TX=10090_REVERSED|
"""index: 18454, intensity: 39808.0, mobility: 0.832"""	0.0298123	0.0070285	0.13222	MDALVLLR	generic|tr_Q14DP5_Q14DP5_MOUSE_REVERSED	|generic|tr_A4GE64_A4GE64_MOUSE_REVERSED	|generic|sp_Q65CL1_CTNA3_MOUSE_REVERSED|
"""index: 5458, intensity: 3780.0, mobility: 0.932"""	0.0275677	0.007393	0.133937	MHGAAELHDRLRGATVANGTHP	generic|sp_A4FUP9_GL1D1_MOUSE_REVERSED	|generic|sp_A4FUP9-2_GL1D1_MOUSE_REVERSED|
"""index: 16049, intensity: 6484.0, mobility: 0.898"""	0.0205747	0.0077821	0.139411	LCMKRPIIEVTESYAR	generic|IP_1014060_TX=10090_REVERSED|
"""index: 23554, intensity: 10567.0, mobility: 0.915"""	0.0194766	0.00816168	0.140288	EIVLPLYQE	generic|tr_A3KMD2_A3KMD2_MOUSE_REVERSED|
"""index: 28292, intensity: 39396.0, mobility: 0.979"""	0.0190108	0.00845179	0.140661	ELKLHWELR	generic|IP_949238_TX=10090_REVERSED|
"""index: 18418, intensity: 4732.0, mobility: 1.076"""	0.00555133	0.00878869	0.151826	RELVIEIFLGGTQH	generic|chr1_1_45819521_45819721_ENSMUST00000154436_REVERSED|
"""index: 4323, intensity: 5502.0, mobility: 0.930"""	-0.000337725	0.00917081	0.156943	LVAPPIDKTEAL	generic|sp_Q5NCI0-2_URGCP_MOUSE__II_1139737_REVERSED	|generic|sp_Q5NCI0_URGCP_MOUSE_REVERSED	|generic|tr_Q6ZPP3_Q6ZPP3_MOUSE_REVERSED|
"""index: 4639, intensity: 14445.0, mobility: 1.079"""	-0.000465271	0.00954198	0.157055	NTGDAQYLGVYVGSPPVETSNNQHMR	generic|IP_2559040_TX=10090_REVERSED|
"""index: 3742, intensity: 3081.0, mobility: 0.813"""	-0.00121011	0.00991609	0.157713	SSLAEEARGRWSDGHR	generic|chr9_1_72985592_72985702_ENSMUST00000037977__IP_847135_TX=10090_REVERSED	|generic|chr9_1_72985610_72997418_ENSMUST00000037977__IP_847153_TX=10090_REVERSED	|generic|IP_847154_TX=10090_REVERSED|
"""index: 19442, intensity: 5089.0, mobility: 1.002"""	-0.00312289	0.0101504	0.159413	TWDSLSLAEIQGEQLHSIQLCGFLRPLVQF	generic|tr_B9EKU4_B9EKU4_MOUSE_REVERSED	|generic|tr_G3UX45_G3UX45_MOUSE_REVERSED	|generic|tr_E9Q7L1_E9Q7L1_MOUSE_REVERSED	|generic|tr_Q80U74_Q80U74_MOUSE_REVERSED|
"""index: 5592, intensity: 3634.0, mobility: 0.963"""	-0.0232826	0.010479	0.17828	FPSDLLYLDADK	generic|tr_E9PVD7_E9PVD7_MOUSE__II_915436_REVERSED	|generic|sp_P26361_CFTR_MOUSE__II_915436_REVERSED	|generic|tr_Q9ESY0_Q9ESY0_MOUSE_REVERSED|
"""index: 11127, intensity: 4758.0, mobility: 0.916"""	-0.0301202	0.0108249	0.185082	VLSDGLAKEPCH	generic|IP_832318_TX=10090_REVERSED|
"""index: 11682, intensity: 4464.0, mobility: 1.151"""	-0.0320411	0.0111649	0.18703	QIYVTHAHTHAHVRTN	generic|IP_1143663_TX=10090_REVERSED|
"""index: 12071, intensity: 2679.0, mobility: 1.356"""	-0.0358513	0.011537	0.190943	FQYSCRKLLRHVEETVQIRGQ	generic|sp_O88444_ADCY1_MOUSE__II_1139334_REVERSED	|generic|tr_Q5DTQ1_Q5DTQ1_MOUSE__II_1139334_REVERSED|
"""index: 8947, intensity: 7161.0, mobility: 1.227"""	-0.0374977	0.0119092	0.192655	WLWTETNWAKEWHGQLR	generic|tr_J3QQ14_J3QQ14_MOUSE_REVERSED|
"""index: 15348, intensity: 3327.0, mobility: 0.900"""	-0.0377893	0.0122677	0.192959	TCLRLGRLW	generic|sp_Q14A28_PROK1_MOUSE_REVERSED	|generic|sp_Q14A28-2_PROK1_MOUSE_REVERSED|
"""index: 10588, intensity: 4057.0, mobility: 0.973"""	-0.0405561	0.0126253	0.195866	PAAGGGALG	generic|IP_991889_TX=10090_REVERSED|
"""index: 2310, intensity: 3814.0, mobility: 0.774"""	-0.0422294	0.0129822	0.197641	PGPPPPPPP	generic|chr13_1_46669632_46669853_ENSMUST00000099547__IP_1106985_TX=10090_REVERSED	|generic|sp_Q80UV9_TAF1_MOUSE__chrX_1_101562127_101562291_ENSMUST00000143908__II_831688_REVERSED	|generic|sp_Q80UV9-3_TAF1_MOUSE__chrX_1_101562127_101562291_ENSMUST00000143908__II_831688_REVERSED	|generic|tr_Q3TXX8_Q3TXX8_MOUSE__II_915139_REVERSED	|generic|tr_Q3UQ99_Q3UQ99_MOUSE__II_915139_REVERSED	|generic|tr_Q3UGK7_Q3UGK7_MOUSE__II_915139_REVERSED	|generic|tr_Q7TPN5_Q7TPN5_MOUSE__II_915139_REVERSED	|generic|tr_Q3T9Z7_Q3T9Z7_MOUSE__II_954851_REVERSED	|generic|tr_D3Z139_D3Z139_MOUSE__II_859065_REVERSED	|generic|sp_Q8BH43_WASF2_MOUSE__II_954851_REVERSED	|generic|sp_Q3UR85_MYRF_MOUSE__chr19_-1_10223113_10223235_ENSMUST00000190922__II_1049632	|generic|sp_Q3UR85-2_MYRF_MOUSE__chr19_-1_10223113_10223235_ENSMUST00000190922__II_1049632	|generic|sp_Q3UR85-3_MYRF_MOUSE__chr19_-1_10223113_10223235_ENSMUST00000190922__II_1049643	|generic|sp_Q14AX6_CDK12_MOUSE__chr13_-1_17739087_17739164_ENSMUST00000222359__II_1127685	|generic|sp_Q14AX6-3_CDK12_MOUSE__chr13_-1_17739087_17739164_ENSMUST00000222359__II_1127685	|generic|tr_B1Q2W7_B1Q2W7_MOUSE__chrX_1_101562127_101562291_ENSMUST00000143908__II_831688_REVERSED	|generic|sp_Q8K0G8_ESRP2_MOUSE__II_859065_REVERSED	|generic|tr_Q3TH23_Q3TH23_MOUSE__II_859065_REVERSED	|generic|tr_D3YZK4_D3YZK4_MOUSE__chrX_1_101562127_101562291_ENSMUST00000143908__II_831688_REVERSED	|generic|sp_Q8VHQ2_SOCS7_MOUSE_REVERSED	|generic|tr_D3Z0K7_D3Z0K7_MOUSE_REVERSED	|generic|tr_Q3U3E7_Q3U3E7_MOUSE_REVERSED	|generic|tr_A0A1B0GRU3_A0A1B0GRU3_MOUSE_REVERSED	|generic|tr_Q8BKZ3_Q8BKZ3_MOUSE_REVERSED	|generic|tr_S4R1B9_S4R1B9_MOUSE__chrX_1_101562127_101562291_ENSMUST00000143908_REVERSED	|generic|tr_E9Q2D0_E9Q2D0_MOUSE_REVERSED	|generic|tr_A0A286YCS6_A0A286YCS6_MOUSE_REVERSED	|generic|tr_C9K0Z8_C9K0Z8_MOUSE__chr7_1_30415650_30415679_ENSMUST00000207982	|generic|sp_Q3UG20_KMT2E_MOUSE__chr13_-1_43303268_43303297_ENSMUST00000055341_REVERSED	|generic|sp_Q3UG20-2_KMT2E_MOUSE__chr13_-1_43303268_43303297_ENSMUST00000055341_REVERSED	|generic|sp_P0C7L0_WIPF3_MOUSE_REVERSED	|generic|sp_P0C7L0-2_WIPF3_MOUSE_REVERSED	|generic|sp_Q6PEV3_WIPF2_MOUSE_REVERSED	|generic|sp_Q9CYT6_CAP2_MOUSE_REVERSED	|generic|tr_D3Z5R4_D3Z5R4_MOUSE_REVERSED	|generic|tr_Q6P9T5_Q6P9T5_MOUSE	|generic|tr_Q80VV6_Q80VV6_MOUSE_REVERSED	|generic|tr_Q05BD7_Q05BD7_MOUSE	|generic|tr_Q05BD7_Q05BD7_MOUSE_REVERSED	|generic|tr_D3YTR7_D3YTR7_MOUSE_REVERSED	|generic|tr_E9Q8K8_E9Q8K8_MOUSE_REVERSED	|generic|sp_Q6ZPZ3_ZC3H4_MOUSE_REVERSED	|generic|sp_Q6ZPZ3-2_ZC3H4_MOUSE_REVERSED	|generic|sp_O88703_HCN2_MOUSE__chr7_1_30415650_30415679_ENSMUST00000207982	|generic|sp_Q76LL6_FHOD3_MOUSE__chr18_1_24754234_24754329_ENSMUST00000234462	|generic|sp_Q76LL6-2_FHOD3_MOUSE__chr18_1_24754234_24754329_ENSMUST00000234462	|generic|sp_Q76LL6-4_FHOD3_MOUSE__chr18_1_24754234_24754329_ENSMUST00000234462	|generic|sp_Q9DBD5_PELP1_MOUSE	|generic|tr_Q8BZD7_Q8BZD7_MOUSE_REVERSED	|generic|sp_Q80Z10_ASTN2_MOUSE	|generic|sp_Q80Z10-2_ASTN2_MOUSE	|generic|tr_Q8CHD5_Q8CHD5_MOUSE__chr19_1_45518810_45518923_ENSMUST00000225662_REVERSED	|generic|sp_P10284_HXB4_MOUSE	|generic|sp_Q80Z10-3_ASTN2_MOUSE	|generic|tr_A0A571BEJ5_A0A571BEJ5_MOUSE	|generic|tr_A0A571BEJ5_A0A571BEJ5_MOUSE_REVERSED	|generic|sp_D7PDD4_G6B_MOUSE_REVERSED|
"""index: 10764, intensity: 228449.0, mobility: 0.988"""	-0.0448229	0.0133038	0.200418	AKVNKSAKVTASNLTQISSSTTTQPVQTVSISRPMTALI	generic|IP_3479145_TX=10090_REVERSED|
"""index: 891, intensity: 3898.0, mobility: 0.814"""	-0.0507416	0.0136632	0.20687	LLAPPLRCE	generic|IP_1073212_TX=10090_REVERSED|
"""index: 18411, intensity: 3040.0, mobility: 1.158"""	-0.0531437	0.0140273	0.209534	SFLEQMLPTAFPHSDQ	generic|sp_O54915_NR1I2_MOUSE_REVERSED	|generic|sp_O54915-2_NR1I2_MOUSE_REVERSED|
"""index: 14084, intensity: 9622.0, mobility: 1.027"""	-0.0532059	0.0143911	0.209604	WWCSVAVLFLQWMHTVAVLL	generic|IP_891154_TX=10090_REVERSED|
"""index: 5886, intensity: 2694.0, mobility: 0.846"""	-0.0539824	0.0147384	0.210471	WFVRHLHTRGSEFQGM	generic|chr10_1_127090882_127090986_ENSMUST00000239120_REVERSED|
"""index: 21847, intensity: 5307.0, mobility: 0.859"""	-0.0559733	0.0151013	0.212708	TSTPIKWLG	generic|II_908997_TX=10090_REVERSED	|generic|tr_A0A0A0MQN4_A0A0A0MQN4_MOUSE__chr6_1_114673662_114673706_ENSMUST00000183127_REVERSED|
"""index: 6050, intensity: 5150.0, mobility: 0.998"""	-0.0566361	0.0154469	0.213456	YPVCRFAVGLGDREPLPPVKEM	generic|IP_1098364_TX=10090_REVERSED|
"""index: 16107, intensity: 4778.0, mobility: 1.102"""	-0.0591393	0.015803	0.216302	WMLHPILICPTPGATG	generic|tr_A0A2R8VKG2_A0A2R8VKG2_MOUSE__chr2_-1_104214087_104214272_ENSMUST00000156278_REVERSED|
"""index: 18389, intensity: 3543.0, mobility: 0.831"""	-0.0602865	0.0161646	0.217616	KNHLQKPK	generic|IP_1018480_TX=10090_REVERSED|
"""index: 22866, intensity: 5211.0, mobility: 1.072"""	-0.0614142	0.0164534	0.218914	DFRARYTSSPCFFCLHSKGNPVKFLFM	generic|IP_1102316_TX=10090_REVERSED|
"""index: 19846, intensity: 23710.0, mobility: 1.071"""	-0.0666716	0.0168067	0.225042	MIAVAGDQGLLPHTMTYSRATSMPFDRRLM	generic|IP_938540_TX=10090_REVERSED|
"""index: 17417, intensity: 18019.0, mobility: 0.880"""	-0.0685084	0.017122	0.227214	MDIIERKDV	generic|IP_3463682_TX=10090_REVERSED|
"""index: 19763, intensity: 3962.0, mobility: 1.017"""	-0.0725884	0.0173913	0.232095	ENLKLVALNVPNR	generic|tr_C9K0Y4_C9K0Y4_MOUSE__chr11_1_57012082_57012123_ENSMUST00000125292_REVERSED	|generic|tr_Q7TNB5_Q7TNB5_MOUSE__chr11_1_57012082_57012123_ENSMUST00000125292_REVERSED	|generic|tr_Q6P9M2_Q6P9M2_MOUSE__chr11_1_57012082_57012123_ENSMUST00000125292_REVERSED|
"""index: 4761, intensity: 5025.0, mobility: 0.884"""	-0.0761524	0.0177472	0.236423	EGEFTEALKEEDAQQRQQQI	generic|tr_A6PWX1_A6PWX1_MOUSE__II_1015941_REVERSED	|generic|sp_Q8BG21_FLOWR_MOUSE__II_1015941_REVERSED|
"""index: 32984, intensity: 4277.0, mobility: 0.855"""	-0.0775983	0.0181094	0.238196	TDQVPFLGPSDTLK	generic|sp_Q99MY8_ASH1L_MOUSE__chr3_1_89053128_89053175_ENSMUST00000189824_REVERSED|
"""index: 19313, intensity: 4769.0, mobility: 0.825"""	-0.0777536	0.018385	0.238387	TLPDSSSWKWGNENPLSGLSL	generic|tr_Q9JMH1_Q9JMH1_MOUSE_REVERSED	|generic|tr_Q9QUS9_Q9QUS9_MOUSE_REVERSED|
"""index: 25360, intensity: 2654.0, mobility: 1.296"""	-0.086281	0.018732	0.249051	DLFEKEKLSSDLSSLTKWLQ	generic|tr_A0A1D5RLM8_A0A1D5RLM8_MOUSE__II_1127988_REVERSED	|generic|tr_F6RS26_F6RS26_MOUSE_REVERSED|
"""index: 23617, intensity: 8902.0, mobility: 0.973"""	-0.0886877	0.0190579	0.252124	SLVEQYTLEKWEELTREKAEVSEDYPEAEPED	generic|tr_Q6PG57_Q6PG57_MOUSE__chr15_-1_89146467_89146517_ENSMUST00000230734__II_3485440_REVERSED	|generic|sp_Q9WUI1_MK11_MOUSE__chr15_-1_89146467_89146517_ENSMUST00000230734__II_3485440_REVERSED	|generic|tr_Q3TT60_Q3TT60_MOUSE__chr15_-1_89146467_89146517_ENSMUST00000230734__II_3485440_REVERSED	|generic|tr_Q6P243_Q6P243_MOUSE__chr15_-1_89146467_89146517_ENSMUST00000230734_REVERSED|
"""index: 16589, intensity: 4158.0, mobility: 0.894"""	-0.0927455	0.0193757	0.257366	CAKKESNLHM	generic|chr1_-1_67003447_67003497_ENSMUST00000027149_REVERSED|
"""index: 14819, intensity: 2527.0, mobility: 0.775"""	-0.0963257	0.0197203	0.262057	KFWPMNASPELMNDGNW	generic|tr_D3YZ68_D3YZ68_MOUSE__II_846583_REVERSED	|generic|tr_Q58E64_Q58E64_MOUSE__chr9_-1_78479616_78479702_ENSMUST00000129380__II_594703_REVERSED	|generic|tr_Q3TII3_Q3TII3_MOUSE__chr9_-1_78479616_78479702_ENSMUST00000129380__II_846583_REVERSED	|generic|tr_Q3UA81_Q3UA81_MOUSE__chr9_-1_78479616_78479702_ENSMUST00000129380__II_594703_REVERSED	|generic|tr_Q3UZQ3_Q3UZQ3_MOUSE__chr9_-1_78479616_78479702_ENSMUST00000129380__II_594703_REVERSED	|generic|IP_991364_TX=10090_REVERSED	|generic|IP_1020046_TX=10090_REVERSED	|generic|IP_1072578_TX=10090_REVERSED|
"""index: 4996, intensity: 4801.0, mobility: 0.947"""	-0.097443	0.0200143	0.263533	QHVVNINCHEM	generic|IP_2420253_TX=10090_REVERSED|
"""index: 22163, intensity: 4438.0, mobility: 0.984"""	-0.0997615	0.0203717	0.266615	QLGMVKVYHKYYRAIEEPMVRDGKLNRR	generic|tr_Q3TEE9_Q3TEE9_MOUSE_REVERSED	|generic|tr_Q8BX74_Q8BX74_MOUSE_REVERSED|
"""index: 27865, intensity: 2676.0, mobility: 1.246"""	-0.0999912	0.0207069	0.266922	IDNSFISSSSAYGVQPVNHIG	generic|tr_L7N478_L7N478_MOUSE_REVERSED	|generic|tr_H3BK29_H3BK29_MOUSE_REVERSED|
"""index: 29057, intensity: 4746.0, mobility: 1.147"""	-0.100853	0.0210339	0.268076	DEVLIELKLLRWP	generic|tr_A2BDN7_A2BDN7_MOUSE__chrX_-1_12746621_12746671_ENSMUST00000124053_REVERSED	|generic|sp_A2ABV5_MED14_MOUSE__chrX_-1_12746621_12746671_ENSMUST00000124053_REVERSED	|generic|sp_A2ABV5-2_MED14_MOUSE__chrX_-1_12746621_12746671_ENSMUST00000124053_REVERSED	|generic|sp_A2ABV5-3_MED14_MOUSE__chrX_-1_12746621_12746671_ENSMUST00000124053_REVERSED	|generic|sp_A2ABV5-4_MED14_MOUSE__chrX_-1_12746621_12746671_ENSMUST00000124053_REVERSED	|generic|chrX_-1_12747835_12747966_ENSMUST00000124053_REVERSED|
"""index: 12186, intensity: 6587.0, mobility: 0.867"""	-0.103168	0.0213675	0.27119	EQEKVEIKC	generic|sp_E9PVX6_KI67_MOUSE_REVERSED	|generic|sp_E9PVX6-2_KI67_MOUSE_REVERSED|
"""index: 12654, intensity: 9411.0, mobility: 1.227"""	-0.103956	0.0217236	0.272255	SYSKMHSMIYNNIPSWFVMFSLIFCTVFFHFIKWRKVRR	generic|sp_Q8BGY6_B3GN5_MOUSE_REVERSED|
"""index: 25343, intensity: 3600.0, mobility: 1.333"""	-0.104619	0.0220641	0.273156	VSTYWFDLF	generic|tr_Q8VFJ9_Q8VFJ9_MOUSE_REVERSED	|generic|tr_A2ALD2_A2ALD2_MOUSE_REVERSED	|generic|tr_Q7TR98_Q7TR98_MOUSE_REVERSED|
"""index: 20212, intensity: 6639.0, mobility: 0.847"""	-0.107106	0.022412	0.276547	NLPFQHRVSDWLDHLIGRCKE	generic|chr3_1_115122572_115122703_ENSMUST00000081752_REVERSED|
"""index: 10641, intensity: 4936.0, mobility: 1.179"""	-0.107966	0.0227273	0.277727	NLGCQQVQSREQKKK	generic|IP_1075569_TX=10090_REVERSED|
"""index: 8846, intensity: 78446.0, mobility: 0.966"""	-0.11301	0.023066	0.284716	LELGTSADEIEDPLLLLMSINGTHPLELIQ	generic|tr_F6ZFV0_F6ZFV0_MOUSE__II_1030079_REVERSED	|generic|tr_Q542A3_Q542A3_MOUSE_REVERSED|
"""index: 1319, intensity: 2764.0, mobility: 1.045"""	-0.114118	0.0233546	0.286266	EKDFNSCDYPSKVK	generic|tr_A6H667_A6H667_MOUSE__chr2_1_11279494_11279532_ENSMUST00000195207_REVERSED	|generic|tr_F8WGT6_F8WGT6_MOUSE__chr2_1_11279494_11279532_ENSMUST00000195207_REVERSED	|generic|tr_Q3UK53_Q3UK53_MOUSE_REVERSED	|generic|tr_Q920N8_Q920N8_MOUSE__chr2_1_11279494_11279532_ENSMUST00000195207_REVERSED|
"""index: 26037, intensity: 2988.0, mobility: 1.090"""	-0.117371	0.0236917	0.290853	ARWEPVTSSPQLHK	generic|sp_Q3UWM4_KDM7A_MOUSE__II_917496_REVERSED|
"""index: 4601, intensity: 3967.0, mobility: 0.916"""	-0.118818	0.0240368	0.292911	PASTDNLLRSH	generic|sp_Q61423_KCNA4_MOUSE_REVERSED|
"""index: 23967, intensity: 33896.0, mobility: 1.000"""	-0.120062	0.0243644	0.294685	RRLRHQIMP	generic|IP_992894_TX=10090_REVERSED|
"""index: 425, intensity: 3112.0, mobility: 0.840"""	-0.121919	0.0247088	0.297349	EGPGLPRHSH	generic|sp_Q91XU3_PI42C_MOUSE__chr10_-1_127208866_127208937_ENSMUST00000218386_REVERSED|
"""index: 28641, intensity: 4516.0, mobility: 1.161"""	-0.122479	0.0250176	0.298156	WTHIKQPWTRQRFS	generic|IP_1092699_TX=10090_REVERSED|
"""index: 3653, intensity: 2988.0, mobility: 0.915"""	-0.125576	0.02537	0.302643	EWRGPRCRGM	generic|IP_3470074_TX=10090_REVERSED|
"""index: 22515, intensity: 4400.0, mobility: 1.273"""	-0.126071	0.0257133	0.303365	FEELSIDHTLRFNPPSAIHL	generic|sp_Q9WVI9_JIP1_MOUSE_REVERSED	|generic|sp_Q9WVI9-2_JIP1_MOUSE_REVERSED|
"""index: 7594, intensity: 2542.0, mobility: 1.106"""	-0.126805	0.0260197	0.304436	MKVQGKPAKQMVEAAPLTPSSSSRQRPCG	generic|IP_1149950_TX=10090_REVERSED|
"""index: 18020, intensity: 2934.0, mobility: 1.118"""	-0.130354	0.026362	0.309651	SAHHPPGRIFPPRIQQIIQQEMFIPLPVPGRNTMVMPPSRPPV	generic|sp_Q0P5V2_SOBP_MOUSE__chr14_-1_54577371_54577400_ENSMUST00000054487_REVERSED|
"""index: 5071, intensity: 3309.0, mobility: 0.956"""	-0.130687	0.0267041	0.310143	YFNYISFFYH	generic|IP_1110118_TX=10090_REVERSED|
"""index: 24397, intensity: 5539.0, mobility: 1.010"""	-0.131161	0.027027	0.310846	NQVETEIQRKL	generic|tr_F8VQ45_F8VQ45_MOUSE_REVERSED	|generic|tr_D3YWB3_D3YWB3_MOUSE_REVERSED	|generic|sp_Q7TQ65_TMC4_MOUSE_REVERSED	|generic|sp_Q7TQ65-3_TMC4_MOUSE_REVERSED|
"""index: 16632, intensity: 6252.0, mobility: 0.837"""	-0.132658	0.027378	0.313068	LNVFDSIVP	generic|IP_3461180_TX=10090_REVERSED|
"""index: 19544, intensity: 4651.0, mobility: 0.883"""	-0.133018	0.0276804	0.313604	WSPSRLAK	generic|IP_1091238_TX=10090_REVERSED|
"""index: 20713, intensity: 4838.0, mobility: 0.895"""	-0.13573	0.0280112	0.317661	IVSNRLVSCNNAVLLILKPFTNAMRK	generic|IP_950368_TX=10090_REVERSED|
"""index: 9138, intensity: 2894.0, mobility: 0.785"""	-0.136818	0.0282821	0.319298	EQLAVPEE	generic|sp_Q920M5_CORO6_MOUSE_REVERSED	|generic|sp_Q920M5-2_CORO6_MOUSE_REVERSED	|generic|sp_Q920M5-3_CORO6_MOUSE_REVERSED	|generic|sp_Q920M5-4_CORO6_MOUSE_REVERSED	|generic|tr_B9EIZ7_B9EIZ7_MOUSE_REVERSED|
"""index: 27404, intensity: 4018.0, mobility: 1.069"""	-0.140372	0.0286213	0.324682	ATVTYINKKGDYVPKRDGFIQPKFHQVMYEVVERNVRRPCK	generic|tr_A0A6I8MX18_A0A6I8MX18_MOUSE__chr4_-1_126459776_126459865_ENSMUST00000127800__II_956239_REVERSED	|generic|tr_Q8CGU0_Q8CGU0_MOUSE__chr4_-1_126459776_126459865_ENSMUST00000127800__II_956239_REVERSED	|generic|sp_Q8CJG1_AGO1_MOUSE__chr4_-1_126459776_126459865_ENSMUST00000127800__II_956239_REVERSED	|generic|tr_A2VDG1_A2VDG1_MOUSE__chr4_-1_126459776_126459865_ENSMUST00000127800__II_956239_REVERSED|
"""index: 14709, intensity: 6512.0, mobility: 1.077"""	-0.141175	0.0289602	0.325907	LPYICLYIYIFIPYICLYIYLY	generic|IP_3479113_TX=10090_REVERSED|
"""index: 32118, intensity: 8526.0, mobility: 1.095"""	-0.141754	0.0292887	0.326791	VPIMQEGPRVWMIPGDDSDKRSELKLSSLTGWPLTCKLFPSAELM	generic|tr_D3Z0K6_D3Z0K6_MOUSE__chr5_-1_20896075_20896251_ENSMUST00000196780__II_946130_REVERSED	|generic|tr_A0A0G2JEI9_A0A0G2JEI9_MOUSE_REVERSED|
"""index: 3366, intensity: 3539.0, mobility: 0.788"""	-0.142694	0.0295549	0.328231	SVSGLVRY	generic|II_1032155_TX=10090_REVERSED	|generic|tr_Q3TX93_Q3TX93_MOUSE_REVERSED	|generic|sp_Q9JMI0_ECEL1_MOUSE_REVERSED|
"""index: 7193, intensity: 4772.0, mobility: 0.856"""	-0.148909	0.0299026	0.337845	MNMYTVEAGK	generic|sp_Q3UNN8_PLD5_MOUSE__II_1029662_REVERSED	|generic|tr_D3YYN6_D3YYN6_MOUSE__II_1029662_REVERSED	|generic|sp_Q3UNN8-2_PLD5_MOUSE_REVERSED|
"""index: 14000, intensity: 3300.0, mobility: 0.819"""	-0.149246	0.0302503	0.338371	EKLFESGKERIEMSS	generic|tr_A0A571BDP7_A0A571BDP7_MOUSE__chr19_1_10030453_10030485_ENSMUST00000144788_REVERSED	|generic|tr_D3YZ86_D3YZ86_MOUSE__chr19_1_10030453_10030485_ENSMUST00000144788_REVERSED	|generic|tr_D3Z585_D3Z585_MOUSE__chr19_1_10030453_10030485_ENSMUST00000144788_REVERSED	|generic|sp_Q8VDV3_R3GEF_MOUSE__chr19_1_10030453_10030485_ENSMUST00000144788_REVERSED|
"""index: 17495, intensity: 4387.0, mobility: 1.069"""	-0.149302	0.0305981	0.338459	RSVFTQVMFRNGFNETRRPRQSKYSILYFSM	generic|IP_837660_TX=10090_REVERSED|
"""index: 18353, intensity: 4142.0, mobility: 0.917"""	-0.149302	0.030935	0.338459	MPKSSSIWNR	generic|IP_1115156_TX=10090_REVERSED|
"""index: 12877, intensity: 2638.0, mobility: 0.824"""	-0.150886	0.0312175	0.340939	VISINLSLP	generic|IP_3468439_TX=10090_REVERSED|
"""index: 21097, intensity: 4185.0, mobility: 1.112"""	-0.153256	0.0315425	0.34467	NYEVVLSFSSWPFDAGISHNHVVVCANT	generic|sp_A2ALV5_SHOC1_MOUSE_REVERSED|
"""index: 2131, intensity: 3830.0, mobility: 0.937"""	-0.154084	0.0318891	0.34598	AQSKAEMEKQ	generic|sp_Q64338_PDE1C_MOUSE__II_920259_REVERSED	|generic|sp_Q64338-1_PDE1C_MOUSE__II_920259_REVERSED	|generic|sp_Q64338-2_PDE1C_MOUSE__II_920259_REVERSED	|generic|tr_Q8CDV2_Q8CDV2_MOUSE_REVERSED	|generic|tr_Q3USZ6_Q3USZ6_MOUSE_REVERSED	|generic|tr_A0A5F8MPG4_A0A5F8MPG4_MOUSE_REVERSED	|generic|tr_A0A0N4SWG4_A0A0N4SWG4_MOUSE_REVERSED	|generic|tr_Q9D5W0_Q9D5W0_MOUSE_REVERSED	|generic|tr_E9Q7V6_E9Q7V6_MOUSE_REVERSED|
"""index: 10304, intensity: 21907.0, mobility: 0.746"""	-0.154131	0.0322022	0.346054	PPRSFAGCGGTRRP	generic|IP_893205_TX=10090_REVERSED|
"""index: 4334, intensity: 2596.0, mobility: 0.820"""	-0.157212	0.0325147	0.350951	LNLNDMVK	generic|sp_Q9DCM0_ETHE1_MOUSE_REVERSED|
"""index: 19787, intensity: 4881.0, mobility: 1.025"""	-0.158909	0.0328606	0.353666	ENLKLVALNVPNR	generic|tr_C9K0Y4_C9K0Y4_MOUSE__chr11_1_57012082_57012123_ENSMUST00000125292_REVERSED	|generic|tr_Q7TNB5_Q7TNB5_MOUSE__chr11_1_57012082_57012123_ENSMUST00000125292_REVERSED	|generic|tr_Q6P9M2_Q6P9M2_MOUSE__chr11_1_57012082_57012123_ENSMUST00000125292_REVERSED|
"""index: 18363, intensity: 5880.0, mobility: 1.053"""	-0.158974	0.033195	0.35377	RTIPMMNEKMQLKALDDESVQN	generic|tr_A0A1D5RMK7_A0A1D5RMK7_MOUSE_REVERSED	|generic|tr_G8CZ65_G8CZ65_MOUSE_REVERSED|
"""index: 17691, intensity: 5401.0, mobility: 1.104"""	-0.160644	0.0334829	0.356455	MLGEVIGFNEHIVKALPALCNTTCS	generic|tr_S4R2L8_S4R2L8_MOUSE__II_893782_REVERSED	|generic|tr_A0A0R4J0X7_A0A0R4J0X7_MOUSE__II_893783_REVERSED	|generic|tr_S4R2G5_S4R2G5_MOUSE__II_893783_REVERSED	|generic|sp_Q64467_G3PT_MOUSE__II_893783_REVERSED	|generic|tr_Q3V2I5_Q3V2I5_MOUSE_REVERSED|
"""index: 2988, intensity: 2849.0, mobility: 0.790"""	-0.163948	0.0338164	0.3618	DKVIPPLS	generic|sp_REF_HEVBR__REVERSED|
"""index: 16220, intensity: 3921.0, mobility: 1.190"""	-0.164519	0.0340792	0.362727	LDITSLMCLFLYMPQHLSPESRVVLLVAM	generic|tr_B2RU86_B2RU86_MOUSE_REVERSED	|generic|tr_Q8VG23_Q8VG23_MOUSE_REVERSED|
"""index: 7778, intensity: 3741.0, mobility: 0.909"""	-0.168446	0.0343407	0.369149	LTPPALMMRS	generic|IP_1068402_TX=10090_REVERSED|
"""index: 25214, intensity: 3800.0, mobility: 0.993"""	-0.171624	0.0346841	0.374389	MKVSELSIAINR	generic|IP_920276_TX=10090_REVERSED|
"""index: 22631, intensity: 55457.0, mobility: 0.934"""	-0.172246	0.0350275	0.37542	KHVDFSKTK	generic|tr_G3X9D8_G3X9D8_MOUSE_REVERSED	|generic|sp_Q8BWA5_KLH31_MOUSE_REVERSED|
"""index: 9171, intensity: 17838.0, mobility: 1.232"""	-0.172283	0.0353587	0.375483	KWLLHMLQDYRFRPYSARIWLFTSSLLLAETMFNTSYL	generic|tr_A0A075DCA9_A0A075DCA9_MOUSE_REVERSED|
"""index: 19522, intensity: 4581.0, mobility: 0.836"""	-0.172507	0.0356898	0.375855	TGSPTPSGKP	generic|II_946385_TX=10090_REVERSED	|generic|sp_Q9QYX7_PCLO_MOUSE__chr5_1_14775377_14775448_ENSMUST00000182426_REVERSED	|generic|sp_Q9QYX7-2_PCLO_MOUSE__chr5_1_14793960_14794043_ENSMUST00000182426_REVERSED|
"""index: 6550, intensity: 21697.0, mobility: 1.052"""	-0.17272	0.0360206	0.376208	YPVCRFAVGLGDREPLPPVKEM	generic|IP_1098364_TX=10090_REVERSED|
"""index: 7651, intensity: 5922.0, mobility: 0.914"""	-0.173977	0.0363512	0.378297	TIPAQPRSWR	generic|tr_A0A087WR50_A0A087WR50_MOUSE__chr1_-1_71637244_71637333_ENSMUST00000186613__II_1037262_REVERSED	|generic|tr_A0A087WSN6_A0A087WSN6_MOUSE__chr1_-1_71637244_71637333_ENSMUST00000186613__II_1037262_REVERSED	|generic|sp_P11276_FINC_MOUSE__chr1_-1_71637244_71637333_ENSMUST00000186613__II_1037262_REVERSED	|generic|tr_Q3TCF1_Q3TCF1_MOUSE__chr1_-1_71637244_71637333_ENSMUST00000186613__II_1037262_REVERSED	|generic|tr_B9EHT6_B9EHT6_MOUSE__chr1_-1_71637244_71637333_ENSMUST00000186613__II_1037262_REVERSED	|generic|tr_Q3UHL6_Q3UHL6_MOUSE__chr1_-1_71637244_71637333_ENSMUST00000186613__II_1037262_REVERSED	|generic|tr_Q3UGY5_Q3UGY5_MOUSE__chr1_-1_71637244_71637333_ENSMUST00000186613_REVERSED	|generic|tr_Q3TCL7_Q3TCL7_MOUSE__chr1_-1_71637244_71637333_ENSMUST00000186613_REVERSED	|generic|tr_B7ZNJ1_B7ZNJ1_MOUSE__chr1_-1_71637244_71637333_ENSMUST00000186613_REVERSED	|generic|tr_Q3UH17_Q3UH17_MOUSE__chr1_-1_71637244_71637333_ENSMUST00000186613_REVERSED	|generic|tr_Q3TBB4_Q3TBB4_MOUSE__chr1_-1_71637244_71637333_ENSMUST00000186613_REVERSED	|generic|tr_A0A087WS56_A0A087WS56_MOUSE__chr1_-1_71637244_71637333_ENSMUST00000186613_REVERSED	|generic|tr_Q3UHR1_Q3UHR1_MOUSE__chr1_-1_71637244_71637333_ENSMUST00000186613_REVERSED|
"""index: 19742, intensity: 3644.0, mobility: 0.880"""	-0.17495	0.0366941	0.379919	INATEIRMLMPHILFSDA	generic|IP_945763_TX=10090_REVERSED|
"""index: 20052, intensity: 4430.0, mobility: 1.124"""	-0.175656	0.037037	0.381098	ERHQLFKVNSLSCIPCRIGLRLAVPDVCHVSGLG	generic|IP_931148_TX=10090_REVERSED|
"""index: 9213, intensity: 7977.0, mobility: 1.172"""	-0.17569	0.0372777	0.381155	CCPVNKKMEKLKERKMKKGSYRRFCWFNKKIWWRME	generic|chr8_1_40354339_40366203_ENSMUST00000068999__IP_864576_TX=10090_REVERSED|
"""index: 9709, intensity: 5392.0, mobility: 1.036"""	-0.180912	0.0375811	0.389938	EPSPAGGGGGGGGGGGGGSGGGGGGPEPPEPPPAESAPPRYDQDTSRNP	generic|sp_E9PYH6_SET1A_MOUSE__chr7_1_127799324_127799479_ENSMUST00000154987__II_878848_REVERSED|
"""index: 2121, intensity: 3946.0, mobility: 0.894"""	-0.182213	0.0378969	0.392144	LCLHPNRI	generic|tr_A0A087WQC4_A0A087WQC4_MOUSE__chr19_-1_8778509_8778655_ENSMUST00000176747__II_1049948_REVERSED	|generic|sp_Q8R2K4-2_TAF6L_MOUSE__chr19_-1_8778509_8778655_ENSMUST00000176747__II_1049948_REVERSED	|generic|tr_H3BJR2_H3BJR2_MOUSE__chr19_-1_8778509_8778655_ENSMUST00000176747__II_1049948_REVERSED	|generic|tr_H3BK01_H3BK01_MOUSE__chr19_-1_8778509_8778655_ENSMUST00000176747__II_1049949_REVERSED	|generic|tr_K3W4L1_K3W4L1_MOUSE__chr19_-1_8778509_8778655_ENSMUST00000176747_REVERSED	|generic|sp_Q8R2K4_TAF6L_MOUSE__chr19_-1_8778509_8778655_ENSMUST00000176747_REVERSED|
"""index: 10253, intensity: 40814.0, mobility: 1.036"""	-0.184825	0.0380823	0.39659	ERCVFGVGKSLGSIDAYPLSLIFLPDLCP	generic|IP_1027228_TX=10090_REVERSED|
"""index: 34960, intensity: 9717.0, mobility: 1.441"""	-0.192033	0.0383832	0.408989	LKKRKPPRGRRK	generic|sp_E9Q2Z1_CECR2_MOUSE__II_912294_REVERSED	|generic|sp_E9Q2Z1-2_CECR2_MOUSE__II_912294_REVERSED|
"""index: 2507, intensity: 2988.0, mobility: 0.843"""	-0.192543	0.0386965	0.409874	KTLTETEEIVGTGELAEERH	generic|tr_F6SHS0_F6SHS0_MOUSE__chr4_-1_123457872_123457942_ENSMUST00000106220_REVERSED	|generic|sp_Q9QXZ0-4_MACF1_MOUSE_REVERSED	|generic|tr_E9QNP1_E9QNP1_MOUSE__chr4_-1_123461087_123461116_ENSMUST00000106213_REVERSED|
"""index: 6761, intensity: 28704.0, mobility: 0.778"""	-0.19285	0.0390095	0.410406	TSSKIAKIAKQMKE	generic|tr_L7N2E9_L7N2E9_MOUSE_REVERSED	|generic|tr_L7N1Z7_L7N1Z7_MOUSE_REVERSED|
"""index: 3972, intensity: 4391.0, mobility: 0.821"""	-0.193763	0.0393087	0.411993	NGRAHFYK	generic|sp_P05367_SAA2_MOUSE__II_3492421_REVERSED	|generic|tr_Q8R3T4_Q8R3T4_MOUSE__II_3492421_REVERSED	|generic|sp_P05366_SAA1_MOUSE__II_3458685_REVERSED	|generic|tr_A0A1B0GQV5_A0A1B0GQV5_MOUSE__II_3492421_REVERSED	|generic|tr_Q64454_Q64454_MOUSE__II_3492421_REVERSED	|generic|tr_P97375_P97375_MOUSE_REVERSED	|generic|tr_Q3UWC2_Q3UWC2_MOUSE_REVERSED	|generic|sp_P04918_SAA3_MOUSE_REVERSED|
"""index: 19869, intensity: 3064.0, mobility: 1.028"""	-0.196062	0.0396207	0.416001	GVLSSLSMTVQMKVRAFNNGIEFNQR	generic|sp_Q8R1A4_DOCK7_MOUSE__chr4_-1_98970791_98970850_ENSMUST00000124466__II_959793_REVERSED	|generic|sp_Q8R1A4-2_DOCK7_MOUSE__chr4_-1_98970791_98970850_ENSMUST00000124466__II_959777_REVERSED	|generic|tr_A2A9M4_A2A9M4_MOUSE__chr4_-1_98970791_98970850_ENSMUST00000124466__II_959793_REVERSED	|generic|tr_A2A9M5_A2A9M5_MOUSE__chr4_-1_98970791_98970850_ENSMUST00000124466__II_959777_REVERSED	|generic|tr_E9PX48_E9PX48_MOUSE__chr4_-1_98970791_98970850_ENSMUST00000124466__II_959793_REVERSED	|generic|tr_A0A0U1RNK7_A0A0U1RNK7_MOUSE__chr4_-1_98970791_98970850_ENSMUST00000124466__II_959777_REVERSED	|generic|tr_Q3U806_Q3U806_MOUSE__chr4_-1_98970791_98970850_ENSMUST00000124466_REVERSED|
"""index: 18170, intensity: 4805.0, mobility: 1.015"""	-0.197336	0.0399594	0.418231	KETRLLNIAQERTISPKFWYKSTDMVFKMTPQ	generic|sp_Q8BZ33_TENS4_MOUSE__II_1127275_REVERSED|
"""index: 28994, intensity: 40910.0, mobility: 0.996"""	-0.198479	0.0402844	0.420235	AAHIGQQQQLR	generic|IP_851292_TX=10090_REVERSED|
"""index: 15463, intensity: 2743.0, mobility: 0.840"""	-0.199233	0.0405405	0.42156	MYSVFSIR	generic|IP_1137585_TX=10090_REVERSED|
"""index: 20753, intensity: 18984.0, mobility: 0.850"""	-0.200947	0.0408508	0.424579	TWKLHQVVFDKGGMMSGSSPLIE	generic|II_3467985_TX=10090_REVERSED	|generic|sp_Q9DBX3_SUSD2_MOUSE__chr10_-1_75637497_75637565_ENSMUST00000218896_REVERSED|
"""index: 3603, intensity: 2777.0, mobility: 0.869"""	-0.201641	0.0411606	0.425803	ENVIKGTPPQ	generic|sp_Q0KL01_UBX2B_MOUSE_REVERSED|
"""index: 21851, intensity: 3987.0, mobility: 0.924"""	-0.202147	0.041498	0.426698	TIPWRISW	generic|IP_1093130_TX=10090_REVERSED|
"""index: 7764, intensity: 6399.0, mobility: 1.065"""	-0.202408	0.0418212	0.427159	QYALHLGETSHGYVLSWMIRDAHFPAWCIGFVVVLAFLMKTVQ	generic|tr_A0A1C7ZMY0_A0A1C7ZMY0_MOUSE_REVERSED	|generic|tr_A0A1D5RLB6_A0A1D5RLB6_MOUSE_REVERSED	|generic|sp_O55040_NMUR1_MOUSE_REVERSED|
"""index: 16419, intensity: 3176.0, mobility: 0.893"""	-0.202882	0.0420875	0.427997	QTRVELDKRISEFEEIDDLKLEL	generic|II_962173_TX=10090_REVERSED|
"""index: 831, intensity: 17282.0, mobility: 0.835"""	-0.204501	0.0423672	0.430869	LLAPPLRCE	generic|IP_1073212_TX=10090_REVERSED|
"""index: 1071, intensity: 4378.0, mobility: 0.901"""	-0.20546	0.0426604	0.432574	GYTSKQLHEM	generic|sp_Q8BWF2_GIMA5_MOUSE_REVERSED|
"""index: 17607, intensity: 3837.0, mobility: 1.009"""	-0.206294	0.0429819	0.434058	LWEVGMSVVKADP	generic|sp_Q3U435_MMP25_MOUSE__II_3488709_REVERSED	|generic|tr_A0A3B2WCE2_A0A3B2WCE2_MOUSE_REVERSED	|generic|tr_A0A3B2W7R0_A0A3B2W7R0_MOUSE_REVERSED|
"""index: 8903, intensity: 17746.0, mobility: 1.205"""	-0.207655	0.0432306	0.436486	IILRQAEDRSIRHHFWPQSRHLAMNVASSQSPASPSGHNGLR	generic|sp_Q9JLM9_GRB14_MOUSE__chr2_-1_64912707_64912835_ENSMUST00000149193__II_1007975_REVERSED	|generic|tr_A2ASX4_A2ASX4_MOUSE__II_1007981_REVERSED	|generic|tr_A2ASX3_A2ASX3_MOUSE__II_1007980_REVERSED|
"""index: 20473, intensity: 5159.0, mobility: 0.910"""	-0.20988	0.0435657	0.440467	LQDATEQAPPSQAQTLSGAAGS	generic|sp_Q5DTZ0_NYNRI_MOUSE_REVERSED|
"""index: 5021, intensity: 6926.0, mobility: 0.861"""	-0.209971	0.0439008	0.44063	YLRKGGGELGGRICVA	generic|tr_Q8R5F9_Q8R5F9_MOUSE_REVERSED|
"""index: 7925, intensity: 6419.0, mobility: 1.010"""	-0.210518	0.0442359	0.441611	RMAPDLAKSMAEK	generic|tr_Q9D303_Q9D303_MOUSE__IP_871662_REVERSED	|generic|IP_871643_TX=10090_REVERSED	|generic|IP_870666_TX=10090_REVERSED	|generic|IP_871631_TX=10090_REVERSED	|generic|sp_Q80SU7_GVIN1_MOUSE_REVERSED	|generic|tr_L7N451_L7N451_MOUSE_REVERSED|
"""index: 18607, intensity: 4289.0, mobility: 0.908"""	-0.210927	0.044571	0.442345	DLVFYRSQW	generic|sp_S4R1M9_OSB10_MOUSE__chr9_1_115207532_115207672_ENSMUST00000182199_REVERSED|
"""index: 19107, intensity: 4452.0, mobility: 1.147"""	-0.210998	0.0448761	0.442473	SSTMQQQQPQQYVPASTPIHHPQPQQQETPR	generic|tr_Q543N3_Q543N3_MOUSE__II_1131100_REVERSED	|generic|II_1131096_TX=10090_REVERSED	|generic|tr_A2A6H0_A2A6H0_MOUSE_REVERSED|
"""index: 904, intensity: 2546.0, mobility: 0.790"""	-0.211366	0.0450902	0.443134	LIAPPWAT	generic|IP_1133645_TX=10090_REVERSED	|generic|IP_1133653_TX=10090_REVERSED	|generic|IP_1133664_TX=10090_REVERSED|
"""index: 1755, intensity: 3703.0, mobility: 0.898"""	-0.214082	0.0454242	0.448027	CWFPASKDPR	generic|tr_B2RUP8_B2RUP8_MOUSE_REVERSED|
"""index: 10295, intensity: 3743.0, mobility: 1.324"""	-0.214416	0.0457276	0.448631	QWWLRRKWWLKWWSWF	generic|IP_1017538_TX=10090_REVERSED|
"""index: 3650, intensity: 2727.0, mobility: 0.861"""	-0.215695	0.046046	0.450942	IQPQQIVHH	generic|sp_Q8K4L4_POF1B_MOUSE_REVERSED|
"""index: 31338, intensity: 16794.0, mobility: 0.883"""	-0.215981	0.0463642	0.45146	HLVLRIRN	generic|IP_1129193_TX=10090_REVERSED|
"""index: 19835, intensity: 8679.0, mobility: 0.780"""	-0.216802	0.0466822	0.452948	APPSHFDFP	generic|tr_Q9D8B0_Q9D8B0_MOUSE__chr1_-1_167373789_167373839_ENSMUST00000028005_REVERSED|
"""index: 19103, intensity: 4510.0, mobility: 1.137"""	-0.217561	0.0469843	0.454325	MYPPQGPMHHMIRPAQPMPPMGPVPQSLGWW	generic|tr_Q9CXX7_Q9CXX7_MOUSE__II_694001_REVERSED|
"""index: 1277, intensity: 2741.0, mobility: 0.888"""	-0.218656	0.0473176	0.456315	EKGLPQGHQGH	generic|IP_1084807_TX=10090_REVERSED|
"""index: 13893, intensity: 4570.0, mobility: 0.878"""	-0.219663	0.047619	0.458148	EKISMMLDQTQTGLFAPHSEAYM	generic|IP_3458324_TX=10090_REVERSED|
"""index: 8791, intensity: 2924.0, mobility: 1.297"""	-0.220196	0.0479201	0.459118	IRNMEVGNMRRDRGSALLFTC	generic|IP_927267_TX=10090_REVERSED|
"""index: 9455, intensity: 5411.0, mobility: 0.879"""	-0.222506	0.0482048	0.463337	EKLFEKALKPNFEEPSR	generic|tr_Q6PGG9_Q6PGG9_MOUSE_REVERSED	|generic|sp_Q3UYK3_TBCD9_MOUSE_REVERSED	|generic|sp_Q3UYK3-2_TBCD9_MOUSE_REVERSED|
"""index: 1370, intensity: 3173.0, mobility: 0.842"""	-0.224283	0.0485372	0.466592	LLAPPCLCPL	generic|chr6_1_141524436_141524729_ENSMUST00000032362_REVERSED	|generic|chr6_1_141524550_141524729_ENSMUST00000205214_REVERSED|
"""index: 19329, intensity: 3400.0, mobility: 0.948"""	-0.224615	0.0488372	0.467201	FDNKPAPLGLLGLRLHERSEREMQKV	generic|tr_Q3UCF2_Q3UCF2_MOUSE__II_3462128_REVERSED|
"""index: 2189, intensity: 2802.0, mobility: 0.825"""	-0.22552	0.0491694	0.468861	KQTCGFNPK	generic|IP_1131844_TX=10090_REVERSED|
"""index: 15275, intensity: 4545.0, mobility: 0.900"""	-0.225897	0.0495017	0.469554	KMLFVSEFR	generic|IP_902744_TX=10090_REVERSED|
"""index: 7044, intensity: 4574.0, mobility: 0.936"""	-0.226009	0.0498339	0.46976	FTKWTDGPLTE	generic|IP_1017798_TX=10090_REVERSED|
"""index: 26327, intensity: 3797.0, mobility: 1.042"""	-0.226047	0.0501328	0.469831	PHAPPPPPPPPPLPPPMPFGPQPP	generic|sp_Q8CFT2_SET1B_MOUSE__chr5_1_123144210_123144356_ENSMUST00000100731_REVERSED	|generic|sp_Q8CFT2-2_SET1B_MOUSE__chr5_1_123144210_123144356_ENSMUST00000100731_REVERSED|
"""index: 8644, intensity: 6089.0, mobility: 1.200"""	-0.227814	0.0504481	0.473083	HSIFTQLMQRNQELVVAQELNVLYQRCAEYDCRLIHQMLTQ	generic|sp_Q80TP3_UBR5_MOUSE__chr15_-1_37979786_37979893_ENSMUST00000228029__II_3397624_REVERSED|
"""index: 794, intensity: 4940.0, mobility: 0.899"""	-0.228091	0.0507463	0.473592	KMEPEASGALSG	generic|tr_Q8BPZ3_Q8BPZ3_MOUSE_REVERSED|
"""index: 14511, intensity: 5331.0, mobility: 1.092"""	-0.229536	0.051061	0.476259	PEGLDMWLFAQLSYFRSRATSGPPVKPGLL	generic|IP_1126163_TX=10090_REVERSED|
"""index: 4678, intensity: 3180.0, mobility: 0.846"""	-0.230198	0.0513926	0.477483	EPIFICIIEISVGIFYL	generic|tr_Q6UQ03_Q6UQ03_MOUSE_REVERSED	|generic|sp_Q9JKT4_TR105_MOUSE_REVERSED|
"""index: 9920, intensity: 10455.0, mobility: 1.043"""	-0.230419	0.0517241	0.477891	LRMWPTCCGKWSTTRWGSPSAPSNKVSPRWAGFLSLGCSSMSRPR	generic|chr4_1_106573768_106573956_ENSMUST00000047973__IP_959145_TX=10090_REVERSED	|generic|chr4_1_106573729_106573956_ENSMUST00000047973__IP_959145_TX=10090_REVERSED|
"""index: 12036, intensity: 11850.0, mobility: 0.974"""	-0.230535	0.0519695	0.478105	RVIDEGQLIQSFLGGLMG	generic|IP_970202_TX=10090_REVERSED|
"""index: 5925, intensity: 5038.0, mobility: 1.190"""	-0.234058	0.0523006	0.484634	VLTTGARMM	generic|sp_Q9DBA8_HUTI_MOUSE_REVERSED|
"""index: 15801, intensity: 3525.0, mobility: 1.178"""	-0.235024	0.0525968	0.486431	CMRLRRQTRSSLSLYKVMLCGGRKEMSKM	generic|IP_932008_TX=10090_REVERSED|
"""index: 14243, intensity: 4928.0, mobility: 0.762"""	-0.235381	0.0529276	0.487094	VPLASSPK	generic|sp_Q8BMI3_GGA3_MOUSE__chr11_-1_115585730_115585834_ENSMUST00000156173__II_1123998_REVERSED	|generic|tr_A2A9W7_A2A9W7_MOUSE__chr11_-1_115585730_115585834_ENSMUST00000156173__II_1123998_REVERSED|
"""index: 680, intensity: 2909.0, mobility: 0.752"""	-0.235666	0.0532584	0.487624	ASLAKDLA	generic|sp_Q921W0_CHM1A_MOUSE__chr8_-1_123206140_123206211_ENSMUST00000167655__II_860458_REVERSED|
"""index: 22278, intensity: 3620.0, mobility: 0.824"""	-0.236016	0.0535891	0.488276	TRERANAK	generic|sp_O09105_NDF4_MOUSE_REVERSED|
"""index: 12375, intensity: 4553.0, mobility: 1.244"""	-0.236883	0.0539021	0.489891	NKNPHLTIARHIKSSHLDRIYGKKNQEYNEYFLQQMEYSW	generic|sp_Q6ZQ11_CHSS1_MOUSE_REVERSED	|generic|tr_A2VCT7_A2VCT7_MOUSE_REVERSED	|generic|tr_A8E636_A8E636_MOUSE_REVERSED|
"""index: 10042, intensity: 3101.0, mobility: 0.816"""	-0.237101	0.0541433	0.490297	PIYRCAKWSFGPMAKQ	generic|IP_826234_TX=10090_REVERSED	|generic|IP_826236_TX=10090_REVERSED|
"""index: 19736, intensity: 3571.0, mobility: 0.796"""	-0.23915	0.0544734	0.494122	SSKRQSDSY	generic|tr_Q9D5Q7_Q9D5Q7_MOUSE_REVERSED|
"""index: 27290, intensity: 2759.0, mobility: 0.792"""	-0.239422	0.0547855	0.49463	LWDPSILSAGCLH	generic|tr_Q543E3_Q543E3_MOUSE_REVERSED|
"""index: 10316, intensity: 6572.0, mobility: 1.188"""	-0.240466	0.0550973	0.496583	ERRIMRLDQLSVWGDETRRLGKTVAYMQQAKEAAEQRTLR	generic|tr_A0A0J9YTZ6_A0A0J9YTZ6_MOUSE_REVERSED|
"""index: 34045, intensity: 9205.0, mobility: 1.031"""	-0.240727	0.055409	0.497072	NGLLLVDKFVMSRKTAGLLLHEGAHAR	generic|tr_B9VVT7_B9VVT7_MOUSE_REVERSED	|generic|tr_B9VVT6_B9VVT6_MOUSE_REVERSED	|generic|tr_A2ICG8_A2ICG8_MOUSE_REVERSED	|generic|tr_B9VVT5_B9VVT5_MOUSE_REVERSED	|generic|sp_P49698_HNF4A_MOUSE_REVERSED	|generic|sp_P49698-2_HNF4A_MOUSE_REVERSED	|generic|tr_Z4YKX0_Z4YKX0_MOUSE_REVERSED|
"""index: 1956, intensity: 2559.0, mobility: 0.952"""	-0.240891	0.0557204	0.497378	VFYMGNTASHGRT	generic|chr5_-1_8121079_8127390_ENSMUST00000088761_REVERSED|
"""index: 19799, intensity: 3240.0, mobility: 1.068"""	-0.241447	0.0560501	0.49842	RLQEIMAIDLERD	generic|tr_Q3TU90_Q3TU90_MOUSE__II_3481898_REVERSED	|generic|tr_Q3TSE7_Q3TSE7_MOUSE__II_3481898_REVERSED	|generic|tr_Q3UP01_Q3UP01_MOUSE__II_3481898_REVERSED	|generic|tr_A0A2I3BQ16_A0A2I3BQ16_MOUSE__II_3481898_REVERSED	|generic|sp_P62046_LRCH1_MOUSE_REVERSED	|generic|tr_Q3UWY4_Q3UWY4_MOUSE_REVERSED|
"""index: 20274, intensity: 2610.0, mobility: 1.174"""	-0.24173	0.0563427	0.49895	QEVEDQAQTMAPKLWRQ	generic|sp_Q6PFY1_FCSD1_MOUSE_REVERSED	|generic|sp_Q6PFY1-2_FCSD1_MOUSE_REVERSED|
"""index: 573, intensity: 4777.0, mobility: 0.940"""	-0.243994	0.0566535	0.503198	AAREESENEKG	generic|sp_Q99LM3_SMTL1_MOUSE_REVERSED|
"""index: 10904, intensity: 2875.0, mobility: 1.207"""	-0.244821	0.0569641	0.504751	FWAHSQLVFQEQPRQRLSSLGLMVQVTVMARQGRVMERLECE	generic|sp_Q9QUM0_ITA2B_MOUSE__II_1125907_REVERSED|
"""index: 3455, intensity: 6767.0, mobility: 0.927"""	-0.24507	0.0572557	0.505219	LVAPVVCLFGKH	generic|IP_941317_TX=10090_REVERSED|
"""index: 8500, intensity: 3583.0, mobility: 1.124"""	-0.246353	0.0575658	0.507633	DDKGAHGESKASKLPEERSEEEGAEEEEGEGYP	generic|sp_Q9QY61_IRX4_MOUSE_REVERSED|
"""index: 5271, intensity: 4802.0, mobility: 0.879"""	-0.24726	0.0578947	0.50934	FSNEGFCVVR	generic|IP_968944_TX=10090_REVERSED|
"""index: 6790, intensity: 3300.0, mobility: 0.848"""	-0.247264	0.0581854	0.509348	YLKNPPPLIAEHK	generic|IP_1095444_TX=10090_REVERSED|
"""index: 17722, intensity: 108363.0, mobility: 0.982"""	-0.24813	0.0585141	0.510981	LSSNIQLAKSLMKAGIDEMGN	generic|sp_Q3UFQ8_CARL3_MOUSE__chr14_1_55494396_55494425_ENSMUST00000228877__II_3444218_REVERSED	|generic|II_3481189_TX=10090_REVERSED	|generic|II_3444214_TX=10090_REVERSED	|generic|II_3444217_TX=10090_REVERSED|
"""index: 15411, intensity: 9896.0, mobility: 0.990"""	-0.248181	0.0587849	0.511078	CAQTQTCRSPIQA	generic|IP_1094050_TX=10090_REVERSED|
"""index: 9209, intensity: 4266.0, mobility: 0.857"""	-0.248989	0.0590551	0.512602	KDTEHTTKP	generic|IP_976203_TX=10090_REVERSED|
"""index: 17712, intensity: 4196.0, mobility: 1.065"""	-0.249836	0.0593637	0.514201	RLTHYCIWPTWRPGQLTLPMWCLLLWSGPPTWSLALP	generic|chr15_1_81776851_81777102_ENSMUST00000109554__IP_1087100_TX=10090_REVERSED|
"""index: 6111, intensity: 4297.0, mobility: 1.197"""	-0.25024	0.0596917	0.514963	ESTGGMHMY	generic|IP_844956_TX=10090_REVERSED|
"""index: 3953, intensity: 4465.0, mobility: 0.810"""	-0.250244	0.0599214	0.514971	NAFTMAFPL	generic|IP_1048381_TX=10090_REVERSED|
"""index: 6760, intensity: 3684.0, mobility: 0.874"""	-0.252718	0.0602094	0.51965	DEVNAEAKIN	generic|tr_A2RT18_A2RT18_MOUSE__II_830938_REVERSED	|generic|tr_F6WNY1_F6WNY1_MOUSE__II_830938_REVERSED	|generic|tr_Q99MW8_Q99MW8_MOUSE_REVERSED|
"""index: 1066, intensity: 3117.0, mobility: 0.899"""	-0.253231	0.0605168	0.520621	GYTSKQLHEM	generic|sp_Q8BWF2_GIMA5_MOUSE_REVERSED|
"""index: 11962, intensity: 10908.0, mobility: 1.034"""	-0.254115	0.060844	0.522297	LPAKGLVNGLPNQLMSLVSQTSS	generic|tr_F6X7Z3_F6X7Z3_MOUSE__II_886152_REVERSED	|generic|sp_P70166_CPEB1_MOUSE_REVERSED	|generic|tr_Q059Z2_Q059Z2_MOUSE_REVERSED|
"""index: 16054, intensity: 18753.0, mobility: 1.044"""	-0.254426	0.0611511	0.522885	TLLKKLLSVMGECWTSSYHVREVKFMNLIEDIPTASHIEYPR	generic|sp_Q9JJX8_ST32B_MOUSE_REVERSED|
"""index: 12494, intensity: 5601.0, mobility: 0.805"""	-0.255017	0.0614178	0.524006	EEMGEWAELFTTKSTLIRG	generic|sp_P45377_ALD2_MOUSE_REVERSED|
"""index: 6816, intensity: 7809.0, mobility: 1.083"""	-0.256072	0.0617244	0.526008	SKEQNPLYENAKLH	generic|tr_D3Z4C0_D3Z4C0_MOUSE_REVERSED	|generic|sp_Q91VS8_FARP2_MOUSE_REVERSED|
"""index: 9131, intensity: 7064.0, mobility: 1.285"""	-0.256238	0.0620307	0.526325	IQMYHELIKTQKWYFRF	generic|IP_1000538_TX=10090_REVERSED|
"""index: 15600, intensity: 4579.0, mobility: 0.942"""	-0.257418	0.0623165	0.528565	QLDRDTCLALAERDVKE	generic|sp_Q80Y98_DDHD2_MOUSE__chr8_-1_25746814_25746930_ENSMUST00000211009__II_3499900_REVERSED	|generic|sp_Q80Y98-2_DDHD2_MOUSE__chr8_-1_25746814_25746930_ENSMUST00000211009__II_3499900_REVERSED	|generic|sp_Q80Y98-3_DDHD2_MOUSE__chr8_-1_25746814_25746930_ENSMUST00000211009__II_3499900_REVERSED	|generic|tr_A0A1B0GSA5_A0A1B0GSA5_MOUSE__chr8_-1_25746814_25746930_ENSMUST00000211009__II_3499900_REVERSED|
"""index: 14328, intensity: 3399.0, mobility: 0.882"""	-0.258392	0.0626427	0.530416	FNTVENNSK	generic|IP_2414791_TX=10090_REVERSED|
"""index: 13844, intensity: 5102.0, mobility: 1.186"""	-0.258415	0.062969	0.53046	GPAPAPAPAPAPAPAPAPAPAPAAAPAPTSAAGGPVASGVSAAPVSAA	generic|sp_Q99PP7_TRI33_MOUSE__chr3_1_103339303_103339347_ENSMUST00000198706__II_981001_REVERSED	|generic|sp_Q99PP7-2_TRI33_MOUSE__chr3_1_103339303_103339347_ENSMUST00000198706_REVERSED|
"""index: 12895, intensity: 8077.0, mobility: 1.140"""	-0.258603	0.0632953	0.530818	LYRKELTTIREEMDEKQALAERLDRQHKSSLEESKILDR	generic|tr_B8QI36_B8QI36_MOUSE__chr1_-1_134309572_134309613_ENSMUST00000186553__II_1034858_REVERSED	|generic|tr_A0A087WPM2_A0A087WPM2_MOUSE__chr1_-1_134309572_134309613_ENSMUST00000186553__II_1034846_REVERSED|
"""index: 12211, intensity: 6188.0, mobility: 1.200"""	-0.259109	0.0636215	0.53178	YYLILPSQGGFDFLVKH	generic|tr_E9PUC3_E9PUC3_MOUSE__II_1000526_REVERSED	|generic|sp_Q9D518_F227B_MOUSE_REVERSED|
"""index: 12048, intensity: 9209.0, mobility: 1.258"""	-0.259628	0.0639269	0.532769	EAPSLQQLRMSEEYTPLYKVEEYSPLQLFVPSVVHLEHESVCS	generic|sp_E9Q0B3_CC080_MOUSE_REVERSED|
"""index: 5472, intensity: 4134.0, mobility: 0.929"""	-0.260781	0.0641485	0.534963	MHGAAELHDRLRGATVANGTHP	generic|sp_A4FUP9_GL1D1_MOUSE_REVERSED	|generic|sp_A4FUP9-2_GL1D1_MOUSE_REVERSED|
"""index: 15683, intensity: 5032.0, mobility: 1.129"""	-0.262524	0.0644112	0.538285	RTEEQPRVTNSRSAERRKPIAGERAQEP	generic|sp_Q5SS00_ZDBF2_MOUSE_REVERSED	|generic|tr_A0A6I8MWW6_A0A6I8MWW6_MOUSE_REVERSED|
"""index: 5576, intensity: 3338.0, mobility: 1.119"""	-0.263625	0.0646944	0.540384	MTNKLMDLCIPCMLESHLSRPSVVIELGDTIA	generic|sp_Q9CQJ4_RING2_MOUSE_REVERSED	|generic|tr_A0A087WQQ3_A0A087WQQ3_MOUSE_REVERSED	|generic|tr_A0A087WRE9_A0A087WRE9_MOUSE_REVERSED|
"""index: 13758, intensity: 3979.0, mobility: 1.021"""	-0.264143	0.0649984	0.541374	ALKKCHGCWPAYF	generic|sp_P08003_PDIA4_MOUSE_REVERSED	|generic|tr_A0A0R4J0Z1_A0A0R4J0Z1_MOUSE_REVERSED|
"""index: 1795, intensity: 3793.0, mobility: 0.956"""	-0.264492	0.0653021	0.542039	MHLESCKVARCM	generic|sp_Q01102_LYAM3_MOUSE__II_1027608_REVERSED	|generic|tr_Q3UWM1_Q3UWM1_MOUSE_REVERSED|
"""index: 3668, intensity: 4411.0, mobility: 0.910"""	-0.265058	0.0654569	0.54312	APPPLLQGDRF	generic|sp_Q62407_SPEG_MOUSE_REVERSED	|generic|tr_E9QQ25_E9QQ25_MOUSE_REVERSED|
"""index: 21660, intensity: 3759.0, mobility: 1.093"""	-0.267489	0.0657383	0.547766	GVYLCSGLLPEVRTDG	generic|tr_A0A5F8MPY1_A0A5F8MPY1_MOUSE_REVERSED	|generic|tr_Q5DTQ6_Q5DTQ6_MOUSE_REVERSED	|generic|sp_Q8C9W3_ATS2_MOUSE_REVERSED|
"""index: 4930, intensity: 4503.0, mobility: 0.909"""	-0.268572	0.0660622	0.549838	PAPGSSGCALVPR	generic|chr18_-1_36671465_36671623_ENSMUST00000001415_REVERSED|
"""index: 15892, intensity: 9493.0, mobility: 0.985"""	-0.26894	0.066386	0.550541	KFRCIRDTHTRGTCVMHTGGEMLIQLAKPYDIKL	generic|tr_A0A1L1SV90_A0A1L1SV90_MOUSE_REVERSED	|generic|sp_Q8BW41_PMGT2_MOUSE_REVERSED	|generic|sp_Q8BW41-2_PMGT2_MOUSE_REVERSED|
"""index: 20428, intensity: 3636.0, mobility: 1.000"""	-0.26898	0.0666235	0.550617	MVAHICKRCMTE	generic|IP_1045250_TX=10090_REVERSED	|generic|tr_A0A1S7D812_A0A1S7D812_MOUSE_REVERSED|
"""index: 18443, intensity: 2855.0, mobility: 1.018"""	-0.269934	0.0668389	0.552444	RLHLYSESRRQARPGWRICVWSPKISEEEM	generic|IP_3493626_TX=10090_REVERSED|
"""index: 2468, intensity: 3082.0, mobility: 0.827"""	-0.272055	0.0670968	0.556507	QEMLTRRCHETLDLVL	generic|sp_Q7TN22_TXD16_MOUSE_REVERSED	|generic|tr_A0A2I3BQ83_A0A2I3BQ83_MOUSE_REVERSED	|generic|sp_Q7TN22-2_TXD16_MOUSE_REVERSED|
"""index: 6650, intensity: 3878.0, mobility: 0.850"""	-0.272858	0.0674194	0.558045	QIHAFTTWSRLLSAMGR	generic|IP_1017807_TX=10090_REVERSED|
"""index: 26406, intensity: 3684.0, mobility: 0.853"""	-0.272894	0.0675893	0.558114	KVLNPEKFVYKRT	generic|IP_885248_TX=10090_REVERSED|
"""index: 12742, intensity: 5539.0, mobility: 0.872"""	-0.275308	0.0678893	0.562742	LDSDIKVTRHFWER	generic|sp_Q91YR7_PRP6_MOUSE__chr2_1_181631447_181631533_ENSMUST00000139955_REVERSED|
"""index: 20947, intensity: 3355.0, mobility: 0.829"""	-0.276481	0.0682111	0.564994	NWAVVFPR	generic|tr_Q542F2_Q542F2_MOUSE__chr9_1_107572430_107572468_ENSMUST00000195681_REVERSED	|generic|sp_O35632_HYAL2_MOUSE__chr9_1_107572430_107572468_ENSMUST00000195681_REVERSED	|generic|tr_A0A0A6YXZ3_A0A0A6YXZ3_MOUSE_REVERSED	|generic|tr_Q8C309_Q8C309_MOUSE_REVERSED	|generic|tr_A0A0A6YX37_A0A0A6YX37_MOUSE_REVERSED	|generic|tr_A0A0A6YXJ6_A0A0A6YXJ6_MOUSE_REVERSED|
"""index: 7545, intensity: 4190.0, mobility: 0.913"""	-0.276526	0.0685328	0.565079	TIPAQPRSWR	generic|tr_A0A087WR50_A0A087WR50_MOUSE__chr1_-1_71637244_71637333_ENSMUST00000186613__II_1037262_REVERSED	|generic|tr_A0A087WSN6_A0A087WSN6_MOUSE__chr1_-1_71637244_71637333_ENSMUST00000186613__II_1037262_REVERSED	|generic|sp_P11276_FINC_MOUSE__chr1_-1_71637244_71637333_ENSMUST00000186613__II_1037262_REVERSED	|generic|tr_Q3TCF1_Q3TCF1_MOUSE__chr1_-1_71637244_71637333_ENSMUST00000186613__II_1037262_REVERSED	|generic|tr_B9EHT6_B9EHT6_MOUSE__chr1_-1_71637244_71637333_ENSMUST00000186613__II_1037262_REVERSED	|generic|tr_Q3UHL6_Q3UHL6_MOUSE__chr1_-1_71637244_71637333_ENSMUST00000186613__II_1037262_REVERSED	|generic|tr_Q3UGY5_Q3UGY5_MOUSE__chr1_-1_71637244_71637333_ENSMUST00000186613_REVERSED	|generic|tr_Q3TCL7_Q3TCL7_MOUSE__chr1_-1_71637244_71637333_ENSMUST00000186613_REVERSED	|generic|tr_B7ZNJ1_B7ZNJ1_MOUSE__chr1_-1_71637244_71637333_ENSMUST00000186613_REVERSED	|generic|tr_Q3UH17_Q3UH17_MOUSE__chr1_-1_71637244_71637333_ENSMUST00000186613_REVERSED	|generic|tr_Q3TBB4_Q3TBB4_MOUSE__chr1_-1_71637244_71637333_ENSMUST00000186613_REVERSED	|generic|tr_A0A087WS56_A0A087WS56_MOUSE__chr1_-1_71637244_71637333_ENSMUST00000186613_REVERSED	|generic|tr_Q3UHR1_Q3UHR1_MOUSE__chr1_-1_71637244_71637333_ENSMUST00000186613_REVERSED|
"""index: 16256, intensity: 4711.0, mobility: 1.261"""	-0.276743	0.0688546	0.565497	PPNPYYQFNKYELFVCKCT	generic|IP_840967_TX=10090_REVERSED|
"""index: 26394, intensity: 3322.0, mobility: 0.855"""	-0.276926	0.0690874	0.565847	KVLNPEKFVYKRT	generic|IP_885248_TX=10090_REVERSED|
"""index: 10598, intensity: 188186.0, mobility: 1.053"""	-0.279384	0.0693419	0.570567	NLMPTVITYFVAPAGAGAGTSSPQLYICVPPMYYLLVVTLHATCT	generic|tr_Q8VGB3_Q8VGB3_MOUSE_REVERSED	|generic|tr_Q7TRA4_Q7TRA4_MOUSE_REVERSED|
"""index: 15492, intensity: 6318.0, mobility: 1.205"""	-0.280852	0.0696629	0.573388	ESGGLPTRRRELASGHKRNCLGSPMQAPGGLC	generic|IP_948808_TX=10090_REVERSED|
"""index: 26278, intensity: 4192.0, mobility: 1.012"""	-0.281528	0.0699839	0.574686	VPLFELMTPSAGPV	generic|tr_Q3TG69_Q3TG69_MOUSE__II_949954_REVERSED	|generic|tr_A2ARQ4_A2ARQ4_MOUSE__II_743299_REVERSED|
"""index: 9389, intensity: 4208.0, mobility: 0.872"""	-0.281613	0.0702824	0.574849	EIEKRREE	generic|tr_Q3V3Y8_Q3V3Y8_MOUSE__chr12_1_4650052_4650123_ENSMUST00000219832__II_3502739_REVERSED	|generic|sp_Q9Z0R4_ITSN1_MOUSE__chr16_1_91911971_91912009_ENSMUST00000137575__II_3496039_REVERSED	|generic|tr_Q80TG5_Q80TG5_MOUSE__chr12_1_4700374_4700430_ENSMUST00000219832__II_3471209_REVERSED	|generic|tr_E9Q3I8_E9Q3I8_MOUSE__II_1073520_REVERSED	|generic|tr_E9Q3I4_E9Q3I4_MOUSE__II_1073520_REVERSED	|generic|tr_E9Q3I5_E9Q3I5_MOUSE__II_1073520_REVERSED	|generic|tr_E9Q3I9_E9Q3I9_MOUSE__II_1073520_REVERSED	|generic|sp_Q9Z0R4-2_ITSN1_MOUSE__II_1073520_REVERSED	|generic|tr_E9QNG1_E9QNG1_MOUSE__chr12_1_4700374_4700430_ENSMUST00000219832__II_3471209_REVERSED	|generic|sp_Q9Z0R6_ITSN2_MOUSE__chr12_1_4700374_4700430_ENSMUST00000219832__II_3471209_REVERSED	|generic|sp_Q9Z0R6-2_ITSN2_MOUSE__chr12_1_4658105_4658194_ENSMUST00000219832__II_3502739_REVERSED	|generic|tr_E9Q0N0_E9Q0N0_MOUSE__chr16_1_91911971_91912009_ENSMUST00000137575__II_3496039_REVERSED	|generic|tr_B2RR82_B2RR82_MOUSE__chr12_1_4700374_4700430_ENSMUST00000219832__II_3471209_REVERSED	|generic|tr_Q8CD59_Q8CD59_MOUSE_REVERSED	|generic|tr_Q6NZJ5_Q6NZJ5_MOUSE_REVERSED	|generic|tr_Q3U2A1_Q3U2A1_MOUSE_REVERSED|
"""index: 8016, intensity: 3351.0, mobility: 0.851"""	-0.28237	0.0704902	0.576304	ATEFQKYE	generic|tr_A0A3Q4EGJ0_A0A3Q4EGJ0_MOUSE_REVERSED	|generic|tr_Q149E7_Q149E7_MOUSE_REVERSED	|generic|tr_Q8R0L3_Q8R0L3_MOUSE_REVERSED	|generic|tr_B8JJZ7_B8JJZ7_MOUSE_REVERSED	|generic|tr_Q3UX68_Q3UX68_MOUSE_REVERSED	|generic|tr_Q149E8_Q149E8_MOUSE_REVERSED|
"""index: 15078, intensity: 10574.0, mobility: 1.128"""	-0.283083	0.0707653	0.577674	LCKVTVPKGVELPGSFQIEPDKPFSYID	generic|tr_Q91X98_Q91X98_MOUSE_REVERSED	|generic|tr_Q8K0X1_Q8K0X1_MOUSE_REVERSED	|generic|tr_A0A0G2JFP9_A0A0G2JFP9_MOUSE_REVERSED	|generic|tr_Q544V4_Q544V4_MOUSE_REVERSED	|generic|tr_Q3TR98_Q3TR98_MOUSE_REVERSED	|generic|sp_P29533_VCAM1_MOUSE_REVERSED	|generic|tr_Q3UPN1_Q3UPN1_MOUSE_REVERSED|
"""index: 8921, intensity: 75611.0, mobility: 0.961"""	-0.284277	0.0710627	0.579969	EGGAGSRVVGYGAAAARRLEPVCPQ	generic|II_1130729_TX=10090_REVERSED	|generic|II_1130723_TX=10090_REVERSED	|generic|tr_Q8C4T4_Q8C4T4_MOUSE_REVERSED|
"""index: 2205, intensity: 4658.0, mobility: 0.930"""	-0.284435	0.0713828	0.580273	EQIVFGEIVHT	generic|II_986411_TX=10090_REVERSED	|generic|tr_B1ASA2_B1ASA2_MOUSE__chr4_1_128745843_128745908_ENSMUST00000143632_REVERSED	|generic|tr_B2KFW6_B2KFW6_MOUSE__chr4_1_128751553_128751654_ENSMUST00000143632_REVERSED	|generic|tr_B1ASA1_B1ASA1_MOUSE_REVERSED	|generic|tr_B1ASA3_B1ASA3_MOUSE__chr4_1_128745843_128745908_ENSMUST00000143632_REVERSED	|generic|tr_B2KGX1_B2KGX1_MOUSE_REVERSED	|generic|sp_Q8CHP6-2_PHC3_MOUSE_REVERSED	|generic|tr_B7ZNA5_B7ZNA5_MOUSE__chr1_1_150393618_150393647_ENSMUST00000124973_REVERSED	|generic|tr_D3YY34_D3YY34_MOUSE__chr1_1_150393618_150393647_ENSMUST00000124973_REVERSED	|generic|sp_Q9QWH1_PHC2_MOUSE__chr4_1_128751553_128751654_ENSMUST00000143632_REVERSED	|generic|sp_Q9QWH1-2_PHC2_MOUSE__chr4_1_128751553_128751654_ENSMUST00000143632_REVERSED	|generic|sp_Q8CHP6_PHC3_MOUSE__chr1_1_150393618_150393647_ENSMUST00000124973_REVERSED	|generic|chr4_1_128743488_128743592_ENSMUST00000143632_REVERSED	|generic|tr_E9QPT4_E9QPT4_MOUSE_REVERSED|
"""index: 9205, intensity: 5229.0, mobility: 1.255"""	-0.284444	0.0714742	0.580289	PWLMLTPLAGTLCTRRPRLALGITPPSQCSPHS	generic|IP_930341_TX=10090_REVERSED|
"""index: 5589, intensity: 4367.0, mobility: 1.042"""	-0.286128	0.0717246	0.583529	SKMKFITLLICFYSVLVTTITLFQIPMSFIYIMLE	generic|tr_E9Q9T3_E9Q9T3_MOUSE__II_1077865_REVERSED	|generic|tr_Q7TS49_Q7TS49_MOUSE_REVERSED	|generic|tr_A1L0W9_A1L0W9_MOUSE_REVERSED	|generic|tr_Q8VGQ5_Q8VGQ5_MOUSE_REVERSED|
"""index: 692, intensity: 3011.0, mobility: 0.784"""	-0.286929	0.0720204	0.585069	VERPVQAPPPRS	generic|tr_A2AEW1_A2AEW1_MOUSE__chrX_1_7772477_7772602_ENSMUST00000115680__II_837835_REVERSED	|generic|tr_Q3U1L5_Q3U1L5_MOUSE__chrX_1_7772477_7772602_ENSMUST00000115680__II_837835_REVERSED	|generic|tr_A2AEW0_A2AEW0_MOUSE__chrX_1_7772477_7772602_ENSMUST00000115680__II_837835_REVERSED	|generic|sp_Q64092_TFE3_MOUSE__chrX_1_7772477_7772602_ENSMUST00000115680__II_837835_REVERSED	|generic|sp_Q64092-2_TFE3_MOUSE__chrX_1_7772477_7772602_ENSMUST00000115680__II_837835_REVERSED	|generic|sp_Q64092-3_TFE3_MOUSE__chrX_1_7772477_7772602_ENSMUST00000115680__II_837835_REVERSED	|generic|sp_Q64092-4_TFE3_MOUSE__chrX_1_7772477_7772602_ENSMUST00000115680__II_837835_REVERSED|
"""index: 6389, intensity: 3227.0, mobility: 0.868"""	-0.287118	0.0723391	0.585432	FPVEQGTVEP	generic|sp_Q8BS35_ALKMO_MOUSE__chr12_1_37243727_37243840_ENSMUST00000159998_REVERSED	|generic|sp_Q8BS35-2_ALKMO_MOUSE__chr12_1_37243727_37243840_ENSMUST00000159998_REVERSED	|generic|sp_Q8BS35-3_ALKMO_MOUSE__chr12_1_37243727_37243840_ENSMUST00000159998_REVERSED|
"""index: 13335, intensity: 4045.0, mobility: 0.848"""	-0.287281	0.0726577	0.585745	RMRGTLMKWSRRNRPMLPRR	generic|chr8_-1_70869925_70873473_ENSMUST00000007865_REVERSED|
"""index: 25408, intensity: 3589.0, mobility: 1.011"""	-0.287351	0.0729764	0.585879	SFLQFPYLLMRPRLLARSWKTLKHM	generic|IP_1054005_TX=10090_REVERSED|
"""index: 18526, intensity: 4884.0, mobility: 1.079"""	-0.287375	0.0732484	0.585926	PPIGPMGPLPPPPPPVVGPLPPPPPPPP	generic|tr_Q3U4Y4_Q3U4Y4_MOUSE__chrX_1_129957265_129957363_ENSMUST00000127577__II_830685_REVERSED	|generic|II_830678_TX=10090_REVERSED	|generic|tr_Q8C414_Q8C414_MOUSE__chrX_1_129957265_129957363_ENSMUST00000127577_REVERSED	|generic|tr_E9Q4U7_E9Q4U7_MOUSE__chrX_1_129957265_129957363_ENSMUST00000127577_REVERSED	|generic|sp_O70566_DIAP2_MOUSE__chrX_1_129957265_129957363_ENSMUST00000127577_REVERSED	|generic|tr_Q6W4W7_Q6W4W7_MOUSE__chrX_1_129957265_129957363_ENSMUST00000127577_REVERSED	|generic|tr_K4PWM5_K4PWM5_MOUSE__chrX_1_129957265_129957363_ENSMUST00000127577_REVERSED|
"""index: 14850, intensity: 5636.0, mobility: 1.123"""	-0.288292	0.0735669	0.587688	KEDALSKRERQESPLKSHPSKRGSSVSAPSPS	generic|tr_Q3TQI2_Q3TQI2_MOUSE__chrX_1_20851679_20851816_ENSMUST00000136451__II_836925_REVERSED	|generic|tr_E9Q0P8_E9Q0P8_MOUSE__chrX_1_20851679_20851816_ENSMUST00000136451__II_836925_REVERSED	|generic|sp_P04627_ARAF_MOUSE__chrX_1_20851679_20851816_ENSMUST00000136451__II_836944_REVERSED	|generic|tr_Q3UXR0_Q3UXR0_MOUSE__chrX_1_20851679_20851816_ENSMUST00000136451_REVERSED|
"""index: 5089, intensity: 3182.0, mobility: 0.979"""	-0.288537	0.0738854	0.588159	DERSLSRAHAYV	generic|sp_A2A9C3_SZT2_MOUSE_REVERSED	|generic|sp_A2A9C3-2_SZT2_MOUSE_REVERSED	|generic|tr_Q6ZQA5_Q6ZQA5_MOUSE_REVERSED|
"""index: 10950, intensity: 4541.0, mobility: 0.880"""	-0.289438	0.0742038	0.589892	EKCLMAVAGLFISLLVWFTSSHTGEKN	generic|sp_Q8BG19-2_TMTC4_MOUSE_REVERSED	|generic|sp_Q8BG19_TMTC4_MOUSE__chr14_-1_122919995_122920084_ENSMUST00000143189_REVERSED	|generic|tr_D6RHA9_D6RHA9_MOUSE_REVERSED|
"""index: 18802, intensity: 2751.0, mobility: 0.924"""	-0.289448	0.0744986	0.589912	LPSVDLLSFANQSLALLACSAGGLFIY	generic|IP_1038351_TX=10090_REVERSED|
"""index: 21790, intensity: 19115.0, mobility: 1.015"""	-0.290587	0.0748169	0.592101	IVCIDPMYRSAEDSIQQALRVSVNRLMCESSPNPIS	generic|tr_Q4FE56_Q4FE56_MOUSE__chrX_1_13114589_13114648_ENSMUST00000139764__IP_830538_REVERSED	|generic|sp_P70398_USP9X_MOUSE__chrX_1_13114589_13114648_ENSMUST00000139764_REVERSED|
"""index: 8561, intensity: 5635.0, mobility: 0.922"""	-0.29065	0.0751353	0.592222	ASINKNVQESK	generic|tr_A0A494BAC1_A0A494BAC1_MOUSE_REVERSED|
"""index: 18133, intensity: 6351.0, mobility: 0.829"""	-0.290808	0.0754537	0.592526	LGLMTKALQ	generic|IP_1047445_TX=10090_REVERSED|
"""index: 17813, intensity: 6810.0, mobility: 0.777"""	-0.290827	0.075772	0.592563	EMFAPSQSMLFETQKGGGSML	generic|IP_1116008_TX=10090_REVERSED|
"""index: 17939, intensity: 5113.0, mobility: 1.027"""	-0.290911	0.076042	0.592724	EIITRLERVQMKLEEIAAQSSVAPEMKPKGETSFLSPSI	generic|sp_Q8R550-8_SH3K1_MOUSE__chrX_1_159973131_159973166_ENSMUST00000141354_REVERSED|
"""index: 17552, intensity: 4180.0, mobility: 1.137"""	-0.291308	0.0763602	0.593487	DLLTTDPPFDWPVKD	generic|tr_Q6LAK9_Q6LAK9_MOUSE__II_3468847_REVERSED	|generic|tr_Q3UKR1_Q3UKR1_MOUSE__chr10_1_97509988_97510062_ENSMUST00000219539__II_3468847_REVERSED	|generic|chr10_1_97495004_97495147_ENSMUST00000219539_REVERSED|
"""index: 24958, intensity: 3212.0, mobility: 1.101"""	-0.291744	0.0766539	0.594327	ISDRAGDHGTFQELAVRVDVWKHPKWDCWWQLAGTKVWVSQE	generic|sp_Q80VP0_TCPR1_MOUSE__chr5_-1_144200811_144200879_ENSMUST00000153103__II_932307_REVERSED	|generic|sp_Q80VP0-2_TCPR1_MOUSE__chr5_-1_144200811_144200879_ENSMUST00000153103__II_932307_REVERSED|
"""index: 23560, intensity: 5348.0, mobility: 1.120"""	-0.292053	0.076972	0.59492	EEDIEAAAALQAQQT	generic|tr_Q3UK68_Q3UK68_MOUSE_REVERSED	|generic|sp_P70670_NACAM_MOUSE_REVERSED	|generic|sp_Q60817_NACA_MOUSE_REVERSED|
"""index: 18307, intensity: 2962.0, mobility: 0.917"""	-0.292389	0.0772901	0.595565	RISSVTAWER	generic|chr2_-1_156931177_156931266_ENSMUST00000069600_REVERSED|
"""index: 18451, intensity: 4770.0, mobility: 1.053"""	-0.292406	0.0775835	0.595599	KQAWLSVAGWLDVR	generic|IP_1012912_TX=10090_REVERSED|
"""index: 1304, intensity: 3452.0, mobility: 0.792"""	-0.293525	0.0778519	0.59775	IDDARVGP	generic|sp_Q80T14_FRAS1_MOUSE_REVERSED|
"""index: 30084, intensity: 2840.0, mobility: 1.135"""	-0.294508	0.0781697	0.599639	LRWLHHIVELVCHK	generic|IP_3490280_TX=10090_REVERSED|
"""index: 25985, intensity: 3156.0, mobility: 1.236"""	-0.29482	0.0784874	0.60024	DVFRQHDGYITRAMGPWAQ	generic|tr_Q3UJ89_Q3UJ89_MOUSE_REVERSED	|generic|tr_Q69Z91_Q69Z91_MOUSE_REVERSED	|generic|tr_Q3TZ45_Q3TZ45_MOUSE_REVERSED|
"""index: 4918, intensity: 20640.0, mobility: 0.859"""	-0.295397	0.0788052	0.601348	RTHTHTAPSPPGLCNLRM	generic|chr18_1_64265314_64265454_ENSMUST00000025477_REVERSED|
"""index: 10615, intensity: 2635.0, mobility: 1.180"""	-0.295479	0.079123	0.601506	QIMRNLENIEEKTR	generic|sp_Q9Z2T6_KRT85_MOUSE_REVERSED	|generic|sp_KRHB1_HUMAN__REVERSED	|generic|sp_KRHB3_HUMAN__REVERSED	|generic|sp_KRHB5_HUMAN__REVERSED	|generic|sp_KRHB6_HUMAN__REVERSED|
"""index: 16935, intensity: 5775.0, mobility: 0.810"""	-0.295553	0.0794407	0.601649	VTVATQKP	generic|IP_1134802_TX=10090_REVERSED|
"""index: 16548, intensity: 3773.0, mobility: 1.170"""	-0.29573	0.0797332	0.601989	WRRFDSLDPKLNSIN	generic|IP_991620_TX=10090_REVERSED|
"""index: 17451, intensity: 4800.0, mobility: 0.973"""	-0.297033	0.08	0.604492	LDDQPATHSYNWYRIIQIPYITQETGDRVRSK	generic|sp_Q9DAA4_PRS37_MOUSE_REVERSED|
"""index: 30564, intensity: 12258.0, mobility: 1.060"""	-0.29735	0.0803175	0.605102	TLWEVGMSVVKADP	generic|sp_Q3U435_MMP25_MOUSE__II_3488709_REVERSED	|generic|tr_A0A3B2WCE2_A0A3B2WCE2_MOUSE_REVERSED	|generic|tr_A0A3B2W7R0_A0A3B2W7R0_MOUSE_REVERSED|
"""index: 10110, intensity: 14104.0, mobility: 1.004"""	-0.297468	0.0805838	0.605328	ELEDRLALQQVLEESYQKIAAEIEELLE	generic|II_3493535_TX=10090_REVERSED	|generic|II_3493533_TX=10090_REVERSED	|generic|IP_3493539_TX=10090_REVERSED	|generic|tr_A0A3Q4EH67_A0A3Q4EH67_MOUSE_REVERSED	|generic|tr_Q3TN06_Q3TN06_MOUSE_REVERSED	|generic|tr_A0A3Q4EGS7_A0A3Q4EGS7_MOUSE_REVERSED	|generic|tr_Q3U049_Q3U049_MOUSE_REVERSED	|generic|tr_Q6P395_Q6P395_MOUSE_REVERSED	|generic|tr_D3Z6D5_D3Z6D5_MOUSE_REVERSED|
"""index: 18081, intensity: 5007.0, mobility: 0.945"""	-0.298862	0.0807985	0.608006	QSADLGAVPPAQVMPQLQQQ	generic|sp_P56477_IRF5_MOUSE_REVERSED	|generic|tr_B2CC69_B2CC69_MOUSE_REVERSED|
"""index: 26198, intensity: 4024.0, mobility: 0.919"""	-0.299629	0.0810896	0.609479	NKKLLSQTSF	generic|IP_826636_TX=10090_REVERSED|
"""index: 17491, intensity: 3663.0, mobility: 0.882"""	-0.299706	0.0814064	0.609626	IAQSEMLLH	generic|tr_Q7TQU6_Q7TQU6_MOUSE_REVERSED	|generic|tr_A0A2I3BRV4_A0A2I3BRV4_MOUSE_REVERSED|
"""index: 11898, intensity: 9141.0, mobility: 0.883"""	-0.300366	0.0816714	0.610893	KNTIVYFGAMFENLRQKR	generic|tr_E9Q2X6_E9Q2X6_MOUSE__chr3_1_69030254_69030436_ENSMUST00000148385__II_983432_REVERSED	|generic|tr_Q6P7V9_Q6P7V9_MOUSE__chr3_1_69030254_69030436_ENSMUST00000148385__II_983432_REVERSED	|generic|sp_Q8CG47_SMC4_MOUSE__chr3_1_69030254_69030436_ENSMUST00000148385__II_983432_REVERSED	|generic|chr3_1_69033038_69033274_ENSMUST00000148385_REVERSED|
"""index: 5449, intensity: 3297.0, mobility: 0.839"""	-0.300949	0.081962	0.612013	SSLVPQTAQPNQFHIRH	generic|tr_F7BTE7_F7BTE7_MOUSE_REVERSED|
"""index: 10467, intensity: 2803.0, mobility: 0.809"""	-0.302119	0.0822264	0.614259	KNEQTKPD	generic|chr18_-1_12219170_12219322_ENSMUST00000133112__II_1057804_TX=10090_REVERSED	|generic|tr_Q3U2B2_Q3U2B2_MOUSE__chr18_-1_12221802_12221846_ENSMUST00000133112__II_1057807_REVERSED	|generic|tr_Q7TMD4_Q7TMD4_MOUSE__chr18_-1_12221802_12221846_ENSMUST00000133112__II_1057807_REVERSED	|generic|sp_O35604_NPC1_MOUSE__chr18_-1_12221802_12221846_ENSMUST00000133112__II_3494135_REVERSED|
"""index: 12507, intensity: 4293.0, mobility: 1.115"""	-0.303089	0.0825427	0.61612	LEQADEDSCLTETEMNNKLYYRGNLQIRDALKSFQDPLRRQKI	generic|tr_Q5NCJ1_Q5NCJ1_MOUSE__II_1136595_REVERSED	|generic|tr_B2RUJ6_B2RUJ6_MOUSE__II_1136595_REVERSED	|generic|tr_Q5NCJ0_Q5NCJ0_MOUSE__II_1136595_REVERSED	|generic|tr_Q5DTR1_Q5DTR1_MOUSE_REVERSED	|generic|tr_Q5NCJ4_Q5NCJ4_MOUSE_REVERSED	|generic|tr_Q5NCJ5_Q5NCJ5_MOUSE_REVERSED	|generic|tr_A0A5F8MPT3_A0A5F8MPT3_MOUSE_REVERSED	|generic|tr_Q3UPQ2_Q3UPQ2_MOUSE_REVERSED	|generic|tr_Q562E3_Q562E3_MOUSE_REVERSED	|generic|tr_Q8R3E5_Q8R3E5_MOUSE_REVERSED|
"""index: 9891, intensity: 5918.0, mobility: 1.141"""	-0.303297	0.082859	0.616518	SKTLFWPTSMNQRQL	generic|IP_3463634_TX=10090_REVERSED|
"""index: 27984, intensity: 4892.0, mobility: 0.916"""	-0.303681	0.0831752	0.617255	RHIKPVPLQD	generic|IP_924081_TX=10090_REVERSED|
"""index: 20562, intensity: 12606.0, mobility: 0.796"""	-0.30382	0.0834651	0.617522	SSHMMRHR	generic|IP_1101710_TX=10090_REVERSED|
"""index: 818, intensity: 3146.0, mobility: 0.862"""	-0.304358	0.0837018	0.618553	LWSQSFRW	generic|IP_825300_TX=10090_REVERSED|
"""index: 3368, intensity: 2581.0, mobility: 1.059"""	-0.305487	0.0839646	0.620717	QYYKDMFNRQM	generic|chr8_1_94670338_94670505_ENSMUST00000212877_REVERSED|
"""index: 9754, intensity: 9329.0, mobility: 1.082"""	-0.305804	0.0842006	0.621325	PAAAAAAAAAAAATSAPRPRPPPPEACA	generic|chr3_-1_57847454_57847744_ENSMUST00000066882_REVERSED|
"""index: 9905, intensity: 6581.0, mobility: 1.074"""	-0.306048	0.0845159	0.621793	QDGQVEIALGFDALKVAAGKCKSALLLNEPKLDRHVVGMQHCHLVA	generic|II_1139605_TX=10090_REVERSED	|generic|tr_Q5SVI1_Q5SVI1_MOUSE__chr3_1_126767515_126767583_ENSMUST00000134466_REVERSED	|generic|tr_Q5SVI3_Q5SVI3_MOUSE__chr3_1_126767515_126767583_ENSMUST00000134466_REVERSED	|generic|tr_Q5SVI2_Q5SVI2_MOUSE__chr3_1_126767515_126767583_ENSMUST00000134466_REVERSED	|generic|tr_Q5SVJ1_Q5SVJ1_MOUSE__chr3_1_126767515_126767583_ENSMUST00000134466_REVERSED	|generic|sp_P28652_KCC2B_MOUSE__chr3_1_126767515_126767583_ENSMUST00000134466_REVERSED	|generic|tr_Q5SVI9_Q5SVI9_MOUSE__chr3_1_126767515_126767583_ENSMUST00000134466_REVERSED	|generic|tr_Q68EG2_Q68EG2_MOUSE__chr3_1_126767515_126767583_ENSMUST00000134466_REVERSED	|generic|tr_Q5SVJ0_Q5SVJ0_MOUSE__chr3_1_126767515_126767583_ENSMUST00000134466_REVERSED	|generic|tr_Q5SVI0_Q5SVI0_MOUSE__chr3_1_126767515_126767583_ENSMUST00000134466_REVERSED	|generic|tr_Q8BL41_Q8BL41_MOUSE__chr3_1_126767515_126767583_ENSMUST00000134466_REVERSED|
"""index: 16079, intensity: 4298.0, mobility: 0.847"""	-0.306093	0.0847244	0.621878	QMRNVVYLLAVPNFNMYTSRLLRGGSSS	generic|IP_874252_TX=10090_REVERSED|
"""index: 7647, intensity: 4265.0, mobility: 0.820"""	-0.307039	0.0850126	0.62369	YSGDKNDQVVTRIPSD	generic|sp_Q6PFY8-2_TRI45_MOUSE__II_981434_REVERSED	|generic|sp_Q6PFY8_TRI45_MOUSE_REVERSED	|generic|tr_A2ACL2_A2ACL2_MOUSE_REVERSED|
"""index: 16674, intensity: 3914.0, mobility: 0.953"""	-0.307338	0.0852469	0.624264	TSLNEPMEWCRTSLNLIAT	generic|tr_F7CGS5_F7CGS5_MOUSE__chr2_1_181810359_181810403_ENSMUST00000130079__II_992985_REVERSED	|generic|sp_Q8CFC2_MYT1_MOUSE__chr2_1_181810359_181810403_ENSMUST00000130079__II_992985_REVERSED	|generic|sp_Q8CFC2-2_MYT1_MOUSE__chr2_1_181810359_181810403_ENSMUST00000130079__IP_992979_REVERSED	|generic|sp_Q8CFC2-3_MYT1_MOUSE__chr2_1_181810359_181810403_ENSMUST00000130079__II_992985_REVERSED	|generic|tr_B0R0C1_B0R0C1_MOUSE__chr2_1_181810359_181810403_ENSMUST00000130079__II_992985_REVERSED	|generic|tr_F6SWU2_F6SWU2_MOUSE__chr2_1_181810359_181810403_ENSMUST00000130079__II_992988_REVERSED	|generic|tr_Q3UXY0_Q3UXY0_MOUSE__chr2_1_181810359_181810403_ENSMUST00000130079_REVERSED|
"""index: 13703, intensity: 2954.0, mobility: 0.835"""	-0.308204	0.0855615	0.625922	SELNVGTNEMIHAYFKA	generic|tr_Q3V0S4_Q3V0S4_MOUSE_REVERSED	|generic|tr_B1AXN3_B1AXN3_MOUSE_REVERSED|
"""index: 22432, intensity: 8241.0, mobility: 1.124"""	-0.308379	0.0857951	0.626257	SLLVMVGPNVSDKAFND	generic|sp_Q8BMD8_SCMC1_MOUSE_REVERSED	|generic|tr_Q8R225_Q8R225_MOUSE_REVERSED|
"""index: 10348, intensity: 5521.0, mobility: 1.289"""	-0.30911	0.0860283	0.627655	RIMMEEERRRREEEQRLQMEKRKQMEQSHLEEMRR	generic|II_956123_TX=10090_REVERSED	|generic|II_956125_TX=10090_REVERSED	|generic|sp_Q8VIJ6_SFPQ_MOUSE_REVERSED	|generic|tr_Q810V5_Q810V5_MOUSE_REVERSED	|generic|tr_Q7TMH7_Q7TMH7_MOUSE_REVERSED|
"""index: 4062, intensity: 2771.0, mobility: 0.793"""	-0.309383	0.0862339	0.628179	RAYMPCIIDTATTDAG	generic|sp_BGAL_ECOLI__REVERSED|
"""index: 20295, intensity: 3544.0, mobility: 1.074"""	-0.310178	0.0865475	0.629699	EQQHSQVERMELDHTLESCRKQLRLIELHLDRLLAMQEKK	generic|tr_Q3UPT7_Q3UPT7_MOUSE__IP_1135414_REVERSED	|generic|tr_Q5SUE3_Q5SUE3_MOUSE_REVERSED|
"""index: 24646, intensity: 5706.0, mobility: 1.010"""	-0.310331	0.0868339	0.629991	VNMSDLRGKIEVVPVKHYWNAALNRSVFFELNIP	generic|sp_Q8BX70-2_VP13C_MOUSE__chr9_1_67893084_67893227_ENSMUST00000217386__II_3501120_REVERSED	|generic|sp_Q8BX70_VP13C_MOUSE__chr9_1_67893084_67893227_ENSMUST00000217386_REVERSED	|generic|sp_Q8BX70-3_VP13C_MOUSE__chr9_1_67893084_67893227_ENSMUST00000217386_REVERSED|
"""index: 4095, intensity: 2617.0, mobility: 0.841"""	-0.310662	0.08712	0.630624	LPTLQTHID	generic|IP_872850_TX=10090_REVERSED|
"""index: 34717, intensity: 6334.0, mobility: 1.208"""	-0.311253	0.0873239	0.631755	QPRVSTRFLVSSPGPLF	generic|IP_857166_TX=10090_REVERSED|
"""index: 2754, intensity: 3017.0, mobility: 1.017"""	-0.312927	0.0876369	0.634952	VGASPASAMTRAPAQP	generic|IP_842784_TX=10090_REVERSED|
"""index: 7410, intensity: 6732.0, mobility: 0.913"""	-0.313019	0.0879499	0.635129	KNRDMEEELASYTFYLATTALKFLEK	generic|tr_D3YXN4_D3YXN4_MOUSE_REVERSED	|generic|tr_Q3U6W4_Q3U6W4_MOUSE_REVERSED	|generic|tr_Q544R7_Q544R7_MOUSE_REVERSED	|generic|tr_D3YX62_D3YX62_MOUSE_REVERSED|
"""index: 3135, intensity: 2568.0, mobility: 0.930"""	-0.313032	0.0882629	0.635153	ELTSPNYTAFK	generic|tr_Q3UIA4_Q3UIA4_MOUSE__II_887816_REVERSED|
"""index: 19765, intensity: 3300.0, mobility: 0.920"""	-0.313101	0.0884651	0.635285	WLHMILVYR	generic|tr_Q8VF69_Q8VF69_MOUSE_REVERSED|
"""index: 24431, intensity: 4159.0, mobility: 1.170"""	-0.314523	0.0887777	0.637999	ELFTELLRLMNVDAYEYMMAWYFRRQHEKQRQSQIGLYMTRIYR	generic|sp_E9Q6C8_XKR6_MOUSE_REVERSED|
"""index: 23001, intensity: 4214.0, mobility: 0.851"""	-0.314532	0.0890347	0.638017	QAAAMVSRR	generic|tr_A0A0N4SVU2_A0A0N4SVU2_MOUSE__chr3_1_40745684_40745788_ENSMUST00000203267_REVERSED	|generic|tr_E0CY23_E0CY23_MOUSE__chr3_1_40745684_40745788_ENSMUST00000203267_REVERSED	|generic|sp_P48722_HS74L_MOUSE__chr3_1_40745684_40745788_ENSMUST00000203267_REVERSED	|generic|sp_P48722-2_HS74L_MOUSE_REVERSED|
"""index: 15331, intensity: 3517.0, mobility: 1.121"""	-0.314926	0.0893471	0.638768	RQLDMVHADTGNELIGDEARLLDLKNNKQR	generic|tr_A6H5U5_A6H5U5_MOUSE_REVERSED	|generic|tr_Q8BLV4_Q8BLV4_MOUSE_REVERSED	|generic|tr_E9Q9T1_E9Q9T1_MOUSE_REVERSED	|generic|tr_G5E8E1_G5E8E1_MOUSE_REVERSED	|generic|sp_Q3UZ39-2_LRRF1_MOUSE_REVERSED	|generic|tr_A0A087WPK3_A0A087WPK3_MOUSE_REVERSED|
"""index: 16467, intensity: 4675.0, mobility: 0.861"""	-0.31523	0.0896315	0.639348	LAVGPPWTH	generic|IP_1016275_TX=10090_REVERSED	|generic|IP_1016264_TX=10090_REVERSED	|generic|IP_1016286_TX=10090_REVERSED|
"""index: 14388, intensity: 60559.0, mobility: 1.180"""	-0.316051	0.0899438	0.640913	KIISTTPMVANVPTKQGCNQTSLPSSHSISTVH	generic|tr_A0A3Q4EGS4_A0A3Q4EGS4_MOUSE_REVERSED|
"""index: 2799, intensity: 3706.0, mobility: 0.879"""	-0.316171	0.0902279	0.641142	PPVYNKMER	generic|tr_Q3UAZ7_Q3UAZ7_MOUSE__IP_3466744_REVERSED	|generic|tr_A0A1B0GQX9_A0A1B0GQX9_MOUSE__IP_3466744_REVERSED	|generic|tr_Q3U566_Q3U566_MOUSE__IP_3466744_REVERSED	|generic|IP_3466727_TX=10090_REVERSED	|generic|IP_902107_TX=10090_REVERSED	|generic|IP_947658_TX=10090_REVERSED	|generic|IP_947605_TX=10090_REVERSED	|generic|sp_P30681_HMGB2_MOUSE_REVERSED	|generic|tr_Q9CT19_Q9CT19_MOUSE_REVERSED|
"""index: 19524, intensity: 5219.0, mobility: 1.034"""	-0.316361	0.0905119	0.641504	ATSAGTSSSTLLGESPRVATAAHML	generic|chrX_1_73353917_73354216_ENSMUST00000114499__IP_834560_TX=10090_REVERSED|
"""index: 11575, intensity: 24128.0, mobility: 0.871"""	-0.316584	0.0907673	0.64193	GNEEGADQDILALNGFETMNRRN	generic|tr_Q8R538_Q8R538_MOUSE_REVERSED|
"""index: 15806, intensity: 3864.0, mobility: 0.827"""	-0.317184	0.0910508	0.643071	AAAVERRL	generic|chr10_1_52690718_52690969_ENSMUST00000105473_REVERSED|
"""index: 23802, intensity: 3560.0, mobility: 1.370"""	-0.317484	0.0913342	0.643643	RHLENSFLINCLKSRNYALM	generic|sp_Q91WL8_WWOX_MOUSE__II_858009_REVERSED	|generic|sp_Q91WL8-3_WWOX_MOUSE_REVERSED	|generic|sp_Q91WL8-4_WWOX_MOUSE_REVERSED|
"""index: 7103, intensity: 3326.0, mobility: 0.931"""	-0.31802	0.0916173	0.644664	TMRTRTRMW	generic|IP_1125795_TX=10090_REVERSED|
"""index: 27157, intensity: 4285.0, mobility: 1.059"""	-0.319486	0.0919003	0.647453	EKLLVRNTRMSL	generic|chr14_1_56912978_56913079_ENSMUST00000022511_REVERSED|
"""index: 24030, intensity: 4579.0, mobility: 0.825"""	-0.31975	0.0922118	0.647955	CAQFETEK	generic|sp_A2AUM9_CE152_MOUSE_REVERSED|
"""index: 9605, intensity: 4824.0, mobility: 0.890"""	-0.319836	0.0924945	0.648118	LHSYNATCSQWESSSNRLRKLMRESTPM	generic|IP_998498_TX=10090_REVERSED|
"""index: 2379, intensity: 22173.0, mobility: 0.900"""	-0.320142	0.0927771	0.648699	TLPTETKFLSEMRIH	generic|sp_Q8BLG2_LPAR4_MOUSE_REVERSED	|generic|tr_Q80UD5_Q80UD5_MOUSE_REVERSED|
"""index: 4393, intensity: 7225.0, mobility: 0.852"""	-0.320323	0.0930884	0.649043	VRSYSETKLRVKFVSPRTTGVTSNDEL	generic|IP_1072692_TX=10090_REVERSED|
"""index: 22981, intensity: 4469.0, mobility: 1.025"""	-0.320547	0.0933998	0.649471	YPMACAILMYSR	generic|tr_V9GXT8_V9GXT8_MOUSE__II_950685_REVERSED	|generic|sp_A4Q9F3_TTL10_MOUSE__II_950685_REVERSED	|generic|sp_A4Q9F3-2_TTL10_MOUSE__II_950685_REVERSED	|generic|tr_B1ASM0_B1ASM0_MOUSE__II_950685_REVERSED	|generic|tr_V9GXB7_V9GXB7_MOUSE__II_950685_REVERSED	|generic|tr_C4IXT4_C4IXT4_MOUSE_REVERSED|
"""index: 18915, intensity: 3937.0, mobility: 0.898"""	-0.320696	0.0937111	0.649753	IFLILHYG	generic|IP_838420_TX=10090_REVERSED|
"""index: 26273, intensity: 5184.0, mobility: 1.009"""	-0.320953	0.0939347	0.650241	KLALSNMLSMQTQVHECLAQYIIPSYMR	generic|tr_A0A338P6V9_A0A338P6V9_MOUSE__II_3487177_REVERSED	|generic|sp_Q8K2J4_CCD14_MOUSE__II_3487177_REVERSED	|generic|II_3487172_TX=10090_REVERSED|
"""index: 18950, intensity: 4050.0, mobility: 1.159"""	-0.321674	0.0942164	0.651611	EYEQELQMELQRLRKQCSQRVDELEEEQ	generic|tr_E9PV66_E9PV66_MOUSE__II_934321_REVERSED	|generic|II_934310_TX=10090_REVERSED	|generic|tr_B7ZNF7_B7ZNF7_MOUSE_REVERSED|
"""index: 4140, intensity: 3021.0, mobility: 0.927"""	-0.321996	0.0942928	0.652221	RVEQDPFTAHL	generic|tr_E9QAN8_E9QAN8_MOUSE__chr1_1_133074779_133074862_ENSMUST00000124934__II_1035130_REVERSED|
"""index: 22092, intensity: 5571.0, mobility: 0.853"""	-0.32416	0.094515	0.656324	KMQKRANK	generic|sp_Q8K3X6_ANS4B_MOUSE_REVERSED|
"""index: 5951, intensity: 13165.0, mobility: 1.052"""	-0.325747	0.0947368	0.659329	YPVCRFAVGLGDREPLPPVKEM	generic|IP_1098364_TX=10090_REVERSED|
"""index: 17023, intensity: 7438.0, mobility: 1.029"""	-0.326589	0.0949876	0.660923	GTEFFSRHFVPIFNSPKQDQLQERPKAQIFIIHLHHKMSRY	generic|tr_Q790L8_Q790L8_MOUSE_REVERSED|
"""index: 11945, intensity: 3357.0, mobility: 0.768"""	-0.327032	0.095297	0.661759	ETLMAEKERVDL	generic|IP_1066559_TX=10090_REVERSED|
"""index: 21333, intensity: 4501.0, mobility: 0.911"""	-0.327084	0.0956064	0.661857	PQYGAKQPK	generic|tr_A0A0J9YVH6_A0A0J9YVH6_MOUSE__II_1070255_REVERSED|
"""index: 20221, intensity: 4213.0, mobility: 0.929"""	-0.327232	0.0958862	0.662137	VDDDELFIVRNTHEIVASADSAFY	generic|sp_P47856_GFPT1_MOUSE_REVERSED	|generic|sp_P47856-2_GFPT1_MOUSE_REVERSED|
"""index: 28628, intensity: 28346.0, mobility: 0.983"""	-0.328131	0.0961657	0.663835	VFIVLDWKW	generic|IP_997215_TX=10090_REVERSED|
"""index: 12282, intensity: 4790.0, mobility: 1.246"""	-0.328587	0.0962963	0.664695	FVFCIFGRIFVKREKPNFVQMWLLIWFGNGALFMSQRQMT	generic|IP_1034686_TX=10090_REVERSED|
"""index: 2316, intensity: 2613.0, mobility: 0.929"""	-0.330655	0.0965156	0.668595	YMEVGEPLMSK	generic|sp_Q9DCM7_NACC2_MOUSE_REVERSED|
"""index: 1507, intensity: 3647.0, mobility: 0.916"""	-0.331177	0.0968239	0.669577	VCRRWSNMSLIWLVRSITSDYVVVESGNLH	generic|tr_A0A2I3BPU6_A0A2I3BPU6_MOUSE_REVERSED|
"""index: 18887, intensity: 5036.0, mobility: 0.822"""	-0.331254	0.0971323	0.669721	APQLVLVAHQDHSEELEKL	generic|sp_Q7TMY8_HUWE1_MOUSE__chrX_1_151876352_151876432_ENSMUST00000138023__II_829749_REVERSED	|generic|sp_Q7TMY8-3_HUWE1_MOUSE__chrX_1_151876352_151876432_ENSMUST00000138023__II_829749_REVERSED	|generic|tr_A2AFQ0_A2AFQ0_MOUSE__chrX_1_151876352_151876432_ENSMUST00000138023__II_829749_REVERSED	|generic|tr_Q4JG03_Q4JG03_MOUSE__chrX_1_151876352_151876432_ENSMUST00000138023__II_829749_REVERSED|
"""index: 16894, intensity: 2899.0, mobility: 0.988"""	-0.331484	0.0974406	0.670154	SVMSAHRILKEFQLIHKVDNLHLIYWEIKHFNMFVWYVLKLIRHLKGPLH	generic|IP_1038000_TX=10090_REVERSED|
"""index: 18456, intensity: 20998.0, mobility: 0.840"""	-0.331514	0.0977189	0.670211	TNVKKTKE	generic|sp_Q62356_FSTL1_MOUSE_REVERSED|
"""index: 23872, intensity: 2840.0, mobility: 0.989"""	-0.333184	0.0978161	0.673349	ELVIVRCRSLL	generic|sp_Q91XU0_WRIP1_MOUSE__chr13_1_32806972_32807004_ENSMUST00000229351__II_3475400_REVERSED	|generic|sp_Q91XU0-2_WRIP1_MOUSE__chr13_1_32806972_32807004_ENSMUST00000229351_REVERSED|
"""index: 17069, intensity: 3060.0, mobility: 1.173"""	-0.334659	0.0981237	0.676118	MYNHIMETHRQHLANYEKKLEAEREELR	generic|tr_B8X349_B8X349_MOUSE__II_1132240_REVERSED	|generic|sp_Q58A65_JIP4_MOUSE_REVERSED	|generic|sp_Q58A65-2_JIP4_MOUSE_REVERSED|
"""index: 7253, intensity: 2727.0, mobility: 0.800"""	-0.334835	0.0982499	0.676448	LYRMSIAITSTMK	generic|IP_1072134_TX=10090_REVERSED|
"""index: 727, intensity: 2591.0, mobility: 0.767"""	-0.336067	0.098557	0.678756	VLSGESTLQTAV	generic|IP_3491250_TX=10090_REVERSED|
"""index: 2343, intensity: 4521.0, mobility: 0.890"""	-0.33616	0.098864	0.67893	LTRAGERQQE	generic|sp_Q70FJ1_AKAP9_MOUSE_REVERSED	|generic|sp_Q70FJ1-2_AKAP9_MOUSE_REVERSED	|generic|sp_Q70FJ1-3_AKAP9_MOUSE_REVERSED	|generic|tr_E9QQ10_E9QQ10_MOUSE_REVERSED|
"""index: 3314, intensity: 4395.0, mobility: 0.966"""	-0.336292	0.0991102	0.679176	LNAEAPEVYVYD	generic|tr_D3YYF2_D3YYF2_MOUSE__chr14_1_31050181_31050255_ENSMUST00000136237__II_1097768_REVERSED	|generic|tr_F8VQD1_F8VQD1_MOUSE__chr14_1_31050181_31050255_ENSMUST00000136237__II_1097768_REVERSED	|generic|tr_E9Q4Y5_E9Q4Y5_MOUSE__chr14_1_31050181_31050255_ENSMUST00000136237__II_1097768_REVERSED	|generic|tr_D3Z1N4_D3Z1N4_MOUSE__chr14_1_31050181_31050255_ENSMUST00000136237__II_1097768_REVERSED	|generic|tr_D3Z1W6_D3Z1W6_MOUSE__chr14_1_31050181_31050255_ENSMUST00000136237__II_1097768_REVERSED	|generic|sp_Q8BSQ9_PB1_MOUSE__chr14_1_31050181_31050255_ENSMUST00000136237__II_1097795_REVERSED	|generic|sp_Q8BSQ9-2_PB1_MOUSE__chr14_1_31050181_31050255_ENSMUST00000136237__II_1097795_REVERSED	|generic|tr_E9Q7L3_E9Q7L3_MOUSE__chr14_1_31050181_31050255_ENSMUST00000136237__II_1097768_REVERSED	|generic|tr_E9Q7L2_E9Q7L2_MOUSE__chr14_1_31050181_31050255_ENSMUST00000136237__II_1097768_REVERSED	|generic|tr_F6THL5_F6THL5_MOUSE__chr14_1_31050181_31050255_ENSMUST00000136237_REVERSED|
"""index: 14291, intensity: 3489.0, mobility: 0.883"""	-0.336989	0.0993865	0.680482	EPIHVAWDS	generic|tr_A2BDN9_A2BDN9_MOUSE_REVERSED	|generic|sp_Q8C5K5-2_CX038_MOUSE_REVERSED|
"""index: 15092, intensity: 3803.0, mobility: 0.972"""	-0.337929	0.0996627	0.682238	WFHWLRCVEAYDGMIYHLRALLRLCACIEVHMA	generic|chr11_1_74666160_74666384_ENSMUST00000155558_REVERSED|
"""index: 18492, intensity: 3632.0, mobility: 0.779"""	-0.338244	0.0999387	0.682826	MMMAIWTI	generic|chr9_-1_7833560_7833655_ENSMUST00000190341_REVERSED|
"""index: 17500, intensity: 7240.0, mobility: 0.916"""	-0.33845	0.100245	0.683211	SQTKKITEVERKLDLIIKNMEMV	generic|IP_2483333_TX=10090_REVERSED|
"""index: 19625, intensity: 8193.0, mobility: 1.106"""	-0.338994	0.10049	0.684226	QEGGSGPVVPLAAGVGGSGSPQHPAQTGSVRLL	generic|tr_Q8BRM9_Q8BRM9_MOUSE_REVERSED|
"""index: 9746, intensity: 5367.0, mobility: 0.914"""	-0.339239	0.100797	0.684683	DKYAPQIVVGH	generic|tr_E9PZI9_E9PZI9_MOUSE__II_1075151_REVERSED	|generic|tr_Q05D16_Q05D16_MOUSE__II_1075151_REVERSED	|generic|chr16_-1_45396955_45397212_ENSMUST00000167355_REVERSED	|generic|tr_Q80VX2_Q80VX2_MOUSE__chr16_-1_45392246_45392368_ENSMUST00000167355_REVERSED	|generic|tr_E9QMY1_E9QMY1_MOUSE_REVERSED	|generic|sp_O54901_OX2G_MOUSE_REVERSED|
"""index: 4275, intensity: 4248.0, mobility: 1.054"""	-0.339247	0.101103	0.684698	STNATLTAKGKFNESYETADSYMTFS	generic|tr_A0A0A6YWX2_A0A0A6YWX2_MOUSE_REVERSED	|generic|tr_A0A075B5V9_A0A075B5V9_MOUSE_REVERSED|
"""index: 17219, intensity: 4904.0, mobility: 0.821"""	-0.339266	0.101347	0.684733	LQILQLLFMKFDM	generic|IP_919281_TX=10090_REVERSED|
"""index: 20614, intensity: 4245.0, mobility: 0.946"""	-0.340667	0.101653	0.687343	VTAAAAAVAAAAAAAAAAAAVPTATALAAAAT	generic|IP_911681_TX=10090_REVERSED|
"""index: 12105, intensity: 7324.0, mobility: 1.206"""	-0.34068	0.10196	0.687368	KYQEKLKSILGQDVD	generic|II_3505445_TX=10090_REVERSED	|generic|sp_Q9ERG2_STRN3_MOUSE_REVERSED	|generic|tr_B3STQ4_B3STQ4_MOUSE_REVERSED	|generic|tr_Q3UTR6_Q3UTR6_MOUSE_REVERSED|
"""index: 18949, intensity: 4964.0, mobility: 0.856"""	-0.340883	0.102234	0.687745	SAKNEKQP	generic|IP_3475622_TX=10090_REVERSED|
"""index: 34953, intensity: 4015.0, mobility: 1.398"""	-0.341085	0.102384	0.688121	LKKRKPPRGRRK	generic|sp_E9Q2Z1_CECR2_MOUSE__II_912294_REVERSED	|generic|sp_E9Q2Z1-2_CECR2_MOUSE__II_912294_REVERSED|
"""index: 24202, intensity: 15331.0, mobility: 0.993"""	-0.3424	0.102689	0.690566	TQEKIKLQRR	generic|IP_1077224_TX=10090_REVERSED|
"""index: 1038, intensity: 2527.0, mobility: 0.967"""	-0.34257	0.102964	0.690881	TQNPPPPCCQKLL	generic|IP_1122272_TX=10090_REVERSED|
"""index: 9196, intensity: 7334.0, mobility: 0.921"""	-0.342902	0.103175	0.691498	EWKYKRREKENNREEMAGGKIRER	generic|IP_3498890_TX=10090_REVERSED|
"""index: 19473, intensity: 3481.0, mobility: 1.299"""	-0.345169	0.103448	0.695698	DRLEGLSQASGRPTLWAFM	generic|chr2_1_121307073_121307252_ENSMUST00000094639__IP_1001262_TX=10090_REVERSED	|generic|chr2_1_121306953_121307252_ENSMUST00000094639__IP_1001262_TX=10090_REVERSED|
"""index: 29645, intensity: 2948.0, mobility: 0.888"""	-0.345803	0.103595	0.696871	AWRSLLPLLIRMSPTLPASTV	generic|chr7_1_16177810_16177887_ENSMUST00000176342_REVERSED|
"""index: 3928, intensity: 4490.0, mobility: 0.889"""	-0.347959	0.103868	0.700851	NRNGKPERW	generic|IP_942640_TX=10090_REVERSED|
"""index: 5635, intensity: 13232.0, mobility: 0.897"""	-0.3482	0.104141	0.701294	TGKPVKKVVRSRQKLLDDAEDLEE	generic|sp_Q5SWD9_TSR1_MOUSE__chr11_1_74908266_74908406_ENSMUST00000128230__II_1135278_REVERSED	|generic|sp_Q5SWD9-2_TSR1_MOUSE__chr11_1_74908266_74908406_ENSMUST00000128230__II_1135278_REVERSED|
"""index: 7885, intensity: 3534.0, mobility: 1.141"""	-0.348415	0.104446	0.701691	EQRMLEEQRMRIR	generic|sp_Q9EPK5-2_WWTR1_MOUSE__II_984352_REVERSED	|generic|sp_Q9EPK5_WWTR1_MOUSE_REVERSED|
"""index: 18310, intensity: 3366.0, mobility: 1.183"""	-0.34848	0.10475	0.701811	WSGYLLECDGTVGTGLPGIG	generic|IP_943306_TX=10090_REVERSED|
"""index: 10028, intensity: 84056.0, mobility: 0.942"""	-0.348668	0.105023	0.702156	VAAAAAAAAAAAAAAAPSLNSSSQPEAS	generic|tr_F8VPV3_F8VPV3_MOUSE_REVERSED	|generic|sp_Q62520_ZIC2_MOUSE_REVERSED|
"""index: 27765, intensity: 4360.0, mobility: 0.845"""	-0.349708	0.105263	0.70407	WDLLVELH	generic|IP_911017_TX=10090_REVERSED|
"""index: 8221, intensity: 5329.0, mobility: 1.121"""	-0.350349	0.105503	0.705247	ESYTSVWLWSPSCSSWWTWFTGSAASTAFG	generic|IP_1044833_TX=10090_REVERSED|
"""index: 15573, intensity: 5590.0, mobility: 1.038"""	-0.350825	0.105807	0.70612	RLSPTDPPSQSYTSFRKTVTSAKNVTSAASPQDDK	generic|sp_Q68FE6_RIPR1_MOUSE_REVERSED|
"""index: 14079, intensity: 4162.0, mobility: 0.862"""	-0.350895	0.106079	0.70625	FYFPLQHK	generic|IP_1088130_TX=10090_REVERSED|
"""index: 17166, intensity: 11899.0, mobility: 0.834"""	-0.351196	0.106351	0.706802	LLHPPRTP	generic|IP_1006784_TX=10090_REVERSED	|generic|sp_O55225_OTOG_MOUSE_REVERSED|
"""index: 10241, intensity: 8754.0, mobility: 1.081"""	-0.351316	0.10659	0.707021	VMILLEMITTNVDKSITQIIFVDKERVSEQIQV	generic|IP_826552_TX=10090_REVERSED|
"""index: 23531, intensity: 6081.0, mobility: 1.140"""	-0.351779	0.106893	0.707869	QDPTHSSTPTMYIFIAQGFYLSVVTLHSSCTALAKNRGKPSNMR	generic|tr_Q5NC45_Q5NC45_MOUSE_REVERSED	|generic|tr_Q7TRY7_Q7TRY7_MOUSE_REVERSED|
"""index: 22837, intensity: 5163.0, mobility: 1.095"""	-0.35181	0.107165	0.707926	ERSEQSTASGRAQK	generic|tr_A0A0R4J1M7_A0A0R4J1M7_MOUSE__chr15_1_100970239_100970271_ENSMUST00000202971_REVERSED	|generic|tr_K3W4N7_K3W4N7_MOUSE__chr15_1_100970239_100970271_ENSMUST00000202971_REVERSED	|generic|sp_Q9JJV9_SCN5A_MOUSE__chr15_1_100970239_100970271_ENSMUST00000202971_REVERSED	|generic|sp_Q9JJV9-2_SCN5A_MOUSE__chr15_1_100970239_100970271_ENSMUST00000202971_REVERSED	|generic|tr_A0A0R5RP31_A0A0R5RP31_MOUSE__chr15_1_100970239_100970271_ENSMUST00000202971_REVERSED	|generic|tr_A0A0R5RP25_A0A0R5RP25_MOUSE__chr15_1_100970239_100970271_ENSMUST00000202971_REVERSED|
"""index: 17966, intensity: 3972.0, mobility: 1.263"""	-0.352569	0.107436	0.709317	RRNRFQYQCEEIALQAGRRVSDMVELNRKCMQVQR	generic|sp_P22724_WNT4_MOUSE_REVERSED|
"""index: 18037, intensity: 4592.0, mobility: 0.945"""	-0.353182	0.107739	0.710438	QGSSNPQSTQPSSPDYSPVYNKLTDQPNL	generic|tr_I7HIP8_I7HIP8_MOUSE__chr4_-1_82353519_82353560_ENSMUST00000140874__II_964953_REVERSED	|generic|tr_A2BG77_A2BG77_MOUSE__chr4_-1_82353519_82353560_ENSMUST00000140874__II_964953_REVERSED	|generic|sp_P97863_NFIB_MOUSE__chr4_-1_82353519_82353560_ENSMUST00000140874__II_964953_REVERSED	|generic|tr_A2BG75_A2BG75_MOUSE__chr4_-1_82353519_82353560_ENSMUST00000140874__II_964953_REVERSED|
"""index: 14263, intensity: 6359.0, mobility: 0.914"""	-0.353463	0.108042	0.71095	MLTQLHAQLT	generic|IP_2442056_TX=10090_REVERSED|
"""index: 27348, intensity: 3944.0, mobility: 0.899"""	-0.353626	0.108346	0.711249	LLTSKQDASK	generic|tr_Q3U4Y4_Q3U4Y4_MOUSE__chrX_1_129957265_129957363_ENSMUST00000127577__II_830685_REVERSED	|generic|II_830678_TX=10090_REVERSED	|generic|tr_Q8C414_Q8C414_MOUSE__chrX_1_129957265_129957363_ENSMUST00000127577_REVERSED	|generic|tr_E9Q4U7_E9Q4U7_MOUSE__chrX_1_129957265_129957363_ENSMUST00000127577_REVERSED	|generic|sp_O70566_DIAP2_MOUSE__chrX_1_129957265_129957363_ENSMUST00000127577_REVERSED	|generic|tr_Q6W4W7_Q6W4W7_MOUSE__chrX_1_129957265_129957363_ENSMUST00000127577_REVERSED	|generic|tr_K4PWM5_K4PWM5_MOUSE__chrX_1_129957265_129957363_ENSMUST00000127577_REVERSED|
"""index: 19236, intensity: 4109.0, mobility: 0.999"""	-0.353719	0.108617	0.711418	RVGISLYINPEQEYDLMQGNSRHGIRLDK	generic|tr_A1IGX7_A1IGX7_MOUSE_REVERSED|
"""index: 15888, intensity: 4262.0, mobility: 1.155"""	-0.354137	0.10892	0.712182	RVTDLGNVTVDCWYEGWRTILEEPLRL	generic|tr_Q8CA04_Q8CA04_MOUSE_REVERSED|
"""index: 14348, intensity: 6768.0, mobility: 1.134"""	-0.354276	0.10919	0.712435	MERENENGRLAVSPSHSMGRIINEVRARK	generic|sp_P48437_PROX1_MOUSE_REVERSED|
"""index: 17783, intensity: 4931.0, mobility: 1.060"""	-0.354621	0.10946	0.713063	WSTLQLVRIIEN	generic|sp_Q64727_VINC_MOUSE__chr14_1_20967577_20967612_ENSMUST00000226113__II_3479683_REVERSED	|generic|chr14_1_20987014_20987181_ENSMUST00000226113_REVERSED|
"""index: 12620, intensity: 3611.0, mobility: 1.207"""	-0.354972	0.109697	0.713704	QKGYTFIEWLIVGFSWVDSETTFKRYMISEPPMWRIPLMTHGGVR	generic|sp_Q6VNS1_NTRK3_MOUSE__chr7_-1_78192559_78192714_ENSMUST00000205354__II_890586_REVERSED|
"""index: 16592, intensity: 3255.0, mobility: 1.118"""	-0.355323	0.109967	0.714343	GVAWMTSRLAPQSLTMIMQFTPVPSARML	generic|IP_3475984_TX=10090_REVERSED|
"""index: 14635, intensity: 3335.0, mobility: 1.190"""	-0.356212	0.110169	0.715962	GKWMMLVSSQMTKRHW	generic|chr11_1_101181271_101181351_ENSMUST00000103109_REVERSED|
"""index: 5026, intensity: 4135.0, mobility: 0.893"""	-0.357145	0.110472	0.717657	YNLPGICQIH	generic|IP_915725_TX=10090_REVERSED|
"""index: 4914, intensity: 2938.0, mobility: 0.996"""	-0.357169	0.110708	0.7177	EMLKEKDWNFH	generic|tr_H7BWY7_H7BWY7_MOUSE__chr9_-1_59396560_59403405_ENSMUST00000171975__II_849195_REVERSED	|generic|sp_Q9Z1K5_ARI1_MOUSE__chr9_-1_59393294_59393353_ENSMUST00000026264__II_849195_REVERSED	|generic|tr_H9KV21_H9KV21_MOUSE__chr9_-1_59393294_59393353_ENSMUST00000026264_REVERSED|
"""index: 10409, intensity: 2811.0, mobility: 1.277"""	-0.357487	0.11091	0.718277	REWLDRYISYRLEHAPR	generic|tr_A0A0U1RNH2_A0A0U1RNH2_MOUSE_REVERSED	|generic|tr_A0A0U1RPF7_A0A0U1RPF7_MOUSE_REVERSED	|generic|sp_Q8BMZ5_SEN34_MOUSE_REVERSED	|generic|sp_Q8BMZ5-2_SEN34_MOUSE_REVERSED	|generic|tr_H7BX14_H7BX14_MOUSE_REVERSED|
"""index: 9242, intensity: 3128.0, mobility: 1.289"""	-0.358951	0.111212	0.72093	PRNRDFFYENRLPDFYRMRKKPNGLLTNPFQALTKL	generic|tr_Q2KHP0_Q2KHP0_MOUSE_REVERSED	|generic|tr_Q3TZ64_Q3TZ64_MOUSE_REVERSED	|generic|sp_P16388_KCNA1_MOUSE_REVERSED	|generic|tr_Q8CA58_Q8CA58_MOUSE_REVERSED|
"""index: 9354, intensity: 6426.0, mobility: 0.972"""	-0.359052	0.111514	0.721113	KKNKELSSWEGPRKIDEIC	generic|tr_E9PV45_E9PV45_MOUSE_REVERSED	|generic|sp_B1AY13_UBP24_MOUSE_REVERSED|
"""index: 5078, intensity: 3092.0, mobility: 0.826"""	-0.359095	0.111782	0.72119	EAEEAQRK	generic|tr_B2RQQ1_B2RQQ1_MOUSE__IP_1095154_REVERSED	|generic|sp_Q91Z83_MYH7_MOUSE__IP_1095154_REVERSED	|generic|tr_Q2TAW4_Q2TAW4_MOUSE__IP_1095154_REVERSED	|generic|tr_B2RY26_B2RY26_MOUSE__IP_1095154_REVERSED	|generic|tr_A0A2I3BPY4_A0A2I3BPY4_MOUSE__II_3478870_REVERSED	|generic|tr_Q56A77_Q56A77_MOUSE_REVERSED	|generic|tr_B2RWW8_B2RWW8_MOUSE_REVERSED	|generic|sp_P13542_MYH8_MOUSE_REVERSED	|generic|tr_G3UW82_G3UW82_MOUSE_REVERSED	|generic|tr_Q3TT35_Q3TT35_MOUSE_REVERSED	|generic|tr_B2RWX0_B2RWX0_MOUSE_REVERSED	|generic|tr_Q9JHR4_Q9JHR4_MOUSE_REVERSED	|generic|tr_Q9ESW6_Q9ESW6_MOUSE_REVERSED	|generic|sp_Q5SX40_MYH1_MOUSE_REVERSED	|generic|tr_B1AR69_B1AR69_MOUSE_REVERSED	|generic|tr_Q3UW38_Q3UW38_MOUSE_REVERSED	|generic|sp_Q5SX39_MYH4_MOUSE_REVERSED	|generic|tr_Q61934_Q61934_MOUSE_REVERSED|
"""index: 5174, intensity: 4686.0, mobility: 0.882"""	-0.359293	0.112051	0.721548	MKLPEFYP	generic|sp_Q75N62_GIMA8_MOUSE_REVERSED	|generic|tr_A0A0R3P9C7_A0A0R3P9C7_MOUSE_REVERSED|
"""index: 10642, intensity: 6374.0, mobility: 1.109"""	-0.359758	0.112353	0.722389	CRKPSPYQNSKPLK	generic|sp_Q8C341_SUCO_MOUSE__chr1_-1_161828152_161828277_ENSMUST00000191841__II_1028003_REVERSED	|generic|tr_B2RRF3_B2RRF3_MOUSE__chr1_-1_161828152_161828277_ENSMUST00000191841__II_1028003_REVERSED|
"""index: 11111, intensity: 2842.0, mobility: 1.167"""	-0.359846	0.112621	0.722548	VDEFRLDKAMDKFAFSKMRGRAAEPSRRWFMEEELVWPEEA	generic|sp_E9PYI1_ZN568_MOUSE_REVERSED	|generic|tr_A0A140LJ91_A0A140LJ91_MOUSE_REVERSED|
"""index: 25689, intensity: 2790.0, mobility: 1.184"""	-0.359954	0.112923	0.722743	KNGDSKKMISKLTNENNPCVYLGTAIQDDTLNVPPLTSGQMPFQEHGRS	generic|tr_E9Q238_E9Q238_MOUSE_REVERSED	|generic|tr_Q6AXG6_Q6AXG6_MOUSE_REVERSED	|generic|tr_Q80U69_Q80U69_MOUSE_REVERSED	|generic|tr_Q6PDJ3_Q6PDJ3_MOUSE_REVERSED	|generic|tr_E9Q944_E9Q944_MOUSE_REVERSED|
"""index: 9704, intensity: 4746.0, mobility: 0.839"""	-0.36028	0.113088	0.723332	WPLKSFPSLINSKKMM	generic|IP_1095895_TX=10090_REVERSED|
"""index: 649, intensity: 4056.0, mobility: 0.811"""	-0.361053	0.11339	0.724726	IDDQDKEKKLP	generic|sp_Q80UV9_TAF1_MOUSE__chrX_1_101562127_101562291_ENSMUST00000143908__II_831688_REVERSED	|generic|sp_Q80UV9-3_TAF1_MOUSE__chrX_1_101562127_101562291_ENSMUST00000143908__II_831688_REVERSED	|generic|tr_B1Q2W7_B1Q2W7_MOUSE__chrX_1_101562127_101562291_ENSMUST00000143908__II_831688_REVERSED	|generic|tr_D3YZK4_D3YZK4_MOUSE__chrX_1_101562127_101562291_ENSMUST00000143908__II_831688_REVERSED	|generic|tr_S4R1B9_S4R1B9_MOUSE__chrX_1_101562127_101562291_ENSMUST00000143908_REVERSED|
"""index: 13869, intensity: 4380.0, mobility: 0.892"""	-0.36111	0.113691	0.72483	PPGPHAPLGPMETTQLSQSLPQYL	generic|chr11_1_58051008_58051181_ENSMUST00000071487__IP_1136285_TX=10090_REVERSED|
"""index: 7444, intensity: 5940.0, mobility: 1.052"""	-0.361125	0.11389	0.724856	YPVCRFAVGLGDREPLPPVKEM	generic|IP_1098364_TX=10090_REVERSED|
"""index: 4079, intensity: 2869.0, mobility: 0.839"""	-0.361762	0.114191	0.726005	LPTPEPKEQ	generic|tr_A0A0R4J172_A0A0R4J172_MOUSE__chr3_1_90270919_90271008_ENSMUST00000156358_REVERSED	|generic|tr_B9EKY0_B9EKY0_MOUSE__chr3_1_90270919_90271008_ENSMUST00000156358_REVERSED	|generic|sp_Q3U1Y4_DEN4B_MOUSE__chr3_1_90270919_90271008_ENSMUST00000156358_REVERSED	|generic|sp_Q3U1Y4-2_DEN4B_MOUSE__chr3_1_90270919_90271008_ENSMUST00000156358_REVERSED	|generic|sp_Q3U1Y4-3_DEN4B_MOUSE__chr3_1_90270919_90271008_ENSMUST00000156358_REVERSED|
"""index: 4536, intensity: 3058.0, mobility: 1.012"""	-0.362152	0.114389	0.726705	SRCTSRGMSSSWR	generic|IP_1137411_TX=10090_REVERSED|
"""index: 1243, intensity: 3977.0, mobility: 0.769"""	-0.363526	0.114655	0.729175	LGGDDLRP	generic|chr1_-1_71648005_71648094_ENSMUST00000188894_REVERSED|
"""index: 10337, intensity: 6189.0, mobility: 1.034"""	-0.364002	0.114956	0.730029	QELATIEQESKAL	generic|tr_A6H5U5_A6H5U5_MOUSE_REVERSED	|generic|tr_Q8BLV4_Q8BLV4_MOUSE_REVERSED	|generic|tr_E9Q9T1_E9Q9T1_MOUSE_REVERSED	|generic|tr_G5E8E1_G5E8E1_MOUSE_REVERSED	|generic|sp_Q3UZ39-2_LRRF1_MOUSE_REVERSED	|generic|tr_A0A087WPK3_A0A087WPK3_MOUSE_REVERSED|
"""index: 9685, intensity: 2748.0, mobility: 0.801"""	-0.364286	0.115257	0.730537	IASFTEAALAGQWI	generic|sp_Q9Z0E2_CHRD_MOUSE__chr16_1_20735463_20735507_ENSMUST00000153299__II_3486901_REVERSED	|generic|tr_A2CG33_A2CG33_MOUSE__chr16_1_20735463_20735507_ENSMUST00000153299__II_3486901_REVERSED	|generic|tr_A6H5Z6_A6H5Z6_MOUSE__chr16_1_20735463_20735507_ENSMUST00000153299__II_3486901_REVERSED	|generic|tr_Q3UEN0_Q3UEN0_MOUSE__chr16_1_20735463_20735507_ENSMUST00000153299__II_3486901_REVERSED	|generic|II_1077762_TX=10090_REVERSED	|generic|II_3486900_TX=10090_REVERSED|
"""index: 23230, intensity: 5351.0, mobility: 0.892"""	-0.364695	0.115454	0.73127	QKNATELR	generic|tr_A0A067XG49_A0A067XG49_MOUSE__chrX_-1_145459995_145460138_ENSMUST00000135832__II_832995_REVERSED	|generic|tr_F6QYS7_F6QYS7_MOUSE__chrX_-1_145459995_145460138_ENSMUST00000135832__II_832995_REVERSED	|generic|sp_Q8VHG2_AMOT_MOUSE__chrX_-1_145459995_145460138_ENSMUST00000135832__II_832995_REVERSED	|generic|sp_Q8VHG2-2_AMOT_MOUSE__chrX_-1_145459995_145460138_ENSMUST00000135832__II_832977_REVERSED	|generic|tr_F6YMV1_F6YMV1_MOUSE__chrX_-1_145459995_145460138_ENSMUST00000135832__II_832977_REVERSED	|generic|tr_B1AXE9_B1AXE9_MOUSE_REVERSED|
"""index: 1782, intensity: 3330.0, mobility: 0.846"""	-0.36509	0.115755	0.731977	DRRWRHTASHSERMLASMQQP	generic|tr_A0A338P719_A0A338P719_MOUSE__II_941058_REVERSED|
"""index: 32153, intensity: 4560.0, mobility: 0.874"""	-0.365139	0.116055	0.732063	LPQQYGVHTTKNQK	generic|IP_970665_TX=10090_REVERSED|
"""index: 19477, intensity: 29061.0, mobility: 0.953"""	-0.365184	0.116356	0.732144	GGLSQTEPSELSKLKTLPCM	generic|chr17_1_56602926_56603644_ENSMUST00000182533_REVERSED|
"""index: 25716, intensity: 3158.0, mobility: 1.007"""	-0.365186	0.116587	0.732147	QTGKDVDKKVRQ	generic|tr_Q6PE06_Q6PE06_MOUSE__chr8_-1_121813703_121813741_ENSMUST00000174665__II_860800_REVERSED	|generic|IP_903681_TX=10090_REVERSED	|generic|II_860809_TX=10090_REVERSED	|generic|tr_G3UZ63_G3UZ63_MOUSE__chr8_-1_121813703_121813741_ENSMUST00000174665_REVERSED	|generic|sp_Q921I2_KLDC4_MOUSE__chr8_-1_121813703_121813741_ENSMUST00000174665_REVERSED	|generic|tr_G3X961_G3X961_MOUSE__chr8_-1_121813703_121813741_ENSMUST00000174665_REVERSED	|generic|tr_G3UZG5_G3UZG5_MOUSE__chr8_-1_121813703_121813741_ENSMUST00000174665_REVERSED|
"""index: 27406, intensity: 7952.0, mobility: 0.959"""	-0.365684	0.116887	0.733039	PPPPVVHTPLV	generic|IP_872926_TX=10090_REVERSED|
"""index: 9732, intensity: 9304.0, mobility: 1.150"""	-0.365936	0.117152	0.733489	IRPFFLNIDQKDVLYSQALCNKIVPSMRHRLMSLSMVQREGN	generic|IP_3472387_TX=10090_REVERSED|
"""index: 13789, intensity: 5890.0, mobility: 1.145"""	-0.366223	0.117417	0.734001	YLQYHKQPFRPPNDNVDTLTINVTTSGSLGGVQGAMDKAQIVVS	generic|tr_Q8BLB5_Q8BLB5_MOUSE__chr15_1_23259689_23259733_ENSMUST00000040427__II_1091430_REVERSED	|generic|tr_F6RSC2_F6RSC2_MOUSE__chr15_1_23259689_23259733_ENSMUST00000040427__II_1091435_REVERSED	|generic|tr_A0A2I3BPS8_A0A2I3BPS8_MOUSE__chr15_1_23259689_23259733_ENSMUST00000040427_REVERSED	|generic|tr_E9Q941_E9Q941_MOUSE__chr15_1_23259689_23259733_ENSMUST00000040427_REVERSED	|generic|tr_E9Q9Q6_E9Q9Q6_MOUSE__chr15_1_23259689_23259733_ENSMUST00000040427_REVERSED|
"""index: 5014, intensity: 2898.0, mobility: 0.916"""	-0.367417	0.117576	0.736129	EKLTFSGHIR	generic|sp_A2AAE1_K1109_MOUSE__chr3_1_37040404_37040475_ENSMUST00000136746__II_985682_REVERSED	|generic|sp_A2AAE1-2_K1109_MOUSE__chr3_1_37040404_37040475_ENSMUST00000136746__II_985682_REVERSED	|generic|sp_A2AAE1-3_K1109_MOUSE__chr3_1_37040404_37040475_ENSMUST00000136746__II_985682_REVERSED	|generic|sp_A2AAE1-4_K1109_MOUSE__chr3_1_37040404_37040475_ENSMUST00000136746__II_985682_REVERSED	|generic|sp_A2AAE1-6_K1109_MOUSE__chr3_1_37040404_37040475_ENSMUST00000136746__II_985682_REVERSED	|generic|tr_A0A1D5RMC4_A0A1D5RMC4_MOUSE__chr3_1_36887681_36887872_ENSMUST00000152881__II_985682_REVERSED|
"""index: 25481, intensity: 5267.0, mobility: 1.004"""	-0.367857	0.117876	0.736912	EKPTLPQAGGQK	generic|tr_A0A0R4J0Q6_A0A0R4J0Q6_MOUSE_REVERSED	|generic|sp_Q80VI1_TRI56_MOUSE_REVERSED|
"""index: 15590, intensity: 24167.0, mobility: 0.785"""	-0.367915	0.118176	0.737016	LAVAAGLIAPPGPPGP	generic|tr_A2AJY5_A2AJY5_MOUSE_REVERSED	|generic|tr_A2AJY2_A2AJY2_MOUSE_REVERSED	|generic|sp_O35206_COFA1_MOUSE_REVERSED|
"""index: 7999, intensity: 4022.0, mobility: 1.020"""	-0.368117	0.118476	0.737374	ELEEAEQEAASKCTVARTRYKTQLI	generic|IP_949388_TX=10090_REVERSED|
"""index: 12632, intensity: 6890.0, mobility: 1.027"""	-0.36826	0.118669	0.737629	GAGGSTGGSGGPTGSGGAGGPTSSGGSHKPNCDRFHQNTGNMQHGAT	generic|sp_O35740_CITE2_MOUSE_REVERSED	|generic|sp_O35740-4_CITE2_MOUSE_REVERSED|
"""index: 19861, intensity: 3692.0, mobility: 1.011"""	-0.368534	0.118933	0.738116	PRPCVCLSRYLSLFWFVAHPPTIIRGTQPMISMVSEK	generic|IP_992022_TX=10090_REVERSED|
"""index: 12343, intensity: 9790.0, mobility: 1.240"""	-0.369336	0.119233	0.739539	LFFFMQLACGSRSIHRRGTLL	generic|tr_Q8VFE2_Q8VFE2_MOUSE_REVERSED|
"""index: 5967, intensity: 7837.0, mobility: 0.856"""	-0.369463	0.119461	0.739764	IAAASSDLHK	generic|II_3484012_TX=10090_REVERSED	|generic|chr15_1_38690540_38690674_ENSMUST00000228475_REVERSED	|generic|tr_Q9D9Z4_Q9D9Z4_MOUSE__chr15_1_38686847_38686900_ENSMUST00000228475_REVERSED	|generic|sp_Q9Z1G3_VATC1_MOUSE__chr15_1_38689134_38689226_ENSMUST00000228475_REVERSED	|generic|tr_Q3TG21_Q3TG21_MOUSE__chr15_1_38689134_38689226_ENSMUST00000228475_REVERSED	|generic|chr15_1_38690546_38690674_ENSMUST00000228475_REVERSED|
"""index: 3938, intensity: 146286.0, mobility: 0.930"""	-0.369884	0.119725	0.74051	APHAAPLGRQHG	generic|chr6_-1_24664528_24664743_ENSMUST00000031695_REVERSED|
"""index: 15512, intensity: 4640.0, mobility: 1.180"""	-0.370287	0.120024	0.741224	LSEILDLSKWTAIERNDDEPPAKLIDTAVTH	generic|tr_B2RXR3_B2RXR3_MOUSE__chr8_-1_95733975_95734133_ENSMUST00000213006__IP_3443985_REVERSED	|generic|sp_Q6ZQ08_CNOT1_MOUSE__chr8_-1_95733975_95734133_ENSMUST00000213006__II_3454631_REVERSED	|generic|sp_Q6ZQ08-2_CNOT1_MOUSE__chr8_-1_95733975_95734133_ENSMUST00000213006__II_3454631_REVERSED	|generic|sp_Q6ZQ08-4_CNOT1_MOUSE__chr8_-1_95733975_95734133_ENSMUST00000213006__II_3454631_REVERSED	|generic|tr_B7ZWL1_B7ZWL1_MOUSE__chr8_-1_95733975_95734133_ENSMUST00000213006__II_3454631_REVERSED	|generic|tr_A0A1D5RMJ8_A0A1D5RMJ8_MOUSE__chr8_-1_95733975_95734133_ENSMUST00000213006__II_3454631_REVERSED	|generic|tr_A0A1D5RMD8_A0A1D5RMD8_MOUSE_REVERSED|
"""index: 18741, intensity: 2564.0, mobility: 0.920"""	-0.370643	0.120323	0.741855	LNFSARTFIEHFHER	generic|IP_827444_TX=10090_REVERSED|
"""index: 25672, intensity: 3440.0, mobility: 1.075"""	-0.370701	0.120514	0.741955	LRAGQLTEDNQLNFVRTLEYFGAQRQPQ	generic|tr_Q8CAU1_Q8CAU1_MOUSE__IP_1093160_REVERSED|
"""index: 1898, intensity: 3241.0, mobility: 0.847"""	-0.371145	0.120813	0.742741	WRSPFKMN	generic|IP_1130541_TX=10090_REVERSED|
"""index: 10879, intensity: 4466.0, mobility: 1.232"""	-0.37116	0.121112	0.742767	ITKNYEAIQKMVNKIVPQYDSEQSKTAIFEKMVFNNQELH	generic|sp_Q8BKE9_IFT74_MOUSE_REVERSED|
"""index: 16950, intensity: 6084.0, mobility: 1.131"""	-0.371275	0.121375	0.74297	NNNRNIQNNDRMAVKGFMQMGIVAYIFFLM	generic|tr_Q6PDD2_Q6PDD2_MOUSE__chr14_-1_30075125_30075241_ENSMUST00000224395__II_3479966_REVERSED	|generic|tr_A0A286YD72_A0A286YD72_MOUSE__chr14_-1_30123315_30123431_ENSMUST00000224395__II_3478399_REVERSED	|generic|tr_A0A571BEQ4_A0A571BEQ4_MOUSE__chr14_-1_30123315_30123431_ENSMUST00000224395__II_3478399_REVERSED	|generic|tr_A0A2C9F2E5_A0A2C9F2E5_MOUSE__chr14_-1_30123315_30123431_ENSMUST00000224395__II_3478399_REVERSED	|generic|tr_A0A571BDT1_A0A571BDT1_MOUSE__chr14_-1_30123315_30123431_ENSMUST00000224395__II_3478399_REVERSED	|generic|tr_A0A589Q4M7_A0A589Q4M7_MOUSE__chr14_-1_30123315_30123431_ENSMUST00000224395__II_3478399_REVERSED	|generic|sp_Q99246_CAC1D_MOUSE__chr14_-1_30123315_30123431_ENSMUST00000224395__II_3478399_REVERSED	|generic|sp_Q99246-3_CAC1D_MOUSE__chr14_-1_30123315_30123431_ENSMUST00000224395__II_3478399_REVERSED	|generic|sp_Q99246-4_CAC1D_MOUSE__chr14_-1_30123315_30123431_ENSMUST00000224395__II_3478399_REVERSED	|generic|tr_A0A571BG56_A0A571BG56_MOUSE_REVERSED|
"""index: 25097, intensity: 6201.0, mobility: 0.868"""	-0.371432	0.121601	0.743248	MQRAQTRR	generic|tr_Q7TQJ3_Q7TQJ3_MOUSE_REVERSED	|generic|tr_Q6P264_Q6P264_MOUSE_REVERSED	|generic|sp_Q9ER35_FN3K_MOUSE_REVERSED|
"""index: 18546, intensity: 3328.0, mobility: 1.159"""	-0.372287	0.121864	0.744755	HALWVSRVLENVPETPSD	generic|tr_Q5VIR7_Q5VIR7_MOUSE_REVERSED|
"""index: 11515, intensity: 14840.0, mobility: 1.079"""	-0.373124	0.122126	0.746229	NFNNLINLFQHELAGLQQETSR	generic|tr_Q9CX41_Q9CX41_MOUSE__II_886719_REVERSED	|generic|tr_D3Z2X2_D3Z2X2_MOUSE_REVERSED	|generic|tr_Q6KAN9_Q6KAN9_MOUSE_REVERSED|
"""index: 23209, intensity: 4103.0, mobility: 0.846"""	-0.373275	0.122425	0.746495	GVTKVFFQVFPGSVHENIQESTK	generic|sp_Q91VV4_DEN2D_MOUSE_REVERSED	|generic|sp_Q91VV4-2_DEN2D_MOUSE_REVERSED	|generic|tr_S4R219_S4R219_MOUSE_REVERSED|
"""index: 22224, intensity: 5395.0, mobility: 0.853"""	-0.373307	0.122723	0.746552	ASPATSRTTASALPWRGAPPRPQP	generic|chr9_1_46012883_46123235_ENSMUST00000126865_REVERSED|
"""index: 2752, intensity: 3286.0, mobility: 0.837"""	-0.373404	0.122985	0.746721	TYSTLDQAQ	generic|IP_3473125_TX=10090_REVERSED|
"""index: 21891, intensity: 3204.0, mobility: 0.935"""	-0.373584	0.123284	0.747038	AQLSINLNLAK	generic|chr18_1_34313597_34313839_ENSMUST00000079362__IP_1056780_TX=10090_REVERSED|
"""index: 16688, intensity: 4483.0, mobility: 1.183"""	-0.373591	0.123545	0.74705	QCELLEINSLSTQYKDR	generic|sp_Q9WVQ0_PMFBP_MOUSE__II_3504821_REVERSED|
"""index: 21428, intensity: 3058.0, mobility: 1.077"""	-0.373797	0.12377	0.747412	EKSIFGDGNLDFVEFCYKMKEDLTGRL	generic|sp_Q9D3N2_EFCB1_MOUSE_REVERSED	|generic|sp_Q9D3N2-2_EFCB1_MOUSE_REVERSED	|generic|sp_Q9D3N2-3_EFCB1_MOUSE_REVERSED|
"""index: 19754, intensity: 7507.0, mobility: 1.091"""	-0.37408	0.124068	0.747909	EWTVIVSVMELSLH	generic|IP_1030563_TX=10090_REVERSED|
"""index: 7255, intensity: 4924.0, mobility: 1.010"""	-0.37417	0.124329	0.748068	IVAPESVTQYHLL	generic|tr_Q3UJ02_Q3UJ02_MOUSE__chr10_1_21358321_21358407_ENSMUST00000218850__II_3495670_REVERSED	|generic|tr_Q3TGM7_Q3TGM7_MOUSE__chr10_1_21358321_21358407_ENSMUST00000218850__II_3495670_REVERSED	|generic|sp_Q69ZS7_HBS1L_MOUSE__chr10_1_21358321_21358407_ENSMUST00000218850__II_3495670_REVERSED	|generic|sp_Q69ZS7-2_HBS1L_MOUSE__chr10_1_21358321_21358407_ENSMUST00000218850__II_3495670_REVERSED|
"""index: 8460, intensity: 26771.0, mobility: 0.878"""	-0.374194	0.124516	0.748109	GWPVFWNMAGDKRRKYVPICVAENK	generic|IP_1089021_TX=10090_REVERSED|
"""index: 11826, intensity: 3258.0, mobility: 1.184"""	-0.375575	0.124814	0.750528	EKTQLNLRAVFLTLLPDGTVGKNPVYRALMARWVARDHPDEDT	generic|tr_D3YTL6_D3YTL6_MOUSE_REVERSED	|generic|sp_Q9D384_U1SBP_MOUSE_REVERSED|
"""index: 15541, intensity: 5748.0, mobility: 0.936"""	-0.375632	0.125112	0.750628	AMERCVPNKRDSLFRVMTSYLKELRS	generic|tr_E9QAQ7_E9QAQ7_MOUSE__chr4_-1_133693754_133694038_ENSMUST00000138473_REVERSED	|generic|sp_A2BH40_ARI1A_MOUSE__chr4_-1_133693754_133694038_ENSMUST00000138473_REVERSED	|generic|sp_A2BH40-2_ARI1A_MOUSE__chr4_-1_133693754_133694038_ENSMUST00000138473_REVERSED	|generic|sp_A2BH40-3_ARI1A_MOUSE__chr4_-1_133693754_133694038_ENSMUST00000138473_REVERSED	|generic|sp_A2BH40-4_ARI1A_MOUSE__chr4_-1_133693754_133694038_ENSMUST00000138473_REVERSED	|generic|tr_Q8C846_Q8C846_MOUSE_REVERSED|
"""index: 17186, intensity: 28868.0, mobility: 1.044"""	-0.375648	0.125372	0.750656	FMHFGQLFANIQPQIARTMRLETVLQVYEAK	generic|sp_Q3U0D9-2_HACE1_MOUSE__II_1149832_REVERSED	|generic|sp_Q3U0D9_HACE1_MOUSE__chr10_1_45711501_45711536_ENSMUST00000155368__II_1149832_REVERSED|
"""index: 11911, intensity: 16414.0, mobility: 1.113"""	-0.376454	0.125409	0.752065	VSAKLFKNGIRQDMGIATAVEEVDAGTAECLASISNISSIRQAL	generic|tr_Q3TS38_Q3TS38_MOUSE__chr5_-1_65423444_65423650_ENSMUST00000125375__II_939549_REVERSED	|generic|tr_Q3TI06_Q3TI06_MOUSE__chr5_-1_65423444_65423650_ENSMUST00000125375__II_939549_REVERSED	|generic|tr_Q3TJE8_Q3TJE8_MOUSE__chr5_-1_65423444_65423650_ENSMUST00000125375__II_939549_REVERSED	|generic|tr_Q3UIZ1_Q3UIZ1_MOUSE__chr5_-1_65423444_65423650_ENSMUST00000125375__II_939549_REVERSED|
"""index: 5723, intensity: 5765.0, mobility: 1.113"""	-0.377648	0.125631	0.754147	PGIEGKAGPMGMAGPKGPMGPMGPKGIGPYGQPGPKGKIGP	generic|sp_Q00780_CO8A1_MOUSE_REVERSED|
"""index: 7985, intensity: 30954.0, mobility: 1.010"""	-0.378109	0.125816	0.754948	VLAPPEKSVLSWL	generic|sp_Q32LZ8_PLPL5_MOUSE_REVERSED	|generic|sp_Q32LZ8-2_PLPL5_MOUSE_REVERSED|
"""index: 24757, intensity: 6062.0, mobility: 0.921"""	-0.379243	0.126075	0.756918	MLGMEQCVEYAHKLLEEINVRNSNQRLL	generic|sp_Q8CJF7_ELYS_MOUSE__chr1_-1_179799203_179799322_ENSMUST00000194536__II_1029277_REVERSED|
"""index: 2682, intensity: 3962.0, mobility: 0.931"""	-0.379398	0.126372	0.757186	METYIYRTSM	generic|chr11_1_42597646_42597891_ENSMUST00000007797_REVERSED|
"""index: 20784, intensity: 3340.0, mobility: 0.922"""	-0.379541	0.126631	0.757435	TPPSVRPGTVTRHGLIPSHWPLSA	generic|IP_961722_TX=10090_REVERSED|
"""index: 27090, intensity: 8832.0, mobility: 1.010"""	-0.37964	0.126928	0.757605	KLELERVSAQAL	generic|IP_1139794_TX=10090_REVERSED|
"""index: 5113, intensity: 20187.0, mobility: 0.946"""	-0.379994	0.127224	0.758219	FRIEAEEGSMR	generic|sp_O70133_DHX9_MOUSE__chr1_-1_153464336_153464407_ENSMUST00000186966_REVERSED	|generic|sp_O70133-2_DHX9_MOUSE__chr1_-1_153464336_153464407_ENSMUST00000186966_REVERSED	|generic|sp_O70133-3_DHX9_MOUSE__chr1_-1_153464336_153464407_ENSMUST00000186966_REVERSED	|generic|tr_E9QNN1_E9QNN1_MOUSE__chr1_-1_153464336_153464407_ENSMUST00000186966_REVERSED	|generic|tr_A0A087WPL5_A0A087WPL5_MOUSE__chr1_-1_153464336_153464407_ENSMUST00000186966_REVERSED|
"""index: 23487, intensity: 6168.0, mobility: 1.106"""	-0.380146	0.127483	0.758483	CKFCGVCDMIRSINRFHLRFDEK	generic|sp_Q8R180_ERO1A_MOUSE_REVERSED	|generic|tr_A0A2I3BPM1_A0A2I3BPM1_MOUSE_REVERSED	|generic|tr_Q4FJZ3_Q4FJZ3_MOUSE_REVERSED|
"""index: 23337, intensity: 2653.0, mobility: 1.178"""	-0.380689	0.127742	0.759422	QELRDELWQLLPGSVASMQSCLNKTFVSGNHI	generic|sp_P46737_BRCC3_MOUSE__chrX_1_75449983_75450120_ENSMUST00000151938__II_832909_REVERSED	|generic|sp_P46737-2_BRCC3_MOUSE__chrX_1_75449983_75450120_ENSMUST00000151938_REVERSED|
"""index: 21010, intensity: 4566.0, mobility: 0.938"""	-0.38104	0.128038	0.760027	VHIELLGAAVPTYTVDRGSLIV	generic|sp_O08852_PKD1_MOUSE__chr17_1_24593294_24593350_ENSMUST00000227107__II_3488744_REVERSED|
"""index: 3830, intensity: 3160.0, mobility: 0.819"""	-0.381103	0.128334	0.760136	FSSTVASEK	generic|IP_864012_TX=10090_REVERSED|
"""index: 7270, intensity: 3874.0, mobility: 1.098"""	-0.38119	0.128516	0.760287	QKSPGQLVTQLAGEYL	generic|IP_1092534_TX=10090_REVERSED|
"""index: 2289, intensity: 3555.0, mobility: 0.863"""	-0.382785	0.128813	0.763035	LYSKLDLDQ	generic|IP_992427_TX=10090_REVERSED	|generic|IP_3498517_TX=10090_REVERSED	|generic|IP_868942_TX=10090_REVERSED|
"""index: 21129, intensity: 4143.0, mobility: 0.980"""	-0.382905	0.128994	0.76324	PLIKQLVPNFFLNLIIMVNVLGQRTYM	generic|IP_1006125_TX=10090_REVERSED|
"""index: 25636, intensity: 3606.0, mobility: 0.903"""	-0.383053	0.129252	0.763495	TARPRHFLN	generic|chrX_1_12596159_12596374_ENSMUST00000137277__II_837287_TX=10090_REVERSED	|generic|tr_Q1XID4_Q1XID4_MOUSE__chrX_1_12587902_12587943_ENSMUST00000137277_REVERSED|
"""index: 15460, intensity: 5132.0, mobility: 1.020"""	-0.38339	0.129509	0.764074	MQCLFSASAKPADI	generic|IP_1139307_TX=10090_REVERSED|
"""index: 19095, intensity: 4726.0, mobility: 0.887"""	-0.383695	0.129805	0.764597	WVEEHGQLL	generic|II_931596_TX=10090_REVERSED	|generic|IP_931578_TX=10090_REVERSED	|generic|IP_931579_TX=10090_REVERSED|
"""index: 2558, intensity: 5082.0, mobility: 0.975"""	-0.383808	0.130062	0.764791	IMQDQQDELK	generic|chr9_-1_103609747_103752883_ENSMUST00000189066_REVERSED|
"""index: 1474, intensity: 5728.0, mobility: 0.846"""	-0.383956	0.130242	0.765046	LLAPPATLQC	generic|tr_D3YVZ1_D3YVZ1_MOUSE__II_849361_REVERSED	|generic|tr_D3YXW9_D3YXW9_MOUSE__II_849361_REVERSED	|generic|tr_D3YUA2_D3YUA2_MOUSE__II_849361_REVERSED	|generic|tr_E9PZT7_E9PZT7_MOUSE_REVERSED	|generic|sp_O70491_STRA6_MOUSE_REVERSED	|generic|tr_E9PZN4_E9PZN4_MOUSE_REVERSED	|generic|tr_Q8C442_Q8C442_MOUSE_REVERSED	|generic|tr_E9Q3G2_E9Q3G2_MOUSE_REVERSED	|generic|tr_E9Q283_E9Q283_MOUSE_REVERSED	|generic|tr_E9Q9S7_E9Q9S7_MOUSE_REVERSED	|generic|tr_E9QAQ2_E9QAQ2_MOUSE_REVERSED	|generic|tr_A0A0R4J115_A0A0R4J115_MOUSE_REVERSED|
"""index: 25508, intensity: 5555.0, mobility: 1.016"""	-0.384678	0.130422	0.766281	IFFAVFSGILVFNDDALLCSGE	generic|sp_P35363_5HT2A_MOUSE_REVERSED|
"""index: 20161, intensity: 5367.0, mobility: 1.106"""	-0.385868	0.130678	0.768316	LITTLFLFLEMRALSEGVCIRKGASFPVFYDSKKFNGNDDLFHGPDF	generic|sp_P56657_CP240_MOUSE__II_1045579_REVERSED	|generic|tr_Q569X9_Q569X9_MOUSE__II_1045572_REVERSED	|generic|tr_E9Q7C8_E9Q7C8_MOUSE__II_1045579_REVERSED	|generic|tr_Q8VCP4_Q8VCP4_MOUSE_REVERSED	|generic|tr_E9PXC3_E9PXC3_MOUSE_REVERSED|
"""index: 27775, intensity: 10166.0, mobility: 0.867"""	-0.3863	0.130973	0.769052	RHKGKNDMCM	generic|chr7_-1_98610859_98613012_ENSMUST00000205276_REVERSED|
"""index: 10455, intensity: 8898.0, mobility: 1.099"""	-0.386469	0.131191	0.769339	GSVGHSGAAHNIIRERETVSFQHTDASIKYTHLKTPVVTIFYQF	generic|sp_Q9CR89_ERGI2_MOUSE__chr6_-1_148195994_148196095_ENSMUST00000032446__II_906990_REVERSED|
"""index: 20504, intensity: 3372.0, mobility: 0.999"""	-0.38685	0.131486	0.769988	GRLQPVLEVEMQLYMTGPQSGEP	generic|IP_1060506_TX=10090_REVERSED|
"""index: 11437, intensity: 239969.0, mobility: 0.995"""	-0.387251	0.131781	0.77067	PWFCVCTLTVSQAKFWVKIKLIQLRTTFHVLHLI	generic|IP_2440199_TX=10090_REVERSED|
"""index: 11364, intensity: 3922.0, mobility: 0.871"""	-0.38739	0.132075	0.770907	DLAMLMLVGSEMGMFTHIFFMQ	generic|tr_A0A1B0GS35_A0A1B0GS35_MOUSE_REVERSED	|generic|tr_Q7TRU8_Q7TRU8_MOUSE_REVERSED|
"""index: 863, intensity: 2804.0, mobility: 0.927"""	-0.387606	0.132292	0.771273	EETVGTTNRAQI	generic|tr_A3KGU5_A3KGU5_MOUSE__chr2_1_30030480_30030602_ENSMUST00000201758__II_1012391_REVERSED	|generic|tr_B9EKJ1_B9EKJ1_MOUSE__chr2_1_30030480_30030602_ENSMUST00000201758__II_1012391_REVERSED	|generic|tr_A3KGU7_A3KGU7_MOUSE__chr2_1_30030480_30030602_ENSMUST00000201758__II_1012391_REVERSED	|generic|tr_A3KGU9_A3KGU9_MOUSE__chr2_1_30030480_30030602_ENSMUST00000201758__II_1012391_REVERSED	|generic|tr_B2RXX6_B2RXX6_MOUSE__chr2_1_30030480_30030602_ENSMUST00000201758__II_1012391_REVERSED	|generic|sp_P16546_SPTN1_MOUSE__chr2_1_30030480_30030602_ENSMUST00000201758__II_1012391_REVERSED	|generic|sp_P16546-2_SPTN1_MOUSE__chr2_1_30030480_30030602_ENSMUST00000201758__II_1012391_REVERSED	|generic|tr_E9Q447_E9Q447_MOUSE__chr2_1_30030480_30030602_ENSMUST00000201758__II_1012391_REVERSED	|generic|tr_B7ZWK3_B7ZWK3_MOUSE__chr2_1_30030480_30030602_ENSMUST00000201758__II_1012391_REVERSED	|generic|II_1012374_TX=10090_REVERSED	|generic|tr_Q58ES7_Q58ES7_MOUSE__chr2_1_30030480_30030602_ENSMUST00000201758_REVERSED	|generic|tr_Q6PA04_Q6PA04_MOUSE__chr2_1_30030480_30030602_ENSMUST00000201758_REVERSED	|generic|tr_Q3TYI8_Q3TYI8_MOUSE__chr2_1_30030480_30030602_ENSMUST00000201758_REVERSED|
"""index: 28711, intensity: 2961.0, mobility: 0.877"""	-0.388033	0.132587	0.771998	QKTKRCNH	generic|IP_972755_TX=10090_REVERSED|
"""index: 21380, intensity: 3068.0, mobility: 0.873"""	-0.388313	0.132882	0.772473	VYEISRLNM	generic|chr8_1_106894597_106898138_ENSMUST00000047629__IP_858919_TX=10090_REVERSED|
"""index: 6586, intensity: 4083.0, mobility: 0.842"""	-0.388315	0.133137	0.772476	LELGPSGQW	generic|tr_Q3UDW9_Q3UDW9_MOUSE_REVERSED	|generic|tr_Q3UDW9_Q3UDW9_MOUSE_REVERSED|
"""index: 8070, intensity: 3840.0, mobility: 0.958"""	-0.388396	0.133314	0.772613	PGSSMLWWMWSLREIKIVSQLSHW	generic|IP_894159_TX=10090_REVERSED|
"""index: 19784, intensity: 2661.0, mobility: 0.782"""	-0.389072	0.133608	0.773757	DGEVTQPR	generic|tr_D3Z5G7_D3Z5G7_MOUSE_REVERSED	|generic|sp_P23953_EST1C_MOUSE_REVERSED|
"""index: 20555, intensity: 2688.0, mobility: 1.233"""	-0.389174	0.133902	0.773931	THTTHTQWLSYTKAIHPI	generic|IP_1024209_TX=10090_REVERSED|
"""index: 28092, intensity: 20382.0, mobility: 1.064"""	-0.389497	0.134039	0.774477	KIHRVKSWKNH	generic|sp_Q8K0Z7_TACO1_MOUSE_REVERSED	|generic|tr_Q8CC34_Q8CC34_MOUSE_REVERSED|
"""index: 5255, intensity: 5456.0, mobility: 0.898"""	-0.390083	0.134254	0.775465	EFNDAKDATY	generic|IP_3467594_TX=10090_REVERSED|
"""index: 8697, intensity: 34157.0, mobility: 1.033"""	-0.390848	0.134508	0.776755	IIRRYAGSLSYDRITHRMNDIDLNDAALMERYAESIKHKPYIV	generic|sp_Q91VU7_PUS7_MOUSE_REVERSED	|generic|sp_Q91VU7-2_PUS7_MOUSE_REVERSED	|generic|tr_Q3ULP8_Q3ULP8_MOUSE_REVERSED|
"""index: 8988, intensity: 8884.0, mobility: 1.191"""	-0.391439	0.134762	0.77775	VVVTYEFSFFIKSLNIQGHHNSREEKGRQIL	generic|IP_3460480_TX=10090_REVERSED|
"""index: 9233, intensity: 4438.0, mobility: 1.351"""	-0.391622	0.135056	0.778057	QYKAQIYMSKQVLHSKYHPQFRGGLFNKFSGKSGR	generic|sp_A2AG58_BCLA3_MOUSE__II_829299_REVERSED|
"""index: 2036, intensity: 4939.0, mobility: 0.884"""	-0.391684	0.13531	0.77816	FGGFVQTVGKLWLTKE	generic|tr_Q545P6_Q545P6_MOUSE__II_860083_REVERSED	|generic|tr_Q8R390_Q8R390_MOUSE__II_860083_REVERSED	|generic|tr_Q3UBU1_Q3UBU1_MOUSE_REVERSED	|generic|tr_Q3TKG9_Q3TKG9_MOUSE_REVERSED	|generic|tr_Q05DV2_Q05DV2_MOUSE_REVERSED|
"""index: 12982, intensity: 5081.0, mobility: 0.853"""	-0.391925	0.135603	0.778566	WSPRKINR	generic|sp_Q9DCI9_RM32_MOUSE__chr13_-1_14610486_14610707_ENSMUST00000221699__II_3473367_REVERSED	|generic|II_3473375_TX=10090_REVERSED	|generic|II_3475038_TX=10090_REVERSED|
"""index: 18775, intensity: 4146.0, mobility: 0.748"""	-0.391987	0.135857	0.77867	WFRSPQVSGMGLL	generic|IP_901194_TX=10090_REVERSED|
"""index: 5048, intensity: 3211.0, mobility: 1.075"""	-0.392175	0.13615	0.778985	YPSQATNATEPREAG	generic|sp_Q3TLI0_TPC10_MOUSE__chr10_-1_78199040_78199099_ENSMUST00000219948_REVERSED	|generic|tr_F8VQF9_F8VQF9_MOUSE__chr10_-1_78199040_78199099_ENSMUST00000219948_REVERSED|
"""index: 24080, intensity: 3034.0, mobility: 1.004"""	-0.3923	0.136364	0.779195	YPVNLCQIWNK	generic|II_942251_TX=10090_REVERSED|
"""index: 21921, intensity: 4957.0, mobility: 0.872"""	-0.392536	0.136657	0.77959	FFFSSLLLSQHKPSHSSHL	generic|IP_3460071_TX=10090_REVERSED|
"""index: 4377, intensity: 3372.0, mobility: 0.948"""	-0.392537	0.13675	0.779592	ELEAAFQNQFDDEVGYLDEEYD	generic|tr_E9PVJ3_E9PVJ3_MOUSE__II_1069134_REVERSED	|generic|tr_A0A0R4J0I4_A0A0R4J0I4_MOUSE__II_1069134_REVERSED	|generic|II_1069122_TX=10090_REVERSED	|generic|tr_E9Q2M3_E9Q2M3_MOUSE_REVERSED	|generic|sp_Q8BIW9_CTF18_MOUSE_REVERSED|
"""index: 18521, intensity: 4179.0, mobility: 1.085"""	-0.393583	0.137002	0.781343	PPIGPMGPLPPPPPPVVGPLPPPPPPPP	generic|tr_Q3U4Y4_Q3U4Y4_MOUSE__chrX_1_129957265_129957363_ENSMUST00000127577__II_830685_REVERSED	|generic|II_830678_TX=10090_REVERSED	|generic|tr_Q8C414_Q8C414_MOUSE__chrX_1_129957265_129957363_ENSMUST00000127577_REVERSED	|generic|tr_E9Q4U7_E9Q4U7_MOUSE__chrX_1_129957265_129957363_ENSMUST00000127577_REVERSED	|generic|sp_O70566_DIAP2_MOUSE__chrX_1_129957265_129957363_ENSMUST00000127577_REVERSED	|generic|tr_Q6W4W7_Q6W4W7_MOUSE__chrX_1_129957265_129957363_ENSMUST00000127577_REVERSED	|generic|tr_K4PWM5_K4PWM5_MOUSE__chrX_1_129957265_129957363_ENSMUST00000127577_REVERSED|
"""index: 18242, intensity: 23897.0, mobility: 1.028"""	-0.39425	0.137295	0.782456	EWQLDLLGVKTLPCWQHDRDMRHCLALFIVQC	generic|chr11_1_80395396_80395515_ENSMUST00000017567__IP_1129853_TX=10090_REVERSED|
"""index: 31758, intensity: 18203.0, mobility: 1.090"""	-0.394716	0.137588	0.783233	GGGGNGGHGGSGDGGGDGGHGGGALMDAVWDAPAM	generic|IP_3501727_TX=10090_REVERSED|
"""index: 4707, intensity: 5220.0, mobility: 1.086"""	-0.394778	0.137881	0.783335	PSEEPAGQGTRSPISP	generic|chr6_-1_145862734_145862883_ENSMUST00000032386__IP_907313_TX=10090_REVERSED|
"""index: 25190, intensity: 20109.0, mobility: 1.016"""	-0.394871	0.138173	0.783491	YFTRIGLQIGV	generic|IP_845481_TX=10090_REVERSED|
"""index: 9390, intensity: 3442.0, mobility: 0.806"""	-0.394922	0.138385	0.783575	YAGAKEMTT	generic|IP_3496245_TX=10090_REVERSED|
"""index: 16937, intensity: 2991.0, mobility: 1.173"""	-0.395296	0.138678	0.784197	MYNHIMETHRQHLANYEKKLEAEREELR	generic|tr_B8X349_B8X349_MOUSE__II_1132240_REVERSED	|generic|sp_Q58A65_JIP4_MOUSE_REVERSED	|generic|sp_Q58A65-2_JIP4_MOUSE_REVERSED|
"""index: 15436, intensity: 6752.0, mobility: 0.859"""	-0.395712	0.13897	0.78489	MELELSVYPMKAKPLE	generic|sp_Q61001_LAMA5_MOUSE__II_993744_REVERSED	|generic|tr_Q80VE8_Q80VE8_MOUSE__II_993744_REVERSED	|generic|tr_Q3TZ05_Q3TZ05_MOUSE_REVERSED	|generic|tr_Q6ZQA1_Q6ZQA1_MOUSE_REVERSED	|generic|tr_Q8R3Y7_Q8R3Y7_MOUSE_REVERSED|
"""index: 1977, intensity: 10611.0, mobility: 0.824"""	-0.39632	0.139222	0.785897	WPKSPANHS	generic|IP_826403_TX=10090_REVERSED|
"""index: 20407, intensity: 3572.0, mobility: 0.841"""	-0.397216	0.139474	0.787381	EETSYGKNPLNSIFVVSMEESEK	generic|tr_A0A0N4SUP3_A0A0N4SUP3_MOUSE_REVERSED	|generic|tr_A0A0N4SV80_A0A0N4SV80_MOUSE_REVERSED	|generic|tr_A0A0N4SVI8_A0A0N4SVI8_MOUSE_REVERSED	|generic|sp_Q61464_ZN638_MOUSE_REVERSED	|generic|sp_Q61464-2_ZN638_MOUSE_REVERSED	|generic|sp_Q61464-4_ZN638_MOUSE_REVERSED	|generic|sp_Q61464-5_ZN638_MOUSE_REVERSED	|generic|sp_Q61464-7_ZN638_MOUSE_REVERSED	|generic|tr_E9QKZ7_E9QKZ7_MOUSE_REVERSED	|generic|tr_E9QML5_E9QML5_MOUSE_REVERSED	|generic|tr_A0A0N4SV38_A0A0N4SV38_MOUSE_REVERSED	|generic|tr_Q3TZK9_Q3TZK9_MOUSE_REVERSED|
"""index: 7577, intensity: 7390.0, mobility: 1.063"""	-0.3986	0.139766	0.789664	GSDAVSMHHLRLRSGHAQHRFPLSGGRKYWTITAQPRGV	generic|tr_E9PZ16_E9PZ16_MOUSE_REVERSED	|generic|tr_Q2XQV0_Q2XQV0_MOUSE_REVERSED	|generic|tr_B1B0C7_B1B0C7_MOUSE_REVERSED|
"""index: 24214, intensity: 4207.0, mobility: 1.300"""	-0.398662	0.140058	0.789767	WWWWMKPAGTFASSRAATII	generic|IP_866984_TX=10090_REVERSED|
"""index: 2817, intensity: 22805.0, mobility: 0.994"""	-0.398712	0.140351	0.78985	MTNAVAKAAMIHS	generic|sp_P80316_TCPE_MOUSE_REVERSED|
"""index: 19660, intensity: 8602.0, mobility: 0.974"""	-0.398732	0.140643	0.789883	GCFISFSPQTLEAPLPRWAQ	generic|IP_924110_TX=10090_REVERSED|
"""index: 12640, intensity: 3277.0, mobility: 1.255"""	-0.398804	0.140936	0.790001	FFYMPTHLHPNWSIALVIPLNGSITVMYMGLFLGLIIEEKDSKGS	generic|IP_1120852_TX=10090_REVERSED|
"""index: 23901, intensity: 5773.0, mobility: 0.795"""	-0.399172	0.140981	0.790606	PPAPSAGDWSDRPEQF	generic|IP_2452951_TX=10090_REVERSED|
"""index: 2718, intensity: 3186.0, mobility: 0.810"""	-0.400758	0.141273	0.793206	QALMSFLVGKEINV	generic|IP_971637_TX=10090_REVERSED|
"""index: 13126, intensity: 6649.0, mobility: 1.101"""	-0.400833	0.141523	0.793331	LEPGALGQNKVSEPVMPAENKLSAMISVHQD	generic|sp_Q7TSJ2_MAP6_MOUSE__chr7_1_99336781_99337002_ENSMUST00000122101__II_884487_REVERSED	|generic|tr_A0A140LIT9_A0A140LIT9_MOUSE__chr7_1_99336781_99337002_ENSMUST00000122101_REVERSED|
"""index: 12464, intensity: 4435.0, mobility: 1.124"""	-0.402111	0.141815	0.795416	KLSAVCTYTGFDTFKLDIIDLNTTGPSVDPDTQTIVMRESSRLPR	generic|sp_P60755_MDGA2_MOUSE__II_1116241_REVERSED	|generic|tr_A0A217FL82_A0A217FL82_MOUSE__II_1116241_REVERSED	|generic|tr_Q3UV20_Q3UV20_MOUSE__II_1116231_REVERSED	|generic|tr_B2RQF5_B2RQF5_MOUSE__II_1116241_REVERSED	|generic|chr12_-1_66655073_66655363_ENSMUST00000101379_REVERSED|
"""index: 12728, intensity: 271665.0, mobility: 1.004"""	-0.402329	0.141941	0.795771	AGGAAAAAAAAAGYPIGGYGSPSASMYGQSNS	generic|sp_P53783_SOX1_MOUSE_REVERSED|
"""index: 13634, intensity: 3714.0, mobility: 0.920"""	-0.402748	0.142191	0.796454	RTRDRPFSSWKRSVTMATVSKPTTLEM	generic|IP_2426610_TX=10090_REVERSED|
"""index: 14734, intensity: 3110.0, mobility: 1.001"""	-0.402825	0.1424	0.796578	QFDMQAVAEQVKV	generic|sp_P11531_DMD_MOUSE__chrX_1_85144125_85144169_ENSMUST00000146331__II_832695_REVERSED	|generic|tr_A0A668KLA2_A0A668KLA2_MOUSE__chrX_1_85144125_85144169_ENSMUST00000146331__II_832695_REVERSED|
"""index: 14232, intensity: 3029.0, mobility: 0.874"""	-0.403413	0.142649	0.797534	EWSKQVSLK	generic|IP_1021968_TX=10090_REVERSED|
"""index: 1834, intensity: 5220.0, mobility: 0.958"""	-0.403448	0.142899	0.79759	RELSPTSNSPSTAN	generic|IP_996571_TX=10090_REVERSED|
"""index: 5542, intensity: 2829.0, mobility: 0.962"""	-0.403913	0.143148	0.798345	WFLLEFINEW	generic|chr11_1_78500760_78500897_ENSMUST00000153628_REVERSED	|generic|sp_P29788_VTNC_MOUSE_REVERSED|
"""index: 18960, intensity: 3828.0, mobility: 1.278"""	-0.404083	0.143397	0.79862	WFMYWVMGFSGYVYFVSSWG	generic|tr_A0A0R4J0A6_A0A0R4J0A6_MOUSE__chr7_1_51622659_51622724_ENSMUST00000207945_REVERSED	|generic|sp_Q8BLE7_VGLU2_MOUSE__chr7_1_51622659_51622724_ENSMUST00000207945_REVERSED|
"""index: 2976, intensity: 3582.0, mobility: 0.901"""	-0.404437	0.143688	0.799193	ILVTCLRKSM	generic|tr_Q8VGP9_Q8VGP9_MOUSE_REVERSED	|generic|tr_Q8VGQ0_Q8VGQ0_MOUSE_REVERSED	|generic|tr_E9Q8M0_E9Q8M0_MOUSE_REVERSED|
"""index: 35147, intensity: 2735.0, mobility: 1.168"""	-0.404438	0.143937	0.799195	SSSSGCCM	generic|IP_1149569_TX=10090_REVERSED|
"""index: 3693, intensity: 4741.0, mobility: 0.853"""	-0.404955	0.144186	0.800029	GSVVEGFFLK	generic|IP_1075149_TX=10090_REVERSED|
"""index: 20754, intensity: 3530.0, mobility: 0.778"""	-0.405314	0.144267	0.800609	PAPGKGPP	generic|IP_1060480_TX=10090_REVERSED|
"""index: 12832, intensity: 4458.0, mobility: 0.873"""	-0.405778	0.144515	0.801358	PFPVREKY	generic|tr_F6XZQ5_F6XZQ5_MOUSE_REVERSED|
"""index: 28805, intensity: 3258.0, mobility: 0.982"""	-0.406194	0.144722	0.802027	SSRRWRQRR	generic|IP_1018860_TX=10090_REVERSED|
"""index: 18031, intensity: 13926.0, mobility: 0.814"""	-0.406562	0.145012	0.802619	APQKLCVK	generic|sp_C0HKD2_F25A3_MOUSE_REVERSED	|generic|tr_D3YZF6_D3YZF6_MOUSE_REVERSED|
"""index: 22312, intensity: 4021.0, mobility: 1.120"""	-0.407002	0.145217	0.803325	PMWWPTVSLWWALK	generic|IP_860100_TX=10090_REVERSED|
"""index: 23822, intensity: 6678.0, mobility: 1.110"""	-0.407879	0.145507	0.80473	FFMDLSVAVVIYRCS	generic|IP_3482050_TX=10090_REVERSED|
"""index: 14932, intensity: 14612.0, mobility: 0.956"""	-0.407977	0.145797	0.804887	VAAEPLWVPHLCGERPVH	generic|IP_3495881_TX=10090_REVERSED|
"""index: 33571, intensity: 3421.0, mobility: 1.376"""	-0.408044	0.146045	0.804993	KMKESNNLLVNRLEKSVMYLQ	generic|tr_A0A1S6GWH4_A0A1S6GWH4_MOUSE__chr13_1_69627132_69627170_ENSMUST00000136932__II_1105220_REVERSED	|generic|sp_Q1HFZ0_NSUN2_MOUSE__chr13_1_69627132_69627170_ENSMUST00000136932__II_1105220_REVERSED	|generic|sp_Q1HFZ0-2_NSUN2_MOUSE__chr13_1_69627132_69627170_ENSMUST00000136932__II_1105220_REVERSED	|generic|tr_H3BKN0_H3BKN0_MOUSE__chr13_1_69627132_69627170_ENSMUST00000136932_REVERSED|
"""index: 35066, intensity: 3754.0, mobility: 1.368"""	-0.408449	0.146292	0.805641	LRLIAALLRLGVVL	generic|chr1_1_74332636_74347390_ENSMUST00000087225_REVERSED|
"""index: 5879, intensity: 4448.0, mobility: 1.139"""	-0.408753	0.146539	0.806126	WMPDRNLFLSPWNTHRSRQRAIDQHQAGL	generic|IP_3485724_TX=10090_REVERSED|
"""index: 18144, intensity: 5199.0, mobility: 0.989"""	-0.409225	0.146786	0.806879	YHRNVFLYVFSFHYPFIAL	generic|IP_928773_TX=10090_REVERSED|
"""index: 10112, intensity: 14481.0, mobility: 0.884"""	-0.409619	0.147076	0.807506	KCIHFIPSMPVSCGEVCSTRILVL	generic|IP_1111923_TX=10090_REVERSED|
"""index: 13953, intensity: 3363.0, mobility: 1.115"""	-0.409756	0.147365	0.807724	VTCTVYCLGIISLNYLFFYMPTHLHSDMRILVILSLNWTL	generic|IP_1042340_TX=10090_REVERSED|
"""index: 3789, intensity: 5126.0, mobility: 1.028"""	-0.409787	0.147603	0.807774	QDYAAAAAAAAAAASYQAYAAGTYDIYPT	generic|sp_D3Z4I3_RBM24_MOUSE_REVERSED|
"""index: 19084, intensity: 2603.0, mobility: 0.938"""	-0.409958	0.147603	0.808045	IATTDEVVRKMVARVNR	generic|sp_Q3UVL4_VPS51_MOUSE__chr19_-1_6068849_6068920_ENSMUST00000161634__II_782348_REVERSED|
"""index: 20306, intensity: 6178.0, mobility: 0.935"""	-0.411264	0.147849	0.810116	FVQYFQERL	generic|IP_3462186_TX=10090_REVERSED|
"""index: 23536, intensity: 9123.0, mobility: 0.996"""	-0.411533	0.148137	0.810541	DNNKYPIGVIKAQLDELFTFN	generic|sp_Q8CDC0_SPB13_MOUSE__II_1030106_REVERSED	|generic|sp_Q8CDC0-2_SPB13_MOUSE_REVERSED|
"""index: 20273, intensity: 4152.0, mobility: 0.916"""	-0.411546	0.148298	0.810562	LAPCTLPWMRWAIRLTRPQKTQGGRLDMR	generic|IP_1001782_TX=10090_REVERSED|
"""index: 1643, intensity: 2959.0, mobility: 1.106"""	-0.412219	0.148586	0.811625	ENRNELLCEKSSWH	generic|IP_3502986_TX=10090_REVERSED|
"""index: 16569, intensity: 4533.0, mobility: 0.914"""	-0.412229	0.148832	0.81164	ELIGKSDTHAQ	generic|tr_Q3TAH6_Q3TAH6_MOUSE_REVERSED	|generic|tr_Q8K0I0_Q8K0I0_MOUSE_REVERSED	|generic|sp_Q9CR33_MANS1_MOUSE_REVERSED|
"""index: 15203, intensity: 4169.0, mobility: 1.124"""	-0.412772	0.14912	0.812496	PCEPVCHDGLLLHRAHQCKLCISGTDQLNAVCH	generic|sp_Q80T14_FRAS1_MOUSE_REVERSED|
"""index: 17359, intensity: 2707.0, mobility: 0.856"""	-0.412776	0.149409	0.812503	PGLNQYRL	generic|tr_Q61975_Q61975_MOUSE_REVERSED|
"""index: 22006, intensity: 30629.0, mobility: 1.148"""	-0.412828	0.149697	0.812585	AINSLGFMINVKISACALRAIGMHEC	generic|tr_Q7TRP1_Q7TRP1_MOUSE__II_3499307_REVERSED	|generic|tr_A0A1B0GSN5_A0A1B0GSN5_MOUSE__II_3499301_REVERSED	|generic|tr_A0A1B0GSE1_A0A1B0GSE1_MOUSE__II_3499307_REVERSED	|generic|tr_Q7TRP2_Q7TRP2_MOUSE__II_3499301_REVERSED|
"""index: 31814, intensity: 7195.0, mobility: 1.071"""	-0.412858	0.149986	0.812631	TLWEVGMSVVKADP	generic|sp_Q3U435_MMP25_MOUSE__II_3488709_REVERSED	|generic|tr_A0A3B2WCE2_A0A3B2WCE2_MOUSE_REVERSED	|generic|tr_A0A3B2W7R0_A0A3B2W7R0_MOUSE_REVERSED|
"""index: 19484, intensity: 3389.0, mobility: 1.190"""	-0.412867	0.150274	0.812645	SDFRLNEERNYISRFLFRVRQTGNYFHCEYK	generic|tr_Q5XQI8_Q5XQI8_MOUSE_REVERSED|
"""index: 1049, intensity: 3467.0, mobility: 0.864"""	-0.413102	0.150476	0.813015	LAPEDKSCLQ	generic|IP_951158_TX=10090_REVERSED|
"""index: 8327, intensity: 3187.0, mobility: 1.113"""	-0.413551	0.150764	0.81372	LRHAIMLDWPLRTRISFPLCWTPLRMQPLGGLAATWRSES	generic|chr16_-1_4287975_4288217_ENSMUST00000117801__IP_1081172_TX=10090_REVERSED|
"""index: 12398, intensity: 21593.0, mobility: 1.106"""	-0.413628	0.151009	0.813841	MSILIMVELEYLPPGLIDKLAHSDILIPMEPPLALDATDSISEPK	generic|sp_Q9DBN5-2_LONP2_MOUSE__chr8_1_86708947_86709117_ENSMUST00000155433_REVERSED|
"""index: 29949, intensity: 12499.0, mobility: 1.032"""	-0.414015	0.15121	0.814447	IETEKRRAKQP	generic|IP_1022110_TX=10090_REVERSED|
"""index: 13956, intensity: 3260.0, mobility: 1.136"""	-0.414125	0.151498	0.814621	EFGTYMGFPCAWKL	generic|tr_A2AWF9_A2AWF9_MOUSE__II_1002789_REVERSED	|generic|tr_A2AWF8_A2AWF8_MOUSE_REVERSED	|generic|sp_Q64455_PTPRJ_MOUSE_REVERSED	|generic|tr_E9Q4S7_E9Q4S7_MOUSE_REVERSED|
"""index: 22602, intensity: 2613.0, mobility: 1.205"""	-0.414141	0.151698	0.814645	LLEMVMVNYDGEAGCWKI	generic|sp_Q9JMK2_KC1E_MOUSE__II_1087695_REVERSED	|generic|tr_Q9QUI3_Q9QUI3_MOUSE__II_1087695_REVERSED	|generic|tr_A0A2R8VI54_A0A2R8VI54_MOUSE_REVERSED	|generic|tr_A0A2R8W6S2_A0A2R8W6S2_MOUSE_REVERSED	|generic|tr_A8Y2Z5_A8Y2Z5_MOUSE_REVERSED	|generic|tr_A0A2R8VHL1_A0A2R8VHL1_MOUSE_REVERSED	|generic|tr_A8Y2Z9_A8Y2Z9_MOUSE_REVERSED	|generic|tr_Q3TYE1_Q3TYE1_MOUSE_REVERSED|
"""index: 8808, intensity: 6251.0, mobility: 1.083"""	-0.415309	0.151986	0.816472	RHGPCLQGDDRIQCQLAGMQQR	generic|IP_1138935_TX=10090_REVERSED|
"""index: 17169, intensity: 6152.0, mobility: 1.043"""	-0.415362	0.152143	0.816554	RLHQKWPPSISHVPLTRYARCEEEVEEKEMVVVIVVVVVVMMM	generic|IP_1103201_TX=10090_REVERSED|
"""index: 12077, intensity: 2699.0, mobility: 1.407"""	-0.415739	0.152386	0.817142	FFFFSIFYFRAGARFFFFFFF	generic|IP_3460334_TX=10090_REVERSED|
"""index: 1057, intensity: 3000.0, mobility: 0.900"""	-0.415912	0.15263	0.817412	GYTSKQLHEM	generic|sp_Q8BWF2_GIMA5_MOUSE_REVERSED|
"""index: 3615, intensity: 2804.0, mobility: 1.152"""	-0.41599	0.152654	0.817534	AQQREERPLEEELR	generic|IP_1105958_TX=10090_REVERSED|
"""index: 24799, intensity: 2952.0, mobility: 1.109"""	-0.417154	0.152941	0.819342	LHMFPPVTSPCFRSM	generic|IP_3461758_TX=10090_REVERSED|
"""index: 22445, intensity: 4701.0, mobility: 1.139"""	-0.417554	0.153228	0.819961	TMEFCIRIELEIKWSMLWQPNQKKCQL	generic|IP_1072587_TX=10090_REVERSED|
"""index: 6432, intensity: 8862.0, mobility: 1.026"""	-0.417723	0.153471	0.820222	ETGKPQEVETSGLFKANYPIYHKSLAEPTHMWTKDKKRSFARNM	generic|sp_Q8K2A1_GULP1_MOUSE__chr1_1_44794986_44795021_ENSMUST00000162600__II_1040088_REVERSED	|generic|sp_Q8K2A1-2_GULP1_MOUSE_REVERSED	|generic|tr_E0CXC5_E0CXC5_MOUSE_REVERSED|
"""index: 15396, intensity: 5595.0, mobility: 1.159"""	-0.417932	0.153582	0.820546	TLASSPVNEPDPVFKSKPSAPACPSQSSPAAKR	generic|tr_B2RWW9_B2RWW9_MOUSE__II_954585_REVERSED	|generic|tr_A0A2I3BQG2_A0A2I3BQG2_MOUSE__II_954589_REVERSED	|generic|tr_B7ZCC2_B7ZCC2_MOUSE__II_954589_REVERSED|
"""index: 10208, intensity: 4681.0, mobility: 1.179"""	-0.418372	0.15378	0.821225	GWCSYCILFLAALFVLACITCPKRELLFSLLYFGMFMSHSFWL	generic|IP_1022920_TX=10090_REVERSED	|generic|sp_P62951_BLCAP_MOUSE__chr2_-1_157557890_157558153_ENSMUST00000088494_REVERSED|
"""index: 14803, intensity: 4955.0, mobility: 1.085"""	-0.418914	0.153934	0.822061	PTVYTVQIYAYKPDLDKPNVKNSDQII	generic|tr_A0A2X0U4P8_A0A2X0U4P8_MOUSE__II_1032947_REVERSED	|generic|tr_A0A087WQ86_A0A087WQ86_MOUSE__chr1_-1_80615288_80615344_ENSMUST00000191505__II_1032947_REVERSED	|generic|tr_E9QM99_E9QM99_MOUSE__chr1_-1_80615288_80615344_ENSMUST00000191505__II_1032947_REVERSED	|generic|sp_Q8BZN6_DOC10_MOUSE__chr1_-1_80615288_80615344_ENSMUST00000191505__II_1032947_REVERSED	|generic|sp_Q8BZN6-2_DOC10_MOUSE__chr1_-1_80615288_80615344_ENSMUST00000191505__II_1032947_REVERSED	|generic|sp_Q8BZN6-3_DOC10_MOUSE__chr1_-1_80615288_80615344_ENSMUST00000191505__II_1032947_REVERSED	|generic|sp_Q8BZN6-4_DOC10_MOUSE__chr1_-1_80615288_80615344_ENSMUST00000191505__II_1032947_REVERSED	|generic|tr_A0A087WS26_A0A087WS26_MOUSE__II_1032947_REVERSED	|generic|tr_A0A087WRP5_A0A087WRP5_MOUSE__chr1_-1_80615288_80615344_ENSMUST00000191505__II_1032947_REVERSED	|generic|tr_A0A0R4J2B7_A0A0R4J2B7_MOUSE__II_1032947_REVERSED	|generic|tr_B2RWY0_B2RWY0_MOUSE__chr1_-1_80615288_80615344_ENSMUST00000191505__II_1032947_REVERSED|
"""index: 11081, intensity: 7136.0, mobility: 1.068"""	-0.419094	0.15422	0.822338	WELTQEKSMRPLAPTGEQTKM	generic|chr6_1_107568714_107568806_ENSMUST00000049285_REVERSED|
"""index: 12045, intensity: 26175.0, mobility: 1.006"""	-0.419212	0.154506	0.82252	ENKVQGKELPGLSDVTEDDKKKEGSLYRSYM	generic|tr_G3X8W7_G3X8W7_MOUSE__chr18_-1_34636282_34636326_ENSMUST00000133162__II_1056651_REVERSED	|generic|sp_Q8BGZ4_CDC23_MOUSE__chr18_-1_34651543_34651680_ENSMUST00000133162__II_1056651_REVERSED	|generic|tr_A0A0R4J1W7_A0A0R4J1W7_MOUSE__chr18_-1_34636282_34636326_ENSMUST00000133162__II_1056651_REVERSED	|generic|II_1056660_TX=10090_REVERSED	|generic|sp_Q8BGZ4-2_CDC23_MOUSE__chr18_-1_34637316_34637432_ENSMUST00000133162_REVERSED|
"""index: 14465, intensity: 2755.0, mobility: 1.124"""	-0.419368	0.154793	0.82276	RKRQKEMYKTESTKLLKMVEGERAYDLPTHGMENRQLPNA	generic|tr_E9PY58_E9PY58_MOUSE__chr7_1_101687289_101687378_ENSMUST00000123870__II_883812_REVERSED	|generic|tr_Q8CCN6_Q8CCN6_MOUSE__chr7_1_101687289_101687378_ENSMUST00000123870__II_883812_REVERSED	|generic|tr_Q3URM1_Q3URM1_MOUSE__chr7_1_101687289_101687378_ENSMUST00000123870__II_883812_REVERSED	|generic|tr_Q3TXD4_Q3TXD4_MOUSE__chr7_1_101687289_101687378_ENSMUST00000123870__II_883812_REVERSED	|generic|tr_Q3U3U6_Q3U3U6_MOUSE__chr7_1_101687289_101687378_ENSMUST00000123870_REVERSED	|generic|tr_Q3UGS9_Q3UGS9_MOUSE__chr7_1_101687289_101687378_ENSMUST00000123870_REVERSED|
"""index: 5344, intensity: 3569.0, mobility: 0.938"""	-0.419393	0.155079	0.822799	NLNCIPKEQYT	generic|IP_869155_TX=10090_REVERSED|
"""index: 4448, intensity: 4243.0, mobility: 0.851"""	-0.419803	0.155232	0.823429	YWSSQLGMK	generic|chrX_1_162775765_162775809_ENSMUST00000033720_REVERSED|
"""index: 11759, intensity: 13321.0, mobility: 1.043"""	-0.41997	0.155517	0.823685	PAAAAAPAATTAAAAPAAAAFASPDALFA	generic|tr_Q5FWB6_Q5FWB6_MOUSE_REVERSED	|generic|sp_P14869_RLA0_MOUSE_REVERSED|
"""index: 15722, intensity: 4849.0, mobility: 1.119"""	-0.420122	0.155625	0.823919	EQKSWLNMISLYWRQRQSLLRSRK	generic|chr6_1_71862455_71863270_ENSMUST00000064062_REVERSED|
"""index: 3503, intensity: 3533.0, mobility: 0.884"""	-0.420619	0.155822	0.82468	PPLKLDKPCE	generic|tr_Q6ZQL6_Q6ZQL6_MOUSE__IP_1047419_REVERSED|
"""index: 7430, intensity: 6788.0, mobility: 1.002"""	-0.420997	0.156063	0.825258	ENKSESKSAKEKQLVERNR	generic|sp_Q91W18_TDRD3_MOUSE__chr13_-1_49068189_49068218_ENSMUST00000162581_REVERSED	|generic|sp_Q91W18-2_TDRD3_MOUSE__chr13_-1_49068189_49068218_ENSMUST00000162581_REVERSED	|generic|sp_Q91W18-3_TDRD3_MOUSE__chr13_-1_49068189_49068218_ENSMUST00000162581_REVERSED|
"""index: 1349, intensity: 4274.0, mobility: 0.956"""	-0.42129	0.156303	0.825706	HDEFPAEPGQTR	generic|tr_Q5DTJ8_Q5DTJ8_MOUSE_REVERSED|
"""index: 3395, intensity: 26870.0, mobility: 1.063"""	-0.421366	0.156589	0.825821	AQWKGDVPCQQLFCD	generic|sp_Q3UHD1_AGRB1_MOUSE__chr15_1_74572818_74572877_ENSMUST00000186360__II_3484621_REVERSED	|generic|tr_Q5DTN9_Q5DTN9_MOUSE__chr15_1_74572818_74572877_ENSMUST00000186360__II_3484621_REVERSED	|generic|tr_A0A087WQV8_A0A087WQV8_MOUSE__chr15_1_74572818_74572877_ENSMUST00000186360_REVERSED|
"""index: 6573, intensity: 3958.0, mobility: 0.999"""	-0.421654	0.156874	0.826261	TRQSAATLSFPSKPCLAWSHES	generic|IP_946714_TX=10090_REVERSED|
"""index: 12847, intensity: 7319.0, mobility: 0.910"""	-0.421926	0.157114	0.826676	QQPSLYHKVTLLGPLTTAMVTEITSC	generic|sp_Q80YE7_DAPK1_MOUSE__chr13_1_60719665_60719766_ENSMUST00000224789__II_3476649_REVERSED	|generic|sp_Q80YE7-2_DAPK1_MOUSE__chr13_1_60719665_60719766_ENSMUST00000224789__II_3476649_REVERSED	|generic|tr_Q3UKP8_Q3UKP8_MOUSE__chr13_1_60719665_60719766_ENSMUST00000224789__II_3476649_REVERSED|
"""index: 10178, intensity: 16616.0, mobility: 0.969"""	-0.422073	0.157355	0.8269	GGGPGPGPITGGVSAAAAAAAAAAAAAKQAEVLQAKAK	generic|sp_Q8BZ32_ASXL2_MOUSE_REVERSED|
"""index: 15588, intensity: 6325.0, mobility: 0.934"""	-0.422154	0.15755	0.827024	FREWALWGMPPTRLLGNELMLVQAVLA	generic|sp_Q9QWR8_NAGAB_MOUSE__chr15_-1_82337383_82337412_ENSMUST00000229948__II_3485258_REVERSED	|generic|tr_Q3U6T2_Q3U6T2_MOUSE__chr15_-1_82337383_82337412_ENSMUST00000229948__II_3485258_REVERSED	|generic|tr_Q3UZX5_Q3UZX5_MOUSE__chr15_-1_82337383_82337412_ENSMUST00000229948_REVERSED	|generic|tr_A0A2R8VHJ3_A0A2R8VHJ3_MOUSE__chr15_-1_82337383_82337412_ENSMUST00000229948_REVERSED	|generic|tr_A0A2R8VHH9_A0A2R8VHH9_MOUSE__chr15_-1_82337383_82337412_ENSMUST00000229948_REVERSED|
"""index: 17890, intensity: 4730.0, mobility: 0.931"""	-0.422412	0.157565	0.827416	LQRSIHEWIQDPHNDLQGCNIPHASPAL	generic|IP_838003_TX=10090_REVERSED|
"""index: 1531, intensity: 24555.0, mobility: 1.031"""	-0.422926	0.157715	0.828197	LCRWLSSQHLVW	generic|chr5_-1_90282986_90283195_ENSMUST00000014421__IP_943176_TX=10090_REVERSED|
"""index: 8982, intensity: 4000.0, mobility: 1.334"""	-0.423319	0.157999	0.828794	YKKAFEEMKEQNEHIMRNLE	generic|tr_F6QNN0_F6QNN0_MOUSE__II_963547_REVERSED	|generic|tr_J3QNE4_J3QNE4_MOUSE_REVERSED|
"""index: 19858, intensity: 2778.0, mobility: 0.803"""	-0.423323	0.158284	0.828799	VIVLSPCL	generic|IP_916637_TX=10090_REVERSED|
"""index: 24135, intensity: 2596.0, mobility: 0.846"""	-0.423572	0.158478	0.829177	LGILIHYM	generic|IP_863750_TX=10090_REVERSED|
"""index: 18989, intensity: 2784.0, mobility: 1.167"""	-0.42373	0.158762	0.829416	VWMWGDELENHVIFMDGKLFSIEDTDPVKT	generic|tr_E9PYG6_E9PYG6_MOUSE__chr13_-1_85216104_85216181_ENSMUST00000146792__II_1104459_REVERSED	|generic|tr_Q91YX7_Q91YX7_MOUSE__chr13_-1_85216104_85216181_ENSMUST00000146792__II_1104459_REVERSED|
"""index: 9179, intensity: 8842.0, mobility: 1.247"""	-0.423759	0.159046	0.82946	RTLYIMDSTLVWPDMLLCFLKLLYHGLFRMYISRFQHMG	generic|IP_1071438_TX=10090_REVERSED|
"""index: 9287, intensity: 7537.0, mobility: 1.041"""	-0.423956	0.15933	0.829757	ILYVLHFSKFFFFFFSFGLLGNNCFIMFCQMFLRSPVRFAL	generic|IP_845443_TX=10090_REVERSED|
"""index: 15925, intensity: 4740.0, mobility: 0.945"""	-0.424122	0.159568	0.830008	RTSDATSSLPAAQSCASIDPFSFR	generic|tr_A0A2I3BR95_A0A2I3BR95_MOUSE_REVERSED	|generic|tr_Q5SXE4_Q5SXE4_MOUSE_REVERSED	|generic|tr_Q3UV75_Q3UV75_MOUSE_REVERSED	|generic|sp_Q61097_KSR1_MOUSE_REVERSED|
"""index: 12777, intensity: 4361.0, mobility: 0.908"""	-0.424357	0.159762	0.830363	VNPGPLQSDRD	generic|IP_890541_TX=10090_REVERSED|
"""index: 19341, intensity: 3577.0, mobility: 1.095"""	-0.424914	0.160045	0.831203	EIQQRLIEIVKDKEAMQLKLAECETQVN	generic|sp_Q8CDI6_CD158_MOUSE_REVERSED	|generic|tr_B2RQL1_B2RQL1_MOUSE_REVERSED|
"""index: 12229, intensity: 6039.0, mobility: 0.877"""	-0.42498	0.160329	0.831303	VKVPEFSKGAALDEVQSAARQ	generic|tr_Q3UE20_Q3UE20_MOUSE_REVERSED|
"""index: 12932, intensity: 89055.0, mobility: 1.075"""	-0.425074	0.160476	0.831445	TQLEQLSPSPCRLEGSPLLIAES	generic|sp_P70208_PLXA3_MOUSE__chrX_1_74343459_74343542_ENSMUST00000154062__II_836380_REVERSED	|generic|sp_P70208-2_PLXA3_MOUSE__chrX_1_74343459_74343542_ENSMUST00000154062__II_836380_REVERSED	|generic|II_836386_TX=10090_REVERSED|
"""index: 13311, intensity: 4632.0, mobility: 0.866"""	-0.425476	0.16076	0.832049	RLSFGKKR	generic|chr3_1_95625016_95626803_ENSMUST00000058230_REVERSED	|generic|chr3_1_95625079_95626803_ENSMUST00000058230_REVERSED	|generic|chr3_1_95625148_95626803_ENSMUST00000058230_REVERSED	|generic|chr3_1_95625094_95626803_ENSMUST00000058230_REVERSED|
"""index: 16783, intensity: 10546.0, mobility: 1.059"""	-0.42555	0.160815	0.832161	MNFPFAGTFFFPQ	generic|sp_Q5SUE8-2_ANR40_MOUSE_REVERSED	|generic|sp_Q5SUE8-3_ANR40_MOUSE_REVERSED	|generic|sp_Q5SUE8_ANR40_MOUSE__chr11_1_94339649_94339699_ENSMUST00000051221_REVERSED|
"""index: 578, intensity: 2591.0, mobility: 0.873"""	-0.426535	0.161099	0.833637	RCTVIVHCM	generic|tr_D3Z4C4_D3Z4C4_MOUSE_REVERSED	|generic|tr_A0A1Y7VNJ3_A0A1Y7VNJ3_MOUSE_REVERSED	|generic|tr_A0A1Y7VJ20_A0A1Y7VJ20_MOUSE_REVERSED	|generic|sp_Q8BGA2_LHPL2_MOUSE_REVERSED	|generic|tr_D3Z698_D3Z698_MOUSE_REVERSED|
"""index: 20128, intensity: 4656.0, mobility: 0.826"""	-0.426588	0.161336	0.833717	IAAAWSLR	generic|IP_951832_TX=10090_REVERSED|
"""index: 30813, intensity: 2627.0, mobility: 1.101"""	-0.427113	0.161528	0.834502	SQDLITLRITGQFPWPLHSDYEGQMTHVF	generic|sp_P70196_TRAF6_MOUSE_REVERSED|
"""index: 7009, intensity: 4029.0, mobility: 0.879"""	-0.42745	0.16181	0.835006	IRNREPPMRLIQDLVQDMNL	generic|sp_Q8BMI0_FBX38_MOUSE__chr18_-1_62527173_62527256_ENSMUST00000236904_REVERSED|
"""index: 11673, intensity: 11304.0, mobility: 1.102"""	-0.42747	0.16191	0.835035	IEKGRFKKFMKKRQKMNMDTMVKRSDLWADFEVNRYIEPDL	generic|II_833034_TX=10090_REVERSED|
"""index: 17922, intensity: 6262.0, mobility: 0.975"""	-0.428384	0.162147	0.836397	TPMMQRGMAAPNLTRVAGTNADMVPQ	generic|tr_Q69Z97_Q69Z97_MOUSE_REVERSED	|generic|tr_E9Q6E8_E9Q6E8_MOUSE_REVERSED	|generic|tr_D4QGC2_D4QGC2_MOUSE_REVERSED	|generic|tr_Q5U409_Q5U409_MOUSE_REVERSED	|generic|tr_Q810L0_Q810L0_MOUSE_REVERSED	|generic|tr_Q3TZA9_Q3TZA9_MOUSE_REVERSED|
"""index: 9342, intensity: 5924.0, mobility: 0.876"""	-0.42887	0.162384	0.837118	SQSGTAPVTAEPSGLSHEEPT	generic|sp_Q923D3_PARM1_MOUSE_REVERSED|
"""index: 25829, intensity: 3795.0, mobility: 0.994"""	-0.429055	0.162666	0.837392	NEVADLESSPLGQADEQSTIEEVL	generic|sp_Q91VN1_ZNF24_MOUSE_REVERSED|
"""index: 11231, intensity: 3774.0, mobility: 0.887"""	-0.42918	0.16281	0.837577	WKPQMINTV	generic|sp_Q8C8R3-6_ANK2_MOUSE_REVERSED	|generic|tr_S4R2D6_S4R2D6_MOUSE_REVERSED|
"""index: 21375, intensity: 4302.0, mobility: 0.800"""	-0.429712	0.163093	0.838366	MTMGSTSRW	generic|IP_1068203_TX=10090_REVERSED|
"""index: 19291, intensity: 3695.0, mobility: 1.164"""	-0.429816	0.163283	0.83852	RVEEQIYQLLFPSARLNDVPFSFFGQIEKQHLDMTIIHTLGAKAL	generic|II_1123503_TX=10090_REVERSED|
"""index: 16708, intensity: 3763.0, mobility: 1.086"""	-0.430377	0.163565	0.839348	TRSLLEDRQREQQERVQRRHQF	generic|sp_O35166_GOSR2_MOUSE__II_1128187_REVERSED	|generic|tr_A2A9I0_A2A9I0_MOUSE_REVERSED|
"""index: 3984, intensity: 2595.0, mobility: 1.018"""	-0.430398	0.163754	0.839378	RDRAEPYVYEQR	generic|sp_Q3UMR5_MCU_MOUSE_REVERSED	|generic|sp_Q3UMR5-2_MCU_MOUSE_REVERSED|
"""index: 7968, intensity: 17913.0, mobility: 1.075"""	-0.431235	0.16399	0.840611	SYYQFQSVVYFFYYIWNIWVADDFTVTFGTYVSHLPPRRM	generic|IP_865645_TX=10090_REVERSED|
"""index: 4625, intensity: 5479.0, mobility: 0.890"""	-0.431253	0.164272	0.840637	SSFTDSGWRR	generic|IP_3502476_TX=10090_REVERSED|
"""index: 26328, intensity: 4920.0, mobility: 0.948"""	-0.431471	0.164414	0.840958	MIYYTAKPEL	generic|sp_Q8BZF8_PGM5_MOUSE_REVERSED|
"""index: 8820, intensity: 13476.0, mobility: 1.039"""	-0.432025	0.164696	0.84177	KGGEMKVTAKFKKGGMTQMECEKGITFK	generic|sp_P51162_FABP6_MOUSE_REVERSED|
"""index: 23571, intensity: 2801.0, mobility: 0.991"""	-0.432094	0.164977	0.84187	KHINTKTQEHQ	generic|IP_2453045_TX=10090_REVERSED|
"""index: 15533, intensity: 3258.0, mobility: 1.179"""	-0.432097	0.165166	0.841875	IQKLSTMNDQALSPMETLIYGFHAVEPSKI	generic|tr_G3UYQ4_G3UYQ4_MOUSE_REVERSED|
"""index: 27586, intensity: 3250.0, mobility: 0.911"""	-0.432319	0.165354	0.8422	ELRLIEASLKLIKDKEAEMSQLLGTRE	generic|sp_Q8CGU1_CACO1_MOUSE__chr15_-1_102715738_102715845_ENSMUST00000229398_REVERSED	|generic|tr_E9Q7U2_E9Q7U2_MOUSE__chr15_-1_102715738_102715845_ENSMUST00000229398_REVERSED	|generic|tr_A0A2R8VKP5_A0A2R8VKP5_MOUSE__chr15_-1_102715738_102715845_ENSMUST00000229398_REVERSED	|generic|tr_A0A2R8VHU8_A0A2R8VHU8_MOUSE__chr15_-1_102715738_102715845_ENSMUST00000229398_REVERSED|
"""index: 11805, intensity: 3818.0, mobility: 1.039"""	-0.43254	0.165542	0.842523	ELIHINILHGMANYPSAVEEMISLK	generic|IP_3465922_TX=10090_REVERSED|
"""index: 21822, intensity: 5287.0, mobility: 1.017"""	-0.43287	0.165823	0.843006	MVAEGHGAKQKER	generic|tr_A3KME9_A3KME9_MOUSE_REVERSED	|generic|sp_Q08642_PADI2_MOUSE_REVERSED	|generic|tr_Q3TBF1_Q3TBF1_MOUSE_REVERSED|
"""index: 3495, intensity: 31100.0, mobility: 0.943"""	-0.432899	0.166058	0.843048	VLAPFIHEPFN	generic|tr_Q8BMA4_Q8BMA4_MOUSE__II_1138847_REVERSED	|generic|IP_879251_TX=10090_REVERSED	|generic|II_1138844_TX=10090_REVERSED	|generic|sp_P61161_ARP2_MOUSE_REVERSED|
"""index: 14912, intensity: 7409.0, mobility: 0.990"""	-0.433213	0.166339	0.843506	ITLKLNDHAGLKRKMVNIGMKEMF	generic|sp_P55050_FABPI_MOUSE_REVERSED|
"""index: 22095, intensity: 3050.0, mobility: 0.975"""	-0.433741	0.166573	0.844274	VDDTIISFFHSDRVERLTEER	generic|sp_Q9CUX1_P52K_MOUSE_REVERSED|
"""index: 13878, intensity: 5818.0, mobility: 0.903"""	-0.433866	0.166854	0.844456	LSEPITFKFPQGAAQHPTQL	generic|tr_Q5SQA4_Q5SQA4_MOUSE__chr4_-1_72124768_72124989_ENSMUST00000132550__II_961675_REVERSED	|generic|tr_Q5SQA5_Q5SQA5_MOUSE_REVERSED|
"""index: 8996, intensity: 8107.0, mobility: 1.256"""	-0.433958	0.167135	0.844591	LDINQMIDQFSPHTRFQEFLDRKYLLAYVLNPNHHLSNTLC	generic|sp_Q8CHY3_DYM_MOUSE__chr18_1_75126834_75126923_ENSMUST00000235554_REVERSED|
"""index: 30355, intensity: 5292.0, mobility: 1.018"""	-0.434172	0.167275	0.844901	SLQSLWLLSRH	generic|IP_1066676_TX=10090_REVERSED|
"""index: 3875, intensity: 4904.0, mobility: 0.908"""	-0.434628	0.167555	0.845563	QVVSNCGAELHQ	generic|IP_1097036_TX=10090_REVERSED|
"""index: 13069, intensity: 9183.0, mobility: 1.086"""	-0.434746	0.167789	0.845734	ETCAVDRCSCFLMGYSHKAPAKDFFQRLAKHCK	generic|tr_A0A097BVN3_A0A097BVN3_MOUSE__chr19_-1_58238391_58238465_ENSMUST00000140141__II_1047711_REVERSED|
"""index: 20248, intensity: 3616.0, mobility: 0.993"""	-0.434866	0.168022	0.845908	YQLIPLSKMW	generic|IP_3473561_TX=10090_REVERSED|
"""index: 7912, intensity: 30411.0, mobility: 1.074"""	-0.435026	0.168256	0.84614	VSMYIYIYLSLSLSFSLFLSFSLFCWVIWLPLSLPLMERAW	generic|IP_2513690_TX=10090_REVERSED|
"""index: 24534, intensity: 4980.0, mobility: 0.843"""	-0.435084	0.168536	0.846223	AFRWAPQP	generic|tr_B2RQ61_B2RQ61_MOUSE_REVERSED|
"""index: 7045, intensity: 2923.0, mobility: 0.850"""	-0.435126	0.168817	0.846284	HRQVPPPPLMHIV	generic|sp_Q69Z38_PEAK1_MOUSE_REVERSED|
"""index: 14879, intensity: 4329.0, mobility: 1.109"""	-0.435175	0.169097	0.846355	VWNQLMKLEQIPIINLCSPQGPSTVAPEGA	generic|IP_1009485_TX=10090_REVERSED|
"""index: 5406, intensity: 3115.0, mobility: 0.953"""	-0.435392	0.169377	0.846668	IGPSSLEMAQPKP	generic|IP_871081_TX=10090_REVERSED|
"""index: 8190, intensity: 6480.0, mobility: 0.909"""	-0.436033	0.169658	0.847593	SNKSGGHPQQR	generic|chr11_-1_120814719_120815173_ENSMUST00000055655_REVERSED|
"""index: 21073, intensity: 4598.0, mobility: 0.935"""	-0.436137	0.169891	0.847743	VAGWFVWQVK	generic|IP_876012_TX=10090_REVERSED|
"""index: 8673, intensity: 6846.0, mobility: 0.934"""	-0.436327	0.170123	0.848016	TRPCGVGAVSGKPSSAKGQSWGAVPV	generic|IP_852206_TX=10090_REVERSED	|generic|IP_3503324_TX=10090_REVERSED|
"""index: 24605, intensity: 5831.0, mobility: 1.012"""	-0.437008	0.170404	0.848995	VNMSDLRGKIEVVPVKHYWNAALNRSVFFELNIP	generic|sp_Q8BX70-2_VP13C_MOUSE__chr9_1_67893084_67893227_ENSMUST00000217386__II_3501120_REVERSED	|generic|sp_Q8BX70_VP13C_MOUSE__chr9_1_67893084_67893227_ENSMUST00000217386_REVERSED	|generic|sp_Q8BX70-3_VP13C_MOUSE__chr9_1_67893084_67893227_ENSMUST00000217386_REVERSED|
"""index: 20732, intensity: 12871.0, mobility: 0.883"""	-0.437055	0.170684	0.849062	PGQPLRLWP	generic|sp_P70701_WN10A_MOUSE_REVERSED|
"""index: 2003, intensity: 4808.0, mobility: 0.887"""	-0.437093	0.170916	0.849117	FGDAVGDVKQM	generic|tr_G5E890_G5E890_MOUSE__chr19_-1_27867509_27867610_ENSMUST00000173863__II_1046612_REVERSED	|generic|sp_P48381_RFX3_MOUSE__chr19_-1_27867509_27867610_ENSMUST00000173863__II_1046612_REVERSED	|generic|tr_Q3V1T0_Q3V1T0_MOUSE__chr19_-1_27793607_27793804_ENSMUST00000173863_REVERSED	|generic|tr_G3UWP0_G3UWP0_MOUSE__chr19_-1_27867509_27867610_ENSMUST00000173863_REVERSED	|generic|sp_P48381-2_RFX3_MOUSE__chr19_-1_27867509_27867610_ENSMUST00000173863_REVERSED|
"""index: 13081, intensity: 3825.0, mobility: 1.042"""	-0.437445	0.171148	0.849622	RMIEREAMNTFSYGRQTLIK	generic|IP_1071309_TX=10090_REVERSED|
"""index: 13462, intensity: 2733.0, mobility: 0.825"""	-0.438079	0.171429	0.850528	KPGRTGESSWTGPPCPAPVP	generic|tr_A0A140LHT4_A0A140LHT4_MOUSE_REVERSED|
"""index: 15765, intensity: 5955.0, mobility: 1.129"""	-0.438273	0.171709	0.850805	PTVPTMVPMVPMVPTVPMVPMVPMVPTVPMV	generic|IP_869294_TX=10090_REVERSED|
"""index: 18709, intensity: 187824.0, mobility: 0.943"""	-0.438301	0.171989	0.850844	QSADLGAVPPAQVMPQLQQQ	generic|sp_P56477_IRF5_MOUSE_REVERSED	|generic|tr_B2CC69_B2CC69_MOUSE_REVERSED|
"""index: 19164, intensity: 2979.0, mobility: 0.970"""	-0.438756	0.172269	0.851494	QPAKNVKDAHLKMKGMLIW	generic|chr9_-1_77239532_77239753_ENSMUST00000185144_REVERSED|
"""index: 16451, intensity: 2771.0, mobility: 0.810"""	-0.438796	0.172501	0.85155	SGKARPPDKIDKIKQR	generic|sp_Q91WR3-3_ASCC2_MOUSE__IP_1139967_REVERSED	|generic|sp_Q91WR3_ASCC2_MOUSE_REVERSED	|generic|sp_Q91WR3-2_ASCC2_MOUSE_REVERSED	|generic|tr_Q3UG63_Q3UG63_MOUSE_REVERSED|
"""index: 5105, intensity: 3618.0, mobility: 0.834"""	-0.438877	0.172781	0.851666	YQAGERLH	generic|sp_O09160_FUT1_MOUSE_REVERSED	|generic|tr_Q920W5_Q920W5_MOUSE_REVERSED	|generic|tr_Q9JL28_Q9JL28_MOUSE_REVERSED	|generic|tr_Q32MG3_Q32MG3_MOUSE_REVERSED|
"""index: 17950, intensity: 10750.0, mobility: 1.015"""	-0.439557	0.173061	0.852633	VRSFISGDPLISPQWSRLIKNLEQEFMQYGPDI	generic|sp_Q9CU65_ZMYM2_MOUSE_REVERSED|
"""index: 13371, intensity: 5505.0, mobility: 0.857"""	-0.439708	0.173341	0.852847	TDLCMSPLAGLPEDTFTLWP	generic|tr_B2RWT8_B2RWT8_MOUSE_REVERSED	|generic|sp_Q8VHJ7_PRGC2_MOUSE_REVERSED	|generic|sp_Q8VHJ7-2_PRGC2_MOUSE_REVERSED|
"""index: 12068, intensity: 6617.0, mobility: 0.847"""	-0.439716	0.173475	0.852858	PVSLCLNAMCHVAARR	generic|sp_Q6P1G0_HEAT6_MOUSE__II_1129401_REVERSED|
"""index: 18366, intensity: 5607.0, mobility: 1.001"""	-0.440056	0.173658	0.853339	ENLVGFLGVDHW	generic|sp_P58742_AAAS_MOUSE__chr15_-1_102349949_102349978_ENSMUST00000230481__II_3485890_REVERSED	|generic|tr_Q8R3F7_Q8R3F7_MOUSE__chr15_-1_102349949_102349978_ENSMUST00000230481__II_3485892_REVERSED	|generic|tr_Q3TEP0_Q3TEP0_MOUSE__chr15_-1_102349949_102349978_ENSMUST00000230481__II_3483206_REVERSED	|generic|tr_A0A2R8VI65_A0A2R8VI65_MOUSE__chr15_-1_102349949_102349978_ENSMUST00000230481__II_3485892_REVERSED	|generic|tr_A0A2R8VHX3_A0A2R8VHX3_MOUSE__chr15_-1_102349949_102349978_ENSMUST00000230481_REVERSED	|generic|tr_A0A2R8VHP6_A0A2R8VHP6_MOUSE__chr15_-1_102349949_102349978_ENSMUST00000230481_REVERSED|
"""index: 3846, intensity: 5123.0, mobility: 0.893"""	-0.440138	0.173937	0.853456	PALDSARRHF	generic|II_929285_TX=10090_REVERSED|
"""index: 3951, intensity: 3669.0, mobility: 0.941"""	-0.440172	0.17412	0.853503	NGLCTCLMQKNG	generic|tr_A0A087WR50_A0A087WR50_MOUSE__chr1_-1_71637244_71637333_ENSMUST00000186613__II_1037262_REVERSED	|generic|tr_A0A087WSN6_A0A087WSN6_MOUSE__chr1_-1_71637244_71637333_ENSMUST00000186613__II_1037262_REVERSED	|generic|sp_P11276_FINC_MOUSE__chr1_-1_71637244_71637333_ENSMUST00000186613__II_1037262_REVERSED	|generic|tr_Q3TCF1_Q3TCF1_MOUSE__chr1_-1_71637244_71637333_ENSMUST00000186613__II_1037262_REVERSED	|generic|tr_B9EHT6_B9EHT6_MOUSE__chr1_-1_71637244_71637333_ENSMUST00000186613__II_1037262_REVERSED	|generic|tr_Q3UHL6_Q3UHL6_MOUSE__chr1_-1_71637244_71637333_ENSMUST00000186613__II_1037262_REVERSED	|generic|tr_Q3UGY5_Q3UGY5_MOUSE__chr1_-1_71637244_71637333_ENSMUST00000186613_REVERSED	|generic|tr_Q3TCL7_Q3TCL7_MOUSE__chr1_-1_71637244_71637333_ENSMUST00000186613_REVERSED	|generic|tr_B7ZNJ1_B7ZNJ1_MOUSE__chr1_-1_71637244_71637333_ENSMUST00000186613_REVERSED	|generic|tr_Q3UH17_Q3UH17_MOUSE__chr1_-1_71637244_71637333_ENSMUST00000186613_REVERSED	|generic|tr_Q3TBB4_Q3TBB4_MOUSE__chr1_-1_71637244_71637333_ENSMUST00000186613_REVERSED	|generic|tr_A0A087WS56_A0A087WS56_MOUSE__chr1_-1_71637244_71637333_ENSMUST00000186613_REVERSED	|generic|tr_Q4KL80_Q4KL80_MOUSE_REVERSED|
"""index: 14786, intensity: 4382.0, mobility: 1.077"""	-0.440491	0.17435	0.853955	PVYEMGLISGLIEHVGPLCQYSCRG	generic|IP_912241_TX=10090_REVERSED|
"""index: 14776, intensity: 2950.0, mobility: 1.186"""	-0.441077	0.174532	0.854782	YTVTSGLKYDMGLRTGNM	generic|tr_F6TRD7_F6TRD7_MOUSE__II_1085631_REVERSED	|generic|tr_E9PWJ0_E9PWJ0_MOUSE__II_1085631_REVERSED	|generic|sp_Q80T79_CSMD3_MOUSE__II_1085631_REVERSED	|generic|sp_Q80T79-1_CSMD3_MOUSE__II_1085631_REVERSED|
"""index: 16000, intensity: 4579.0, mobility: 0.934"""	-0.441823	0.174665	0.855832	RKCPLCSVTHK	generic|sp_Q3TTI8-2_TEX52_MOUSE_REVERSED|
"""index: 15869, intensity: 13060.0, mobility: 1.039"""	-0.442156	0.174944	0.8563	LNEPNNGMEYRVN	generic|sp_Q61495_DSG1A_MOUSE_REVERSED	|generic|tr_B2RQH0_B2RQH0_MOUSE_REVERSED|
"""index: 946, intensity: 3501.0, mobility: 0.969"""	-0.442206	0.175223	0.85637	NCKESFAKDCQN	generic|II_3476706_TX=10090_REVERSED|
"""index: 3133, intensity: 3976.0, mobility: 0.979"""	-0.442252	0.175502	0.856435	MIVFKCWFNR	generic|IP_1043596_TX=10090_REVERSED|
"""index: 12985, intensity: 9379.0, mobility: 1.071"""	-0.442892	0.175732	0.857331	CLNVGNGPDLPCQQLA	generic|IP_1091581_TX=10090_REVERSED|
"""index: 1618, intensity: 3094.0, mobility: 0.888"""	-0.443096	0.175913	0.857617	SGPVSVIHFAE	generic|IP_1128331_TX=10090_REVERSED|
"""index: 29612, intensity: 20678.0, mobility: 0.979"""	-0.443268	0.176143	0.857857	WLALRGWTLFPMGWSWSSGTGPGSWPPMRPMPCRWPKQLRRC	generic|IP_1078373_TX=10090_REVERSED|
"""index: 9583, intensity: 17691.0, mobility: 0.767"""	-0.443336	0.176421	0.857951	EKNQDTLSRRYQKDE	generic|tr_A2A7F4_A2A7F4_MOUSE_REVERSED	|generic|tr_E9Q532_E9Q532_MOUSE_REVERSED	|generic|tr_Q3TAD2_Q3TAD2_MOUSE_REVERSED|
"""index: 19890, intensity: 3973.0, mobility: 1.183"""	-0.443525	0.176602	0.858215	MWPFVMLHYASHCVPL	generic|IP_3458646_TX=10090_REVERSED|
"""index: 31980, intensity: 4793.0, mobility: 0.922"""	-0.444078	0.17688	0.858986	EINLNGPTKF	generic|IP_992560_TX=10090_REVERSED|
"""index: 26843, intensity: 4925.0, mobility: 1.018"""	-0.444121	0.177109	0.859045	IPIKDPSLAKASF	generic|IP_1005612_TX=10090_REVERSED|
"""index: 20332, intensity: 3020.0, mobility: 1.173"""	-0.444248	0.177388	0.859221	QEVEDQAQTMAPKLWRQ	generic|sp_Q6PFY1_FCSD1_MOUSE_REVERSED	|generic|sp_Q6PFY1-2_FCSD1_MOUSE_REVERSED|
"""index: 19029, intensity: 19338.0, mobility: 0.966"""	-0.444283	0.177666	0.859271	TLEWVSQAKER	generic|IP_2452141_TX=10090_REVERSED|
"""index: 14533, intensity: 24958.0, mobility: 0.926"""	-0.444601	0.177846	0.859712	ITLMCRLVPI	generic|IP_839499_TX=10090_REVERSED|
"""index: 10712, intensity: 4679.0, mobility: 0.866"""	-0.444731	0.177926	0.859892	QTTKPLPRPCSMSWR	generic|II_910724_TX=10090_REVERSED|
"""index: 18942, intensity: 34408.0, mobility: 0.996"""	-0.445536	0.178204	0.861008	FLGFYLFVREG	generic|IP_1128548_TX=10090_REVERSED|
"""index: 15417, intensity: 5676.0, mobility: 1.145"""	-0.445656	0.178482	0.861173	SSPACVPTCCFRKLSTFLVCDNCVMLVTSLLL	generic|IP_852919_TX=10090_REVERSED|
"""index: 28480, intensity: 3170.0, mobility: 0.968"""	-0.44567	0.17871	0.861192	KLWQQSYLSR	generic|II_844197_TX=10090_REVERSED|
"""index: 31628, intensity: 8757.0, mobility: 0.930"""	-0.446205	0.178988	0.86193	PFPLATPFFV	generic|IP_3445332_TX=10090_REVERSED|
"""index: 15549, intensity: 3690.0, mobility: 0.810"""	-0.446272	0.179266	0.862023	IQPQWLDMIMMTSL	generic|IP_1128814_TX=10090_REVERSED|
"""index: 10157, intensity: 3297.0, mobility: 0.789"""	-0.446414	0.179544	0.862218	QNVTEHKG	generic|tr_Q544L9_Q544L9_MOUSE_REVERSED|
"""index: 11005, intensity: 43963.0, mobility: 0.903"""	-0.446549	0.179722	0.862404	RHGSLDVQPGFMRPKIVDGVG	generic|IP_961325_TX=10090_REVERSED|
"""index: 22294, intensity: 3110.0, mobility: 1.166"""	-0.447055	0.1799	0.863099	LLQFRMKYEAEIMEKFRQEEEQITVMRER	generic|tr_A0A1B0GSQ3_A0A1B0GSQ3_MOUSE_REVERSED	|generic|tr_B2M0R4_B2M0R4_MOUSE_REVERSED	|generic|tr_B2M0R6_B2M0R6_MOUSE_REVERSED	|generic|tr_E9PW10_E9PW10_MOUSE_REVERSED|
"""index: 15956, intensity: 4606.0, mobility: 0.857"""	-0.447323	0.180028	0.863467	RTKPVEFLVSQERQQQ	generic|tr_Q549X6_Q549X6_MOUSE__II_834059_REVERSED	|generic|sp_Q9R0Q1-2_SYTL4_MOUSE_REVERSED	|generic|sp_Q9R0Q1-3_SYTL4_MOUSE_REVERSED|
"""index: 22031, intensity: 3955.0, mobility: 0.864"""	-0.448059	0.180305	0.864474	SPCLPRRR	generic|chr11_-1_120812159_120812366_ENSMUST00000055655_REVERSED|
"""index: 6143, intensity: 4766.0, mobility: 0.959"""	-0.448256	0.180482	0.864743	YPVCRFAVGLGDREPLPPVKEM	generic|IP_1098364_TX=10090_REVERSED|
"""index: 28135, intensity: 10277.0, mobility: 0.884"""	-0.448367	0.18076	0.864894	TPKQKHQVQLPK	generic|IP_856627_TX=10090_REVERSED|
"""index: 30023, intensity: 16364.0, mobility: 1.039"""	-0.448454	0.181037	0.865012	LWPLMPLTTRR	generic|sp_Q8BYJ6_TBCD4_MOUSE__chr14_-1_101444538_101444747_ENSMUST00000161304_REVERSED	|generic|sp_Q8BYJ6-2_TBCD4_MOUSE_REVERSED	|generic|sp_Q8BYJ6-3_TBCD4_MOUSE_REVERSED	|generic|sp_Q8BYJ6-4_TBCD4_MOUSE_REVERSED	|generic|tr_E0CX53_E0CX53_MOUSE__chr14_-1_101444538_101444747_ENSMUST00000161304_REVERSED	|generic|tr_E9Q6Q8_E9Q6Q8_MOUSE__chr14_-1_101444538_101444747_ENSMUST00000161304_REVERSED	|generic|tr_H7BX82_H7BX82_MOUSE_REVERSED|
"""index: 2839, intensity: 3510.0, mobility: 0.926"""	-0.44846	0.181314	0.865021	PLAPPGPPGHLQS	generic|tr_B2RQ55_B2RQ55_MOUSE_REVERSED|
"""index: 16325, intensity: 10072.0, mobility: 1.054"""	-0.448562	0.181591	0.86516	WASPPAPLSLPAPMGATMKATRSQ	generic|IP_1131950_TX=10090_REVERSED|
"""index: 5279, intensity: 3817.0, mobility: 0.914"""	-0.448626	0.181768	0.865247	MTTPLPRFSPY	generic|IP_911031_TX=10090_REVERSED|
"""index: 5152, intensity: 2643.0, mobility: 1.017"""	-0.449082	0.182045	0.865868	HQGPVGPLPGGSWRS	generic|chr3_-1_88420803_88421093_ENSMUST00000168755_REVERSED|
"""index: 4978, intensity: 4882.0, mobility: 0.929"""	-0.449206	0.182322	0.866037	QLFSSMQLFR	generic|IP_1149745_TX=10090_REVERSED	|generic|IP_3464948_TX=10090_REVERSED|
"""index: 8971, intensity: 63232.0, mobility: 1.036"""	-0.449353	0.182599	0.866236	ERCVFGVGKSLGSIDAYPLSLIFLPDLCP	generic|IP_1027228_TX=10090_REVERSED|
"""index: 8722, intensity: 786763.0, mobility: 1.108"""	-0.449466	0.182825	0.866389	AIQLELSLPGPQTKSLPPPLALVQMNIPSTNSLASYTCSFNSYRTI	generic|IP_3474809_TX=10090_REVERSED|
"""index: 20509, intensity: 26448.0, mobility: 0.956"""	-0.449568	0.183102	0.866527	ISSDIYGVINKHGSLDRMI	generic|tr_A0A0N4SVA1_A0A0N4SVA1_MOUSE__II_911747_REVERSED	|generic|sp_Q3UHJ0_AAK1_MOUSE__chr6_1_86950814_86950864_ENSMUST00000113668__II_911747_REVERSED	|generic|sp_Q3UHJ0-2_AAK1_MOUSE__chr6_1_86950814_86950864_ENSMUST00000113668__II_911747_REVERSED|
"""index: 3425, intensity: 5160.0, mobility: 0.937"""	-0.44958	0.18338	0.866543	LVAPNRPCWQI	generic|tr_S4R2A9_S4R2A9_MOUSE__chr5_-1_100362051_100362158_ENSMUST00000182569__II_936112_REVERSED	|generic|sp_Q3UPL0_SC31A_MOUSE__chr5_-1_100362051_100362158_ENSMUST00000182569__II_936118_REVERSED	|generic|sp_Q3UPL0-2_SC31A_MOUSE__chr5_-1_100362051_100362158_ENSMUST00000182569__II_936118_REVERSED|
"""index: 4825, intensity: 4541.0, mobility: 0.884"""	-0.449611	0.183606	0.866586	PVLTEEEKPV	generic|sp_Q3V0L5_LRC43_MOUSE__II_931335_REVERSED	|generic|sp_Q3V0L5-2_LRC43_MOUSE__II_931335_REVERSED	|generic|tr_A0A0G2JGK7_A0A0G2JGK7_MOUSE_REVERSED	|generic|tr_B9EKH4_B9EKH4_MOUSE_REVERSED|
"""index: 13222, intensity: 6523.0, mobility: 1.107"""	-0.450154	0.18373	0.867321	RLQLQQQEEEFDVLDWEYELRAQRQKWFELFLTVWIGMFL	generic|sp_Q75UR0_ANO5_MOUSE__II_888675_REVERSED	|generic|sp_Q75UR0-3_ANO5_MOUSE__II_888655_REVERSED	|generic|sp_Q75UR0-2_ANO5_MOUSE_REVERSED|
"""index: 8013, intensity: 2904.0, mobility: 0.914"""	-0.451438	0.183905	0.869053	YWAYVLMYWSRLPMYWSIGPM	generic|IP_3445337_TX=10090_REVERSED|
"""index: 8755, intensity: 4966.0, mobility: 0.872"""	-0.451797	0.18413	0.869536	DVPVSIRMP	generic|IP_1095090_TX=10090_REVERSED|
"""index: 8945, intensity: 7307.0, mobility: 0.834"""	-0.452023	0.184407	0.869838	QEEGASEEK	generic|sp_P08551_NFL_MOUSE_REVERSED|
"""index: 7202, intensity: 4509.0, mobility: 0.888"""	-0.452092	0.184632	0.869931	WYLSFLYF	generic|sp_Q99MR9_PPR3A_MOUSE_REVERSED|
"""index: 3818, intensity: 3418.0, mobility: 0.873"""	-0.452164	0.184909	0.870027	PMDTGAPATSVE	generic|sp_Q921E6_EED_MOUSE__chr7_-1_89955527_89955595_ENSMUST00000207980__II_885369_REVERSED	|generic|sp_Q921E6-2_EED_MOUSE__chr7_-1_89955527_89955595_ENSMUST00000207980__II_885369_REVERSED	|generic|tr_A0A5F8MPX8_A0A5F8MPX8_MOUSE__chr7_-1_89955527_89955595_ENSMUST00000207980__II_885369_REVERSED	|generic|II_885365_TX=10090_REVERSED	|generic|II_885367_TX=10090_REVERSED	|generic|tr_A0A140LIG5_A0A140LIG5_MOUSE__chr14_-1_75704031_75704060_ENSMUST00000226686_REVERSED|
"""index: 15526, intensity: 5854.0, mobility: 1.048"""	-0.452207	0.185185	0.870086	WPALQTLGLRLM	generic|IP_886890_TX=10090_REVERSED|
"""index: 17769, intensity: 3327.0, mobility: 0.787"""	-0.452268	0.18541	0.870167	MPLSSLSSLVSPLTQSALLKLQ	generic|IP_1011515_TX=10090_REVERSED|
"""index: 12346, intensity: 4962.0, mobility: 1.038"""	-0.452455	0.185687	0.870417	LFNLCAGKKKLQTC	generic|IP_838068_TX=10090_REVERSED|
"""index: 18284, intensity: 5201.0, mobility: 1.060"""	-0.452478	0.185963	0.870447	WRWWPRAQMVSKICCANIKKMGPTWTSMPAVPC	generic|II_1030246_TX=10090_REVERSED	|generic|II_1030256_TX=10090_REVERSED|
"""index: 8529, intensity: 11658.0, mobility: 1.044"""	-0.452582	0.186239	0.870587	EKAQLPISFEEPDLVSAPVAMGI	generic|IP_942359_TX=10090_REVERSED|
"""index: 4378, intensity: 5612.0, mobility: 0.892"""	-0.452834	0.186413	0.870924	NLIFSMPSPL	generic|tr_Q9D0I1_Q9D0I1_MOUSE_REVERSED	|generic|tr_A0A1L1STM0_A0A1L1STM0_MOUSE_REVERSED	|generic|sp_Q8VED8_MTFR2_MOUSE_REVERSED|
"""index: 22098, intensity: 3800.0, mobility: 0.846"""	-0.453039	0.186637	0.871198	ITTLLPMH	generic|IP_2505715_TX=10090_REVERSED|
"""index: 23635, intensity: 2731.0, mobility: 0.782"""	-0.453209	0.186913	0.871425	ASSHQSEEH	generic|IP_857618_TX=10090_REVERSED|
"""index: 17920, intensity: 6177.0, mobility: 0.867"""	-0.453284	0.187138	0.871525	VMKRKKAM	generic|IP_827443_TX=10090_REVERSED|
"""index: 4098, intensity: 3834.0, mobility: 1.010"""	-0.453311	0.187259	0.87156	GDRTGTRKGRFEQSERKMQTDRWSQGKKGNLV	generic|IP_894482_TX=10090_REVERSED|
"""index: 13993, intensity: 7781.0, mobility: 1.063"""	-0.454471	0.187534	0.873101	RQLHWQPNTWMLSQYLEVFLPKWQLHLCFSVQRFFSHKM	generic|II_3457309_TX=10090_REVERSED|
"""index: 1482, intensity: 4578.0, mobility: 0.851"""	-0.454535	0.18781	0.873186	FSLRVALLLMDF	generic|tr_F6VSQ9_F6VSQ9_MOUSE__II_957468_REVERSED|
"""index: 19105, intensity: 3668.0, mobility: 0.974"""	-0.454716	0.188086	0.873426	ITAEDVQSWPKS	generic|tr_A0A0J9YV44_A0A0J9YV44_MOUSE__chr18_1_44873051_44873137_ENSMUST00000201507__II_1055781_REVERSED	|generic|sp_B2RR83_YTDC2_MOUSE__chr18_1_44873051_44873137_ENSMUST00000201507_REVERSED|
"""index: 14219, intensity: 3554.0, mobility: 0.864"""	-0.4548	0.188206	0.873537	PGWKQFLWALHWYVTRDTVQGAPKRA	generic|IP_1093242_TX=10090_REVERSED|
"""index: 12235, intensity: 5727.0, mobility: 1.207"""	-0.455193	0.188482	0.874056	EKVERQMAEVITEGPE	generic|sp_Q3U2V3_NUD18_MOUSE__chr14_1_70579750_70579929_ENSMUST00000228554_REVERSED	|generic|sp_Q3U2V3-2_NUD18_MOUSE__chr14_1_70579750_70579929_ENSMUST00000228554_REVERSED	|generic|tr_A0A2I3BQN8_A0A2I3BQN8_MOUSE__chr14_1_70579750_70579929_ENSMUST00000228554_REVERSED|
"""index: 22318, intensity: 4006.0, mobility: 0.842"""	-0.455206	0.188653	0.874074	LAASAICMAKPERQWGTQYHSR	generic|IP_989628_TX=10090_REVERSED|
"""index: 15064, intensity: 5103.0, mobility: 1.109"""	-0.455382	0.188929	0.874307	EIFGCLSFLLIESIYTDSCSLALLPPIECFFH	generic|tr_Q149M3_Q149M3_MOUSE_REVERSED|
"""index: 27488, intensity: 3356.0, mobility: 0.861"""	-0.455478	0.189204	0.874432	RYTKSPPR	generic|sp_P19091_ANDR_MOUSE_REVERSED|
"""index: 17626, intensity: 4921.0, mobility: 1.012"""	-0.455486	0.189479	0.874443	LWEVGMSVVKADP	generic|sp_Q3U435_MMP25_MOUSE__II_3488709_REVERSED	|generic|tr_A0A3B2WCE2_A0A3B2WCE2_MOUSE_REVERSED	|generic|tr_A0A3B2W7R0_A0A3B2W7R0_MOUSE_REVERSED|
"""index: 19448, intensity: 4555.0, mobility: 0.969"""	-0.455525	0.189703	0.874494	MFLAVPCSFLPGSKRVHSRD	generic|chr5_-1_88663019_88663243_ENSMUST00000130408_REVERSED|
"""index: 13932, intensity: 2730.0, mobility: 0.841"""	-0.455882	0.189978	0.874965	LPYPSWQKCDQHPTQ	generic|IP_2442778_TX=10090_REVERSED|
"""index: 28373, intensity: 5843.0, mobility: 1.120"""	-0.456012	0.190253	0.875136	DARAVEEMLSGACDQVPRPESNWPESGGR	generic|sp_Q9JJB1-2_T191C_MOUSE__chr16_1_17277543_17277596_ENSMUST00000232092__II_1079878_REVERSED	|generic|sp_Q9JJB1_T191C_MOUSE__chr16_1_17277531_17277596_ENSMUST00000232092__II_1079875_REVERSED	|generic|tr_A0A338P7A9_A0A338P7A9_MOUSE__chr16_1_17277531_17277596_ENSMUST00000232092__II_1079875_REVERSED	|generic|II_1079876_TX=10090_REVERSED	|generic|tr_A0A338P6N9_A0A338P6N9_MOUSE__chr16_1_17277564_17277596_ENSMUST00000232092_REVERSED|
"""index: 8964, intensity: 8943.0, mobility: 0.874"""	-0.456165	0.190424	0.875337	AAYVQLRVPLTKYVLYDVLLAFTT	generic|chr1_-1_92148313_92148486_ENSMUST00000097644__IP_1031335_TX=10090_REVERSED|
"""index: 15605, intensity: 13690.0, mobility: 1.053"""	-0.456537	0.190699	0.875826	TMQMAILGGGSNLLACAAETIRTK	generic|sp_B1ARD8_SLFN8_MOUSE__II_1129584_REVERSED	|generic|tr_E9Q0R4_E9Q0R4_MOUSE_REVERSED	|generic|tr_A0A1G5SJK5_A0A1G5SJK5_MOUSE_REVERSED	|generic|tr_A0A5H1ZRL2_A0A5H1ZRL2_MOUSE_REVERSED|
"""index: 22018, intensity: 5127.0, mobility: 1.029"""	-0.45671	0.190869	0.876052	TRQLFGCIKLGLKRICGCWTDYTT	generic|IP_1145057_TX=10090_REVERSED|
"""index: 22938, intensity: 6051.0, mobility: 0.937"""	-0.456899	0.191092	0.8763	VMEQSLPPKQYHTSFCLRVG	generic|IP_840278_TX=10090_REVERSED|
"""index: 5047, intensity: 4299.0, mobility: 0.884"""	-0.457428	0.191209	0.876991	KLNLKAMNKRAQANVKLSYR	generic|tr_E9PUL3_E9PUL3_MOUSE__II_974374_REVERSED	|generic|tr_Q91ZF5_Q91ZF5_MOUSE_REVERSED|
"""index: 3045, intensity: 3643.0, mobility: 0.925"""	-0.457881	0.191378	0.877583	RQKQKFKMNGYHMVAGTLKYLGSKEEP	generic|sp_P13541_MYH3_MOUSE_REVERSED|
"""index: 19971, intensity: 43968.0, mobility: 1.061"""	-0.458085	0.191653	0.877848	SESSDLIFVVDIFCIADQFDNKRALTNPKPGKKR	generic|sp_Q2UY11-2_COSA1_MOUSE__II_915980_REVERSED	|generic|sp_Q2UY11_COSA1_MOUSE_REVERSED	|generic|tr_A0A1L1SSY2_A0A1L1SSY2_MOUSE_REVERSED|
"""index: 15945, intensity: 4057.0, mobility: 0.970"""	-0.458466	0.191875	0.878343	PVCSLYRDLYNMALPFVDEECRQEECVELMWYTLMKRM	generic|tr_Q3TWY0_Q3TWY0_MOUSE_REVERSED|
"""index: 22615, intensity: 8924.0, mobility: 1.098"""	-0.458703	0.192097	0.878651	NPKLEHKKRGIWSNWPQQLNNIGRFYHTGIEHRLMGELWHERATSI	generic|sp_Q7TQE7_K0895_MOUSE__II_3449746_REVERSED	|generic|sp_Q7TQE7-2_K0895_MOUSE__II_3449746_REVERSED|
"""index: 20022, intensity: 6685.0, mobility: 1.041"""	-0.458742	0.192371	0.878702	AQSAMAQGPGGVGMNLNPSSGSRLLE	generic|tr_Q8BJ14_Q8BJ14_MOUSE__chr15_1_81586641_81586727_ENSMUST00000189338__II_1087172_REVERSED	|generic|sp_B2RWS6_EP300_MOUSE__chr15_1_81640047_81640145_ENSMUST00000205816__II_1087171_REVERSED|
"""index: 7298, intensity: 4438.0, mobility: 1.065"""	-0.458744	0.19254	0.878705	EHHAVSNEEQLPSRMASCKNPSMYAYIKSQGAFVNEGDSRPR	generic|tr_E9QNB8_E9QNB8_MOUSE__II_930880_REVERSED	|generic|sp_Q2YDW7_KMT5A_MOUSE_REVERSED|
"""index: 6970, intensity: 2812.0, mobility: 0.839"""	-0.459168	0.192718	0.879254	HYMYDMSSSRLQYTKNQVN	generic|IP_3470898_TX=10090_REVERSED|
"""index: 2526, intensity: 2835.0, mobility: 0.855"""	-0.459239	0.192718	0.879346	APPCFKLHR	generic|IP_842793_TX=10090_REVERSED|
"""index: 23331, intensity: 4945.0, mobility: 0.954"""	-0.459884	0.192886	0.880179	SLIVQRPSQQSGTLIPFFNHVFLFVK	generic|IP_875278_TX=10090_REVERSED|
"""index: 10785, intensity: 6466.0, mobility: 0.898"""	-0.460014	0.19316	0.880347	AIFYLDVKEDISSIDYNELF	generic|IP_950511_TX=10090_REVERSED|
"""index: 18055, intensity: 3979.0, mobility: 0.924"""	-0.460058	0.193381	0.880404	ERQLQEKISLARRDQEELKKIH	generic|sp_Q60948_MAD4_MOUSE_REVERSED	|generic|tr_Q91VN7_Q91VN7_MOUSE_REVERSED	|generic|tr_Q3UZ22_Q3UZ22_MOUSE_REVERSED	|generic|tr_Q6KAS5_Q6KAS5_MOUSE_REVERSED|
"""index: 11776, intensity: 10290.0, mobility: 1.083"""	-0.460132	0.193654	0.880498	AGWVLESSGGGGLVEEASRTRMRP	generic|IP_847494_TX=10090_REVERSED|
"""index: 25480, intensity: 3567.0, mobility: 0.883"""	-0.46022	0.193928	0.880612	LAPMLDVKQMPKISGHIY	generic|IP_983535_TX=10090_REVERSED	|generic|tr_Q3TAG9_Q3TAG9_MOUSE_REVERSED|
"""index: 9258, intensity: 3691.0, mobility: 1.318"""	-0.460487	0.194201	0.880956	KRIPDRREPYLQEHRWLYIVGVVYGAVAAEKEM	generic|IP_3504505_TX=10090_REVERSED|
"""index: 13858, intensity: 3013.0, mobility: 0.837"""	-0.460655	0.194315	0.881171	DGGGLVLICFLHCFVSP	generic|IP_1153645_TX=10090_REVERSED|
"""index: 13376, intensity: 6072.0, mobility: 1.023"""	-0.460856	0.194536	0.88143	ISRSQLSLHYALVVCHPWLHQPLV	generic|IP_1029344_TX=10090_REVERSED|
"""index: 4022, intensity: 3680.0, mobility: 0.885"""	-0.461046	0.194756	0.881674	QAQSLLVSRG	generic|IP_959389_TX=10090_REVERSED|
"""index: 6605, intensity: 51152.0, mobility: 1.053"""	-0.461054	0.194975	0.881684	KPFDPAAGGGGAGSAGLTGPHPLLETK	generic|sp_Q924A2_CIC_MOUSE__chr7_1_25290580_25290696_ENSMUST00000167379_REVERSED|
"""index: 5317, intensity: 2989.0, mobility: 0.890"""	-0.461349	0.195248	0.882062	LNNANPIDEH	generic|tr_Q3TST9_Q3TST9_MOUSE__chr19_1_44960826_44960879_ENSMUST00000236895_REVERSED	|generic|tr_E9Q839_E9Q839_MOUSE__chr19_1_44960826_44960879_ENSMUST00000236895_REVERSED	|generic|tr_B7ZWK5_B7ZWK5_MOUSE__chr19_1_44960826_44960879_ENSMUST00000236895_REVERSED	|generic|tr_A0A494BB73_A0A494BB73_MOUSE__chr19_1_44960826_44960879_ENSMUST00000236895_REVERSED	|generic|tr_A0A494BB77_A0A494BB77_MOUSE__chr19_1_44960826_44960879_ENSMUST00000236895_REVERSED	|generic|tr_B2RXQ3_B2RXQ3_MOUSE__chr19_1_44960826_44960879_ENSMUST00000236895_REVERSED	|generic|sp_Q6P9P0_SLF2_MOUSE__chr19_1_44960826_44960879_ENSMUST00000236895_REVERSED|
"""index: 16617, intensity: 5848.0, mobility: 1.001"""	-0.461389	0.195522	0.882113	MSDMDILDPRLAHIVALFAMGNRWSSKFDTVNVSESR	generic|tr_E9QP46_E9QP46_MOUSE__chr12_1_75888313_75888345_ENSMUST00000133623_REVERSED	|generic|sp_Q6ZWQ0_SYNE2_MOUSE__chr12_1_75888313_75888345_ENSMUST00000133623_REVERSED	|generic|sp_Q6ZWQ0-2_SYNE2_MOUSE__chr12_1_75888313_75888345_ENSMUST00000133623_REVERSED	|generic|tr_Q6ZWN0_Q6ZWN0_MOUSE__chr12_1_75888313_75888345_ENSMUST00000133623_REVERSED|
"""index: 20401, intensity: 2923.0, mobility: 1.240"""	-0.461544	0.195795	0.882312	HVMYMKLTLVIKTNYTY	generic|IP_966995_TX=10090_REVERSED|
"""index: 18685, intensity: 6037.0, mobility: 1.161"""	-0.461546	0.196068	0.882313	LFLFRSHLHLAACRM	generic|chr6_1_126950080_126950223_ENSMUST00000202086_REVERSED|
"""index: 17485, intensity: 4840.0, mobility: 0.920"""	-0.461621	0.196341	0.88241	DCQTAAPLDKSTGLRKLSDLPLLDASDKHLF	generic|tr_F7BIJ5_F7BIJ5_MOUSE__II_905416_REVERSED|
"""index: 14837, intensity: 4147.0, mobility: 0.876"""	-0.461642	0.196614	0.882437	VMPVTITGLV	generic|sp_Q8BUE7_MUC20_MOUSE_REVERSED	|generic|tr_E9PUF1_E9PUF1_MOUSE_REVERSED|
"""index: 26925, intensity: 3147.0, mobility: 0.978"""	-0.461778	0.196833	0.88261	KNLVEMKIRH	generic|sp_Q9CR78_MSD3_MOUSE__II_174396_REVERSED|
"""index: 9897, intensity: 5673.0, mobility: 1.097"""	-0.461979	0.197052	0.882867	QQMAQLPPPQQLIT	generic|II_1098599_TX=10090_REVERSED	|generic|tr_Q3U661_Q3U661_MOUSE_REVERSED	|generic|tr_Q6A006_Q6A006_MOUSE_REVERSED	|generic|sp_Q8BU11_TOX4_MOUSE_REVERSED|
"""index: 12316, intensity: 6055.0, mobility: 1.102"""	-0.462259	0.197325	0.883224	GWLGRGRLYPQAMKGHGKCFLVSGS	generic|IP_957301_TX=10090_REVERSED|
"""index: 14836, intensity: 11307.0, mobility: 0.927"""	-0.462358	0.197383	0.88335	AYGHYKFLSH	generic|IP_869457_TX=10090_REVERSED|
"""index: 17710, intensity: 2872.0, mobility: 0.804"""	-0.462945	0.197655	0.884097	EPLDVPAV	generic|sp_Q8R4Y8_RTTN_MOUSE_REVERSED	|generic|sp_Q8R4Y8-2_RTTN_MOUSE_REVERSED|
"""index: 20353, intensity: 3367.0, mobility: 1.244"""	-0.463213	0.197928	0.884437	LGTPQQIIAKSIVNGPLTSY	generic|tr_Q499E3_Q499E3_MOUSE__chr1_-1_25128818_25128886_ENSMUST00000153568__II_1042938_REVERSED|
"""index: 14311, intensity: 6725.0, mobility: 1.109"""	-0.463264	0.198201	0.884502	NRTATVYNFWEKVSAVGHPPNEHRRRTI	generic|sp_A2AAE1_K1109_MOUSE__chr3_1_37040404_37040475_ENSMUST00000136746__II_985682_REVERSED	|generic|sp_A2AAE1-2_K1109_MOUSE__chr3_1_37040404_37040475_ENSMUST00000136746__II_985682_REVERSED	|generic|sp_A2AAE1-3_K1109_MOUSE__chr3_1_37040404_37040475_ENSMUST00000136746__II_985682_REVERSED	|generic|sp_A2AAE1-4_K1109_MOUSE__chr3_1_37040404_37040475_ENSMUST00000136746__II_985682_REVERSED	|generic|sp_A2AAE1-6_K1109_MOUSE__chr3_1_37040404_37040475_ENSMUST00000136746__II_985682_REVERSED	|generic|tr_F6RPM4_F6RPM4_MOUSE__chr3_1_37040404_37040475_ENSMUST00000136746__II_985706_REVERSED	|generic|tr_F6YAT5_F6YAT5_MOUSE__chr3_1_37040404_37040475_ENSMUST00000136746__II_985705_REVERSED	|generic|tr_A2AB97_A2AB97_MOUSE__chr3_1_37040404_37040475_ENSMUST00000136746__II_985696_REVERSED|
"""index: 13775, intensity: 4317.0, mobility: 0.835"""	-0.463282	0.198473	0.884524	EPPPQTMNR	generic|tr_E9QA35_E9QA35_MOUSE_REVERSED	|generic|tr_Q8CDS1_Q8CDS1_MOUSE_REVERSED|
"""index: 19098, intensity: 4712.0, mobility: 1.153"""	-0.463386	0.198692	0.884656	IWSSMQKKKCVVTCIGE	generic|sp_Q3UW55_WFC6A_MOUSE_REVERSED|
"""index: 23380, intensity: 2822.0, mobility: 1.164"""	-0.463747	0.198802	0.885113	QKRNRTMLFLHIFSSHFYNPLTKTPHQIM	generic|IP_3461144_TX=10090_REVERSED|
"""index: 1875, intensity: 2576.0, mobility: 1.029"""	-0.46417	0.198857	0.885648	VRCVPCSGEETGRSK	generic|tr_E9PVL6_E9PVL6_MOUSE_REVERSED	|generic|tr_Q3T9R0_Q3T9R0_MOUSE_REVERSED	|generic|tr_D3YVI7_D3YVI7_MOUSE_REVERSED|
"""index: 24374, intensity: 3584.0, mobility: 0.984"""	-0.464913	0.199075	0.886583	MWAPLIRKRQTPRPQH	generic|sp_Q9D842_APLF_MOUSE_REVERSED	|generic|sp_Q9D842-2_APLF_MOUSE_REVERSED	|generic|sp_Q9D842-3_APLF_MOUSE_REVERSED|
"""index: 33736, intensity: 10378.0, mobility: 1.121"""	-0.465221	0.199239	0.88697	EDRGLPLPLKLIYF	generic|tr_Q546A8_Q546A8_MOUSE__II_3505637_REVERSED	|generic|tr_A0A1D5RMI6_A0A1D5RMI6_MOUSE_REVERSED	|generic|tr_A0A1D5RMM2_A0A1D5RMM2_MOUSE_REVERSED	|generic|tr_A0A1D5RLG9_A0A1D5RLG9_MOUSE_REVERSED	|generic|tr_Q8C730_Q8C730_MOUSE_REVERSED|
"""index: 4295, intensity: 8032.0, mobility: 0.892"""	-0.465595	0.199511	0.887439	HFKKLKMSLM	generic|sp_A2AEY4_MA7D3_MOUSE_REVERSED	|generic|sp_A2AEY4-2_MA7D3_MOUSE_REVERSED|
"""index: 2710, intensity: 2635.0, mobility: 1.053"""	-0.465775	0.199728	0.887665	PIESPHAPTEMISSHKAMTNPQQTVSFNSHL	generic|tr_E9Q472_E9Q472_MOUSE_REVERSED	|generic|tr_A2A9H6_A2A9H6_MOUSE_REVERSED	|generic|tr_Q3V3Y5_Q3V3Y5_MOUSE_REVERSED|
"""index: 23549, intensity: 3888.0, mobility: 0.882"""	-0.46615	0.199891	0.888133	PASRTAKTSQTE	generic|chr2_1_50188765_50190740_ENSMUST00000053208__IP_1013049_TX=10090_REVERSED	|generic|chr2_1_50188780_50190740_ENSMUST00000053208__IP_1013049_TX=10090_REVERSED|
"""index: 10069, intensity: 114510.0, mobility: 0.916"""	-0.46689	0.200163	0.889056	HAGTASLPADGLPSLAPSEPGQVPL	generic|IP_995588_TX=10090_REVERSED|
"""index: 27038, intensity: 3300.0, mobility: 1.184"""	-0.466935	0.20038	0.889112	FLRRLLAGGGFQVDIVLCSSTPNKNYKLSLVLSPLPSSLCLLYTKRCF	generic|IP_972515_TX=10090_REVERSED|
"""index: 8536, intensity: 2693.0, mobility: 1.205"""	-0.467028	0.200543	0.889228	ETWLFSTDMSFWPPPV	generic|tr_E9PVV8_E9PVV8_MOUSE_REVERSED|
"""index: 8877, intensity: 10066.0, mobility: 1.140"""	-0.467243	0.200814	0.889494	RWHWPLRTMLVLYERRSQKQLSLDMR	generic|chr16_1_17469141_17469362_ENSMUST00000006293__IP_1079812_TX=10090_REVERSED|
"""index: 3915, intensity: 3733.0, mobility: 0.859"""	-0.467281	0.201085	0.889541	MRLQRNNLVRPVIYDLQAKR	generic|IP_1070974_TX=10090_REVERSED|
"""index: 26111, intensity: 3853.0, mobility: 1.077"""	-0.467301	0.201248	0.889566	ARFLRMQCVALPTAHTGAMRWGRAEGQARKA	generic|IP_3486490_TX=10090_REVERSED|
"""index: 6286, intensity: 2749.0, mobility: 0.824"""	-0.467483	0.201464	0.889793	PPPPLSTPPP	generic|IP_955522_TX=10090_REVERSED|
"""index: 21466, intensity: 3082.0, mobility: 0.978"""	-0.467537	0.201735	0.889859	LHEGPMGFLAQH	generic|sp_Q9DBM1_GPTC1_MOUSE__chr7_-1_35308175_35308207_ENSMUST00000131213_REVERSED	|generic|tr_D6RET6_D6RET6_MOUSE__chr7_-1_35308175_35308207_ENSMUST00000131213_REVERSED	|generic|tr_Q3U3V2_Q3U3V2_MOUSE__chr7_-1_35308175_35308207_ENSMUST00000131213_REVERSED|
"""index: 14539, intensity: 12052.0, mobility: 0.819"""	-0.467734	0.202007	0.890104	ATAELTEAELHLRTPLESLA	generic|IP_913819_TX=10090_REVERSED|
"""index: 12004, intensity: 10964.0, mobility: 1.028"""	-0.467796	0.202278	0.89018	PMQTLSDLLKLQRESLCVMSIQDLSISAERKWL	generic|IP_873222_TX=10090_REVERSED|
"""index: 8133, intensity: 51039.0, mobility: 0.934"""	-0.467853	0.202549	0.890251	VYSVEEKGAEK	generic|II_914217_TX=10090_REVERSED|
"""index: 13920, intensity: 3941.0, mobility: 0.817"""	-0.467948	0.20271	0.890369	ATAELTEAELHLRTPLESLA	generic|IP_913819_TX=10090_REVERSED|
"""index: 3674, intensity: 3297.0, mobility: 1.090"""	-0.468154	0.202981	0.890623	QQDLCKMQETLQAR	generic|tr_Q3UPB8_Q3UPB8_MOUSE__chr1_-1_131436671_131436808_ENSMUST00000189893__II_1035647_REVERSED	|generic|tr_A0A087WNM1_A0A087WNM1_MOUSE__chr1_-1_131436671_131436808_ENSMUST00000189893__II_1035651_REVERSED	|generic|sp_Q91Z67_SRGP2_MOUSE__chr1_-1_131436671_131436808_ENSMUST00000189893__II_1035663_REVERSED	|generic|tr_A0A2X0SZ45_A0A2X0SZ45_MOUSE__chr1_-1_131436671_131436808_ENSMUST00000189893_REVERSED|
"""index: 5929, intensity: 4566.0, mobility: 0.963"""	-0.468394	0.203197	0.890919	QPETSQWLSTSISLMRTGKRKSIPIALEPMLKPWR	generic|IP_3486723_TX=10090_REVERSED|
"""index: 33072, intensity: 3235.0, mobility: 1.017"""	-0.468706	0.203413	0.891304	ESRKVPLHYY	generic|sp_Q5SS90_CG057_MOUSE_REVERSED|
"""index: 11650, intensity: 5832.0, mobility: 1.055"""	-0.468765	0.203684	0.891376	TKFFLIQTHSHVMAGSSLDLSLERLSALKRRGKPVPSCYGTMESAM	generic|IP_858414_TX=10090_REVERSED|
"""index: 12772, intensity: 5353.0, mobility: 1.043"""	-0.469238	0.203954	0.891959	LDQMRALNKRDEETQYVLEKVRREHKRVGKLAEAHKKQEAD	generic|sp_A2AQP0_MYH7B_MOUSE_REVERSED|
"""index: 19140, intensity: 3653.0, mobility: 1.000"""	-0.469253	0.204115	0.891977	QRRWPPSSALLSWLMSPVL	generic|IP_839467_TX=10090_REVERSED|
"""index: 14275, intensity: 3636.0, mobility: 1.141"""	-0.469346	0.204275	0.892092	LMERISRKSRESTKWIKLCSNKTSETPK	generic|IP_1053331_TX=10090_REVERSED|
"""index: 12710, intensity: 7081.0, mobility: 1.045"""	-0.469563	0.204545	0.892357	YRLATRLSVRFWQEHGKSKQTEREWYEPGEQEMWRVRPE	generic|tr_A0A2Z4SYV3_A0A2Z4SYV3_MOUSE_REVERSED	|generic|tr_A0A2Z4SXZ7_A0A2Z4SXZ7_MOUSE_REVERSED|
"""index: 1870, intensity: 3805.0, mobility: 1.053"""	-0.469566	0.204816	0.892361	VHDIVTNSELLAEGVLRAQMCGF	generic|sp_Q8BGG7_UBS3B_MOUSE_REVERSED	|generic|sp_Q8BGG7-2_UBS3B_MOUSE_REVERSED|
"""index: 3356, intensity: 2525.0, mobility: 0.967"""	-0.469661	0.205087	0.892478	DRNQAGELYLSH	generic|IP_1019654_TX=10090_REVERSED|
"""index: 10059, intensity: 135203.0, mobility: 0.945"""	-0.469961	0.205357	0.892845	QRRGGGAGGGGGATLLMVVRRGPPC	generic|sp_Q80VY9_DHX33_MOUSE__chr11_-1_70987119_70987295_ENSMUST00000146203__II_1133072_REVERSED	|generic|tr_K3W4M7_K3W4M7_MOUSE__II_1133071_REVERSED	|generic|II_1133046_TX=10090_REVERSED	|generic|tr_A3QK59_A3QK59_MOUSE__chr11_-1_70987119_70987295_ENSMUST00000146203_REVERSED|
"""index: 12641, intensity: 8403.0, mobility: 1.132"""	-0.470076	0.205628	0.892985	WMFEWGREQILREVEKLGRCFREFVRKMNGGKEMSIVRTH	generic|sp_Q6P8J7_KCRS_MOUSE_REVERSED|
"""index: 14825, intensity: 3952.0, mobility: 1.016"""	-0.470086	0.205898	0.892997	QPQTSPLLSPINAGGCTSRWVCSIMLLFTKWRRSVT	generic|IP_912925_TX=10090_REVERSED	|generic|IP_912934_TX=10090_REVERSED|
"""index: 2805, intensity: 3171.0, mobility: 0.924"""	-0.470461	0.206169	0.893455	VLAPPVPHTGQH	generic|IP_843103_TX=10090_REVERSED|
"""index: 15741, intensity: 5942.0, mobility: 1.135"""	-0.470474	0.206439	0.893472	EADVKVVAYYPLNVFVPANDNQDEVTVKVV	generic|tr_Q9QXA3_Q9QXA3_MOUSE_REVERSED	|generic|tr_A0A1L1SQU7_A0A1L1SQU7_MOUSE_REVERSED	|generic|tr_A0A087WRT4_A0A087WRT4_MOUSE_REVERSED	|generic|tr_F2Z4A3_F2Z4A3_MOUSE_REVERSED|
"""index: 24583, intensity: 3273.0, mobility: 1.144"""	-0.470647	0.206486	0.893683	MREAPPLPAGYHPCYI	generic|tr_Q3USB4_Q3USB4_MOUSE_REVERSED	|generic|sp_P52801_EFNA2_MOUSE_REVERSED|
"""index: 6667, intensity: 53188.0, mobility: 1.037"""	-0.470887	0.206533	0.893975	SLFEEILPGTYAFVPVYSNLE	generic|sp_P31254_UBA1Y_MOUSE__IP_824844_REVERSED	|generic|IP_825313_TX=10090_REVERSED	|generic|tr_Q61341_Q61341_MOUSE_REVERSED|
"""index: 12081, intensity: 14022.0, mobility: 1.139"""	-0.47185	0.206748	0.895144	TEDKLGSFMYDKPDVKERQDWSYLKPQEEEGEAKESKRRKT	generic|sp_Q9EPK2-2_XRP2_MOUSE__chrX_1_20397226_20397312_ENSMUST00000134349__II_837039_REVERSED	|generic|sp_Q9EPK2_XRP2_MOUSE__chrX_1_20397226_20397312_ENSMUST00000134349_REVERSED	|generic|sp_Q9EPK2-3_XRP2_MOUSE__chrX_1_20397226_20397312_ENSMUST00000134349_REVERSED|
"""index: 6107, intensity: 10848.0, mobility: 1.102"""	-0.471965	0.207018	0.895283	LPSPMSPNPLHGTPRMWRMKRQRSGRGRSRAMPYINRNWTW	generic|II_1118347_TX=10090_REVERSED|
"""index: 15117, intensity: 10969.0, mobility: 1.126"""	-0.472016	0.20712	0.895346	TAKSATVKRPLHQPRKHKNTNMMMRE	generic|IP_1040833_TX=10090_REVERSED|
"""index: 15831, intensity: 3219.0, mobility: 1.108"""	-0.472343	0.207334	0.89574	LLMLRDPWPLNVFQNWWRNVVLTVYF	generic|sp_Q6H1V1_BEST3_MOUSE_REVERSED|
"""index: 8184, intensity: 14142.0, mobility: 1.053"""	-0.472568	0.207547	0.896013	NFFPIPYGLVPVISPQSCNYPH	generic|IP_888447_TX=10090_REVERSED|
"""index: 17961, intensity: 3718.0, mobility: 0.977"""	-0.472702	0.207761	0.896174	QVREWLAPTLFPIGYARGRR	generic|IP_1042548_TX=10090_REVERSED|
"""index: 8896, intensity: 6505.0, mobility: 0.961"""	-0.473257	0.207862	0.896842	SRRNLREKYHSIANEISLETH	generic|sp_Q3UWA4_TRI40_MOUSE_REVERSED	|generic|tr_B7ZWG4_B7ZWG4_MOUSE_REVERSED|
"""index: 10165, intensity: 9871.0, mobility: 1.210"""	-0.473929	0.208131	0.897648	PNREVIHEKMCEFIAPIYFRKVVNIVNMPNREVIDEK	generic|tr_Q3TRL8_Q3TRL8_MOUSE__IP_892765_REVERSED|
"""index: 20346, intensity: 11136.0, mobility: 0.867"""	-0.473977	0.208401	0.897706	SFQLAALKI	generic|sp_Q2UY11-2_COSA1_MOUSE__II_915980_REVERSED	|generic|sp_Q2UY11_COSA1_MOUSE_REVERSED	|generic|tr_A0A1L1SSY2_A0A1L1SSY2_MOUSE_REVERSED|
"""index: 1395, intensity: 13297.0, mobility: 0.827"""	-0.474047	0.20867	0.89779	EITTNTSDSSEKVGDAKKNL	generic|tr_Q5SVI9_Q5SVI9_MOUSE__chr3_1_126767515_126767583_ENSMUST00000134466_REVERSED|
"""index: 9027, intensity: 11712.0, mobility: 1.036"""	-0.474146	0.208939	0.897908	QGQVTEKEIFTNY	generic|sp_P97313_PRKDC_MOUSE_REVERSED|
"""index: 21996, intensity: 4399.0, mobility: 0.888"""	-0.474149	0.209208	0.897912	NLPFQHRVSDWLDHLIGRCKE	generic|chr3_1_115122572_115122703_ENSMUST00000081752_REVERSED|
"""index: 21219, intensity: 3775.0, mobility: 0.845"""	-0.474303	0.209478	0.898095	HVSKFSPL	generic|IP_3493262_TX=10090_REVERSED|
"""index: 18026, intensity: 2627.0, mobility: 1.166"""	-0.474445	0.20969	0.898265	EVVQRTQQIIQQLEQERQRHRMEMQKIKRELGMFHKMEPTHNEK	generic|tr_B9EKT8_B9EKT8_MOUSE_REVERSED	|generic|sp_Q6ZQ06_CE162_MOUSE_REVERSED|
"""index: 29232, intensity: 7680.0, mobility: 1.000"""	-0.474482	0.20979	0.89831	EDPMAGLAEETATSGVEGLPQSETTGWTRWEWAVGSAWCSPR	generic|IP_955414_TX=10090_REVERSED	|generic|IP_955409_TX=10090_REVERSED|
"""index: 5082, intensity: 5568.0, mobility: 0.954"""	-0.474837	0.210059	0.898733	RHNGFTRSFMM	generic|IP_3505612_TX=10090_REVERSED|
"""index: 12438, intensity: 2500.0, mobility: 1.351"""	-0.474849	0.210328	0.898747	ESNKDGTQNRELKQLHSHYKFAKNWQTYE	generic|tr_Q6NVD6_Q6NVD6_MOUSE_REVERSED|
"""index: 1344, intensity: 4376.0, mobility: 0.895"""	-0.475144	0.210597	0.899099	WAGLPSMSKNP	generic|IP_969154_TX=10090_REVERSED|
"""index: 6725, intensity: 3574.0, mobility: 0.932"""	-0.4752	0.210753	0.899165	KKESAAKTSRSHDLMAYLVPTQRGRK	generic|sp_P27573_MYP0_MOUSE__II_1026660_REVERSED	|generic|tr_A0A5F8MPM4_A0A5F8MPM4_MOUSE__II_1026659_REVERSED	|generic|tr_E9QK82_E9QK82_MOUSE__II_1026660_REVERSED|
"""index: 17490, intensity: 3104.0, mobility: 0.840"""	-0.475465	0.211022	0.89948	IGFGYLEMRVALCYR	generic|chr17_-1_23669565_23669891_ENSMUST00000047436_REVERSED|
"""index: 21938, intensity: 31432.0, mobility: 1.074"""	-0.475613	0.21129	0.899655	VKMYRKSYREIDDQKEEPPEIFYPLRKVTERLEQKLALMYDEDE	generic|sp_Q6NXY9_RPC7_MOUSE__II_1104550_REVERSED|
"""index: 4692, intensity: 3545.0, mobility: 1.043"""	-0.475697	0.211332	0.899755	KQLGAPTEESLGSH	generic|chr12_-1_80436220_80436429_ENSMUST00000054145_REVERSED|
"""index: 3868, intensity: 3701.0, mobility: 0.929"""	-0.476424	0.2116	0.900615	ELFQFEPFALQSGTNEKVQSR	generic|IP_3479235_TX=10090_REVERSED|
"""index: 14916, intensity: 4990.0, mobility: 1.145"""	-0.476432	0.211869	0.900625	PTPSYLMVCMPIRMSKSKLGLRAAFGPSAAALV	generic|IP_869620_TX=10090_REVERSED|
"""index: 8599, intensity: 7732.0, mobility: 1.033"""	-0.476482	0.211951	0.900683	QLDYISLPIYQTYNKNFVWVEGNVTPRPVGHGNYHFLVRE	generic|sp_Q8K4Q0-5_RPTOR_MOUSE__chr11_1_119780571_119780606_ENSMUST00000147781__II_1122612_REVERSED	|generic|sp_Q8K4Q0_RPTOR_MOUSE__chr11_1_119780571_119780606_ENSMUST00000147781__II_1122636_REVERSED	|generic|tr_E9PXZ5_E9PXZ5_MOUSE__chr11_1_119780571_119780606_ENSMUST00000147781__II_1122640_REVERSED	|generic|tr_A2ACM0_A2ACM0_MOUSE__chr11_1_119780571_119780606_ENSMUST00000147781__II_1122635_REVERSED	|generic|tr_A4FUW1_A4FUW1_MOUSE__chr11_1_119780571_119780606_ENSMUST00000147781__II_1122635_REVERSED	|generic|tr_A7MAY7_A7MAY7_MOUSE_REVERSED|
"""index: 11406, intensity: 3876.0, mobility: 0.846"""	-0.476871	0.211951	0.901142	LAAEEEMVEEVKEVMAAGVEEVM	generic|IP_1127042_TX=10090_REVERSED	|generic|IP_1127042_TX=10090_REVERSED|
"""index: 35073, intensity: 3086.0, mobility: 1.283"""	-0.477637	0.212219	0.902043	LKKRKPPRGRRK	generic|sp_E9Q2Z1_CECR2_MOUSE__II_912294_REVERSED	|generic|sp_E9Q2Z1-2_CECR2_MOUSE__II_912294_REVERSED|
"""index: 4772, intensity: 3537.0, mobility: 0.956"""	-0.477651	0.21243	0.902059	ELDSNGYVRHS	generic|chr5_-1_92057950_92058063_ENSMUST00000113127__IP_942878_TX=10090_REVERSED	|generic|chr5_-1_92056353_92063392_ENSMUST00000164378__IP_942884_TX=10090_REVERSED|
"""index: 6705, intensity: 3055.0, mobility: 0.808"""	-0.477824	0.21247	0.902262	KSSQFHGP	generic|IP_988738_TX=10090_REVERSED|
"""index: 996, intensity: 2963.0, mobility: 0.878"""	-0.478437	0.212567	0.902979	ELVPDWLCGL	generic|IP_938343_TX=10090_REVERSED|
"""index: 8025, intensity: 226345.0, mobility: 0.880"""	-0.478591	0.212834	0.903159	QPSFTRGELENMIDYIILSPMKIASL	generic|tr_Q8BSI7_Q8BSI7_MOUSE__chr6_-1_71908630_71908710_ENSMUST00000206879__II_914026_REVERSED	|generic|sp_Q14C51_PTCD3_MOUSE__chr6_-1_71908630_71908710_ENSMUST00000206879__II_914026_REVERSED	|generic|II_914038_TX=10090_REVERSED|
"""index: 5639, intensity: 3039.0, mobility: 0.940"""	-0.478851	0.213102	0.903462	RKDQLRPELSSHLVDQELVTVQVTMVSSM	generic|IP_3460910_TX=10090_REVERSED|
"""index: 10254, intensity: 14555.0, mobility: 0.962"""	-0.478876	0.213369	0.903491	CPLVVESGQAAMVNNQFEVPELI	generic|sp_A2AJ76_HMCN2_MOUSE__II_1011788_REVERSED|
"""index: 5197, intensity: 4849.0, mobility: 0.942"""	-0.478899	0.213579	0.903517	MPLTVYEMDPE	generic|IP_844713_TX=10090_REVERSED|
"""index: 14947, intensity: 3371.0, mobility: 1.229"""	-0.479019	0.213847	0.903658	TQGARWCGQLQVTEWEGAPL	generic|sp_Q9ESK3_CAN10_MOUSE_REVERSED|
"""index: 16485, intensity: 3481.0, mobility: 1.139"""	-0.479029	0.214114	0.903669	QDSLTPLASIEQSGRHLFLAASAPHL	generic|IP_875493_TX=10090_REVERSED|
"""index: 11385, intensity: 5464.0, mobility: 0.961"""	-0.479044	0.214381	0.903687	ELVAGPSNCLSVREQFVVVVFFG	generic|IP_1015247_TX=10090_REVERSED|
"""index: 25630, intensity: 3902.0, mobility: 0.863"""	-0.479114	0.214648	0.903768	KLMAAVEHGK	generic|sp_Q8K135_K319L_MOUSE__II_956150_REVERSED	|generic|sp_Q8K135-2_K319L_MOUSE_REVERSED	|generic|tr_Z4YK56_Z4YK56_MOUSE_REVERSED|
"""index: 14362, intensity: 5906.0, mobility: 1.145"""	-0.479131	0.214916	0.903787	HWWRVHDRWWAESRALDERPGHGWLLEHRPLHRRGLR	generic|IP_3488551_TX=10090_REVERSED|
"""index: 14347, intensity: 24052.0, mobility: 1.201"""	-0.479173	0.215183	0.903837	ESGGLPTRRRELASGHKRNCLGSPMQAPGGLC	generic|IP_948808_TX=10090_REVERSED|
"""index: 23969, intensity: 3322.0, mobility: 1.074"""	-0.479229	0.21545	0.903901	MNTEQVCFFVHYLLSSFFEMYFILLVYM	generic|chr1_-1_176769472_176769942_ENSMUST00000195717__IP_1029653_TX=10090_REVERSED|
"""index: 18427, intensity: 20931.0, mobility: 1.175"""	-0.479518	0.215602	0.904237	QFESYHLALPLQPVDM	generic|IP_933799_TX=10090_REVERSED|
"""index: 11499, intensity: 7519.0, mobility: 1.218"""	-0.479589	0.21587	0.90432	YLNMNVPIMNVFAFCVTYKEMERRLYSLFQIGQDSDSIVL	generic|tr_L7N221_L7N221_MOUSE__II_3488635_REVERSED	|generic|tr_A0A3Q4EG89_A0A3Q4EG89_MOUSE__II_3488635_REVERSED	|generic|tr_A0A3Q4EH53_A0A3Q4EH53_MOUSE__II_3461240_REVERSED	|generic|tr_K7N674_K7N674_MOUSE__II_3461240_REVERSED	|generic|tr_A0A3Q4EGX1_A0A3Q4EGX1_MOUSE__II_3461240_REVERSED	|generic|tr_A0A3Q4L380_A0A3Q4L380_MOUSE__II_3461240_REVERSED	|generic|II_3461265_TX=10090_REVERSED	|generic|tr_A0A3Q4EHY5_A0A3Q4EHY5_MOUSE_REVERSED|
"""index: 8915, intensity: 165036.0, mobility: 0.919"""	-0.479598	0.216079	0.90433	KGAPGVSGHPGPAGAAGTPGISGPYGR	generic|tr_Q3TU64_Q3TU64_MOUSE__chr4_-1_72137078_72137107_ENSMUST00000132550_REVERSED	|generic|tr_Q3TP88_Q3TP88_MOUSE__chr4_-1_72137078_72137107_ENSMUST00000132550_REVERSED	|generic|sp_Q01149_CO1A2_MOUSE__chr4_-1_72137078_72137107_ENSMUST00000132550_REVERSED	|generic|tr_Q3TUE2_Q3TUE2_MOUSE__chr4_-1_72137078_72137107_ENSMUST00000132550_REVERSED	|generic|tr_Q91VL4_Q91VL4_MOUSE_REVERSED|
"""index: 2157, intensity: 2942.0, mobility: 0.952"""	-0.479761	0.216346	0.904519	SKYIPMTYMVRDGSDMVIGTTH	generic|IP_992377_TX=10090_REVERSED|
"""index: 11063, intensity: 4353.0, mobility: 1.140"""	-0.479987	0.216498	0.90478	IGLNTVSQNILFYNKRQHVWSTNRQHMKSNQLIKTMQPFCL	generic|sp_Q7M725_TR107_MOUSE_REVERSED	|generic|tr_B2RU97_B2RU97_MOUSE_REVERSED|
"""index: 18197, intensity: 150240.0, mobility: 0.942"""	-0.480075	0.216707	0.904883	QSADLGAVPPAQVMPQLQQQ	generic|sp_P56477_IRF5_MOUSE_REVERSED	|generic|tr_B2CC69_B2CC69_MOUSE_REVERSED|
"""index: 21284, intensity: 3036.0, mobility: 1.005"""	-0.480378	0.216742	0.905232	RRNPPAPPVTVEE	generic|tr_Q8VI89_Q8VI89_MOUSE_REVERSED	|generic|sp_O35071_KIF1C_MOUSE_REVERSED	|generic|tr_E9Q9B0_E9Q9B0_MOUSE_REVERSED	|generic|tr_Q6A011_Q6A011_MOUSE_REVERSED|
"""index: 5559, intensity: 3983.0, mobility: 1.049"""	-0.480613	0.216951	0.905504	VEEIKQVIEENPL	generic|sp_Q9QX47_SON_MOUSE__chr16_1_91647944_91647988_ENSMUST00000140312__II_1073635_REVERSED	|generic|sp_Q9QX47-3_SON_MOUSE__chr16_1_91647944_91647988_ENSMUST00000140312__II_1073635_REVERSED	|generic|tr_H9KV00_H9KV00_MOUSE__chr16_1_91647944_91647988_ENSMUST00000140312__II_662216_REVERSED	|generic|tr_H9KV02_H9KV02_MOUSE__chr16_1_91647944_91647988_ENSMUST00000140312__II_1073635_REVERSED	|generic|sp_Q9QX47-2_SON_MOUSE__chr16_1_91647944_91647988_ENSMUST00000140312_REVERSED	|generic|sp_Q9QX47-4_SON_MOUSE__chr16_1_91647944_91647988_ENSMUST00000140312_REVERSED	|generic|tr_H9KV15_H9KV15_MOUSE__chr16_1_91647944_91647988_ENSMUST00000140312_REVERSED	|generic|chr16_1_91651649_91651882_ENSMUST00000140312_REVERSED	|generic|tr_H9KV01_H9KV01_MOUSE__chr16_1_91647944_91647988_ENSMUST00000140312_REVERSED|
"""index: 9331, intensity: 11174.0, mobility: 1.305"""	-0.480794	0.217102	0.905712	WLWKKPCVVTLMVMWDYFF	generic|IP_1037260_TX=10090_REVERSED|
"""index: 19885, intensity: 3560.0, mobility: 1.016"""	-0.481089	0.217368	0.906052	ELVALFTVCLFGMKFCFWFWFFF	generic|IP_1104791_TX=10090_REVERSED|
"""index: 1333, intensity: 5280.0, mobility: 0.780"""	-0.481101	0.217577	0.906066	LGGDDLRP	generic|chr1_-1_71648005_71648094_ENSMUST00000188894_REVERSED|
"""index: 21370, intensity: 3366.0, mobility: 1.150"""	-0.481174	0.217669	0.90615	LAGSVSIRNNRMNLEELVNNVRLA	generic|sp_Q14BP6_LR74B_MOUSE__II_1079753_REVERSED	|generic|sp_Q14BP6-2_LR74B_MOUSE_REVERSED	|generic|sp_Q14BP6-3_LR74B_MOUSE_REVERSED|
"""index: 1646, intensity: 3000.0, mobility: 0.829"""	-0.481726	0.217935	0.906783	SLSFHTRKQNMSGL	generic|tr_G3X9D8_G3X9D8_MOUSE_REVERSED	|generic|sp_Q8BWA5_KLH31_MOUSE_REVERSED|
"""index: 9813, intensity: 3653.0, mobility: 0.814"""	-0.48182	0.217969	0.906891	MMILGPLPCLSMKLLFRS	generic|tr_A0A2I3BS24_A0A2I3BS24_MOUSE_REVERSED|
"""index: 22510, intensity: 4251.0, mobility: 0.893"""	-0.482661	0.218119	0.907851	RRFSAGSMLLMEMGSLVPGPPQSV	generic|chr15_-1_73330997_73343200_ENSMUST00000226988_REVERSED|
"""index: 3088, intensity: 4336.0, mobility: 0.732"""	-0.482906	0.218327	0.908131	YKDYKKRLD	generic|sp_Q9DC23_DJC10_MOUSE_REVERSED	|generic|tr_Q9CRX9_Q9CRX9_MOUSE_REVERSED	|generic|tr_Q9CUG0_Q9CUG0_MOUSE_REVERSED|
"""index: 11117, intensity: 185836.0, mobility: 1.120"""	-0.482998	0.218534	0.908236	HHGPPPPAQLAVSNQAAAAPTSHPKPGREVTSTRSAKIELEEDKR	generic|sp_P08920_CD2_MOUSE_REVERSED	|generic|tr_Q9R201_Q9R201_MOUSE_REVERSED	|generic|tr_Q3UU70_Q3UU70_MOUSE_REVERSED|
"""index: 8900, intensity: 7400.0, mobility: 1.375"""	-0.483054	0.2188	0.908299	VEQLQIMEAEMSKLKKENEKAQ	generic|II_1088220_TX=10090_REVERSED|
"""index: 4915, intensity: 3783.0, mobility: 0.884"""	-0.483082	0.219007	0.908331	KSYYLSLHF	generic|IP_1004577_TX=10090_REVERSED|
"""index: 1910, intensity: 2846.0, mobility: 1.206"""	-0.483343	0.219273	0.908627	VHDLAWQDHGTGNHRPQ	generic|sp_Q60841_RELN_MOUSE__chr5_-1_22227521_22227616_ENSMUST00000162427__II_945866_REVERSED	|generic|sp_Q60841-2_RELN_MOUSE__chr5_-1_22227521_22227616_ENSMUST00000162427__II_945866_REVERSED	|generic|sp_Q60841-3_RELN_MOUSE__chr5_-1_22227521_22227616_ENSMUST00000162427__II_945866_REVERSED	|generic|II_945909_TX=10090_REVERSED	|generic|tr_Q148P9_Q148P9_MOUSE__chr5_-1_21898982_21899101_ENSMUST00000159768_REVERSED|
"""index: 1827, intensity: 3439.0, mobility: 0.741"""	-0.483731	0.219538	0.909067	PDPAALGR	generic|sp_Q69ZB3_TSYL5_MOUSE_REVERSED|
"""index: 14744, intensity: 4387.0, mobility: 0.832"""	-0.483753	0.219804	0.909093	LDEGDFTLDQEKWIEPQGNLDYA	generic|IP_2463430_TX=10090_REVERSED	|generic|IP_3494660_TX=10090_REVERSED|
"""index: 22167, intensity: 111191.0, mobility: 1.093"""	-0.483771	0.220011	0.909112	RDLIGMKNVTFPQGAMEPNKTWPI	generic|tr_A0A571BEK4_A0A571BEK4_MOUSE_REVERSED	|generic|tr_A0A571BEL8_A0A571BEL8_MOUSE_REVERSED|
"""index: 23679, intensity: 4347.0, mobility: 1.058"""	-0.483883	0.220276	0.909239	QPQKVSAPPITLPSF	generic|sp_Q8CFE4_SCYL2_MOUSE__chr10_-1_89650820_89650954_ENSMUST00000173526__II_1145691_REVERSED	|generic|tr_G5E8J9_G5E8J9_MOUSE__chr10_-1_89650820_89650954_ENSMUST00000173526__II_1145691_REVERSED	|generic|sp_Q8CFE4-2_SCYL2_MOUSE__chr10_-1_89650820_89650954_ENSMUST00000173526_REVERSED|
"""index: 9238, intensity: 4268.0, mobility: 0.801"""	-0.483938	0.220483	0.909301	KNFQTNHA	generic|IP_919701_TX=10090_REVERSED|
"""index: 3330, intensity: 3687.0, mobility: 0.890"""	-0.484262	0.22069	0.909668	MRLSNRPACM	generic|IP_1115918_TX=10090_REVERSED|
"""index: 8887, intensity: 9583.0, mobility: 1.238"""	-0.484305	0.220779	0.909716	LQFTNQNRGAESVPAGLGFQ	generic|tr_A0A0A6YVT8_A0A0A6YVT8_MOUSE__II_1050758_REVERSED	|generic|tr_A0A668KLF4_A0A668KLF4_MOUSE__II_1050757_REVERSED	|generic|tr_Q3TDR6_Q3TDR6_MOUSE_REVERSED|
"""index: 21652, intensity: 3791.0, mobility: 1.107"""	-0.484593	0.221044	0.91004	AINSLGFMINVKISACALRAIGMHEC	generic|tr_Q7TRP1_Q7TRP1_MOUSE__II_3499307_REVERSED	|generic|tr_A0A1B0GSN5_A0A1B0GSN5_MOUSE__II_3499301_REVERSED	|generic|tr_A0A1B0GSE1_A0A1B0GSE1_MOUSE__II_3499307_REVERSED	|generic|tr_Q7TRP2_Q7TRP2_MOUSE__II_3499301_REVERSED|
"""index: 18858, intensity: 16332.0, mobility: 0.853"""	-0.484629	0.221309	0.910082	RKEVLSRS	generic|sp_Q80TM9_NISCH_MOUSE__chr14_-1_31188633_31188791_ENSMUST00000164989__II_1097674_REVERSED	|generic|sp_Q80TM9-2_NISCH_MOUSE__chr14_-1_31188633_31188791_ENSMUST00000164989__II_1097674_REVERSED	|generic|sp_Q80TM9-4_NISCH_MOUSE__chr14_-1_31188633_31188791_ENSMUST00000164989__II_1097674_REVERSED	|generic|sp_Q80TM9-5_NISCH_MOUSE__chr14_-1_31188633_31188791_ENSMUST00000164989__II_1097674_REVERSED	|generic|sp_Q80TM9-6_NISCH_MOUSE__chr14_-1_31188633_31188791_ENSMUST00000164989__II_1097674_REVERSED	|generic|sp_Q80TM9-7_NISCH_MOUSE__chr14_-1_31203128_31203406_ENSMUST00000164989_REVERSED|
"""index: 11880, intensity: 7887.0, mobility: 1.289"""	-0.484655	0.221574	0.910111	EVMEQNKQYTIINAVLAAKNDHNRKEAENVKVDESTGEPPSQLAT	generic|sp_A2AVR2_MROH7_MOUSE__II_959088_REVERSED|
"""index: 1413, intensity: 4392.0, mobility: 0.764"""	-0.484708	0.221839	0.91017	LGGDDLRP	generic|chr1_-1_71648005_71648094_ENSMUST00000188894_REVERSED|
"""index: 26280, intensity: 3679.0, mobility: 1.021"""	-0.484847	0.221987	0.910327	QLLMFKWNR	generic|tr_Q6XBG1_Q6XBG1_MOUSE__II_881188_REVERSED	|generic|tr_E9PWJ7_E9PWJ7_MOUSE__II_881188_REVERSED	|generic|tr_E9QAF2_E9QAF2_MOUSE__II_881188_REVERSED|
"""index: 3775, intensity: 3611.0, mobility: 0.863"""	-0.485214	0.222134	0.910739	MLRQGRCTY	generic|IP_965770_TX=10090_REVERSED|
"""index: 20909, intensity: 25365.0, mobility: 1.110"""	-0.485374	0.22234	0.910918	FERYISGALGSVRESMVSGSCYDDQYVVVGGGEDMQI	generic|sp_Q9ESN9_JIP3_MOUSE__chr17_-1_24901336_24901524_ENSMUST00000146923__II_1071529_REVERSED	|generic|sp_Q9ESN9-2_JIP3_MOUSE__chr17_-1_24901336_24901524_ENSMUST00000146923__II_1071529_REVERSED	|generic|sp_Q9ESN9-3_JIP3_MOUSE__chr17_-1_24901336_24901524_ENSMUST00000146923__II_1071529_REVERSED	|generic|sp_Q9ESN9-4_JIP3_MOUSE__chr17_-1_24901336_24901524_ENSMUST00000146923__II_1071529_REVERSED	|generic|sp_Q9ESN9-5_JIP3_MOUSE__chr17_-1_24901336_24901524_ENSMUST00000146923__II_1071529_REVERSED	|generic|sp_Q9ESN9-6_JIP3_MOUSE__chr17_-1_24901336_24901524_ENSMUST00000146923__II_1071529_REVERSED	|generic|tr_E9Q6E0_E9Q6E0_MOUSE__chr17_-1_24901336_24901524_ENSMUST00000146923__II_1071529_REVERSED	|generic|tr_Q6P1F1_Q6P1F1_MOUSE__chr17_-1_24901336_24901524_ENSMUST00000146923__II_1071529_REVERSED	|generic|tr_J3QNR6_J3QNR6_MOUSE__chr17_-1_24901336_24901524_ENSMUST00000146923__II_1071529_REVERSED	|generic|tr_Q6NV54_Q6NV54_MOUSE__chr17_-1_24901336_24901524_ENSMUST00000146923__II_1071529_REVERSED	|generic|tr_E9Q6B6_E9Q6B6_MOUSE__chr17_-1_24901336_24901524_ENSMUST00000146923__II_1071529_REVERSED	|generic|tr_K3W4S4_K3W4S4_MOUSE__chr17_-1_24901336_24901524_ENSMUST00000146923__II_1071529_REVERSED	|generic|tr_Q8CHB5_Q8CHB5_MOUSE__chr17_-1_24901336_24901524_ENSMUST00000146923__II_1071529_REVERSED|
"""index: 9100, intensity: 9715.0, mobility: 1.189"""	-0.48574	0.222605	0.911329	LMKPVAVCSLCLDIFSLHSLFYYMPSQFLHADAQVVMVILL	generic|tr_A0A286YCU8_A0A286YCU8_MOUSE__II_3478695_REVERSED	|generic|tr_Q7TRM4_Q7TRM4_MOUSE_REVERSED|
"""index: 10390, intensity: 35692.0, mobility: 0.908"""	-0.485778	0.222869	0.911371	LDQPLMGVQAWLPIAEPSLQEL	generic|tr_Q8BHW4_Q8BHW4_MOUSE_REVERSED	|generic|tr_Q14AX1_Q14AX1_MOUSE_REVERSED|
"""index: 10088, intensity: 10764.0, mobility: 1.047"""	-0.485782	0.223134	0.911376	TLNLVHPSYVRLNIPISSIGKNMGTVRDTEAEIEHRVEDFDTFK	generic|tr_Q8BUT2_Q8BUT2_MOUSE__chr1_-1_162477659_162477799_ENSMUST00000161155_REVERSED	|generic|sp_Q8BZ98_DYN3_MOUSE__chr1_-1_162477659_162477799_ENSMUST00000161155_REVERSED	|generic|sp_Q8BZ98-2_DYN3_MOUSE__chr1_-1_162477659_162477799_ENSMUST00000161155_REVERSED	|generic|tr_E9QLL2_E9QLL2_MOUSE__chr1_-1_162477659_162477799_ENSMUST00000161155_REVERSED|
"""index: 4728, intensity: 2771.0, mobility: 0.855"""	-0.485834	0.22334	0.911434	TTMVMAVAML	generic|sp_Q8CJC7_KLRE1_MOUSE__II_905071_REVERSED	|generic|II_905074_TX=10090_REVERSED|
"""index: 20337, intensity: 3596.0, mobility: 1.177"""	-0.485909	0.223604	0.911518	FNSSNRDLPCEHSNRR	generic|sp_Q91WD0_GP108_MOUSE__chr17_-1_57238026_57238163_ENSMUST00000232778__II_3462578_REVERSED	|generic|sp_Q91WD0-2_GP108_MOUSE__chr17_-1_57238026_57238163_ENSMUST00000232778__II_3462578_REVERSED|
"""index: 21799, intensity: 6418.0, mobility: 0.895"""	-0.486011	0.223869	0.911632	PSRMRPRV	generic|tr_Q8C6U3_Q8C6U3_MOUSE_REVERSED|
"""index: 15127, intensity: 4493.0, mobility: 0.847"""	-0.486146	0.224074	0.911783	EGPTKRGEAEMVKVQRAIERK	generic|II_3458380_TX=10090_REVERSED|
"""index: 6304, intensity: 5257.0, mobility: 0.964"""	-0.48623	0.224279	0.911876	MWKLPDGEQPQL	generic|chr12_1_101985282_101987323_ENSMUST00000047357__IP_1112884_TX=10090_REVERSED|
"""index: 5409, intensity: 3538.0, mobility: 1.036"""	-0.486451	0.224484	0.912122	WFEQTLAQKQQDVEKQRRQKVRKEAELKQAWRSSHGQPPRD	generic|tr_Q3U3J3_Q3U3J3_MOUSE__chr10_-1_79736519_79736596_ENSMUST00000162694__II_1147941_REVERSED	|generic|tr_E9PWD9_E9PWD9_MOUSE__chr10_-1_79736519_79736596_ENSMUST00000162694__II_1147941_REVERSED	|generic|II_1147947_TX=10090_REVERSED	|generic|II_1147942_TX=10090_REVERSED	|generic|tr_E0CY15_E0CY15_MOUSE_REVERSED|
"""index: 18579, intensity: 3151.0, mobility: 1.141"""	-0.486582	0.224689	0.912269	EMMKTKMDLEKEHM	generic|sp_Q5PR68_CE112_MOUSE__II_1124783_REVERSED	|generic|tr_J3JS86_J3JS86_MOUSE__II_1124783_REVERSED	|generic|tr_I7HLS4_I7HLS4_MOUSE_REVERSED|
"""index: 18371, intensity: 2604.0, mobility: 1.170"""	-0.486667	0.224835	0.912364	QLYSQAELLFSEMMDVL	generic|sp_B2RXM4_NTM1B_MOUSE__II_1027689_REVERSED|
"""index: 4242, intensity: 2831.0, mobility: 0.959"""	-0.48692	0.225099	0.912645	ERIEWNKLRE	generic|tr_S4R2B0_S4R2B0_MOUSE__chr12_1_83663982_83664263_ENSMUST00000182450_REVERSED	|generic|sp_B2RY56_RBM25_MOUSE__chr12_1_83681551_83681595_ENSMUST00000182450_REVERSED|
"""index: 7895, intensity: 4654.0, mobility: 1.074"""	-0.487031	0.225363	0.912768	ESYTSVWLWSPSCSSWWTWFTGSAASTAFG	generic|IP_1044833_TX=10090_REVERSED|
"""index: 4613, intensity: 4242.0, mobility: 0.951"""	-0.487077	0.225627	0.912819	LVAPSVYHSELP	generic|IP_3482758_TX=10090_REVERSED|
"""index: 14875, intensity: 6676.0, mobility: 1.013"""	-0.487108	0.225772	0.912853	YLCKEGNKPPITLEMYGHPIYQQTYDFRPKKML	generic|tr_Q3V0K6_Q3V0K6_MOUSE_REVERSED|
"""index: 20654, intensity: 9768.0, mobility: 1.161"""	-0.487214	0.225977	0.912971	ISSPVKILSMHPAISSCSVTKSPMLPVRVNSFGTASPVHPVQ	generic|tr_B2RWU7_B2RWU7_MOUSE_REVERSED|
"""index: 18705, intensity: 5448.0, mobility: 1.177"""	-0.487344	0.226181	0.913115	ELYSVSINSHIGNLTRC	generic|tr_Q9WVG0_Q9WVG0_MOUSE_REVERSED	|generic|tr_A0A087WS13_A0A087WS13_MOUSE_REVERSED	|generic|tr_F6QGV1_F6QGV1_MOUSE_REVERSED	|generic|sp_Q80Z19_MUC2_MOUSE_REVERSED|
"""index: 22384, intensity: 3073.0, mobility: 1.284"""	-0.487427	0.226266	0.913207	PMFRNVRIYFRGKFFFVE	generic|tr_E9QPT8_E9QPT8_MOUSE__II_2505716_REVERSED	|generic|sp_Q9EPL5_MMP1A_MOUSE__II_2505716_REVERSED|
"""index: 19617, intensity: 9418.0, mobility: 1.006"""	-0.487965	0.22635	0.913803	FVVALVMYFWL	generic|II_965966_TX=10090_REVERSED|
"""index: 20984, intensity: 7388.0, mobility: 0.842"""	-0.488159	0.226614	0.914016	IEAALQQP	generic|sp_Q5D1E7_ZC12A_MOUSE_REVERSED|
"""index: 814, intensity: 2615.0, mobility: 0.827"""	-0.488167	0.226877	0.914025	CGAALLHPY	generic|II_1130688_TX=10090_REVERSED|
"""index: 24084, intensity: 16635.0, mobility: 1.373"""	-0.488271	0.227021	0.91414	PSWSIEKVWQTMKSAGIKEQ	generic|IP_840603_TX=10090_REVERSED	|generic|IP_840623_TX=10090_REVERSED|
"""index: 712, intensity: 2585.0, mobility: 0.921"""	-0.488697	0.227225	0.914609	MPTTPAASKPEL	generic|sp_Q8BMD2_DZIP1_MOUSE__II_3482499_REVERSED	|generic|sp_Q8BMD2-3_DZIP1_MOUSE__II_3482499_REVERSED	|generic|sp_Q8BMD2-2_DZIP1_MOUSE_REVERSED	|generic|tr_Q3URS5_Q3URS5_MOUSE_REVERSED|
"""index: 14817, intensity: 2895.0, mobility: 0.890"""	-0.488843	0.227488	0.91477	GEDLKSMAEAIADVMGGVLGVESAAEN	generic|tr_A0A1L1SQP9_A0A1L1SQP9_MOUSE__II_3500450_REVERSED	|generic|tr_A0A1L1SRI1_A0A1L1SRI1_MOUSE__chr2_1_29733737_29733766_ENSMUST00000123953__II_3500449_REVERSED	|generic|tr_A0A1L1SQ51_A0A1L1SQ51_MOUSE__chr2_1_29733737_29733766_ENSMUST00000123953_REVERSED	|generic|tr_Q68FD6_Q68FD6_MOUSE__chr2_1_29733737_29733766_ENSMUST00000123953_REVERSED	|generic|tr_B2RY15_B2RY15_MOUSE__chr2_1_29733737_29733766_ENSMUST00000123953_REVERSED	|generic|tr_Q8CHG4_Q8CHG4_MOUSE__chr2_1_29733737_29733766_ENSMUST00000123953_REVERSED	|generic|tr_Q8CDM9_Q8CDM9_MOUSE__chr2_1_29733737_29733766_ENSMUST00000123953_REVERSED	|generic|tr_E9PUM4_E9PUM4_MOUSE__chr2_1_29733737_29733766_ENSMUST00000123953_REVERSED|
"""index: 4814, intensity: 3426.0, mobility: 0.900"""	-0.489025	0.227691	0.91497	GDESGGRSALRGSHNYHL	generic|sp_Q9Z0L1_S1PR4_MOUSE_REVERSED|
"""index: 23466, intensity: 23613.0, mobility: 1.288"""	-0.489277	0.227955	0.915245	FEELSIDHTLRFNPPSAIHL	generic|sp_Q9WVI9_JIP1_MOUSE_REVERSED	|generic|sp_Q9WVI9-2_JIP1_MOUSE_REVERSED|
"""index: 2965, intensity: 5460.0, mobility: 0.884"""	-0.489314	0.228158	0.915286	PKTGKADQAQHGSAEGPGQHGR	generic|IP_3464903_TX=10090_REVERSED|
"""index: 16194, intensity: 2810.0, mobility: 0.871"""	-0.489727	0.228181	0.915738	CRRGGYLTR	generic|tr_Q3UH67_Q3UH67_MOUSE_REVERSED	|generic|sp_O35674_ADA19_MOUSE_REVERSED|
"""index: 29619, intensity: 5669.0, mobility: 1.174"""	-0.489967	0.228384	0.916	ERMFMIFIKVTSVHM	generic|IP_922946_TX=10090_REVERSED|
"""index: 16295, intensity: 4616.0, mobility: 1.110"""	-0.490447	0.228586	0.916523	KWSIYGVVCEGVAVVEG	generic|IP_1051471_TX=10090_REVERSED	|generic|IP_1060599_TX=10090_REVERSED|
"""index: 6138, intensity: 19314.0, mobility: 0.994"""	-0.49062	0.228849	0.916711	GGGGGGGGGGGGSGGGGGGAGGGRGGGSSRHDPRPALRNLSPGL	generic|sp_A2CE44_ZXDB_MOUSE__IP_827258_REVERSED	|generic|IP_827256_TX=10090_REVERSED|
"""index: 21596, intensity: 3747.0, mobility: 0.962"""	-0.49073	0.229052	0.91683	SGYEFPFGDTMSEGFWVHKKEKPNPSIYW	generic|sp_P11087_CO1A1_MOUSE_REVERSED	|generic|sp_P11087-2_CO1A1_MOUSE_REVERSED	|generic|tr_Q60785_Q60785_MOUSE_REVERSED	|generic|tr_Q99LL6_Q99LL6_MOUSE_REVERSED|
"""index: 7873, intensity: 2943.0, mobility: 0.858"""	-0.491192	0.229314	0.917332	APQVSAAKPTP	generic|II_946385_TX=10090_REVERSED	|generic|sp_Q9QYX7_PCLO_MOUSE__chr5_1_14775377_14775448_ENSMUST00000182426_REVERSED	|generic|sp_Q9QYX7-2_PCLO_MOUSE__chr5_1_14793960_14794043_ENSMUST00000182426_REVERSED|
"""index: 14147, intensity: 6527.0, mobility: 1.139"""	-0.491249	0.229517	0.917394	MPAQTPPAAVGGLARCQGLTLKQQRQLGAGVT	generic|IP_891274_TX=10090_REVERSED|
"""index: 17123, intensity: 5710.0, mobility: 0.847"""	-0.491444	0.229599	0.917604	QSSLIMRDEFPHPECTSFWQ	generic|IP_1019632_TX=10090_REVERSED|
"""index: 15905, intensity: 3058.0, mobility: 1.112"""	-0.492152	0.229861	0.918368	QQEKEQTLKLYESRSKELAIRMQEQLE	generic|sp_Q91VW5_GOGA4_MOUSE__chr9_1_118572926_118573027_ENSMUST00000211846__II_3450385_REVERSED	|generic|tr_A0A1D5RME8_A0A1D5RME8_MOUSE_REVERSED|
"""index: 5081, intensity: 14066.0, mobility: 1.025"""	-0.492263	0.230123	0.918488	YRYYNLHVMHI	generic|IP_1063067_TX=10090_REVERSED|
"""index: 19116, intensity: 4209.0, mobility: 1.167"""	-0.492303	0.230325	0.918531	LMPDFPGFTLQPYKY	generic|tr_A0A3Q4EHE9_A0A3Q4EHE9_MOUSE__II_3460164_REVERSED	|generic|tr_A0A3Q4L2Y3_A0A3Q4L2Y3_MOUSE__II_3493156_REVERSED	|generic|tr_A0A3Q4EGU0_A0A3Q4EGU0_MOUSE__II_3460168_REVERSED	|generic|tr_E9PX34_E9PX34_MOUSE__II_3460166_REVERSED	|generic|II_3460160_TX=10090_REVERSED	|generic|II_3460156_TX=10090_REVERSED	|generic|II_3462625_TX=10090_REVERSED	|generic|II_3462609_TX=10090_REVERSED|
"""index: 17154, intensity: 3473.0, mobility: 0.793"""	-0.492463	0.230447	0.918703	SSQLIMVNDMSLLPTEACCLMH	generic|IP_876044_TX=10090_REVERSED	|generic|IP_879206_TX=10090_REVERSED	|generic|IP_876125_TX=10090_REVERSED|
"""index: 18599, intensity: 2746.0, mobility: 1.200"""	-0.49265	0.230447	0.918904	GTTWMIIPHMTPTLMEGR	generic|IP_936392_TX=10090_REVERSED|
"""index: 30064, intensity: 3074.0, mobility: 0.938"""	-0.493235	0.230447	0.919531	GRRPRHLAHH	generic|chr17_-1_91088170_91088439_ENSMUST00000072671_REVERSED|
"""index: 722, intensity: 3447.0, mobility: 0.866"""	-0.493677	0.230528	0.920002	QRIEVHPKSAAAVAVK	generic|sp_P62965_RABP1_MOUSE_REVERSED	|generic|tr_Q6P071_Q6P071_MOUSE_REVERSED|
"""index: 17758, intensity: 3166.0, mobility: 1.150"""	-0.493864	0.230789	0.920202	QSCSASNLQGVVWTSWPTLCTPGAMAEKSPSPFL	generic|chr2_1_84736835_84737481_ENSMUST00000238573__IP_1005830_TX=10090_REVERSED|
"""index: 15843, intensity: 5698.0, mobility: 1.157"""	-0.493964	0.23093	0.920309	LTDEVTDMSLPLWATYIFDLLRQLGAASPV	generic|tr_A2AI76_A2AI76_MOUSE_REVERSED|
"""index: 24308, intensity: 4009.0, mobility: 1.213"""	-0.4945	0.231191	0.920878	VGGAAVAATGGGAGAEGGGGSAGSLQPVSLPSLPVMTPMK	generic|tr_Q0H9Q2_Q0H9Q2_MOUSE__chr7_-1_127024433_127024549_ENSMUST00000206953__II_883135_REVERSED|
"""index: 6675, intensity: 4391.0, mobility: 0.885"""	-0.494531	0.231392	0.920911	KFHLSQVWAQLRHKLAQTLGSFMCK	generic|IP_998427_TX=10090_REVERSED|
"""index: 17746, intensity: 26518.0, mobility: 1.010"""	-0.494747	0.231653	0.92114	GFISCDKSSQAVGPPGLKTLYAEAPISSAGDFSLYRM	generic|IP_979141_TX=10090_REVERSED|
"""index: 21541, intensity: 4276.0, mobility: 1.049"""	-0.494779	0.231914	0.921174	ERDINPLPTRWFMFSSFELN	generic|tr_Q148S3_Q148S3_MOUSE__chr8_-1_107412914_107413135_ENSMUST00000169311__II_858786_REVERSED|
"""index: 16886, intensity: 3681.0, mobility: 0.934"""	-0.494792	0.232054	0.921188	SMKPCTYKRLYVPHKQYFNFTTKQVD	generic|IP_967292_TX=10090_REVERSED|
"""index: 3974, intensity: 3151.0, mobility: 1.039"""	-0.495077	0.232194	0.92149	SMKVVADAEVHTS	generic|tr_Q6PED5_Q6PED5_MOUSE_REVERSED	|generic|tr_Q811B0_Q811B0_MOUSE_REVERSED	|generic|tr_Q8VEL1_Q8VEL1_MOUSE_REVERSED	|generic|tr_O88727_O88727_MOUSE_REVERSED	|generic|tr_Q641N7_Q641N7_MOUSE_REVERSED|
"""index: 23760, intensity: 3197.0, mobility: 1.361"""	-0.495385	0.232455	0.921815	WMLSVRGKFCAFLIWLRQGL	generic|IP_3458614_TX=10090_REVERSED|
"""index: 16332, intensity: 2817.0, mobility: 0.985"""	-0.495503	0.232716	0.92194	MMRMMRMMTR	generic|IP_827831_TX=10090_REVERSED|
"""index: 21725, intensity: 2757.0, mobility: 1.119"""	-0.49575	0.232977	0.922199	TLTRFKRLNYSIEMWKQKCMEGSFLGFAVKSWNLDAQSKKFERSDD	generic|sp_Q3USZ2_UBFL1_MOUSE_REVERSED|
"""index: 18335, intensity: 3624.0, mobility: 0.982"""	-0.49575	0.233238	0.9222	VTCHRFMRTLV	generic|IP_1117366_TX=10090_REVERSED|
"""index: 9769, intensity: 11641.0, mobility: 1.018"""	-0.495882	0.233438	0.922339	YLLGSGGSGSSGGGGGGGGGGGGGRGGGGGRWRMQRGAQSSVCTTSKM	generic|chr4_1_138456920_138457078_ENSMUST00000050918__IP_957256_TX=10090_REVERSED|
"""index: 29794, intensity: 6248.0, mobility: 1.059"""	-0.496307	0.233638	0.922786	MGLLNPLGAMGSFLMPFMAAMNKTEGGSSLGAPMGMLGATVQLSQ	generic|II_3502368_TX=10090_REVERSED	|generic|sp_Q8BYH8_CHD9_MOUSE__chr8_1_91015839_91015928_ENSMUST00000209203_REVERSED	|generic|sp_Q8BYH8-2_CHD9_MOUSE__chr8_1_91015839_91015928_ENSMUST00000209203_REVERSED|
"""index: 22343, intensity: 3662.0, mobility: 1.042"""	-0.496477	0.233837	0.922963	VRQKMFVKDGLPNTFYTRRLFSNVMTPYFLLHD	generic|II_3497507_TX=10090_REVERSED|
"""index: 11770, intensity: 5093.0, mobility: 0.852"""	-0.496519	0.234098	0.923008	SFSQTIKIFFFFA	generic|IP_1104299_TX=10090_REVERSED|
"""index: 22008, intensity: 2611.0, mobility: 1.022"""	-0.496871	0.234359	0.923376	RQPMRKASRMKVNQSFASIKMR	generic|IP_888017_TX=10090_REVERSED|
"""index: 13367, intensity: 17381.0, mobility: 1.099"""	-0.496904	0.234619	0.923411	FVQVVVGSWFLYVFLCVFMYVYMYILELYFINKFVNYSFP	generic|IP_3471239_TX=10090_REVERSED|
"""index: 17088, intensity: 7466.0, mobility: 1.106"""	-0.496997	0.23488	0.923507	YRLRSDADNFCTLVP	generic|tr_Q8CCX6_Q8CCX6_MOUSE__chr8_1_110618941_110618997_ENSMUST00000213003__II_3454921_REVERSED	|generic|tr_Q8C907_Q8C907_MOUSE__chr8_1_110618941_110618997_ENSMUST00000213003__II_3454923_REVERSED	|generic|sp_Q80WQ2_VAC14_MOUSE__chr8_1_110618941_110618997_ENSMUST00000213003__II_3453567_REVERSED	|generic|tr_A0A1D5RLY2_A0A1D5RLY2_MOUSE__chr8_1_110618941_110618997_ENSMUST00000213003_REVERSED	|generic|tr_A0A1D5RLN5_A0A1D5RLN5_MOUSE__chr8_1_110618941_110618997_ENSMUST00000213003_REVERSED|
"""index: 10432, intensity: 9785.0, mobility: 1.044"""	-0.497333	0.235079	0.923858	DRANINGGAGGAEQPELLRRLE	generic|tr_Q6PES3_Q6PES3_MOUSE_REVERSED	|generic|sp_Q61858_GPAN1_MOUSE_REVERSED	|generic|tr_H3BL77_H3BL77_MOUSE_REVERSED|
"""index: 14924, intensity: 4286.0, mobility: 1.164"""	-0.497457	0.235218	0.923988	YFSIDLFFGAGKMYL	generic|IP_830611_TX=10090_REVERSED|
"""index: 18280, intensity: 5517.0, mobility: 1.037"""	-0.497679	0.235294	0.924219	TRDRPSSHSLSGPRERWWAEGNDNLGKVVPGGGDGV	generic|IP_876194_TX=10090_REVERSED|
"""index: 3149, intensity: 3673.0, mobility: 0.834"""	-0.498076	0.235493	0.924631	TLVTDCMVAREFMKDDR	generic|sp_Q5RL51-2_GSTCD_MOUSE_REVERSED|
"""index: 23611, intensity: 3012.0, mobility: 1.047"""	-0.498582	0.235631	0.925156	FLWLCFIPLCKI	generic|sp_Q9D8N3_TM86A_MOUSE_REVERSED|
"""index: 3542, intensity: 4590.0, mobility: 0.842"""	-0.49898	0.235768	0.925567	ELPTNPKLL	generic|sp_Q3V1U8_ELMD1_MOUSE__chr9_-1_53925962_53926087_ENSMUST00000216880__II_3456233_REVERSED	|generic|tr_E9Q0K9_E9Q0K9_MOUSE__chr9_-1_53925962_53926087_ENSMUST00000216880__II_3456233_REVERSED	|generic|II_3455156_TX=10090_REVERSED	|generic|tr_B7ZN20_B7ZN20_MOUSE__chr9_-1_53925962_53926087_ENSMUST00000216880_REVERSED	|generic|tr_Q0P556_Q0P556_MOUSE__chr9_-1_53925962_53926087_ENSMUST00000216880_REVERSED	|generic|tr_B7ZN22_B7ZN22_MOUSE__chr9_-1_53925962_53926087_ENSMUST00000216880_REVERSED|
"""index: 7580, intensity: 393781.0, mobility: 0.882"""	-0.499159	0.235967	0.925752	ALAAGTAMAAGLAMAAGPTLTTGTAMAAGFALAA	generic|sp_Q5ISE2_Z36L3_MOUSE__chr16_1_22871013_22871042_ENSMUST00000004574_REVERSED|
"""index: 12037, intensity: 23450.0, mobility: 0.924"""	-0.499372	0.236227	0.925971	NTLEQKTLFLQEQQSRAK	generic|sp_Q8CIM1_LRC45_MOUSE__II_1125497_REVERSED	|generic|II_1125488_TX=10090_REVERSED	|generic|tr_E9PVE2_E9PVE2_MOUSE_REVERSED|
"""index: 10402, intensity: 10486.0, mobility: 0.964"""	-0.499376	0.236364	0.925975	GQQIFEKRVSELEDRLHMEK	generic|sp_Q62209_SYCP1_MOUSE_REVERSED|
"""index: 9414, intensity: 6485.0, mobility: 1.013"""	-0.499598	0.236501	0.926203	EPYPTVCLSAPAKPTRRPLRQFLEETVFPMFPSL	generic|tr_Q3TII4_Q3TII4_MOUSE__chr17_1_35010579_35010674_ENSMUST00000172637__II_1066064_REVERSED	|generic|tr_Q790I0_Q790I0_MOUSE__chr17_1_35010579_35010674_ENSMUST00000172637__II_1066064_REVERSED	|generic|tr_Q3U3D3_Q3U3D3_MOUSE__chr17_1_35010579_35010674_ENSMUST00000172637__II_1066064_REVERSED	|generic|tr_Q7TPT7_Q7TPT7_MOUSE__chr17_1_35010579_35010674_ENSMUST00000172637__II_1066064_REVERSED	|generic|tr_G3UY93_G3UY93_MOUSE__chr17_1_35010579_35010674_ENSMUST00000172637_REVERSED|
"""index: 11193, intensity: 2736.0, mobility: 0.908"""	-0.500035	0.23676	0.926652	QYLLADEKKP	generic|tr_Q3THM8_Q3THM8_MOUSE_REVERSED	|generic|tr_B7FAU5_B7FAU5_MOUSE_REVERSED	|generic|tr_I7HJS1_I7HJS1_MOUSE_REVERSED	|generic|tr_A2AM95_A2AM95_MOUSE_REVERSED|
"""index: 6831, intensity: 6026.0, mobility: 1.109"""	-0.500421	0.236999	0.927047	ELPFRRREEAERKRQKEMYKTESTKLLKMVEGERAYDL	generic|tr_E9PY58_E9PY58_MOUSE__chr7_1_101687289_101687378_ENSMUST00000123870__II_883812_REVERSED	|generic|tr_Q8CCN6_Q8CCN6_MOUSE__chr7_1_101687289_101687378_ENSMUST00000123870__II_883812_REVERSED	|generic|tr_Q3URM1_Q3URM1_MOUSE__chr7_1_101687289_101687378_ENSMUST00000123870__II_883812_REVERSED	|generic|tr_Q3TXD4_Q3TXD4_MOUSE__chr7_1_101687289_101687378_ENSMUST00000123870__II_883812_REVERSED	|generic|tr_Q3U3U6_Q3U3U6_MOUSE__chr7_1_101687289_101687378_ENSMUST00000123870_REVERSED	|generic|tr_Q3UGS9_Q3UGS9_MOUSE__chr7_1_101687289_101687378_ENSMUST00000123870_REVERSED|
"""index: 5127, intensity: 6863.0, mobility: 0.921"""	-0.500471	0.236999	0.927098	IQKVAQCEPE	generic|IP_959485_TX=10090_REVERSED|
"""index: 2722, intensity: 5966.0, mobility: 1.005"""	-0.500568	0.236999	0.927197	VGASPASAMTRAPAQP	generic|IP_842784_TX=10090_REVERSED|
"""index: 605, intensity: 8573.0, mobility: 0.843"""	-0.501252	0.236999	0.927895	PARHTAQKM	generic|chr13_1_58860147_58860176_ENSMUST00000225488_REVERSED|
"""index: 8022, intensity: 20596.0, mobility: 1.124"""	-0.501915	0.237196	0.928567	AQNNKNLFSQMQILNLTEEERTYINKQEWIAPLNEKLIQSF	generic|tr_A0A5F8MPU3_A0A5F8MPU3_MOUSE__II_3470569_REVERSED|
"""index: 3838, intensity: 2961.0, mobility: 0.816"""	-0.502062	0.237455	0.928716	VHGAATDRE	generic|IP_3469411_TX=10090_REVERSED|
"""index: 19333, intensity: 11509.0, mobility: 1.155"""	-0.502278	0.237652	0.928934	WWWWVVVGGYWWV	generic|IP_1044219_TX=10090_REVERSED|
"""index: 16811, intensity: 24366.0, mobility: 1.099"""	-0.502374	0.237911	0.929031	RSTDLLVVPPCNANTQGRPTQSHR	generic|IP_1017117_TX=10090_REVERSED|
"""index: 11476, intensity: 4646.0, mobility: 1.163"""	-0.502429	0.238169	0.929086	RWVLSSSQQPDQLHTS	generic|IP_3475433_TX=10090_REVERSED|
"""index: 617, intensity: 6352.0, mobility: 0.927"""	-0.502532	0.238366	0.929191	CTPDIYIHYTC	generic|IP_974531_TX=10090_REVERSED|
"""index: 11706, intensity: 333555.0, mobility: 1.064"""	-0.502658	0.238625	0.929317	RSAQPGLSPSLSFRRQPPCPSLS	generic|sp_Q8BXQ8_FA53C_MOUSE__chr18_1_34770733_34770858_ENSMUST00000235929_REVERSED|
"""index: 8101, intensity: 5405.0, mobility: 0.916"""	-0.502659	0.238821	0.929319	NHVADALTWAFYYKPKAAQMVVY	generic|sp_Q8BH98_MBOA1_MOUSE__II_3475321_REVERSED	|generic|tr_Q5T1H3_Q5T1H3_MOUSE_REVERSED|
"""index: 13253, intensity: 6884.0, mobility: 0.966"""	-0.502809	0.23908	0.92947	LQQLSETSSFTK	generic|tr_A2ARC0_A2ARC0_MOUSE_REVERSED	|generic|tr_Q3V0E2_Q3V0E2_MOUSE_REVERSED	|generic|tr_F6VA34_F6VA34_MOUSE_REVERSED|
"""index: 21287, intensity: 4124.0, mobility: 0.913"""	-0.502991	0.239276	0.929653	LMWQNKPK	generic|tr_C6EQH5_C6EQH5_MOUSE__II_885833_REVERSED	|generic|sp_Q6P8Y0_CF161_MOUSE__II_885836_REVERSED|
"""index: 13827, intensity: 3140.0, mobility: 1.118"""	-0.503372	0.239535	0.930036	HNSITWPNSAFQMMTRTSALDAYLLTILLHILMFWLLCIR	generic|IP_898113_TX=10090_REVERSED|
"""index: 13345, intensity: 60932.0, mobility: 0.982"""	-0.503603	0.239608	0.930267	PHCTSALPPQLSGQDSQPDLRPVCHPG	generic|IP_1139328_TX=10090_REVERSED|
"""index: 23592, intensity: 3054.0, mobility: 0.919"""	-0.503946	0.239804	0.93061	LKDKFPFPRGLFAQLKKVGTFSDAPSGL	generic|tr_Q6R5G2_Q6R5G2_MOUSE_REVERSED|
"""index: 13402, intensity: 4533.0, mobility: 0.866"""	-0.504064	0.240062	0.930728	RESPMWSRMTQWTS	generic|IP_989430_TX=10090_REVERSED|
"""index: 16677, intensity: 26263.0, mobility: 1.196"""	-0.504226	0.24032	0.930889	HFVNGEMIFFVHIHMY	generic|IP_1074337_TX=10090_REVERSED|
"""index: 5443, intensity: 3077.0, mobility: 0.927"""	-0.504299	0.24033	0.930963	EDVAAGTLRGAEYAKELRSMF	generic|tr_E9Q3N0_E9Q3N0_MOUSE__II_907734_REVERSED	|generic|sp_Q9Z129_RECQ1_MOUSE__II_907734_REVERSED	|generic|tr_Q3UUK0_Q3UUK0_MOUSE__II_907734_REVERSED|
"""index: 1020, intensity: 2883.0, mobility: 0.929"""	-0.504509	0.240588	0.931172	EQGPNSSDSTSIV	generic|tr_A0A1W2P6Q2_A0A1W2P6Q2_MOUSE__II_3495233_REVERSED	|generic|sp_Q9JHJ8_ICOSL_MOUSE__II_3468089_REVERSED	|generic|sp_Q9JHJ8-2_ICOSL_MOUSE__II_3495233_REVERSED	|generic|tr_Q571G9_Q571G9_MOUSE__II_3468089_REVERSED	|generic|II_3495907_TX=10090_REVERSED|
"""index: 15972, intensity: 6628.0, mobility: 1.050"""	-0.504559	0.240846	0.931222	QEEQNMGQQEAEGLKLNLIQARVGHEVKLMQHYLAERTNKE	generic|IP_3472725_TX=10090_REVERSED	|generic|IP_3472493_TX=10090_REVERSED|
"""index: 8856, intensity: 6174.0, mobility: 0.793"""	-0.504712	0.241104	0.931374	FCGAAGRGH	generic|chr5_-1_124478007_124478273_ENSMUST00000031347_REVERSED|
"""index: 18036, intensity: 4073.0, mobility: 0.996"""	-0.504715	0.241362	0.931377	LLMTEGQLPSRP	generic|IP_936949_TX=10090_REVERSED|
"""index: 24721, intensity: 4063.0, mobility: 1.011"""	-0.505026	0.241619	0.931686	QKKRAENEQEAEKYSRIFRVFVPFFVSPPTTKP	generic|tr_D3Z7A7_D3Z7A7_MOUSE_REVERSED	|generic|sp_Q6ZPF4_FMNL3_MOUSE_REVERSED	|generic|sp_Q6ZPF4-2_FMNL3_MOUSE_REVERSED|
"""index: 20321, intensity: 4906.0, mobility: 1.018"""	-0.505186	0.241877	0.931844	EVMLDMPKLIP	generic|sp_Q925E7_2ABD_MOUSE__chr14_-1_67019712_67019774_ENSMUST00000225251_REVERSED|
"""index: 18147, intensity: 4343.0, mobility: 0.832"""	-0.50524	0.242019	0.931898	NGFFVTVT	generic|IP_898369_TX=10090_REVERSED|
"""index: 16755, intensity: 2555.0, mobility: 0.871"""	-0.505854	0.242019	0.932505	NFQQYVRSYQFNRFKEAKTYI	generic|sp_Q8K4D7-2_PLCZ1_MOUSE_REVERSED	|generic|tr_Q3KPE4_Q3KPE4_MOUSE_REVERSED	|generic|sp_Q8K4D7_PLCZ1_MOUSE_REVERSED|
"""index: 17089, intensity: 4324.0, mobility: 0.988"""	-0.506389	0.242214	0.933033	SRMPWVHLSAYGLSSGMPLITNQPRRLCY	generic|IP_1088420_TX=10090_REVERSED|
"""index: 13649, intensity: 13662.0, mobility: 1.059"""	-0.506494	0.242471	0.933136	SRGSIGSSDPLQASRIYSSKKFH	generic|IP_3480748_TX=10090_REVERSED|
"""index: 17765, intensity: 34487.0, mobility: 1.083"""	-0.506659	0.242604	0.933297	LAQLCYTSVLAQLCYTSVSVQLCYTSVSVQLCYTSMLVQ	generic|tr_J3QJU9_J3QJU9_MOUSE__II_1052338_REVERSED|
"""index: 9565, intensity: 8471.0, mobility: 0.890"""	-0.50696	0.242861	0.933593	CWGMRIASVTSLLGRPFSAFSLQLSHT	generic|IP_865004_TX=10090_REVERSED|
"""index: 2220, intensity: 3974.0, mobility: 0.808"""	-0.507019	0.243118	0.933651	LTSQISMD	generic|sp_Q99MX1_UBP26_MOUSE_REVERSED|
"""index: 30258, intensity: 4415.0, mobility: 1.012"""	-0.507254	0.243313	0.933881	LQNAPWLWPR	generic|tr_A7DTG4_A7DTG4_MOUSE__II_1131810_REVERSED	|generic|tr_A2A620_A2A620_MOUSE__II_1131810_REVERSED|
"""index: 12076, intensity: 8300.0, mobility: 0.878"""	-0.50728	0.243507	0.933907	QKLKSKVCI	generic|tr_Q8CCG3_Q8CCG3_MOUSE__II_1145233_REVERSED	|generic|tr_F6RVG2_F6RVG2_MOUSE__II_1145205_REVERSED	|generic|sp_O35717_SOCS2_MOUSE__II_1145205_REVERSED|
"""index: 11933, intensity: 6760.0, mobility: 0.861"""	-0.507392	0.243639	0.934016	EQKTLFLQEQQSRAK	generic|sp_Q8CIM1_LRC45_MOUSE__II_1125497_REVERSED	|generic|II_1125488_TX=10090_REVERSED	|generic|tr_E9PVE2_E9PVE2_MOUSE_REVERSED|
"""index: 24633, intensity: 4681.0, mobility: 0.926"""	-0.507693	0.243708	0.934309	EESSIPAVSPHV	generic|tr_Q8C9Y1_Q8C9Y1_MOUSE__chr8_1_94772265_94778152_ENSMUST00000211956_REVERSED	|generic|sp_O35188_X3CL1_MOUSE__chr8_1_94772265_94778152_ENSMUST00000211956_REVERSED|
"""index: 3438, intensity: 5141.0, mobility: 0.930"""	-0.507966	0.24384	0.934576	VMGKQRWSR	generic|IP_920692_TX=10090_REVERSED|
"""index: 19028, intensity: 5614.0, mobility: 1.034"""	-0.50828	0.244097	0.934881	RRYKAMDERMQLHTPNAVFFTHA	generic|sp_Q8CG70_P3H3_MOUSE__II_906158_REVERSED	|generic|tr_D6RHQ3_D6RHQ3_MOUSE_REVERSED|
"""index: 3319, intensity: 3154.0, mobility: 1.027"""	-0.508349	0.24429	0.934947	WMQIRQEQVVK	generic|IP_978476_TX=10090_REVERSED|
"""index: 13631, intensity: 5697.0, mobility: 1.147"""	-0.508554	0.244422	0.935147	RYFFSATKVFSFRLNSNLFRTAKINILIPFGPIYGDWEPRNP	generic|sp_O70582_LX12B_MOUSE_REVERSED|
"""index: 973, intensity: 3393.0, mobility: 0.872"""	-0.508904	0.244553	0.935485	MHSVKALKKMVNDLRSQTSELEHS	generic|tr_Q3TR14_Q3TR14_MOUSE__chr1_1_155193219_155207241_ENSMUST00000192690__II_1041116_REVERSED	|generic|tr_Q3UA21_Q3UA21_MOUSE__II_1041097_REVERSED	|generic|sp_Q9JKK1_STX6_MOUSE__chr1_1_155193225_155193329_ENSMUST00000193059__II_1041097_REVERSED	|generic|tr_A0A0A6YW23_A0A0A6YW23_MOUSE__chr1_1_155193219_155207241_ENSMUST00000192690__II_1041116_REVERSED	|generic|II_1041101_TX=10090_REVERSED	|generic|sp_Q9JKK1-2_STX6_MOUSE__chr1_1_155193225_155193329_ENSMUST00000193059_REVERSED|
"""index: 12111, intensity: 9080.0, mobility: 1.049"""	-0.509084	0.244746	0.935659	FTFVLMLITRTAKSEAQGRTNQNPTLIHQMRQR	generic|tr_K7N701_K7N701_MOUSE_REVERSED|
"""index: 3198, intensity: 4854.0, mobility: 0.834"""	-0.509264	0.24494	0.935833	MGQIQAGAAR	generic|tr_Q8C337_Q8C337_MOUSE__chr13_-1_119394607_119394828_ENSMUST00000133627__II_1102519_REVERSED	|generic|tr_Q8C9V5_Q8C9V5_MOUSE__chr13_-1_119394607_119394828_ENSMUST00000133627__II_1102516_REVERSED	|generic|tr_Q8C3H2_Q8C3H2_MOUSE__chr13_-1_119394607_119394828_ENSMUST00000133627__II_1102516_REVERSED	|generic|tr_Q8BGK0_Q8BGK0_MOUSE__chr13_-1_119394607_119394828_ENSMUST00000133627__II_1102516_REVERSED	|generic|tr_Q3TWH2_Q3TWH2_MOUSE__chr13_-1_119394607_119394828_ENSMUST00000133627__II_1102516_REVERSED	|generic|sp_Q61941_NNTM_MOUSE__chr13_-1_119394607_119394828_ENSMUST00000133627__II_1102516_REVERSED	|generic|tr_Q922E1_Q922E1_MOUSE__chr13_-1_119394607_119394828_ENSMUST00000133627__II_1102516_REVERSED	|generic|tr_E9Q8F4_E9Q8F4_MOUSE__chr13_-1_119394607_119394828_ENSMUST00000133627__II_1102516_REVERSED	|generic|tr_Q8C1W8_Q8C1W8_MOUSE__chr13_-1_119394607_119394828_ENSMUST00000133627_REVERSED|
"""index: 17720, intensity: 8183.0, mobility: 0.857"""	-0.509646	0.245008	0.936201	QLSDALGTIEHA	generic|sp_P21952_PO3F1_MOUSE__II_960468_REVERSED|
"""index: 25410, intensity: 4010.0, mobility: 0.908"""	-0.509893	0.245013	0.936438	TYKKFLFD	generic|tr_Q8BUK8_Q8BUK8_MOUSE__II_1151644_REVERSED	|generic|sp_Q8VBT1_TXLNB_MOUSE_REVERSED	|generic|tr_Q8BWJ7_Q8BWJ7_MOUSE_REVERSED|
"""index: 22208, intensity: 4201.0, mobility: 0.946"""	-0.510189	0.245023	0.936723	ADLPMNRRQLTGSSLHIGSHKLPTVIM	generic|sp_Q80WQ8_M18BP_MOUSE__II_1116282_REVERSED	|generic|tr_Q8BS57_Q8BS57_MOUSE_REVERSED	|generic|sp_Q80WQ8-2_M18BP_MOUSE_REVERSED	|generic|sp_Q80WQ8-3_M18BP_MOUSE_REVERSED|
"""index: 20836, intensity: 4671.0, mobility: 0.932"""	-0.510203	0.245023	0.936736	HAAERKSIVEENEPFLQQSGKPP	generic|tr_F7CG54_F7CG54_MOUSE__II_935332_REVERSED	|generic|sp_Q80TK0_K1107_MOUSE_REVERSED	|generic|tr_Q3TEG0_Q3TEG0_MOUSE__chr5_1_107508966_107509139_ENSMUST00000160160_REVERSED	|generic|tr_A0A1D5RL96_A0A1D5RL96_MOUSE__chr5_1_107470748_107470801_ENSMUST00000212858_REVERSED	|generic|tr_Q8C884_Q8C884_MOUSE__chr5_1_107508966_107509139_ENSMUST00000160160_REVERSED|
"""index: 17090, intensity: 2649.0, mobility: 0.801"""	-0.510699	0.245216	0.937211	LPAPAASK	generic|IP_1102896_TX=10090_REVERSED|
"""index: 21706, intensity: 3734.0, mobility: 0.969"""	-0.510784	0.245408	0.937293	SQNRRVKEKMPMYFRFYGQFKKLMQETYM	generic|chr12_1_16976054_16977689_ENSMUST00000020904__IP_1119523_TX=10090_REVERSED|
"""index: 28709, intensity: 5153.0, mobility: 0.990"""	-0.511024	0.245663	0.937521	DLSIQVNDNVKI	generic|IP_870400_TX=10090_REVERSED|
"""index: 23616, intensity: 4677.0, mobility: 1.022"""	-0.511294	0.245918	0.937779	WQTRLFNMNPMIR	generic|chr2_-1_64938365_64938460_ENSMUST00000028252_REVERSED|
"""index: 22939, intensity: 3548.0, mobility: 0.857"""	-0.51149	0.246173	0.937965	LAAVTSLNGPPNGLDWK	generic|sp_A2AJ88_PLPL7_MOUSE__chr2_1_24981798_24981875_ENSMUST00000137913__II_1013495_REVERSED	|generic|II_1013523_TX=10090_REVERSED	|generic|sp_A2AJ88-2_PLPL7_MOUSE__chr2_1_24981798_24981875_ENSMUST00000137913_REVERSED	|generic|sp_A2AJ88-3_PLPL7_MOUSE__chr2_1_24981798_24981875_ENSMUST00000137913_REVERSED|
"""index: 7142, intensity: 4151.0, mobility: 0.936"""	-0.511582	0.246366	0.938053	MDILMPKHRH	generic|tr_Q6S393_Q6S393_MOUSE__chr13_-1_29916910_29916939_ENSMUST00000221536_REVERSED	|generic|tr_E9PW24_E9PW24_MOUSE_REVERSED	|generic|tr_Q6S387_Q6S387_MOUSE__chr13_-1_29916910_29916939_ENSMUST00000221536_REVERSED	|generic|tr_Q05CR3_Q05CR3_MOUSE_REVERSED	|generic|tr_A0A0R4J221_A0A0R4J221_MOUSE_REVERSED	|generic|tr_Q499F9_Q499F9_MOUSE_REVERSED	|generic|tr_A0A0R4J218_A0A0R4J218_MOUSE_REVERSED	|generic|tr_E9Q3W4_E9Q3W4_MOUSE__chr13_-1_29916910_29916939_ENSMUST00000221536_REVERSED	|generic|tr_E9Q9J6_E9Q9J6_MOUSE_REVERSED	|generic|tr_Q6S390_Q6S390_MOUSE__chr13_-1_29916910_29916939_ENSMUST00000221536_REVERSED	|generic|tr_Q6S385_Q6S385_MOUSE__chr13_-1_29916910_29916939_ENSMUST00000221536_REVERSED	|generic|tr_Q6S392_Q6S392_MOUSE__chr13_-1_29916910_29916939_ENSMUST00000221536_REVERSED	|generic|tr_A0A0R4J223_A0A0R4J223_MOUSE_REVERSED	|generic|sp_Q9QXS1_PLEC_MOUSE__chr13_-1_29916910_29916939_ENSMUST00000221536_REVERSED	|generic|sp_Q9QXS1-2_PLEC_MOUSE__chr13_-1_29916910_29916939_ENSMUST00000221536_REVERSED	|generic|sp_Q9QXS1-3_PLEC_MOUSE__chr13_-1_29916910_29916939_ENSMUST00000221536_REVERSED	|generic|sp_Q9QXS1-4_PLEC_MOUSE__chr13_-1_29916910_29916939_ENSMUST00000221536_REVERSED	|generic|sp_Q9QXS1-5_PLEC_MOUSE__chr13_-1_29916910_29916939_ENSMUST00000221536_REVERSED	|generic|sp_Q9QXS1-6_PLEC_MOUSE__chr13_-1_29916910_29916939_ENSMUST00000221536_REVERSED	|generic|sp_Q9QXS1-7_PLEC_MOUSE__chr13_-1_29916910_29916939_ENSMUST00000221536_REVERSED	|generic|sp_Q9QXS1-8_PLEC_MOUSE__chr13_-1_29916910_29916939_ENSMUST00000221536_REVERSED	|generic|sp_Q9QXS1-9_PLEC_MOUSE__chr13_-1_29916910_29916939_ENSMUST00000221536_REVERSED	|generic|sp_Q9QXS1-10_PLEC_MOUSE__chr13_-1_29916910_29916939_ENSMUST00000221536_REVERSED	|generic|sp_Q9QXS1-11_PLEC_MOUSE__chr13_-1_29916910_29916939_ENSMUST00000221536_REVERSED	|generic|sp_Q9QXS1-12_PLEC_MOUSE__chr13_-1_29916910_29916939_ENSMUST00000221536_REVERSED	|generic|sp_Q9QXS1-13_PLEC_MOUSE__chr13_-1_29916910_29916939_ENSMUST00000221536_REVERSED	|generic|sp_Q9QXS1-14_PLEC_MOUSE__chr13_-1_29916910_29916939_ENSMUST00000221536_REVERSED	|generic|sp_Q9QXS1-15_PLEC_MOUSE__chr13_-1_29916910_29916939_ENSMUST00000221536_REVERSED	|generic|sp_Q9QXS1-16_PLEC_MOUSE__chr13_-1_29916910_29916939_ENSMUST00000221536_REVERSED	|generic|tr_Q6S388_Q6S388_MOUSE__chr13_-1_29916910_29916939_ENSMUST00000221536_REVERSED	|generic|tr_Q8C8S5_Q8C8S5_MOUSE_REVERSED|
"""index: 1379, intensity: 4968.0, mobility: 0.843"""	-0.511895	0.246495	0.93835	RCSRDKNEVALDDRWVR	generic|IP_3475559_TX=10090_REVERSED|
"""index: 10919, intensity: 4247.0, mobility: 1.229"""	-0.512116	0.24675	0.938559	TIEPMSASLQLQQKEERE	generic|tr_Q8R3Q5_Q8R3Q5_MOUSE__chr7_-1_19531511_19531591_ENSMUST00000209190__II_892091_REVERSED	|generic|sp_Q8BKR5_PPR37_MOUSE__chr7_-1_19531511_19531591_ENSMUST00000209190__II_892091_REVERSED|
"""index: 13494, intensity: 5592.0, mobility: 1.077"""	-0.512121	0.246942	0.938564	LEMWKGVFKMTDKNKIASYCR	generic|IP_972377_TX=10090_REVERSED|
"""index: 18304, intensity: 4342.0, mobility: 1.021"""	-0.512283	0.247134	0.938717	CQLTTLPSTFFPPPPVIHFFLEPSLWWY	generic|IP_890872_TX=10090_REVERSED|
"""index: 1247, intensity: 2808.0, mobility: 0.983"""	-0.512727	0.247263	0.939137	PDFLNPHNCVKR	generic|tr_Q3U4M6_Q3U4M6_MOUSE__chr7_1_127531747_127531893_ENSMUST00000189629__IP_879045_REVERSED	|generic|tr_A0A087WQ44_A0A087WQ44_MOUSE__chr7_1_127531747_127531893_ENSMUST00000189629__II_879057_REVERSED	|generic|tr_E9Q9V7_E9Q9V7_MOUSE__chr7_1_127531747_127531893_ENSMUST00000189629__IP_879045_REVERSED	|generic|tr_A0A087WNL7_A0A087WNL7_MOUSE__chr7_1_127531747_127531893_ENSMUST00000189629__II_879057_REVERSED	|generic|tr_A0A087WP63_A0A087WP63_MOUSE__chr7_1_127531747_127531893_ENSMUST00000189629__IP_879045_REVERSED	|generic|tr_A0A087WQY5_A0A087WQY5_MOUSE__chr7_1_127531747_127531893_ENSMUST00000189629__II_879057_REVERSED	|generic|tr_A0A087WNX7_A0A087WNX7_MOUSE__chr7_1_127531747_127531893_ENSMUST00000189629__II_879057_REVERSED	|generic|II_879044_TX=10090_REVERSED	|generic|II_879051_TX=10090_REVERSED|
"""index: 20520, intensity: 3991.0, mobility: 1.140"""	-0.512804	0.247457	0.939208	VEYFFFVAIPVIEFN	generic|IP_988287_TX=10090_REVERSED|
"""index: 25732, intensity: 2692.0, mobility: 1.293"""	-0.512806	0.247457	0.93921	KKKAWINHYNEAMMEAMAH	generic|tr_F6U7V1_F6U7V1_MOUSE__chr13_-1_11667075_11667146_ENSMUST00000221941__II_3474813_REVERSED	|generic|sp_E9Q401_RYR2_MOUSE__chr13_-1_11667075_11667146_ENSMUST00000221941__II_3474813_REVERSED|
"""index: 5931, intensity: 3115.0, mobility: 0.826"""	-0.513219	0.247585	0.939599	STDKKTYLIHSASDTM	generic|IP_3467767_TX=10090_REVERSED|
"""index: 24779, intensity: 3627.0, mobility: 1.041"""	-0.513599	0.247839	0.939956	PNVFFGHKGLIMNR	generic|tr_Q3U6X6_Q3U6X6_MOUSE_REVERSED	|generic|tr_B0LAB9_B0LAB9_MOUSE_REVERSED	|generic|tr_Q5RJV4_Q5RJV4_MOUSE_REVERSED	|generic|sp_Q9D0F9_PGM1_MOUSE_REVERSED	|generic|tr_Q7TNU0_Q7TNU0_MOUSE_REVERSED	|generic|tr_Q66JR7_Q66JR7_MOUSE_REVERSED	|generic|tr_A2CEK3_A2CEK3_MOUSE_REVERSED|
"""index: 3309, intensity: 4140.0, mobility: 1.044"""	-0.513743	0.248094	0.940091	SLIEPASSEMSFMFM	generic|IP_3489800_TX=10090_REVERSED|
"""index: 11496, intensity: 3025.0, mobility: 1.005"""	-0.513763	0.248348	0.940109	ELDPREMSVVAALLQDELGDRTVTFNILTAQAQLEPQYHPNALKT	generic|tr_B1AR51_B1AR51_MOUSE__II_1134723_REVERSED	|generic|tr_F7DC70_F7DC70_MOUSE__II_1134738_REVERSED	|generic|tr_B1AR52_B1AR52_MOUSE__II_1134738_REVERSED|
"""index: 6939, intensity: 23592.0, mobility: 0.961"""	-0.513814	0.248602	0.940157	VMVTTDDSASAIV	generic|sp_Q920M5_CORO6_MOUSE_REVERSED	|generic|sp_Q920M5-2_CORO6_MOUSE_REVERSED	|generic|sp_Q920M5-3_CORO6_MOUSE_REVERSED	|generic|sp_Q920M5-4_CORO6_MOUSE_REVERSED	|generic|tr_B9EIZ7_B9EIZ7_MOUSE_REVERSED|
"""index: 25445, intensity: 5165.0, mobility: 0.869"""	-0.513886	0.248856	0.940225	LITSWLHM	generic|IP_3465714_TX=10090_REVERSED|
"""index: 8148, intensity: 4909.0, mobility: 0.916"""	-0.514254	0.249047	0.940568	WFPGPFHESR	generic|IP_933205_TX=10090_REVERSED|
"""index: 19726, intensity: 13947.0, mobility: 0.969"""	-0.514418	0.249301	0.940721	NSIDIDEMRSKPNRKIAM	generic|tr_F6QBN8_F6QBN8_MOUSE__II_3471044_REVERSED	|generic|tr_A0A1Y7VMD6_A0A1Y7VMD6_MOUSE_REVERSED|
"""index: 7682, intensity: 2959.0, mobility: 1.060"""	-0.514533	0.249492	0.940828	RSNRGCPLCKQGPRQLPLQTRGFCERALVQVTFSHEEKMAEYP	generic|IP_3449393_TX=10090_REVERSED|
"""index: 19254, intensity: 4016.0, mobility: 1.095"""	-0.514815	0.249746	0.941091	LFQDRMFTSCAALIVKHGQFETDNIYI	generic|sp_Q8K088_ZBTB6_MOUSE_REVERSED|
"""index: 28334, intensity: 3078.0, mobility: 1.039"""	-0.514972	0.249746	0.941236	RWRGHENLWEWVVVASALLM	generic|sp_Q6PDK8_DTX4_MOUSE_REVERSED|
"""index: 21261, intensity: 2795.0, mobility: 1.190"""	-0.516012	0.25	0.942198	HVNRDLVNYCINTTAGKM	generic|sp_Q9QXG4_ACSA_MOUSE__chr2_1_155550129_155550182_ENSMUST00000133654__II_996859_REVERSED	|generic|tr_D6RHA7_D6RHA7_MOUSE__chr2_1_155522058_155522180_ENSMUST00000133654__II_996833_REVERSED	|generic|tr_Q8BY91_Q8BY91_MOUSE__chr2_1_155522058_155522180_ENSMUST00000133654__II_996833_REVERSED	|generic|tr_A2AQN5_A2AQN5_MOUSE__chr2_1_155550129_155550182_ENSMUST00000133654__II_996846_REVERSED	|generic|tr_Q8C113_Q8C113_MOUSE__chr2_1_155550129_155550182_ENSMUST00000133654__II_996846_REVERSED	|generic|tr_A2AQN4_A2AQN4_MOUSE__chr2_1_155550129_155550182_ENSMUST00000133654__II_996853_REVERSED	|generic|tr_Q8C1A8_Q8C1A8_MOUSE__chr2_1_155550129_155550182_ENSMUST00000133654__II_996853_REVERSED	|generic|tr_Q8C141_Q8C141_MOUSE__chr2_1_155550129_155550182_ENSMUST00000133654__II_996846_REVERSED	|generic|tr_Q8N9U3_Q8N9U3_MOUSE__chr2_1_155550129_155550182_ENSMUST00000133654__II_996846_REVERSED|
"""index: 6714, intensity: 2955.0, mobility: 1.151"""	-0.516157	0.250254	0.942332	SLERSAGPIPPYLRLAEKICMTTYPMQDLHN	generic|tr_A0A087WS15_A0A087WS15_MOUSE_REVERSED|
"""index: 11532, intensity: 4450.0, mobility: 1.179"""	-0.516172	0.250508	0.942346	AGVEKPNGPSGPPHPLQWRATGPRTEELTKCSQITEHMPQ	generic|tr_Q3TLM8_Q3TLM8_MOUSE_REVERSED|
"""index: 23986, intensity: 141439.0, mobility: 1.013"""	-0.516248	0.250571	0.942416	LFMAAPFEKRLAAPSGAPDKDT	generic|tr_Q8K0Y6_Q8K0Y6_MOUSE_REVERSED	|generic|sp_Q9Z273_TULP1_MOUSE_REVERSED	|generic|tr_A0A3B2W4A1_A0A3B2W4A1_MOUSE_REVERSED|
"""index: 35072, intensity: 2658.0, mobility: 0.926"""	-0.5164	0.250824	0.942555	LWDDPFGSCSM	generic|IP_1125203_TX=10090_REVERSED|
"""index: 2147, intensity: 2975.0, mobility: 0.950"""	-0.516431	0.251078	0.942584	NESAPPHNHTIK	generic|IP_828574_TX=10090_REVERSED|
"""index: 12867, intensity: 4390.0, mobility: 1.181"""	-0.516532	0.25114	0.942677	LTAVHPKSWREGGQEVKEEFKIWRATEKWEMEQGDVALLEDLE	generic|tr_E3VWA1_E3VWA1_MOUSE_REVERSED	|generic|tr_A2VDF7_A2VDF7_MOUSE_REVERSED	|generic|tr_A7E1Z5_A7E1Z5_MOUSE_REVERSED	|generic|sp_O88343_S4A4_MOUSE_REVERSED	|generic|sp_O88343-3_S4A4_MOUSE_REVERSED	|generic|tr_A0A668KM61_A0A668KM61_MOUSE_REVERSED	|generic|tr_E9Q8N8_E9Q8N8_MOUSE__chr5_1_89235523_89235612_ENSMUST00000148750_REVERSED	|generic|tr_E1AWU4_E1AWU4_MOUSE_REVERSED	|generic|tr_D3Z7G8_D3Z7G8_MOUSE_REVERSED|
"""index: 32370, intensity: 8279.0, mobility: 0.952"""	-0.517028	0.25133	0.943131	HVEDGAVAIRP	generic|IP_907915_TX=10090_REVERSED|
"""index: 2712, intensity: 4034.0, mobility: 0.900"""	-0.517138	0.25152	0.943232	PLMVPLTFYE	generic|sp_E9Q7R9_CFA43_MOUSE__II_1048287_REVERSED	|generic|II_1048280_TX=10090_REVERSED	|generic|tr_Q9D669_Q9D669_MOUSE_REVERSED|
"""index: 5154, intensity: 2568.0, mobility: 1.056"""	-0.517312	0.251773	0.943391	TKTEEGVSHSQMQI	generic|IP_900536_TX=10090_REVERSED|
"""index: 25465, intensity: 5682.0, mobility: 0.954"""	-0.517375	0.252026	0.943448	RSLNNHSLDLL	generic|sp_Q80ZD8_AMGO1_MOUSE__II_980040_REVERSED	|generic|sp_Q80ZD8-2_AMGO1_MOUSE_REVERSED|
"""index: 16213, intensity: 4873.0, mobility: 1.025"""	-0.517401	0.25228	0.943472	LFPILLVGYQFK	generic|IP_1104329_TX=10090_REVERSED|
"""index: 19496, intensity: 5624.0, mobility: 1.034"""	-0.517452	0.252469	0.943518	CHRLRWYVLHEWAFVLLSLGMAVLLMYFVGAMNDIDLKSS	generic|sp_Q03391_NMDE4_MOUSE_REVERSED	|generic|tr_C9K0Z4_C9K0Z4_MOUSE_REVERSED|
"""index: 22855, intensity: 4811.0, mobility: 0.842"""	-0.51759	0.252594	0.943644	KSGAGGGRRR	generic|IP_3454070_TX=10090_REVERSED|
"""index: 19435, intensity: 8172.0, mobility: 0.998"""	-0.517654	0.252847	0.943703	IYEIVMTHKELDKAAYLGLGQIRSRALYVNN	generic|tr_A0A0A6YY77_A0A0A6YY77_MOUSE__II_3483169_REVERSED	|generic|sp_Q6PDK2_KMT2D_MOUSE__chrX_1_69523531_69523560_ENSMUST00000033532_REVERSED	|generic|tr_A0A0A0MQ73_A0A0A0MQ73_MOUSE__chrX_1_69523531_69523560_ENSMUST00000033532_REVERSED|
"""index: 4871, intensity: 5063.0, mobility: 0.916"""	-0.517755	0.252908	0.943794	ENMVGLTQFAF	generic|tr_Q78IW3_Q78IW3_MOUSE_REVERSED	|generic|tr_F8WIK2_F8WIK2_MOUSE__chr13_-1_116922566_116922616_ENSMUST00000226107_REVERSED	|generic|sp_Q3UD82_PARP8_MOUSE__chr13_-1_116922566_116922616_ENSMUST00000226107_REVERSED	|generic|tr_B2X2E0_B2X2E0_MOUSE_REVERSED|
"""index: 4641, intensity: 5564.0, mobility: 0.941"""	-0.517978	0.253161	0.943997	PEKISCSSRESSCSGPHSASRKMM	generic|sp_Q9ERS4_PKHA3_MOUSE_REVERSED|
"""index: 4162, intensity: 4038.0, mobility: 0.941"""	-0.518025	0.253414	0.944041	FVVFDNYRR	generic|sp_Q8CFD4_SNX8_MOUSE__II_933171_REVERSED	|generic|tr_Q3U0I9_Q3U0I9_MOUSE__II_933171_REVERSED	|generic|tr_Q3TT02_Q3TT02_MOUSE_REVERSED	|generic|tr_A0A0G2JDJ6_A0A0G2JDJ6_MOUSE_REVERSED	|generic|tr_A0A0G2JEQ9_A0A0G2JEQ9_MOUSE_REVERSED|
"""index: 8831, intensity: 4783.0, mobility: 1.179"""	-0.518115	0.253667	0.944122	WLRMQEYLVSASNLRMNQLL	generic|IP_898235_TX=10090_REVERSED|
"""index: 3481, intensity: 2649.0, mobility: 1.205"""	-0.518121	0.25392	0.944127	MWSTLCTSSPWPYPQAGT	generic|IP_836399_TX=10090_REVERSED|
"""index: 9563, intensity: 7363.0, mobility: 1.005"""	-0.518221	0.254173	0.944218	KELEKEAMSLQEQVRLLDHIAAALNE	generic|tr_Q8CDG8_Q8CDG8_MOUSE__II_840571_REVERSED|
"""index: 9454, intensity: 3335.0, mobility: 0.938"""	-0.5183	0.254426	0.944289	SVTRSLGCKYCGGPLGTFQEKKFS	generic|IP_1117511_TX=10090_REVERSED|
"""index: 18509, intensity: 6317.0, mobility: 1.039"""	-0.518329	0.254679	0.944316	KLKGFSVEQRMWH	generic|tr_Q5PSB0_Q5PSB0_MOUSE_REVERSED	|generic|sp_Q9JKD8_TBX21_MOUSE_REVERSED|
"""index: 22854, intensity: 18729.0, mobility: 0.900"""	-0.518563	0.254932	0.944528	RATSGSLRVF	generic|IP_1142823_TX=10090_REVERSED|
"""index: 16964, intensity: 9483.0, mobility: 1.015"""	-0.518763	0.255185	0.944709	LLRKINHSFFKKLIYVTNSLPFEKIELSTDLYSRIGRVR	generic|sp_Q9QWK5_BIR1A_MOUSE_REVERSED|
"""index: 21743, intensity: 3837.0, mobility: 1.126"""	-0.518851	0.255438	0.944789	FQYDSGEILGTVKYSVGLTMAKIPDRNVRKWRKSTTDKMELWYGTVPS	generic|tr_A0A5K1VVQ9_A0A5K1VVQ9_MOUSE__chr19_-1_7374046_7374075_ENSMUST00000237653__II_1006392_REVERSED	|generic|sp_A2ASS6_TITIN_MOUSE__chr19_-1_7374046_7374075_ENSMUST00000237653__II_1006392_REVERSED	|generic|sp_A2ASS6-2_TITIN_MOUSE__chr19_-1_7374046_7374075_ENSMUST00000237653__II_1006392_REVERSED	|generic|tr_A0A5K1VVQ1_A0A5K1VVQ1_MOUSE__chr19_-1_7374046_7374075_ENSMUST00000237653__II_1006392_REVERSED	|generic|tr_E9Q8K5_E9Q8K5_MOUSE__chr19_-1_7374046_7374075_ENSMUST00000237653__II_1006392_REVERSED	|generic|tr_E9Q8N1_E9Q8N1_MOUSE__chr19_-1_7374046_7374075_ENSMUST00000237653__II_1006392_REVERSED|
"""index: 19895, intensity: 18151.0, mobility: 0.883"""	-0.51888	0.25569	0.944815	KTLHDHRI	generic|sp_Q811F1_ZBT41_MOUSE__chr1_1_139447471_139447530_ENSMUST00000199011_REVERSED	|generic|tr_A0A0G2JEJ7_A0A0G2JEJ7_MOUSE__chr1_1_139438965_139439057_ENSMUST00000199011_REVERSED	|generic|tr_B2RX25_B2RX25_MOUSE__chr1_1_139447471_139447530_ENSMUST00000199011_REVERSED|
"""index: 7623, intensity: 13831.0, mobility: 0.897"""	-0.518886	0.255814	0.94482	VCHRRLRRYHNVCQRG	generic|tr_A0A0N4SVA7_A0A0N4SVA7_MOUSE__chr6_1_120406577_120406729_ENSMUST00000135802__II_912403_REVERSED	|generic|sp_Q3UXZ9_KDM5A_MOUSE__chr6_1_120406577_120406729_ENSMUST00000135802__II_912390_REVERSED|
"""index: 4840, intensity: 3864.0, mobility: 0.967"""	-0.519001	0.256067	0.944924	ACLIWLLTQL	generic|tr_B1AVG8_B1AVG8_MOUSE__chr4_1_17987623_17987724_ENSMUST00000183662__II_966427_REVERSED	|generic|sp_Q9WTR0_MMP16_MOUSE__chr4_1_18116135_18116221_ENSMUST00000183662_REVERSED	|generic|tr_V9GXD8_V9GXD8_MOUSE__chr4_1_17987623_17987724_ENSMUST00000183662_REVERSED|
"""index: 15725, intensity: 3846.0, mobility: 0.910"""	-0.519024	0.256255	0.944945	LENQGERFDL	generic|sp_Q66JV7_CH058_MOUSE__II_1095652_REVERSED	|generic|sp_Q66JV7-2_CH058_MOUSE__II_1095652_REVERSED|
"""index: 6850, intensity: 3139.0, mobility: 0.843"""	-0.519729	0.256507	0.945579	SSKQTRPW	generic|II_1002296_TX=10090_REVERSED	|generic|IP_855648_TX=10090_REVERSED	|generic|tr_Q3UUQ2_Q3UUQ2_MOUSE_REVERSED	|generic|tr_F6VBM2_F6VBM2_MOUSE_REVERSED|
"""index: 7481, intensity: 6079.0, mobility: 0.985"""	-0.519752	0.25676	0.9456	PMTTTVDCSLLK	generic|IP_898407_TX=10090_REVERSED|
"""index: 14022, intensity: 5760.0, mobility: 0.963"""	-0.519809	0.257013	0.945651	KPFDKVAELIPEYLDPFGS	generic|sp_Q8BW70_UBP38_MOUSE__II_3454371_REVERSED	|generic|tr_Q6ZPG3_Q6ZPG3_MOUSE__II_3454371_REVERSED|
"""index: 4037, intensity: 2624.0, mobility: 0.817"""	-0.520084	0.257266	0.945898	AASSLHQTKRHAVW	generic|sp_Q8BI66_ZN526_MOUSE_REVERSED	|generic|sp_Q8BI66-2_ZN526_MOUSE_REVERSED|
"""index: 10934, intensity: 7970.0, mobility: 0.883"""	-0.520114	0.257518	0.945924	TTANERIFT	generic|sp_Q8C3Y4_KNTC1_MOUSE__II_931188_REVERSED|
"""index: 8272, intensity: 5605.0, mobility: 1.097"""	-0.520373	0.257641	0.946157	ESYTSVWLWSPSCSSWWTWFTGSAASTAFG	generic|IP_1044833_TX=10090_REVERSED|
"""index: 24561, intensity: 4840.0, mobility: 0.924"""	-0.520711	0.257893	0.946458	IRHPATQRR	generic|IP_983961_TX=10090_REVERSED|
"""index: 24068, intensity: 3283.0, mobility: 1.081"""	-0.520717	0.258016	0.946463	CVDWTPGLPVTLFIS	generic|IP_934255_TX=10090_REVERSED|
"""index: 12310, intensity: 2710.0, mobility: 0.805"""	-0.521092	0.258073	0.946798	EEGPNDPQ	generic|tr_A2AAA9_A2AAA9_MOUSE__II_1127934_REVERSED	|generic|sp_Q64449_MRC2_MOUSE__II_1127935_REVERSED	|generic|tr_Q14AX9_Q14AX9_MOUSE_REVERSED|
"""index: 8730, intensity: 45439.0, mobility: 1.015"""	-0.521536	0.25826	0.947192	QCRPSWGQFCPSWGRCHPNWGRFRPNWGHFRPSWG	generic|IP_826336_TX=10090_REVERSED	|generic|sp_Q3V0C1_ZMAT1_MOUSE_REVERSED	|generic|sp_Q3V0C1-2_ZMAT1_MOUSE_REVERSED|
"""index: 32639, intensity: 5293.0, mobility: 1.296"""	-0.521644	0.258382	0.947287	FVKMFEKIRKEKFSRTLVVIGRQLQYRIAILAPTQKYKNAMACL	generic|tr_Q91WT7_Q91WT7_MOUSE__II_1110390_REVERSED|
"""index: 17511, intensity: 3413.0, mobility: 0.862"""	-0.521791	0.258503	0.947418	PLAWQVLICLWIITPIMKHSM	generic|IP_1114788_TX=10090_REVERSED|
"""index: 22385, intensity: 3890.0, mobility: 1.151"""	-0.522073	0.258625	0.947667	PPDVNRLYIVGWMYTRFWMATGSNAQYKRIL	generic|sp_Q8R1F6_HID1_MOUSE__chr2_-1_113788786_113788815_ENSMUST00000024005_REVERSED	|generic|sp_Q8R1F6-2_HID1_MOUSE__chr2_-1_113788786_113788815_ENSMUST00000024005_REVERSED	|generic|tr_Q8C7D7_Q8C7D7_MOUSE__chr2_-1_113788786_113788815_ENSMUST00000024005_REVERSED	|generic|tr_Q80UF8_Q80UF8_MOUSE_REVERSED|
"""index: 33100, intensity: 4002.0, mobility: 0.934"""	-0.522272	0.258738	0.947842	PHDPSHRNKK	generic|sp_Q8C1S0_MED19_MOUSE__chr2_1_25054605_25054634_ENSMUST00000100334_REVERSED|
"""index: 25596, intensity: 4802.0, mobility: 1.108"""	-0.522408	0.258738	0.947962	SIRLQLRGFDLLLPVMALFFFHGNWGFECL	generic|IP_2484199_TX=10090_REVERSED|
"""index: 6474, intensity: 2761.0, mobility: 0.984"""	-0.523038	0.258924	0.948516	WKMMRLYW	generic|IP_966127_TX=10090_REVERSED|
"""index: 15189, intensity: 4356.0, mobility: 0.805"""	-0.523178	0.259175	0.948639	PIGAIREW	generic|IP_890566_TX=10090_REVERSED|
"""index: 12718, intensity: 6117.0, mobility: 1.033"""	-0.523183	0.259427	0.948643	QRWSQPHPLMRRTQPSTVSTGMLSLASRMGAPVRK	generic|IP_997239_TX=10090_REVERSED|
"""index: 19894, intensity: 6337.0, mobility: 0.956"""	-0.523186	0.259529	0.948646	STVAVLRWLR	generic|chr10_-1_127029595_127030512_ENSMUST00000152054_REVERSED|
"""index: 5090, intensity: 4353.0, mobility: 0.925"""	-0.523436	0.259529	0.948864	LYNRPEGHANC	generic|tr_Q6WIZ9_Q6WIZ9_MOUSE__chr14_1_55594390_55594476_ENSMUST00000137296__II_3481242_REVERSED	|generic|sp_Q924T7_RNF31_MOUSE__chr14_1_55594390_55594476_ENSMUST00000137296__II_3481242_REVERSED	|generic|II_1094882_TX=10090_REVERSED	|generic|sp_Q924T7-2_RNF31_MOUSE__chr14_1_55594390_55594476_ENSMUST00000137296_REVERSED|
"""index: 27370, intensity: 4293.0, mobility: 1.060"""	-0.523955	0.259529	0.949317	QTRLTKVTQFMDVVGEYRMRELVISLTIFVGTRGVGASCHVTIP	generic|tr_Q3TT24_Q3TT24_MOUSE__chr17_-1_56413325_56413363_ENSMUST00000223685__II_961357_REVERSED	|generic|tr_Q4U1Z0_Q4U1Z0_MOUSE__chr17_-1_56413325_56413363_ENSMUST00000223685__II_961357_REVERSED	|generic|tr_Q3V0J9_Q3V0J9_MOUSE__chr17_-1_56413325_56413363_ENSMUST00000223685__II_961357_REVERSED	|generic|tr_F6Y3V0_F6Y3V0_MOUSE__chr17_-1_56413325_56413363_ENSMUST00000223685__II_685758_REVERSED	|generic|sp_A2A8L5_PTPRF_MOUSE__chr17_-1_56413325_56413363_ENSMUST00000223685__II_685758_REVERSED	|generic|tr_F6S1X8_F6S1X8_MOUSE__chr17_-1_56413325_56413363_ENSMUST00000223685__II_685758_REVERSED|
"""index: 27288, intensity: 3105.0, mobility: 0.954"""	-0.52502	0.259779	0.950241	RRRKHHVHQ	generic|IP_856382_TX=10090_REVERSED|
"""index: 2097, intensity: 3094.0, mobility: 0.995"""	-0.525079	0.26003	0.950292	NPMEPCKVRLFH	generic|IP_1025453_TX=10090_REVERSED|
"""index: 15472, intensity: 3199.0, mobility: 1.247"""	-0.525149	0.260281	0.950353	ALSRCLYAKDGKHACMDYVCQRFYELPSLVKHCAA	generic|tr_Q6IS34_Q6IS34_MOUSE__II_895181_REVERSED	|generic|tr_Q8R1H9_Q8R1H9_MOUSE__II_895181_REVERSED	|generic|tr_Q8R0K8_Q8R0K8_MOUSE__II_895181_REVERSED	|generic|tr_Q7TNG6_Q7TNG6_MOUSE__II_895181_REVERSED	|generic|tr_Q58E52_Q58E52_MOUSE__II_895181_REVERSED	|generic|tr_Q8K0P6_Q8K0P6_MOUSE__II_895176_REVERSED	|generic|tr_E9Q9C6_E9Q9C6_MOUSE__II_895181_REVERSED	|generic|tr_E9Q0B5_E9Q0B5_MOUSE__II_895181_REVERSED|
"""index: 20658, intensity: 399383.0, mobility: 0.919"""	-0.52517	0.260532	0.950372	FYPAPLFCAAIGNSAFPLTPGYFV	generic|tr_Q3UY63_Q3UY63_MOUSE__chr4_-1_24617385_24617429_ENSMUST00000150920__II_966107_REVERSED	|generic|tr_A2AJX0_A2AJX0_MOUSE__chr4_-1_24617385_24617429_ENSMUST00000150920__II_966107_REVERSED	|generic|tr_E9Q7Q2_E9Q7Q2_MOUSE__chr4_-1_24617385_24617429_ENSMUST00000150920__II_966107_REVERSED	|generic|tr_B9EIY9_B9EIY9_MOUSE__chr4_-1_24617385_24617429_ENSMUST00000150920__II_966107_REVERSED	|generic|tr_A2AJX1_A2AJX1_MOUSE__chr4_-1_24617385_24617429_ENSMUST00000150920_REVERSED|
"""index: 21500, intensity: 3524.0, mobility: 1.118"""	-0.525221	0.260782	0.950415	EKPSIPSNLDNVQDENLKPVQ	generic|IP_3467349_TX=10090_REVERSED|
"""index: 21683, intensity: 3323.0, mobility: 0.969"""	-0.525264	0.260968	0.950452	QLPPTYHLRPPTMFFRSPRQKQGFASIPMTEH	generic|tr_A0A0A6YWD3_A0A0A6YWD3_MOUSE__II_1029088_REVERSED	|generic|II_1029087_TX=10090_REVERSED	|generic|tr_A0A0A6YVZ7_A0A0A6YVZ7_MOUSE_REVERSED	|generic|sp_Q8C735_LIN9_MOUSE_REVERSED	|generic|sp_Q8C735-2_LIN9_MOUSE_REVERSED|
"""index: 11938, intensity: 3863.0, mobility: 1.192"""	-0.525453	0.261076	0.950616	MIRQQEKRREREV	generic|tr_F6Z0Y5_F6Z0Y5_MOUSE__chr17_-1_56566322_56566402_ENSMUST00000144255__II_1062411_REVERSED	|generic|tr_F6XJ79_F6XJ79_MOUSE__chr17_-1_56566322_56566402_ENSMUST00000144255__II_1062411_REVERSED	|generic|sp_Q80YR5_SAFB2_MOUSE__chr17_-1_56566322_56566402_ENSMUST00000144255__II_1062423_REVERSED	|generic|tr_F6WIZ2_F6WIZ2_MOUSE__chr17_-1_56566322_56566402_ENSMUST00000144255_REVERSED|
"""index: 18921, intensity: 6187.0, mobility: 1.043"""	-0.525578	0.261076	0.950723	DLIAKWDDAWSHLRRRPPQLQLHYNHCSTFLIH	generic|sp_Q8VCE6_NT5M_MOUSE__II_1135643_REVERSED|
"""index: 18489, intensity: 4388.0, mobility: 0.972"""	-0.526436	0.261327	0.951459	FLFLPPACTPQP	generic|IP_135964_TX=10090_REVERSED|
"""index: 22554, intensity: 4135.0, mobility: 1.139"""	-0.526444	0.261577	0.951467	RQQSDSMMVDNRATNKLVVVPSWV	generic|II_1130972_TX=10090_REVERSED|
"""index: 9161, intensity: 4348.0, mobility: 0.815"""	-0.526525	0.261762	0.951536	ETHTDRER	generic|IP_3469769_TX=10090_REVERSED|
"""index: 1651, intensity: 3349.0, mobility: 0.879"""	-0.526591	0.261946	0.951592	EMPSGTPAIIK	generic|IP_992375_TX=10090_REVERSED|
"""index: 13841, intensity: 2646.0, mobility: 0.824"""	-0.526735	0.262197	0.951715	ETNLMALMNAIDLALHVR	generic|tr_A0A1C9J7L2_A0A1C9J7L2_MOUSE_REVERSED	|generic|sp_Q7TQN9_GP142_MOUSE_REVERSED	|generic|tr_Q1XA02_Q1XA02_MOUSE_REVERSED|
"""index: 16096, intensity: 3198.0, mobility: 0.880"""	-0.526765	0.262381	0.95174	NLPSSTNRGP	generic|IP_3467192_TX=10090_REVERSED|
"""index: 22228, intensity: 4402.0, mobility: 1.045"""	-0.527041	0.262631	0.951976	SLFFSLLFSPLFSPLFSFFSLSLFFSFSLFFSLFF	generic|IP_974885_TX=10090_REVERSED|
"""index: 19153, intensity: 4810.0, mobility: 0.999"""	-0.527122	0.262684	0.952045	QRRWPPSSALLSWLMSPVL	generic|IP_839467_TX=10090_REVERSED|
"""index: 25305, intensity: 3349.0, mobility: 1.239"""	-0.527401	0.262934	0.952282	RLPEEGIREPRQVRCGGLQTYHPIWLSLICPLHARLN	generic|IP_1085049_TX=10090_REVERSED|
"""index: 26471, intensity: 3966.0, mobility: 1.048"""	-0.527486	0.263053	0.952354	LAKPPMKIMKAMIWPFSNGKEPC	generic|chr12_1_83675104_83675214_ENSMUST00000048155__IP_1114272_TX=10090_REVERSED|
"""index: 12146, intensity: 8319.0, mobility: 1.044"""	-0.52762	0.263303	0.952468	PNRELIHEKIHKFIDTVHLPKAVNTVNMPNRELI	generic|IP_1059621_TX=10090_REVERSED|
"""index: 4688, intensity: 5888.0, mobility: 0.917"""	-0.527674	0.263552	0.952514	MLPIMTLFTR	generic|chr7_1_144919253_144919649_ENSMUST00000033388__IP_879641_TX=10090_REVERSED|
"""index: 10898, intensity: 8106.0, mobility: 1.050"""	-0.52769	0.263564	0.952528	LDHPGTRPRPRMVRRVGCDACTDGLMRYGRLLYDGMLRSIR	generic|chr19_-1_5731306_5731548_ENSMUST00000160852__IP_1058187_TX=10090_REVERSED|
"""index: 889, intensity: 2758.0, mobility: 0.795"""	-0.528229	0.263564	0.952984	SFDPVHCV	generic|IP_1117773_TX=10090_REVERSED|
"""index: 3973, intensity: 4102.0, mobility: 0.893"""	-0.528243	0.263564	0.952996	ETEQAGPTVLE	generic|tr_Q6NVF7_Q6NVF7_MOUSE_REVERSED	|generic|tr_A0A0U1RNK1_A0A0U1RNK1_MOUSE_REVERSED	|generic|tr_A0A5F8MQ58_A0A5F8MQ58_MOUSE_REVERSED	|generic|tr_E9QQ57_E9QQ57_MOUSE_REVERSED	|generic|sp_O55103_PRAX_MOUSE_REVERSED	|generic|tr_Q69ZE6_Q69ZE6_MOUSE_REVERSED|
"""index: 11781, intensity: 3713.0, mobility: 1.192"""	-0.528748	0.263564	0.953421	RGARCPKERLSTIKTWKSDRQKVTDAHEEESEIVTLSGGADVSPRFS	generic|tr_B2RX10_B2RX10_MOUSE_REVERSED	|generic|sp_Q8BGE5_FANCM_MOUSE_REVERSED	|generic|sp_Q8BGE5-4_FANCM_MOUSE_REVERSED|
"""index: 18316, intensity: 7029.0, mobility: 1.041"""	-0.529255	0.263813	0.953847	TNFLAFIHKSSMFGKEVDRLK	generic|sp_P39053-3_DYN1_MOUSE__chr2_-1_32336180_32336323_ENSMUST00000139624__II_1011446_REVERSED	|generic|sp_P39053-5_DYN1_MOUSE__chr2_-1_32336180_32336323_ENSMUST00000139624__II_1011446_REVERSED	|generic|tr_F6W8Z8_F6W8Z8_MOUSE__II_1011451_REVERSED	|generic|sp_P39053_DYN1_MOUSE__chr2_-1_32336180_32336323_ENSMUST00000139624_REVERSED	|generic|sp_P39053-4_DYN1_MOUSE__chr2_-1_32336180_32336323_ENSMUST00000139624_REVERSED	|generic|sp_P39053-6_DYN1_MOUSE__chr2_-1_32336180_32336323_ENSMUST00000139624_REVERSED	|generic|chr2_-1_32316876_32316986_ENSMUST00000139624_REVERSED	|generic|tr_A0A0J9YUN4_A0A0J9YUN4_MOUSE__chr2_-1_32336180_32336323_ENSMUST00000139624_REVERSED	|generic|tr_A0A0J9YUE9_A0A0J9YUE9_MOUSE__chr2_-1_32336180_32336323_ENSMUST00000139624_REVERSED|
"""index: 17071, intensity: 5014.0, mobility: 1.048"""	-0.529332	0.264062	0.953911	EAAFSLLPSIYDSVKEPSTAFESIGPKIKMVVPK	generic|tr_Q8CHF7_Q8CHF7_MOUSE__II_1095743_REVERSED	|generic|tr_Q8BR94_Q8BR94_MOUSE__II_1095743_REVERSED	|generic|sp_Q9DBT4_ENTP4_MOUSE__II_1095743_REVERSED	|generic|sp_Q9DBT4-2_ENTP4_MOUSE__II_1095743_REVERSED|
"""index: 17056, intensity: 3117.0, mobility: 1.086"""	-0.529352	0.264311	0.953929	VSGEDQTHSLNRQQLPPGKRWL	generic|tr_Q8CIA8_Q8CIA8_MOUSE__II_3499897_REVERSED	|generic|tr_A0A0R4J0S7_A0A0R4J0S7_MOUSE__II_3506002_REVERSED	|generic|tr_A0A1L1SVG0_A0A1L1SVG0_MOUSE__II_3506002_REVERSED	|generic|tr_A0A1L1STY4_A0A1L1STY4_MOUSE__II_3499897_REVERSED	|generic|sp_Q8CGB3_UACA_MOUSE_REVERSED	|generic|sp_Q8CGB3-3_UACA_MOUSE_REVERSED|
"""index: 1351, intensity: 2725.0, mobility: 0.827"""	-0.529479	0.264559	0.954034	RPVQHENEGGPPHTSHPLQ	generic|IP_851307_TX=10090_REVERSED|
"""index: 9842, intensity: 3353.0, mobility: 1.158"""	-0.529483	0.264611	0.954038	SVDRPREQADMQLNIGDMWLMLERVAKFFRFKDTTDLLLQR	generic|tr_Q80ZK2_Q80ZK2_MOUSE_REVERSED	|generic|tr_Q68FG2_Q68FG2_MOUSE_REVERSED	|generic|tr_Q3UGZ4_Q3UGZ4_MOUSE_REVERSED	|generic|tr_Q68FM2_Q68FM2_MOUSE_REVERSED	|generic|tr_Q6A087_Q6A087_MOUSE_REVERSED|
"""index: 14759, intensity: 15964.0, mobility: 1.131"""	-0.529623	0.264728	0.954155	EADVKVVAYYPLNVFVPANDNQDEVTVKVV	generic|tr_Q9QXA3_Q9QXA3_MOUSE_REVERSED	|generic|tr_A0A1L1SQU7_A0A1L1SQU7_MOUSE_REVERSED	|generic|tr_A0A087WRT4_A0A087WRT4_MOUSE_REVERSED	|generic|tr_F2Z4A3_F2Z4A3_MOUSE_REVERSED|
"""index: 14368, intensity: 3897.0, mobility: 1.172"""	-0.530071	0.264896	0.954529	FPLASNLYLIVHHGHYQ	generic|IP_1110216_TX=10090_REVERSED|
"""index: 33449, intensity: 6277.0, mobility: 1.098"""	-0.53012	0.264896	0.95457	PLMTQPILTGELPLH	generic|II_1000602_TX=10090_REVERSED	|generic|II_1000602_TX=10090_REVERSED|
"""index: 16779, intensity: 3930.0, mobility: 1.129"""	-0.530331	0.265144	0.954745	TKNFIIEIAQTIMKKIMSYFYENSNKYTF	generic|IP_3495349_TX=10090_REVERSED|
"""index: 1176, intensity: 5325.0, mobility: 0.811"""	-0.530391	0.265392	0.954795	SMPTPQRY	generic|II_3482804_TX=10090_REVERSED	|generic|tr_A0A2K6EDK3_A0A2K6EDK3_MOUSE__chr15_-1_44376394_44376561_ENSMUST00000226606_REVERSED	|generic|sp_Q6PIP5_NUDC1_MOUSE__chr15_-1_44376394_44376561_ENSMUST00000226606_REVERSED|
"""index: 8817, intensity: 3152.0, mobility: 0.793"""	-0.530422	0.265641	0.954821	FCGAAGRGH	generic|chr5_-1_124478007_124478273_ENSMUST00000031347_REVERSED|
"""index: 7122, intensity: 2942.0, mobility: 0.761"""	-0.5306	0.265823	0.954969	LSCEQLLSRIFP	generic|IP_1131699_TX=10090_REVERSED|
"""index: 6368, intensity: 3736.0, mobility: 0.925"""	-0.530696	0.266005	0.955049	RPEDPAVHSGVEFPSLIPVPLHR	generic|IP_939295_TX=10090_REVERSED|
"""index: 18485, intensity: 12181.0, mobility: 1.257"""	-0.530786	0.266055	0.955123	KCAIVARRRRGCWMWSL	generic|chr17_-1_35835911_35836231_ENSMUST00000001566_REVERSED|
"""index: 8524, intensity: 13283.0, mobility: 1.036"""	-0.531111	0.266303	0.955392	LILCYNPLTVLNMRYSWLF	generic|chr17_-1_71411762_71411890_ENSMUST00000127430_REVERSED	|generic|chr17_-1_71407235_71415043_ENSMUST00000127430_REVERSED|
"""index: 17064, intensity: 3366.0, mobility: 1.155"""	-0.531135	0.266419	0.955412	VAGSNARLVCEIIDYDMNPFMTKFDDMAQNFELRR	generic|sp_Q8R3V6_CUED1_MOUSE__chr11_1_88177273_88177401_ENSMUST00000154812__II_1128563_REVERSED	|generic|tr_A2RS63_A2RS63_MOUSE__chr11_1_88177273_88177401_ENSMUST00000154812__II_1128563_REVERSED	|generic|II_1128566_TX=10090_REVERSED	|generic|tr_F2Z3X3_F2Z3X3_MOUSE__chr11_1_88177273_88177401_ENSMUST00000154812_REVERSED	|generic|tr_B7ZNF1_B7ZNF1_MOUSE__chr11_1_88177273_88177401_ENSMUST00000154812_REVERSED|
"""index: 26979, intensity: 13656.0, mobility: 0.979"""	-0.531324	0.266535	0.955568	KKMWHNKLR	generic|sp_Q5SSE9_ABCAD_MOUSE_REVERSED	|generic|sp_Q5SSE9-2_ABCAD_MOUSE_REVERSED|
"""index: 27418, intensity: 3830.0, mobility: 0.869"""	-0.531699	0.266584	0.955877	TSIYQYKK	generic|sp_Q3TTI8_TEX52_MOUSE_REVERSED|
"""index: 20312, intensity: 3482.0, mobility: 0.895"""	-0.532063	0.266832	0.956176	PNLKNKREP	generic|IP_1127671_TX=10090_REVERSED	|generic|IP_1127682_TX=10090_REVERSED|
"""index: 31673, intensity: 6531.0, mobility: 0.921"""	-0.53231	0.267079	0.956379	KFIEWFTPR	generic|tr_A0A0J9YVI7_A0A0J9YVI7_MOUSE__II_927483_REVERSED	|generic|tr_Q8VHD0_Q8VHD0_MOUSE__II_927483_REVERSED	|generic|sp_P97929_BRCA2_MOUSE__II_927483_REVERSED	|generic|II_927479_TX=10090_REVERSED	|generic|II_927478_TX=10090_REVERSED|
"""index: 13516, intensity: 10256.0, mobility: 1.090"""	-0.532391	0.267261	0.956445	EIEDGIGGGARVGVYM	generic|tr_F6U7V1_F6U7V1_MOUSE__chr13_-1_11667075_11667146_ENSMUST00000221941__II_3474813_REVERSED	|generic|sp_E9Q401_RYR2_MOUSE__chr13_-1_11667075_11667146_ENSMUST00000221941__II_3474813_REVERSED	|generic|tr_A0A1L1SQG7_A0A1L1SQG7_MOUSE_REVERSED	|generic|tr_A0A140LJF7_A0A140LJF7_MOUSE__chr2_-1_112902574_112902609_ENSMUST00000146187_REVERSED	|generic|sp_E9PZQ0_RYR1_MOUSE_REVERSED	|generic|tr_A0A140LJK7_A0A140LJK7_MOUSE__chr2_-1_112902574_112902609_ENSMUST00000146187_REVERSED	|generic|tr_K3W4M2_K3W4M2_MOUSE_REVERSED	|generic|tr_E9PW34_E9PW34_MOUSE__chr2_-1_112902574_112902609_ENSMUST00000146187_REVERSED	|generic|sp_A2AGL3_RYR3_MOUSE__chr2_-1_112902574_112902609_ENSMUST00000146187_REVERSED	|generic|sp_A2AGL3-2_RYR3_MOUSE__chr2_-1_112902574_112902609_ENSMUST00000146187_REVERSED|
"""index: 13086, intensity: 6665.0, mobility: 0.974"""	-0.532483	0.267508	0.95652	QMKEVLDAKEDAPFINPVDGTNLLMNIDEVFSEHKI	generic|tr_A0A140LIN9_A0A140LIN9_MOUSE__II_3459278_REVERSED	|generic|tr_A0A140LIB2_A0A140LIB2_MOUSE__II_881278_REVERSED	|generic|sp_Q8BW94_DYH3_MOUSE__II_881306_REVERSED	|generic|sp_Q8BW94-2_DYH3_MOUSE__II_881306_REVERSED	|generic|sp_Q8BW94-3_DYH3_MOUSE__II_881278_REVERSED	|generic|II_881304_TX=10090_REVERSED|
"""index: 6836, intensity: 18981.0, mobility: 1.028"""	-0.532601	0.267756	0.956617	HDLSRMVKVETLFTKQTEEDCRILEKMVMVKGTAKHTVKIA	generic|sp_O54785-2_LIMK2_MOUSE__II_1140354_REVERSED	|generic|sp_O54785_LIMK2_MOUSE_REVERSED	|generic|sp_O54785-3_LIMK2_MOUSE_REVERSED|
"""index: 30059, intensity: 3505.0, mobility: 0.945"""	-0.532625	0.267937	0.956636	QGQGFQTAQPVNRSDTKTQK	generic|IP_3487371_TX=10090_REVERSED|
"""index: 7607, intensity: 2907.0, mobility: 0.808"""	-0.532666	0.268118	0.95667	GGGGGSSGAGGAGGAGPGPPSLLEAEFLPQDILL	generic|sp_Q5ND04_HSF5_MOUSE_REVERSED|
"""index: 6365, intensity: 4234.0, mobility: 1.097"""	-0.532699	0.268232	0.956697	YKKDDGVEVCVVPDMNLGVLQRAEIVTISVQYDMPRGASPEMKIDP	generic|sp_Q9ESF1_OTOF_MOUSE__chr5_-1_30427528_30427605_ENSMUST00000144125__II_944684_REVERSED	|generic|sp_Q9ESF1-3_OTOF_MOUSE__chr5_-1_30427528_30427605_ENSMUST00000144125__II_944667_REVERSED	|generic|tr_E9PYR6_E9PYR6_MOUSE__chr5_-1_30427528_30427605_ENSMUST00000144125__II_944684_REVERSED	|generic|II_944666_TX=10090_REVERSED	|generic|tr_A0A2Z2CEU0_A0A2Z2CEU0_MOUSE__chr5_-1_30427528_30427605_ENSMUST00000144125_REVERSED	|generic|sp_Q9ESF1-2_OTOF_MOUSE__chr5_-1_30427528_30427605_ENSMUST00000144125_REVERSED	|generic|tr_B7ZN98_B7ZN98_MOUSE__chr5_-1_30427528_30427605_ENSMUST00000144125_REVERSED	|generic|tr_A0A0R4J1K2_A0A0R4J1K2_MOUSE__chr5_-1_30427528_30427605_ENSMUST00000144125_REVERSED|
"""index: 31594, intensity: 5895.0, mobility: 0.809"""	-0.533175	0.268347	0.957085	PLISPKYM	generic|IP_899947_TX=10090_REVERSED|
"""index: 7344, intensity: 3018.0, mobility: 0.953"""	-0.533398	0.268528	0.957267	LTEIEGMNLRE	generic|sp_Q6Y7W8_GGYF2_MOUSE__chr1_1_87449107_87449145_ENSMUST00000172964__II_1032087_REVERSED	|generic|sp_Q6Y7W8-2_GGYF2_MOUSE__chr1_1_87449107_87449145_ENSMUST00000172964__II_1032090_REVERSED	|generic|tr_G3UYG6_G3UYG6_MOUSE__chr1_1_87449107_87449145_ENSMUST00000172964__II_1032087_REVERSED	|generic|II_1032059_TX=10090_REVERSED|
"""index: 16718, intensity: 9444.0, mobility: 1.055"""	-0.533481	0.268642	0.957334	TGLPKLAHSSGGLDRRPFSSAGACP	generic|chrX_-1_158043111_158043206_ENSMUST00000026750_REVERSED|
"""index: 11210, intensity: 135021.0, mobility: 1.055"""	-0.533644	0.268756	0.957466	RSTPSQEKQSQECERKLTLK	generic|tr_A0A1Y7VJS5_A0A1Y7VJS5_MOUSE__II_3470914_REVERSED	|generic|sp_Q61043-2_NIN_MOUSE__II_3443039_REVERSED	|generic|sp_Q61043-1_NIN_MOUSE__II_3443039_REVERSED	|generic|II_3472157_TX=10090_REVERSED	|generic|II_3472156_TX=10090_REVERSED	|generic|sp_Q61043_NIN_MOUSE_REVERSED	|generic|sp_Q61043-4_NIN_MOUSE_REVERSED	|generic|tr_A0A1Y7VNC5_A0A1Y7VNC5_MOUSE_REVERSED|
"""index: 6241, intensity: 11213.0, mobility: 0.961"""	-0.533847	0.269003	0.957631	YPVCRFAVGLGDREPLPPVKEM	generic|IP_1098364_TX=10090_REVERSED|
"""index: 8155, intensity: 3624.0, mobility: 0.792"""	-0.534114	0.269117	0.957847	YGGPPGSTGT	generic|sp_O88799_ZAN_MOUSE_REVERSED	|generic|tr_Q99ND0_Q99ND0_MOUSE_REVERSED	|generic|tr_E9PWQ7_E9PWQ7_MOUSE_REVERSED|
"""index: 14959, intensity: 6504.0, mobility: 0.980"""	-0.53436	0.269364	0.958045	HQCRALAVGSFLIFSHDMRMSPWAQSSLDLPT	generic|IP_2509120_TX=10090_REVERSED|
"""index: 20495, intensity: 3054.0, mobility: 1.095"""	-0.534427	0.26961	0.958099	MIYMLLMKSIFFK	generic|IP_1022431_TX=10090_REVERSED|
"""index: 29249, intensity: 17535.0, mobility: 1.075"""	-0.53448	0.269857	0.958142	GTIDFEMYYISANGFVQQIILG	generic|IP_3467762_TX=10090_REVERSED|
"""index: 11637, intensity: 3879.0, mobility: 0.822"""	-0.534638	0.270104	0.958269	MLDRCVRAPNEKTGLPTKIS	generic|sp_Q5QNQ9_CORA1_MOUSE__II_962016_REVERSED	|generic|II_962013_TX=10090_REVERSED	|generic|II_961980_TX=10090_REVERSED|
"""index: 1428, intensity: 3064.0, mobility: 0.943"""	-0.534707	0.27015	0.958325	LSSQQLEGIDCGH	generic|IP_3493309_TX=10090_REVERSED|
"""index: 10997, intensity: 8131.0, mobility: 1.074"""	-0.535146	0.270397	0.958678	QQQQQQSQQQQPQPPQPQLLPG	generic|sp_P58391_KCNN3_MOUSE__II_979238_REVERSED	|generic|tr_Q45FA7_Q45FA7_MOUSE_REVERSED|
"""index: 23543, intensity: 3421.0, mobility: 1.235"""	-0.535177	0.270643	0.958703	QSQLLESTLSTMIQSPNSQTAPSWSKMHHSRHTGMQRRLARIA	generic|IP_936026_TX=10090_REVERSED|
"""index: 15242, intensity: 5067.0, mobility: 1.128"""	-0.535263	0.27089	0.958772	QWETIVTKFLLLFIREFWSHFYAM	generic|IP_967814_TX=10090_REVERSED|
"""index: 10690, intensity: 8359.0, mobility: 0.927"""	-0.535432	0.271069	0.958906	PYFFLQSDAVGMTMVLQRQY	generic|tr_Q8R0M3_Q8R0M3_MOUSE__chr3_1_123364911_123364961_ENSMUST00000197291__II_976420_REVERSED	|generic|tr_Q6NXL1_Q6NXL1_MOUSE__chr3_1_123364911_123364961_ENSMUST00000197291__II_976413_REVERSED	|generic|tr_Q80V21_Q80V21_MOUSE__chr3_1_123364911_123364961_ENSMUST00000197291__II_976413_REVERSED|
"""index: 5586, intensity: 4036.0, mobility: 0.787"""	-0.535447	0.271249	0.958918	SDRWDRMRYTHL	generic|IP_948367_TX=10090_REVERSED|
"""index: 18097, intensity: 2504.0, mobility: 0.868"""	-0.535581	0.271362	0.959026	LINWSIMIETSIQMHR	generic|IP_916728_TX=10090_REVERSED|
"""index: 22140, intensity: 3970.0, mobility: 0.820"""	-0.535917	0.271474	0.959294	MMMGRMRR	generic|tr_A0A3Q4EIC8_A0A3Q4EIC8_MOUSE__chrX_-1_42608370_42608399_ENSMUST00000115059__II_947326_REVERSED	|generic|IP_3476960_TX=10090_REVERSED	|generic|IP_3476933_TX=10090_REVERSED	|generic|IP_3477071_TX=10090_REVERSED	|generic|II_992939_TX=10090_REVERSED	|generic|II_947330_TX=10090_REVERSED	|generic|tr_A0A494B9E1_A0A494B9E1_MOUSE_REVERSED	|generic|tr_O35190_O35190_MOUSE_REVERSED	|generic|tr_Q8CFT4_Q8CFT4_MOUSE_REVERSED	|generic|tr_G3UW56_G3UW56_MOUSE_REVERSED	|generic|tr_O35189_O35189_MOUSE__chrX_-1_42608370_42608399_ENSMUST00000115059_REVERSED	|generic|tr_A0A494BAK9_A0A494BAK9_MOUSE_REVERSED	|generic|tr_K7N5U4_K7N5U4_MOUSE_REVERSED|
"""index: 17098, intensity: 3486.0, mobility: 1.129"""	-0.536283	0.27172	0.959585	EPFMRPKRFQSAIMAPQPARHTDPILC	generic|chr5_1_54118505_54118660_ENSMUST00000117661__IP_939962_TX=10090_REVERSED|
"""index: 24998, intensity: 3491.0, mobility: 1.097"""	-0.536308	0.2719	0.959605	GMASFVMASSAGMVGFFSSYEPNNKIDAMDALLSF	generic|tr_Q80YP7_Q80YP7_MOUSE_REVERSED|
"""index: 15370, intensity: 4482.0, mobility: 1.077"""	-0.536325	0.272012	0.959619	RIKMPLQRAMSFLNRQFAQQVLRQE	generic|tr_F8WIN2_F8WIN2_MOUSE__II_849437_REVERSED	|generic|tr_F6TCR9_F6TCR9_MOUSE__II_849443_REVERSED	|generic|II_849440_TX=10090_REVERSED	|generic|sp_Q9Z1N7_ARI3B_MOUSE_REVERSED	|generic|tr_B2RWY2_B2RWY2_MOUSE_REVERSED|
"""index: 14377, intensity: 4834.0, mobility: 0.929"""	-0.536377	0.272258	0.95966	ITDNVTFEQQVMVQQQQINSALTRCAINAE	generic|tr_Q9D9S4_Q9D9S4_MOUSE__chr16_1_21903919_21903948_ENSMUST00000231988_REVERSED|
"""index: 2515, intensity: 2579.0, mobility: 0.915"""	-0.536382	0.272504	0.959664	WPLSTWRTWLVTSCMVTS	generic|chr6_-1_90678106_90680539_ENSMUST00000101153_REVERSED|
"""index: 5993, intensity: 3459.0, mobility: 0.852"""	-0.53643	0.272616	0.959702	FLNAPLHEL	generic|sp_Q8CHE4_PHLP1_MOUSE__chr10_1_89745024_89745053_ENSMUST00000020112_REVERSED	|generic|sp_Q8CHE4-2_PHLP1_MOUSE_REVERSED|
"""index: 4765, intensity: 4389.0, mobility: 1.086"""	-0.536634	0.272794	0.959864	ETKSTMKGRGMNPP	generic|IP_876545_TX=10090_REVERSED|
"""index: 28046, intensity: 8250.0, mobility: 1.101"""	-0.536713	0.272906	0.959926	WVDEVLELEKQH	generic|sp_Q9JJC6_RIPL1_MOUSE__chr5_-1_124503551_124503679_ENSMUST00000200202_REVERSED|
"""index: 15772, intensity: 3579.0, mobility: 1.080"""	-0.536923	0.273084	0.960093	LQTTVERWVPLGSLQSVVNGAMQQMFKLTQIYDGRAAIIESLRA	generic|sp_Q3TH73_TTYH2_MOUSE_REVERSED	|generic|sp_Q3TH73-2_TTYH2_MOUSE_REVERSED|
"""index: 9245, intensity: 5166.0, mobility: 0.863"""	-0.537037	0.27333	0.960183	QKLMQADKKAVVGEEFLL	generic|IP_927904_TX=10090_REVERSED|
"""index: 26365, intensity: 3499.0, mobility: 0.880"""	-0.53707	0.273576	0.960209	SFDVFMLVLPGHHLSKLD	generic|IP_1027451_TX=10090_REVERSED|
"""index: 13774, intensity: 3898.0, mobility: 0.897"""	-0.537116	0.273821	0.960246	VLEEKGTCILDVVQKHTVGEVDM	generic|IP_3468331_TX=10090_REVERSED|
"""index: 15080, intensity: 4834.0, mobility: 0.967"""	-0.537153	0.274	0.960274	MQQLFTPLQQRMQEQLQPNGAFLPNNLMM	generic|sp_Q8R317_UBQL1_MOUSE__chr13_-1_58177876_58178028_ENSMUST00000225818__II_3476218_REVERSED	|generic|tr_Q66K07_Q66K07_MOUSE__chr13_-1_58177876_58178028_ENSMUST00000225818__II_3476218_REVERSED|
"""index: 21190, intensity: 3946.0, mobility: 0.970"""	-0.537393	0.274245	0.960464	LTASPVSKFLFK	generic|IP_3477696_TX=10090_REVERSED|
"""index: 12773, intensity: 6444.0, mobility: 0.872"""	-0.53747	0.274491	0.960525	PEQRKEGDGVGTAGRV	generic|IP_891029_TX=10090_REVERSED|
"""index: 23281, intensity: 2554.0, mobility: 1.246"""	-0.537545	0.274736	0.960584	ELRTFFVMALPLPSRGFGR	generic|IP_2434206_TX=10090_REVERSED|
"""index: 21307, intensity: 7168.0, mobility: 1.139"""	-0.537652	0.274914	0.960668	LEHIRRIGCFISCSANTPTPSHPELRLCVLCLVGRVIM	generic|IP_3501862_TX=10090_REVERSED|
"""index: 26279, intensity: 2815.0, mobility: 0.836"""	-0.537817	0.275092	0.960798	RTCSPGPLR	generic|chr8_-1_70597753_70598065_ENSMUST00000049908_REVERSED	|generic|chr8_-1_70598009_70598065_ENSMUST00000049908_REVERSED|
"""index: 24442, intensity: 10230.0, mobility: 0.884"""	-0.537889	0.275337	0.960854	IVFMIPIW	generic|tr_B2RXV9_B2RXV9_MOUSE_REVERSED	|generic|sp_Q761V0_SC6A5_MOUSE_REVERSED	|generic|sp_Q761V0-2_SC6A5_MOUSE_REVERSED	|generic|tr_B2RQX9_B2RQX9_MOUSE_REVERSED|
"""index: 20395, intensity: 2943.0, mobility: 1.096"""	-0.537978	0.275515	0.960924	PDEKGSLSYSRIWPN	generic|II_1124650_TX=10090_REVERSED|
"""index: 15356, intensity: 4860.0, mobility: 0.852"""	-0.538177	0.275761	0.96108	GPKVLQAEEACKKRVEQLQE	generic|chr4_1_109361208_109361405_ENSMUST00000176251_REVERSED|
"""index: 23443, intensity: 3865.0, mobility: 0.851"""	-0.538238	0.275803	0.961128	RSPLLYVAVELGAHLVS	generic|IP_1135256_TX=10090_REVERSED|
"""index: 18270, intensity: 6990.0, mobility: 0.932"""	-0.53854	0.27598	0.961364	LSNSGLGASYQFHALTYWM	generic|IP_991539_TX=10090_REVERSED|
"""index: 18082, intensity: 6221.0, mobility: 1.017"""	-0.538642	0.276158	0.961443	WRMYKKRWVDFDFNAFEKLEPCLEELRDLA	generic|tr_B1ARU4_B1ARU4_MOUSE__chr4_-1_123457872_123457942_ENSMUST00000106220_REVERSED	|generic|sp_Q9QXZ0_MACF1_MOUSE_REVERSED	|generic|sp_Q9QXZ0-2_MACF1_MOUSE_REVERSED	|generic|tr_A0A0A0MQA6_A0A0A0MQA6_MOUSE__chr4_-1_123457872_123457942_ENSMUST00000106220_REVERSED	|generic|sp_Q9QXZ0-3_MACF1_MOUSE_REVERSED	|generic|sp_Q9QXZ0-4_MACF1_MOUSE_REVERSED	|generic|tr_A0A571BF93_A0A571BF93_MOUSE__chr4_-1_123457872_123457942_ENSMUST00000106220_REVERSED	|generic|tr_E9QNP1_E9QNP1_MOUSE__chr4_-1_123461087_123461116_ENSMUST00000106213_REVERSED	|generic|tr_E9QA63_E9QA63_MOUSE_REVERSED	|generic|tr_A0A571BGC6_A0A571BGC6_MOUSE__chr4_-1_123457872_123457942_ENSMUST00000106220_REVERSED	|generic|tr_E9PVY8_E9PVY8_MOUSE__chr4_-1_123457872_123457942_ENSMUST00000106220_REVERSED|
"""index: 33212, intensity: 7934.0, mobility: 1.027"""	-0.538782	0.276335	0.961553	SNTMVLIISVDDC	generic|tr_Q5XG67_Q5XG67_MOUSE_REVERSED	|generic|tr_Q3TSG7_Q3TSG7_MOUSE_REVERSED|
"""index: 12915, intensity: 14107.0, mobility: 1.099"""	-0.538933	0.276445	0.961671	AAIAAASNASDQPSDLHWLPLFVCFTSIYAK	generic|IP_827120_TX=10090_REVERSED|
"""index: 10429, intensity: 12210.0, mobility: 1.212"""	-0.539027	0.276622	0.961744	VAQGTSMRELGMSNLHLIVVLRKRRVCVYASMFKGHEHF	generic|IP_1048353_TX=10090_REVERSED|
"""index: 1019, intensity: 3585.0, mobility: 0.836"""	-0.539104	0.276799	0.961804	VEELTLTTH	generic|sp_Q8C6B2_RTKN_MOUSE__chr6_1_83151927_83152220_ENSMUST00000213056__II_2508742_REVERSED	|generic|sp_Q8C6B2-2_RTKN_MOUSE__chr6_1_83151927_83152220_ENSMUST00000213056__II_2508742_REVERSED	|generic|tr_D3Z7S7_D3Z7S7_MOUSE__chr6_1_83147845_83147949_ENSMUST00000203183_REVERSED|
"""index: 25088, intensity: 4721.0, mobility: 1.240"""	-0.539422	0.277044	0.962051	THGTVSASLLPTMGYGDKEMKACYMLLMKMI	generic|tr_B2RRW5_B2RRW5_MOUSE_REVERSED|
"""index: 19687, intensity: 5282.0, mobility: 1.072"""	-0.539429	0.277288	0.962056	CHTPWSSRMEKNMHVYVWSLLPLL	generic|sp_Q8BP07_TM220_MOUSE_REVERSED	|generic|sp_Q8BP07-2_TM220_MOUSE_REVERSED|
"""index: 24153, intensity: 4780.0, mobility: 1.056"""	-0.539696	0.277533	0.962263	EVFYSSADIKWII	generic|sp_Q8K4P8-2_HECW1_MOUSE__chr13_-1_14265109_14265204_ENSMUST00000222241__II_3473366_REVERSED	|generic|chr13_-1_14371893_14372039_ENSMUST00000221863_REVERSED	|generic|sp_Q8K4P8_HECW1_MOUSE__chr13_-1_14265109_14265204_ENSMUST00000222241_REVERSED	|generic|sp_Q8K4P8-3_HECW1_MOUSE__chr13_-1_14322474_14322608_ENSMUST00000221863_REVERSED	|generic|sp_Q8K4P8-4_HECW1_MOUSE__chr13_-1_14322474_14322608_ENSMUST00000221863_REVERSED|
"""index: 13366, intensity: 29361.0, mobility: 1.151"""	-0.539702	0.277778	0.962267	KMLERWPYKLEKGAENEKERERMKDKEKSREKNRERER	generic|tr_Q05BL5_Q05BL5_MOUSE_REVERSED|
"""index: 5841, intensity: 3707.0, mobility: 0.924"""	-0.53987	0.278023	0.962398	NARSVSSVQPKS	generic|IP_996910_TX=10090_REVERSED|
"""index: 4956, intensity: 5436.0, mobility: 0.888"""	-0.539885	0.278267	0.962409	TAIVIEPHRNLMRQQKQTSMGGVL	generic|tr_F8WJA0_F8WJA0_MOUSE__chr2_-1_44997282_44997311_ENSMUST00000176438_REVERSED	|generic|tr_Q3TLR1_Q3TLR1_MOUSE__chr2_-1_44997282_44997311_ENSMUST00000176438_REVERSED	|generic|sp_Q9ESV0_DDX24_MOUSE__chr2_-1_44997282_44997311_ENSMUST00000176438_REVERSED	|generic|tr_Q3U7R4_Q3U7R4_MOUSE__chr2_-1_44997282_44997311_ENSMUST00000176438_REVERSED	|generic|tr_Q3UYV7_Q3UYV7_MOUSE__chr2_-1_44997282_44997311_ENSMUST00000176438_REVERSED	|generic|tr_A0A1Y7VKX7_A0A1Y7VKX7_MOUSE__chr2_-1_44997282_44997311_ENSMUST00000176438_REVERSED|
"""index: 18992, intensity: 6079.0, mobility: 0.953"""	-0.539938	0.278512	0.96245	CVICIGLKNSLE	generic|IP_846014_TX=10090_REVERSED|
"""index: 2844, intensity: 19501.0, mobility: 0.910"""	-0.539946	0.278689	0.962456	STSTKVMTQTK	generic|tr_A0A1W2P8E2_A0A1W2P8E2_MOUSE__II_3465191_REVERSED	|generic|tr_Q6NWV4_Q6NWV4_MOUSE__chr10_1_76488414_76488506_ENSMUST00000218881_REVERSED	|generic|tr_Q80TX5_Q80TX5_MOUSE__chr10_1_76488414_76488506_ENSMUST00000218881_REVERSED	|generic|sp_Q9WUU9_GANP_MOUSE__chr10_1_76488414_76488506_ENSMUST00000218881_REVERSED|
"""index: 13459, intensity: 6457.0, mobility: 1.032"""	-0.540057	0.278865	0.962542	QVRWYYSKLHLATSSMEWTLREEQKEELVTKLFVTQQHLE	generic|sp_P01575_IFNB_MOUSE_REVERSED|
"""index: 12080, intensity: 34226.0, mobility: 1.207"""	-0.540205	0.278905	0.962657	LQDLAEMAILVYGSRHR	generic|tr_A0A1D5RLL3_A0A1D5RLL3_MOUSE__chr15_1_65818529_65818564_ENSMUST00000174856_REVERSED	|generic|tr_Q8BWC5_Q8BWC5_MOUSE__chr15_1_65818529_65818564_ENSMUST00000174856_REVERSED	|generic|sp_Q8BG67_EFR3A_MOUSE__chr15_1_65818529_65818564_ENSMUST00000174856_REVERSED	|generic|sp_Q8BG67-2_EFR3A_MOUSE__chr15_1_65818529_65818564_ENSMUST00000174856_REVERSED|
"""index: 19874, intensity: 8600.0, mobility: 0.889"""	-0.540523	0.278945	0.962901	QPRHTKPK	generic|sp_Q62059_CSPG2_MOUSE__chr13_-1_89721768_89721941_ENSMUST00000160029_REVERSED	|generic|sp_Q62059-2_CSPG2_MOUSE__chr13_-1_89721768_89721941_ENSMUST00000160029_REVERSED|
"""index: 10787, intensity: 8030.0, mobility: 1.021"""	-0.540852	0.279121	0.963154	LVAPVNVSYVYLS	generic|IP_1093080_TX=10090_REVERSED|
"""index: 22791, intensity: 12308.0, mobility: 1.011"""	-0.541011	0.279365	0.963276	QLPFEPPKPLQY	generic|IP_884268_TX=10090_REVERSED|
"""index: 8687, intensity: 10554.0, mobility: 1.132"""	-0.541017	0.279405	0.963281	FRRWNEDGVQNKFGHLIKCFMDRLDGKPNIWSAVADCFFIFDQ	generic|IP_1071823_TX=10090_REVERSED|
"""index: 32979, intensity: 4222.0, mobility: 1.318"""	-0.541202	0.27958	0.963422	IVLYLQAMCGTYSIINQKTL	generic|IP_3503492_TX=10090_REVERSED|
"""index: 5208, intensity: 2882.0, mobility: 1.025"""	-0.541469	0.279756	0.963626	QQYTQHAIGQSGQP	generic|tr_B9EHE8_B9EHE8_MOUSE__chr1_1_128236531_128236758_ENSMUST00000190288__II_1036033_REVERSED	|generic|tr_E9Q9Q2_E9Q9Q2_MOUSE__chr1_1_128236531_128236758_ENSMUST00000190288__II_1036033_REVERSED	|generic|tr_Q80U91_Q80U91_MOUSE__chr1_1_128236531_128236758_ENSMUST00000190288__II_1036033_REVERSED|
"""index: 24109, intensity: 4729.0, mobility: 1.081"""	-0.541575	0.28	0.963707	YVSVAGIDKGNEYVW	generic|IP_990052_TX=10090_REVERSED|
"""index: 9166, intensity: 5100.0, mobility: 0.920"""	-0.541668	0.280107	0.963778	RSSPSPSSARERKPTRPESCPQAKPL	generic|sp_Q6PFD6_KI18B_MOUSE_REVERSED|
"""index: 18414, intensity: 4120.0, mobility: 0.984"""	-0.541969	0.280351	0.964007	MTWKTPALVVCM	generic|IP_1072550_TX=10090_REVERSED|
"""index: 23595, intensity: 6641.0, mobility: 0.906"""	-0.542331	0.28039	0.964282	RLSSLFLRN	generic|IP_996987_TX=10090_REVERSED|
"""index: 11569, intensity: 3625.0, mobility: 0.840"""	-0.542664	0.280497	0.964535	LSPIMMQWPSSVRKQ	generic|chr15_1_103527026_103527570_ENSMUST00000023132__IP_1081869_TX=10090_REVERSED	|generic|IP_3483238_TX=10090_REVERSED|
"""index: 19174, intensity: 2820.0, mobility: 1.023"""	-0.543204	0.280672	0.964942	MIESFAVVNYTLD	generic|tr_D3Z4V3_D3Z4V3_MOUSE_REVERSED	|generic|tr_A8Y5D4_A8Y5D4_MOUSE_REVERSED	|generic|tr_Q69ZS5_Q69ZS5_MOUSE_REVERSED	|generic|tr_Q5NCM6_Q5NCM6_MOUSE_REVERSED	|generic|sp_Q80VP1_EPN1_MOUSE_REVERSED	|generic|sp_Q80VP1-2_EPN1_MOUSE_REVERSED	|generic|tr_J3QNT7_J3QNT7_MOUSE_REVERSED	|generic|tr_Q5NCM5_Q5NCM5_MOUSE_REVERSED	|generic|sp_Q8CHU3_EPN2_MOUSE_REVERSED	|generic|sp_Q8CHU3-2_EPN2_MOUSE_REVERSED|
"""index: 17257, intensity: 6616.0, mobility: 1.081"""	-0.543271	0.280779	0.964993	PQMPLMPQMPELPQ	generic|tr_O35745_O35745_MOUSE_REVERSED	|generic|tr_Q3UQW2_Q3UQW2_MOUSE_REVERSED	|generic|tr_B7ZP38_B7ZP38_MOUSE_REVERSED	|generic|tr_Q9JLQ4_Q9JLQ4_MOUSE_REVERSED	|generic|tr_Q3UQR2_Q3UQR2_MOUSE_REVERSED	|generic|tr_Q9EPT3_Q9EPT3_MOUSE_REVERSED|
"""index: 9146, intensity: 8743.0, mobility: 1.037"""	-0.543618	0.280954	0.965253	HFPPSPHLLNKQMWSLNHLSSLPTTISTCLPNEERRK	generic|IP_978611_TX=10090_REVERSED|
"""index: 11420, intensity: 6622.0, mobility: 0.857"""	-0.543703	0.281197	0.965317	IVRVTCFTTRGGGDLARLYISIDGELPNE	generic|sp_Q8BNA6_FAT3_MOUSE_REVERSED	|generic|tr_E9QK16_E9QK16_MOUSE_REVERSED|
"""index: 17083, intensity: 13805.0, mobility: 1.137"""	-0.544052	0.281303	0.965578	MYNHIMETHRQHLANYEKKLEAEREELR	generic|tr_B8X349_B8X349_MOUSE__II_1132240_REVERSED	|generic|sp_Q58A65_JIP4_MOUSE_REVERSED	|generic|sp_Q58A65-2_JIP4_MOUSE_REVERSED|
"""index: 21850, intensity: 4505.0, mobility: 0.991"""	-0.544183	0.281478	0.965677	NEVIPVAVERLH	generic|tr_Q6RUT2_Q6RUT2_MOUSE_REVERSED	|generic|tr_Q80UR4_Q80UR4_MOUSE_REVERSED	|generic|tr_E2FHV9_E2FHV9_MOUSE_REVERSED|
"""index: 25908, intensity: 5725.0, mobility: 0.920"""	-0.544574	0.281721	0.965969	AMSVLQATIR	generic|tr_Q6PGE1_Q6PGE1_MOUSE__chr16_1_93800138_93800251_ENSMUST00000226215__II_3486367_REVERSED	|generic|sp_Q3UHQ6_DOP2_MOUSE__chr16_1_93800138_93800251_ENSMUST00000226215__II_3486366_REVERSED	|generic|sp_Q3UHQ6-2_DOP2_MOUSE__chr16_1_93800138_93800251_ENSMUST00000226215__II_3486366_REVERSED	|generic|tr_A0A2I3BRZ2_A0A2I3BRZ2_MOUSE__chr16_1_93800138_93800251_ENSMUST00000226215__II_3486366_REVERSED	|generic|tr_A0A2I3BQW4_A0A2I3BQW4_MOUSE__chr16_1_93800138_93800251_ENSMUST00000226215__II_3486367_REVERSED	|generic|tr_A0A2I3BRW5_A0A2I3BRW5_MOUSE__chr16_1_93765447_93765542_ENSMUST00000226215_REVERSED|
"""index: 17771, intensity: 11885.0, mobility: 1.061"""	-0.544686	0.281759	0.966052	GRQLAKYGPICEYHVSQGEVFHYIRKSDEHEW	generic|tr_Q8C2H9_Q8C2H9_MOUSE_REVERSED|
"""index: 12999, intensity: 10185.0, mobility: 1.075"""	-0.545026	0.281933	0.966304	MNTFFGQSLEFLPSNEIRVQK	generic|sp_Q6PFC5_LRIT2_MOUSE_REVERSED|
"""index: 9509, intensity: 5218.0, mobility: 0.850"""	-0.545078	0.282176	0.966343	KTHFCRHK	generic|chr3_1_20067389_20069008_ENSMUST00000002502_REVERSED	|generic|chr3_1_20068970_20069008_ENSMUST00000002502_REVERSED|
"""index: 13361, intensity: 3981.0, mobility: 1.018"""	-0.545121	0.282419	0.966375	ELVRLFTFTTLL	generic|IP_1149166_TX=10090_REVERSED|
"""index: 25043, intensity: 3581.0, mobility: 1.016"""	-0.545342	0.282661	0.966539	MVTLSITVYLR	generic|IP_874763_TX=10090_REVERSED|
"""index: 2370, intensity: 4629.0, mobility: 0.863"""	-0.545408	0.282836	0.966588	NDSPIKPEVE	generic|tr_Q5BL11_Q5BL11_MOUSE__chr2_-1_168182047_168182301_ENSMUST00000138667_REVERSED	|generic|tr_Q5RKY4_Q5RKY4_MOUSE__chr2_-1_168182047_168182301_ENSMUST00000138667_REVERSED	|generic|tr_Q3UYC8_Q3UYC8_MOUSE__chr2_-1_168182047_168182301_ENSMUST00000138667_REVERSED	|generic|sp_Q9Z103_ADNP_MOUSE__chr2_-1_168182047_168182301_ENSMUST00000138667_REVERSED	|generic|tr_Q6ZQ47_Q6ZQ47_MOUSE__chr2_-1_168182047_168182301_ENSMUST00000138667_REVERSED|
"""index: 22600, intensity: 2500.0, mobility: 0.926"""	-0.545564	0.282941	0.966703	RLSTLMTSPPTEAMTM	generic|chr11_1_57806120_57808048_ENSMUST00000020826_REVERSED|
"""index: 8566, intensity: 5509.0, mobility: 1.034"""	-0.545728	0.283014	0.966824	PHLLGTWCGTEAKW	generic|IP_1010964_TX=10090_REVERSED|
"""index: 7006, intensity: 3360.0, mobility: 1.050"""	-0.545777	0.283014	0.96686	YLFAGVGSACQPGRA	generic|tr_D3Z763_D3Z763_MOUSE_REVERSED	|generic|sp_Q6AZB0_BOC_MOUSE_REVERSED	|generic|sp_Q6AZB0-3_BOC_MOUSE_REVERSED	|generic|sp_Q6AZB0-4_BOC_MOUSE_REVERSED|
"""index: 18881, intensity: 3690.0, mobility: 0.730"""	-0.546249	0.283257	0.967208	FIFFGQLTNFI	generic|sp_Q8CJ12_AGRG2_MOUSE_REVERSED	|generic|sp_Q8CJ12-2_AGRG2_MOUSE_REVERSED	|generic|sp_Q8CJ12-3_AGRG2_MOUSE_REVERSED	|generic|sp_Q8CJ12-4_AGRG2_MOUSE_REVERSED	|generic|sp_Q8CJ12-5_AGRG2_MOUSE_REVERSED	|generic|tr_Q14BH6_Q14BH6_MOUSE_REVERSED	|generic|tr_A2AHQ2_A2AHQ2_MOUSE_REVERSED|
"""index: 8535, intensity: 6573.0, mobility: 1.069"""	-0.546287	0.283362	0.967236	ERGEKQTGTRHYRLCLAMSSNLFNDCVRLRHSLRPRRWST	generic|IP_1011472_TX=10090_REVERSED|
"""index: 2495, intensity: 6985.0, mobility: 0.880"""	-0.546383	0.283604	0.967306	RRTEKCLKFQGEPRG	generic|IP_841229_TX=10090_REVERSED|
"""index: 4702, intensity: 4275.0, mobility: 1.043"""	-0.546584	0.283777	0.967454	KLQGDERQQHQS	generic|sp_Q8BXJ2_TREF1_MOUSE__chr17_1_47324608_47324658_ENSMUST00000188947__IP_1060925_REVERSED	|generic|sp_Q8BXJ2-2_TREF1_MOUSE__chr17_1_47324608_47324658_ENSMUST00000188947__IP_1060925_REVERSED	|generic|sp_Q8BXJ2-4_TREF1_MOUSE__chr17_1_47324608_47324658_ENSMUST00000188947__IP_1060925_REVERSED	|generic|sp_Q8BXJ2-3_TREF1_MOUSE_REVERSED|
"""index: 27363, intensity: 5806.0, mobility: 0.872"""	-0.546698	0.283951	0.967538	GRREAPLPQLLR	generic|sp_Q91WE1_SNX15_MOUSE_REVERSED	|generic|tr_A0A494BB63_A0A494BB63_MOUSE_REVERSED	|generic|tr_D3YVT2_D3YVT2_MOUSE_REVERSED	|generic|chr19_-1_6121757_6121921_ENSMUST00000235824_REVERSED	|generic|tr_D3Z479_D3Z479_MOUSE_REVERSED|
"""index: 31408, intensity: 21232.0, mobility: 0.917"""	-0.546906	0.284055	0.96769	PSTSVAPFPSVRARSPQSP	generic|chr7_-1_30911494_30911748_ENSMUST00000187137__IP_893681_TX=10090_REVERSED|
"""index: 15497, intensity: 3361.0, mobility: 0.847"""	-0.547158	0.284297	0.967874	FKSPEPHQQFPERHF	generic|IP_3477599_TX=10090_REVERSED|
"""index: 21419, intensity: 3398.0, mobility: 1.036"""	-0.547161	0.284539	0.967876	TRATASLCFVSPCLP	generic|chr1_1_130716674_130716877_None_REVERSED|
"""index: 7686, intensity: 3044.0, mobility: 0.785"""	-0.547232	0.284747	0.967928	LCALFNLISPNALAQ	generic|IP_1089693_TX=10090_REVERSED|
"""index: 4600, intensity: 4118.0, mobility: 0.968"""	-0.547429	0.284747	0.968071	NKMPSKRSSKS	generic|IP_3479923_TX=10090_REVERSED|
"""index: 17903, intensity: 5617.0, mobility: 0.848"""	-0.547572	0.28492	0.968175	LDISLNECIPGVISLLKLKPF	generic|IP_1140804_TX=10090_REVERSED|
"""index: 23878, intensity: 28504.0, mobility: 1.013"""	-0.547738	0.285162	0.968296	IFFLVYGPMNGGPGIFTQFML	generic|chr6_1_55055789_55055929_ENSMUST00000203334_REVERSED|
"""index: 13780, intensity: 3187.0, mobility: 0.840"""	-0.547744	0.285404	0.9683	CIALLHHW	generic|IP_1062171_TX=10090_REVERSED|
"""index: 7775, intensity: 3858.0, mobility: 0.841"""	-0.547859	0.285645	0.968384	LTPSRCSAPNECHYRPLSLIVAQLA	generic|tr_Q3UHJ6_Q3UHJ6_MOUSE__chr6_-1_121389996_121390085_ENSMUST00000129815__II_912066_REVERSED	|generic|sp_Q3TES0_IQEC3_MOUSE__chr6_-1_121376070_121376114_ENSMUST00000129815__II_912063_REVERSED	|generic|tr_A0A0N4SWH8_A0A0N4SWH8_MOUSE__chr6_-1_121473021_121473218_ENSMUST00000129815_REVERSED|
"""index: 10370, intensity: 7884.0, mobility: 1.140"""	-0.548191	0.285887	0.968625	RVAAIDQPSGQFQNVQQVPYPNRQQQLHQRPLHPQQLQ	generic|tr_Q69Z97_Q69Z97_MOUSE_REVERSED	|generic|tr_E9Q6E8_E9Q6E8_MOUSE_REVERSED	|generic|tr_D4QGC2_D4QGC2_MOUSE_REVERSED	|generic|tr_Q5U409_Q5U409_MOUSE_REVERSED	|generic|tr_Q3TZA9_Q3TZA9_MOUSE_REVERSED|
"""index: 5013, intensity: 3859.0, mobility: 0.794"""	-0.548195	0.286059	0.968627	EAAMLQVKDRQEK	generic|II_963116_TX=10090_REVERSED	|generic|tr_A0A0U1RPJ4_A0A0U1RPJ4_MOUSE_REVERSED	|generic|tr_A0A0X1KG60_A0A0X1KG60_MOUSE_REVERSED	|generic|sp_Q5DTM8_BRE1A_MOUSE_REVERSED	|generic|sp_Q5DTM8-2_BRE1A_MOUSE_REVERSED	|generic|sp_Q3U319_BRE1B_MOUSE_REVERSED|
"""index: 885, intensity: 2575.0, mobility: 1.055"""	-0.548402	0.286301	0.968777	KGKEHSVALHQR	generic|tr_F6SSP6_F6SSP6_MOUSE_REVERSED	|generic|sp_A2AN08_UBR4_MOUSE__chr4_1_139478963_139479064_ENSMUST00000145273_REVERSED	|generic|sp_A2AN08-3_UBR4_MOUSE__chr4_1_139478963_139479064_ENSMUST00000145273_REVERSED	|generic|sp_A2AN08-5_UBR4_MOUSE__chr4_1_139478963_139479064_ENSMUST00000145273_REVERSED|
"""index: 9185, intensity: 15789.0, mobility: 1.151"""	-0.548491	0.286543	0.968842	RAFERISKLSALDLREARVRPNLTEGRIDKAAVECKEMDRC	generic|II_898659_TX=10090_REVERSED	|generic|tr_D3YVJ8_D3YVJ8_MOUSE_REVERSED	|generic|sp_Q8CEE7_RDH13_MOUSE__chr7_-1_4445443_4445499_ENSMUST00000119485_REVERSED	|generic|tr_A0A0R4J1N8_A0A0R4J1N8_MOUSE__chr7_-1_4445443_4445499_ENSMUST00000119485_REVERSED|
"""index: 17861, intensity: 4193.0, mobility: 1.109"""	-0.548675	0.286784	0.968974	TAFRALGEEYMFIRLPDCSTILV	generic|sp_A4Q9F6_TTL13_MOUSE__II_890089_REVERSED	|generic|tr_A6H647_A6H647_MOUSE__II_890099_REVERSED	|generic|II_890093_TX=10090_REVERSED|
"""index: 13439, intensity: 4332.0, mobility: 0.922"""	-0.548765	0.287026	0.969039	LMHDTVAQFSQRGSKDEIVKI	generic|sp_Q61526_ERBB3_MOUSE_REVERSED|
"""index: 6255, intensity: 5327.0, mobility: 1.045"""	-0.548887	0.287267	0.969127	NWLNLIDYEGNLKHRWDLSINGRENIDKLFINLQWPFFAMAE	generic|tr_A0A3B2WCK1_A0A3B2WCK1_MOUSE__II_3488564_REVERSED	|generic|tr_E9PWD5_E9PWD5_MOUSE__II_3488562_REVERSED|
"""index: 9543, intensity: 7189.0, mobility: 1.043"""	-0.548907	0.28737	0.969141	SFLHFSPLFSLFFSLFSFFG	generic|IP_843590_TX=10090_REVERSED|
"""index: 12533, intensity: 3808.0, mobility: 1.206"""	-0.549165	0.287612	0.969327	FCLTHGYSMLHMELQPW	generic|IP_960984_TX=10090_REVERSED|
"""index: 21684, intensity: 20402.0, mobility: 0.893"""	-0.549225	0.287853	0.969369	VTRYHRVT	generic|IP_867102_TX=10090_REVERSED|
"""index: 18396, intensity: 5581.0, mobility: 0.982"""	-0.54928	0.287952	0.969409	WPWPGKSVEGYA	generic|IP_1016566_TX=10090_REVERSED|
"""index: 15342, intensity: 9958.0, mobility: 0.990"""	-0.549362	0.287952	0.969468	LLFDAAMRPVITSILMLDMLSLWSLFFYMPTHLRS	generic|tr_Q8VGD7_Q8VGD7_MOUSE_REVERSED|
"""index: 8493, intensity: 4228.0, mobility: 0.913"""	-0.549605	0.287952	0.969642	EETSQAEVNRVICPIVVTENC	generic|II_3495962_TX=10090_REVERSED	|generic|tr_Q3U967_Q3U967_MOUSE_REVERSED	|generic|tr_A0A2R8W6P0_A0A2R8W6P0_MOUSE_REVERSED	|generic|tr_A0A2R8VK70_A0A2R8VK70_MOUSE_REVERSED	|generic|sp_Q61735-2_CD47_MOUSE_REVERSED	|generic|tr_A0A2R8VI30_A0A2R8VI30_MOUSE_REVERSED	|generic|tr_E5Q371_E5Q371_MOUSE_REVERSED|
"""index: 11799, intensity: 13962.0, mobility: 0.914"""	-0.549935	0.288054	0.969878	WTPGSYRGLETLLTMTLSPSQL	generic|chr1_1_40000700_40004816_ENSMUST00000192509__IP_1040510_TX=10090_REVERSED|
"""index: 14009, intensity: 13315.0, mobility: 1.156"""	-0.550092	0.288225	0.96999	TFNWFWPGVTGSLLQFLIILIQSETVDFIGFRLTGSVYTQWHA	generic|sp_Q8BGS7-2_CEPT1_MOUSE_REVERSED|
"""index: 10047, intensity: 6498.0, mobility: 1.119"""	-0.550151	0.288466	0.970032	VKHGLQAAEGRAATAIPDILHGIEQVVSTLQEQLAEVSIDDRTAL	generic|tr_A0A1L1SQP9_A0A1L1SQP9_MOUSE__II_3500450_REVERSED	|generic|tr_A0A1L1SRI1_A0A1L1SRI1_MOUSE__chr2_1_29733737_29733766_ENSMUST00000123953__II_3500449_REVERSED	|generic|tr_A0A1L1SQ51_A0A1L1SQ51_MOUSE__chr2_1_29733737_29733766_ENSMUST00000123953_REVERSED	|generic|tr_B2RY15_B2RY15_MOUSE__chr2_1_29733737_29733766_ENSMUST00000123953_REVERSED	|generic|tr_Q8CHG4_Q8CHG4_MOUSE__chr2_1_29733737_29733766_ENSMUST00000123953_REVERSED	|generic|tr_Q8CDM9_Q8CDM9_MOUSE__chr2_1_29733737_29733766_ENSMUST00000123953_REVERSED	|generic|sp_Q71LX4_TLN2_MOUSE__chr2_1_29733737_29733766_ENSMUST00000123953_REVERSED	|generic|tr_E9PUM4_E9PUM4_MOUSE__chr2_1_29733737_29733766_ENSMUST00000123953_REVERSED|
"""index: 13181, intensity: 21331.0, mobility: 0.871"""	-0.550156	0.288637	0.970035	MLQPDPPDEEQAGRI	generic|sp_O35317-2_PBX3_MOUSE__II_568835_REVERSED	|generic|II_568828_TX=10090_REVERSED	|generic|tr_B2FDH3_B2FDH3_MOUSE_REVERSED	|generic|tr_H3BLL9_H3BLL9_MOUSE_REVERSED	|generic|tr_H3BK27_H3BK27_MOUSE_REVERSED	|generic|sp_O35317_PBX3_MOUSE__chr2_-1_34172881_34172934_ENSMUST00000113132_REVERSED	|generic|tr_B2FDH2_B2FDH2_MOUSE_REVERSED|
"""index: 15898, intensity: 4030.0, mobility: 1.153"""	-0.550379	0.288878	0.970194	LALTMWFAAGGAKWPM	generic|IP_845439_TX=10090_REVERSED|
"""index: 2239, intensity: 4222.0, mobility: 0.950"""	-0.550388	0.289119	0.9702	CKLSQDKTHVSL	generic|tr_E9PUP8_E9PUP8_MOUSE_REVERSED	|generic|tr_F8WGY3_F8WGY3_MOUSE_REVERSED	|generic|sp_A2ANX9_ZN711_MOUSE_REVERSED|
"""index: 16132, intensity: 5822.0, mobility: 1.102"""	-0.550448	0.28936	0.970243	YKQIWPGFATLGYY	generic|sp_Q9EQC4_ELOV4_MOUSE_REVERSED	|generic|tr_V9GXI2_V9GXI2_MOUSE_REVERSED|
"""index: 15509, intensity: 4863.0, mobility: 1.013"""	-0.550501	0.2896	0.97028	QTEPDKIPGQPY	generic|tr_A0A571BEL3_A0A571BEL3_MOUSE__chr1_1_20935615_20935647_ENSMUST00000189400__II_855344_REVERSED|
"""index: 12430, intensity: 4497.0, mobility: 1.072"""	-0.550751	0.289702	0.970458	IKQWMEEREKMRFRGKQKEAKYQQTCDDFLKQNMEMFLK	generic|tr_Q7TNL5_Q7TNL5_MOUSE__chr17_-1_46684661_46684738_ENSMUST00000233082__II_3460079_REVERSED	|generic|tr_Q8K5D8_Q8K5D8_MOUSE__chr17_-1_46684661_46684738_ENSMUST00000233082__II_3460079_REVERSED	|generic|tr_Q921X5_Q921X5_MOUSE__chr17_-1_46684661_46684738_ENSMUST00000233082__II_3462197_REVERSED	|generic|tr_Q91V89_Q91V89_MOUSE__chr17_-1_46684661_46684738_ENSMUST00000233082_REVERSED	|generic|tr_Q99PC9_Q99PC9_MOUSE__chr17_-1_46684661_46684738_ENSMUST00000233082_REVERSED|
"""index: 11297, intensity: 5426.0, mobility: 1.245"""	-0.551216	0.289942	0.970787	RRRRYNFNRRYRRQPPQQGQTEDGQNEKDEENGDERPQ	generic|tr_Q60951_Q60951_MOUSE__II_961047_REVERSED	|generic|tr_Q3UBT1_Q3UBT1_MOUSE__II_961047_REVERSED	|generic|tr_A2BGG7_A2BGG7_MOUSE__II_961051_REVERSED	|generic|tr_Q810K5_Q810K5_MOUSE_REVERSED	|generic|tr_Q71V06_Q71V06_MOUSE_REVERSED	|generic|tr_Q8BRJ5_Q8BRJ5_MOUSE_REVERSED|
"""index: 7148, intensity: 4093.0, mobility: 1.006"""	-0.551245	0.290144	0.970807	ILANRPQIEKGVMLMEPQPASEER	generic|IP_874077_TX=10090_REVERSED	|generic|IP_874114_TX=10090_REVERSED|
"""index: 19924, intensity: 4211.0, mobility: 0.916"""	-0.551346	0.290144	0.970878	LQWLMNIINGAATESVVEHSM	generic|tr_B9EKJ3_B9EKJ3_MOUSE__chr10_-1_123020300_123020470_ENSMUST00000222536__II_3469427_REVERSED	|generic|sp_Q80TL7_MON2_MOUSE__chr10_-1_123020300_123020470_ENSMUST00000222536__II_3469427_REVERSED	|generic|sp_Q80TL7-2_MON2_MOUSE__chr10_-1_123020300_123020470_ENSMUST00000222536__II_3469427_REVERSED	|generic|tr_A0A1W2P878_A0A1W2P878_MOUSE_REVERSED	|generic|tr_Q3TTT0_Q3TTT0_MOUSE_REVERSED|
"""index: 11680, intensity: 30981.0, mobility: 1.001"""	-0.551516	0.290245	0.970998	QLIGDCILPGGSDHECTYSGGDMEGACLMADTVKMEHAKD	generic|tr_A0A1R3UGK0_A0A1R3UGK0_MOUSE_REVERSED|
"""index: 14760, intensity: 9236.0, mobility: 1.069"""	-0.551743	0.290276	0.971158	HNTMEKLKQLEADISALTASKQNLEDSLLEYEKTKDEVEQSKQ	generic|sp_Q61768_KINH_MOUSE__chr18_-1_6213183_6213236_ENSMUST00000168031__II_1053048_REVERSED	|generic|tr_E9QAK5_E9QAK5_MOUSE_REVERSED|
"""index: 22635, intensity: 4108.0, mobility: 1.109"""	-0.551878	0.290516	0.971253	ADKHQQKMDLYQLELPTYVSKSRKN	generic|tr_Q3V2Z1_Q3V2Z1_MOUSE__II_1104178_REVERSED	|generic|tr_E9QPY6_E9QPY6_MOUSE__chr13_-1_92212435_92212503_ENSMUST00000190761__II_1104196_REVERSED	|generic|tr_A0A087WQ16_A0A087WQ16_MOUSE__chr13_-1_92212435_92212503_ENSMUST00000190761__II_1104194_REVERSED	|generic|tr_B2RWY6_B2RWY6_MOUSE__chr13_-1_92212435_92212503_ENSMUST00000190761__II_1104194_REVERSED	|generic|II_1104182_TX=10090_REVERSED	|generic|tr_A0A087WSS2_A0A087WSS2_MOUSE_REVERSED	|generic|sp_P13705_MSH3_MOUSE__chr13_-1_92212435_92212503_ENSMUST00000190761_REVERSED	|generic|tr_Q62156_Q62156_MOUSE_REVERSED|
"""index: 6719, intensity: 4050.0, mobility: 0.809"""	-0.551913	0.290756	0.971277	TAEKEAHT	generic|tr_A0A140LJ72_A0A140LJ72_MOUSE__chr16_1_17018426_17018455_ENSMUST00000232611_REVERSED|
"""index: 19777, intensity: 2774.0, mobility: 0.904"""	-0.552221	0.290996	0.971493	FTRQPITRSN	generic|IP_1132373_TX=10090_REVERSED|
"""index: 20010, intensity: 3796.0, mobility: 0.993"""	-0.552222	0.291097	0.971494	NLFNLSSARKMRSNPPEQPGGGQLKRVLMES	generic|tr_D3YXZ3_D3YXZ3_MOUSE__chr19_-1_5108605_5108655_ENSMUST00000142255__II_1058474_REVERSED	|generic|tr_Q91YS4_Q91YS4_MOUSE__chr19_-1_5108605_5108655_ENSMUST00000142255__II_1058474_REVERSED|
"""index: 5960, intensity: 3647.0, mobility: 0.917"""	-0.552351	0.291267	0.971585	LLSRETNTMFPLKRSRCYAST	generic|IP_1013969_TX=10090_REVERSED|
"""index: 14868, intensity: 4767.0, mobility: 1.142"""	-0.552366	0.291397	0.971595	PISTRCSRPLWPMVPPHPGPVSETAIAARQ	generic|chr7_1_139875092_139875328_ENSMUST00000026548__IP_877301_TX=10090_REVERSED|
"""index: 25811, intensity: 4241.0, mobility: 0.922"""	-0.552539	0.291397	0.971716	ERVHRLVEE	generic|tr_E9QPU1_E9QPU1_MOUSE__II_905757_REVERSED	|generic|tr_Q2I0J8_Q2I0J8_MOUSE__II_905757_REVERSED	|generic|sp_Q8CIZ8_VWF_MOUSE__II_905757_REVERSED	|generic|tr_Q2I0J7_Q2I0J7_MOUSE__II_905757_REVERSED|
"""index: 10983, intensity: 11073.0, mobility: 1.000"""	-0.552772	0.291567	0.971878	QAMVIDSGGGGSGGGGSGGGGSSVTLTTGQGWYDFAGDYRYNIH	generic|tr_Q6KB05_Q6KB05_MOUSE_REVERSED|
"""index: 13589, intensity: 3697.0, mobility: 0.880"""	-0.553055	0.291667	0.972075	YGSVLGIESEP	generic|IP_1032037_TX=10090_REVERSED|
"""index: 11679, intensity: 20089.0, mobility: 1.054"""	-0.553143	0.291856	0.972136	QKEKDDPNDLMRLRKELRE	generic|tr_J3QMB3_J3QMB3_MOUSE_REVERSED|
"""index: 7022, intensity: 9271.0, mobility: 1.068"""	-0.553197	0.291856	0.972174	DNLMRRHLRCTQEIKLKNIDGRLRMLQRALQQDQLRME	generic|tr_Q8C558_Q8C558_MOUSE_REVERSED	|generic|sp_Q6P1G6_F167A_MOUSE_REVERSED|
"""index: 33368, intensity: 7756.0, mobility: 1.052"""	-0.553453	0.291856	0.972352	LCFLVIVVFGYW	generic|IP_967222_TX=10090_REVERSED|
"""index: 18028, intensity: 7035.0, mobility: 1.042"""	-0.553534	0.291856	0.972407	GPPGAQHR	generic|IP_839438_TX=10090_REVERSED|
"""index: 8798, intensity: 175378.0, mobility: 0.911"""	-0.554131	0.292095	0.97282	GGGGGGGGGGGGGGGGGPPNKKWRAPPSK	generic|tr_E9PV14_E9PV14_MOUSE__chr4_-1_131991207_131991260_ENSMUST00000238852__II_996372_REVERSED|
"""index: 8316, intensity: 4656.0, mobility: 1.128"""	-0.554191	0.292333	0.972862	SSVAAPYAEPDGPLSADPSMEHLCLESPVSTIVNLDKKFVSIHAPQS	generic|tr_V9GWU7_V9GWU7_MOUSE__chr6_-1_120002189_120002227_ENSMUST00000159397__II_829861_REVERSED	|generic|sp_Q80XP9_WNK3_MOUSE__chr6_-1_120002189_120002227_ENSMUST00000159397__II_829861_REVERSED	|generic|sp_Q80XP9-2_WNK3_MOUSE__chr6_-1_120002189_120002227_ENSMUST00000159397__II_829861_REVERSED|
"""index: 11936, intensity: 8382.0, mobility: 1.293"""	-0.554281	0.292572	0.972924	IDMASSNLMDRLGRVKDPTISDVTDGDLTLKSRWEVPLFEVHTAH	generic|tr_G3UWN4_G3UWN4_MOUSE__chr14_-1_45619265_45619396_ENSMUST00000149286__II_1099485_REVERSED	|generic|tr_Q3TDC6_Q3TDC6_MOUSE__chr14_-1_45610488_45610730_ENSMUST00000149286__II_1099486_REVERSED	|generic|sp_Q80YA3_DDHD1_MOUSE__chr14_-1_45610488_45610730_ENSMUST00000149286__II_1099486_REVERSED	|generic|tr_E9QQ38_E9QQ38_MOUSE__chr14_-1_45610488_45610730_ENSMUST00000149286__II_1099486_REVERSED	|generic|tr_F8WIJ5_F8WIJ5_MOUSE__chr14_-1_45610488_45610730_ENSMUST00000149286__II_1099486_REVERSED	|generic|tr_Q6ZPJ9_Q6ZPJ9_MOUSE__chr14_-1_45610488_45610730_ENSMUST00000149286_REVERSED	|generic|tr_F8WHP5_F8WHP5_MOUSE__chr14_-1_45610488_45610730_ENSMUST00000149286_REVERSED	|generic|tr_Q2XP45_Q2XP45_MOUSE__chr14_-1_45610488_45610730_ENSMUST00000149286_REVERSED	|generic|sp_Q80YA3-2_DDHD1_MOUSE__chr14_-1_45610488_45610730_ENSMUST00000149286_REVERSED|
"""index: 13082, intensity: 2964.0, mobility: 1.235"""	-0.554589	0.292811	0.973135	YVMYWIGYVMYWIGYVM	generic|IP_3507039_TX=10090_REVERSED	|generic|IP_3507033_TX=10090_REVERSED|
"""index: 24361, intensity: 4036.0, mobility: 1.021"""	-0.554711	0.293009	0.973219	ERLKQTEKRI	generic|sp_Q8VI84_NOC3L_MOUSE__chr13_-1_43200750_43200779_ENSMUST00000055341_REVERSED|
"""index: 10164, intensity: 11336.0, mobility: 1.319"""	-0.554712	0.293009	0.97322	LQATFTRTFSLRRLRRATMVMWDTEPSRIRWKTKMQDM	generic|IP_1091799_TX=10090_REVERSED|
"""index: 14495, intensity: 6108.0, mobility: 1.052"""	-0.555119	0.293108	0.973498	RRQLCMWSLNQM	generic|chr4_-1_145072394_145072444_ENSMUST00000036579__IP_952859_TX=10090_REVERSED|
"""index: 8721, intensity: 11935.0, mobility: 1.161"""	-0.555172	0.293165	0.973534	FKPLFSCTYETITYLYYNWTKETFYFIKPVVARAWSSLKC	generic|IP_1019297_TX=10090_REVERSED|
"""index: 25808, intensity: 3216.0, mobility: 1.121"""	-0.555215	0.293165	0.973564	VTKQWSGKSVSEESEYKKQEERIIKILEPKSPASPPICKHGC	generic|sp_P97412_LYST_MOUSE_REVERSED	|generic|tr_G5E8Q0_G5E8Q0_MOUSE_REVERSED|
"""index: 7524, intensity: 4700.0, mobility: 0.957"""	-0.555588	0.293403	0.973818	LETWCIFCLKSCWTSPLSTPTTYGPLSSPL	generic|chr9_1_57022960_57027449_ENSMUST00000034832__IP_849680_TX=10090_REVERSED|
"""index: 5155, intensity: 4032.0, mobility: 0.913"""	-0.555668	0.293571	0.973873	FVLPRVPSWRVAFLYK	generic|tr_A2BE91_A2BE91_MOUSE__chr2_-1_30034759_30034818_ENSMUST00000143892__II_1012365_REVERSED	|generic|sp_Q5U4F6_WDR34_MOUSE__chr2_-1_30034759_30034818_ENSMUST00000143892__II_1012365_REVERSED|
"""index: 16835, intensity: 3752.0, mobility: 0.937"""	-0.555722	0.293685	0.97391	EIKQPVTIHLC	generic|tr_A6H649_A6H649_MOUSE_REVERSED	|generic|sp_Q9R157_ADA18_MOUSE_REVERSED	|generic|tr_G3UWP9_G3UWP9_MOUSE_REVERSED|
"""index: 15974, intensity: 3781.0, mobility: 0.934"""	-0.555751	0.293685	0.973929	VSPVARLNAEDC	generic|sp_Q6R6I7_RXFP1_MOUSE__chr3_-1_79644716_79645000_ENSMUST00000182491__II_983004_REVERSED|
"""index: 17022, intensity: 3662.0, mobility: 1.079"""	-0.556042	0.293685	0.974126	DGTASEPLTCKEHSSVTEPQSLVLRLNQQ	generic|sp_Q8VIL2_RWDD3_MOUSE__II_976819_REVERSED|
"""index: 21976, intensity: 4570.0, mobility: 0.958"""	-0.556567	0.293685	0.974482	SNLNTAVMCEVIINKPILI	generic|tr_Q9CQG8_Q9CQG8_MOUSE__chr15_1_91815428_91815535_ENSMUST00000137657__II_1090244_REVERSED	|generic|sp_Q5S006_LRRK2_MOUSE__chr15_1_91815428_91815535_ENSMUST00000137657__II_1090234_REVERSED|
"""index: 11053, intensity: 2994.0, mobility: 1.210"""	-0.557087	0.293922	0.974832	EESNKVKEVVGPIARYHQ	generic|tr_Q6ZQK1_Q6ZQK1_MOUSE__chr13_-1_112880975_112881109_ENSMUST00000224639__II_3478060_REVERSED	|generic|tr_Q8BTX6_Q8BTX6_MOUSE__chr13_-1_112880975_112881109_ENSMUST00000224639__II_3478060_REVERSED	|generic|sp_Q9CZU3_MTREX_MOUSE__chr13_-1_112921626_112921760_ENSMUST00000225997__II_3478060_REVERSED	|generic|tr_Q91YT4_Q91YT4_MOUSE__chr13_-1_112880975_112881109_ENSMUST00000224639__II_3478060_REVERSED	|generic|tr_Q8BVI7_Q8BVI7_MOUSE__chr13_-1_112917585_112917635_ENSMUST00000225997_REVERSED|
"""index: 3506, intensity: 5258.0, mobility: 0.880"""	-0.557096	0.29416	0.974838	PPVPPLSPSYS	generic|IP_3481461_TX=10090_REVERSED|
"""index: 10917, intensity: 8865.0, mobility: 0.840"""	-0.55718	0.294327	0.974894	ISSDEIVFNLLHKPY	generic|IP_3455885_TX=10090_REVERSED|
"""index: 8041, intensity: 92274.0, mobility: 0.952"""	-0.557374	0.294495	0.975025	RSDERLELFGSSPNLLDRIVENYIE	generic|tr_A0A1B0GSG7_A0A1B0GSG7_MOUSE_REVERSED|
"""index: 17611, intensity: 5139.0, mobility: 0.908"""	-0.557666	0.294662	0.975221	QALLVPPSPAAGQALPGPCQPQPAT	generic|II_3491034_TX=10090_REVERSED|
"""index: 16775, intensity: 4425.0, mobility: 0.920"""	-0.557829	0.294899	0.975329	RWTAPTRLPL	generic|IP_1135234_TX=10090_REVERSED|
"""index: 35194, intensity: 3004.0, mobility: 1.147"""	-0.557834	0.294927	0.975333	SSSSGCCM	generic|IP_1149569_TX=10090_REVERSED|
"""index: 1116, intensity: 20167.0, mobility: 1.006"""	-0.558194	0.295094	0.975573	RTRAGRCWHLSL	generic|IP_889604_TX=10090_REVERSED|
"""index: 3688, intensity: 3501.0, mobility: 1.064"""	-0.558204	0.295191	0.975579	SLIEPASSEMSFMFM	generic|IP_3489800_TX=10090_REVERSED|
"""index: 9337, intensity: 35808.0, mobility: 0.863"""	-0.558817	0.295315	0.975987	LLDVMNWH	generic|IP_1004691_TX=10090_REVERSED|
"""index: 18349, intensity: 4901.0, mobility: 0.817"""	-0.559065	0.295315	0.97615	PYELGPLR	generic|IP_934171_TX=10090_REVERSED|
"""index: 13055, intensity: 3007.0, mobility: 0.879"""	-0.559406	0.295481	0.976376	GQYFARREMAVNLHG	generic|IP_907794_TX=10090_REVERSED|
"""index: 4346, intensity: 3629.0, mobility: 1.334"""	-0.559503	0.295648	0.97644	PEKISCSSRESSCSGPHSASRKMM	generic|sp_Q9ERS4_PKHA3_MOUSE_REVERSED|
"""index: 9003, intensity: 11958.0, mobility: 1.044"""	-0.559769	0.295885	0.976615	APEGALALSSSSEPEATSSDSVQRLRRR	generic|IP_1139109_TX=10090_REVERSED	|generic|IP_1139114_TX=10090_REVERSED|
"""index: 29785, intensity: 2788.0, mobility: 1.218"""	-0.559831	0.296121	0.976655	GCTSMRDMSRLMPRKWY	generic|IP_1031145_TX=10090_REVERSED|
"""index: 13452, intensity: 7814.0, mobility: 1.032"""	-0.559842	0.296253	0.976663	QSELRIVNQELATIEQESKAL	generic|tr_A6H5U5_A6H5U5_MOUSE_REVERSED	|generic|tr_Q8BLV4_Q8BLV4_MOUSE_REVERSED	|generic|tr_E9Q9T1_E9Q9T1_MOUSE_REVERSED	|generic|tr_G5E8E1_G5E8E1_MOUSE_REVERSED	|generic|sp_Q3UZ39-2_LRRF1_MOUSE_REVERSED	|generic|tr_A0A087WPK3_A0A087WPK3_MOUSE_REVERSED|
"""index: 14246, intensity: 4311.0, mobility: 1.018"""	-0.55999	0.296253	0.97676	ADVRGAAYPGQGTQPGAVLNWIQ	generic|IP_1082269_TX=10090_REVERSED|
"""index: 8212, intensity: 4778.0, mobility: 0.926"""	-0.559993	0.296253	0.976761	PQQSSGPIPTPF	generic|IP_3500093_TX=10090_REVERSED|
"""index: 5206, intensity: 3414.0, mobility: 0.946"""	-0.560867	0.296253	0.977332	EWGGERQLIHR	generic|sp_P48410_ABCD1_MOUSE_REVERSED|
"""index: 16817, intensity: 4200.0, mobility: 0.814"""	-0.56118	0.296253	0.977536	ELTFALDK	generic|sp_P06801_MAOX_MOUSE__II_846047_REVERSED	|generic|tr_Q921S3_Q921S3_MOUSE_REVERSED	|generic|tr_Q99LF5_Q99LF5_MOUSE_REVERSED|
"""index: 6957, intensity: 35435.0, mobility: 1.082"""	-0.561692	0.296279	0.977868	MRGQHGEGLLSTAEVS	generic|IP_949934_TX=10090_REVERSED|
"""index: 34428, intensity: 2658.0, mobility: 1.048"""	-0.561991	0.296514	0.97806	LLQQMMLHITKL	generic|chr16_-1_46463905_46464036_ENSMUST00000023335__IP_1074974_TX=10090_REVERSED|
"""index: 20540, intensity: 10242.0, mobility: 0.909"""	-0.562072	0.29654	0.978112	VVQLQPKPQ	generic|tr_A0A1D5RM95_A0A1D5RM95_MOUSE_REVERSED	|generic|tr_A0A1D5RMN1_A0A1D5RMN1_MOUSE_REVERSED	|generic|tr_J3QPU9_J3QPU9_MOUSE_REVERSED|
"""index: 10554, intensity: 49217.0, mobility: 0.861"""	-0.562295	0.296706	0.978256	ISSDEIVFNLLHKPY	generic|IP_3455885_TX=10090_REVERSED|
"""index: 17743, intensity: 239636.0, mobility: 0.967"""	-0.562374	0.296871	0.978307	LSSLDKLLFSIQDVWDRAE	generic|sp_Q3UUV5_SKAP1_MOUSE_REVERSED	|generic|sp_Q3UUV5-2_SKAP1_MOUSE_REVERSED	|generic|sp_Q3UUV5-3_SKAP1_MOUSE_REVERSED	|generic|tr_B2RWZ1_B2RWZ1_MOUSE_REVERSED	|generic|sp_Q3UUV5-4_SKAP1_MOUSE_REVERSED	|generic|tr_B7ZWB3_B7ZWB3_MOUSE_REVERSED|
"""index: 10572, intensity: 3838.0, mobility: 1.190"""	-0.562554	0.297037	0.978422	QMEKWKLGCRSQLNESSDPVGMFMLRGTLRLESAWKEV	generic|tr_E9PZT2_E9PZT2_MOUSE__II_976817_REVERSED|
"""index: 18248, intensity: 19986.0, mobility: 0.916"""	-0.562722	0.297132	0.97853	ISSNLSGNILWGQRTMLSN	generic|IP_919600_TX=10090_REVERSED|
"""index: 5888, intensity: 3362.0, mobility: 0.900"""	-0.5631	0.297367	0.978772	LDPFVSHAPESGGRRQPPRAQALLP	generic|IP_918007_TX=10090_REVERSED|
"""index: 9750, intensity: 16389.0, mobility: 1.055"""	-0.563159	0.297532	0.978809	SPRGGPVDAGGGGRAAGVPVPAGDPVEP	generic|IP_1041648_TX=10090_REVERSED|
"""index: 5457, intensity: 2724.0, mobility: 0.780"""	-0.563179	0.297767	0.978822	QTKKITDVERKLDQIPK	generic|IP_3492239_TX=10090_REVERSED|
"""index: 25601, intensity: 3296.0, mobility: 1.091"""	-0.563227	0.297792	0.978853	LHHHTKLCRLQMIHEGVLCTWLPIHQM	generic|IP_1014589_TX=10090_REVERSED|
"""index: 5509, intensity: 78117.0, mobility: 0.767"""	-0.563545	0.297887	0.979055	KMTLRIRIDVTFS	generic|IP_3466795_TX=10090_REVERSED|
"""index: 19134, intensity: 5090.0, mobility: 0.883"""	-0.563798	0.298052	0.979216	DGLSWHHFI	generic|sp_Q6P6N5_SPRE3_MOUSE_REVERSED	|generic|tr_A0A0R4J0K0_A0A0R4J0K0_MOUSE_REVERSED|
"""index: 9737, intensity: 6861.0, mobility: 0.962"""	-0.563935	0.298077	0.979303	IEELVSPFNEQLDAAPHP	generic|IP_922033_TX=10090_REVERSED	|generic|IP_922031_TX=10090_REVERSED|
"""index: 14169, intensity: 4605.0, mobility: 0.906"""	-0.564046	0.298126	0.979373	KGNFNRQRRLTASSAPPSQP	generic|tr_Q8C883_Q8C883_MOUSE__IP_1060439_REVERSED	|generic|II_1060440_TX=10090_REVERSED	|generic|sp_O55134_PCD12_MOUSE_REVERSED|
"""index: 23522, intensity: 2919.0, mobility: 1.135"""	-0.564152	0.298126	0.97944	SYFTGWHGFLLPFGFTSHIILTGSLVQGHQDH	generic|IP_3470725_TX=10090_REVERSED|
"""index: 24340, intensity: 3706.0, mobility: 1.002"""	-0.564579	0.298221	0.979709	WGKWKVLYEM	generic|II_1122856_TX=10090_REVERSED	|generic|sp_Q9QXV1_CBX8_MOUSE_REVERSED|
"""index: 12618, intensity: 6308.0, mobility: 0.967"""	-0.564729	0.298455	0.979804	DFFFSPCKVSMLVIKWFPFFFTVLEP	generic|IP_3488453_TX=10090_REVERSED|
"""index: 21106, intensity: 3430.0, mobility: 1.150"""	-0.564776	0.298549	0.979834	NIESLMDVKLNPTFPDPLRMNRP	generic|sp_Q6ZQ08-3_CNOT1_MOUSE__chr8_-1_95729080_95729232_ENSMUST00000213006__II_3453512_REVERSED	|generic|tr_B2RXR3_B2RXR3_MOUSE__chr8_-1_95733975_95734133_ENSMUST00000213006__IP_3443985_REVERSED	|generic|sp_Q6ZQ08_CNOT1_MOUSE__chr8_-1_95733975_95734133_ENSMUST00000213006__II_3454631_REVERSED	|generic|sp_Q6ZQ08-2_CNOT1_MOUSE__chr8_-1_95733975_95734133_ENSMUST00000213006__II_3454631_REVERSED	|generic|sp_Q6ZQ08-4_CNOT1_MOUSE__chr8_-1_95733975_95734133_ENSMUST00000213006__II_3454631_REVERSED	|generic|tr_B7ZWL1_B7ZWL1_MOUSE__chr8_-1_95733975_95734133_ENSMUST00000213006__II_3454631_REVERSED	|generic|tr_A0A1D5RMJ8_A0A1D5RMJ8_MOUSE__chr8_-1_95733975_95734133_ENSMUST00000213006__II_3454631_REVERSED|
"""index: 4992, intensity: 4691.0, mobility: 0.825"""	-0.565277	0.298783	0.980148	APLLSGSGSLLRGARCSR	generic|IP_907990_TX=10090_REVERSED|
"""index: 17663, intensity: 4885.0, mobility: 1.061"""	-0.565318	0.299017	0.980174	MNWSLHVMPVISKVNQLKDWEYREVALKYQCATLPGVNWAIN	generic|tr_Q3TRP6_Q3TRP6_MOUSE_REVERSED|
"""index: 9721, intensity: 3756.0, mobility: 1.021"""	-0.565357	0.299111	0.980198	ARYHQCCSTTGSRSGPGIRRRMG	generic|IP_1079525_TX=10090_REVERSED	|generic|IP_1079527_TX=10090_REVERSED|
"""index: 21709, intensity: 3976.0, mobility: 1.142"""	-0.565505	0.299345	0.98029	PNKIWKRYKLCWQWYFGPLIYKFKVNKPNVRMVNR	generic|IP_3468666_TX=10090_REVERSED|
"""index: 10261, intensity: 15817.0, mobility: 1.009"""	-0.56553	0.299579	0.980306	YPFTIMFEGAEQTIKDFPIGYKKLVSPSILTMKHR	generic|tr_A2BEG5_A2BEG5_MOUSE__II_965128_REVERSED	|generic|tr_Q3UMI0_Q3UMI0_MOUSE__II_965128_REVERSED	|generic|tr_Q8BXY9_Q8BXY9_MOUSE_REVERSED|
"""index: 2430, intensity: 3553.0, mobility: 0.806"""	-0.565653	0.299743	0.980383	APNISRCR	generic|IP_1061271_TX=10090_REVERSED|
"""index: 19023, intensity: 3358.0, mobility: 0.914"""	-0.565696	0.299977	0.98041	VPDCSNGPLLY	generic|IP_3462510_TX=10090_REVERSED|
"""index: 12121, intensity: 8016.0, mobility: 0.926"""	-0.565707	0.30021	0.980416	DVPTKVVMSFAPAWKNTV	generic|IP_3456206_TX=10090_REVERSED|
"""index: 5302, intensity: 3795.0, mobility: 0.922"""	-0.56576	0.300327	0.98045	MIPSMGAHWMF	generic|IP_2495286_TX=10090_REVERSED|
"""index: 22975, intensity: 4962.0, mobility: 1.013"""	-0.565811	0.300327	0.980481	LTLSVPFVLCCLTPMSVQLVWSSCACTRRTGPGQAEAK	generic|IP_1015661_TX=10090_REVERSED|
"""index: 24321, intensity: 2927.0, mobility: 1.064"""	-0.56647	0.30056	0.980891	GNRCLVARSDGCNIFYMHTPSVMVGVATSGSRDMGNRLDSF	generic|II_1793466_TX=10090_REVERSED	|generic|tr_Q99NF7_Q99NF7_MOUSE_REVERSED	|generic|sp_P36993_PPM1B_MOUSE_REVERSED	|generic|sp_P36993-3_PPM1B_MOUSE_REVERSED	|generic|sp_P36993-4_PPM1B_MOUSE_REVERSED	|generic|sp_P36993-5_PPM1B_MOUSE_REVERSED	|generic|tr_Q5BKS2_Q5BKS2_MOUSE_REVERSED|
"""index: 1865, intensity: 3985.0, mobility: 0.940"""	-0.566533	0.300724	0.98093	EEMAADAHNPER	generic|sp_Q8K3J5_ZN131_MOUSE_REVERSED	|generic|sp_Q8K3J5-2_ZN131_MOUSE_REVERSED|
"""index: 34032, intensity: 2566.0, mobility: 1.267"""	-0.566607	0.300747	0.980976	ERKKFQGNELFHEPNFIDPTAWEKPDRHLATLNTLIM	generic|tr_A0A140T8U1_A0A140T8U1_MOUSE_REVERSED|
"""index: 14889, intensity: 8913.0, mobility: 0.947"""	-0.566825	0.30098	0.981111	TSVPVTSPEWSGSCFLSLTPELSAH	generic|sp_Q91VE0_S27A4_MOUSE__chr8_1_71580150_71580218_ENSMUST00000211886_REVERSED|
"""index: 17289, intensity: 6086.0, mobility: 0.820"""	-0.566907	0.301143	0.981161	WLQAAGLP	generic|IP_841581_TX=10090_REVERSED|
"""index: 3327, intensity: 3730.0, mobility: 0.832"""	-0.566971	0.301376	0.9812	VSASIRGVW	generic|chr19_1_7532086_7532262_ENSMUST00000170373_REVERSED|
"""index: 23813, intensity: 4430.0, mobility: 0.982"""	-0.566979	0.30161	0.981205	LKEKTANTDIVQNTNPNYTYK	generic|tr_A0A087WP47_A0A087WP47_MOUSE_REVERSED	|generic|tr_A0A140T8R9_A0A140T8R9_MOUSE_REVERSED	|generic|sp_Q5DTW7_RESF1_MOUSE_REVERSED	|generic|sp_Q5DTW7-3_RESF1_MOUSE_REVERSED	|generic|tr_A0A087WP74_A0A087WP74_MOUSE_REVERSED|
"""index: 7409, intensity: 6433.0, mobility: 0.989"""	-0.567223	0.301843	0.981356	EQEQDLRIMPK	generic|II_1071010_TX=10090_REVERSED	|generic|tr_E9Q852_E9Q852_MOUSE__chr17_1_13903897_13904007_ENSMUST00000133422_REVERSED	|generic|tr_E9Q9C3_E9Q9C3_MOUSE__chr17_1_13903897_13904007_ENSMUST00000133422_REVERSED	|generic|tr_E9PYX7_E9PYX7_MOUSE__chr17_1_13896121_13896237_ENSMUST00000124188_REVERSED	|generic|sp_Q9QZQ1_AFAD_MOUSE__chr17_1_13903897_13904007_ENSMUST00000133422_REVERSED	|generic|sp_Q9QZQ1-2_AFAD_MOUSE__chr17_1_13903897_13904007_ENSMUST00000133422_REVERSED|
"""index: 4892, intensity: 4343.0, mobility: 0.979"""	-0.567265	0.301935	0.981381	LKYGTEGSGAWGLC	generic|IP_936728_TX=10090_REVERSED|
"""index: 13243, intensity: 3355.0, mobility: 0.832"""	-0.5675	0.301957	0.981526	IRINMLAASTALALADFRDGHVIMI	generic|sp_Q91WG8_GLCNE_MOUSE__chr4_-1_44045899_44045943_ENSMUST00000174522__II_963841_REVERSED	|generic|tr_Q3UW64_Q3UW64_MOUSE__chr4_-1_44045899_44045943_ENSMUST00000174522__II_963841_REVERSED	|generic|tr_G3UWV5_G3UWV5_MOUSE__chr4_-1_44066751_44066846_ENSMUST00000133709_REVERSED	|generic|tr_G3UX23_G3UX23_MOUSE__chr4_-1_44045899_44045943_ENSMUST00000174522_REVERSED	|generic|tr_G3UZ98_G3UZ98_MOUSE__chr4_-1_44066751_44066846_ENSMUST00000133709_REVERSED	|generic|tr_F6WD11_F6WD11_MOUSE__chr4_-1_44066751_44066846_ENSMUST00000133709_REVERSED	|generic|tr_G3UYD5_G3UYD5_MOUSE__chr4_-1_44045899_44045943_ENSMUST00000174522_REVERSED|
"""index: 18987, intensity: 3721.0, mobility: 0.862"""	-0.567842	0.302049	0.981735	LLDLQLAEKASTVADLEKRL	generic|tr_E9PWI6_E9PWI6_MOUSE__chr10_1_58290307_58290480_ENSMUST00000160636__II_1153857_REVERSED	|generic|tr_E0CYI9_E0CYI9_MOUSE__chr10_1_58290307_58290480_ENSMUST00000160636__II_1153857_REVERSED	|generic|sp_Q8CHG3_GCC2_MOUSE__chr10_1_58290307_58290480_ENSMUST00000160636__II_1153857_REVERSED	|generic|tr_B2RSU7_B2RSU7_MOUSE__chr10_1_58290307_58290480_ENSMUST00000160636__II_1153857_REVERSED|
"""index: 3748, intensity: 2940.0, mobility: 1.005"""	-0.568149	0.302282	0.981923	HTRQHRVLDSTWRFHKGC	generic|tr_Q8C879_Q8C879_MOUSE__II_854255_REVERSED	|generic|tr_Q99PG9_Q99PG9_MOUSE_REVERSED|
"""index: 15505, intensity: 6999.0, mobility: 0.900"""	-0.568306	0.302445	0.982019	AELKKTMMM	generic|chr3_1_51461216_51463300_ENSMUST00000193266__IP_984952_TX=10090_REVERSED	|generic|chr3_1_51461171_51463300_ENSMUST00000193266__IP_984952_TX=10090_REVERSED	|generic|IP_984951_TX=10090_REVERSED|
"""index: 4759, intensity: 3665.0, mobility: 0.859"""	-0.568356	0.302607	0.982049	RTHTHTAPSPPGLCNLRM	generic|chr18_1_64265314_64265454_ENSMUST00000025477_REVERSED|
"""index: 8066, intensity: 4361.0, mobility: 0.810"""	-0.568541	0.30284	0.982162	VSSCLSSPPKNLLHLL	generic|IP_1047278_TX=10090_REVERSED|
"""index: 16858, intensity: 5687.0, mobility: 1.092"""	-0.568626	0.303002	0.982213	QFMTRKKFYLALDTAIIAIDMLH	generic|tr_Q62037_Q62037_MOUSE__II_935131_REVERSED	|generic|tr_Q8CA78_Q8CA78_MOUSE__II_935131_REVERSED	|generic|tr_A1L371_A1L371_MOUSE__II_935131_REVERSED	|generic|tr_A2VDG2_A2VDG2_MOUSE__II_935131_REVERSED	|generic|sp_P23440_PDE6B_MOUSE__II_935131_REVERSED	|generic|sp_P23440-2_PDE6B_MOUSE__II_935131_REVERSED|
"""index: 17836, intensity: 5607.0, mobility: 0.994"""	-0.568725	0.303235	0.982273	TKRMRLIMMMMNMMMTMMLNRKMMLVKRMMMK	generic|chr4_1_109013563_109013811_ENSMUST00000065977__IP_958498_TX=10090_REVERSED|
"""index: 20019, intensity: 4550.0, mobility: 0.915"""	-0.569059	0.303468	0.982476	LRMVAPILPMLWWMWSFLDK	generic|IP_1071109_TX=10090_REVERSED|
"""index: 13629, intensity: 8917.0, mobility: 1.011"""	-0.569109	0.3037	0.982506	SSSLIKIATEDELINGECLSLVELIKDEIEK	generic|tr_A0A140LIN9_A0A140LIN9_MOUSE__II_3459278_REVERSED	|generic|tr_A0A140LI99_A0A140LI99_MOUSE__II_881279_REVERSED	|generic|sp_Q8BW94_DYH3_MOUSE__II_881306_REVERSED	|generic|sp_Q8BW94-2_DYH3_MOUSE__II_881306_REVERSED	|generic|II_881304_TX=10090_REVERSED|
"""index: 7206, intensity: 4027.0, mobility: 1.039"""	-0.569139	0.303933	0.982524	WPMQHQLFRHLWRPRESTWEDEWFPEPYENHVNLTIKQTK	generic|sp_A1KXC4_FAIM3_MOUSE__II_1035802_REVERSED	|generic|tr_A0A0G2LB91_A0A0G2LB91_MOUSE__II_1035802_REVERSED	|generic|tr_Q3U0V8_Q3U0V8_MOUSE_REVERSED|
"""index: 13938, intensity: 3828.0, mobility: 1.009"""	-0.569179	0.304166	0.982548	CPISCSRGAKYAKFGSGLHFPSSPLSRS	generic|sp_O35385_PPE2_MOUSE__II_942826_REVERSED|
"""index: 26154, intensity: 3777.0, mobility: 0.871"""	-0.569191	0.304398	0.982556	YHHLLRLPLHA	generic|IP_1028941_TX=10090_REVERSED|
"""index: 25392, intensity: 2845.0, mobility: 1.190"""	-0.569249	0.30456	0.98259	HHRSRHKSKYSSRGSR	generic|sp_P22518_CLK1_MOUSE__chr1_-1_58417263_58417346_ENSMUST00000148330__II_1038933_REVERSED	|generic|sp_P22518-2_CLK1_MOUSE__chr1_-1_58421077_58421301_ENSMUST00000148330__II_1038933_REVERSED	|generic|tr_V9GZR3_V9GZR3_MOUSE__chr1_-1_58417263_58417346_ENSMUST00000148330__II_1038935_REVERSED	|generic|tr_Q3V3V3_Q3V3V3_MOUSE_REVERSED|
"""index: 21451, intensity: 4723.0, mobility: 0.996"""	-0.569364	0.30458	0.98266	PYGHVTHLERE	generic|II_945720_TX=10090_REVERSED	|generic|chr5_1_23809990_23810244_ENSMUST00000124680_REVERSED	|generic|tr_B2RWX4_B2RWX4_MOUSE__chr5_1_23819410_23819580_ENSMUST00000124680_REVERSED	|generic|sp_Q8BZ36_RINT1_MOUSE__chr5_1_23819410_23819580_ENSMUST00000124680_REVERSED	|generic|sp_Q8BZ36-2_RINT1_MOUSE__chr5_1_23819410_23819580_ENSMUST00000124680_REVERSED|
"""index: 17583, intensity: 3402.0, mobility: 0.880"""	-0.569509	0.304813	0.982747	WPCDQLKLVP	generic|tr_Q3TTY7_Q3TTY7_MOUSE__II_1124471_REVERSED	|generic|tr_Q9DBA5_Q9DBA5_MOUSE_REVERSED	|generic|tr_A2A6P9_A2A6P9_MOUSE_REVERSED	|generic|tr_Q91YP9_Q91YP9_MOUSE_REVERSED	|generic|tr_Q3V4E0_Q3V4E0_MOUSE_REVERSED	|generic|tr_E9Q2N0_E9Q2N0_MOUSE_REVERSED	|generic|tr_G3UWW6_G3UWW6_MOUSE_REVERSED|
"""index: 21278, intensity: 3010.0, mobility: 0.853"""	-0.569554	0.304833	0.982774	AHHIHLSPPMGQFQKMSTQMVAS	generic|IP_871582_TX=10090_REVERSED|
"""index: 9173, intensity: 9127.0, mobility: 1.097"""	-0.569716	0.305065	0.982872	RVARKWAVKQHPEVMMMAEKESMVLQCFQDGVNALIYKSTEL	generic|tr_B9EKS2_B9EKS2_MOUSE__chr18_1_34828971_34829033_ENSMUST00000225195__II_3463446_REVERSED	|generic|sp_Q6ZPY7_KDM3B_MOUSE__chr18_1_34828971_34829033_ENSMUST00000225195__II_3463446_REVERSED	|generic|sp_Q6ZPY7-2_KDM3B_MOUSE_REVERSED	|generic|tr_A0A286YDJ6_A0A286YDJ6_MOUSE__chr18_1_34828971_34829033_ENSMUST00000225195_REVERSED|
"""index: 22684, intensity: 20921.0, mobility: 0.942"""	-0.569728	0.305085	0.982879	KSKDLSHKII	generic|tr_E9Q777_E9Q777_MOUSE__II_3482007_REVERSED	|generic|tr_Q6ZQ80_Q6ZQ80_MOUSE_REVERSED|
"""index: 5304, intensity: 3696.0, mobility: 0.853"""	-0.570105	0.305246	0.983106	MLGEMYKEHMDKEI	generic|IP_828045_TX=10090_REVERSED|
"""index: 9359, intensity: 3048.0, mobility: 0.785"""	-0.570182	0.305427	0.983152	EAMFTCLC	generic|IP_1020751_TX=10090_REVERSED|
"""index: 10696, intensity: 3325.0, mobility: 0.842"""	-0.570241	0.305427	0.983187	KKTYFDTW	generic|sp_A2ARV4_LRP2_MOUSE_REVERSED|
"""index: 24816, intensity: 2545.0, mobility: 0.951"""	-0.570442	0.305659	0.983307	RHVRLAWGL	generic|IP_877549_TX=10090_REVERSED|
"""index: 34952, intensity: 3879.0, mobility: 0.917"""	-0.570462	0.305891	0.983319	MWLPIVATPR	generic|chr4_1_57854842_57854934_ENSMUST00000107600__IP_962635_TX=10090_REVERSED|
"""index: 17392, intensity: 2738.0, mobility: 0.945"""	-0.570558	0.306122	0.983376	FPLWVPSLMQFLLSVY	generic|IP_872683_TX=10090_REVERSED|
"""index: 12429, intensity: 3397.0, mobility: 0.909"""	-0.570558	0.306354	0.983377	KLEKPTSDQQ	generic|IP_1074789_TX=10090_REVERSED|
"""index: 11010, intensity: 67845.0, mobility: 1.066"""	-0.570574	0.306586	0.983386	DGTVNGAAFCLSTELLLIWLLM	generic|tr_B2RXM1_B2RXM1_MOUSE_REVERSED	|generic|tr_Q69Z70_Q69Z70_MOUSE_REVERSED	|generic|tr_B2RWY3_B2RWY3_MOUSE_REVERSED|
"""index: 23742, intensity: 18117.0, mobility: 1.113"""	-0.570581	0.306676	0.98339	LDSLNKLFNKMMFV	generic|IP_3497239_TX=10090_REVERSED|
"""index: 24253, intensity: 3880.0, mobility: 0.898"""	-0.570705	0.306837	0.983464	VLRDLRQLVASPCLTSLRVLMLFTLMK	generic|sp_Q6ZQ38_CAND1_MOUSE_REVERSED|
"""index: 26167, intensity: 5375.0, mobility: 0.966"""	-0.570757	0.307068	0.983495	AQLLQITHER	generic|II_1086821_TX=10090_REVERSED	|generic|IP_3483032_TX=10090_REVERSED|
"""index: 13754, intensity: 4297.0, mobility: 1.026"""	-0.571106	0.307229	0.983702	CNLMVPLGETLTVLGETQTVSDGNNRRLMLLLVLVSCTD	generic|sp_P06323_TVA3_MOUSE_REVERSED	|generic|tr_A0N8N6_A0N8N6_MOUSE_REVERSED|
"""index: 18603, intensity: 3931.0, mobility: 0.858"""	-0.571197	0.307461	0.983757	ESMRAKKR	generic|tr_G3UYH6_G3UYH6_MOUSE__chr11_1_5524302_5524388_ENSMUST00000239150__II_1139769_REVERSED	|generic|sp_O35426_XBP1_MOUSE__chr11_1_5524686_5524904_ENSMUST00000239150__II_1139769_REVERSED	|generic|tr_H3BLF6_H3BLF6_MOUSE__chr11_1_5524686_5524904_ENSMUST00000239150__II_1139769_REVERSED	|generic|tr_Q05DE6_Q05DE6_MOUSE__chr11_1_5525012_5525242_ENSMUST00000063084_REVERSED	|generic|sp_O35426-2_XBP1_MOUSE__chr11_1_5525012_5525242_ENSMUST00000063084_REVERSED	|generic|chr11_1_5521927_5522073_ENSMUST00000145588_REVERSED	|generic|tr_A0A5F8MPD3_A0A5F8MPD3_MOUSE__chr11_1_5525012_5525242_ENSMUST00000063084_REVERSED|
"""index: 11620, intensity: 8779.0, mobility: 1.079"""	-0.571346	0.307692	0.983845	RWSVYLPEGPEQHLNINDWLL	generic|IP_901228_TX=10090_REVERSED	|generic|IP_901225_TX=10090_REVERSED	|generic|tr_Q3U2Y9_Q3U2Y9_MOUSE_REVERSED	|generic|sp_A6H8H2_DEN4C_MOUSE_REVERSED	|generic|sp_A6H8H2-2_DEN4C_MOUSE_REVERSED|
"""index: 21160, intensity: 4014.0, mobility: 1.275"""	-0.571367	0.307799	0.983857	TWRTLFSPATCYQPSSLRNS	generic|IP_936566_TX=10090_REVERSED|
"""index: 14899, intensity: 5068.0, mobility: 1.085"""	-0.571479	0.307799	0.983923	QQIKSEKQELSQYLDSIRQELQYNKELVLLMHDQLAAREHE	generic|sp_P70191_TRAF5_MOUSE__II_1024360_REVERSED|
"""index: 18673, intensity: 3791.0, mobility: 0.825"""	-0.571608	0.308031	0.984	LGIALEVRGEELKLE	generic|IP_3484916_TX=10090_REVERSED|
"""index: 17141, intensity: 6907.0, mobility: 0.963"""	-0.571796	0.308119	0.984111	LFLFNAGSLNFIYVSFANRHMHFGLLQLVIVN	generic|sp_Q7TN51_MRGB8_MOUSE_REVERSED|
"""index: 21348, intensity: 4343.0, mobility: 0.801"""	-0.571965	0.308279	0.984211	MSDNSTKSAM	generic|IP_3472793_TX=10090_REVERSED|
"""index: 5983, intensity: 5344.0, mobility: 1.036"""	-0.57241	0.308439	0.984472	GHHQILHHDHHLRFLCAHSLLSAEPCALFRVYIFDFIDKENLM	generic|IP_3499367_TX=10090_REVERSED|
"""index: 3794, intensity: 3425.0, mobility: 0.962"""	-0.572565	0.308528	0.984563	LEGATPSYTGKYS	generic|sp_Q8BG36_DMRT2_MOUSE_REVERSED|
"""index: 12205, intensity: 8384.0, mobility: 1.097"""	-0.572691	0.308633	0.984637	LNVTYIIHVAKCLFKGFYWDAMADVAWFPLTIVFLL	generic|tr_E9Q2D4_E9Q2D4_MOUSE_REVERSED	|generic|tr_A0A0R4J0N8_A0A0R4J0N8_MOUSE_REVERSED	|generic|sp_P70658_CXCR4_MOUSE_REVERSED	|generic|sp_P70658-2_CXCR4_MOUSE_REVERSED|
"""index: 18628, intensity: 5749.0, mobility: 0.979"""	-0.572779	0.308633	0.984688	RRKMVPFRPQLTGLMILSCIRLPGMM	generic|chr1_1_163857556_163862012_ENSMUST00000077642_REVERSED|
"""index: 20262, intensity: 4538.0, mobility: 1.006"""	-0.573155	0.308793	0.984907	RREVLSYSVLANEQADPDMALVTF	generic|tr_O88190_O88190_MOUSE_REVERSED|
"""index: 18121, intensity: 3100.0, mobility: 1.132"""	-0.573251	0.309024	0.984963	FYLQVMCGSYSIINKETLFSMLMKPIVVTSQCFDIFSLSRVFFY	generic|tr_Q9EQ91_Q9EQ91_MOUSE_REVERSED|
"""index: 18386, intensity: 6832.0, mobility: 0.840"""	-0.573301	0.309183	0.984992	TPPLSIMQSDQSTSPAAALLSWHTTH	generic|tr_A2CFB8_A2CFB8_MOUSE_REVERSED|
"""index: 8491, intensity: 3352.0, mobility: 0.822"""	-0.573339	0.309414	0.985015	DVPVSIRMP	generic|IP_1095090_TX=10090_REVERSED|
"""index: 22317, intensity: 3554.0, mobility: 0.934"""	-0.573415	0.309645	0.985059	KNQKTQKQY	generic|IP_3469022_TX=10090_REVERSED|
"""index: 12924, intensity: 7607.0, mobility: 1.081"""	-0.573441	0.309875	0.985074	RYAVDGPCVGKSRRVGDPLSPFR	generic|sp_Q64739_COBA2_MOUSE_REVERSED	|generic|tr_A0A068BD44_A0A068BD44_MOUSE_REVERSED	|generic|sp_Q64739-3_COBA2_MOUSE_REVERSED	|generic|sp_Q64739-4_COBA2_MOUSE_REVERSED	|generic|sp_Q64739-5_COBA2_MOUSE_REVERSED	|generic|sp_Q64739-6_COBA2_MOUSE_REVERSED	|generic|sp_Q64739-7_COBA2_MOUSE_REVERSED	|generic|sp_Q64739-1_COBA2_MOUSE_REVERSED	|generic|tr_I7HPY2_I7HPY2_MOUSE_REVERSED|
"""index: 31436, intensity: 18547.0, mobility: 0.998"""	-0.573442	0.309892	0.985074	PPDISCRSGAQYMRVENLKL	generic|IP_2474064_TX=10090_REVERSED|
"""index: 9050, intensity: 13068.0, mobility: 0.978"""	-0.573861	0.310122	0.985317	CPKQKAGTVTNSH	generic|sp_Q6ZPF3_TIAM2_MOUSE__chr17_1_3518450_3518728_ENSMUST00000227405_REVERSED	|generic|sp_Q6ZPF3-2_TIAM2_MOUSE__chr17_1_3518450_3518728_ENSMUST00000227405_REVERSED	|generic|sp_Q6ZPF3-4_TIAM2_MOUSE__chr17_1_3438723_3438785_ENSMUST00000226905_REVERSED	|generic|tr_A0A2X0SSQ6_A0A2X0SSQ6_MOUSE__chr17_1_3518450_3518728_ENSMUST00000227405_REVERSED|
"""index: 15622, intensity: 4691.0, mobility: 1.006"""	-0.574173	0.31021	0.985497	QDLEIIQDRHDNVENAFVKHEEIQSLVTNLIL	generic|tr_F7ACR9_F7ACR9_MOUSE__chr4_-1_123457872_123457942_ENSMUST00000106220__II_960571_REVERSED	|generic|tr_F6Q750_F6Q750_MOUSE__chr4_-1_123457872_123457942_ENSMUST00000106220__II_960573_REVERSED	|generic|tr_B1ARU4_B1ARU4_MOUSE__chr4_-1_123457872_123457942_ENSMUST00000106220_REVERSED	|generic|tr_Q80TZ5_Q80TZ5_MOUSE_REVERSED	|generic|sp_Q9QXZ0_MACF1_MOUSE_REVERSED	|generic|sp_Q9QXZ0-2_MACF1_MOUSE_REVERSED	|generic|tr_A0A0A0MQA6_A0A0A0MQA6_MOUSE__chr4_-1_123457872_123457942_ENSMUST00000106220_REVERSED	|generic|sp_Q9QXZ0-3_MACF1_MOUSE_REVERSED	|generic|sp_Q9QXZ0-4_MACF1_MOUSE_REVERSED	|generic|tr_A0A571BF93_A0A571BF93_MOUSE__chr4_-1_123457872_123457942_ENSMUST00000106220_REVERSED	|generic|tr_E9QNP1_E9QNP1_MOUSE__chr4_-1_123461087_123461116_ENSMUST00000106213_REVERSED	|generic|tr_E9QA63_E9QA63_MOUSE_REVERSED	|generic|tr_A0A571BGC6_A0A571BGC6_MOUSE__chr4_-1_123457872_123457942_ENSMUST00000106220_REVERSED	|generic|tr_E9PVY8_E9PVY8_MOUSE__chr4_-1_123457872_123457942_ENSMUST00000106220_REVERSED|
"""index: 11753, intensity: 21606.0, mobility: 0.888"""	-0.574242	0.310369	0.985537	NLDLVGRVTPTKMRVRSFGSGSIGPV	generic|tr_Q6PHU4_Q6PHU4_MOUSE__II_893864_REVERSED	|generic|tr_F6W623_F6W623_MOUSE__II_893864_REVERSED	|generic|sp_O08550_KMT2B_MOUSE_REVERSED	|generic|tr_Q8CHH1_Q8CHH1_MOUSE_REVERSED	|generic|tr_Q6P6H8_Q6P6H8_MOUSE_REVERSED	|generic|tr_F8WJ40_F8WJ40_MOUSE_REVERSED|
"""index: 7181, intensity: 3407.0, mobility: 1.058"""	-0.574282	0.310528	0.98556	QAEEKIREEVSRKGMGFEKMTALSFRRLTKWREGSSFFYV	generic|IP_875170_TX=10090_REVERSED|
"""index: 16282, intensity: 5101.0, mobility: 0.824"""	-0.574611	0.310615	0.985749	ERSVWKENEMKKAEKM	generic|sp_Q811D2_ANR26_MOUSE_REVERSED	|generic|tr_D3Z482_D3Z482_MOUSE_REVERSED|
"""index: 11513, intensity: 2671.0, mobility: 1.230"""	-0.574977	0.310773	0.98596	PLLTQTFYMRSSNSGLLKSEIHQQVRQLISEEHLFHVEHK	generic|tr_Q8VDI4_Q8VDI4_MOUSE_REVERSED	|generic|sp_Q9JK91_MLH1_MOUSE_REVERSED	|generic|tr_A0A0G2JDY9_A0A0G2JDY9_MOUSE_REVERSED|
"""index: 10086, intensity: 4047.0, mobility: 1.372"""	-0.575099	0.311004	0.98603	ESCYFKKHNEFNELKRYRNRCTECEFMTGRGQHSKKKELH	generic|tr_F8VPM9_F8VPM9_MOUSE__II_3473928_REVERSED	|generic|sp_Q03172_ZEP1_MOUSE__II_3473928_REVERSED|
"""index: 24019, intensity: 4165.0, mobility: 0.825"""	-0.5752	0.311162	0.986087	CAQFETEK	generic|sp_A2AUM9_CE152_MOUSE_REVERSED|
"""index: 4054, intensity: 2738.0, mobility: 0.957"""	-0.57552	0.311392	0.98627	WNQLLPAQKEM	generic|sp_Q3U564-2_DCP1B_MOUSE_REVERSED|
"""index: 25346, intensity: 2884.0, mobility: 1.141"""	-0.575527	0.311479	0.986274	PVFQMSEAKTPTWLP	generic|IP_2440212_TX=10090_REVERSED|
"""index: 2824, intensity: 3028.0, mobility: 1.178"""	-0.575597	0.311709	0.986314	LNDFQEQLQTKYKEAE	generic|sp_Q5HZI1_MTUS1_MOUSE_REVERSED	|generic|sp_Q5HZI1-2_MTUS1_MOUSE_REVERSED	|generic|sp_Q5HZI1-4_MTUS1_MOUSE_REVERSED	|generic|tr_A0A0R4J0N9_A0A0R4J0N9_MOUSE_REVERSED	|generic|tr_A0A0R4J147_A0A0R4J147_MOUSE_REVERSED	|generic|tr_D3Z7B3_D3Z7B3_MOUSE_REVERSED	|generic|tr_A0A0R4J1L9_A0A0R4J1L9_MOUSE_REVERSED|
"""index: 2780, intensity: 2801.0, mobility: 0.821"""	-0.57561	0.311939	0.986321	TYRCIDQK	generic|chr9_-1_65706121_65706156_ENSMUST00000159109_REVERSED|
"""index: 26042, intensity: 4545.0, mobility: 1.092"""	-0.575708	0.312169	0.986376	YWIADPIYAKVQNK	generic|tr_A0A571BDS5_A0A571BDS5_MOUSE__IP_3497376_REVERSED	|generic|IP_903028_TX=10090_REVERSED|
"""index: 33838, intensity: 3611.0, mobility: 0.983"""	-0.575727	0.312328	0.986387	KMHPLFDRTFA	generic|tr_Q3V305_Q3V305_MOUSE__chr5_-1_43765301_43765483_ENSMUST00000143316__II_940636_REVERSED	|generic|tr_F7BZC4_F7BZC4_MOUSE__chr5_-1_43765301_43765483_ENSMUST00000143316__II_940629_REVERSED	|generic|sp_Q8C2S5_FBXL5_MOUSE__chr5_-1_43765301_43765483_ENSMUST00000143316__II_940629_REVERSED	|generic|sp_Q8C2S5-3_FBXL5_MOUSE__chr5_-1_43765301_43765483_ENSMUST00000143316__II_940629_REVERSED	|generic|sp_Q8C2S5-4_FBXL5_MOUSE__chr5_-1_43765301_43765483_ENSMUST00000143316__II_940629_REVERSED	|generic|tr_Q3TBA5_Q3TBA5_MOUSE__chr5_-1_43765301_43765483_ENSMUST00000143316_REVERSED	|generic|tr_D3Z584_D3Z584_MOUSE__chr5_-1_43765301_43765483_ENSMUST00000143316_REVERSED	|generic|sp_Q8C2S5-2_FBXL5_MOUSE__chr5_-1_43765301_43765483_ENSMUST00000143316_REVERSED	|generic|sp_Q8C2S5-5_FBXL5_MOUSE__chr5_-1_43765301_43765483_ENSMUST00000143316_REVERSED	|generic|tr_A0A0G2JE06_A0A0G2JE06_MOUSE_REVERSED|
"""index: 26767, intensity: 4568.0, mobility: 1.013"""	-0.57583	0.312557	0.986446	LIMEVNNSSEVLM	generic|tr_F6U7V1_F6U7V1_MOUSE__chr13_-1_11667075_11667146_ENSMUST00000221941__II_3474813_REVERSED	|generic|sp_E9Q401_RYR2_MOUSE__chr13_-1_11667075_11667146_ENSMUST00000221941__II_3474813_REVERSED	|generic|tr_A0A1Y7VJP1_A0A1Y7VJP1_MOUSE_REVERSED|
"""index: 2888, intensity: 3872.0, mobility: 0.908"""	-0.575878	0.312658	0.986473	TTMDNKSTLL	generic|IP_3465432_TX=10090_REVERSED|
"""index: 31350, intensity: 8267.0, mobility: 1.103"""	-0.576065	0.312658	0.986579	VVRESKEVDACVAQVKEQLANYVQYIARI	generic|tr_Z4YJY0_Z4YJY0_MOUSE__chr7_1_132874923_132875021_ENSMUST00000147786__II_877783_REVERSED	|generic|sp_Q3TCJ1_ABRX2_MOUSE__chr7_1_132874923_132875021_ENSMUST00000147786__II_877783_REVERSED	|generic|tr_D3Z4D8_D3Z4D8_MOUSE__chr7_1_132874923_132875021_ENSMUST00000147786__II_877792_REVERSED	|generic|II_877795_TX=10090_REVERSED|
"""index: 22139, intensity: 5341.0, mobility: 0.880"""	-0.576415	0.312816	0.986777	VMMTVMNLCILMMIVIDF	generic|tr_F7D6J5_F7D6J5_MOUSE__chr15_1_100957060_100957122_ENSMUST00000202349_REVERSED	|generic|tr_A0A0R5RP22_A0A0R5RP22_MOUSE__chr15_1_100957060_100957122_ENSMUST00000202349_REVERSED	|generic|tr_F7D6K4_F7D6K4_MOUSE__chr15_1_100957060_100957122_ENSMUST00000202349_REVERSED	|generic|tr_F6U329_F6U329_MOUSE__chr15_1_100957060_100957122_ENSMUST00000202349_REVERSED	|generic|tr_A0A0J9YUW5_A0A0J9YUW5_MOUSE__chr15_1_100957060_100957122_ENSMUST00000202349_REVERSED	|generic|sp_Q9WTU3_SCN8A_MOUSE__chr15_1_100957060_100957122_ENSMUST00000202349_REVERSED	|generic|sp_Q9WTU3-2_SCN8A_MOUSE__chr15_1_100957060_100957122_ENSMUST00000202349_REVERSED	|generic|sp_Q9WTU3-3_SCN8A_MOUSE__chr15_1_100957060_100957122_ENSMUST00000202349_REVERSED	|generic|sp_Q9WTU3-5_SCN8A_MOUSE__chr15_1_100957060_100957122_ENSMUST00000202349_REVERSED|
"""index: 13667, intensity: 69184.0, mobility: 1.077"""	-0.576744	0.313045	0.986962	INMRYNLDTNMEIDLILFLEVREAHIKRIYFKMDELKNMN	generic|tr_Q6UY52_Q6UY52_MOUSE_REVERSED|
"""index: 8657, intensity: 30803.0, mobility: 1.064"""	-0.57677	0.313131	0.986977	LFPRCGGKSEFNPIGHMIVHHL	generic|tr_E9Q0S6_E9Q0S6_MOUSE__II_1037112_REVERSED	|generic|tr_A0A087WQ94_A0A087WQ94_MOUSE__II_1037112_REVERSED	|generic|tr_A0A087WRU0_A0A087WRU0_MOUSE__II_1037102_REVERSED	|generic|tr_A0A087WQS0_A0A087WQS0_MOUSE_REVERSED	|generic|tr_A0A087WQM0_A0A087WQM0_MOUSE_REVERSED	|generic|tr_A0A1D5RM59_A0A1D5RM59_MOUSE_REVERSED	|generic|tr_A0A6I8MWZ2_A0A6I8MWZ2_MOUSE_REVERSED|
"""index: 16721, intensity: 17857.0, mobility: 0.829"""	-0.577186	0.313289	0.987211	RRLNQLHHLCAL	generic|tr_Q8CA44_Q8CA44_MOUSE__chr7_1_25620959_25621096_ENSMUST00000126925_REVERSED	|generic|sp_Q9D7K5_DMAC2_MOUSE__chr7_1_25620959_25621096_ENSMUST00000126925_REVERSED	|generic|tr_Q9DCX4_Q9DCX4_MOUSE__chr7_1_25620959_25621096_ENSMUST00000126925_REVERSED|
"""index: 16184, intensity: 4388.0, mobility: 0.937"""	-0.577207	0.313447	0.987222	LDLPCPVLWPH	generic|chr8_-1_84916152_84916376_ENSMUST00000109741__IP_862141_TX=10090_REVERSED|
"""index: 7774, intensity: 4746.0, mobility: 1.085"""	-0.577273	0.313676	0.98726	SWMTNEADARSYYK	generic|IP_950487_TX=10090_REVERSED|
"""index: 19480, intensity: 3449.0, mobility: 0.766"""	-0.577314	0.313905	0.987282	SSYCTHWV	generic|IP_838624_TX=10090_REVERSED|
"""index: 7665, intensity: 5128.0, mobility: 1.007"""	-0.577346	0.314135	0.9873	SRAQQAQERVHSPLGQISAGLAVCMSQL	generic|sp_Q9DBG5_PLIN3_MOUSE_REVERSED|
"""index: 29144, intensity: 6463.0, mobility: 1.061"""	-0.577456	0.314292	0.987362	EGINDQMSLQANQMLTLCYKIWCRAIEGKRQHYLEPVDGEVEP	generic|tr_H3BIY2_H3BIY2_MOUSE_REVERSED	|generic|sp_Q6ZPU9_KBP_MOUSE_REVERSED|
"""index: 4851, intensity: 7765.0, mobility: 0.829"""	-0.577569	0.314522	0.987425	PRHPSPPKP	generic|tr_Q8C725_Q8C725_MOUSE__II_945507_REVERSED	|generic|tr_E9QA06_E9QA06_MOUSE__II_945507_REVERSED	|generic|tr_Q8CAK5_Q8CAK5_MOUSE__II_945507_REVERSED	|generic|tr_Q91WQ6_Q91WQ6_MOUSE__II_945507_REVERSED	|generic|II_945521_TX=10090_REVERSED	|generic|tr_D3Z4M5_D3Z4M5_MOUSE_REVERSED	|generic|sp_Q9JIX9_FASTK_MOUSE_REVERSED|
"""index: 25805, intensity: 2961.0, mobility: 1.055"""	-0.57785	0.314751	0.987581	AHQDTDRARVKKLFSLFLMSSHRPIM	generic|IP_1119714_TX=10090_REVERSED|
"""index: 33270, intensity: 20578.0, mobility: 0.967"""	-0.578051	0.314981	0.987693	TASACTSNGSLKL	generic|II_849851_TX=10090_REVERSED	|generic|sp_Q8BZB3_TM266_MOUSE_REVERSED|
"""index: 20689, intensity: 6017.0, mobility: 0.908"""	-0.578152	0.315138	0.98775	ILFILESVHDPMRQLVQ	generic|chr13_1_104187540_104189756_ENSMUST00000069187__IP_1103300_TX=10090_REVERSED	|generic|IP_1103285_TX=10090_REVERSED|
"""index: 19091, intensity: 13035.0, mobility: 0.879"""	-0.578209	0.315367	0.987781	VMVTGNLII	generic|tr_Q9CYD9_Q9CYD9_MOUSE__IP_938526_REVERSED	|generic|sp_P82349_SGCB_MOUSE_REVERSED|
"""index: 3705, intensity: 2909.0, mobility: 0.893"""	-0.578211	0.315379	0.987782	NASASAPMHVSL	generic|IP_1130332_TX=10090_REVERSED|
"""index: 24366, intensity: 4744.0, mobility: 1.284"""	-0.578496	0.315536	0.98794	MSIRKDSSIQVLPTITPYANM	generic|tr_A0A2I3BPZ1_A0A2I3BPZ1_MOUSE_REVERSED	|generic|tr_Q8R2E2_Q8R2E2_MOUSE_REVERSED|
"""index: 9751, intensity: 10577.0, mobility: 0.994"""	-0.578677	0.315693	0.98804	ELQKRFVEKLQATEEQKR	generic|tr_Q9CRQ7_Q9CRQ7_MOUSE_REVERSED|
"""index: 11748, intensity: 9916.0, mobility: 1.240"""	-0.578752	0.315922	0.988081	RREPLLHYKMAEMLLKQCELNGSFFSSNELDALLWQMLAH	generic|tr_Q8BLJ6_Q8BLJ6_MOUSE__II_830820_REVERSED|
"""index: 14741, intensity: 3997.0, mobility: 1.055"""	-0.57878	0.316151	0.988097	QVRISRMDRLLVPRYNQELNEMYEFYNSVRFGHLAEEKLF	generic|sp_Q3URV1_BROMI_MOUSE__chr10_-1_56228474_56228605_ENSMUST00000219385_REVERSED|
"""index: 9301, intensity: 4269.0, mobility: 0.810"""	-0.578875	0.31638	0.98815	PLFPVVADLLHEEMI	generic|II_1011104_TX=10090_REVERSED	|generic|IP_971960_TX=10090_REVERSED	|generic|sp_Q8R1J9-2_TOR2A_MOUSE_REVERSED	|generic|tr_H3BK73_H3BK73_MOUSE__chr10_1_89745024_89745053_ENSMUST00000020112_REVERSED	|generic|sp_Q8R1J9_TOR2A_MOUSE__chr10_1_89745024_89745053_ENSMUST00000020112_REVERSED|
"""index: 13826, intensity: 2830.0, mobility: 0.842"""	-0.578883	0.316392	0.988154	LMHGWSALKSLLLP	generic|tr_Q5NCD0_Q5NCD0_MOUSE__II_3469977_REVERSED|
"""index: 16922, intensity: 4840.0, mobility: 0.994"""	-0.579216	0.316404	0.988337	DPTSLYQRQFWDQYRKQQGFRVRSTMFL	generic|sp_Q7TPD0_INT3_MOUSE__chr3_-1_90400591_90400635_ENSMUST00000199992_REVERSED	|generic|tr_A0A0G2JFJ6_A0A0G2JFJ6_MOUSE__chr3_-1_90400591_90400635_ENSMUST00000199992_REVERSED|
"""index: 30914, intensity: 4291.0, mobility: 1.195"""	-0.579549	0.31656	0.98852	EQMYDSKVQQYFFNLTPKDETFQNLFGKPLYRIRLEYKWEEP	generic|tr_A0A5F8MPY3_A0A5F8MPY3_MOUSE__chr15_-1_73264210_73264329_ENSMUST00000227569__II_3484569_REVERSED	|generic|sp_P34152_FAK1_MOUSE__chr15_-1_73264210_73264329_ENSMUST00000227569__II_3484569_REVERSED	|generic|sp_P34152-2_FAK1_MOUSE__chr15_-1_73264210_73264329_ENSMUST00000227569__II_3484569_REVERSED	|generic|sp_P34152-4_FAK1_MOUSE__chr15_-1_73264210_73264329_ENSMUST00000227569__II_3484569_REVERSED	|generic|sp_P34152-5_FAK1_MOUSE__chr15_-1_73264210_73264329_ENSMUST00000227569__II_3484574_REVERSED	|generic|sp_P34152-6_FAK1_MOUSE__chr15_-1_73264210_73264329_ENSMUST00000227569__II_3484574_REVERSED	|generic|tr_K7Q751_K7Q751_MOUSE__chr15_-1_73264210_73264329_ENSMUST00000227569__II_3484569_REVERSED	|generic|sp_P34152-7_FAK1_MOUSE__chr15_-1_73330845_73330997_ENSMUST00000226791_REVERSED	|generic|sp_P34152-8_FAK1_MOUSE__chr15_-1_73330845_73330997_ENSMUST00000226791_REVERSED	|generic|tr_A0A2I3BRG7_A0A2I3BRG7_MOUSE__chr15_-1_73325743_73325829_ENSMUST00000227569_REVERSED|
"""index: 18131, intensity: 26232.0, mobility: 0.941"""	-0.579686	0.316716	0.988595	LSSNNVKASISATPDLQYKA	generic|sp_Q60930_VDAC2_MOUSE__chr14_1_21838003_21838047_ENSMUST00000132364__II_1101404_REVERSED	|generic|tr_G3UX26_G3UX26_MOUSE__chr14_1_21838003_21838047_ENSMUST00000132364__II_1101404_REVERSED|
"""index: 27647, intensity: 3101.0, mobility: 0.932"""	-0.579731	0.316945	0.988619	VVFSNWTLR	generic|IP_1108181_TX=10090_REVERSED|
"""index: 8763, intensity: 2965.0, mobility: 1.250"""	-0.57987	0.317101	0.988695	GTGMLNMPSHRHTMKINEPSMPSHSALVNG	generic|tr_F8VPQ1_F8VPQ1_MOUSE__chr9_-1_107023724_107023864_ENSMUST00000170193__II_843944_REVERSED	|generic|sp_Q8CIQ7_DOCK3_MOUSE__chr9_-1_107023724_107023864_ENSMUST00000170193__II_843944_REVERSED	|generic|tr_F6VMI1_F6VMI1_MOUSE__chr9_-1_106912887_106912979_ENSMUST00000166759__II_843949_REVERSED	|generic|tr_Q3UHH9_Q3UHH9_MOUSE__chr12_1_40794838_40794867_ENSMUST00000220783_REVERSED|
"""index: 32685, intensity: 5912.0, mobility: 1.069"""	-0.579949	0.31733	0.988738	RLVAHVNREPQR	generic|IP_945926_TX=10090_REVERSED|
"""index: 24322, intensity: 3398.0, mobility: 1.015"""	-0.580223	0.317558	0.988888	MVPYYVAGHPLPV	generic|tr_A0A5F8MPZ7_A0A5F8MPZ7_MOUSE__II_833039_REVERSED	|generic|sp_Q9D8C3_ALG13_MOUSE__chrX_1_144318056_144320008_ENSMUST00000238864__II_833042_REVERSED	|generic|II_833048_TX=10090_REVERSED	|generic|II_833023_TX=10090_REVERSED	|generic|II_833034_TX=10090_REVERSED|
"""index: 20858, intensity: 4502.0, mobility: 0.906"""	-0.580257	0.317787	0.988906	HTDNLQIAVKDPFTEFCTRVPD	generic|tr_Q3V3U0_Q3V3U0_MOUSE__chr2_1_150830386_150830514_ENSMUST00000135717__II_1001740_REVERSED	|generic|tr_Q3UYH9_Q3UYH9_MOUSE__chr2_1_150830386_150830514_ENSMUST00000135717__II_1001740_REVERSED	|generic|tr_Q3TFQ8_Q3TFQ8_MOUSE__chr2_1_150830386_150830514_ENSMUST00000135717__II_1001740_REVERSED	|generic|sp_Q8CI94_PYGB_MOUSE__chr2_1_150830386_150830514_ENSMUST00000135717__II_1001740_REVERSED	|generic|tr_Q3UGT5_Q3UGT5_MOUSE__chr2_1_150830386_150830514_ENSMUST00000135717__II_1001740_REVERSED|
"""index: 29036, intensity: 6194.0, mobility: 1.076"""	-0.580455	0.318016	0.989013	YWFEMMLTNRDMNLEYLLVPNKKEVQMDKSHSFYSIVKLN	generic|tr_Q8BR12_Q8BR12_MOUSE_REVERSED|
"""index: 17603, intensity: 41215.0, mobility: 0.967"""	-0.580458	0.318244	0.989015	MMAESVEKEIQEQAKRSLP	generic|tr_E9Q9F9_E9Q9F9_MOUSE__chr7_1_133671424_133671540_ENSMUST00000211072__II_3448714_REVERSED	|generic|tr_D3YZE7_D3YZE7_MOUSE__chr7_1_133671424_133671540_ENSMUST00000211072__II_3448714_REVERSED	|generic|sp_Q6GQV7_EDRF1_MOUSE__chr7_1_133671424_133671540_ENSMUST00000211072__II_3448714_REVERSED|
"""index: 18209, intensity: 3630.0, mobility: 0.995"""	-0.58061	0.3184	0.989097	YQCCSCLQDYDENLREKLKLNIYFDWPIPQSSAKIMTLEASSRP	generic|sp_Q9Z1S0_BUB1B_MOUSE__chr2_1_118631803_118631907_ENSMUST00000126013_REVERSED	|generic|tr_Q8C2J4_Q8C2J4_MOUSE__chr2_1_118631803_118631907_ENSMUST00000126013_REVERSED	|generic|tr_Q8K2E5_Q8K2E5_MOUSE_REVERSED	|generic|tr_Q3UZD6_Q3UZD6_MOUSE__chr2_1_118631803_118631907_ENSMUST00000126013_REVERSED|
"""index: 20193, intensity: 5271.0, mobility: 0.935"""	-0.580626	0.318483	0.989106	WKPSPDNALQP	generic|tr_Q9CTI5_Q9CTI5_MOUSE_REVERSED|
"""index: 23029, intensity: 2607.0, mobility: 1.246"""	-0.580813	0.318493	0.989207	KLSLMMMLMLMVTMMKH	generic|IP_3467650_TX=10090_REVERSED|
"""index: 22359, intensity: 5028.0, mobility: 1.103"""	-0.581002	0.318649	0.98931	RALRWVMEAFICGLSWIDVATSYYKCGLLIEPARYWLTVVEHTYTRV	generic|II_3469670_TX=10090_REVERSED|
"""index: 1613, intensity: 3131.0, mobility: 1.074"""	-0.581196	0.318659	0.989414	TRGTMVDPADTNSGRQ	generic|chr11_1_72740511_72740627_ENSMUST00000127610_REVERSED	|generic|chr11_1_72740415_72740627_ENSMUST00000127610_REVERSED|
"""index: 28305, intensity: 3673.0, mobility: 0.921"""	-0.581628	0.318741	0.989646	PYVIALFRDVSICTLFLMS	generic|sp_Q8BLG2_LPAR4_MOUSE_REVERSED|
"""index: 1880, intensity: 4840.0, mobility: 0.913"""	-0.581698	0.318897	0.989684	KPRHEEPLSVPLVGGYERDAGWRL	generic|sp_Q9D5Y0_CG031_MOUSE_REVERSED|
"""index: 3345, intensity: 5200.0, mobility: 0.938"""	-0.581736	0.319125	0.989704	LDDVHSRIKRAWLLLEDRH	generic|sp_P19137_LAMA1_MOUSE__II_3462742_REVERSED|
"""index: 15393, intensity: 2706.0, mobility: 0.867"""	-0.581747	0.31928	0.98971	LDQYIHPTL	generic|tr_A2A5R6_A2A5R6_MOUSE_REVERSED	|generic|sp_Q8R151_ZNFX1_MOUSE_REVERSED|
"""index: 6557, intensity: 4387.0, mobility: 0.948"""	-0.581798	0.319508	0.989737	WDEIAGQLHILSHRYYRRRSRQYNY	generic|sp_Q99KS6_ADPRM_MOUSE__chr11_-1_67038141_67038410_ENSMUST00000146338_REVERSED	|generic|sp_Q99KS6-2_ADPRM_MOUSE_REVERSED|
"""index: 7567, intensity: 3040.0, mobility: 1.263"""	-0.581878	0.319736	0.989781	KMFIEHVYDWFKRQQTENNHIMATLAEGQYL	generic|sp_Q8BHC9_FUT11_MOUSE__chr14_1_20696130_20696417_ENSMUST00000225804__II_3479649_REVERSED|
"""index: 14157, intensity: 7639.0, mobility: 1.076"""	-0.581959	0.319818	0.989824	KKSCSKPTRFSPDLPLWMKPWNSPKARQRMSCALSVRWKMR	generic|IP_1083204_TX=10090_REVERSED|
"""index: 31981, intensity: 3504.0, mobility: 0.813"""	-0.582144	0.3199	0.989923	YAHSDNLPQLRW	generic|tr_Q3TPA4_Q3TPA4_MOUSE__II_3505637_REVERSED	|generic|tr_A0A1D5RM27_A0A1D5RM27_MOUSE__II_3453528_REVERSED	|generic|tr_Q546A8_Q546A8_MOUSE__II_3505637_REVERSED	|generic|tr_Q8C730_Q8C730_MOUSE_REVERSED|
"""index: 1347, intensity: 3646.0, mobility: 0.847"""	-0.582289	0.319982	0.99	PAPSPSAAPPSA	generic|tr_A0A087WQ44_A0A087WQ44_MOUSE__chr7_1_127531747_127531893_ENSMUST00000189629__II_879057_REVERSED	|generic|tr_A0A087WNL7_A0A087WNL7_MOUSE__chr7_1_127531747_127531893_ENSMUST00000189629__II_879057_REVERSED	|generic|tr_A0A087WP63_A0A087WP63_MOUSE__chr7_1_127531747_127531893_ENSMUST00000189629__IP_879045_REVERSED	|generic|tr_A0A087WNX7_A0A087WNX7_MOUSE__chr7_1_127531747_127531893_ENSMUST00000189629__II_879057_REVERSED|
"""index: 1488, intensity: 3222.0, mobility: 0.910"""	-0.582352	0.320209	0.990033	DKVQWCSPMR	generic|chr14_-1_76533150_76533209_ENSMUST00000064517__IP_1089646_TX=10090_REVERSED|
"""index: 16114, intensity: 3137.0, mobility: 0.827"""	-0.582391	0.320437	0.990054	QLWTSSSTQLIR	generic|chr6_1_47095510_47095728_ENSMUST00000114641__IP_921799_TX=10090_REVERSED	|generic|chr6_1_47095513_47095728_ENSMUST00000114641__IP_921799_TX=10090_REVERSED|
"""index: 18338, intensity: 6606.0, mobility: 0.984"""	-0.582483	0.320519	0.990103	FMWYVIQWLMRTIKAHP	generic|chr8_-1_88339450_88342768_ENSMUST00000034085__IP_861728_TX=10090_REVERSED|
"""index: 16727, intensity: 4394.0, mobility: 1.099"""	-0.58295	0.320673	0.990351	IRQHMSLNFKHKFCKDSENCKYFKEGTHIKQHIGLYFKQTFCK	generic|tr_Q8K293_Q8K293_MOUSE_REVERSED	|generic|tr_Q9CZZ3_Q9CZZ3_MOUSE_REVERSED	|generic|tr_A2A799_A2A799_MOUSE_REVERSED	|generic|tr_A6H6F1_A6H6F1_MOUSE_REVERSED|
"""index: 11164, intensity: 9243.0, mobility: 1.048"""	-0.583097	0.320901	0.990429	REASSVPAGVAAKATRWGWLQPG	generic|IP_864702_TX=10090_REVERSED|
"""index: 19332, intensity: 2643.0, mobility: 1.233"""	-0.583147	0.320909	0.990455	YCFVWLAVSNLLLGLVLL	generic|tr_A0A087WPI1_A0A087WPI1_MOUSE_REVERSED	|generic|sp_Q9ES90_GPR35_MOUSE_REVERSED	|generic|tr_Q8CB97_Q8CB97_MOUSE_REVERSED	|generic|tr_Q8BS98_Q8BS98_MOUSE_REVERSED|
"""index: 20994, intensity: 2898.0, mobility: 1.140"""	-0.583504	0.321063	0.990643	VVLMVCISGGVATMAVVIEQMAAPEATFEVCEALEPPVV	generic|sp_A2A9Q0_FND10_MOUSE_REVERSED|
"""index: 8715, intensity: 18563.0, mobility: 1.007"""	-0.583672	0.321291	0.990731	VIDSGGGGSGGGGSGGGGSSVTLTTGQGWYDFAGDYRYNIHRAC	generic|tr_Q6KB05_Q6KB05_MOUSE_REVERSED|
"""index: 4713, intensity: 2500.0, mobility: 1.106"""	-0.583724	0.321518	0.990759	AEVFHFKKKGVTHG	generic|IP_3506538_TX=10090_REVERSED|
"""index: 1720, intensity: 4319.0, mobility: 0.847"""	-0.583815	0.321745	0.990807	SFQLPIGKGGATHL	generic|II_987542_TX=10090_REVERSED|
"""index: 10249, intensity: 5535.0, mobility: 1.279"""	-0.583922	0.321972	0.990863	VNHTEYYRVGVKKSQQQRAARRREKSTLMRQTKNSPEEE	generic|tr_P70410_P70410_MOUSE_REVERSED|
"""index: 21263, intensity: 3444.0, mobility: 1.005"""	-0.583984	0.322053	0.990895	SRNLVSHVSRLLASWVEDVFCM	generic|tr_Q14B51_Q14B51_MOUSE_REVERSED	|generic|sp_Q8C102_GALT5_MOUSE_REVERSED|
"""index: 20738, intensity: 5971.0, mobility: 1.038"""	-0.58412	0.32228	0.990966	IMSNGSLYLLCFPISIWVQAARLGPIGTLLFTPLQSHTNN	generic|tr_E9Q554_E9Q554_MOUSE_REVERSED|
"""index: 9347, intensity: 7623.0, mobility: 1.065"""	-0.584147	0.322507	0.990981	LSHTDALRLIGICNEPNLAETLFSACADVLQLFQFLNAAELVR	generic|sp_Q6V595_KLHL6_MOUSE_REVERSED|
"""index: 19973, intensity: 4947.0, mobility: 0.892"""	-0.584395	0.322734	0.99111	QKNTQKMR	generic|IP_1015867_TX=10090_REVERSED|
"""index: 11533, intensity: 8650.0, mobility: 1.115"""	-0.584484	0.322962	0.991156	PQQQSLEQRLIKLKQVLDRKYRPVTLCETDDPCLPVVQQQ	generic|sp_A2A5Z6_SMUF2_MOUSE__II_1125000_REVERSED	|generic|sp_A2A5Z6-2_SMUF2_MOUSE__II_1125000_REVERSED|
"""index: 13461, intensity: 8360.0, mobility: 0.905"""	-0.584556	0.323115	0.991194	DNKMVQYEQRLNNL	generic|tr_Q548T4_Q548T4_MOUSE_REVERSED	|generic|tr_Q9D3R1_Q9D3R1_MOUSE_REVERSED	|generic|tr_A0FK58_A0FK58_MOUSE_REVERSED	|generic|tr_E9Q433_E9Q433_MOUSE_REVERSED	|generic|tr_Q9JHG5_Q9JHG5_MOUSE_REVERSED	|generic|tr_Q6P263_Q6P263_MOUSE_REVERSED	|generic|tr_Q8R4N4_Q8R4N4_MOUSE_REVERSED|
"""index: 8085, intensity: 9615.0, mobility: 0.913"""	-0.584767	0.323342	0.991304	TIPAQPRSWR	generic|tr_A0A087WR50_A0A087WR50_MOUSE__chr1_-1_71637244_71637333_ENSMUST00000186613__II_1037262_REVERSED	|generic|tr_A0A087WSN6_A0A087WSN6_MOUSE__chr1_-1_71637244_71637333_ENSMUST00000186613__II_1037262_REVERSED	|generic|sp_P11276_FINC_MOUSE__chr1_-1_71637244_71637333_ENSMUST00000186613__II_1037262_REVERSED	|generic|tr_Q3TCF1_Q3TCF1_MOUSE__chr1_-1_71637244_71637333_ENSMUST00000186613__II_1037262_REVERSED	|generic|tr_B9EHT6_B9EHT6_MOUSE__chr1_-1_71637244_71637333_ENSMUST00000186613__II_1037262_REVERSED	|generic|tr_Q3UHL6_Q3UHL6_MOUSE__chr1_-1_71637244_71637333_ENSMUST00000186613__II_1037262_REVERSED	|generic|tr_Q3UGY5_Q3UGY5_MOUSE__chr1_-1_71637244_71637333_ENSMUST00000186613_REVERSED	|generic|tr_Q3TCL7_Q3TCL7_MOUSE__chr1_-1_71637244_71637333_ENSMUST00000186613_REVERSED	|generic|tr_B7ZNJ1_B7ZNJ1_MOUSE__chr1_-1_71637244_71637333_ENSMUST00000186613_REVERSED	|generic|tr_Q3UH17_Q3UH17_MOUSE__chr1_-1_71637244_71637333_ENSMUST00000186613_REVERSED	|generic|tr_Q3TBB4_Q3TBB4_MOUSE__chr1_-1_71637244_71637333_ENSMUST00000186613_REVERSED	|generic|tr_A0A087WS56_A0A087WS56_MOUSE__chr1_-1_71637244_71637333_ENSMUST00000186613_REVERSED	|generic|tr_Q3UHR1_Q3UHR1_MOUSE__chr1_-1_71637244_71637333_ENSMUST00000186613_REVERSED|
"""index: 7578, intensity: 2951.0, mobility: 1.011"""	-0.584831	0.323496	0.991337	YRLDGAHKRMHVSLYHKWKTVYGC	generic|tr_Q925J4_Q925J4_MOUSE__chr1_-1_74566878_74567120_ENSMUST00000156613__II_1036811_REVERSED	|generic|sp_G5E869_ZN142_MOUSE__chr1_-1_74566878_74567120_ENSMUST00000156613__II_1036811_REVERSED	|generic|sp_G5E869-2_ZN142_MOUSE__chr1_-1_74566878_74567120_ENSMUST00000156613__II_1036811_REVERSED	|generic|sp_G5E869-3_ZN142_MOUSE__chr1_-1_74566878_74567120_ENSMUST00000156613__II_1036811_REVERSED	|generic|tr_Q925J5_Q925J5_MOUSE__chr1_-1_74566878_74567120_ENSMUST00000156613_REVERSED	|generic|tr_Q6PAR8_Q6PAR8_MOUSE_REVERSED|
"""index: 30160, intensity: 25737.0, mobility: 1.060"""	-0.585193	0.323723	0.991525	PMREVSIGEERIV	generic|IP_1019556_TX=10090_REVERSED|
"""index: 20153, intensity: 3958.0, mobility: 1.107"""	-0.585205	0.32395	0.991531	IHTRQSQGPESSLTNSIVDSSLEGIDVDRFDIPPQ	generic|tr_C7B5Q4_C7B5Q4_MOUSE_REVERSED|
"""index: 10673, intensity: 3860.0, mobility: 1.183"""	-0.585209	0.324103	0.991533	FMIFFFVLSHYSIQCTECLFIDFVFKLYKLNLAHELWTIN	generic|IP_831111_TX=10090_REVERSED|
"""index: 6006, intensity: 5988.0, mobility: 1.063"""	-0.585294	0.32411	0.991577	QAMAIRKIFNGHFVPQRIEHDKMLYLSMMFSKMRGMLCFSPG	generic|IP_989673_TX=10090_REVERSED|
"""index: 22188, intensity: 57743.0, mobility: 0.932"""	-0.585627	0.324337	0.991749	RQLHSHRR	generic|tr_D3Z2T8_D3Z2T8_MOUSE_REVERSED|
"""index: 12947, intensity: 2962.0, mobility: 0.915"""	-0.585689	0.324563	0.991781	FSLYCINTKEKDTLKSHQP	generic|sp_Q8BH65_DEN6A_MOUSE_REVERSED	|generic|sp_Q8BH65-2_DEN6A_MOUSE_REVERSED|
"""index: 20879, intensity: 3024.0, mobility: 1.151"""	-0.585695	0.32479	0.991783	AATMKRMLDWMRLIS	generic|IP_3466488_TX=10090_REVERSED|
"""index: 21475, intensity: 5966.0, mobility: 1.068"""	-0.58573	0.32487	0.991801	VMINGMPRSESKGY	generic|IP_826064_TX=10090_REVERSED|
"""index: 11707, intensity: 35571.0, mobility: 1.001"""	-0.585839	0.325096	0.991858	QTLVIDSGGSGSGGGGSGGGGSSVTVTTGQGWYAFGGDYDWRMC	generic|tr_Q925S1_Q925S1_MOUSE_REVERSED|
"""index: 30332, intensity: 4906.0, mobility: 0.977"""	-0.586078	0.325323	0.99198	GEARSNERIARIWGLMDDRDEAQFLYECFDATTLRFVHRRK	generic|tr_D6RDB5_D6RDB5_MOUSE__chr11_1_97454246_97454329_ENSMUST00000142465_REVERSED	|generic|chr11_1_97463549_97463794_ENSMUST00000142465_REVERSED	|generic|tr_F8VQ11_F8VQ11_MOUSE__chr11_1_97454246_97454329_ENSMUST00000142465_REVERSED	|generic|sp_Q69ZH9_RHG23_MOUSE__chr11_1_97454246_97454329_ENSMUST00000142465_REVERSED	|generic|tr_B1AQY2_B1AQY2_MOUSE__chr11_1_97454246_97454329_ENSMUST00000142465_REVERSED|
"""index: 24906, intensity: 3596.0, mobility: 0.869"""	-0.586107	0.32555	0.991995	RILMAHEM	generic|sp_Q8BYC6_TAOK3_MOUSE__II_937870_REVERSED	|generic|tr_B2RY27_B2RY27_MOUSE__II_937870_REVERSED	|generic|tr_Q3V3K3_Q3V3K3_MOUSE_REVERSED|
"""index: 4878, intensity: 2883.0, mobility: 1.303"""	-0.586232	0.325555	0.992059	ERRAIMQNLTEDDPVEDEEENE	generic|tr_H3BKN5_H3BKN5_MOUSE__chr19_1_26751896_26752045_ENSMUST00000099537__II_1046723_REVERSED	|generic|tr_Q7TND4_Q7TND4_MOUSE__chr19_1_26676643_26676801_ENSMUST00000099537__II_1046690_REVERSED	|generic|tr_F2Z4A9_F2Z4A9_MOUSE__chr19_1_26676643_26676801_ENSMUST00000099537__II_1046690_REVERSED	|generic|tr_Q8R1W7_Q8R1W7_MOUSE__chr19_1_26751896_26752045_ENSMUST00000099537__II_1046690_REVERSED	|generic|tr_H3BLH0_H3BLH0_MOUSE__chr19_1_26676643_26676801_ENSMUST00000099537__II_1046690_REVERSED	|generic|sp_Q6DIC0_SMCA2_MOUSE__chr19_1_26676643_26676801_ENSMUST00000099537__II_1046690_REVERSED	|generic|tr_H3BJK2_H3BJK2_MOUSE__chr19_1_26676643_26676801_ENSMUST00000099537__II_1046690_REVERSED	|generic|tr_E9QAB8_E9QAB8_MOUSE__chr19_1_26676643_26676801_ENSMUST00000099537_REVERSED	|generic|tr_Q3UHL2_Q3UHL2_MOUSE__chr19_1_26676643_26676801_ENSMUST00000099537_REVERSED	|generic|tr_Q3UX55_Q3UX55_MOUSE__chr19_1_26696194_26696226_ENSMUST00000099537_REVERSED|
"""index: 10199, intensity: 6713.0, mobility: 1.243"""	-0.586492	0.325782	0.992192	IVIYLNAFMIHFTLSVNH	generic|tr_Q8VG19_Q8VG19_MOUSE_REVERSED|
"""index: 19748, intensity: 37959.0, mobility: 0.974"""	-0.586689	0.325787	0.992293	QVPISARPCLSIFMSCLRID	generic|IP_951943_TX=10090_REVERSED|
"""index: 10747, intensity: 7825.0, mobility: 0.876"""	-0.58715	0.325939	0.992527	ELEVGSKVKEDMVMADSFLALS	generic|sp_G3X8R9_TMIG3_MOUSE__II_980537_REVERSED	|generic|tr_A0A0G2JEA6_A0A0G2JEA6_MOUSE_REVERSED	|generic|tr_A0A0G2JE84_A0A0G2JE84_MOUSE_REVERSED|
"""index: 1091, intensity: 3456.0, mobility: 0.983"""	-0.587162	0.326018	0.992533	QFWQAESRGLDV	generic|tr_Q8BG68_Q8BG68_MOUSE_REVERSED	|generic|sp_Q9JIB6_BIR1F_MOUSE_REVERSED	|generic|sp_Q9R016_BIR1E_MOUSE_REVERSED	|generic|tr_Q8CGT4_Q8CGT4_MOUSE_REVERSED	|generic|tr_Q8CH65_Q8CH65_MOUSE_REVERSED	|generic|sp_Q9JIB3_BIR1G_MOUSE_REVERSED	|generic|tr_Q8CGT3_Q8CGT3_MOUSE_REVERSED	|generic|tr_Q8CH70_Q8CH70_MOUSE_REVERSED|
"""index: 10512, intensity: 4684.0, mobility: 1.020"""	-0.587373	0.326244	0.99264	WGMTPPAMRPQHDQTRHSFLNLLLGL	generic|IP_1064782_TX=10090_REVERSED|
"""index: 19626, intensity: 3677.0, mobility: 1.050"""	-0.587552	0.326471	0.99273	KWSWSLSRFFGSV	generic|II_942463_TX=10090_REVERSED	|generic|IP_942484_TX=10090_REVERSED|
"""index: 25545, intensity: 5219.0, mobility: 0.977"""	-0.587558	0.326623	0.992733	ATPLPPPPPPPP	generic|sp_Q61329_ZFHX3_MOUSE__chr10_1_128278792_128278821_ENSMUST00000217852_REVERSED	|generic|tr_E9QMD3_E9QMD3_MOUSE__chr10_1_128278792_128278821_ENSMUST00000217852_REVERSED	|generic|tr_Q6P9K2_Q6P9K2_MOUSE__chr10_1_128278792_128278821_ENSMUST00000217852_REVERSED|
"""index: 11012, intensity: 6949.0, mobility: 0.946"""	-0.587579	0.326849	0.992744	SAAAERTAQGLQQRTLELAAELQ	generic|tr_D3Z3Y7_D3Z3Y7_MOUSE__II_2559935_REVERSED	|generic|sp_Q8VC98_PKHA4_MOUSE_REVERSED	|generic|sp_Q8VC98-2_PKHA4_MOUSE_REVERSED	|generic|tr_A0A1B0GR22_A0A1B0GR22_MOUSE_REVERSED	|generic|tr_A0A1B0GSM9_A0A1B0GSM9_MOUSE_REVERSED	|generic|tr_A0A1B0GSC3_A0A1B0GSC3_MOUSE_REVERSED|
"""index: 12236, intensity: 7508.0, mobility: 1.041"""	-0.58758	0.327001	0.992745	QEERKQKRLQLGEEERRRRME	generic|tr_G3UXW7_G3UXW7_MOUSE__II_1076160_REVERSED	|generic|sp_Q60960_IMA5_MOUSE__chr16_1_36023206_36023259_ENSMUST00000173696__II_1076143_REVERSED	|generic|II_1076148_TX=10090_REVERSED	|generic|tr_G3UXT6_G3UXT6_MOUSE_REVERSED	|generic|tr_G3UWJ8_G3UWJ8_MOUSE_REVERSED	|generic|chr16_1_36000217_36000327_ENSMUST00000174500_REVERSED	|generic|tr_G3UZK5_G3UZK5_MOUSE_REVERSED|
"""index: 6678, intensity: 4358.0, mobility: 0.798"""	-0.587763	0.327227	0.992837	TSSTKKMSVQLLRT	generic|IP_959971_TX=10090_REVERSED|
"""index: 2270, intensity: 4703.0, mobility: 0.977"""	-0.587803	0.327454	0.992857	ELCWIGTYPSKSVSPVVFTLFFFY	generic|IP_1003844_TX=10090_REVERSED|
"""index: 18453, intensity: 5027.0, mobility: 0.925"""	-0.587832	0.32768	0.992871	QTPMDLVRFH	generic|sp_Q9JJL8_SYSM_MOUSE_REVERSED|
"""index: 22550, intensity: 4125.0, mobility: 0.979"""	-0.58786	0.327684	0.992886	FNQENFLRGDK	generic|II_889938_TX=10090_REVERSED	|generic|tr_Q3TAR6_Q3TAR6_MOUSE__chr7_1_44775444_44775524_ENSMUST00000147952_REVERSED	|generic|tr_E9PW85_E9PW85_MOUSE_REVERSED	|generic|tr_D3Z2U5_D3Z2U5_MOUSE_REVERSED|
"""index: 24673, intensity: 5001.0, mobility: 0.917"""	-0.588158	0.32791	0.993035	MMKQREKMMWTLFWIISCPIQGF	generic|IP_3507083_TX=10090_REVERSED|
"""index: 31525, intensity: 5391.0, mobility: 0.809"""	-0.588242	0.328136	0.993077	PLISPKYM	generic|IP_899947_TX=10090_REVERSED|
"""index: 16366, intensity: 2605.0, mobility: 1.243"""	-0.588367	0.328362	0.99314	WTLMCMYTIYTHICICIF	generic|IP_1032731_TX=10090_REVERSED|
"""index: 12427, intensity: 5646.0, mobility: 0.970"""	-0.588369	0.328365	0.993141	PGAGGAGEKAVGDARTRTGDAGGPTKE	generic|tr_Q3V133_Q3V133_MOUSE__II_993627_REVERSED	|generic|tr_Q32NY8_Q32NY8_MOUSE_REVERSED	|generic|tr_Q810E9_Q810E9_MOUSE_REVERSED	|generic|tr_E9Q5K1_E9Q5K1_MOUSE_REVERSED|
"""index: 6874, intensity: 3450.0, mobility: 1.140"""	-0.58848	0.328591	0.993196	LSQRMEAMTLELNHKMEALEQQHLWQLKEIEIRLRRIE	generic|tr_A2A484_A2A484_MOUSE__chr2_-1_165785590_165785712_ENSMUST00000088113__II_998046_REVERSED	|generic|tr_Q3V1I9_Q3V1I9_MOUSE__chr2_-1_165785590_165785712_ENSMUST00000088113__II_998046_REVERSED	|generic|tr_Q8CHB3_Q8CHB3_MOUSE__chr2_-1_165785590_165785712_ENSMUST00000088113__II_998046_REVERSED	|generic|tr_E9Q8D1_E9Q8D1_MOUSE__chr2_-1_165785590_165785712_ENSMUST00000088113__II_998046_REVERSED	|generic|tr_Q80Y82_Q80Y82_MOUSE__chr2_-1_165785590_165785712_ENSMUST00000088113__II_998046_REVERSED	|generic|tr_A2A483_A2A483_MOUSE__chr2_-1_165785590_165785712_ENSMUST00000088113__II_998046_REVERSED	|generic|II_998053_TX=10090_REVERSED	|generic|tr_A2A482_A2A482_MOUSE__chr2_-1_165785590_165785712_ENSMUST00000088113_REVERSED	|generic|tr_Q3UH28_Q3UH28_MOUSE__chr2_-1_165785590_165785712_ENSMUST00000088113_REVERSED	|generic|tr_Q3U1M7_Q3U1M7_MOUSE__chr2_-1_165785590_165785712_ENSMUST00000088113_REVERSED	|generic|tr_Q3V437_Q3V437_MOUSE__chr2_-1_165785590_165785712_ENSMUST00000088113_REVERSED	|generic|tr_A2A485_A2A485_MOUSE_REVERSED	|generic|tr_Q80XT8_Q80XT8_MOUSE__chr2_-1_165785590_165785712_ENSMUST00000088113_REVERSED|
"""index: 4252, intensity: 3191.0, mobility: 0.884"""	-0.588593	0.328597	0.993253	KLLHCFADPE	generic|II_1068773_TX=10090_REVERSED	|generic|sp_Q8CHD8-3_RFIP3_MOUSE__chr17_-1_26011993_26012031_ENSMUST00000144587_REVERSED	|generic|sp_Q8CHD8_RFIP3_MOUSE_REVERSED|
"""index: 22679, intensity: 3550.0, mobility: 1.151"""	-0.588788	0.328597	0.99335	RILERREKELEIMEESPRVKRVCFQEKEREDEEFLKSPK	generic|tr_Q69ZV5_Q69ZV5_MOUSE__chr4_1_57856887_57857045_ENSMUST00000098066__II_962652_REVERSED	|generic|sp_O54931_AKAP2_MOUSE__chr4_1_57856887_57857045_ENSMUST00000098066__II_962652_REVERSED	|generic|sp_O54931-4_AKAP2_MOUSE__chr4_1_57856887_57857045_ENSMUST00000098066__II_962652_REVERSED	|generic|tr_F7AA26_F7AA26_MOUSE__chr4_1_57856887_57857045_ENSMUST00000098066__II_962652_REVERSED	|generic|tr_Q99L95_Q99L95_MOUSE__chr4_1_57856887_57857045_ENSMUST00000098066_REVERSED	|generic|tr_A0A5F8MPZ6_A0A5F8MPZ6_MOUSE_REVERSED	|generic|tr_A2API8_A2API8_MOUSE__chr4_1_57856887_57857045_ENSMUST00000098066_REVERSED	|generic|sp_O54931-2_AKAP2_MOUSE__chr4_1_57856887_57857045_ENSMUST00000098066_REVERSED	|generic|sp_O54931-3_AKAP2_MOUSE__chr4_1_57856887_57857045_ENSMUST00000098066_REVERSED	|generic|sp_O54931-5_AKAP2_MOUSE__chr4_1_57856887_57857045_ENSMUST00000098066_REVERSED|
"""index: 10333, intensity: 6241.0, mobility: 0.920"""	-0.589512	0.328674	0.99371	PATSSTQRHAR	generic|tr_Q8CGR8_Q8CGR8_MOUSE__II_1074515_REVERSED	|generic|tr_E9Q9U2_E9Q9U2_MOUSE__II_1074515_REVERSED|
"""index: 3435, intensity: 4977.0, mobility: 0.895"""	-0.58968	0.328752	0.993793	SKHFDKKIDEIMMML	generic|IP_825804_TX=10090_REVERSED	|generic|IP_935334_TX=10090_REVERSED	|generic|tr_Q3TZR4_Q3TZR4_MOUSE_REVERSED	|generic|tr_Q60728_Q60728_MOUSE_REVERSED	|generic|tr_Q60725_Q60725_MOUSE_REVERSED	|generic|sp_P11260_LORF1_MOUSE_REVERSED	|generic|tr_Q60727_Q60727_MOUSE_REVERSED	|generic|tr_Q60712_Q60712_MOUSE_REVERSED	|generic|tr_Q60732_Q60732_MOUSE_REVERSED	|generic|tr_Q60723_Q60723_MOUSE_REVERSED|
"""index: 7840, intensity: 5984.0, mobility: 1.137"""	-0.589865	0.328977	0.993884	ESYTSVWLWSPSCSSWWTWFTGSAASTAFG	generic|IP_1044833_TX=10090_REVERSED|
"""index: 11430, intensity: 4796.0, mobility: 1.194"""	-0.589872	0.329202	0.993888	KMIMALYIKEYDYGFIYKEYDYGFIYIDCFRFLTFLPL	generic|IP_1022653_TX=10090_REVERSED|
"""index: 9720, intensity: 276457.0, mobility: 1.070"""	-0.589971	0.329205	0.993936	LSNDYNKHNVGMVFMATYASPTSMIVRKVGGKLHTSAKEMTTFVV	generic|IP_1100929_TX=10090_REVERSED|
"""index: 12781, intensity: 7112.0, mobility: 1.240"""	-0.590159	0.329208	0.994029	EKEKQLNEIQETLVKE	generic|tr_D3Z3A8_D3Z3A8_MOUSE__chr9_1_59908226_59908303_ENSMUST00000127933_REVERSED	|generic|sp_Q8C170_MYO9A_MOUSE__chr9_1_59908226_59908303_ENSMUST00000127933_REVERSED	|generic|sp_Q8C170-2_MYO9A_MOUSE__chr9_1_59908226_59908303_ENSMUST00000127933_REVERSED|
"""index: 10537, intensity: 7697.0, mobility: 0.892"""	-0.590257	0.329362	0.994077	QGWRGTRPNLYNPYLGNPREMKQLLKR	generic|sp_P39098_MA1A2_MOUSE_REVERSED	|generic|sp_P39098-2_MA1A2_MOUSE_REVERSED|
"""index: 25297, intensity: 6162.0, mobility: 0.986"""	-0.590311	0.329362	0.994103	VYWSLQKRR	generic|chr4_1_136327342_136327461_ENSMUST00000131671_REVERSED|
"""index: 7945, intensity: 3487.0, mobility: 1.013"""	-0.590695	0.329586	0.994291	NWILETIPCFKAS	generic|IP_1044408_TX=10090_REVERSED|
"""index: 22138, intensity: 6529.0, mobility: 0.888"""	-0.590719	0.329663	0.994303	SFTPVLQYFSLKVLWQT	generic|IP_946727_TX=10090_REVERSED|
"""index: 13360, intensity: 6675.0, mobility: 1.074"""	-0.59088	0.329814	0.994381	KRKCFIPVFVSIWAMVVPYF	generic|IP_903757_TX=10090_REVERSED|
"""index: 11591, intensity: 4976.0, mobility: 1.172"""	-0.591078	0.329816	0.994478	PGPCSPARGVSLVPPPHRLSSPVPWSGWCSRSPPGLLSWPMSSPLPR	generic|chr9_1_21940773_21941116_ENSMUST00000046371__IP_851895_TX=10090_REVERSED|
"""index: 23013, intensity: 2990.0, mobility: 1.166"""	-0.591375	0.33004	0.994622	SAGCRARR	generic|chr10_-1_81420372_81420539_ENSMUST00000105321_REVERSED|
"""index: 4754, intensity: 3180.0, mobility: 0.916"""	-0.591417	0.330265	0.994642	SKPLDALEKGLLEGKHYGMMREF	generic|tr_A6YR19_A6YR19_MOUSE__chr13_-1_95104649_95104678_ENSMUST00000162328__II_1103855_REVERSED	|generic|sp_E9Q4S1_PDE8B_MOUSE__chr13_-1_95104649_95104678_ENSMUST00000162328__II_1103855_REVERSED	|generic|tr_E9PXX4_E9PXX4_MOUSE__chr13_-1_95104649_95104678_ENSMUST00000162328__II_1103855_REVERSED	|generic|tr_E9Q7S6_E9Q7S6_MOUSE__chr13_-1_95104649_95104678_ENSMUST00000162328__II_1103855_REVERSED	|generic|tr_E9PX38_E9PX38_MOUSE__chr13_-1_95104649_95104678_ENSMUST00000162328__II_1103855_REVERSED	|generic|tr_Q8CFW8_Q8CFW8_MOUSE__chr13_-1_95104649_95104678_ENSMUST00000162328_REVERSED|
"""index: 20679, intensity: 271328.0, mobility: 0.905"""	-0.591558	0.330415	0.994711	FIETGILMAEQFCFAGVPLIMFA	generic|IP_826434_TX=10090_REVERSED|
"""index: 22617, intensity: 4448.0, mobility: 1.123"""	-0.591761	0.33064	0.994809	EIRSKLTWLVPLWHPNPEMTIRSYTYPLEGYWATLRPQPY	generic|sp_Q8K1E6_ALKB3_MOUSE__II_1005215_REVERSED	|generic|tr_A2AKV7_A2AKV7_MOUSE__II_1005207_REVERSED	|generic|tr_A2AKV6_A2AKV6_MOUSE__II_1005207_REVERSED|
"""index: 22776, intensity: 4564.0, mobility: 1.041"""	-0.591775	0.33079	0.994816	YLGEELGVAIRDGDV	generic|tr_B2RQQ7_B2RQQ7_MOUSE_REVERSED	|generic|tr_A0A1Y7VLI0_A0A1Y7VLI0_MOUSE_REVERSED	|generic|sp_Q7TT50_MRCKB_MOUSE_REVERSED|
"""index: 7590, intensity: 6828.0, mobility: 0.888"""	-0.591959	0.33094	0.994904	EQRDSVDPSMLQAEMLKMILPKMKL	generic|sp_Q5QNV8_HEAT9_MOUSE_REVERSED|
"""index: 19831, intensity: 6378.0, mobility: 1.103"""	-0.592024	0.331164	0.994936	LIIYRLKLLRAALRAPWFNRRPQYGYKIPSLK	generic|tr_Q8BK99_Q8BK99_MOUSE__II_1077124_REVERSED	|generic|tr_E0CXD1_E0CXD1_MOUSE__chr16_1_29616666_29616695_ENSMUST00000160475__II_1077114_REVERSED	|generic|tr_H7BX01_H7BX01_MOUSE__chr16_1_29616666_29616695_ENSMUST00000160475__II_1077122_REVERSED	|generic|sp_P58281_OPA1_MOUSE__chr16_1_29616666_29616695_ENSMUST00000160475__II_1077122_REVERSED	|generic|sp_P58281-2_OPA1_MOUSE__chr16_1_29616666_29616695_ENSMUST00000160475__II_1077122_REVERSED	|generic|tr_Q80TX7_Q80TX7_MOUSE__chr16_1_29616666_29616695_ENSMUST00000160475_REVERSED	|generic|chr16_1_29586202_29586363_ENSMUST00000160475_REVERSED	|generic|chr16_1_29586088_29586363_ENSMUST00000160475_REVERSED|
"""index: 9542, intensity: 6073.0, mobility: 1.167"""	-0.592097	0.33124	0.994971	MEEERRRREEEQRLQMEKRKQMEQSHLEEMRRLEEQR	generic|II_956123_TX=10090_REVERSED	|generic|II_956125_TX=10090_REVERSED	|generic|sp_Q8VIJ6_SFPQ_MOUSE_REVERSED	|generic|tr_Q810V5_Q810V5_MOUSE_REVERSED	|generic|tr_Q7TMH7_Q7TMH7_MOUSE_REVERSED|
"""index: 6219, intensity: 9354.0, mobility: 0.983"""	-0.592235	0.331464	0.995037	YPVCRFAVGLGDREPLPPVKEM	generic|IP_1098364_TX=10090_REVERSED|
"""index: 19149, intensity: 4094.0, mobility: 1.291"""	-0.592294	0.331689	0.995066	RVRKMAEEIEKSSTDSKL	generic|tr_Q8BV04_Q8BV04_MOUSE__chr3_-1_158021372_158021404_ENSMUST00000126716__II_977466_REVERSED	|generic|tr_B7ZNC5_B7ZNC5_MOUSE__chr3_-1_158021372_158021404_ENSMUST00000126716__II_977464_REVERSED	|generic|tr_Q8CFF2_Q8CFF2_MOUSE__chr3_-1_158021372_158021404_ENSMUST00000126716__II_977451_REVERSED	|generic|tr_E9Q6E5_E9Q6E5_MOUSE__chr3_-1_158021372_158021404_ENSMUST00000126716__II_977471_REVERSED	|generic|tr_Q8C0Z3_Q8C0Z3_MOUSE__chr3_-1_158021372_158021404_ENSMUST00000126716__II_977451_REVERSED	|generic|tr_Q3UIX4_Q3UIX4_MOUSE__chr3_-1_158021372_158021404_ENSMUST00000126716__II_977451_REVERSED	|generic|tr_Q8CGI3_Q8CGI3_MOUSE__chr3_-1_158021372_158021404_ENSMUST00000126716__II_977451_REVERSED	|generic|tr_Q9CT17_Q9CT17_MOUSE__chr3_-1_158021372_158021404_ENSMUST00000126716__II_977451_REVERSED	|generic|tr_Q6NSR2_Q6NSR2_MOUSE__chr3_-1_158021372_158021404_ENSMUST00000126716__II_977451_REVERSED	|generic|tr_F6RDI8_F6RDI8_MOUSE__chr3_-1_158021372_158021404_ENSMUST00000126716__II_977451_REVERSED	|generic|tr_A0A0G2JEG1_A0A0G2JEG1_MOUSE__chr3_-1_158021372_158021404_ENSMUST00000126716_REVERSED	|generic|chr3_-1_158019271_158019438_ENSMUST00000152274_REVERSED|
"""index: 20315, intensity: 4121.0, mobility: 1.055"""	-0.592353	0.331839	0.995094	VCSVLTMETHSRHVILCYLMLFLSIRPSGYF	generic|IP_849862_TX=10090_REVERSED|
"""index: 5788, intensity: 4479.0, mobility: 0.913"""	-0.592473	0.331988	0.995152	PKSTDGATNKPEEQDAIHLRHSVAKSLMKH	generic|tr_E9Q1M1_E9Q1M1_MOUSE__II_1091552_REVERSED	|generic|tr_Q14BH0_Q14BH0_MOUSE_REVERSED	|generic|tr_Q80U45_Q80U45_MOUSE_REVERSED|
"""index: 23783, intensity: 7364.0, mobility: 1.025"""	-0.592639	0.332138	0.995231	EEAGRVTRCLIETSVLREVPARDVNQPAMGHW	generic|sp_Q9CWM2_CDCA4_MOUSE_REVERSED	|generic|tr_Q3USY8_Q3USY8_MOUSE_REVERSED|
"""index: 23747, intensity: 4196.0, mobility: 1.152"""	-0.5929	0.332213	0.995356	NEPEQWGGSALFYVNFLLKVKKNEYFTAM	generic|IP_3464155_TX=10090_REVERSED|
"""index: 13239, intensity: 7466.0, mobility: 0.966"""	-0.592991	0.332437	0.995399	MGIMFALFVMIFLVMFK	generic|tr_Q8CCQ1_Q8CCQ1_MOUSE_REVERSED	|generic|tr_Q8BNT8_Q8BNT8_MOUSE_REVERSED	|generic|tr_E6Y6Q0_E6Y6Q0_MOUSE_REVERSED	|generic|tr_Q2VPD3_Q2VPD3_MOUSE_REVERSED	|generic|sp_Q9QZC1_TRPC3_MOUSE_REVERSED	|generic|tr_B1ATV3_B1ATV3_MOUSE_REVERSED	|generic|tr_Q32MT5_Q32MT5_MOUSE_REVERSED|
"""index: 21439, intensity: 5088.0, mobility: 1.061"""	-0.593043	0.332661	0.995424	QMQWLTIIKQFRKSSKRSSSMMVANMSWRDRPVQ	generic|IP_962364_TX=10090_REVERSED|
"""index: 18367, intensity: 2566.0, mobility: 0.931"""	-0.593055	0.332736	0.995429	WVRVKQMNDM	generic|IP_3472366_TX=10090_REVERSED|
"""index: 13405, intensity: 5359.0, mobility: 1.080"""	-0.593088	0.332811	0.995445	QSRQPTAAAAETRFR	generic|tr_A6H663_A6H663_MOUSE_REVERSED	|generic|sp_Q9JLV1_BAG3_MOUSE_REVERSED	|generic|tr_Q3TAM9_Q3TAM9_MOUSE_REVERSED|
"""index: 13003, intensity: 4144.0, mobility: 0.841"""	-0.593238	0.33296	0.995516	MTLMTMSSNPNLYDTGMLPQLSTRS	generic|tr_Q8CDH4_Q8CDH4_MOUSE_REVERSED|
"""index: 6787, intensity: 5428.0, mobility: 1.020"""	-0.593488	0.33311	0.995635	DRWQLHVLPAQPDMAWLQR	generic|chr9_1_102720810_102723777_ENSMUST00000153965__IP_844476_TX=10090_REVERSED|
"""index: 13555, intensity: 29251.0, mobility: 0.991"""	-0.593553	0.33311	0.995666	QQSFMSNGGMSGQAWGNMDSTPQYAPNAQSQQMMPSQTH	generic|tr_A6P3E3_A6P3E3_MOUSE__chr12_-1_100967989_100968279_ENSMUST00000068411_REVERSED	|generic|tr_Q8CBM5_Q8CBM5_MOUSE__chr12_-1_100967989_100968279_ENSMUST00000068411_REVERSED	|generic|tr_Q7TPU7_Q7TPU7_MOUSE__chr12_-1_100967989_100968279_ENSMUST00000068411_REVERSED	|generic|tr_Q8CE59_Q8CE59_MOUSE__chr12_-1_100967989_100968279_ENSMUST00000068411_REVERSED	|generic|tr_E9PV80_E9PV80_MOUSE__chr12_-1_100967989_100968279_ENSMUST00000068411_REVERSED	|generic|sp_Q61026_NCOA2_MOUSE__chr12_-1_100967989_100968279_ENSMUST00000068411_REVERSED|
"""index: 27386, intensity: 3751.0, mobility: 0.946"""	-0.593632	0.33311	0.995704	FNQFIIQYK	generic|sp_Q8VHE6_DYH5_MOUSE_REVERSED|
"""index: 13729, intensity: 5893.0, mobility: 0.915"""	-0.594084	0.333333	0.995917	VFGLASLQRVE	generic|tr_D3Z025_D3Z025_MOUSE__chr9_-1_7165595_7165741_ENSMUST00000147056_REVERSED	|generic|sp_Q45VK7_DYHC2_MOUSE__chr9_-1_7052557_7052643_ENSMUST00000139671_REVERSED	|generic|sp_Q45VK7-2_DYHC2_MOUSE__chr9_-1_7052557_7052643_ENSMUST00000139671_REVERSED|
"""index: 11641, intensity: 50081.0, mobility: 1.155"""	-0.594161	0.333557	0.995953	REDHGRKYQVQSALQNAAKARQYAPTIMAPFSGKGQQQERDE	generic|tr_E9Q641_E9Q641_MOUSE_REVERSED	|generic|sp_Q80XB4_NRAP_MOUSE_REVERSED	|generic|sp_Q80XB4-2_NRAP_MOUSE_REVERSED	|generic|sp_Q80XB4-3_NRAP_MOUSE_REVERSED	|generic|sp_Q80XB4-4_NRAP_MOUSE_REVERSED	|generic|tr_E9PZF4_E9PZF4_MOUSE_REVERSED|
"""index: 23539, intensity: 4536.0, mobility: 1.124"""	-0.594223	0.333557	0.995982	GRVNLGFDMTRPLYDPDANVRGIIE	generic|sp_P53668_LIMK1_MOUSE__chr5_-1_134657489_134657638_ENSMUST00000134093__II_929697_REVERSED	|generic|tr_Q3UR47_Q3UR47_MOUSE__chr5_-1_134657489_134657638_ENSMUST00000134093_REVERSED	|generic|tr_Q3TA53_Q3TA53_MOUSE__chr5_-1_134657489_134657638_ENSMUST00000134093_REVERSED	|generic|tr_E9PVB6_E9PVB6_MOUSE__chr5_-1_134657489_134657638_ENSMUST00000134093_REVERSED|
"""index: 14718, intensity: 8476.0, mobility: 1.104"""	-0.59439	0.33378	0.996061	YPQRIMSQYWKLPTLVLATRDTNIAQ	generic|sp_P63277_AMELX_MOUSE_REVERSED|
"""index: 22580, intensity: 3830.0, mobility: 1.121"""	-0.594433	0.33378	0.996081	LPYYFLALATLSTEMTNTLTRTCC	generic|sp_Q9JJQ0_PIGB_MOUSE__chr9_-1_73032049_73032078_ENSMUST00000183904__II_847094_REVERSED|
"""index: 7702, intensity: 4738.0, mobility: 0.983"""	-0.594693	0.333928	0.996203	KLCTASAEESAELNSPALRKQMPRGLE	generic|IP_962153_TX=10090_REVERSED|
"""index: 21281, intensity: 4461.0, mobility: 0.888"""	-0.594841	0.334151	0.996272	FSLTIYIVQ	generic|tr_Q6IE31_Q6IE31_MOUSE_REVERSED	|generic|tr_M0QWD8_M0QWD8_MOUSE_REVERSED|
"""index: 14063, intensity: 4913.0, mobility: 0.959"""	-0.594857	0.334299	0.996279	VRWTVLQCTVTFLIPLCFYCGFYWWMRA	generic|tr_A1L151_A1L151_MOUSE_REVERSED	|generic|sp_Q99JG2_G37L1_MOUSE_REVERSED|
"""index: 19444, intensity: 4101.0, mobility: 0.929"""	-0.594922	0.334299	0.99631	KCITFRDLVM	generic|IP_829046_TX=10090_REVERSED|
"""index: 21677, intensity: 4205.0, mobility: 1.083"""	-0.595144	0.334522	0.996413	DEIALTSIMLSSGLEVEMIRQNVQ	generic|tr_Q8CA41_Q8CA41_MOUSE__II_1087644_REVERSED	|generic|tr_Q8CA61_Q8CA61_MOUSE_REVERSED	|generic|tr_A0A2R8VHN9_A0A2R8VHN9_MOUSE_REVERSED	|generic|tr_Q9D3V8_Q9D3V8_MOUSE_REVERSED|
"""index: 7113, intensity: 7239.0, mobility: 1.114"""	-0.595212	0.334596	0.996445	LTIKLKEFLDRMEGRRRRENATHTRRYYAFAETEKHPK	generic|tr_E9QLG3_E9QLG3_MOUSE__chr2_1_119903600_119903737_ENSMUST00000141776__II_1009166_REVERSED	|generic|sp_A2AWL7_MGAP_MOUSE__chr2_1_119903600_119903737_ENSMUST00000141776__II_1009166_REVERSED	|generic|sp_A2AWL7-3_MGAP_MOUSE__chr2_1_119903600_119903737_ENSMUST00000141776__II_1009166_REVERSED	|generic|tr_H7BX50_H7BX50_MOUSE__chr2_1_119903600_119903737_ENSMUST00000141776__II_1009166_REVERSED	|generic|sp_A2AWL7-2_MGAP_MOUSE__chr2_1_119903600_119903737_ENSMUST00000141776_REVERSED|
"""index: 11316, intensity: 4527.0, mobility: 1.175"""	-0.595315	0.334818	0.996493	CKYPREGSHVRHHQLLTSSRCFGKGCVACRYPREGTHSRQHQIL	generic|sp_Q8R0T2_ZN768_MOUSE_REVERSED	|generic|tr_A0A0U1RNU4_A0A0U1RNU4_MOUSE_REVERSED|
"""index: 22768, intensity: 6508.0, mobility: 1.114"""	-0.595548	0.335039	0.996601	GRGYLTVHEVDIIAKALIIIQFAAMARETEVSSQLFPEFISVT	generic|tr_B7ZNI2_B7ZNI2_MOUSE_REVERSED	|generic|tr_A0A1D5RM61_A0A1D5RM61_MOUSE_REVERSED	|generic|sp_A2RT91_ANKAR_MOUSE_REVERSED|
"""index: 6604, intensity: 3147.0, mobility: 1.132"""	-0.59566	0.335039	0.996653	DRERSDGRLDDDQPNS	generic|tr_G5E8C0_G5E8C0_MOUSE_REVERSED	|generic|sp_Q569E7_ZN697_MOUSE_REVERSED|
"""index: 12442, intensity: 5112.0, mobility: 1.042"""	-0.59583	0.335039	0.996731	VLGENVSYRELLSHMENLQIHFQKIMEVQLNVIDRHCAERF	generic|sp_P33215_NEDD1_MOUSE_REVERSED|
"""index: 19067, intensity: 3214.0, mobility: 1.188"""	-0.596292	0.335261	0.996944	QFRCVSSQHCLLSILFLILGHIWEQYKMSC	generic|IP_1051938_TX=10090_REVERSED|
"""index: 17633, intensity: 2948.0, mobility: 1.001"""	-0.596293	0.335482	0.996945	CRAEEQVRDEISRKGMGLNRLTMLSFRR	generic|sp_P56654_CP237_MOUSE_REVERSED	|generic|tr_Q9DBD9_Q9DBD9_MOUSE_REVERSED|
"""index: 11705, intensity: 655955.0, mobility: 1.161"""	-0.596422	0.335482	0.997004	LYDPCLIPLAKSCAEQIKDELDANEGELMRVKELYNALRENLI	generic|sp_Q6IFX4_K1C39_MOUSE_REVERSED|
"""index: 25992, intensity: 7954.0, mobility: 1.150"""	-0.59688	0.335705	0.997214	VRQVNLSNPPVPPKTIYKYGLYCLLGVLFGMSFLVAGSFSYAWTR	generic|sp_Q80XZ4_I22R1_MOUSE_REVERSED|
"""index: 13764, intensity: 2957.0, mobility: 1.169"""	-0.596965	0.335927	0.997252	RRTMMACILKYAQLKGEKYENPLTTAKFLWSAF	generic|tr_F7CGP0_F7CGP0_MOUSE__II_1002102_REVERSED	|generic|tr_F7AI67_F7AI67_MOUSE__II_1002095_REVERSED	|generic|tr_A0A2I3BPN8_A0A2I3BPN8_MOUSE__II_1002059_REVERSED	|generic|tr_A0A0A0MQD7_A0A0A0MQD7_MOUSE__II_1002059_REVERSED	|generic|sp_A3KGS3_RGPA2_MOUSE__II_1002059_REVERSED	|generic|sp_A3KGS3-2_RGPA2_MOUSE__II_1002095_REVERSED	|generic|II_1002079_TX=10090_REVERSED|
"""index: 23693, intensity: 3831.0, mobility: 1.086"""	-0.597071	0.336	0.997301	VVSQPLYGSLDTQFF	generic|sp_Q9EPQ7_STAR5_MOUSE__chr7_1_83637624_83637701_ENSMUST00000150174__II_885876_REVERSED	|generic|tr_Q78YL5_Q78YL5_MOUSE__chr7_1_83637624_83637701_ENSMUST00000150174_REVERSED	|generic|tr_Q78RK2_Q78RK2_MOUSE__chr7_1_83637624_83637701_ENSMUST00000150174_REVERSED|
"""index: 21862, intensity: 4684.0, mobility: 0.948"""	-0.597216	0.336222	0.997367	QKWIAIQVYALVAQEGHVQLQICVMARFQ	generic|IP_906043_TX=10090_REVERSED	|generic|IP_906059_TX=10090_REVERSED|
"""index: 3999, intensity: 3292.0, mobility: 0.788"""	-0.597293	0.33637	0.997402	GANVTVHL	generic|tr_Q3UG34_Q3UG34_MOUSE_REVERSED	|generic|tr_E9Q2P9_E9Q2P9_MOUSE_REVERSED	|generic|tr_Q9R295_Q9R295_MOUSE_REVERSED	|generic|tr_Q3TV21_Q3TV21_MOUSE_REVERSED|
"""index: 4223, intensity: 2708.0, mobility: 1.188"""	-0.597467	0.336592	0.997481	LAETEEEEHKQEERL	generic|tr_A0A2Y9CZM3_A0A2Y9CZM3_MOUSE__II_3462686_REVERSED	|generic|tr_A0A286YCB9_A0A286YCB9_MOUSE_REVERSED|
"""index: 25061, intensity: 3253.0, mobility: 0.950"""	-0.597561	0.336814	0.997523	ADLVRTLWALRWSRKPSVER	generic|IP_1080806_TX=10090_REVERSED|
"""index: 18078, intensity: 6579.0, mobility: 1.065"""	-0.597603	0.337034	0.997543	ELDSIIDIADREFIRLQLFLELKIKREQFLEEMQSQAEDL	generic|sp_Q0KL02_TRIO_MOUSE__II_3483633_REVERSED	|generic|sp_Q0KL02-4_TRIO_MOUSE__II_3482746_REVERSED	|generic|tr_A0A2I3BRP6_A0A2I3BRP6_MOUSE_REVERSED	|generic|sp_Q0KL02-2_TRIO_MOUSE_REVERSED	|generic|sp_Q0KL02-3_TRIO_MOUSE_REVERSED|
"""index: 15461, intensity: 6255.0, mobility: 0.957"""	-0.597609	0.337034	0.997545	QNESVYNGMVLWMPLSLPFP	generic|IP_2452872_TX=10090_REVERSED|
"""index: 15265, intensity: 3626.0, mobility: 0.894"""	-0.598101	0.337178	0.997767	FGLALKQGAVN	generic|IP_3464591_TX=10090_REVERSED|
"""index: 19285, intensity: 5362.0, mobility: 1.055"""	-0.598239	0.337178	0.997829	SRRPKEAMLQQKM	generic|IP_1052654_TX=10090_REVERSED|
"""index: 23688, intensity: 10125.0, mobility: 0.915"""	-0.598488	0.337323	0.997941	YDSAETYILLAPLCLPQNAENR	generic|tr_Q3TWI4_Q3TWI4_MOUSE__chr19_-1_6965682_6965729_ENSMUST00000237726_REVERSED	|generic|tr_Q571K9_Q571K9_MOUSE__chr19_-1_6965682_6965729_ENSMUST00000237726_REVERSED	|generic|tr_Q8CI86_Q8CI86_MOUSE__chr19_-1_6965682_6965729_ENSMUST00000237726_REVERSED	|generic|sp_P51432_PLCB3_MOUSE__chr19_-1_6965682_6965729_ENSMUST00000237726_REVERSED|
"""index: 14199, intensity: 3925.0, mobility: 0.869"""	-0.598706	0.337323	0.998039	PNMGPGMPMDPHMDPHMDPHMDPHMDP	generic|tr_A0A1B0GRU3_A0A1B0GRU3_MOUSE_REVERSED	|generic|tr_Q6PAI8_Q6PAI8_MOUSE_REVERSED	|generic|tr_E9Q8K8_E9Q8K8_MOUSE_REVERSED	|generic|sp_Q6ZPZ3_ZC3H4_MOUSE_REVERSED	|generic|sp_Q6ZPZ3-2_ZC3H4_MOUSE_REVERSED|
"""index: 11715, intensity: 65375.0, mobility: 1.110"""	-0.598934	0.337395	0.998141	LKKQILKLMTVVFGMKGVAEKHDNDVQCVLANCLHVAIRQISEDQ	generic|sp_Q80ZJ6_ZER1_MOUSE__chr2_-1_30110658_30110939_ENSMUST00000154231_REVERSED	|generic|sp_Q80ZJ6-2_ZER1_MOUSE__chr2_-1_30110658_30110939_ENSMUST00000154231_REVERSED|
"""index: 8718, intensity: 3026.0, mobility: 0.822"""	-0.599068	0.337467	0.998201	VRKEEFQM	generic|IP_856905_TX=10090_REVERSED|
"""index: 26710, intensity: 10458.0, mobility: 1.092"""	-0.599481	0.337688	0.998384	ATAAGAAGAAEATAPGTAEATATEAAGTAEATAAGAAETAEI	generic|tr_A0A1D5RM11_A0A1D5RM11_MOUSE__II_3478445_REVERSED	|generic|tr_A0A1D5RLL5_A0A1D5RLL5_MOUSE__II_1040827_REVERSED|
"""index: 3563, intensity: 3989.0, mobility: 1.381"""	-0.599496	0.33776	0.998391	HVIFTDQLDEMAGEMWNNFPAARK	generic|sp_Q7TPR4_ACTN1_MOUSE__chr12_-1_80168322_80168459_ENSMUST00000219634__II_3472423_REVERSED	|generic|tr_Q99LJ3_Q99LJ3_MOUSE__chr12_-1_80168322_80168459_ENSMUST00000219634__II_3472423_REVERSED	|generic|tr_A1BN54_A1BN54_MOUSE__chr12_-1_80168322_80168459_ENSMUST00000219634_REVERSED|
"""index: 9857, intensity: 14366.0, mobility: 1.025"""	-0.599633	0.337829	0.998452	YLLGSGGSGSSGGGGGGGGGGGGGRGGGGGRWRMQRGAQSSVCTTSKM	generic|chr4_1_138456920_138457078_ENSMUST00000050918__IP_957256_TX=10090_REVERSED|
"""index: 12862, intensity: 13761.0, mobility: 1.093"""	-0.599712	0.337829	0.998487	LLLFNKEERMSLWGRIHEFWSGYPVNGKLFWEFYTELSGPN	generic|tr_K7N6K8_K7N6K8_MOUSE_REVERSED	|generic|tr_A0A1B0GSJ3_A0A1B0GSJ3_MOUSE_REVERSED	|generic|tr_A0A1B0GRF0_A0A1B0GRF0_MOUSE_REVERSED	|generic|tr_A0A1B0GR21_A0A1B0GR21_MOUSE_REVERSED|
"""index: 23491, intensity: 3142.0, mobility: 0.810"""	-0.6003	0.337898	0.998746	WPGCLFSFM	generic|IP_919453_TX=10090_REVERSED|
"""index: 2101, intensity: 3382.0, mobility: 0.993"""	-0.600602	0.337898	0.998878	PDQPMVNPKNGKF	generic|IP_865044_TX=10090_REVERSED|
"""index: 13888, intensity: 4142.0, mobility: 0.861"""	-0.601024	0.337969	0.999063	TFQIQHRRGQRQPDRT	generic|tr_A6PW38_A6PW38_MOUSE__IP_830283_REVERSED|
"""index: 26860, intensity: 21406.0, mobility: 0.962"""	-0.601221	0.338112	0.999149	LYIWRRFSV	generic|IP_826518_TX=10090_REVERSED|
"""index: 12355, intensity: 8384.0, mobility: 1.132"""	-0.601367	0.338112	0.999212	QKDIFRLRDQREERMELCYVRQEQAAIHLSDMILRVAEA	generic|tr_Q3UGM1_Q3UGM1_MOUSE_REVERSED	|generic|sp_Q80U63_MFN2_MOUSE_REVERSED	|generic|sp_Q80U63-2_MFN2_MOUSE_REVERSED	|generic|tr_Q3TEX7_Q3TEX7_MOUSE_REVERSED|
"""index: 11329, intensity: 7446.0, mobility: 1.092"""	-0.601468	0.338258	0.999256	TWTSHRDTRPEISGALQGTQKETGQSHKSAQRRKWRM	generic|IP_1114382_TX=10090_REVERSED|
"""index: 21587, intensity: 21673.0, mobility: 0.872"""	-0.601574	0.338479	0.999302	WLHRSVRP	generic|chr1_-1_93022317_93022463_ENSMUST00000171796_REVERSED	|generic|chr1_-1_93021313_93022463_ENSMUST00000171796_REVERSED|
"""index: 21487, intensity: 3230.0, mobility: 1.224"""	-0.601652	0.338699	0.999336	ANKMEANRLTYILPNLMPTVVTYFVTLSKDIPLTSPPRVY	generic|tr_Q8VGM8_Q8VGM8_MOUSE_REVERSED|
"""index: 13412, intensity: 5316.0, mobility: 1.170"""	-0.601747	0.33892	0.999376	VPYIENYVQRETLNKDPGLLYPTLFPESPRLNAFFGYACLLAT	generic|sp_Q9EQN9_S19A2_MOUSE_REVERSED	|generic|sp_Q9EQN9-2_S19A2_MOUSE_REVERSED|
"""index: 25226, intensity: 4171.0, mobility: 1.267"""	-0.601772	0.339065	0.999388	HSSGGGLGLSNSVGGASGYGSSMPSTVVTC	generic|IP_3495217_TX=10090_REVERSED|
"""index: 11783, intensity: 6449.0, mobility: 1.092"""	-0.601875	0.339211	0.999432	LEWYKLYMWMLK	generic|sp_Q3TC33_CC127_MOUSE_REVERSED|
"""index: 24755, intensity: 2645.0, mobility: 1.044"""	-0.602033	0.339357	0.9995	NQISSGTPAHAMYVD	generic|tr_Q9D7R3_Q9D7R3_MOUSE__II_1046114_REVERSED	|generic|sp_Q3U4B4_LIPN_MOUSE_REVERSED|
"""index: 15155, intensity: 4942.0, mobility: 1.032"""	-0.602215	0.339577	0.999578	QTLERSPITAWARP	generic|tr_Q8R5D8_Q8R5D8_MOUSE_REVERSED|
"""index: 17752, intensity: 3557.0, mobility: 0.801"""	-0.602221	0.339722	0.999581	EWCANGMQVGAQGVHVSICER	generic|tr_A0A087WS35_A0A087WS35_MOUSE__II_1041821_REVERSED	|generic|tr_A0A0A0MQA5_A0A0A0MQA5_MOUSE__chr1_-1_75215622_75215885_ENSMUST00000188593__IP_3506393_REVERSED	|generic|sp_P68368_TBA4A_MOUSE__chr1_-1_75215622_75215885_ENSMUST00000188593__IP_3506393_REVERSED|
"""index: 33402, intensity: 25912.0, mobility: 1.118"""	-0.602286	0.339793	0.999609	PLMTQPILTGELPLH	generic|II_1000602_TX=10090_REVERSED	|generic|II_1000602_TX=10090_REVERSED|
"""index: 13437, intensity: 196111.0, mobility: 1.044"""	-0.602503	0.340013	0.999702	ELKVKVDPSSSPTTQQELVPEST	generic|tr_F8VPJ6_F8VPJ6_MOUSE_REVERSED|
"""index: 10331, intensity: 10142.0, mobility: 1.009"""	-0.602511	0.340233	0.999705	KPSGPEYSATLQSWVEKQV	generic|IP_1083443_TX=10090_REVERSED|
"""index: 25870, intensity: 3905.0, mobility: 0.935"""	-0.602563	0.340379	0.999728	CLIGTLLPFHS	generic|IP_1091654_TX=10090_REVERSED|
"""index: 356, intensity: 2590.0, mobility: 0.848"""	-0.602729	0.340599	0.999799	FGEAPSALHYSIHGNA	generic|sp_E9PVD3_PCD16_MOUSE__chr7_-1_105757583_105757615_ENSMUST00000140959_REVERSED	|generic|tr_Q6PAS4_Q6PAS4_MOUSE_REVERSED|
"""index: 435, intensity: 2569.0, mobility: 0.831"""	-0.602836	0.340669	0.999844	RAEELKSHLITNPH	generic|II_966458_TX=10090_REVERSED	|generic|tr_Q3TEE9_Q3TEE9_MOUSE_REVERSED	|generic|tr_A2AMG8_A2AMG8_MOUSE_REVERSED	|generic|tr_Q8BX74_Q8BX74_MOUSE_REVERSED	|generic|tr_Q3UFX5_Q3UFX5_MOUSE_REVERSED|
"""index: 13094, intensity: 8270.0, mobility: 0.922"""	-0.602907	0.340729	0.999875	EFMADLVQSLQEQDLNKFLL	generic|tr_Q8K1M3_Q8K1M3_MOUSE_REVERSED	|generic|sp_P12367_KAP2_MOUSE_REVERSED	|generic|tr_A0A0A6YX73_A0A0A6YX73_MOUSE_REVERSED	|generic|tr_A0A0A6YY28_A0A0A6YY28_MOUSE_REVERSED|
"""index: 14848, intensity: 3264.0, mobility: 0.972"""	-0.602942	0.340729	0.999889	DQVQNVVELIKKMKETDQEME	generic|tr_Q3UQH3_Q3UQH3_MOUSE_REVERSED	|generic|sp_Q8C522_ENDD1_MOUSE_REVERSED	|generic|tr_Q69ZY2_Q69ZY2_MOUSE_REVERSED|
"""index: 8922, intensity: 27774.0, mobility: 0.906"""	-0.602998	0.340729	0.999913	QEATVEEKNEKFIHVGDQLKARTMKY	generic|II_960461_TX=10090_REVERSED	|generic|sp_Q9CZJ1_UTP11_MOUSE__chr4_-1_124678903_124678971_ENSMUST00000153088_REVERSED|
"""index: 21155, intensity: 3375.0, mobility: 1.036"""	-0.603452	0.340874	1	WLRGGAGLGKMLESYFSSLGGIS	generic|sp_Q9JI39_ABCBA_MOUSE_REVERSED|
"""index: 21798, intensity: 6182.0, mobility: 0.974"""	-0.603477	0.340944	1	NRTKSYRCLCSLNSVGPHFEHRFRFPMVYLVYM	generic|IP_1140058_TX=10090_REVERSED|
"""index: 30672, intensity: 3668.0, mobility: 0.895"""	-0.603677	0.341089	1	NSIIFTGDIL	generic|sp_P68500_CNTN5_MOUSE_REVERSED|
"""index: 14742, intensity: 9400.0, mobility: 0.988"""	-0.603772	0.341308	1	SYCCKSSKCLVWSQNESGCNQLKLK	generic|IP_3477882_TX=10090_REVERSED|
"""index: 23519, intensity: 2953.0, mobility: 0.866"""	-0.603804	0.341378	1	VVALDMKIE	generic|sp_Q3UFB2_BCD1_MOUSE__chr3_1_145582529_145582636_ENSMUST00000197940__II_974283_REVERSED|
"""index: 17391, intensity: 4380.0, mobility: 0.994"""	-0.603986	0.341597	1	HNRPYLMTLPILHAVDSNRYKD	generic|tr_A0A571BE87_A0A571BE87_MOUSE__chr8_1_79120488_79120544_ENSMUST00000145827__II_862965_REVERSED	|generic|II_862960_TX=10090_REVERSED|
"""index: 8428, intensity: 2990.0, mobility: 0.803"""	-0.603986	0.341817	1	TLFADTRLTCFFVP	generic|IP_1109307_TX=10090_REVERSED|
"""index: 3901, intensity: 2850.0, mobility: 0.929"""	-0.604003	0.341961	1	ESKGMCMKMVK	generic|IP_1000259_TX=10090_REVERSED|
"""index: 21639, intensity: 3576.0, mobility: 0.856"""	-0.604146	0.34203	1	RAVAPWRM	generic|chr17_1_56257015_56257047_ENSMUST00000060253__IP_1062507_TX=10090_REVERSED|
"""index: 11239, intensity: 12324.0, mobility: 1.058"""	-0.604272	0.342174	1	AGAGAGAGAGAGAGAGAGAGALLLVVCSQGH	generic|IP_907800_TX=10090_REVERSED|
"""index: 6802, intensity: 31106.0, mobility: 0.926"""	-0.604337	0.342319	1	PPFTSAALDQPLHNDIVSIELL	generic|tr_A0A0N4SVP3_A0A0N4SVP3_MOUSE_REVERSED	|generic|tr_A0A0R3P9C5_A0A0R3P9C5_MOUSE_REVERSED	|generic|sp_B6A8R8_TARM1_MOUSE_REVERSED|
"""index: 2178, intensity: 3094.0, mobility: 0.911"""	-0.604555	0.342538	1	MLSTRTTMKM	generic|chr4_-1_34811050_34811112_ENSMUST00000098163_REVERSED|
"""index: 11480, intensity: 4573.0, mobility: 1.135"""	-0.604567	0.342757	1	MTMHTRSCRQPLHQLWRYKRWGWLVSCKQRWWT	generic|IP_946995_TX=10090_REVERSED|
"""index: 24696, intensity: 11901.0, mobility: 0.885"""	-0.604576	0.342901	1	MLDIYLSFYN	generic|IP_3466615_TX=10090_REVERSED|
"""index: 12023, intensity: 6474.0, mobility: 1.213"""	-0.604686	0.343045	1	RRTYVALLALQNYPR	generic|sp_P61406_EST1A_MOUSE__chr11_1_74981852_74981917_ENSMUST00000130145__II_1135224_REVERSED	|generic|tr_F6WT10_F6WT10_MOUSE__chr11_1_74930564_74930755_ENSMUST00000130145__II_1135243_REVERSED|
"""index: 10434, intensity: 5924.0, mobility: 0.915"""	-0.60507	0.343264	1	WGLHSTGLRQG	generic|IP_942905_TX=10090_REVERSED|
"""index: 8771, intensity: 6677.0, mobility: 0.897"""	-0.605101	0.343408	1	KEQELFYSK	generic|chr18_-1_73791605_73791700_ENSMUST00000025439__IP_1053962_TX=10090_REVERSED	|generic|chr18_-1_73791170_73791815_ENSMUST00000025439__IP_1053962_TX=10090_REVERSED|
"""index: 27980, intensity: 4494.0, mobility: 0.908"""	-0.605292	0.343552	1	KRREPAWW	generic|IP_3482524_TX=10090_REVERSED|
"""index: 23911, intensity: 3722.0, mobility: 1.162"""	-0.605537	0.343764	1	VEEVLRAQGQLLVPM	generic|chr17_1_35098698_35098871_ENSMUST00000173846_REVERSED|
"""index: 14739, intensity: 3297.0, mobility: 1.159"""	-0.605724	0.343764	1	RILDRLSMKEYEKYATATWSKQVTNIAK	generic|tr_Q9DCV1_Q9DCV1_MOUSE__chr7_1_88299482_88299601_ENSMUST00000152834_REVERSED	|generic|tr_D3Z220_D3Z220_MOUSE__chr7_1_88299482_88299601_ENSMUST00000152834_REVERSED	|generic|tr_Q8BQL3_Q8BQL3_MOUSE__chr7_1_88299482_88299601_ENSMUST00000152834_REVERSED	|generic|sp_P97821_CATC_MOUSE__chr7_1_88299482_88299601_ENSMUST00000152834_REVERSED	|generic|tr_Q3TIF1_Q3TIF1_MOUSE__chr7_1_88297149_88297253_ENSMUST00000152834_REVERSED	|generic|tr_Q3UAF5_Q3UAF5_MOUSE__chr7_1_88299482_88299601_ENSMUST00000152834_REVERSED	|generic|tr_Q3U9B7_Q3U9B7_MOUSE__chr7_1_88299482_88299601_ENSMUST00000152834_REVERSED|
"""index: 4838, intensity: 3483.0, mobility: 1.201"""	-0.606068	0.343982	1	QSQSAWTPPLAHAKQARP	generic|tr_B2RWQ8_B2RWQ8_MOUSE__chr6_1_29955541_29955570_ENSMUST00000151738_REVERSED	|generic|sp_Q8CDF7_EXD1_MOUSE__chr6_1_29955541_29955570_ENSMUST00000151738_REVERSED|
"""index: 28399, intensity: 5622.0, mobility: 1.162"""	-0.606143	0.344201	1	LLGDPDLGRAVQTMTLL	generic|sp_A2AJ76-2_HMCN2_MOUSE__II_1011788_REVERSED	|generic|sp_A2AJ76_HMCN2_MOUSE__II_1011788_REVERSED|
"""index: 26851, intensity: 4506.0, mobility: 0.857"""	-0.606368	0.344345	1	CAAIVHAMK	generic|II_3473289_TX=10090_REVERSED	|generic|II_2442042_TX=10090_REVERSED	|generic|sp_Q8CFK2_TF3B_MOUSE_REVERSED	|generic|tr_G3X8S2_G3X8S2_MOUSE_REVERSED|
"""index: 13255, intensity: 14280.0, mobility: 0.862"""	-0.606444	0.344488	1	QPLSEPEQSLERSR	generic|IP_971683_TX=10090_REVERSED	|generic|IP_971685_TX=10090_REVERSED|
"""index: 16082, intensity: 4536.0, mobility: 1.091"""	-0.606569	0.344707	1	EPQSPNKWGNPIEPL	generic|tr_Q5DTK7_Q5DTK7_MOUSE__chr11_1_77977566_77977658_ENSMUST00000151982__II_1130517_REVERSED	|generic|sp_Q7TSK2_SEZ6_MOUSE__chr11_1_77977566_77977658_ENSMUST00000151982__II_1130517_REVERSED	|generic|sp_Q7TSK2-2_SEZ6_MOUSE__chr11_1_77977566_77977658_ENSMUST00000151982__II_1130517_REVERSED	|generic|II_1130519_TX=10090_REVERSED|
"""index: 29013, intensity: 5584.0, mobility: 0.999"""	-0.606629	0.344775	1	ERVIILWHKKDWTLGLSALSLPM	generic|IP_1034437_TX=10090_REVERSED|
"""index: 26823, intensity: 7049.0, mobility: 1.056"""	-0.606737	0.344918	1	TVELIAASMGESVSSNVLAFCSKVVAHLDEQCMERILRV	generic|II_930514_TX=10090_REVERSED|
"""index: 15586, intensity: 14552.0, mobility: 1.042"""	-0.606865	0.345137	1	SETVYIPPDGYQTQAFNLLRR	generic|sp_Q8K1F9_LCTL_MOUSE__II_848698_REVERSED	|generic|tr_D3YTQ7_D3YTQ7_MOUSE_REVERSED	|generic|sp_Q8K1F9-3_LCTL_MOUSE_REVERSED|
"""index: 29246, intensity: 10387.0, mobility: 0.985"""	-0.607006	0.34528	1	TREPSPLSIEQP	generic|sp_Q80YX1_TENA_MOUSE_REVERSED	|generic|sp_Q80YX1-2_TENA_MOUSE_REVERSED|
"""index: 27066, intensity: 9867.0, mobility: 1.157"""	-0.607078	0.345498	1	QLPQSHASLCAAPQVSLLTTLHTVPMCLARPKIGLIVR	generic|tr_Q8CAE1_Q8CAE1_MOUSE__IP_899666_REVERSED|
"""index: 5901, intensity: 3951.0, mobility: 0.874"""	-0.607089	0.345633	1	KCLTTENFR	generic|II_842839_TX=10090_REVERSED	|generic|II_842837_TX=10090_REVERSED	|generic|tr_A0A0A6YY18_A0A0A6YY18_MOUSE_REVERSED	|generic|tr_A0A0A6YWA1_A0A0A6YWA1_MOUSE_REVERSED	|generic|tr_A0A0A6YX46_A0A0A6YX46_MOUSE_REVERSED	|generic|tr_Q6PAT6_Q6PAT6_MOUSE_REVERSED	|generic|tr_A0A0A6YXT7_A0A0A6YXT7_MOUSE_REVERSED	|generic|tr_A0A0A6YVS3_A0A0A6YVS3_MOUSE_REVERSED	|generic|sp_Q80V72_IP6K2_MOUSE_REVERSED	|generic|tr_A0A0A6YWM3_A0A0A6YWM3_MOUSE_REVERSED|
"""index: 6363, intensity: 3035.0, mobility: 1.211"""	-0.607145	0.345633	1	KREEEEHRLRAAEEEMR	generic|tr_G3UWR2_G3UWR2_MOUSE__chr1_1_87423213_87423287_ENSMUST00000172964__II_1032087_REVERSED	|generic|sp_Q6Y7W8_GGYF2_MOUSE__chr1_1_87449107_87449145_ENSMUST00000172964__II_1032087_REVERSED	|generic|tr_G3UYG6_G3UYG6_MOUSE__chr1_1_87449107_87449145_ENSMUST00000172964__II_1032087_REVERSED	|generic|tr_G3UZX7_G3UZX7_MOUSE__chr1_1_87423213_87423287_ENSMUST00000172964__II_1032087_REVERSED	|generic|tr_G3UYR9_G3UYR9_MOUSE__chr1_1_87423213_87423287_ENSMUST00000172964_REVERSED|
"""index: 7489, intensity: 5841.0, mobility: 0.964"""	-0.607372	0.345852	1	EAEKIQKELAQ	generic|sp_Q8BP86_SNPC4_MOUSE__II_1016287_REVERSED	|generic|II_1016266_TX=10090_REVERSED	|generic|tr_Q05D51_Q05D51_MOUSE_REVERSED	|generic|sp_Q8BP86-2_SNPC4_MOUSE_REVERSED	|generic|sp_Q8BP86-3_SNPC4_MOUSE_REVERSED	|generic|tr_A2AIV6_A2AIV6_MOUSE_REVERSED|
"""index: 3294, intensity: 2779.0, mobility: 0.767"""	-0.607382	0.34607	1	TIPYDQLLRMNVTFDGE	generic|sp_Q8R3D1_TBC13_MOUSE__chr2_1_30137127_30137186_ENSMUST00000136183_REVERSED|
"""index: 23805, intensity: 4927.0, mobility: 1.131"""	-0.60739	0.346288	1	YVQMLPWSVSSRWMLMENNAQVIPTERHK	generic|IP_871741_TX=10090_REVERSED|
"""index: 24838, intensity: 6170.0, mobility: 0.988"""	-0.607418	0.346507	1	AYVRGLPFPLMMYLKRWNPV	generic|IP_914874_TX=10090_REVERSED|
"""index: 17460, intensity: 3862.0, mobility: 1.077"""	-0.607432	0.346725	1	KFNFFQIAPDSPNWSQLDMLVSLFIKITQHTWTPCNADLMKKMMS	generic|IP_832951_TX=10090_REVERSED|
"""index: 17895, intensity: 8009.0, mobility: 0.999"""	-0.607516	0.346867	1	LRHMSVHDAQPR	generic|IP_1136477_TX=10090_REVERSED|
"""index: 5418, intensity: 3758.0, mobility: 0.848"""	-0.607714	0.347086	1	MNDEFLNH	generic|sp_Q3UW53_NIBA1_MOUSE__II_1033249_REVERSED|
"""index: 19489, intensity: 2609.0, mobility: 0.842"""	-0.60776	0.347304	1	MLGMVPHLV	generic|tr_Q3UI55_Q3UI55_MOUSE__II_1059285_REVERSED	|generic|sp_Q91VN0_LRP5_MOUSE__II_1059285_REVERSED	|generic|II_1059293_TX=10090_REVERSED	|generic|tr_Q571K3_Q571K3_MOUSE_REVERSED	|generic|tr_H3BL52_H3BL52_MOUSE_REVERSED|
"""index: 883, intensity: 2534.0, mobility: 0.821"""	-0.607767	0.347522	1	LLAPFTHVG	generic|tr_Q58E56_Q58E56_MOUSE__II_1111967_REVERSED	|generic|tr_A0A4U9FGA5_A0A4U9FGA5_MOUSE__II_1111967_REVERSED	|generic|tr_A0A0A6YY53_A0A0A6YY53_MOUSE__II_1111967_REVERSED	|generic|tr_Q9D8L4_Q9D8L4_MOUSE__II_1111967_REVERSED	|generic|tr_A0A0E4B366_A0A0E4B366_MOUSE__II_1111967_REVERSED	|generic|tr_F6TQW2_F6TQW2_MOUSE__II_1111967_REVERSED	|generic|sp_P01864_GCAB_MOUSE_REVERSED|
"""index: 5447, intensity: 2898.0, mobility: 1.001"""	-0.608068	0.347741	1	YMQVNTAARFRD	generic|sp_Q9QY42_GPR37_MOUSE_REVERSED	|generic|sp_Q9QY42-2_GPR37_MOUSE_REVERSED	|generic|sp_Q9QY42-3_GPR37_MOUSE_REVERSED|
"""index: 15773, intensity: 11767.0, mobility: 1.005"""	-0.608104	0.347959	1	STSQQTVTKNPSE	generic|sp_B2RRF6_Z518A_MOUSE_REVERSED|
"""index: 25955, intensity: 2566.0, mobility: 1.043"""	-0.608129	0.348016	1	PYLYKMYQTRLTFAASTITTPLSLGRTVERWVK	generic|sp_A6PWV5_ARI3C_MOUSE_REVERSED	|generic|tr_B7ZP08_B7ZP08_MOUSE_REVERSED|
"""index: 18084, intensity: 2759.0, mobility: 0.964"""	-0.608779	0.348016	1	RKRMERFF	generic|IP_1018895_TX=10090_REVERSED|
"""index: 18697, intensity: 3170.0, mobility: 0.894"""	-0.608989	0.348234	1	MGLPHNIWF	generic|IP_894780_TX=10090_REVERSED|
"""index: 18908, intensity: 5206.0, mobility: 0.985"""	-0.60903	0.348452	1	RQLHGRQTSKRNPWFEQQSGCLRR	generic|chr1_-1_189897438_189899987_ENSMUST00000027897_REVERSED|
"""index: 25198, intensity: 2790.0, mobility: 0.897"""	-0.609102	0.348594	1	SSCFLCFRLLS	generic|IP_1098653_TX=10090_REVERSED|
"""index: 17488, intensity: 4857.0, mobility: 1.031"""	-0.609162	0.348812	1	ESLKKQNALPLTNVIDICALRT	generic|tr_Q8VHD0_Q8VHD0_MOUSE__II_927483_REVERSED	|generic|sp_P97929_BRCA2_MOUSE__II_927483_REVERSED|
"""index: 20937, intensity: 9391.0, mobility: 0.799"""	-0.609186	0.34903	1	MSSSTHIFF	generic|tr_Q8VGY4_Q8VGY4_MOUSE_REVERSED|
"""index: 31893, intensity: 3969.0, mobility: 0.846"""	-0.609214	0.349248	1	LLSDGALEQTVRSTI	generic|IP_1140144_TX=10090_REVERSED|
"""index: 2811, intensity: 3854.0, mobility: 0.872"""	-0.60923	0.349466	1	QAKNSFATREAEKVKSYIMSPT	generic|sp_E9Q555_RN213_MOUSE_REVERSED	|generic|tr_A0A171EBL2_A0A171EBL2_MOUSE_REVERSED|
"""index: 5129, intensity: 5281.0, mobility: 0.882"""	-0.60924	0.349608	1	TQVAMYSTKEEQRMKRSLNRLP	generic|tr_Q812F6_Q812F6_MOUSE__II_938322_REVERSED	|generic|sp_Q9JLK7_CABP1_MOUSE__II_938325_REVERSED|
"""index: 8089, intensity: 4924.0, mobility: 0.906"""	-0.60934	0.349826	1	ANCMEITVLVSLAMTMPEPAEFVEC	generic|tr_F6RQN3_F6RQN3_MOUSE__II_880290_REVERSED	|generic|sp_Q8R429_AT2A1_MOUSE_REVERSED	|generic|tr_Q3V1C4_Q3V1C4_MOUSE_REVERSED	|generic|tr_Q3TUZ7_Q3TUZ7_MOUSE_REVERSED|
"""index: 11382, intensity: 40423.0, mobility: 1.118"""	-0.609369	0.349891	1	CIGFYGMIMPISFLLGRMELGHNSARLGQHKVELKYIFSFM	generic|chr5_-1_21980076_21985871_ENSMUST00000161356__IP_945893_TX=10090_REVERSED|
"""index: 10792, intensity: 4649.0, mobility: 1.139"""	-0.609645	0.349956	1	MWSTYRDKLNYLVAPENLHTLMAMDEIKDFKPPNMAYVDEPK	generic|sp_P13541_MYH3_MOUSE_REVERSED|
"""index: 22807, intensity: 3871.0, mobility: 0.959"""	-0.609982	0.350022	1	LPTIATYMVSAVMDQNRSNQSPPQFYVWIITGY	generic|tr_Q8VGV7_Q8VGV7_MOUSE_REVERSED|
"""index: 12899, intensity: 5335.0, mobility: 0.906"""	-0.610088	0.350217	1	MACPIGQIQFRKAFNSCC	generic|IP_1122574_TX=10090_REVERSED|
"""index: 16164, intensity: 2644.0, mobility: 0.863"""	-0.610234	0.350217	1	APISDTERKEKRLYMN	generic|tr_Q8C9W2_Q8C9W2_MOUSE_REVERSED|
"""index: 23821, intensity: 3066.0, mobility: 1.179"""	-0.61064	0.350217	1	PKVGSDASAPPGALEEPDLWKCILERKIPQRMYRLF	generic|tr_A0A0R4J0E2_A0A0R4J0E2_MOUSE__II_1088708_REVERSED	|generic|sp_Q7TQ40_ZIC5_MOUSE__II_1088708_REVERSED|
"""index: 19280, intensity: 4305.0, mobility: 1.096"""	-0.610877	0.350435	1	PHFHVEGAQGGGLVWL	generic|IP_1113778_TX=10090_REVERSED|
"""index: 14940, intensity: 4674.0, mobility: 1.063"""	-0.610891	0.350576	1	DQSRRDPDARQNIK	generic|tr_Q14DQ7_Q14DQ7_MOUSE_REVERSED	|generic|tr_Q14DU0_Q14DU0_MOUSE_REVERSED|
"""index: 2991, intensity: 4123.0, mobility: 0.908"""	-0.610934	0.350782	1	VDTVSAVCVLSP	generic|II_995590_TX=10090_REVERSED	|generic|tr_Q14AY0_Q14AY0_MOUSE_REVERSED	|generic|sp_A2A5N8_LMBL1_MOUSE_REVERSED|
"""index: 4679, intensity: 2722.0, mobility: 1.033"""	-0.610981	0.350782	1	KLQGDERQQHQS	generic|sp_Q8BXJ2_TREF1_MOUSE__chr17_1_47324608_47324658_ENSMUST00000188947__IP_1060925_REVERSED	|generic|sp_Q8BXJ2-2_TREF1_MOUSE__chr17_1_47324608_47324658_ENSMUST00000188947__IP_1060925_REVERSED	|generic|sp_Q8BXJ2-4_TREF1_MOUSE__chr17_1_47324608_47324658_ENSMUST00000188947__IP_1060925_REVERSED	|generic|sp_Q8BXJ2-3_TREF1_MOUSE_REVERSED|
"""index: 4920, intensity: 3667.0, mobility: 0.892"""	-0.611206	0.350847	1	DQLRLFELARHGIEVHTSLGCS	generic|tr_Q7TNZ4_Q7TNZ4_MOUSE__chr13_1_24966663_24966704_ENSMUST00000223873_REVERSED	|generic|tr_Q9DBH3_Q9DBH3_MOUSE__chr13_1_24966663_24966704_ENSMUST00000223873_REVERSED	|generic|tr_Q8R432_Q8R432_MOUSE__chr13_1_24966663_24966704_ENSMUST00000223873_REVERSED	|generic|tr_Q8VCU2_Q8VCU2_MOUSE__chr13_1_24966663_24966704_ENSMUST00000223873_REVERSED	|generic|sp_O70362_PHLD_MOUSE__chr13_1_24966663_24966704_ENSMUST00000223873_REVERSED|
"""index: 4280, intensity: 3659.0, mobility: 0.878"""	-0.611298	0.351064	1	EPSSIPSFQNFTPLPESKSPELKSTFS	generic|tr_Q52KI9_Q52KI9_MOUSE__chr7_1_81038610_81038669_ENSMUST00000125137_REVERSED	|generic|tr_Q0VF56_Q0VF56_MOUSE__chr7_1_81038610_81038669_ENSMUST00000125137_REVERSED	|generic|tr_Q3UPC8_Q3UPC8_MOUSE__chr7_1_81038610_81038669_ENSMUST00000125137_REVERSED	|generic|sp_Q8BHZ4_ZN592_MOUSE__chr7_1_81038610_81038669_ENSMUST00000125137_REVERSED|
"""index: 11007, intensity: 4779.0, mobility: 0.775"""	-0.611352	0.351281	1	DGEMYPFVRAQHTWLY	generic|tr_A0A286YE36_A0A286YE36_MOUSE__chr13_1_55293569_55293718_ENSMUST00000225405__II_2446579_REVERSED	|generic|sp_O88491_NSD1_MOUSE__chr13_1_55293569_55293718_ENSMUST00000225405__II_2446579_REVERSED	|generic|tr_E9QAE4_E9QAE4_MOUSE__chr13_1_55293569_55293718_ENSMUST00000225405__II_2446579_REVERSED|
"""index: 21970, intensity: 4319.0, mobility: 0.880"""	-0.611387	0.351498	1	RDRRSDKA	generic|IP_852615_TX=10090_REVERSED|
"""index: 16509, intensity: 7814.0, mobility: 1.128"""	-0.611429	0.351639	1	EKLASLILMDKVPDLQWESVYNSVVLI	generic|tr_Q8R0G4_Q8R0G4_MOUSE_REVERSED	|generic|sp_Q8BV66_IFI44_MOUSE_REVERSED|
"""index: 8558, intensity: 4772.0, mobility: 0.983"""	-0.61147	0.351768	1	MAWKWSWRWTDLFSVAVNYIAMGVARHDNIKETSVSKTEYAL	generic|chr17_1_37070677_37070841_ENSMUST00000173823_REVERSED|
"""index: 10246, intensity: 8733.0, mobility: 1.077"""	-0.611612	0.351768	1	KKLLLCDDTRHRSPQSGRPYCRFRKFEIWAVSSMRSMQLM	generic|IP_2480070_TX=10090_REVERSED|
"""index: 6199, intensity: 2951.0, mobility: 0.843"""	-0.611897	0.351984	1	RCTAPSCTAVQHRRQTL	generic|tr_A0A0N4SVY5_A0A0N4SVY5_MOUSE_REVERSED|
"""index: 21189, intensity: 5170.0, mobility: 1.036"""	-0.611973	0.352201	1	WLRGGAGLGKMLESYFSSLGGIS	generic|sp_Q9JI39_ABCBA_MOUSE_REVERSED|
"""index: 16312, intensity: 16010.0, mobility: 1.196"""	-0.611974	0.352418	1	PTNNTKCLIWGGSSEHLMK	generic|tr_E9PWT2_E9PWT2_MOUSE_REVERSED	|generic|tr_Q80ZY7_Q80ZY7_MOUSE_REVERSED|
"""index: 19695, intensity: 4587.0, mobility: 0.951"""	-0.611995	0.352482	1	LQMVRVIASMDSKVTLPAEELQPAGPVSSTLSSSSTR	generic|sp_P51141_DVL1_MOUSE__chr4_1_155855104_155855184_ENSMUST00000156997__II_950860_REVERSED	|generic|tr_Q3TRW4_Q3TRW4_MOUSE__chr4_1_155855104_155855184_ENSMUST00000156997__II_950860_REVERSED	|generic|II_950855_TX=10090_REVERSED	|generic|II_950870_TX=10090_REVERSED	|generic|tr_Q571M1_Q571M1_MOUSE__chr4_1_155855104_155855184_ENSMUST00000156997_REVERSED|
"""index: 25419, intensity: 2914.0, mobility: 1.308"""	-0.61218	0.352699	1	LWCWNNFISDKKWQINKAG	generic|IP_3461086_TX=10090_REVERSED|
"""index: 10798, intensity: 3838.0, mobility: 1.152"""	-0.612212	0.352916	1	LEKLTKMINAREEPKMNKNKELKSILMKQCEIQKELMEQ	generic|sp_Q5SFM8_RBM27_MOUSE__chr18_1_42320798_42320926_ENSMUST00000237798_REVERSED	|generic|sp_Q5SFM8-2_RBM27_MOUSE__chr18_1_42320798_42320926_ENSMUST00000237798_REVERSED	|generic|sp_Q5SFM8-3_RBM27_MOUSE__chr18_1_42338416_42338475_ENSMUST00000237798_REVERSED|
"""index: 24758, intensity: 2960.0, mobility: 0.869"""	-0.612272	0.353132	1	PLQAEMHYMK	generic|IP_1023928_TX=10090_REVERSED|
"""index: 11357, intensity: 8581.0, mobility: 1.166"""	-0.612295	0.353349	1	LFCFFFKEPISVFPLLGLYYLLLIWFSRWITFAMPMEPNQ	generic|II_883378_TX=10090_REVERSED|
"""index: 17105, intensity: 4734.0, mobility: 1.033"""	-0.61243	0.353553	1	FSGVNRDITVMHLGSTTAMSHTSNNI	generic|IP_886067_TX=10090_REVERSED|
"""index: 10138, intensity: 11286.0, mobility: 1.029"""	-0.612504	0.353553	1	EIKTTIDEDQLIIRAMRGQRWELDMDEAKPRQSYPI	generic|tr_Q571A4_Q571A4_MOUSE__chrX_1_74343459_74343542_ENSMUST00000154062__II_836380_REVERSED	|generic|sp_P70208_PLXA3_MOUSE__chrX_1_74343459_74343542_ENSMUST00000154062__II_836380_REVERSED	|generic|sp_P70208-2_PLXA3_MOUSE__chrX_1_74343459_74343542_ENSMUST00000154062__II_836380_REVERSED|
"""index: 21855, intensity: 49837.0, mobility: 1.039"""	-0.612816	0.353693	1	RMSRGLHWPSSDRIRCKTLLPLISCGCKSWLSSIF	generic|IP_854809_TX=10090_REVERSED|
"""index: 12047, intensity: 17515.0, mobility: 0.880"""	-0.613041	0.353909	1	LSSDILRTRWSWPSSP	generic|IP_1023041_TX=10090_REVERSED|
"""index: 19908, intensity: 3254.0, mobility: 0.872"""	-0.61305	0.354049	1	TLLGQAGPLC	generic|IP_975611_TX=10090_REVERSED|
"""index: 23086, intensity: 4819.0, mobility: 1.001"""	-0.613121	0.354176	1	MVTLPVLSKMMM	generic|chr1_-1_33805335_33805373_ENSMUST00000019861__IP_1042749_TX=10090_REVERSED	|generic|chr1_-1_33786505_33805373_ENSMUST00000019861_REVERSED|
"""index: 2601, intensity: 2871.0, mobility: 0.831"""	-0.613125	0.354176	1	AMDTRMPR	generic|chr9_1_21342800_21342853_ENSMUST00000217461__IP_852084_TX=10090_REVERSED	|generic|chr9_1_21342770_21342853_ENSMUST00000217461__IP_852084_TX=10090_REVERSED|
"""index: 19857, intensity: 5250.0, mobility: 0.937"""	-0.613422	0.354392	1	QLVLKQFRAGMDPFHSSIKMKA	generic|IP_971280_TX=10090_REVERSED|
"""index: 12830, intensity: 6171.0, mobility: 1.082"""	-0.613422	0.354608	1	IKPGSAEVDPVKFKPAKMHIDPAEVNIGPS	generic|tr_Q6UL10_Q6UL10_MOUSE_REVERSED|
"""index: 26918, intensity: 4081.0, mobility: 0.831"""	-0.613449	0.354825	1	SVAGRPRAE	generic|IP_1127541_TX=10090_REVERSED|
"""index: 27254, intensity: 2879.0, mobility: 1.196"""	-0.613461	0.354888	1	PIEDELDEFQQMRKLRPRQCTPTGEPLAPEE	generic|tr_A0A0G2JGF7_A0A0G2JGF7_MOUSE__II_976699_REVERSED	|generic|sp_Q8CGF1_RHG29_MOUSE_REVERSED	|generic|sp_Q8CGF1-2_RHG29_MOUSE_REVERSED|
"""index: 19893, intensity: 3250.0, mobility: 1.013"""	-0.613518	0.355104	1	LMKPCTVSPFLMDFVSLLGLFFYMP	generic|sp_Q60887_OL148_MOUSE_REVERSED|
"""index: 28071, intensity: 3275.0, mobility: 1.245"""	-0.613776	0.35532	1	EGMTAFARSIFNEDMYPEL	generic|tr_A2CEQ6_A2CEQ6_MOUSE__chr4_-1_132325204_132325245_ENSMUST00000147652__II_955100_REVERSED	|generic|sp_Q80VC6_TSAP1_MOUSE__chr4_-1_132325204_132325245_ENSMUST00000147652__II_955100_REVERSED	|generic|II_955092_TX=10090_REVERSED	|generic|II_955104_TX=10090_REVERSED	|generic|tr_E9Q0Q0_E9Q0Q0_MOUSE_REVERSED	|generic|tr_E9Q3V7_E9Q3V7_MOUSE_REVERSED	|generic|tr_A2CEQ8_A2CEQ8_MOUSE__chr4_-1_132325204_132325245_ENSMUST00000147652_REVERSED|
"""index: 23667, intensity: 4003.0, mobility: 1.130"""	-0.613858	0.355536	1	VRERTTTVNQMEGWEGDVYLSWFIVRYGKLVGNLTSRPPES	generic|tr_Q8R4B2_Q8R4B2_MOUSE__II_3505327_REVERSED	|generic|tr_A0A1L1SQZ7_A0A1L1SQZ7_MOUSE__II_3505327_REVERSED	|generic|sp_Q4VA61_DSCL1_MOUSE__chr9_1_45742178_45742237_ENSMUST00000216685_REVERSED	|generic|tr_E9QPR7_E9QPR7_MOUSE__chr9_1_45742178_45742237_ENSMUST00000216685_REVERSED	|generic|tr_Q8R4B1_Q8R4B1_MOUSE__chr9_1_45742178_45742237_ENSMUST00000216685_REVERSED|
"""index: 6162, intensity: 70915.0, mobility: 0.925"""	-0.6139	0.355753	1	QSLPVHGTLTGVGAASDPHGPTNLY	generic|tr_Q3U0W9_Q3U0W9_MOUSE__chr1_1_127205257_127205286_ENSMUST00000038361_REVERSED	|generic|tr_Q3U1W5_Q3U1W5_MOUSE__chr1_1_127205257_127205286_ENSMUST00000038361_REVERSED|
"""index: 33336, intensity: 6748.0, mobility: 0.919"""	-0.613927	0.355969	1	FREVTPKDK	generic|tr_A2A517_A2A517_MOUSE__II_1123012_REVERSED	|generic|tr_Q570Y7_Q570Y7_MOUSE_REVERSED	|generic|sp_Q9QX11_CYH1_MOUSE_REVERSED	|generic|sp_Q9QX11-2_CYH1_MOUSE_REVERSED	|generic|tr_Q3TZ02_Q3TZ02_MOUSE_REVERSED	|generic|tr_Q3T9T9_Q3T9T9_MOUSE_REVERSED	|generic|tr_Q9ESS4_Q9ESS4_MOUSE_REVERSED|
"""index: 11160, intensity: 2678.0, mobility: 0.847"""	-0.613965	0.356185	1	PASPVRAMFTRGGFAITPA	generic|II_1013212_TX=10090_REVERSED|
"""index: 15207, intensity: 10019.0, mobility: 0.857"""	-0.61402	0.356401	1	WQVVYEWCCHAHLVDLELSCPFQEYALHLLDERPED	generic|sp_Q8BMG7_RBGPR_MOUSE__chr1_1_185283874_185283996_ENSMUST00000195042__II_1025077_REVERSED	|generic|tr_A0A0A6YWM5_A0A0A6YWM5_MOUSE__chr1_1_185283874_185283996_ENSMUST00000195042__II_1025077_REVERSED|
"""index: 21937, intensity: 4524.0, mobility: 1.141"""	-0.614134	0.356463	1	ITVWMLLSIGSPLWTGHTVWSTTVLLVSDSFIFILHIVAR	generic|sp_Q8C0T0_XKR8_MOUSE_REVERSED|
"""index: 19930, intensity: 6750.0, mobility: 1.136"""	-0.614311	0.356603	1	CMYLTEQLLRFKSHVQVLWDVLIARMRGNIDRGDLFHPNISQLVE	generic|sp_P30276_CCNB2_MOUSE_REVERSED	|generic|tr_Q9CYU2_Q9CYU2_MOUSE_REVERSED|
"""index: 7336, intensity: 9536.0, mobility: 0.950"""	-0.614441	0.356819	1	HCVCRFHGGPDQ	generic|sp_Q61982_NOTC3_MOUSE_REVERSED|
"""index: 30071, intensity: 4412.0, mobility: 0.988"""	-0.614453	0.356958	1	PGPWRPMAPQK	generic|sp_Q9ET22_DPP2_MOUSE__II_1013213_REVERSED	|generic|II_1013215_TX=10090_REVERSED	|generic|II_1013229_TX=10090_REVERSED|
"""index: 1112, intensity: 16363.0, mobility: 0.929"""	-0.614816	0.357174	1	NGPKDAMPVKL	generic|tr_Z4YKC4_Z4YKC4_MOUSE__II_957367_REVERSED	|generic|tr_A0A0N4SVL0_A0A0N4SVL0_MOUSE__II_957367_REVERSED	|generic|tr_A0A0R4J112_A0A0R4J112_MOUSE__II_957367_REVERSED	|generic|tr_A2AMI7_A2AMI7_MOUSE__II_957367_REVERSED	|generic|tr_A2AMI2_A2AMI2_MOUSE__II_957367_REVERSED	|generic|sp_Q80XI3_IF4G3_MOUSE_REVERSED	|generic|sp_Q80XI3-2_IF4G3_MOUSE_REVERSED	|generic|sp_Q80XI3-3_IF4G3_MOUSE_REVERSED	|generic|sp_Q80XI3-4_IF4G3_MOUSE_REVERSED	|generic|tr_Q6DI78_Q6DI78_MOUSE_REVERSED|
"""index: 13377, intensity: 10614.0, mobility: 0.963"""	-0.614838	0.357313	1	PHHVPSGPRSGGSSSAKQPAL	generic|sp_A7M7C7_SKOR2_MOUSE_REVERSED|
"""index: 14808, intensity: 3963.0, mobility: 0.973"""	-0.614987	0.357529	1	ILKFESGGAEVETYQSQLICGSACRLLALFLVWDKM	generic|IP_2469375_TX=10090_REVERSED|
"""index: 23176, intensity: 8107.0, mobility: 0.874"""	-0.615002	0.357667	1	VRRSRFPF	generic|IP_930406_TX=10090_REVERSED|
"""index: 21276, intensity: 9549.0, mobility: 0.824"""	-0.615123	0.35779	1	PFVVRDVV	generic|tr_A2A6S1_A2A6S1_MOUSE__II_1124218_REVERSED	|generic|sp_Q3TB48_TM104_MOUSE__II_1124218_REVERSED	|generic|tr_B2RU54_B2RU54_MOUSE__II_1124218_REVERSED	|generic|tr_Q6KAU5_Q6KAU5_MOUSE__II_1124212_REVERSED|
"""index: 30741, intensity: 5436.0, mobility: 1.081"""	-0.61519	0.35779	1	QTSPWREMKVLVIYNFLMLYGIYALTYFWFKVIPANYFEY	generic|tr_F4YJQ1_F4YJQ1_MOUSE__chr19_1_22766774_22766812_ENSMUST00000237223_REVERSED	|generic|tr_B2RUS0_B2RUS0_MOUSE__chr19_1_22766774_22766812_ENSMUST00000237223_REVERSED	|generic|tr_J9SUA7_J9SUA7_MOUSE__chr19_1_22766774_22766812_ENSMUST00000237223_REVERSED	|generic|tr_Q5F4S8_Q5F4S8_MOUSE__chr19_1_22766774_22766812_ENSMUST00000237223_REVERSED	|generic|tr_J9S305_J9S305_MOUSE__chr19_1_22766774_22766812_ENSMUST00000237223_REVERSED	|generic|tr_J9S2Y6_J9S2Y6_MOUSE__chr19_1_22766774_22766812_ENSMUST00000237223_REVERSED	|generic|tr_F7CJ77_F7CJ77_MOUSE__chr19_1_22766774_22766812_ENSMUST00000237223_REVERSED	|generic|tr_F4YJP8_F4YJP8_MOUSE__chr19_1_22766774_22766812_ENSMUST00000237223_REVERSED	|generic|tr_J9S314_J9S314_MOUSE__chr19_1_22766774_22766812_ENSMUST00000237223_REVERSED	|generic|tr_J9SQE7_J9SQE7_MOUSE__chr19_1_22766774_22766812_ENSMUST00000237223_REVERSED	|generic|tr_J9SVL3_J9SVL3_MOUSE__chr19_1_22766774_22766812_ENSMUST00000237223_REVERSED	|generic|tr_Q8BIH6_Q8BIH6_MOUSE__chr19_1_22978396_22978446_ENSMUST00000238159_REVERSED	|generic|tr_Q5F4S6_Q5F4S6_MOUSE__chr19_1_22766774_22766812_ENSMUST00000237223_REVERSED	|generic|tr_J9T120_J9T120_MOUSE__chr19_1_22766774_22766812_ENSMUST00000237223_REVERSED	|generic|tr_F6M2J8_F6M2J8_MOUSE__chr19_1_22766774_22766812_ENSMUST00000237223_REVERSED	|generic|tr_Q5F4S9_Q5F4S9_MOUSE__chr19_1_22766774_22766812_ENSMUST00000237223_REVERSED	|generic|tr_Q5F4T0_Q5F4T0_MOUSE__chr19_1_22766774_22766812_ENSMUST00000237223_REVERSED	|generic|tr_J9T334_J9T334_MOUSE__chr19_1_22766774_22766812_ENSMUST00000237223_REVERSED	|generic|tr_Q5F4S7_Q5F4S7_MOUSE__chr19_1_22766774_22766812_ENSMUST00000237223_REVERSED	|generic|tr_F4YJQ0_F4YJQ0_MOUSE__chr19_1_22766774_22766812_ENSMUST00000237223_REVERSED	|generic|tr_F4YJQ2_F4YJQ2_MOUSE__chr19_1_22766774_22766812_ENSMUST00000237223_REVERSED	|generic|tr_Q69ZE8_Q69ZE8_MOUSE__chr19_1_22766774_22766812_ENSMUST00000237223_REVERSED	|generic|tr_E9PUC8_E9PUC8_MOUSE__chr19_1_22766774_22766812_ENSMUST00000237223_REVERSED	|generic|tr_Q3UQF1_Q3UQF1_MOUSE__chr19_1_22766774_22766812_ENSMUST00000237223_REVERSED	|generic|tr_J9S2Z5_J9S2Z5_MOUSE__chr19_1_22766774_22766812_ENSMUST00000237223_REVERSED	|generic|tr_J9T345_J9T345_MOUSE__chr19_1_22766774_22766812_ENSMUST00000237223_REVERSED	|generic|tr_J9T143_J9T143_MOUSE__chr19_1_22766774_22766812_ENSMUST00000237223_REVERSED	|generic|tr_J9SQF3_J9SQF3_MOUSE__chr19_1_22766774_22766812_ENSMUST00000237223_REVERSED	|generic|tr_F4YJP9_F4YJP9_MOUSE__chr19_1_22766774_22766812_ENSMUST00000237223_REVERSED	|generic|tr_J9SQF8_J9SQF8_MOUSE__chr19_1_22766774_22766812_ENSMUST00000237223_REVERSED	|generic|tr_J9T153_J9T153_MOUSE__chr19_1_22766774_22766812_ENSMUST00000237223_REVERSED|
"""index: 4883, intensity: 2831.0, mobility: 0.814"""	-0.615317	0.358006	1	IDININIYSCVELI	generic|chr16_1_81512893_81513051_ENSMUST00000232550_REVERSED|
[truncated: 2,635,131 more chars]
