# Supplementary material for: Ion Mobility Coupled to a Time-of-Flight Mass Analyzer Combined With Fragment Intensity Predictions Improves Identification of Classical Bioactive Peptides and Small Open Reading Frame-Encoded Peptides
Source: Front Cell Dev Biol. 2021 Sep 17;9:720570. doi: 10.3389/fcell.2021.720570 (PMC8484717; doi:10.3389/fcell.2021.720570)
Supplement: Supplementary Data Sheet 1–5 — MS2ReScore output. [file Data_Sheet_1.ZIP › sORFs_P1_brain_c_1_1_1106.msgf_searchenginefeatures.pout_dec]

PSMId	score	q-value	posterior_error_prob	peptide	proteinIds
"""index: 7448, intensity: 3458.0, mobility: 1.301"""	0.306637	0.00128535	0.0174905	PEPEPEPEPEPEPEPEPEPEPEQ	generic|tr_Q91WA8_Q91WA8_MOUSE__II_861066_REVERSED	|generic|tr_A0A1D5RLZ4_A0A1D5RLZ4_MOUSE_REVERSED	|generic|sp_Q9D1X0_NOL3_MOUSE_REVERSED	|generic|tr_Q8R2S3_Q8R2S3_MOUSE_REVERSED	|generic|tr_E1AZ71_E1AZ71_MOUSE_REVERSED	|generic|tr_A0A1D5RLJ2_A0A1D5RLJ2_MOUSE_REVERSED	|generic|tr_A0A1D5RLA7_A0A1D5RLA7_MOUSE_REVERSED	|generic|tr_Q8C550_Q8C550_MOUSE_REVERSED|
"""index: 2742, intensity: 3288.0, mobility: 0.821"""	0.26699	0.00171527	0.022659	QEGPPPPPP	generic|sp_Q61091_FZD8_MOUSE_REVERSED|
"""index: 34305, intensity: 3393.0, mobility: 1.108"""	0.206338	0.0021254	0.0335948	IVPPPPPPPPPPPPPPPIPVPP	generic|sp_Q9R0I7_YLPM1_MOUSE__chr12_1_85069619_85069765_ENSMUST00000164558__II_1113891_REVERSED	|generic|tr_E9Q803_E9Q803_MOUSE__chr12_1_85069619_85069765_ENSMUST00000164558__II_1113891_REVERSED	|generic|tr_D3YWX2_D3YWX2_MOUSE__chr12_1_85069619_85069765_ENSMUST00000164558__II_1113891_REVERSED	|generic|tr_F6YTL8_F6YTL8_MOUSE__chr12_1_85015355_85015597_ENSMUST00000164558__II_1113902_REVERSED|
"""index: 4639, intensity: 14445.0, mobility: 1.079"""	0.164108	0.00255363	0.0440933	NTGDAQYLGVYVGSPPVETSNNQHMR	generic|IP_2559040_TX=10090_REVERSED|
"""index: 2310, intensity: 3814.0, mobility: 0.774"""	0.140419	0.00297324	0.0513026	PGPPPPPPP	generic|chr13_1_46669632_46669853_ENSMUST00000099547__IP_1106985_TX=10090_REVERSED	|generic|sp_Q80UV9_TAF1_MOUSE__chrX_1_101562127_101562291_ENSMUST00000143908__II_831688_REVERSED	|generic|sp_Q80UV9-3_TAF1_MOUSE__chrX_1_101562127_101562291_ENSMUST00000143908__II_831688_REVERSED	|generic|tr_Q3TXX8_Q3TXX8_MOUSE__II_915139_REVERSED	|generic|tr_Q3UQ99_Q3UQ99_MOUSE__II_915139_REVERSED	|generic|tr_Q3UGK7_Q3UGK7_MOUSE__II_915139_REVERSED	|generic|tr_Q7TPN5_Q7TPN5_MOUSE__II_915139_REVERSED	|generic|tr_Q3T9Z7_Q3T9Z7_MOUSE__II_954851_REVERSED	|generic|tr_D3Z139_D3Z139_MOUSE__II_859065_REVERSED	|generic|sp_Q8BH43_WASF2_MOUSE__II_954851_REVERSED	|generic|sp_Q3UR85_MYRF_MOUSE__chr19_-1_10223113_10223235_ENSMUST00000190922__II_1049632	|generic|sp_Q3UR85-2_MYRF_MOUSE__chr19_-1_10223113_10223235_ENSMUST00000190922__II_1049632	|generic|sp_Q3UR85-3_MYRF_MOUSE__chr19_-1_10223113_10223235_ENSMUST00000190922__II_1049643	|generic|sp_Q14AX6_CDK12_MOUSE__chr13_-1_17739087_17739164_ENSMUST00000222359__II_1127685	|generic|sp_Q14AX6-3_CDK12_MOUSE__chr13_-1_17739087_17739164_ENSMUST00000222359__II_1127685	|generic|tr_B1Q2W7_B1Q2W7_MOUSE__chrX_1_101562127_101562291_ENSMUST00000143908__II_831688_REVERSED	|generic|sp_Q8K0G8_ESRP2_MOUSE__II_859065_REVERSED	|generic|tr_Q3TH23_Q3TH23_MOUSE__II_859065_REVERSED	|generic|tr_D3YZK4_D3YZK4_MOUSE__chrX_1_101562127_101562291_ENSMUST00000143908__II_831688_REVERSED	|generic|sp_Q8VHQ2_SOCS7_MOUSE_REVERSED	|generic|tr_D3Z0K7_D3Z0K7_MOUSE_REVERSED	|generic|tr_Q3U3E7_Q3U3E7_MOUSE_REVERSED	|generic|tr_A0A1B0GRU3_A0A1B0GRU3_MOUSE_REVERSED	|generic|tr_Q8BKZ3_Q8BKZ3_MOUSE_REVERSED	|generic|tr_S4R1B9_S4R1B9_MOUSE__chrX_1_101562127_101562291_ENSMUST00000143908_REVERSED	|generic|tr_E9Q2D0_E9Q2D0_MOUSE_REVERSED	|generic|tr_A0A286YCS6_A0A286YCS6_MOUSE_REVERSED	|generic|tr_C9K0Z8_C9K0Z8_MOUSE__chr7_1_30415650_30415679_ENSMUST00000207982	|generic|sp_Q3UG20_KMT2E_MOUSE__chr13_-1_43303268_43303297_ENSMUST00000055341_REVERSED	|generic|sp_Q3UG20-2_KMT2E_MOUSE__chr13_-1_43303268_43303297_ENSMUST00000055341_REVERSED	|generic|sp_P0C7L0_WIPF3_MOUSE_REVERSED	|generic|sp_P0C7L0-2_WIPF3_MOUSE_REVERSED	|generic|sp_Q6PEV3_WIPF2_MOUSE_REVERSED	|generic|sp_Q9CYT6_CAP2_MOUSE_REVERSED	|generic|tr_D3Z5R4_D3Z5R4_MOUSE_REVERSED	|generic|tr_Q6P9T5_Q6P9T5_MOUSE	|generic|tr_Q80VV6_Q80VV6_MOUSE_REVERSED	|generic|tr_Q05BD7_Q05BD7_MOUSE	|generic|tr_Q05BD7_Q05BD7_MOUSE_REVERSED	|generic|tr_D3YTR7_D3YTR7_MOUSE_REVERSED	|generic|tr_E9Q8K8_E9Q8K8_MOUSE_REVERSED	|generic|sp_Q6ZPZ3_ZC3H4_MOUSE_REVERSED	|generic|sp_Q6ZPZ3-2_ZC3H4_MOUSE_REVERSED	|generic|sp_O88703_HCN2_MOUSE__chr7_1_30415650_30415679_ENSMUST00000207982	|generic|sp_Q76LL6_FHOD3_MOUSE__chr18_1_24754234_24754329_ENSMUST00000234462	|generic|sp_Q76LL6-2_FHOD3_MOUSE__chr18_1_24754234_24754329_ENSMUST00000234462	|generic|sp_Q76LL6-4_FHOD3_MOUSE__chr18_1_24754234_24754329_ENSMUST00000234462	|generic|sp_Q9DBD5_PELP1_MOUSE	|generic|tr_Q8BZD7_Q8BZD7_MOUSE_REVERSED	|generic|sp_Q80Z10_ASTN2_MOUSE	|generic|sp_Q80Z10-2_ASTN2_MOUSE	|generic|tr_Q8CHD5_Q8CHD5_MOUSE__chr19_1_45518810_45518923_ENSMUST00000225662_REVERSED	|generic|sp_P10284_HXB4_MOUSE	|generic|sp_Q80Z10-3_ASTN2_MOUSE	|generic|tr_A0A571BEJ5_A0A571BEJ5_MOUSE	|generic|tr_A0A571BEJ5_A0A571BEJ5_MOUSE_REVERSED	|generic|sp_D7PDD4_G6B_MOUSE_REVERSED|
"""index: 32118, intensity: 8526.0, mobility: 1.095"""	0.117566	0.00346878	0.0593175	VPIMQEGPRVWMIPGDDSDKRSELKLSSLTGWPLTCKLFPSAELM	generic|tr_D3Z0K6_D3Z0K6_MOUSE__chr5_-1_20896075_20896251_ENSMUST00000196780__II_946130_REVERSED	|generic|tr_A0A0G2JEI9_A0A0G2JEI9_MOUSE_REVERSED|
"""index: 7018, intensity: 3799.0, mobility: 0.825"""	0.117077	0.00395844	0.0595012	EPVSTLLR	generic|sp_O35417_PDYN_MOUSE_REVERSED	|generic|tr_Q3UZW2_Q3UZW2_MOUSE_REVERSED	|generic|tr_O35852_O35852_MOUSE_REVERSED|
"""index: 12877, intensity: 2638.0, mobility: 0.824"""	0.114803	0.00442478	0.0603632	VISINLSLP	generic|IP_3468439_TX=10090_REVERSED|
"""index: 19442, intensity: 5089.0, mobility: 1.002"""	0.112828	0.00472144	0.0611216	TWDSLSLAEIQGEQLHSIQLCGFLRPLVQF	generic|tr_B9EKU4_B9EKU4_MOUSE_REVERSED	|generic|tr_G3UX45_G3UX45_MOUSE_REVERSED	|generic|tr_E9Q7L1_E9Q7L1_MOUSE_REVERSED	|generic|tr_Q80U74_Q80U74_MOUSE_REVERSED|
"""index: 25408, intensity: 3589.0, mobility: 1.011"""	0.0824429	0.00507146	0.0739852	SFLQFPYLLMRPRLLARSWKTLKHM	generic|IP_1054005_TX=10090_REVERSED|
"""index: 5271, intensity: 4802.0, mobility: 0.879"""	0.0684639	0.00539326	0.0807191	FSNEGFCVVR	generic|IP_968944_TX=10090_REVERSED|
"""index: 20713, intensity: 4838.0, mobility: 0.895"""	0.0509686	0.00580357	0.089948	IVSNRLVSCNNAVLLILKPFTNAMRK	generic|IP_950368_TX=10090_REVERSED|
"""index: 9566, intensity: 3163.0, mobility: 0.808"""	0.0472123	0.00619195	0.0920521	MIFIPISLWGHQTELGPI	generic|IP_3492536_TX=10090_REVERSED|
"""index: 5886, intensity: 2694.0, mobility: 0.846"""	0.0390754	0.00660502	0.0967654	WFVRHLHTRGSEFQGM	generic|chr10_1_127090882_127090986_ENSMUST00000239120_REVERSED|
"""index: 31496, intensity: 16527.0, mobility: 0.961"""	0.036601	0.00704225	0.0982417	LHLVLRIRN	generic|IP_1129193_TX=10090_REVERSED|
"""index: 16049, intensity: 6484.0, mobility: 0.898"""	0.0361194	0.00745287	0.0985314	LCMKRPIIEVTESYAR	generic|IP_1014060_TX=10090_REVERSED|
"""index: 26037, intensity: 2988.0, mobility: 1.090"""	0.0326417	0.00767263	0.100647	ARWEPVTSSPQLHK	generic|sp_Q3UWM4_KDM7A_MOUSE__II_917496_REVERSED|
"""index: 24646, intensity: 5706.0, mobility: 1.010"""	0.00761436	0.00809199	0.117118	VNMSDLRGKIEVVPVKHYWNAALNRSVFFELNIP	generic|sp_Q8BX70-2_VP13C_MOUSE__chr9_1_67893084_67893227_ENSMUST00000217386__II_3501120_REVERSED	|generic|sp_Q8BX70_VP13C_MOUSE__chr9_1_67893084_67893227_ENSMUST00000217386_REVERSED	|generic|sp_Q8BX70-3_VP13C_MOUSE__chr9_1_67893084_67893227_ENSMUST00000217386_REVERSED|
"""index: 31758, intensity: 18203.0, mobility: 1.090"""	0.00706895	0.00851789	0.117502	GGGGNGGHGGSGDGGGDGGHGGGALMDAVWDAPAM	generic|IP_3501727_TX=10090_REVERSED|
"""index: 6650, intensity: 3878.0, mobility: 0.850"""	0.00460045	0.00888325	0.119256	QIHAFTTWSRLLSAMGR	generic|IP_1017807_TX=10090_REVERSED|
"""index: 13874, intensity: 2737.0, mobility: 1.192"""	-0.000452535	0.00930626	0.122918	GPAPAPAPAPAPAPAPAPAPAPAAAPAPTSAAGGPVASGVSAAPVSAA	generic|sp_Q99PP7_TRI33_MOUSE__chr3_1_103339303_103339347_ENSMUST00000198706__II_981001_REVERSED	|generic|sp_Q99PP7-2_TRI33_MOUSE__chr3_1_103339303_103339347_ENSMUST00000198706_REVERSED|
"""index: 2131, intensity: 3830.0, mobility: 0.937"""	-0.000711165	0.00971694	0.123108	AQSKAEMEKQ	generic|sp_Q64338_PDE1C_MOUSE__II_920259_REVERSED	|generic|sp_Q64338-1_PDE1C_MOUSE__II_920259_REVERSED	|generic|sp_Q64338-2_PDE1C_MOUSE__II_920259_REVERSED	|generic|tr_Q8CDV2_Q8CDV2_MOUSE_REVERSED	|generic|tr_Q3USZ6_Q3USZ6_MOUSE_REVERSED	|generic|tr_A0A5F8MPG4_A0A5F8MPG4_MOUSE_REVERSED	|generic|tr_A0A0N4SWG4_A0A0N4SWG4_MOUSE_REVERSED	|generic|tr_Q9D5W0_Q9D5W0_MOUSE_REVERSED	|generic|tr_E9Q7V6_E9Q7V6_MOUSE_REVERSED|
"""index: 5592, intensity: 3634.0, mobility: 0.963"""	-0.00193635	0.0100925	0.124012	FPSDLLYLDADK	generic|tr_E9PVD7_E9PVD7_MOUSE__II_915436_REVERSED	|generic|sp_P26361_CFTR_MOUSE__II_915436_REVERSED	|generic|tr_Q9ESY0_Q9ESY0_MOUSE_REVERSED|
"""index: 34960, intensity: 9717.0, mobility: 1.441"""	-0.00534072	0.0103778	0.126554	LKKRKPPRGRRK	generic|sp_E9Q2Z1_CECR2_MOUSE__II_912294_REVERSED	|generic|sp_E9Q2Z1-2_CECR2_MOUSE__II_912294_REVERSED|
"""index: 3868, intensity: 3701.0, mobility: 0.929"""	-0.0147789	0.0107839	0.133843	ELFQFEPFALQSGTNEKVQSR	generic|IP_3479235_TX=10090_REVERSED|
"""index: 20273, intensity: 4152.0, mobility: 0.916"""	-0.0158968	0.011194	0.134731	LAPCTLPWMRWAIRLTRPQKTQGGRLDMR	generic|IP_1001782_TX=10090_REVERSED|
"""index: 19544, intensity: 4651.0, mobility: 0.883"""	-0.0162294	0.0115559	0.134996	WSPSRLAK	generic|IP_1091238_TX=10090_REVERSED|
"""index: 19107, intensity: 4452.0, mobility: 1.147"""	-0.0225441	0.011944	0.140112	SSTMQQQQPQQYVPASTPIHHPQPQQQETPR	generic|tr_Q543N3_Q543N3_MOUSE__II_1131100_REVERSED	|generic|II_1131096_TX=10090_REVERSED	|generic|tr_A2A6H0_A2A6H0_MOUSE_REVERSED|
"""index: 6577, intensity: 5389.0, mobility: 0.951"""	-0.0234828	0.0123153	0.140887	SPQIEWEGRRE	generic|tr_A0A0U1RQ81_A0A0U1RQ81_MOUSE__II_851226_REVERSED	|generic|sp_Q8BTH8_KC1G1_MOUSE_REVERSED	|generic|tr_A0A0U1RP94_A0A0U1RP94_MOUSE_REVERSED	|generic|tr_A0A0U1RNX9_A0A0U1RNX9_MOUSE_REVERSED|
"""index: 31338, intensity: 16794.0, mobility: 0.883"""	-0.0263769	0.0126221	0.143299	HLVLRIRN	generic|IP_1129193_TX=10090_REVERSED|
"""index: 23813, intensity: 4430.0, mobility: 0.982"""	-0.0323897	0.013024	0.148423	LKEKTANTDIVQNTNPNYTYK	generic|tr_A0A087WP47_A0A087WP47_MOUSE_REVERSED	|generic|tr_A0A140T8R9_A0A140T8R9_MOUSE_REVERSED	|generic|sp_Q5DTW7_RESF1_MOUSE_REVERSED	|generic|sp_Q5DTW7-3_RESF1_MOUSE_REVERSED	|generic|tr_A0A087WP74_A0A087WP74_MOUSE_REVERSED|
"""index: 34045, intensity: 9205.0, mobility: 1.031"""	-0.0326977	0.013431	0.14869	NGLLLVDKFVMSRKTAGLLLHEGAHAR	generic|tr_B9VVT7_B9VVT7_MOUSE_REVERSED	|generic|tr_B9VVT6_B9VVT6_MOUSE_REVERSED	|generic|tr_A2ICG8_A2ICG8_MOUSE_REVERSED	|generic|tr_B9VVT5_B9VVT5_MOUSE_REVERSED	|generic|sp_P49698_HNF4A_MOUSE_REVERSED	|generic|sp_P49698-2_HNF4A_MOUSE_REVERSED	|generic|tr_Z4YKX0_Z4YKX0_MOUSE_REVERSED|
"""index: 26278, intensity: 4192.0, mobility: 1.012"""	-0.0330301	0.0137931	0.148978	VPLFELMTPSAGPV	generic|tr_Q3TG69_Q3TG69_MOUSE__II_949954_REVERSED	|generic|tr_A2ARQ4_A2ARQ4_MOUSE__II_743299_REVERSED|
"""index: 22318, intensity: 4006.0, mobility: 0.842"""	-0.0378825	0.0141586	0.15324	LAASAICMAKPERQWGTQYHSR	generic|IP_989628_TX=10090_REVERSED|
"""index: 6050, intensity: 5150.0, mobility: 0.998"""	-0.0399439	0.0145455	0.155082	YPVCRFAVGLGDREPLPPVKEM	generic|IP_1098364_TX=10090_REVERSED|
"""index: 19846, intensity: 23710.0, mobility: 1.071"""	-0.04075	0.0148893	0.155808	MIAVAGDQGLLPHTMTYSRATSMPFDRRLM	generic|IP_938540_TX=10090_REVERSED|
"""index: 605, intensity: 8573.0, mobility: 0.843"""	-0.0448265	0.0151214	0.15952	PARHTAQKM	generic|chr13_1_58860147_58860176_ENSMUST00000225488_REVERSED|
"""index: 7270, intensity: 3874.0, mobility: 1.098"""	-0.0580265	0.0154639	0.172053	QKSPGQLVTQLAGEYL	generic|IP_1092534_TX=10090_REVERSED|
"""index: 680, intensity: 2909.0, mobility: 0.752"""	-0.0625635	0.015829	0.176545	ASLAKDLA	generic|sp_Q921W0_CHM1A_MOUSE__chr8_-1_123206140_123206211_ENSMUST00000167655__II_860458_REVERSED|
"""index: 2379, intensity: 22173.0, mobility: 0.900"""	-0.0658119	0.0160974	0.179821	TLPTETKFLSEMRIH	generic|sp_Q8BLG2_LPAR4_MOUSE_REVERSED	|generic|tr_Q80UD5_Q80UD5_MOUSE_REVERSED|
"""index: 2988, intensity: 2849.0, mobility: 0.790"""	-0.0733027	0.0164319	0.187563	DKVIPPLS	generic|sp_REF_HEVBR__REVERSED|
"""index: 25343, intensity: 3600.0, mobility: 1.333"""	-0.0775389	0.0167445	0.19206	VSTYWFDLF	generic|tr_Q8VFJ9_Q8VFJ9_MOUSE_REVERSED	|generic|tr_A2ALD2_A2ALD2_MOUSE_REVERSED	|generic|tr_Q7TR98_Q7TR98_MOUSE_REVERSED|
"""index: 13496, intensity: 6482.0, mobility: 1.117"""	-0.0843621	0.0171073	0.199484	DDYIISPSTSSRSPDK	generic|tr_Q3U438_Q3U438_MOUSE_REVERSED|
"""index: 22866, intensity: 5211.0, mobility: 1.072"""	-0.0863119	0.0174893	0.201647	DFRARYTSSPCFFCLHSKGNPVKFLFM	generic|IP_1102316_TX=10090_REVERSED|
"""index: 9374, intensity: 3659.0, mobility: 1.252"""	-0.0864799	0.0178225	0.201834	QMRQCHRHLLLIMSVSTWIMISMFTADHAFQLVIGV	generic|tr_L7N273_L7N273_MOUSE_REVERSED	|generic|tr_E9PW18_E9PW18_MOUSE_REVERSED	|generic|tr_D3YTY2_D3YTY2_MOUSE_REVERSED	|generic|tr_K9J7G4_K9J7G4_MOUSE_REVERSED|
"""index: 9704, intensity: 4746.0, mobility: 0.839"""	-0.0872907	0.0181048	0.20274	WPLKSFPSLINSKKMM	generic|IP_1095895_TX=10090_REVERSED|
"""index: 23617, intensity: 8902.0, mobility: 0.973"""	-0.0933464	0.018412	0.209605	SLVEQYTLEKWEELTREKAEVSEDYPEAEPED	generic|tr_Q6PG57_Q6PG57_MOUSE__chr15_-1_89146467_89146517_ENSMUST00000230734__II_3485440_REVERSED	|generic|sp_Q9WUI1_MK11_MOUSE__chr15_-1_89146467_89146517_ENSMUST00000230734__II_3485440_REVERSED	|generic|tr_Q3TT60_Q3TT60_MOUSE__chr15_-1_89146467_89146517_ENSMUST00000230734__II_3485440_REVERSED	|generic|tr_Q6P243_Q6P243_MOUSE__chr15_-1_89146467_89146517_ENSMUST00000230734_REVERSED|
"""index: 3314, intensity: 4395.0, mobility: 0.966"""	-0.0980544	0.0187956	0.215066	LNAEAPEVYVYD	generic|tr_D3YYF2_D3YYF2_MOUSE__chr14_1_31050181_31050255_ENSMUST00000136237__II_1097768_REVERSED	|generic|tr_F8VQD1_F8VQD1_MOUSE__chr14_1_31050181_31050255_ENSMUST00000136237__II_1097768_REVERSED	|generic|tr_E9Q4Y5_E9Q4Y5_MOUSE__chr14_1_31050181_31050255_ENSMUST00000136237__II_1097768_REVERSED	|generic|tr_D3Z1N4_D3Z1N4_MOUSE__chr14_1_31050181_31050255_ENSMUST00000136237__II_1097768_REVERSED	|generic|tr_D3Z1W6_D3Z1W6_MOUSE__chr14_1_31050181_31050255_ENSMUST00000136237__II_1097768_REVERSED	|generic|sp_Q8BSQ9_PB1_MOUSE__chr14_1_31050181_31050255_ENSMUST00000136237__II_1097795_REVERSED	|generic|sp_Q8BSQ9-2_PB1_MOUSE__chr14_1_31050181_31050255_ENSMUST00000136237__II_1097795_REVERSED	|generic|tr_E9Q7L3_E9Q7L3_MOUSE__chr14_1_31050181_31050255_ENSMUST00000136237__II_1097768_REVERSED	|generic|tr_E9Q7L2_E9Q7L2_MOUSE__chr14_1_31050181_31050255_ENSMUST00000136237__II_1097768_REVERSED	|generic|tr_F6THL5_F6THL5_MOUSE__chr14_1_31050181_31050255_ENSMUST00000136237_REVERSED|
"""index: 13361, intensity: 3981.0, mobility: 1.018"""	-0.0992352	0.0191498	0.216453	ELVRLFTFTTLL	generic|IP_1149166_TX=10090_REVERSED|
"""index: 22208, intensity: 4201.0, mobility: 0.946"""	-0.102611	0.0195253	0.220456	ADLPMNRRQLTGSSLHIGSHKLPTVIM	generic|sp_Q80WQ8_M18BP_MOUSE__II_1116282_REVERSED	|generic|tr_Q8BS57_Q8BS57_MOUSE_REVERSED	|generic|sp_Q80WQ8-2_M18BP_MOUSE_REVERSED	|generic|sp_Q80WQ8-3_M18BP_MOUSE_REVERSED|
"""index: 2343, intensity: 4521.0, mobility: 0.890"""	-0.103687	0.0199081	0.221744	LTRAGERQQE	generic|sp_Q70FJ1_AKAP9_MOUSE_REVERSED	|generic|sp_Q70FJ1-2_AKAP9_MOUSE_REVERSED	|generic|sp_Q70FJ1-3_AKAP9_MOUSE_REVERSED	|generic|tr_E9QQ10_E9QQ10_MOUSE_REVERSED|
"""index: 15801, intensity: 3525.0, mobility: 1.178"""	-0.103904	0.0202213	0.222005	CMRLRRQTRSSLSLYKVMLCGGRKEMSKM	generic|IP_932008_TX=10090_REVERSED|
"""index: 3615, intensity: 2804.0, mobility: 1.152"""	-0.107636	0.0205636	0.226519	AQQREERPLEEELR	generic|IP_1105958_TX=10090_REVERSED|
"""index: 21333, intensity: 4501.0, mobility: 0.911"""	-0.10948	0.0209444	0.228776	PQYGAKQPK	generic|tr_A0A0J9YVH6_A0A0J9YVH6_MOUSE__II_1070255_REVERSED|
"""index: 22981, intensity: 4469.0, mobility: 1.025"""	-0.109554	0.0213009	0.228867	YPMACAILMYSR	generic|tr_V9GXT8_V9GXT8_MOUSE__II_950685_REVERSED	|generic|sp_A4Q9F3_TTL10_MOUSE__II_950685_REVERSED	|generic|sp_A4Q9F3-2_TTL10_MOUSE__II_950685_REVERSED	|generic|tr_B1ASM0_B1ASM0_MOUSE__II_950685_REVERSED	|generic|tr_V9GXB7_V9GXB7_MOUSE__II_950685_REVERSED	|generic|tr_C4IXT4_C4IXT4_MOUSE_REVERSED|
"""index: 3938, intensity: 146286.0, mobility: 0.930"""	-0.110844	0.0215582	0.230457	APHAAPLGRQHG	generic|chr6_-1_24664528_24664743_ENSMUST00000031695_REVERSED|
"""index: 14850, intensity: 5636.0, mobility: 1.123"""	-0.117733	0.0219116	0.239085	KEDALSKRERQESPLKSHPSKRGSSVSAPSPS	generic|tr_Q3TQI2_Q3TQI2_MOUSE__chrX_1_20851679_20851816_ENSMUST00000136451__II_836925_REVERSED	|generic|tr_E9Q0P8_E9Q0P8_MOUSE__chrX_1_20851679_20851816_ENSMUST00000136451__II_836925_REVERSED	|generic|sp_P04627_ARAF_MOUSE__chrX_1_20851679_20851816_ENSMUST00000136451__II_836944_REVERSED	|generic|tr_Q3UXR0_Q3UXR0_MOUSE__chrX_1_20851679_20851816_ENSMUST00000136451_REVERSED|
"""index: 12165, intensity: 2870.0, mobility: 1.425"""	-0.118328	0.022281	0.23984	KTRHPPPMKEISTGEEWIVRAETL	generic|IP_1078474_TX=10090_REVERSED|
"""index: 1243, intensity: 3977.0, mobility: 0.769"""	-0.119124	0.0226415	0.240855	LGGDDLRP	generic|chr1_-1_71648005_71648094_ENSMUST00000188894_REVERSED|
"""index: 28373, intensity: 5843.0, mobility: 1.120"""	-0.119427	0.0230102	0.241242	DARAVEEMLSGACDQVPRPESNWPESGGR	generic|sp_Q9JJB1-2_T191C_MOUSE__chr16_1_17277543_17277596_ENSMUST00000232092__II_1079878_REVERSED	|generic|sp_Q9JJB1_T191C_MOUSE__chr16_1_17277531_17277596_ENSMUST00000232092__II_1079875_REVERSED	|generic|tr_A0A338P7A9_A0A338P7A9_MOUSE__chr16_1_17277531_17277596_ENSMUST00000232092__II_1079875_REVERSED	|generic|II_1079876_TX=10090_REVERSED	|generic|tr_A0A338P6N9_A0A338P6N9_MOUSE__chr16_1_17277564_17277596_ENSMUST00000232092_REVERSED|
"""index: 33571, intensity: 3421.0, mobility: 1.376"""	-0.119662	0.0233786	0.241542	KMKESNNLLVNRLEKSVMYLQ	generic|tr_A0A1S6GWH4_A0A1S6GWH4_MOUSE__chr13_1_69627132_69627170_ENSMUST00000136932__II_1105220_REVERSED	|generic|sp_Q1HFZ0_NSUN2_MOUSE__chr13_1_69627132_69627170_ENSMUST00000136932__II_1105220_REVERSED	|generic|sp_Q1HFZ0-2_NSUN2_MOUSE__chr13_1_69627132_69627170_ENSMUST00000136932__II_1105220_REVERSED	|generic|tr_H3BKN0_H3BKN0_MOUSE__chr13_1_69627132_69627170_ENSMUST00000136932_REVERSED|
"""index: 23969, intensity: 3322.0, mobility: 1.074"""	-0.120373	0.0237288	0.242453	MNTEQVCFFVHYLLSSFFEMYFILLVYM	generic|chr1_-1_176769472_176769942_ENSMUST00000195717__IP_1029653_TX=10090_REVERSED|
"""index: 11962, intensity: 10908.0, mobility: 1.034"""	-0.121527	0.024024	0.243937	LPAKGLVNGLPNQLMSLVSQTSS	generic|tr_F6X7Z3_F6X7Z3_MOUSE__II_886152_REVERSED	|generic|sp_P70166_CPEB1_MOUSE_REVERSED	|generic|tr_Q059Z2_Q059Z2_MOUSE_REVERSED|
"""index: 13893, intensity: 4570.0, mobility: 0.878"""	-0.124655	0.0243902	0.247992	EKISMMLDQTQTGLFAPHSEAYM	generic|IP_3458324_TX=10090_REVERSED|
"""index: 9455, intensity: 5411.0, mobility: 0.879"""	-0.124859	0.0247098	0.248257	EKLFEKALKPNFEEPSR	generic|tr_Q6PGG9_Q6PGG9_MOUSE_REVERSED	|generic|sp_Q3UYK3_TBCD9_MOUSE_REVERSED	|generic|sp_Q3UYK3-2_TBCD9_MOUSE_REVERSED|
"""index: 18709, intensity: 187824.0, mobility: 0.943"""	-0.127656	0.0249907	0.251928	QSADLGAVPPAQVMPQLQQQ	generic|sp_P56477_IRF5_MOUSE_REVERSED	|generic|tr_B2CC69_B2CC69_MOUSE_REVERSED|
"""index: 1277, intensity: 2741.0, mobility: 0.888"""	-0.130261	0.0252976	0.255382	EKGLPQGHQGH	generic|IP_1084807_TX=10090_REVERSED|
"""index: 29730, intensity: 4779.0, mobility: 0.946"""	-0.132694	0.025641	0.258637	DVMGFLYFWLWSGLACWKFMDAAYMLPNSIANYRDLTMVALM	generic|IP_990532_TX=10090_REVERSED|
"""index: 18353, intensity: 4142.0, mobility: 0.917"""	-0.13376	0.0259644	0.260072	MPKSSSIWNR	generic|IP_1115156_TX=10090_REVERSED|
"""index: 26394, intensity: 3322.0, mobility: 0.855"""	-0.134909	0.0263158	0.261627	KVLNPEKFVYKRT	generic|IP_885248_TX=10090_REVERSED|
"""index: 10333, intensity: 6241.0, mobility: 0.920"""	-0.135267	0.0266765	0.262112	PATSSTQRHAR	generic|tr_Q8CGR8_Q8CGR8_MOUSE__II_1074515_REVERSED	|generic|tr_E9Q9U2_E9Q9U2_MOUSE__II_1074515_REVERSED|
"""index: 20960, intensity: 8904.0, mobility: 0.929"""	-0.13558	0.027027	0.262537	GLKMKIGLHQ	generic|tr_O35192_O35192_MOUSE__II_896905_REVERSED	|generic|tr_L7N215_L7N215_MOUSE__II_3497521_REVERSED	|generic|tr_K7N709_K7N709_MOUSE__IP_879205_REVERSED	|generic|tr_K7N5W1_K7N5W1_MOUSE__IP_876028_REVERSED	|generic|IP_879203_TX=10090_REVERSED	|generic|IP_879220_TX=10090_REVERSED	|generic|II_896898_TX=10090_REVERSED	|generic|II_3497507_TX=10090_REVERSED	|generic|II_3458004_TX=10090_REVERSED	|generic|IP_876037_TX=10090_REVERSED	|generic|IP_876100_TX=10090_REVERSED	|generic|IP_876093_TX=10090_REVERSED	|generic|IP_876124_TX=10090_REVERSED	|generic|tr_L7N2B5_L7N2B5_MOUSE_REVERSED	|generic|tr_E9PVI0_E9PVI0_MOUSE_REVERSED	|generic|tr_O35202_O35202_MOUSE_REVERSED	|generic|tr_K7N741_K7N741_MOUSE_REVERSED	|generic|tr_O35193_O35193_MOUSE_REVERSED	|generic|tr_F8VQD3_F8VQD3_MOUSE_REVERSED	|generic|tr_D3YZ97_D3YZ97_MOUSE_REVERSED	|generic|tr_K7N686_K7N686_MOUSE_REVERSED	|generic|tr_D3Z1K8_D3Z1K8_MOUSE_REVERSED	|generic|tr_G3UYU1_G3UYU1_MOUSE_REVERSED|
"""index: 2981, intensity: 3465.0, mobility: 0.788"""	-0.136454	0.0273973	0.263726	AYVAKKGG	generic|chr2_-1_64917041_64917242_ENSMUST00000150643_REVERSED|
"""index: 7444, intensity: 5940.0, mobility: 1.052"""	-0.136523	0.0277675	0.263821	YPVCRFAVGLGDREPLPPVKEM	generic|IP_1098364_TX=10090_REVERSED|
"""index: 10904, intensity: 2875.0, mobility: 1.207"""	-0.136577	0.0280754	0.263894	FWAHSQLVFQEQPRQRLSSLGLMVQVTVMARQGRVMERLECE	generic|sp_Q9QUM0_ITA2B_MOUSE__II_1125907_REVERSED|
"""index: 20942, intensity: 3840.0, mobility: 0.850"""	-0.138938	0.0283819	0.267128	IQAMNMPFELAVLAR	generic|IP_895588_TX=10090_REVERSED	|generic|IP_895590_TX=10090_REVERSED|
"""index: 19763, intensity: 3962.0, mobility: 1.017"""	-0.141155	0.0287293	0.270189	ENLKLVALNVPNR	generic|tr_C9K0Y4_C9K0Y4_MOUSE__chr11_1_57012082_57012123_ENSMUST00000125292_REVERSED	|generic|tr_Q7TNB5_Q7TNB5_MOUSE__chr11_1_57012082_57012123_ENSMUST00000125292_REVERSED	|generic|tr_Q6P9M2_Q6P9M2_MOUSE__chr11_1_57012082_57012123_ENSMUST00000125292_REVERSED|
"""index: 23560, intensity: 5348.0, mobility: 1.120"""	-0.142218	0.0290655	0.271666	EEDIEAAAALQAQQT	generic|tr_Q3UK68_Q3UK68_MOUSE_REVERSED	|generic|sp_P70670_NACAM_MOUSE_REVERSED	|generic|sp_Q60817_NACA_MOUSE_REVERSED|
"""index: 5197, intensity: 4849.0, mobility: 0.942"""	-0.143319	0.0294334	0.273201	MPLTVYEMDPE	generic|IP_844713_TX=10090_REVERSED|
"""index: 25214, intensity: 3800.0, mobility: 0.993"""	-0.143366	0.0297466	0.273267	MKVSELSIAINR	generic|IP_920276_TX=10090_REVERSED|
"""index: 15127, intensity: 4493.0, mobility: 0.847"""	-0.144443	0.0301028	0.274775	EGPTKRGEAEMVKVQRAIERK	generic|II_3458380_TX=10090_REVERSED|
"""index: 31408, intensity: 21232.0, mobility: 0.917"""	-0.145635	0.0304141	0.276449	PSTSVAPFPSVRARSPQSP	generic|chr7_-1_30911494_30911748_ENSMUST00000187137__IP_893681_TX=10090_REVERSED|
"""index: 13126, intensity: 6649.0, mobility: 1.101"""	-0.14752	0.0307467	0.279114	LEPGALGQNKVSEPVMPAENKLSAMISVHQD	generic|sp_Q7TSJ2_MAP6_MOUSE__chr7_1_99336781_99337002_ENSMUST00000122101__II_884487_REVERSED	|generic|tr_A0A140LIT9_A0A140LIT9_MOUSE__chr7_1_99336781_99337002_ENSMUST00000122101_REVERSED|
"""index: 31572, intensity: 9735.0, mobility: 0.905"""	-0.149023	0.03109	0.28125	PSNGVSTNELHGCVSKIL	generic|tr_Q9D318_Q9D318_MOUSE_REVERSED	|generic|tr_Q3TTJ8_Q3TTJ8_MOUSE_REVERSED	|generic|tr_Q9D2W5_Q9D2W5_MOUSE_REVERSED	|generic|sp_Q6PEM6_GRM2B_MOUSE_REVERSED	|generic|tr_Q8CAP5_Q8CAP5_MOUSE__chr18_1_56489623_56489754_ENSMUST00000237716_REVERSED|
"""index: 13703, intensity: 2954.0, mobility: 0.835"""	-0.149459	0.0314213	0.281872	SELNVGTNEMIHAYFKA	generic|tr_Q3V0S4_Q3V0S4_MOUSE_REVERSED	|generic|tr_B1AXN3_B1AXN3_MOUSE_REVERSED|
"""index: 18363, intensity: 5880.0, mobility: 1.053"""	-0.151082	0.031775	0.284195	RTIPMMNEKMQLKALDDESVQN	generic|tr_A0A1D5RMK7_A0A1D5RMK7_MOUSE_REVERSED	|generic|tr_G8CZ65_G8CZ65_MOUSE_REVERSED|
"""index: 25601, intensity: 3296.0, mobility: 1.091"""	-0.151357	0.0321285	0.28459	LHHHTKLCRLQMIHEGVLCTWLPIHQM	generic|IP_1014589_TX=10090_REVERSED|
"""index: 20473, intensity: 5159.0, mobility: 0.910"""	-0.151719	0.0324108	0.28511	LQDATEQAPPSQAQTLSGAAGS	generic|sp_Q5DTZ0_NYNRI_MOUSE_REVERSED|
"""index: 29965, intensity: 12711.0, mobility: 1.041"""	-0.154059	0.0327511	0.288488	REEVQGLQKALK	generic|sp_E0CYV9_CD054_MOUSE__chr11_1_78023037_78023066_ENSMUST00000108360_REVERSED|
"""index: 33072, intensity: 3235.0, mobility: 1.017"""	-0.15489	0.0330669	0.289696	ESRKVPLHYY	generic|sp_Q5SS90_CG057_MOUSE_REVERSED|
"""index: 1286, intensity: 17452.0, mobility: 0.752"""	-0.156243	0.033406	0.291667	FMFYTGSASYMQ	generic|IP_894248_TX=10090_REVERSED|
"""index: 5690, intensity: 4507.0, mobility: 0.921"""	-0.157067	0.0337323	0.292873	APLTLVSFPHSE	generic|tr_H3BLG4_H3BLG4_MOUSE__chr2_-1_36083996_36084052_ENSMUST00000112961__II_1010428_REVERSED	|generic|sp_Q9R1R0-2_LHX6_MOUSE__chr2_-1_36083996_36084052_ENSMUST00000112961__II_1010428_REVERSED	|generic|tr_E9QN32_E9QN32_MOUSE__chr2_-1_36083996_36084052_ENSMUST00000112961__II_1010429_REVERSED	|generic|tr_Q3UED5_Q3UED5_MOUSE__chr2_-1_36083996_36084052_ENSMUST00000112961_REVERSED|
"""index: 30023, intensity: 16364.0, mobility: 1.039"""	-0.15742	0.0340703	0.29339	LWPLMPLTTRR	generic|sp_Q8BYJ6_TBCD4_MOUSE__chr14_-1_101444538_101444747_ENSMUST00000161304_REVERSED	|generic|sp_Q8BYJ6-2_TBCD4_MOUSE_REVERSED	|generic|sp_Q8BYJ6-3_TBCD4_MOUSE_REVERSED	|generic|sp_Q8BYJ6-4_TBCD4_MOUSE_REVERSED	|generic|tr_E0CX53_E0CX53_MOUSE__chr14_-1_101444538_101444747_ENSMUST00000161304_REVERSED	|generic|tr_E9Q6Q8_E9Q6Q8_MOUSE__chr14_-1_101444538_101444747_ENSMUST00000161304_REVERSED	|generic|tr_H7BX82_H7BX82_MOUSE_REVERSED|
"""index: 904, intensity: 2546.0, mobility: 0.790"""	-0.158042	0.034358	0.294302	LIAPPWAT	generic|IP_1133645_TX=10090_REVERSED	|generic|IP_1133653_TX=10090_REVERSED	|generic|IP_1133664_TX=10090_REVERSED|
"""index: 27404, intensity: 4018.0, mobility: 1.069"""	-0.161293	0.0347072	0.299103	ATVTYINKKGDYVPKRDGFIQPKFHQVMYEVVERNVRRPCK	generic|tr_A0A6I8MX18_A0A6I8MX18_MOUSE__chr4_-1_126459776_126459865_ENSMUST00000127800__II_956239_REVERSED	|generic|tr_Q8CGU0_Q8CGU0_MOUSE__chr4_-1_126459776_126459865_ENSMUST00000127800__II_956239_REVERSED	|generic|sp_Q8CJG1_AGO1_MOUSE__chr4_-1_126459776_126459865_ENSMUST00000127800__II_956239_REVERSED	|generic|tr_A2VDG1_A2VDG1_MOUSE__chr4_-1_126459776_126459865_ENSMUST00000127800__II_956239_REVERSED|
"""index: 692, intensity: 3011.0, mobility: 0.784"""	-0.162335	0.0350687	0.300654	VERPVQAPPPRS	generic|tr_A2AEW1_A2AEW1_MOUSE__chrX_1_7772477_7772602_ENSMUST00000115680__II_837835_REVERSED	|generic|tr_Q3U1L5_Q3U1L5_MOUSE__chrX_1_7772477_7772602_ENSMUST00000115680__II_837835_REVERSED	|generic|tr_A2AEW0_A2AEW0_MOUSE__chrX_1_7772477_7772602_ENSMUST00000115680__II_837835_REVERSED	|generic|sp_Q64092_TFE3_MOUSE__chrX_1_7772477_7772602_ENSMUST00000115680__II_837835_REVERSED	|generic|sp_Q64092-2_TFE3_MOUSE__chrX_1_7772477_7772602_ENSMUST00000115680__II_837835_REVERSED	|generic|sp_Q64092-3_TFE3_MOUSE__chrX_1_7772477_7772602_ENSMUST00000115680__II_837835_REVERSED	|generic|sp_Q64092-4_TFE3_MOUSE__chrX_1_7772477_7772602_ENSMUST00000115680__II_837835_REVERSED|
"""index: 5458, intensity: 3780.0, mobility: 0.932"""	-0.162525	0.035328	0.300937	MHGAAELHDRLRGATVANGTHP	generic|sp_A4FUP9_GL1D1_MOUSE_REVERSED	|generic|sp_A4FUP9-2_GL1D1_MOUSE_REVERSED|
"""index: 2959, intensity: 2741.0, mobility: 0.785"""	-0.164285	0.0356885	0.303569	AYVAKKGG	generic|chr2_-1_64917041_64917242_ENSMUST00000150643_REVERSED|
"""index: 15348, intensity: 3327.0, mobility: 0.900"""	-0.164945	0.036036	0.304558	TCLRLGRLW	generic|sp_Q14A28_PROK1_MOUSE_REVERSED	|generic|sp_Q14A28-2_PROK1_MOUSE_REVERSED|
"""index: 30059, intensity: 3505.0, mobility: 0.945"""	-0.165068	0.0363179	0.304744	QGQGFQTAQPVNRSDTKTQK	generic|IP_3487371_TX=10090_REVERSED|
"""index: 5951, intensity: 13165.0, mobility: 1.052"""	-0.16845	0.0366775	0.309854	YPVCRFAVGLGDREPLPPVKEM	generic|IP_1098364_TX=10090_REVERSED|
"""index: 30071, intensity: 4412.0, mobility: 0.988"""	-0.169293	0.0369573	0.311136	PGPWRPMAPQK	generic|sp_Q9ET22_DPP2_MOUSE__II_1013213_REVERSED	|generic|II_1013215_TX=10090_REVERSED	|generic|II_1013229_TX=10090_REVERSED|
"""index: 891, intensity: 3898.0, mobility: 0.814"""	-0.172646	0.0373161	0.316269	LLAPPLRCE	generic|IP_1073212_TX=10090_REVERSED|
"""index: 9171, intensity: 17838.0, mobility: 1.232"""	-0.172729	0.0376344	0.316397	KWLLHMLQDYRFRPYSARIWLFTSSLLLAETMFNTSYL	generic|tr_A0A075DCA9_A0A075DCA9_MOUSE_REVERSED|
"""index: 26406, intensity: 3684.0, mobility: 0.853"""	-0.174401	0.0378977	0.318978	KVLNPEKFVYKRT	generic|IP_885248_TX=10090_REVERSED|
"""index: 831, intensity: 17282.0, mobility: 0.835"""	-0.175838	0.0382279	0.321206	LLAPPLRCE	generic|IP_1073212_TX=10090_REVERSED|
"""index: 17691, intensity: 5401.0, mobility: 1.104"""	-0.176205	0.0385714	0.321775	MLGEVIGFNEHIVKALPALCNTTCS	generic|tr_S4R2L8_S4R2L8_MOUSE__II_893782_REVERSED	|generic|tr_A0A0R4J0X7_A0A0R4J0X7_MOUSE__II_893783_REVERSED	|generic|tr_S4R2G5_S4R2G5_MOUSE__II_893783_REVERSED	|generic|sp_Q64467_G3PT_MOUSE__II_893783_REVERSED	|generic|tr_Q3V2I5_Q3V2I5_MOUSE_REVERSED|
"""index: 28292, intensity: 39396.0, mobility: 0.979"""	-0.177197	0.0389147	0.323321	ELKLHWELR	generic|IP_949238_TX=10090_REVERSED|
"""index: 24633, intensity: 4681.0, mobility: 0.926"""	-0.1774	0.0392577	0.323637	EESSIPAVSPHV	generic|tr_Q8C9Y1_Q8C9Y1_MOUSE__chr8_1_94772265_94778152_ENSMUST00000211956_REVERSED	|generic|sp_O35188_X3CL1_MOUSE__chr8_1_94772265_94778152_ENSMUST00000211956_REVERSED|
"""index: 19742, intensity: 3644.0, mobility: 0.880"""	-0.177791	0.0395299	0.324248	INATEIRMLMPHILFSDA	generic|IP_945763_TX=10090_REVERSED|
"""index: 8101, intensity: 5405.0, mobility: 0.916"""	-0.178898	0.0398577	0.325981	NHVADALTWAFYYKPKAAQMVVY	generic|sp_Q8BH98_MBOA1_MOUSE__II_3475321_REVERSED	|generic|tr_Q5T1H3_Q5T1H3_MOUSE_REVERSED|
"""index: 829, intensity: 2709.0, mobility: 0.827"""	-0.179704	0.0400709	0.327246	STSPLNDGR	generic|IP_3456608_TX=10090_REVERSED|
"""index: 9920, intensity: 10455.0, mobility: 1.043"""	-0.181665	0.0403969	0.330337	LRMWPTCCGKWSTTRWGSPSAPSNKVSPRWAGFLSLGCSSMSRPR	generic|chr4_1_106573768_106573956_ENSMUST00000047973__IP_959145_TX=10090_REVERSED	|generic|chr4_1_106573729_106573956_ENSMUST00000047973__IP_959145_TX=10090_REVERSED|
"""index: 19140, intensity: 3653.0, mobility: 1.000"""	-0.182124	0.0407368	0.331064	QRRWPPSSALLSWLMSPVL	generic|IP_839467_TX=10090_REVERSED|
"""index: 17495, intensity: 4387.0, mobility: 1.069"""	-0.182953	0.0410039	0.332377	RSVFTQVMFRNGFNETRRPRQSKYSILYFSM	generic|IP_837660_TX=10090_REVERSED|
"""index: 8877, intensity: 10066.0, mobility: 1.140"""	-0.18536	0.0413282	0.336209	RWHWPLRTMLVLYERRSQKQLSLDMR	generic|chr16_1_17469141_17469362_ENSMUST00000006293__IP_1079812_TX=10090_REVERSED|
"""index: 2601, intensity: 2871.0, mobility: 0.831"""	-0.186376	0.0416814	0.337833	AMDTRMPR	generic|chr9_1_21342800_21342853_ENSMUST00000217461__IP_852084_TX=10090_REVERSED	|generic|chr9_1_21342770_21342853_ENSMUST00000217461__IP_852084_TX=10090_REVERSED|
"""index: 6550, intensity: 21697.0, mobility: 1.052"""	-0.186702	0.0420049	0.338355	YPVCRFAVGLGDREPLPPVKEM	generic|IP_1098364_TX=10090_REVERSED|
"""index: 15590, intensity: 24167.0, mobility: 0.785"""	-0.187268	0.0423579	0.339263	LAVAAGLIAPPGPPGP	generic|tr_A2AJY5_A2AJY5_MOUSE_REVERSED	|generic|tr_A2AJY2_A2AJY2_MOUSE_REVERSED	|generic|sp_O35206_COFA1_MOUSE_REVERSED|
"""index: 21097, intensity: 4185.0, mobility: 1.112"""	-0.187326	0.0427109	0.339357	NYEVVLSFSSWPFDAGISHNHVVVCANT	generic|sp_A2ALV5_SHOC1_MOUSE_REVERSED|
"""index: 10642, intensity: 6374.0, mobility: 1.109"""	-0.187916	0.0430639	0.340305	CRKPSPYQNSKPLK	generic|sp_Q8C341_SUCO_MOUSE__chr1_-1_161828152_161828277_ENSMUST00000191841__II_1028003_REVERSED	|generic|tr_B2RRF3_B2RRF3_MOUSE__chr1_-1_161828152_161828277_ENSMUST00000191841__II_1028003_REVERSED|
"""index: 27481, intensity: 5587.0, mobility: 1.066"""	-0.188272	0.0434169	0.340878	QWVRAWRPPDPFPVESSLWLTLVLVPEASPVQPLPRPACSRCQ	generic|IP_956875_TX=10090_REVERSED|
"""index: 8665, intensity: 8881.0, mobility: 1.161"""	-0.188414	0.0437699	0.341107	MDYNEELKFWPLFVEVKEGKMRDLRTWEIFKEHTIEK	generic|tr_W4VSP4_W4VSP4_MOUSE_REVERSED	|generic|tr_Q8VHQ0_Q8VHQ0_MOUSE_REVERSED	|generic|tr_Q6P6K7_Q6P6K7_MOUSE_REVERSED|
"""index: 7410, intensity: 6732.0, mobility: 0.913"""	-0.188484	0.0440762	0.34122	KNRDMEEELASYTFYLATTALKFLEK	generic|tr_D3YXN4_D3YXN4_MOUSE_REVERSED	|generic|tr_Q3U6W4_Q3U6W4_MOUSE_REVERSED	|generic|tr_Q544R7_Q544R7_MOUSE_REVERSED	|generic|tr_D3YX62_D3YX62_MOUSE_REVERSED|
"""index: 9027, intensity: 11712.0, mobility: 1.036"""	-0.189414	0.0444288	0.34272	QGQVTEKEIFTNY	generic|sp_P97313_PRKDC_MOUSE_REVERSED|
"""index: 14744, intensity: 4387.0, mobility: 0.832"""	-0.189466	0.0447183	0.342804	LDEGDFTLDQEKWIEPQGNLDYA	generic|IP_2463430_TX=10090_REVERSED	|generic|IP_3494660_TX=10090_REVERSED|
"""index: 21129, intensity: 4143.0, mobility: 0.980"""	-0.190446	0.0450229	0.344389	PLIKQLVPNFFLNLIIMVNVLGQRTYM	generic|IP_1006125_TX=10090_REVERSED|
"""index: 6286, intensity: 2749.0, mobility: 0.824"""	-0.192483	0.0453746	0.347698	PPPPLSTPPP	generic|IP_955522_TX=10090_REVERSED|
"""index: 22163, intensity: 4438.0, mobility: 0.984"""	-0.192908	0.045582	0.348391	QLGMVKVYHKYYRAIEEPMVRDGKLNRR	generic|tr_Q3TEE9_Q3TEE9_MOUSE_REVERSED	|generic|tr_Q8BX74_Q8BX74_MOUSE_REVERSED|
"""index: 22008, intensity: 2611.0, mobility: 1.022"""	-0.19629	0.0459327	0.353931	RQPMRKASRMKVNQSFASIKMR	generic|IP_888017_TX=10090_REVERSED|
"""index: 3972, intensity: 4391.0, mobility: 0.821"""	-0.19666	0.0462833	0.354541	NGRAHFYK	generic|sp_P05367_SAA2_MOUSE__II_3492421_REVERSED	|generic|tr_Q8R3T4_Q8R3T4_MOUSE__II_3492421_REVERSED	|generic|sp_P05366_SAA1_MOUSE__II_3458685_REVERSED	|generic|tr_A0A1B0GQV5_A0A1B0GQV5_MOUSE__II_3492421_REVERSED	|generic|tr_Q64454_Q64454_MOUSE__II_3492421_REVERSED	|generic|tr_P97375_P97375_MOUSE_REVERSED	|generic|tr_Q3UWC2_Q3UWC2_MOUSE_REVERSED	|generic|sp_P04918_SAA3_MOUSE_REVERSED|
"""index: 28135, intensity: 10277.0, mobility: 0.884"""	-0.197053	0.0465849	0.355188	TPKQKHQVQLPK	generic|IP_856627_TX=10090_REVERSED|
"""index: 3650, intensity: 2727.0, mobility: 0.861"""	-0.198407	0.0469188	0.357424	IQPQQIVHH	generic|sp_Q8K4L4_POF1B_MOUSE_REVERSED|
"""index: 16079, intensity: 4298.0, mobility: 0.847"""	-0.199528	0.0472028	0.359282	QMRNVVYLLAVPNFNMYTSRLLRGGSSS	generic|IP_874252_TX=10090_REVERSED|
"""index: 4095, intensity: 2617.0, mobility: 0.841"""	-0.201385	0.0473208	0.362371	LPTLQTHID	generic|IP_872850_TX=10090_REVERSED|
"""index: 26327, intensity: 3797.0, mobility: 1.042"""	-0.205241	0.0476356	0.36883	PHAPPPPPPPPPLPPPMPFGPQPP	generic|sp_Q8CFT2_SET1B_MOUSE__chr5_1_123144210_123144356_ENSMUST00000100731_REVERSED	|generic|sp_Q8CFT2-2_SET1B_MOUSE__chr5_1_123144210_123144356_ENSMUST00000100731_REVERSED|
"""index: 1474, intensity: 5728.0, mobility: 0.846"""	-0.20615	0.04795	0.370361	LLAPPATLQC	generic|tr_D3YVZ1_D3YVZ1_MOUSE__II_849361_REVERSED	|generic|tr_D3YXW9_D3YXW9_MOUSE__II_849361_REVERSED	|generic|tr_D3YUA2_D3YUA2_MOUSE__II_849361_REVERSED	|generic|tr_E9PZT7_E9PZT7_MOUSE_REVERSED	|generic|sp_O70491_STRA6_MOUSE_REVERSED	|generic|tr_E9PZN4_E9PZN4_MOUSE_REVERSED	|generic|tr_Q8C442_Q8C442_MOUSE_REVERSED	|generic|tr_E9Q3G2_E9Q3G2_MOUSE_REVERSED	|generic|tr_E9Q283_E9Q283_MOUSE_REVERSED	|generic|tr_E9Q9S7_E9Q9S7_MOUSE_REVERSED	|generic|tr_E9QAQ2_E9QAQ2_MOUSE_REVERSED	|generic|tr_A0A0R4J115_A0A0R4J115_MOUSE_REVERSED|
"""index: 13844, intensity: 5102.0, mobility: 1.186"""	-0.206627	0.0482974	0.371168	GPAPAPAPAPAPAPAPAPAPAPAAAPAPTSAAGGPVASGVSAAPVSAA	generic|sp_Q99PP7_TRI33_MOUSE__chr3_1_103339303_103339347_ENSMUST00000198706__II_981001_REVERSED	|generic|sp_Q99PP7-2_TRI33_MOUSE__chr3_1_103339303_103339347_ENSMUST00000198706_REVERSED|
"""index: 23825, intensity: 9613.0, mobility: 0.846"""	-0.206801	0.048628	0.371461	TPKGWSSLL	generic|IP_852043_TX=10090_REVERSED|
"""index: 22923, intensity: 3920.0, mobility: 0.946"""	-0.207607	0.0489244	0.372824	EVPIEPFVTGF	generic|sp_P42859_HD_MOUSE__chr5_1_34903290_34903403_ENSMUST00000124272__II_941593_REVERSED	|generic|sp_P42859-2_HD_MOUSE__chr5_1_34903290_34903403_ENSMUST00000124272__II_941593_REVERSED	|generic|tr_G3X9H5_G3X9H5_MOUSE__chr5_1_34903290_34903403_ENSMUST00000124272__II_941619_REVERSED	|generic|II_941594_TX=10090_REVERSED|
"""index: 4678, intensity: 3180.0, mobility: 0.846"""	-0.208622	0.049203	0.374545	EPIFICIIEISVGIFYL	generic|tr_Q6UQ03_Q6UQ03_MOUSE_REVERSED	|generic|sp_Q9JKT4_TR105_MOUSE_REVERSED|
"""index: 31594, intensity: 5895.0, mobility: 0.809"""	-0.209666	0.0495495	0.376318	PLISPKYM	generic|IP_899947_TX=10090_REVERSED|
"""index: 1482, intensity: 4578.0, mobility: 0.851"""	-0.209832	0.0497409	0.376601	FSLRVALLLMDF	generic|tr_F6VSQ9_F6VSQ9_MOUSE__II_957468_REVERSED|
"""index: 18197, intensity: 150240.0, mobility: 0.942"""	-0.212048	0.0500518	0.380382	QSADLGAVPPAQVMPQLQQQ	generic|sp_P56477_IRF5_MOUSE_REVERSED	|generic|tr_B2CC69_B2CC69_MOUSE_REVERSED|
"""index: 3327, intensity: 3730.0, mobility: 0.832"""	-0.2132	0.0503448	0.382356	VSASIRGVW	generic|chr19_1_7532086_7532262_ENSMUST00000170373_REVERSED|
"""index: 34953, intensity: 4015.0, mobility: 1.398"""	-0.213832	0.0506722	0.383441	LKKRKPPRGRRK	generic|sp_E9Q2Z1_CECR2_MOUSE__II_912294_REVERSED	|generic|sp_E9Q2Z1-2_CECR2_MOUSE__II_912294_REVERSED|
"""index: 12068, intensity: 6617.0, mobility: 0.847"""	-0.213979	0.0510169	0.383692	PVSLCLNAMCHVAARR	generic|sp_Q6P1G0_HEAT6_MOUSE__II_1129401_REVERSED|
"""index: 885, intensity: 2575.0, mobility: 1.055"""	-0.214065	0.0513439	0.383842	KGKEHSVALHQR	generic|tr_F6SSP6_F6SSP6_MOUSE_REVERSED	|generic|sp_A2AN08_UBR4_MOUSE__chr4_1_139478963_139479064_ENSMUST00000145273_REVERSED	|generic|sp_A2AN08-3_UBR4_MOUSE__chr4_1_139478963_139479064_ENSMUST00000145273_REVERSED	|generic|sp_A2AN08-5_UBR4_MOUSE__chr4_1_139478963_139479064_ENSMUST00000145273_REVERSED|
"""index: 860, intensity: 3795.0, mobility: 0.869"""	-0.214952	0.0515996	0.385366	ERQMGLFSF	generic|IP_972422_TX=10090_REVERSED|
"""index: 2430, intensity: 3553.0, mobility: 0.806"""	-0.21564	0.0519436	0.386552	APNISRCR	generic|IP_1061271_TX=10090_REVERSED|
"""index: 11898, intensity: 9141.0, mobility: 0.883"""	-0.215946	0.0522876	0.38708	KNTIVYFGAMFENLRQKR	generic|tr_E9Q2X6_E9Q2X6_MOUSE__chr3_1_69030254_69030436_ENSMUST00000148385__II_983432_REVERSED	|generic|tr_Q6P7V9_Q6P7V9_MOUSE__chr3_1_69030254_69030436_ENSMUST00000148385__II_983432_REVERSED	|generic|sp_Q8CG47_SMC4_MOUSE__chr3_1_69030254_69030436_ENSMUST00000148385__II_983432_REVERSED	|generic|chr3_1_69033038_69033274_ENSMUST00000148385_REVERSED|
"""index: 18304, intensity: 4342.0, mobility: 1.021"""	-0.215999	0.0526316	0.387172	CQLTTLPSTFFPPPPVIHFFLEPSLWWY	generic|IP_890872_TX=10090_REVERSED|
"""index: 3940, intensity: 5538.0, mobility: 0.808"""	-0.216814	0.0529574	0.38858	GRAQKETLEGASMLAGPWV	generic|IP_850288_TX=10090_REVERSED|
"""index: 10641, intensity: 4936.0, mobility: 1.179"""	-0.2171	0.0532646	0.389074	NLGCQQVQSREQKKK	generic|IP_1075569_TX=10090_REVERSED|
"""index: 20753, intensity: 18984.0, mobility: 0.850"""	-0.218433	0.0536082	0.391386	TWKLHQVVFDKGGMMSGSSPLIE	generic|II_3467985_TX=10090_REVERSED	|generic|sp_Q9DBX3_SUSD2_MOUSE__chr10_-1_75637497_75637565_ENSMUST00000218896_REVERSED|
"""index: 4992, intensity: 4691.0, mobility: 0.825"""	-0.218444	0.0539519	0.391404	APLLSGSGSLLRGARCSR	generic|IP_907990_TX=10090_REVERSED|
"""index: 2289, intensity: 3555.0, mobility: 0.863"""	-0.218865	0.0542955	0.392135	LYSKLDLDQ	generic|IP_992427_TX=10090_REVERSED	|generic|IP_3498517_TX=10090_REVERSED	|generic|IP_868942_TX=10090_REVERSED|
"""index: 4137, intensity: 3687.0, mobility: 0.900"""	-0.219505	0.0544894	0.393247	MIMHVLMQW	generic|chr13_-1_104804980_104807778_ENSMUST00000022228__IP_1103256_TX=10090_REVERSED|
"""index: 23331, intensity: 4945.0, mobility: 0.954"""	-0.221956	0.0546822	0.397522	SLIVQRPSQQSGTLIPFFNHVFLFVK	generic|IP_875278_TX=10090_REVERSED|
"""index: 8846, intensity: 78446.0, mobility: 0.966"""	-0.224466	0.0548926	0.401924	LELGTSADEIEDPLLLLMSINGTHPLELIQ	generic|tr_F6ZFV0_F6ZFV0_MOUSE__II_1030079_REVERSED	|generic|tr_Q542A3_Q542A3_MOUSE_REVERSED|
"""index: 23679, intensity: 4347.0, mobility: 1.058"""	-0.22651	0.0552335	0.405524	QPQKVSAPPITLPSF	generic|sp_Q8CFE4_SCYL2_MOUSE__chr10_-1_89650820_89650954_ENSMUST00000173526__II_1145691_REVERSED	|generic|tr_G5E8J9_G5E8J9_MOUSE__chr10_-1_89650820_89650954_ENSMUST00000173526__II_1145691_REVERSED	|generic|sp_Q8CFE4-2_SCYL2_MOUSE__chr10_-1_89650820_89650954_ENSMUST00000173526_REVERSED|
"""index: 15078, intensity: 10574.0, mobility: 1.128"""	-0.226564	0.0555745	0.405619	LCKVTVPKGVELPGSFQIEPDKPFSYID	generic|tr_Q91X98_Q91X98_MOUSE_REVERSED	|generic|tr_Q8K0X1_Q8K0X1_MOUSE_REVERSED	|generic|tr_A0A0G2JFP9_A0A0G2JFP9_MOUSE_REVERSED	|generic|tr_Q544V4_Q544V4_MOUSE_REVERSED	|generic|tr_Q3TR98_Q3TR98_MOUSE_REVERSED	|generic|sp_P29533_VCAM1_MOUSE_REVERSED	|generic|tr_Q3UPN1_Q3UPN1_MOUSE_REVERSED|
"""index: 7644, intensity: 40560.0, mobility: 0.982"""	-0.226732	0.0558203	0.405916	RSLFAPTLIASPSLAMSWSCGRTIMPAT	generic|IP_1073405_TX=10090_REVERSED|
"""index: 5576, intensity: 3338.0, mobility: 1.119"""	-0.229229	0.0561415	0.410338	MTNKLMDLCIPCMLESHLSRPSVVIELGDTIA	generic|sp_Q9CQJ4_RING2_MOUSE_REVERSED	|generic|tr_A0A087WQQ3_A0A087WQQ3_MOUSE_REVERSED	|generic|tr_A0A087WRE9_A0A087WRE9_MOUSE_REVERSED|
"""index: 4930, intensity: 4503.0, mobility: 0.909"""	-0.229437	0.0564626	0.410707	PAPGSSGCALVPR	generic|chr18_-1_36671465_36671623_ENSMUST00000001415_REVERSED|
"""index: 18607, intensity: 4289.0, mobility: 0.908"""	-0.229839	0.0567834	0.41142	DLVFYRSQW	generic|sp_S4R1M9_OSB10_MOUSE__chr9_1_115207532_115207672_ENSMUST00000182199_REVERSED|
"""index: 27865, intensity: 2676.0, mobility: 1.246"""	-0.230117	0.0570846	0.411915	IDNSFISSSSAYGVQPVNHIG	generic|tr_L7N478_L7N478_MOUSE_REVERSED	|generic|tr_H3BK29_H3BK29_MOUSE_REVERSED|
"""index: 16312, intensity: 16010.0, mobility: 1.196"""	-0.231475	0.0574049	0.414332	PTNNTKCLIWGGSSEHLMK	generic|tr_E9PWT2_E9PWT2_MOUSE_REVERSED	|generic|tr_Q80ZY7_Q80ZY7_MOUSE_REVERSED|
"""index: 8529, intensity: 11658.0, mobility: 1.044"""	-0.231941	0.0577446	0.415164	EKAQLPISFEEPDLVSAPVAMGI	generic|IP_942359_TX=10090_REVERSED|
"""index: 9209, intensity: 4266.0, mobility: 0.857"""	-0.232108	0.0580448	0.415461	KDTEHTTKP	generic|IP_976203_TX=10090_REVERSED|
"""index: 9727, intensity: 9577.0, mobility: 1.041"""	-0.232552	0.0583644	0.416254	NQEDRTQLDGEFQAKMAQMNVELRLK	generic|tr_Q4KMN4_Q4KMN4_MOUSE__II_1134365_REVERSED|
"""index: 8945, intensity: 7307.0, mobility: 0.834"""	-0.23361	0.0586839	0.418146	QEEGASEEK	generic|sp_P08551_NFL_MOUSE_REVERSED|
"""index: 14328, intensity: 3399.0, mobility: 0.882"""	-0.23392	0.0589831	0.4187	FNTVENNSK	generic|IP_2414791_TX=10090_REVERSED|
"""index: 16589, intensity: 4158.0, mobility: 0.894"""	-0.234412	0.0592818	0.419582	CAKKESNLHM	generic|chr1_-1_67003447_67003497_ENSMUST00000027149_REVERSED|
"""index: 19787, intensity: 4881.0, mobility: 1.025"""	-0.234582	0.0596004	0.419887	ENLKLVALNVPNR	generic|tr_C9K0Y4_C9K0Y4_MOUSE__chr11_1_57012082_57012123_ENSMUST00000125292_REVERSED	|generic|tr_Q7TNB5_Q7TNB5_MOUSE__chr11_1_57012082_57012123_ENSMUST00000125292_REVERSED	|generic|tr_Q6P9M2_Q6P9M2_MOUSE__chr11_1_57012082_57012123_ENSMUST00000125292_REVERSED|
"""index: 3668, intensity: 4411.0, mobility: 0.910"""	-0.23535	0.059939	0.421265	APPPLLQGDRF	generic|sp_Q62407_SPEG_MOUSE_REVERSED	|generic|tr_E9QQ25_E9QQ25_MOUSE_REVERSED|
"""index: 3198, intensity: 4854.0, mobility: 0.834"""	-0.235353	0.0602777	0.42127	MGQIQAGAAR	generic|tr_Q8C337_Q8C337_MOUSE__chr13_-1_119394607_119394828_ENSMUST00000133627__II_1102519_REVERSED	|generic|tr_Q8C9V5_Q8C9V5_MOUSE__chr13_-1_119394607_119394828_ENSMUST00000133627__II_1102516_REVERSED	|generic|tr_Q8C3H2_Q8C3H2_MOUSE__chr13_-1_119394607_119394828_ENSMUST00000133627__II_1102516_REVERSED	|generic|tr_Q8BGK0_Q8BGK0_MOUSE__chr13_-1_119394607_119394828_ENSMUST00000133627__II_1102516_REVERSED	|generic|tr_Q3TWH2_Q3TWH2_MOUSE__chr13_-1_119394607_119394828_ENSMUST00000133627__II_1102516_REVERSED	|generic|sp_Q61941_NNTM_MOUSE__chr13_-1_119394607_119394828_ENSMUST00000133627__II_1102516_REVERSED	|generic|tr_Q922E1_Q922E1_MOUSE__chr13_-1_119394607_119394828_ENSMUST00000133627__II_1102516_REVERSED	|generic|tr_E9Q8F4_E9Q8F4_MOUSE__chr13_-1_119394607_119394828_ENSMUST00000133627__II_1102516_REVERSED	|generic|tr_Q8C1W8_Q8C1W8_MOUSE__chr13_-1_119394607_119394828_ENSMUST00000133627_REVERSED|
"""index: 10787, intensity: 8030.0, mobility: 1.021"""	-0.235417	0.0606163	0.421386	LVAPVNVSYVYLS	generic|IP_1093080_TX=10090_REVERSED|
"""index: 16132, intensity: 5822.0, mobility: 1.102"""	-0.235464	0.0609137	0.42147	YKQIWPGFATLGYY	generic|sp_Q9EQC4_ELOV4_MOUSE_REVERSED	|generic|tr_V9GXI2_V9GXI2_MOUSE_REVERSED|
"""index: 7122, intensity: 2942.0, mobility: 0.761"""	-0.237182	0.0611693	0.42456	LSCEQLLSRIFP	generic|IP_1131699_TX=10090_REVERSED|
"""index: 2754, intensity: 3017.0, mobility: 1.017"""	-0.239586	0.061445	0.4289	VGASPASAMTRAPAQP	generic|IP_842784_TX=10090_REVERSED|
"""index: 8524, intensity: 13283.0, mobility: 1.036"""	-0.240525	0.0617201	0.4306	LILCYNPLTVLNMRYSWLF	generic|chr17_-1_71411762_71411890_ENSMUST00000127430_REVERSED	|generic|chr17_-1_71407235_71415043_ENSMUST00000127430_REVERSED|
"""index: 1531, intensity: 24555.0, mobility: 1.031"""	-0.241397	0.0620573	0.432182	LCRWLSSQHLVW	generic|chr5_-1_90282986_90283195_ENSMUST00000014421__IP_943176_TX=10090_REVERSED|
"""index: 7968, intensity: 17913.0, mobility: 1.075"""	-0.241646	0.0623105	0.432635	SYYQFQSVVYFFYYIWNIWVADDFTVTFGTYVSHLPPRRM	generic|IP_865645_TX=10090_REVERSED|
"""index: 3495, intensity: 31100.0, mobility: 0.943"""	-0.242628	0.0626474	0.434419	VLAPFIHEPFN	generic|tr_Q8BMA4_Q8BMA4_MOUSE__II_1138847_REVERSED	|generic|IP_879251_TX=10090_REVERSED	|generic|II_1138844_TX=10090_REVERSED	|generic|sp_P61161_ARP2_MOUSE_REVERSED|
"""index: 24605, intensity: 5831.0, mobility: 1.012"""	-0.242793	0.0628783	0.43472	VNMSDLRGKIEVVPVKHYWNAALNRSVFFELNIP	generic|sp_Q8BX70-2_VP13C_MOUSE__chr9_1_67893084_67893227_ENSMUST00000217386__II_3501120_REVERSED	|generic|sp_Q8BX70_VP13C_MOUSE__chr9_1_67893084_67893227_ENSMUST00000217386_REVERSED	|generic|sp_Q8BX70-3_VP13C_MOUSE__chr9_1_67893084_67893227_ENSMUST00000217386_REVERSED|
"""index: 20337, intensity: 3596.0, mobility: 1.177"""	-0.244002	0.0631933	0.436921	FNSSNRDLPCEHSNRR	generic|sp_Q91WD0_GP108_MOUSE__chr17_-1_57238026_57238163_ENSMUST00000232778__II_3462578_REVERSED	|generic|sp_Q91WD0-2_GP108_MOUSE__chr17_-1_57238026_57238163_ENSMUST00000232778__II_3462578_REVERSED|
"""index: 7044, intensity: 4574.0, mobility: 0.936"""	-0.244231	0.0635294	0.437339	FTKWTDGPLTE	generic|IP_1017798_TX=10090_REVERSED|
"""index: 23911, intensity: 3722.0, mobility: 1.162"""	-0.245082	0.0638441	0.438892	VEEVLRAQGQLLVPM	generic|chr17_1_35098698_35098871_ENSMUST00000173846_REVERSED|
"""index: 15541, intensity: 5748.0, mobility: 0.936"""	-0.245327	0.0641801	0.439339	AMERCVPNKRDSLFRVMTSYLKELRS	generic|tr_E9QAQ7_E9QAQ7_MOUSE__chr4_-1_133693754_133694038_ENSMUST00000138473_REVERSED	|generic|sp_A2BH40_ARI1A_MOUSE__chr4_-1_133693754_133694038_ENSMUST00000138473_REVERSED	|generic|sp_A2BH40-2_ARI1A_MOUSE__chr4_-1_133693754_133694038_ENSMUST00000138473_REVERSED	|generic|sp_A2BH40-3_ARI1A_MOUSE__chr4_-1_133693754_133694038_ENSMUST00000138473_REVERSED	|generic|sp_A2BH40-4_ARI1A_MOUSE__chr4_-1_133693754_133694038_ENSMUST00000138473_REVERSED	|generic|tr_Q8C846_Q8C846_MOUSE_REVERSED|
"""index: 5081, intensity: 14066.0, mobility: 1.025"""	-0.245565	0.0643001	0.439774	YRYYNLHVMHI	generic|IP_1063067_TX=10090_REVERSED|
"""index: 21684, intensity: 20402.0, mobility: 0.893"""	-0.248041	0.064635	0.444308	VTRYHRVT	generic|IP_867102_TX=10090_REVERSED|
"""index: 2205, intensity: 4658.0, mobility: 0.930"""	-0.248149	0.0649264	0.444506	EQIVFGEIVHT	generic|II_986411_TX=10090_REVERSED	|generic|tr_B1ASA2_B1ASA2_MOUSE__chr4_1_128745843_128745908_ENSMUST00000143632_REVERSED	|generic|tr_B2KFW6_B2KFW6_MOUSE__chr4_1_128751553_128751654_ENSMUST00000143632_REVERSED	|generic|tr_B1ASA1_B1ASA1_MOUSE_REVERSED	|generic|tr_B1ASA3_B1ASA3_MOUSE__chr4_1_128745843_128745908_ENSMUST00000143632_REVERSED	|generic|tr_B2KGX1_B2KGX1_MOUSE_REVERSED	|generic|sp_Q8CHP6-2_PHC3_MOUSE_REVERSED	|generic|tr_B7ZNA5_B7ZNA5_MOUSE__chr1_1_150393618_150393647_ENSMUST00000124973_REVERSED	|generic|tr_D3YY34_D3YY34_MOUSE__chr1_1_150393618_150393647_ENSMUST00000124973_REVERSED	|generic|sp_Q9QWH1_PHC2_MOUSE__chr4_1_128751553_128751654_ENSMUST00000143632_REVERSED	|generic|sp_Q9QWH1-2_PHC2_MOUSE__chr4_1_128751553_128751654_ENSMUST00000143632_REVERSED	|generic|sp_Q8CHP6_PHC3_MOUSE__chr1_1_150393618_150393647_ENSMUST00000124973_REVERSED	|generic|chr4_1_128743488_128743592_ENSMUST00000143632_REVERSED	|generic|tr_E9QPT4_E9QPT4_MOUSE_REVERSED|
"""index: 17511, intensity: 3413.0, mobility: 0.862"""	-0.24841	0.0651956	0.444987	PLAWQVLICLWIITPIMKHSM	generic|IP_1114788_TX=10090_REVERSED|
"""index: 5983, intensity: 5344.0, mobility: 1.036"""	-0.250043	0.0655299	0.447987	GHHQILHHDHHLRFLCAHSLLSAEPCALFRVYIFDFIDKENLM	generic|IP_3499367_TX=10090_REVERSED|
"""index: 27534, intensity: 2689.0, mobility: 1.274"""	-0.250075	0.0658643	0.448046	ALFADILDRPPQDPDWTRKHETLLKDVMTLFTTQGPFIKDALG	generic|IP_1078511_TX=10090_REVERSED|
"""index: 34098, intensity: 3841.0, mobility: 1.338"""	-0.250388	0.0661544	0.448623	MSIHAQVHLHMQVCVLGDM	generic|IP_1022377_TX=10090_REVERSED|
"""index: 3309, intensity: 4140.0, mobility: 1.044"""	-0.251108	0.0664219	0.449949	SLIEPASSEMSFMFM	generic|IP_3489800_TX=10090_REVERSED|
"""index: 2894, intensity: 2886.0, mobility: 0.790"""	-0.252527	0.0667111	0.452567	FVAPPQLD	generic|IP_892626_TX=10090_REVERSED|
"""index: 13774, intensity: 3898.0, mobility: 0.897"""	-0.253687	0.0669331	0.454713	VLEEKGTCILDVVQKHTVGEVDM	generic|IP_3468331_TX=10090_REVERSED|
"""index: 30564, intensity: 12258.0, mobility: 1.060"""	-0.254297	0.0671766	0.455842	TLWEVGMSVVKADP	generic|sp_Q3U435_MMP25_MOUSE__II_3488709_REVERSED	|generic|tr_A0A3B2WCE2_A0A3B2WCE2_MOUSE_REVERSED	|generic|tr_A0A3B2W7R0_A0A3B2W7R0_MOUSE_REVERSED|
"""index: 8184, intensity: 14142.0, mobility: 1.053"""	-0.25525	0.0675091	0.457609	NFFPIPYGLVPVISPQSCNYPH	generic|IP_888447_TX=10090_REVERSED|
"""index: 20941, intensity: 5745.0, mobility: 0.925"""	-0.255377	0.0677066	0.457844	CVSHSVPLATQEDARSPEARSPDL	generic|IP_841771_TX=10090_REVERSED|
"""index: 9146, intensity: 8743.0, mobility: 1.037"""	-0.256587	0.0679934	0.460091	HFPPSPHLLNKQMWSLNHLSSLPTTISTCLPNEERRK	generic|IP_978611_TX=10090_REVERSED|
"""index: 8025, intensity: 226345.0, mobility: 0.880"""	-0.256974	0.068325	0.46081	QPSFTRGELENMIDYIILSPMKIASL	generic|tr_Q8BSI7_Q8BSI7_MOUSE__chr6_-1_71908630_71908710_ENSMUST00000206879__II_914026_REVERSED	|generic|sp_Q14C51_PTCD3_MOUSE__chr6_-1_71908630_71908710_ENSMUST00000206879__II_914026_REVERSED	|generic|II_914038_TX=10090_REVERSED|
"""index: 12494, intensity: 5601.0, mobility: 0.805"""	-0.256988	0.068634	0.460836	EEMGEWAELFTTKSTLIRG	generic|sp_P45377_ALD2_MOUSE_REVERSED|
"""index: 24823, intensity: 40197.0, mobility: 0.883"""	-0.257366	0.0689655	0.461539	IHIELFHR	generic|IP_2448827_TX=10090_REVERSED|
"""index: 12507, intensity: 4293.0, mobility: 1.115"""	-0.257554	0.0692971	0.461889	LEQADEDSCLTETEMNNKLYYRGNLQIRDALKSFQDPLRRQKI	generic|tr_Q5NCJ1_Q5NCJ1_MOUSE__II_1136595_REVERSED	|generic|tr_B2RUJ6_B2RUJ6_MOUSE__II_1136595_REVERSED	|generic|tr_Q5NCJ0_Q5NCJ0_MOUSE__II_1136595_REVERSED	|generic|tr_Q5DTR1_Q5DTR1_MOUSE_REVERSED	|generic|tr_Q5NCJ4_Q5NCJ4_MOUSE_REVERSED	|generic|tr_Q5NCJ5_Q5NCJ5_MOUSE_REVERSED	|generic|tr_A0A5F8MPT3_A0A5F8MPT3_MOUSE_REVERSED	|generic|tr_Q3UPQ2_Q3UPQ2_MOUSE_REVERSED	|generic|tr_Q562E3_Q562E3_MOUSE_REVERSED	|generic|tr_Q8R3E5_Q8R3E5_MOUSE_REVERSED|
"""index: 12742, intensity: 5539.0, mobility: 0.872"""	-0.2584	0.0696286	0.463464	LDSDIKVTRHFWER	generic|sp_Q91YR7_PRP6_MOUSE__chr2_1_181631447_181631533_ENSMUST00000139955_REVERSED|
"""index: 24673, intensity: 5001.0, mobility: 0.917"""	-0.258541	0.069937	0.463726	MMKQREKMMWTLFWIISCPIQGF	generic|IP_3507083_TX=10090_REVERSED|
"""index: 6836, intensity: 18981.0, mobility: 1.028"""	-0.258974	0.0702219	0.464533	HDLSRMVKVETLFTKQTEEDCRILEKMVMVKGTAKHTVKIA	generic|sp_O54785-2_LIMK2_MOUSE__II_1140354_REVERSED	|generic|sp_O54785_LIMK2_MOUSE_REVERSED	|generic|sp_O54785-3_LIMK2_MOUSE_REVERSED|
"""index: 5449, intensity: 3297.0, mobility: 0.839"""	-0.259372	0.0705298	0.465276	SSLVPQTAQPNQFHIRH	generic|tr_F7BTE7_F7BTE7_MOUSE_REVERSED|
"""index: 18946, intensity: 4878.0, mobility: 0.956"""	-0.259459	0.0708609	0.465437	GEPGAPLPRQLQRDAGPEGGR	generic|IP_1045333_TX=10090_REVERSED|
"""index: 18270, intensity: 6990.0, mobility: 0.932"""	-0.259489	0.0711449	0.465494	LSNSGLGASYQFHALTYWM	generic|IP_991539_TX=10090_REVERSED|
"""index: 15492, intensity: 6318.0, mobility: 1.205"""	-0.259869	0.0714758	0.466203	ESGGLPTRRRELASGHKRNCLGSPMQAPGGLC	generic|IP_948808_TX=10090_REVERSED|
"""index: 19784, intensity: 2661.0, mobility: 0.782"""	-0.260079	0.0716408	0.466594	DGEVTQPR	generic|tr_D3Z5G7_D3Z5G7_MOUSE_REVERSED	|generic|sp_P23953_EST1C_MOUSE_REVERSED|
"""index: 20041, intensity: 6087.0, mobility: 1.029"""	-0.261089	0.0719472	0.468481	EKVANTNNQSGRVTVTAGYMR	generic|tr_G3X8S6_G3X8S6_MOUSE_REVERSED	|generic|sp_Q99MQ1_BICC1_MOUSE_REVERSED	|generic|sp_Q99MQ1-2_BICC1_MOUSE_REVERSED|
"""index: 9309, intensity: 4687.0, mobility: 0.829"""	-0.261277	0.0722772	0.468832	KKISKKPM	generic|tr_A0A140T8J8_A0A140T8J8_MOUSE_REVERSED	|generic|tr_A0A1B0GRA7_A0A1B0GRA7_MOUSE_REVERSED	|generic|tr_B2RQL0_B2RQL0_MOUSE_REVERSED	|generic|tr_Q3UJE5_Q3UJE5_MOUSE_REVERSED	|generic|tr_B7ZN81_B7ZN81_MOUSE_REVERSED	|generic|tr_A0A1B0GSX7_A0A1B0GSX7_MOUSE_REVERSED	|generic|tr_Q3TPG3_Q3TPG3_MOUSE_REVERSED	|generic|tr_A0A1B0GRB5_A0A1B0GRB5_MOUSE_REVERSED	|generic|sp_Q6PFD9_NUP98_MOUSE_REVERSED|
"""index: 30851, intensity: 6837.0, mobility: 1.053"""	-0.261907	0.0726073	0.470011	QRGINGVTVGGSFFI	generic|sp_Q8BGI3_INSI1_MOUSE_REVERSED|
"""index: 23967, intensity: 33896.0, mobility: 1.000"""	-0.261991	0.0728171	0.470168	RRLRHQIMP	generic|IP_992894_TX=10090_REVERSED|
"""index: 6761, intensity: 28704.0, mobility: 0.778"""	-0.262512	0.0731225	0.471144	TSSKIAKIAKQMKE	generic|tr_L7N2E9_L7N2E9_MOUSE_REVERSED	|generic|tr_L7N1Z7_L7N1Z7_MOUSE_REVERSED|
"""index: 30465, intensity: 2748.0, mobility: 0.878"""	-0.263076	0.0734036	0.4722	LREGPINQLTFK	generic|IP_915564_TX=10090_REVERSED|
"""index: 21122, intensity: 39486.0, mobility: 0.917"""	-0.263451	0.0737327	0.472904	NLPFQHRVSDWLDHLIGRCKE	generic|chr3_1_115122572_115122703_ENSMUST00000081752_REVERSED|
"""index: 20212, intensity: 6639.0, mobility: 0.847"""	-0.264221	0.0740619	0.474348	NLPFQHRVSDWLDHLIGRCKE	generic|chr3_1_115122572_115122703_ENSMUST00000081752_REVERSED|
"""index: 6605, intensity: 51152.0, mobility: 1.053"""	-0.26444	0.0743421	0.474759	KPFDPAAGGGGAGSAGLTGPHPLLETK	generic|sp_Q924A2_CIC_MOUSE__chr7_1_25290580_25290696_ENSMUST00000167379_REVERSED|
"""index: 8996, intensity: 8107.0, mobility: 1.256"""	-0.264724	0.074622	0.475292	LDINQMIDQFSPHTRFQEFLDRKYLLAYVLNPNHHLSNTLC	generic|sp_Q8CHY3_DYM_MOUSE__chr18_1_75126834_75126923_ENSMUST00000235554_REVERSED|
"""index: 3425, intensity: 5160.0, mobility: 0.937"""	-0.26482	0.0749507	0.475472	LVAPNRPCWQI	generic|tr_S4R2A9_S4R2A9_MOUSE__chr5_-1_100362051_100362158_ENSMUST00000182569__II_936112_REVERSED	|generic|sp_Q3UPL0_SC31A_MOUSE__chr5_-1_100362051_100362158_ENSMUST00000182569__II_936118_REVERSED	|generic|sp_Q3UPL0-2_SC31A_MOUSE__chr5_-1_100362051_100362158_ENSMUST00000182569__II_936118_REVERSED|
"""index: 3438, intensity: 5141.0, mobility: 0.930"""	-0.26489	0.0752794	0.475603	VMGKQRWSR	generic|IP_920692_TX=10090_REVERSED|
"""index: 34265, intensity: 2624.0, mobility: 1.059"""	-0.265037	0.0756082	0.47588	IVPPPPPPPPPPPPPPPIPVPP	generic|sp_Q9R0I7_YLPM1_MOUSE__chr12_1_85069619_85069765_ENSMUST00000164558__II_1113891_REVERSED	|generic|tr_E9Q803_E9Q803_MOUSE__chr12_1_85069619_85069765_ENSMUST00000164558__II_1113891_REVERSED	|generic|tr_D3YWX2_D3YWX2_MOUSE__chr12_1_85069619_85069765_ENSMUST00000164558__II_1113891_REVERSED	|generic|tr_F6YTL8_F6YTL8_MOUSE__chr12_1_85015355_85015597_ENSMUST00000164558__II_1113902_REVERSED|
"""index: 14803, intensity: 4955.0, mobility: 1.085"""	-0.265369	0.075887	0.476503	PTVYTVQIYAYKPDLDKPNVKNSDQII	generic|tr_A0A2X0U4P8_A0A2X0U4P8_MOUSE__II_1032947_REVERSED	|generic|tr_A0A087WQ86_A0A087WQ86_MOUSE__chr1_-1_80615288_80615344_ENSMUST00000191505__II_1032947_REVERSED	|generic|tr_E9QM99_E9QM99_MOUSE__chr1_-1_80615288_80615344_ENSMUST00000191505__II_1032947_REVERSED	|generic|sp_Q8BZN6_DOC10_MOUSE__chr1_-1_80615288_80615344_ENSMUST00000191505__II_1032947_REVERSED	|generic|sp_Q8BZN6-2_DOC10_MOUSE__chr1_-1_80615288_80615344_ENSMUST00000191505__II_1032947_REVERSED	|generic|sp_Q8BZN6-3_DOC10_MOUSE__chr1_-1_80615288_80615344_ENSMUST00000191505__II_1032947_REVERSED	|generic|sp_Q8BZN6-4_DOC10_MOUSE__chr1_-1_80615288_80615344_ENSMUST00000191505__II_1032947_REVERSED	|generic|tr_A0A087WS26_A0A087WS26_MOUSE__II_1032947_REVERSED	|generic|tr_A0A087WRP5_A0A087WRP5_MOUSE__chr1_-1_80615288_80615344_ENSMUST00000191505__II_1032947_REVERSED	|generic|tr_A0A0R4J2B7_A0A0R4J2B7_MOUSE__II_1032947_REVERSED	|generic|tr_B2RWY0_B2RWY0_MOUSE__chr1_-1_80615288_80615344_ENSMUST00000191505__II_1032947_REVERSED|
"""index: 5443, intensity: 3077.0, mobility: 0.927"""	-0.265692	0.0762155	0.47711	EDVAAGTLRGAEYAKELRSMF	generic|tr_E9Q3N0_E9Q3N0_MOUSE__II_907734_REVERSED	|generic|sp_Q9Z129_RECQ1_MOUSE__II_907734_REVERSED	|generic|tr_Q3UUK0_Q3UUK0_MOUSE__II_907734_REVERSED|
"""index: 9732, intensity: 9304.0, mobility: 1.150"""	-0.265695	0.076544	0.477117	IRPFFLNIDQKDVLYSQALCNKIVPSMRHRLMSLSMVQREGN	generic|IP_3472387_TX=10090_REVERSED|
"""index: 727, intensity: 2591.0, mobility: 0.767"""	-0.265712	0.0768725	0.477149	VLSGESTLQTAV	generic|IP_3491250_TX=10090_REVERSED|
"""index: 21278, intensity: 3010.0, mobility: 0.853"""	-0.265897	0.0770492	0.477496	AHHIHLSPPMGQFQKMSTQMVAS	generic|IP_871582_TX=10090_REVERSED|
"""index: 2036, intensity: 4939.0, mobility: 0.884"""	-0.266774	0.0773263	0.479145	FGGFVQTVGKLWLTKE	generic|tr_Q545P6_Q545P6_MOUSE__II_860083_REVERSED	|generic|tr_Q8R390_Q8R390_MOUSE__II_860083_REVERSED	|generic|tr_Q3UBU1_Q3UBU1_MOUSE_REVERSED	|generic|tr_Q3TKG9_Q3TKG9_MOUSE_REVERSED	|generic|tr_Q05DV2_Q05DV2_MOUSE_REVERSED|
"""index: 15505, intensity: 6999.0, mobility: 0.900"""	-0.267635	0.0776031	0.480767	AELKKTMMM	generic|chr3_1_51461216_51463300_ENSMUST00000193266__IP_984952_TX=10090_REVERSED	|generic|chr3_1_51461171_51463300_ENSMUST00000193266__IP_984952_TX=10090_REVERSED	|generic|IP_984951_TX=10090_REVERSED|
"""index: 573, intensity: 4777.0, mobility: 0.940"""	-0.268005	0.0778286	0.481465	AAREESENEKG	generic|sp_Q99LM3_SMTL1_MOUSE_REVERSED|
"""index: 23680, intensity: 3871.0, mobility: 0.983"""	-0.268724	0.0781301	0.48282	TYVYVYINHLITNNYVYIHIYMYVYIH	generic|IP_968025_TX=10090_REVERSED|
"""index: 1870, intensity: 3805.0, mobility: 1.053"""	-0.26925	0.078457	0.483814	VHDIVTNSELLAEGVLRAQMCGF	generic|sp_Q8BGG7_UBS3B_MOUSE_REVERSED	|generic|sp_Q8BGG7-2_UBS3B_MOUSE_REVERSED|
"""index: 4918, intensity: 20640.0, mobility: 0.859"""	-0.269402	0.0787582	0.4841	RTHTHTAPSPPGLCNLRM	generic|chr18_1_64265314_64265454_ENSMUST00000025477_REVERSED|
"""index: 23554, intensity: 10567.0, mobility: 0.915"""	-0.270698	0.079085	0.486547	EIVLPLYQE	generic|tr_A3KMD2_A3KMD2_MOUSE_REVERSED|
"""index: 18411, intensity: 3040.0, mobility: 1.158"""	-0.270912	0.0793858	0.486953	SFLEQMLPTAFPHSDQ	generic|sp_O54915_NR1I2_MOUSE_REVERSED	|generic|sp_O54915-2_NR1I2_MOUSE_REVERSED|
"""index: 11121, intensity: 5243.0, mobility: 0.851"""	-0.271196	0.0796345	0.48749	STNLDWSGCLLENAFLK	generic|IP_3477744_TX=10090_REVERSED|
"""index: 1978, intensity: 2687.0, mobility: 0.757"""	-0.272593	0.0797786	0.490133	VMPDSGLFQSMGF	generic|IP_833829_TX=10090_REVERSED|
"""index: 32153, intensity: 4560.0, mobility: 0.874"""	-0.274897	0.0800781	0.494504	LPQQYGVHTTKNQK	generic|IP_970665_TX=10090_REVERSED|
"""index: 17552, intensity: 4180.0, mobility: 1.137"""	-0.275058	0.0804036	0.494809	DLLTTDPPFDWPVKD	generic|tr_Q6LAK9_Q6LAK9_MOUSE__II_3468847_REVERSED	|generic|tr_Q3UKR1_Q3UKR1_MOUSE__chr10_1_97509988_97510062_ENSMUST00000219539__II_3468847_REVERSED	|generic|chr10_1_97495004_97495147_ENSMUST00000219539_REVERSED|
"""index: 35003, intensity: 2511.0, mobility: 1.021"""	-0.275275	0.0807292	0.495221	EWYSLLFFDK	generic|IP_971125_TX=10090_REVERSED|
"""index: 23209, intensity: 4103.0, mobility: 0.846"""	-0.275276	0.0810547	0.495224	GVTKVFFQVFPGSVHENIQESTK	generic|sp_Q91VV4_DEN2D_MOUSE_REVERSED	|generic|sp_Q91VV4-2_DEN2D_MOUSE_REVERSED	|generic|tr_S4R219_S4R219_MOUSE_REVERSED|
"""index: 15331, intensity: 3517.0, mobility: 1.121"""	-0.275542	0.0813802	0.495729	RQLDMVHADTGNELIGDEARLLDLKNNKQR	generic|tr_A6H5U5_A6H5U5_MOUSE_REVERSED	|generic|tr_Q8BLV4_Q8BLV4_MOUSE_REVERSED	|generic|tr_E9Q9T1_E9Q9T1_MOUSE_REVERSED	|generic|tr_G5E8E1_G5E8E1_MOUSE_REVERSED	|generic|sp_Q3UZ39-2_LRRF1_MOUSE_REVERSED	|generic|tr_A0A087WPK3_A0A087WPK3_MOUSE_REVERSED|
"""index: 19625, intensity: 8193.0, mobility: 1.106"""	-0.276076	0.0817057	0.496743	QEGGSGPVVPLAAGVGGSGSPQHPAQTGSVRLL	generic|tr_Q8BRM9_Q8BRM9_MOUSE_REVERSED|
"""index: 4825, intensity: 4541.0, mobility: 0.884"""	-0.276078	0.0820312	0.496747	PVLTEEEKPV	generic|sp_Q3V0L5_LRC43_MOUSE__II_931335_REVERSED	|generic|sp_Q3V0L5-2_LRC43_MOUSE__II_931335_REVERSED	|generic|tr_A0A0G2JGK7_A0A0G2JGK7_MOUSE_REVERSED	|generic|tr_B9EKH4_B9EKH4_MOUSE_REVERSED|
"""index: 6586, intensity: 4083.0, mobility: 0.842"""	-0.276114	0.0821162	0.496815	LELGPSGQW	generic|tr_Q3UDW9_Q3UDW9_MOUSE_REVERSED	|generic|tr_Q3UDW9_Q3UDW9_MOUSE_REVERSED|
"""index: 19236, intensity: 4109.0, mobility: 0.999"""	-0.277976	0.082414	0.500358	RVGISLYINPEQEYDLMQGNSRHGIRLDK	generic|tr_A1IGX7_A1IGX7_MOUSE_REVERSED|
"""index: 8718, intensity: 3026.0, mobility: 0.822"""	-0.278544	0.0826848	0.50144	VRKEEFQM	generic|IP_856905_TX=10090_REVERSED|
"""index: 11239, intensity: 12324.0, mobility: 1.058"""	-0.279317	0.0830091	0.502912	AGAGAGAGAGAGAGAGAGAGALLLVVCSQGH	generic|IP_907800_TX=10090_REVERSED|
"""index: 10253, intensity: 40814.0, mobility: 1.036"""	-0.279317	0.0833333	0.502913	ERCVFGVGKSLGSIDAYPLSLIFLPDLCP	generic|IP_1027228_TX=10090_REVERSED|
"""index: 4920, intensity: 3667.0, mobility: 0.892"""	-0.279482	0.0836576	0.503227	DQLRLFELARHGIEVHTSLGCS	generic|tr_Q7TNZ4_Q7TNZ4_MOUSE__chr13_1_24966663_24966704_ENSMUST00000223873_REVERSED	|generic|tr_Q9DBH3_Q9DBH3_MOUSE__chr13_1_24966663_24966704_ENSMUST00000223873_REVERSED	|generic|tr_Q8R432_Q8R432_MOUSE__chr13_1_24966663_24966704_ENSMUST00000223873_REVERSED	|generic|tr_Q8VCU2_Q8VCU2_MOUSE__chr13_1_24966663_24966704_ENSMUST00000223873_REVERSED	|generic|sp_O70362_PHLD_MOUSE__chr13_1_24966663_24966704_ENSMUST00000223873_REVERSED|
"""index: 18443, intensity: 2855.0, mobility: 1.018"""	-0.279538	0.0839818	0.503333	RLHLYSESRRQARPGWRICVWSPKISEEEM	generic|IP_3493626_TX=10090_REVERSED|
"""index: 354, intensity: 3817.0, mobility: 0.856"""	-0.27961	0.0840608	0.503471	TGQVDEAETI	generic|sp_Q7TS63-2_ZFAT_MOUSE__II_1084708_REVERSED	|generic|sp_Q7TS63_ZFAT_MOUSE_REVERSED|
"""index: 8644, intensity: 6089.0, mobility: 1.200"""	-0.281106	0.0843841	0.506325	HSIFTQLMQRNQELVVAQELNVLYQRCAEYDCRLIHQMLTQ	generic|sp_Q80TP3_UBR5_MOUSE__chr15_-1_37979786_37979893_ENSMUST00000228029__II_3397624_REVERSED|
"""index: 25508, intensity: 5555.0, mobility: 1.016"""	-0.281161	0.08468	0.50643	IFFAVFSGILVFNDDALLCSGE	generic|sp_P35363_5HT2A_MOUSE_REVERSED|
"""index: 18685, intensity: 6037.0, mobility: 1.161"""	-0.282364	0.0850032	0.508728	LFLFRSHLHLAACRM	generic|chr6_1_126950080_126950223_ENSMUST00000202086_REVERSED|
"""index: 22550, intensity: 4125.0, mobility: 0.979"""	-0.282441	0.0851338	0.508876	FNQENFLRGDK	generic|II_889938_TX=10090_REVERSED	|generic|tr_Q3TAR6_Q3TAR6_MOUSE__chr7_1_44775444_44775524_ENSMUST00000147952_REVERSED	|generic|tr_E9PW85_E9PW85_MOUSE_REVERSED	|generic|tr_D3Z2U5_D3Z2U5_MOUSE_REVERSED|
"""index: 5442, intensity: 14695.0, mobility: 0.879"""	-0.284242	0.0854012	0.512319	DNVDMVKVRLELPRELDEGRSNL	generic|sp_Q7TMD7_DSG4_MOUSE_REVERSED	|generic|tr_A1IGX7_A1IGX7_MOUSE_REVERSED|
"""index: 3341, intensity: 5440.0, mobility: 0.947"""	-0.284614	0.0856959	0.513031	SRTGEAEPTQFS	generic|tr_Q14BV7_Q14BV7_MOUSE__chr1_1_155687032_155687103_ENSMUST00000192730_REVERSED	|generic|sp_Q9D061-2_ACBD6_MOUSE_REVERSED	|generic|sp_Q9D061-3_ACBD6_MOUSE_REVERSED|
"""index: 19081, intensity: 5125.0, mobility: 1.063"""	-0.285439	0.086018	0.514612	PDMLGPHCDAILRR	generic|tr_I6L973_I6L973_MOUSE__II_947472_REVERSED	|generic|sp_Q8K177_KCP3_MOUSE__II_947472_REVERSED	|generic|sp_Q8K177-2_KCP3_MOUSE__II_947464_REVERSED	|generic|IP_947466_TX=10090_REVERSED|
"""index: 24998, intensity: 3491.0, mobility: 1.097"""	-0.285523	0.0863402	0.514773	GMASFVMASSAGMVGFFSSYEPNNKIDAMDALLSF	generic|tr_Q80YP7_Q80YP7_MOUSE_REVERSED|
"""index: 19329, intensity: 3400.0, mobility: 0.948"""	-0.285878	0.0866624	0.515453	FDNKPAPLGLLGLRLHERSEREMQKV	generic|tr_Q3UCF2_Q3UCF2_MOUSE__II_3462128_REVERSED|
"""index: 22631, intensity: 55457.0, mobility: 0.934"""	-0.286084	0.0869005	0.515848	KHVDFSKTK	generic|tr_G3X9D8_G3X9D8_MOUSE_REVERSED	|generic|sp_Q8BWA5_KLH31_MOUSE_REVERSED|
"""index: 514, intensity: 2746.0, mobility: 0.942"""	-0.286587	0.0871943	0.516812	WLEESQSTGSP	generic|IP_974426_TX=10090_REVERSED|
"""index: 33467, intensity: 6358.0, mobility: 1.223"""	-0.286665	0.0875161	0.51696	VRDAESGVPAYLIKPNSTM	generic|tr_A2AJ26_A2AJ26_MOUSE_REVERSED	|generic|sp_P41234_ABCA2_MOUSE_REVERSED|
"""index: 6138, intensity: 19314.0, mobility: 0.994"""	-0.286702	0.0878378	0.517032	GGGGGGGGGGGGSGGGGGGAGGGRGGGSSRHDPRPALRNLSPGL	generic|sp_A2CE44_ZXDB_MOUSE__IP_827258_REVERSED	|generic|IP_827256_TX=10090_REVERSED|
"""index: 6725, intensity: 3574.0, mobility: 0.932"""	-0.287186	0.0881596	0.517959	KKESAAKTSRSHDLMAYLVPTQRGRK	generic|sp_P27573_MYP0_MOUSE__II_1026660_REVERSED	|generic|tr_A0A5F8MPM4_A0A5F8MPM4_MOUSE__II_1026659_REVERSED	|generic|tr_E9QK82_E9QK82_MOUSE__II_1026660_REVERSED|
"""index: 8947, intensity: 7161.0, mobility: 1.227"""	-0.287289	0.0884813	0.518157	WLWTETNWAKEWHGQLR	generic|tr_J3QQ14_J3QQ14_MOUSE_REVERSED|
"""index: 18081, intensity: 5007.0, mobility: 0.945"""	-0.287311	0.0888031	0.5182	QSADLGAVPPAQVMPQLQQQ	generic|sp_P56477_IRF5_MOUSE_REVERSED	|generic|tr_B2CC69_B2CC69_MOUSE_REVERSED|
"""index: 7430, intensity: 6788.0, mobility: 1.002"""	-0.288017	0.0891248	0.519555	ENKSESKSAKEKQLVERNR	generic|sp_Q91W18_TDRD3_MOUSE__chr13_-1_49068189_49068218_ENSMUST00000162581_REVERSED	|generic|sp_Q91W18-2_TDRD3_MOUSE__chr13_-1_49068189_49068218_ENSMUST00000162581_REVERSED	|generic|sp_Q91W18-3_TDRD3_MOUSE__chr13_-1_49068189_49068218_ENSMUST00000162581_REVERSED|
"""index: 20353, intensity: 3367.0, mobility: 1.244"""	-0.288764	0.0893029	0.520989	LGTPQQIIAKSIVNGPLTSY	generic|tr_Q499E3_Q499E3_MOUSE__chr1_-1_25128818_25128886_ENSMUST00000153568__II_1042938_REVERSED|
"""index: 8155, intensity: 3624.0, mobility: 0.792"""	-0.29041	0.0896242	0.524151	YGGPPGSTGT	generic|sp_O88799_ZAN_MOUSE_REVERSED	|generic|tr_Q99ND0_Q99ND0_MOUSE_REVERSED	|generic|tr_E9PWQ7_E9PWQ7_MOUSE_REVERSED|
"""index: 24397, intensity: 5539.0, mobility: 1.010"""	-0.290675	0.08983	0.52466	NQVETEIQRKL	generic|tr_F8VQ45_F8VQ45_MOUSE_REVERSED	|generic|tr_D3YWB3_D3YWB3_MOUSE_REVERSED	|generic|sp_Q7TQ65_TMC4_MOUSE_REVERSED	|generic|sp_Q7TQ65-3_TMC4_MOUSE_REVERSED|
"""index: 23531, intensity: 6081.0, mobility: 1.140"""	-0.292155	0.0901219	0.527507	QDPTHSSTPTMYIFIAQGFYLSVVTLHSSCTALAKNRGKPSNMR	generic|tr_Q5NC45_Q5NC45_MOUSE_REVERSED	|generic|tr_Q7TRY7_Q7TRY7_MOUSE_REVERSED|
"""index: 22679, intensity: 3550.0, mobility: 1.151"""	-0.292482	0.0904426	0.528136	RILERREKELEIMEESPRVKRVCFQEKEREDEEFLKSPK	generic|tr_Q69ZV5_Q69ZV5_MOUSE__chr4_1_57856887_57857045_ENSMUST00000098066__II_962652_REVERSED	|generic|sp_O54931_AKAP2_MOUSE__chr4_1_57856887_57857045_ENSMUST00000098066__II_962652_REVERSED	|generic|sp_O54931-4_AKAP2_MOUSE__chr4_1_57856887_57857045_ENSMUST00000098066__II_962652_REVERSED	|generic|tr_F7AA26_F7AA26_MOUSE__chr4_1_57856887_57857045_ENSMUST00000098066__II_962652_REVERSED	|generic|tr_Q99L95_Q99L95_MOUSE__chr4_1_57856887_57857045_ENSMUST00000098066_REVERSED	|generic|tr_A0A5F8MPZ6_A0A5F8MPZ6_MOUSE_REVERSED	|generic|tr_A2API8_A2API8_MOUSE__chr4_1_57856887_57857045_ENSMUST00000098066_REVERSED	|generic|sp_O54931-2_AKAP2_MOUSE__chr4_1_57856887_57857045_ENSMUST00000098066_REVERSED	|generic|sp_O54931-3_AKAP2_MOUSE__chr4_1_57856887_57857045_ENSMUST00000098066_REVERSED	|generic|sp_O54931-5_AKAP2_MOUSE__chr4_1_57856887_57857045_ENSMUST00000098066_REVERSED|
"""index: 33212, intensity: 7934.0, mobility: 1.027"""	-0.292497	0.0907633	0.528164	SNTMVLIISVDDC	generic|tr_Q5XG67_Q5XG67_MOUSE_REVERSED	|generic|tr_Q3TSG7_Q3TSG7_MOUSE_REVERSED|
"""index: 33736, intensity: 10378.0, mobility: 1.121"""	-0.292872	0.091084	0.528886	EDRGLPLPLKLIYF	generic|tr_Q546A8_Q546A8_MOUSE__II_3505637_REVERSED	|generic|tr_A0A1D5RMI6_A0A1D5RMI6_MOUSE_REVERSED	|generic|tr_A0A1D5RMM2_A0A1D5RMM2_MOUSE_REVERSED	|generic|tr_A0A1D5RLG9_A0A1D5RLG9_MOUSE_REVERSED	|generic|tr_Q8C730_Q8C730_MOUSE_REVERSED|
"""index: 13920, intensity: 3941.0, mobility: 0.817"""	-0.292912	0.0913462	0.528964	ATAELTEAELHLRTPLESLA	generic|IP_913819_TX=10090_REVERSED|
"""index: 2663, intensity: 4572.0, mobility: 0.767"""	-0.293734	0.0916667	0.530545	QCPPAMISTLSNIP	generic|IP_3482584_TX=10090_REVERSED|
"""index: 14539, intensity: 12052.0, mobility: 0.819"""	-0.294175	0.0919872	0.531395	ATAELTEAELHLRTPLESLA	generic|IP_913819_TX=10090_REVERSED|
"""index: 15573, intensity: 5590.0, mobility: 1.038"""	-0.294195	0.092219	0.531433	RLSPTDPPSQSYTSFRKTVTSAKNVTSAASPQDDK	generic|sp_Q68FE6_RIPR1_MOUSE_REVERSED|
"""index: 3435, intensity: 4977.0, mobility: 0.895"""	-0.295854	0.0925392	0.534631	SKHFDKKIDEIMMML	generic|IP_825804_TX=10090_REVERSED	|generic|IP_935334_TX=10090_REVERSED	|generic|tr_Q3TZR4_Q3TZR4_MOUSE_REVERSED	|generic|tr_Q60728_Q60728_MOUSE_REVERSED	|generic|tr_Q60725_Q60725_MOUSE_REVERSED	|generic|sp_P11260_LORF1_MOUSE_REVERSED	|generic|tr_Q60727_Q60727_MOUSE_REVERSED	|generic|tr_Q60712_Q60712_MOUSE_REVERSED	|generic|tr_Q60732_Q60732_MOUSE_REVERSED	|generic|tr_Q60723_Q60723_MOUSE_REVERSED|
"""index: 7651, intensity: 5922.0, mobility: 0.914"""	-0.296002	0.0927703	0.534915	TIPAQPRSWR	generic|tr_A0A087WR50_A0A087WR50_MOUSE__chr1_-1_71637244_71637333_ENSMUST00000186613__II_1037262_REVERSED	|generic|tr_A0A087WSN6_A0A087WSN6_MOUSE__chr1_-1_71637244_71637333_ENSMUST00000186613__II_1037262_REVERSED	|generic|sp_P11276_FINC_MOUSE__chr1_-1_71637244_71637333_ENSMUST00000186613__II_1037262_REVERSED	|generic|tr_Q3TCF1_Q3TCF1_MOUSE__chr1_-1_71637244_71637333_ENSMUST00000186613__II_1037262_REVERSED	|generic|tr_B9EHT6_B9EHT6_MOUSE__chr1_-1_71637244_71637333_ENSMUST00000186613__II_1037262_REVERSED	|generic|tr_Q3UHL6_Q3UHL6_MOUSE__chr1_-1_71637244_71637333_ENSMUST00000186613__II_1037262_REVERSED	|generic|tr_Q3UGY5_Q3UGY5_MOUSE__chr1_-1_71637244_71637333_ENSMUST00000186613_REVERSED	|generic|tr_Q3TCL7_Q3TCL7_MOUSE__chr1_-1_71637244_71637333_ENSMUST00000186613_REVERSED	|generic|tr_B7ZNJ1_B7ZNJ1_MOUSE__chr1_-1_71637244_71637333_ENSMUST00000186613_REVERSED	|generic|tr_Q3UH17_Q3UH17_MOUSE__chr1_-1_71637244_71637333_ENSMUST00000186613_REVERSED	|generic|tr_Q3TBB4_Q3TBB4_MOUSE__chr1_-1_71637244_71637333_ENSMUST00000186613_REVERSED	|generic|tr_A0A087WS56_A0A087WS56_MOUSE__chr1_-1_71637244_71637333_ENSMUST00000186613_REVERSED	|generic|tr_Q3UHR1_Q3UHR1_MOUSE__chr1_-1_71637244_71637333_ENSMUST00000186613_REVERSED|
"""index: 16674, intensity: 3914.0, mobility: 0.953"""	-0.297121	0.0930902	0.537073	TSLNEPMEWCRTSLNLIAT	generic|tr_F7CGS5_F7CGS5_MOUSE__chr2_1_181810359_181810403_ENSMUST00000130079__II_992985_REVERSED	|generic|sp_Q8CFC2_MYT1_MOUSE__chr2_1_181810359_181810403_ENSMUST00000130079__II_992985_REVERSED	|generic|sp_Q8CFC2-2_MYT1_MOUSE__chr2_1_181810359_181810403_ENSMUST00000130079__IP_992979_REVERSED	|generic|sp_Q8CFC2-3_MYT1_MOUSE__chr2_1_181810359_181810403_ENSMUST00000130079__II_992985_REVERSED	|generic|tr_B0R0C1_B0R0C1_MOUSE__chr2_1_181810359_181810403_ENSMUST00000130079__II_992985_REVERSED	|generic|tr_F6SWU2_F6SWU2_MOUSE__chr2_1_181810359_181810403_ENSMUST00000130079__II_992988_REVERSED	|generic|tr_Q3UXY0_Q3UXY0_MOUSE__chr2_1_181810359_181810403_ENSMUST00000130079_REVERSED|
"""index: 2147, intensity: 2975.0, mobility: 0.950"""	-0.297231	0.0933504	0.537286	NESAPPHNHTIK	generic|IP_828574_TX=10090_REVERSED|
"""index: 16632, intensity: 6252.0, mobility: 0.837"""	-0.298191	0.0936701	0.539138	LNVFDSIVP	generic|IP_3461180_TX=10090_REVERSED|
"""index: 18307, intensity: 2962.0, mobility: 0.917"""	-0.298292	0.0939297	0.539333	RISSVTAWER	generic|chr2_-1_156931177_156931266_ENSMUST00000069600_REVERSED|
"""index: 12105, intensity: 7324.0, mobility: 1.206"""	-0.298676	0.0942191	0.540074	KYQEKLKSILGQDVD	generic|II_3505445_TX=10090_REVERSED	|generic|sp_Q9ERG2_STRN3_MOUSE_REVERSED	|generic|tr_B3STQ4_B3STQ4_MOUSE_REVERSED	|generic|tr_Q3UTR6_Q3UTR6_MOUSE_REVERSED|
"""index: 26710, intensity: 10458.0, mobility: 1.092"""	-0.299112	0.0945385	0.540915	ATAAGAAGAAEATAPGTAEATATEAAGTAEATAAGAAETAEI	generic|tr_A0A1D5RM11_A0A1D5RM11_MOUSE__II_3478445_REVERSED	|generic|tr_A0A1D5RLL5_A0A1D5RLL5_MOUSE__II_1040827_REVERSED|
"""index: 14836, intensity: 11307.0, mobility: 0.927"""	-0.299803	0.0946764	0.542249	AYGHYKFLSH	generic|IP_869457_TX=10090_REVERSED|
"""index: 9813, intensity: 3653.0, mobility: 0.814"""	-0.301388	0.0949347	0.545311	MMILGPLPCLSMKLLFRS	generic|tr_A0A2I3BS24_A0A2I3BS24_MOUSE_REVERSED|
"""index: 19383, intensity: 7625.0, mobility: 0.925"""	-0.301702	0.0952229	0.545918	KEDPINAPVVLLAPYTDCLEYRANIKT	generic|IP_875600_TX=10090_REVERSED|
"""index: 14875, intensity: 6676.0, mobility: 1.013"""	-0.301936	0.0954502	0.54637	YLCKEGNKPPITLEMYGHPIYQQTYDFRPKKML	generic|tr_Q3V0K6_Q3V0K6_MOUSE_REVERSED|
"""index: 9605, intensity: 4824.0, mobility: 0.890"""	-0.302637	0.0957684	0.547724	LHSYNATCSQWESSSNRLRKLMRESTPM	generic|IP_998498_TX=10090_REVERSED|
"""index: 24561, intensity: 4840.0, mobility: 0.924"""	-0.303301	0.0960865	0.549009	IRHPATQRR	generic|IP_983961_TX=10090_REVERSED|
"""index: 8327, intensity: 3187.0, mobility: 1.113"""	-0.303606	0.0962822	0.549599	LRHAIMLDWPLRTRISFPLCWTPLRMQPLGGLAATWRSES	generic|chr16_-1_4287975_4288217_ENSMUST00000117801__IP_1081172_TX=10090_REVERSED|
"""index: 578, intensity: 2591.0, mobility: 0.873"""	-0.304646	0.0964773	0.551609	RCTVIVHCM	generic|tr_D3Z4C4_D3Z4C4_MOUSE_REVERSED	|generic|tr_A0A1Y7VNJ3_A0A1Y7VNJ3_MOUSE_REVERSED	|generic|tr_A0A1Y7VJ20_A0A1Y7VJ20_MOUSE_REVERSED	|generic|sp_Q8BGA2_LHPL2_MOUSE_REVERSED	|generic|tr_D3Z698_D3Z698_MOUSE_REVERSED|
"""index: 1429, intensity: 8901.0, mobility: 0.877"""	-0.305208	0.0967947	0.552698	MVEVITSQLIGYDHEPIQVGPFLD	generic|tr_E9Q0B6_E9Q0B6_MOUSE__chr4_-1_129629107_129629136_ENSMUST00000084264__II_913725_REVERSED	|generic|tr_E9Q3H7_E9Q3H7_MOUSE__chr4_-1_129629107_129629136_ENSMUST00000084264__II_913725_REVERSED|
"""index: 10466, intensity: 10310.0, mobility: 0.866"""	-0.305253	0.0970812	0.552784	ISSDEIVFNLLHKPY	generic|IP_3455885_TX=10090_REVERSED|
"""index: 2722, intensity: 5966.0, mobility: 1.005"""	-0.305386	0.0973676	0.553043	VGASPASAMTRAPAQP	generic|IP_842784_TX=10090_REVERSED|
"""index: 15683, intensity: 5032.0, mobility: 1.129"""	-0.305833	0.0976847	0.553907	RTEEQPRVTNSRSAERRKPIAGERAQEP	generic|sp_Q5SS00_ZDBF2_MOUSE_REVERSED	|generic|tr_A0A6I8MWW6_A0A6I8MWW6_MOUSE_REVERSED|
"""index: 1782, intensity: 3330.0, mobility: 0.846"""	-0.305863	0.0979708	0.553966	DRRWRHTASHSERMLASMQQP	generic|tr_A0A338P719_A0A338P719_MOUSE__II_941058_REVERSED|
"""index: 9414, intensity: 6485.0, mobility: 1.013"""	-0.306163	0.0981013	0.554545	EPYPTVCLSAPAKPTRRPLRQFLEETVFPMFPSL	generic|tr_Q3TII4_Q3TII4_MOUSE__chr17_1_35010579_35010674_ENSMUST00000172637__II_1066064_REVERSED	|generic|tr_Q790I0_Q790I0_MOUSE__chr17_1_35010579_35010674_ENSMUST00000172637__II_1066064_REVERSED	|generic|tr_Q3U3D3_Q3U3D3_MOUSE__chr17_1_35010579_35010674_ENSMUST00000172637__II_1066064_REVERSED	|generic|tr_Q7TPT7_Q7TPT7_MOUSE__chr17_1_35010579_35010674_ENSMUST00000172637__II_1066064_REVERSED	|generic|tr_G3UY93_G3UY93_MOUSE__chr17_1_35010579_35010674_ENSMUST00000172637_REVERSED|
"""index: 22768, intensity: 6508.0, mobility: 1.114"""	-0.307075	0.0983866	0.55631	GRGYLTVHEVDIIAKALIIIQFAAMARETEVSSQLFPEFISVT	generic|tr_B7ZNI2_B7ZNI2_MOUSE_REVERSED	|generic|tr_A0A1D5RM61_A0A1D5RM61_MOUSE_REVERSED	|generic|sp_A2RT91_ANKAR_MOUSE_REVERSED|
"""index: 18880, intensity: 2998.0, mobility: 0.779"""	-0.307543	0.0987029	0.557217	MMMLGKMR	generic|sp_Q8K440_ABC8B_MOUSE_REVERSED	|generic|sp_Q8K440-2_ABC8B_MOUSE_REVERSED|
"""index: 29612, intensity: 20678.0, mobility: 0.979"""	-0.307653	0.0990193	0.557429	WLALRGWTLFPMGWSWSSGTGPGSWPPMRPMPCRWPKQLRRC	generic|IP_1078373_TX=10090_REVERSED|
"""index: 8771, intensity: 6677.0, mobility: 0.897"""	-0.307792	0.0993357	0.557698	KEQELFYSK	generic|chr18_-1_73791605_73791700_ENSMUST00000025439__IP_1053962_TX=10090_REVERSED	|generic|chr18_-1_73791170_73791815_ENSMUST00000025439__IP_1053962_TX=10090_REVERSED|
"""index: 10354, intensity: 15808.0, mobility: 0.913"""	-0.307885	0.099652	0.557879	QEEKLHMLQ	generic|sp_Q8C2K1_DEFI6_MOUSE__II_3488804_REVERSED	|generic|sp_Q8C2K1-2_DEFI6_MOUSE__II_3488804_REVERSED	|generic|tr_A0A0R4IZX1_A0A0R4IZX1_MOUSE__II_3488804_REVERSED|
"""index: 8417, intensity: 5322.0, mobility: 0.943"""	-0.307972	0.0999684	0.558047	CQLQCGIFISRKGMFYVSYICKRTE	generic|tr_Q0PNF1_Q0PNF1_MOUSE_REVERSED	|generic|tr_E5RKG5_E5RKG5_MOUSE_REVERSED	|generic|tr_E5RKG3_E5RKG3_MOUSE_REVERSED	|generic|tr_E5RKF9_E5RKF9_MOUSE_REVERSED	|generic|tr_E5RKG4_E5RKG4_MOUSE_REVERSED|
"""index: 1038, intensity: 2527.0, mobility: 0.967"""	-0.308158	0.100063	0.558407	TQNPPPPCCQKLL	generic|IP_1122272_TX=10090_REVERSED|
"""index: 11231, intensity: 3774.0, mobility: 0.887"""	-0.309872	0.100252	0.561726	WKPQMINTV	generic|sp_Q8C8R3-6_ANK2_MOUSE_REVERSED	|generic|tr_S4R2D6_S4R2D6_MOUSE_REVERSED|
"""index: 2157, intensity: 2942.0, mobility: 0.952"""	-0.310797	0.100536	0.563517	SKYIPMTYMVRDGSDMVIGTTH	generic|IP_992377_TX=10090_REVERSED|
"""index: 5048, intensity: 3211.0, mobility: 1.075"""	-0.311389	0.100851	0.564665	YPSQATNATEPREAG	generic|sp_Q3TLI0_TPC10_MOUSE__chr10_-1_78199040_78199099_ENSMUST00000219948_REVERSED	|generic|tr_F8VQF9_F8VQF9_MOUSE__chr10_-1_78199040_78199099_ENSMUST00000219948_REVERSED|
"""index: 16300, intensity: 6776.0, mobility: 1.243"""	-0.311403	0.101134	0.564691	VWWSYLAHN	generic|IP_3465028_TX=10090_REVERSED|
"""index: 2768, intensity: 53533.0, mobility: 1.018"""	-0.31156	0.101417	0.564996	ANKPAQFVFMLNE	generic|IP_3472856_TX=10090_REVERSED|
"""index: 21985, intensity: 21133.0, mobility: 0.898"""	-0.311695	0.101732	0.565257	LTTLVSSFNP	generic|tr_Q3UFL5_Q3UFL5_MOUSE_REVERSED|
"""index: 12186, intensity: 6587.0, mobility: 0.867"""	-0.311741	0.102047	0.565346	EQEKVEIKC	generic|sp_E9PVX6_KI67_MOUSE_REVERSED	|generic|sp_E9PVX6-2_KI67_MOUSE_REVERSED|
"""index: 17790, intensity: 8734.0, mobility: 0.845"""	-0.3118	0.102362	0.565461	FNPKLFPL	generic|IP_1131844_TX=10090_REVERSED|
"""index: 25410, intensity: 4010.0, mobility: 0.908"""	-0.312041	0.102613	0.565927	TYKKFLFD	generic|tr_Q8BUK8_Q8BUK8_MOUSE__II_1151644_REVERSED	|generic|sp_Q8VBT1_TXLNB_MOUSE_REVERSED	|generic|tr_Q8BWJ7_Q8BWJ7_MOUSE_REVERSED|
"""index: 15949, intensity: 12856.0, mobility: 0.986"""	-0.313424	0.102927	0.568606	VFIHLCESNGCPELIPVILAPLATEISSSENANFS	generic|tr_A2BDN7_A2BDN7_MOUSE__chrX_-1_12746621_12746671_ENSMUST00000124053_REVERSED	|generic|sp_A2ABV5_MED14_MOUSE__chrX_-1_12746621_12746671_ENSMUST00000124053_REVERSED	|generic|sp_A2ABV5-2_MED14_MOUSE__chrX_-1_12746621_12746671_ENSMUST00000124053_REVERSED|
"""index: 30430, intensity: 4685.0, mobility: 1.184"""	-0.313469	0.10321	0.568694	QSQSKSTAPIVQGNSDRWEMHPQPFWGRSHCELMVGKINPPHMIIK	generic|sp_A7TZF0_SKIT3_MOUSE_REVERSED	|generic|sp_A7TZF0-2_SKIT3_MOUSE_REVERSED	|generic|sp_A7TZF0-3_SKIT3_MOUSE_REVERSED|
"""index: 6143, intensity: 4766.0, mobility: 0.959"""	-0.313954	0.103492	0.569635	YPVCRFAVGLGDREPLPPVKEM	generic|IP_1098364_TX=10090_REVERSED|
"""index: 18526, intensity: 4884.0, mobility: 1.079"""	-0.314158	0.103676	0.570029	PPIGPMGPLPPPPPPVVGPLPPPPPPPP	generic|tr_Q3U4Y4_Q3U4Y4_MOUSE__chrX_1_129957265_129957363_ENSMUST00000127577__II_830685_REVERSED	|generic|II_830678_TX=10090_REVERSED	|generic|tr_Q8C414_Q8C414_MOUSE__chrX_1_129957265_129957363_ENSMUST00000127577_REVERSED	|generic|tr_E9Q4U7_E9Q4U7_MOUSE__chrX_1_129957265_129957363_ENSMUST00000127577_REVERSED	|generic|sp_O70566_DIAP2_MOUSE__chrX_1_129957265_129957363_ENSMUST00000127577_REVERSED	|generic|tr_Q6W4W7_Q6W4W7_MOUSE__chrX_1_129957265_129957363_ENSMUST00000127577_REVERSED	|generic|tr_K4PWM5_K4PWM5_MOUSE__chrX_1_129957265_129957363_ENSMUST00000127577_REVERSED|
"""index: 31800, intensity: 8045.0, mobility: 0.995"""	-0.314492	0.10399	0.570677	VASILMKLNATPTWPEGQSVEKP	generic|sp_Q58FA4_E2F8_MOUSE_REVERSED|
"""index: 9342, intensity: 5924.0, mobility: 0.876"""	-0.314646	0.104304	0.570974	SQSGTAPVTAEPSGLSHEEPT	generic|sp_Q923D3_PARM1_MOUSE_REVERSED|
"""index: 28038, intensity: 22126.0, mobility: 1.139"""	-0.314847	0.104618	0.571365	MLKPAMNRGPLCNQR	generic|chr16_1_90453740_90464142_ENSMUST00000065856_REVERSED|
"""index: 10764, intensity: 228449.0, mobility: 0.988"""	-0.31521	0.104899	0.572068	AKVNKSAKVTASNLTQISSSTTTQPVQTVSISRPMTALI	generic|IP_3479145_TX=10090_REVERSED|
"""index: 23487, intensity: 6168.0, mobility: 1.106"""	-0.315393	0.105082	0.572422	CKFCGVCDMIRSINRFHLRFDEK	generic|sp_Q8R180_ERO1A_MOUSE_REVERSED	|generic|tr_A0A2I3BPM1_A0A2I3BPM1_MOUSE_REVERSED	|generic|tr_Q4FJZ3_Q4FJZ3_MOUSE_REVERSED|
"""index: 2844, intensity: 19501.0, mobility: 0.910"""	-0.315828	0.105296	0.573265	STSTKVMTQTK	generic|tr_A0A1W2P8E2_A0A1W2P8E2_MOUSE__II_3465191_REVERSED	|generic|tr_Q6NWV4_Q6NWV4_MOUSE__chr10_1_76488414_76488506_ENSMUST00000218881_REVERSED	|generic|tr_Q80TX5_Q80TX5_MOUSE__chr10_1_76488414_76488506_ENSMUST00000218881_REVERSED	|generic|sp_Q9WUU9_GANP_MOUSE__chr10_1_76488414_76488506_ENSMUST00000218881_REVERSED|
"""index: 9685, intensity: 2748.0, mobility: 0.801"""	-0.316242	0.105543	0.574067	IASFTEAALAGQWI	generic|sp_Q9Z0E2_CHRD_MOUSE__chr16_1_20735463_20735507_ENSMUST00000153299__II_3486901_REVERSED	|generic|tr_A2CG33_A2CG33_MOUSE__chr16_1_20735463_20735507_ENSMUST00000153299__II_3486901_REVERSED	|generic|tr_A6H5Z6_A6H5Z6_MOUSE__chr16_1_20735463_20735507_ENSMUST00000153299__II_3486901_REVERSED	|generic|tr_Q3UEN0_Q3UEN0_MOUSE__chr16_1_20735463_20735507_ENSMUST00000153299__II_3486901_REVERSED	|generic|II_1077762_TX=10090_REVERSED	|generic|II_3486900_TX=10090_REVERSED|
"""index: 19857, intensity: 5250.0, mobility: 0.937"""	-0.316991	0.10579	0.575519	QLVLKQFRAGMDPFHSSIKMKA	generic|IP_971280_TX=10090_REVERSED|
"""index: 10402, intensity: 10486.0, mobility: 0.964"""	-0.317574	0.106103	0.57665	GQQIFEKRVSELEDRLHMEK	generic|sp_Q62209_SYCP1_MOUSE_REVERSED|
"""index: 31436, intensity: 18547.0, mobility: 0.998"""	-0.31765	0.106416	0.576796	PPDISCRSGAQYMRVENLKL	generic|IP_2474064_TX=10090_REVERSED|
"""index: 4613, intensity: 4242.0, mobility: 0.951"""	-0.31778	0.106696	0.577049	LVAPSVYHSELP	generic|IP_3482758_TX=10090_REVERSED|
"""index: 20679, intensity: 271328.0, mobility: 0.905"""	-0.317963	0.107009	0.577404	FIETGILMAEQFCFAGVPLIMFA	generic|IP_826434_TX=10090_REVERSED|
"""index: 17023, intensity: 7438.0, mobility: 1.029"""	-0.318236	0.107322	0.577933	GTEFFSRHFVPIFNSPKQDQLQERPKAQIFIIHLHHKMSRY	generic|tr_Q790L8_Q790L8_MOUSE_REVERSED|
"""index: 12071, intensity: 2679.0, mobility: 1.356"""	-0.318264	0.107635	0.577985	FQYSCRKLLRHVEETVQIRGQ	generic|sp_O88444_ADCY1_MOUSE__II_1139334_REVERSED	|generic|tr_Q5DTQ1_Q5DTQ1_MOUSE__II_1139334_REVERSED|
"""index: 30295, intensity: 4298.0, mobility: 0.914"""	-0.319363	0.10788	0.580115	IDVVIEMPTHDTVTFPSMD	generic|tr_Q6PGA5_Q6PGA5_MOUSE__chr8_-1_60919336_60919512_ENSMUST00000129672__II_863612_REVERSED	|generic|tr_Q8K4W8_Q8K4W8_MOUSE__chr8_-1_60919336_60919512_ENSMUST00000129672__II_863612_REVERSED	|generic|tr_Q790S0_Q790S0_MOUSE__chr8_-1_60919336_60919512_ENSMUST00000129672__II_863612_REVERSED	|generic|II_863616_TX=10090_REVERSED	|generic|tr_E9Q2I1_E9Q2I1_MOUSE__chr8_-1_60919336_60919512_ENSMUST00000129672_REVERSED	|generic|tr_Q3TTK0_Q3TTK0_MOUSE__chr8_-1_60919336_60919512_ENSMUST00000129672_REVERSED	|generic|tr_Q8K4W7_Q8K4W7_MOUSE__chr8_-1_60919336_60919512_ENSMUST00000129672_REVERSED	|generic|tr_Q8K4W9_Q8K4W9_MOUSE__chr8_-1_60919336_60919512_ENSMUST00000129672_REVERSED	|generic|sp_P51791_CLCN3_MOUSE__chr8_-1_60919336_60919512_ENSMUST00000129672_REVERSED	|generic|sp_P51791-2_CLCN3_MOUSE__chr8_-1_60919336_60919512_ENSMUST00000129672_REVERSED	|generic|sp_P51791-3_CLCN3_MOUSE__chr8_-1_60919336_60919512_ENSMUST00000129672_REVERSED	|generic|sp_P51791-4_CLCN3_MOUSE__chr8_-1_60919336_60919512_ENSMUST00000129672_REVERSED	|generic|sp_P51791-5_CLCN3_MOUSE__chr8_-1_60919336_60919512_ENSMUST00000129672_REVERSED|
"""index: 9891, intensity: 5918.0, mobility: 1.141"""	-0.320213	0.108057	0.581762	SKTLFWPTSMNQRQL	generic|IP_3463634_TX=10090_REVERSED|
"""index: 31469, intensity: 7822.0, mobility: 0.973"""	-0.321667	0.108209	0.584579	TSLLMRTSRTTSRGAPKCLSHM	generic|IP_3476936_TX=10090_REVERSED|
"""index: 10455, intensity: 8898.0, mobility: 1.099"""	-0.322959	0.108209	0.587082	GSVGHSGAAHNIIRERETVSFQHTDASIKYTHLKTPVVTIFYQF	generic|sp_Q9CR89_ERGI2_MOUSE__chr6_-1_148195994_148196095_ENSMUST00000032446__II_906990_REVERSED|
"""index: 26843, intensity: 4925.0, mobility: 1.018"""	-0.324452	0.108486	0.589974	IPIKDPSLAKASF	generic|IP_1005612_TX=10090_REVERSED|
"""index: 25998, intensity: 3313.0, mobility: 0.889"""	-0.324631	0.108797	0.590321	LPGRPQGTSSF	generic|sp_Q8K4I3_ARHG6_MOUSE__chrX_-1_57275874_57275945_ENSMUST00000134028__II_835194_REVERSED	|generic|tr_F6WMJ3_F6WMJ3_MOUSE__chrX_-1_57275874_57275945_ENSMUST00000134028__II_835194_REVERSED	|generic|tr_H3BKQ0_H3BKQ0_MOUSE_REVERSED|
"""index: 1333, intensity: 5280.0, mobility: 0.780"""	-0.324636	0.109108	0.590332	LGGDDLRP	generic|chr1_-1_71648005_71648094_ENSMUST00000188894_REVERSED|
"""index: 1071, intensity: 4378.0, mobility: 0.901"""	-0.32484	0.109351	0.590726	GYTSKQLHEM	generic|sp_Q8BWF2_GIMA5_MOUSE_REVERSED|
"""index: 17166, intensity: 11899.0, mobility: 0.834"""	-0.325212	0.109593	0.591447	LLHPPRTP	generic|IP_1006784_TX=10090_REVERSED	|generic|sp_O55225_OTOG_MOUSE_REVERSED|
"""index: 17939, intensity: 5113.0, mobility: 1.027"""	-0.325334	0.109839	0.591684	EIITRLERVQMKLEEIAAQSSVAPEMKPKGETSFLSPSI	generic|sp_Q8R550-8_SH3K1_MOUSE__chrX_1_159973131_159973166_ENSMUST00000141354_REVERSED|
"""index: 26871, intensity: 6515.0, mobility: 0.968"""	-0.325352	0.109839	0.591717	VRFAAQNRR	generic|chr10_1_128411751_128415160_ENSMUST00000171342_REVERSED|
"""index: 3789, intensity: 5126.0, mobility: 1.028"""	-0.327728	0.11008	0.596318	QDYAAAAAAAAAAASYQAYAAGTYDIYPT	generic|sp_D3Z4I3_RBM24_MOUSE_REVERSED|
"""index: 3808, intensity: 3691.0, mobility: 0.873"""	-0.328638	0.110355	0.598078	NSIPSGEPRR	generic|IP_989598_TX=10090_REVERSED|
"""index: 16787, intensity: 5359.0, mobility: 0.814"""	-0.329118	0.110665	0.599007	CSLQAEIDMSLINLEVTSDP	generic|sp_Q9JLB4_CUBN_MOUSE__II_1014573_REVERSED|
"""index: 17922, intensity: 6262.0, mobility: 0.975"""	-0.329288	0.110974	0.599336	TPMMQRGMAAPNLTRVAGTNADMVPQ	generic|tr_Q69Z97_Q69Z97_MOUSE_REVERSED	|generic|tr_E9Q6E8_E9Q6E8_MOUSE_REVERSED	|generic|tr_D4QGC2_D4QGC2_MOUSE_REVERSED	|generic|tr_Q5U409_Q5U409_MOUSE_REVERSED	|generic|tr_Q810L0_Q810L0_MOUSE_REVERSED	|generic|tr_Q3TZA9_Q3TZA9_MOUSE_REVERSED|
"""index: 4022, intensity: 3680.0, mobility: 0.885"""	-0.329444	0.111283	0.599638	QAQSLLVSRG	generic|IP_959389_TX=10090_REVERSED|
"""index: 24019, intensity: 4165.0, mobility: 0.825"""	-0.329603	0.111592	0.599946	CAQFETEK	generic|sp_A2AUM9_CE152_MOUSE_REVERSED|
"""index: 18386, intensity: 6832.0, mobility: 0.840"""	-0.330443	0.111901	0.60157	TPPLSIMQSDQSTSPAAALLSWHTTH	generic|tr_A2CFB8_A2CFB8_MOUSE_REVERSED|
"""index: 1720, intensity: 4319.0, mobility: 0.847"""	-0.330642	0.111968	0.601954	SFQLPIGKGGATHL	generic|II_987542_TX=10090_REVERSED|
"""index: 654, intensity: 2747.0, mobility: 0.863"""	-0.332019	0.112276	0.604617	TPSPGTLSVSHWSMMKGEWF	generic|IP_929474_TX=10090_REVERSED|
"""index: 5457, intensity: 2724.0, mobility: 0.780"""	-0.332198	0.112515	0.604964	QTKKITDVERKLDQIPK	generic|IP_3492239_TX=10090_REVERSED|
"""index: 4892, intensity: 4343.0, mobility: 0.979"""	-0.332552	0.112754	0.605648	LKYGTEGSGAWGLC	generic|IP_936728_TX=10090_REVERSED|
"""index: 7255, intensity: 4924.0, mobility: 1.010"""	-0.332899	0.113027	0.606317	IVAPESVTQYHLL	generic|tr_Q3UJ02_Q3UJ02_MOUSE__chr10_1_21358321_21358407_ENSMUST00000218850__II_3495670_REVERSED	|generic|tr_Q3TGM7_Q3TGM7_MOUSE__chr10_1_21358321_21358407_ENSMUST00000218850__II_3495670_REVERSED	|generic|sp_Q69ZS7_HBS1L_MOUSE__chr10_1_21358321_21358407_ENSMUST00000218850__II_3495670_REVERSED	|generic|sp_Q69ZS7-2_HBS1L_MOUSE__chr10_1_21358321_21358407_ENSMUST00000218850__II_3495670_REVERSED|
"""index: 9142, intensity: 4732.0, mobility: 1.417"""	-0.333306	0.113196	0.607104	MMGHTQRWPLRNGRTHISNETPTP	generic|IP_986451_TX=10090_REVERSED	|generic|IP_986454_TX=10090_REVERSED|
"""index: 10747, intensity: 7825.0, mobility: 0.876"""	-0.333817	0.113504	0.608092	ELEVGSKVKEDMVMADSFLALS	generic|sp_G3X8R9_TMIG3_MOUSE__II_980537_REVERSED	|generic|tr_A0A0G2JEA6_A0A0G2JEA6_MOUSE_REVERSED	|generic|tr_A0A0G2JE84_A0A0G2JE84_MOUSE_REVERSED|
"""index: 813, intensity: 2849.0, mobility: 0.904"""	-0.333848	0.113811	0.608152	EASASLSIIRHMLMAHGP	generic|IP_1083879_TX=10090_REVERSED|
"""index: 23161, intensity: 2848.0, mobility: 0.793"""	-0.334074	0.114049	0.608589	ISGWNESSY	generic|IP_894218_TX=10090_REVERSED|
"""index: 24361, intensity: 4036.0, mobility: 1.021"""	-0.33422	0.114321	0.60887	ERLKQTEKRI	generic|sp_Q8VI84_NOC3L_MOUSE__chr13_-1_43200750_43200779_ENSMUST00000055341_REVERSED|
"""index: 3742, intensity: 3081.0, mobility: 0.813"""	-0.33482	0.114628	0.610029	SSLAEEARGRWSDGHR	generic|chr9_1_72985592_72985702_ENSMUST00000037977__IP_847135_TX=10090_REVERSED	|generic|chr9_1_72985610_72997418_ENSMUST00000037977__IP_847153_TX=10090_REVERSED	|generic|IP_847154_TX=10090_REVERSED|
"""index: 4571, intensity: 2692.0, mobility: 1.016"""	-0.335397	0.1149	0.611143	QLHPTGMRDAMHR	generic|tr_G3UZZ3_G3UZZ3_MOUSE__chr9_1_21505486_21505719_ENSMUST00000172763__II_852061_REVERSED	|generic|II_852056_TX=10090_REVERSED	|generic|tr_G3X9G4_G3X9G4_MOUSE__chr9_1_21505486_21505719_ENSMUST00000172763_REVERSED	|generic|tr_F8WIV5_F8WIV5_MOUSE__chr9_1_21505486_21505719_ENSMUST00000172763_REVERSED	|generic|tr_Q3T9X3_Q3T9X3_MOUSE__chr9_1_21505486_21505719_ENSMUST00000172763_REVERSED	|generic|tr_Q3TCR7_Q3TCR7_MOUSE__chr9_1_21505486_21505719_ENSMUST00000172763_REVERSED	|generic|sp_P39054_DYN2_MOUSE__chr9_1_21505486_21505719_ENSMUST00000172763_REVERSED	|generic|sp_P39054-2_DYN2_MOUSE__chr9_1_21505486_21505719_ENSMUST00000172763_REVERSED	|generic|tr_Q9CUM4_Q9CUM4_MOUSE_REVERSED	|generic|tr_Q3TBU6_Q3TBU6_MOUSE__chr9_1_21505486_21505719_ENSMUST00000172763_REVERSED|
"""index: 24995, intensity: 2751.0, mobility: 1.108"""	-0.335572	0.115137	0.61148	ARLHQTMEGVWWYS	generic|IP_916429_TX=10090_REVERSED|
"""index: 26848, intensity: 9005.0, mobility: 1.054"""	-0.336495	0.115444	0.613262	ERRNVLPTGIR	generic|IP_911619_TX=10090_REVERSED|
"""index: 14388, intensity: 60559.0, mobility: 1.180"""	-0.336646	0.11568	0.613553	KIISTTPMVANVPTKQGCNQTSLPSSHSISTVH	generic|tr_A0A3Q4EGS4_A0A3Q4EGS4_MOUSE_REVERSED|
"""index: 15411, intensity: 9896.0, mobility: 0.990"""	-0.336883	0.11588	0.61401	CAQTQTCRSPIQA	generic|IP_1094050_TX=10090_REVERSED|
"""index: 14947, intensity: 3371.0, mobility: 1.229"""	-0.33791	0.116186	0.615991	TQGARWCGQLQVTEWEGAPL	generic|sp_Q9ESK3_CAN10_MOUSE_REVERSED|
"""index: 19477, intensity: 29061.0, mobility: 0.953"""	-0.338013	0.116422	0.61619	GGLSQTEPSELSKLKTLPCM	generic|chr17_1_56602926_56603644_ENSMUST00000182533_REVERSED|
"""index: 9354, intensity: 6426.0, mobility: 0.972"""	-0.338705	0.116692	0.617523	KKNKELSSWEGPRKIDEIC	generic|tr_E9PV45_E9PV45_MOUSE_REVERSED	|generic|sp_B1AY13_UBP24_MOUSE_REVERSED|
"""index: 10752, intensity: 8136.0, mobility: 1.011"""	-0.338755	0.116998	0.617619	WPSYASPITRLTIRWMWP	generic|IP_983525_TX=10090_REVERSED|
"""index: 18284, intensity: 5201.0, mobility: 1.060"""	-0.338848	0.117269	0.6178	WRWWPRAQMVSKICCANIKKMGPTWTSMPAVPC	generic|II_1030246_TX=10090_REVERSED	|generic|II_1030256_TX=10090_REVERSED|
"""index: 1647, intensity: 3345.0, mobility: 0.757"""	-0.33935	0.117539	0.618766	FSIELTLIQKSF	generic|IP_915263_TX=10090_REVERSED|
"""index: 12099, intensity: 4856.0, mobility: 1.295"""	-0.339551	0.117809	0.619154	LLKRVVDKAMESIQSWE	generic|sp_O54992_MAPK5_MOUSE__chr5_-1_121531529_121531711_ENSMUST00000125946__II_937045_REVERSED	|generic|sp_O54992-3_MAPK5_MOUSE__chr5_-1_121531529_121531711_ENSMUST00000125946__II_937043_REVERSED	|generic|sp_O54992-4_MAPK5_MOUSE__chr5_-1_121531529_121531711_ENSMUST00000125946__II_937043_REVERSED	|generic|tr_Q3UV25_Q3UV25_MOUSE__chr5_-1_121531529_121531711_ENSMUST00000125946__II_937043_REVERSED	|generic|tr_A0A0G2JDU2_A0A0G2JDU2_MOUSE__chr5_-1_121531529_121531711_ENSMUST00000125946__II_937043_REVERSED	|generic|II_937044_TX=10090_REVERSED	|generic|sp_O54992-2_MAPK5_MOUSE__chr5_-1_121531529_121531711_ENSMUST00000125946_REVERSED|
"""index: 23522, intensity: 2919.0, mobility: 1.135"""	-0.34071	0.118115	0.621386	SYFTGWHGFLLPFGFTSHIILTGSLVQGHQDH	generic|IP_3470725_TX=10090_REVERSED|
"""index: 15064, intensity: 5103.0, mobility: 1.109"""	-0.340722	0.118385	0.621408	EIFGCLSFLLIESIYTDSCSLALLPPIECFFH	generic|tr_Q149M3_Q149M3_MOUSE_REVERSED|
"""index: 7821, intensity: 7453.0, mobility: 1.074"""	-0.341254	0.118654	0.622432	FIMEALKYNKELM	generic|sp_Q6VH22_IF172_MOUSE__chr5_-1_31286573_31286668_ENSMUST00000201809__II_947448_REVERSED	|generic|tr_A0A0J9YUJ7_A0A0J9YUJ7_MOUSE_REVERSED|
"""index: 19134, intensity: 5090.0, mobility: 0.883"""	-0.341579	0.11896	0.623059	DGLSWHHFI	generic|sp_Q6P6N5_SPRE3_MOUSE_REVERSED	|generic|tr_A0A0R4J0K0_A0A0R4J0K0_MOUSE_REVERSED|
"""index: 4873, intensity: 3626.0, mobility: 0.979"""	-0.341794	0.119193	0.623472	MRMKEFNILNE	generic|tr_H3BKA8_H3BKA8_MOUSE__chr15_-1_97745548_97745652_ENSMUST00000175894__II_1093014_REVERSED	|generic|tr_Q3UQC2_Q3UQC2_MOUSE__chr15_-1_97758387_97758479_ENSMUST00000134371__II_1093007_REVERSED	|generic|tr_Q3TSK1_Q3TSK1_MOUSE__chr15_-1_97745548_97745652_ENSMUST00000175894__II_1093007_REVERSED	|generic|tr_E9Q2E5_E9Q2E5_MOUSE__chr15_-1_97758387_97758479_ENSMUST00000134371__II_1093007_REVERSED	|generic|tr_Q3TES7_Q3TES7_MOUSE__chr15_-1_97758387_97758479_ENSMUST00000134371__II_1093007_REVERSED	|generic|tr_H3BK39_H3BK39_MOUSE__chr15_-1_97758387_97758479_ENSMUST00000134371__II_1093014_REVERSED	|generic|sp_Q8VCC8_RPGF3_MOUSE__chr15_-1_97758387_97758479_ENSMUST00000134371__II_1093007_REVERSED	|generic|sp_Q8VCC8-2_RPGF3_MOUSE__chr15_-1_97758387_97758479_ENSMUST00000134371__II_1093014_REVERSED|
"""index: 35194, intensity: 3004.0, mobility: 1.147"""	-0.342581	0.119499	0.624985	SSSSGCCM	generic|IP_1149569_TX=10090_REVERSED|
"""index: 8336, intensity: 35114.0, mobility: 1.054"""	-0.342807	0.119658	0.625422	VAVFRDYAMVALMFMETIVFTCIFFFQVMCAKFSVTRDEMIL	generic|tr_Q7TR27_Q7TR27_MOUSE_REVERSED	|generic|tr_Q8VFS0_Q8VFS0_MOUSE_REVERSED|
"""index: 14243, intensity: 4928.0, mobility: 0.762"""	-0.343094	0.119963	0.625973	VPLASSPK	generic|sp_Q8BMI3_GGA3_MOUSE__chr11_-1_115585730_115585834_ENSMUST00000156173__II_1123998_REVERSED	|generic|tr_A2A9W7_A2A9W7_MOUSE__chr11_-1_115585730_115585834_ENSMUST00000156173__II_1123998_REVERSED|
"""index: 14311, intensity: 6725.0, mobility: 1.109"""	-0.343102	0.120232	0.625987	NRTATVYNFWEKVSAVGHPPNEHRRRTI	generic|sp_A2AAE1_K1109_MOUSE__chr3_1_37040404_37040475_ENSMUST00000136746__II_985682_REVERSED	|generic|sp_A2AAE1-2_K1109_MOUSE__chr3_1_37040404_37040475_ENSMUST00000136746__II_985682_REVERSED	|generic|sp_A2AAE1-3_K1109_MOUSE__chr3_1_37040404_37040475_ENSMUST00000136746__II_985682_REVERSED	|generic|sp_A2AAE1-4_K1109_MOUSE__chr3_1_37040404_37040475_ENSMUST00000136746__II_985682_REVERSED	|generic|sp_A2AAE1-6_K1109_MOUSE__chr3_1_37040404_37040475_ENSMUST00000136746__II_985682_REVERSED	|generic|tr_F6RPM4_F6RPM4_MOUSE__chr3_1_37040404_37040475_ENSMUST00000136746__II_985706_REVERSED	|generic|tr_F6YAT5_F6YAT5_MOUSE__chr3_1_37040404_37040475_ENSMUST00000136746__II_985705_REVERSED	|generic|tr_A2AB97_A2AB97_MOUSE__chr3_1_37040404_37040475_ENSMUST00000136746__II_985696_REVERSED|
"""index: 7417, intensity: 4673.0, mobility: 0.880"""	-0.343601	0.120537	0.626947	QPEIALRSMSETLKAMTM	generic|II_3488008_TX=10090_REVERSED|
"""index: 17966, intensity: 3972.0, mobility: 1.263"""	-0.343745	0.120842	0.627224	RRNRFQYQCEEIALQAGRRVSDMVELNRKCMQVQR	generic|sp_P22724_WNT4_MOUSE_REVERSED|
"""index: 19924, intensity: 4211.0, mobility: 0.916"""	-0.343752	0.121147	0.627237	LQWLMNIINGAATESVVEHSM	generic|tr_B9EKJ3_B9EKJ3_MOUSE__chr10_-1_123020300_123020470_ENSMUST00000222536__II_3469427_REVERSED	|generic|sp_Q80TL7_MON2_MOUSE__chr10_-1_123020300_123020470_ENSMUST00000222536__II_3469427_REVERSED	|generic|sp_Q80TL7-2_MON2_MOUSE__chr10_-1_123020300_123020470_ENSMUST00000222536__II_3469427_REVERSED	|generic|tr_A0A1W2P878_A0A1W2P878_MOUSE_REVERSED	|generic|tr_Q3TTT0_Q3TTT0_MOUSE_REVERSED|
"""index: 12036, intensity: 11850.0, mobility: 0.974"""	-0.343948	0.121453	0.627613	RVIDEGQLIQSFLGGLMG	generic|IP_970202_TX=10090_REVERSED|
"""index: 27851, intensity: 5233.0, mobility: 1.085"""	-0.343955	0.121721	0.627627	MSLMVKLRHRPFFRLLKKMPETWSKR	generic|IP_826408_TX=10090_REVERSED|
"""index: 18987, intensity: 3721.0, mobility: 0.862"""	-0.34421	0.122026	0.628117	LLDLQLAEKASTVADLEKRL	generic|tr_E9PWI6_E9PWI6_MOUSE__chr10_1_58290307_58290480_ENSMUST00000160636__II_1153857_REVERSED	|generic|tr_E0CYI9_E0CYI9_MOUSE__chr10_1_58290307_58290480_ENSMUST00000160636__II_1153857_REVERSED	|generic|sp_Q8CHG3_GCC2_MOUSE__chr10_1_58290307_58290480_ENSMUST00000160636__II_1153857_REVERSED	|generic|tr_B2RSU7_B2RSU7_MOUSE__chr10_1_58290307_58290480_ENSMUST00000160636__II_1153857_REVERSED|
"""index: 9543, intensity: 7189.0, mobility: 1.043"""	-0.344581	0.122256	0.62883	SFLHFSPLFSLFFSLFSFFG	generic|IP_843590_TX=10090_REVERSED|
"""index: 8798, intensity: 175378.0, mobility: 0.911"""	-0.345249	0.122561	0.630113	GGGGGGGGGGGGGGGGGPPNKKWRAPPSK	generic|tr_E9PV14_E9PV14_MOUSE__chr4_-1_131991207_131991260_ENSMUST00000238852__II_996372_REVERSED|
"""index: 17098, intensity: 3486.0, mobility: 1.129"""	-0.345276	0.122866	0.630164	EPFMRPKRFQSAIMAPQPARHTDPILC	generic|chr5_1_54118505_54118660_ENSMUST00000117661__IP_939962_TX=10090_REVERSED|
"""index: 5929, intensity: 4566.0, mobility: 0.963"""	-0.345737	0.123133	0.631049	QPETSQWLSTSISLMRTGKRKSIPIALEPMLKPWR	generic|IP_3486723_TX=10090_REVERSED|
"""index: 10331, intensity: 10142.0, mobility: 1.009"""	-0.345857	0.1234	0.63128	KPSGPEYSATLQSWVEKQV	generic|IP_1083443_TX=10090_REVERSED|
"""index: 5155, intensity: 4032.0, mobility: 0.913"""	-0.346187	0.123517	0.631912	FVLPRVPSWRVAFLYK	generic|tr_A2BE91_A2BE91_MOUSE__chr2_-1_30034759_30034818_ENSMUST00000143892__II_1012365_REVERSED	|generic|sp_Q5U4F6_WDR34_MOUSE__chr2_-1_30034759_30034818_ENSMUST00000143892__II_1012365_REVERSED|
"""index: 20658, intensity: 399383.0, mobility: 0.919"""	-0.346954	0.123596	0.633385	FYPAPLFCAAIGNSAFPLTPGYFV	generic|tr_Q3UY63_Q3UY63_MOUSE__chr4_-1_24617385_24617429_ENSMUST00000150920__II_966107_REVERSED	|generic|tr_A2AJX0_A2AJX0_MOUSE__chr4_-1_24617385_24617429_ENSMUST00000150920__II_966107_REVERSED	|generic|tr_E9Q7Q2_E9Q7Q2_MOUSE__chr4_-1_24617385_24617429_ENSMUST00000150920__II_966107_REVERSED	|generic|tr_B9EIY9_B9EIY9_MOUSE__chr4_-1_24617385_24617429_ENSMUST00000150920__II_966107_REVERSED	|generic|tr_A2AJX1_A2AJX1_MOUSE__chr4_-1_24617385_24617429_ENSMUST00000150920_REVERSED|
"""index: 627, intensity: 3129.0, mobility: 0.779"""	-0.348541	0.123862	0.636426	NATTAGALIDWSDV	generic|IP_1149380_TX=10090_REVERSED|
"""index: 10785, intensity: 6466.0, mobility: 0.898"""	-0.348589	0.124165	0.636518	AIFYLDVKEDISSIDYNELF	generic|IP_950511_TX=10090_REVERSED|
"""index: 18427, intensity: 20931.0, mobility: 1.175"""	-0.348882	0.124469	0.637079	QFESYHLALPLQPVDM	generic|IP_933799_TX=10090_REVERSED|
"""index: 24696, intensity: 11901.0, mobility: 0.885"""	-0.348941	0.124697	0.637193	MLDIYLSFYN	generic|IP_3466615_TX=10090_REVERSED|
"""index: 23536, intensity: 9123.0, mobility: 0.996"""	-0.349122	0.124886	0.637539	DNNKYPIGVIKAQLDELFTFN	generic|sp_Q8CDC0_SPB13_MOUSE__II_1030106_REVERSED	|generic|sp_Q8CDC0-2_SPB13_MOUSE_REVERSED|
"""index: 5113, intensity: 20187.0, mobility: 0.946"""	-0.349981	0.125189	0.639184	FRIEAEEGSMR	generic|sp_O70133_DHX9_MOUSE__chr1_-1_153464336_153464407_ENSMUST00000186966_REVERSED	|generic|sp_O70133-2_DHX9_MOUSE__chr1_-1_153464336_153464407_ENSMUST00000186966_REVERSED	|generic|sp_O70133-3_DHX9_MOUSE__chr1_-1_153464336_153464407_ENSMUST00000186966_REVERSED	|generic|tr_E9QNN1_E9QNN1_MOUSE__chr1_-1_153464336_153464407_ENSMUST00000186966_REVERSED	|generic|tr_A0A087WPL5_A0A087WPL5_MOUSE__chr1_-1_153464336_153464407_ENSMUST00000186966_REVERSED|
"""index: 4323, intensity: 5502.0, mobility: 0.930"""	-0.350406	0.125417	0.639995	LVAPPIDKTEAL	generic|sp_Q5NCI0-2_URGCP_MOUSE__II_1139737_REVERSED	|generic|sp_Q5NCI0_URGCP_MOUSE_REVERSED	|generic|tr_Q6ZPP3_Q6ZPP3_MOUSE_REVERSED|
"""index: 3084, intensity: 3580.0, mobility: 0.859"""	-0.350827	0.125643	0.640801	LSAATAPLDW	generic|tr_Q3UY83_Q3UY83_MOUSE_REVERSED|
"""index: 10028, intensity: 84056.0, mobility: 0.942"""	-0.350998	0.125946	0.641128	VAAAAAAAAAAAAAAAPSLNSSSQPEAS	generic|tr_F8VPV3_F8VPV3_MOUSE_REVERSED	|generic|sp_Q62520_ZIC2_MOUSE_REVERSED|
"""index: 30160, intensity: 25737.0, mobility: 1.060"""	-0.351018	0.125982	0.641166	PMREVSIGEERIV	generic|IP_1019556_TX=10090_REVERSED|
"""index: 9754, intensity: 9329.0, mobility: 1.082"""	-0.351809	0.126246	0.642678	PAAAAAAAAAAAATSAPRPRPPPPEACA	generic|chr3_-1_57847454_57847744_ENSMUST00000066882_REVERSED|
"""index: 22085, intensity: 3735.0, mobility: 1.113"""	-0.351911	0.12651	0.642872	TRRHAAMDSSQRFCR	generic|tr_E9PZQ8_E9PZQ8_MOUSE_REVERSED	|generic|tr_Q6IS61_Q6IS61_MOUSE_REVERSED	|generic|tr_Q921X0_Q921X0_MOUSE_REVERSED|
"""index: 30805, intensity: 5123.0, mobility: 1.125"""	-0.352025	0.126582	0.643089	IGTNPTISSLELKDRAGPLSCRLDSLFYGFLSRMYAGHSVVLISAAL	generic|tr_B2RWB7_B2RWB7_MOUSE_REVERSED|
"""index: 4334, intensity: 2596.0, mobility: 0.820"""	-0.352869	0.126845	0.644702	LNLNDMVK	generic|sp_Q9DCM0_ETHE1_MOUSE_REVERSED|
"""index: 13069, intensity: 9183.0, mobility: 1.086"""	-0.353492	0.127147	0.645891	ETCAVDRCSCFLMGYSHKAPAKDFFQRLAKHCK	generic|tr_A0A097BVN3_A0A097BVN3_MOUSE__chr19_-1_58238391_58238465_ENSMUST00000140141__II_1047711_REVERSED|
"""index: 19132, intensity: 6504.0, mobility: 1.036"""	-0.35357	0.12741	0.646039	LPSPCCLRQLLSTPWSVSAML	generic|II_980095_TX=10090_REVERSED|
"""index: 17769, intensity: 3327.0, mobility: 0.787"""	-0.354024	0.127672	0.646904	MPLSSLSSLVSPLTQSALLKLQ	generic|IP_1011515_TX=10090_REVERSED|
"""index: 6667, intensity: 53188.0, mobility: 1.037"""	-0.35423	0.127935	0.647297	SLFEEILPGTYAFVPVYSNLE	generic|sp_P31254_UBA1Y_MOUSE__IP_824844_REVERSED	|generic|IP_825313_TX=10090_REVERSED	|generic|tr_Q61341_Q61341_MOUSE_REVERSED|
"""index: 15586, intensity: 14552.0, mobility: 1.042"""	-0.354387	0.128043	0.647597	SETVYIPPDGYQTQAFNLLRR	generic|sp_Q8K1F9_LCTL_MOUSE__II_848698_REVERSED	|generic|tr_D3YTQ7_D3YTQ7_MOUSE_REVERSED	|generic|sp_Q8K1F9-3_LCTL_MOUSE_REVERSED|
"""index: 32984, intensity: 4277.0, mobility: 0.855"""	-0.354895	0.128344	0.648566	TDQVPFLGPSDTLK	generic|sp_Q99MY8_ASH1L_MOUSE__chr3_1_89053128_89053175_ENSMUST00000189824_REVERSED|
"""index: 22602, intensity: 2613.0, mobility: 1.205"""	-0.355288	0.128644	0.649314	LLEMVMVNYDGEAGCWKI	generic|sp_Q9JMK2_KC1E_MOUSE__II_1087695_REVERSED	|generic|tr_Q9QUI3_Q9QUI3_MOUSE__II_1087695_REVERSED	|generic|tr_A0A2R8VI54_A0A2R8VI54_MOUSE_REVERSED	|generic|tr_A0A2R8W6S2_A0A2R8W6S2_MOUSE_REVERSED	|generic|tr_A8Y2Z5_A8Y2Z5_MOUSE_REVERSED	|generic|tr_A0A2R8VHL1_A0A2R8VHL1_MOUSE_REVERSED	|generic|tr_A8Y2Z9_A8Y2Z9_MOUSE_REVERSED	|generic|tr_Q3TYE1_Q3TYE1_MOUSE_REVERSED|
"""index: 24321, intensity: 2927.0, mobility: 1.064"""	-0.355351	0.12879	0.649434	GNRCLVARSDGCNIFYMHTPSVMVGVATSGSRDMGNRLDSF	generic|II_1793466_TX=10090_REVERSED	|generic|tr_Q99NF7_Q99NF7_MOUSE_REVERSED	|generic|sp_P36993_PPM1B_MOUSE_REVERSED	|generic|sp_P36993-3_PPM1B_MOUSE_REVERSED	|generic|sp_P36993-4_PPM1B_MOUSE_REVERSED	|generic|sp_P36993-5_PPM1B_MOUSE_REVERSED	|generic|tr_Q5BKS2_Q5BKS2_MOUSE_REVERSED|
"""index: 796, intensity: 2832.0, mobility: 0.778"""	-0.356371	0.12909	0.651375	EEDLEMDQLLK	generic|tr_Q8HW99_Q8HW99_MOUSE__II_3486549_REVERSED	|generic|tr_A0A2R8VHL9_A0A2R8VHL9_MOUSE__II_3486548_REVERSED	|generic|tr_Q3U2F8_Q3U2F8_MOUSE__II_3486548_REVERSED	|generic|tr_Q3KND9_Q3KND9_MOUSE_REVERSED	|generic|tr_Q3UNW8_Q3UNW8_MOUSE_REVERSED	|generic|tr_Q3U5G4_Q3U5G4_MOUSE_REVERSED	|generic|tr_A0A2R8VHC7_A0A2R8VHC7_MOUSE_REVERSED	|generic|sp_P79621_C2TA_MOUSE_REVERSED	|generic|sp_P79621-3_C2TA_MOUSE_REVERSED	|generic|tr_Q3KNE0_Q3KNE0_MOUSE_REVERSED	|generic|tr_Q3UU40_Q3UU40_MOUSE_REVERSED	|generic|tr_Q3U2P0_Q3U2P0_MOUSE_REVERSED|
"""index: 21568, intensity: 2614.0, mobility: 0.773"""	-0.356374	0.129235	0.651381	GCFHGISNY	generic|sp_Q7TPH6_MYCB2_MOUSE__chr14_-1_103346212_103346409_ENSMUST00000162537__II_1089206_REVERSED	|generic|tr_F6T4V9_F6T4V9_MOUSE__chr14_-1_103144250_103144399_ENSMUST00000162762__II_1089206_REVERSED	|generic|tr_F6SMY7_F6SMY7_MOUSE__chr14_-1_103346212_103346409_ENSMUST00000162537__II_1089182_REVERSED	|generic|sp_Q7TPH6-2_MYCB2_MOUSE__chr14_-1_103346212_103346409_ENSMUST00000162537_REVERSED|
"""index: 30478, intensity: 5508.0, mobility: 0.921"""	-0.356757	0.129535	0.652109	KTWLQLDPW	generic|IP_1083616_TX=10090_REVERSED|
"""index: 17963, intensity: 2998.0, mobility: 0.852"""	-0.356834	0.129835	0.652257	SPIQALEPVQHVNL	generic|IP_972259_TX=10090_REVERSED|
"""index: 23902, intensity: 3582.0, mobility: 1.093"""	-0.356942	0.130135	0.652461	LHMFPPVTSPCFRSM	generic|IP_3461758_TX=10090_REVERSED|
"""index: 4140, intensity: 3021.0, mobility: 0.927"""	-0.35702	0.130318	0.65261	RVEQDPFTAHL	generic|tr_E9QAN8_E9QAN8_MOUSE__chr1_1_133074779_133074862_ENSMUST00000124934__II_1035130_REVERSED|
"""index: 5472, intensity: 4134.0, mobility: 0.929"""	-0.357601	0.130617	0.653714	MHGAAELHDRLRGATVANGTHP	generic|sp_A4FUP9_GL1D1_MOUSE_REVERSED	|generic|sp_A4FUP9-2_GL1D1_MOUSE_REVERSED|
"""index: 1305, intensity: 4081.0, mobility: 0.874"""	-0.357895	0.130799	0.654274	NFFATSFDGTDLQAICLPTIRRR	generic|II_1079271_TX=10090_REVERSED	|generic|sp_Q61666_HIRA_MOUSE__chr16_1_18922338_18922391_ENSMUST00000153397_REVERSED	|generic|sp_Q61666-2_HIRA_MOUSE__chr16_1_18922338_18922391_ENSMUST00000153397_REVERSED|
"""index: 1187, intensity: 3612.0, mobility: 0.940"""	-0.358013	0.130942	0.654497	TVLYSVPLATPKAFY	generic|IP_3473291_TX=10090_REVERSED|
"""index: 13789, intensity: 5890.0, mobility: 1.145"""	-0.358908	0.131123	0.656198	YLQYHKQPFRPPNDNVDTLTINVTTSGSLGGVQGAMDKAQIVVS	generic|tr_Q8BLB5_Q8BLB5_MOUSE__chr15_1_23259689_23259733_ENSMUST00000040427__II_1091430_REVERSED	|generic|tr_F6RSC2_F6RSC2_MOUSE__chr15_1_23259689_23259733_ENSMUST00000040427__II_1091435_REVERSED	|generic|tr_A0A2I3BPS8_A0A2I3BPS8_MOUSE__chr15_1_23259689_23259733_ENSMUST00000040427_REVERSED	|generic|tr_E9Q941_E9Q941_MOUSE__chr15_1_23259689_23259733_ENSMUST00000040427_REVERSED	|generic|tr_E9Q9Q6_E9Q9Q6_MOUSE__chr15_1_23259689_23259733_ENSMUST00000040427_REVERSED|
"""index: 5279, intensity: 3817.0, mobility: 0.914"""	-0.359341	0.131422	0.657019	MTTPLPRFSPY	generic|IP_911031_TX=10090_REVERSED|
"""index: 18248, intensity: 19986.0, mobility: 0.916"""	-0.359364	0.131681	0.657063	ISSNLSGNILWGQRTMLSN	generic|IP_919600_TX=10090_REVERSED|
"""index: 9138, intensity: 2894.0, mobility: 0.785"""	-0.359942	0.13194	0.658158	EQLAVPEE	generic|sp_Q920M5_CORO6_MOUSE_REVERSED	|generic|sp_Q920M5-2_CORO6_MOUSE_REVERSED	|generic|sp_Q920M5-3_CORO6_MOUSE_REVERSED	|generic|sp_Q920M5-4_CORO6_MOUSE_REVERSED	|generic|tr_B9EIZ7_B9EIZ7_MOUSE_REVERSED|
"""index: 21419, intensity: 3398.0, mobility: 1.036"""	-0.360085	0.132239	0.658429	TRATASLCFVSPCLP	generic|chr1_1_130716674_130716877_None_REVERSED|
"""index: 29144, intensity: 6463.0, mobility: 1.061"""	-0.36019	0.132537	0.658628	EGINDQMSLQANQMLTLCYKIWCRAIEGKRQHYLEPVDGEVEP	generic|tr_H3BIY2_H3BIY2_MOUSE_REVERSED	|generic|sp_Q6ZPU9_KBP_MOUSE_REVERSED|
"""index: 15925, intensity: 4740.0, mobility: 0.945"""	-0.360437	0.132757	0.659097	RTSDATSSLPAAQSCASIDPFSFR	generic|tr_A0A2I3BR95_A0A2I3BR95_MOUSE_REVERSED	|generic|tr_Q5SXE4_Q5SXE4_MOUSE_REVERSED	|generic|tr_Q3UV75_Q3UV75_MOUSE_REVERSED	|generic|sp_Q61097_KSR1_MOUSE_REVERSED|
"""index: 31271, intensity: 3151.0, mobility: 0.832"""	-0.360804	0.133055	0.659792	QMKLYSLIITKNQ	generic|IP_1139456_TX=10090_REVERSED|
"""index: 26328, intensity: 4920.0, mobility: 0.948"""	-0.360863	0.133353	0.659904	MIYYTAKPEL	generic|sp_Q8BZF8_PGM5_MOUSE_REVERSED|
"""index: 20509, intensity: 26448.0, mobility: 0.956"""	-0.360985	0.133652	0.660135	ISSDIYGVINKHGSLDRMI	generic|tr_A0A0N4SVA1_A0A0N4SVA1_MOUSE__II_911747_REVERSED	|generic|sp_Q3UHJ0_AAK1_MOUSE__chr6_1_86950814_86950864_ENSMUST00000113668__II_911747_REVERSED	|generic|sp_Q3UHJ0-2_AAK1_MOUSE__chr6_1_86950814_86950864_ENSMUST00000113668__II_911747_REVERSED|
"""index: 3294, intensity: 2779.0, mobility: 0.767"""	-0.360988	0.13391	0.66014	TIPYDQLLRMNVTFDGE	generic|sp_Q8R3D1_TBC13_MOUSE__chr2_1_30137127_30137186_ENSMUST00000136183_REVERSED|
"""index: 18133, intensity: 6351.0, mobility: 0.829"""	-0.361214	0.134208	0.660569	LGLMTKALQ	generic|IP_1047445_TX=10090_REVERSED|
"""index: 20540, intensity: 10242.0, mobility: 0.909"""	-0.361469	0.134466	0.661051	VVQLQPKPQ	generic|tr_A0A1D5RM95_A0A1D5RM95_MOUSE_REVERSED	|generic|tr_A0A1D5RMN1_A0A1D5RMN1_MOUSE_REVERSED	|generic|tr_J3QPU9_J3QPU9_MOUSE_REVERSED|
"""index: 973, intensity: 3393.0, mobility: 0.872"""	-0.361836	0.134724	0.661745	MHSVKALKKMVNDLRSQTSELEHS	generic|tr_Q3TR14_Q3TR14_MOUSE__chr1_1_155193219_155207241_ENSMUST00000192690__II_1041116_REVERSED	|generic|tr_Q3UA21_Q3UA21_MOUSE__II_1041097_REVERSED	|generic|sp_Q9JKK1_STX6_MOUSE__chr1_1_155193225_155193329_ENSMUST00000193059__II_1041097_REVERSED	|generic|tr_A0A0A6YW23_A0A0A6YW23_MOUSE__chr1_1_155193219_155207241_ENSMUST00000192690__II_1041116_REVERSED	|generic|II_1041101_TX=10090_REVERSED	|generic|sp_Q9JKK1-2_STX6_MOUSE__chr1_1_155193225_155193329_ENSMUST00000193059_REVERSED|
"""index: 4079, intensity: 2869.0, mobility: 0.839"""	-0.362062	0.134982	0.662174	LPTPEPKEQ	generic|tr_A0A0R4J172_A0A0R4J172_MOUSE__chr3_1_90270919_90271008_ENSMUST00000156358_REVERSED	|generic|tr_B9EKY0_B9EKY0_MOUSE__chr3_1_90270919_90271008_ENSMUST00000156358_REVERSED	|generic|sp_Q3U1Y4_DEN4B_MOUSE__chr3_1_90270919_90271008_ENSMUST00000156358_REVERSED	|generic|sp_Q3U1Y4-2_DEN4B_MOUSE__chr3_1_90270919_90271008_ENSMUST00000156358_REVERSED	|generic|sp_Q3U1Y4-3_DEN4B_MOUSE__chr3_1_90270919_90271008_ENSMUST00000156358_REVERSED|
"""index: 17731, intensity: 3372.0, mobility: 0.922"""	-0.362137	0.13528	0.662315	CPSGPKWSRMRVSRSTMLRTGQMPQ	generic|IP_1141827_TX=10090_REVERSED|
"""index: 4619, intensity: 4107.0, mobility: 0.951"""	-0.362196	0.135538	0.662427	LGPPHPLSLFTF	generic|sp_P97382_KCAB3_MOUSE__chr11_1_69331774_69331833_ENSMUST00000142328_REVERSED|
"""index: 3603, intensity: 2777.0, mobility: 0.869"""	-0.362391	0.135836	0.662796	ENVIKGTPPQ	generic|sp_Q0KL01_UBX2B_MOUSE_REVERSED|
"""index: 8971, intensity: 63232.0, mobility: 1.036"""	-0.362415	0.136052	0.662841	ERCVFGVGKSLGSIDAYPLSLIFLPDLCP	generic|IP_1027228_TX=10090_REVERSED|
"""index: 27680, intensity: 4769.0, mobility: 0.839"""	-0.362982	0.13635	0.663914	VDWKVNMMLLLM	generic|tr_Q0GET0_Q0GET0_MOUSE__chr6_1_3598529_3598597_ENSMUST00000184461__II_916349_REVERSED	|generic|sp_Q8CI71_VPS50_MOUSE__chr6_1_3567804_3567857_ENSMUST00000184461__II_916349_REVERSED	|generic|II_916345_TX=10090_REVERSED	|generic|chr6_1_3594764_3594943_ENSMUST00000184461_REVERSED	|generic|sp_Q8CI71-2_VPS50_MOUSE__chr6_1_3567804_3567857_ENSMUST00000184461_REVERSED	|generic|sp_Q8CI71-3_VPS50_MOUSE__chr6_1_3600177_3600359_ENSMUST00000184461_REVERSED	|generic|tr_Q9D9P9_Q9D9P9_MOUSE__chr6_1_3598529_3598597_ENSMUST00000184461_REVERSED|
"""index: 11081, intensity: 7136.0, mobility: 1.068"""	-0.362995	0.136566	0.663938	WELTQEKSMRPLAPTGEQTKM	generic|chr6_1_107568714_107568806_ENSMUST00000049285_REVERSED|
"""index: 8493, intensity: 4228.0, mobility: 0.913"""	-0.364426	0.136823	0.666639	EETSQAEVNRVICPIVVTENC	generic|II_3495962_TX=10090_REVERSED	|generic|tr_Q3U967_Q3U967_MOUSE_REVERSED	|generic|tr_A0A2R8W6P0_A0A2R8W6P0_MOUSE_REVERSED	|generic|tr_A0A2R8VK70_A0A2R8VK70_MOUSE_REVERSED	|generic|sp_Q61735-2_CD47_MOUSE_REVERSED	|generic|tr_A0A2R8VI30_A0A2R8VI30_MOUSE_REVERSED	|generic|tr_E5Q371_E5Q371_MOUSE_REVERSED|
"""index: 7945, intensity: 3487.0, mobility: 1.013"""	-0.364605	0.137039	0.666978	NWILETIPCFKAS	generic|IP_1044408_TX=10090_REVERSED|
"""index: 16480, intensity: 5640.0, mobility: 1.017"""	-0.365054	0.137296	0.667823	KWRLVPTLDPLE	generic|tr_Q91YD5_Q91YD5_MOUSE_REVERSED	|generic|tr_Q3UT74_Q3UT74_MOUSE_REVERSED	|generic|sp_B8JK39_ITA9_MOUSE_REVERSED	|generic|tr_E9QAP0_E9QAP0_MOUSE_REVERSED	|generic|tr_Q8BJG9_Q8BJG9_MOUSE_REVERSED|
"""index: 4025, intensity: 33480.0, mobility: 0.859"""	-0.365213	0.137552	0.668124	TSSTLLAWRSVGGQRI	generic|chr3_1_96188142_96188423_ENSMUST00000133665_REVERSED|
"""index: 2817, intensity: 22805.0, mobility: 0.994"""	-0.365572	0.137808	0.6688	MTNAVAKAAMIHS	generic|sp_P80316_TCPE_MOUSE_REVERSED|
"""index: 9287, intensity: 7537.0, mobility: 1.041"""	-0.365733	0.138105	0.669104	ILYVLHFSKFFFFFFSFGLLGNNCFIMFCQMFLRSPVRFAL	generic|IP_845443_TX=10090_REVERSED|
"""index: 34381, intensity: 4540.0, mobility: 1.050"""	-0.365988	0.138238	0.669584	SLTRLSTPLMPVW	generic|chr10_-1_77990144_77990203_ENSMUST00000020522_REVERSED|
"""index: 12037, intensity: 23450.0, mobility: 0.924"""	-0.366524	0.138288	0.670593	NTLEQKTLFLQEQQSRAK	generic|sp_Q8CIM1_LRC45_MOUSE__II_1125497_REVERSED	|generic|II_1125488_TX=10090_REVERSED	|generic|tr_E9PVE2_E9PVE2_MOUSE_REVERSED|
"""index: 7253, intensity: 2727.0, mobility: 0.800"""	-0.36806	0.138585	0.673481	LYRMSIAITSTMK	generic|IP_1072134_TX=10090_REVERSED|
"""index: 11117, intensity: 185836.0, mobility: 1.120"""	-0.368362	0.13884	0.674048	HHGPPPPAQLAVSNQAAAAPTSHPKPGREVTSTRSAKIELEEDKR	generic|sp_P08920_CD2_MOUSE_REVERSED	|generic|tr_Q9R201_Q9R201_MOUSE_REVERSED	|generic|tr_Q3UU70_Q3UU70_MOUSE_REVERSED|
"""index: 7460, intensity: 3850.0, mobility: 0.910"""	-0.368638	0.139012	0.674566	TLPAAGPFLPTQ	generic|chr2_1_21368245_21368478_ENSMUST00000055946__IP_1013961_TX=10090_REVERSED	|generic|chr2_1_21368320_21368478_ENSMUST00000055946__IP_1013961_TX=10090_REVERSED|
"""index: 23008, intensity: 4182.0, mobility: 0.820"""	-0.369572	0.139308	0.676319	DGDFMNKL	generic|tr_A0A5F8MQ25_A0A5F8MQ25_MOUSE__chr15_1_89275453_89275521_ENSMUST00000226875_REVERSED	|generic|tr_Q6A018_Q6A018_MOUSE__chr15_1_89275453_89275521_ENSMUST00000226875_REVERSED	|generic|tr_G3X9K4_G3X9K4_MOUSE__chr15_1_89275453_89275521_ENSMUST00000226875_REVERSED	|generic|sp_Q8R3Q2_PP6R2_MOUSE__chr15_1_89275453_89275521_ENSMUST00000226875_REVERSED|
"""index: 21500, intensity: 3524.0, mobility: 1.118"""	-0.369815	0.139562	0.676774	EKPSIPSNLDNVQDENLKPVQ	generic|IP_3467349_TX=10090_REVERSED|
"""index: 26107, intensity: 5915.0, mobility: 0.924"""	-0.370236	0.139817	0.677562	LPAHFHIQR	generic|sp_Q9DCV6_DELE1_MOUSE__chr18_1_38251097_38251204_ENSMUST00000235904_REVERSED	|generic|tr_Q8CBJ7_Q8CBJ7_MOUSE__chr18_1_38251097_38251204_ENSMUST00000235904_REVERSED	|generic|tr_A0A494BAL2_A0A494BAL2_MOUSE__chr18_1_38251097_38251204_ENSMUST00000235904_REVERSED	|generic|tr_Q3TAH8_Q3TAH8_MOUSE__chr18_1_38261075_38261284_ENSMUST00000235904_REVERSED	|generic|tr_Q99M18_Q99M18_MOUSE__chr18_1_38251097_38251204_ENSMUST00000235904_REVERSED|
"""index: 2923, intensity: 3780.0, mobility: 0.983"""	-0.37029	0.139988	0.677663	SSGKEGRPDEWGK	generic|IP_2452394_TX=10090_REVERSED|
"""index: 31525, intensity: 5391.0, mobility: 0.809"""	-0.370479	0.140201	0.678017	PLISPKYM	generic|IP_899947_TX=10090_REVERSED|
"""index: 23364, intensity: 6085.0, mobility: 0.887"""	-0.371015	0.14033	0.679022	EEALRYRL	generic|tr_A0A0A6YY83_A0A0A6YY83_MOUSE__chr5_1_58129064_58129351_ENSMUST00000192048__II_117081_REVERSED	|generic|tr_E9Q2S0_E9Q2S0_MOUSE__chr5_1_58129064_58129351_ENSMUST00000192048__II_117081_REVERSED	|generic|tr_O88185_O88185_MOUSE_REVERSED	|generic|tr_Q3TVS7_Q3TVS7_MOUSE_REVERSED	|generic|tr_A2RS43_A2RS43_MOUSE_REVERSED	|generic|tr_Q3USI1_Q3USI1_MOUSE_REVERSED|
"""index: 5089, intensity: 3182.0, mobility: 0.979"""	-0.371335	0.140542	0.67962	DERSLSRAHAYV	generic|sp_A2A9C3_SZT2_MOUSE_REVERSED	|generic|sp_A2A9C3-2_SZT2_MOUSE_REVERSED	|generic|tr_Q6ZQA5_Q6ZQA5_MOUSE_REVERSED|
"""index: 8239, intensity: 5861.0, mobility: 0.940"""	-0.371471	0.140837	0.679873	QASGSLGMLFYL	generic|sp_Q3UV74_ITB2L_MOUSE__II_1072988_REVERSED	|generic|tr_D3YXH8_D3YXH8_MOUSE_REVERSED	|generic|sp_Q3UV74-2_ITB2L_MOUSE_REVERSED	|generic|sp_Q3UV74-3_ITB2L_MOUSE_REVERSED|
"""index: 20193, intensity: 5271.0, mobility: 0.935"""	-0.371482	0.141131	0.679895	WKPSPDNALQP	generic|tr_Q9CTI5_Q9CTI5_MOUSE_REVERSED|
"""index: 31305, intensity: 20826.0, mobility: 0.879"""	-0.372061	0.141384	0.680978	TVLEMTRNLYIPTWLR	generic|IP_3468619_TX=10090_REVERSED|
"""index: 2239, intensity: 4222.0, mobility: 0.950"""	-0.372064	0.141637	0.680982	CKLSQDKTHVSL	generic|tr_E9PUP8_E9PUP8_MOUSE_REVERSED	|generic|tr_F8WGY3_F8WGY3_MOUSE_REVERSED	|generic|sp_A2ANX9_ZN711_MOUSE_REVERSED|
"""index: 11010, intensity: 67845.0, mobility: 1.066"""	-0.37224	0.141848	0.681312	DGTVNGAAFCLSTELLLIWLLM	generic|tr_B2RXM1_B2RXM1_MOUSE_REVERSED	|generic|tr_Q69Z70_Q69Z70_MOUSE_REVERSED	|generic|tr_B2RWY3_B2RWY3_MOUSE_REVERSED|
"""index: 3118, intensity: 7212.0, mobility: 0.884"""	-0.372468	0.141934	0.681737	RGEVQEEKRGEMRREK	generic|IP_3497421_TX=10090_REVERSED|
"""index: 8814, intensity: 16619.0, mobility: 1.087"""	-0.373315	0.142186	0.683318	ELYDYKSKFLSSLESKFYPTVEKTKIQMLYSQTKKINNR	generic|sp_Q5S003_SPG17_MOUSE__II_981525_REVERSED|
"""index: 1276, intensity: 4291.0, mobility: 0.811"""	-0.373405	0.142479	0.683487	EDPLIYED	generic|sp_Q0P5X1_LRIQ1_MOUSE_REVERSED	|generic|sp_Q0P5X1-2_LRIQ1_MOUSE_REVERSED	|generic|tr_D3Z1J9_D3Z1J9_MOUSE_REVERSED|
"""index: 15974, intensity: 3781.0, mobility: 0.934"""	-0.373455	0.142773	0.68358	VSPVARLNAEDC	generic|sp_Q6R6I7_RXFP1_MOUSE__chr3_-1_79644716_79645000_ENSMUST00000182491__II_983004_REVERSED|
"""index: 15884, intensity: 4373.0, mobility: 0.878"""	-0.37382	0.143067	0.68426	QPTLLLMLPT	generic|chr13_-1_46687004_46687165_ENSMUST00000021803_REVERSED|
"""index: 366, intensity: 13492.0, mobility: 0.821"""	-0.373918	0.143361	0.684443	PSKPLSFPLSSLLCSCR	generic|IP_954564_TX=10090_REVERSED|
"""index: 30084, intensity: 2840.0, mobility: 1.135"""	-0.374003	0.143655	0.684602	LRWLHHIVELVCHK	generic|IP_3490280_TX=10090_REVERSED|
"""index: 23389, intensity: 6044.0, mobility: 1.052"""	-0.374019	0.143948	0.684631	ETGQKNGEPTSAASSCAAAEETR	generic|tr_A0A5F8MPZ7_A0A5F8MPZ7_MOUSE__II_833039_REVERSED	|generic|sp_Q9D8C3_ALG13_MOUSE__chrX_1_144318056_144320008_ENSMUST00000238864__II_833042_REVERSED	|generic|II_833048_TX=10090_REVERSED|
"""index: 27341, intensity: 4663.0, mobility: 1.088"""	-0.374161	0.144242	0.684895	HMSTRGGGGGGGGGGSGGGGGGGGGGAAPLIASSSASSSAAASSSK	generic|tr_M0QWU0_M0QWU0_MOUSE_REVERSED|
"""index: 19105, intensity: 3668.0, mobility: 0.974"""	-0.374554	0.144282	0.685628	ITAEDVQSWPKS	generic|tr_A0A0J9YV44_A0A0J9YV44_MOUSE__chr18_1_44873051_44873137_ENSMUST00000201507__II_1055781_REVERSED	|generic|sp_B2RR83_YTDC2_MOUSE__chr18_1_44873051_44873137_ENSMUST00000201507_REVERSED|
"""index: 6874, intensity: 3450.0, mobility: 1.140"""	-0.375268	0.144532	0.686956	LSQRMEAMTLELNHKMEALEQQHLWQLKEIEIRLRRIE	generic|tr_A2A484_A2A484_MOUSE__chr2_-1_165785590_165785712_ENSMUST00000088113__II_998046_REVERSED	|generic|tr_Q3V1I9_Q3V1I9_MOUSE__chr2_-1_165785590_165785712_ENSMUST00000088113__II_998046_REVERSED	|generic|tr_Q8CHB3_Q8CHB3_MOUSE__chr2_-1_165785590_165785712_ENSMUST00000088113__II_998046_REVERSED	|generic|tr_E9Q8D1_E9Q8D1_MOUSE__chr2_-1_165785590_165785712_ENSMUST00000088113__II_998046_REVERSED	|generic|tr_Q80Y82_Q80Y82_MOUSE__chr2_-1_165785590_165785712_ENSMUST00000088113__II_998046_REVERSED	|generic|tr_A2A483_A2A483_MOUSE__chr2_-1_165785590_165785712_ENSMUST00000088113__II_998046_REVERSED	|generic|II_998053_TX=10090_REVERSED	|generic|tr_A2A482_A2A482_MOUSE__chr2_-1_165785590_165785712_ENSMUST00000088113_REVERSED	|generic|tr_Q3UH28_Q3UH28_MOUSE__chr2_-1_165785590_165785712_ENSMUST00000088113_REVERSED	|generic|tr_Q3U1M7_Q3U1M7_MOUSE__chr2_-1_165785590_165785712_ENSMUST00000088113_REVERSED	|generic|tr_Q3V437_Q3V437_MOUSE__chr2_-1_165785590_165785712_ENSMUST00000088113_REVERSED	|generic|tr_A2A485_A2A485_MOUSE_REVERSED	|generic|tr_Q80XT8_Q80XT8_MOUSE__chr2_-1_165785590_165785712_ENSMUST00000088113_REVERSED|
"""index: 17903, intensity: 5617.0, mobility: 0.848"""	-0.375777	0.144826	0.687903	LDISLNECIPGVISLLKLKPF	generic|IP_1140804_TX=10090_REVERSED|
"""index: 5344, intensity: 3569.0, mobility: 0.938"""	-0.375778	0.145034	0.687904	NLNCIPKEQYT	generic|IP_869155_TX=10090_REVERSED|
"""index: 7686, intensity: 3044.0, mobility: 0.785"""	-0.375996	0.145284	0.68831	LCALFNLISPNALAQ	generic|IP_1089693_TX=10090_REVERSED|
"""index: 10712, intensity: 4679.0, mobility: 0.866"""	-0.376008	0.145577	0.688333	QTTKPLPRPCSMSWR	generic|II_910724_TX=10090_REVERSED|
"""index: 18366, intensity: 5607.0, mobility: 1.001"""	-0.376053	0.14587	0.688417	ENLVGFLGVDHW	generic|sp_P58742_AAAS_MOUSE__chr15_-1_102349949_102349978_ENSMUST00000230481__II_3485890_REVERSED	|generic|tr_Q8R3F7_Q8R3F7_MOUSE__chr15_-1_102349949_102349978_ENSMUST00000230481__II_3485892_REVERSED	|generic|tr_Q3TEP0_Q3TEP0_MOUSE__chr15_-1_102349949_102349978_ENSMUST00000230481__II_3483206_REVERSED	|generic|tr_A0A2R8VI65_A0A2R8VI65_MOUSE__chr15_-1_102349949_102349978_ENSMUST00000230481__II_3485892_REVERSED	|generic|tr_A0A2R8VHX3_A0A2R8VHX3_MOUSE__chr15_-1_102349949_102349978_ENSMUST00000230481_REVERSED	|generic|tr_A0A2R8VHP6_A0A2R8VHP6_MOUSE__chr15_-1_102349949_102349978_ENSMUST00000230481_REVERSED|
"""index: 12398, intensity: 21593.0, mobility: 1.106"""	-0.376162	0.146163	0.688618	MSILIMVELEYLPPGLIDKLAHSDILIPMEPPLALDATDSISEPK	generic|sp_Q9DBN5-2_LONP2_MOUSE__chr8_1_86708947_86709117_ENSMUST00000155433_REVERSED|
"""index: 2780, intensity: 2801.0, mobility: 0.821"""	-0.376672	0.146413	0.689565	TYRCIDQK	generic|chr9_-1_65706121_65706156_ENSMUST00000159109_REVERSED|
"""index: 33055, intensity: 7935.0, mobility: 1.055"""	-0.376714	0.14662	0.689644	MEYAKNANVRIINPHNEDR	generic|tr_Q3U011_Q3U011_MOUSE_REVERSED|
"""index: 10919, intensity: 4247.0, mobility: 1.229"""	-0.376927	0.146912	0.690039	TIEPMSASLQLQQKEERE	generic|tr_Q8R3Q5_Q8R3Q5_MOUSE__chr7_-1_19531511_19531591_ENSMUST00000209190__II_892091_REVERSED	|generic|sp_Q8BKR5_PPR37_MOUSE__chr7_-1_19531511_19531591_ENSMUST00000209190__II_892091_REVERSED|
"""index: 11368, intensity: 4369.0, mobility: 0.915"""	-0.376968	0.147205	0.690116	ETLEKEQQMQ	generic|sp_Q80V86_INT8_MOUSE__II_575480_REVERSED	|generic|tr_A2API3_A2API3_MOUSE_REVERSED|
"""index: 22167, intensity: 111191.0, mobility: 1.093"""	-0.37705	0.147498	0.690268	RDLIGMKNVTFPQGAMEPNKTWPI	generic|tr_A0A571BEK4_A0A571BEK4_MOUSE_REVERSED	|generic|tr_A0A571BEL8_A0A571BEL8_MOUSE_REVERSED|
"""index: 21963, intensity: 35467.0, mobility: 1.132"""	-0.377263	0.14779	0.690662	EYALLQRSLQQTALCMENQAGYVRQMAQLLQNTYDTLTGADEEFVSLLS	generic|tr_Q3TGG0_Q3TGG0_MOUSE__chr10_-1_83641000_83641095_ENSMUST00000150685__II_1149445_REVERSED	|generic|tr_Q3TVI6_Q3TVI6_MOUSE__chr10_-1_83641000_83641095_ENSMUST00000150685__II_1149445_REVERSED	|generic|tr_D6RFR7_D6RFR7_MOUSE__chr10_-1_83641000_83641095_ENSMUST00000150685_REVERSED	|generic|tr_D3Z340_D3Z340_MOUSE__chr10_-1_83641000_83641095_ENSMUST00000150685_REVERSED	|generic|tr_Q3U3Y3_Q3U3Y3_MOUSE__chr10_-1_83641000_83641095_ENSMUST00000150685_REVERSED	|generic|tr_Q3TB15_Q3TB15_MOUSE__chr10_-1_83641000_83641095_ENSMUST00000150685_REVERSED|
"""index: 12093, intensity: 4798.0, mobility: 1.290"""	-0.377461	0.14804	0.69103	LSYLHTHTLLLFFPWSRVE	generic|IP_1136588_TX=10090_REVERSED|
"""index: 22829, intensity: 12847.0, mobility: 1.278"""	-0.377642	0.148246	0.691366	REYREQRAQFVYSRRYM	generic|tr_O35656_O35656_MOUSE_REVERSED	|generic|sp_A2AMT1_BFSP1_MOUSE_REVERSED	|generic|sp_A2AMT1-2_BFSP1_MOUSE_REVERSED|
"""index: 32979, intensity: 4222.0, mobility: 1.318"""	-0.377793	0.148538	0.691646	IVLYLQAMCGTYSIINQKTL	generic|IP_3503492_TX=10090_REVERSED|
"""index: 17071, intensity: 5014.0, mobility: 1.048"""	-0.377823	0.14883	0.691702	EAAFSLLPSIYDSVKEPSTAFESIGPKIKMVVPK	generic|tr_Q8CHF7_Q8CHF7_MOUSE__II_1095743_REVERSED	|generic|tr_Q8BR94_Q8BR94_MOUSE__II_1095743_REVERSED	|generic|sp_Q9DBT4_ENTP4_MOUSE__II_1095743_REVERSED	|generic|sp_Q9DBT4-2_ENTP4_MOUSE__II_1095743_REVERSED|
"""index: 3542, intensity: 4590.0, mobility: 0.842"""	-0.377967	0.148992	0.691969	ELPTNPKLL	generic|sp_Q3V1U8_ELMD1_MOUSE__chr9_-1_53925962_53926087_ENSMUST00000216880__II_3456233_REVERSED	|generic|tr_E9Q0K9_E9Q0K9_MOUSE__chr9_-1_53925962_53926087_ENSMUST00000216880__II_3456233_REVERSED	|generic|II_3455156_TX=10090_REVERSED	|generic|tr_B7ZN20_B7ZN20_MOUSE__chr9_-1_53925962_53926087_ENSMUST00000216880_REVERSED	|generic|tr_Q0P556_Q0P556_MOUSE__chr9_-1_53925962_53926087_ENSMUST00000216880_REVERSED	|generic|tr_B7ZN22_B7ZN22_MOUSE__chr9_-1_53925962_53926087_ENSMUST00000216880_REVERSED|
"""index: 28880, intensity: 2898.0, mobility: 0.884"""	-0.378473	0.149284	0.692906	QSLRRHRR	generic|IP_1153736_TX=10090_REVERSED|
"""index: 13360, intensity: 6675.0, mobility: 1.074"""	-0.378505	0.149489	0.692964	KRKCFIPVFVSIWAMVVPYF	generic|IP_903757_TX=10090_REVERSED|
"""index: 33009, intensity: 2573.0, mobility: 0.767"""	-0.378754	0.149781	0.693425	CNNFVSSFSCQTM	generic|IP_3460706_TX=10090_REVERSED|
"""index: 17500, intensity: 7240.0, mobility: 0.916"""	-0.378798	0.150029	0.693507	SQTKKITEVERKLDLIIKNMEMV	generic|IP_2483333_TX=10090_REVERSED|
"""index: 16107, intensity: 4778.0, mobility: 1.102"""	-0.379226	0.150277	0.694299	WMLHPILICPTPGATG	generic|tr_A0A2R8VKG2_A0A2R8VKG2_MOUSE__chr2_-1_104214087_104214272_ENSMUST00000156278_REVERSED|
"""index: 24080, intensity: 3034.0, mobility: 1.004"""	-0.379516	0.150569	0.694836	YPVNLCQIWNK	generic|II_942251_TX=10090_REVERSED|
"""index: 9337, intensity: 35808.0, mobility: 0.863"""	-0.379593	0.150861	0.694976	LLDVMNWH	generic|IP_1004691_TX=10090_REVERSED|
"""index: 26851, intensity: 4506.0, mobility: 0.857"""	-0.379677	0.151153	0.695132	CAAIVHAMK	generic|II_3473289_TX=10090_REVERSED	|generic|II_2442042_TX=10090_REVERSED	|generic|sp_Q8CFK2_TF3B_MOUSE_REVERSED	|generic|tr_G3X8S2_G3X8S2_MOUSE_REVERSED|
"""index: 11443, intensity: 4838.0, mobility: 0.814"""	-0.379688	0.1514	0.695153	EEKDSLTTYWKQLWLK	generic|IP_899115_TX=10090_REVERSED|
"""index: 19749, intensity: 6575.0, mobility: 0.895"""	-0.37985	0.151603	0.695453	QLFAKWGLVILFYM	generic|IP_1053007_TX=10090_REVERSED|
"""index: 19660, intensity: 8602.0, mobility: 0.974"""	-0.380401	0.151851	0.696469	GCFISFSPQTLEAPLPRWAQ	generic|IP_924110_TX=10090_REVERSED|
"""index: 15765, intensity: 5955.0, mobility: 1.129"""	-0.380722	0.152142	0.697062	PTVPTMVPMVPMVPTVPMVPMVPMVPTVPMV	generic|IP_869294_TX=10090_REVERSED|
"""index: 7925, intensity: 6419.0, mobility: 1.010"""	-0.380825	0.152389	0.697252	RMAPDLAKSMAEK	generic|tr_Q9D303_Q9D303_MOUSE__IP_871662_REVERSED	|generic|IP_871643_TX=10090_REVERSED	|generic|IP_870666_TX=10090_REVERSED	|generic|IP_871631_TX=10090_REVERSED	|generic|sp_Q80SU7_GVIN1_MOUSE_REVERSED	|generic|tr_L7N451_L7N451_MOUSE_REVERSED|
"""index: 17722, intensity: 108363.0, mobility: 0.982"""	-0.380852	0.152636	0.697302	LSSNIQLAKSLMKAGIDEMGN	generic|sp_Q3UFQ8_CARL3_MOUSE__chr14_1_55494396_55494425_ENSMUST00000228877__II_3444218_REVERSED	|generic|II_3481189_TX=10090_REVERSED	|generic|II_3444214_TX=10090_REVERSED	|generic|II_3444217_TX=10090_REVERSED|
"""index: 3688, intensity: 3501.0, mobility: 1.064"""	-0.380994	0.152927	0.697564	SLIEPASSEMSFMFM	generic|IP_3489800_TX=10090_REVERSED|
"""index: 14084, intensity: 9622.0, mobility: 1.027"""	-0.381069	0.15313	0.697702	WWCSVAVLFLQWMHTVAVLL	generic|IP_891154_TX=10090_REVERSED|
"""index: 5723, intensity: 5765.0, mobility: 1.113"""	-0.381265	0.153421	0.698065	PGIEGKAGPMGMAGPKGPMGPMGPKGIGPYGQPGPKGKIGP	generic|sp_Q00780_CO8A1_MOUSE_REVERSED|
"""index: 27410, intensity: 3408.0, mobility: 0.982"""	-0.381303	0.153667	0.698134	LADLQLGCDERV	generic|sp_Q8R2S8_CD177_MOUSE_REVERSED|
"""index: 28920, intensity: 7228.0, mobility: 1.021"""	-0.381359	0.153913	0.698238	IIPMSRWCCPTLRMQSSLLTKRSHARGLFFCLDWEGDPFRSM	generic|chr3_-1_153910864_153912082_ENSMUST00000167111__II_973586_TX=10090_REVERSED|
"""index: 14465, intensity: 2755.0, mobility: 1.124"""	-0.38166	0.154204	0.698791	RKRQKEMYKTESTKLLKMVEGERAYDLPTHGMENRQLPNA	generic|tr_E9PY58_E9PY58_MOUSE__chr7_1_101687289_101687378_ENSMUST00000123870__II_883812_REVERSED	|generic|tr_Q8CCN6_Q8CCN6_MOUSE__chr7_1_101687289_101687378_ENSMUST00000123870__II_883812_REVERSED	|generic|tr_Q3URM1_Q3URM1_MOUSE__chr7_1_101687289_101687378_ENSMUST00000123870__II_883812_REVERSED	|generic|tr_Q3TXD4_Q3TXD4_MOUSE__chr7_1_101687289_101687378_ENSMUST00000123870__II_883812_REVERSED	|generic|tr_Q3U3U6_Q3U3U6_MOUSE__chr7_1_101687289_101687378_ENSMUST00000123870_REVERSED	|generic|tr_Q3UGS9_Q3UGS9_MOUSE__chr7_1_101687289_101687378_ENSMUST00000123870_REVERSED|
"""index: 5014, intensity: 2898.0, mobility: 0.916"""	-0.381813	0.15436	0.699074	EKLTFSGHIR	generic|sp_A2AAE1_K1109_MOUSE__chr3_1_37040404_37040475_ENSMUST00000136746__II_985682_REVERSED	|generic|sp_A2AAE1-2_K1109_MOUSE__chr3_1_37040404_37040475_ENSMUST00000136746__II_985682_REVERSED	|generic|sp_A2AAE1-3_K1109_MOUSE__chr3_1_37040404_37040475_ENSMUST00000136746__II_985682_REVERSED	|generic|sp_A2AAE1-4_K1109_MOUSE__chr3_1_37040404_37040475_ENSMUST00000136746__II_985682_REVERSED	|generic|sp_A2AAE1-6_K1109_MOUSE__chr3_1_37040404_37040475_ENSMUST00000136746__II_985682_REVERSED	|generic|tr_A0A1D5RMC4_A0A1D5RMC4_MOUSE__chr3_1_36887681_36887872_ENSMUST00000152881__II_985682_REVERSED|
"""index: 21380, intensity: 3068.0, mobility: 0.873"""	-0.382444	0.154561	0.700236	VYEISRLNM	generic|chr8_1_106894597_106898138_ENSMUST00000047629__IP_858919_TX=10090_REVERSED|
"""index: 25689, intensity: 2790.0, mobility: 1.184"""	-0.382649	0.154672	0.700613	KNGDSKKMISKLTNENNPCVYLGTAIQDDTLNVPPLTSGQMPFQEHGRS	generic|tr_E9Q238_E9Q238_MOUSE_REVERSED	|generic|tr_Q6AXG6_Q6AXG6_MOUSE_REVERSED	|generic|tr_Q80U69_Q80U69_MOUSE_REVERSED	|generic|tr_Q6PDJ3_Q6PDJ3_MOUSE_REVERSED	|generic|tr_E9Q944_E9Q944_MOUSE_REVERSED|
"""index: 6304, intensity: 5257.0, mobility: 0.964"""	-0.383527	0.154872	0.702226	MWKLPDGEQPQL	generic|chr12_1_101985282_101987323_ENSMUST00000047357__IP_1112884_TX=10090_REVERSED|
"""index: 29232, intensity: 7680.0, mobility: 1.000"""	-0.383921	0.155028	0.70295	EDPMAGLAEETATSGVEGLPQSETTGWTRWEWAVGSAWCSPR	generic|IP_955414_TX=10090_REVERSED	|generic|IP_955409_TX=10090_REVERSED|
"""index: 25815, intensity: 3812.0, mobility: 1.120"""	-0.38442	0.155317	0.703866	YILPNLMPTVLSFCLSALKSLEPFRDPTLYM	generic|tr_Q8VFU6_Q8VFU6_MOUSE_REVERSED|
"""index: 10304, intensity: 21907.0, mobility: 0.746"""	-0.38447	0.155472	0.703958	PPRSFAGCGGTRRP	generic|IP_893205_TX=10090_REVERSED|
"""index: 31814, intensity: 7195.0, mobility: 1.071"""	-0.385023	0.155761	0.704971	TLWEVGMSVVKADP	generic|sp_Q3U435_MMP25_MOUSE__II_3488709_REVERSED	|generic|tr_A0A3B2WCE2_A0A3B2WCE2_MOUSE_REVERSED	|generic|tr_A0A3B2W7R0_A0A3B2W7R0_MOUSE_REVERSED|
"""index: 9465, intensity: 11074.0, mobility: 1.087"""	-0.385027	0.156051	0.704979	QAKWGITLTSAKFDNVIMQVKSAHMRCETIFFASAGKLAWNLK	generic|tr_Q5F222_Q5F222_MOUSE_REVERSED	|generic|tr_D3Z667_D3Z667_MOUSE_REVERSED|
"""index: 8725, intensity: 8522.0, mobility: 0.889"""	-0.385111	0.15625	0.705132	IQNNSDMIIELTMITEVVVMTVEVLIE	generic|IP_1072932_TX=10090_REVERSED|
"""index: 16677, intensity: 26263.0, mobility: 1.196"""	-0.385339	0.156449	0.70555	HFVNGEMIFFVHIHMY	generic|IP_1074337_TX=10090_REVERSED|
"""index: 14687, intensity: 3538.0, mobility: 0.804"""	-0.385627	0.156738	0.706078	LGLAKLLEA	generic|IP_3494749_TX=10090_REVERSED|
"""index: 12915, intensity: 14107.0, mobility: 1.099"""	-0.385855	0.156982	0.706495	AAIAAASNASDQPSDLHWLPLFVCFTSIYAK	generic|IP_827120_TX=10090_REVERSED|
"""index: 14347, intensity: 24052.0, mobility: 1.201"""	-0.385922	0.157225	0.706617	ESGGLPTRRRELASGHKRNCLGSPMQAPGGLC	generic|IP_948808_TX=10090_REVERSED|
"""index: 29246, intensity: 10387.0, mobility: 0.985"""	-0.385995	0.157423	0.706751	TREPSPLSIEQP	generic|sp_Q80YX1_TENA_MOUSE_REVERSED	|generic|sp_Q80YX1-2_TENA_MOUSE_REVERSED|
"""index: 8486, intensity: 4079.0, mobility: 0.872"""	-0.386256	0.157439	0.707228	EPTPTVPSLKLFSTE	generic|sp_Q9D2D7_ZN687_MOUSE__II_978099_REVERSED	|generic|sp_Q9D2D7-3_ZN687_MOUSE__II_978107_REVERSED	|generic|sp_Q9D2D7-2_ZN687_MOUSE_REVERSED|
"""index: 11280, intensity: 10800.0, mobility: 0.910"""	-0.388057	0.157471	0.710515	PPPQPAPAAARQAPHHAHHRHNS	generic|sp_Q1PSW8_LIN41_MOUSE_REVERSED|
"""index: 8460, intensity: 26771.0, mobility: 0.878"""	-0.388827	0.157471	0.711919	GWPVFWNMAGDKRRKYVPICVAENK	generic|IP_1089021_TX=10090_REVERSED|
"""index: 9050, intensity: 13068.0, mobility: 0.978"""	-0.390639	0.157713	0.715212	CPKQKAGTVTNSH	generic|sp_Q6ZPF3_TIAM2_MOUSE__chr17_1_3518450_3518728_ENSMUST00000227405_REVERSED	|generic|sp_Q6ZPF3-2_TIAM2_MOUSE__chr17_1_3518450_3518728_ENSMUST00000227405_REVERSED	|generic|sp_Q6ZPF3-4_TIAM2_MOUSE__chr17_1_3438723_3438785_ENSMUST00000226905_REVERSED	|generic|tr_A0A2X0SSQ6_A0A2X0SSQ6_MOUSE__chr17_1_3518450_3518728_ENSMUST00000227405_REVERSED|
"""index: 12287, intensity: 6708.0, mobility: 0.916"""	-0.390691	0.158001	0.715306	AQQIGSTQLLFVVRDVRHPQPAPLGRCT	generic|IP_1090329_TX=10090_REVERSED|
"""index: 5635, intensity: 13232.0, mobility: 0.897"""	-0.390731	0.158288	0.715379	TGKPVKKVVRSRQKLLDDAEDLEE	generic|sp_Q5SWD9_TSR1_MOUSE__chr11_1_74908266_74908406_ENSMUST00000128230__II_1135278_REVERSED	|generic|sp_Q5SWD9-2_TSR1_MOUSE__chr11_1_74908266_74908406_ENSMUST00000128230__II_1135278_REVERSED|
"""index: 4915, intensity: 3783.0, mobility: 0.884"""	-0.390957	0.158575	0.71579	KSYYLSLHF	generic|IP_1004577_TX=10090_REVERSED|
"""index: 1707, intensity: 3461.0, mobility: 0.837"""	-0.390967	0.158862	0.715807	APIMERFNVIVNMF	generic|sp_A2AGA4_RHBL2_MOUSE_REVERSED|
"""index: 15080, intensity: 4834.0, mobility: 0.967"""	-0.391041	0.159013	0.71594	MQQLFTPLQQRMQEQLQPNGAFLPNNLMM	generic|sp_Q8R317_UBQL1_MOUSE__chr13_-1_58177876_58178028_ENSMUST00000225818__II_3476218_REVERSED	|generic|tr_Q66K07_Q66K07_MOUSE__chr13_-1_58177876_58178028_ENSMUST00000225818__II_3476218_REVERSED|
"""index: 10598, intensity: 188186.0, mobility: 1.053"""	-0.391422	0.159254	0.716633	NLMPTVITYFVAPAGAGAGTSSPQLYICVPPMYYLLVVTLHATCT	generic|tr_Q8VGB3_Q8VGB3_MOUSE_REVERSED	|generic|tr_Q7TRA4_Q7TRA4_MOUSE_REVERSED|
"""index: 22855, intensity: 4811.0, mobility: 0.842"""	-0.391616	0.159541	0.716983	KSGAGGGRRR	generic|IP_3454070_TX=10090_REVERSED|
"""index: 19563, intensity: 3565.0, mobility: 0.749"""	-0.391716	0.159828	0.717164	HLSKMGLTYSPR	generic|tr_Q4VBF8_Q4VBF8_MOUSE__chr12_1_82397397_82397624_ENSMUST00000220766__II_3507531_REVERSED	|generic|sp_Q8C0T5_SI1L1_MOUSE__chr12_1_82449943_82450044_ENSMUST00000222298__II_3507531_REVERSED	|generic|sp_Q8C0T5-2_SI1L1_MOUSE__chr12_1_82397397_82397624_ENSMUST00000220766__II_3507531_REVERSED|
"""index: 12138, intensity: 9777.0, mobility: 0.884"""	-0.391763	0.159977	0.717249	KEKCQQELRFIRQK	generic|sp_Q6PCQ0_IQCE_MOUSE__II_933096_REVERSED	|generic|sp_Q6PCQ0-2_IQCE_MOUSE__II_933096_REVERSED	|generic|sp_Q6PCQ0-3_IQCE_MOUSE_REVERSED|
"""index: 2242, intensity: 2958.0, mobility: 0.986"""	-0.392085	0.16008	0.717833	LEELHSQLDMSP	generic|tr_Q91X04_Q91X04_MOUSE_REVERSED	|generic|tr_Q3UY30_Q3UY30_MOUSE_REVERSED	|generic|tr_Q2TAY4_Q2TAY4_MOUSE_REVERSED|
"""index: 12932, intensity: 89055.0, mobility: 1.075"""	-0.392289	0.160229	0.718201	TQLEQLSPSPCRLEGSPLLIAES	generic|sp_P70208_PLXA3_MOUSE__chrX_1_74343459_74343542_ENSMUST00000154062__II_836380_REVERSED	|generic|sp_P70208-2_PLXA3_MOUSE__chrX_1_74343459_74343542_ENSMUST00000154062__II_836380_REVERSED	|generic|II_836386_TX=10090_REVERSED|
"""index: 16337, intensity: 3679.0, mobility: 0.892"""	-0.393168	0.160515	0.719791	SLTHPVWPHLPSVFS	generic|IP_934183_TX=10090_REVERSED|
"""index: 22228, intensity: 4402.0, mobility: 1.045"""	-0.393712	0.160709	0.720772	SLFFSLLFSPLFSPLFSFFSLSLFFSFSLFFSLFF	generic|IP_974885_TX=10090_REVERSED|
"""index: 13086, intensity: 6665.0, mobility: 0.974"""	-0.394037	0.160811	0.721359	QMKEVLDAKEDAPFINPVDGTNLLMNIDEVFSEHKI	generic|tr_A0A140LIN9_A0A140LIN9_MOUSE__II_3459278_REVERSED	|generic|tr_A0A140LIB2_A0A140LIB2_MOUSE__II_881278_REVERSED	|generic|sp_Q8BW94_DYH3_MOUSE__II_881306_REVERSED	|generic|sp_Q8BW94-2_DYH3_MOUSE__II_881306_REVERSED	|generic|sp_Q8BW94-3_DYH3_MOUSE__II_881278_REVERSED	|generic|II_881304_TX=10090_REVERSED|
"""index: 21587, intensity: 21673.0, mobility: 0.872"""	-0.394614	0.160913	0.722399	WLHRSVRP	generic|chr1_-1_93022317_93022463_ENSMUST00000171796_REVERSED	|generic|chr1_-1_93021313_93022463_ENSMUST00000171796_REVERSED|
"""index: 3345, intensity: 5200.0, mobility: 0.938"""	-0.395197	0.161198	0.723448	LDDVHSRIKRAWLLLEDRH	generic|sp_P19137_LAMA1_MOUSE__II_3462742_REVERSED|
"""index: 25891, intensity: 3462.0, mobility: 0.904"""	-0.395367	0.161484	0.723754	PAGPSVMTPVVSSRTNESQ	generic|tr_Q6PGB9_Q6PGB9_MOUSE__chr13_-1_49068189_49068218_ENSMUST00000162581_REVERSED	|generic|tr_Q3UHR2_Q3UHR2_MOUSE__chrX_1_75514373_75514405_ENSMUST00000114070_REVERSED	|generic|tr_Q3UHI8_Q3UHI8_MOUSE__chrX_1_75514373_75514405_ENSMUST00000114070_REVERSED	|generic|tr_Q2VEB4_Q2VEB4_MOUSE__chrX_1_75514373_75514405_ENSMUST00000114070_REVERSED	|generic|tr_Q2VEB3_Q2VEB3_MOUSE__chrX_1_75514373_75514405_ENSMUST00000114070_REVERSED	|generic|tr_E9Q9K8_E9Q9K8_MOUSE__chrX_1_75514373_75514405_ENSMUST00000114070_REVERSED|
"""index: 28527, intensity: 2908.0, mobility: 1.099"""	-0.395412	0.161723	0.723834	MKFSGLGVLILLMTM	generic|chr3_-1_104457755_104457826_ENSMUST00000046316_REVERSED|
"""index: 33920, intensity: 3578.0, mobility: 1.243"""	-0.395669	0.162008	0.724296	GIELLMGTIKGALNSHMTQILPFLREGLMQKQEQPRAAALMSATLPEQR	generic|IP_1121391_TX=10090_REVERSED	|generic|IP_1121380_TX=10090_REVERSED|
"""index: 17251, intensity: 5473.0, mobility: 0.857"""	-0.39579	0.162293	0.724514	WDIDMVISTMASPALPGGDEKM	generic|IP_1051191_TX=10090_REVERSED|
"""index: 16325, intensity: 10072.0, mobility: 1.054"""	-0.395811	0.162578	0.724551	WASPPAPLSLPAPMGATMKATRSQ	generic|IP_1131950_TX=10090_REVERSED|
"""index: 2252, intensity: 2855.0, mobility: 0.915"""	-0.395972	0.162724	0.724841	KEKEGERRR	generic|IP_827591_TX=10090_REVERSED|
"""index: 24097, intensity: 2510.0, mobility: 1.055"""	-0.396617	0.163009	0.725998	AVFFFIEPLDFPIDVPFSTKYISTITEQENNFVALLHFMFA	generic|sp_Q9WUB6_CLCKB_MOUSE_REVERSED	|generic|sp_Q9WUB6-2_CLCKB_MOUSE_REVERSED|
"""index: 8428, intensity: 2990.0, mobility: 0.803"""	-0.396746	0.163201	0.726231	TLFADTRLTCFFVP	generic|IP_1109307_TX=10090_REVERSED|
"""index: 16451, intensity: 2771.0, mobility: 0.810"""	-0.397109	0.163393	0.72688	SGKARPPDKIDKIKQR	generic|sp_Q91WR3-3_ASCC2_MOUSE__IP_1139967_REVERSED	|generic|sp_Q91WR3_ASCC2_MOUSE_REVERSED	|generic|sp_Q91WR3-2_ASCC2_MOUSE_REVERSED	|generic|tr_Q3UG63_Q3UG63_MOUSE_REVERSED|
"""index: 10615, intensity: 2635.0, mobility: 1.180"""	-0.397325	0.163678	0.727268	QIMRNLENIEEKTR	generic|sp_Q9Z2T6_KRT85_MOUSE_REVERSED	|generic|sp_KRHB1_HUMAN__REVERSED	|generic|sp_KRHB3_HUMAN__REVERSED	|generic|sp_KRHB5_HUMAN__REVERSED	|generic|sp_KRHB6_HUMAN__REVERSED|
"""index: 12282, intensity: 4790.0, mobility: 1.246"""	-0.397375	0.163823	0.727357	FVFCIFGRIFVKREKPNFVQMWLLIWFGNGALFMSQRQMT	generic|IP_1034686_TX=10090_REVERSED|
"""index: 18454, intensity: 39808.0, mobility: 0.832"""	-0.397796	0.16406	0.728113	MDALVLLR	generic|tr_Q14DP5_Q14DP5_MOUSE_REVERSED	|generic|tr_A4GE64_A4GE64_MOUSE_REVERSED	|generic|sp_Q65CL1_CTNA3_MOUSE_REVERSED|
"""index: 2767, intensity: 3567.0, mobility: 0.905"""	-0.397833	0.164251	0.728179	WLAPQGQFLT	generic|IP_1126720_TX=10090_REVERSED|
"""index: 21261, intensity: 2795.0, mobility: 1.190"""	-0.39826	0.164489	0.728942	HVNRDLVNYCINTTAGKM	generic|sp_Q9QXG4_ACSA_MOUSE__chr2_1_155550129_155550182_ENSMUST00000133654__II_996859_REVERSED	|generic|tr_D6RHA7_D6RHA7_MOUSE__chr2_1_155522058_155522180_ENSMUST00000133654__II_996833_REVERSED	|generic|tr_Q8BY91_Q8BY91_MOUSE__chr2_1_155522058_155522180_ENSMUST00000133654__II_996833_REVERSED	|generic|tr_A2AQN5_A2AQN5_MOUSE__chr2_1_155550129_155550182_ENSMUST00000133654__II_996846_REVERSED	|generic|tr_Q8C113_Q8C113_MOUSE__chr2_1_155550129_155550182_ENSMUST00000133654__II_996846_REVERSED	|generic|tr_A2AQN4_A2AQN4_MOUSE__chr2_1_155550129_155550182_ENSMUST00000133654__II_996853_REVERSED	|generic|tr_Q8C1A8_Q8C1A8_MOUSE__chr2_1_155550129_155550182_ENSMUST00000133654__II_996853_REVERSED	|generic|tr_Q8C141_Q8C141_MOUSE__chr2_1_155550129_155550182_ENSMUST00000133654__II_996846_REVERSED	|generic|tr_Q8N9U3_Q8N9U3_MOUSE__chr2_1_155550129_155550182_ENSMUST00000133654__II_996846_REVERSED|
"""index: 2529, intensity: 3608.0, mobility: 0.877"""	-0.398766	0.164773	0.729845	YPHMSRNEL	generic|sp_D3YWE6_MN1_MOUSE_REVERSED|
"""index: 28132, intensity: 3265.0, mobility: 1.118"""	-0.399047	0.165057	0.730348	DRRCLSGGSSVARSFFR	generic|chr11_-1_4103508_4103752_ENSMUST00000003681__IP_1140108_TX=10090_REVERSED|
"""index: 6241, intensity: 11213.0, mobility: 0.961"""	-0.399066	0.165341	0.730382	YPVCRFAVGLGDREPLPPVKEM	generic|IP_1098364_TX=10090_REVERSED|
"""index: 4550, intensity: 3323.0, mobility: 0.924"""	-0.399105	0.165578	0.730451	APSTALLVPEEE	generic|IP_1008523_TX=10090_REVERSED|
"""index: 34952, intensity: 3879.0, mobility: 0.917"""	-0.399799	0.165815	0.73169	MWLPIVATPR	generic|chr4_1_57854842_57854934_ENSMUST00000107600__IP_962635_TX=10090_REVERSED|
"""index: 8921, intensity: 75611.0, mobility: 0.961"""	-0.399918	0.166099	0.731901	EGGAGSRVVGYGAAAARRLEPVCPQ	generic|II_1130729_TX=10090_REVERSED	|generic|II_1130723_TX=10090_REVERSED	|generic|tr_Q8C4T4_Q8C4T4_MOUSE_REVERSED|
"""index: 19869, intensity: 3064.0, mobility: 1.028"""	-0.400041	0.166336	0.732121	GVLSSLSMTVQMKVRAFNNGIEFNQR	generic|sp_Q8R1A4_DOCK7_MOUSE__chr4_-1_98970791_98970850_ENSMUST00000124466__II_959793_REVERSED	|generic|sp_Q8R1A4-2_DOCK7_MOUSE__chr4_-1_98970791_98970850_ENSMUST00000124466__II_959777_REVERSED	|generic|tr_A2A9M4_A2A9M4_MOUSE__chr4_-1_98970791_98970850_ENSMUST00000124466__II_959793_REVERSED	|generic|tr_A2A9M5_A2A9M5_MOUSE__chr4_-1_98970791_98970850_ENSMUST00000124466__II_959777_REVERSED	|generic|tr_E9PX48_E9PX48_MOUSE__chr4_-1_98970791_98970850_ENSMUST00000124466__II_959793_REVERSED	|generic|tr_A0A0U1RNK7_A0A0U1RNK7_MOUSE__chr4_-1_98970791_98970850_ENSMUST00000124466__II_959777_REVERSED	|generic|tr_Q3U806_Q3U806_MOUSE__chr4_-1_98970791_98970850_ENSMUST00000124466_REVERSED|
"""index: 2570, intensity: 3007.0, mobility: 0.782"""	-0.400464	0.166383	0.732874	QALDPCSQSGWPRDQLR	generic|tr_A0A2I3BQG2_A0A2I3BQG2_MOUSE__II_954589_REVERSED	|generic|tr_A0A1W2P8A2_A0A1W2P8A2_MOUSE_REVERSED|
"""index: 11320, intensity: 9235.0, mobility: 1.099"""	-0.401298	0.166667	0.734358	VEPLDATQTYHHKVNEGQERYLRDVAQTYSIRAQVMEPTDK	generic|tr_E9Q641_E9Q641_MOUSE_REVERSED	|generic|sp_Q80XB4_NRAP_MOUSE_REVERSED	|generic|sp_Q80XB4-2_NRAP_MOUSE_REVERSED	|generic|sp_Q80XB4-3_NRAP_MOUSE_REVERSED	|generic|sp_Q80XB4-4_NRAP_MOUSE_REVERSED	|generic|tr_E9PZF4_E9PZF4_MOUSE_REVERSED|
"""index: 12048, intensity: 9209.0, mobility: 1.258"""	-0.401335	0.16695	0.734424	EAPSLQQLRMSEEYTPLYKVEEYSPLQLFVPSVVHLEHESVCS	generic|sp_E9Q0B3_CC080_MOUSE_REVERSED|
"""index: 20784, intensity: 3340.0, mobility: 0.922"""	-0.401529	0.167234	0.734767	TPPSVRPGTVTRHGLIPSHWPLSA	generic|IP_961722_TX=10090_REVERSED|
"""index: 11682, intensity: 4464.0, mobility: 1.151"""	-0.401536	0.167375	0.73478	QIYVTHAHTHAHVRTN	generic|IP_1143663_TX=10090_REVERSED|
"""index: 14837, intensity: 4147.0, mobility: 0.876"""	-0.402284	0.16761	0.736108	VMPVTITGLV	generic|sp_Q8BUE7_MUC20_MOUSE_REVERSED	|generic|tr_E9PUF1_E9PUF1_MOUSE_REVERSED|
"""index: 11005, intensity: 43963.0, mobility: 0.903"""	-0.402317	0.167751	0.736166	RHGSLDVQPGFMRPKIVDGVG	generic|IP_961325_TX=10090_REVERSED|
"""index: 5406, intensity: 3115.0, mobility: 0.953"""	-0.402561	0.167939	0.7366	IGPSSLEMAQPKP	generic|IP_871081_TX=10090_REVERSED|
"""index: 356, intensity: 2590.0, mobility: 0.848"""	-0.40294	0.168222	0.737271	FGEAPSALHYSIHGNA	generic|sp_E9PVD3_PCD16_MOUSE__chr7_-1_105757583_105757615_ENSMUST00000140959_REVERSED	|generic|tr_Q6PAS4_Q6PAS4_MOUSE_REVERSED|
"""index: 18521, intensity: 4179.0, mobility: 1.085"""	-0.403116	0.168504	0.737581	PPIGPMGPLPPPPPPVVGPLPPPPPPPP	generic|tr_Q3U4Y4_Q3U4Y4_MOUSE__chrX_1_129957265_129957363_ENSMUST00000127577__II_830685_REVERSED	|generic|II_830678_TX=10090_REVERSED	|generic|tr_Q8C414_Q8C414_MOUSE__chrX_1_129957265_129957363_ENSMUST00000127577_REVERSED	|generic|tr_E9Q4U7_E9Q4U7_MOUSE__chrX_1_129957265_129957363_ENSMUST00000127577_REVERSED	|generic|sp_O70566_DIAP2_MOUSE__chrX_1_129957265_129957363_ENSMUST00000127577_REVERSED	|generic|tr_Q6W4W7_Q6W4W7_MOUSE__chrX_1_129957265_129957363_ENSMUST00000127577_REVERSED	|generic|tr_K4PWM5_K4PWM5_MOUSE__chrX_1_129957265_129957363_ENSMUST00000127577_REVERSED|
"""index: 22938, intensity: 6051.0, mobility: 0.937"""	-0.40321	0.168787	0.737748	VMEQSLPPKQYHTSFCLRVG	generic|IP_840278_TX=10090_REVERSED|
"""index: 11515, intensity: 14840.0, mobility: 1.079"""	-0.403308	0.16907	0.737921	NFNNLINLFQHELAGLQQETSR	generic|tr_Q9CX41_Q9CX41_MOUSE__II_886719_REVERSED	|generic|tr_D3Z2X2_D3Z2X2_MOUSE_REVERSED	|generic|tr_Q6KAN9_Q6KAN9_MOUSE_REVERSED|
"""index: 4582, intensity: 4011.0, mobility: 0.900"""	-0.403788	0.169353	0.738771	ASPPLVTNELHVLLHEVASMRKN	generic|tr_A0A0R4J075_A0A0R4J075_MOUSE_REVERSED	|generic|sp_Q91V27_MELPH_MOUSE_REVERSED|
"""index: 11127, intensity: 4758.0, mobility: 0.916"""	-0.40384	0.169539	0.738863	VLSDGLAKEPCH	generic|IP_832318_TX=10090_REVERSED|
"""index: 2839, intensity: 3510.0, mobility: 0.926"""	-0.404161	0.169678	0.73943	PLAPPGPPGHLQS	generic|tr_B2RQ55_B2RQ55_MOUSE_REVERSED|
"""index: 9328, intensity: 8527.0, mobility: 1.167"""	-0.405092	0.169913	0.741072	HEYLPSLQPVGHPPQGPKNHLPPQPQPHQGAGSAPPYPMLLNF	generic|tr_Q80UF1_Q80UF1_MOUSE_REVERSED	|generic|tr_A0A5K1VVQ7_A0A5K1VVQ7_MOUSE_REVERSED	|generic|sp_Q00417_TCF7_MOUSE_REVERSED	|generic|tr_B7ZNN3_B7ZNN3_MOUSE_REVERSED|
"""index: 27789, intensity: 2814.0, mobility: 0.840"""	-0.405705	0.170147	0.742152	VNNETVYVDYVPQ	generic|tr_Q9Z1B1_Q9Z1B1_MOUSE_REVERSED	|generic|tr_Q925I8_Q925I8_MOUSE_REVERSED	|generic|tr_E9PX28_E9PX28_MOUSE_REVERSED	|generic|tr_Q6P0A6_Q6P0A6_MOUSE_REVERSED	|generic|tr_Q3TZ28_Q3TZ28_MOUSE_REVERSED	|generic|tr_Q80TE2_Q80TE2_MOUSE_REVERSED	|generic|tr_E9PXQ7_E9PXQ7_MOUSE_REVERSED|
"""index: 23901, intensity: 5773.0, mobility: 0.795"""	-0.405826	0.170429	0.742365	PPAPSAGDWSDRPEQF	generic|IP_2452951_TX=10090_REVERSED|
"""index: 16164, intensity: 2644.0, mobility: 0.863"""	-0.405848	0.170567	0.742404	APISDTERKEKRLYMN	generic|tr_Q8C9W2_Q8C9W2_MOUSE_REVERSED|
"""index: 3953, intensity: 4465.0, mobility: 0.810"""	-0.406226	0.170849	0.743069	NAFTMAFPL	generic|IP_1048381_TX=10090_REVERSED|
"""index: 23337, intensity: 2653.0, mobility: 1.178"""	-0.406231	0.171131	0.743076	QELRDELWQLLPGSVASMQSCLNKTFVSGNHI	generic|sp_P46737_BRCC3_MOUSE__chrX_1_75449983_75450120_ENSMUST00000151938__II_832909_REVERSED	|generic|sp_P46737-2_BRCC3_MOUSE__chrX_1_75449983_75450120_ENSMUST00000151938_REVERSED|
"""index: 34766, intensity: 8058.0, mobility: 1.013"""	-0.406275	0.171412	0.743154	QQRVTIAMKKM	generic|tr_B1AR51_B1AR51_MOUSE__II_1134723_REVERSED|
"""index: 19029, intensity: 19338.0, mobility: 0.966"""	-0.406279	0.171646	0.743162	TLEWVSQAKER	generic|IP_2452141_TX=10090_REVERSED|
"""index: 32663, intensity: 2927.0, mobility: 1.016"""	-0.406586	0.171879	0.7437	IFLEIITQYSR	generic|tr_B2RTN5_B2RTN5_MOUSE_REVERSED	|generic|tr_Q3UVZ8_Q3UVZ8_MOUSE_REVERSED	|generic|tr_Q5U612_Q5U612_MOUSE_REVERSED|
"""index: 4509, intensity: 3711.0, mobility: 0.941"""	-0.406856	0.172113	0.744175	EGSEPLLLGMFS	generic|tr_B1ARU4_B1ARU4_MOUSE__chr4_-1_123457872_123457942_ENSMUST00000106220_REVERSED	|generic|sp_Q9QXZ0_MACF1_MOUSE_REVERSED	|generic|tr_Q3V3W8_Q3V3W8_MOUSE_REVERSED	|generic|tr_E9QA63_E9QA63_MOUSE_REVERSED	|generic|tr_E9PVY8_E9PVY8_MOUSE__chr4_-1_123457872_123457942_ENSMUST00000106220_REVERSED|
"""index: 6219, intensity: 9354.0, mobility: 0.983"""	-0.407288	0.172394	0.744934	YPVCRFAVGLGDREPLPPVKEM	generic|IP_1098364_TX=10090_REVERSED|
"""index: 5304, intensity: 3696.0, mobility: 0.853"""	-0.407361	0.172627	0.745062	MLGEMYKEHMDKEI	generic|IP_828045_TX=10090_REVERSED|
"""index: 24757, intensity: 6062.0, mobility: 0.921"""	-0.407397	0.172909	0.745125	MLGMEQCVEYAHKLLEEINVRNSNQRLL	generic|sp_Q8CJF7_ELYS_MOUSE__chr1_-1_179799203_179799322_ENSMUST00000194536__II_1029277_REVERSED|
"""index: 13239, intensity: 7466.0, mobility: 0.966"""	-0.407445	0.173142	0.745208	MGIMFALFVMIFLVMFK	generic|tr_Q8CCQ1_Q8CCQ1_MOUSE_REVERSED	|generic|tr_Q8BNT8_Q8BNT8_MOUSE_REVERSED	|generic|tr_E6Y6Q0_E6Y6Q0_MOUSE_REVERSED	|generic|tr_Q2VPD3_Q2VPD3_MOUSE_REVERSED	|generic|sp_Q9QZC1_TRPC3_MOUSE_REVERSED	|generic|tr_B1ATV3_B1ATV3_MOUSE_REVERSED	|generic|tr_Q32MT5_Q32MT5_MOUSE_REVERSED|
"""index: 8222, intensity: 22170.0, mobility: 1.049"""	-0.407782	0.173326	0.7458	AAIFTDMSGVAQAFFVFSVAWQP	generic|tr_Q2T9H5_Q2T9H5_MOUSE_REVERSED	|generic|sp_Q9QZ25_VNN3_MOUSE_REVERSED|
"""index: 1646, intensity: 3000.0, mobility: 0.829"""	-0.408308	0.173607	0.74672	SLSFHTRKQNMSGL	generic|tr_G3X9D8_G3X9D8_MOUSE_REVERSED	|generic|sp_Q8BWA5_KLH31_MOUSE_REVERSED|
"""index: 15001, intensity: 4023.0, mobility: 1.049"""	-0.408353	0.17384	0.7468	FRVSAGLLGQGGWMNSPVVEVER	generic|sp_Q91X51_GORS1_MOUSE_REVERSED|
"""index: 9897, intensity: 5673.0, mobility: 1.097"""	-0.408425	0.174121	0.746926	QQMAQLPPPQQLIT	generic|II_1098599_TX=10090_REVERSED	|generic|tr_Q3U661_Q3U661_MOUSE_REVERSED	|generic|tr_Q6A006_Q6A006_MOUSE_REVERSED	|generic|sp_Q8BU11_TOX4_MOUSE_REVERSED|
"""index: 3037, intensity: 4372.0, mobility: 0.874"""	-0.408504	0.174304	0.747063	LSCLKQHRE	generic|IP_1000598_TX=10090_REVERSED|
"""index: 29057, intensity: 4746.0, mobility: 1.147"""	-0.408896	0.174536	0.747748	DEVLIELKLLRWP	generic|tr_A2BDN7_A2BDN7_MOUSE__chrX_-1_12746621_12746671_ENSMUST00000124053_REVERSED	|generic|sp_A2ABV5_MED14_MOUSE__chrX_-1_12746621_12746671_ENSMUST00000124053_REVERSED	|generic|sp_A2ABV5-2_MED14_MOUSE__chrX_-1_12746621_12746671_ENSMUST00000124053_REVERSED	|generic|sp_A2ABV5-3_MED14_MOUSE__chrX_-1_12746621_12746671_ENSMUST00000124053_REVERSED	|generic|sp_A2ABV5-4_MED14_MOUSE__chrX_-1_12746621_12746671_ENSMUST00000124053_REVERSED	|generic|chrX_-1_12747835_12747966_ENSMUST00000124053_REVERSED|
"""index: 23635, intensity: 2731.0, mobility: 0.782"""	-0.409047	0.174817	0.748013	ASSHQSEEH	generic|IP_857618_TX=10090_REVERSED|
"""index: 1880, intensity: 4840.0, mobility: 0.913"""	-0.409145	0.175049	0.748184	KPRHEEPLSVPLVGGYERDAGWRL	generic|sp_Q9D5Y0_CG031_MOUSE_REVERSED|
"""index: 7985, intensity: 30954.0, mobility: 1.010"""	-0.409262	0.17533	0.748389	VLAPPEKSVLSWL	generic|sp_Q32LZ8_PLPL5_MOUSE_REVERSED	|generic|sp_Q32LZ8-2_PLPL5_MOUSE_REVERSED|
"""index: 7545, intensity: 4190.0, mobility: 0.913"""	-0.409333	0.175512	0.748511	TIPAQPRSWR	generic|tr_A0A087WR50_A0A087WR50_MOUSE__chr1_-1_71637244_71637333_ENSMUST00000186613__II_1037262_REVERSED	|generic|tr_A0A087WSN6_A0A087WSN6_MOUSE__chr1_-1_71637244_71637333_ENSMUST00000186613__II_1037262_REVERSED	|generic|sp_P11276_FINC_MOUSE__chr1_-1_71637244_71637333_ENSMUST00000186613__II_1037262_REVERSED	|generic|tr_Q3TCF1_Q3TCF1_MOUSE__chr1_-1_71637244_71637333_ENSMUST00000186613__II_1037262_REVERSED	|generic|tr_B9EHT6_B9EHT6_MOUSE__chr1_-1_71637244_71637333_ENSMUST00000186613__II_1037262_REVERSED	|generic|tr_Q3UHL6_Q3UHL6_MOUSE__chr1_-1_71637244_71637333_ENSMUST00000186613__II_1037262_REVERSED	|generic|tr_Q3UGY5_Q3UGY5_MOUSE__chr1_-1_71637244_71637333_ENSMUST00000186613_REVERSED	|generic|tr_Q3TCL7_Q3TCL7_MOUSE__chr1_-1_71637244_71637333_ENSMUST00000186613_REVERSED	|generic|tr_B7ZNJ1_B7ZNJ1_MOUSE__chr1_-1_71637244_71637333_ENSMUST00000186613_REVERSED	|generic|tr_Q3UH17_Q3UH17_MOUSE__chr1_-1_71637244_71637333_ENSMUST00000186613_REVERSED	|generic|tr_Q3TBB4_Q3TBB4_MOUSE__chr1_-1_71637244_71637333_ENSMUST00000186613_REVERSED	|generic|tr_A0A087WS56_A0A087WS56_MOUSE__chr1_-1_71637244_71637333_ENSMUST00000186613_REVERSED	|generic|tr_Q3UHR1_Q3UHR1_MOUSE__chr1_-1_71637244_71637333_ENSMUST00000186613_REVERSED|
"""index: 11406, intensity: 3876.0, mobility: 0.846"""	-0.409425	0.175778	0.748672	LAAEEEMVEEVKEVMAAGVEEVM	generic|IP_1127042_TX=10090_REVERSED	|generic|IP_1127042_TX=10090_REVERSED|
"""index: 30813, intensity: 2627.0, mobility: 1.101"""	-0.409526	0.175778	0.748848	SQDLITLRITGQFPWPLHSDYEGQMTHVF	generic|sp_P70196_TRAF6_MOUSE_REVERSED|
"""index: 27626, intensity: 5098.0, mobility: 0.934"""	-0.410602	0.176058	0.750724	WRLMRNRS	generic|IP_1050656_TX=10090_REVERSED|
"""index: 32927, intensity: 75639.0, mobility: 0.996"""	-0.410798	0.176339	0.751064	RRGRGQGRSPAP	generic|IP_3462780_TX=10090_REVERSED|
"""index: 24655, intensity: 4793.0, mobility: 0.954"""	-0.410839	0.17657	0.751136	GKPPHHHMHGLAEQQKIQMP	generic|IP_948905_TX=10090_REVERSED|
"""index: 25992, intensity: 7954.0, mobility: 1.150"""	-0.410872	0.176751	0.751194	VRQVNLSNPPVPPKTIYKYGLYCLLGVLFGMSFLVAGSFSYAWTR	generic|sp_Q80XZ4_I22R1_MOUSE_REVERSED|
"""index: 27066, intensity: 9867.0, mobility: 1.157"""	-0.411288	0.176932	0.751917	QLPQSHASLCAAPQVSLLTTLHTVPMCLARPKIGLIVR	generic|tr_Q8CAE1_Q8CAE1_MOUSE__IP_899666_REVERSED|
"""index: 28641, intensity: 4516.0, mobility: 1.161"""	-0.411473	0.177162	0.752238	WTHIKQPWTRQRFS	generic|IP_1092699_TX=10090_REVERSED|
"""index: 10178, intensity: 16616.0, mobility: 0.969"""	-0.411638	0.177442	0.752525	GGGPGPGPITGGVSAAAAAAAAAAAAAKQAEVLQAKAK	generic|sp_Q8BZ32_ASXL2_MOUSE_REVERSED|
"""index: 25908, intensity: 5725.0, mobility: 0.920"""	-0.411653	0.177622	0.752551	AMSVLQATIR	generic|tr_Q6PGE1_Q6PGE1_MOUSE__chr16_1_93800138_93800251_ENSMUST00000226215__II_3486367_REVERSED	|generic|sp_Q3UHQ6_DOP2_MOUSE__chr16_1_93800138_93800251_ENSMUST00000226215__II_3486366_REVERSED	|generic|sp_Q3UHQ6-2_DOP2_MOUSE__chr16_1_93800138_93800251_ENSMUST00000226215__II_3486366_REVERSED	|generic|tr_A0A2I3BRZ2_A0A2I3BRZ2_MOUSE__chr16_1_93800138_93800251_ENSMUST00000226215__II_3486366_REVERSED	|generic|tr_A0A2I3BQW4_A0A2I3BQW4_MOUSE__chr16_1_93800138_93800251_ENSMUST00000226215__II_3486367_REVERSED	|generic|tr_A0A2I3BRW5_A0A2I3BRW5_MOUSE__chr16_1_93765447_93765542_ENSMUST00000226215_REVERSED|
"""index: 7148, intensity: 4093.0, mobility: 1.006"""	-0.412291	0.177902	0.753658	ILANRPQIEKGVMLMEPQPASEER	generic|IP_874077_TX=10090_REVERSED	|generic|IP_874114_TX=10090_REVERSED|
"""index: 21536, intensity: 5219.0, mobility: 1.037"""	-0.412353	0.178182	0.753765	VELSSAPLCLQYLE	generic|chr5_1_21746020_21746094_ENSMUST00000030882_REVERSED|
"""index: 23615, intensity: 4846.0, mobility: 0.839"""	-0.412384	0.178362	0.753819	MSSCLLVMCR	generic|IP_978876_TX=10090_REVERSED	|generic|IP_978868_TX=10090_REVERSED|
"""index: 10042, intensity: 3101.0, mobility: 0.816"""	-0.412604	0.178492	0.7542	PIYRCAKWSFGPMAKQ	generic|IP_826234_TX=10090_REVERSED	|generic|IP_826236_TX=10090_REVERSED|
"""index: 1129, intensity: 5077.0, mobility: 0.878"""	-0.412951	0.178771	0.7548	CVVTHTNPVSGPDESLV	generic|IP_1061693_TX=10090_REVERSED|
"""index: 28905, intensity: 42017.0, mobility: 1.128"""	-0.412988	0.179	0.754865	HTGPCGPSCLSVLFFFFTNMKTGHSDKMRGNEVPVRGRSRSGTEK	generic|IP_938250_TX=10090_REVERSED|
"""index: 21790, intensity: 19115.0, mobility: 1.015"""	-0.413247	0.179229	0.755314	IVCIDPMYRSAEDSIQQALRVSVNRLMCESSPNPIS	generic|tr_Q4FE56_Q4FE56_MOUSE__chrX_1_13114589_13114648_ENSMUST00000139764__IP_830538_REVERSED	|generic|sp_P70398_USP9X_MOUSE__chrX_1_13114589_13114648_ENSMUST00000139764_REVERSED|
"""index: 9905, intensity: 6581.0, mobility: 1.074"""	-0.413315	0.179509	0.755432	QDGQVEIALGFDALKVAAGKCKSALLLNEPKLDRHVVGMQHCHLVA	generic|II_1139605_TX=10090_REVERSED	|generic|tr_Q5SVI1_Q5SVI1_MOUSE__chr3_1_126767515_126767583_ENSMUST00000134466_REVERSED	|generic|tr_Q5SVI3_Q5SVI3_MOUSE__chr3_1_126767515_126767583_ENSMUST00000134466_REVERSED	|generic|tr_Q5SVI2_Q5SVI2_MOUSE__chr3_1_126767515_126767583_ENSMUST00000134466_REVERSED	|generic|tr_Q5SVJ1_Q5SVJ1_MOUSE__chr3_1_126767515_126767583_ENSMUST00000134466_REVERSED	|generic|sp_P28652_KCC2B_MOUSE__chr3_1_126767515_126767583_ENSMUST00000134466_REVERSED	|generic|tr_Q5SVI9_Q5SVI9_MOUSE__chr3_1_126767515_126767583_ENSMUST00000134466_REVERSED	|generic|tr_Q68EG2_Q68EG2_MOUSE__chr3_1_126767515_126767583_ENSMUST00000134466_REVERSED	|generic|tr_Q5SVJ0_Q5SVJ0_MOUSE__chr3_1_126767515_126767583_ENSMUST00000134466_REVERSED	|generic|tr_Q5SVI0_Q5SVI0_MOUSE__chr3_1_126767515_126767583_ENSMUST00000134466_REVERSED	|generic|tr_Q8BL41_Q8BL41_MOUSE__chr3_1_126767515_126767583_ENSMUST00000134466_REVERSED|
"""index: 22374, intensity: 5384.0, mobility: 0.851"""	-0.413446	0.179788	0.755658	PPTRAPTM	generic|IP_1118612_TX=10090_REVERSED	|generic|IP_1023138_TX=10090|
"""index: 15242, intensity: 5067.0, mobility: 1.128"""	-0.413487	0.180067	0.755729	QWETIVTKFLLLFIREFWSHFYAM	generic|IP_967814_TX=10090_REVERSED|
"""index: 4530, intensity: 4310.0, mobility: 0.821"""	-0.413695	0.180296	0.756087	QMLLMKYNTSVQNEI	generic|IP_877672_TX=10090_REVERSED|
"""index: 9063, intensity: 4157.0, mobility: 0.835"""	-0.413963	0.180525	0.756551	QTHGVERAV	generic|tr_Q3UGL9_Q3UGL9_MOUSE__II_959829_REVERSED	|generic|tr_A2ADS6_A2ADS6_MOUSE__II_959829_REVERSED	|generic|sp_Q63ZW7_INADL_MOUSE__II_959829_REVERSED	|generic|sp_Q63ZW7-6_INADL_MOUSE__II_959859_REVERSED	|generic|tr_A0A571BEG7_A0A571BEG7_MOUSE__II_959829_REVERSED	|generic|tr_A2ADS8_A2ADS8_MOUSE_REVERSED	|generic|sp_Q63ZW7-5_INADL_MOUSE_REVERSED|
"""index: 22006, intensity: 30629.0, mobility: 1.148"""	-0.414368	0.180753	0.757249	AINSLGFMINVKISACALRAIGMHEC	generic|tr_Q7TRP1_Q7TRP1_MOUSE__II_3499307_REVERSED	|generic|tr_A0A1B0GSN5_A0A1B0GSN5_MOUSE__II_3499301_REVERSED	|generic|tr_A0A1B0GSE1_A0A1B0GSE1_MOUSE__II_3499307_REVERSED	|generic|tr_Q7TRP2_Q7TRP2_MOUSE__II_3499301_REVERSED|
"""index: 3481, intensity: 2649.0, mobility: 1.205"""	-0.414917	0.180982	0.758196	MWSTLCTSSPWPYPQAGT	generic|IP_836399_TX=10090_REVERSED|
"""index: 26380, intensity: 3916.0, mobility: 1.039"""	-0.415069	0.18121	0.758458	QATSTLAPLCPWR	generic|chr4_-1_45059066_45062040_ENSMUST00000052236_REVERSED|
"""index: 8627, intensity: 56888.0, mobility: 1.093"""	-0.415513	0.181438	0.759222	EFMRHQDLVDYVLFDAFTIKDGAFWPQKGLFESYLRLQDPL	generic|tr_Q9D5J8_Q9D5J8_MOUSE__chr3_-1_107939227_107939313_ENSMUST00000155926_REVERSED|
"""index: 27647, intensity: 3101.0, mobility: 0.932"""	-0.416162	0.181717	0.760336	VVFSNWTLR	generic|IP_1108181_TX=10090_REVERSED|
"""index: 5961, intensity: 2728.0, mobility: 0.852"""	-0.416207	0.181945	0.760414	EGFVWHDMLTYVFTFP	generic|sp_Q04573-2_NPY1R_MOUSE_REVERSED	|generic|tr_Q3V1K5_Q3V1K5_MOUSE_REVERSED|
"""index: 21937, intensity: 4524.0, mobility: 1.141"""	-0.416471	0.182223	0.760869	ITVWMLLSIGSPLWTGHTVWSTTVLLVSDSFIFILHIVAR	generic|sp_Q8C0T0_XKR8_MOUSE_REVERSED|
"""index: 4956, intensity: 5436.0, mobility: 0.888"""	-0.416638	0.1824	0.761154	TAIVIEPHRNLMRQQKQTSMGGVL	generic|tr_F8WJA0_F8WJA0_MOUSE__chr2_-1_44997282_44997311_ENSMUST00000176438_REVERSED	|generic|tr_Q3TLR1_Q3TLR1_MOUSE__chr2_-1_44997282_44997311_ENSMUST00000176438_REVERSED	|generic|sp_Q9ESV0_DDX24_MOUSE__chr2_-1_44997282_44997311_ENSMUST00000176438_REVERSED	|generic|tr_Q3U7R4_Q3U7R4_MOUSE__chr2_-1_44997282_44997311_ENSMUST00000176438_REVERSED	|generic|tr_Q3UYV7_Q3UYV7_MOUSE__chr2_-1_44997282_44997311_ENSMUST00000176438_REVERSED	|generic|tr_A0A1Y7VKX7_A0A1Y7VKX7_MOUSE__chr2_-1_44997282_44997311_ENSMUST00000176438_REVERSED|
"""index: 2427, intensity: 2996.0, mobility: 0.895"""	-0.417158	0.182679	0.762045	VLAPLPQSPNF	generic|IP_3502379_TX=10090_REVERSED|
"""index: 18097, intensity: 2504.0, mobility: 0.868"""	-0.417431	0.182856	0.762512	LINWSIMIETSIQMHR	generic|IP_916728_TX=10090_REVERSED|
"""index: 17890, intensity: 4730.0, mobility: 0.931"""	-0.417551	0.183083	0.762718	LQRSIHEWIQDPHNDLQGCNIPHASPAL	generic|IP_838003_TX=10090_REVERSED|
"""index: 29794, intensity: 6248.0, mobility: 1.059"""	-0.41766	0.183361	0.762905	MGLLNPLGAMGSFLMPFMAAMNKTEGGSSLGAPMGMLGATVQLSQ	generic|II_3502368_TX=10090_REVERSED	|generic|sp_Q8BYH8_CHD9_MOUSE__chr8_1_91015839_91015928_ENSMUST00000209203_REVERSED	|generic|sp_Q8BYH8-2_CHD9_MOUSE__chr8_1_91015839_91015928_ENSMUST00000209203_REVERSED|
"""index: 6939, intensity: 23592.0, mobility: 0.961"""	-0.417789	0.183458	0.763125	VMVTTDDSASAIV	generic|sp_Q920M5_CORO6_MOUSE_REVERSED	|generic|sp_Q920M5-2_CORO6_MOUSE_REVERSED	|generic|sp_Q920M5-3_CORO6_MOUSE_REVERSED	|generic|sp_Q920M5-4_CORO6_MOUSE_REVERSED	|generic|tr_B9EIZ7_B9EIZ7_MOUSE_REVERSED|
"""index: 18020, intensity: 2934.0, mobility: 1.118"""	-0.418122	0.183458	0.763695	SAHHPPGRIFPPRIQQIIQQEMFIPLPVPGRNTMVMPPSRPPV	generic|sp_Q0P5V2_SOBP_MOUSE__chr14_-1_54577371_54577400_ENSMUST00000054487_REVERSED|
"""index: 19584, intensity: 4474.0, mobility: 0.946"""	-0.418612	0.183736	0.764533	GCQFNVLKNR	generic|IP_1038489_TX=10090_REVERSED|
"""index: 1076, intensity: 3784.0, mobility: 0.929"""	-0.418645	0.184013	0.764587	AVPKEQSWPK	generic|tr_Q7TMK5_Q7TMK5_MOUSE__II_982376_REVERSED	|generic|tr_E9Q395_E9Q395_MOUSE__II_982376_REVERSED|
"""index: 2718, intensity: 3186.0, mobility: 0.810"""	-0.41915	0.184291	0.76545	QALMSFLVGKEINV	generic|IP_971637_TX=10090_REVERSED|
"""index: 6120, intensity: 3768.0, mobility: 1.072"""	-0.419154	0.184466	0.765457	ELPESGPTFSRHPVNIIDRTLLHQEEVKGALNVSSMAVLYLGYAD	generic|IP_3448971_TX=10090_REVERSED|
"""index: 4743, intensity: 4466.0, mobility: 0.867"""	-0.419272	0.184743	0.765658	FPLDPYNAK	generic|tr_A0A172Q386_A0A172Q386_MOUSE_REVERSED	|generic|sp_Q91V98_CD248_MOUSE_REVERSED|
"""index: 2166, intensity: 2927.0, mobility: 0.752"""	-0.419463	0.185021	0.765982	SGLPSDPMKDRVQL	generic|tr_I7LRG7_I7LRG7_MOUSE__II_1081302_REVERSED	|generic|tr_A0A2R8VHN0_A0A2R8VHN0_MOUSE__II_1081302_REVERSED	|generic|sp_Q5DU56-2_NLRC3_MOUSE__II_1081295_REVERSED	|generic|tr_J3QQ49_J3QQ49_MOUSE_REVERSED	|generic|sp_Q5DU56_NLRC3_MOUSE_REVERSED|
"""index: 4684, intensity: 7221.0, mobility: 0.998"""	-0.419528	0.185144	0.766092	RGCGDRECGAVR	generic|chr11_-1_29247011_29247265_ENSMUST00000020754_REVERSED|
"""index: 4148, intensity: 17656.0, mobility: 0.876"""	-0.419849	0.185319	0.76664	SKILKKIKWIEVNRGAASPDDAM	generic|tr_Q3TL10_Q3TL10_MOUSE_REVERSED|
"""index: 3936, intensity: 4295.0, mobility: 0.805"""	-0.420266	0.185544	0.767348	GRAQKETLEGASMLAGPWV	generic|IP_850288_TX=10090_REVERSED|
"""index: 30407, intensity: 5608.0, mobility: 1.079"""	-0.420618	0.18577	0.767946	ELQFLRWADNMVNKEHESDVANVERDKCSADFLPCLFFQAFR	generic|tr_Q8CGB9_Q8CGB9_MOUSE__chr19_-1_37309784_37309873_ENSMUST00000154308__II_1045836_REVERSED	|generic|tr_F6RPJ9_F6RPJ9_MOUSE__chr19_-1_37309784_37309873_ENSMUST00000154308__II_1045836_REVERSED	|generic|II_1045823_TX=10090_REVERSED|
"""index: 2468, intensity: 3082.0, mobility: 0.827"""	-0.421221	0.186047	0.76897	QEMLTRRCHETLDLVL	generic|sp_Q7TN22_TXD16_MOUSE_REVERSED	|generic|tr_A0A2I3BQ83_A0A2I3BQ83_MOUSE_REVERSED	|generic|sp_Q7TN22-2_TXD16_MOUSE_REVERSED|
"""index: 1326, intensity: 4267.0, mobility: 0.827"""	-0.421268	0.186323	0.76905	ESYDELLQMYALMHK	generic|tr_Q8C5V7_Q8C5V7_MOUSE__chr2_1_29732870_29732923_ENSMUST00000123953__II_1012571_REVERSED	|generic|tr_F6ZDE5_F6ZDE5_MOUSE__chr2_1_29732870_29732923_ENSMUST00000123953__II_1012571_REVERSED	|generic|tr_A0A5F8MPI9_A0A5F8MPI9_MOUSE__chr2_1_29732870_29732923_ENSMUST00000123953_REVERSED	|generic|tr_Q91ZZ2_Q91ZZ2_MOUSE__chr2_1_29732870_29732923_ENSMUST00000123953_REVERSED	|generic|tr_A1L338_A1L338_MOUSE__chr2_1_29732870_29732923_ENSMUST00000123953_REVERSED	|generic|tr_Q3UGX8_Q3UGX8_MOUSE__chr2_1_29732870_29732923_ENSMUST00000123953_REVERSED	|generic|tr_Q3UHC1_Q3UHC1_MOUSE__chr2_1_29732870_29732923_ENSMUST00000123953_REVERSED|
"""index: 19285, intensity: 5362.0, mobility: 1.055"""	-0.421402	0.186549	0.769276	SRRPKEAMLQQKM	generic|IP_1052654_TX=10090_REVERSED|
"""index: 3770, intensity: 5448.0, mobility: 0.889"""	-0.421588	0.186722	0.769592	WGLSTAALFVF	generic|IP_3477693_TX=10090_REVERSED|
"""index: 28436, intensity: 3593.0, mobility: 1.135"""	-0.421716	0.186999	0.769808	KLKTACDKEFMLTERKLDHKEQLAIEESMIER	generic|tr_F8VQG7_F8VQG7_MOUSE__chr5_1_65814845_65814874_ENSMUST00000202411__II_939404_REVERSED	|generic|tr_A0A0J9YUP5_A0A0J9YUP5_MOUSE__chr5_1_65814845_65814874_ENSMUST00000202411__II_939404_REVERSED	|generic|tr_Q69ZK1_Q69ZK1_MOUSE__chr5_1_65814845_65814874_ENSMUST00000202411__II_939404_REVERSED|
"""index: 4999, intensity: 3333.0, mobility: 0.889"""	-0.421916	0.187223	0.770148	FSYVLGSLSGQ	generic|IP_883140_TX=10090_REVERSED|
"""index: 10165, intensity: 9871.0, mobility: 1.210"""	-0.422067	0.187448	0.770402	PNREVIHEKMCEFIAPIYFRKVVNIVNMPNREVIDEK	generic|tr_Q3TRL8_Q3TRL8_MOUSE__IP_892765_REVERSED|
"""index: 31217, intensity: 6147.0, mobility: 1.027"""	-0.422265	0.187621	0.770736	QQDSCQQLLLEPSLKEWKVYSIGPSSSTWSN	generic|IP_948674_TX=10090_REVERSED|
"""index: 23085, intensity: 3375.0, mobility: 0.866"""	-0.422596	0.187897	0.771296	TSEYLRNKFDCKSMAQT	generic|IP_891605_TX=10090_REVERSED|
"""index: 12999, intensity: 10185.0, mobility: 1.075"""	-0.422622	0.188174	0.77134	MNTFFGQSLEFLPSNEIRVQK	generic|sp_Q6PFC5_LRIT2_MOUSE_REVERSED|
"""index: 2830, intensity: 4075.0, mobility: 0.864"""	-0.422667	0.18845	0.771417	SNISPTFYR	generic|IP_2433838_TX=10090_REVERSED|
"""index: 18037, intensity: 4592.0, mobility: 0.945"""	-0.422722	0.188622	0.77151	QGSSNPQSTQPSSPDYSPVYNKLTDQPNL	generic|tr_I7HIP8_I7HIP8_MOUSE__chr4_-1_82353519_82353560_ENSMUST00000140874__II_964953_REVERSED	|generic|tr_A2BG77_A2BG77_MOUSE__chr4_-1_82353519_82353560_ENSMUST00000140874__II_964953_REVERSED	|generic|sp_P97863_NFIB_MOUSE__chr4_-1_82353519_82353560_ENSMUST00000140874__II_964953_REVERSED	|generic|tr_A2BG75_A2BG75_MOUSE__chr4_-1_82353519_82353560_ENSMUST00000140874__II_964953_REVERSED|
"""index: 31734, intensity: 5771.0, mobility: 1.006"""	-0.422906	0.188861	0.77182	GWPPAPTKKRMLSPMRWVIGRSRLTMGRRKWIKMWSS	generic|IP_1094824_TX=10090_REVERSED|
"""index: 1395, intensity: 13297.0, mobility: 0.827"""	-0.423043	0.188861	0.772051	EITTNTSDSSEKVGDAKKNL	generic|tr_Q5SVI9_Q5SVI9_MOUSE__chr3_1_126767515_126767583_ENSMUST00000134466_REVERSED|
"""index: 8070, intensity: 3840.0, mobility: 0.958"""	-0.424084	0.189137	0.773805	PGSSMLWWMWSLREIKIVSQLSHW	generic|IP_894159_TX=10090_REVERSED|
"""index: 22924, intensity: 4649.0, mobility: 0.935"""	-0.424106	0.189256	0.773843	CLQHHHHKGQETEQRAILIG	generic|tr_A0A6I8MWW1_A0A6I8MWW1_MOUSE__chr11_1_67660024_67660059_ENSMUST00000108681__II_1134544_REVERSED|
"""index: 27363, intensity: 5806.0, mobility: 0.872"""	-0.424423	0.189532	0.774375	GRREAPLPQLLR	generic|sp_Q91WE1_SNX15_MOUSE_REVERSED	|generic|tr_A0A494BB63_A0A494BB63_MOUSE_REVERSED	|generic|tr_D3YVT2_D3YVT2_MOUSE_REVERSED	|generic|chr19_-1_6121757_6121921_ENSMUST00000235824_REVERSED	|generic|tr_D3Z479_D3Z479_MOUSE_REVERSED|
"""index: 2811, intensity: 3854.0, mobility: 0.872"""	-0.424518	0.189755	0.774535	QAKNSFATREAEKVKSYIMSPT	generic|sp_E9Q555_RN213_MOUSE_REVERSED	|generic|tr_A0A171EBL2_A0A171EBL2_MOUSE_REVERSED|
"""index: 21652, intensity: 3791.0, mobility: 1.107"""	-0.424623	0.19003	0.774711	AINSLGFMINVKISACALRAIGMHEC	generic|tr_Q7TRP1_Q7TRP1_MOUSE__II_3499307_REVERSED	|generic|tr_A0A1B0GSN5_A0A1B0GSN5_MOUSE__II_3499301_REVERSED	|generic|tr_A0A1B0GSE1_A0A1B0GSE1_MOUSE__II_3499307_REVERSED	|generic|tr_Q7TRP2_Q7TRP2_MOUSE__II_3499301_REVERSED|
"""index: 31893, intensity: 3969.0, mobility: 0.846"""	-0.424631	0.190306	0.774724	LLSDGALEQTVRSTI	generic|IP_1140144_TX=10090_REVERSED|
"""index: 13932, intensity: 2730.0, mobility: 0.841"""	-0.424645	0.190581	0.774748	LPYPSWQKCDQHPTQ	generic|IP_2442778_TX=10090_REVERSED|
"""index: 14889, intensity: 8913.0, mobility: 0.947"""	-0.424799	0.190594	0.775007	TSVPVTSPEWSGSCFLSLTPELSAH	generic|sp_Q91VE0_S27A4_MOUSE__chr8_1_71580150_71580218_ENSMUST00000211886_REVERSED|
"""index: 25480, intensity: 3567.0, mobility: 0.883"""	-0.42528	0.190869	0.775814	LAPMLDVKQMPKISGHIY	generic|IP_983535_TX=10090_REVERSED	|generic|tr_Q3TAG9_Q3TAG9_MOUSE_REVERSED|
"""index: 19524, intensity: 5219.0, mobility: 1.034"""	-0.425589	0.191092	0.776333	ATSAGTSSSTLLGESPRVATAAHML	generic|chrX_1_73353917_73354216_ENSMUST00000114499__IP_834560_TX=10090_REVERSED|
"""index: 9213, intensity: 7977.0, mobility: 1.172"""	-0.425649	0.191367	0.776433	CCPVNKKMEKLKERKMKKGSYRRFCWFNKKIWWRME	generic|chr8_1_40354339_40366203_ENSMUST00000068999__IP_864576_TX=10090_REVERSED|
"""index: 13878, intensity: 5818.0, mobility: 0.903"""	-0.425744	0.191641	0.776592	LSEPITFKFPQGAAQHPTQL	generic|tr_Q5SQA4_Q5SQA4_MOUSE__chr4_-1_72124768_72124989_ENSMUST00000132550__II_961675_REVERSED	|generic|tr_Q5SQA5_Q5SQA5_MOUSE_REVERSED|
"""index: 5604, intensity: 3276.0, mobility: 0.793"""	-0.425874	0.191916	0.77681	LMVPVECFFHDLQN	generic|tr_Q7TQU0_Q7TQU0_MOUSE_REVERSED|
"""index: 26190, intensity: 3500.0, mobility: 0.913"""	-0.425942	0.19198	0.776923	KLTMKTNKW	generic|IP_874823_TX=10090_REVERSED|
"""index: 15979, intensity: 5258.0, mobility: 0.961"""	-0.426566	0.192255	0.777967	MVEQVGLFCSVGT	generic|chr6_1_58854891_58855004_ENSMUST00000031823_REVERSED|
"""index: 30655, intensity: 5859.0, mobility: 0.945"""	-0.42659	0.192265	0.778007	EGKGVCPPNQRLCDPRSLPK	generic|tr_A0A1D5RLZ3_A0A1D5RLZ3_MOUSE_REVERSED|
"""index: 18055, intensity: 3979.0, mobility: 0.924"""	-0.427189	0.192487	0.779008	ERQLQEKISLARRDQEELKKIH	generic|sp_Q60948_MAD4_MOUSE_REVERSED	|generic|tr_Q91VN7_Q91VN7_MOUSE_REVERSED	|generic|tr_Q3UZ22_Q3UZ22_MOUSE_REVERSED	|generic|tr_Q6KAS5_Q6KAS5_MOUSE_REVERSED|
"""index: 6790, intensity: 3300.0, mobility: 0.848"""	-0.427475	0.192761	0.779485	YLKNPPPLIAEHK	generic|IP_1095444_TX=10090_REVERSED|
"""index: 5589, intensity: 4367.0, mobility: 1.042"""	-0.427521	0.193035	0.77956	SKMKFITLLICFYSVLVTTITLFQIPMSFIYIMLE	generic|tr_E9Q9T3_E9Q9T3_MOUSE__II_1077865_REVERSED	|generic|tr_Q7TS49_Q7TS49_MOUSE_REVERSED	|generic|tr_A1L0W9_A1L0W9_MOUSE_REVERSED	|generic|tr_Q8VGQ5_Q8VGQ5_MOUSE_REVERSED|
"""index: 1178, intensity: 2994.0, mobility: 0.779"""	-0.427626	0.193204	0.779737	APLVAWCS	generic|IP_922216_TX=10090_REVERSED|
"""index: 3553, intensity: 4250.0, mobility: 1.033"""	-0.427997	0.193478	0.780354	RMWVGQVTGHLGCPPSQFY	generic|IP_3468576_TX=10090_REVERSED|
"""index: 11111, intensity: 2842.0, mobility: 1.167"""	-0.428003	0.193699	0.780363	VDEFRLDKAMDKFAFSKMRGRAAEPSRRWFMEEELVWPEEA	generic|sp_E9PYI1_ZN568_MOUSE_REVERSED	|generic|tr_A0A140LJ91_A0A140LJ91_MOUSE_REVERSED|
"""index: 12004, intensity: 10964.0, mobility: 1.028"""	-0.428214	0.193919	0.780715	PMQTLSDLLKLQRESLCVMSIQDLSISAERKWL	generic|IP_873222_TX=10090_REVERSED|
"""index: 9359, intensity: 3048.0, mobility: 0.785"""	-0.428472	0.19414	0.781144	EAMFTCLC	generic|IP_1020751_TX=10090_REVERSED|
"""index: 1651, intensity: 3349.0, mobility: 0.879"""	-0.428893	0.194414	0.781844	EMPSGTPAIIK	generic|IP_992375_TX=10090_REVERSED|
"""index: 7712, intensity: 3765.0, mobility: 0.887"""	-0.428945	0.194635	0.781929	NGSGAGTGGGGGGSGGGGGGGASGEGTPQAEGGTSREG	generic|tr_Q8R3D4_Q8R3D4_MOUSE_REVERSED	|generic|tr_Q8BTW4_Q8BTW4_MOUSE_REVERSED|
"""index: 8016, intensity: 3351.0, mobility: 0.851"""	-0.429135	0.194802	0.782245	ATEFQKYE	generic|tr_A0A3Q4EGJ0_A0A3Q4EGJ0_MOUSE_REVERSED	|generic|tr_Q149E7_Q149E7_MOUSE_REVERSED	|generic|tr_Q8R0L3_Q8R0L3_MOUSE_REVERSED	|generic|tr_B8JJZ7_B8JJZ7_MOUSE_REVERSED	|generic|tr_Q3UX68_Q3UX68_MOUSE_REVERSED	|generic|tr_Q149E8_Q149E8_MOUSE_REVERSED|
"""index: 25222, intensity: 3697.0, mobility: 1.039"""	-0.429346	0.195022	0.782595	RFSDRPVSRHELF	generic|IP_887786_TX=10090_REVERSED	|generic|IP_887790_TX=10090_REVERSED|
"""index: 23011, intensity: 4291.0, mobility: 1.065"""	-0.429471	0.195029	0.782802	QSEVGVLGMIGALARYSYNDEILEKSYQMSGIISQIM	generic|tr_K7N6Y8_K7N6Y8_MOUSE_REVERSED|
"""index: 22445, intensity: 4701.0, mobility: 1.139"""	-0.429944	0.195248	0.783586	TMEFCIRIELEIKWSMLWQPNQKKCQL	generic|IP_1072587_TX=10090_REVERSED|
"""index: 8500, intensity: 3583.0, mobility: 1.124"""	-0.430197	0.195468	0.784004	DDKGAHGESKASKLPEERSEEEGAEEEEGEGYP	generic|sp_Q9QY61_IRX4_MOUSE_REVERSED|
"""index: 4601, intensity: 3967.0, mobility: 0.916"""	-0.430425	0.195741	0.784382	PASTDNLLRSH	generic|sp_Q61423_KCNA4_MOUSE_REVERSED|
"""index: 5676, intensity: 7220.0, mobility: 1.114"""	-0.430478	0.196014	0.784469	APVYNPLGQILNAMRYPVCFNRLQLQLATSRVVTSVELGK	generic|IP_3492119_TX=10090_REVERSED|
"""index: 12867, intensity: 4390.0, mobility: 1.181"""	-0.430669	0.196287	0.784785	LTAVHPKSWREGGQEVKEEFKIWRATEKWEMEQGDVALLEDLE	generic|tr_E3VWA1_E3VWA1_MOUSE_REVERSED	|generic|tr_A2VDF7_A2VDF7_MOUSE_REVERSED	|generic|tr_A7E1Z5_A7E1Z5_MOUSE_REVERSED	|generic|sp_O88343_S4A4_MOUSE_REVERSED	|generic|sp_O88343-3_S4A4_MOUSE_REVERSED	|generic|tr_A0A668KM61_A0A668KM61_MOUSE_REVERSED	|generic|tr_E9Q8N8_E9Q8N8_MOUSE__chr5_1_89235523_89235612_ENSMUST00000148750_REVERSED	|generic|tr_E1AWU4_E1AWU4_MOUSE_REVERSED	|generic|tr_D3Z7G8_D3Z7G8_MOUSE_REVERSED|
"""index: 7590, intensity: 6828.0, mobility: 0.888"""	-0.430754	0.196507	0.784925	EQRDSVDPSMLQAEMLKMILPKMKL	generic|sp_Q5QNV8_HEAT9_MOUSE_REVERSED|
"""index: 4496, intensity: 3297.0, mobility: 0.845"""	-0.430889	0.196672	0.785148	SAPPSLPCCPLNLTVYHE	generic|tr_A0A1L1SQR4_A0A1L1SQR4_MOUSE_REVERSED	|generic|tr_Q6ZPS1_Q6ZPS1_MOUSE_REVERSED	|generic|sp_Q8VDR9_DOCK6_MOUSE_REVERSED|
"""index: 35088, intensity: 5099.0, mobility: 0.927"""	-0.431157	0.196891	0.78559	ERFDMSPMPF	generic|IP_1142252_TX=10090_REVERSED|
"""index: 27348, intensity: 3944.0, mobility: 0.899"""	-0.431225	0.197164	0.785703	LLTSKQDASK	generic|tr_Q3U4Y4_Q3U4Y4_MOUSE__chrX_1_129957265_129957363_ENSMUST00000127577__II_830685_REVERSED	|generic|II_830678_TX=10090_REVERSED	|generic|tr_Q8C414_Q8C414_MOUSE__chrX_1_129957265_129957363_ENSMUST00000127577_REVERSED	|generic|tr_E9Q4U7_E9Q4U7_MOUSE__chrX_1_129957265_129957363_ENSMUST00000127577_REVERSED	|generic|sp_O70566_DIAP2_MOUSE__chrX_1_129957265_129957363_ENSMUST00000127577_REVERSED	|generic|tr_Q6W4W7_Q6W4W7_MOUSE__chrX_1_129957265_129957363_ENSMUST00000127577_REVERSED	|generic|tr_K4PWM5_K4PWM5_MOUSE__chrX_1_129957265_129957363_ENSMUST00000127577_REVERSED|
"""index: 21725, intensity: 2757.0, mobility: 1.119"""	-0.431243	0.197437	0.785732	TLTRFKRLNYSIEMWKQKCMEGSFLGFAVKSWNLDAQSKKFERSDD	generic|sp_Q3USZ2_UBFL1_MOUSE_REVERSED|
"""index: 15461, intensity: 6255.0, mobility: 0.957"""	-0.431737	0.197655	0.786546	QNESVYNGMVLWMPLSLPFP	generic|IP_2452872_TX=10090_REVERSED|
"""index: 28815, intensity: 3913.0, mobility: 1.034"""	-0.432073	0.197928	0.7871	VSPYICRYKYTHTHTHTHTHTHTRSRD	generic|IP_3476473_TX=10090_REVERSED|
"""index: 30332, intensity: 4906.0, mobility: 0.977"""	-0.432128	0.198201	0.78719	GEARSNERIARIWGLMDDRDEAQFLYECFDATTLRFVHRRK	generic|tr_D6RDB5_D6RDB5_MOUSE__chr11_1_97454246_97454329_ENSMUST00000142465_REVERSED	|generic|chr11_1_97463549_97463794_ENSMUST00000142465_REVERSED	|generic|tr_F8VQ11_F8VQ11_MOUSE__chr11_1_97454246_97454329_ENSMUST00000142465_REVERSED	|generic|sp_Q69ZH9_RHG23_MOUSE__chr11_1_97454246_97454329_ENSMUST00000142465_REVERSED	|generic|tr_B1AQY2_B1AQY2_MOUSE__chr11_1_97454246_97454329_ENSMUST00000142465_REVERSED|
"""index: 6255, intensity: 5327.0, mobility: 1.045"""	-0.432644	0.198473	0.788039	NWLNLIDYEGNLKHRWDLSINGRENIDKLFINLQWPFFAMAE	generic|tr_A0A3B2WCK1_A0A3B2WCK1_MOUSE__II_3488564_REVERSED	|generic|tr_E9PWD5_E9PWD5_MOUSE__II_3488562_REVERSED|
"""index: 11184, intensity: 2595.0, mobility: 0.813"""	-0.432652	0.198746	0.788051	DVSQRNVPFLELLR	generic|tr_Q3TRM2_Q3TRM2_MOUSE__chr12_-1_36118979_36119077_ENSMUST00000221521_REVERSED	|generic|tr_Q3V199_Q3V199_MOUSE__chr12_-1_36118979_36119077_ENSMUST00000221521_REVERSED	|generic|sp_Q91VK1_BZW2_MOUSE__chr12_-1_36118979_36119077_ENSMUST00000221521_REVERSED	|generic|tr_A0A1Y7VKZ4_A0A1Y7VKZ4_MOUSE__chr12_-1_36118979_36119077_ENSMUST00000221521_REVERSED|
"""index: 23693, intensity: 3831.0, mobility: 1.086"""	-0.433025	0.199019	0.788664	VVSQPLYGSLDTQFF	generic|sp_Q9EPQ7_STAR5_MOUSE__chr7_1_83637624_83637701_ENSMUST00000150174__II_885876_REVERSED	|generic|tr_Q78YL5_Q78YL5_MOUSE__chr7_1_83637624_83637701_ENSMUST00000150174_REVERSED	|generic|tr_Q78RK2_Q78RK2_MOUSE__chr7_1_83637624_83637701_ENSMUST00000150174_REVERSED|
"""index: 818, intensity: 3146.0, mobility: 0.862"""	-0.433077	0.199291	0.78875	LWSQSFRW	generic|IP_825300_TX=10090_REVERSED|
"""index: 16617, intensity: 5848.0, mobility: 1.001"""	-0.433091	0.199509	0.788773	MSDMDILDPRLAHIVALFAMGNRWSSKFDTVNVSESR	generic|tr_E9QP46_E9QP46_MOUSE__chr12_1_75888313_75888345_ENSMUST00000133623_REVERSED	|generic|sp_Q6ZWQ0_SYNE2_MOUSE__chr12_1_75888313_75888345_ENSMUST00000133623_REVERSED	|generic|sp_Q6ZWQ0-2_SYNE2_MOUSE__chr12_1_75888313_75888345_ENSMUST00000133623_REVERSED	|generic|tr_Q6ZWN0_Q6ZWN0_MOUSE__chr12_1_75888313_75888345_ENSMUST00000133623_REVERSED|
"""index: 17948, intensity: 6676.0, mobility: 1.121"""	-0.433246	0.199782	0.789027	ECLTHRGYVEILTEVTRKFEM	generic|tr_A0A1G5SJ67_A0A1G5SJ67_MOUSE_REVERSED	|generic|sp_A1Z198-2_NL1B2_MOUSE_REVERSED	|generic|sp_A1Z198-3_NL1B2_MOUSE_REVERSED|
"""index: 503, intensity: 2739.0, mobility: 0.968"""	-0.433328	0.199891	0.789161	YYAASFFWFK	generic|tr_A0A087WR85_A0A087WR85_MOUSE__II_1042966_REVERSED	|generic|sp_Q8K0B2_LMBD1_MOUSE__chr1_1_24743916_24743951_ENSMUST00000187468_REVERSED	|generic|sp_Q8K0B2-2_LMBD1_MOUSE__chr1_1_24743916_24743951_ENSMUST00000187468_REVERSED	|generic|sp_Q8K0B2-3_LMBD1_MOUSE__chr1_1_24743916_24743951_ENSMUST00000187468_REVERSED|
"""index: 15667, intensity: 4692.0, mobility: 0.930"""	-0.433669	0.199891	0.78972	FGEFGRAAFGQLNVFEKEGGPLV	generic|sp_A2RT62_FXL16_MOUSE_REVERSED|
"""index: 14786, intensity: 4382.0, mobility: 1.077"""	-0.434741	0.200163	0.791473	PVYEMGLISGLIEHVGPLCQYSCRG	generic|IP_912241_TX=10090_REVERSED|
"""index: 10554, intensity: 49217.0, mobility: 0.861"""	-0.434905	0.200326	0.791741	ISSDEIVFNLLHKPY	generic|IP_3455885_TX=10090_REVERSED|
"""index: 3520, intensity: 4005.0, mobility: 1.053"""	-0.434984	0.200598	0.791871	QDYAAAAAAAAAAASYQAYAAGTYDIYPT	generic|sp_D3Z4I3_RBM24_MOUSE_REVERSED|
"""index: 7594, intensity: 2542.0, mobility: 1.106"""	-0.434999	0.200761	0.791895	MKVQGKPAKQMVEAAPLTPSSSSRQRPCG	generic|IP_1149950_TX=10090_REVERSED|
"""index: 21982, intensity: 11113.0, mobility: 0.998"""	-0.435124	0.200923	0.792098	APNRIMKDLTNVIEAFRPRSNRDKQWCDLMLQHLAAPCDMPPPLRYD	generic|sp_Q8CBF3_EPHB1_MOUSE__II_3500169_REVERSED	|generic|sp_Q8CBF3-2_EPHB1_MOUSE__II_3500169_REVERSED	|generic|II_3500168_TX=10090_REVERSED|
"""index: 25121, intensity: 3899.0, mobility: 1.041"""	-0.435727	0.201195	0.793082	RQGPPTGGSRAAGGSRTTATTPAEAL	generic|IP_1120857_TX=10090_REVERSED|
"""index: 3312, intensity: 4940.0, mobility: 1.206"""	-0.435785	0.201466	0.793175	QHDRNHKASGPQHDGHQQP	generic|sp_Q6PEE2_CTIF_MOUSE_REVERSED	|generic|sp_Q6PEE2-2_CTIF_MOUSE_REVERSED	|generic|tr_E9Q1U6_E9Q1U6_MOUSE_REVERSED|
"""index: 14000, intensity: 3300.0, mobility: 0.819"""	-0.435936	0.201683	0.793421	EKLFESGKERIEMSS	generic|tr_A0A571BDP7_A0A571BDP7_MOUSE__chr19_1_10030453_10030485_ENSMUST00000144788_REVERSED	|generic|tr_D3YZ86_D3YZ86_MOUSE__chr19_1_10030453_10030485_ENSMUST00000144788_REVERSED	|generic|tr_D3Z585_D3Z585_MOUSE__chr19_1_10030453_10030485_ENSMUST00000144788_REVERSED	|generic|sp_Q8VDV3_R3GEF_MOUSE__chr19_1_10030453_10030485_ENSMUST00000144788_REVERSED|
"""index: 18673, intensity: 3791.0, mobility: 0.825"""	-0.436258	0.20179	0.793944	LGIALEVRGEELKLE	generic|IP_3484916_TX=10090_REVERSED|
"""index: 649, intensity: 4056.0, mobility: 0.811"""	-0.436389	0.202061	0.794158	IDDQDKEKKLP	generic|sp_Q80UV9_TAF1_MOUSE__chrX_1_101562127_101562291_ENSMUST00000143908__II_831688_REVERSED	|generic|sp_Q80UV9-3_TAF1_MOUSE__chrX_1_101562127_101562291_ENSMUST00000143908__II_831688_REVERSED	|generic|tr_B1Q2W7_B1Q2W7_MOUSE__chrX_1_101562127_101562291_ENSMUST00000143908__II_831688_REVERSED	|generic|tr_D3YZK4_D3YZK4_MOUSE__chrX_1_101562127_101562291_ENSMUST00000143908__II_831688_REVERSED	|generic|tr_S4R1B9_S4R1B9_MOUSE__chrX_1_101562127_101562291_ENSMUST00000143908_REVERSED|
"""index: 32080, intensity: 31578.0, mobility: 0.948"""	-0.436487	0.202333	0.794316	AKPKIGAGCIFQSHHHAGTIGSSLLH	generic|IP_965436_TX=10090_REVERSED|
"""index: 1898, intensity: 3241.0, mobility: 0.847"""	-0.436581	0.202604	0.794469	WRSPFKMN	generic|IP_1130541_TX=10090_REVERSED|
"""index: 4158, intensity: 5032.0, mobility: 0.983"""	-0.436741	0.20282	0.794729	MNVPLQSGDVQNT	generic|tr_A0A2I3BRQ7_A0A2I3BRQ7_MOUSE__chr15_-1_96414788_96414877_ENSMUST00000227069__II_3483093_REVERSED	|generic|IP_827380_TX=10090_REVERSED	|generic|tr_A0A2I3BQU5_A0A2I3BQU5_MOUSE__chr15_-1_96423513_96423584_ENSMUST00000227069_REVERSED	|generic|tr_Q810T0_Q810T0_MOUSE__chr15_-1_96414788_96414877_ENSMUST00000227069_REVERSED	|generic|tr_Q9CSS1_Q9CSS1_MOUSE__chr15_-1_96414788_96414877_ENSMUST00000227069_REVERSED	|generic|tr_Q6ZPE9_Q6ZPE9_MOUSE__chr15_-1_96423513_96423584_ENSMUST00000227069_REVERSED	|generic|tr_E9PZM7_E9PZM7_MOUSE__chr15_-1_96423513_96423584_ENSMUST00000227069_REVERSED|
"""index: 18031, intensity: 13926.0, mobility: 0.814"""	-0.436837	0.203091	0.794886	APQKLCVK	generic|sp_C0HKD2_F25A3_MOUSE_REVERSED	|generic|tr_D3YZF6_D3YZF6_MOUSE_REVERSED|
"""index: 11575, intensity: 24128.0, mobility: 0.871"""	-0.436855	0.203307	0.794915	GNEEGADQDILALNGFETMNRRN	generic|tr_Q8R538_Q8R538_MOUSE_REVERSED|
"""index: 19058, intensity: 5187.0, mobility: 1.038"""	-0.437015	0.203523	0.795174	QETVAPTHEPTQRPNNCKPPHQLSHSGETTADLDQP	generic|tr_A0A1S6GWG7_A0A1S6GWG7_MOUSE_REVERSED|
"""index: 1370, intensity: 3173.0, mobility: 0.842"""	-0.437289	0.203739	0.795618	LLAPPCLCPL	generic|chr6_1_141524436_141524729_ENSMUST00000032362_REVERSED	|generic|chr6_1_141524550_141524729_ENSMUST00000205214_REVERSED|
"""index: 24431, intensity: 4159.0, mobility: 1.170"""	-0.437387	0.20401	0.795776	ELFTELLRLMNVDAYEYMMAWYFRRQHEKQRQSQIGLYMTRIYR	generic|sp_E9Q6C8_XKR6_MOUSE_REVERSED|
"""index: 21891, intensity: 3204.0, mobility: 0.935"""	-0.437388	0.20417	0.795779	AQLSINLNLAK	generic|chr18_1_34313597_34313839_ENSMUST00000079362__IP_1056780_TX=10090_REVERSED|
"""index: 11153, intensity: 8183.0, mobility: 0.856"""	-0.437496	0.204385	0.795954	ISSDEIVFNLLHKPY	generic|IP_3455885_TX=10090_REVERSED|
"""index: 23443, intensity: 3865.0, mobility: 0.851"""	-0.437643	0.20449	0.796191	RSPLLYVAVELGAHLVS	generic|IP_1135256_TX=10090_REVERSED|
"""index: 15497, intensity: 3361.0, mobility: 0.847"""	-0.438038	0.204705	0.796831	FKSPEPHQQFPERHF	generic|IP_3477599_TX=10090_REVERSED|
"""index: 34220, intensity: 5048.0, mobility: 1.123"""	-0.43831	0.204976	0.79727	LKGWLSSLANRDTAPVLVRFFYLYEAAGSYN	generic|tr_Q3UIG0_Q3UIG0_MOUSE__chr15_-1_43265497_43265622_ENSMUST00000226281__II_578086_REVERSED	|generic|tr_Q9CT23_Q9CT23_MOUSE__chr15_-1_43265497_43265622_ENSMUST00000226281_REVERSED|
"""index: 28991, intensity: 6160.0, mobility: 1.186"""	-0.438318	0.205024	0.797283	QHHRYLLLMMSVSTWVMISIFMTDHVFRLFVMVLEFGSMSCVWK	generic|tr_E9Q8V7_E9Q8V7_MOUSE_REVERSED|
"""index: 22948, intensity: 6525.0, mobility: 0.824"""	-0.438758	0.205294	0.797993	FNSNQIMIRMQSKT	generic|IP_1106728_TX=10090_REVERSED|
"""index: 5888, intensity: 3362.0, mobility: 0.900"""	-0.438855	0.205335	0.798149	LDPFVSHAPESGGRRQPPRAQALLP	generic|IP_918007_TX=10090_REVERSED|
"""index: 21155, intensity: 3375.0, mobility: 1.036"""	-0.43923	0.205335	0.798754	WLRGGAGLGKMLESYFSSLGGIS	generic|sp_Q9JI39_ABCBA_MOUSE_REVERSED|
"""index: 13869, intensity: 4380.0, mobility: 0.892"""	-0.440366	0.205605	0.800581	PPGPHAPLGPMETTQLSQSLPQYL	generic|chr11_1_58051008_58051181_ENSMUST00000071487__IP_1136285_TX=10090_REVERSED|
"""index: 12121, intensity: 8016.0, mobility: 0.926"""	-0.440386	0.205874	0.800613	DVPTKVVMSFAPAWKNTV	generic|IP_3456206_TX=10090_REVERSED|
"""index: 35709, intensity: 4137.0, mobility: 1.081"""	-0.440458	0.206033	0.800729	IIMYKLAAEGFLGKILAVTKQEEETYR	generic|tr_F7BEI3_F7BEI3_MOUSE__II_921371_REVERSED	|generic|tr_Q8BYB6_Q8BYB6_MOUSE_REVERSED	|generic|sp_G3X987_GIMA9_MOUSE_REVERSED|
"""index: 10208, intensity: 4681.0, mobility: 1.179"""	-0.440784	0.206302	0.801251	GWCSYCILFLAALFVLACITCPKRELLFSLLYFGMFMSHSFWL	generic|IP_1022920_TX=10090_REVERSED	|generic|sp_P62951_BLCAP_MOUSE__chr2_-1_157557890_157558153_ENSMUST00000088494_REVERSED|
"""index: 17813, intensity: 6810.0, mobility: 0.777"""	-0.440916	0.206572	0.801463	EMFAPSQSMLFETQKGGGSML	generic|IP_1116008_TX=10090_REVERSED|
"""index: 32761, intensity: 7088.0, mobility: 0.957"""	-0.440939	0.206841	0.8015	GMAKELDGQSF	generic|tr_Q3TY50_Q3TY50_MOUSE__chr7_1_101508014_101508133_ENSMUST00000210364_REVERSED	|generic|tr_F7D3W5_F7D3W5_MOUSE__chr7_1_101508014_101508133_ENSMUST00000210364_REVERSED	|generic|tr_Q5PR72_Q5PR72_MOUSE__chr7_1_101508014_101508133_ENSMUST00000210364_REVERSED	|generic|sp_Q922S4_PDE2A_MOUSE__chr7_1_101508014_101508133_ENSMUST00000210364_REVERSED	|generic|sp_Q922S4-2_PDE2A_MOUSE__chr7_1_101508014_101508133_ENSMUST00000210364_REVERSED	|generic|sp_Q922S4-3_PDE2A_MOUSE__chr7_1_101508014_101508133_ENSMUST00000210364_REVERSED	|generic|tr_A0A1B0GRJ9_A0A1B0GRJ9_MOUSE__chr7_1_101508014_101508133_ENSMUST00000210364_REVERSED	|generic|tr_Q3TD37_Q3TD37_MOUSE__chr7_1_101508014_101508133_ENSMUST00000210364_REVERSED	|generic|tr_Q3TYK5_Q3TYK5_MOUSE__chr7_1_101508014_101508133_ENSMUST00000210364_REVERSED|
"""index: 11705, intensity: 655955.0, mobility: 1.161"""	-0.440956	0.207054	0.801528	LYDPCLIPLAKSCAEQIKDELDANEGELMRVKELYNALRENLI	generic|sp_Q6IFX4_K1C39_MOUSE_REVERSED|
"""index: 883, intensity: 2534.0, mobility: 0.821"""	-0.441144	0.207212	0.801829	LLAPFTHVG	generic|tr_Q58E56_Q58E56_MOUSE__II_1111967_REVERSED	|generic|tr_A0A4U9FGA5_A0A4U9FGA5_MOUSE__II_1111967_REVERSED	|generic|tr_A0A0A6YY53_A0A0A6YY53_MOUSE__II_1111967_REVERSED	|generic|tr_Q9D8L4_Q9D8L4_MOUSE__II_1111967_REVERSED	|generic|tr_A0A0E4B366_A0A0E4B366_MOUSE__II_1111967_REVERSED	|generic|tr_F6TQW2_F6TQW2_MOUSE__II_1111967_REVERSED	|generic|sp_P01864_GCAB_MOUSE_REVERSED|
"""index: 4707, intensity: 5220.0, mobility: 1.086"""	-0.441767	0.207481	0.802825	PSEEPAGQGTRSPISP	generic|chr6_-1_145862734_145862883_ENSMUST00000032386__IP_907313_TX=10090_REVERSED|
"""index: 4851, intensity: 7765.0, mobility: 0.829"""	-0.44177	0.20775	0.802829	PRHPSPPKP	generic|tr_Q8C725_Q8C725_MOUSE__II_945507_REVERSED	|generic|tr_E9QA06_E9QA06_MOUSE__II_945507_REVERSED	|generic|tr_Q8CAK5_Q8CAK5_MOUSE__II_945507_REVERSED	|generic|tr_Q91WQ6_Q91WQ6_MOUSE__II_945507_REVERSED	|generic|II_945521_TX=10090_REVERSED	|generic|tr_D3Z4M5_D3Z4M5_MOUSE_REVERSED	|generic|sp_Q9JIX9_FASTK_MOUSE_REVERSED|
"""index: 34852, intensity: 3911.0, mobility: 1.053"""	-0.441772	0.208019	0.802833	LPWISVLAPPQRA	generic|IP_866207_TX=10090_REVERSED|
"""index: 8640, intensity: 15396.0, mobility: 1.032"""	-0.441775	0.208232	0.802839	EKSSKQVKVEMDYKEEEAVDIKAHLQKCLEQVESMSGPIHL	generic|sp_P13412_TNNI2_MOUSE__II_880212_REVERSED	|generic|tr_A2A6K0_A2A6K0_MOUSE_REVERSED	|generic|tr_A0A1B0GRY8_A0A1B0GRY8_MOUSE_REVERSED|
"""index: 24755, intensity: 2645.0, mobility: 1.044"""	-0.442048	0.208501	0.803274	NQISSGTPAHAMYVD	generic|tr_Q9D7R3_Q9D7R3_MOUSE__II_1046114_REVERSED	|generic|sp_Q3U4B4_LIPN_MOUSE_REVERSED|
"""index: 5426, intensity: 4563.0, mobility: 1.029"""	-0.442067	0.208658	0.803304	VEEIKQVIEENPL	generic|sp_Q9QX47_SON_MOUSE__chr16_1_91647944_91647988_ENSMUST00000140312__II_1073635_REVERSED	|generic|sp_Q9QX47-3_SON_MOUSE__chr16_1_91647944_91647988_ENSMUST00000140312__II_1073635_REVERSED	|generic|tr_H9KV00_H9KV00_MOUSE__chr16_1_91647944_91647988_ENSMUST00000140312__II_662216_REVERSED	|generic|tr_H9KV02_H9KV02_MOUSE__chr16_1_91647944_91647988_ENSMUST00000140312__II_1073635_REVERSED	|generic|sp_Q9QX47-2_SON_MOUSE__chr16_1_91647944_91647988_ENSMUST00000140312_REVERSED	|generic|sp_Q9QX47-4_SON_MOUSE__chr16_1_91647944_91647988_ENSMUST00000140312_REVERSED	|generic|tr_H9KV15_H9KV15_MOUSE__chr16_1_91647944_91647988_ENSMUST00000140312_REVERSED	|generic|chr16_1_91651649_91651882_ENSMUST00000140312_REVERSED	|generic|tr_H9KV01_H9KV01_MOUSE__chr16_1_91647944_91647988_ENSMUST00000140312_REVERSED|
"""index: 6048, intensity: 5380.0, mobility: 1.118"""	-0.442803	0.208927	0.804479	EGTNLDILEQWYTRLSNFYLKSAEKSFYDNPHKHWQLIP	generic|tr_A2AJQ0_A2AJQ0_MOUSE_REVERSED	|generic|tr_A8Y5Q0_A8Y5Q0_MOUSE_REVERSED	|generic|tr_A8Y5Q1_A8Y5Q1_MOUSE_REVERSED	|generic|tr_A2AJP9_A2AJP9_MOUSE_REVERSED	|generic|tr_Q05BF9_Q05BF9_MOUSE_REVERSED|
"""index: 20306, intensity: 6178.0, mobility: 0.935"""	-0.442939	0.209027	0.804696	FVQYFQERL	generic|IP_3462186_TX=10090_REVERSED|
"""index: 4978, intensity: 4882.0, mobility: 0.929"""	-0.443006	0.209296	0.804802	QLFSSMQLFR	generic|IP_1149745_TX=10090_REVERSED	|generic|IP_3464948_TX=10090_REVERSED|
"""index: 19799, intensity: 3240.0, mobility: 1.068"""	-0.443022	0.209565	0.804828	RLQEIMAIDLERD	generic|tr_Q3TU90_Q3TU90_MOUSE__II_3481898_REVERSED	|generic|tr_Q3TSE7_Q3TSE7_MOUSE__II_3481898_REVERSED	|generic|tr_Q3UP01_Q3UP01_MOUSE__II_3481898_REVERSED	|generic|tr_A0A2I3BQ16_A0A2I3BQ16_MOUSE__II_3481898_REVERSED	|generic|sp_P62046_LRCH1_MOUSE_REVERSED	|generic|tr_Q3UWY4_Q3UWY4_MOUSE_REVERSED|
"""index: 8621, intensity: 19588.0, mobility: 1.032"""	-0.443062	0.209721	0.804891	DYQRRLLNFMMRVLEADQIQNEQAWRIMTQSVLEKLTTPY	generic|tr_A0A140LJF7_A0A140LJF7_MOUSE__chr2_-1_112902574_112902609_ENSMUST00000146187_REVERSED	|generic|tr_A0A140LJK7_A0A140LJK7_MOUSE__chr2_-1_112902574_112902609_ENSMUST00000146187_REVERSED	|generic|tr_E9PW34_E9PW34_MOUSE__chr2_-1_112902574_112902609_ENSMUST00000146187_REVERSED	|generic|sp_A2AGL3_RYR3_MOUSE__chr2_-1_112902574_112902609_ENSMUST00000146187_REVERSED	|generic|sp_A2AGL3-2_RYR3_MOUSE__chr2_-1_112902574_112902609_ENSMUST00000146187_REVERSED|
"""index: 19164, intensity: 2979.0, mobility: 0.970"""	-0.443156	0.209933	0.805041	QPAKNVKDAHLKMKGMLIW	generic|chr9_-1_77239532_77239753_ENSMUST00000185144_REVERSED|
"""index: 14879, intensity: 4329.0, mobility: 1.109"""	-0.443431	0.210089	0.805479	VWNQLMKLEQIPIINLCSPQGPSTVAPEGA	generic|IP_1009485_TX=10090_REVERSED|
"""index: 18280, intensity: 5517.0, mobility: 1.037"""	-0.443612	0.2103	0.805767	TRDRPSSHSLSGPRERWWAEGNDNLGKVVPGGGDGV	generic|IP_876194_TX=10090_REVERSED|
"""index: 10934, intensity: 7970.0, mobility: 0.883"""	-0.444025	0.210569	0.806422	TTANERIFT	generic|sp_Q8C3Y4_KNTC1_MOUSE__II_931188_REVERSED|
"""index: 13516, intensity: 10256.0, mobility: 1.090"""	-0.444148	0.210837	0.806617	EIEDGIGGGARVGVYM	generic|tr_F6U7V1_F6U7V1_MOUSE__chr13_-1_11667075_11667146_ENSMUST00000221941__II_3474813_REVERSED	|generic|sp_E9Q401_RYR2_MOUSE__chr13_-1_11667075_11667146_ENSMUST00000221941__II_3474813_REVERSED	|generic|tr_A0A1L1SQG7_A0A1L1SQG7_MOUSE_REVERSED	|generic|tr_A0A140LJF7_A0A140LJF7_MOUSE__chr2_-1_112902574_112902609_ENSMUST00000146187_REVERSED	|generic|sp_E9PZQ0_RYR1_MOUSE_REVERSED	|generic|tr_A0A140LJK7_A0A140LJK7_MOUSE__chr2_-1_112902574_112902609_ENSMUST00000146187_REVERSED	|generic|tr_K3W4M2_K3W4M2_MOUSE_REVERSED	|generic|tr_E9PW34_E9PW34_MOUSE__chr2_-1_112902574_112902609_ENSMUST00000146187_REVERSED	|generic|sp_A2AGL3_RYR3_MOUSE__chr2_-1_112902574_112902609_ENSMUST00000146187_REVERSED	|generic|sp_A2AGL3-2_RYR3_MOUSE__chr2_-1_112902574_112902609_ENSMUST00000146187_REVERSED|
"""index: 25190, intensity: 20109.0, mobility: 1.016"""	-0.444294	0.211105	0.806848	YFTRIGLQIGV	generic|IP_845481_TX=10090_REVERSED|
"""index: 2748, intensity: 2686.0, mobility: 0.777"""	-0.444519	0.211373	0.807205	QPAPDPDQ	generic|sp_Q5DTZ6_RN150_MOUSE_REVERSED	|generic|sp_Q5DTZ6-2_RN150_MOUSE_REVERSED|
"""index: 8657, intensity: 30803.0, mobility: 1.064"""	-0.444538	0.211528	0.807236	LFPRCGGKSEFNPIGHMIVHHL	generic|tr_E9Q0S6_E9Q0S6_MOUSE__II_1037112_REVERSED	|generic|tr_A0A087WQ94_A0A087WQ94_MOUSE__II_1037112_REVERSED	|generic|tr_A0A087WRU0_A0A087WRU0_MOUSE__II_1037102_REVERSED	|generic|tr_A0A087WQS0_A0A087WQS0_MOUSE_REVERSED	|generic|tr_A0A087WQM0_A0A087WQM0_MOUSE_REVERSED	|generic|tr_A0A1D5RM59_A0A1D5RM59_MOUSE_REVERSED	|generic|tr_A0A6I8MWZ2_A0A6I8MWZ2_MOUSE_REVERSED|
"""index: 10110, intensity: 14104.0, mobility: 1.004"""	-0.444881	0.211796	0.807778	ELEDRLALQQVLEESYQKIAAEIEELLE	generic|II_3493535_TX=10090_REVERSED	|generic|II_3493533_TX=10090_REVERSED	|generic|IP_3493539_TX=10090_REVERSED	|generic|tr_A0A3Q4EH67_A0A3Q4EH67_MOUSE_REVERSED	|generic|tr_Q3TN06_Q3TN06_MOUSE_REVERSED	|generic|tr_A0A3Q4EGS7_A0A3Q4EGS7_MOUSE_REVERSED	|generic|tr_Q3U049_Q3U049_MOUSE_REVERSED	|generic|tr_Q6P395_Q6P395_MOUSE_REVERSED	|generic|tr_D3Z6D5_D3Z6D5_MOUSE_REVERSED|
"""index: 1155, intensity: 3668.0, mobility: 0.941"""	-0.44516	0.212064	0.808221	RHQPATGPSVPPQLAL	generic|chr3_-1_146732386_146732613_ENSMUST00000102515_REVERSED|
"""index: 19153, intensity: 4810.0, mobility: 0.999"""	-0.445172	0.212219	0.80824	QRRWPPSSALLSWLMSPVL	generic|IP_839467_TX=10090_REVERSED|
"""index: 29903, intensity: 3151.0, mobility: 0.904"""	-0.445291	0.212487	0.808427	KEELFVMVDAQAKRVAALLEGF	generic|sp_Q99PP9_TRI16_MOUSE__II_1137835_REVERSED	|generic|sp_Q99PP9-3_TRI16_MOUSE__II_1137835_REVERSED	|generic|tr_Q5SVT1_Q5SVT1_MOUSE__II_1137837_REVERSED	|generic|tr_Q5SVT2_Q5SVT2_MOUSE__II_1137837_REVERSED	|generic|sp_Q99PP9-2_TRI16_MOUSE_REVERSED|
"""index: 20052, intensity: 4430.0, mobility: 1.124"""	-0.445336	0.212755	0.808499	ERHQLFKVNSLSCIPCRIGLRLAVPDVCHVSGLG	generic|IP_931148_TX=10090_REVERSED|
"""index: 28934, intensity: 2796.0, mobility: 0.929"""	-0.445365	0.212965	0.808545	RINCSAKTEK	generic|IP_895289_TX=10090_REVERSED|
"""index: 13758, intensity: 3979.0, mobility: 1.021"""	-0.445588	0.213119	0.808897	ALKKCHGCWPAYF	generic|sp_P08003_PDIA4_MOUSE_REVERSED	|generic|tr_A0A0R4J0Z1_A0A0R4J0Z1_MOUSE_REVERSED|
"""index: 3051, intensity: 4154.0, mobility: 0.966"""	-0.445693	0.213387	0.809063	NLMPELVQEKYVQTWTR	generic|sp_Q64511_TOP2B_MOUSE_REVERSED	|generic|tr_F6U5K2_F6U5K2_MOUSE_REVERSED|
"""index: 17607, intensity: 3837.0, mobility: 1.009"""	-0.445702	0.213426	0.809077	LWEVGMSVVKADP	generic|sp_Q3U435_MMP25_MOUSE__II_3488709_REVERSED	|generic|tr_A0A3B2WCE2_A0A3B2WCE2_MOUSE_REVERSED	|generic|tr_A0A3B2W7R0_A0A3B2W7R0_MOUSE_REVERSED|
"""index: 9542, intensity: 6073.0, mobility: 1.167"""	-0.446219	0.213522	0.809893	MEEERRRREEEQRLQMEKRKQMEQSHLEEMRRLEEQR	generic|II_956123_TX=10090_REVERSED	|generic|II_956125_TX=10090_REVERSED	|generic|sp_Q8VIJ6_SFPQ_MOUSE_REVERSED	|generic|tr_Q810V5_Q810V5_MOUSE_REVERSED	|generic|tr_Q7TMH7_Q7TMH7_MOUSE_REVERSED|
"""index: 2486, intensity: 3814.0, mobility: 0.836"""	-0.446876	0.213675	0.810926	SDALSSSSRP	generic|sp_E9Q743_CF251_MOUSE__II_931411_REVERSED|
"""index: 34049, intensity: 8417.0, mobility: 1.044"""	-0.447269	0.213942	0.811544	MELVPRARQEK	generic|sp_Q6NS45_CCD66_MOUSE__II_3479870_REVERSED	|generic|sp_Q6NS45-2_CCD66_MOUSE__II_3479870_REVERSED	|generic|sp_Q6NS45-3_CCD66_MOUSE__II_3479870_REVERSED|
"""index: 18603, intensity: 3931.0, mobility: 0.858"""	-0.44746	0.214038	0.811844	ESMRAKKR	generic|tr_G3UYH6_G3UYH6_MOUSE__chr11_1_5524302_5524388_ENSMUST00000239150__II_1139769_REVERSED	|generic|sp_O35426_XBP1_MOUSE__chr11_1_5524686_5524904_ENSMUST00000239150__II_1139769_REVERSED	|generic|tr_H3BLF6_H3BLF6_MOUSE__chr11_1_5524686_5524904_ENSMUST00000239150__II_1139769_REVERSED	|generic|tr_Q05DE6_Q05DE6_MOUSE__chr11_1_5525012_5525242_ENSMUST00000063084_REVERSED	|generic|sp_O35426-2_XBP1_MOUSE__chr11_1_5525012_5525242_ENSMUST00000063084_REVERSED	|generic|chr11_1_5521927_5522073_ENSMUST00000145588_REVERSED	|generic|tr_A0A5F8MPD3_A0A5F8MPD3_MOUSE__chr11_1_5525012_5525242_ENSMUST00000063084_REVERSED|
"""index: 10475, intensity: 8202.0, mobility: 1.011"""	-0.447664	0.214076	0.812165	LEKEAYSLHFEKSPNMPL	generic|II_864560_TX=10090_REVERSED	|generic|tr_A0JP44_A0JP44_MOUSE__chr8_1_40456670_40456699_ENSMUST00000131672_REVERSED	|generic|sp_P59267_ZDHC2_MOUSE__chr8_1_40456670_40456699_ENSMUST00000131672_REVERSED	|generic|tr_A4FUU5_A4FUU5_MOUSE__chr8_1_40456670_40456699_ENSMUST00000131672_REVERSED|
"""index: 3815, intensity: 9064.0, mobility: 1.047"""	-0.448143	0.214229	0.812916	EMPAEADETHGGESSALFQMETPVTR	generic|tr_Q3UUJ6_Q3UUJ6_MOUSE__chr2_-1_165448518_165448763_ENSMUST00000147107_REVERSED	|generic|tr_A2A4U9_A2A4U9_MOUSE__chr2_-1_165448518_165448763_ENSMUST00000147107_REVERSED|
"""index: 12558, intensity: 10425.0, mobility: 1.098"""	-0.448496	0.214495	0.813469	KWEVMVLVVEGVELTEKMDWL	generic|IP_3477189_TX=10090_REVERSED|
"""index: 1351, intensity: 2725.0, mobility: 0.827"""	-0.448612	0.214762	0.813649	RPVQHENEGGPPHTSHPLQ	generic|IP_851307_TX=10090_REVERSED|
"""index: 23299, intensity: 3065.0, mobility: 0.837"""	-0.448753	0.215028	0.813871	PSEIHYIL	generic|IP_875130_TX=10090_REVERSED|
"""index: 3259, intensity: 2976.0, mobility: 1.045"""	-0.448884	0.21518	0.814075	EFDACFCMQKYLQPSQALYANNK	generic|tr_Q3TMC5_Q3TMC5_MOUSE_REVERSED|
"""index: 17146, intensity: 5274.0, mobility: 1.000"""	-0.449198	0.215331	0.814565	NKFVQQRTRH	generic|tr_B9EIE8_B9EIE8_MOUSE__chr11_-1_54841132_54841200_ENSMUST00000148070__II_1136569_REVERSED	|generic|sp_Q9DA03_LYRM7_MOUSE__chr11_-1_54841132_54841200_ENSMUST00000148070__II_1136569_REVERSED	|generic|tr_D6RD13_D6RD13_MOUSE__II_1136558_REVERSED|
"""index: 6573, intensity: 3958.0, mobility: 0.999"""	-0.449413	0.21554	0.814901	TRQSAATLSFPSKPCLAWSHES	generic|IP_946714_TX=10090_REVERSED|
"""index: 11036, intensity: 203746.0, mobility: 1.124"""	-0.449513	0.215691	0.815057	ELFQLQKQAHKQIKLTQLDAVLVCDWQDSAEPKCSGMEVLPL	generic|sp_P86044_ANO9_MOUSE__II_3459594_REVERSED	|generic|II_3459593_TX=10090_REVERSED|
"""index: 8561, intensity: 5635.0, mobility: 0.922"""	-0.449728	0.215728	0.815392	ASINKNVQESK	generic|tr_A0A494BAC1_A0A494BAC1_MOUSE_REVERSED|
"""index: 16668, intensity: 5708.0, mobility: 0.842"""	-0.45029	0.215879	0.816266	MPWRIWLCGAKNQVRM	generic|chr11_1_71025120_71025209_ENSMUST00000164220_REVERSED|
"""index: 9403, intensity: 15908.0, mobility: 0.917"""	-0.450391	0.216144	0.816424	NIYTMLELESDFYKK	generic|sp_Q02395-2_MTF2_MOUSE__chr5_1_108092077_108092160_ENSMUST00000124195__II_935214_REVERSED	|generic|tr_F6Q1Z6_F6Q1Z6_MOUSE__chr5_1_108092077_108092160_ENSMUST00000124195__II_935214_REVERSED	|generic|sp_Q02395_MTF2_MOUSE__chr5_1_108092077_108092160_ENSMUST00000124195__II_935212_REVERSED	|generic|tr_M0QWI3_M0QWI3_MOUSE__chr5_1_108099158_108099190_ENSMUST00000124195__II_935205_REVERSED	|generic|tr_E9QAD3_E9QAD3_MOUSE__chr5_1_108092077_108092160_ENSMUST00000124195_REVERSED|
"""index: 32917, intensity: 6057.0, mobility: 0.999"""	-0.450523	0.21641	0.816629	QHRILRSTCGF	generic|IP_830198_TX=10090_REVERSED	|generic|tr_Q921K6_Q921K6_MOUSE_REVERSED	|generic|tr_Q3TFZ4_Q3TFZ4_MOUSE_REVERSED|
"""index: 3818, intensity: 3418.0, mobility: 0.873"""	-0.450593	0.216676	0.816738	PMDTGAPATSVE	generic|sp_Q921E6_EED_MOUSE__chr7_-1_89955527_89955595_ENSMUST00000207980__II_885369_REVERSED	|generic|sp_Q921E6-2_EED_MOUSE__chr7_-1_89955527_89955595_ENSMUST00000207980__II_885369_REVERSED	|generic|tr_A0A5F8MPX8_A0A5F8MPX8_MOUSE__chr7_-1_89955527_89955595_ENSMUST00000207980__II_885369_REVERSED	|generic|II_885365_TX=10090_REVERSED	|generic|II_885367_TX=10090_REVERSED	|generic|tr_A0A140LIG5_A0A140LIG5_MOUSE__chr14_-1_75704031_75704060_ENSMUST00000226686_REVERSED|
"""index: 17758, intensity: 3166.0, mobility: 1.150"""	-0.450614	0.216941	0.816771	QSCSASNLQGVVWTSWPTLCTPGAMAEKSPSPFL	generic|chr2_1_84736835_84737481_ENSMUST00000238573__IP_1005830_TX=10090_REVERSED|
"""index: 17414, intensity: 26760.0, mobility: 1.081"""	-0.450714	0.217207	0.816926	QDLPISPDMLGPHCD	generic|tr_I6L973_I6L973_MOUSE__II_947472_REVERSED	|generic|sp_Q8K177_KCP3_MOUSE__II_947472_REVERSED	|generic|sp_Q8K177-2_KCP3_MOUSE__II_947464_REVERSED	|generic|IP_947466_TX=10090_REVERSED|
"""index: 31673, intensity: 6531.0, mobility: 0.921"""	-0.450972	0.217472	0.817327	KFIEWFTPR	generic|tr_A0A0J9YVI7_A0A0J9YVI7_MOUSE__II_927483_REVERSED	|generic|tr_Q8VHD0_Q8VHD0_MOUSE__II_927483_REVERSED	|generic|sp_P97929_BRCA2_MOUSE__II_927483_REVERSED	|generic|II_927479_TX=10090_REVERSED	|generic|II_927478_TX=10090_REVERSED|
"""index: 814, intensity: 2615.0, mobility: 0.827"""	-0.450997	0.217738	0.817365	CGAALLHPY	generic|II_1130688_TX=10090_REVERSED|
"""index: 31909, intensity: 5782.0, mobility: 1.049"""	-0.451065	0.217887	0.817472	NVDFVHKTELYATESFPGLFEPHF	generic|II_3491076_TX=10090_REVERSED	|generic|tr_B1AVU7_B1AVU7_MOUSE_REVERSED|
"""index: 25985, intensity: 3156.0, mobility: 1.236"""	-0.451144	0.217956	0.817594	DVFRQHDGYITRAMGPWAQ	generic|tr_Q3UJ89_Q3UJ89_MOUSE_REVERSED	|generic|tr_Q69Z91_Q69Z91_MOUSE_REVERSED	|generic|tr_Q3TZ45_Q3TZ45_MOUSE_REVERSED|
"""index: 12824, intensity: 5318.0, mobility: 0.973"""	-0.451252	0.217956	0.817762	WNFSGLKASCKPCLLQGDMVGLL	generic|tr_Q4KL39_Q4KL39_MOUSE__chr1_-1_170874409_170874462_ENSMUST00000171447__II_1026743_REVERSED	|generic|II_1026746_TX=10090_REVERSED|
"""index: 24059, intensity: 4531.0, mobility: 0.850"""	-0.451568	0.217989	0.818251	IFWNNVQL	generic|tr_Q3UJ00_Q3UJ00_MOUSE__chr7_1_16183824_16183871_ENSMUST00000177156__II_1138894_REVERSED	|generic|sp_P97368_MEIS3_MOUSE__chr7_1_16183824_16183871_ENSMUST00000177156__II_896217_REVERSED	|generic|sp_P97368-2_MEIS3_MOUSE__chr7_1_16183824_16183871_ENSMUST00000177156__II_896217_REVERSED	|generic|tr_Q6GU28_Q6GU28_MOUSE__chr7_1_16183824_16183871_ENSMUST00000177156__II_1003777_REVERSED	|generic|tr_B1AWK4_B1AWK4_MOUSE__chr7_1_16183824_16183871_ENSMUST00000177156__II_1003775_REVERSED	|generic|sp_Q60954_MEIS1_MOUSE__chr7_1_16183824_16183871_ENSMUST00000177156__II_1138894_REVERSED	|generic|sp_Q60954-2_MEIS1_MOUSE__chr7_1_16183824_16183871_ENSMUST00000177156__II_1138900_REVERSED	|generic|sp_Q8BG99_PKNX2_MOUSE__chr9_-1_36892825_36893046_ENSMUST00000175938__II_854635_REVERSED	|generic|tr_A0A494B9U0_A0A494B9U0_MOUSE__chr17_1_31604932_31604964_ENSMUST00000235401__II_1067447_REVERSED	|generic|tr_Q3TYM2_Q3TYM2_MOUSE__chr7_1_16183824_16183871_ENSMUST00000177156__II_744041_REVERSED	|generic|tr_Q3UJ35_Q3UJ35_MOUSE__chr7_1_16183824_16183871_ENSMUST00000177156__II_744041_REVERSED	|generic|sp_O70477_PKNX1_MOUSE__chr17_1_31604932_31604964_ENSMUST00000235401__II_1067447_REVERSED	|generic|sp_P97367_MEIS2_MOUSE__chr7_1_16183824_16183871_ENSMUST00000177156__II_1003777_REVERSED	|generic|sp_P97367-2_MEIS2_MOUSE__chr7_1_16183824_16183871_ENSMUST00000177156__II_1003775_REVERSED	|generic|tr_H3BLB6_H3BLB6_MOUSE__chr7_1_16183824_16183871_ENSMUST00000177156__II_1138915_REVERSED	|generic|tr_Q3U2C1_Q3U2C1_MOUSE__chr7_1_16183824_16183871_ENSMUST00000177156__II_896217_REVERSED	|generic|II_1138901_TX=10090_REVERSED	|generic|II_896212_TX=10090_REVERSED	|generic|II_854640_TX=10090_REVERSED	|generic|tr_A0A494BA52_A0A494BA52_MOUSE__chr17_1_31604932_31604964_ENSMUST00000235401_REVERSED	|generic|sp_Q60954-3_MEIS1_MOUSE__chr7_1_16183824_16183871_ENSMUST00000177156_REVERSED	|generic|tr_A0A494B958_A0A494B958_MOUSE__chr17_1_31604932_31604964_ENSMUST00000235401_REVERSED	|generic|tr_A0A494BB27_A0A494BB27_MOUSE__chr17_1_31604932_31604964_ENSMUST00000235401_REVERSED	|generic|tr_A0A0A7EPH8_A0A0A7EPH8_MOUSE__chr7_1_16183824_16183871_ENSMUST00000177156_REVERSED	|generic|tr_Q3TY73_Q3TY73_MOUSE_REVERSED	|generic|tr_A0A0A0MQB8_A0A0A0MQB8_MOUSE__chr7_1_16183824_16183871_ENSMUST00000177156_REVERSED|
"""index: 819, intensity: 2965.0, mobility: 0.800"""	-0.452542	0.218254	0.819757	SKSPRAMVQSQPATWISLPTT	generic|sp_Q6R0H6_ALEX_MOUSE_REVERSED|
"""index: 23688, intensity: 10125.0, mobility: 0.915"""	-0.45268	0.218461	0.81997	YDSAETYILLAPLCLPQNAENR	generic|tr_Q3TWI4_Q3TWI4_MOUSE__chr19_-1_6965682_6965729_ENSMUST00000237726_REVERSED	|generic|tr_Q571K9_Q571K9_MOUSE__chr19_-1_6965682_6965729_ENSMUST00000237726_REVERSED	|generic|tr_Q8CI86_Q8CI86_MOUSE__chr19_-1_6965682_6965729_ENSMUST00000237726_REVERSED	|generic|sp_P51432_PLCB3_MOUSE__chr19_-1_6965682_6965729_ENSMUST00000237726_REVERSED|
"""index: 2054, intensity: 3825.0, mobility: 0.872"""	-0.452788	0.218667	0.820136	TLPTDMPEKEKLWET	generic|chr4_1_57854950_57855192_ENSMUST00000107600__IP_962642_TX=10090_REVERSED|
"""index: 18147, intensity: 4343.0, mobility: 0.832"""	-0.452882	0.218932	0.820282	NGFFVTVT	generic|IP_898369_TX=10090_REVERSED|
"""index: 1413, intensity: 4392.0, mobility: 0.764"""	-0.453073	0.219138	0.820577	LGGDDLRP	generic|chr1_-1_71648005_71648094_ENSMUST00000188894_REVERSED|
"""index: 28087, intensity: 4629.0, mobility: 1.052"""	-0.453189	0.219345	0.820755	PLACIAAATTPLPGPLFRAALTKTLQKQL	generic|sp_A2A5E6_Z385C_MOUSE_REVERSED	|generic|sp_A2A5E6-2_Z385C_MOUSE_REVERSED|
"""index: 19277, intensity: 3148.0, mobility: 1.163"""	-0.453287	0.219551	0.820906	HKSRMCLLFMNMEPIL	generic|IP_1075805_TX=10090_REVERSED|
"""index: 7873, intensity: 2943.0, mobility: 0.858"""	-0.453404	0.219815	0.821085	APQVSAAKPTP	generic|II_946385_TX=10090_REVERSED	|generic|sp_Q9QYX7_PCLO_MOUSE__chr5_1_14775377_14775448_ENSMUST00000182426_REVERSED	|generic|sp_Q9QYX7-2_PCLO_MOUSE__chr5_1_14793960_14794043_ENSMUST00000182426_REVERSED|
"""index: 21475, intensity: 5966.0, mobility: 1.068"""	-0.453467	0.219847	0.821182	VMINGMPRSESKGY	generic|IP_826064_TX=10090_REVERSED|
"""index: 23906, intensity: 4385.0, mobility: 1.013"""	-0.453967	0.220111	0.821952	ELPCLILLSTCSSMMAPSEGSSTEDIVR	generic|tr_Q8C5J1_Q8C5J1_MOUSE__IP_1138271_REVERSED|
"""index: 27418, intensity: 3830.0, mobility: 0.869"""	-0.45398	0.220375	0.821972	TSIYQYKK	generic|sp_Q3TTI8_TEX52_MOUSE_REVERSED|
"""index: 2761, intensity: 4236.0, mobility: 0.977"""	-0.454061	0.220406	0.822096	SLLVATCSMVSHC	generic|sp_Q8C0C4-3_CCSE1_MOUSE__chr6_1_61423016_61423081_ENSMUST00000147576__II_919889_REVERSED	|generic|tr_A0A0H2UKC3_A0A0H2UKC3_MOUSE__chr6_1_61423016_61423081_ENSMUST00000147576__II_919889_REVERSED	|generic|II_919882_TX=10090_REVERSED	|generic|II_919883_TX=10090_REVERSED	|generic|sp_Q8C0C4_CCSE1_MOUSE__chr6_1_61423016_61423081_ENSMUST00000147576_REVERSED|
"""index: 8915, intensity: 165036.0, mobility: 0.919"""	-0.454585	0.22067	0.8229	KGAPGVSGHPGPAGAAGTPGISGPYGR	generic|tr_Q3TU64_Q3TU64_MOUSE__chr4_-1_72137078_72137107_ENSMUST00000132550_REVERSED	|generic|tr_Q3TP88_Q3TP88_MOUSE__chr4_-1_72137078_72137107_ENSMUST00000132550_REVERSED	|generic|sp_Q01149_CO1A2_MOUSE__chr4_-1_72137078_72137107_ENSMUST00000132550_REVERSED	|generic|tr_Q3TUE2_Q3TUE2_MOUSE__chr4_-1_72137078_72137107_ENSMUST00000132550_REVERSED	|generic|tr_Q91VL4_Q91VL4_MOUSE_REVERSED|
"""index: 25545, intensity: 5219.0, mobility: 0.977"""	-0.454737	0.220875	0.823134	ATPLPPPPPPPP	generic|sp_Q61329_ZFHX3_MOUSE__chr10_1_128278792_128278821_ENSMUST00000217852_REVERSED	|generic|tr_E9QMD3_E9QMD3_MOUSE__chr10_1_128278792_128278821_ENSMUST00000217852_REVERSED	|generic|tr_Q6P9K2_Q6P9K2_MOUSE__chr10_1_128278792_128278821_ENSMUST00000217852_REVERSED|
"""index: 23528, intensity: 3146.0, mobility: 0.855"""	-0.454916	0.221022	0.823407	SMMMWTTKR	generic|chr5_-1_143093000_143093116_ENSMUST00000053498_REVERSED|
"""index: 6609, intensity: 2900.0, mobility: 0.842"""	-0.455374	0.221227	0.824109	PSGLHFLVM	generic|IP_947341_TX=10090_REVERSED|
"""index: 18945, intensity: 9856.0, mobility: 1.010"""	-0.455601	0.221491	0.824456	FLFGYIVTFIQ	generic|IP_952713_TX=10090_REVERSED|
"""index: 28823, intensity: 18947.0, mobility: 1.021"""	-0.455632	0.221609	0.824502	PHIQVLFTMLL	generic|chr19_1_53231183_53231239_ENSMUST00000111741_REVERSED|
"""index: 3285, intensity: 4216.0, mobility: 0.862"""	-0.455747	0.221609	0.824678	RYGLVPDEAADAPPEWRA	generic|tr_Q3UNN3_Q3UNN3_MOUSE__chr17_-1_56413325_56413363_ENSMUST00000223685_REVERSED	|generic|tr_A0A286YDF6_A0A286YDF6_MOUSE_REVERSED	|generic|sp_B0V2N1_PTPRS_MOUSE__chr17_-1_56413325_56413363_ENSMUST00000223685_REVERSED	|generic|sp_B0V2N1-2_PTPRS_MOUSE__chr17_-1_56413325_56413363_ENSMUST00000223685_REVERSED	|generic|sp_B0V2N1-6_PTPRS_MOUSE__chr17_-1_56413325_56413363_ENSMUST00000223685_REVERSED|
"""index: 20641, intensity: 3373.0, mobility: 1.029"""	-0.456719	0.221697	0.82616	WVELRGGLSDPGPR	generic|IP_890302_TX=10090_REVERSED|
"""index: 31841, intensity: 6912.0, mobility: 0.898"""	-0.45695	0.221727	0.826512	ILSAFSLLRSSGPR	generic|IP_1037152_TX=10090_REVERSED|
"""index: 34311, intensity: 3934.0, mobility: 1.029"""	-0.457868	0.221931	0.827907	RLGAKLAPPQTLPLFLLQ	generic|IP_1081662_TX=10090_REVERSED|
"""index: 1106, intensity: 3597.0, mobility: 0.894"""	-0.457889	0.222193	0.827937	CELMLYYLI	generic|tr_A2BGJ5_A2BGJ5_MOUSE_REVERSED	|generic|tr_Q56GB0_Q56GB0_MOUSE_REVERSED|
"""index: 17347, intensity: 6145.0, mobility: 1.108"""	-0.457948	0.222222	0.828027	LEQMQIFNSHGQREAIMDSTLRG	generic|tr_E9PUL2_E9PUL2_MOUSE_REVERSED	|generic|sp_Q8CDN9_LRRC9_MOUSE_REVERSED	|generic|sp_Q8CDN9-2_LRRC9_MOUSE_REVERSED	|generic|tr_A0A1Y7VLD2_A0A1Y7VLD2_MOUSE_REVERSED|
"""index: 1563, intensity: 2710.0, mobility: 0.843"""	-0.458307	0.222484	0.828571	RCFGSPVWP	generic|chr2_1_91766573_91766686_ENSMUST00000099712__IP_1002260_TX=10090_REVERSED|
"""index: 27487, intensity: 4132.0, mobility: 1.012"""	-0.458329	0.222513	0.828605	FVTHRKMLSQR	generic|IP_1038157_TX=10090_REVERSED|
"""index: 12211, intensity: 6188.0, mobility: 1.200"""	-0.458895	0.222775	0.829461	YYLILPSQGGFDFLVKH	generic|tr_E9PUC3_E9PUC3_MOUSE__II_1000526_REVERSED	|generic|sp_Q9D518_F227B_MOUSE_REVERSED|
"""index: 16096, intensity: 3198.0, mobility: 0.880"""	-0.458913	0.223037	0.829487	NLPSSTNRGP	generic|IP_3467192_TX=10090_REVERSED|
"""index: 8820, intensity: 13476.0, mobility: 1.039"""	-0.458935	0.223298	0.82952	KGGEMKVTAKFKKGGMTQMECEKGITFK	generic|sp_P51162_FABP6_MOUSE_REVERSED|
"""index: 22188, intensity: 57743.0, mobility: 0.932"""	-0.458948	0.223529	0.829541	RQLHSHRR	generic|tr_D3Z2T8_D3Z2T8_MOUSE_REVERSED|
"""index: 29306, intensity: 4835.0, mobility: 1.042"""	-0.458994	0.223529	0.829611	FLGHNLYMKVLQPIFLYCIKMDYKEKEKFKKKESKGSKKTQEEKAA	generic|sp_Q9D541_CCDC7_MOUSE_REVERSED|
"""index: 20821, intensity: 5247.0, mobility: 1.000"""	-0.459689	0.223732	0.830658	EADLLAPSSAPRPR	generic|tr_S4R1Y0_S4R1Y0_MOUSE_REVERSED	|generic|sp_Q0MW30_NEU1B_MOUSE_REVERSED|
"""index: 33148, intensity: 6182.0, mobility: 1.043"""	-0.459823	0.223877	0.830861	RFEAQQGPQVTL	generic|tr_Q3UHH3_Q3UHH3_MOUSE__IP_953698_REVERSED	|generic|sp_Q05793_PGBM_MOUSE_REVERSED	|generic|tr_E9PZ16_E9PZ16_MOUSE_REVERSED	|generic|tr_B1B0C7_B1B0C7_MOUSE_REVERSED|
"""index: 35240, intensity: 3152.0, mobility: 1.041"""	-0.460128	0.224138	0.83132	MQVKPLHGKLGAGAAAAAQAAPLEAEPLQ	generic|tr_F7DBB3_F7DBB3_MOUSE__II_1112110_REVERSED	|generic|tr_F7DBB3_F7DBB3_MOUSE__II_1112110_REVERSED	|generic|tr_F7DBB3_F7DBB3_MOUSE__II_1112110_REVERSED	|generic|tr_F7CVJ5_F7CVJ5_MOUSE_REVERSED	|generic|tr_F7CVJ5_F7CVJ5_MOUSE_REVERSED	|generic|tr_F7CVJ5_F7CVJ5_MOUSE_REVERSED	|generic|tr_F7CVJ5_F7CVJ5_MOUSE_REVERSED	|generic|tr_E9PYB0_E9PYB0_MOUSE_REVERSED	|generic|tr_E9PYB0_E9PYB0_MOUSE_REVERSED	|generic|tr_E9PYB0_E9PYB0_MOUSE_REVERSED	|generic|tr_E9PYB0_E9PYB0_MOUSE_REVERSED|
"""index: 3455, intensity: 6767.0, mobility: 0.927"""	-0.460143	0.224341	0.831342	LVAPVVCLFGKH	generic|IP_941317_TX=10090_REVERSED|
"""index: 2067, intensity: 3802.0, mobility: 0.898"""	-0.460202	0.224484	0.83143	PHTESGPRLR	generic|IP_858172_TX=10090_REVERSED|
"""index: 15111, intensity: 4651.0, mobility: 1.168"""	-0.460253	0.224745	0.831508	KRYDHSKFIGSIGGIRVGRYKVVGALGLYYINPAVWGGYPLEQLHNSA	generic|tr_F6UCV1_F6UCV1_MOUSE__II_844753_REVERSED	|generic|sp_Q923B1_DBR1_MOUSE_REVERSED	|generic|tr_D3YXA2_D3YXA2_MOUSE_REVERSED|
"""index: 13519, intensity: 3051.0, mobility: 0.851"""	-0.460757	0.225007	0.832265	WVSSRSPLK	generic|IP_909189_TX=10090_REVERSED|
"""index: 9702, intensity: 7960.0, mobility: 0.964"""	-0.460801	0.225268	0.832331	GAPKPSSENAKGEFMMVLKLVASR	generic|tr_A0A0A6YWH2_A0A0A6YWH2_MOUSE__chr2_1_31969632_31969796_ENSMUST00000138833__II_1011632_REVERSED	|generic|sp_Q9EQX4_AIF1L_MOUSE__chr2_1_31969632_31969796_ENSMUST00000138833__II_1011628_REVERSED|
"""index: 17113, intensity: 3051.0, mobility: 0.847"""	-0.461093	0.225462	0.832769	GDELLECGIMRQYTHLGSHNY	generic|sp_Q8HWB0_HMR1_MOUSE__II_1041139_REVERSED|
"""index: 2318, intensity: 2957.0, mobility: 1.006"""	-0.461148	0.225462	0.832851	ECPRHFCFPATQNCIPHNTGVVPLNDLYISA	generic|IP_1109340_TX=10090_REVERSED|
"""index: 11748, intensity: 9916.0, mobility: 1.240"""	-0.461254	0.225462	0.83301	RREPLLHYKMAEMLLKQCELNGSFFSSNELDALLWQMLAH	generic|tr_Q8BLJ6_Q8BLJ6_MOUSE__II_830820_REVERSED|
"""index: 14782, intensity: 5289.0, mobility: 1.144"""	-0.462288	0.225722	0.834556	TTMYDLLFLIFVVPWMEPTEMLGLRIFETVTTENARLKPQ	generic|IP_1120473_TX=10090_REVERSED|
"""index: 6492, intensity: 2924.0, mobility: 0.894"""	-0.462296	0.225924	0.834567	DPPPPSPPFLP	generic|tr_D3YYE6_D3YYE6_MOUSE_REVERSED	|generic|sp_O35126_ATN1_MOUSE__chr6_-1_124746016_124746240_ENSMUST00000129411_REVERSED|
"""index: 10467, intensity: 2803.0, mobility: 0.809"""	-0.462375	0.226067	0.834687	KNEQTKPD	generic|chr18_-1_12219170_12219322_ENSMUST00000133112__II_1057804_TX=10090_REVERSED	|generic|tr_Q3U2B2_Q3U2B2_MOUSE__chr18_-1_12221802_12221846_ENSMUST00000133112__II_1057807_REVERSED	|generic|tr_Q7TMD4_Q7TMD4_MOUSE__chr18_-1_12221802_12221846_ENSMUST00000133112__II_1057807_REVERSED	|generic|sp_O35604_NPC1_MOUSE__chr18_-1_12221802_12221846_ENSMUST00000133112__II_3494135_REVERSED|
"""index: 22510, intensity: 4251.0, mobility: 0.893"""	-0.462525	0.226327	0.83491	RRFSAGSMLLMEMGSLVPGPPQSV	generic|chr15_-1_73330997_73343200_ENSMUST00000226988_REVERSED|
"""index: 15117, intensity: 10969.0, mobility: 1.126"""	-0.462588	0.226587	0.835004	TAKSATVKRPLHQPRKHKNTNMMMRE	generic|IP_1040833_TX=10090_REVERSED|
"""index: 32802, intensity: 3902.0, mobility: 1.022"""	-0.462646	0.226847	0.83509	LTYMILFMVFL	generic|tr_A2ASV2_A2ASV2_MOUSE_REVERSED	|generic|tr_Q7TR93_Q7TR93_MOUSE_REVERSED|
"""index: 24144, intensity: 3067.0, mobility: 1.025"""	-0.462732	0.227107	0.835219	PCLIVVYYDQLRPHAYFENLFDMLLDIKLS	generic|tr_A2AHB8_A2AHB8_MOUSE__chr2_1_25907517_25907654_ENSMUST00000131529__II_1016436_REVERSED	|generic|sp_Q6ZPR4_KCNT1_MOUSE__chr2_1_25907517_25907654_ENSMUST00000131529__II_1016436_REVERSED	|generic|tr_C0KTP6_C0KTP6_MOUSE__chr2_1_25907517_25907654_ENSMUST00000131529__II_1016436_REVERSED	|generic|tr_D3Z592_D3Z592_MOUSE_REVERSED	|generic|tr_D3Z649_D3Z649_MOUSE_REVERSED	|generic|tr_A2AHB7_A2AHB7_MOUSE__chr2_1_25907517_25907654_ENSMUST00000131529_REVERSED	|generic|tr_A0A0G2JG99_A0A0G2JG99_MOUSE__chr2_1_25907517_25907654_ENSMUST00000131529_REVERSED	|generic|tr_D3YTU6_D3YTU6_MOUSE_REVERSED	|generic|tr_A0A0G2JER3_A0A0G2JER3_MOUSE__chr2_1_25907517_25907654_ENSMUST00000131529_REVERSED	|generic|tr_A2AHB9_A2AHB9_MOUSE__chr2_1_25907517_25907654_ENSMUST00000131529_REVERSED|
"""index: 22837, intensity: 5163.0, mobility: 1.095"""	-0.462825	0.227308	0.835357	ERSEQSTASGRAQK	generic|tr_A0A0R4J1M7_A0A0R4J1M7_MOUSE__chr15_1_100970239_100970271_ENSMUST00000202971_REVERSED	|generic|tr_K3W4N7_K3W4N7_MOUSE__chr15_1_100970239_100970271_ENSMUST00000202971_REVERSED	|generic|sp_Q9JJV9_SCN5A_MOUSE__chr15_1_100970239_100970271_ENSMUST00000202971_REVERSED	|generic|sp_Q9JJV9-2_SCN5A_MOUSE__chr15_1_100970239_100970271_ENSMUST00000202971_REVERSED	|generic|tr_A0A0R5RP31_A0A0R5RP31_MOUSE__chr15_1_100970239_100970271_ENSMUST00000202971_REVERSED	|generic|tr_A0A0R5RP25_A0A0R5RP25_MOUSE__chr15_1_100970239_100970271_ENSMUST00000202971_REVERSED|
"""index: 13439, intensity: 4332.0, mobility: 0.922"""	-0.462884	0.227509	0.835445	LMHDTVAQFSQRGSKDEIVKI	generic|sp_Q61526_ERBB3_MOUSE_REVERSED|
"""index: 6678, intensity: 4358.0, mobility: 0.798"""	-0.462956	0.227769	0.835552	TSSTKKMSVQLLRT	generic|IP_959971_TX=10090_REVERSED|
"""index: 20110, intensity: 4718.0, mobility: 0.986"""	-0.462975	0.228029	0.835581	NRVTGGVQSKSQL	generic|IP_2517560_TX=10090_REVERSED|
"""index: 13494, intensity: 5592.0, mobility: 1.077"""	-0.463153	0.22817	0.835846	LEMWKGVFKMTDKNKIASYCR	generic|IP_972377_TX=10090_REVERSED|
"""index: 23802, intensity: 3560.0, mobility: 1.370"""	-0.463604	0.228371	0.836516	RHLENSFLINCLKSRNYALM	generic|sp_Q91WL8_WWOX_MOUSE__II_858009_REVERSED	|generic|sp_Q91WL8-3_WWOX_MOUSE_REVERSED	|generic|sp_Q91WL8-4_WWOX_MOUSE_REVERSED|
"""index: 25456, intensity: 6298.0, mobility: 1.026"""	-0.463729	0.228512	0.836701	RKGLGEKAQLR	generic|tr_E9PZJ6_E9PZJ6_MOUSE__chr2_1_121901187_121901288_ENSMUST00000135416__II_1001026_REVERSED	|generic|II_1001023_TX=10090_REVERSED	|generic|II_1001025_TX=10090_REVERSED	|generic|sp_Q6P2L7_GOLM2_MOUSE__chr2_1_121901187_121901288_ENSMUST00000135416_REVERSED	|generic|sp_Q6P2L7-2_GOLM2_MOUSE__chr2_1_121901187_121901288_ENSMUST00000135416_REVERSED	|generic|sp_Q6P2L7-3_GOLM2_MOUSE__chr2_1_121901187_121901288_ENSMUST00000135416_REVERSED|
"""index: 6403, intensity: 2773.0, mobility: 1.049"""	-0.46398	0.228712	0.837074	SPRPKDAYLHPEVAGQQAIWPPIGEEKGCLHELLVPVCSSMMILQ	generic|chr11_1_79438745_79440908_ENSMUST00000219057__IP_1130093_TX=10090_REVERSED|
"""index: 8734, intensity: 7843.0, mobility: 0.909"""	-0.464197	0.228853	0.837396	ERSSGAQFSNIEQLAQQ	generic|IP_1132762_TX=10090_REVERSED|
"""index: 14742, intensity: 9400.0, mobility: 0.988"""	-0.464468	0.229053	0.837797	SYCCKSSKCLVWSQNESGCNQLKLK	generic|IP_3477882_TX=10090_REVERSED|
"""index: 20058, intensity: 4334.0, mobility: 0.958"""	-0.464549	0.229313	0.837917	AQSAMAQGPGGVGMNLNPSSGSRLLE	generic|tr_Q8BJ14_Q8BJ14_MOUSE__chr15_1_81586641_81586727_ENSMUST00000189338__II_1087172_REVERSED	|generic|sp_B2RWS6_EP300_MOUSE__chr15_1_81640047_81640145_ENSMUST00000205816__II_1087171_REVERSED|
"""index: 27290, intensity: 2759.0, mobility: 0.792"""	-0.464564	0.229334	0.83794	LWDPSILSAGCLH	generic|tr_Q543E3_Q543E3_MOUSE_REVERSED|
"""index: 13903, intensity: 10696.0, mobility: 0.979"""	-0.465174	0.229415	0.838843	RHLLATVVTAFQLCKPSFVTGYSM	generic|IP_838319_TX=10090_REVERSED|
"""index: 1497, intensity: 2695.0, mobility: 0.759"""	-0.465572	0.229555	0.83943	MSWINHLPSFSSFSGG	generic|IP_980665_TX=10090_REVERSED|
"""index: 13081, intensity: 3825.0, mobility: 1.042"""	-0.465683	0.229695	0.839593	RMIEREAMNTFSYGRQTLIK	generic|IP_1071309_TX=10090_REVERSED|
"""index: 11591, intensity: 4976.0, mobility: 1.172"""	-0.465718	0.229953	0.839644	PGPCSPARGVSLVPPPHRLSSPVPWSGWCSRSPPGLLSWPMSSPLPR	generic|chr9_1_21940773_21941116_ENSMUST00000046371__IP_851895_TX=10090_REVERSED|
"""index: 2558, intensity: 5082.0, mobility: 0.975"""	-0.465792	0.230093	0.839755	IMQDQQDELK	generic|chr9_-1_103609747_103752883_ENSMUST00000189066_REVERSED|
"""index: 31081, intensity: 12388.0, mobility: 0.934"""	-0.466034	0.230292	0.840111	PGRDYLERL	generic|tr_Q80UL2_Q80UL2_MOUSE__II_3458442_REVERSED	|generic|tr_Q3UPV9_Q3UPV9_MOUSE__II_3492295_REVERSED	|generic|tr_Q3UMJ5_Q3UMJ5_MOUSE__II_3492295_REVERSED	|generic|tr_Q3V262_Q3V262_MOUSE__II_3492295_REVERSED|
"""index: 1315, intensity: 3366.0, mobility: 0.954"""	-0.466184	0.230551	0.840331	NPEPRPEQWEM	generic|sp_Q91VU8_PTOV1_MOUSE__chr7_-1_44867189_44867242_ENSMUST00000207393__II_889782_REVERSED	|generic|tr_A0A140LJ23_A0A140LJ23_MOUSE__chr7_-1_44864758_44864799_ENSMUST00000208765__II_889782_REVERSED	|generic|IP_889779_TX=10090_REVERSED	|generic|IP_889778_TX=10090_REVERSED	|generic|tr_A0A140LJ65_A0A140LJ65_MOUSE__chr7_-1_44864758_44864799_ENSMUST00000208765_REVERSED|
"""index: 12646, intensity: 4957.0, mobility: 1.117"""	-0.466278	0.23069	0.840469	CTRTRMRTTMRTKLTSSPRESPFAAAVWEQRWTKRRRCLPNP	generic|IP_1097634_TX=10090_REVERSED	|generic|IP_1097618_TX=10090_REVERSED	|generic|IP_1097631_TX=10090_REVERSED|
"""index: 7006, intensity: 3360.0, mobility: 1.050"""	-0.466622	0.230948	0.840976	YLFAGVGSACQPGRA	generic|tr_D3Z763_D3Z763_MOUSE_REVERSED	|generic|sp_Q6AZB0_BOC_MOUSE_REVERSED	|generic|sp_Q6AZB0-3_BOC_MOUSE_REVERSED	|generic|sp_Q6AZB0-4_BOC_MOUSE_REVERSED|
"""index: 24799, intensity: 2952.0, mobility: 1.109"""	-0.466681	0.231147	0.841062	LHMFPPVTSPCFRSM	generic|IP_3461758_TX=10090_REVERSED|
"""index: 21660, intensity: 3759.0, mobility: 1.093"""	-0.466831	0.231226	0.841283	GVYLCSGLLPEVRTDG	generic|tr_A0A5F8MPY1_A0A5F8MPY1_MOUSE_REVERSED	|generic|tr_Q5DTQ6_Q5DTQ6_MOUSE_REVERSED	|generic|sp_Q8C9W3_ATS2_MOUSE_REVERSED|
"""index: 3554, intensity: 6473.0, mobility: 0.925"""	-0.467254	0.231364	0.841903	LVAPVVCLFGKH	generic|IP_941317_TX=10090_REVERSED|
"""index: 2495, intensity: 6985.0, mobility: 0.880"""	-0.467596	0.231503	0.842405	RRTEKCLKFQGEPRG	generic|IP_841229_TX=10090_REVERSED|
"""index: 12229, intensity: 6039.0, mobility: 0.877"""	-0.467616	0.231582	0.842433	VKVPEFSKGAALDEVQSAARQ	generic|tr_Q3UE20_Q3UE20_MOUSE_REVERSED|
"""index: 12559, intensity: 7839.0, mobility: 1.228"""	-0.468246	0.23172	0.843354	SRHLAPPFPLNQPVAPASLSTQPSGQNEWRDMMPKPTKWPSFFGG	generic|sp_Q9WVQ1_MAGI2_MOUSE__chr5_1_20702091_20702126_ENSMUST00000197354_REVERSED	|generic|sp_Q9WVQ1-2_MAGI2_MOUSE__chr5_1_20702091_20702126_ENSMUST00000197354_REVERSED	|generic|sp_Q9WVQ1-4_MAGI2_MOUSE__chr5_1_20702091_20702126_ENSMUST00000197354_REVERSED	|generic|tr_A0A140LHL1_A0A140LHL1_MOUSE_REVERSED	|generic|tr_Q80TU0_Q80TU0_MOUSE_REVERSED	|generic|tr_A0A0G2JE00_A0A0G2JE00_MOUSE_REVERSED	|generic|tr_A0A0G2JEG6_A0A0G2JEG6_MOUSE_REVERSED	|generic|sp_Q9WVQ1-3_MAGI2_MOUSE_REVERSED|
"""index: 35147, intensity: 2735.0, mobility: 1.168"""	-0.468515	0.231918	0.843748	SSSSGCCM	generic|IP_1149569_TX=10090_REVERSED|
"""index: 4536, intensity: 3058.0, mobility: 1.012"""	-0.468808	0.232175	0.844175	SRCTSRGMSSSWR	generic|IP_1137411_TX=10090_REVERSED|
"""index: 9737, intensity: 6861.0, mobility: 0.962"""	-0.468811	0.232373	0.844179	IEELVSPFNEQLDAAPHP	generic|IP_922033_TX=10090_REVERSED	|generic|IP_922031_TX=10090_REVERSED|
"""index: 4320, intensity: 7956.0, mobility: 0.922"""	-0.46894	0.23257	0.844367	ERDVGEERPNA	generic|sp_E0CYV9_CD054_MOUSE__chr11_1_78023037_78023066_ENSMUST00000108360_REVERSED|
"""index: 11911, intensity: 16414.0, mobility: 1.113"""	-0.46902	0.232827	0.844484	VSAKLFKNGIRQDMGIATAVEEVDAGTAECLASISNISSIRQAL	generic|tr_Q3TS38_Q3TS38_MOUSE__chr5_-1_65423444_65423650_ENSMUST00000125375__II_939549_REVERSED	|generic|tr_Q3TI06_Q3TI06_MOUSE__chr5_-1_65423444_65423650_ENSMUST00000125375__II_939549_REVERSED	|generic|tr_Q3TJE8_Q3TJE8_MOUSE__chr5_-1_65423444_65423650_ENSMUST00000125375__II_939549_REVERSED	|generic|tr_Q3UIZ1_Q3UIZ1_MOUSE__chr5_-1_65423444_65423650_ENSMUST00000125375__II_939549_REVERSED|
"""index: 10055, intensity: 8245.0, mobility: 1.256"""	-0.469147	0.233085	0.844669	WDMLLNMYQPAPLATPKKYKLDDQWRYEYKPGGSMVPCTR	generic|II_965643_TX=10090_REVERSED	|generic|sp_Q8VE04_MOB3B_MOUSE_REVERSED	|generic|tr_Q3TC05_Q3TC05_MOUSE_REVERSED|
"""index: 10390, intensity: 35692.0, mobility: 0.908"""	-0.469301	0.233342	0.844893	LDQPLMGVQAWLPIAEPSLQEL	generic|tr_Q8BHW4_Q8BHW4_MOUSE_REVERSED	|generic|tr_Q14AX1_Q14AX1_MOUSE_REVERSED|
"""index: 4759, intensity: 3665.0, mobility: 0.859"""	-0.469511	0.233599	0.845199	RTHTHTAPSPPGLCNLRM	generic|chr18_1_64265314_64265454_ENSMUST00000025477_REVERSED|
"""index: 14275, intensity: 3636.0, mobility: 1.141"""	-0.469586	0.233856	0.845307	LMERISRKSRESTKWIKLCSNKTSETPK	generic|IP_1053331_TX=10090_REVERSED|
"""index: 15137, intensity: 18564.0, mobility: 1.042"""	-0.469655	0.234114	0.845408	SETVYIPPDGYQTQAFNLLRR	generic|sp_Q8K1F9_LCTL_MOUSE__II_848698_REVERSED	|generic|tr_D3YTQ7_D3YTQ7_MOUSE_REVERSED	|generic|sp_Q8K1F9-3_LCTL_MOUSE_REVERSED|
"""index: 16922, intensity: 4840.0, mobility: 0.994"""	-0.469664	0.234311	0.845421	DPTSLYQRQFWDQYRKQQGFRVRSTMFL	generic|sp_Q7TPD0_INT3_MOUSE__chr3_-1_90400591_90400635_ENSMUST00000199992_REVERSED	|generic|tr_A0A0G2JFJ6_A0A0G2JFJ6_MOUSE__chr3_-1_90400591_90400635_ENSMUST00000199992_REVERSED|
"""index: 12102, intensity: 7984.0, mobility: 0.909"""	-0.469856	0.234508	0.845699	GPVLKMTESIVMPKWLV	generic|sp_Q9DAQ4_CB081_MOUSE_REVERSED	|generic|sp_Q9DAQ4-2_CB081_MOUSE_REVERSED	|generic|sp_Q9DAQ4-3_CB081_MOUSE_REVERSED|
"""index: 16557, intensity: 3317.0, mobility: 1.117"""	-0.469923	0.234704	0.845797	LIPAEMWWAKTVRM	generic|chr13_-1_6622036_6635929_ENSMUST00000138703__IP_1110267_TX=10090_REVERSED|
"""index: 9064, intensity: 3634.0, mobility: 1.421"""	-0.470064	0.234961	0.846002	MVGSERLYYTVVGSGPSLSTKIYP	generic|tr_Q8VDC3_Q8VDC3_MOUSE_REVERSED	|generic|sp_P28271_ACOC_MOUSE_REVERSED|
"""index: 14959, intensity: 6504.0, mobility: 0.980"""	-0.470098	0.235219	0.846051	HQCRALAVGSFLIFSHDMRMSPWAQSSLDLPT	generic|IP_2509120_TX=10090_REVERSED|
"""index: 19682, intensity: 3457.0, mobility: 0.932"""	-0.470109	0.235476	0.846067	LVQEQLMDKK	generic|sp_Q8C262_IIGP5_MOUSE_REVERSED	|generic|tr_D3Z720_D3Z720_MOUSE_REVERSED|
"""index: 14261, intensity: 7482.0, mobility: 1.072"""	-0.470111	0.235672	0.84607	FFSLLPHGVFYRKGIVVYSCM	generic|IP_888153_TX=10090_REVERSED|
"""index: 5082, intensity: 5568.0, mobility: 0.954"""	-0.470253	0.235868	0.846275	RHNGFTRSFMM	generic|IP_3505612_TX=10090_REVERSED|
"""index: 24863, intensity: 4794.0, mobility: 1.262"""	-0.470431	0.236125	0.846533	ATVPGSSRQTSSSAGSVPTHSPVVTTFSPLPTPGQPP	generic|tr_B2RQK7_B2RQK7_MOUSE_REVERSED	|generic|tr_D3YU08_D3YU08_MOUSE_REVERSED	|generic|sp_Q8BWB1_SYP2L_MOUSE_REVERSED|
"""index: 19971, intensity: 43968.0, mobility: 1.061"""	-0.470451	0.236382	0.846563	SESSDLIFVVDIFCIADQFDNKRALTNPKPGKKR	generic|sp_Q2UY11-2_COSA1_MOUSE__II_915980_REVERSED	|generic|sp_Q2UY11_COSA1_MOUSE_REVERSED	|generic|tr_A0A1L1SSY2_A0A1L1SSY2_MOUSE_REVERSED|
"""index: 3311, intensity: 2686.0, mobility: 0.930"""	-0.470465	0.236639	0.846583	STLWDAALGVMDLGTSLQNFY	generic|tr_Q548L4_Q548L4_MOUSE__chr2_1_70579176_70579205_ENSMUST00000130604_REVERSED|
"""index: 17123, intensity: 5710.0, mobility: 0.847"""	-0.47051	0.236896	0.846648	QSSLIMRDEFPHPECTSFWQ	generic|IP_1019632_TX=10090_REVERSED|
"""index: 11364, intensity: 3922.0, mobility: 0.871"""	-0.470565	0.23691	0.846728	DLAMLMLVGSEMGMFTHIFFMQ	generic|tr_A0A1B0GS35_A0A1B0GS35_MOUSE_REVERSED	|generic|tr_Q7TRU8_Q7TRU8_MOUSE_REVERSED|
"""index: 19642, intensity: 4752.0, mobility: 0.905"""	-0.470933	0.237166	0.84726	RHVKTEFK	generic|chr10_-1_108631751_108631963_ENSMUST00000147593_REVERSED	|generic|tr_Q3TPT3_Q3TPT3_MOUSE__chr10_-1_108636545_108636643_ENSMUST00000147593_REVERSED	|generic|sp_P46096_SYT1_MOUSE__chr10_-1_108636545_108636643_ENSMUST00000147593_REVERSED|
"""index: 4904, intensity: 3172.0, mobility: 0.968"""	-0.471106	0.237423	0.847509	QRLDYDDHMPCMLACLMDVAAHI	generic|tr_D4AFX7_D4AFX7_MOUSE__chr9_-1_104165690_104165863_ENSMUST00000188425__II_848260_REVERSED	|generic|tr_G3X922_G3X922_MOUSE__chr9_-1_104165690_104165863_ENSMUST00000188425__II_848260_REVERSED	|generic|tr_Q8BNL1_Q8BNL1_MOUSE__chr9_-1_104246756_104246800_ENSMUST00000189299_REVERSED|
"""index: 8118, intensity: 6399.0, mobility: 0.922"""	-0.471236	0.237619	0.847697	FLCLLEQPQMNYDWSQPSVDREQ	generic|IP_840699_TX=10090_REVERSED|
"""index: 2607, intensity: 11425.0, mobility: 0.869"""	-0.471361	0.237692	0.847879	QLLVRMEFYFVRPNV	generic|IP_1091259_TX=10090_REVERSED|
"""index: 12464, intensity: 4435.0, mobility: 1.124"""	-0.471511	0.237827	0.848095	KLSAVCTYTGFDTFKLDIIDLNTTGPSVDPDTQTIVMRESSRLPR	generic|sp_P60755_MDGA2_MOUSE__II_1116241_REVERSED	|generic|tr_A0A217FL82_A0A217FL82_MOUSE__II_1116241_REVERSED	|generic|tr_Q3UV20_Q3UV20_MOUSE__II_1116231_REVERSED	|generic|tr_B2RQF5_B2RQF5_MOUSE__II_1116241_REVERSED	|generic|chr12_-1_66655073_66655363_ENSMUST00000101379_REVERSED|
"""index: 5993, intensity: 3459.0, mobility: 0.852"""	-0.471861	0.238083	0.8486	FLNAPLHEL	generic|sp_Q8CHE4_PHLP1_MOUSE__chr10_1_89745024_89745053_ENSMUST00000020112_REVERSED	|generic|sp_Q8CHE4-2_PHLP1_MOUSE_REVERSED|
"""index: 12156, intensity: 4456.0, mobility: 1.169"""	-0.471961	0.238278	0.848743	ERQAKRQLKETQERVATRVQTQREWESVSIEGDTDRR	generic|tr_D3Z5T8_D3Z5T8_MOUSE_REVERSED|
"""index: 32727, intensity: 21484.0, mobility: 1.169"""	-0.47205	0.238534	0.848872	LIQALEAMEIKGDSNKDYKQMFEKMKEGFNDSKSMMGSGKRAKELEQFF	generic|sp_Q08331_CALB2_MOUSE_REVERSED	|generic|tr_Q8CCS7_Q8CCS7_MOUSE_REVERSED|
"""index: 7702, intensity: 4738.0, mobility: 0.983"""	-0.47228	0.238791	0.849203	KLCTASAEESAELNSPALRKQMPRGLE	generic|IP_962153_TX=10090_REVERSED|
"""index: 389, intensity: 2945.0, mobility: 1.001"""	-0.472337	0.238986	0.849285	FSWGYHPIIAWAMAAAYVGGIMWFMC	generic|sp_Q9JIS5_SV2A_MOUSE__chr3_1_96186981_96187157_ENSMUST00000133665_REVERSED|
"""index: 5559, intensity: 3983.0, mobility: 1.049"""	-0.472425	0.239242	0.849412	VEEIKQVIEENPL	generic|sp_Q9QX47_SON_MOUSE__chr16_1_91647944_91647988_ENSMUST00000140312__II_1073635_REVERSED	|generic|sp_Q9QX47-3_SON_MOUSE__chr16_1_91647944_91647988_ENSMUST00000140312__II_1073635_REVERSED	|generic|tr_H9KV00_H9KV00_MOUSE__chr16_1_91647944_91647988_ENSMUST00000140312__II_662216_REVERSED	|generic|tr_H9KV02_H9KV02_MOUSE__chr16_1_91647944_91647988_ENSMUST00000140312__II_1073635_REVERSED	|generic|sp_Q9QX47-2_SON_MOUSE__chr16_1_91647944_91647988_ENSMUST00000140312_REVERSED	|generic|sp_Q9QX47-4_SON_MOUSE__chr16_1_91647944_91647988_ENSMUST00000140312_REVERSED	|generic|tr_H9KV15_H9KV15_MOUSE__chr16_1_91647944_91647988_ENSMUST00000140312_REVERSED	|generic|chr16_1_91651649_91651882_ENSMUST00000140312_REVERSED	|generic|tr_H9KV01_H9KV01_MOUSE__chr16_1_91647944_91647988_ENSMUST00000140312_REVERSED|
"""index: 1304, intensity: 3452.0, mobility: 0.792"""	-0.4726	0.239437	0.849663	IDDARVGP	generic|sp_Q80T14_FRAS1_MOUSE_REVERSED|
"""index: 8626, intensity: 2512.0, mobility: 0.841"""	-0.47277	0.239693	0.849908	HTHAGVLRRWGGAQEMC	generic|tr_V9GX81_V9GX81_MOUSE_REVERSED|
"""index: 1865, intensity: 3985.0, mobility: 0.940"""	-0.472793	0.239949	0.84994	EEMAADAHNPER	generic|sp_Q8K3J5_ZN131_MOUSE_REVERSED	|generic|sp_Q8K3J5-2_ZN131_MOUSE_REVERSED|
"""index: 34627, intensity: 7397.0, mobility: 0.938"""	-0.472809	0.240082	0.849963	PRKEWYEA	generic|IP_988392_TX=10090_REVERSED|
"""index: 6259, intensity: 5306.0, mobility: 0.887"""	-0.473148	0.240276	0.850449	ESPSVQFPSFM	generic|IP_3476632_TX=10090_REVERSED	|generic|IP_1101920_TX=10090_REVERSED	|generic|IP_2472207_TX=10090_REVERSED|
"""index: 17064, intensity: 3366.0, mobility: 1.155"""	-0.473292	0.240532	0.850655	VAGSNARLVCEIIDYDMNPFMTKFDDMAQNFELRR	generic|sp_Q8R3V6_CUED1_MOUSE__chr11_1_88177273_88177401_ENSMUST00000154812__II_1128563_REVERSED	|generic|tr_A2RS63_A2RS63_MOUSE__chr11_1_88177273_88177401_ENSMUST00000154812__II_1128563_REVERSED	|generic|II_1128566_TX=10090_REVERSED	|generic|tr_F2Z3X3_F2Z3X3_MOUSE__chr11_1_88177273_88177401_ENSMUST00000154812_REVERSED	|generic|tr_B7ZNF1_B7ZNF1_MOUSE__chr11_1_88177273_88177401_ENSMUST00000154812_REVERSED|
"""index: 4761, intensity: 5025.0, mobility: 0.884"""	-0.473366	0.240788	0.850762	EGEFTEALKEEDAQQRQQQI	generic|tr_A6PWX1_A6PWX1_MOUSE__II_1015941_REVERSED	|generic|sp_Q8BG21_FLOWR_MOUSE__II_1015941_REVERSED|
"""index: 14619, intensity: 6565.0, mobility: 0.954"""	-0.473484	0.241044	0.850931	PAAMDLGLTEPSATTPHVTT	generic|sp_Q7TQN3_WFKN2_MOUSE_REVERSED	|generic|tr_K4HPC4_K4HPC4_MOUSE_REVERSED|
"""index: 1873, intensity: 2791.0, mobility: 0.744"""	-0.473581	0.241238	0.851069	ELVGAGPP	generic|chr5_-1_118228893_118234240_ENSMUST00000117177_REVERSED|
"""index: 17733, intensity: 6661.0, mobility: 0.994"""	-0.473825	0.24137	0.851419	YHLPHCIAVWRDYAMVTLLLGGMDGFLFFFSVQ	generic|II_3457524_TX=10090_REVERSED|
"""index: 10062, intensity: 4748.0, mobility: 0.746"""	-0.47437	0.241503	0.852198	VSIGWLMPYKSY	generic|tr_Q14C06_Q14C06_MOUSE_REVERSED|
"""index: 1224, intensity: 3546.0, mobility: 0.753"""	-0.475051	0.241758	0.853168	FMFYTGSASYMQ	generic|IP_894248_TX=10090_REVERSED|
"""index: 19765, intensity: 3300.0, mobility: 0.920"""	-0.475262	0.241952	0.853468	WLHMILVYR	generic|tr_Q8VF69_Q8VF69_MOUSE_REVERSED|
"""index: 23986, intensity: 141439.0, mobility: 1.013"""	-0.475314	0.242084	0.853541	LFMAAPFEKRLAAPSGAPDKDT	generic|tr_Q8K0Y6_Q8K0Y6_MOUSE_REVERSED	|generic|sp_Q9Z273_TULP1_MOUSE_REVERSED	|generic|tr_A0A3B2W4A1_A0A3B2W4A1_MOUSE_REVERSED|
"""index: 20550, intensity: 3739.0, mobility: 0.847"""	-0.475451	0.242154	0.853736	QNNTVDRI	generic|tr_Q8R2P7_Q8R2P7_MOUSE__chr14_-1_99091322_99091456_ENSMUST00000227022__II_2453650_REVERSED	|generic|sp_Q9CSH3_RRP44_MOUSE__chr14_-1_99091322_99091456_ENSMUST00000227022__II_2453650_REVERSED	|generic|tr_A0A2I3BR78_A0A2I3BR78_MOUSE__chr14_-1_99091322_99091456_ENSMUST00000227022__II_2453650_REVERSED	|generic|II_3482251_TX=10090_REVERSED|
"""index: 9646, intensity: 11120.0, mobility: 0.897"""	-0.475737	0.242409	0.854143	KEQESKKFF	generic|tr_A0A1L1SU97_A0A1L1SU97_MOUSE__II_3500933_REVERSED	|generic|sp_Q6P9L6_KIF15_MOUSE__II_3455262_REVERSED	|generic|II_3500937_TX=10090_REVERSED|
"""index: 20076, intensity: 5529.0, mobility: 1.076"""	-0.47585	0.242478	0.854303	LSQSMSPMEKYPSYLNNMSPLGREDRML	generic|tr_Q3ZAT5_Q3ZAT5_MOUSE_REVERSED	|generic|sp_Q6XBJ3_ONEC2_MOUSE_REVERSED	|generic|tr_Q496P6_Q496P6_MOUSE_REVERSED|
"""index: 13244, intensity: 4691.0, mobility: 0.974"""	-0.476261	0.242671	0.854886	PTRFGSSVVTSESSSFHADLIGAR	generic|IP_1100214_TX=10090_REVERSED|
"""index: 34238, intensity: 12553.0, mobility: 1.048"""	-0.47641	0.242926	0.855097	DVLAEKVTQYGSLVIVPRSGLYVTFV	generic|II_895728_TX=10090_REVERSED	|generic|sp_P33267_CP2F2_MOUSE_REVERSED|
"""index: 21645, intensity: 6949.0, mobility: 0.906"""	-0.476499	0.243119	0.855223	SLSSEYRRM	generic|sp_Q8BGW0_THMS1_MOUSE_REVERSED	|generic|sp_Q8BGW0-2_THMS1_MOUSE_REVERSED	|generic|sp_Q8BGW0-3_THMS1_MOUSE_REVERSED	|generic|sp_Q8BGW0-4_THMS1_MOUSE_REVERSED|
"""index: 5848, intensity: 3251.0, mobility: 0.927"""	-0.476589	0.24325	0.85535	WLSDTQLFTY	generic|IP_840842_TX=10090_REVERSED|
"""index: 22131, intensity: 17913.0, mobility: 0.929"""	-0.476919	0.243505	0.855816	QWPRPKIR	generic|IP_964715_TX=10090_REVERSED|
"""index: 23934, intensity: 4509.0, mobility: 1.228"""	-0.476957	0.24376	0.855871	SMNWYPQEGYSMVEWMVIGYSWVDSASDFK	generic|tr_Q60669_Q60669_MOUSE_REVERSED|
"""index: 26374, intensity: 3033.0, mobility: 0.853"""	-0.477003	0.243952	0.855935	KVLNPEKFVYKRT	generic|IP_885248_TX=10090_REVERSED|
"""index: 9565, intensity: 8471.0, mobility: 0.890"""	-0.477204	0.244207	0.856219	CWGMRIASVTSLLGRPFSAFSLQLSHT	generic|IP_865004_TX=10090_REVERSED|
"""index: 34095, intensity: 4474.0, mobility: 1.077"""	-0.477316	0.244461	0.856377	AASTAGGAVGCSGPQGAGAGGAAQEPGYRAAPR	generic|tr_H3BJM0_H3BJM0_MOUSE_REVERSED	|generic|tr_A0A0R4J292_A0A0R4J292_MOUSE_REVERSED|
"""index: 15600, intensity: 4579.0, mobility: 0.942"""	-0.477332	0.244716	0.8564	QLDRDTCLALAERDVKE	generic|sp_Q80Y98_DDHD2_MOUSE__chr8_-1_25746814_25746930_ENSMUST00000211009__II_3499900_REVERSED	|generic|sp_Q80Y98-2_DDHD2_MOUSE__chr8_-1_25746814_25746930_ENSMUST00000211009__II_3499900_REVERSED	|generic|sp_Q80Y98-3_DDHD2_MOUSE__chr8_-1_25746814_25746930_ENSMUST00000211009__II_3499900_REVERSED	|generic|tr_A0A1B0GSA5_A0A1B0GSA5_MOUSE__chr8_-1_25746814_25746930_ENSMUST00000211009__II_3499900_REVERSED|
"""index: 16172, intensity: 4204.0, mobility: 1.140"""	-0.477431	0.244846	0.856539	DRTAEAFVGYPIFFMLVSTYIGQAICIFF	generic|sp_P98199_AT8B2_MOUSE__chr3_-1_89946175_89946276_ENSMUST00000163354__II_979079_REVERSED	|generic|tr_E9QAL4_E9QAL4_MOUSE__chr3_-1_89946175_89946276_ENSMUST00000163354__II_979079_REVERSED	|generic|tr_Q69ZR1_Q69ZR1_MOUSE__chr3_-1_89946175_89946276_ENSMUST00000163354__II_979079_REVERSED	|generic|tr_D3YXQ5_D3YXQ5_MOUSE__chr3_-1_89946175_89946276_ENSMUST00000163354_REVERSED|
"""index: 3133, intensity: 3976.0, mobility: 0.979"""	-0.477728	0.245043	0.856958	MIVFKCWFNR	generic|IP_1043596_TX=10090_REVERSED|
"""index: 21706, intensity: 3734.0, mobility: 0.969"""	-0.478147	0.245043	0.857547	SQNRRVKEKMPMYFRFYGQFKKLMQETYM	generic|chr12_1_16976054_16977689_ENSMUST00000020904__IP_1119523_TX=10090_REVERSED|
"""index: 19067, intensity: 3214.0, mobility: 1.188"""	-0.478634	0.245048	0.858232	QFRCVSSQHCLLSILFLILGHIWEQYKMSC	generic|IP_1051938_TX=10090_REVERSED|
"""index: 2285, intensity: 2683.0, mobility: 0.998"""	-0.479118	0.24524	0.85891	SEIKKQQEAVDP	generic|tr_B1ATX6_B1ATX6_MOUSE_REVERSED|
"""index: 30179, intensity: 23111.0, mobility: 1.125"""	-0.479377	0.245431	0.859273	TPHSTGAPTMQLSLTWTMSALGTSSPPLWMWASSLRTRTAPRQLQ	generic|IP_3460941_TX=10090_REVERSED|
"""index: 1020, intensity: 2883.0, mobility: 0.929"""	-0.479474	0.245685	0.859409	EQGPNSSDSTSIV	generic|tr_A0A1W2P6Q2_A0A1W2P6Q2_MOUSE__II_3495233_REVERSED	|generic|sp_Q9JHJ8_ICOSL_MOUSE__II_3468089_REVERSED	|generic|sp_Q9JHJ8-2_ICOSL_MOUSE__II_3495233_REVERSED	|generic|tr_Q571G9_Q571G9_MOUSE__II_3468089_REVERSED	|generic|II_3495907_TX=10090_REVERSED|
"""index: 12146, intensity: 8319.0, mobility: 1.044"""	-0.479708	0.245752	0.859737	PNRELIHEKIHKFIDTVHLPKAVNTVNMPNRELI	generic|IP_1059621_TX=10090_REVERSED|
"""index: 5925, intensity: 5038.0, mobility: 1.190"""	-0.479833	0.245943	0.859911	VLTTGARMM	generic|sp_Q9DBA8_HUTI_MOUSE_REVERSED|
"""index: 19861, intensity: 3692.0, mobility: 1.011"""	-0.480213	0.246197	0.860441	PRPCVCLSRYLSLFWFVAHPPTIIRGTQPMISMVSEK	generic|IP_992022_TX=10090_REVERSED|
"""index: 9750, intensity: 16389.0, mobility: 1.055"""	-0.480358	0.246388	0.860643	SPRGGPVDAGGGGRAAGVPVPAGDPVEP	generic|IP_1041648_TX=10090_REVERSED|
"""index: 7665, intensity: 5128.0, mobility: 1.007"""	-0.480564	0.246395	0.860931	SRAQQAQERVHSPLGQISAGLAVCMSQL	generic|sp_Q9DBG5_PLIN3_MOUSE_REVERSED|
"""index: 34295, intensity: 6648.0, mobility: 1.080"""	-0.480612	0.246395	0.860998	FTKQVPFAKDALGR	generic|IP_3485331_TX=10090_REVERSED|
"""index: 20614, intensity: 4245.0, mobility: 0.946"""	-0.480907	0.246586	0.861408	VTAAAAAVAAAAAAAAAAAAVPTATALAAAAT	generic|IP_911681_TX=10090_REVERSED|
"""index: 34323, intensity: 6121.0, mobility: 1.061"""	-0.481069	0.246776	0.861633	LEAKDFGMLMNIIDFGSTSKNKQHVGRILACLTQL	generic|sp_Q6PD19_ARMD3_MOUSE__chr19_-1_45932347_45932403_ENSMUST00000236730_REVERSED	|generic|sp_Q6PD19-3_ARMD3_MOUSE__chr19_-1_45932347_45932403_ENSMUST00000236730_REVERSED|
"""index: 16688, intensity: 4483.0, mobility: 1.183"""	-0.481117	0.247029	0.861699	QCELLEINSLSTQYKDR	generic|sp_Q9WVQ0_PMFBP_MOUSE__II_3504821_REVERSED|
"""index: 28060, intensity: 2854.0, mobility: 0.945"""	-0.481395	0.247282	0.862085	DKIYRAVANTVKMSCPFSFPQK	generic|tr_B1ASB3_B1ASB3_MOUSE_REVERSED|
"""index: 16054, intensity: 18753.0, mobility: 1.044"""	-0.481436	0.247472	0.862142	TLLKKLLSVMGECWTSSYHVREVKFMNLIEDIPTASHIEYPR	generic|sp_Q9JJX8_ST32B_MOUSE_REVERSED|
"""index: 16758, intensity: 15314.0, mobility: 1.101"""	-0.48148	0.247662	0.862203	FEHKHFNQAHLAPAPREDLGPLE	generic|tr_Q8C991_Q8C991_MOUSE_REVERSED	|generic|tr_Q53X20_Q53X20_MOUSE_REVERSED	|generic|tr_Q8R209_Q8R209_MOUSE_REVERSED	|generic|sp_P97737_GDF10_MOUSE_REVERSED|
"""index: 1549, intensity: 19612.0, mobility: 0.850"""	-0.481535	0.247915	0.86228	FSLRVALLLMDF	generic|tr_F6VSQ9_F6VSQ9_MOUSE__II_957468_REVERSED|
"""index: 8652, intensity: 34027.0, mobility: 1.061"""	-0.481777	0.248042	0.862615	SVANNGMVVHGLKSDIKADLRANRILNVIWREAEEPTMNLK	generic|tr_Q3UIG0_Q3UIG0_MOUSE__chr15_-1_43265497_43265622_ENSMUST00000226281__II_578086_REVERSED	|generic|tr_Q9CT23_Q9CT23_MOUSE__chr15_-1_43265497_43265622_ENSMUST00000226281_REVERSED|
"""index: 3797, intensity: 10939.0, mobility: 1.053"""	-0.482074	0.248295	0.863027	QDYAAAAAAAAAAASYQAYAAGTYDIYPT	generic|sp_D3Z4I3_RBM24_MOUSE_REVERSED|
"""index: 13649, intensity: 13662.0, mobility: 1.059"""	-0.48212	0.248422	0.86309	SRGSIGSSDPLQASRIYSSKKFH	generic|IP_3480748_TX=10090_REVERSED|
"""index: 19084, intensity: 2603.0, mobility: 0.938"""	-0.482264	0.248549	0.863289	IATTDEVVRKMVARVNR	generic|sp_Q3UVL4_VPS51_MOUSE__chr19_-1_6068849_6068920_ENSMUST00000161634__II_782348_REVERSED|
"""index: 7577, intensity: 7390.0, mobility: 1.063"""	-0.482535	0.248739	0.863664	GSDAVSMHHLRLRSGHAQHRFPLSGGRKYWTITAQPRGV	generic|tr_E9PZ16_E9PZ16_MOUSE_REVERSED	|generic|tr_Q2XQV0_Q2XQV0_MOUSE_REVERSED	|generic|tr_B1B0C7_B1B0C7_MOUSE_REVERSED|
"""index: 20141, intensity: 3437.0, mobility: 1.026"""	-0.482827	0.248865	0.864067	DKPDDHSKNQILPAFFEPYLESWDMEEPKVPYRLTHD	generic|sp_Q9Z120_TRMB_MOUSE__chr10_1_127045029_127045428_ENSMUST00000120542__II_1143788_REVERSED	|generic|tr_F6WMV8_F6WMV8_MOUSE__II_1143789_REVERSED	|generic|tr_D3Z7D2_D3Z7D2_MOUSE__chr10_1_127045084_127045128_ENSMUST00000006915_REVERSED|
"""index: 31566, intensity: 10220.0, mobility: 1.033"""	-0.482971	0.249117	0.864266	RDEIELVMFLLY	generic|IP_855834_TX=10090_REVERSED	|generic|IP_3454624_TX=10090_REVERSED	|generic|tr_Q3UV65_Q3UV65_MOUSE_REVERSED|
"""index: 23532, intensity: 3715.0, mobility: 1.079"""	-0.483243	0.24937	0.864641	GLSNERGGQGALHPTVQEGDFTKFLERPVLLRLF	generic|IP_1087881_TX=10090_REVERSED|
"""index: 29098, intensity: 5284.0, mobility: 0.978"""	-0.483288	0.249622	0.864702	VLPQAIQELIRIAELNVTLQNKWNEVLCI	generic|sp_Q61107_GBP4_MOUSE_REVERSED	|generic|tr_D3YUH5_D3YUH5_MOUSE_REVERSED	|generic|tr_A0A0G2JDL1_A0A0G2JDL1_MOUSE_REVERSED	|generic|tr_D3YVW6_D3YVW6_MOUSE_REVERSED|
"""index: 25226, intensity: 4171.0, mobility: 1.267"""	-0.483331	0.249874	0.864762	HSSGGGLGLSNSVGGASGYGSSMPSTVVTC	generic|IP_3495217_TX=10090_REVERSED|
"""index: 13634, intensity: 3714.0, mobility: 0.920"""	-0.483338	0.25	0.864771	RTRDRPFSSWKRSVTMATVSKPTTLEM	generic|IP_2426610_TX=10090_REVERSED|
"""index: 1301, intensity: 2676.0, mobility: 0.937"""	-0.483626	0.250126	0.865168	GRPGPAGTAGQKGP	generic|tr_A2RT24_A2RT24_MOUSE_REVERSED	|generic|tr_Q3TF99_Q3TF99_MOUSE_REVERSED	|generic|tr_Q3U105_Q3U105_MOUSE_REVERSED|
"""index: 18414, intensity: 4120.0, mobility: 0.984"""	-0.483829	0.250189	0.865448	MTWKTPALVVCM	generic|IP_1072550_TX=10090_REVERSED|
"""index: 15665, intensity: 2726.0, mobility: 1.222"""	-0.484095	0.250314	0.865813	EHSLYNSSLIFHMATFM	generic|chr14_1_75963336_75963467_ENSMUST00000050120__IP_1089711_TX=10090_REVERSED|
"""index: 22988, intensity: 4930.0, mobility: 1.056"""	-0.484514	0.250566	0.866387	KTHTHTHTHTHTHTDAQRDTQSPLILSM	generic|IP_979103_TX=10090_REVERSED|
"""index: 14219, intensity: 3554.0, mobility: 0.864"""	-0.484554	0.250815	0.866443	PGWKQFLWALHWYVTRDTVQGAPKRA	generic|IP_1093242_TX=10090_REVERSED|
"""index: 27155, intensity: 5311.0, mobility: 1.162"""	-0.484567	0.250815	0.866461	LIPLTDDATIKGTAERLALTEYGDMWQYAPFH	generic|sp_O70582_LX12B_MOUSE_REVERSED|
"""index: 20254, intensity: 5283.0, mobility: 0.925"""	-0.484637	0.250815	0.866556	LPWSLFLVED	generic|IP_834211_TX=10090_REVERSED|
"""index: 5611, intensity: 4024.0, mobility: 0.882"""	-0.48481	0.250815	0.866793	GQLSRGDVGIVGPTEIFVITLKGSHKEW	generic|IP_954268_TX=10090_REVERSED|
"""index: 12536, intensity: 2946.0, mobility: 1.288"""	-0.485326	0.251066	0.867498	SLLHSVESYLCIDDFTQPYKEKITLLGTEHCKTSVSSSLNVVLRL	generic|sp_Q6QI06_RICTR_MOUSE__chr15_1_6744361_6744396_ENSMUST00000228918_REVERSED	|generic|sp_Q6QI06-2_RICTR_MOUSE__chr15_1_6772177_6772236_ENSMUST00000228266_REVERSED|
"""index: 11945, intensity: 3357.0, mobility: 0.768"""	-0.485382	0.251254	0.867575	ETLMAEKERVDL	generic|IP_1066559_TX=10090_REVERSED|
"""index: 1786, intensity: 3316.0, mobility: 0.866"""	-0.485556	0.251505	0.867812	IDLCSSDGTQRCKAM	generic|chr3_-1_158160253_158160300_ENSMUST00000200196_REVERSED|
"""index: 32683, intensity: 2980.0, mobility: 1.358"""	-0.485557	0.251755	0.867815	QCLEICKVIFAGFFTSSPSHRL	generic|IP_2480878_TX=10090_REVERSED|
"""index: 7060, intensity: 5399.0, mobility: 1.042"""	-0.485784	0.252006	0.868124	VPNQVEMLDLESANRVQQEGSLLNWNEMPTEVSRAFRQWKESFSVNEG	generic|tr_B1B0R1_B1B0R1_MOUSE__IP_830360_REVERSED|
"""index: 19341, intensity: 3577.0, mobility: 1.095"""	-0.486078	0.252187	0.868525	EIQQRLIEIVKDKEAMQLKLAECETQVN	generic|sp_Q8CDI6_CD158_MOUSE_REVERSED	|generic|tr_B2RQL1_B2RQL1_MOUSE_REVERSED|
"""index: 4242, intensity: 2831.0, mobility: 0.959"""	-0.486222	0.252187	0.86872	ERIEWNKLRE	generic|tr_S4R2B0_S4R2B0_MOUSE__chr12_1_83663982_83664263_ENSMUST00000182450_REVERSED	|generic|sp_B2RY56_RBM25_MOUSE__chr12_1_83681551_83681595_ENSMUST00000182450_REVERSED|
"""index: 24030, intensity: 4579.0, mobility: 0.825"""	-0.486774	0.252187	0.86947	CAQFETEK	generic|sp_A2AUM9_CE152_MOUSE_REVERSED|
"""index: 14932, intensity: 14612.0, mobility: 0.956"""	-0.48678	0.252187	0.869479	VAAEPLWVPHLCGERPVH	generic|IP_3495881_TX=10090_REVERSED|
"""index: 29619, intensity: 5669.0, mobility: 1.174"""	-0.487618	0.252311	0.870614	ERMFMIFIKVTSVHM	generic|IP_922946_TX=10090_REVERSED|
"""index: 3368, intensity: 2581.0, mobility: 1.059"""	-0.487737	0.252498	0.870776	QYYKDMFNRQM	generic|chr8_1_94670338_94670505_ENSMUST00000212877_REVERSED|
"""index: 22219, intensity: 3078.0, mobility: 1.241"""	-0.48787	0.252747	0.870955	MRLERRCQLCHMRLERR	generic|IP_3456200_TX=10090_REVERSED	|generic|IP_3456200_TX=10090_REVERSED	|generic|IP_3456200_TX=10090_REVERSED	|generic|IP_3456200_TX=10090_REVERSED	|generic|IP_3456200_TX=10090_REVERSED	|generic|IP_3456200_TX=10090_REVERSED|
"""index: 8221, intensity: 5329.0, mobility: 1.121"""	-0.48793	0.252997	0.871036	ESYTSVWLWSPSCSSWWTWFTGSAASTAFG	generic|IP_1044833_TX=10090_REVERSED|
"""index: 14949, intensity: 7555.0, mobility: 1.091"""	-0.488006	0.253247	0.871139	PFMLGPHVKPYYPYPAPLFAPPTPQPW	generic|sp_Q6NS86_ZN366_MOUSE_REVERSED|
"""index: 17339, intensity: 8937.0, mobility: 0.961"""	-0.488025	0.253497	0.871164	AKMQYNLVLFDVLDYVKTNQANHLLYLPDEL	generic|tr_Q9R2A2_Q9R2A2_MOUSE_REVERSED	|generic|tr_O89006_O89006_MOUSE_REVERSED|
"""index: 11382, intensity: 40423.0, mobility: 1.118"""	-0.488031	0.253746	0.871172	CIGFYGMIMPISFLLGRMELGHNSARLGQHKVELKYIFSFM	generic|chr5_-1_21980076_21985871_ENSMUST00000161356__IP_945893_TX=10090_REVERSED|
"""index: 9075, intensity: 93913.0, mobility: 1.049"""	-0.488096	0.253869	0.871261	QMQLTERRYPNQLPKSSTLEPYLVQWL	generic|IP_892799_TX=10090_REVERSED|
"""index: 9751, intensity: 10577.0, mobility: 0.994"""	-0.488254	0.253929	0.871474	ELQKRFVEKLQATEEQKR	generic|tr_Q9CRQ7_Q9CRQ7_MOUSE_REVERSED|
"""index: 3163, intensity: 4840.0, mobility: 1.006"""	-0.488487	0.254178	0.871787	QNNTGVCAEKDQP	generic|sp_Q8BGW2-2_WBP1L_MOUSE_REVERSED	|generic|sp_Q8BGW2-3_WBP1L_MOUSE__chr19_1_46654450_46654719_ENSMUST00000132202_REVERSED|
"""index: 6816, intensity: 7809.0, mobility: 1.083"""	-0.488497	0.254428	0.871802	SKEQNPLYENAKLH	generic|tr_D3Z4C0_D3Z4C0_MOUSE_REVERSED	|generic|sp_Q91VS8_FARP2_MOUSE_REVERSED|
"""index: 22432, intensity: 8241.0, mobility: 1.124"""	-0.488659	0.254609	0.87202	SLLVMVGPNVSDKAFND	generic|sp_Q8BMD8_SCMC1_MOUSE_REVERSED	|generic|tr_Q8R225_Q8R225_MOUSE_REVERSED|
"""index: 4378, intensity: 5612.0, mobility: 0.892"""	-0.488834	0.254609	0.872256	NLIFSMPSPL	generic|tr_Q9D0I1_Q9D0I1_MOUSE_REVERSED	|generic|tr_A0A1L1STM0_A0A1L1STM0_MOUSE_REVERSED	|generic|sp_Q8VED8_MTFR2_MOUSE_REVERSED|
"""index: 4062, intensity: 2771.0, mobility: 0.793"""	-0.489074	0.254858	0.872579	RAYMPCIIDTATTDAG	generic|sp_BGAL_ECOLI__REVERSED|
"""index: 13345, intensity: 60932.0, mobility: 0.982"""	-0.489155	0.25498	0.872687	PHCTSALPPQLSGQDSQPDLRPVCHPG	generic|IP_1139328_TX=10090_REVERSED|
"""index: 5429, intensity: 2902.0, mobility: 0.836"""	-0.489242	0.255229	0.872804	RAGAQQISIGPAQEEAFW	generic|IP_3463840_TX=10090_REVERSED|
"""index: 30258, intensity: 4415.0, mobility: 1.012"""	-0.489246	0.255478	0.87281	LQNAPWLWPR	generic|tr_A7DTG4_A7DTG4_MOUSE__II_1131810_REVERSED	|generic|tr_A2A620_A2A620_MOUSE__II_1131810_REVERSED|
"""index: 8212, intensity: 4778.0, mobility: 0.926"""	-0.489307	0.255721	0.872891	PQQSSGPIPTPF	generic|IP_3500093_TX=10090_REVERSED|
"""index: 33600, intensity: 11306.0, mobility: 1.042"""	-0.489314	0.255721	0.872901	PPPPQPAPPPPHH	generic|tr_Q3V1Q8_Q3V1Q8_MOUSE_REVERSED|
"""index: 13775, intensity: 4317.0, mobility: 0.835"""	-0.489703	0.255843	0.873423	EPPPQTMNR	generic|tr_E9QA35_E9QA35_MOUSE_REVERSED	|generic|tr_Q8CDS1_Q8CDS1_MOUSE_REVERSED|
"""index: 22078, intensity: 6290.0, mobility: 0.901"""	-0.490167	0.256091	0.874045	LLFLYNELI	generic|IP_1080218_TX=10090_REVERSED|
"""index: 19894, intensity: 6337.0, mobility: 0.956"""	-0.490295	0.25634	0.874216	STVAVLRWLR	generic|chr10_-1_127029595_127030512_ENSMUST00000152054_REVERSED|
"""index: 31030, intensity: 12185.0, mobility: 1.059"""	-0.4903	0.256589	0.874222	YLLWQPARLDR	generic|chr17_-1_34117015_34117206_ENSMUST00000114242__IP_1069586_TX=10090_REVERSED|
"""index: 32116, intensity: 3351.0, mobility: 1.268"""	-0.490379	0.256837	0.874329	HPEVRTGAKGGAPQPRPPGLW	generic|tr_Q8C865_Q8C865_MOUSE_REVERSED|
"""index: 8872, intensity: 4869.0, mobility: 1.325"""	-0.490531	0.257086	0.874531	RGADMAMKERMAKARETELAIAKELLTLNGKTMDFVEESR	generic|sp_P97500_MYT1L_MOUSE__II_3504449_REVERSED	|generic|sp_P97500-2_MYT1L_MOUSE__II_3504449_REVERSED	|generic|tr_Q0VGN2_Q0VGN2_MOUSE__II_3504449_REVERSED|
"""index: 5013, intensity: 3859.0, mobility: 0.794"""	-0.490591	0.257335	0.874612	EAAMLQVKDRQEK	generic|II_963116_TX=10090_REVERSED	|generic|tr_A0A0U1RPJ4_A0A0U1RPJ4_MOUSE_REVERSED	|generic|tr_A0A0X1KG60_A0A0X1KG60_MOUSE_REVERSED	|generic|sp_Q5DTM8_BRE1A_MOUSE_REVERSED	|generic|sp_Q5DTM8-2_BRE1A_MOUSE_REVERSED	|generic|sp_Q3U319_BRE1B_MOUSE_REVERSED|
"""index: 13534, intensity: 21196.0, mobility: 1.044"""	-0.490597	0.257519	0.874621	HINQVTHICPSYLNSFPTAAGLI	generic|IP_968923_TX=10090_REVERSED|
"""index: 24583, intensity: 3273.0, mobility: 1.144"""	-0.49064	0.257768	0.874677	MREAPPLPAGYHPCYI	generic|tr_Q3USB4_Q3USB4_MOUSE_REVERSED	|generic|sp_P52801_EFNA2_MOUSE_REVERSED|
"""index: 3395, intensity: 26870.0, mobility: 1.063"""	-0.490641	0.258016	0.874679	AQWKGDVPCQQLFCD	generic|sp_Q3UHD1_AGRB1_MOUSE__chr15_1_74572818_74572877_ENSMUST00000186360__II_3484621_REVERSED	|generic|tr_Q5DTN9_Q5DTN9_MOUSE__chr15_1_74572818_74572877_ENSMUST00000186360__II_3484621_REVERSED	|generic|tr_A0A087WQV8_A0A087WQV8_MOUSE__chr15_1_74572818_74572877_ENSMUST00000186360_REVERSED|
"""index: 12222, intensity: 7697.0, mobility: 1.032"""	-0.490712	0.258265	0.874774	RLRMQERMRLRYQLRRQQMRRQQPTMPR	generic|sp_Q640N1_AEBP1_MOUSE_REVERSED	|generic|sp_Q640N1-2_AEBP1_MOUSE_REVERSED|
"""index: 25805, intensity: 2961.0, mobility: 1.055"""	-0.490742	0.258514	0.874813	AHQDTDRARVKKLFSLFLMSSHRPIM	generic|IP_1119714_TX=10090_REVERSED|
"""index: 7647, intensity: 4265.0, mobility: 0.820"""	-0.490793	0.258762	0.874882	YSGDKNDQVVTRIPSD	generic|sp_Q6PFY8-2_TRI45_MOUSE__II_981434_REVERSED	|generic|sp_Q6PFY8_TRI45_MOUSE_REVERSED	|generic|tr_A2ACL2_A2ACL2_MOUSE_REVERSED|
"""index: 23595, intensity: 6641.0, mobility: 0.906"""	-0.491082	0.259011	0.875268	RLSSLFLRN	generic|IP_996987_TX=10090_REVERSED|
"""index: 32637, intensity: 3245.0, mobility: 1.418"""	-0.491122	0.259259	0.875321	LWKMIRKKKRR	generic|IP_929523_TX=10090_REVERSED|
"""index: 2414, intensity: 3365.0, mobility: 0.741"""	-0.49115	0.259443	0.875358	SLFSRPSSFRRI	generic|chr10_1_59348355_59348420_ENSMUST00000009789_REVERSED|
"""index: 20937, intensity: 9391.0, mobility: 0.799"""	-0.491394	0.259627	0.875684	MSSSTHIFF	generic|tr_Q8VGY4_Q8VGY4_MOUSE_REVERSED|
"""index: 9057, intensity: 11115.0, mobility: 1.042"""	-0.491473	0.259811	0.875788	DRTNGIEELLGQIRSDKHAMESFLKER	generic|sp_Q6RT24_CENPE_MOUSE_REVERSED	|generic|tr_E9QKK1_E9QKK1_MOUSE_REVERSED|
"""index: 25162, intensity: 4055.0, mobility: 0.952"""	-0.491854	0.259995	0.876295	WLIVNLCRFGYTPKKKGRFI	generic|sp_P35576_G6PC_MOUSE_REVERSED|
"""index: 10157, intensity: 3297.0, mobility: 0.789"""	-0.492116	0.260179	0.876643	QNVTEHKG	generic|tr_Q544L9_Q544L9_MOUSE_REVERSED|
"""index: 18806, intensity: 4566.0, mobility: 0.995"""	-0.492163	0.260427	0.876705	FLGYFALKKLM	generic|IP_1070949_TX=10090_REVERSED|
"""index: 1247, intensity: 2808.0, mobility: 0.983"""	-0.492274	0.260611	0.876853	PDFLNPHNCVKR	generic|tr_Q3U4M6_Q3U4M6_MOUSE__chr7_1_127531747_127531893_ENSMUST00000189629__IP_879045_REVERSED	|generic|tr_A0A087WQ44_A0A087WQ44_MOUSE__chr7_1_127531747_127531893_ENSMUST00000189629__II_879057_REVERSED	|generic|tr_E9Q9V7_E9Q9V7_MOUSE__chr7_1_127531747_127531893_ENSMUST00000189629__IP_879045_REVERSED	|generic|tr_A0A087WNL7_A0A087WNL7_MOUSE__chr7_1_127531747_127531893_ENSMUST00000189629__II_879057_REVERSED	|generic|tr_A0A087WP63_A0A087WP63_MOUSE__chr7_1_127531747_127531893_ENSMUST00000189629__IP_879045_REVERSED	|generic|tr_A0A087WQY5_A0A087WQY5_MOUSE__chr7_1_127531747_127531893_ENSMUST00000189629__II_879057_REVERSED	|generic|tr_A0A087WNX7_A0A087WNX7_MOUSE__chr7_1_127531747_127531893_ENSMUST00000189629__II_879057_REVERSED	|generic|II_879044_TX=10090_REVERSED	|generic|II_879051_TX=10090_REVERSED|
"""index: 14077, intensity: 11894.0, mobility: 1.056"""	-0.492511	0.260859	0.877168	QSPSQLSLGLNGWISPWWRGSF	generic|tr_Q1HDU4_Q1HDU4_MOUSE__II_2432183_REVERSED|
"""index: 10239, intensity: 8312.0, mobility: 0.851"""	-0.492532	0.260913	0.877196	EVNPYPFDFRVFADLDS	generic|II_862406_TX=10090_REVERSED	|generic|tr_E9PX94_E9PX94_MOUSE__chr8_-1_84136735_84136788_ENSMUST00000154029_REVERSED	|generic|sp_Q8K1A6_C2D1A_MOUSE__chr8_-1_84136735_84136788_ENSMUST00000154029_REVERSED|
"""index: 2633, intensity: 3251.0, mobility: 0.982"""	-0.492744	0.261161	0.877476	SMWLCLSAGSEP	generic|chr17_-1_26087378_26090206_ENSMUST00000237875__IP_1068765_TX=10090_REVERSED	|generic|tr_A0A494B906_A0A494B906_MOUSE_REVERSED|
"""index: 625, intensity: 14003.0, mobility: 1.007"""	-0.492869	0.261203	0.877641	FKKALDSWWTRM	generic|IP_1117815_TX=10090_REVERSED|
"""index: 12899, intensity: 5335.0, mobility: 0.906"""	-0.492943	0.261203	0.877739	MACPIGQIQFRKAFNSCC	generic|IP_1122574_TX=10090_REVERSED|
"""index: 6963, intensity: 5906.0, mobility: 1.077"""	-0.493525	0.26144	0.878509	GISTEIYTREANSITPHAAPCEYAQLLWFMYWIIGFMGYIYFVSAWGI	generic|sp_Q8BFU8_VGLU3_MOUSE_REVERSED	|generic|tr_D3YTT3_D3YTT3_MOUSE_REVERSED	|generic|tr_Q3UE85_Q3UE85_MOUSE_REVERSED|
"""index: 14343, intensity: 5876.0, mobility: 1.054"""	-0.493683	0.26144	0.878717	AMAEQLAQEKMVRQQELEQKE	generic|sp_Q6A028_SWP70_MOUSE_REVERSED|
"""index: 21284, intensity: 3036.0, mobility: 1.005"""	-0.494082	0.261687	0.879242	RRNPPAPPVTVEE	generic|tr_Q8VI89_Q8VI89_MOUSE_REVERSED	|generic|sp_O35071_KIF1C_MOUSE_REVERSED	|generic|tr_E9Q9B0_E9Q9B0_MOUSE_REVERSED	|generic|tr_Q6A011_Q6A011_MOUSE_REVERSED|
"""index: 12775, intensity: 6061.0, mobility: 0.958"""	-0.494262	0.261869	0.879479	EPSSWFGLSLCLIALHQRHQPF	generic|IP_3464998_TX=10090_REVERSED|
"""index: 2400, intensity: 2714.0, mobility: 0.799"""	-0.494356	0.262052	0.879603	APNISRCR	generic|IP_1061271_TX=10090_REVERSED|
"""index: 15488, intensity: 4645.0, mobility: 1.130"""	-0.494487	0.262299	0.879775	IGRCGQLGDTFAAVLD	generic|IP_929397_TX=10090_REVERSED|
"""index: 10527, intensity: 17889.0, mobility: 0.914"""	-0.494593	0.262546	0.879915	EFNKSEAKQELQIGCVS	generic|sp_Q80U59_K0232_MOUSE__II_941174_REVERSED	|generic|tr_E9QPJ5_E9QPJ5_MOUSE__II_941174_REVERSED|
"""index: 13754, intensity: 4297.0, mobility: 1.026"""	-0.494625	0.262729	0.879956	CNLMVPLGETLTVLGETQTVSDGNNRRLMLLLVLVSCTD	generic|sp_P06323_TVA3_MOUSE_REVERSED	|generic|tr_A0N8N6_A0N8N6_MOUSE_REVERSED|
"""index: 8085, intensity: 9615.0, mobility: 0.913"""	-0.494993	0.262846	0.88044	TIPAQPRSWR	generic|tr_A0A087WR50_A0A087WR50_MOUSE__chr1_-1_71637244_71637333_ENSMUST00000186613__II_1037262_REVERSED	|generic|tr_A0A087WSN6_A0A087WSN6_MOUSE__chr1_-1_71637244_71637333_ENSMUST00000186613__II_1037262_REVERSED	|generic|sp_P11276_FINC_MOUSE__chr1_-1_71637244_71637333_ENSMUST00000186613__II_1037262_REVERSED	|generic|tr_Q3TCF1_Q3TCF1_MOUSE__chr1_-1_71637244_71637333_ENSMUST00000186613__II_1037262_REVERSED	|generic|tr_B9EHT6_B9EHT6_MOUSE__chr1_-1_71637244_71637333_ENSMUST00000186613__II_1037262_REVERSED	|generic|tr_Q3UHL6_Q3UHL6_MOUSE__chr1_-1_71637244_71637333_ENSMUST00000186613__II_1037262_REVERSED	|generic|tr_Q3UGY5_Q3UGY5_MOUSE__chr1_-1_71637244_71637333_ENSMUST00000186613_REVERSED	|generic|tr_Q3TCL7_Q3TCL7_MOUSE__chr1_-1_71637244_71637333_ENSMUST00000186613_REVERSED	|generic|tr_B7ZNJ1_B7ZNJ1_MOUSE__chr1_-1_71637244_71637333_ENSMUST00000186613_REVERSED	|generic|tr_Q3UH17_Q3UH17_MOUSE__chr1_-1_71637244_71637333_ENSMUST00000186613_REVERSED	|generic|tr_Q3TBB4_Q3TBB4_MOUSE__chr1_-1_71637244_71637333_ENSMUST00000186613_REVERSED	|generic|tr_A0A087WS56_A0A087WS56_MOUSE__chr1_-1_71637244_71637333_ENSMUST00000186613_REVERSED	|generic|tr_Q3UHR1_Q3UHR1_MOUSE__chr1_-1_71637244_71637333_ENSMUST00000186613_REVERSED|
"""index: 2930, intensity: 4384.0, mobility: 0.847"""	-0.495231	0.263028	0.880751	LSSPPSSNQK	generic|tr_D5L240_D5L240_MOUSE__chr6_-1_113774201_113774425_ENSMUST00000152831__II_632106_REVERSED	|generic|tr_F8WHB1_F8WHB1_MOUSE__chr6_-1_113774201_113774425_ENSMUST00000152831__II_632106_REVERSED	|generic|sp_Q9R0K7_AT2B2_MOUSE__chr6_-1_113774201_113774425_ENSMUST00000152831__II_632106_REVERSED	|generic|tr_Q3UHH0_Q3UHH0_MOUSE__chr6_-1_113774201_113774425_ENSMUST00000152831__II_632106_REVERSED|
"""index: 1834, intensity: 5220.0, mobility: 0.958"""	-0.495428	0.26308	0.881009	RELSPTSNSPSTAN	generic|IP_996571_TX=10090_REVERSED|
"""index: 8481, intensity: 4090.0, mobility: 0.848"""	-0.495908	0.263327	0.881637	SRLHRTEP	generic|IP_853580_TX=10090_REVERSED|
"""index: 26823, intensity: 7049.0, mobility: 1.056"""	-0.495946	0.263444	0.881686	TVELIAASMGESVSSNVLAFCSKVVAHLDEQCMERILRV	generic|II_930514_TX=10090_REVERSED|
"""index: 24411, intensity: 4459.0, mobility: 1.140"""	-0.496178	0.263612	0.881989	QIMFKGAMLQFSKKITSHLYCRGMPFLFLM	generic|chrX_1_71391709_71393332_ENSMUST00000114601__IP_834848_TX=10090_REVERSED|
"""index: 1977, intensity: 10611.0, mobility: 0.824"""	-0.496187	0.263612	0.882	WPKSPANHS	generic|IP_826403_TX=10090_REVERSED|
"""index: 12718, intensity: 6117.0, mobility: 1.033"""	-0.496846	0.263793	0.882859	QRWSQPHPLMRRTQPSTVSTGMLSLASRMGAPVRK	generic|IP_997239_TX=10090_REVERSED|
"""index: 28399, intensity: 5622.0, mobility: 1.162"""	-0.496951	0.264039	0.882996	LLGDPDLGRAVQTMTLL	generic|sp_A2AJ76-2_HMCN2_MOUSE__II_1011788_REVERSED	|generic|sp_A2AJ76_HMCN2_MOUSE__II_1011788_REVERSED|
"""index: 14207, intensity: 4711.0, mobility: 0.913"""	-0.497178	0.264286	0.883291	VSCLTGKFVAM	generic|IP_1015530_TX=10090_REVERSED|
"""index: 12639, intensity: 116836.0, mobility: 0.915"""	-0.497318	0.264532	0.883472	GGLGMGGGGGGGGGAAGSILGGLVNGLGGGLGG	generic|tr_A0A0R4IZW8_A0A0R4IZW8_MOUSE__chr7_-1_30193874_30194080_ENSMUST00000146852__II_894141_REVERSED|
"""index: 21639, intensity: 3576.0, mobility: 0.856"""	-0.497332	0.264778	0.88349	RAVAPWRM	generic|chr17_1_56257015_56257047_ENSMUST00000060253__IP_1062507_TX=10090_REVERSED|
"""index: 2186, intensity: 4431.0, mobility: 0.970"""	-0.497389	0.265025	0.883565	MTLGNNLLSLHF	generic|tr_A6H6M2_A6H6M2_MOUSE_REVERSED|
"""index: 22515, intensity: 4400.0, mobility: 1.273"""	-0.497692	0.265125	0.883958	FEELSIDHTLRFNPPSAIHL	generic|sp_Q9WVI9_JIP1_MOUSE_REVERSED	|generic|sp_Q9WVI9-2_JIP1_MOUSE_REVERSED|
"""index: 20319, intensity: 3907.0, mobility: 0.842"""	-0.497937	0.265125	0.884275	VFLNLNWL	generic|IP_976845_TX=10090_REVERSED|
"""index: 4702, intensity: 4275.0, mobility: 1.043"""	-0.498579	0.265371	0.885105	KLQGDERQQHQS	generic|sp_Q8BXJ2_TREF1_MOUSE__chr17_1_47324608_47324658_ENSMUST00000188947__IP_1060925_REVERSED	|generic|sp_Q8BXJ2-2_TREF1_MOUSE__chr17_1_47324608_47324658_ENSMUST00000188947__IP_1060925_REVERSED	|generic|sp_Q8BXJ2-4_TREF1_MOUSE__chr17_1_47324608_47324658_ENSMUST00000188947__IP_1060925_REVERSED	|generic|sp_Q8BXJ2-3_TREF1_MOUSE_REVERSED|
"""index: 2446, intensity: 3587.0, mobility: 0.958"""	-0.498637	0.265421	0.885179	MKQALEEMEQL	generic|tr_K3W4N9_K3W4N9_MOUSE__II_1038724_REVERSED	|generic|tr_A0A087WQU9_A0A087WQU9_MOUSE__II_1038724_REVERSED	|generic|sp_Q6P7F1_MPP4_MOUSE__II_1038724_REVERSED	|generic|sp_Q6P7F1-3_MPP4_MOUSE__II_1038724_REVERSED	|generic|tr_D3Z0G8_D3Z0G8_MOUSE__II_1038724_REVERSED|
"""index: 23374, intensity: 4475.0, mobility: 1.080"""	-0.499054	0.265537	0.885717	SNKWCPARPASSSLMSRLSLTMWLLTMAT	generic|IP_1067534_TX=10090_REVERSED|
"""index: 2078, intensity: 3552.0, mobility: 1.012"""	-0.499249	0.265717	0.885968	ESLWHSSPFATCF	generic|chr8_-1_67719940_67720005_ENSMUST00000120071_REVERSED|
"""index: 26531, intensity: 4999.0, mobility: 1.087"""	-0.499359	0.265963	0.88611	EKRWPSTLLLWVHM	generic|chr13_1_58859178_58859228_ENSMUST00000225488__IP_1108496_TX=10090_REVERSED|
"""index: 33000, intensity: 3146.0, mobility: 0.859"""	-0.499362	0.266208	0.886114	LMPCRQQHVELFL	generic|IP_948993_TX=10090_REVERSED|
"""index: 9842, intensity: 3353.0, mobility: 1.158"""	-0.499535	0.266454	0.886336	SVDRPREQADMQLNIGDMWLMLERVAKFFRFKDTTDLLLQR	generic|tr_Q80ZK2_Q80ZK2_MOUSE_REVERSED	|generic|tr_Q68FG2_Q68FG2_MOUSE_REVERSED	|generic|tr_Q3UGZ4_Q3UGZ4_MOUSE_REVERSED	|generic|tr_Q68FM2_Q68FM2_MOUSE_REVERSED	|generic|tr_Q6A087_Q6A087_MOUSE_REVERSED|
"""index: 10746, intensity: 5857.0, mobility: 0.956"""	-0.499641	0.266634	0.886472	KAVDKASSGSVEIWTKSFFACSGLMFVIY	generic|tr_Q3TJD0_Q3TJD0_MOUSE__II_911364_REVERSED	|generic|sp_P61620_S61A1_MOUSE__II_911364_REVERSED|
"""index: 16282, intensity: 5101.0, mobility: 0.824"""	-0.499705	0.266879	0.886555	ERSVWKENEMKKAEKM	generic|sp_Q811D2_ANR26_MOUSE_REVERSED	|generic|tr_D3Z482_D3Z482_MOUSE_REVERSED|
"""index: 8722, intensity: 786763.0, mobility: 1.108"""	-0.499802	0.267059	0.886679	AIQLELSLPGPQTKSLPPPLALVQMNIPSTNSLASYTCSFNSYRTI	generic|IP_3474809_TX=10090_REVERSED|
"""index: 8545, intensity: 17510.0, mobility: 0.820"""	-0.50003	0.267305	0.886971	QLLPSLWHKAYPRF	generic|sp_P97313_PRKDC_MOUSE_REVERSED|
"""index: 23281, intensity: 2554.0, mobility: 1.246"""	-0.500135	0.26755	0.887106	ELRTFFVMALPLPSRGFGR	generic|IP_2434206_TX=10090_REVERSED|
"""index: 7474, intensity: 7068.0, mobility: 1.038"""	-0.500343	0.267664	0.887372	MNSDVIFFFGVLATFAIFGEPL	generic|IP_1102297_TX=10090_REVERSED|
"""index: 33402, intensity: 25912.0, mobility: 1.118"""	-0.50057	0.267844	0.887663	PLMTQPILTGELPLH	generic|II_1000602_TX=10090_REVERSED	|generic|II_1000602_TX=10090_REVERSED|
"""index: 28799, intensity: 13039.0, mobility: 1.093"""	-0.500789	0.268024	0.887944	ECQWEDEPVEELPPKVCELHYVASCT	generic|tr_A2A654_A2A654_MOUSE__II_1124969_REVERSED	|generic|tr_E5D6T0_E5D6T0_MOUSE__II_1124969_REVERSED	|generic|tr_E9Q6A7_E9Q6A7_MOUSE__II_1124969_REVERSED	|generic|tr_A2A655_A2A655_MOUSE__II_1124969_REVERSED	|generic|tr_Q8CFX5_Q8CFX5_MOUSE_REVERSED|
"""index: 22505, intensity: 4785.0, mobility: 0.948"""	-0.500883	0.268072	0.888064	INISPHRSGP	generic|tr_D3YTR1_D3YTR1_MOUSE__II_1147419_REVERSED|
"""index: 24373, intensity: 67964.0, mobility: 0.978"""	-0.501126	0.268317	0.888373	RTLSPSFTRL	generic|chr3_-1_87869579_87869875_ENSMUST00000005015__IP_982136_TX=10090_REVERSED|
"""index: 26249, intensity: 3106.0, mobility: 1.152"""	-0.50113	0.268496	0.888379	ESCLFERISSRLVKRGDAQRSFPTPGPEPLRSRPGSRPGSLPWE	generic|tr_A4FUU9_A4FUU9_MOUSE__chr15_1_89095599_89095733_ENSMUST00000130700_REVERSED|
"""index: 10167, intensity: 59048.0, mobility: 0.969"""	-0.501419	0.268741	0.888748	GPTDDASVKITQSTTGRHIVIFICNNAIKK	generic|sp_Q9JHG7_PK3CG_MOUSE__II_3259306_REVERSED	|generic|tr_Q3V1C0_Q3V1C0_MOUSE__II_3259306_REVERSED	|generic|tr_Q9EQL1_Q9EQL1_MOUSE__II_3259306_REVERSED	|generic|tr_Q3UVA4_Q3UVA4_MOUSE__II_3259306_REVERSED	|generic|tr_A0A1W2P8F6_A0A1W2P8F6_MOUSE_REVERSED|
"""index: 34421, intensity: 3482.0, mobility: 1.061"""	-0.501445	0.26892	0.888781	KICQKQFSCSGFPGDGKNYHLCIDPLLSPDNQLLL	generic|sp_Q8BZ20_PAR12_MOUSE_REVERSED|
"""index: 21709, intensity: 3976.0, mobility: 1.142"""	-0.501554	0.269099	0.888919	PNKIWKRYKLCWQWYFGPLIYKFKVNKPNVRMVNR	generic|IP_3468666_TX=10090_REVERSED|
"""index: 11826, intensity: 3258.0, mobility: 1.184"""	-0.501684	0.269278	0.889085	EKTQLNLRAVFLTLLPDGTVGKNPVYRALMARWVARDHPDEDT	generic|tr_D3YTL6_D3YTL6_MOUSE_REVERSED	|generic|sp_Q9D384_U1SBP_MOUSE_REVERSED|
"""index: 19310, intensity: 8354.0, mobility: 1.037"""	-0.501701	0.269457	0.889107	QLTVAQGPCTLSTSLIYGILHS	generic|IP_3479885_TX=10090_REVERSED|
"""index: 18783, intensity: 3930.0, mobility: 0.824"""	-0.501769	0.269635	0.889193	QVLPTPIGH	generic|tr_A2RSL7_A2RSL7_MOUSE__II_892566_REVERSED	|generic|tr_E9PXL1_E9PXL1_MOUSE_REVERSED	|generic|tr_Q9D4M0_Q9D4M0_MOUSE_REVERSED|
"""index: 9087, intensity: 14340.0, mobility: 1.183"""	-0.501873	0.269748	0.889325	CHMKLCLYSNIDPELI	generic|chr14_-1_46811606_46811740_ENSMUST00000111817_REVERSED|
"""index: 8148, intensity: 4909.0, mobility: 0.916"""	-0.502148	0.269795	0.889675	WFPGPFHESR	generic|IP_933205_TX=10090_REVERSED|
"""index: 11875, intensity: 114696.0, mobility: 1.044"""	-0.50252	0.269841	0.890147	PLGPGIGGGGGGGNGCALASLDLPGPPLP	generic|sp_Q8VDL9_GLIS2_MOUSE__chr16_1_4614147_4614176_ENSMUST00000122896__II_1081136_REVERSED|
"""index: 16256, intensity: 4711.0, mobility: 1.261"""	-0.502579	0.27002	0.890222	PPNPYYQFNKYELFVCKCT	generic|IP_840967_TX=10090_REVERSED|
"""index: 1695, intensity: 3803.0, mobility: 0.850"""	-0.502732	0.270264	0.890416	IAQKINDQELSMEAL	generic|tr_Q3TMP1_Q3TMP1_MOUSE__II_1039427_REVERSED|
"""index: 16184, intensity: 4388.0, mobility: 0.937"""	-0.502822	0.270376	0.89053	LDLPCPVLWPH	generic|chr8_-1_84916152_84916376_ENSMUST00000109741__IP_862141_TX=10090_REVERSED|
"""index: 8311, intensity: 72602.0, mobility: 1.044"""	-0.502952	0.270554	0.890695	QPAGKSSSATMIGELLSQSGSPPSR	generic|tr_B9EKJ7_B9EKJ7_MOUSE_REVERSED	|generic|tr_Z4YJL4_Z4YJL4_MOUSE_REVERSED	|generic|sp_P58871_TB182_MOUSE_REVERSED|
"""index: 9769, intensity: 11641.0, mobility: 1.018"""	-0.503261	0.270798	0.891086	YLLGSGGSGSSGGGGGGGGGGGGGRGGGGGRWRMQRGAQSSVCTTSKM	generic|chr4_1_138456920_138457078_ENSMUST00000050918__IP_957256_TX=10090_REVERSED|
"""index: 25700, intensity: 8944.0, mobility: 0.892"""	-0.50328	0.270935	0.891109	DSTASLSRVRSRLNQIVKNANQLQ	generic|tr_B7ZNY0_B7ZNY0_MOUSE__chr3_-1_97742485_97742601_ENSMUST00000175751_REVERSED	|generic|sp_Q80YT7_MYOME_MOUSE__chr3_-1_97742485_97742601_ENSMUST00000175751_REVERSED	|generic|tr_B2RUJ9_B2RUJ9_MOUSE__chr3_-1_97742485_97742601_ENSMUST00000175751_REVERSED	|generic|tr_E9Q1A0_E9Q1A0_MOUSE__chr3_-1_97742485_97742601_ENSMUST00000175751_REVERSED	|generic|tr_G3X9L9_G3X9L9_MOUSE__chr3_-1_97742485_97742601_ENSMUST00000175751_REVERSED|
"""index: 33830, intensity: 7308.0, mobility: 0.990"""	-0.503454	0.270935	0.89133	HVVFREKFEM	generic|tr_Q3U1N8_Q3U1N8_MOUSE__chr5_-1_139771812_139771871_ENSMUST00000196379__II_933247_REVERSED	|generic|tr_A0A0G2JH17_A0A0G2JH17_MOUSE__chr5_-1_139751934_139751981_ENSMUST00000198615__II_933247_REVERSED	|generic|tr_K3W4P2_K3W4P2_MOUSE__chr5_-1_139751934_139751981_ENSMUST00000198615_REVERSED	|generic|sp_Q6P4S8_INT1_MOUSE__chr5_-1_139751934_139751981_ENSMUST00000198615_REVERSED|
"""index: 29564, intensity: 2539.0, mobility: 1.246"""	-0.503773	0.270935	0.891732	NKGQFLFAKSANHLGAVQTV	generic|chr7_1_49982678_49982863_ENSMUST00000145096_REVERSED|
"""index: 18989, intensity: 2784.0, mobility: 1.167"""	-0.504228	0.271112	0.892305	VWMWGDELENHVIFMDGKLFSIEDTDPVKT	generic|tr_E9PYG6_E9PYG6_MOUSE__chr13_-1_85216104_85216181_ENSMUST00000146792__II_1104459_REVERSED	|generic|tr_Q91YX7_Q91YX7_MOUSE__chr13_-1_85216104_85216181_ENSMUST00000146792__II_1104459_REVERSED|
"""index: 33745, intensity: 4325.0, mobility: 1.232"""	-0.504281	0.271248	0.892372	WANGFSCAGTSGALPSVAGRPRAEPEMV	generic|IP_1127541_TX=10090_REVERSED|
"""index: 12985, intensity: 9379.0, mobility: 1.071"""	-0.50438	0.271248	0.892497	CLNVGNGPDLPCQQLA	generic|IP_1091581_TX=10090_REVERSED|
"""index: 25360, intensity: 2654.0, mobility: 1.296"""	-0.504477	0.271248	0.892619	DLFEKEKLSSDLSSLTKWLQ	generic|tr_A0A1D5RLM8_A0A1D5RLM8_MOUSE__II_1127988_REVERSED	|generic|tr_F6RS26_F6RS26_MOUSE_REVERSED|
"""index: 17139, intensity: 7841.0, mobility: 1.109"""	-0.505559	0.271404	0.893975	TRVACQKYILEFAGTDCSRDLR	generic|II_909311_TX=10090_REVERSED|
"""index: 21807, intensity: 6338.0, mobility: 0.910"""	-0.505684	0.271404	0.894132	PPSHAPSQPPSQAPAAPPPRPRIGQAKMYSV	generic|sp_Q8JZW4_CPNE5_MOUSE__chr6_1_113290185_113290274_ENSMUST00000130191__II_1067881_REVERSED|
"""index: 9497, intensity: 20476.0, mobility: 0.957"""	-0.506094	0.271647	0.894644	VRPSESISGGVLSYLSQVLAEGSM	generic|IP_3443585_TX=10090_REVERSED|
"""index: 32679, intensity: 5432.0, mobility: 0.984"""	-0.506106	0.271889	0.894659	LTIMVPPPPRMD	generic|sp_P27681_GBRG3_MOUSE__chr7_-1_57386717_57386761_ENSMUST00000171965_REVERSED|
"""index: 17373, intensity: 3362.0, mobility: 0.914"""	-0.506284	0.271934	0.89488	IKFDNKPAPFGLLGKYFHQRSEREMQK	generic|IP_3495986_TX=10090_REVERSED|
"""index: 7193, intensity: 4772.0, mobility: 0.856"""	-0.5065	0.272176	0.89515	MNMYTVEAGK	generic|sp_Q3UNN8_PLD5_MOUSE__II_1029662_REVERSED	|generic|tr_D3YYN6_D3YYN6_MOUSE__II_1029662_REVERSED	|generic|sp_Q3UNN8-2_PLD5_MOUSE_REVERSED|
"""index: 22776, intensity: 4564.0, mobility: 1.041"""	-0.506654	0.272353	0.895341	YLGEELGVAIRDGDV	generic|tr_B2RQQ7_B2RQQ7_MOUSE_REVERSED	|generic|tr_A0A1Y7VLI0_A0A1Y7VLI0_MOUSE_REVERSED	|generic|sp_Q7TT50_MRCKB_MOUSE_REVERSED|
"""index: 24081, intensity: 3731.0, mobility: 0.851"""	-0.506822	0.272529	0.89555	FLVHGPLFS	generic|IP_1046932_TX=10090_REVERSED|
"""index: 19981, intensity: 3836.0, mobility: 0.977"""	-0.50713	0.272705	0.895933	QSAKMVELPCRCFKGPAENVLMEKVVDLLPGLLL	generic|tr_Q8VCB6_Q8VCB6_MOUSE__II_1098465_REVERSED	|generic|tr_Q9D3X0_Q9D3X0_MOUSE__II_1098464_REVERSED	|generic|tr_F6YZU5_F6YZU5_MOUSE__chr14_-1_24170426_24170551_ENSMUST00000224920__II_1098464_REVERSED	|generic|tr_F6VMK9_F6VMK9_MOUSE__II_1098465_REVERSED	|generic|sp_E9Q9R9_DLG5_MOUSE__chr14_-1_24170426_24170551_ENSMUST00000224920_REVERSED	|generic|tr_Q3UH41_Q3UH41_MOUSE__chr14_-1_24170426_24170551_ENSMUST00000224920_REVERSED	|generic|tr_Q6NXJ3_Q6NXJ3_MOUSE__chr14_-1_24170426_24170551_ENSMUST00000224920_REVERSED	|generic|tr_E9Q9I2_E9Q9I2_MOUSE__chr14_-1_24170426_24170551_ENSMUST00000224920_REVERSED|
"""index: 31250, intensity: 3901.0, mobility: 0.846"""	-0.507346	0.272881	0.896202	FLFICIQFYLTKKL	generic|IP_943237_TX=10090_REVERSED|
"""index: 4624, intensity: 6631.0, mobility: 0.796"""	-0.507429	0.273123	0.896305	LDADAVVKARFGLPL	generic|chr1_-1_65175360_65179088_ENSMUST00000097709_REVERSED|
"""index: 21040, intensity: 6560.0, mobility: 0.814"""	-0.507488	0.273167	0.896378	MSSFIHMHP	generic|chr5_-1_48409803_48482688_ENSMUST00000166924__IP_940296_TX=10090_REVERSED|
"""index: 12880, intensity: 39323.0, mobility: 1.240"""	-0.507813	0.273409	0.896781	EKEEQVEQVSGEVTGRR	generic|sp_Q80TL4_PHF24_MOUSE__chr4_1_42939509_42939601_ENSMUST00000124380__II_967513_REVERSED	|generic|tr_S4R202_S4R202_MOUSE_REVERSED|
"""index: 30828, intensity: 2722.0, mobility: 0.892"""	-0.507982	0.273585	0.896989	PYQNLARDK	generic|tr_Q3UR74_Q3UR74_MOUSE_REVERSED	|generic|tr_Q3THG4_Q3THG4_MOUSE_REVERSED|
"""index: 854, intensity: 21845.0, mobility: 0.811"""	-0.508064	0.273761	0.897091	MTKGTGPPGYLLLGR	generic|sp_Q3UMC0_AFG2H_MOUSE__chr3_1_37458342_37458404_ENSMUST00000130674__II_985530_REVERSED	|generic|tr_A0A0A0MQ80_A0A0A0MQ80_MOUSE__chr3_1_37458342_37458404_ENSMUST00000130674__II_985530_REVERSED	|generic|tr_B7ZNK9_B7ZNK9_MOUSE__chr3_1_37458342_37458404_ENSMUST00000130674__II_985535_REVERSED	|generic|tr_A0A0G2JFY0_A0A0G2JFY0_MOUSE__chr3_1_37458342_37458404_ENSMUST00000130674__II_985535_REVERSED|
"""index: 18812, intensity: 4405.0, mobility: 1.075"""	-0.508544	0.274002	0.897683	QWTISIPVSQQYS	generic|tr_Q5F209_Q5F209_MOUSE_REVERSED|
"""index: 22312, intensity: 4021.0, mobility: 1.120"""	-0.508572	0.274244	0.897718	PMWWPTVSLWWALK	generic|IP_860100_TX=10090_REVERSED|
"""index: 7113, intensity: 7239.0, mobility: 1.114"""	-0.508583	0.274486	0.897733	LTIKLKEFLDRMEGRRRRENATHTRRYYAFAETEKHPK	generic|tr_E9QLG3_E9QLG3_MOUSE__chr2_1_119903600_119903737_ENSMUST00000141776__II_1009166_REVERSED	|generic|sp_A2AWL7_MGAP_MOUSE__chr2_1_119903600_119903737_ENSMUST00000141776__II_1009166_REVERSED	|generic|sp_A2AWL7-3_MGAP_MOUSE__chr2_1_119903600_119903737_ENSMUST00000141776__II_1009166_REVERSED	|generic|tr_H7BX50_H7BX50_MOUSE__chr2_1_119903600_119903737_ENSMUST00000141776__II_1009166_REVERSED	|generic|sp_A2AWL7-2_MGAP_MOUSE__chr2_1_119903600_119903737_ENSMUST00000141776_REVERSED|
"""index: 19023, intensity: 3358.0, mobility: 0.914"""	-0.508602	0.274728	0.897755	VPDCSNGPLLY	generic|IP_3462510_TX=10090_REVERSED|
"""index: 1066, intensity: 3117.0, mobility: 0.899"""	-0.508715	0.27497	0.897895	GYTSKQLHEM	generic|sp_Q8BWF2_GIMA5_MOUSE_REVERSED|
"""index: 2902, intensity: 4458.0, mobility: 0.917"""	-0.508895	0.275212	0.898116	VIGAMVVDAGKMYFTIEGTSEDRVI	generic|tr_A2AQC3_A2AQC3_MOUSE__chr2_-1_168675197_168675355_ENSMUST00000140188_REVERSED	|generic|sp_O70228_ATP9A_MOUSE__chr2_-1_168675197_168675355_ENSMUST00000140188_REVERSED	|generic|tr_Q8C288_Q8C288_MOUSE__chr2_-1_168675197_168675355_ENSMUST00000140188_REVERSED	|generic|tr_Q505G9_Q505G9_MOUSE__chr2_-1_168675197_168675355_ENSMUST00000140188_REVERSED	|generic|tr_Q8C4G3_Q8C4G3_MOUSE__chr2_-1_168675197_168675355_ENSMUST00000140188_REVERSED	|generic|tr_Q6DI68_Q6DI68_MOUSE__chr2_-1_168675197_168675355_ENSMUST00000140188_REVERSED|
"""index: 31002, intensity: 12423.0, mobility: 1.102"""	-0.509022	0.275453	0.898273	DLAADGGGASSSSSSGGGGGGGGGGGVGPAPGAEGFLRVTRIGLGVG	generic|tr_Q6KAP1_Q6KAP1_MOUSE__chr18_1_36614751_36614822_ENSMUST00000006205__II_1056320_REVERSED|
"""index: 8747, intensity: 7274.0, mobility: 1.012"""	-0.509165	0.275629	0.898449	EKNKESAANDVRLARGSFERGNLNRM	generic|chrX_1_134060946_134061188_ENSMUST00000149658__II_834036_TX=10090_REVERSED	|generic|tr_B3V097_B3V097_MOUSE__chrX_1_134081197_134081313_ENSMUST00000149658__II_834019_REVERSED	|generic|sp_Q8BIQ5_CSTF2_MOUSE__chrX_1_134081197_134081313_ENSMUST00000149658__II_834019_REVERSED	|generic|tr_B3V099_B3V099_MOUSE__chrX_1_134081197_134081313_ENSMUST00000149658_REVERSED	|generic|tr_A2AEK1_A2AEK1_MOUSE__chrX_1_134081197_134081313_ENSMUST00000149658_REVERSED	|generic|sp_Q8C7E9_CSTFT_MOUSE__chrX_1_134081197_134081313_ENSMUST00000149658_REVERSED	|generic|sp_Q8BIQ5-2_CSTF2_MOUSE__chrX_1_134074593_134074829_ENSMUST00000149658_REVERSED	|generic|tr_A2AEJ8_A2AEJ8_MOUSE__chrX_1_134059358_134059426_ENSMUST00000033609_REVERSED|
"""index: 18802, intensity: 2751.0, mobility: 0.924"""	-0.509186	0.27587	0.898474	LPSVDLLSFANQSLALLACSAGGLFIY	generic|IP_1038351_TX=10090_REVERSED|
"""index: 5020, intensity: 2983.0, mobility: 0.919"""	-0.509678	0.275912	0.899079	TGKVICCLSSVLKNSITMKEVNKDL	generic|IP_825455_TX=10090_REVERSED|
"""index: 7519, intensity: 3616.0, mobility: 0.842"""	-0.509976	0.276154	0.899445	FNKDDYNQ	generic|IP_3474041_TX=10090_REVERSED|
"""index: 34032, intensity: 2566.0, mobility: 1.267"""	-0.510247	0.276395	0.899777	ERKKFQGNELFHEPNFIDPTAWEKPDRHLATLNTLIM	generic|tr_A0A140T8U1_A0A140T8U1_MOUSE_REVERSED|
"""index: 22939, intensity: 3548.0, mobility: 0.857"""	-0.510342	0.276637	0.899894	LAAVTSLNGPPNGLDWK	generic|sp_A2AJ88_PLPL7_MOUSE__chr2_1_24981798_24981875_ENSMUST00000137913__II_1013495_REVERSED	|generic|II_1013523_TX=10090_REVERSED	|generic|sp_A2AJ88-2_PLPL7_MOUSE__chr2_1_24981798_24981875_ENSMUST00000137913_REVERSED	|generic|sp_A2AJ88-3_PLPL7_MOUSE__chr2_1_24981798_24981875_ENSMUST00000137913_REVERSED|
"""index: 25758, intensity: 32440.0, mobility: 0.889"""	-0.510417	0.276878	0.899985	IKVMQASKW	generic|chr1_1_62749167_62760814_ENSMUST00000102822_REVERSED|
"""index: 1681, intensity: 13246.0, mobility: 0.845"""	-0.510516	0.277094	0.900106	SKPDITKYVDSYL	generic|sp_Q99MY8_ASH1L_MOUSE__chr3_1_89053128_89053175_ENSMUST00000189824_REVERSED|
"""index: 25091, intensity: 2746.0, mobility: 0.952"""	-0.510597	0.277094	0.900205	ADKVNPDTTLSRILVTIMQLPI	generic|sp_Q8BW70_UBP38_MOUSE__II_3454371_REVERSED	|generic|tr_Q6ZPG3_Q6ZPG3_MOUSE__II_3454371_REVERSED|
"""index: 31980, intensity: 4793.0, mobility: 0.922"""	-0.511006	0.277268	0.900705	EINLNGPTKF	generic|IP_992560_TX=10090_REVERSED|
"""index: 1335, intensity: 2567.0, mobility: 0.835"""	-0.51123	0.27751	0.900977	PMKVPTAFE	generic|sp_A2ARZ3_FSIP2_MOUSE__II_1006030_REVERSED	|generic|tr_F7BGZ6_F7BGZ6_MOUSE__II_1006025_REVERSED|
"""index: 7306, intensity: 12223.0, mobility: 1.083"""	-0.511308	0.277617	0.901073	PQSPLLWPACGCRVELTCSKVYAMHR	generic|IP_3470683_TX=10090_REVERSED|
"""index: 25672, intensity: 3440.0, mobility: 1.075"""	-0.511555	0.277791	0.901373	LRAGQLTEDNQLNFVRTLEYFGAQRQPQ	generic|tr_Q8CAU1_Q8CAU1_MOUSE__IP_1093160_REVERSED|
"""index: 20211, intensity: 9023.0, mobility: 0.932"""	-0.511588	0.277831	0.901413	RPLEEEHGVEDEEEVEHGNKEQ	generic|IP_3473552_TX=10090_REVERSED|
"""index: 15947, intensity: 5646.0, mobility: 1.129"""	-0.511724	0.277938	0.901578	IIFDRQVNHILCYNYYKIKCLKLFNLCARPREETYLDIVVDGLTTELL	generic|tr_D6RJ77_D6RJ77_MOUSE__II_1154229_REVERSED	|generic|tr_Q9CSB0_Q9CSB0_MOUSE_REVERSED	|generic|sp_Q9CXG3_PPIL4_MOUSE__chr10_1_7801887_7801973_ENSMUST00000143214_REVERSED	|generic|tr_Q9CSN5_Q9CSN5_MOUSE__chr10_1_7801887_7801973_ENSMUST00000143214_REVERSED	|generic|tr_Q9D3J1_Q9D3J1_MOUSE__chr10_1_7801887_7801973_ENSMUST00000143214_REVERSED|
"""index: 9709, intensity: 5392.0, mobility: 1.036"""	-0.511972	0.278179	0.901879	EPSPAGGGGGGGGGGGGGSGGGGGGPEPPEPPPAESAPPRYDQDTSRNP	generic|sp_E9PYH6_SET1A_MOUSE__chr7_1_127799324_127799479_ENSMUST00000154987__II_878848_REVERSED|
"""index: 16194, intensity: 2810.0, mobility: 0.871"""	-0.511993	0.27842	0.901905	CRRGGYLTR	generic|tr_Q3UH67_Q3UH67_MOUSE_REVERSED	|generic|sp_O35674_ADA19_MOUSE_REVERSED|
"""index: 3506, intensity: 5258.0, mobility: 0.880"""	-0.512015	0.278594	0.901932	PPVPPLSPSYS	generic|IP_3481461_TX=10090_REVERSED|
"""index: 20778, intensity: 3626.0, mobility: 0.842"""	-0.512163	0.278767	0.902112	HVPLHSGVL	generic|IP_959849_TX=10090_REVERSED|
"""index: 6724, intensity: 6933.0, mobility: 1.050"""	-0.512291	0.279008	0.902267	RDDFPSIQIWVTQPVHTELST	generic|tr_F8WHZ0_F8WHZ0_MOUSE_REVERSED	|generic|sp_Q5H8B9_FREM3_MOUSE_REVERSED|
"""index: 4172, intensity: 4889.0, mobility: 0.901"""	-0.512311	0.279249	0.902291	SGQLGPSGPSRPERRSMTKTKQSR	generic|II_1052259_TX=10090_REVERSED|
"""index: 22103, intensity: 2619.0, mobility: 0.819"""	-0.512323	0.279422	0.902305	YGSHPIGVSPC	generic|tr_Q8BLK7_Q8BLK7_MOUSE__chr2_1_119290170_119290298_ENSMUST00000139367__II_1009387_REVERSED	|generic|sp_Q8R307_VPS18_MOUSE__chr2_1_119290170_119290298_ENSMUST00000139367__II_1009375_REVERSED	|generic|tr_Q3UG80_Q3UG80_MOUSE__chr2_1_119290170_119290298_ENSMUST00000139367_REVERSED	|generic|tr_Q8CFS5_Q8CFS5_MOUSE__chr2_1_119290170_119290298_ENSMUST00000139367_REVERSED|
"""index: 28994, intensity: 40910.0, mobility: 0.996"""	-0.512383	0.279663	0.902378	AAHIGQQQQLR	generic|IP_851292_TX=10090_REVERSED|
"""index: 26745, intensity: 34089.0, mobility: 0.942"""	-0.512388	0.279904	0.902384	LEWKTRVW	generic|IP_885800_TX=10090_REVERSED	|generic|tr_Q9D3C0_Q9D3C0_MOUSE_REVERSED|
"""index: 2827, intensity: 21107.0, mobility: 0.913"""	-0.512547	0.280144	0.902577	PTNQYNGPSIEKKPLNKEMKSSH	generic|IP_3486910_TX=10090_REVERSED|
"""index: 16455, intensity: 3679.0, mobility: 0.892"""	-0.512603	0.280385	0.902645	EFNLVKEQSLQEEQRQHHPKYPA	generic|sp_Q80V94_AP4E1_MOUSE__chr2_1_127056258_127056308_ENSMUST00000177372__II_1000322_REVERSED|
"""index: 34442, intensity: 6143.0, mobility: 1.097"""	-0.512628	0.280626	0.902675	SRLRVKLEEAHSEKRTPKPKQRRFH	generic|tr_Q6NV59_Q6NV59_MOUSE_REVERSED	|generic|sp_Q924C6_LOXL4_MOUSE_REVERSED|
"""index: 16727, intensity: 4394.0, mobility: 1.099"""	-0.512695	0.280731	0.902756	IRQHMSLNFKHKFCKDSENCKYFKEGTHIKQHIGLYFKQTFCK	generic|tr_Q8K293_Q8K293_MOUSE_REVERSED	|generic|tr_Q9CZZ3_Q9CZZ3_MOUSE_REVERSED	|generic|tr_A2A799_A2A799_MOUSE_REVERSED	|generic|tr_A6H6F1_A6H6F1_MOUSE_REVERSED|
"""index: 11569, intensity: 3625.0, mobility: 0.840"""	-0.512991	0.280912	0.903114	LSPIMMQWPSSVRKQ	generic|chr15_1_103527026_103527570_ENSMUST00000023132__IP_1081869_TX=10090_REVERSED	|generic|IP_3483238_TX=10090_REVERSED|
"""index: 28699, intensity: 2571.0, mobility: 0.822"""	-0.513024	0.280912	0.903153	KRSSHNCITHAVM	generic|IP_900738_TX=10090_REVERSED|
"""index: 8536, intensity: 2693.0, mobility: 1.205"""	-0.513259	0.280912	0.903437	ETWLFSTDMSFWPPPV	generic|tr_E9PVV8_E9PVV8_MOUSE_REVERSED|
"""index: 11936, intensity: 8382.0, mobility: 1.293"""	-0.513645	0.281085	0.903903	IDMASSNLMDRLGRVKDPTISDVTDGDLTLKSRWEVPLFEVHTAH	generic|tr_G3UWN4_G3UWN4_MOUSE__chr14_-1_45619265_45619396_ENSMUST00000149286__II_1099485_REVERSED	|generic|tr_Q3TDC6_Q3TDC6_MOUSE__chr14_-1_45610488_45610730_ENSMUST00000149286__II_1099486_REVERSED	|generic|sp_Q80YA3_DDHD1_MOUSE__chr14_-1_45610488_45610730_ENSMUST00000149286__II_1099486_REVERSED	|generic|tr_E9QQ38_E9QQ38_MOUSE__chr14_-1_45610488_45610730_ENSMUST00000149286__II_1099486_REVERSED	|generic|tr_F8WIJ5_F8WIJ5_MOUSE__chr14_-1_45610488_45610730_ENSMUST00000149286__II_1099486_REVERSED	|generic|tr_Q6ZPJ9_Q6ZPJ9_MOUSE__chr14_-1_45610488_45610730_ENSMUST00000149286_REVERSED	|generic|tr_F8WHP5_F8WHP5_MOUSE__chr14_-1_45610488_45610730_ENSMUST00000149286_REVERSED	|generic|tr_Q2XP45_Q2XP45_MOUSE__chr14_-1_45610488_45610730_ENSMUST00000149286_REVERSED	|generic|sp_Q80YA3-2_DDHD1_MOUSE__chr14_-1_45610488_45610730_ENSMUST00000149286_REVERSED|
"""index: 30218, intensity: 16406.0, mobility: 1.261"""	-0.513723	0.28119	0.903997	IDKRAKMVADLKGSVMISL	generic|tr_Q8BX68_Q8BX68_MOUSE__II_1030914_REVERSED	|generic|tr_A0A087WS92_A0A087WS92_MOUSE__II_1030914_REVERSED	|generic|tr_Q3V1M8_Q3V1M8_MOUSE_REVERSED	|generic|sp_Q8VDJ3_VIGLN_MOUSE_REVERSED	|generic|tr_A0A087WP83_A0A087WP83_MOUSE_REVERSED|
"""index: 25465, intensity: 5682.0, mobility: 0.954"""	-0.514091	0.281362	0.90444	RSLNNHSLDLL	generic|sp_Q80ZD8_AMGO1_MOUSE__II_980040_REVERSED	|generic|sp_Q80ZD8-2_AMGO1_MOUSE_REVERSED|
"""index: 9042, intensity: 16439.0, mobility: 0.996"""	-0.514182	0.281602	0.904549	KNEKESISSDVVEEELAVK	generic|sp_O70570_PIGR_MOUSE_REVERSED|
"""index: 1659, intensity: 3748.0, mobility: 0.959"""	-0.514207	0.281609	0.90458	CGVAGPETGVGPVAVP	generic|chr2_1_25403073_25403369_ENSMUST00000071442_REVERSED|
"""index: 2264, intensity: 2657.0, mobility: 0.792"""	-0.514387	0.281609	0.904796	GQGGQIKTICIKWSWP	generic|IP_1106684_TX=10090_REVERSED|
"""index: 20097, intensity: 5081.0, mobility: 1.134"""	-0.514679	0.281849	0.905145	SKAFVKGGTVECMPTIA	generic|sp_Q6PCM2-3_INT6_MOUSE__chr14_-1_62716252_62716470_ENSMUST00000225406_REVERSED|
"""index: 14709, intensity: 6512.0, mobility: 1.077"""	-0.514684	0.282088	0.905151	LPYICLYIYIFIPYICLYIYLY	generic|IP_3479113_TX=10090_REVERSED|
"""index: 28526, intensity: 4024.0, mobility: 0.861"""	-0.514794	0.282328	0.905283	FRVRRGPD	generic|sp_Q61923_KCNA6_MOUSE__chr6_-1_126738335_126738613_ENSMUST00000040751_REVERSED|
"""index: 15789, intensity: 5245.0, mobility: 0.882"""	-0.514871	0.282567	0.905376	MCKVPGIRR	generic|IP_1099452_TX=10090_REVERSED|
"""index: 25392, intensity: 2845.0, mobility: 1.190"""	-0.514872	0.282807	0.905377	HHRSRHKSKYSSRGSR	generic|sp_P22518_CLK1_MOUSE__chr1_-1_58417263_58417346_ENSMUST00000148330__II_1038933_REVERSED	|generic|sp_P22518-2_CLK1_MOUSE__chr1_-1_58421077_58421301_ENSMUST00000148330__II_1038933_REVERSED	|generic|tr_V9GZR3_V9GZR3_MOUSE__chr1_-1_58417263_58417346_ENSMUST00000148330__II_1038935_REVERSED	|generic|tr_Q3V3V3_Q3V3V3_MOUSE_REVERSED|
"""index: 20738, intensity: 5971.0, mobility: 1.038"""	-0.514888	0.283014	0.905396	IMSNGSLYLLCFPISIWVQAARLGPIGTLLFTPLQSHTNN	generic|tr_E9Q554_E9Q554_MOUSE_REVERSED|
"""index: 10393, intensity: 13987.0, mobility: 0.885"""	-0.51503	0.283014	0.905565	TTETQIKELGHWH	generic|IP_833569_TX=10090_REVERSED|
"""index: 21428, intensity: 3058.0, mobility: 1.077"""	-0.515711	0.283154	0.90638	EKSIFGDGNLDFVEFCYKMKEDLTGRL	generic|sp_Q9D3N2_EFCB1_MOUSE_REVERSED	|generic|sp_Q9D3N2-2_EFCB1_MOUSE_REVERSED	|generic|sp_Q9D3N2-3_EFCB1_MOUSE_REVERSED|
"""index: 9563, intensity: 7363.0, mobility: 1.005"""	-0.51578	0.283154	0.906462	KELEKEAMSLQEQVRLLDHIAAALNE	generic|tr_Q8CDG8_Q8CDG8_MOUSE__II_840571_REVERSED|
"""index: 1019, intensity: 3585.0, mobility: 0.836"""	-0.516361	0.283258	0.907154	VEELTLTTH	generic|sp_Q8C6B2_RTKN_MOUSE__chr6_1_83151927_83152220_ENSMUST00000213056__II_2508742_REVERSED	|generic|sp_Q8C6B2-2_RTKN_MOUSE__chr6_1_83151927_83152220_ENSMUST00000213056__II_2508742_REVERSED	|generic|tr_D3Z7S7_D3Z7S7_MOUSE__chr6_1_83147845_83147949_ENSMUST00000203183_REVERSED|
"""index: 23400, intensity: 3100.0, mobility: 1.151"""	-0.516589	0.283294	0.907424	CYELRLTPELFKFPECPFQKSVTQIETQFREQLGKFIQVLT	generic|tr_Q3TMC5_Q3TMC5_MOUSE_REVERSED	|generic|tr_Q3TF87_Q3TF87_MOUSE_REVERSED	|generic|tr_Q3UJQ3_Q3UJQ3_MOUSE_REVERSED	|generic|sp_Q922B2_SYDC_MOUSE_REVERSED|
"""index: 20836, intensity: 4671.0, mobility: 0.932"""	-0.516877	0.283465	0.907766	HAAERKSIVEENEPFLQQSGKPP	generic|tr_F7CG54_F7CG54_MOUSE__II_935332_REVERSED	|generic|sp_Q80TK0_K1107_MOUSE_REVERSED	|generic|tr_Q3TEG0_Q3TEG0_MOUSE__chr5_1_107508966_107509139_ENSMUST00000160160_REVERSED	|generic|tr_A0A1D5RL96_A0A1D5RL96_MOUSE__chr5_1_107470748_107470801_ENSMUST00000212858_REVERSED	|generic|tr_Q8C884_Q8C884_MOUSE__chr5_1_107508966_107509139_ENSMUST00000160160_REVERSED|
"""index: 18488, intensity: 5046.0, mobility: 1.039"""	-0.51716	0.283703	0.908101	LFVHHGQASHTVTFLWVAKWC	generic|IP_3457568_TX=10090_REVERSED|
"""index: 8363, intensity: 14203.0, mobility: 0.926"""	-0.517273	0.283942	0.908235	EMERRLGTGLGWAETDRRETI	generic|tr_D3Z5B7_D3Z5B7_MOUSE_REVERSED	|generic|tr_Q8C606_Q8C606_MOUSE_REVERSED|
"""index: 14981, intensity: 4259.0, mobility: 1.126"""	-0.5173	0.284045	0.908268	TATTWPSRVGGPPRGAREGMPTSSGGLARARAK	generic|chr10_-1_42197562_42197849_ENSMUST00000105502__IP_1150164_TX=10090_REVERSED|
"""index: 16431, intensity: 4312.0, mobility: 1.038"""	-0.517673	0.284216	0.908708	QDEKIDVGPIKPDWTNLLSQT	generic|sp_Q8CBD1_NRIP1_MOUSE_REVERSED|
"""index: 13667, intensity: 69184.0, mobility: 1.077"""	-0.517778	0.284454	0.908832	INMRYNLDTNMEIDLILFLEVREAHIKRIYFKMDELKNMN	generic|tr_Q6UY52_Q6UY52_MOUSE_REVERSED|
"""index: 14235, intensity: 2938.0, mobility: 0.846"""	-0.517812	0.284692	0.908873	RFCCSMQLLLLASIWKVPM	generic|tr_Q8BJL9_Q8BJL9_MOUSE_REVERSED	|generic|tr_Q3UEI8_Q3UEI8_MOUSE_REVERSED|
"""index: 13858, intensity: 3013.0, mobility: 0.837"""	-0.517834	0.284931	0.908899	DGGGLVLICFLHCFVSP	generic|IP_1153645_TX=10090_REVERSED|
"""index: 6787, intensity: 5428.0, mobility: 1.020"""	-0.518085	0.285169	0.909195	DRWQLHVLPAQPDMAWLQR	generic|chr9_1_102720810_102723777_ENSMUST00000153965__IP_844476_TX=10090_REVERSED|
"""index: 3135, intensity: 2568.0, mobility: 0.930"""	-0.518158	0.28534	0.909281	ELTSPNYTAFK	generic|tr_Q3UIA4_Q3UIA4_MOUSE__II_887816_REVERSED|
"""index: 29988, intensity: 6549.0, mobility: 1.013"""	-0.518349	0.285578	0.909506	FSVDYAAHEWDQKELWQALYQRIEMPFSDDYLQHVQELFK	generic|tr_A0A087WSQ5_A0A087WSQ5_MOUSE__chr1_1_52122621_52122725_ENSMUST00000185743__II_1039774_REVERSED	|generic|tr_Q99K94_Q99K94_MOUSE__chr1_1_52122621_52122725_ENSMUST00000185743__II_1039780_REVERSED	|generic|tr_Q8C497_Q8C497_MOUSE__chr1_1_52122621_52122725_ENSMUST00000185743__II_1039780_REVERSED	|generic|sp_P42225_STAT1_MOUSE__chr1_1_52122621_52122725_ENSMUST00000185743__II_1039780_REVERSED	|generic|tr_Q3TW11_Q3TW11_MOUSE__chr1_1_52122621_52122725_ENSMUST00000185743__II_1039780_REVERSED	|generic|tr_Q8C8M3_Q8C8M3_MOUSE__chr1_1_52122621_52122725_ENSMUST00000185743__II_1039780_REVERSED	|generic|tr_A0A087WSP5_A0A087WSP5_MOUSE__chr1_1_52122621_52122725_ENSMUST00000185743__II_1039780_REVERSED	|generic|tr_Q9D323_Q9D323_MOUSE__chr1_1_52122621_52122725_ENSMUST00000185743__II_1039777_REVERSED	|generic|tr_Q8C3V4_Q8C3V4_MOUSE__chr1_1_52122621_52122725_ENSMUST00000185743__II_1039780_REVERSED|
"""index: 1660, intensity: 2567.0, mobility: 0.851"""	-0.518418	0.285714	0.909587	LLAPVSPGWS	generic|IP_842043_TX=10090_REVERSED	|generic|IP_1072797_TX=10090_REVERSED|
"""index: 598, intensity: 2640.0, mobility: 0.973"""	-0.518536	0.285714	0.909726	SKIWISPSTKEM	generic|IP_881208_TX=10090_REVERSED|
"""index: 11210, intensity: 135021.0, mobility: 1.055"""	-0.518921	0.285748	0.910178	RSTPSQEKQSQECERKLTLK	generic|tr_A0A1Y7VJS5_A0A1Y7VJS5_MOUSE__II_3470914_REVERSED	|generic|sp_Q61043-2_NIN_MOUSE__II_3443039_REVERSED	|generic|sp_Q61043-1_NIN_MOUSE__II_3443039_REVERSED	|generic|II_3472157_TX=10090_REVERSED	|generic|II_3472156_TX=10090_REVERSED	|generic|sp_Q61043_NIN_MOUSE_REVERSED	|generic|sp_Q61043-4_NIN_MOUSE_REVERSED	|generic|tr_A0A1Y7VNC5_A0A1Y7VNC5_MOUSE_REVERSED|
"""index: 31840, intensity: 5279.0, mobility: 0.962"""	-0.519301	0.285986	0.910625	RDEVLLEVSNKGQPDEVEIGIDGVGAGATY	generic|sp_Q80X90_FLNB_MOUSE_REVERSED|
"""index: 9245, intensity: 5166.0, mobility: 0.863"""	-0.519497	0.286156	0.910854	QKLMQADKKAVVGEEFLL	generic|IP_927904_TX=10090_REVERSED|
"""index: 1120, intensity: 3901.0, mobility: 0.913"""	-0.519561	0.286326	0.910929	QQQQQQEQQQ	generic|II_873102_TX=10090_REVERSED	|generic|tr_Q0Z9Z6_Q0Z9Z6_MOUSE_REVERSED	|generic|sp_A2AVZ9_S43A3_MOUSE_REVERSED|
"""index: 4874, intensity: 3763.0, mobility: 0.957"""	-0.519601	0.286359	0.910975	LMWNVWESEMLGDTRGDTWGDM	generic|IP_925626_TX=10090_REVERSED|
"""index: 32282, intensity: 19658.0, mobility: 1.252"""	-0.519864	0.286461	0.911283	SLEVDQGLPLLFIDKLMSHLKLMYSGFGMVVIVYKLLA	generic|IP_2518137_TX=10090_REVERSED|
"""index: 19726, intensity: 13947.0, mobility: 0.969"""	-0.520148	0.28663	0.911615	NSIDIDEMRSKPNRKIAM	generic|tr_F6QBN8_F6QBN8_MOUSE__II_3471044_REVERSED	|generic|tr_A0A1Y7VMD6_A0A1Y7VMD6_MOUSE_REVERSED|
"""index: 25234, intensity: 3903.0, mobility: 0.979"""	-0.520202	0.286868	0.911679	LTAFPLTATLPCP	generic|IP_887235_TX=10090_REVERSED|
"""index: 2903, intensity: 2639.0, mobility: 0.831"""	-0.520413	0.287105	0.911924	HMYVPLSF	generic|IP_3469162_TX=10090_REVERSED|
"""index: 17090, intensity: 2649.0, mobility: 0.801"""	-0.520454	0.287343	0.911972	LPAPAASK	generic|IP_1102896_TX=10090_REVERSED|
"""index: 7607, intensity: 2907.0, mobility: 0.808"""	-0.520587	0.28758	0.912128	GGGGGSSGAGGAGGAGPGPPSLLEAEFLPQDILL	generic|sp_Q5ND04_HSF5_MOUSE_REVERSED|
"""index: 21307, intensity: 7168.0, mobility: 1.139"""	-0.520641	0.287613	0.91219	LEHIRRIGCFISCSANTPTPSHPELRLCVLCLVGRVIM	generic|IP_3501862_TX=10090_REVERSED|
"""index: 10358, intensity: 7486.0, mobility: 0.914"""	-0.52087	0.287782	0.912457	EPKGYTRCLERMKLAALAEIEARG	generic|tr_Q8VI89_Q8VI89_MOUSE_REVERSED	|generic|sp_O35071_KIF1C_MOUSE_REVERSED	|generic|tr_E9Q9B0_E9Q9B0_MOUSE_REVERSED	|generic|tr_Q6A011_Q6A011_MOUSE_REVERSED|
"""index: 1912, intensity: 2733.0, mobility: 0.934"""	-0.521071	0.288019	0.912691	FYPAMVSCLDK	generic|sp_Q9CPV5_PMF1_MOUSE__chr3_-1_88410152_88410298_ENSMUST00000191622_REVERSED	|generic|sp_Q9CPV5-2_PMF1_MOUSE__chr3_-1_88410152_88410298_ENSMUST00000191622_REVERSED	|generic|tr_Q8BVG3_Q8BVG3_MOUSE__chr3_-1_88410152_88410298_ENSMUST00000191622_REVERSED|
"""index: 26634, intensity: 11670.0, mobility: 1.227"""	-0.521082	0.288256	0.912703	FVKVRFFETETAVTAHFMRKDEELDYTFPETVKLVMVQKPGQHHGEER	generic|tr_E9Q3L4_E9Q3L4_MOUSE_REVERSED	|generic|tr_D3Z2E7_D3Z2E7_MOUSE_REVERSED|
"""index: 27225, intensity: 3504.0, mobility: 0.894"""	-0.521325	0.288288	0.912985	AGTGATSKSGKVRPKGESEPW	generic|sp_Q3UHD9_AGAP2_MOUSE_REVERSED	|generic|sp_Q3UHD9-2_AGAP2_MOUSE_REVERSED|
"""index: 34257, intensity: 8414.0, mobility: 1.210"""	-0.521449	0.288389	0.913129	ISSKKAQLESFHFEAKARDDSNIPIGDLMQLNPLR	generic|sp_Q8CDN9_LRRC9_MOUSE_REVERSED|
"""index: 32514, intensity: 6187.0, mobility: 0.930"""	-0.521571	0.288557	0.91327	NYIHFGLTVN	generic|tr_E9Q280_E9Q280_MOUSE__II_3491353_REVERSED	|generic|tr_A0A3B2WB67_A0A3B2WB67_MOUSE__II_3491353_REVERSED	|generic|IP_916409_TX=10090_REVERSED	|generic|tr_A0A3B2W3Z9_A0A3B2W3Z9_MOUSE_REVERSED	|generic|tr_A0A3B2WCD9_A0A3B2WCD9_MOUSE_REVERSED	|generic|tr_A0A3B2WDC6_A0A3B2WDC6_MOUSE_REVERSED|
"""index: 19369, intensity: 3602.0, mobility: 1.053"""	-0.521618	0.288657	0.913325	LETGPQQLQVQSHVG	generic|sp_P01748_HVM04_MOUSE_REVERSED	|generic|tr_A0A075B5W3_A0A075B5W3_MOUSE_REVERSED|
"""index: 19173, intensity: 6614.0, mobility: 1.086"""	-0.521819	0.288894	0.913557	LDTQPLWDMIKVNP	generic|sp_Q8JZZ0_UD3A2_MOUSE_REVERSED|
"""index: 25692, intensity: 3483.0, mobility: 1.286"""	-0.521851	0.289051	0.913594	VCVHSSMTPSGLFWDKLWQ	generic|IP_3475968_TX=10090_REVERSED|
"""index: 24913, intensity: 6396.0, mobility: 0.946"""	-0.522139	0.289051	0.913927	KRFYVGRRR	generic|IP_890592_TX=10090_REVERSED|
"""index: 7344, intensity: 3018.0, mobility: 0.953"""	-0.522207	0.289051	0.914007	LTEIEGMNLRE	generic|sp_Q6Y7W8_GGYF2_MOUSE__chr1_1_87449107_87449145_ENSMUST00000172964__II_1032087_REVERSED	|generic|sp_Q6Y7W8-2_GGYF2_MOUSE__chr1_1_87449107_87449145_ENSMUST00000172964__II_1032090_REVERSED	|generic|tr_G3UYG6_G3UYG6_MOUSE__chr1_1_87449107_87449145_ENSMUST00000172964__II_1032087_REVERSED	|generic|II_1032059_TX=10090_REVERSED|
"""index: 14215, intensity: 36954.0, mobility: 1.107"""	-0.52238	0.289051	0.914206	AMGGAAGAVAPMSPPPLP	generic|tr_Q543Q7_Q543Q7_MOUSE_REVERSED|
"""index: 10833, intensity: 8889.0, mobility: 0.855"""	-0.52262	0.289051	0.914483	STIDAAASHKGFAWFGFV	generic|tr_A0A494B9V6_A0A494B9V6_MOUSE__II_1054673_REVERSED	|generic|sp_Q8CD54_PIEZ2_MOUSE__II_1054673_REVERSED	|generic|tr_S4R2S0_S4R2S0_MOUSE__II_1054673_REVERSED	|generic|tr_B2RW66_B2RW66_MOUSE__II_1054673_REVERSED	|generic|tr_E9QNW4_E9QNW4_MOUSE__II_1054673_REVERSED	|generic|tr_F6YYK4_F6YYK4_MOUSE__II_1054690_REVERSED	|generic|tr_A0A494B9E4_A0A494B9E4_MOUSE__II_1054673_REVERSED	|generic|tr_A0A494B9D1_A0A494B9D1_MOUSE__II_1054687_REVERSED	|generic|tr_A0A2H4UKA3_A0A2H4UKA3_MOUSE__II_1054673_REVERSED	|generic|II_1054671_TX=10090_REVERSED	|generic|sp_Q8CD54-2_PIEZ2_MOUSE_REVERSED|
"""index: 10673, intensity: 3860.0, mobility: 1.183"""	-0.522947	0.289114	0.91486	FMIFFFVLSHYSIQCTECLFIDFVFKLYKLNLAHELWTIN	generic|IP_831111_TX=10090_REVERSED|
"""index: 7481, intensity: 6079.0, mobility: 0.985"""	-0.523282	0.289114	0.915245	PMTTTVDCSLLK	generic|IP_898407_TX=10090_REVERSED|
"""index: 29364, intensity: 4286.0, mobility: 0.995"""	-0.523793	0.289145	0.915832	LSLLGLVSLPLRSWMWSGVMYKWGKGRRFRRM	generic|IP_834551_TX=10090_REVERSED|
"""index: 22759, intensity: 3909.0, mobility: 1.125"""	-0.523869	0.289381	0.915919	WPNAGDAVILMRLSSLNVDRQDRHAVLAWHM	generic|tr_Q69ZV2_Q69ZV2_MOUSE_REVERSED	|generic|tr_E9PWR4_E9PWR4_MOUSE_REVERSED	|generic|tr_B2RQ71_B2RQ71_MOUSE_REVERSED|
"""index: 1643, intensity: 2959.0, mobility: 1.106"""	-0.523934	0.289616	0.915993	ENRNELLCEKSSWH	generic|IP_3502986_TX=10090_REVERSED|
"""index: 23001, intensity: 4214.0, mobility: 0.851"""	-0.524024	0.289852	0.916097	QAAAMVSRR	generic|tr_A0A0N4SVU2_A0A0N4SVU2_MOUSE__chr3_1_40745684_40745788_ENSMUST00000203267_REVERSED	|generic|tr_E0CY23_E0CY23_MOUSE__chr3_1_40745684_40745788_ENSMUST00000203267_REVERSED	|generic|sp_P48722_HS74L_MOUSE__chr3_1_40745684_40745788_ENSMUST00000203267_REVERSED	|generic|sp_P48722-2_HS74L_MOUSE_REVERSED|
"""index: 3144, intensity: 3489.0, mobility: 0.956"""	-0.524047	0.289951	0.916123	DNLHSTSATQVVI	generic|IP_2448947_TX=10090_REVERSED|
"""index: 10983, intensity: 11073.0, mobility: 1.000"""	-0.524336	0.290186	0.916453	QAMVIDSGGGGSGGGGSGGGGSSVTLTTGQGWYDFAGDYRYNIH	generic|tr_Q6KB05_Q6KB05_MOUSE_REVERSED|
"""index: 35220, intensity: 3366.0, mobility: 1.120"""	-0.52434	0.290421	0.916458	SSATCCCT	generic|IP_858960_TX=10090_REVERSED	|generic|chr16_-1_44245335_44245403_ENSMUST00000136381|
"""index: 6621, intensity: 5138.0, mobility: 1.038"""	-0.524346	0.29052	0.916465	YEPRSHEEEEEIGTLDWFYGLRMQLRKWNELFMTAWLA	generic|tr_F6UR69_F6UR69_MOUSE__II_905733_REVERSED	|generic|tr_M1GNA0_M1GNA0_MOUSE_REVERSED	|generic|tr_M1H0B0_M1H0B0_MOUSE_REVERSED	|generic|tr_M1GRW0_M1GRW0_MOUSE_REVERSED	|generic|tr_M1GTU4_M1GTU4_MOUSE_REVERSED|
"""index: 29520, intensity: 5605.0, mobility: 1.079"""	-0.5244	0.290618	0.916527	QPGKSHPCHDSAERLHVHHPPRRAFFRCASACFEEFSIRGDGDK	generic|IP_1138935_TX=10090_REVERSED|
"""index: 19475, intensity: 10887.0, mobility: 1.110"""	-0.524581	0.290854	0.916733	QQTAVLATTGTGVGAAIGGMTLGGLLLALTLSVPEKKYK	generic|tr_Q61919_Q61919_MOUSE_REVERSED	|generic|tr_Q62102_Q62102_MOUSE_REVERSED	|generic|tr_Q1KYM0_Q1KYM0_MOUSE_REVERSED	|generic|tr_Q9R0Y9_Q9R0Y9_MOUSE_REVERSED|
"""index: 4838, intensity: 3483.0, mobility: 1.201"""	-0.524601	0.290883	0.916756	QSQSAWTPPLAHAKQARP	generic|tr_B2RWQ8_B2RWQ8_MOUSE__chr6_1_29955541_29955570_ENSMUST00000151738_REVERSED	|generic|sp_Q8CDF7_EXD1_MOUSE__chr6_1_29955541_29955570_ENSMUST00000151738_REVERSED|
"""index: 29932, intensity: 8131.0, mobility: 0.968"""	-0.524772	0.290982	0.916951	PAPPRNIIFSR	generic|tr_B0F3S4_B0F3S4_MOUSE__II_975084_REVERSED	|generic|tr_A0A0G2JF26_A0A0G2JF26_MOUSE__II_975084_REVERSED	|generic|tr_Q0P699_Q0P699_MOUSE__II_975084_REVERSED	|generic|sp_Q80VH0_BANK1_MOUSE__II_975084_REVERSED|
"""index: 12443, intensity: 5625.0, mobility: 0.967"""	-0.524894	0.291148	0.917091	EVEKEMGSKLGPSSDGIEDIEKVI	generic|tr_A0A1Y7VLK4_A0A1Y7VLK4_MOUSE_REVERSED|
"""index: 12077, intensity: 2699.0, mobility: 1.407"""	-0.524927	0.291383	0.917128	FFFFSIFYFRAGARFFFFFFF	generic|IP_3460334_TX=10090_REVERSED|
"""index: 22189, intensity: 2944.0, mobility: 0.879"""	-0.524947	0.291412	0.917152	LRIAIIQICVVYMVFILDSSRFIIKH	generic|IP_1022440_TX=10090_REVERSED|
"""index: 18349, intensity: 4901.0, mobility: 0.817"""	-0.525064	0.291647	0.917284	PYELGPLR	generic|IP_934171_TX=10090_REVERSED|
"""index: 26356, intensity: 3443.0, mobility: 1.053"""	-0.525067	0.291882	0.917287	LITNEKRLFLYQ	generic|IP_1091989_TX=10090_REVERSED|
"""index: 3846, intensity: 5123.0, mobility: 0.893"""	-0.525151	0.292116	0.917384	PALDSARRHF	generic|II_929285_TX=10090_REVERSED|
"""index: 33574, intensity: 7059.0, mobility: 1.213"""	-0.525158	0.292214	0.917392	PLLNQFPGCSIRLPRDK	generic|IP_3479943_TX=10090_REVERSED|
"""index: 3323, intensity: 4585.0, mobility: 0.936"""	-0.52532	0.292311	0.917575	PYFDNIPFNF	generic|chr8_-1_25955777_25959627_ENSMUST00000037609__IP_865245_TX=10090_REVERSED|
"""index: 24993, intensity: 2699.0, mobility: 0.925"""	-0.525575	0.292546	0.917866	QIPDSQLRFN	generic|IP_1025401_TX=10090_REVERSED|
"""index: 7092, intensity: 4673.0, mobility: 1.101"""	-0.525635	0.29278	0.917934	WSSSICLTWWPPSRPRDALACSRVHRGSAST	generic|IP_1068700_TX=10090_REVERSED|
"""index: 10434, intensity: 5924.0, mobility: 0.915"""	-0.525656	0.292946	0.917958	WGLHSTGLRQG	generic|IP_942905_TX=10090_REVERSED|
"""index: 33505, intensity: 7095.0, mobility: 1.238"""	-0.525807	0.29318	0.918129	LCRLVTQGTFFEREAR	generic|IP_942659_TX=10090_REVERSED|
"""index: 24058, intensity: 3401.0, mobility: 0.903"""	-0.525859	0.293415	0.918188	RLYLLANML	generic|tr_A2ANY6_A2ANY6_MOUSE__II_965884_REVERSED	|generic|tr_J3QMC5_J3QMC5_MOUSE__II_965884_REVERSED|
"""index: 4559, intensity: 4635.0, mobility: 0.805"""	-0.52586	0.293443	0.918189	VNFLVPQV	generic|tr_A0A0R4J0Q2_A0A0R4J0Q2_MOUSE__chr8_1_82046320_82046367_ENSMUST00000169387_REVERSED	|generic|tr_E9Q9A0_E9Q9A0_MOUSE__chr8_1_82046320_82046367_ENSMUST00000169387_REVERSED	|generic|tr_D3YUL8_D3YUL8_MOUSE__chr8_1_82046320_82046367_ENSMUST00000169387_REVERSED	|generic|tr_Q3UEQ1_Q3UEQ1_MOUSE__chr8_1_82046320_82046367_ENSMUST00000169387_REVERSED	|generic|tr_F6V2U0_F6V2U0_MOUSE__chr8_1_82046320_82046367_ENSMUST00000169387_REVERSED	|generic|tr_B7ZMQ9_B7ZMQ9_MOUSE__chr8_1_82046320_82046367_ENSMUST00000169387_REVERSED	|generic|tr_D3Z230_D3Z230_MOUSE__chr8_1_82046320_82046367_ENSMUST00000169387_REVERSED	|generic|tr_E9QAD0_E9QAD0_MOUSE__chr8_1_82046320_82046367_ENSMUST00000169387_REVERSED	|generic|sp_Q9EPW0_INP4A_MOUSE__chr8_1_82046320_82046367_ENSMUST00000169387_REVERSED	|generic|sp_Q9EPW0-2_INP4A_MOUSE__chr8_1_82046320_82046367_ENSMUST00000169387_REVERSED	|generic|tr_Q0VBQ7_Q0VBQ7_MOUSE__chr8_1_82046320_82046367_ENSMUST00000169387_REVERSED	|generic|tr_D3YUD3_D3YUD3_MOUSE__chr8_1_82046320_82046367_ENSMUST00000169387_REVERSED	|generic|tr_F6R4N2_F6R4N2_MOUSE__chr8_1_82046320_82046367_ENSMUST00000169387_REVERSED	|generic|tr_A0A0A6YXS5_A0A0A6YXS5_MOUSE__chr8_1_82046320_82046367_ENSMUST00000169387_REVERSED|
"""index: 26337, intensity: 4104.0, mobility: 0.879"""	-0.526203	0.293677	0.918578	HLVDTAHVR	generic|tr_E9QLQ3_E9QLQ3_MOUSE_REVERSED	|generic|sp_Q61409_PDE3B_MOUSE_REVERSED|
"""index: 22446, intensity: 5307.0, mobility: 1.077"""	-0.52623	0.293911	0.918608	KDELLGVELGQNQL	generic|IP_1139206_TX=10090_REVERSED|
"""index: 20894, intensity: 3263.0, mobility: 0.895"""	-0.526347	0.294007	0.918741	VLGMQKEMQLWPLREK	generic|tr_A0A0G2JEQ4_A0A0G2JEQ4_MOUSE__II_1013581_REVERSED|
"""index: 8671, intensity: 11581.0, mobility: 1.018"""	-0.526608	0.294173	0.919036	GRGPGTRGGPGAGGGGSSGGGSGTKGGTGPR	generic|sp_Q7TSC1_PRC2A_MOUSE__chr17_-1_35150492_35150698_ENSMUST00000172899__II_1065867_REVERSED	|generic|tr_Q5DTJ4_Q5DTJ4_MOUSE_REVERSED	|generic|tr_G3UX48_G3UX48_MOUSE__chr17_-1_35150492_35150698_ENSMUST00000172899_REVERSED|
"""index: 24193, intensity: 4959.0, mobility: 1.134"""	-0.526759	0.294407	0.919207	WDAEWVKVTSDRSATVMADMEECYDLDSIIT	generic|tr_A0A140LHH9_A0A140LHH9_MOUSE_REVERSED|
"""index: 27375, intensity: 4150.0, mobility: 1.034"""	-0.526769	0.294572	0.919218	KRSNTPVPLEVE	generic|sp_Q922S8_KIF2C_MOUSE__II_961564_REVERSED	|generic|tr_Q8BU22_Q8BU22_MOUSE__II_961564_REVERSED	|generic|tr_Q3UD72_Q3UD72_MOUSE__II_961564_REVERSED	|generic|tr_Q3TTL2_Q3TTL2_MOUSE_REVERSED|
"""index: 13376, intensity: 6072.0, mobility: 1.023"""	-0.526901	0.294806	0.919368	ISRSQLSLHYALVVCHPWLHQPLV	generic|IP_1029344_TX=10090_REVERSED|
"""index: 11028, intensity: 228333.0, mobility: 1.157"""	-0.526946	0.294956	0.919418	LDGMFRLIIIWVDLAASHDTDNEHYLLPYRLPKQIHTHSAS	generic|sp_Q99MZ6_MYO7B_MOUSE_REVERSED|
"""index: 5021, intensity: 6926.0, mobility: 0.861"""	-0.527124	0.294956	0.919619	YLRKGGGELGGRICVA	generic|tr_Q8R5F9_Q8R5F9_MOUSE_REVERSED|
"""index: 1617, intensity: 3584.0, mobility: 0.790"""	-0.527163	0.294956	0.919663	LTSTMSWC	generic|IP_1046030_TX=10090_REVERSED|
"""index: 28860, intensity: 9038.0, mobility: 0.871"""	-0.527669	0.295189	0.920232	YIFLHRAQ	generic|IP_3505198_TX=10090_REVERSED|
"""index: 894, intensity: 3053.0, mobility: 0.861"""	-0.528009	0.295418	0.920614	HTSTMLAPAPLLRGAATLRQLRRW	generic|IP_1087788_TX=10090_REVERSED|
"""index: 4924, intensity: 2803.0, mobility: 1.039"""	-0.528024	0.295418	0.920631	FFFFSLFLFFFV	generic|IP_1046930_TX=10090_REVERSED|
"""index: 1488, intensity: 3222.0, mobility: 0.910"""	-0.528193	0.295418	0.920821	DKVQWCSPMR	generic|chr14_-1_76533150_76533209_ENSMUST00000064517__IP_1089646_TX=10090_REVERSED|
"""index: 6162, intensity: 70915.0, mobility: 0.925"""	-0.528429	0.295418	0.921085	QSLPVHGTLTGVGAASDPHGPTNLY	generic|tr_Q3U0W9_Q3U0W9_MOUSE__chr1_1_127205257_127205286_ENSMUST00000038361_REVERSED	|generic|tr_Q3U1W5_Q3U1W5_MOUSE__chr1_1_127205257_127205286_ENSMUST00000038361_REVERSED|
"""index: 7045, intensity: 2923.0, mobility: 0.850"""	-0.528932	0.295418	0.921647	HRQVPPPPLMHIV	generic|sp_Q69Z38_PEAK1_MOUSE_REVERSED|
"""index: 23864, intensity: 3436.0, mobility: 1.033"""	-0.528937	0.295418	0.921653	SDSMTSILDLLHTPYFIPTGM	generic|IP_1070702_TX=10090_REVERSED|
"""index: 32698, intensity: 11734.0, mobility: 1.091"""	-0.529662	0.29565	0.922461	YWGLRPDGAGGYTGGAGAPAQSVDTSPDPYAQEFGPPAKMTCATRT	generic|tr_Q8BP04_Q8BP04_MOUSE_REVERSED|
"""index: 32849, intensity: 14172.0, mobility: 1.103"""	-0.52993	0.295814	0.922759	VFHNSGINSAFLSAGMPWWAMDHGALFFGGVTGRNSRVMAWL	generic|tr_Q9ET36_Q9ET36_MOUSE_REVERSED|
"""index: 19435, intensity: 8172.0, mobility: 0.998"""	-0.530052	0.296047	0.922896	IYEIVMTHKELDKAAYLGLGQIRSRALYVNN	generic|tr_A0A0A6YY77_A0A0A6YY77_MOUSE__II_3483169_REVERSED	|generic|sp_Q6PDK2_KMT2D_MOUSE__chrX_1_69523531_69523560_ENSMUST00000033532_REVERSED	|generic|tr_A0A0A0MQ73_A0A0A0MQ73_MOUSE__chrX_1_69523531_69523560_ENSMUST00000033532_REVERSED|
"""index: 23611, intensity: 3012.0, mobility: 1.047"""	-0.530181	0.29621	0.923039	FLWLCFIPLCKI	generic|sp_Q9D8N3_TM86A_MOUSE_REVERSED|
"""index: 23088, intensity: 4484.0, mobility: 0.931"""	-0.530402	0.296374	0.923283	LKHFLVDALSVLAVISDFINWGHRFYHYPD	generic|sp_Q9R053_SCNBA_MOUSE__II_3501679_REVERSED	|generic|tr_A0A0R5RP39_A0A0R5RP39_MOUSE_REVERSED	|generic|tr_A0A0R5RP42_A0A0R5RP42_MOUSE_REVERSED	|generic|tr_A0A0R5RP40_A0A0R5RP40_MOUSE_REVERSED|
"""index: 33870, intensity: 6919.0, mobility: 1.033"""	-0.530777	0.296468	0.923698	RWPQQAQPRPS	generic|IP_3469697_TX=10090_REVERSED|
"""index: 8994, intensity: 6147.0, mobility: 0.852"""	-0.530868	0.296632	0.923799	PLGGPLPKDKDVTNSEYH	generic|tr_Q8BY60_Q8BY60_MOUSE_REVERSED	|generic|sp_Q80Y20_ALKB8_MOUSE__chr9_1_3385378_3385599_ENSMUST00000212358_REVERSED|
"""index: 3550, intensity: 6212.0, mobility: 0.842"""	-0.531023	0.296864	0.923971	LSEQKELGSPVQRAEEEL	generic|II_930393_TX=10090_REVERSED|
"""index: 27949, intensity: 9495.0, mobility: 0.853"""	-0.531072	0.297027	0.924025	QSASTLGLNL	generic|IP_899944_TX=10090_REVERSED|
"""index: 7567, intensity: 3040.0, mobility: 1.263"""	-0.531164	0.297122	0.924126	KMFIEHVYDWFKRQQTENNHIMATLAEGQYL	generic|sp_Q8BHC9_FUT11_MOUSE__chr14_1_20696130_20696417_ENSMUST00000225804__II_3479649_REVERSED|
"""index: 29245, intensity: 19556.0, mobility: 1.056"""	-0.531348	0.297285	0.92433	REVLMAAPRFTKFTMILHTFHFEAELDLQITVMPVGNES	generic|tr_Q3USI2_Q3USI2_MOUSE_REVERSED	|generic|sp_Q61292_LAMB2_MOUSE_REVERSED|
"""index: 16539, intensity: 5604.0, mobility: 1.129"""	-0.531433	0.297448	0.924424	SSTWVPTVRSSCPPTPSPLRVAWVTATPR	generic|chr7_-1_30908611_30909137_ENSMUST00000187137__IP_893687_TX=10090_REVERSED	|generic|IP_893683_TX=10090_REVERSED|
"""index: 9003, intensity: 11958.0, mobility: 1.044"""	-0.531786	0.29768	0.924812	APEGALALSSSSEPEATSSDSVQRLRRR	generic|IP_1139109_TX=10090_REVERSED	|generic|IP_1139114_TX=10090_REVERSED|
"""index: 1349, intensity: 4274.0, mobility: 0.956"""	-0.531822	0.297912	0.924852	HDEFPAEPGQTR	generic|tr_Q5DTJ8_Q5DTJ8_MOUSE_REVERSED|
"""index: 17621, intensity: 5010.0, mobility: 1.039"""	-0.531958	0.298144	0.925001	RNPELFVSCRETP	generic|IP_1055830_TX=10090_REVERSED|
"""index: 28305, intensity: 3673.0, mobility: 0.921"""	-0.531992	0.298376	0.925038	PYVIALFRDVSICTLFLMS	generic|sp_Q8BLG2_LPAR4_MOUSE_REVERSED|
"""index: 4228, intensity: 4923.0, mobility: 0.878"""	-0.532091	0.298539	0.925148	TSSELTMLPLAPKTSR	generic|IP_3493020_TX=10090_REVERSED|
"""index: 12838, intensity: 143030.0, mobility: 0.899"""	-0.532308	0.298701	0.925386	DTWLQNILESNEEKLQ	generic|sp_Q8C804_SPICE_MOUSE__chr6_-1_28126044_28126073_ENSMUST00000115323_REVERSED	|generic|tr_Q3TNS9_Q3TNS9_MOUSE__chr16_1_44369926_44370024_ENSMUST00000152425_REVERSED|
"""index: 24996, intensity: 3312.0, mobility: 1.214"""	-0.532318	0.298933	0.925397	RAAVTAEASHDPDCSGAEAPGSAEVPGGSQSGGAAVSELGKSEE	generic|tr_Q5U4D4_Q5U4D4_MOUSE__chr15_-1_100578273_100578350_ENSMUST00000058274_REVERSED|
"""index: 1969, intensity: 2711.0, mobility: 0.913"""	-0.532406	0.299165	0.925493	FKWKEDLLQNVRGLIAKEMQQEG	generic|sp_Q9R1N9_CODA1_MOUSE__II_1153269_REVERSED	|generic|tr_Q8K036_Q8K036_MOUSE_REVERSED	|generic|sp_Q9R1N9-2_CODA1_MOUSE_REVERSED	|generic|tr_D3Z7B8_D3Z7B8_MOUSE_REVERSED	|generic|tr_D3Z7B9_D3Z7B9_MOUSE_REVERSED|
"""index: 4679, intensity: 2722.0, mobility: 1.033"""	-0.532417	0.299328	0.925505	KLQGDERQQHQS	generic|sp_Q8BXJ2_TREF1_MOUSE__chr17_1_47324608_47324658_ENSMUST00000188947__IP_1060925_REVERSED	|generic|sp_Q8BXJ2-2_TREF1_MOUSE__chr17_1_47324608_47324658_ENSMUST00000188947__IP_1060925_REVERSED	|generic|sp_Q8BXJ2-4_TREF1_MOUSE__chr17_1_47324608_47324658_ENSMUST00000188947__IP_1060925_REVERSED	|generic|sp_Q8BXJ2-3_TREF1_MOUSE_REVERSED|
"""index: 6112, intensity: 8714.0, mobility: 1.137"""	-0.532515	0.29949	0.925613	KNENNVLSLGLSHLSLAVEHDAQEMEEAQLAK	generic|sp_Q8BX70-2_VP13C_MOUSE__chr9_1_67893084_67893227_ENSMUST00000217386__II_3501120_REVERSED	|generic|tr_A0A1L1SS63_A0A1L1SS63_MOUSE__II_3501120_REVERSED	|generic|sp_Q8BX70_VP13C_MOUSE__chr9_1_67893084_67893227_ENSMUST00000217386_REVERSED	|generic|sp_Q8BX70-3_VP13C_MOUSE__chr9_1_67893084_67893227_ENSMUST00000217386_REVERSED|
"""index: 6760, intensity: 3684.0, mobility: 0.874"""	-0.532682	0.299514	0.925796	DEVNAEAKIN	generic|tr_A2RT18_A2RT18_MOUSE__II_830938_REVERSED	|generic|tr_F6WNY1_F6WNY1_MOUSE__II_830938_REVERSED	|generic|tr_Q99MW8_Q99MW8_MOUSE_REVERSED|
"""index: 24120, intensity: 3371.0, mobility: 1.045"""	-0.533007	0.299606	0.926151	LYMYLNVEYDPQEEKERSDVAAYMI	generic|tr_G3X8T7_G3X8T7_MOUSE__chr15_1_100970239_100970271_ENSMUST00000202971_REVERSED	|generic|sp_Q9ER60_SCN4A_MOUSE__chr15_1_100970239_100970271_ENSMUST00000202971_REVERSED|
"""index: 5785, intensity: 6111.0, mobility: 1.156"""	-0.53332	0.299769	0.926493	QLNANYNVFGMAQLCEMEKSFRVEPAQLSHSPDGSPPQV	generic|sp_Q14DL0_UBQLN_MOUSE_REVERSED|
"""index: 20010, intensity: 3796.0, mobility: 0.993"""	-0.533579	0.3	0.926776	NLFNLSSARKMRSNPPEQPGGGQLKRVLMES	generic|tr_D3YXZ3_D3YXZ3_MOUSE__chr19_-1_5108605_5108655_ENSMUST00000142255__II_1058474_REVERSED	|generic|tr_Q91YS4_Q91YS4_MOUSE__chr19_-1_5108605_5108655_ENSMUST00000142255__II_1058474_REVERSED|
"""index: 23685, intensity: 3253.0, mobility: 1.158"""	-0.533599	0.300231	0.926798	RSLPMEGGAGPRRYMR	generic|IP_876834_TX=10090_REVERSED|
"""index: 9443, intensity: 5587.0, mobility: 1.047"""	-0.533649	0.300393	0.926852	VDKNRLSYVLPNLMPIIMTYFVSAIKDTDMSHHSSPQL	generic|tr_Q8VFV9_Q8VFV9_MOUSE_REVERSED|
"""index: 13832, intensity: 14322.0, mobility: 1.085"""	-0.533726	0.300625	0.926937	TEFARRMMPYEELVENFNDVSLSYLRCYTDARVSATRRGKTL	generic|sp_O88704_HCN1_MOUSE__chr7_1_30415650_30415679_ENSMUST00000207982_REVERSED|
"""index: 3734, intensity: 4302.0, mobility: 0.903"""	-0.533728	0.300856	0.926939	SPPTALNQFL	generic|IP_989000_TX=10090_REVERSED|
"""index: 22273, intensity: 3412.0, mobility: 1.041"""	-0.533885	0.300879	0.92711	TENGEGRVDVPNKE	generic|tr_A2AFG7_A2AFG7_MOUSE__chrX_-1_73866051_73866119_ENSMUST00000129612__II_834330_REVERSED	|generic|tr_A2AFG8_A2AFG8_MOUSE__chrX_-1_73866051_73866119_ENSMUST00000129612__II_834330_REVERSED	|generic|sp_P11627_L1CAM_MOUSE__chrX_-1_73866051_73866119_ENSMUST00000129612_REVERSED	|generic|tr_Q9QYQ7_Q9QYQ7_MOUSE__chrX_-1_73866051_73866119_ENSMUST00000129612_REVERSED	|generic|tr_F7A5H7_F7A5H7_MOUSE_REVERSED	|generic|tr_Q6PGJ3_Q6PGJ3_MOUSE__chrX_-1_73866051_73866119_ENSMUST00000129612_REVERSED|
"""index: 21551, intensity: 5785.0, mobility: 0.984"""	-0.534042	0.300971	0.927281	WELFWRLDMAQFCLRTLWPSFELM	generic|IP_829287_TX=10090_REVERSED|
"""index: 23822, intensity: 6678.0, mobility: 1.110"""	-0.534258	0.301202	0.927516	FFMDLSVAVVIYRCS	generic|IP_3482050_TX=10090_REVERSED|
"""index: 20407, intensity: 3572.0, mobility: 0.841"""	-0.534262	0.301269	0.927519	EETSYGKNPLNSIFVVSMEESEK	generic|tr_A0A0N4SUP3_A0A0N4SUP3_MOUSE_REVERSED	|generic|tr_A0A0N4SV80_A0A0N4SV80_MOUSE_REVERSED	|generic|tr_A0A0N4SVI8_A0A0N4SVI8_MOUSE_REVERSED	|generic|sp_Q61464_ZN638_MOUSE_REVERSED	|generic|sp_Q61464-2_ZN638_MOUSE_REVERSED	|generic|sp_Q61464-4_ZN638_MOUSE_REVERSED	|generic|sp_Q61464-5_ZN638_MOUSE_REVERSED	|generic|sp_Q61464-7_ZN638_MOUSE_REVERSED	|generic|tr_E9QKZ7_E9QKZ7_MOUSE_REVERSED	|generic|tr_E9QML5_E9QML5_MOUSE_REVERSED	|generic|tr_A0A0N4SV38_A0A0N4SV38_MOUSE_REVERSED	|generic|tr_Q3TZK9_Q3TZK9_MOUSE_REVERSED|
"""index: 5960, intensity: 3647.0, mobility: 0.917"""	-0.534275	0.301269	0.927534	LLSRETNTMFPLKRSRCYAST	generic|IP_1013969_TX=10090_REVERSED|
"""index: 19321, intensity: 4725.0, mobility: 1.112"""	-0.534574	0.301269	0.927858	AGGGGAGGGGGGGGGGGGGAGGGGGAARVAPSSRDDRGPE	generic|sp_P70390-2_SHOX2_MOUSE__II_983612_REVERSED	|generic|sp_P70390_SHOX2_MOUSE_REVERSED|
"""index: 8176, intensity: 5700.0, mobility: 1.054"""	-0.534763	0.301499	0.928064	VSQNLMANRLLEMVLQSCSGNLEMPGELSCRIIQFPLELHSAPIPQ	generic|sp_Q99MV1_TDRD1_MOUSE_REVERSED|
"""index: 1126, intensity: 4497.0, mobility: 0.858"""	-0.53488	0.30173	0.928191	HVITSDLGML	generic|sp_Q9D3W5_LRC71_MOUSE__II_982235_REVERSED	|generic|II_982242_TX=10090_REVERSED|
"""index: 19522, intensity: 4581.0, mobility: 0.836"""	-0.534884	0.301961	0.928195	TGSPTPSGKP	generic|II_946385_TX=10090_REVERSED	|generic|sp_Q9QYX7_PCLO_MOUSE__chr5_1_14775377_14775448_ENSMUST00000182426_REVERSED	|generic|sp_Q9QYX7-2_PCLO_MOUSE__chr5_1_14793960_14794043_ENSMUST00000182426_REVERSED|
"""index: 10925, intensity: 7265.0, mobility: 1.086"""	-0.535142	0.302122	0.928473	WIAEQSYGDLEAKGLGPGLSPAEAQ	generic|sp_Q07563_COHA1_MOUSE_REVERSED	|generic|sp_Q07563-2_COHA1_MOUSE_REVERSED|
"""index: 5550, intensity: 25056.0, mobility: 0.832"""	-0.535243	0.302352	0.928583	CYIDKNEMFSCAIGIKRMM	generic|IP_967612_TX=10090_REVERSED|
"""index: 15022, intensity: 2574.0, mobility: 0.837"""	-0.535461	0.302513	0.928818	AMHDGEGTELTRFFPFPIL	generic|IP_869970_TX=10090_REVERSED|
"""index: 4814, intensity: 3426.0, mobility: 0.900"""	-0.535527	0.302674	0.92889	GDESGGRSALRGSHNYHL	generic|sp_Q9Z0L1_S1PR4_MOUSE_REVERSED|
"""index: 1507, intensity: 3647.0, mobility: 0.916"""	-0.535648	0.302905	0.92902	VCRRWSNMSLIWLVRSITSDYVVVESGNLH	generic|tr_A0A2I3BPU6_A0A2I3BPU6_MOUSE_REVERSED|
"""index: 2213, intensity: 2837.0, mobility: 0.973"""	-0.535649	0.303135	0.929021	QEPIPFERYDDDQPVLVNMES	generic|tr_Q8BKZ3_Q8BKZ3_MOUSE_REVERSED	|generic|tr_A0A286YCS6_A0A286YCS6_MOUSE_REVERSED	|generic|sp_Q9CYT6_CAP2_MOUSE_REVERSED	|generic|tr_D3YTR7_D3YTR7_MOUSE_REVERSED|
"""index: 18942, intensity: 34408.0, mobility: 0.996"""	-0.535733	0.303366	0.929112	FLGFYLFVREG	generic|IP_1128548_TX=10090_REVERSED|
"""index: 23095, intensity: 6753.0, mobility: 1.002"""	-0.535815	0.303526	0.9292	WVLVTGKRYMH	generic|tr_Q9CQT0_Q9CQT0_MOUSE__II_1140876_REVERSED	|generic|sp_Q9CY52_THG1_MOUSE_REVERSED	|generic|tr_Q8BT63_Q8BT63_MOUSE_REVERSED|
"""index: 11781, intensity: 3713.0, mobility: 1.192"""	-0.53596	0.303757	0.929356	RGARCPKERLSTIKTWKSDRQKVTDAHEEESEIVTLSGGADVSPRFS	generic|tr_B2RX10_B2RX10_MOUSE_REVERSED	|generic|sp_Q8BGE5_FANCM_MOUSE_REVERSED	|generic|sp_Q8BGE5-4_FANCM_MOUSE_REVERSED|
"""index: 16220, intensity: 3921.0, mobility: 1.190"""	-0.536031	0.303917	0.929433	LDITSLMCLFLYMPQHLSPESRVVLLVAM	generic|tr_B2RU86_B2RU86_MOUSE_REVERSED	|generic|tr_Q8VG23_Q8VG23_MOUSE_REVERSED|
"""index: 26165, intensity: 2597.0, mobility: 1.185"""	-0.536079	0.304077	0.929484	VSSIVPFPGGDELFARWPFLAFAQPSWPDLPQ	generic|tr_A0A1W2P6T8_A0A1W2P6T8_MOUSE__II_3464912_REVERSED	|generic|sp_Q0VG85_CC162_MOUSE__II_3464912_REVERSED	|generic|sp_Q0VG85-6_CC162_MOUSE__II_3464912_REVERSED|
"""index: 1552, intensity: 4347.0, mobility: 0.926"""	-0.536222	0.304308	0.929638	MKMVMMMKML	generic|IP_898128_TX=10090_REVERSED	|generic|IP_904873_TX=10090_REVERSED|
"""index: 19955, intensity: 18021.0, mobility: 0.898"""	-0.53624	0.304398	0.929657	PVPVQNPLLS	generic|tr_A0A0J9YUG4_A0A0J9YUG4_MOUSE__chr18_1_69682691_69682819_ENSMUST00000146908__II_1054159_REVERSED	|generic|tr_A0A0J9YVI1_A0A0J9YVI1_MOUSE__chr18_1_69677996_69678133_ENSMUST00000202751__II_1054099_REVERSED	|generic|tr_A0A0J9YUP9_A0A0J9YUP9_MOUSE__chr18_1_69682691_69682819_ENSMUST00000146908__II_1054099_REVERSED	|generic|tr_A0A0J9YU37_A0A0J9YU37_MOUSE__chr18_1_69682691_69682819_ENSMUST00000146908__II_1054099_REVERSED	|generic|tr_A0A0J9YTU7_A0A0J9YTU7_MOUSE__chr18_1_69677996_69678133_ENSMUST00000202751__II_1054099_REVERSED	|generic|sp_Q60722_ITF2_MOUSE__chr18_1_69677996_69678133_ENSMUST00000202751__II_1054099_REVERSED	|generic|sp_Q60722-3_ITF2_MOUSE__chr18_1_69682691_69682819_ENSMUST00000146908__II_1054099_REVERSED	|generic|tr_A0A0J9YTR9_A0A0J9YTR9_MOUSE__chr18_1_69682691_69682819_ENSMUST00000146908__II_1054099_REVERSED	|generic|tr_E9Q8G4_E9Q8G4_MOUSE__chr18_1_69677996_69678133_ENSMUST00000202751__II_1054099_REVERSED	|generic|tr_Q3UZE5_Q3UZE5_MOUSE__chr18_1_69677996_69678133_ENSMUST00000202751__II_1054099_REVERSED	|generic|tr_Q91XK1_Q91XK1_MOUSE__chr18_1_69677996_69678133_ENSMUST00000202751__II_1054099_REVERSED	|generic|tr_A0A0J9YUZ0_A0A0J9YUZ0_MOUSE__chr18_1_69677996_69678133_ENSMUST00000202751__II_1054099_REVERSED	|generic|tr_Q91YV0_Q91YV0_MOUSE__chr18_1_69682691_69682819_ENSMUST00000146908__II_1054099_REVERSED	|generic|tr_A0A0J9YUK1_A0A0J9YUK1_MOUSE__chr18_1_69682691_69682819_ENSMUST00000146908__II_1054099_REVERSED	|generic|tr_A0A0J9YTW1_A0A0J9YTW1_MOUSE__chr18_1_69682691_69682819_ENSMUST00000146908__II_1054099_REVERSED	|generic|tr_A0A0J9YVG2_A0A0J9YVG2_MOUSE__chr18_1_69682691_69682819_ENSMUST00000146908__II_1054099_REVERSED	|generic|tr_Q8CE98_Q8CE98_MOUSE__chr9_-1_72110732_72110764_ENSMUST00000184867_REVERSED|
"""index: 11007, intensity: 4779.0, mobility: 0.775"""	-0.536697	0.304628	0.930148	DGEMYPFVRAQHTWLY	generic|tr_A0A286YE36_A0A286YE36_MOUSE__chr13_1_55293569_55293718_ENSMUST00000225405__II_2446579_REVERSED	|generic|sp_O88491_NSD1_MOUSE__chr13_1_55293569_55293718_ENSMUST00000225405__II_2446579_REVERSED	|generic|tr_E9QAE4_E9QAE4_MOUSE__chr13_1_55293569_55293718_ENSMUST00000225405__II_2446579_REVERSED|
"""index: 28383, intensity: 3285.0, mobility: 0.845"""	-0.536911	0.304788	0.930378	QSASLLSSLP	generic|IP_1070134_TX=10090_REVERSED|
"""index: 22689, intensity: 8556.0, mobility: 0.959"""	-0.537155	0.304948	0.930639	LSLPPPMLPTRESEMRMKKRQN	generic|IP_1063855_TX=10090_REVERSED|
"""index: 9301, intensity: 4269.0, mobility: 0.810"""	-0.537393	0.305108	0.930893	PLFPVVADLLHEEMI	generic|II_1011104_TX=10090_REVERSED	|generic|IP_971960_TX=10090_REVERSED	|generic|sp_Q8R1J9-2_TOR2A_MOUSE_REVERSED	|generic|tr_H3BK73_H3BK73_MOUSE__chr10_1_89745024_89745053_ENSMUST00000020112_REVERSED	|generic|sp_Q8R1J9_TOR2A_MOUSE__chr10_1_89745024_89745053_ENSMUST00000020112_REVERSED|
"""index: 34967, intensity: 5090.0, mobility: 1.335"""	-0.537571	0.305268	0.931084	KMKMKKKRVMRMKRKRK	generic|IP_947818_TX=10090_REVERSED|
"""index: 26608, intensity: 2661.0, mobility: 1.092"""	-0.537687	0.305428	0.931207	GTSAPIINQAAGHGDCCLKGSPGGVTKGT	generic|IP_3484223_TX=10090_REVERSED|
"""index: 21794, intensity: 17734.0, mobility: 1.088"""	-0.537785	0.305658	0.931312	MVRSRASVGVCGGLSLLSSVCPQPPKM	generic|IP_3485722_TX=10090_REVERSED|
"""index: 1849, intensity: 3109.0, mobility: 1.045"""	-0.53793	0.305817	0.931467	TVIVPSNVSHHFRIQHLNL	generic|IP_1126811_TX=10090_REVERSED|
"""index: 16145, intensity: 4378.0, mobility: 1.083"""	-0.538058	0.306047	0.931603	YKQIWPGFATLGYY	generic|sp_Q9EQC4_ELOV4_MOUSE_REVERSED	|generic|tr_V9GXI2_V9GXI2_MOUSE_REVERSED|
"""index: 21683, intensity: 3323.0, mobility: 0.969"""	-0.538064	0.306207	0.931609	QLPPTYHLRPPTMFFRSPRQKQGFASIPMTEH	generic|tr_A0A0A6YWD3_A0A0A6YWD3_MOUSE__II_1029088_REVERSED	|generic|II_1029087_TX=10090_REVERSED	|generic|tr_A0A0A6YVZ7_A0A0A6YVZ7_MOUSE_REVERSED	|generic|sp_Q8C735_LIN9_MOUSE_REVERSED	|generic|sp_Q8C735-2_LIN9_MOUSE_REVERSED|
"""index: 11431, intensity: 6580.0, mobility: 1.025"""	-0.538144	0.306366	0.931694	NEVRFIKENHDRCSLTYFTEKRLIIEQAIIAFSYVD	generic|sp_Q3UWA6_GUC2C_MOUSE_REVERSED	|generic|sp_Q3UWA6-2_GUC2C_MOUSE_REVERSED|
"""index: 35643, intensity: 4101.0, mobility: 1.009"""	-0.538297	0.306526	0.931857	QVQQLQQQVLYQQQIQQLQLQEQQQQFMQQAQHPLQMMQH	generic|tr_J3QPU9_J3QPU9_MOUSE_REVERSED|
"""index: 33949, intensity: 6788.0, mobility: 1.135"""	-0.538374	0.306685	0.931939	SLPFVEAKPHFLFCVVSGTSFLML	generic|IP_883085_TX=10090_REVERSED|
"""index: 21442, intensity: 4037.0, mobility: 0.858"""	-0.538551	0.306915	0.932127	DLHYGAGKKLKHEKRNVIVATIQQDM	generic|tr_E3VWA1_E3VWA1_MOUSE_REVERSED	|generic|tr_A2VDF7_A2VDF7_MOUSE_REVERSED	|generic|tr_A7E1Z5_A7E1Z5_MOUSE_REVERSED	|generic|sp_O88343_S4A4_MOUSE_REVERSED	|generic|tr_A0A668KM61_A0A668KM61_MOUSE_REVERSED	|generic|tr_E9Q8N8_E9Q8N8_MOUSE__chr5_1_89235523_89235612_ENSMUST00000148750_REVERSED	|generic|tr_E1AWU4_E1AWU4_MOUSE_REVERSED|
"""index: 17752, intensity: 3557.0, mobility: 0.801"""	-0.53865	0.306933	0.932231	EWCANGMQVGAQGVHVSICER	generic|tr_A0A087WS35_A0A087WS35_MOUSE__II_1041821_REVERSED	|generic|tr_A0A0A0MQA5_A0A0A0MQA5_MOUSE__chr1_-1_75215622_75215885_ENSMUST00000188593__IP_3506393_REVERSED	|generic|sp_P68368_TBA4A_MOUSE__chr1_-1_75215622_75215885_ENSMUST00000188593__IP_3506393_REVERSED|
"""index: 15069, intensity: 3925.0, mobility: 0.874"""	-0.538888	0.307022	0.932484	QNNMYFYK	generic|IP_1030016_TX=10090_REVERSED|
"""index: 2965, intensity: 5460.0, mobility: 0.884"""	-0.538936	0.307251	0.932535	PKTGKADQAQHGSAEGPGQHGR	generic|IP_3464903_TX=10090_REVERSED|
"""index: 20387, intensity: 4503.0, mobility: 1.007"""	-0.538943	0.30748	0.932543	EADLLAPSSAPRPR	generic|tr_S4R1Y0_S4R1Y0_MOUSE_REVERSED	|generic|sp_Q0MW30_NEU1B_MOUSE_REVERSED|
"""index: 15356, intensity: 4860.0, mobility: 0.852"""	-0.53898	0.30771	0.932582	GPKVLQAEEACKKRVEQLQE	generic|chr4_1_109361208_109361405_ENSMUST00000176251_REVERSED|
"""index: 11015, intensity: 5924.0, mobility: 0.914"""	-0.538984	0.307869	0.932586	PVNVKRFMEVGKHANMLAIDQP	generic|IP_3459583_TX=10090_REVERSED|
"""index: 10129, intensity: 50199.0, mobility: 0.899"""	-0.539014	0.308098	0.932618	FSPPSIGEGGRVCFIGPVTERLFSYSKMLL	generic|tr_F6SMH4_F6SMH4_MOUSE__II_1082295_REVERSED|
"""index: 15869, intensity: 13060.0, mobility: 1.039"""	-0.539037	0.308257	0.932642	LNEPNNGMEYRVN	generic|sp_Q61495_DSG1A_MOUSE_REVERSED	|generic|tr_B2RQH0_B2RQH0_MOUSE_REVERSED|
"""index: 27501, intensity: 3960.0, mobility: 0.958"""	-0.539067	0.308345	0.932674	PCSIKSLLEW	generic|IP_996732_TX=10090_REVERSED|
"""index: 27427, intensity: 2644.0, mobility: 1.251"""	-0.539186	0.308574	0.932799	RSGNNKTWFIVATRGGGPW	generic|chr8_1_62951825_63113440_ENSMUST00000118003__II_867447_TX=10090_REVERSED|
"""index: 7009, intensity: 4029.0, mobility: 0.879"""	-0.53921	0.308803	0.932825	IRNREPPMRLIQDLVQDMNL	generic|sp_Q8BMI0_FBX38_MOUSE__chr18_-1_62527173_62527256_ENSMUST00000236904_REVERSED|
"""index: 6946, intensity: 10757.0, mobility: 1.011"""	-0.539272	0.309033	0.932891	SEQKASAPFQIFRPRSDGAVVS	generic|IP_860987_TX=10090_REVERSED|
"""index: 5540, intensity: 4471.0, mobility: 0.877"""	-0.539293	0.309262	0.932913	LGGFGAPAATATS	generic|tr_D3Z5F5_D3Z5F5_MOUSE_REVERSED|
"""index: 8369, intensity: 4479.0, mobility: 1.093"""	-0.539358	0.309491	0.932981	LKEKCLQYWHKVLRILNWLKPARYRMFNQHLDTFCISFDGE	generic|sp_Q924S2_OAS1C_MOUSE_REVERSED|
"""index: 24287, intensity: 3438.0, mobility: 1.180"""	-0.539514	0.309649	0.933147	RLFGRAHGLCPSGLLHAGDQEEAAVRGGTLVPFPQQYE	generic|IP_3486420_TX=10090_REVERSED|
"""index: 12640, intensity: 3277.0, mobility: 1.255"""	-0.53963	0.309879	0.933269	FFYMPTHLHPNWSIALVIPLNGSITVMYMGLFLGLIIEEKDSKGS	generic|IP_1120852_TX=10090_REVERSED|
"""index: 22224, intensity: 5395.0, mobility: 0.853"""	-0.539819	0.309966	0.933468	ASPATSRTTASALPWRGAPPRPQP	generic|chr9_1_46012883_46123235_ENSMUST00000126865_REVERSED|
"""index: 18131, intensity: 26232.0, mobility: 0.941"""	-0.539914	0.310156	0.933569	LSSNNVKASISATPDLQYKA	generic|sp_Q60930_VDAC2_MOUSE__chr14_1_21838003_21838047_ENSMUST00000132364__II_1101404_REVERSED	|generic|tr_G3UX26_G3UX26_MOUSE__chr14_1_21838003_21838047_ENSMUST00000132364__II_1101404_REVERSED|
"""index: 15900, intensity: 7721.0, mobility: 1.011"""	-0.539929	0.310156	0.933585	TRSGGGRRQLMGPHFNAHRRAHKTLHDSRMFR	generic|tr_Q9DCC0_Q9DCC0_MOUSE__chr7_-1_63891508_63891666_ENSMUST00000185175__II_888137_REVERSED	|generic|sp_Q9JJZ6_KLF13_MOUSE__chr7_-1_63891508_63891666_ENSMUST00000185175_REVERSED	|generic|tr_Q3U2G6_Q3U2G6_MOUSE__chr7_-1_63891508_63891666_ENSMUST00000185175_REVERSED|
"""index: 344, intensity: 2756.0, mobility: 0.782"""	-0.539933	0.310156	0.933588	PESTRVAPAMPSYLFV	generic|tr_D3Z4U9_D3Z4U9_MOUSE__II_876720_REVERSED	|generic|sp_P70434_IRF7_MOUSE__II_876720_REVERSED	|generic|tr_Q3TW14_Q3TW14_MOUSE__II_876720_REVERSED	|generic|II_3457870_TX=10090_REVERSED	|generic|II_3459622_TX=10090_REVERSED	|generic|tr_F6TQ89_F6TQ89_MOUSE_REVERSED|
"""index: 27573, intensity: 22492.0, mobility: 1.317"""	-0.540484	0.310313	0.934169	DEPVAPMVLGDWREMCMG	generic|IP_1114776_TX=10090_REVERSED|
"""index: 19838, intensity: 4879.0, mobility: 1.049"""	-0.540602	0.3104	0.934292	ERDINPLPTRWFMFSSFELN	generic|tr_Q148S3_Q148S3_MOUSE__chr8_-1_107412914_107413135_ENSMUST00000169311__II_858786_REVERSED|
"""index: 6620, intensity: 4622.0, mobility: 0.905"""	-0.540809	0.310416	0.934509	TSPPNSVQGEISVAPQSLPTSPQPPL	generic|sp_B2RWS6_EP300_MOUSE__chr15_1_81640047_81640145_ENSMUST00000205816__II_1087171_REVERSED|
"""index: 18418, intensity: 4732.0, mobility: 1.076"""	-0.541116	0.310573	0.934832	RELVIEIFLGGTQH	generic|chr1_1_45819521_45819721_ENSMUST00000154436_REVERSED|
"""index: 6980, intensity: 7461.0, mobility: 0.885"""	-0.541205	0.310731	0.934924	ELPPVYSDIL	generic|chr9_-1_111230222_111230326_ENSMUST00000135218__II_841957_TX=10090_REVERSED	|generic|tr_Q8VDI4_Q8VDI4_MOUSE_REVERSED	|generic|tr_Q9CTA7_Q9CTA7_MOUSE_REVERSED	|generic|sp_Q9JK91_MLH1_MOUSE_REVERSED|
"""index: 11130, intensity: 15819.0, mobility: 1.088"""	-0.54127	0.310959	0.934993	MNLVVGPWDGRSYAATGEAYLLDPAAVDWGPESEAAVRLAAAAAVAL	generic|sp_Q3V1T4_P3H1_MOUSE__II_961076_REVERSED	|generic|sp_Q3V1T4-2_P3H1_MOUSE__II_961084_REVERSED	|generic|tr_F2Z499_F2Z499_MOUSE__II_961084_REVERSED	|generic|tr_A2A7Q5_A2A7Q5_MOUSE__II_961084_REVERSED	|generic|tr_A6PW84_A6PW84_MOUSE__II_961076_REVERSED|
"""index: 25198, intensity: 2790.0, mobility: 0.897"""	-0.541407	0.311187	0.935137	SSCFLCFRLLS	generic|IP_1098653_TX=10090_REVERSED|
"""index: 1114, intensity: 3168.0, mobility: 0.924"""	-0.541485	0.311416	0.935217	NSQIQWTTSEP	generic|tr_A0A1W2P6U8_A0A1W2P6U8_MOUSE__chr19_1_42266752_42266781_ENSMUST00000122375__II_1149644_REVERSED|
"""index: 20562, intensity: 12606.0, mobility: 0.796"""	-0.541492	0.311573	0.935225	SSHMMRHR	generic|IP_1101710_TX=10090_REVERSED|
"""index: 31621, intensity: 5896.0, mobility: 1.076"""	-0.54164	0.31173	0.93538	GGGGGGGSSGGGGGGGGGGGGGGGGCGEATGPSSNKLKS	generic|sp_P09026_HXB3_MOUSE_REVERSED|
"""index: 13993, intensity: 7781.0, mobility: 1.063"""	-0.541694	0.311958	0.935436	RQLHWQPNTWMLSQYLEVFLPKWQLHLCFSVQRFFSHKM	generic|II_3457309_TX=10090_REVERSED|
"""index: 21712, intensity: 3573.0, mobility: 1.097"""	-0.541787	0.312186	0.935533	WIWNKRVKPIYY	generic|IP_874962_TX=10090_REVERSED|
"""index: 28592, intensity: 4709.0, mobility: 1.113"""	-0.541829	0.312201	0.935577	REEQERGKLKDEQEHKKWYHDKHSAERHRHSSKEERHSR	generic|tr_A0PJ67_A0PJ67_MOUSE_REVERSED	|generic|sp_Q5NCR9_NSRP1_MOUSE_REVERSED|
"""index: 2291, intensity: 3320.0, mobility: 0.927"""	-0.542135	0.312358	0.935896	VTTNSIVPCPVT	generic|sp_Q60943_I17RA_MOUSE__II_912369_REVERSED|
"""index: 24346, intensity: 5485.0, mobility: 1.184"""	-0.542268	0.312514	0.936034	HSSSSTPPALSAPFAPQAFGNTITDDTIYFLFFFCSLL	generic|IP_1109411_TX=10090_REVERSED|
"""index: 27845, intensity: 5041.0, mobility: 1.125"""	-0.542511	0.312742	0.936287	LPGTHAETLLLFVPPQRWHAPAGGYSCVVSLGWVF	generic|IP_1131078_TX=10090_REVERSED|
"""index: 6368, intensity: 3736.0, mobility: 0.925"""	-0.542529	0.31297	0.936305	RPEDPAVHSGVEFPSLIPVPLHR	generic|IP_939295_TX=10090_REVERSED|
"""index: 16114, intensity: 3137.0, mobility: 0.827"""	-0.542535	0.313055	0.936312	QLWTSSSTQLIR	generic|chr6_1_47095510_47095728_ENSMUST00000114641__IP_921799_TX=10090_REVERSED	|generic|chr6_1_47095513_47095728_ENSMUST00000114641__IP_921799_TX=10090_REVERSED|
"""index: 11723, intensity: 30374.0, mobility: 1.038"""	-0.542972	0.313283	0.936765	KLFLFPHDGFCLLSQLKGVRVESEQVPSFGRQSGPIFVT	generic|IP_1004941_TX=10090_REVERSED|
"""index: 23517, intensity: 7468.0, mobility: 0.975"""	-0.542979	0.313297	0.936773	TPSHCPPSPPLPLMRMSAPLPLV	generic|IP_924895_TX=10090_REVERSED|
"""index: 18915, intensity: 3937.0, mobility: 0.898"""	-0.543289	0.313525	0.937093	IFLILHYG	generic|IP_838420_TX=10090_REVERSED|
"""index: 8548, intensity: 11684.0, mobility: 0.898"""	-0.543296	0.313552	0.937101	NPIVTTSLCIDNISLNSIFFY	generic|tr_Q7TRG7_Q7TRG7_MOUSE_REVERSED|
"""index: 8245, intensity: 3124.0, mobility: 0.826"""	-0.54334	0.313552	0.937146	QSEKIVFF	generic|IP_1041370_TX=10090_REVERSED|
"""index: 7836, intensity: 4602.0, mobility: 1.047"""	-0.543885	0.313779	0.93771	NMVEQYEKLLCAMDQKAKQLAEELGALKCRADNLAVEGQQEAQT	generic|sp_K2M2_SHEEP__REVERSED|
"""index: 20333, intensity: 2751.0, mobility: 1.085"""	-0.543942	0.31389	0.937769	IKQQLDPQPSLMRA	generic|IP_991462_TX=10090_REVERSED|
"""index: 19254, intensity: 4016.0, mobility: 1.095"""	-0.543963	0.31389	0.93779	LFQDRMFTSCAALIVKHGQFETDNIYI	generic|sp_Q8K088_ZBTB6_MOUSE_REVERSED|
"""index: 13416, intensity: 12899.0, mobility: 1.141"""	-0.544268	0.31389	0.938104	PWMYIFICPGFFMFVVIFHATCTSLAKSSGKSSHHKITVLVI	generic|tr_Q8VFC7_Q8VFC7_MOUSE_REVERSED	|generic|tr_Q7TRM5_Q7TRM5_MOUSE_REVERSED	|generic|tr_A0A0U1RNX7_A0A0U1RNX7_MOUSE_REVERSED	|generic|tr_E9Q8M3_E9Q8M3_MOUSE_REVERSED|
"""index: 18378, intensity: 12700.0, mobility: 0.926"""	-0.545024	0.314117	0.93888	LSSAESMMKKEGKGSGKMVM	generic|IP_969222_TX=10090_REVERSED|
"""index: 21714, intensity: 3549.0, mobility: 0.991"""	-0.54507	0.314344	0.938928	MRHICGPLPWV	generic|IP_3484904_TX=10090_REVERSED|
"""index: 6282, intensity: 3765.0, mobility: 1.099"""	-0.545138	0.314571	0.938997	QMEYHRLQVDLSMTQIHPSHQIVQQYQQLI	generic|sp_Q9R0I7_YLPM1_MOUSE__chr12_1_85069619_85069765_ENSMUST00000164558__II_1113891_REVERSED	|generic|tr_E9Q803_E9Q803_MOUSE__chr12_1_85069619_85069765_ENSMUST00000164558__II_1113891_REVERSED	|generic|tr_D3YWX2_D3YWX2_MOUSE__chr12_1_85069619_85069765_ENSMUST00000164558__II_1113891_REVERSED	|generic|tr_Q8C8U8_Q8C8U8_MOUSE__chr12_1_85049797_85049874_ENSMUST00000164558_REVERSED|
"""index: 16332, intensity: 2817.0, mobility: 0.985"""	-0.545147	0.314655	0.939006	MMRMMRMMTR	generic|IP_827831_TX=10090_REVERSED|
"""index: 6459, intensity: 4924.0, mobility: 0.994"""	-0.545368	0.314668	0.939233	WRGWDAGCLPAAK	generic|IP_844345_TX=10090_REVERSED|
"""index: 21596, intensity: 3747.0, mobility: 0.962"""	-0.545396	0.31479	0.939261	SGYEFPFGDTMSEGFWVHKKEKPNPSIYW	generic|sp_P11087_CO1A1_MOUSE_REVERSED	|generic|sp_P11087-2_CO1A1_MOUSE_REVERSED	|generic|tr_Q60785_Q60785_MOUSE_REVERSED	|generic|tr_Q99LL6_Q99LL6_MOUSE_REVERSED|
"""index: 16057, intensity: 3950.0, mobility: 0.867"""	-0.545503	0.31479	0.939371	EPAPKHALGGQLWATKLIDK	generic|tr_Q3UZZ7_Q3UZZ7_MOUSE_REVERSED	|generic|sp_P32958_ROM1_MOUSE_REVERSED|
"""index: 35096, intensity: 3274.0, mobility: 0.973"""	-0.545568	0.31479	0.939437	MNLQTWYIYM	generic|tr_Q3U505_Q3U505_MOUSE__chr2_1_157321748_157321876_ENSMUST00000141934__II_996177_REVERSED	|generic|tr_A2ACG7_A2ACG7_MOUSE__chr2_1_157321748_157321876_ENSMUST00000141934__II_996171_REVERSED	|generic|chr2_1_157321643_157325723_ENSMUST00000029171__II_996168_TX=10090_REVERSED	|generic|sp_Q9DBG6_RPN2_MOUSE__chr2_1_157321748_157321876_ENSMUST00000141934__II_996177_REVERSED|
"""index: 27634, intensity: 11451.0, mobility: 1.059"""	-0.545815	0.31479	0.93969	VNNTSLSASLLGKLS	generic|IP_3453557_TX=10090_REVERSED|
"""index: 21106, intensity: 3430.0, mobility: 1.150"""	-0.545963	0.315016	0.939841	NIESLMDVKLNPTFPDPLRMNRP	generic|sp_Q6ZQ08-3_CNOT1_MOUSE__chr8_-1_95729080_95729232_ENSMUST00000213006__II_3453512_REVERSED	|generic|tr_B2RXR3_B2RXR3_MOUSE__chr8_-1_95733975_95734133_ENSMUST00000213006__IP_3443985_REVERSED	|generic|sp_Q6ZQ08_CNOT1_MOUSE__chr8_-1_95733975_95734133_ENSMUST00000213006__II_3454631_REVERSED	|generic|sp_Q6ZQ08-2_CNOT1_MOUSE__chr8_-1_95733975_95734133_ENSMUST00000213006__II_3454631_REVERSED	|generic|sp_Q6ZQ08-4_CNOT1_MOUSE__chr8_-1_95733975_95734133_ENSMUST00000213006__II_3454631_REVERSED	|generic|tr_B7ZWL1_B7ZWL1_MOUSE__chr8_-1_95733975_95734133_ENSMUST00000213006__II_3454631_REVERSED	|generic|tr_A0A1D5RMJ8_A0A1D5RMJ8_MOUSE__chr8_-1_95733975_95734133_ENSMUST00000213006__II_3454631_REVERSED|
"""index: 30140, intensity: 3320.0, mobility: 0.943"""	-0.545969	0.315171	0.939846	HPQERRSRLLSAMMVP	generic|IP_898876_TX=10090_REVERSED|
"""index: 20067, intensity: 3023.0, mobility: 1.157"""	-0.546078	0.315325	0.939957	EKMVITYLEDVTYT	generic|sp_E9Q414_APOB_MOUSE__II_1118470_REVERSED	|generic|tr_E9Q1Y3_E9Q1Y3_MOUSE_REVERSED|
"""index: 675, intensity: 3239.0, mobility: 0.871"""	-0.546319	0.315421	0.940203	TPSPGTLSVSHWSMMKGEWF	generic|IP_929474_TX=10090_REVERSED|
"""index: 16971, intensity: 8570.0, mobility: 1.055"""	-0.54632	0.315421	0.940205	KQLTNMESVFRQISLSQEYNKKQYQDKIIEMQRLEMEIQK	generic|tr_A0A571BEL4_A0A571BEL4_MOUSE__II_1039443_REVERSED	|generic|sp_Q8CDI7_CC150_MOUSE__II_1039443_REVERSED	|generic|II_1039451_TX=10090_REVERSED|
"""index: 25206, intensity: 2910.0, mobility: 1.118"""	-0.546971	0.315576	0.940865	WESHGKSVSAPGPAEKLAEDPPTLGPT	generic|sp_Q8CE47_S49A3_MOUSE_REVERSED|
"""index: 33336, intensity: 6748.0, mobility: 0.919"""	-0.547038	0.31573	0.940933	FREVTPKDK	generic|tr_A2A517_A2A517_MOUSE__II_1123012_REVERSED	|generic|tr_Q570Y7_Q570Y7_MOUSE_REVERSED	|generic|sp_Q9QX11_CYH1_MOUSE_REVERSED	|generic|sp_Q9QX11-2_CYH1_MOUSE_REVERSED	|generic|tr_Q3TZ02_Q3TZ02_MOUSE_REVERSED	|generic|tr_Q3T9T9_Q3T9T9_MOUSE_REVERSED	|generic|tr_Q9ESS4_Q9ESS4_MOUSE_REVERSED|
"""index: 30397, intensity: 2577.0, mobility: 1.250"""	-0.547186	0.315813	0.941083	SALQISIMTIDEAEPLLHD	generic|tr_Q91XW2_Q91XW2_MOUSE_REVERSED	|generic|tr_F8VPU6_F8VPU6_MOUSE_REVERSED|
"""index: 12240, intensity: 5150.0, mobility: 0.974"""	-0.547419	0.316039	0.941319	FFSLTLPTSSSPLYQAELIQLQ	generic|tr_E0CXQ6_E0CXQ6_MOUSE_REVERSED	|generic|sp_Q91XT6_TAC2N_MOUSE_REVERSED|
"""index: 16649, intensity: 4472.0, mobility: 1.031"""	-0.547437	0.316193	0.941337	YSFAPSAPCSIKFHLTISR	generic|tr_D3YX36_D3YX36_MOUSE__II_913271_REVERSED|
"""index: 5788, intensity: 4479.0, mobility: 0.913"""	-0.547496	0.316276	0.941397	PKSTDGATNKPEEQDAIHLRHSVAKSLMKH	generic|tr_E9Q1M1_E9Q1M1_MOUSE__II_1091552_REVERSED	|generic|tr_Q14BH0_Q14BH0_MOUSE_REVERSED	|generic|tr_Q80U45_Q80U45_MOUSE_REVERSED|
"""index: 23324, intensity: 26708.0, mobility: 0.919"""	-0.547597	0.31643	0.941499	KQTIYKEPL	generic|sp_Q0P5X1_LRIQ1_MOUSE_REVERSED|
"""index: 6502, intensity: 3795.0, mobility: 1.065"""	-0.547649	0.316513	0.941551	IRISLDYNDLYKQLLASCIAGTAAYIVLGWCGMKVGANYAHWK	generic|sp_Q0P5V9-2_S45A4_MOUSE__II_1084531_REVERSED	|generic|tr_F7BEQ1_F7BEQ1_MOUSE__II_1084531_REVERSED	|generic|sp_Q0P5V9_S45A4_MOUSE_REVERSED	|generic|sp_Q0P5V9-3_S45A4_MOUSE_REVERSED|
"""index: 15297, intensity: 7048.0, mobility: 0.893"""	-0.547775	0.316595	0.941678	GTWLTPWLNPQILRL	generic|IP_1089348_TX=10090_REVERSED|
"""index: 11550, intensity: 11920.0, mobility: 0.917"""	-0.548083	0.316821	0.941989	QPFAVPEGLSDGRKKGDWLPPT	generic|tr_G3X8Q1_G3X8Q1_MOUSE_REVERSED	|generic|tr_A0A1W2P819_A0A1W2P819_MOUSE_REVERSED	|generic|tr_B9EKC5_B9EKC5_MOUSE_REVERSED|
"""index: 21339, intensity: 4392.0, mobility: 0.888"""	-0.548083	0.317046	0.941989	FLLPHVYWG	generic|IP_1006790_TX=10090_REVERSED|
"""index: 24957, intensity: 3813.0, mobility: 1.214"""	-0.548084	0.317128	0.94199	VFFMFIVFVALGVWFGIVISYKHAKLGEFSVPGIEY	generic|sp_D3Z1Q2_MRAP2_MOUSE_REVERSED|
"""index: 3216, intensity: 5496.0, mobility: 0.969"""	-0.548225	0.317282	0.942132	EWRQEMWMLV	generic|IP_910315_TX=10090_REVERSED|
"""index: 10537, intensity: 7697.0, mobility: 0.892"""	-0.548387	0.317293	0.942296	QGWRGTRPNLYNPYLGNPREMKQLLKR	generic|sp_P39098_MA1A2_MOUSE_REVERSED	|generic|sp_P39098-2_MA1A2_MOUSE_REVERSED|
"""index: 7234, intensity: 30627.0, mobility: 1.113"""	-0.548662	0.317446	0.942572	HENLQEVESLNQKLNQVQTEREKLLDDKVNRSSGQTQSQTL	generic|tr_Q3UTR9_Q3UTR9_MOUSE__II_1112908_REVERSED	|generic|tr_H3BJG4_H3BJG4_MOUSE__chr12_-1_101877951_101878118_ENSMUST00000177480__II_1112908_REVERSED	|generic|tr_B2RY51_B2RY51_MOUSE__chr12_-1_101877951_101878118_ENSMUST00000177480_REVERSED	|generic|tr_E9Q512_E9Q512_MOUSE__chr12_-1_101877951_101878118_ENSMUST00000177480_REVERSED|
"""index: 17861, intensity: 4193.0, mobility: 1.109"""	-0.548687	0.317457	0.942597	TAFRALGEEYMFIRLPDCSTILV	generic|sp_A4Q9F6_TTL13_MOUSE__II_890089_REVERSED	|generic|tr_A6H647_A6H647_MOUSE__II_890099_REVERSED	|generic|II_890093_TX=10090_REVERSED|
"""index: 22018, intensity: 5127.0, mobility: 1.029"""	-0.548939	0.31761	0.94285	TRQLFGCIKLGLKRICGCWTDYTT	generic|IP_1145057_TX=10090_REVERSED|
"""index: 12895, intensity: 8077.0, mobility: 1.140"""	-0.549148	0.317835	0.943059	LYRKELTTIREEMDEKQALAERLDRQHKSSLEESKILDR	generic|tr_B8QI36_B8QI36_MOUSE__chr1_-1_134309572_134309613_ENSMUST00000186553__II_1034858_REVERSED	|generic|tr_A0A087WPM2_A0A087WPM2_MOUSE__chr1_-1_134309572_134309613_ENSMUST00000186553__II_1034846_REVERSED|
"""index: 20716, intensity: 3473.0, mobility: 0.945"""	-0.549174	0.318059	0.943085	AQQGPPGLVGVQQ	generic|tr_F8VQD1_F8VQD1_MOUSE__chr14_1_31050181_31050255_ENSMUST00000136237__II_1097768_REVERSED	|generic|tr_E9Q4Y5_E9Q4Y5_MOUSE__chr14_1_31050181_31050255_ENSMUST00000136237__II_1097768_REVERSED	|generic|tr_D3Z1N4_D3Z1N4_MOUSE__chr14_1_31050181_31050255_ENSMUST00000136237__II_1097768_REVERSED	|generic|tr_D3Z1W6_D3Z1W6_MOUSE__chr14_1_31050181_31050255_ENSMUST00000136237__II_1097768_REVERSED	|generic|sp_Q8BSQ9_PB1_MOUSE__chr14_1_31050181_31050255_ENSMUST00000136237__II_1097795_REVERSED	|generic|sp_Q8BSQ9-2_PB1_MOUSE__chr14_1_31050181_31050255_ENSMUST00000136237__II_1097795_REVERSED	|generic|tr_E9Q7L3_E9Q7L3_MOUSE__chr14_1_31050181_31050255_ENSMUST00000136237__II_1097768_REVERSED	|generic|tr_E9Q7L2_E9Q7L2_MOUSE__chr14_1_31050181_31050255_ENSMUST00000136237__II_1097768_REVERSED	|generic|tr_Q9D7L7_Q9D7L7_MOUSE__chr14_1_31105361_31105534_ENSMUST00000136237_REVERSED|
"""index: 11759, intensity: 13321.0, mobility: 1.043"""	-0.549288	0.31807	0.943199	PAAAAAPAATTAAAAPAAAAFASPDALFA	generic|tr_Q5FWB6_Q5FWB6_MOUSE_REVERSED	|generic|sp_P14869_RLA0_MOUSE_REVERSED|
"""index: 11165, intensity: 6558.0, mobility: 0.998"""	-0.549404	0.318151	0.943315	CPHGYSSDSCGSSQLSYHDDADSSSGAS	generic|sp_Q60948_MAD4_MOUSE_REVERSED	|generic|tr_Q91VN7_Q91VN7_MOUSE_REVERSED	|generic|tr_Q9D8P5_Q9D8P5_MOUSE_REVERSED	|generic|tr_Q3UZ22_Q3UZ22_MOUSE_REVERSED	|generic|tr_Q6KAS5_Q6KAS5_MOUSE_REVERSED|
"""index: 8885, intensity: 9614.0, mobility: 0.975"""	-0.549878	0.318304	0.943789	NLLPTGQSGQSGLLREMSLLNELMAPDMNSLKQLL	generic|sp_Q3V300_KIF22_MOUSE__chr7_-1_127027793_127027831_ENSMUST00000206655__II_883119_REVERSED|
"""index: 3715, intensity: 3622.0, mobility: 1.357"""	-0.550085	0.318457	0.943995	RRRDMDMRMFLDFEEERRAIM	generic|tr_H3BKN5_H3BKN5_MOUSE__chr19_1_26751896_26752045_ENSMUST00000099537__II_1046723_REVERSED	|generic|tr_Q7TND4_Q7TND4_MOUSE__chr19_1_26676643_26676801_ENSMUST00000099537__II_1046690_REVERSED	|generic|tr_F2Z4A9_F2Z4A9_MOUSE__chr19_1_26676643_26676801_ENSMUST00000099537__II_1046690_REVERSED	|generic|tr_Q8R1W7_Q8R1W7_MOUSE__chr19_1_26751896_26752045_ENSMUST00000099537__II_1046690_REVERSED	|generic|tr_H3BLH0_H3BLH0_MOUSE__chr19_1_26676643_26676801_ENSMUST00000099537__II_1046690_REVERSED	|generic|sp_Q6DIC0_SMCA2_MOUSE__chr19_1_26676643_26676801_ENSMUST00000099537__II_1046690_REVERSED	|generic|tr_H3BJK2_H3BJK2_MOUSE__chr19_1_26676643_26676801_ENSMUST00000099537__II_1046690_REVERSED	|generic|tr_A0A140LID0_A0A140LID0_MOUSE__chr19_1_26751896_26752045_ENSMUST00000099537_REVERSED	|generic|tr_E9QAB8_E9QAB8_MOUSE__chr19_1_26676643_26676801_ENSMUST00000099537_REVERSED	|generic|tr_Q3UHL2_Q3UHL2_MOUSE__chr19_1_26676643_26676801_ENSMUST00000099537_REVERSED	|generic|tr_Q3UX55_Q3UX55_MOUSE__chr19_1_26696194_26696226_ENSMUST00000099537_REVERSED|
"""index: 14057, intensity: 4983.0, mobility: 1.065"""	-0.550598	0.318681	0.944505	CGHFLLICIRPCATLAAEVAKDTL	generic|tr_B8JKU8_B8JKU8_MOUSE__chr6_-1_149157758_149157814_ENSMUST00000156864__II_906797_REVERSED	|generic|tr_B8JKV0_B8JKV0_MOUSE__chr6_-1_149188602_149188637_ENSMUST00000095319__II_906797_REVERSED|
"""index: 18628, intensity: 5749.0, mobility: 0.979"""	-0.550634	0.318906	0.944541	RRKMVPFRPQLTGLMILSCIRLPGMM	generic|chr1_1_163857556_163862012_ENSMUST00000077642_REVERSED|
"""index: 8272, intensity: 5605.0, mobility: 1.097"""	-0.550635	0.318987	0.944542	ESYTSVWLWSPSCSSWWTWFTGSAASTAFG	generic|IP_1044833_TX=10090_REVERSED|
"""index: 24154, intensity: 8667.0, mobility: 0.975"""	-0.55089	0.319149	0.944795	LKHSRSRRK	generic|tr_Q3USL6_Q3USL6_MOUSE_REVERSED	|generic|tr_G3X9N3_G3X9N3_MOUSE_REVERSED	|generic|tr_Q3UPU9_Q3UPU9_MOUSE_REVERSED|
"""index: 11420, intensity: 6622.0, mobility: 0.857"""	-0.550929	0.319149	0.944834	IVRVTCFTTRGGGDLARLYISIDGELPNE	generic|sp_Q8BNA6_FAT3_MOUSE_REVERSED	|generic|tr_E9QK16_E9QK16_MOUSE_REVERSED|
"""index: 4581, intensity: 2789.0, mobility: 0.950"""	-0.551195	0.319301	0.945098	LVALFGSITDQF	generic|sp_Q60953-2_PML_MOUSE__II_849312_REVERSED	|generic|tr_Q8BSJ6_Q8BSJ6_MOUSE__II_849312_REVERSED	|generic|tr_A0A068EW80_A0A068EW80_MOUSE__II_849312_REVERSED	|generic|II_849325_TX=10090_REVERSED|
"""index: 3806, intensity: 29129.0, mobility: 0.974"""	-0.551326	0.319525	0.945227	HRPTPNSCSRQ	generic|tr_Q8BVQ2_Q8BVQ2_MOUSE__chr15_1_32631369_32631401_ENSMUST00000228015__II_3483768_REVERSED	|generic|tr_Q8BXU8_Q8BXU8_MOUSE__chr15_1_32609255_32609434_ENSMUST00000228442__II_3483762_REVERSED	|generic|tr_Q3UPZ0_Q3UPZ0_MOUSE__chr15_1_32609255_32609434_ENSMUST00000228442__II_3483746_REVERSED	|generic|tr_Q3TZP8_Q3TZP8_MOUSE__chr15_1_32609255_32609434_ENSMUST00000228442__II_3483746_REVERSED	|generic|II_3483749_TX=10090_REVERSED	|generic|sp_Q62217_SEM5A_MOUSE__chr15_1_32609255_32609434_ENSMUST00000228442_REVERSED|
"""index: 29944, intensity: 4962.0, mobility: 1.056"""	-0.551421	0.319535	0.945321	LDDLDLALEDDEMIAPTVDREIY	generic|tr_Q3ULJ6_Q3ULJ6_MOUSE__chr5_1_75654426_75654545_ENSMUST00000202167_REVERSED	|generic|sp_P05532_KIT_MOUSE__chr5_1_75654426_75654545_ENSMUST00000202167_REVERSED	|generic|sp_P05532-2_KIT_MOUSE__chr5_1_75654426_75654545_ENSMUST00000202167_REVERSED|
"""index: 16142, intensity: 4242.0, mobility: 1.070"""	-0.551647	0.319758	0.945544	IMLCYLSLFGNFTN	generic|IP_1101939_TX=10090_REVERSED|
"""index: 28942, intensity: 4202.0, mobility: 0.951"""	-0.55166	0.31992	0.945557	ACRSTLKSRR	generic|chr7_1_82869122_82869205_ENSMUST00000082237_REVERSED|
"""index: 13864, intensity: 7072.0, mobility: 0.991"""	-0.551747	0.31992	0.945643	MELRNENELLR	generic|tr_Q9QXA3_Q9QXA3_MOUSE_REVERSED	|generic|tr_Q80XT9_Q80XT9_MOUSE_REVERSED	|generic|tr_Q497H5_Q497H5_MOUSE_REVERSED	|generic|tr_A0A1L1SQU7_A0A1L1SQU7_MOUSE_REVERSED	|generic|tr_A0A087WRT4_A0A087WRT4_MOUSE_REVERSED	|generic|tr_F2Z4A3_F2Z4A3_MOUSE_REVERSED|
"""index: 33499, intensity: 24952.0, mobility: 1.011"""	-0.552184	0.320143	0.946074	KQESSLATCSRLGHLAAAWARPSI	generic|sp_Q8K561_OTOAN_MOUSE__II_881013_REVERSED	|generic|II_881014_TX=10090_REVERSED	|generic|tr_Q3TZF3_Q3TZF3_MOUSE_REVERSED|
"""index: 10021, intensity: 83618.0, mobility: 0.986"""	-0.552286	0.320367	0.946174	CGIATAQSQAAQVVLGSTLPHKPSGPSV	generic|II_930632_TX=10090_REVERSED|
"""index: 31523, intensity: 42623.0, mobility: 0.929"""	-0.552346	0.320519	0.946233	VFILMLPIMLLVISAVT	generic|tr_Q8VFN0_Q8VFN0_MOUSE_REVERSED	|generic|tr_Q7TS19_Q7TS19_MOUSE_REVERSED|
"""index: 11805, intensity: 3818.0, mobility: 1.039"""	-0.552362	0.320742	0.946248	ELIHINILHGMANYPSAVEEMISLK	generic|IP_3465922_TX=10090_REVERSED|
"""index: 2752, intensity: 3286.0, mobility: 0.837"""	-0.552531	0.320894	0.946415	TYSTLDQAQ	generic|IP_3473125_TX=10090_REVERSED|
"""index: 33018, intensity: 5145.0, mobility: 1.277"""	-0.552549	0.321117	0.946432	GEEDEQEEVGGDEKDNMEMHGKERSALRRNRVGPAPEEAGRSKGN	generic|tr_Q3V3Z4_Q3V3Z4_MOUSE_REVERSED	|generic|tr_Q6JGS9_Q6JGS9_MOUSE_REVERSED	|generic|tr_Q3V3Z6_Q3V3Z6_MOUSE_REVERSED|
"""index: 5684, intensity: 5352.0, mobility: 0.879"""	-0.552591	0.321341	0.946474	EEVEREKSK	generic|tr_Q0VGR5_Q0VGR5_MOUSE_REVERSED	|generic|sp_Q8K389_CK5P2_MOUSE_REVERSED|
"""index: 29433, intensity: 3755.0, mobility: 1.110"""	-0.552661	0.321564	0.946542	LPQPISLMRLFR	generic|IP_1025073_TX=10090_REVERSED|
"""index: 24551, intensity: 2993.0, mobility: 1.005"""	-0.552717	0.321644	0.946597	VRQNIKQKGTKISEPIWLIVEQCYPF	generic|tr_Q6R5D0_Q6R5D0_MOUSE_REVERSED|
"""index: 6957, intensity: 35435.0, mobility: 1.082"""	-0.552906	0.321867	0.946782	MRGQHGEGLLSTAEVS	generic|IP_949934_TX=10090_REVERSED|
"""index: 13683, intensity: 6891.0, mobility: 1.001"""	-0.553033	0.322091	0.946907	QTMPANGTRSIR	generic|IP_1094875_TX=10090_REVERSED|
"""index: 1875, intensity: 2576.0, mobility: 1.029"""	-0.553046	0.322113	0.946919	VRCVPCSGEETGRSK	generic|tr_E9PVL6_E9PVL6_MOUSE_REVERSED	|generic|tr_Q3T9R0_Q3T9R0_MOUSE_REVERSED	|generic|tr_D3YVI7_D3YVI7_MOUSE_REVERSED|
"""index: 12045, intensity: 26175.0, mobility: 1.006"""	-0.553071	0.322113	0.946944	ENKVQGKELPGLSDVTEDDKKKEGSLYRSYM	generic|tr_G3X8W7_G3X8W7_MOUSE__chr18_-1_34636282_34636326_ENSMUST00000133162__II_1056651_REVERSED	|generic|sp_Q8BGZ4_CDC23_MOUSE__chr18_-1_34651543_34651680_ENSMUST00000133162__II_1056651_REVERSED	|generic|tr_A0A0R4J1W7_A0A0R4J1W7_MOUSE__chr18_-1_34636282_34636326_ENSMUST00000133162__II_1056651_REVERSED	|generic|II_1056660_TX=10090_REVERSED	|generic|sp_Q8BGZ4-2_CDC23_MOUSE__chr18_-1_34637316_34637432_ENSMUST00000133162_REVERSED|
"""index: 24789, intensity: 4315.0, mobility: 0.982"""	-0.553152	0.322113	0.947023	CILGSPLARIMS	generic|IP_824790_TX=10090_REVERSED|
"""index: 10150, intensity: 33662.0, mobility: 1.223"""	-0.553548	0.322264	0.947411	FIINNIKLEEQNIVMEAKVRREFLRKLHDDFNQTSEQIS	generic|tr_A0A494BB99_A0A494BB99_MOUSE__II_1048287_REVERSED	|generic|tr_A0A494BAF3_A0A494BAF3_MOUSE__II_1048285_REVERSED	|generic|sp_E9Q7R9_CFA43_MOUSE__II_1048287_REVERSED	|generic|tr_Q3B7X8_Q3B7X8_MOUSE_REVERSED|
"""index: 5754, intensity: 6424.0, mobility: 1.029"""	-0.55366	0.322487	0.94752	YGSEKLQRELDQGTIGAEVHATLNNEDVWLIRNM	generic|sp_Q8C0I1_ADAS_MOUSE__chr2_1_75902921_75902983_ENSMUST00000176973_REVERSED	|generic|tr_H3BKN2_H3BKN2_MOUSE__chr2_1_75902921_75902983_ENSMUST00000176973_REVERSED	|generic|tr_Q8BKC4_Q8BKC4_MOUSE__chr2_1_75894132_75894170_ENSMUST00000176973_REVERSED	|generic|tr_A2AL50_A2AL50_MOUSE__chr2_1_75902921_75902983_ENSMUST00000176973_REVERSED	|generic|tr_A2AL49_A2AL49_MOUSE__chr2_1_75894132_75894170_ENSMUST00000176973_REVERSED|
"""index: 15027, intensity: 4895.0, mobility: 1.155"""	-0.55384	0.322566	0.947696	WYRSVSSLYQPHFFYVPQRSQFD	generic|sp_P70126_SIA8E_MOUSE_REVERSED	|generic|tr_Q3TRR3_Q3TRR3_MOUSE_REVERSED	|generic|sp_P70126-3_SIA8E_MOUSE_REVERSED	|generic|tr_Q8BJW0_Q8BJW0_MOUSE_REVERSED	|generic|tr_Q8JZQ3_Q8JZQ3_MOUSE_REVERSED|
"""index: 398, intensity: 2706.0, mobility: 0.827"""	-0.554061	0.322789	0.947911	EINSAFECSQFVLIQ	generic|IP_832488_TX=10090_REVERSED|
"""index: 8022, intensity: 20596.0, mobility: 1.124"""	-0.554123	0.32294	0.947972	AQNNKNLFSQMQILNLTEEERTYINKQEWIAPLNEKLIQSF	generic|tr_A0A5F8MPU3_A0A5F8MPU3_MOUSE__II_3470569_REVERSED|
"""index: 13371, intensity: 5505.0, mobility: 0.857"""	-0.554237	0.323091	0.948083	TDLCMSPLAGLPEDTFTLWP	generic|tr_B2RWT8_B2RWT8_MOUSE_REVERSED	|generic|sp_Q8VHJ7_PRGC2_MOUSE_REVERSED	|generic|sp_Q8VHJ7-2_PRGC2_MOUSE_REVERSED|
"""index: 20291, intensity: 3328.0, mobility: 0.785"""	-0.554351	0.323241	0.948194	SPRYTCAET	generic|sp_Q61001_LAMA5_MOUSE__II_993744_REVERSED|
"""index: 11185, intensity: 13987.0, mobility: 1.068"""	-0.554545	0.323464	0.948382	MAHHAQLPLTLVRVEEEEEQP	generic|tr_Q3TI02_Q3TI02_MOUSE__chr1_1_134425914_134426099_ENSMUST00000148822__II_1034805_REVERSED	|generic|tr_Q3UPA4_Q3UPA4_MOUSE__chr1_1_134425914_134426099_ENSMUST00000148822__II_1034805_REVERSED	|generic|sp_Q91VH1_PAQR1_MOUSE__chr1_1_134425914_134426099_ENSMUST00000148822__II_1034805_REVERSED|
"""index: 18913, intensity: 4929.0, mobility: 1.115"""	-0.554578	0.323615	0.948414	ETHRRAAEELAEAQP	generic|II_1132032_TX=10090_REVERSED	|generic|sp_Q9EPL0_XYLT2_MOUSE_REVERSED	|generic|tr_Q3UCI0_Q3UCI0_MOUSE_REVERSED	|generic|tr_Q3U614_Q3U614_MOUSE_REVERSED|
"""index: 13452, intensity: 7814.0, mobility: 1.032"""	-0.554589	0.323837	0.948425	QSELRIVNQELATIEQESKAL	generic|tr_A6H5U5_A6H5U5_MOUSE_REVERSED	|generic|tr_Q8BLV4_Q8BLV4_MOUSE_REVERSED	|generic|tr_E9Q9T1_E9Q9T1_MOUSE_REVERSED	|generic|tr_G5E8E1_G5E8E1_MOUSE_REVERSED	|generic|sp_Q3UZ39-2_LRRF1_MOUSE_REVERSED	|generic|tr_A0A087WPK3_A0A087WPK3_MOUSE_REVERSED|
"""index: 16630, intensity: 5560.0, mobility: 0.962"""	-0.554647	0.323915	0.948481	MQEDVEKMSMPGRFVTAVTLYRGHRPDCAAMMNKA	generic|sp_Q922F4_TBB6_MOUSE_REVERSED	|generic|tr_Q3U9U3_Q3U9U3_MOUSE_REVERSED	|generic|tr_Q9CUN8_Q9CUN8_MOUSE_REVERSED|
"""index: 13729, intensity: 5893.0, mobility: 0.915"""	-0.554816	0.324138	0.948645	VFGLASLQRVE	generic|tr_D3Z025_D3Z025_MOUSE__chr9_-1_7165595_7165741_ENSMUST00000147056_REVERSED	|generic|sp_Q45VK7_DYHC2_MOUSE__chr9_-1_7052557_7052643_ENSMUST00000139671_REVERSED	|generic|sp_Q45VK7-2_DYHC2_MOUSE__chr9_-1_7052557_7052643_ENSMUST00000139671_REVERSED|
"""index: 23543, intensity: 3421.0, mobility: 1.235"""	-0.554823	0.32415	0.948652	QSQLLESTLSTMIQSPNSQTAPSWSKMHHSRHTGMQRRLARIA	generic|IP_936026_TX=10090_REVERSED|
"""index: 20022, intensity: 6685.0, mobility: 1.041"""	-0.554883	0.32415	0.94871	AQSAMAQGPGGVGMNLNPSSGSRLLE	generic|tr_Q8BJ14_Q8BJ14_MOUSE__chr15_1_81586641_81586727_ENSMUST00000189338__II_1087172_REVERSED	|generic|sp_B2RWS6_EP300_MOUSE__chr15_1_81640047_81640145_ENSMUST00000205816__II_1087171_REVERSED|
"""index: 14934, intensity: 2843.0, mobility: 0.779"""	-0.555405	0.324372	0.949215	LTPRQLISNVW	generic|IP_1103852_TX=10090_REVERSED|
"""index: 11050, intensity: 4299.0, mobility: 0.942"""	-0.555437	0.324595	0.949246	QWGRQLSFSRTADTTFLHETE	generic|IP_987095_TX=10090_REVERSED|
"""index: 24084, intensity: 16635.0, mobility: 1.373"""	-0.555456	0.324745	0.949264	PSWSIEKVWQTMKSAGIKEQ	generic|IP_840603_TX=10090_REVERSED	|generic|IP_840623_TX=10090_REVERSED|
"""index: 8783, intensity: 9058.0, mobility: 0.990"""	-0.55553	0.324967	0.949336	GAKDEAENTWLAIKDRKTCI	generic|IP_1017692_TX=10090_REVERSED|
"""index: 15549, intensity: 3690.0, mobility: 0.810"""	-0.555595	0.325189	0.949398	IQPQWLDMIMMTSL	generic|IP_1128814_TX=10090_REVERSED|
"""index: 23502, intensity: 5021.0, mobility: 0.975"""	-0.55569	0.325339	0.94949	SLVEQYTLEKWEELTREKAEVSEDYPEAEPED	generic|tr_Q6PG57_Q6PG57_MOUSE__chr15_-1_89146467_89146517_ENSMUST00000230734__II_3485440_REVERSED	|generic|sp_Q9WUI1_MK11_MOUSE__chr15_-1_89146467_89146517_ENSMUST00000230734__II_3485440_REVERSED	|generic|tr_Q3TT60_Q3TT60_MOUSE__chr15_-1_89146467_89146517_ENSMUST00000230734__II_3485440_REVERSED	|generic|tr_Q6P243_Q6P243_MOUSE__chr15_-1_89146467_89146517_ENSMUST00000230734_REVERSED|
"""index: 18078, intensity: 6579.0, mobility: 1.065"""	-0.555701	0.325344	0.9495	ELDSIIDIADREFIRLQLFLELKIKREQFLEEMQSQAEDL	generic|sp_Q0KL02_TRIO_MOUSE__II_3483633_REVERSED	|generic|sp_Q0KL02-4_TRIO_MOUSE__II_3482746_REVERSED	|generic|tr_A0A2I3BRP6_A0A2I3BRP6_MOUSE_REVERSED	|generic|sp_Q0KL02-2_TRIO_MOUSE_REVERSED	|generic|sp_Q0KL02-3_TRIO_MOUSE_REVERSED|
"""index: 9244, intensity: 5431.0, mobility: 0.924"""	-0.556048	0.325421	0.949834	QGRVKMCEQAMYAWM	generic|IP_1076574_TX=10090_REVERSED|
"""index: 19480, intensity: 3449.0, mobility: 0.766"""	-0.556119	0.325643	0.949903	SSYCTHWV	generic|IP_838624_TX=10090_REVERSED|
"""index: 13253, intensity: 6884.0, mobility: 0.966"""	-0.556324	0.325793	0.9501	LQQLSETSSFTK	generic|tr_A2ARC0_A2ARC0_MOUSE_REVERSED	|generic|tr_Q3V0E2_Q3V0E2_MOUSE_REVERSED	|generic|tr_F6VA34_F6VA34_MOUSE_REVERSED|
"""index: 14252, intensity: 6172.0, mobility: 1.053"""	-0.556437	0.326015	0.950208	QLLHKFNEYEPMDQYGAKRWQAITEGLYIVIQFFTDMVLIR	generic|tr_Q3TYS4_Q3TYS4_MOUSE__chr6_1_122838593_122838622_ENSMUST00000003238_REVERSED|
"""index: 3775, intensity: 3611.0, mobility: 0.863"""	-0.556449	0.326236	0.95022	MLRQGRCTY	generic|IP_965770_TX=10090_REVERSED|
"""index: 13629, intensity: 8917.0, mobility: 1.011"""	-0.556678	0.326386	0.950439	SSSLIKIATEDELINGECLSLVELIKDEIEK	generic|tr_A0A140LIN9_A0A140LIN9_MOUSE__II_3459278_REVERSED	|generic|tr_A0A140LI99_A0A140LI99_MOUSE__II_881279_REVERSED	|generic|sp_Q8BW94_DYH3_MOUSE__II_881306_REVERSED	|generic|sp_Q8BW94-2_DYH3_MOUSE__II_881306_REVERSED	|generic|II_881304_TX=10090_REVERSED|
"""index: 14533, intensity: 24958.0, mobility: 0.926"""	-0.556821	0.326535	0.950577	ITLMCRLVPI	generic|IP_839499_TX=10090_REVERSED|
"""index: 10491, intensity: 18731.0, mobility: 1.113"""	-0.556868	0.326684	0.950622	QRLRGSLGSDPIQAAQLPESRHDHVGAFWHARGPHMLLASLHCVGT	generic|tr_Q8K5E3_Q8K5E3_MOUSE__IP_903381_REVERSED|
"""index: 26422, intensity: 4141.0, mobility: 1.082"""	-0.556926	0.326906	0.950678	FSKMAGAVTNVTFDK	generic|tr_B2RTN5_B2RTN5_MOUSE_REVERSED	|generic|tr_Q3UVZ8_Q3UVZ8_MOUSE_REVERSED	|generic|tr_Q5U612_Q5U612_MOUSE_REVERSED|
"""index: 19895, intensity: 18151.0, mobility: 0.883"""	-0.557118	0.327055	0.950861	KTLHDHRI	generic|sp_Q811F1_ZBT41_MOUSE__chr1_1_139447471_139447530_ENSMUST00000199011_REVERSED	|generic|tr_A0A0G2JEJ7_A0A0G2JEJ7_MOUSE__chr1_1_139438965_139439057_ENSMUST00000199011_REVERSED	|generic|tr_B2RX25_B2RX25_MOUSE__chr1_1_139447471_139447530_ENSMUST00000199011_REVERSED|
"""index: 7849, intensity: 4170.0, mobility: 0.856"""	-0.557322	0.327132	0.951056	APYQFPITL	generic|IP_1075766_TX=10090_REVERSED|
"""index: 8037, intensity: 4226.0, mobility: 1.197"""	-0.55781	0.327281	0.951521	GMLTFFWGKFGSRESLISLAISGRGS	generic|IP_992516_TX=10090_REVERSED|
"""index: 19598, intensity: 22664.0, mobility: 0.947"""	-0.557864	0.327502	0.951573	EVGPPLGASRPGR	generic|IP_906860_TX=10090_REVERSED|
"""index: 9568, intensity: 7409.0, mobility: 1.049"""	-0.557897	0.327724	0.951605	SSHYLASYVKGVKKPDRVDWVYISHDNYVCSLWQNTPDFTLAI	generic|tr_A0A2R8VK23_A0A2R8VK23_MOUSE_REVERSED	|generic|tr_A0A0A0MQA2_A0A0A0MQA2_MOUSE_REVERSED	|generic|sp_Q6NS57_MABP1_MOUSE_REVERSED	|generic|sp_Q6NS57-2_MABP1_MOUSE_REVERSED|
"""index: 9862, intensity: 8039.0, mobility: 1.141"""	-0.557907	0.327872	0.951614	VVQLITFNELVSNMMYKEPLHKLKHIFNIMYECLPSRHI	generic|tr_A0A0R4IZY5_A0A0R4IZY5_MOUSE__II_905504_REVERSED	|generic|tr_A0A0R4J1U4_A0A0R4J1U4_MOUSE__II_905499_REVERSED	|generic|sp_Q62296_TEAD4_MOUSE__II_905504_REVERSED	|generic|sp_Q62296-2_TEAD4_MOUSE__II_905499_REVERSED|
"""index: 3920, intensity: 3626.0, mobility: 1.050"""	-0.557943	0.328094	0.951649	LWSGWCCRHYMRSTMTSMSSPSISR	generic|chr2_-1_32279126_32280789_ENSMUST00000113395_REVERSED|
"""index: 8957, intensity: 9927.0, mobility: 0.911"""	-0.55807	0.328315	0.951769	LPKPMISSMLKGDEDMIDLALSKR	generic|IP_3460934_TX=10090_REVERSED|
"""index: 21446, intensity: 4006.0, mobility: 1.041"""	-0.558138	0.328391	0.951833	CDALPPPPPLFPSKDALCPSPLPP	generic|sp_Q8CAF4_NHSL1_MOUSE_REVERSED	|generic|sp_Q8CAF4-3_NHSL1_MOUSE_REVERSED	|generic|tr_A0A140LIZ7_A0A140LIZ7_MOUSE_REVERSED|
"""index: 19473, intensity: 3481.0, mobility: 1.299"""	-0.558318	0.32854	0.952005	DRLEGLSQASGRPTLWAFM	generic|chr2_1_121307073_121307252_ENSMUST00000094639__IP_1001262_TX=10090_REVERSED	|generic|chr2_1_121306953_121307252_ENSMUST00000094639__IP_1001262_TX=10090_REVERSED|
"""index: 18381, intensity: 3317.0, mobility: 0.789"""	-0.558367	0.328543	0.952051	LSMKLWRVCSDCIQFYH	generic|IP_1093868_TX=10090_REVERSED|
"""index: 15584, intensity: 12490.0, mobility: 1.170"""	-0.558596	0.328691	0.952268	DRTAEAFVGYPIFFMLVSTYIGQAICIFF	generic|sp_P98199_AT8B2_MOUSE__chr3_-1_89946175_89946276_ENSMUST00000163354__II_979079_REVERSED	|generic|tr_E9QAL4_E9QAL4_MOUSE__chr3_-1_89946175_89946276_ENSMUST00000163354__II_979079_REVERSED	|generic|tr_Q69ZR1_Q69ZR1_MOUSE__chr3_-1_89946175_89946276_ENSMUST00000163354__II_979079_REVERSED	|generic|tr_D3YXQ5_D3YXQ5_MOUSE__chr3_-1_89946175_89946276_ENSMUST00000163354_REVERSED|
"""index: 22791, intensity: 12308.0, mobility: 1.011"""	-0.558611	0.328912	0.952282	QLPFEPPKPLQY	generic|IP_884268_TX=10090_REVERSED|
"""index: 22297, intensity: 4163.0, mobility: 0.898"""	-0.558664	0.328988	0.952333	VFKNCLKY	generic|IP_1020245_TX=10090_REVERSED|
"""index: 10950, intensity: 4541.0, mobility: 0.880"""	-0.558678	0.329209	0.952347	EKCLMAVAGLFISLLVWFTSSHTGEKN	generic|sp_Q8BG19-2_TMTC4_MOUSE_REVERSED	|generic|sp_Q8BG19_TMTC4_MOUSE__chr14_-1_122919995_122920084_ENSMUST00000143189_REVERSED	|generic|tr_D6RHA9_D6RHA9_MOUSE_REVERSED|
"""index: 21115, intensity: 4463.0, mobility: 0.973"""	-0.558681	0.32943	0.952349	YDIVLPLYVD	generic|sp_P50405_PSPB_MOUSE__II_913957_REVERSED	|generic|tr_S4R2L6_S4R2L6_MOUSE__II_913948_REVERSED	|generic|tr_F8WGK6_F8WGK6_MOUSE__II_913957_REVERSED	|generic|tr_S4R239_S4R239_MOUSE_REVERSED|
"""index: 32480, intensity: 5454.0, mobility: 1.189"""	-0.558684	0.329651	0.952351	KLLLCCCICIGSVWEC	generic|IP_1093099_TX=10090_REVERSED|
"""index: 7774, intensity: 4746.0, mobility: 1.085"""	-0.558779	0.329726	0.952442	SWMTNEADARSYYK	generic|IP_950487_TX=10090_REVERSED|
"""index: 22811, intensity: 5956.0, mobility: 0.998"""	-0.558949	0.329801	0.952603	LTIAAWEAVLGLSF	generic|IP_836073_TX=10090_REVERSED|
"""index: 3355, intensity: 17787.0, mobility: 1.044"""	-0.559196	0.329949	0.952836	SLIEPASSEMSFMFM	generic|IP_3489800_TX=10090_REVERSED|
"""index: 11164, intensity: 9243.0, mobility: 1.048"""	-0.559336	0.330097	0.952969	REASSVPAGVAAKATRWGWLQPG	generic|IP_864702_TX=10090_REVERSED|
"""index: 27922, intensity: 7344.0, mobility: 1.017"""	-0.559439	0.330099	0.953066	EREGNVTGSFFCGR	generic|sp_P57110_ATS8_MOUSE_REVERSED	|generic|tr_F8VQ15_F8VQ15_MOUSE_REVERSED|
"""index: 20213, intensity: 5522.0, mobility: 1.028"""	-0.559749	0.330101	0.953358	NGMTPVVCATGAPGGETNGPVEPPSTRMAATQPPPLL	generic|IP_908804_TX=10090_REVERSED|
"""index: 24534, intensity: 4980.0, mobility: 0.843"""	-0.559959	0.330322	0.953556	AFRWAPQP	generic|tr_B2RQ61_B2RQ61_MOUSE_REVERSED|
"""index: 13405, intensity: 5359.0, mobility: 1.080"""	-0.559976	0.330469	0.953571	QSRQPTAAAAETRFR	generic|tr_A6H663_A6H663_MOUSE_REVERSED	|generic|sp_Q9JLV1_BAG3_MOUSE_REVERSED	|generic|tr_Q3TAM9_Q3TAM9_MOUSE_REVERSED|
"""index: 9801, intensity: 44033.0, mobility: 1.070"""	-0.56014	0.33069	0.953726	ETVGMFIFFFLQAFCNNYSITKVQTIISALFRPISVSTFMIEL	generic|tr_Q8VFI3_Q8VFI3_MOUSE_REVERSED|
"""index: 10254, intensity: 14555.0, mobility: 0.962"""	-0.560179	0.33091	0.953762	CPLVVESGQAAMVNNQFEVPELI	generic|sp_A2AJ76_HMCN2_MOUSE__II_1011788_REVERSED|
"""index: 7777, intensity: 4372.0, mobility: 0.975"""	-0.560241	0.33113	0.953821	EGVEPGAEEGPTLASLSGSEPQESFDAPGGRPPP	generic|sp_Q14B70_HDX_MOUSE_REVERSED	|generic|sp_Q14B70-2_HDX_MOUSE_REVERSED|
"""index: 807, intensity: 3040.0, mobility: 0.778"""	-0.560249	0.331351	0.953828	GKWDEMEILLE	generic|tr_Q3TGR2_Q3TGR2_MOUSE_REVERSED|
"""index: 15739, intensity: 3450.0, mobility: 0.820"""	-0.560315	0.331425	0.95389	SIPIHSITRSTRFS	generic|IP_988559_TX=10090_REVERSED|
"""index: 22139, intensity: 5341.0, mobility: 0.880"""	-0.560649	0.331645	0.954203	VMMTVMNLCILMMIVIDF	generic|tr_F7D6J5_F7D6J5_MOUSE__chr15_1_100957060_100957122_ENSMUST00000202349_REVERSED	|generic|tr_A0A0R5RP22_A0A0R5RP22_MOUSE__chr15_1_100957060_100957122_ENSMUST00000202349_REVERSED	|generic|tr_F7D6K4_F7D6K4_MOUSE__chr15_1_100957060_100957122_ENSMUST00000202349_REVERSED	|generic|tr_F6U329_F6U329_MOUSE__chr15_1_100957060_100957122_ENSMUST00000202349_REVERSED	|generic|tr_A0A0J9YUW5_A0A0J9YUW5_MOUSE__chr15_1_100957060_100957122_ENSMUST00000202349_REVERSED	|generic|sp_Q9WTU3_SCN8A_MOUSE__chr15_1_100957060_100957122_ENSMUST00000202349_REVERSED	|generic|sp_Q9WTU3-2_SCN8A_MOUSE__chr15_1_100957060_100957122_ENSMUST00000202349_REVERSED	|generic|sp_Q9WTU3-3_SCN8A_MOUSE__chr15_1_100957060_100957122_ENSMUST00000202349_REVERSED	|generic|sp_Q9WTU3-5_SCN8A_MOUSE__chr15_1_100957060_100957122_ENSMUST00000202349_REVERSED|
"""index: 34525, intensity: 4680.0, mobility: 1.240"""	-0.560787	0.331865	0.954333	QSLKAVCLEVLRHTNNIICRHIEFKWGSVAEDMLIKS	generic|tr_Q91XW2_Q91XW2_MOUSE_REVERSED	|generic|tr_F8VPU6_F8VPU6_MOUSE_REVERSED|
"""index: 2388, intensity: 3262.0, mobility: 1.011"""	-0.560914	0.332085	0.954451	QVNMRQPGMNQYS	generic|tr_Q3TNM0_Q3TNM0_MOUSE_REVERSED	|generic|tr_Q3TQ35_Q3TQ35_MOUSE_REVERSED	|generic|tr_A0A0N4SV80_A0A0N4SV80_MOUSE_REVERSED	|generic|tr_A0A0N4SVI8_A0A0N4SVI8_MOUSE_REVERSED	|generic|sp_Q61464_ZN638_MOUSE_REVERSED	|generic|sp_Q61464-2_ZN638_MOUSE_REVERSED	|generic|sp_Q61464-4_ZN638_MOUSE_REVERSED	|generic|sp_Q61464-5_ZN638_MOUSE_REVERSED	|generic|sp_Q61464-7_ZN638_MOUSE_REVERSED	|generic|tr_E9QKZ7_E9QKZ7_MOUSE_REVERSED	|generic|tr_E9QML5_E9QML5_MOUSE_REVERSED	|generic|sp_Q61464-3_ZN638_MOUSE__chr6_1_83929983_83930222_ENSMUST00000203273_REVERSED	|generic|tr_A0A0N4SV38_A0A0N4SV38_MOUSE_REVERSED	|generic|tr_A0A0N4SVM8_A0A0N4SVM8_MOUSE_REVERSED	|generic|tr_A0A0N4SWG8_A0A0N4SWG8_MOUSE_REVERSED	|generic|tr_Q3TZK9_Q3TZK9_MOUSE_REVERSED	|generic|tr_Q3TQM2_Q3TQM2_MOUSE_REVERSED|
"""index: 10479, intensity: 5895.0, mobility: 0.882"""	-0.560917	0.332159	0.954454	KSCMNIIIQKMAAFEERHSL	generic|tr_Q9CVX7_Q9CVX7_MOUSE__II_3482274_REVERSED	|generic|tr_E9Q6K3_E9Q6K3_MOUSE__chr14_1_99150713_99150745_ENSMUST00000228598__II_3482274_REVERSED	|generic|II_3482275_TX=10090_REVERSED|
"""index: 9705, intensity: 7654.0, mobility: 0.984"""	-0.56115	0.33216	0.954671	QGGPGAAAAFPSGPSGDGSGPPAAGGGGHGMIHDISFSPRQGTGAGGGGA	generic|sp_O35392_FOXD2_MOUSE_REVERSED|
"""index: 1592, intensity: 2676.0, mobility: 0.894"""	-0.561553	0.33238	0.955047	EWVMQDVRI	generic|IP_1131270_TX=10090_REVERSED|
"""index: 6369, intensity: 2747.0, mobility: 0.861"""	-0.561602	0.332527	0.955093	MGPELPPCVRPICPAHVPSREET	generic|IP_961264_TX=10090_REVERSED|
"""index: 15723, intensity: 8695.0, mobility: 1.054"""	-0.561684	0.332674	0.95517	RNDLLPLNEESVRLSPMRWR	generic|IP_925525_TX=10090_REVERSED|
"""index: 11666, intensity: 49585.0, mobility: 1.162"""	-0.561728	0.332894	0.955211	LYDPCLIPLAKSCAEQIKDELDANEGELMRVKELYNALRENLI	generic|sp_Q6IFX4_K1C39_MOUSE_REVERSED|
"""index: 29151, intensity: 6595.0, mobility: 0.961"""	-0.561804	0.33304	0.955281	FILKFIFYM	generic|IP_922632_TX=10090_REVERSED|
"""index: 13311, intensity: 4632.0, mobility: 0.866"""	-0.561863	0.33326	0.955335	RLSFGKKR	generic|chr3_1_95625016_95626803_ENSMUST00000058230_REVERSED	|generic|chr3_1_95625079_95626803_ENSMUST00000058230_REVERSED	|generic|chr3_1_95625148_95626803_ENSMUST00000058230_REVERSED	|generic|chr3_1_95625094_95626803_ENSMUST00000058230_REVERSED|
"""index: 6322, intensity: 11488.0, mobility: 1.148"""	-0.561902	0.33348	0.955372	NNWHIWPLDMTFSSFFYHLAWAIIVNYF	generic|tr_Q8C009_Q8C009_MOUSE_REVERSED|
"""index: 16967, intensity: 8759.0, mobility: 1.042"""	-0.561906	0.333626	0.955376	QLMSLHHAFVLFKLSDNQLLM	generic|II_1036125_TX=10090_REVERSED	|generic|sp_Q6NZP1_ZRAB3_MOUSE_REVERSED	|generic|tr_Q8BY42_Q8BY42_MOUSE_REVERSED	|generic|tr_Q9D3Z7_Q9D3Z7_MOUSE_REVERSED	|generic|tr_Q8BUI4_Q8BUI4_MOUSE_REVERSED|
"""index: 1879, intensity: 2597.0, mobility: 0.746"""	-0.561989	0.333773	0.955453	ELVGPPGA	generic|chr17_1_34630915_34631806_ENSMUST00000015620__IP_1066306_TX=10090_REVERSED	|generic|IP_1066300_TX=10090_REVERSED|
"""index: 20086, intensity: 5279.0, mobility: 1.077"""	-0.562034	0.333919	0.955495	SWVHLQQEGGPGKQA	generic|IP_981953_TX=10090_REVERSED|
"""index: 26551, intensity: 3678.0, mobility: 0.914"""	-0.56219	0.334065	0.95564	SQRTYSKRM	generic|IP_1006359_TX=10090_REVERSED|
"""index: 33887, intensity: 6500.0, mobility: 0.921"""	-0.56224	0.334285	0.955686	MRREAETKK	generic|tr_G3XA25_G3XA25_MOUSE_REVERSED	|generic|tr_Q80X81_Q80X81_MOUSE_REVERSED	|generic|tr_A0A3B2WAL8_A0A3B2WAL8_MOUSE_REVERSED	|generic|sp_Q8CAY6_THIC_MOUSE_REVERSED	|generic|tr_Q8R4V3_Q8R4V3_MOUSE_REVERSED|
"""index: 26896, intensity: 3273.0, mobility: 1.191"""	-0.562285	0.334505	0.955727	SHGHQLRVAHNQHPRGSYDHLPRGSLDPHPRVSLQNHPRNSLDHQPR	generic|tr_A2ADW8_A2ADW8_MOUSE_REVERSED|
"""index: 27421, intensity: 2862.0, mobility: 1.070"""	-0.562291	0.334651	0.955733	RWFFGLLGSNYAAL	generic|IP_1054097_TX=10090_REVERSED|
"""index: 18099, intensity: 4646.0, mobility: 1.104"""	-0.562462	0.33487	0.955892	KMFENNKIASYYEMTYIYWMKQIWEETSPCRPKKWNRAII	generic|IP_3481872_TX=10090_REVERSED|
"""index: 23792, intensity: 3147.0, mobility: 1.032"""	-0.562503	0.334943	0.95593	LSAPPVQGQKRRWCLSPRSAPSPRGRPNSSLPGA	generic|IP_1052016_TX=10090_REVERSED|
"""index: 19249, intensity: 4608.0, mobility: 1.180"""	-0.562606	0.335162	0.956025	SVCWWVKSVFYPKFSLLKKIAVYGEVCKNDK	generic|IP_3484083_TX=10090_REVERSED|
"""index: 8133, intensity: 51039.0, mobility: 0.934"""	-0.562634	0.335308	0.956051	VYSVEEKGAEK	generic|II_914217_TX=10090_REVERSED|
"""index: 18242, intensity: 23897.0, mobility: 1.028"""	-0.562774	0.335454	0.95618	EWQLDLLGVKTLPCWQHDRDMRHCLALFIVQC	generic|chr11_1_80395396_80395515_ENSMUST00000017567__IP_1129853_TX=10090_REVERSED|
"""index: 29249, intensity: 17535.0, mobility: 1.075"""	-0.562873	0.335598	0.956272	GTIDFEMYYISANGFVQQIILG	generic|IP_3467762_TX=10090_REVERSED|
"""index: 9776, intensity: 2872.0, mobility: 0.913"""	-0.562941	0.335598	0.956335	TSEPEKTTTPEPEKPTTPEPEKLTTPEP	generic|tr_E0CZ58_E0CZ58_MOUSE_REVERSED|
"""index: 29836, intensity: 3382.0, mobility: 0.824"""	-0.563172	0.335818	0.956548	ETLLNLVLPLSFIKF	generic|IP_1129669_TX=10090_REVERSED|
"""index: 14082, intensity: 3066.0, mobility: 1.150"""	-0.56322	0.336035	0.956592	RGHPRSKAGSGTQKQPS	generic|tr_A3KG57_A3KG57_MOUSE_REVERSED	|generic|sp_Q8C8K3_SRS12_MOUSE_REVERSED|
"""index: 32001, intensity: 4001.0, mobility: 0.969"""	-0.563237	0.336035	0.956607	QDPSGKKELTSMF	generic|tr_Q9DBN0_Q9DBN0_MOUSE_REVERSED	|generic|sp_P06728_APOA4_MOUSE_REVERSED	|generic|tr_Q810I7_Q810I7_MOUSE_REVERSED|
"""index: 35007, intensity: 5213.0, mobility: 1.515"""	-0.563428	0.33618	0.956784	PKKRKLTPKTLIP	generic|tr_A0PJC5_A0PJC5_MOUSE_REVERSED	|generic|sp_Q8BZ21_KAT6A_MOUSE_REVERSED	|generic|tr_A0A5F8MPX1_A0A5F8MPX1_MOUSE_REVERSED	|generic|tr_Q3UPM9_Q3UPM9_MOUSE_REVERSED	|generic|tr_Q3V1G6_Q3V1G6_MOUSE_REVERSED	|generic|tr_G3X940_G3X940_MOUSE_REVERSED|
"""index: 7696, intensity: 4262.0, mobility: 0.834"""	-0.563548	0.336252	0.956894	ETTRDMSLLRLRFRSLMMASTL	generic|IP_1081462_TX=10090_REVERSED|
"""index: 19893, intensity: 3250.0, mobility: 1.013"""	-0.563658	0.336395	0.956995	LMKPCTVSPFLMDFVSLLGLFFYMP	generic|sp_Q60887_OL148_MOUSE_REVERSED|
"""index: 25675, intensity: 11918.0, mobility: 1.189"""	-0.563673	0.336395	0.957009	TSGQPPTSLRAPKIEFSELSAPPAAPCPPSAPRQA	generic|tr_Q8CF22_Q8CF22_MOUSE_REVERSED|
"""index: 11160, intensity: 2678.0, mobility: 0.847"""	-0.564129	0.336467	0.957428	PASPVRAMFTRGGFAITPA	generic|II_1013212_TX=10090_REVERSED|
"""index: 731, intensity: 2771.0, mobility: 0.842"""	-0.564355	0.336686	0.957635	HYVSLLYE	generic|IP_919457_TX=10090_REVERSED|
"""index: 28096, intensity: 5076.0, mobility: 1.048"""	-0.564376	0.336757	0.957655	VNNTSLSASLLGKLS	generic|IP_3453557_TX=10090_REVERSED|
"""index: 30941, intensity: 7064.0, mobility: 1.050"""	-0.564514	0.336976	0.957781	EDDHGITDMREYFLIYANWWRKQRRYSMRKMMH	generic|tr_Q4FE56_Q4FE56_MOUSE__chrX_1_13114589_13114648_ENSMUST00000139764__IP_830538_REVERSED	|generic|tr_Q8BS89_Q8BS89_MOUSE__IP_830538_REVERSED	|generic|sp_P70398_USP9X_MOUSE__chrX_1_13114589_13114648_ENSMUST00000139764_REVERSED|
"""index: 25305, intensity: 3349.0, mobility: 1.239"""	-0.564547	0.337194	0.957811	RLPEEGIREPRQVRCGGLQTYHPIWLSLICPLHARLN	generic|IP_1085049_TX=10090_REVERSED|
"""index: 15026, intensity: 2563.0, mobility: 0.764"""	-0.564557	0.337413	0.95782	FIQLEEIIHVRS	generic|sp_Q62179_SEM4B_MOUSE__chr7_1_80218904_80219068_ENSMUST00000107383__II_890142_REVERSED	|generic|tr_Q8BIR6_Q8BIR6_MOUSE__chr7_1_80218904_80219068_ENSMUST00000107383_REVERSED|
"""index: 8761, intensity: 10013.0, mobility: 0.888"""	-0.564642	0.337631	0.957898	CFVTLAHIGKTSGVRYSEGFSHSMSYVLII	generic|sp_Q7TN60-2_TMC6_MOUSE__II_1123174_REVERSED	|generic|sp_Q7TN60_TMC6_MOUSE_REVERSED	|generic|tr_B1ATB3_B1ATB3_MOUSE_REVERSED|
"""index: 26331, intensity: 3617.0, mobility: 1.015"""	-0.564728	0.33785	0.957977	RLLRRSPCSFI	generic|IP_3471558_TX=10090_REVERSED|
"""index: 7191, intensity: 4192.0, mobility: 0.966"""	-0.564824	0.338068	0.958064	NHGNFFQIEEF	generic|sp_Q3UHN9_NDST1_MOUSE_REVERSED|
"""index: 12982, intensity: 5081.0, mobility: 0.853"""	-0.564877	0.338287	0.958112	WSPRKINR	generic|sp_Q9DCI9_RM32_MOUSE__chr13_-1_14610486_14610707_ENSMUST00000221699__II_3473367_REVERSED	|generic|II_3473375_TX=10090_REVERSED	|generic|II_3475038_TX=10090_REVERSED|
"""index: 26104, intensity: 2815.0, mobility: 1.181"""	-0.564913	0.338425	0.958145	QKAGEGVQCRPPCSALLCHPPPHHLAWSRGHCGQSHRRPVTSHCDTLLR	generic|IP_832050_TX=10090_REVERSED|
"""index: 19333, intensity: 11509.0, mobility: 1.155"""	-0.565017	0.338425	0.95824	WWWWVVVGGYWWV	generic|IP_1044219_TX=10090_REVERSED|
"""index: 24071, intensity: 8217.0, mobility: 0.876"""	-0.56518	0.338425	0.958389	FVKTIKETP	generic|sp_SRPP_HEVBR__REVERSED|
"""index: 3149, intensity: 3673.0, mobility: 0.834"""	-0.56527	0.338569	0.95847	TLVTDCMVAREFMKDDR	generic|sp_Q5RL51-2_GSTCD_MOUSE_REVERSED|
"""index: 24893, intensity: 3065.0, mobility: 1.013"""	-0.565682	0.338713	0.958846	MISALNFCFALDLLHDQLTIA	generic|sp_Q9D9P8_LCFC1_MOUSE_REVERSED|
"""index: 21190, intensity: 3946.0, mobility: 0.970"""	-0.565814	0.338784	0.958966	LTASPVSKFLFK	generic|IP_3477696_TX=10090_REVERSED|
"""index: 33655, intensity: 4569.0, mobility: 0.930"""	-0.565931	0.339002	0.959071	VLNTKRVAETHHLT	generic|chr4_1_138217179_138221604_ENSMUST00000165861__IP_957354_TX=10090_REVERSED	|generic|chr4_1_138216685_138221604_ENSMUST00000105827_REVERSED	|generic|chr4_1_138216643_138221604_ENSMUST00000105827_REVERSED|
"""index: 2515, intensity: 2579.0, mobility: 0.915"""	-0.56595	0.33922	0.959089	WPLSTWRTWLVTSCMVTS	generic|chr6_-1_90678106_90680539_ENSMUST00000101153_REVERSED|
"""index: 722, intensity: 3447.0, mobility: 0.866"""	-0.566068	0.339438	0.959196	QRIEVHPKSAAAVAVK	generic|sp_P62965_RABP1_MOUSE_REVERSED	|generic|tr_Q6P071_Q6P071_MOUSE_REVERSED|
"""index: 15509, intensity: 4863.0, mobility: 1.013"""	-0.566088	0.339651	0.959214	QTEPDKIPGQPY	generic|tr_A0A571BEL3_A0A571BEL3_MOUSE__chr1_1_20935615_20935647_ENSMUST00000189400__II_855344_REVERSED|
"""index: 5331, intensity: 4473.0, mobility: 0.958"""	-0.566151	0.339651	0.959271	AMEKVQLSLWY	generic|tr_A0A1D5RLV3_A0A1D5RLV3_MOUSE__chr1_1_66468450_66468542_ENSMUST00000114008_REVERSED	|generic|sp_Q8BLN6_UNC80_MOUSE__chr1_1_66468450_66468542_ENSMUST00000114008_REVERSED	|generic|tr_B8XCJ6_B8XCJ6_MOUSE__chr1_1_66468450_66468542_ENSMUST00000114008_REVERSED|
"""index: 9454, intensity: 3335.0, mobility: 0.938"""	-0.566348	0.339795	0.959449	SVTRSLGCKYCGGPLGTFQEKKFS	generic|IP_1117511_TX=10090_REVERSED|
"""index: 20707, intensity: 6257.0, mobility: 0.809"""	-0.566469	0.340013	0.959558	EAIQSALR	generic|IP_1101168_TX=10090_REVERSED|
"""index: 11496, intensity: 3025.0, mobility: 1.005"""	-0.566479	0.340231	0.959568	ELDPREMSVVAALLQDELGDRTVTFNILTAQAQLEPQYHPNALKT	generic|tr_B1AR51_B1AR51_MOUSE__II_1134723_REVERSED	|generic|tr_F7DC70_F7DC70_MOUSE__II_1134738_REVERSED	|generic|tr_B1AR52_B1AR52_MOUSE__II_1134738_REVERSED|
"""index: 8922, intensity: 27774.0, mobility: 0.906"""	-0.566579	0.340375	0.959658	QEATVEEKNEKFIHVGDQLKARTMKY	generic|II_960461_TX=10090_REVERSED	|generic|sp_Q9CZJ1_UTP11_MOUSE__chr4_-1_124678903_124678971_ENSMUST00000153088_REVERSED|
"""index: 4037, intensity: 2624.0, mobility: 0.817"""	-0.566756	0.340592	0.959818	AASSLHQTKRHAVW	generic|sp_Q8BI66_ZN526_MOUSE_REVERSED	|generic|sp_Q8BI66-2_ZN526_MOUSE_REVERSED|
"""index: 6350, intensity: 3864.0, mobility: 1.114"""	-0.566827	0.340736	0.959881	RCNHCHLIEHDPVWYAPRAADKVLGLPIDIATVVAGLTNQVAEG	generic|tr_Q6ZPM1_Q6ZPM1_MOUSE_REVERSED	|generic|sp_Q810J8_ZFYV1_MOUSE_REVERSED	|generic|tr_Q3UT32_Q3UT32_MOUSE_REVERSED|
"""index: 14149, intensity: 9016.0, mobility: 0.946"""	-0.566858	0.340805	0.95991	CFGPFPILLRYYMLQSTSGVMER	generic|IP_949315_TX=10090_REVERSED|
"""index: 24798, intensity: 2945.0, mobility: 1.205"""	-0.566948	0.341023	0.959991	DQFLTCPKSFSRFLAPTC	generic|IP_3457274_TX=10090_REVERSED|
"""index: 16561, intensity: 3872.0, mobility: 1.109"""	-0.56695	0.341166	0.959992	WSRVFSHSPGTVGAWP	generic|IP_929144_TX=10090_REVERSED|
"""index: 26874, intensity: 4681.0, mobility: 1.164"""	-0.567192	0.34131	0.960211	SRWSAPVNTSRARPRT	generic|IP_922738_TX=10090_REVERSED|
"""index: 7750, intensity: 2998.0, mobility: 0.916"""	-0.567244	0.341527	0.960258	PIWAGPAPCASVQHLVDLTVPYFLN	generic|chr10_1_79859367_79859612_ENSMUST00000057343__II_1147871_TX=10090_REVERSED|
"""index: 25088, intensity: 4721.0, mobility: 1.240"""	-0.567268	0.341596	0.960278	THGTVSASLLPTMGYGDKEMKACYMLLMKMI	generic|tr_B2RRW5_B2RRW5_MOUSE_REVERSED|
"""index: 15956, intensity: 4606.0, mobility: 0.857"""	-0.567363	0.341813	0.960364	RTKPVEFLVSQERQQQ	generic|tr_Q549X6_Q549X6_MOUSE__II_834059_REVERSED	|generic|sp_Q9R0Q1-2_SYTL4_MOUSE_REVERSED	|generic|sp_Q9R0Q1-3_SYTL4_MOUSE_REVERSED|
"""index: 24292, intensity: 2739.0, mobility: 0.830"""	-0.567403	0.341882	0.9604	VRCGRQGR	generic|IP_1115304_TX=10090_REVERSED|
"""index: 27961, intensity: 3063.0, mobility: 1.236"""	-0.56759	0.3421	0.960568	FFFNNYHGLLSMVMYWGL	generic|tr_A0A1L1SQG7_A0A1L1SQG7_MOUSE_REVERSED	|generic|sp_E9PZQ0_RYR1_MOUSE_REVERSED	|generic|tr_K3W4M2_K3W4M2_MOUSE_REVERSED|
"""index: 10740, intensity: 36823.0, mobility: 1.144"""	-0.56764	0.342243	0.960613	TPRMSPSYTPPPSGRGILPVNEYRPNGGFLIAQNRNIFYKWA	generic|sp_Q3TH73-2_TTYH2_MOUSE_REVERSED|
"""index: 25732, intensity: 2692.0, mobility: 1.293"""	-0.567733	0.342311	0.960696	KKKAWINHYNEAMMEAMAH	generic|tr_F6U7V1_F6U7V1_MOUSE__chr13_-1_11667075_11667146_ENSMUST00000221941__II_3474813_REVERSED	|generic|sp_E9Q401_RYR2_MOUSE__chr13_-1_11667075_11667146_ENSMUST00000221941__II_3474813_REVERSED|
"""index: 9611, intensity: 10156.0, mobility: 0.966"""	-0.567886	0.342454	0.960834	LAKETTINNTPP	generic|IP_3463613_TX=10090_REVERSED|
"""index: 31721, intensity: 3409.0, mobility: 0.973"""	-0.568116	0.342671	0.96104	VTSLRAQLAVGVNTAARPWSSSY	generic|IP_1077825_TX=10090_REVERSED|
"""index: 23783, intensity: 7364.0, mobility: 1.025"""	-0.56817	0.342888	0.961088	EEAGRVTRCLIETSVLREVPARDVNQPAMGHW	generic|sp_Q9CWM2_CDCA4_MOUSE_REVERSED	|generic|tr_Q3USY8_Q3USY8_MOUSE_REVERSED|
"""index: 11641, intensity: 50081.0, mobility: 1.155"""	-0.568314	0.343031	0.961217	REDHGRKYQVQSALQNAAKARQYAPTIMAPFSGKGQQQERDE	generic|tr_E9Q641_E9Q641_MOUSE_REVERSED	|generic|sp_Q80XB4_NRAP_MOUSE_REVERSED	|generic|sp_Q80XB4-2_NRAP_MOUSE_REVERSED	|generic|sp_Q80XB4-3_NRAP_MOUSE_REVERSED	|generic|sp_Q80XB4-4_NRAP_MOUSE_REVERSED	|generic|tr_E9PZF4_E9PZF4_MOUSE_REVERSED|
"""index: 21938, intensity: 31432.0, mobility: 1.074"""	-0.568557	0.343248	0.961434	VKMYRKSYREIDDQKEEPPEIFYPLRKVTERLEQKLALMYDEDE	generic|sp_Q6NXY9_RPC7_MOUSE__II_1104550_REVERSED|
"""index: 14308, intensity: 5006.0, mobility: 0.957"""	-0.568573	0.343316	0.961447	KVPSMNKSPSQLSASLLTQVFSCSPYFQRHK	generic|sp_Q62210_BIRC2_MOUSE_REVERSED|
"""index: 2694, intensity: 2785.0, mobility: 0.822"""	-0.568826	0.343533	0.961674	SGAQNKRCN	generic|IP_840705_TX=10090_REVERSED|
"""index: 34143, intensity: 4166.0, mobility: 1.288"""	-0.568855	0.34375	0.961699	NGYRWLLFCMWSVLGVFFVAMLTFIFPVYWDSSKYTNIATYVITLGKR	generic|tr_D3Z1Y0_D3Z1Y0_MOUSE_REVERSED|
"""index: 28217, intensity: 4923.0, mobility: 1.027"""	-0.569056	0.343892	0.961878	LEVESKGLRDLN	generic|tr_Q545N7_Q545N7_MOUSE__chr2_1_121363498_121363614_ENSMUST00000153040_REVERSED|
"""index: 31847, intensity: 5901.0, mobility: 1.153"""	-0.569177	0.344035	0.961986	IQMPKTLEVNRLFPALYKFLDILLQAYMPWGKQQPT	generic|sp_Q6ZQ08-3_CNOT1_MOUSE__chr8_-1_95729080_95729232_ENSMUST00000213006__II_3453512_REVERSED	|generic|tr_B2RXR3_B2RXR3_MOUSE__chr8_-1_95733975_95734133_ENSMUST00000213006__IP_3443985_REVERSED	|generic|sp_Q6ZQ08_CNOT1_MOUSE__chr8_-1_95733975_95734133_ENSMUST00000213006__II_3454631_REVERSED	|generic|sp_Q6ZQ08-2_CNOT1_MOUSE__chr8_-1_95733975_95734133_ENSMUST00000213006__II_3454631_REVERSED	|generic|sp_Q6ZQ08-4_CNOT1_MOUSE__chr8_-1_95733975_95734133_ENSMUST00000213006__II_3454631_REVERSED	|generic|tr_B7ZWL1_B7ZWL1_MOUSE__chr8_-1_95733975_95734133_ENSMUST00000213006__II_3454631_REVERSED	|generic|tr_A0A1D5RMJ8_A0A1D5RMJ8_MOUSE__chr8_-1_95733975_95734133_ENSMUST00000213006__II_3454631_REVERSED|
"""index: 12717, intensity: 6261.0, mobility: 0.958"""	-0.569305	0.344252	0.9621	AAAVAAAAADGGVTVRIIDSPDSLPSS	generic|tr_Q8CDB1_Q8CDB1_MOUSE__II_3495974_REVERSED	|generic|tr_Q8R0A4_Q8R0A4_MOUSE__II_3495974_REVERSED	|generic|tr_G3X9A3_G3X9A3_MOUSE__II_3495974_REVERSED	|generic|tr_E9Q444_E9Q444_MOUSE_REVERSED	|generic|tr_Q6ZPV6_Q6ZPV6_MOUSE_REVERSED	|generic|tr_E9Q3R9_E9Q3R9_MOUSE_REVERSED	|generic|tr_Q8CC25_Q8CC25_MOUSE_REVERSED	|generic|tr_Q8BSP5_Q8BSP5_MOUSE_REVERSED|
"""index: 16779, intensity: 3930.0, mobility: 1.129"""	-0.569325	0.344319	0.962117	TKNFIIEIAQTIMKKIMSYFYENSNKYTF	generic|IP_3495349_TX=10090_REVERSED|
"""index: 2824, intensity: 3028.0, mobility: 1.178"""	-0.569523	0.344536	0.962293	LNDFQEQLQTKYKEAE	generic|sp_Q5HZI1_MTUS1_MOUSE_REVERSED	|generic|sp_Q5HZI1-2_MTUS1_MOUSE_REVERSED	|generic|sp_Q5HZI1-4_MTUS1_MOUSE_REVERSED	|generic|tr_A0A0R4J0N9_A0A0R4J0N9_MOUSE_REVERSED	|generic|tr_A0A0R4J147_A0A0R4J147_MOUSE_REVERSED	|generic|tr_D3Z7B3_D3Z7B3_MOUSE_REVERSED	|generic|tr_A0A0R4J1L9_A0A0R4J1L9_MOUSE_REVERSED|
"""index: 20534, intensity: 4258.0, mobility: 0.895"""	-0.569532	0.344603	0.962301	HHHGAGMDDAGGGGAFSQGR	generic|sp_Q8CF90_MAFA_MOUSE_REVERSED|
"""index: 4196, intensity: 4129.0, mobility: 0.843"""	-0.569685	0.34482	0.962437	ELTHDVHHILQLLLTVFPWMK	generic|IP_1023179_TX=10090_REVERSED|
"""index: 13462, intensity: 2733.0, mobility: 0.825"""	-0.569717	0.344962	0.962465	KPGRTGESSWTGPPCPAPVP	generic|tr_A0A140LHT4_A0A140LHT4_MOUSE_REVERSED|
"""index: 10694, intensity: 6357.0, mobility: 1.104"""	-0.56991	0.345179	0.962635	VYALKHGEPSWTIWQTNNPIKEETILQRKNVDYINYSATY	generic|tr_Q3TR43_Q3TR43_MOUSE_REVERSED	|generic|sp_P28843_DPP4_MOUSE_REVERSED|
"""index: 10588, intensity: 4057.0, mobility: 0.973"""	-0.570061	0.345321	0.962769	PAAGGGALG	generic|IP_991889_TX=10090_REVERSED|
"""index: 12692, intensity: 5558.0, mobility: 1.095"""	-0.570086	0.345537	0.962791	NKWVASCPPTPSASLSPSAEPVLPE	generic|sp_Q9DA21_SMCO2_MOUSE_REVERSED|
"""index: 32814, intensity: 15048.0, mobility: 1.169"""	-0.570164	0.345754	0.962861	RHRSFSRDPPPPPMMMRGVGLGNRQWARH	generic|II_906271_TX=10090_REVERSED|
"""index: 10069, intensity: 114510.0, mobility: 0.916"""	-0.570198	0.345821	0.962891	HAGTASLPADGLPSLAPSEPGQVPL	generic|IP_995588_TX=10090_REVERSED|
"""index: 21432, intensity: 3600.0, mobility: 1.141"""	-0.570497	0.345887	0.963154	PSGVFAPRTLAPLLWTN	generic|sp_P60882_MEGF8_MOUSE__chr7_1_25364468_25364590_ENSMUST00000153077__II_891134_REVERSED|
"""index: 7489, intensity: 5841.0, mobility: 0.964"""	-0.570647	0.345954	0.963286	EAEKIQKELAQ	generic|sp_Q8BP86_SNPC4_MOUSE__II_1016287_REVERSED	|generic|II_1016266_TX=10090_REVERSED	|generic|tr_Q05D51_Q05D51_MOUSE_REVERSED	|generic|sp_Q8BP86-2_SNPC4_MOUSE_REVERSED	|generic|sp_Q8BP86-3_SNPC4_MOUSE_REVERSED	|generic|tr_A2AIV6_A2AIV6_MOUSE_REVERSED|
"""index: 9020, intensity: 10893.0, mobility: 1.033"""	-0.571076	0.346021	0.963663	QGQVTEKEIFTNY	generic|sp_P97313_PRKDC_MOUSE_REVERSED|
"""index: 10512, intensity: 4684.0, mobility: 1.020"""	-0.571207	0.346237	0.963779	WGMTPPAMRPQHDQTRHSFLNLLLGL	generic|IP_1064782_TX=10090_REVERSED|
"""index: 4263, intensity: 3727.0, mobility: 0.943"""	-0.571301	0.346378	0.963861	MWMSAAASNWL	generic|IP_1093871_TX=10090_REVERSED|
"""index: 34428, intensity: 2658.0, mobility: 1.048"""	-0.571439	0.346595	0.963982	LLQQMMLHITKL	generic|chr16_-1_46463905_46464036_ENSMUST00000023335__IP_1074974_TX=10090_REVERSED|
"""index: 30170, intensity: 4086.0, mobility: 0.956"""	-0.571493	0.346811	0.96403	WGRSMTRSLI	generic|chr5_-1_128797622_128800989_ENSMUST00000199537__IP_930453_TX=10090_REVERSED|
"""index: 7152, intensity: 3367.0, mobility: 1.126"""	-0.571637	0.347027	0.964155	QRRMDTLIIERFEE	generic|sp_A0JP43_EFCB5_MOUSE__II_1130812_REVERSED	|generic|sp_A0JP43-2_EFCB5_MOUSE__II_1130814_REVERSED	|generic|tr_A0A0A0MQI1_A0A0A0MQI1_MOUSE__II_1130814_REVERSED	|generic|sp_A0JP43-3_EFCB5_MOUSE_REVERSED|
"""index: 33270, intensity: 20578.0, mobility: 0.967"""	-0.571658	0.347243	0.964174	TASACTSNGSLKL	generic|II_849851_TX=10090_REVERSED	|generic|sp_Q8BZB3_TM266_MOUSE_REVERSED|
"""index: 443, intensity: 2630.0, mobility: 0.910"""	-0.571674	0.347459	0.964188	ETAEVVSYY	generic|sp_Q8BZR0_GPR82_MOUSE_REVERSED|
"""index: 18543, intensity: 2685.0, mobility: 0.779"""	-0.571818	0.347601	0.964314	MSMRGMQR	generic|chr14_-1_108912302_108912454_ENSMUST00000100322__IP_1089032_TX=10090_REVERSED|
"""index: 11664, intensity: 5569.0, mobility: 0.993"""	-0.571862	0.347666	0.964353	RPVHESDSERL	generic|tr_A0A087WQD0_A0A087WQD0_MOUSE__chr14_1_47707242_47707283_ENSMUST00000189986__II_1099268_REVERSED	|generic|tr_A0A087WS04_A0A087WS04_MOUSE__chr14_1_47707242_47707283_ENSMUST00000189986__II_1099268_REVERSED	|generic|tr_A0A087WP85_A0A087WP85_MOUSE__chr14_1_47707242_47707283_ENSMUST00000189986__II_1099268_REVERSED	|generic|tr_A0A087WQF8_A0A087WQF8_MOUSE__chr14_1_47707242_47707283_ENSMUST00000189986__II_1099268_REVERSED	|generic|tr_A0A087WS23_A0A087WS23_MOUSE__chr14_1_47707242_47707283_ENSMUST00000189986__II_1099268_REVERSED	|generic|tr_A0A087WPW5_A0A087WPW5_MOUSE__chr14_1_47707242_47707283_ENSMUST00000189986__II_1099268_REVERSED	|generic|tr_A0A087WPX0_A0A087WPX0_MOUSE__chr14_1_47707242_47707283_ENSMUST00000189986__II_1099268_REVERSED	|generic|tr_A0A087WS29_A0A087WS29_MOUSE__chr14_1_47707242_47707283_ENSMUST00000189986__II_1099268_REVERSED	|generic|sp_Q61595_KTN1_MOUSE__chr14_1_47707242_47707283_ENSMUST00000189986__II_1099268_REVERSED	|generic|sp_Q61595-2_KTN1_MOUSE__chr14_1_47707242_47707283_ENSMUST00000189986__II_1099268_REVERSED	|generic|sp_Q61595-3_KTN1_MOUSE__chr14_1_47707242_47707283_ENSMUST00000189986__II_1099268_REVERSED	|generic|sp_Q61595-4_KTN1_MOUSE__chr14_1_47707242_47707283_ENSMUST00000189986__II_1099268_REVERSED	|generic|sp_Q61595-5_KTN1_MOUSE__chr14_1_47707242_47707283_ENSMUST00000189986__II_1099268_REVERSED	|generic|sp_Q61595-6_KTN1_MOUSE__chr14_1_47707242_47707283_ENSMUST00000189986__II_1099268_REVERSED	|generic|sp_Q61595-7_KTN1_MOUSE__chr14_1_47707242_47707283_ENSMUST00000189986__II_1099268_REVERSED	|generic|sp_Q61595-8_KTN1_MOUSE__chr14_1_47707242_47707283_ENSMUST00000189986__II_1099268_REVERSED	|generic|sp_Q61595-9_KTN1_MOUSE__chr14_1_47707242_47707283_ENSMUST00000189986__II_1099268_REVERSED	|generic|sp_Q61595-10_KTN1_MOUSE__chr14_1_47707242_47707283_ENSMUST00000189986__II_1099268_REVERSED	|generic|sp_Q61595-11_KTN1_MOUSE__chr14_1_47707242_47707283_ENSMUST00000189986__II_1099268_REVERSED	|generic|sp_Q61595-12_KTN1_MOUSE__chr14_1_47707242_47707283_ENSMUST00000189986__II_1099268_REVERSED	|generic|sp_Q61595-13_KTN1_MOUSE__chr14_1_47707242_47707283_ENSMUST00000189986__II_1099268_REVERSED	|generic|sp_Q61595-14_KTN1_MOUSE__chr14_1_47707242_47707283_ENSMUST00000189986__II_1099268_REVERSED	|generic|sp_Q61595-15_KTN1_MOUSE__chr14_1_47707242_47707283_ENSMUST00000189986__II_1099268_REVERSED	|generic|sp_Q61595-16_KTN1_MOUSE__chr14_1_47707242_47707283_ENSMUST00000189986__II_1099268_REVERSED	|generic|tr_F8VQC7_F8VQC7_MOUSE__chr14_1_47707242_47707283_ENSMUST00000189986__II_1099268_REVERSED	|generic|tr_A0A087WP48_A0A087WP48_MOUSE__chr14_1_47707242_47707283_ENSMUST00000189986__II_1099268_REVERSED	|generic|tr_A0A087WQI3_A0A087WQI3_MOUSE__chr14_1_47707242_47707283_ENSMUST00000189986__II_1099268_REVERSED	|generic|tr_A0A087WQG4_A0A087WQG4_MOUSE__chr14_1_47707242_47707283_ENSMUST00000189986__II_1099268_REVERSED	|generic|tr_A0A087WP14_A0A087WP14_MOUSE__chr14_1_47707242_47707283_ENSMUST00000189986__II_1099268_REVERSED	|generic|tr_A0A087WQ25_A0A087WQ25_MOUSE__chr14_1_47707242_47707283_ENSMUST00000189986__II_1099268_REVERSED	|generic|tr_A0A087WNW3_A0A087WNW3_MOUSE__chr14_1_47707242_47707283_ENSMUST00000189986__II_1099268_REVERSED	|generic|tr_A0A087WQQ5_A0A087WQQ5_MOUSE__chr14_1_47707242_47707283_ENSMUST00000189986__II_1099268_REVERSED	|generic|tr_A0A087WRS1_A0A087WRS1_MOUSE__chr14_1_47707242_47707283_ENSMUST00000189986__II_1099268_REVERSED	|generic|tr_A0A087WPY8_A0A087WPY8_MOUSE_REVERSED	|generic|tr_A0A087WR91_A0A087WR91_MOUSE_REVERSED|
"""index: 31045, intensity: 7532.0, mobility: 1.098"""	-0.572006	0.347882	0.964479	EGCLFRWESAQLCVFWDGSLEEMQPFGLVHSGKYYRF	generic|IP_951665_TX=10090_REVERSED|
"""index: 11620, intensity: 8779.0, mobility: 1.079"""	-0.572099	0.347948	0.964559	RWSVYLPEGPEQHLNINDWLL	generic|IP_901228_TX=10090_REVERSED	|generic|IP_901225_TX=10090_REVERSED	|generic|tr_Q3U2Y9_Q3U2Y9_MOUSE_REVERSED	|generic|sp_A6H8H2_DEN4C_MOUSE_REVERSED	|generic|sp_A6H8H2-2_DEN4C_MOUSE_REVERSED|
"""index: 15396, intensity: 5595.0, mobility: 1.159"""	-0.572201	0.348089	0.964648	TLASSPVNEPDPVFKSKPSAPACPSQSSPAAKR	generic|tr_B2RWW9_B2RWW9_MOUSE__II_954585_REVERSED	|generic|tr_A0A2I3BQG2_A0A2I3BQG2_MOUSE__II_954589_REVERSED	|generic|tr_B7ZCC2_B7ZCC2_MOUSE__II_954589_REVERSED|
"""index: 9746, intensity: 5367.0, mobility: 0.914"""	-0.572245	0.348145	0.964687	DKYAPQIVVGH	generic|tr_E9PZI9_E9PZI9_MOUSE__II_1075151_REVERSED	|generic|tr_Q05D16_Q05D16_MOUSE__II_1075151_REVERSED	|generic|chr16_-1_45396955_45397212_ENSMUST00000167355_REVERSED	|generic|tr_Q80VX2_Q80VX2_MOUSE__chr16_-1_45392246_45392368_ENSMUST00000167355_REVERSED	|generic|tr_E9QMY1_E9QMY1_MOUSE_REVERSED	|generic|sp_O54901_OX2G_MOUSE_REVERSED|
"""index: 22758, intensity: 4564.0, mobility: 1.052"""	-0.572264	0.348145	0.964703	KPVTTTSLLIDTIALMSLFFYMPEHLNRETIIVMILISNGLV	generic|tr_Q3MI58_Q3MI58_MOUSE_REVERSED	|generic|tr_Q8VGW5_Q8VGW5_MOUSE_REVERSED|
"""index: 27240, intensity: 5635.0, mobility: 1.087"""	-0.57256	0.348286	0.964961	FTQVSMTCMYVPLS	generic|IP_1094438_TX=10090_REVERSED|
"""index: 11279, intensity: 5157.0, mobility: 0.969"""	-0.572679	0.348501	0.965064	ELSFLFAGTLSDVKMICPTHNSN	generic|tr_Q3TNE6_Q3TNE6_MOUSE_REVERSED	|generic|tr_B7ZNJ9_B7ZNJ9_MOUSE_REVERSED	|generic|tr_Q3TR79_Q3TR79_MOUSE_REVERSED	|generic|tr_D3YXQ3_D3YXQ3_MOUSE_REVERSED	|generic|tr_Q53Z04_Q53Z04_MOUSE_REVERSED	|generic|tr_Q3UQ02_Q3UQ02_MOUSE_REVERSED|
"""index: 20458, intensity: 5317.0, mobility: 0.952"""	-0.572694	0.348642	0.965077	EPAATSTAMPEPQ	generic|sp_P09079_HXB5_MOUSE__II_1131632_REVERSED	|generic|tr_Q9CZV0_Q9CZV0_MOUSE__II_1131632_REVERSED	|generic|II_1131629_TX=10090_REVERSED|
"""index: 19930, intensity: 6750.0, mobility: 1.136"""	-0.572752	0.348772	0.965128	CMYLTEQLLRFKSHVQVLWDVLIARMRGNIDRGDLFHPNISQLVE	generic|sp_P30276_CCNB2_MOUSE_REVERSED	|generic|tr_Q9CYU2_Q9CYU2_MOUSE_REVERSED|
"""index: 21996, intensity: 4399.0, mobility: 0.888"""	-0.572777	0.348772	0.965149	NLPFQHRVSDWLDHLIGRCKE	generic|chr3_1_115122572_115122703_ENSMUST00000081752_REVERSED|
"""index: 3636, intensity: 2734.0, mobility: 0.894"""	-0.572941	0.348988	0.965292	LSGPWAQARW	generic|IP_838303_TX=10090_REVERSED|
"""index: 14495, intensity: 6108.0, mobility: 1.052"""	-0.573047	0.349203	0.965385	RRQLCMWSLNQM	generic|chr4_-1_145072394_145072444_ENSMUST00000036579__IP_952859_TX=10090_REVERSED|
"""index: 16269, intensity: 5500.0, mobility: 1.093"""	-0.573048	0.349343	0.965385	YTVKRVPRNQWSHCRLHIPDGEQFLWKTTQLLLWGMHVELQ	generic|sp_A0A0B4J1G0_FCGR4_MOUSE_REVERSED|
"""index: 1945, intensity: 2855.0, mobility: 0.897"""	-0.573283	0.349483	0.965588	MVLFYPTHTHIDIRLAQSWSARG	generic|IP_3467780_TX=10090_REVERSED|
"""index: 14246, intensity: 4311.0, mobility: 1.018"""	-0.57353	0.349699	0.965803	ADVRGAAYPGQGTQPGAVLNWIQ	generic|IP_1082269_TX=10090_REVERSED|
"""index: 30672, intensity: 3668.0, mobility: 0.895"""	-0.573692	0.349914	0.965943	NSIIFTGDIL	generic|sp_P68500_CNTN5_MOUSE_REVERSED|
"""index: 25818, intensity: 4483.0, mobility: 0.921"""	-0.573865	0.349978	0.966092	YFMQKVVQ	generic|tr_F6TDE5_F6TDE5_MOUSE__II_846953_REVERSED	|generic|sp_Q99104_MYO5A_MOUSE__chr9_1_75164149_75164220_ENSMUST00000123531__II_846957_REVERSED	|generic|tr_D3YZ62_D3YZ62_MOUSE__chr9_1_75164149_75164220_ENSMUST00000123531__II_846957_REVERSED	|generic|tr_D3Z4J3_D3Z4J3_MOUSE__chr9_1_75164149_75164220_ENSMUST00000123531__II_846957_REVERSED|
"""index: 6516, intensity: 3461.0, mobility: 0.963"""	-0.573981	0.350194	0.966192	PIYTTAHILPED	generic|tr_A0A087WQD0_A0A087WQD0_MOUSE__chr14_1_47707242_47707283_ENSMUST00000189986__II_1099268_REVERSED	|generic|tr_A0A087WS04_A0A087WS04_MOUSE__chr14_1_47707242_47707283_ENSMUST00000189986__II_1099268_REVERSED	|generic|tr_A0A087WP85_A0A087WP85_MOUSE__chr14_1_47707242_47707283_ENSMUST00000189986__II_1099268_REVERSED	|generic|tr_A0A087WQF8_A0A087WQF8_MOUSE__chr14_1_47707242_47707283_ENSMUST00000189986__II_1099268_REVERSED	|generic|tr_A0A087WS23_A0A087WS23_MOUSE__chr14_1_47707242_47707283_ENSMUST00000189986__II_1099268_REVERSED	|generic|tr_A0A087WPW5_A0A087WPW5_MOUSE__chr14_1_47707242_47707283_ENSMUST00000189986__II_1099268_REVERSED	|generic|tr_A0A087WPX0_A0A087WPX0_MOUSE__chr14_1_47707242_47707283_ENSMUST00000189986__II_1099268_REVERSED	|generic|tr_A0A087WS29_A0A087WS29_MOUSE__chr14_1_47707242_47707283_ENSMUST00000189986__II_1099268_REVERSED	|generic|tr_F8VQC7_F8VQC7_MOUSE__chr14_1_47707242_47707283_ENSMUST00000189986__II_1099268_REVERSED	|generic|tr_A0A087WP48_A0A087WP48_MOUSE__chr14_1_47707242_47707283_ENSMUST00000189986__II_1099268_REVERSED	|generic|tr_A0A087WQI3_A0A087WQI3_MOUSE__chr14_1_47707242_47707283_ENSMUST00000189986__II_1099268_REVERSED	|generic|tr_A0A087WQG4_A0A087WQG4_MOUSE__chr14_1_47707242_47707283_ENSMUST00000189986__II_1099268_REVERSED	|generic|tr_A0A087WP14_A0A087WP14_MOUSE__chr14_1_47707242_47707283_ENSMUST00000189986__II_1099268_REVERSED	|generic|tr_A0A087WQ25_A0A087WQ25_MOUSE__chr14_1_47707242_47707283_ENSMUST00000189986__II_1099268_REVERSED	|generic|tr_A0A087WNW3_A0A087WNW3_MOUSE__chr14_1_47707242_47707283_ENSMUST00000189986__II_1099268_REVERSED	|generic|tr_A0A087WQQ5_A0A087WQQ5_MOUSE__chr14_1_47707242_47707283_ENSMUST00000189986__II_1099268_REVERSED	|generic|tr_A0A087WRS1_A0A087WRS1_MOUSE__chr14_1_47707242_47707283_ENSMUST00000189986__II_1099268_REVERSED	|generic|chr14_1_47670133_47670348_ENSMUST00000189986_REVERSED|
"""index: 12936, intensity: 4942.0, mobility: 0.754"""	-0.573983	0.350409	0.966193	ISQSEQNFFFGNAATEPK	generic|IP_1014954_TX=10090_REVERSED|
"""index: 13255, intensity: 14280.0, mobility: 0.862"""	-0.574017	0.350549	0.966223	QPLSEPEQSLERSR	generic|IP_971683_TX=10090_REVERSED	|generic|IP_971685_TX=10090_REVERSED|
"""index: 24493, intensity: 3746.0, mobility: 0.856"""	-0.574125	0.350764	0.966316	MVFLVVFE	generic|tr_D3Z2A6_D3Z2A6_MOUSE__II_844131_REVERSED	|generic|sp_Q8R173_ZDHC3_MOUSE__chr8_1_40456670_40456699_ENSMUST00000131672__II_844141_REVERSED	|generic|tr_A0A571BEV7_A0A571BEV7_MOUSE__chr8_1_40456670_40456699_ENSMUST00000131672_REVERSED	|generic|tr_D6RHA3_D6RHA3_MOUSE_REVERSED	|generic|tr_Q05D46_Q05D46_MOUSE_REVERSED	|generic|tr_D6RFV6_D6RFV6_MOUSE_REVERSED	|generic|tr_D6RDS4_D6RDS4_MOUSE_REVERSED	|generic|tr_D6RHS2_D6RHS2_MOUSE__chr9_-1_123084210_123084254_ENSMUST00000238520_REVERSED|
"""index: 6344, intensity: 5422.0, mobility: 1.137"""	-0.574151	0.350828	0.966338	NNIHRISLNLLMQCPNLKCGPFARCPTSHIR	generic|IP_968920_TX=10090_REVERSED|
"""index: 4575, intensity: 3853.0, mobility: 1.064"""	-0.574389	0.351043	0.966544	HSSYAGRTQHHHHPGGGSGGTGEVAATAAA	generic|sp_Q61423_KCNA4_MOUSE_REVERSED|
"""index: 10427, intensity: 13789.0, mobility: 0.872"""	-0.574482	0.351107	0.966624	DVIMKPTVTSSTCADLFSLFILFFYMPS	generic|tr_Q7TR02_Q7TR02_MOUSE_REVERSED	|generic|tr_Q8VGM5_Q8VGM5_MOUSE_REVERSED|
"""index: 9161, intensity: 4348.0, mobility: 0.815"""	-0.574787	0.351322	0.966885	ETHTDRER	generic|IP_3469769_TX=10090_REVERSED|
"""index: 6587, intensity: 41313.0, mobility: 1.077"""	-0.574875	0.351537	0.96696	QSKFLIMCFFVWGVSTVFALQVQWKSSFTDTSTKWTHKVCLF	generic|IP_832689_TX=10090_REVERSED|
"""index: 30355, intensity: 5292.0, mobility: 1.018"""	-0.574894	0.351752	0.966977	SLQSLWLLSRH	generic|IP_1066676_TX=10090_REVERSED|
"""index: 14017, intensity: 7095.0, mobility: 1.074"""	-0.575155	0.351955	0.967201	SKPQCVPPAAAPVAVAGFFLQHQYILMCLHVQ	generic|II_3507218_TX=10090_REVERSED|
"""index: 20492, intensity: 4540.0, mobility: 1.042"""	-0.57516	0.351955	0.967205	EDQMSLETLKKGMREHIDLYK	generic|sp_P62073_TIM10_MOUSE__chr2_1_84827643_84829991_ENSMUST00000111631_REVERSED|
"""index: 4625, intensity: 5479.0, mobility: 0.890"""	-0.575397	0.352019	0.967408	SSFTDSGWRR	generic|IP_3502476_TX=10090_REVERSED|
"""index: 9061, intensity: 8683.0, mobility: 1.117"""	-0.575548	0.352158	0.967537	IDAEVLQRMALEAEYKARFDDAALKANDINVVMRANEAKTCLI	generic|sp_K1H2_HUMAN__REVERSED|
"""index: 14413, intensity: 3912.0, mobility: 1.010"""	-0.575613	0.352373	0.967592	MATAAEAPSGVAEQ	generic|tr_G8JL85_G8JL85_MOUSE__chr4_1_43426346_43426384_ENSMUST00000173682__II_964169_REVERSED	|generic|tr_B2RUK0_B2RUK0_MOUSE__chr4_1_43425878_43426132_ENSMUST00000173682__II_964169_REVERSED	|generic|sp_Q80U22_RUSC2_MOUSE__chr4_1_43425878_43426132_ENSMUST00000173682__II_964169_REVERSED	|generic|sp_Q80U22-2_RUSC2_MOUSE__chr4_1_43426346_43426384_ENSMUST00000173682__II_964169_REVERSED	|generic|tr_G3UXJ5_G3UXJ5_MOUSE__II_964185_REVERSED	|generic|tr_Q3V1Z0_Q3V1Z0_MOUSE__chr4_1_43425878_43426132_ENSMUST00000173682__II_964169_REVERSED	|generic|tr_Q80YT8_Q80YT8_MOUSE_REVERSED|
"""index: 27511, intensity: 3323.0, mobility: 0.852"""	-0.575635	0.352512	0.967611	FTQQDDVFGM	generic|sp_Q3U1J4_DDB1_MOUSE__chr19_1_10625211_10625339_ENSMUST00000236937_REVERSED	|generic|tr_A0A494BBJ6_A0A494BBJ6_MOUSE_REVERSED	|generic|tr_Q91YC8_Q91YC8_MOUSE__chr19_1_10625211_10625339_ENSMUST00000236937_REVERSED|
"""index: 14941, intensity: 3522.0, mobility: 1.164"""	-0.575693	0.352726	0.967661	IPFTKNKLMEEYKEVAIAAEEFLEEQCYMR	generic|sp_Q8BV79_TRNK1_MOUSE_REVERSED	|generic|sp_Q8BV79-2_TRNK1_MOUSE_REVERSED|
"""index: 28709, intensity: 5153.0, mobility: 0.990"""	-0.57573	0.352853	0.967692	DLSIQVNDNVKI	generic|IP_870400_TX=10090_REVERSED|
"""index: 18887, intensity: 5036.0, mobility: 0.822"""	-0.575788	0.352853	0.967741	APQLVLVAHQDHSEELEKL	generic|sp_Q7TMY8_HUWE1_MOUSE__chrX_1_151876352_151876432_ENSMUST00000138023__II_829749_REVERSED	|generic|sp_Q7TMY8-3_HUWE1_MOUSE__chrX_1_151876352_151876432_ENSMUST00000138023__II_829749_REVERSED	|generic|tr_A2AFQ0_A2AFQ0_MOUSE__chrX_1_151876352_151876432_ENSMUST00000138023__II_829749_REVERSED	|generic|tr_Q4JG03_Q4JG03_MOUSE__chrX_1_151876352_151876432_ENSMUST00000138023__II_829749_REVERSED|
"""index: 16783, intensity: 10546.0, mobility: 1.059"""	-0.576413	0.353067	0.968273	MNFPFAGTFFFPQ	generic|sp_Q5SUE8-2_ANR40_MOUSE_REVERSED	|generic|sp_Q5SUE8-3_ANR40_MOUSE_REVERSED	|generic|sp_Q5SUE8_ANR40_MOUSE__chr11_1_94339649_94339699_ENSMUST00000051221_REVERSED|
"""index: 3321, intensity: 16753.0, mobility: 1.071"""	-0.576476	0.353282	0.968326	LVTEREAEGGPGPGEP	generic|sp_Q9JL61_RFX5_MOUSE__II_978131_REVERSED	|generic|tr_Q0P5W9_Q0P5W9_MOUSE__II_978149_REVERSED|
"""index: 4507, intensity: 15752.0, mobility: 0.916"""	-0.576571	0.353421	0.968407	QFNVGQVWMY	generic|IP_1128612_TX=10090_REVERSED|
"""index: 2003, intensity: 4808.0, mobility: 0.887"""	-0.576632	0.353635	0.968459	FGDAVGDVKQM	generic|tr_G5E890_G5E890_MOUSE__chr19_-1_27867509_27867610_ENSMUST00000173863__II_1046612_REVERSED	|generic|sp_P48381_RFX3_MOUSE__chr19_-1_27867509_27867610_ENSMUST00000173863__II_1046612_REVERSED	|generic|tr_Q3V1T0_Q3V1T0_MOUSE__chr19_-1_27793607_27793804_ENSMUST00000173863_REVERSED	|generic|tr_G3UWP0_G3UWP0_MOUSE__chr19_-1_27867509_27867610_ENSMUST00000173863_REVERSED	|generic|sp_P48381-2_RFX3_MOUSE__chr19_-1_27867509_27867610_ENSMUST00000173863_REVERSED|
"""index: 18453, intensity: 5027.0, mobility: 0.925"""	-0.576696	0.353849	0.968513	QTPMDLVRFH	generic|sp_Q9JJL8_SYSM_MOUSE_REVERSED|
"""index: 12429, intensity: 3397.0, mobility: 0.909"""	-0.57693	0.353988	0.968712	KLEKPTSDQQ	generic|IP_1074789_TX=10090_REVERSED|
"""index: 33396, intensity: 6054.0, mobility: 0.900"""	-0.577053	0.354126	0.968815	RPFLPLFACLLPT	generic|IP_968663_TX=10090_REVERSED|
"""index: 22852, intensity: 5815.0, mobility: 1.050"""	-0.57711	0.354265	0.968864	PMFATLLSMHRNAQAVEMQRLEMEIAKA	generic|sp_O08788_DCTN1_MOUSE__chr6_1_83195557_83195694_ENSMUST00000130917_REVERSED	|generic|sp_O08788-2_DCTN1_MOUSE__chr6_1_83195557_83195694_ENSMUST00000130917_REVERSED	|generic|tr_Q6NZM3_Q6NZM3_MOUSE__chr6_1_83195557_83195694_ENSMUST00000130917_REVERSED	|generic|tr_Q3TB96_Q3TB96_MOUSE__chr6_1_83195557_83195694_ENSMUST00000130917_REVERSED	|generic|tr_Q3T9V8_Q3T9V8_MOUSE__chr6_1_83195557_83195694_ENSMUST00000130917_REVERSED	|generic|tr_D3YX34_D3YX34_MOUSE__chr6_1_83195557_83195694_ENSMUST00000130917_REVERSED	|generic|tr_E9Q586_E9Q586_MOUSE__chr6_1_83195557_83195694_ENSMUST00000130917_REVERSED	|generic|tr_E9Q3M3_E9Q3M3_MOUSE__chr6_1_83195557_83195694_ENSMUST00000130917_REVERSED|
"""index: 14899, intensity: 5068.0, mobility: 1.085"""	-0.57718	0.354479	0.968923	QQIKSEKQELSQYLDSIRQELQYNKELVLLMHDQLAAREHE	generic|sp_P70191_TRAF5_MOUSE__II_1024360_REVERSED|
"""index: 31602, intensity: 9101.0, mobility: 1.034"""	-0.577192	0.354694	0.968933	TPVADLVQVKITGSTFLKTKVNYFSSFSSYV	generic|sp_Q8K3K7_PLCB_MOUSE_REVERSED|
"""index: 10396, intensity: 8382.0, mobility: 0.872"""	-0.577238	0.354908	0.968972	QCVETPSVAGPILGQR	generic|IP_1130254_TX=10090_REVERSED|
"""index: 9390, intensity: 3442.0, mobility: 0.806"""	-0.577257	0.355122	0.968988	YAGAKEMTT	generic|IP_3496245_TX=10090_REVERSED|
"""index: 9491, intensity: 4511.0, mobility: 0.970"""	-0.57733	0.355336	0.96905	QDVAEVPASIEM	generic|chr1_1_38033079_38033192_ENSMUST00000192548__II_1040727_TX=10090_REVERSED|
"""index: 7208, intensity: 3724.0, mobility: 0.919"""	-0.577369	0.355398	0.969082	YIHQWYMPY	generic|sp_Q3U1T9-5_DEN1B_MOUSE__II_1033920_REVERSED	|generic|sp_Q3U1T9_DEN1B_MOUSE__chr1_1_139167710_139167760_ENSMUST00000200429__II_1033950_REVERSED	|generic|sp_Q3U1T9-2_DEN1B_MOUSE__chr1_1_139167710_139167760_ENSMUST00000200429__II_1033950_REVERSED	|generic|tr_A0A0G2JH11_A0A0G2JH11_MOUSE_REVERSED|
"""index: 3299, intensity: 3010.0, mobility: 0.953"""	-0.577496	0.355613	0.96919	MWGAKPYWFM	generic|chr14_1_75963105_75963221_ENSMUST00000050120__IP_1089709_TX=10090_REVERSED|
"""index: 20940, intensity: 3844.0, mobility: 0.980"""	-0.577571	0.355827	0.969252	QLYTYITSGYFMSVVLLHSGCTG	generic|tr_Q8VFA4_Q8VFA4_MOUSE_REVERSED|
"""index: 31434, intensity: 19475.0, mobility: 0.988"""	-0.577621	0.355965	0.969295	PPDKKEQLIER	generic|IP_824090_TX=10090_REVERSED|
"""index: 24779, intensity: 3627.0, mobility: 1.041"""	-0.57782	0.356179	0.969463	PNVFFGHKGLIMNR	generic|tr_Q3U6X6_Q3U6X6_MOUSE_REVERSED	|generic|tr_B0LAB9_B0LAB9_MOUSE_REVERSED	|generic|tr_Q5RJV4_Q5RJV4_MOUSE_REVERSED	|generic|sp_Q9D0F9_PGM1_MOUSE_REVERSED	|generic|tr_Q7TNU0_Q7TNU0_MOUSE_REVERSED	|generic|tr_Q66JR7_Q66JR7_MOUSE_REVERSED	|generic|tr_A2CEK3_A2CEK3_MOUSE_REVERSED|
"""index: 14562, intensity: 3879.0, mobility: 1.021"""	-0.578078	0.356258	0.96968	RDYENELKYIF	generic|tr_Q9DAY7_Q9DAY7_MOUSE__chr4_1_118410921_118411007_ENSMUST00000084319__II_961305_REVERSED	|generic|sp_Q9D7W5_MED8_MOUSE__chr4_1_118410921_118411007_ENSMUST00000084319__II_961305_REVERSED	|generic|II_961297_TX=10090_REVERSED|
"""index: 26338, intensity: 5190.0, mobility: 0.829"""	-0.578093	0.356258	0.969692	MEHALYHID	generic|IP_1105130_TX=10090_REVERSED|
"""index: 31201, intensity: 27984.0, mobility: 1.207"""	-0.578245	0.356258	0.969819	ANLNQIKFLRKVVNVNESEVDQFANNLWLVSCSTIDGIRHLNGS	generic|sp_Q9QXW2-2_FBXW5_MOUSE__chr2_1_25504863_25504958_ENSMUST00000015239_REVERSED	|generic|sp_Q9QXW2_FBXW5_MOUSE_REVERSED|
"""index: 25495, intensity: 3351.0, mobility: 1.071"""	-0.578395	0.356258	0.969945	FLLFFGGSTLYWW	generic|sp_P70170-2_ABCC9_MOUSE__II_907683_REVERSED	|generic|sp_P70170_ABCC9_MOUSE_REVERSED	|generic|sp_P70170-3_ABCC9_MOUSE_REVERSED	|generic|tr_E9PUE8_E9PUE8_MOUSE_REVERSED|
"""index: 25486, intensity: 3578.0, mobility: 1.267"""	-0.578874	0.356258	0.970346	FKTRHTQHAPVPDRGLNDLTLTSAFFESTSLGGEHNKIYR	generic|sp_Q8R3L5_SO3A1_MOUSE_REVERSED|
"""index: 16319, intensity: 3772.0, mobility: 1.151"""	-0.578945	0.356395	0.970406	MTGMLPKLFRMRPLQKMFWTRPPMT	generic|IP_842221_TX=10090_REVERSED|
"""index: 8939, intensity: 11168.0, mobility: 0.967"""	-0.57901	0.356518	0.97046	SGQLFALALHGVSPTMWFAFANTP	generic|sp_P63115_AAA1_MOUSE__chr7_1_35186599_35186658_ENSMUST00000131048__II_893271_REVERSED	|generic|tr_Q8C0A7_Q8C0A7_MOUSE__chr7_1_35186599_35186658_ENSMUST00000131048__II_893271_REVERSED	|generic|tr_D6RII2_D6RII2_MOUSE__chr7_1_35199571_35199693_ENSMUST00000001854_REVERSED|
"""index: 2534, intensity: 3628.0, mobility: 0.782"""	-0.57937	0.356518	0.97076	AGGATEVIVMPSWQGAPGQS	generic|IP_876050_TX=10090_REVERSED	|generic|IP_879216_TX=10090_REVERSED	|generic|IP_876097_TX=10090_REVERSED	|generic|tr_Q32P06_Q32P06_MOUSE_REVERSED	|generic|tr_Q8R573_Q8R573_MOUSE_REVERSED|
"""index: 391, intensity: 6908.0, mobility: 0.952"""	-0.579478	0.356655	0.970851	MKMGFSSSWLSTE	generic|sp_Q14DK4_GPAT2_MOUSE__chr2_1_118790506_118790535_ENSMUST00000037547_REVERSED	|generic|sp_Q14DK4-2_GPAT2_MOUSE__chr2_1_118790506_118790535_ENSMUST00000037547_REVERSED	|generic|sp_Q14DK4-3_GPAT2_MOUSE__chr2_1_118790506_118790535_ENSMUST00000037547_REVERSED|
"""index: 6430, intensity: 4733.0, mobility: 0.877"""	-0.579496	0.356716	0.970865	SFRNLPISHSMFDLFVLIQLLFIN	generic|chr15_-1_37968286_37968420_ENSMUST00000110336__IP_1085902_TX=10090_REVERSED|
"""index: 20077, intensity: 8235.0, mobility: 0.986"""	-0.579839	0.35693	0.971151	RQNMSASVDVALL	generic|tr_Q80W12_Q80W12_MOUSE_REVERSED	|generic|tr_Q3TJ75_Q3TJ75_MOUSE__chr1_-1_143757742_143757873_ENSMUST00000018343_REVERSED	|generic|tr_Q8R562_Q8R562_MOUSE__chr1_-1_143757742_143757873_ENSMUST00000018343_REVERSED|
"""index: 5213, intensity: 3810.0, mobility: 0.852"""	-0.580028	0.356991	0.971307	MLEGGVAHEL	generic|sp_Q8C0X8_SMKX_MOUSE_REVERSED	|generic|tr_A2AQX6_A2AQX6_MOUSE_REVERSED|
"""index: 20248, intensity: 3616.0, mobility: 0.993"""	-0.580235	0.357204	0.971479	YQLIPLSKMW	generic|IP_3473561_TX=10090_REVERSED|
"""index: 32768, intensity: 11513.0, mobility: 1.022"""	-0.580237	0.357341	0.971481	KQWRKVDQPK	generic|tr_Q3V0M1_Q3V0M1_MOUSE_REVERSED	|generic|tr_B7ZWJ3_B7ZWJ3_MOUSE_REVERSED|
"""index: 21675, intensity: 3820.0, mobility: 1.044"""	-0.580439	0.357478	0.971648	VMKGAALDMIAENL	generic|sp_Q5FW57_GLYAL_MOUSE_REVERSED	|generic|tr_M0QWP3_M0QWP3_MOUSE_REVERSED|
"""index: 16721, intensity: 17857.0, mobility: 0.829"""	-0.580503	0.357614	0.971701	RRLNQLHHLCAL	generic|tr_Q8CA44_Q8CA44_MOUSE__chr7_1_25620959_25621096_ENSMUST00000126925_REVERSED	|generic|sp_Q9D7K5_DMAC2_MOUSE__chr7_1_25620959_25621096_ENSMUST00000126925_REVERSED	|generic|tr_Q9DCX4_Q9DCX4_MOUSE__chr7_1_25620959_25621096_ENSMUST00000126925_REVERSED|
"""index: 10500, intensity: 7684.0, mobility: 0.911"""	-0.580545	0.357827	0.971736	LHHSQAEESKRGRGRYALPAEGRN	generic|IP_1078333_TX=10090_REVERSED|
"""index: 10600, intensity: 34454.0, mobility: 0.871"""	-0.580576	0.35804	0.971761	QLMAPLISLEDVIQMAGSHNEL	generic|tr_A2AQH3_A2AQH3_MOUSE_REVERSED	|generic|tr_Q3UST3_Q3UST3_MOUSE_REVERSED	|generic|sp_Q9ERH7_HIPK3_MOUSE_REVERSED	|generic|tr_A2RRJ7_A2RRJ7_MOUSE_REVERSED|
"""index: 2589, intensity: 19066.0, mobility: 0.888"""	-0.580608	0.358253	0.971788	IEPLPDNTNQMLKQGTL	generic|tr_A0A067XG46_A0A067XG46_MOUSE__chrX_-1_10213524_10213643_ENSMUST00000115534__II_837380_REVERSED	|generic|sp_Q9R0X5_RPGR_MOUSE__chrX_-1_10213524_10213643_ENSMUST00000115534__II_837380_REVERSED	|generic|sp_Q9R0X5-2_RPGR_MOUSE__chrX_-1_10213524_10213643_ENSMUST00000115534__II_837380_REVERSED	|generic|tr_Q3UTY5_Q3UTY5_MOUSE__II_837380_REVERSED	|generic|tr_A2ADP2_A2ADP2_MOUSE__chrX_-1_10213524_10213643_ENSMUST00000115534__II_837380_REVERSED|
"""index: 5184, intensity: 4180.0, mobility: 0.863"""	-0.58065	0.35839	0.971823	ERAATRPDQ	generic|chr15_-1_77924574_77924666_ENSMUST00000173631_REVERSED|
"""index: 17069, intensity: 3060.0, mobility: 1.173"""	-0.580763	0.358527	0.971916	MYNHIMETHRQHLANYEKKLEAEREELR	generic|tr_B8X349_B8X349_MOUSE__II_1132240_REVERSED	|generic|sp_Q58A65_JIP4_MOUSE_REVERSED	|generic|sp_Q58A65-2_JIP4_MOUSE_REVERSED|
[truncated: 2,637,738 more chars]
