# Supplementary material for: Ion Mobility Coupled to a Time-of-Flight Mass Analyzer Combined With Fragment Intensity Predictions Improves Identification of Classical Bioactive Peptides and Small Open Reading Frame-Encoded Peptides
Source: Front Cell Dev Biol. 2021 Sep 17;9:720570. doi: 10.3389/fcell.2021.720570 (PMC8484717; doi:10.3389/fcell.2021.720570)
Supplement: Supplementary file 14 [file Data_Sheet_2.ZIP › sORFs_P5_anterior_a_1_1_1112.msgf_allfeatures.pout_dec]

PSMId	score	q-value	posterior_error_prob	peptide	proteinIds
"""index: 503, intensity: 2918.0, mobility: 0.825"""	1.13965	0.00246508	0.00028215	TGLDHTRP	generic|tr_Q3UHR2_Q3UHR2_MOUSE__chrX_1_75514373_75514405_ENSMUST00000114070_REVERSED	|generic|tr_Q3UHI8_Q3UHI8_MOUSE__chrX_1_75514373_75514405_ENSMUST00000114070_REVERSED	|generic|tr_Q3TRB0_Q3TRB0_MOUSE_REVERSED	|generic|tr_Q2VEB4_Q2VEB4_MOUSE__chrX_1_75514373_75514405_ENSMUST00000114070_REVERSED	|generic|tr_Q2VEB3_Q2VEB3_MOUSE__chrX_1_75514373_75514405_ENSMUST00000114070_REVERSED	|generic|tr_E9Q9K8_E9Q9K8_MOUSE__chrX_1_75514373_75514405_ENSMUST00000114070_REVERSED	|generic|tr_Q6ZQD9_Q6ZQD9_MOUSE__chrX_1_75514373_75514405_ENSMUST00000114070_REVERSED|
"""index: 4339, intensity: 2814.0, mobility: 1.042"""	0.588375	0.00246508	0.00601159	VAPAGASS	generic|IP_1108923_TX=10090_REVERSED	|generic|IP_1108916_TX=10090_REVERSED|
"""index: 4750, intensity: 4100.0, mobility: 0.982"""	0.256519	0.00313725	0.0378862	EPEPEPEPEPEPQPEPKPEPEPQPE	generic|II_834726_TX=10090_REVERSED	|generic|tr_Q9JLE7_Q9JLE7_MOUSE_REVERSED	|generic|tr_A2AMW3_A2AMW3_MOUSE_REVERSED	|generic|tr_Q9JLE8_Q9JLE8_MOUSE_REVERSED|
"""index: 553, intensity: 2832.0, mobility: 0.914"""	0.21472	0.00390016	0.0476562	LISQASTHYIV	generic|sp_P07759_SPA3K_MOUSE_REVERSED	|generic|tr_A0A0R4J0I1_A0A0R4J0I1_MOUSE_REVERSED|
"""index: 6164, intensity: 5316.0, mobility: 1.060"""	0.208924	0.00455235	0.0491913	RKEAESMVKWEA	generic|sp_P53783_SOX1_MOUSE_REVERSED|
"""index: 7575, intensity: 2611.0, mobility: 0.814"""	0.185544	0.00517751	0.0558845	MLFPGSLF	generic|IP_860184_TX=10090_REVERSED|
"""index: 12273, intensity: 3627.0, mobility: 0.913"""	0.161998	0.00560224	0.0635089	FLAFFSCLR	generic|IP_1144100_TX=10090_REVERSED|
"""index: 7848, intensity: 3083.0, mobility: 1.041"""	0.114558	0.00595238	0.0819999	EKQQKQAHQRLAPVPVGDEEFVFATVTAPIE	generic|sp_Q9QYB8_ADDB_MOUSE_REVERSED	|generic|sp_Q9QYB8-2_ADDB_MOUSE_REVERSED	|generic|tr_Q8C0Y2_Q8C0Y2_MOUSE_REVERSED|
"""index: 8588, intensity: 2974.0, mobility: 0.957"""	0.0487984	0.00646412	0.116126	PAPRDGRGPLRQ	generic|tr_Q8BTA6_Q8BTA6_MOUSE_REVERSED|
"""index: 17057, intensity: 4881.0, mobility: 0.914"""	0.0247627	0.00698856	0.131559	PSLFCALSGLR	generic|sp_Q8VIM6_STRC_MOUSE__II_1001187_REVERSED|
"""index: 7813, intensity: 4095.0, mobility: 1.092"""	1.63678e-05	0.00760938	0.149344	LSPPAPPKEMKFHFQLFFFKGEAKDIER	generic|sp_Q62203_SF3A2_MOUSE_REVERSED|
"""index: 10699, intensity: 13424.0, mobility: 0.853"""	-0.000111987	0.0082435	0.149442	IMAPLFGFVKEVMATDTVTDYIS	generic|sp_Q99MZ6_MYO7B_MOUSE_REVERSED|
"""index: 12976, intensity: 3414.0, mobility: 0.872"""	-0.00155086	0.00887199	0.150539	KQHTEFLP	generic|IP_998154_TX=10090_REVERSED|
"""index: 8525, intensity: 4890.0, mobility: 1.109"""	-0.00283244	0.00945776	0.151522	YKQIWPGFATLGYY	generic|sp_Q9EQC4_ELOV4_MOUSE_REVERSED	|generic|tr_V9GXI2_V9GXI2_MOUSE_REVERSED|
"""index: 12935, intensity: 3416.0, mobility: 1.004"""	-0.00834362	0.0100439	0.155813	LQLHVICLNNK	generic|IP_990354_TX=10090_REVERSED|
"""index: 15799, intensity: 11602.0, mobility: 0.964"""	-0.0114016	0.0105919	0.15824	RSNRLRPQNL	generic|chr18_1_74273262_74273560_ENSMUST00000239157_REVERSED|
"""index: 627, intensity: 6934.0, mobility: 0.742"""	-0.0190513	0.0111524	0.164454	ASLAKDLA	generic|sp_Q921W0_CHM1A_MOUSE__chr8_-1_123206140_123206211_ENSMUST00000167655__II_860458_REVERSED|
"""index: 651, intensity: 2826.0, mobility: 0.840"""	-0.0239832	0.0115995	0.16857	LLAPAACPEK	generic|IP_1069584_TX=10090_REVERSED|
"""index: 11791, intensity: 8526.0, mobility: 0.864"""	-0.0465396	0.0120555	0.188533	VRVFVNEL	generic|IP_1007830_TX=10090_REVERSED|
"""index: 3845, intensity: 52756.0, mobility: 1.064"""	-0.0625402	0.0126506	0.203859	QSHSIGINSAAMNRQLLPPPLNMPPPTLNPPPTMTAQAQPGGPVSHPS	generic|tr_A0A5F8MQ39_A0A5F8MQ39_MOUSE_REVERSED	|generic|sp_Q8BRB7_KAT6B_MOUSE_REVERSED	|generic|sp_Q8BRB7-2_KAT6B_MOUSE_REVERSED	|generic|tr_Q3UH94_Q3UH94_MOUSE_REVERSED|
"""index: 2948, intensity: 2648.0, mobility: 0.805"""	-0.0635141	0.0132053	0.204824	SPGPLRDW	generic|IP_1076260_TX=10090_REVERSED	|generic|IP_1076243_TX=10090_REVERSED|
"""index: 8360, intensity: 3836.0, mobility: 0.853"""	-0.0705271	0.0136823	0.211883	NNLACNPAMLDTQVTLILV	generic|IP_1142516_TX=10090_REVERSED|
"""index: 17415, intensity: 3671.0, mobility: 1.207"""	-0.0798246	0.0142687	0.22154	FYLQTMCGMYSIINKRVLFNMLMKPTIVSSYCLDICSLNLLFF	generic|tr_A0A140T8K0_A0A140T8K0_MOUSE_REVERSED|
"""index: 3497, intensity: 16127.0, mobility: 0.995"""	-0.0818812	0.0147406	0.223723	EATHKKMHWNLSARQRCQYGC	generic|sp_Q6YND2_ZN653_MOUSE__chr9_-1_22071045_22071134_ENSMUST00000213738__II_698342_REVERSED	|generic|sp_Q6YND2-2_ZN653_MOUSE__chr9_-1_22071045_22071134_ENSMUST00000213738__II_698342_REVERSED|
"""index: 13685, intensity: 2764.0, mobility: 1.170"""	-0.0934073	0.0153302	0.236271	SERRPLPPRLPAPIVM	generic|IP_836027_TX=10090_REVERSED	|generic|chrX_-1_38564095_38564953_ENSMUST00000115118_REVERSED|
"""index: 11004, intensity: 2998.0, mobility: 1.188"""	-0.0941421	0.0158917	0.237089	EDGSVTPTACLNVSQVVT	generic|IP_1051960_TX=10090_REVERSED|
"""index: 7266, intensity: 3585.0, mobility: 1.009"""	-0.0977641	0.0163551	0.241154	ERLSRRGTRWY	generic|chr19_1_47580292_47580342_ENSMUST00000026043_REVERSED|
"""index: 10657, intensity: 3105.0, mobility: 0.934"""	-0.107874	0.0169096	0.252781	FVQYFQERL	generic|IP_3462186_TX=10090_REVERSED|
"""index: 12902, intensity: 2670.0, mobility: 0.980"""	-0.110057	0.0174825	0.255347	FVQYSSKSWID	generic|sp_Q9DB40_MED27_MOUSE__II_1012592_REVERSED	|generic|tr_E0CZG8_E0CZG8_MOUSE__II_1012592_REVERSED	|generic|tr_E0CXF6_E0CXF6_MOUSE_REVERSED|
"""index: 1481, intensity: 2591.0, mobility: 0.816"""	-0.111433	0.017971	0.256973	KPGRSMSNPSPFSDPRQ	generic|tr_Q571N6_Q571N6_MOUSE_REVERSED	|generic|tr_E9QKY4_E9QKY4_MOUSE_REVERSED|
"""index: 5828, intensity: 2544.0, mobility: 0.874"""	-0.11513	0.0185078	0.261381	LAPRMEAPGHNSKR	generic|sp_Q8CHT1_NGEF_MOUSE__chr1_-1_87481112_87481249_ENSMUST00000166463_REVERSED	|generic|tr_E9QK62_E9QK62_MOUSE__chr1_-1_87481112_87481249_ENSMUST00000166463_REVERSED|
"""index: 2761, intensity: 2904.0, mobility: 0.935"""	-0.117398	0.0190531	0.264114	SWWTSRCRK	generic|IP_1054052_TX=10090_REVERSED|
"""index: 3076, intensity: 9220.0, mobility: 0.920"""	-0.12199	0.0196078	0.26971	APVHITKQPMT	generic|tr_A0A5K1VVQ9_A0A5K1VVQ9_MOUSE__chr19_-1_7374046_7374075_ENSMUST00000237653__II_1006392_REVERSED	|generic|sp_A2ASS6_TITIN_MOUSE__chr19_-1_7374046_7374075_ENSMUST00000237653__II_1006392_REVERSED	|generic|sp_A2ASS6-2_TITIN_MOUSE__chr19_-1_7374046_7374075_ENSMUST00000237653__II_1006392_REVERSED	|generic|tr_A0A5K1VVQ1_A0A5K1VVQ1_MOUSE__chr19_-1_7374046_7374075_ENSMUST00000237653__II_1006392_REVERSED	|generic|tr_E9Q8K5_E9Q8K5_MOUSE__chr19_-1_7374046_7374075_ENSMUST00000237653__II_1006392_REVERSED	|generic|tr_E9Q8N1_E9Q8N1_MOUSE__chr19_-1_7374046_7374075_ENSMUST00000237653__II_1006392_REVERSED|
"""index: 11108, intensity: 3421.0, mobility: 0.990"""	-0.12473	0.0200918	0.27309	HGHQIHPLTRLS	generic|chrX_-1_75112330_75113660_ENSMUST00000033775__IP_836251_TX=10090_REVERSED|
"""index: 17849, intensity: 5766.0, mobility: 1.025"""	-0.133502	0.0206186	0.284114	IDWLGSHAKRR	generic|IP_865438_TX=10090_REVERSED|
"""index: 5093, intensity: 4221.0, mobility: 0.871"""	-0.135586	0.0211913	0.286778	PLLVLPVSF	generic|chr7_-1_126948864_126949127_ENSMUST00000106340__IP_883222_TX=10090_REVERSED|
"""index: 8800, intensity: 2904.0, mobility: 1.042"""	-0.135887	0.0217516	0.287164	MIFLIVESRQYT	generic|sp_Q6ZQ18-2_EFR3B_MOUSE__chr12_-1_3999586_3999711_ENSMUST00000218545__II_3470676_REVERSED	|generic|tr_A0A1W2P7T9_A0A1W2P7T9_MOUSE__chr12_-1_3973604_3973675_ENSMUST00000219331__II_3470676_REVERSED	|generic|sp_Q6ZQ18_EFR3B_MOUSE__chr12_-1_3999586_3999711_ENSMUST00000218545_REVERSED|
"""index: 16368, intensity: 3345.0, mobility: 0.945"""	-0.136474	0.0222349	0.287918	PMQLKHARVLN	generic|IP_926422_TX=10090_REVERSED|
"""index: 6624, intensity: 4283.0, mobility: 0.977"""	-0.14311	0.022779	0.296542	SCQSLAPLLASFQFDVICCSVLEL	generic|tr_L7N1Y3_L7N1Y3_MOUSE__II_3503431_REVERSED	|generic|tr_A0A1Y7VJ51_A0A1Y7VJ51_MOUSE_REVERSED	|generic|tr_Q3UTB0_Q3UTB0_MOUSE_REVERSED|
"""index: 10975, intensity: 3090.0, mobility: 1.048"""	-0.144612	0.02319	0.298519	NQFLWDIHKIEE	generic|tr_A0A0R4J072_A0A0R4J072_MOUSE_REVERSED	|generic|sp_Q9D780_SLAF9_MOUSE_REVERSED	|generic|tr_Q18PH4_Q18PH4_MOUSE_REVERSED|
"""index: 10504, intensity: 3713.0, mobility: 0.825"""	-0.154439	0.023662	0.311669	HVKLFGSV	generic|IP_3505432_TX=10090_REVERSED|
"""index: 17922, intensity: 2599.0, mobility: 1.056"""	-0.158902	0.0241981	0.317764	RVGRLYVSWYKLSRPEVKRSQERM	generic|IP_924140_TX=10090_REVERSED|
"""index: 12695, intensity: 6538.0, mobility: 0.967"""	-0.162307	0.0247608	0.322467	KPEHPKPKHQ	generic|IP_2428828_TX=10090_REVERSED|
"""index: 2398, intensity: 2992.0, mobility: 0.936"""	-0.163322	0.0252951	0.323878	FVAPCGHRGIEV	generic|tr_A0A1D5RML8_A0A1D5RML8_MOUSE_REVERSED|
"""index: 4985, intensity: 3043.0, mobility: 0.825"""	-0.16465	0.0257703	0.325729	LEIVPLFF	generic|sp_Q8C0Y0_PP4R4_MOUSE__chr12_1_103581401_103581490_ENSMUST00000189871__II_1112660_REVERSED	|generic|sp_Q8C0Y0-3_PP4R4_MOUSE__chr12_1_103581401_103581490_ENSMUST00000189871__II_1112660_REVERSED	|generic|chr12_1_103598142_103598273_ENSMUST00000189871_REVERSED	|generic|sp_Q8C0Y0-2_PP4R4_MOUSE__chr12_1_103581401_103581490_ENSMUST00000189871_REVERSED	|generic|chr12_1_103598103_103598273_ENSMUST00000189871_REVERSED|
"""index: 10839, intensity: 9351.0, mobility: 0.864"""	-0.170426	0.0262423	0.333859	FNLHLSQL	generic|IP_1104114_TX=10090_REVERSED|
"""index: 10953, intensity: 2939.0, mobility: 1.038"""	-0.178357	0.0267559	0.345224	NQFLWDIHKIEE	generic|tr_A0A0R4J072_A0A0R4J072_MOUSE_REVERSED	|generic|sp_Q9D780_SLAF9_MOUSE_REVERSED	|generic|tr_Q18PH4_Q18PH4_MOUSE_REVERSED|
"""index: 16252, intensity: 4030.0, mobility: 0.909"""	-0.182702	0.0272677	0.351548	KTWLQLDPW	generic|IP_1083616_TX=10090_REVERSED|
"""index: 14988, intensity: 19149.0, mobility: 1.054"""	-0.184517	0.0277778	0.354208	EKLKAAKKKYPQ	generic|IP_947625_TX=10090_REVERSED	|generic|IP_947569_TX=10090_REVERSED|
"""index: 11861, intensity: 41882.0, mobility: 0.963"""	-0.184994	0.0283333	0.35491	WKRRSHHK	generic|sp_Q9DAK3_RHBT1_MOUSE_REVERSED	|generic|tr_B7ZMU4_B7ZMU4_MOUSE_REVERSED	|generic|tr_Q6A003_Q6A003_MOUSE_REVERSED	|generic|tr_E9PZ72_E9PZ72_MOUSE_REVERSED	|generic|tr_Q499C9_Q499C9_MOUSE_REVERSED|
"""index: 8838, intensity: 3249.0, mobility: 0.879"""	-0.18533	0.0288889	0.355405	GAAGSYGLSAPRSSPTSSSPTSRTSPHF	generic|sp_Q91W67_UBL7_MOUSE__II_3456338_REVERSED	|generic|tr_Q52L66_Q52L66_MOUSE__II_3456338_REVERSED|
"""index: 12004, intensity: 3085.0, mobility: 1.002"""	-0.185915	0.0294281	0.356266	QWYTPMLVMTL	generic|IP_3474807_TX=10090_REVERSED|
"""index: 14206, intensity: 2874.0, mobility: 1.074"""	-0.186919	0.0299833	0.357749	RMKMMTMRMKMM	generic|IP_1070144_TX=10090_REVERSED|
"""index: 7471, intensity: 2645.0, mobility: 0.834"""	-0.187567	0.0305386	0.358707	NWHTRSVFARFVTR	generic|IP_925498_TX=10090_REVERSED|
"""index: 6006, intensity: 5172.0, mobility: 1.085"""	-0.188307	0.0310078	0.359804	QRSQWHWQIQESIFLRLEQFNKFIRNHPGPIWDMFSPFM	generic|tr_D3Z7F6_D3Z7F6_MOUSE_REVERSED	|generic|tr_E9PWV0_E9PWV0_MOUSE_REVERSED|
"""index: 10464, intensity: 5217.0, mobility: 0.890"""	-0.190402	0.0315615	0.362918	NIAMSLGIEAGICVSLIGVGPG	generic|sp_Q91X34_BAAT_MOUSE_REVERSED|
"""index: 5267, intensity: 2860.0, mobility: 0.839"""	-0.190706	0.0320265	0.363371	VETGMLRPL	generic|tr_Q6GQX7_Q6GQX7_MOUSE_REVERSED	|generic|tr_E9Q295_E9Q295_MOUSE_REVERSED|
"""index: 7837, intensity: 3489.0, mobility: 1.074"""	-0.19209	0.0325787	0.365437	KRPMDKSCYLYLFKNMQSTALRDRIEL	generic|tr_A0A1Y7VNP1_A0A1Y7VNP1_MOUSE__chr12_-1_105626174_105626347_ENSMUST00000220960__II_3471074_REVERSED	|generic|sp_Q80XK6_ATG2B_MOUSE__chr12_-1_105660996_105661238_ENSMUST00000221568_REVERSED|
"""index: 15792, intensity: 2552.0, mobility: 1.088"""	-0.192719	0.0330396	0.366379	HWLLCRSPLSLLHYGRSPCPLGTVHCHPM	generic|IP_2431305_TX=10090_REVERSED|
"""index: 15219, intensity: 8809.0, mobility: 0.982"""	-0.197443	0.0335903	0.373493	LNLREQFEL	generic|IP_835818_TX=10090_REVERSED|
"""index: 1026, intensity: 3211.0, mobility: 0.951"""	-0.198352	0.0341222	0.37487	KCLGKVAGEPLD	generic|tr_Q3U3Z4_Q3U3Z4_MOUSE__chr5_1_115574596_115574646_ENSMUST00000141472__II_938124_REVERSED	|generic|tr_Q3UHQ5_Q3UHQ5_MOUSE__chr5_1_115610025_115610168_ENSMUST00000122964__II_938124_REVERSED	|generic|sp_E9PVA8_GCN1_MOUSE__chr5_1_115610025_115610168_ENSMUST00000122964__II_938124_REVERSED	|generic|II_938135_TX=10090_REVERSED	|generic|II_938108_TX=10090_REVERSED|
"""index: 11100, intensity: 62204.0, mobility: 0.897"""	-0.198732	0.0346725	0.375447	WRLFLGVQ	generic|sp_Q8CJH3_PLXB1_MOUSE__chr9_1_109108470_109108547_ENSMUST00000194734__II_842592_REVERSED	|generic|tr_B2RWT9_B2RWT9_MOUSE__chr9_1_109108470_109108547_ENSMUST00000194734__II_842592_REVERSED|
"""index: 2393, intensity: 2915.0, mobility: 0.936"""	-0.198889	0.0352035	0.375686	AHWPVPVLLYT	generic|IP_942213_TX=10090_REVERSED|
"""index: 3421, intensity: 6458.0, mobility: 1.083"""	-0.201398	0.0357536	0.379506	QLATRQYM	generic|sp_Q923B0_GGACT_MOUSE_REVERSED	|generic|tr_E0CX39_E0CX39_MOUSE_REVERSED	|generic|tr_E0CZ04_E0CZ04_MOUSE_REVERSED|
"""index: 948, intensity: 2945.0, mobility: 0.852"""	-0.202587	0.0362637	0.381323	SEGIAKWPR	generic|IP_925736_TX=10090_REVERSED	|generic|IP_991472_TX=10090_REVERSED	|generic|IP_899287_TX=10090_REVERSED	|generic|IP_3501599_TX=10090_REVERSED	|generic|IP_1125312_TX=10090_REVERSED	|generic|IP_923762_TX=10090_REVERSED	|generic|IP_972063_TX=10090_REVERSED|
"""index: 10138, intensity: 2895.0, mobility: 0.895"""	-0.204642	0.0367325	0.384475	QRLLIHCHP	generic|IP_940278_TX=10090_REVERSED|
"""index: 5027, intensity: 3110.0, mobility: 0.890"""	-0.207178	0.0372195	0.388383	CFEQLKFIHEMLSKRREPSMKDQQ	generic|sp_Q505F1_NR2C1_MOUSE__chr6_1_92152393_92152425_ENSMUST00000146175_REVERSED|
"""index: 3874, intensity: 191839.0, mobility: 1.061"""	-0.210417	0.0377668	0.393404	FYGGAAGGAGAGLPGHAAAGGLLGAAGPGPA	generic|tr_M0QWZ1_M0QWZ1_MOUSE_REVERSED|
"""index: 5843, intensity: 10529.0, mobility: 0.924"""	-0.211578	0.0382932	0.395211	EQKQPHLLGSAPAEQIQAPSNR	generic|tr_Q8C620_Q8C620_MOUSE__IP_3500644_REVERSED|
"""index: 7818, intensity: 6312.0, mobility: 1.134"""	-0.212364	0.0387978	0.396437	AAMDRCLRGYARPPVPRAPVAGMPGAAGARA	generic|chr5_-1_33782675_33782794_ENSMUST00000005431__IP_941990_TX=10090_REVERSED|
"""index: 9764, intensity: 3365.0, mobility: 1.145"""	-0.212671	0.0392585	0.396917	VNSLKKRQSAWMHKN	generic|IP_1000251_TX=10090_REVERSED|
"""index: 8954, intensity: 3546.0, mobility: 0.845"""	-0.215928	0.0397603	0.402019	LNVFDSIVP	generic|IP_3461180_TX=10090_REVERSED|
"""index: 11512, intensity: 3334.0, mobility: 1.029"""	-0.218034	0.0402831	0.405336	ESIWAFVPDIGVLP	generic|tr_Q3TYX9_Q3TYX9_MOUSE__IP_991973_REVERSED|
"""index: 10066, intensity: 6988.0, mobility: 0.845"""	-0.218722	0.0408274	0.406422	TIRLFGWI	generic|IP_989498_TX=10090_REVERSED|
"""index: 6219, intensity: 5003.0, mobility: 0.915"""	-0.220896	0.0413493	0.409862	LGQSAVVVATPVAVAAAAAAAAALDLMWWIRM	generic|chr15_-1_37448276_37459353_ENSMUST00000120746__IP_1085964_TX=10090_REVERSED|
"""index: 1740, intensity: 3585.0, mobility: 0.855"""	-0.222114	0.0418934	0.411797	NYICIYVR	generic|IP_3461149_TX=10090_REVERSED|
"""index: 7386, intensity: 4564.0, mobility: 1.013"""	-0.222326	0.0423913	0.412134	GYWQGLWTRPLSVVTRYTPPPPP	generic|tr_Q3UGH4_Q3UGH4_MOUSE_REVERSED|
"""index: 8224, intensity: 4157.0, mobility: 1.181"""	-0.224967	0.0429348	0.416342	TASISTVPGMEQQLSGYPHLKKRETPPAALQQ	generic|tr_I7HPB2_I7HPB2_MOUSE_REVERSED	|generic|sp_Q9DC04-5_RGS3_MOUSE_REVERSED	|generic|sp_Q9DC04-6_RGS3_MOUSE_REVERSED	|generic|tr_Z4YJQ4_Z4YJQ4_MOUSE_REVERSED|
"""index: 1953, intensity: 4321.0, mobility: 0.836"""	-0.225849	0.0434783	0.417752	LTCFTEWFRLSGMCRPV	generic|chr18_1_31833770_31833859_ENSMUST00000234344_REVERSED|
"""index: 16055, intensity: 4928.0, mobility: 1.038"""	-0.226163	0.0440217	0.418254	RRQTGAALKAWL	generic|chr13_1_110395163_110395321_ENSMUST00000022212_REVERSED	|generic|chr13_1_110395142_110395321_ENSMUST00000022212_REVERSED|
"""index: 17466, intensity: 8157.0, mobility: 0.932"""	-0.226573	0.044541	0.41891	MVIVMVMMIMM	generic|IP_826713_TX=10090_REVERSED|
"""index: 13453, intensity: 2919.0, mobility: 1.147"""	-0.227376	0.0449377	0.420197	RCRFVFNSNRLVCL	generic|IP_857232_TX=10090_REVERSED|
"""index: 14974, intensity: 3939.0, mobility: 0.937"""	-0.230305	0.0454054	0.424906	PRTQPGYTNV	generic|sp_Q99LQ1_MBIP1_MOUSE_REVERSED|
"""index: 7699, intensity: 3426.0, mobility: 1.074"""	-0.234148	0.0458468	0.431118	CIRTVSLFQAKLMCAESPPERCGWISALLE	generic|IP_843478_TX=10090_REVERSED|
"""index: 12921, intensity: 2539.0, mobility: 0.984"""	-0.237031	0.0463612	0.435802	MVKYVILHLE	generic|chr5_-1_143998130_143998258_ENSMUST00000200669_REVERSED|
"""index: 8603, intensity: 3361.0, mobility: 0.925"""	-0.237672	0.0469003	0.436845	NLQWMTRRV	generic|chr15_1_81823467_81823538_ENSMUST00000109553_REVERSED|
"""index: 6979, intensity: 3362.0, mobility: 1.028"""	-0.238221	0.0474394	0.43774	DISSAAGMKKLIELHEPNTAMFDRAR	generic|tr_B7ZNP0_B7ZNP0_MOUSE_REVERSED	|generic|tr_B7ZNN9_B7ZNN9_MOUSE_REVERSED	|generic|tr_A0A087WQK5_A0A087WQK5_MOUSE_REVERSED|
"""index: 4275, intensity: 3215.0, mobility: 0.878"""	-0.238258	0.0479784	0.437801	HYCAAWGGVR	generic|IP_1087502_TX=10090_REVERSED|
"""index: 5404, intensity: 3447.0, mobility: 1.238"""	-0.238484	0.0484653	0.438171	RLQAMKEMGETSIRDRS	generic|sp_P61406_EST1A_MOUSE__chr11_1_74981852_74981917_ENSMUST00000130145__II_1135224_REVERSED	|generic|tr_F6WT10_F6WT10_MOUSE__chr11_1_74930564_74930755_ENSMUST00000130145__II_1135243_REVERSED|
"""index: 5914, intensity: 6985.0, mobility: 0.974"""	-0.239361	0.0489774	0.439602	WQSLTKLNRVMWQINLQIVELAEQVCRLKLTAES	generic|sp_Q8C129_LCAP_MOUSE__II_3460952_REVERSED	|generic|tr_Q3TTA8_Q3TTA8_MOUSE_REVERSED|
"""index: 11105, intensity: 2786.0, mobility: 0.909"""	-0.239625	0.0495156	0.440033	VAPFADRTETL	generic|chr3_1_69317536_69317715_ENSMUST00000029355_REVERSED	|generic|chr3_1_69317476_69317715_ENSMUST00000029355_REVERSED|
"""index: 10894, intensity: 3328.0, mobility: 0.979"""	-0.239993	0.0498927	0.440634	WRPIQCIISEI	generic|IP_3490081_TX=10090_REVERSED|
"""index: 13922, intensity: 2803.0, mobility: 1.023"""	-0.24328	0.0504292	0.446023	VFLAPERRGRF	generic|chr18_1_90510175_90510381_ENSMUST00000025515_REVERSED|
"""index: 5179, intensity: 5269.0, mobility: 0.857"""	-0.244344	0.0508838	0.447773	KDLAFKTDG	generic|chr9_-1_22350899_22351003_ENSMUST00000217010__II_3455556_TX=10090_REVERSED	|generic|sp_Q8K298_ANLN_MOUSE_REVERSED	|generic|tr_A0A1L1SS34_A0A1L1SS34_MOUSE_REVERSED|
"""index: 7548, intensity: 2987.0, mobility: 0.962"""	-0.245113	0.0514194	0.449037	PKMDRHLIRHSHLYYLA	generic|tr_Q9D9B2_Q9D9B2_MOUSE__II_1036762_REVERSED	|generic|tr_E9Q341_E9Q341_MOUSE_REVERSED	|generic|sp_Q69ZM6_STK36_MOUSE_REVERSED	|generic|sp_Q69ZM6-2_STK36_MOUSE_REVERSED	|generic|sp_Q69ZM6-3_STK36_MOUSE_REVERSED|
"""index: 13198, intensity: 2969.0, mobility: 0.984"""	-0.245711	0.0519272	0.450024	ERFITLLQRR	generic|sp_Q91YD4_TRPM2_MOUSE__chr10_-1_77910176_77910205_ENSMUST00000140471__II_1148356_REVERSED|
"""index: 529, intensity: 3309.0, mobility: 0.892"""	-0.246879	0.0523225	0.45195	QSLQSPRMTE	generic|IP_1049841_TX=10090_REVERSED|
"""index: 5146, intensity: 3545.0, mobility: 0.934"""	-0.248564	0.0528	0.454734	TFYYKLYTK	generic|IP_964939_TX=10090_REVERSED|
"""index: 9475, intensity: 4165.0, mobility: 1.009"""	-0.248984	0.0532765	0.45543	NQRQPSVNAKPKSLAHVVTKYVGGLSGQQPGTEQSSS	generic|tr_A0A2I3BRX9_A0A2I3BRX9_MOUSE__chr12_-1_55676400_55676690_ENSMUST00000220017_REVERSED|
"""index: 9865, intensity: 4678.0, mobility: 0.764"""	-0.250758	0.0537806	0.45837	SSIVDGFDM	generic|tr_Q3UFU7_Q3UFU7_MOUSE_REVERSED	|generic|tr_B2RY51_B2RY51_MOUSE__chr12_-1_101877951_101878118_ENSMUST00000177480_REVERSED	|generic|tr_Q9CRV3_Q9CRV3_MOUSE_REVERSED	|generic|tr_E9Q512_E9Q512_MOUSE__chr12_-1_101877951_101878118_ENSMUST00000177480_REVERSED	|generic|tr_H3BJH8_H3BJH8_MOUSE_REVERSED	|generic|tr_Q8BVJ9_Q8BVJ9_MOUSE_REVERSED|
"""index: 3548, intensity: 4592.0, mobility: 1.060"""	-0.251214	0.0543131	0.459127	QLATRQYM	generic|sp_Q923B0_GGACT_MOUSE_REVERSED	|generic|tr_E0CX39_E0CX39_MOUSE_REVERSED	|generic|tr_E0CZ04_E0CZ04_MOUSE_REVERSED|
"""index: 1889, intensity: 3924.0, mobility: 0.980"""	-0.251626	0.0548164	0.459812	DNEQIESMLRR	generic|chr18_1_34762510_34762650_ENSMUST00000049281__IP_1056613_TX=10090_REVERSED|
"""index: 10831, intensity: 2636.0, mobility: 1.356"""	-0.256324	0.0553191	0.467635	SIETHRWSLSSWSTSKMLRRT	generic|IP_1046764_TX=10090_REVERSED|
"""index: 12621, intensity: 4361.0, mobility: 0.994"""	-0.257639	0.0558511	0.469833	QKATITTRPRK	generic|sp_P50481_LHX3_MOUSE__II_1016352_REVERSED	|generic|sp_P50481-2_LHX3_MOUSE__II_1016352_REVERSED	|generic|tr_A0A0A6YWR5_A0A0A6YWR5_MOUSE_REVERSED	|generic|sp_P53776_LHX4_MOUSE_REVERSED|
"""index: 350, intensity: 2979.0, mobility: 0.839"""	-0.25972	0.0562334	0.473317	VLPDSAREE	generic|IP_884880_TX=10090_REVERSED|
"""index: 7923, intensity: 2625.0, mobility: 1.180"""	-0.262463	0.0566737	0.477923	LYPVVSISFNNLTNLFMQHKDVEEPCVQLI	generic|sp_Q8BSN9_FAKD3_MOUSE_REVERSED	|generic|sp_Q8BSN9-2_FAKD3_MOUSE_REVERSED	|generic|sp_Q8BSN9-3_FAKD3_MOUSE_REVERSED|
"""index: 16014, intensity: 7260.0, mobility: 1.047"""	-0.26461	0.0572034	0.481535	RDFTKLVYNLL	generic|IP_1145057_TX=10090_REVERSED|
"""index: 18329, intensity: 2670.0, mobility: 1.335"""	-0.264977	0.0577025	0.482153	RKSPKKKRKKKTSHSTKTR	generic|sp_Q5SZT7_NKAPL_MOUSE_REVERSED|
"""index: 3395, intensity: 3726.0, mobility: 0.935"""	-0.265284	0.0581703	0.482671	MHGAAELHDRLRGATVANGTHP	generic|sp_A4FUP9_GL1D1_MOUSE_REVERSED	|generic|sp_A4FUP9-2_GL1D1_MOUSE_REVERSED|
"""index: 854, intensity: 2605.0, mobility: 0.772"""	-0.266229	0.0586991	0.484265	IDDARVGP	generic|sp_Q80T14_FRAS1_MOUSE_REVERSED|
"""index: 14575, intensity: 4358.0, mobility: 0.859"""	-0.266256	0.0592279	0.484311	GCLPCLLRR	generic|sp_Q61382_TRAF4_MOUSE__chr11_-1_78159916_78160137_ENSMUST00000149437__II_1130460_REVERSED	|generic|II_1130463_TX=10090_REVERSED|
"""index: 1071, intensity: 2605.0, mobility: 0.942"""	-0.267657	0.0597567	0.486676	IEGTDGRPFSR	generic|tr_Q3U247_Q3U247_MOUSE_REVERSED	|generic|tr_Q3TYF1_Q3TYF1_MOUSE_REVERSED	|generic|sp_Q61127_NAB2_MOUSE_REVERSED	|generic|sp_Q61127-2_NAB2_MOUSE_REVERSED	|generic|tr_Q3TBL2_Q3TBL2_MOUSE_REVERSED|
"""index: 12811, intensity: 5358.0, mobility: 0.924"""	-0.26807	0.0602219	0.487374	FLERKCLR	generic|IP_1076659_TX=10090_REVERSED|
"""index: 16408, intensity: 18819.0, mobility: 0.931"""	-0.272106	0.0607501	0.494207	LYDMPLVRR	generic|tr_S4R168_S4R168_MOUSE_REVERSED	|generic|tr_S4R1Q8_S4R1Q8_MOUSE_REVERSED	|generic|sp_Q8K4S1_PLCE1_MOUSE_REVERSED	|generic|tr_B7ZNH9_B7ZNH9_MOUSE_REVERSED|
"""index: 12319, intensity: 2663.0, mobility: 0.982"""	-0.27277	0.0612784	0.495334	VLWFLKMLIM	generic|chr2_1_34774599_34774664_ENSMUST00000028222_REVERSED|
"""index: 8459, intensity: 2786.0, mobility: 1.086"""	-0.273499	0.0617089	0.496571	SRPYLASTMSSASSHA	generic|IP_852046_TX=10090_REVERSED|
"""index: 10116, intensity: 5323.0, mobility: 0.868"""	-0.274312	0.06204	0.497952	FSPPPGTLR	generic|sp_Q6NS65_GPR17_MOUSE_REVERSED|
"""index: 5372, intensity: 7189.0, mobility: 0.897"""	-0.277689	0.0625657	0.503698	HTAPATPPSLVIEGDPTSSRRSP	generic|IP_1118398_TX=10090_REVERSED|
"""index: 4037, intensity: 4312.0, mobility: 0.927"""	-0.277935	0.0630915	0.504116	WQTEKTTQY	generic|IP_938879_TX=10090_REVERSED|
"""index: 13722, intensity: 4072.0, mobility: 0.936"""	-0.278015	0.0635838	0.504254	SWPRDIVIY	generic|tr_Q8K4U4_Q8K4U4_MOUSE_REVERSED|
"""index: 15610, intensity: 2934.0, mobility: 1.045"""	-0.27958	0.0641093	0.506921	RCRMEQLIQNLD	generic|sp_Q6IFX4_K1C39_MOUSE_REVERSED|
"""index: 4900, intensity: 3836.0, mobility: 0.970"""	-0.279947	0.0646348	0.507547	MLLTGLEQCYF	generic|sp_P42859_HD_MOUSE__chr5_1_34903290_34903403_ENSMUST00000124272__II_941593_REVERSED	|generic|tr_G3X9H5_G3X9H5_MOUSE__chr5_1_34903290_34903403_ENSMUST00000124272__II_941619_REVERSED|
"""index: 13195, intensity: 5847.0, mobility: 0.877"""	-0.280593	0.0651603	0.508649	LVAEQVVELQDRRIEAA	generic|sp_Q8VHY0-3_CSPG4_MOUSE__chr9_1_56892860_56893141_ENSMUST00000215666__II_3456274_REVERSED	|generic|sp_Q8VHY0_CSPG4_MOUSE__chr9_1_56896610_56896783_ENSMUST00000217052_REVERSED|
"""index: 9552, intensity: 2653.0, mobility: 0.985"""	-0.280613	0.0656513	0.508683	QQELQHLEARW	generic|chrX_1_10585502_10585594_ENSMUST00000076354_REVERSED|
"""index: 12828, intensity: 6545.0, mobility: 0.858"""	-0.281381	0.066107	0.509995	NMFRPGLR	generic|tr_A0A2I3BPT2_A0A2I3BPT2_MOUSE__chr16_-1_87946541_87946594_ENSMUST00000211635__II_3487802_REVERSED	|generic|tr_A0A2I3BQM2_A0A2I3BQM2_MOUSE__chr16_-1_87946541_87946594_ENSMUST00000211635__II_3487802_REVERSED	|generic|tr_E9Q2Y1_E9Q2Y1_MOUSE__chr16_-1_87946541_87946594_ENSMUST00000211635__II_3487796_REVERSED	|generic|tr_A0A2I3BRJ1_A0A2I3BRJ1_MOUSE__chr16_-1_87946541_87946594_ENSMUST00000211635__II_3487802_REVERSED	|generic|tr_Q8K0C2_Q8K0C2_MOUSE__chr16_-1_87946541_87946594_ENSMUST00000211635__II_3487796_REVERSED	|generic|tr_A0A1B0GSI4_A0A1B0GSI4_MOUSE__chr16_-1_87946541_87946594_ENSMUST00000211635__II_3487796_REVERSED	|generic|II_3487797_TX=10090_REVERSED	|generic|tr_Q8BRQ3_Q8BRQ3_MOUSE__chr16_-1_87946541_87946594_ENSMUST00000211635_REVERSED	|generic|tr_Q3UZT1_Q3UZT1_MOUSE__chr16_-1_87946541_87946594_ENSMUST00000211635_REVERSED	|generic|tr_Q8BQZ0_Q8BQZ0_MOUSE__chr16_-1_87946541_87946594_ENSMUST00000211635_REVERSED	|generic|tr_Q8C825_Q8C825_MOUSE__chr16_-1_87946541_87946594_ENSMUST00000211635_REVERSED	|generic|tr_Q8C9A0_Q8C9A0_MOUSE__chr16_-1_87946541_87946594_ENSMUST00000211635_REVERSED	|generic|tr_Q8BRT2_Q8BRT2_MOUSE__chr16_-1_87946541_87946594_ENSMUST00000211635_REVERSED	|generic|tr_F6QF13_F6QF13_MOUSE__chr16_-1_87946541_87946594_ENSMUST00000211635_REVERSED	|generic|sp_Q60934_GRIK1_MOUSE__chr16_-1_87946541_87946594_ENSMUST00000211635_REVERSED	|generic|tr_F6Z3M4_F6Z3M4_MOUSE__chr16_-1_87946541_87946594_ENSMUST00000211635_REVERSED|
"""index: 8409, intensity: 2596.0, mobility: 1.033"""	-0.281694	0.0665618	0.510529	WITLEIKSTRWFFPLDSFQMFMGKLNV	generic|tr_Q32MT7_Q32MT7_MOUSE_REVERSED	|generic|tr_Q32MT6_Q32MT6_MOUSE_REVERSED	|generic|sp_Q99NH7_S26A5_MOUSE_REVERSED|
"""index: 13479, intensity: 5757.0, mobility: 1.016"""	-0.281989	0.067086	0.511033	HKSQILGTATQP	generic|II_1026246_TX=10090_REVERSED|
"""index: 9673, intensity: 2915.0, mobility: 0.996"""	-0.282024	0.0676101	0.511093	FPMKRSEETYM	generic|IP_849667_TX=10090_REVERSED|
"""index: 16505, intensity: 3335.0, mobility: 0.996"""	-0.282257	0.0681342	0.51149	WPKQPRWPR	generic|IP_838074_TX=10090_REVERSED|
"""index: 15188, intensity: 8982.0, mobility: 1.034"""	-0.282583	0.0686583	0.512047	KSRRRMHTKW	generic|IP_951372_TX=10090_REVERSED|
"""index: 14295, intensity: 7368.0, mobility: 1.064"""	-0.282766	0.0691824	0.51236	RSLVQEQLRQV	generic|sp_Q9D1B9_RM28_MOUSE__chr17_1_26125517_26126381_ENSMUST00000127647_REVERSED	|generic|tr_A0A494BBN2_A0A494BBN2_MOUSE__chr17_1_26126307_26126381_ENSMUST00000127647_REVERSED|
"""index: 10198, intensity: 3108.0, mobility: 1.050"""	-0.282877	0.0697065	0.51255	LFNIEFTEENK	generic|IP_939469_TX=10090_REVERSED|
"""index: 2322, intensity: 24568.0, mobility: 0.937"""	-0.283394	0.0702306	0.513434	TLPTETKFLSEMRIHTN	generic|sp_Q8BLG2_LPAR4_MOUSE_REVERSED	|generic|tr_Q80UD5_Q80UD5_MOUSE_REVERSED|
"""index: 1727, intensity: 2956.0, mobility: 0.931"""	-0.283849	0.0707177	0.514211	DVAPCPTQSQPK	generic|IP_975561_TX=10090_REVERSED|
"""index: 16630, intensity: 8926.0, mobility: 0.876"""	-0.28496	0.0710925	0.516113	VFLEEFTERLPLWILK	generic|tr_A2ANY6_A2ANY6_MOUSE__II_965884_REVERSED	|generic|tr_J3QMC5_J3QMC5_MOUSE__II_965884_REVERSED|
"""index: 2432, intensity: 100320.0, mobility: 0.900"""	-0.288931	0.0716153	0.522916	APHAAPLGRQHG	generic|chr6_-1_24664528_24664743_ENSMUST00000031695_REVERSED|
"""index: 15977, intensity: 11789.0, mobility: 0.916"""	-0.2896	0.0721003	0.524064	KTGLHLHHM	generic|chr9_1_32255819_32255869_ENSMUST00000174641_REVERSED|
"""index: 7055, intensity: 6276.0, mobility: 1.090"""	-0.289965	0.0725849	0.52469	LYSNRTAQPPMIPF	generic|chr9_-1_108115683_108115958_ENSMUST00000035208__IP_843292_TX=10090_REVERSED|
"""index: 8657, intensity: 13778.0, mobility: 1.196"""	-0.290271	0.073107	0.525215	TKWRTTPHWQTSFAQLQ	generic|chr9_1_57086650_57094470_ENSMUST00000163400__IP_849674_TX=10090_REVERSED|
"""index: 7521, intensity: 12877.0, mobility: 1.153"""	-0.290343	0.0735524	0.525339	VSWLRSYMFLKRLNLKFYDLTPCPPQC	generic|IP_3470094_TX=10090_REVERSED|
"""index: 15478, intensity: 4573.0, mobility: 1.017"""	-0.291023	0.0739969	0.526506	FEKRYTKLR	generic|chr14_-1_78513211_78513303_ENSMUST00000123853_REVERSED|
"""index: 10549, intensity: 2564.0, mobility: 1.080"""	-0.291634	0.0743243	0.527554	MLTMLLSNLALCHE	generic|IP_886095_TX=10090_REVERSED|
"""index: 5762, intensity: 8961.0, mobility: 0.977"""	-0.29618	0.0747664	0.535368	GASTVSTIASRQL	generic|II_860412_TX=10090_REVERSED|
"""index: 538, intensity: 2616.0, mobility: 0.897"""	-0.298043	0.0752856	0.538574	IISQASVAEEK	generic|chr11_-1_4492859_4497993_ENSMUST00000040448__IP_1139995_TX=10090_REVERSED|
"""index: 355, intensity: 2677.0, mobility: 0.820"""	-0.298052	0.0757654	0.538588	CSSPNAPWMLEQQRSR	generic|tr_F6Q5A5_F6Q5A5_MOUSE__chrX_-1_134805079_134805108_ENSMUST00000119010__II_1029227_REVERSED	|generic|tr_E9PVY0_E9PVY0_MOUSE__chr1_1_180040055_180040204_ENSMUST00000134959__II_1029227_REVERSED	|generic|tr_H7BX44_H7BX44_MOUSE__chr1_1_180040055_180040204_ENSMUST00000134959__II_1029227_REVERSED	|generic|tr_D3YYN8_D3YYN8_MOUSE__chr1_1_180040055_180040204_ENSMUST00000134959__II_1029227_REVERSED	|generic|sp_Q3UU96_MRCKA_MOUSE__chr1_1_180040055_180040204_ENSMUST00000134959__II_1029227_REVERSED	|generic|sp_Q3UU96-2_MRCKA_MOUSE__chr1_1_180040055_180040204_ENSMUST00000134959__II_1029227_REVERSED	|generic|tr_F6YZJ7_F6YZJ7_MOUSE__chrX_-1_134805079_134805108_ENSMUST00000119010__II_1029227_REVERSED	|generic|tr_F6S5Z6_F6S5Z6_MOUSE__chrX_-1_134805079_134805108_ENSMUST00000119010__II_1029227_REVERSED	|generic|tr_B2RXX8_B2RXX8_MOUSE__chr1_1_180040055_180040204_ENSMUST00000134959__II_1029227_REVERSED	|generic|tr_A0A1D5RLQ9_A0A1D5RLQ9_MOUSE__chr1_1_180040055_180040204_ENSMUST00000134959__II_1029227_REVERSED|
"""index: 4538, intensity: 4198.0, mobility: 1.043"""	-0.29886	0.0762844	0.53998	LENMRSKLCFNKMNINTHKATDRAI	generic|IP_853190_TX=10090_REVERSED|
"""index: 12062, intensity: 3661.0, mobility: 0.894"""	-0.299485	0.0767237	0.541055	AEVARQSNR	generic|tr_B1AR69_B1AR69_MOUSE_REVERSED|
"""index: 1829, intensity: 2609.0, mobility: 1.004"""	-0.300868	0.0772421	0.543438	IDLLFFSFSFF	generic|IP_1036297_TX=10090_REVERSED|
"""index: 5410, intensity: 47722.0, mobility: 0.994"""	-0.30105	0.0777605	0.543751	LASECALCHYSGGGGGSGGGGGGSGGSGTPVHLVMEQLNVVSQGFC	generic|tr_E9QMD3_E9QMD3_MOUSE__chr10_1_128278792_128278821_ENSMUST00000217852_REVERSED	|generic|tr_Q6P9K2_Q6P9K2_MOUSE__chr10_1_128278792_128278821_ENSMUST00000217852_REVERSED|
"""index: 4576, intensity: 2746.0, mobility: 1.087"""	-0.302185	0.0781978	0.545707	ELLVWCGTRQTRKAYLAHPPTWHCP	generic|IP_994380_TX=10090_REVERSED|
"""index: 6150, intensity: 2846.0, mobility: 1.234"""	-0.303072	0.0787157	0.547235	TIEPMSASLQLQQKEERE	generic|tr_Q8R3Q5_Q8R3Q5_MOUSE__chr7_-1_19531511_19531591_ENSMUST00000209190__II_892091_REVERSED	|generic|sp_Q8BKR5_PPR37_MOUSE__chr7_-1_19531511_19531591_ENSMUST00000209190__II_892091_REVERSED|
"""index: 5742, intensity: 4509.0, mobility: 0.835"""	-0.303709	0.0791925	0.548333	MSLISLMCTINRWEL	generic|IP_1110055_TX=10090_REVERSED|
"""index: 8193, intensity: 2921.0, mobility: 1.189"""	-0.304831	0.0797101	0.550267	PATSSSLLWATIFLHPRMIWMLALAMSTTT	generic|chr12_-1_91813843_91814675_ENSMUST00000021347__IP_1113212_TX=10090_REVERSED|
"""index: 1523, intensity: 2938.0, mobility: 0.808"""	-0.305405	0.0802277	0.551257	PPTAPSNRN	generic|tr_E0CYJ4_E0CYJ4_MOUSE__II_939267_REVERSED	|generic|tr_E0CZA9_E0CZA9_MOUSE__II_939267_REVERSED	|generic|tr_Q8BSK4_Q8BSK4_MOUSE__chr1_-1_154421107_154421136_ENSMUST00000187541__II_939266_REVERSED	|generic|tr_Q3TEP8_Q3TEP8_MOUSE__chr1_-1_154421107_154421136_ENSMUST00000187541__II_939267_REVERSED	|generic|tr_E0CYY8_E0CYY8_MOUSE__II_939267_REVERSED	|generic|tr_Q3TDW6_Q3TDW6_MOUSE__chr1_-1_154421107_154421136_ENSMUST00000187541__II_939284_REVERSED	|generic|tr_E9QPX0_E9QPX0_MOUSE__chr1_-1_154421107_154421136_ENSMUST00000187541_REVERSED	|generic|sp_Q9DBR4_APBB2_MOUSE__chr1_-1_154421107_154421136_ENSMUST00000187541_REVERSED	|generic|sp_Q9DBR4-2_APBB2_MOUSE__chr1_-1_154421107_154421136_ENSMUST00000187541_REVERSED	|generic|sp_Q9DBR4-3_APBB2_MOUSE__chr1_-1_154421107_154421136_ENSMUST00000187541_REVERSED	|generic|tr_Q3U674_Q3U674_MOUSE__chr1_-1_154421107_154421136_ENSMUST00000187541_REVERSED	|generic|tr_E9PWH3_E9PWH3_MOUSE__chr1_-1_154421107_154421136_ENSMUST00000187541_REVERSED	|generic|tr_F6V8Y6_F6V8Y6_MOUSE__chr1_-1_154421107_154421136_ENSMUST00000187541_REVERSED	|generic|tr_Q3TIZ5_Q3TIZ5_MOUSE__chr1_-1_154421107_154421136_ENSMUST00000187541_REVERSED|
"""index: 8148, intensity: 2979.0, mobility: 1.162"""	-0.306784	0.0807036	0.553636	KRGTTVPRGKQFPWPQQMCHLLLSLFY	generic|IP_2420539_TX=10090_REVERSED|
"""index: 6465, intensity: 5416.0, mobility: 0.835"""	-0.308627	0.0812209	0.556815	SCLLVRSYVTLCFYSSA	generic|IP_3456032_TX=10090_REVERSED|
"""index: 4661, intensity: 304108.0, mobility: 0.893"""	-0.308811	0.0817382	0.557133	DEIERIEMGGKAGATQSSLGSITSVNGKK	generic|sp_Q9EPN1_NBEA_MOUSE__chr3_-1_55723135_55723236_ENSMUST00000198259_REVERSED	|generic|sp_Q9EPN1-3_NBEA_MOUSE__chr3_-1_55723135_55723236_ENSMUST00000198259_REVERSED	|generic|sp_Q9EPN1-4_NBEA_MOUSE__chr3_-1_55723135_55723236_ENSMUST00000198259_REVERSED|
"""index: 10691, intensity: 4464.0, mobility: 0.884"""	-0.308881	0.0820857	0.557254	KPNVVSCAAK	generic|IP_901430_TX=10090_REVERSED|
"""index: 5398, intensity: 3340.0, mobility: 0.897"""	-0.31029	0.0825593	0.559684	MQLLPDSARKQHTQLCMYMFYI	generic|IP_1103403_TX=10090_REVERSED|
"""index: 7511, intensity: 2530.0, mobility: 0.909"""	-0.311202	0.0829897	0.561258	EFQAAVSYCR	generic|tr_D4AFX7_D4AFX7_MOUSE__chr9_-1_104165690_104165863_ENSMUST00000188425__II_848260_REVERSED	|generic|tr_Q3UQJ7_Q3UQJ7_MOUSE__chr9_-1_104165690_104165863_ENSMUST00000188425__II_848271_REVERSED	|generic|tr_Q3UX52_Q3UX52_MOUSE__chr9_-1_104165690_104165863_ENSMUST00000188425__II_848271_REVERSED	|generic|tr_G3X922_G3X922_MOUSE__chr9_-1_104165690_104165863_ENSMUST00000188425__II_848260_REVERSED	|generic|tr_Q8CHD7_Q8CHD7_MOUSE__chr9_-1_104165690_104165863_ENSMUST00000188425__II_848271_REVERSED|
"""index: 6467, intensity: 3227.0, mobility: 0.889"""	-0.312484	0.0834621	0.563471	MVESDASPHQVG	generic|chr6_1_107569024_107569116_ENSMUST00000049285_REVERSED|
"""index: 3797, intensity: 9253.0, mobility: 0.899"""	-0.314039	0.0839773	0.566154	PLSPPLSPPLSPPLSPTLSPPLPP	generic|IP_1084719_TX=10090_REVERSED|
"""index: 10094, intensity: 3045.0, mobility: 0.882"""	-0.314325	0.0844056	0.566648	GFGLVQPKW	generic|IP_957331_TX=10090_REVERSED|
"""index: 7600, intensity: 22567.0, mobility: 1.207"""	-0.314717	0.0849202	0.567323	PMVPTVPTMVPMVPMVPTVPMVPMVPMVPTV	generic|IP_869294_TX=10090_REVERSED|
"""index: 18208, intensity: 2592.0, mobility: 1.234"""	-0.315152	0.085347	0.568075	ICPILVLLLFRLL	generic|tr_H3BLR7_H3BLR7_MOUSE__II_938821_REVERSED	|generic|sp_Q9Z319_CORIN_MOUSE_REVERSED	|generic|sp_Q9Z319-2_CORIN_MOUSE_REVERSED	|generic|tr_H3BLB2_H3BLB2_MOUSE_REVERSED	|generic|tr_B7ZNH6_B7ZNH6_MOUSE_REVERSED	|generic|tr_H3BKS9_H3BKS9_MOUSE_REVERSED|
"""index: 701, intensity: 3983.0, mobility: 0.863"""	-0.316552	0.0858612	0.570491	GLPPRDLNRC	generic|IP_916781_TX=10090_REVERSED|
"""index: 614, intensity: 11539.0, mobility: 0.758"""	-0.316683	0.0862866	0.570717	ASLAKDLA	generic|sp_Q921W0_CHM1A_MOUSE__chr8_-1_123206140_123206211_ENSMUST00000167655__II_860458_REVERSED|
"""index: 13228, intensity: 6991.0, mobility: 0.957"""	-0.318558	0.0868002	0.573952	VRINRPGSRP	generic|tr_E9PX70_E9PX70_MOUSE_REVERSED	|generic|sp_Q60847_COCA1_MOUSE_REVERSED	|generic|sp_Q60847-2_COCA1_MOUSE_REVERSED	|generic|sp_Q60847-3_COCA1_MOUSE_REVERSED	|generic|sp_Q60847-4_COCA1_MOUSE_REVERSED	|generic|sp_Q60847-5_COCA1_MOUSE_REVERSED|
"""index: 10135, intensity: 7482.0, mobility: 0.861"""	-0.319078	0.087269	0.574849	LYVCFCLLFIILWYF	generic|IP_886046_TX=10090_REVERSED|
"""index: 5522, intensity: 134099.0, mobility: 1.013"""	-0.320897	0.0876474	0.577988	RLQIDSQIESGGASIGFANHAGDMPHQEMDQQAMQHSSK	generic|sp_Q2EG98-4_PK1L3_MOUSE__II_3453552_REVERSED	|generic|sp_Q2EG98-7_PK1L3_MOUSE__II_3454891_REVERSED	|generic|sp_Q2EG98_PK1L3_MOUSE_REVERSED	|generic|sp_Q2EG98-3_PK1L3_MOUSE_REVERSED	|generic|sp_Q2EG98-5_PK1L3_MOUSE_REVERSED|
"""index: 6873, intensity: 3419.0, mobility: 0.985"""	-0.322126	0.0881599	0.580107	ENMIREQRENL	generic|sp_Q9JM13_RABX5_MOUSE__chr5_1_130213179_130213232_ENSMUST00000143865_REVERSED|
"""index: 8478, intensity: 4709.0, mobility: 1.177"""	-0.322531	0.088491	0.580805	PPPPQQQAHPRRHDHLLMAQEQLLQQQLI	generic|tr_A0A0A6YWM8_A0A0A6YWM8_MOUSE_REVERSED	|generic|tr_A0A0A6YWR8_A0A0A6YWR8_MOUSE_REVERSED	|generic|tr_B2RUE8_B2RUE8_MOUSE_REVERSED	|generic|sp_P97820_M4K4_MOUSE_REVERSED	|generic|tr_B7ZNR8_B7ZNR8_MOUSE_REVERSED	|generic|tr_E9PVG7_E9PVG7_MOUSE_REVERSED	|generic|tr_A0A0A6YW53_A0A0A6YW53_MOUSE_REVERSED	|generic|tr_B7ZNR9_B7ZNR9_MOUSE_REVERSED|
"""index: 2812, intensity: 3347.0, mobility: 0.959"""	-0.324345	0.0889571	0.583933	LGPPHPLSLFTF	generic|sp_P97382_KCAB3_MOUSE__chr11_1_69331774_69331833_ENSMUST00000142328_REVERSED|
"""index: 13082, intensity: 3681.0, mobility: 1.069"""	-0.32513	0.0893769	0.585287	LTAMSAAIGNALHS	generic|IP_972927_TX=10090_REVERSED|
"""index: 13945, intensity: 3307.0, mobility: 0.856"""	-0.326202	0.0898876	0.587133	TSRWQGLR	generic|IP_958458_TX=10090_REVERSED|
"""index: 13573, intensity: 3270.0, mobility: 0.820"""	-0.326275	0.0903522	0.587259	ESIQRGRA	generic|IP_917424_TX=10090_REVERSED	|generic|IP_924272_TX=10090_REVERSED|
"""index: 1808, intensity: 3531.0, mobility: 0.889"""	-0.327183	0.09077	0.588824	LSHPSRMLR	generic|chr7_-1_127866426_127866494_ENSMUST00000054415__IP_878766_TX=10090_REVERSED|
"""index: 9413, intensity: 3612.0, mobility: 0.982"""	-0.328934	0.0910941	0.591839	PFTVVIANQHSM	generic|IP_987915_TX=10090_REVERSED|
"""index: 2529, intensity: 2791.0, mobility: 0.973"""	-0.330069	0.0915099	0.593794	TILDDRARLVKLRAQNMLNSMQ	generic|tr_A0A0N4SWA3_A0A0N4SWA3_MOUSE__chr6_-1_120808358_120808435_ENSMUST00000203432__II_912255_REVERSED	|generic|tr_A0A0N4SW07_A0A0N4SW07_MOUSE__chr6_-1_120795702_120795740_ENSMUST00000203527__II_912268_REVERSED	|generic|sp_P50518_VATE1_MOUSE__chr6_-1_120795702_120795740_ENSMUST00000203527__II_912262_REVERSED	|generic|tr_A0A0N4SW34_A0A0N4SW34_MOUSE__chr6_-1_120808358_120808435_ENSMUST00000203432_REVERSED|
"""index: 13162, intensity: 8715.0, mobility: 0.952"""	-0.330655	0.0920183	0.594803	KKMAKKIQHK	generic|IP_875557_TX=10090_REVERSED|
"""index: 9773, intensity: 2535.0, mobility: 1.159"""	-0.33124	0.0924797	0.595809	EPAPYHRHPIPARGPPG	generic|tr_D3Z6V7_D3Z6V7_MOUSE_REVERSED	|generic|tr_A4GZ26_A4GZ26_MOUSE__chrX_1_152223801_152223887_ENSMUST00000112604_REVERSED	|generic|tr_E9QAD8_E9QAD8_MOUSE__chrX_1_152223801_152223887_ENSMUST00000112604_REVERSED	|generic|tr_D3Z5I6_D3Z5I6_MOUSE_REVERSED	|generic|sp_Q5DU25_IQEC2_MOUSE__chrX_1_152223801_152223887_ENSMUST00000112604_REVERSED|
"""index: 17168, intensity: 26189.0, mobility: 0.985"""	-0.331973	0.0928463	0.597071	KNFKANRENI	generic|sp_Q9D198_SYF2_MOUSE__chr4_1_134935409_134935468_ENSMUST00000144037_REVERSED|
"""index: 4779, intensity: 2848.0, mobility: 0.868"""	-0.334872	0.0933536	0.602055	FSFFFSALF	generic|tr_D3Z5R2_D3Z5R2_MOUSE__II_937092_REVERSED	|generic|tr_A0A0G2JGD3_A0A0G2JGD3_MOUSE_REVERSED	|generic|tr_G3X9M9_G3X9M9_MOUSE_REVERSED	|generic|tr_Q8CA26_Q8CA26_MOUSE_REVERSED	|generic|tr_D3Z2K1_D3Z2K1_MOUSE_REVERSED	|generic|tr_G3X901_G3X901_MOUSE_REVERSED	|generic|tr_Q8VCT8_Q8VCT8_MOUSE_REVERSED|
"""index: 181, intensity: 2677.0, mobility: 0.994"""	-0.335573	0.093861	0.603259	TEHMNEWFKAVY	generic|II_3461063_TX=10090_REVERSED	|generic|tr_A0A338P6X1_A0A338P6X1_MOUSE_REVERSED	|generic|tr_K7N6Z2_K7N6Z2_MOUSE_REVERSED|
"""index: 17809, intensity: 4408.0, mobility: 0.837"""	-0.335751	0.0943683	0.603566	WDPLWSCGP	generic|tr_E9QM19_E9QM19_MOUSE_REVERSED	|generic|sp_Q8R1J1_TM6S2_MOUSE_REVERSED	|generic|sp_Q8R1J1-2_TM6S2_MOUSE_REVERSED	|generic|tr_A0A0R4J0J9_A0A0R4J0J9_MOUSE_REVERSED|
"""index: 10739, intensity: 2709.0, mobility: 1.052"""	-0.336546	0.0948757	0.604931	NISDNELIDQLSGRP	generic|sp_Q6VVW5_ANPRB_MOUSE__chr4_1_43650943_43650978_ENSMUST00000107874__II_963980_REVERSED	|generic|sp_Q6VVW5-2_ANPRB_MOUSE__chr4_1_43650943_43650978_ENSMUST00000107874__II_963985_REVERSED	|generic|tr_F6YT88_F6YT88_MOUSE__chr4_1_43650943_43650978_ENSMUST00000107874__II_963980_REVERSED	|generic|tr_F6YN80_F6YN80_MOUSE_REVERSED	|generic|tr_B1AWI7_B1AWI7_MOUSE_REVERSED|
"""index: 11095, intensity: 2629.0, mobility: 1.222"""	-0.336564	0.0952864	0.604961	RLSNVSSVAAPLAGLSGVSC	generic|IP_869865_TX=10090_REVERSED|
"""index: 5320, intensity: 4142.0, mobility: 0.920"""	-0.338059	0.0957932	0.607528	TDRRRSMSPPPKPHHRGLLGQAKEM	generic|IP_3493932_TX=10090_REVERSED|
"""index: 42, intensity: 3415.0, mobility: 0.994"""	-0.338097	0.0963001	0.607593	TEHMNEWFKAVY	generic|II_3461063_TX=10090_REVERSED	|generic|tr_A0A338P6X1_A0A338P6X1_MOUSE_REVERSED	|generic|tr_K7N6Z2_K7N6Z2_MOUSE_REVERSED|
"""index: 9891, intensity: 3790.0, mobility: 1.153"""	-0.339567	0.0968069	0.610115	PRKEGHHLSLLHHSPDP	generic|IP_884450_TX=10090_REVERSED|
"""index: 11265, intensity: 3178.0, mobility: 0.876"""	-0.339643	0.0973137	0.610245	FDEVRLTLM	generic|IP_2431124_TX=10090_REVERSED|
"""index: 4718, intensity: 13765.0, mobility: 0.924"""	-0.339848	0.0978206	0.610596	TIPAQPRSWR	generic|tr_A0A087WR50_A0A087WR50_MOUSE__chr1_-1_71637244_71637333_ENSMUST00000186613__II_1037262_REVERSED	|generic|tr_A0A087WSN6_A0A087WSN6_MOUSE__chr1_-1_71637244_71637333_ENSMUST00000186613__II_1037262_REVERSED	|generic|sp_P11276_FINC_MOUSE__chr1_-1_71637244_71637333_ENSMUST00000186613__II_1037262_REVERSED	|generic|tr_Q3TCF1_Q3TCF1_MOUSE__chr1_-1_71637244_71637333_ENSMUST00000186613__II_1037262_REVERSED	|generic|tr_B9EHT6_B9EHT6_MOUSE__chr1_-1_71637244_71637333_ENSMUST00000186613__II_1037262_REVERSED	|generic|tr_Q3UHL6_Q3UHL6_MOUSE__chr1_-1_71637244_71637333_ENSMUST00000186613__II_1037262_REVERSED	|generic|tr_Q3UGY5_Q3UGY5_MOUSE__chr1_-1_71637244_71637333_ENSMUST00000186613_REVERSED	|generic|tr_Q3TCL7_Q3TCL7_MOUSE__chr1_-1_71637244_71637333_ENSMUST00000186613_REVERSED	|generic|tr_B7ZNJ1_B7ZNJ1_MOUSE__chr1_-1_71637244_71637333_ENSMUST00000186613_REVERSED	|generic|tr_Q3UH17_Q3UH17_MOUSE__chr1_-1_71637244_71637333_ENSMUST00000186613_REVERSED	|generic|tr_Q3TBB4_Q3TBB4_MOUSE__chr1_-1_71637244_71637333_ENSMUST00000186613_REVERSED	|generic|tr_A0A087WS56_A0A087WS56_MOUSE__chr1_-1_71637244_71637333_ENSMUST00000186613_REVERSED	|generic|tr_Q3UHR1_Q3UHR1_MOUSE__chr1_-1_71637244_71637333_ENSMUST00000186613_REVERSED|
"""index: 12960, intensity: 3531.0, mobility: 1.002"""	-0.339965	0.0981781	0.610797	PLTKEEEVKKP	generic|tr_Q80TQ3_Q80TQ3_MOUSE_REVERSED	|generic|sp_P19246_NFH_MOUSE_REVERSED|
"""index: 7747, intensity: 4357.0, mobility: 1.120"""	-0.342316	0.0986842	0.614825	WWALSSFVLRWEAWLSLALAELKISM	generic|chr9_-1_78479451_78479671_ENSMUST00000042235__IP_846591_TX=10090_REVERSED|
"""index: 8528, intensity: 3162.0, mobility: 0.815"""	-0.342368	0.0989899	0.614914	LMNNSPIL	generic|tr_Q810M4_Q810M4_MOUSE_REVERSED	|generic|tr_Q9D9R5_Q9D9R5_MOUSE_REVERSED|
"""index: 8652, intensity: 3999.0, mobility: 0.956"""	-0.345161	0.0994949	0.619691	FINFVSHCWA	generic|IP_1001077_TX=10090_REVERSED|
"""index: 28, intensity: 20634.0, mobility: 0.998"""	-0.345692	0.0996477	0.620599	TEHMNEWFKAVY	generic|II_3461063_TX=10090_REVERSED	|generic|tr_A0A338P6X1_A0A338P6X1_MOUSE_REVERSED	|generic|tr_K7N6Z2_K7N6Z2_MOUSE_REVERSED|
"""index: 1196, intensity: 3477.0, mobility: 0.909"""	-0.349797	0.100151	0.627605	AHDRFERKMTRLIVKQDPNEN	generic|IP_1047686_TX=10090_REVERSED|
"""index: 3273, intensity: 3037.0, mobility: 0.863"""	-0.350538	0.100553	0.628867	GSELFLQTMNAPVCYLSK	generic|tr_A0A0R4J298_A0A0R4J298_MOUSE__chr1_1_131158238_131158303_ENSMUST00000149119__II_1035735_REVERSED	|generic|sp_Q61211_EIF2D_MOUSE__chr1_1_131158238_131158303_ENSMUST00000149119_REVERSED	|generic|sp_Q61211-2_EIF2D_MOUSE__chr1_1_131158238_131158303_ENSMUST00000149119_REVERSED	|generic|tr_E9PUG7_E9PUG7_MOUSE__chr1_1_131158238_131158303_ENSMUST00000149119_REVERSED|
"""index: 7378, intensity: 2573.0, mobility: 0.857"""	-0.351022	0.101005	0.629691	GPGCTVETPLASCRLATYLVLTLV	generic|sp_Q91Y20_PCDAA_MOUSE_REVERSED	|generic|tr_O88190_O88190_MOUSE_REVERSED|
"""index: 5113, intensity: 4039.0, mobility: 0.845"""	-0.351539	0.101355	0.630571	EASDLRAKVAELSDEK	generic|sp_Q922J3_CLIP1_MOUSE__chr5_-1_123590789_123590845_ENSMUST00000125340__II_931266_REVERSED	|generic|sp_Q922J3-2_CLIP1_MOUSE__chr5_-1_123590789_123590845_ENSMUST00000125340__II_931266_REVERSED	|generic|tr_D3Z2Z1_D3Z2Z1_MOUSE__chr5_-1_123590789_123590845_ENSMUST00000125340__II_931266_REVERSED	|generic|tr_F6RCU2_F6RCU2_MOUSE__chr5_-1_123590789_123590845_ENSMUST00000125340__II_931276_REVERSED	|generic|tr_F8WIA1_F8WIA1_MOUSE__chr5_-1_123590789_123590845_ENSMUST00000125340__II_931266_REVERSED	|generic|tr_Q8C0S5_Q8C0S5_MOUSE__chr5_-1_123641774_123641875_ENSMUST00000144121_REVERSED	|generic|tr_D3Z3M7_D3Z3M7_MOUSE__chr5_-1_123590789_123590845_ENSMUST00000125340_REVERSED|
"""index: 5786, intensity: 5357.0, mobility: 1.017"""	-0.35393	0.101856	0.634636	LVAPPEGVSTPTAQT	generic|IP_1071585_TX=10090_REVERSED|
"""index: 7367, intensity: 6151.0, mobility: 1.045"""	-0.353966	0.102358	0.634698	THVCSLVNRVPKLHQGSLLQPWELYVGCMR	generic|IP_1004558_TX=10090_REVERSED|
"""index: 7206, intensity: 2865.0, mobility: 0.892"""	-0.355669	0.102654	0.637588	ETLWHMIGTHLMIYHVT	generic|tr_F6X0V1_F6X0V1_MOUSE__chr2_-1_79878119_79878232_ENSMUST00000183775_REVERSED	|generic|sp_Q61481_PDE1A_MOUSE__chr2_-1_79878119_79878232_ENSMUST00000183775_REVERSED	|generic|sp_Q61481-5_PDE1A_MOUSE__chr2_-1_79878119_79878232_ENSMUST00000183775_REVERSED	|generic|sp_Q61481-6_PDE1A_MOUSE__chr2_-1_79878119_79878232_ENSMUST00000183775_REVERSED	|generic|sp_Q61481-2_PDE1A_MOUSE__chr2_-1_79878119_79878232_ENSMUST00000183775_REVERSED	|generic|tr_A2ASF9_A2ASF9_MOUSE__chr2_-1_79878119_79878232_ENSMUST00000183775_REVERSED|
"""index: 11011, intensity: 5260.0, mobility: 0.927"""	-0.357216	0.103103	0.64021	WQRHLQLR	generic|IP_991852_TX=10090_REVERSED|
"""index: 10851, intensity: 64781.0, mobility: 0.877"""	-0.358498	0.103552	0.642381	TLRRHKGAP	generic|II_946385_TX=10090_REVERSED	|generic|sp_Q9QYX7_PCLO_MOUSE__chr5_1_14775377_14775448_ENSMUST00000182426_REVERSED	|generic|sp_Q9QYX7-2_PCLO_MOUSE__chr5_1_14793960_14794043_ENSMUST00000182426_REVERSED|
"""index: 6919, intensity: 2909.0, mobility: 0.864"""	-0.358669	0.104052	0.642671	DIPIPYHQEQEERSVPIPMQ	generic|sp_P06683_CO9_MOUSE_REVERSED	|generic|tr_A0A0R4J032_A0A0R4J032_MOUSE_REVERSED|
"""index: 9993, intensity: 3431.0, mobility: 1.158"""	-0.358873	0.104552	0.643016	SFLEQMLPTAFPHSDQ	generic|sp_O54915_NR1I2_MOUSE_REVERSED	|generic|sp_O54915-2_NR1I2_MOUSE_REVERSED|
"""index: 15734, intensity: 3537.0, mobility: 0.899"""	-0.359193	0.105053	0.643557	FEKLVIGYKKRR	generic|tr_Q9CSF1_Q9CSF1_MOUSE_REVERSED	|generic|sp_Q3THK3_T2FA_MOUSE_REVERSED	|generic|tr_Q8BVJ2_Q8BVJ2_MOUSE_REVERSED|
"""index: 1423, intensity: 2733.0, mobility: 0.892"""	-0.359662	0.105447	0.644349	EQISPQTGELA	generic|IP_902458_TX=10090_REVERSED|
"""index: 16757, intensity: 3578.0, mobility: 0.932"""	-0.360248	0.105841	0.645341	TRRSDKFAKP	generic|tr_Q9D4S6_Q9D4S6_MOUSE_REVERSED	|generic|tr_A0A571BEV3_A0A571BEV3_MOUSE_REVERSED|
"""index: 12896, intensity: 2651.0, mobility: 0.858"""	-0.360573	0.10634	0.645888	TYSHTCIHIE	generic|IP_927324_TX=10090_REVERSED|
"""index: 11797, intensity: 3228.0, mobility: 0.959"""	-0.360781	0.106733	0.64624	VELCTLPLNLL	generic|chr5_1_24182235_24182336_ENSMUST00000049887_REVERSED|
"""index: 14170, intensity: 3638.0, mobility: 0.972"""	-0.362219	0.107232	0.648666	PRVEKGEHQL	generic|II_912835_TX=10090_REVERSED|
"""index: 9223, intensity: 2516.0, mobility: 1.002"""	-0.362556	0.107623	0.649234	ITDEPWHGVDGIQ	generic|chr11_-1_40679944_40680141_ENSMUST00000040167__IP_1141207_TX=10090_REVERSED|
"""index: 8903, intensity: 3273.0, mobility: 1.036"""	-0.36319	0.108068	0.650303	LVFFLSSSNLPVMISSLTKGAHSGKHLTDRTC	generic|IP_1002113_TX=10090_REVERSED|
"""index: 1440, intensity: 3447.0, mobility: 0.905"""	-0.363483	0.108512	0.650796	PPMPPPPADSDS	generic|sp_Q8BZE1_DMBTL_MOUSE_REVERSED	|generic|tr_A0A1L1SUH6_A0A1L1SUH6_MOUSE_REVERSED|
"""index: 6998, intensity: 3167.0, mobility: 1.082"""	-0.364463	0.109009	0.652445	MLTGAIEKSSQMMNLVVVTGRHQLEQ	generic|tr_A0A5K1VVS7_A0A5K1VVS7_MOUSE__II_886492_REVERSED	|generic|sp_Q99KD5_UN45A_MOUSE__II_886492_REVERSED|
"""index: 8797, intensity: 2652.0, mobility: 1.150"""	-0.364791	0.109344	0.652997	CPMINCLLGLNDMNPGQL	generic|IP_1018460_TX=10090_REVERSED|
"""index: 13599, intensity: 5634.0, mobility: 0.830"""	-0.367049	0.109841	0.656791	FGSRIGCSMR	generic|II_1144181_TX=10090_REVERSED|
"""index: 16967, intensity: 3417.0, mobility: 1.081"""	-0.367983	0.110228	0.658357	RKGAPPAGRRGPER	generic|IP_987709_TX=10090_REVERSED|
"""index: 6054, intensity: 8934.0, mobility: 0.988"""	-0.36925	0.110725	0.660479	FPPLNHPQRRKKYETMLKSITKDAAMTCIKNGASEWWEKK	generic|sp_Q3UGY8_BIG3_MOUSE__chr10_-1_18589581_18589757_ENSMUST00000019999__II_3464775_REVERSED|
"""index: 15267, intensity: 4385.0, mobility: 0.909"""	-0.369803	0.111166	0.661405	RLTQIVDSW	generic|IP_919594_TX=10090_REVERSED|
"""index: 11270, intensity: 8782.0, mobility: 0.919"""	-0.370758	0.111663	0.663002	RIASISHPGR	generic|IP_989981_TX=10090_REVERSED|
"""index: 10246, intensity: 4827.0, mobility: 0.890"""	-0.371075	0.112159	0.66353	EIPTRSARS	generic|IP_832220_TX=10090_REVERSED	|generic|IP_832227_TX=10090_REVERSED|
"""index: 12577, intensity: 22090.0, mobility: 0.988"""	-0.371376	0.112488	0.664033	WRRRFPHAP	generic|chr19_-1_6116387_6117832_ENSMUST00000113533__IP_1050687_TX=10090_REVERSED|
"""index: 16646, intensity: 7052.0, mobility: 1.267"""	-0.373372	0.112648	0.667361	GRVVCHLQISGGVPEVLYSFAEGQLVPAEKVHVFSVAQVRG	generic|sp_A2AJ76_HMCN2_MOUSE__II_1011788_REVERSED|
"""index: 5072, intensity: 3685.0, mobility: 0.970"""	-0.376201	0.113142	0.672066	NQISAASETPQLQ	generic|tr_Q4U2P9_Q4U2P9_MOUSE_REVERSED|
"""index: 9116, intensity: 4057.0, mobility: 0.867"""	-0.377037	0.113636	0.673452	CTLLIAPLSMQKSIMLLVI	generic|IP_839420_TX=10090_REVERSED|
"""index: 12456, intensity: 48030.0, mobility: 0.989"""	-0.377345	0.11413	0.673963	KIIRPCRKSH	generic|IP_983947_TX=10090_REVERSED|
"""index: 13001, intensity: 4599.0, mobility: 0.867"""	-0.377356	0.114625	0.673982	TIYVTFLQT	generic|IP_894248_TX=10090_REVERSED|
"""index: 3666, intensity: 2882.0, mobility: 0.898"""	-0.37741	0.114722	0.67407	YFISLCTAFWVSLHNTLTWFFDVTRME	generic|sp_P59530_TA2R7_MOUSE_REVERSED|
"""index: 13476, intensity: 36163.0, mobility: 0.983"""	-0.379744	0.115214	0.677933	RRSKQTHGTLV	generic|tr_Q4QY90_Q4QY90_MOUSE_REVERSED|
"""index: 6905, intensity: 4290.0, mobility: 0.969"""	-0.379964	0.115707	0.678296	LEVYAFVQNQDQVIRQYDPK	generic|sp_Q9CYC5_DSN1_MOUSE_REVERSED|
"""index: 5537, intensity: 158749.0, mobility: 1.010"""	-0.380011	0.116142	0.678374	APGAHHCMGTIETSWLCASSSYWLNSFLRNINNWPWS	generic|IP_1066914_TX=10090_REVERSED|
"""index: 17258, intensity: 4017.0, mobility: 1.213"""	-0.381361	0.116634	0.680601	VIFLGMQAMCGFFSVEQLQSLLNVLTKPTTISSFCVDLFSLNSLFF	generic|tr_Q8VF35_Q8VF35_MOUSE_REVERSED|
"""index: 10108, intensity: 2709.0, mobility: 1.139"""	-0.381373	0.117126	0.680621	KKDTAGSSMQAAVSHGVH	generic|tr_E9QKE4_E9QKE4_MOUSE__chr1_1_185283874_185283996_ENSMUST00000195042__II_1025077_REVERSED	|generic|sp_Q8BMG7_RBGPR_MOUSE__chr1_1_185283874_185283996_ENSMUST00000195042__II_1025077_REVERSED	|generic|tr_A0A0A6YWM5_A0A0A6YWM5_MOUSE__chr1_1_185283874_185283996_ENSMUST00000195042__II_1025077_REVERSED|
"""index: 2590, intensity: 4029.0, mobility: 0.932"""	-0.381601	0.11756	0.680997	TWTCSTVRWR	generic|chr8_1_124305554_124323721_ENSMUST00000034458__IP_857640_TX=10090_REVERSED	|generic|IP_860213_TX=10090_REVERSED|
"""index: 10284, intensity: 3207.0, mobility: 1.151"""	-0.381695	0.117994	0.681153	LMRAGGEGMSPCSLKQK	generic|IP_896672_TX=10090_REVERSED|
"""index: 3480, intensity: 3383.0, mobility: 0.898"""	-0.38218	0.118311	0.68195	GENPLSRRRKEFLIKSDYLE	generic|sp_Q4VA55_PWP3B_MOUSE_REVERSED	|generic|tr_B2RPZ1_B2RPZ1_MOUSE_REVERSED|
"""index: 15369, intensity: 5138.0, mobility: 1.037"""	-0.384087	0.118686	0.685087	SHQLLLVQEDL	generic|sp_Q8BR92_PALM2_MOUSE__chr4_1_57647996_57648124_ENSMUST00000142556__II_962665_REVERSED	|generic|tr_F7AA26_F7AA26_MOUSE__chr4_1_57856887_57857045_ENSMUST00000098066__II_962652_REVERSED	|generic|tr_G3X9P1_G3X9P1_MOUSE__chr4_1_57647996_57648124_ENSMUST00000142556_REVERSED	|generic|tr_Q3UZT2_Q3UZT2_MOUSE__chr4_1_57647996_57648124_ENSMUST00000142556_REVERSED|
"""index: 6459, intensity: 3816.0, mobility: 0.885"""	-0.384955	0.119118	0.686511	SQHSYPPVTRLFSLHISKDSYISMR	generic|II_1013266_TX=10090_REVERSED	|generic|tr_A2AI14_A2AI14_MOUSE_REVERSED	|generic|sp_P35438_NMDZ1_MOUSE_REVERSED	|generic|sp_P35438-2_NMDZ1_MOUSE_REVERSED	|generic|tr_Q3TZ31_Q3TZ31_MOUSE_REVERSED	|generic|tr_A2AI19_A2AI19_MOUSE_REVERSED	|generic|tr_A2AI20_A2AI20_MOUSE_REVERSED	|generic|tr_A2AI17_A2AI17_MOUSE_REVERSED	|generic|tr_A2AI16_A2AI16_MOUSE_REVERSED	|generic|tr_A2AI21_A2AI21_MOUSE_REVERSED|
"""index: 7746, intensity: 3387.0, mobility: 1.099"""	-0.385608	0.119549	0.687582	ETIAKTREKEKMSGRKSKGEDVEDTPR	generic|tr_Q99LF0_Q99LF0_MOUSE__chr15_-1_89156281_89156373_ENSMUST00000229966_REVERSED	|generic|chr15_-1_89157886_89158044_ENSMUST00000230393_REVERSED	|generic|sp_B2RXS4_PLXB2_MOUSE__chr15_-1_89156281_89156373_ENSMUST00000229966_REVERSED	|generic|tr_Q8CHG6_Q8CHG6_MOUSE__chr15_-1_89156281_89156373_ENSMUST00000229966_REVERSED|
"""index: 8472, intensity: 2871.0, mobility: 0.937"""	-0.386343	0.120039	0.688785	QKMITHFPEE	generic|sp_Q8K2Z4_CND1_MOUSE__chr6_-1_125174221_125174346_ENSMUST00000189706__II_905930_REVERSED	|generic|tr_A0A0R4J0H7_A0A0R4J0H7_MOUSE__chr6_-1_125174221_125174346_ENSMUST00000189706__II_905930_REVERSED	|generic|sp_Q8K2Z4-2_CND1_MOUSE__chr6_-1_125174221_125174346_ENSMUST00000189706_REVERSED|
"""index: 10150, intensity: 2571.0, mobility: 1.077"""	-0.386826	0.120293	0.689575	QTPAACSLAILRHAC	generic|tr_Q8BW85_Q8BW85_MOUSE_REVERSED|
"""index: 3501, intensity: 3166.0, mobility: 0.903"""	-0.387879	0.120605	0.691296	STMVAPRRTAPRPR	generic|tr_A0A6C1EIU1_A0A6C1EIU1_MOUSE_REVERSED	|generic|tr_A0A6B7E2T0_A0A6B7E2T0_MOUSE_REVERSED	|generic|tr_A0A6C1EJ07_A0A6C1EJ07_MOUSE_REVERSED	|generic|tr_A0A6B7E676_A0A6B7E676_MOUSE_REVERSED	|generic|sp_B0F2B4_NLGN4_MOUSE_REVERSED|
"""index: 7984, intensity: 4435.0, mobility: 1.130"""	-0.38853	0.121035	0.692358	ERPPTPPMRNSRNKLKNWPLAHTLCW	generic|IP_969508_TX=10090_REVERSED|
"""index: 10449, intensity: 7835.0, mobility: 0.959"""	-0.388643	0.121523	0.692542	FATLESNPLLYG	generic|IP_994396_TX=10090_REVERSED|
"""index: 2937, intensity: 3186.0, mobility: 1.101"""	-0.388671	0.121951	0.692588	QGGEWGWIRPRWGE	generic|IP_828431_TX=10090_REVERSED|
"""index: 8374, intensity: 3041.0, mobility: 1.174"""	-0.388882	0.122379	0.692932	DTPAASKKTMPFDIEGASY	generic|tr_D6RI15_D6RI15_MOUSE__II_885862_REVERSED	|generic|sp_O54824_IL16_MOUSE_REVERSED|
"""index: 6382, intensity: 5215.0, mobility: 1.002"""	-0.389045	0.122867	0.693197	LVAGHASIILPCTK	generic|IP_901365_TX=10090_REVERSED	|generic|IP_3506440_TX=10090_REVERSED	|generic|IP_3465570_TX=10090_REVERSED|
"""index: 5703, intensity: 3915.0, mobility: 0.898"""	-0.389957	0.123354	0.694684	RLQWSYSTGWPKRS	generic|IP_1084697_TX=10090_REVERSED|
"""index: 7655, intensity: 3818.0, mobility: 1.152"""	-0.389999	0.123842	0.694752	QSTMIHDLQKSMIHDVQIIMHNDVQYTMFHT	generic|IP_825773_TX=10090_REVERSED|
"""index: 2731, intensity: 3775.0, mobility: 0.947"""	-0.390064	0.124027	0.694857	PRFSSMSNKLE	generic|sp_Q3U0J8_TBD2B_MOUSE_REVERSED|
"""index: 2335, intensity: 3292.0, mobility: 1.016"""	-0.392339	0.124514	0.698552	MQLCHHLISMFHPYAESHTLRRRT	generic|tr_Q6ZQ74_Q6ZQ74_MOUSE__chr12_1_71942182_71942271_ENSMUST00000222327_REVERSED	|generic|sp_Q8BPM0_DAAM1_MOUSE__chr12_1_71942182_71942271_ENSMUST00000222327_REVERSED	|generic|sp_Q8BPM0-2_DAAM1_MOUSE__chr12_1_71942182_71942271_ENSMUST00000222327_REVERSED	|generic|sp_Q8BPM0-3_DAAM1_MOUSE__chr12_1_71942182_71942271_ENSMUST00000222327_REVERSED|
"""index: 13597, intensity: 13902.0, mobility: 0.974"""	-0.39245	0.125	0.698732	RRELRQVAQN	generic|IP_826924_TX=10090_REVERSED|
"""index: 9862, intensity: 3612.0, mobility: 1.010"""	-0.393413	0.125486	0.700292	LWEVGMSVVKADP	generic|sp_Q3U435_MMP25_MOUSE__II_3488709_REVERSED	|generic|tr_A0A3B2WCE2_A0A3B2WCE2_MOUSE_REVERSED	|generic|tr_A0A3B2W7R0_A0A3B2W7R0_MOUSE_REVERSED|
"""index: 7977, intensity: 4485.0, mobility: 0.936"""	-0.393426	0.12585	0.700313	EMITWHATGLFGSPWFDYVK	generic|IP_863925_TX=10090_REVERSED|
"""index: 10519, intensity: 2645.0, mobility: 0.956"""	-0.393958	0.126336	0.701173	STRLIELRVL	generic|IP_3477994_TX=10090_REVERSED|
"""index: 5648, intensity: 3415.0, mobility: 1.119"""	-0.394029	0.126822	0.701289	VPVPQISMQPMLLFD	generic|tr_Q61213_Q61213_MOUSE_REVERSED|
"""index: 11634, intensity: 3722.0, mobility: 0.850"""	-0.394302	0.127308	0.70173	LTTYLYAP	generic|IP_3483038_TX=10090_REVERSED|
"""index: 6656, intensity: 3858.0, mobility: 0.922"""	-0.394352	0.127732	0.70181	SCQSLAPLLASFQFDVICCSVLEL	generic|tr_L7N1Y3_L7N1Y3_MOUSE__II_3503431_REVERSED	|generic|tr_A0A1Y7VJ51_A0A1Y7VJ51_MOUSE_REVERSED	|generic|tr_Q3UTB0_Q3UTB0_MOUSE_REVERSED|
"""index: 17487, intensity: 7635.0, mobility: 0.969"""	-0.39543	0.128218	0.703551	KCLERRGRLY	generic|IP_1138501_TX=10090_REVERSED|
"""index: 17653, intensity: 4220.0, mobility: 1.036"""	-0.395517	0.128703	0.703692	SLRQQKRAYMV	generic|sp_Q924H7_WAC_MOUSE__chr18_1_7871711_7871752_ENSMUST00000165572__II_1052957_REVERSED	|generic|sp_Q924H7-3_WAC_MOUSE__chr18_1_7871711_7871752_ENSMUST00000165572__II_1052957_REVERSED	|generic|tr_E9PXS5_E9PXS5_MOUSE__chr18_1_7871711_7871752_ENSMUST00000165572_REVERSED|
"""index: 9089, intensity: 2738.0, mobility: 1.137"""	-0.395698	0.129126	0.703984	PGMLMPMQNKHTIKITCPAQMWPEGDIQMPL	generic|tr_R4I4W1_R4I4W1_MOUSE__II_3451070_REVERSED	|generic|sp_O88673_DGKA_MOUSE__II_3451070_REVERSED|
"""index: 5112, intensity: 8007.0, mobility: 0.919"""	-0.39622	0.129549	0.704825	DKYAPQIVVGH	generic|tr_E9PZI9_E9PZI9_MOUSE__II_1075151_REVERSED	|generic|tr_Q05D16_Q05D16_MOUSE__II_1075151_REVERSED	|generic|chr16_-1_45396955_45397212_ENSMUST00000167355_REVERSED	|generic|tr_Q80VX2_Q80VX2_MOUSE__chr16_-1_45392246_45392368_ENSMUST00000167355_REVERSED	|generic|tr_E9QMY1_E9QMY1_MOUSE_REVERSED	|generic|sp_O54901_OX2G_MOUSE_REVERSED|
"""index: 5484, intensity: 16409.0, mobility: 1.212"""	-0.396433	0.130034	0.705167	REKKDLPDMQKWNNAKLQHLEDFKMSINEISLQLMDWFGAL	generic|tr_D3Z508_D3Z508_MOUSE__chr17_1_70818046_70818234_ENSMUST00000233780__II_1061681_REVERSED	|generic|sp_Q9D415_DLGP1_MOUSE__chr17_1_70818046_70818234_ENSMUST00000233780__II_3462803_REVERSED	|generic|sp_Q9D415-3_DLGP1_MOUSE__chr17_1_70818046_70818234_ENSMUST00000233780__II_3462803_REVERSED	|generic|tr_D3Z6F4_D3Z6F4_MOUSE__chr17_1_70818046_70818234_ENSMUST00000233780__II_3462803_REVERSED	|generic|tr_Q3TSN1_Q3TSN1_MOUSE__chr17_1_70818046_70818234_ENSMUST00000233780__II_3462803_REVERSED	|generic|tr_A0A3B2WD59_A0A3B2WD59_MOUSE__chr17_1_70818046_70818234_ENSMUST00000233780__II_3462803_REVERSED	|generic|tr_E9QAR5_E9QAR5_MOUSE__chr17_1_70818046_70818234_ENSMUST00000233780__II_1061681_REVERSED	|generic|tr_Q3UHD8_Q3UHD8_MOUSE__chr17_1_70818046_70818234_ENSMUST00000233780__II_3462803_REVERSED|
"""index: 16250, intensity: 5595.0, mobility: 1.033"""	-0.397175	0.130456	0.706361	LMRRLREAELK	generic|sp_Q8R3N1_NOP14_MOUSE__chr5_-1_34648388_34648474_ENSMUST00000152393_REVERSED	|generic|tr_Q9CSY8_Q9CSY8_MOUSE_REVERSED	|generic|tr_Q3TSX5_Q3TSX5_MOUSE__chr5_-1_34648388_34648474_ENSMUST00000152393_REVERSED|
"""index: 9992, intensity: 3193.0, mobility: 0.984"""	-0.398812	0.130751	0.70899	RMMSLASCTPLV	generic|IP_1037622_TX=10090_REVERSED|
"""index: 16447, intensity: 4674.0, mobility: 1.036"""	-0.400209	0.131235	0.711228	CSRGLIPAGPSGAGGEQGGIAVAVRGLRRP	generic|chr9_-1_114933699_114933980_ENSMUST00000146623_REVERSED|
"""index: 15963, intensity: 2855.0, mobility: 1.054"""	-0.40076	0.131528	0.712108	RVRNGIANIKW	generic|tr_A2RSG8_A2RSG8_MOUSE_REVERSED	|generic|tr_Q8K4K0_Q8K4K0_MOUSE_REVERSED	|generic|tr_Q8BMR5_Q8BMR5_MOUSE_REVERSED|
"""index: 6932, intensity: 4288.0, mobility: 0.914"""	-0.40222	0.132012	0.714437	HTHTHTHTHTNPHTHTPITSAPPLR	generic|IP_3473885_TX=10090_REVERSED|
"""index: 1177, intensity: 3297.0, mobility: 0.872"""	-0.402954	0.132495	0.715607	TLPTDMPEKEKLWET	generic|chr4_1_57854950_57855192_ENSMUST00000107600__IP_962642_TX=10090_REVERSED|
"""index: 465, intensity: 2613.0, mobility: 0.845"""	-0.40346	0.132914	0.716412	PAPTHFTGLQ	generic|IP_897888_TX=10090_REVERSED|
"""index: 1231, intensity: 2812.0, mobility: 1.021"""	-0.403616	0.133269	0.71666	LCTPLYKDFLII	generic|sp_Q69Z23_DYH17_MOUSE__chr3_1_20098111_20098140_ENSMUST00000002502_REVERSED	|generic|sp_Q69Z23-2_DYH17_MOUSE__chr3_1_20098111_20098140_ENSMUST00000002502_REVERSED	|generic|tr_A2A520_A2A520_MOUSE__chr3_1_20098111_20098140_ENSMUST00000002502_REVERSED	|generic|tr_E9Q7P0_E9Q7P0_MOUSE__chr3_1_20098111_20098140_ENSMUST00000002502_REVERSED	|generic|tr_K3W4R0_K3W4R0_MOUSE__chr3_1_20098111_20098140_ENSMUST00000002502_REVERSED|
"""index: 8584, intensity: 2795.0, mobility: 0.730"""	-0.404731	0.133752	0.718429	SPWSDGSF	generic|chr7_1_24534006_24534176_ENSMUST00000049020__IP_891491_TX=10090_REVERSED|
"""index: 8711, intensity: 4199.0, mobility: 0.937"""	-0.405753	0.13417	0.720049	SDGDGAQFALRS	generic|IP_3471285_TX=10090_REVERSED|
"""index: 9348, intensity: 2864.0, mobility: 1.068"""	-0.406231	0.134653	0.720805	PYPQTGEPAGRRRR	generic|tr_A0A0A6YXY9_A0A0A6YXY9_MOUSE_REVERSED	|generic|sp_Q62190_RON_MOUSE_REVERSED	|generic|tr_B2RUR6_B2RUR6_MOUSE_REVERSED|
"""index: 5546, intensity: 5834.0, mobility: 1.034"""	-0.406611	0.135135	0.721406	LEQDEFRKQKELRELMERERREK	generic|sp_Q9Z277_BAZ1B_MOUSE__chr5_1_135243845_135243916_ENSMUST00000136947_REVERSED	|generic|sp_Q9Z277-2_BAZ1B_MOUSE__chr5_1_135243845_135243916_ENSMUST00000136947_REVERSED|
"""index: 4299, intensity: 3863.0, mobility: 0.869"""	-0.406697	0.135487	0.721542	YTPAGADRHYRAVIVSPV	generic|tr_E9PYP1_E9PYP1_MOUSE_REVERSED	|generic|tr_Q5FWH4_Q5FWH4_MOUSE_REVERSED|
"""index: 13608, intensity: 3230.0, mobility: 1.147"""	-0.408069	0.135969	0.723706	LLIAVTYAPEVEDRGRFFAVPESCQLTPFCCV	generic|IP_926493_TX=10090_REVERSED|
"""index: 11340, intensity: 3258.0, mobility: 0.998"""	-0.408106	0.136386	0.723766	PYGHVTHLERE	generic|II_945720_TX=10090_REVERSED	|generic|chr5_1_23809990_23810244_ENSMUST00000124680_REVERSED	|generic|tr_B2RWX4_B2RWX4_MOUSE__chr5_1_23819410_23819580_ENSMUST00000124680_REVERSED	|generic|sp_Q8BZ36_RINT1_MOUSE__chr5_1_23819410_23819580_ENSMUST00000124680_REVERSED	|generic|sp_Q8BZ36-2_RINT1_MOUSE__chr5_1_23819410_23819580_ENSMUST00000124680_REVERSED|
"""index: 18199, intensity: 65714.0, mobility: 1.307"""	-0.408582	0.136867	0.724515	KRRVPLKKLPRK	generic|IP_897814_TX=10090_REVERSED|
"""index: 6110, intensity: 4170.0, mobility: 0.990"""	-0.409512	0.137283	0.725978	VPLTQKSVSFFK	generic|IP_934767_TX=10090_REVERSED|
"""index: 9690, intensity: 372161.0, mobility: 0.946"""	-0.410142	0.137765	0.726967	QSADLGAVPPAQVMPQLQQQ	generic|sp_P56477_IRF5_MOUSE_REVERSED	|generic|tr_B2CC69_B2CC69_MOUSE_REVERSED|
"""index: 5155, intensity: 21654.0, mobility: 0.845"""	-0.410252	0.137997	0.727139	EASDLRAKVAELSDEK	generic|sp_Q922J3_CLIP1_MOUSE__chr5_-1_123590789_123590845_ENSMUST00000125340__II_931266_REVERSED	|generic|sp_Q922J3-2_CLIP1_MOUSE__chr5_-1_123590789_123590845_ENSMUST00000125340__II_931266_REVERSED	|generic|tr_D3Z2Z1_D3Z2Z1_MOUSE__chr5_-1_123590789_123590845_ENSMUST00000125340__II_931266_REVERSED	|generic|tr_F6RCU2_F6RCU2_MOUSE__chr5_-1_123590789_123590845_ENSMUST00000125340__II_931276_REVERSED	|generic|tr_F8WIA1_F8WIA1_MOUSE__chr5_-1_123590789_123590845_ENSMUST00000125340__II_931266_REVERSED	|generic|tr_Q8C0S5_Q8C0S5_MOUSE__chr5_-1_123641774_123641875_ENSMUST00000144121_REVERSED	|generic|tr_D3Z3M7_D3Z3M7_MOUSE__chr5_-1_123590789_123590845_ENSMUST00000125340_REVERSED|
"""index: 11373, intensity: 2507.0, mobility: 1.092"""	-0.411545	0.137997	0.729166	MEVSFVPLYSIFMI	generic|IP_1025508_TX=10090_REVERSED|
"""index: 11715, intensity: 2727.0, mobility: 0.764"""	-0.414866	0.13841	0.734344	SASHVSMSM	generic|chr11_-1_107043698_107043760_ENSMUST00000106763__IP_1124962_TX=10090_REVERSED|
"""index: 12471, intensity: 6458.0, mobility: 0.969"""	-0.415195	0.138889	0.734855	WPWSAPTSSNPLLAPLPYCIKP	generic|IP_826945_TX=10090_REVERSED|
"""index: 11439, intensity: 2714.0, mobility: 0.878"""	-0.415235	0.139234	0.734917	RSFIMNVEL	generic|chr17_1_84644118_84644177_ENSMUST00000025101_REVERSED|
"""index: 15001, intensity: 3640.0, mobility: 0.834"""	-0.416275	0.139713	0.73653	DVLEINRMEEMY	generic|sp_Q91W97_HKDC1_MOUSE_REVERSED|
"""index: 935, intensity: 3096.0, mobility: 0.903"""	-0.416314	0.140191	0.73659	SRVDPSISRQ	generic|tr_A0A087WR50_A0A087WR50_MOUSE__chr1_-1_71637244_71637333_ENSMUST00000186613__II_1037262_REVERSED	|generic|tr_A0A087WSN6_A0A087WSN6_MOUSE__chr1_-1_71637244_71637333_ENSMUST00000186613__II_1037262_REVERSED	|generic|tr_Q3UZF9_Q3UZF9_MOUSE__chr1_-1_71586212_71586244_ENSMUST00000185408__II_1037262_REVERSED	|generic|sp_P11276_FINC_MOUSE__chr1_-1_71637244_71637333_ENSMUST00000186613__II_1037262_REVERSED	|generic|tr_Q3TCF1_Q3TCF1_MOUSE__chr1_-1_71637244_71637333_ENSMUST00000186613__II_1037262_REVERSED	|generic|tr_B9EHT6_B9EHT6_MOUSE__chr1_-1_71637244_71637333_ENSMUST00000186613__II_1037262_REVERSED	|generic|tr_Q8R3F3_Q8R3F3_MOUSE__chr1_-1_71586212_71586244_ENSMUST00000185408__II_1037262_REVERSED	|generic|tr_Q3UHL6_Q3UHL6_MOUSE__chr1_-1_71637244_71637333_ENSMUST00000186613__II_1037262_REVERSED	|generic|tr_Q3UGY5_Q3UGY5_MOUSE__chr1_-1_71637244_71637333_ENSMUST00000186613_REVERSED	|generic|chr1_-1_71600231_71600440_ENSMUST00000186985_REVERSED	|generic|tr_A0A087WS99_A0A087WS99_MOUSE_REVERSED	|generic|tr_B7ZNJ1_B7ZNJ1_MOUSE__chr1_-1_71637244_71637333_ENSMUST00000186613_REVERSED	|generic|tr_Q3UH17_Q3UH17_MOUSE__chr1_-1_71637244_71637333_ENSMUST00000186613_REVERSED	|generic|tr_Q3TBB4_Q3TBB4_MOUSE__chr1_-1_71637244_71637333_ENSMUST00000186613_REVERSED	|generic|tr_A0A087WS56_A0A087WS56_MOUSE__chr1_-1_71637244_71637333_ENSMUST00000186613_REVERSED	|generic|tr_Q3UHR1_Q3UHR1_MOUSE__chr1_-1_71637244_71637333_ENSMUST00000186613_REVERSED|
"""index: 4505, intensity: 3264.0, mobility: 1.032"""	-0.416803	0.14067	0.737348	IFQEEVDHCELR	generic|II_833931_TX=10090_REVERSED	|generic|tr_B1AV36_B1AV36_MOUSE_REVERSED	|generic|sp_Q9D3R9_TAF7L_MOUSE_REVERSED	|generic|sp_Q9D3R9-2_TAF7L_MOUSE_REVERSED|
"""index: 317, intensity: 2972.0, mobility: 0.993"""	-0.416859	0.141148	0.737434	TEHMNEWFKAVY	generic|II_3461063_TX=10090_REVERSED	|generic|tr_A0A338P6X1_A0A338P6X1_MOUSE_REVERSED	|generic|tr_K7N6Z2_K7N6Z2_MOUSE_REVERSED|
"""index: 16180, intensity: 6896.0, mobility: 1.031"""	-0.416889	0.141627	0.73748	LGLNAALESKRR	generic|sp_P18111_CDX1_MOUSE_REVERSED|
"""index: 10141, intensity: 7410.0, mobility: 1.085"""	-0.41691	0.141902	0.737514	RAPETIFSPTPLRSP	generic|II_851880_TX=10090_REVERSED|
"""index: 7353, intensity: 3016.0, mobility: 0.888"""	-0.417616	0.142379	0.738605	EGAAKVIVRHG	generic|IP_828195_TX=10090_REVERSED|
"""index: 7556, intensity: 4756.0, mobility: 1.117"""	-0.417947	0.142721	0.739116	RWDSIPHTLKEPCCATSIVAFPWALLLILG	generic|tr_B2RWR2_B2RWR2_MOUSE__chr8_1_92875561_92875593_ENSMUST00000209265_REVERSED|
"""index: 6655, intensity: 3262.0, mobility: 0.831"""	-0.418385	0.14313	0.739792	HPHCGPSAEGRTVPGGGGRWLM	generic|chr6_-1_85348002_85348082_ENSMUST00000060837_REVERSED|
"""index: 3656, intensity: 8072.0, mobility: 0.882"""	-0.419105	0.143607	0.7409	SLPPSFAPNDR	generic|tr_A2AHD2_A2AHD2_MOUSE_REVERSED	|generic|tr_B2RVL1_B2RVL1_MOUSE_REVERSED|
"""index: 10003, intensity: 3322.0, mobility: 1.166"""	-0.419187	0.144084	0.741028	RQMRFWPPLRDFSMQ	generic|IP_989700_TX=10090_REVERSED|
"""index: 10749, intensity: 4191.0, mobility: 0.913"""	-0.419217	0.144561	0.741074	RSLHRVSRL	generic|sp_Q8BJ83_TM2D3_MOUSE__chr7_1_65701630_65701758_ENSMUST00000206934__II_887919_REVERSED	|generic|sp_Q8BJ83-2_TM2D3_MOUSE__chr7_1_65701630_65701758_ENSMUST00000206934__II_887919_REVERSED	|generic|tr_A0A0U1RNE7_A0A0U1RNE7_MOUSE__chr7_1_65701630_65701758_ENSMUST00000206934__II_887919_REVERSED	|generic|tr_A0A0U1RPK3_A0A0U1RPK3_MOUSE_REVERSED	|generic|tr_D3Z3H7_D3Z3H7_MOUSE_REVERSED	|generic|tr_A0A0U1RPS4_A0A0U1RPS4_MOUSE_REVERSED	|generic|tr_A0A0U1RNF7_A0A0U1RNF7_MOUSE_REVERSED|
"""index: 9134, intensity: 3841.0, mobility: 0.868"""	-0.419627	0.145038	0.741705	IKVSEVRGYRKFHEIIK	generic|tr_A2ADB1_A2ADB1_MOUSE__II_956574_REVERSED	|generic|tr_A2ADB0_A2ADB0_MOUSE__II_956574_REVERSED	|generic|sp_Q62504_MINT_MOUSE__II_956574_REVERSED	|generic|sp_Q62504-2_MINT_MOUSE__II_956574_REVERSED	|generic|sp_Q62504-3_MINT_MOUSE__II_956574_REVERSED	|generic|tr_Q3UV27_Q3UV27_MOUSE__II_956574_REVERSED|
"""index: 2837, intensity: 3248.0, mobility: 0.922"""	-0.41963	0.145515	0.741709	APVHITKQPMT	generic|tr_A0A5K1VVQ9_A0A5K1VVQ9_MOUSE__chr19_-1_7374046_7374075_ENSMUST00000237653__II_1006392_REVERSED	|generic|sp_A2ASS6_TITIN_MOUSE__chr19_-1_7374046_7374075_ENSMUST00000237653__II_1006392_REVERSED	|generic|sp_A2ASS6-2_TITIN_MOUSE__chr19_-1_7374046_7374075_ENSMUST00000237653__II_1006392_REVERSED	|generic|tr_A0A5K1VVQ1_A0A5K1VVQ1_MOUSE__chr19_-1_7374046_7374075_ENSMUST00000237653__II_1006392_REVERSED	|generic|tr_E9Q8K5_E9Q8K5_MOUSE__chr19_-1_7374046_7374075_ENSMUST00000237653__II_1006392_REVERSED	|generic|tr_E9Q8N1_E9Q8N1_MOUSE__chr19_-1_7374046_7374075_ENSMUST00000237653__II_1006392_REVERSED|
"""index: 15568, intensity: 3166.0, mobility: 0.880"""	-0.420416	0.145992	0.742916	GTFPTHVVK	generic|IP_1102090_TX=10090_REVERSED|
"""index: 8275, intensity: 5013.0, mobility: 0.887"""	-0.420472	0.146388	0.743002	ALVCPSTSWLKTLWPKDN	generic|IP_1042823_TX=10090_REVERSED|
"""index: 12398, intensity: 2888.0, mobility: 1.134"""	-0.420899	0.146388	0.743658	PATWVGWMMGVRPRPS	generic|IP_897738_TX=10090_REVERSED|
"""index: 8976, intensity: 3366.0, mobility: 0.835"""	-0.422862	0.146863	0.746661	LLSKTFPPG	generic|IP_960896_TX=10090_REVERSED|
"""index: 17315, intensity: 4208.0, mobility: 1.151"""	-0.423194	0.146989	0.747168	DFYYYGDSDGACYYMATDETTVSNLQLFF	generic|tr_X5J4C9_X5J4C9_MOUSE_REVERSED|
"""index: 4675, intensity: 10280.0, mobility: 1.072"""	-0.425443	0.147393	0.750588	RDVAEKQWMGQIPQPSSNLPEMEEDPDFRLFLKKGHVQADQL	generic|sp_Q6R2P8_NEIL2_MOUSE__II_3481576_REVERSED	|generic|tr_Q1RLK4_Q1RLK4_MOUSE__II_3481576_REVERSED	|generic|tr_Q1LZM6_Q1LZM6_MOUSE__II_3481576_REVERSED|
"""index: 8582, intensity: 3792.0, mobility: 0.864"""	-0.426401	0.147727	0.752042	EIGSFRKEVCRQLQKF	generic|sp_Q9Z268_RASL1_MOUSE__chr5_1_120678969_120679028_ENSMUST00000154759_REVERSED|
"""index: 6523, intensity: 2935.0, mobility: 0.863"""	-0.426867	0.148131	0.752746	PMVSGGLPTHT	generic|sp_Q80TF6_STAR9_MOUSE__II_1003263_REVERSED|
"""index: 5132, intensity: 2585.0, mobility: 1.124"""	-0.426966	0.148604	0.752896	DDKGAHGESKASKLPEERSEEEGAEEEEGEGYP	generic|sp_Q9QY61_IRX4_MOUSE_REVERSED|
"""index: 11149, intensity: 2929.0, mobility: 0.919"""	-0.427004	0.149077	0.752953	RALDFDNVALHAEGRRFLG	generic|sp_P30416_FKBP4_MOUSE__chr6_-1_128434301_128434456_ENSMUST00000139448__II_905365_REVERSED|
"""index: 8558, intensity: 3495.0, mobility: 0.941"""	-0.427116	0.149458	0.753122	LDGVLSTNFKY	generic|sp_Q6PDJ1_CAHD1_MOUSE__II_959625_REVERSED	|generic|sp_Q6PDJ1-2_CAHD1_MOUSE__II_959625_REVERSED	|generic|tr_Z4YK18_Z4YK18_MOUSE_REVERSED|
"""index: 8262, intensity: 3306.0, mobility: 1.060"""	-0.427928	0.149458	0.754348	QLSSMRDPDSPHPPCRPKPLAQVGLEPRAWP	generic|IP_953070_TX=10090_REVERSED|
"""index: 4315, intensity: 3782.0, mobility: 0.867"""	-0.429457	0.149929	0.756651	RMGANLGSAVQSPVNQLTI	generic|tr_F6ZCF0_F6ZCF0_MOUSE__chr13_-1_59496972_59497031_ENSMUST00000169745__II_1108491_REVERSED	|generic|sp_Q641K1_CBPC1_MOUSE__chr13_-1_59496972_59497031_ENSMUST00000169745__II_1108487_REVERSED	|generic|sp_Q641K1-2_CBPC1_MOUSE__chr13_-1_59496972_59497031_ENSMUST00000169745__II_1108487_REVERSED	|generic|sp_Q641K1-3_CBPC1_MOUSE__chr13_-1_59496972_59497031_ENSMUST00000169745_REVERSED	|generic|sp_Q641K1-4_CBPC1_MOUSE__chr13_-1_59496972_59497031_ENSMUST00000169745_REVERSED	|generic|sp_Q641K1-5_CBPC1_MOUSE__chr13_-1_59525142_59525237_ENSMUST00000169745_REVERSED|
"""index: 13461, intensity: 2774.0, mobility: 0.877"""	-0.430278	0.150401	0.757884	ERMWRPTEM	generic|chr1_-1_156681614_156686248_ENSMUST00000122424__IP_1028711_TX=10090_REVERSED|
"""index: 7626, intensity: 6479.0, mobility: 1.119"""	-0.430415	0.150659	0.758088	PTPSYLMVCMPIRMSKSKLGLRAAFGPSAAALV	generic|IP_869620_TX=10090_REVERSED|
"""index: 9489, intensity: 2550.0, mobility: 0.977"""	-0.431273	0.15113	0.759373	VVVEPSGPDAAAAAAAAAEPENPASRNDQ	generic|sp_Q5SS00_ZDBF2_MOUSE_REVERSED	|generic|tr_A0A6I8MWW6_A0A6I8MWW6_MOUSE_REVERSED|
"""index: 12310, intensity: 4323.0, mobility: 0.888"""	-0.431276	0.151529	0.759377	NWPRPRWP	generic|IP_876351_TX=10090_REVERSED|
"""index: 11563, intensity: 2873.0, mobility: 1.191"""	-0.432563	0.152	0.761301	ASWMQITSVTATEVTKAL	generic|IP_868071_TX=10090_REVERSED|
"""index: 916, intensity: 3916.0, mobility: 0.961"""	-0.43259	0.152113	0.761341	QRFIQEKESYA	generic|IP_3469725_TX=10090_REVERSED|
"""index: 7346, intensity: 2853.0, mobility: 1.144"""	-0.433461	0.152582	0.762639	CLVETPHGGMQVQSSMLGPVQLTVPTQNITSPL	generic|sp_P26369_U2AF2_MOUSE__chr7_1_5068154_5068735_ENSMUST00000165399__II_279658_REVERSED|
"""index: 15677, intensity: 4511.0, mobility: 0.993"""	-0.434017	0.152836	0.763465	THSLRHTRYK	generic|IP_1145707_TX=10090_REVERSED|
"""index: 11470, intensity: 2650.0, mobility: 0.889"""	-0.434821	0.153018	0.764659	EPVPRQWR	generic|IP_3492010_TX=10090_REVERSED	|generic|IP_3458087_TX=10090_REVERSED|
"""index: 9231, intensity: 2567.0, mobility: 1.055"""	-0.435788	0.153343	0.766089	QLVSHNKVKTMESS	generic|sp_Q8C4A5_ASXL3_MOUSE_REVERSED	|generic|sp_Q8C4A5-2_ASXL3_MOUSE_REVERSED	|generic|tr_A0A668KLS4_A0A668KLS4_MOUSE_REVERSED|
"""index: 2916, intensity: 3022.0, mobility: 0.892"""	-0.437577	0.153523	0.768729	PAGGVGRWQAR	generic|IP_1080650_TX=10090_REVERSED|
"""index: 7001, intensity: 3736.0, mobility: 0.862"""	-0.438709	0.153918	0.770394	WTLCGTKIASCSTSEQVKW	generic|IP_2448651_TX=10090_REVERSED|
"""index: 8670, intensity: 4595.0, mobility: 1.074"""	-0.43873	0.154097	0.770424	YKQIWPGFATLGYY	generic|sp_Q9EQC4_ELOV4_MOUSE_REVERSED	|generic|tr_V9GXI2_V9GXI2_MOUSE_REVERSED|
"""index: 7143, intensity: 3644.0, mobility: 1.101"""	-0.44012	0.154562	0.77246	WIWFWHTEHAQP	generic|II_1050008_TX=10090_REVERSED	|generic|tr_I1E4X1_I1E4X1_MOUSE__chr19_1_8749725_8750031_ENSMUST00000176570_REVERSED|
"""index: 16666, intensity: 4099.0, mobility: 0.980"""	-0.440443	0.155028	0.772932	MVLVELMKRV	generic|sp_Q91YD4_TRPM2_MOUSE__chr10_-1_77910176_77910205_ENSMUST00000140471__II_1148356_REVERSED|
"""index: 7586, intensity: 4027.0, mobility: 0.964"""	-0.44071	0.155493	0.773322	EWGPMSKLTPPPQKCQLQP	generic|IP_902236_TX=10090_REVERSED|
"""index: 9618, intensity: 2512.0, mobility: 1.174"""	-0.440913	0.155814	0.773618	SAMTRSLW	generic|IP_1051555_TX=10090_REVERSED|
"""index: 4731, intensity: 5123.0, mobility: 0.871"""	-0.441748	0.156279	0.774836	AAMNSAEIIHACRMDSRKDQWVMLPQ	generic|IP_955898_TX=10090_REVERSED|
"""index: 4463, intensity: 3637.0, mobility: 1.039"""	-0.441795	0.156526	0.774904	HSWTPWPSRSPRTPRHYFAGSSR	generic|tr_V9GWX5_V9GWX5_MOUSE_REVERSED|
"""index: 7743, intensity: 3499.0, mobility: 0.924"""	-0.44232	0.156917	0.775667	LVCTYAHLWV	generic|IP_897004_TX=10090_REVERSED|
"""index: 14975, intensity: 24478.0, mobility: 1.070"""	-0.442529	0.157017	0.77597	RQVPVEILMWK	generic|tr_H3BJC9_H3BJC9_MOUSE__chr9_-1_50896640_50896723_ENSMUST00000176491_REVERSED	|generic|tr_F8VPT7_F8VPT7_MOUSE__chr9_-1_50896640_50896723_ENSMUST00000176491_REVERSED	|generic|chr9_-1_50915433_50915636_ENSMUST00000176491_REVERSED	|generic|sp_Q8CFH6_SIK2_MOUSE__chr9_-1_50896640_50896723_ENSMUST00000176491_REVERSED	|generic|tr_H3BKG1_H3BKG1_MOUSE__chr9_-1_50896640_50896723_ENSMUST00000176491_REVERSED|
"""index: 10808, intensity: 474344.0, mobility: 0.915"""	-0.443775	0.157189	0.777778	GGGGGGGAAAAAAAAAAAAAAVAGAGAAAAAAGGAGGA	generic|tr_E9Q6R4_E9Q6R4_MOUSE_REVERSED	|generic|tr_A0A338P6U8_A0A338P6U8_MOUSE_REVERSED	|generic|sp_E9Q4N7_ARI1B_MOUSE_REVERSED|
"""index: 3703, intensity: 3911.0, mobility: 0.862"""	-0.445221	0.157651	0.779867	YLLPWDFSTLLWRKM	generic|chr15_1_65854732_65855503_ENSMUST00000015146__IP_1084926_TX=10090_REVERSED|
"""index: 16174, intensity: 3061.0, mobility: 1.061"""	-0.445631	0.158041	0.780456	ESVLKNALDITKN	generic|tr_H3BLD7_H3BLD7_MOUSE__II_1111755_REVERSED	|generic|tr_E9Q7N9_E9Q7N9_MOUSE__II_1111754_REVERSED	|generic|tr_Q9QZH1_Q9QZH1_MOUSE_REVERSED|
"""index: 9875, intensity: 5537.0, mobility: 1.157"""	-0.44602	0.158503	0.781016	AVLSCMGTHSPTNLSRVM	generic|IP_872575_TX=10090_REVERSED|
"""index: 12445, intensity: 4089.0, mobility: 0.877"""	-0.446768	0.158891	0.782091	EPPNLVKNH	generic|tr_Q3U7P4_Q3U7P4_MOUSE_REVERSED|
"""index: 5629, intensity: 2759.0, mobility: 0.754"""	-0.447318	0.159206	0.78288	WEGPGGCY	generic|II_1010642_TX=10090_REVERSED	|generic|tr_A0A494B9I3_A0A494B9I3_MOUSE__chr17_1_26935556_26935639_ENSMUST00000237750_REVERSED	|generic|sp_Q9CXG9_PHF19_MOUSE_REVERSED	|generic|sp_Q9Z1B8_PHF1_MOUSE__chr17_1_26935556_26935639_ENSMUST00000237750_REVERSED	|generic|tr_A0A494BBE6_A0A494BBE6_MOUSE__chr17_1_26935556_26935639_ENSMUST00000237750_REVERSED|
"""index: 7953, intensity: 3557.0, mobility: 0.900"""	-0.448246	0.159668	0.784208	TEMPCPRRHS	generic|IP_1035701_TX=10090_REVERSED|
"""index: 7647, intensity: 37601.0, mobility: 1.152"""	-0.448379	0.159982	0.784398	TRWAECYKDVLRVGHPNSGHWVVKQPWS	generic|tr_A2AJY7_A2AJY7_MOUSE_REVERSED	|generic|tr_A2AJY5_A2AJY5_MOUSE_REVERSED	|generic|tr_A2AJY2_A2AJY2_MOUSE_REVERSED	|generic|sp_O35206_COFA1_MOUSE_REVERSED|
"""index: 7508, intensity: 6548.0, mobility: 1.153"""	-0.44906	0.160443	0.78537	RTISSVRQPHTCLRQRRTSSSRSKCRYS	generic|chr2_-1_52709626_52715001_ENSMUST00000102759__IP_1008713_TX=10090_REVERSED|
"""index: 14923, intensity: 5916.0, mobility: 0.948"""	-0.449063	0.160681	0.785374	DKIYIIPVFT	generic|sp_Q8VEH0_TM144_MOUSE_REVERSED|
"""index: 16678, intensity: 7715.0, mobility: 1.031"""	-0.449536	0.161068	0.786047	RRIIGTGKFSAPF	generic|IP_942358_TX=10090_REVERSED|
"""index: 9156, intensity: 2726.0, mobility: 1.145"""	-0.449652	0.161528	0.786213	LRVMLGEQSMILRPW	generic|IP_990097_TX=10090_REVERSED|
"""index: 13713, intensity: 138611.0, mobility: 0.999"""	-0.449716	0.161914	0.786304	KRESVIWGVPL	generic|chr14_1_11553949_11554032_ENSMUST00000022264__IP_1102091_TX=10090_REVERSED|
"""index: 13197, intensity: 4791.0, mobility: 0.868"""	-0.450089	0.162299	0.786834	SVPMANPMDQK	generic|sp_P84084_ARF5_MOUSE_REVERSED|
"""index: 12853, intensity: 4058.0, mobility: 0.799"""	-0.450764	0.162759	0.787792	CGSSRPSVFC	generic|IP_935436_TX=10090_REVERSED|
"""index: 16378, intensity: 3843.0, mobility: 1.109"""	-0.450774	0.163143	0.787807	ISRLLSDSGSVQSPILNSSTEEAEEVHFGSGTTQIVSSLSEPISTSSH	generic|IP_2455511_TX=10090_REVERSED|
"""index: 12911, intensity: 3372.0, mobility: 0.983"""	-0.451641	0.163603	0.789035	MVMQVCLKKTM	generic|tr_Q8VEZ5_Q8VEZ5_MOUSE__II_3464533_REVERSED	|generic|tr_Q8VGP8_Q8VGP8_MOUSE__II_3494629_REVERSED|
"""index: 7309, intensity: 4280.0, mobility: 1.047"""	-0.452041	0.164062	0.7896	RWMAPQLLTGLLLETERASWPTRQ	generic|tr_B2RSF1_B2RSF1_MOUSE_REVERSED	|generic|sp_Q6J1H4-2_UTF1_MOUSE_REVERSED|
"""index: 9567, intensity: 3242.0, mobility: 0.866"""	-0.452172	0.164145	0.789785	PCPLSLQLAKLFQS	generic|IP_908067_TX=10090_REVERSED|
"""index: 8335, intensity: 3249.0, mobility: 1.118"""	-0.453485	0.164377	0.791636	GSQWLSCLGKQFPRKWHFYLRSTYIHL	generic|tr_Q3U5C5_Q3U5C5_MOUSE__II_1087521_REVERSED	|generic|sp_Q99J72_ABEC3_MOUSE__II_1087521_REVERSED	|generic|sp_Q99J72-2_ABEC3_MOUSE__II_1087519_REVERSED	|generic|sp_Q99J72-3_ABEC3_MOUSE__II_3485079_REVERSED	|generic|sp_Q99J72-4_ABEC3_MOUSE__II_1087521_REVERSED	|generic|tr_E9QMH1_E9QMH1_MOUSE__II_1087521_REVERSED	|generic|tr_Q3TI69_Q3TI69_MOUSE__II_1087521_REVERSED	|generic|tr_E2D6P1_E2D6P1_MOUSE_REVERSED	|generic|tr_B9ZZS2_B9ZZS2_MOUSE_REVERSED	|generic|tr_B5T0I7_B5T0I7_MOUSE_REVERSED	|generic|tr_B5T0J0_B5T0J0_MOUSE_REVERSED	|generic|tr_B5T0I8_B5T0I8_MOUSE_REVERSED	|generic|tr_B9ZZS3_B9ZZS3_MOUSE_REVERSED|
"""index: 17386, intensity: 3339.0, mobility: 0.868"""	-0.454747	0.16476	0.793408	YHKSPSRR	generic|sp_O89032_SPD2A_MOUSE_REVERSED	|generic|sp_O89032-2_SPD2A_MOUSE_REVERSED	|generic|sp_O89032-3_SPD2A_MOUSE_REVERSED|
"""index: 10165, intensity: 3611.0, mobility: 0.979"""	-0.455358	0.164991	0.794263	MISFIPINLAEM	generic|IP_3491245_TX=10090_REVERSED|
"""index: 13214, intensity: 15429.0, mobility: 1.017"""	-0.455843	0.165448	0.794942	RRAVMNRLTLI	generic|IP_1073900_TX=10090_REVERSED|
"""index: 10156, intensity: 2553.0, mobility: 0.948"""	-0.456226	0.165753	0.795476	IPLWPSAQLSY	generic|IP_950922_TX=10090_REVERSED|
"""index: 6987, intensity: 5669.0, mobility: 0.948"""	-0.456988	0.166058	0.796538	VKEPVRDEQPL	generic|IP_2469905_TX=10090_REVERSED|
"""index: 13890, intensity: 37545.0, mobility: 1.016"""	-0.457296	0.166363	0.796966	SRLRLMQQSIL	generic|IP_3458278_TX=10090_REVERSED|
"""index: 15717, intensity: 3059.0, mobility: 0.930"""	-0.457847	0.166819	0.797731	TMKRLSIKW	generic|IP_1006617_TX=10090_REVERSED|
"""index: 7576, intensity: 3766.0, mobility: 1.036"""	-0.457948	0.167274	0.797871	MIYSDFIERSRV	generic|sp_Q99MK8_ARBK1_MOUSE__chr19_-1_4287100_4287252_ENSMUST00000235681_REVERSED	|generic|tr_F6Y9P3_F6Y9P3_MOUSE_REVERSED	|generic|tr_Q7TS64_Q7TS64_MOUSE__chr19_-1_4287100_4287252_ENSMUST00000235681_REVERSED|
"""index: 10014, intensity: 3572.0, mobility: 0.785"""	-0.458322	0.167654	0.798391	SSFEITPMC	generic|IP_1103629_TX=10090_REVERSED|
"""index: 8484, intensity: 2834.0, mobility: 0.825"""	-0.459384	0.168033	0.79986	ENFPAVHGI	generic|sp_A2ARZ3_FSIP2_MOUSE__II_1006030_REVERSED	|generic|tr_F7BGZ6_F7BGZ6_MOUSE__II_1006025_REVERSED|
"""index: 9332, intensity: 2605.0, mobility: 1.195"""	-0.459805	0.168411	0.80044	TRQPMSPNIESPDVYMR	generic|sp_Q8CIH5_PLCG2_MOUSE_REVERSED|
"""index: 15592, intensity: 2585.0, mobility: 1.045"""	-0.460073	0.168713	0.80081	DKITPDLVITPAE	generic|tr_A0A5K1VVQ9_A0A5K1VVQ9_MOUSE__chr19_-1_7374046_7374075_ENSMUST00000237653__II_1006392_REVERSED	|generic|sp_A2ASS6_TITIN_MOUSE__chr19_-1_7374046_7374075_ENSMUST00000237653__II_1006392_REVERSED	|generic|sp_A2ASS6-2_TITIN_MOUSE__chr19_-1_7374046_7374075_ENSMUST00000237653__II_1006392_REVERSED	|generic|tr_A0A5K1VVQ1_A0A5K1VVQ1_MOUSE__chr19_-1_7374046_7374075_ENSMUST00000237653__II_1006392_REVERSED	|generic|tr_E9Q8K5_E9Q8K5_MOUSE__chr19_-1_7374046_7374075_ENSMUST00000237653__II_1006392_REVERSED	|generic|tr_E9Q8N1_E9Q8N1_MOUSE__chr19_-1_7374046_7374075_ENSMUST00000237653__II_1006392_REVERSED|
"""index: 5105, intensity: 3388.0, mobility: 0.967"""	-0.460745	0.168937	0.801735	PRNFASQVPQPM	generic|IP_1004491_TX=10090_REVERSED|
"""index: 1912, intensity: 2943.0, mobility: 0.769"""	-0.461225	0.169391	0.802395	QCMLCTRHGGSTRPSQSVP	generic|tr_Q8BLQ2_Q8BLQ2_MOUSE__IP_3471688_REVERSED|
"""index: 13328, intensity: 6009.0, mobility: 0.917"""	-0.461422	0.169846	0.802664	THIRLHRN	generic|tr_Q3URA9_Q3URA9_MOUSE__chr5_1_3596310_3596339_ENSMUST00000006061_REVERSED|
"""index: 7844, intensity: 4162.0, mobility: 0.901"""	-0.461518	0.1703	0.802797	PFLSFSTMFVLLIARPEL	generic|IP_924527_TX=10090_REVERSED|
"""index: 12790, intensity: 16547.0, mobility: 0.872"""	-0.461985	0.170599	0.803436	MMPVRVTRDE	generic|sp_P97298_PEDF_MOUSE__chr11_-1_75410134_75410382_ENSMUST00000168902__II_1135152_REVERSED	|generic|chr11_-1_75413841_75413996_ENSMUST00000168902_REVERSED	|generic|tr_Q5ND37_Q5ND37_MOUSE_REVERSED|
"""index: 7536, intensity: 5199.0, mobility: 1.124"""	-0.462644	0.171053	0.804338	SQRDGPSPNDDLNNLANEVRALRGSLSLLL	generic|tr_Q8C7N5_Q8C7N5_MOUSE__II_829597_REVERSED	|generic|sp_A2ALU4_SHRM2_MOUSE__II_829597_REVERSED	|generic|sp_A2ALU4-2_SHRM2_MOUSE__II_829597_REVERSED	|generic|tr_A7TU71_A7TU71_MOUSE__II_829597_REVERSED|
"""index: 7908, intensity: 3867.0, mobility: 0.941"""	-0.462981	0.171196	0.804798	CSPTPRGELSSHHERRGGPTGTRTG	generic|IP_875638_TX=10090_REVERSED|
"""index: 2469, intensity: 4949.0, mobility: 0.924"""	-0.464585	0.171493	0.806981	GRPTKFNMGVTPQTVQLN	generic|tr_Q5M9L7_Q5M9L7_MOUSE__II_385647_REVERSED	|generic|tr_Q3TK12_Q3TK12_MOUSE__II_739868_REVERSED	|generic|tr_Q8BT90_Q8BT90_MOUSE__II_385647_REVERSED	|generic|IP_3475826_TX=10090_REVERSED	|generic|IP_1078956_TX=10090_REVERSED|
"""index: 12776, intensity: 13160.0, mobility: 0.906"""	-0.46506	0.171776	0.807626	PRRQHGIR	generic|IP_1034881_TX=10090_REVERSED|
"""index: 17283, intensity: 2825.0, mobility: 0.819"""	-0.465389	0.171776	0.808071	GMCFCLKN	generic|IP_904756_TX=10090_REVERSED|
"""index: 11472, intensity: 2569.0, mobility: 1.091"""	-0.46715	0.172227	0.810448	MRTCKGLHLASQACTG	generic|IP_891692_TX=10090_REVERSED|
"""index: 12228, intensity: 3054.0, mobility: 1.163"""	-0.467264	0.172678	0.810601	INSLYIFYGIFFYSY	generic|IP_3488470_TX=10090_REVERSED|
"""index: 13086, intensity: 13208.0, mobility: 1.037"""	-0.467626	0.172973	0.811088	QREKWLKRR	generic|IP_945952_TX=10090_REVERSED|
"""index: 9956, intensity: 3000.0, mobility: 0.961"""	-0.467964	0.173267	0.811543	SDPIKMASILDK	generic|II_837023_TX=10090_REVERSED	|generic|sp_Q6IE82_JADE3_MOUSE_REVERSED	|generic|tr_A0A286YCK1_A0A286YCK1_MOUSE_REVERSED	|generic|tr_A0A140T8R5_A0A140T8R5_MOUSE_REVERSED|
"""index: 7349, intensity: 2510.0, mobility: 0.883"""	-0.469032	0.173561	0.812973	TKVQVLYSLS	generic|IP_1078304_TX=10090_REVERSED|
"""index: 12364, intensity: 4740.0, mobility: 0.830"""	-0.469314	0.173698	0.813349	GPLGLTMLQ	generic|IP_962454_TX=10090_REVERSED|
"""index: 8562, intensity: 3080.0, mobility: 0.858"""	-0.469799	0.174127	0.813996	EALKNCIHI	generic|IP_3483750_TX=10090_REVERSED|
"""index: 11970, intensity: 2893.0, mobility: 1.002"""	-0.470243	0.174127	0.814588	QWYTPMLVMTL	generic|IP_3474807_TX=10090_REVERSED|
"""index: 13231, intensity: 6399.0, mobility: 0.988"""	-0.471081	0.174575	0.815702	HVSLPYTIIFA	generic|sp_Q9EQY0_ERN1_MOUSE__II_1125128_REVERSED|
"""index: 7566, intensity: 6325.0, mobility: 0.905"""	-0.47138	0.174866	0.816099	SGWPRKMRGNRKMIMYLA	generic|IP_1092296_TX=10090_REVERSED|
"""index: 5392, intensity: 5538.0, mobility: 0.941"""	-0.471782	0.175156	0.816631	LCLPALGEWPW	generic|chr7_-1_44909166_44909318_ENSMUST00000207814_REVERSED|
"""index: 10608, intensity: 9711.0, mobility: 0.871"""	-0.472681	0.175525	0.817819	MPVWLTQP	generic|IP_886219_TX=10090_REVERSED|
"""index: 5771, intensity: 5328.0, mobility: 0.872"""	-0.473305	0.175971	0.818641	AIFYLDVKEDISSIDYNELF	generic|IP_950511_TX=10090_REVERSED|
"""index: 5023, intensity: 3749.0, mobility: 0.822"""	-0.473418	0.176339	0.81879	RSVPLVPDP	generic|chr1_-1_60493594_60495477_ENSMUST00000140485__IP_1038330_TX=10090_REVERSED|
"""index: 15902, intensity: 2581.0, mobility: 0.950"""	-0.473596	0.176707	0.819025	STDYRTKKKP	generic|tr_Q3TMJ9_Q3TMJ9_MOUSE_REVERSED	|generic|tr_Q8R1S8_Q8R1S8_MOUSE_REVERSED	|generic|tr_Q6ZQJ8_Q6ZQJ8_MOUSE_REVERSED|
"""index: 5932, intensity: 8834.0, mobility: 0.974"""	-0.474713	0.177074	0.820491	RSRRVPTLFKLEKLTSNKDHQMKKMSQLRPTSSV	generic|sp_Q3V1H1_CKAP2_MOUSE__chr8_-1_22168731_22168922_ENSMUST00000211629__II_3453711_REVERSED|
"""index: 9966, intensity: 2933.0, mobility: 1.049"""	-0.474798	0.177362	0.820602	VSEHQNPLVKSNRTSHAATASEQKTD	generic|IP_3488045_TX=10090_REVERSED|
"""index: 9971, intensity: 3311.0, mobility: 1.045"""	-0.475364	0.177807	0.821343	SFSLDGWLVVGATGLAASVGITQMLDDL	generic|sp_Q8VEI3_HYAL3_MOUSE_REVERSED|
"""index: 3165, intensity: 2639.0, mobility: 0.766"""	-0.475536	0.178253	0.821567	SSGGPLSPLFSLEM	generic|chr2_1_136713508_136713633_ENSMUST00000028727_REVERSED|
"""index: 2485, intensity: 3587.0, mobility: 0.916"""	-0.475886	0.178619	0.822024	PDVPNQAMIPR	generic|tr_A0A5K1VVQ9_A0A5K1VVQ9_MOUSE__chr19_-1_7374046_7374075_ENSMUST00000237653__II_1006392_REVERSED	|generic|sp_A2ASS6_TITIN_MOUSE__chr19_-1_7374046_7374075_ENSMUST00000237653__II_1006392_REVERSED	|generic|sp_A2ASS6-2_TITIN_MOUSE__chr19_-1_7374046_7374075_ENSMUST00000237653__II_1006392_REVERSED	|generic|tr_A0A5K1VVQ1_A0A5K1VVQ1_MOUSE__chr19_-1_7374046_7374075_ENSMUST00000237653__II_1006392_REVERSED	|generic|tr_E9Q8K5_E9Q8K5_MOUSE__chr19_-1_7374046_7374075_ENSMUST00000237653__II_1006392_REVERSED	|generic|tr_E9Q8N1_E9Q8N1_MOUSE__chr19_-1_7374046_7374075_ENSMUST00000237653__II_1006392_REVERSED|
"""index: 10733, intensity: 4742.0, mobility: 0.843"""	-0.476307	0.179065	0.822572	RSTLVSAIE	generic|sp_Q11136_PEPD_MOUSE__chr7_1_35020966_35021037_ENSMUST00000161900__II_893308_REVERSED|
"""index: 9377, intensity: 2748.0, mobility: 0.897"""	-0.476533	0.17935	0.822866	LYLGCLFSCRSMEDLIFICRKIVLTQGVRFC	generic|IP_1062795_TX=10090_REVERSED|
"""index: 8428, intensity: 2753.0, mobility: 1.032"""	-0.477008	0.179795	0.823484	MHVTTAGVLKRIMEAHVDHFPLGDVEMGVI	generic|tr_E9QMK9_E9QMK9_MOUSE__II_1112995_REVERSED	|generic|tr_F7CUW7_F7CUW7_MOUSE__II_1112995_REVERSED	|generic|sp_Q8BH86_GLUCM_MOUSE__II_1112995_REVERSED|
"""index: 3186, intensity: 2698.0, mobility: 0.846"""	-0.477235	0.18024	0.823779	DKLIEQHNESAYLRGDRVIDEIL	generic|sp_Q9JJS0_SCUB2_MOUSE__II_882621_REVERSED	|generic|tr_Q68EF9_Q68EF9_MOUSE__chr15_-1_83618544_83618678_ENSMUST00000144773__II_3485364_REVERSED	|generic|sp_Q6NZL8_SCUB1_MOUSE__chr15_-1_83618544_83618678_ENSMUST00000144773__II_3485364_REVERSED	|generic|sp_Q6NZL8-2_SCUB1_MOUSE__chr15_-1_83618544_83618678_ENSMUST00000144773__II_3485364_REVERSED	|generic|tr_D3YVM9_D3YVM9_MOUSE__II_882621_REVERSED	|generic|tr_A2A442_A2A442_MOUSE__chr15_-1_83618544_83618678_ENSMUST00000144773_REVERSED	|generic|tr_D3YVN5_D3YVN5_MOUSE_REVERSED|
"""index: 11492, intensity: 6338.0, mobility: 0.868"""	-0.477308	0.180685	0.823873	SNIILGKW	generic|IP_3461981_TX=10090_REVERSED|
"""index: 18193, intensity: 5822.0, mobility: 1.167"""	-0.477432	0.18113	0.824034	VVAQLKLKLLRKL	generic|IP_1075128_TX=10090_REVERSED|
"""index: 3863, intensity: 2522.0, mobility: 1.050"""	-0.477572	0.181575	0.824215	EVQTINGPLLMQLM	generic|IP_883479_TX=10090_REVERSED|
"""index: 5147, intensity: 4703.0, mobility: 0.861"""	-0.477809	0.181778	0.824522	WFLSQVLLYMCFFKSARLLMKIQ	generic|IP_1113497_TX=10090_REVERSED|
"""index: 17401, intensity: 3547.0, mobility: 0.975"""	-0.478054	0.182141	0.82484	PLQKHCTLPNLS	generic|IP_1099160_TX=10090_REVERSED	|generic|IP_2452447_TX=10090_REVERSED|
"""index: 14545, intensity: 3838.0, mobility: 0.943"""	-0.478371	0.182586	0.82525	FFTQRMLLK	generic|IP_1042303_TX=10090_REVERSED|
"""index: 13976, intensity: 8131.0, mobility: 0.975"""	-0.478514	0.18303	0.825434	FFIIVRAER	generic|tr_Q6IMK7_Q6IMK7_MOUSE__II_921265_REVERSED	|generic|tr_F6TPL1_F6TPL1_MOUSE_REVERSED	|generic|tr_B9EKI6_B9EKI6_MOUSE_REVERSED|
"""index: 2366, intensity: 3312.0, mobility: 0.970"""	-0.47858	0.183474	0.82552	VWCRLDQAAAEH	generic|tr_A0A286YE23_A0A286YE23_MOUSE__II_3478276_REVERSED	|generic|sp_P26952_IL3RA_MOUSE__II_3478276_REVERSED	|generic|tr_A0A286YE20_A0A286YE20_MOUSE_REVERSED	|generic|sp_P26952-3_IL3RA_MOUSE_REVERSED	|generic|sp_P26952-2_IL3RA_MOUSE_REVERSED|
"""index: 11460, intensity: 2719.0, mobility: 0.985"""	-0.478605	0.183837	0.825552	QILPPMLKQIYEPQNLHH	generic|sp_Q99LG2_TNPO2_MOUSE__chr8_1_85045204_85045320_ENSMUST00000210576_REVERSED	|generic|tr_Q3U316_Q3U316_MOUSE__chr8_1_85045204_85045320_ENSMUST00000210576_REVERSED	|generic|tr_Q3U1S0_Q3U1S0_MOUSE__chr8_1_85045204_85045320_ENSMUST00000210576_REVERSED	|generic|tr_E9PV58_E9PV58_MOUSE__chr8_1_85045204_85045320_ENSMUST00000210576_REVERSED|
"""index: 9405, intensity: 4511.0, mobility: 0.805"""	-0.4788	0.184281	0.825804	PLARGVWA	generic|tr_Q8C4I7_Q8C4I7_MOUSE__chr8_1_85066632_85066664_ENSMUST00000139721__II_862047_REVERSED	|generic|IP_862045_TX=10090_REVERSED|
"""index: 3405, intensity: 3866.0, mobility: 1.018"""	-0.478819	0.184725	0.825828	EDTIRQQLNDGRQLLENVTGENDESMDKNFDEEKLNVGQQIEAELP	generic|sp_P11531_DMD_MOUSE__chrX_1_85144125_85144169_ENSMUST00000146331__II_832695_REVERSED	|generic|tr_A0A668KLA2_A0A668KLA2_MOUSE__chrX_1_85144125_85144169_ENSMUST00000146331__II_832695_REVERSED|
"""index: 108, intensity: 2818.0, mobility: 0.994"""	-0.479007	0.184922	0.82607	TEHMNEWFKAVY	generic|II_3461063_TX=10090_REVERSED	|generic|tr_A0A338P6X1_A0A338P6X1_MOUSE_REVERSED	|generic|tr_K7N6Z2_K7N6Z2_MOUSE_REVERSED|
"""index: 1847, intensity: 2689.0, mobility: 0.815"""	-0.47984	0.185284	0.827142	VPFIGRHS	generic|chr13_-1_24924062_24926003_ENSMUST00000037615_REVERSED|
"""index: 4364, intensity: 21460.0, mobility: 1.001"""	-0.480569	0.185645	0.828078	EESADLNYKSLDA	generic|tr_D3Z4U0_D3Z4U0_MOUSE__II_973375_REVERSED	|generic|sp_Q9R020_ZRAB2_MOUSE__II_973375_REVERSED	|generic|sp_Q9R020-2_ZRAB2_MOUSE_REVERSED	|generic|tr_A0A0H2UH20_A0A0H2UH20_MOUSE_REVERSED	|generic|tr_E9PUD0_E9PUD0_MOUSE_REVERSED|
"""index: 8945, intensity: 3227.0, mobility: 1.050"""	-0.481197	0.186088	0.82888	MMMKMKMTMMKL	generic|IP_981235_TX=10090_REVERSED|
"""index: 10201, intensity: 3382.0, mobility: 0.998"""	-0.481202	0.186531	0.828887	TSLFRSPVRCVS	generic|tr_Q923F9_Q923F9_MOUSE__chr13_-1_114288763_114288852_ENSMUST00000232101__II_3474448_REVERSED|
"""index: 5151, intensity: 4081.0, mobility: 0.905"""	-0.48148	0.186974	0.829242	WSSCNLPEVNAKTMMVKSNS	generic|tr_B1AQZ0_B1AQZ0_MOUSE_REVERSED|
"""index: 8211, intensity: 2758.0, mobility: 1.178"""	-0.4815	0.187417	0.829267	CHCLLCLPPSLASPFFPSL	generic|IP_1063820_TX=10090_REVERSED|
"""index: 6643, intensity: 3242.0, mobility: 0.824"""	-0.481841	0.18786	0.829703	STSVNLAPTQFPLRLE	generic|IP_1110690_TX=10090_REVERSED|
"""index: 5618, intensity: 4338.0, mobility: 0.819"""	-0.48248	0.188303	0.830517	EERIDGGELNIVFTGMLEI	generic|tr_Q8R2M5_Q8R2M5_MOUSE_REVERSED|
"""index: 8384, intensity: 2826.0, mobility: 1.115"""	-0.482971	0.188496	0.83114	EADVKVVAYYPLNVFVPANDNQDEVTVKVV	generic|tr_Q9QXA3_Q9QXA3_MOUSE_REVERSED	|generic|tr_A0A1L1SQU7_A0A1L1SQU7_MOUSE_REVERSED	|generic|tr_A0A087WRT4_A0A087WRT4_MOUSE_REVERSED	|generic|tr_F2Z4A3_F2Z4A3_MOUSE_REVERSED|
"""index: 6817, intensity: 6440.0, mobility: 1.056"""	-0.483324	0.188771	0.831587	HHRPALHATVTLVRPAVEDLNMSPMWCYKKWTAMIFLSPPQF	generic|IP_967750_TX=10090_REVERSED|
"""index: 5741, intensity: 6099.0, mobility: 0.940"""	-0.484147	0.189129	0.832628	MAEAAQILETVA	generic|tr_A0A1L1SQP9_A0A1L1SQP9_MOUSE__II_3500450_REVERSED	|generic|tr_A0A1L1SRI1_A0A1L1SRI1_MOUSE__chr2_1_29733737_29733766_ENSMUST00000123953__II_3500449_REVERSED	|generic|tr_Q9CS79_Q9CS79_MOUSE_REVERSED	|generic|tr_A0A1L1SQ51_A0A1L1SQ51_MOUSE__chr2_1_29733737_29733766_ENSMUST00000123953_REVERSED	|generic|tr_Q68FD6_Q68FD6_MOUSE__chr2_1_29733737_29733766_ENSMUST00000123953_REVERSED	|generic|tr_B2RY15_B2RY15_MOUSE__chr2_1_29733737_29733766_ENSMUST00000123953_REVERSED	|generic|tr_Q6PB69_Q6PB69_MOUSE_REVERSED	|generic|tr_Q8CHG4_Q8CHG4_MOUSE__chr2_1_29733737_29733766_ENSMUST00000123953_REVERSED	|generic|tr_Q8CDM9_Q8CDM9_MOUSE__chr2_1_29733737_29733766_ENSMUST00000123953_REVERSED	|generic|sp_Q71LX4_TLN2_MOUSE__chr2_1_29733737_29733766_ENSMUST00000123953_REVERSED	|generic|tr_E9PUM4_E9PUM4_MOUSE__chr2_1_29733737_29733766_ENSMUST00000123953_REVERSED|
"""index: 15681, intensity: 4705.0, mobility: 0.893"""	-0.484522	0.189571	0.833103	LVNLNVRGY	generic|tr_A0A0G2JEL2_A0A0G2JEL2_MOUSE__II_931283_REVERSED	|generic|tr_Q80XK7_Q80XK7_MOUSE__chr5_-1_123563418_123563597_ENSMUST00000198900__II_931280_REVERSED	|generic|sp_Q9D2N9_VP33A_MOUSE__chr5_-1_123563418_123563597_ENSMUST00000198900__II_931280_REVERSED|
"""index: 10866, intensity: 2817.0, mobility: 0.789"""	-0.484793	0.189929	0.833444	SCISNSKSDS	generic|tr_Q8R2C0_Q8R2C0_MOUSE_REVERSED	|generic|tr_Q9EPT0_Q9EPT0_MOUSE_REVERSED|
"""index: 4356, intensity: 10780.0, mobility: 0.880"""	-0.485253	0.190287	0.834023	HMWIKTCLAVHCMSLCPLLVQVLMPL	generic|IP_983920_TX=10090_REVERSED|
"""index: 11166, intensity: 2541.0, mobility: 1.162"""	-0.485678	0.190728	0.834557	EAARVQHE	generic|IP_978454_TX=10090_REVERSED|
"""index: 8609, intensity: 2566.0, mobility: 1.050"""	-0.48644	0.191001	0.835512	EGWSRPMRVLSCM	generic|IP_882286_TX=10090_REVERSED|
"""index: 15416, intensity: 3624.0, mobility: 0.863"""	-0.486673	0.191442	0.835803	LRAEMVRQ	generic|chr7_-1_30955434_30956282_ENSMUST00000108119_REVERSED|
"""index: 18108, intensity: 4242.0, mobility: 1.072"""	-0.486674	0.191884	0.835804	RRTIESGRAIHL	generic|chr12_1_16948472_16948537_ENSMUST00000020904_REVERSED|
"""index: 9826, intensity: 5638.0, mobility: 1.173"""	-0.486748	0.19224	0.835897	ELYSVSINSHIGNLTRC	generic|tr_Q9WVG0_Q9WVG0_MOUSE_REVERSED	|generic|tr_A0A087WS13_A0A087WS13_MOUSE_REVERSED	|generic|tr_F6QGV1_F6QGV1_MOUSE_REVERSED	|generic|sp_Q80Z19_MUC2_MOUSE_REVERSED|
"""index: 14847, intensity: 3024.0, mobility: 0.954"""	-0.486834	0.192596	0.836005	WIDKPPTVISP	generic|tr_F8WH23_F8WH23_MOUSE_REVERSED	|generic|sp_Q61581_IBP7_MOUSE_REVERSED	|generic|tr_A0A5E1_A0A5E1_MOUSE_REVERSED	|generic|tr_E9Q5D9_E9Q5D9_MOUSE_REVERSED	|generic|tr_Q811C8_Q811C8_MOUSE_REVERSED	|generic|tr_Q3U131_Q3U131_MOUSE_REVERSED	|generic|tr_Q3UFA6_Q3UFA6_MOUSE_REVERSED|
"""index: 7396, intensity: 4530.0, mobility: 0.858"""	-0.486931	0.192952	0.836125	QIVHALTLPATPRPDTTRRAPAL	generic|tr_A0A338P677_A0A338P677_MOUSE_REVERSED	|generic|tr_O88557_O88557_MOUSE_REVERSED	|generic|tr_A0A338P791_A0A338P791_MOUSE_REVERSED	|generic|tr_Q8K4Y2_Q8K4Y2_MOUSE_REVERSED	|generic|tr_A0A3Q4EGG8_A0A3Q4EGG8_MOUSE_REVERSED|
"""index: 12420, intensity: 2969.0, mobility: 0.859"""	-0.488123	0.193392	0.837611	KHGHVFMCML	generic|IP_3462927_TX=10090_REVERSED|
"""index: 8073, intensity: 2734.0, mobility: 1.136"""	-0.488263	0.193747	0.837785	RYNLDTNMDIELIQFLEEREANIKR	generic|tr_J3QNS7_J3QNS7_MOUSE_REVERSED	|generic|tr_D3Z260_D3Z260_MOUSE_REVERSED	|generic|tr_E9Q8R3_E9Q8R3_MOUSE_REVERSED|
"""index: 14946, intensity: 3188.0, mobility: 0.958"""	-0.488715	0.194188	0.838345	LGFNKLTMLAF	generic|tr_G3UXT0_G3UXT0_MOUSE_REVERSED|
"""index: 1424, intensity: 2620.0, mobility: 0.751"""	-0.489298	0.194628	0.839068	YGLTAPPPPRRSQ	generic|IP_959129_TX=10090_REVERSED|
"""index: 12232, intensity: 16172.0, mobility: 0.848"""	-0.489543	0.195068	0.83937	PGKIFGTKQ	generic|sp_E9Q5F9_SETD2_MOUSE__chr9_1_110592527_110592583_ENSMUST00000196814__II_842183_REVERSED	|generic|sp_E9Q5F9-2_SETD2_MOUSE__chr9_1_110592527_110592583_ENSMUST00000196814__II_842200_REVERSED|
"""index: 6482, intensity: 3387.0, mobility: 1.113"""	-0.489874	0.195251	0.839779	FASSQTQYVYPPYVL	generic|tr_A2AQH3_A2AQH3_MOUSE_REVERSED	|generic|tr_Q3UST3_Q3UST3_MOUSE_REVERSED	|generic|sp_Q9ERH7_HIPK3_MOUSE_REVERSED	|generic|tr_A2RRJ7_A2RRJ7_MOUSE_REVERSED|
"""index: 7065, intensity: 3513.0, mobility: 0.930"""	-0.490381	0.195347	0.840404	NFNIVTELEY	generic|IP_1137819_TX=10090_REVERSED|
"""index: 5766, intensity: 3112.0, mobility: 0.866"""	-0.491904	0.1957	0.842273	HRNRRTEDICLREGERNTH	generic|IP_1044072_TX=10090_REVERSED|
"""index: 10952, intensity: 3776.0, mobility: 0.953"""	-0.492184	0.196139	0.842615	QTCHQVRFLSRPSWVLPSAEL	generic|IP_2553774_TX=10090_REVERSED|
"""index: 1841, intensity: 3057.0, mobility: 0.798"""	-0.492285	0.196577	0.842738	APGGLSQCK	generic|sp_E9PYL2_PRR12_MOUSE__chr7_-1_45028478_45028621_ENSMUST00000210410_REVERSED|
"""index: 8574, intensity: 3909.0, mobility: 0.941"""	-0.492572	0.197016	0.843089	GNDVQSVGPVLAAYARSQPGRLSRCS	generic|tr_E9Q5R5_E9Q5R5_MOUSE__II_1098842_REVERSED	|generic|tr_E9Q0X9_E9Q0X9_MOUSE__chr14_1_51888009_51888050_ENSMUST00000168217__II_1098845_REVERSED	|generic|sp_Q3U2U7_MET17_MOUSE__chr14_1_51888009_51888050_ENSMUST00000168217__II_1098835_REVERSED	|generic|tr_E9Q7K9_E9Q7K9_MOUSE__chr14_1_51888009_51888050_ENSMUST00000168217_REVERSED|
"""index: 11983, intensity: 3167.0, mobility: 0.942"""	-0.492733	0.197368	0.843285	SGYDRGRACYY	generic|tr_X5J4N9_X5J4N9_MOUSE_REVERSED|
"""index: 9079, intensity: 2629.0, mobility: 1.042"""	-0.493101	0.19772	0.843734	QETQQIIENRTQL	generic|sp_Q3V036_CCD27_MOUSE_REVERSED|
"""index: 7827, intensity: 9081.0, mobility: 1.166"""	-0.493229	0.198072	0.843888	PTPSYLMVCMPIRMSKSKLGLRAAFGPSAAALV	generic|IP_869620_TX=10090_REVERSED|
"""index: 12738, intensity: 2812.0, mobility: 0.835"""	-0.493334	0.198427	0.844017	QGLRPHHL	generic|IP_1019789_TX=10090_REVERSED|
"""index: 7071, intensity: 2821.0, mobility: 1.070"""	-0.493599	0.198427	0.844339	RHHGWILNHGLLY	generic|IP_3465457_TX=10090_REVERSED|
"""index: 5446, intensity: 13681.0, mobility: 0.900"""	-0.494565	0.198777	0.845509	TFYYKLYTK	generic|IP_964939_TX=10090_REVERSED|
"""index: 9369, intensity: 2676.0, mobility: 0.950"""	-0.494735	0.199214	0.845715	MVVALMVQQIM	generic|chrX_-1_102557240_102559666_ENSMUST00000052012__IP_831512_TX=10090_REVERSED|
"""index: 13273, intensity: 3104.0, mobility: 1.016"""	-0.494744	0.199563	0.845726	TKRWAVRSSLR	generic|IP_992266_TX=10090_REVERSED|
"""index: 9313, intensity: 2860.0, mobility: 0.744"""	-0.494968	0.199913	0.845996	SSSYHSCR	generic|IP_1096253_TX=10090_REVERSED|
"""index: 9899, intensity: 3028.0, mobility: 0.999"""	-0.495141	0.200349	0.846205	MNMMKNMMKTK	generic|IP_901326_TX=10090_REVERSED|
"""index: 11727, intensity: 2743.0, mobility: 1.120"""	-0.495684	0.200786	0.84686	LMSSGPSEVPQPTMARS	generic|IP_957988_TX=10090_REVERSED	|generic|IP_958007_TX=10090_REVERSED|
"""index: 7847, intensity: 4346.0, mobility: 1.118"""	-0.495837	0.201134	0.847043	KVAPMVADLHPQLFEFQEALFVLFETAVVR	generic|tr_Q9D9P9_Q9D9P9_MOUSE__chr6_1_3598529_3598597_ENSMUST00000184461_REVERSED|
"""index: 13119, intensity: 12161.0, mobility: 1.026"""	-0.496036	0.201571	0.847282	VERCKGRRAEH	generic|IP_1144882_TX=10090_REVERSED|
"""index: 5175, intensity: 2989.0, mobility: 0.937"""	-0.496426	0.202007	0.847751	DKYAPQIVVGH	generic|tr_E9PZI9_E9PZI9_MOUSE__II_1075151_REVERSED	|generic|tr_Q05D16_Q05D16_MOUSE__II_1075151_REVERSED	|generic|chr16_-1_45396955_45397212_ENSMUST00000167355_REVERSED	|generic|tr_Q80VX2_Q80VX2_MOUSE__chr16_-1_45392246_45392368_ENSMUST00000167355_REVERSED	|generic|tr_E9QMY1_E9QMY1_MOUSE_REVERSED	|generic|sp_O54901_OX2G_MOUSE_REVERSED|
"""index: 4251, intensity: 6314.0, mobility: 1.053"""	-0.496666	0.202355	0.848038	TWWRLSPDVLCPPT	generic|IP_1134203_TX=10090_REVERSED|
"""index: 10883, intensity: 5409.0, mobility: 0.882"""	-0.497183	0.202791	0.848657	LRRWLYTS	generic|IP_1083747_TX=10090_REVERSED|
"""index: 14245, intensity: 8341.0, mobility: 1.010"""	-0.497551	0.20305	0.849097	VMRKVRRGELD	generic|IP_3482472_TX=10090_REVERSED|
"""index: 11991, intensity: 3232.0, mobility: 0.824"""	-0.498497	0.203486	0.850224	VERTCARNSYSQVM	generic|IP_1136841_TX=10090_REVERSED|
"""index: 6544, intensity: 2729.0, mobility: 0.845"""	-0.498562	0.203922	0.850301	LSSNLKTEDICELPNL	generic|IP_1075011_TX=10090_REVERSED|
"""index: 7616, intensity: 2803.0, mobility: 1.101"""	-0.49859	0.204357	0.850335	VNTLNTGQISERTFDFIQPAPFLNEVHM	generic|IP_1132374_TX=10090_REVERSED|
"""index: 4572, intensity: 3096.0, mobility: 0.793"""	-0.498709	0.204793	0.850476	LGGFAQNLV	generic|tr_A0A140LHN4_A0A140LHN4_MOUSE_REVERSED	|generic|tr_Q9JIH0_Q9JIH0_MOUSE_REVERSED	|generic|tr_A2AER4_A2AER4_MOUSE_REVERSED	|generic|tr_A0A140LI17_A0A140LI17_MOUSE__chrX_1_7892824_7892886_ENSMUST00000096514_REVERSED	|generic|tr_Q3U1S3_Q3U1S3_MOUSE_REVERSED	|generic|tr_Q3UIP1_Q3UIP1_MOUSE__chrX_1_7892824_7892886_ENSMUST00000096514_REVERSED|
"""index: 2173, intensity: 2542.0, mobility: 0.983"""	-0.498872	0.205139	0.850669	MTAMYGEVIQGLD	generic|sp_Q9CWR0_ARHGP_MOUSE__chr10_-1_127186079_127186141_ENSMUST00000218864__II_3469535_REVERSED	|generic|sp_Q9CWR0-2_ARHGP_MOUSE__chr10_-1_127186079_127186141_ENSMUST00000218864__II_3469535_REVERSED	|generic|tr_G5E825_G5E825_MOUSE__chr10_-1_127186079_127186141_ENSMUST00000218864__II_3469539_REVERSED	|generic|tr_A0A0R4J211_A0A0R4J211_MOUSE__chr10_-1_127186079_127186141_ENSMUST00000218864__II_3469535_REVERSED	|generic|tr_A0A1W2P6R9_A0A1W2P6R9_MOUSE__chr10_-1_127186079_127186141_ENSMUST00000218864__II_3469535_REVERSED	|generic|tr_A0A1Y7VNM7_A0A1Y7VNM7_MOUSE__chr10_-1_127186079_127186141_ENSMUST00000218864__II_3469539_REVERSED|
"""index: 2740, intensity: 2702.0, mobility: 0.835"""	-0.499164	0.205295	0.851015	KNKMSNRYIWILSR	generic|IP_830361_TX=10090_REVERSED|
"""index: 2238, intensity: 2538.0, mobility: 1.055"""	-0.499813	0.205295	0.851784	FNAGAIMRCRCHWQVETPGAYLMPS	generic|tr_A0A494B923_A0A494B923_MOUSE_REVERSED	|generic|tr_Q9QYS0_Q9QYS0_MOUSE_REVERSED	|generic|sp_O88428_PAPS2_MOUSE_REVERSED	|generic|tr_A0A494BB18_A0A494BB18_MOUSE_REVERSED|
"""index: 9321, intensity: 6831.0, mobility: 0.954"""	-0.501635	0.20564	0.853927	QLLPFIECMYHNIINLDCFKLRIMCGTHAMAS	generic|tr_Q9EQB1_Q9EQB1_MOUSE_REVERSED|
"""index: 4967, intensity: 3170.0, mobility: 0.916"""	-0.501971	0.206074	0.854321	TIPAQPRSWR	generic|tr_A0A087WR50_A0A087WR50_MOUSE__chr1_-1_71637244_71637333_ENSMUST00000186613__II_1037262_REVERSED	|generic|tr_A0A087WSN6_A0A087WSN6_MOUSE__chr1_-1_71637244_71637333_ENSMUST00000186613__II_1037262_REVERSED	|generic|sp_P11276_FINC_MOUSE__chr1_-1_71637244_71637333_ENSMUST00000186613__II_1037262_REVERSED	|generic|tr_Q3TCF1_Q3TCF1_MOUSE__chr1_-1_71637244_71637333_ENSMUST00000186613__II_1037262_REVERSED	|generic|tr_B9EHT6_B9EHT6_MOUSE__chr1_-1_71637244_71637333_ENSMUST00000186613__II_1037262_REVERSED	|generic|tr_Q3UHL6_Q3UHL6_MOUSE__chr1_-1_71637244_71637333_ENSMUST00000186613__II_1037262_REVERSED	|generic|tr_Q3UGY5_Q3UGY5_MOUSE__chr1_-1_71637244_71637333_ENSMUST00000186613_REVERSED	|generic|tr_Q3TCL7_Q3TCL7_MOUSE__chr1_-1_71637244_71637333_ENSMUST00000186613_REVERSED	|generic|tr_B7ZNJ1_B7ZNJ1_MOUSE__chr1_-1_71637244_71637333_ENSMUST00000186613_REVERSED	|generic|tr_Q3UH17_Q3UH17_MOUSE__chr1_-1_71637244_71637333_ENSMUST00000186613_REVERSED	|generic|tr_Q3TBB4_Q3TBB4_MOUSE__chr1_-1_71637244_71637333_ENSMUST00000186613_REVERSED	|generic|tr_A0A087WS56_A0A087WS56_MOUSE__chr1_-1_71637244_71637333_ENSMUST00000186613_REVERSED	|generic|tr_Q3UHR1_Q3UHR1_MOUSE__chr1_-1_71637244_71637333_ENSMUST00000186613_REVERSED|
"""index: 15519, intensity: 3659.0, mobility: 0.915"""	-0.50199	0.206418	0.854343	NHRLPPPFP	generic|IP_865864_TX=10090_REVERSED|
"""index: 3093, intensity: 5959.0, mobility: 0.927"""	-0.502348	0.206852	0.854761	KMCEFIAPIYFPKVVNIANIPNR	generic|IP_892752_TX=10090_REVERSED|
"""index: 8529, intensity: 3383.0, mobility: 0.989"""	-0.502708	0.207285	0.855182	NRMCLVLFKMELTKVRHFIDSEPQAPFSKLMM	generic|chr12_-1_55719706_55735045_ENSMUST00000219432__IP_2440286_TX=10090_REVERSED	|generic|IP_3470873_TX=10090_REVERSED|
"""index: 10960, intensity: 18938.0, mobility: 0.908"""	-0.502738	0.207449	0.855216	WIRVLKHQ	generic|sp_Q8BGI7_LRC39_MOUSE_REVERSED	|generic|tr_Q9D8D7_Q9D8D7_MOUSE_REVERSED|
"""index: 4162, intensity: 6158.0, mobility: 1.065"""	-0.503395	0.207882	0.855981	QFYLLSALCKAAMHSLLKDSNQLMRMQSLMTDIVTLQLLKM	generic|tr_F6SLL8_F6SLL8_MOUSE_REVERSED|
"""index: 14609, intensity: 4752.0, mobility: 0.945"""	-0.503575	0.208315	0.85619	PPSFYPPQLR	generic|tr_E9Q4B1_E9Q4B1_MOUSE_REVERSED	|generic|sp_Q32MG2_CBY2_MOUSE_REVERSED	|generic|sp_Q32MG2-2_CBY2_MOUSE_REVERSED	|generic|sp_Q32MG2-3_CBY2_MOUSE_REVERSED|
"""index: 11688, intensity: 2731.0, mobility: 1.039"""	-0.503577	0.208658	0.856193	NAWLSMSGQESSWT	generic|sp_P48759_PTX3_MOUSE_REVERSED|
"""index: 15850, intensity: 3275.0, mobility: 0.950"""	-0.504516	0.209091	0.857281	KEKLMQMLR	generic|IP_883981_TX=10090_REVERSED|
"""index: 2594, intensity: 28030.0, mobility: 0.914"""	-0.50452	0.209524	0.857286	APHAAPLGRQHG	generic|chr6_-1_24664528_24664743_ENSMUST00000031695_REVERSED|
"""index: 15661, intensity: 3657.0, mobility: 0.985"""	-0.505225	0.209935	0.8581	PPLPEFVPVFF	generic|sp_Q6P4T2_U520_MOUSE__chr2_1_127208986_127209141_ENSMUST00000142327_REVERSED|
"""index: 2586, intensity: 4681.0, mobility: 0.895"""	-0.505336	0.209935	0.858227	TNEVNVRQTQKLIQDGKKWTVT	generic|tr_A0A5K1VVQ9_A0A5K1VVQ9_MOUSE__chr19_-1_7374046_7374075_ENSMUST00000237653__II_1006392_REVERSED	|generic|sp_A2ASS6_TITIN_MOUSE__chr19_-1_7374046_7374075_ENSMUST00000237653__II_1006392_REVERSED	|generic|sp_A2ASS6-2_TITIN_MOUSE__chr19_-1_7374046_7374075_ENSMUST00000237653__II_1006392_REVERSED	|generic|tr_A0A5K1VVQ1_A0A5K1VVQ1_MOUSE__chr19_-1_7374046_7374075_ENSMUST00000237653__II_1006392_REVERSED	|generic|tr_E9Q8K5_E9Q8K5_MOUSE__chr19_-1_7374046_7374075_ENSMUST00000237653__II_1006392_REVERSED	|generic|tr_E9Q8N1_E9Q8N1_MOUSE__chr19_-1_7374046_7374075_ENSMUST00000237653__II_1006392_REVERSED|
"""index: 7385, intensity: 4460.0, mobility: 1.115"""	-0.507265	0.210186	0.860439	QSSQFVLSPKSSLKETATNLPVFSTEKMRQK	generic|sp_Q9JJN0_POLH_MOUSE_REVERSED	|generic|tr_I6L9K1_I6L9K1_MOUSE_REVERSED|
"""index: 9317, intensity: 3261.0, mobility: 0.836"""	-0.508094	0.210526	0.861383	QSPSYLLKLFSPYSLC	generic|IP_1105709_TX=10090_REVERSED|
"""index: 1537, intensity: 3798.0, mobility: 0.820"""	-0.50836	0.210958	0.861686	ARSGRLVSPNVNQDLED	generic|II_826405_TX=10090_REVERSED|
"""index: 5035, intensity: 3756.0, mobility: 1.050"""	-0.508403	0.211298	0.861734	QYSYRMGQQPRYRPFLGPHPGNAQFG	generic|sp_E9Q2Z1_CECR2_MOUSE__II_912294_REVERSED	|generic|sp_E9Q2Z1-2_CECR2_MOUSE__II_912294_REVERSED|
"""index: 10670, intensity: 17205.0, mobility: 0.883"""	-0.508456	0.211638	0.861794	PLAPMMVIT	generic|tr_D3YZC8_D3YZC8_MOUSE__chr18_-1_34605470_34605598_ENSMUST00000152612__II_609598_REVERSED	|generic|sp_Q8R3B7_BRD8_MOUSE__chr18_-1_34605470_34605598_ENSMUST00000152612__II_609598_REVERSED	|generic|sp_Q8R3B7-2_BRD8_MOUSE__chr18_-1_34605470_34605598_ENSMUST00000152612__II_609598_REVERSED|
"""index: 5094, intensity: 3437.0, mobility: 0.954"""	-0.508733	0.211795	0.862109	PIVDIIHPTPGITLEMPEVVLVSPE	generic|tr_A0A1W2P6U8_A0A1W2P6U8_MOUSE__chr19_1_42266752_42266781_ENSMUST00000122375__II_1149644_REVERSED|
"""index: 6436, intensity: 7966.0, mobility: 0.996"""	-0.509139	0.212226	0.862569	QENMQRLLEVQKTLYEI	generic|tr_Q3TAP7_Q3TAP7_MOUSE_REVERSED	|generic|sp_P97817_CDR2_MOUSE_REVERSED|
"""index: 2845, intensity: 3043.0, mobility: 0.859"""	-0.5093	0.212656	0.86275	NNTLPNNNTL	generic|tr_Q8BWF5_Q8BWF5_MOUSE__II_1024273_REVERSED|
"""index: 13366, intensity: 6340.0, mobility: 0.941"""	-0.509356	0.213087	0.862814	RRCSKLYTR	generic|tr_F7BIN0_F7BIN0_MOUSE__chr18_-1_22694941_22695123_ENSMUST00000097651__II_1057367_REVERSED	|generic|tr_Q8BUA3_Q8BUA3_MOUSE__chr18_-1_22694941_22695123_ENSMUST00000097651__II_1057367_REVERSED	|generic|tr_E9Q947_E9Q947_MOUSE__chr18_-1_22694941_22695123_ENSMUST00000097651__II_1057367_REVERSED	|generic|sp_P60954-2_NOL4_MOUSE__chr18_-1_22694941_22695123_ENSMUST00000097651__II_1057367_REVERSED	|generic|tr_Q52KQ8_Q52KQ8_MOUSE_REVERSED	|generic|tr_Q6AXH3_Q6AXH3_MOUSE_REVERSED	|generic|sp_Q6DIB4_NOL4L_MOUSE_REVERSED	|generic|tr_Q3UH85_Q3UH85_MOUSE_REVERSED	|generic|tr_Q3TZG8_Q3TZG8_MOUSE_REVERSED|
"""index: 2004, intensity: 2683.0, mobility: 1.195"""	-0.509735	0.213517	0.863242	PQPSAAMQPQ	generic|chr9_1_107947976_107948251_ENSMUST00000035700__IP_843486_TX=10090_REVERSED|
"""index: 1090, intensity: 3128.0, mobility: 0.868"""	-0.509889	0.213672	0.863416	RMVLAKLHN	generic|IP_1104386_TX=10090_REVERSED|
"""index: 12447, intensity: 7865.0, mobility: 0.952"""	-0.510446	0.214009	0.864043	HERPATKRL	generic|tr_D7EYE4_D7EYE4_MOUSE_REVERSED	|generic|sp_Q62394_ZN185_MOUSE_REVERSED	|generic|tr_Q9JJR3_Q9JJR3_MOUSE_REVERSED	|generic|tr_Q8CHR0_Q8CHR0_MOUSE_REVERSED	|generic|tr_G5E8W8_G5E8W8_MOUSE_REVERSED	|generic|tr_Q8C875_Q8C875_MOUSE_REVERSED	|generic|tr_A2BI37_A2BI37_MOUSE_REVERSED|
"""index: 13044, intensity: 2690.0, mobility: 0.970"""	-0.510577	0.214439	0.864189	SSHCHFLKKL	generic|tr_Q7TRX2_Q7TRX2_MOUSE_REVERSED|
"""index: 9414, intensity: 21068.0, mobility: 0.911"""	-0.510765	0.2145	0.864401	EDELLVQPPQ	generic|sp_Q9ESU6_BRD4_MOUSE__chr17_-1_32197752_32197781_ENSMUST00000230565_REVERSED	|generic|tr_Q3UH70_Q3UH70_MOUSE__chr17_-1_32197752_32197781_ENSMUST00000230565_REVERSED|
"""index: 3730, intensity: 2965.0, mobility: 0.916"""	-0.511881	0.214929	0.86565	HTSTTKQSCTHIQILSPPSPPLSSHLFFAL	generic|IP_833538_TX=10090_REVERSED|
"""index: 3726, intensity: 2699.0, mobility: 0.792"""	-0.511935	0.215358	0.86571	PFVVTLVACPSVFVTS	generic|IP_857926_TX=10090_REVERSED|
"""index: 16266, intensity: 3201.0, mobility: 1.006"""	-0.512334	0.215695	0.866155	MFYQVACDRLNNLREQEGTGMSEFLRINESITELQYRHFFT	generic|sp_Q8BWQ4_CMTR2_MOUSE_REVERSED|
"""index: 7479, intensity: 2900.0, mobility: 1.169"""	-0.512549	0.216123	0.866394	PRKFIIEDRLPSMKGGNKHYEVLDALTAH	generic|tr_A0A1D5RMA9_A0A1D5RMA9_MOUSE__II_3453383_REVERSED|
"""index: 4050, intensity: 4297.0, mobility: 0.868"""	-0.512571	0.216552	0.866419	ENPYLVHHVSPETTVILRWSSLLFR	generic|IP_1117110_TX=10090_REVERSED|
"""index: 10000, intensity: 3890.0, mobility: 0.784"""	-0.512687	0.216981	0.866548	SERQSMML	generic|sp_P27612_PLAP_MOUSE__II_960124_REVERSED|
"""index: 7926, intensity: 3257.0, mobility: 0.959"""	-0.512868	0.21741	0.866749	RRPPSLSTQPW	generic|IP_1056547_TX=10090_REVERSED|
"""index: 3355, intensity: 3024.0, mobility: 0.934"""	-0.513154	0.217839	0.867067	APLTPLMGPGCLI	generic|IP_1008800_TX=10090_REVERSED|
"""index: 12029, intensity: 62825.0, mobility: 0.943"""	-0.513517	0.218268	0.867469	MRKKKSIIM	generic|sp_Q8BS95_GPHR_MOUSE__chr3_-1_96897329_96897436_ENSMUST00000154750__II_981910_REVERSED	|generic|II_981917_TX=10090_REVERSED|
"""index: 17726, intensity: 4100.0, mobility: 1.011"""	-0.513585	0.218509	0.867544	KQRDHSTLLHS	generic|IP_853640_TX=10090_REVERSED|
"""index: 16085, intensity: 3535.0, mobility: 0.942"""	-0.514581	0.218937	0.868644	PERLHVHVD	generic|sp_B2RQC6_PYR1_MOUSE__chr5_1_31059489_31059608_ENSMUST00000202967__II_944365_REVERSED	|generic|sp_B2RQC6-2_PYR1_MOUSE__chr5_1_31059489_31059608_ENSMUST00000202967__II_944365_REVERSED	|generic|tr_E9QAI5_E9QAI5_MOUSE__chr5_1_31059489_31059608_ENSMUST00000202967__II_944365_REVERSED	|generic|tr_Q6P9L1_Q6P9L1_MOUSE__chr5_1_31072332_31072391_ENSMUST00000201256__II_944365_REVERSED	|generic|tr_G3UWN2_G3UWN2_MOUSE__chr5_1_31059489_31059608_ENSMUST00000202967__II_944365_REVERSED	|generic|tr_Q80VF8_Q80VF8_MOUSE__chr5_1_31072332_31072391_ENSMUST00000201256_REVERSED|
"""index: 8469, intensity: 2792.0, mobility: 1.119"""	-0.514679	0.219272	0.868752	GNHIHVMNKKTNMRRNLVDPHKGAEPE	generic|IP_3466508_TX=10090_REVERSED|
"""index: 7614, intensity: 2995.0, mobility: 0.977"""	-0.515041	0.219512	0.86915	MRTNRYMAQTL	generic|tr_Q8C137_Q8C137_MOUSE__II_1037339_REVERSED	|generic|tr_B2RY11_B2RY11_MOUSE__II_1037320_REVERSED	|generic|tr_B2RY21_B2RY21_MOUSE__II_1037320_REVERSED	|generic|tr_E9Q876_E9Q876_MOUSE__II_1037320_REVERSED	|generic|tr_Q8BZ38_Q8BZ38_MOUSE_REVERSED|
"""index: 12092, intensity: 2678.0, mobility: 1.022"""	-0.515152	0.21994	0.869272	MTSPPVRLDRLF	generic|IP_973417_TX=10090_REVERSED|
"""index: 2747, intensity: 7604.0, mobility: 0.856"""	-0.515477	0.220368	0.869629	NIQPHISQKAIRWGSYGRVQLMEQSK	generic|II_3501043_TX=10090_REVERSED|
"""index: 1510, intensity: 2541.0, mobility: 0.783"""	-0.51564	0.220607	0.869807	MLEVVQVKTSDYRRRKNP	generic|tr_A0A0A0MQJ1_A0A0A0MQJ1_MOUSE_REVERSED|
"""index: 14143, intensity: 3011.0, mobility: 0.888"""	-0.515858	0.220846	0.870046	RELLLDRM	generic|chr13_-1_48910190_48910297_ENSMUST00000060805_REVERSED|
"""index: 11542, intensity: 2988.0, mobility: 0.952"""	-0.516288	0.221273	0.870516	DLPLHSCDTFAIAEKTETNVHYMAIPVEII	generic|tr_A0A0G2JFZ8_A0A0G2JFZ8_MOUSE_REVERSED	|generic|sp_Q9D2F7_P210L_MOUSE_REVERSED|
"""index: 18035, intensity: 3766.0, mobility: 1.272"""	-0.516339	0.221605	0.870571	LSSLHHLETTSQKSAATRK	generic|IP_826947_TX=10090_REVERSED	|generic|IP_826946_TX=10090_REVERSED|
"""index: 14716, intensity: 8324.0, mobility: 1.065"""	-0.516433	0.222032	0.870674	ALVPPLFQFLKW	generic|IP_906441_TX=10090_REVERSED|
"""index: 2437, intensity: 2516.0, mobility: 0.982"""	-0.516566	0.222459	0.870819	QGPPEEDLKLQR	generic|tr_B1AST7_B1AST7_MOUSE__II_957693_REVERSED	|generic|tr_E9Q1Q1_E9Q1Q1_MOUSE__II_957693_REVERSED	|generic|tr_Q9DBV8_Q9DBV8_MOUSE_REVERSED	|generic|tr_A0A668KLF8_A0A668KLF8_MOUSE_REVERSED	|generic|sp_Q60592_MAST2_MOUSE_REVERSED	|generic|tr_E9QLW6_E9QLW6_MOUSE_REVERSED	|generic|tr_B1AST8_B1AST8_MOUSE_REVERSED	|generic|tr_A0A668KL31_A0A668KL31_MOUSE_REVERSED|
"""index: 4479, intensity: 3594.0, mobility: 0.978"""	-0.516646	0.222791	0.870906	PFDVNTVEVLVE	generic|II_868025_TX=10090_REVERSED	|generic|sp_Q9Z179_SHCBP_MOUSE_REVERSED	|generic|tr_A0A140LHA7_A0A140LHA7_MOUSE_REVERSED|
"""index: 12866, intensity: 3794.0, mobility: 1.068"""	-0.51692	0.223218	0.871205	MAKVEKNILYM	generic|IP_1116221_TX=10090_REVERSED|
"""index: 11183, intensity: 2818.0, mobility: 1.049"""	-0.517072	0.223454	0.871371	LWEMGEVQYWR	generic|sp_Q60848_HELLS_MOUSE__II_1045632_REVERSED	|generic|sp_Q60848-2_HELLS_MOUSE__II_1045632_REVERSED|
"""index: 16335, intensity: 2635.0, mobility: 0.901"""	-0.517796	0.223881	0.872157	QRKQQVWT	generic|IP_1102283_TX=10090_REVERSED|
"""index: 11015, intensity: 5341.0, mobility: 0.877"""	-0.51789	0.224211	0.872258	TFKNLKPQ	generic|IP_1021098_TX=10090_REVERSED|
"""index: 47, intensity: 3159.0, mobility: 0.993"""	-0.518143	0.224542	0.872532	TEHMNEWFKAVY	generic|II_3461063_TX=10090_REVERSED	|generic|tr_A0A338P6X1_A0A338P6X1_MOUSE_REVERSED	|generic|tr_K7N6Z2_K7N6Z2_MOUSE_REVERSED|
"""index: 6767, intensity: 3473.0, mobility: 0.950"""	-0.518262	0.224585	0.872661	GTMGAAAAAATQLQ	generic|IP_1047176_TX=10090_REVERSED|
"""index: 9548, intensity: 3195.0, mobility: 0.898"""	-0.518805	0.225011	0.873247	IFCVCFSFIP	generic|IP_3460043_TX=10090_REVERSED|
"""index: 308, intensity: 2818.0, mobility: 0.993"""	-0.518879	0.225436	0.873326	TEHMNEWFKAVY	generic|II_3461063_TX=10090_REVERSED	|generic|tr_A0A338P6X1_A0A338P6X1_MOUSE_REVERSED	|generic|tr_K7N6Z2_K7N6Z2_MOUSE_REVERSED|
"""index: 8245, intensity: 2711.0, mobility: 1.141"""	-0.518963	0.225861	0.873417	GVEREANSLGRSFGEIVKEVPDEHAARAPL	generic|sp_Q8CIT9_SBSN_MOUSE_REVERSED	|generic|sp_Q8CIT9-3_SBSN_MOUSE_REVERSED	|generic|tr_B9EID7_B9EID7_MOUSE_REVERSED	|generic|tr_S4R2I1_S4R2I1_MOUSE_REVERSED	|generic|tr_E9QPB2_E9QPB2_MOUSE_REVERSED	|generic|tr_A0A0R4J2A5_A0A0R4J2A5_MOUSE_REVERSED|
"""index: 13951, intensity: 3168.0, mobility: 1.013"""	-0.518977	0.226094	0.873432	ALRELTALYKVM	generic|tr_Q3U447_Q3U447_MOUSE__II_3457894_REVERSED	|generic|tr_E9QJS1_E9QJS1_MOUSE__II_3457894_REVERSED	|generic|tr_Q3TDN4_Q3TDN4_MOUSE__II_3457894_REVERSED	|generic|tr_Q2M4G5_Q2M4G5_MOUSE__II_3457894_REVERSED	|generic|tr_Q3TIS9_Q3TIS9_MOUSE__II_3457894_REVERSED	|generic|sp_Q9R117_TYK2_MOUSE__II_3457894_REVERSED|
"""index: 16097, intensity: 4003.0, mobility: 0.950"""	-0.519111	0.226519	0.873576	SRRMAKPRQ	generic|II_1066195_TX=10090_REVERSED	|generic|II_1066177_TX=10090_REVERSED	|generic|II_1066189_TX=10090_REVERSED	|generic|tr_F6XQ00_F6XQ00_MOUSE_REVERSED	|generic|tr_B8JJM6_B8JJM6_MOUSE_REVERSED|
"""index: 7760, intensity: 5483.0, mobility: 1.002"""	-0.519159	0.226944	0.873628	PEATFWPRMKWRLYSFARLLYHLSWSFLLVI	generic|tr_Q8BSW9_Q8BSW9_MOUSE__II_1039683_REVERSED	|generic|sp_Q8CB65_NEMP2_MOUSE__II_1039683_REVERSED	|generic|tr_Q8C362_Q8C362_MOUSE_REVERSED|
"""index: 16329, intensity: 4239.0, mobility: 1.017"""	-0.519495	0.227176	0.873989	VREGRHRVQGN	generic|IP_2482638_TX=10090_REVERSED|
"""index: 8068, intensity: 3446.0, mobility: 1.190"""	-0.519951	0.227311	0.874479	HMLFDPVDLGRRRRCLDQLDQLLERLE	generic|tr_Q32MT9_Q32MT9_MOUSE_REVERSED	|generic|tr_E2RUG8_E2RUG8_MOUSE_REVERSED	|generic|sp_Q8K424_TRPV3_MOUSE_REVERSED|
"""index: 10199, intensity: 3021.0, mobility: 0.877"""	-0.520622	0.227735	0.875196	QVWTKEALTTSIHCLQV	generic|tr_A0A1D5RLL4_A0A1D5RLL4_MOUSE__chr5_1_144858911_144858958_ENSMUST00000198524__II_932221_REVERSED	|generic|tr_E9PWT1_E9PWT1_MOUSE__chr5_1_144858911_144858958_ENSMUST00000198524__II_932221_REVERSED	|generic|sp_Q80YV3_TRRAP_MOUSE__chr5_1_144858911_144858958_ENSMUST00000198524__II_932198_REVERSED	|generic|tr_E9QLK7_E9QLK7_MOUSE__chr5_1_144858911_144858958_ENSMUST00000198524__II_932221_REVERSED	|generic|tr_E9PZA7_E9PZA7_MOUSE__chr5_1_144858911_144858958_ENSMUST00000198524__II_932221_REVERSED	|generic|tr_Q3UH32_Q3UH32_MOUSE__chr5_1_144858911_144858958_ENSMUST00000198524__II_932198_REVERSED	|generic|tr_F7CGG2_F7CGG2_MOUSE__chr5_1_144858911_144858958_ENSMUST00000198524__II_932221_REVERSED	|generic|chr5_1_144832457_144832612_ENSMUST00000132347_REVERSED|
"""index: 12119, intensity: 3215.0, mobility: 0.996"""	-0.520646	0.228159	0.875222	VQFIWKSKW	generic|sp_P70190_CAZA3_MOUSE_REVERSED|
"""index: 12876, intensity: 2613.0, mobility: 0.983"""	-0.52083	0.228487	0.875419	IEMYIHYIYI	generic|IP_1017746_TX=10090_REVERSED|
"""index: 9656, intensity: 2753.0, mobility: 0.924"""	-0.520973	0.228911	0.875571	INGDVDVVLQLVDIERK	generic|sp_Q640P2_ANGL1_MOUSE_REVERSED	|generic|sp_Q640P2-2_ANGL1_MOUSE_REVERSED|
"""index: 13154, intensity: 4253.0, mobility: 0.990"""	-0.521141	0.229043	0.87575	PLASSLQTLAEI	generic|tr_A0A5K1VVP6_A0A5K1VVP6_MOUSE_REVERSED	|generic|sp_Q8BG87_TET3_MOUSE_REVERSED	|generic|sp_Q8BG87-2_TET3_MOUSE_REVERSED	|generic|sp_Q8BG87-4_TET3_MOUSE_REVERSED|
"""index: 14393, intensity: 13562.0, mobility: 0.906"""	-0.521489	0.229369	0.87612	LLPHLFHVM	generic|tr_F8WHU3_F8WHU3_MOUSE_REVERSED	|generic|tr_A0A1Y7VNL1_A0A1Y7VNL1_MOUSE_REVERSED	|generic|tr_A0A217FL76_A0A217FL76_MOUSE_REVERSED|
"""index: 8228, intensity: 4373.0, mobility: 0.853"""	-0.522049	0.229404	0.876715	PGLLIFIALVFDTLEATSMDT	generic|tr_Q9ESG0_Q9ESG0_MOUSE_REVERSED|
"""index: 9148, intensity: 3489.0, mobility: 1.053"""	-0.522945	0.229827	0.877663	EIIAELEDSYEMQ	generic|sp_Q9CPX6_ATG3_MOUSE__chr16_1_45187676_45187741_ENSMUST00000150390_REVERSED|
"""index: 13323, intensity: 3304.0, mobility: 0.945"""	-0.523074	0.230152	0.877798	LIFFTPISH	generic|IP_903185_TX=10090_REVERSED|
"""index: 12069, intensity: 22185.0, mobility: 0.929"""	-0.523499	0.230477	0.878246	RTLNYAKPQ	generic|tr_Q8VEH9_Q8VEH9_MOUSE_REVERSED	|generic|tr_Q3UQ05_Q3UQ05_MOUSE_REVERSED|
"""index: 10078, intensity: 3400.0, mobility: 1.117"""	-0.52409	0.230737	0.878867	RFWAPVSAQSHNILLEAVRRYFHFQTEAH	generic|tr_B9EKU4_B9EKU4_MOUSE_REVERSED	|generic|tr_Q80U74_Q80U74_MOUSE_REVERSED|
"""index: 15973, intensity: 3128.0, mobility: 1.061"""	-0.524096	0.230737	0.878873	RWRPRSWKR	generic|chrX_-1_106219575_106219649_ENSMUST00000113495__IP_831214_TX=10090_REVERSED|
"""index: 8176, intensity: 4024.0, mobility: 0.848"""	-0.525056	0.231158	0.879877	AYVASILKNSNFSAIARPRVYMF	generic|tr_Q9EPG2_Q9EPG2_MOUSE_REVERSED	|generic|tr_Q8VGU1_Q8VGU1_MOUSE_REVERSED|
"""index: 7371, intensity: 2914.0, mobility: 0.885"""	-0.525283	0.231579	0.880113	FNLVSFSSQV	generic|IP_1093143_TX=10090_REVERSED|
"""index: 5820, intensity: 49902.0, mobility: 1.061"""	-0.525387	0.231902	0.880222	QTLGGAGGAEPHLASSEAADTSTKKK	generic|tr_A0A338P6D4_A0A338P6D4_MOUSE__chr16_1_33760814_33760849_ENSMUST00000152832_REVERSED	|generic|sp_E9Q7X6_HEG1_MOUSE__chr16_1_33760814_33760849_ENSMUST00000152832_REVERSED	|generic|sp_E9Q7X6-2_HEG1_MOUSE__chr16_1_33760814_33760849_ENSMUST00000152832_REVERSED	|generic|sp_E9Q7X6-3_HEG1_MOUSE_REVERSED|
"""index: 11670, intensity: 3685.0, mobility: 0.814"""	-0.525687	0.232323	0.880534	ASAVRRRV	generic|sp_Q8C4M7_CENPU_MOUSE__II_864062_REVERSED	|generic|tr_Q149H7_Q149H7_MOUSE__II_864062_REVERSED	|generic|II_3453954_TX=10090_REVERSED|
"""index: 17019, intensity: 2948.0, mobility: 1.104"""	-0.525764	0.232744	0.880614	RSHRLLSSSTKKN	generic|tr_Q3V0J3_Q3V0J3_MOUSE_REVERSED	|generic|sp_Q80YD3_F205C_MOUSE_REVERSED	|generic|sp_Q80YD3-2_F205C_MOUSE_REVERSED|
"""index: 4272, intensity: 21049.0, mobility: 1.077"""	-0.525978	0.233165	0.880837	MRGQHGEGLLSTAEVS	generic|IP_949934_TX=10090_REVERSED|
"""index: 17403, intensity: 3726.0, mobility: 1.159"""	-0.526006	0.233586	0.880866	ELLRTSRTGSMACEYFTGNLLAVSLWM	generic|tr_Q3TTY8_Q3TTY8_MOUSE_REVERSED	|generic|sp_Q8R100_CAHM5_MOUSE_REVERSED|
"""index: 7484, intensity: 3513.0, mobility: 1.061"""	-0.526223	0.234007	0.881091	WEVSVTQSQNKLVC	generic|tr_Q18PJ2_Q18PJ2_MOUSE_REVERSED	|generic|sp_Q9ET39-2_SLAF6_MOUSE_REVERSED	|generic|sp_Q9ET39-3_SLAF6_MOUSE_REVERSED	|generic|tr_Q18PJ0_Q18PJ0_MOUSE_REVERSED|
"""index: 7671, intensity: 15438.0, mobility: 1.184"""	-0.526387	0.234132	0.881261	PTPSYLMVCMPIRMSKSKLGLRAAFGPSAAALV	generic|IP_869620_TX=10090_REVERSED|
"""index: 8782, intensity: 7460.0, mobility: 0.831"""	-0.526748	0.234454	0.881634	MPWRIWLCGAKNQVRM	generic|chr11_1_71025120_71025209_ENSMUST00000164220_REVERSED|
"""index: 13072, intensity: 4746.0, mobility: 0.938"""	-0.526941	0.234578	0.881834	QIIKSLEDFS	generic|tr_Z4YMA7_Z4YMA7_MOUSE_REVERSED	|generic|sp_A2AN08_UBR4_MOUSE__chr4_1_139478963_139479064_ENSMUST00000145273_REVERSED	|generic|sp_A2AN08-2_UBR4_MOUSE__chr4_1_139478963_139479064_ENSMUST00000145273_REVERSED	|generic|sp_A2AN08-3_UBR4_MOUSE__chr4_1_139478963_139479064_ENSMUST00000145273_REVERSED	|generic|sp_A2AN08-5_UBR4_MOUSE__chr4_1_139478963_139479064_ENSMUST00000145273_REVERSED|
"""index: 6701, intensity: 29529.0, mobility: 1.039"""	-0.527554	0.234899	0.882466	KMYLVGHDWRGVMEWLRHR	generic|tr_Q61984_Q61984_MOUSE__IP_1124203_REVERSED	|generic|tr_A2A6S2_A2A6S2_MOUSE_REVERSED|
"""index: 12454, intensity: 21243.0, mobility: 0.894"""	-0.527653	0.235319	0.882567	NFYHLKPK	generic|sp_GSTA1_HUMAN__REVERSED|
"""index: 2320, intensity: 5568.0, mobility: 0.932"""	-0.527791	0.235541	0.88271	MQEREQRLENKLAAIRE	generic|sp_Q61043-2_NIN_MOUSE__II_3443039_REVERSED	|generic|sp_Q61043-1_NIN_MOUSE__II_3443039_REVERSED	|generic|II_3472156_TX=10090_REVERSED	|generic|tr_Q3UR16_Q3UR16_MOUSE_REVERSED	|generic|sp_Q61043_NIN_MOUSE_REVERSED	|generic|sp_Q61043-4_NIN_MOUSE_REVERSED	|generic|tr_A0A1Y7VJC3_A0A1Y7VJC3_MOUSE_REVERSED	|generic|tr_A0A1Y7VNC5_A0A1Y7VNC5_MOUSE_REVERSED|
"""index: 6649, intensity: 4358.0, mobility: 0.973"""	-0.528185	0.235565	0.883115	KNMLRIDQLHC	generic|tr_Q3UXF3_Q3UXF3_MOUSE_REVERSED	|generic|tr_E9Q8N6_E9Q8N6_MOUSE_REVERSED	|generic|tr_Q3TPF6_Q3TPF6_MOUSE_REVERSED|
"""index: 4465, intensity: 3115.0, mobility: 0.900"""	-0.529051	0.235885	0.884	MSVKVAVDTGDHLKARHVQALSAAAMPEY	generic|II_1083716_TX=10090_REVERSED|
"""index: 5229, intensity: 5310.0, mobility: 0.898"""	-0.529138	0.236204	0.884089	TDSTDKKEMKKKEEKEKEREKEK	generic|tr_A0A1W2P7C3_A0A1W2P7C3_MOUSE_REVERSED|
"""index: 6829, intensity: 3996.0, mobility: 1.009"""	-0.529549	0.236326	0.884508	LVAPMLLLCWLY	generic|sp_Q91X60_ACHA2_MOUSE_REVERSED|
"""index: 6253, intensity: 5797.0, mobility: 1.117"""	-0.530182	0.236644	0.885151	FNGLKESEQYPVYINNLGCLFATLIIMLIFMFRIMDDIMK	generic|sp_Q9R244_TRPC2_MOUSE__II_883674_REVERSED	|generic|sp_Q9R244-2_TRPC2_MOUSE__II_883674_REVERSED	|generic|sp_Q9R244-3_TRPC2_MOUSE__II_883674_REVERSED	|generic|sp_Q9R244-4_TRPC2_MOUSE__II_883674_REVERSED	|generic|tr_F8VQM8_F8VQM8_MOUSE__II_883674_REVERSED	|generic|tr_Q5F0M4_Q5F0M4_MOUSE_REVERSED|
"""index: 6067, intensity: 2561.0, mobility: 0.972"""	-0.53069	0.236765	0.885666	PWLRAQCRRW	generic|chr2_-1_30967594_30967833_ENSMUST00000137694__II_1011957_TX=10090_REVERSED|
"""index: 14115, intensity: 3755.0, mobility: 0.946"""	-0.531461	0.237182	0.886445	IRSWERRE	generic|IP_1059274_TX=10090_REVERSED|
"""index: 13927, intensity: 2882.0, mobility: 0.921"""	-0.531604	0.237599	0.886588	SMYPMAWLPIR	generic|IP_1154121_TX=10090_REVERSED|
"""index: 6731, intensity: 3217.0, mobility: 1.129"""	-0.531615	0.238016	0.8866	KYLEIVPKAADKYRRLRAAVAEPKDDE	generic|tr_F6TEU8_F6TEU8_MOUSE__II_959577_REVERSED	|generic|tr_Q3U489_Q3U489_MOUSE_REVERSED	|generic|tr_Q3UYL0_Q3UYL0_MOUSE_REVERSED|
"""index: 10267, intensity: 2985.0, mobility: 1.175"""	-0.532138	0.238036	0.887125	FDTQLGLQGRVCLHEST	generic|IP_3456080_TX=10090_REVERSED|
"""index: 6638, intensity: 4242.0, mobility: 0.858"""	-0.533185	0.238353	0.888173	GNEEGADQDILALNGFETMNRRN	generic|tr_Q8R538_Q8R538_MOUSE_REVERSED|
"""index: 6257, intensity: 6579.0, mobility: 0.915"""	-0.533524	0.238769	0.888511	SLQEQVRLLDHIAAALNEELSKQNETKD	generic|tr_Q8CDG8_Q8CDG8_MOUSE__II_840571_REVERSED|
"""index: 5884, intensity: 13318.0, mobility: 1.017"""	-0.533583	0.239085	0.888569	QPEKLFAAPLSGEAGKIERSEK	generic|sp_Q2NKI2_VAX1_MOUSE_REVERSED	|generic|sp_Q2NKI2-2_VAX1_MOUSE__chr2_-1_167661396_167661425_ENSMUST00000006587_REVERSED|
"""index: 12372, intensity: 3470.0, mobility: 0.827"""	-0.533677	0.239302	0.888663	RFAKWCTVEEEVQER	generic|IP_924287_TX=10090_REVERSED|
"""index: 2922, intensity: 3332.0, mobility: 0.931"""	-0.534763	0.239618	0.88974	GEQLLVGFTTEMELKDTRQLPSWPCSPVVK	generic|IP_3470608_TX=10090_REVERSED|
"""index: 1619, intensity: 14476.0, mobility: 0.843"""	-0.535475	0.240033	0.890443	IPVLAVTNLSRMLMDQS	generic|sp_P70351-2_EZH1_MOUSE__II_1126535_REVERSED	|generic|sp_P70351_EZH1_MOUSE_REVERSED	|generic|tr_A0A0R4J1C0_A0A0R4J1C0_MOUSE_REVERSED|
"""index: 4820, intensity: 4270.0, mobility: 0.982"""	-0.536083	0.240449	0.891041	PEPEPEPEQLPEPEPEPEPEPKQEP	generic|tr_C4IXT3_C4IXT3_MOUSE__chr11_-1_61157167_61157217_ENSMUST00000173525_REVERSED|
"""index: 7464, intensity: 3045.0, mobility: 0.961"""	-0.536135	0.240664	0.891092	LVECSMGASMPGPPEFDIHIFDKLNEEVGVLK	generic|tr_A0A571BED3_A0A571BED3_MOUSE__chr9_1_15734258_15734287_ENSMUST00000115588__II_951135_REVERSED	|generic|tr_A0A571BG73_A0A571BG73_MOUSE__chr9_1_15734258_15734287_ENSMUST00000115588__II_951135_REVERSED	|generic|sp_Q3UY96_CFA74_MOUSE__chr9_1_15734258_15734287_ENSMUST00000115588__II_951135_REVERSED	|generic|II_951123_TX=10090_REVERSED	|generic|sp_Q3UY96-2_CFA74_MOUSE_REVERSED|
"""index: 1304, intensity: 2880.0, mobility: 0.820"""	-0.536238	0.240879	0.891193	PTLTFCSPLTLYCTTLP	generic|IP_899349_TX=10090_REVERSED|
"""index: 5557, intensity: 6504.0, mobility: 1.128"""	-0.536772	0.241294	0.891716	SRPSLFSKNNAHISNLKQLMTVDTGQPFRSEEDLLSIISMPK	generic|sp_Q99MZ6_MYO7B_MOUSE_REVERSED|
"""index: 1748, intensity: 3338.0, mobility: 0.900"""	-0.536963	0.241708	0.891902	LPAEISEQTR	generic|chr5_-1_118201358_118201420_ENSMUST00000117177_REVERSED|
"""index: 16275, intensity: 3895.0, mobility: 1.015"""	-0.537047	0.242123	0.891984	VYVYIYVYIN	generic|IP_954471_TX=10090_REVERSED|
"""index: 1104, intensity: 3226.0, mobility: 0.810"""	-0.53723	0.242336	0.892162	PKTVEVNQ	generic|IP_3460595_TX=10090_REVERSED	|generic|tr_B2RRE8_B2RRE8_MOUSE_REVERSED	|generic|sp_Q9JLQ0_CD2AP_MOUSE_REVERSED	|generic|tr_A0A3B2W812_A0A3B2W812_MOUSE_REVERSED|
"""index: 10815, intensity: 3424.0, mobility: 0.825"""	-0.537426	0.242751	0.892353	LWSGVYVSPQWFCCFFDSLSFV	generic|IP_1144520_TX=10090_REVERSED|
"""index: 4605, intensity: 2744.0, mobility: 0.790"""	-0.537551	0.242863	0.892476	LGGFAQNLV	generic|tr_A0A140LHN4_A0A140LHN4_MOUSE_REVERSED	|generic|tr_Q9JIH0_Q9JIH0_MOUSE_REVERSED	|generic|tr_A2AER4_A2AER4_MOUSE_REVERSED	|generic|tr_A0A140LI17_A0A140LI17_MOUSE__chrX_1_7892824_7892886_ENSMUST00000096514_REVERSED	|generic|tr_Q3U1S3_Q3U1S3_MOUSE_REVERSED	|generic|tr_Q3UIP1_Q3UIP1_MOUSE__chrX_1_7892824_7892886_ENSMUST00000096514_REVERSED|
"""index: 13623, intensity: 3066.0, mobility: 1.147"""	-0.537934	0.243277	0.892847	SIRLQLRGFDLLLPVMALFFFHGNWGFECL	generic|IP_2484199_TX=10090_REVERSED|
"""index: 5990, intensity: 5275.0, mobility: 0.936"""	-0.538079	0.243691	0.892989	LMYEDAVEALEQESISRPASR	generic|sp_Q8BW72_KDM4A_MOUSE__II_961374_REVERSED	|generic|sp_Q8BW72-2_KDM4A_MOUSE__II_961374_REVERSED	|generic|tr_A2A8L9_A2A8L9_MOUSE__II_961374_REVERSED|
"""index: 9229, intensity: 2780.0, mobility: 0.900"""	-0.538177	0.244104	0.893084	LHPPLVPLRDDEIMVTD	generic|sp_Q99NH2_PARD3_MOUSE__chr8_1_127370330_127370377_ENSMUST00000160593__II_859847_REVERSED	|generic|sp_Q99NH2-2_PARD3_MOUSE__chr8_1_127370330_127370377_ENSMUST00000160593__II_859847_REVERSED	|generic|sp_Q99NH2-4_PARD3_MOUSE__chr8_1_127370330_127370377_ENSMUST00000160593__II_859847_REVERSED	|generic|tr_E0CXL4_E0CXL4_MOUSE__chr8_1_127370330_127370377_ENSMUST00000160593__II_859847_REVERSED	|generic|tr_F6UGU7_F6UGU7_MOUSE__chr8_1_127370330_127370377_ENSMUST00000160593__II_859847_REVERSED	|generic|tr_B7ZNY3_B7ZNY3_MOUSE__chr8_1_127370330_127370377_ENSMUST00000160593__II_859847_REVERSED	|generic|tr_A5D6P2_A5D6P2_MOUSE__chr8_1_127370330_127370377_ENSMUST00000160593__II_859847_REVERSED	|generic|tr_G3XA13_G3XA13_MOUSE__chr8_1_127370330_127370377_ENSMUST00000160593__II_859847_REVERSED	|generic|tr_E0CX45_E0CX45_MOUSE__chr8_1_127370330_127370377_ENSMUST00000160593__II_859847_REVERSED	|generic|tr_A0A0R4J1Y4_A0A0R4J1Y4_MOUSE__chr8_1_127370330_127370377_ENSMUST00000160593__II_859865_REVERSED	|generic|tr_E0CY24_E0CY24_MOUSE__chr8_1_127370330_127370377_ENSMUST00000160593__II_859847_REVERSED	|generic|tr_E0CZ83_E0CZ83_MOUSE__chr8_1_127370330_127370377_ENSMUST00000160593__II_859847_REVERSED	|generic|tr_F6S7Z1_F6S7Z1_MOUSE__chr8_1_127370330_127370377_ENSMUST00000160593__II_859847_REVERSED	|generic|tr_F6TSJ9_F6TSJ9_MOUSE__chr8_1_127370330_127370377_ENSMUST00000160593__II_859847_REVERSED	|generic|tr_E0CZE2_E0CZE2_MOUSE__chr8_1_127370330_127370377_ENSMUST00000160593__II_859847_REVERSED	|generic|tr_E0CXR8_E0CXR8_MOUSE__chr8_1_127370330_127370377_ENSMUST00000160593__II_859847_REVERSED	|generic|tr_B2RUK1_B2RUK1_MOUSE__chr8_1_127370330_127370377_ENSMUST00000160593__II_859847_REVERSED|
"""index: 5318, intensity: 6324.0, mobility: 1.034"""	-0.538206	0.244417	0.893111	LDSSEVTPTYASPSLWHCLLR	generic|IP_3452939_TX=10090_REVERSED|
"""index: 13788, intensity: 11541.0, mobility: 1.048"""	-0.538499	0.24483	0.893395	DEKIKRPKMRA	generic|tr_Q8C6B5_Q8C6B5_MOUSE__chr12_1_108806508_108806645_ENSMUST00000126912_REVERSED	|generic|tr_Q3TLF0_Q3TLF0_MOUSE__chr12_1_108806508_108806645_ENSMUST00000126912_REVERSED	|generic|sp_Q00899_TYY1_MOUSE__chr12_1_108806508_108806645_ENSMUST00000126912_REVERSED|
"""index: 7402, intensity: 3931.0, mobility: 1.021"""	-0.538992	0.245244	0.893872	ETEAAAEAAGAQLPM	generic|chr14_-1_8299445_8299558_ENSMUST00000121887_REVERSED|
"""index: 16101, intensity: 5968.0, mobility: 0.932"""	-0.539189	0.245658	0.894061	MRLPPRLQH	generic|IP_948840_TX=10090_REVERSED|
"""index: 11930, intensity: 4230.0, mobility: 0.909"""	-0.539227	0.246071	0.894098	SWSVERRL	generic|chr6_-1_118454662_118454718_ENSMUST00000069292_REVERSED|
"""index: 5000, intensity: 7008.0, mobility: 0.895"""	-0.539271	0.246281	0.894141	DFYLMCIMNKIREIFTMQGGLGSLIV	generic|tr_Q3UWB9_Q3UWB9_MOUSE_REVERSED	|generic|tr_Q8K169_Q8K169_MOUSE_REVERSED	|generic|sp_P17717_UDB17_MOUSE_REVERSED|
"""index: 9446, intensity: 2600.0, mobility: 1.151"""	-0.539679	0.246592	0.894533	YKSYKIFDEIHFQK	generic|IP_3477886_TX=10090_REVERSED|
"""index: 9535, intensity: 3311.0, mobility: 0.895"""	-0.539768	0.247005	0.894619	YQLPGHGMRT	generic|IP_972097_TX=10090_REVERSED|
"""index: 17684, intensity: 3459.0, mobility: 0.974"""	-0.539946	0.247418	0.894789	YGGLWLWILF	generic|IP_984777_TX=10090_REVERSED|
"""index: 12332, intensity: 3142.0, mobility: 0.964"""	-0.539984	0.247831	0.894826	FLFPFFRSR	generic|IP_852937_TX=10090_REVERSED|
"""index: 6331, intensity: 2614.0, mobility: 1.011"""	-0.540069	0.248245	0.894908	IGLMTALSAWYLK	generic|IP_995423_TX=10090_REVERSED|
"""index: 4340, intensity: 2579.0, mobility: 0.968"""	-0.540223	0.248555	0.895055	LVVESRSYRCAS	generic|sp_Q8JZU6-3_PXDC1_MOUSE__chr13_-1_34628771_34628857_ENSMUST00000021847__II_1107647_REVERSED|
"""index: 6633, intensity: 4193.0, mobility: 0.850"""	-0.540425	0.24866	0.895249	LLVELDSMVAVYGVCFSIEVPT	generic|tr_Q8BZ55_Q8BZ55_MOUSE__chr3_-1_20012691_20012915_ENSMUST00000130171__II_987008_REVERSED	|generic|sp_Q91VB4_HPS3_MOUSE__chr3_-1_20012691_20012915_ENSMUST00000130171__II_987008_REVERSED	|generic|tr_Q8BX18_Q8BX18_MOUSE__II_987013_REVERSED	|generic|tr_Q8BZK0_Q8BZK0_MOUSE__chr3_-1_20012691_20012915_ENSMUST00000130171__II_987008_REVERSED	|generic|II_986995_TX=10090_REVERSED	|generic|II_987021_TX=10090_REVERSED|
"""index: 15740, intensity: 3075.0, mobility: 0.857"""	-0.540841	0.249072	0.895646	PKWRGQMK	generic|IP_1105030_TX=10090_REVERSED|
"""index: 4020, intensity: 3085.0, mobility: 1.125"""	-0.540899	0.249279	0.895702	EVLMERSGSRTFLCMFSSLMQAALAEGVLVPK	generic|sp_Q8K3A6_ARMX6_MOUSE__IP_826360_REVERSED|
"""index: 6388, intensity: 2654.0, mobility: 0.840"""	-0.541083	0.249588	0.895877	AEWCWLKLPSRLR	generic|IP_890223_TX=10090_REVERSED|
"""index: 10663, intensity: 2713.0, mobility: 0.994"""	-0.541296	0.25	0.89608	ERMAALSVVQQR	generic|tr_Q9CVR9_Q9CVR9_MOUSE_REVERSED	|generic|tr_Q8VCJ2_Q8VCJ2_MOUSE_REVERSED	|generic|sp_Q8C6M1_UBP20_MOUSE_REVERSED|
"""index: 17695, intensity: 4342.0, mobility: 0.956"""	-0.541325	0.250412	0.896107	RWYKGPLSID	generic|IP_874114_TX=10090_REVERSED|
"""index: 15211, intensity: 3001.0, mobility: 1.178"""	-0.541349	0.250824	0.89613	EKQKWLSSLCHTKPCSFPQSNWNEKLL	generic|IP_3485113_TX=10090_REVERSED|
"""index: 10462, intensity: 3543.0, mobility: 0.824"""	-0.541413	0.251234	0.896191	RPLPEAGA	generic|sp_P47810_WEE1_MOUSE_REVERSED|
"""index: 2094, intensity: 2982.0, mobility: 0.822"""	-0.541483	0.251234	0.896258	KKIIFGHG	generic|IP_1111380_TX=10090_REVERSED|
"""index: 2966, intensity: 7680.0, mobility: 0.903"""	-0.542495	0.251645	0.897217	PAPPKRTAWNT	generic|tr_D3Z3Y4_D3Z3Y4_MOUSE__chr7_-1_128443803_128443913_ENSMUST00000133444__II_878434_REVERSED	|generic|tr_Q80ZW7_Q80ZW7_MOUSE__chr6_1_86430284_86430367_ENSMUST00000204137__II_914426_REVERSED	|generic|tr_Q8CII5_Q8CII5_MOUSE__chr6_1_86430284_86430367_ENSMUST00000204137__II_914400_REVERSED	|generic|sp_P52912_TIA1_MOUSE__chr6_1_86430284_86430367_ENSMUST00000204137__II_914426_REVERSED	|generic|tr_A0A0U1RPD3_A0A0U1RPD3_MOUSE__chr7_-1_128443803_128443913_ENSMUST00000133444__II_878434_REVERSED	|generic|tr_Q6NVC2_Q6NVC2_MOUSE__chr7_-1_128443803_128443913_ENSMUST00000133444__II_878434_REVERSED	|generic|tr_G5E8L2_G5E8L2_MOUSE__chr6_1_86430284_86430367_ENSMUST00000204137__II_914400_REVERSED	|generic|tr_D3YY02_D3YY02_MOUSE__chr6_1_86420335_86420415_ENSMUST00000148728__II_914385_REVERSED	|generic|tr_Q8BT02_Q8BT02_MOUSE__chr6_1_86430284_86430367_ENSMUST00000204137__II_914400_REVERSED	|generic|tr_Q921W2_Q921W2_MOUSE__chr7_-1_128443803_128443913_ENSMUST00000133444__II_878434_REVERSED	|generic|tr_D3Z4H6_D3Z4H6_MOUSE__chr6_1_86420335_86420415_ENSMUST00000148728__II_914411_REVERSED	|generic|tr_Q545C1_Q545C1_MOUSE__chr7_-1_128443803_128443913_ENSMUST00000133444__II_878434_REVERSED	|generic|II_878432_TX=10090_REVERSED|
"""index: 13331, intensity: 4451.0, mobility: 0.957"""	-0.542569	0.252056	0.897288	TLSTQLLKGLC	generic|tr_Q8C3S9_Q8C3S9_MOUSE__IP_1092468_REVERSED|
"""index: 7411, intensity: 2858.0, mobility: 1.266"""	-0.542933	0.252363	0.89763	MYWTGLIITGTRVHCCGCCR	generic|tr_E9QLR3_E9QLR3_MOUSE_REVERSED	|generic|tr_Q8BG66_Q8BG66_MOUSE_REVERSED|
"""index: 3104, intensity: 3252.0, mobility: 1.031"""	-0.543132	0.252774	0.897819	MEAEEQSVSAGDDKS	generic|IP_997090_TX=10090_REVERSED|
"""index: 7932, intensity: 3248.0, mobility: 1.061"""	-0.543299	0.252977	0.897976	PCKQGLARMLAPSLQ	generic|sp_Q9EPX5_FXL12_MOUSE_REVERSED	|generic|tr_A0A0R4J1Q8_A0A0R4J1Q8_MOUSE_REVERSED	|generic|tr_D3YY70_D3YY70_MOUSE_REVERSED	|generic|tr_A0A0R4J1W2_A0A0R4J1W2_MOUSE__chr17_1_13015054_13015083_ENSMUST00000007012_REVERSED|
"""index: 3649, intensity: 2856.0, mobility: 0.980"""	-0.543672	0.253284	0.898326	SNVNYDTYRKMANTPKTTEM	generic|IP_990672_TX=10090_REVERSED|
"""index: 6469, intensity: 3722.0, mobility: 0.882"""	-0.544019	0.25359	0.898651	FEPLARREIAHVSNYDFWAAYSPII	generic|sp_Q6PDG5_SMRC2_MOUSE_REVERSED	|generic|sp_Q6PDG5-2_SMRC2_MOUSE_REVERSED	|generic|tr_Q3UID0_Q3UID0_MOUSE_REVERSED|
"""index: 4931, intensity: 12853.0, mobility: 0.897"""	-0.544211	0.254001	0.898831	EGLAAEASQAAASFFGGGPKQPKFVQCLR	generic|tr_Q3UI88_Q3UI88_MOUSE__II_1105797_REVERSED|
"""index: 5206, intensity: 6848.0, mobility: 1.045"""	-0.544639	0.254411	0.899231	KYRGIPDWFGPRPVLCPGMTAQ	generic|tr_E0CXU7_E0CXU7_MOUSE__II_1125698_REVERSED	|generic|tr_E9Q289_E9Q289_MOUSE__chr11_1_103111590_103111661_ENSMUST00000092559__II_1125698_REVERSED	|generic|tr_Q80X94_Q80X94_MOUSE__chr11_1_103111590_103111661_ENSMUST00000092559__II_1125698_REVERSED|
"""index: 11499, intensity: 3916.0, mobility: 0.906"""	-0.54474	0.254822	0.899325	EATTRNRHGS	generic|IP_1149767_TX=10090_REVERSED|
"""index: 4336, intensity: 5204.0, mobility: 1.016"""	-0.544766	0.255127	0.899349	EESADLNYKSLDA	generic|tr_D3Z4U0_D3Z4U0_MOUSE__II_973375_REVERSED	|generic|sp_Q9R020_ZRAB2_MOUSE__II_973375_REVERSED	|generic|sp_Q9R020-2_ZRAB2_MOUSE_REVERSED	|generic|tr_A0A0H2UH20_A0A0H2UH20_MOUSE_REVERSED	|generic|tr_E9PUD0_E9PUD0_MOUSE_REVERSED|
"""index: 8425, intensity: 2665.0, mobility: 0.895"""	-0.545895	0.255223	0.900398	TTQPVVCRVK	generic|sp_Q8VBU8-4_BANP_MOUSE__II_860748_REVERSED	|generic|tr_G3UWN8_G3UWN8_MOUSE_REVERSED	|generic|sp_Q8VBU8_BANP_MOUSE_REVERSED|
"""index: 9606, intensity: 18131.0, mobility: 0.943"""	-0.547062	0.255633	0.901475	LSSNIQLAKSLMKAGIDEMG	generic|sp_Q3UFQ8_CARL3_MOUSE__chr14_1_55494396_55494425_ENSMUST00000228877__II_3444218_REVERSED	|generic|II_3481189_TX=10090_REVERSED	|generic|II_3444214_TX=10090_REVERSED	|generic|II_3444217_TX=10090_REVERSED|
"""index: 13179, intensity: 28581.0, mobility: 0.922"""	-0.547161	0.256043	0.901566	IGIEKLEKHGMEVLVDL	generic|tr_F6V619_F6V619_MOUSE_REVERSED	|generic|sp_Q3UES3_TNKS2_MOUSE__chr19_1_36852811_36852900_ENSMUST00000168973_REVERSED|
"""index: 13125, intensity: 2812.0, mobility: 1.012"""	-0.547732	0.256347	0.90209	FVRLLGFSMKV	generic|sp_Q9DB10_EMRE_MOUSE__chr15_1_82347900_82348037_ENSMUST00000159054_REVERSED|
"""index: 5717, intensity: 5528.0, mobility: 1.042"""	-0.547833	0.256652	0.902182	LQMETVFNGTGHLDEIVTYVGW	generic|tr_Q8BYD5_Q8BYD5_MOUSE_REVERSED	|generic|tr_A3KMM6_A3KMM6_MOUSE_REVERSED	|generic|sp_Q5DID3_UROL1_MOUSE_REVERSED	|generic|sp_Q5DID3-2_UROL1_MOUSE_REVERSED	|generic|sp_Q5DID3-3_UROL1_MOUSE_REVERSED|
"""index: 12243, intensity: 3207.0, mobility: 0.919"""	-0.548402	0.256956	0.902702	DVMPFPTWLSMLHEARFSID	generic|IP_971532_TX=10090_REVERSED|
"""index: 7728, intensity: 3341.0, mobility: 0.826"""	-0.548564	0.257365	0.90285	IGLALIQVT	generic|IP_947286_TX=10090_REVERSED|
"""index: 8786, intensity: 3169.0, mobility: 1.096"""	-0.54873	0.257669	0.903001	LWLLWKLRFCFCCPCPRVLVLFI	generic|IP_1073906_TX=10090_REVERSED|
"""index: 7483, intensity: 4394.0, mobility: 1.152"""	-0.548897	0.258078	0.903153	LTDEVTDMSLPLWATYIFDLLRQLGAASPV	generic|tr_A2AI76_A2AI76_MOUSE_REVERSED|
"""index: 15962, intensity: 3258.0, mobility: 0.945"""	-0.549027	0.258275	0.903271	LWSMAFLLSI	generic|tr_G3UXC1_G3UXC1_MOUSE__chr4_-1_82838272_82838379_ENSMUST00000173741_REVERSED|
"""index: 729, intensity: 3306.0, mobility: 0.935"""	-0.549298	0.258684	0.903517	SRGSREKPHVAQPEPNA	generic|IP_962707_TX=10090_REVERSED|
"""index: 1520, intensity: 3295.0, mobility: 0.945"""	-0.549543	0.259093	0.903739	CKYPKEGTHIRRHVILNYNKSFSKGCDNC	generic|tr_Q9CYV4_Q9CYV4_MOUSE_REVERSED	|generic|tr_D3Z6L7_D3Z6L7_MOUSE_REVERSED	|generic|tr_B2RSV9_B2RSV9_MOUSE_REVERSED|
"""index: 7255, intensity: 3288.0, mobility: 0.876"""	-0.549748	0.259501	0.903925	SIAFLLSIWPVMEVSLFAGLMPGLTF	generic|sp_Q9D2V8_MFS10_MOUSE__chr5_-1_34633899_34634006_ENSMUST00000137150__II_941679_REVERSED	|generic|tr_A0A0J9YUD0_A0A0J9YUD0_MOUSE__chr5_-1_34634847_34634942_ENSMUST00000137150__II_941686_REVERSED	|generic|tr_D3YYM9_D3YYM9_MOUSE_REVERSED	|generic|tr_D3YWD5_D3YWD5_MOUSE_REVERSED	|generic|tr_A0A0J9YUD3_A0A0J9YUD3_MOUSE_REVERSED|
"""index: 3138, intensity: 2608.0, mobility: 0.877"""	-0.549769	0.259804	0.903943	LLWCMRMR	generic|IP_881220_TX=10090_REVERSED|
"""index: 10442, intensity: 2867.0, mobility: 1.093"""	-0.549883	0.260212	0.904046	PPASAPSLAPDSPRPWPLSALRPLRCDCD	generic|tr_Q3V499_Q3V499_MOUSE__IP_951489_REVERSED|
"""index: 4608, intensity: 4939.0, mobility: 0.913"""	-0.550013	0.260514	0.904163	RERHQALYTPFVTYLTHEKGWFFSN	generic|IP_900465_TX=10090_REVERSED|
"""index: 10588, intensity: 3503.0, mobility: 0.950"""	-0.550236	0.260816	0.904365	VITDASFESIRSIPPMLNQ	generic|tr_Q673W3_Q673W3_MOUSE_REVERSED	|generic|sp_P83555_KI3L1_MOUSE_REVERSED|
"""index: 1322, intensity: 3721.0, mobility: 0.974"""	-0.550807	0.261118	0.904879	ECLGKLAPCRLR	generic|IP_859695_TX=10090_REVERSED|
"""index: 6613, intensity: 8704.0, mobility: 1.045"""	-0.550877	0.261526	0.904942	EMTKKSNGEKGEKEQQERGRQ	generic|sp_Q60520_SIN3A_MOUSE__chr9_1_57119108_57119191_ENSMUST00000167963_REVERSED	|generic|sp_Q60520-1_SIN3A_MOUSE__chr9_1_57119108_57119191_ENSMUST00000167963_REVERSED|
"""index: 8429, intensity: 3652.0, mobility: 1.161"""	-0.550945	0.261614	0.905003	YKPRNEVYTRVTPQLKKMFEPCPTGLQE	generic|sp_Q91Y86_MK08_MOUSE__chr14_-1_33402861_33402911_ENSMUST00000226798__II_1097234_REVERSED	|generic|tr_G3X8U9_G3X8U9_MOUSE__chr14_-1_33382174_33382236_ENSMUST00000111945__II_1097235_REVERSED	|generic|tr_Q7TSJ7_Q7TSJ7_MOUSE__chr14_-1_33382174_33382236_ENSMUST00000111945__II_1097235_REVERSED	|generic|tr_A6P3E4_A6P3E4_MOUSE__chr14_-1_33402861_33402911_ENSMUST00000226798__II_1097234_REVERSED	|generic|II_1097232_TX=10090_REVERSED|
"""index: 9794, intensity: 3383.0, mobility: 1.184"""	-0.551789	0.262021	0.905759	QYQHELAKYLQHNWH	generic|tr_D3Z025_D3Z025_MOUSE__chr9_-1_7165595_7165741_ENSMUST00000147056_REVERSED	|generic|sp_Q45VK7_DYHC2_MOUSE__chr9_-1_7052557_7052643_ENSMUST00000139671_REVERSED	|generic|sp_Q45VK7-2_DYHC2_MOUSE__chr9_-1_7052557_7052643_ENSMUST00000139671_REVERSED|
"""index: 2663, intensity: 2544.0, mobility: 1.061"""	-0.552202	0.262429	0.906127	QPQQPNGPTRHSGPQ	generic|IP_831162_TX=10090_REVERSED|
"""index: 13302, intensity: 11536.0, mobility: 0.887"""	-0.55224	0.262836	0.906161	MHMFSLLNRE	generic|chr18_1_12142946_12148933_ENSMUST00000025270__IP_1057857_TX=10090_REVERSED	|generic|chr18_1_12142988_12148933_ENSMUST00000025270__IP_1057857_TX=10090_REVERSED|
"""index: 5338, intensity: 6825.0, mobility: 0.990"""	-0.552367	0.263029	0.906273	GRLLESEMDEMKDMMEMTEGFLEEAEMKISLIRNGQ	generic|tr_Q8C5B3_Q8C5B3_MOUSE_REVERSED|
"""index: 3369, intensity: 4818.0, mobility: 1.227"""	-0.553015	0.263222	0.906848	SPPLGPGGSWG	generic|IP_1049504_TX=10090_REVERSED|
"""index: 5984, intensity: 3315.0, mobility: 0.934"""	-0.553589	0.263415	0.907356	PPASEYNTMLYSRCTIEKGER	generic|sp_Q9D7X8_GGCT_MOUSE__chr6_-1_54986824_54986880_ENSMUST00000204301__II_920447_REVERSED	|generic|tr_A0A0N4SWE8_A0A0N4SWE8_MOUSE__chr6_-1_54986824_54986880_ENSMUST00000204301_REVERSED|
"""index: 11430, intensity: 2684.0, mobility: 0.978"""	-0.554041	0.263821	0.907754	VSDQHSAPAKQCLSQIIFYNQVS	generic|IP_3504171_TX=10090_REVERSED|
"""index: 4443, intensity: 5127.0, mobility: 0.967"""	-0.554258	0.264228	0.907946	LECTTQGPFSIQ	generic|IP_1061776_TX=10090_REVERSED|
"""index: 4184, intensity: 3540.0, mobility: 0.979"""	-0.554353	0.264419	0.908029	WMNRKFCSSGTSTASMSLTWIM	generic|chr7_-1_34164386_34165484_ENSMUST00000102746__IP_893437_TX=10090_REVERSED	|generic|chr7_-1_34165398_34165484_ENSMUST00000102746_REVERSED|
"""index: 7836, intensity: 18585.0, mobility: 1.158"""	-0.554754	0.264718	0.908381	HSFAESKLIDMHYSYSIHYKRLVIIFH	generic|IP_962774_TX=10090_REVERSED|
"""index: 1367, intensity: 3067.0, mobility: 0.880"""	-0.555167	0.264909	0.908742	TLPTETKFLSEMRIH	generic|sp_Q8BLG2_LPAR4_MOUSE_REVERSED	|generic|tr_Q80UD5_Q80UD5_MOUSE_REVERSED|
"""index: 8140, intensity: 3027.0, mobility: 1.145"""	-0.555923	0.265207	0.909401	RRDNEQLFKYFEPDRDKLRSLQDKHE	generic|tr_Q3UZI6_Q3UZI6_MOUSE__chr4_1_156239401_156239484_ENSMUST00000179886_REVERSED|
"""index: 10793, intensity: 3877.0, mobility: 0.950"""	-0.556462	0.265397	0.909869	FVGLAEYSREP	generic|IP_3457676_TX=10090_REVERSED|
"""index: 2361, intensity: 3337.0, mobility: 0.857"""	-0.556801	0.265802	0.910163	TSSTLLAWRSVGGQRI	generic|chr3_1_96188142_96188423_ENSMUST00000133665_REVERSED|
"""index: 7617, intensity: 4580.0, mobility: 1.034"""	-0.556817	0.266207	0.910176	RCSRIGDEDQILL	generic|IP_855530_TX=10090_REVERSED|
"""index: 5118, intensity: 2622.0, mobility: 0.927"""	-0.556821	0.266613	0.91018	QMRLYLLHM	generic|IP_926896_TX=10090_REVERSED|
"""index: 13075, intensity: 2591.0, mobility: 0.883"""	-0.556828	0.266802	0.910185	FVLTSCGVRS	generic|IP_995910_TX=10090_REVERSED|
"""index: 7786, intensity: 15755.0, mobility: 1.141"""	-0.557271	0.267206	0.910568	LTDEVTDMSLPLWATYIFDLLRQLGAASPV	generic|tr_A2AI76_A2AI76_MOUSE_REVERSED|
"""index: 8517, intensity: 3004.0, mobility: 1.077"""	-0.557419	0.267611	0.910696	CFQMIRVDRAAQPTYGLYLLFAHFRP	generic|II_859339_TX=10090_REVERSED|
"""index: 18231, intensity: 3276.0, mobility: 1.506"""	-0.557473	0.267908	0.910743	EKRKKKRRKRRRMKLAELKK	generic|IP_826809_TX=10090_REVERSED|
"""index: 17146, intensity: 43236.0, mobility: 0.974"""	-0.557619	0.268204	0.910868	QRQLHAPSKEG	generic|IP_2484349_TX=10090_REVERSED|
"""index: 8142, intensity: 4267.0, mobility: 1.137"""	-0.557729	0.268362	0.910962	KEDALSKRERQESPLKSHPSKRGSSVSAPSPS	generic|tr_Q3TQI2_Q3TQI2_MOUSE__chrX_1_20851679_20851816_ENSMUST00000136451__II_836925_REVERSED	|generic|tr_E9Q0P8_E9Q0P8_MOUSE__chrX_1_20851679_20851816_ENSMUST00000136451__II_836925_REVERSED	|generic|sp_P04627_ARAF_MOUSE__chrX_1_20851679_20851816_ENSMUST00000136451__II_836944_REVERSED	|generic|tr_Q3UXR0_Q3UXR0_MOUSE__chrX_1_20851679_20851816_ENSMUST00000136451_REVERSED|
"""index: 9311, intensity: 3971.0, mobility: 0.905"""	-0.558326	0.268362	0.911475	QFMLNFPVPPSLDNGTTPSKVNYNVFLDALEQQ	generic|sp_Q9CZD3_GARS_MOUSE__chr6_1_55050331_55050465_ENSMUST00000205258__II_920438_REVERSED|
"""index: 2291, intensity: 4122.0, mobility: 0.935"""	-0.559031	0.268548	0.912077	RDVEQQYRKRDRMANEKAE	generic|tr_Q3TY51_Q3TY51_MOUSE_REVERSED	|generic|tr_Q8CHF1_Q8CHF1_MOUSE_REVERSED	|generic|sp_P28738_KIF5C_MOUSE_REVERSED|
"""index: 1717, intensity: 3225.0, mobility: 0.821"""	-0.559452	0.268952	0.912435	EVVPEREVAAVSATRST	generic|IP_975156_TX=10090_REVERSED|
"""index: 10073, intensity: 4922.0, mobility: 0.943"""	-0.559761	0.269355	0.912698	VQLYSLHSVSKVNAHLTF	generic|II_956995_TX=10090_REVERSED	|generic|tr_E9Q0R6_E9Q0R6_MOUSE_REVERSED	|generic|sp_Q925I4_TS1R2_MOUSE_REVERSED	|generic|tr_B7ZMY6_B7ZMY6_MOUSE_REVERSED|
"""index: 3467, intensity: 3281.0, mobility: 0.970"""	-0.559786	0.269649	0.912719	IDPNNFLMGSLY	generic|tr_Q8R056_Q8R056_MOUSE__chr5_-1_44014752_44014880_ENSMUST00000196853_REVERSED	|generic|tr_A0A0G2JE50_A0A0G2JE50_MOUSE__chr5_-1_44014752_44014880_ENSMUST00000196853_REVERSED	|generic|tr_A0A0R4J0B0_A0A0R4J0B0_MOUSE__chr5_-1_44014752_44014880_ENSMUST00000196853_REVERSED	|generic|tr_Q8CDK8_Q8CDK8_MOUSE__chr5_-1_44014752_44014880_ENSMUST00000196853_REVERSED	|generic|tr_A0A0G2JDH9_A0A0G2JDH9_MOUSE__chr5_-1_44014752_44014880_ENSMUST00000196853_REVERSED	|generic|sp_O54990_PROM1_MOUSE__chr5_-1_44014752_44014880_ENSMUST00000196853_REVERSED	|generic|sp_O54990-2_PROM1_MOUSE__chr5_-1_44014752_44014880_ENSMUST00000196853_REVERSED	|generic|sp_O54990-3_PROM1_MOUSE__chr5_-1_44014752_44014880_ENSMUST00000196853_REVERSED	|generic|sp_O54990-4_PROM1_MOUSE__chr5_-1_44014752_44014880_ENSMUST00000196853_REVERSED	|generic|sp_O54990-5_PROM1_MOUSE__chr5_-1_44014752_44014880_ENSMUST00000196853_REVERSED	|generic|sp_O54990-6_PROM1_MOUSE__chr5_-1_44014752_44014880_ENSMUST00000196853_REVERSED	|generic|tr_G5E8G5_G5E8G5_MOUSE__chr5_-1_44014752_44014880_ENSMUST00000196853_REVERSED	|generic|tr_G3X9J8_G3X9J8_MOUSE__chr5_-1_44014752_44014880_ENSMUST00000196853_REVERSED|
"""index: 3286, intensity: 2799.0, mobility: 0.906"""	-0.559993	0.269944	0.912894	QSPLSRHDHTLVPSAERGPIAPL	generic|IP_924849_TX=10090_REVERSED|
"""index: 2143, intensity: 18243.0, mobility: 0.909"""	-0.560574	0.270238	0.913386	FQETIHPPIQLLEQNVH	generic|tr_Q8CIG5_Q8CIG5_MOUSE__chr16_1_21576628_21576798_ENSMUST00000231484__II_1077705_REVERSED	|generic|tr_D3YUP0_D3YUP0_MOUSE__chr16_1_21576628_21576798_ENSMUST00000231484__II_1077694_REVERSED	|generic|sp_Q0P5W1_VPS8_MOUSE__chr16_1_21576628_21576798_ENSMUST00000231484__II_1077694_REVERSED	|generic|sp_Q0P5W1-3_VPS8_MOUSE__chr16_1_21576628_21576798_ENSMUST00000231484__II_1077694_REVERSED	|generic|tr_F6ZLN8_F6ZLN8_MOUSE__chr16_1_21576628_21576798_ENSMUST00000231484__II_1077705_REVERSED	|generic|tr_F8WI64_F8WI64_MOUSE__chr16_1_21576628_21576798_ENSMUST00000231484__II_1077694_REVERSED	|generic|sp_Q0P5W1-2_VPS8_MOUSE__chr16_1_21576628_21576798_ENSMUST00000231484_REVERSED|
"""index: 3516, intensity: 2696.0, mobility: 0.935"""	-0.56108	0.27064	0.913811	RFRDNAPDWV	generic|sp_B7ZWI3_TMM92_MOUSE_REVERSED	|generic|sp_B7ZWI3-2_TMM92_MOUSE_REVERSED|
"""index: 15618, intensity: 3199.0, mobility: 1.045"""	-0.56111	0.270825	0.913837	IRLDADILLMKK	generic|tr_A2AQH3_A2AQH3_MOUSE_REVERSED	|generic|tr_Q3UST3_Q3UST3_MOUSE_REVERSED	|generic|sp_Q9ERH7_HIPK3_MOUSE_REVERSED	|generic|tr_A2RRJ7_A2RRJ7_MOUSE_REVERSED|
"""index: 11741, intensity: 2577.0, mobility: 1.007"""	-0.5617	0.271009	0.914332	SSWSRCLGLCDKH	generic|IP_941295_TX=10090_REVERSED|
"""index: 5270, intensity: 5282.0, mobility: 0.924"""	-0.562218	0.271411	0.914765	MSSKLWPLNGGRERGKGTVKTYAVTM	generic|IP_3480942_TX=10090_REVERSED|
"""index: 12617, intensity: 14917.0, mobility: 1.114"""	-0.563104	0.271813	0.915502	HIREHKQFCSLYR	generic|II_3489026_TX=10090_REVERSED	|generic|tr_Q8BP18_Q8BP18_MOUSE_REVERSED	|generic|tr_Q8C668_Q8C668_MOUSE_REVERSED	|generic|tr_Q64247_Q64247_MOUSE_REVERSED|
"""index: 16772, intensity: 4970.0, mobility: 1.081"""	-0.563388	0.272216	0.915738	ELKRSVLTLATPD	generic|sp_Q60779_DRC4_MOUSE_REVERSED	|generic|tr_A0A1D5RM05_A0A1D5RM05_MOUSE_REVERSED|
"""index: 8170, intensity: 3478.0, mobility: 0.850"""	-0.563813	0.272618	0.91609	FIILNMVKALDPNEHLHLPAKSV	generic|sp_Q8K1X4_NCKPL_MOUSE__chr15_1_103461569_103461685_ENSMUST00000229127__II_3453128_REVERSED	|generic|II_3453127_TX=10090_REVERSED	|generic|tr_Q3UDY0_Q3UDY0_MOUSE__chr15_1_103461569_103461685_ENSMUST00000229127_REVERSED|
"""index: 7588, intensity: 22108.0, mobility: 1.157"""	-0.564065	0.2728	0.916297	RWDSIPHTLKEPCCATSIVAFPWALLLILG	generic|tr_B2RWR2_B2RWR2_MOUSE__chr8_1_92875561_92875593_ENSMUST00000209265_REVERSED|
"""index: 7880, intensity: 5439.0, mobility: 1.142"""	-0.564249	0.273202	0.916449	LCKVTVPKGVELPGSFQIEPDKPFSYID	generic|tr_Q91X98_Q91X98_MOUSE_REVERSED	|generic|tr_Q8K0X1_Q8K0X1_MOUSE_REVERSED	|generic|tr_A0A0G2JFP9_A0A0G2JFP9_MOUSE_REVERSED	|generic|tr_Q544V4_Q544V4_MOUSE_REVERSED	|generic|tr_Q3TR98_Q3TR98_MOUSE_REVERSED	|generic|sp_P29533_VCAM1_MOUSE_REVERSED	|generic|tr_Q3UPN1_Q3UPN1_MOUSE_REVERSED|
"""index: 17095, intensity: 13884.0, mobility: 1.005"""	-0.564386	0.273604	0.916562	YFVPLAIATLW	generic|sp_Q9JJZ8_CNGA3_MOUSE_REVERSED	|generic|tr_A0A6H2E2T0_A0A6H2E2T0_MOUSE_REVERSED	|generic|tr_A0A0A6YXW9_A0A0A6YXW9_MOUSE_REVERSED|
"""index: 903, intensity: 6110.0, mobility: 0.934"""	-0.564418	0.274006	0.916588	CTPDIYIHYTC	generic|IP_974531_TX=10090_REVERSED|
"""index: 6668, intensity: 8611.0, mobility: 0.857"""	-0.56465	0.274077	0.916779	QSVELFETMAHYNRYFSMTLL	generic|tr_Q80ZW1_Q80ZW1_MOUSE_REVERSED	|generic|tr_Q6NV49_Q6NV49_MOUSE__chr11_1_70554901_70554954_ENSMUST00000179806_REVERSED	|generic|tr_Q5SXG5_Q5SXG5_MOUSE__chr11_1_70554901_70554954_ENSMUST00000179806_REVERSED	|generic|tr_Q3UNY4_Q3UNY4_MOUSE__chr11_1_70554901_70554954_ENSMUST00000179806_REVERSED|
"""index: 2795, intensity: 2562.0, mobility: 0.806"""	-0.564968	0.274368	0.91704	HPPVSCIR	generic|chr13_-1_74334294_74334335_ENSMUST00000022062_REVERSED|
"""index: 4570, intensity: 45747.0, mobility: 0.910"""	-0.565865	0.274549	0.917772	EKCLMAVAGLFISLLVWFTSSHTGEKN	generic|sp_Q8BG19-2_TMTC4_MOUSE_REVERSED	|generic|sp_Q8BG19_TMTC4_MOUSE__chr14_-1_122919995_122920084_ENSMUST00000143189_REVERSED	|generic|tr_D6RHA9_D6RHA9_MOUSE_REVERSED|
"""index: 2147, intensity: 4446.0, mobility: 1.058"""	-0.566425	0.27495	0.918228	ENFAEIATRKMQIEQSTRTYEEY	generic|tr_Q80UI5_Q80UI5_MOUSE__chr13_-1_101690477_101690581_ENSMUST00000190171__II_1103483_REVERSED	|generic|tr_Q3TST3_Q3TST3_MOUSE_REVERSED	|generic|tr_A0A1L1ST33_A0A1L1ST33_MOUSE_REVERSED	|generic|tr_A0A087WQM2_A0A087WQM2_MOUSE_REVERSED	|generic|tr_B1AUG0_B1AUG0_MOUSE_REVERSED	|generic|sp_P26450_P85A_MOUSE__chr13_-1_101701707_101701883_ENSMUST00000185701_REVERSED	|generic|tr_P70304_P70304_MOUSE__chr13_-1_101701707_101701883_ENSMUST00000185701_REVERSED	|generic|sp_Q64143_P55G_MOUSE_REVERSED|
"""index: 11154, intensity: 3418.0, mobility: 1.202"""	-0.566456	0.27513	0.918253	ARKIAGFQSGQSLVTYY	generic|sp_A2ARV4_LRP2_MOUSE_REVERSED|
"""index: 1540, intensity: 2549.0, mobility: 0.876"""	-0.5667	0.275531	0.918451	LPRPYRNFTWVNVLN	generic|IP_1014549_TX=10090_REVERSED|
"""index: 5313, intensity: 3556.0, mobility: 0.925"""	-0.56671	0.2756	0.918459	CLVHFDYFIISFNVKQIPQLDTLQ	generic|IP_3487534_TX=10090_REVERSED|
"""index: 11585, intensity: 4262.0, mobility: 0.954"""	-0.566826	0.276	0.918552	PPTSVSPRPAR	generic|IP_960290_TX=10090_REVERSED|
"""index: 4808, intensity: 3382.0, mobility: 1.026"""	-0.566901	0.2764	0.918613	AWGPLVQTCWWR	generic|IP_878790_TX=10090_REVERSED	|generic|IP_878794_TX=10090_REVERSED|
"""index: 764, intensity: 2685.0, mobility: 0.995"""	-0.567246	0.276689	0.918892	YRQNNASPRWL	generic|sp_Q8BKU8-3_TM87B_MOUSE__chr2_1_128842608_128842703_ENSMUST00000126160__II_999934_REVERSED	|generic|tr_Z4YML9_Z4YML9_MOUSE__chr2_1_128842608_128842703_ENSMUST00000126160__II_999934_REVERSED	|generic|sp_Q8BKU8_TM87B_MOUSE__chr2_1_128842608_128842703_ENSMUST00000126160_REVERSED	|generic|sp_Q8BKU8-2_TM87B_MOUSE__chr2_1_128842608_128842703_ENSMUST00000126160_REVERSED	|generic|tr_A0A5F8MPT2_A0A5F8MPT2_MOUSE__chr2_1_128842608_128842703_ENSMUST00000126160_REVERSED|
"""index: 10980, intensity: 30914.0, mobility: 0.942"""	-0.567811	0.276978	0.919347	EELAQLVEKVEDKAADNESQLHS	generic|sp_P33175_KIF5A_MOUSE__chr10_-1_127242653_127242778_ENSMUST00000218298_REVERSED|
"""index: 7326, intensity: 3093.0, mobility: 0.878"""	-0.568174	0.277378	0.919639	SKIAEKPMTFGLHINKYYQPLKHK	generic|IP_949544_TX=10090_REVERSED	|generic|IP_3491072_TX=10090_REVERSED|
"""index: 3343, intensity: 4277.0, mobility: 1.061"""	-0.568186	0.277778	0.919648	LFRTQLYQPLFVA	generic|tr_Q14DL2_Q14DL2_MOUSE_REVERSED	|generic|tr_Q9D5W6_Q9D5W6_MOUSE_REVERSED|
"""index: 6758, intensity: 3653.0, mobility: 1.001"""	-0.568314	0.278066	0.919751	FVSLPPSCHSVKK	generic|chr18_1_82575082_82584156_ENSMUST00000047865_REVERSED|
"""index: 6949, intensity: 5167.0, mobility: 0.950"""	-0.56873	0.278244	0.920084	ILSLVNHKGKARHTHTEMDKHTKFINN	generic|IP_926459_TX=10090_REVERSED|
"""index: 12532, intensity: 3708.0, mobility: 1.114"""	-0.569308	0.278532	0.920544	AQHLSVNQNIPTNPAL	generic|tr_A2A6D2_A2A6D2_MOUSE__II_1131524_REVERSED	|generic|sp_Q61985-3_NF2L1_MOUSE_REVERSED	|generic|sp_Q61985-2_NF2L1_MOUSE_REVERSED	|generic|tr_A2A6D0_A2A6D0_MOUSE_REVERSED	|generic|tr_Q9Z2E8_Q9Z2E8_MOUSE_REVERSED	|generic|tr_Q3UFI8_Q3UFI8_MOUSE_REVERSED	|generic|tr_Q3V3M1_Q3V3M1_MOUSE_REVERSED	|generic|tr_Q6KAM4_Q6KAM4_MOUSE_REVERSED	|generic|tr_Q3U4L3_Q3U4L3_MOUSE_REVERSED	|generic|tr_Q3U5L0_Q3U5L0_MOUSE_REVERSED	|generic|tr_Q6GTN8_Q6GTN8_MOUSE_REVERSED|
"""index: 13485, intensity: 4054.0, mobility: 0.961"""	-0.569411	0.278597	0.920626	MLIENPINIKP	generic|sp_B2RRF6_Z518A_MOUSE_REVERSED|
"""index: 12682, intensity: 21279.0, mobility: 0.940"""	-0.569973	0.278996	0.921072	ISKYALWLIS	generic|IP_3474987_TX=10090_REVERSED|
"""index: 160, intensity: 2770.0, mobility: 0.996"""	-0.570013	0.279394	0.921104	TEHMNEWFKAVY	generic|II_3461063_TX=10090_REVERSED	|generic|tr_A0A338P6X1_A0A338P6X1_MOUSE_REVERSED	|generic|tr_K7N6Z2_K7N6Z2_MOUSE_REVERSED|
"""index: 2426, intensity: 5634.0, mobility: 0.898"""	-0.570117	0.279793	0.921186	VDIISSVPRFDHPMSINLHPRR	generic|sp_Q9JK84_PAR6G_MOUSE_REVERSED	|generic|tr_Q8CBL3_Q8CBL3_MOUSE_REVERSED	|generic|tr_Q8CFJ8_Q8CFJ8_MOUSE_REVERSED|
"""index: 13329, intensity: 9618.0, mobility: 0.989"""	-0.570152	0.279968	0.921214	MTLLLLAPSGRP	generic|tr_F8WJ48_F8WJ48_MOUSE__chr3_-1_109782682_109782732_ENSMUST00000128219_REVERSED	|generic|sp_Q8R4G0_NTNG1_MOUSE__chr3_-1_109782682_109782732_ENSMUST00000128219_REVERSED	|generic|sp_Q8R4G0-2_NTNG1_MOUSE__chr3_-1_109782682_109782732_ENSMUST00000128219_REVERSED	|generic|sp_Q8R4G0-3_NTNG1_MOUSE__chr3_-1_109782682_109782732_ENSMUST00000128219_REVERSED	|generic|sp_Q8R4G0-4_NTNG1_MOUSE__chr3_-1_109782682_109782732_ENSMUST00000128219_REVERSED	|generic|sp_Q8R4G0-5_NTNG1_MOUSE__chr3_-1_109782682_109782732_ENSMUST00000128219_REVERSED	|generic|sp_Q8R4G0-7_NTNG1_MOUSE__chr3_-1_109782682_109782732_ENSMUST00000128219_REVERSED	|generic|tr_F8WJ50_F8WJ50_MOUSE__chr3_-1_109782682_109782732_ENSMUST00000128219_REVERSED	|generic|tr_F8WJ51_F8WJ51_MOUSE__chr3_-1_109782682_109782732_ENSMUST00000128219_REVERSED|
"""index: 6880, intensity: 3037.0, mobility: 1.082"""	-0.570379	0.280032	0.921393	LYDPCLIPLAKSCAEQIKDELDANEGELMRVKELYNALRENLI	generic|sp_Q6IFX4_K1C39_MOUSE_REVERSED|
"""index: 12515, intensity: 5129.0, mobility: 1.283"""	-0.571377	0.28043	0.922179	TLKMEEASPHKPPRPPPHSLS	generic|sp_Q8BGW0_THMS1_MOUSE_REVERSED	|generic|sp_Q8BGW0-2_THMS1_MOUSE_REVERSED	|generic|sp_Q8BGW0-3_THMS1_MOUSE_REVERSED	|generic|sp_Q8BGW0-4_THMS1_MOUSE_REVERSED|
"""index: 2205, intensity: 3306.0, mobility: 0.929"""	-0.571401	0.280716	0.922198	ADQNGTGQCGEEP	generic|IP_839023_TX=10090_REVERSED|
"""index: 13147, intensity: 4268.0, mobility: 0.914"""	-0.571777	0.281113	0.922492	ETCCFVCCFLA	generic|tr_Q3UZK2_Q3UZK2_MOUSE_REVERSED|
"""index: 6273, intensity: 12379.0, mobility: 1.056"""	-0.572268	0.281399	0.922876	ERRLSSNGGGLEGLEV	generic|II_3458498_TX=10090_REVERSED|
"""index: 11955, intensity: 2503.0, mobility: 1.021"""	-0.572521	0.281685	0.923073	GRSQLRSVALQEF	generic|IP_1144321_TX=10090_REVERSED|
"""index: 2367, intensity: 3689.0, mobility: 0.862"""	-0.57266	0.281746	0.923181	TSSTLLAWRSVGGQRI	generic|chr3_1_96188142_96188423_ENSMUST00000133665_REVERSED|
"""index: 3102, intensity: 3703.0, mobility: 0.796"""	-0.573535	0.282031	0.923859	EAAMLQVKDRQEK	generic|II_963116_TX=10090_REVERSED	|generic|tr_A0A0U1RPJ4_A0A0U1RPJ4_MOUSE_REVERSED	|generic|tr_A0A0X1KG60_A0A0X1KG60_MOUSE_REVERSED	|generic|sp_Q5DTM8_BRE1A_MOUSE_REVERSED	|generic|sp_Q5DTM8-2_BRE1A_MOUSE_REVERSED	|generic|sp_Q3U319_BRE1B_MOUSE_REVERSED|
"""index: 9294, intensity: 3009.0, mobility: 1.042"""	-0.574068	0.282204	0.92427	TRDKASKCCTFRI	generic|tr_Q1A6U9_Q1A6U9_MOUSE__chr8_1_82041907_82042011_ENSMUST00000169387_REVERSED	|generic|tr_Q1A6V1_Q1A6V1_MOUSE__chr8_1_82041907_82042011_ENSMUST00000169387_REVERSED	|generic|tr_F8WJC1_F8WJC1_MOUSE__chr8_1_82041907_82042011_ENSMUST00000169387_REVERSED	|generic|tr_E9PVM1_E9PVM1_MOUSE__chr8_1_82041907_82042011_ENSMUST00000169387_REVERSED	|generic|tr_E9PVM3_E9PVM3_MOUSE__chr8_1_82041907_82042011_ENSMUST00000169387_REVERSED	|generic|sp_Q6P1Y8_INP4B_MOUSE__chr8_1_82041907_82042011_ENSMUST00000169387_REVERSED	|generic|tr_Q1A6V0_Q1A6V0_MOUSE__chr8_1_82041907_82042011_ENSMUST00000169387_REVERSED|
"""index: 13456, intensity: 34171.0, mobility: 0.931"""	-0.574451	0.282548	0.924565	VRVSWYARV	generic|IP_890793_TX=10090_REVERSED|
"""index: 10340, intensity: 3493.0, mobility: 0.961"""	-0.574645	0.282548	0.924714	LPRLLGMWEM	generic|sp_Q80W93_HYDIN_MOUSE_REVERSED|
"""index: 1066, intensity: 2696.0, mobility: 0.804"""	-0.575762	0.282832	0.925567	CYWCIYREEGKEDHTPTATTPI	generic|sp_E9PZZ1_PRD13_MOUSE__II_966313_REVERSED	|generic|sp_E9PZZ1-2_PRD13_MOUSE__II_966313_REVERSED|
"""index: 8902, intensity: 2512.0, mobility: 1.098"""	-0.575856	0.283116	0.925638	YKQIWPGFATLGYY	generic|sp_Q9EQC4_ELOV4_MOUSE_REVERSED	|generic|tr_V9GXI2_V9GXI2_MOUSE_REVERSED|
"""index: 8296, intensity: 4064.0, mobility: 0.908"""	-0.576414	0.283399	0.926062	KEEEEKEKEKQQQK	generic|tr_Q9D9N1_Q9D9N1_MOUSE_REVERSED	|generic|tr_Q6P8Y2_Q6P8Y2_MOUSE_REVERSED	|generic|tr_Q0P5Z0_Q0P5Z0_MOUSE_REVERSED|
"""index: 4348, intensity: 5457.0, mobility: 0.885"""	-0.576676	0.28357	0.92626	ICCIDFVGILLAVMLGYI	generic|tr_Q8VH00_Q8VH00_MOUSE_REVERSED	|generic|tr_Q3MI22_Q3MI22_MOUSE_REVERSED	|generic|tr_Q8VGW3_Q8VGW3_MOUSE_REVERSED	|generic|tr_Q8VGU9_Q8VGU9_MOUSE_REVERSED|
"""index: 6757, intensity: 4633.0, mobility: 1.055"""	-0.576884	0.283965	0.926417	CKDWRLKDQYFR	generic|sp_B2RQC2_UBP42_MOUSE__chr5_-1_143714598_143714867_ENSMUST00000141396__II_932471_REVERSED	|generic|tr_Q8C0Z2_Q8C0Z2_MOUSE_REVERSED	|generic|tr_Q8BY93_Q8BY93_MOUSE__chr5_-1_143714598_143714867_ENSMUST00000141396_REVERSED|
"""index: 921, intensity: 4869.0, mobility: 0.832"""	-0.576975	0.28436	0.926485	RMVVENDGPRATRLQGRY	generic|chr3_1_27182981_27183262_ENSMUST00000046515__IP_986803_TX=10090_REVERSED|
"""index: 12760, intensity: 3489.0, mobility: 0.887"""	-0.577007	0.284643	0.92651	EPFYVCYLDK	generic|IP_1152283_TX=10090_REVERSED|
"""index: 9320, intensity: 3322.0, mobility: 1.034"""	-0.577041	0.284925	0.926535	HRLTFGFGQSTRKLMVTKPGPWSFPEDESPSVPE	generic|sp_Q6DFV3_RHG21_MOUSE_REVERSED	|generic|tr_B7ZCJ1_B7ZCJ1_MOUSE_REVERSED	|generic|tr_A0A0A0MQE8_A0A0A0MQE8_MOUSE_REVERSED	|generic|tr_A2BHQ2_A2BHQ2_MOUSE_REVERSED	|generic|tr_B7ZCJ0_B7ZCJ0_MOUSE_REVERSED	|generic|tr_B2RWX1_B2RWX1_MOUSE_REVERSED|
"""index: 8363, intensity: 2942.0, mobility: 1.169"""	-0.577589	0.28532	0.926948	IELTNVTRRLDIIDSQYNQLQESSTAVQQ	generic|sp_K1H2_HUMAN__REVERSED|
"""index: 17690, intensity: 2776.0, mobility: 1.007"""	-0.578613	0.285602	0.927714	NCVMSRLLLW	generic|tr_D3Z162_D3Z162_MOUSE_REVERSED	|generic|sp_Q8BVP6_LYPD4_MOUSE_REVERSED|
"""index: 13419, intensity: 16176.0, mobility: 0.998"""	-0.578737	0.285827	0.927806	IRERRRERR	generic|IP_865644_TX=10090_REVERSED|
"""index: 4035, intensity: 6280.0, mobility: 0.898"""	-0.578987	0.285827	0.927992	SALSSPIHPNVYHPPPLYLFR	generic|tr_Q3V2W5_Q3V2W5_MOUSE_REVERSED	|generic|sp_Q8CGN4_BCOR_MOUSE_REVERSED	|generic|sp_Q8CGN4-2_BCOR_MOUSE_REVERSED	|generic|sp_Q8CGN4-3_BCOR_MOUSE_REVERSED	|generic|sp_Q8CGN4-4_BCOR_MOUSE_REVERSED|
"""index: 10550, intensity: 2683.0, mobility: 0.975"""	-0.579853	0.28622	0.928634	NYEGTGIAVVEHH	generic|sp_Q5SUE7-3_ADAD1_MOUSE__II_985626_REVERSED	|generic|tr_F8WI80_F8WI80_MOUSE_REVERSED	|generic|sp_Q5SUE7_ADAD1_MOUSE_REVERSED|
"""index: 8160, intensity: 2687.0, mobility: 1.115"""	-0.579945	0.286614	0.928702	CMYCINFVVGLQGKTM	generic|IP_985039_TX=10090_REVERSED|
"""index: 14633, intensity: 16239.0, mobility: 0.926"""	-0.580316	0.286895	0.928976	LLQRYFRR	generic|tr_D3Z510_D3Z510_MOUSE__II_883339_REVERSED	|generic|tr_D3YWI1_D3YWI1_MOUSE__II_883339_REVERSED	|generic|tr_A0A0U1RPN8_A0A0U1RPN8_MOUSE__II_883339_REVERSED	|generic|II_883334_TX=10090_REVERSED	|generic|tr_Q5FWB7_Q5FWB7_MOUSE_REVERSED	|generic|tr_Q6NY00_Q6NY00_MOUSE_REVERSED	|generic|tr_D3YV98_D3YV98_MOUSE_REVERSED	|generic|chr7_-1_126797307_126797531_ENSMUST00000143509_REVERSED	|generic|tr_A6ZI47_A6ZI47_MOUSE_REVERSED	|generic|tr_A6ZI44_A6ZI44_MOUSE_REVERSED	|generic|tr_A0A0U1RPT5_A0A0U1RPT5_MOUSE_REVERSED	|generic|sp_ALDOA_RABIT__REVERSED|
"""index: 6418, intensity: 5347.0, mobility: 1.007"""	-0.580522	0.287288	0.929128	HYHILKPISDFCYNEALYLKNEANTHVHYHKVTGKKDNVAK	generic|tr_B1AUL5_B1AUL5_MOUSE_REVERSED	|generic|tr_B1AUL6_B1AUL6_MOUSE_REVERSED|
"""index: 18317, intensity: 58892.0, mobility: 1.397"""	-0.580663	0.287682	0.929231	KRRVPLKKLPRK	generic|IP_897814_TX=10090_REVERSED|
"""index: 4892, intensity: 3374.0, mobility: 0.868"""	-0.580671	0.288076	0.929237	NVAPNVPSVQS	generic|IP_3475297_TX=10090_REVERSED|
"""index: 7788, intensity: 6263.0, mobility: 1.119"""	-0.580736	0.288356	0.929285	EKRFVQKHMYKRVHITTQMYLQVGRSS	generic|IP_3500867_TX=10090_REVERSED|
"""index: 17867, intensity: 3004.0, mobility: 0.926"""	-0.580845	0.288749	0.929364	QHTRYEGKK	generic|II_1004925_TX=10090_REVERSED	|generic|tr_Q3UNN2_Q3UNN2_MOUSE__chr2_-1_102865277_102865444_ENSMUST00000124624_REVERSED	|generic|tr_Q3TLT9_Q3TLT9_MOUSE__chr2_-1_102865277_102865444_ENSMUST00000124624_REVERSED	|generic|tr_A2APM2_A2APM2_MOUSE__chr2_-1_102865277_102865444_ENSMUST00000124624_REVERSED	|generic|tr_A2APM5_A2APM5_MOUSE__chr2_-1_102865277_102865444_ENSMUST00000124624_REVERSED	|generic|tr_Q80X37_Q80X37_MOUSE__chr2_-1_102865277_102865444_ENSMUST00000124624_REVERSED	|generic|tr_E9QKM8_E9QKM8_MOUSE__chr2_-1_102865277_102865444_ENSMUST00000124624_REVERSED	|generic|tr_Q3U468_Q3U468_MOUSE__chr2_-1_102865277_102865444_ENSMUST00000124624_REVERSED	|generic|sp_P15379_CD44_MOUSE__chr2_-1_102865277_102865444_ENSMUST00000124624_REVERSED	|generic|sp_P15379-7_CD44_MOUSE__chr2_-1_102865277_102865444_ENSMUST00000124624_REVERSED	|generic|sp_P15379-8_CD44_MOUSE__chr2_-1_102865277_102865444_ENSMUST00000124624_REVERSED	|generic|sp_P15379-4_CD44_MOUSE__chr2_-1_102865277_102865444_ENSMUST00000124624_REVERSED	|generic|sp_P15379-9_CD44_MOUSE__chr2_-1_102865277_102865444_ENSMUST00000124624_REVERSED	|generic|sp_P15379-5_CD44_MOUSE__chr2_-1_102865277_102865444_ENSMUST00000124624_REVERSED	|generic|sp_P15379-6_CD44_MOUSE__chr2_-1_102865277_102865444_ENSMUST00000124624_REVERSED	|generic|sp_P15379-10_CD44_MOUSE__chr2_-1_102865277_102865444_ENSMUST00000124624_REVERSED	|generic|sp_P15379-11_CD44_MOUSE__chr2_-1_102865277_102865444_ENSMUST00000124624_REVERSED	|generic|sp_P15379-12_CD44_MOUSE__chr2_-1_102865277_102865444_ENSMUST00000124624_REVERSED	|generic|sp_P15379-13_CD44_MOUSE__chr2_-1_102865277_102865444_ENSMUST00000124624_REVERSED	|generic|sp_P15379-3_CD44_MOUSE__chr2_-1_102865277_102865444_ENSMUST00000124624_REVERSED	|generic|sp_P15379-2_CD44_MOUSE__chr2_-1_102865277_102865444_ENSMUST00000124624_REVERSED	|generic|tr_A2APM3_A2APM3_MOUSE__chr2_-1_102865277_102865444_ENSMUST00000124624_REVERSED	|generic|tr_A2APM1_A2APM1_MOUSE__chr2_-1_102865277_102865444_ENSMUST00000124624_REVERSED	|generic|tr_A2APM4_A2APM4_MOUSE__chr2_-1_102865277_102865444_ENSMUST00000124624_REVERSED	|generic|tr_Q3U8S1_Q3U8S1_MOUSE__chr2_-1_102865277_102865444_ENSMUST00000124624_REVERSED|
"""index: 1571, intensity: 4517.0, mobility: 0.808"""	-0.581007	0.289029	0.929483	IDEQYSESRRPVI	generic|tr_Q6NVB7_Q6NVB7_MOUSE__II_963411_REVERSED	|generic|tr_Q3U8R5_Q3U8R5_MOUSE_REVERSED	|generic|tr_B1AVH4_B1AVH4_MOUSE_REVERSED	|generic|tr_Q8R0L6_Q8R0L6_MOUSE_REVERSED	|generic|tr_Q3U4G8_Q3U4G8_MOUSE_REVERSED	|generic|tr_B1AVH5_B1AVH5_MOUSE_REVERSED|
"""index: 15775, intensity: 2798.0, mobility: 0.926"""	-0.581136	0.289422	0.929578	RIRTLKSMS	generic|chr12_-1_118238092_118238382_ENSMUST00000026367__IP_2442459_TX=10090_REVERSED|
"""index: 3683, intensity: 5958.0, mobility: 1.048"""	-0.581142	0.289587	0.929583	APPPQIWRGHRCRRRLCSGESGLCRSGSQ	generic|chr16_1_38089687_38089935_ENSMUST00000023507__IP_1075801_TX=10090_REVERSED	|generic|chr16_1_38089636_38089935_ENSMUST00000023507__IP_1075801_TX=10090_REVERSED|
"""index: 11823, intensity: 2710.0, mobility: 0.909"""	-0.581702	0.28998	0.929991	SSAPAPPLCVGL	generic|chr3_1_51484381_51484443_ENSMUST00000192172_REVERSED|
"""index: 17054, intensity: 3621.0, mobility: 1.125"""	-0.581746	0.290031	0.930023	KMIPVQALVVGGGTSRLAMKGRLNTNYREALWPVLLSPM	generic|IP_825126_TX=10090_REVERSED|
"""index: 16980, intensity: 5585.0, mobility: 1.044"""	-0.5827	0.290424	0.930717	RDRTSARPSLPR	generic|IP_3483252_TX=10090_REVERSED|
"""index: 15232, intensity: 4006.0, mobility: 0.880"""	-0.582803	0.290816	0.930791	EQRRKRAM	generic|tr_Q3UYU2_Q3UYU2_MOUSE__chr16_1_18249948_18250037_ENSMUST00000127239__II_1079450_REVERSED	|generic|tr_E9PUQ7_E9PUQ7_MOUSE__chr16_1_18249948_18250037_ENSMUST00000127239__II_1079450_REVERSED	|generic|tr_Q05BM5_Q05BM5_MOUSE__chr16_1_18249948_18250037_ENSMUST00000127239__II_1079450_REVERSED	|generic|sp_Q8BNV1_TRM2A_MOUSE__chr16_1_18249948_18250037_ENSMUST00000127239__II_1079450_REVERSED	|generic|II_1079446_TX=10090_REVERSED|
"""index: 14924, intensity: 5973.0, mobility: 0.970"""	-0.582865	0.291209	0.930836	VRHSYAHGIKV	generic|IP_948780_TX=10090_REVERSED|
"""index: 4112, intensity: 3386.0, mobility: 0.961"""	-0.583359	0.291258	0.931192	TAWHWPGSLCVPWSSLCVTPWCPHGYTFCLVTDPEP	generic|IP_1152222_TX=10090_REVERSED|
"""index: 3555, intensity: 3177.0, mobility: 1.173"""	-0.58351	0.29165	0.931301	KVRLYHRDKERLHTEQLCCFT	generic|tr_L7N228_L7N228_MOUSE__IP_3467469_REVERSED	|generic|sp_P11369_LORF2_MOUSE__IP_3467469_REVERSED	|generic|IP_3468185_TX=10090_REVERSED	|generic|IP_3495640_TX=10090_REVERSED	|generic|IP_3499963_TX=10090_REVERSED	|generic|IP_825808_TX=10090_REVERSED|
"""index: 7587, intensity: 2672.0, mobility: 1.070"""	-0.58385	0.291814	0.931545	CLASDMLLARLQQLQPLRPLRCPAAPGWLPL	generic|IP_883794_TX=10090_REVERSED|
"""index: 12651, intensity: 5705.0, mobility: 0.904"""	-0.584053	0.292205	0.931691	YRRVIQWS	generic|sp_Q8BX57_PXK_MOUSE__II_1102145_REVERSED	|generic|tr_A0A2C9F2B5_A0A2C9F2B5_MOUSE__II_1102145_REVERSED	|generic|II_3479181_TX=10090_REVERSED	|generic|tr_Q3T9R1_Q3T9R1_MOUSE_REVERSED	|generic|sp_Q8BX57-2_PXK_MOUSE_REVERSED	|generic|sp_Q8BX57-3_PXK_MOUSE_REVERSED|
"""index: 14010, intensity: 4606.0, mobility: 0.956"""	-0.584175	0.292254	0.931779	RRREWRHI	generic|tr_Q3U3Y6_Q3U3Y6_MOUSE_REVERSED	|generic|tr_Q3TM19_Q3TM19_MOUSE_REVERSED	|generic|tr_Q6PDX1_Q6PDX1_MOUSE_REVERSED	|generic|sp_P59729_RIN3_MOUSE_REVERSED	|generic|tr_Q80WA0_Q80WA0_MOUSE_REVERSED	|generic|tr_Q3U332_Q3U332_MOUSE_REVERSED|
"""index: 4832, intensity: 3487.0, mobility: 1.045"""	-0.584597	0.292645	0.93208	LFANLQWPFFVMGEGNEFPQMQLLQLRMQHLSHALAYVGNYI	generic|tr_E9PZK8_E9PZK8_MOUSE__II_3488216_REVERSED	|generic|tr_A0A338P793_A0A338P793_MOUSE__II_3488230_REVERSED	|generic|II_3488233_TX=10090_REVERSED|
"""index: 6648, intensity: 6463.0, mobility: 1.041"""	-0.584606	0.293036	0.932087	SIFSTVGHGVGQSRRVQLTYLY	generic|chr7_1_143845450_143845677_ENSMUST00000145471_REVERSED|
"""index: 12710, intensity: 7063.0, mobility: 0.945"""	-0.5849	0.293359	0.932296	WPKENNQVLKTEATRWLPV	generic|tr_A0A1X7SB70_A0A1X7SB70_MOUSE_REVERSED	|generic|sp_Q8K342_RASF9_MOUSE_REVERSED|
"""index: 7834, intensity: 3287.0, mobility: 0.962"""	-0.58491	0.293359	0.932303	DELATIRSMMEAIATNLL	generic|sp_O54692_ZW10_MOUSE__chr9_1_49073342_49073380_ENSMUST00000213787__II_3506625_REVERSED|
"""index: 4301, intensity: 3616.0, mobility: 0.966"""	-0.585646	0.29375	0.932826	WQTYHYQIVTRENQR	generic|tr_F8VQD7_F8VQD7_MOUSE__chr14_1_12166816_12166881_ENSMUST00000142917__II_1102085_REVERSED	|generic|sp_Q05909_PTPRG_MOUSE__chr14_1_12166816_12166881_ENSMUST00000142917_REVERSED	|generic|tr_E9Q6E7_E9Q6E7_MOUSE__chr14_1_12226393_12226458_ENSMUST00000142917_REVERSED	|generic|tr_Q3UND4_Q3UND4_MOUSE__chr14_1_12226393_12226458_ENSMUST00000142917_REVERSED|
"""index: 7399, intensity: 4638.0, mobility: 1.118"""	-0.585719	0.29382	0.932878	GMLLTQPQLHYLSPHQPIKDELSIPRNQNP	generic|chr6_-1_113497278_113497535_ENSMUST00000204268_REVERSED|
"""index: 4439, intensity: 6758.0, mobility: 0.948"""	-0.586177	0.29382	0.933201	NNEDSTLQIARLRPLMLPSGPPSCLGSD	generic|sp_Q8VDG6_M3K21_MOUSE_REVERSED|
"""index: 5187, intensity: 3399.0, mobility: 1.137"""	-0.586798	0.29382	0.933638	ADRRRCAYNCLHCKF	generic|tr_Q8C5P6_Q8C5P6_MOUSE_REVERSED	|generic|tr_Q571F4_Q571F4_MOUSE_REVERSED	|generic|tr_Q3UQ33_Q3UQ33_MOUSE_REVERSED	|generic|tr_Q5SWU0_Q5SWU0_MOUSE_REVERSED	|generic|tr_G5E8H3_G5E8H3_MOUSE_REVERSED	|generic|tr_Q5SWT9_Q5SWT9_MOUSE_REVERSED	|generic|sp_Q03267_IKZF1_MOUSE_REVERSED	|generic|tr_Q5GGW4_Q5GGW4_MOUSE_REVERSED	|generic|tr_Q8C9X3_Q8C9X3_MOUSE_REVERSED	|generic|sp_Q03267-6_IKZF1_MOUSE_REVERSED|
"""index: 6486, intensity: 2514.0, mobility: 0.998"""	-0.587713	0.29382	0.934279	LVAPVNVSYVYLS	generic|IP_1093080_TX=10090_REVERSED|
"""index: 16748, intensity: 3484.0, mobility: 0.880"""	-0.588685	0.294209	0.934955	QVHFFFLFLVF	generic|IP_1062234_TX=10090_REVERSED|
"""index: 8152, intensity: 3469.0, mobility: 1.158"""	-0.589297	0.294598	0.935377	KQQRETIKQMEEEKAQMEEEQRTVQLL	generic|sp_O08638_MYH11_MOUSE_REVERSED	|generic|sp_O08638-2_MYH11_MOUSE_REVERSED|
"""index: 14818, intensity: 3762.0, mobility: 0.964"""	-0.589845	0.294986	0.935754	NRRERSKVM	generic|IP_1119155_TX=10090_REVERSED|
"""index: 6857, intensity: 6279.0, mobility: 0.920"""	-0.589894	0.29526	0.935788	PRYATLLDLSEFLDVDRVALMLPTLGHS	generic|tr_A0A140LHL6_A0A140LHL6_MOUSE_REVERSED|
"""index: 18249, intensity: 3924.0, mobility: 0.931"""	-0.58993	0.295649	0.935813	ERKVEELRK	generic|tr_F8WIC0_F8WIC0_MOUSE_REVERSED	|generic|sp_Q9D2H2_KAD7_MOUSE_REVERSED|
"""index: 17781, intensity: 2652.0, mobility: 1.042"""	-0.589948	0.29578	0.935825	HRLGSKVTLPQM	generic|chr8_1_105889465_105889533_ENSMUST00000040254_REVERSED|
"""index: 16131, intensity: 9866.0, mobility: 0.983"""	-0.590251	0.29578	0.936032	FIGRLHFFSR	generic|IP_3444970_TX=10090_REVERSED|
"""index: 5089, intensity: 5875.0, mobility: 0.834"""	-0.590269	0.29578	0.936045	DKVQLTYK	generic|IP_3483927_TX=10090_REVERSED|
"""index: 8284, intensity: 3450.0, mobility: 1.042"""	-0.591407	0.296167	0.936821	LMRGLLGANGLNPPM	generic|sp_Q6P7W2_SHKB1_MOUSE__II_895562_REVERSED	|generic|IP_895549_TX=10090_REVERSED	|generic|sp_Q6P7W2-2_SHKB1_MOUSE_REVERSED|
"""index: 8918, intensity: 4458.0, mobility: 1.184"""	-0.591506	0.296554	0.936888	NFGMKANKDNSNNQLIDV	generic|IP_837413_TX=10090_REVERSED|
"""index: 11752, intensity: 2724.0, mobility: 0.972"""	-0.591916	0.296942	0.937165	YLLYKKFLF	generic|chr16_-1_87381464_87381535_ENSMUST00000039449_REVERSED|
"""index: 4311, intensity: 2892.0, mobility: 1.049"""	-0.591944	0.297329	0.937184	MRPFSLCNRMPE	generic|IP_929280_TX=10090_REVERSED|
"""index: 7873, intensity: 3697.0, mobility: 1.142"""	-0.592116	0.297716	0.937301	PTPSYLMVCMPIRMSKSKLGLRAAFGPSAAALV	generic|IP_869620_TX=10090_REVERSED|
"""index: 7209, intensity: 2999.0, mobility: 1.145"""	-0.592135	0.297988	0.937313	MFVLGGITFVMLDNIF	generic|tr_Q9Z1U8_Q9Z1U8_MOUSE_REVERSED	|generic|tr_Q2M2Q4_Q2M2Q4_MOUSE_REVERSED	|generic|tr_Q8VGG9_Q8VGG9_MOUSE_REVERSED|
"""index: 5296, intensity: 5431.0, mobility: 0.951"""	-0.5924	0.298375	0.937492	DSEPNPGAPSHLPG	generic|IP_1127192_TX=10090_REVERSED|
"""index: 9652, intensity: 3291.0, mobility: 0.924"""	-0.592462	0.298762	0.937533	GFQNTRCHRL	generic|sp_Q8C0Q9_RPGF5_MOUSE__chr12_1_117715322_117715408_ENSMUST00000223040_REVERSED	|generic|sp_Q8C0Q9-2_RPGF5_MOUSE__chr12_1_117715322_117715408_ENSMUST00000223040_REVERSED	|generic|sp_Q8C0Q9-3_RPGF5_MOUSE__chr12_1_117715322_117715408_ENSMUST00000223040_REVERSED|
"""index: 6008, intensity: 4713.0, mobility: 0.905"""	-0.592467	0.299149	0.937537	TRQISAARKSQEAGESSARAR	generic|tr_S4R1B8_S4R1B8_MOUSE_REVERSED	|generic|tr_A0A5F8MQ05_A0A5F8MQ05_MOUSE_REVERSED	|generic|sp_D3Z6Q9_BIN2_MOUSE_REVERSED	|generic|tr_S4R270_S4R270_MOUSE_REVERSED	|generic|tr_S4R2J8_S4R2J8_MOUSE_REVERSED|
"""index: 263, intensity: 3002.0, mobility: 0.993"""	-0.592553	0.299536	0.937594	TEHMNEWFKAVY	generic|II_3461063_TX=10090_REVERSED	|generic|tr_A0A338P6X1_A0A338P6X1_MOUSE_REVERSED	|generic|tr_K7N6Z2_K7N6Z2_MOUSE_REVERSED|
"""index: 4052, intensity: 3459.0, mobility: 0.927"""	-0.592576	0.299923	0.93761	QVLAALYIAHL	generic|IP_976257_TX=10090_REVERSED|
"""index: 7285, intensity: 3095.0, mobility: 0.924"""	-0.592583	0.30031	0.937615	LVEQTKEPDK	generic|sp_Q8JZR0_ACSL5_MOUSE__chr19_1_55284457_55284543_ENSMUST00000226019_REVERSED	|generic|tr_Q9D9S0_Q9D9S0_MOUSE_REVERSED	|generic|tr_Q3UKS0_Q3UKS0_MOUSE__chr19_1_55284457_55284543_ENSMUST00000226019_REVERSED|
"""index: 9900, intensity: 2643.0, mobility: 1.124"""	-0.592615	0.300697	0.937636	KSEEDILSIVNMPRNA	generic|sp_P97479_MYO7A_MOUSE__II_884759_REVERSED	|generic|sp_P97479-2_MYO7A_MOUSE__II_884759_REVERSED	|generic|tr_A0A0R4J113_A0A0R4J113_MOUSE__II_884759_REVERSED	|generic|tr_Q5MJ56_Q5MJ56_MOUSE__II_884759_REVERSED	|generic|tr_A0A0U1RPX7_A0A0U1RPX7_MOUSE_REVERSED|
"""index: 1405, intensity: 12459.0, mobility: 0.879"""	-0.592633	0.301084	0.937648	TLPTETKFLSEMRIH	generic|sp_Q8BLG2_LPAR4_MOUSE_REVERSED	|generic|tr_Q80UD5_Q80UD5_MOUSE_REVERSED|
"""index: 13474, intensity: 2806.0, mobility: 1.029"""	-0.592636	0.301471	0.937651	KKQCLLHVLMQ	generic|tr_Q3MI24_Q3MI24_MOUSE_REVERSED	|generic|tr_Q8VGB1_Q8VGB1_MOUSE_REVERSED|
"""index: 12052, intensity: 2869.0, mobility: 1.041"""	-0.592646	0.301858	0.937657	SLSQTHTHTHTHLRSIDVHVHKL	generic|IP_868756_TX=10090_REVERSED|
"""index: 4778, intensity: 3664.0, mobility: 0.938"""	-0.593045	0.302128	0.937925	TKMTFRRSCF	generic|tr_E9Q2U6_E9Q2U6_MOUSE__chr18_1_61556566_61556613_ENSMUST00000165381__II_1054850_REVERSED	|generic|tr_E9Q4G7_E9Q4G7_MOUSE__chr18_1_61556566_61556613_ENSMUST00000165381__II_1054850_REVERSED	|generic|tr_E9Q3W1_E9Q3W1_MOUSE__chr18_1_61556566_61556613_ENSMUST00000165381__II_1054850_REVERSED	|generic|tr_Q3U844_Q3U844_MOUSE__chr18_1_61556566_61556613_ENSMUST00000165381__II_1054850_REVERSED	|generic|sp_Q8BK63_KC1A_MOUSE__chr18_1_61556566_61556613_ENSMUST00000165381__II_1054850_REVERSED	|generic|tr_E9PWB2_E9PWB2_MOUSE__chr18_1_61556566_61556613_ENSMUST00000165381__II_1054850_REVERSED	|generic|tr_H7BXB1_H7BXB1_MOUSE__chr18_1_61556566_61556613_ENSMUST00000165381__II_1054850_REVERSED	|generic|tr_Q6PJ87_Q6PJ87_MOUSE__chr18_1_61556566_61556613_ENSMUST00000165381__II_1054850_REVERSED	|generic|tr_Q3U772_Q3U772_MOUSE__chr18_1_61556566_61556613_ENSMUST00000165381_REVERSED|
"""index: 12271, intensity: 3844.0, mobility: 0.825"""	-0.593406	0.302398	0.938167	DGDFMNKL	generic|tr_A0A5F8MQ25_A0A5F8MQ25_MOUSE__chr15_1_89275453_89275521_ENSMUST00000226875_REVERSED	|generic|tr_Q6A018_Q6A018_MOUSE__chr15_1_89275453_89275521_ENSMUST00000226875_REVERSED	|generic|tr_G3X9K4_G3X9K4_MOUSE__chr15_1_89275453_89275521_ENSMUST00000226875_REVERSED	|generic|sp_Q8R3Q2_PP6R2_MOUSE__chr15_1_89275453_89275521_ENSMUST00000226875_REVERSED|
"""index: 7172, intensity: 3575.0, mobility: 1.044"""	-0.593657	0.302784	0.938334	DKIDQEREQELKRRLQELNEKHSKEQA	generic|tr_Q05DL4_Q05DL4_MOUSE__II_935574_REVERSED	|generic|tr_A0A0G2JDV3_A0A0G2JDV3_MOUSE__II_935571_REVERSED	|generic|tr_Q6PEN2_Q6PEN2_MOUSE_REVERSED	|generic|tr_Q7TMV8_Q7TMV8_MOUSE_REVERSED	|generic|tr_L7N1X8_L7N1X8_MOUSE_REVERSED|
"""index: 11413, intensity: 3456.0, mobility: 0.855"""	-0.593665	0.303054	0.93834	PSIYINGGPIRLPSSSF	generic|tr_Q3V0V3_Q3V0V3_MOUSE__chr14_-1_73199178_73199291_ENSMUST00000168495__II_1089898_REVERSED	|generic|tr_Q3URY9_Q3URY9_MOUSE__chr14_-1_73199178_73199291_ENSMUST00000168495__II_1089898_REVERSED	|generic|tr_Q3UJG1_Q3UJG1_MOUSE__chr14_-1_73199178_73199291_ENSMUST00000168495__II_1089898_REVERSED	|generic|sp_P13405_RB_MOUSE__chr14_-1_73199178_73199291_ENSMUST00000168495__II_1089898_REVERSED|
"""index: 8949, intensity: 3488.0, mobility: 1.002"""	-0.593972	0.30344	0.938544	EMSFMSTFVINLC	generic|sp_O55017_CAC1B_MOUSE__chr2_-1_24631895_24632023_ENSMUST00000125798_REVERSED	|generic|sp_O55017-2_CAC1B_MOUSE__chr2_-1_24631895_24632023_ENSMUST00000125798_REVERSED	|generic|tr_A2AIS0_A2AIS0_MOUSE__chr2_-1_24631895_24632023_ENSMUST00000125798_REVERSED	|generic|tr_A2AIR9_A2AIR9_MOUSE__chr2_-1_24631895_24632023_ENSMUST00000125798_REVERSED	|generic|tr_Q3UYN6_Q3UYN6_MOUSE__chr2_-1_24631895_24632023_ENSMUST00000125798_REVERSED	|generic|tr_A2AIR7_A2AIR7_MOUSE__chr2_-1_24631895_24632023_ENSMUST00000125798_REVERSED|
"""index: 6713, intensity: 3732.0, mobility: 0.985"""	-0.594296	0.303627	0.93876	ECYIKYDESMKEIALKPNKF	generic|tr_A0A5F8MPV0_A0A5F8MPV0_MOUSE__II_1041296_REVERSED	|generic|tr_V9GXV7_V9GXV7_MOUSE__II_1041296_REVERSED	|generic|tr_H3BL40_H3BL40_MOUSE__II_1041296_REVERSED	|generic|II_1041303_TX=10090_REVERSED|
"""index: 7648, intensity: 3001.0, mobility: 1.018"""	-0.594701	0.303627	0.939028	AEKSSAEAEKLGHC	generic|IP_1022042_TX=10090_REVERSED|
"""index: 2827, intensity: 3037.0, mobility: 0.889"""	-0.595666	0.304012	0.939664	ATEQEEEATQEPNSAKGDLLAK	generic|tr_Q8K2T5_Q8K2T5_MOUSE__II_961796_REVERSED	|generic|tr_U5LL15_U5LL15_MOUSE_REVERSED	|generic|tr_U5LL67_U5LL67_MOUSE_REVERSED	|generic|tr_U5LHT6_U5LHT6_MOUSE_REVERSED|
"""index: 14530, intensity: 3892.0, mobility: 1.018"""	-0.595679	0.304398	0.939672	RRFMKELLM	generic|IP_3490763_TX=10090_REVERSED	|generic|IP_3490941_TX=10090_REVERSED	|generic|IP_3490942_TX=10090_REVERSED|
"""index: 6490, intensity: 4380.0, mobility: 0.943"""	-0.596127	0.304733	0.939966	MAEAAQILETVA	generic|tr_A0A1L1SQP9_A0A1L1SQP9_MOUSE__II_3500450_REVERSED	|generic|tr_A0A1L1SRI1_A0A1L1SRI1_MOUSE__chr2_1_29733737_29733766_ENSMUST00000123953__II_3500449_REVERSED	|generic|tr_Q9CS79_Q9CS79_MOUSE_REVERSED	|generic|tr_A0A1L1SQ51_A0A1L1SQ51_MOUSE__chr2_1_29733737_29733766_ENSMUST00000123953_REVERSED	|generic|tr_Q68FD6_Q68FD6_MOUSE__chr2_1_29733737_29733766_ENSMUST00000123953_REVERSED	|generic|tr_B2RY15_B2RY15_MOUSE__chr2_1_29733737_29733766_ENSMUST00000123953_REVERSED	|generic|tr_Q6PB69_Q6PB69_MOUSE_REVERSED	|generic|tr_Q8CHG4_Q8CHG4_MOUSE__chr2_1_29733737_29733766_ENSMUST00000123953_REVERSED	|generic|tr_Q8CDM9_Q8CDM9_MOUSE__chr2_1_29733737_29733766_ENSMUST00000123953_REVERSED	|generic|sp_Q71LX4_TLN2_MOUSE__chr2_1_29733737_29733766_ENSMUST00000123953_REVERSED	|generic|tr_E9PUM4_E9PUM4_MOUSE__chr2_1_29733737_29733766_ENSMUST00000123953_REVERSED|
"""index: 7527, intensity: 5455.0, mobility: 1.168"""	-0.596164	0.304733	0.93999	QREQVVELGILFKNIEFIICDTSNPRNG	generic|tr_Q9CTQ1_Q9CTQ1_MOUSE_REVERSED|
"""index: 3115, intensity: 3080.0, mobility: 0.972"""	-0.59638	0.304733	0.940131	SIDGETSEETEEP	generic|sp_A2AAE1_K1109_MOUSE__chr3_1_37040404_37040475_ENSMUST00000136746__II_985682_REVERSED	|generic|sp_A2AAE1-2_K1109_MOUSE__chr3_1_37040404_37040475_ENSMUST00000136746__II_985682_REVERSED	|generic|sp_A2AAE1-3_K1109_MOUSE__chr3_1_37040404_37040475_ENSMUST00000136746__II_985682_REVERSED	|generic|sp_A2AAE1-5_K1109_MOUSE__chr3_1_36887681_36887872_ENSMUST00000152881__II_985682_REVERSED	|generic|sp_A2AAE1-6_K1109_MOUSE__chr3_1_37040404_37040475_ENSMUST00000136746__II_985682_REVERSED	|generic|tr_A0A1D5RMC4_A0A1D5RMC4_MOUSE__chr3_1_36887681_36887872_ENSMUST00000152881__II_985682_REVERSED|
"""index: 6959, intensity: 5758.0, mobility: 1.043"""	-0.596933	0.305117	0.940492	LSFFNTLNGGNFGAQAMVGGLGTLP	generic|sp_O08523_TECTA_MOUSE__II_854049_REVERSED	|generic|sp_O08523-2_TECTA_MOUSE__II_854049_REVERSED	|generic|tr_B7ZWA6_B7ZWA6_MOUSE_REVERSED|
"""index: 3227, intensity: 2576.0, mobility: 0.935"""	-0.597065	0.305267	0.940578	VPITSHLRICM	generic|IP_2469389_TX=10090_REVERSED|
"""index: 15570, intensity: 5297.0, mobility: 0.954"""	-0.597616	0.305417	0.940935	KMNAKMRKR	generic|sp_Q91YU3_MSD4_MOUSE_REVERSED|
"""index: 2872, intensity: 6079.0, mobility: 1.103"""	-0.597805	0.305566	0.941057	MMYLRQPCAGGLRW	generic|IP_1006293_TX=10090_REVERSED|
"""index: 16171, intensity: 6663.0, mobility: 1.009"""	-0.597918	0.305715	0.94113	LLVLFVCAPELR	generic|IP_951427_TX=10090_REVERSED|
"""index: 8962, intensity: 2678.0, mobility: 0.985"""	-0.598343	0.306099	0.941404	QRYDLPPPQSY	generic|tr_A0A0G2JGI5_A0A0G2JGI5_MOUSE__II_946197_REVERSED	|generic|sp_Q9WVQ1_MAGI2_MOUSE__chr5_1_20702091_20702126_ENSMUST00000197354_REVERSED	|generic|sp_Q9WVQ1-2_MAGI2_MOUSE__chr5_1_20702091_20702126_ENSMUST00000197354_REVERSED	|generic|sp_Q9WVQ1-4_MAGI2_MOUSE__chr5_1_20702091_20702126_ENSMUST00000197354_REVERSED	|generic|tr_A0A140LHL1_A0A140LHL1_MOUSE_REVERSED	|generic|tr_Q80TU0_Q80TU0_MOUSE_REVERSED	|generic|tr_A0A0G2JE00_A0A0G2JE00_MOUSE_REVERSED	|generic|tr_A0A0G2JEG6_A0A0G2JEG6_MOUSE_REVERSED	|generic|sp_Q9WVQ1-3_MAGI2_MOUSE_REVERSED|
"""index: 6611, intensity: 2597.0, mobility: 1.047"""	-0.598351	0.306483	0.941409	EIERQHEQQLDAMESKAAMLMTWVKKLKKTKGQAEEQLSTYK	generic|tr_B1AQZ2_B1AQZ2_MOUSE_REVERSED	|generic|sp_P28741_KIF3A_MOUSE_REVERSED	|generic|tr_Q3TET1_Q3TET1_MOUSE_REVERSED	|generic|tr_Q3UI47_Q3UI47_MOUSE_REVERSED|
"""index: 3879, intensity: 8088.0, mobility: 1.152"""	-0.598697	0.306748	0.941631	PHHTKCIRSVRQPSTVTVKMMTVVTVTQCTM	generic|chr10_-1_78402617_78405032_ENSMUST00000062678__IP_1148197_TX=10090_REVERSED|
"""index: 17089, intensity: 4192.0, mobility: 0.894"""	-0.598937	0.30684	0.941785	GFHKVRRHKLSR	generic|tr_A0A1D5RL93_A0A1D5RL93_MOUSE_REVERSED	|generic|sp_Q80Y20_ALKB8_MOUSE__chr9_1_3385378_3385599_ENSMUST00000212358_REVERSED	|generic|sp_Q80Y20-2_ALKB8_MOUSE__chr9_1_3385378_3385599_ENSMUST00000212358_REVERSED|
"""index: 4935, intensity: 3622.0, mobility: 0.898"""	-0.599227	0.30684	0.94197	KMAASKEGFY	generic|tr_Q3U1W7_Q3U1W7_MOUSE_REVERSED	|generic|sp_O35516_NOTC2_MOUSE__chr3_1_98047730_98047813_ENSMUST00000198324_REVERSED	|generic|sp_O35516-2_NOTC2_MOUSE__chr3_1_98047730_98047813_ENSMUST00000198324_REVERSED|
"""index: 12595, intensity: 4130.0, mobility: 1.077"""	-0.599667	0.30684	0.942251	DVSMAALTFISVLMSV	generic|sp_P56479_GALR1_MOUSE_REVERSED|
"""index: 3096, intensity: 2828.0, mobility: 0.799"""	-0.60011	0.307222	0.942533	EAAMLQVKDRQEK	generic|II_963116_TX=10090_REVERSED	|generic|tr_A0A0U1RPJ4_A0A0U1RPJ4_MOUSE_REVERSED	|generic|tr_A0A0X1KG60_A0A0X1KG60_MOUSE_REVERSED	|generic|sp_Q5DTM8_BRE1A_MOUSE_REVERSED	|generic|sp_Q5DTM8-2_BRE1A_MOUSE_REVERSED	|generic|sp_Q3U319_BRE1B_MOUSE_REVERSED|
"""index: 4909, intensity: 6963.0, mobility: 0.934"""	-0.600193	0.307604	0.942585	SFCVIEPYWICFDPTTPFAWVHA	generic|II_1090514_TX=10090_REVERSED|
"""index: 7357, intensity: 3318.0, mobility: 1.141"""	-0.60043	0.307986	0.942736	PTPSYLMVCMPIRMSKSKLGLRAAFGPSAAALV	generic|IP_869620_TX=10090_REVERSED|
"""index: 4677, intensity: 5425.0, mobility: 0.942"""	-0.600633	0.308251	0.942864	EEYTSSGMEGTQKKYSQHLAYRRPR	generic|IP_1142486_TX=10090_REVERSED|
"""index: 10845, intensity: 4384.0, mobility: 0.975"""	-0.600733	0.308633	0.942927	NWYYPLGCSPDFVKYWSPPLGE	generic|tr_A2AER9_A2AER9_MOUSE_REVERSED	|generic|tr_A2AER8_A2AER8_MOUSE_REVERSED	|generic|tr_A2AER7_A2AER7_MOUSE_REVERSED|
"""index: 3995, intensity: 2774.0, mobility: 1.076"""	-0.600943	0.308807	0.94306	QWTLFFRLSQCSKQNAEETTVGPSQLKIFM	generic|IP_3501324_TX=10090_REVERSED|
"""index: 13934, intensity: 4535.0, mobility: 0.974"""	-0.601134	0.308807	0.94318	KWLTSLSSKW	generic|chr11_-1_99238679_99240560_ENSMUST00000103132_REVERSED|
"""index: 6348, intensity: 4380.0, mobility: 1.013"""	-0.60183	0.30907	0.943617	GTERKSEEIAMQLRLDDGRR	generic|sp_Q80VP1_EPN1_MOUSE_REVERSED	|generic|sp_Q80VP1-2_EPN1_MOUSE_REVERSED|
"""index: 5712, intensity: 6962.0, mobility: 0.920"""	-0.601883	0.309451	0.94365	QLFAIGDWLFYELCELTIPEL	generic|IP_845921_TX=10090_REVERSED|
"""index: 5158, intensity: 3588.0, mobility: 0.906"""	-0.602088	0.309832	0.943778	VMQSNPLNRGPGPLNTSQNEA	generic|sp_Q14B70_HDX_MOUSE_REVERSED	|generic|sp_Q14B70-2_HDX_MOUSE_REVERSED|
"""index: 3957, intensity: 3821.0, mobility: 0.756"""	-0.602287	0.310095	0.943903	TSSTKKMSVQLLRT	generic|IP_959971_TX=10090_REVERSED|
"""index: 15853, intensity: 2974.0, mobility: 0.916"""	-0.602498	0.310476	0.944034	SDSLQFEPRRD	generic|tr_Q91X95_Q91X95_MOUSE__chr10_-1_81530795_81530947_ENSMUST00000146984__II_1146620_REVERSED|
"""index: 9149, intensity: 3344.0, mobility: 0.982"""	-0.602541	0.310857	0.94406	EYNQKELLEQ	generic|tr_B8QI34_B8QI34_MOUSE__chr1_-1_134309572_134309613_ENSMUST00000186553__II_1144864_REVERSED	|generic|tr_F7CYX4_F7CYX4_MOUSE__chr1_-1_134309572_134309613_ENSMUST00000186553__II_1144864_REVERSED	|generic|tr_Q5DTM9_Q5DTM9_MOUSE__chr1_-1_134309572_134309613_ENSMUST00000186553__II_1144864_REVERSED	|generic|sp_Q8BSS9_LIPA2_MOUSE__chr1_-1_134309572_134309613_ENSMUST00000186553__II_1144864_REVERSED|
"""index: 16816, intensity: 2534.0, mobility: 0.892"""	-0.602684	0.311238	0.94415	EWLVKLSGLLRAH	generic|IP_901214_TX=10090_REVERSED|
"""index: 3979, intensity: 3197.0, mobility: 0.995"""	-0.602703	0.311263	0.944162	CSLPWLLCIWPT	generic|chr12_1_105454116_105487614_ENSMUST00000178224_REVERSED	|generic|chr12_1_105453993_105487614_ENSMUST00000178224_REVERSED|
"""index: 9136, intensity: 3937.0, mobility: 1.077"""	-0.603305	0.311644	0.944535	QVEVGVSWGQWNFT	generic|IP_1027918_TX=10090_REVERSED|
"""index: 12504, intensity: 2879.0, mobility: 1.000"""	-0.603344	0.312024	0.944559	IELYIHVKNISMLLYMEDKS	generic|IP_3499016_TX=10090_REVERSED|
"""index: 15234, intensity: 3663.0, mobility: 0.956"""	-0.603449	0.312167	0.944624	ALKSFLHAKTH	generic|sp_Q66JT1_LRC8E_MOUSE_REVERSED|
"""index: 9108, intensity: 2648.0, mobility: 1.031"""	-0.603969	0.312548	0.944945	EILFFMHSWKKNDREGSSDDRVQ	generic|tr_Q3U8U1_Q3U8U1_MOUSE_REVERSED|
"""index: 16947, intensity: 5679.0, mobility: 0.998"""	-0.604284	0.312737	0.945138	RPTRTTDLRY	generic|sp_O35161_CELR1_MOUSE_REVERSED|
"""index: 2818, intensity: 2834.0, mobility: 0.830"""	-0.604289	0.312737	0.945141	TNSGLSQVRPSLLHRWT	generic|IP_846550_TX=10090_REVERSED|
"""index: 12627, intensity: 5204.0, mobility: 0.876"""	-0.604568	0.312737	0.945312	SMKQNKHK	generic|sp_Q8BGZ8_ZPLD1_MOUSE_REVERSED|
"""index: 5144, intensity: 4870.0, mobility: 0.895"""	-0.606062	0.312997	0.946222	FLSPILSQLASLYMHLKHEDLGHEGE	generic|tr_G3X9J4_G3X9J4_MOUSE__chr1_1_105725678_105725809_ENSMUST00000186807__II_1030288_REVERSED	|generic|sp_Q148V7_RELCH_MOUSE__chr1_1_105725678_105725809_ENSMUST00000186807__II_1030277_REVERSED	|generic|sp_Q148V7-2_RELCH_MOUSE__chr1_1_105725678_105725809_ENSMUST00000186807__II_1030277_REVERSED	|generic|sp_Q148V7-3_RELCH_MOUSE__chr1_1_105725678_105725809_ENSMUST00000186807__II_1030265_REVERSED	|generic|tr_E9QM90_E9QM90_MOUSE__chr1_1_105725678_105725809_ENSMUST00000186807__II_1030277_REVERSED	|generic|tr_A0A087WSS1_A0A087WSS1_MOUSE__chr1_1_105725678_105725809_ENSMUST00000186807__II_1030277_REVERSED|
"""index: 3376, intensity: 9654.0, mobility: 1.196"""	-0.606203	0.313258	0.946308	APIVASNQNP	generic|sp_Q9ER74_SALL1_MOUSE_REVERSED	|generic|tr_Q6P5E3_Q6P5E3_MOUSE_REVERSED	|generic|tr_Q9EPW7_Q9EPW7_MOUSE_REVERSED|
"""index: 13760, intensity: 4170.0, mobility: 0.937"""	-0.606306	0.313518	0.94637	ACRRWRPGS	generic|chr2_-1_168649615_168652638_ENSMUST00000109175_REVERSED	|generic|chr2_-1_168652564_168652638_ENSMUST00000109175_REVERSED|
"""index: 17616, intensity: 3706.0, mobility: 1.027"""	-0.606418	0.313659	0.946437	WPKPFAEARVRG	generic|IP_956208_TX=10090_REVERSED|
"""index: 930, intensity: 3423.0, mobility: 0.880"""	-0.606572	0.313703	0.94653	SWAKLTCPFQKGEYAIKAGLSGLKC	generic|IP_3503223_TX=10090_REVERSED|
"""index: 3314, intensity: 24625.0, mobility: 0.856"""	-0.606812	0.313703	0.946675	WWLVMRHG	generic|IP_1099036_TX=10090_REVERSED|
"""index: 9597, intensity: 3823.0, mobility: 0.914"""	-0.607219	0.313844	0.946919	WSCWRWALIKTTTTTTTT	generic|IP_989821_TX=10090_REVERSED|
"""index: 11628, intensity: 55789.0, mobility: 0.959"""	-0.60772	0.314221	0.947219	YDIEKLKQP	generic|sp_A9Q751_PCDP1_MOUSE_REVERSED|
"""index: 918, intensity: 3325.0, mobility: 0.942"""	-0.607815	0.314598	0.947276	PSPVGMDWLGLPV	generic|IP_876856_TX=10090_REVERSED|
"""index: 13292, intensity: 6029.0, mobility: 0.903"""	-0.607851	0.314857	0.947297	RELYLVHM	generic|IP_882050_TX=10090_REVERSED|
"""index: 11502, intensity: 2524.0, mobility: 1.087"""	-0.608033	0.315234	0.947406	ESELLRAGPVSTGPV	generic|chr1_1_127205243_127205398_ENSMUST00000038361_REVERSED	|generic|chr1_1_127205165_127205398_ENSMUST00000038361_REVERSED	|generic|chr1_1_127205321_127205398_ENSMUST00000038361_REVERSED|
"""index: 9730, intensity: 2692.0, mobility: 0.920"""	-0.60805	0.315611	0.947416	LDQVSMSNVIV	generic|sp_Q75N73_S39AE_MOUSE_REVERSED	|generic|sp_Q75N73-3_S39AE_MOUSE_REVERSED|
"""index: 8423, intensity: 19994.0, mobility: 1.044"""	-0.608244	0.315869	0.947531	WPALQTLGLRLM	generic|IP_886890_TX=10090_REVERSED|
"""index: 2957, intensity: 4215.0, mobility: 0.941"""	-0.608591	0.315889	0.947737	MFSLRGWFL	generic|IP_961504_TX=10090_REVERSED|
"""index: 7905, intensity: 3177.0, mobility: 0.837"""	-0.609156	0.316146	0.948071	NWNDRIRMYLNRTYFNEFDQ	generic|tr_Q542D6_Q542D6_MOUSE__chr12_-1_87309901_87310017_ENSMUST00000169845__II_1113483_REVERSED	|generic|II_1113480_TX=10090_REVERSED|
"""index: 17606, intensity: 9239.0, mobility: 1.135"""	-0.609307	0.316522	0.948161	LSPSCKAGLPAAAPPLLTGRVKPDRLRQQQLV	generic|II_941521_TX=10090_REVERSED|
"""index: 4983, intensity: 2602.0, mobility: 1.061"""	-0.609385	0.316698	0.948207	RCYCILKKSLEEHLASGEQGGFSISVAQ	generic|tr_L7N230_L7N230_MOUSE_REVERSED	|generic|tr_Q0VDM0_Q0VDM0_MOUSE_REVERSED	|generic|sp_P28312_DEFA5_MOUSE_REVERSED	|generic|tr_D3Z0J0_D3Z0J0_MOUSE_REVERSED	|generic|tr_K9J724_K9J724_MOUSE_REVERSED|
"""index: 16507, intensity: 3444.0, mobility: 1.156"""	-0.609415	0.316698	0.948224	EVTNTLISAISMARQRQSPDELFDMSVHFSSSRRK	generic|sp_A2APX8_SCN1A_MOUSE__chr15_1_100970239_100970271_ENSMUST00000202971__II_1007785_REVERSED	|generic|sp_A2APX8-2_SCN1A_MOUSE__chr15_1_100970239_100970271_ENSMUST00000202971__II_1007785_REVERSED	|generic|sp_A2APX8-3_SCN1A_MOUSE__chr15_1_100970239_100970271_ENSMUST00000202971__II_1007785_REVERSED|
"""index: 5457, intensity: 5667.0, mobility: 1.131"""	-0.61023	0.316698	0.948703	EAVNQYTLRMHYRR	generic|sp_B2RRE4_Z518B_MOUSE_REVERSED	|generic|tr_J3QPN0_J3QPN0_MOUSE_REVERSED|
"""index: 1599, intensity: 3490.0, mobility: 0.863"""	-0.611227	0.317073	0.949284	AASLNIISPQVASIQRRYVEN	generic|II_946385_TX=10090_REVERSED	|generic|sp_Q9QYX7_PCLO_MOUSE__chr5_1_14775377_14775448_ENSMUST00000182426_REVERSED	|generic|sp_Q9QYX7-2_PCLO_MOUSE__chr5_1_14793960_14794043_ENSMUST00000182426_REVERSED|
"""index: 15657, intensity: 2881.0, mobility: 0.998"""	-0.611396	0.31711	0.949382	RQTGGAGPITGLLI	generic|sp_Q8BH95_ECHM_MOUSE__II_877167_REVERSED|
"""index: 9733, intensity: 3293.0, mobility: 1.177"""	-0.611694	0.31711	0.949554	PPMPWPLNSPPLSSNPCAQ	generic|IP_1029683_TX=10090_REVERSED|
"""index: 10408, intensity: 2545.0, mobility: 1.021"""	-0.612635	0.317247	0.950096	LTLSLHDPPPSTAH	generic|chr4_1_62360838_62386110_ENSMUST00000084526_REVERSED|
"""index: 1355, intensity: 16249.0, mobility: 0.977"""	-0.613146	0.317621	0.950389	ECLGKLAPCRLR	generic|IP_859695_TX=10090_REVERSED|
"""index: 13375, intensity: 11273.0, mobility: 0.958"""	-0.613354	0.317995	0.950508	PRHELFKLR	generic|chr12_1_44570219_44570302_ENSMUST00000110748_REVERSED	|generic|chr12_1_44570225_44570302_ENSMUST00000110748_REVERSED	|generic|chr12_1_44570240_44570302_ENSMUST00000110748_REVERSED|
"""index: 8627, intensity: 2814.0, mobility: 1.147"""	-0.613469	0.318369	0.950574	EMAGAKLLIIQGNQCLE	generic|tr_Q3TVH3_Q3TVH3_MOUSE_REVERSED|
"""index: 9708, intensity: 2790.0, mobility: 1.162"""	-0.61386	0.318743	0.950796	SFLEQMLPTAFPHSDQ	generic|sp_O54915_NR1I2_MOUSE_REVERSED	|generic|sp_O54915-2_NR1I2_MOUSE_REVERSED|
"""index: 4411, intensity: 3224.0, mobility: 0.873"""	-0.614006	0.319117	0.950878	VPYKFLASGC	generic|IP_995797_TX=10090_REVERSED|
"""index: 11973, intensity: 3611.0, mobility: 0.967"""	-0.614058	0.319252	0.950908	RQYVILHRR	generic|tr_Q3V0S5_Q3V0S5_MOUSE__IP_3443426_REVERSED|
"""index: 5415, intensity: 3860.0, mobility: 0.969"""	-0.614331	0.319626	0.951063	REPNDPLNQQTVGYHVSKRDK	generic|tr_G3X9I6_G3X9I6_MOUSE_REVERSED	|generic|sp_Q8K243_TRI68_MOUSE_REVERSED|
"""index: 3628, intensity: 4474.0, mobility: 1.006"""	-0.614497	0.319761	0.951157	TRHHQNLSSRHRFAKGCEECAFPKEGTHIR	generic|tr_Q6NZQ1_Q6NZQ1_MOUSE_REVERSED	|generic|sp_A2A761_ZFP69_MOUSE_REVERSED|
"""index: 4878, intensity: 209450.0, mobility: 0.884"""	-0.614811	0.320134	0.951334	IEEKPCGENILNLCESITKNVKETFL	generic|sp_Q3V1H1_CKAP2_MOUSE__chr8_-1_22168731_22168922_ENSMUST00000211629__II_3453711_REVERSED	|generic|II_3453712_TX=10090_REVERSED|
"""index: 994, intensity: 4350.0, mobility: 0.815"""	-0.614861	0.320508	0.951362	CSTIARPTV	generic|IP_1087379_TX=10090_REVERSED|
"""index: 8914, intensity: 2557.0, mobility: 1.074"""	-0.614892	0.320882	0.95138	MRRMQSWMKLRL	generic|tr_V9GXS8_V9GXS8_MOUSE__II_1139372_REVERSED|
"""index: 11481, intensity: 3135.0, mobility: 0.914"""	-0.614961	0.321015	0.951418	QTPLRHTEM	generic|IP_961607_TX=10090_REVERSED|
"""index: 7440, intensity: 3993.0, mobility: 0.897"""	-0.615098	0.321389	0.951495	DMGVPRHADL	generic|sp_Q76EC5_CHST9_MOUSE__II_1057625_REVERSED	|generic|tr_Q3KNB9_Q3KNB9_MOUSE_REVERSED|
"""index: 8434, intensity: 3296.0, mobility: 1.159"""	-0.615681	0.321642	0.951822	AFLLLVGINWTEMFAYSGYYIGRGVHLFL	generic|tr_G9B4I2_G9B4I2_MOUSE_REVERSED|
"""index: 2359, intensity: 3007.0, mobility: 0.989"""	-0.615844	0.322015	0.951913	NERAEVYIFLW	generic|IP_983271_TX=10090_REVERSED|
"""index: 12369, intensity: 4257.0, mobility: 0.890"""	-0.615871	0.322388	0.951928	WRPGDLHLI	generic|IP_1103420_TX=10090_REVERSED|
"""index: 10613, intensity: 3321.0, mobility: 0.904"""	-0.616108	0.322761	0.952061	IYFMRSIR	generic|tr_Q6ZWR2_Q6ZWR2_MOUSE_REVERSED|
"""index: 15106, intensity: 4819.0, mobility: 0.901"""	-0.616118	0.323134	0.952066	ARQMTRRR	generic|IP_864733_TX=10090_REVERSED|
"""index: 4423, intensity: 3784.0, mobility: 0.868"""	-0.616237	0.323507	0.952133	TPYALTQRRNPCIIDLP	generic|IP_942074_TX=10090_REVERSED|
"""index: 10413, intensity: 5807.0, mobility: 1.004"""	-0.616458	0.32376	0.952256	RQNMSASVDVALL	generic|tr_Q80W12_Q80W12_MOUSE_REVERSED	|generic|tr_Q3TJ75_Q3TJ75_MOUSE__chr1_-1_143757742_143757873_ENSMUST00000018343_REVERSED	|generic|tr_Q8R562_Q8R562_MOUSE__chr1_-1_143757742_143757873_ENSMUST00000018343_REVERSED|
"""index: 8117, intensity: 3610.0, mobility: 1.131"""	-0.616951	0.323891	0.952529	FFMHFSDSILGLSSFS	generic|II_977205_TX=10090_REVERSED|
"""index: 3453, intensity: 7963.0, mobility: 0.932"""	-0.6173	0.324143	0.952722	FTISCIHCVYTRMRYAPPP	generic|sp_Q3V0C1_ZMAT1_MOUSE_REVERSED	|generic|sp_Q3V0C1-2_ZMAT1_MOUSE_REVERSED	|generic|tr_G5E8E4_G5E8E4_MOUSE_REVERSED	|generic|tr_Z4YL92_Z4YL92_MOUSE_REVERSED|
"""index: 2835, intensity: 2742.0, mobility: 0.861"""	-0.617328	0.324516	0.952737	FFFYYCLL	generic|IP_950930_TX=10090_REVERSED|
"""index: 9617, intensity: 3571.0, mobility: 1.297"""	-0.617812	0.324525	0.953004	VMRLVQQELLCHMLQLH	generic|IP_936109_TX=10090_REVERSED|
"""index: 5999, intensity: 8389.0, mobility: 1.016"""	-0.618021	0.324898	0.953119	RYRIHLMEGCRNMLEKQRGM	generic|sp_Q8R2N1_AQP3_MOUSE_REVERSED|
"""index: 8906, intensity: 12621.0, mobility: 1.202"""	-0.618077	0.32527	0.953149	GWTTWSTPSAPSLTILCSM	generic|chr10_-1_62284284_62284780_ENSMUST00000099691__IP_1153211_TX=10090_REVERSED|
"""index: 12100, intensity: 4317.0, mobility: 0.847"""	-0.618213	0.325642	0.953224	HPRRVTHS	generic|IP_3479789_TX=10090_REVERSED|
"""index: 3254, intensity: 2613.0, mobility: 0.953"""	-0.618511	0.326014	0.953387	LEMMVGKHDEKEYLRMRHSGAHPILRC	generic|tr_A3RLD4_A3RLD4_MOUSE__II_1037776_REVERSED|
"""index: 692, intensity: 2676.0, mobility: 0.873"""	-0.618645	0.326386	0.95346	EEIIFHYSH	generic|IP_920928_TX=10090_REVERSED|
"""index: 1894, intensity: 2964.0, mobility: 0.762"""	-0.618822	0.326515	0.953557	LCPLSCAVPWWQLL	generic|IP_1058932_TX=10090_REVERSED|
"""index: 2391, intensity: 3029.0, mobility: 0.963"""	-0.619609	0.326766	0.953984	TILETHGVFSSNLRLGEAICRQK	generic|tr_Q3UNM3_Q3UNM3_MOUSE__IP_923561_REVERSED|
"""index: 15936, intensity: 4721.0, mobility: 0.917"""	-0.619732	0.327023	0.95405	AMYSMFDVVRN	generic|IP_900569_TX=10090_REVERSED|
"""index: 1013, intensity: 2504.0, mobility: 0.972"""	-0.619769	0.327023	0.954071	SELNRLQAQARN	generic|sp_Q91YU8_SSF1_MOUSE__chr9_1_20890915_20891016_ENSMUST00000214331__II_852253_REVERSED	|generic|II_852252_TX=10090_REVERSED	|generic|tr_A0A1L1SRW3_A0A1L1SRW3_MOUSE_REVERSED|
"""index: 10445, intensity: 4341.0, mobility: 0.979"""	-0.620132	0.327394	0.954267	ESKVVWLILGNGALSAIYMTC	generic|tr_E9Q4X7_E9Q4X7_MOUSE_REVERSED	|generic|tr_Q8VGY6_Q8VGY6_MOUSE_REVERSED|
"""index: 8795, intensity: 4554.0, mobility: 0.913"""	-0.620137	0.327765	0.954269	GLLGNFLDVRTFSAHVMLPFY	generic|sp_Q62190_RON_MOUSE_REVERSED	|generic|tr_B2RUR6_B2RUR6_MOUSE_REVERSED|
"""index: 6409, intensity: 3227.0, mobility: 0.882"""	-0.620259	0.328137	0.954335	YRSNLYCFYYQHYLYVIKCPLSK	generic|IP_1009501_TX=10090_REVERSED|
"""index: 6698, intensity: 2753.0, mobility: 1.112"""	-0.620277	0.328508	0.954345	KGNNDQDSPMCLLQAVP	generic|tr_Q3TND2_Q3TND2_MOUSE_REVERSED|
"""index: 3833, intensity: 2618.0, mobility: 1.071"""	-0.620365	0.328757	0.954392	DMQTQRGDWSHRPSHLFFPPQHQQLADHHVRTFYRFTLYH	generic|IP_3499241_TX=10090_REVERSED|
"""index: 11731, intensity: 2610.0, mobility: 1.121"""	-0.620515	0.329128	0.954473	FLESTCGSLLFMCLWG	generic|IP_888182_TX=10090_REVERSED|
"""index: 12564, intensity: 2693.0, mobility: 0.847"""	-0.620555	0.329255	0.954494	RGLPGPWY	generic|IP_856854_TX=10090_REVERSED|
"""index: 5282, intensity: 3234.0, mobility: 0.950"""	-0.620919	0.329626	0.954689	DESLHIGPTLFM	generic|IP_891781_TX=10090_REVERSED|
"""index: 7018, intensity: 2890.0, mobility: 0.936"""	-0.620962	0.329996	0.954712	AYIMPYGHIMKLDKRWVDE	generic|sp_Q9QWG7-2_ST1B1_MOUSE_REVERSED	|generic|sp_Q9QWG7_ST1B1_MOUSE_REVERSED|
"""index: 10998, intensity: 3672.0, mobility: 1.011"""	-0.621187	0.33	0.954833	MYHVYFTVLTL	generic|IP_943735_TX=10090_REVERSED|
"""index: 17949, intensity: 4418.0, mobility: 1.167"""	-0.621895	0.33037	0.955209	TQALVYVCTGMFDFRRGDFTVYHPDGSAQCTTTGVAVCGLVGNSP	generic|tr_E9Q9C6_E9Q9C6_MOUSE__II_895181_REVERSED	|generic|tr_E9Q0B5_E9Q0B5_MOUSE__II_895181_REVERSED|
"""index: 10173, intensity: 2776.0, mobility: 1.102"""	-0.622065	0.330741	0.9553	CGAKMLAH	generic|sp_Q9JLC8_SACS_MOUSE_REVERSED	|generic|sp_Q9JLC8-2_SACS_MOUSE_REVERSED	|generic|sp_Q9JLC8-3_SACS_MOUSE_REVERSED	|generic|tr_E9QNY8_E9QNY8_MOUSE_REVERSED|
"""index: 15744, intensity: 15646.0, mobility: 1.004"""	-0.622367	0.330989	0.955459	LEKQRKEQLR	generic|sp_O88351_IKKB_MOUSE__chr8_-1_22674959_22675042_ENSMUST00000135326__II_865783_REVERSED	|generic|tr_A0A0R4J0T4_A0A0R4J0T4_MOUSE__chr8_-1_22674959_22675042_ENSMUST00000135326__II_865758_REVERSED	|generic|tr_Q05DR8_Q05DR8_MOUSE__chr8_-1_22674959_22675042_ENSMUST00000135326__II_865758_REVERSED	|generic|tr_Q5D0E0_Q5D0E0_MOUSE__chr8_-1_22674959_22675042_ENSMUST00000135326__II_865783_REVERSED	|generic|II_865772_TX=10090_REVERSED	|generic|II_865779_TX=10090_REVERSED|
"""index: 17799, intensity: 3221.0, mobility: 1.123"""	-0.622844	0.331359	0.955711	VLHPVCMKEGMSVLIEFVWM	generic|IP_1079825_TX=10090_REVERSED|
"""index: 8476, intensity: 3929.0, mobility: 0.846"""	-0.622851	0.331729	0.955715	QVAKKLSS	generic|sp_Q9D439_CFA53_MOUSE__II_1053906_REVERSED	|generic|tr_Q059Q0_Q059Q0_MOUSE__II_1053906_REVERSED|
"""index: 11579, intensity: 2888.0, mobility: 0.972"""	-0.62292	0.331976	0.955751	MKRWPAIEK	generic|tr_A0A2I3BPT9_A0A2I3BPT9_MOUSE__II_3482772_REVERSED|
"""index: 5886, intensity: 8471.0, mobility: 1.060"""	-0.623251	0.332346	0.955925	RPPRDAYMVRLPTAEPHGSSVYDHFYERIYIDAASNTHTCILV	generic|sp_E9QAM5_HELZ2_MOUSE__II_993343_REVERSED	|generic|tr_A2AS03_A2AS03_MOUSE__II_993343_REVERSED	|generic|tr_A2AS05_A2AS05_MOUSE__II_993343_REVERSED	|generic|tr_Q3TZD5_Q3TZD5_MOUSE_REVERSED|
"""index: 4655, intensity: 3607.0, mobility: 0.919"""	-0.62327	0.332593	0.955935	EPQPMAPSGRAGPLPPGAAGQAMLSRNPNPQ	generic|sp_B1B0V2_EZHIP_MOUSE__chr4_-1_136007905_136007934_ENSMUST00000030427_REVERSED|
"""index: 14246, intensity: 4326.0, mobility: 0.950"""	-0.623511	0.332963	0.956062	MRHAQAPPPQ	generic|tr_A0A0R4J0J5_A0A0R4J0J5_MOUSE__chr14_1_64992989_64993117_ENSMUST00000224593_REVERSED	|generic|sp_Q8K114_INT9_MOUSE__chr14_1_64992989_64993117_ENSMUST00000224593_REVERSED	|generic|sp_Q8K114-2_INT9_MOUSE__chr14_1_64992989_64993117_ENSMUST00000224593_REVERSED|
"""index: 9459, intensity: 6554.0, mobility: 0.800"""	-0.62355	0.33321	0.956082	RPPVLPPQ	generic|sp_P70218_M4K1_MOUSE__II_894745_REVERSED	|generic|tr_A0A140LJF0_A0A140LJF0_MOUSE_REVERSED	|generic|tr_Q3UJX3_Q3UJX3_MOUSE_REVERSED	|generic|sp_Q8VBZ0_DHRSX_MOUSE	|generic|tr_Q3UPT4_Q3UPT4_MOUSE_REVERSED|
"""index: 7664, intensity: 2938.0, mobility: 0.952"""	-0.623864	0.33321	0.956246	ISSFSMGHLSRGAWTLFATVSPAPDLI	generic|IP_1014727_TX=10090_REVERSED|
"""index: 10033, intensity: 14900.0, mobility: 1.155"""	-0.62493	0.333211	0.9568	YQQLEKDKSYKNQH	generic|sp_Q6ZPV2_INO80_MOUSE_REVERSED	|generic|sp_Q6ZPV2-2_INO80_MOUSE_REVERSED	|generic|tr_Z4YL66_Z4YL66_MOUSE_REVERSED|
"""index: 10151, intensity: 3565.0, mobility: 0.961"""	-0.625061	0.333211	0.956868	TSLLVSLGYWVN	generic|tr_E9Q542_E9Q542_MOUSE_REVERSED	|generic|tr_Q496V9_Q496V9_MOUSE_REVERSED	|generic|tr_Q8VH03_Q8VH03_MOUSE_REVERSED|
"""index: 9433, intensity: 3250.0, mobility: 1.023"""	-0.625287	0.333211	0.956985	DRQASIGGPRGPSACYSRENRVHMGMAL	generic|tr_F8WHT3_F8WHT3_MOUSE__chr2_1_32230653_32230742_ENSMUST00000036691_REVERSED|
"""index: 5232, intensity: 4283.0, mobility: 0.884"""	-0.625672	0.333211	0.957183	KVMAQLWK	generic|sp_O88829_SIAT9_MOUSE_REVERSED	|generic|sp_O88829-2_SIAT9_MOUSE_REVERSED	|generic|tr_A0A0R4J1J3_A0A0R4J1J3_MOUSE_REVERSED|
"""index: 13595, intensity: 3388.0, mobility: 1.188"""	-0.625938	0.333211	0.957319	SSLPAQLSL	generic|tr_Q3TYJ2_Q3TYJ2_MOUSE__chr12_1_33363015_33363098_ENSMUST00000126275__II_1117292_REVERSED	|generic|tr_D3Z7I2_D3Z7I2_MOUSE__chr12_1_33363015_33363098_ENSMUST00000126275__II_1117294_REVERSED	|generic|tr_B2RW07_B2RW07_MOUSE__chr12_1_33363015_33363098_ENSMUST00000126275__II_1117294_REVERSED	|generic|tr_Q3U1F1_Q3U1F1_MOUSE__chr12_1_33363015_33363098_ENSMUST00000126275__II_1117294_REVERSED	|generic|tr_F6X2K7_F6X2K7_MOUSE__chr12_1_33363015_33363098_ENSMUST00000126275__II_1117294_REVERSED	|generic|tr_F7C0E4_F7C0E4_MOUSE__chr12_1_33363015_33363098_ENSMUST00000126275__II_1117294_REVERSED|
"""index: 7485, intensity: 4216.0, mobility: 1.000"""	-0.627405	0.333578	0.958067	KYLHVPEYDINNKLFHENVCSLLTMEPLS	generic|tr_A0A1W2P799_A0A1W2P799_MOUSE__chr10_1_86831724_86831768_ENSMUST00000218792_REVERSED	|generic|sp_Q3UHB1_NT5D3_MOUSE__chr10_1_86831724_86831768_ENSMUST00000218792_REVERSED	|generic|tr_Q692V2_Q692V2_MOUSE__chr10_1_86831724_86831768_ENSMUST00000218792_REVERSED|
"""index: 6647, intensity: 2716.0, mobility: 0.893"""	-0.627562	0.333946	0.958146	HPKMAPSPTM	generic|IP_1062897_TX=10090_REVERSED|
"""index: 7978, intensity: 10935.0, mobility: 0.778"""	-0.627699	0.334313	0.958216	LPLTPGSP	generic|IP_937730_TX=10090_REVERSED|
"""index: 4610, intensity: 3415.0, mobility: 0.832"""	-0.627801	0.334557	0.958267	EHLDVFAHL	generic|tr_A0A1B0GRX7_A0A1B0GRX7_MOUSE__chr7_-1_45807761_45807835_ENSMUST00000210137__II_692419_REVERSED	|generic|tr_Q99KH2_Q99KH2_MOUSE__chr7_-1_45807761_45807835_ENSMUST00000210137__II_692419_REVERSED	|generic|sp_P63034_CYH2_MOUSE__chr7_-1_45807761_45807835_ENSMUST00000210137__II_692419_REVERSED	|generic|sp_P63034-2_CYH2_MOUSE__chr7_-1_45807761_45807835_ENSMUST00000210137__II_692419_REVERSED	|generic|sp_P63034-3_CYH2_MOUSE__chr7_-1_45807761_45807835_ENSMUST00000210137__II_692419_REVERSED	|generic|tr_A0A1B0GRM7_A0A1B0GRM7_MOUSE__chr7_-1_45811525_45811602_ENSMUST00000210137_REVERSED	|generic|tr_A0A1B0GRB8_A0A1B0GRB8_MOUSE__chr7_-1_45811525_45811602_ENSMUST00000210137_REVERSED	|generic|tr_A0A1B0GRB2_A0A1B0GRB2_MOUSE__chr7_-1_45811525_45811602_ENSMUST00000210137_REVERSED|
"""index: 6392, intensity: 5192.0, mobility: 0.900"""	-0.62806	0.334925	0.958398	TFWMFVWFLFLVDSWTGKHI	generic|IP_3497674_TX=10090_REVERSED|
"""index: 17372, intensity: 65625.0, mobility: 0.995"""	-0.628229	0.335292	0.958482	GRPKQPDTQIR	generic|II_975506_TX=10090_REVERSED	|generic|chr3_-1_132904629_132904928_ENSMUST00000132732_REVERSED	|generic|tr_D3Z4D3_D3Z4D3_MOUSE_REVERSED	|generic|tr_Q3TYB4_Q3TYB4_MOUSE_REVERSED	|generic|sp_Q91V88_NPNT_MOUSE_REVERSED	|generic|sp_Q91V88-2_NPNT_MOUSE_REVERSED	|generic|sp_Q91V88-3_NPNT_MOUSE_REVERSED	|generic|sp_Q91V88-4_NPNT_MOUSE_REVERSED	|generic|tr_D3YTX1_D3YTX1_MOUSE_REVERSED|
"""index: 5100, intensity: 26636.0, mobility: 0.883"""	-0.628279	0.335536	0.958507	PSSSLFRGADIEWTSPNFAQVVVAQYP	generic|IP_921942_TX=10090_REVERSED|
"""index: 2887, intensity: 3239.0, mobility: 0.837"""	-0.628376	0.335903	0.958556	RTHTHTAPSPPGLCNLRM	generic|chr18_1_64265314_64265454_ENSMUST00000025477_REVERSED|
"""index: 12320, intensity: 5127.0, mobility: 0.847"""	-0.62839	0.336144	0.958564	PPSSVFRR	generic|chr1_-1_189256646_189256747_ENSMUST00000079451__IP_1024778_TX=10090_REVERSED|
"""index: 10704, intensity: 2643.0, mobility: 1.034"""	-0.628409	0.336144	0.958573	HLCCFGPKHTFGYS	generic|IP_3480804_TX=10090_REVERSED|
"""index: 3182, intensity: 2502.0, mobility: 0.977"""	-0.629206	0.33638	0.958972	SHSIFVGILSTFLEPASGGAAMFT	generic|tr_Q91WD8_Q91WD8_MOUSE__IP_964542_REVERSED|
"""index: 12206, intensity: 2633.0, mobility: 0.836"""	-0.629386	0.33638	0.959061	HAPQLHAH	generic|sp_Q02780-6_NFIA_MOUSE_REVERSED|
"""index: 2219, intensity: 4477.0, mobility: 0.879"""	-0.629495	0.33638	0.959116	ETNTRVQKKGLSAIAPPSALLDSDA	generic|sp_Q6P1H6_ANKL2_MOUSE_REVERSED	|generic|sp_Q6P1H6-2_ANKL2_MOUSE_REVERSED	|generic|sp_Q6P1H6-3_ANKL2_MOUSE_REVERSED|
"""index: 8074, intensity: 4301.0, mobility: 0.839"""	-0.630605	0.336623	0.959665	VDDELARRMVLDVV	generic|tr_A0A1L1SUD6_A0A1L1SUD6_MOUSE_REVERSED	|generic|tr_Q3ZAT3_Q3ZAT3_MOUSE_REVERSED|
"""index: 5300, intensity: 2955.0, mobility: 0.927"""	-0.630714	0.336865	0.959719	DFSRPSPEVLN	generic|sp_O08850_RGS5_MOUSE_REVERSED|
"""index: 11952, intensity: 6246.0, mobility: 0.932"""	-0.631637	0.337231	0.960171	YFFINMII	generic|IP_881344_TX=10090_REVERSED|
"""index: 11426, intensity: 3171.0, mobility: 0.826"""	-0.631978	0.337596	0.960337	RISQSENI	generic|tr_Q3UGX2_Q3UGX2_MOUSE__chr12_-1_76583756_76583920_ENSMUST00000170532_REVERSED	|generic|tr_Q3UGY4_Q3UGY4_MOUSE__chr12_-1_76583756_76583920_ENSMUST00000170532_REVERSED	|generic|tr_Q149M1_Q149M1_MOUSE__chr12_-1_76583756_76583920_ENSMUST00000170532_REVERSED	|generic|tr_Q5DTG9_Q5DTG9_MOUSE__chr12_-1_76583756_76583920_ENSMUST00000170532_REVERSED	|generic|tr_B2RX08_B2RX08_MOUSE__chr12_-1_76583756_76583920_ENSMUST00000170532_REVERSED	|generic|tr_Q8BWJ8_Q8BWJ8_MOUSE_REVERSED|
"""index: 7581, intensity: 21302.0, mobility: 0.822"""	-0.632357	0.337961	0.960521	ATAELTEAELHLRTPLESLA	generic|IP_913819_TX=10090_REVERSED|
"""index: 12064, intensity: 3167.0, mobility: 1.129"""	-0.632549	0.338203	0.960614	PRDTIDPVSQSTRSIY	generic|sp_Q9WVQ1_MAGI2_MOUSE__chr5_1_20702091_20702126_ENSMUST00000197354_REVERSED	|generic|sp_Q9WVQ1-2_MAGI2_MOUSE__chr5_1_20702091_20702126_ENSMUST00000197354_REVERSED	|generic|sp_Q9WVQ1-4_MAGI2_MOUSE__chr5_1_20702091_20702126_ENSMUST00000197354_REVERSED	|generic|tr_A0A140LHL1_A0A140LHL1_MOUSE_REVERSED	|generic|tr_Q80TU0_Q80TU0_MOUSE_REVERSED	|generic|tr_A0A0G2JE00_A0A0G2JE00_MOUSE_REVERSED	|generic|tr_A0A0G2JEG6_A0A0G2JEG6_MOUSE_REVERSED	|generic|sp_Q9WVQ1-3_MAGI2_MOUSE_REVERSED|
"""index: 10072, intensity: 15987.0, mobility: 0.993"""	-0.63291	0.338568	0.960789	FLFGYIVTFIQ	generic|IP_952713_TX=10090_REVERSED|
"""index: 14500, intensity: 3838.0, mobility: 0.884"""	-0.632957	0.338934	0.960811	EQPSLAMMIAH	generic|IP_865812_TX=10090_REVERSED|
"""index: 4142, intensity: 3085.0, mobility: 0.772"""	-0.633252	0.339175	0.960953	SQSRKSVRPQHPIC	generic|IP_963958_TX=10090_REVERSED|
"""index: 11232, intensity: 20046.0, mobility: 0.832"""	-0.633692	0.339416	0.961165	PLGPEAQL	generic|tr_E9QMU1_E9QMU1_MOUSE_REVERSED	|generic|tr_J3QNW9_J3QNW9_MOUSE_REVERSED	|generic|sp_B7ZNG0_KIF7_MOUSE_REVERSED	|generic|sp_B7ZNG0-2_KIF7_MOUSE_REVERSED|
"""index: 13034, intensity: 3834.0, mobility: 1.000"""	-0.634019	0.339657	0.961321	PNAHLLLPQRR	generic|IP_1143319_TX=10090_REVERSED|
"""index: 18736, intensity: 2751.0, mobility: 1.090"""	-0.634266	0.340007	0.961439	ERNEKSESNSRKEIKEEKEKIIQPNKNGQNIVI	generic|tr_Q8BVS5_Q8BVS5_MOUSE__chr3_1_40970561_40970620_ENSMUST00000193795_REVERSED|
"""index: 7891, intensity: 2661.0, mobility: 0.958"""	-0.634569	0.340007	0.961583	LMQYNEKLKNT	generic|tr_E9Q2X6_E9Q2X6_MOUSE__chr3_1_69030254_69030436_ENSMUST00000148385__II_983432_REVERSED	|generic|tr_Q6P7V9_Q6P7V9_MOUSE__chr3_1_69030254_69030436_ENSMUST00000148385__II_983432_REVERSED	|generic|sp_Q8CG47_SMC4_MOUSE__chr3_1_69030254_69030436_ENSMUST00000148385__II_983432_REVERSED	|generic|chr3_1_69033038_69033274_ENSMUST00000148385_REVERSED|
"""index: 15229, intensity: 13084.0, mobility: 1.050"""	-0.635213	0.340007	0.961889	AHGRTRRLLAPQG	generic|IP_956966_TX=10090_REVERSED|
"""index: 11285, intensity: 3031.0, mobility: 0.880"""	-0.635405	0.340371	0.961979	FDELLDLMK	generic|tr_B1AR17_B1AR17_MOUSE__chr11_-1_69344351_69345190_ENSMUST00000238797__II_1134047_REVERSED	|generic|tr_E9Q614_E9Q614_MOUSE__chr11_-1_69344351_69345190_ENSMUST00000238797__II_1134047_REVERSED	|generic|II_951596_TX=10090_REVERSED	|generic|tr_Q3U582_Q3U582_MOUSE_REVERSED	|generic|tr_E9PYU4_E9PYU4_MOUSE_REVERSED	|generic|tr_Q8BM83_Q8BM83_MOUSE_REVERSED	|generic|tr_Q5DTP7_Q5DTP7_MOUSE_REVERSED	|generic|sp_Q6PDQ2_CHD4_MOUSE_REVERSED	|generic|tr_E9QAS4_E9QAS4_MOUSE_REVERSED	|generic|sp_A2A8L1_CHD5_MOUSE_REVERSED	|generic|tr_E9PYL1_E9PYL1_MOUSE_REVERSED	|generic|tr_E9QAS5_E9QAS5_MOUSE_REVERSED	|generic|tr_F7C528_F7C528_MOUSE__chr11_-1_69345131_69345190_ENSMUST00000238797_REVERSED|
"""index: 12380, intensity: 4965.0, mobility: 0.864"""	-0.635425	0.340611	0.961989	PRCFPTPR	generic|IP_1083216_TX=10090_REVERSED|
"""index: 2793, intensity: 3265.0, mobility: 0.925"""	-0.635491	0.340975	0.96202	WWSRAMRLS	generic|chr4_-1_118138319_118139024_ENSMUST00000106406__IP_961385_TX=10090_REVERSED|
"""index: 4205, intensity: 2642.0, mobility: 1.098"""	-0.63578	0.341091	0.962156	EWVHPPPVSFLEGSQLPGPQFSLYLHL	generic|II_905837_TX=10090_REVERSED|
"""index: 4761, intensity: 4272.0, mobility: 0.857"""	-0.635972	0.341455	0.962246	QTEGVLSFAKLFYRLSQDLTMGTFD	generic|sp_Q2PFD7-2_PSD3_MOUSE__chr8_-1_67960383_67960676_ENSMUST00000150169__II_867218_REVERSED	|generic|tr_A0A1D5RLK2_A0A1D5RLK2_MOUSE__chr8_-1_67960383_67960676_ENSMUST00000150169_REVERSED	|generic|sp_Q2PFD7_PSD3_MOUSE__chr8_-1_67960383_67960676_ENSMUST00000150169_REVERSED	|generic|sp_Q2PFD7-3_PSD3_MOUSE__chr8_-1_67790894_67790938_ENSMUST00000150169_REVERSED	|generic|sp_Q2PFD7-4_PSD3_MOUSE__chr8_-1_67960383_67960676_ENSMUST00000150169_REVERSED	|generic|sp_Q2PFD7-5_PSD3_MOUSE__chr8_-1_67960383_67960676_ENSMUST00000150169_REVERSED	|generic|tr_A0A1D5RMH7_A0A1D5RMH7_MOUSE__chr8_-1_67960383_67960676_ENSMUST00000150169_REVERSED	|generic|tr_F6Z9E6_F6Z9E6_MOUSE__chr8_-1_67960383_67960676_ENSMUST00000150169_REVERSED|
"""index: 6999, intensity: 4836.0, mobility: 1.016"""	-0.636024	0.341694	0.962271	QYTAADLNSLAVY	generic|sp_Q8R1T4_S35A3_MOUSE_REVERSED	|generic|tr_A0A0G2JDH8_A0A0G2JDH8_MOUSE_REVERSED	|generic|tr_Q3TTK5_Q3TTK5_MOUSE_REVERSED	|generic|tr_D3YXZ7_D3YXZ7_MOUSE_REVERSED|
"""index: 11129, intensity: 6277.0, mobility: 0.864"""	-0.636597	0.342057	0.962539	VPRWGSRD	generic|IP_987955_TX=10090_REVERSED|
"""index: 3658, intensity: 3252.0, mobility: 1.218"""	-0.636634	0.342153	0.962557	NVLYHWSVVSKMNIHSEH	generic|tr_A0A087WSP0_A0A087WSP0_MOUSE__chr1_1_34161097_34161162_ENSMUST00000183331__II_1042653_REVERSED	|generic|sp_Q91ZU6-4_DYST_MOUSE__chr1_1_34161097_34161162_ENSMUST00000183331__II_1042653_REVERSED	|generic|sp_Q91ZU6-5_DYST_MOUSE__chr1_1_34161097_34161162_ENSMUST00000183331__II_1042617_REVERSED	|generic|tr_E9Q9X1_E9Q9X1_MOUSE__chr1_1_34161097_34161162_ENSMUST00000183331_REVERSED	|generic|tr_S4R1P5_S4R1P5_MOUSE__chr1_1_34161097_34161162_ENSMUST00000183331_REVERSED	|generic|sp_Q91ZU6_DYST_MOUSE__chr1_1_34161097_34161162_ENSMUST00000183331_REVERSED	|generic|sp_Q91ZU6-2_DYST_MOUSE__chr1_1_34161097_34161162_ENSMUST00000183331_REVERSED	|generic|sp_Q91ZU6-3_DYST_MOUSE__chr1_1_34161097_34161162_ENSMUST00000183331_REVERSED	|generic|tr_A0A087WPR7_A0A087WPR7_MOUSE__chr1_1_34161097_34161162_ENSMUST00000183331_REVERSED	|generic|tr_A0A087WRB8_A0A087WRB8_MOUSE__chr1_1_34161097_34161162_ENSMUST00000183331_REVERSED|
"""index: 16063, intensity: 3205.0, mobility: 1.023"""	-0.637319	0.342153	0.962875	IEVFSLFLMWSL	generic|IP_1119522_TX=10090_REVERSED|
"""index: 10689, intensity: 2542.0, mobility: 1.016"""	-0.637776	0.342153	0.963087	MSRQLQVPIRVD	generic|sp_Q6PE84_STML3_MOUSE_REVERSED|
"""index: 16582, intensity: 4129.0, mobility: 0.954"""	-0.63796	0.342515	0.963172	QRPPRWLVSF	generic|IP_1116545_TX=10090_REVERSED	|generic|IP_1116539_TX=10090_REVERSED	|generic|IP_1116551_TX=10090_REVERSED|
"""index: 10724, intensity: 3581.0, mobility: 0.996"""	-0.638142	0.342878	0.963256	MRSSSVKSVWL	generic|tr_Q8C3P2_Q8C3P2_MOUSE_REVERSED|
"""index: 5022, intensity: 3781.0, mobility: 0.901"""	-0.638198	0.34324	0.963282	QERLKLREQHIQEGTMLQYEPPE	generic|sp_Q9CZD5_IF3M_MOUSE_REVERSED|
"""index: 12405, intensity: 3927.0, mobility: 0.851"""	-0.63836	0.343343	0.963356	DRRMVSRL	generic|chr16_-1_52305607_52305648_ENSMUST00000023312_REVERSED|
"""index: 10020, intensity: 2791.0, mobility: 1.161"""	-0.638568	0.343343	0.963452	KMLCIMVYMKYYFV	generic|IP_830126_TX=10090_REVERSED	|generic|IP_1030495_TX=10090_REVERSED|
"""index: 8790, intensity: 2764.0, mobility: 1.181"""	-0.639212	0.34358	0.963747	HEKTFPAKFFFFSFPF	generic|tr_Q8CB95_Q8CB95_MOUSE__IP_3505758_REVERSED|
"""index: 2512, intensity: 4430.0, mobility: 0.876"""	-0.639708	0.343818	0.963973	TSSTLLAWRSVGGQRI	generic|chr3_1_96188142_96188423_ENSMUST00000133665_REVERSED|
"""index: 4136, intensity: 4175.0, mobility: 0.964"""	-0.639993	0.343931	0.964102	CKLQSLHFDHL	generic|IP_865042_TX=10090_REVERSED|
"""index: 14858, intensity: 3191.0, mobility: 0.862"""	-0.640198	0.34428	0.964195	AIFRRRVIFAR	generic|sp_Q8CJ27_ASPM_MOUSE_REVERSED|
"""index: 6286, intensity: 6749.0, mobility: 0.985"""	-0.640228	0.34428	0.964209	QENMQRLLEVQKTLYEI	generic|tr_Q3TAP7_Q3TAP7_MOUSE_REVERSED	|generic|sp_P97817_CDR2_MOUSE_REVERSED|
"""index: 13437, intensity: 2964.0, mobility: 0.929"""	-0.640653	0.344641	0.9644	PWSLLWTW	generic|sp_Q62137-2_JAK3_MOUSE__II_866061_REVERSED	|generic|II_866050_TX=10090_REVERSED|
"""index: 11479, intensity: 3495.0, mobility: 0.859"""	-0.640665	0.344753	0.964405	MNKIAIMML	generic|IP_932014_TX=10090_REVERSED|
"""index: 7888, intensity: 3117.0, mobility: 0.929"""	-0.640956	0.345114	0.964537	SGLHSSYGPDRSPRTLEILSVA	generic|tr_Q8CEE4_Q8CEE4_MOUSE__IP_990391_REVERSED|
"""index: 15117, intensity: 19018.0, mobility: 0.995"""	-0.641015	0.345474	0.964563	VFRRGYKLCV	generic|tr_Q3UQJ0_Q3UQJ0_MOUSE_REVERSED	|generic|tr_B2RSU4_B2RSU4_MOUSE_REVERSED|
"""index: 774, intensity: 2721.0, mobility: 0.851"""	-0.641477	0.345835	0.96477	KNDNMLKVKHTE	generic|IP_1019369_TX=10090_REVERSED|
"""index: 12241, intensity: 2910.0, mobility: 1.158"""	-0.641657	0.346195	0.96485	MRRASPMKLMCGPVSW	generic|chr8_-1_123208035_123208094_ENSMUST00000000759_REVERSED|
"""index: 6775, intensity: 8260.0, mobility: 1.072"""	-0.641992	0.346556	0.965	CLASSTFLRIEEPQRTLIEKFLLLGQTHLETNTM	generic|sp_Q9D4I2_MEII1_MOUSE__II_1086938_REVERSED	|generic|sp_Q9D4I2-2_MEII1_MOUSE__II_1086938_REVERSED	|generic|tr_A0A2R8VHD2_A0A2R8VHD2_MOUSE__II_1086947_REVERSED	|generic|tr_A0A087WQR2_A0A087WQR2_MOUSE_REVERSED|
"""index: 7651, intensity: 22258.0, mobility: 1.124"""	-0.642005	0.346917	0.965006	EADVKVVAYYPLNVFVPANDNQDEVTVKVV	generic|tr_Q9QXA3_Q9QXA3_MOUSE_REVERSED	|generic|tr_A0A1L1SQU7_A0A1L1SQU7_MOUSE_REVERSED	|generic|tr_A0A087WRT4_A0A087WRT4_MOUSE_REVERSED	|generic|tr_F2Z4A3_F2Z4A3_MOUSE_REVERSED|
"""index: 2403, intensity: 2807.0, mobility: 0.931"""	-0.642098	0.347277	0.965047	QNQKFAKDEEDMEKAQKKPQ	generic|IP_927038_TX=10090_REVERSED|
"""index: 868, intensity: 2895.0, mobility: 0.872"""	-0.642181	0.347513	0.965084	WQDETLHVRRILA	generic|tr_A0A1Y7VJX8_A0A1Y7VJX8_MOUSE__II_3470933_REVERSED	|generic|tr_A0A6I8MWZ7_A0A6I8MWZ7_MOUSE__chr12_-1_70268012_70268197_ENSMUST00000222603__II_3506797_REVERSED	|generic|sp_Q8C7M3-2_TRIM9_MOUSE__II_3470933_REVERSED	|generic|tr_Q3TR28_Q3TR28_MOUSE_REVERSED	|generic|tr_E9Q524_E9Q524_MOUSE_REVERSED	|generic|sp_Q8C7M3_TRIM9_MOUSE_REVERSED	|generic|sp_Q8C7M3-3_TRIM9_MOUSE_REVERSED	|generic|sp_Q8C7M3-4_TRIM9_MOUSE_REVERSED	|generic|sp_Q8C7M3-5_TRIM9_MOUSE_REVERSED	|generic|sp_Q8C7M3-6_TRIM9_MOUSE_REVERSED	|generic|tr_A0A1Y7VP88_A0A1Y7VP88_MOUSE_REVERSED	|generic|tr_E9QLH4_E9QLH4_MOUSE_REVERSED|
"""index: 17673, intensity: 4664.0, mobility: 0.979"""	-0.642359	0.347748	0.965163	PLHWTVCTKII	generic|IP_837331_TX=10090_REVERSED|
"""index: 12906, intensity: 3137.0, mobility: 0.926"""	-0.642419	0.347857	0.96519	YDPVEKLSVP	generic|II_1090780_TX=10090_REVERSED	|generic|tr_Q3UE68_Q3UE68_MOUSE__chr15_-1_88729320_88729592_ENSMUST00000088911_REVERSED	|generic|sp_G5E8P1_BRD1_MOUSE__chr15_-1_88729320_88729592_ENSMUST00000088911_REVERSED	|generic|sp_G5E8P1-2_BRD1_MOUSE__chr15_-1_88729320_88729592_ENSMUST00000088911_REVERSED|
"""index: 12608, intensity: 17803.0, mobility: 0.906"""	-0.643108	0.347951	0.965494	YEVAGWFTLS	generic|IP_1142850_TX=10090_REVERSED|
"""index: 9264, intensity: 4070.0, mobility: 1.128"""	-0.643459	0.347951	0.965649	DKYLNMQSSDQETWRPSLVPAVDEMKLLGQ	generic|tr_Q5RJ53_Q5RJ53_MOUSE__II_1111267_REVERSED	|generic|tr_A0A0R4J1L3_A0A0R4J1L3_MOUSE_REVERSED	|generic|tr_A0A286YD32_A0A286YD32_MOUSE_REVERSED	|generic|tr_A0A286YDF9_A0A286YDF9_MOUSE_REVERSED	|generic|sp_Q91VW9_ZKSC3_MOUSE_REVERSED	|generic|tr_D3YTV4_D3YTV4_MOUSE_REVERSED	|generic|tr_Q8BSQ2_Q8BSQ2_MOUSE_REVERSED|
"""index: 6268, intensity: 6341.0, mobility: 1.115"""	-0.644162	0.348311	0.965957	CVFPREGTHIREHILLQCSRLFAKGCQKCAFPKVGTHTREH	generic|tr_Q8R2M7_Q8R2M7_MOUSE_REVERSED	|generic|tr_Q3UQI7_Q3UQI7_MOUSE_REVERSED	|generic|tr_B0V2W5_B0V2W5_MOUSE_REVERSED	|generic|tr_A4D996_A4D996_MOUSE_REVERSED|
"""index: 4541, intensity: 41288.0, mobility: 0.894"""	-0.644314	0.34867	0.966023	DEIERIEMGGKAGATQSSLGSITSVNGKK	generic|sp_Q9EPN1_NBEA_MOUSE__chr3_-1_55723135_55723236_ENSMUST00000198259_REVERSED	|generic|sp_Q9EPN1-3_NBEA_MOUSE__chr3_-1_55723135_55723236_ENSMUST00000198259_REVERSED	|generic|sp_Q9EPN1-4_NBEA_MOUSE__chr3_-1_55723135_55723236_ENSMUST00000198259_REVERSED|
"""index: 10837, intensity: 3149.0, mobility: 1.263"""	-0.644357	0.348904	0.966042	ICKGFVMFCTPFGVIDFELL	generic|IP_3473903_TX=10090_REVERSED|
"""index: 4422, intensity: 2746.0, mobility: 0.762"""	-0.644668	0.349229	0.966177	SFGLLIICVKRNMI	generic|tr_Q7TQZ6_Q7TQZ6_MOUSE_REVERSED	|generic|tr_Q8VG61_Q8VG61_MOUSE_REVERSED|
"""index: 5801, intensity: 3281.0, mobility: 0.974"""	-0.644674	0.349229	0.96618	EMRNAHVTNQY	generic|sp_Q80YS5_LRC27_MOUSE__chr7_1_139218303_139218362_ENSMUST00000135509__II_877376_REVERSED|
"""index: 6848, intensity: 3072.0, mobility: 0.972"""	-0.644708	0.349229	0.966195	NEAPMQSALKLI	generic|sp_Q8R4Y8_RTTN_MOUSE_REVERSED|
"""index: 7343, intensity: 3569.0, mobility: 0.966"""	-0.645613	0.349588	0.966586	SPAARRLEEEEKKNGIPMNTNLLSAFSSQKS	generic|tr_F6WJB7_F6WJB7_MOUSE__II_1138529_REVERSED	|generic|sp_Q6ZQ93_UBP34_MOUSE__II_1138529_REVERSED	|generic|sp_Q6ZQ93-2_UBP34_MOUSE__II_1138529_REVERSED	|generic|sp_Q6ZQ93-3_UBP34_MOUSE__II_1138529_REVERSED	|generic|sp_Q6ZQ93-4_UBP34_MOUSE__II_1138529_REVERSED|
"""index: 6510, intensity: 2709.0, mobility: 0.816"""	-0.645952	0.349695	0.966732	MVRYRTLSVTCRQLDKV	generic|tr_E9Q7S4_E9Q7S4_MOUSE__chr1_1_57902109_57902228_ENSMUST00000164353__II_1039130_REVERSED	|generic|sp_Q91WJ7-2_SPS2L_MOUSE__chr1_1_57902109_57902228_ENSMUST00000164353__II_1039130_REVERSED	|generic|tr_E9Q5S6_E9Q5S6_MOUSE__chr1_1_57902109_57902228_ENSMUST00000164353_REVERSED	|generic|tr_E9PZE9_E9PZE9_MOUSE__chr1_1_57902109_57902228_ENSMUST00000164353_REVERSED	|generic|sp_Q91WJ7_SPS2L_MOUSE__chr1_1_57902109_57902228_ENSMUST00000164353_REVERSED	|generic|tr_E9PVQ3_E9PVQ3_MOUSE__chr1_1_57902109_57902228_ENSMUST00000164353_REVERSED|
"""index: 2334, intensity: 3352.0, mobility: 0.878"""	-0.646243	0.350054	0.966857	ATTEEQAEKGKQWQESPGGRQ	generic|sp_Q9Z0F0_B3GT4_MOUSE_REVERSED|
"""index: 10641, intensity: 3245.0, mobility: 0.851"""	-0.646281	0.350375	0.966873	FPEYAVADNNFHYKAAPDIKPR	generic|sp_PEPB_PIG__REVERSED|
"""index: 3695, intensity: 2690.0, mobility: 0.980"""	-0.646719	0.350375	0.96706	GPFEGWEGRYPASPETLSLCNA	generic|IP_3488752_TX=10090_REVERSED|
"""index: 6189, intensity: 2812.0, mobility: 0.996"""	-0.647402	0.350375	0.967351	EQQQRVKLQEMMRQNYRQM	generic|tr_Q3UG53_Q3UG53_MOUSE_REVERSED	|generic|sp_O55098_STK10_MOUSE_REVERSED	|generic|tr_Q5DTS2_Q5DTS2_MOUSE_REVERSED	|generic|tr_A1A553_A1A553_MOUSE_REVERSED|
"""index: 6652, intensity: 7391.0, mobility: 0.920"""	-0.647986	0.350733	0.967597	TLNRELIDERMFKYIIITLFAKMVN	generic|IP_1105893_TX=10090_REVERSED|
"""index: 3090, intensity: 2614.0, mobility: 0.867"""	-0.648049	0.35109	0.967624	EEFRTQLRYPRRWSKSPCLRC	generic|IP_1135221_TX=10090_REVERSED|
"""index: 10061, intensity: 2986.0, mobility: 1.159"""	-0.648116	0.351284	0.967652	VDQSRTFDPDHALLHIM	generic|tr_Q8VDS0_Q8VDS0_MOUSE__chr5_-1_65629915_65630037_ENSMUST00000200766__II_939450_REVERSED	|generic|tr_Q9D337_Q9D337_MOUSE__chr5_-1_65622962_65623078_ENSMUST00000200766__II_939448_REVERSED	|generic|II_939443_TX=10090_REVERSED	|generic|II_939445_TX=10090_REVERSED	|generic|tr_E9QPI5_E9QPI5_MOUSE__chr5_-1_65654785_65654877_ENSMUST00000200790_REVERSED	|generic|sp_Q6A026_PDS5A_MOUSE__chr5_-1_65654785_65654877_ENSMUST00000200790_REVERSED|
"""index: 3966, intensity: 8783.0, mobility: 1.029"""	-0.648312	0.351284	0.967735	WGIFNNSYVQIYPACLDILIM	generic|IP_959985_TX=10090_REVERSED|
"""index: 7313, intensity: 3860.0, mobility: 1.016"""	-0.648593	0.351284	0.967853	FLMADEMQKRLHELSKELRGKLDDAAEQL	generic|tr_A2AB83_A2AB83_MOUSE_REVERSED	|generic|sp_Q99PQ2_TRI11_MOUSE__chr11_1_58990438_58990734_ENSMUST00000108809_REVERSED	|generic|sp_Q99PQ2-2_TRI11_MOUSE__chr11_1_58990438_58990734_ENSMUST00000108809_REVERSED|
"""index: 16419, intensity: 2658.0, mobility: 0.863"""	-0.649189	0.351515	0.968102	IVNRRTHTHKH	generic|IP_920927_TX=10090_REVERSED|
"""index: 5419, intensity: 6623.0, mobility: 0.999"""	-0.649284	0.351872	0.968142	PEGNVMWQVTPKPNGNARCVLR	generic|tr_E9PW06_E9PW06_MOUSE_REVERSED	|generic|tr_A0A087WPX3_A0A087WPX3_MOUSE_REVERSED	|generic|tr_A0A087WNW2_A0A087WNW2_MOUSE_REVERSED	|generic|sp_Q810U3_NFASC_MOUSE_REVERSED	|generic|tr_A0A087WR56_A0A087WR56_MOUSE_REVERSED	|generic|tr_Q6ZQ54_Q6ZQ54_MOUSE_REVERSED	|generic|tr_E9Q171_E9Q171_MOUSE_REVERSED|
"""index: 12834, intensity: 4502.0, mobility: 0.922"""	-0.649351	0.352228	0.968169	SRQLLLLHES	generic|IP_995926_TX=10090_REVERSED|
"""index: 16643, intensity: 13996.0, mobility: 1.178"""	-0.649373	0.352585	0.968179	APWLYYNTILADPYDQDLLMKKLAHVKTTGPILHDLV	generic|tr_A0A0J9YVC7_A0A0J9YVC7_MOUSE__II_944332_REVERSED|
"""index: 5479, intensity: 3800.0, mobility: 0.979"""	-0.649743	0.352941	0.968333	RKSSPKWAKEAKNLKIDETMIVSSIIKRTEKRPGQQS	generic|tr_Q6EVH9_Q6EVH9_MOUSE__II_1077823_REVERSED	|generic|sp_Q6NZJ6_IF4G1_MOUSE__chr16_1_20686784_20686936_ENSMUST00000156226__II_1077839_REVERSED	|generic|sp_Q6NZJ6-2_IF4G1_MOUSE__chr16_1_20686784_20686936_ENSMUST00000156226__II_1077839_REVERSED	|generic|tr_E9PVC6_E9PVC6_MOUSE__chr16_1_20686784_20686936_ENSMUST00000156226__II_1077839_REVERSED	|generic|tr_E9Q9E1_E9Q9E1_MOUSE__chr16_1_20686784_20686936_ENSMUST00000156226__II_1077839_REVERSED	|generic|tr_A0A0J9YUS5_A0A0J9YUS5_MOUSE__chr16_1_20686784_20686936_ENSMUST00000156226__II_1077839_REVERSED	|generic|tr_E9PVC5_E9PVC5_MOUSE__chr16_1_20686784_20686936_ENSMUST00000156226__II_1077839_REVERSED	|generic|tr_Q3UYM6_Q3UYM6_MOUSE_REVERSED	|generic|tr_Q3UZD9_Q3UZD9_MOUSE_REVERSED	|generic|tr_Q3UQI5_Q3UQI5_MOUSE_REVERSED	|generic|tr_A0PJB5_A0PJB5_MOUSE_REVERSED	|generic|tr_E9Q770_E9Q770_MOUSE_REVERSED	|generic|tr_A0A0J9YUC1_A0A0J9YUC1_MOUSE_REVERSED	|generic|tr_A0A0J9YVC1_A0A0J9YVC1_MOUSE_REVERSED	|generic|tr_Q3UTK0_Q3UTK0_MOUSE_REVERSED|
"""index: 11913, intensity: 5017.0, mobility: 0.885"""	-0.649743	0.353172	0.968333	KVLLRCATGM	generic|IP_1084467_TX=10090_REVERSED|
"""index: 8437, intensity: 2554.0, mobility: 1.025"""	-0.650744	0.353402	0.968746	QQQQQQQMQRCEEEVRMLLRQI	generic|tr_F6VP19_F6VP19_MOUSE__chr11_1_105923483_105923716_ENSMUST00000089485__II_1127893_REVERSED	|generic|sp_A2A690_TANC2_MOUSE__chr11_1_105923483_105923716_ENSMUST00000089485__II_1127893_REVERSED	|generic|sp_A2A690-2_TANC2_MOUSE__chr11_1_105923483_105923716_ENSMUST00000089485__II_1127893_REVERSED|
"""index: 17228, intensity: 6961.0, mobility: 1.185"""	-0.650957	0.353758	0.968834	ESNLSETAMALLEDDDEGADWADSTNSEFEQ	generic|tr_A0A2R8W718_A0A2R8W718_MOUSE_REVERSED	|generic|sp_Q8R5A6_TB22A_MOUSE_REVERSED	|generic|sp_Q8R5A6-2_TB22A_MOUSE_REVERSED|
"""index: 10348, intensity: 2553.0, mobility: 0.957"""	-0.651072	0.354115	0.968881	LDSGLLTWGGAFQYLRNVTVDDCSLRS	generic|tr_Q3SXH8_Q3SXH8_MOUSE__II_3459027_REVERSED	|generic|tr_Q7TRP0_Q7TRP0_MOUSE_REVERSED|
"""index: 4337, intensity: 3103.0, mobility: 0.952"""	-0.651125	0.354471	0.968903	FNPHHCACLWE	generic|IP_854316_TX=10090_REVERSED|
"""index: 5281, intensity: 3184.0, mobility: 0.829"""	-0.651172	0.354827	0.968922	NLARLRETWTATNLVSKLIL	generic|tr_Q7TRQ3_Q7TRQ3_MOUSE__II_3499121_REVERSED	|generic|tr_K7N6B1_K7N6B1_MOUSE__II_3499121_REVERSED	|generic|tr_Q7TRQ2_Q7TRQ2_MOUSE_REVERSED	|generic|tr_Q8VH19_Q8VH19_MOUSE_REVERSED	|generic|tr_Q8VH20_Q8VH20_MOUSE_REVERSED|
"""index: 2656, intensity: 24037.0, mobility: 0.905"""	-0.65122	0.354931	0.968941	TSCLLQVPIGKMLDQHFDKGTLQRDLP	generic|tr_Q3UR74_Q3UR74_MOUSE_REVERSED	|generic|tr_Q3THG4_Q3THG4_MOUSE_REVERSED	|generic|tr_A0A494BAB9_A0A494BAB9_MOUSE_REVERSED|
"""index: 7562, intensity: 7760.0, mobility: 1.142"""	-0.651658	0.355287	0.96912	SQDQNSRIAYGSCKQRRLEGIHPLPVTDRR	generic|IP_926667_TX=10090_REVERSED|
"""index: 5571, intensity: 36874.0, mobility: 1.009"""	-0.651822	0.35539	0.969187	DRHCGGAAEPNGCAAGDSDEPLRCYLLFCFLSHLEWGRS	generic|IP_1013152_TX=10090_REVERSED|
"""index: 2287, intensity: 5881.0, mobility: 0.911"""	-0.652085	0.355745	0.969294	NVPVFIYDKNFINIHR	generic|tr_E9Q1L5_E9Q1L5_MOUSE__chr16_1_56184156_56184194_ENSMUST00000200714__II_3481282_REVERSED	|generic|sp_Q8BUH8_SENP7_MOUSE__chr16_1_56184156_56184194_ENSMUST00000200714__II_1078106_REVERSED|
"""index: 11540, intensity: 8688.0, mobility: 0.819"""	-0.652155	0.355974	0.969323	MSSYRKNSQ	generic|IP_3488736_TX=10090_REVERSED|
"""index: 18095, intensity: 2520.0, mobility: 0.983"""	-0.652221	0.356077	0.969349	RWPQFTCTLM	generic|IP_1019350_TX=10090_REVERSED|
"""index: 13385, intensity: 22571.0, mobility: 0.922"""	-0.652774	0.356432	0.969573	FKVKFPKEQ	generic|tr_Q8K4B5_Q8K4B5_MOUSE_REVERSED	|generic|sp_Q924S2_OAS1C_MOUSE_REVERSED|
"""index: 8044, intensity: 2904.0, mobility: 1.131"""	-0.65285	0.356713	0.969604	LQYRPDVPLVALLWWCWAPGNPTAQLN	generic|tr_A0A182DWE6_A0A182DWE6_MOUSE_REVERSED	|generic|sp_D3YY23_LONF1_MOUSE_REVERSED|
"""index: 7082, intensity: 4141.0, mobility: 0.901"""	-0.653205	0.356713	0.969747	ESVKQWVESLRKLTEQHE	generic|sp_Q9WVQ0_PMFBP_MOUSE__II_3504821_REVERSED|
"""index: 5316, intensity: 3774.0, mobility: 0.873"""	-0.653329	0.356713	0.969796	LMESYNQNEMRQSPGRAEISYISPLDA	generic|sp_Q8BQ48_CE295_MOUSE__chr10_1_62941042_62941071_ENSMUST00000044977__II_852728_REVERSED	|generic|sp_Q8BQ48-2_CE295_MOUSE__chr10_1_62941042_62941071_ENSMUST00000044977__II_852737_REVERSED	|generic|sp_Q8BQ48-3_CE295_MOUSE__chr10_1_62941042_62941071_ENSMUST00000044977__II_852728_REVERSED	|generic|sp_Q8BQ48-5_CE295_MOUSE__chr10_1_62941042_62941071_ENSMUST00000044977__II_3501922_REVERSED	|generic|sp_Q8BQ48-6_CE295_MOUSE__chr10_1_62941042_62941071_ENSMUST00000044977__II_3501922_REVERSED	|generic|tr_F7BWD7_F7BWD7_MOUSE__II_852728_REVERSED	|generic|sp_Q8BQ48-4_CE295_MOUSE__II_852728_REVERSED	|generic|tr_E9QPW4_E9QPW4_MOUSE__chr10_1_62941042_62941071_ENSMUST00000044977__II_852728_REVERSED	|generic|tr_A0A1N9NPH8_A0A1N9NPH8_MOUSE__chr10_1_62941042_62941071_ENSMUST00000044977__II_852728_REVERSED|
"""index: 4068, intensity: 2975.0, mobility: 0.999"""	-0.653339	0.356713	0.969801	GNTAAGIG	generic|sp_Q99L88_SNTB1_MOUSE__chr11_-1_43776271_43776303_ENSMUST00000067258__II_1085337_REVERSED	|generic|sp_Q99L88-2_SNTB1_MOUSE__chr11_-1_43776271_43776303_ENSMUST00000067258__II_1085337_REVERSED|
"""index: 6270, intensity: 5757.0, mobility: 0.989"""	-0.654374	0.356915	0.970214	VCSHWHDHRSHCHWSHSCDRRSCWCPNGAAVPNEEK	generic|IP_1090950_TX=10090_REVERSED|
"""index: 7918, intensity: 3764.0, mobility: 0.930"""	-0.654483	0.356915	0.970257	THREQHLKDMPLYLVMTAK	generic|IP_975320_TX=10090_REVERSED|
"""index: 9834, intensity: 2744.0, mobility: 0.988"""	-0.655001	0.357244	0.970463	YFTHLLSYYQ	generic|sp_Q66JZ4_TCAIM_MOUSE__chr9_1_122818797_122819030_ENSMUST00000136274_REVERSED	|generic|tr_G3X983_G3X983_MOUSE__chr9_1_122818797_122819030_ENSMUST00000136274_REVERSED|
"""index: 7902, intensity: 18819.0, mobility: 1.152"""	-0.655065	0.357244	0.970488	LDITSLMCLFLYMPQHLSPESRVVLLVAM	generic|tr_B2RU86_B2RU86_MOUSE_REVERSED	|generic|tr_Q8VG23_Q8VG23_MOUSE_REVERSED|
"""index: 12277, intensity: 146641.0, mobility: 0.938"""	-0.655459	0.357597	0.970643	PLSKRPLATW	generic|chr11_1_101738456_101738515_ENSMUST00000039152__IP_1126283_TX=10090_REVERSED|
"""index: 945, intensity: 2508.0, mobility: 0.958"""	-0.655508	0.357772	0.970663	PDTLADSFGPFFD	generic|IP_1142356_TX=10090_REVERSED|
"""index: 6797, intensity: 29375.0, mobility: 0.927"""	-0.655557	0.357772	0.970682	AMMKWLGLLVDVNPPLCSLYPLAFTPVGV	generic|IP_1007559_TX=10090_REVERSED|
"""index: 17428, intensity: 27201.0, mobility: 1.013"""	-0.656186	0.357772	0.970929	FINVHQVTERL	generic|IP_1113468_TX=10090_REVERSED|
"""index: 12132, intensity: 6670.0, mobility: 0.829"""	-0.657038	0.358125	0.971261	QTGLLTWQ	generic|IP_1150597_TX=10090_REVERSED|
"""index: 12904, intensity: 2840.0, mobility: 0.905"""	-0.657102	0.358351	0.971286	QMKWAVRMQL	generic|chr5_1_138454980_138455084_ENSMUST00000085856_REVERSED|
"""index: 8243, intensity: 3038.0, mobility: 0.819"""	-0.657632	0.358703	0.971491	GLEPLSPV	generic|tr_F1SW11_F1SW11_MOUSE_REVERSED	|generic|sp_Q9DCB3_RN227_MOUSE_REVERSED|
"""index: 5493, intensity: 4685.0, mobility: 1.034"""	-0.657725	0.358803	0.971527	ICTWDPRGTSSRKQSALPICLAS	generic|tr_E9QKE4_E9QKE4_MOUSE__chr1_1_185283874_185283996_ENSMUST00000195042__II_1025077_REVERSED	|generic|sp_Q8BMG7_RBGPR_MOUSE__chr1_1_185283874_185283996_ENSMUST00000195042__II_1025077_REVERSED	|generic|tr_A0A0A6YWM5_A0A0A6YWM5_MOUSE__chr1_1_185283874_185283996_ENSMUST00000195042__II_1025077_REVERSED|
"""index: 8770, intensity: 2542.0, mobility: 1.039"""	-0.658125	0.3591	0.971681	PCMTTRLWARTDE	generic|IP_850536_TX=10090_REVERSED|
"""index: 2481, intensity: 4187.0, mobility: 0.962"""	-0.658293	0.3591	0.971745	QSIKDQSLIDQYQINQSP	generic|tr_A0A087WSD2_A0A087WSD2_MOUSE_REVERSED|
"""index: 14790, intensity: 20702.0, mobility: 0.970"""	-0.658416	0.3591	0.971792	KLLFFLFFF	generic|IP_904346_TX=10090_REVERSED	|generic|IP_904342_TX=10090_REVERSED|
"""index: 14497, intensity: 3516.0, mobility: 1.077"""	-0.659513	0.359452	0.97221	CLKFLVFMLKLS	generic|IP_950126_TX=10090_REVERSED|
"""index: 15257, intensity: 3238.0, mobility: 0.952"""	-0.659859	0.359551	0.972341	RQDNLPLIRNP	generic|IP_915685_TX=10090_REVERSED|
"""index: 6340, intensity: 4549.0, mobility: 0.864"""	-0.660223	0.359775	0.972479	KVAMIQGSPVHRMK	generic|tr_Q543Z5_Q543Z5_MOUSE__II_1124567_REVERSED	|generic|tr_Q8C371_Q8C371_MOUSE_REVERSED	|generic|tr_Q8BP44_Q8BP44_MOUSE_REVERSED	|generic|tr_Q3UU57_Q3UU57_MOUSE_REVERSED	|generic|tr_A2AGS2_A2AGS2_MOUSE_REVERSED|
"""index: 9632, intensity: 3663.0, mobility: 0.946"""	-0.660439	0.360126	0.97256	ERKVPSSAPAPQ	generic|sp_Q8K4J6_MRTFA_MOUSE_REVERSED	|generic|sp_Q8K4J6-2_MRTFA_MOUSE_REVERSED	|generic|tr_D3YUG5_D3YUG5_MOUSE_REVERSED	|generic|tr_D3YUI2_D3YUI2_MOUSE_REVERSED	|generic|tr_A0A5F8MQ33_A0A5F8MQ33_MOUSE_REVERSED	|generic|tr_Q3U1I6_Q3U1I6_MOUSE_REVERSED|
"""index: 12282, intensity: 3481.0, mobility: 0.937"""	-0.660441	0.360224	0.972561	RRRHEAWSSFSCREPCHSEQR	generic|sp_O35084_CP27B_MOUSE_REVERSED	|generic|tr_Q66JY8_Q66JY8_MOUSE_REVERSED|
"""index: 7031, intensity: 2567.0, mobility: 0.914"""	-0.660727	0.360449	0.972668	DIYVCTYFQYICMLMDIH	generic|IP_1105048_TX=10090_REVERSED|
"""index: 3572, intensity: 3423.0, mobility: 0.968"""	-0.661182	0.360518	0.972839	RQMGCNHTSTLL	generic|IP_999669_TX=10090_REVERSED|
"""index: 9210, intensity: 2899.0, mobility: 0.884"""	-0.661423	0.360518	0.972928	STHPWRLDP	generic|IP_968359_TX=10090_REVERSED|
"""index: 9804, intensity: 3705.0, mobility: 1.125"""	-0.661954	0.360742	0.973126	RRNDATISCELVPAKP	generic|tr_A0A571BF50_A0A571BF50_MOUSE_REVERSED|
"""index: 15328, intensity: 4660.0, mobility: 0.885"""	-0.662122	0.360965	0.973188	FTSFTILNMW	generic|IP_3443360_TX=10090_REVERSED	|generic|IP_1074518_TX=10090_REVERSED|
"""index: 8856, intensity: 4603.0, mobility: 1.199"""	-0.662559	0.361189	0.973349	ERTVCMCPLPIAEERKEI	generic|sp_Q8BJL1_FBX30_MOUSE_REVERSED|
"""index: 5971, intensity: 44914.0, mobility: 0.926"""	-0.662797	0.361538	0.973437	NRRTGQYADEMQKELERIK	generic|IP_1143003_TX=10090_REVERSED	|generic|tr_Q6NX79_Q6NX79_MOUSE_REVERSED	|generic|tr_D3Z5E5_D3Z5E5_MOUSE_REVERSED	|generic|tr_E9PUQ3_E9PUQ3_MOUSE_REVERSED	|generic|tr_D3YU88_D3YU88_MOUSE_REVERSED	|generic|tr_D3YWF5_D3YWF5_MOUSE_REVERSED|
"""index: 17233, intensity: 11536.0, mobility: 1.170"""	-0.663088	0.361762	0.973544	HQGDYTMQGQDIGIHQACTDCYEAYLSEFC	generic|sp_Q80Y24_PRIC2_MOUSE_REVERSED	|generic|tr_A7YQ68_A7YQ68_MOUSE_REVERSED|
"""index: 13413, intensity: 2879.0, mobility: 0.994"""	-0.663284	0.361985	0.973615	VHPPLPKGEKTT	generic|sp_Q7TNG5_EMAL2_MOUSE__chr7_1_19206122_19206211_ENSMUST00000148246_REVERSED	|generic|sp_Q7TNG5-2_EMAL2_MOUSE__chr7_1_19206122_19206211_ENSMUST00000148246_REVERSED	|generic|tr_D6RGM3_D6RGM3_MOUSE__chr7_1_19184849_19184959_ENSMUST00000148246_REVERSED	|generic|tr_A0A0U1RQ42_A0A0U1RQ42_MOUSE__chr7_1_19184849_19184959_ENSMUST00000148246_REVERSED	|generic|tr_E9QK48_E9QK48_MOUSE__chr7_1_19206122_19206211_ENSMUST00000148246_REVERSED|
"""index: 8454, intensity: 3270.0, mobility: 1.032"""	-0.663873	0.362334	0.973831	NELPDSEAEMLMR	generic|tr_Q8C5X3_Q8C5X3_MOUSE__IP_1100687_REVERSED	|generic|IP_1100683_TX=10090_REVERSED|
"""index: 12388, intensity: 3126.0, mobility: 0.998"""	-0.663917	0.362683	0.973847	WRQIPRWPL	generic|IP_1083868_TX=10090_REVERSED|
"""index: 7701, intensity: 3051.0, mobility: 0.946"""	-0.664202	0.363002	0.97395	DGQEAPSGQETLSQFHDSMCYLRGG	generic|tr_A0A087WQS9_A0A087WQS9_MOUSE_REVERSED|
"""index: 5743, intensity: 4162.0, mobility: 1.041"""	-0.664333	0.363002	0.973998	LKMPFTVGQKSLMEMPFVRM	generic|tr_Q99KK5_Q99KK5_MOUSE__IP_1124470_REVERSED|
"""index: 13511, intensity: 8209.0, mobility: 0.974"""	-0.664965	0.363224	0.974226	AKRTSFNKLD	generic|IP_1033126_TX=10090_REVERSED|
"""index: 16140, intensity: 6926.0, mobility: 0.917"""	-0.665025	0.363446	0.974248	LQMGCVRVGL	generic|tr_H3BIW9_H3BIW9_MOUSE__chr9_1_108032139_108032213_ENSMUST00000164395__II_843384_REVERSED	|generic|tr_Q3UGJ0_Q3UGJ0_MOUSE__chr9_1_108032139_108032213_ENSMUST00000164395_REVERSED|
"""index: 14836, intensity: 3313.0, mobility: 0.826"""	-0.665218	0.363636	0.974317	GDESMLPILFRILF	generic|IP_850975_TX=10090_REVERSED|
"""index: 8493, intensity: 3591.0, mobility: 0.972"""	-0.665421	0.363636	0.97439	QMLEQKRVQTFELGSMRQHNVAIHLIY	generic|IP_3495764_TX=10090_REVERSED|
"""index: 17166, intensity: 8123.0, mobility: 0.898"""	-0.665623	0.363985	0.974463	GPHSTYLSSNEP	generic|IP_857252_TX=10090_REVERSED|
"""index: 5203, intensity: 3806.0, mobility: 0.932"""	-0.665735	0.364174	0.974503	EKEHSRRMPVWLLLCSPLLAECLAGP	generic|IP_907330_TX=10090_REVERSED|
"""index: 8819, intensity: 2574.0, mobility: 0.887"""	-0.665754	0.364174	0.97451	MLNYKMVFKTFRHCLF	generic|sp_Q6PEB6_PHOCN_MOUSE__chr1_1_55150176_55150229_ENSMUST00000161122__II_1039268_REVERSED	|generic|tr_E0CYJ0_E0CYJ0_MOUSE__chr1_1_55150176_55150229_ENSMUST00000161122__II_1039268_REVERSED	|generic|tr_G8JL35_G8JL35_MOUSE__chr1_1_55150176_55150229_ENSMUST00000161122__II_1039278_REVERSED	|generic|II_1039275_TX=10090_REVERSED	|generic|tr_E0CXA9_E0CXA9_MOUSE__chr1_1_55150176_55150229_ENSMUST00000161122_REVERSED|
"""index: 11356, intensity: 6525.0, mobility: 0.925"""	-0.666289	0.364522	0.974701	CGLPLPTLLQP	generic|IP_933134_TX=10090_REVERSED|
"""index: 12835, intensity: 5027.0, mobility: 0.906"""	-0.666499	0.36487	0.974775	HRVAGNLIMM	generic|tr_B9EK99_B9EK99_MOUSE_REVERSED|
"""index: 3523, intensity: 2533.0, mobility: 1.088"""	-0.666639	0.365217	0.974825	FTTLPERKAGMWWKRMKMWLLWCLTIKSQAESAYCRRWPSAMR	generic|chr17_-1_78935950_78936936_ENSMUST00000024885__IP_1064276_TX=10090_REVERSED|
"""index: 1425, intensity: 2680.0, mobility: 0.996"""	-0.666668	0.365438	0.974835	KRQNVFYQIDK	generic|tr_A0A494BAM6_A0A494BAM6_MOUSE_REVERSED	|generic|tr_Q4FJU4_Q4FJU4_MOUSE__chr18_1_77835173_77835229_ENSMUST00000238172_REVERSED	|generic|tr_Q3U4E4_Q3U4E4_MOUSE__chr18_1_77835173_77835229_ENSMUST00000238172_REVERSED	|generic|sp_Q99M15_PPIP2_MOUSE__chr18_1_77835173_77835229_ENSMUST00000238172_REVERSED|
"""index: 9220, intensity: 3832.0, mobility: 0.832"""	-0.666779	0.365786	0.974875	AVGDERHAGVMLSHRNASLLST	generic|tr_A0A0J9YUG4_A0A0J9YUG4_MOUSE__chr18_1_69682691_69682819_ENSMUST00000146908__II_1054159_REVERSED	|generic|tr_A0A0J9YVI1_A0A0J9YVI1_MOUSE__chr18_1_69677996_69678133_ENSMUST00000202751__II_1054099_REVERSED	|generic|tr_A0A0J9YUP9_A0A0J9YUP9_MOUSE__chr18_1_69682691_69682819_ENSMUST00000146908__II_1054099_REVERSED	|generic|tr_A0A0J9YU37_A0A0J9YU37_MOUSE__chr18_1_69682691_69682819_ENSMUST00000146908__II_1054099_REVERSED	|generic|tr_A0A0J9YTU7_A0A0J9YTU7_MOUSE__chr18_1_69677996_69678133_ENSMUST00000202751__II_1054099_REVERSED	|generic|sp_Q60722_ITF2_MOUSE__chr18_1_69677996_69678133_ENSMUST00000202751__II_1054099_REVERSED	|generic|sp_Q60722-3_ITF2_MOUSE__chr18_1_69682691_69682819_ENSMUST00000146908__II_1054099_REVERSED	|generic|tr_A0A0J9YTR9_A0A0J9YTR9_MOUSE__chr18_1_69682691_69682819_ENSMUST00000146908__II_1054099_REVERSED	|generic|tr_E9Q8G4_E9Q8G4_MOUSE__chr18_1_69677996_69678133_ENSMUST00000202751__II_1054099_REVERSED	|generic|tr_Q3UZE5_Q3UZE5_MOUSE__chr18_1_69677996_69678133_ENSMUST00000202751__II_1054099_REVERSED	|generic|tr_Q91XK1_Q91XK1_MOUSE__chr18_1_69677996_69678133_ENSMUST00000202751__II_1054099_REVERSED	|generic|tr_A0A0J9YUZ0_A0A0J9YUZ0_MOUSE__chr18_1_69677996_69678133_ENSMUST00000202751__II_1054099_REVERSED	|generic|tr_Q91YV0_Q91YV0_MOUSE__chr18_1_69682691_69682819_ENSMUST00000146908__II_1054099_REVERSED	|generic|tr_A0A0J9YUK1_A0A0J9YUK1_MOUSE__chr18_1_69682691_69682819_ENSMUST00000146908__II_1054099_REVERSED	|generic|tr_A0A0J9YTW1_A0A0J9YTW1_MOUSE__chr18_1_69682691_69682819_ENSMUST00000146908__II_1054099_REVERSED	|generic|tr_A0A0J9YVG2_A0A0J9YVG2_MOUSE__chr18_1_69682691_69682819_ENSMUST00000146908__II_1054099_REVERSED	|generic|tr_A0A0J9YV50_A0A0J9YV50_MOUSE_REVERSED	|generic|tr_Q8CE98_Q8CE98_MOUSE__chr9_-1_72110732_72110764_ENSMUST00000184867_REVERSED|
"""index: 14965, intensity: 8821.0, mobility: 0.919"""	-0.666949	0.366134	0.974935	AFPQLKMKSL	generic|tr_Q8BQ03_Q8BQ03_MOUSE__chr8_1_75123881_75123973_ENSMUST00000212648__II_3502914_REVERSED	|generic|tr_Q8C2I9_Q8C2I9_MOUSE__chr8_1_75123881_75123973_ENSMUST00000212648__II_3502910_REVERSED	|generic|sp_P49718_MCM5_MOUSE__chr8_1_75123881_75123973_ENSMUST00000212648__II_3502910_REVERSED|
"""index: 7764, intensity: 4375.0, mobility: 1.083"""	-0.667235	0.366319	0.975036	PWCAKLGHGTHATNL	generic|IP_1076247_TX=10090_REVERSED|
"""index: 156, intensity: 2920.0, mobility: 0.995"""	-0.667412	0.366319	0.975098	TEHMNEWFKAVY	generic|II_3461063_TX=10090_REVERSED	|generic|tr_A0A338P6X1_A0A338P6X1_MOUSE_REVERSED	|generic|tr_K7N6Z2_K7N6Z2_MOUSE_REVERSED|
"""index: 16687, intensity: 3576.0, mobility: 1.086"""	-0.668089	0.366539	0.975336	LQNTEQIQFVKQQPNRLRQPSEQV	generic|IP_1035931_TX=10090_REVERSED|
"""index: 14124, intensity: 3037.0, mobility: 0.840"""	-0.66868	0.366886	0.975542	ETVCCDLW	generic|tr_A0A1L1SQ24_A0A1L1SQ24_MOUSE__chr7_1_132973592_132973627_ENSMUST00000210507__II_3326814_REVERSED	|generic|sp_Q7M760_ZRAN1_MOUSE__chr7_1_132973592_132973627_ENSMUST00000210507__II_3326814_REVERSED|
"""index: 15909, intensity: 3282.0, mobility: 1.011"""	-0.668776	0.367071	0.975575	MSRTDKIKMR	generic|IP_1000898_TX=10090_REVERSED|
"""index: 5997, intensity: 9285.0, mobility: 1.033"""	-0.668893	0.367071	0.975616	YHSQSSLQEDCLKFFPVIKNALVEATRFGQSYLMVQAILQR	generic|sp_Q9JHU4_DYHC1_MOUSE__chr12_1_110641105_110641227_ENSMUST00000172218__II_1115120_REVERSED	|generic|tr_O08821_O08821_MOUSE_REVERSED|
"""index: 9072, intensity: 2964.0, mobility: 0.817"""	-0.669499	0.36729	0.975826	PFPNLQVV	generic|II_1000118_TX=10090_REVERSED	|generic|sp_Q3UUY6_PROM2_MOUSE_REVERSED	|generic|sp_Q3UUY6-2_PROM2_MOUSE_REVERSED|
"""index: 6968, intensity: 3362.0, mobility: 0.947"""	-0.669799	0.367637	0.975929	SHKTLTSTLHSV	generic|chr10_-1_18616878_18616952_ENSMUST00000215836_REVERSED|
"""index: 8827, intensity: 2939.0, mobility: 1.173"""	-0.66992	0.367856	0.975971	FRMKRQILHNDSLSD	generic|IP_885484_TX=10090_REVERSED|
"""index: 2493, intensity: 2609.0, mobility: 0.801"""	-0.670072	0.368075	0.976023	QEIESIEQLLEPELLK	generic|tr_I6L9G8_I6L9G8_MOUSE_REVERSED	|generic|sp_Q3UIR3_DTX3L_MOUSE_REVERSED	|generic|sp_Q3UIR3-2_DTX3L_MOUSE_REVERSED|
"""index: 12280, intensity: 9558.0, mobility: 0.945"""	-0.670357	0.368421	0.976121	KPTQVEPARR	generic|tr_A0A5F8MPE1_A0A5F8MPE1_MOUSE__chr16_-1_73961801_73961833_ENSMUST00000117785_REVERSED|
"""index: 6412, intensity: 7677.0, mobility: 0.974"""	-0.670523	0.368603	0.976178	KKMKATPYVKTLIWRLDNLLERNNEEIENAKSLI	generic|tr_Q9DAV8_Q9DAV8_MOUSE_REVERSED|
"""index: 12242, intensity: 17507.0, mobility: 0.998"""	-0.670925	0.368603	0.976315	AHPAQRECVQEVSDVTWKELDGM	generic|IP_3485698_TX=10090_REVERSED|
"""index: 15013, intensity: 3526.0, mobility: 0.911"""	-0.671663	0.368821	0.976566	QTSFGSRVLP	generic|IP_2517176_TX=10090_REVERSED|
"""index: 9751, intensity: 3600.0, mobility: 0.878"""	-0.672112	0.369167	0.976717	FIRKPFLRHISLGQWTGE	generic|IP_1050776_TX=10090_REVERSED|
"""index: 9440, intensity: 3547.0, mobility: 0.857"""	-0.672166	0.369385	0.976735	LFVQQGRR	generic|sp_Q922S4-3_PDE2A_MOUSE__chr7_1_101508014_101508133_ENSMUST00000210364_REVERSED	|generic|tr_A0A1B0GSC8_A0A1B0GSC8_MOUSE__chr7_1_101461495_101461545_ENSMUST00000084894_REVERSED	|generic|tr_A0A1B0GRJ9_A0A1B0GRJ9_MOUSE__chr7_1_101508014_101508133_ENSMUST00000210364_REVERSED	|generic|tr_Q3TD37_Q3TD37_MOUSE__chr7_1_101508014_101508133_ENSMUST00000210364_REVERSED	|generic|tr_Q3TYK5_Q3TYK5_MOUSE__chr7_1_101508014_101508133_ENSMUST00000210364_REVERSED|
"""index: 5947, intensity: 2953.0, mobility: 0.934"""	-0.67229	0.36973	0.976777	NEDSTMLSRR	generic|tr_Q3TYI5_Q3TYI5_MOUSE__II_3485631_REVERSED	|generic|tr_J3QK20_J3QK20_MOUSE__II_3485631_REVERSED	|generic|sp_Q8R0S4_CACB4_MOUSE__II_3485631_REVERSED	|generic|sp_Q8R0S4-1_CACB4_MOUSE__II_3485631_REVERSED	|generic|sp_Q8R0S4-2_CACB4_MOUSE__II_3485631_REVERSED	|generic|tr_O54985_O54985_MOUSE_REVERSED|
"""index: 9177, intensity: 4366.0, mobility: 1.107"""	-0.672413	0.369948	0.976818	LPLHLQDYFASMVIHRNWLHSRHFVKCM	generic|IP_991357_TX=10090_REVERSED|
"""index: 15788, intensity: 3727.0, mobility: 1.061"""	-0.672507	0.370166	0.97685	VPQCTYKDLGLCHESLGERTGVSMFSELII	generic|IP_2445896_TX=10090_REVERSED|
"""index: 5213, intensity: 3226.0, mobility: 1.044"""	-0.672656	0.370255	0.9769	MKWMRMRMKML	generic|IP_836953_TX=10090_REVERSED|
"""index: 8326, intensity: 2807.0, mobility: 1.000"""	-0.673047	0.370473	0.977031	FFGEIKAQQKPKHLPSETFSF	generic|sp_O88700_BLM_MOUSE__II_886372_REVERSED	|generic|tr_E9PZ97_E9PZ97_MOUSE__II_886372_REVERSED|
"""index: 1063, intensity: 2505.0, mobility: 0.887"""	-0.673443	0.370523	0.977163	LYLSPSTYMA	generic|IP_1000959_TX=10090_REVERSED|
"""index: 11602, intensity: 14970.0, mobility: 0.899"""	-0.673637	0.370523	0.977227	WTLGSRSLR	generic|IP_1032536_TX=10090_REVERSED|
"""index: 8010, intensity: 21640.0, mobility: 1.015"""	-0.674042	0.370613	0.977361	EDIGEKSTKMFTKLHNVALLRVPALPHNLSLML	generic|tr_G3X9B1_G3X9B1_MOUSE__chr13_1_12438603_12438677_ENSMUST00000222091__II_3473348_REVERSED	|generic|tr_Q8BLJ4_Q8BLJ4_MOUSE__chr13_1_12396508_12396642_ENSMUST00000221046_REVERSED	|generic|tr_Q3TMK0_Q3TMK0_MOUSE__chr13_1_12396508_12396642_ENSMUST00000221046_REVERSED	|generic|tr_Q3TNE1_Q3TNE1_MOUSE__chr13_1_12396508_12396642_ENSMUST00000221046_REVERSED	|generic|tr_Q3T9I0_Q3T9I0_MOUSE__chr13_1_12396508_12396642_ENSMUST00000221046_REVERSED	|generic|tr_Q3UNW7_Q3UNW7_MOUSE__chr13_1_12396508_12396642_ENSMUST00000221046_REVERSED|
"""index: 10585, intensity: 2681.0, mobility: 1.071"""	-0.674411	0.370829	0.977483	YTDMLSIVKFLYE	generic|tr_Q32NZ3_Q32NZ3_MOUSE_REVERSED	|generic|tr_B2RSY5_B2RSY5_MOUSE_REVERSED	|generic|tr_Q8CGQ1_Q8CGQ1_MOUSE_REVERSED|
"""index: 2312, intensity: 2773.0, mobility: 0.885"""	-0.674602	0.371173	0.977546	TSVLLFLFW	generic|IP_1074120_TX=10090_REVERSED|
"""index: 2674, intensity: 3005.0, mobility: 0.866"""	-0.674862	0.371389	0.977631	FRSSKASGEW	generic|IP_3494850_TX=10090_REVERSED|
"""index: 5829, intensity: 30357.0, mobility: 1.041"""	-0.67493	0.371694	0.977654	YMVMGLPLMTLFYQVLALGFG	generic|IP_1020430_TX=10090_REVERSED|
"""index: 7284, intensity: 2629.0, mobility: 1.039"""	-0.674963	0.371694	0.977665	VSVMFGSFYSLAML	generic|tr_Q9EPG2_Q9EPG2_MOUSE_REVERSED	|generic|tr_Q8VGU1_Q8VGU1_MOUSE_REVERSED|
"""index: 10656, intensity: 6101.0, mobility: 0.988"""	-0.675378	0.372037	0.977801	IMGMKMMDTIMRTRMKMRRV	generic|IP_853057_TX=10090_REVERSED|
"""index: 8401, intensity: 5643.0, mobility: 0.985"""	-0.675661	0.372125	0.977893	STRKLEMEQMHIKSPTMRIPVPHVIATDPDAPA	generic|tr_F7AB82_F7AB82_MOUSE_REVERSED	|generic|sp_O54916_REPS1_MOUSE__chr10_1_18123043_18123177_ENSMUST00000155284_REVERSED	|generic|sp_O54916-4_REPS1_MOUSE__chr10_1_18123043_18123177_ENSMUST00000155284_REVERSED|
"""index: 17451, intensity: 6777.0, mobility: 1.049"""	-0.676089	0.372348	0.978032	GRHRLSEAKNEL	generic|IP_856536_TX=10090_REVERSED|
"""index: 18635, intensity: 3427.0, mobility: 1.056"""	-0.676156	0.372348	0.978053	SIRYDLRVNLIFQLIEIIKLKTDMVMIDEKEP	generic|tr_Q8C7X9_Q8C7X9_MOUSE__chr6_1_108383622_108383819_ENSMUST00000203995__II_909780_REVERSED	|generic|tr_A0A1D5RLA1_A0A1D5RLA1_MOUSE__chr6_1_108391837_108391974_ENSMUST00000212125__II_3491956_REVERSED	|generic|sp_P11881_ITPR1_MOUSE__chr6_1_108383622_108383819_ENSMUST00000203995_REVERSED	|generic|sp_P11881-2_ITPR1_MOUSE__chr6_1_108383622_108383819_ENSMUST00000203995_REVERSED	|generic|sp_P11881-3_ITPR1_MOUSE__chr6_1_108383622_108383819_ENSMUST00000203995_REVERSED	|generic|sp_P11881-4_ITPR1_MOUSE__chr6_1_108383622_108383819_ENSMUST00000203995_REVERSED	|generic|sp_P11881-5_ITPR1_MOUSE__chr6_1_108383622_108383819_ENSMUST00000203995_REVERSED	|generic|sp_P11881-6_ITPR1_MOUSE__chr6_1_108383622_108383819_ENSMUST00000203995_REVERSED	|generic|sp_P11881-7_ITPR1_MOUSE__chr6_1_108383622_108383819_ENSMUST00000203995_REVERSED	|generic|sp_P11881-8_ITPR1_MOUSE__chr6_1_108383622_108383819_ENSMUST00000203995_REVERSED	|generic|tr_Q3UVA1_Q3UVA1_MOUSE__chr6_1_108383622_108383819_ENSMUST00000203995_REVERSED|
"""index: 16730, intensity: 3760.0, mobility: 0.985"""	-0.676403	0.372348	0.978134	SYREPSVPRRRKRALHPLLD	generic|II_891237_TX=10090_REVERSED	|generic|sp_Q8QZV0_DEDD2_MOUSE_REVERSED|
"""index: 4714, intensity: 3931.0, mobility: 0.850"""	-0.676731	0.372348	0.978239	GADEKRCLREVHSGADARRIRD	generic|IP_1140635_TX=10090_REVERSED|
"""index: 16663, intensity: 13138.0, mobility: 1.174"""	-0.677177	0.37269	0.978383	ETPLPPGPITGNPVPLGPATGSLVETPLL	generic|IP_1087888_TX=10090_REVERSED|
"""index: 17408, intensity: 24556.0, mobility: 1.006"""	-0.677602	0.372864	0.978519	HTARRRPSTEK	generic|sp_Q61762_KCNA5_MOUSE_REVERSED	|generic|sp_Q61762-3_KCNA5_MOUSE_REVERSED|
"""index: 8270, intensity: 2672.0, mobility: 0.890"""	-0.677913	0.372864	0.978618	FLVLSAHLKIFIYEN	generic|IP_830032_TX=10090_REVERSED|
"""index: 4595, intensity: 3833.0, mobility: 1.126"""	-0.67809	0.373206	0.978675	EEPIEEEGFAEREEALKMRRELKE	generic|sp_E9Q5M6_CFA44_MOUSE__II_1075305_REVERSED|
"""index: 15730, intensity: 3217.0, mobility: 1.054"""	-0.678232	0.373251	0.97872	TINIIQTTRRR	generic|tr_Q91W16_Q91W16_MOUSE__II_883724_REVERSED	|generic|tr_F6ZQA3_F6ZQA3_MOUSE__II_883724_REVERSED	|generic|sp_E9Q7G0_NUMA1_MOUSE_REVERSED	|generic|tr_Q3UNM2_Q3UNM2_MOUSE_REVERSED|
"""index: 6743, intensity: 3558.0, mobility: 1.088"""	-0.678351	0.373251	0.978758	WLTQMFSADVQISGNSISLHLYRESSVSVLILDDGIRVKEGESR	generic|tr_A0A140LJF7_A0A140LJF7_MOUSE__chr2_-1_112902574_112902609_ENSMUST00000146187_REVERSED	|generic|tr_A0A140LJK7_A0A140LJK7_MOUSE__chr2_-1_112902574_112902609_ENSMUST00000146187_REVERSED	|generic|tr_E9PW34_E9PW34_MOUSE__chr2_-1_112902574_112902609_ENSMUST00000146187_REVERSED	|generic|sp_A2AGL3_RYR3_MOUSE__chr2_-1_112902574_112902609_ENSMUST00000146187_REVERSED	|generic|sp_A2AGL3-2_RYR3_MOUSE__chr2_-1_112902574_112902609_ENSMUST00000146187_REVERSED|
"""index: 8123, intensity: 3029.0, mobility: 1.009"""	-0.67911	0.373338	0.978997	PHDAARSARAAKFS	generic|chr5_1_92167046_92167132_ENSMUST00000031355_REVERSED|
"""index: 13013, intensity: 4899.0, mobility: 0.873"""	-0.679584	0.373424	0.979146	MKEAMSLIR	generic|sp_Q8BI84-2_TGO1_MOUSE__chr1_-1_183344224_183344373_ENSMUST00000192090__II_1025185_REVERSED	|generic|sp_Q8BI84_TGO1_MOUSE__II_1025192_REVERSED	|generic|tr_A0A0R4J2D3_A0A0R4J2D3_MOUSE_REVERSED|
"""index: 7382, intensity: 3034.0, mobility: 0.836"""	-0.679918	0.373765	0.979251	QISCLAGLPP	generic|IP_3480023_TX=10090_REVERSED	|generic|IP_1095703_TX=10090_REVERSED	|generic|IP_3489681_TX=10090_REVERSED	|generic|IP_3453762_TX=10090_REVERSED	|generic|IP_3503714_TX=10090_REVERSED	|generic|IP_3465905_TX=10090_REVERSED|
"""index: 12842, intensity: 3908.0, mobility: 0.906"""	-0.680048	0.374106	0.979292	RHERITSQM	generic|sp_Q6PFX9_TNKS1_MOUSE__chr8_-1_34867690_34867776_ENSMUST00000209904__II_3500806_REVERSED	|generic|sp_Q6PFX9-2_TNKS1_MOUSE__chr8_-1_34867690_34867776_ENSMUST00000209904__II_3500806_REVERSED	|generic|II_3500802_TX=10090_REVERSED|
"""index: 11130, intensity: 3501.0, mobility: 0.970"""	-0.68016	0.374319	0.979327	MFLVRFVPSL	generic|IP_907951_TX=10090_REVERSED|
"""index: 9941, intensity: 3571.0, mobility: 0.908"""	-0.680662	0.374659	0.979483	LCLMFIMAWVRGRSLQ	generic|sp_Q62052_P_MOUSE__II_888394_REVERSED	|generic|II_888391_TX=10090_REVERSED|
"""index: 1505, intensity: 3871.0, mobility: 0.966"""	-0.680769	0.374872	0.979516	LFVTEEFPSFDIVNVKIPRVGHQEPK	generic|tr_Q3UN53_Q3UN53_MOUSE__II_3505177_REVERSED	|generic|sp_Q8C761_WDR60_MOUSE__chr12_-1_116224882_116225013_ENSMUST00000222764__II_3473300_REVERSED|
"""index: 5873, intensity: 38580.0, mobility: 1.082"""	-0.681348	0.375085	0.979695	LLIGFSWVDSQHTYVRDFLAEPAMWKVPLRGNSTKKYYDI	generic|tr_A0A0R4IZY3_A0A0R4IZY3_MOUSE_REVERSED|
"""index: 7274, intensity: 4047.0, mobility: 0.877"""	-0.681873	0.375298	0.979857	HTIYLNLFDYLYHYMS	generic|IP_924629_TX=10090_REVERSED|
"""index: 7267, intensity: 3911.0, mobility: 0.954"""	-0.681887	0.375638	0.979861	QRGKSHRRLANKLSMSGWTPMWL	generic|IP_861862_TX=10090_REVERSED	|generic|IP_861868_TX=10090_REVERSED|
"""index: 7144, intensity: 3169.0, mobility: 0.930"""	-0.682011	0.375978	0.979899	MRRMGSDTWT	generic|tr_Q5SUT2_Q5SUT2_MOUSE__chr11_-1_5144291_5144365_ENSMUST00000156492_REVERSED	|generic|tr_E0CY77_E0CY77_MOUSE__chr11_-1_5144291_5144365_ENSMUST00000156492_REVERSED	|generic|sp_Q91VF5-2_EMID1_MOUSE__chr11_-1_5144291_5144365_ENSMUST00000156492_REVERSED|
"""index: 15996, intensity: 43637.0, mobility: 1.017"""	-0.682165	0.37619	0.979946	QEREHQAKRL	generic|sp_Q3UKC1_TAXB1_MOUSE__chr6_1_52757593_52757733_ENSMUST00000149586_REVERSED|
"""index: 1888, intensity: 4147.0, mobility: 0.934"""	-0.682303	0.376403	0.979988	NKWMCHGKYC	generic|tr_E9Q287_E9Q287_MOUSE_REVERSED	|generic|tr_B2RY45_B2RY45_MOUSE_REVERSED	|generic|tr_B2RY57_B2RY57_MOUSE_REVERSED	|generic|tr_G3X9D2_G3X9D2_MOUSE_REVERSED|
"""index: 4100, intensity: 3216.0, mobility: 0.873"""	-0.682506	0.376743	0.98005	HRHRYRGFRHYQHGNHPPEDREEPFVRI	generic|tr_Q8CDV4_Q8CDV4_MOUSE_REVERSED|
"""index: 11152, intensity: 4112.0, mobility: 0.883"""	-0.682509	0.377083	0.980051	RTMNAKLGKPPETTMKI	generic|tr_Q5F222_Q5F222_MOUSE_REVERSED	|generic|tr_D3Z667_D3Z667_MOUSE_REVERSED|
"""index: 5309, intensity: 3396.0, mobility: 0.754"""	-0.682531	0.377294	0.980058	QVGDGDMM	generic|chr15_1_58872720_58872782_ENSMUST00000036937_REVERSED|
"""index: 7368, intensity: 3460.0, mobility: 0.983"""	-0.68272	0.377634	0.980115	VIVSQCQEGEFMNS	generic|sp_Q7TSI3_PP6R1_MOUSE__chr7_-1_4641924_4641962_ENSMUST00000206966__II_898522_REVERSED	|generic|tr_B2RUA5_B2RUA5_MOUSE__chr7_-1_4641924_4641962_ENSMUST00000206966__II_898522_REVERSED	|generic|tr_Q8BNQ1_Q8BNQ1_MOUSE__chr7_-1_4641924_4641962_ENSMUST00000206966_REVERSED|
"""index: 8740, intensity: 2648.0, mobility: 1.103"""	-0.683078	0.377846	0.980224	ERGSLTYTIMLQWTP	generic|IP_3493014_TX=10090_REVERSED|
"""index: 11060, intensity: 2686.0, mobility: 0.895"""	-0.683329	0.378094	0.9803	PNKSSVDEHNWLPGRKR	generic|tr_Q80XD5_Q80XD5_MOUSE__chr5_-1_73022498_73022563_ENSMUST00000156661__II_938617_REVERSED	|generic|tr_F8VQ05_F8VQ05_MOUSE__chr5_-1_73108465_73108596_ENSMUST00000153923__II_938630_REVERSED	|generic|tr_Q8CHD0_Q8CHD0_MOUSE__chr5_-1_73022498_73022563_ENSMUST00000156661_REVERSED	|generic|tr_A0A0J9YUH4_A0A0J9YUH4_MOUSE__chr5_-1_73067270_73067362_ENSMUST00000156661_REVERSED	|generic|tr_A0A0J9YUJ6_A0A0J9YUJ6_MOUSE__chr5_-1_73067270_73067362_ENSMUST00000156661_REVERSED|
"""index: 5429, intensity: 17994.0, mobility: 0.901"""	-0.683539	0.378094	0.980364	KKAKERWEQETVKSAADLEQ	generic|tr_Q3TJ95_Q3TJ95_MOUSE__chr13_-1_54598718_54598819_ENSMUST00000146301_REVERSED	|generic|sp_Q6IRU5_CLCB_MOUSE__chr13_-1_54598718_54598819_ENSMUST00000146301_REVERSED	|generic|sp_Q6IRU5-2_CLCB_MOUSE__chr13_-1_54598718_54598819_ENSMUST00000146301_REVERSED	|generic|sp_Q6IRU5-3_CLCB_MOUSE__chr13_-1_54598718_54598819_ENSMUST00000146301_REVERSED	|generic|tr_F7BHJ0_F7BHJ0_MOUSE__chr13_-1_54593750_54593833_ENSMUST00000091609_REVERSED|
"""index: 1209, intensity: 4758.0, mobility: 0.940"""	-0.683624	0.378094	0.980389	FRPCWWVWSPP	generic|chr5_-1_137332474_137332662_ENSMUST00000039991__IP_928769_TX=10090_REVERSED|
"""index: 4279, intensity: 3857.0, mobility: 1.026"""	-0.684197	0.378388	0.980562	VAQGSAGA	generic|IP_2492276_TX=10090_REVERSED|
"""index: 1472, intensity: 2806.0, mobility: 1.135"""	-0.684244	0.378388	0.980576	DWWGKRSQPSSSCY	generic|IP_847508_TX=10090_REVERSED|
"""index: 7502, intensity: 3145.0, mobility: 1.120"""	-0.684689	0.378726	0.980709	SNELTVWRTIQKNCWPSGYARGDQLAKL	generic|chr8_-1_95735658_95735780_ENSMUST00000213006_REVERSED|
"""index: 12925, intensity: 13976.0, mobility: 0.889"""	-0.684796	0.378937	0.980741	KFRCLKQP	generic|IP_3491784_TX=10090_REVERSED|
"""index: 5129, intensity: 3560.0, mobility: 1.125"""	-0.684987	0.379275	0.980798	QWMRPSRCSTHSSEWPQSLTSTACSPWPWSC	generic|IP_848538_TX=10090_REVERSED|
"""index: 8146, intensity: 3926.0, mobility: 0.879"""	-0.685267	0.379614	0.980881	VFLALIVSVFYVLYSF	generic|IP_075572_TX=10090_REVERSED|
"""index: 12166, intensity: 3401.0, mobility: 0.941"""	-0.685744	0.379695	0.981022	MMTLLFSRR	generic|chr2_-1_160966162_160966245_ENSMUST00000039782_REVERSED|
"""index: 1294, intensity: 3041.0, mobility: 0.819"""	-0.685956	0.37996	0.981085	MAILLVMEVGGMIHIS	generic|tr_Q8VF29_Q8VF29_MOUSE_REVERSED|
"""index: 7187, intensity: 2752.0, mobility: 0.830"""	-0.685991	0.37996	0.981095	RFFEAHKNK	generic|tr_D9IG02_D9IG02_MOUSE_REVERSED	|generic|tr_A2AHG6_A2AHG6_MOUSE_REVERSED	|generic|sp_Q5XPT3_LARG2_MOUSE_REVERSED	|generic|sp_Q5XPT3-2_LARG2_MOUSE_REVERSED	|generic|tr_Q14AT0_Q14AT0_MOUSE_REVERSED|
"""index: 13798, intensity: 2618.0, mobility: 1.225"""	-0.6861	0.37996	0.981127	LHRLDFMRVSGDAGVSAFM	generic|sp_P61963_DCAF7_MOUSE_REVERSED	|generic|tr_Q80ZU1_Q80ZU1_MOUSE_REVERSED	|generic|tr_Q3U3H9_Q3U3H9_MOUSE_REVERSED|
"""index: 5697, intensity: 3130.0, mobility: 1.103"""	-0.686358	0.37996	0.981203	SHSWTHTHQTHTDTP	generic|IP_3484927_TX=10090_REVERSED|
"""index: 1644, intensity: 2686.0, mobility: 0.887"""	-0.686499	0.37996	0.981245	LYCMRRLTP	generic|sp_Q9QZE5_COPG1_MOUSE__chr6_1_87912201_87912302_ENSMUST00000149907__II_911460_REVERSED	|generic|II_911474_TX=10090_REVERSED	|generic|II_911477_TX=10090_REVERSED	|generic|tr_Q7TNQ1_Q7TNQ1_MOUSE__chr6_1_87890214_87890312_ENSMUST00000137717_REVERSED|
"""index: 12681, intensity: 6614.0, mobility: 0.990"""	-0.686643	0.37996	0.981287	VYTKYYLKN	generic|IP_986893_TX=10090_REVERSED|
"""index: 12168, intensity: 12104.0, mobility: 1.283"""	-0.686979	0.37996	0.981385	HFRYDLDVNFNAEKLEELT	generic|tr_A0A498WGR9_A0A498WGR9_MOUSE_REVERSED|
"""index: 1397, intensity: 3265.0, mobility: 1.006"""	-0.687553	0.37996	0.981552	TVEKQGSSLHASE	generic|tr_A0A1L1SUD9_A0A1L1SUD9_MOUSE_REVERSED	|generic|tr_A0A2I3BPI0_A0A2I3BPI0_MOUSE_REVERSED|
"""index: 16696, intensity: 4030.0, mobility: 0.968"""	-0.688245	0.380168	0.981753	FQLKAEVLPM	generic|sp_P59113_FERM1_MOUSE__II_998943_REVERSED	|generic|tr_Q4W4Z0_Q4W4Z0_MOUSE_REVERSED|
"""index: 1444, intensity: 2733.0, mobility: 0.878"""	-0.688265	0.380376	0.981758	DLAFGLTFNE	generic|IP_1115107_TX=10090_REVERSED|
"""index: 8021, intensity: 5631.0, mobility: 1.117"""	-0.688406	0.380712	0.981799	HVHSVVHPLRRWERIALSSAMEVLRE	generic|tr_A0A1D5RLL4_A0A1D5RLL4_MOUSE__chr5_1_144858911_144858958_ENSMUST00000198524__II_932221_REVERSED	|generic|tr_E9PWT1_E9PWT1_MOUSE__chr5_1_144858911_144858958_ENSMUST00000198524__II_932221_REVERSED	|generic|sp_Q80YV3_TRRAP_MOUSE__chr5_1_144858911_144858958_ENSMUST00000198524__II_932198_REVERSED	|generic|tr_E9QLK7_E9QLK7_MOUSE__chr5_1_144858911_144858958_ENSMUST00000198524__II_932221_REVERSED	|generic|tr_E9PZA7_E9PZA7_MOUSE__chr5_1_144858911_144858958_ENSMUST00000198524__II_932221_REVERSED	|generic|tr_Q3UH32_Q3UH32_MOUSE__chr5_1_144858911_144858958_ENSMUST00000198524__II_932198_REVERSED	|generic|tr_F7CGG2_F7CGG2_MOUSE__chr5_1_144858911_144858958_ENSMUST00000198524__II_932221_REVERSED|
"""index: 10669, intensity: 3618.0, mobility: 0.946"""	-0.688457	0.38092	0.981814	ASMLIGGLFLY	generic|sp_Q9D2C7_BI1_MOUSE__chr15_1_99406583_99406681_ENSMUST00000231147_REVERSED	|generic|tr_E0CX98_E0CX98_MOUSE__chr15_1_99406583_99406681_ENSMUST00000231147_REVERSED	|generic|tr_E0CXR0_E0CXR0_MOUSE__chr15_1_99406583_99406681_ENSMUST00000231147_REVERSED	|generic|tr_A0A2R8W6Y1_A0A2R8W6Y1_MOUSE__chr15_1_99406583_99406681_ENSMUST00000231147_REVERSED|
"""index: 4560, intensity: 2692.0, mobility: 1.117"""	-0.68875	0.381	0.981898	QMTVLRWGQSNMKWCFSDWLSLTSTEGL	generic|IP_1105159_TX=10090_REVERSED|
"""index: 7113, intensity: 2725.0, mobility: 0.964"""	-0.688901	0.381032	0.981941	MVTERVSRRV	generic|IP_902891_TX=10090_REVERSED|
"""index: 14645, intensity: 10937.0, mobility: 0.999"""	-0.689257	0.381032	0.982043	RSIMLMKRR	generic|chr11_-1_59428467_59428673_ENSMUST00000010038__IP_1135807_TX=10090_REVERSED|
"""index: 8879, intensity: 6653.0, mobility: 1.201"""	-0.690097	0.381112	0.982282	SWLTNLEFHQDAERQKL	generic|sp_A7XUY5_SKIT5_MOUSE_REVERSED	|generic|sp_A7XUY5-2_SKIT5_MOUSE_REVERSED	|generic|tr_E9Q072_E9Q072_MOUSE_REVERSED	|generic|tr_E9Q4T3_E9Q4T3_MOUSE_REVERSED|
"""index: 16364, intensity: 6516.0, mobility: 0.938"""	-0.690399	0.381191	0.982367	HMSHVRVRV	generic|IP_837684_TX=10090_REVERSED|
"""index: 5614, intensity: 5284.0, mobility: 0.877"""	-0.690927	0.381398	0.982516	VFSNFIEGET	generic|II_966458_TX=10090_REVERSED	|generic|tr_Q3TEE9_Q3TEE9_MOUSE_REVERSED	|generic|tr_A2AMG8_A2AMG8_MOUSE_REVERSED	|generic|tr_Q8BX74_Q8BX74_MOUSE_REVERSED	|generic|tr_Q3UFX5_Q3UFX5_MOUSE_REVERSED|
"""index: 6211, intensity: 9746.0, mobility: 1.059"""	-0.691261	0.381605	0.98261	QQIRDSMEPSARAELTAEHAKK	generic|II_912549_TX=10090_REVERSED	|generic|tr_V9GXH3_V9GXH3_MOUSE__chr6_-1_119694567_119694731_ENSMUST00000185139_REVERSED	|generic|tr_V9GXF0_V9GXF0_MOUSE__chr6_-1_119694567_119694731_ENSMUST00000185139_REVERSED	|generic|tr_V9GXP8_V9GXP8_MOUSE__chr6_-1_119694567_119694731_ENSMUST00000185139_REVERSED	|generic|tr_F8VPM7_F8VPM7_MOUSE__chr6_-1_119694567_119694731_ENSMUST00000185139_REVERSED	|generic|sp_Q99MI1_RB6I2_MOUSE__chr6_-1_119694567_119694731_ENSMUST00000185139_REVERSED	|generic|sp_Q99MI1-2_RB6I2_MOUSE__chr6_-1_119694567_119694731_ENSMUST00000185139_REVERSED	|generic|tr_V9GWT6_V9GWT6_MOUSE__chr6_-1_119694567_119694731_ENSMUST00000185139_REVERSED	|generic|tr_V9GX53_V9GX53_MOUSE__chr6_-1_119694567_119694731_ENSMUST00000185139_REVERSED|
"""index: 12258, intensity: 6271.0, mobility: 0.943"""	-0.691499	0.381764	0.982677	TRLEWSRR	generic|tr_Q80U64_Q80U64_MOUSE__chr17_-1_12260447_12260608_ENSMUST00000232931_REVERSED	|generic|sp_O08648_M3K4_MOUSE__chr17_-1_12260447_12260608_ENSMUST00000232931_REVERSED	|generic|sp_O08648-2_M3K4_MOUSE__chr17_-1_12260447_12260608_ENSMUST00000232931_REVERSED	|generic|tr_Q8K4X6_Q8K4X6_MOUSE__chr17_-1_12260447_12260608_ENSMUST00000232931_REVERSED|
"""index: 9112, intensity: 4129.0, mobility: 0.787"""	-0.691736	0.381764	0.982743	VLPVTSHS	generic|IP_1113823_TX=10090_REVERSED|
"""index: 9250, intensity: 2665.0, mobility: 1.007"""	-0.692091	0.38197	0.982841	MERITQSSLCRE	generic|IP_3448873_TX=10090_REVERSED|
"""index: 10827, intensity: 6843.0, mobility: 0.959"""	-0.692249	0.382176	0.982885	ISSDIYGVINKHGSLDRMI	generic|tr_A0A0N4SVA1_A0A0N4SVA1_MOUSE__II_911747_REVERSED	|generic|sp_Q3UHJ0_AAK1_MOUSE__chr6_1_86950814_86950864_ENSMUST00000113668__II_911747_REVERSED	|generic|sp_Q3UHJ0-2_AAK1_MOUSE__chr6_1_86950814_86950864_ENSMUST00000113668__II_911747_REVERSED|
"""index: 8235, intensity: 2501.0, mobility: 1.009"""	-0.692813	0.382382	0.983041	EPPDYTIHPVNFMKEGPSMGNDKDLKFKKKKVMVSK	generic|tr_Q3UWF6_Q3UWF6_MOUSE__II_880028_REVERSED	|generic|sp_P97414_KCNQ1_MOUSE__II_880028_REVERSED	|generic|sp_P97414-2_KCNQ1_MOUSE__II_880028_REVERSED	|generic|tr_A0A087WNY7_A0A087WNY7_MOUSE_REVERSED	|generic|tr_Q8CJG2_Q8CJG2_MOUSE_REVERSED|
"""index: 6013, intensity: 11938.0, mobility: 0.989"""	-0.69308	0.382461	0.983115	HQATKRHRYLFIVMYLSAWMMVAVYILDHTIILSFFWGS	generic|tr_L7N213_L7N213_MOUSE_REVERSED	|generic|tr_Q8VIB9_Q8VIB9_MOUSE_REVERSED	|generic|tr_A0A2I3BR71_A0A2I3BR71_MOUSE_REVERSED|
"""index: 636, intensity: 2519.0, mobility: 0.769"""	-0.693369	0.382794	0.983194	LFGTSAQS	generic|IP_947999_TX=10090_REVERSED|
"""index: 2087, intensity: 7565.0, mobility: 0.942"""	-0.693521	0.382823	0.983236	LVAPSTALIEPTA	generic|tr_E9Q8M1_E9Q8M1_MOUSE_REVERSED	|generic|tr_Q923T4_Q923T4_MOUSE_REVERSED	|generic|tr_Q6PI88_Q6PI88_MOUSE_REVERSED|
"""index: 10522, intensity: 3903.0, mobility: 0.801"""	-0.69438	0.382823	0.98347	GIISTPHQ	generic|sp_Q3U129_B3GNL_MOUSE_REVERSED	|generic|sp_Q3U129-2_B3GNL_MOUSE_REVERSED	|generic|sp_Q3U129-3_B3GNL_MOUSE_REVERSED|
"""index: 18354, intensity: 3934.0, mobility: 0.811"""	-0.694778	0.383156	0.983578	IEGSTGPGC	generic|sp_Q9JI57-2_GT2D1_MOUSE__chr5_-1_134383736_134383777_ENSMUST00000202321__II_929838_REVERSED	|generic|sp_Q9JI57-7_GT2D1_MOUSE__chr5_-1_134383736_134383777_ENSMUST00000202321__II_929838_REVERSED	|generic|sp_Q9JI57-9_GT2D1_MOUSE__chr5_-1_134383736_134383777_ENSMUST00000202321__II_929838_REVERSED	|generic|tr_Q6PD35_Q6PD35_MOUSE__chr5_-1_134383736_134383777_ENSMUST00000202321__II_929838_REVERSED	|generic|tr_Q8C555_Q8C555_MOUSE__chr5_-1_134383736_134383777_ENSMUST00000202321__II_929818_REVERSED	|generic|II_929812_TX=10090_REVERSED	|generic|II_929811_TX=10090_REVERSED	|generic|II_929828_TX=10090_REVERSED	|generic|sp_Q9JI57_GT2D1_MOUSE__chr5_-1_134383736_134383777_ENSMUST00000202321_REVERSED	|generic|sp_Q9JI57-3_GT2D1_MOUSE__chr5_-1_134383736_134383777_ENSMUST00000202321_REVERSED	|generic|sp_Q9JI57-4_GT2D1_MOUSE__chr5_-1_134383736_134383777_ENSMUST00000202321_REVERSED	|generic|sp_Q9JI57-5_GT2D1_MOUSE__chr5_-1_134383736_134383777_ENSMUST00000202321_REVERSED	|generic|sp_Q9JI57-6_GT2D1_MOUSE__chr5_-1_134383736_134383777_ENSMUST00000202321_REVERSED	|generic|sp_Q9JI57-8_GT2D1_MOUSE__chr5_-1_134383736_134383777_ENSMUST00000202321_REVERSED	|generic|sp_Q9JI57-10_GT2D1_MOUSE__chr5_-1_134383736_134383777_ENSMUST00000202321_REVERSED	|generic|tr_A0A0J9YTX7_A0A0J9YTX7_MOUSE__chr5_-1_134383736_134383777_ENSMUST00000202321_REVERSED	|generic|tr_A0A0J9YV21_A0A0J9YV21_MOUSE__chr5_-1_134383736_134383777_ENSMUST00000202321_REVERSED	|generic|tr_A0A0J9YUK2_A0A0J9YUK2_MOUSE_REVERSED	|generic|tr_Q8BP10_Q8BP10_MOUSE__chr5_-1_134383736_134383777_ENSMUST00000202321_REVERSED	|generic|tr_Q5XJY7_Q5XJY7_MOUSE__chr5_-1_134383736_134383777_ENSMUST00000202321_REVERSED|
"""index: 10790, intensity: 5041.0, mobility: 0.914"""	-0.694854	0.383361	0.983599	WLMMGPSEETENYFLVEYVGPL	generic|sp_Q80TY5_VP13B_MOUSE__chr15_1_35834274_35834384_ENSMUST00000227567_REVERSED|
"""index: 10296, intensity: 4557.0, mobility: 0.908"""	-0.694933	0.383694	0.98362	PTRAPLHSPA	generic|sp_P70327_TBX6_MOUSE_REVERSED	|generic|sp_P70327-2_TBX6_MOUSE_REVERSED|
"""index: 5782, intensity: 3154.0, mobility: 1.316"""	-0.695014	0.383976	0.983642	CEHPHQVREIKTLLDQLEGSE	generic|tr_G3X9N2_G3X9N2_MOUSE_REVERSED	|generic|sp_Q50H32_GRCR1_MOUSE_REVERSED|
"""index: 8394, intensity: 4503.0, mobility: 0.911"""	-0.695217	0.383976	0.983697	TTQPVVCRVK	generic|sp_Q8VBU8-4_BANP_MOUSE__II_860748_REVERSED	|generic|tr_G3UWN8_G3UWN8_MOUSE_REVERSED	|generic|sp_Q8VBU8_BANP_MOUSE_REVERSED|
"""index: 6696, intensity: 3762.0, mobility: 0.929"""	-0.695893	0.384181	0.983878	VSRPLSRIETKQNCSMLLSILGQSQVTR	generic|IP_1071783_TX=10090_REVERSED|
"""index: 11485, intensity: 4403.0, mobility: 0.850"""	-0.696065	0.384513	0.983924	LQSLIGPLM	generic|tr_A2A7Z4_A2A7Z4_MOUSE__II_958537_REVERSED	|generic|II_958533_TX=10090_REVERSED	|generic|tr_Q78IG7_Q78IG7_MOUSE_REVERSED|
"""index: 7463, intensity: 3295.0, mobility: 1.180"""	-0.696469	0.384845	0.984032	SKLSLDAFADGLQKQTHVMQFLQTSLTQAL	generic|tr_E9QAY5_E9QAY5_MOUSE_REVERSED	|generic|tr_G5E8V9_G5E8V9_MOUSE_REVERSED	|generic|tr_Q3TVE1_Q3TVE1_MOUSE_REVERSED	|generic|tr_E9Q3G5_E9Q3G5_MOUSE_REVERSED	|generic|tr_A2RSX9_A2RSX9_MOUSE_REVERSED|
"""index: 2187, intensity: 2517.0, mobility: 0.898"""	-0.69668	0.385178	0.984088	TRNGRKYQM	generic|chr15_1_35841576_35846864_ENSMUST00000048646_REVERSED|
"""index: 14874, intensity: 3797.0, mobility: 1.146"""	-0.696737	0.385382	0.984103	IDVFGHLNCLYERMKMVMQSRLRLNYQMQFSR	generic|sp_Q8BIP0_SYDM_MOUSE__chr1_-1_161069076_161069138_ENSMUST00000162654__II_1028149_REVERSED	|generic|II_1028145_TX=10090_REVERSED	|generic|II_1028146_TX=10090_REVERSED	|generic|II_1028153_TX=10090_REVERSED|
"""index: 953, intensity: 3030.0, mobility: 0.868"""	-0.696924	0.385714	0.984153	RGYLGAWHNHRNGTHPLCWPILT	generic|sp_P13864_DNMT1_MOUSE__II_852244_REVERSED	|generic|sp_P13864-2_DNMT1_MOUSE__II_852244_REVERSED	|generic|II_3455193_TX=10090_REVERSED	|generic|tr_Q7TSJ0_Q7TSJ0_MOUSE_REVERSED	|generic|tr_Q3UHZ3_Q3UHZ3_MOUSE_REVERSED	|generic|tr_J3QNW0_J3QNW0_MOUSE_REVERSED|
"""index: 1940, intensity: 5051.0, mobility: 0.950"""	-0.697018	0.386047	0.984177	PVSPPGGLVWMK	generic|IP_3485425_TX=10090_REVERSED|
"""index: 13240, intensity: 6452.0, mobility: 0.814"""	-0.697255	0.386379	0.98424	ASSPPMSTGYS	generic|IP_1097749_TX=10090_REVERSED|
"""index: 16401, intensity: 2727.0, mobility: 0.882"""	-0.697293	0.386454	0.98425	NTQKNTKTKQPK	generic|IP_3466783_TX=10090_REVERSED|
"""index: 794, intensity: 2604.0, mobility: 0.905"""	-0.697557	0.386627	0.98432	FTQFINYLF	generic|IP_920285_TX=10090_REVERSED|
"""index: 8369, intensity: 5121.0, mobility: 0.840"""	-0.697789	0.386627	0.984381	ITDESPTKQNTKRL	generic|sp_G3X9G7-2_ZN809_MOUSE__chr9_1_22238998_22239273_ENSMUST00000215902__II_3449743_REVERSED	|generic|sp_G3X9G7_ZN809_MOUSE_REVERSED|
"""index: 4749, intensity: 3280.0, mobility: 1.080"""	-0.698227	0.386627	0.984495	FIMEALKYNKELM	generic|sp_Q6VH22_IF172_MOUSE__chr5_-1_31286573_31286668_ENSMUST00000201809__II_947448_REVERSED	|generic|tr_A0A0J9YUJ7_A0A0J9YUJ7_MOUSE_REVERSED|
"""index: 7457, intensity: 3828.0, mobility: 1.146"""	-0.698694	0.386627	0.984617	ISRSTVPRRFRVKYVMFDPCGRNMSSL	generic|II_1027313_TX=10090_REVERSED|
"""index: 6777, intensity: 10084.0, mobility: 0.925"""	-0.699012	0.386702	0.9847	FAIIKKIDNQTLACIATFLTTLAGLCLMT	generic|tr_Q3UQ68_Q3UQ68_MOUSE__II_838889_REVERSED	|generic|tr_Q4JFM6_Q4JFM6_MOUSE__II_838889_REVERSED	|generic|tr_Q9MD82_Q9MD82_MOUSE__II_838889_REVERSED	|generic|tr_N0DTI5_N0DTI5_MOUSE_REVERSED	|generic|tr_Q7GIP3_Q7GIP3_MOUSE_REVERSED	|generic|tr_A0A141CM38_A0A141CM38_MOUSE_REVERSED	|generic|tr_A0A141CM51_A0A141CM51_MOUSE_REVERSED	|generic|tr_A0A141CM25_A0A141CM25_MOUSE_REVERSED	|generic|tr_A0A075DCB1_A0A075DCB1_MOUSE_REVERSED	|generic|tr_Q3TRR5_Q3TRR5_MOUSE_REVERSED	|generic|tr_Q3UVI0_Q3UVI0_MOUSE_REVERSED|
"""index: 12927, intensity: 3190.0, mobility: 0.975"""	-0.699254	0.387033	0.984762	PMYMYIVYVY	generic|IP_3507199_TX=10090_REVERSED|
"""index: 9150, intensity: 3009.0, mobility: 0.868"""	-0.699303	0.387364	0.984775	ELTPARLIDRIGIVNEHR	generic|sp_Q63844_MK03_MOUSE__chr7_1_126764783_126764845_ENSMUST00000050201__II_883392_REVERSED	|generic|tr_Q3U2H3_Q3U2H3_MOUSE__chr7_1_126764783_126764845_ENSMUST00000050201__II_883392_REVERSED	|generic|tr_A0A0U1RPX4_A0A0U1RPX4_MOUSE__chr7_1_126764783_126764845_ENSMUST00000050201__II_883392_REVERSED	|generic|II_883387_TX=10090_REVERSED	|generic|IP_3487669_TX=10090_REVERSED	|generic|tr_A0A0U1RPZ0_A0A0U1RPZ0_MOUSE_REVERSED	|generic|tr_D3Z3G6_D3Z3G6_MOUSE__chr7_1_126759760_126759822_ENSMUST00000206875_REVERSED|
"""index: 10864, intensity: 4346.0, mobility: 0.938"""	-0.699377	0.387384	0.984794	HAAERKSIVEENEPFLQQSGKPP	generic|tr_F7CG54_F7CG54_MOUSE__II_935332_REVERSED	|generic|sp_Q80TK0_K1107_MOUSE_REVERSED	|generic|tr_Q3TEG0_Q3TEG0_MOUSE__chr5_1_107508966_107509139_ENSMUST00000160160_REVERSED	|generic|tr_A0A1D5RL96_A0A1D5RL96_MOUSE__chr5_1_107470748_107470801_ENSMUST00000212858_REVERSED	|generic|tr_Q8C884_Q8C884_MOUSE__chr5_1_107508966_107509139_ENSMUST00000160160_REVERSED|
"""index: 3495, intensity: 3087.0, mobility: 1.029"""	-0.699447	0.387384	0.984812	AYEEEEPTLHRK	generic|sp_P41230_KDM5C_MOUSE__chr2_1_104817579_104817608_None_REVERSED	|generic|sp_P41230-2_KDM5C_MOUSE__chr2_1_104817579_104817608_None_REVERSED	|generic|sp_P41230-3_KDM5C_MOUSE__chr2_1_104817579_104817608_None_REVERSED|
"""index: 7714, intensity: 4609.0, mobility: 0.853"""	-0.699991	0.387661	0.984953	FAAKAVKEICRRLTNVNRVWW	generic|tr_F6RYL8_F6RYL8_MOUSE__chr9_-1_54366418_54366618_ENSMUST00000154092__II_850066_REVERSED	|generic|sp_Q8BPN8_DMXL2_MOUSE__chr9_-1_54458848_54459015_ENSMUST00000144736__II_850049_REVERSED	|generic|sp_Q8BPN8-2_DMXL2_MOUSE__chr9_-1_54458848_54459015_ENSMUST00000144736__II_850049_REVERSED	|generic|tr_B0V2P5_B0V2P5_MOUSE__chr9_-1_54458848_54459015_ENSMUST00000144736__II_850049_REVERSED|
"""index: 18333, intensity: 6167.0, mobility: 1.283"""	-0.700016	0.387661	0.984959	LTRLLRLVRLVGL	generic|tr_E9Q7P2_E9Q7P2_MOUSE__chr15_1_80321229_80321324_ENSMUST00000162155__II_1087392_REVERSED	|generic|sp_O88427_CAC1H_MOUSE__chr15_1_80321295_80321324_ENSMUST00000162155_REVERSED	|generic|sp_O88427-2_CAC1H_MOUSE__chr15_1_80321295_80321324_ENSMUST00000162155_REVERSED	|generic|tr_E9Q6P9_E9Q6P9_MOUSE__chr15_1_80321295_80321324_ENSMUST00000162155_REVERSED	|generic|tr_E0CYZ3_E0CYZ3_MOUSE__chr15_1_80321295_80321324_ENSMUST00000162155_REVERSED	|generic|tr_E0CXK2_E0CXK2_MOUSE__chr15_1_80321229_80321324_ENSMUST00000162155_REVERSED	|generic|tr_Q3UX23_Q3UX23_MOUSE__chr17_-1_25375103_25375381_ENSMUST00000159048_REVERSED|
"""index: 52, intensity: 2541.0, mobility: 1.016"""	-0.700542	0.387991	0.985094	TEHMNEWFKAVY	generic|II_3461063_TX=10090_REVERSED	|generic|tr_A0A338P6X1_A0A338P6X1_MOUSE_REVERSED	|generic|tr_K7N6Z2_K7N6Z2_MOUSE_REVERSED|
"""index: 7842, intensity: 9293.0, mobility: 1.125"""	-0.700722	0.388321	0.98514	RKIFNGHFVPQRIEHDKMLYLSMMFSK	generic|IP_989673_TX=10090_REVERSED|
"""index: 9887, intensity: 5544.0, mobility: 0.861"""	-0.700818	0.388615	0.985164	ALSERRKM	generic|IP_1094449_TX=10090_REVERSED	|generic|IP_1094445_TX=10090_REVERSED|
"""index: 3485, intensity: 2558.0, mobility: 0.989"""	-0.700834	0.388615	0.985168	EGYRRMIQDHTFKVFADYQEIFLPIH	generic|chr4_1_34565792_34566225_ENSMUST00000084299_REVERSED|
"""index: 2635, intensity: 26287.0, mobility: 1.103"""	-0.701026	0.388615	0.985217	IYFALSQIASNWHM	generic|IP_944053_TX=10090_REVERSED|
"""index: 12715, intensity: 3445.0, mobility: 1.156"""	-0.70109	0.388615	0.985233	PPPHDSPAE	generic|IP_1134314_TX=10090_REVERSED|
"""index: 12644, intensity: 6108.0, mobility: 0.866"""	-0.702029	0.388761	0.985471	EGKAPYTRL	generic|IP_1150742_TX=10090_REVERSED|
"""index: 18022, intensity: 2694.0, mobility: 0.943"""	-0.702637	0.388761	0.985623	LLVGWCWCV	generic|sp_Q8VBV4-1_FBXW7_MOUSE__chr3_1_84972378_84972560_ENSMUST00000151410__II_982535_REVERSED|
"""index: 15176, intensity: 26204.0, mobility: 0.982"""	-0.703072	0.389053	0.985732	RRYIMKMLI	generic|IP_986985_TX=10090_REVERSED|
"""index: 9571, intensity: 4427.0, mobility: 0.831"""	-0.703171	0.389053	0.985757	PCLVPFVIS	generic|IP_959697_TX=10090_REVERSED|
"""index: 17760, intensity: 13726.0, mobility: 0.961"""	-0.703412	0.389053	0.985817	IRHSYTRRC	generic|tr_Q9CRI6_Q9CRI6_MOUSE__II_3457625_REVERSED	|generic|sp_Q6P0X2-2_ZN511_MOUSE__chr7_1_140036829_140036897_ENSMUST00000211789__II_3457625_REVERSED|
"""index: 3984, intensity: 4782.0, mobility: 0.952"""	-0.703709	0.389053	0.98589	QARNLMSMAELDFANESLRKQALARESMA	generic|sp_Q9QX47_SON_MOUSE__chr16_1_91647944_91647988_ENSMUST00000140312__II_1073635_REVERSED	|generic|sp_Q9QX47-3_SON_MOUSE__chr16_1_91647944_91647988_ENSMUST00000140312__II_1073635_REVERSED	|generic|tr_H9KV00_H9KV00_MOUSE__chr16_1_91647944_91647988_ENSMUST00000140312__II_662216_REVERSED	|generic|tr_H9KV02_H9KV02_MOUSE__chr16_1_91647944_91647988_ENSMUST00000140312__II_1073635_REVERSED	|generic|tr_F7CU80_F7CU80_MOUSE__II_1073637_REVERSED	|generic|tr_H9KV15_H9KV15_MOUSE__chr16_1_91647944_91647988_ENSMUST00000140312_REVERSED	|generic|tr_Q80TM4_Q80TM4_MOUSE_REVERSED	|generic|chr16_1_91670467_91670592_ENSMUST00000140312_REVERSED|
"""index: 5794, intensity: 8331.0, mobility: 1.077"""	-0.704487	0.389253	0.986082	MPMLPPPPASLHHH	generic|tr_D3Z5I9_D3Z5I9_MOUSE_REVERSED	|generic|sp_Q9CXK9_RBM33_MOUSE_REVERSED|
"""index: 4259, intensity: 3154.0, mobility: 0.864"""	-0.704615	0.389453	0.986113	QIHAFTTWSRLLSAMGR	generic|IP_1017807_TX=10090_REVERSED|
"""index: 5613, intensity: 4422.0, mobility: 0.963"""	-0.70481	0.389781	0.986161	RLFGRYGLNASVLCTHTWELSS	generic|IP_951786_TX=10090_REVERSED|
"""index: 9589, intensity: 4730.0, mobility: 0.964"""	-0.705061	0.390108	0.986222	FFSNSLTKCDLLGVKCKFW	generic|IP_1030133_TX=10090_REVERSED|
"""index: 13492, intensity: 4121.0, mobility: 0.959"""	-0.705171	0.390436	0.986249	DKILQVINDHS	generic|tr_G5E8T6_G5E8T6_MOUSE__II_980788_REVERSED	|generic|sp_Q9EQJ9_MAGI3_MOUSE_REVERSED	|generic|sp_Q9EQJ9-2_MAGI3_MOUSE_REVERSED|
"""index: 2801, intensity: 2584.0, mobility: 0.885"""	-0.705178	0.390763	0.986251	QHPALSNWSN	generic|chr6_1_3562303_3565597_ENSMUST00000001412__IP_916355_TX=10090_REVERSED|
"""index: 2831, intensity: 4642.0, mobility: 0.889"""	-0.705544	0.390835	0.98634	DGEKLSLESRDRACFDYRAK	generic|tr_O08526_O08526_MOUSE__II_1062118_REVERSED	|generic|tr_Q3TXC4_Q3TXC4_MOUSE_REVERSED	|generic|tr_Q3U8U1_Q3U8U1_MOUSE_REVERSED	|generic|sp_P27870_VAV_MOUSE_REVERSED	|generic|tr_Q3UAV5_Q3UAV5_MOUSE_REVERSED	|generic|tr_Q3U4K7_Q3U4K7_MOUSE_REVERSED	|generic|tr_E9PXI0_E9PXI0_MOUSE_REVERSED	|generic|tr_Q8VDU4_Q8VDU4_MOUSE_REVERSED	|generic|tr_Q3UAH3_Q3UAH3_MOUSE_REVERSED	|generic|tr_Q3U670_Q3U670_MOUSE_REVERSED	|generic|tr_Q3V0U7_Q3V0U7_MOUSE_REVERSED	|generic|tr_Q3UAG9_Q3UAG9_MOUSE_REVERSED|
"""index: 13867, intensity: 4883.0, mobility: 0.832"""	-0.705708	0.390977	0.98638	YEFQPWNF	generic|tr_B1AT24_B1AT24_MOUSE_REVERSED	|generic|sp_Q9JLY7_DUS14_MOUSE_REVERSED	|generic|tr_Q3TLZ7_Q3TLZ7_MOUSE_REVERSED	|generic|tr_Q7TPY1_Q7TPY1_MOUSE_REVERSED|
"""index: 7124, intensity: 2636.0, mobility: 0.991"""	-0.705857	0.390977	0.986416	RTHTRAHTHTHT	generic|IP_936279_TX=10090_REVERSED	|generic|IP_923958_TX=10090|
"""index: 8261, intensity: 2738.0, mobility: 1.131"""	-0.70607	0.391176	0.986467	VASDTAPLPKQDIKLATIHSFMDLTKHE	generic|tr_J3QM82_J3QM82_MOUSE_REVERSED	|generic|sp_Q8BXA7_PHLP2_MOUSE_REVERSED|
"""index: 13356, intensity: 6613.0, mobility: 0.943"""	-0.706232	0.391375	0.986506	ERHELRSRI	generic|IP_3505557_TX=10090_REVERSED	|generic|chr11_-1_115502013_115503076_ENSMUST00000021083_REVERSED|
"""index: 7692, intensity: 5228.0, mobility: 0.951"""	-0.706351	0.391446	0.986535	ISSFSMGHLSRGAWTLFATVSPAPDLI	generic|IP_1014727_TX=10090_REVERSED|
"""index: 6572, intensity: 5775.0, mobility: 1.000"""	-0.70643	0.39146	0.986554	HKQLLNMKEQELAENVEK	generic|tr_Q155P7_Q155P7_MOUSE_REVERSED	|generic|tr_Q9QZ84_Q9QZ84_MOUSE_REVERSED	|generic|tr_E9Q3P4_E9Q3P4_MOUSE_REVERSED|
"""index: 6816, intensity: 5170.0, mobility: 0.859"""	-0.706759	0.39146	0.986633	EQMTAPILVDTLVEEFNGNIANDLI	generic|tr_D5FLC2_D5FLC2_MOUSE__II_3464949_REVERSED|
"""index: 274, intensity: 2594.0, mobility: 0.994"""	-0.707046	0.391743	0.986702	TEHMNEWFKAVY	generic|II_3461063_TX=10090_REVERSED	|generic|tr_A0A338P6X1_A0A338P6X1_MOUSE_REVERSED	|generic|tr_K7N6Z2_K7N6Z2_MOUSE_REVERSED|
"""index: 10748, intensity: 3165.0, mobility: 0.962"""	-0.707218	0.391743	0.986743	LSSVFQSRQKLHSEYVPC	generic|IP_981647_TX=10090_REVERSED|
"""index: 1550, intensity: 2765.0, mobility: 0.885"""	-0.707593	0.391743	0.986833	LPRQPHTPMCPQREVV	generic|tr_Q99K94_Q99K94_MOUSE__chr1_1_52122621_52122725_ENSMUST00000185743__II_1039780_REVERSED	|generic|tr_Q8C497_Q8C497_MOUSE__chr1_1_52122621_52122725_ENSMUST00000185743__II_1039780_REVERSED	|generic|sp_P42225_STAT1_MOUSE__chr1_1_52122621_52122725_ENSMUST00000185743__II_1039780_REVERSED	|generic|tr_Q3TW11_Q3TW11_MOUSE__chr1_1_52122621_52122725_ENSMUST00000185743__II_1039780_REVERSED	|generic|tr_Q8C8M3_Q8C8M3_MOUSE__chr1_1_52122621_52122725_ENSMUST00000185743__II_1039780_REVERSED	|generic|tr_A0A087WSP5_A0A087WSP5_MOUSE__chr1_1_52122621_52122725_ENSMUST00000185743__II_1039780_REVERSED	|generic|tr_Q9D323_Q9D323_MOUSE__chr1_1_52122621_52122725_ENSMUST00000185743__II_1039777_REVERSED	|generic|tr_Q8C3V4_Q8C3V4_MOUSE__chr1_1_52122621_52122725_ENSMUST00000185743__II_1039780_REVERSED|
"""index: 14608, intensity: 8219.0, mobility: 0.998"""	-0.707749	0.391743	0.98687	MLRYRKRR	generic|sp_Q810M6_LIAT1_MOUSE_REVERSED|
"""index: 12994, intensity: 5474.0, mobility: 0.930"""	-0.708374	0.391813	0.987018	NRFTSLTRI	generic|tr_Q58EU7_Q58EU7_MOUSE_REVERSED|
"""index: 16153, intensity: 3542.0, mobility: 1.060"""	-0.708573	0.392138	0.987065	RENNNWLSAKWI	generic|sp_Q6P4U0_THS7B_MOUSE__II_1035939_REVERSED|
"""index: 7286, intensity: 2576.0, mobility: 1.000"""	-0.708693	0.392405	0.987093	NHQSFCSILKRK	generic|IP_2443604_TX=10090_REVERSED|
"""index: 3173, intensity: 3693.0, mobility: 1.069"""	-0.708861	0.392405	0.987132	PIDIQSKMKQPVPQ	generic|IP_3465787_TX=10090_REVERSED	|generic|IP_1144779_TX=10090_REVERSED|
"""index: 9126, intensity: 4698.0, mobility: 0.867"""	-0.709317	0.392545	0.987239	EKTYHFIKKWVNIRTR	generic|tr_Q61912_Q61912_MOUSE_REVERSED|
"""index: 3915, intensity: 4649.0, mobility: 1.074"""	-0.709347	0.392545	0.987246	QRDRGPGPSPPSLFLFLFFFLFFFFVSFIFYEQTSQ	generic|IP_1146679_TX=10090_REVERSED|
"""index: 13853, intensity: 2937.0, mobility: 1.039"""	-0.710393	0.392869	0.987489	VLYSFLTLTFIV	generic|IP_3484217_TX=10090_REVERSED	|generic|tr_Q8C4W1_Q8C4W1_MOUSE_REVERSED|
"""index: 9374, intensity: 3055.0, mobility: 0.947"""	-0.71085	0.393193	0.987594	YSWFQRPKW	generic|chr9_1_109101090_109102129_ENSMUST00000072093__IP_842615_TX=10090_REVERSED|
"""index: 16961, intensity: 2660.0, mobility: 0.840"""	-0.710889	0.393517	0.987603	GFSSFYNE	generic|IP_991715_TX=10090_REVERSED|
"""index: 5505, intensity: 191927.0, mobility: 1.004"""	-0.711198	0.393714	0.987674	LSSNSSSSNSNGGPGAGAGSPPQQHQHYTSSATIQTSHMDAVL	generic|sp_P40764_DLX2_MOUSE_REVERSED|
"""index: 4178, intensity: 3561.0, mobility: 1.134"""	-0.711389	0.39391	0.987718	KDQMIMKGENETYLALMERDLQWLTHEIP	generic|sp_Q61316_HSP74_MOUSE_REVERSED|
"""index: 7961, intensity: 8444.0, mobility: 1.180"""	-0.711422	0.393979	0.987726	EREHVVTFPLKEQDDLPVSDRTFVVTVPVM	generic|tr_Q3V397_Q3V397_MOUSE_REVERSED	|generic|tr_Q3U643_Q3U643_MOUSE_REVERSED	|generic|sp_Q6PD26_PIGS_MOUSE_REVERSED|
"""index: 8341, intensity: 4215.0, mobility: 1.044"""	-0.711827	0.393988	0.987818	WPALQTLGLRLM	generic|IP_886890_TX=10090_REVERSED|
"""index: 3787, intensity: 3341.0, mobility: 1.001"""	-0.711926	0.393988	0.987841	YPVCRFAVGLGDREPLPPVKEM	generic|IP_1098364_TX=10090_REVERSED|
"""index: 4542, intensity: 27784.0, mobility: 0.882"""	-0.712723	0.394312	0.988021	EKCLMAVAGLFISLLVWFTSSHTGEKN	generic|sp_Q8BG19-2_TMTC4_MOUSE_REVERSED	|generic|sp_Q8BG19_TMTC4_MOUSE__chr14_-1_122919995_122920084_ENSMUST00000143189_REVERSED	|generic|tr_D6RHA9_D6RHA9_MOUSE_REVERSED|
"""index: 17010, intensity: 3687.0, mobility: 1.007"""	-0.712742	0.394635	0.988026	QAVHAPLLNFL	generic|sp_O88444_ADCY1_MOUSE__II_1139334_REVERSED	|generic|tr_Q5DTQ1_Q5DTQ1_MOUSE__II_1139334_REVERSED	|generic|II_1139325_TX=10090_REVERSED|
"""index: 8765, intensity: 2502.0, mobility: 1.158"""	-0.71317	0.39483	0.988122	QLFPAPAPFTRVTLCDMISLFFFFLVTAITHT	generic|IP_968771_TX=10090_REVERSED|
"""index: 4228, intensity: 4228.0, mobility: 0.963"""	-0.713271	0.394898	0.988144	MLTTTNRMRAE	generic|chr5_-1_149618512_149618777_ENSMUST00000201452_REVERSED|
"""index: 5580, intensity: 4778.0, mobility: 0.967"""	-0.713736	0.395161	0.988248	LCAEYLHMAKSEGLYCIQKHAV	generic|sp_Q9ESJ0_XPO4_MOUSE__II_1094467_REVERSED	|generic|tr_A0A0R4J254_A0A0R4J254_MOUSE__II_1094467_REVERSED|
"""index: 14547, intensity: 9326.0, mobility: 1.015"""	-0.713804	0.395161	0.988264	QPHVPLPLKQGQ	generic|sp_Q6ZQ12_NINL_MOUSE_REVERSED	|generic|sp_Q6ZQ12-1_NINL_MOUSE_REVERSED	|generic|sp_Q6ZQ12-2_NINL_MOUSE_REVERSED|
"""index: 10148, intensity: 2808.0, mobility: 0.917"""	-0.714077	0.395296	0.988324	CLKPARIFLMRCHLHRCAS	generic|IP_953019_TX=10090_REVERSED|
"""index: 3812, intensity: 25041.0, mobility: 0.993"""	-0.714222	0.395296	0.988357	PPMENPTDDQMEEDGSFEEESNWECEEETPEYEANI	generic|sp_Q794H2_NP1L3_MOUSE_REVERSED|
"""index: 11229, intensity: 4103.0, mobility: 1.039"""	-0.714515	0.395491	0.988422	HLDPAMHLRLQTL	generic|IP_3484233_TX=10090_REVERSED|
"""index: 9796, intensity: 3648.0, mobility: 0.874"""	-0.714846	0.395813	0.988495	TMPVDITVP	generic|tr_Q3U661_Q3U661_MOUSE_REVERSED	|generic|tr_Q6A006_Q6A006_MOUSE_REVERSED	|generic|sp_Q8BU11_TOX4_MOUSE_REVERSED|
"""index: 9858, intensity: 2538.0, mobility: 1.170"""	-0.714862	0.396135	0.988498	QEFLKYLADMYLAHY	generic|sp_A2ADU9_AWAT1_MOUSE_REVERSED|
"""index: 5998, intensity: 8369.0, mobility: 1.108"""	-0.714895	0.396457	0.988505	ESDRRLFNIEKGDRISYKVFEGILEEEVTAYPINNEPRHILFIPIIEP	generic|II_1054509_TX=10090_REVERSED	|generic|sp_Q91ZB0_ALPK2_MOUSE_REVERSED|
"""index: 8238, intensity: 4333.0, mobility: 0.862"""	-0.715002	0.396779	0.988529	YRQVEHVMANTYPMHNRDQMCPSRHRGIVNDIEEQV	generic|sp_P56657_CP240_MOUSE__II_1045579_REVERSED	|generic|tr_Q569X9_Q569X9_MOUSE__II_1045572_REVERSED	|generic|tr_E9Q7C8_E9Q7C8_MOUSE__II_1045579_REVERSED	|generic|tr_Q8VCP4_Q8VCP4_MOUSE_REVERSED	|generic|tr_K7N6C2_K7N6C2_MOUSE_REVERSED|
"""index: 10871, intensity: 25568.0, mobility: 0.946"""	-0.715016	0.39704	0.988532	EGPMGRPGLPGMAGMPGTPGAEGKAGPAG	generic|II_1040025_TX=10090_REVERSED	|generic|sp_Q3U962_CO5A2_MOUSE_REVERSED|
"""index: 13470, intensity: 4771.0, mobility: 0.956"""	-0.715018	0.39704	0.988533	PRVEPDVKPQ	generic|IP_879551_TX=10090_REVERSED	|generic|tr_Q3UUL4_Q3UUL4_MOUSE_REVERSED|
"""index: 7211, intensity: 6373.0, mobility: 0.959"""	-0.715363	0.397177	0.988608	ECIPRLGAMAAGVAIGAFGME	generic|sp_Q9D051_ODPB_MOUSE__chr14_-1_8166336_8166449_ENSMUST00000225747__II_3479186_REVERSED|
"""index: 2269, intensity: 2842.0, mobility: 0.883"""	-0.715497	0.397177	0.988638	ECLDAQRQKRLEPIIPTHWWA	generic|IP_3459496_TX=10090_REVERSED|
"""index: 13098, intensity: 3868.0, mobility: 0.906"""	-0.71558	0.397177	0.988656	VSTQFPVCSIEL	generic|IP_943101_TX=10090_REVERSED	|generic|IP_943103_TX=10090_REVERSED|
"""index: 11949, intensity: 3904.0, mobility: 0.852"""	-0.715837	0.397177	0.988712	SSRFESISFM	generic|IP_1117404_TX=10090_REVERSED|
"""index: 10467, intensity: 7675.0, mobility: 0.880"""	-0.717357	0.397498	0.989041	RLKCRSSR	generic|tr_Q3UX49_Q3UX49_MOUSE__II_964415_REVERSED	|generic|tr_Q7TPT0_Q7TPT0_MOUSE__II_964415_REVERSED	|generic|tr_B1AWY9_B1AWY9_MOUSE_REVERSED	|generic|tr_Q8BHX9_Q8BHX9_MOUSE_REVERSED	|generic|tr_Q7TPS8_Q7TPS8_MOUSE_REVERSED	|generic|tr_Q4G0C7_Q4G0C7_MOUSE_REVERSED	|generic|sp_Q3UWY1_OOG3_MOUSE_REVERSED	|generic|sp_Q3UWY1-2_OOG3_MOUSE_REVERSED|
"""index: 4585, intensity: 4355.0, mobility: 0.778"""	-0.717597	0.397691	0.989093	STSTLSKWLFSRPI	generic|chr12_1_76293391_76294233_ENSMUST00000021443_REVERSED|
"""index: 2389, intensity: 4274.0, mobility: 0.904"""	-0.717765	0.397884	0.989129	TSSTKGLDVVAEEDPGPKNFVHPRPPP	generic|tr_A0A286YCX8_A0A286YCX8_MOUSE__chr14_1_14765628_14765714_ENSMUST00000225496__II_3478288_REVERSED	|generic|tr_U3RF68_U3RF68_MOUSE__chr14_1_14765628_14765714_ENSMUST00000225496__II_3478288_REVERSED|
"""index: 15640, intensity: 3876.0, mobility: 1.032"""	-0.718006	0.397891	0.98918	PFDLDLKFKDNL	generic|II_980135_TX=10090_REVERSED	|generic|tr_D3YVP8_D3YVP8_MOUSE__chr3_-1_107939227_107939313_ENSMUST00000155926_REVERSED	|generic|tr_A0A087WNU8_A0A087WNU8_MOUSE_REVERSED	|generic|tr_G5E8M7_G5E8M7_MOUSE__chr3_-1_107939227_107939313_ENSMUST00000155926_REVERSED	|generic|sp_O35660_GSTM6_MOUSE__chr3_-1_107939227_107939313_ENSMUST00000155926_REVERSED	|generic|tr_Q9D5J8_Q9D5J8_MOUSE__chr3_-1_107939227_107939313_ENSMUST00000155926_REVERSED	|generic|tr_D3YVP9_D3YVP9_MOUSE_REVERSED|
"""index: 3293, intensity: 4493.0, mobility: 0.869"""	-0.71805	0.397891	0.989189	GIWNRFFF	generic|IP_1058708_TX=10090_REVERSED|
"""index: 16190, intensity: 10047.0, mobility: 1.018"""	-0.718257	0.397891	0.989233	YKHTLLHVLQS	generic|IP_948743_TX=10090_REVERSED|
"""index: 9167, intensity: 2542.0, mobility: 1.101"""	-0.719102	0.397891	0.989412	WIAFASLQKELHMN	generic|sp_P28665_MUG1_MOUSE__chr6_1_121850317_121850358_ENSMUST00000148563__IP_899784_REVERSED|
"""index: 6071, intensity: 3697.0, mobility: 1.151"""	-0.719603	0.39821	0.989518	KQEDKMKETLKKVHEQYSKEKQQMMLEFEKQKKELER	generic|sp_Q9Z0E6_GBP2_MOUSE_REVERSED|
"""index: 5602, intensity: 3209.0, mobility: 0.808"""	-0.719618	0.39853	0.989521	IFEIDKDPGKFMKIQKI	generic|tr_Q6GXA8_Q6GXA8_MOUSE_REVERSED	|generic|sp_P25785_TIMP2_MOUSE_REVERSED	|generic|tr_Q8BSJ3_Q8BSJ3_MOUSE_REVERSED	|generic|tr_Q6PI17_Q6PI17_MOUSE_REVERSED|
"""index: 5802, intensity: 3568.0, mobility: 0.922"""	-0.719708	0.398849	0.98954	RPLREVSNQRAREMISPCHT	generic|IP_1151712_TX=10090_REVERSED|
"""index: 8182, intensity: 3100.0, mobility: 1.125"""	-0.719883	0.398914	0.989576	ERWELSFPFVPLP	generic|IP_863133_TX=10090_REVERSED|
"""index: 6913, intensity: 3900.0, mobility: 0.951"""	-0.720188	0.399106	0.98964	NKVSAGVGLAYMISQLETYSSSF	generic|tr_Q3TT11_Q3TT11_MOUSE__chr18_1_50144761_50144829_ENSMUST00000139502__II_1055509_REVERSED	|generic|tr_Q3UHW2_Q3UHW2_MOUSE__chr18_1_50144761_50144829_ENSMUST00000139502__II_1055509_REVERSED	|generic|sp_P51660_DHB4_MOUSE__chr18_1_50144761_50144829_ENSMUST00000139502__II_1055509_REVERSED|
"""index: 12497, intensity: 4683.0, mobility: 1.001"""	-0.720345	0.399107	0.989672	VPIDMWLSTCECA	generic|IP_1025291_TX=10090_REVERSED|
"""index: 4917, intensity: 2820.0, mobility: 0.979"""	-0.720495	0.399107	0.989704	SSVMKYIAQVIELMESCSIYSNSD	generic|IP_3442931_TX=10090_REVERSED|
"""index: 5737, intensity: 6798.0, mobility: 1.039"""	-0.72113	0.399426	0.989835	DWLRPSTGRQPGDV	generic|tr_A0A571BFB5_A0A571BFB5_MOUSE__II_909664_REVERSED	|generic|sp_Q8C3L1_SSUH2_MOUSE_REVERSED|
"""index: 3161, intensity: 4574.0, mobility: 0.904"""	-0.721164	0.399618	0.989842	VFPLASPRLDKIVASMFA	generic|tr_A0A1D5RLL4_A0A1D5RLL4_MOUSE__chr5_1_144858911_144858958_ENSMUST00000198524__II_932221_REVERSED	|generic|tr_E9PWT1_E9PWT1_MOUSE__chr5_1_144858911_144858958_ENSMUST00000198524__II_932221_REVERSED	|generic|tr_E9QLK7_E9QLK7_MOUSE__chr5_1_144858911_144858958_ENSMUST00000198524__II_932221_REVERSED	|generic|tr_E9PZA7_E9PZA7_MOUSE__chr5_1_144858911_144858958_ENSMUST00000198524__II_932221_REVERSED	|generic|tr_F7CGG2_F7CGG2_MOUSE__chr5_1_144858911_144858958_ENSMUST00000198524__II_932221_REVERSED|
"""index: 4897, intensity: 4132.0, mobility: 0.910"""	-0.721333	0.399809	0.989877	PAPTAATGFAGSVAALDYSKCRVEEYLVCVDQ	generic|IP_922230_TX=10090_REVERSED	|generic|IP_1024026_TX=10090_REVERSED|
"""index: 8806, intensity: 3074.0, mobility: 0.901"""	-0.721491	0.399936	0.989909	EQMGLGDACMLGWQGGNR	generic|tr_B3F5L4_B3F5L4_MOUSE__II_3448751_REVERSED	|generic|tr_B3F5L5_B3F5L5_MOUSE__II_3448751_REVERSED	|generic|II_3459529_TX=10090_REVERSED	|generic|tr_Q8C9T4_Q8C9T4_MOUSE_REVERSED|
"""index: 11925, intensity: 2561.0, mobility: 1.039"""	-0.721748	0.399936	0.989962	EVQMAVSGLYYGQE	generic|IP_1023628_TX=10090_REVERSED|
"""index: 2851, intensity: 25662.0, mobility: 0.872"""	-0.72219	0.400064	0.990052	TQEKRWRLNENIGPFRDTGPIRRRM	generic|sp_Q8C147_DOCK8_MOUSE_REVERSED	|generic|tr_B9EJ70_B9EJ70_MOUSE_REVERSED|
"""index: 6545, intensity: 3004.0, mobility: 0.785"""	-0.72253	0.400064	0.990121	TQEVMMED	generic|sp_Q8CFE5_BTBD7_MOUSE_REVERSED|
"""index: 17199, intensity: 5466.0, mobility: 0.977"""	-0.723012	0.400381	0.990219	VQIASVVVMVM	generic|tr_Q3U9T7_Q3U9T7_MOUSE__chr5_-1_108130014_108132424_ENSMUST00000119784_REVERSED	|generic|sp_Q9CXE7_TMED5_MOUSE__chr5_-1_108130014_108132424_ENSMUST00000119784_REVERSED|
"""index: 5044, intensity: 3084.0, mobility: 0.903"""	-0.723024	0.400445	0.990221	RRIDAPQTEN	generic|IP_916501_TX=10090_REVERSED|
"""index: 5907, intensity: 5183.0, mobility: 0.906"""	-0.723222	0.400635	0.990261	HFPLPEVGRAAMRQAQEEYF	generic|tr_A0A1L1SSX2_A0A1L1SSX2_MOUSE__II_3502293_REVERSED	|generic|tr_A0A087WS63_A0A087WS63_MOUSE_REVERSED	|generic|tr_Q3UPT6_Q3UPT6_MOUSE_REVERSED	|generic|tr_Q4VA48_Q4VA48_MOUSE_REVERSED	|generic|sp_Q9Z176_P2R3D_MOUSE_REVERSED	|generic|tr_Q8K1A4_Q8K1A4_MOUSE_REVERSED|
"""index: 9319, intensity: 2675.0, mobility: 1.201"""	-0.723324	0.400698	0.990282	EFLPMRWVRDGTEVSAE	generic|sp_Q9CPY7_AMPL_MOUSE__chr5_1_45503459_45503542_ENSMUST00000135413__II_940517_REVERSED	|generic|sp_Q9CPY7-2_AMPL_MOUSE__chr5_1_45503459_45503542_ENSMUST00000135413__II_940517_REVERSED	|generic|II_940513_TX=10090_REVERSED|
"""index: 2107, intensity: 2853.0, mobility: 0.846"""	-0.72384	0.401015	0.990385	LSPLFLQLN	generic|chr11_-1_86298865_86298918_ENSMUST00000043624__IP_1129023_TX=10090_REVERSED|
"""index: 3383, intensity: 3153.0, mobility: 0.935"""	-0.72386	0.401078	0.990389	EDVAAGTLRGAEYAKELRSMF	generic|tr_E9Q3N0_E9Q3N0_MOUSE__II_907734_REVERSED	|generic|sp_Q9Z129_RECQ1_MOUSE__II_907734_REVERSED	|generic|tr_Q3UUK0_Q3UUK0_MOUSE__II_907734_REVERSED|
"""index: 7930, intensity: 3031.0, mobility: 0.826"""	-0.724034	0.401141	0.990424	ENEAELLQRTLDVYELLTNN	generic|tr_F8VQ05_F8VQ05_MOUSE__chr5_-1_73108465_73108596_ENSMUST00000153923__II_938630_REVERSED|
"""index: 17271, intensity: 4251.0, mobility: 1.026"""	-0.724459	0.401458	0.990509	FWFLSLMKPLT	generic|tr_E9Q545_E9Q545_MOUSE_REVERSED	|generic|tr_Q8VH04_Q8VH04_MOUSE_REVERSED|
"""index: 17683, intensity: 5832.0, mobility: 1.101"""	-0.724574	0.401774	0.990531	LPPWMAGAAVLLADKKAGPLAEHDETAVIK	generic|tr_A0A0R4J0R4_A0A0R4J0R4_MOUSE_REVERSED	|generic|sp_Q3UGX3_NAT8L_MOUSE_REVERSED|
"""index: 6568, intensity: 4631.0, mobility: 0.871"""	-0.725041	0.401837	0.990624	LCWLIMWYYTQRRG	generic|chr19_-1_6907070_6907579_ENSMUST00000025904_REVERSED|
"""index: 9307, intensity: 3750.0, mobility: 0.861"""	-0.72561	0.402026	0.990736	THRQYADMAILHFR	generic|sp_Q8BP78_F10C1_MOUSE__chr19_-1_38214370_38214438_ENSMUST00000238007_REVERSED|
"""index: 645, intensity: 2862.0, mobility: 0.903"""	-0.725905	0.402088	0.990793	SLSAGSCRRCGQQMIEVI	generic|tr_F6W459_F6W459_MOUSE__II_681839_REVERSED|
"""index: 13754, intensity: 2911.0, mobility: 0.903"""	-0.725967	0.402339	0.990805	LRILYHQH	generic|IP_984484_TX=10090_REVERSED|
"""index: 10792, intensity: 3551.0, mobility: 0.788"""	-0.726018	0.402339	0.990815	SSLIGWCNM	generic|IP_871017_TX=10090_REVERSED|
"""index: 8090, intensity: 2513.0, mobility: 1.052"""	-0.726638	0.402528	0.990936	ENDLADPRPVNIEPWIKNKWQDICVIIML	generic|sp_Q9CQV4_RETR3_MOUSE__chr11_-1_101119537_101119761_ENSMUST00000107295__II_1126604_REVERSED	|generic|II_1126602_TX=10090_REVERSED	|generic|chr11_-1_101102078_101106457_ENSMUST00000107295_REVERSED|
"""index: 4719, intensity: 4097.0, mobility: 0.851"""	-0.726856	0.402716	0.990978	PQFFHEEIAGVLEDLEKKLHE	generic|II_939817_TX=10090_REVERSED	|generic|sp_Q7TSV4_PGM2_MOUSE_REVERSED|
"""index: 14866, intensity: 3447.0, mobility: 0.941"""	-0.726985	0.403032	0.991003	PPSFYPPQLR	generic|tr_E9Q4B1_E9Q4B1_MOUSE_REVERSED	|generic|sp_Q32MG2_CBY2_MOUSE_REVERSED	|generic|sp_Q32MG2-2_CBY2_MOUSE_REVERSED	|generic|sp_Q32MG2-3_CBY2_MOUSE_REVERSED|
"""index: 5669, intensity: 4301.0, mobility: 1.114"""	-0.727086	0.403221	0.991022	FMNKAKVCAICNKIF	generic|IP_985968_TX=10090_REVERSED|
"""index: 4271, intensity: 3204.0, mobility: 0.954"""	-0.727174	0.403409	0.991039	LMAWGKGRTHGM	generic|IP_866292_TX=10090_REVERSED|
"""index: 332, intensity: 2537.0, mobility: 0.999"""	-0.727393	0.403725	0.991081	TEHMNEWFKAVY	generic|II_3461063_TX=10090_REVERSED	|generic|tr_A0A338P6X1_A0A338P6X1_MOUSE_REVERSED	|generic|tr_K7N6Z2_K7N6Z2_MOUSE_REVERSED|
"""index: 14068, intensity: 6724.0, mobility: 0.999"""	-0.727401	0.40404	0.991083	VRNQLLRHW	generic|IP_1111305_TX=10090_REVERSED|
"""index: 4421, intensity: 4403.0, mobility: 0.882"""	-0.727494	0.404356	0.991101	TPYALTQRRNPCIIDLP	generic|IP_942074_TX=10090_REVERSED|
"""index: 2724, intensity: 105443.0, mobility: 1.103"""	-0.727646	0.404672	0.99113	YVPSTMKIEWFHQ	generic|sp_Q571F5-4_SPSB3_MOUSE__chr17_1_24891406_24891570_ENSMUST00000117890__II_1071599_REVERSED	|generic|chr17_1_24890615_24890779_ENSMUST00000134932__II_1071589_TX=10090_REVERSED	|generic|chr17_1_24890591_24890779_ENSMUST00000134932__II_1071589_TX=10090_REVERSED	|generic|sp_Q571F5_SPSB3_MOUSE__chr17_1_24891560_24891703_ENSMUST00000068508__II_1071600_REVERSED	|generic|sp_Q571F5-2_SPSB3_MOUSE__chr17_1_24891560_24891703_ENSMUST00000068508__II_1071600_REVERSED	|generic|sp_Q571F5-3_SPSB3_MOUSE__chr17_1_24891560_24891703_ENSMUST00000068508__II_1071600_REVERSED	|generic|tr_D3YW96_D3YW96_MOUSE__chr17_1_24891560_24891703_ENSMUST00000068508__II_1071600_REVERSED	|generic|tr_E9PW49_E9PW49_MOUSE__chr17_1_24891560_24891703_ENSMUST00000068508__II_1071600_REVERSED|
"""index: 11623, intensity: 3068.0, mobility: 1.064"""	-0.727876	0.404987	0.991174	RAPSSKYPMPMYPE	generic|chr2_1_181640662_181647323_ENSMUST00000136481__IP_993085_TX=10090_REVERSED|
"""index: 5824, intensity: 4402.0, mobility: 1.114"""	-0.727978	0.405303	0.991193	HAFKNVKSYRNQQQYHNQIKQSLTERHLEPQGPVEKTSW	generic|IP_929424_TX=10090_REVERSED|
"""index: 981, intensity: 3176.0, mobility: 0.856"""	-0.728123	0.405619	0.991221	FSLRVALLLMDF	generic|tr_F6VSQ9_F6VSQ9_MOUSE__II_957468_REVERSED|
"""index: 5787, intensity: 4490.0, mobility: 0.967"""	-0.728132	0.405678	0.991223	NISVLQDGPKLRGDKYCDGGPIV	generic|sp_Q9WV89_STXB4_MOUSE__II_1128345_REVERSED	|generic|sp_Q9WV89-4_STXB4_MOUSE__II_1128345_REVERSED	|generic|sp_Q9WV89-2_STXB4_MOUSE__chr2_1_131937148_131937183_ENSMUST00000091288_REVERSED	|generic|sp_Q9WV89-3_STXB4_MOUSE_REVERSED	|generic|sp_Q9WV89-5_STXB4_MOUSE_REVERSED|
"""index: 3735, intensity: 3363.0, mobility: 1.201"""	-0.728316	0.405856	0.991258	TEFDMNLIRDAEDMVLY	generic|tr_Q3TEK1_Q3TEK1_MOUSE__chr6_1_135023372_135023410_ENSMUST00000155022__II_904642_REVERSED	|generic|tr_Q4VBG1_Q4VBG1_MOUSE__chr6_1_135023372_135023410_ENSMUST00000155022__II_904642_REVERSED	|generic|II_904645_TX=10090_REVERSED	|generic|tr_A0A0N4SVT1_A0A0N4SVT1_MOUSE_REVERSED	|generic|tr_F6QKD2_F6QKD2_MOUSE_REVERSED	|generic|tr_A0A0N4SVK2_A0A0N4SVK2_MOUSE_REVERSED|
"""index: 5367, intensity: 11579.0, mobility: 0.968"""	-0.728652	0.405856	0.991321	AELTEKKNREEVKEKKQWRKTKKKKKKKKKKK	generic|IP_872164_TX=10090_REVERSED|
"""index: 5666, intensity: 3925.0, mobility: 0.948"""	-0.728748	0.405856	0.99134	DEAEGLRDHLTKKFGELSVVSD	generic|sp_P47932_REL1_MOUSE_REVERSED|
"""index: 1221, intensity: 2739.0, mobility: 0.863"""	-0.729251	0.406171	0.991434	LRTTMYLMGVQYFAPERLWHKWL	generic|sp_Q3U481_MFS12_MOUSE_REVERSED|
"""index: 16985, intensity: 2933.0, mobility: 0.882"""	-0.729364	0.406486	0.991456	YSSSEDMVRR	generic|sp_Q3UFQ8_CARL3_MOUSE__chr14_1_55494396_55494425_ENSMUST00000228877__II_3444218_REVERSED	|generic|II_3481188_TX=10090_REVERSED	|generic|II_3481183_TX=10090_REVERSED	|generic|II_3481189_TX=10090_REVERSED	|generic|II_3481184_TX=10090_REVERSED	|generic|II_3444214_TX=10090_REVERSED|
"""index: 6097, intensity: 4716.0, mobility: 0.894"""	-0.729428	0.406801	0.991468	LLLSPFSLWTAGMRLHVRAKEVTTF	generic|IP_1142365_TX=10090_REVERSED|
"""index: 15167, intensity: 4110.0, mobility: 1.023"""	-0.72945	0.407116	0.991472	RMRRVTLSVIP	generic|IP_1084811_TX=10090_REVERSED|
"""index: 15086, intensity: 2945.0, mobility: 1.083"""	-0.729471	0.407361	0.991476	RRSNINMKTVGIL	generic|tr_Q8C558_Q8C558_MOUSE_REVERSED	|generic|sp_Q6P1G6_F167A_MOUSE_REVERSED|
"""index: 17171, intensity: 8835.0, mobility: 1.104"""	-0.729532	0.407361	0.991487	GPSKPVLKLINMLKKKWFAEMGVLQLL	generic|chr6_1_58870159_58873783_ENSMUST00000031823__IP_920003_TX=10090_REVERSED	|generic|chr6_1_58868760_58873783_ENSMUST00000031823__IP_920003_TX=10090_REVERSED|
"""index: 12567, intensity: 2661.0, mobility: 1.079"""	-0.72993	0.407675	0.991562	QYRAVEEYTLLVQS	generic|tr_Q6XE40_Q6XE40_MOUSE__II_1126204_REVERSED	|generic|sp_O88910_MPP3_MOUSE_REVERSED|
"""index: 5764, intensity: 5379.0, mobility: 1.023"""	-0.730038	0.40799	0.991582	RRGRRGGAHGGSSHGTAQQRER	generic|IP_1104712_TX=10090_REVERSED|
"""index: 6475, intensity: 5203.0, mobility: 0.873"""	-0.730407	0.408304	0.99165	PCVFCRVLGSSRVCAESMFVNYV	generic|IP_1032110_TX=10090_REVERSED|
"""index: 4363, intensity: 3671.0, mobility: 1.065"""	-0.730449	0.408619	0.991658	FPNAVWLFFMLWDFWGSSGLALGGVMSYV	generic|IP_925279_TX=10090_REVERSED|
"""index: 3513, intensity: 3000.0, mobility: 0.941"""	-0.730561	0.408805	0.991679	FTLCSRCSDNFGAHHSLLYV	generic|IP_992452_TX=10090_REVERSED|
"""index: 1113, intensity: 3905.0, mobility: 0.970"""	-0.730699	0.409119	0.991704	SRLQTCVSTPECH	generic|IP_921410_TX=10090_REVERSED|
"""index: 16667, intensity: 2558.0, mobility: 0.909"""	-0.730785	0.409434	0.99172	MYVGLIAGYF	generic|tr_Q8VGH1_Q8VGH1_MOUSE_REVERSED	|generic|tr_Q3B847_Q3B847_MOUSE_REVERSED	|generic|tr_Q8VGH0_Q8VGH0_MOUSE_REVERSED|
"""index: 2060, intensity: 2957.0, mobility: 0.872"""	-0.730814	0.409491	0.991726	QIVMCTSPIL	generic|IP_846848_TX=10090_REVERSED|
"""index: 9754, intensity: 3817.0, mobility: 0.973"""	-0.730986	0.409548	0.991757	FYYIKPMSVTD	generic|IP_979740_TX=10090_REVERSED|
"""index: 4958, intensity: 4655.0, mobility: 1.060"""	-0.731348	0.409605	0.991824	IVDSLNTINKKSKHRRIRRRKPQEPLELDETDGGSSANESDACS	generic|tr_E9PY43_E9PY43_MOUSE_REVERSED	|generic|tr_Q3UGP3_Q3UGP3_MOUSE_REVERSED|
"""index: 15424, intensity: 3469.0, mobility: 0.950"""	-0.731539	0.409903	0.991859	PPRQFVRTY	generic|sp_A2AJ88_PLPL7_MOUSE__chr2_1_24981798_24981875_ENSMUST00000137913__II_1013495_REVERSED	|generic|II_1013523_TX=10090_REVERSED	|generic|sp_A2AJ88-2_PLPL7_MOUSE__chr2_1_24981798_24981875_ENSMUST00000137913_REVERSED|
"""index: 18122, intensity: 8925.0, mobility: 0.929"""	-0.731761	0.409903	0.991899	QRVTQGSTSN	generic|tr_Q8BL68_Q8BL68_MOUSE_REVERSED|
"""index: 5485, intensity: 12815.0, mobility: 1.123"""	-0.731783	0.409903	0.991903	TTNDGILDMNHHMWSNCYLQKSKHHCAKLRYFNNMPQRQLI	generic|II_825887_TX=10090_REVERSED|
"""index: 11217, intensity: 4685.0, mobility: 0.913"""	-0.732184	0.410216	0.991976	SPPSHQKTVS	generic|IP_1056759_TX=10090_REVERSED|
"""index: 12494, intensity: 5347.0, mobility: 0.995"""	-0.732203	0.41053	0.99198	WSPAPIQLPHMPLLGMSHMPSYH	generic|sp_B2RX14_TUT4_MOUSE__II_958627_REVERSED	|generic|II_958622_TX=10090_REVERSED	|generic|tr_A2A8R7_A2A8R7_MOUSE_REVERSED|
"""index: 7007, intensity: 2982.0, mobility: 1.026"""	-0.732208	0.410843	0.991981	LLGRLPMLDLAYLIMGRIELHKLKFLN	generic|tr_L7N469_L7N469_MOUSE__IP_936530_REVERSED	|generic|tr_D3YUK0_D3YUK0_MOUSE__II_936510_REVERSED	|generic|tr_A0A087WSL7_A0A087WSL7_MOUSE__II_936510_REVERSED	|generic|II_936511_TX=10090_REVERSED	|generic|IP_936532_TX=10090_REVERSED	|generic|tr_Q8C2X7_Q8C2X7_MOUSE_REVERSED	|generic|tr_Q8C6S1_Q8C6S1_MOUSE_REVERSED	|generic|tr_Q66JY3_Q66JY3_MOUSE_REVERSED	|generic|tr_E9PZS2_E9PZS2_MOUSE_REVERSED	|generic|tr_Q5XK27_Q5XK27_MOUSE_REVERSED|
"""index: 2489, intensity: 8727.0, mobility: 0.879"""	-0.732271	0.410899	0.991992	RVAQVQALICDSQIIEMLAPMVR	generic|tr_A0A3B2W8B4_A0A3B2W8B4_MOUSE__II_3461798_REVERSED	|generic|sp_Q80X86_ARM12_MOUSE__II_3461798_REVERSED	|generic|tr_A0A3F2YNM7_A0A3F2YNM7_MOUSE_REVERSED	|generic|tr_C0IQA5_C0IQA5_MOUSE_REVERSED|
"""index: 4822, intensity: 4295.0, mobility: 0.938"""	-0.732489	0.411083	0.992032	KLFFFFLLVFMIEFEETVWFSF	generic|IP_1107590_TX=10090_REVERSED|
"""index: 14430, intensity: 3677.0, mobility: 0.868"""	-0.732856	0.411194	0.992098	TTIEKFANMM	generic|tr_Q3UNY0_Q3UNY0_MOUSE_REVERSED	|generic|sp_P62915_TF2B_MOUSE_REVERSED	|generic|tr_Q3UZJ3_Q3UZJ3_MOUSE_REVERSED|
"""index: 6453, intensity: 4758.0, mobility: 0.873"""	-0.733018	0.411194	0.992127	DEGQGAPCFWCIEVVGQMLLCHK	generic|sp_Q80SU7_GVIN1_MOUSE_REVERSED	|generic|tr_L7N451_L7N451_MOUSE_REVERSED|
"""index: 12213, intensity: 3517.0, mobility: 0.839"""	-0.733724	0.41125	0.992253	MSTVPDMHQL	generic|tr_Q8CB95_Q8CB95_MOUSE__IP_3505758_REVERSED|
"""index: 5411, intensity: 27842.0, mobility: 0.916"""	-0.734265	0.411562	0.992349	TFYYKLYTK	generic|IP_964939_TX=10090_REVERSED|
"""index: 2459, intensity: 4135.0, mobility: 0.878"""	-0.734329	0.411875	0.992361	MLSLFNIQQLQVLKFMEDQLM	generic|sp_Q8CE72_CPLN1_MOUSE_REVERSED|
"""index: 3617, intensity: 14840.0, mobility: 1.135"""	-0.734351	0.412059	0.992365	MPFLKVAFQDETMVPYLSDELHRLYFQVT	generic|tr_F5H8M8_F5H8M8_MOUSE_REVERSED	|generic|sp_D3Z750_MRO2A_MOUSE_REVERSED|
"""index: 4997, intensity: 2599.0, mobility: 1.058"""	-0.734554	0.412371	0.992401	QARNKYDDISTMSIYPPVCAMLLVWL	generic|tr_F8WGE3_F8WGE3_MOUSE__II_1124622_REVERSED	|generic|tr_A4PBQ7_A4PBQ7_MOUSE__II_1124622_REVERSED	|generic|sp_Q8K442_ABC8A_MOUSE__II_1124622_REVERSED	|generic|tr_A4PBQ8_A4PBQ8_MOUSE__II_1124622_REVERSED|
"""index: 14800, intensity: 3574.0, mobility: 1.005"""	-0.734627	0.412684	0.992413	TRGELLFSSNR	generic|tr_E9Q7Q0_E9Q7Q0_MOUSE__chr5_-1_107911718_107911747_ENSMUST00000031198__II_1076684_REVERSED	|generic|tr_F6R2G3_F6R2G3_MOUSE__II_1076671_REVERSED	|generic|tr_Q9QXG1_Q9QXG1_MOUSE_REVERSED	|generic|sp_Q8JZM8_MUC4_MOUSE__chr19_-1_6230215_6230244_ENSMUST00000025695_REVERSED|
"""index: 15038, intensity: 3350.0, mobility: 0.884"""	-0.734746	0.412996	0.992434	HQHQPYTSHK	generic|IP_3488494_TX=10090_REVERSED	|generic|IP_3488495_TX=10090_REVERSED|
"""index: 15387, intensity: 2654.0, mobility: 1.118"""	-0.73506	0.41305	0.99249	QEMVEQKCLGYDFR	generic|chr16_-1_8697919_8698477_ENSMUST00000160405_REVERSED|
"""index: 13178, intensity: 79784.0, mobility: 1.006"""	-0.735575	0.413105	0.99258	RKSKFKSPIF	generic|tr_F6QKD2_F6QKD2_MOUSE_REVERSED	|generic|tr_A0A0N4SVK2_A0A0N4SVK2_MOUSE_REVERSED|
"""index: 16344, intensity: 4670.0, mobility: 0.932"""	-0.735851	0.413417	0.992628	MRSCNRKPK	generic|chr11_1_68802112_68802204_ENSMUST00000102611_REVERSED|
"""index: 13782, intensity: 3072.0, mobility: 0.879"""	-0.736112	0.413729	0.992673	LPAKQREA	generic|IP_1148025_TX=10090_REVERSED|
"""index: 14719, intensity: 3430.0, mobility: 0.873"""	-0.736177	0.414041	0.992684	SDSSFQHASHI	generic|tr_A0A1Y7VLV8_A0A1Y7VLV8_MOUSE__chr12_1_81975862_81975930_ENSMUST00000222005__II_3470991_REVERSED	|generic|tr_A0A1Y7VKR5_A0A1Y7VKR5_MOUSE__chr12_1_81975862_81975930_ENSMUST00000222005__II_3470993_REVERSED	|generic|tr_Q6PG01_Q6PG01_MOUSE__chr12_1_81975862_81975930_ENSMUST00000222005__II_3470991_REVERSED	|generic|sp_Q9QYC1_PCX1_MOUSE__chr12_1_81975862_81975930_ENSMUST00000222005__II_3470993_REVERSED	|generic|sp_Q9QYC1-2_PCX1_MOUSE__chr12_1_81975862_81975930_ENSMUST00000222005__II_3470993_REVERSED	|generic|tr_A0A1Y7VJ77_A0A1Y7VJ77_MOUSE__chr12_1_81895013_81895195_ENSMUST00000222005_REVERSED|
"""index: 15527, intensity: 2990.0, mobility: 0.883"""	-0.736205	0.414223	0.992689	RKHTSTQK	generic|IP_1077542_TX=10090_REVERSED|
"""index: 10696, intensity: 4733.0, mobility: 0.935"""	-0.736828	0.414406	0.992796	LNGKFLFYCL	generic|IP_1075601_TX=10090_REVERSED|
"""index: 10710, intensity: 2609.0, mobility: 1.261"""	-0.736964	0.414718	0.99282	YPISPDQSQMNQLLKPMTVS	generic|II_1132383_TX=10090_REVERSED	|generic|tr_Q8VGI2_Q8VGI2_MOUSE_REVERSED	|generic|tr_Q9ERY3_Q9ERY3_MOUSE_REVERSED	|generic|tr_E9Q4M1_E9Q4M1_MOUSE_REVERSED	|generic|tr_Q8VGR5_Q8VGR5_MOUSE_REVERSED|
"""index: 12619, intensity: 5270.0, mobility: 0.890"""	-0.737249	0.4149	0.992868	FFVALGNMLM	generic|IP_1091710_TX=10090_REVERSED|
"""index: 15938, intensity: 3503.0, mobility: 0.967"""	-0.737378	0.415212	0.99289	RRPPGEPPTR	generic|IP_1059349_TX=10090_REVERSED|
"""index: 8209, intensity: 3311.0, mobility: 0.937"""	-0.737447	0.415524	0.992902	AIALNLFWLTTVTKKWKFGML	generic|sp_Q8K087_GPR1_MOUSE_REVERSED|
"""index: 8575, intensity: 2709.0, mobility: 0.878"""	-0.737452	0.415576	0.992903	FCSVLGLHKE	generic|tr_Q3UH45_Q3UH45_MOUSE__chr12_1_110968886_110969020_ENSMUST00000223210_REVERSED	|generic|tr_Q6ZQE1_Q6ZQE1_MOUSE__chr12_1_110968886_110969020_ENSMUST00000223210_REVERSED	|generic|tr_B9EHS4_B9EHS4_MOUSE__chr12_1_110968886_110969020_ENSMUST00000223210_REVERSED	|generic|tr_A0A1Y7VP50_A0A1Y7VP50_MOUSE__chr12_1_110918890_110919030_ENSMUST00000223210_REVERSED|
"""index: 5543, intensity: 3327.0, mobility: 0.894"""	-0.737695	0.415888	0.992944	QLFPYRQYNMLVGHSG	generic|IP_3473855_TX=10090_REVERSED|
"""index: 10089, intensity: 2564.0, mobility: 0.925"""	-0.73777	0.41607	0.992957	NLLRTRQQGR	generic|sp_Q9CWL8_CTBL1_MOUSE_REVERSED	|generic|tr_Q3UJX2_Q3UJX2_MOUSE_REVERSED	|generic|tr_Q3UKS4_Q3UKS4_MOUSE_REVERSED|
"""index: 11980, intensity: 3684.0, mobility: 0.829"""	-0.737854	0.416381	0.992971	QRPPKPAEPDEPFP	generic|sp_P0DM40_FR1L5_MOUSE__II_1051101_REVERSED	|generic|tr_M1JML7_M1JML7_MOUSE_REVERSED|
"""index: 11758, intensity: 3755.0, mobility: 0.946"""	-0.737878	0.416563	0.992975	ARLGELVPRSL	generic|II_980578_TX=10090_REVERSED	|generic|tr_Q8R4Z5_Q8R4Z5_MOUSE_REVERSED	|generic|tr_A0A0G2JE88_A0A0G2JE88_MOUSE_REVERSED	|generic|tr_Q8BQD9_Q8BQD9_MOUSE__chr3_-1_105682873_105683013_ENSMUST00000200078_REVERSED	|generic|sp_Q9JJY4_DDX20_MOUSE__chr3_-1_105682873_105683013_ENSMUST00000200078_REVERSED	|generic|tr_Q8R4Z6_Q8R4Z6_MOUSE__chr3_-1_105682873_105683013_ENSMUST00000200078_REVERSED|
"""index: 3269, intensity: 2620.0, mobility: 0.863"""	-0.738257	0.416874	0.993039	DGTLAWMTFMSNKEAKR	generic|IP_878703_TX=10090_REVERSED|
"""index: 14163, intensity: 2653.0, mobility: 0.848"""	-0.738548	0.417186	0.993088	PSYANVFK	generic|II_905749_TX=10090_REVERSED	|generic|tr_M1GNA0_M1GNA0_MOUSE_REVERSED	|generic|tr_M1H0B0_M1H0B0_MOUSE_REVERSED	|generic|tr_M1GRW0_M1GRW0_MOUSE_REVERSED	|generic|tr_M1GTU4_M1GTU4_MOUSE_REVERSED	|generic|sp_Q8CFW1_ANO2_MOUSE_REVERSED|
"""index: 2043, intensity: 3053.0, mobility: 0.932"""	-0.738571	0.417497	0.993092	NEENKLMHML	generic|IP_1023042_TX=10090_REVERSED|
"""index: 8121, intensity: 21293.0, mobility: 0.843"""	-0.738655	0.417678	0.993106	VDDELARRMVLDVV	generic|tr_A0A1L1SUD6_A0A1L1SUD6_MOUSE_REVERSED	|generic|tr_Q3ZAT3_Q3ZAT3_MOUSE_REVERSED|
"""index: 8649, intensity: 4480.0, mobility: 0.970"""	-0.738711	0.417859	0.993116	MLENRLEVHQT	generic|IP_3474827_TX=10090_REVERSED|
"""index: 7784, intensity: 3896.0, mobility: 0.954"""	-0.738759	0.41804	0.993124	IKPDSQPPLGHTGTEAVLSSSMITDTPV	generic|sp_Q6P9S1_ATMIN_MOUSE__chr1_-1_155926442_155926471_ENSMUST00000138762_REVERSED|
"""index: 4521, intensity: 3325.0, mobility: 0.903"""	-0.739183	0.418221	0.993195	QSAFQLFLRQQSIALKLKLLCC	generic|IP_945065_TX=10090_REVERSED|
"""index: 14063, intensity: 17681.0, mobility: 0.903"""	-0.739292	0.418532	0.993213	LLKCLTMGKE	generic|IP_1121112_TX=10090_REVERSED|
"""index: 7325, intensity: 10038.0, mobility: 0.934"""	-0.739365	0.418764	0.993225	RSFSMLIPAPAPSEMLVFVMY	generic|IP_905002_TX=10090_REVERSED|
"""index: 11654, intensity: 5683.0, mobility: 0.899"""	-0.739377	0.418764	0.993227	NVLISLKYT	generic|IP_1039220_TX=10090_REVERSED|
"""index: 6188, intensity: 11874.0, mobility: 1.056"""	-0.739643	0.419074	0.993271	VEYGPSPGGPKWMEIHVTRLK	generic|IP_3506429_TX=10090_REVERSED|
"""index: 14484, intensity: 12403.0, mobility: 0.926"""	-0.73968	0.419255	0.993277	VHRQFLQRL	generic|tr_Q8BMH9_Q8BMH9_MOUSE_REVERSED	|generic|tr_Q8BVW4_Q8BVW4_MOUSE_REVERSED	|generic|sp_P51675_CCR1_MOUSE_REVERSED	|generic|tr_Q4FK73_Q4FK73_MOUSE_REVERSED|
"""index: 6120, intensity: 4168.0, mobility: 0.851"""	-0.739783	0.419435	0.993294	TTETQIKELGHWH	generic|IP_833569_TX=10090_REVERSED|
"""index: 7896, intensity: 3133.0, mobility: 0.941"""	-0.739832	0.419745	0.993302	WYRPKSPTWP	generic|chr12_1_52938367_52938510_ENSMUST00000095737_REVERSED|
"""index: 7595, intensity: 4302.0, mobility: 0.959"""	-0.739852	0.420056	0.993306	ELFMLHYIKFTESRNKQ	generic|IP_963090_TX=10090_REVERSED|
"""index: 17897, intensity: 2913.0, mobility: 0.938"""	-0.739946	0.420366	0.993321	AAQRNMMKKP	generic|chr11_-1_116850941_116852200_ENSMUST00000092404_REVERSED|
"""index: 17013, intensity: 5665.0, mobility: 1.097"""	-0.740116	0.420546	0.993349	QGVPISVRPEGILL	generic|IP_987431_TX=10090_REVERSED|
"""index: 2779, intensity: 2712.0, mobility: 0.850"""	-0.74022	0.420726	0.993366	IEEMIPTLSVGPVLVLQP	generic|IP_1095045_TX=10090_REVERSED|
"""index: 3567, intensity: 2555.0, mobility: 0.920"""	-0.740276	0.420906	0.993376	GRPGRMGIVQLFTIWLE	generic|IP_825283_TX=10090_REVERSED	|generic|IP_825050_TX=10090_REVERSED	|generic|IP_824579_TX=10090_REVERSED|
"""index: 15242, intensity: 3528.0, mobility: 0.889"""	-0.740466	0.421216	0.993407	ERVPHRHT	generic|sp_P13597-2_ICAM1_MOUSE_REVERSED|
"""index: 5378, intensity: 4492.0, mobility: 1.016"""	-0.740501	0.421526	0.993412	RKKEPCPRVIYGKSDQFECFDGQRRNRLASILPMHWWQA	generic|IP_1146917_TX=10090_REVERSED|
"""index: 13851, intensity: 12440.0, mobility: 0.887"""	-0.740584	0.421836	0.993426	LPMHLVQQP	generic|II_850144_TX=10090_REVERSED	|generic|sp_Q8BMA5_NPAT_MOUSE_REVERSED|
"""index: 9842, intensity: 5079.0, mobility: 0.904"""	-0.740636	0.422146	0.993435	ERRLPGHK	generic|tr_E9PZ87_E9PZ87_MOUSE_REVERSED	|generic|tr_Q8BJG6_Q8BJG6_MOUSE_REVERSED|
"""index: 18619, intensity: 2563.0, mobility: 1.118"""	-0.740747	0.422195	0.993453	CQPIIDNTCHSLVVEVNLIRQVLIFLCVITFLNRLNK	generic|IP_1078769_TX=10090_REVERSED|
"""index: 17351, intensity: 4420.0, mobility: 0.968"""	-0.741206	0.422505	0.993528	AWRAAAIEQRQ	generic|sp_Q80WT0-2_JPH4_MOUSE_REVERSED|
"""index: 12870, intensity: 13191.0, mobility: 0.863"""	-0.741319	0.422815	0.993546	QSYLLDVPL	generic|chr18_1_46607522_46607581_ENSMUST00000237478_REVERSED	|generic|chr18_1_46599365_46607581_ENSMUST00000235455_REVERSED|
"""index: 5532, intensity: 3637.0, mobility: 1.048"""	-0.741347	0.422862	0.993551	SERPLGMAIMDCSKFPAMQLRI	generic|IP_1022560_TX=10090_REVERSED|
"""index: 5145, intensity: 4318.0, mobility: 0.841"""	-0.741473	0.423041	0.993571	LGHPIEGGQLNELVCLA	generic|IP_945061_TX=10090_REVERSED|
"""index: 4454, intensity: 2700.0, mobility: 1.117"""	-0.741522	0.423351	0.993579	LTLSQTHTPEPAPGASEALDMRKISQTYHEYSRPLLPVCKVSV	generic|IP_866467_TX=10090_REVERSED|
"""index: 949, intensity: 3512.0, mobility: 0.785"""	-0.741613	0.423661	0.993594	PSNGSAGASDLSARVRKGSSRG	generic|sp_Q8C6B2_RTKN_MOUSE__chr6_1_83151927_83152220_ENSMUST00000213056__II_2508742_REVERSED	|generic|sp_Q8C6B2-2_RTKN_MOUSE__chr6_1_83151927_83152220_ENSMUST00000213056__II_2508742_REVERSED	|generic|tr_D3Z7S7_D3Z7S7_MOUSE__chr6_1_83147845_83147949_ENSMUST00000203183_REVERSED|
"""index: 1833, intensity: 3460.0, mobility: 0.924"""	-0.74165	0.423839	0.9936	LFYPDPYSHTL	generic|tr_Q8C059_Q8C059_MOUSE_REVERSED	|generic|tr_Q9WVE3_Q9WVE3_MOUSE_REVERSED	|generic|sp_Q69Z37_SAM9L_MOUSE_REVERSED	|generic|tr_Q6PIQ3_Q6PIQ3_MOUSE_REVERSED	|generic|tr_E9PX59_E9PX59_MOUSE_REVERSED|
"""index: 18774, intensity: 2965.0, mobility: 1.056"""	-0.741826	0.424149	0.993628	SPSYPLLKERMHVERHKTL	generic|tr_Q80W53_Q80W53_MOUSE__II_880578_REVERSED	|generic|tr_G3X952_G3X952_MOUSE__II_880578_REVERSED|
"""index: 9721, intensity: 4391.0, mobility: 0.868"""	-0.7419	0.424458	0.99364	SSQMTIQRQCHIQRT	generic|IP_902013_TX=10090_REVERSED|
"""index: 18070, intensity: 13495.0, mobility: 1.273"""	-0.741917	0.424505	0.993643	KFGYVRRNYLEQGRRR	generic|IP_859228_TX=10090_REVERSED|
"""index: 16141, intensity: 2777.0, mobility: 0.950"""	-0.742111	0.42473	0.993674	MKKRFEKQL	generic|sp_Q7M6Z4_KIF27_MOUSE_REVERSED	|generic|sp_Q7M6Z4-2_KIF27_MOUSE_REVERSED|
"""index: 10272, intensity: 5022.0, mobility: 0.894"""	-0.742145	0.42473	0.993679	KWLTTKMVG	generic|IP_839073_TX=10090_REVERSED|
"""index: 984, intensity: 3442.0, mobility: 0.856"""	-0.742428	0.425039	0.993725	FSLRVALLLMDF	generic|tr_F6VSQ9_F6VSQ9_MOUSE__II_957468_REVERSED|
"""index: 17330, intensity: 9945.0, mobility: 1.085"""	-0.742476	0.425348	0.993732	QLLPNTIESGFLVANVETGSEGLALAMIIGLISLTH	generic|tr_B9EI42_B9EI42_MOUSE_REVERSED	|generic|sp_Q3TYE7_TLCD5_MOUSE_REVERSED	|generic|tr_A0A1L1SRK0_A0A1L1SRK0_MOUSE_REVERSED|
"""index: 6355, intensity: 3733.0, mobility: 0.948"""	-0.742481	0.425657	0.993733	CSLSGLPSSCRRSSSWSTL	generic|II_841182_TX=10090_REVERSED|
"""index: 15517, intensity: 5090.0, mobility: 1.012"""	-0.742555	0.425966	0.993745	TLPSDHLSLSLR	generic|tr_C8YIX4_C8YIX4_MOUSE_REVERSED	|generic|tr_Q8CHP4_Q8CHP4_MOUSE_REVERSED|
"""index: 5644, intensity: 5388.0, mobility: 0.892"""	-0.742574	0.426275	0.993748	TKEGQTMKALSEVGSTMVKINSGEESPK	generic|tr_Q9D2J9_Q9D2J9_MOUSE_REVERSED	|generic|tr_G5E8L9_G5E8L9_MOUSE_REVERSED|
"""index: 6712, intensity: 3459.0, mobility: 0.993"""	-0.742576	0.426584	0.993748	EMELSSLPPLDR	generic|sp_Q9QZC2_PLXC1_MOUSE_REVERSED	|generic|tr_Q9CRY9_Q9CRY9_MOUSE_REVERSED|
"""index: 2075, intensity: 3722.0, mobility: 0.911"""	-0.742749	0.426761	0.993776	LMPRSTCPSALLHAVPAA	generic|tr_A2AQH3_A2AQH3_MOUSE_REVERSED	|generic|sp_Q9ERH7_HIPK3_MOUSE_REVERSED	|generic|tr_A2RRJ7_A2RRJ7_MOUSE_REVERSED|
"""index: 9059, intensity: 2540.0, mobility: 0.904"""	-0.742876	0.426939	0.993796	EKRKAEAKALNEKAKEFE	generic|tr_B2RWX0_B2RWX0_MOUSE_REVERSED	|generic|sp_Q5SX40_MYH1_MOUSE_REVERSED|
"""index: 8213, intensity: 2512.0, mobility: 1.029"""	-0.743183	0.427116	0.993845	MEEVESRQSQLLLEIQEMTKMK	generic|sp_Q8VIG6_TRAIP_MOUSE__II_843481_REVERSED	|generic|sp_Q8VIG6-2_TRAIP_MOUSE_REVERSED|
"""index: 9653, intensity: 12072.0, mobility: 0.845"""	-0.743263	0.427292	0.993858	IEQVAFLR	generic|sp_Q64505_CP7A1_MOUSE_REVERSED	|generic|tr_A1L3S6_A1L3S6_MOUSE_REVERSED|
"""index: 9386, intensity: 2638.0, mobility: 1.005"""	-0.743394	0.427601	0.993878	MEWLIREMAMM	generic|chr2_1_119705439_119705579_ENSMUST00000028767_REVERSED|
"""index: 12015, intensity: 4148.0, mobility: 0.901"""	-0.743398	0.42791	0.993879	EEYIRYKL	generic|sp_Q8VHR0_PCD18_MOUSE__chr3_-1_49744607_49744759_ENSMUST00000191794__II_985099_REVERSED	|generic|tr_A0A0A6YXH7_A0A0A6YXH7_MOUSE_REVERSED|
"""index: 16584, intensity: 14382.0, mobility: 1.083"""	-0.743456	0.428086	0.993888	QIIIAVSLCVVHKQMEGRLESLFQI	generic|IP_871765_TX=10090_REVERSED|
"""index: 14676, intensity: 11175.0, mobility: 0.967"""	-0.743505	0.428131	0.993896	QNSELFRIK	generic|tr_E9PXZ8_E9PXZ8_MOUSE_REVERSED	|generic|sp_Q9QZE2_CLNK_MOUSE_REVERSED	|generic|sp_Q9QZE2-2_CLNK_MOUSE_REVERSED|
"""index: 15274, intensity: 5001.0, mobility: 0.963"""	-0.743761	0.428439	0.993936	RKSQHGKMKH	generic|IP_856868_TX=10090_REVERSED|
"""index: 7630, intensity: 5757.0, mobility: 0.793"""	-0.743778	0.428527	0.993939	EVIISGSR	generic|IP_3471779_TX=10090_REVERSED|
"""index: 14216, intensity: 4278.0, mobility: 0.889"""	-0.743947	0.428527	0.993965	CLLYLALWP	generic|IP_3496301_TX=10090_REVERSED|
"""index: 8485, intensity: 4655.0, mobility: 1.092"""	-0.744495	0.428571	0.994051	YKQIWPGFATLGYY	generic|sp_Q9EQC4_ELOV4_MOUSE_REVERSED	|generic|tr_V9GXI2_V9GXI2_MOUSE_REVERSED|
"""index: 10299, intensity: 3551.0, mobility: 0.956"""	-0.745126	0.428879	0.994149	ITTDLDAIIGSVASAATICAQT	generic|tr_Q3UHS6_Q3UHS6_MOUSE__chr2_1_29733737_29733766_ENSMUST00000123953__II_964058_REVERSED	|generic|tr_Q80TM2_Q80TM2_MOUSE__chr2_1_29733737_29733766_ENSMUST00000123953__II_964058_REVERSED	|generic|sp_P26039_TLN1_MOUSE__chr2_1_29733737_29733766_ENSMUST00000123953__II_964058_REVERSED	|generic|tr_Q3TBC3_Q3TBC3_MOUSE_REVERSED	|generic|tr_Q0V930_Q0V930_MOUSE_REVERSED|
"""index: 7400, intensity: 3650.0, mobility: 1.005"""	-0.745137	0.428923	0.994151	RPCPIIHFLQPLS	generic|sp_P42867_GPT_MOUSE__chr9_1_44328145_44328174_ENSMUST00000215248__II_3504964_REVERSED	|generic|tr_Q9CPT1_Q9CPT1_MOUSE__chr9_1_44328145_44328174_ENSMUST00000215248_REVERSED|
"""index: 14316, intensity: 3940.0, mobility: 1.025"""	-0.745805	0.429099	0.994254	PEFKIAEKDLVL	generic|tr_E9Q0T8_E9Q0T8_MOUSE__IP_1039938_REVERSED|
"""index: 6310, intensity: 3777.0, mobility: 1.075"""	-0.745978	0.429274	0.99428	KTKQLPTVARQPARSGMQLMIYWPPKH	generic|IP_1101558_TX=10090_REVERSED	|generic|IP_2439992_TX=10090_REVERSED|
"""index: 2619, intensity: 3552.0, mobility: 0.975"""	-0.746011	0.429536	0.994285	LEMMREMPKQDKRPFFVKYTFN	generic|tr_Q8C137_Q8C137_MOUSE__II_1037339_REVERSED	|generic|tr_B2RY11_B2RY11_MOUSE__II_1037320_REVERSED	|generic|tr_B2RY21_B2RY21_MOUSE__II_1037320_REVERSED	|generic|tr_E9Q876_E9Q876_MOUSE__II_1037320_REVERSED	|generic|tr_Q8BZ38_Q8BZ38_MOUSE_REVERSED|
"""index: 7084, intensity: 2622.0, mobility: 0.954"""	-0.746056	0.429536	0.994292	NNYCDPFGYYGWLGRPRLVQGLQL	generic|sp_Q91ZJ9_HYAL1_MOUSE__II_843751_REVERSED	|generic|sp_Q91ZJ9-2_HYAL1_MOUSE__II_843748_REVERSED	|generic|tr_D3YXU8_D3YXU8_MOUSE__II_843751_REVERSED|
"""index: 12230, intensity: 3601.0, mobility: 0.916"""	-0.746237	0.429536	0.99432	GRMPPVTEWFIECSNGELQTV	generic|tr_A0A0R4J0H8_A0A0R4J0H8_MOUSE__II_986735_REVERSED	|generic|sp_Q6NWW9_FND3B_MOUSE__II_986735_REVERSED|
"""index: 17431, intensity: 19942.0, mobility: 1.027"""	-0.747162	0.429711	0.99446	PSTHLHQNLYL	generic|IP_3504753_TX=10090_REVERSED|
"""index: 7543, intensity: 9092.0, mobility: 1.134"""	-0.747499	0.430018	0.994511	KLRFLVFIQESGHSYTASSLLLCGKQAVQQ	generic|IP_944785_TX=10090_REVERSED|
"""index: 11589, intensity: 5349.0, mobility: 0.869"""	-0.747605	0.430104	0.994527	KTKELSVEK	generic|IP_3475509_TX=10090_REVERSED|
"""index: 3755, intensity: 3494.0, mobility: 0.915"""	-0.747656	0.430104	0.994534	RGAAAVEELDLLHSVSFNKRAQACDGPAPPPG	generic|tr_A2APZ7_A2APZ7_MOUSE_REVERSED	|generic|sp_Q06348_PRRX2_MOUSE_REVERSED|
"""index: 2214, intensity: 3318.0, mobility: 0.868"""	-0.747799	0.430275	0.994556	RCRAEKIYC	generic|IP_3456759_TX=10090_REVERSED	|generic|IP_3456763_TX=10090_REVERSED	|generic|IP_3456770_TX=10090_REVERSED|
"""index: 12253, intensity: 3741.0, mobility: 1.266"""	-0.747849	0.430275	0.994563	RRWTQTMLVMMGTVEAQKR	generic|chr2_1_121305573_121305803_ENSMUST00000094639__IP_1001252_TX=10090_REVERSED|
"""index: 15656, intensity: 5782.0, mobility: 0.986"""	-0.7482	0.430275	0.994615	EKFRKLIMKH	generic|IP_938167_TX=10090_REVERSED|
"""index: 9569, intensity: 4832.0, mobility: 0.840"""	-0.748588	0.430275	0.994673	KGPSHASSR	generic|tr_F6Z7L1_F6Z7L1_MOUSE__chr5_-1_142765047_142765166_ENSMUST00000200371__II_932815_REVERSED	|generic|sp_Q80WC3_TNC18_MOUSE__chr5_-1_142765047_142765166_ENSMUST00000200371_REVERSED	|generic|tr_Q52KG0_Q52KG0_MOUSE__chr5_-1_142733542_142733664_ENSMUST00000196888_REVERSED|
"""index: 18778, intensity: 4113.0, mobility: 1.054"""	-0.749022	0.430581	0.994737	DQEPPKRVWTGLGAKQFAKFLQQKVSQ	generic|II_1110239_TX=10090_REVERSED	|generic|sp_Q9JI20_RED2_MOUSE__chr13_1_8757358_8757402_ENSMUST00000123187_REVERSED	|generic|tr_Q3UY54_Q3UY54_MOUSE__chr13_1_8757358_8757402_ENSMUST00000123187_REVERSED|
"""index: 5995, intensity: 32564.0, mobility: 0.983"""	-0.749082	0.430887	0.994746	WYTSLSESSIKK	generic|tr_A0A3B2WB60_A0A3B2WB60_MOUSE__chr17_1_28715383_28715445_ENSMUST00000233811_REVERSED|
"""index: 2482, intensity: 8718.0, mobility: 0.840"""	-0.749161	0.431193	0.994757	TSSTLLAWRSVGGQRI	generic|chr3_1_96188142_96188423_ENSMUST00000133665_REVERSED|
"""index: 16743, intensity: 12920.0, mobility: 1.076"""	-0.749232	0.431367	0.994768	SSPKALAAYALGLIGNWKIGPLFFNES	generic|tr_A0A338P773_A0A338P773_MOUSE_REVERSED	|generic|sp_Q9JL18_BACE2_MOUSE__chr2_1_80326682_80326711_ENSMUST00000028392_REVERSED	|generic|tr_A0A0R4J0I8_A0A0R4J0I8_MOUSE_REVERSED|
"""index: 12065, intensity: 13263.0, mobility: 1.013"""	-0.749833	0.431672	0.994856	QLPFEPPKPLQY	generic|IP_884268_TX=10090_REVERSED|
"""index: 15784, intensity: 4028.0, mobility: 0.994"""	-0.750028	0.431978	0.994884	TRFNAWLVTR	generic|II_986614_TX=10090_REVERSED|
"""index: 4232, intensity: 2951.0, mobility: 0.815"""	-0.750491	0.432152	0.994951	IFNPIVCH	generic|sp_Q3U0K8_OGFD1_MOUSE__II_861338_REVERSED	|generic|sp_Q3U0K8-2_OGFD1_MOUSE__II_861338_REVERSED	|generic|sp_Q3U0K8-3_OGFD1_MOUSE__II_861338_REVERSED	|generic|II_861339_TX=10090_REVERSED	|generic|tr_D3YTU2_D3YTU2_MOUSE_REVERSED|
"""index: 9101, intensity: 3463.0, mobility: 1.172"""	-0.750723	0.432276	0.994984	FMRSIRKEMKFEDL	generic|tr_Q6ZWR2_Q6ZWR2_MOUSE_REVERSED|
"""index: 5736, intensity: 2831.0, mobility: 0.922"""	-0.751038	0.432276	0.99503	SCCAPPTQISPWWICWVLHA	generic|chr17_-1_24705208_24705475_ENSMUST00000126319__IP_1071653_TX=10090_REVERSED|
"""index: 15462, intensity: 11268.0, mobility: 1.031"""	-0.751385	0.432276	0.995079	EQKKKTVQQIV	generic|II_1003325_TX=10090_REVERSED	|generic|tr_R4GML0_R4GML0_MOUSE__chr2_-1_120545839_120545877_ENSMUST00000141874_REVERSED	|generic|tr_Q8C235_Q8C235_MOUSE__chr2_-1_120545839_120545877_ENSMUST00000141874_REVERSED	|generic|tr_E9Q7S1_E9Q7S1_MOUSE_REVERSED	|generic|sp_O88466_ZN106_MOUSE__chr2_-1_120545839_120545877_ENSMUST00000141874_REVERSED	|generic|sp_O88466-2_ZN106_MOUSE__chr2_-1_120545839_120545877_ENSMUST00000141874_REVERSED	|generic|sp_O88466-3_ZN106_MOUSE__chr2_-1_120545839_120545877_ENSMUST00000141874_REVERSED|
"""index: 8969, intensity: 3074.0, mobility: 1.004"""	-0.751877	0.432581	0.995149	RVMTYACTSQSTH	generic|IP_1078677_TX=10090_REVERSED|
"""index: 7027, intensity: 4533.0, mobility: 0.832"""	-0.75195	0.432622	0.99516	TELYMVEDLLRLMEQFRSDHYD	generic|sp_O54750_CP2J6_MOUSE_REVERSED	|generic|tr_Q8CC91_Q8CC91_MOUSE_REVERSED|
"""index: 6569, intensity: 17681.0, mobility: 0.819"""	-0.752191	0.432795	0.995194	ERSVWKENEMKKAEKML	generic|sp_Q811D2_ANR26_MOUSE_REVERSED	|generic|tr_D3Z482_D3Z482_MOUSE_REVERSED|
"""index: 16596, intensity: 210383.0, mobility: 1.140"""	-0.752428	0.4331	0.995227	SHKKLFDKPSPIEVKAPGMTKMATKFKKMDNKITARF	generic|II_1013989_TX=10090_REVERSED	|generic|II_1013988_TX=10090_REVERSED	|generic|sp_Q6SP97_ENKUR_MOUSE_REVERSED|
"""index: 12296, intensity: 5786.0, mobility: 0.924"""	-0.752567	0.433181	0.995247	LDLHILSRWMFGSVNFNISS	generic|IP_945944_TX=10090_REVERSED|
"""index: 5474, intensity: 7088.0, mobility: 0.930"""	-0.752727	0.433181	0.995269	KGWDGLRQSGAMGESTLT	generic|tr_A2AQH3_A2AQH3_MOUSE_REVERSED	|generic|tr_Q3UST3_Q3UST3_MOUSE_REVERSED	|generic|sp_Q9ERH7_HIPK3_MOUSE_REVERSED	|generic|tr_A2RRJ7_A2RRJ7_MOUSE_REVERSED|
"""index: 618, intensity: 3273.0, mobility: 0.876"""	-0.753294	0.433486	0.995348	VEGSHSSREFVTLSRT	generic|IP_878987_TX=10090_REVERSED|
"""index: 14942, intensity: 2837.0, mobility: 0.835"""	-0.753757	0.433658	0.995413	SEDSDIEQQVRRP	generic|tr_B9EJX2_B9EJX2_MOUSE_REVERSED	|generic|tr_B2RXX7_B2RXX7_MOUSE_REVERSED	|generic|tr_B7ZWM3_B7ZWM3_MOUSE_REVERSED	|generic|tr_B1AV60_B1AV60_MOUSE_REVERSED|
"""index: 5621, intensity: 3358.0, mobility: 0.956"""	-0.753778	0.433698	0.995416	ASMKQPVLQSYKGCRWTPQDASLAWI	generic|IP_1122520_TX=10090_REVERSED|
"""index: 3179, intensity: 3160.0, mobility: 0.921"""	-0.754345	0.43387	0.995494	FVLPKLPAGQPEDETKLP	generic|sp_A4Q9E4_TTLL2_MOUSE_REVERSED|
"""index: 16455, intensity: 22229.0, mobility: 1.044"""	-0.754404	0.434175	0.995502	LPPTPRSRHRSL	generic|chr11_-1_118496347_118496514_ENSMUST00000117731__IP_1122880_TX=10090_REVERSED|
"""index: 4938, intensity: 6793.0, mobility: 0.969"""	-0.754642	0.434347	0.995534	QLFDWRSISSFNLWKISKMTSFY	generic|chr11_1_90266056_90267573_ENSMUST00000107887_REVERSED|
"""index: 7674, intensity: 2737.0, mobility: 1.153"""	-0.754798	0.434386	0.995556	QKRMHSHIHIHIHMNMLTHTGKYTNTSVYMQ	generic|IP_1018238_TX=10090_REVERSED|
"""index: 8798, intensity: 3985.0, mobility: 0.916"""	-0.755158	0.43469	0.995605	SNTETVPINPQ	generic|sp_Q0VAV2_EXPH5_MOUSE_REVERSED|
"""index: 12150, intensity: 3745.0, mobility: 1.297"""	-0.755458	0.434941	0.995645	RRWTQTMLVMMGTVEAQKR	generic|chr2_1_121305573_121305803_ENSMUST00000094639__IP_1001252_TX=10090_REVERSED|
"""index: 5511, intensity: 10916.0, mobility: 0.974"""	-0.755703	0.434941	0.995679	HYHSVLSLSQSYHP	generic|IP_1091192_TX=10090_REVERSED|
"""index: 2091, intensity: 3753.0, mobility: 0.938"""	-0.75584	0.434941	0.995697	QLPRTPLYMAM	generic|IP_847115_TX=10090_REVERSED|
"""index: 7956, intensity: 4949.0, mobility: 1.141"""	-0.756269	0.43498	0.995755	SVEQTMAEQMQAKLDKLSDQLQSALARAQ	generic|sp_Q64727_VINC_MOUSE__chr14_1_20967577_20967612_ENSMUST00000226113__II_3479683_REVERSED|
"""index: 12255, intensity: 2830.0, mobility: 0.982"""	-0.756529	0.43502	0.995789	KSKGRVNEAKR	generic|IP_947084_TX=10090_REVERSED|
"""index: 9429, intensity: 3083.0, mobility: 1.045"""	-0.756627	0.435059	0.995803	WFRIFIHNQELH	generic|IP_3453158_TX=10090_REVERSED|
"""index: 515, intensity: 2529.0, mobility: 0.946"""	-0.756797	0.435362	0.995825	GQLEEESIEW	generic|chr9_-1_70102933_70110291_ENSMUST00000034749_REVERSED|
"""index: 4540, intensity: 195493.0, mobility: 0.884"""	-0.756833	0.435665	0.99583	EKCLMAVAGLFISLLVWFTSSHTGEKN	generic|sp_Q8BG19-2_TMTC4_MOUSE_REVERSED	|generic|sp_Q8BG19_TMTC4_MOUSE__chr14_-1_122919995_122920084_ENSMUST00000143189_REVERSED	|generic|tr_D6RHA9_D6RHA9_MOUSE_REVERSED|
"""index: 5321, intensity: 3115.0, mobility: 0.869"""	-0.756945	0.435967	0.995845	ECFILYKCVHIMKFYYLDEPFLCL	generic|IP_3486166_TX=10090_REVERSED|
"""index: 10521, intensity: 4119.0, mobility: 0.869"""	-0.756991	0.436006	0.995851	THKKLKYM	generic|IP_3484124_TX=10090_REVERSED|
"""index: 5815, intensity: 5074.0, mobility: 1.083"""	-0.757461	0.436309	0.995913	SMIRQTTIPYPIKMMMMAIQMHYKISDMVKNSHYISNLAKGR	generic|IP_983887_TX=10090_REVERSED|
"""index: 6285, intensity: 18545.0, mobility: 1.055"""	-0.757671	0.436611	0.995941	ERDPNPINELIMKAQQFHKSA	generic|sp_Q6PHQ8_NAA35_MOUSE__chr13_1_59595351_59595386_ENSMUST00000225670__II_1108419_REVERSED|
"""index: 4765, intensity: 3092.0, mobility: 1.027"""	-0.757686	0.436782	0.995943	WWPMGLYEWWS	generic|IP_896175_TX=10090_REVERSED|
"""index: 7169, intensity: 14899.0, mobility: 0.919"""	-0.757783	0.436952	0.995955	ISSNLLDLLLIDASAEVCA	generic|IP_1021458_TX=10090_REVERSED|
"""index: 4612, intensity: 3456.0, mobility: 1.112"""	-0.757918	0.437122	0.995973	RLSSVLTERLSSIAMHATTSSITTVESTTHLLDRHTFMSDSITSA	generic|tr_B7ZCD1_B7ZCD1_MOUSE_REVERSED	|generic|sp_B7ZCC9_AGRG4_MOUSE_REVERSED	|generic|sp_B7ZCC9-2_AGRG4_MOUSE_REVERSED|
"""index: 12548, intensity: 3045.0, mobility: 0.920"""	-0.758172	0.437424	0.996006	FSLSLWLLY	generic|IP_916992_TX=10090_REVERSED|
"""index: 6410, intensity: 5214.0, mobility: 1.152"""	-0.758176	0.437462	0.996007	IEIPYDEKPSMMKVLEQIDRTFSVRYVQFMHQLKEWQQ	generic|tr_A0A0R4J090_A0A0R4J090_MOUSE__II_982376_REVERSED	|generic|tr_E9QLX1_E9QLX1_MOUSE__II_982376_REVERSED	|generic|sp_P11609_CD1D1_MOUSE__II_982376_REVERSED	|generic|sp_P11610_CD1D2_MOUSE__II_982376_REVERSED	|generic|II_982379_TX=10090_REVERSED|
"""index: 6721, intensity: 22415.0, mobility: 0.927"""	-0.758503	0.437764	0.99605	TKQAMTHLQQKPTGLAPHSPLTIRTTVD	generic|sp_Q8BIH0_SP130_MOUSE__chr18_1_31674360_31674500_ENSMUST00000234769__II_3464046_REVERSED	|generic|sp_Q8BIH0-2_SP130_MOUSE__chr18_1_31674360_31674500_ENSMUST00000234769__II_3464046_REVERSED	|generic|tr_A0A0R4J060_A0A0R4J060_MOUSE__chr18_1_31674360_31674500_ENSMUST00000234769_REVERSED	|generic|tr_J3QNK5_J3QNK5_MOUSE__chr18_1_31674360_31674500_ENSMUST00000234769_REVERSED|
"""index: 7119, intensity: 2909.0, mobility: 1.007"""	-0.758653	0.437934	0.996069	MARQSAKADLSMF	generic|chr12_-1_58997255_59001931_ENSMUST00000021375__IP_1116459_TX=10090_REVERSED	|generic|chr12_-1_59001815_59001931_ENSMUST00000021375_REVERSED|
"""index: 4737, intensity: 2749.0, mobility: 1.156"""	-0.758952	0.438236	0.996108	HTCVPPFSQRQTAFIARKMMTFDEKDLMKNMDPLSGVLLSEY	generic|sp_Q9Z1E4_GYS1_MOUSE__chr7_1_45451762_45451920_ENSMUST00000209230__II_3458507_REVERSED	|generic|tr_A0A1B0GT92_A0A1B0GT92_MOUSE__chr7_1_45451762_45451920_ENSMUST00000209230__II_3458507_REVERSED|
"""index: 8579, intensity: 2557.0, mobility: 1.065"""	-0.759045	0.438406	0.99612	SDPEVSPRVSHKS	generic|IP_934386_TX=10090_REVERSED|
"""index: 6703, intensity: 6281.0, mobility: 0.927"""	-0.759294	0.438443	0.996152	LSMLLPAWSPAQLPLAYPFLAVLYLMIP	generic|IP_921965_TX=10090_REVERSED|
"""index: 18408, intensity: 3289.0, mobility: 1.375"""	-0.759535	0.438612	0.996183	KRRVPLKKLPRK	generic|IP_897814_TX=10090_REVERSED|
"""index: 9741, intensity: 3163.0, mobility: 1.186"""	-0.759876	0.438914	0.996226	LEMPPQGTELEIQGQFY	generic|sp_Q7TMV3_FAKD5_MOUSE_REVERSED	|generic|tr_A0A0R4J291_A0A0R4J291_MOUSE_REVERSED|
"""index: 13594, intensity: 4524.0, mobility: 0.935"""	-0.75989	0.439216	0.996228	SHNRKLFTT	generic|IP_1089516_TX=10090_REVERSED|
"""index: 3384, intensity: 3170.0, mobility: 1.119"""	-0.759933	0.439517	0.996234	AWEEADEEYLLLID	generic|sp_Q80VH0_BANK1_MOUSE__II_975084_REVERSED	|generic|tr_G3GHZ8_G3GHZ8_MOUSE_REVERSED	|generic|tr_G3GHZ7_G3GHZ7_MOUSE_REVERSED|
"""index: 2148, intensity: 2579.0, mobility: 0.951"""	-0.760057	0.439819	0.99625	PMTSPTYASPMK	generic|IP_909698_TX=10090_REVERSED|
"""index: 8422, intensity: 7889.0, mobility: 1.145"""	-0.760067	0.439855	0.996251	NRTATVYNFWEKVSAVGHPPNEHRRRTI	generic|sp_A2AAE1_K1109_MOUSE__chr3_1_37040404_37040475_ENSMUST00000136746__II_985682_REVERSED	|generic|sp_A2AAE1-2_K1109_MOUSE__chr3_1_37040404_37040475_ENSMUST00000136746__II_985682_REVERSED	|generic|sp_A2AAE1-3_K1109_MOUSE__chr3_1_37040404_37040475_ENSMUST00000136746__II_985682_REVERSED	|generic|sp_A2AAE1-4_K1109_MOUSE__chr3_1_37040404_37040475_ENSMUST00000136746__II_985682_REVERSED	|generic|sp_A2AAE1-6_K1109_MOUSE__chr3_1_37040404_37040475_ENSMUST00000136746__II_985682_REVERSED	|generic|tr_F6RPM4_F6RPM4_MOUSE__chr3_1_37040404_37040475_ENSMUST00000136746__II_985706_REVERSED	|generic|tr_F6YAT5_F6YAT5_MOUSE__chr3_1_37040404_37040475_ENSMUST00000136746__II_985705_REVERSED	|generic|tr_A2AB97_A2AB97_MOUSE__chr3_1_37040404_37040475_ENSMUST00000136746__II_985696_REVERSED|
"""index: 7676, intensity: 3005.0, mobility: 1.032"""	-0.760099	0.440157	0.996255	EFDPLNHIIEMY	generic|sp_Q9DC23_DJC10_MOUSE_REVERSED|
"""index: 7759, intensity: 2621.0, mobility: 1.058"""	-0.760109	0.440458	0.996256	KKKNIENFVSCSIT	generic|IP_1013616_TX=10090_REVERSED|
"""index: 5655, intensity: 4682.0, mobility: 0.837"""	-0.760209	0.440627	0.996269	LQETTLSLLREEMWLWA	generic|chr15_1_9108224_9108310_ENSMUST00000067760_REVERSED|
"""index: 7019, intensity: 2993.0, mobility: 0.824"""	-0.760228	0.440795	0.996271	QKTTTLVWFNVELIKR	generic|IP_978497_TX=10090_REVERSED|
"""index: 17479, intensity: 3222.0, mobility: 0.897"""	-0.760475	0.441097	0.996303	YRLDYFNL	generic|IP_3489407_TX=10090_REVERSED|
"""index: 7740, intensity: 2520.0, mobility: 0.989"""	-0.760574	0.441398	0.996315	LETRALQEGPCARKGMSFPLFSE	generic|tr_A0A140T8U1_A0A140T8U1_MOUSE_REVERSED|
"""index: 17746, intensity: 7088.0, mobility: 1.102"""	-0.760592	0.441699	0.996318	QEIVSISSRPGRPKRHQNRSNKAVKLE	generic|tr_A6H5Z4_A6H5Z4_MOUSE_REVERSED	|generic|tr_Q9WU31_Q9WU31_MOUSE_REVERSED	|generic|tr_Q9Z202_Q9Z202_MOUSE_REVERSED	|generic|tr_Q9WVJ8_Q9WVJ8_MOUSE_REVERSED	|generic|tr_E9QAJ6_E9QAJ6_MOUSE_REVERSED	|generic|tr_Q9WU32_Q9WU32_MOUSE_REVERSED|
"""index: 4026, intensity: 4832.0, mobility: 0.999"""	-0.760682	0.441769	0.996329	NGSISVAVRHWRG	generic|II_852283_TX=10090_REVERSED	|generic|tr_Q920S4_Q920S4_MOUSE_REVERSED	|generic|tr_A1A4B3_A1A4B3_MOUSE_REVERSED	|generic|tr_Q9JLI2_Q9JLI2_MOUSE_REVERSED|
"""index: 6937, intensity: 4090.0, mobility: 0.978"""	-0.760716	0.441769	0.996333	LFTQNGRQQTPEAWHEKSHRPTPAQ	generic|IP_909099_TX=10090_REVERSED|
"""index: 11204, intensity: 4087.0, mobility: 0.932"""	-0.76106	0.441972	0.996377	FVQVTNPLW	generic|chr14_1_56920607_56920642_ENSMUST00000022511_REVERSED|
"""index: 4452, intensity: 3835.0, mobility: 0.969"""	-0.761189	0.441972	0.996393	FYLYGMQDAFQ	generic|sp_Q9CQG0_TMED6_MOUSE_REVERSED|
"""index: 9595, intensity: 7905.0, mobility: 1.120"""	-0.761511	0.442273	0.996433	EPIGEREARVVTFTW	generic|IP_1051479_TX=10090_REVERSED|
"""index: 13736, intensity: 2694.0, mobility: 0.893"""	-0.761517	0.442441	0.996434	QHSVMRCLGVM	generic|chr17_-1_46573519_46574274_ENSMUST00000044442_REVERSED|
"""index: 4555, intensity: 3442.0, mobility: 0.852"""	-0.761685	0.442608	0.996455	FNMKNFDE	generic|sp_E9Q4P1_WDFY1_MOUSE__chr1_-1_79761560_79761658_ENSMUST00000187005__II_1033029_REVERSED	|generic|tr_D3Z057_D3Z057_MOUSE__chr1_-1_79761560_79761658_ENSMUST00000187005_REVERSED	|generic|tr_Q9DAD3_Q9DAD3_MOUSE__chr1_-1_79761560_79761658_ENSMUST00000187005_REVERSED|
"""index: 6952, intensity: 5573.0, mobility: 0.882"""	-0.761977	0.442909	0.996491	PNQLLEAAADALGFERLVRIQIEYSVTA	generic|sp_Q8CFE5_BTBD7_MOUSE_REVERSED|
"""index: 5053, intensity: 3033.0, mobility: 0.969"""	-0.762151	0.443209	0.996513	LFENIWALMDH	generic|IP_828281_TX=10090_REVERSED|
"""index: 9015, intensity: 11928.0, mobility: 1.004"""	-0.762285	0.44351	0.996529	HTMPSALCSFSASE	generic|IP_1137302_TX=10090_REVERSED|
"""index: 2343, intensity: 3793.0, mobility: 0.882"""	-0.762319	0.44381	0.996534	VDSTTEGSFHRKGCEVFMSIV	generic|sp_Q30D77_COOA1_MOUSE__II_974289_REVERSED	|generic|tr_Q7TSP8_Q7TSP8_MOUSE_REVERSED|
"""index: 9689, intensity: 3729.0, mobility: 1.007"""	-0.762338	0.444111	0.996536	TDLVQIQLSIEQGGRRMF	generic|sp_E9PW74_GIMD1_MOUSE_REVERSED|
"""index: 14460, intensity: 5411.0, mobility: 0.999"""	-0.762395	0.444411	0.996543	PLAPMKPGRRK	generic|tr_Q3TKI8_Q3TKI8_MOUSE__II_918493_REVERSED	|generic|tr_Q3TUE7_Q3TUE7_MOUSE__II_918502_REVERSED	|generic|sp_Q99NF3_CEP41_MOUSE__chr6_-1_30680123_30680191_ENSMUST00000140252__II_918502_REVERSED	|generic|II_918486_TX=10090_REVERSED|
"""index: 7695, intensity: 3079.0, mobility: 1.151"""	-0.762455	0.444578	0.99655	FRLMAINDYMKIMH	generic|tr_D3YYQ8_D3YYQ8_MOUSE__chr6_1_58663645_58663677_ENSMUST00000143752__II_930764_REVERSED	|generic|tr_F7ABZ6_F7ABZ6_MOUSE__chr6_1_58663645_58663677_ENSMUST00000143752__II_930764_REVERSED|
"""index: 12107, intensity: 6013.0, mobility: 0.853"""	-0.76248	0.444878	0.996553	LQSAMRRL	generic|tr_S4R213_S4R213_MOUSE_REVERSED|
"""index: 16010, intensity: 3751.0, mobility: 0.932"""	-0.762493	0.445179	0.996555	FRLPNLFEV	generic|IP_926730_TX=10090_REVERSED	|generic|IP_3490675_TX=10090_REVERSED|
"""index: 7641, intensity: 2522.0, mobility: 1.156"""	-0.762602	0.44531	0.996569	ETNDTWKWARESSERHLGIWFDFTGKYRML	generic|tr_I1W6W0_I1W6W0_MOUSE__II_900069_REVERSED	|generic|tr_Q1AFZ1_Q1AFZ1_MOUSE_REVERSED|
"""index: 16020, intensity: 3156.0, mobility: 1.115"""	-0.762665	0.44531	0.996576	KGKMEFTKYPDGFFNLFFFFFFRSMLVCRLDATWKHDQPE	generic|IP_1086857_TX=10090_REVERSED|
"""index: 13157, intensity: 2576.0, mobility: 0.845"""	-0.762735	0.44531	0.996585	VAYIHPEL	generic|tr_D3Z3A8_D3Z3A8_MOUSE__chr9_1_59908226_59908303_ENSMUST00000127933_REVERSED	|generic|sp_Q8C170_MYO9A_MOUSE__chr9_1_59908226_59908303_ENSMUST00000127933_REVERSED	|generic|sp_Q8C170-2_MYO9A_MOUSE__chr9_1_59908226_59908303_ENSMUST00000127933_REVERSED|
"""index: 9845, intensity: 2502.0, mobility: 1.066"""	-0.763156	0.44531	0.996637	AEPRSSYPGPFCCRT	generic|chr8_1_95006210_95006302_ENSMUST00000179619_REVERSED|
"""index: 10822, intensity: 84365.0, mobility: 0.953"""	-0.76362	0.445408	0.996693	ILYGNGKFPMQ	generic|chr5_-1_25315026_25315118_ENSMUST00000045291_REVERSED|
"""index: 9110, intensity: 2740.0, mobility: 0.910"""	-0.764176	0.445408	0.996761	SFMLTMNPLL	generic|tr_A2BE32_A2BE32_MOUSE__II_3501929_REVERSED	|generic|tr_D3Z3M3_D3Z3M3_MOUSE_REVERSED	|generic|tr_D3YWX8_D3YWX8_MOUSE_REVERSED|
"""index: 4940, intensity: 5372.0, mobility: 0.915"""	-0.764245	0.445408	0.996769	NSDTLLHWPN	generic|II_3504525_TX=10090_REVERSED	|generic|tr_Q3UH45_Q3UH45_MOUSE__chr12_1_110968886_110969020_ENSMUST00000223210_REVERSED	|generic|tr_Q6ZQE1_Q6ZQE1_MOUSE__chr12_1_110968886_110969020_ENSMUST00000223210_REVERSED	|generic|tr_B9EHS4_B9EHS4_MOUSE__chr12_1_110968886_110969020_ENSMUST00000223210_REVERSED|
"""index: 8637, intensity: 2612.0, mobility: 0.991"""	-0.764444	0.445707	0.996793	FIFLEIKGLLILVSDPLDAG	generic|IP_3495024_TX=10090_REVERSED|
"""index: 13884, intensity: 4487.0, mobility: 0.866"""	-0.764456	0.445873	0.996794	TFHVHVDDFT	generic|tr_F6QN44_F6QN44_MOUSE__II_892687_REVERSED	|generic|tr_Q3ULA8_Q3ULA8_MOUSE__II_892687_REVERSED	|generic|IP_892711_TX=10090_REVERSED	|generic|tr_L7N248_L7N248_MOUSE_REVERSED	|generic|tr_Q6NVD6_Q6NVD6_MOUSE_REVERSED	|generic|tr_A0A0J9YUI0_A0A0J9YUI0_MOUSE_REVERSED	|generic|tr_B2M0R8_B2M0R8_MOUSE_REVERSED	|generic|tr_E9Q6S4_E9Q6S4_MOUSE_REVERSED	|generic|tr_L7N2E7_L7N2E7_MOUSE_REVERSED	|generic|tr_A0A0U1RPI9_A0A0U1RPI9_MOUSE_REVERSED	|generic|tr_L7N1Z0_L7N1Z0_MOUSE_REVERSED|
"""index: 12392, intensity: 2638.0, mobility: 0.916"""	-0.764514	0.446172	0.996801	KVDCFRYVL	generic|tr_Q8BZS4_Q8BZS4_MOUSE_REVERSED	|generic|sp_Q9D6X6_PRS23_MOUSE_REVERSED|
"""index: 1944, intensity: 2847.0, mobility: 1.079"""	-0.764643	0.446471	0.996817	EAMEREHAERKAR	generic|sp_P54731_FAF1_MOUSE_REVERSED|
"""index: 7429, intensity: 3017.0, mobility: 1.104"""	-0.764686	0.44677	0.996822	NNVNNISLRHNMLW	generic|IP_3476378_TX=10090_REVERSED	|generic|IP_1108566_TX=10090_REVERSED|
"""index: 11221, intensity: 21990.0, mobility: 0.873"""	-0.764754	0.446999	0.99683	VFRQFKPQ	generic|sp_Q9DBY4_TRIL_MOUSE_REVERSED|
"""index: 17688, intensity: 3500.0, mobility: 0.964"""	-0.764801	0.446999	0.996836	PVITLSLFGLM	generic|tr_Q8C2H9_Q8C2H9_MOUSE_REVERSED	|generic|tr_Q3TAS1_Q3TAS1_MOUSE_REVERSED	|generic|tr_Q548U5_Q548U5_MOUSE_REVERSED	|generic|tr_Q3THW2_Q3THW2_MOUSE_REVERSED	|generic|tr_Q544I2_Q544I2_MOUSE_REVERSED|
"""index: 2660, intensity: 4706.0, mobility: 0.843"""	-0.765008	0.446999	0.99686	VPLTPLWW	generic|chr7_1_25342241_25342303_ENSMUST00000128119_REVERSED|
"""index: 10456, intensity: 2561.0, mobility: 0.988"""	-0.765423	0.447298	0.99691	SGCTVLGA	generic|sp_Q9ESP1_SDF2L_MOUSE_REVERSED|
"""index: 10039, intensity: 3772.0, mobility: 0.894"""	-0.765534	0.447329	0.996923	FKQARSRR	generic|IP_1027323_TX=10090_REVERSED|
"""index: 2878, intensity: 2697.0, mobility: 0.951"""	-0.765829	0.447517	0.996958	QHIILFPHRSQQPKTLQTSCMLHPVAQNLL	generic|IP_878108_TX=10090_REVERSED|
"""index: 14865, intensity: 8192.0, mobility: 0.855"""	-0.765876	0.447517	0.996963	CLASIIWVV	generic|chr9_1_75332849_75334203_ENSMUST00000213990_REVERSED	|generic|chr9_1_75332876_75334203_ENSMUST00000213990_REVERSED|
"""index: 4801, intensity: 22131.0, mobility: 0.856"""	-0.765953	0.447517	0.996972	EFCYYNLIMFVRRGNFMQLTLNL	generic|IP_1147920_TX=10090_REVERSED|
"""index: 13486, intensity: 3235.0, mobility: 0.888"""	-0.766389	0.447517	0.997024	FYLPSVFQL	generic|tr_E9Q7P2_E9Q7P2_MOUSE__chr15_1_80321229_80321324_ENSMUST00000162155__II_1087392_REVERSED	|generic|tr_E0CXK2_E0CXK2_MOUSE__chr15_1_80321229_80321324_ENSMUST00000162155_REVERSED|
"""index: 12346, intensity: 3405.0, mobility: 0.938"""	-0.766705	0.447517	0.997061	PPFMEKFVVQEHWVPDACNKQV	generic|tr_E0CZ42_E0CZ42_MOUSE__II_1085176_REVERSED|
"""index: 6739, intensity: 3927.0, mobility: 0.892"""	-0.766987	0.447517	0.997093	TNTRMRGTLMKWSRRNR	generic|chr8_-1_70869925_70873473_ENSMUST00000007865_REVERSED|
"""index: 4003, intensity: 2793.0, mobility: 0.998"""	-0.767791	0.447548	0.997187	AMQKVAEVAGPLPE	generic|sp_Q8VCE6_NT5M_MOUSE__II_1135643_REVERSED|
"""index: 16106, intensity: 24840.0, mobility: 1.005"""	-0.768035	0.447845	0.997215	MLRIERRLQP	generic|tr_F6U840_F6U840_MOUSE__chr15_1_100254422_100254517_ENSMUST00000169408__II_1082830_REVERSED	|generic|tr_Q9CWS2_Q9CWS2_MOUSE__chr15_1_100254422_100254517_ENSMUST00000169408__II_1082833_REVERSED	|generic|tr_Q922R4_Q922R4_MOUSE__II_1082833_REVERSED	|generic|sp_P81269_ATF1_MOUSE__chr15_1_100254422_100254517_ENSMUST00000169408__II_1082832_REVERSED|
"""index: 6983, intensity: 3935.0, mobility: 0.943"""	-0.76809	0.448143	0.997221	LSRPVLPWRW	generic|IP_1011523_TX=10090_REVERSED	|generic|II_1011527_TX=10090_REVERSED|
"""index: 6454, intensity: 3861.0, mobility: 0.986"""	-0.768188	0.448429	0.997232	WCKELSLFRGS	generic|tr_D3YVY7_D3YVY7_MOUSE_REVERSED|
"""index: 15649, intensity: 7285.0, mobility: 0.973"""	-0.768247	0.448429	0.997239	SMKDKLDKKE	generic|II_918353_TX=10090_REVERSED|
"""index: 2176, intensity: 2739.0, mobility: 0.893"""	-0.768276	0.448429	0.997242	DVVVMDEEIVLALVVIMA	generic|IP_3477190_TX=10090_REVERSED|
"""index: 8973, intensity: 3294.0, mobility: 0.852"""	-0.768626	0.448429	0.997282	PMAMKRWGWTTLTFVMLIRRTGR	generic|IP_917185_TX=10090_REVERSED|
"""index: 11469, intensity: 2671.0, mobility: 0.878"""	-0.769183	0.448429	0.997345	SCIDLLSHIV	generic|sp_Q3TQQ9_CA112_MOUSE_REVERSED	|generic|sp_Q3TQQ9-2_CA112_MOUSE_REVERSED	|generic|sp_Q3TQQ9-3_CA112_MOUSE_REVERSED|
"""index: 4690, intensity: 2591.0, mobility: 0.996"""	-0.769414	0.448726	0.997371	MKKILTHMEQK	generic|tr_B1ASY6_B1ASY6_MOUSE_REVERSED	|generic|tr_B2FDE5_B2FDE5_MOUSE_REVERSED|
"""index: 12026, intensity: 3970.0, mobility: 0.894"""	-0.769449	0.448889	0.997375	RNCITVVQP	generic|tr_Q8BW84_Q8BW84_MOUSE_REVERSED|
"""index: 3469, intensity: 21774.0, mobility: 0.836"""	-0.769496	0.449052	0.99738	FECRATEMSERRNLICPSL	generic|IP_1003800_TX=10090_REVERSED|
"""index: 6176, intensity: 7649.0, mobility: 0.913"""	-0.769518	0.449215	0.997383	NLLRQDVTDLHPDSLVPSIPDH	generic|sp_Q8VCS3_XYLK_MOUSE__chr1_-1_156690473_156690541_ENSMUST00000190878__II_1028708_REVERSED|
"""index: 17175, intensity: 3571.0, mobility: 1.034"""	-0.76967	0.449275	0.9974	PQTIRVKNGKEE	generic|tr_A0A0G2JEK7_A0A0G2JEK7_MOUSE_REVERSED	|generic|sp_Q9CQJ0-2_THEM5_MOUSE_REVERSED|
"""index: 5445, intensity: 32005.0, mobility: 0.991"""	-0.769904	0.449275	0.997426	LEMYRQEVPNPQQQKVRPNWRIYYNVWLELHRMSAVPYL	generic|tr_B1AW21_B1AW21_MOUSE__II_834863_REVERSED	|generic|sp_Q9Z2C5_MTM1_MOUSE__II_834863_REVERSED	|generic|tr_Q5DTJ6_Q5DTJ6_MOUSE__II_834863_REVERSED|
"""index: 11408, intensity: 2693.0, mobility: 1.013"""	-0.77029	0.449438	0.997469	SLDEALAALAQLW	generic|IP_3481398_TX=10090_REVERSED|
"""index: 5469, intensity: 6801.0, mobility: 0.894"""	-0.770422	0.449601	0.997484	RFSMWFVHFTWAFFFFFDYIVMRAN	generic|IP_3469341_TX=10090_REVERSED|
"""index: 2445, intensity: 2868.0, mobility: 0.840"""	-0.770697	0.449897	0.997515	LPTPEPKEQ	generic|tr_A0A0R4J172_A0A0R4J172_MOUSE__chr3_1_90270919_90271008_ENSMUST00000156358_REVERSED	|generic|tr_B9EKY0_B9EKY0_MOUSE__chr3_1_90270919_90271008_ENSMUST00000156358_REVERSED	|generic|sp_Q3U1Y4_DEN4B_MOUSE__chr3_1_90270919_90271008_ENSMUST00000156358_REVERSED	|generic|sp_Q3U1Y4-2_DEN4B_MOUSE__chr3_1_90270919_90271008_ENSMUST00000156358_REVERSED	|generic|sp_Q3U1Y4-3_DEN4B_MOUSE__chr3_1_90270919_90271008_ENSMUST00000156358_REVERSED|
"""index: 16320, intensity: 3370.0, mobility: 0.938"""	-0.770912	0.450192	0.997538	FASILVMPQW	generic|chr18_1_10798380_10800087_ENSMUST00000052838__IP_1057897_TX=10090_REVERSED	|generic|chr18_1_10798365_10800087_ENSMUST00000052838__IP_1057897_TX=10090_REVERSED|
"""index: 5211, intensity: 4365.0, mobility: 0.929"""	-0.770934	0.450355	0.997541	GCLLASAGARLST	generic|IP_1034590_TX=10090_REVERSED|
"""index: 10018, intensity: 2818.0, mobility: 1.022"""	-0.771297	0.45065	0.997581	RPEQVVCAPLPFL	generic|IP_3486603_TX=10090_REVERSED|
"""index: 2349, intensity: 6392.0, mobility: 0.817"""	-0.771309	0.450853	0.997582	TCFAAPAWK	generic|tr_A0A571BED2_A0A571BED2_MOUSE__II_2470646_REVERSED	|generic|sp_Q8C5V5_WDR27_MOUSE__II_2470646_REVERSED|
"""index: 12945, intensity: 2585.0, mobility: 0.798"""	-0.771408	0.450853	0.997593	FCFCVFLY	generic|IP_834540_TX=10090_REVERSED|
"""index: 8433, intensity: 2571.0, mobility: 1.086"""	-0.771566	0.450853	0.99761	RFGTQPIGVARPKDM	generic|IP_3462697_TX=10090_REVERSED	|generic|IP_3462700_TX=10090_REVERSED|
"""index: 12691, intensity: 5530.0, mobility: 1.103"""	-0.771575	0.450853	0.997611	YVSVAGIDKGNEYVW	generic|IP_990052_TX=10090_REVERSED|
"""index: 13924, intensity: 2633.0, mobility: 1.050"""	-0.771819	0.450853	0.997638	CVRKHKQYKLK	generic|IP_1154152_TX=10090_REVERSED|
"""index: 10292, intensity: 2541.0, mobility: 0.772"""	-0.772523	0.450853	0.997714	MQLTECQM	generic|tr_Q3UWL9_Q3UWL9_MOUSE__IP_3457183_REVERSED	|generic|IP_3457186_TX=10090_REVERSED	|generic|IP_3457187_TX=10090_REVERSED|
"""index: 17213, intensity: 12052.0, mobility: 0.993"""	-0.772595	0.450853	0.997722	QKRIDVNVNLN	generic|IP_1033771_TX=10090_REVERSED|
"""index: 14639, intensity: 3539.0, mobility: 0.961"""	-0.773056	0.451148	0.997772	PYVPANIHEVK	generic|IP_1031075_TX=10090_REVERSED|
"""index: 9305, intensity: 2989.0, mobility: 0.747"""	-0.773112	0.451442	0.997778	SSQEQMCI	generic|IP_943281_TX=10090_REVERSED|
"""index: 5001, intensity: 3681.0, mobility: 0.799"""	-0.773128	0.451603	0.99778	STDTITITITTTIAR	generic|chr8_1_45795848_45796069_ENSMUST00000171337__IP_864239_TX=10090_REVERSED|
"""index: 6096, intensity: 2750.0, mobility: 0.953"""	-0.77327	0.451898	0.997795	MIQRWTAYASLSLGLMWGQSLPAASPL	generic|tr_Q3UQ74_Q3UQ74_MOUSE_REVERSED|
"""index: 3793, intensity: 3945.0, mobility: 1.222"""	-0.773272	0.452192	0.997795	LPSIPIRCPTCITLPTEWEPSCPGLKQPQWSA	generic|IP_1027026_TX=10090_REVERSED|
"""index: 11547, intensity: 12947.0, mobility: 1.222"""	-0.773305	0.452353	0.997799	EFMVKTGRYVLSCGQDNL	generic|sp_O35975_NAR2B_MOUSE_REVERSED	|generic|tr_A0A1B0GQV6_A0A1B0GQV6_MOUSE_REVERSED|
"""index: 16231, intensity: 2782.0, mobility: 1.036"""	-0.77336	0.452647	0.997804	RRWLQVYVKC	generic|tr_D3YVY0_D3YVY0_MOUSE_REVERSED	|generic|sp_Q6NZQ8_MARH1_MOUSE_REVERSED	|generic|sp_Q6NZQ8-2_MARH1_MOUSE_REVERSED	|generic|sp_Q6NZQ8-3_MARH1_MOUSE_REVERSED	|generic|sp_Q6NZQ8-4_MARH1_MOUSE_REVERSED	|generic|sp_Q6NZQ8-5_MARH1_MOUSE_REVERSED|
"""index: 6300, intensity: 3418.0, mobility: 1.056"""	-0.773408	0.452941	0.99781	QRILIACAMDQDILNHRVAEEV	generic|tr_B1ARU4_B1ARU4_MOUSE__chr4_-1_123457872_123457942_ENSMUST00000106220_REVERSED	|generic|sp_Q9QXZ0_MACF1_MOUSE_REVERSED	|generic|tr_Q3V3W8_Q3V3W8_MOUSE_REVERSED	|generic|tr_E9QA63_E9QA63_MOUSE_REVERSED	|generic|tr_E9PVY8_E9PVY8_MOUSE__chr4_-1_123457872_123457942_ENSMUST00000106220_REVERSED|
"""index: 5560, intensity: 4400.0, mobility: 0.926"""	-0.773539	0.453235	0.997824	PEKTEAAPEPTKPHTEPEEQK	generic|tr_A2ADB1_A2ADB1_MOUSE__II_956574_REVERSED	|generic|tr_A2ADB0_A2ADB0_MOUSE__II_956574_REVERSED	|generic|sp_Q62504_MINT_MOUSE__II_956574_REVERSED	|generic|sp_Q62504-2_MINT_MOUSE__II_956574_REVERSED	|generic|sp_Q62504-3_MINT_MOUSE__II_956574_REVERSED|
"""index: 7682, intensity: 3233.0, mobility: 1.092"""	-0.773649	0.453263	0.997835	FNFHLGLFIARMPK	generic|IP_882277_TX=10090_REVERSED|
"""index: 10690, intensity: 44854.0, mobility: 0.942"""	-0.774047	0.45329	0.997878	IVVTYFVSVIKDQEMSYSTTPR	generic|IP_3489398_TX=10090_REVERSED|
"""index: 6514, intensity: 3232.0, mobility: 1.195"""	-0.774221	0.453584	0.997896	VRQVHEDLISEPNEEHADRLGSCGMDVYRPPFHHWAPVSPLKH	generic|tr_Q7TMI9_Q7TMI9_MOUSE_REVERSED	|generic|tr_E9QMJ8_E9QMJ8_MOUSE_REVERSED	|generic|sp_O35625_AXIN1_MOUSE_REVERSED	|generic|tr_Q14DJ8_Q14DJ8_MOUSE_REVERSED	|generic|sp_O35625-2_AXIN1_MOUSE_REVERSED|
"""index: 9734, intensity: 8004.0, mobility: 0.887"""	-0.774255	0.453744	0.9979	LLEGYKKP	generic|sp_B1AS42_NB5R5_MOUSE_REVERSED	|generic|sp_B1AS42-3_NB5R5_MOUSE_REVERSED	|generic|sp_B1AS42-4_NB5R5_MOUSE_REVERSED|
"""index: 6691, intensity: 4022.0, mobility: 1.054"""	-0.774583	0.453905	0.997934	MSYVLPNLMPIVMTYFVSTVK	generic|tr_Q8VFX4_Q8VFX4_MOUSE_REVERSED	|generic|tr_Q7TQR6_Q7TQR6_MOUSE_REVERSED|
"""index: 4217, intensity: 2991.0, mobility: 0.858"""	-0.774646	0.454198	0.997941	MTLAIALLAHMQENQKN	generic|II_3484981_TX=10090_REVERSED	|generic|sp_Q8QZY1_EIF3L_MOUSE_REVERSED|
"""index: 1199, intensity: 3405.0, mobility: 0.880"""	-0.774771	0.454333	0.997954	FKCLPYHKVQPGCIELGPTPCYRHI	generic|IP_3475468_TX=10090_REVERSED|
"""index: 13769, intensity: 2504.0, mobility: 1.159"""	-0.775149	0.454333	0.997994	RMRKRVLAAESMTRYLLPSEPEEDEPSHRA	generic|sp_Q80UQ2-2_RASF6_MOUSE_REVERSED|
"""index: 4658, intensity: 5880.0, mobility: 1.088"""	-0.775203	0.454333	0.997999	KFSDAQQEKAHKDKATKFESFFEEEYERIAEISESSNGKGTVV	generic|tr_Q80TX7_Q80TX7_MOUSE__chr16_1_29616666_29616695_ENSMUST00000160475_REVERSED|
"""index: 8821, intensity: 2842.0, mobility: 1.080"""	-0.775235	0.454333	0.998003	FPSADQVNMQNRP	generic|IP_1002090_TX=10090_REVERSED|
"""index: 1848, intensity: 2736.0, mobility: 0.909"""	-0.775802	0.454333	0.998062	FFHSPVHSKD	generic|IP_882910_TX=10090_REVERSED|
"""index: 250, intensity: 2631.0, mobility: 0.995"""	-0.776523	0.454492	0.998136	TEHMNEWFKAVY	generic|II_3461063_TX=10090_REVERSED	|generic|tr_A0A338P6X1_A0A338P6X1_MOUSE_REVERSED	|generic|tr_K7N6Z2_K7N6Z2_MOUSE_REVERSED|
"""index: 12678, intensity: 3604.0, mobility: 0.943"""	-0.776553	0.454785	0.998139	FHGPTDLEVPEMRSLKQRLG	generic|tr_B2RW11_B2RW11_MOUSE_REVERSED|
"""index: 10444, intensity: 2669.0, mobility: 1.090"""	-0.776558	0.455078	0.998139	LDTQPLWDMIKVNP	generic|sp_Q8JZZ0_UD3A2_MOUSE_REVERSED|
"""index: 922, intensity: 3508.0, mobility: 0.951"""	-0.776572	0.45537	0.998141	PSPVASPNLNRLC	generic|sp_Q1ERP8_CLM9_MOUSE_REVERSED	|generic|sp_Q1ERP8-2_CLM9_MOUSE_REVERSED	|generic|sp_Q1ERP8-3_CLM9_MOUSE_REVERSED	|generic|sp_Q1ERP8-5_CLM9_MOUSE_REVERSED|
"""index: 7774, intensity: 3357.0, mobility: 0.986"""	-0.776609	0.455663	0.998145	SKVGVVKGNEMIIDDVPKNLMYT	generic|chrX_1_74309077_74309256_ENSMUST00000146013__II_836425_TX=10090_REVERSED	|generic|sp_P50396_GDIA_MOUSE__chrX_1_74307674_74307874_ENSMUST00000146013__II_836422_REVERSED	|generic|II_836434_TX=10090_REVERSED|
"""index: 7162, intensity: 3126.0, mobility: 1.043"""	-0.776686	0.455715	0.998153	REELEQLERRQLRQEEDRHQRYRQELRQEEAREEQER	generic|tr_A0A0B4J1F9_A0A0B4J1F9_MOUSE_REVERSED|
"""index: 10359, intensity: 2616.0, mobility: 1.115"""	-0.776805	0.455715	0.998165	KEWPQKMGKQHFPAA	generic|tr_Q3U022_Q3U022_MOUSE__IP_1053317_REVERSED	|generic|tr_Q3UNY7_Q3UNY7_MOUSE_REVERSED|
"""index: 2491, intensity: 6025.0, mobility: 0.915"""	-0.777171	0.455874	0.998202	ITNLEQITAGRAALLKTLMQKEE	generic|sp_Q8QZY2_GLCTK_MOUSE_REVERSED	|generic|sp_Q8QZY2-2_GLCTK_MOUSE_REVERSED	|generic|tr_A0A0R4J1H2_A0A0R4J1H2_MOUSE_REVERSED	|generic|tr_Q8K0R5_Q8K0R5_MOUSE_REVERSED|
"""index: 5826, intensity: 34047.0, mobility: 0.993"""	-0.77722	0.4559	0.998207	NDGYCCHQAALTTSELSLMSRICYR	generic|sp_A2ATD1_ISM1_MOUSE_REVERSED	|generic|tr_V9GXR4_V9GXR4_MOUSE_REVERSED|
"""index: 14613, intensity: 4647.0, mobility: 0.920"""	-0.777483	0.455977	0.998234	TWALCRPAR	generic|chr8_-1_71708971_71709012_ENSMUST00000146100__IP_866043_TX=10090_REVERSED|
"""index: 6115, intensity: 3614.0, mobility: 0.882"""	-0.777513	0.455977	0.998237	RSFHPAKACPYSFLLIDDLGIYGKHD	generic|II_955244_TX=10090_REVERSED	|generic|sp_B1AUH1_PTPRU_MOUSE__chr4_-1_131797849_131797959_ENSMUST00000154224_REVERSED	|generic|sp_B1AUH1-2_PTPRU_MOUSE__chr4_-1_131797849_131797959_ENSMUST00000154224_REVERSED	|generic|tr_Q3V360_Q3V360_MOUSE__chr4_-1_131797849_131797959_ENSMUST00000154224_REVERSED|
"""index: 11438, intensity: 4297.0, mobility: 0.863"""	-0.777701	0.455977	0.998256	SRRMCLRL	generic|IP_1089391_TX=10090_REVERSED|
"""index: 13373, intensity: 3997.0, mobility: 0.834"""	-0.778237	0.456268	0.99831	GFSGLEGTSWS	generic|sp_Q3ULZ2_FHDC1_MOUSE_REVERSED|
"""index: 16095, intensity: 5589.0, mobility: 0.877"""	-0.778392	0.456503	0.998325	TPASWFLRP	generic|IP_1087971_TX=10090_REVERSED|
"""index: 5844, intensity: 4414.0, mobility: 1.115"""	-0.778416	0.456503	0.998328	QCIFNNVLLFLFYRFFILCYTHDQLSIHEWTCNINRLI	generic|IP_1109732_TX=10090_REVERSED|
"""index: 11042, intensity: 7755.0, mobility: 0.801"""	-0.778764	0.456503	0.998363	SSSRQSQYN	generic|tr_Q62500_Q62500_MOUSE_REVERSED|
"""index: 3053, intensity: 2656.0, mobility: 0.941"""	-0.778867	0.456503	0.998373	TDQPIHLTFT	generic|tr_A0A0R4J0F8_A0A0R4J0F8_MOUSE__II_851418_REVERSED	|generic|sp_Q66K08_CILP1_MOUSE_REVERSED|
"""index: 5427, intensity: 274733.0, mobility: 1.061"""	-0.7791	0.456553	0.998396	ARAPCLPLGPAAGGGGWEWLRCSR	generic|IP_1075760_TX=10090_REVERSED|
"""index: 4526, intensity: 51921.0, mobility: 0.951"""	-0.779159	0.456553	0.998402	MQPMALISVWMLKWQHWSRYPIM	generic|IP_964661_TX=10090_REVERSED|
"""index: 2646, intensity: 2786.0, mobility: 1.072"""	-0.779738	0.456844	0.998459	FSTTGKDYTAEFGRSSGKNNATTVQLLLQPGEGSYQVYW	generic|tr_Q5R1E6_Q5R1E6_MOUSE_REVERSED	|generic|tr_A0A075B6D0_A0A075B6D0_MOUSE_REVERSED	|generic|tr_A0A075B6B3_A0A075B6B3_MOUSE_REVERSED	|generic|tr_A0A075B6D3_A0A075B6D3_MOUSE_REVERSED|
"""index: 5447, intensity: 7069.0, mobility: 1.113"""	-0.779778	0.457135	0.998463	QFSQLPNHEMEQLQLYKDVMIYFIVRYGPMFFKSASQLFPD	generic|sp_Q2NKH9_GL6D1_MOUSE_REVERSED|
"""index: 4830, intensity: 4076.0, mobility: 0.946"""	-0.780031	0.457367	0.998488	QDLKWVSAAASPCLEPVGPRLDQHPH	generic|IP_955203_TX=10090_REVERSED|
"""index: 15324, intensity: 3495.0, mobility: 0.979"""	-0.780177	0.457367	0.998502	QYLLRASTKVH	generic|chr9_-1_113689501_113689692_ENSMUST00000156425_REVERSED|
"""index: 545, intensity: 4205.0, mobility: 0.946"""	-0.780375	0.457367	0.998521	WLEESQSTGSP	generic|IP_974426_TX=10090_REVERSED|
"""index: 14415, intensity: 7182.0, mobility: 0.850"""	-0.780383	0.457367	0.998522	CGSSMTPRRY	generic|IP_3475640_TX=10090_REVERSED|
"""index: 6130, intensity: 9107.0, mobility: 1.033"""	-0.781425	0.457657	0.998623	TSVAQLQARNYPNMCSQSVNAPVRLRALFIPAGMNQPWNQQQ	generic|tr_C3VD30_C3VD30_MOUSE_REVERSED|
"""index: 13155, intensity: 9723.0, mobility: 0.937"""	-0.78144	0.457814	0.998625	QIGLKKQKHS	generic|tr_Q3UWX6_Q3UWX6_MOUSE__II_1098441_REVERSED	|generic|tr_Q3TQT7_Q3TQT7_MOUSE__II_1098441_REVERSED	|generic|tr_Q8C2V6_Q8C2V6_MOUSE_REVERSED|
"""index: 5210, intensity: 3457.0, mobility: 1.028"""	-0.781793	0.458104	0.998659	YYYYYYYYCCC	generic|IP_1137591_TX=10090_REVERSED|
"""index: 3026, intensity: 2516.0, mobility: 0.986"""	-0.781888	0.458261	0.998668	EREGSLHCLYSF	generic|IP_1121888_TX=10090_REVERSED|
"""index: 5937, intensity: 2951.0, mobility: 0.867"""	-0.782106	0.458551	0.998689	ADGQLHDPSM	generic|sp_Q60943_I17RA_MOUSE__II_912369_REVERSED|
"""index: 9983, intensity: 25355.0, mobility: 1.178"""	-0.782127	0.458841	0.998691	FEKEEIEKYCLCLTR	generic|sp_Q148W0_AT8B1_MOUSE_REVERSED|
"""index: 1579, intensity: 3820.0, mobility: 0.978"""	-0.782349	0.45913	0.998712	VNPNRSGCYHSL	generic|IP_949191_TX=10090_REVERSED|
"""index: 7293, intensity: 5810.0, mobility: 0.921"""	-0.782386	0.459178	0.998715	LTDLDSRLAVRHGQLLQLDPNSAVLGA	generic|sp_Q8VC30_TKFC_MOUSE__chr19_-1_10593460_10593558_ENSMUST00000236121_REVERSED	|generic|tr_A0A494BBI2_A0A494BBI2_MOUSE_REVERSED	|generic|tr_Q3UTZ4_Q3UTZ4_MOUSE__chr19_-1_10593460_10593558_ENSMUST00000236121_REVERSED	|generic|tr_A0A494BB96_A0A494BB96_MOUSE_REVERSED|
"""index: 14912, intensity: 2816.0, mobility: 1.055"""	-0.782545	0.459178	0.99873	IFVMNHLNKRI	generic|sp_Q6P5E4_UGGG1_MOUSE__chr1_-1_36173431_36173553_ENSMUST00000174266__II_1047096_REVERSED	|generic|II_1047080_TX=10090_REVERSED	|generic|tr_Q8BWM7_Q8BWM7_MOUSE__chr1_-1_36191525_36191575_ENSMUST00000174266_REVERSED|
"""index: 5306, intensity: 4721.0, mobility: 1.012"""	-0.782962	0.459467	0.99877	GNEDRIPVIFCHPGQSKGEII	generic|sp_Q9DBS4_ACOXL_MOUSE_REVERSED|
"""index: 7243, intensity: 3899.0, mobility: 0.798"""	-0.783003	0.459757	0.998774	APALGREEGDRGRAPPLTERPR	generic|tr_D3Z1M4_D3Z1M4_MOUSE__II_938327_REVERSED|
"""index: 17984, intensity: 2502.0, mobility: 1.166"""	-0.783073	0.459913	0.99878	SLIFPIIETKKYRNLGTNHGIIHDIKSFTGHPAS	generic|IP_850326_TX=10090_REVERSED|
"""index: 2576, intensity: 2607.0, mobility: 0.973"""	-0.783424	0.460203	0.998813	CPRAMGVAADQLAS	generic|sp_Q64263_DAR10_MOUSE_REVERSED|
"""index: 9676, intensity: 3209.0, mobility: 1.097"""	-0.78344	0.460359	0.998815	YSLPVRHCKCGEEPA	generic|IP_871443_TX=10090_REVERSED|
"""index: 4261, intensity: 7023.0, mobility: 0.963"""	-0.783585	0.460648	0.998828	TKNCLAYCVPNV	generic|sp_Q9ERZ3_ACM3_MOUSE_REVERSED|
"""index: 4928, intensity: 5045.0, mobility: 0.880"""	-0.783716	0.460804	0.998841	ELNYVGLLLAEICGSSHVDRSASVALYC	generic|tr_A0A0G2JH12_A0A0G2JH12_MOUSE__chr5_-1_23983146_23983217_ENSMUST00000198867_REVERSED	|generic|sp_Q6P9N1_HYCCI_MOUSE__chr5_-1_23983146_23983217_ENSMUST00000198867_REVERSED	|generic|sp_Q6P9N1-2_HYCCI_MOUSE__chr5_-1_23983146_23983217_ENSMUST00000198867_REVERSED	|generic|sp_Q6P9N1-3_HYCCI_MOUSE__chr5_-1_23983146_23983217_ENSMUST00000198867_REVERSED	|generic|tr_Q3U2M0_Q3U2M0_MOUSE__chr5_-1_23983146_23983217_ENSMUST00000198867_REVERSED|
"""index: 2715, intensity: 27679.0, mobility: 0.867"""	-0.783864	0.460983	0.998854	NLLCSKSIIGLAFHLTPFSLLSIGDFYVG	generic|IP_1075880_TX=10090_REVERSED|
"""index: 1412, intensity: 4138.0, mobility: 0.864"""	-0.783874	0.460983	0.998855	MTIGVVLPTVFFV	generic|tr_J3QML2_J3QML2_MOUSE__II_1132160_REVERSED	|generic|tr_A0A0R4J015_A0A0R4J015_MOUSE__II_1132160_REVERSED	|generic|sp_B2RX12_MRP3_MOUSE__II_1132160_REVERSED	|generic|sp_B2RX12-2_MRP3_MOUSE__II_1132160_REVERSED	|generic|sp_B2RX12-3_MRP3_MOUSE__II_1132160_REVERSED	|generic|tr_Q59DK8_Q59DK8_MOUSE_REVERSED|
"""index: 2949, intensity: 2956.0, mobility: 0.993"""	-0.78422	0.461272	0.998888	IFVQSSEPSPNLD	generic|IP_3507819_TX=10090_REVERSED|
"""index: 17801, intensity: 4252.0, mobility: 1.023"""	-0.784264	0.46145	0.998892	WKSNMVWVKK	generic|tr_E9Q0G7_E9Q0G7_MOUSE__II_3465282_REVERSED	|generic|tr_A0A3B2WD89_A0A3B2WD89_MOUSE_REVERSED|
"""index: 9155, intensity: 3168.0, mobility: 1.080"""	-0.784266	0.46145	0.998892	RFRDEPACDLLSLL	generic|chr14_1_16365187_16365402_ENSMUST00000017629_REVERSED|
"""index: 18696, intensity: 3002.0, mobility: 1.079"""	-0.784576	0.461605	0.99892	DQEPPKRVWTGLGAKQFAKFLQQKVSQ	generic|II_1110239_TX=10090_REVERSED	|generic|sp_Q9JI20_RED2_MOUSE__chr13_1_8757358_8757402_ENSMUST00000123187_REVERSED	|generic|tr_Q3UY54_Q3UY54_MOUSE__chr13_1_8757358_8757402_ENSMUST00000123187_REVERSED|
"""index: 3489, intensity: 5245.0, mobility: 1.013"""	-0.784925	0.461783	0.998953	PAPASPPSASFPERPVTQCLLSLPPVCRMW	generic|IP_891158_TX=10090_REVERSED|
"""index: 1700, intensity: 3480.0, mobility: 0.899"""	-0.784939	0.461783	0.998954	AMTGFSKWLR	generic|IP_1116704_TX=10090_REVERSED|
"""index: 16562, intensity: 6971.0, mobility: 1.285"""	-0.785476	0.461938	0.999003	DSLADDDDDDE	generic|sp_Q99LG2_TNPO2_MOUSE__chr8_1_85045204_85045320_ENSMUST00000210576_REVERSED	|generic|chr8_1_85047365_85047463_ENSMUST00000210576_REVERSED	|generic|tr_Q3U316_Q3U316_MOUSE__chr8_1_85045204_85045320_ENSMUST00000210576_REVERSED	|generic|tr_Q3U1S0_Q3U1S0_MOUSE__chr8_1_85045204_85045320_ENSMUST00000210576_REVERSED	|generic|tr_E9PV58_E9PV58_MOUSE__chr8_1_85045204_85045320_ENSMUST00000210576_REVERSED	|generic|chr8_1_85047296_85047463_ENSMUST00000210576_REVERSED|
"""index: 9657, intensity: 2984.0, mobility: 0.888"""	-0.786236	0.462226	0.999072	RDVCLTLSEINLLSFSFT	generic|IP_846250_TX=10090_REVERSED|
"""index: 5788, intensity: 34423.0, mobility: 0.913"""	-0.786371	0.462381	0.999084	DGLALAGLAGSERGEGQIELDRRP	generic|IP_1086442_TX=10090_REVERSED|
"""index: 5513, intensity: 7597.0, mobility: 1.041"""	-0.786456	0.462403	0.999092	QRQVSNTLDYTLSYYFSESDMFMKLLEELLRRELKEKEKSE	generic|tr_B2RQ14_B2RQ14_MOUSE__chr7_1_128690652_128690699_ENSMUST00000151237__II_878401_REVERSED	|generic|tr_Q8CA68_Q8CA68_MOUSE__chr7_1_128667606_128667803_ENSMUST00000129085__II_878401_REVERSED	|generic|sp_Q8CDA1-4_SAC2_MOUSE__chr7_1_128667606_128667803_ENSMUST00000129085_REVERSED|
"""index: 13655, intensity: 4416.0, mobility: 0.910"""	-0.786741	0.462558	0.999118	NRLRSNKFS	generic|chrX_1_151457739_151464017_ENSMUST00000073364__IP_829849_TX=10090_REVERSED|
"""index: 9795, intensity: 4499.0, mobility: 1.087"""	-0.787029	0.462755	0.999144	YTARWAPSNPVDLDT	generic|tr_Q80VY6_Q80VY6_MOUSE_REVERSED	|generic|tr_Q8BRE1_Q8BRE1_MOUSE_REVERSED	|generic|sp_P10287_CADH3_MOUSE_REVERSED|
"""index: 13219, intensity: 3849.0, mobility: 0.899"""	-0.787077	0.462755	0.999148	HVTDRVSYK	generic|tr_Q6DFU8_Q6DFU8_MOUSE_REVERSED|
"""index: 10593, intensity: 3117.0, mobility: 0.968"""	-0.787313	0.462755	0.999169	WCMETKIVPYIVQHSSTESVKV	generic|II_1007071_TX=10090_REVERSED|
"""index: 6234, intensity: 16323.0, mobility: 1.074"""	-0.787719	0.463043	0.999205	TAVNETGSVQLVSLLQIHAEQMKSLTENLSQHYLVIQSHEQR	generic|sp_B2RPV6_MMRN1_MOUSE_REVERSED|
"""index: 3616, intensity: 2566.0, mobility: 0.861"""	-0.787801	0.463128	0.999212	FALAMHVWPLHMTCP	generic|IP_867861_TX=10090_REVERSED|
"""index: 6082, intensity: 2553.0, mobility: 1.137"""	-0.787972	0.463128	0.999228	LSLERWHLNLYSFF	generic|sp_Q7TMV3_FAKD5_MOUSE_REVERSED	|generic|tr_F2Z402_F2Z402_MOUSE_REVERSED	|generic|tr_A0A0R4J291_A0A0R4J291_MOUSE_REVERSED|
"""index: 9241, intensity: 2573.0, mobility: 0.787"""	-0.788253	0.463128	0.999252	LNETPILG	generic|tr_H7BWZ6_H7BWZ6_MOUSE_REVERSED|
"""index: 6391, intensity: 2919.0, mobility: 0.957"""	-0.788435	0.463128	0.999268	YPQTPSGGLQESI	generic|chr11_1_24163792_24163863_ENSMUST00000000881_REVERSED|
"""index: 12219, intensity: 88775.0, mobility: 0.973"""	-0.788866	0.463149	0.999306	LHRRQSEIR	generic|IP_944665_TX=10090_REVERSED|
"""index: 14577, intensity: 3174.0, mobility: 0.986"""	-0.789075	0.463436	0.999324	YAVREGKFRI	generic|tr_A2A4I9_A2A4I9_MOUSE_REVERSED	|generic|sp_Q812C9_AOC2_MOUSE_REVERSED|
"""index: 17031, intensity: 6178.0, mobility: 0.897"""	-0.789225	0.463722	0.999338	TATRRQGCKPGLR	generic|IP_1049469_TX=10090_REVERSED|
"""index: 4402, intensity: 2524.0, mobility: 0.815"""	-0.789294	0.464009	0.999344	ESQLSQRMRSMCKLNLHLCL	generic|IP_1066727_TX=10090_REVERSED|
"""index: 3105, intensity: 3359.0, mobility: 0.948"""	-0.789425	0.464296	0.999355	MLLFSQYIT	generic|IP_3458186_TX=10090_REVERSED|
"""index: 635, intensity: 2544.0, mobility: 0.885"""	-0.789484	0.464583	0.99936	WATAAWTEWA	generic|chr7_1_89796633_89796731_ENSMUST00000032856__IP_885406_TX=10090_REVERSED|
"""index: 10834, intensity: 2574.0, mobility: 0.978"""	-0.789532	0.46487	0.999364	HIMKCDHPIKSFGFSTYMLFCS	generic|IP_3478957_TX=10090_REVERSED|
"""index: 9179, intensity: 3088.0, mobility: 0.889"""	-0.789649	0.46491	0.999374	QEKGRMFVPQNVTVGLDTMR	generic|tr_A2AHC8_A2AHC8_MOUSE__II_837494_REVERSED	|generic|tr_Q80ZT4_Q80ZT4_MOUSE_REVERSED	|generic|tr_Q6XAS1_Q6XAS1_MOUSE_REVERSED	|generic|tr_Q6XAS0_Q6XAS0_MOUSE_REVERSED	|generic|tr_Q8C5Z3_Q8C5Z3_MOUSE_REVERSED	|generic|tr_Q6XAR8_Q6XAR8_MOUSE_REVERSED	|generic|tr_A2BI93_A2BI93_MOUSE_REVERSED	|generic|tr_B7ZWB6_B7ZWB6_MOUSE_REVERSED	|generic|tr_Q5M8N5_Q5M8N5_MOUSE_REVERSED	|generic|tr_Q9CPU1_Q9CPU1_MOUSE_REVERSED	|generic|tr_Q6XAR9_Q6XAR9_MOUSE_REVERSED	|generic|tr_Q6XAS4_Q6XAS4_MOUSE_REVERSED	|generic|tr_Q6XAR6_Q6XAR6_MOUSE_REVERSED	|generic|tr_B7ZNZ3_B7ZNZ3_MOUSE_REVERSED	|generic|tr_Q6XAR7_Q6XAR7_MOUSE_REVERSED	|generic|tr_A2BI74_A2BI74_MOUSE_REVERSED|
"""index: 9869, intensity: 3349.0, mobility: 0.805"""	-0.789962	0.46491	0.999401	GLVLVEWEELMWY	generic|tr_S4R2N1_S4R2N1_MOUSE_REVERSED|
"""index: 8166, intensity: 2792.0, mobility: 0.843"""	-0.790317	0.465196	0.999432	TFIPWTKWYLDHRF	generic|tr_B5THE3_B5THE3_MOUSE_REVERSED	|generic|tr_F8VQM5_F8VQM5_MOUSE_REVERSED|
"""index: 5314, intensity: 6583.0, mobility: 1.055"""	-0.79071	0.465369	0.999466	ECMGLLGQDWGKIVQGTGLSFVF	generic|tr_Q3TND1_Q3TND1_MOUSE_REVERSED	|generic|tr_Q3UND3_Q3UND3_MOUSE_REVERSED	|generic|chr19_-1_6977873_6978709_ENSMUST00000238181_REVERSED|
"""index: 6901, intensity: 4748.0, mobility: 0.901"""	-0.790909	0.465369	0.999483	DTWLQNILESNEEKLQ	generic|sp_Q8C804_SPICE_MOUSE__chr6_-1_28126044_28126073_ENSMUST00000115323_REVERSED	|generic|tr_Q3TNS9_Q3TNS9_MOUSE__chr16_1_44369926_44370024_ENSMUST00000152425_REVERSED|
"""index: 4759, intensity: 8750.0, mobility: 0.989"""	-0.79114	0.465389	0.999502	GSLLNMSPSGASTLTGMARQTWGLLLVW	generic|IP_842789_TX=10090_REVERSED	|generic|IP_842812_TX=10090_REVERSED|
"""index: 15689, intensity: 3125.0, mobility: 1.005"""	-0.791379	0.465675	0.999523	IIILPPWYATH	generic|IP_3464368_TX=10090_REVERSED	|generic|IP_3464373_TX=10090_REVERSED|
"""index: 9519, intensity: 2824.0, mobility: 0.921"""	-0.791485	0.465792	0.999531	TQLVLDDVEPD	generic|sp_Q9Z277_BAZ1B_MOUSE__chr5_1_135243845_135243916_ENSMUST00000136947_REVERSED	|generic|sp_Q9Z277-2_BAZ1B_MOUSE__chr5_1_135243845_135243916_ENSMUST00000136947_REVERSED|
"""index: 11987, intensity: 3126.0, mobility: 1.288"""	-0.791527	0.465792	0.999535	VQLMEEILTNYQKILDQDK	generic|tr_Q3V1R9_Q3V1R9_MOUSE__chr2_-1_120963360_120963575_ENSMUST00000133408__II_1001461_REVERSED	|generic|tr_Q497M7_Q497M7_MOUSE__chr2_-1_120963360_120963575_ENSMUST00000133408__II_1001461_REVERSED	|generic|sp_O70481_UBR1_MOUSE__chr2_-1_120963360_120963575_ENSMUST00000133408__II_1001461_REVERSED	|generic|tr_Q3TKQ2_Q3TKQ2_MOUSE__chr2_-1_120963360_120963575_ENSMUST00000133408__II_1001461_REVERSED	|generic|tr_Q2M4I1_Q2M4I1_MOUSE__chr2_-1_120963360_120963575_ENSMUST00000133408__II_1001461_REVERSED|
"""index: 4511, intensity: 4044.0, mobility: 1.033"""	-0.79174	0.465792	0.999553	SFLFFDLFYRY	generic|IP_1139009_TX=10090_REVERSED|
"""index: 4717, intensity: 3987.0, mobility: 1.016"""	-0.791757	0.465792	0.999554	LGPQGLVYSLKALAAESTMDFGSVIGAGAMAMGS	generic|sp_A0JNU3_LPP60_MOUSE__II_3505063_REVERSED|
"""index: 6521, intensity: 5142.0, mobility: 0.922"""	-0.791776	0.465792	0.999556	MYFELGIIAFMLIAFFLLLGIQLLPV	generic|sp_O55017_CAC1B_MOUSE__chr2_-1_24631895_24632023_ENSMUST00000125798_REVERSED	|generic|sp_O55017-2_CAC1B_MOUSE__chr2_-1_24631895_24632023_ENSMUST00000125798_REVERSED	|generic|tr_A2AIS0_A2AIS0_MOUSE__chr2_-1_24631895_24632023_ENSMUST00000125798_REVERSED	|generic|tr_A2AIR9_A2AIR9_MOUSE__chr2_-1_24631895_24632023_ENSMUST00000125798_REVERSED	|generic|tr_A2AIR7_A2AIR7_MOUSE__chr2_-1_24631895_24632023_ENSMUST00000125798_REVERSED|
"""index: 14229, intensity: 6623.0, mobility: 0.983"""	-0.791953	0.465792	0.999571	LFMRLIGSNR	generic|IP_1103805_TX=10090_REVERSED|
"""index: 11134, intensity: 5275.0, mobility: 0.952"""	-0.79267	0.465812	0.999631	KRLICLMLF	generic|IP_893317_TX=10090_REVERSED|
"""index: 10712, intensity: 145886.0, mobility: 0.900"""	-0.793036	0.466097	0.999661	IVVTYFVSVIKDQEMSYSTTPR	generic|IP_3489398_TX=10090_REVERSED|
"""index: 6835, intensity: 2998.0, mobility: 1.081"""	-0.793102	0.466382	0.999667	ENPGDVLGAEPLNHEE	generic|tr_A0A1W2P6K8_A0A1W2P6K8_MOUSE__II_3455166_REVERSED	|generic|sp_A2AX52_CO6A4_MOUSE_REVERSED|
"""index: 10774, intensity: 4888.0, mobility: 0.836"""	-0.793414	0.466667	0.999693	ERYWVSTKLKQNQVDVD	generic|sp_Q9JHJ5_5HT3B_MOUSE_REVERSED|
"""index: 3556, intensity: 3534.0, mobility: 0.932"""	-0.793467	0.466952	0.999697	MICDAKINEELALLAAEKCVAIIEAGSYT	generic|sp_Q3UMC0_AFG2H_MOUSE__chr3_1_37458342_37458404_ENSMUST00000130674__II_985530_REVERSED	|generic|tr_A0A0A0MQ80_A0A0A0MQ80_MOUSE__chr3_1_37458342_37458404_ENSMUST00000130674__II_985530_REVERSED	|generic|tr_B7ZNK9_B7ZNK9_MOUSE__chr3_1_37458342_37458404_ENSMUST00000130674__II_985535_REVERSED	|generic|tr_Q9Z2U6_Q9Z2U6_MOUSE__II_985530_REVERSED|
"""index: 2913, intensity: 3194.0, mobility: 0.951"""	-0.793506	0.467122	0.9997	LMELMFWLYLLIRFFCLEELISSLFYGA	generic|IP_981644_TX=10090_REVERSED|
"""index: 1933, intensity: 3788.0, mobility: 0.836"""	-0.793597	0.467122	0.999708	CLSFKVINNIYIVLN	generic|IP_3496277_TX=10090_REVERSED|
"""index: 11994, intensity: 3999.0, mobility: 0.936"""	-0.793868	0.467407	0.99973	YLFMSPFCSSE	generic|IP_1028151_TX=10090_REVERSED|
"""index: 16760, intensity: 4788.0, mobility: 1.025"""	-0.793922	0.467558	0.999734	RESNVSSGCSRSQPGPLRPSSGSHM	generic|IP_835905_TX=10090_REVERSED|
"""index: 14480, intensity: 5234.0, mobility: 1.115"""	-0.79406	0.46771	0.999746	KDGSIITGLFRPICVTTFSVELTAFNRLFFYMP	generic|tr_Q8VFH8_Q8VFH8_MOUSE_REVERSED|
"""index: 898, intensity: 3549.0, mobility: 0.850"""	-0.794351	0.467861	0.99977	TDESLTGKAQ	generic|II_1138096_TX=10090_REVERSED	|generic|tr_Q3UG39_Q3UG39_MOUSE_REVERSED	|generic|sp_Q9QY01_ULK2_MOUSE_REVERSED	|generic|tr_Q3UIJ5_Q3UIJ5_MOUSE_REVERSED|
"""index: 17217, intensity: 8356.0, mobility: 1.086"""	-0.794609	0.468146	0.999791	ITVHFPKVVNIVNMLNRELITKKTIDSVVTLPFPKIVNIVN	generic|IP_3477065_TX=10090_REVERSED|
"""index: 10147, intensity: 2554.0, mobility: 1.077"""	-0.794744	0.468297	0.999801	SSSHWQSAESTVSSSF	generic|IP_975967_TX=10090_REVERSED|
"""index: 8700, intensity: 6441.0, mobility: 1.093"""	-0.795204	0.468448	0.999839	YQQINGGRKFFYVS	generic|tr_E9QQ17_E9QQ17_MOUSE_REVERSED	|generic|tr_E0CZ58_E0CZ58_MOUSE_REVERSED	|generic|sp_Q9JM99_PRG4_MOUSE_REVERSED	|generic|sp_Q9JM99-2_PRG4_MOUSE_REVERSED	|generic|sp_Q9JM99-3_PRG4_MOUSE_REVERSED	|generic|sp_Q9JM99-4_PRG4_MOUSE_REVERSED	|generic|sp_Q9JM99-5_PRG4_MOUSE_REVERSED	|generic|tr_A0A0R4J207_A0A0R4J207_MOUSE_REVERSED	|generic|tr_E9QQ18_E9QQ18_MOUSE_REVERSED	|generic|tr_A1L3C5_A1L3C5_MOUSE_REVERSED|
"""index: 895, intensity: 2702.0, mobility: 0.845"""	-0.795324	0.468617	0.999848	ESGSGAELVLS	generic|tr_J3QMP9_J3QMP9_MOUSE_REVERSED	|generic|tr_B1AXI9_B1AXI9_MOUSE_REVERSED	|generic|sp_Q62036_CP131_MOUSE_REVERSED|
"""index: 9505, intensity: 29979.0, mobility: 0.835"""	-0.795376	0.468617	0.999853	VISTRKFP	generic|tr_F7CQW8_F7CQW8_MOUSE__II_1096569_REVERSED|
"""index: 10161, intensity: 64636.0, mobility: 0.985"""	-0.795766	0.468635	0.999884	RFDSLSAMLRD	generic|tr_E9Q1D5_E9Q1D5_MOUSE__II_878509_REVERSED	|generic|sp_Q62219_TGFI1_MOUSE__II_878504_REVERSED	|generic|sp_Q62219-2_TGFI1_MOUSE__II_878504_REVERSED	|generic|sp_Q62219-3_TGFI1_MOUSE__II_878509_REVERSED	|generic|sp_Q62219-4_TGFI1_MOUSE__II_878509_REVERSED	|generic|sp_Q62219-5_TGFI1_MOUSE__II_878509_REVERSED	|generic|sp_Q62219-7_TGFI1_MOUSE__II_878509_REVERSED	|generic|sp_Q62219-9_TGFI1_MOUSE__II_878509_REVERSED	|generic|sp_Q62219-10_TGFI1_MOUSE__II_878509_REVERSED	|generic|II_878503_TX=10090_REVERSED	|generic|II_878501_TX=10090_REVERSED|
"""index: 2915, intensity: 3724.0, mobility: 0.946"""	-0.795929	0.468919	0.999897	NIDSVQVKITHQTTLRPTGMDSVTITINYE	generic|tr_Q925M5_Q925M5_MOUSE_REVERSED	|generic|tr_Q3TUJ6_Q3TUJ6_MOUSE_REVERSED	|generic|tr_Q8CBE8_Q8CBE8_MOUSE_REVERSED	|generic|tr_Q8CE07_Q8CE07_MOUSE_REVERSED	|generic|tr_Q91XZ6_Q91XZ6_MOUSE_REVERSED|
"""index: 9709, intensity: 2648.0, mobility: 1.061"""	-0.795976	0.469069	0.999901	NEEREAPTMTKKQ	generic|tr_A2A654_A2A654_MOUSE__II_1124969_REVERSED	|generic|tr_E5D6T0_E5D6T0_MOUSE__II_1124969_REVERSED	|generic|tr_E9Q6A7_E9Q6A7_MOUSE__II_1124969_REVERSED	|generic|tr_Q6P9L3_Q6P9L3_MOUSE__II_1124969_REVERSED	|generic|tr_Q8VDN7_Q8VDN7_MOUSE__II_1124969_REVERSED	|generic|tr_Q3TMJ3_Q3TMJ3_MOUSE__II_1124969_REVERSED	|generic|tr_A2A655_A2A655_MOUSE__II_1124969_REVERSED	|generic|tr_Q3UPA6_Q3UPA6_MOUSE_REVERSED|
"""index: 6145, intensity: 26926.0, mobility: 0.859"""	-0.796041	0.469353	0.999906	ISSDEIVFNLLHKPY	generic|IP_3455885_TX=10090_REVERSED|
"""index: 13477, intensity: 88953.0, mobility: 0.905"""	-0.796078	0.469637	0.999909	LGRQLFNLM	generic|IP_1051309_TX=10090_REVERSED|
"""index: 8392, intensity: 4661.0, mobility: 0.803"""	-0.796085	0.469804	0.999909	IPSLVNIF	generic|IP_1076223_TX=10090_REVERSED|
"""index: 5758, intensity: 4518.0, mobility: 1.148"""	-0.796279	0.469804	0.999925	SFLAKMKLSEYRVHTKEAEVRFWVSPDIPPFHMGRVVSGGR	generic|IP_987955_TX=10090_REVERSED|
"""index: 3526, intensity: 3797.0, mobility: 0.884"""	-0.796521	0.470056	0.999944	CLSTLALGMVLNCLVAISNLGIFGTL	generic|chr17_-1_79852495_79852725_ENSMUST00000222193__II_3463040_TX=10090_REVERSED	|generic|tr_Q8C081_Q8C081_MOUSE__chr17_-1_79850159_79850275_ENSMUST00000222415__II_3452758_REVERSED	|generic|tr_E9QND8_E9QND8_MOUSE__chr17_-1_79850159_79850275_ENSMUST00000222415__II_3452758_REVERSED	|generic|tr_A0A1Y7VKB0_A0A1Y7VKB0_MOUSE__II_3460548_REVERSED	|generic|sp_Q6PA06_ATLA2_MOUSE__chr17_-1_79850159_79850275_ENSMUST00000222415__II_3452758_REVERSED	|generic|sp_Q6PA06-2_ATLA2_MOUSE__chr17_-1_79850159_79850275_ENSMUST00000222415__II_3452758_REVERSED	|generic|tr_Q8BYP9_Q8BYP9_MOUSE__II_3463009_REVERSED	|generic|tr_Q9WUG4_Q9WUG4_MOUSE_REVERSED|
"""index: 9352, intensity: 4407.0, mobility: 0.892"""	-0.796526	0.470056	0.999945	SNSPWSGIGLWTRPRL	generic|IP_988174_TX=10090_REVERSED|
"""index: 16021, intensity: 2845.0, mobility: 1.028"""	-0.796603	0.470056	0.999951	PRSRWGPSFSGVPA	generic|IP_2547898_TX=10090_REVERSED|
"""index: 6037, intensity: 2848.0, mobility: 0.826"""	-0.796636	0.470056	0.999953	FWAPPEWP	generic|IP_961333_TX=10090_REVERSED|
"""index: 9216, intensity: 3416.0, mobility: 0.855"""	-0.796765	0.470056	0.999964	KCICVSGVTVKIVPPAFNVIMC	generic|IP_879942_TX=10090_REVERSED|
"""index: 7348, intensity: 2788.0, mobility: 0.953"""	-0.79716	0.470056	0.999995	MNGIIQAAMKR	generic|tr_Q8BIX2_Q8BIX2_MOUSE__chr5_1_115610025_115610168_ENSMUST00000122964__II_938104_REVERSED	|generic|tr_Q3UHQ5_Q3UHQ5_MOUSE__chr5_1_115610025_115610168_ENSMUST00000122964__II_938124_REVERSED	|generic|sp_E9PVA8_GCN1_MOUSE__chr5_1_115610025_115610168_ENSMUST00000122964__II_938124_REVERSED	|generic|tr_Q640Q4_Q640Q4_MOUSE_REVERSED	|generic|tr_Q8CHH7_Q8CHH7_MOUSE__chr5_1_115610025_115610168_ENSMUST00000122964_REVERSED	|generic|tr_Q6PGM5_Q6PGM5_MOUSE__chr5_1_115610025_115610168_ENSMUST00000122964_REVERSED|
"""index: 3398, intensity: 3440.0, mobility: 1.033"""	-0.797324	0.470056	1	QYNKPQEEIIATIYNMEEQLDKQ	generic|tr_Q541Z2_Q541Z2_MOUSE__chr8_-1_26000966_26001025_ENSMUST00000209860__II_3453787_REVERSED|
"""index: 2562, intensity: 4482.0, mobility: 0.925"""	-0.797887	0.470206	1	ICITIPMATDVVDAIECDRIVGLQ	generic|tr_Q32MF7_Q32MF7_MOUSE_REVERSED|
"""index: 1555, intensity: 2892.0, mobility: 0.985"""	-0.797921	0.470489	1	QTPPFHPRFSM	generic|IP_3480597_TX=10090_REVERSED|
"""index: 2048, intensity: 2710.0, mobility: 1.058"""	-0.797925	0.470771	1	SLIEPASSEMSFMFM	generic|IP_3489800_TX=10090_REVERSED|
"""index: 3522, intensity: 2533.0, mobility: 0.921"""	-0.797965	0.471053	1	EEQQKREEPLGLREQLSHQQ	generic|IP_1120125_TX=10090_REVERSED|
"""index: 11548, intensity: 20683.0, mobility: 1.102"""	-0.798203	0.471336	1	SSTLVLVRPLTWPPT	generic|II_2471828_TX=10090_REVERSED	|generic|II_1063004_TX=10090_REVERSED	|generic|tr_A6XA73_A6XA73_MOUSE_REVERSED|
"""index: 15261, intensity: 6043.0, mobility: 0.885"""	-0.798221	0.471618	1	MTEPSHHPPVN	generic|IP_838862_TX=10090_REVERSED|
"""index: 13054, intensity: 5909.0, mobility: 1.000"""	-0.798285	0.471767	1	TPRSNTRLGRR	generic|II_878924_TX=10090_REVERSED	|generic|tr_A0A0U1RNX8_A0A0U1RNX8_MOUSE__chr7_-1_127708432_127708512_ENSMUST00000106282_REVERSED|
"""index: 5913, intensity: 2794.0, mobility: 1.025"""	-0.798432	0.471783	1	PRHPQQPMPAHTN	generic|chr12_1_112740828_112742957_ENSMUST00000101018__IP_1112119_TX=10090_REVERSED|
"""index: 6722, intensity: 20365.0, mobility: 0.895"""	-0.798967	0.471799	1	LSWLICFFFGFLPFTIVWWVFATFR	generic|sp_Q3TQR0-3_PGAP2_MOUSE__II_883619_REVERSED|
"""index: 2030, intensity: 3254.0, mobility: 0.778"""	-0.79913	0.47198	1	LMIMCAERPFQQY	generic|tr_A0A1L1SUK3_A0A1L1SUK3_MOUSE_REVERSED|
"""index: 9860, intensity: 2668.0, mobility: 1.175"""	-0.799187	0.47198	1	DQASSLLNILSSVGPWQA	generic|tr_F6RYL8_F6RYL8_MOUSE__chr9_-1_54366418_54366618_ENSMUST00000154092__II_850066_REVERSED	|generic|sp_Q8BPN8_DMXL2_MOUSE__chr9_-1_54458848_54459015_ENSMUST00000144736__II_850049_REVERSED	|generic|sp_Q8BPN8-2_DMXL2_MOUSE__chr9_-1_54458848_54459015_ENSMUST00000144736__II_850049_REVERSED	|generic|tr_B0V2P5_B0V2P5_MOUSE__chr9_-1_54458848_54459015_ENSMUST00000144736__II_850049_REVERSED|
"""index: 16690, intensity: 2572.0, mobility: 0.932"""	-0.799278	0.47198	1	EWWLRQTL	generic|IP_1065660_TX=10090_REVERSED|
"""index: 17947, intensity: 4797.0, mobility: 1.249"""	-0.799418	0.472261	1	NPIIEKKKLSWIRKVNDAILNCEIKVILSTNPLIYSN	generic|tr_E9Q067_E9Q067_MOUSE__II_3458820_REVERSED	|generic|II_3458828_TX=10090_REVERSED	|generic|tr_A0A3B2W3L2_A0A3B2W3L2_MOUSE_REVERSED	|generic|tr_A0A3B2W3Q7_A0A3B2W3Q7_MOUSE_REVERSED	|generic|tr_A0A3B2WCK0_A0A3B2WCK0_MOUSE_REVERSED	|generic|tr_A0A3B2WBK0_A0A3B2WBK0_MOUSE_REVERSED|
"""index: 1660, intensity: 3108.0, mobility: 0.884"""	-0.79942	0.472543	1	MTLMRTEKE	generic|sp_Q99J31_OPHN1_MOUSE__chr8_1_85302905_85302934_ENSMUST00000211597__II_832105_REVERSED	|generic|tr_A0A2X0SSN2_A0A2X0SSN2_MOUSE__chr8_1_85302905_85302934_ENSMUST00000211597__II_832105_REVERSED	|generic|tr_Q8C4C7_Q8C4C7_MOUSE__chr8_1_85302905_85302934_ENSMUST00000211597__II_832105_REVERSED|
"""index: 15755, intensity: 4470.0, mobility: 1.009"""	-0.799422	0.472691	1	FYPMPLYDTVYKKGSWKYDNKDLNIKGTILIHEWTNNEFCS	generic|IP_840484_TX=10090_REVERSED|
"""index: 8837, intensity: 12475.0, mobility: 0.798"""	-0.79962	0.472973	1	QPLSVEPS	generic|IP_3506213_TX=10090_REVERSED|
"""index: 15793, intensity: 17125.0, mobility: 1.033"""	-0.799642	0.473121	1	LLYLSNPLRTF	generic|IP_947774_TX=10090_REVERSED|
"""index: 13134, intensity: 3230.0, mobility: 0.882"""	-0.79982	0.473403	1	FYFFVVFV	generic|IP_869233_TX=10090_REVERSED|
"""index: 16577, intensity: 19161.0, mobility: 1.106"""	-0.799842	0.473551	1	FLQGTTGQGPGLPVPPWTINSQLSFWWT	generic|sp_P11911_CD79A_MOUSE_REVERSED|
"""index: 7691, intensity: 13447.0, mobility: 0.927"""	-0.800097	0.473832	1	ITLMCRLVPI	generic|IP_839499_TX=10090_REVERSED|
"""index: 13481, intensity: 5201.0, mobility: 0.957"""	-0.800195	0.474114	1	HLAKAYARCK	generic|sp_Q9JLN9_MTOR_MOUSE__chr4_1_148547604_148547690_ENSMUST00000129715__II_952476_REVERSED|
"""index: 12890, intensity: 12891.0, mobility: 0.852"""	-0.800252	0.474395	1	ALPLSGSTKE	generic|IP_935124_TX=10090_REVERSED|
"""index: 6661, intensity: 5208.0, mobility: 1.155"""	-0.800427	0.474676	1	WNCSVLERKQGRRAGVHMYHPYIYICVYVISILLIFIYSTM	generic|IP_899746_TX=10090_REVERSED|
"""index: 15395, intensity: 3254.0, mobility: 0.859"""	-0.800546	0.474824	1	EDTNIKKR	generic|IP_3492853_TX=10090_REVERSED|
"""index: 3319, intensity: 4157.0, mobility: 0.759"""	-0.800643	0.474972	1	WSTLLRRWSARY	generic|II_841182_TX=10090_REVERSED|
"""index: 5363, intensity: 4766.0, mobility: 1.041"""	-0.800989	0.474986	1	YMLYLFTMPSHC	generic|IP_1049626_TX=10090_REVERSED|
"""index: 6062, intensity: 5088.0, mobility: 0.937"""	-0.801253	0.475133	1	HPLKEEVYALGWSARSCYLGLC	generic|IP_3457770_TX=10090_REVERSED|
"""index: 4054, intensity: 4536.0, mobility: 1.048"""	-0.801577	0.475295	1	QFKYFVGYRAWEQYLLKRDN	generic|tr_E0CZF2_E0CZF2_MOUSE__II_905755_REVERSED	|generic|II_905741_TX=10090_REVERSED	|generic|tr_M1GNA0_M1GNA0_MOUSE_REVERSED	|generic|tr_M1H0B0_M1H0B0_MOUSE_REVERSED	|generic|tr_M1GRW0_M1GRW0_MOUSE_REVERSED	|generic|tr_M1GTU4_M1GTU4_MOUSE_REVERSED	|generic|sp_Q8CFW1_ANO2_MOUSE_REVERSED|
"""index: 17813, intensity: 5402.0, mobility: 0.988"""	-0.801592	0.475295	1	KYKPTFCKMA	generic|sp_Q8BWD2_IP6K3_MOUSE_REVERSED|
"""index: 17538, intensity: 4387.0, mobility: 1.011"""	-0.802106	0.475576	1	RNVKMAHQRFL	generic|IP_1116984_TX=10090_REVERSED|
"""index: 3775, intensity: 2994.0, mobility: 0.900"""	-0.802331	0.475856	1	RRFLSYFIYILLSYFAYM	generic|tr_A0A2R8VHZ2_A0A2R8VHZ2_MOUSE__II_1083643_REVERSED	|generic|sp_O08672_KIFC2_MOUSE__chr15_1_76667264_76667458_ENSMUST00000230964_REVERSED	|generic|tr_G3X8Q6_G3X8Q6_MOUSE__chr15_1_76667264_76667458_ENSMUST00000230964_REVERSED|
"""index: 7294, intensity: 2587.0, mobility: 0.858"""	-0.802516	0.476137	1	QTWRRESVSYRYL	generic|sp_P60882_MEGF8_MOUSE__chr7_1_25364468_25364590_ENSMUST00000153077__II_891134_REVERSED|
"""index: 18058, intensity: 2752.0, mobility: 1.225"""	-0.802575	0.476177	1	LLFNLGTLFMDTYFIQ	generic|II_3459545_TX=10090_REVERSED|
"""index: 1994, intensity: 3910.0, mobility: 0.892"""	-0.802892	0.476177	1	NLMGTVSEVEN	generic|tr_E9QPE7_E9QPE7_MOUSE_REVERSED	|generic|tr_A0A338P6K2_A0A338P6K2_MOUSE_REVERSED	|generic|sp_O08638_MYH11_MOUSE_REVERSED	|generic|sp_O08638-2_MYH11_MOUSE_REVERSED	|generic|tr_A0A2R8VHF9_A0A2R8VHF9_MOUSE_REVERSED	|generic|tr_Q69ZX3_Q69ZX3_MOUSE_REVERSED|
"""index: 9554, intensity: 2583.0, mobility: 0.914"""	-0.803107	0.476177	1	GQFEEQMRRYIQPVVYD	generic|tr_A0PJE1_A0PJE1_MOUSE_REVERSED|
"""index: 16895, intensity: 3559.0, mobility: 0.914"""	-0.803716	0.47619	1	RPKWHWAR	generic|IP_831183_TX=10090_REVERSED|
"""index: 16638, intensity: 2627.0, mobility: 1.376"""	-0.803801	0.476471	1	NILLELLNKPPMVISTNLPIVYCKDLNLDLYATLKKNFDHVIN	generic|tr_A0A2I3BPW7_A0A2I3BPW7_MOUSE__II_3494040_REVERSED	|generic|tr_Q9JME4_Q9JME4_MOUSE__II_3494040_REVERSED	|generic|sp_O89051_ITM2B_MOUSE__chr14_-1_73380781_73385126_ENSMUST00000228637__II_3494040_REVERSED	|generic|tr_Q3TVJ0_Q3TVJ0_MOUSE__chr14_-1_73380781_73385126_ENSMUST00000228637_REVERSED	|generic|tr_Q3UCT9_Q3UCT9_MOUSE__chr14_-1_73380781_73385126_ENSMUST00000228637_REVERSED|
"""index: 5195, intensity: 4440.0, mobility: 0.856"""	-0.80391	0.476617	1	EQIWVVFL	generic|IP_3478494_TX=10090_REVERSED|
"""index: 9243, intensity: 3150.0, mobility: 1.153"""	-0.804465	0.476897	1	YNAQPRSTSLGLPSSRL	generic|IP_829810_TX=10090_REVERSED|
"""index: 3768, intensity: 4455.0, mobility: 1.056"""	-0.80454	0.477146	1	FQFSCADEASLQVEAFPQTERPCMHQRRLQWIHLGLQVTTLF	generic|tr_Q540M6_Q540M6_MOUSE__II_950716_REVERSED	|generic|tr_Q8C4K3_Q8C4K3_MOUSE__II_950707_REVERSED|
"""index: 8237, intensity: 4104.0, mobility: 0.970"""	-0.804936	0.477146	1	TSTSFFYWTAVPAEWPVRFCQ	generic|IP_1101321_TX=10090_REVERSED	|generic|IP_1111046_TX=10090_REVERSED|
"""index: 8273, intensity: 2643.0, mobility: 1.167"""	-0.805025	0.477146	1	RVASMVWLFNPYYQYLPNYTWLNRRL	generic|tr_Q8BJ93_Q8BJ93_MOUSE_REVERSED|
"""index: 1495, intensity: 18430.0, mobility: 0.927"""	-0.805345	0.477146	1	MSSPAKRRHW	generic|IP_869365_TX=10090_REVERSED|
"""index: 17831, intensity: 3472.0, mobility: 1.074"""	-0.805488	0.477146	1	NNILVDLRPEEQLLKQCFARVSRL	generic|tr_Q569U9_Q569U9_MOUSE_REVERSED|
"""index: 8930, intensity: 5552.0, mobility: 0.824"""	-0.805719	0.477146	1	EEAVVKKN	generic|IP_964626_TX=10090_REVERSED|
"""index: 2707, intensity: 4447.0, mobility: 0.847"""	-0.805722	0.477146	1	DSHSESRAYNRIIQEIDRKAIKNVRE	generic|sp_Q8BY02_NKRF_MOUSE_REVERSED	|generic|tr_A0A668KL68_A0A668KL68_MOUSE__chrX_-1_36902732_36902893_ENSMUST00000057093_REVERSED|
"""index: 8961, intensity: 2814.0, mobility: 1.034"""	-0.806331	0.477146	1	KSPMMNLNKIAERSLRIYFSSVI	generic|IP_986563_TX=10090_REVERSED|
"""index: 6564, intensity: 3002.0, mobility: 1.150"""	-0.806484	0.477146	1	TRLRRMTELDAENALSQKFEPLFRRQQY	generic|IP_1146299_TX=10090_REVERSED|
"""index: 14178, intensity: 3554.0, mobility: 0.985"""	-0.806956	0.477292	1	VFYRTPIFHS	generic|IP_825379_TX=10090_REVERSED|
"""index: 1642, intensity: 2973.0, mobility: 0.917"""	-0.807065	0.477342	1	IPCMAPAPAPAPS	generic|sp_Q91WA6_SHRPN_MOUSE__chr15_-1_76348082_76348222_ENSMUST00000230314__II_1083903_REVERSED	|generic|sp_Q91WA6-2_SHRPN_MOUSE__chr15_-1_76348082_76348222_ENSMUST00000230314__II_1083901_REVERSED	|generic|II_1083894_TX=10090_REVERSED|
"""index: 4809, intensity: 3776.0, mobility: 0.834"""	-0.807213	0.477342	1	KRPDHTERWEK	generic|sp_Q3UW68_CAN13_MOUSE_REVERSED|
"""index: 6311, intensity: 5516.0, mobility: 0.926"""	-0.807347	0.477342	1	LEDLIKGGPGDMHGLQSLELMK	generic|sp_Q8CB12_GSDC3_MOUSE_REVERSED|
"""index: 14314, intensity: 3618.0, mobility: 0.919"""	-0.807724	0.477342	1	EFIHRIMEMK	generic|IP_1045720_TX=10090_REVERSED|
"""index: 13664, intensity: 2522.0, mobility: 0.837"""	-0.80845	0.47762	1	MAVNESAMKM	generic|tr_Q8K3N7_Q8K3N7_MOUSE_REVERSED|
"""index: 9893, intensity: 3096.0, mobility: 0.968"""	-0.80854	0.477898	1	IIFNNGIERYM	generic|IP_943308_TX=10090_REVERSED|
"""index: 2638, intensity: 6204.0, mobility: 0.887"""	-0.808542	0.478056	1	HHDVLGEHAEE	generic|sp_Q8CHI8_EP400_MOUSE__chr3_-1_80878005_80878034_ENSMUST00000029654_REVERSED	|generic|sp_Q8CHI8-2_EP400_MOUSE__chr3_-1_80878005_80878034_ENSMUST00000029654_REVERSED	|generic|sp_Q8CHI8-3_EP400_MOUSE__chr3_-1_80878005_80878034_ENSMUST00000029654_REVERSED	|generic|sp_Q8CHI8-4_EP400_MOUSE__chr3_-1_80878005_80878034_ENSMUST00000029654_REVERSED	|generic|sp_Q8CHI8-5_EP400_MOUSE__chr3_-1_80878005_80878034_ENSMUST00000029654_REVERSED|
"""index: 4543, intensity: 4575.0, mobility: 0.883"""	-0.808548	0.478056	1	VDHNNAIVQVSHAISIMTS	generic|IP_3489362_TX=10090_REVERSED|
"""index: 3772, intensity: 55467.0, mobility: 1.058"""	-0.808762	0.478333	1	FAWVDDVTWISPETQAVPLLDS	generic|II_986411_TX=10090_REVERSED	|generic|tr_B7ZNA5_B7ZNA5_MOUSE__chr1_1_150393618_150393647_ENSMUST00000124973_REVERSED	|generic|tr_D3YY34_D3YY34_MOUSE__chr1_1_150393618_150393647_ENSMUST00000124973_REVERSED	|generic|sp_Q8CHP6_PHC3_MOUSE__chr1_1_150393618_150393647_ENSMUST00000124973_REVERSED|
"""index: 1122, intensity: 2946.0, mobility: 0.915"""	-0.809079	0.478611	1	YEITKTMIEM	generic|sp_Q62420_SH3G2_MOUSE_REVERSED	|generic|tr_A2ALV1_A2ALV1_MOUSE_REVERSED	|generic|tr_A2ALV3_A2ALV3_MOUSE_REVERSED	|generic|tr_Q8BXU5_Q8BXU5_MOUSE_REVERSED|
"""index: 14617, intensity: 2654.0, mobility: 1.031"""	-0.809248	0.478756	1	GKILFRMLSW	generic|sp_Q8R404_MIC13_MOUSE__II_3462503_REVERSED|
"""index: 10517, intensity: 7516.0, mobility: 0.898"""	-0.809357	0.479034	1	LRIRSTKCA	generic|IP_971394_TX=10090_REVERSED|
"""index: 3325, intensity: 3391.0, mobility: 0.897"""	-0.809643	0.479178	1	TKVNLITTRMWATWPLVPAWRR	generic|IP_916960_TX=10090_REVERSED	|generic|IP_916969_TX=10090_REVERSED|
"""index: 6489, intensity: 4038.0, mobility: 1.050"""	-0.809729	0.479456	1	EMCMNIAKPLTRLLIFELELC	generic|chr19_1_36888769_36889914_ENSMUST00000025729__IP_1045911_TX=10090_REVERSED|
"""index: 2019, intensity: 2903.0, mobility: 0.948"""	-0.809827	0.479467	1	ARRRCEQGSPDVQQVHGQQLGGQRQ	generic|tr_D6RIJ2_D6RIJ2_MOUSE_REVERSED|
"""index: 12891, intensity: 3322.0, mobility: 0.835"""	-0.810134	0.479612	1	MKSASDMTFN	generic|IP_967728_TX=10090_REVERSED	|generic|sp_Q6Q473_CLA4A_MOUSE_REVERSED	|generic|sp_Q6Q473-2_CLA4A_MOUSE_REVERSED	|generic|tr_G3X8Z1_G3X8Z1_MOUSE_REVERSED	|generic|tr_A0A5F8MQB6_A0A5F8MQB6_MOUSE_REVERSED|
"""index: 9639, intensity: 3209.0, mobility: 0.972"""	-0.810237	0.479634	1	DYSTSANNRVMK	generic|tr_E9PWZ3_E9PWZ3_MOUSE_REVERSED	|generic|tr_Q9CQ09_Q9CQ09_MOUSE_REVERSED	|generic|tr_Q5U470_Q5U470_MOUSE_REVERSED|
"""index: 6132, intensity: 3941.0, mobility: 0.895"""	-0.810256	0.479634	1	TTANERIFT	generic|sp_Q8C3Y4_KNTC1_MOUSE__II_931188_REVERSED|
"""index: 17789, intensity: 6838.0, mobility: 1.101"""	-0.810655	0.479911	1	PRQLLDQWLAKVFLLCFLQKCHKPHQKEWIM	generic|IP_987517_TX=10090_REVERSED|
"""index: 13250, intensity: 5860.0, mobility: 0.880"""	-0.810668	0.480188	1	SMRRPSRL	generic|chr5_1_121302677_121303574_ENSMUST00000042614_REVERSED|
"""index: 2928, intensity: 2901.0, mobility: 0.935"""	-0.810822	0.480332	1	FLKMGLSLLPHTPCPSPPPFFVPL	generic|IP_1008175_TX=10090_REVERSED|
"""index: 17723, intensity: 5552.0, mobility: 1.060"""	-0.810905	0.480476	1	GPSKPVLKLINMLKKKWFAEMGVLQLL	generic|chr6_1_58870159_58873783_ENSMUST00000031823__IP_920003_TX=10090_REVERSED	|generic|chr6_1_58868760_58873783_ENSMUST00000031823__IP_920003_TX=10090_REVERSED|
"""index: 6903, intensity: 4943.0, mobility: 1.068"""	-0.811099	0.480753	1	EDQRQELFKMQKKLTSCLMEAKNLANQLSEVTANREELTDRL	generic|sp_Q8VIG6_TRAIP_MOUSE__II_843481_REVERSED	|generic|tr_A0A0A6YWT5_A0A0A6YWT5_MOUSE_REVERSED	|generic|sp_Q8VIG6-2_TRAIP_MOUSE_REVERSED|
"""index: 1245, intensity: 3360.0, mobility: 0.893"""	-0.811105	0.480775	1	EERWRKPASQMQPSYHSDKEIKYGWEY	generic|sp_Q8R3P9_SLF1_MOUSE_REVERSED	|generic|sp_Q8R3P9-2_SLF1_MOUSE_REVERSED	|generic|tr_Q8C211_Q8C211_MOUSE_REVERSED	|generic|tr_A0A0M3HEQ6_A0A0M3HEQ6_MOUSE_REVERSED	|generic|tr_E0CX75_E0CX75_MOUSE_REVERSED|
"""index: 5526, intensity: 9983.0, mobility: 1.054"""	-0.811131	0.480775	1	ICTLSTEADSVLPLSNILILDMAG	generic|tr_Q80YS4_Q80YS4_MOUSE_REVERSED	|generic|tr_B1AWS8_B1AWS8_MOUSE_REVERSED	|generic|sp_Q02858_TIE2_MOUSE_REVERSED|
"""index: 17859, intensity: 2564.0, mobility: 0.919"""	-0.811647	0.480785	1	CCIWQGRRR	generic|chr3_-1_82105869_82106021_ENSMUST00000193924__IP_982839_TX=10090_REVERSED|
"""index: 13051, intensity: 8076.0, mobility: 0.915"""	-0.812104	0.480929	1	TPWSSRVTL	generic|IP_1066563_TX=10090_REVERSED|
"""index: 1142, intensity: 3417.0, mobility: 0.826"""	-0.812156	0.480939	1	GQAILGWMF	generic|tr_A0A0N4SVZ7_A0A0N4SVZ7_MOUSE__chr6_1_54300125_54300244_ENSMUST00000203091__II_920635_REVERSED	|generic|sp_Q80XD1_CHIO_MOUSE__chr6_1_54300125_54300244_ENSMUST00000203091__II_920635_REVERSED	|generic|sp_Q80XD1-2_CHIO_MOUSE__chr6_1_54300125_54300244_ENSMUST00000203091__II_920635_REVERSED	|generic|sp_Q80XD1-3_CHIO_MOUSE__chr6_1_54300125_54300244_ENSMUST00000203091__II_920635_REVERSED	|generic|tr_Q3V2R3_Q3V2R3_MOUSE__chr6_1_54218573_54218641_ENSMUST00000133315__II_920635_REVERSED	|generic|tr_A0A0N4SV75_A0A0N4SV75_MOUSE__chr6_1_54300125_54300244_ENSMUST00000203091__II_920635_REVERSED	|generic|tr_A0A0N4SWG3_A0A0N4SWG3_MOUSE__chr6_1_54300125_54300244_ENSMUST00000203091__II_920635_REVERSED	|generic|tr_A0A0N4SVT0_A0A0N4SVT0_MOUSE__chr6_1_54300125_54300244_ENSMUST00000203091__II_920635_REVERSED	|generic|tr_B9EIU7_B9EIU7_MOUSE__chr6_1_54300125_54300244_ENSMUST00000203091__II_920635_REVERSED	|generic|tr_A7VK13_A7VK13_MOUSE_REVERSED	|generic|tr_A7VK12_A7VK12_MOUSE_REVERSED	|generic|tr_H7BXA9_H7BXA9_MOUSE_REVERSED	|generic|chr2_-1_73631705_73631830_ENSMUST00000154258_REVERSED	|generic|tr_A0A0N4SV96_A0A0N4SV96_MOUSE_REVERSED	|generic|sp_Q91V57_CHIN_MOUSE_REVERSED	|generic|sp_Q91V57-2_CHIN_MOUSE_REVERSED|
"""index: 12953, intensity: 13611.0, mobility: 0.871"""	-0.812433	0.481083	1	KFRCLKQP	generic|IP_3491784_TX=10090_REVERSED|
"""index: 6915, intensity: 5195.0, mobility: 0.825"""	-0.812505	0.481226	1	ESVGPTGMVQLLAVTALRT	generic|sp_Q9CYZ6_REX1B_MOUSE__chr8_-1_70506493_70506558_ENSMUST00000135773__II_866590_REVERSED	|generic|tr_D3YZ60_D3YZ60_MOUSE__chr8_-1_70506493_70506558_ENSMUST00000135773_REVERSED|
"""index: 13270, intensity: 3747.0, mobility: 0.921"""	-0.813051	0.481257	1	RRAMGWRK	generic|IP_952274_TX=10090_REVERSED|
"""index: 7723, intensity: 3365.0, mobility: 1.048"""	-0.813205	0.481257	1	KLQFQKQSVKDSSVPEHYYLCLLDYRKLMQKL	generic|sp_O09161_CASQ2_MOUSE__chr3_1_102145236_102145430_ENSMUST00000159833__II_981242_REVERSED	|generic|tr_E9PZ67_E9PZ67_MOUSE_REVERSED	|generic|tr_F6QYE1_F6QYE1_MOUSE__chr3_1_102145236_102145430_ENSMUST00000159833_REVERSED	|generic|tr_B9EHC7_B9EHC7_MOUSE__chr3_1_102145236_102145430_ENSMUST00000159833_REVERSED|
"""index: 12304, intensity: 11448.0, mobility: 0.984"""	-0.813628	0.481257	1	TCLIGLYQVTL	generic|IP_900706_TX=10090_REVERSED|
"""index: 6664, intensity: 28133.0, mobility: 0.884"""	-0.81402	0.48141	1	TLRMKKQSKRLMKQSSRTLSMRTLM	generic|IP_835236_TX=10090_REVERSED|
"""index: 11268, intensity: 19437.0, mobility: 0.914"""	-0.814042	0.48141	1	RHFALSKHK	generic|tr_G5E896_G5E896_MOUSE__chr8_1_105892674_105892862_ENSMUST00000136048__II_859155_REVERSED	|generic|sp_Q3UJB9_EDC4_MOUSE__chr8_1_105892674_105892862_ENSMUST00000136048__II_859155_REVERSED	|generic|tr_D6RE33_D6RE33_MOUSE__chr8_1_105889686_105889733_ENSMUST00000136048_REVERSED|
"""index: 14089, intensity: 3811.0, mobility: 1.015"""	-0.814559	0.481431	1	RDISKLIEAVLN	generic|sp_A2AIW0_ENTR1_MOUSE__II_1016251_REVERSED	|generic|sp_A2AIW0-2_ENTR1_MOUSE__II_1016251_REVERSED	|generic|tr_A2AIW3_A2AIW3_MOUSE__II_1016251_REVERSED	|generic|sp_A2AIW0-3_ENTR1_MOUSE__II_1016251_REVERSED	|generic|sp_A2AIW0-4_ENTR1_MOUSE__II_1016251_REVERSED|
"""index: 9566, intensity: 2579.0, mobility: 0.948"""	-0.814612	0.481431	1	EIRSLFAIHD	generic|IP_890623_TX=10090_REVERSED|
"""index: 6063, intensity: 5539.0, mobility: 0.862"""	-0.815035	0.481706	1	VVRFDSSSNKRGEQLKQTATL	generic|IP_972327_TX=10090_REVERSED|
"""index: 7087, intensity: 3983.0, mobility: 0.916"""	-0.815041	0.481981	1	WAPPPSQINAYSRNY	generic|IP_1039026_TX=10090_REVERSED|
"""index: 4688, intensity: 3217.0, mobility: 1.153"""	-0.815248	0.482133	1	QFVLGRQFASADSTSAPAFASQLHTYLKMFDENRSLENRARTM	generic|sp_Q8BGE5-3_FANCM_MOUSE_REVERSED|
"""index: 2396, intensity: 3888.0, mobility: 0.814"""	-0.815309	0.482133	1	TCATIRITALRRLNM	generic|IP_3484256_TX=10090_REVERSED|
"""index: 10981, intensity: 26456.0, mobility: 0.867"""	-0.815508	0.482408	1	WQKRGTRG	generic|chr17_1_7255927_7262216_ENSMUST00000024575_REVERSED|
"""index: 11193, intensity: 4139.0, mobility: 0.930"""	-0.815569	0.48255	1	NHARRNKPQ	generic|tr_G5E8X0_G5E8X0_MOUSE_REVERSED|
"""index: 12685, intensity: 6693.0, mobility: 0.894"""	-0.815789	0.482692	1	PLLLSCSFIP	generic|IP_3491629_TX=10090_REVERSED|
"""index: 9477, intensity: 8956.0, mobility: 0.848"""	-0.815882	0.482967	1	SPLLSLKSYIFLY	generic|IP_917792_TX=10090_REVERSED|
"""index: 4345, intensity: 2581.0, mobility: 0.895"""	-0.815984	0.483242	1	QVAEPTHGLVAIFFLFITGSHEDL	generic|sp_Q8BZL1_NEUR4_MOUSE_REVERSED	|generic|sp_Q8BZL1-1_NEUR4_MOUSE_REVERSED|
"""index: 4978, intensity: 3389.0, mobility: 0.866"""	-0.816018	0.483384	1	STAAAPQSSLE	generic|chr16_1_20106833_20107063_ENSMUST00000023509__IP_1079175_TX=10090_REVERSED	|generic|II_3486870_TX=10090_REVERSED|
"""index: 10878, intensity: 3734.0, mobility: 0.914"""	-0.816147	0.483658	1	EEMLTRIAAVDPGAGLHTYYPAED	generic|tr_D0VLQ5_D0VLQ5_MOUSE__chr3_-1_133480129_133480242_ENSMUST00000200203__II_975375_REVERSED	|generic|tr_A0A0G2JF55_A0A0G2JF55_MOUSE__chr3_-1_133480129_133480242_ENSMUST00000200203__II_975375_REVERSED	|generic|sp_Q4JK59_TET2_MOUSE__chr3_-1_133480129_133480242_ENSMUST00000200203__II_975375_REVERSED|
"""index: 16839, intensity: 5371.0, mobility: 0.988"""	-0.816267	0.483933	1	RVRRMMQRF	generic|chr9_-1_108110733_108110837_ENSMUST00000035208__IP_843288_TX=10090_REVERSED|
"""index: 3062, intensity: 6859.0, mobility: 0.893"""	-0.816442	0.483942	1	KPAYEIDLH	generic|II_3487725_TX=10090_REVERSED	|generic|sp_O35136_NCAM2_MOUSE_REVERSED	|generic|sp_O35136-2_NCAM2_MOUSE_REVERSED|
"""index: 12431, intensity: 3750.0, mobility: 0.874"""	-0.816746	0.484216	1	RRTCKSRQ	generic|IP_1107859_TX=10090_REVERSED|
"""index: 16763, intensity: 4568.0, mobility: 1.152"""	-0.816754	0.484491	1	LQFLHYMNELRRRREEAMDKLGAYQKDVQGQLRII	generic|tr_Q3UGX2_Q3UGX2_MOUSE__chr12_-1_76583756_76583920_ENSMUST00000170532_REVERSED	|generic|tr_Q3UGY4_Q3UGY4_MOUSE__chr12_-1_76583756_76583920_ENSMUST00000170532_REVERSED	|generic|tr_Q149M1_Q149M1_MOUSE__chr12_-1_76583756_76583920_ENSMUST00000170532_REVERSED	|generic|tr_Q5DTG9_Q5DTG9_MOUSE__chr12_-1_76583756_76583920_ENSMUST00000170532_REVERSED	|generic|sp_P15508_SPTB1_MOUSE_REVERSED	|generic|tr_B2RX08_B2RX08_MOUSE__chr12_-1_76583756_76583920_ENSMUST00000170532_REVERSED	|generic|tr_E9Q397_E9Q397_MOUSE_REVERSED|
"""index: 5746, intensity: 3371.0, mobility: 1.090"""	-0.816776	0.484765	1	TKEVCETALLSLPDLGTEVDEREIAKRTAYSSSRKNVPDQAGAQTD	generic|tr_E9Q449_E9Q449_MOUSE_REVERSED	|generic|sp_A6H8H2_DEN4C_MOUSE_REVERSED	|generic|sp_A6H8H2-2_DEN4C_MOUSE_REVERSED|
"""index: 15222, intensity: 2595.0, mobility: 0.924"""	-0.816832	0.484964	1	NGTRKPKHH	generic|IP_965610_TX=10090_REVERSED|
"""index: 2488, intensity: 26244.0, mobility: 0.931"""	-0.816932	0.484964	1	WGLSTAALFVF	generic|IP_3477693_TX=10090_REVERSED|
"""index: 2072, intensity: 2987.0, mobility: 0.895"""	-0.817394	0.484964	1	FNQPQGAQLWSPPELW	generic|chr4_-1_87227230_87227328_ENSMUST00000107157_REVERSED|
"""index: 3860, intensity: 16340.0, mobility: 1.027"""	-0.817876	0.484964	1	TKQMAETEERPRKREKEHRCDSHVETRCMAVEPDQACPGWVESEEEVWCI	generic|tr_G3X941_G3X941_MOUSE__II_879149_REVERSED	|generic|tr_E9QAP1_E9QAP1_MOUSE__II_879129_REVERSED	|generic|tr_Q8K0G4_Q8K0G4_MOUSE_REVERSED	|generic|tr_Q8C964_Q8C964_MOUSE_REVERSED	|generic|tr_Q8CBK7_Q8CBK7_MOUSE_REVERSED|
"""index: 2059, intensity: 2803.0, mobility: 0.930"""	-0.818145	0.484964	1	QIAMRQCESAH	generic|sp_Q3U0M1_TPPC9_MOUSE__chr15_-1_73057918_73058205_ENSMUST00000230025_REVERSED	|generic|sp_Q3U0M1-2_TPPC9_MOUSE__chr15_-1_73057918_73058205_ENSMUST00000230025_REVERSED	|generic|sp_Q3U0M1-3_TPPC9_MOUSE__chr15_-1_72941856_72941951_ENSMUST00000230025_REVERSED|
[truncated: 867,717 more chars]
