# Supplementary material for: Ion Mobility Coupled to a Time-of-Flight Mass Analyzer Combined With Fragment Intensity Predictions Improves Identification of Classical Bioactive Peptides and Small Open Reading Frame-Encoded Peptides
Source: Front Cell Dev Biol. 2021 Sep 17;9:720570. doi: 10.3389/fcell.2021.720570 (PMC8484717; doi:10.3389/fcell.2021.720570)
Supplement: Supplementary file 14 [file Data_Sheet_2.ZIP › sORFs_P5_anterior_a_1_1_1112.msgf_searchenginefeatures.pout]

PSMId	score	q-value	posterior_error_prob	peptide	proteinIds
"""index: 8801, intensity: 8274.0, mobility: 0.911"""	2.59973	0.00181324	3.63195e-08	PGPTQTLSPNGENNNDIIQDNGTIIPFRKHTVR	generic|sp_Q8R001_MARE2_MOUSE	|generic|sp_Q8R001_MARE2_MOUSE	|generic|tr_E9Q1B7_E9Q1B7_MOUSE__chr18_1_23853664_23853702_ENSMUST00000155708	|generic|tr_E9Q1B7_E9Q1B7_MOUSE__chr18_1_23853664_23853702_ENSMUST00000155708|
"""index: 8812, intensity: 21981.0, mobility: 0.893"""	2.38455	0.00181324	1.28631e-07	PGPTQTLSPNGENNNDIIQDNGTIIPFRKHTVR	generic|sp_Q8R001_MARE2_MOUSE	|generic|sp_Q8R001_MARE2_MOUSE	|generic|tr_E9Q1B7_E9Q1B7_MOUSE__chr18_1_23853664_23853702_ENSMUST00000155708	|generic|tr_E9Q1B7_E9Q1B7_MOUSE__chr18_1_23853664_23853702_ENSMUST00000155708|
"""index: 4851, intensity: 2646.0, mobility: 1.188"""	2.30048	0.00181324	2.10833e-07	PAPAAPAAAEPQAEAPAAAASSEQSVAVKE	generic|sp_Q91XV3_BASP1_MOUSE|
"""index: 8847, intensity: 12116.0, mobility: 0.897"""	2.23039	0.00181324	3.18279e-07	PGPTQTLSPNGENNNDIIQDNGTIIPFRKHTVR	generic|sp_Q8R001_MARE2_MOUSE	|generic|sp_Q8R001_MARE2_MOUSE	|generic|tr_E9Q1B7_E9Q1B7_MOUSE__chr18_1_23853664_23853702_ENSMUST00000155708	|generic|tr_E9Q1B7_E9Q1B7_MOUSE__chr18_1_23853664_23853702_ENSMUST00000155708|
"""index: 9997, intensity: 10650.0, mobility: 1.121"""	2.16724	0.00181324	4.61316e-07	QSGFSLSGAQIDDNIPR	generic|sp_O08553_DPYL2_MOUSE|
"""index: 3865, intensity: 3780.0, mobility: 1.106"""	2.13879	0.00181324	5.45289e-07	AKAPAPAAPAAAEPQAEAPAAAASSEQSVAVKE	generic|sp_Q91XV3_BASP1_MOUSE|
"""index: 11352, intensity: 3122.0, mobility: 1.027"""	2.12588	0.00181324	5.88241e-07	AQPPGATNMIGYMGQTAYQYPPPPPPPPPSRK	generic|tr_Q3U741_Q3U741_MOUSE__chr11_-1_106783954_106783992_ENSMUST00000133426	|generic|sp_Q501J6_DDX17_MOUSE__chr11_-1_106783954_106783992_ENSMUST00000133426	|generic|tr_Q3U6Y5_Q3U6Y5_MOUSE	|generic|tr_Q78W10_Q78W10_MOUSE	|generic|tr_Q8K392_Q8K392_MOUSE|
"""index: 4780, intensity: 5077.0, mobility: 1.071"""	2.10579	0.00181324	6.61966e-07	AQPAPKPEPSFSEYASVQVQRK	generic|sp_P97797_SHPS1_MOUSE	|generic|sp_P97797-2_SHPS1_MOUSE	|generic|sp_P97797-3_SHPS1_MOUSE	|generic|sp_P97797-4_SHPS1_MOUSE	|generic|tr_Q2M4I8_Q2M4I8_MOUSE	|generic|tr_E0CX65_E0CX65_MOUSE|
"""index: 7269, intensity: 3062.0, mobility: 1.233"""	2.06375	0.00181324	8.47509e-07	AANAASTAATSAAQNAFKGNQM	generic|tr_Q3TD71_Q3TD71_MOUSE	|generic|tr_Q3TSA8_Q3TSA8_MOUSE	|generic|tr_Q3UY11_Q3UY11_MOUSE|
"""index: 8189, intensity: 2988.0, mobility: 0.945"""	2.03289	0.00181324	1.01606e-06	TLHPYNTFAAGFNSTGLPHSHSTTRV	generic|tr_A0A5S9EES2_A0A5S9EES2_MOUSE	|generic|tr_A2AGI2_A2AGI2_MOUSE	|generic|tr_B2RWZ9_B2RWZ9_MOUSE	|generic|tr_Q69ZI4_Q69ZI4_MOUSE	|generic|tr_A0A5S9EER5_A0A5S9EER5_MOUSE	|generic|tr_A2AGI3_A2AGI3_MOUSE	|generic|sp_Q8BYM5_NLGN3_MOUSE|
"""index: 4969, intensity: 4098.0, mobility: 0.956"""	1.98912	0.00181324	1.31411e-06	QKPSQDVPPPITAAAGGPPHPQLK	generic|sp_O88935-1_SYN1_MOUSE__chr6_1_115261704_115261733_ENSMUST00000203768|
"""index: 7798, intensity: 4941.0, mobility: 0.989"""	1.93715	0.00181324	1.78347e-06	LKPRTVATPLNQVANPNSAIFGGARPREEVVQKEQE	generic|tr_Q80U88_Q80U88_MOUSE__chr5_-1_134625358_134625459_ENSMUST00000202289__II_929730	|generic|tr_Q3V244_Q3V244_MOUSE__chr5_-1_134625358_134625459_ENSMUST00000202289__II_929730	|generic|tr_Q3TG58_Q3TG58_MOUSE__chr5_-1_134625358_134625459_ENSMUST00000202289__II_929730	|generic|tr_Q564E5_Q564E5_MOUSE__chr5_-1_134625358_134625459_ENSMUST00000202289__II_929730|
"""index: 4028, intensity: 4242.0, mobility: 1.072"""	1.9183	0.00181324	1.99244e-06	AKAPAPAAPAAAEPQAEAPAAAASSEQSVAVKE	generic|sp_Q91XV3_BASP1_MOUSE|
"""index: 4776, intensity: 2955.0, mobility: 1.058"""	1.88536	0.00181324	2.418e-06	AQPAPKPEPSFSEYASVQVQRK	generic|sp_P97797_SHPS1_MOUSE	|generic|sp_P97797-2_SHPS1_MOUSE	|generic|sp_P97797-3_SHPS1_MOUSE	|generic|sp_P97797-4_SHPS1_MOUSE	|generic|tr_Q2M4I8_Q2M4I8_MOUSE	|generic|tr_E0CX65_E0CX65_MOUSE|
"""index: 2100, intensity: 2569.0, mobility: 1.175"""	1.84089	0.00181324	3.14021e-06	AEPSTPSGPESGPTPASAEQNE	generic|sp_P28667_MRP_MOUSE|
"""index: 11637, intensity: 10626.0, mobility: 1.069"""	1.80863	0.00181324	3.79575e-06	TAPEEELAALQLGPTH	generic|tr_A0A5S9EES2_A0A5S9EES2_MOUSE	|generic|tr_A2AGI2_A2AGI2_MOUSE	|generic|tr_B2RWZ9_B2RWZ9_MOUSE	|generic|tr_Q69ZI4_Q69ZI4_MOUSE	|generic|tr_A0A5S9EER5_A0A5S9EER5_MOUSE	|generic|tr_A2AGI3_A2AGI3_MOUSE	|generic|sp_Q8BYM5_NLGN3_MOUSE|
"""index: 9556, intensity: 12546.0, mobility: 0.917"""	1.78699	0.00181324	4.31064e-06	ASPQEVGKPYLESFQPNLH	generic|sp_Q99P72_RTN4_MOUSE	|generic|sp_Q99P72-3_RTN4_MOUSE|
"""index: 1300, intensity: 7339.0, mobility: 0.810"""	1.74442	0.00181324	5.53594e-06	IPVGSLKNEDTPNR	generic|sp_Q03517_SCG2_MOUSE	|generic|tr_Q4W8U9_Q4W8U9_MOUSE|
"""index: 4956, intensity: 2806.0, mobility: 1.217"""	1.73198	0.00181324	5.95584e-06	APAPAAPAAAEPQAEAPAAAASSEQSVAVKE	generic|sp_Q91XV3_BASP1_MOUSE|
"""index: 7426, intensity: 4086.0, mobility: 0.882"""	1.72951	0.00181324	6.04293e-06	MGSNKGASQAGMTGYGMPRQIM	generic|tr_Q9D6K2_Q9D6K2_MOUSE	|generic|sp_Q9R1Q8_TAGL3_MOUSE|
"""index: 7100, intensity: 2621.0, mobility: 0.864"""	1.72041	0.00181324	6.3748e-06	APVSTGAGGGTVLAKMYPR	generic|sp_Q8R1I2_GRP_MOUSE	|generic|chr18_1_65873631_65873807_ENSMUST00000173530|
"""index: 7866, intensity: 4553.0, mobility: 1.037"""	1.6863	0.00181324	7.78983e-06	AEPYDDIVGETVEK	generic|tr_Q78TF3_Q78TF3_MOUSE__chr9_1_109978869_110002753_ENSMUST00000169851	|generic|sp_P27546_MAP4_MOUSE	|generic|sp_P27546-2_MAP4_MOUSE	|generic|sp_P27546-3_MAP4_MOUSE|
"""index: 8823, intensity: 6415.0, mobility: 0.898"""	1.68307	0.00181324	7.93926e-06	PGPTQTLSPNGENNNDIIQDNGTIIPFRKHTVR	generic|sp_Q8R001_MARE2_MOUSE	|generic|sp_Q8R001_MARE2_MOUSE	|generic|tr_E9Q1B7_E9Q1B7_MOUSE__chr18_1_23853664_23853702_ENSMUST00000155708	|generic|tr_E9Q1B7_E9Q1B7_MOUSE__chr18_1_23853664_23853702_ENSMUST00000155708|
"""index: 8046, intensity: 3787.0, mobility: 0.984"""	1.64662	0.00181324	9.83579e-06	ESSFSLSGSQIDDHVPKRASARIL	generic|sp_Q9EQF6_DPYL5_MOUSE__chr5_1_30791522_30791638_ENSMUST00000198503__II_944569|
"""index: 8720, intensity: 2749.0, mobility: 1.031"""	1.63233	0.00181324	1.06974e-05	PGPTQTLSPNGENNNDIIQDNGTIIPFRKHTVR	generic|sp_Q8R001_MARE2_MOUSE	|generic|sp_Q8R001_MARE2_MOUSE	|generic|tr_E9Q1B7_E9Q1B7_MOUSE__chr18_1_23853664_23853702_ENSMUST00000155708	|generic|tr_E9Q1B7_E9Q1B7_MOUSE__chr18_1_23853664_23853702_ENSMUST00000155708|
"""index: 2061, intensity: 209496.0, mobility: 0.924"""	1.60893	0.00181324	1.22745e-05	TLPTKETIEQEKRSEIS	generic|tr_A6H6H4_A6H6H4_MOUSE|
"""index: 9484, intensity: 2856.0, mobility: 0.921"""	1.58567	0.00181324	1.40723e-05	ASPQEVGKPYLESFQPNLH	generic|sp_Q99P72_RTN4_MOUSE	|generic|sp_Q99P72-3_RTN4_MOUSE|
"""index: 10528, intensity: 2704.0, mobility: 0.967"""	1.57475	0.00181324	1.50057e-05	HPVYIVQDGPPQSPPNIYYKV	generic|tr_Q543Q7_Q543Q7_MOUSE|
"""index: 8702, intensity: 4315.0, mobility: 0.893"""	1.56848	0.00181324	1.55686e-05	PGPTQTLSPNGENNNDIIQDNGTIIPFRKHTVR	generic|sp_Q8R001_MARE2_MOUSE	|generic|sp_Q8R001_MARE2_MOUSE	|generic|tr_E9Q1B7_E9Q1B7_MOUSE__chr18_1_23853664_23853702_ENSMUST00000155708	|generic|tr_E9Q1B7_E9Q1B7_MOUSE__chr18_1_23853664_23853702_ENSMUST00000155708|
"""index: 2767, intensity: 3722.0, mobility: 0.895"""	1.54393	0.00181324	1.7985e-05	TSLGQETEEEPHVRVA	generic|sp_Q8BGK5_S35F1_MOUSE|
"""index: 1233, intensity: 39248.0, mobility: 1.011"""	1.53248	0.00181324	1.9237e-05	SEPPESEAKPAPTEVKTVPNDATQTKENESKA	generic|tr_A0A0A6YY91_A0A0A6YY91_MOUSE__II_850562	|generic|sp_P13595_NCAM1_MOUSE	|generic|sp_P13595-2_NCAM1_MOUSE	|generic|tr_E9QB01_E9QB01_MOUSE	|generic|tr_A0A0A6YY47_A0A0A6YY47_MOUSE|
"""index: 8507, intensity: 18356.0, mobility: 1.002"""	1.52281	0.00181324	2.0362e-05	LADEVSASLAKQGL	generic|II_1128081_TX=10090	|generic|II_1128079_TX=10090	|generic|tr_A0A0A0MQC7_A0A0A0MQC7_MOUSE	|generic|tr_A2A5Y6_A2A5Y6_MOUSE	|generic|sp_P10637_TAU_MOUSE	|generic|sp_P10637-2_TAU_MOUSE	|generic|sp_P10637-4_TAU_MOUSE	|generic|tr_Q3UH19_Q3UH19_MOUSE	|generic|sp_P10637-6_TAU_MOUSE	|generic|tr_Q8C5K4_Q8C5K4_MOUSE	|generic|tr_Q547J4_Q547J4_MOUSE	|generic|tr_B1AQW2_B1AQW2_MOUSE	|generic|sp_TAU_HUMAN_|
"""index: 14889, intensity: 75130.0, mobility: 1.049"""	1.52094	0.00181324	2.05869e-05	TLADEVSASLAKQGL	generic|II_1128081_TX=10090	|generic|II_1128079_TX=10090	|generic|tr_A0A0A0MQC7_A0A0A0MQC7_MOUSE	|generic|tr_A2A5Y6_A2A5Y6_MOUSE	|generic|sp_P10637_TAU_MOUSE	|generic|sp_P10637-2_TAU_MOUSE	|generic|sp_P10637-4_TAU_MOUSE	|generic|tr_Q3UH19_Q3UH19_MOUSE	|generic|sp_P10637-6_TAU_MOUSE	|generic|tr_Q8C5K4_Q8C5K4_MOUSE	|generic|tr_Q547J4_Q547J4_MOUSE	|generic|tr_B1AQW2_B1AQW2_MOUSE	|generic|sp_TAU_HUMAN_|
"""index: 790, intensity: 2767.0, mobility: 1.131"""	1.50422	0.00181324	2.27118e-05	AAAPGEQAGGAGAEGAAGGEPRE	generic|sp_P26645_MARCS_MOUSE	|generic|tr_A0A0A1HAM8_A0A0A1HAM8_MOUSE|
"""index: 8915, intensity: 18624.0, mobility: 1.169"""	1.50384	0.00181324	2.27636e-05	IVQDGPPQSPPNIYYKV	generic|tr_Q543Q7_Q543Q7_MOUSE|
"""index: 9660, intensity: 3956.0, mobility: 0.973"""	1.49254	0.00181324	2.43264e-05	PGPTQTLSPNGENNNDIIQDNGTIIPFRKHT	generic|sp_Q8R001_MARE2_MOUSE	|generic|sp_Q8R001_MARE2_MOUSE	|generic|tr_E9Q1B7_E9Q1B7_MOUSE__chr18_1_23853664_23853702_ENSMUST00000155708	|generic|tr_E9Q1B7_E9Q1B7_MOUSE__chr18_1_23853664_23853702_ENSMUST00000155708|
"""index: 2507, intensity: 6719.0, mobility: 0.817"""	1.48926	0.00181324	2.47995e-05	TPPPPYEQVVKDK	generic|sp_Q8R1C3_VOPP1_MOUSE__chr6_-1_57774707_57774748_ENSMUST00000204878|
"""index: 4760, intensity: 4370.0, mobility: 0.940"""	1.47392	0.00181324	2.71395e-05	AQPAPKPEPSFSEYASVQVQRK	generic|sp_P97797_SHPS1_MOUSE	|generic|sp_P97797-2_SHPS1_MOUSE	|generic|sp_P97797-3_SHPS1_MOUSE	|generic|sp_P97797-4_SHPS1_MOUSE	|generic|tr_Q2M4I8_Q2M4I8_MOUSE	|generic|tr_E0CX65_E0CX65_MOUSE|
"""index: 1927, intensity: 3818.0, mobility: 1.002"""	1.46435	0.00181324	2.87095e-05	SPSNMEGYSKTQY	generic|tr_Q3TV22_Q3TV22_MOUSE__chr16_1_78334866_78334964_ENSMUST00000231251	|generic|sp_P97792_CXAR_MOUSE__chr16_1_78334866_78334964_ENSMUST00000231251	|generic|sp_P97792-2_CXAR_MOUSE__chr16_1_78334866_78334964_ENSMUST00000231251|
"""index: 2079, intensity: 4419.0, mobility: 0.941"""	1.4606	0.00181324	2.93487e-05	TLPTKETIEQEKRSEIS	generic|tr_A6H6H4_A6H6H4_MOUSE|
"""index: 4085, intensity: 3022.0, mobility: 1.102"""	1.45343	0.00181324	3.06116e-05	AAKAPAPAAPAAAEPQAEAPAAAASSEQSVAVKE	generic|sp_Q91XV3_BASP1_MOUSE|
"""index: 11496, intensity: 4744.0, mobility: 1.049"""	1.44616	0.00181324	3.19483e-05	TAPEEELAALQLGPTH	generic|tr_A0A5S9EES2_A0A5S9EES2_MOUSE	|generic|tr_A2AGI2_A2AGI2_MOUSE	|generic|tr_B2RWZ9_B2RWZ9_MOUSE	|generic|tr_Q69ZI4_Q69ZI4_MOUSE	|generic|tr_A0A5S9EER5_A0A5S9EER5_MOUSE	|generic|tr_A2AGI3_A2AGI3_MOUSE	|generic|sp_Q8BYM5_NLGN3_MOUSE|
"""index: 8516, intensity: 2761.0, mobility: 1.166"""	1.40211	0.00181324	4.13877e-05	DVAAVGDGLPEGATANGMKTM	generic|sp_Q3UHH2-2_S22AN_MOUSE__chr13_-1_34221899_34221982_ENSMUST00000145038__II_1107661	|generic|tr_F7BP73_F7BP73_MOUSE__chr13_-1_34298989_34299135_ENSMUST00000145038__II_1107661	|generic|sp_Q3UHH2_S22AN_MOUSE__chr13_-1_34298989_34299135_ENSMUST00000145038__II_1107650|
"""index: 7166, intensity: 2699.0, mobility: 1.228"""	1.36861	0.00181324	5.03953e-05	NQPQTQYSATPNYTYSNEM	generic|sp_Q9JKD3_SCAM5_MOUSE__chr9_-1_57443670_57443780_ENSMUST00000215208__II_3456302|
"""index: 9040, intensity: 3806.0, mobility: 0.897"""	1.34761	0.00181324	5.70142e-05	PGPTQTLSPNGENNNDIIQDNGTIIPFRKHTVR	generic|sp_Q8R001_MARE2_MOUSE	|generic|sp_Q8R001_MARE2_MOUSE	|generic|tr_E9Q1B7_E9Q1B7_MOUSE__chr18_1_23853664_23853702_ENSMUST00000155708	|generic|tr_E9Q1B7_E9Q1B7_MOUSE__chr18_1_23853664_23853702_ENSMUST00000155708|
"""index: 7765, intensity: 4080.0, mobility: 1.005"""	1.33306	0.00181324	6.21032e-05	AQQESPPKNYLGVEEEKIMDHSHSDGLH	generic|sp_Q6P5F6_S39AA_MOUSE|
"""index: 2194, intensity: 5326.0, mobility: 0.805"""	1.33269	0.00181324	6.22401e-05	TLPTKETIEQEKRSEIS	generic|tr_A6H6H4_A6H6H4_MOUSE|
"""index: 1297, intensity: 2673.0, mobility: 1.082"""	1.32982	0.00181324	6.33001e-05	IPVGSLKNEDTPNR	generic|sp_Q03517_SCG2_MOUSE	|generic|tr_Q4W8U9_Q4W8U9_MOUSE|
"""index: 8785, intensity: 3564.0, mobility: 0.948"""	1.32736	0.00181324	6.42218e-05	PGPTQTLSPNGENNNDIIQDNGTIIPFRKHTVR	generic|sp_Q8R001_MARE2_MOUSE	|generic|sp_Q8R001_MARE2_MOUSE	|generic|tr_E9Q1B7_E9Q1B7_MOUSE__chr18_1_23853664_23853702_ENSMUST00000155708	|generic|tr_E9Q1B7_E9Q1B7_MOUSE__chr18_1_23853664_23853702_ENSMUST00000155708|
"""index: 2567, intensity: 2757.0, mobility: 0.820"""	1.32727	0.00181324	6.42553e-05	IPVGSLKNEDTPNRQY	generic|sp_Q03517_SCG2_MOUSE	|generic|tr_Q4W8U9_Q4W8U9_MOUSE|
"""index: 3552, intensity: 5086.0, mobility: 1.069"""	1.30921	0.00181324	7.14472e-05	SPAPATGASGQASELAPSTADSAVPPAPAKTEKGPVETK	generic|tr_A0A0A6YY91_A0A0A6YY91_MOUSE__II_850562|
"""index: 11124, intensity: 3019.0, mobility: 1.002"""	1.30868	0.00181324	7.16701e-05	DTDGFNLEDALKETSSVKQR	generic|sp_Q8BIF0_C99L2_MOUSE	|generic|sp_Q8BIF0-2_C99L2_MOUSE|
"""index: 11829, intensity: 4935.0, mobility: 1.060"""	1.29725	0.00181324	7.66539e-05	SVFQELGKLTGPSNQ	generic|sp_Q03517_SCG2_MOUSE	|generic|tr_Q4W8U9_Q4W8U9_MOUSE|
"""index: 3313, intensity: 2996.0, mobility: 1.039"""	1.28853	0.00181324	8.06814e-05	TAATSAAQNAFKGNQM	generic|tr_Q3TD71_Q3TD71_MOUSE	|generic|tr_Q3TSA8_Q3TSA8_MOUSE	|generic|tr_Q3UY11_Q3UY11_MOUSE|
"""index: 11137, intensity: 3926.0, mobility: 1.000"""	1.27874	0.00181324	8.5459e-05	DTDGFNLEDALKETSSVKQR	generic|sp_Q8BIF0_C99L2_MOUSE	|generic|sp_Q8BIF0-2_C99L2_MOUSE|
"""index: 4437, intensity: 101514.0, mobility: 0.929"""	1.27301	0.00181324	8.83902e-05	QVANPNSAIFGGARPREEVVQKEQE	generic|tr_Q80U88_Q80U88_MOUSE__chr5_-1_134625358_134625459_ENSMUST00000202289__II_929730	|generic|tr_Q3V244_Q3V244_MOUSE__chr5_-1_134625358_134625459_ENSMUST00000202289__II_929730	|generic|tr_Q3TG58_Q3TG58_MOUSE__chr5_-1_134625358_134625459_ENSMUST00000202289__II_929730	|generic|tr_Q564E5_Q564E5_MOUSE__chr5_-1_134625358_134625459_ENSMUST00000202289__II_929730|
"""index: 11690, intensity: 2632.0, mobility: 1.192"""	1.26452	0.00181324	9.2908e-05	QSGPVPGTAINGTLPLSHM	generic|tr_Q3V2B6_Q3V2B6_MOUSE	|generic|tr_Q60I23_Q60I23_MOUSE	|generic|tr_Q3UES8_Q3UES8_MOUSE|
"""index: 10512, intensity: 3700.0, mobility: 0.953"""	1.2605	0.00181324	9.51325e-05	GHPVYIVQDGPPQSPPNIYYKV	generic|tr_Q543Q7_Q543Q7_MOUSE|
"""index: 2016, intensity: 2914.0, mobility: 0.772"""	1.25727	0.00181324	9.69526e-05	TLPTKETIEQEKRSEIS	generic|tr_A6H6H4_A6H6H4_MOUSE|
"""index: 3998, intensity: 5899.0, mobility: 1.056"""	1.25606	0.00181324	9.76455e-05	AKAPAPAAPAAAEPQAEAPAAAASSEQSVAVKE	generic|sp_Q91XV3_BASP1_MOUSE|
"""index: 9441, intensity: 17848.0, mobility: 1.107"""	1.25421	0.00181324	9.87132e-05	AEPYDDIVGETVEKTE	generic|tr_Q78TF3_Q78TF3_MOUSE__chr9_1_109978869_110002753_ENSMUST00000169851	|generic|sp_P27546_MAP4_MOUSE	|generic|sp_P27546-2_MAP4_MOUSE	|generic|sp_P27546-3_MAP4_MOUSE|
"""index: 7584, intensity: 2574.0, mobility: 1.207"""	1.24274	0.00181324	0.000105599	SSLGSMSPSNMEGYSKTQY	generic|tr_Q3TV22_Q3TV22_MOUSE__chr16_1_78334866_78334964_ENSMUST00000231251	|generic|sp_P97792_CXAR_MOUSE__chr16_1_78334866_78334964_ENSMUST00000231251	|generic|sp_P97792-2_CXAR_MOUSE__chr16_1_78334866_78334964_ENSMUST00000231251|
"""index: 6839, intensity: 3106.0, mobility: 1.250"""	1.23157	0.00181324	0.000112762	ESSFSLSGSQIDDHVPK	generic|sp_Q9EQF6_DPYL5_MOUSE__chr5_1_30791522_30791638_ENSMUST00000198503__II_944569|
"""index: 10219, intensity: 4283.0, mobility: 1.028"""	1.22824	0.00181324	0.000114993	EHPGAPPQPPAPLQPALAPPSRAVAIE	generic|sp_Q7TSJ2_MAP6_MOUSE__chr7_1_99336781_99337002_ENSMUST00000122101__II_884487	|generic|sp_Q7TSJ2-2_MAP6_MOUSE__chr7_1_99269285_99269317_ENSMUST00000208978__II_884487	|generic|tr_D3Z6W1_D3Z6W1_MOUSE__chr7_1_99269285_99269317_ENSMUST00000208978__II_884487|
"""index: 8175, intensity: 2517.0, mobility: 0.945"""	1.22717	0.00181324	0.000115714	TLHPYNTFAAGFNSTGLPHSHSTTRV	generic|tr_A0A5S9EES2_A0A5S9EES2_MOUSE	|generic|tr_A2AGI2_A2AGI2_MOUSE	|generic|tr_B2RWZ9_B2RWZ9_MOUSE	|generic|tr_Q69ZI4_Q69ZI4_MOUSE	|generic|tr_A0A5S9EER5_A0A5S9EER5_MOUSE	|generic|tr_A2AGI3_A2AGI3_MOUSE	|generic|sp_Q8BYM5_NLGN3_MOUSE|
"""index: 3546, intensity: 3559.0, mobility: 0.879"""	1.21816	0.00181324	0.000122008	MKETIMNQEKLAKLQ	generic|II_1106078_TX=10090	|generic|IP_970468_TX=10090	|generic|sp_Q64152_BTF3_MOUSE	|generic|sp_Q64152-2_BTF3_MOUSE|
"""index: 2683, intensity: 3586.0, mobility: 0.827"""	1.20366	0.00181324	0.000132857	TDTEDKGEFLSEGGGVR	generic|sp_E9PV24_FIBA_MOUSE	|generic|sp_E9PV24-2_FIBA_MOUSE|
"""index: 2475, intensity: 12382.0, mobility: 0.837"""	1.19392	0.00181324	0.000140688	TPPPPYEQVVKDK	generic|sp_Q8R1C3_VOPP1_MOUSE__chr6_-1_57774707_57774748_ENSMUST00000204878|
"""index: 3937, intensity: 17372.0, mobility: 1.112"""	1.19326	0.00181324	0.000141233	AKAPAPAAPAAAEPQAEAPAAAASSEQSVAVKE	generic|sp_Q91XV3_BASP1_MOUSE|
"""index: 9204, intensity: 4487.0, mobility: 1.025"""	1.18459	0.00181324	0.000148619	FSDIPNPIGSENSE	generic|sp_CAS1_BOVIN_|
"""index: 7258, intensity: 25008.0, mobility: 1.036"""	1.17795	0.00181324	0.000154532	VFQELGKLTGPSNQ	generic|sp_Q03517_SCG2_MOUSE	|generic|tr_Q4W8U9_Q4W8U9_MOUSE|
"""index: 3997, intensity: 4198.0, mobility: 1.147"""	1.17148	0.00181324	0.000160523	AKAPAPAAPAAAEPQAEAPAAAASSEQSVAVKE	generic|sp_Q91XV3_BASP1_MOUSE|
"""index: 8144, intensity: 2736.0, mobility: 0.946"""	1.1712	0.00181324	0.000160781	TLHPYNTFAAGFNSTGLPHSHSTTRV	generic|tr_A0A5S9EES2_A0A5S9EES2_MOUSE	|generic|tr_A2AGI2_A2AGI2_MOUSE	|generic|tr_B2RWZ9_B2RWZ9_MOUSE	|generic|tr_Q69ZI4_Q69ZI4_MOUSE	|generic|tr_A0A5S9EER5_A0A5S9EER5_MOUSE	|generic|tr_A2AGI3_A2AGI3_MOUSE	|generic|sp_Q8BYM5_NLGN3_MOUSE|
"""index: 9934, intensity: 2823.0, mobility: 1.151"""	1.17012	0.00181324	0.00016181	QSGFSLSGAQIDDNIPR	generic|sp_O08553_DPYL2_MOUSE|
"""index: 3907, intensity: 5420.0, mobility: 1.087"""	1.16902	0.00181324	0.000162861	AKAPAPAAPAAAEPQAEAPAAAASSEQSVAVKE	generic|sp_Q91XV3_BASP1_MOUSE|
"""index: 8666, intensity: 4165.0, mobility: 0.977"""	1.16195	0.00181324	0.000169771	LADEVSASLAKQGL	generic|II_1128081_TX=10090	|generic|II_1128079_TX=10090	|generic|tr_A0A0A0MQC7_A0A0A0MQC7_MOUSE	|generic|tr_A2A5Y6_A2A5Y6_MOUSE	|generic|sp_P10637_TAU_MOUSE	|generic|sp_P10637-2_TAU_MOUSE	|generic|sp_P10637-4_TAU_MOUSE	|generic|tr_Q3UH19_Q3UH19_MOUSE	|generic|sp_P10637-6_TAU_MOUSE	|generic|tr_Q8C5K4_Q8C5K4_MOUSE	|generic|tr_Q547J4_Q547J4_MOUSE	|generic|tr_B1AQW2_B1AQW2_MOUSE	|generic|sp_TAU_HUMAN_|
"""index: 4668, intensity: 4134.0, mobility: 0.980"""	1.15852	0.00181324	0.000173228	GPPLDAYSIQGQH	generic|sp_P60335_PCBP1_MOUSE|
"""index: 13211, intensity: 4299.0, mobility: 1.152"""	1.15758	0.00181324	0.000174181	SLSAASAPLVETSTPLRL	generic|sp_Q9QXV0_PCS1N_MOUSE|
"""index: 10324, intensity: 5600.0, mobility: 1.029"""	1.14137	0.00181324	0.000191594	EHPGAPPQPPAPLQPALAPPSRAVAIE	generic|sp_Q7TSJ2_MAP6_MOUSE__chr7_1_99336781_99337002_ENSMUST00000122101__II_884487	|generic|sp_Q7TSJ2-2_MAP6_MOUSE__chr7_1_99269285_99269317_ENSMUST00000208978__II_884487	|generic|tr_D3Z6W1_D3Z6W1_MOUSE__chr7_1_99269285_99269317_ENSMUST00000208978__II_884487|
"""index: 781, intensity: 2787.0, mobility: 0.834"""	1.11872	0.00181324	0.000218879	TLPTKETIEQEKR	generic|tr_A6H6H4_A6H6H4_MOUSE|
"""index: 7138, intensity: 2773.0, mobility: 1.181"""	1.11795	0.00181324	0.000219861	NAPVTEYMSQNANFQNPR	generic|tr_A0A0G2JGJ4_A0A0G2JGJ4_MOUSE__II_933118	|generic|sp_Q6P5F7_TTYH3_MOUSE__chr5_-1_140634755_140634850_ENSMUST00000198704|
"""index: 835, intensity: 6865.0, mobility: 0.837"""	1.11605	0.00181324	0.000222332	QDNEPEKPVADSETKM	generic|tr_Q543U3_Q543U3_MOUSE__chr15_-1_8636132_8636311_ENSMUST00000125997__II_1092018	|generic|tr_Q8C3T7_Q8C3T7_MOUSE__chr15_-1_8636132_8636311_ENSMUST00000125997	|generic|tr_Q8C7W8_Q8C7W8_MOUSE__chr15_-1_8636132_8636311_ENSMUST00000125997|
"""index: 9596, intensity: 3523.0, mobility: 0.994"""	1.11525	0.00181324	0.000223381	PGPTQTLSPNGENNNDIIQDNGTIIPFRKHT	generic|sp_Q8R001_MARE2_MOUSE	|generic|sp_Q8R001_MARE2_MOUSE	|generic|tr_E9Q1B7_E9Q1B7_MOUSE__chr18_1_23853664_23853702_ENSMUST00000155708	|generic|tr_E9Q1B7_E9Q1B7_MOUSE__chr18_1_23853664_23853702_ENSMUST00000155708|
"""index: 6389, intensity: 7615.0, mobility: 1.007"""	1.11036	0.00181324	0.000229891	QVANPNSAIFGGARP	generic|tr_Q80U88_Q80U88_MOUSE__chr5_-1_134625358_134625459_ENSMUST00000202289__II_929730	|generic|tr_Q3V244_Q3V244_MOUSE__chr5_-1_134625358_134625459_ENSMUST00000202289__II_929730	|generic|tr_Q3TG58_Q3TG58_MOUSE__chr5_-1_134625358_134625459_ENSMUST00000202289__II_929730	|generic|tr_Q564E5_Q564E5_MOUSE__chr5_-1_134625358_134625459_ENSMUST00000202289__II_929730|
"""index: 8736, intensity: 21387.0, mobility: 0.894"""	1.10612	0.00181324	0.000235696	PGPTQTLSPNGENNNDIIQDNGTIIPFRKHTVR	generic|sp_Q8R001_MARE2_MOUSE	|generic|sp_Q8R001_MARE2_MOUSE	|generic|tr_E9Q1B7_E9Q1B7_MOUSE__chr18_1_23853664_23853702_ENSMUST00000155708	|generic|tr_E9Q1B7_E9Q1B7_MOUSE__chr18_1_23853664_23853702_ENSMUST00000155708|
"""index: 4615, intensity: 6046.0, mobility: 0.914"""	1.10519	0.00181324	0.000236987	TYAPVISAEKAYHEQ	generic|tr_Q99KA2_Q99KA2_MOUSE__IP_3506393	|generic|tr_A0A0A0MQA5_A0A0A0MQA5_MOUSE__chr1_-1_75215622_75215885_ENSMUST00000188593__IP_3506393	|generic|sp_P05213_TBA1B_MOUSE__IP_3506392	|generic|tr_Q52L87_Q52L87_MOUSE__IP_3506392	|generic|sp_P68368_TBA4A_MOUSE__chr1_-1_75215622_75215885_ENSMUST00000188593__IP_3506393	|generic|tr_Q3TIZ0_Q3TIZ0_MOUSE__IP_3506393	|generic|sp_P68369_TBA1A_MOUSE__IP_3506392	|generic|IP_988840_TX=10090	|generic|IP_1052575_TX=10090	|generic|IP_3456589_TX=10090	|generic|IP_3502747_TX=10090	|generic|tr_Q9D9Y2_Q9D9Y2_MOUSE	|generic|sp_P05214_TBA3_MOUSE|
"""index: 6549, intensity: 2766.0, mobility: 0.876"""	1.09707	0.00181324	0.000248577	AQPPRTQTPPLGQTPQLGLK	generic|tr_Q3URI0_Q3URI0_MOUSE__II_882335	|generic|tr_F7CBP1_F7CBP1_MOUSE__chr7_-1_111074336_111074518_ENSMUST00000159465__II_882332	|generic|tr_A0JNY7_A0JNY7_MOUSE__chr7_-1_111074336_111074518_ENSMUST00000159465__II_882335	|generic|sp_Q62448_IF4G2_MOUSE__chr7_-1_111074336_111074518_ENSMUST00000159465__II_882328	|generic|sp_Q62448-2_IF4G2_MOUSE__chr7_-1_111074336_111074518_ENSMUST00000159465__II_882328	|generic|tr_G3XA17_G3XA17_MOUSE__chr7_-1_111074336_111074518_ENSMUST00000159465__II_882335	|generic|tr_Q3U9U9_Q3U9U9_MOUSE|
"""index: 8352, intensity: 3103.0, mobility: 1.109"""	1.09489	0.00181324	0.000251781	SLSAASAPLVETSTPLR	generic|sp_Q9QXV0_PCS1N_MOUSE|
"""index: 4265, intensity: 3989.0, mobility: 0.919"""	1.09364	0.00181324	0.000253625	LSRAQPAPKPEPSFSEYASVQVQRK	generic|sp_P97797_SHPS1_MOUSE	|generic|sp_P97797-2_SHPS1_MOUSE	|generic|sp_P97797-3_SHPS1_MOUSE	|generic|sp_P97797-4_SHPS1_MOUSE	|generic|tr_Q2M4I8_Q2M4I8_MOUSE	|generic|tr_E0CX65_E0CX65_MOUSE|
"""index: 1321, intensity: 3268.0, mobility: 0.842"""	1.087	0.00181324	0.00026372	IAQDNEPEKPVADSETKM	generic|tr_Q543U3_Q543U3_MOUSE__chr15_-1_8636132_8636311_ENSMUST00000125997__II_1092018	|generic|tr_Q8C3T7_Q8C3T7_MOUSE__chr15_-1_8636132_8636311_ENSMUST00000125997	|generic|tr_Q8C7W8_Q8C7W8_MOUSE__chr15_-1_8636132_8636311_ENSMUST00000125997|
"""index: 12443, intensity: 5142.0, mobility: 1.026"""	1.08567	0.00181324	0.000265798	YLPGPLQDMFKK	generic|sp_P63040_CPLX1_MOUSE	|generic|sp_P84086_CPLX2_MOUSE|
"""index: 2012, intensity: 2658.0, mobility: 1.194"""	1.08462	0.00181324	0.000267446	AEPSTPSGPESGPTPASAEQNE	generic|sp_P28667_MRP_MOUSE|
"""index: 9000, intensity: 3010.0, mobility: 0.894"""	1.07845	0.00181324	0.000277318	PGPTQTLSPNGENNNDIIQDNGTIIPFRKHTVR	generic|sp_Q8R001_MARE2_MOUSE	|generic|sp_Q8R001_MARE2_MOUSE	|generic|tr_E9Q1B7_E9Q1B7_MOUSE__chr18_1_23853664_23853702_ENSMUST00000155708	|generic|tr_E9Q1B7_E9Q1B7_MOUSE__chr18_1_23853664_23853702_ENSMUST00000155708|
"""index: 2732, intensity: 3008.0, mobility: 0.836"""	1.073	0.00181324	0.000286348	IPVGSLKNEDTPNRQY	generic|sp_Q03517_SCG2_MOUSE	|generic|tr_Q4W8U9_Q4W8U9_MOUSE|
"""index: 2753, intensity: 5243.0, mobility: 0.948"""	1.06859	0.00181324	0.00029386	LADEVSASLAKQ	generic|II_1128081_TX=10090	|generic|II_1128079_TX=10090	|generic|tr_A0A0A0MQC7_A0A0A0MQC7_MOUSE	|generic|tr_A2A5Y6_A2A5Y6_MOUSE	|generic|sp_P10637_TAU_MOUSE	|generic|sp_P10637-2_TAU_MOUSE	|generic|sp_P10637-3_TAU_MOUSE	|generic|sp_P10637-4_TAU_MOUSE	|generic|tr_Q3UH19_Q3UH19_MOUSE	|generic|sp_P10637-6_TAU_MOUSE	|generic|tr_Q8C5K4_Q8C5K4_MOUSE	|generic|tr_Q547J4_Q547J4_MOUSE	|generic|tr_B1AQW2_B1AQW2_MOUSE	|generic|sp_TAU_HUMAN_|
"""index: 8615, intensity: 24342.0, mobility: 0.970"""	1.06719	0.00181324	0.000296284	TLADEVSASLAKQ	generic|II_1128081_TX=10090	|generic|II_1128079_TX=10090	|generic|tr_A0A0A0MQC7_A0A0A0MQC7_MOUSE	|generic|tr_A2A5Y6_A2A5Y6_MOUSE	|generic|sp_P10637_TAU_MOUSE	|generic|sp_P10637-2_TAU_MOUSE	|generic|sp_P10637-3_TAU_MOUSE	|generic|sp_P10637-4_TAU_MOUSE	|generic|tr_Q3UH19_Q3UH19_MOUSE	|generic|sp_P10637-6_TAU_MOUSE	|generic|tr_Q8C5K4_Q8C5K4_MOUSE	|generic|tr_Q547J4_Q547J4_MOUSE	|generic|tr_B1AQW2_B1AQW2_MOUSE	|generic|sp_TAU_HUMAN_|
"""index: 6370, intensity: 4053.0, mobility: 1.002"""	1.06093	0.00181324	0.000307391	QVANPNSAIFGGARP	generic|tr_Q80U88_Q80U88_MOUSE__chr5_-1_134625358_134625459_ENSMUST00000202289__II_929730	|generic|tr_Q3V244_Q3V244_MOUSE__chr5_-1_134625358_134625459_ENSMUST00000202289__II_929730	|generic|tr_Q3TG58_Q3TG58_MOUSE__chr5_-1_134625358_134625459_ENSMUST00000202289__II_929730	|generic|tr_Q564E5_Q564E5_MOUSE__chr5_-1_134625358_134625459_ENSMUST00000202289__II_929730|
"""index: 2982, intensity: 3092.0, mobility: 1.031"""	1.05544	0.00181324	0.000317475	SSASSTQPLLVHEDA	generic|tr_Q3ULJ6_Q3ULJ6_MOUSE__chr5_1_75654426_75654545_ENSMUST00000202167	|generic|sp_P05532_KIT_MOUSE__chr5_1_75654426_75654545_ENSMUST00000202167	|generic|sp_P05532-2_KIT_MOUSE__chr5_1_75654426_75654545_ENSMUST00000202167	|generic|sp_P05532-3_KIT_MOUSE__chr5_1_75654426_75654545_ENSMUST00000202167|
"""index: 8998, intensity: 3604.0, mobility: 1.140"""	1.05363	0.00181324	0.000320869	IVQDGPPQSPPNIYYKV	generic|tr_Q543Q7_Q543Q7_MOUSE|
"""index: 4258, intensity: 3612.0, mobility: 0.919"""	1.04975	0.00181324	0.00032826	LSRAQPAPKPEPSFSEYASVQVQRK	generic|sp_P97797_SHPS1_MOUSE	|generic|sp_P97797-2_SHPS1_MOUSE	|generic|sp_P97797-3_SHPS1_MOUSE	|generic|sp_P97797-4_SHPS1_MOUSE	|generic|tr_Q2M4I8_Q2M4I8_MOUSE	|generic|tr_E0CX65_E0CX65_MOUSE|
"""index: 16957, intensity: 3930.0, mobility: 1.123"""	1.04656	0.00181324	0.000334483	LATLADEVSASLAKQGL	generic|II_1128081_TX=10090	|generic|II_1128079_TX=10090	|generic|tr_A0A0A0MQC7_A0A0A0MQC7_MOUSE	|generic|tr_A2A5Y6_A2A5Y6_MOUSE	|generic|sp_P10637_TAU_MOUSE	|generic|sp_P10637-2_TAU_MOUSE	|generic|sp_P10637-4_TAU_MOUSE	|generic|tr_Q3UH19_Q3UH19_MOUSE	|generic|sp_P10637-6_TAU_MOUSE	|generic|tr_Q8C5K4_Q8C5K4_MOUSE	|generic|tr_Q547J4_Q547J4_MOUSE	|generic|tr_B1AQW2_B1AQW2_MOUSE	|generic|sp_TAU_HUMAN_|
"""index: 4354, intensity: 2922.0, mobility: 1.045"""	1.04235	0.00181324	0.000342854	ETQSAEPPPPEPPRI	generic|sp_Q8BIF0_C99L2_MOUSE	|generic|sp_Q8BIF0-2_C99L2_MOUSE	|generic|tr_I7HJQ8_I7HJQ8_MOUSE	|generic|tr_A2AP74_A2AP74_MOUSE|
"""index: 7183, intensity: 2577.0, mobility: 1.211"""	1.04046	0.00181324	0.000346687	AANAASTAATSAAQNAFKGNQM	generic|tr_Q3TD71_Q3TD71_MOUSE	|generic|tr_Q3TSA8_Q3TSA8_MOUSE	|generic|tr_Q3UY11_Q3UY11_MOUSE|
"""index: 8479, intensity: 3503.0, mobility: 1.002"""	1.04016	0.00181324	0.000347307	LADEVSASLAKQGL	generic|II_1128081_TX=10090	|generic|II_1128079_TX=10090	|generic|tr_A0A0A0MQC7_A0A0A0MQC7_MOUSE	|generic|tr_A2A5Y6_A2A5Y6_MOUSE	|generic|sp_P10637_TAU_MOUSE	|generic|sp_P10637-2_TAU_MOUSE	|generic|sp_P10637-4_TAU_MOUSE	|generic|tr_Q3UH19_Q3UH19_MOUSE	|generic|sp_P10637-6_TAU_MOUSE	|generic|tr_Q8C5K4_Q8C5K4_MOUSE	|generic|tr_Q547J4_Q547J4_MOUSE	|generic|tr_B1AQW2_B1AQW2_MOUSE	|generic|sp_TAU_HUMAN_|
"""index: 1947, intensity: 85900.0, mobility: 0.882"""	1.0344	0.00181324	0.000359259	TLPTKETIEQEKRSEIS	generic|tr_A6H6H4_A6H6H4_MOUSE|
"""index: 8729, intensity: 4006.0, mobility: 1.097"""	1.03333	0.00181324	0.000361532	AVAGGAGVGGDSHLALPALERDHLN	generic|sp_P0C192_LRC4B_MOUSE__chr16_1_91662218_91662247_ENSMUST00000117633|
"""index: 752, intensity: 2554.0, mobility: 0.961"""	1.02617	0.00181324	0.000377061	QETEEEPHVRVA	generic|sp_Q8BGK5_S35F1_MOUSE|
"""index: 8438, intensity: 19452.0, mobility: 0.975"""	1.02233	0.00181324	0.000385654	AEDVTAALAKQGL	generic|sp_P20357_MTAP2_MOUSE__chr1_1_66438885_66439007_ENSMUST00000172486	|generic|tr_Q80ZL4_Q80ZL4_MOUSE__chr1_1_66438885_66439007_ENSMUST00000172486	|generic|tr_Q3TLQ0_Q3TLQ0_MOUSE__chr1_1_66438885_66439007_ENSMUST00000172486	|generic|tr_Q80X35_Q80X35_MOUSE__chr1_1_66438885_66439007_ENSMUST00000172486	|generic|tr_B2KGT5_B2KGT5_MOUSE__chr1_1_66438885_66439007_ENSMUST00000172486	|generic|tr_A0A668KLC6_A0A668KLC6_MOUSE__chr1_1_66438885_66439007_ENSMUST00000172486|
"""index: 6910, intensity: 2539.0, mobility: 1.178"""	1.02218	0.00181324	0.00038601	ANAASTAATSAAQNAFKGNQM	generic|tr_Q3TD71_Q3TD71_MOUSE	|generic|tr_Q3TSA8_Q3TSA8_MOUSE	|generic|tr_Q3UY11_Q3UY11_MOUSE|
"""index: 5547, intensity: 4189.0, mobility: 1.141"""	1.01322	0.00181324	0.000406866	QSNFSLSGAQIDDNNPR	generic|tr_Q3TXY0_Q3TXY0_MOUSE__chr5_1_37273379_37273519_ENSMUST00000202377	|generic|tr_Q6P1J1_Q6P1J1_MOUSE__chr5_1_37273379_37273519_ENSMUST00000202377	|generic|sp_P97427_DPYL1_MOUSE__chr5_1_37273379_37273519_ENSMUST00000202377	|generic|tr_Q3TY94_Q3TY94_MOUSE__chr5_1_37273379_37273519_ENSMUST00000202377|
"""index: 8767, intensity: 12390.0, mobility: 1.034"""	1.01272	0.00181324	0.000408064	PGPTQTLSPNGENNNDIIQDNGTIIPFRKHTVR	generic|sp_Q8R001_MARE2_MOUSE	|generic|sp_Q8R001_MARE2_MOUSE	|generic|tr_E9Q1B7_E9Q1B7_MOUSE__chr18_1_23853664_23853702_ENSMUST00000155708	|generic|tr_E9Q1B7_E9Q1B7_MOUSE__chr18_1_23853664_23853702_ENSMUST00000155708|
"""index: 15364, intensity: 13402.0, mobility: 1.047"""	1.01271	0.00181324	0.000408097	TLADEVSASLAKQGL	generic|II_1128081_TX=10090	|generic|II_1128079_TX=10090	|generic|tr_A0A0A0MQC7_A0A0A0MQC7_MOUSE	|generic|tr_A2A5Y6_A2A5Y6_MOUSE	|generic|sp_P10637_TAU_MOUSE	|generic|sp_P10637-2_TAU_MOUSE	|generic|sp_P10637-4_TAU_MOUSE	|generic|tr_Q3UH19_Q3UH19_MOUSE	|generic|sp_P10637-6_TAU_MOUSE	|generic|tr_Q8C5K4_Q8C5K4_MOUSE	|generic|tr_Q547J4_Q547J4_MOUSE	|generic|tr_B1AQW2_B1AQW2_MOUSE	|generic|sp_TAU_HUMAN_|
"""index: 1812, intensity: 5694.0, mobility: 0.921"""	1.00994	0.00181324	0.000414786	QPPPPPYYPPEDKKTQ	generic|tr_Q3TRG5_Q3TRG5_MOUSE__II_1123726	|generic|sp_P97765_WBP2_MOUSE__II_1123728	|generic|sp_P97765-2_WBP2_MOUSE__II_1123726	|generic|chr11_-1_116079543_116079920_ENSMUST00000074628|
"""index: 10026, intensity: 5973.0, mobility: 0.961"""	1.00158	0.00181324	0.000435677	GMTGYGMPRQIL	generic|sp_Q9WVA4_TAGL2_MOUSE|
"""index: 2033, intensity: 69826.0, mobility: 0.938"""	1.00051	0.00181324	0.000438428	TLPTKETIEQEKRSEIS	generic|tr_A6H6H4_A6H6H4_MOUSE|
"""index: 2395, intensity: 4052.0, mobility: 0.867"""	1.00037	0.00181324	0.0004388	MGTNRGASQAGMTGYGMPRQ	generic|sp_Q9WVA4_TAGL2_MOUSE|
"""index: 6547, intensity: 4012.0, mobility: 1.023"""	0.999023	0.00181324	0.000442279	QVANPNSAIFGGARP	generic|tr_Q80U88_Q80U88_MOUSE__chr5_-1_134625358_134625459_ENSMUST00000202289__II_929730	|generic|tr_Q3V244_Q3V244_MOUSE__chr5_-1_134625358_134625459_ENSMUST00000202289__II_929730	|generic|tr_Q3TG58_Q3TG58_MOUSE__chr5_-1_134625358_134625459_ENSMUST00000202289__II_929730	|generic|tr_Q564E5_Q564E5_MOUSE__chr5_-1_134625358_134625459_ENSMUST00000202289__II_929730|
"""index: 15552, intensity: 3596.0, mobility: 1.048"""	0.998619	0.00181324	0.000443332	TLADEVSASLAKQGL	generic|II_1128081_TX=10090	|generic|II_1128079_TX=10090	|generic|tr_A0A0A0MQC7_A0A0A0MQC7_MOUSE	|generic|tr_A2A5Y6_A2A5Y6_MOUSE	|generic|sp_P10637_TAU_MOUSE	|generic|sp_P10637-2_TAU_MOUSE	|generic|sp_P10637-4_TAU_MOUSE	|generic|tr_Q3UH19_Q3UH19_MOUSE	|generic|sp_P10637-6_TAU_MOUSE	|generic|tr_Q8C5K4_Q8C5K4_MOUSE	|generic|tr_Q547J4_Q547J4_MOUSE	|generic|tr_B1AQW2_B1AQW2_MOUSE	|generic|sp_TAU_HUMAN_|
"""index: 8900, intensity: 5153.0, mobility: 1.020"""	0.988128	0.00181324	0.000471525	PGPTQTLSPNGENNNDIIQDNGTIIPFRKHTVR	generic|sp_Q8R001_MARE2_MOUSE	|generic|sp_Q8R001_MARE2_MOUSE	|generic|tr_E9Q1B7_E9Q1B7_MOUSE__chr18_1_23853664_23853702_ENSMUST00000155708	|generic|tr_E9Q1B7_E9Q1B7_MOUSE__chr18_1_23853664_23853702_ENSMUST00000155708|
"""index: 1956, intensity: 50097.0, mobility: 1.213"""	0.986981	0.00181324	0.000474715	TLPTKETIEQEKRSEIS	generic|tr_A6H6H4_A6H6H4_MOUSE|
"""index: 9262, intensity: 2650.0, mobility: 0.994"""	0.985447	0.00181324	0.000479012	LQTLHPYNTFAAGFNSTGLPHSHSTTRV	generic|tr_A0A5S9EES2_A0A5S9EES2_MOUSE	|generic|tr_A2AGI2_A2AGI2_MOUSE	|generic|tr_B2RWZ9_B2RWZ9_MOUSE	|generic|tr_Q69ZI4_Q69ZI4_MOUSE	|generic|tr_A0A5S9EER5_A0A5S9EER5_MOUSE	|generic|tr_A2AGI3_A2AGI3_MOUSE	|generic|sp_Q8BYM5_NLGN3_MOUSE|
"""index: 5269, intensity: 2601.0, mobility: 0.999"""	0.985092	0.00181324	0.000480013	PVVLTSGTGSQAQPQPAANQALAAGTH	generic|tr_Q3UR00_Q3UR00_MOUSE	|generic|tr_Q3UHW0_Q3UHW0_MOUSE	|generic|tr_Q3TQ21_Q3TQ21_MOUSE	|generic|tr_Q3TTW5_Q3TTW5_MOUSE	|generic|tr_Q3TRI4_Q3TRI4_MOUSE	|generic|tr_A8WHM8_A8WHM8_MOUSE	|generic|tr_E9Q6M7_E9Q6M7_MOUSE	|generic|sp_Q80U78_PUM1_MOUSE	|generic|sp_Q80U78-2_PUM1_MOUSE	|generic|sp_Q80U78-4_PUM1_MOUSE|
"""index: 2175, intensity: 4269.0, mobility: 0.822"""	0.983548	0.00181324	0.000484388	GFAQDSQAKVSQLK	generic|sp_Q5HZI2_C2C4C_MOUSE|
"""index: 1864, intensity: 88377.0, mobility: 0.921"""	0.980226	0.00181324	0.000493939	TLPTKETIEQEKRSEIS	generic|tr_A6H6H4_A6H6H4_MOUSE|
"""index: 1286, intensity: 4086.0, mobility: 0.794"""	0.978249	0.00181324	0.00049971	IPVGSLKNEDTPNR	generic|sp_Q03517_SCG2_MOUSE	|generic|tr_Q4W8U9_Q4W8U9_MOUSE|
"""index: 338, intensity: 2908.0, mobility: 0.877"""	0.976351	0.00181324	0.000505315	NPAENGDAKTDQAQKAEGAGDAK	generic|IP_1078763_TX=10090	|generic|tr_F6W687_F6W687_MOUSE	|generic|tr_A3KGL9_A3KGL9_MOUSE	|generic|tr_Q5XK38_Q5XK38_MOUSE	|generic|sp_P09602_HMGN2_MOUSE	|generic|tr_Q58E57_Q58E57_MOUSE|
"""index: 1284, intensity: 4218.0, mobility: 0.806"""	0.974247	0.00181324	0.000511601	IPVGSLKNEDTPNR	generic|sp_Q03517_SCG2_MOUSE	|generic|tr_Q4W8U9_Q4W8U9_MOUSE|
"""index: 3564, intensity: 3598.0, mobility: 0.862"""	0.974039	0.00181324	0.000512227	TPASAQTAAKREIYL	generic|tr_Q2TJI9_Q2TJI9_MOUSE__chr18_-1_38189545_38189796_ENSMUST00000160721__II_1060469	|generic|tr_F7BJK1_F7BJK1_MOUSE__chr18_-1_38189545_38189796_ENSMUST00000160721__II_1060474	|generic|tr_Q2TJI7_Q2TJI7_MOUSE|
"""index: 11155, intensity: 12731.0, mobility: 1.013"""	0.969829	0.00181324	0.000525061	LAEDVTAALAKQGL	generic|sp_P20357_MTAP2_MOUSE__chr1_1_66438885_66439007_ENSMUST00000172486	|generic|tr_Q80ZL4_Q80ZL4_MOUSE__chr1_1_66438885_66439007_ENSMUST00000172486	|generic|tr_Q3TLQ0_Q3TLQ0_MOUSE__chr1_1_66438885_66439007_ENSMUST00000172486	|generic|tr_Q80X35_Q80X35_MOUSE__chr1_1_66438885_66439007_ENSMUST00000172486	|generic|tr_B2KGT5_B2KGT5_MOUSE__chr1_1_66438885_66439007_ENSMUST00000172486	|generic|tr_A0A668KLC6_A0A668KLC6_MOUSE__chr1_1_66438885_66439007_ENSMUST00000172486|
"""index: 8560, intensity: 3415.0, mobility: 0.968"""	0.969636	0.00181324	0.000525654	TLADEVSASLAKQ	generic|II_1128081_TX=10090	|generic|II_1128079_TX=10090	|generic|tr_A0A0A0MQC7_A0A0A0MQC7_MOUSE	|generic|tr_A2A5Y6_A2A5Y6_MOUSE	|generic|sp_P10637_TAU_MOUSE	|generic|sp_P10637-2_TAU_MOUSE	|generic|sp_P10637-3_TAU_MOUSE	|generic|sp_P10637-4_TAU_MOUSE	|generic|tr_Q3UH19_Q3UH19_MOUSE	|generic|sp_P10637-6_TAU_MOUSE	|generic|tr_Q8C5K4_Q8C5K4_MOUSE	|generic|tr_Q547J4_Q547J4_MOUSE	|generic|tr_B1AQW2_B1AQW2_MOUSE	|generic|sp_TAU_HUMAN_|
"""index: 6373, intensity: 6199.0, mobility: 1.006"""	0.969244	0.00181324	0.000526869	QVANPNSAIFGGARP	generic|tr_Q80U88_Q80U88_MOUSE__chr5_-1_134625358_134625459_ENSMUST00000202289__II_929730	|generic|tr_Q3V244_Q3V244_MOUSE__chr5_-1_134625358_134625459_ENSMUST00000202289__II_929730	|generic|tr_Q3TG58_Q3TG58_MOUSE__chr5_-1_134625358_134625459_ENSMUST00000202289__II_929730	|generic|tr_Q564E5_Q564E5_MOUSE__chr5_-1_134625358_134625459_ENSMUST00000202289__II_929730|
"""index: 7037, intensity: 2603.0, mobility: 0.766"""	0.964369	0.00181324	0.000542181	SGDKVLALAGFDVEKAKK	generic|sp_Q8K3C3_LZIC_MOUSE|
"""index: 11473, intensity: 3050.0, mobility: 0.989"""	0.963697	0.00181324	0.000544328	KLPNDLLDLQQPTFHPSVH	generic|tr_A0A140LHQ8_A0A140LHQ8_MOUSE__II_885340	|generic|tr_A0A1L1SUR7_A0A1L1SUR7_MOUSE__II_3498699	|generic|tr_Q570Z8_Q570Z8_MOUSE__chr5_1_121425971_121426000_ENSMUST00000042163	|generic|tr_Q3TD51_Q3TD51_MOUSE	|generic|sp_Q7M6Y3_PICAL_MOUSE	|generic|sp_Q7M6Y3-3_PICAL_MOUSE	|generic|sp_Q7M6Y3-4_PICAL_MOUSE	|generic|sp_Q7M6Y3-5_PICAL_MOUSE	|generic|sp_Q7M6Y3-6_PICAL_MOUSE|
"""index: 8768, intensity: 6279.0, mobility: 1.016"""	0.963657	0.00181324	0.000544454	PGPTQTLSPNGENNNDIIQDNGTIIPFRKHTVR	generic|sp_Q8R001_MARE2_MOUSE	|generic|sp_Q8R001_MARE2_MOUSE	|generic|tr_E9Q1B7_E9Q1B7_MOUSE__chr18_1_23853664_23853702_ENSMUST00000155708	|generic|tr_E9Q1B7_E9Q1B7_MOUSE__chr18_1_23853664_23853702_ENSMUST00000155708|
"""index: 8895, intensity: 18165.0, mobility: 0.989"""	0.958164	0.00181324	0.000562317	TLADEVSASLAKQG	generic|II_1128081_TX=10090	|generic|II_1128079_TX=10090	|generic|tr_A0A0A0MQC7_A0A0A0MQC7_MOUSE	|generic|tr_A2A5Y6_A2A5Y6_MOUSE	|generic|sp_P10637_TAU_MOUSE	|generic|sp_P10637-2_TAU_MOUSE	|generic|sp_P10637-3_TAU_MOUSE	|generic|sp_P10637-4_TAU_MOUSE	|generic|tr_Q3UH19_Q3UH19_MOUSE	|generic|sp_P10637-6_TAU_MOUSE	|generic|tr_Q8C5K4_Q8C5K4_MOUSE	|generic|tr_Q547J4_Q547J4_MOUSE	|generic|tr_B1AQW2_B1AQW2_MOUSE	|generic|sp_TAU_HUMAN_|
"""index: 8248, intensity: 5381.0, mobility: 0.969"""	0.956513	0.00181324	0.000567799	SGPMYLSDHENVGAETPKSTMTLG	generic|tr_V9GXH3_V9GXH3_MOUSE__chr6_-1_119694567_119694731_ENSMUST00000185139	|generic|tr_V9GXF0_V9GXF0_MOUSE__chr6_-1_119694567_119694731_ENSMUST00000185139	|generic|tr_V9GXP8_V9GXP8_MOUSE__chr6_-1_119694567_119694731_ENSMUST00000185139	|generic|tr_F8VPM7_F8VPM7_MOUSE__chr6_-1_119694567_119694731_ENSMUST00000185139	|generic|sp_Q99MI1_RB6I2_MOUSE__chr6_-1_119694567_119694731_ENSMUST00000185139	|generic|sp_Q99MI1-2_RB6I2_MOUSE__chr6_-1_119694567_119694731_ENSMUST00000185139	|generic|tr_V9GWT6_V9GWT6_MOUSE__chr6_-1_119694567_119694731_ENSMUST00000185139	|generic|tr_V9GX53_V9GX53_MOUSE__chr6_-1_119694567_119694731_ENSMUST00000185139|
"""index: 2486, intensity: 3474.0, mobility: 0.819"""	0.952173	0.00181324	0.000582468	TPPPPYEQVVKDK	generic|sp_Q8R1C3_VOPP1_MOUSE__chr6_-1_57774707_57774748_ENSMUST00000204878|
"""index: 7155, intensity: 3545.0, mobility: 0.942"""	0.951727	0.00181324	0.000583998	AANAASTAATSAAQNAFKGNQM	generic|tr_Q3TD71_Q3TD71_MOUSE	|generic|tr_Q3TSA8_Q3TSA8_MOUSE	|generic|tr_Q3UY11_Q3UY11_MOUSE|
"""index: 13190, intensity: 15268.0, mobility: 1.077"""	0.950873	0.00181324	0.000586936	LYQEPVLGPVRGPF	generic|sp_CASB_BOVIN_|
"""index: 2544, intensity: 2665.0, mobility: 1.013"""	0.950513	0.00181324	0.000588179	GASQAGMTGYGMPRQ	generic|tr_Q9D6K2_Q9D6K2_MOUSE	|generic|sp_Q9WVA4_TAGL2_MOUSE	|generic|sp_Q9R1Q8_TAGL3_MOUSE|
"""index: 16025, intensity: 2724.0, mobility: 1.069"""	0.949088	0.00181324	0.000593124	YQEPVLGPVRGPFPI	generic|sp_CASB_BOVIN_|
"""index: 4118, intensity: 2544.0, mobility: 0.816"""	0.947873	0.00181324	0.000597373	ATPASAQTAAKREIYL	generic|tr_Q2TJI9_Q2TJI9_MOUSE__chr18_-1_38189545_38189796_ENSMUST00000160721__II_1060469	|generic|tr_F7BJK1_F7BJK1_MOUSE__chr18_-1_38189545_38189796_ENSMUST00000160721__II_1060474	|generic|tr_Q2TJI7_Q2TJI7_MOUSE|
"""index: 7856, intensity: 3870.0, mobility: 0.943"""	0.947509	0.00181324	0.000598653	MDVVKYESGPDGGEEMRKMKLGLVK	generic|tr_Q7M702_Q7M702_MOUSE|
"""index: 2092, intensity: 11086.0, mobility: 0.883"""	0.945086	0.00181324	0.000607238	TLPTKETIEQEKRSEIS	generic|tr_A6H6H4_A6H6H4_MOUSE|
"""index: 10136, intensity: 4407.0, mobility: 0.847"""	0.94336	0.00181324	0.000613429	TELGSGDKVLALAGFDVEKAKK	generic|sp_Q8K3C3_LZIC_MOUSE|
"""index: 731, intensity: 3455.0, mobility: 0.850"""	0.940483	0.00181324	0.000623892	LPTKETIEQEKRSE	generic|tr_A6H6H4_A6H6H4_MOUSE|
"""index: 2609, intensity: 12378.0, mobility: 0.820"""	0.936897	0.00181324	0.000637178	IPVGSLKNEDTPNRQY	generic|sp_Q03517_SCG2_MOUSE	|generic|tr_Q4W8U9_Q4W8U9_MOUSE|
"""index: 3955, intensity: 3876.0, mobility: 0.978"""	0.928854	0.00181324	0.00066802	SPQLEDEAKELQ	generic|tr_Q3UXY8_Q3UXY8_MOUSE	|generic|sp_P22005_PENK_MOUSE|
"""index: 1960, intensity: 25081.0, mobility: 0.785"""	0.925354	0.00181324	0.000681901	TLPTKETIEQEKRSEIS	generic|tr_A6H6H4_A6H6H4_MOUSE|
"""index: 11866, intensity: 2626.0, mobility: 0.990"""	0.924998	0.00181324	0.000683327	DTDGFNLEDALK	generic|sp_Q8BIF0_C99L2_MOUSE	|generic|sp_Q8BIF0-2_C99L2_MOUSE	|generic|tr_I7HJQ8_I7HJQ8_MOUSE|
"""index: 1359, intensity: 6320.0, mobility: 0.908"""	0.923166	0.00181324	0.000690725	KTETQEKNPLPSKETIEQEKQAGES	generic|sp_P20065_TYB4_MOUSE__chrX_-1_167207501_167208325_ENSMUST00000112175	|generic|tr_Q6ZWX2_Q6ZWX2_MOUSE__chrX_-1_167207501_167208325_ENSMUST00000112175|
"""index: 10241, intensity: 2987.0, mobility: 0.956"""	0.920657	0.00181324	0.000700985	LPGPLQDMFKK	generic|sp_P63040_CPLX1_MOUSE	|generic|sp_P84086_CPLX2_MOUSE|
"""index: 2167, intensity: 3302.0, mobility: 1.061"""	0.91688	0.00181324	0.00071672	GFAQDSQAKVSQLK	generic|sp_Q5HZI2_C2C4C_MOUSE|
"""index: 12552, intensity: 32580.0, mobility: 0.998"""	0.915643	0.00181324	0.000721948	APNLSRMGAVPVMIPAQSKDGSIV	generic|sp_P97792_CXAR_MOUSE__chr16_1_78334866_78334964_ENSMUST00000231251|
"""index: 1155, intensity: 2808.0, mobility: 0.764"""	0.91139	0.00181324	0.000740221	TLPTKETIEQEK	generic|tr_A6H6H4_A6H6H4_MOUSE|
"""index: 2756, intensity: 2910.0, mobility: 0.893"""	0.90425	0.00181324	0.000771939	TSLGQETEEEPHVRVA	generic|sp_Q8BGK5_S35F1_MOUSE|
"""index: 9945, intensity: 3868.0, mobility: 1.173"""	0.898996	0.00181324	0.000796148	HDPDPNGELLPGSPTPEEPI	generic|sp_O70324_MOT8_MOUSE	|generic|tr_Q8K3S7_Q8K3S7_MOUSE|
"""index: 2531, intensity: 39621.0, mobility: 0.839"""	0.897817	0.00181324	0.000801682	TPPPPYEQVVKDK	generic|sp_Q8R1C3_VOPP1_MOUSE__chr6_-1_57774707_57774748_ENSMUST00000204878|
"""index: 14524, intensity: 21440.0, mobility: 0.942"""	0.896592	0.00181324	0.000807472	QEPVLGPVRGPF	generic|sp_CASB_BOVIN_|
"""index: 8689, intensity: 15041.0, mobility: 1.170"""	0.895421	0.00181324	0.000813049	IVQDGPPQSPPNIYYKV	generic|tr_Q543Q7_Q543Q7_MOUSE|
"""index: 735, intensity: 3168.0, mobility: 0.874"""	0.892524	0.00181324	0.000827012	KTETQEKNTLPTKETIEQEKR	generic|tr_A6H6H4_A6H6H4_MOUSE|
"""index: 831, intensity: 3536.0, mobility: 0.916"""	0.890373	0.00181324	0.000837531	KTETQEKNTLPTKETIEQEKRSE	generic|tr_A6H6H4_A6H6H4_MOUSE|
"""index: 1622, intensity: 3597.0, mobility: 0.867"""	0.889408	0.00181324	0.000842292	SPGFSDSTSAAKETAAAHQAS	generic|sp_P14873_MAP1B_MOUSE	|generic|tr_B2RQQ5_B2RQQ5_MOUSE|
"""index: 11870, intensity: 5723.0, mobility: 1.065"""	0.887707	0.00181324	0.000850759	TAPEEELAALQLGPTH	generic|tr_A0A5S9EES2_A0A5S9EES2_MOUSE	|generic|tr_A2AGI2_A2AGI2_MOUSE	|generic|tr_B2RWZ9_B2RWZ9_MOUSE	|generic|tr_Q69ZI4_Q69ZI4_MOUSE	|generic|tr_A0A5S9EER5_A0A5S9EER5_MOUSE	|generic|tr_A2AGI3_A2AGI3_MOUSE	|generic|sp_Q8BYM5_NLGN3_MOUSE|
"""index: 8734, intensity: 2690.0, mobility: 1.098"""	0.887637	0.00181324	0.000851104	AVAGGAGVGGDSHLALPALERDHLN	generic|sp_P0C192_LRC4B_MOUSE__chr16_1_91662218_91662247_ENSMUST00000117633|
"""index: 1730, intensity: 3746.0, mobility: 0.898"""	0.886148	0.00181324	0.000858586	QEKNTLPTKETIEQEKRSEIS	generic|tr_A6H6H4_A6H6H4_MOUSE|
"""index: 11926, intensity: 5391.0, mobility: 0.983"""	0.881905	0.00181324	0.000880265	YQEPVLGPVRGPF	generic|sp_CASB_BOVIN_|
"""index: 13487, intensity: 6812.0, mobility: 1.152"""	0.878139	0.00181324	0.000899963	SLSAASAPLVETSTPLRL	generic|sp_Q9QXV0_PCS1N_MOUSE|
"""index: 2477, intensity: 5456.0, mobility: 0.817"""	0.877695	0.00181324	0.000902313	TPPPPYEQVVKDK	generic|sp_Q8R1C3_VOPP1_MOUSE__chr6_-1_57774707_57774748_ENSMUST00000204878|
"""index: 7158, intensity: 3091.0, mobility: 1.230"""	0.874123	0.00181324	0.000921456	AANAASTAATSAAQNAFKGNQM	generic|tr_Q3TD71_Q3TD71_MOUSE	|generic|tr_Q3TSA8_Q3TSA8_MOUSE	|generic|tr_Q3UY11_Q3UY11_MOUSE|
"""index: 8751, intensity: 68252.0, mobility: 1.002"""	0.868176	0.00181324	0.000954229	LADEVSASLAKQGL	generic|II_1128081_TX=10090	|generic|II_1128079_TX=10090	|generic|tr_A0A0A0MQC7_A0A0A0MQC7_MOUSE	|generic|tr_A2A5Y6_A2A5Y6_MOUSE	|generic|sp_P10637_TAU_MOUSE	|generic|sp_P10637-2_TAU_MOUSE	|generic|sp_P10637-4_TAU_MOUSE	|generic|tr_Q3UH19_Q3UH19_MOUSE	|generic|sp_P10637-6_TAU_MOUSE	|generic|tr_Q8C5K4_Q8C5K4_MOUSE	|generic|tr_Q547J4_Q547J4_MOUSE	|generic|tr_B1AQW2_B1AQW2_MOUSE	|generic|sp_TAU_HUMAN_|
"""index: 8988, intensity: 9639.0, mobility: 1.001"""	0.863574	0.00181324	0.000980385	LADEVSASLAKQGL	generic|II_1128081_TX=10090	|generic|II_1128079_TX=10090	|generic|tr_A0A0A0MQC7_A0A0A0MQC7_MOUSE	|generic|tr_A2A5Y6_A2A5Y6_MOUSE	|generic|sp_P10637_TAU_MOUSE	|generic|sp_P10637-2_TAU_MOUSE	|generic|sp_P10637-4_TAU_MOUSE	|generic|tr_Q3UH19_Q3UH19_MOUSE	|generic|sp_P10637-6_TAU_MOUSE	|generic|tr_Q8C5K4_Q8C5K4_MOUSE	|generic|tr_Q547J4_Q547J4_MOUSE	|generic|tr_B1AQW2_B1AQW2_MOUSE	|generic|sp_TAU_HUMAN_|
"""index: 1920, intensity: 3253.0, mobility: 1.005"""	0.862513	0.00181324	0.000986521	SPSNMEGYSKTQY	generic|tr_Q3TV22_Q3TV22_MOUSE__chr16_1_78334866_78334964_ENSMUST00000231251	|generic|sp_P97792_CXAR_MOUSE__chr16_1_78334866_78334964_ENSMUST00000231251	|generic|sp_P97792-2_CXAR_MOUSE__chr16_1_78334866_78334964_ENSMUST00000231251|
"""index: 1678, intensity: 2872.0, mobility: 0.847"""	0.862127	0.00181324	0.000988761	NPLPSKETIEQEKQAGES	generic|sp_P20065_TYB4_MOUSE__chrX_-1_167207501_167208325_ENSMUST00000112175	|generic|tr_Q6ZWX2_Q6ZWX2_MOUSE__chrX_-1_167207501_167208325_ENSMUST00000112175|
"""index: 2967, intensity: 3564.0, mobility: 0.829"""	0.857014	0.00181324	0.00101892	KQETQSAEPPPPEPPRI	generic|sp_Q8BIF0_C99L2_MOUSE	|generic|sp_Q8BIF0-2_C99L2_MOUSE	|generic|tr_I7HJQ8_I7HJQ8_MOUSE	|generic|tr_A2AP74_A2AP74_MOUSE|
"""index: 4410, intensity: 2722.0, mobility: 0.925"""	0.855214	0.00181324	0.00102975	MGSNKGASQAGMTGYGMPRQIM	generic|tr_Q9D6K2_Q9D6K2_MOUSE	|generic|sp_Q9R1Q8_TAGL3_MOUSE|
"""index: 459, intensity: 2908.0, mobility: 0.785"""	0.855184	0.00181324	0.00102993	TKLTEEEKNRLN	generic|sp_CAS2_BOVIN_|
"""index: 8773, intensity: 3870.0, mobility: 0.972"""	0.848716	0.00181324	0.00106984	TLADEVSASLAKQ	generic|II_1128081_TX=10090	|generic|II_1128079_TX=10090	|generic|tr_A0A0A0MQC7_A0A0A0MQC7_MOUSE	|generic|tr_A2A5Y6_A2A5Y6_MOUSE	|generic|sp_P10637_TAU_MOUSE	|generic|sp_P10637-2_TAU_MOUSE	|generic|sp_P10637-3_TAU_MOUSE	|generic|sp_P10637-4_TAU_MOUSE	|generic|tr_Q3UH19_Q3UH19_MOUSE	|generic|sp_P10637-6_TAU_MOUSE	|generic|tr_Q8C5K4_Q8C5K4_MOUSE	|generic|tr_Q547J4_Q547J4_MOUSE	|generic|tr_B1AQW2_B1AQW2_MOUSE	|generic|sp_TAU_HUMAN_|
"""index: 3745, intensity: 3870.0, mobility: 0.899"""	0.847388	0.00181324	0.00107822	AEPPPPEPPRI	generic|sp_Q8BIF0_C99L2_MOUSE	|generic|sp_Q8BIF0-2_C99L2_MOUSE	|generic|tr_I7HJQ8_I7HJQ8_MOUSE	|generic|tr_A2AP74_A2AP74_MOUSE|
"""index: 5917, intensity: 22794.0, mobility: 1.174"""	0.846362	0.00181324	0.00108474	GSQQPPQPQQAYSQKALL	generic|sp_P70297_STAM1_MOUSE__chr2_1_14102418_14102489_ENSMUST00000193636__II_1014500	|generic|IP_1121602_TX=10090	|generic|tr_Q3UMC8_Q3UMC8_MOUSE__chr2_1_14102418_14102489_ENSMUST00000193636	|generic|tr_Q9CU37_Q9CU37_MOUSE	|generic|tr_Q3TPR2_Q3TPR2_MOUSE__chr2_1_14141735_14141881_ENSMUST00000193636|
"""index: 1600, intensity: 3391.0, mobility: 0.795"""	0.846229	0.00181324	0.00108559	LPTKETIEQEKRSEIS	generic|tr_A6H6H4_A6H6H4_MOUSE|
"""index: 13406, intensity: 4027.0, mobility: 1.076"""	0.843163	0.00181324	0.00110532	LYQEPVLGPVRGPF	generic|sp_CASB_BOVIN_|
"""index: 4650, intensity: 2743.0, mobility: 1.210"""	0.841457	0.00181324	0.00111646	GAAQGAMNQPQTQYSATPNY	generic|sp_Q9JKD3_SCAM5_MOUSE__chr9_-1_57443670_57443780_ENSMUST00000215208__II_3456302|
"""index: 8778, intensity: 3248.0, mobility: 0.988"""	0.840503	0.00181324	0.00112274	TLADEVSASLAKQG	generic|II_1128081_TX=10090	|generic|II_1128079_TX=10090	|generic|tr_A0A0A0MQC7_A0A0A0MQC7_MOUSE	|generic|tr_A2A5Y6_A2A5Y6_MOUSE	|generic|sp_P10637_TAU_MOUSE	|generic|sp_P10637-2_TAU_MOUSE	|generic|sp_P10637-3_TAU_MOUSE	|generic|sp_P10637-4_TAU_MOUSE	|generic|tr_Q3UH19_Q3UH19_MOUSE	|generic|sp_P10637-6_TAU_MOUSE	|generic|tr_Q8C5K4_Q8C5K4_MOUSE	|generic|tr_Q547J4_Q547J4_MOUSE	|generic|tr_B1AQW2_B1AQW2_MOUSE	|generic|sp_TAU_HUMAN_|
"""index: 1921, intensity: 3793.0, mobility: 1.064"""	0.837129	0.00181324	0.00114522	SAYTAQPTQGYAQTTQ	generic|sp_Q61545_EWS_MOUSE__II_656743	|generic|tr_Q3UGI7_Q3UGI7_MOUSE__II_1139840	|generic|tr_Q5SUS9_Q5SUS9_MOUSE__II_656743	|generic|tr_Q6NVA3_Q6NVA3_MOUSE__II_656743	|generic|tr_Q3UI30_Q3UI30_MOUSE__II_656743	|generic|tr_Q5SUS8_Q5SUS8_MOUSE__II_1139840	|generic|tr_Q5SUT0_Q5SUT0_MOUSE__II_656743	|generic|tr_Q8BQU4_Q8BQU4_MOUSE|
"""index: 11795, intensity: 2525.0, mobility: 1.155"""	0.83707	0.00181324	0.00114562	SGPVPGTAINGTLPLSHM	generic|tr_Q3V2B6_Q3V2B6_MOUSE	|generic|tr_Q60I23_Q60I23_MOUSE	|generic|tr_Q3UES8_Q3UES8_MOUSE|
"""index: 6499, intensity: 6612.0, mobility: 0.984"""	0.836282	0.00181324	0.00115093	QVANPNSAIFGGARP	generic|tr_Q80U88_Q80U88_MOUSE__chr5_-1_134625358_134625459_ENSMUST00000202289__II_929730	|generic|tr_Q3V244_Q3V244_MOUSE__chr5_-1_134625358_134625459_ENSMUST00000202289__II_929730	|generic|tr_Q3TG58_Q3TG58_MOUSE__chr5_-1_134625358_134625459_ENSMUST00000202289__II_929730	|generic|tr_Q564E5_Q564E5_MOUSE__chr5_-1_134625358_134625459_ENSMUST00000202289__II_929730|
"""index: 7324, intensity: 2741.0, mobility: 1.045"""	0.833787	0.00181324	0.00116793	EKPVPAAPVPSPVAPAPVPSRRNPPGGKSSLVLG	generic|sp_P97825_JUPI1_MOUSE__II_1124041|
"""index: 2129, intensity: 3097.0, mobility: 0.830"""	0.828994	0.00181324	0.0012013	MGSNKGASQAGMTGYGMPRQ	generic|tr_Q9D6K2_Q9D6K2_MOUSE	|generic|sp_Q9R1Q8_TAGL3_MOUSE|
"""index: 1133, intensity: 2634.0, mobility: 1.015"""	0.827746	0.00181324	0.00121014	TLPTKETIEQEK	generic|tr_A6H6H4_A6H6H4_MOUSE|
"""index: 11700, intensity: 4309.0, mobility: 1.037"""	0.827391	0.00181324	0.00121267	AAAPMIGYPMPTGYSQ	generic|tr_Q921Y3_Q921Y3_MOUSE__chr11_-1_106781850_106782137_ENSMUST00000133426__II_1125049	|generic|tr_Q9CSD9_Q9CSD9_MOUSE__chr11_-1_106783954_106783992_ENSMUST00000133426__II_1125049	|generic|tr_Q3V0Z8_Q3V0Z8_MOUSE__chr11_-1_106784876_106784983_ENSMUST00000133426__II_1125049	|generic|tr_A1L333_A1L333_MOUSE__chr11_-1_106784876_106784983_ENSMUST00000133426__II_1125049	|generic|tr_Q3UXW3_Q3UXW3_MOUSE__chr11_-1_106784876_106784983_ENSMUST00000133426__II_1125049	|generic|tr_Q5U222_Q5U222_MOUSE__chr11_-1_106784876_106784983_ENSMUST00000133426__II_1125049	|generic|tr_Q8BTS0_Q8BTS0_MOUSE__chr11_-1_106784876_106784983_ENSMUST00000133426__II_1125049|
"""index: 8204, intensity: 2651.0, mobility: 0.942"""	0.825605	0.00181324	0.00122546	TLHPYNTFAAGFNSTGLPHSHSTTRV	generic|tr_A0A5S9EES2_A0A5S9EES2_MOUSE	|generic|tr_A2AGI2_A2AGI2_MOUSE	|generic|tr_B2RWZ9_B2RWZ9_MOUSE	|generic|tr_Q69ZI4_Q69ZI4_MOUSE	|generic|tr_A0A5S9EER5_A0A5S9EER5_MOUSE	|generic|tr_A2AGI3_A2AGI3_MOUSE	|generic|sp_Q8BYM5_NLGN3_MOUSE|
"""index: 10190, intensity: 3111.0, mobility: 0.737"""	0.824481	0.00181324	0.00123358	LPGPLQDMFKK	generic|sp_P63040_CPLX1_MOUSE	|generic|sp_P84086_CPLX2_MOUSE|
"""index: 4286, intensity: 18245.0, mobility: 0.982"""	0.824285	0.00181324	0.00123501	SPQLEDEAKELQ	generic|tr_Q3UXY8_Q3UXY8_MOUSE	|generic|sp_P22005_PENK_MOUSE|
"""index: 8791, intensity: 4633.0, mobility: 0.948"""	0.821806	0.00181324	0.00125313	PGPTQTLSPNGENNNDIIQDNGTIIPFRKHTVR	generic|sp_Q8R001_MARE2_MOUSE	|generic|sp_Q8R001_MARE2_MOUSE	|generic|tr_E9Q1B7_E9Q1B7_MOUSE__chr18_1_23853664_23853702_ENSMUST00000155708	|generic|tr_E9Q1B7_E9Q1B7_MOUSE__chr18_1_23853664_23853702_ENSMUST00000155708|
"""index: 2067, intensity: 47074.0, mobility: 0.940"""	0.82049	0.00181324	0.00126285	TLPTKETIEQEKRSEIS	generic|tr_A6H6H4_A6H6H4_MOUSE|
"""index: 8062, intensity: 4627.0, mobility: 1.119"""	0.820462	0.00181324	0.00126306	AQMEEKPVPAAPVPSPVAPAPVPSRRNPPGGKSSLVLG	generic|sp_P97825_JUPI1_MOUSE__II_1124041|
"""index: 13262, intensity: 24808.0, mobility: 1.151"""	0.819574	0.00181324	0.00126967	SLSAASAPLVETSTPLRL	generic|sp_Q9QXV0_PCS1N_MOUSE|
"""index: 7057, intensity: 3747.0, mobility: 0.989"""	0.816875	0.00181324	0.00128997	NEFRAWTDIKPVKPIKAKPQY	generic|sp_Q7TSJ2-3_MAP6_MOUSE__chr7_1_99269285_99269317_ENSMUST00000208978__II_884492	|generic|sp_Q7TSJ2_MAP6_MOUSE__chr7_1_99336781_99337002_ENSMUST00000122101__II_884487	|generic|sp_Q7TSJ2-2_MAP6_MOUSE__chr7_1_99269285_99269317_ENSMUST00000208978__II_884487	|generic|tr_D3Z6W1_D3Z6W1_MOUSE__chr7_1_99269285_99269317_ENSMUST00000208978__II_884487	|generic|II_884478_TX=10090	|generic|tr_A0A140LIT9_A0A140LIT9_MOUSE__chr7_1_99336781_99337002_ENSMUST00000122101|
"""index: 8716, intensity: 3374.0, mobility: 1.098"""	0.810886	0.00181324	0.00133618	AVAGGAGVGGDSHLALPALERDHLN	generic|sp_P0C192_LRC4B_MOUSE__chr16_1_91662218_91662247_ENSMUST00000117633|
"""index: 9964, intensity: 3380.0, mobility: 0.922"""	0.806682	0.00181324	0.00136959	SAGPQSQLLASVIAEKSR	generic|sp_Q9QYB8_ADDB_MOUSE	|generic|sp_Q9QYB8-2_ADDB_MOUSE	|generic|tr_Q8C0Y2_Q8C0Y2_MOUSE|
"""index: 3640, intensity: 75547.0, mobility: 0.909"""	0.806624	0.00181324	0.00137006	AEPPPPEPPRI	generic|sp_Q8BIF0_C99L2_MOUSE	|generic|sp_Q8BIF0-2_C99L2_MOUSE	|generic|tr_I7HJQ8_I7HJQ8_MOUSE	|generic|tr_A2AP74_A2AP74_MOUSE|
"""index: 1628, intensity: 3281.0, mobility: 0.898"""	0.806508	0.00181324	0.001371	LPTKETIEQEKRSEIS	generic|tr_A6H6H4_A6H6H4_MOUSE|
"""index: 956, intensity: 5208.0, mobility: 0.995"""	0.804105	0.00181324	0.00139049	ADSHPSYHTDGFN	generic|sp_P60904_DNJC5_MOUSE__chr2_1_181546445_181546492_ENSMUST00000116365|
"""index: 11732, intensity: 5866.0, mobility: 1.065"""	0.803318	0.00181324	0.00139694	AAAPMIGYPMPTGYSQ	generic|tr_Q921Y3_Q921Y3_MOUSE__chr11_-1_106781850_106782137_ENSMUST00000133426__II_1125049	|generic|tr_Q9CSD9_Q9CSD9_MOUSE__chr11_-1_106783954_106783992_ENSMUST00000133426__II_1125049	|generic|tr_Q3V0Z8_Q3V0Z8_MOUSE__chr11_-1_106784876_106784983_ENSMUST00000133426__II_1125049	|generic|tr_A1L333_A1L333_MOUSE__chr11_-1_106784876_106784983_ENSMUST00000133426__II_1125049	|generic|tr_Q3UXW3_Q3UXW3_MOUSE__chr11_-1_106784876_106784983_ENSMUST00000133426__II_1125049	|generic|tr_Q5U222_Q5U222_MOUSE__chr11_-1_106784876_106784983_ENSMUST00000133426__II_1125049	|generic|tr_Q8BTS0_Q8BTS0_MOUSE__chr11_-1_106784876_106784983_ENSMUST00000133426__II_1125049|
"""index: 11892, intensity: 28737.0, mobility: 1.059"""	0.801744	0.00181324	0.00140992	SVFQELGKLTGPSNQ	generic|sp_Q03517_SCG2_MOUSE	|generic|tr_Q4W8U9_Q4W8U9_MOUSE|
"""index: 4715, intensity: 2504.0, mobility: 1.249"""	0.789573	0.00181324	0.00151445	SSPEQRTDQPSMPSDPSVNGPV	generic|tr_A0A286YE88_A0A286YE88_MOUSE__II_3464216	|generic|tr_G5E8R4_G5E8R4_MOUSE__chr19_-1_3526698_3526865_ENSMUST00000223919	|generic|sp_Q922D4_PP6R3_MOUSE__chr19_-1_3526698_3526865_ENSMUST00000223919	|generic|sp_Q922D4-2_PP6R3_MOUSE__chr19_-1_3526698_3526865_ENSMUST00000223919	|generic|chr19_-1_3457000_3459787_ENSMUST00000225475|
"""index: 1852, intensity: 5893.0, mobility: 0.937"""	0.789315	0.00181324	0.00151675	TLPTKETIEQEKRSEIS	generic|tr_A6H6H4_A6H6H4_MOUSE|
"""index: 7871, intensity: 4546.0, mobility: 0.941"""	0.786725	0.00181324	0.00154001	MDVVKYESGPDGGEEMRKMKLGLVK	generic|tr_Q7M702_Q7M702_MOUSE|
"""index: 10484, intensity: 3017.0, mobility: 0.974"""	0.784006	0.00181324	0.00156482	TDGFNLEDALKETSSVKQR	generic|sp_Q8BIF0_C99L2_MOUSE	|generic|sp_Q8BIF0-2_C99L2_MOUSE|
"""index: 2599, intensity: 3694.0, mobility: 0.816"""	0.783758	0.00181324	0.00156709	TPPPPYEQVVKDK	generic|sp_Q8R1C3_VOPP1_MOUSE__chr6_-1_57774707_57774748_ENSMUST00000204878|
"""index: 410, intensity: 2723.0, mobility: 0.903"""	0.782915	0.00181324	0.00157487	SANSNPAMAPRE	generic|tr_Q545V6_Q545V6_MOUSE|
"""index: 2319, intensity: 10582.0, mobility: 0.926"""	0.780385	0.00181324	0.00159847	TLPTKETIEQEKRSEIS	generic|tr_A6H6H4_A6H6H4_MOUSE|
"""index: 8673, intensity: 4348.0, mobility: 1.061"""	0.779916	0.00181324	0.00160288	SQAGMTGYGMPRQIM	generic|tr_Q9D6K2_Q9D6K2_MOUSE	|generic|sp_Q9R1Q8_TAGL3_MOUSE|
"""index: 1057, intensity: 31588.0, mobility: 0.873"""	0.778706	0.00181324	0.00161431	TLPTKETIEQEKRSE	generic|tr_A6H6H4_A6H6H4_MOUSE|
"""index: 12857, intensity: 3170.0, mobility: 1.110"""	0.773031	0.00181324	0.00166905	YENPTYKFFEQMQN	generic|tr_Q3TXI9_Q3TXI9_MOUSE__chr16_-1_84955331_84955420_ENSMUST00000227737__II_3496014	|generic|tr_Q8BPV5_Q8BPV5_MOUSE__chr16_-1_84955331_84955420_ENSMUST00000227737__II_3496014	|generic|tr_Q8BPC7_Q8BPC7_MOUSE__chr16_-1_84955331_84955420_ENSMUST00000227737__II_3496014	|generic|sp_P12023_A4_MOUSE__chr16_-1_84955331_84955420_ENSMUST00000227737__II_3496014	|generic|sp_P12023-3_A4_MOUSE__chr16_-1_84955331_84955420_ENSMUST00000227737__II_3496014	|generic|tr_Q3TWF3_Q3TWF3_MOUSE__chr16_-1_84955331_84955420_ENSMUST00000227737__II_3496014	|generic|tr_Q6GR78_Q6GR78_MOUSE__chr16_-1_84955331_84955420_ENSMUST00000227737__II_3496014	|generic|tr_A0A2I3BQZ9_A0A2I3BQZ9_MOUSE__chr16_-1_84955331_84955420_ENSMUST00000227737__II_3496014	|generic|tr_Q53ZT3_Q53ZT3_MOUSE__chr16_-1_84955331_84955420_ENSMUST00000227737__II_3496014	|generic|tr_A0A2I3BPT1_A0A2I3BPT1_MOUSE__chr16_-1_84955331_84955420_ENSMUST00000227737__II_3496014|
"""index: 8498, intensity: 3601.0, mobility: 0.911"""	0.772281	0.00181324	0.00167642	EDVTAALAKQGL	generic|sp_P20357_MTAP2_MOUSE__chr1_1_66438885_66439007_ENSMUST00000172486	|generic|tr_Q80ZL4_Q80ZL4_MOUSE__chr1_1_66438885_66439007_ENSMUST00000172486	|generic|tr_Q3TLQ0_Q3TLQ0_MOUSE__chr1_1_66438885_66439007_ENSMUST00000172486	|generic|tr_Q80X35_Q80X35_MOUSE__chr1_1_66438885_66439007_ENSMUST00000172486	|generic|tr_B2KGT5_B2KGT5_MOUSE__chr1_1_66438885_66439007_ENSMUST00000172486	|generic|tr_A0A668KLC6_A0A668KLC6_MOUSE__chr1_1_66438885_66439007_ENSMUST00000172486|
"""index: 8082, intensity: 13835.0, mobility: 0.990"""	0.771899	0.00181324	0.00168019	AQMEEKPVPAAPVPSPVAPAPVPSRRNPPGGKSSLVLG	generic|sp_P97825_JUPI1_MOUSE__II_1124041|
"""index: 2086, intensity: 4464.0, mobility: 0.863"""	0.770801	0.00181324	0.00169107	MGSNKGASQAGMTGYGMPRQ	generic|tr_Q9D6K2_Q9D6K2_MOUSE	|generic|sp_Q9R1Q8_TAGL3_MOUSE|
"""index: 8618, intensity: 3240.0, mobility: 1.170"""	0.770298	0.00181324	0.00169607	IVQDGPPQSPPNIYYKV	generic|tr_Q543Q7_Q543Q7_MOUSE|
"""index: 9593, intensity: 3597.0, mobility: 0.867"""	0.769668	0.00181324	0.00170237	KYLPGPLQDMFKK	generic|sp_P63040_CPLX1_MOUSE	|generic|sp_P84086_CPLX2_MOUSE|
"""index: 991, intensity: 2827.0, mobility: 0.853"""	0.767392	0.00181324	0.00172528	TQEKNTLPTKETIEQEKRSE	generic|tr_A6H6H4_A6H6H4_MOUSE|
"""index: 1924, intensity: 84730.0, mobility: 0.803"""	0.767168	0.00181324	0.00172756	TLPTKETIEQEKRSEIS	generic|tr_A6H6H4_A6H6H4_MOUSE|
"""index: 6988, intensity: 4089.0, mobility: 0.867"""	0.766939	0.00181324	0.00172988	SNKGASQAGMTGYGMPRQIM	generic|tr_Q9D6K2_Q9D6K2_MOUSE	|generic|sp_Q9R1Q8_TAGL3_MOUSE|
"""index: 17055, intensity: 6731.0, mobility: 1.056"""	0.765889	0.00181324	0.00174059	TLAEDVTAALAKQGL	generic|sp_P20357_MTAP2_MOUSE__chr1_1_66438885_66439007_ENSMUST00000172486	|generic|tr_Q80ZL4_Q80ZL4_MOUSE__chr1_1_66438885_66439007_ENSMUST00000172486	|generic|tr_Q3TLQ0_Q3TLQ0_MOUSE__chr1_1_66438885_66439007_ENSMUST00000172486	|generic|tr_Q80X35_Q80X35_MOUSE__chr1_1_66438885_66439007_ENSMUST00000172486	|generic|tr_B2KGT5_B2KGT5_MOUSE__chr1_1_66438885_66439007_ENSMUST00000172486	|generic|tr_A0A668KLC6_A0A668KLC6_MOUSE__chr1_1_66438885_66439007_ENSMUST00000172486|
"""index: 11896, intensity: 10514.0, mobility: 1.065"""	0.764123	0.00181324	0.00175875	AAAPMIGYPMPTGYSQ	generic|tr_Q921Y3_Q921Y3_MOUSE__chr11_-1_106781850_106782137_ENSMUST00000133426__II_1125049	|generic|tr_Q9CSD9_Q9CSD9_MOUSE__chr11_-1_106783954_106783992_ENSMUST00000133426__II_1125049	|generic|tr_Q3V0Z8_Q3V0Z8_MOUSE__chr11_-1_106784876_106784983_ENSMUST00000133426__II_1125049	|generic|tr_A1L333_A1L333_MOUSE__chr11_-1_106784876_106784983_ENSMUST00000133426__II_1125049	|generic|tr_Q3UXW3_Q3UXW3_MOUSE__chr11_-1_106784876_106784983_ENSMUST00000133426__II_1125049	|generic|tr_Q5U222_Q5U222_MOUSE__chr11_-1_106784876_106784983_ENSMUST00000133426__II_1125049	|generic|tr_Q8BTS0_Q8BTS0_MOUSE__chr11_-1_106784876_106784983_ENSMUST00000133426__II_1125049|
"""index: 5075, intensity: 4340.0, mobility: 0.952"""	0.762522	0.00181324	0.00177536	QSGFSLSGTQVDEGVRSASK	generic|tr_Q3TAS8_Q3TAS8_MOUSE__chr18_-1_43324332_43324412_ENSMUST00000237707	|generic|tr_E9PWE8_E9PWE8_MOUSE__chr18_-1_43324332_43324412_ENSMUST00000237707	|generic|sp_Q62188_DPYL3_MOUSE__chr18_-1_43324332_43324412_ENSMUST00000237707	|generic|tr_Q3TT92_Q3TT92_MOUSE__chr18_-1_43324332_43324412_ENSMUST00000237707|
"""index: 1946, intensity: 3843.0, mobility: 0.940"""	0.760654	0.00181324	0.00179496	QPPPPPYYPPEDKKTQ	generic|tr_Q3TRG5_Q3TRG5_MOUSE__II_1123726	|generic|sp_P97765_WBP2_MOUSE__II_1123728	|generic|sp_P97765-2_WBP2_MOUSE__II_1123726	|generic|chr11_-1_116079543_116079920_ENSMUST00000074628|
"""index: 3001, intensity: 3601.0, mobility: 0.813"""	0.760296	0.00181324	0.00179875	TKLTEEEKNRLNF	generic|sp_CAS2_BOVIN_|
"""index: 1950, intensity: 20860.0, mobility: 0.867"""	0.75992	0.00181324	0.00180272	TLPTKETIEQEKRSEIS	generic|tr_A6H6H4_A6H6H4_MOUSE|
"""index: 3570, intensity: 8167.0, mobility: 1.083"""	0.759168	0.00181324	0.0018107	SPAPATGASGQASELAPSTADSAVPPAPAKTEKGPVETK	generic|tr_A0A0A6YY91_A0A0A6YY91_MOUSE__II_850562|
"""index: 1366, intensity: 14103.0, mobility: 0.934"""	0.758097	0.00181324	0.00182214	KTETQEKNPLPSKETIEQEKQAGES	generic|sp_P20065_TYB4_MOUSE__chrX_-1_167207501_167208325_ENSMUST00000112175	|generic|tr_Q6ZWX2_Q6ZWX2_MOUSE__chrX_-1_167207501_167208325_ENSMUST00000112175|
"""index: 5694, intensity: 30665.0, mobility: 0.962"""	0.757541	0.00181324	0.0018281	ADEVSASLAKQGL	generic|II_1128081_TX=10090	|generic|II_1128079_TX=10090	|generic|tr_A0A0A0MQC7_A0A0A0MQC7_MOUSE	|generic|tr_A2A5Y6_A2A5Y6_MOUSE	|generic|sp_P10637_TAU_MOUSE	|generic|sp_P10637-2_TAU_MOUSE	|generic|sp_P10637-4_TAU_MOUSE	|generic|tr_Q3UH19_Q3UH19_MOUSE	|generic|sp_P10637-6_TAU_MOUSE	|generic|tr_Q8C5K4_Q8C5K4_MOUSE	|generic|tr_Q547J4_Q547J4_MOUSE	|generic|tr_B1AQW2_B1AQW2_MOUSE	|generic|sp_TAU_HUMAN_|
"""index: 6590, intensity: 3453.0, mobility: 1.037"""	0.757477	0.00181324	0.00182878	AVAGGAGVGGDSHLALPALERDHLNHHHYVA	generic|sp_P0C192_LRC4B_MOUSE__chr16_1_91662218_91662247_ENSMUST00000117633|
"""index: 4005, intensity: 3364.0, mobility: 1.072"""	0.757407	0.00181324	0.00182954	AKAPAPAAPAAAEPQAEAPAAAASSEQSVAVKE	generic|sp_Q91XV3_BASP1_MOUSE|
"""index: 12536, intensity: 3606.0, mobility: 0.822"""	0.756174	0.00181324	0.00184285	YLPGPLQDMFKK	generic|sp_P63040_CPLX1_MOUSE	|generic|sp_P84086_CPLX2_MOUSE|
"""index: 7299, intensity: 3331.0, mobility: 1.086"""	0.755904	0.00181324	0.00184576	GPPAAPAPAPAPPAPAAPAPGTLSKEAAASNTNTLNRKTTPV	generic|sp_Q8VHW2_CCG8_MOUSE__II_899025	|generic|tr_F7CZ64_F7CZ64_MOUSE__II_899025|
"""index: 1616, intensity: 3950.0, mobility: 0.863"""	0.752797	0.00181324	0.00187977	LPTKETIEQEKRSEIS	generic|tr_A6H6H4_A6H6H4_MOUSE|
"""index: 3876, intensity: 4583.0, mobility: 0.924"""	0.751439	0.00181324	0.00189484	AEPPPPEPPRI	generic|sp_Q8BIF0_C99L2_MOUSE	|generic|sp_Q8BIF0-2_C99L2_MOUSE	|generic|tr_I7HJQ8_I7HJQ8_MOUSE	|generic|tr_A2AP74_A2AP74_MOUSE|
"""index: 7569, intensity: 4692.0, mobility: 1.152"""	0.749762	0.00181324	0.00191359	NPEPQDQGELFQGVDPR	generic|tr_A0A087WQ93_A0A087WQ93_MOUSE	|generic|sp_Q0VGU4_VGF_MOUSE|
"""index: 8542, intensity: 100261.0, mobility: 1.002"""	0.749603	0.00181324	0.00191538	LADEVSASLAKQGL	generic|II_1128081_TX=10090	|generic|II_1128079_TX=10090	|generic|tr_A0A0A0MQC7_A0A0A0MQC7_MOUSE	|generic|tr_A2A5Y6_A2A5Y6_MOUSE	|generic|sp_P10637_TAU_MOUSE	|generic|sp_P10637-2_TAU_MOUSE	|generic|sp_P10637-4_TAU_MOUSE	|generic|tr_Q3UH19_Q3UH19_MOUSE	|generic|sp_P10637-6_TAU_MOUSE	|generic|tr_Q8C5K4_Q8C5K4_MOUSE	|generic|tr_Q547J4_Q547J4_MOUSE	|generic|tr_B1AQW2_B1AQW2_MOUSE	|generic|sp_TAU_HUMAN_|
"""index: 11208, intensity: 16096.0, mobility: 0.910"""	0.747085	0.00181324	0.00194394	VAPFPEVFGKE	generic|sp_CAS1_BOVIN_|
"""index: 1360, intensity: 13274.0, mobility: 0.841"""	0.746579	0.00181324	0.00194972	IAQDNEPEKPVADSETKM	generic|tr_Q543U3_Q543U3_MOUSE__chr15_-1_8636132_8636311_ENSMUST00000125997__II_1092018	|generic|tr_Q8C3T7_Q8C3T7_MOUSE__chr15_-1_8636132_8636311_ENSMUST00000125997	|generic|tr_Q8C7W8_Q8C7W8_MOUSE__chr15_-1_8636132_8636311_ENSMUST00000125997|
"""index: 9827, intensity: 92369.0, mobility: 1.077"""	0.746126	0.00181324	0.00195492	AVPVMIPAQSKDGSIV	generic|sp_P97792_CXAR_MOUSE__chr16_1_78334866_78334964_ENSMUST00000231251|
"""index: 7998, intensity: 2995.0, mobility: 0.919"""	0.745445	0.00181324	0.00196276	APVPMPDLKNVRSKIGSTENLK	generic|tr_A0A0A0MQC7_A0A0A0MQC7_MOUSE	|generic|tr_A2A5Y6_A2A5Y6_MOUSE	|generic|sp_P10637_TAU_MOUSE	|generic|sp_P10637-2_TAU_MOUSE	|generic|sp_P10637-3_TAU_MOUSE	|generic|sp_P10637-4_TAU_MOUSE	|generic|tr_Q3UH19_Q3UH19_MOUSE	|generic|sp_P10637-6_TAU_MOUSE	|generic|tr_Q547J4_Q547J4_MOUSE	|generic|tr_B1AQW2_B1AQW2_MOUSE|
"""index: 12019, intensity: 3403.0, mobility: 1.102"""	0.744138	0.00181324	0.00197789	AAAAPMIGYPMPTGYSQ	generic|tr_Q921Y3_Q921Y3_MOUSE__chr11_-1_106781850_106782137_ENSMUST00000133426__II_1125049	|generic|tr_Q9CSD9_Q9CSD9_MOUSE__chr11_-1_106783954_106783992_ENSMUST00000133426__II_1125049	|generic|tr_Q3V0Z8_Q3V0Z8_MOUSE__chr11_-1_106784876_106784983_ENSMUST00000133426__II_1125049	|generic|tr_A1L333_A1L333_MOUSE__chr11_-1_106784876_106784983_ENSMUST00000133426__II_1125049	|generic|tr_Q3UXW3_Q3UXW3_MOUSE__chr11_-1_106784876_106784983_ENSMUST00000133426__II_1125049	|generic|tr_Q5U222_Q5U222_MOUSE__chr11_-1_106784876_106784983_ENSMUST00000133426__II_1125049	|generic|tr_Q8BTS0_Q8BTS0_MOUSE__chr11_-1_106784876_106784983_ENSMUST00000133426__II_1125049|
"""index: 10255, intensity: 7628.0, mobility: 1.157"""	0.743181	0.00181324	0.00198905	IVQEMPPQSPANIYYKV	generic|sp_P52800_EFNB2_MOUSE__chr8_-1_8660480_8660584_ENSMUST00000209169__II_867982	|generic|tr_Q544L9_Q544L9_MOUSE|
"""index: 6881, intensity: 3768.0, mobility: 1.013"""	0.74256	0.00181324	0.00199632	QVANPNSAIFGGARP	generic|tr_Q80U88_Q80U88_MOUSE__chr5_-1_134625358_134625459_ENSMUST00000202289__II_929730	|generic|tr_Q3V244_Q3V244_MOUSE__chr5_-1_134625358_134625459_ENSMUST00000202289__II_929730	|generic|tr_Q3TG58_Q3TG58_MOUSE__chr5_-1_134625358_134625459_ENSMUST00000202289__II_929730	|generic|tr_Q564E5_Q564E5_MOUSE__chr5_-1_134625358_134625459_ENSMUST00000202289__II_929730|
"""index: 1402, intensity: 7226.0, mobility: 0.957"""	0.741632	0.00181324	0.00200723	SEPPESEAKPAPTEVKTVPNDATQTKENESKA	generic|tr_A0A0A6YY91_A0A0A6YY91_MOUSE__II_850562	|generic|sp_P13595_NCAM1_MOUSE	|generic|sp_P13595-2_NCAM1_MOUSE	|generic|tr_E9QB01_E9QB01_MOUSE	|generic|tr_A0A0A6YY47_A0A0A6YY47_MOUSE|
"""index: 8977, intensity: 3425.0, mobility: 1.139"""	0.740169	0.00181324	0.00202456	IVQDGPPQSPPNIYYKV	generic|tr_Q543Q7_Q543Q7_MOUSE|
"""index: 9800, intensity: 3164.0, mobility: 1.072"""	0.739155	0.00181324	0.00203666	FSLSGAQIDDNIPR	generic|sp_O08553_DPYL2_MOUSE|
"""index: 8811, intensity: 3282.0, mobility: 0.957"""	0.737023	0.00181324	0.00206233	PGPTQTLSPNGENNNDIIQDNGTIIPFRKHTVR	generic|sp_Q8R001_MARE2_MOUSE	|generic|sp_Q8R001_MARE2_MOUSE	|generic|tr_E9Q1B7_E9Q1B7_MOUSE__chr18_1_23853664_23853702_ENSMUST00000155708	|generic|tr_E9Q1B7_E9Q1B7_MOUSE__chr18_1_23853664_23853702_ENSMUST00000155708|
"""index: 5803, intensity: 4641.0, mobility: 1.170"""	0.735268	0.00181324	0.00208371	GSQQPPQPQQAYSQKALL	generic|sp_P70297_STAM1_MOUSE__chr2_1_14102418_14102489_ENSMUST00000193636__II_1014500	|generic|IP_1121602_TX=10090	|generic|tr_Q3UMC8_Q3UMC8_MOUSE__chr2_1_14102418_14102489_ENSMUST00000193636	|generic|tr_Q9CU37_Q9CU37_MOUSE	|generic|tr_Q3TPR2_Q3TPR2_MOUSE__chr2_1_14141735_14141881_ENSMUST00000193636|
"""index: 11453, intensity: 3531.0, mobility: 1.022"""	0.733195	0.00181324	0.00210925	AAPMIGYPMPTGYSQ	generic|tr_Q921Y3_Q921Y3_MOUSE__chr11_-1_106781850_106782137_ENSMUST00000133426__II_1125049	|generic|tr_Q9CSD9_Q9CSD9_MOUSE__chr11_-1_106783954_106783992_ENSMUST00000133426__II_1125049	|generic|tr_Q3V0Z8_Q3V0Z8_MOUSE__chr11_-1_106784876_106784983_ENSMUST00000133426__II_1125049	|generic|tr_A1L333_A1L333_MOUSE__chr11_-1_106784876_106784983_ENSMUST00000133426__II_1125049	|generic|tr_Q3UXW3_Q3UXW3_MOUSE__chr11_-1_106784876_106784983_ENSMUST00000133426__II_1125049	|generic|tr_Q5U222_Q5U222_MOUSE__chr11_-1_106784876_106784983_ENSMUST00000133426__II_1125049	|generic|tr_Q8BTS0_Q8BTS0_MOUSE__chr11_-1_106784876_106784983_ENSMUST00000133426__II_1125049	|generic|sp_Q61656_DDX5_MOUSE__chr11_-1_106784876_106784983_ENSMUST00000133426|
"""index: 2465, intensity: 61491.0, mobility: 0.808"""	0.733038	0.00181324	0.00211119	SQIDDHVPKRASARIL	generic|sp_Q9EQF6_DPYL5_MOUSE__chr5_1_30791522_30791638_ENSMUST00000198503__II_944569|
"""index: 3967, intensity: 3949.0, mobility: 0.937"""	0.731462	0.00181324	0.00213083	SAEPPPPEPPRI	generic|sp_Q8BIF0_C99L2_MOUSE	|generic|sp_Q8BIF0-2_C99L2_MOUSE	|generic|tr_I7HJQ8_I7HJQ8_MOUSE	|generic|tr_A2AP74_A2AP74_MOUSE|
"""index: 11120, intensity: 3787.0, mobility: 0.910"""	0.730514	0.00181324	0.00214273	VAPFPEVFGKE	generic|sp_CAS1_BOVIN_|
"""index: 8654, intensity: 2556.0, mobility: 1.134"""	0.730463	0.00181324	0.00214338	IVQDGPPQSPPNIYYKV	generic|tr_Q543Q7_Q543Q7_MOUSE|
"""index: 5268, intensity: 2627.0, mobility: 0.785"""	0.728037	0.00181324	0.00217415	GNMINLETKNTRL	generic|tr_E9PYQ9_E9PYQ9_MOUSE__chr16_-1_36754438_36754539_ENSMUST00000165380__II_1076067	|generic|sp_Q9ES07_S15A2_MOUSE__chr16_-1_36754438_36754539_ENSMUST00000165380__II_1076067	|generic|tr_Q9JM03_Q9JM03_MOUSE__chr16_-1_36754438_36754539_ENSMUST00000165380__II_1076067	|generic|tr_E9QMN8_E9QMN8_MOUSE__chr16_-1_36754438_36754539_ENSMUST00000165380__II_1076067|
"""index: 2964, intensity: 3042.0, mobility: 1.004"""	0.726683	0.00181324	0.00219152	SASSTQPLLVHEDA	generic|tr_Q3ULJ6_Q3ULJ6_MOUSE__chr5_1_75654426_75654545_ENSMUST00000202167	|generic|sp_P05532_KIT_MOUSE__chr5_1_75654426_75654545_ENSMUST00000202167	|generic|sp_P05532-2_KIT_MOUSE__chr5_1_75654426_75654545_ENSMUST00000202167	|generic|sp_P05532-3_KIT_MOUSE__chr5_1_75654426_75654545_ENSMUST00000202167|
"""index: 10997, intensity: 8618.0, mobility: 0.920"""	0.724848	0.00181324	0.00221527	TDGFNLEDALK	generic|sp_Q8BIF0_C99L2_MOUSE	|generic|sp_Q8BIF0-2_C99L2_MOUSE	|generic|tr_I7HJQ8_I7HJQ8_MOUSE|
"""index: 14457, intensity: 4884.0, mobility: 0.959"""	0.723643	0.00181324	0.00223102	QEPVLGPVRGPF	generic|sp_CASB_BOVIN_|
"""index: 1766, intensity: 3461.0, mobility: 0.968"""	0.722628	0.00181324	0.00224436	AQPAPKPEPSFSE	generic|sp_P97797_SHPS1_MOUSE	|generic|sp_P97797-2_SHPS1_MOUSE	|generic|sp_P97797-3_SHPS1_MOUSE	|generic|sp_P97797-4_SHPS1_MOUSE	|generic|tr_Q2M4I8_Q2M4I8_MOUSE	|generic|tr_E0CX65_E0CX65_MOUSE|
"""index: 11680, intensity: 4374.0, mobility: 0.977"""	0.722472	0.00181324	0.00224642	TLAEDVTAALAKQ	generic|sp_P20357_MTAP2_MOUSE__chr1_1_66438885_66439007_ENSMUST00000172486	|generic|tr_Q80ZL4_Q80ZL4_MOUSE__chr1_1_66438885_66439007_ENSMUST00000172486	|generic|tr_Q3TLQ0_Q3TLQ0_MOUSE__chr1_1_66438885_66439007_ENSMUST00000172486	|generic|tr_Q80X35_Q80X35_MOUSE__chr1_1_66438885_66439007_ENSMUST00000172486	|generic|tr_B2KGT5_B2KGT5_MOUSE__chr1_1_66438885_66439007_ENSMUST00000172486	|generic|tr_A0A668KLC6_A0A668KLC6_MOUSE__chr1_1_66438885_66439007_ENSMUST00000172486|
"""index: 4166, intensity: 5810.0, mobility: 1.026"""	0.7224	0.00181324	0.00224737	LVQLAGTRESVDSAKPRVY	generic|sp_P35455_NEU2_MOUSE|
"""index: 10500, intensity: 2587.0, mobility: 0.967"""	0.720677	0.00181324	0.00227023	HPVYIVQDGPPQSPPNIYYKV	generic|tr_Q543Q7_Q543Q7_MOUSE|
"""index: 923, intensity: 4049.0, mobility: 0.983"""	0.720143	0.00181324	0.00227737	KSEPPESEAKPAPTEVKTVPNDATQTKENESKA	generic|tr_A0A0A6YY91_A0A0A6YY91_MOUSE__II_850562	|generic|sp_P13595_NCAM1_MOUSE	|generic|sp_P13595-2_NCAM1_MOUSE	|generic|tr_E9QB01_E9QB01_MOUSE	|generic|tr_A0A0A6YY47_A0A0A6YY47_MOUSE|
"""index: 6631, intensity: 4469.0, mobility: 1.020"""	0.720028	0.00181324	0.00227891	SFLKGGGGGGGGGGLGGGLG	generic|tr_A0A0R4IZW8_A0A0R4IZW8_MOUSE__chr7_-1_30193874_30194080_ENSMUST00000146852__II_894141	|generic|sp_O88456_CPNS1_MOUSE__II_894144|
"""index: 11436, intensity: 3916.0, mobility: 0.930"""	0.718565	0.00181324	0.00229858	VAPFPEVFGKE	generic|sp_CAS1_BOVIN_|
"""index: 14876, intensity: 7010.0, mobility: 1.034"""	0.718023	0.00181324	0.00230591	TLADEVSASLAKQGL	generic|II_1128081_TX=10090	|generic|II_1128079_TX=10090	|generic|tr_A0A0A0MQC7_A0A0A0MQC7_MOUSE	|generic|tr_A2A5Y6_A2A5Y6_MOUSE	|generic|sp_P10637_TAU_MOUSE	|generic|sp_P10637-2_TAU_MOUSE	|generic|sp_P10637-4_TAU_MOUSE	|generic|tr_Q3UH19_Q3UH19_MOUSE	|generic|sp_P10637-6_TAU_MOUSE	|generic|tr_Q8C5K4_Q8C5K4_MOUSE	|generic|tr_Q547J4_Q547J4_MOUSE	|generic|tr_B1AQW2_B1AQW2_MOUSE	|generic|sp_TAU_HUMAN_|
"""index: 8045, intensity: 17736.0, mobility: 1.068"""	0.715644	0.00181324	0.00233836	QMEEKPVPAAPVPSPVAPAPVPSRRNPPGGKSSLVLG	generic|sp_P97825_JUPI1_MOUSE__II_1124041|
"""index: 15007, intensity: 28873.0, mobility: 1.036"""	0.714499	0.00181324	0.00235415	TLADEVSASLAKQGL	generic|II_1128081_TX=10090	|generic|II_1128079_TX=10090	|generic|tr_A0A0A0MQC7_A0A0A0MQC7_MOUSE	|generic|tr_A2A5Y6_A2A5Y6_MOUSE	|generic|sp_P10637_TAU_MOUSE	|generic|sp_P10637-2_TAU_MOUSE	|generic|sp_P10637-4_TAU_MOUSE	|generic|tr_Q3UH19_Q3UH19_MOUSE	|generic|sp_P10637-6_TAU_MOUSE	|generic|tr_Q8C5K4_Q8C5K4_MOUSE	|generic|tr_Q547J4_Q547J4_MOUSE	|generic|tr_B1AQW2_B1AQW2_MOUSE	|generic|sp_TAU_HUMAN_|
"""index: 15104, intensity: 46812.0, mobility: 1.065"""	0.714181	0.00181324	0.00235855	TLADEVSASLAKQGL	generic|II_1128081_TX=10090	|generic|II_1128079_TX=10090	|generic|tr_A0A0A0MQC7_A0A0A0MQC7_MOUSE	|generic|tr_A2A5Y6_A2A5Y6_MOUSE	|generic|sp_P10637_TAU_MOUSE	|generic|sp_P10637-2_TAU_MOUSE	|generic|sp_P10637-4_TAU_MOUSE	|generic|tr_Q3UH19_Q3UH19_MOUSE	|generic|sp_P10637-6_TAU_MOUSE	|generic|tr_Q8C5K4_Q8C5K4_MOUSE	|generic|tr_Q547J4_Q547J4_MOUSE	|generic|tr_B1AQW2_B1AQW2_MOUSE	|generic|sp_TAU_HUMAN_|
"""index: 452, intensity: 3502.0, mobility: 0.905"""	0.711809	0.00181324	0.00239166	SANSNPAMAPRE	generic|tr_Q545V6_Q545V6_MOUSE|
"""index: 1797, intensity: 2933.0, mobility: 1.061"""	0.711042	0.00181324	0.00240246	SLSGSQIDDHVPK	generic|sp_Q9EQF6_DPYL5_MOUSE__chr5_1_30791522_30791638_ENSMUST00000198503__II_944569|
"""index: 10354, intensity: 2739.0, mobility: 1.028"""	0.710235	0.00181324	0.00241387	APEEELAALQLGPTH	generic|tr_A0A5S9EES2_A0A5S9EES2_MOUSE	|generic|tr_A2AGI2_A2AGI2_MOUSE	|generic|tr_B2RWZ9_B2RWZ9_MOUSE	|generic|tr_Q69ZI4_Q69ZI4_MOUSE	|generic|tr_A0A5S9EER5_A0A5S9EER5_MOUSE	|generic|tr_A2AGI3_A2AGI3_MOUSE	|generic|sp_Q8BYM5_NLGN3_MOUSE|
"""index: 1818, intensity: 20736.0, mobility: 0.924"""	0.710173	0.00181324	0.00241475	TLPTKETIEQEKRSEIS	generic|tr_A6H6H4_A6H6H4_MOUSE|
"""index: 6550, intensity: 5042.0, mobility: 0.932"""	0.709679	0.00181324	0.00242178	DEVSASLAKQGL	generic|II_1128081_TX=10090	|generic|II_1128079_TX=10090	|generic|tr_A0A0A0MQC7_A0A0A0MQC7_MOUSE	|generic|tr_A2A5Y6_A2A5Y6_MOUSE	|generic|sp_P10637_TAU_MOUSE	|generic|sp_P10637-2_TAU_MOUSE	|generic|sp_P10637-4_TAU_MOUSE	|generic|tr_Q3UH19_Q3UH19_MOUSE	|generic|sp_P10637-6_TAU_MOUSE	|generic|tr_Q8C5K4_Q8C5K4_MOUSE	|generic|tr_Q547J4_Q547J4_MOUSE	|generic|tr_B1AQW2_B1AQW2_MOUSE	|generic|sp_TAU_HUMAN_|
"""index: 10251, intensity: 4487.0, mobility: 0.855"""	0.707504	0.00181324	0.00245291	TISPLDLAKLNQVARQQSH	generic|sp_P60335_PCBP1_MOUSE|
"""index: 9769, intensity: 2700.0, mobility: 1.063"""	0.707245	0.00181324	0.00245665	FSLSGAQIDDNIPR	generic|sp_O08553_DPYL2_MOUSE|
"""index: 10526, intensity: 3035.0, mobility: 0.952"""	0.707244	0.00181324	0.00245666	HPVYIVQDGPPQSPPNIYYKV	generic|tr_Q543Q7_Q543Q7_MOUSE|
"""index: 9131, intensity: 2881.0, mobility: 1.167"""	0.706494	0.00181324	0.00246751	IVQDGPPQSPPNIYYKV	generic|tr_Q543Q7_Q543Q7_MOUSE|
"""index: 6421, intensity: 2973.0, mobility: 1.110"""	0.704815	0.00181324	0.00249199	SEPAFQINTQSDPQPTS	generic|tr_A0A0J9YV24_A0A0J9YV24_MOUSE	|generic|sp_E9PUL5_PRRT2_MOUSE|
"""index: 14985, intensity: 21851.0, mobility: 1.029"""	0.701159	0.00181324	0.00254609	TLADEVSASLAKQGL	generic|II_1128081_TX=10090	|generic|II_1128079_TX=10090	|generic|tr_A0A0A0MQC7_A0A0A0MQC7_MOUSE	|generic|tr_A2A5Y6_A2A5Y6_MOUSE	|generic|sp_P10637_TAU_MOUSE	|generic|sp_P10637-2_TAU_MOUSE	|generic|sp_P10637-4_TAU_MOUSE	|generic|tr_Q3UH19_Q3UH19_MOUSE	|generic|sp_P10637-6_TAU_MOUSE	|generic|tr_Q8C5K4_Q8C5K4_MOUSE	|generic|tr_Q547J4_Q547J4_MOUSE	|generic|tr_B1AQW2_B1AQW2_MOUSE	|generic|sp_TAU_HUMAN_|
"""index: 8028, intensity: 3141.0, mobility: 1.004"""	0.700765	0.00181324	0.00255199	QMEEKPVPAAPVPSPVAPAPVPSRRNPPGGKSSLVLG	generic|sp_P97825_JUPI1_MOUSE__II_1124041|
"""index: 4770, intensity: 3236.0, mobility: 1.075"""	0.700398	0.00181324	0.0025575	AQPAPKPEPSFSEYASVQVQRK	generic|sp_P97797_SHPS1_MOUSE	|generic|sp_P97797-2_SHPS1_MOUSE	|generic|sp_P97797-3_SHPS1_MOUSE	|generic|sp_P97797-4_SHPS1_MOUSE	|generic|tr_Q2M4I8_Q2M4I8_MOUSE	|generic|tr_E0CX65_E0CX65_MOUSE|
"""index: 2777, intensity: 5986.0, mobility: 0.887"""	0.699899	0.00181324	0.002565	TDTEDKGEFLSEGGGVR	generic|sp_E9PV24_FIBA_MOUSE	|generic|sp_E9PV24-2_FIBA_MOUSE|
"""index: 8776, intensity: 11989.0, mobility: 1.119"""	0.69955	0.00181324	0.00257027	IVQDGPPQSPPNIYYKV	generic|tr_Q543Q7_Q543Q7_MOUSE|
"""index: 11096, intensity: 2867.0, mobility: 1.010"""	0.697088	0.00181324	0.00260771	LAEDVTAALAKQGL	generic|sp_P20357_MTAP2_MOUSE__chr1_1_66438885_66439007_ENSMUST00000172486	|generic|tr_Q80ZL4_Q80ZL4_MOUSE__chr1_1_66438885_66439007_ENSMUST00000172486	|generic|tr_Q3TLQ0_Q3TLQ0_MOUSE__chr1_1_66438885_66439007_ENSMUST00000172486	|generic|tr_Q80X35_Q80X35_MOUSE__chr1_1_66438885_66439007_ENSMUST00000172486	|generic|tr_B2KGT5_B2KGT5_MOUSE__chr1_1_66438885_66439007_ENSMUST00000172486	|generic|tr_A0A668KLC6_A0A668KLC6_MOUSE__chr1_1_66438885_66439007_ENSMUST00000172486|
"""index: 8658, intensity: 4343.0, mobility: 1.144"""	0.695125	0.00181324	0.00263797	IVQDGPPQSPPNIYYKV	generic|tr_Q543Q7_Q543Q7_MOUSE|
"""index: 2145, intensity: 6633.0, mobility: 0.936"""	0.69362	0.00181324	0.0026614	TLPTKETIEQEKRSEIS	generic|tr_A6H6H4_A6H6H4_MOUSE|
"""index: 11917, intensity: 13003.0, mobility: 1.020"""	0.692904	0.00181324	0.00267262	YQEPVLGPVRGPF	generic|sp_CASB_BOVIN_|
"""index: 1684, intensity: 2659.0, mobility: 1.090"""	0.692198	0.00181324	0.00268372	APTSASGLSGHTTLSGGGDQ	generic|tr_A0A0G2JFT4_A0A0G2JFT4_MOUSE__II_842423	|generic|tr_A0A0G2JFK3_A0A0G2JFK3_MOUSE	|generic|tr_A0A0G2JDU1_A0A0G2JDU1_MOUSE	|generic|tr_A0A0G2JDY5_A0A0G2JDY5_MOUSE	|generic|tr_A0A140T8T5_A0A140T8T5_MOUSE	|generic|tr_E9PZ43_E9PZ43_MOUSE	|generic|sp_P27546_MAP4_MOUSE	|generic|sp_P27546-2_MAP4_MOUSE	|generic|sp_P27546-3_MAP4_MOUSE	|generic|sp_P27546-4_MAP4_MOUSE	|generic|tr_A0A0G2JDN7_A0A0G2JDN7_MOUSE|
"""index: 944, intensity: 2726.0, mobility: 0.780"""	0.691156	0.00181324	0.00270021	TLPTKETIEQEKRSE	generic|tr_A6H6H4_A6H6H4_MOUSE|
"""index: 2718, intensity: 4392.0, mobility: 0.973"""	0.690746	0.00181324	0.00270672	AGPQAAEPSTPSGPESGPTPASAEQNE	generic|sp_P28667_MRP_MOUSE|
"""index: 4426, intensity: 6139.0, mobility: 0.920"""	0.690607	0.00181324	0.00270893	QVANPNSAIFGGARPREEVVQKEQE	generic|tr_Q80U88_Q80U88_MOUSE__chr5_-1_134625358_134625459_ENSMUST00000202289__II_929730	|generic|tr_Q3V244_Q3V244_MOUSE__chr5_-1_134625358_134625459_ENSMUST00000202289__II_929730	|generic|tr_Q3TG58_Q3TG58_MOUSE__chr5_-1_134625358_134625459_ENSMUST00000202289__II_929730	|generic|tr_Q564E5_Q564E5_MOUSE__chr5_-1_134625358_134625459_ENSMUST00000202289__II_929730|
"""index: 5275, intensity: 2503.0, mobility: 0.999"""	0.685745	0.00181324	0.00278743	PVVLTSGTGSQAQPQPAANQALAAGTH	generic|tr_Q3UR00_Q3UR00_MOUSE	|generic|tr_Q3UHW0_Q3UHW0_MOUSE	|generic|tr_Q3TQ21_Q3TQ21_MOUSE	|generic|tr_Q3TTW5_Q3TTW5_MOUSE	|generic|tr_Q3TRI4_Q3TRI4_MOUSE	|generic|tr_A8WHM8_A8WHM8_MOUSE	|generic|tr_E9Q6M7_E9Q6M7_MOUSE	|generic|sp_Q80U78_PUM1_MOUSE	|generic|sp_Q80U78-2_PUM1_MOUSE	|generic|sp_Q80U78-4_PUM1_MOUSE|
"""index: 4254, intensity: 5561.0, mobility: 1.028"""	0.685574	0.00181324	0.00279023	LSRAQPAPKPEPSFSEYASVQVQRK	generic|sp_P97797_SHPS1_MOUSE	|generic|sp_P97797-2_SHPS1_MOUSE	|generic|sp_P97797-3_SHPS1_MOUSE	|generic|sp_P97797-4_SHPS1_MOUSE	|generic|tr_Q2M4I8_Q2M4I8_MOUSE	|generic|tr_E0CX65_E0CX65_MOUSE|
"""index: 15023, intensity: 2842.0, mobility: 1.052"""	0.684122	0.00181324	0.00281413	TLADEVSASLAKQGL	generic|II_1128081_TX=10090	|generic|II_1128079_TX=10090	|generic|tr_A0A0A0MQC7_A0A0A0MQC7_MOUSE	|generic|tr_A2A5Y6_A2A5Y6_MOUSE	|generic|sp_P10637_TAU_MOUSE	|generic|sp_P10637-2_TAU_MOUSE	|generic|sp_P10637-4_TAU_MOUSE	|generic|tr_Q3UH19_Q3UH19_MOUSE	|generic|sp_P10637-6_TAU_MOUSE	|generic|tr_Q8C5K4_Q8C5K4_MOUSE	|generic|tr_Q547J4_Q547J4_MOUSE	|generic|tr_B1AQW2_B1AQW2_MOUSE	|generic|sp_TAU_HUMAN_|
"""index: 12378, intensity: 2779.0, mobility: 1.043"""	0.683593	0.00181324	0.00282289	YLPGPLQDMFKK	generic|sp_P63040_CPLX1_MOUSE	|generic|sp_P84086_CPLX2_MOUSE|
"""index: 13151, intensity: 2846.0, mobility: 1.055"""	0.68342	0.00181324	0.00282575	LYQEPVLGPVRGPF	generic|sp_CASB_BOVIN_|
"""index: 15135, intensity: 68196.0, mobility: 1.050"""	0.683384	0.00181324	0.00282636	TLADEVSASLAKQGL	generic|II_1128081_TX=10090	|generic|II_1128079_TX=10090	|generic|tr_A0A0A0MQC7_A0A0A0MQC7_MOUSE	|generic|tr_A2A5Y6_A2A5Y6_MOUSE	|generic|sp_P10637_TAU_MOUSE	|generic|sp_P10637-2_TAU_MOUSE	|generic|sp_P10637-4_TAU_MOUSE	|generic|tr_Q3UH19_Q3UH19_MOUSE	|generic|sp_P10637-6_TAU_MOUSE	|generic|tr_Q8C5K4_Q8C5K4_MOUSE	|generic|tr_Q547J4_Q547J4_MOUSE	|generic|tr_B1AQW2_B1AQW2_MOUSE	|generic|sp_TAU_HUMAN_|
"""index: 8852, intensity: 3617.0, mobility: 0.938"""	0.682484	0.00181324	0.00284135	GKPEPMSSAEATPTASEIRNPVF	generic|sp_Q3UNH4_GRIN1_MOUSE|
"""index: 4284, intensity: 17934.0, mobility: 1.164"""	0.680679	0.00181324	0.00287164	ATPASAQTAAKREIYL	generic|tr_Q2TJI9_Q2TJI9_MOUSE__chr18_-1_38189545_38189796_ENSMUST00000160721__II_1060469	|generic|tr_F7BJK1_F7BJK1_MOUSE__chr18_-1_38189545_38189796_ENSMUST00000160721__II_1060474	|generic|tr_Q2TJI7_Q2TJI7_MOUSE|
"""index: 1291, intensity: 2827.0, mobility: 0.811"""	0.680678	0.00181324	0.00287164	IPVGSLKNEDTPNR	generic|sp_Q03517_SCG2_MOUSE	|generic|tr_Q4W8U9_Q4W8U9_MOUSE|
"""index: 1910, intensity: 368407.0, mobility: 0.921"""	0.680078	0.00181324	0.00288179	TLPTKETIEQEKRSEIS	generic|tr_A6H6H4_A6H6H4_MOUSE|
"""index: 4372, intensity: 2627.0, mobility: 1.234"""	0.676581	0.00181324	0.0029416	EQAVTDAAMTSKTLGKVT	generic|sp_P20357_MTAP2_MOUSE__chr1_1_66438885_66439007_ENSMUST00000172486	|generic|tr_G3UZK9_G3UZK9_MOUSE	|generic|tr_Q3URJ7_Q3URJ7_MOUSE	|generic|tr_A0A668KLC6_A0A668KLC6_MOUSE__chr1_1_66438885_66439007_ENSMUST00000172486|
"""index: 5898, intensity: 30730.0, mobility: 0.945"""	0.676355	0.00181324	0.00294552	ADEVSASLAKQGL	generic|II_1128081_TX=10090	|generic|II_1128079_TX=10090	|generic|tr_A0A0A0MQC7_A0A0A0MQC7_MOUSE	|generic|tr_A2A5Y6_A2A5Y6_MOUSE	|generic|sp_P10637_TAU_MOUSE	|generic|sp_P10637-2_TAU_MOUSE	|generic|sp_P10637-4_TAU_MOUSE	|generic|tr_Q3UH19_Q3UH19_MOUSE	|generic|sp_P10637-6_TAU_MOUSE	|generic|tr_Q8C5K4_Q8C5K4_MOUSE	|generic|tr_Q547J4_Q547J4_MOUSE	|generic|tr_B1AQW2_B1AQW2_MOUSE	|generic|sp_TAU_HUMAN_|
"""index: 11765, intensity: 2876.0, mobility: 1.011"""	0.676239	0.00181324	0.00294752	YQEPVLGPVRGPF	generic|sp_CASB_BOVIN_|
"""index: 9659, intensity: 12624.0, mobility: 1.106"""	0.67574	0.00181324	0.00295618	AEPYDDIVGETVEKTE	generic|tr_Q78TF3_Q78TF3_MOUSE__chr9_1_109978869_110002753_ENSMUST00000169851	|generic|sp_P27546_MAP4_MOUSE	|generic|sp_P27546-2_MAP4_MOUSE	|generic|sp_P27546-3_MAP4_MOUSE|
"""index: 11349, intensity: 2716.0, mobility: 0.999"""	0.675464	0.00181324	0.00296098	TLDVYNPFENR	generic|tr_E9Q855_E9Q855_MOUSE__chr3_1_89180737_89180892_ENSMUST00000129294	|generic|tr_B2M0S3_B2M0S3_MOUSE__chr3_1_89175434_89175475_ENSMUST00000128318	|generic|tr_B2M0S2_B2M0S2_MOUSE__chr3_1_89175434_89175475_ENSMUST00000128318	|generic|tr_Q3UK26_Q3UK26_MOUSE__chr3_1_89180737_89180892_ENSMUST00000129294	|generic|sp_O35609_SCAM3_MOUSE__chr3_1_89180737_89180892_ENSMUST00000129294	|generic|chr3_1_89177999_89178079_ENSMUST00000136165	|generic|tr_Q3TDM8_Q3TDM8_MOUSE__chr3_1_89180737_89180892_ENSMUST00000129294	|generic|tr_Q3UXS0_Q3UXS0_MOUSE__chr3_1_89180737_89180892_ENSMUST00000129294|
"""index: 10328, intensity: 15075.0, mobility: 0.740"""	0.670917	0.00181324	0.00304114	LPGPLQDMFKK	generic|sp_P63040_CPLX1_MOUSE	|generic|sp_P84086_CPLX2_MOUSE|
"""index: 812, intensity: 12420.0, mobility: 0.832"""	0.66712	0.00181324	0.00310974	TLPTKETIEQEKR	generic|tr_A6H6H4_A6H6H4_MOUSE|
"""index: 7281, intensity: 4694.0, mobility: 0.862"""	0.666693	0.00181324	0.00311755	EDPATFKPPKMDVPMVEGKKQPLR	generic|sp_Q9DBN4_P33MX_MOUSE	|generic|sp_Q9DBN4-2_P33MX_MOUSE	|generic|tr_D3Z1F7_D3Z1F7_MOUSE|
"""index: 3354, intensity: 5122.0, mobility: 1.083"""	0.666671	0.00181324	0.00311795	STAATSAAQNAFKGNQM	generic|tr_Q3TD71_Q3TD71_MOUSE	|generic|tr_Q3TSA8_Q3TSA8_MOUSE	|generic|tr_Q3UY11_Q3UY11_MOUSE|
"""index: 12571, intensity: 3433.0, mobility: 1.155"""	0.665587	0.00181324	0.00313788	GSQTPQMPAQAMFMAPAQ	generic|sp_Q7TN29_SMAP2_MOUSE|
"""index: 6248, intensity: 4856.0, mobility: 1.098"""	0.664006	0.00181324	0.00316716	AVGDGLPEGATANGMKTM	generic|sp_Q3UHH2-2_S22AN_MOUSE__chr13_-1_34221899_34221982_ENSMUST00000145038__II_1107661	|generic|tr_F7BP73_F7BP73_MOUSE__chr13_-1_34298989_34299135_ENSMUST00000145038__II_1107661	|generic|sp_Q3UHH2_S22AN_MOUSE__chr13_-1_34298989_34299135_ENSMUST00000145038__II_1107650|
"""index: 7306, intensity: 3098.0, mobility: 0.961"""	0.660902	0.00181324	0.00322544	EDPATFKPPKMDVPMVEGKKQPLR	generic|sp_Q9DBN4_P33MX_MOUSE	|generic|sp_Q9DBN4-2_P33MX_MOUSE	|generic|tr_D3Z1F7_D3Z1F7_MOUSE|
"""index: 11219, intensity: 3634.0, mobility: 1.059"""	0.660612	0.00181324	0.00323092	SAASAPLVETSTPLRL	generic|sp_Q9QXV0_PCS1N_MOUSE|
"""index: 2076, intensity: 22590.0, mobility: 0.801"""	0.659887	0.00181324	0.00324471	TLPTKETIEQEKRSEIS	generic|tr_A6H6H4_A6H6H4_MOUSE|
"""index: 834, intensity: 12734.0, mobility: 0.816"""	0.658265	0.00181324	0.00327578	QDNEPEKPVADSETKM	generic|tr_Q543U3_Q543U3_MOUSE__chr15_-1_8636132_8636311_ENSMUST00000125997__II_1092018	|generic|tr_Q8C3T7_Q8C3T7_MOUSE__chr15_-1_8636132_8636311_ENSMUST00000125997	|generic|tr_Q8C7W8_Q8C7W8_MOUSE__chr15_-1_8636132_8636311_ENSMUST00000125997|
"""index: 490, intensity: 2807.0, mobility: 0.900"""	0.658111	0.00181324	0.00327874	SGGGGGGGLGSGGSIR	generic|sp_K1C9_HUMAN_|
"""index: 853, intensity: 2977.0, mobility: 0.874"""	0.658071	0.00181324	0.00327952	TLPTKETIEQEKRSE	generic|tr_A6H6H4_A6H6H4_MOUSE|
"""index: 5583, intensity: 4605.0, mobility: 1.047"""	0.656261	0.00181324	0.00331458	TPIVIQPASATETTQ	generic|tr_Q921J3_Q921J3_MOUSE__chr2_1_181549329_181549376_ENSMUST00000116365	|generic|sp_P60904_DNJC5_MOUSE__chr2_1_181546445_181546492_ENSMUST00000116365|
"""index: 2186, intensity: 3465.0, mobility: 0.947"""	0.655815	0.00181324	0.00332327	KTFQPGSWTPEDGKRQSQ	generic|II_3474424_TX=10090	|generic|sp_Q59J78_NDUF2_MOUSE__chr13_-1_108052706_108052855_ENSMUST00000223734	|generic|tr_Q3TLI6_Q3TLI6_MOUSE|
"""index: 3046, intensity: 12384.0, mobility: 1.031"""	0.655514	0.00181324	0.00332915	SSASSTQPLLVHEDA	generic|tr_Q3ULJ6_Q3ULJ6_MOUSE__chr5_1_75654426_75654545_ENSMUST00000202167	|generic|sp_P05532_KIT_MOUSE__chr5_1_75654426_75654545_ENSMUST00000202167	|generic|sp_P05532-2_KIT_MOUSE__chr5_1_75654426_75654545_ENSMUST00000202167	|generic|sp_P05532-3_KIT_MOUSE__chr5_1_75654426_75654545_ENSMUST00000202167|
"""index: 1242, intensity: 3881.0, mobility: 0.925"""	0.65548	0.00181324	0.00332982	LAGTRESVDSAKPRVY	generic|sp_P35455_NEU2_MOUSE|
"""index: 5170, intensity: 2670.0, mobility: 1.155"""	0.653919	0.00181324	0.00336049	SSLGSMSPSNMEGYSKTQ	generic|tr_Q3TV22_Q3TV22_MOUSE__chr16_1_78334866_78334964_ENSMUST00000231251	|generic|sp_P97792_CXAR_MOUSE__chr16_1_78334866_78334964_ENSMUST00000231251	|generic|sp_P97792-2_CXAR_MOUSE__chr16_1_78334866_78334964_ENSMUST00000231251|
"""index: 11824, intensity: 3698.0, mobility: 0.984"""	0.651987	0.00181324	0.00339884	YQEPVLGPVRGPF	generic|sp_CASB_BOVIN_|
"""index: 10985, intensity: 20327.0, mobility: 0.936"""	0.651819	0.00181324	0.00340221	TDGFNLEDALK	generic|sp_Q8BIF0_C99L2_MOUSE	|generic|sp_Q8BIF0-2_C99L2_MOUSE	|generic|tr_I7HJQ8_I7HJQ8_MOUSE|
"""index: 10368, intensity: 2952.0, mobility: 1.196"""	0.651351	0.00181324	0.00341158	IVQEMPPQSPANIYYKV	generic|sp_P52800_EFNB2_MOUSE__chr8_-1_8660480_8660584_ENSMUST00000209169__II_867982	|generic|tr_Q544L9_Q544L9_MOUSE|
"""index: 597, intensity: 11300.0, mobility: 0.830"""	0.650646	0.00181324	0.00342572	FPKPEGSQDKSLHN	generic|sp_P47867_SCG3_MOUSE__II_3456604	|generic|sp_P47867-2_SCG3_MOUSE__II_3456604	|generic|tr_A0A1Y7VLI5_A0A1Y7VLI5_MOUSE|
"""index: 10891, intensity: 5043.0, mobility: 0.938"""	0.650565	0.00181324	0.00342736	TDGFNLEDALK	generic|sp_Q8BIF0_C99L2_MOUSE	|generic|sp_Q8BIF0-2_C99L2_MOUSE	|generic|tr_I7HJQ8_I7HJQ8_MOUSE|
"""index: 5821, intensity: 124376.0, mobility: 0.963"""	0.649433	0.00181324	0.00345022	ADEVSASLAKQGL	generic|II_1128081_TX=10090	|generic|II_1128079_TX=10090	|generic|tr_A0A0A0MQC7_A0A0A0MQC7_MOUSE	|generic|tr_A2A5Y6_A2A5Y6_MOUSE	|generic|sp_P10637_TAU_MOUSE	|generic|sp_P10637-2_TAU_MOUSE	|generic|sp_P10637-4_TAU_MOUSE	|generic|tr_Q3UH19_Q3UH19_MOUSE	|generic|sp_P10637-6_TAU_MOUSE	|generic|tr_Q8C5K4_Q8C5K4_MOUSE	|generic|tr_Q547J4_Q547J4_MOUSE	|generic|tr_B1AQW2_B1AQW2_MOUSE	|generic|sp_TAU_HUMAN_|
"""index: 4579, intensity: 3586.0, mobility: 1.048"""	0.648102	0.00181324	0.0034773	ETQSAEPPPPEPPRI	generic|sp_Q8BIF0_C99L2_MOUSE	|generic|sp_Q8BIF0-2_C99L2_MOUSE	|generic|tr_I7HJQ8_I7HJQ8_MOUSE	|generic|tr_A2AP74_A2AP74_MOUSE|
"""index: 11619, intensity: 2560.0, mobility: 1.049"""	0.648044	0.00181324	0.00347849	AAAPMIGYPMPTGYSQ	generic|tr_Q921Y3_Q921Y3_MOUSE__chr11_-1_106781850_106782137_ENSMUST00000133426__II_1125049	|generic|tr_Q9CSD9_Q9CSD9_MOUSE__chr11_-1_106783954_106783992_ENSMUST00000133426__II_1125049	|generic|tr_Q3V0Z8_Q3V0Z8_MOUSE__chr11_-1_106784876_106784983_ENSMUST00000133426__II_1125049	|generic|tr_A1L333_A1L333_MOUSE__chr11_-1_106784876_106784983_ENSMUST00000133426__II_1125049	|generic|tr_Q3UXW3_Q3UXW3_MOUSE__chr11_-1_106784876_106784983_ENSMUST00000133426__II_1125049	|generic|tr_Q5U222_Q5U222_MOUSE__chr11_-1_106784876_106784983_ENSMUST00000133426__II_1125049	|generic|tr_Q8BTS0_Q8BTS0_MOUSE__chr11_-1_106784876_106784983_ENSMUST00000133426__II_1125049|
"""index: 6723, intensity: 4127.0, mobility: 0.901"""	0.647851	0.00181324	0.00348244	QSGFSLSGAQIDDNIPRRTTQR	generic|sp_O08553_DPYL2_MOUSE|
"""index: 10508, intensity: 3037.0, mobility: 0.963"""	0.647708	0.00181324	0.00348537	HPVYIVQDGPPQSPPNIYYKV	generic|tr_Q543Q7_Q543Q7_MOUSE|
"""index: 7668, intensity: 3667.0, mobility: 0.989"""	0.647217	0.00181324	0.00349544	LKPRTVATPLNQVANPNSAIFGGARPREEVVQKEQE	generic|tr_Q80U88_Q80U88_MOUSE__chr5_-1_134625358_134625459_ENSMUST00000202289__II_929730	|generic|tr_Q3V244_Q3V244_MOUSE__chr5_-1_134625358_134625459_ENSMUST00000202289__II_929730	|generic|tr_Q3TG58_Q3TG58_MOUSE__chr5_-1_134625358_134625459_ENSMUST00000202289__II_929730	|generic|tr_Q564E5_Q564E5_MOUSE__chr5_-1_134625358_134625459_ENSMUST00000202289__II_929730|
"""index: 768, intensity: 2572.0, mobility: 0.905"""	0.646931	0.00181324	0.00350131	VQLAGTRESVDSAKPR	generic|sp_P35455_NEU2_MOUSE|
"""index: 9951, intensity: 3268.0, mobility: 0.972"""	0.644342	0.00181324	0.00355496	LLYQEPVLGPVR	generic|sp_CASB_BOVIN_|
"""index: 12517, intensity: 11275.0, mobility: 1.044"""	0.641551	0.00181324	0.00361372	YLPGPLQDMFKK	generic|sp_P63040_CPLX1_MOUSE	|generic|sp_P84086_CPLX2_MOUSE|
"""index: 2657, intensity: 8981.0, mobility: 0.834"""	0.641347	0.00181324	0.00361805	TPPPPYEQVVKDK	generic|sp_Q8R1C3_VOPP1_MOUSE__chr6_-1_57774707_57774748_ENSMUST00000204878|
"""index: 12469, intensity: 3596.0, mobility: 0.748"""	0.641223	0.00181324	0.0036207	YLPGPLQDMFKK	generic|sp_P63040_CPLX1_MOUSE	|generic|sp_P84086_CPLX2_MOUSE|
"""index: 3305, intensity: 5493.0, mobility: 0.905"""	0.639401	0.00181324	0.00365967	VVPAEATDPVEQRAQEAPRRQL	generic|sp_P09240_CCKN_MOUSE__II_2424256	|generic|tr_A0A1L1SU12_A0A1L1SU12_MOUSE__II_3501794	|generic|tr_Q8R041_Q8R041_MOUSE	|generic|tr_A0A1L1SRD3_A0A1L1SRD3_MOUSE|
"""index: 1302, intensity: 3198.0, mobility: 0.953"""	0.635074	0.00181324	0.00375386	SISNPPGSNLRTT	generic|tr_Q6SLK2_Q6SLK2_MOUSE__chr8_-1_70386333_70387567_ENSMUST00000076615__II_912506	|generic|tr_Q7TPR2_Q7TPR2_MOUSE__chr6_-1_119926370_119926648_ENSMUST00000159903__II_912506	|generic|sp_P83741_WNK1_MOUSE__chr8_-1_70386333_70387567_ENSMUST00000076615__II_912506	|generic|sp_P83741-2_WNK1_MOUSE__chr8_-1_70386333_70387567_ENSMUST00000076615__II_912506	|generic|sp_P83741-3_WNK1_MOUSE__chr8_-1_70386333_70387567_ENSMUST00000076615__II_912506	|generic|sp_P83741-4_WNK1_MOUSE__chr8_-1_70386333_70387567_ENSMUST00000076615__II_912506	|generic|sp_P83741-5_WNK1_MOUSE__chr8_-1_70386333_70387567_ENSMUST00000076615__II_912506|
"""index: 10492, intensity: 4014.0, mobility: 0.956"""	0.632049	0.00181324	0.00382116	GHPVYIVQDGPPQSPPNIYYKV	generic|tr_Q543Q7_Q543Q7_MOUSE|
"""index: 14680, intensity: 3799.0, mobility: 0.963"""	0.631074	0.00181324	0.00384311	QEPVLGPVRGPF	generic|sp_CASB_BOVIN_|
"""index: 1206, intensity: 7950.0, mobility: 1.007"""	0.629974	0.00181324	0.00386802	SEPPESEAKPAPTEVKTVPNDATQTKENESKA	generic|tr_A0A0A6YY91_A0A0A6YY91_MOUSE__II_850562	|generic|sp_P13595_NCAM1_MOUSE	|generic|sp_P13595-2_NCAM1_MOUSE	|generic|tr_E9QB01_E9QB01_MOUSE	|generic|tr_A0A0A6YY47_A0A0A6YY47_MOUSE|
"""index: 819, intensity: 3055.0, mobility: 0.819"""	0.629136	0.00181324	0.0038871	QDNEPEKPVADSETKM	generic|tr_Q543U3_Q543U3_MOUSE__chr15_-1_8636132_8636311_ENSMUST00000125997__II_1092018	|generic|tr_Q8C3T7_Q8C3T7_MOUSE__chr15_-1_8636132_8636311_ENSMUST00000125997	|generic|tr_Q8C7W8_Q8C7W8_MOUSE__chr15_-1_8636132_8636311_ENSMUST00000125997|
"""index: 9261, intensity: 14531.0, mobility: 1.080"""	0.628802	0.00181324	0.00389474	TNEIVEEQYTPQSL	generic|sp_Q03517_SCG2_MOUSE	|generic|tr_Q4W8U9_Q4W8U9_MOUSE|
"""index: 10385, intensity: 20497.0, mobility: 0.957"""	0.628311	0.00181324	0.00390599	LPGPLQDMFKK	generic|sp_P63040_CPLX1_MOUSE	|generic|sp_P84086_CPLX2_MOUSE|
"""index: 8000, intensity: 7667.0, mobility: 1.071"""	0.628172	0.00181324	0.00390918	QMEEKPVPAAPVPSPVAPAPVPSRRNPPGGKSSLVLG	generic|sp_P97825_JUPI1_MOUSE__II_1124041|
"""index: 8766, intensity: 2957.0, mobility: 1.096"""	0.627686	0.00181324	0.00392036	GASQAGMTGYGMPRQIM	generic|tr_Q9D6K2_Q9D6K2_MOUSE	|generic|sp_Q9R1Q8_TAGL3_MOUSE|
"""index: 3887, intensity: 2637.0, mobility: 0.803"""	0.627587	0.00181324	0.00392262	AEPPPPEPPRI	generic|sp_Q8BIF0_C99L2_MOUSE	|generic|sp_Q8BIF0-2_C99L2_MOUSE	|generic|tr_I7HJQ8_I7HJQ8_MOUSE	|generic|tr_A2AP74_A2AP74_MOUSE|
"""index: 493, intensity: 2937.0, mobility: 0.964"""	0.626952	0.00181324	0.00393729	SGGGGGGGLGSGGSIRSS	generic|sp_K1C9_HUMAN_|
"""index: 6548, intensity: 5019.0, mobility: 0.953"""	0.624825	0.00181324	0.00398679	GGTGSGMGTLLISK	generic|sp_P68372_TBB4B_MOUSE__IP_840323	|generic|tr_Q9CVR0_Q9CVR0_MOUSE__IP_840323	|generic|sp_Q9D6F9_TBB4A_MOUSE__IP_840323	|generic|IP_1022517_TX=10090	|generic|sp_Q7TMM9_TBB2A_MOUSE__chr17_-1_35836571_35838041_ENSMUST00000134978	|generic|sp_Q922F4_TBB6_MOUSE	|generic|tr_Q3U9U3_Q3U9U3_MOUSE	|generic|sp_Q9ERD7_TBB3_MOUSE__chr17_-1_35836571_35838041_ENSMUST00000134978	|generic|tr_D5MR34_D5MR34_MOUSE	|generic|tr_B2RSN3_B2RSN3_MOUSE__chr17_-1_35836571_35838041_ENSMUST00000134978	|generic|sp_P99024_TBB5_MOUSE__chr17_-1_35836571_35838041_ENSMUST00000134978|
"""index: 5065, intensity: 83261.0, mobility: 1.005"""	0.624323	0.00181324	0.00399856	IVAPPGGRSNITSLG	generic|tr_Q3TXY0_Q3TXY0_MOUSE__chr5_1_37273379_37273519_ENSMUST00000202377	|generic|tr_Q6P1J1_Q6P1J1_MOUSE__chr5_1_37273379_37273519_ENSMUST00000202377	|generic|sp_P97427_DPYL1_MOUSE__chr5_1_37273379_37273519_ENSMUST00000202377	|generic|tr_Q3TY94_Q3TY94_MOUSE__chr5_1_37273379_37273519_ENSMUST00000202377|
"""index: 10448, intensity: 7568.0, mobility: 0.742"""	0.623979	0.00181324	0.00400665	LPGPLQDMFKK	generic|sp_P63040_CPLX1_MOUSE	|generic|sp_P84086_CPLX2_MOUSE|
"""index: 5714, intensity: 3246.0, mobility: 1.099"""	0.623621	0.00181324	0.00401507	QLTADSHPSYHTDGFN	generic|sp_P60904_DNJC5_MOUSE__chr2_1_181546445_181546492_ENSMUST00000116365|
"""index: 10546, intensity: 3383.0, mobility: 0.929"""	0.620543	0.00181324	0.00408832	HQNPAGPVAIAPELESKESVL	generic|tr_Q5SSP3_Q5SSP3_MOUSE	|generic|tr_Q3US35_Q3US35_MOUSE	|generic|tr_Q9ESU8_Q9ESU8_MOUSE	|generic|tr_Q8BXT5_Q8BXT5_MOUSE	|generic|sp_O35874_SATT_MOUSE|
"""index: 471, intensity: 2866.0, mobility: 0.920"""	0.618704	0.00181324	0.00413274	SKPKKPLGSSTAAPQRPIATQRTT	generic|sp_Q61166_MARE1_MOUSE|
"""index: 2156, intensity: 4137.0, mobility: 0.808"""	0.615824	0.00181324	0.00420323	EDKGEFLSEGGGVR	generic|sp_E9PV24_FIBA_MOUSE	|generic|sp_E9PV24-2_FIBA_MOUSE|
"""index: 1035, intensity: 2957.0, mobility: 0.911"""	0.615761	0.00181324	0.00420478	VKLGNNFAEK	generic|tr_A0A0J9YVB5_A0A0J9YVB5_MOUSE__II_940939	|generic|tr_A0A0J9YVB5_A0A0J9YVB5_MOUSE__II_940939	|generic|tr_A0A0J9YTZ4_A0A0J9YTZ4_MOUSE__chr5_-1_38158871_38159002_ENSMUST00000202831	|generic|tr_A0A0J9YTZ4_A0A0J9YTZ4_MOUSE__chr5_-1_38158871_38159002_ENSMUST00000202831	|generic|tr_Q8C5M2_Q8C5M2_MOUSE__chr5_-1_38158871_38159002_ENSMUST00000202831	|generic|tr_Q8C5M2_Q8C5M2_MOUSE__chr5_-1_38158871_38159002_ENSMUST00000202831	|generic|sp_Q62092_NSG1_MOUSE__chr5_-1_38158871_38159002_ENSMUST00000202831	|generic|sp_Q62092_NSG1_MOUSE__chr5_-1_38158871_38159002_ENSMUST00000202831	|generic|tr_A0A0J9YVF8_A0A0J9YVF8_MOUSE__chr5_-1_38158871_38159002_ENSMUST00000202831	|generic|tr_A0A0J9YVF8_A0A0J9YVF8_MOUSE__chr5_-1_38158871_38159002_ENSMUST00000202831|
"""index: 1592, intensity: 3301.0, mobility: 0.810"""	0.615041	0.00181324	0.00422261	AGFNSTGLPHSHSTTRV	generic|tr_A0A5S9EES2_A0A5S9EES2_MOUSE	|generic|tr_A2AGI2_A2AGI2_MOUSE	|generic|tr_B2RWZ9_B2RWZ9_MOUSE	|generic|tr_Q69ZI4_Q69ZI4_MOUSE	|generic|tr_A0A5S9EER5_A0A5S9EER5_MOUSE	|generic|tr_A2AGI3_A2AGI3_MOUSE	|generic|sp_Q8BYM5_NLGN3_MOUSE|
"""index: 7149, intensity: 3586.0, mobility: 1.039"""	0.613729	0.00181324	0.00425527	KPVPAAPVPSPVAPAPVPSRRNPPGGKSSLVLG	generic|sp_P97825_JUPI1_MOUSE__II_1124041|
"""index: 1036, intensity: 3115.0, mobility: 0.857"""	0.613208	0.00181324	0.00426832	TLPTKETIEQEKRSE	generic|tr_A6H6H4_A6H6H4_MOUSE|
"""index: 7208, intensity: 2513.0, mobility: 1.219"""	0.613069	0.00181324	0.0042718	NQPQTQYSATPNYTYSNEM	generic|sp_Q9JKD3_SCAM5_MOUSE__chr9_-1_57443670_57443780_ENSMUST00000215208__II_3456302|
"""index: 746, intensity: 3236.0, mobility: 0.814"""	0.612996	0.00181324	0.00427362	QETEEEPHVRVA	generic|sp_Q8BGK5_S35F1_MOUSE|
"""index: 11821, intensity: 4340.0, mobility: 0.859"""	0.612844	0.00181324	0.00427745	VSPSLLTGSSPLHLRSGL	generic|tr_A0A1L1STR9_A0A1L1STR9_MOUSE__II_3455162|
"""index: 1939, intensity: 15327.0, mobility: 0.911"""	0.610643	0.00181324	0.0043331	QPPPPPYYPPEDKKTQ	generic|tr_Q3TRG5_Q3TRG5_MOUSE__II_1123726	|generic|sp_P97765_WBP2_MOUSE__II_1123728	|generic|sp_P97765-2_WBP2_MOUSE__II_1123726	|generic|chr11_-1_116079543_116079920_ENSMUST00000074628|
"""index: 6951, intensity: 12230.0, mobility: 0.850"""	0.608941	0.00181324	0.00437663	GSNKGASQAGMTGYGMPRQIM	generic|tr_Q9D6K2_Q9D6K2_MOUSE	|generic|sp_Q9R1Q8_TAGL3_MOUSE|
"""index: 1775, intensity: 5077.0, mobility: 0.924"""	0.607271	0.00181324	0.00441977	TLPTKETIEQEKRSEIS	generic|tr_A6H6H4_A6H6H4_MOUSE|
"""index: 7975, intensity: 2582.0, mobility: 1.048"""	0.605793	0.00181324	0.00445829	DGPPQSPPNIYYKV	generic|tr_Q543Q7_Q543Q7_MOUSE|
"""index: 10536, intensity: 34719.0, mobility: 0.740"""	0.605496	0.00181324	0.00446608	LPGPLQDMFKK	generic|sp_P63040_CPLX1_MOUSE	|generic|sp_P84086_CPLX2_MOUSE|
"""index: 2402, intensity: 2904.0, mobility: 0.793"""	0.605407	0.00181324	0.00446841	SQIDDHVPKRASARIL	generic|sp_Q9EQF6_DPYL5_MOUSE__chr5_1_30791522_30791638_ENSMUST00000198503__II_944569|
"""index: 8328, intensity: 2996.0, mobility: 1.000"""	0.604969	0.00181324	0.00447991	EHPGAPPQPPAPLQPALAPPSRAVA	generic|sp_Q7TSJ2_MAP6_MOUSE__chr7_1_99336781_99337002_ENSMUST00000122101__II_884487	|generic|sp_Q7TSJ2-2_MAP6_MOUSE__chr7_1_99269285_99269317_ENSMUST00000208978__II_884487	|generic|tr_D3Z6W1_D3Z6W1_MOUSE__chr7_1_99269285_99269317_ENSMUST00000208978__II_884487|
"""index: 7308, intensity: 13069.0, mobility: 1.152"""	0.604607	0.00181324	0.00448944	TGAVGSYIYDKDPEGTVQP	generic|tr_A0A0G2JF37_A0A0G2JF37_MOUSE__chr12_1_113144264_113145030_ENSMUST00000196015	|generic|tr_Q4FJU3_Q4FJU3_MOUSE__chr12_1_113144264_113145030_ENSMUST00000196015|
"""index: 1340, intensity: 4149.0, mobility: 0.796"""	0.604365	0.00181324	0.00449583	RSGGGGGGGLGSGGSIRSSY	generic|sp_K1C9_HUMAN_|
"""index: 6506, intensity: 3563.0, mobility: 1.201"""	0.604119	0.00181324	0.00450234	SSFSLSGSQIDDHVPK	generic|sp_Q9EQF6_DPYL5_MOUSE__chr5_1_30791522_30791638_ENSMUST00000198503__II_944569|
"""index: 9922, intensity: 2504.0, mobility: 1.120"""	0.602275	0.00181324	0.00455137	QSGFSLSGAQIDDNIPR	generic|sp_O08553_DPYL2_MOUSE|
"""index: 6711, intensity: 5062.0, mobility: 1.048"""	0.600633	0.00181324	0.00459547	FSDIPNPIGSENSEK	generic|sp_CAS1_BOVIN_|
"""index: 9427, intensity: 3062.0, mobility: 0.880"""	0.59854	0.00181324	0.00465229	APSGRMSVLKNLQSLDPSHRISD	generic|chr9_-1_121490068_121493414_ENSMUST00000216138__II_2424256_TX=10090	|generic|sp_P09240_CCKN_MOUSE__II_2424256|
"""index: 551, intensity: 2573.0, mobility: 0.990"""	0.598366	0.00181324	0.00465707	SQIDDHVPKRASA	generic|sp_Q9EQF6_DPYL5_MOUSE__chr5_1_30791522_30791638_ENSMUST00000198503__II_944569|
"""index: 8950, intensity: 18399.0, mobility: 0.920"""	0.598255	0.00181324	0.00466009	MGTNRGASQAGMTGYGMPRQIL	generic|sp_Q9WVA4_TAGL2_MOUSE|
"""index: 15231, intensity: 8101.0, mobility: 1.031"""	0.598086	0.00181324	0.00466471	TLADEVSASLAKQGL	generic|II_1128081_TX=10090	|generic|II_1128079_TX=10090	|generic|tr_A0A0A0MQC7_A0A0A0MQC7_MOUSE	|generic|tr_A2A5Y6_A2A5Y6_MOUSE	|generic|sp_P10637_TAU_MOUSE	|generic|sp_P10637-2_TAU_MOUSE	|generic|sp_P10637-4_TAU_MOUSE	|generic|tr_Q3UH19_Q3UH19_MOUSE	|generic|sp_P10637-6_TAU_MOUSE	|generic|tr_Q8C5K4_Q8C5K4_MOUSE	|generic|tr_Q547J4_Q547J4_MOUSE	|generic|tr_B1AQW2_B1AQW2_MOUSE	|generic|sp_TAU_HUMAN_|
"""index: 5050, intensity: 16428.0, mobility: 0.984"""	0.5956	0.00181324	0.00473331	IVAPPGGRSNITSLG	generic|tr_Q3TXY0_Q3TXY0_MOUSE__chr5_1_37273379_37273519_ENSMUST00000202377	|generic|tr_Q6P1J1_Q6P1J1_MOUSE__chr5_1_37273379_37273519_ENSMUST00000202377	|generic|sp_P97427_DPYL1_MOUSE__chr5_1_37273379_37273519_ENSMUST00000202377	|generic|tr_Q3TY94_Q3TY94_MOUSE__chr5_1_37273379_37273519_ENSMUST00000202377|
"""index: 2181, intensity: 4383.0, mobility: 0.853"""	0.594147	0.00181324	0.00477388	SQPQVFQAGTSKPLH	generic|tr_F6YP03_F6YP03_MOUSE__II_1004805	|generic|tr_Q3TTW8_Q3TTW8_MOUSE__chr2_-1_103775412_103775516_ENSMUST00000137390	|generic|tr_Q3TEY4_Q3TEY4_MOUSE__chr2_-1_103775412_103775516_ENSMUST00000137390	|generic|tr_A1L0T9_A1L0T9_MOUSE__chr2_-1_103775412_103775516_ENSMUST00000137390	|generic|chr2_-1_103772657_103772806_ENSMUST00000132537	|generic|sp_Q60865_CAPR1_MOUSE__chr2_-1_103775412_103775516_ENSMUST00000137390|
"""index: 2496, intensity: 3543.0, mobility: 0.915"""	0.592369	0.00181324	0.00482398	QPPPPPYYPPEDKKTQ	generic|tr_Q3TRG5_Q3TRG5_MOUSE__II_1123726	|generic|sp_P97765_WBP2_MOUSE__II_1123728	|generic|sp_P97765-2_WBP2_MOUSE__II_1123726	|generic|chr11_-1_116079543_116079920_ENSMUST00000074628|
"""index: 8329, intensity: 3085.0, mobility: 0.926"""	0.592338	0.00181324	0.00482487	SLPQHYQGAGAGVNGTVPLTHI	generic|sp_P53783_SOX1_MOUSE|
"""index: 1314, intensity: 3272.0, mobility: 0.801"""	0.591488	0.00181324	0.00484901	EEPVDSRTPVTERVS	generic|sp_Q9Z2D6_MECP2_MOUSE__chrX_-1_74035417_74035656_ENSMUST00000123362__II_834118	|generic|sp_Q9Z2D6-2_MECP2_MOUSE__chrX_-1_74035417_74035656_ENSMUST00000123362__II_834118|
"""index: 759, intensity: 2717.0, mobility: 0.975"""	0.589586	0.00181324	0.00490348	ASAPNPPSSGAGGKLQ	generic|sp_Q99MP8_BRAP_MOUSE__chr5_1_121684446_121684478_ENSMUST00000140996__II_936941	|generic|sp_Q99MP8-2_BRAP_MOUSE__chr5_1_121684446_121684478_ENSMUST00000140996__II_936941	|generic|sp_Q99MP8-3_BRAP_MOUSE__chr5_1_121684446_121684478_ENSMUST00000140996__II_936941|
"""index: 8636, intensity: 3089.0, mobility: 1.059"""	0.588522	0.00181324	0.0049342	SQAGMTGYGMPRQIM	generic|tr_Q9D6K2_Q9D6K2_MOUSE	|generic|sp_Q9R1Q8_TAGL3_MOUSE|
"""index: 3271, intensity: 3196.0, mobility: 0.963"""	0.588176	0.00181324	0.00494424	AVPITPTLNREQ	generic|sp_CAS2_BOVIN_|
"""index: 9878, intensity: 28604.0, mobility: 0.861"""	0.586915	0.00181324	0.00498098	RMGAVPVMIPAQSKDGSIV	generic|sp_P97792_CXAR_MOUSE__chr16_1_78334866_78334964_ENSMUST00000231251|
"""index: 6977, intensity: 5033.0, mobility: 0.903"""	0.585539	0.00181324	0.0050214	MGSNKGASQAGMTGYGMPRQIM	generic|tr_Q9D6K2_Q9D6K2_MOUSE	|generic|sp_Q9R1Q8_TAGL3_MOUSE|
"""index: 1828, intensity: 3176.0, mobility: 0.843"""	0.584225	0.00181324	0.00506028	GTNRGASQAGMTGYGMPRQ	generic|sp_Q9WVA4_TAGL2_MOUSE|
"""index: 8376, intensity: 4305.0, mobility: 0.977"""	0.583807	0.00181324	0.00507273	AEDVTAALAKQGL	generic|sp_P20357_MTAP2_MOUSE__chr1_1_66438885_66439007_ENSMUST00000172486	|generic|tr_Q80ZL4_Q80ZL4_MOUSE__chr1_1_66438885_66439007_ENSMUST00000172486	|generic|tr_Q3TLQ0_Q3TLQ0_MOUSE__chr1_1_66438885_66439007_ENSMUST00000172486	|generic|tr_Q80X35_Q80X35_MOUSE__chr1_1_66438885_66439007_ENSMUST00000172486	|generic|tr_B2KGT5_B2KGT5_MOUSE__chr1_1_66438885_66439007_ENSMUST00000172486	|generic|tr_A0A668KLC6_A0A668KLC6_MOUSE__chr1_1_66438885_66439007_ENSMUST00000172486|
"""index: 855, intensity: 5079.0, mobility: 0.915"""	0.58313	0.00181324	0.00509294	KTETQEKNTLPTKETIEQEKRSE	generic|tr_A6H6H4_A6H6H4_MOUSE|
"""index: 4273, intensity: 4726.0, mobility: 1.017"""	0.581914	0.00181324	0.00512944	TQSAEPPPPEPPRI	generic|sp_Q8BIF0_C99L2_MOUSE	|generic|sp_Q8BIF0-2_C99L2_MOUSE	|generic|tr_I7HJQ8_I7HJQ8_MOUSE	|generic|tr_A2AP74_A2AP74_MOUSE|
"""index: 1942, intensity: 3870.0, mobility: 0.834"""	0.58136	0.00181324	0.00514615	PTKETIEQEKRSEIS	generic|tr_A6H6H4_A6H6H4_MOUSE|
"""index: 7210, intensity: 5638.0, mobility: 1.034"""	0.58135	0.00181324	0.00514646	VFQELGKLTGPSNQ	generic|sp_Q03517_SCG2_MOUSE	|generic|tr_Q4W8U9_Q4W8U9_MOUSE|
"""index: 10406, intensity: 4595.0, mobility: 0.894"""	0.580743	0.00181324	0.00516482	EPVLGPVRGPF	generic|sp_CASB_BOVIN_|
"""index: 9876, intensity: 28136.0, mobility: 1.059"""	0.579104	0.00181324	0.00521477	AVPVMIPAQSKDGSIV	generic|sp_P97792_CXAR_MOUSE__chr16_1_78334866_78334964_ENSMUST00000231251|
"""index: 8690, intensity: 101696.0, mobility: 0.972"""	0.578924	0.00181324	0.0052203	TLADEVSASLAKQ	generic|II_1128081_TX=10090	|generic|II_1128079_TX=10090	|generic|tr_A0A0A0MQC7_A0A0A0MQC7_MOUSE	|generic|tr_A2A5Y6_A2A5Y6_MOUSE	|generic|sp_P10637_TAU_MOUSE	|generic|sp_P10637-2_TAU_MOUSE	|generic|sp_P10637-3_TAU_MOUSE	|generic|sp_P10637-4_TAU_MOUSE	|generic|tr_Q3UH19_Q3UH19_MOUSE	|generic|sp_P10637-6_TAU_MOUSE	|generic|tr_Q8C5K4_Q8C5K4_MOUSE	|generic|tr_Q547J4_Q547J4_MOUSE	|generic|tr_B1AQW2_B1AQW2_MOUSE	|generic|sp_TAU_HUMAN_|
"""index: 1212, intensity: 6927.0, mobility: 0.953"""	0.577973	0.00181324	0.00524951	SEPPESEAKPAPTEVKTVPNDATQTKENESKA	generic|tr_A0A0A6YY91_A0A0A6YY91_MOUSE__II_850562	|generic|sp_P13595_NCAM1_MOUSE	|generic|sp_P13595-2_NCAM1_MOUSE	|generic|tr_E9QB01_E9QB01_MOUSE	|generic|tr_A0A0A6YY47_A0A0A6YY47_MOUSE|
"""index: 5720, intensity: 3561.0, mobility: 0.859"""	0.577846	0.00181324	0.00525344	SVNVDYSKLKKEGPDF	generic|sp_Q62425_NDUA4_MOUSE__chr6_-1_11900535_11907365_ENSMUST00000204714__II_915882	|generic|tr_A0A0N4SVQ1_A0A0N4SVQ1_MOUSE__chr6_-1_11906016_11906045_ENSMUST00000203801|
"""index: 10120, intensity: 3014.0, mobility: 1.102"""	0.577401	0.00181324	0.00526719	GASQAGMTGYGMPRQIL	generic|sp_Q9WVA4_TAGL2_MOUSE|
"""index: 8174, intensity: 5388.0, mobility: 1.006"""	0.576631	0.00181324	0.00529104	AQMEEKPVPAAPVPSPVAPAPVPSRRNPPGGKSSLVLG	generic|sp_P97825_JUPI1_MOUSE__II_1124041|
"""index: 7046, intensity: 4959.0, mobility: 0.897"""	0.575524	0.00181324	0.00532556	MGSNKGASQAGMTGYGMPRQIM	generic|tr_Q9D6K2_Q9D6K2_MOUSE	|generic|sp_Q9R1Q8_TAGL3_MOUSE|
"""index: 8979, intensity: 7458.0, mobility: 0.956"""	0.573862	0.00181324	0.00537779	FSDIPNPIGSENS	generic|sp_CAS1_BOVIN_|
"""index: 6970, intensity: 3996.0, mobility: 0.910"""	0.572951	0.00181324	0.00540661	MGSNKGASQAGMTGYGMPRQIM	generic|tr_Q9D6K2_Q9D6K2_MOUSE	|generic|sp_Q9R1Q8_TAGL3_MOUSE|
"""index: 4353, intensity: 4737.0, mobility: 1.170"""	0.572876	0.00181324	0.00540899	AAQGAMNQPQTQYSATPNY	generic|sp_Q9JKD3_SCAM5_MOUSE__chr9_-1_57443670_57443780_ENSMUST00000215208__II_3456302|
"""index: 1668, intensity: 3992.0, mobility: 0.890"""	0.569238	0.00181324	0.00552577	SPGFSDSTSAAKETAAAHQASS	generic|sp_P14873_MAP1B_MOUSE	|generic|tr_B2RQQ5_B2RQQ5_MOUSE|
"""index: 6532, intensity: 3558.0, mobility: 0.953"""	0.567532	0.00181324	0.0055814	GGTGSGMGTLLISK	generic|sp_P68372_TBB4B_MOUSE__IP_840323	|generic|tr_Q9CVR0_Q9CVR0_MOUSE__IP_840323	|generic|sp_Q9D6F9_TBB4A_MOUSE__IP_840323	|generic|IP_1022517_TX=10090	|generic|sp_Q7TMM9_TBB2A_MOUSE__chr17_-1_35836571_35838041_ENSMUST00000134978	|generic|sp_Q922F4_TBB6_MOUSE	|generic|tr_Q3U9U3_Q3U9U3_MOUSE	|generic|sp_Q9ERD7_TBB3_MOUSE__chr17_-1_35836571_35838041_ENSMUST00000134978	|generic|tr_D5MR34_D5MR34_MOUSE	|generic|tr_B2RSN3_B2RSN3_MOUSE__chr17_-1_35836571_35838041_ENSMUST00000134978	|generic|sp_P99024_TBB5_MOUSE__chr17_-1_35836571_35838041_ENSMUST00000134978|
"""index: 11595, intensity: 3589.0, mobility: 1.065"""	0.567073	0.00181324	0.00559648	AAAPMIGYPMPTGYSQ	generic|tr_Q921Y3_Q921Y3_MOUSE__chr11_-1_106781850_106782137_ENSMUST00000133426__II_1125049	|generic|tr_Q9CSD9_Q9CSD9_MOUSE__chr11_-1_106783954_106783992_ENSMUST00000133426__II_1125049	|generic|tr_Q3V0Z8_Q3V0Z8_MOUSE__chr11_-1_106784876_106784983_ENSMUST00000133426__II_1125049	|generic|tr_A1L333_A1L333_MOUSE__chr11_-1_106784876_106784983_ENSMUST00000133426__II_1125049	|generic|tr_Q3UXW3_Q3UXW3_MOUSE__chr11_-1_106784876_106784983_ENSMUST00000133426__II_1125049	|generic|tr_Q5U222_Q5U222_MOUSE__chr11_-1_106784876_106784983_ENSMUST00000133426__II_1125049	|generic|tr_Q8BTS0_Q8BTS0_MOUSE__chr11_-1_106784876_106784983_ENSMUST00000133426__II_1125049|
"""index: 1003, intensity: 10267.0, mobility: 0.889"""	0.566712	0.00181324	0.00560835	TLPTKETIEQEKRSE	generic|tr_A6H6H4_A6H6H4_MOUSE|
"""index: 422, intensity: 2697.0, mobility: 0.897"""	0.566271	0.00181324	0.00562288	SANSNPAMAPRE	generic|tr_Q545V6_Q545V6_MOUSE|
"""index: 8958, intensity: 8093.0, mobility: 1.018"""	0.566254	0.00181324	0.00562344	FSDIPNPIGSENSE	generic|sp_CAS1_BOVIN_|
"""index: 2364, intensity: 12951.0, mobility: 0.871"""	0.564826	0.00181324	0.0056708	SQIDDHVPKRASARILAPPGGRSSG	generic|sp_Q9EQF6_DPYL5_MOUSE__chr5_1_30791522_30791638_ENSMUST00000198503__II_944569|
"""index: 5729, intensity: 12592.0, mobility: 0.901"""	0.564271	0.00181324	0.0056893	LEGEDDPDRSMKLSFRT	generic|sp_P26339_CMGA_MOUSE	|generic|tr_Q3UN28_Q3UN28_MOUSE|
"""index: 2084, intensity: 11692.0, mobility: 0.914"""	0.564006	0.00181324	0.00569816	QPPPPPYYPPEDKKTQ	generic|tr_Q3TRG5_Q3TRG5_MOUSE__II_1123726	|generic|sp_P97765_WBP2_MOUSE__II_1123728	|generic|sp_P97765-2_WBP2_MOUSE__II_1123726	|generic|chr11_-1_116079543_116079920_ENSMUST00000074628|
"""index: 7029, intensity: 3932.0, mobility: 1.036"""	0.563414	0.00181324	0.005718	KPVPAAPVPSPVAPAPVPSRRNPPGGKSSLVLG	generic|sp_P97825_JUPI1_MOUSE__II_1124041|
"""index: 7074, intensity: 3575.0, mobility: 0.938"""	0.562664	0.00181324	0.00574322	EHPGAPPQPPAPLQPALAPPSR	generic|sp_Q7TSJ2_MAP6_MOUSE__chr7_1_99336781_99337002_ENSMUST00000122101__II_884487	|generic|sp_Q7TSJ2-2_MAP6_MOUSE__chr7_1_99269285_99269317_ENSMUST00000208978__II_884487	|generic|tr_D3Z6W1_D3Z6W1_MOUSE__chr7_1_99269285_99269317_ENSMUST00000208978__II_884487|
"""index: 17438, intensity: 5060.0, mobility: 0.980"""	0.562127	0.00181324	0.00576136	AAPVPPAAAPLLDF	generic|sp_Q99P72_RTN4_MOUSE	|generic|sp_Q99P72-4_RTN4_MOUSE	|generic|sp_Q99P72-5_RTN4_MOUSE	|generic|tr_Q8K3G7_Q8K3G7_MOUSE|
"""index: 899, intensity: 2783.0, mobility: 1.076"""	0.562105	0.00181324	0.00576212	GSQQPPQPQQAYSQKA	generic|sp_P70297_STAM1_MOUSE__chr2_1_14102418_14102489_ENSMUST00000193636__II_1014500	|generic|IP_1121602_TX=10090	|generic|tr_Q3UMC8_Q3UMC8_MOUSE__chr2_1_14102418_14102489_ENSMUST00000193636	|generic|tr_Q9CU37_Q9CU37_MOUSE	|generic|tr_Q3TPR2_Q3TPR2_MOUSE__chr2_1_14141735_14141881_ENSMUST00000193636|
"""index: 10482, intensity: 2542.0, mobility: 0.773"""	0.561259	0.00181324	0.00579081	LPGPLQDMFKK	generic|sp_P63040_CPLX1_MOUSE	|generic|sp_P84086_CPLX2_MOUSE|
"""index: 10520, intensity: 3496.0, mobility: 0.946"""	0.559449	0.00181324	0.00585265	HPVYIVQDGPPQSPPNIYYKV	generic|tr_Q543Q7_Q543Q7_MOUSE|
"""index: 2944, intensity: 3512.0, mobility: 0.830"""	0.557454	0.00181324	0.00592161	TTQLTADSHPSYHTDGFN	generic|sp_P60904_DNJC5_MOUSE__chr2_1_181546445_181546492_ENSMUST00000116365|
"""index: 15553, intensity: 3058.0, mobility: 1.053"""	0.556713	0.00181324	0.00594744	TLADEVSASLAKQGL	generic|II_1128081_TX=10090	|generic|II_1128079_TX=10090	|generic|tr_A0A0A0MQC7_A0A0A0MQC7_MOUSE	|generic|tr_A2A5Y6_A2A5Y6_MOUSE	|generic|sp_P10637_TAU_MOUSE	|generic|sp_P10637-2_TAU_MOUSE	|generic|sp_P10637-4_TAU_MOUSE	|generic|tr_Q3UH19_Q3UH19_MOUSE	|generic|sp_P10637-6_TAU_MOUSE	|generic|tr_Q8C5K4_Q8C5K4_MOUSE	|generic|tr_Q547J4_Q547J4_MOUSE	|generic|tr_B1AQW2_B1AQW2_MOUSE	|generic|sp_TAU_HUMAN_|
"""index: 965, intensity: 60480.0, mobility: 0.874"""	0.55644	0.00181324	0.00595698	TLPTKETIEQEKRSE	generic|tr_A6H6H4_A6H6H4_MOUSE|
"""index: 4385, intensity: 2766.0, mobility: 0.963"""	0.556176	0.00181324	0.0059662	SPQLEDEAKELQ	generic|tr_Q3UXY8_Q3UXY8_MOUSE	|generic|sp_P22005_PENK_MOUSE|
"""index: 4375, intensity: 2737.0, mobility: 0.899"""	0.556023	0.00181324	0.00597158	EQAVTDAAMTSKTLGKVT	generic|sp_P20357_MTAP2_MOUSE__chr1_1_66438885_66439007_ENSMUST00000172486	|generic|tr_G3UZK9_G3UZK9_MOUSE	|generic|tr_Q3URJ7_Q3URJ7_MOUSE	|generic|tr_A0A668KLC6_A0A668KLC6_MOUSE__chr1_1_66438885_66439007_ENSMUST00000172486|
"""index: 8570, intensity: 4148.0, mobility: 0.973"""	0.555259	0.00181324	0.00599843	TLADEVSASLAKQ	generic|II_1128081_TX=10090	|generic|II_1128079_TX=10090	|generic|tr_A0A0A0MQC7_A0A0A0MQC7_MOUSE	|generic|tr_A2A5Y6_A2A5Y6_MOUSE	|generic|sp_P10637_TAU_MOUSE	|generic|sp_P10637-2_TAU_MOUSE	|generic|sp_P10637-3_TAU_MOUSE	|generic|sp_P10637-4_TAU_MOUSE	|generic|tr_Q3UH19_Q3UH19_MOUSE	|generic|sp_P10637-6_TAU_MOUSE	|generic|tr_Q8C5K4_Q8C5K4_MOUSE	|generic|tr_Q547J4_Q547J4_MOUSE	|generic|tr_B1AQW2_B1AQW2_MOUSE	|generic|sp_TAU_HUMAN_|
"""index: 10569, intensity: 4181.0, mobility: 0.956"""	0.555028	0.00181324	0.00600654	HPVYIVQDGPPQSPPNIYYKV	generic|tr_Q543Q7_Q543Q7_MOUSE|
"""index: 8444, intensity: 3620.0, mobility: 0.876"""	0.554883	0.00181324	0.00601166	TNRGASQAGMTGYGMPRQIL	generic|sp_Q9WVA4_TAGL2_MOUSE|
"""index: 14827, intensity: 3513.0, mobility: 0.920"""	0.553993	0.00181324	0.00604316	QEPVLGPVRGPF	generic|sp_CASB_BOVIN_|
"""index: 10397, intensity: 3135.0, mobility: 1.050"""	0.553111	0.00181324	0.00607452	EHPGAPPQPPAPLQPALAPPSRAVAIE	generic|sp_Q7TSJ2_MAP6_MOUSE__chr7_1_99336781_99337002_ENSMUST00000122101__II_884487	|generic|sp_Q7TSJ2-2_MAP6_MOUSE__chr7_1_99269285_99269317_ENSMUST00000208978__II_884487	|generic|tr_D3Z6W1_D3Z6W1_MOUSE__chr7_1_99269285_99269317_ENSMUST00000208978__II_884487|
"""index: 10604, intensity: 12142.0, mobility: 0.958"""	0.552869	0.00181324	0.00608316	LPGPLQDMFKK	generic|sp_P63040_CPLX1_MOUSE	|generic|sp_P84086_CPLX2_MOUSE|
"""index: 9961, intensity: 99040.0, mobility: 0.888"""	0.552774	0.00181324	0.00608656	SRMGAVPVMIPAQSKDGSIV	generic|sp_P97792_CXAR_MOUSE__chr16_1_78334866_78334964_ENSMUST00000231251|
"""index: 17507, intensity: 4864.0, mobility: 1.189"""	0.552213	0.00181324	0.00610666	YQEPVLGPVRGPFPIIV	generic|sp_CASB_BOVIN_|
"""index: 15582, intensity: 2913.0, mobility: 1.050"""	0.550492	0.00181324	0.00616865	TLADEVSASLAKQGL	generic|II_1128081_TX=10090	|generic|II_1128079_TX=10090	|generic|tr_A0A0A0MQC7_A0A0A0MQC7_MOUSE	|generic|tr_A2A5Y6_A2A5Y6_MOUSE	|generic|sp_P10637_TAU_MOUSE	|generic|sp_P10637-2_TAU_MOUSE	|generic|sp_P10637-4_TAU_MOUSE	|generic|tr_Q3UH19_Q3UH19_MOUSE	|generic|sp_P10637-6_TAU_MOUSE	|generic|tr_Q8C5K4_Q8C5K4_MOUSE	|generic|tr_Q547J4_Q547J4_MOUSE	|generic|tr_B1AQW2_B1AQW2_MOUSE	|generic|sp_TAU_HUMAN_|
"""index: 14825, intensity: 14328.0, mobility: 1.054"""	0.550118	0.00181324	0.00618219	TLADEVSASLAKQGL	generic|II_1128081_TX=10090	|generic|II_1128079_TX=10090	|generic|tr_A0A0A0MQC7_A0A0A0MQC7_MOUSE	|generic|tr_A2A5Y6_A2A5Y6_MOUSE	|generic|sp_P10637_TAU_MOUSE	|generic|sp_P10637-2_TAU_MOUSE	|generic|sp_P10637-4_TAU_MOUSE	|generic|tr_Q3UH19_Q3UH19_MOUSE	|generic|sp_P10637-6_TAU_MOUSE	|generic|tr_Q8C5K4_Q8C5K4_MOUSE	|generic|tr_Q547J4_Q547J4_MOUSE	|generic|tr_B1AQW2_B1AQW2_MOUSE	|generic|sp_TAU_HUMAN_|
"""index: 714, intensity: 3648.0, mobility: 0.889"""	0.549716	0.00181324	0.00619683	EAKPAPTEVKTVPNDATQTKENESKA	generic|tr_A0A0A6YY91_A0A0A6YY91_MOUSE__II_850562	|generic|sp_P13595_NCAM1_MOUSE	|generic|sp_P13595-2_NCAM1_MOUSE	|generic|tr_E9QB01_E9QB01_MOUSE	|generic|tr_A0A0A6YY47_A0A0A6YY47_MOUSE|
"""index: 5345, intensity: 7062.0, mobility: 1.005"""	0.54918	0.00181324	0.00621632	PVVLTSGTGSQAQPQPAANQALAAGTH	generic|tr_Q3UR00_Q3UR00_MOUSE	|generic|tr_Q3UHW0_Q3UHW0_MOUSE	|generic|tr_Q3TQ21_Q3TQ21_MOUSE	|generic|tr_Q3TTW5_Q3TTW5_MOUSE	|generic|tr_Q3TRI4_Q3TRI4_MOUSE	|generic|tr_A8WHM8_A8WHM8_MOUSE	|generic|tr_E9Q6M7_E9Q6M7_MOUSE	|generic|sp_Q80U78_PUM1_MOUSE	|generic|sp_Q80U78-2_PUM1_MOUSE	|generic|sp_Q80U78-4_PUM1_MOUSE|
"""index: 1547, intensity: 3078.0, mobility: 0.863"""	0.548128	0.00181324	0.00625485	QEKNPLPSKETIEQEKQAGES	generic|sp_P20065_TYB4_MOUSE__chrX_-1_167207501_167208325_ENSMUST00000112175	|generic|tr_Q6ZWX2_Q6ZWX2_MOUSE__chrX_-1_167207501_167208325_ENSMUST00000112175|
"""index: 814, intensity: 2789.0, mobility: 0.980"""	0.547967	0.00181324	0.00626075	AQEQVQPKPLES	generic|tr_Q9DBN0_Q9DBN0_MOUSE	|generic|sp_P06728_APOA4_MOUSE|
"""index: 4381, intensity: 23769.0, mobility: 0.930"""	0.546932	0.00181324	0.00629893	QVANPNSAIFGGARPREEVVQKEQE	generic|tr_Q80U88_Q80U88_MOUSE__chr5_-1_134625358_134625459_ENSMUST00000202289__II_929730	|generic|tr_Q3V244_Q3V244_MOUSE__chr5_-1_134625358_134625459_ENSMUST00000202289__II_929730	|generic|tr_Q3TG58_Q3TG58_MOUSE__chr5_-1_134625358_134625459_ENSMUST00000202289__II_929730	|generic|tr_Q564E5_Q564E5_MOUSE__chr5_-1_134625358_134625459_ENSMUST00000202289__II_929730|
"""index: 938, intensity: 8829.0, mobility: 0.972"""	0.545985	0.00181324	0.00633403	SLSGAQIDDNNPR	generic|tr_Q3TXY0_Q3TXY0_MOUSE__chr5_1_37273379_37273519_ENSMUST00000202377	|generic|tr_Q6P1J1_Q6P1J1_MOUSE__chr5_1_37273379_37273519_ENSMUST00000202377	|generic|sp_P97427_DPYL1_MOUSE__chr5_1_37273379_37273519_ENSMUST00000202377	|generic|tr_Q3TY94_Q3TY94_MOUSE__chr5_1_37273379_37273519_ENSMUST00000202377|
"""index: 7944, intensity: 5196.0, mobility: 0.885"""	0.544775	0.00181324	0.00637918	QSGFSLSGAQIDDNIPRRTT	generic|sp_O08553_DPYL2_MOUSE|
"""index: 6885, intensity: 3443.0, mobility: 1.082"""	0.544251	0.00181324	0.00639885	SSFPEPTTDDVSPSLH	generic|sp_P14873_MAP1B_MOUSE	|generic|tr_B2RQQ5_B2RQQ5_MOUSE|
"""index: 8936, intensity: 13151.0, mobility: 1.009"""	0.544161	0.00181324	0.00640221	FSDIPNPIGSENSE	generic|sp_CAS1_BOVIN_|
"""index: 9483, intensity: 3280.0, mobility: 0.980"""	0.542926	0.00181324	0.00644881	VDLEPTVIDEVR	generic|sp_P05213_TBA1B_MOUSE__IP_3506392	|generic|tr_Q52L87_Q52L87_MOUSE__IP_3506392	|generic|tr_Q3TIZ0_Q3TIZ0_MOUSE__IP_3506393	|generic|tr_A0A2R8VHF3_A0A2R8VHF3_MOUSE__IP_3506392	|generic|sp_P68369_TBA1A_MOUSE__IP_3506392	|generic|IP_988839_TX=10090	|generic|II_3485679_TX=10090	|generic|IP_3502747_TX=10090	|generic|tr_O89052_O89052_MOUSE|
"""index: 1383, intensity: 6046.0, mobility: 0.953"""	0.540798	0.00181324	0.00652983	KTETQEKNPLPSKETIEQEKQAGES	generic|sp_P20065_TYB4_MOUSE__chrX_-1_167207501_167208325_ENSMUST00000112175	|generic|tr_Q6ZWX2_Q6ZWX2_MOUSE__chrX_-1_167207501_167208325_ENSMUST00000112175|
"""index: 7330, intensity: 4651.0, mobility: 0.908"""	0.540539	0.00181324	0.00653978	MGSNKGASQAGMTGYGMPRQIM	generic|tr_Q9D6K2_Q9D6K2_MOUSE	|generic|sp_Q9R1Q8_TAGL3_MOUSE|
"""index: 10205, intensity: 2625.0, mobility: 0.957"""	0.540184	0.00181324	0.00655342	LPGPLQDMFKK	generic|sp_P63040_CPLX1_MOUSE	|generic|sp_P84086_CPLX2_MOUSE|
"""index: 11429, intensity: 3987.0, mobility: 1.047"""	0.540145	0.00181324	0.00655491	AAPMIGYPMPTGYSQ	generic|tr_Q921Y3_Q921Y3_MOUSE__chr11_-1_106781850_106782137_ENSMUST00000133426__II_1125049	|generic|tr_Q9CSD9_Q9CSD9_MOUSE__chr11_-1_106783954_106783992_ENSMUST00000133426__II_1125049	|generic|tr_Q3V0Z8_Q3V0Z8_MOUSE__chr11_-1_106784876_106784983_ENSMUST00000133426__II_1125049	|generic|tr_A1L333_A1L333_MOUSE__chr11_-1_106784876_106784983_ENSMUST00000133426__II_1125049	|generic|tr_Q3UXW3_Q3UXW3_MOUSE__chr11_-1_106784876_106784983_ENSMUST00000133426__II_1125049	|generic|tr_Q5U222_Q5U222_MOUSE__chr11_-1_106784876_106784983_ENSMUST00000133426__II_1125049	|generic|tr_Q8BTS0_Q8BTS0_MOUSE__chr11_-1_106784876_106784983_ENSMUST00000133426__II_1125049	|generic|sp_Q61656_DDX5_MOUSE__chr11_-1_106784876_106784983_ENSMUST00000133426|
"""index: 1158, intensity: 3546.0, mobility: 0.868"""	0.539668	0.00181324	0.00657332	NAPPEPVPPPR	generic|sp_Q0VGU4_VGF_MOUSE|
"""index: 10250, intensity: 4360.0, mobility: 0.956"""	0.538922	0.00181324	0.00660214	LPGPLQDMFKK	generic|sp_P63040_CPLX1_MOUSE	|generic|sp_P84086_CPLX2_MOUSE|
"""index: 10286, intensity: 22886.0, mobility: 0.957"""	0.538902	0.00181324	0.00660294	TISPLDLAKLNQVARQQSH	generic|sp_P60335_PCBP1_MOUSE|
"""index: 15393, intensity: 5108.0, mobility: 0.994"""	0.538703	0.00181324	0.00661064	FVAPFPEVFGKE	generic|sp_CAS1_BOVIN_|
"""index: 8709, intensity: 3355.0, mobility: 1.130"""	0.537769	0.00181324	0.00664699	TNEIVEEQYTPQSLAT	generic|sp_Q03517_SCG2_MOUSE	|generic|tr_Q4W8U9_Q4W8U9_MOUSE|
"""index: 417, intensity: 12027.0, mobility: 0.898"""	0.536508	0.00181324	0.00669638	SANSNPAMAPRE	generic|tr_Q545V6_Q545V6_MOUSE|
"""index: 12554, intensity: 29104.0, mobility: 0.956"""	0.536273	0.00181324	0.00670561	APNLSRMGAVPVMIPAQSKDGSIV	generic|sp_P97792_CXAR_MOUSE__chr16_1_78334866_78334964_ENSMUST00000231251|
"""index: 2125, intensity: 2911.0, mobility: 1.166"""	0.53599	0.00181324	0.00671677	AEPSTPSGPESGPTPASAEQNE	generic|sp_P28667_MRP_MOUSE|
"""index: 5642, intensity: 6618.0, mobility: 0.961"""	0.535527	0.00181324	0.00673502	ADEVSASLAKQGL	generic|II_1128081_TX=10090	|generic|II_1128079_TX=10090	|generic|tr_A0A0A0MQC7_A0A0A0MQC7_MOUSE	|generic|tr_A2A5Y6_A2A5Y6_MOUSE	|generic|sp_P10637_TAU_MOUSE	|generic|sp_P10637-2_TAU_MOUSE	|generic|sp_P10637-4_TAU_MOUSE	|generic|tr_Q3UH19_Q3UH19_MOUSE	|generic|sp_P10637-6_TAU_MOUSE	|generic|tr_Q8C5K4_Q8C5K4_MOUSE	|generic|tr_Q547J4_Q547J4_MOUSE	|generic|tr_B1AQW2_B1AQW2_MOUSE	|generic|sp_TAU_HUMAN_|
"""index: 5114, intensity: 2910.0, mobility: 0.977"""	0.53388	0.00181324	0.00680048	ESSFSLSGSQIDDHVPKRASA	generic|sp_Q9EQF6_DPYL5_MOUSE__chr5_1_30791522_30791638_ENSMUST00000198503__II_944569|
"""index: 1675, intensity: 2640.0, mobility: 0.848"""	0.53313	0.00181324	0.00683046	AQIDDNIPR	generic|sp_O08553_DPYL2_MOUSE|
"""index: 4154, intensity: 4296.0, mobility: 1.164"""	0.532307	0.00181324	0.00686353	ATPASAQTAAKREIYL	generic|tr_Q2TJI9_Q2TJI9_MOUSE__chr18_-1_38189545_38189796_ENSMUST00000160721__II_1060469	|generic|tr_F7BJK1_F7BJK1_MOUSE__chr18_-1_38189545_38189796_ENSMUST00000160721__II_1060474	|generic|tr_Q2TJI7_Q2TJI7_MOUSE|
"""index: 8663, intensity: 5027.0, mobility: 0.984"""	0.532025	0.00181324	0.00687492	AEDVTAALAKQGL	generic|sp_P20357_MTAP2_MOUSE__chr1_1_66438885_66439007_ENSMUST00000172486	|generic|tr_Q80ZL4_Q80ZL4_MOUSE__chr1_1_66438885_66439007_ENSMUST00000172486	|generic|tr_Q3TLQ0_Q3TLQ0_MOUSE__chr1_1_66438885_66439007_ENSMUST00000172486	|generic|tr_Q80X35_Q80X35_MOUSE__chr1_1_66438885_66439007_ENSMUST00000172486	|generic|tr_B2KGT5_B2KGT5_MOUSE__chr1_1_66438885_66439007_ENSMUST00000172486	|generic|tr_A0A668KLC6_A0A668KLC6_MOUSE__chr1_1_66438885_66439007_ENSMUST00000172486|
"""index: 4220, intensity: 2508.0, mobility: 1.115"""	0.531167	0.00181324	0.0069096	AKAPAPAAPAAAEPQAEAPAAAASSEQSVAVKE	generic|sp_Q91XV3_BASP1_MOUSE|
"""index: 369, intensity: 2502.0, mobility: 0.946"""	0.530934	0.00181324	0.00691906	EDQAMEDIKQM	generic|sp_CAS1_BOVIN_|
"""index: 14399, intensity: 4966.0, mobility: 0.942"""	0.530502	0.00181324	0.00693664	QEPVLGPVRGPF	generic|sp_CASB_BOVIN_|
"""index: 11871, intensity: 4060.0, mobility: 0.991"""	0.529917	0.00181324	0.0069605	DTDGFNLEDALK	generic|sp_Q8BIF0_C99L2_MOUSE	|generic|sp_Q8BIF0-2_C99L2_MOUSE	|generic|tr_I7HJQ8_I7HJQ8_MOUSE|
"""index: 8003, intensity: 4965.0, mobility: 1.107"""	0.529489	0.00181324	0.00697799	QMEEKPVPAAPVPSPVAPAPVPSRRNPPGGKSSLVLG	generic|sp_P97825_JUPI1_MOUSE__II_1124041|
"""index: 12496, intensity: 4698.0, mobility: 0.824"""	0.529124	0.00181324	0.00699296	YLPGPLQDMFKK	generic|sp_P63040_CPLX1_MOUSE	|generic|sp_P84086_CPLX2_MOUSE|
"""index: 3724, intensity: 3021.0, mobility: 0.898"""	0.526903	0.00181324	0.00708472	AEPPPPEPPRI	generic|sp_Q8BIF0_C99L2_MOUSE	|generic|sp_Q8BIF0-2_C99L2_MOUSE	|generic|tr_I7HJQ8_I7HJQ8_MOUSE	|generic|tr_A2AP74_A2AP74_MOUSE|
"""index: 13263, intensity: 3254.0, mobility: 1.053"""	0.526242	0.00181324	0.00711226	LYQEPVLGPVRGPF	generic|sp_CASB_BOVIN_|
"""index: 12474, intensity: 4963.0, mobility: 1.002"""	0.525275	0.00181324	0.00715274	APNLSRMGAVPVMIPAQSKDGSIV	generic|sp_P97792_CXAR_MOUSE__chr16_1_78334866_78334964_ENSMUST00000231251|
"""index: 7591, intensity: 2919.0, mobility: 0.901"""	0.524926	0.00181324	0.00716738	AQPGGVPSAPTGPLGPPGHGQTLG	generic|sp_Q9Z1R2_BAG6_MOUSE__chr17_1_35147165_35147236_ENSMUST00000172882__II_1065885	|generic|tr_Q3UF95_Q3UF95_MOUSE__chr17_1_35147165_35147236_ENSMUST00000172882__II_1065885	|generic|tr_Q8HWH4_Q8HWH4_MOUSE__chr17_1_35140290_35140493_ENSMUST00000173351	|generic|tr_G3UZT6_G3UZT6_MOUSE__chr17_1_35147165_35147236_ENSMUST00000172882	|generic|tr_Q3TDL4_Q3TDL4_MOUSE__chr17_1_35140290_35140493_ENSMUST00000173351	|generic|tr_G3UYQ2_G3UYQ2_MOUSE__chr17_1_35147165_35147236_ENSMUST00000172882	|generic|tr_G3UXT8_G3UXT8_MOUSE__chr17_1_35140290_35140493_ENSMUST00000173351	|generic|tr_A0A1B0GX81_A0A1B0GX81_MOUSE__chr17_1_35140290_35140493_ENSMUST00000173351|
"""index: 8693, intensity: 2767.0, mobility: 1.195"""	0.524003	0.00181324	0.00720631	SSFPEPTTDDVSPSLHAEVG	generic|sp_P14873_MAP1B_MOUSE	|generic|tr_B2RQQ5_B2RQQ5_MOUSE|
"""index: 11691, intensity: 2507.0, mobility: 1.045"""	0.52062	0.00181324	0.00735083	AAPMIGYPMPTGYSQ	generic|tr_Q921Y3_Q921Y3_MOUSE__chr11_-1_106781850_106782137_ENSMUST00000133426__II_1125049	|generic|tr_Q9CSD9_Q9CSD9_MOUSE__chr11_-1_106783954_106783992_ENSMUST00000133426__II_1125049	|generic|tr_Q3V0Z8_Q3V0Z8_MOUSE__chr11_-1_106784876_106784983_ENSMUST00000133426__II_1125049	|generic|tr_A1L333_A1L333_MOUSE__chr11_-1_106784876_106784983_ENSMUST00000133426__II_1125049	|generic|tr_Q3UXW3_Q3UXW3_MOUSE__chr11_-1_106784876_106784983_ENSMUST00000133426__II_1125049	|generic|tr_Q5U222_Q5U222_MOUSE__chr11_-1_106784876_106784983_ENSMUST00000133426__II_1125049	|generic|tr_Q8BTS0_Q8BTS0_MOUSE__chr11_-1_106784876_106784983_ENSMUST00000133426__II_1125049	|generic|sp_Q61656_DDX5_MOUSE__chr11_-1_106784876_106784983_ENSMUST00000133426|
"""index: 10016, intensity: 6841.0, mobility: 0.850"""	0.51973	0.00181324	0.00738932	SRMGAVPVMIPAQSKDGSIV	generic|sp_P97792_CXAR_MOUSE__chr16_1_78334866_78334964_ENSMUST00000231251|
"""index: 4559, intensity: 3926.0, mobility: 0.932"""	0.519303	0.00181324	0.00740785	FSLSGSQIDDHVPKRASA	generic|sp_Q9EQF6_DPYL5_MOUSE__chr5_1_30791522_30791638_ENSMUST00000198503__II_944569|
"""index: 12007, intensity: 4967.0, mobility: 1.101"""	0.51909	0.00181324	0.00741714	MGAVPVMIPAQSKDGSIV	generic|sp_P97792_CXAR_MOUSE__chr16_1_78334866_78334964_ENSMUST00000231251|
"""index: 13529, intensity: 3540.0, mobility: 0.915"""	0.51816	0.00181324	0.00745773	VAELDQLLHY	generic|tr_Q3UZU8_Q3UZU8_MOUSE	|generic|sp_P16014_SCG1_MOUSE	|generic|tr_Q8BP91_Q8BP91_MOUSE|
"""index: 1872, intensity: 17046.0, mobility: 0.801"""	0.517714	0.00181324	0.00747726	TLPTKETIEQEKRSEIS	generic|tr_A6H6H4_A6H6H4_MOUSE|
"""index: 1815, intensity: 3640.0, mobility: 0.903"""	0.516061	0.00181324	0.00755014	TQEKNTLPTKETIEQEKRSEIS	generic|tr_A6H6H4_A6H6H4_MOUSE|
"""index: 8048, intensity: 3788.0, mobility: 0.852"""	0.514127	0.00181324	0.00763635	APVPMPDLKNVRSKIGSTENLK	generic|tr_A0A0A0MQC7_A0A0A0MQC7_MOUSE	|generic|tr_A2A5Y6_A2A5Y6_MOUSE	|generic|sp_P10637_TAU_MOUSE	|generic|sp_P10637-2_TAU_MOUSE	|generic|sp_P10637-3_TAU_MOUSE	|generic|sp_P10637-4_TAU_MOUSE	|generic|tr_Q3UH19_Q3UH19_MOUSE	|generic|sp_P10637-6_TAU_MOUSE	|generic|tr_Q547J4_Q547J4_MOUSE	|generic|tr_B1AQW2_B1AQW2_MOUSE|
"""index: 4574, intensity: 3745.0, mobility: 1.005"""	0.513601	0.00181324	0.00765995	SLSGAQIDDNIPR	generic|sp_O08553_DPYL2_MOUSE|
"""index: 4303, intensity: 2881.0, mobility: 1.123"""	0.513313	0.00181324	0.00767291	SVGSSASSTQPLLVHEDA	generic|tr_Q3ULJ6_Q3ULJ6_MOUSE__chr5_1_75654426_75654545_ENSMUST00000202167	|generic|sp_P05532_KIT_MOUSE__chr5_1_75654426_75654545_ENSMUST00000202167	|generic|sp_P05532-2_KIT_MOUSE__chr5_1_75654426_75654545_ENSMUST00000202167	|generic|sp_P05532-3_KIT_MOUSE__chr5_1_75654426_75654545_ENSMUST00000202167|
"""index: 904, intensity: 13464.0, mobility: 0.877"""	0.513039	0.00181324	0.00768523	TLPTKETIEQEKRSE	generic|tr_A6H6H4_A6H6H4_MOUSE|
"""index: 7369, intensity: 24576.0, mobility: 0.906"""	0.512599	0.00181324	0.0077051	MGSNKGASQAGMTGYGMPRQIM	generic|tr_Q9D6K2_Q9D6K2_MOUSE	|generic|sp_Q9R1Q8_TAGL3_MOUSE|
"""index: 5540, intensity: 2938.0, mobility: 0.810"""	0.512465	0.00181324	0.00771117	APVPMPDLK	generic|tr_A0A0A0MQC7_A0A0A0MQC7_MOUSE	|generic|tr_A2A5Y6_A2A5Y6_MOUSE	|generic|sp_P10637_TAU_MOUSE	|generic|sp_P10637-2_TAU_MOUSE	|generic|sp_P10637-3_TAU_MOUSE	|generic|sp_P10637-4_TAU_MOUSE	|generic|tr_Q3UH19_Q3UH19_MOUSE	|generic|sp_P10637-6_TAU_MOUSE	|generic|tr_Q547J4_Q547J4_MOUSE	|generic|tr_B1AQW2_B1AQW2_MOUSE	|generic|sp_TAU_HUMAN_|
"""index: 5678, intensity: 25506.0, mobility: 1.001"""	0.51001	0.00181324	0.00782304	TPIVIQPASATETT	generic|tr_Q921J3_Q921J3_MOUSE__chr2_1_181549329_181549376_ENSMUST00000116365	|generic|sp_P60904_DNJC5_MOUSE__chr2_1_181546445_181546492_ENSMUST00000116365|
"""index: 689, intensity: 2704.0, mobility: 0.938"""	0.50944	0.00181324	0.00784928	ETEEEPHVRVA	generic|sp_Q8BGK5_S35F1_MOUSE|
"""index: 8461, intensity: 20462.0, mobility: 0.930"""	0.509325	0.00181324	0.00785455	EDVTAALAKQGL	generic|sp_P20357_MTAP2_MOUSE__chr1_1_66438885_66439007_ENSMUST00000172486	|generic|tr_Q80ZL4_Q80ZL4_MOUSE__chr1_1_66438885_66439007_ENSMUST00000172486	|generic|tr_Q3TLQ0_Q3TLQ0_MOUSE__chr1_1_66438885_66439007_ENSMUST00000172486	|generic|tr_Q80X35_Q80X35_MOUSE__chr1_1_66438885_66439007_ENSMUST00000172486	|generic|tr_B2KGT5_B2KGT5_MOUSE__chr1_1_66438885_66439007_ENSMUST00000172486	|generic|tr_A0A668KLC6_A0A668KLC6_MOUSE__chr1_1_66438885_66439007_ENSMUST00000172486|
"""index: 4847, intensity: 3865.0, mobility: 1.032"""	0.508622	0.00181324	0.00788705	AQPAPKPEPSFSEYASVQVQRK	generic|sp_P97797_SHPS1_MOUSE	|generic|sp_P97797-2_SHPS1_MOUSE	|generic|sp_P97797-3_SHPS1_MOUSE	|generic|sp_P97797-4_SHPS1_MOUSE	|generic|tr_Q2M4I8_Q2M4I8_MOUSE	|generic|tr_E0CX65_E0CX65_MOUSE|
"""index: 5315, intensity: 6342.0, mobility: 0.930"""	0.507638	0.00181324	0.00793272	SDIPNPIGSENSE	generic|sp_CAS1_BOVIN_|
"""index: 10986, intensity: 21561.0, mobility: 0.877"""	0.506892	0.00181324	0.00796751	VAPFPEVFGK	generic|sp_CAS1_BOVIN_|
"""index: 3084, intensity: 2804.0, mobility: 1.055"""	0.506099	0.00181324	0.00800469	TTFSPPVAAATAKNQS	generic|tr_A0A571BED8_A0A571BED8_MOUSE__chr11_-1_74395775_74395891_ENSMUST00000047488__II_1135417	|generic|sp_Q5SVL6_RPGP2_MOUSE__chr11_-1_74395775_74395891_ENSMUST00000047488__II_1135417	|generic|sp_Q5SVL6-2_RPGP2_MOUSE__chr11_-1_74395775_74395891_ENSMUST00000047488__II_1135417	|generic|tr_A0A171EBK8_A0A171EBK8_MOUSE__chr11_-1_74395775_74395891_ENSMUST00000047488|
"""index: 7693, intensity: 2663.0, mobility: 1.085"""	0.505113	0.00181324	0.0080511	TMPPVSQPEGSIVLRS	generic|tr_Q80ZK2_Q80ZK2_MOUSE	|generic|tr_Q68FG2_Q68FG2_MOUSE	|generic|tr_Q3UGZ4_Q3UGZ4_MOUSE	|generic|tr_Q68FM2_Q68FM2_MOUSE	|generic|tr_Q6A087_Q6A087_MOUSE|
"""index: 13658, intensity: 3663.0, mobility: 0.945"""	0.50206	0.00181324	0.00819662	EVLNENLLRF	generic|sp_CAS1_BOVIN_|
"""index: 8009, intensity: 5838.0, mobility: 1.085"""	0.502048	0.00181324	0.00819722	AQMEEKPVPAAPVPSPVAPAPVPSRRNPPGGKSSLVLG	generic|sp_P97825_JUPI1_MOUSE__II_1124041|
"""index: 8916, intensity: 16769.0, mobility: 0.972"""	0.501848	0.00181324	0.00820685	TLADEVSASLAKQ	generic|II_1128081_TX=10090	|generic|II_1128079_TX=10090	|generic|tr_A0A0A0MQC7_A0A0A0MQC7_MOUSE	|generic|tr_A2A5Y6_A2A5Y6_MOUSE	|generic|sp_P10637_TAU_MOUSE	|generic|sp_P10637-2_TAU_MOUSE	|generic|sp_P10637-3_TAU_MOUSE	|generic|sp_P10637-4_TAU_MOUSE	|generic|tr_Q3UH19_Q3UH19_MOUSE	|generic|sp_P10637-6_TAU_MOUSE	|generic|tr_Q8C5K4_Q8C5K4_MOUSE	|generic|tr_Q547J4_Q547J4_MOUSE	|generic|tr_B1AQW2_B1AQW2_MOUSE	|generic|sp_TAU_HUMAN_|
"""index: 12057, intensity: 11773.0, mobility: 1.012"""	0.500313	0.00181324	0.00828107	YQEPVLGPVRGPF	generic|sp_CASB_BOVIN_|
"""index: 9774, intensity: 2611.0, mobility: 1.095"""	0.498726	0.00181324	0.00835855	QMEEKPVPAAPVPSPVAPAPVPSRRNPPGGKSSLVLG	generic|sp_P97825_JUPI1_MOUSE__II_1124041|
"""index: 8519, intensity: 4092.0, mobility: 0.968"""	0.497506	0.00181324	0.00841859	GMTGYGMPRQIM	generic|tr_Q9D6K2_Q9D6K2_MOUSE	|generic|sp_Q9R1Q8_TAGL3_MOUSE|
"""index: 8381, intensity: 3302.0, mobility: 0.930"""	0.497401	0.00181324	0.00842381	EDVTAALAKQGL	generic|sp_P20357_MTAP2_MOUSE__chr1_1_66438885_66439007_ENSMUST00000172486	|generic|tr_Q80ZL4_Q80ZL4_MOUSE__chr1_1_66438885_66439007_ENSMUST00000172486	|generic|tr_Q3TLQ0_Q3TLQ0_MOUSE__chr1_1_66438885_66439007_ENSMUST00000172486	|generic|tr_Q80X35_Q80X35_MOUSE__chr1_1_66438885_66439007_ENSMUST00000172486	|generic|tr_B2KGT5_B2KGT5_MOUSE__chr1_1_66438885_66439007_ENSMUST00000172486	|generic|tr_A0A668KLC6_A0A668KLC6_MOUSE__chr1_1_66438885_66439007_ENSMUST00000172486|
"""index: 3866, intensity: 3419.0, mobility: 1.017"""	0.497373	0.00181324	0.00842516	SGNFGGSRNMGGPYGGGNYGPGGSGGSGGYGGRS	generic|tr_B7ZP22_B7ZP22_MOUSE__II_591379	|generic|sp_O88569_ROA2_MOUSE__II_591379	|generic|sp_O88569-2_ROA2_MOUSE__II_591379	|generic|sp_O88569-3_ROA2_MOUSE__II_591379|
"""index: 10881, intensity: 12986.0, mobility: 1.013"""	0.497203	0.00181324	0.00843359	ASAPLVETSTPLRL	generic|sp_Q9QXV0_PCS1N_MOUSE|
"""index: 1311, intensity: 3190.0, mobility: 0.798"""	0.497171	0.00181324	0.00843519	EEPVDSRTPVTERVS	generic|sp_Q9Z2D6_MECP2_MOUSE__chrX_-1_74035417_74035656_ENSMUST00000123362__II_834118	|generic|sp_Q9Z2D6-2_MECP2_MOUSE__chrX_-1_74035417_74035656_ENSMUST00000123362__II_834118|
"""index: 1271, intensity: 2787.0, mobility: 1.088"""	0.495882	0.00181324	0.00849919	QEQAQEQVQPKPLES	generic|tr_Q9DBN0_Q9DBN0_MOUSE	|generic|sp_P06728_APOA4_MOUSE|
"""index: 3337, intensity: 20179.0, mobility: 0.884"""	0.495517	0.00181324	0.00851742	EPPPPEPPRI	generic|sp_Q8BIF0_C99L2_MOUSE	|generic|sp_Q8BIF0-2_C99L2_MOUSE	|generic|tr_I7HJQ8_I7HJQ8_MOUSE	|generic|tr_A2AP74_A2AP74_MOUSE|
"""index: 2726, intensity: 20356.0, mobility: 0.932"""	0.494972	0.00181324	0.00854469	LADEVSASLAKQ	generic|II_1128081_TX=10090	|generic|II_1128079_TX=10090	|generic|tr_A0A0A0MQC7_A0A0A0MQC7_MOUSE	|generic|tr_A2A5Y6_A2A5Y6_MOUSE	|generic|sp_P10637_TAU_MOUSE	|generic|sp_P10637-2_TAU_MOUSE	|generic|sp_P10637-3_TAU_MOUSE	|generic|sp_P10637-4_TAU_MOUSE	|generic|tr_Q3UH19_Q3UH19_MOUSE	|generic|sp_P10637-6_TAU_MOUSE	|generic|tr_Q8C5K4_Q8C5K4_MOUSE	|generic|tr_Q547J4_Q547J4_MOUSE	|generic|tr_B1AQW2_B1AQW2_MOUSE	|generic|sp_TAU_HUMAN_|
"""index: 7204, intensity: 3490.0, mobility: 1.032"""	0.49454	0.00181324	0.00856638	VFQELGKLTGPSNQ	generic|sp_Q03517_SCG2_MOUSE	|generic|tr_Q4W8U9_Q4W8U9_MOUSE|
"""index: 7999, intensity: 2779.0, mobility: 0.837"""	0.494163	0.00181324	0.00858535	AERPLNEQIAEAEADKI	generic|sp_P47867_SCG3_MOUSE__II_3456604	|generic|sp_P47867-2_SCG3_MOUSE__II_3456604|
"""index: 6536, intensity: 3443.0, mobility: 0.878"""	0.493754	0.00181324	0.008606	AQPPRTQTPPLGQTPQLGLK	generic|tr_Q3URI0_Q3URI0_MOUSE__II_882335	|generic|tr_F7CBP1_F7CBP1_MOUSE__chr7_-1_111074336_111074518_ENSMUST00000159465__II_882332	|generic|tr_A0JNY7_A0JNY7_MOUSE__chr7_-1_111074336_111074518_ENSMUST00000159465__II_882335	|generic|sp_Q62448_IF4G2_MOUSE__chr7_-1_111074336_111074518_ENSMUST00000159465__II_882328	|generic|sp_Q62448-2_IF4G2_MOUSE__chr7_-1_111074336_111074518_ENSMUST00000159465__II_882328	|generic|tr_G3XA17_G3XA17_MOUSE__chr7_-1_111074336_111074518_ENSMUST00000159465__II_882335	|generic|tr_Q3U9U9_Q3U9U9_MOUSE|
"""index: 3236, intensity: 2778.0, mobility: 0.934"""	0.492614	0.00181324	0.00866372	DSIYSSTPEVKA	generic|tr_B2RUC7_B2RUC7_MOUSE|
"""index: 9930, intensity: 2969.0, mobility: 1.173"""	0.491606	0.00181324	0.00871512	HDPDPNGELLPGSPTPEEPI	generic|sp_O70324_MOT8_MOUSE	|generic|tr_Q8K3S7_Q8K3S7_MOUSE|
"""index: 9579, intensity: 2850.0, mobility: 1.129"""	0.491307	0.00181324	0.00873042	AEPYDDIVGETVEKTE	generic|tr_Q78TF3_Q78TF3_MOUSE__chr9_1_109978869_110002753_ENSMUST00000169851	|generic|sp_P27546_MAP4_MOUSE	|generic|sp_P27546-2_MAP4_MOUSE	|generic|sp_P27546-3_MAP4_MOUSE|
"""index: 13567, intensity: 3144.0, mobility: 0.889"""	0.491123	0.00181324	0.00873984	LPGPLQDMFK	generic|sp_P63040_CPLX1_MOUSE	|generic|sp_P84086_CPLX2_MOUSE|
"""index: 11796, intensity: 2868.0, mobility: 1.101"""	0.490248	0.00181324	0.00878484	AAAAPMIGYPMPTGYSQ	generic|tr_Q921Y3_Q921Y3_MOUSE__chr11_-1_106781850_106782137_ENSMUST00000133426__II_1125049	|generic|tr_Q9CSD9_Q9CSD9_MOUSE__chr11_-1_106783954_106783992_ENSMUST00000133426__II_1125049	|generic|tr_Q3V0Z8_Q3V0Z8_MOUSE__chr11_-1_106784876_106784983_ENSMUST00000133426__II_1125049	|generic|tr_A1L333_A1L333_MOUSE__chr11_-1_106784876_106784983_ENSMUST00000133426__II_1125049	|generic|tr_Q3UXW3_Q3UXW3_MOUSE__chr11_-1_106784876_106784983_ENSMUST00000133426__II_1125049	|generic|tr_Q5U222_Q5U222_MOUSE__chr11_-1_106784876_106784983_ENSMUST00000133426__II_1125049	|generic|tr_Q8BTS0_Q8BTS0_MOUSE__chr11_-1_106784876_106784983_ENSMUST00000133426__II_1125049|
"""index: 1238, intensity: 2949.0, mobility: 0.925"""	0.488146	0.00181324	0.00889383	LAGTRESVDSAKPRVY	generic|sp_P35455_NEU2_MOUSE|
"""index: 6055, intensity: 17008.0, mobility: 0.909"""	0.487752	0.00181324	0.00891443	DIPNPIGSENSE	generic|sp_CAS1_BOVIN_|
"""index: 3538, intensity: 2925.0, mobility: 1.075"""	0.487647	0.00181324	0.00891991	SPAPATGASGQASELAPSTADSAVPPAPAKTEKGPVETK	generic|tr_A0A0A6YY91_A0A0A6YY91_MOUSE__II_850562|
"""index: 340, intensity: 3152.0, mobility: 0.873"""	0.487368	0.00181324	0.00893451	NPAENGDAKTDQAQKAEGAGDAK	generic|IP_1078763_TX=10090	|generic|tr_F6W687_F6W687_MOUSE	|generic|tr_A3KGL9_A3KGL9_MOUSE	|generic|tr_Q5XK38_Q5XK38_MOUSE	|generic|sp_P09602_HMGN2_MOUSE	|generic|tr_Q58E57_Q58E57_MOUSE|
"""index: 1022, intensity: 4682.0, mobility: 1.135"""	0.48728	0.00181324	0.00893915	TLPTKETIEQEKRSE	generic|tr_A6H6H4_A6H6H4_MOUSE|
"""index: 6992, intensity: 3786.0, mobility: 0.922"""	0.485963	0.00181324	0.00900848	EHPGAPPQPPAPLQPALAPPSR	generic|sp_Q7TSJ2_MAP6_MOUSE__chr7_1_99336781_99337002_ENSMUST00000122101__II_884487	|generic|sp_Q7TSJ2-2_MAP6_MOUSE__chr7_1_99269285_99269317_ENSMUST00000208978__II_884487	|generic|tr_D3Z6W1_D3Z6W1_MOUSE__chr7_1_99269285_99269317_ENSMUST00000208978__II_884487|
"""index: 6667, intensity: 6171.0, mobility: 0.925"""	0.484304	0.00181324	0.00909659	DIPNPIGSENSE	generic|sp_CAS1_BOVIN_|
"""index: 8647, intensity: 2771.0, mobility: 1.118"""	0.483506	0.00181324	0.00913928	IVQDGPPQSPPNIYYKV	generic|tr_Q543Q7_Q543Q7_MOUSE|
"""index: 7631, intensity: 3306.0, mobility: 1.038"""	0.482908	0.00181324	0.00917138	AEPYDDIVGETVEK	generic|tr_Q78TF3_Q78TF3_MOUSE__chr9_1_109978869_110002753_ENSMUST00000169851	|generic|sp_P27546_MAP4_MOUSE	|generic|sp_P27546-2_MAP4_MOUSE	|generic|sp_P27546-3_MAP4_MOUSE|
"""index: 5894, intensity: 19090.0, mobility: 1.208"""	0.482361	0.00181324	0.00920087	GSQQPPQPQQAYSQKALL	generic|sp_P70297_STAM1_MOUSE__chr2_1_14102418_14102489_ENSMUST00000193636__II_1014500	|generic|IP_1121602_TX=10090	|generic|tr_Q3UMC8_Q3UMC8_MOUSE__chr2_1_14102418_14102489_ENSMUST00000193636	|generic|tr_Q9CU37_Q9CU37_MOUSE	|generic|tr_Q3TPR2_Q3TPR2_MOUSE__chr2_1_14141735_14141881_ENSMUST00000193636|
"""index: 4351, intensity: 2730.0, mobility: 1.045"""	0.481231	0.00181324	0.00926203	ETQSAEPPPPEPPRI	generic|sp_Q8BIF0_C99L2_MOUSE	|generic|sp_Q8BIF0-2_C99L2_MOUSE	|generic|tr_I7HJQ8_I7HJQ8_MOUSE	|generic|tr_A2AP74_A2AP74_MOUSE|
"""index: 3276, intensity: 3495.0, mobility: 1.152"""	0.48079	0.00181324	0.00928603	QQQPQPHHIPTSAPVYQ	generic|tr_Q543N3_Q543N3_MOUSE__II_1131100	|generic|II_1131096_TX=10090	|generic|tr_A2A6H0_A2A6H0_MOUSE|
"""index: 1183, intensity: 2711.0, mobility: 0.788"""	0.480618	0.00181324	0.00929542	TLPTKETIEQEK	generic|tr_A6H6H4_A6H6H4_MOUSE|
"""index: 4561, intensity: 2974.0, mobility: 1.048"""	0.480371	0.00181324	0.00930887	ETQSAEPPPPEPPRI	generic|sp_Q8BIF0_C99L2_MOUSE	|generic|sp_Q8BIF0-2_C99L2_MOUSE	|generic|tr_I7HJQ8_I7HJQ8_MOUSE	|generic|tr_A2AP74_A2AP74_MOUSE|
"""index: 8390, intensity: 4934.0, mobility: 0.924"""	0.479967	0.00181324	0.00933097	EDVTAALAKQGL	generic|sp_P20357_MTAP2_MOUSE__chr1_1_66438885_66439007_ENSMUST00000172486	|generic|tr_Q80ZL4_Q80ZL4_MOUSE__chr1_1_66438885_66439007_ENSMUST00000172486	|generic|tr_Q3TLQ0_Q3TLQ0_MOUSE__chr1_1_66438885_66439007_ENSMUST00000172486	|generic|tr_Q80X35_Q80X35_MOUSE__chr1_1_66438885_66439007_ENSMUST00000172486	|generic|tr_B2KGT5_B2KGT5_MOUSE__chr1_1_66438885_66439007_ENSMUST00000172486	|generic|tr_A0A668KLC6_A0A668KLC6_MOUSE__chr1_1_66438885_66439007_ENSMUST00000172486|
"""index: 1918, intensity: 3161.0, mobility: 0.822"""	0.477806	0.00181324	0.00944999	TLPTKETIEQEKRSEIS	generic|tr_A6H6H4_A6H6H4_MOUSE|
"""index: 6902, intensity: 3041.0, mobility: 0.850"""	0.477437	0.00181324	0.00947049	GSNKGASQAGMTGYGMPRQIM	generic|tr_Q9D6K2_Q9D6K2_MOUSE	|generic|sp_Q9R1Q8_TAGL3_MOUSE|
"""index: 14776, intensity: 3270.0, mobility: 1.052"""	0.477194	0.00181324	0.00948399	TLADEVSASLAKQGL	generic|II_1128081_TX=10090	|generic|II_1128079_TX=10090	|generic|tr_A0A0A0MQC7_A0A0A0MQC7_MOUSE	|generic|tr_A2A5Y6_A2A5Y6_MOUSE	|generic|sp_P10637_TAU_MOUSE	|generic|sp_P10637-2_TAU_MOUSE	|generic|sp_P10637-4_TAU_MOUSE	|generic|tr_Q3UH19_Q3UH19_MOUSE	|generic|sp_P10637-6_TAU_MOUSE	|generic|tr_Q8C5K4_Q8C5K4_MOUSE	|generic|tr_Q547J4_Q547J4_MOUSE	|generic|tr_B1AQW2_B1AQW2_MOUSE	|generic|sp_TAU_HUMAN_|
"""index: 4147, intensity: 2794.0, mobility: 0.980"""	0.476951	0.00181324	0.00949751	QSAEPPPPEPPRI	generic|sp_Q8BIF0_C99L2_MOUSE	|generic|sp_Q8BIF0-2_C99L2_MOUSE	|generic|tr_I7HJQ8_I7HJQ8_MOUSE	|generic|tr_A2AP74_A2AP74_MOUSE|
"""index: 7778, intensity: 4034.0, mobility: 1.000"""	0.476862	0.00181324	0.00950247	AQQESPPKNYLGVEEEKIMDHSHSDGLH	generic|sp_Q6P5F6_S39AA_MOUSE|
"""index: 6856, intensity: 3767.0, mobility: 1.012"""	0.476189	0.00181324	0.00954007	QVANPNSAIFGGARP	generic|tr_Q80U88_Q80U88_MOUSE__chr5_-1_134625358_134625459_ENSMUST00000202289__II_929730	|generic|tr_Q3V244_Q3V244_MOUSE__chr5_-1_134625358_134625459_ENSMUST00000202289__II_929730	|generic|tr_Q3TG58_Q3TG58_MOUSE__chr5_-1_134625358_134625459_ENSMUST00000202289__II_929730	|generic|tr_Q564E5_Q564E5_MOUSE__chr5_-1_134625358_134625459_ENSMUST00000202289__II_929730|
"""index: 14448, intensity: 7092.0, mobility: 0.925"""	0.476097	0.00181324	0.00954525	QEPVLGPVRGPF	generic|sp_CASB_BOVIN_|
"""index: 1372, intensity: 13378.0, mobility: 0.800"""	0.474172	0.00181324	0.00965363	EEPVDSRTPVTERVS	generic|sp_Q9Z2D6_MECP2_MOUSE__chrX_-1_74035417_74035656_ENSMUST00000123362__II_834118	|generic|sp_Q9Z2D6-2_MECP2_MOUSE__chrX_-1_74035417_74035656_ENSMUST00000123362__II_834118|
"""index: 2297, intensity: 2717.0, mobility: 1.013"""	0.473395	0.00181324	0.00969771	AATSAAQNAFKGNQM	generic|tr_Q3TD71_Q3TD71_MOUSE	|generic|tr_Q3TSA8_Q3TSA8_MOUSE	|generic|tr_Q3UY11_Q3UY11_MOUSE|
"""index: 1152, intensity: 3586.0, mobility: 0.988"""	0.473105	0.00181324	0.00971421	AIEPAPPSQEAEAKG	generic|sp_P28667_MRP_MOUSE|
"""index: 5236, intensity: 3603.0, mobility: 0.810"""	0.472891	0.00181324	0.00972641	APVPMPDLK	generic|tr_A0A0A0MQC7_A0A0A0MQC7_MOUSE	|generic|tr_A2A5Y6_A2A5Y6_MOUSE	|generic|sp_P10637_TAU_MOUSE	|generic|sp_P10637-2_TAU_MOUSE	|generic|sp_P10637-3_TAU_MOUSE	|generic|sp_P10637-4_TAU_MOUSE	|generic|tr_Q3UH19_Q3UH19_MOUSE	|generic|sp_P10637-6_TAU_MOUSE	|generic|tr_Q547J4_Q547J4_MOUSE	|generic|tr_B1AQW2_B1AQW2_MOUSE	|generic|sp_TAU_HUMAN_|
"""index: 4289, intensity: 5038.0, mobility: 1.007"""	0.472887	0.00181324	0.00972664	LSRAQPAPKPEPSFSEYASVQVQRK	generic|sp_P97797_SHPS1_MOUSE	|generic|sp_P97797-2_SHPS1_MOUSE	|generic|sp_P97797-3_SHPS1_MOUSE	|generic|sp_P97797-4_SHPS1_MOUSE	|generic|tr_Q2M4I8_Q2M4I8_MOUSE	|generic|tr_E0CX65_E0CX65_MOUSE|
"""index: 1813, intensity: 3332.0, mobility: 0.801"""	0.472688	0.00181324	0.009738	TLPTKETIEQEKRSEIS	generic|tr_A6H6H4_A6H6H4_MOUSE|
"""index: 974, intensity: 16601.0, mobility: 0.969"""	0.472615	0.00181324	0.0097422	SLSGAQIDDNNPR	generic|tr_Q3TXY0_Q3TXY0_MOUSE__chr5_1_37273379_37273519_ENSMUST00000202377	|generic|tr_Q6P1J1_Q6P1J1_MOUSE__chr5_1_37273379_37273519_ENSMUST00000202377	|generic|sp_P97427_DPYL1_MOUSE__chr5_1_37273379_37273519_ENSMUST00000202377	|generic|tr_Q3TY94_Q3TY94_MOUSE__chr5_1_37273379_37273519_ENSMUST00000202377|
"""index: 1702, intensity: 12827.0, mobility: 0.848"""	0.471222	0.00181324	0.00982211	NPLPSKETIEQEKQAGES	generic|sp_P20065_TYB4_MOUSE__chrX_-1_167207501_167208325_ENSMUST00000112175	|generic|tr_Q6ZWX2_Q6ZWX2_MOUSE__chrX_-1_167207501_167208325_ENSMUST00000112175|
"""index: 11946, intensity: 8156.0, mobility: 1.027"""	0.470736	0.00181324	0.00985013	YQEPVLGPVRGPF	generic|sp_CASB_BOVIN_|
"""index: 6378, intensity: 4561.0, mobility: 0.948"""	0.469456	0.00181324	0.0099244	VLEYLNQEQAEQGREHLA	generic|sp_Q03517_SCG2_MOUSE	|generic|tr_Q4W8U9_Q4W8U9_MOUSE|
"""index: 875, intensity: 3714.0, mobility: 0.880"""	0.469109	0.00181324	0.00994463	ADEVSASLAKQ	generic|II_1128081_TX=10090	|generic|II_1128079_TX=10090	|generic|tr_A0A0A0MQC7_A0A0A0MQC7_MOUSE	|generic|tr_A2A5Y6_A2A5Y6_MOUSE	|generic|sp_P10637_TAU_MOUSE	|generic|sp_P10637-2_TAU_MOUSE	|generic|sp_P10637-3_TAU_MOUSE	|generic|sp_P10637-4_TAU_MOUSE	|generic|tr_Q3UH19_Q3UH19_MOUSE	|generic|sp_P10637-6_TAU_MOUSE	|generic|tr_Q8C5K4_Q8C5K4_MOUSE	|generic|tr_Q547J4_Q547J4_MOUSE	|generic|tr_B1AQW2_B1AQW2_MOUSE	|generic|sp_TAU_HUMAN_|
"""index: 6460, intensity: 3000.0, mobility: 1.256"""	0.469032	0.00181324	0.00994908	AMGAAQGAMNQPQTQYSATPNY	generic|sp_Q9JKD3_SCAM5_MOUSE__chr9_-1_57443670_57443780_ENSMUST00000215208__II_3456302|
"""index: 4209, intensity: 12706.0, mobility: 0.831"""	0.468591	0.00181324	0.00997485	ATPASAQTAAKREIYL	generic|tr_Q2TJI9_Q2TJI9_MOUSE__chr18_-1_38189545_38189796_ENSMUST00000160721__II_1060469	|generic|tr_F7BJK1_F7BJK1_MOUSE__chr18_-1_38189545_38189796_ENSMUST00000160721__II_1060474	|generic|tr_Q2TJI7_Q2TJI7_MOUSE|
"""index: 3927, intensity: 22947.0, mobility: 0.863"""	0.468525	0.00181324	0.00997871	EPPPPEPPRI	generic|sp_Q8BIF0_C99L2_MOUSE	|generic|sp_Q8BIF0-2_C99L2_MOUSE	|generic|tr_I7HJQ8_I7HJQ8_MOUSE	|generic|tr_A2AP74_A2AP74_MOUSE|
"""index: 17495, intensity: 7258.0, mobility: 1.167"""	0.468487	0.00181324	0.00998093	YQEPVLGPVRGPFPIIV	generic|sp_CASB_BOVIN_|
"""index: 2550, intensity: 3173.0, mobility: 1.015"""	0.468148	0.00181324	0.0100008	GASQAGMTGYGMPRQ	generic|tr_Q9D6K2_Q9D6K2_MOUSE	|generic|sp_Q9WVA4_TAGL2_MOUSE	|generic|sp_Q9R1Q8_TAGL3_MOUSE|
"""index: 2892, intensity: 3256.0, mobility: 0.898"""	0.466695	0.00181324	0.0100864	QAMEDIKQME	generic|sp_CAS1_BOVIN_|
"""index: 4624, intensity: 5129.0, mobility: 0.867"""	0.466693	0.00181324	0.0100865	DKPDMGEIASFDKAKLKKTETQEKN	generic|tr_A0A0N4SVF0_A0A0N4SVF0_MOUSE	|generic|tr_A6H6H4_A6H6H4_MOUSE|
"""index: 11822, intensity: 15575.0, mobility: 1.009"""	0.466293	0.00181324	0.0101102	YQEPVLGPVRGPF	generic|sp_CASB_BOVIN_|
"""index: 14548, intensity: 29108.0, mobility: 0.947"""	0.464758	0.00181324	0.0102016	QEPVLGPVRGPF	generic|sp_CASB_BOVIN_|
"""index: 9025, intensity: 3040.0, mobility: 0.966"""	0.464469	0.00181324	0.010219	ISTPEELGLDKV	generic|sp_P12787_COX5A_MOUSE__chr9_1_57531738_57531782_ENSMUST00000213678__II_1928612|
"""index: 871, intensity: 3221.0, mobility: 0.778"""	0.464457	0.00181324	0.0102196	SQPARVVDEREQM	generic|sp_P60879_SNP25_MOUSE	|generic|sp_P60879-2_SNP25_MOUSE|
"""index: 9157, intensity: 3546.0, mobility: 1.085"""	0.46404	0.00181324	0.0102447	TNEIVEEQYTPQSL	generic|sp_Q03517_SCG2_MOUSE	|generic|tr_Q4W8U9_Q4W8U9_MOUSE|
"""index: 4824, intensity: 5112.0, mobility: 1.055"""	0.463173	0.00181324	0.0102969	AQPAPKPEPSFSEYASVQVQRK	generic|sp_P97797_SHPS1_MOUSE	|generic|sp_P97797-2_SHPS1_MOUSE	|generic|sp_P97797-3_SHPS1_MOUSE	|generic|sp_P97797-4_SHPS1_MOUSE	|generic|tr_Q2M4I8_Q2M4I8_MOUSE	|generic|tr_E0CX65_E0CX65_MOUSE|
"""index: 8001, intensity: 3794.0, mobility: 1.011"""	0.462963	0.00181324	0.0103096	AQMEEKPVPAAPVPSPVAPAPVPSRRNPPGGKSSLVLG	generic|sp_P97825_JUPI1_MOUSE__II_1124041|
"""index: 7233, intensity: 7209.0, mobility: 0.942"""	0.462722	0.00181324	0.0103242	AANAASTAATSAAQNAFKGNQM	generic|tr_Q3TD71_Q3TD71_MOUSE	|generic|tr_Q3TSA8_Q3TSA8_MOUSE	|generic|tr_Q3UY11_Q3UY11_MOUSE|
"""index: 15676, intensity: 3257.0, mobility: 1.088"""	0.462661	0.00181324	0.0103279	LLYQEPVLGPVRGPF	generic|sp_CASB_BOVIN_|
"""index: 1327, intensity: 3254.0, mobility: 0.831"""	0.462153	0.00181324	0.0103587	SRSGGGGGGGLGSGGSIRSSY	generic|sp_K1C9_HUMAN_|
"""index: 2495, intensity: 2998.0, mobility: 0.986"""	0.461219	0.00181324	0.0104156	VQLAGTRESVDSAKPRVY	generic|sp_P35455_NEU2_MOUSE|
"""index: 12350, intensity: 2914.0, mobility: 1.211"""	0.460989	0.00181324	0.0104296	QNPAGPVAIAPELESKESVL	generic|tr_Q5SSP3_Q5SSP3_MOUSE	|generic|tr_Q3US35_Q3US35_MOUSE	|generic|tr_Q9ESU8_Q9ESU8_MOUSE	|generic|tr_Q8BXT5_Q8BXT5_MOUSE	|generic|sp_O35874_SATT_MOUSE|
"""index: 6155, intensity: 3968.0, mobility: 1.212"""	0.460448	0.00181324	0.0104628	SESEDYSPSSSETVRSPNSPF	generic|tr_Q9JLM6_Q9JLM6_MOUSE__chr3_1_55533624_55533734_ENSMUST00000199702__II_984463	|generic|tr_A3KN70_A3KN70_MOUSE__chr3_1_55533624_55533734_ENSMUST00000199702__II_984463	|generic|tr_A0A0G2JE54_A0A0G2JE54_MOUSE__chr3_1_55533624_55533734_ENSMUST00000199702__II_984463	|generic|tr_A0A0G2JGQ6_A0A0G2JGQ6_MOUSE__chr3_1_55533624_55533734_ENSMUST00000199702__II_984463	|generic|tr_Q8CHG1_Q8CHG1_MOUSE__chr3_1_55533624_55533734_ENSMUST00000199702__II_984463	|generic|sp_Q9JLM8_DCLK1_MOUSE__chr3_1_55533624_55533734_ENSMUST00000199702	|generic|tr_Q8CCN4_Q8CCN4_MOUSE__chr3_1_55533624_55533734_ENSMUST00000199702|
"""index: 7213, intensity: 4743.0, mobility: 0.932"""	0.45971	0.00181324	0.0105082	SVNPYLQGKRLDNVVAKKSVPHF	generic|tr_Q3TT51_Q3TT51_MOUSE|
"""index: 6015, intensity: 3036.0, mobility: 0.867"""	0.459255	0.00181324	0.0105363	TAPVPMPDLK	generic|tr_A0A0A0MQC7_A0A0A0MQC7_MOUSE	|generic|tr_A2A5Y6_A2A5Y6_MOUSE	|generic|sp_P10637_TAU_MOUSE	|generic|sp_P10637-2_TAU_MOUSE	|generic|sp_P10637-3_TAU_MOUSE	|generic|sp_P10637-4_TAU_MOUSE	|generic|tr_Q3UH19_Q3UH19_MOUSE	|generic|sp_P10637-6_TAU_MOUSE	|generic|tr_Q547J4_Q547J4_MOUSE	|generic|tr_B1AQW2_B1AQW2_MOUSE	|generic|sp_TAU_HUMAN_|
"""index: 3140, intensity: 3992.0, mobility: 0.969"""	0.459042	0.00181324	0.0105494	LSTSDTSHRGTPSEDEAKAETIRNL	generic|sp_Q8JZP2_SYN3_MOUSE__chr10_-1_86466975_86467268_ENSMUST00000145864__II_1149215	|generic|tr_Q9QZA3_Q9QZA3_MOUSE__chr10_-1_86407609_86407689_ENSMUST00000145864	|generic|tr_Q3KN99_Q3KN99_MOUSE__chr10_-1_86407609_86407689_ENSMUST00000145864|
"""index: 13128, intensity: 2618.0, mobility: 1.058"""	0.458494	0.00181324	0.0105834	LYQEPVLGPVRGPF	generic|sp_CASB_BOVIN_|
"""index: 6710, intensity: 2520.0, mobility: 1.098"""	0.458422	0.00181324	0.0105879	SEPAFQINTQSDPQPT	generic|tr_A0A0J9YV24_A0A0J9YV24_MOUSE	|generic|sp_E9PUL5_PRRT2_MOUSE|
"""index: 7316, intensity: 3999.0, mobility: 1.012"""	0.458125	0.00181324	0.0106063	QQAPPVRNLHQSGFSLSGAQIDDNIPRRTTQ	generic|sp_O08553_DPYL2_MOUSE|
"""index: 2711, intensity: 3365.0, mobility: 0.968"""	0.45778	0.00181324	0.0106278	AGPQAAEPSTPSGPESGPTPASAEQNE	generic|sp_P28667_MRP_MOUSE|
"""index: 10833, intensity: 3689.0, mobility: 1.045"""	0.457327	0.00181324	0.0106561	DLPIMPKVSYGLK	generic|sp_Q9JM96_BORG4_MOUSE	|generic|tr_A2A6Q2_A2A6Q2_MOUSE	|generic|tr_Q3TH99_Q3TH99_MOUSE|
"""index: 1220, intensity: 18062.0, mobility: 0.869"""	0.456697	0.00181324	0.0106955	KNPLPSKETIEQEKQAGES	generic|sp_P20065_TYB4_MOUSE__chrX_-1_167207501_167208325_ENSMUST00000112175	|generic|tr_Q6ZWX2_Q6ZWX2_MOUSE__chrX_-1_167207501_167208325_ENSMUST00000112175|
"""index: 7986, intensity: 3330.0, mobility: 0.927"""	0.455335	0.00181324	0.0107813	APVPMPDLKNVRSKIGSTENLK	generic|tr_A0A0A0MQC7_A0A0A0MQC7_MOUSE	|generic|tr_A2A5Y6_A2A5Y6_MOUSE	|generic|sp_P10637_TAU_MOUSE	|generic|sp_P10637-2_TAU_MOUSE	|generic|sp_P10637-3_TAU_MOUSE	|generic|sp_P10637-4_TAU_MOUSE	|generic|tr_Q3UH19_Q3UH19_MOUSE	|generic|sp_P10637-6_TAU_MOUSE	|generic|tr_Q547J4_Q547J4_MOUSE	|generic|tr_B1AQW2_B1AQW2_MOUSE|
"""index: 1627, intensity: 3584.0, mobility: 0.864"""	0.455288	0.00181324	0.0107842	QEDAELQPR	generic|sp_P56388_CART_MOUSE	|generic|sp_P56388-2_CART_MOUSE	|generic|tr_Q3UY31_Q3UY31_MOUSE|
"""index: 6032, intensity: 3717.0, mobility: 1.227"""	0.453945	0.00181324	0.0108695	MGAAQGAMNQPQTQYSATPNY	generic|sp_Q9JKD3_SCAM5_MOUSE__chr9_-1_57443670_57443780_ENSMUST00000215208__II_3456302|
"""index: 1735, intensity: 2774.0, mobility: 0.863"""	0.453886	0.00181324	0.0108733	QEDAELQPR	generic|sp_P56388_CART_MOUSE	|generic|sp_P56388-2_CART_MOUSE	|generic|tr_Q3UY31_Q3UY31_MOUSE|
"""index: 2422, intensity: 3080.0, mobility: 0.768"""	0.451542	0.00181324	0.0110238	FENKVPEKQKLFQ	generic|sp_P48771_CX7A2_MOUSE__II_3500032	|generic|II_3500033_TX=10090|
"""index: 11777, intensity: 20879.0, mobility: 1.102"""	0.451207	0.00181324	0.0110455	MGAVPVMIPAQSKDGSIV	generic|sp_P97792_CXAR_MOUSE__chr16_1_78334866_78334964_ENSMUST00000231251|
"""index: 2348, intensity: 4695.0, mobility: 0.924"""	0.449499	0.00181324	0.0111566	QPPPPPYYPPEDKKTQ	generic|tr_Q3TRG5_Q3TRG5_MOUSE__II_1123726	|generic|sp_P97765_WBP2_MOUSE__II_1123728	|generic|sp_P97765-2_WBP2_MOUSE__II_1123726	|generic|chr11_-1_116079543_116079920_ENSMUST00000074628|
"""index: 8022, intensity: 3560.0, mobility: 1.049"""	0.449339	0.00181324	0.0111671	DGPPQSPPNIYYKV	generic|tr_Q543Q7_Q543Q7_MOUSE|
"""index: 2433, intensity: 4963.0, mobility: 0.820"""	0.447838	0.00181324	0.0112658	GSQIDDHVPKRASARIL	generic|sp_Q9EQF6_DPYL5_MOUSE__chr5_1_30791522_30791638_ENSMUST00000198503__II_944569|
"""index: 8794, intensity: 4374.0, mobility: 0.988"""	0.446727	0.00181324	0.0113395	TLADEVSASLAKQG	generic|II_1128081_TX=10090	|generic|II_1128079_TX=10090	|generic|tr_A0A0A0MQC7_A0A0A0MQC7_MOUSE	|generic|tr_A2A5Y6_A2A5Y6_MOUSE	|generic|sp_P10637_TAU_MOUSE	|generic|sp_P10637-2_TAU_MOUSE	|generic|sp_P10637-3_TAU_MOUSE	|generic|sp_P10637-4_TAU_MOUSE	|generic|tr_Q3UH19_Q3UH19_MOUSE	|generic|sp_P10637-6_TAU_MOUSE	|generic|tr_Q8C5K4_Q8C5K4_MOUSE	|generic|tr_Q547J4_Q547J4_MOUSE	|generic|tr_B1AQW2_B1AQW2_MOUSE	|generic|sp_TAU_HUMAN_|
"""index: 7712, intensity: 15182.0, mobility: 0.993"""	0.44654	0.00181324	0.0113519	LKPRTVATPLNQVANPNSAIFGGARPREEVVQKEQE	generic|tr_Q80U88_Q80U88_MOUSE__chr5_-1_134625358_134625459_ENSMUST00000202289__II_929730	|generic|tr_Q3V244_Q3V244_MOUSE__chr5_-1_134625358_134625459_ENSMUST00000202289__II_929730	|generic|tr_Q3TG58_Q3TG58_MOUSE__chr5_-1_134625358_134625459_ENSMUST00000202289__II_929730	|generic|tr_Q564E5_Q564E5_MOUSE__chr5_-1_134625358_134625459_ENSMUST00000202289__II_929730|
"""index: 12503, intensity: 2964.0, mobility: 1.156"""	0.446405	0.00181324	0.0113609	GSQTPQMPAQAMFMAPAQ	generic|sp_Q7TN29_SMAP2_MOUSE|
"""index: 2180, intensity: 29702.0, mobility: 0.920"""	0.446241	0.00181324	0.0113718	TLPTKETIEQEKRSEIS	generic|tr_A6H6H4_A6H6H4_MOUSE|
"""index: 16665, intensity: 34101.0, mobility: 1.031"""	0.444698	0.00181324	0.0114752	AERGGGGGGGGGGGGGGGGGGPGGRRLSGAHAVRRPGPVLRPAPPV	generic|IP_1031105_TX=10090|
"""index: 5799, intensity: 2912.0, mobility: 1.213"""	0.443239	0.00181324	0.0115737	GSQQPPQPQQAYSQKALL	generic|sp_P70297_STAM1_MOUSE__chr2_1_14102418_14102489_ENSMUST00000193636__II_1014500	|generic|IP_1121602_TX=10090	|generic|tr_Q3UMC8_Q3UMC8_MOUSE__chr2_1_14102418_14102489_ENSMUST00000193636	|generic|tr_Q9CU37_Q9CU37_MOUSE	|generic|tr_Q3TPR2_Q3TPR2_MOUSE__chr2_1_14141735_14141881_ENSMUST00000193636|
"""index: 8414, intensity: 4607.0, mobility: 0.911"""	0.443104	0.00181324	0.0115829	GSAVISLEGKPL	generic|tr_F8WGL3_F8WGL3_MOUSE__chr19_1_5492659_5492808_ENSMUST00000236645	|generic|sp_P18760_COF1_MOUSE__chr19_1_5492659_5492808_ENSMUST00000236645|
"""index: 12546, intensity: 4107.0, mobility: 1.023"""	0.443102	0.00181324	0.0115831	YQEPVLGPVRGPFP	generic|sp_CASB_BOVIN_|
"""index: 4177, intensity: 2625.0, mobility: 0.821"""	0.442248	0.00181324	0.0116412	STPTGITDHIAQGRNFS	generic|sp_Q9CRD0-3_OCAD1_MOUSE__chr5_1_73304560_73304688_ENSMUST00000201739|
"""index: 2401, intensity: 2880.0, mobility: 0.878"""	0.44223	0.00181324	0.0116424	LIAQDNEPEKPVADSETKM	generic|tr_Q543U3_Q543U3_MOUSE__chr15_-1_8636132_8636311_ENSMUST00000125997__II_1092018	|generic|tr_Q8C3T7_Q8C3T7_MOUSE__chr15_-1_8636132_8636311_ENSMUST00000125997	|generic|tr_Q8C7W8_Q8C7W8_MOUSE__chr15_-1_8636132_8636311_ENSMUST00000125997|
"""index: 8119, intensity: 11477.0, mobility: 1.022"""	0.441708	0.00181324	0.0116781	AQMEEKPVPAAPVPSPVAPAPVPSRRNPPGGKSSLVLG	generic|sp_P97825_JUPI1_MOUSE__II_1124041|
"""index: 1331, intensity: 9381.0, mobility: 0.869"""	0.441586	0.00181324	0.0116865	KNPLPSKETIEQEKQAGES	generic|sp_P20065_TYB4_MOUSE__chrX_-1_167207501_167208325_ENSMUST00000112175	|generic|tr_Q6ZWX2_Q6ZWX2_MOUSE__chrX_-1_167207501_167208325_ENSMUST00000112175|
"""index: 1417, intensity: 40668.0, mobility: 0.880"""	0.441307	0.00181324	0.0117056	IPAQSKDGSIV	generic|sp_P97792_CXAR_MOUSE__chr16_1_78334866_78334964_ENSMUST00000231251|
"""index: 2451, intensity: 2870.0, mobility: 0.804"""	0.441214	0.00181324	0.011712	GSQIDDHVPKRASARIL	generic|sp_Q9EQF6_DPYL5_MOUSE__chr5_1_30791522_30791638_ENSMUST00000198503__II_944569|
"""index: 1925, intensity: 6291.0, mobility: 0.824"""	0.440562	0.00181324	0.0117569	TLPTKETIEQEKRSEIS	generic|tr_A6H6H4_A6H6H4_MOUSE|
"""index: 11799, intensity: 2703.0, mobility: 1.156"""	0.439478	0.00181324	0.0118318	SGPVPGTAINGTLPLSHM	generic|tr_Q3V2B6_Q3V2B6_MOUSE	|generic|tr_Q60I23_Q60I23_MOUSE	|generic|tr_Q3UES8_Q3UES8_MOUSE|
"""index: 6042, intensity: 3201.0, mobility: 0.863"""	0.439021	0.00181324	0.0118636	TAPVPMPDLK	generic|tr_A0A0A0MQC7_A0A0A0MQC7_MOUSE	|generic|tr_A2A5Y6_A2A5Y6_MOUSE	|generic|sp_P10637_TAU_MOUSE	|generic|sp_P10637-2_TAU_MOUSE	|generic|sp_P10637-3_TAU_MOUSE	|generic|sp_P10637-4_TAU_MOUSE	|generic|tr_Q3UH19_Q3UH19_MOUSE	|generic|sp_P10637-6_TAU_MOUSE	|generic|tr_Q547J4_Q547J4_MOUSE	|generic|tr_B1AQW2_B1AQW2_MOUSE	|generic|sp_TAU_HUMAN_|
"""index: 12538, intensity: 23446.0, mobility: 0.966"""	0.437316	0.00181324	0.0119827	APNLSRMGAVPVMIPAQSKDGSIV	generic|sp_P97792_CXAR_MOUSE__chr16_1_78334866_78334964_ENSMUST00000231251|
"""index: 9335, intensity: 5805.0, mobility: 1.010"""	0.437302	0.00181324	0.0119837	FSDIPNPIGSENSE	generic|sp_CAS1_BOVIN_|
"""index: 8557, intensity: 2646.0, mobility: 1.164"""	0.436777	0.00181324	0.0120207	DVAAVGDGLPEGATANGMKTM	generic|sp_Q3UHH2-2_S22AN_MOUSE__chr13_-1_34221899_34221982_ENSMUST00000145038__II_1107661	|generic|tr_F7BP73_F7BP73_MOUSE__chr13_-1_34298989_34299135_ENSMUST00000145038__II_1107661	|generic|sp_Q3UHH2_S22AN_MOUSE__chr13_-1_34298989_34299135_ENSMUST00000145038__II_1107650|
"""index: 4064, intensity: 23120.0, mobility: 0.897"""	0.436467	0.00181324	0.0120425	VANPNSAIFGGARPREEVVQKEQE	generic|tr_Q80U88_Q80U88_MOUSE__chr5_-1_134625358_134625459_ENSMUST00000202289__II_929730	|generic|tr_Q3V244_Q3V244_MOUSE__chr5_-1_134625358_134625459_ENSMUST00000202289__II_929730	|generic|tr_Q3TG58_Q3TG58_MOUSE__chr5_-1_134625358_134625459_ENSMUST00000202289__II_929730	|generic|tr_Q564E5_Q564E5_MOUSE__chr5_-1_134625358_134625459_ENSMUST00000202289__II_929730|
"""index: 1714, intensity: 2714.0, mobility: 0.934"""	0.436265	0.00181324	0.0120568	TTPSQSKAFQTV	generic|sp_Q8R373_CLMP_MOUSE	|generic|tr_Q8C1H8_Q8C1H8_MOUSE|
"""index: 8323, intensity: 4155.0, mobility: 0.815"""	0.435899	0.00181324	0.0120827	VAPFPEVFGKEK	generic|sp_CAS1_BOVIN_|
"""index: 7217, intensity: 3497.0, mobility: 0.932"""	0.435511	0.00181324	0.0121102	GEKLSPKSDISPLTPRESSPLY	generic|sp_P14873_MAP1B_MOUSE	|generic|tr_B2RQQ5_B2RQQ5_MOUSE|
"""index: 10275, intensity: 3108.0, mobility: 1.010"""	0.434982	0.00181324	0.0121478	EHPGAPPQPPAPLQPALAPPSRAVAIE	generic|sp_Q7TSJ2_MAP6_MOUSE__chr7_1_99336781_99337002_ENSMUST00000122101__II_884487	|generic|sp_Q7TSJ2-2_MAP6_MOUSE__chr7_1_99269285_99269317_ENSMUST00000208978__II_884487	|generic|tr_D3Z6W1_D3Z6W1_MOUSE__chr7_1_99269285_99269317_ENSMUST00000208978__II_884487|
"""index: 2352, intensity: 3105.0, mobility: 0.963"""	0.434924	0.00181324	0.012152	SQAGMTGYGMPRQ	generic|tr_Q9D6K2_Q9D6K2_MOUSE	|generic|sp_Q9WVA4_TAGL2_MOUSE	|generic|sp_Q9R1Q8_TAGL3_MOUSE|
"""index: 8111, intensity: 3389.0, mobility: 1.091"""	0.434832	0.00181324	0.0121585	QMEEKPVPAAPVPSPVAPAPVPSRRNPPGGKSSLVLG	generic|sp_P97825_JUPI1_MOUSE__II_1124041|
"""index: 7833, intensity: 2769.0, mobility: 1.121"""	0.433816	0.00181324	0.0122312	QSKVLPVPQKAVPYPQ	generic|sp_CASB_BOVIN_|
"""index: 5246, intensity: 2864.0, mobility: 1.099"""	0.433595	0.00181324	0.012247	LDMGNEIDTQNRQID	generic|sp_P60879_SNP25_MOUSE	|generic|sp_P60879-2_SNP25_MOUSE|
"""index: 749, intensity: 3666.0, mobility: 0.811"""	0.43288	0.00181324	0.0122984	QETEEEPHVRVA	generic|sp_Q8BGK5_S35F1_MOUSE|
"""index: 4046, intensity: 2961.0, mobility: 1.120"""	0.432337	0.00181324	0.0123377	TVPIEAVTSKTSNIR	generic|tr_Q8BNA5_Q8BNA5_MOUSE__chr7_-1_144436965_144437021_ENSMUST00000134131	|generic|tr_Q921L6_Q921L6_MOUSE__chr7_-1_144436965_144437021_ENSMUST00000134131	|generic|sp_Q60598_SRC8_MOUSE__chr7_-1_144436965_144437021_ENSMUST00000134131|
"""index: 6836, intensity: 2986.0, mobility: 1.016"""	0.432219	0.00181324	0.0123462	QVANPNSAIFGGARP	generic|tr_Q80U88_Q80U88_MOUSE__chr5_-1_134625358_134625459_ENSMUST00000202289__II_929730	|generic|tr_Q3V244_Q3V244_MOUSE__chr5_-1_134625358_134625459_ENSMUST00000202289__II_929730	|generic|tr_Q3TG58_Q3TG58_MOUSE__chr5_-1_134625358_134625459_ENSMUST00000202289__II_929730	|generic|tr_Q564E5_Q564E5_MOUSE__chr5_-1_134625358_134625459_ENSMUST00000202289__II_929730|
"""index: 1611, intensity: 19143.0, mobility: 0.882"""	0.431796	0.00181324	0.0123769	LPTKETIEQEKRSEIS	generic|tr_A6H6H4_A6H6H4_MOUSE|
"""index: 1720, intensity: 2562.0, mobility: 0.864"""	0.430443	0.00181324	0.0124754	QEDAELQPR	generic|sp_P56388_CART_MOUSE	|generic|sp_P56388-2_CART_MOUSE	|generic|tr_Q3UY31_Q3UY31_MOUSE|
"""index: 7020, intensity: 3933.0, mobility: 1.029"""	0.429741	0.00181324	0.0125269	KPVPAAPVPSPVAPAPVPSRRNPPGGKSSLVLG	generic|sp_P97825_JUPI1_MOUSE__II_1124041|
"""index: 11723, intensity: 4483.0, mobility: 1.098"""	0.428866	0.00181324	0.0125913	MGAVPVMIPAQSKDGSIV	generic|sp_P97792_CXAR_MOUSE__chr16_1_78334866_78334964_ENSMUST00000231251|
"""index: 10900, intensity: 4847.0, mobility: 0.879"""	0.428318	0.00181324	0.0126318	VAPFPEVFGK	generic|sp_CAS1_BOVIN_|
"""index: 954, intensity: 3163.0, mobility: 1.016"""	0.428072	0.00181324	0.01265	TADSHPSYHTDGFN	generic|sp_P60904_DNJC5_MOUSE__chr2_1_181546445_181546492_ENSMUST00000116365|
"""index: 8756, intensity: 2550.0, mobility: 1.027"""	0.427725	0.00181324	0.0126758	QAGMTGYGMPRQIM	generic|tr_Q9D6K2_Q9D6K2_MOUSE	|generic|sp_Q9R1Q8_TAGL3_MOUSE|
"""index: 442, intensity: 3060.0, mobility: 1.010"""	0.426809	0.00181324	0.012744	EQQQTEDELQDK	generic|sp_CASB_BOVIN_|
"""index: 3266, intensity: 3482.0, mobility: 0.980"""	0.426208	0.00181324	0.012789	DIPNPIGSENSEK	generic|sp_CAS1_BOVIN_|
"""index: 3336, intensity: 13095.0, mobility: 0.966"""	0.4258	0.00181324	0.0128196	AVPITPTLNREQ	generic|sp_CAS2_BOVIN_|
"""index: 4344, intensity: 3506.0, mobility: 1.005"""	0.424948	0.00181324	0.0128838	LSRAQPAPKPEPSFSEYASVQVQRK	generic|sp_P97797_SHPS1_MOUSE	|generic|sp_P97797-2_SHPS1_MOUSE	|generic|sp_P97797-3_SHPS1_MOUSE	|generic|sp_P97797-4_SHPS1_MOUSE	|generic|tr_Q2M4I8_Q2M4I8_MOUSE	|generic|tr_E0CX65_E0CX65_MOUSE|
"""index: 4482, intensity: 3601.0, mobility: 1.157"""	0.424643	0.00181324	0.0129069	RPQPPPPPPSAASPGATPGSATASAERASTAAPVA	generic|sp_O88935_SYN1_MOUSE__chr6_1_115261704_115261733_ENSMUST00000203768	|generic|sp_O88935-1_SYN1_MOUSE__chr6_1_115261704_115261733_ENSMUST00000203768	|generic|sp_O88935-3_SYN1_MOUSE__chr6_1_115261704_115261733_ENSMUST00000203768|
"""index: 14626, intensity: 4125.0, mobility: 0.963"""	0.424118	0.00181324	0.0129467	QEPVLGPVRGPF	generic|sp_CASB_BOVIN_|
"""index: 9336, intensity: 4031.0, mobility: 0.942"""	0.423916	0.00181324	0.0129619	TKVIPYVRYL	generic|sp_CAS2_BOVIN_|
"""index: 9372, intensity: 3320.0, mobility: 1.113"""	0.422684	0.00181324	0.0130559	AEPYDDIVGETVEKTE	generic|tr_Q78TF3_Q78TF3_MOUSE__chr9_1_109978869_110002753_ENSMUST00000169851	|generic|sp_P27546_MAP4_MOUSE	|generic|sp_P27546-2_MAP4_MOUSE	|generic|sp_P27546-3_MAP4_MOUSE|
"""index: 11418, intensity: 3728.0, mobility: 1.074"""	0.421489	0.00181324	0.0131477	TAPEEELAALQLGPTH	generic|tr_A0A5S9EES2_A0A5S9EES2_MOUSE	|generic|tr_A2AGI2_A2AGI2_MOUSE	|generic|tr_B2RWZ9_B2RWZ9_MOUSE	|generic|tr_Q69ZI4_Q69ZI4_MOUSE	|generic|tr_A0A5S9EER5_A0A5S9EER5_MOUSE	|generic|tr_A2AGI3_A2AGI3_MOUSE	|generic|sp_Q8BYM5_NLGN3_MOUSE|
"""index: 8482, intensity: 2979.0, mobility: 1.011"""	0.421267	0.00181324	0.0131648	ATSGPMYLSDHENVGAETPKSTMTLG	generic|tr_V9GXH3_V9GXH3_MOUSE__chr6_-1_119694567_119694731_ENSMUST00000185139	|generic|tr_V9GXF0_V9GXF0_MOUSE__chr6_-1_119694567_119694731_ENSMUST00000185139	|generic|tr_V9GXP8_V9GXP8_MOUSE__chr6_-1_119694567_119694731_ENSMUST00000185139	|generic|tr_F8VPM7_F8VPM7_MOUSE__chr6_-1_119694567_119694731_ENSMUST00000185139	|generic|sp_Q99MI1_RB6I2_MOUSE__chr6_-1_119694567_119694731_ENSMUST00000185139	|generic|sp_Q99MI1-2_RB6I2_MOUSE__chr6_-1_119694567_119694731_ENSMUST00000185139	|generic|tr_V9GWT6_V9GWT6_MOUSE__chr6_-1_119694567_119694731_ENSMUST00000185139	|generic|tr_V9GX53_V9GX53_MOUSE__chr6_-1_119694567_119694731_ENSMUST00000185139|
"""index: 2097, intensity: 18120.0, mobility: 0.968"""	0.420894	0.00181324	0.0131936	NTLPTKETIEQEKRSEIS	generic|tr_A6H6H4_A6H6H4_MOUSE|
"""index: 8371, intensity: 3262.0, mobility: 0.972"""	0.419453	0.00181324	0.0133055	AEDVTAALAKQGL	generic|sp_P20357_MTAP2_MOUSE__chr1_1_66438885_66439007_ENSMUST00000172486	|generic|tr_Q80ZL4_Q80ZL4_MOUSE__chr1_1_66438885_66439007_ENSMUST00000172486	|generic|tr_Q3TLQ0_Q3TLQ0_MOUSE__chr1_1_66438885_66439007_ENSMUST00000172486	|generic|tr_Q80X35_Q80X35_MOUSE__chr1_1_66438885_66439007_ENSMUST00000172486	|generic|tr_B2KGT5_B2KGT5_MOUSE__chr1_1_66438885_66439007_ENSMUST00000172486	|generic|tr_A0A668KLC6_A0A668KLC6_MOUSE__chr1_1_66438885_66439007_ENSMUST00000172486|
"""index: 7406, intensity: 3755.0, mobility: 0.911"""	0.418887	0.00181324	0.0133497	MGSNKGASQAGMTGYGMPRQIM	generic|tr_Q9D6K2_Q9D6K2_MOUSE	|generic|sp_Q9R1Q8_TAGL3_MOUSE|
"""index: 7963, intensity: 3769.0, mobility: 0.991"""	0.418338	0.00181324	0.0133927	LKPRTVATPLNQVANPNSAIFGGARPREEVVQKEQE	generic|tr_Q80U88_Q80U88_MOUSE__chr5_-1_134625358_134625459_ENSMUST00000202289__II_929730	|generic|tr_Q3V244_Q3V244_MOUSE__chr5_-1_134625358_134625459_ENSMUST00000202289__II_929730	|generic|tr_Q3TG58_Q3TG58_MOUSE__chr5_-1_134625358_134625459_ENSMUST00000202289__II_929730	|generic|tr_Q564E5_Q564E5_MOUSE__chr5_-1_134625358_134625459_ENSMUST00000202289__II_929730|
"""index: 10675, intensity: 3463.0, mobility: 0.964"""	0.418185	0.00181324	0.0134048	STTPEEVLEKLKTEAEKK	generic|sp_Q9CRC3_CO040_MOUSE	|generic|tr_Q3TDI7_Q3TDI7_MOUSE|
"""index: 2734, intensity: 4894.0, mobility: 0.956"""	0.418103	0.00181324	0.0134112	AGPQAAEPSTPSGPESGPTPASAEQNE	generic|sp_P28667_MRP_MOUSE|
"""index: 3134, intensity: 3182.0, mobility: 1.004"""	0.417195	0.00181324	0.0134828	SDIPNPIGSENSEK	generic|sp_CAS1_BOVIN_|
"""index: 6022, intensity: 5616.0, mobility: 1.224"""	0.416612	0.00181324	0.0135289	SQQPPQPQQAYSQKALL	generic|sp_P70297_STAM1_MOUSE__chr2_1_14102418_14102489_ENSMUST00000193636__II_1014500	|generic|IP_1121602_TX=10090	|generic|tr_Q3UMC8_Q3UMC8_MOUSE__chr2_1_14102418_14102489_ENSMUST00000193636	|generic|tr_Q9CU37_Q9CU37_MOUSE	|generic|tr_Q3TPR2_Q3TPR2_MOUSE__chr2_1_14141735_14141881_ENSMUST00000193636|
"""index: 8115, intensity: 2964.0, mobility: 0.916"""	0.416242	0.00181324	0.0135583	TLADEVSASLAK	generic|II_1128081_TX=10090	|generic|II_1128079_TX=10090	|generic|tr_A0A0A0MQC7_A0A0A0MQC7_MOUSE	|generic|tr_A2A5Y6_A2A5Y6_MOUSE	|generic|sp_P10637_TAU_MOUSE	|generic|sp_P10637-2_TAU_MOUSE	|generic|sp_P10637-3_TAU_MOUSE	|generic|sp_P10637-4_TAU_MOUSE	|generic|tr_Q3UH19_Q3UH19_MOUSE	|generic|sp_P10637-6_TAU_MOUSE	|generic|tr_Q8C5K4_Q8C5K4_MOUSE	|generic|tr_Q547J4_Q547J4_MOUSE	|generic|tr_B1AQW2_B1AQW2_MOUSE	|generic|sp_TAU_HUMAN_|
"""index: 7248, intensity: 4789.0, mobility: 1.018"""	0.41596	0.00181324	0.0135807	VFQELGKLTGPSNQ	generic|sp_Q03517_SCG2_MOUSE	|generic|tr_Q4W8U9_Q4W8U9_MOUSE|
"""index: 12572, intensity: 4805.0, mobility: 1.029"""	0.4152	0.00181324	0.0136413	YQEPVLGPVRGPFP	generic|sp_CASB_BOVIN_|
"""index: 3654, intensity: 77333.0, mobility: 0.864"""	0.414908	0.00181324	0.0136647	EPPPPEPPRI	generic|sp_Q8BIF0_C99L2_MOUSE	|generic|sp_Q8BIF0-2_C99L2_MOUSE	|generic|tr_I7HJQ8_I7HJQ8_MOUSE	|generic|tr_A2AP74_A2AP74_MOUSE|
"""index: 10885, intensity: 3866.0, mobility: 0.940"""	0.414568	0.00181324	0.0136919	TDGFNLEDALK	generic|sp_Q8BIF0_C99L2_MOUSE	|generic|sp_Q8BIF0-2_C99L2_MOUSE	|generic|tr_I7HJQ8_I7HJQ8_MOUSE|
"""index: 8561, intensity: 5271.0, mobility: 0.911"""	0.414537	0.00181324	0.0136944	EDVTAALAKQGL	generic|sp_P20357_MTAP2_MOUSE__chr1_1_66438885_66439007_ENSMUST00000172486	|generic|tr_Q80ZL4_Q80ZL4_MOUSE__chr1_1_66438885_66439007_ENSMUST00000172486	|generic|tr_Q3TLQ0_Q3TLQ0_MOUSE__chr1_1_66438885_66439007_ENSMUST00000172486	|generic|tr_Q80X35_Q80X35_MOUSE__chr1_1_66438885_66439007_ENSMUST00000172486	|generic|tr_B2KGT5_B2KGT5_MOUSE__chr1_1_66438885_66439007_ENSMUST00000172486	|generic|tr_A0A668KLC6_A0A668KLC6_MOUSE__chr1_1_66438885_66439007_ENSMUST00000172486|
"""index: 17419, intensity: 3534.0, mobility: 1.009"""	0.413846	0.00181324	0.01375	SSPETLISDLLMK	generic|sp_P57774_NPY_MOUSE__chr6_1_49823598_49829327_ENSMUST00000031843|
"""index: 9866, intensity: 2689.0, mobility: 1.076"""	0.413712	0.00181324	0.0137608	AAAPMIGYPMPTGYSQ	generic|tr_Q921Y3_Q921Y3_MOUSE__chr11_-1_106781850_106782137_ENSMUST00000133426__II_1125049	|generic|tr_Q9CSD9_Q9CSD9_MOUSE__chr11_-1_106783954_106783992_ENSMUST00000133426__II_1125049	|generic|tr_Q3V0Z8_Q3V0Z8_MOUSE__chr11_-1_106784876_106784983_ENSMUST00000133426__II_1125049	|generic|tr_A1L333_A1L333_MOUSE__chr11_-1_106784876_106784983_ENSMUST00000133426__II_1125049	|generic|tr_Q3UXW3_Q3UXW3_MOUSE__chr11_-1_106784876_106784983_ENSMUST00000133426__II_1125049	|generic|tr_Q5U222_Q5U222_MOUSE__chr11_-1_106784876_106784983_ENSMUST00000133426__II_1125049	|generic|tr_Q8BTS0_Q8BTS0_MOUSE__chr11_-1_106784876_106784983_ENSMUST00000133426__II_1125049|
"""index: 4170, intensity: 5107.0, mobility: 1.042"""	0.412762	0.00181324	0.0138376	TNEIVEEQYTPQS	generic|sp_Q03517_SCG2_MOUSE	|generic|tr_Q4W8U9_Q4W8U9_MOUSE|
"""index: 11366, intensity: 8199.0, mobility: 0.958"""	0.412177	0.00181324	0.0138851	VAPFPEVFGKE	generic|sp_CAS1_BOVIN_|
"""index: 2430, intensity: 2632.0, mobility: 0.820"""	0.411457	0.00181324	0.0139438	GSQIDDHVPKRASARIL	generic|sp_Q9EQF6_DPYL5_MOUSE__chr5_1_30791522_30791638_ENSMUST00000198503__II_944569|
"""index: 8713, intensity: 4420.0, mobility: 0.848"""	0.411365	0.00181324	0.0139514	IVQDGPPQSPPNIYYKV	generic|tr_Q543Q7_Q543Q7_MOUSE|
"""index: 1890, intensity: 3637.0, mobility: 0.979"""	0.411177	0.00181324	0.0139667	QETEEEPHVRVA	generic|sp_Q8BGK5_S35F1_MOUSE|
"""index: 10160, intensity: 2683.0, mobility: 1.102"""	0.411163	0.00181324	0.0139679	MGAVPVMIPAQSKDGSIV	generic|sp_P97792_CXAR_MOUSE__chr16_1_78334866_78334964_ENSMUST00000231251|
"""index: 11561, intensity: 4293.0, mobility: 0.867"""	0.410619	0.00181324	0.0140125	TAPEEELAALQLGPTH	generic|tr_A0A5S9EES2_A0A5S9EES2_MOUSE	|generic|tr_A2AGI2_A2AGI2_MOUSE	|generic|tr_B2RWZ9_B2RWZ9_MOUSE	|generic|tr_Q69ZI4_Q69ZI4_MOUSE	|generic|tr_A0A5S9EER5_A0A5S9EER5_MOUSE	|generic|tr_A2AGI3_A2AGI3_MOUSE	|generic|sp_Q8BYM5_NLGN3_MOUSE|
"""index: 6526, intensity: 4125.0, mobility: 0.885"""	0.409877	0.00181324	0.0140735	TGYGMPRQIM	generic|tr_Q9D6K2_Q9D6K2_MOUSE	|generic|sp_Q9R1Q8_TAGL3_MOUSE|
"""index: 11575, intensity: 2668.0, mobility: 1.055"""	0.408903	0.00181324	0.0141541	LATLADEVSASLAKQ	generic|II_1128081_TX=10090	|generic|II_1128079_TX=10090	|generic|tr_A0A0A0MQC7_A0A0A0MQC7_MOUSE	|generic|tr_A2A5Y6_A2A5Y6_MOUSE	|generic|sp_P10637_TAU_MOUSE	|generic|sp_P10637-2_TAU_MOUSE	|generic|sp_P10637-3_TAU_MOUSE	|generic|sp_P10637-4_TAU_MOUSE	|generic|tr_Q3UH19_Q3UH19_MOUSE	|generic|sp_P10637-6_TAU_MOUSE	|generic|tr_Q8C5K4_Q8C5K4_MOUSE	|generic|tr_Q547J4_Q547J4_MOUSE	|generic|tr_B1AQW2_B1AQW2_MOUSE	|generic|sp_TAU_HUMAN_|
"""index: 6246, intensity: 3738.0, mobility: 1.201"""	0.408066	0.00181324	0.0142237	GSQQPPQPQQAYSQKALL	generic|sp_P70297_STAM1_MOUSE__chr2_1_14102418_14102489_ENSMUST00000193636__II_1014500	|generic|IP_1121602_TX=10090	|generic|tr_Q3UMC8_Q3UMC8_MOUSE__chr2_1_14102418_14102489_ENSMUST00000193636	|generic|tr_Q9CU37_Q9CU37_MOUSE	|generic|tr_Q3TPR2_Q3TPR2_MOUSE__chr2_1_14141735_14141881_ENSMUST00000193636|
"""index: 11656, intensity: 16449.0, mobility: 1.063"""	0.407671	0.00181324	0.0142567	AAAPMIGYPMPTGYSQ	generic|tr_Q921Y3_Q921Y3_MOUSE__chr11_-1_106781850_106782137_ENSMUST00000133426__II_1125049	|generic|tr_Q9CSD9_Q9CSD9_MOUSE__chr11_-1_106783954_106783992_ENSMUST00000133426__II_1125049	|generic|tr_Q3V0Z8_Q3V0Z8_MOUSE__chr11_-1_106784876_106784983_ENSMUST00000133426__II_1125049	|generic|tr_A1L333_A1L333_MOUSE__chr11_-1_106784876_106784983_ENSMUST00000133426__II_1125049	|generic|tr_Q3UXW3_Q3UXW3_MOUSE__chr11_-1_106784876_106784983_ENSMUST00000133426__II_1125049	|generic|tr_Q5U222_Q5U222_MOUSE__chr11_-1_106784876_106784983_ENSMUST00000133426__II_1125049	|generic|tr_Q8BTS0_Q8BTS0_MOUSE__chr11_-1_106784876_106784983_ENSMUST00000133426__II_1125049|
"""index: 10945, intensity: 7768.0, mobility: 0.862"""	0.407212	0.00181324	0.014295	VAPFPEVFGK	generic|sp_CAS1_BOVIN_|
"""index: 11789, intensity: 6878.0, mobility: 1.117"""	0.403576	0.00181324	0.0146029	MGAVPVMIPAQSKDGSIV	generic|sp_P97792_CXAR_MOUSE__chr16_1_78334866_78334964_ENSMUST00000231251|
"""index: 8033, intensity: 11208.0, mobility: 0.986"""	0.402445	0.00181324	0.0147	QMEEKPVPAAPVPSPVAPAPVPSRRNPPGGKSSLVLG	generic|sp_P97825_JUPI1_MOUSE__II_1124041|
"""index: 2385, intensity: 12614.0, mobility: 0.996"""	0.402319	0.00181324	0.0147108	AVPYPQRDMPIQ	generic|sp_CASB_BOVIN_|
"""index: 13498, intensity: 2516.0, mobility: 1.188"""	0.402255	0.00181324	0.0147163	ALRGAALGPPVSLPAPLTE	generic|sp_Q6P6N5_SPRE3_MOUSE	|generic|tr_A0A0R4J0K0_A0A0R4J0K0_MOUSE|
"""index: 7069, intensity: 3490.0, mobility: 0.969"""	0.401933	0.00181324	0.0147442	EIGDEENSAKFPI	generic|sp_P56942_MCH_MOUSE|
"""index: 3950, intensity: 3005.0, mobility: 0.941"""	0.401928	0.00181324	0.0147446	SAEPPPPEPPRI	generic|sp_Q8BIF0_C99L2_MOUSE	|generic|sp_Q8BIF0-2_C99L2_MOUSE	|generic|tr_I7HJQ8_I7HJQ8_MOUSE	|generic|tr_A2AP74_A2AP74_MOUSE|
"""index: 9679, intensity: 15574.0, mobility: 0.996"""	0.401877	0.00181324	0.014749	PGPTQTLSPNGENNNDIIQDNGTIIPFRKHT	generic|sp_Q8R001_MARE2_MOUSE	|generic|sp_Q8R001_MARE2_MOUSE	|generic|tr_E9Q1B7_E9Q1B7_MOUSE__chr18_1_23853664_23853702_ENSMUST00000155708	|generic|tr_E9Q1B7_E9Q1B7_MOUSE__chr18_1_23853664_23853702_ENSMUST00000155708|
"""index: 11046, intensity: 2663.0, mobility: 1.036"""	0.400643	0.00181324	0.0148559	AASAPLVETSTPLRL	generic|sp_Q9QXV0_PCS1N_MOUSE|
"""index: 3909, intensity: 238385.0, mobility: 0.908"""	0.400044	0.00181324	0.0149082	AEPPPPEPPRI	generic|sp_Q8BIF0_C99L2_MOUSE	|generic|sp_Q8BIF0-2_C99L2_MOUSE	|generic|tr_I7HJQ8_I7HJQ8_MOUSE	|generic|tr_A2AP74_A2AP74_MOUSE|
"""index: 3613, intensity: 20470.0, mobility: 1.069"""	0.399821	0.00181324	0.0149277	SPAPATGASGQASELAPSTADSAVPPAPAKTEKGPVETK	generic|tr_A0A0A6YY91_A0A0A6YY91_MOUSE__II_850562|
"""index: 2394, intensity: 3323.0, mobility: 0.934"""	0.398124	0.00181324	0.0150768	SAAPVATLAPTTR	generic|sp_Q80VC9_CAMP3_MOUSE__chr8_1_3608628_3608903_ENSMUST00000207152__II_868440	|generic|sp_Q80VC9-2_CAMP3_MOUSE__chr8_1_3608628_3608903_ENSMUST00000207152__II_868446	|generic|sp_Q80VC9-3_CAMP3_MOUSE__chr8_1_3608628_3608903_ENSMUST00000207152__II_868440	|generic|sp_Q80VC9-4_CAMP3_MOUSE__chr8_1_3608628_3608903_ENSMUST00000207152__II_868440	|generic|sp_Q80VC9-5_CAMP3_MOUSE__chr8_1_3608628_3608903_ENSMUST00000207152__II_868440	|generic|sp_Q80VC9-6_CAMP3_MOUSE__chr8_1_3608628_3608903_ENSMUST00000207152__II_868440	|generic|sp_Q80VC9-7_CAMP3_MOUSE__chr8_1_3608628_3608903_ENSMUST00000207152__II_868440	|generic|sp_Q80VC9-8_CAMP3_MOUSE__chr8_1_3608628_3608903_ENSMUST00000207152__II_868440	|generic|sp_Q80VC9-9_CAMP3_MOUSE__chr8_1_3608628_3608903_ENSMUST00000207152__II_868440	|generic|sp_Q80VC9-10_CAMP3_MOUSE__chr8_1_3608628_3608903_ENSMUST00000207152__II_868440	|generic|sp_Q80VC9-11_CAMP3_MOUSE__chr8_1_3608628_3608903_ENSMUST00000207152__II_868440	|generic|sp_Q80VC9-12_CAMP3_MOUSE__chr8_1_3608628_3608903_ENSMUST00000207152__II_868440	|generic|sp_Q80VC9-13_CAMP3_MOUSE__chr8_1_3608628_3608903_ENSMUST00000207152__II_868440	|generic|sp_Q80VC9-14_CAMP3_MOUSE__chr8_1_3608628_3608903_ENSMUST00000207152__II_868440	|generic|sp_Q80VC9-15_CAMP3_MOUSE__chr8_1_3608628_3608903_ENSMUST00000207152__II_868440	|generic|sp_Q80VC9-16_CAMP3_MOUSE__chr8_1_3608628_3608903_ENSMUST00000207152__II_868440	|generic|sp_Q80VC9-17_CAMP3_MOUSE__chr8_1_3608628_3608903_ENSMUST00000207152__II_868440|
"""index: 2717, intensity: 4186.0, mobility: 0.888"""	0.397429	0.00181324	0.0151383	TDTEDKGEFLSEGGGVR	generic|sp_E9PV24_FIBA_MOUSE	|generic|sp_E9PV24-2_FIBA_MOUSE|
"""index: 966, intensity: 4250.0, mobility: 0.784"""	0.396966	0.00181324	0.0151794	TLPTKETIEQEKRSE	generic|tr_A6H6H4_A6H6H4_MOUSE|
"""index: 12129, intensity: 16688.0, mobility: 1.059"""	0.396773	0.00181324	0.0151967	SVFQELGKLTGPSNQ	generic|sp_Q03517_SCG2_MOUSE	|generic|tr_Q4W8U9_Q4W8U9_MOUSE|
"""index: 6753, intensity: 5870.0, mobility: 0.950"""	0.396304	0.00181324	0.0152385	DEVSASLAKQGL	generic|II_1128081_TX=10090	|generic|II_1128079_TX=10090	|generic|tr_A0A0A0MQC7_A0A0A0MQC7_MOUSE	|generic|tr_A2A5Y6_A2A5Y6_MOUSE	|generic|sp_P10637_TAU_MOUSE	|generic|sp_P10637-2_TAU_MOUSE	|generic|sp_P10637-4_TAU_MOUSE	|generic|tr_Q3UH19_Q3UH19_MOUSE	|generic|sp_P10637-6_TAU_MOUSE	|generic|tr_Q8C5K4_Q8C5K4_MOUSE	|generic|tr_Q547J4_Q547J4_MOUSE	|generic|tr_B1AQW2_B1AQW2_MOUSE	|generic|sp_TAU_HUMAN_|
"""index: 578, intensity: 2707.0, mobility: 0.832"""	0.396295	0.00181324	0.0152393	FPKPEGSQDKSLHN	generic|sp_P47867_SCG3_MOUSE__II_3456604	|generic|sp_P47867-2_SCG3_MOUSE__II_3456604	|generic|tr_A0A1Y7VLI5_A0A1Y7VLI5_MOUSE|
"""index: 3899, intensity: 3775.0, mobility: 1.088"""	0.394266	0.00181324	0.0154215	AKAPAPAAPAAAEPQAEAPAAAASSEQSVAVKE	generic|sp_Q91XV3_BASP1_MOUSE|
"""index: 2284, intensity: 3667.0, mobility: 0.904"""	0.3941	0.00181324	0.0154365	QPPPPPYYPPEDKKTQ	generic|tr_Q3TRG5_Q3TRG5_MOUSE__II_1123726	|generic|sp_P97765_WBP2_MOUSE__II_1123728	|generic|sp_P97765-2_WBP2_MOUSE__II_1123726	|generic|chr11_-1_116079543_116079920_ENSMUST00000074628|
"""index: 1280, intensity: 2635.0, mobility: 0.950"""	0.393962	0.00181324	0.0154489	AAGEKAEEPAPGATAGDASSAAGPEQE	generic|sp_P26645_MARCS_MOUSE	|generic|tr_A0A0A1HAM8_A0A0A1HAM8_MOUSE|
"""index: 12446, intensity: 2632.0, mobility: 0.747"""	0.393381	0.00181324	0.0155016	YLPGPLQDMFKK	generic|sp_P63040_CPLX1_MOUSE	|generic|sp_P84086_CPLX2_MOUSE|
"""index: 3049, intensity: 28365.0, mobility: 0.847"""	0.39325	0.00181324	0.0155135	NAPPEPVPPPRAAPAPTHV	generic|sp_Q0VGU4_VGF_MOUSE|
"""index: 1115, intensity: 3080.0, mobility: 1.006"""	0.392954	0.00181324	0.0155404	AIEPAPPSQEAEAKG	generic|sp_P28667_MRP_MOUSE|
"""index: 14813, intensity: 15029.0, mobility: 0.938"""	0.392737	0.00181324	0.0155602	QEPVLGPVRGPF	generic|sp_CASB_BOVIN_|
"""index: 1935, intensity: 15261.0, mobility: 0.924"""	0.390444	0.00181324	0.0157706	TLPTKETIEQEKRSEIS	generic|tr_A6H6H4_A6H6H4_MOUSE|
"""index: 15388, intensity: 3807.0, mobility: 0.991"""	0.389702	0.00181324	0.0158393	FVAPFPEVFGKE	generic|sp_CAS1_BOVIN_|
"""index: 8004, intensity: 2910.0, mobility: 1.047"""	0.38885	0.00181324	0.0159185	DGPPQSPPNIYYKV	generic|tr_Q543Q7_Q543Q7_MOUSE|
"""index: 4566, intensity: 7053.0, mobility: 1.016"""	0.388293	0.00181324	0.0159706	IVAPPGGRSNITSLS	generic|tr_Q3TAS8_Q3TAS8_MOUSE__chr18_-1_43324332_43324412_ENSMUST00000237707	|generic|tr_E9PWE8_E9PWE8_MOUSE__chr18_-1_43324332_43324412_ENSMUST00000237707	|generic|sp_Q62188_DPYL3_MOUSE__chr18_-1_43324332_43324412_ENSMUST00000237707	|generic|tr_Q3TT92_Q3TT92_MOUSE__chr18_-1_43324332_43324412_ENSMUST00000237707|
"""index: 1135, intensity: 4737.0, mobility: 0.871"""	0.38822	0.00181324	0.0159773	TLPTKETIEQEKRSE	generic|tr_A6H6H4_A6H6H4_MOUSE|
"""index: 862, intensity: 3307.0, mobility: 0.872"""	0.388069	0.00181324	0.0159915	QLYENKPR	generic|sp_Q9D3P9_NEUT_MOUSE|
"""index: 710, intensity: 3391.0, mobility: 0.890"""	0.387687	0.00181324	0.0160273	EAKPAPTEVKTVPNDATQTKENESKA	generic|tr_A0A0A6YY91_A0A0A6YY91_MOUSE__II_850562	|generic|sp_P13595_NCAM1_MOUSE	|generic|sp_P13595-2_NCAM1_MOUSE	|generic|tr_E9QB01_E9QB01_MOUSE	|generic|tr_A0A0A6YY47_A0A0A6YY47_MOUSE|
"""index: 9392, intensity: 2862.0, mobility: 1.107"""	0.387173	0.00181324	0.0160757	AIPQPDLTKLHQLA	generic|tr_Q3TF69_Q3TF69_MOUSE__II_3495156	|generic|tr_A0A2R8W6U6_A0A2R8W6U6_MOUSE__chr15_1_102490634_102490807_ENSMUST00000230631__II_772974	|generic|tr_A0A2R8VHP9_A0A2R8VHP9_MOUSE__chr15_1_102490634_102490807_ENSMUST00000230631__II_772974	|generic|sp_Q61990_PCBP2_MOUSE__chr15_1_102490634_102490807_ENSMUST00000230631__II_772974	|generic|sp_Q61990-2_PCBP2_MOUSE__chr15_1_102490634_102490807_ENSMUST00000230631__II_772974	|generic|sp_Q61990-3_PCBP2_MOUSE__chr15_1_102490634_102490807_ENSMUST00000230631__II_772974	|generic|tr_A0A2R8VI92_A0A2R8VI92_MOUSE__chr15_1_102490634_102490807_ENSMUST00000230631__II_772974	|generic|tr_B2M1R7_B2M1R7_MOUSE__chr15_1_102490634_102490807_ENSMUST00000230631__II_772974	|generic|tr_Q3TT81_Q3TT81_MOUSE__chr15_1_102490634_102490807_ENSMUST00000230631__II_772974	|generic|tr_A0A2R8W6H3_A0A2R8W6H3_MOUSE__chr15_1_102490634_102490807_ENSMUST00000230631__II_772974	|generic|tr_A0A2R8VKF0_A0A2R8VKF0_MOUSE	|generic|tr_A0A2R8VHZ0_A0A2R8VHZ0_MOUSE	|generic|tr_A0A2R8VJY1_A0A2R8VJY1_MOUSE	|generic|tr_A0A2R8VI73_A0A2R8VI73_MOUSE	|generic|tr_A0A2R8VI12_A0A2R8VI12_MOUSE	|generic|tr_A0A2R8VHY9_A0A2R8VHY9_MOUSE	|generic|tr_A0A2R8VHL8_A0A2R8VHL8_MOUSE|
"""index: 7957, intensity: 3975.0, mobility: 1.071"""	0.386623	0.00181324	0.0161275	QMEEKPVPAAPVPSPVAPAPVPSRRNPPGGKSSLVLG	generic|sp_P97825_JUPI1_MOUSE__II_1124041|
"""index: 8063, intensity: 4332.0, mobility: 0.851"""	0.386534	0.00181324	0.016136	APVPMPDLKNVRSKIGSTENLK	generic|tr_A0A0A0MQC7_A0A0A0MQC7_MOUSE	|generic|tr_A2A5Y6_A2A5Y6_MOUSE	|generic|sp_P10637_TAU_MOUSE	|generic|sp_P10637-2_TAU_MOUSE	|generic|sp_P10637-3_TAU_MOUSE	|generic|sp_P10637-4_TAU_MOUSE	|generic|tr_Q3UH19_Q3UH19_MOUSE	|generic|sp_P10637-6_TAU_MOUSE	|generic|tr_Q547J4_Q547J4_MOUSE	|generic|tr_B1AQW2_B1AQW2_MOUSE|
"""index: 3573, intensity: 6529.0, mobility: 0.890"""	0.385345	0.00181324	0.0162486	AEPPPPEPPRI	generic|sp_Q8BIF0_C99L2_MOUSE	|generic|sp_Q8BIF0-2_C99L2_MOUSE	|generic|tr_I7HJQ8_I7HJQ8_MOUSE	|generic|tr_A2AP74_A2AP74_MOUSE|
"""index: 10257, intensity: 6120.0, mobility: 0.919"""	0.383911	0.00181324	0.0163857	ELSAERPLNEQIAEAEADKI	generic|sp_P47867_SCG3_MOUSE__II_3456604	|generic|sp_P47867-2_SCG3_MOUSE__II_3456604|
"""index: 10235, intensity: 3042.0, mobility: 0.917"""	0.383874	0.00181324	0.0163892	ELSAERPLNEQIAEAEADKI	generic|sp_P47867_SCG3_MOUSE__II_3456604	|generic|sp_P47867-2_SCG3_MOUSE__II_3456604|
"""index: 3125, intensity: 11996.0, mobility: 0.859"""	0.383703	0.00181324	0.0164056	SKQETQSAEPPPPEPPRI	generic|sp_Q8BIF0_C99L2_MOUSE	|generic|sp_Q8BIF0-2_C99L2_MOUSE	|generic|tr_I7HJQ8_I7HJQ8_MOUSE	|generic|tr_A2AP74_A2AP74_MOUSE|
"""index: 9742, intensity: 3755.0, mobility: 1.072"""	0.383077	0.00181324	0.0164659	QMEEKPVPAAPVPSPVAPAPVPSRRNPPGGKSSLVLG	generic|sp_P97825_JUPI1_MOUSE__II_1124041|
"""index: 10209, intensity: 13029.0, mobility: 0.889"""	0.382712	0.00181324	0.0165012	SRMGAVPVMIPAQSKDGSIV	generic|sp_P97792_CXAR_MOUSE__chr16_1_78334866_78334964_ENSMUST00000231251|
"""index: 5659, intensity: 3252.0, mobility: 0.813"""	0.382264	0.00181324	0.0165445	LLDEGHYPVRESPID	generic|tr_Q3UZU8_Q3UZU8_MOUSE	|generic|sp_P16014_SCG1_MOUSE	|generic|tr_Q8BP91_Q8BP91_MOUSE|
"""index: 1404, intensity: 4983.0, mobility: 0.810"""	0.381216	0.00181324	0.0166464	SRSGGGGGGGLGSGGSIRSSY	generic|sp_K1C9_HUMAN_|
"""index: 9178, intensity: 2526.0, mobility: 0.999"""	0.379882	0.00181324	0.016777	LADEVSASLAKQGL	generic|II_1128081_TX=10090	|generic|II_1128079_TX=10090	|generic|tr_A0A0A0MQC7_A0A0A0MQC7_MOUSE	|generic|tr_A2A5Y6_A2A5Y6_MOUSE	|generic|sp_P10637_TAU_MOUSE	|generic|sp_P10637-2_TAU_MOUSE	|generic|sp_P10637-4_TAU_MOUSE	|generic|tr_Q3UH19_Q3UH19_MOUSE	|generic|sp_P10637-6_TAU_MOUSE	|generic|tr_Q8C5K4_Q8C5K4_MOUSE	|generic|tr_Q547J4_Q547J4_MOUSE	|generic|tr_B1AQW2_B1AQW2_MOUSE	|generic|sp_TAU_HUMAN_|
"""index: 3235, intensity: 2730.0, mobility: 1.023"""	0.379857	0.00181324	0.0167794	ASQTSVPFDHLGK	generic|sp_Q9JMK2_KC1E_MOUSE__II_1087695	|generic|tr_Q8CBH9_Q8CBH9_MOUSE__II_1087695	|generic|tr_Q9QUI3_Q9QUI3_MOUSE__II_1087695|
"""index: 547, intensity: 27955.0, mobility: 0.796"""	0.378915	0.00181324	0.0168722	SQIDDHVPKRASA	generic|sp_Q9EQF6_DPYL5_MOUSE__chr5_1_30791522_30791638_ENSMUST00000198503__II_944569|
"""index: 468, intensity: 3161.0, mobility: 0.842"""	0.377383	0.00181324	0.0170242	GGGGGGLGSGGSIR	generic|sp_K1C9_HUMAN_|
"""index: 11544, intensity: 2511.0, mobility: 1.050"""	0.377317	0.00181324	0.0170308	LATLADEVSASLAKQ	generic|II_1128081_TX=10090	|generic|II_1128079_TX=10090	|generic|tr_A0A0A0MQC7_A0A0A0MQC7_MOUSE	|generic|tr_A2A5Y6_A2A5Y6_MOUSE	|generic|sp_P10637_TAU_MOUSE	|generic|sp_P10637-2_TAU_MOUSE	|generic|sp_P10637-3_TAU_MOUSE	|generic|sp_P10637-4_TAU_MOUSE	|generic|tr_Q3UH19_Q3UH19_MOUSE	|generic|sp_P10637-6_TAU_MOUSE	|generic|tr_Q8C5K4_Q8C5K4_MOUSE	|generic|tr_Q547J4_Q547J4_MOUSE	|generic|tr_B1AQW2_B1AQW2_MOUSE	|generic|sp_TAU_HUMAN_|
"""index: 2354, intensity: 3320.0, mobility: 0.967"""	0.37684	0.00181324	0.0170784	SQAGMTGYGMPRQ	generic|tr_Q9D6K2_Q9D6K2_MOUSE	|generic|sp_Q9WVA4_TAGL2_MOUSE	|generic|sp_Q9R1Q8_TAGL3_MOUSE|
"""index: 2788, intensity: 2565.0, mobility: 1.104"""	0.376578	0.00181324	0.0171047	TSLGQETEEEPHVRVA	generic|sp_Q8BGK5_S35F1_MOUSE|
"""index: 723, intensity: 2693.0, mobility: 0.977"""	0.376439	0.00181324	0.0171186	AFKESKGMMNDE	generic|chr16_1_49906666_49910873_ENSMUST00000229206	|generic|tr_A0A2R8W6P0_A0A2R8W6P0_MOUSE	|generic|tr_A0A2R8VK70_A0A2R8VK70_MOUSE|
"""index: 727, intensity: 2956.0, mobility: 0.874"""	0.375566	0.00181324	0.0172063	KTETQEKNTLPTKETIEQEKR	generic|tr_A6H6H4_A6H6H4_MOUSE|
"""index: 3156, intensity: 18416.0, mobility: 0.835"""	0.375052	0.00181324	0.0172582	SKQETQSAEPPPPEPPRI	generic|sp_Q8BIF0_C99L2_MOUSE	|generic|sp_Q8BIF0-2_C99L2_MOUSE	|generic|tr_I7HJQ8_I7HJQ8_MOUSE	|generic|tr_A2AP74_A2AP74_MOUSE|
"""index: 7135, intensity: 2803.0, mobility: 0.869"""	0.374325	0.00181324	0.0173318	EKPAPELSLSSQDLEVGKN	generic|tr_Q8CA98_Q8CA98_MOUSE	|generic|tr_Q8C535_Q8C535_MOUSE|
"""index: 6260, intensity: 6198.0, mobility: 0.967"""	0.373995	0.00181324	0.0173652	VMIPAQSKDGSIV	generic|sp_P97792_CXAR_MOUSE__chr16_1_78334866_78334964_ENSMUST00000231251|
"""index: 7752, intensity: 3765.0, mobility: 0.909"""	0.373177	0.00181324	0.0174486	QSGFSLSGAQIDDNIPRRTTQ	generic|sp_O08553_DPYL2_MOUSE|
"""index: 3418, intensity: 67646.0, mobility: 0.864"""	0.372931	0.00181324	0.0174738	EPPPPEPPRI	generic|sp_Q8BIF0_C99L2_MOUSE	|generic|sp_Q8BIF0-2_C99L2_MOUSE	|generic|tr_I7HJQ8_I7HJQ8_MOUSE	|generic|tr_A2AP74_A2AP74_MOUSE|
"""index: 1226, intensity: 2650.0, mobility: 0.921"""	0.372504	0.00181324	0.0175175	LAGTRESVDSAKPRVY	generic|sp_P35455_NEU2_MOUSE|
"""index: 1662, intensity: 5628.0, mobility: 0.989"""	0.372328	0.00181324	0.0175356	ATSAAQNAFKGNQM	generic|tr_Q3TD71_Q3TD71_MOUSE	|generic|tr_Q3TSA8_Q3TSA8_MOUSE	|generic|tr_Q3UY11_Q3UY11_MOUSE|
"""index: 11076, intensity: 2663.0, mobility: 1.158"""	0.372179	0.00181324	0.0175509	APFPEVFGKEKVNEL	generic|sp_CAS1_BOVIN_|
"""index: 2383, intensity: 3006.0, mobility: 0.851"""	0.370013	0.00181324	0.0177748	GSQIDDHVPKRASARILAPPGGRSSG	generic|sp_Q9EQF6_DPYL5_MOUSE__chr5_1_30791522_30791638_ENSMUST00000198503__II_944569|
"""index: 6840, intensity: 2741.0, mobility: 1.157"""	0.369833	0.00181324	0.0177935	QSGFSLSGTQVDEGVRSAS	generic|tr_Q3TAS8_Q3TAS8_MOUSE__chr18_-1_43324332_43324412_ENSMUST00000237707	|generic|tr_E9PWE8_E9PWE8_MOUSE__chr18_-1_43324332_43324412_ENSMUST00000237707	|generic|sp_Q62188_DPYL3_MOUSE__chr18_-1_43324332_43324412_ENSMUST00000237707	|generic|tr_Q3TT92_Q3TT92_MOUSE__chr18_-1_43324332_43324412_ENSMUST00000237707|
"""index: 9775, intensity: 2803.0, mobility: 1.042"""	0.369748	0.00181324	0.0178024	FSLSGAQIDDNIPR	generic|sp_O08553_DPYL2_MOUSE|
"""index: 2379, intensity: 2599.0, mobility: 0.926"""	0.369526	0.00181324	0.0178256	TEPNETTPLTEPEKGPVETK	generic|sp_P13595-2_NCAM1_MOUSE	|generic|tr_E9QB01_E9QB01_MOUSE	|generic|tr_A0A0A6YY47_A0A0A6YY47_MOUSE|
"""index: 8292, intensity: 3078.0, mobility: 1.323"""	0.369511	0.00181324	0.0178271	SDNSGTTLFGKPEPMSSAEATPTA	generic|sp_Q3UNH4_GRIN1_MOUSE|
"""index: 475, intensity: 2711.0, mobility: 0.868"""	0.369018	0.00181324	0.0178787	GGGGGGGLGSGGSIR	generic|sp_K1C9_HUMAN_|
"""index: 10191, intensity: 4357.0, mobility: 1.049"""	0.368661	0.00181324	0.017916	EHPGAPPQPPAPLQPALAPPSRAVAIE	generic|sp_Q7TSJ2_MAP6_MOUSE__chr7_1_99336781_99337002_ENSMUST00000122101__II_884487	|generic|sp_Q7TSJ2-2_MAP6_MOUSE__chr7_1_99269285_99269317_ENSMUST00000208978__II_884487	|generic|tr_D3Z6W1_D3Z6W1_MOUSE__chr7_1_99269285_99269317_ENSMUST00000208978__II_884487|
"""index: 470, intensity: 3090.0, mobility: 0.821"""	0.367706	0.00181324	0.0180165	APVDNRDHNEEMVTR	generic|tr_Q3UZU8_Q3UZU8_MOUSE	|generic|sp_P16014_SCG1_MOUSE	|generic|tr_Q8BP91_Q8BP91_MOUSE	|generic|tr_Q3UZP2_Q3UZP2_MOUSE	|generic|tr_Q9CTW1_Q9CTW1_MOUSE|
"""index: 12060, intensity: 3021.0, mobility: 1.025"""	0.36708	0.00181324	0.0180826	SVFQELGKLTGPSN	generic|sp_Q03517_SCG2_MOUSE	|generic|tr_Q4W8U9_Q4W8U9_MOUSE|
"""index: 598, intensity: 2711.0, mobility: 0.816"""	0.366914	0.00181324	0.0181002	MAYMASKE	generic|tr_Q3TUZ9_Q3TUZ9_MOUSE__IP_857122	|generic|tr_S4R1W1_S4R1W1_MOUSE__II_1102100	|generic|tr_A0A0A0MQF6_A0A0A0MQF6_MOUSE__IP_1119761	|generic|tr_D2KHZ9_D2KHZ9_MOUSE__IP_1119761	|generic|tr_A0A1D5RLD8_A0A1D5RLD8_MOUSE__IP_1119761	|generic|tr_V9GX06_V9GX06_MOUSE__II_961906	|generic|IP_873738_TX=10090	|generic|IP_826565_TX=10090	|generic|IP_1078649_TX=10090	|generic|IP_826165_TX=10090	|generic|IP_827427_TX=10090	|generic|IP_1081611_TX=10090	|generic|IP_1143140_TX=10090	|generic|IP_988902_TX=10090	|generic|IP_1143116_TX=10090	|generic|IP_1042067_TX=10090	|generic|IP_989450_TX=10090	|generic|IP_839118_TX=10090	|generic|IP_1093823_TX=10090	|generic|IP_1042280_TX=10090	|generic|IP_1052784_TX=10090	|generic|IP_950506_TX=10090	|generic|IP_900469_TX=10090	|generic|IP_949758_TX=10090	|generic|IP_1053601_TX=10090	|generic|IP_857188_TX=10090	|generic|IP_1110883_TX=10090	|generic|IP_3463018_TX=10090	|generic|IP_924007_TX=10090	|generic|IP_871538_TX=10090	|generic|IP_971196_TX=10090	|generic|IP_973113_TX=10090	|generic|tr_Q4VBD1_Q4VBD1_MOUSE|
"""index: 2357, intensity: 9468.0, mobility: 0.839"""	0.366664	0.00181324	0.0181268	SQIDDHVPKRASARILAPPGGRSSG	generic|sp_Q9EQF6_DPYL5_MOUSE__chr5_1_30791522_30791638_ENSMUST00000198503__II_944569|
"""index: 8403, intensity: 6543.0, mobility: 0.831"""	0.366286	0.00181324	0.0181668	RMGAVPVMIPAQSKDGSIV	generic|sp_P97792_CXAR_MOUSE__chr16_1_78334866_78334964_ENSMUST00000231251|
"""index: 4518, intensity: 2994.0, mobility: 1.043"""	0.364213	0.00181324	0.0183887	NPHVNPLPTGYEDE	generic|tr_Q9DCW5_Q9DCW5_MOUSE__chr5_-1_115345843_115345878_ENSMUST00000137766__II_938222	|generic|sp_P43024_CX6A1_MOUSE__chr5_-1_115345843_115345878_ENSMUST00000137766__II_938222|
"""index: 4392, intensity: 3108.0, mobility: 0.731"""	0.363225	0.00181324	0.0184953	LPGPLQDMFKK	generic|sp_P63040_CPLX1_MOUSE	|generic|sp_P84086_CPLX2_MOUSE|
"""index: 3531, intensity: 2500.0, mobility: 1.173"""	0.362492	0.00181324	0.0185748	AYPTQPGQGYSQQSSQPYG	generic|tr_Q91VQ2_Q91VQ2_MOUSE__II_878670	|generic|tr_Q3UK30_Q3UK30_MOUSE__II_878670	|generic|tr_Q8CFQ9_Q8CFQ9_MOUSE__II_878670	|generic|tr_Q564D0_Q564D0_MOUSE__II_878670|
"""index: 626, intensity: 10233.0, mobility: 0.926"""	0.362397	0.00181324	0.0185852	SMQPVKETPGNA	generic|sp_P32037_GTR3_MOUSE__chr6_-1_122739826_122739966_ENSMUST00000166135__II_906616	|generic|tr_Q4FJP8_Q4FJP8_MOUSE__chr6_-1_122739826_122739966_ENSMUST00000166135__II_906602	|generic|tr_Q8BLF7_Q8BLF7_MOUSE__chr6_-1_122739826_122739966_ENSMUST00000166135__II_906602	|generic|II_906625_TX=10090|
"""index: 7016, intensity: 3973.0, mobility: 1.109"""	0.361808	0.00181324	0.0186494	TEIKDAVVVPVPQTGSN	generic|tr_D3YVY0_D3YVY0_MOUSE	|generic|sp_Q6NZQ8_MARH1_MOUSE	|generic|sp_Q6NZQ8-2_MARH1_MOUSE	|generic|sp_Q6NZQ8-3_MARH1_MOUSE	|generic|sp_Q6NZQ8-4_MARH1_MOUSE	|generic|sp_Q6NZQ8-5_MARH1_MOUSE|
"""index: 8759, intensity: 18373.0, mobility: 1.142"""	0.361565	0.00181324	0.0186759	IVQDGPPQSPPNIYYKV	generic|tr_Q543Q7_Q543Q7_MOUSE|
"""index: 968, intensity: 3279.0, mobility: 0.825"""	0.361558	0.00181324	0.0186766	RDQKLSELDDRADA	generic|tr_A0A0N4SUV3_A0A0N4SUV3_MOUSE__II_905896	|generic|tr_D3YTU0_D3YTU0_MOUSE__II_905878	|generic|II_951896_TX=10090	|generic|sp_P63024_VAMP3_MOUSE	|generic|tr_B0QZN5_B0QZN5_MOUSE	|generic|sp_Q62442_VAMP1_MOUSE	|generic|sp_Q62442-2_VAMP1_MOUSE	|generic|tr_Q9CXX2_Q9CXX2_MOUSE	|generic|sp_P63044_VAMP2_MOUSE	|generic|chr11_1_69089731_69089979_ENSMUST00000146847	|generic|tr_O35619_O35619_MOUSE|
"""index: 4440, intensity: 12750.0, mobility: 0.883"""	0.361426	0.00181324	0.0186911	SGQLGLPDEEN	generic|sp_Q03517_SCG2_MOUSE	|generic|tr_Q4W8U9_Q4W8U9_MOUSE|
"""index: 11144, intensity: 23564.0, mobility: 0.941"""	0.361318	0.00181324	0.0187029	VAPFPEVFGKE	generic|sp_CAS1_BOVIN_|
"""index: 2098, intensity: 2688.0, mobility: 0.911"""	0.360673	0.00181324	0.0187736	AFLSSPEHVNRPINGNGKQ	generic|IP_1015794_TX=10090	|generic|sp_P46425_GSTP2_MOUSE	|generic|sp_P19157_GSTP1_MOUSE	|generic|tr_A0A494BAW2_A0A494BAW2_MOUSE|
"""index: 3807, intensity: 6037.0, mobility: 1.088"""	0.360619	0.00181324	0.0187795	SPAPATGASGQASELAPSTADSAVPPAPAKTEKGPVETK	generic|tr_A0A0A6YY91_A0A0A6YY91_MOUSE__II_850562|
"""index: 641, intensity: 2575.0, mobility: 0.887"""	0.359403	0.00181324	0.0189137	GEVQGQIPGRQ	generic|tr_I1E4X0_I1E4X0_MOUSE__chr2_1_156761809_156761985_ENSMUST00000127944|
"""index: 1559, intensity: 4275.0, mobility: 0.817"""	0.359344	0.00181324	0.0189202	QDDPSAPHKIQDPLK	generic|sp_Q71M36_CSPG5_MOUSE__chr9_1_110262108_110262221_ENSMUST00000197850__II_842345	|generic|II_842338_TX=10090|
"""index: 6612, intensity: 2961.0, mobility: 1.126"""	0.359137	0.00181324	0.0189431	SAYYNPGNPHNVYMPTS	generic|sp_P97765_WBP2_MOUSE__II_1123728	|generic|sp_P97765-2_WBP2_MOUSE__II_1123726	|generic|chr11_-1_116079543_116079920_ENSMUST00000074628|
"""index: 9273, intensity: 3376.0, mobility: 1.110"""	0.359004	0.00181324	0.0189579	VPERAPLPPPVPSQFQ	generic|sp_Q0VGU4_VGF_MOUSE|
"""index: 6158, intensity: 54219.0, mobility: 0.927"""	0.358715	0.00181324	0.01899	DIPNPIGSENSE	generic|sp_CAS1_BOVIN_|
"""index: 3239, intensity: 4167.0, mobility: 1.022"""	0.356897	0.00181324	0.0191931	ASQTSVPFDHLGK	generic|sp_Q9JMK2_KC1E_MOUSE__II_1087695	|generic|tr_Q8CBH9_Q8CBH9_MOUSE__II_1087695	|generic|tr_Q9QUI3_Q9QUI3_MOUSE__II_1087695|
"""index: 1961, intensity: 2908.0, mobility: 1.170"""	0.355869	0.00181324	0.0193089	AEPSTPSGPESGPTPASAEQNE	generic|sp_P28667_MRP_MOUSE|
"""index: 671, intensity: 3270.0, mobility: 0.874"""	0.355523	0.00181324	0.019348	AGTRESVDSAKPRVY	generic|sp_P35455_NEU2_MOUSE|
"""index: 4193, intensity: 2548.0, mobility: 1.011"""	0.35539	0.00181324	0.019363	TQSAEPPPPEPPRI	generic|sp_Q8BIF0_C99L2_MOUSE	|generic|sp_Q8BIF0-2_C99L2_MOUSE	|generic|tr_I7HJQ8_I7HJQ8_MOUSE	|generic|tr_A2AP74_A2AP74_MOUSE|
"""index: 8787, intensity: 2500.0, mobility: 1.027"""	0.354244	0.00181324	0.0194933	QAGMTGYGMPRQIM	generic|tr_Q9D6K2_Q9D6K2_MOUSE	|generic|sp_Q9R1Q8_TAGL3_MOUSE|
"""index: 1083, intensity: 2601.0, mobility: 0.775"""	0.35257	0.00181324	0.0196852	QIDDHVPKRASA	generic|sp_Q9EQF6_DPYL5_MOUSE__chr5_1_30791522_30791638_ENSMUST00000198503__II_944569|
"""index: 6981, intensity: 3278.0, mobility: 0.876"""	0.352034	0.00181324	0.019747	GSNKGASQAGMTGYGMPRQIM	generic|tr_Q9D6K2_Q9D6K2_MOUSE	|generic|sp_Q9R1Q8_TAGL3_MOUSE|
"""index: 4584, intensity: 2857.0, mobility: 1.044"""	0.351037	0.00181324	0.0198625	ETQSAEPPPPEPPRI	generic|sp_Q8BIF0_C99L2_MOUSE	|generic|sp_Q8BIF0-2_C99L2_MOUSE	|generic|tr_I7HJQ8_I7HJQ8_MOUSE	|generic|tr_A2AP74_A2AP74_MOUSE|
"""index: 4694, intensity: 3062.0, mobility: 0.916"""	0.351017	0.00181324	0.0198648	YQEPVLGPVR	generic|sp_CASB_BOVIN_|
"""index: 10433, intensity: 18943.0, mobility: 0.945"""	0.350823	0.00181324	0.0198873	QEPVLGPVRGPF	generic|sp_CASB_BOVIN_|
"""index: 4434, intensity: 3347.0, mobility: 1.180"""	0.350722	0.00181324	0.0198992	RPQPPPPPPSAASPGATPGSATASAERASTAAPVA	generic|sp_O88935_SYN1_MOUSE__chr6_1_115261704_115261733_ENSMUST00000203768	|generic|sp_O88935-1_SYN1_MOUSE__chr6_1_115261704_115261733_ENSMUST00000203768	|generic|sp_O88935-3_SYN1_MOUSE__chr6_1_115261704_115261733_ENSMUST00000203768|
"""index: 3085, intensity: 3034.0, mobility: 0.961"""	0.350353	0.00181324	0.0199422	DIPNPIGSENSEK	generic|sp_CAS1_BOVIN_|
"""index: 11048, intensity: 3735.0, mobility: 1.039"""	0.350329	0.00181324	0.019945	AASAPLVETSTPLRL	generic|sp_Q9QXV0_PCS1N_MOUSE|
"""index: 769, intensity: 3945.0, mobility: 0.930"""	0.350327	0.00181324	0.0199452	SPPVGNQSRQTVP	generic|tr_E9Q828_E9Q828_MOUSE	|generic|tr_Q6Q476_Q6Q476_MOUSE	|generic|tr_H2BL43_H2BL43_MOUSE|
"""index: 12820, intensity: 2777.0, mobility: 1.137"""	0.350114	0.00181324	0.01997	LSAASAPLVETSTPLRL	generic|sp_Q9QXV0_PCS1N_MOUSE|
"""index: 10731, intensity: 3669.0, mobility: 0.963"""	0.350015	0.00181324	0.0199816	STTPEEVLEKLKTEAEKK	generic|sp_Q9CRC3_CO040_MOUSE	|generic|tr_Q3TDI7_Q3TDI7_MOUSE|
"""index: 386, intensity: 2905.0, mobility: 0.962"""	0.349429	0.00181324	0.0200502	AQLQSDEREATD	generic|tr_Q921J3_Q921J3_MOUSE__chr2_1_181549329_181549376_ENSMUST00000116365	|generic|sp_P60904_DNJC5_MOUSE__chr2_1_181546445_181546492_ENSMUST00000116365|
"""index: 10178, intensity: 3035.0, mobility: 1.042"""	0.349212	0.00181324	0.0200757	EHPGAPPQPPAPLQPALAPPSRAVAIE	generic|sp_Q7TSJ2_MAP6_MOUSE__chr7_1_99336781_99337002_ENSMUST00000122101__II_884487	|generic|sp_Q7TSJ2-2_MAP6_MOUSE__chr7_1_99269285_99269317_ENSMUST00000208978__II_884487	|generic|tr_D3Z6W1_D3Z6W1_MOUSE__chr7_1_99269285_99269317_ENSMUST00000208978__II_884487|
"""index: 6461, intensity: 3998.0, mobility: 1.112"""	0.349054	0.00181324	0.0200942	SEPAFQINTQSDPQPTS	generic|tr_A0A0J9YV24_A0A0J9YV24_MOUSE	|generic|sp_E9PUL5_PRRT2_MOUSE|
"""index: 2438, intensity: 4146.0, mobility: 0.921"""	0.348277	0.00181324	0.0201858	SQIDDHVPKRASARILAPPGGRSSG	generic|sp_Q9EQF6_DPYL5_MOUSE__chr5_1_30791522_30791638_ENSMUST00000198503__II_944569|
"""index: 6556, intensity: 6772.0, mobility: 0.931"""	0.348241	0.00181324	0.02019	DEVSASLAKQGL	generic|II_1128081_TX=10090	|generic|II_1128079_TX=10090	|generic|tr_A0A0A0MQC7_A0A0A0MQC7_MOUSE	|generic|tr_A2A5Y6_A2A5Y6_MOUSE	|generic|sp_P10637_TAU_MOUSE	|generic|sp_P10637-2_TAU_MOUSE	|generic|sp_P10637-4_TAU_MOUSE	|generic|tr_Q3UH19_Q3UH19_MOUSE	|generic|sp_P10637-6_TAU_MOUSE	|generic|tr_Q8C5K4_Q8C5K4_MOUSE	|generic|tr_Q547J4_Q547J4_MOUSE	|generic|tr_B1AQW2_B1AQW2_MOUSE	|generic|sp_TAU_HUMAN_|
"""index: 11457, intensity: 3509.0, mobility: 0.910"""	0.347293	0.00181324	0.0203023	VAPFPEVFGKE	generic|sp_CAS1_BOVIN_|
"""index: 9452, intensity: 2622.0, mobility: 0.954"""	0.346927	0.00181324	0.0203458	SLTLTDVENLH	generic|sp_CASB_BOVIN_|
"""index: 11781, intensity: 3033.0, mobility: 1.108"""	0.346385	0.00181324	0.0204104	MGAVPVMIPAQSKDGSIV	generic|sp_P97792_CXAR_MOUSE__chr16_1_78334866_78334964_ENSMUST00000231251|
"""index: 11667, intensity: 3104.0, mobility: 0.980"""	0.34571	0.00181324	0.0204912	TLAEDVTAALAKQ	generic|sp_P20357_MTAP2_MOUSE__chr1_1_66438885_66439007_ENSMUST00000172486	|generic|tr_Q80ZL4_Q80ZL4_MOUSE__chr1_1_66438885_66439007_ENSMUST00000172486	|generic|tr_Q3TLQ0_Q3TLQ0_MOUSE__chr1_1_66438885_66439007_ENSMUST00000172486	|generic|tr_Q80X35_Q80X35_MOUSE__chr1_1_66438885_66439007_ENSMUST00000172486	|generic|tr_B2KGT5_B2KGT5_MOUSE__chr1_1_66438885_66439007_ENSMUST00000172486	|generic|tr_A0A668KLC6_A0A668KLC6_MOUSE__chr1_1_66438885_66439007_ENSMUST00000172486|
"""index: 5254, intensity: 5917.0, mobility: 0.961"""	0.345049	0.00181324	0.0205705	SDIPNPIGSENSE	generic|sp_CAS1_BOVIN_|
"""index: 4172, intensity: 68976.0, mobility: 0.910"""	0.345031	0.00181324	0.0205728	AEPPPPEPPRI	generic|sp_Q8BIF0_C99L2_MOUSE	|generic|sp_Q8BIF0-2_C99L2_MOUSE	|generic|tr_I7HJQ8_I7HJQ8_MOUSE	|generic|tr_A2AP74_A2AP74_MOUSE|
"""index: 7287, intensity: 24802.0, mobility: 0.932"""	0.344996	0.00181324	0.0205769	GEKLSPKSDISPLTPRESSPLY	generic|sp_P14873_MAP1B_MOUSE	|generic|tr_B2RQQ5_B2RQQ5_MOUSE|
"""index: 5071, intensity: 23352.0, mobility: 0.982"""	0.344478	0.00181324	0.0206394	IVAPPGGRSNITSLG	generic|tr_Q3TXY0_Q3TXY0_MOUSE__chr5_1_37273379_37273519_ENSMUST00000202377	|generic|tr_Q6P1J1_Q6P1J1_MOUSE__chr5_1_37273379_37273519_ENSMUST00000202377	|generic|sp_P97427_DPYL1_MOUSE__chr5_1_37273379_37273519_ENSMUST00000202377	|generic|tr_Q3TY94_Q3TY94_MOUSE__chr5_1_37273379_37273519_ENSMUST00000202377|
"""index: 6203, intensity: 4286.0, mobility: 0.974"""	0.344459	0.00181324	0.0206416	STIGTYATLSPTKRLVHA	generic|tr_B7ZNF6_B7ZNF6_MOUSE__chr15_1_31027559_31027672_ENSMUST00000228827	|generic|sp_O35927_CTND2_MOUSE__chr15_1_31027559_31027672_ENSMUST00000228827	|generic|sp_O35927-2_CTND2_MOUSE__chr15_1_31027559_31027672_ENSMUST00000228827	|generic|tr_E9QKH8_E9QKH8_MOUSE__chr15_1_31027559_31027672_ENSMUST00000228827|
"""index: 2052, intensity: 3763.0, mobility: 0.969"""	0.343236	0.00181324	0.0207898	NTLPTKETIEQEKRSEIS	generic|tr_A6H6H4_A6H6H4_MOUSE|
"""index: 9601, intensity: 3779.0, mobility: 0.883"""	0.342824	0.00181324	0.02084	APFPEVFGKE	generic|sp_CAS1_BOVIN_|
"""index: 4499, intensity: 3445.0, mobility: 1.102"""	0.3422	0.00181324	0.0209162	GAMNQPQTQYSATPNY	generic|sp_Q9JKD3_SCAM5_MOUSE__chr9_-1_57443670_57443780_ENSMUST00000215208__II_3456302|
"""index: 13114, intensity: 3596.0, mobility: 1.075"""	0.342112	0.00181324	0.0209269	LYQEPVLGPVRGPF	generic|sp_CASB_BOVIN_|
"""index: 10374, intensity: 3328.0, mobility: 0.946"""	0.341928	0.00181324	0.0209495	QEPVLGPVRGPF	generic|sp_CASB_BOVIN_|
"""index: 9129, intensity: 20002.0, mobility: 0.890"""	0.341618	0.00181324	0.0209875	VAPFPEVFGKEKVNE	generic|sp_CAS1_BOVIN_|
"""index: 6580, intensity: 3656.0, mobility: 0.937"""	0.34158	0.00181324	0.0209922	GGTGSGMGTLLISK	generic|sp_P68372_TBB4B_MOUSE__IP_840323	|generic|tr_Q9CVR0_Q9CVR0_MOUSE__IP_840323	|generic|sp_Q9D6F9_TBB4A_MOUSE__IP_840323	|generic|IP_1022517_TX=10090	|generic|sp_Q7TMM9_TBB2A_MOUSE__chr17_-1_35836571_35838041_ENSMUST00000134978	|generic|sp_Q922F4_TBB6_MOUSE	|generic|tr_Q3U9U3_Q3U9U3_MOUSE	|generic|sp_Q9ERD7_TBB3_MOUSE__chr17_-1_35836571_35838041_ENSMUST00000134978	|generic|tr_D5MR34_D5MR34_MOUSE	|generic|tr_B2RSN3_B2RSN3_MOUSE__chr17_-1_35836571_35838041_ENSMUST00000134978	|generic|sp_P99024_TBB5_MOUSE__chr17_-1_35836571_35838041_ENSMUST00000134978|
"""index: 1182, intensity: 3595.0, mobility: 0.868"""	0.34106	0.00181324	0.0210561	KNPLPSKETIEQEKQAGES	generic|sp_P20065_TYB4_MOUSE__chrX_-1_167207501_167208325_ENSMUST00000112175	|generic|tr_Q6ZWX2_Q6ZWX2_MOUSE__chrX_-1_167207501_167208325_ENSMUST00000112175|
"""index: 1542, intensity: 3612.0, mobility: 0.916"""	0.340946	0.00181324	0.0210702	QEKNPLPSKETIEQEKQAGES	generic|sp_P20065_TYB4_MOUSE__chrX_-1_167207501_167208325_ENSMUST00000112175	|generic|tr_Q6ZWX2_Q6ZWX2_MOUSE__chrX_-1_167207501_167208325_ENSMUST00000112175|
"""index: 8968, intensity: 2888.0, mobility: 1.066"""	0.340779	0.00181324	0.0210907	AAAPMIGYPMPTGYSQ	generic|tr_Q921Y3_Q921Y3_MOUSE__chr11_-1_106781850_106782137_ENSMUST00000133426__II_1125049	|generic|tr_Q9CSD9_Q9CSD9_MOUSE__chr11_-1_106783954_106783992_ENSMUST00000133426__II_1125049	|generic|tr_Q3V0Z8_Q3V0Z8_MOUSE__chr11_-1_106784876_106784983_ENSMUST00000133426__II_1125049	|generic|tr_A1L333_A1L333_MOUSE__chr11_-1_106784876_106784983_ENSMUST00000133426__II_1125049	|generic|tr_Q3UXW3_Q3UXW3_MOUSE__chr11_-1_106784876_106784983_ENSMUST00000133426__II_1125049	|generic|tr_Q5U222_Q5U222_MOUSE__chr11_-1_106784876_106784983_ENSMUST00000133426__II_1125049	|generic|tr_Q8BTS0_Q8BTS0_MOUSE__chr11_-1_106784876_106784983_ENSMUST00000133426__II_1125049|
"""index: 1851, intensity: 26919.0, mobility: 0.998"""	0.34048	0.00181324	0.0211276	IPVGSLKNEDTPN	generic|sp_Q03517_SCG2_MOUSE	|generic|tr_Q4W8U9_Q4W8U9_MOUSE|
"""index: 1896, intensity: 3168.0, mobility: 0.973"""	0.340057	0.00181324	0.02118	IPVGSLKNEDTPN	generic|sp_Q03517_SCG2_MOUSE	|generic|tr_Q4W8U9_Q4W8U9_MOUSE|
"""index: 2900, intensity: 4001.0, mobility: 0.885"""	0.339425	0.00181324	0.0212583	VPITPTLNRE	generic|sp_CAS2_BOVIN_|
"""index: 10390, intensity: 5900.0, mobility: 0.942"""	0.338843	0.00181324	0.0213308	LPGPLQDMFKK	generic|sp_P63040_CPLX1_MOUSE	|generic|sp_P84086_CPLX2_MOUSE|
"""index: 2649, intensity: 4120.0, mobility: 0.868"""	0.338345	0.00181324	0.021393	AAAQYNPEPPPPRSHYSNIE	generic|tr_A0A0R4J1C2_A0A0R4J1C2_MOUSE__II_894144	|generic|tr_A0A0R4IZW8_A0A0R4IZW8_MOUSE__chr7_-1_30193874_30194080_ENSMUST00000146852__II_894141	|generic|sp_O88456_CPNS1_MOUSE__II_894144|
"""index: 5863, intensity: 4781.0, mobility: 0.968"""	0.337657	0.00181324	0.0214793	VANPNSAIFGGARP	generic|tr_Q80U88_Q80U88_MOUSE__chr5_-1_134625358_134625459_ENSMUST00000202289__II_929730	|generic|tr_Q3V244_Q3V244_MOUSE__chr5_-1_134625358_134625459_ENSMUST00000202289__II_929730	|generic|tr_Q3TG58_Q3TG58_MOUSE__chr5_-1_134625358_134625459_ENSMUST00000202289__II_929730	|generic|tr_Q564E5_Q564E5_MOUSE__chr5_-1_134625358_134625459_ENSMUST00000202289__II_929730|
"""index: 10096, intensity: 2603.0, mobility: 1.196"""	0.337354	0.00181324	0.0215174	IVQEMPPQSPANIYYKV	generic|sp_P52800_EFNB2_MOUSE__chr8_-1_8660480_8660584_ENSMUST00000209169__II_867982	|generic|tr_Q544L9_Q544L9_MOUSE|
"""index: 8181, intensity: 2854.0, mobility: 0.885"""	0.337087	0.00181324	0.0215509	TGYGMPRQIL	generic|sp_Q9WVA4_TAGL2_MOUSE|
"""index: 5152, intensity: 2881.0, mobility: 1.224"""	0.336845	0.00181324	0.0215815	QHPANAFDAEPQGYQSQGY	generic|tr_F6PZA3_F6PZA3_MOUSE__II_1087454	|generic|sp_O55100_SNG1_MOUSE|
"""index: 2919, intensity: 3105.0, mobility: 0.862"""	0.336471	0.00181324	0.0216288	TTQLTADSHPSYHTDGFN	generic|sp_P60904_DNJC5_MOUSE__chr2_1_181546445_181546492_ENSMUST00000116365|
"""index: 2480, intensity: 3037.0, mobility: 1.043"""	0.335999	0.00181324	0.0216885	TPPPPYEQVVKDK	generic|sp_Q8R1C3_VOPP1_MOUSE__chr6_-1_57774707_57774748_ENSMUST00000204878|
"""index: 8171, intensity: 3179.0, mobility: 0.943"""	0.335572	0.00181324	0.0217428	TLHPYNTFAAGFNSTGLPHSHSTTRV	generic|tr_A0A5S9EES2_A0A5S9EES2_MOUSE	|generic|tr_A2AGI2_A2AGI2_MOUSE	|generic|tr_B2RWZ9_B2RWZ9_MOUSE	|generic|tr_Q69ZI4_Q69ZI4_MOUSE	|generic|tr_A0A5S9EER5_A0A5S9EER5_MOUSE	|generic|tr_A2AGI3_A2AGI3_MOUSE	|generic|sp_Q8BYM5_NLGN3_MOUSE|
"""index: 1816, intensity: 2844.0, mobility: 0.843"""	0.334612	0.00181324	0.0218651	GTNRGASQAGMTGYGMPRQ	generic|sp_Q9WVA4_TAGL2_MOUSE|
"""index: 5225, intensity: 3090.0, mobility: 1.098"""	0.334329	0.00181324	0.0219012	LDMGNEIDTQNRQID	generic|sp_P60879_SNP25_MOUSE	|generic|sp_P60879-2_SNP25_MOUSE|
"""index: 7609, intensity: 2791.0, mobility: 1.036"""	0.332268	0.00181324	0.0221667	AEPYDDIVGETVEK	generic|tr_Q78TF3_Q78TF3_MOUSE__chr9_1_109978869_110002753_ENSMUST00000169851	|generic|sp_P27546_MAP4_MOUSE	|generic|sp_P27546-2_MAP4_MOUSE	|generic|sp_P27546-3_MAP4_MOUSE|
"""index: 6172, intensity: 4882.0, mobility: 1.079"""	0.332215	0.00181324	0.0221737	AVGDGLPEGATANGMKTM	generic|sp_Q3UHH2-2_S22AN_MOUSE__chr13_-1_34221899_34221982_ENSMUST00000145038__II_1107661	|generic|tr_F7BP73_F7BP73_MOUSE__chr13_-1_34298989_34299135_ENSMUST00000145038__II_1107661	|generic|sp_Q3UHH2_S22AN_MOUSE__chr13_-1_34298989_34299135_ENSMUST00000145038__II_1107650|
"""index: 8857, intensity: 2998.0, mobility: 1.021"""	0.331951	0.00181324	0.0222079	IPQPDLTKLHQLA	generic|tr_Q3TF69_Q3TF69_MOUSE__II_3495156	|generic|tr_A0A2R8W6U6_A0A2R8W6U6_MOUSE__chr15_1_102490634_102490807_ENSMUST00000230631__II_772974	|generic|tr_A0A2R8VHP9_A0A2R8VHP9_MOUSE__chr15_1_102490634_102490807_ENSMUST00000230631__II_772974	|generic|sp_Q61990_PCBP2_MOUSE__chr15_1_102490634_102490807_ENSMUST00000230631__II_772974	|generic|sp_Q61990-2_PCBP2_MOUSE__chr15_1_102490634_102490807_ENSMUST00000230631__II_772974	|generic|sp_Q61990-3_PCBP2_MOUSE__chr15_1_102490634_102490807_ENSMUST00000230631__II_772974	|generic|tr_A0A2R8VI92_A0A2R8VI92_MOUSE__chr15_1_102490634_102490807_ENSMUST00000230631__II_772974	|generic|tr_B2M1R7_B2M1R7_MOUSE__chr15_1_102490634_102490807_ENSMUST00000230631__II_772974	|generic|tr_Q3TT81_Q3TT81_MOUSE__chr15_1_102490634_102490807_ENSMUST00000230631__II_772974	|generic|tr_A0A2R8W6H3_A0A2R8W6H3_MOUSE__chr15_1_102490634_102490807_ENSMUST00000230631__II_772974	|generic|tr_A0A2R8VKF0_A0A2R8VKF0_MOUSE	|generic|tr_A0A2R8VHZ0_A0A2R8VHZ0_MOUSE	|generic|tr_A0A2R8VJY1_A0A2R8VJY1_MOUSE	|generic|tr_A0A2R8VI73_A0A2R8VI73_MOUSE	|generic|tr_A0A2R8VI12_A0A2R8VI12_MOUSE	|generic|tr_A0A2R8VHY9_A0A2R8VHY9_MOUSE	|generic|tr_A0A2R8VHL8_A0A2R8VHL8_MOUSE|
"""index: 4308, intensity: 3122.0, mobility: 0.743"""	0.331935	0.00181324	0.02221	ATRLMTGAGNILK	generic|sp_P70414_NAC1_MOUSE	|generic|tr_A0A3Q4EBU5_A0A3Q4EBU5_MOUSE	|generic|tr_Q91ZJ7_Q91ZJ7_MOUSE	|generic|tr_Q68FL0_Q68FL0_MOUSE	|generic|tr_Q27PY9_Q27PY9_MOUSE	|generic|tr_Q8BXB3_Q8BXB3_MOUSE	|generic|tr_G5E8Y0_G5E8Y0_MOUSE	|generic|tr_Q9ET74_Q9ET74_MOUSE	|generic|tr_G3X9J1_G3X9J1_MOUSE	|generic|tr_A0A3Q4L326_A0A3Q4L326_MOUSE	|generic|tr_Q8R505_Q8R505_MOUSE	|generic|tr_O35157_O35157_MOUSE|
"""index: 10821, intensity: 2852.0, mobility: 1.009"""	0.330703	0.00181324	0.0223705	ASAPLVETSTPLRL	generic|sp_Q9QXV0_PCS1N_MOUSE|
"""index: 6405, intensity: 3514.0, mobility: 0.894"""	0.330566	0.00181324	0.0223883	QHWSYGLRPG	generic|tr_Q14AC4_Q14AC4_MOUSE__II_3479003	|generic|tr_Q3UTE9_Q3UTE9_MOUSE__II_3479003|
"""index: 7791, intensity: 3937.0, mobility: 0.989"""	0.33029	0.00181324	0.0224246	AQQESPPKNYLGVEEEKIMDHSHSDGLH	generic|sp_Q6P5F6_S39AA_MOUSE|
"""index: 4081, intensity: 3276.0, mobility: 0.903"""	0.330158	0.00181324	0.0224418	MGSNKGASQAGMTGYGMPRQIM	generic|tr_Q9D6K2_Q9D6K2_MOUSE	|generic|sp_Q9R1Q8_TAGL3_MOUSE|
"""index: 1826, intensity: 2785.0, mobility: 0.785"""	0.329522	0.00181324	0.0225255	TLPTKETIEQEKRSEIS	generic|tr_A6H6H4_A6H6H4_MOUSE|
"""index: 13558, intensity: 3355.0, mobility: 0.890"""	0.329341	0.00181324	0.0225493	LPGPLQDMFK	generic|sp_P63040_CPLX1_MOUSE	|generic|sp_P84086_CPLX2_MOUSE|
"""index: 8705, intensity: 3335.0, mobility: 0.926"""	0.328824	0.00181324	0.0226176	EDVTAALAKQGL	generic|sp_P20357_MTAP2_MOUSE__chr1_1_66438885_66439007_ENSMUST00000172486	|generic|tr_Q80ZL4_Q80ZL4_MOUSE__chr1_1_66438885_66439007_ENSMUST00000172486	|generic|tr_Q3TLQ0_Q3TLQ0_MOUSE__chr1_1_66438885_66439007_ENSMUST00000172486	|generic|tr_Q80X35_Q80X35_MOUSE__chr1_1_66438885_66439007_ENSMUST00000172486	|generic|tr_B2KGT5_B2KGT5_MOUSE__chr1_1_66438885_66439007_ENSMUST00000172486	|generic|tr_A0A668KLC6_A0A668KLC6_MOUSE__chr1_1_66438885_66439007_ENSMUST00000172486|
"""index: 7704, intensity: 2742.0, mobility: 0.998"""	0.328357	0.00181324	0.0226794	GRPDVFPPPLSSEHNGQVAEDAVSRPKDDGVPEVRAA	generic|tr_A0A087WQ93_A0A087WQ93_MOUSE	|generic|sp_Q0VGU4_VGF_MOUSE|
"""index: 6972, intensity: 3678.0, mobility: 1.015"""	0.32812	0.00181324	0.0227108	VLPVPQKAVPYPQ	generic|sp_CASB_BOVIN_|
"""index: 1567, intensity: 3909.0, mobility: 0.879"""	0.328117	0.00181324	0.0227112	LPTKETIEQEKRSEIS	generic|tr_A6H6H4_A6H6H4_MOUSE|
"""index: 6891, intensity: 3764.0, mobility: 1.066"""	0.327919	0.00181324	0.0227374	SSFPEPTTDDVSPSLH	generic|sp_P14873_MAP1B_MOUSE	|generic|tr_B2RQQ5_B2RQQ5_MOUSE|
"""index: 4400, intensity: 3485.0, mobility: 1.076"""	0.327892	0.00181324	0.0227411	GAPAQGQLVARPSSVNY	generic|tr_Q3UB97_Q3UB97_MOUSE	|generic|sp_O08992_SDCB1_MOUSE	|generic|tr_Q3U6J5_Q3U6J5_MOUSE	|generic|tr_Q3U724_Q3U724_MOUSE	|generic|tr_A2AKJ9_A2AKJ9_MOUSE	|generic|tr_Q3UBE4_Q3UBE4_MOUSE	|generic|tr_H3BLG5_H3BLG5_MOUSE|
"""index: 8187, intensity: 6352.0, mobility: 1.085"""	0.327652	0.00181324	0.022773	AQMEEKPVPAAPVPSPVAPAPVPSRRNPPGGKSSLVLG	generic|sp_P97825_JUPI1_MOUSE__II_1124041|
"""index: 932, intensity: 2880.0, mobility: 0.962"""	0.325932	0.00181324	0.0230031	KSEPPESEAKPAPTEVKTVPNDATQTKENESKA	generic|tr_A0A0A6YY91_A0A0A6YY91_MOUSE__II_850562	|generic|sp_P13595_NCAM1_MOUSE	|generic|sp_P13595-2_NCAM1_MOUSE	|generic|tr_E9QB01_E9QB01_MOUSE	|generic|tr_A0A0A6YY47_A0A0A6YY47_MOUSE|
"""index: 440, intensity: 2569.0, mobility: 0.878"""	0.325662	0.00181324	0.0230393	GGGGLGSGGSIRSS	generic|sp_K1C9_HUMAN_|
"""index: 11210, intensity: 3344.0, mobility: 0.993"""	0.325149	0.00181324	0.0231086	LAEDVTAALAKQGL	generic|sp_P20357_MTAP2_MOUSE__chr1_1_66438885_66439007_ENSMUST00000172486	|generic|tr_Q80ZL4_Q80ZL4_MOUSE__chr1_1_66438885_66439007_ENSMUST00000172486	|generic|tr_Q3TLQ0_Q3TLQ0_MOUSE__chr1_1_66438885_66439007_ENSMUST00000172486	|generic|tr_Q80X35_Q80X35_MOUSE__chr1_1_66438885_66439007_ENSMUST00000172486	|generic|tr_B2KGT5_B2KGT5_MOUSE__chr1_1_66438885_66439007_ENSMUST00000172486	|generic|tr_A0A668KLC6_A0A668KLC6_MOUSE__chr1_1_66438885_66439007_ENSMUST00000172486|
"""index: 5260, intensity: 16427.0, mobility: 1.043"""	0.324756	0.00181324	0.0231616	TPIVIQPASATETTQ	generic|tr_Q921J3_Q921J3_MOUSE__chr2_1_181549329_181549376_ENSMUST00000116365	|generic|sp_P60904_DNJC5_MOUSE__chr2_1_181546445_181546492_ENSMUST00000116365|
"""index: 8920, intensity: 2568.0, mobility: 0.940"""	0.32469	0.00181324	0.0231706	GKPEPMSSAEATPTASEIRNPVF	generic|sp_Q3UNH4_GRIN1_MOUSE|
"""index: 5339, intensity: 8713.0, mobility: 0.926"""	0.324388	0.00181324	0.0232115	SDIPNPIGSENSE	generic|sp_CAS1_BOVIN_|
"""index: 10071, intensity: 12849.0, mobility: 1.075"""	0.324107	0.00181324	0.0232497	AVPVMIPAQSKDGSIV	generic|sp_P97792_CXAR_MOUSE__chr16_1_78334866_78334964_ENSMUST00000231251|
"""index: 644, intensity: 3755.0, mobility: 0.952"""	0.32141	0.00181324	0.0236189	YLKTVYQHQ	generic|sp_CAS2_BOVIN_|
"""index: 2542, intensity: 4190.0, mobility: 0.848"""	0.321346	0.00181324	0.0236278	GVASVAEKTKEQASHLG	generic|sp_Q91ZZ3_SYUB_MOUSE|
"""index: 9765, intensity: 20557.0, mobility: 1.074"""	0.321009	0.00181324	0.0236744	AVPVMIPAQSKDGSIV	generic|sp_P97792_CXAR_MOUSE__chr16_1_78334866_78334964_ENSMUST00000231251|
"""index: 3970, intensity: 2928.0, mobility: 1.157"""	0.320357	0.00181324	0.0237647	AKAPAPAAPAAAEPQAEAPAAAASSEQSVAVKE	generic|sp_Q91XV3_BASP1_MOUSE|
"""index: 9811, intensity: 3049.0, mobility: 1.070"""	0.320305	0.00181324	0.0237719	AAAPMIGYPMPTGYSQ	generic|tr_Q921Y3_Q921Y3_MOUSE__chr11_-1_106781850_106782137_ENSMUST00000133426__II_1125049	|generic|tr_Q9CSD9_Q9CSD9_MOUSE__chr11_-1_106783954_106783992_ENSMUST00000133426__II_1125049	|generic|tr_Q3V0Z8_Q3V0Z8_MOUSE__chr11_-1_106784876_106784983_ENSMUST00000133426__II_1125049	|generic|tr_A1L333_A1L333_MOUSE__chr11_-1_106784876_106784983_ENSMUST00000133426__II_1125049	|generic|tr_Q3UXW3_Q3UXW3_MOUSE__chr11_-1_106784876_106784983_ENSMUST00000133426__II_1125049	|generic|tr_Q5U222_Q5U222_MOUSE__chr11_-1_106784876_106784983_ENSMUST00000133426__II_1125049	|generic|tr_Q8BTS0_Q8BTS0_MOUSE__chr11_-1_106784876_106784983_ENSMUST00000133426__II_1125049|
"""index: 8602, intensity: 2831.0, mobility: 1.026"""	0.320214	0.00181324	0.0237846	TPNPALRNGQYWV	generic|tr_Q3URZ9_Q3URZ9_MOUSE__chr9_1_56896610_56896783_ENSMUST00000217052	|generic|sp_Q8VHY0_CSPG4_MOUSE__chr9_1_56896610_56896783_ENSMUST00000217052	|generic|sp_Q8VHY0-2_CSPG4_MOUSE__chr9_1_56898834_56898890_ENSMUST00000217052|
"""index: 4024, intensity: 5504.0, mobility: 0.898"""	0.319423	0.00181324	0.0238948	VANPNSAIFGGARPREEVVQKEQE	generic|tr_Q80U88_Q80U88_MOUSE__chr5_-1_134625358_134625459_ENSMUST00000202289__II_929730	|generic|tr_Q3V244_Q3V244_MOUSE__chr5_-1_134625358_134625459_ENSMUST00000202289__II_929730	|generic|tr_Q3TG58_Q3TG58_MOUSE__chr5_-1_134625358_134625459_ENSMUST00000202289__II_929730	|generic|tr_Q564E5_Q564E5_MOUSE__chr5_-1_134625358_134625459_ENSMUST00000202289__II_929730|
"""index: 4673, intensity: 3009.0, mobility: 0.920"""	0.317722	0.00181324	0.0241333	YQEPVLGPVR	generic|sp_CASB_BOVIN_|
"""index: 17056, intensity: 4548.0, mobility: 0.963"""	0.317646	0.00181324	0.0241441	LDEDMLLKVLE	generic|sp_Q03517_SCG2_MOUSE	|generic|tr_Q4W8U9_Q4W8U9_MOUSE|
"""index: 3299, intensity: 19782.0, mobility: 0.921"""	0.317535	0.00181324	0.0241597	VNELLTPQGPR	generic|tr_Q8CAD1_Q8CAD1_MOUSE__chrX_1_20851679_20851816_ENSMUST00000136451__II_836925|
"""index: 2456, intensity: 16011.0, mobility: 0.843"""	0.316868	0.00181324	0.0242541	SQIDDHVPKRASARIL	generic|sp_Q9EQF6_DPYL5_MOUSE__chr5_1_30791522_30791638_ENSMUST00000198503__II_944569|
"""index: 8314, intensity: 3755.0, mobility: 1.036"""	0.316486	0.00181324	0.0243082	VAPFPEVFGKEK	generic|sp_CAS1_BOVIN_|
"""index: 1342, intensity: 3557.0, mobility: 0.847"""	0.315804	0.00181324	0.0244052	KTETQEKNPLPSKETIEQEKQAGES	generic|sp_P20065_TYB4_MOUSE__chrX_-1_167207501_167208325_ENSMUST00000112175	|generic|tr_Q6ZWX2_Q6ZWX2_MOUSE__chrX_-1_167207501_167208325_ENSMUST00000112175|
"""index: 10515, intensity: 4946.0, mobility: 0.763"""	0.315748	0.00181324	0.0244132	LPGPLQDMFKK	generic|sp_P63040_CPLX1_MOUSE	|generic|sp_P84086_CPLX2_MOUSE|
"""index: 11957, intensity: 2948.0, mobility: 1.091"""	0.314534	0.00181324	0.024587	SVFQELGKLTGPSNQ	generic|sp_Q03517_SCG2_MOUSE	|generic|tr_Q4W8U9_Q4W8U9_MOUSE|
"""index: 2116, intensity: 8832.0, mobility: 0.967"""	0.314529	0.00181324	0.0245877	NTLPTKETIEQEKRSEIS	generic|tr_A6H6H4_A6H6H4_MOUSE|
"""index: 10295, intensity: 3353.0, mobility: 1.016"""	0.314317	0.00181324	0.0246181	LPQEVLNENLLR	generic|sp_CAS1_BOVIN_|
"""index: 6687, intensity: 4153.0, mobility: 1.047"""	0.314073	0.00181324	0.0246533	FSDIPNPIGSENSEK	generic|sp_CAS1_BOVIN_|
"""index: 10454, intensity: 4920.0, mobility: 1.157"""	0.314043	0.00181324	0.0246576	IVQEMPPQSPANIYYKV	generic|sp_P52800_EFNB2_MOUSE__chr8_-1_8660480_8660584_ENSMUST00000209169__II_867982	|generic|tr_Q544L9_Q544L9_MOUSE|
"""index: 8885, intensity: 3085.0, mobility: 1.179"""	0.313544	0.00181324	0.0247296	LGFPLPKSSPTSPAPTSGNPA	generic|sp_Q7TQC7_GPTC2_MOUSE__chr1_1_187226134_187226223_ENSMUST00000160481__II_1024921	|generic|sp_Q7TQC7-2_GPTC2_MOUSE__chr1_1_187226134_187226223_ENSMUST00000160481__II_1024921	|generic|sp_Q7TQC7-3_GPTC2_MOUSE__chr1_1_187226134_187226223_ENSMUST00000160481__II_1024921	|generic|tr_E0CZ29_E0CZ29_MOUSE__II_1024921|
"""index: 4092, intensity: 3037.0, mobility: 0.914"""	0.310793	0.00181324	0.0251299	MGSNKGASQAGMTGYGMPRQIM	generic|tr_Q9D6K2_Q9D6K2_MOUSE	|generic|sp_Q9R1Q8_TAGL3_MOUSE|
"""index: 2906, intensity: 3119.0, mobility: 0.926"""	0.310664	0.00181324	0.025149	LADEVSASLAKQ	generic|II_1128081_TX=10090	|generic|II_1128079_TX=10090	|generic|tr_A0A0A0MQC7_A0A0A0MQC7_MOUSE	|generic|tr_A2A5Y6_A2A5Y6_MOUSE	|generic|sp_P10637_TAU_MOUSE	|generic|sp_P10637-2_TAU_MOUSE	|generic|sp_P10637-3_TAU_MOUSE	|generic|sp_P10637-4_TAU_MOUSE	|generic|tr_Q3UH19_Q3UH19_MOUSE	|generic|sp_P10637-6_TAU_MOUSE	|generic|tr_Q8C5K4_Q8C5K4_MOUSE	|generic|tr_Q547J4_Q547J4_MOUSE	|generic|tr_B1AQW2_B1AQW2_MOUSE	|generic|sp_TAU_HUMAN_|
"""index: 4397, intensity: 17442.0, mobility: 0.908"""	0.310501	0.00181324	0.0251729	AEPPPPEPPRI	generic|sp_Q8BIF0_C99L2_MOUSE	|generic|sp_Q8BIF0-2_C99L2_MOUSE	|generic|tr_I7HJQ8_I7HJQ8_MOUSE	|generic|tr_A2AP74_A2AP74_MOUSE|
"""index: 1649, intensity: 3920.0, mobility: 0.824"""	0.309689	0.00181324	0.0252926	GSNKGASQAGMTGYGMPRQ	generic|tr_Q9D6K2_Q9D6K2_MOUSE	|generic|sp_Q9R1Q8_TAGL3_MOUSE|
"""index: 775, intensity: 2660.0, mobility: 1.055"""	0.309563	0.00181324	0.0253112	EEPQVTYSKQETQS	generic|sp_Q8BIF0_C99L2_MOUSE	|generic|sp_Q8BIF0-2_C99L2_MOUSE	|generic|tr_I7HJQ8_I7HJQ8_MOUSE	|generic|tr_A2AP74_A2AP74_MOUSE|
"""index: 2929, intensity: 5704.0, mobility: 0.885"""	0.309483	0.00181324	0.0253229	EVSASLAKQGL	generic|II_1128081_TX=10090	|generic|II_1128079_TX=10090	|generic|tr_A0A0A0MQC7_A0A0A0MQC7_MOUSE	|generic|tr_A2A5Y6_A2A5Y6_MOUSE	|generic|sp_P10637_TAU_MOUSE	|generic|sp_P10637-2_TAU_MOUSE	|generic|sp_P10637-4_TAU_MOUSE	|generic|tr_Q3UH19_Q3UH19_MOUSE	|generic|sp_P10637-6_TAU_MOUSE	|generic|tr_Q8C5K4_Q8C5K4_MOUSE	|generic|tr_Q547J4_Q547J4_MOUSE	|generic|tr_B1AQW2_B1AQW2_MOUSE	|generic|sp_TAU_HUMAN_|
"""index: 1715, intensity: 3729.0, mobility: 0.815"""	0.309358	0.00181324	0.0253415	VPFDHLGK	generic|sp_Q9JMK2_KC1E_MOUSE__II_1087695	|generic|tr_Q8CBH9_Q8CBH9_MOUSE__II_1087695	|generic|tr_Q9QUI3_Q9QUI3_MOUSE__II_1087695|
"""index: 3897, intensity: 2583.0, mobility: 0.805"""	0.309075	0.00181324	0.0253834	AEPPPPEPPRI	generic|sp_Q8BIF0_C99L2_MOUSE	|generic|sp_Q8BIF0-2_C99L2_MOUSE	|generic|tr_I7HJQ8_I7HJQ8_MOUSE	|generic|tr_A2AP74_A2AP74_MOUSE|
"""index: 10615, intensity: 2656.0, mobility: 0.991"""	0.308602	0.00181324	0.0254535	SAPLVETSTPLRL	generic|sp_Q9QXV0_PCS1N_MOUSE	|generic|tr_Q9ESU4_Q9ESU4_MOUSE|
"""index: 10334, intensity: 3018.0, mobility: 0.991"""	0.308279	0.00181324	0.0255016	AGMTGYGMPRQIL	generic|sp_Q9WVA4_TAGL2_MOUSE|
"""index: 13510, intensity: 2873.0, mobility: 1.185"""	0.307715	0.00181324	0.0255858	ALRGAALGPPVSLPAPLTE	generic|sp_Q6P6N5_SPRE3_MOUSE	|generic|tr_A0A0R4J0K0_A0A0R4J0K0_MOUSE|
"""index: 6574, intensity: 4289.0, mobility: 0.882"""	0.307623	0.00181324	0.0255994	EVLNENLLR	generic|sp_CAS1_BOVIN_|
"""index: 9728, intensity: 3294.0, mobility: 1.079"""	0.307604	0.00181324	0.0256022	QMEEKPVPAAPVPSPVAPAPVPSRRNPPGGKSSLVLG	generic|sp_P97825_JUPI1_MOUSE__II_1124041|
"""index: 514, intensity: 3227.0, mobility: 0.869"""	0.306667	0.00181324	0.0257427	SQIDDHVPK	generic|sp_Q9EQF6_DPYL5_MOUSE__chr5_1_30791522_30791638_ENSMUST00000198503__II_944569|
"""index: 2710, intensity: 3035.0, mobility: 0.888"""	0.306214	0.00181324	0.0258109	TDTEDKGEFLSEGGGVR	generic|sp_E9PV24_FIBA_MOUSE	|generic|sp_E9PV24-2_FIBA_MOUSE|
"""index: 4507, intensity: 2593.0, mobility: 0.930"""	0.3061	0.00181324	0.0258282	ATPYATTQILH	generic|tr_E9PYK2_E9PYK2_MOUSE__II_3486308	|generic|sp_Q7TPD3_ROBO2_MOUSE__II_3486308	|generic|tr_A0A338P6D2_A0A338P6D2_MOUSE__II_3486308	|generic|tr_A0A2I3BR72_A0A2I3BR72_MOUSE__II_1074444	|generic|tr_Q19AB3_Q19AB3_MOUSE__II_1074444	|generic|tr_E9Q6A0_E9Q6A0_MOUSE__II_1074444	|generic|tr_Q19AB2_Q19AB2_MOUSE__II_1074444	|generic|tr_A0A2I3BQB9_A0A2I3BQB9_MOUSE|
"""index: 3451, intensity: 5183.0, mobility: 1.045"""	0.305592	0.00181324	0.0259048	GLPPVAHPPHAPSPGQTVKPEADRDHTSDQL	generic|tr_A0A0J9YU62_A0A0J9YU62_MOUSE__chr5_-1_33249103_33249207_ENSMUST00000202962__II_942165	|generic|sp_O88712_CTBP1_MOUSE__chr5_-1_33249103_33249207_ENSMUST00000202962__II_942165	|generic|sp_O88712-2_CTBP1_MOUSE__chr5_-1_33249103_33249207_ENSMUST00000202962__II_942165	|generic|sp_O88712-3_CTBP1_MOUSE__chr5_-1_33249103_33249207_ENSMUST00000202962__II_942165|
"""index: 4501, intensity: 4471.0, mobility: 0.935"""	0.305249	0.00181324	0.0259566	ANPNSAIFGGARP	generic|tr_Q80U88_Q80U88_MOUSE__chr5_-1_134625358_134625459_ENSMUST00000202289__II_929730	|generic|tr_Q3V244_Q3V244_MOUSE__chr5_-1_134625358_134625459_ENSMUST00000202289__II_929730	|generic|tr_Q3TG58_Q3TG58_MOUSE__chr5_-1_134625358_134625459_ENSMUST00000202289__II_929730	|generic|tr_Q564E5_Q564E5_MOUSE__chr5_-1_134625358_134625459_ENSMUST00000202289__II_929730|
"""index: 8752, intensity: 2990.0, mobility: 0.917"""	0.305062	0.00181324	0.0259851	VFQELGKLTGP	generic|sp_Q03517_SCG2_MOUSE	|generic|tr_Q4W8U9_Q4W8U9_MOUSE|
"""index: 8260, intensity: 2903.0, mobility: 1.324"""	0.304819	0.00181324	0.026022	SDNSGTTLFGKPEPMSSAEATPTA	generic|sp_Q3UNH4_GRIN1_MOUSE|
"""index: 9083, intensity: 9414.0, mobility: 0.985"""	0.304596	0.00181324	0.0260559	FSDIPNPIGSENSE	generic|sp_CAS1_BOVIN_|
"""index: 2883, intensity: 13081.0, mobility: 0.862"""	0.303828	0.00181324	0.0261729	SELPSSAPGGGGV	generic|sp_P59648_FXYD7_MOUSE__chr7_-1_31042882_31051386_ENSMUST00000073892	|generic|tr_A0A0U1RPY2_A0A0U1RPY2_MOUSE	|generic|tr_Q6P8R9_Q6P8R9_MOUSE|
"""index: 12507, intensity: 2605.0, mobility: 1.031"""	0.303801	0.00181324	0.026177	GLPQEVLNENLLR	generic|sp_CAS1_BOVIN_|
"""index: 1666, intensity: 2805.0, mobility: 0.889"""	0.303527	0.00181324	0.0262189	SPGFSDSTSAAKETAAAHQASS	generic|sp_P14873_MAP1B_MOUSE	|generic|tr_B2RQQ5_B2RQQ5_MOUSE|
"""index: 6239, intensity: 8565.0, mobility: 0.959"""	0.302234	0.00181324	0.0264175	ADEVSASLAKQGL	generic|II_1128081_TX=10090	|generic|II_1128079_TX=10090	|generic|tr_A0A0A0MQC7_A0A0A0MQC7_MOUSE	|generic|tr_A2A5Y6_A2A5Y6_MOUSE	|generic|sp_P10637_TAU_MOUSE	|generic|sp_P10637-2_TAU_MOUSE	|generic|sp_P10637-4_TAU_MOUSE	|generic|tr_Q3UH19_Q3UH19_MOUSE	|generic|sp_P10637-6_TAU_MOUSE	|generic|tr_Q8C5K4_Q8C5K4_MOUSE	|generic|tr_Q547J4_Q547J4_MOUSE	|generic|tr_B1AQW2_B1AQW2_MOUSE	|generic|sp_TAU_HUMAN_|
"""index: 9684, intensity: 3824.0, mobility: 0.882"""	0.302176	0.00181324	0.0264264	SRMGAVPVMIPAQSKDGSIV	generic|sp_P97792_CXAR_MOUSE__chr16_1_78334866_78334964_ENSMUST00000231251|
"""index: 10197, intensity: 5367.0, mobility: 0.958"""	0.301319	0.00181324	0.026559	TISPLDLAKLNQVARQQSH	generic|sp_P60335_PCBP1_MOUSE|
"""index: 1344, intensity: 3548.0, mobility: 0.985"""	0.301301	0.00181324	0.0265618	RMPPRKDAVQQDGFNSLNTAHTTENHGTGNHSAQ	generic|tr_E0CZ78_E0CZ78_MOUSE__chr14_-1_20523775_20523846_ENSMUST00000161332	|generic|tr_A0A6B9EQU3_A0A6B9EQU3_MOUSE__chr14_-1_20523775_20523846_ENSMUST00000161332	|generic|sp_P48453_PP2BB_MOUSE__chr14_-1_20523775_20523846_ENSMUST00000161332	|generic|sp_P48453-2_PP2BB_MOUSE__chr14_-1_20523775_20523846_ENSMUST00000161332	|generic|tr_G3X8U7_G3X8U7_MOUSE__chr14_-1_20523775_20523846_ENSMUST00000161332|
"""index: 4161, intensity: 7641.0, mobility: 0.882"""	0.300816	0.00181324	0.026637	EPPPPEPPRI	generic|sp_Q8BIF0_C99L2_MOUSE	|generic|sp_Q8BIF0-2_C99L2_MOUSE	|generic|tr_I7HJQ8_I7HJQ8_MOUSE	|generic|tr_A2AP74_A2AP74_MOUSE|
"""index: 9611, intensity: 5389.0, mobility: 0.879"""	0.300751	0.00181324	0.0266471	APFPEVFGKE	generic|sp_CAS1_BOVIN_|
"""index: 9856, intensity: 3828.0, mobility: 0.880"""	0.300295	0.00181324	0.0267181	APFPEVFGKE	generic|sp_CAS1_BOVIN_|
"""index: 1765, intensity: 2533.0, mobility: 0.984"""	0.300267	0.00181324	0.0267225	ATSAAQNAFKGNQM	generic|tr_Q3TD71_Q3TD71_MOUSE	|generic|tr_Q3TSA8_Q3TSA8_MOUSE	|generic|tr_Q3UY11_Q3UY11_MOUSE|
"""index: 4506, intensity: 4196.0, mobility: 0.979"""	0.300131	0.00181324	0.0267437	SLSGAQIDDNIPR	generic|sp_O08553_DPYL2_MOUSE|
"""index: 837, intensity: 2600.0, mobility: 1.096"""	0.300001	0.00181324	0.026764	QDNEPEKPVADSETKM	generic|tr_Q543U3_Q543U3_MOUSE__chr15_-1_8636132_8636311_ENSMUST00000125997__II_1092018	|generic|tr_Q8C3T7_Q8C3T7_MOUSE__chr15_-1_8636132_8636311_ENSMUST00000125997	|generic|tr_Q8C7W8_Q8C7W8_MOUSE__chr15_-1_8636132_8636311_ENSMUST00000125997|
"""index: 1880, intensity: 2993.0, mobility: 0.869"""	0.29944	0.00181324	0.0268518	IDDHVPKRASARILAPPGGRSSG	generic|sp_Q9EQF6_DPYL5_MOUSE__chr5_1_30791522_30791638_ENSMUST00000198503__II_944569|
"""index: 4420, intensity: 2571.0, mobility: 0.990"""	0.29686	0.00181324	0.0272591	FQELGKLTGPSNQ	generic|sp_Q03517_SCG2_MOUSE	|generic|tr_Q4W8U9_Q4W8U9_MOUSE|
"""index: 1911, intensity: 3391.0, mobility: 0.850"""	0.296775	0.00181324	0.0272725	TLPTKETIEQEKRSEIS	generic|tr_A6H6H4_A6H6H4_MOUSE|
"""index: 9133, intensity: 3979.0, mobility: 0.848"""	0.296112	0.00181324	0.0273782	VAPFPEVFGKEKVNE	generic|sp_CAS1_BOVIN_|
"""index: 12028, intensity: 3215.0, mobility: 1.217"""	0.296094	0.00181324	0.0273812	QQTSNPQPIPILYDHQLG	generic|tr_S4R209_S4R209_MOUSE__II_1027838	|generic|tr_S4R2L9_S4R2L9_MOUSE__chr1_-1_162673402_162673536_ENSMUST00000182149__II_1027843	|generic|tr_S4R294_S4R294_MOUSE__chr1_-1_162723106_162723174_ENSMUST00000182288__II_1027809	|generic|sp_Q3TLH4_PRC2C_MOUSE__chr1_-1_162723106_162723174_ENSMUST00000182288__II_1027809	|generic|sp_Q3TLH4-5_PRC2C_MOUSE__chr1_-1_162723106_162723174_ENSMUST00000182288__II_1027809	|generic|tr_S4R2J9_S4R2J9_MOUSE__chr1_-1_162723106_162723174_ENSMUST00000182288	|generic|tr_A0A0A0MQ79_A0A0A0MQ79_MOUSE__chr1_-1_162723106_162723174_ENSMUST00000182288|
"""index: 7619, intensity: 6371.0, mobility: 0.906"""	0.295989	0.00181324	0.027398	MGSNKGASQAGMTGYGMPRQIM	generic|tr_Q9D6K2_Q9D6K2_MOUSE	|generic|sp_Q9R1Q8_TAGL3_MOUSE|
"""index: 4008, intensity: 19109.0, mobility: 0.983"""	0.2956	0.00181324	0.0274602	SPQLEDEAKELQ	generic|tr_Q3UXY8_Q3UXY8_MOUSE	|generic|sp_P22005_PENK_MOUSE|
"""index: 5123, intensity: 19509.0, mobility: 0.942"""	0.294846	0.00181324	0.0275813	SVNELLTPQGPR	generic|tr_Q8CAD1_Q8CAD1_MOUSE__chrX_1_20851679_20851816_ENSMUST00000136451__II_836925|
"""index: 9920, intensity: 3567.0, mobility: 0.927"""	0.294772	0.00181324	0.0275931	SRMGAVPVMIPAQSKDGSIV	generic|sp_P97792_CXAR_MOUSE__chr16_1_78334866_78334964_ENSMUST00000231251|
"""index: 5745, intensity: 4665.0, mobility: 0.903"""	0.294215	0.00181324	0.0276829	LEPTVIDEVR	generic|sp_P05213_TBA1B_MOUSE__IP_3506392	|generic|tr_Q52L87_Q52L87_MOUSE__IP_3506392	|generic|tr_Q3TIZ0_Q3TIZ0_MOUSE__IP_3506393	|generic|tr_A0A2R8VHF3_A0A2R8VHF3_MOUSE__IP_3506392	|generic|sp_P68369_TBA1A_MOUSE__IP_3506392	|generic|IP_988839_TX=10090	|generic|II_3485679_TX=10090	|generic|IP_3502747_TX=10090	|generic|tr_O89052_O89052_MOUSE|
"""index: 773, intensity: 3907.0, mobility: 0.829"""	0.293776	0.00181324	0.0277539	LNQEQAEQGREHLA	generic|sp_Q03517_SCG2_MOUSE	|generic|tr_Q4W8U9_Q4W8U9_MOUSE|
"""index: 2896, intensity: 3652.0, mobility: 0.839"""	0.293035	0.00181324	0.0278741	SKQETQSAEPPPPEPPRI	generic|sp_Q8BIF0_C99L2_MOUSE	|generic|sp_Q8BIF0-2_C99L2_MOUSE	|generic|tr_I7HJQ8_I7HJQ8_MOUSE	|generic|tr_A2AP74_A2AP74_MOUSE|
"""index: 6642, intensity: 4335.0, mobility: 0.915"""	0.292962	0.00181324	0.0278861	DEVSASLAKQGL	generic|II_1128081_TX=10090	|generic|II_1128079_TX=10090	|generic|tr_A0A0A0MQC7_A0A0A0MQC7_MOUSE	|generic|tr_A2A5Y6_A2A5Y6_MOUSE	|generic|sp_P10637_TAU_MOUSE	|generic|sp_P10637-2_TAU_MOUSE	|generic|sp_P10637-4_TAU_MOUSE	|generic|tr_Q3UH19_Q3UH19_MOUSE	|generic|sp_P10637-6_TAU_MOUSE	|generic|tr_Q8C5K4_Q8C5K4_MOUSE	|generic|tr_Q547J4_Q547J4_MOUSE	|generic|tr_B1AQW2_B1AQW2_MOUSE	|generic|sp_TAU_HUMAN_|
"""index: 7335, intensity: 3424.0, mobility: 0.858"""	0.292292	0.00181324	0.0279952	EDPATFKPPKMDVPMVEGKKQPLR	generic|sp_Q9DBN4_P33MX_MOUSE	|generic|sp_Q9DBN4-2_P33MX_MOUSE	|generic|tr_D3Z1F7_D3Z1F7_MOUSE|
"""index: 10640, intensity: 13661.0, mobility: 0.951"""	0.292113	0.00181324	0.0280244	QEPVLGPVRGPF	generic|sp_CASB_BOVIN_|
"""index: 1377, intensity: 15310.0, mobility: 0.826"""	0.291947	0.00181324	0.0280516	SRSGGGGGGGLGSGGSIRSSY	generic|sp_K1C9_HUMAN_|
"""index: 2236, intensity: 3163.0, mobility: 0.877"""	0.291861	0.00181324	0.0280657	QIDDHVPKRASARIL	generic|sp_Q9EQF6_DPYL5_MOUSE__chr5_1_30791522_30791638_ENSMUST00000198503__II_944569|
"""index: 7960, intensity: 2807.0, mobility: 0.942"""	0.291311	0.00181324	0.0281558	MTGYGMPRQIM	generic|tr_Q9D6K2_Q9D6K2_MOUSE	|generic|sp_Q9R1Q8_TAGL3_MOUSE|
"""index: 1299, intensity: 3293.0, mobility: 0.932"""	0.29057	0.00181324	0.0282778	KTETQEKNPLPSKETIEQEKQAGES	generic|sp_P20065_TYB4_MOUSE__chrX_-1_167207501_167208325_ENSMUST00000112175	|generic|tr_Q6ZWX2_Q6ZWX2_MOUSE__chrX_-1_167207501_167208325_ENSMUST00000112175|
"""index: 6534, intensity: 2702.0, mobility: 1.059"""	0.290222	0.00181324	0.0283352	DINSSASLNREGLLN	generic|sp_Q80TS3_AGRL3_MOUSE__chr5_1_81794785_81795063_ENSMUST00000120128__II_943824	|generic|sp_Q80TS3-4_AGRL3_MOUSE__chr5_1_81794785_81795063_ENSMUST00000120128__II_943824	|generic|sp_Q80TS3-5_AGRL3_MOUSE__chr5_1_81794785_81795063_ENSMUST00000120128__II_943857	|generic|tr_D3Z634_D3Z634_MOUSE__chr5_1_81794785_81795063_ENSMUST00000120128__II_943857	|generic|tr_F6WMY5_F6WMY5_MOUSE__chr5_1_81794785_81795063_ENSMUST00000120128__II_943857|
"""index: 7766, intensity: 4310.0, mobility: 0.945"""	0.288482	0.00181324	0.0286242	EQQQTEDELQDKIHPF	generic|sp_CASB_BOVIN_|
"""index: 7524, intensity: 2725.0, mobility: 0.880"""	0.28815	0.00181324	0.0286797	DVTAALAKQGL	generic|sp_P20357_MTAP2_MOUSE__chr1_1_66438885_66439007_ENSMUST00000172486	|generic|tr_Q80ZL4_Q80ZL4_MOUSE__chr1_1_66438885_66439007_ENSMUST00000172486	|generic|tr_Q3TLQ0_Q3TLQ0_MOUSE__chr1_1_66438885_66439007_ENSMUST00000172486	|generic|tr_Q80X35_Q80X35_MOUSE__chr1_1_66438885_66439007_ENSMUST00000172486	|generic|tr_B2KGT5_B2KGT5_MOUSE__chr1_1_66438885_66439007_ENSMUST00000172486	|generic|tr_A0A668KLC6_A0A668KLC6_MOUSE__chr1_1_66438885_66439007_ENSMUST00000172486|
"""index: 1175, intensity: 5747.0, mobility: 0.877"""	0.285984	0.00181324	0.0290442	KHMDPPPAPMQDRSPSPRHPDVS	generic|sp_P14873_MAP1B_MOUSE	|generic|tr_B2RQQ5_B2RQQ5_MOUSE	|generic|tr_Q3UF78_Q3UF78_MOUSE|
"""index: 4099, intensity: 24161.0, mobility: 0.925"""	0.2852	0.00181324	0.0291772	AEPPPPEPPRI	generic|sp_Q8BIF0_C99L2_MOUSE	|generic|sp_Q8BIF0-2_C99L2_MOUSE	|generic|tr_I7HJQ8_I7HJQ8_MOUSE	|generic|tr_A2AP74_A2AP74_MOUSE|
"""index: 5287, intensity: 6035.0, mobility: 0.804"""	0.28494	0.00181324	0.0292214	LENPSPQAPARRLLPP	generic|sp_Q9QXV0_PCS1N_MOUSE|
"""index: 8034, intensity: 5764.0, mobility: 0.909"""	0.284872	0.00181324	0.029233	QSGFSLSGAQIDDNIPRRTTQ	generic|sp_O08553_DPYL2_MOUSE|
"""index: 14606, intensity: 2555.0, mobility: 0.940"""	0.284789	0.00181324	0.0292472	QEPVLGPVRGPF	generic|sp_CASB_BOVIN_|
"""index: 9389, intensity: 2976.0, mobility: 0.934"""	0.284508	0.00181324	0.029295	GPKKPSAGEAGGWSDKDLEDIVEGGGYKPDK	generic|sp_Q8BIF0_C99L2_MOUSE	|generic|sp_Q8BIF0-2_C99L2_MOUSE	|generic|tr_I7HJQ8_I7HJQ8_MOUSE	|generic|tr_A2AP74_A2AP74_MOUSE|
"""index: 9051, intensity: 2890.0, mobility: 1.152"""	0.283863	0.00181324	0.0294055	VAPFPEVFGKEKVNE	generic|sp_CAS1_BOVIN_|
"""index: 6229, intensity: 3488.0, mobility: 1.102"""	0.283673	0.00181324	0.0294381	AVGDGLPEGATANGMKTM	generic|sp_Q3UHH2-2_S22AN_MOUSE__chr13_-1_34221899_34221982_ENSMUST00000145038__II_1107661	|generic|tr_F7BP73_F7BP73_MOUSE__chr13_-1_34298989_34299135_ENSMUST00000145038__II_1107661	|generic|sp_Q3UHH2_S22AN_MOUSE__chr13_-1_34298989_34299135_ENSMUST00000145038__II_1107650|
"""index: 431, intensity: 3376.0, mobility: 0.969"""	0.282614	0.00181324	0.0296203	AVDEAKPKESARQDEGKEDPEADQEHA	generic|sp_P06837_NEUM_MOUSE|
"""index: 505, intensity: 2860.0, mobility: 0.869"""	0.28216	0.00181324	0.0296988	NPATSQPVTSSNHSSRGGSLQ	generic|tr_A0A571BEP7_A0A571BEP7_MOUSE__chr9_1_72721338_72721424_ENSMUST00000238368__II_847216	|generic|tr_A0A571BDN7_A0A571BDN7_MOUSE__chr9_1_72721338_72721424_ENSMUST00000238368__II_847218	|generic|tr_B2RSC8_B2RSC8_MOUSE__chr9_1_72721338_72721424_ENSMUST00000238368__II_847216	|generic|tr_Q3TUU1_Q3TUU1_MOUSE__chr9_1_72721338_72721424_ENSMUST00000238368__II_847216|
"""index: 3081, intensity: 3088.0, mobility: 1.055"""	0.281428	0.00181324	0.0298257	TTFSPPVAAATAKNQS	generic|tr_A0A571BED8_A0A571BED8_MOUSE__chr11_-1_74395775_74395891_ENSMUST00000047488__II_1135417	|generic|sp_Q5SVL6_RPGP2_MOUSE__chr11_-1_74395775_74395891_ENSMUST00000047488__II_1135417	|generic|sp_Q5SVL6-2_RPGP2_MOUSE__chr11_-1_74395775_74395891_ENSMUST00000047488__II_1135417	|generic|tr_A0A171EBK8_A0A171EBK8_MOUSE__chr11_-1_74395775_74395891_ENSMUST00000047488|
"""index: 8486, intensity: 3859.0, mobility: 1.009"""	0.280609	0.00181324	0.0299684	ATSGPMYLSDHENVGAETPKSTMTLG	generic|tr_V9GXH3_V9GXH3_MOUSE__chr6_-1_119694567_119694731_ENSMUST00000185139	|generic|tr_V9GXF0_V9GXF0_MOUSE__chr6_-1_119694567_119694731_ENSMUST00000185139	|generic|tr_V9GXP8_V9GXP8_MOUSE__chr6_-1_119694567_119694731_ENSMUST00000185139	|generic|tr_F8VPM7_F8VPM7_MOUSE__chr6_-1_119694567_119694731_ENSMUST00000185139	|generic|sp_Q99MI1_RB6I2_MOUSE__chr6_-1_119694567_119694731_ENSMUST00000185139	|generic|sp_Q99MI1-2_RB6I2_MOUSE__chr6_-1_119694567_119694731_ENSMUST00000185139	|generic|tr_V9GWT6_V9GWT6_MOUSE__chr6_-1_119694567_119694731_ENSMUST00000185139	|generic|tr_V9GX53_V9GX53_MOUSE__chr6_-1_119694567_119694731_ENSMUST00000185139|
"""index: 3310, intensity: 15404.0, mobility: 0.867"""	0.280546	0.00181324	0.0299795	EPPPPEPPRI	generic|sp_Q8BIF0_C99L2_MOUSE	|generic|sp_Q8BIF0-2_C99L2_MOUSE	|generic|tr_I7HJQ8_I7HJQ8_MOUSE	|generic|tr_A2AP74_A2AP74_MOUSE|
"""index: 10619, intensity: 9404.0, mobility: 0.899"""	0.278896	0.00181324	0.030269	EPVLGPVRGPF	generic|sp_CASB_BOVIN_|
"""index: 6090, intensity: 39834.0, mobility: 1.013"""	0.27844	0.00181324	0.0303495	IVAPPGGRANITSLG	generic|sp_O08553_DPYL2_MOUSE|
"""index: 10023, intensity: 12991.0, mobility: 0.946"""	0.278227	0.00181324	0.0303872	AIPQPDLTKLHQLAMQQSH	generic|tr_Q3TF69_Q3TF69_MOUSE__II_3495156	|generic|tr_A0A2R8W6U6_A0A2R8W6U6_MOUSE__chr15_1_102490634_102490807_ENSMUST00000230631__II_772974	|generic|tr_A0A2R8VHP9_A0A2R8VHP9_MOUSE__chr15_1_102490634_102490807_ENSMUST00000230631__II_772974	|generic|sp_Q61990_PCBP2_MOUSE__chr15_1_102490634_102490807_ENSMUST00000230631__II_772974	|generic|sp_Q61990-2_PCBP2_MOUSE__chr15_1_102490634_102490807_ENSMUST00000230631__II_772974	|generic|sp_Q61990-3_PCBP2_MOUSE__chr15_1_102490634_102490807_ENSMUST00000230631__II_772974	|generic|tr_A0A2R8VI92_A0A2R8VI92_MOUSE__chr15_1_102490634_102490807_ENSMUST00000230631__II_772974	|generic|tr_B2M1R7_B2M1R7_MOUSE__chr15_1_102490634_102490807_ENSMUST00000230631__II_772974	|generic|tr_Q3TT81_Q3TT81_MOUSE__chr15_1_102490634_102490807_ENSMUST00000230631__II_772974	|generic|tr_A0A2R8W6H3_A0A2R8W6H3_MOUSE__chr15_1_102490634_102490807_ENSMUST00000230631__II_772974	|generic|tr_A0A2R8VKF0_A0A2R8VKF0_MOUSE	|generic|tr_A0A2R8VHZ0_A0A2R8VHZ0_MOUSE	|generic|tr_A0A2R8VJY1_A0A2R8VJY1_MOUSE	|generic|tr_A0A2R8VI73_A0A2R8VI73_MOUSE	|generic|tr_A0A2R8VI12_A0A2R8VI12_MOUSE	|generic|tr_A0A2R8VHY9_A0A2R8VHY9_MOUSE	|generic|tr_A0A2R8VHL8_A0A2R8VHL8_MOUSE|
"""index: 4464, intensity: 3860.0, mobility: 0.979"""	0.277705	0.00181324	0.0304798	SPQLEDEAKELQ	generic|tr_Q3UXY8_Q3UXY8_MOUSE	|generic|sp_P22005_PENK_MOUSE|
"""index: 11583, intensity: 3450.0, mobility: 0.952"""	0.276926	0.00181324	0.0306184	KSEEETSPLVTHQNPAGPVAIAPELESKESVL	generic|tr_Q5SSP3_Q5SSP3_MOUSE	|generic|tr_Q3US35_Q3US35_MOUSE	|generic|tr_Q9ESU8_Q9ESU8_MOUSE	|generic|tr_Q8BXT5_Q8BXT5_MOUSE	|generic|sp_O35874_SATT_MOUSE|
"""index: 1835, intensity: 2584.0, mobility: 1.124"""	0.276913	0.00181324	0.0306208	PSPSPSPSLSSTQSAVSK	generic|sp_Q9DC70_NDUS7_MOUSE__chr10_1_80252405_80252437_ENSMUST00000152939__II_1147512|
"""index: 12184, intensity: 4177.0, mobility: 0.831"""	0.276742	0.00181324	0.0306514	VAPFPEVFGKEKVNEL	generic|sp_CAS1_BOVIN_|
"""index: 2923, intensity: 3537.0, mobility: 0.864"""	0.276379	0.00181324	0.0307162	TTQLTADSHPSYHTDGFN	generic|sp_P60904_DNJC5_MOUSE__chr2_1_181546445_181546492_ENSMUST00000116365|
"""index: 4525, intensity: 3720.0, mobility: 1.047"""	0.276333	0.00181324	0.0307245	NPHVNPLPTGYEDE	generic|tr_Q9DCW5_Q9DCW5_MOUSE__chr5_-1_115345843_115345878_ENSMUST00000137766__II_938222	|generic|sp_P43024_CX6A1_MOUSE__chr5_-1_115345843_115345878_ENSMUST00000137766__II_938222|
"""index: 5948, intensity: 3956.0, mobility: 0.862"""	0.276147	0.00181324	0.0307577	TAPVPMPDLK	generic|tr_A0A0A0MQC7_A0A0A0MQC7_MOUSE	|generic|tr_A2A5Y6_A2A5Y6_MOUSE	|generic|sp_P10637_TAU_MOUSE	|generic|sp_P10637-2_TAU_MOUSE	|generic|sp_P10637-3_TAU_MOUSE	|generic|sp_P10637-4_TAU_MOUSE	|generic|tr_Q3UH19_Q3UH19_MOUSE	|generic|sp_P10637-6_TAU_MOUSE	|generic|tr_Q547J4_Q547J4_MOUSE	|generic|tr_B1AQW2_B1AQW2_MOUSE	|generic|sp_TAU_HUMAN_|
"""index: 2926, intensity: 3395.0, mobility: 0.882"""	0.276128	0.00181324	0.0307612	EVSASLAKQGL	generic|II_1128081_TX=10090	|generic|II_1128079_TX=10090	|generic|tr_A0A0A0MQC7_A0A0A0MQC7_MOUSE	|generic|tr_A2A5Y6_A2A5Y6_MOUSE	|generic|sp_P10637_TAU_MOUSE	|generic|sp_P10637-2_TAU_MOUSE	|generic|sp_P10637-4_TAU_MOUSE	|generic|tr_Q3UH19_Q3UH19_MOUSE	|generic|sp_P10637-6_TAU_MOUSE	|generic|tr_Q8C5K4_Q8C5K4_MOUSE	|generic|tr_Q547J4_Q547J4_MOUSE	|generic|tr_B1AQW2_B1AQW2_MOUSE	|generic|sp_TAU_HUMAN_|
"""index: 891, intensity: 2592.0, mobility: 0.843"""	0.275608	0.00181324	0.0308544	LEDEAKELQ	generic|tr_Q3UXY8_Q3UXY8_MOUSE	|generic|sp_P22005_PENK_MOUSE|
"""index: 2449, intensity: 7242.0, mobility: 0.839"""	0.275161	0.00181324	0.030935	TPPPPYEQVVKDK	generic|sp_Q8R1C3_VOPP1_MOUSE__chr6_-1_57774707_57774748_ENSMUST00000204878|
"""index: 9503, intensity: 3271.0, mobility: 1.053"""	0.274831	0.00181324	0.0309944	AQQMQQQNPEFVEQIRSQVVR	generic|sp_Q8BJU0_SGTA_MOUSE__chr10_-1_81049249_81049338_ENSMUST00000219126__II_3468303	|generic|sp_Q8BJU0-2_SGTA_MOUSE__chr10_-1_81049249_81049338_ENSMUST00000219126__II_3468303|
"""index: 9268, intensity: 3280.0, mobility: 1.110"""	0.273709	0.00181324	0.0311977	VPERAPLPPPVPSQFQ	generic|sp_Q0VGU4_VGF_MOUSE|
"""index: 7882, intensity: 2971.0, mobility: 1.016"""	0.273585	0.00181324	0.0312202	STLPQTGGSQQPPQPQQAYSQKALL	generic|sp_P70297_STAM1_MOUSE__chr2_1_14102418_14102489_ENSMUST00000193636__II_1014500	|generic|IP_1121602_TX=10090	|generic|tr_Q3UMC8_Q3UMC8_MOUSE__chr2_1_14102418_14102489_ENSMUST00000193636	|generic|tr_Q9CU37_Q9CU37_MOUSE	|generic|tr_Q3TPR2_Q3TPR2_MOUSE__chr2_1_14141735_14141881_ENSMUST00000193636|
"""index: 10410, intensity: 3199.0, mobility: 0.959"""	0.273352	0.00181324	0.0312625	QEPVLGPVRGPF	generic|sp_CASB_BOVIN_|
"""index: 4412, intensity: 3002.0, mobility: 1.098"""	0.273339	0.00181324	0.0312649	GAPAQGQLVARPSSVNY	generic|tr_Q3UB97_Q3UB97_MOUSE	|generic|sp_O08992_SDCB1_MOUSE	|generic|tr_Q3U6J5_Q3U6J5_MOUSE	|generic|tr_Q3U724_Q3U724_MOUSE	|generic|tr_A2AKJ9_A2AKJ9_MOUSE	|generic|tr_Q3UBE4_Q3UBE4_MOUSE	|generic|tr_H3BLG5_H3BLG5_MOUSE|
"""index: 10045, intensity: 2889.0, mobility: 1.065"""	0.273108	0.00181324	0.0313071	SQAGMTGYGMPRQIL	generic|sp_Q9WVA4_TAGL2_MOUSE|
"""index: 11844, intensity: 2969.0, mobility: 0.990"""	0.272957	0.00181324	0.0313346	DTDGFNLEDALK	generic|sp_Q8BIF0_C99L2_MOUSE	|generic|sp_Q8BIF0-2_C99L2_MOUSE	|generic|tr_I7HJQ8_I7HJQ8_MOUSE|
"""index: 741, intensity: 2677.0, mobility: 0.948"""	0.272081	0.00181324	0.0314948	QEQVQPKPLES	generic|tr_Q9DBN0_Q9DBN0_MOUSE	|generic|sp_P06728_APOA4_MOUSE|
"""index: 7925, intensity: 2680.0, mobility: 1.012"""	0.271845	0.00181324	0.0315382	STLPQTGGSQQPPQPQQAYSQKALL	generic|sp_P70297_STAM1_MOUSE__chr2_1_14102418_14102489_ENSMUST00000193636__II_1014500	|generic|IP_1121602_TX=10090	|generic|tr_Q3UMC8_Q3UMC8_MOUSE__chr2_1_14102418_14102489_ENSMUST00000193636	|generic|tr_Q9CU37_Q9CU37_MOUSE	|generic|tr_Q3TPR2_Q3TPR2_MOUSE__chr2_1_14141735_14141881_ENSMUST00000193636|
"""index: 16137, intensity: 2550.0, mobility: 1.191"""	0.27112	0.00181324	0.0316715	SVGIPPSAAQSTGTTNPFLL	generic|tr_Q69ZS5_Q69ZS5_MOUSE	|generic|tr_Q5NCM6_Q5NCM6_MOUSE	|generic|tr_J3QNT7_J3QNT7_MOUSE	|generic|tr_Q5NCM5_Q5NCM5_MOUSE	|generic|sp_Q8CHU3_EPN2_MOUSE	|generic|sp_Q8CHU3-2_EPN2_MOUSE|
"""index: 13297, intensity: 3953.0, mobility: 0.950"""	0.270898	0.00181324	0.0317126	SVFQELGKLTGP	generic|sp_Q03517_SCG2_MOUSE	|generic|tr_Q4W8U9_Q4W8U9_MOUSE|
"""index: 337, intensity: 2895.0, mobility: 0.925"""	0.270888	0.00181324	0.0317144	NPAENGDAKTDQAQKAEGAGDAK	generic|IP_1078763_TX=10090	|generic|tr_F6W687_F6W687_MOUSE	|generic|tr_A3KGL9_A3KGL9_MOUSE	|generic|tr_Q5XK38_Q5XK38_MOUSE	|generic|sp_P09602_HMGN2_MOUSE	|generic|tr_Q58E57_Q58E57_MOUSE|
"""index: 10114, intensity: 5738.0, mobility: 0.959"""	0.270268	0.00181324	0.0318291	APNLSRMGAVPVMIPAQSKDGSIV	generic|sp_P97792_CXAR_MOUSE__chr16_1_78334866_78334964_ENSMUST00000231251|
"""index: 3210, intensity: 2758.0, mobility: 0.919"""	0.269261	0.00181324	0.0320164	VNELLTPQGPR	generic|tr_Q8CAD1_Q8CAD1_MOUSE__chrX_1_20851679_20851816_ENSMUST00000136451__II_836925|
"""index: 8430, intensity: 2877.0, mobility: 0.986"""	0.26925	0.00181324	0.0320182	GTNRGASQAGMTGYGMPRQIL	generic|sp_Q9WVA4_TAGL2_MOUSE|
"""index: 2714, intensity: 4554.0, mobility: 0.945"""	0.268896	0.00181324	0.0320844	VPITPTLNREQ	generic|sp_CAS2_BOVIN_|
"""index: 4638, intensity: 3682.0, mobility: 0.790"""	0.268653	0.00181324	0.0321299	IGGFAGRIGA	generic|sp_Q8C854_MYEF2_MOUSE__II_1000715	|generic|sp_Q8C854-3_MYEF2_MOUSE__II_1000715	|generic|tr_A7UQY4_A7UQY4_MOUSE__II_1000715	|generic|tr_G8JL68_G8JL68_MOUSE__II_1000715|
"""index: 11090, intensity: 4872.0, mobility: 0.925"""	0.26861	0.00181324	0.0321379	LSRMGAVPVMIPAQSKDGSIV	generic|sp_P97792_CXAR_MOUSE__chr16_1_78334866_78334964_ENSMUST00000231251|
"""index: 1121, intensity: 4105.0, mobility: 1.006"""	0.268594	0.00181324	0.0321408	AIEPAPPSQEAEAKG	generic|sp_P28667_MRP_MOUSE|
"""index: 6177, intensity: 2598.0, mobility: 1.110"""	0.26853	0.00181324	0.0321529	AVGDGLPEGATANGMKTM	generic|sp_Q3UHH2-2_S22AN_MOUSE__chr13_-1_34221899_34221982_ENSMUST00000145038__II_1107661	|generic|tr_F7BP73_F7BP73_MOUSE__chr13_-1_34298989_34299135_ENSMUST00000145038__II_1107661	|generic|sp_Q3UHH2_S22AN_MOUSE__chr13_-1_34298989_34299135_ENSMUST00000145038__II_1107650|
"""index: 2897, intensity: 3166.0, mobility: 0.866"""	0.267849	0.00181324	0.0322805	TLTDVENLH	generic|sp_CASB_BOVIN_|
"""index: 1305, intensity: 3211.0, mobility: 0.957"""	0.267787	0.00181324	0.0322923	SISNPPGSNLRTT	generic|tr_Q6SLK2_Q6SLK2_MOUSE__chr8_-1_70386333_70387567_ENSMUST00000076615__II_912506	|generic|tr_Q7TPR2_Q7TPR2_MOUSE__chr6_-1_119926370_119926648_ENSMUST00000159903__II_912506	|generic|sp_P83741_WNK1_MOUSE__chr8_-1_70386333_70387567_ENSMUST00000076615__II_912506	|generic|sp_P83741-2_WNK1_MOUSE__chr8_-1_70386333_70387567_ENSMUST00000076615__II_912506	|generic|sp_P83741-3_WNK1_MOUSE__chr8_-1_70386333_70387567_ENSMUST00000076615__II_912506	|generic|sp_P83741-4_WNK1_MOUSE__chr8_-1_70386333_70387567_ENSMUST00000076615__II_912506	|generic|sp_P83741-5_WNK1_MOUSE__chr8_-1_70386333_70387567_ENSMUST00000076615__II_912506|
"""index: 4236, intensity: 11910.0, mobility: 0.852"""	0.267503	0.00181324	0.0323456	ATPASAQTAAKREIYL	generic|tr_Q2TJI9_Q2TJI9_MOUSE__chr18_-1_38189545_38189796_ENSMUST00000160721__II_1060469	|generic|tr_F7BJK1_F7BJK1_MOUSE__chr18_-1_38189545_38189796_ENSMUST00000160721__II_1060474	|generic|tr_Q2TJI7_Q2TJI7_MOUSE|
"""index: 929, intensity: 3231.0, mobility: 0.956"""	0.266949	0.00181324	0.0324501	SLSGAQIDDNNPR	generic|tr_Q3TXY0_Q3TXY0_MOUSE__chr5_1_37273379_37273519_ENSMUST00000202377	|generic|tr_Q6P1J1_Q6P1J1_MOUSE__chr5_1_37273379_37273519_ENSMUST00000202377	|generic|sp_P97427_DPYL1_MOUSE__chr5_1_37273379_37273519_ENSMUST00000202377	|generic|tr_Q3TY94_Q3TY94_MOUSE__chr5_1_37273379_37273519_ENSMUST00000202377|
"""index: 1697, intensity: 2820.0, mobility: 0.873"""	0.266799	0.00181324	0.0324784	SNTIGSAPPLR	generic|tr_E9QK20_E9QK20_MOUSE__chr1_-1_154483513_154483623_ENSMUST00000188965__II_1041223	|generic|tr_A0A087WS83_A0A087WS83_MOUSE__chr1_-1_154483513_154483623_ENSMUST00000188965__II_1041173	|generic|tr_B2RWX7_B2RWX7_MOUSE__chr1_-1_154483513_154483623_ENSMUST00000188965__II_1041173	|generic|sp_Q61290_CAC1E_MOUSE__chr1_-1_154483513_154483623_ENSMUST00000188965__II_1041173	|generic|tr_A0A1D5RLU3_A0A1D5RLU3_MOUSE__chr1_-1_154483513_154483623_ENSMUST00000188965|
"""index: 10764, intensity: 3401.0, mobility: 0.740"""	0.266724	0.00181324	0.0324925	LPGPLQDMFKK	generic|sp_P63040_CPLX1_MOUSE	|generic|sp_P84086_CPLX2_MOUSE|
"""index: 11900, intensity: 2636.0, mobility: 1.095"""	0.266281	0.00181324	0.0325766	AAAAPMIGYPMPTGYSQ	generic|tr_Q921Y3_Q921Y3_MOUSE__chr11_-1_106781850_106782137_ENSMUST00000133426__II_1125049	|generic|tr_Q9CSD9_Q9CSD9_MOUSE__chr11_-1_106783954_106783992_ENSMUST00000133426__II_1125049	|generic|tr_Q3V0Z8_Q3V0Z8_MOUSE__chr11_-1_106784876_106784983_ENSMUST00000133426__II_1125049	|generic|tr_A1L333_A1L333_MOUSE__chr11_-1_106784876_106784983_ENSMUST00000133426__II_1125049	|generic|tr_Q3UXW3_Q3UXW3_MOUSE__chr11_-1_106784876_106784983_ENSMUST00000133426__II_1125049	|generic|tr_Q5U222_Q5U222_MOUSE__chr11_-1_106784876_106784983_ENSMUST00000133426__II_1125049	|generic|tr_Q8BTS0_Q8BTS0_MOUSE__chr11_-1_106784876_106784983_ENSMUST00000133426__II_1125049|
"""index: 1292, intensity: 2791.0, mobility: 0.927"""	0.266166	0.00181324	0.0325984	KTETQEKNPLPSKETIEQEKQAGES	generic|sp_P20065_TYB4_MOUSE__chrX_-1_167207501_167208325_ENSMUST00000112175	|generic|tr_Q6ZWX2_Q6ZWX2_MOUSE__chrX_-1_167207501_167208325_ENSMUST00000112175|
"""index: 2803, intensity: 2697.0, mobility: 1.093"""	0.265958	0.00181324	0.0326379	AMGAAQGAMNQPQTQYS	generic|sp_Q9JKD3_SCAM5_MOUSE__chr9_-1_57443670_57443780_ENSMUST00000215208__II_3456302|
"""index: 7992, intensity: 2985.0, mobility: 0.840"""	0.265559	0.00181324	0.0327138	AERPLNEQIAEAEADKI	generic|sp_P47867_SCG3_MOUSE__II_3456604	|generic|sp_P47867-2_SCG3_MOUSE__II_3456604|
"""index: 14799, intensity: 2616.0, mobility: 1.087"""	0.265479	0.00181324	0.0327289	KVPLLLPNVSALESQ	generic|sp_Q99P72_RTN4_MOUSE	|generic|sp_Q99P72-3_RTN4_MOUSE|
"""index: 5245, intensity: 4544.0, mobility: 0.901"""	0.265426	0.00181324	0.032739	MGSNKGASQAGMTGYGMPRQIM	generic|tr_Q9D6K2_Q9D6K2_MOUSE	|generic|sp_Q9R1Q8_TAGL3_MOUSE|
"""index: 8023, intensity: 2767.0, mobility: 0.985"""	0.265246	0.00181324	0.0327733	AQMEEKPVPAAPVPSPVAPAPVPSRRNPPGGKSSLVLG	generic|sp_P97825_JUPI1_MOUSE__II_1124041|
"""index: 2336, intensity: 3069.0, mobility: 0.967"""	0.265154	0.00181324	0.0327909	SQAGMTGYGMPRQ	generic|tr_Q9D6K2_Q9D6K2_MOUSE	|generic|sp_Q9WVA4_TAGL2_MOUSE	|generic|sp_Q9R1Q8_TAGL3_MOUSE|
"""index: 12539, intensity: 21081.0, mobility: 0.998"""	0.264361	0.00181324	0.0329427	APNLSRMGAVPVMIPAQSKDGSIV	generic|sp_P97792_CXAR_MOUSE__chr16_1_78334866_78334964_ENSMUST00000231251|
"""index: 11062, intensity: 2887.0, mobility: 1.175"""	0.263858	0.00181324	0.0330392	EAPSNLSVNELLTPQGPR	generic|tr_Q8CAD1_Q8CAD1_MOUSE__chrX_1_20851679_20851816_ENSMUST00000136451__II_836925|
"""index: 10379, intensity: 4243.0, mobility: 0.941"""	0.26357	0.00181324	0.0330946	QEPVLGPVRGPF	generic|sp_CASB_BOVIN_|
"""index: 5639, intensity: 8424.0, mobility: 0.934"""	0.263215	0.00181324	0.0331629	IGDEENSAKFPI	generic|sp_P56942_MCH_MOUSE|
"""index: 9830, intensity: 4870.0, mobility: 0.863"""	0.262451	0.00181324	0.0333108	RMGAVPVMIPAQSKDGSIV	generic|sp_P97792_CXAR_MOUSE__chr16_1_78334866_78334964_ENSMUST00000231251|
"""index: 10115, intensity: 12512.0, mobility: 0.843"""	0.262352	0.00181324	0.03333	RMGAVPVMIPAQSKDGSIV	generic|sp_P97792_CXAR_MOUSE__chr16_1_78334866_78334964_ENSMUST00000231251|
"""index: 8069, intensity: 5796.0, mobility: 1.119"""	0.262264	0.00181324	0.0333469	AQMEEKPVPAAPVPSPVAPAPVPSRRNPPGGKSSLVLG	generic|sp_P97825_JUPI1_MOUSE__II_1124041|
"""index: 1632, intensity: 4930.0, mobility: 0.869"""	0.26226	0.00181324	0.0333478	KNTLPTKETIEQEKRSEIS	generic|tr_A6H6H4_A6H6H4_MOUSE|
"""index: 4606, intensity: 3159.0, mobility: 1.208"""	0.262024	0.00181324	0.0333937	GAAQGAMNQPQTQYSATPNY	generic|sp_Q9JKD3_SCAM5_MOUSE__chr9_-1_57443670_57443780_ENSMUST00000215208__II_3456302|
"""index: 10005, intensity: 5883.0, mobility: 0.970"""	0.261246	0.00181324	0.0335451	GMTGYGMPRQIL	generic|sp_Q9WVA4_TAGL2_MOUSE|
"""index: 4793, intensity: 21123.0, mobility: 1.011"""	0.261146	0.00181324	0.0335647	IVAPPGGRSNITSLG	generic|tr_Q3TXY0_Q3TXY0_MOUSE__chr5_1_37273379_37273519_ENSMUST00000202377	|generic|tr_Q6P1J1_Q6P1J1_MOUSE__chr5_1_37273379_37273519_ENSMUST00000202377	|generic|sp_P97427_DPYL1_MOUSE__chr5_1_37273379_37273519_ENSMUST00000202377	|generic|tr_Q3TY94_Q3TY94_MOUSE__chr5_1_37273379_37273519_ENSMUST00000202377|
"""index: 8047, intensity: 5833.0, mobility: 0.909"""	0.260676	0.00181324	0.0336565	APVPMPDLKNVRSKIGSTENLK	generic|tr_A0A0A0MQC7_A0A0A0MQC7_MOUSE	|generic|tr_A2A5Y6_A2A5Y6_MOUSE	|generic|sp_P10637_TAU_MOUSE	|generic|sp_P10637-2_TAU_MOUSE	|generic|sp_P10637-3_TAU_MOUSE	|generic|sp_P10637-4_TAU_MOUSE	|generic|tr_Q3UH19_Q3UH19_MOUSE	|generic|sp_P10637-6_TAU_MOUSE	|generic|tr_Q547J4_Q547J4_MOUSE	|generic|tr_B1AQW2_B1AQW2_MOUSE|
"""index: 8072, intensity: 7200.0, mobility: 1.009"""	0.260508	0.00181324	0.0336895	QMEEKPVPAAPVPSPVAPAPVPSRRNPPGGKSSLVLG	generic|sp_P97825_JUPI1_MOUSE__II_1124041|
"""index: 12159, intensity: 2647.0, mobility: 0.830"""	0.260177	0.00181324	0.0337545	VAPFPEVFGKEKVNEL	generic|sp_CAS1_BOVIN_|
"""index: 7189, intensity: 3280.0, mobility: 0.989"""	0.259486	0.00181324	0.0338903	TAMYPTAAIAPVAH	generic|tr_D3Z4T1_D3Z4T1_MOUSE	|generic|tr_D3Z4C5_D3Z4C5_MOUSE	|generic|tr_D3Z580_D3Z580_MOUSE	|generic|tr_D3Z588_D3Z588_MOUSE	|generic|tr_A0A5F8MPH2_A0A5F8MPH2_MOUSE|
"""index: 4365, intensity: 5417.0, mobility: 0.925"""	0.259234	0.00181324	0.03394	AEPPPPEPPRI	generic|sp_Q8BIF0_C99L2_MOUSE	|generic|sp_Q8BIF0-2_C99L2_MOUSE	|generic|tr_I7HJQ8_I7HJQ8_MOUSE	|generic|tr_A2AP74_A2AP74_MOUSE|
"""index: 2339, intensity: 11653.0, mobility: 0.893"""	0.259196	0.00181324	0.0339477	SQIDDHVPKRASARILAPPGGRSSG	generic|sp_Q9EQF6_DPYL5_MOUSE__chr5_1_30791522_30791638_ENSMUST00000198503__II_944569|
"""index: 9823, intensity: 4102.0, mobility: 0.866"""	0.258983	0.00181324	0.0339896	RMGAVPVMIPAQSKDGSIV	generic|sp_P97792_CXAR_MOUSE__chr16_1_78334866_78334964_ENSMUST00000231251|
"""index: 6619, intensity: 3768.0, mobility: 0.910"""	0.258865	0.00181324	0.034013	DEVSASLAKQGL	generic|II_1128081_TX=10090	|generic|II_1128079_TX=10090	|generic|tr_A0A0A0MQC7_A0A0A0MQC7_MOUSE	|generic|tr_A2A5Y6_A2A5Y6_MOUSE	|generic|sp_P10637_TAU_MOUSE	|generic|sp_P10637-2_TAU_MOUSE	|generic|sp_P10637-4_TAU_MOUSE	|generic|tr_Q3UH19_Q3UH19_MOUSE	|generic|sp_P10637-6_TAU_MOUSE	|generic|tr_Q8C5K4_Q8C5K4_MOUSE	|generic|tr_Q547J4_Q547J4_MOUSE	|generic|tr_B1AQW2_B1AQW2_MOUSE	|generic|sp_TAU_HUMAN_|
"""index: 2499, intensity: 2792.0, mobility: 1.066"""	0.258813	0.00181324	0.0340232	MGAAQGAMNQPQTQYS	generic|sp_Q9JKD3_SCAM5_MOUSE__chr9_-1_57443670_57443780_ENSMUST00000215208__II_3456302|
"""index: 12533, intensity: 2762.0, mobility: 1.050"""	0.258537	0.00181324	0.034078	YQEPVLGPVRGPFP	generic|sp_CASB_BOVIN_|
"""index: 7226, intensity: 5660.0, mobility: 0.934"""	0.258053	0.00181324	0.0341741	GEKLSPKSDISPLTPRESSPLY	generic|sp_P14873_MAP1B_MOUSE	|generic|tr_B2RQQ5_B2RQQ5_MOUSE|
"""index: 2993, intensity: 6182.0, mobility: 0.843"""	0.257516	0.00181324	0.0342808	NAPPEPVPPPRAAPAPTHV	generic|sp_Q0VGU4_VGF_MOUSE|
"""index: 8875, intensity: 3183.0, mobility: 1.007"""	0.256657	0.00181324	0.0344526	FSDIPNPIGSENSE	generic|sp_CAS1_BOVIN_|
"""index: 4213, intensity: 2779.0, mobility: 0.824"""	0.25652	0.00181324	0.0344801	STPTGITDHIAQGRNFS	generic|sp_Q9CRD0-3_OCAD1_MOUSE__chr5_1_73304560_73304688_ENSMUST00000201739|
"""index: 1902, intensity: 12024.0, mobility: 1.218"""	0.256128	0.00181324	0.0345587	TLPTKETIEQEKRSEIS	generic|tr_A6H6H4_A6H6H4_MOUSE|
"""index: 4721, intensity: 3282.0, mobility: 0.916"""	0.255715	0.00181324	0.0346419	YQEPVLGPVR	generic|sp_CASB_BOVIN_|
"""index: 10244, intensity: 30120.0, mobility: 1.083"""	0.255118	0.00181324	0.0347622	GAVPVMIPAQSKDGSIV	generic|sp_P97792_CXAR_MOUSE__chr16_1_78334866_78334964_ENSMUST00000231251|
"""index: 3896, intensity: 18089.0, mobility: 0.880"""	0.254842	0.00181324	0.034818	EPPPPEPPRI	generic|sp_Q8BIF0_C99L2_MOUSE	|generic|sp_Q8BIF0-2_C99L2_MOUSE	|generic|tr_I7HJQ8_I7HJQ8_MOUSE	|generic|tr_A2AP74_A2AP74_MOUSE|
"""index: 7955, intensity: 3106.0, mobility: 0.962"""	0.254582	0.00181324	0.0348707	AGALPALAQGAERV	generic|sp_Q9QZ26_KCNE5_MOUSE|
"""index: 4496, intensity: 2621.0, mobility: 1.098"""	0.253679	0.00181324	0.0350544	QETQSAEPPPPEPPRI	generic|sp_Q8BIF0_C99L2_MOUSE	|generic|sp_Q8BIF0-2_C99L2_MOUSE	|generic|tr_I7HJQ8_I7HJQ8_MOUSE	|generic|tr_A2AP74_A2AP74_MOUSE|
"""index: 9132, intensity: 2810.0, mobility: 0.916"""	0.251931	0.00181324	0.0354123	QSGFSLSGAQIDDNIPRRTTQRIV	generic|sp_O08553_DPYL2_MOUSE|
"""index: 9170, intensity: 99919.0, mobility: 1.124"""	0.251868	0.00181324	0.0354254	TPIVIQPASATETTQLT	generic|tr_Q921J3_Q921J3_MOUSE__chr2_1_181549329_181549376_ENSMUST00000116365	|generic|sp_P60904_DNJC5_MOUSE__chr2_1_181546445_181546492_ENSMUST00000116365|
"""index: 7991, intensity: 2802.0, mobility: 0.914"""	0.251811	0.00181324	0.0354371	APVPMPDLKNVRSKIGSTENLK	generic|tr_A0A0A0MQC7_A0A0A0MQC7_MOUSE	|generic|tr_A2A5Y6_A2A5Y6_MOUSE	|generic|sp_P10637_TAU_MOUSE	|generic|sp_P10637-2_TAU_MOUSE	|generic|sp_P10637-3_TAU_MOUSE	|generic|sp_P10637-4_TAU_MOUSE	|generic|tr_Q3UH19_Q3UH19_MOUSE	|generic|sp_P10637-6_TAU_MOUSE	|generic|tr_Q547J4_Q547J4_MOUSE	|generic|tr_B1AQW2_B1AQW2_MOUSE|
"""index: 925, intensity: 3042.0, mobility: 0.966"""	0.251445	0.00181324	0.0355126	SLSGAQIDDNNPR	generic|tr_Q3TXY0_Q3TXY0_MOUSE__chr5_1_37273379_37273519_ENSMUST00000202377	|generic|tr_Q6P1J1_Q6P1J1_MOUSE__chr5_1_37273379_37273519_ENSMUST00000202377	|generic|sp_P97427_DPYL1_MOUSE__chr5_1_37273379_37273519_ENSMUST00000202377	|generic|tr_Q3TY94_Q3TY94_MOUSE__chr5_1_37273379_37273519_ENSMUST00000202377|
"""index: 6868, intensity: 3650.0, mobility: 0.973"""	0.250911	0.00181324	0.0356228	SPPQRSPHPRR	generic|IP_1052466_TX=10090|
"""index: 8449, intensity: 3712.0, mobility: 1.013"""	0.25061	0.00181324	0.0356853	TPPPGSVKMPNVPNTQPAIMKPTEEHPAY	generic|tr_Q3TD71_Q3TD71_MOUSE	|generic|tr_Q3UY11_Q3UY11_MOUSE|
"""index: 8387, intensity: 20270.0, mobility: 0.887"""	0.249916	0.00181324	0.0358296	SRMGAVPVMIPAQSKDGSIV	generic|sp_P97792_CXAR_MOUSE__chr16_1_78334866_78334964_ENSMUST00000231251|
"""index: 8333, intensity: 4308.0, mobility: 0.887"""	0.249894	0.00181324	0.0358341	GTNRGASQAGMTGYGMPRQIL	generic|sp_Q9WVA4_TAGL2_MOUSE|
"""index: 4191, intensity: 8152.0, mobility: 0.859"""	0.248784	0.00181324	0.036066	EPPPPEPPRI	generic|sp_Q8BIF0_C99L2_MOUSE	|generic|sp_Q8BIF0-2_C99L2_MOUSE	|generic|tr_I7HJQ8_I7HJQ8_MOUSE	|generic|tr_A2AP74_A2AP74_MOUSE|
"""index: 4626, intensity: 3090.0, mobility: 1.201"""	0.248742	0.00181324	0.0360748	RPQPPPPPPSAASPGATPGSATASAERASTAAPVA	generic|sp_O88935_SYN1_MOUSE__chr6_1_115261704_115261733_ENSMUST00000203768	|generic|sp_O88935-1_SYN1_MOUSE__chr6_1_115261704_115261733_ENSMUST00000203768	|generic|sp_O88935-3_SYN1_MOUSE__chr6_1_115261704_115261733_ENSMUST00000203768|
"""index: 3256, intensity: 12253.0, mobility: 0.967"""	0.247975	0.00181324	0.0362358	DIPNPIGSENSEK	generic|sp_CAS1_BOVIN_|
"""index: 1897, intensity: 19706.0, mobility: 0.882"""	0.247918	0.00181324	0.0362479	TLPTKETIEQEKRSEIS	generic|tr_A6H6H4_A6H6H4_MOUSE|
"""index: 401, intensity: 2740.0, mobility: 0.845"""	0.246959	0.00181324	0.0364503	QKEDVPSER	generic|sp_CAS1_BOVIN_|
"""index: 772, intensity: 11379.0, mobility: 0.945"""	0.245693	0.00181324	0.0367196	SPPVGNQSRQTVP	generic|tr_E9Q828_E9Q828_MOUSE	|generic|tr_Q6Q476_Q6Q476_MOUSE	|generic|tr_H2BL43_H2BL43_MOUSE|
"""index: 1977, intensity: 2702.0, mobility: 0.805"""	0.245373	0.00181324	0.0367878	LTADSHPSYHTDGFN	generic|sp_P60904_DNJC5_MOUSE__chr2_1_181546445_181546492_ENSMUST00000116365|
"""index: 9918, intensity: 3551.0, mobility: 0.829"""	0.245285	0.00181324	0.0368065	RMGAVPVMIPAQSKDGSIV	generic|sp_P97792_CXAR_MOUSE__chr16_1_78334866_78334964_ENSMUST00000231251|
"""index: 10491, intensity: 2768.0, mobility: 0.952"""	0.245074	0.00181324	0.0368518	HPVYIVQDGPPQSPPNIYYKV	generic|tr_Q543Q7_Q543Q7_MOUSE|
"""index: 971, intensity: 3990.0, mobility: 0.822"""	0.244373	0.00181324	0.0370022	RDQKLSELDDRADA	generic|tr_A0A0N4SUV3_A0A0N4SUV3_MOUSE__II_905896	|generic|tr_D3YTU0_D3YTU0_MOUSE__II_905878	|generic|II_951896_TX=10090	|generic|sp_P63024_VAMP3_MOUSE	|generic|tr_B0QZN5_B0QZN5_MOUSE	|generic|sp_Q62442_VAMP1_MOUSE	|generic|sp_Q62442-2_VAMP1_MOUSE	|generic|tr_Q9CXX2_Q9CXX2_MOUSE	|generic|sp_P63044_VAMP2_MOUSE	|generic|chr11_1_69089731_69089979_ENSMUST00000146847	|generic|tr_O35619_O35619_MOUSE|
"""index: 7430, intensity: 4251.0, mobility: 0.998"""	0.244134	0.00181324	0.0370535	QQAPPVRNLHQSGFSLSGAQIDDNIPRRTT	generic|sp_O08553_DPYL2_MOUSE|
"""index: 6941, intensity: 2928.0, mobility: 1.017"""	0.243807	0.00181324	0.0371239	VLPVPQKAVPYPQ	generic|sp_CASB_BOVIN_|
"""index: 9251, intensity: 3115.0, mobility: 0.953"""	0.243778	0.00181324	0.0371301	SVPAAVFGSLKED	generic|sp_Q9DCD2_SYF1_MOUSE__chr8_-1_3610541_3610666_ENSMUST00000163038__II_868415	|generic|tr_Q3UKP5_Q3UKP5_MOUSE__chr8_-1_3610541_3610666_ENSMUST00000163038|
"""index: 8134, intensity: 5081.0, mobility: 0.919"""	0.243649	0.00181324	0.037158	TLADEVSASLAK	generic|II_1128081_TX=10090	|generic|II_1128079_TX=10090	|generic|tr_A0A0A0MQC7_A0A0A0MQC7_MOUSE	|generic|tr_A2A5Y6_A2A5Y6_MOUSE	|generic|sp_P10637_TAU_MOUSE	|generic|sp_P10637-2_TAU_MOUSE	|generic|sp_P10637-3_TAU_MOUSE	|generic|sp_P10637-4_TAU_MOUSE	|generic|tr_Q3UH19_Q3UH19_MOUSE	|generic|sp_P10637-6_TAU_MOUSE	|generic|tr_Q8C5K4_Q8C5K4_MOUSE	|generic|tr_Q547J4_Q547J4_MOUSE	|generic|tr_B1AQW2_B1AQW2_MOUSE	|generic|sp_TAU_HUMAN_|
"""index: 1951, intensity: 4194.0, mobility: 0.888"""	0.243291	0.00181324	0.0372353	QPPPPPYYPPEDKKTQ	generic|tr_Q3TRG5_Q3TRG5_MOUSE__II_1123726	|generic|sp_P97765_WBP2_MOUSE__II_1123728	|generic|sp_P97765-2_WBP2_MOUSE__II_1123726	|generic|chr11_-1_116079543_116079920_ENSMUST00000074628|
"""index: 9138, intensity: 4919.0, mobility: 0.915"""	0.242884	0.00181324	0.0373233	QSGFSLSGAQIDDNIPRRTTQRIV	generic|sp_O08553_DPYL2_MOUSE|
"""index: 7040, intensity: 3050.0, mobility: 0.837"""	0.241653	0.00181324	0.0375912	TKLTEEEKNRLNFL	generic|sp_CAS2_BOVIN_|
"""index: 7262, intensity: 5907.0, mobility: 0.988"""	0.241412	0.00181324	0.0376437	KPRTVATPLNQVANPNSAIFGGARPREEVVQKEQE	generic|tr_Q80U88_Q80U88_MOUSE__chr5_-1_134625358_134625459_ENSMUST00000202289__II_929730	|generic|tr_Q3V244_Q3V244_MOUSE__chr5_-1_134625358_134625459_ENSMUST00000202289__II_929730	|generic|tr_Q3TG58_Q3TG58_MOUSE__chr5_-1_134625358_134625459_ENSMUST00000202289__II_929730	|generic|tr_Q564E5_Q564E5_MOUSE__chr5_-1_134625358_134625459_ENSMUST00000202289__II_929730|
"""index: 6136, intensity: 3029.0, mobility: 1.212"""	0.241324	0.00181324	0.0376631	SESEDYSPSSSETVRSPNSPF	generic|tr_Q9JLM6_Q9JLM6_MOUSE__chr3_1_55533624_55533734_ENSMUST00000199702__II_984463	|generic|tr_A3KN70_A3KN70_MOUSE__chr3_1_55533624_55533734_ENSMUST00000199702__II_984463	|generic|tr_A0A0G2JE54_A0A0G2JE54_MOUSE__chr3_1_55533624_55533734_ENSMUST00000199702__II_984463	|generic|tr_A0A0G2JGQ6_A0A0G2JGQ6_MOUSE__chr3_1_55533624_55533734_ENSMUST00000199702__II_984463	|generic|tr_Q8CHG1_Q8CHG1_MOUSE__chr3_1_55533624_55533734_ENSMUST00000199702__II_984463	|generic|sp_Q9JLM8_DCLK1_MOUSE__chr3_1_55533624_55533734_ENSMUST00000199702	|generic|tr_Q8CCN4_Q8CCN4_MOUSE__chr3_1_55533624_55533734_ENSMUST00000199702|
"""index: 5991, intensity: 3430.0, mobility: 0.866"""	0.240943	0.00181324	0.0377465	TAPVPMPDLK	generic|tr_A0A0A0MQC7_A0A0A0MQC7_MOUSE	|generic|tr_A2A5Y6_A2A5Y6_MOUSE	|generic|sp_P10637_TAU_MOUSE	|generic|sp_P10637-2_TAU_MOUSE	|generic|sp_P10637-3_TAU_MOUSE	|generic|sp_P10637-4_TAU_MOUSE	|generic|tr_Q3UH19_Q3UH19_MOUSE	|generic|sp_P10637-6_TAU_MOUSE	|generic|tr_Q547J4_Q547J4_MOUSE	|generic|tr_B1AQW2_B1AQW2_MOUSE	|generic|sp_TAU_HUMAN_|
"""index: 5003, intensity: 2972.0, mobility: 0.868"""	0.240093	0.00181324	0.0379333	EPPPPEPPRI	generic|sp_Q8BIF0_C99L2_MOUSE	|generic|sp_Q8BIF0-2_C99L2_MOUSE	|generic|tr_I7HJQ8_I7HJQ8_MOUSE	|generic|tr_A2AP74_A2AP74_MOUSE|
"""index: 5927, intensity: 15294.0, mobility: 0.848"""	0.240051	0.00181324	0.0379424	GSQQPPQPQQAYSQKALL	generic|sp_P70297_STAM1_MOUSE__chr2_1_14102418_14102489_ENSMUST00000193636__II_1014500	|generic|IP_1121602_TX=10090	|generic|tr_Q3UMC8_Q3UMC8_MOUSE__chr2_1_14102418_14102489_ENSMUST00000193636	|generic|tr_Q9CU37_Q9CU37_MOUSE	|generic|tr_Q3TPR2_Q3TPR2_MOUSE__chr2_1_14141735_14141881_ENSMUST00000193636|
"""index: 7201, intensity: 4444.0, mobility: 0.964"""	0.239339	0.00181324	0.0380996	ITKDAASNEIPTLTKKETISLQ	generic|sp_Q99P72_RTN4_MOUSE	|generic|sp_Q99P72-3_RTN4_MOUSE|
"""index: 1263, intensity: 2713.0, mobility: 0.946"""	0.239049	0.00181324	0.0381637	AAGEKAEEPAPGATAGDASSAAGPEQE	generic|sp_P26645_MARCS_MOUSE	|generic|tr_A0A0A1HAM8_A0A0A1HAM8_MOUSE|
"""index: 4390, intensity: 4203.0, mobility: 0.884"""	0.238019	0.00181324	0.0383925	EPPPPEPPRI	generic|sp_Q8BIF0_C99L2_MOUSE	|generic|sp_Q8BIF0-2_C99L2_MOUSE	|generic|tr_I7HJQ8_I7HJQ8_MOUSE	|generic|tr_A2AP74_A2AP74_MOUSE|
"""index: 8638, intensity: 5932.0, mobility: 0.926"""	0.237012	0.00181324	0.0386177	SNPAVRTAAANAAAGAAENAFRAP	generic|tr_E9Q855_E9Q855_MOUSE__chr3_1_89180737_89180892_ENSMUST00000129294	|generic|tr_B2M0S2_B2M0S2_MOUSE__chr3_1_89175434_89175475_ENSMUST00000128318	|generic|tr_Q3UK26_Q3UK26_MOUSE__chr3_1_89180737_89180892_ENSMUST00000129294	|generic|sp_O35609_SCAM3_MOUSE__chr3_1_89180737_89180892_ENSMUST00000129294	|generic|tr_Q3TDM8_Q3TDM8_MOUSE__chr3_1_89180737_89180892_ENSMUST00000129294	|generic|tr_Q3UXS0_Q3UXS0_MOUSE__chr3_1_89180737_89180892_ENSMUST00000129294|
"""index: 1845, intensity: 4150.0, mobility: 0.930"""	0.237001	0.00181324	0.03862	IPNPIGSENSEK	generic|sp_CAS1_BOVIN_|
"""index: 1025, intensity: 2586.0, mobility: 0.911"""	0.236809	0.00181324	0.038663	VKLGNNFAEK	generic|tr_A0A0J9YVB5_A0A0J9YVB5_MOUSE__II_940939	|generic|tr_A0A0J9YVB5_A0A0J9YVB5_MOUSE__II_940939	|generic|tr_A0A0J9YTZ4_A0A0J9YTZ4_MOUSE__chr5_-1_38158871_38159002_ENSMUST00000202831	|generic|tr_A0A0J9YTZ4_A0A0J9YTZ4_MOUSE__chr5_-1_38158871_38159002_ENSMUST00000202831	|generic|tr_Q8C5M2_Q8C5M2_MOUSE__chr5_-1_38158871_38159002_ENSMUST00000202831	|generic|tr_Q8C5M2_Q8C5M2_MOUSE__chr5_-1_38158871_38159002_ENSMUST00000202831	|generic|sp_Q62092_NSG1_MOUSE__chr5_-1_38158871_38159002_ENSMUST00000202831	|generic|sp_Q62092_NSG1_MOUSE__chr5_-1_38158871_38159002_ENSMUST00000202831	|generic|tr_A0A0J9YVF8_A0A0J9YVF8_MOUSE__chr5_-1_38158871_38159002_ENSMUST00000202831	|generic|tr_A0A0J9YVF8_A0A0J9YVF8_MOUSE__chr5_-1_38158871_38159002_ENSMUST00000202831|
"""index: 10567, intensity: 2915.0, mobility: 0.962"""	0.236727	0.00181324	0.0386816	HPVYIVQDGPPQSPPNIYYKV	generic|tr_Q543Q7_Q543Q7_MOUSE|
"""index: 6718, intensity: 3764.0, mobility: 1.098"""	0.236533	0.00181324	0.0387251	SEPAFQINTQSDPQPT	generic|tr_A0A0J9YV24_A0A0J9YV24_MOUSE	|generic|sp_E9PUL5_PRRT2_MOUSE|
"""index: 17039, intensity: 3244.0, mobility: 0.968"""	0.23584	0.00181324	0.0388812	LDEDMLLKVLE	generic|sp_Q03517_SCG2_MOUSE	|generic|tr_Q4W8U9_Q4W8U9_MOUSE|
"""index: 3292, intensity: 4797.0, mobility: 0.876"""	0.235576	0.00181324	0.0389407	IGGFAGRIGASN	generic|sp_Q8C854_MYEF2_MOUSE__II_1000715	|generic|sp_Q8C854-3_MYEF2_MOUSE__II_1000715	|generic|tr_A7UQY4_A7UQY4_MOUSE__II_1000715	|generic|tr_G8JL68_G8JL68_MOUSE__II_1000715|
"""index: 6557, intensity: 3786.0, mobility: 0.877"""	0.234789	0.00181324	0.039119	AQPPRTQTPPLGQTPQLGLK	generic|tr_Q3URI0_Q3URI0_MOUSE__II_882335	|generic|tr_F7CBP1_F7CBP1_MOUSE__chr7_-1_111074336_111074518_ENSMUST00000159465__II_882332	|generic|tr_A0JNY7_A0JNY7_MOUSE__chr7_-1_111074336_111074518_ENSMUST00000159465__II_882335	|generic|sp_Q62448_IF4G2_MOUSE__chr7_-1_111074336_111074518_ENSMUST00000159465__II_882328	|generic|sp_Q62448-2_IF4G2_MOUSE__chr7_-1_111074336_111074518_ENSMUST00000159465__II_882328	|generic|tr_G3XA17_G3XA17_MOUSE__chr7_-1_111074336_111074518_ENSMUST00000159465__II_882335	|generic|tr_Q3U9U9_Q3U9U9_MOUSE|
"""index: 7500, intensity: 2928.0, mobility: 0.876"""	0.234111	0.00181324	0.0392732	DVTAALAKQGL	generic|sp_P20357_MTAP2_MOUSE__chr1_1_66438885_66439007_ENSMUST00000172486	|generic|tr_Q80ZL4_Q80ZL4_MOUSE__chr1_1_66438885_66439007_ENSMUST00000172486	|generic|tr_Q3TLQ0_Q3TLQ0_MOUSE__chr1_1_66438885_66439007_ENSMUST00000172486	|generic|tr_Q80X35_Q80X35_MOUSE__chr1_1_66438885_66439007_ENSMUST00000172486	|generic|tr_B2KGT5_B2KGT5_MOUSE__chr1_1_66438885_66439007_ENSMUST00000172486	|generic|tr_A0A668KLC6_A0A668KLC6_MOUSE__chr1_1_66438885_66439007_ENSMUST00000172486|
"""index: 11893, intensity: 14840.0, mobility: 0.989"""	0.23389	0.00181324	0.0393234	YQEPVLGPVRGPF	generic|sp_CASB_BOVIN_|
"""index: 9534, intensity: 5946.0, mobility: 0.975"""	0.233868	0.00181324	0.0393285	EPPVLSIHPGAID	generic|tr_A0A0A6YX40_A0A0A6YX40_MOUSE__chr3_1_101378468_101378500_ENSMUST00000198995	|generic|sp_Q6ZQA6_IGSF3_MOUSE__chr3_1_101378468_101378500_ENSMUST00000198995|
"""index: 1006, intensity: 3215.0, mobility: 0.932"""	0.233378	0.00181324	0.0394405	QKEPMIGVNQE	generic|sp_CAS1_BOVIN_|
"""index: 3082, intensity: 3217.0, mobility: 0.892"""	0.232811	0.00181324	0.0395703	NAPPEPVPPPRAAPAPTHV	generic|sp_Q0VGU4_VGF_MOUSE|
"""index: 11428, intensity: 2708.0, mobility: 1.099"""	0.232577	0.00181324	0.0396241	MEPSSLPQEIIANAK	generic|tr_E9QK20_E9QK20_MOUSE__chr1_-1_154483513_154483623_ENSMUST00000188965__II_1041223	|generic|tr_A0A087WS83_A0A087WS83_MOUSE__chr1_-1_154483513_154483623_ENSMUST00000188965__II_1041173	|generic|tr_B2RWX7_B2RWX7_MOUSE__chr1_-1_154483513_154483623_ENSMUST00000188965__II_1041173	|generic|sp_Q61290_CAC1E_MOUSE__chr1_-1_154483513_154483623_ENSMUST00000188965__II_1041173	|generic|tr_A0A1D5RLU3_A0A1D5RLU3_MOUSE__chr1_-1_154483513_154483623_ENSMUST00000188965|
"""index: 3142, intensity: 3903.0, mobility: 0.814"""	0.232435	0.00181324	0.0396567	EQQPPQPPPPPPPTLPPS	generic|tr_Q61685_Q61685_MOUSE	|generic|sp_P09027_HXD3_MOUSE|
"""index: 7799, intensity: 17270.0, mobility: 0.909"""	0.232176	0.00181324	0.0397163	QSGFSLSGAQIDDNIPRRTTQ	generic|sp_O08553_DPYL2_MOUSE|
"""index: 3528, intensity: 2985.0, mobility: 1.042"""	0.231993	0.00181324	0.0397586	DIPNPIGSENSEKTT	generic|sp_CAS1_BOVIN_|
"""index: 5628, intensity: 2523.0, mobility: 0.808"""	0.230949	0.00181324	0.0399998	LLDEGHYPVRESPID	generic|tr_Q3UZU8_Q3UZU8_MOUSE	|generic|sp_P16014_SCG1_MOUSE	|generic|tr_Q8BP91_Q8BP91_MOUSE|
"""index: 9919, intensity: 2731.0, mobility: 1.173"""	0.230074	0.00181324	0.0402035	HDPDPNGELLPGSPTPEEPI	generic|sp_O70324_MOT8_MOUSE	|generic|tr_Q8K3S7_Q8K3S7_MOUSE|
"""index: 9923, intensity: 5831.0, mobility: 0.927"""	0.22922	0.00181324	0.0404029	SRMGAVPVMIPAQSKDGSIV	generic|sp_P97792_CXAR_MOUSE__chr16_1_78334866_78334964_ENSMUST00000231251|
"""index: 3792, intensity: 2573.0, mobility: 0.801"""	0.229079	0.00181324	0.040436	AEPPPPEPPRI	generic|sp_Q8BIF0_C99L2_MOUSE	|generic|sp_Q8BIF0-2_C99L2_MOUSE	|generic|tr_I7HJQ8_I7HJQ8_MOUSE	|generic|tr_A2AP74_A2AP74_MOUSE|
"""index: 5834, intensity: 3626.0, mobility: 0.972"""	0.228243	0.00181324	0.0406324	VANPNSAIFGGARP	generic|tr_Q80U88_Q80U88_MOUSE__chr5_-1_134625358_134625459_ENSMUST00000202289__II_929730	|generic|tr_Q3V244_Q3V244_MOUSE__chr5_-1_134625358_134625459_ENSMUST00000202289__II_929730	|generic|tr_Q3TG58_Q3TG58_MOUSE__chr5_-1_134625358_134625459_ENSMUST00000202289__II_929730	|generic|tr_Q564E5_Q564E5_MOUSE__chr5_-1_134625358_134625459_ENSMUST00000202289__II_929730|
"""index: 362, intensity: 2537.0, mobility: 0.892"""	0.227794	0.00181324	0.0407383	GTQVDEGVRSAS	generic|tr_Q3TAS8_Q3TAS8_MOUSE__chr18_-1_43324332_43324412_ENSMUST00000237707	|generic|tr_E9PWE8_E9PWE8_MOUSE__chr18_-1_43324332_43324412_ENSMUST00000237707	|generic|sp_Q62188_DPYL3_MOUSE__chr18_-1_43324332_43324412_ENSMUST00000237707	|generic|tr_Q3TT92_Q3TT92_MOUSE__chr18_-1_43324332_43324412_ENSMUST00000237707|
"""index: 1194, intensity: 3751.0, mobility: 0.925"""	0.226396	0.00181324	0.0410697	SAAQNAFKGNQM	generic|tr_Q3TD71_Q3TD71_MOUSE	|generic|tr_Q3TSA8_Q3TSA8_MOUSE	|generic|tr_Q3UY11_Q3UY11_MOUSE|
"""index: 815, intensity: 3571.0, mobility: 0.887"""	0.225705	0.00181324	0.0412346	AGSSASKEAYI	generic|sp_P31648_SC6A1_MOUSE__chr6_1_114301971_114302195_ENSMUST00000204074__II_909049	|generic|tr_Q6PCX2_Q6PCX2_MOUSE__chr6_1_114301971_114302195_ENSMUST00000204074__II_909049	|generic|tr_A0A0N4SVF5_A0A0N4SVF5_MOUSE__chr6_1_114315341_114315409_ENSMUST00000204540__II_909026|
"""index: 8138, intensity: 3267.0, mobility: 0.908"""	0.223782	0.00181324	0.0416965	QSGFSLSGAQIDDNIPRRTTQ	generic|sp_O08553_DPYL2_MOUSE|
"""index: 9137, intensity: 34238.0, mobility: 1.007"""	0.222951	0.00181324	0.0418976	FSDIPNPIGSENSE	generic|sp_CAS1_BOVIN_|
"""index: 3070, intensity: 4572.0, mobility: 0.934"""	0.222656	0.00181324	0.0419693	STISSSPIHQLS	generic|tr_B7ZNF6_B7ZNF6_MOUSE__chr15_1_31027559_31027672_ENSMUST00000228827	|generic|sp_O35927_CTND2_MOUSE__chr15_1_31027559_31027672_ENSMUST00000228827	|generic|sp_O35927-2_CTND2_MOUSE__chr15_1_31027559_31027672_ENSMUST00000228827	|generic|tr_E9QKH8_E9QKH8_MOUSE__chr15_1_31027559_31027672_ENSMUST00000228827|
"""index: 10232, intensity: 3863.0, mobility: 0.903"""	0.221434	0.00181324	0.0422674	GASLKPEFVDIINAKQ	generic|sp_P17751_TPIS_MOUSE__chr6_-1_124812786_124812911_ENSMUST00000149610__II_906215	|generic|IP_3463923_TX=10090	|generic|tr_H7BXC3_H7BXC3_MOUSE|
"""index: 3086, intensity: 4363.0, mobility: 0.894"""	0.221106	0.00181324	0.0423477	YEASANPADHRVHQVTPQTHFIS	generic|sp_Q8BWR2_PITH1_MOUSE__chr4_-1_135985937_135985999_ENSMUST00000133438__II_954063	|generic|tr_B1AV57_B1AV57_MOUSE__chr4_-1_135976395_135976481_ENSMUST00000123737__II_954063|
"""index: 478, intensity: 4152.0, mobility: 0.931"""	0.220613	0.00181324	0.0424689	GGGGGGGLGSGGSIRSS	generic|sp_K1C9_HUMAN_|
"""index: 7101, intensity: 3520.0, mobility: 0.922"""	0.219934	0.00181324	0.0426362	FSLGFDEPAEQPVRKNKMAS	generic|sp_P97825_JUPI1_MOUSE__II_1124041	|generic|II_1124038_TX=10090|
"""index: 9213, intensity: 4747.0, mobility: 0.840"""	0.219589	0.00181324	0.0427214	ASVTTQPTEFKIKL	generic|tr_Q3U8V1_Q3U8V1_MOUSE__chr15_-1_83149191_83149238_ENSMUST00000149802	|generic|tr_Q3TJ78_Q3TJ78_MOUSE__chr15_-1_83149191_83149238_ENSMUST00000149802	|generic|tr_Q3UDD3_Q3UDD3_MOUSE__chr15_-1_83149191_83149238_ENSMUST00000149802	|generic|tr_Q571G8_Q571G8_MOUSE__chr15_-1_83149191_83149238_ENSMUST00000149802	|generic|sp_Q8BG81_PDIP3_MOUSE__chr15_-1_83149191_83149238_ENSMUST00000149802|
"""index: 2956, intensity: 2876.0, mobility: 0.995"""	0.218583	0.00181324	0.042971	SDIPNPIGSENSEK	generic|sp_CAS1_BOVIN_|
"""index: 12754, intensity: 2813.0, mobility: 1.156"""	0.218582	0.00181324	0.0429713	GSQTPQMPAQAMFMAPAQ	generic|sp_Q7TN29_SMAP2_MOUSE|
"""index: 1820, intensity: 7982.0, mobility: 0.908"""	0.216861	0.00181324	0.0434014	TLPTKETIEQEKRSEIS	generic|tr_A6H6H4_A6H6H4_MOUSE|
"""index: 5045, intensity: 4445.0, mobility: 0.951"""	0.216448	0.00181324	0.0435054	TESIANAGKGKAGMSNPALTMENET	generic|tr_A0JP44_A0JP44_MOUSE__chr8_1_40456670_40456699_ENSMUST00000131672	|generic|tr_A4FUU5_A4FUU5_MOUSE__chr8_1_40456670_40456699_ENSMUST00000131672|
"""index: 5911, intensity: 7596.0, mobility: 0.972"""	0.216375	0.00181324	0.0435237	VMIPAQSKDGSIV	generic|sp_P97792_CXAR_MOUSE__chr16_1_78334866_78334964_ENSMUST00000231251|
"""index: 7047, intensity: 3878.0, mobility: 0.843"""	0.213757	0.00181324	0.0441879	TKLTEEEKNRLNFL	generic|sp_CAS2_BOVIN_|
"""index: 363, intensity: 2568.0, mobility: 0.975"""	0.212586	0.00181324	0.0444882	ITTNAAEPQKAEN	generic|sp_Q9D164_FXYD6_MOUSE__chr9_1_45389993_45392704_ENSMUST00000085939	|generic|sp_Q9D164-2_FXYD6_MOUSE|
"""index: 534, intensity: 6411.0, mobility: 0.792"""	0.211759	0.00181324	0.0447018	SQIDDHVPKRASA	generic|sp_Q9EQF6_DPYL5_MOUSE__chr5_1_30791522_30791638_ENSMUST00000198503__II_944569|
"""index: 4537, intensity: 4925.0, mobility: 1.174"""	0.211154	0.00181324	0.0448583	AAQGAMNQPQTQYSATPNY	generic|sp_Q9JKD3_SCAM5_MOUSE__chr9_-1_57443670_57443780_ENSMUST00000215208__II_3456302|
"""index: 4563, intensity: 3880.0, mobility: 0.908"""	0.211021	0.00181324	0.0448929	TYAPVISAEKAYHEQ	generic|tr_Q99KA2_Q99KA2_MOUSE__IP_3506393	|generic|tr_A0A0A0MQA5_A0A0A0MQA5_MOUSE__chr1_-1_75215622_75215885_ENSMUST00000188593__IP_3506393	|generic|sp_P05213_TBA1B_MOUSE__IP_3506392	|generic|tr_Q52L87_Q52L87_MOUSE__IP_3506392	|generic|sp_P68368_TBA4A_MOUSE__chr1_-1_75215622_75215885_ENSMUST00000188593__IP_3506393	|generic|tr_Q3TIZ0_Q3TIZ0_MOUSE__IP_3506393	|generic|sp_P68369_TBA1A_MOUSE__IP_3506392	|generic|IP_988840_TX=10090	|generic|IP_1052575_TX=10090	|generic|IP_3456589_TX=10090	|generic|IP_3502747_TX=10090	|generic|tr_Q9D9Y2_Q9D9Y2_MOUSE	|generic|sp_P05214_TBA3_MOUSE|
"""index: 1984, intensity: 3776.0, mobility: 0.894"""	0.210621	0.00181324	0.0449968	SGAQIDDNIPR	generic|sp_O08553_DPYL2_MOUSE|
"""index: 2347, intensity: 13330.0, mobility: 0.841"""	0.210564	0.00181324	0.0450116	SQIDDHVPKRASARILAPPGGRSSG	generic|sp_Q9EQF6_DPYL5_MOUSE__chr5_1_30791522_30791638_ENSMUST00000198503__II_944569|
"""index: 840, intensity: 2545.0, mobility: 1.000"""	0.209879	0.00181324	0.0451902	ADSHPSYHTDGFN	generic|sp_P60904_DNJC5_MOUSE__chr2_1_181546445_181546492_ENSMUST00000116365|
"""index: 2825, intensity: 2804.0, mobility: 0.967"""	0.209495	0.00181324	0.0452906	ASSTQPLLVHEDA	generic|tr_Q3ULJ6_Q3ULJ6_MOUSE__chr5_1_75654426_75654545_ENSMUST00000202167	|generic|sp_P05532_KIT_MOUSE__chr5_1_75654426_75654545_ENSMUST00000202167	|generic|sp_P05532-2_KIT_MOUSE__chr5_1_75654426_75654545_ENSMUST00000202167	|generic|sp_P05532-3_KIT_MOUSE__chr5_1_75654426_75654545_ENSMUST00000202167|
"""index: 2870, intensity: 3299.0, mobility: 0.840"""	0.208694	0.00181324	0.0455008	SKQETQSAEPPPPEPPRI	generic|sp_Q8BIF0_C99L2_MOUSE	|generic|sp_Q8BIF0-2_C99L2_MOUSE	|generic|tr_I7HJQ8_I7HJQ8_MOUSE	|generic|tr_A2AP74_A2AP74_MOUSE|
"""index: 1256, intensity: 2970.0, mobility: 0.948"""	0.208665	0.00181324	0.0455086	AAGEKAEEPAPGATAGDASSAAGPEQE	generic|sp_P26645_MARCS_MOUSE	|generic|tr_A0A0A1HAM8_A0A0A1HAM8_MOUSE|
"""index: 12537, intensity: 4771.0, mobility: 1.015"""	0.207634	0.00181324	0.0457804	EMPFPKYPVEPF	generic|sp_CASB_BOVIN_|
"""index: 11440, intensity: 4289.0, mobility: 1.032"""	0.206678	0.00181324	0.0460341	SLSAASAPLVETSTPL	generic|sp_Q9QXV0_PCS1N_MOUSE|
"""index: 1137, intensity: 2853.0, mobility: 0.869"""	0.205834	0.00181324	0.0462593	NAPPEPVPPPR	generic|sp_Q0VGU4_VGF_MOUSE|
"""index: 927, intensity: 3268.0, mobility: 0.947"""	0.20558	0.00181324	0.0463271	SPPVGNQSRQTVP	generic|tr_E9Q828_E9Q828_MOUSE	|generic|tr_Q6Q476_Q6Q476_MOUSE	|generic|tr_H2BL43_H2BL43_MOUSE|
"""index: 1044, intensity: 4215.0, mobility: 0.777"""	0.20548	0.00181324	0.0463539	AEAVAVLK	generic|tr_E9Q8Y2_E9Q8Y2_MOUSE__II_1037661	|generic|sp_P20357_MTAP2_MOUSE__chr1_1_66438885_66439007_ENSMUST00000172486	|generic|tr_F7ALC8_F7ALC8_MOUSE	|generic|tr_Q3URJ7_Q3URJ7_MOUSE	|generic|tr_Q80ZL4_Q80ZL4_MOUSE__chr1_1_66438885_66439007_ENSMUST00000172486	|generic|tr_Q3TLQ0_Q3TLQ0_MOUSE__chr1_1_66438885_66439007_ENSMUST00000172486	|generic|tr_Q80X35_Q80X35_MOUSE__chr1_1_66438885_66439007_ENSMUST00000172486	|generic|tr_G3UZE9_G3UZE9_MOUSE	|generic|tr_B2KGT5_B2KGT5_MOUSE__chr1_1_66438885_66439007_ENSMUST00000172486	|generic|tr_A0A668KLC6_A0A668KLC6_MOUSE__chr1_1_66438885_66439007_ENSMUST00000172486	|generic|tr_Q3TRF8_Q3TRF8_MOUSE|
"""index: 2474, intensity: 15949.0, mobility: 0.794"""	0.204836	0.00181324	0.0465267	SQIDDHVPKRASARIL	generic|sp_Q9EQF6_DPYL5_MOUSE__chr5_1_30791522_30791638_ENSMUST00000198503__II_944569|
"""index: 8312, intensity: 3584.0, mobility: 0.819"""	0.204106	0.00181324	0.0467233	LEGEDDPDRSMKLSF	generic|sp_P26339_CMGA_MOUSE	|generic|tr_Q3UN28_Q3UN28_MOUSE|
"""index: 755, intensity: 2546.0, mobility: 0.934"""	0.203547	0.00181324	0.0468744	QEQVQPKPLES	generic|tr_Q9DBN0_Q9DBN0_MOUSE	|generic|sp_P06728_APOA4_MOUSE|
"""index: 8324, intensity: 2551.0, mobility: 0.890"""	0.202858	0.00181324	0.0470613	GTNRGASQAGMTGYGMPRQIL	generic|sp_Q9WVA4_TAGL2_MOUSE|
"""index: 3214, intensity: 4666.0, mobility: 0.920"""	0.202372	0.00181324	0.0471936	VNELLTPQGPR	generic|tr_Q8CAD1_Q8CAD1_MOUSE__chrX_1_20851679_20851816_ENSMUST00000136451__II_836925|
"""index: 7516, intensity: 3333.0, mobility: 0.880"""	0.201275	0.00181324	0.0474936	DVTAALAKQGL	generic|sp_P20357_MTAP2_MOUSE__chr1_1_66438885_66439007_ENSMUST00000172486	|generic|tr_Q80ZL4_Q80ZL4_MOUSE__chr1_1_66438885_66439007_ENSMUST00000172486	|generic|tr_Q3TLQ0_Q3TLQ0_MOUSE__chr1_1_66438885_66439007_ENSMUST00000172486	|generic|tr_Q80X35_Q80X35_MOUSE__chr1_1_66438885_66439007_ENSMUST00000172486	|generic|tr_B2KGT5_B2KGT5_MOUSE__chr1_1_66438885_66439007_ENSMUST00000172486	|generic|tr_A0A668KLC6_A0A668KLC6_MOUSE__chr1_1_66438885_66439007_ENSMUST00000172486|
"""index: 2340, intensity: 4183.0, mobility: 0.924"""	0.200274	0.00181324	0.0477687	SQIDDHVPKRASARILAPPGGRSSG	generic|sp_Q9EQF6_DPYL5_MOUSE__chr5_1_30791522_30791638_ENSMUST00000198503__II_944569|
"""index: 8719, intensity: 3876.0, mobility: 1.097"""	0.200229	0.00181324	0.0477812	AVAGGAGVGGDSHLALPALERDHLN	generic|sp_P0C192_LRC4B_MOUSE__chr16_1_91662218_91662247_ENSMUST00000117633|
"""index: 1088, intensity: 2880.0, mobility: 0.938"""	0.200138	0.00181324	0.0478062	SEPGEEPQHPSPP	generic|sp_Q60829_PPR1B_MOUSE	|generic|sp_Q60829-2_PPR1B_MOUSE|
"""index: 5981, intensity: 3810.0, mobility: 0.821"""	0.200031	0.00181324	0.0478359	LENPSPQAPARRLLPP	generic|sp_Q9QXV0_PCS1N_MOUSE|
"""index: 6205, intensity: 3458.0, mobility: 1.102"""	0.199069	0.00181324	0.0481021	AVGDGLPEGATANGMKTM	generic|sp_Q3UHH2-2_S22AN_MOUSE__chr13_-1_34221899_34221982_ENSMUST00000145038__II_1107661	|generic|tr_F7BP73_F7BP73_MOUSE__chr13_-1_34298989_34299135_ENSMUST00000145038__II_1107661	|generic|sp_Q3UHH2_S22AN_MOUSE__chr13_-1_34298989_34299135_ENSMUST00000145038__II_1107650|
"""index: 1352, intensity: 19344.0, mobility: 1.009"""	0.198592	0.00181324	0.0482348	SEPPESEAKPAPTEVKTVPNDATQTKENESKA	generic|tr_A0A0A6YY91_A0A0A6YY91_MOUSE__II_850562	|generic|sp_P13595_NCAM1_MOUSE	|generic|sp_P13595-2_NCAM1_MOUSE	|generic|tr_E9QB01_E9QB01_MOUSE	|generic|tr_A0A0A6YY47_A0A0A6YY47_MOUSE|
"""index: 8303, intensity: 3229.0, mobility: 0.816"""	0.198113	0.00181324	0.0483683	LEGEDDPDRSMKLSF	generic|sp_P26339_CMGA_MOUSE	|generic|tr_Q3UN28_Q3UN28_MOUSE|
"""index: 3106, intensity: 3455.0, mobility: 0.888"""	0.197834	0.00181324	0.0484464	EVSASLAKQGL	generic|II_1128081_TX=10090	|generic|II_1128079_TX=10090	|generic|tr_A0A0A0MQC7_A0A0A0MQC7_MOUSE	|generic|tr_A2A5Y6_A2A5Y6_MOUSE	|generic|sp_P10637_TAU_MOUSE	|generic|sp_P10637-2_TAU_MOUSE	|generic|sp_P10637-4_TAU_MOUSE	|generic|tr_Q3UH19_Q3UH19_MOUSE	|generic|sp_P10637-6_TAU_MOUSE	|generic|tr_Q8C5K4_Q8C5K4_MOUSE	|generic|tr_Q547J4_Q547J4_MOUSE	|generic|tr_B1AQW2_B1AQW2_MOUSE	|generic|sp_TAU_HUMAN_|
"""index: 15731, intensity: 3533.0, mobility: 0.993"""	0.197747	0.00227273	0.0484705	ASGGIGQPLSLLLK	generic|sp_P08249_MDHM_MOUSE__chr5_1_135790086_135790208_ENSMUST00000138101__II_929340	|generic|II_929333_TX=10090	|generic|II_929331_TX=10090	|generic|tr_A0A0G2JGY4_A0A0G2JGY4_MOUSE|
"""index: 6267, intensity: 4409.0, mobility: 1.172"""	0.197686	0.00227273	0.0484876	GSQQPPQPQQAYSQKALL	generic|sp_P70297_STAM1_MOUSE__chr2_1_14102418_14102489_ENSMUST00000193636__II_1014500	|generic|IP_1121602_TX=10090	|generic|tr_Q3UMC8_Q3UMC8_MOUSE__chr2_1_14102418_14102489_ENSMUST00000193636	|generic|tr_Q9CU37_Q9CU37_MOUSE	|generic|tr_Q3TPR2_Q3TPR2_MOUSE__chr2_1_14141735_14141881_ENSMUST00000193636|
"""index: 4449, intensity: 3988.0, mobility: 1.217"""	0.197673	0.00227273	0.0484912	RPQPPPPPPSAASPGATPGSATASAERASTAAPVA	generic|sp_O88935_SYN1_MOUSE__chr6_1_115261704_115261733_ENSMUST00000203768	|generic|sp_O88935-1_SYN1_MOUSE__chr6_1_115261704_115261733_ENSMUST00000203768	|generic|sp_O88935-3_SYN1_MOUSE__chr6_1_115261704_115261733_ENSMUST00000203768|
"""index: 6440, intensity: 4090.0, mobility: 0.892"""	0.197342	0.00227273	0.0485841	TTEPVSELLK	generic|tr_Q8C243_Q8C243_MOUSE__chr7_-1_142387733_142387786_ENSMUST00000153679__IP_880233	|generic|II_880227_TX=10090	|generic|tr_Q3U651_Q3U651_MOUSE__chr7_-1_142387733_142387786_ENSMUST00000153679	|generic|tr_Q3TWR6_Q3TWR6_MOUSE	|generic|tr_Q3UC89_Q3UC89_MOUSE__chr7_-1_142387733_142387786_ENSMUST00000153679	|generic|tr_Q3UAQ1_Q3UAQ1_MOUSE__chr7_-1_142387733_142387786_ENSMUST00000153679	|generic|tr_Q3U7P0_Q3U7P0_MOUSE__chr7_-1_142387733_142387786_ENSMUST00000153679	|generic|tr_Q3TJN3_Q3TJN3_MOUSE__chr7_-1_142387733_142387786_ENSMUST00000153679	|generic|tr_Q3TXL5_Q3TXL5_MOUSE__chr7_-1_142387733_142387786_ENSMUST00000153679	|generic|chr7_-1_142385402_142385611_ENSMUST00000153679	|generic|tr_Q3TWD0_Q3TWD0_MOUSE__chr7_-1_142387733_142387786_ENSMUST00000153679	|generic|tr_Q3U8W5_Q3U8W5_MOUSE__chr7_-1_142387733_142387786_ENSMUST00000153679	|generic|tr_F8WIR1_F8WIR1_MOUSE__chr7_-1_142387733_142387786_ENSMUST00000153679	|generic|tr_Q3UCD9_Q3UCD9_MOUSE__chr7_-1_142387733_142387786_ENSMUST00000153679	|generic|tr_Q3UCW4_Q3UCW4_MOUSE__chr7_-1_142387733_142387786_ENSMUST00000153679	|generic|tr_Q3U7I9_Q3U7I9_MOUSE__chr7_-1_142387733_142387786_ENSMUST00000153679	|generic|tr_Q3TIR0_Q3TIR0_MOUSE__chr7_-1_142387733_142387786_ENSMUST00000153679|
"""index: 6740, intensity: 3049.0, mobility: 0.829"""	0.196885	0.00227273	0.0487122	LDEDMLLK	generic|sp_Q03517_SCG2_MOUSE	|generic|tr_Q4W8U9_Q4W8U9_MOUSE|
"""index: 10566, intensity: 4206.0, mobility: 0.914"""	0.196611	0.00227273	0.0487893	HQNPAGPVAIAPELESKESVL	generic|tr_Q5SSP3_Q5SSP3_MOUSE	|generic|tr_Q3US35_Q3US35_MOUSE	|generic|tr_Q9ESU8_Q9ESU8_MOUSE	|generic|tr_Q8BXT5_Q8BXT5_MOUSE	|generic|sp_O35874_SATT_MOUSE|
"""index: 5807, intensity: 3004.0, mobility: 0.850"""	0.196448	0.00227273	0.0488352	GSQQPPQPQQAYSQKALL	generic|sp_P70297_STAM1_MOUSE__chr2_1_14102418_14102489_ENSMUST00000193636__II_1014500	|generic|IP_1121602_TX=10090	|generic|tr_Q3UMC8_Q3UMC8_MOUSE__chr2_1_14102418_14102489_ENSMUST00000193636	|generic|tr_Q9CU37_Q9CU37_MOUSE	|generic|tr_Q3TPR2_Q3TPR2_MOUSE__chr2_1_14141735_14141881_ENSMUST00000193636|
"""index: 10174, intensity: 3839.0, mobility: 1.017"""	0.196098	0.00227273	0.0489339	QVANPNSAIFGGARP	generic|tr_Q80U88_Q80U88_MOUSE__chr5_-1_134625358_134625459_ENSMUST00000202289__II_929730	|generic|tr_Q3V244_Q3V244_MOUSE__chr5_-1_134625358_134625459_ENSMUST00000202289__II_929730	|generic|tr_Q3TG58_Q3TG58_MOUSE__chr5_-1_134625358_134625459_ENSMUST00000202289__II_929730	|generic|tr_Q564E5_Q564E5_MOUSE__chr5_-1_134625358_134625459_ENSMUST00000202289__II_929730|
"""index: 2264, intensity: 4475.0, mobility: 0.906"""	0.195745	0.00227273	0.0490336	LSTSDTSHRGTPSEDEAKAETIRNLR	generic|sp_Q8JZP2_SYN3_MOUSE__chr10_-1_86466975_86467268_ENSMUST00000145864__II_1149215	|generic|tr_Q9QZA3_Q9QZA3_MOUSE__chr10_-1_86407609_86407689_ENSMUST00000145864	|generic|tr_Q3KN99_Q3KN99_MOUSE__chr10_-1_86407609_86407689_ENSMUST00000145864|
"""index: 12555, intensity: 3117.0, mobility: 1.038"""	0.195405	0.00227273	0.04913	YQEPVLGPVRGPFP	generic|sp_CASB_BOVIN_|
"""index: 4853, intensity: 101914.0, mobility: 1.007"""	0.194456	0.00227273	0.0493997	IVAPPGGRSNITSLG	generic|tr_Q3TXY0_Q3TXY0_MOUSE__chr5_1_37273379_37273519_ENSMUST00000202377	|generic|tr_Q6P1J1_Q6P1J1_MOUSE__chr5_1_37273379_37273519_ENSMUST00000202377	|generic|sp_P97427_DPYL1_MOUSE__chr5_1_37273379_37273519_ENSMUST00000202377	|generic|tr_Q3TY94_Q3TY94_MOUSE__chr5_1_37273379_37273519_ENSMUST00000202377|
"""index: 1234, intensity: 32189.0, mobility: 0.954"""	0.194244	0.00227273	0.0494601	SEPPESEAKPAPTEVKTVPNDATQTKENESKA	generic|tr_A0A0A6YY91_A0A0A6YY91_MOUSE__II_850562	|generic|sp_P13595_NCAM1_MOUSE	|generic|sp_P13595-2_NCAM1_MOUSE	|generic|tr_E9QB01_E9QB01_MOUSE	|generic|tr_A0A0A6YY47_A0A0A6YY47_MOUSE|
"""index: 2945, intensity: 2933.0, mobility: 1.000"""	0.193929	0.00227273	0.0495501	SDIPNPIGSENSEK	generic|sp_CAS1_BOVIN_|
"""index: 11063, intensity: 4296.0, mobility: 0.846"""	0.193675	0.00227273	0.0496225	APFPEVFGKEKVNEL	generic|sp_CAS1_BOVIN_|
"""index: 6621, intensity: 4162.0, mobility: 1.318"""	0.192304	0.00227273	0.0500163	SGPKAELAPETTETPVETPETVQA	generic|II_883136_TX=10090	|generic|sp_E9PUL5_PRRT2_MOUSE|
"""index: 2300, intensity: 2764.0, mobility: 0.805"""	0.191979	0.00227273	0.0501102	SQIDDHVPKRASARIL	generic|sp_Q9EQF6_DPYL5_MOUSE__chr5_1_30791522_30791638_ENSMUST00000198503__II_944569|
"""index: 8553, intensity: 3128.0, mobility: 0.927"""	0.191535	0.00227273	0.0502387	GVASVAEKTKEQASHLGGAVF	generic|sp_Q91ZZ3_SYUB_MOUSE|
"""index: 5007, intensity: 18753.0, mobility: 0.946"""	0.191048	0.00227273	0.0503799	SVNELLTPQGPR	generic|tr_Q8CAD1_Q8CAD1_MOUSE__chrX_1_20851679_20851816_ENSMUST00000136451__II_836925|
"""index: 8127, intensity: 3462.0, mobility: 0.908"""	0.19088	0.00227273	0.0504286	QSGFSLSGAQIDDNIPRRTTQ	generic|sp_O08553_DPYL2_MOUSE|
"""index: 11856, intensity: 11348.0, mobility: 1.131"""	0.190709	0.00227273	0.0504783	MGAVPVMIPAQSKDGSIV	generic|sp_P97792_CXAR_MOUSE__chr16_1_78334866_78334964_ENSMUST00000231251|
"""index: 3583, intensity: 3822.0, mobility: 1.123"""	0.190447	0.00227273	0.0505545	TPASAQTAAKREIYL	generic|tr_Q2TJI9_Q2TJI9_MOUSE__chr18_-1_38189545_38189796_ENSMUST00000160721__II_1060469	|generic|tr_F7BJK1_F7BJK1_MOUSE__chr18_-1_38189545_38189796_ENSMUST00000160721__II_1060474	|generic|tr_Q2TJI7_Q2TJI7_MOUSE|
"""index: 702, intensity: 2518.0, mobility: 0.936"""	0.190353	0.00227273	0.0505822	LSGAQIDDNNPR	generic|tr_Q3TXY0_Q3TXY0_MOUSE__chr5_1_37273379_37273519_ENSMUST00000202377	|generic|tr_Q6P1J1_Q6P1J1_MOUSE__chr5_1_37273379_37273519_ENSMUST00000202377	|generic|sp_P97427_DPYL1_MOUSE__chr5_1_37273379_37273519_ENSMUST00000202377	|generic|tr_Q3TY94_Q3TY94_MOUSE__chr5_1_37273379_37273519_ENSMUST00000202377|
"""index: 11482, intensity: 2617.0, mobility: 1.068"""	0.190122	0.00227273	0.0506493	AAAPMIGYPMPTGYSQ	generic|tr_Q921Y3_Q921Y3_MOUSE__chr11_-1_106781850_106782137_ENSMUST00000133426__II_1125049	|generic|tr_Q9CSD9_Q9CSD9_MOUSE__chr11_-1_106783954_106783992_ENSMUST00000133426__II_1125049	|generic|tr_Q3V0Z8_Q3V0Z8_MOUSE__chr11_-1_106784876_106784983_ENSMUST00000133426__II_1125049	|generic|tr_A1L333_A1L333_MOUSE__chr11_-1_106784876_106784983_ENSMUST00000133426__II_1125049	|generic|tr_Q3UXW3_Q3UXW3_MOUSE__chr11_-1_106784876_106784983_ENSMUST00000133426__II_1125049	|generic|tr_Q5U222_Q5U222_MOUSE__chr11_-1_106784876_106784983_ENSMUST00000133426__II_1125049	|generic|tr_Q8BTS0_Q8BTS0_MOUSE__chr11_-1_106784876_106784983_ENSMUST00000133426__II_1125049|
"""index: 4768, intensity: 5128.0, mobility: 1.009"""	0.190105	0.00227273	0.0506543	IVAPPGGRSNITSLG	generic|tr_Q3TXY0_Q3TXY0_MOUSE__chr5_1_37273379_37273519_ENSMUST00000202377	|generic|tr_Q6P1J1_Q6P1J1_MOUSE__chr5_1_37273379_37273519_ENSMUST00000202377	|generic|sp_P97427_DPYL1_MOUSE__chr5_1_37273379_37273519_ENSMUST00000202377	|generic|tr_Q3TY94_Q3TY94_MOUSE__chr5_1_37273379_37273519_ENSMUST00000202377|
"""index: 17367, intensity: 4948.0, mobility: 1.092"""	0.190031	0.00227273	0.0506759	QEPVLGPVRGPFPIIV	generic|sp_CASB_BOVIN_|
"""index: 861, intensity: 5614.0, mobility: 0.855"""	0.189716	0.00227273	0.0507681	LEDEAKELQ	generic|tr_Q3UXY8_Q3UXY8_MOUSE	|generic|sp_P22005_PENK_MOUSE|
"""index: 7796, intensity: 3794.0, mobility: 1.124"""	0.189287	0.00227273	0.0508937	ADSVPNLEPSEESLVTK	generic|sp_Q7TQ95_LNP_MOUSE__chr2_-1_74522059_74522214_ENSMUST00000111993__II_1006830|
"""index: 1693, intensity: 3478.0, mobility: 0.946"""	0.188788	0.00227273	0.0510402	TTPSQSKAFQTV	generic|sp_Q8R373_CLMP_MOUSE	|generic|tr_Q8C1H8_Q8C1H8_MOUSE|
"""index: 4927, intensity: 3859.0, mobility: 0.946"""	0.188589	0.00227273	0.0510989	SVNELLTPQGPR	generic|tr_Q8CAD1_Q8CAD1_MOUSE__chrX_1_20851679_20851816_ENSMUST00000136451__II_836925|
"""index: 4414, intensity: 3598.0, mobility: 0.925"""	0.188227	0.00227273	0.0512056	MGSNKGASQAGMTGYGMPRQIM	generic|tr_Q9D6K2_Q9D6K2_MOUSE	|generic|sp_Q9R1Q8_TAGL3_MOUSE|
"""index: 8989, intensity: 4000.0, mobility: 0.898"""	0.188216	0.00227273	0.0512088	PGPTQTLSPNGENNNDIIQDNGTIIPFRKHTVR	generic|sp_Q8R001_MARE2_MOUSE	|generic|sp_Q8R001_MARE2_MOUSE	|generic|tr_E9Q1B7_E9Q1B7_MOUSE__chr18_1_23853664_23853702_ENSMUST00000155708	|generic|tr_E9Q1B7_E9Q1B7_MOUSE__chr18_1_23853664_23853702_ENSMUST00000155708|
"""index: 9047, intensity: 2518.0, mobility: 1.151"""	0.187655	0.00227273	0.0513745	VAPFPEVFGKEKVNE	generic|sp_CAS1_BOVIN_|
"""index: 2970, intensity: 4469.0, mobility: 0.869"""	0.187134	0.00227273	0.0515288	TQVDEGVRSASKRIVAPPGGRSNITS	generic|tr_Q3TAS8_Q3TAS8_MOUSE__chr18_-1_43324332_43324412_ENSMUST00000237707	|generic|tr_E9PWE8_E9PWE8_MOUSE__chr18_-1_43324332_43324412_ENSMUST00000237707	|generic|sp_Q62188_DPYL3_MOUSE__chr18_-1_43324332_43324412_ENSMUST00000237707	|generic|tr_Q3TT92_Q3TT92_MOUSE__chr18_-1_43324332_43324412_ENSMUST00000237707|
"""index: 726, intensity: 3286.0, mobility: 0.977"""	0.187132	0.00227273	0.0515293	AFKESKGMMNDE	generic|chr16_1_49906666_49910873_ENSMUST00000229206	|generic|tr_A0A2R8W6P0_A0A2R8W6P0_MOUSE	|generic|tr_A0A2R8VK70_A0A2R8VK70_MOUSE|
"""index: 6808, intensity: 3023.0, mobility: 1.109"""	0.186953	0.00227273	0.0515826	AVGSYIYDKDPEGTVQP	generic|tr_A0A0G2JF37_A0A0G2JF37_MOUSE__chr12_1_113144264_113145030_ENSMUST00000196015	|generic|tr_Q4FJU3_Q4FJU3_MOUSE__chr12_1_113144264_113145030_ENSMUST00000196015|
"""index: 3118, intensity: 3763.0, mobility: 0.963"""	0.18583	0.00227273	0.0519174	DIPNPIGSENSEK	generic|sp_CAS1_BOVIN_|
"""index: 10395, intensity: 3806.0, mobility: 0.900"""	0.1851	0.00227273	0.0521358	EPVLGPVRGPF	generic|sp_CASB_BOVIN_|
"""index: 7052, intensity: 3326.0, mobility: 0.851"""	0.18503	0.00227273	0.0521571	NKGASQAGMTGYGMPRQIM	generic|tr_Q9D6K2_Q9D6K2_MOUSE	|generic|sp_Q9R1Q8_TAGL3_MOUSE|
"""index: 533, intensity: 2729.0, mobility: 0.936"""	0.182916	0.00227273	0.0527956	SPSNMEGYSKTQ	generic|tr_Q3TV22_Q3TV22_MOUSE__chr16_1_78334866_78334964_ENSMUST00000231251	|generic|sp_P97792_CXAR_MOUSE__chr16_1_78334866_78334964_ENSMUST00000231251	|generic|sp_P97792-2_CXAR_MOUSE__chr16_1_78334866_78334964_ENSMUST00000231251|
"""index: 7823, intensity: 4510.0, mobility: 0.989"""	0.182141	0.00227273	0.0530314	TPLNQVANPNSAIFGGARPREEVVQKEQE	generic|tr_Q80U88_Q80U88_MOUSE__chr5_-1_134625358_134625459_ENSMUST00000202289__II_929730	|generic|tr_Q3V244_Q3V244_MOUSE__chr5_-1_134625358_134625459_ENSMUST00000202289__II_929730	|generic|tr_Q3TG58_Q3TG58_MOUSE__chr5_-1_134625358_134625459_ENSMUST00000202289__II_929730	|generic|tr_Q564E5_Q564E5_MOUSE__chr5_-1_134625358_134625459_ENSMUST00000202289__II_929730|
"""index: 5276, intensity: 22839.0, mobility: 0.946"""	0.18181	0.00227273	0.0531326	SDIPNPIGSENSE	generic|sp_CAS1_BOVIN_|
"""index: 11662, intensity: 3063.0, mobility: 1.038"""	0.181725	0.00227273	0.0531587	AAPMIGYPMPTGYSQ	generic|tr_Q921Y3_Q921Y3_MOUSE__chr11_-1_106781850_106782137_ENSMUST00000133426__II_1125049	|generic|tr_Q9CSD9_Q9CSD9_MOUSE__chr11_-1_106783954_106783992_ENSMUST00000133426__II_1125049	|generic|tr_Q3V0Z8_Q3V0Z8_MOUSE__chr11_-1_106784876_106784983_ENSMUST00000133426__II_1125049	|generic|tr_A1L333_A1L333_MOUSE__chr11_-1_106784876_106784983_ENSMUST00000133426__II_1125049	|generic|tr_Q3UXW3_Q3UXW3_MOUSE__chr11_-1_106784876_106784983_ENSMUST00000133426__II_1125049	|generic|tr_Q5U222_Q5U222_MOUSE__chr11_-1_106784876_106784983_ENSMUST00000133426__II_1125049	|generic|tr_Q8BTS0_Q8BTS0_MOUSE__chr11_-1_106784876_106784983_ENSMUST00000133426__II_1125049	|generic|sp_Q61656_DDX5_MOUSE__chr11_-1_106784876_106784983_ENSMUST00000133426|
"""index: 5207, intensity: 4610.0, mobility: 0.932"""	0.181565	0.00227273	0.0532075	SDIPNPIGSENSE	generic|sp_CAS1_BOVIN_|
"""index: 2373, intensity: 4367.0, mobility: 0.893"""	0.180861	0.00227273	0.0534234	GSQIDDHVPKRASARILAPPGGRSSG	generic|sp_Q9EQF6_DPYL5_MOUSE__chr5_1_30791522_30791638_ENSMUST00000198503__II_944569|
"""index: 2058, intensity: 3866.0, mobility: 0.919"""	0.1808	0.00227273	0.0534422	TPLADTPTRPVT	generic|sp_Q9EQF6_DPYL5_MOUSE__chr5_1_30791522_30791638_ENSMUST00000198503__II_944569|
"""index: 9249, intensity: 2682.0, mobility: 1.058"""	0.180678	0.00227273	0.0534796	AVPVMVPAQSRAGSLV	generic|tr_D3Z6S7_D3Z6S7_MOUSE	|generic|sp_P0C673_IGS11_MOUSE|
"""index: 6301, intensity: 6104.0, mobility: 0.968"""	0.17943	0.00227273	0.0538651	SLAPGSRAPIAGFSS	generic|sp_Q6V4S5_SDK2_MOUSE	|generic|sp_Q6V4S5-2_SDK2_MOUSE|
"""index: 9161, intensity: 2762.0, mobility: 1.009"""	0.1794	0.00227273	0.0538742	LVPSSYSAAVASLR	generic|tr_E9Q828_E9Q828_MOUSE	|generic|tr_Q6Q476_Q6Q476_MOUSE	|generic|tr_F7AAP4_F7AAP4_MOUSE	|generic|tr_H2BL43_H2BL43_MOUSE	|generic|tr_D1FNM8_D1FNM8_MOUSE|
"""index: 7824, intensity: 2651.0, mobility: 1.125"""	0.178645	0.00227273	0.0541087	QSKVLPVPQKAVPYPQ	generic|sp_CASB_BOVIN_|
"""index: 349, intensity: 2982.0, mobility: 0.813"""	0.17839	0.00227273	0.0541881	AMEDIKQM	generic|sp_CAS1_BOVIN_|
"""index: 2959, intensity: 2886.0, mobility: 0.804"""	0.178226	0.00227273	0.0542392	SPGPERVW	generic|sp_Q0VGU4_VGF_MOUSE|
"""index: 2936, intensity: 2792.0, mobility: 0.869"""	0.178223	0.00227273	0.05424	SKQETQSAEPPPPEPPRI	generic|sp_Q8BIF0_C99L2_MOUSE	|generic|sp_Q8BIF0-2_C99L2_MOUSE	|generic|tr_I7HJQ8_I7HJQ8_MOUSE	|generic|tr_A2AP74_A2AP74_MOUSE|
"""index: 1686, intensity: 3013.0, mobility: 0.845"""	0.17809	0.00227273	0.0542818	AQIDDNIPR	generic|sp_O08553_DPYL2_MOUSE|
"""index: 872, intensity: 2804.0, mobility: 0.882"""	0.178037	0.00227273	0.0542984	ADEVSASLAKQ	generic|II_1128081_TX=10090	|generic|II_1128079_TX=10090	|generic|tr_A0A0A0MQC7_A0A0A0MQC7_MOUSE	|generic|tr_A2A5Y6_A2A5Y6_MOUSE	|generic|sp_P10637_TAU_MOUSE	|generic|sp_P10637-2_TAU_MOUSE	|generic|sp_P10637-3_TAU_MOUSE	|generic|sp_P10637-4_TAU_MOUSE	|generic|tr_Q3UH19_Q3UH19_MOUSE	|generic|sp_P10637-6_TAU_MOUSE	|generic|tr_Q8C5K4_Q8C5K4_MOUSE	|generic|tr_Q547J4_Q547J4_MOUSE	|generic|tr_B1AQW2_B1AQW2_MOUSE	|generic|sp_TAU_HUMAN_|
"""index: 9455, intensity: 2766.0, mobility: 1.134"""	0.17782	0.00227273	0.054366	VARTLPVAQAYQDNLY	generic|tr_F6VP19_F6VP19_MOUSE__chr11_1_105923483_105923716_ENSMUST00000089485__II_1127893	|generic|sp_A2A690_TANC2_MOUSE__chr11_1_105923483_105923716_ENSMUST00000089485__II_1127893	|generic|sp_A2A690-2_TANC2_MOUSE__chr11_1_105923483_105923716_ENSMUST00000089485__II_1127893|
"""index: 8608, intensity: 3244.0, mobility: 0.926"""	0.177227	0.00227273	0.0545518	SNPAVRTAAANAAAGAAENAFRAP	generic|tr_E9Q855_E9Q855_MOUSE__chr3_1_89180737_89180892_ENSMUST00000129294	|generic|tr_B2M0S2_B2M0S2_MOUSE__chr3_1_89175434_89175475_ENSMUST00000128318	|generic|tr_Q3UK26_Q3UK26_MOUSE__chr3_1_89180737_89180892_ENSMUST00000129294	|generic|sp_O35609_SCAM3_MOUSE__chr3_1_89180737_89180892_ENSMUST00000129294	|generic|tr_Q3TDM8_Q3TDM8_MOUSE__chr3_1_89180737_89180892_ENSMUST00000129294	|generic|tr_Q3UXS0_Q3UXS0_MOUSE__chr3_1_89180737_89180892_ENSMUST00000129294|
"""index: 8205, intensity: 3426.0, mobility: 0.890"""	0.176881	0.00227273	0.0546603	TGYGMPRQIL	generic|sp_Q9WVA4_TAGL2_MOUSE|
"""index: 7003, intensity: 3854.0, mobility: 1.016"""	0.175632	0.00227273	0.0550541	VLPVPQKAVPYPQ	generic|sp_CASB_BOVIN_|
"""index: 8887, intensity: 3563.0, mobility: 0.936"""	0.175504	0.00227273	0.0550946	GKPEPMSSAEATPTASEIRNPVF	generic|sp_Q3UNH4_GRIN1_MOUSE|
"""index: 5713, intensity: 3782.0, mobility: 0.835"""	0.175416	0.00227273	0.0551226	LEGEDDPDRSMKLSFRT	generic|sp_P26339_CMGA_MOUSE	|generic|tr_Q3UN28_Q3UN28_MOUSE|
"""index: 8621, intensity: 3588.0, mobility: 0.924"""	0.174314	0.00227273	0.0554727	SNPAVRTAAANAAAGAAENAFRAP	generic|tr_E9Q855_E9Q855_MOUSE__chr3_1_89180737_89180892_ENSMUST00000129294	|generic|tr_B2M0S2_B2M0S2_MOUSE__chr3_1_89175434_89175475_ENSMUST00000128318	|generic|tr_Q3UK26_Q3UK26_MOUSE__chr3_1_89180737_89180892_ENSMUST00000129294	|generic|sp_O35609_SCAM3_MOUSE__chr3_1_89180737_89180892_ENSMUST00000129294	|generic|tr_Q3TDM8_Q3TDM8_MOUSE__chr3_1_89180737_89180892_ENSMUST00000129294	|generic|tr_Q3UXS0_Q3UXS0_MOUSE__chr3_1_89180737_89180892_ENSMUST00000129294|
"""index: 1799, intensity: 15931.0, mobility: 0.900"""	0.174098	0.00227273	0.0555415	QEKNTLPTKETIEQEKRSEIS	generic|tr_A6H6H4_A6H6H4_MOUSE|
"""index: 4377, intensity: 3192.0, mobility: 1.061"""	0.173728	0.00227273	0.0556596	SPAPATGASGQASELAPSTADSAVPPAPAKTEKGPVETK	generic|tr_A0A0A6YY91_A0A0A6YY91_MOUSE__II_850562|
"""index: 7280, intensity: 3417.0, mobility: 0.911"""	0.173267	0.00227273	0.0558073	AVAGGAGVGGDSHLALPALERDHLNH	generic|sp_P0C192_LRC4B_MOUSE__chr16_1_91662218_91662247_ENSMUST00000117633|
"""index: 4948, intensity: 4460.0, mobility: 0.917"""	0.172712	0.00227273	0.0559853	QPVVPAEATDPVEQRAQEAPRRQL	generic|sp_P09240_CCKN_MOUSE__II_2424256	|generic|tr_A0A1L1SU12_A0A1L1SU12_MOUSE__II_3501794	|generic|tr_Q8R041_Q8R041_MOUSE	|generic|tr_A0A1L1SRD3_A0A1L1SRD3_MOUSE|
"""index: 7997, intensity: 9652.0, mobility: 0.991"""	0.171955	0.00227273	0.0562292	QMEEKPVPAAPVPSPVAPAPVPSRRNPPGGKSSLVLG	generic|sp_P97825_JUPI1_MOUSE__II_1124041|
"""index: 7438, intensity: 4229.0, mobility: 1.028"""	0.171913	0.00227273	0.0562428	VFQELGKLTGPSNQ	generic|sp_Q03517_SCG2_MOUSE	|generic|tr_Q4W8U9_Q4W8U9_MOUSE|
"""index: 497, intensity: 2757.0, mobility: 0.757"""	0.171508	0.00227273	0.0563739	SQIDDHVPKRA	generic|sp_Q9EQF6_DPYL5_MOUSE__chr5_1_30791522_30791638_ENSMUST00000198503__II_944569|
"""index: 9476, intensity: 4008.0, mobility: 0.946"""	0.171231	0.00227273	0.0564635	ILAPPGGRSSGIW	generic|sp_Q9EQF6_DPYL5_MOUSE__chr5_1_30791522_30791638_ENSMUST00000198503__II_944569|
"""index: 2932, intensity: 3097.0, mobility: 1.168"""	0.170764	0.00227273	0.0566151	TTQLTADSHPSYHTDGFN	generic|sp_P60904_DNJC5_MOUSE__chr2_1_181546445_181546492_ENSMUST00000116365|
"""index: 9451, intensity: 3014.0, mobility: 1.009"""	0.170228	0.00227273	0.0567897	QQPQAASPSVPEPHSLTPVAQSDPLVRRQRVQDLM	generic|tr_Q3TTW8_Q3TTW8_MOUSE__chr2_-1_103775412_103775516_ENSMUST00000137390	|generic|tr_F6YLI0_F6YLI0_MOUSE__chr2_-1_103775412_103775516_ENSMUST00000137390	|generic|sp_Q60865_CAPR1_MOUSE__chr2_-1_103775412_103775516_ENSMUST00000137390|
"""index: 7218, intensity: 2987.0, mobility: 0.988"""	0.169717	0.00227273	0.0569565	KPRTVATPLNQVANPNSAIFGGARPREEVVQKEQE	generic|tr_Q80U88_Q80U88_MOUSE__chr5_-1_134625358_134625459_ENSMUST00000202289__II_929730	|generic|tr_Q3V244_Q3V244_MOUSE__chr5_-1_134625358_134625459_ENSMUST00000202289__II_929730	|generic|tr_Q3TG58_Q3TG58_MOUSE__chr5_-1_134625358_134625459_ENSMUST00000202289__II_929730	|generic|tr_Q564E5_Q564E5_MOUSE__chr5_-1_134625358_134625459_ENSMUST00000202289__II_929730|
"""index: 4389, intensity: 3314.0, mobility: 0.964"""	0.169695	0.00227273	0.0569636	LTELENELNTK	generic|tr_F7C3I9_F7C3I9_MOUSE__chr17_1_13903897_13904007_ENSMUST00000133422__II_1071017	|generic|tr_E9Q852_E9Q852_MOUSE__chr17_1_13903897_13904007_ENSMUST00000133422	|generic|tr_E9Q9C3_E9Q9C3_MOUSE__chr17_1_13903897_13904007_ENSMUST00000133422	|generic|sp_Q9QZQ1_AFAD_MOUSE__chr17_1_13903897_13904007_ENSMUST00000133422	|generic|sp_Q9QZQ1-2_AFAD_MOUSE__chr17_1_13903897_13904007_ENSMUST00000133422|
"""index: 9847, intensity: 2570.0, mobility: 1.038"""	0.16897	0.00227273	0.0572011	FSLSGAQIDDNIPR	generic|sp_O08553_DPYL2_MOUSE|
"""index: 5693, intensity: 41677.0, mobility: 1.016"""	0.168694	0.00227273	0.0572918	IVAPPGGRANITSLG	generic|sp_O08553_DPYL2_MOUSE|
"""index: 7934, intensity: 2783.0, mobility: 0.888"""	0.168584	0.00227273	0.057328	QSGFSLSGAQIDDNIPRRTT	generic|sp_O08553_DPYL2_MOUSE|
"""index: 2441, intensity: 2536.0, mobility: 0.882"""	0.168583	0.00227273	0.0573285	MGTNRGASQAGMTGYGMPRQ	generic|sp_Q9WVA4_TAGL2_MOUSE|
"""index: 2037, intensity: 4627.0, mobility: 0.946"""	0.167005	0.00227273	0.0578496	TETQEKNTLPTKETIEQEKRSEIS	generic|tr_A6H6H4_A6H6H4_MOUSE|
"""index: 833, intensity: 12150.0, mobility: 0.947"""	0.166816	0.00227273	0.0579125	SPPVGNQSRQTVP	generic|tr_E9Q828_E9Q828_MOUSE	|generic|tr_Q6Q476_Q6Q476_MOUSE	|generic|tr_H2BL43_H2BL43_MOUSE|
"""index: 8987, intensity: 3454.0, mobility: 1.117"""	0.166525	0.00227273	0.0580091	VAPFPEVFGKEKVN	generic|sp_CAS1_BOVIN_|
"""index: 11363, intensity: 2659.0, mobility: 0.999"""	0.165806	0.00227273	0.0582488	TLDVYNPFENR	generic|tr_E9Q855_E9Q855_MOUSE__chr3_1_89180737_89180892_ENSMUST00000129294	|generic|tr_B2M0S3_B2M0S3_MOUSE__chr3_1_89175434_89175475_ENSMUST00000128318	|generic|tr_B2M0S2_B2M0S2_MOUSE__chr3_1_89175434_89175475_ENSMUST00000128318	|generic|tr_Q3UK26_Q3UK26_MOUSE__chr3_1_89180737_89180892_ENSMUST00000129294	|generic|sp_O35609_SCAM3_MOUSE__chr3_1_89180737_89180892_ENSMUST00000129294	|generic|chr3_1_89177999_89178079_ENSMUST00000136165	|generic|tr_Q3TDM8_Q3TDM8_MOUSE__chr3_1_89180737_89180892_ENSMUST00000129294	|generic|tr_Q3UXS0_Q3UXS0_MOUSE__chr3_1_89180737_89180892_ENSMUST00000129294|
"""index: 2080, intensity: 3964.0, mobility: 0.864"""	0.165208	0.00227273	0.0584491	QAMEDIKQM	generic|sp_CAS1_BOVIN_|
"""index: 5261, intensity: 19727.0, mobility: 0.951"""	0.164264	0.00227273	0.0587664	SDIPNPIGSENSE	generic|sp_CAS1_BOVIN_|
"""index: 11710, intensity: 3310.0, mobility: 1.275"""	0.163418	0.00227273	0.059052	MPAFKPGEQVLLSNSNLQDA	generic|sp_Q8WTY4_CPIN1_MOUSE__chr8_-1_94823097_94823201_ENSMUST00000162357__II_861190	|generic|tr_F7BWP1_F7BWP1_MOUSE__chr8_-1_94823097_94823201_ENSMUST00000162357__II_3505169	|generic|II_861183_TX=10090|
"""index: 2265, intensity: 2804.0, mobility: 0.848"""	0.162288	0.00227273	0.0594356	AGAAENAFRAP	generic|tr_E9Q855_E9Q855_MOUSE__chr3_1_89180737_89180892_ENSMUST00000129294	|generic|tr_B2M0S2_B2M0S2_MOUSE__chr3_1_89175434_89175475_ENSMUST00000128318	|generic|tr_Q3UK26_Q3UK26_MOUSE__chr3_1_89180737_89180892_ENSMUST00000129294	|generic|sp_O35609_SCAM3_MOUSE__chr3_1_89180737_89180892_ENSMUST00000129294	|generic|tr_Q3TDM8_Q3TDM8_MOUSE__chr3_1_89180737_89180892_ENSMUST00000129294	|generic|tr_Q3UXS0_Q3UXS0_MOUSE__chr3_1_89180737_89180892_ENSMUST00000129294|
"""index: 5383, intensity: 35257.0, mobility: 0.937"""	0.161937	0.00227273	0.0595552	SDIPNPIGSENSE	generic|sp_CAS1_BOVIN_|
"""index: 530, intensity: 4567.0, mobility: 0.861"""	0.159408	0.00227273	0.0604244	AMEDIKQME	generic|sp_CAS1_BOVIN_|
"""index: 10329, intensity: 2630.0, mobility: 1.069"""	0.158477	0.00227273	0.0607472	SGFSLSGAQIDDNIPR	generic|sp_O08553_DPYL2_MOUSE|
"""index: 715, intensity: 4851.0, mobility: 0.832"""	0.157292	0.00227273	0.0611609	SLSGAQIDDNNPRRTG	generic|tr_Q3TXY0_Q3TXY0_MOUSE__chr5_1_37273379_37273519_ENSMUST00000202377	|generic|tr_Q6P1J1_Q6P1J1_MOUSE__chr5_1_37273379_37273519_ENSMUST00000202377	|generic|sp_P97427_DPYL1_MOUSE__chr5_1_37273379_37273519_ENSMUST00000202377	|generic|tr_Q3TY94_Q3TY94_MOUSE__chr5_1_37273379_37273519_ENSMUST00000202377|
"""index: 10935, intensity: 4341.0, mobility: 1.000"""	0.156382	0.00227273	0.0614801	APNLSRMGAVPVMIPAQSKDGSIV	generic|sp_P97792_CXAR_MOUSE__chr16_1_78334866_78334964_ENSMUST00000231251|
"""index: 5752, intensity: 9901.0, mobility: 1.216"""	0.156156	0.00227273	0.0615596	ETTKRTSDVPLEPLASPNQ	generic|tr_A2ATL0_A2ATL0_MOUSE__chr2_1_3226268_3226510_ENSMUST00000091505	|generic|tr_Q8K2R1_Q8K2R1_MOUSE__chr2_1_3226268_3226510_ENSMUST00000091505	|generic|tr_A2ATK9_A2ATK9_MOUSE__chr2_1_3226268_3226510_ENSMUST00000091505	|generic|tr_A2ATL1_A2ATL1_MOUSE__chr2_1_3226268_3226510_ENSMUST00000091505|
"""index: 809, intensity: 4093.0, mobility: 0.767"""	0.156057	0.00227273	0.0615945	PGSSQEMERLAK	generic|sp_Q03517_SCG2_MOUSE	|generic|tr_Q4W8U9_Q4W8U9_MOUSE|
"""index: 7797, intensity: 3166.0, mobility: 1.072"""	0.154728	0.00227273	0.0620647	TMPPVSQPEGSIVLRS	generic|tr_Q80ZK2_Q80ZK2_MOUSE	|generic|tr_Q68FG2_Q68FG2_MOUSE	|generic|tr_Q3UGZ4_Q3UGZ4_MOUSE	|generic|tr_Q68FM2_Q68FM2_MOUSE	|generic|tr_Q6A087_Q6A087_MOUSE|
"""index: 2413, intensity: 15350.0, mobility: 0.808"""	0.154657	0.00227273	0.0620899	SQIDDHVPKRASARIL	generic|sp_Q9EQF6_DPYL5_MOUSE__chr5_1_30791522_30791638_ENSMUST00000198503__II_944569|
"""index: 11722, intensity: 2971.0, mobility: 1.274"""	0.154355	0.00227273	0.0621975	MPAFKPGEQVLLSNSNLQDA	generic|sp_Q8WTY4_CPIN1_MOUSE__chr8_-1_94823097_94823201_ENSMUST00000162357__II_861190	|generic|tr_F7BWP1_F7BWP1_MOUSE__chr8_-1_94823097_94823201_ENSMUST00000162357__II_3505169	|generic|II_861183_TX=10090|
"""index: 7670, intensity: 3187.0, mobility: 0.826"""	0.152899	0.00227273	0.0627175	APFPEVFGKEKVNE	generic|sp_CAS1_BOVIN_|
"""index: 8070, intensity: 15793.0, mobility: 1.006"""	0.152689	0.00227273	0.0627927	AQMEEKPVPAAPVPSPVAPAPVPSRRNPPGGKSSLVLG	generic|sp_P97825_JUPI1_MOUSE__II_1124041|
"""index: 9073, intensity: 2724.0, mobility: 1.112"""	0.152434	0.00227273	0.0628843	VPERAPLPPPVPSQFQ	generic|sp_Q0VGU4_VGF_MOUSE|
"""index: 18694, intensity: 3157.0, mobility: 1.044"""	0.152433	0.00227273	0.0628846	VKPQGPSADGDVGAELTRPLDKNEVKKILDKFYKRQEI	generic|tr_M0QWM4_M0QWM4_MOUSE__II_1153177	|generic|sp_Q80YD1_SUV3_MOUSE__chr2_1_32558054_32558083_ENSMUST00000048375__II_1153173|
"""index: 1107, intensity: 4296.0, mobility: 0.774"""	0.151851	0.00227273	0.0630942	AEAVAVLK	generic|tr_E9Q8Y2_E9Q8Y2_MOUSE__II_1037661	|generic|sp_P20357_MTAP2_MOUSE__chr1_1_66438885_66439007_ENSMUST00000172486	|generic|tr_F7ALC8_F7ALC8_MOUSE	|generic|tr_Q3URJ7_Q3URJ7_MOUSE	|generic|tr_Q80ZL4_Q80ZL4_MOUSE__chr1_1_66438885_66439007_ENSMUST00000172486	|generic|tr_Q3TLQ0_Q3TLQ0_MOUSE__chr1_1_66438885_66439007_ENSMUST00000172486	|generic|tr_Q80X35_Q80X35_MOUSE__chr1_1_66438885_66439007_ENSMUST00000172486	|generic|tr_G3UZE9_G3UZE9_MOUSE	|generic|tr_B2KGT5_B2KGT5_MOUSE__chr1_1_66438885_66439007_ENSMUST00000172486	|generic|tr_A0A668KLC6_A0A668KLC6_MOUSE__chr1_1_66438885_66439007_ENSMUST00000172486	|generic|tr_Q3TRF8_Q3TRF8_MOUSE|
"""index: 756, intensity: 2761.0, mobility: 0.908"""	0.151367	0.00227273	0.0632692	QAMEDIKQME	generic|sp_CAS1_BOVIN_|
"""index: 8201, intensity: 16271.0, mobility: 0.898"""	0.151284	0.00227273	0.0632992	LVETSTPLRL	generic|sp_Q9QXV0_PCS1N_MOUSE	|generic|tr_Q9ESU4_Q9ESU4_MOUSE|
"""index: 11361, intensity: 2536.0, mobility: 0.999"""	0.151117	0.00227273	0.0633596	TLDVYNPFENR	generic|tr_E9Q855_E9Q855_MOUSE__chr3_1_89180737_89180892_ENSMUST00000129294	|generic|tr_B2M0S3_B2M0S3_MOUSE__chr3_1_89175434_89175475_ENSMUST00000128318	|generic|tr_B2M0S2_B2M0S2_MOUSE__chr3_1_89175434_89175475_ENSMUST00000128318	|generic|tr_Q3UK26_Q3UK26_MOUSE__chr3_1_89180737_89180892_ENSMUST00000129294	|generic|sp_O35609_SCAM3_MOUSE__chr3_1_89180737_89180892_ENSMUST00000129294	|generic|chr3_1_89177999_89178079_ENSMUST00000136165	|generic|tr_Q3TDM8_Q3TDM8_MOUSE__chr3_1_89180737_89180892_ENSMUST00000129294	|generic|tr_Q3UXS0_Q3UXS0_MOUSE__chr3_1_89180737_89180892_ENSMUST00000129294|
"""index: 12526, intensity: 2775.0, mobility: 1.026"""	0.150725	0.00227273	0.0635016	YQEPVLGPVRGPFP	generic|sp_CASB_BOVIN_|
"""index: 10088, intensity: 4910.0, mobility: 0.984"""	0.150526	0.00227273	0.063574	APNLSRMGAVPVMIPAQSKDGSIV	generic|sp_P97792_CXAR_MOUSE__chr16_1_78334866_78334964_ENSMUST00000231251|
"""index: 1691, intensity: 3947.0, mobility: 0.919"""	0.150484	0.00227273	0.0635893	KSELPSSAPGGGGV	generic|sp_P59648_FXYD7_MOUSE__chr7_-1_31042882_31051386_ENSMUST00000073892	|generic|tr_A0A0U1RPY2_A0A0U1RPY2_MOUSE	|generic|tr_Q6P8R9_Q6P8R9_MOUSE|
"""index: 7061, intensity: 3995.0, mobility: 0.968"""	0.150282	0.00227273	0.0636626	SAPVPGPHSLPPLQ	generic|sp_Q64322_NPDC1_MOUSE__II_1013131	|generic|tr_Q8CFL4_Q8CFL4_MOUSE__II_1013131	|generic|tr_A2AJ21_A2AJ21_MOUSE__II_1013131	|generic|tr_A2AJ23_A2AJ23_MOUSE__II_1013154	|generic|tr_Q925Q2_Q925Q2_MOUSE|
"""index: 1694, intensity: 3390.0, mobility: 0.873"""	0.149883	0.00227273	0.063808	SNTIGSAPPLR	generic|tr_E9QK20_E9QK20_MOUSE__chr1_-1_154483513_154483623_ENSMUST00000188965__II_1041223	|generic|tr_A0A087WS83_A0A087WS83_MOUSE__chr1_-1_154483513_154483623_ENSMUST00000188965__II_1041173	|generic|tr_B2RWX7_B2RWX7_MOUSE__chr1_-1_154483513_154483623_ENSMUST00000188965__II_1041173	|generic|sp_Q61290_CAC1E_MOUSE__chr1_-1_154483513_154483623_ENSMUST00000188965__II_1041173	|generic|tr_A0A1D5RLU3_A0A1D5RLU3_MOUSE__chr1_-1_154483513_154483623_ENSMUST00000188965|
"""index: 1207, intensity: 5112.0, mobility: 0.909"""	0.149579	0.00227273	0.0639189	KTETQEKNPLPSKETIEQEKQAG	generic|sp_P20065_TYB4_MOUSE__chrX_-1_167207501_167208325_ENSMUST00000112175	|generic|tr_Q6ZWX2_Q6ZWX2_MOUSE__chrX_-1_167207501_167208325_ENSMUST00000112175|
"""index: 8066, intensity: 2824.0, mobility: 1.045"""	0.149132	0.00227273	0.0640824	AQMEEKPVPAAPVPSPVAPAPVPSRRNPPGGKSSLVLG	generic|sp_P97825_JUPI1_MOUSE__II_1124041|
"""index: 394, intensity: 2963.0, mobility: 0.945"""	0.149092	0.00227273	0.0640969	AQLQSDEREATD	generic|tr_Q921J3_Q921J3_MOUSE__chr2_1_181549329_181549376_ENSMUST00000116365	|generic|sp_P60904_DNJC5_MOUSE__chr2_1_181546445_181546492_ENSMUST00000116365|
"""index: 8221, intensity: 3028.0, mobility: 0.934"""	0.148613	0.00227273	0.0642725	TAPVPMPDLKNVRSKIGSTENLK	generic|tr_A0A0A0MQC7_A0A0A0MQC7_MOUSE	|generic|tr_A2A5Y6_A2A5Y6_MOUSE	|generic|sp_P10637_TAU_MOUSE	|generic|sp_P10637-2_TAU_MOUSE	|generic|sp_P10637-3_TAU_MOUSE	|generic|sp_P10637-4_TAU_MOUSE	|generic|tr_Q3UH19_Q3UH19_MOUSE	|generic|sp_P10637-6_TAU_MOUSE	|generic|tr_Q547J4_Q547J4_MOUSE	|generic|tr_B1AQW2_B1AQW2_MOUSE|
"""index: 1679, intensity: 3225.0, mobility: 0.942"""	0.147386	0.00227273	0.0647244	TTPSQSKAFQTV	generic|sp_Q8R373_CLMP_MOUSE	|generic|tr_Q8C1H8_Q8C1H8_MOUSE|
"""index: 10028, intensity: 5072.0, mobility: 0.827"""	0.146513	0.00227273	0.0650479	AIPQPDLTKLHQLAMQQSH	generic|tr_Q3TF69_Q3TF69_MOUSE__II_3495156	|generic|tr_A0A2R8W6U6_A0A2R8W6U6_MOUSE__chr15_1_102490634_102490807_ENSMUST00000230631__II_772974	|generic|tr_A0A2R8VHP9_A0A2R8VHP9_MOUSE__chr15_1_102490634_102490807_ENSMUST00000230631__II_772974	|generic|sp_Q61990_PCBP2_MOUSE__chr15_1_102490634_102490807_ENSMUST00000230631__II_772974	|generic|sp_Q61990-2_PCBP2_MOUSE__chr15_1_102490634_102490807_ENSMUST00000230631__II_772974	|generic|sp_Q61990-3_PCBP2_MOUSE__chr15_1_102490634_102490807_ENSMUST00000230631__II_772974	|generic|tr_A0A2R8VI92_A0A2R8VI92_MOUSE__chr15_1_102490634_102490807_ENSMUST00000230631__II_772974	|generic|tr_B2M1R7_B2M1R7_MOUSE__chr15_1_102490634_102490807_ENSMUST00000230631__II_772974	|generic|tr_Q3TT81_Q3TT81_MOUSE__chr15_1_102490634_102490807_ENSMUST00000230631__II_772974	|generic|tr_A0A2R8W6H3_A0A2R8W6H3_MOUSE__chr15_1_102490634_102490807_ENSMUST00000230631__II_772974	|generic|tr_A0A2R8VKF0_A0A2R8VKF0_MOUSE	|generic|tr_A0A2R8VHZ0_A0A2R8VHZ0_MOUSE	|generic|tr_A0A2R8VJY1_A0A2R8VJY1_MOUSE	|generic|tr_A0A2R8VI73_A0A2R8VI73_MOUSE	|generic|tr_A0A2R8VI12_A0A2R8VI12_MOUSE	|generic|tr_A0A2R8VHY9_A0A2R8VHY9_MOUSE	|generic|tr_A0A2R8VHL8_A0A2R8VHL8_MOUSE|
"""index: 5497, intensity: 3426.0, mobility: 1.144"""	0.145988	0.00227273	0.0652432	QSNFSLSGAQIDDNNPR	generic|tr_Q3TXY0_Q3TXY0_MOUSE__chr5_1_37273379_37273519_ENSMUST00000202377	|generic|tr_Q6P1J1_Q6P1J1_MOUSE__chr5_1_37273379_37273519_ENSMUST00000202377	|generic|sp_P97427_DPYL1_MOUSE__chr5_1_37273379_37273519_ENSMUST00000202377	|generic|tr_Q3TY94_Q3TY94_MOUSE__chr5_1_37273379_37273519_ENSMUST00000202377|
"""index: 6449, intensity: 2732.0, mobility: 1.115"""	0.145836	0.00227273	0.0652999	SEPAFQINTQSDPQPTS	generic|tr_A0A0J9YV24_A0A0J9YV24_MOUSE	|generic|sp_E9PUL5_PRRT2_MOUSE|
"""index: 1536, intensity: 3285.0, mobility: 0.884"""	0.144842	0.00227273	0.0656713	EKNPLPSKETIEQEKQAGES	generic|sp_P20065_TYB4_MOUSE__chrX_-1_167207501_167208325_ENSMUST00000112175	|generic|tr_Q6ZWX2_Q6ZWX2_MOUSE__chrX_-1_167207501_167208325_ENSMUST00000112175|
"""index: 9174, intensity: 7744.0, mobility: 0.876"""	0.144332	0.00227273	0.0658627	VAPFPEVFGKEKVNE	generic|sp_CAS1_BOVIN_|
"""index: 8055, intensity: 3204.0, mobility: 0.926"""	0.144145	0.00227273	0.0659331	SGFSLSGAQIDDNIPRRTTQ	generic|sp_O08553_DPYL2_MOUSE|
"""index: 1316, intensity: 22242.0, mobility: 0.878"""	0.142989	0.00227273	0.066369	IPAQSKDGSIV	generic|sp_P97792_CXAR_MOUSE__chr16_1_78334866_78334964_ENSMUST00000231251|
"""index: 6169, intensity: 2915.0, mobility: 0.975"""	0.142656	0.00227273	0.0664954	STIGTYATLSPTKRLVHA	generic|tr_B7ZNF6_B7ZNF6_MOUSE__chr15_1_31027559_31027672_ENSMUST00000228827	|generic|sp_O35927_CTND2_MOUSE__chr15_1_31027559_31027672_ENSMUST00000228827	|generic|sp_O35927-2_CTND2_MOUSE__chr15_1_31027559_31027672_ENSMUST00000228827	|generic|tr_E9QKH8_E9QKH8_MOUSE__chr15_1_31027559_31027672_ENSMUST00000228827|
"""index: 4495, intensity: 4186.0, mobility: 0.989"""	0.142465	0.00227273	0.0665676	SYIYDKDPEGTVQP	generic|tr_A0A0G2JF37_A0A0G2JF37_MOUSE__chr12_1_113144264_113145030_ENSMUST00000196015	|generic|tr_Q4FJU3_Q4FJU3_MOUSE__chr12_1_113144264_113145030_ENSMUST00000196015|
"""index: 6165, intensity: 4468.0, mobility: 1.006"""	0.142161	0.00227273	0.0666833	VPITPTLNREQL	generic|sp_CAS2_BOVIN_|
"""index: 2773, intensity: 3184.0, mobility: 0.832"""	0.141383	0.00227273	0.0669797	TPPPPYEQVVKDK	generic|sp_Q8R1C3_VOPP1_MOUSE__chr6_-1_57774707_57774748_ENSMUST00000204878|
"""index: 7150, intensity: 4911.0, mobility: 0.990"""	0.140579	0.00227273	0.0672874	EIGDEENSAKFPI	generic|sp_P56942_MCH_MOUSE|
"""index: 3113, intensity: 3762.0, mobility: 0.963"""	0.140134	0.00227273	0.0674585	DIPNPIGSENSEK	generic|sp_CAS1_BOVIN_|
"""index: 1831, intensity: 3734.0, mobility: 0.908"""	0.140122	0.00227273	0.0674629	IVAPPGGRANIT	generic|sp_O08553_DPYL2_MOUSE|
"""index: 5126, intensity: 3124.0, mobility: 0.946"""	0.139487	0.00227273	0.0677075	TAEQALPLGNGKAAEEARGSETLG	generic|sp_P31650_S6A11_MOUSE	|generic|sp_P31650_S6A11_MOUSE|
"""index: 1097, intensity: 4495.0, mobility: 0.877"""	0.138886	0.00227273	0.0679399	KHMDPPPAPMQDRSPSPRHPDVS	generic|sp_P14873_MAP1B_MOUSE	|generic|tr_B2RQQ5_B2RQQ5_MOUSE	|generic|tr_Q3UF78_Q3UF78_MOUSE|
"""index: 8799, intensity: 2568.0, mobility: 1.161"""	0.138609	0.00227273	0.0680469	QTPGSSMDNLDSSVTGKAF	generic|sp_Q7TPD3_ROBO2_MOUSE__II_3486308	|generic|tr_A0A338P6D2_A0A338P6D2_MOUSE__II_3486308	|generic|tr_A0A2I3BR72_A0A2I3BR72_MOUSE__II_1074444	|generic|tr_Q19AB3_Q19AB3_MOUSE__II_1074444	|generic|tr_E9Q6A0_E9Q6A0_MOUSE__II_1074444	|generic|tr_Q19AB2_Q19AB2_MOUSE__II_1074444|
"""index: 5940, intensity: 3594.0, mobility: 0.822"""	0.137974	0.00227273	0.0682938	LENPSPQAPARRLLPP	generic|sp_Q9QXV0_PCS1N_MOUSE|
"""index: 9119, intensity: 2987.0, mobility: 0.972"""	0.137708	0.00227273	0.068397	TLADEVSASLAKQ	generic|II_1128081_TX=10090	|generic|II_1128079_TX=10090	|generic|tr_A0A0A0MQC7_A0A0A0MQC7_MOUSE	|generic|tr_A2A5Y6_A2A5Y6_MOUSE	|generic|sp_P10637_TAU_MOUSE	|generic|sp_P10637-2_TAU_MOUSE	|generic|sp_P10637-3_TAU_MOUSE	|generic|sp_P10637-4_TAU_MOUSE	|generic|tr_Q3UH19_Q3UH19_MOUSE	|generic|sp_P10637-6_TAU_MOUSE	|generic|tr_Q8C5K4_Q8C5K4_MOUSE	|generic|tr_Q547J4_Q547J4_MOUSE	|generic|tr_B1AQW2_B1AQW2_MOUSE	|generic|sp_TAU_HUMAN_|
"""index: 9151, intensity: 17999.0, mobility: 1.112"""	0.137217	0.00227273	0.0685887	TPIVIQPASATETTQLT	generic|tr_Q921J3_Q921J3_MOUSE__chr2_1_181549329_181549376_ENSMUST00000116365	|generic|sp_P60904_DNJC5_MOUSE__chr2_1_181546445_181546492_ENSMUST00000116365|
"""index: 913, intensity: 3758.0, mobility: 0.986"""	0.136955	0.00227273	0.0686911	KSEPPESEAKPAPTEVKTVPNDATQTKENESKA	generic|tr_A0A0A6YY91_A0A0A6YY91_MOUSE__II_850562	|generic|sp_P13595_NCAM1_MOUSE	|generic|sp_P13595-2_NCAM1_MOUSE	|generic|tr_E9QB01_E9QB01_MOUSE	|generic|tr_A0A0A6YY47_A0A0A6YY47_MOUSE|
"""index: 3454, intensity: 11902.0, mobility: 0.880"""	0.136744	0.00227273	0.0687737	EPPPPFPPPR	generic|sp_Q69Z38_PEAK1_MOUSE|
"""index: 8745, intensity: 3367.0, mobility: 0.956"""	0.1367	0.00227273	0.068791	FSDIPNPIGSENS	generic|sp_CAS1_BOVIN_|
"""index: 482, intensity: 2778.0, mobility: 0.853"""	0.136451	0.00227273	0.0688884	GGGGGGGLGSGGSIR	generic|sp_K1C9_HUMAN_|
"""index: 8088, intensity: 3907.0, mobility: 0.897"""	0.136375	0.00227273	0.0689185	LVETSTPLRL	generic|sp_Q9QXV0_PCS1N_MOUSE	|generic|tr_Q9ESU4_Q9ESU4_MOUSE|
"""index: 7360, intensity: 3180.0, mobility: 0.989"""	0.136166	0.00227273	0.0690003	VFQELGKLTGPSN	generic|sp_Q03517_SCG2_MOUSE	|generic|tr_Q4W8U9_Q4W8U9_MOUSE|
"""index: 960, intensity: 3236.0, mobility: 0.848"""	0.13614	0.00227273	0.0690107	AQIDDNIPRRTTQ	generic|sp_O08553_DPYL2_MOUSE|
"""index: 1309, intensity: 2502.0, mobility: 0.967"""	0.135092	0.00227273	0.0694234	LSGTQVDEGVRSAS	generic|tr_Q3TAS8_Q3TAS8_MOUSE__chr18_-1_43324332_43324412_ENSMUST00000237707	|generic|tr_E9PWE8_E9PWE8_MOUSE__chr18_-1_43324332_43324412_ENSMUST00000237707	|generic|sp_Q62188_DPYL3_MOUSE__chr18_-1_43324332_43324412_ENSMUST00000237707	|generic|tr_Q3TT92_Q3TT92_MOUSE__chr18_-1_43324332_43324412_ENSMUST00000237707|
"""index: 2650, intensity: 4657.0, mobility: 0.805"""	0.133359	0.00227273	0.0701114	SQIDDHVPKRASARIL	generic|sp_Q9EQF6_DPYL5_MOUSE__chr5_1_30791522_30791638_ENSMUST00000198503__II_944569|
"""index: 11266, intensity: 4007.0, mobility: 1.028"""	0.13296	0.00227273	0.070271	APMIGYPMPTGYSQ	generic|tr_Q921Y3_Q921Y3_MOUSE__chr11_-1_106781850_106782137_ENSMUST00000133426__II_1125049	|generic|tr_Q9CSD9_Q9CSD9_MOUSE__chr11_-1_106783954_106783992_ENSMUST00000133426__II_1125049	|generic|tr_Q3V0Z8_Q3V0Z8_MOUSE__chr11_-1_106784876_106784983_ENSMUST00000133426__II_1125049	|generic|tr_A1L333_A1L333_MOUSE__chr11_-1_106784876_106784983_ENSMUST00000133426__II_1125049	|generic|tr_Q3UXW3_Q3UXW3_MOUSE__chr11_-1_106784876_106784983_ENSMUST00000133426__II_1125049	|generic|tr_Q5U222_Q5U222_MOUSE__chr11_-1_106784876_106784983_ENSMUST00000133426__II_1125049	|generic|tr_Q8BTS0_Q8BTS0_MOUSE__chr11_-1_106784876_106784983_ENSMUST00000133426__II_1125049	|generic|sp_Q61656_DDX5_MOUSE__chr11_-1_106784876_106784983_ENSMUST00000133426|
"""index: 8407, intensity: 3246.0, mobility: 0.913"""	0.132957	0.00227273	0.070272	GSAVISLEGKPL	generic|tr_F8WGL3_F8WGL3_MOUSE__chr19_1_5492659_5492808_ENSMUST00000236645	|generic|sp_P18760_COF1_MOUSE__chr19_1_5492659_5492808_ENSMUST00000236645|
"""index: 1237, intensity: 11121.0, mobility: 0.993"""	0.132833	0.00227273	0.0703217	AAQGAMNQPQTQYS	generic|sp_Q9JKD3_SCAM5_MOUSE__chr9_-1_57443670_57443780_ENSMUST00000215208__II_3456302|
"""index: 1554, intensity: 3120.0, mobility: 0.909"""	0.13257	0.00227273	0.0704267	KKNAPPEPVPPPRAAPAPTHV	generic|sp_Q0VGU4_VGF_MOUSE|
"""index: 8492, intensity: 2525.0, mobility: 1.031"""	0.132361	0.00227273	0.0705108	SEPAFQINTQSDPQPTSQPPPKPPLQ	generic|tr_A0A0J9YV24_A0A0J9YV24_MOUSE	|generic|sp_E9PUL5_PRRT2_MOUSE|
"""index: 6815, intensity: 6998.0, mobility: 0.936"""	0.13122	0.00227273	0.0709694	DEVSASLAKQGL	generic|II_1128081_TX=10090	|generic|II_1128079_TX=10090	|generic|tr_A0A0A0MQC7_A0A0A0MQC7_MOUSE	|generic|tr_A2A5Y6_A2A5Y6_MOUSE	|generic|sp_P10637_TAU_MOUSE	|generic|sp_P10637-2_TAU_MOUSE	|generic|sp_P10637-4_TAU_MOUSE	|generic|tr_Q3UH19_Q3UH19_MOUSE	|generic|sp_P10637-6_TAU_MOUSE	|generic|tr_Q8C5K4_Q8C5K4_MOUSE	|generic|tr_Q547J4_Q547J4_MOUSE	|generic|tr_B1AQW2_B1AQW2_MOUSE	|generic|sp_TAU_HUMAN_|
"""index: 9219, intensity: 2759.0, mobility: 0.961"""	0.130957	0.00227273	0.0710757	SVPAAVFGSLKED	generic|sp_Q9DCD2_SYF1_MOUSE__chr8_-1_3610541_3610666_ENSMUST00000163038__II_868415	|generic|tr_Q3UKP5_Q3UKP5_MOUSE__chr8_-1_3610541_3610666_ENSMUST00000163038|
"""index: 10758, intensity: 2653.0, mobility: 0.968"""	0.130693	0.00227273	0.0711825	AQHYQSGPVPGTAINGTLPLSHM	generic|tr_Q3V2B6_Q3V2B6_MOUSE	|generic|tr_Q60I23_Q60I23_MOUSE	|generic|tr_Q3UES8_Q3UES8_MOUSE|
"""index: 13750, intensity: 2740.0, mobility: 0.942"""	0.130233	0.00227273	0.0713687	EVLNENLLRF	generic|sp_CAS1_BOVIN_|
"""index: 10664, intensity: 2737.0, mobility: 1.156"""	0.130219	0.00227273	0.0713744	IVQEMPPQSPANIYYKV	generic|sp_P52800_EFNB2_MOUSE__chr8_-1_8660480_8660584_ENSMUST00000209169__II_867982	|generic|tr_Q544L9_Q544L9_MOUSE|
"""index: 7195, intensity: 3676.0, mobility: 1.047"""	0.129353	0.00227273	0.0717266	SQENPNTYSEDLDV	generic|sp_O35417_PDYN_MOUSE	|generic|tr_O35852_O35852_MOUSE|
"""index: 5963, intensity: 3517.0, mobility: 0.825"""	0.129159	0.00227273	0.071806	LENPSPQAPARRLLPP	generic|sp_Q9QXV0_PCS1N_MOUSE|
"""index: 3240, intensity: 3742.0, mobility: 0.874"""	0.128898	0.00227273	0.0719125	EPPPPEPPRI	generic|sp_Q8BIF0_C99L2_MOUSE	|generic|sp_Q8BIF0-2_C99L2_MOUSE	|generic|tr_I7HJQ8_I7HJQ8_MOUSE	|generic|tr_A2AP74_A2AP74_MOUSE|
"""index: 2990, intensity: 18050.0, mobility: 0.883"""	0.128831	0.00227273	0.0719396	TQVDEGVRSASKRIVAPPGGRSNITS	generic|tr_Q3TAS8_Q3TAS8_MOUSE__chr18_-1_43324332_43324412_ENSMUST00000237707	|generic|tr_E9PWE8_E9PWE8_MOUSE__chr18_-1_43324332_43324412_ENSMUST00000237707	|generic|sp_Q62188_DPYL3_MOUSE__chr18_-1_43324332_43324412_ENSMUST00000237707	|generic|tr_Q3TT92_Q3TT92_MOUSE__chr18_-1_43324332_43324412_ENSMUST00000237707|
"""index: 17375, intensity: 8362.0, mobility: 1.093"""	0.12874	0.00227273	0.0719768	QEPVLGPVRGPFPIIV	generic|sp_CASB_BOVIN_|
"""index: 15360, intensity: 4375.0, mobility: 0.991"""	0.127916	0.00227273	0.0723146	FVAPFPEVFGKE	generic|sp_CAS1_BOVIN_|
"""index: 863, intensity: 11129.0, mobility: 0.993"""	0.127741	0.00227273	0.0723864	ADSHPSYHTDGFN	generic|sp_P60904_DNJC5_MOUSE__chr2_1_181546445_181546492_ENSMUST00000116365|
"""index: 13602, intensity: 3773.0, mobility: 1.047"""	0.127655	0.00227273	0.0724218	TISPLDLAKLNQVA	generic|sp_P60335_PCBP1_MOUSE|
"""index: 9940, intensity: 11919.0, mobility: 0.911"""	0.127627	0.00227273	0.0724334	SRMGAVPVMIPAQSKDGSIV	generic|sp_P97792_CXAR_MOUSE__chr16_1_78334866_78334964_ENSMUST00000231251|
"""index: 1465, intensity: 27659.0, mobility: 0.934"""	0.127581	0.00227273	0.0724524	IVAPPGGRSNITS	generic|tr_Q3TXY0_Q3TXY0_MOUSE__chr5_1_37273379_37273519_ENSMUST00000202377	|generic|tr_Q3TAS8_Q3TAS8_MOUSE__chr18_-1_43324332_43324412_ENSMUST00000237707	|generic|tr_Q6P1J1_Q6P1J1_MOUSE__chr5_1_37273379_37273519_ENSMUST00000202377	|generic|sp_P97427_DPYL1_MOUSE__chr5_1_37273379_37273519_ENSMUST00000202377	|generic|tr_E9PWE8_E9PWE8_MOUSE__chr18_-1_43324332_43324412_ENSMUST00000237707	|generic|sp_Q62188_DPYL3_MOUSE__chr18_-1_43324332_43324412_ENSMUST00000237707	|generic|tr_Q3TY94_Q3TY94_MOUSE__chr5_1_37273379_37273519_ENSMUST00000202377	|generic|tr_Q3TT92_Q3TT92_MOUSE__chr18_-1_43324332_43324412_ENSMUST00000237707|
"""index: 13107, intensity: 2932.0, mobility: 1.076"""	0.126874	0.00227273	0.0727437	LYQEPVLGPVRGPF	generic|sp_CASB_BOVIN_|
"""index: 2821, intensity: 2507.0, mobility: 1.130"""	0.126547	0.00227273	0.0728791	TQLTADSHPSYHTDGFN	generic|sp_P60904_DNJC5_MOUSE__chr2_1_181546445_181546492_ENSMUST00000116365|
"""index: 12040, intensity: 2644.0, mobility: 1.102"""	0.125027	0.00227273	0.0735103	MGAVPVMIPAQSKDGSIV	generic|sp_P97792_CXAR_MOUSE__chr16_1_78334866_78334964_ENSMUST00000231251|
"""index: 11116, intensity: 4060.0, mobility: 0.911"""	0.123268	0.00227273	0.0742476	VAPFPEVFGKE	generic|sp_CAS1_BOVIN_|
"""index: 8226, intensity: 5961.0, mobility: 1.026"""	0.122377	0.00227273	0.0746237	APPGRPDVFPPPLSSEHNGQVAEDAVSRPKDDGVPEVRAA	generic|tr_A0A087WQ93_A0A087WQ93_MOUSE	|generic|sp_Q0VGU4_VGF_MOUSE|
"""index: 8078, intensity: 3411.0, mobility: 1.047"""	0.122267	0.00227273	0.0746705	QMEEKPVPAAPVPSPVAPAPVPSRRNPPGGKSSLVLG	generic|sp_P97825_JUPI1_MOUSE__II_1124041|
"""index: 7945, intensity: 3598.0, mobility: 0.994"""	0.122245	0.00227273	0.0746796	LKPRTVATPLNQVANPNSAIFGGARPREEVVQKEQE	generic|tr_Q80U88_Q80U88_MOUSE__chr5_-1_134625358_134625459_ENSMUST00000202289__II_929730	|generic|tr_Q3V244_Q3V244_MOUSE__chr5_-1_134625358_134625459_ENSMUST00000202289__II_929730	|generic|tr_Q3TG58_Q3TG58_MOUSE__chr5_-1_134625358_134625459_ENSMUST00000202289__II_929730	|generic|tr_Q564E5_Q564E5_MOUSE__chr5_-1_134625358_134625459_ENSMUST00000202289__II_929730|
"""index: 8522, intensity: 3150.0, mobility: 0.990"""	0.121244	0.00227273	0.0751049	TAAANAASTAATSAAQNAFKGNQM	generic|tr_Q3TD71_Q3TD71_MOUSE	|generic|tr_Q3TSA8_Q3TSA8_MOUSE	|generic|tr_Q3UY11_Q3UY11_MOUSE|
"""index: 2101, intensity: 3672.0, mobility: 0.821"""	0.120019	0.00227273	0.0756278	YNPEPPPPRSHYSNIE	generic|tr_A0A0R4J1C2_A0A0R4J1C2_MOUSE__II_894144	|generic|tr_A0A0R4IZW8_A0A0R4IZW8_MOUSE__chr7_-1_30193874_30194080_ENSMUST00000146852__II_894141	|generic|sp_O88456_CPNS1_MOUSE__II_894144|
"""index: 6962, intensity: 2680.0, mobility: 0.843"""	0.119183	0.00227273	0.0759868	IDDHVPKRASARILAPPGGRSSGIW	generic|sp_Q9EQF6_DPYL5_MOUSE__chr5_1_30791522_30791638_ENSMUST00000198503__II_944569|
"""index: 3323, intensity: 3960.0, mobility: 0.911"""	0.118876	0.00227273	0.0761192	AEPPPPEPPRI	generic|sp_Q8BIF0_C99L2_MOUSE	|generic|sp_Q8BIF0-2_C99L2_MOUSE	|generic|tr_I7HJQ8_I7HJQ8_MOUSE	|generic|tr_A2AP74_A2AP74_MOUSE|
"""index: 4078, intensity: 2518.0, mobility: 1.064"""	0.118408	0.00227273	0.0763213	AAKAPAPAAPAAAEPQAEAPAAAASSEQSVAVKE	generic|sp_Q91XV3_BASP1_MOUSE|
"""index: 8592, intensity: 4074.0, mobility: 0.878"""	0.11816	0.00227273	0.0764285	QEPVLGPVRGP	generic|sp_CASB_BOVIN_|
"""index: 9816, intensity: 3953.0, mobility: 1.077"""	0.117331	0.00227273	0.0767882	AVPVMIPAQSKDGSIV	generic|sp_P97792_CXAR_MOUSE__chr16_1_78334866_78334964_ENSMUST00000231251|
"""index: 8267, intensity: 4510.0, mobility: 0.863"""	0.116852	0.00227273	0.0769966	RMGAVPVMIPAQSKDGSIV	generic|sp_P97792_CXAR_MOUSE__chr16_1_78334866_78334964_ENSMUST00000231251|
"""index: 7196, intensity: 3109.0, mobility: 0.978"""	0.11659	0.00227273	0.0771109	SISPGGAKLEISTKEVPVVH	generic|tr_V6BQR3_V6BQR3_MOUSE__chr17_1_69257404_69257472_ENSMUST00000225740__II_3460200	|generic|tr_Q8BT38_Q8BT38_MOUSE__II_3462774	|generic|sp_Q9WV92-7_E41L3_MOUSE__chr17_1_69257404_69257472_ENSMUST00000225740__II_3460197	|generic|sp_Q9WV92-8_E41L3_MOUSE__chr17_1_69257404_69257472_ENSMUST00000225740__II_3460198	|generic|tr_A0A3B2WBE1_A0A3B2WBE1_MOUSE__chr17_1_69257404_69257472_ENSMUST00000225740__II_3460197	|generic|tr_A0A286YD84_A0A286YD84_MOUSE__chr17_1_69257404_69257472_ENSMUST00000225740__II_3460200	|generic|tr_A0A286YDY4_A0A286YDY4_MOUSE__chr17_1_69257404_69257472_ENSMUST00000225740__II_3460198	|generic|tr_A7YY80_A7YY80_MOUSE__chr17_1_69257404_69257472_ENSMUST00000225740__II_3460196	|generic|sp_Q9WV92_E41L3_MOUSE__chr17_1_69257404_69257472_ENSMUST00000225740	|generic|sp_Q9WV92-2_E41L3_MOUSE__chr17_1_69257404_69257472_ENSMUST00000225740	|generic|sp_Q9WV92-3_E41L3_MOUSE__chr17_1_69257404_69257472_ENSMUST00000225740	|generic|sp_Q9WV92-4_E41L3_MOUSE__chr17_1_69257404_69257472_ENSMUST00000225740	|generic|sp_Q9WV92-5_E41L3_MOUSE__chr17_1_69257404_69257472_ENSMUST00000225740	|generic|sp_Q9WV92-6_E41L3_MOUSE__chr17_1_69257404_69257472_ENSMUST00000225740	|generic|tr_D0VYV7_D0VYV7_MOUSE__chr17_1_69257404_69257472_ENSMUST00000225740	|generic|tr_A7MCX4_A7MCX4_MOUSE	|generic|chr17_1_69285911_69286096_ENSMUST00000225740	|generic|tr_A0A5F8MPE1_A0A5F8MPE1_MOUSE__chr16_-1_73961801_73961833_ENSMUST00000117785	|generic|tr_B6ZHD1_B6ZHD1_MOUSE__chr17_1_69257404_69257472_ENSMUST00000225740	|generic|tr_D0VYV6_D0VYV6_MOUSE__chr17_1_69257404_69257472_ENSMUST00000225740	|generic|tr_A0A3B2WD96_A0A3B2WD96_MOUSE__chr17_1_69257404_69257472_ENSMUST00000225740	|generic|tr_A0A5F8MPR1_A0A5F8MPR1_MOUSE__chr17_1_69257404_69257472_ENSMUST00000225740|
"""index: 6518, intensity: 3283.0, mobility: 1.146"""	0.116585	0.00227273	0.0771132	SAYYNPGNPHNVYMPTS	generic|sp_P97765_WBP2_MOUSE__II_1123728	|generic|sp_P97765-2_WBP2_MOUSE__II_1123726	|generic|chr11_-1_116079543_116079920_ENSMUST00000074628|
"""index: 16418, intensity: 5163.0, mobility: 0.925"""	0.116524	0.00227273	0.0771396	YQGPIVLNPW	generic|sp_CAS2_BOVIN_|
"""index: 11405, intensity: 3534.0, mobility: 0.985"""	0.115706	0.00227273	0.0774977	QEPVLGPVRGPFP	generic|sp_CASB_BOVIN_|
"""index: 845, intensity: 2693.0, mobility: 0.866"""	0.114993	0.00227273	0.0778108	LEDEAKELQ	generic|tr_Q3UXY8_Q3UXY8_MOUSE	|generic|sp_P22005_PENK_MOUSE|
"""index: 12086, intensity: 2607.0, mobility: 1.148"""	0.113467	0.00227273	0.0784854	STLPGNVISKVIIQQPTG	generic|tr_Q8BIW2_Q8BIW2_MOUSE__chr1_-1_25068168_25068251_ENSMUST00000153568__II_1042961	|generic|tr_Q8K0A3_Q8K0A3_MOUSE__chr1_-1_25128818_25128886_ENSMUST00000153568__II_1042938	|generic|tr_Q68FL1_Q68FL1_MOUSE__chr1_-1_25128818_25128886_ENSMUST00000153568__II_1042938	|generic|sp_Q80ZF8_AGRB3_MOUSE__chr1_-1_25128818_25128886_ENSMUST00000153568__II_1042938	|generic|tr_Q8BJ13_Q8BJ13_MOUSE__chr1_-1_25128818_25128886_ENSMUST00000153568__II_1042938|
"""index: 2615, intensity: 3511.0, mobility: 0.921"""	0.113285	0.00227273	0.0785662	TLPTKETIEQEKRSEIS	generic|tr_A6H6H4_A6H6H4_MOUSE|
"""index: 3604, intensity: 6553.0, mobility: 0.991"""	0.112492	0.00227273	0.0789191	GLPPVAHPPHAPSPGQTVKPEADRDHTSDQL	generic|tr_A0A0J9YU62_A0A0J9YU62_MOUSE__chr5_-1_33249103_33249207_ENSMUST00000202962__II_942165	|generic|sp_O88712_CTBP1_MOUSE__chr5_-1_33249103_33249207_ENSMUST00000202962__II_942165	|generic|sp_O88712-2_CTBP1_MOUSE__chr5_-1_33249103_33249207_ENSMUST00000202962__II_942165	|generic|sp_O88712-3_CTBP1_MOUSE__chr5_-1_33249103_33249207_ENSMUST00000202962__II_942165|
"""index: 10010, intensity: 2778.0, mobility: 1.156"""	0.112391	0.00227273	0.078964	IVQEMPPQSPANIYYKV	generic|sp_P52800_EFNB2_MOUSE__chr8_-1_8660480_8660584_ENSMUST00000209169__II_867982	|generic|tr_Q544L9_Q544L9_MOUSE|
"""index: 1903, intensity: 4003.0, mobility: 0.972"""	0.111901	0.00227273	0.0791831	QETEEEPHVRVA	generic|sp_Q8BGK5_S35F1_MOUSE|
"""index: 3609, intensity: 3462.0, mobility: 1.034"""	0.1118	0.00227273	0.0792284	SETIPTDKTVTYKHMDPPPAPMQDRSPSPRHPDVS	generic|sp_P14873_MAP1B_MOUSE	|generic|tr_B2RQQ5_B2RQQ5_MOUSE	|generic|tr_Q3UF78_Q3UF78_MOUSE|
"""index: 3192, intensity: 3544.0, mobility: 0.940"""	0.111219	0.00227273	0.0794889	DSIYSSTPEVKA	generic|tr_B2RUC7_B2RUC7_MOUSE|
"""index: 10465, intensity: 2637.0, mobility: 1.134"""	0.110135	0.00227273	0.0799773	EVILKSPSDLSPESPVLS	generic|tr_Q9D1K5_Q9D1K5_MOUSE	|generic|tr_Q545T6_Q545T6_MOUSE|
"""index: 10122, intensity: 6187.0, mobility: 0.929"""	0.109314	0.00227273	0.0803489	SRMGAVPVMIPAQSKDGSIV	generic|sp_P97792_CXAR_MOUSE__chr16_1_78334866_78334964_ENSMUST00000231251|
"""index: 1400, intensity: 2875.0, mobility: 0.822"""	0.108812	0.00227273	0.0805766	QIDDNIPR	generic|sp_O08553_DPYL2_MOUSE|
"""index: 6092, intensity: 4484.0, mobility: 0.861"""	0.108674	0.00227273	0.0806395	TAPVPMPDLK	generic|tr_A0A0A0MQC7_A0A0A0MQC7_MOUSE	|generic|tr_A2A5Y6_A2A5Y6_MOUSE	|generic|sp_P10637_TAU_MOUSE	|generic|sp_P10637-2_TAU_MOUSE	|generic|sp_P10637-3_TAU_MOUSE	|generic|sp_P10637-4_TAU_MOUSE	|generic|tr_Q3UH19_Q3UH19_MOUSE	|generic|sp_P10637-6_TAU_MOUSE	|generic|tr_Q547J4_Q547J4_MOUSE	|generic|tr_B1AQW2_B1AQW2_MOUSE	|generic|sp_TAU_HUMAN_|
"""index: 1769, intensity: 2797.0, mobility: 0.991"""	0.108501	0.00227273	0.0807181	ATSAAQNAFKGNQM	generic|tr_Q3TD71_Q3TD71_MOUSE	|generic|tr_Q3TSA8_Q3TSA8_MOUSE	|generic|tr_Q3UY11_Q3UY11_MOUSE|
"""index: 3199, intensity: 3620.0, mobility: 0.938"""	0.108349	0.00227273	0.0807876	DSIYSSTPEVKA	generic|tr_B2RUC7_B2RUC7_MOUSE|
"""index: 9761, intensity: 2943.0, mobility: 1.120"""	0.107476	0.00227273	0.0811868	QMEEKPVPAAPVPSPVAPAPVPSRRNPPGGKSSLVLG	generic|sp_P97825_JUPI1_MOUSE__II_1124041|
"""index: 4632, intensity: 4600.0, mobility: 0.834"""	0.10585	0.00227273	0.0819348	APVPMPDLKN	generic|tr_A0A0A0MQC7_A0A0A0MQC7_MOUSE	|generic|tr_A2A5Y6_A2A5Y6_MOUSE	|generic|sp_P10637_TAU_MOUSE	|generic|sp_P10637-2_TAU_MOUSE	|generic|sp_P10637-3_TAU_MOUSE	|generic|sp_P10637-4_TAU_MOUSE	|generic|tr_Q3UH19_Q3UH19_MOUSE	|generic|sp_P10637-6_TAU_MOUSE	|generic|tr_Q547J4_Q547J4_MOUSE	|generic|tr_B1AQW2_B1AQW2_MOUSE	|generic|sp_TAU_HUMAN_|
"""index: 4691, intensity: 7503.0, mobility: 0.932"""	0.10567	0.00227273	0.0820181	QVANPNSAIFGGARPREEVVQKEQE	generic|tr_Q80U88_Q80U88_MOUSE__chr5_-1_134625358_134625459_ENSMUST00000202289__II_929730	|generic|tr_Q3V244_Q3V244_MOUSE__chr5_-1_134625358_134625459_ENSMUST00000202289__II_929730	|generic|tr_Q3TG58_Q3TG58_MOUSE__chr5_-1_134625358_134625459_ENSMUST00000202289__II_929730	|generic|tr_Q564E5_Q564E5_MOUSE__chr5_-1_134625358_134625459_ENSMUST00000202289__II_929730|
"""index: 6589, intensity: 2788.0, mobility: 0.808"""	0.104963	0.00227273	0.0823453	DEETVRKAMEAVAAQGKVKK	generic|tr_Q6NWV5_Q6NWV5_MOUSE	|generic|sp_Q9DBJ1_PGAM1_MOUSE|
"""index: 3534, intensity: 6345.0, mobility: 0.943"""	0.104535	0.00227273	0.0825445	GLPPVAHPPHAPSPGQTVKPEADRDHTSDQL	generic|tr_A0A0J9YU62_A0A0J9YU62_MOUSE__chr5_-1_33249103_33249207_ENSMUST00000202962__II_942165	|generic|sp_O88712_CTBP1_MOUSE__chr5_-1_33249103_33249207_ENSMUST00000202962__II_942165	|generic|sp_O88712-2_CTBP1_MOUSE__chr5_-1_33249103_33249207_ENSMUST00000202962__II_942165	|generic|sp_O88712-3_CTBP1_MOUSE__chr5_-1_33249103_33249207_ENSMUST00000202962__II_942165|
"""index: 4281, intensity: 4067.0, mobility: 0.920"""	0.104524	0.00227273	0.0825495	LSRAQPAPKPEPSFSEYASVQVQRK	generic|sp_P97797_SHPS1_MOUSE	|generic|sp_P97797-2_SHPS1_MOUSE	|generic|sp_P97797-3_SHPS1_MOUSE	|generic|sp_P97797-4_SHPS1_MOUSE	|generic|tr_Q2M4I8_Q2M4I8_MOUSE	|generic|tr_E0CX65_E0CX65_MOUSE|
"""index: 4002, intensity: 3419.0, mobility: 1.085"""	0.103536	0.00227273	0.0830106	AMNQPQTQYSATPNY	generic|sp_Q9JKD3_SCAM5_MOUSE__chr9_-1_57443670_57443780_ENSMUST00000215208__II_3456302|
"""index: 1677, intensity: 4216.0, mobility: 0.898"""	0.103488	0.00227273	0.0830331	LPTKETIEQEKRSEIS	generic|tr_A6H6H4_A6H6H4_MOUSE|
"""index: 3025, intensity: 2586.0, mobility: 1.175"""	0.102822	0.00227273	0.0833452	SKQETQSAEPPPPEPPRI	generic|sp_Q8BIF0_C99L2_MOUSE	|generic|sp_Q8BIF0-2_C99L2_MOUSE	|generic|tr_I7HJQ8_I7HJQ8_MOUSE	|generic|tr_A2AP74_A2AP74_MOUSE|
"""index: 4040, intensity: 2651.0, mobility: 1.121"""	0.102801	0.00227273	0.0833547	TVPIEAVTSKTSNIR	generic|tr_Q8BNA5_Q8BNA5_MOUSE__chr7_-1_144436965_144437021_ENSMUST00000134131	|generic|tr_Q921L6_Q921L6_MOUSE__chr7_-1_144436965_144437021_ENSMUST00000134131	|generic|sp_Q60598_SRC8_MOUSE__chr7_-1_144436965_144437021_ENSMUST00000134131|
"""index: 637, intensity: 10199.0, mobility: 0.868"""	0.102142	0.00227273	0.0836649	HPSYHTDGFN	generic|sp_P60904_DNJC5_MOUSE__chr2_1_181546445_181546492_ENSMUST00000116365|
"""index: 650, intensity: 3196.0, mobility: 0.876"""	0.101013	0.00227273	0.0841987	YLKTVYQH	generic|sp_CAS2_BOVIN_|
"""index: 3033, intensity: 2827.0, mobility: 0.805"""	0.100909	0.00227273	0.0842477	APPEPVPPPRAAPAPTHV	generic|sp_Q0VGU4_VGF_MOUSE|
"""index: 8578, intensity: 2952.0, mobility: 1.118"""	0.10045	0.00227273	0.0844659	SQVPNYTLTSSTLPQTG	generic|sp_P70297_STAM1_MOUSE__chr2_1_14102418_14102489_ENSMUST00000193636__II_1014500	|generic|IP_1121602_TX=10090	|generic|tr_Q3UMC8_Q3UMC8_MOUSE__chr2_1_14102418_14102489_ENSMUST00000193636	|generic|tr_Q9CU37_Q9CU37_MOUSE	|generic|tr_Q3TPR2_Q3TPR2_MOUSE__chr2_1_14141735_14141881_ENSMUST00000193636|
"""index: 7801, intensity: 4156.0, mobility: 0.915"""	0.0995909	0.00227273	0.0848751	AYGFRDPGPQL	generic|sp_P26339_CMGA_MOUSE	|generic|tr_Q3UN28_Q3UN28_MOUSE|
"""index: 6787, intensity: 3523.0, mobility: 0.911"""	0.0992955	0.00227273	0.0850164	VDPSAYLWTF	generic|IP_3457964_TX=10090|
"""index: 12470, intensity: 2895.0, mobility: 1.023"""	0.0989402	0.00227273	0.0851864	YQEPVLGPVRGPFP	generic|sp_CASB_BOVIN_|
"""index: 467, intensity: 2832.0, mobility: 0.913"""	0.0981801	0.00227273	0.0855514	GGGGGGLGSGGSIRSS	generic|sp_K1C9_HUMAN_|
"""index: 9396, intensity: 5333.0, mobility: 1.108"""	0.0976023	0.00227273	0.0858298	AIPQPDLTKLHQLA	generic|tr_Q3TF69_Q3TF69_MOUSE__II_3495156	|generic|tr_A0A2R8W6U6_A0A2R8W6U6_MOUSE__chr15_1_102490634_102490807_ENSMUST00000230631__II_772974	|generic|tr_A0A2R8VHP9_A0A2R8VHP9_MOUSE__chr15_1_102490634_102490807_ENSMUST00000230631__II_772974	|generic|sp_Q61990_PCBP2_MOUSE__chr15_1_102490634_102490807_ENSMUST00000230631__II_772974	|generic|sp_Q61990-2_PCBP2_MOUSE__chr15_1_102490634_102490807_ENSMUST00000230631__II_772974	|generic|sp_Q61990-3_PCBP2_MOUSE__chr15_1_102490634_102490807_ENSMUST00000230631__II_772974	|generic|tr_A0A2R8VI92_A0A2R8VI92_MOUSE__chr15_1_102490634_102490807_ENSMUST00000230631__II_772974	|generic|tr_B2M1R7_B2M1R7_MOUSE__chr15_1_102490634_102490807_ENSMUST00000230631__II_772974	|generic|tr_Q3TT81_Q3TT81_MOUSE__chr15_1_102490634_102490807_ENSMUST00000230631__II_772974	|generic|tr_A0A2R8W6H3_A0A2R8W6H3_MOUSE__chr15_1_102490634_102490807_ENSMUST00000230631__II_772974	|generic|tr_A0A2R8VKF0_A0A2R8VKF0_MOUSE	|generic|tr_A0A2R8VHZ0_A0A2R8VHZ0_MOUSE	|generic|tr_A0A2R8VJY1_A0A2R8VJY1_MOUSE	|generic|tr_A0A2R8VI73_A0A2R8VI73_MOUSE	|generic|tr_A0A2R8VI12_A0A2R8VI12_MOUSE	|generic|tr_A0A2R8VHY9_A0A2R8VHY9_MOUSE	|generic|tr_A0A2R8VHL8_A0A2R8VHL8_MOUSE|
"""index: 9094, intensity: 3635.0, mobility: 0.966"""	0.0974601	0.00227273	0.0858985	DPLQWKNSDFE	generic|tr_Q3UZU8_Q3UZU8_MOUSE	|generic|sp_P16014_SCG1_MOUSE	|generic|tr_Q8BP91_Q8BP91_MOUSE|
"""index: 2405, intensity: 3329.0, mobility: 0.951"""	0.0972111	0.00227273	0.0860188	GTPLADTPTRPVT	generic|sp_Q9EQF6_DPYL5_MOUSE__chr5_1_30791522_30791638_ENSMUST00000198503__II_944569|
"""index: 6931, intensity: 20971.0, mobility: 0.988"""	0.0967066	0.00227273	0.0862631	EIGDEENSAKFPI	generic|sp_P56942_MCH_MOUSE|
"""index: 864, intensity: 12228.0, mobility: 0.863"""	0.0959269	0.003003	0.086642	LEDEAKELQ	generic|tr_Q3UXY8_Q3UXY8_MOUSE	|generic|sp_P22005_PENK_MOUSE|
"""index: 3063, intensity: 2557.0, mobility: 0.841"""	0.0958792	0.003003	0.0866652	VRILANGEIVQDDDPRVRTTTQHRS	generic|tr_D3Z7G3_D3Z7G3_MOUSE	|generic|tr_D3Z7G3_D3Z7G3_MOUSE	|generic|tr_D3Z2E9_D3Z2E9_MOUSE	|generic|tr_D3YYX8_D3YYX8_MOUSE	|generic|tr_D3YYX8_D3YYX8_MOUSE	|generic|sp_Q9D882_F241B_MOUSE	|generic|sp_Q9D882_F241B_MOUSE|
"""index: 1771, intensity: 3991.0, mobility: 0.970"""	0.0957953	0.003003	0.086706	AQPAPKPEPSFSE	generic|sp_P97797_SHPS1_MOUSE	|generic|sp_P97797-2_SHPS1_MOUSE	|generic|sp_P97797-3_SHPS1_MOUSE	|generic|sp_P97797-4_SHPS1_MOUSE	|generic|tr_Q2M4I8_Q2M4I8_MOUSE	|generic|tr_E0CX65_E0CX65_MOUSE|
"""index: 6450, intensity: 5156.0, mobility: 1.049"""	0.095738	0.003003	0.086734	TDQPSMPSDPSVNGPV	generic|tr_A0A286YE88_A0A286YE88_MOUSE__II_3464216	|generic|tr_G5E8R4_G5E8R4_MOUSE__chr19_-1_3526698_3526865_ENSMUST00000223919	|generic|sp_Q922D4_PP6R3_MOUSE__chr19_-1_3526698_3526865_ENSMUST00000223919	|generic|sp_Q922D4-2_PP6R3_MOUSE__chr19_-1_3526698_3526865_ENSMUST00000223919	|generic|chr19_-1_3457000_3459787_ENSMUST00000225475|
"""index: 661, intensity: 2551.0, mobility: 0.808"""	0.0955124	0.003003	0.086844	AQGPLYEQRSTQTR	generic|tr_A0A0H2UH17_A0A0H2UH17_MOUSE__chr3_-1_90020893_90021060_ENSMUST00000196568__II_979012	|generic|tr_Q8BJ53_Q8BJ53_MOUSE__chr3_-1_90020893_90021060_ENSMUST00000196568__II_979012	|generic|tr_Q812D5_Q812D5_MOUSE__chr3_-1_90020893_90021060_ENSMUST00000196568__II_979012	|generic|tr_A0A0G2JFN7_A0A0G2JFN7_MOUSE__chr3_-1_90020893_90021060_ENSMUST00000196568__II_979038	|generic|tr_A0A0G2JDV6_A0A0G2JDV6_MOUSE__chr3_-1_90020893_90021060_ENSMUST00000196568__II_979012	|generic|sp_Q80X50_UBP2L_MOUSE__chr3_-1_90020893_90021060_ENSMUST00000196568__II_979012	|generic|sp_Q80X50-2_UBP2L_MOUSE__chr3_-1_90020893_90021060_ENSMUST00000196568__II_979012	|generic|sp_Q80X50-3_UBP2L_MOUSE__chr3_-1_90020893_90021060_ENSMUST00000196568__II_979012	|generic|sp_Q80X50-4_UBP2L_MOUSE__chr3_-1_90020893_90021060_ENSMUST00000196568__II_979012	|generic|sp_Q80X50-5_UBP2L_MOUSE__chr3_-1_90020893_90021060_ENSMUST00000196568__II_979012	|generic|tr_Q812D4_Q812D4_MOUSE__chr3_-1_90020893_90021060_ENSMUST00000196568__II_979012	|generic|tr_Q80U73_Q80U73_MOUSE__chr3_-1_90020893_90021060_ENSMUST00000196568__II_979038|
"""index: 2293, intensity: 6607.0, mobility: 0.934"""	0.0954616	0.003003	0.0868688	QQQPQPHHIPTSAPVYQQPQQ	generic|tr_Q543N3_Q543N3_MOUSE__II_1131100	|generic|II_1131096_TX=10090	|generic|tr_A2A6H0_A2A6H0_MOUSE|
"""index: 5052, intensity: 2937.0, mobility: 0.819"""	0.0954505	0.003003	0.0868742	LENPSPQAPARRLLPP	generic|sp_Q9QXV0_PCS1N_MOUSE|
"""index: 6503, intensity: 2900.0, mobility: 1.201"""	0.0948607	0.003003	0.0871625	SSFSLSGSQIDDHVPK	generic|sp_Q9EQF6_DPYL5_MOUSE__chr5_1_30791522_30791638_ENSMUST00000198503__II_944569|
"""index: 6444, intensity: 3103.0, mobility: 1.114"""	0.0946342	0.003003	0.0872734	SEPAFQINTQSDPQPTS	generic|tr_A0A0J9YV24_A0A0J9YV24_MOUSE	|generic|sp_E9PUL5_PRRT2_MOUSE|
"""index: 11395, intensity: 18873.0, mobility: 0.945"""	0.0945357	0.003003	0.0873217	VAPFPEVFGKE	generic|sp_CAS1_BOVIN_|
"""index: 2961, intensity: 2704.0, mobility: 1.001"""	0.0943896	0.003003	0.0873934	SASSTQPLLVHEDA	generic|tr_Q3ULJ6_Q3ULJ6_MOUSE__chr5_1_75654426_75654545_ENSMUST00000202167	|generic|sp_P05532_KIT_MOUSE__chr5_1_75654426_75654545_ENSMUST00000202167	|generic|sp_P05532-2_KIT_MOUSE__chr5_1_75654426_75654545_ENSMUST00000202167	|generic|sp_P05532-3_KIT_MOUSE__chr5_1_75654426_75654545_ENSMUST00000202167|
"""index: 4498, intensity: 3884.0, mobility: 0.977"""	0.094302	0.003003	0.0874364	SLSGAQIDDNIPR	generic|sp_O08553_DPYL2_MOUSE|
"""index: 6604, intensity: 3679.0, mobility: 1.317"""	0.0922057	0.00370096	0.0884714	SGPKAELAPETTETPVETPETVQA	generic|II_883136_TX=10090	|generic|sp_E9PUL5_PRRT2_MOUSE|
"""index: 4740, intensity: 3674.0, mobility: 0.984"""	0.0920624	0.00370096	0.0885425	PEPEPQPEPEPEPEPEPQPEPEPEQ	generic|tr_C4IXT3_C4IXT3_MOUSE__chr11_-1_61157167_61157217_ENSMUST00000173525|
"""index: 1282, intensity: 2632.0, mobility: 0.950"""	0.0919182	0.00370096	0.0886142	AAGEKAEEPAPGATAGDASSAAGPEQE	generic|sp_P26645_MARCS_MOUSE	|generic|tr_A0A0A1HAM8_A0A0A1HAM8_MOUSE|
"""index: 455, intensity: 2556.0, mobility: 0.892"""	0.0918232	0.00370096	0.0886615	GGGGGLGSGGSIRSS	generic|sp_K1C9_HUMAN_|
"""index: 1164, intensity: 3574.0, mobility: 0.988"""	0.0916053	0.00370096	0.0887699	SPGFSDSTSAAKETA	generic|sp_P14873_MAP1B_MOUSE	|generic|tr_B2RQQ5_B2RQQ5_MOUSE|
"""index: 8264, intensity: 5790.0, mobility: 0.934"""	0.0915114	0.00370096	0.0888167	TAPVPMPDLKNVRSKIGSTENLK	generic|tr_A0A0A0MQC7_A0A0A0MQC7_MOUSE	|generic|tr_A2A5Y6_A2A5Y6_MOUSE	|generic|sp_P10637_TAU_MOUSE	|generic|sp_P10637-2_TAU_MOUSE	|generic|sp_P10637-3_TAU_MOUSE	|generic|sp_P10637-4_TAU_MOUSE	|generic|tr_Q3UH19_Q3UH19_MOUSE	|generic|sp_P10637-6_TAU_MOUSE	|generic|tr_Q547J4_Q547J4_MOUSE	|generic|tr_B1AQW2_B1AQW2_MOUSE|
"""index: 1219, intensity: 3154.0, mobility: 0.957"""	0.091507	0.00370096	0.0888189	AQGAMNQPQTQYS	generic|sp_Q9JKD3_SCAM5_MOUSE__chr9_-1_57443670_57443780_ENSMUST00000215208__II_3456302|
"""index: 1975, intensity: 3369.0, mobility: 0.941"""	0.0911247	0.00370096	0.0890096	ASGMNVDAGKAIE	generic|sp_P20357_MTAP2_MOUSE__chr1_1_66438885_66439007_ENSMUST00000172486	|generic|tr_Q3URJ7_Q3URJ7_MOUSE	|generic|tr_A0A668KLC6_A0A668KLC6_MOUSE__chr1_1_66438885_66439007_ENSMUST00000172486|
"""index: 1283, intensity: 4860.0, mobility: 0.882"""	0.0909933	0.00370096	0.0890752	IPAQSKDGSIV	generic|sp_P97792_CXAR_MOUSE__chr16_1_78334866_78334964_ENSMUST00000231251|
"""index: 421, intensity: 2894.0, mobility: 0.789"""	0.0908875	0.00370096	0.089128	SQIDDHVPKRAS	generic|sp_Q9EQF6_DPYL5_MOUSE__chr5_1_30791522_30791638_ENSMUST00000198503__II_944569|
"""index: 3938, intensity: 3809.0, mobility: 1.027"""	0.0907102	0.00370096	0.0892167	AKAPAPAAPAAAEPQAEAPAAAASSEQSVAVKE	generic|sp_Q91XV3_BASP1_MOUSE|
"""index: 6725, intensity: 3975.0, mobility: 0.986"""	0.0901901	0.00370096	0.0894772	QSGFSLSGAQIDDNIPRRTTQR	generic|sp_O08553_DPYL2_MOUSE|
"""index: 2231, intensity: 2782.0, mobility: 0.824"""	0.0893862	0.00370096	0.0898814	VAPEEHPVL	generic|II_590140_TX=10090	|generic|IP_879390_TX=10090	|generic|IP_828140_TX=10090	|generic|II_932746_TX=10090	|generic|IP_932742_TX=10090	|generic|IP_898083_TX=10090	|generic|IP_1053598_TX=10090	|generic|IP_3455901_TX=10090	|generic|II_1122447_TX=10090	|generic|tr_Q3UAF6_Q3UAF6_MOUSE	|generic|sp_P60710_ACTB_MOUSE	|generic|tr_Q3U804_Q3U804_MOUSE	|generic|tr_Q3UD81_Q3UD81_MOUSE	|generic|tr_Q3UAF7_Q3UAF7_MOUSE	|generic|tr_Q3U939_Q3U939_MOUSE	|generic|tr_G3UYG0_G3UYG0_MOUSE	|generic|tr_E9Q5F4_E9Q5F4_MOUSE	|generic|tr_G3UZ07_G3UZ07_MOUSE	|generic|tr_A1E281_A1E281_MOUSE	|generic|tr_Q3UGS0_Q3UGS0_MOUSE	|generic|tr_Q3UCF8_Q3UCF8_MOUSE	|generic|tr_Q9QZ83_Q9QZ83_MOUSE	|generic|tr_Q3TIJ9_Q3TIJ9_MOUSE	|generic|tr_Q3TSB7_Q3TSB7_MOUSE	|generic|tr_E9Q606_E9Q606_MOUSE	|generic|tr_Q3UA89_Q3UA89_MOUSE	|generic|tr_Q3U5R4_Q3U5R4_MOUSE	|generic|tr_Q4KL81_Q4KL81_MOUSE	|generic|tr_Q61276_Q61276_MOUSE	|generic|tr_Q3UAA9_Q3UAA9_MOUSE|
"""index: 1830, intensity: 4969.0, mobility: 0.996"""	0.087889	0.00370096	0.0906386	IPVGSLKNEDTPN	generic|sp_Q03517_SCG2_MOUSE	|generic|tr_Q4W8U9_Q4W8U9_MOUSE|
"""index: 2064, intensity: 4367.0, mobility: 0.934"""	0.0877818	0.00370096	0.0906931	VFGKEKVNEL	generic|sp_CAS1_BOVIN_|
"""index: 2893, intensity: 2663.0, mobility: 0.837"""	0.08611	0.00370096	0.091546	SKQETQSAEPPPPEPPRI	generic|sp_Q8BIF0_C99L2_MOUSE	|generic|sp_Q8BIF0-2_C99L2_MOUSE	|generic|tr_I7HJQ8_I7HJQ8_MOUSE	|generic|tr_A2AP74_A2AP74_MOUSE|
"""index: 3544, intensity: 3776.0, mobility: 0.931"""	0.0850055	0.00370096	0.0921137	AVPITPTLNRE	generic|sp_CAS2_BOVIN_|
"""index: 11572, intensity: 3810.0, mobility: 0.869"""	0.0834629	0.00370096	0.0929118	TAPEEELAALQLGPTH	generic|tr_A0A5S9EES2_A0A5S9EES2_MOUSE	|generic|tr_A2AGI2_A2AGI2_MOUSE	|generic|tr_B2RWZ9_B2RWZ9_MOUSE	|generic|tr_Q69ZI4_Q69ZI4_MOUSE	|generic|tr_A0A5S9EER5_A0A5S9EER5_MOUSE	|generic|tr_A2AGI3_A2AGI3_MOUSE	|generic|sp_Q8BYM5_NLGN3_MOUSE|
"""index: 9325, intensity: 3359.0, mobility: 0.941"""	0.0820093	0.00370096	0.0936699	GGSRQQEAPSNLSVNELLTPQGPR	generic|tr_Q8CAD1_Q8CAD1_MOUSE__chrX_1_20851679_20851816_ENSMUST00000136451__II_836925|
"""index: 11537, intensity: 3402.0, mobility: 1.045"""	0.0813634	0.00432277	0.0940085	SLSAASAPLVETSTPL	generic|sp_Q9QXV0_PCS1N_MOUSE|
"""index: 382, intensity: 2754.0, mobility: 0.924"""	0.0810085	0.00432277	0.0941951	TTQLTADSHPS	generic|tr_Q921J3_Q921J3_MOUSE__chr2_1_181549329_181549376_ENSMUST00000116365	|generic|sp_P60904_DNJC5_MOUSE__chr2_1_181546445_181546492_ENSMUST00000116365|
"""index: 1850, intensity: 2629.0, mobility: 1.213"""	0.0808412	0.00432277	0.0942832	TLPTKETIEQEKRSEIS	generic|tr_A6H6H4_A6H6H4_MOUSE|
"""index: 4174, intensity: 2699.0, mobility: 0.772"""	0.080222	0.00432277	0.0946097	IPQPDLTKLHQ	generic|tr_Q3TF69_Q3TF69_MOUSE__II_3495156	|generic|tr_A0A2R8W6U6_A0A2R8W6U6_MOUSE__chr15_1_102490634_102490807_ENSMUST00000230631__II_772974	|generic|tr_A0A2R8VHP9_A0A2R8VHP9_MOUSE__chr15_1_102490634_102490807_ENSMUST00000230631__II_772974	|generic|sp_Q61990_PCBP2_MOUSE__chr15_1_102490634_102490807_ENSMUST00000230631__II_772974	|generic|sp_Q61990-2_PCBP2_MOUSE__chr15_1_102490634_102490807_ENSMUST00000230631__II_772974	|generic|sp_Q61990-3_PCBP2_MOUSE__chr15_1_102490634_102490807_ENSMUST00000230631__II_772974	|generic|tr_A0A2R8VI92_A0A2R8VI92_MOUSE__chr15_1_102490634_102490807_ENSMUST00000230631__II_772974	|generic|tr_B2M1R7_B2M1R7_MOUSE__chr15_1_102490634_102490807_ENSMUST00000230631__II_772974	|generic|tr_Q3TT81_Q3TT81_MOUSE__chr15_1_102490634_102490807_ENSMUST00000230631__II_772974	|generic|tr_A0A2R8W6H3_A0A2R8W6H3_MOUSE__chr15_1_102490634_102490807_ENSMUST00000230631__II_772974	|generic|tr_A0A2R8VKF0_A0A2R8VKF0_MOUSE	|generic|tr_A0A2R8VHZ0_A0A2R8VHZ0_MOUSE	|generic|tr_A0A2R8VJY1_A0A2R8VJY1_MOUSE	|generic|tr_A0A2R8VI73_A0A2R8VI73_MOUSE	|generic|tr_A0A2R8VI12_A0A2R8VI12_MOUSE	|generic|tr_A0A2R8VHY9_A0A2R8VHY9_MOUSE	|generic|tr_A0A2R8VHL8_A0A2R8VHL8_MOUSE|
"""index: 3505, intensity: 2886.0, mobility: 1.038"""	0.0794614	0.00432277	0.0950123	DIPNPIGSENSEKTT	generic|sp_CAS1_BOVIN_|
"""index: 1722, intensity: 3050.0, mobility: 0.941"""	0.0794297	0.00432277	0.0950291	LVQLAGTRESVDSAKPR	generic|sp_P35455_NEU2_MOUSE|
"""index: 5726, intensity: 3620.0, mobility: 0.858"""	0.0791199	0.00432277	0.0951936	SVNVDYSKLKKEGPDF	generic|sp_Q62425_NDUA4_MOUSE__chr6_-1_11900535_11907365_ENSMUST00000204714__II_915882	|generic|tr_A0A0N4SVQ1_A0A0N4SVQ1_MOUSE__chr6_-1_11906016_11906045_ENSMUST00000203801|
"""index: 8020, intensity: 3143.0, mobility: 1.048"""	0.078495	0.00432277	0.0955262	DGPPQSPPNIYYKV	generic|tr_Q543Q7_Q543Q7_MOUSE|
"""index: 9035, intensity: 4847.0, mobility: 0.892"""	0.0784851	0.00432277	0.0955315	VAPFPEVFGKEKVNE	generic|sp_CAS1_BOVIN_|
"""index: 3296, intensity: 3930.0, mobility: 0.908"""	0.0781149	0.00432277	0.095729	VVPAEATDPVEQRAQEAPRRQL	generic|sp_P09240_CCKN_MOUSE__II_2424256	|generic|tr_A0A1L1SU12_A0A1L1SU12_MOUSE__II_3501794	|generic|tr_Q8R041_Q8R041_MOUSE	|generic|tr_A0A1L1SRD3_A0A1L1SRD3_MOUSE|
"""index: 1514, intensity: 3521.0, mobility: 0.951"""	0.0776752	0.00432277	0.0959641	YPQSKWQEQE	generic|tr_Q3UZU8_Q3UZU8_MOUSE	|generic|sp_P16014_SCG1_MOUSE	|generic|tr_Q8BP91_Q8BP91_MOUSE|
"""index: 698, intensity: 2623.0, mobility: 0.871"""	0.0774446	0.00432277	0.0960876	SAKTSPAKQQAPPVRNL	generic|sp_O08553_DPYL2_MOUSE|
"""index: 2057, intensity: 3202.0, mobility: 0.934"""	0.0768914	0.00432277	0.0963844	VFGKEKVNEL	generic|sp_CAS1_BOVIN_|
"""index: 8280, intensity: 4609.0, mobility: 0.829"""	0.0756322	0.00432277	0.0970634	YGGFMRSL	generic|tr_Q3UXY8_Q3UXY8_MOUSE	|generic|sp_P22005_PENK_MOUSE|
"""index: 4349, intensity: 4543.0, mobility: 0.930"""	0.0752816	0.00432277	0.0972532	QVANPNSAIFGGARPREEVVQKEQE	generic|tr_Q80U88_Q80U88_MOUSE__chr5_-1_134625358_134625459_ENSMUST00000202289__II_929730	|generic|tr_Q3V244_Q3V244_MOUSE__chr5_-1_134625358_134625459_ENSMUST00000202289__II_929730	|generic|tr_Q3TG58_Q3TG58_MOUSE__chr5_-1_134625358_134625459_ENSMUST00000202289__II_929730	|generic|tr_Q564E5_Q564E5_MOUSE__chr5_-1_134625358_134625459_ENSMUST00000202289__II_929730|
"""index: 2879, intensity: 3074.0, mobility: 0.895"""	0.073657	0.00432277	0.0981373	QAMEDIKQME	generic|sp_CAS1_BOVIN_|
"""index: 3016, intensity: 2705.0, mobility: 0.872"""	0.0730859	0.00432277	0.0984498	NAPPEPVPPPRAAPAPTHV	generic|sp_Q0VGU4_VGF_MOUSE|
"""index: 10084, intensity: 2713.0, mobility: 1.070"""	0.072675	0.00432277	0.0986752	LSSEAPQEADSFMGVE	generic|sp_P20357_MTAP2_MOUSE__chr1_1_66438885_66439007_ENSMUST00000172486	|generic|tr_Q3URJ7_Q3URJ7_MOUSE	|generic|tr_A0A668KLC6_A0A668KLC6_MOUSE__chr1_1_66438885_66439007_ENSMUST00000172486|
"""index: 8642, intensity: 3998.0, mobility: 0.930"""	0.0716218	0.00432277	0.0992552	QQNPEFVEQIRSQVVR	generic|sp_Q8BJU0_SGTA_MOUSE__chr10_-1_81049249_81049338_ENSMUST00000219126__II_3468303	|generic|sp_Q8BJU0-2_SGTA_MOUSE__chr10_-1_81049249_81049338_ENSMUST00000219126__II_3468303|
"""index: 7949, intensity: 3072.0, mobility: 1.253"""	0.0715132	0.00432277	0.0993152	AVQGPVGTDFKPLNSTPAATTT	generic|sp_Q9JMD0_ZN207_MOUSE__chr11_1_80389266_80389334_ENSMUST00000178665__II_1129855	|generic|tr_M0QWF0_M0QWF0_MOUSE__chr11_1_80389266_80389334_ENSMUST00000178665__II_1129855	|generic|sp_Q9JMD0-2_ZN207_MOUSE__chr11_1_80389266_80389334_ENSMUST00000178665	|generic|sp_Q9JMD0-3_ZN207_MOUSE__chr11_1_80389266_80389334_ENSMUST00000178665	|generic|sp_Q9JMD0-4_ZN207_MOUSE__chr11_1_80389266_80389334_ENSMUST00000178665|
"""index: 1582, intensity: 4858.0, mobility: 0.938"""	0.0706039	0.00432277	0.0998187	TQEKNPLPSKETIEQEKQAGES	generic|sp_P20065_TYB4_MOUSE__chrX_-1_167207501_167208325_ENSMUST00000112175	|generic|tr_Q6ZWX2_Q6ZWX2_MOUSE__chrX_-1_167207501_167208325_ENSMUST00000112175|
"""index: 1117, intensity: 2881.0, mobility: 1.004"""	0.0686528	0.00432277	0.100907	AIEPAPPSQEAEAKG	generic|sp_P28667_MRP_MOUSE|
"""index: 6878, intensity: 4687.0, mobility: 0.985"""	0.0681161	0.00432277	0.101208	EIGDEENSAKFPI	generic|sp_P56942_MCH_MOUSE|
"""index: 1544, intensity: 2661.0, mobility: 1.006"""	0.0675395	0.00432277	0.101533	SLSGTQVDEGVRSAS	generic|tr_Q3TAS8_Q3TAS8_MOUSE__chr18_-1_43324332_43324412_ENSMUST00000237707	|generic|tr_E9PWE8_E9PWE8_MOUSE__chr18_-1_43324332_43324412_ENSMUST00000237707	|generic|sp_Q62188_DPYL3_MOUSE__chr18_-1_43324332_43324412_ENSMUST00000237707	|generic|tr_Q3TT92_Q3TT92_MOUSE__chr18_-1_43324332_43324412_ENSMUST00000237707|
"""index: 11666, intensity: 4106.0, mobility: 1.063"""	0.0673912	0.00432277	0.101617	AAAPMIGYPMPTGYSQ	generic|tr_Q921Y3_Q921Y3_MOUSE__chr11_-1_106781850_106782137_ENSMUST00000133426__II_1125049	|generic|tr_Q9CSD9_Q9CSD9_MOUSE__chr11_-1_106783954_106783992_ENSMUST00000133426__II_1125049	|generic|tr_Q3V0Z8_Q3V0Z8_MOUSE__chr11_-1_106784876_106784983_ENSMUST00000133426__II_1125049	|generic|tr_A1L333_A1L333_MOUSE__chr11_-1_106784876_106784983_ENSMUST00000133426__II_1125049	|generic|tr_Q3UXW3_Q3UXW3_MOUSE__chr11_-1_106784876_106784983_ENSMUST00000133426__II_1125049	|generic|tr_Q5U222_Q5U222_MOUSE__chr11_-1_106784876_106784983_ENSMUST00000133426__II_1125049	|generic|tr_Q8BTS0_Q8BTS0_MOUSE__chr11_-1_106784876_106784983_ENSMUST00000133426__II_1125049|
"""index: 1623, intensity: 3359.0, mobility: 0.863"""	0.0669107	0.00432277	0.101888	QEDAELQPR	generic|sp_P56388_CART_MOUSE	|generic|sp_P56388-2_CART_MOUSE	|generic|tr_Q3UY31_Q3UY31_MOUSE|
"""index: 8060, intensity: 3252.0, mobility: 0.921"""	0.0649878	0.00432277	0.102981	SGFSLSGAQIDDNIPRRTTQ	generic|sp_O08553_DPYL2_MOUSE|
"""index: 10289, intensity: 3608.0, mobility: 0.937"""	0.0645069	0.00432277	0.103256	SNEKLLDFSPIQKQQAPQLSE	generic|sp_Q9R0X5-2_RPGR_MOUSE__chrX_-1_10213524_10213643_ENSMUST00000115534__II_837380	|generic|sp_Q9R0X5-3_RPGR_MOUSE__chrX_-1_10213524_10213643_ENSMUST00000115534__II_837380	|generic|tr_Q3UTY5_Q3UTY5_MOUSE__II_837380	|generic|tr_A2ADP2_A2ADP2_MOUSE__chrX_-1_10213524_10213643_ENSMUST00000115534__II_837380	|generic|sp_Q9R0X5-4_RPGR_MOUSE__chrX_-1_10213524_10213643_ENSMUST00000115534	|generic|tr_A2ADP5_A2ADP5_MOUSE__chrX_-1_10213524_10213643_ENSMUST00000115534	|generic|tr_Q3UWJ5_Q3UWJ5_MOUSE__chrX_-1_10213524_10213643_ENSMUST00000115534|
"""index: 964, intensity: 2793.0, mobility: 0.824"""	0.0631671	0.00432277	0.104026	RDQKLSELDDRADA	generic|tr_A0A0N4SUV3_A0A0N4SUV3_MOUSE__II_905896	|generic|tr_D3YTU0_D3YTU0_MOUSE__II_905878	|generic|II_951896_TX=10090	|generic|sp_P63024_VAMP3_MOUSE	|generic|tr_B0QZN5_B0QZN5_MOUSE	|generic|sp_Q62442_VAMP1_MOUSE	|generic|sp_Q62442-2_VAMP1_MOUSE	|generic|tr_Q9CXX2_Q9CXX2_MOUSE	|generic|sp_P63044_VAMP2_MOUSE	|generic|chr11_1_69089731_69089979_ENSMUST00000146847	|generic|tr_O35619_O35619_MOUSE|
"""index: 1473, intensity: 10196.0, mobility: 1.007"""	0.0626304	0.00432277	0.104335	SEPPESEAKPAPTEVKTVPNDATQTKENESKA	generic|tr_A0A0A6YY91_A0A0A6YY91_MOUSE__II_850562	|generic|sp_P13595_NCAM1_MOUSE	|generic|sp_P13595-2_NCAM1_MOUSE	|generic|tr_E9QB01_E9QB01_MOUSE	|generic|tr_A0A0A6YY47_A0A0A6YY47_MOUSE|
"""index: 3507, intensity: 3315.0, mobility: 0.996"""	0.0624572	0.00432277	0.104435	GLPPVAHPPHAPSPGQTVKPEADRDHTSDQL	generic|tr_A0A0J9YU62_A0A0J9YU62_MOUSE__chr5_-1_33249103_33249207_ENSMUST00000202962__II_942165	|generic|sp_O88712_CTBP1_MOUSE__chr5_-1_33249103_33249207_ENSMUST00000202962__II_942165	|generic|sp_O88712-2_CTBP1_MOUSE__chr5_-1_33249103_33249207_ENSMUST00000202962__II_942165	|generic|sp_O88712-3_CTBP1_MOUSE__chr5_-1_33249103_33249207_ENSMUST00000202962__II_942165|
"""index: 400, intensity: 2608.0, mobility: 0.730"""	0.0616894	0.00432277	0.104881	SQIDDHVPKR	generic|sp_Q9EQF6_DPYL5_MOUSE__chr5_1_30791522_30791638_ENSMUST00000198503__II_944569|
"""index: 670, intensity: 3155.0, mobility: 0.926"""	0.0616701	0.00432277	0.104892	ARILAPPGGRSSG	generic|sp_Q9EQF6_DPYL5_MOUSE__chr5_1_30791522_30791638_ENSMUST00000198503__II_944569|
"""index: 6559, intensity: 3652.0, mobility: 1.064"""	0.0612065	0.00432277	0.105161	DINSSASLNREGLLN	generic|sp_Q80TS3_AGRL3_MOUSE__chr5_1_81794785_81795063_ENSMUST00000120128__II_943824	|generic|sp_Q80TS3-4_AGRL3_MOUSE__chr5_1_81794785_81795063_ENSMUST00000120128__II_943824	|generic|sp_Q80TS3-5_AGRL3_MOUSE__chr5_1_81794785_81795063_ENSMUST00000120128__II_943857	|generic|tr_D3Z634_D3Z634_MOUSE__chr5_1_81794785_81795063_ENSMUST00000120128__II_943857	|generic|tr_F6WMY5_F6WMY5_MOUSE__chr5_1_81794785_81795063_ENSMUST00000120128__II_943857|
"""index: 5115, intensity: 3863.0, mobility: 0.901"""	0.0605435	0.00432277	0.105548	TAPVPMPDLKN	generic|tr_A0A0A0MQC7_A0A0A0MQC7_MOUSE	|generic|tr_A2A5Y6_A2A5Y6_MOUSE	|generic|sp_P10637_TAU_MOUSE	|generic|sp_P10637-2_TAU_MOUSE	|generic|sp_P10637-3_TAU_MOUSE	|generic|sp_P10637-4_TAU_MOUSE	|generic|tr_Q3UH19_Q3UH19_MOUSE	|generic|sp_P10637-6_TAU_MOUSE	|generic|tr_Q547J4_Q547J4_MOUSE	|generic|tr_B1AQW2_B1AQW2_MOUSE	|generic|sp_TAU_HUMAN_|
"""index: 804, intensity: 2732.0, mobility: 0.927"""	0.06036	0.00432277	0.105655	DNIAWTSQSSVA	generic|tr_B2RU38_B2RU38_MOUSE	|generic|tr_E9Q9E8_E9Q9E8_MOUSE	|generic|tr_A0A0R4J0K5_A0A0R4J0K5_MOUSE	|generic|tr_A0A0R4J1S4_A0A0R4J1S4_MOUSE	|generic|tr_B7ZMQ1_B7ZMQ1_MOUSE	|generic|sp_Q18PI6_SLAF5_MOUSE	|generic|sp_Q18PI6-2_SLAF5_MOUSE	|generic|sp_Q18PI6-3_SLAF5_MOUSE|
"""index: 16390, intensity: 14161.0, mobility: 1.034"""	0.0584167	0.00432277	0.106797	TQTPVVVPPFLQPE	generic|sp_CASB_BOVIN_|
"""index: 4332, intensity: 3140.0, mobility: 1.104"""	0.055116	0.00495751	0.108762	GAMNQPQTQYSATPNY	generic|sp_Q9JKD3_SCAM5_MOUSE__chr9_-1_57443670_57443780_ENSMUST00000215208__II_3456302|
"""index: 12041, intensity: 4120.0, mobility: 1.012"""	0.0550897	0.00495751	0.108778	TLPTAEGAPPEVIPV	generic|tr_D3YVY0_D3YVY0_MOUSE	|generic|sp_Q6NZQ8_MARH1_MOUSE	|generic|sp_Q6NZQ8-2_MARH1_MOUSE	|generic|sp_Q6NZQ8-3_MARH1_MOUSE	|generic|sp_Q6NZQ8-4_MARH1_MOUSE	|generic|sp_Q6NZQ8-5_MARH1_MOUSE|
"""index: 2273, intensity: 3229.0, mobility: 0.842"""	0.0550196	0.00495751	0.10882	SQIDDHVPKRASARILAPPGGRSSG	generic|sp_Q9EQF6_DPYL5_MOUSE__chr5_1_30791522_30791638_ENSMUST00000198503__II_944569|
"""index: 7970, intensity: 3097.0, mobility: 0.917"""	0.0549267	0.00495751	0.108876	APVPMPDLKNVRSKIGSTENLK	generic|tr_A0A0A0MQC7_A0A0A0MQC7_MOUSE	|generic|tr_A2A5Y6_A2A5Y6_MOUSE	|generic|sp_P10637_TAU_MOUSE	|generic|sp_P10637-2_TAU_MOUSE	|generic|sp_P10637-3_TAU_MOUSE	|generic|sp_P10637-4_TAU_MOUSE	|generic|tr_Q3UH19_Q3UH19_MOUSE	|generic|sp_P10637-6_TAU_MOUSE	|generic|tr_Q547J4_Q547J4_MOUSE	|generic|tr_B1AQW2_B1AQW2_MOUSE|
"""index: 565, intensity: 10224.0, mobility: 0.866"""	0.054688	0.00495751	0.109019	SLSGAQIDDNNPRRTGH	generic|tr_Q3TXY0_Q3TXY0_MOUSE__chr5_1_37273379_37273519_ENSMUST00000202377	|generic|tr_Q6P1J1_Q6P1J1_MOUSE__chr5_1_37273379_37273519_ENSMUST00000202377	|generic|sp_P97427_DPYL1_MOUSE__chr5_1_37273379_37273519_ENSMUST00000202377	|generic|tr_Q3TY94_Q3TY94_MOUSE__chr5_1_37273379_37273519_ENSMUST00000202377|
"""index: 879, intensity: 3270.0, mobility: 0.969"""	0.0539422	0.00495751	0.109469	ADSHPSYHTDGFN	generic|sp_P60904_DNJC5_MOUSE__chr2_1_181546445_181546492_ENSMUST00000116365|
"""index: 463, intensity: 11797.0, mobility: 0.770"""	0.0531107	0.00495751	0.109972	QIDDHVPKRASA	generic|sp_Q9EQF6_DPYL5_MOUSE__chr5_1_30791522_30791638_ENSMUST00000198503__II_944569|
"""index: 8440, intensity: 5078.0, mobility: 0.864"""	0.0528623	0.00495751	0.110123	QLYENKPRRPYIL	generic|sp_Q9D3P9_NEUT_MOUSE|
"""index: 2450, intensity: 3343.0, mobility: 0.864"""	0.0506035	0.00495751	0.111502	LADEVSASLAK	generic|II_1128081_TX=10090	|generic|II_1128079_TX=10090	|generic|tr_A0A0A0MQC7_A0A0A0MQC7_MOUSE	|generic|tr_A2A5Y6_A2A5Y6_MOUSE	|generic|sp_P10637_TAU_MOUSE	|generic|sp_P10637-2_TAU_MOUSE	|generic|sp_P10637-3_TAU_MOUSE	|generic|sp_P10637-4_TAU_MOUSE	|generic|tr_Q3UH19_Q3UH19_MOUSE	|generic|sp_P10637-6_TAU_MOUSE	|generic|tr_Q8C5K4_Q8C5K4_MOUSE	|generic|tr_Q547J4_Q547J4_MOUSE	|generic|tr_B1AQW2_B1AQW2_MOUSE	|generic|sp_TAU_HUMAN_|
"""index: 2952, intensity: 4485.0, mobility: 0.869"""	0.0500523	0.00495751	0.111841	SKQETQSAEPPPPEPPRI	generic|sp_Q8BIF0_C99L2_MOUSE	|generic|sp_Q8BIF0-2_C99L2_MOUSE	|generic|tr_I7HJQ8_I7HJQ8_MOUSE	|generic|tr_A2AP74_A2AP74_MOUSE|
"""index: 5205, intensity: 2682.0, mobility: 1.102"""	0.049795	0.00495751	0.111999	LDMGNEIDTQNRQID	generic|sp_P60879_SNP25_MOUSE	|generic|sp_P60879-2_SNP25_MOUSE|
"""index: 11146, intensity: 4363.0, mobility: 0.983"""	0.0492083	0.00495751	0.112362	QEPVLGPVRGPFP	generic|sp_CASB_BOVIN_|
"""index: 6806, intensity: 3046.0, mobility: 1.109"""	0.0488257	0.00495751	0.112598	AVGSYIYDKDPEGTVQP	generic|tr_A0A0G2JF37_A0A0G2JF37_MOUSE__chr12_1_113144264_113145030_ENSMUST00000196015	|generic|tr_Q4FJU3_Q4FJU3_MOUSE__chr12_1_113144264_113145030_ENSMUST00000196015|
"""index: 360, intensity: 2740.0, mobility: 0.811"""	0.0486789	0.00495751	0.112689	AMEDIKQM	generic|sp_CAS1_BOVIN_|
"""index: 5586, intensity: 5851.0, mobility: 0.821"""	0.0484323	0.00495751	0.112842	LENPSPQAPARRLLPP	generic|sp_Q9QXV0_PCS1N_MOUSE|
"""index: 3264, intensity: 3880.0, mobility: 0.880"""	0.0479244	0.00495751	0.113158	AVPITPTLNR	generic|sp_CAS2_BOVIN_|
"""index: 11102, intensity: 5858.0, mobility: 0.945"""	0.0477126	0.00495751	0.11329	VAPFPEVFGKE	generic|sp_CAS1_BOVIN_|
"""index: 7515, intensity: 2892.0, mobility: 1.063"""	0.0475652	0.00495751	0.113382	TMPPVSQPEGSIVLRS	generic|tr_Q80ZK2_Q80ZK2_MOUSE	|generic|tr_Q68FG2_Q68FG2_MOUSE	|generic|tr_Q3UGZ4_Q3UGZ4_MOUSE	|generic|tr_Q68FM2_Q68FM2_MOUSE	|generic|tr_Q6A087_Q6A087_MOUSE|
"""index: 1583, intensity: 3487.0, mobility: 0.842"""	0.0473659	0.00495751	0.113506	LPTKETIEQEKRSEIS	generic|tr_A6H6H4_A6H6H4_MOUSE|
"""index: 8107, intensity: 2638.0, mobility: 0.850"""	0.0472789	0.00495751	0.11356	APVPMPDLKNVRSKIGSTENLK	generic|tr_A0A0A0MQC7_A0A0A0MQC7_MOUSE	|generic|tr_A2A5Y6_A2A5Y6_MOUSE	|generic|sp_P10637_TAU_MOUSE	|generic|sp_P10637-2_TAU_MOUSE	|generic|sp_P10637-3_TAU_MOUSE	|generic|sp_P10637-4_TAU_MOUSE	|generic|tr_Q3UH19_Q3UH19_MOUSE	|generic|sp_P10637-6_TAU_MOUSE	|generic|tr_Q547J4_Q547J4_MOUSE	|generic|tr_B1AQW2_B1AQW2_MOUSE|
"""index: 9753, intensity: 2981.0, mobility: 1.087"""	0.0472645	0.00495751	0.113569	AAYATSGPMYLSDHENVGAETPKSTMTLG	generic|tr_V9GXH3_V9GXH3_MOUSE__chr6_-1_119694567_119694731_ENSMUST00000185139	|generic|tr_V9GXF0_V9GXF0_MOUSE__chr6_-1_119694567_119694731_ENSMUST00000185139	|generic|tr_V9GXP8_V9GXP8_MOUSE__chr6_-1_119694567_119694731_ENSMUST00000185139	|generic|tr_F8VPM7_F8VPM7_MOUSE__chr6_-1_119694567_119694731_ENSMUST00000185139	|generic|sp_Q99MI1_RB6I2_MOUSE__chr6_-1_119694567_119694731_ENSMUST00000185139	|generic|sp_Q99MI1-2_RB6I2_MOUSE__chr6_-1_119694567_119694731_ENSMUST00000185139	|generic|tr_V9GWT6_V9GWT6_MOUSE__chr6_-1_119694567_119694731_ENSMUST00000185139	|generic|tr_V9GX53_V9GX53_MOUSE__chr6_-1_119694567_119694731_ENSMUST00000185139|
"""index: 2951, intensity: 15076.0, mobility: 0.863"""	0.0466781	0.00495751	0.113936	TTQLTADSHPSYHTDGFN	generic|sp_P60904_DNJC5_MOUSE__chr2_1_181546445_181546492_ENSMUST00000116365|
"""index: 3847, intensity: 4291.0, mobility: 0.938"""	0.0466202	0.00495751	0.113972	GTNKGASQAGMLAPGTRRDIYDQKLT	generic|tr_A0A0G2JFI6_A0A0G2JFI6_MOUSE__II_976767	|generic|tr_Q99JN5_Q99JN5_MOUSE__II_976767	|generic|sp_Q9DAW9_CNN3_MOUSE__chr3_1_121449985_121450074_ENSMUST00000198393__II_976767	|generic|tr_A0A0G2JDV8_A0A0G2JDV8_MOUSE__chr3_1_121449985_121450074_ENSMUST00000198393__II_976768	|generic|IP_927039_TX=10090|
"""index: 7514, intensity: 3459.0, mobility: 1.153"""	0.0461108	0.00495751	0.114292	TGAVGSYIYDKDPEGTVQP	generic|tr_A0A0G2JF37_A0A0G2JF37_MOUSE__chr12_1_113144264_113145030_ENSMUST00000196015	|generic|tr_Q4FJU3_Q4FJU3_MOUSE__chr12_1_113144264_113145030_ENSMUST00000196015|
"""index: 3051, intensity: 5694.0, mobility: 0.868"""	0.0447453	0.00559441	0.115152	GTQVDEGVRSASKRIVAPPGGRSNITS	generic|tr_Q3TAS8_Q3TAS8_MOUSE__chr18_-1_43324332_43324412_ENSMUST00000237707	|generic|tr_E9PWE8_E9PWE8_MOUSE__chr18_-1_43324332_43324412_ENSMUST00000237707	|generic|sp_Q62188_DPYL3_MOUSE__chr18_-1_43324332_43324412_ENSMUST00000237707	|generic|tr_Q3TT92_Q3TT92_MOUSE__chr18_-1_43324332_43324412_ENSMUST00000237707|
"""index: 2193, intensity: 3788.0, mobility: 0.871"""	0.0443331	0.00559441	0.115413	QIDDHVPKRASARILAPPGGRSSG	generic|sp_Q9EQF6_DPYL5_MOUSE__chr5_1_30791522_30791638_ENSMUST00000198503__II_944569|
"""index: 9456, intensity: 4137.0, mobility: 1.007"""	0.0435178	0.00559441	0.11593	QQPQAASPSVPEPHSLTPVAQSDPLVRRQRVQDLM	generic|tr_Q3TTW8_Q3TTW8_MOUSE__chr2_-1_103775412_103775516_ENSMUST00000137390	|generic|tr_F6YLI0_F6YLI0_MOUSE__chr2_-1_103775412_103775516_ENSMUST00000137390	|generic|sp_Q60865_CAPR1_MOUSE__chr2_-1_103775412_103775516_ENSMUST00000137390|
"""index: 2504, intensity: 2670.0, mobility: 1.026"""	0.0435149	0.00559441	0.115932	TPPPPYEQVVKDK	generic|sp_Q8R1C3_VOPP1_MOUSE__chr6_-1_57774707_57774748_ENSMUST00000204878|
"""index: 616, intensity: 2503.0, mobility: 0.869"""	0.0434261	0.00559441	0.115989	QAMEDIKQM	generic|sp_CAS1_BOVIN_|
"""index: 4401, intensity: 2513.0, mobility: 0.882"""	0.043275	0.00559441	0.116085	QEPVLGPVRGP	generic|sp_CASB_BOVIN_|
"""index: 15107, intensity: 6801.0, mobility: 0.850"""	0.042884	0.00559441	0.116334	TLADEVSASLAKQGL	generic|II_1128081_TX=10090	|generic|II_1128079_TX=10090	|generic|tr_A0A0A0MQC7_A0A0A0MQC7_MOUSE	|generic|tr_A2A5Y6_A2A5Y6_MOUSE	|generic|sp_P10637_TAU_MOUSE	|generic|sp_P10637-2_TAU_MOUSE	|generic|sp_P10637-4_TAU_MOUSE	|generic|tr_Q3UH19_Q3UH19_MOUSE	|generic|sp_P10637-6_TAU_MOUSE	|generic|tr_Q8C5K4_Q8C5K4_MOUSE	|generic|tr_Q547J4_Q547J4_MOUSE	|generic|tr_B1AQW2_B1AQW2_MOUSE	|generic|sp_TAU_HUMAN_|
"""index: 8196, intensity: 2968.0, mobility: 0.887"""	0.0428651	0.00559441	0.116346	TGYGMPRQIL	generic|sp_Q9WVA4_TAGL2_MOUSE|
"""index: 11745, intensity: 2699.0, mobility: 1.135"""	0.042844	0.00559441	0.116359	MGAVPVMIPAQSKDGSIV	generic|sp_P97792_CXAR_MOUSE__chr16_1_78334866_78334964_ENSMUST00000231251|
"""index: 1572, intensity: 2855.0, mobility: 0.842"""	0.0417725	0.00559441	0.117045	LPTKETIEQEKRSEIS	generic|tr_A6H6H4_A6H6H4_MOUSE|
"""index: 6887, intensity: 4574.0, mobility: 0.970"""	0.0413542	0.00559441	0.117314	NQVPSEDFERAPQSPTLAPAKVA	generic|sp_P97792_CXAR_MOUSE__chr16_1_78334866_78334964_ENSMUST00000231251|
"""index: 2874, intensity: 3088.0, mobility: 0.921"""	0.0397337	0.00559441	0.11836	MIPAQSKDGSIV	generic|sp_P97792_CXAR_MOUSE__chr16_1_78334866_78334964_ENSMUST00000231251|
"""index: 2183, intensity: 2515.0, mobility: 0.948"""	0.0395735	0.00559441	0.118463	KTFQPGSWTPEDGKRQSQ	generic|II_3474424_TX=10090	|generic|sp_Q59J78_NDUF2_MOUSE__chr13_-1_108052706_108052855_ENSMUST00000223734	|generic|tr_Q3TLI6_Q3TLI6_MOUSE|
"""index: 11242, intensity: 2696.0, mobility: 1.158"""	0.0381161	0.00559441	0.119412	AIPQPDLTKLHQLAMQ	generic|tr_Q3TF69_Q3TF69_MOUSE__II_3495156	|generic|tr_A0A2R8W6U6_A0A2R8W6U6_MOUSE__chr15_1_102490634_102490807_ENSMUST00000230631__II_772974	|generic|tr_A0A2R8VHP9_A0A2R8VHP9_MOUSE__chr15_1_102490634_102490807_ENSMUST00000230631__II_772974	|generic|sp_Q61990_PCBP2_MOUSE__chr15_1_102490634_102490807_ENSMUST00000230631__II_772974	|generic|sp_Q61990-2_PCBP2_MOUSE__chr15_1_102490634_102490807_ENSMUST00000230631__II_772974	|generic|sp_Q61990-3_PCBP2_MOUSE__chr15_1_102490634_102490807_ENSMUST00000230631__II_772974	|generic|tr_A0A2R8VI92_A0A2R8VI92_MOUSE__chr15_1_102490634_102490807_ENSMUST00000230631__II_772974	|generic|tr_B2M1R7_B2M1R7_MOUSE__chr15_1_102490634_102490807_ENSMUST00000230631__II_772974	|generic|tr_Q3TT81_Q3TT81_MOUSE__chr15_1_102490634_102490807_ENSMUST00000230631__II_772974	|generic|tr_A0A2R8W6H3_A0A2R8W6H3_MOUSE__chr15_1_102490634_102490807_ENSMUST00000230631__II_772974	|generic|tr_A0A2R8VKF0_A0A2R8VKF0_MOUSE	|generic|tr_A0A2R8VHZ0_A0A2R8VHZ0_MOUSE	|generic|tr_A0A2R8VJY1_A0A2R8VJY1_MOUSE	|generic|tr_A0A2R8VI73_A0A2R8VI73_MOUSE	|generic|tr_A0A2R8VI12_A0A2R8VI12_MOUSE	|generic|tr_A0A2R8VHY9_A0A2R8VHY9_MOUSE	|generic|tr_A0A2R8VHL8_A0A2R8VHL8_MOUSE|
"""index: 7831, intensity: 3123.0, mobility: 0.919"""	0.0379462	0.00559441	0.119523	KMKMGPAVFF	generic|IP_887656_TX=10090|
"""index: 1823, intensity: 3303.0, mobility: 0.908"""	0.037449	0.00559441	0.119848	IVAPPGGRANIT	generic|sp_O08553_DPYL2_MOUSE|
"""index: 582, intensity: 3515.0, mobility: 0.808"""	0.0373472	0.00559441	0.119915	SQIDDHVPKRASA	generic|sp_Q9EQF6_DPYL5_MOUSE__chr5_1_30791522_30791638_ENSMUST00000198503__II_944569|
"""index: 2905, intensity: 3217.0, mobility: 0.867"""	0.0372603	0.00559441	0.119972	TLTDVENLH	generic|sp_CASB_BOVIN_|
"""index: 1539, intensity: 4476.0, mobility: 0.961"""	0.0369003	0.00623701	0.120208	TSAAQNAFKGNQM	generic|tr_Q3TD71_Q3TD71_MOUSE	|generic|tr_Q3TSA8_Q3TSA8_MOUSE	|generic|tr_Q3UY11_Q3UY11_MOUSE|
"""index: 6909, intensity: 3664.0, mobility: 0.937"""	0.0367389	0.00623701	0.120315	LYQEPVLGPVR	generic|sp_CASB_BOVIN_|
"""index: 366, intensity: 2729.0, mobility: 0.840"""	0.0359776	0.00623701	0.120816	MEDIKQME	generic|sp_CAS1_BOVIN_|
"""index: 7865, intensity: 6811.0, mobility: 1.096"""	0.0357376	0.00623701	0.120975	FPPTVTPTPFVQTPLNPFVPSVPVVPPSM	generic|sp_Q8K382_DEN1A_MOUSE__chr2_-1_38136922_38136960_ENSMUST00000150896	|generic|tr_Q5DTW3_Q5DTW3_MOUSE|
"""index: 476, intensity: 2671.0, mobility: 0.824"""	0.0350377	0.00623701	0.121438	APVDNRDHNEEMVTR	generic|tr_Q3UZU8_Q3UZU8_MOUSE	|generic|sp_P16014_SCG1_MOUSE	|generic|tr_Q8BP91_Q8BP91_MOUSE	|generic|tr_Q3UZP2_Q3UZP2_MOUSE	|generic|tr_Q9CTW1_Q9CTW1_MOUSE|
"""index: 6140, intensity: 3254.0, mobility: 1.217"""	0.034809	0.00623701	0.12159	SAISSAVTSPPVGNQSRQTVP	generic|tr_E9Q828_E9Q828_MOUSE	|generic|tr_Q6Q476_Q6Q476_MOUSE	|generic|tr_H2BL43_H2BL43_MOUSE|
"""index: 639, intensity: 11348.0, mobility: 0.877"""	0.0319574	0.00623701	0.123496	HPSYHTDGFN	generic|sp_P60904_DNJC5_MOUSE__chr2_1_181546445_181546492_ENSMUST00000116365|
"""index: 11112, intensity: 7439.0, mobility: 0.921"""	0.0319367	0.00623701	0.12351	TDGFNLEDALK	generic|sp_Q8BIF0_C99L2_MOUSE	|generic|sp_Q8BIF0-2_C99L2_MOUSE	|generic|tr_I7HJQ8_I7HJQ8_MOUSE|
"""index: 8241, intensity: 3107.0, mobility: 1.007"""	0.0317112	0.00623701	0.123662	APPGRPDVFPPPLSSEHNGQVAEDAVSRPKDDGVPEVRAA	generic|tr_A0A087WQ93_A0A087WQ93_MOUSE	|generic|sp_Q0VGU4_VGF_MOUSE|
"""index: 4905, intensity: 4198.0, mobility: 0.950"""	0.0315708	0.00623701	0.123756	QPVVPAEATDPVEQRAQEAPRRQL	generic|sp_P09240_CCKN_MOUSE__II_2424256	|generic|tr_A0A1L1SU12_A0A1L1SU12_MOUSE__II_3501794	|generic|tr_Q8R041_Q8R041_MOUSE	|generic|tr_A0A1L1SRD3_A0A1L1SRD3_MOUSE|
"""index: 1392, intensity: 2933.0, mobility: 0.893"""	0.0309227	0.00623701	0.124194	ADYVKGENLE	generic|sp_Q8BIF0_C99L2_MOUSE	|generic|sp_Q8BIF0-2_C99L2_MOUSE	|generic|tr_I7HJQ8_I7HJQ8_MOUSE	|generic|tr_A2AP74_A2AP74_MOUSE|
"""index: 3054, intensity: 5497.0, mobility: 0.892"""	0.0304371	0.00623701	0.124523	VPLTPESRGLA	generic|sp_Q8C7W7_DCR1B_MOUSE__chr3_-1_103802968_103803081_ENSMUST00000198752__II_980882	|generic|sp_Q8C7W7-2_DCR1B_MOUSE__chr3_-1_103802968_103803081_ENSMUST00000198752__II_980882|
"""index: 3941, intensity: 3409.0, mobility: 0.851"""	0.0300714	0.00623701	0.124771	ELLKRQEELERKAAELDR	generic|tr_Q3TD71_Q3TD71_MOUSE	|generic|tr_Q3TSA8_Q3TSA8_MOUSE	|generic|tr_Q9D577_Q9D577_MOUSE	|generic|tr_D3YTP4_D3YTP4_MOUSE	|generic|tr_Q3UY11_Q3UY11_MOUSE|
"""index: 3557, intensity: 3291.0, mobility: 1.041"""	0.029578	0.00684932	0.125107	DIPNPIGSENSEKTT	generic|sp_CAS1_BOVIN_|
"""index: 5237, intensity: 4086.0, mobility: 0.883"""	0.0283571	0.00684932	0.125941	DIAGIQKLY	generic|sp_Q10738_MMP7_MOUSE	|generic|tr_Q6GXA3_Q6GXA3_MOUSE	|generic|tr_Q3UN27_Q3UN27_MOUSE|
"""index: 590, intensity: 3751.0, mobility: 0.821"""	0.0276468	0.00684932	0.126428	IDDNIPRRTTQ	generic|sp_O08553_DPYL2_MOUSE|
"""index: 8623, intensity: 3149.0, mobility: 1.099"""	0.0273471	0.00684932	0.126634	SQVPNYTLTSSTLPQTG	generic|sp_P70297_STAM1_MOUSE__chr2_1_14102418_14102489_ENSMUST00000193636__II_1014500	|generic|IP_1121602_TX=10090	|generic|tr_Q3UMC8_Q3UMC8_MOUSE__chr2_1_14102418_14102489_ENSMUST00000193636	|generic|tr_Q9CU37_Q9CU37_MOUSE	|generic|tr_Q3TPR2_Q3TPR2_MOUSE__chr2_1_14141735_14141881_ENSMUST00000193636|
"""index: 4327, intensity: 3399.0, mobility: 0.862"""	0.0260538	0.00684932	0.127527	LESFQPNLH	generic|sp_Q99P72_RTN4_MOUSE	|generic|sp_Q99P72-3_RTN4_MOUSE|
"""index: 7337, intensity: 2767.0, mobility: 1.155"""	0.0254079	0.00684932	0.127975	MANLLTGPKRNLMAMARTWWNQFSVTALQL	generic|tr_Q499X4_Q499X4_MOUSE	|generic|tr_Q3TXD3_Q3TXD3_MOUSE	|generic|tr_Q3U331_Q3U331_MOUSE	|generic|tr_Q5RKP0_Q5RKP0_MOUSE|
"""index: 6755, intensity: 2625.0, mobility: 1.108"""	0.024921	0.00684932	0.128314	AVGSYIYDKDPEGTVQP	generic|tr_A0A0G2JF37_A0A0G2JF37_MOUSE__chr12_1_113144264_113145030_ENSMUST00000196015	|generic|tr_Q4FJU3_Q4FJU3_MOUSE__chr12_1_113144264_113145030_ENSMUST00000196015|
"""index: 901, intensity: 3104.0, mobility: 0.827"""	0.0243294	0.00684932	0.128727	LNQEQAEQGREHL	generic|sp_Q03517_SCG2_MOUSE	|generic|tr_Q4W8U9_Q4W8U9_MOUSE|
"""index: 2299, intensity: 2917.0, mobility: 0.869"""	0.0231255	0.00684932	0.12957	SQIDDHVPKRASARILAPPGGRSSG	generic|sp_Q9EQF6_DPYL5_MOUSE__chr5_1_30791522_30791638_ENSMUST00000198503__II_944569|
"""index: 1909, intensity: 3704.0, mobility: 0.996"""	0.0231064	0.00684932	0.129583	AQKKEAVPAPPPEPESQDPPAPSQDAS	generic|tr_Q08EE0_Q08EE0_MOUSE	|generic|sp_Q5SQY2_BOD1_MOUSE|
"""index: 1268, intensity: 3199.0, mobility: 0.801"""	0.0229441	0.00684932	0.129698	IPVGSLKNEDTPNRQ	generic|sp_Q03517_SCG2_MOUSE	|generic|tr_Q4W8U9_Q4W8U9_MOUSE|
"""index: 4950, intensity: 4062.0, mobility: 0.953"""	0.0228484	0.00684932	0.129765	EQPVYTQLTRP	generic|tr_Q571J2_Q571J2_MOUSE	|generic|sp_Q04887_SOX9_MOUSE|
"""index: 2947, intensity: 3424.0, mobility: 0.866"""	0.0222266	0.00684932	0.130203	SKQETQSAEPPPPEPPRI	generic|sp_Q8BIF0_C99L2_MOUSE	|generic|sp_Q8BIF0-2_C99L2_MOUSE	|generic|tr_I7HJQ8_I7HJQ8_MOUSE	|generic|tr_A2AP74_A2AP74_MOUSE|
"""index: 8986, intensity: 3591.0, mobility: 0.864"""	0.0220141	0.00684932	0.130353	VAPFPEVFGKEKVN	generic|sp_CAS1_BOVIN_|
"""index: 8011, intensity: 2518.0, mobility: 0.937"""	0.0205881	0.00684932	0.131364	ASFQRNQLLQKEPDLRLE	generic|sp_Q03517_SCG2_MOUSE	|generic|tr_Q4W8U9_Q4W8U9_MOUSE|
"""index: 8882, intensity: 3979.0, mobility: 0.919"""	0.0198075	0.00684932	0.13192	MGTNRGASQAGMTGYGMPRQIL	generic|sp_Q9WVA4_TAGL2_MOUSE|
"""index: 7529, intensity: 5065.0, mobility: 0.957"""	0.0190705	0.00684932	0.132447	EEKPVPAAPVPSPVAPAPVPSRRNPPGGKSSLVLG	generic|sp_P97825_JUPI1_MOUSE__II_1124041|
"""index: 2209, intensity: 6337.0, mobility: 0.921"""	0.019035	0.00748299	0.132472	QPPPPPYYPPEDKKTQ	generic|tr_Q3TRG5_Q3TRG5_MOUSE__II_1123726	|generic|sp_P97765_WBP2_MOUSE__II_1123728	|generic|sp_P97765-2_WBP2_MOUSE__II_1123726	|generic|chr11_-1_116079543_116079920_ENSMUST00000074628|
"""index: 12522, intensity: 26394.0, mobility: 0.978"""	0.0187611	0.00748299	0.132668	APNLSRMGAVPVMIPAQSKDGSIV	generic|sp_P97792_CXAR_MOUSE__chr16_1_78334866_78334964_ENSMUST00000231251|
"""index: 8843, intensity: 3669.0, mobility: 1.177"""	0.0167946	0.00748299	0.134086	FKPGEQVLLSNSNLQDA	generic|sp_Q8WTY4_CPIN1_MOUSE__chr8_-1_94823097_94823201_ENSMUST00000162357__II_861190	|generic|tr_F7BWP1_F7BWP1_MOUSE__chr8_-1_94823097_94823201_ENSMUST00000162357__II_3505169	|generic|II_861183_TX=10090|
"""index: 7153, intensity: 4036.0, mobility: 1.097"""	0.0155932	0.00748299	0.134958	ASPAAAGIPQAARSQCSARSARSPQRDWAGPAE	generic|tr_Q9D9H0_Q9D9H0_MOUSE|
"""index: 8106, intensity: 3306.0, mobility: 0.899"""	0.015319	0.00748299	0.135158	QSGFSLSGAQIDDNIPRRTT	generic|sp_O08553_DPYL2_MOUSE|
"""index: 5421, intensity: 3428.0, mobility: 1.216"""	0.0149256	0.00748299	0.135445	SAISSAVTSPPVGNQSRQTVP	generic|tr_E9Q828_E9Q828_MOUSE	|generic|tr_Q6Q476_Q6Q476_MOUSE	|generic|tr_H2BL43_H2BL43_MOUSE|
"""index: 1356, intensity: 7359.0, mobility: 0.990"""	0.0146617	0.00748299	0.135638	AAQGAMNQPQTQYS	generic|sp_Q9JKD3_SCAM5_MOUSE__chr9_-1_57443670_57443780_ENSMUST00000215208__II_3456302|
"""index: 7481, intensity: 4011.0, mobility: 0.996"""	0.0132264	0.00748299	0.136691	HEMFVSRGGHGQQDLFRVLKAYTLYRPEE	generic|tr_Q3US32_Q3US32_MOUSE	|generic|tr_Q8CI62_Q8CI62_MOUSE	|generic|tr_Q5SPX8_Q5SPX8_MOUSE	|generic|tr_Q8K2U6_Q8K2U6_MOUSE	|generic|sp_P58802_TB10A_MOUSE|
"""index: 13301, intensity: 4961.0, mobility: 0.951"""	0.0129446	0.00748299	0.136899	SVFQELGKLTGP	generic|sp_Q03517_SCG2_MOUSE	|generic|tr_Q4W8U9_Q4W8U9_MOUSE|
"""index: 2497, intensity: 2976.0, mobility: 0.853"""	0.0128309	0.00748299	0.136983	QAMEDIKQM	generic|sp_CAS1_BOVIN_|
"""index: 880, intensity: 7367.0, mobility: 0.848"""	0.00892714	0.00808625	0.13989	LEDEAKELQ	generic|tr_Q3UXY8_Q3UXY8_MOUSE	|generic|sp_P22005_PENK_MOUSE|
"""index: 3160, intensity: 2666.0, mobility: 0.969"""	0.00839411	0.00808625	0.140291	LSTSDTSHRGTPSEDEAKAETIRNL	generic|sp_Q8JZP2_SYN3_MOUSE__chr10_-1_86466975_86467268_ENSMUST00000145864__II_1149215	|generic|tr_Q9QZA3_Q9QZA3_MOUSE__chr10_-1_86407609_86407689_ENSMUST00000145864	|generic|tr_Q3KN99_Q3KN99_MOUSE__chr10_-1_86407609_86407689_ENSMUST00000145864|
"""index: 5812, intensity: 4159.0, mobility: 1.207"""	0.00809479	0.00808625	0.140517	GSQQPPQPQQAYSQKALL	generic|sp_P70297_STAM1_MOUSE__chr2_1_14102418_14102489_ENSMUST00000193636__II_1014500	|generic|IP_1121602_TX=10090	|generic|tr_Q3UMC8_Q3UMC8_MOUSE__chr2_1_14102418_14102489_ENSMUST00000193636	|generic|tr_Q9CU37_Q9CU37_MOUSE	|generic|tr_Q3TPR2_Q3TPR2_MOUSE__chr2_1_14141735_14141881_ENSMUST00000193636|
"""index: 3037, intensity: 4596.0, mobility: 0.895"""	0.00797502	0.00808625	0.140607	GTQVDEGVRSASKRIVAPPGGRSNITS	generic|tr_Q3TAS8_Q3TAS8_MOUSE__chr18_-1_43324332_43324412_ENSMUST00000237707	|generic|tr_E9PWE8_E9PWE8_MOUSE__chr18_-1_43324332_43324412_ENSMUST00000237707	|generic|sp_Q62188_DPYL3_MOUSE__chr18_-1_43324332_43324412_ENSMUST00000237707	|generic|tr_Q3TT92_Q3TT92_MOUSE__chr18_-1_43324332_43324412_ENSMUST00000237707|
"""index: 4802, intensity: 4407.0, mobility: 0.909"""	0.00700838	0.00808625	0.141338	QVANPNSAIFGGARPREEVVQKEQE	generic|tr_Q80U88_Q80U88_MOUSE__chr5_-1_134625358_134625459_ENSMUST00000202289__II_929730	|generic|tr_Q3V244_Q3V244_MOUSE__chr5_-1_134625358_134625459_ENSMUST00000202289__II_929730	|generic|tr_Q3TG58_Q3TG58_MOUSE__chr5_-1_134625358_134625459_ENSMUST00000202289__II_929730	|generic|tr_Q564E5_Q564E5_MOUSE__chr5_-1_134625358_134625459_ENSMUST00000202289__II_929730|
"""index: 8231, intensity: 3203.0, mobility: 1.039"""	0.00591973	0.00808625	0.142166	APPGRPDVFPPPLSSEHNGQVAEDAVSRPKDDGVPEVRA	generic|tr_A0A087WQ93_A0A087WQ93_MOUSE	|generic|sp_Q0VGU4_VGF_MOUSE|
"""index: 4149, intensity: 4122.0, mobility: 1.039"""	0.0052449	0.00808625	0.142681	TNEIVEEQYTPQS	generic|sp_Q03517_SCG2_MOUSE	|generic|tr_Q4W8U9_Q4W8U9_MOUSE|
"""index: 5289, intensity: 4298.0, mobility: 0.985"""	0.00451247	0.00808625	0.143242	PVVLTSGTGSQAQPQPAANQALAAGTH	generic|tr_Q3UR00_Q3UR00_MOUSE	|generic|tr_Q3UHW0_Q3UHW0_MOUSE	|generic|tr_Q3TQ21_Q3TQ21_MOUSE	|generic|tr_Q3TTW5_Q3TTW5_MOUSE	|generic|tr_Q3TRI4_Q3TRI4_MOUSE	|generic|tr_A8WHM8_A8WHM8_MOUSE	|generic|tr_E9Q6M7_E9Q6M7_MOUSE	|generic|sp_Q80U78_PUM1_MOUSE	|generic|sp_Q80U78-2_PUM1_MOUSE	|generic|sp_Q80U78-4_PUM1_MOUSE|
"""index: 10979, intensity: 4362.0, mobility: 1.048"""	0.00393138	0.00808625	0.143689	NQFLPYPYYAKPA	generic|sp_CASK_BOVIN_|
"""index: 1087, intensity: 5238.0, mobility: 0.846"""	0.00333961	0.00808625	0.144145	AQIDDNIPRRTTQ	generic|sp_O08553_DPYL2_MOUSE|
"""index: 5226, intensity: 3904.0, mobility: 0.882"""	0.00200272	0.00808625	0.145179	DIAGIQKLY	generic|sp_Q10738_MMP7_MOUSE	|generic|tr_Q6GXA3_Q6GXA3_MOUSE	|generic|tr_Q3UN27_Q3UN27_MOUSE|
"""index: 8053, intensity: 3297.0, mobility: 1.029"""	0	0.00808625	0.146741	APPGRPDVFPPPLSSEHNGQVAEDAVSRPKDDGVPEVRAA	generic|tr_A0A087WQ93_A0A087WQ93_MOUSE	|generic|sp_Q0VGU4_VGF_MOUSE|
"""index: 2642, intensity: 2588.0, mobility: 0.806"""	0	0.00808625	0.146741	SQIDDHVPKRASARIL	generic|sp_Q9EQF6_DPYL5_MOUSE__chr5_1_30791522_30791638_ENSMUST00000198503__II_944569|
"""index: 9604, intensity: 4363.0, mobility: 1.107"""	0	0.00808625	0.146741	EAILNKSRNIRTF	generic|chr8_1_85947135_85947185_ENSMUST00000053771|
"""index: 11773, intensity: 2810.0, mobility: 0.924"""	-0.00324524	0.0100874	0.149303	TISPLDLAKLN	generic|sp_P60335_PCBP1_MOUSE|
"""index: 3220, intensity: 3812.0, mobility: 1.031"""	-0.00324573	0.0100874	0.149303	AVPYPQRDMPIQA	generic|sp_CASB_BOVIN_|
"""index: 760, intensity: 2794.0, mobility: 0.947"""	-0.00423746	0.0100874	0.150094	SPPVGNQSRQTVP	generic|tr_E9Q828_E9Q828_MOUSE	|generic|tr_Q6Q476_Q6Q476_MOUSE	|generic|tr_H2BL43_H2BL43_MOUSE|
"""index: 2742, intensity: 7411.0, mobility: 1.017"""	-0.00507448	0.0107455	0.150764	NQPQTQYSATPNY	generic|sp_Q9JKD3_SCAM5_MOUSE__chr9_-1_57443670_57443780_ENSMUST00000215208__II_3456302|
"""index: 985, intensity: 3049.0, mobility: 1.185"""	-0.00708582	0.0107455	0.152384	AAAPGEQAGGAGAEGAAGGEPREAE	generic|sp_P26645_MARCS_MOUSE	|generic|tr_A0A0A1HAM8_A0A0A1HAM8_MOUSE|
"""index: 646, intensity: 2665.0, mobility: 0.873"""	-0.00890092	0.0113333	0.153859	YLKTVYQH	generic|sp_CAS2_BOVIN_|
"""index: 9605, intensity: 2784.0, mobility: 0.998"""	-0.00987782	0.0113333	0.154659	FSDIPNPIGSENSE	generic|sp_CAS1_BOVIN_|
"""index: 10987, intensity: 4877.0, mobility: 0.952"""	-0.00993107	0.0113333	0.154702	APNLSRMGAVPVMIPAQSKDGSIV	generic|sp_P97792_CXAR_MOUSE__chr16_1_78334866_78334964_ENSMUST00000231251|
"""index: 5142, intensity: 3228.0, mobility: 1.033"""	-0.00998276	0.0113333	0.154745	TPAGPGARAPLTGFSS	generic|tr_B2RRK2_B2RRK2_MOUSE__chr19_-1_5423851_5423880_ENSMUST00000148219	|generic|sp_Q3UH53_SDK1_MOUSE__chr19_-1_5423851_5423880_ENSMUST00000148219	|generic|sp_Q3UH53-2_SDK1_MOUSE__chr19_-1_5423851_5423880_ENSMUST00000148219	|generic|tr_Q3UNQ9_Q3UNQ9_MOUSE|
"""index: 7964, intensity: 4038.0, mobility: 0.937"""	-0.0100949	0.0113333	0.154837	MTGYGMPRQIM	generic|tr_Q9D6K2_Q9D6K2_MOUSE	|generic|sp_Q9R1Q8_TAGL3_MOUSE|
"""index: 9330, intensity: 2822.0, mobility: 0.942"""	-0.0102134	0.0113333	0.154934	KTVLFALNSIF	generic|chr1_-1_10034824_10035120_ENSMUST00000190155|
"""index: 7244, intensity: 3357.0, mobility: 1.013"""	-0.0108196	0.0113333	0.155432	PGPQSPSTKLSLTM	generic|sp_Q3UYI5_RGL3_MOUSE__II_3449740|
"""index: 7491, intensity: 3686.0, mobility: 0.871"""	-0.0108372	0.0113333	0.155447	FSLSGAQIDDNIPRRTTQ	generic|sp_O08553_DPYL2_MOUSE|
"""index: 2811, intensity: 2902.0, mobility: 1.147"""	-0.0110031	0.0113333	0.155583	YPSKPDNPGEDAPAEDMA	generic|sp_P57774_NPY_MOUSE__chr6_1_49823598_49829327_ENSMUST00000031843|
"""index: 673, intensity: 2679.0, mobility: 0.887"""	-0.011628	0.0113333	0.156099	EQVQPKPLES	generic|tr_Q9DBN0_Q9DBN0_MOUSE	|generic|sp_P06728_APOA4_MOUSE|
"""index: 2636, intensity: 4066.0, mobility: 1.012"""	-0.0116599	0.0113333	0.156125	GASQAGMTGYGMPRQ	generic|tr_Q9D6K2_Q9D6K2_MOUSE	|generic|sp_Q9WVA4_TAGL2_MOUSE	|generic|sp_Q9R1Q8_TAGL3_MOUSE|
"""index: 15575, intensity: 3226.0, mobility: 1.052"""	-0.0120917	0.0119601	0.156483	QRDFNLAVFIPPS	generic|sp_A2AJ76_HMCN2_MOUSE__II_1011788|
"""index: 2643, intensity: 3288.0, mobility: 0.970"""	-0.0121113	0.0119601	0.156499	QPQTQYSATPNY	generic|sp_Q9JKD3_SCAM5_MOUSE__chr9_-1_57443670_57443780_ENSMUST00000215208__II_3456302|
"""index: 1419, intensity: 5429.0, mobility: 0.859"""	-0.0122184	0.0119601	0.156588	LPAQSGSSRVL	generic|II_997117_TX=10090	|generic|II_997122_TX=10090	|generic|sp_Q8BTW8_CK5P1_MOUSE|
"""index: 8594, intensity: 2640.0, mobility: 0.925"""	-0.0122395	0.0119601	0.156605	SNPAVRTAAANAAAGAAENAFRAP	generic|tr_E9Q855_E9Q855_MOUSE__chr3_1_89180737_89180892_ENSMUST00000129294	|generic|tr_B2M0S2_B2M0S2_MOUSE__chr3_1_89175434_89175475_ENSMUST00000128318	|generic|tr_Q3UK26_Q3UK26_MOUSE__chr3_1_89180737_89180892_ENSMUST00000129294	|generic|sp_O35609_SCAM3_MOUSE__chr3_1_89180737_89180892_ENSMUST00000129294	|generic|tr_Q3TDM8_Q3TDM8_MOUSE__chr3_1_89180737_89180892_ENSMUST00000129294	|generic|tr_Q3UXS0_Q3UXS0_MOUSE__chr3_1_89180737_89180892_ENSMUST00000129294|
"""index: 3177, intensity: 2653.0, mobility: 0.832"""	-0.0125805	0.0119601	0.156888	KQETQSAEPPPPEPPRI	generic|sp_Q8BIF0_C99L2_MOUSE	|generic|sp_Q8BIF0-2_C99L2_MOUSE	|generic|tr_I7HJQ8_I7HJQ8_MOUSE	|generic|tr_A2AP74_A2AP74_MOUSE|
"""index: 1821, intensity: 5494.0, mobility: 0.931"""	-0.0162752	0.0131234	0.15998	IVAPPGGRANITS	generic|sp_O08553_DPYL2_MOUSE|
"""index: 6819, intensity: 6505.0, mobility: 0.909"""	-0.0165894	0.0131234	0.160245	DVPSERYLGY	generic|sp_CAS1_BOVIN_|
"""index: 9030, intensity: 3481.0, mobility: 0.888"""	-0.0168251	0.0131234	0.160445	VAPFPEVFGKEKVNE	generic|sp_CAS1_BOVIN_|
"""index: 9380, intensity: 3514.0, mobility: 1.041"""	-0.0169316	0.0131234	0.160535	GNPELVSKAGTSVLL	generic|sp_Q6Q477_AT2B4_MOUSE__II_1034961	|generic|tr_D1FNM9_D1FNM9_MOUSE__II_1034961|
"""index: 2410, intensity: 3038.0, mobility: 0.851"""	-0.0181887	0.0131234	0.161602	SQIDDHVPKRASARIL	generic|sp_Q9EQF6_DPYL5_MOUSE__chr5_1_30791522_30791638_ENSMUST00000198503__II_944569|
"""index: 1581, intensity: 3682.0, mobility: 0.937"""	-0.0187268	0.0131234	0.16206	TQEKNPLPSKETIEQEKQAGES	generic|sp_P20065_TYB4_MOUSE__chrX_-1_167207501_167208325_ENSMUST00000112175	|generic|tr_Q6ZWX2_Q6ZWX2_MOUSE__chrX_-1_167207501_167208325_ENSMUST00000112175|
"""index: 9093, intensity: 3320.0, mobility: 1.123"""	-0.0187548	0.0131234	0.162084	TPIVIQPASATETTQLT	generic|tr_Q921J3_Q921J3_MOUSE__chr2_1_181549329_181549376_ENSMUST00000116365	|generic|sp_P60904_DNJC5_MOUSE__chr2_1_181546445_181546492_ENSMUST00000116365|
"""index: 8844, intensity: 2518.0, mobility: 1.070"""	-0.0195883	0.0131234	0.162797	LPMPYPVTQGHQY	generic|tr_Z4YKC4_Z4YKC4_MOUSE__II_957367	|generic|tr_A0A0N4SVL0_A0A0N4SVL0_MOUSE__II_957367	|generic|tr_A0A0R4J112_A0A0R4J112_MOUSE__II_957367	|generic|tr_A2AMI2_A2AMI2_MOUSE__II_957367	|generic|tr_A2AMI3_A2AMI3_MOUSE	|generic|sp_Q80XI3_IF4G3_MOUSE	|generic|sp_Q80XI3-2_IF4G3_MOUSE	|generic|sp_Q80XI3-3_IF4G3_MOUSE	|generic|sp_Q80XI3-4_IF4G3_MOUSE	|generic|tr_A2AMI4_A2AMI4_MOUSE	|generic|tr_A2AMI6_A2AMI6_MOUSE	|generic|tr_Q8BQR8_Q8BQR8_MOUSE|
"""index: 3521, intensity: 4390.0, mobility: 1.027"""	-0.0202825	0.0131234	0.163392	LAGPELVKDTGTDTT	generic|sp_Q7TSJ2_MAP6_MOUSE__chr7_1_99336781_99337002_ENSMUST00000122101__II_884487	|generic|tr_A0A140LIT9_A0A140LIT9_MOUSE__chr7_1_99336781_99337002_ENSMUST00000122101|
"""index: 1374, intensity: 3195.0, mobility: 0.824"""	-0.0203879	0.0131234	0.163483	DPPPAPMQDRSPSPRHPDVS	generic|sp_P14873_MAP1B_MOUSE	|generic|tr_B2RQQ5_B2RQQ5_MOUSE	|generic|tr_Q3UF78_Q3UF78_MOUSE|
"""index: 8287, intensity: 3917.0, mobility: 0.829"""	-0.0204276	0.0131234	0.163517	YGGFMRSL	generic|tr_Q3UXY8_Q3UXY8_MOUSE	|generic|sp_P22005_PENK_MOUSE|
"""index: 6151, intensity: 3571.0, mobility: 1.060"""	-0.0204929	0.0131234	0.163573	TDQPSMPSDPSVNGPV	generic|tr_A0A286YE88_A0A286YE88_MOUSE__II_3464216	|generic|tr_G5E8R4_G5E8R4_MOUSE__chr19_-1_3526698_3526865_ENSMUST00000223919	|generic|sp_Q922D4_PP6R3_MOUSE__chr19_-1_3526698_3526865_ENSMUST00000223919	|generic|sp_Q922D4-2_PP6R3_MOUSE__chr19_-1_3526698_3526865_ENSMUST00000223919	|generic|chr19_-1_3457000_3459787_ENSMUST00000225475|
"""index: 640, intensity: 2831.0, mobility: 0.857"""	-0.0213957	0.0131234	0.164351	HPSYHTDGFN	generic|sp_P60904_DNJC5_MOUSE__chr2_1_181546445_181546492_ENSMUST00000116365|
"""index: 2839, intensity: 3600.0, mobility: 0.914"""	-0.0218993	0.0131234	0.164786	QAMEDIKQME	generic|sp_CAS1_BOVIN_|
"""index: 8985, intensity: 2769.0, mobility: 1.117"""	-0.0225603	0.0131234	0.165359	VAPFPEVFGKEKVN	generic|sp_CAS1_BOVIN_|
"""index: 5973, intensity: 7693.0, mobility: 1.106"""	-0.0226599	0.0131234	0.165446	QRNTQKARWWTKALMKMTVRMTGRRWKSLLNLCWTWEKILPPHRL	generic|II_910786_TX=10090|
"""index: 2065, intensity: 3022.0, mobility: 0.847"""	-0.0235496	0.0131234	0.16622	LSPILWTIC	generic|chrX_1_101318280_101318483_ENSMUST00000118111__IP_827758_TX=10090	|generic|chrX_1_101318238_101318483_ENSMUST00000118111__IP_827758_TX=10090|
"""index: 11202, intensity: 5019.0, mobility: 0.938"""	-0.0241022	0.0131234	0.166702	TDGFNLEDALK	generic|sp_Q8BIF0_C99L2_MOUSE	|generic|sp_Q8BIF0-2_C99L2_MOUSE	|generic|tr_I7HJQ8_I7HJQ8_MOUSE|
"""index: 1451, intensity: 3778.0, mobility: 0.903"""	-0.0242655	0.0131234	0.166845	IVAPPGGRSNIT	generic|tr_Q3TXY0_Q3TXY0_MOUSE__chr5_1_37273379_37273519_ENSMUST00000202377	|generic|tr_Q3TAS8_Q3TAS8_MOUSE__chr18_-1_43324332_43324412_ENSMUST00000237707	|generic|tr_Q6P1J1_Q6P1J1_MOUSE__chr5_1_37273379_37273519_ENSMUST00000202377	|generic|sp_P97427_DPYL1_MOUSE__chr5_1_37273379_37273519_ENSMUST00000202377	|generic|tr_E9PWE8_E9PWE8_MOUSE__chr18_-1_43324332_43324412_ENSMUST00000237707	|generic|sp_Q62188_DPYL3_MOUSE__chr18_-1_43324332_43324412_ENSMUST00000237707	|generic|tr_Q3TY94_Q3TY94_MOUSE__chr5_1_37273379_37273519_ENSMUST00000202377	|generic|tr_Q3TT92_Q3TT92_MOUSE__chr18_-1_43324332_43324412_ENSMUST00000237707|
"""index: 1049, intensity: 11812.0, mobility: 0.769"""	-0.0253086	0.0137525	0.167759	QLYENKPRRP	generic|sp_Q9D3P9_NEUT_MOUSE|
"""index: 8318, intensity: 5753.0, mobility: 1.034"""	-0.0260363	0.0137525	0.1684	APPGRPDVFPPPLSSEHNGQVAEDAVSRPKDDGVPEVRAA	generic|tr_A0A087WQ93_A0A087WQ93_MOUSE	|generic|sp_Q0VGU4_VGF_MOUSE|
"""index: 6781, intensity: 2766.0, mobility: 1.110"""	-0.0263271	0.0137525	0.168656	AVGSYIYDKDPEGTVQP	generic|tr_A0A0G2JF37_A0A0G2JF37_MOUSE__chr12_1_113144264_113145030_ENSMUST00000196015	|generic|tr_Q4FJU3_Q4FJU3_MOUSE__chr12_1_113144264_113145030_ENSMUST00000196015|
"""index: 12795, intensity: 3085.0, mobility: 0.998"""	-0.0276425	0.0142211	0.16982	APNLSRMGAVPVMIPAQSKDGSIV	generic|sp_P97792_CXAR_MOUSE__chr16_1_78334866_78334964_ENSMUST00000231251|
"""index: 7810, intensity: 6989.0, mobility: 0.900"""	-0.0284346	0.0142211	0.170525	AQQESPPKNYLGVEEEKIMDHSHSDGLH	generic|sp_Q6P5F6_S39AA_MOUSE|
"""index: 17605, intensity: 3982.0, mobility: 1.195"""	-0.0287522	0.0142211	0.170808	SHYEEGPGKNLPFSVENKWRLLAMMTVYFGSGFAAPFFIVRHQLLKK	generic|sp_P17665_COX7C_MOUSE|
"""index: 1189, intensity: 3499.0, mobility: 0.877"""	-0.0294411	0.0142211	0.171423	KHMDPPPAPMQDRSPSPRHPDVS	generic|sp_P14873_MAP1B_MOUSE	|generic|tr_B2RQQ5_B2RQQ5_MOUSE	|generic|tr_Q3UF78_Q3UF78_MOUSE|
"""index: 4516, intensity: 6261.0, mobility: 0.973"""	-0.0295686	0.0142211	0.171537	KMMIRILNYGM	generic|chr1_1_105687379_105691930_ENSMUST00000039173	|generic|chr1_1_105687379_105691930_ENSMUST00000039173|
"""index: 2254, intensity: 2671.0, mobility: 0.906"""	-0.0299351	0.0142211	0.171866	LSTSDTSHRGTPSEDEAKAETIRNLR	generic|sp_Q8JZP2_SYN3_MOUSE__chr10_-1_86466975_86467268_ENSMUST00000145864__II_1149215	|generic|tr_Q9QZA3_Q9QZA3_MOUSE__chr10_-1_86407609_86407689_ENSMUST00000145864	|generic|tr_Q3KN99_Q3KN99_MOUSE__chr10_-1_86407609_86407689_ENSMUST00000145864|
"""index: 3050, intensity: 3781.0, mobility: 0.934"""	-0.0300814	0.0142211	0.171997	STISSSPIHQLS	generic|tr_B7ZNF6_B7ZNF6_MOUSE__chr15_1_31027559_31027672_ENSMUST00000228827	|generic|sp_O35927_CTND2_MOUSE__chr15_1_31027559_31027672_ENSMUST00000228827	|generic|sp_O35927-2_CTND2_MOUSE__chr15_1_31027559_31027672_ENSMUST00000228827	|generic|tr_E9QKH8_E9QKH8_MOUSE__chr15_1_31027559_31027672_ENSMUST00000228827|
"""index: 5654, intensity: 5614.0, mobility: 0.935"""	-0.030762	0.0142211	0.172609	DIPNPIGSENSE	generic|sp_CAS1_BOVIN_|
"""index: 4357, intensity: 2794.0, mobility: 0.826"""	-0.0308364	0.0142211	0.172675	EPVSELLK	generic|tr_Q8C243_Q8C243_MOUSE__chr7_-1_142387733_142387786_ENSMUST00000153679__IP_880233	|generic|II_880227_TX=10090	|generic|tr_Q3U651_Q3U651_MOUSE__chr7_-1_142387733_142387786_ENSMUST00000153679	|generic|tr_Q3TWR6_Q3TWR6_MOUSE	|generic|tr_Q3UC89_Q3UC89_MOUSE__chr7_-1_142387733_142387786_ENSMUST00000153679	|generic|tr_Q3UAQ1_Q3UAQ1_MOUSE__chr7_-1_142387733_142387786_ENSMUST00000153679	|generic|tr_Q3U7P0_Q3U7P0_MOUSE__chr7_-1_142387733_142387786_ENSMUST00000153679	|generic|tr_Q3TJN3_Q3TJN3_MOUSE__chr7_-1_142387733_142387786_ENSMUST00000153679	|generic|tr_Q3TXL5_Q3TXL5_MOUSE__chr7_-1_142387733_142387786_ENSMUST00000153679	|generic|chr7_-1_142385402_142385611_ENSMUST00000153679	|generic|tr_Q3TWD0_Q3TWD0_MOUSE__chr7_-1_142387733_142387786_ENSMUST00000153679	|generic|tr_Q3U8W5_Q3U8W5_MOUSE__chr7_-1_142387733_142387786_ENSMUST00000153679	|generic|tr_F8WIR1_F8WIR1_MOUSE__chr7_-1_142387733_142387786_ENSMUST00000153679	|generic|tr_Q3UCD9_Q3UCD9_MOUSE__chr7_-1_142387733_142387786_ENSMUST00000153679	|generic|tr_Q3UCW4_Q3UCW4_MOUSE__chr7_-1_142387733_142387786_ENSMUST00000153679	|generic|tr_Q3U7I9_Q3U7I9_MOUSE__chr7_-1_142387733_142387786_ENSMUST00000153679	|generic|tr_Q3TIR0_Q3TIR0_MOUSE__chr7_-1_142387733_142387786_ENSMUST00000153679|
"""index: 1589, intensity: 3315.0, mobility: 0.899"""	-0.0313036	0.0142211	0.173096	LPTKETIEQEKRSEIS	generic|tr_A6H6H4_A6H6H4_MOUSE|
"""index: 451, intensity: 2888.0, mobility: 0.783"""	-0.0319094	0.0142211	0.173644	SSTAAPQRPIATQRTT	generic|sp_Q61166_MARE1_MOUSE|
"""index: 8595, intensity: 5040.0, mobility: 0.835"""	-0.0320074	0.0142211	0.173732	QLYENKPRRPYIL	generic|sp_Q9D3P9_NEUT_MOUSE|
"""index: 10925, intensity: 4730.0, mobility: 0.982"""	-0.0320206	0.0142211	0.173744	EFSSDTRALSRCKAMSGSFQRGR	generic|tr_V9GWU7_V9GWU7_MOUSE__chr6_-1_120002189_120002227_ENSMUST00000159397__II_829861	|generic|sp_Q80XP9_WNK3_MOUSE__chr6_-1_120002189_120002227_ENSMUST00000159397__II_829861	|generic|sp_Q80XP9-2_WNK3_MOUSE__chr6_-1_120002189_120002227_ENSMUST00000159397__II_829861|
"""index: 2930, intensity: 3224.0, mobility: 0.792"""	-0.0320869	0.0142211	0.173804	FGPKGFGY	generic|tr_Q6QMT3_Q6QMT3_MOUSE__II_3469080	|generic|sp_P97314_CSRP2_MOUSE__II_3469080	|generic|tr_Q71V27_Q71V27_MOUSE__II_3469080	|generic|tr_Q9D1M8_Q9D1M8_MOUSE|
"""index: 11733, intensity: 3008.0, mobility: 1.011"""	-0.0325123	0.0142211	0.17419	ATLDVYNPFENR	generic|tr_E9Q855_E9Q855_MOUSE__chr3_1_89180737_89180892_ENSMUST00000129294	|generic|tr_B2M0S3_B2M0S3_MOUSE__chr3_1_89175434_89175475_ENSMUST00000128318	|generic|tr_B2M0S2_B2M0S2_MOUSE__chr3_1_89175434_89175475_ENSMUST00000128318	|generic|tr_Q3UK26_Q3UK26_MOUSE__chr3_1_89180737_89180892_ENSMUST00000129294	|generic|sp_O35609_SCAM3_MOUSE__chr3_1_89180737_89180892_ENSMUST00000129294	|generic|chr3_1_89177999_89178079_ENSMUST00000136165	|generic|tr_Q3TDM8_Q3TDM8_MOUSE__chr3_1_89180737_89180892_ENSMUST00000129294	|generic|tr_Q3UXS0_Q3UXS0_MOUSE__chr3_1_89180737_89180892_ENSMUST00000129294|
"""index: 740, intensity: 2751.0, mobility: 0.842"""	-0.0325608	0.0142211	0.174234	SYETIEKTT	generic|tr_B2RQQ5_B2RQQ5_MOUSE|
"""index: 1130, intensity: 2631.0, mobility: 1.006"""	-0.0328458	0.0142211	0.174492	AQQKEPMIGVNQE	generic|sp_CAS1_BOVIN_|
"""index: 4433, intensity: 2995.0, mobility: 0.889"""	-0.0339479	0.0142211	0.175496	NPEFVEQIR	generic|sp_Q8BJU0_SGTA_MOUSE__chr10_-1_81049249_81049338_ENSMUST00000219126__II_3468303	|generic|sp_Q8BJU0-2_SGTA_MOUSE__chr10_-1_81049249_81049338_ENSMUST00000219126__II_3468303|
"""index: 2090, intensity: 3163.0, mobility: 0.993"""	-0.0367655	0.0142211	0.178083	GGGGGGGLGSGGSIRSSY	generic|sp_K1C9_HUMAN_|
"""index: 8154, intensity: 3657.0, mobility: 1.013"""	-0.0371148	0.0142211	0.178405	AVPITPTLNREQL	generic|sp_CAS2_BOVIN_|
"""index: 6040, intensity: 34756.0, mobility: 0.975"""	-0.0377014	0.0148196	0.178949	MTMLVLSILKARPRTNVCSSLPMLSLWLENTKAPVE	generic|IP_828422_TX=10090|
"""index: 10692, intensity: 3129.0, mobility: 0.966"""	-0.0383774	0.0148196	0.179577	STTPEEVLEKLKTEAEKK	generic|sp_Q9CRC3_CO040_MOUSE	|generic|tr_Q3TDI7_Q3TDI7_MOUSE|
"""index: 9004, intensity: 2521.0, mobility: 0.966"""	-0.0393055	0.0148196	0.180442	ISTPEELGLDKV	generic|sp_P12787_COX5A_MOUSE__chr9_1_57531738_57531782_ENSMUST00000213678__II_1928612|
"""index: 2211, intensity: 3921.0, mobility: 0.794"""	-0.0393673	0.0148196	0.180499	QIDDHVPKRASARIL	generic|sp_Q9EQF6_DPYL5_MOUSE__chr5_1_30791522_30791638_ENSMUST00000198503__II_944569|
"""index: 11372, intensity: 2729.0, mobility: 0.941"""	-0.0395043	0.0148196	0.180627	TVGLNVPASVRF	generic|sp_Q9CR68_UCRI_MOUSE|
"""index: 16139, intensity: 2544.0, mobility: 0.977"""	-0.040079	0.0154143	0.181165	RRKERHGRQ	generic|IP_1102798_TX=10090|
"""index: 3508, intensity: 17552.0, mobility: 0.909"""	-0.0404677	0.0154143	0.18153	AEPPPPEPPRI	generic|sp_Q8BIF0_C99L2_MOUSE	|generic|sp_Q8BIF0-2_C99L2_MOUSE	|generic|tr_I7HJQ8_I7HJQ8_MOUSE	|generic|tr_A2AP74_A2AP74_MOUSE|
"""index: 6876, intensity: 4260.0, mobility: 1.012"""	-0.0407431	0.0154143	0.181788	QVANPNSAIFGGARP	generic|tr_Q80U88_Q80U88_MOUSE__chr5_-1_134625358_134625459_ENSMUST00000202289__II_929730	|generic|tr_Q3V244_Q3V244_MOUSE__chr5_-1_134625358_134625459_ENSMUST00000202289__II_929730	|generic|tr_Q3TG58_Q3TG58_MOUSE__chr5_-1_134625358_134625459_ENSMUST00000202289__II_929730	|generic|tr_Q564E5_Q564E5_MOUSE__chr5_-1_134625358_134625459_ENSMUST00000202289__II_929730|
"""index: 2864, intensity: 3635.0, mobility: 0.951"""	-0.0412984	0.0154143	0.182311	AQPGLADQAAKLS	generic|tr_B1AQX6_B1AQX6_MOUSE	|generic|tr_B1AQX9_B1AQX9_MOUSE	|generic|tr_B1AQX7_B1AQX7_MOUSE	|generic|sp_Q9QWI6_SRCN1_MOUSE__chr11_-1_8545308_8545337_ENSMUST00000239091	|generic|sp_Q9QWI6-2_SRCN1_MOUSE__chr11_-1_8545308_8545337_ENSMUST00000239091	|generic|sp_Q9QWI6-3_SRCN1_MOUSE__chr11_-1_8545308_8545337_ENSMUST00000239091	|generic|tr_B1AQX8_B1AQX8_MOUSE	|generic|tr_A0A571BG39_A0A571BG39_MOUSE	|generic|tr_A0A571BDG0_A0A571BDG0_MOUSE	|generic|tr_A0A571BDG6_A0A571BDG6_MOUSE|
"""index: 11054, intensity: 4078.0, mobility: 0.846"""	-0.0421567	0.0154143	0.183121	APFPEVFGKEKVNEL	generic|sp_CAS1_BOVIN_|
"""index: 8016, intensity: 3093.0, mobility: 1.043"""	-0.0439597	0.0159642	0.184832	QMEEKPVPAAPVPSPVAPAPVPSRRNPPGGKSSLVLG	generic|sp_P97825_JUPI1_MOUSE__II_1124041|
"""index: 7939, intensity: 4057.0, mobility: 1.013"""	-0.0440814	0.0159642	0.184948	QMEEKPVPAAPVPSPVAPAPVPSRRNPPGGKSSLVLG	generic|sp_P97825_JUPI1_MOUSE__II_1124041|
"""index: 12559, intensity: 2887.0, mobility: 1.053"""	-0.0449704	0.0159642	0.185797	YQEPVLGPVRGPFP	generic|sp_CASB_BOVIN_|
"""index: 11553, intensity: 2859.0, mobility: 1.136"""	-0.0452898	0.0159642	0.186103	SGTPIKIEDPNQFVPLN	generic|sp_Q9QYB5_ADDG_MOUSE	|generic|sp_Q9QYB5-2_ADDG_MOUSE	|generic|tr_A0A494B9K4_A0A494B9K4_MOUSE	|generic|tr_Q8BM29_Q8BM29_MOUSE	|generic|tr_Q9JLE2_Q9JLE2_MOUSE	|generic|tr_Q05C56_Q05C56_MOUSE	|generic|tr_Q05DT0_Q05DT0_MOUSE|
"""index: 7478, intensity: 2919.0, mobility: 0.859"""	-0.0457943	0.0159642	0.186586	FSLSGAQIDDNIPRRTTQ	generic|sp_O08553_DPYL2_MOUSE|
"""index: 1134, intensity: 3020.0, mobility: 0.958"""	-0.046105	0.0159642	0.186885	AQGAMNQPQTQYS	generic|sp_Q9JKD3_SCAM5_MOUSE__chr9_-1_57443670_57443780_ENSMUST00000215208__II_3456302|
"""index: 1435, intensity: 3094.0, mobility: 0.822"""	-0.0488647	0.0159642	0.189554	DPPPAPMQDRSPSPRHPDVS	generic|sp_P14873_MAP1B_MOUSE	|generic|tr_B2RQQ5_B2RQQ5_MOUSE	|generic|tr_Q3UF78_Q3UF78_MOUSE|
"""index: 10050, intensity: 3475.0, mobility: 0.813"""	-0.0492334	0.0159642	0.189913	AIPQPDLTKLHQLAMQQSH	generic|tr_Q3TF69_Q3TF69_MOUSE__II_3495156	|generic|tr_A0A2R8W6U6_A0A2R8W6U6_MOUSE__chr15_1_102490634_102490807_ENSMUST00000230631__II_772974	|generic|tr_A0A2R8VHP9_A0A2R8VHP9_MOUSE__chr15_1_102490634_102490807_ENSMUST00000230631__II_772974	|generic|sp_Q61990_PCBP2_MOUSE__chr15_1_102490634_102490807_ENSMUST00000230631__II_772974	|generic|sp_Q61990-2_PCBP2_MOUSE__chr15_1_102490634_102490807_ENSMUST00000230631__II_772974	|generic|sp_Q61990-3_PCBP2_MOUSE__chr15_1_102490634_102490807_ENSMUST00000230631__II_772974	|generic|tr_A0A2R8VI92_A0A2R8VI92_MOUSE__chr15_1_102490634_102490807_ENSMUST00000230631__II_772974	|generic|tr_B2M1R7_B2M1R7_MOUSE__chr15_1_102490634_102490807_ENSMUST00000230631__II_772974	|generic|tr_Q3TT81_Q3TT81_MOUSE__chr15_1_102490634_102490807_ENSMUST00000230631__II_772974	|generic|tr_A0A2R8W6H3_A0A2R8W6H3_MOUSE__chr15_1_102490634_102490807_ENSMUST00000230631__II_772974	|generic|tr_A0A2R8VKF0_A0A2R8VKF0_MOUSE	|generic|tr_A0A2R8VHZ0_A0A2R8VHZ0_MOUSE	|generic|tr_A0A2R8VJY1_A0A2R8VJY1_MOUSE	|generic|tr_A0A2R8VI73_A0A2R8VI73_MOUSE	|generic|tr_A0A2R8VI12_A0A2R8VI12_MOUSE	|generic|tr_A0A2R8VHY9_A0A2R8VHY9_MOUSE	|generic|tr_A0A2R8VHL8_A0A2R8VHL8_MOUSE|
"""index: 1846, intensity: 4583.0, mobility: 0.879"""	-0.0492421	0.0159642	0.189921	TLPTKETIEQEKRSEIS	generic|tr_A6H6H4_A6H6H4_MOUSE|
"""index: 1710, intensity: 2577.0, mobility: 0.880"""	-0.0496611	0.0165184	0.19033	LPTKETIEQEKRSEIS	generic|tr_A6H6H4_A6H6H4_MOUSE|
"""index: 2390, intensity: 3611.0, mobility: 0.848"""	-0.050593	0.0165184	0.191241	SVPFDHLGK	generic|sp_Q9JMK2_KC1E_MOUSE__II_1087695	|generic|tr_Q8CBH9_Q8CBH9_MOUSE__II_1087695	|generic|tr_Q9QUI3_Q9QUI3_MOUSE__II_1087695|
[truncated: 1,216,054 more chars]
