# Supplementary material for: Ion Mobility Coupled to a Time-of-Flight Mass Analyzer Combined With Fragment Intensity Predictions Improves Identification of Classical Bioactive Peptides and Small Open Reading Frame-Encoded Peptides
Source: Front Cell Dev Biol. 2021 Sep 17;9:720570. doi: 10.3389/fcell.2021.720570 (PMC8484717; doi:10.3389/fcell.2021.720570)
Supplement: Supplementary file 14 [file Data_Sheet_2.ZIP › sORFs_P5_anterior_a_1_1_1112.msgf_searchenginefeatures.pout_dec]

PSMId	score	q-value	posterior_error_prob	peptide	proteinIds
"""index: 4750, intensity: 4100.0, mobility: 0.982"""	0.553265	0.00181324	0.00606906	EPEPEPEPEPEPQPEPKPEPEPQPE	generic|II_834726_TX=10090_REVERSED	|generic|tr_Q9JLE7_Q9JLE7_MOUSE_REVERSED	|generic|tr_A2AMW3_A2AMW3_MOUSE_REVERSED	|generic|tr_Q9JLE8_Q9JLE8_MOUSE_REVERSED|
"""index: 3845, intensity: 52756.0, mobility: 1.064"""	0.197817	0.00227273	0.048451	QSHSIGINSAAMNRQLLPPPLNMPPPTLNPPPTMTAQAQPGGPVSHPS	generic|tr_A0A5F8MQ39_A0A5F8MQ39_MOUSE_REVERSED	|generic|sp_Q8BRB7_KAT6B_MOUSE_REVERSED	|generic|sp_Q8BRB7-2_KAT6B_MOUSE_REVERSED	|generic|tr_Q3UH94_Q3UH94_MOUSE_REVERSED|
"""index: 5831, intensity: 3142.0, mobility: 1.063"""	0.0960676	0.003003	0.0865735	SIPKRSYCWLPMATAATTSKQMTPWDTSWTGPVKRGGKSASTYAR	generic|IP_1002208_TX=10090_REVERSED|
"""index: 6110, intensity: 4170.0, mobility: 0.990"""	0.0931459	0.00370096	0.0880058	VPLTQKSVSFFK	generic|IP_934767_TX=10090_REVERSED|
"""index: 350, intensity: 2979.0, mobility: 0.839"""	0.0814628	0.00432277	0.0939563	VLPDSAREE	generic|IP_884880_TX=10090_REVERSED|
"""index: 2594, intensity: 28030.0, mobility: 0.914"""	0.0570138	0.00495751	0.107628	APHAAPLGRQHG	generic|chr6_-1_24664528_24664743_ENSMUST00000031695_REVERSED|
"""index: 18208, intensity: 2592.0, mobility: 1.234"""	0.045061	0.00559441	0.114952	ICPILVLLLFRLL	generic|tr_H3BLR7_H3BLR7_MOUSE__II_938821_REVERSED	|generic|sp_Q9Z319_CORIN_MOUSE_REVERSED	|generic|sp_Q9Z319-2_CORIN_MOUSE_REVERSED	|generic|tr_H3BLB2_H3BLB2_MOUSE_REVERSED	|generic|tr_B7ZNH6_B7ZNH6_MOUSE_REVERSED	|generic|tr_H3BKS9_H3BKS9_MOUSE_REVERSED|
"""index: 13453, intensity: 2919.0, mobility: 1.147"""	0.0369466	0.00623701	0.120178	RCRFVFNSNRLVCL	generic|IP_857232_TX=10090_REVERSED|
"""index: 6219, intensity: 5003.0, mobility: 0.915"""	0.0296954	0.00684932	0.125027	LGQSAVVVATPVAVAAAAAAAAALDLMWWIRM	generic|chr15_-1_37448276_37459353_ENSMUST00000120746__IP_1085964_TX=10090_REVERSED|
"""index: 553, intensity: 2832.0, mobility: 0.914"""	0.0190668	0.00748299	0.132449	LISQASTHYIV	generic|sp_P07759_SPA3K_MOUSE_REVERSED	|generic|tr_A0A0R4J0I1_A0A0R4J0I1_MOUSE_REVERSED|
"""index: 5155, intensity: 21654.0, mobility: 0.845"""	0.00917041	0.00808625	0.139707	EASDLRAKVAELSDEK	generic|sp_Q922J3_CLIP1_MOUSE__chr5_-1_123590789_123590845_ENSMUST00000125340__II_931266_REVERSED	|generic|sp_Q922J3-2_CLIP1_MOUSE__chr5_-1_123590789_123590845_ENSMUST00000125340__II_931266_REVERSED	|generic|tr_D3Z2Z1_D3Z2Z1_MOUSE__chr5_-1_123590789_123590845_ENSMUST00000125340__II_931266_REVERSED	|generic|tr_F6RCU2_F6RCU2_MOUSE__chr5_-1_123590789_123590845_ENSMUST00000125340__II_931276_REVERSED	|generic|tr_F8WIA1_F8WIA1_MOUSE__chr5_-1_123590789_123590845_ENSMUST00000125340__II_931266_REVERSED	|generic|tr_Q8C0S5_Q8C0S5_MOUSE__chr5_-1_123641774_123641875_ENSMUST00000144121_REVERSED	|generic|tr_D3Z3M7_D3Z3M7_MOUSE__chr5_-1_123590789_123590845_ENSMUST00000125340_REVERSED|
"""index: 8142, intensity: 4267.0, mobility: 1.137"""	-0.000326853	0.00876011	0.146997	KEDALSKRERQESPLKSHPSKRGSSVSAPSPS	generic|tr_Q3TQI2_Q3TQI2_MOUSE__chrX_1_20851679_20851816_ENSMUST00000136451__II_836925_REVERSED	|generic|tr_E9Q0P8_E9Q0P8_MOUSE__chrX_1_20851679_20851816_ENSMUST00000136451__II_836925_REVERSED	|generic|sp_P04627_ARAF_MOUSE__chrX_1_20851679_20851816_ENSMUST00000136451__II_836944_REVERSED	|generic|tr_Q3UXR0_Q3UXR0_MOUSE__chrX_1_20851679_20851816_ENSMUST00000136451_REVERSED|
"""index: 1841, intensity: 3057.0, mobility: 0.798"""	-0.00107509	0.00943396	0.147585	APGGLSQCK	generic|sp_E9PYL2_PRR12_MOUSE__chr7_-1_45028478_45028621_ENSMUST00000210410_REVERSED|
"""index: 2437, intensity: 2516.0, mobility: 0.982"""	-0.00302258	0.0100874	0.149126	QGPPEEDLKLQR	generic|tr_B1AST7_B1AST7_MOUSE__II_957693_REVERSED	|generic|tr_E9Q1Q1_E9Q1Q1_MOUSE__II_957693_REVERSED	|generic|tr_Q9DBV8_Q9DBV8_MOUSE_REVERSED	|generic|tr_A0A668KLF8_A0A668KLF8_MOUSE_REVERSED	|generic|sp_Q60592_MAST2_MOUSE_REVERSED	|generic|tr_E9QLW6_E9QLW6_MOUSE_REVERSED	|generic|tr_B1AST8_B1AST8_MOUSE_REVERSED	|generic|tr_A0A668KL31_A0A668KL31_MOUSE_REVERSED|
"""index: 8525, intensity: 4890.0, mobility: 1.109"""	-0.00460741	0.0107455	0.150389	YKQIWPGFATLGYY	generic|sp_Q9EQC4_ELOV4_MOUSE_REVERSED	|generic|tr_V9GXI2_V9GXI2_MOUSE_REVERSED|
"""index: 11861, intensity: 41882.0, mobility: 0.963"""	-0.00763222	0.0113333	0.152827	WKRRSHHK	generic|sp_Q9DAK3_RHBT1_MOUSE_REVERSED	|generic|tr_B7ZMU4_B7ZMU4_MOUSE_REVERSED	|generic|tr_Q6A003_Q6A003_MOUSE_REVERSED	|generic|tr_E9PZ72_E9PZ72_MOUSE_REVERSED	|generic|tr_Q499C9_Q499C9_MOUSE_REVERSED|
"""index: 2948, intensity: 2648.0, mobility: 0.805"""	-0.0118452	0.0119601	0.156279	SPGPLRDW	generic|IP_1076260_TX=10090_REVERSED	|generic|IP_1076243_TX=10090_REVERSED|
"""index: 11277, intensity: 3701.0, mobility: 0.878"""	-0.0127694	0.0126246	0.157045	VYVEPFQDK	generic|IP_824830_TX=10090_REVERSED	|generic|IP_948479_TX=10090_REVERSED	|generic|tr_A0A0G2JEP8_A0A0G2JEP8_MOUSE_REVERSED	|generic|tr_A0A0A6YWJ1_A0A0A6YWJ1_MOUSE_REVERSED	|generic|tr_Q9CR99_Q9CR99_MOUSE_REVERSED	|generic|tr_Q4VAE6_Q4VAE6_MOUSE_REVERSED	|generic|tr_C0IQA7_C0IQA7_MOUSE_REVERSED	|generic|tr_A0A0A6YXF6_A0A0A6YXF6_MOUSE_REVERSED	|generic|sp_Q62159_RHOC_MOUSE__chr3_1_104793960_104794043_ENSMUST00000176347_REVERSED	|generic|tr_H3BL56_H3BL56_MOUSE_REVERSED|
"""index: 7813, intensity: 4095.0, mobility: 1.092"""	-0.0140936	0.0131234	0.158148	LSPPAPPKEMKFHFQLFFFKGEAKDIER	generic|sp_Q62203_SF3A2_MOUSE_REVERSED|
"""index: 545, intensity: 4205.0, mobility: 0.946"""	-0.0251808	0.0137525	0.167647	WLEESQSTGSP	generic|IP_974426_TX=10090_REVERSED|
"""index: 8296, intensity: 4064.0, mobility: 0.908"""	-0.0266796	0.0142211	0.168967	KEEEEKEKEKQQQK	generic|tr_Q9D9N1_Q9D9N1_MOUSE_REVERSED	|generic|tr_Q6P8Y2_Q6P8Y2_MOUSE_REVERSED	|generic|tr_Q0P5Z0_Q0P5Z0_MOUSE_REVERSED|
"""index: 11004, intensity: 2998.0, mobility: 1.188"""	-0.0376902	0.0148196	0.178938	EDGSVTPTACLNVSQVVT	generic|IP_1051960_TX=10090_REVERSED|
"""index: 1071, intensity: 2605.0, mobility: 0.942"""	-0.0396589	0.0154143	0.180772	IEGTDGRPFSR	generic|tr_Q3U247_Q3U247_MOUSE_REVERSED	|generic|tr_Q3TYF1_Q3TYF1_MOUSE_REVERSED	|generic|sp_Q61127_NAB2_MOUSE_REVERSED	|generic|sp_Q61127-2_NAB2_MOUSE_REVERSED	|generic|tr_Q3TBL2_Q3TBL2_MOUSE_REVERSED|
"""index: 5764, intensity: 5379.0, mobility: 1.023"""	-0.0435091	0.0159642	0.184403	RRGRRGGAHGGSSHGTAQQRER	generic|IP_1104712_TX=10090_REVERSED|
"""index: 12445, intensity: 4089.0, mobility: 0.877"""	-0.04941	0.0165184	0.190085	EPPNLVKNH	generic|tr_Q3U7P4_Q3U7P4_MOUSE_REVERSED|
"""index: 6164, intensity: 5316.0, mobility: 1.060"""	-0.0524902	0.0171429	0.193107	RKEAESMVKWEA	generic|sp_P53783_SOX1_MOUSE_REVERSED|
"""index: 13685, intensity: 2764.0, mobility: 1.170"""	-0.0537851	0.0177778	0.194389	SERRPLPPRLPAPIVM	generic|IP_836027_TX=10090_REVERSED	|generic|chrX_-1_38564095_38564953_ENSMUST00000115118_REVERSED|
"""index: 2393, intensity: 2915.0, mobility: 0.936"""	-0.0542184	0.0183893	0.19482	AHWPVPVLLYT	generic|IP_942213_TX=10090_REVERSED|
"""index: 5113, intensity: 4039.0, mobility: 0.845"""	-0.0558631	0.0189036	0.196462	EASDLRAKVAELSDEK	generic|sp_Q922J3_CLIP1_MOUSE__chr5_-1_123590789_123590845_ENSMUST00000125340__II_931266_REVERSED	|generic|sp_Q922J3-2_CLIP1_MOUSE__chr5_-1_123590789_123590845_ENSMUST00000125340__II_931266_REVERSED	|generic|tr_D3Z2Z1_D3Z2Z1_MOUSE__chr5_-1_123590789_123590845_ENSMUST00000125340__II_931266_REVERSED	|generic|tr_F6RCU2_F6RCU2_MOUSE__chr5_-1_123590789_123590845_ENSMUST00000125340__II_931276_REVERSED	|generic|tr_F8WIA1_F8WIA1_MOUSE__chr5_-1_123590789_123590845_ENSMUST00000125340__II_931266_REVERSED	|generic|tr_Q8C0S5_Q8C0S5_MOUSE__chr5_-1_123641774_123641875_ENSMUST00000144121_REVERSED	|generic|tr_D3Z3M7_D3Z3M7_MOUSE__chr5_-1_123590789_123590845_ENSMUST00000125340_REVERSED|
"""index: 18631, intensity: 2613.0, mobility: 1.091"""	-0.0637092	0.0193508	0.204448	RVRWKEGPVRGTRRWPSTQTWLPAAPTPTPQVRRRT	generic|chr15_1_98635173_98639838_ENSMUST00000003442__IP_1086136_TX=10090_REVERSED	|generic|chr15_1_98635083_98639838_ENSMUST00000003442__IP_1086136_TX=10090_REVERSED|
"""index: 8838, intensity: 3249.0, mobility: 0.879"""	-0.0706443	0.0199626	0.211723	GAAGSYGLSAPRSSPTSSSPTSRTSPHF	generic|sp_Q91W67_UBL7_MOUSE__II_3456338_REVERSED	|generic|tr_Q52L66_Q52L66_MOUSE__II_3456338_REVERSED|
"""index: 7286, intensity: 2576.0, mobility: 1.000"""	-0.0712761	0.0205736	0.212396	NHQSFCSILKRK	generic|IP_2443604_TX=10090_REVERSED|
"""index: 627, intensity: 6934.0, mobility: 0.742"""	-0.0720919	0.0211443	0.213267	ASLAKDLA	generic|sp_Q921W0_CHM1A_MOUSE__chr8_-1_123206140_123206211_ENSMUST00000167655__II_860458_REVERSED|
"""index: 7984, intensity: 4435.0, mobility: 1.130"""	-0.078254	0.0216584	0.21994	ERPPTPPMRNSRNKLKNWPLAHTLCW	generic|IP_969508_TX=10090_REVERSED|
"""index: 5914, intensity: 6985.0, mobility: 0.974"""	-0.0853864	0.0221538	0.227869	WQSLTKLNRVMWQINLQIVELAEQVCRLKLTAES	generic|sp_Q8C129_LCAP_MOUSE__II_3460952_REVERSED	|generic|tr_Q3TTA8_Q3TTA8_MOUSE_REVERSED|
"""index: 12004, intensity: 3085.0, mobility: 1.002"""	-0.0891978	0.0225747	0.232195	QWYTPMLVMTL	generic|IP_3474807_TX=10090_REVERSED|
"""index: 503, intensity: 2918.0, mobility: 0.825"""	-0.0923078	0.0231707	0.235773	TGLDHTRP	generic|tr_Q3UHR2_Q3UHR2_MOUSE__chrX_1_75514373_75514405_ENSMUST00000114070_REVERSED	|generic|tr_Q3UHI8_Q3UHI8_MOUSE__chrX_1_75514373_75514405_ENSMUST00000114070_REVERSED	|generic|tr_Q3TRB0_Q3TRB0_MOUSE_REVERSED	|generic|tr_Q2VEB4_Q2VEB4_MOUSE__chrX_1_75514373_75514405_ENSMUST00000114070_REVERSED	|generic|tr_Q2VEB3_Q2VEB3_MOUSE__chrX_1_75514373_75514405_ENSMUST00000114070_REVERSED	|generic|tr_E9Q9K8_E9Q9K8_MOUSE__chrX_1_75514373_75514405_ENSMUST00000114070_REVERSED	|generic|tr_Q6ZQD9_Q6ZQD9_MOUSE__chrX_1_75514373_75514405_ENSMUST00000114070_REVERSED|
"""index: 2143, intensity: 18243.0, mobility: 0.909"""	-0.0929386	0.0237515	0.236503	FQETIHPPIQLLEQNVH	generic|tr_Q8CIG5_Q8CIG5_MOUSE__chr16_1_21576628_21576798_ENSMUST00000231484__II_1077705_REVERSED	|generic|tr_D3YUP0_D3YUP0_MOUSE__chr16_1_21576628_21576798_ENSMUST00000231484__II_1077694_REVERSED	|generic|sp_Q0P5W1_VPS8_MOUSE__chr16_1_21576628_21576798_ENSMUST00000231484__II_1077694_REVERSED	|generic|sp_Q0P5W1-3_VPS8_MOUSE__chr16_1_21576628_21576798_ENSMUST00000231484__II_1077694_REVERSED	|generic|tr_F6ZLN8_F6ZLN8_MOUSE__chr16_1_21576628_21576798_ENSMUST00000231484__II_1077705_REVERSED	|generic|tr_F8WI64_F8WI64_MOUSE__chr16_1_21576628_21576798_ENSMUST00000231484__II_1077694_REVERSED	|generic|sp_Q0P5W1-2_VPS8_MOUSE__chr16_1_21576628_21576798_ENSMUST00000231484_REVERSED|
"""index: 13064, intensity: 5087.0, mobility: 0.876"""	-0.0938149	0.02414	0.237521	YGKKFFGR	generic|IP_3471642_TX=10090_REVERSED|
"""index: 5995, intensity: 32564.0, mobility: 0.983"""	-0.10284	0.0246246	0.248201	WYTSLSESSIKK	generic|tr_A0A3B2WB60_A0A3B2WB60_MOUSE__chr17_1_28715383_28715445_ENSMUST00000233811_REVERSED|
"""index: 3383, intensity: 3153.0, mobility: 0.935"""	-0.10578	0.0251196	0.251757	EDVAAGTLRGAEYAKELRSMF	generic|tr_E9Q3N0_E9Q3N0_MOUSE__II_907734_REVERSED	|generic|sp_Q9Z129_RECQ1_MOUSE__II_907734_REVERSED	|generic|tr_Q3UUK0_Q3UUK0_MOUSE__II_907734_REVERSED|
"""index: 1833, intensity: 3460.0, mobility: 0.924"""	-0.110076	0.0257177	0.257021	LFYPDPYSHTL	generic|tr_Q8C059_Q8C059_MOUSE_REVERSED	|generic|tr_Q9WVE3_Q9WVE3_MOUSE_REVERSED	|generic|sp_Q69Z37_SAM9L_MOUSE_REVERSED	|generic|tr_Q6PIQ3_Q6PIQ3_MOUSE_REVERSED	|generic|tr_E9PX59_E9PX59_MOUSE_REVERSED|
"""index: 3480, intensity: 3383.0, mobility: 0.898"""	-0.110612	0.0263158	0.257683	GENPLSRRRKEFLIKSDYLE	generic|sp_Q4VA55_PWP3B_MOUSE_REVERSED	|generic|tr_B2RPZ1_B2RPZ1_MOUSE_REVERSED|
"""index: 4184, intensity: 3540.0, mobility: 0.979"""	-0.110771	0.0268817	0.25788	WMNRKFCSSGTSTASMSLTWIM	generic|chr7_-1_34164386_34165484_ENSMUST00000102746__IP_893437_TX=10090_REVERSED	|generic|chr7_-1_34165398_34165484_ENSMUST00000102746_REVERSED|
"""index: 13437, intensity: 2964.0, mobility: 0.929"""	-0.113674	0.0274627	0.261493	PWSLLWTW	generic|sp_Q62137-2_JAK3_MOUSE__II_866061_REVERSED	|generic|II_866050_TX=10090_REVERSED|
"""index: 5828, intensity: 2544.0, mobility: 0.874"""	-0.114883	0.0278601	0.263008	LAPRMEAPGHNSKR	generic|sp_Q8CHT1_NGEF_MOUSE__chr1_-1_87481112_87481249_ENSMUST00000166463_REVERSED	|generic|tr_E9QK62_E9QK62_MOUSE__chr1_-1_87481112_87481249_ENSMUST00000166463_REVERSED|
"""index: 16646, intensity: 7052.0, mobility: 1.267"""	-0.119637	0.028436	0.269028	GRVVCHLQISGGVPEVLYSFAEGQLVPAEKVHVFSVAQVRG	generic|sp_A2AJ76_HMCN2_MOUSE__II_1011788_REVERSED|
"""index: 10449, intensity: 7835.0, mobility: 0.959"""	-0.120179	0.0289769	0.269722	FATLESNPLLYG	generic|IP_994396_TX=10090_REVERSED|
"""index: 13722, intensity: 4072.0, mobility: 0.936"""	-0.121452	0.0295508	0.271354	SWPRDIVIY	generic|tr_Q8K4U4_Q8K4U4_MOUSE_REVERSED|
"""index: 6382, intensity: 5215.0, mobility: 1.002"""	-0.12256	0.030124	0.27278	LVAGHASIILPCTK	generic|IP_901365_TX=10090_REVERSED	|generic|IP_3506440_TX=10090_REVERSED	|generic|IP_3465570_TX=10090_REVERSED|
"""index: 6979, intensity: 3362.0, mobility: 1.028"""	-0.123526	0.0307147	0.274027	DISSAAGMKKLIELHEPNTAMFDRAR	generic|tr_B7ZNP0_B7ZNP0_MOUSE_REVERSED	|generic|tr_B7ZNN9_B7ZNN9_MOUSE_REVERSED	|generic|tr_A0A087WQK5_A0A087WQK5_MOUSE_REVERSED|
"""index: 984, intensity: 3442.0, mobility: 0.856"""	-0.123965	0.0313054	0.274596	FSLRVALLLMDF	generic|tr_F6VSQ9_F6VSQ9_MOUSE__II_957468_REVERSED|
"""index: 10699, intensity: 13424.0, mobility: 0.853"""	-0.124174	0.0317647	0.274867	IMAPLFGFVKEVMATDTVTDYIS	generic|sp_Q99MZ6_MYO7B_MOUSE_REVERSED|
"""index: 7385, intensity: 4460.0, mobility: 1.115"""	-0.129849	0.0322959	0.282296	QSSQFVLSPKSSLKETATNLPVFSTEKMRQK	generic|sp_Q9JJN0_POLH_MOUSE_REVERSED	|generic|tr_I6L9K1_I6L9K1_MOUSE_REVERSED|
"""index: 10953, intensity: 2939.0, mobility: 1.038"""	-0.133006	0.0328831	0.28649	NQFLWDIHKIEE	generic|tr_A0A0R4J072_A0A0R4J072_MOUSE_REVERSED	|generic|sp_Q9D780_SLAF9_MOUSE_REVERSED	|generic|tr_Q18PH4_Q18PH4_MOUSE_REVERSED|
"""index: 9413, intensity: 3612.0, mobility: 0.982"""	-0.133022	0.0334703	0.286511	PFTVVIANQHSM	generic|IP_987915_TX=10090_REVERSED|
"""index: 981, intensity: 3176.0, mobility: 0.856"""	-0.133321	0.0339578	0.286911	FSLRVALLLMDF	generic|tr_F6VSQ9_F6VSQ9_MOUSE__II_957468_REVERSED|
"""index: 4675, intensity: 10280.0, mobility: 1.072"""	-0.135727	0.0344828	0.29014	RDVAEKQWMGQIPQPSSNLPEMEEDPDFRLFLKKGHVQADQL	generic|sp_Q6R2P8_NEIL2_MOUSE__II_3481576_REVERSED	|generic|tr_Q1RLK4_Q1RLK4_MOUSE__II_3481576_REVERSED	|generic|tr_Q1LZM6_Q1LZM6_MOUSE__II_3481576_REVERSED|
"""index: 5557, intensity: 6504.0, mobility: 1.128"""	-0.138254	0.0349854	0.293558	SRPSLFSKNNAHISNLKQLMTVDTGQPFRSEEDLLSIISMPK	generic|sp_Q99MZ6_MYO7B_MOUSE_REVERSED|
"""index: 8140, intensity: 3027.0, mobility: 1.145"""	-0.139548	0.0355685	0.295319	RRDNEQLFKYFEPDRDKLRSLQDKHE	generic|tr_Q3UZI6_Q3UZI6_MOUSE__chr4_1_156239401_156239484_ENSMUST00000179886_REVERSED|
"""index: 898, intensity: 3549.0, mobility: 0.850"""	-0.140065	0.0360675	0.296025	TDESLTGKAQ	generic|II_1138096_TX=10090_REVERSED	|generic|tr_Q3UG39_Q3UG39_MOUSE_REVERSED	|generic|sp_Q9QY01_ULK2_MOUSE_REVERSED	|generic|tr_Q3UIJ5_Q3UIJ5_MOUSE_REVERSED|
"""index: 5132, intensity: 2585.0, mobility: 1.124"""	-0.143632	0.0365217	0.300925	DDKGAHGESKASKLPEERSEEEGAEEEEGEGYP	generic|sp_Q9QY61_IRX4_MOUSE_REVERSED|
"""index: 1481, intensity: 2591.0, mobility: 0.816"""	-0.145906	0.0369302	0.304079	KPGRSMSNPSPFSDPRQ	generic|tr_Q571N6_Q571N6_MOUSE_REVERSED	|generic|tr_E9QKY4_E9QKY4_MOUSE_REVERSED|
"""index: 8148, intensity: 2979.0, mobility: 1.162"""	-0.148497	0.0375072	0.307698	KRGTTVPRGKQFPWPQQMCHLLLSLFY	generic|IP_2420539_TX=10090_REVERSED|
"""index: 14633, intensity: 16239.0, mobility: 0.926"""	-0.148568	0.0380623	0.307797	LLQRYFRR	generic|tr_D3Z510_D3Z510_MOUSE__II_883339_REVERSED	|generic|tr_D3YWI1_D3YWI1_MOUSE__II_883339_REVERSED	|generic|tr_A0A0U1RPN8_A0A0U1RPN8_MOUSE__II_883339_REVERSED	|generic|II_883334_TX=10090_REVERSED	|generic|tr_Q5FWB7_Q5FWB7_MOUSE_REVERSED	|generic|tr_Q6NY00_Q6NY00_MOUSE_REVERSED	|generic|tr_D3YV98_D3YV98_MOUSE_REVERSED	|generic|chr7_-1_126797307_126797531_ENSMUST00000143509_REVERSED	|generic|tr_A6ZI47_A6ZI47_MOUSE_REVERSED	|generic|tr_A6ZI44_A6ZI44_MOUSE_REVERSED	|generic|tr_A0A0U1RPT5_A0A0U1RPT5_MOUSE_REVERSED	|generic|sp_ALDOA_RABIT__REVERSED|
"""index: 5786, intensity: 5357.0, mobility: 1.017"""	-0.149559	0.0385945	0.30919	LVAPPEGVSTPTAQT	generic|IP_1071585_TX=10090_REVERSED|
"""index: 465, intensity: 2613.0, mobility: 0.845"""	-0.151126	0.0390356	0.311398	PAPTHFTGLQ	generic|IP_897888_TX=10090_REVERSED|
"""index: 3874, intensity: 191839.0, mobility: 1.061"""	-0.158533	0.0396096	0.321987	FYGGAAGGAGAGLPGHAAAGGLLGAAGPGPA	generic|tr_M0QWZ1_M0QWZ1_MOUSE_REVERSED|
"""index: 2432, intensity: 100320.0, mobility: 0.900"""	-0.159966	0.0401376	0.324062	APHAAPLGRQHG	generic|chr6_-1_24664528_24664743_ENSMUST00000031695_REVERSED|
"""index: 6905, intensity: 4290.0, mobility: 0.969"""	-0.162227	0.040711	0.327353	LEVYAFVQNQDQVIRQYDPK	generic|sp_Q9CYC5_DSN1_MOUSE_REVERSED|
"""index: 17098, intensity: 3612.0, mobility: 1.200"""	-0.16238	0.0412844	0.327577	LMLQHEHRAAEMEAELKEKAERINRDVQERQQKEMEDLAKWRSA	generic|sp_Q8R326_PSPC1_MOUSE__chr14_-1_56758626_56758682_ENSMUST00000168575_REVERSED	|generic|sp_Q8R326-2_PSPC1_MOUSE__chr14_-1_56758626_56758682_ENSMUST00000168575_REVERSED	|generic|tr_Q3TEB0_Q3TEB0_MOUSE__chr14_1_20967577_20967612_ENSMUST00000226113_REVERSED|
"""index: 5746, intensity: 3371.0, mobility: 1.090"""	-0.162738	0.0418099	0.328101	TKEVCETALLSLPDLGTEVDEREIAKRTAYSSSRKNVPDQAGAQTD	generic|tr_E9Q449_E9Q449_MOUSE_REVERSED	|generic|sp_A6H8H2_DEN4C_MOUSE_REVERSED	|generic|sp_A6H8H2-2_DEN4C_MOUSE_REVERSED|
"""index: 2529, intensity: 2791.0, mobility: 0.973"""	-0.164031	0.0420455	0.329996	TILDDRARLVKLRAQNMLNSMQ	generic|tr_A0A0N4SWA3_A0A0N4SWA3_MOUSE__chr6_-1_120808358_120808435_ENSMUST00000203432__II_912255_REVERSED	|generic|tr_A0A0N4SW07_A0A0N4SW07_MOUSE__chr6_-1_120795702_120795740_ENSMUST00000203527__II_912268_REVERSED	|generic|sp_P50518_VATE1_MOUSE__chr6_-1_120795702_120795740_ENSMUST00000203527__II_912262_REVERSED	|generic|tr_A0A0N4SW34_A0A0N4SW34_MOUSE__chr6_-1_120808358_120808435_ENSMUST00000203432_REVERSED|
"""index: 7554, intensity: 3221.0, mobility: 0.889"""	-0.170719	0.0425894	0.339908	TMLGFQEPM	generic|chr9_-1_62796089_62796175_ENSMUST00000034775_REVERSED|
"""index: 8903, intensity: 3273.0, mobility: 1.036"""	-0.170819	0.0430108	0.340057	LVFFLSSSNLPVMISSLTKGAHSGKHLTDRTC	generic|IP_1002113_TX=10090_REVERSED|
"""index: 11183, intensity: 2818.0, mobility: 1.049"""	-0.174404	0.0434292	0.345448	LWEMGEVQYWR	generic|sp_Q60848_HELLS_MOUSE__II_1045632_REVERSED	|generic|sp_Q60848-2_HELLS_MOUSE__II_1045632_REVERSED|
"""index: 7600, intensity: 22567.0, mobility: 1.207"""	-0.176365	0.0439684	0.348419	PMVPTVPTMVPMVPMVPTVPMVPMVPMVPTV	generic|IP_869294_TX=10090_REVERSED|
"""index: 9875, intensity: 5537.0, mobility: 1.157"""	-0.176968	0.0443322	0.349337	AVLSCMGTHSPTNLSRVM	generic|IP_872575_TX=10090_REVERSED|
"""index: 10975, intensity: 3090.0, mobility: 1.048"""	-0.180054	0.0446429	0.354051	NQFLWDIHKIEE	generic|tr_A0A0R4J072_A0A0R4J072_MOUSE_REVERSED	|generic|sp_Q9D780_SLAF9_MOUSE_REVERSED	|generic|tr_Q18PH4_Q18PH4_MOUSE_REVERSED|
"""index: 8224, intensity: 4157.0, mobility: 1.181"""	-0.183641	0.0450501	0.359578	TASISTVPGMEQQLSGYPHLKKRETPPAALQQ	generic|tr_I7HPB2_I7HPB2_MOUSE_REVERSED	|generic|sp_Q9DC04-5_RGS3_MOUSE_REVERSED	|generic|sp_Q9DC04-6_RGS3_MOUSE_REVERSED	|generic|tr_Z4YJQ4_Z4YJQ4_MOUSE_REVERSED|
"""index: 1043, intensity: 4577.0, mobility: 0.793"""	-0.187841	0.0455809	0.366114	LCFSESPM	generic|sp_Q4U2R1_HERC2_MOUSE_REVERSED	|generic|sp_Q4U2R1-2_HERC2_MOUSE_REVERSED	|generic|tr_A0A0U1RPZ3_A0A0U1RPZ3_MOUSE_REVERSED	|generic|tr_A0A0U1RP01_A0A0U1RP01_MOUSE_REVERSED|
"""index: 4572, intensity: 3096.0, mobility: 0.793"""	-0.189245	0.0461111	0.368315	LGGFAQNLV	generic|tr_A0A140LHN4_A0A140LHN4_MOUSE_REVERSED	|generic|tr_Q9JIH0_Q9JIH0_MOUSE_REVERSED	|generic|tr_A2AER4_A2AER4_MOUSE_REVERSED	|generic|tr_A0A140LI17_A0A140LI17_MOUSE__chrX_1_7892824_7892886_ENSMUST00000096514_REVERSED	|generic|tr_Q3U1S3_Q3U1S3_MOUSE_REVERSED	|generic|tr_Q3UIP1_Q3UIP1_MOUSE__chrX_1_7892824_7892886_ENSMUST00000096514_REVERSED|
"""index: 1026, intensity: 3211.0, mobility: 0.951"""	-0.189941	0.0464602	0.369408	KCLGKVAGEPLD	generic|tr_Q3U3Z4_Q3U3Z4_MOUSE__chr5_1_115574596_115574646_ENSMUST00000141472__II_938124_REVERSED	|generic|tr_Q3UHQ5_Q3UHQ5_MOUSE__chr5_1_115610025_115610168_ENSMUST00000122964__II_938124_REVERSED	|generic|sp_E9PVA8_GCN1_MOUSE__chr5_1_115610025_115610168_ENSMUST00000122964__II_938124_REVERSED	|generic|II_938135_TX=10090_REVERSED	|generic|II_938108_TX=10090_REVERSED|
"""index: 614, intensity: 11539.0, mobility: 0.758"""	-0.192125	0.0469095	0.372852	ASLAKDLA	generic|sp_Q921W0_CHM1A_MOUSE__chr8_-1_123206140_123206211_ENSMUST00000167655__II_860458_REVERSED|
"""index: 948, intensity: 2945.0, mobility: 0.852"""	-0.19293	0.047409	0.374126	SEGIAKWPR	generic|IP_925736_TX=10090_REVERSED	|generic|IP_991472_TX=10090_REVERSED	|generic|IP_899287_TX=10090_REVERSED	|generic|IP_3501599_TX=10090_REVERSED	|generic|IP_1125312_TX=10090_REVERSED	|generic|IP_923762_TX=10090_REVERSED	|generic|IP_972063_TX=10090_REVERSED|
"""index: 6465, intensity: 5416.0, mobility: 0.835"""	-0.19419	0.0479603	0.376125	SCLLVRSYVTLCFYSSA	generic|IP_3456032_TX=10090_REVERSED|
"""index: 701, intensity: 3983.0, mobility: 0.863"""	-0.194348	0.0484581	0.376377	GLPPRDLNRC	generic|IP_916781_TX=10090_REVERSED|
"""index: 2445, intensity: 2868.0, mobility: 0.840"""	-0.194642	0.0490088	0.376844	LPTPEPKEQ	generic|tr_A0A0R4J172_A0A0R4J172_MOUSE__chr3_1_90270919_90271008_ENSMUST00000156358_REVERSED	|generic|tr_B9EKY0_B9EKY0_MOUSE__chr3_1_90270919_90271008_ENSMUST00000156358_REVERSED	|generic|sp_Q3U1Y4_DEN4B_MOUSE__chr3_1_90270919_90271008_ENSMUST00000156358_REVERSED	|generic|sp_Q3U1Y4-2_DEN4B_MOUSE__chr3_1_90270919_90271008_ENSMUST00000156358_REVERSED	|generic|sp_Q3U1Y4-3_DEN4B_MOUSE__chr3_1_90270919_90271008_ENSMUST00000156358_REVERSED|
"""index: 9773, intensity: 2535.0, mobility: 1.159"""	-0.195235	0.0495322	0.377788	EPAPYHRHPIPARGPPG	generic|tr_D3Z6V7_D3Z6V7_MOUSE_REVERSED	|generic|tr_A4GZ26_A4GZ26_MOUSE__chrX_1_152223801_152223887_ENSMUST00000112604_REVERSED	|generic|tr_E9QAD8_E9QAD8_MOUSE__chrX_1_152223801_152223887_ENSMUST00000112604_REVERSED	|generic|tr_D3Z5I6_D3Z5I6_MOUSE_REVERSED	|generic|sp_Q5DU25_IQEC2_MOUSE__chrX_1_152223801_152223887_ENSMUST00000112604_REVERSED|
"""index: 4538, intensity: 4198.0, mobility: 1.043"""	-0.196053	0.0500826	0.379092	LENMRSKLCFNKMNINTHKATDRAI	generic|IP_853190_TX=10090_REVERSED|
"""index: 11108, intensity: 3421.0, mobility: 0.990"""	-0.196598	0.050411	0.379962	HGHQIHPLTRLS	generic|chrX_-1_75112330_75113660_ENSMUST00000033775__IP_836251_TX=10090_REVERSED|
"""index: 17401, intensity: 3547.0, mobility: 0.975"""	-0.200033	0.0509589	0.385474	PLQKHCTLPNLS	generic|IP_1099160_TX=10090_REVERSED	|generic|IP_2452447_TX=10090_REVERSED|
"""index: 10408, intensity: 2545.0, mobility: 1.021"""	-0.200266	0.0515068	0.385849	LTLSLHDPPPSTAH	generic|chr4_1_62360838_62386110_ENSMUST00000084526_REVERSED|
"""index: 10704, intensity: 2643.0, mobility: 1.034"""	-0.200655	0.0520263	0.386476	HLCCFGPKHTFGYS	generic|IP_3480804_TX=10090_REVERSED|
"""index: 5932, intensity: 8834.0, mobility: 0.974"""	-0.20174	0.0524877	0.388228	RSRRVPTLFKLEKLTSNKDHQMKKMSQLRPTSSV	generic|sp_Q3V1H1_CKAP2_MOUSE__chr8_-1_22168731_22168922_ENSMUST00000211629__II_3453711_REVERSED|
"""index: 7055, intensity: 6276.0, mobility: 1.090"""	-0.202175	0.0528322	0.388933	LYSNRTAQPPMIPF	generic|chr9_-1_108115683_108115958_ENSMUST00000035208__IP_843292_TX=10090_REVERSED|
"""index: 9552, intensity: 2653.0, mobility: 0.985"""	-0.204713	0.0533188	0.393051	QQELQHLEARW	generic|chrX_1_10585502_10585594_ENSMUST00000076354_REVERSED|
"""index: 1196, intensity: 3477.0, mobility: 0.909"""	-0.205482	0.0538629	0.394304	AHDRFERKMTRLIVKQDPNEN	generic|IP_1047686_TX=10090_REVERSED|
"""index: 14975, intensity: 24478.0, mobility: 1.070"""	-0.205567	0.0542888	0.394443	RQVPVEILMWK	generic|tr_H3BJC9_H3BJC9_MOUSE__chr9_-1_50896640_50896723_ENSMUST00000176491_REVERSED	|generic|tr_F8VPT7_F8VPT7_MOUSE__chr9_-1_50896640_50896723_ENSMUST00000176491_REVERSED	|generic|chr9_-1_50915433_50915636_ENSMUST00000176491_REVERSED	|generic|sp_Q8CFH6_SIK2_MOUSE__chr9_-1_50896640_50896723_ENSMUST00000176491_REVERSED	|generic|tr_H3BKG1_H3BKG1_MOUSE__chr9_-1_50896640_50896723_ENSMUST00000176491_REVERSED|
"""index: 11265, intensity: 3178.0, mobility: 0.876"""	-0.210236	0.0547722	0.402095	FDEVRLTLM	generic|IP_2431124_TX=10090_REVERSED|
"""index: 4832, intensity: 3487.0, mobility: 1.045"""	-0.211509	0.0553145	0.404194	LFANLQWPFFVMGEGNEFPQMQLLQLRMQHLSHALAYVGNYI	generic|tr_E9PZK8_E9PZK8_MOUSE__II_3488216_REVERSED	|generic|tr_A0A338P793_A0A338P793_MOUSE__II_3488230_REVERSED	|generic|II_3488233_TX=10090_REVERSED|
"""index: 15568, intensity: 3166.0, mobility: 0.880"""	-0.211852	0.0558568	0.404761	GTFPTHVVK	generic|IP_1102090_TX=10090_REVERSED|
"""index: 1472, intensity: 2806.0, mobility: 1.135"""	-0.212344	0.0563686	0.405574	DWWGKRSQPSSSCY	generic|IP_847508_TX=10090_REVERSED|
"""index: 1520, intensity: 3295.0, mobility: 0.945"""	-0.21304	0.0569106	0.406727	CKYPKEGTHIRRHVILNYNKSFSKGCDNC	generic|tr_Q9CYV4_Q9CYV4_MOUSE_REVERSED	|generic|tr_D3Z6L7_D3Z6L7_MOUSE_REVERSED	|generic|tr_B2RSV9_B2RSV9_MOUSE_REVERSED|
"""index: 9993, intensity: 3431.0, mobility: 1.158"""	-0.21331	0.0572663	0.407174	SFLEQMLPTAFPHSDQ	generic|sp_O54915_NR1I2_MOUSE_REVERSED	|generic|sp_O54915-2_NR1I2_MOUSE_REVERSED|
"""index: 3102, intensity: 3703.0, mobility: 0.796"""	-0.215749	0.0578066	0.411228	EAAMLQVKDRQEK	generic|II_963116_TX=10090_REVERSED	|generic|tr_A0A0U1RPJ4_A0A0U1RPJ4_MOUSE_REVERSED	|generic|tr_A0A0X1KG60_A0A0X1KG60_MOUSE_REVERSED	|generic|sp_Q5DTM8_BRE1A_MOUSE_REVERSED	|generic|sp_Q5DTM8-2_BRE1A_MOUSE_REVERSED	|generic|sp_Q3U319_BRE1B_MOUSE_REVERSED|
"""index: 11599, intensity: 4502.0, mobility: 0.816"""	-0.216306	0.0583153	0.412156	THRGCRGV	generic|IP_959170_TX=10090_REVERSED|
"""index: 9750, intensity: 2985.0, mobility: 1.038"""	-0.216862	0.0587601	0.413084	YSMDDKNYDQMK	generic|tr_Q6ZQ32_Q6ZQ32_MOUSE__chr14_1_101898647_101898703_ENSMUST00000159258__II_1089283_REVERSED	|generic|tr_F6TFN2_F6TFN2_MOUSE__chr14_1_101898647_101898703_ENSMUST00000159258__II_1089278_REVERSED	|generic|tr_F6VG99_F6VG99_MOUSE__chr14_1_101898647_101898703_ENSMUST00000159258__II_1089278_REVERSED	|generic|tr_E9PYF4_E9PYF4_MOUSE__chr14_1_101898647_101898703_ENSMUST00000159258__II_1089278_REVERSED	|generic|tr_A0T1J8_A0T1J8_MOUSE__chr14_1_101898647_101898703_ENSMUST00000159258__II_1089257_REVERSED|
"""index: 9653, intensity: 12072.0, mobility: 0.845"""	-0.218642	0.0592992	0.416061	IEQVAFLR	generic|sp_Q64505_CP7A1_MOUSE_REVERSED	|generic|tr_A1L3S6_A1L3S6_MOUSE_REVERSED|
"""index: 4958, intensity: 4655.0, mobility: 1.060"""	-0.219444	0.059806	0.417407	IVDSLNTINKKSKHRRIRRRKPQEPLELDETDGGSSANESDACS	generic|tr_E9PY43_E9PY43_MOUSE_REVERSED	|generic|tr_Q3UGP3_Q3UGP3_MOUSE_REVERSED|
"""index: 1405, intensity: 12459.0, mobility: 0.879"""	-0.221174	0.0603123	0.420314	TLPTETKFLSEMRIH	generic|sp_Q8BLG2_LPAR4_MOUSE_REVERSED	|generic|tr_Q80UD5_Q80UD5_MOUSE_REVERSED|
"""index: 10894, intensity: 3328.0, mobility: 0.979"""	-0.221827	0.0608508	0.421413	WRPIQCIISEI	generic|IP_3490081_TX=10090_REVERSED|
"""index: 5232, intensity: 4283.0, mobility: 0.884"""	-0.223683	0.0613563	0.424548	KVMAQLWK	generic|sp_O88829_SIAT9_MOUSE_REVERSED	|generic|sp_O88829-2_SIAT9_MOUSE_REVERSED	|generic|tr_A0A0R4J1J3_A0A0R4J1J3_MOUSE_REVERSED|
"""index: 4658, intensity: 5880.0, mobility: 1.088"""	-0.224209	0.061828	0.425438	KFSDAQQEKAHKDKATKFESFFEEEYERIAEISESSNGKGTVV	generic|tr_Q80TX7_Q80TX7_MOUSE__chr16_1_29616666_29616695_ENSMUST00000160475_REVERSED|
"""index: 8657, intensity: 13778.0, mobility: 1.196"""	-0.225331	0.0623321	0.42734	TKWRTTPHWQTSFAQLQ	generic|chr9_1_57086650_57094470_ENSMUST00000163400__IP_849674_TX=10090_REVERSED|
"""index: 13896, intensity: 4136.0, mobility: 0.853"""	-0.226867	0.0628694	0.429951	NWKLAFIPGKH	generic|sp_Q8BHJ5_TBL1R_MOUSE__chr14_-1_39472911_39472940_ENSMUST00000166968__II_626521_REVERSED	|generic|sp_Q9QXE7_TBL1X_MOUSE__II_832839_REVERSED	|generic|tr_A0A0J9YV90_A0A0J9YV90_MOUSE__chr14_-1_39472911_39472940_ENSMUST00000166968_REVERSED	|generic|chr3_1_22192187_22192309_ENSMUST00000201509_REVERSED|
"""index: 7880, intensity: 5439.0, mobility: 1.142"""	-0.22694	0.0634068	0.430076	LCKVTVPKGVELPGSFQIEPDKPFSYID	generic|tr_Q91X98_Q91X98_MOUSE_REVERSED	|generic|tr_Q8K0X1_Q8K0X1_MOUSE_REVERSED	|generic|tr_A0A0G2JFP9_A0A0G2JFP9_MOUSE_REVERSED	|generic|tr_Q544V4_Q544V4_MOUSE_REVERSED	|generic|tr_Q3TR98_Q3TR98_MOUSE_REVERSED	|generic|sp_P29533_VCAM1_MOUSE_REVERSED	|generic|tr_Q3UPN1_Q3UPN1_MOUSE_REVERSED|
"""index: 1444, intensity: 2733.0, mobility: 0.878"""	-0.22714	0.0639441	0.430416	DLAFGLTFNE	generic|IP_1115107_TX=10090_REVERSED|
"""index: 7367, intensity: 6151.0, mobility: 1.045"""	-0.227305	0.0644815	0.430696	THVCSLVNRVPKLHQGSLLQPWELYVGCMR	generic|IP_1004558_TX=10090_REVERSED|
"""index: 8493, intensity: 3591.0, mobility: 0.972"""	-0.227376	0.0650188	0.430818	QMLEQKRVQTFELGSMRQHNVAIHLIY	generic|IP_3495764_TX=10090_REVERSED|
"""index: 2827, intensity: 3037.0, mobility: 0.889"""	-0.227427	0.0654155	0.430904	ATEQEEEATQEPNSAKGDLLAK	generic|tr_Q8K2T5_Q8K2T5_MOUSE__II_961796_REVERSED	|generic|tr_U5LL15_U5LL15_MOUSE_REVERSED	|generic|tr_U5LL67_U5LL67_MOUSE_REVERSED	|generic|tr_U5LHT6_U5LHT6_MOUSE_REVERSED|
"""index: 15850, intensity: 3275.0, mobility: 0.950"""	-0.230297	0.0659164	0.435805	KEKLMQMLR	generic|IP_883981_TX=10090_REVERSED|
"""index: 9056, intensity: 4789.0, mobility: 0.746"""	-0.231596	0.0664167	0.438032	SSSETEER	generic|sp_Q3UFQ8_CARL3_MOUSE__chr14_1_55494396_55494425_ENSMUST00000228877__II_3444218_REVERSED	|generic|II_3481189_TX=10090_REVERSED	|generic|II_3444216_TX=10090_REVERSED|
"""index: 11715, intensity: 2727.0, mobility: 0.764"""	-0.232247	0.0668807	0.439149	SASHVSMSM	generic|chr11_-1_107043698_107043760_ENSMUST00000106763__IP_1124962_TX=10090_REVERSED|
"""index: 7399, intensity: 4638.0, mobility: 1.118"""	-0.23439	0.0674157	0.442838	GMLLTQPQLHYLSPHQPIKDELSIPRNQNP	generic|chr6_-1_113497278_113497535_ENSMUST00000204268_REVERSED|
"""index: 10141, intensity: 7410.0, mobility: 1.085"""	-0.235695	0.0678781	0.445091	RAPETIFSPTPLRSP	generic|II_851880_TX=10090_REVERSED|
"""index: 12150, intensity: 3745.0, mobility: 1.297"""	-0.236524	0.0683761	0.446524	RRWTQTMLVMMGTVEAQKR	generic|chr2_1_121305573_121305803_ENSMUST00000094639__IP_1001252_TX=10090_REVERSED|
"""index: 6775, intensity: 8260.0, mobility: 1.072"""	-0.237261	0.0687633	0.4478	CLASSTFLRIEEPQRTLIEKFLLLGQTHLETNTM	generic|sp_Q9D4I2_MEII1_MOUSE__II_1086938_REVERSED	|generic|sp_Q9D4I2-2_MEII1_MOUSE__II_1086938_REVERSED	|generic|tr_A0A2R8VHD2_A0A2R8VHD2_MOUSE__II_1086947_REVERSED	|generic|tr_A0A087WQR2_A0A087WQR2_MOUSE_REVERSED|
"""index: 5416, intensity: 2971.0, mobility: 0.893"""	-0.239103	0.0692964	0.450995	FFYMSRNYLCSRRIIKASRRRRQPMTNVRSSSSQWRWMC	generic|chrX_1_57058920_57059066_ENSMUST00000088652_REVERSED|
"""index: 12595, intensity: 4130.0, mobility: 1.077"""	-0.239359	0.0698294	0.45144	DVSMAALTFISVLMSV	generic|sp_P56479_GALR1_MOUSE_REVERSED|
"""index: 6569, intensity: 17681.0, mobility: 0.819"""	-0.239464	0.070325	0.451623	ERSVWKENEMKKAEKML	generic|sp_Q811D2_ANR26_MOUSE_REVERSED	|generic|tr_D3Z482_D3Z482_MOUSE_REVERSED|
"""index: 6655, intensity: 3262.0, mobility: 0.831"""	-0.240088	0.0705945	0.452709	HPHCGPSAEGRTVPGGGGRWLM	generic|chr6_-1_85348002_85348082_ENSMUST00000060837_REVERSED|
"""index: 4446, intensity: 2513.0, mobility: 0.962"""	-0.24247	0.0710875	0.456862	LDKLPDQPNLH	generic|tr_Q3UHA6_Q3UHA6_MOUSE_REVERSED	|generic|tr_F6XYU7_F6XYU7_MOUSE_REVERSED	|generic|tr_A0A1Y7VK55_A0A1Y7VK55_MOUSE_REVERSED	|generic|sp_P70255_NFIC_MOUSE_REVERSED	|generic|sp_P70255-2_NFIC_MOUSE_REVERSED	|generic|sp_P70255-4_NFIC_MOUSE_REVERSED	|generic|sp_P70255-6_NFIC_MOUSE_REVERSED	|generic|sp_P70255-7_NFIC_MOUSE_REVERSED|
"""index: 8275, intensity: 5013.0, mobility: 0.887"""	-0.242834	0.071618	0.457498	ALVCPSTSWLKTLWPKDN	generic|IP_1042823_TX=10090_REVERSED|
"""index: 6486, intensity: 2514.0, mobility: 0.998"""	-0.243242	0.0721485	0.45821	LVAPVNVSYVYLS	generic|IP_1093080_TX=10090_REVERSED|
"""index: 16507, intensity: 3444.0, mobility: 1.156"""	-0.243421	0.072679	0.458524	EVTNTLISAISMARQRQSPDELFDMSVHFSSSRRK	generic|sp_A2APX8_SCN1A_MOUSE__chr15_1_100970239_100970271_ENSMUST00000202971__II_1007785_REVERSED	|generic|sp_A2APX8-2_SCN1A_MOUSE__chr15_1_100970239_100970271_ENSMUST00000202971__II_1007785_REVERSED	|generic|sp_A2APX8-3_SCN1A_MOUSE__chr15_1_100970239_100970271_ENSMUST00000202971__II_1007785_REVERSED|
"""index: 12454, intensity: 21243.0, mobility: 0.894"""	-0.243705	0.0732095	0.45902	NFYHLKPK	generic|sp_GSTA1_HUMAN__REVERSED|
"""index: 6919, intensity: 2909.0, mobility: 0.864"""	-0.243784	0.073701	0.459158	DIPIPYHQEQEERSVPIPMQ	generic|sp_P06683_CO9_MOUSE_REVERSED	|generic|tr_A0A0R4J032_A0A0R4J032_MOUSE_REVERSED|
"""index: 12935, intensity: 3416.0, mobility: 1.004"""	-0.244292	0.0742312	0.460048	LQLHVICLNNK	generic|IP_990354_TX=10090_REVERSED|
"""index: 1510, intensity: 2541.0, mobility: 0.783"""	-0.244416	0.0747218	0.460266	MLEVVQVKTSDYRRRKNP	generic|tr_A0A0A0MQJ1_A0A0A0MQJ1_MOUSE_REVERSED|
"""index: 5229, intensity: 5310.0, mobility: 0.898"""	-0.244817	0.075172	0.460969	TDSTDKKEMKKKEEKEKEREKEK	generic|tr_A0A1W2P7C3_A0A1W2P7C3_MOUSE_REVERSED|
"""index: 7527, intensity: 5455.0, mobility: 1.168"""	-0.245869	0.0756214	0.462813	QREQVVELGILFKNIEFIICDTSNPRNG	generic|tr_Q9CTQ1_Q9CTQ1_MOUSE_REVERSED|
"""index: 6643, intensity: 3242.0, mobility: 0.824"""	-0.247501	0.0760296	0.465681	STSVNLAPTQFPLRLE	generic|IP_1110690_TX=10090_REVERSED|
"""index: 3355, intensity: 3024.0, mobility: 0.934"""	-0.248718	0.0765576	0.467826	APLTPLMGPGCLI	generic|IP_1008800_TX=10090_REVERSED|
"""index: 9475, intensity: 4165.0, mobility: 1.009"""	-0.249047	0.0770855	0.468406	NQRQPSVNAKPKSLAHVVTKYVGGLSGQQPGTEQSSS	generic|tr_A0A2I3BRX9_A0A2I3BRX9_MOUSE__chr12_-1_55676400_55676690_ENSMUST00000220017_REVERSED|
"""index: 918, intensity: 3325.0, mobility: 0.942"""	-0.249151	0.0775726	0.46859	PSPVGMDWLGLPV	generic|IP_876856_TX=10090_REVERSED|
"""index: 8193, intensity: 2921.0, mobility: 1.189"""	-0.249318	0.0781003	0.468883	PATSSSLLWATIFLHPRMIWMLALAMSTTT	generic|chr12_-1_91813843_91814675_ENSMUST00000021347__IP_1113212_TX=10090_REVERSED|
"""index: 7502, intensity: 3145.0, mobility: 1.120"""	-0.249516	0.0785865	0.469234	SNELTVWRTIQKNCWPSGYARGDQLAKL	generic|chr8_-1_95735658_95735780_ENSMUST00000213006_REVERSED|
"""index: 10657, intensity: 3105.0, mobility: 0.934"""	-0.249614	0.0789889	0.469407	FVQYFQERL	generic|IP_3462186_TX=10090_REVERSED|
"""index: 5168, intensity: 2948.0, mobility: 0.852"""	-0.250526	0.0795155	0.471018	EQIWVVFL	generic|IP_3478494_TX=10090_REVERSED|
"""index: 8954, intensity: 3546.0, mobility: 0.845"""	-0.250931	0.0800421	0.471733	LNVFDSIVP	generic|IP_3461180_TX=10090_REVERSED|
"""index: 16175, intensity: 4189.0, mobility: 0.991"""	-0.251132	0.080315	0.472089	SAILLENWGARL	generic|sp_P28704-2_RXRB_MOUSE__chr17_1_34037196_34037276_ENSMUST00000174033__II_1069650_REVERSED	|generic|tr_A0A068BES4_A0A068BES4_MOUSE__chr17_1_34037196_34037276_ENSMUST00000174033__II_1069634_REVERSED	|generic|tr_Q8VCR0_Q8VCR0_MOUSE__chr17_1_34037196_34037276_ENSMUST00000174033__II_1069634_REVERSED	|generic|tr_A0A068BD65_A0A068BD65_MOUSE__chr17_1_34037196_34037276_ENSMUST00000174033__II_1069634_REVERSED	|generic|tr_A0A068BIV0_A0A068BIV0_MOUSE__chr17_1_34037196_34037276_ENSMUST00000174033__II_1069634_REVERSED	|generic|tr_A0A068BGV8_A0A068BGV8_MOUSE__chr17_1_34037196_34037276_ENSMUST00000174033__II_1069634_REVERSED	|generic|sp_P28704_RXRB_MOUSE__chr17_1_34037196_34037276_ENSMUST00000174033__II_1069634_REVERSED	|generic|tr_A0A068BGT5_A0A068BGT5_MOUSE__chr17_1_34037196_34037276_ENSMUST00000174033__II_1069634_REVERSED	|generic|tr_A0A068BFV6_A0A068BFV6_MOUSE__chr17_1_34037196_34037276_ENSMUST00000174033__II_1069634_REVERSED	|generic|tr_Q3TWJ1_Q3TWJ1_MOUSE__chr17_1_34037196_34037276_ENSMUST00000174033__II_1069634_REVERSED	|generic|tr_A0A5F8MP91_A0A5F8MP91_MOUSE_REVERSED	|generic|tr_A0A5F8MQ23_A0A5F8MQ23_MOUSE_REVERSED	|generic|tr_E9Q9V9_E9Q9V9_MOUSE_REVERSED	|generic|tr_A2AJP1_A2AJP1_MOUSE_REVERSED	|generic|tr_Q3UMU4_Q3UMU4_MOUSE_REVERSED	|generic|tr_Q6LC96_Q6LC96_MOUSE_REVERSED	|generic|sp_P28705_RXRG_MOUSE_REVERSED|
"""index: 12319, intensity: 2663.0, mobility: 0.982"""	-0.252861	0.0808399	0.475151	VLWFLKMLIM	generic|chr2_1_34774599_34774664_ENSMUST00000028222_REVERSED|
"""index: 2366, intensity: 3312.0, mobility: 0.970"""	-0.254326	0.0813648	0.477749	VWCRLDQAAAEH	generic|tr_A0A286YE23_A0A286YE23_MOUSE__II_3478276_REVERSED	|generic|sp_P26952_IL3RA_MOUSE__II_3478276_REVERSED	|generic|tr_A0A286YE20_A0A286YE20_MOUSE_REVERSED	|generic|sp_P26952-3_IL3RA_MOUSE_REVERSED	|generic|sp_P26952-2_IL3RA_MOUSE_REVERSED|
"""index: 8588, intensity: 2974.0, mobility: 0.957"""	-0.254364	0.0818468	0.477817	PAPRDGRGPLRQ	generic|tr_Q8BTA6_Q8BTA6_MOUSE_REVERSED|
"""index: 5703, intensity: 3915.0, mobility: 0.898"""	-0.255236	0.0823715	0.479368	RLQWSYSTGWPKRS	generic|IP_1084697_TX=10090_REVERSED|
"""index: 4275, intensity: 3215.0, mobility: 0.878"""	-0.2553	0.0828961	0.479482	HYCAAWGGVR	generic|IP_1087502_TX=10090_REVERSED|
"""index: 6348, intensity: 4380.0, mobility: 1.013"""	-0.256343	0.0834208	0.481339	GTERKSEEIAMQLRLDDGRR	generic|sp_Q80VP1_EPN1_MOUSE_REVERSED	|generic|sp_Q80VP1-2_EPN1_MOUSE_REVERSED|
"""index: 12619, intensity: 5270.0, mobility: 0.890"""	-0.25717	0.0839454	0.482813	FFVALGNMLM	generic|IP_1091710_TX=10090_REVERSED|
"""index: 2481, intensity: 4187.0, mobility: 0.962"""	-0.257216	0.0844701	0.482894	QSIKDQSLIDQYQINQSP	generic|tr_A0A087WSD2_A0A087WSD2_MOUSE_REVERSED|
"""index: 4259, intensity: 3154.0, mobility: 0.864"""	-0.257225	0.0849502	0.48291	QIHAFTTWSRLLSAMGR	generic|IP_1017807_TX=10090_REVERSED|
"""index: 2812, intensity: 3347.0, mobility: 0.959"""	-0.257451	0.0854746	0.483313	LGPPHPLSLFTF	generic|sp_P97382_KCAB3_MOUSE__chr11_1_69331774_69331833_ENSMUST00000142328_REVERSED|
"""index: 2238, intensity: 2538.0, mobility: 1.055"""	-0.258057	0.085999	0.484395	FNAGAIMRCRCHWQVETPGAYLMPS	generic|tr_A0A494B923_A0A494B923_MOUSE_REVERSED	|generic|tr_Q9QYS0_Q9QYS0_MOUSE_REVERSED	|generic|sp_O88428_PAPS2_MOUSE_REVERSED	|generic|tr_A0A494BB18_A0A494BB18_MOUSE_REVERSED|
"""index: 3878, intensity: 127058.0, mobility: 1.053"""	-0.259065	0.0865233	0.486195	QGRYTSRWLDRIIKNIEEMKMSHFKMIAQDLTKYYIDLDK	generic|tr_Q5SV02_Q5SV02_MOUSE__chr11_-1_53701953_53701982_ENSMUST00000128483_REVERSED	|generic|tr_Q3V0R5_Q3V0R5_MOUSE_REVERSED	|generic|sp_P70388-3_RAD50_MOUSE_REVERSED	|generic|sp_P70388_RAD50_MOUSE__chr11_-1_53701953_53701982_ENSMUST00000128483_REVERSED	|generic|sp_P70388-2_RAD50_MOUSE__chr11_-1_53701953_53701982_ENSMUST00000128483_REVERSED|
"""index: 16132, intensity: 3195.0, mobility: 0.926"""	-0.259124	0.0870477	0.4863	RRLRKLWFLQM	generic|chr9_1_113851825_113852720_ENSMUST00000111838__IP_841778_TX=10090_REVERSED|
"""index: 2367, intensity: 3689.0, mobility: 0.862"""	-0.25929	0.0875262	0.486597	TSSTLLAWRSVGGQRI	generic|chr3_1_96188142_96188423_ENSMUST00000133665_REVERSED|
"""index: 4460, intensity: 3216.0, mobility: 0.915"""	-0.259794	0.0880503	0.487498	LTPAVIPPGYPS	generic|IP_922228_TX=10090_REVERSED|
"""index: 11154, intensity: 3418.0, mobility: 1.202"""	-0.26005	0.0885744	0.487956	ARKIAGFQSGQSLVTYY	generic|sp_A2ARV4_LRP2_MOUSE_REVERSED|
"""index: 8384, intensity: 2826.0, mobility: 1.115"""	-0.260354	0.0890985	0.4885	EADVKVVAYYPLNVFVPANDNQDEVTVKVV	generic|tr_Q9QXA3_Q9QXA3_MOUSE_REVERSED	|generic|tr_A0A1L1SQU7_A0A1L1SQU7_MOUSE_REVERSED	|generic|tr_A0A087WRT4_A0A087WRT4_MOUSE_REVERSED	|generic|tr_F2Z4A3_F2Z4A3_MOUSE_REVERSED|
"""index: 9956, intensity: 3000.0, mobility: 0.961"""	-0.260355	0.0896226	0.488502	SDPIKMASILDK	generic|II_837023_TX=10090_REVERSED	|generic|sp_Q6IE82_JADE3_MOUSE_REVERSED	|generic|tr_A0A286YCK1_A0A286YCK1_MOUSE_REVERSED	|generic|tr_A0A140T8R5_A0A140T8R5_MOUSE_REVERSED|
"""index: 7834, intensity: 3287.0, mobility: 0.962"""	-0.260759	0.0900524	0.489225	DELATIRSMMEAIATNLL	generic|sp_O54692_ZW10_MOUSE__chr9_1_49073342_49073380_ENSMUST00000213787__II_3506625_REVERSED|
"""index: 3395, intensity: 3726.0, mobility: 0.935"""	-0.26198	0.0905759	0.491414	MHGAAELHDRLRGATVANGTHP	generic|sp_A4FUP9_GL1D1_MOUSE_REVERSED	|generic|sp_A4FUP9-2_GL1D1_MOUSE_REVERSED|
"""index: 538, intensity: 2616.0, mobility: 0.897"""	-0.262532	0.0910995	0.492404	IISQASVAEEK	generic|chr11_-1_4492859_4497993_ENSMUST00000040448__IP_1139995_TX=10090_REVERSED|
"""index: 13195, intensity: 5847.0, mobility: 0.877"""	-0.263679	0.0912885	0.494464	LVAEQVVELQDRRIEAA	generic|sp_Q8VHY0-3_CSPG4_MOUSE__chr9_1_56892860_56893141_ENSMUST00000215666__II_3456274_REVERSED	|generic|sp_Q8VHY0_CSPG4_MOUSE__chr9_1_56896610_56896783_ENSMUST00000217052_REVERSED|
"""index: 7429, intensity: 3017.0, mobility: 1.104"""	-0.265874	0.0918101	0.498414	NNVNNISLRHNMLW	generic|IP_3476378_TX=10090_REVERSED	|generic|IP_1108566_TX=10090_REVERSED|
"""index: 5443, intensity: 425772.0, mobility: 1.096"""	-0.266262	0.0920916	0.499113	EAVNMVYHPTEFLLREWYDIEAFLILLTKDFNVDLMGVKEQ	generic|tr_Q5F222_Q5F222_MOUSE_REVERSED	|generic|tr_D3Z667_D3Z667_MOUSE_REVERSED|
"""index: 2091, intensity: 3753.0, mobility: 0.938"""	-0.26905	0.0926119	0.504146	QLPRTPLYMAM	generic|IP_847115_TX=10090_REVERSED|
"""index: 6150, intensity: 2846.0, mobility: 1.234"""	-0.269106	0.0930353	0.504247	TIEPMSASLQLQQKEERE	generic|tr_Q8R3Q5_Q8R3Q5_MOUSE__chr7_-1_19531511_19531591_ENSMUST00000209190__II_892091_REVERSED	|generic|sp_Q8BKR5_PPR37_MOUSE__chr7_-1_19531511_19531591_ENSMUST00000209190__II_892091_REVERSED|
"""index: 4439, intensity: 6758.0, mobility: 0.948"""	-0.270756	0.0935551	0.507233	NNEDSTLQIARLRPLMLPSGPPSCLGSD	generic|sp_Q8VDG6_M3K21_MOUSE_REVERSED|
"""index: 13075, intensity: 2591.0, mobility: 0.883"""	-0.270773	0.0939284	0.507264	FVLTSCGVRS	generic|IP_995910_TX=10090_REVERSED|
"""index: 1423, intensity: 2733.0, mobility: 0.892"""	-0.272554	0.0943494	0.510492	EQISPQTGELA	generic|IP_902458_TX=10090_REVERSED|
"""index: 5843, intensity: 10529.0, mobility: 0.924"""	-0.273096	0.0948678	0.511476	EQKQPHLLGSAPAEQIQAPSNR	generic|tr_Q8C620_Q8C620_MOUSE__IP_3500644_REVERSED|
"""index: 9730, intensity: 2692.0, mobility: 0.920"""	-0.273969	0.0951888	0.513062	LDQVSMSNVIV	generic|sp_Q75N73_S39AE_MOUSE_REVERSED	|generic|sp_Q75N73-3_S39AE_MOUSE_REVERSED|
"""index: 8284, intensity: 3450.0, mobility: 1.042"""	-0.275869	0.0957062	0.516519	LMRGLLGANGLNPPM	generic|sp_Q6P7W2_SHKB1_MOUSE__II_895562_REVERSED	|generic|IP_895549_TX=10090_REVERSED	|generic|sp_Q6P7W2-2_SHKB1_MOUSE_REVERSED|
"""index: 10061, intensity: 2986.0, mobility: 1.159"""	-0.276069	0.096124	0.516882	VDQSRTFDPDHALLHIM	generic|tr_Q8VDS0_Q8VDS0_MOUSE__chr5_-1_65629915_65630037_ENSMUST00000200766__II_939450_REVERSED	|generic|tr_Q9D337_Q9D337_MOUSE__chr5_-1_65622962_65623078_ENSMUST00000200766__II_939448_REVERSED	|generic|II_939443_TX=10090_REVERSED	|generic|II_939445_TX=10090_REVERSED	|generic|tr_E9QPI5_E9QPI5_MOUSE__chr5_-1_65654785_65654877_ENSMUST00000200790_REVERSED	|generic|sp_Q6A026_PDS5A_MOUSE__chr5_-1_65654785_65654877_ENSMUST00000200790_REVERSED|
"""index: 7065, intensity: 3513.0, mobility: 0.930"""	-0.276431	0.0965909	0.517541	NFNIVTELEY	generic|IP_1137819_TX=10090_REVERSED|
"""index: 355, intensity: 2677.0, mobility: 0.820"""	-0.276548	0.0970573	0.517755	CSSPNAPWMLEQQRSR	generic|tr_F6Q5A5_F6Q5A5_MOUSE__chrX_-1_134805079_134805108_ENSMUST00000119010__II_1029227_REVERSED	|generic|tr_E9PVY0_E9PVY0_MOUSE__chr1_1_180040055_180040204_ENSMUST00000134959__II_1029227_REVERSED	|generic|tr_H7BX44_H7BX44_MOUSE__chr1_1_180040055_180040204_ENSMUST00000134959__II_1029227_REVERSED	|generic|tr_D3YYN8_D3YYN8_MOUSE__chr1_1_180040055_180040204_ENSMUST00000134959__II_1029227_REVERSED	|generic|sp_Q3UU96_MRCKA_MOUSE__chr1_1_180040055_180040204_ENSMUST00000134959__II_1029227_REVERSED	|generic|sp_Q3UU96-2_MRCKA_MOUSE__chr1_1_180040055_180040204_ENSMUST00000134959__II_1029227_REVERSED	|generic|tr_F6YZJ7_F6YZJ7_MOUSE__chrX_-1_134805079_134805108_ENSMUST00000119010__II_1029227_REVERSED	|generic|tr_F6S5Z6_F6S5Z6_MOUSE__chrX_-1_134805079_134805108_ENSMUST00000119010__II_1029227_REVERSED	|generic|tr_B2RXX8_B2RXX8_MOUSE__chr1_1_180040055_180040204_ENSMUST00000134959__II_1029227_REVERSED	|generic|tr_A0A1D5RLQ9_A0A1D5RLQ9_MOUSE__chr1_1_180040055_180040204_ENSMUST00000134959__II_1029227_REVERSED|
"""index: 1748, intensity: 3338.0, mobility: 0.900"""	-0.276955	0.0975736	0.518495	LPAEISEQTR	generic|chr5_-1_118201358_118201420_ENSMUST00000117177_REVERSED|
"""index: 3405, intensity: 3866.0, mobility: 1.018"""	-0.277371	0.0980898	0.519255	EDTIRQQLNDGRQLLENVTGENDESMDKNFDEEKLNVGQQIEAELP	generic|sp_P11531_DMD_MOUSE__chrX_1_85144125_85144169_ENSMUST00000146331__II_832695_REVERSED	|generic|tr_A0A668KLA2_A0A668KLA2_MOUSE__chrX_1_85144125_85144169_ENSMUST00000146331__II_832695_REVERSED|
"""index: 7231, intensity: 2784.0, mobility: 1.074"""	-0.277433	0.0986061	0.519366	VMYRNACIPAAELAE	generic|IP_1023153_TX=10090_REVERSED|
"""index: 2322, intensity: 24568.0, mobility: 0.937"""	-0.277512	0.0988671	0.519511	TLPTETKFLSEMRIHTN	generic|sp_Q8BLG2_LPAR4_MOUSE_REVERSED	|generic|tr_Q80UD5_Q80UD5_MOUSE_REVERSED|
"""index: 3186, intensity: 2698.0, mobility: 0.846"""	-0.279529	0.0991778	0.523191	DKLIEQHNESAYLRGDRVIDEIL	generic|sp_Q9JJS0_SCUB2_MOUSE__II_882621_REVERSED	|generic|tr_Q68EF9_Q68EF9_MOUSE__chr15_-1_83618544_83618678_ENSMUST00000144773__II_3485364_REVERSED	|generic|sp_Q6NZL8_SCUB1_MOUSE__chr15_-1_83618544_83618678_ENSMUST00000144773__II_3485364_REVERSED	|generic|sp_Q6NZL8-2_SCUB1_MOUSE__chr15_-1_83618544_83618678_ENSMUST00000144773__II_3485364_REVERSED	|generic|tr_D3YVM9_D3YVM9_MOUSE__II_882621_REVERSED	|generic|tr_A2A442_A2A442_MOUSE__chr15_-1_83618544_83618678_ENSMUST00000144773_REVERSED	|generic|tr_D3YVN5_D3YVN5_MOUSE_REVERSED|
"""index: 16616, intensity: 5451.0, mobility: 1.247"""	-0.280935	0.0996917	0.525762	VKDGQIAIDAEMLKHKQLLDEVELLHKGFEASLIHAKI	generic|tr_Q3UGX2_Q3UGX2_MOUSE__chr12_-1_76583756_76583920_ENSMUST00000170532_REVERSED	|generic|tr_Q3UGY4_Q3UGY4_MOUSE__chr12_-1_76583756_76583920_ENSMUST00000170532_REVERSED	|generic|sp_P15508_SPTB1_MOUSE_REVERSED	|generic|tr_B2RX08_B2RX08_MOUSE__chr12_-1_76583756_76583920_ENSMUST00000170532_REVERSED	|generic|tr_E9Q397_E9Q397_MOUSE_REVERSED|
"""index: 7701, intensity: 3051.0, mobility: 0.946"""	-0.280952	0.100103	0.525792	DGQEAPSGQETLSQFHDSMCYLRGG	generic|tr_A0A087WQS9_A0A087WQS9_MOUSE_REVERSED|
"""index: 8670, intensity: 4595.0, mobility: 1.074"""	-0.28214	0.100461	0.527968	YKQIWPGFATLGYY	generic|sp_Q9EQC4_ELOV4_MOUSE_REVERSED	|generic|tr_V9GXI2_V9GXI2_MOUSE_REVERSED|
"""index: 930, intensity: 3423.0, mobility: 0.880"""	-0.283128	0.100974	0.529776	SWAKLTCPFQKGEYAIKAGLSGLKC	generic|IP_3503223_TX=10090_REVERSED|
"""index: 868, intensity: 2895.0, mobility: 0.872"""	-0.28338	0.101331	0.530238	WQDETLHVRRILA	generic|tr_A0A1Y7VJX8_A0A1Y7VJX8_MOUSE__II_3470933_REVERSED	|generic|tr_A0A6I8MWZ7_A0A6I8MWZ7_MOUSE__chr12_-1_70268012_70268197_ENSMUST00000222603__II_3506797_REVERSED	|generic|sp_Q8C7M3-2_TRIM9_MOUSE__II_3470933_REVERSED	|generic|tr_Q3TR28_Q3TR28_MOUSE_REVERSED	|generic|tr_E9Q524_E9Q524_MOUSE_REVERSED	|generic|sp_Q8C7M3_TRIM9_MOUSE_REVERSED	|generic|sp_Q8C7M3-3_TRIM9_MOUSE_REVERSED	|generic|sp_Q8C7M3-4_TRIM9_MOUSE_REVERSED	|generic|sp_Q8C7M3-5_TRIM9_MOUSE_REVERSED	|generic|sp_Q8C7M3-6_TRIM9_MOUSE_REVERSED	|generic|tr_A0A1Y7VP88_A0A1Y7VP88_MOUSE_REVERSED	|generic|tr_E9QLH4_E9QLH4_MOUSE_REVERSED|
"""index: 4661, intensity: 304108.0, mobility: 0.893"""	-0.285426	0.101842	0.533991	DEIERIEMGGKAGATQSSLGSITSVNGKK	generic|sp_Q9EPN1_NBEA_MOUSE__chr3_-1_55723135_55723236_ENSMUST00000198259_REVERSED	|generic|sp_Q9EPN1-3_NBEA_MOUSE__chr3_-1_55723135_55723236_ENSMUST00000198259_REVERSED	|generic|sp_Q9EPN1-4_NBEA_MOUSE__chr3_-1_55723135_55723236_ENSMUST00000198259_REVERSED|
"""index: 6340, intensity: 4549.0, mobility: 0.864"""	-0.285756	0.102145	0.534597	KVAMIQGSPVHRMK	generic|tr_Q543Z5_Q543Z5_MOUSE__II_1124567_REVERSED	|generic|tr_Q8C371_Q8C371_MOUSE_REVERSED	|generic|tr_Q8BP44_Q8BP44_MOUSE_REVERSED	|generic|tr_Q3UU57_Q3UU57_MOUSE_REVERSED	|generic|tr_A2AGS2_A2AGS2_MOUSE_REVERSED|
"""index: 4285, intensity: 2895.0, mobility: 1.058"""	-0.288243	0.102656	0.539168	FLFHYIKELFQEMQKEEKCKELTKMLKAHEKERREMM	generic|IP_3479527_TX=10090_REVERSED|
"""index: 635, intensity: 2544.0, mobility: 0.885"""	-0.288278	0.103166	0.539231	WATAAWTEWA	generic|chr7_1_89796633_89796731_ENSMUST00000032856__IP_885406_TX=10090_REVERSED|
"""index: 3523, intensity: 2533.0, mobility: 1.088"""	-0.289545	0.103677	0.541564	FTTLPERKAGMWWKRMKMWLLWCLTIKSQAESAYCRRWPSAMR	generic|chr17_-1_78935950_78936936_ENSMUST00000024885__IP_1064276_TX=10090_REVERSED|
"""index: 1727, intensity: 2956.0, mobility: 0.931"""	-0.290059	0.104188	0.542511	DVAPCPTQSQPK	generic|IP_975561_TX=10090_REVERSED|
"""index: 6467, intensity: 3227.0, mobility: 0.889"""	-0.290094	0.104432	0.542575	MVESDASPHQVG	generic|chr6_1_107569024_107569116_ENSMUST00000049285_REVERSED|
"""index: 1177, intensity: 3297.0, mobility: 0.872"""	-0.291951	0.104941	0.545998	TLPTDMPEKEKLWET	generic|chr4_1_57854950_57855192_ENSMUST00000107600__IP_962642_TX=10090_REVERSED|
"""index: 17976, intensity: 4922.0, mobility: 1.247"""	-0.291965	0.105451	0.546024	APPFRTFTRKQKLIVSQSMDLRLCLTSTCPIKWMRK	generic|chr4_1_104679553_104688440_ENSMUST00000106830__IP_959300_TX=10090_REVERSED|
"""index: 5653, intensity: 187489.0, mobility: 1.052"""	-0.29199	0.105906	0.54607	QEKEEKMASIKTKLERVQREIDEMKDRADQQADRLQRSKEG	generic|tr_Q6P5E5_Q6P5E5_MOUSE__chr19_1_53644722_53644778_ENSMUST00000171083__II_1048148_REVERSED	|generic|sp_Q9CW03_SMC3_MOUSE__chr19_1_53644722_53644778_ENSMUST00000171083__II_1048148_REVERSED	|generic|tr_Q3TPG9_Q3TPG9_MOUSE_REVERSED	|generic|tr_Q3UNU2_Q3UNU2_MOUSE_REVERSED|
"""index: 9891, intensity: 3790.0, mobility: 1.153"""	-0.292516	0.106415	0.547041	PRKEGHHLSLLHHSPDP	generic|IP_884450_TX=10090_REVERSED|
"""index: 10199, intensity: 3021.0, mobility: 0.877"""	-0.292882	0.10687	0.547716	QVWTKEALTTSIHCLQV	generic|tr_A0A1D5RLL4_A0A1D5RLL4_MOUSE__chr5_1_144858911_144858958_ENSMUST00000198524__II_932221_REVERSED	|generic|tr_E9PWT1_E9PWT1_MOUSE__chr5_1_144858911_144858958_ENSMUST00000198524__II_932221_REVERSED	|generic|sp_Q80YV3_TRRAP_MOUSE__chr5_1_144858911_144858958_ENSMUST00000198524__II_932198_REVERSED	|generic|tr_E9QLK7_E9QLK7_MOUSE__chr5_1_144858911_144858958_ENSMUST00000198524__II_932221_REVERSED	|generic|tr_E9PZA7_E9PZA7_MOUSE__chr5_1_144858911_144858958_ENSMUST00000198524__II_932221_REVERSED	|generic|tr_Q3UH32_Q3UH32_MOUSE__chr5_1_144858911_144858958_ENSMUST00000198524__II_932198_REVERSED	|generic|tr_F7CGG2_F7CGG2_MOUSE__chr5_1_144858911_144858958_ENSMUST00000198524__II_932221_REVERSED	|generic|chr5_1_144832457_144832612_ENSMUST00000132347_REVERSED|
"""index: 2586, intensity: 4681.0, mobility: 0.895"""	-0.29316	0.107325	0.548228	TNEVNVRQTQKLIQDGKKWTVT	generic|tr_A0A5K1VVQ9_A0A5K1VVQ9_MOUSE__chr19_-1_7374046_7374075_ENSMUST00000237653__II_1006392_REVERSED	|generic|sp_A2ASS6_TITIN_MOUSE__chr19_-1_7374046_7374075_ENSMUST00000237653__II_1006392_REVERSED	|generic|sp_A2ASS6-2_TITIN_MOUSE__chr19_-1_7374046_7374075_ENSMUST00000237653__II_1006392_REVERSED	|generic|tr_A0A5K1VVQ1_A0A5K1VVQ1_MOUSE__chr19_-1_7374046_7374075_ENSMUST00000237653__II_1006392_REVERSED	|generic|tr_E9Q8K5_E9Q8K5_MOUSE__chr19_-1_7374046_7374075_ENSMUST00000237653__II_1006392_REVERSED	|generic|tr_E9Q8N1_E9Q8N1_MOUSE__chr19_-1_7374046_7374075_ENSMUST00000237653__II_1006392_REVERSED|
"""index: 6998, intensity: 3167.0, mobility: 1.082"""	-0.293899	0.107833	0.549594	MLTGAIEKSSQMMNLVVVTGRHQLEQ	generic|tr_A0A5K1VVS7_A0A5K1VVS7_MOUSE__II_886492_REVERSED	|generic|sp_Q99KD5_UN45A_MOUSE__II_886492_REVERSED|
"""index: 2114, intensity: 2883.0, mobility: 1.098"""	-0.293952	0.108342	0.54969	SDHFWQLTVCHVNW	generic|sp_Q6ZQF0_TOPB1_MOUSE_REVERSED|
"""index: 17472, intensity: 14785.0, mobility: 0.994"""	-0.294088	0.108464	0.549943	ASVPRGKQLLTW	generic|sp_Q8BKJ9_SIR7_MOUSE__chr11_-1_120620159_120620242_ENSMUST00000153532__II_1125589_REVERSED|
"""index: 16839, intensity: 5371.0, mobility: 0.988"""	-0.297994	0.108861	0.557166	RVRRMMQRF	generic|chr9_-1_108110733_108110837_ENSMUST00000035208__IP_843288_TX=10090_REVERSED|
"""index: 17922, intensity: 2599.0, mobility: 1.056"""	-0.298468	0.109256	0.558044	RVGRLYVSWYKLSRPEVKRSQERM	generic|IP_924140_TX=10090_REVERSED|
"""index: 6991, intensity: 2823.0, mobility: 1.113"""	-0.299084	0.109651	0.559184	WKGKCVPGPIRDRNE	generic|sp_Q9DCA5_BRX1_MOUSE_REVERSED|
"""index: 2845, intensity: 3043.0, mobility: 0.859"""	-0.299411	0.110157	0.55979	NNTLPNNNTL	generic|tr_Q8BWF5_Q8BWF5_MOUSE__II_1024273_REVERSED|
"""index: 3227, intensity: 2576.0, mobility: 0.935"""	-0.29944	0.11055	0.559843	VPITSHLRICM	generic|IP_2469389_TX=10090_REVERSED|
"""index: 13366, intensity: 6340.0, mobility: 0.941"""	-0.300703	0.110775	0.562185	RRCSKLYTR	generic|tr_F7BIN0_F7BIN0_MOUSE__chr18_-1_22694941_22695123_ENSMUST00000097651__II_1057367_REVERSED	|generic|tr_Q8BUA3_Q8BUA3_MOUSE__chr18_-1_22694941_22695123_ENSMUST00000097651__II_1057367_REVERSED	|generic|tr_E9Q947_E9Q947_MOUSE__chr18_-1_22694941_22695123_ENSMUST00000097651__II_1057367_REVERSED	|generic|sp_P60954-2_NOL4_MOUSE__chr18_-1_22694941_22695123_ENSMUST00000097651__II_1057367_REVERSED	|generic|tr_Q52KQ8_Q52KQ8_MOUSE_REVERSED	|generic|tr_Q6AXH3_Q6AXH3_MOUSE_REVERSED	|generic|sp_Q6DIB4_NOL4L_MOUSE_REVERSED	|generic|tr_Q3UH85_Q3UH85_MOUSE_REVERSED	|generic|tr_Q3TZG8_Q3TZG8_MOUSE_REVERSED|
"""index: 8176, intensity: 4024.0, mobility: 0.848"""	-0.302509	0.111111	0.565535	AYVASILKNSNFSAIARPRVYMF	generic|tr_Q9EPG2_Q9EPG2_MOUSE_REVERSED	|generic|tr_Q8VGU1_Q8VGU1_MOUSE_REVERSED|
"""index: 8804, intensity: 4721.0, mobility: 0.916"""	-0.303189	0.111614	0.566797	MRASNLEVFM	generic|IP_1142224_TX=10090_REVERSED|
"""index: 6130, intensity: 9107.0, mobility: 1.033"""	-0.303587	0.11206	0.567535	TSVAQLQARNYPNMCSQSVNAPVRLRALFIPAGMNQPWNQQQ	generic|tr_C3VD30_C3VD30_MOUSE_REVERSED|
"""index: 11105, intensity: 2786.0, mobility: 0.909"""	-0.304448	0.112275	0.569136	VAPFADRTETL	generic|chr3_1_69317536_69317715_ENSMUST00000029355_REVERSED	|generic|chr3_1_69317476_69317715_ENSMUST00000029355_REVERSED|
"""index: 3205, intensity: 2545.0, mobility: 1.000"""	-0.304632	0.112275	0.569477	EWPLCYGKVQYT	generic|tr_Q3UEU3_Q3UEU3_MOUSE_REVERSED	|generic|tr_E9Q711_E9Q711_MOUSE__chr7_-1_35202082_35202162_ENSMUST00000155404_REVERSED	|generic|tr_E9Q1T6_E9Q1T6_MOUSE__chr7_-1_35202082_35202162_ENSMUST00000155404_REVERSED	|generic|tr_Q3UEV4_Q3UEV4_MOUSE__chr7_-1_35202082_35202162_ENSMUST00000155404_REVERSED|
"""index: 5372, intensity: 7189.0, mobility: 0.897"""	-0.309859	0.112662	0.579199	HTAPATPPSLVIEGDPTSSRRSP	generic|IP_1118398_TX=10090_REVERSED|
"""index: 11095, intensity: 2629.0, mobility: 1.222"""	-0.310581	0.112935	0.580542	RLSNVSSVAAPLAGLSGVSC	generic|IP_869865_TX=10090_REVERSED|
"""index: 12038, intensity: 2593.0, mobility: 0.969"""	-0.313261	0.113376	0.585536	WNYIMAFRKL	generic|tr_Q76I26_Q76I26_MOUSE__II_1082814_REVERSED	|generic|tr_Q76I24_Q76I24_MOUSE__II_3483177_REVERSED	|generic|tr_H3BJI7_H3BJI7_MOUSE__II_3483177_REVERSED	|generic|tr_Q5I0W6_Q5I0W6_MOUSE__II_3483177_REVERSED	|generic|tr_G3X9G9_G3X9G9_MOUSE__II_3483177_REVERSED|
"""index: 6270, intensity: 5757.0, mobility: 0.989"""	-0.313618	0.113874	0.586201	VCSHWHDHRSHCHWSHSCDRRSCWCPNGAAVPNEEK	generic|IP_1090950_TX=10090_REVERSED|
"""index: 8797, intensity: 2652.0, mobility: 1.150"""	-0.314248	0.114314	0.587375	CPMINCLLGLNDMNPGQL	generic|IP_1018460_TX=10090_REVERSED|
"""index: 3750, intensity: 3755.0, mobility: 1.192"""	-0.315627	0.114811	0.589946	PLAMALTMF	generic|IP_987756_TX=10090_REVERSED|
"""index: 5320, intensity: 4142.0, mobility: 0.920"""	-0.315891	0.115136	0.590439	TDRRRSMSPPPKPHHRGLLGQAKEM	generic|IP_3493932_TX=10090_REVERSED|
"""index: 6758, intensity: 3653.0, mobility: 1.001"""	-0.317026	0.115289	0.592555	FVSLPPSCHSVKK	generic|chr18_1_82575082_82584156_ENSMUST00000047865_REVERSED|
"""index: 7908, intensity: 3867.0, mobility: 0.941"""	-0.317664	0.115727	0.593746	CSPTPRGELSSHHERRGGPTGTRTG	generic|IP_875638_TX=10090_REVERSED|
"""index: 8528, intensity: 3162.0, mobility: 0.815"""	-0.317743	0.116164	0.593894	LMNNSPIL	generic|tr_Q810M4_Q810M4_MOUSE_REVERSED	|generic|tr_Q9D9R5_Q9D9R5_MOUSE_REVERSED|
"""index: 895, intensity: 2702.0, mobility: 0.845"""	-0.31804	0.116428	0.594447	ESGSGAELVLS	generic|tr_J3QMP9_J3QMP9_MOUSE_REVERSED	|generic|tr_B1AXI9_B1AXI9_MOUSE_REVERSED	|generic|sp_Q62036_CP131_MOUSE_REVERSED|
"""index: 12092, intensity: 2678.0, mobility: 1.022"""	-0.318201	0.116922	0.594747	MTSPPVRLDRLF	generic|IP_973417_TX=10090_REVERSED|
"""index: 7386, intensity: 4564.0, mobility: 1.013"""	-0.318326	0.117415	0.594981	GYWQGLWTRPLSVVTRYTPPPPP	generic|tr_Q3UGH4_Q3UGH4_MOUSE_REVERSED|
"""index: 4251, intensity: 6314.0, mobility: 1.053"""	-0.318413	0.117792	0.595143	TWWRLSPDVLCPPT	generic|IP_1134203_TX=10090_REVERSED|
"""index: 15740, intensity: 3075.0, mobility: 0.857"""	-0.318925	0.118285	0.596099	PKWRGQMK	generic|IP_1105030_TX=10090_REVERSED|
"""index: 11015, intensity: 5341.0, mobility: 0.877"""	-0.319895	0.118544	0.59791	TFKNLKPQ	generic|IP_1021098_TX=10090_REVERSED|
"""index: 6388, intensity: 2654.0, mobility: 0.840"""	-0.320557	0.118802	0.599146	AEWCWLKLPSRLR	generic|IP_890223_TX=10090_REVERSED|
"""index: 12902, intensity: 2670.0, mobility: 0.980"""	-0.320926	0.119293	0.599834	FVQYSSKSWID	generic|sp_Q9DB40_MED27_MOUSE__II_1012592_REVERSED	|generic|tr_E0CZG8_E0CZG8_MOUSE__II_1012592_REVERSED	|generic|tr_E0CXF6_E0CXF6_MOUSE_REVERSED|
"""index: 5147, intensity: 4703.0, mobility: 0.861"""	-0.321768	0.119725	0.601406	WFLSQVLLYMCFFKSARLLMKIQ	generic|IP_1113497_TX=10090_REVERSED|
"""index: 7343, intensity: 3569.0, mobility: 0.966"""	-0.322117	0.120216	0.602059	SPAARRLEEEEKKNGIPMNTNLLSAFSSQKS	generic|tr_F6WJB7_F6WJB7_MOUSE__II_1138529_REVERSED	|generic|sp_Q6ZQ93_UBP34_MOUSE__II_1138529_REVERSED	|generic|sp_Q6ZQ93-2_UBP34_MOUSE__II_1138529_REVERSED	|generic|sp_Q6ZQ93-3_UBP34_MOUSE__II_1138529_REVERSED	|generic|sp_Q6ZQ93-4_UBP34_MOUSE__II_1138529_REVERSED|
"""index: 3756, intensity: 3261.0, mobility: 1.195"""	-0.322195	0.120588	0.602204	REVSASEHT	generic|sp_Q8BL43_RASFA_MOUSE_REVERSED|
"""index: 5044, intensity: 3084.0, mobility: 0.903"""	-0.322752	0.121078	0.603243	RRIDAPQTEN	generic|IP_916501_TX=10090_REVERSED|
"""index: 6170, intensity: 2673.0, mobility: 1.236"""	-0.323302	0.12139	0.60427	LLSPIYMQILYYGMQRE	generic|II_833645_TX=10090_REVERSED	|generic|tr_Q9JL29_Q9JL29_MOUSE_REVERSED	|generic|sp_Q91XP5_GLRA3_MOUSE_REVERSED	|generic|sp_Q64018_GLRA1_MOUSE_REVERSED	|generic|tr_Q2TB05_Q2TB05_MOUSE_REVERSED	|generic|sp_Q61603_GLRA4_MOUSE_REVERSED	|generic|tr_G5E811_G5E811_MOUSE_REVERSED	|generic|tr_Q8C3J3_Q8C3J3_MOUSE_REVERSED	|generic|tr_Q5NCU0_Q5NCU0_MOUSE_REVERSED	|generic|tr_Q3UTL8_Q3UTL8_MOUSE_REVERSED	|generic|tr_Q5NCT9_Q5NCT9_MOUSE_REVERSED|
"""index: 4339, intensity: 2814.0, mobility: 1.042"""	-0.324018	0.12182	0.605607	VAPAGASS	generic|IP_1108923_TX=10090_REVERSED	|generic|IP_1108916_TX=10090_REVERSED|
"""index: 11166, intensity: 2541.0, mobility: 1.162"""	-0.324298	0.12219	0.60613	EAARVQHE	generic|IP_978454_TX=10090_REVERSED|
"""index: 17849, intensity: 5766.0, mobility: 1.025"""	-0.324608	0.122678	0.60671	IDWLGSHAKRR	generic|IP_865438_TX=10090_REVERSED|
"""index: 8374, intensity: 3041.0, mobility: 1.174"""	-0.3249	0.123167	0.607255	DTPAASKKTMPFDIEGASY	generic|tr_D6RI15_D6RI15_MOUSE__II_885862_REVERSED	|generic|sp_O54824_IL16_MOUSE_REVERSED|
"""index: 1564, intensity: 4091.0, mobility: 0.841"""	-0.324976	0.123535	0.607397	EVSFTHHVKCNLRATF	generic|IP_1100600_TX=10090_REVERSED|
"""index: 8117, intensity: 3610.0, mobility: 1.131"""	-0.327183	0.123963	0.611519	FFMHFSDSILGLSSFS	generic|II_977205_TX=10090_REVERSED|
"""index: 6071, intensity: 3697.0, mobility: 1.151"""	-0.327392	0.12439	0.61191	KQEDKMKETLKKVHEQYSKEKQQMMLEFEKQKKELER	generic|sp_Q9Z0E6_GBP2_MOUSE_REVERSED|
"""index: 12253, intensity: 3741.0, mobility: 1.266"""	-0.328234	0.124878	0.613484	RRWTQTMLVMMGTVEAQKR	generic|chr2_1_121305573_121305803_ENSMUST00000094639__IP_1001252_TX=10090_REVERSED|
"""index: 1304, intensity: 2880.0, mobility: 0.820"""	-0.328293	0.125366	0.613593	PTLTFCSPLTLYCTTLP	generic|IP_899349_TX=10090_REVERSED|
"""index: 13001, intensity: 4599.0, mobility: 0.867"""	-0.328411	0.125854	0.613814	TIYVTFLQT	generic|IP_894248_TX=10090_REVERSED|
"""index: 4900, intensity: 3836.0, mobility: 0.970"""	-0.328687	0.12628	0.61433	MLLTGLEQCYF	generic|sp_P42859_HD_MOUSE__chr5_1_34903290_34903403_ENSMUST00000124272__II_941593_REVERSED	|generic|tr_G3X9H5_G3X9H5_MOUSE__chr5_1_34903290_34903403_ENSMUST00000124272__II_941619_REVERSED|
"""index: 6701, intensity: 29529.0, mobility: 1.039"""	-0.329363	0.126706	0.615592	KMYLVGHDWRGVMEWLRHR	generic|tr_Q61984_Q61984_MOUSE__IP_1124203_REVERSED	|generic|tr_A2A6S2_A2A6S2_MOUSE_REVERSED|
"""index: 1962, intensity: 4556.0, mobility: 0.867"""	-0.329593	0.127193	0.616021	ATGFAGGP	generic|IP_3495896_TX=10090_REVERSED|
"""index: 2173, intensity: 2542.0, mobility: 0.983"""	-0.329609	0.127556	0.616051	MTAMYGEVIQGLD	generic|sp_Q9CWR0_ARHGP_MOUSE__chr10_-1_127186079_127186141_ENSMUST00000218864__II_3469535_REVERSED	|generic|sp_Q9CWR0-2_ARHGP_MOUSE__chr10_-1_127186079_127186141_ENSMUST00000218864__II_3469535_REVERSED	|generic|tr_G5E825_G5E825_MOUSE__chr10_-1_127186079_127186141_ENSMUST00000218864__II_3469539_REVERSED	|generic|tr_A0A0R4J211_A0A0R4J211_MOUSE__chr10_-1_127186079_127186141_ENSMUST00000218864__II_3469535_REVERSED	|generic|tr_A0A1W2P6R9_A0A1W2P6R9_MOUSE__chr10_-1_127186079_127186141_ENSMUST00000218864__II_3469535_REVERSED	|generic|tr_A0A1Y7VNM7_A0A1Y7VNM7_MOUSE__chr10_-1_127186079_127186141_ENSMUST00000218864__II_3469539_REVERSED|
"""index: 11970, intensity: 2893.0, mobility: 1.002"""	-0.330483	0.127732	0.617684	QWYTPMLVMTL	generic|IP_3474807_TX=10090_REVERSED|
"""index: 10150, intensity: 2571.0, mobility: 1.077"""	-0.331294	0.128218	0.6192	QTPAACSLAILRHAC	generic|tr_Q8BW85_Q8BW85_MOUSE_REVERSED|
"""index: 9223, intensity: 2516.0, mobility: 1.002"""	-0.331666	0.128641	0.619893	ITDEPWHGVDGIQ	generic|chr11_-1_40679944_40680141_ENSMUST00000040167__IP_1141207_TX=10090_REVERSED|
"""index: 7923, intensity: 2625.0, mobility: 1.180"""	-0.332627	0.129126	0.621689	LYPVVSISFNNLTNLFMQHKDVEEPCVQLI	generic|sp_Q8BSN9_FAKD3_MOUSE_REVERSED	|generic|sp_Q8BSN9-2_FAKD3_MOUSE_REVERSED	|generic|sp_Q8BSN9-3_FAKD3_MOUSE_REVERSED|
"""index: 4115, intensity: 3140.0, mobility: 1.010"""	-0.332717	0.129549	0.621856	YLKMQTRPIKDKKCI	generic|IP_981527_TX=10090_REVERSED|
"""index: 7651, intensity: 22258.0, mobility: 1.124"""	-0.333361	0.130034	0.623059	EADVKVVAYYPLNVFVPANDNQDEVTVKVV	generic|tr_Q9QXA3_Q9QXA3_MOUSE_REVERSED	|generic|tr_A0A1L1SQU7_A0A1L1SQU7_MOUSE_REVERSED	|generic|tr_A0A087WRT4_A0A087WRT4_MOUSE_REVERSED	|generic|tr_F2Z4A3_F2Z4A3_MOUSE_REVERSED|
"""index: 3269, intensity: 2620.0, mobility: 0.863"""	-0.333386	0.130519	0.623107	DGTLAWMTFMSNKEAKR	generic|IP_878703_TX=10090_REVERSED|
"""index: 4080, intensity: 5997.0, mobility: 0.970"""	-0.333416	0.130941	0.623161	QEKMENQSSLGKDMWSQTNVLEVMDKSKMYMKAM	generic|sp_O09105_NDF4_MOUSE_REVERSED|
"""index: 1185, intensity: 2741.0, mobility: 1.135"""	-0.333562	0.131426	0.623435	RTFFRDFNEANRGCAKPKYPPQIEKRELKEWDIYRFFAHE	generic|II_880749_TX=10090_REVERSED	|generic|sp_P68404-2_KPCB_MOUSE__chr7_1_122518049_122518183_ENSMUST00000143692_REVERSED|
"""index: 13830, intensity: 21559.0, mobility: 0.942"""	-0.333974	0.131719	0.624205	FFFRLPGRR	generic|IP_929917_TX=10090_REVERSED|
"""index: 5367, intensity: 11579.0, mobility: 0.968"""	-0.335106	0.132203	0.626317	AELTEKKNREEVKEKKQWRKTKKKKKKKKKKK	generic|IP_872164_TX=10090_REVERSED|
"""index: 5496, intensity: 3987.0, mobility: 0.871"""	-0.335146	0.132623	0.626392	FRDNAPDWV	generic|tr_H9KV20_H9KV20_MOUSE_REVERSED	|generic|sp_B7ZWI3_TMM92_MOUSE_REVERSED	|generic|sp_B7ZWI3-2_TMM92_MOUSE_REVERSED|
"""index: 17236, intensity: 4609.0, mobility: 0.937"""	-0.335916	0.133043	0.627831	VLLLCRMWQ	generic|chr13_-1_99432794_99433075_ENSMUST00000064762__IP_1106005_TX=10090_REVERSED	|generic|chr13_-1_99432794_99433075_ENSMUST00000064762__IP_1106005_TX=10090_REVERSED|
"""index: 6257, intensity: 6579.0, mobility: 0.915"""	-0.336772	0.133269	0.629429	SLQEQVRLLDHIAAALNEELSKQNETKD	generic|tr_Q8CDG8_Q8CDG8_MOUSE__II_840571_REVERSED|
"""index: 9690, intensity: 372161.0, mobility: 0.946"""	-0.339951	0.133623	0.635361	QSADLGAVPPAQVMPQLQQQ	generic|sp_P56477_IRF5_MOUSE_REVERSED	|generic|tr_B2CC69_B2CC69_MOUSE_REVERSED|
"""index: 7309, intensity: 4280.0, mobility: 1.047"""	-0.341063	0.134105	0.637434	RWMAPQLLTGLLLETERASWPTRQ	generic|tr_B2RSF1_B2RSF1_MOUSE_REVERSED	|generic|sp_Q6J1H4-2_UTF1_MOUSE_REVERSED|
"""index: 10549, intensity: 2564.0, mobility: 1.080"""	-0.342394	0.134588	0.639916	MLTMLLSNLALCHE	generic|IP_886095_TX=10090_REVERSED|
"""index: 5771, intensity: 5328.0, mobility: 0.872"""	-0.342395	0.13507	0.639918	AIFYLDVKEDISSIDYNELF	generic|IP_950511_TX=10090_REVERSED|
"""index: 16667, intensity: 2558.0, mobility: 0.909"""	-0.342969	0.135422	0.640989	MYVGLIAGYF	generic|tr_Q8VGH1_Q8VGH1_MOUSE_REVERSED	|generic|tr_Q3B847_Q3B847_MOUSE_REVERSED	|generic|tr_Q8VGH0_Q8VGH0_MOUSE_REVERSED|
"""index: 10116, intensity: 5323.0, mobility: 0.868"""	-0.343217	0.135707	0.641451	FSPPPGTLR	generic|sp_Q6NS65_GPR17_MOUSE_REVERSED|
"""index: 15792, intensity: 2552.0, mobility: 1.088"""	-0.344143	0.136189	0.643177	HWLLCRSPLSLLHYGRSPCPLGTVHCHPM	generic|IP_2431305_TX=10090_REVERSED|
"""index: 6624, intensity: 4283.0, mobility: 0.977"""	-0.344742	0.13667	0.644293	SCQSLAPLLASFQFDVICCSVLEL	generic|tr_L7N1Y3_L7N1Y3_MOUSE__II_3503431_REVERSED	|generic|tr_A0A1Y7VJ51_A0A1Y7VJ51_MOUSE_REVERSED	|generic|tr_Q3UTB0_Q3UTB0_MOUSE_REVERSED|
"""index: 651, intensity: 2826.0, mobility: 0.840"""	-0.345018	0.137151	0.644807	LLAPAACPEK	generic|IP_1069584_TX=10090_REVERSED|
"""index: 10464, intensity: 5217.0, mobility: 0.890"""	-0.345451	0.137434	0.645613	NIAMSLGIEAGICVSLIGVGPG	generic|sp_Q91X34_BAAT_MOUSE_REVERSED|
"""index: 13086, intensity: 13208.0, mobility: 1.037"""	-0.346073	0.137848	0.646772	QREKWLKRR	generic|IP_945952_TX=10090_REVERSED|
"""index: 4892, intensity: 3374.0, mobility: 0.868"""	-0.346645	0.138329	0.647837	NVAPNVPSVQS	generic|IP_3475297_TX=10090_REVERSED|
"""index: 14530, intensity: 3892.0, mobility: 1.018"""	-0.346773	0.138742	0.648075	RRFMKELLM	generic|IP_3490763_TX=10090_REVERSED	|generic|IP_3490941_TX=10090_REVERSED	|generic|IP_3490942_TX=10090_REVERSED|
"""index: 764, intensity: 2685.0, mobility: 0.995"""	-0.347535	0.139089	0.649493	YRQNNASPRWL	generic|sp_Q8BKU8-3_TM87B_MOUSE__chr2_1_128842608_128842703_ENSMUST00000126160__II_999934_REVERSED	|generic|tr_Z4YML9_Z4YML9_MOUSE__chr2_1_128842608_128842703_ENSMUST00000126160__II_999934_REVERSED	|generic|sp_Q8BKU8_TM87B_MOUSE__chr2_1_128842608_128842703_ENSMUST00000126160_REVERSED	|generic|sp_Q8BKU8-2_TM87B_MOUSE__chr2_1_128842608_128842703_ENSMUST00000126160_REVERSED	|generic|tr_A0A5F8MPT2_A0A5F8MPT2_MOUSE__chr2_1_128842608_128842703_ENSMUST00000126160_REVERSED|
"""index: 10684, intensity: 3243.0, mobility: 0.893"""	-0.34815	0.139568	0.650639	SSVLWFQR	generic|tr_A0A0N4SW46_A0A0N4SW46_MOUSE__II_911173_REVERSED	|generic|tr_A0A0N4SVI2_A0A0N4SVI2_MOUSE__chr6_1_88907966_88908076_ENSMUST00000203694__II_911169_REVERSED	|generic|tr_A0A0N4SVH0_A0A0N4SVH0_MOUSE__II_911178_REVERSED	|generic|sp_Q99MU1_TPRA1_MOUSE__chr6_1_88910819_88910881_ENSMUST00000150236__II_911177_REVERSED	|generic|tr_A0A0N4SW75_A0A0N4SW75_MOUSE__chr6_1_88907966_88908076_ENSMUST00000203694_REVERSED|
"""index: 11129, intensity: 6277.0, mobility: 0.864"""	-0.348472	0.140048	0.651237	VPRWGSRD	generic|IP_987955_TX=10090_REVERSED|
"""index: 7175, intensity: 4649.0, mobility: 1.102"""	-0.34858	0.140528	0.651439	NLGGGRTLGVTAPRSAAPGPLPGYRIQDSLPFPDVSLTERPLVE	generic|sp_E9QAT4_SC16A_MOUSE__II_1016207_REVERSED	|generic|sp_E9QAT4-2_SC16A_MOUSE_REVERSED|
"""index: 6409, intensity: 3227.0, mobility: 0.882"""	-0.348632	0.141007	0.651535	YRSNLYCFYYQHYLYVIKCPLSK	generic|IP_1009501_TX=10090_REVERSED|
"""index: 5433, intensity: 4159.0, mobility: 1.134"""	-0.348837	0.141487	0.651917	DRSVIFRGKVSASYETTYDFAKNRSAAIWELRKGPPQRVWEM	generic|sp_P01792_HVM23_MOUSE_REVERSED|
"""index: 6691, intensity: 4022.0, mobility: 1.054"""	-0.349002	0.14183	0.652223	MSYVLPNLMPIVMTYFVSTVK	generic|tr_Q8VFX4_Q8VFX4_MOUSE_REVERSED	|generic|tr_Q7TQR6_Q7TQR6_MOUSE_REVERSED|
"""index: 4655, intensity: 3607.0, mobility: 0.919"""	-0.350478	0.142105	0.654967	EPQPMAPSGRAGPLPPGAAGQAMLSRNPNPQ	generic|sp_B1B0V2_EZHIP_MOUSE__chr4_-1_136007905_136007934_ENSMUST00000030427_REVERSED|
"""index: 5364, intensity: 2815.0, mobility: 0.989"""	-0.351027	0.142584	0.655988	EQRTVQLLPKVKTFLRWWQWNRLKLYAACNRQIV	generic|tr_E9QPE7_E9QPE7_MOUSE_REVERSED	|generic|tr_A0A338P6K2_A0A338P6K2_MOUSE_REVERSED	|generic|sp_O08638_MYH11_MOUSE_REVERSED	|generic|sp_O08638-2_MYH11_MOUSE_REVERSED	|generic|tr_A0A2R8VHF9_A0A2R8VHF9_MOUSE_REVERSED	|generic|tr_Q69ZX3_Q69ZX3_MOUSE_REVERSED|
"""index: 7463, intensity: 3295.0, mobility: 1.180"""	-0.351142	0.143062	0.656203	SKLSLDAFADGLQKQTHVMQFLQTSLTQAL	generic|tr_E9QAY5_E9QAY5_MOUSE_REVERSED	|generic|tr_G5E8V9_G5E8V9_MOUSE_REVERSED	|generic|tr_Q3TVE1_Q3TVE1_MOUSE_REVERSED	|generic|tr_E9Q3G5_E9Q3G5_MOUSE_REVERSED	|generic|tr_A2RSX9_A2RSX9_MOUSE_REVERSED|
"""index: 17690, intensity: 2776.0, mobility: 1.007"""	-0.35151	0.143541	0.656886	NCVMSRLLLW	generic|tr_D3Z162_D3Z162_MOUSE_REVERSED	|generic|sp_Q8BVP6_LYPD4_MOUSE_REVERSED|
"""index: 8005, intensity: 3418.0, mobility: 0.991"""	-0.351946	0.143813	0.657697	EMEPHCTFFCM	generic|chr6_1_56725079_56725174_ENSMUST00000031805_REVERSED|
"""index: 16014, intensity: 7260.0, mobility: 1.047"""	-0.352314	0.14429	0.65838	RDFTKLVYNLL	generic|IP_1145057_TX=10090_REVERSED|
"""index: 3965, intensity: 4250.0, mobility: 1.086"""	-0.353393	0.144768	0.660384	QCLHFCLPGRLGSALTCTSWTSRSSAPTWAPKVK	generic|chr10_1_14130787_14131059_ENSMUST00000187083__IP_1151761_TX=10090_REVERSED|
"""index: 10352, intensity: 2697.0, mobility: 0.832"""	-0.353396	0.1449	0.66039	PLVPYGQP	generic|IP_1122882_TX=10090_REVERSED|
"""index: 4737, intensity: 2749.0, mobility: 1.156"""	-0.355103	0.145377	0.663557	HTCVPPFSQRQTAFIARKMMTFDEKDLMKNMDPLSGVLLSEY	generic|sp_Q9Z1E4_GYS1_MOUSE__chr7_1_45451762_45451920_ENSMUST00000209230__II_3458507_REVERSED	|generic|tr_A0A1B0GT92_A0A1B0GT92_MOUSE__chr7_1_45451762_45451920_ENSMUST00000209230__II_3458507_REVERSED|
"""index: 17408, intensity: 24556.0, mobility: 1.006"""	-0.355673	0.145714	0.664614	HTARRRPSTEK	generic|sp_Q61762_KCNA5_MOUSE_REVERSED	|generic|sp_Q61762-3_KCNA5_MOUSE_REVERSED|
"""index: 13396, intensity: 6620.0, mobility: 1.043"""	-0.355961	0.14619	0.665149	YKKHLNPDRL	generic|tr_Q8BZR4_Q8BZR4_MOUSE__chr2_-1_164799716_164799934_ENSMUST00000134611__II_998384_REVERSED	|generic|tr_Q3U965_Q3U965_MOUSE__chr2_-1_164799716_164799934_ENSMUST00000134611__II_998384_REVERSED|
"""index: 5267, intensity: 2860.0, mobility: 0.839"""	-0.356045	0.146597	0.665304	VETGMLRPL	generic|tr_Q6GQX7_Q6GQX7_MOUSE_REVERSED	|generic|tr_E9Q295_E9Q295_MOUSE_REVERSED|
"""index: 18626, intensity: 2705.0, mobility: 1.056"""	-0.356735	0.147073	0.666583	LLQSMEIVSMSMAGVRLWTLYYKMPRQWRRL	generic|II_1041806_TX=10090_REVERSED|
"""index: 13527, intensity: 3605.0, mobility: 0.974"""	-0.356837	0.147408	0.666771	YLFQTIRQNK	generic|chr16_-1_14304565_14311077_ENSMUST00000023357_REVERSED|
"""index: 13524, intensity: 6339.0, mobility: 0.905"""	-0.357721	0.147603	0.66841	SHSCFVTSLDRA	generic|IP_878144_TX=10090_REVERSED|
"""index: 6120, intensity: 4168.0, mobility: 0.851"""	-0.358858	0.148078	0.670514	TTETQIKELGHWH	generic|IP_833569_TX=10090_REVERSED|
"""index: 2011, intensity: 2678.0, mobility: 0.790"""	-0.359022	0.148341	0.670818	LLSGSRSY	generic|IP_995438_TX=10090_REVERSED|
"""index: 2291, intensity: 4122.0, mobility: 0.935"""	-0.359872	0.148674	0.672392	RDVEQQYRKRDRMANEKAE	generic|tr_Q3TY51_Q3TY51_MOUSE_REVERSED	|generic|tr_Q8CHF1_Q8CHF1_MOUSE_REVERSED	|generic|sp_P28738_KIF5C_MOUSE_REVERSED|
"""index: 9764, intensity: 3365.0, mobility: 1.145"""	-0.360434	0.149148	0.67343	VNSLKKRQSAWMHKN	generic|IP_1000251_TX=10090_REVERSED|
"""index: 10990, intensity: 3291.0, mobility: 1.015"""	-0.361293	0.14955	0.675018	RYKFVQDERY	generic|IP_2553742_TX=10090_REVERSED|
"""index: 4967, intensity: 3170.0, mobility: 0.916"""	-0.361659	0.150024	0.675696	TIPAQPRSWR	generic|tr_A0A087WR50_A0A087WR50_MOUSE__chr1_-1_71637244_71637333_ENSMUST00000186613__II_1037262_REVERSED	|generic|tr_A0A087WSN6_A0A087WSN6_MOUSE__chr1_-1_71637244_71637333_ENSMUST00000186613__II_1037262_REVERSED	|generic|sp_P11276_FINC_MOUSE__chr1_-1_71637244_71637333_ENSMUST00000186613__II_1037262_REVERSED	|generic|tr_Q3TCF1_Q3TCF1_MOUSE__chr1_-1_71637244_71637333_ENSMUST00000186613__II_1037262_REVERSED	|generic|tr_B9EHT6_B9EHT6_MOUSE__chr1_-1_71637244_71637333_ENSMUST00000186613__II_1037262_REVERSED	|generic|tr_Q3UHL6_Q3UHL6_MOUSE__chr1_-1_71637244_71637333_ENSMUST00000186613__II_1037262_REVERSED	|generic|tr_Q3UGY5_Q3UGY5_MOUSE__chr1_-1_71637244_71637333_ENSMUST00000186613_REVERSED	|generic|tr_Q3TCL7_Q3TCL7_MOUSE__chr1_-1_71637244_71637333_ENSMUST00000186613_REVERSED	|generic|tr_B7ZNJ1_B7ZNJ1_MOUSE__chr1_-1_71637244_71637333_ENSMUST00000186613_REVERSED	|generic|tr_Q3UH17_Q3UH17_MOUSE__chr1_-1_71637244_71637333_ENSMUST00000186613_REVERSED	|generic|tr_Q3TBB4_Q3TBB4_MOUSE__chr1_-1_71637244_71637333_ENSMUST00000186613_REVERSED	|generic|tr_A0A087WS56_A0A087WS56_MOUSE__chr1_-1_71637244_71637333_ENSMUST00000186613_REVERSED	|generic|tr_Q3UHR1_Q3UHR1_MOUSE__chr1_-1_71637244_71637333_ENSMUST00000186613_REVERSED|
"""index: 13479, intensity: 5757.0, mobility: 1.016"""	-0.361956	0.150284	0.676244	HKSQILGTATQP	generic|II_1026246_TX=10090_REVERSED|
"""index: 10822, intensity: 84365.0, mobility: 0.953"""	-0.36396	0.150685	0.679944	ILYGNGKFPMQ	generic|chr5_-1_25315026_25315118_ENSMUST00000045291_REVERSED|
"""index: 618, intensity: 3273.0, mobility: 0.876"""	-0.365119	0.151086	0.682081	VEGSHSSREFVTLSRT	generic|IP_878987_TX=10090_REVERSED|
"""index: 2656, intensity: 24037.0, mobility: 0.905"""	-0.366245	0.151487	0.684155	TSCLLQVPIGKMLDQHFDKGTLQRDLP	generic|tr_Q3UR74_Q3UR74_MOUSE_REVERSED	|generic|tr_Q3THG4_Q3THG4_MOUSE_REVERSED	|generic|tr_A0A494BAB9_A0A494BAB9_MOUSE_REVERSED|
"""index: 11987, intensity: 3126.0, mobility: 1.288"""	-0.366525	0.151815	0.684672	VQLMEEILTNYQKILDQDK	generic|tr_Q3V1R9_Q3V1R9_MOUSE__chr2_-1_120963360_120963575_ENSMUST00000133408__II_1001461_REVERSED	|generic|tr_Q497M7_Q497M7_MOUSE__chr2_-1_120963360_120963575_ENSMUST00000133408__II_1001461_REVERSED	|generic|sp_O70481_UBR1_MOUSE__chr2_-1_120963360_120963575_ENSMUST00000133408__II_1001461_REVERSED	|generic|tr_Q3TKQ2_Q3TKQ2_MOUSE__chr2_-1_120963360_120963575_ENSMUST00000133408__II_1001461_REVERSED	|generic|tr_Q2M4I1_Q2M4I1_MOUSE__chr2_-1_120963360_120963575_ENSMUST00000133408__II_1001461_REVERSED|
"""index: 9971, intensity: 3311.0, mobility: 1.045"""	-0.367296	0.152215	0.686091	SFSLDGWLVVGATGLAASVGITQMLDDL	generic|sp_Q8VEI3_HYAL3_MOUSE_REVERSED|
"""index: 1434, intensity: 3211.0, mobility: 0.984"""	-0.367994	0.152686	0.687375	VDTLTLVYCLLW	generic|sp_Q9Z2J0_S23A1_MOUSE_REVERSED|
"""index: 2489, intensity: 8727.0, mobility: 0.879"""	-0.368068	0.153085	0.687512	RVAQVQALICDSQIIEMLAPMVR	generic|tr_A0A3B2W8B4_A0A3B2W8B4_MOUSE__II_3461798_REVERSED	|generic|sp_Q80X86_ARM12_MOUSE__II_3461798_REVERSED	|generic|tr_A0A3F2YNM7_A0A3F2YNM7_MOUSE_REVERSED	|generic|tr_C0IQA5_C0IQA5_MOUSE_REVERSED|
"""index: 17364, intensity: 5227.0, mobility: 1.058"""	-0.368222	0.153556	0.687795	LKERERERER	generic|IP_1028469_TX=10090_REVERSED	|generic|IP_927204_TX=10090	|generic|IP_3490570_TX=10090_REVERSED|
"""index: 7859, intensity: 3076.0, mobility: 1.125"""	-0.368908	0.153955	0.689056	LDTACVEGVISGIRSNE	generic|sp_P55292_DSC2_MOUSE_REVERSED	|generic|sp_P55292-2_DSC2_MOUSE_REVERSED	|generic|tr_Q6PEU5_Q6PEU5_MOUSE_REVERSED|
"""index: 15447, intensity: 2686.0, mobility: 1.064"""	-0.36975	0.154353	0.690602	QLLQKRETSLIN	generic|sp_Q61043-2_NIN_MOUSE__II_3443039_REVERSED	|generic|sp_Q61043-1_NIN_MOUSE__II_3443039_REVERSED	|generic|sp_Q61043_NIN_MOUSE_REVERSED	|generic|tr_A0A1Y7VNC5_A0A1Y7VNC5_MOUSE_REVERSED|
"""index: 16106, intensity: 24840.0, mobility: 1.005"""	-0.370042	0.154824	0.69114	MLRIERRLQP	generic|tr_F6U840_F6U840_MOUSE__chr15_1_100254422_100254517_ENSMUST00000169408__II_1082830_REVERSED	|generic|tr_Q9CWS2_Q9CWS2_MOUSE__chr15_1_100254422_100254517_ENSMUST00000169408__II_1082833_REVERSED	|generic|tr_Q922R4_Q922R4_MOUSE__II_1082833_REVERSED	|generic|sp_P81269_ATF1_MOUSE__chr15_1_100254422_100254517_ENSMUST00000169408__II_1082832_REVERSED|
"""index: 4020, intensity: 3085.0, mobility: 1.125"""	-0.370508	0.155294	0.691995	EVLMERSGSRTFLCMFSSLMQAALAEGVLVPK	generic|sp_Q8K3A6_ARMX6_MOUSE__IP_826360_REVERSED|
"""index: 953, intensity: 3030.0, mobility: 0.868"""	-0.37052	0.155765	0.692017	RGYLGAWHNHRNGTHPLCWPILT	generic|sp_P13864_DNMT1_MOUSE__II_852244_REVERSED	|generic|sp_P13864-2_DNMT1_MOUSE__II_852244_REVERSED	|generic|II_3455193_TX=10090_REVERSED	|generic|tr_Q7TSJ0_Q7TSJ0_MOUSE_REVERSED	|generic|tr_Q3UHZ3_Q3UHZ3_MOUSE_REVERSED	|generic|tr_J3QNW0_J3QNW0_MOUSE_REVERSED|
"""index: 2573, intensity: 2539.0, mobility: 0.853"""	-0.371227	0.156162	0.693314	PDASAQPIDQMTPSSPTE	generic|tr_Q3V230_Q3V230_MOUSE_REVERSED|
"""index: 5479, intensity: 3800.0, mobility: 0.979"""	-0.371661	0.156632	0.69411	RKSSPKWAKEAKNLKIDETMIVSSIIKRTEKRPGQQS	generic|tr_Q6EVH9_Q6EVH9_MOUSE__II_1077823_REVERSED	|generic|sp_Q6NZJ6_IF4G1_MOUSE__chr16_1_20686784_20686936_ENSMUST00000156226__II_1077839_REVERSED	|generic|sp_Q6NZJ6-2_IF4G1_MOUSE__chr16_1_20686784_20686936_ENSMUST00000156226__II_1077839_REVERSED	|generic|tr_E9PVC6_E9PVC6_MOUSE__chr16_1_20686784_20686936_ENSMUST00000156226__II_1077839_REVERSED	|generic|tr_E9Q9E1_E9Q9E1_MOUSE__chr16_1_20686784_20686936_ENSMUST00000156226__II_1077839_REVERSED	|generic|tr_A0A0J9YUS5_A0A0J9YUS5_MOUSE__chr16_1_20686784_20686936_ENSMUST00000156226__II_1077839_REVERSED	|generic|tr_E9PVC5_E9PVC5_MOUSE__chr16_1_20686784_20686936_ENSMUST00000156226__II_1077839_REVERSED	|generic|tr_Q3UYM6_Q3UYM6_MOUSE_REVERSED	|generic|tr_Q3UZD9_Q3UZD9_MOUSE_REVERSED	|generic|tr_Q3UQI5_Q3UQI5_MOUSE_REVERSED	|generic|tr_A0PJB5_A0PJB5_MOUSE_REVERSED	|generic|tr_E9Q770_E9Q770_MOUSE_REVERSED	|generic|tr_A0A0J9YUC1_A0A0J9YUC1_MOUSE_REVERSED	|generic|tr_A0A0J9YVC1_A0A0J9YVC1_MOUSE_REVERSED	|generic|tr_Q3UTK0_Q3UTK0_MOUSE_REVERSED|
"""index: 14538, intensity: 4405.0, mobility: 1.047"""	-0.371713	0.156955	0.694205	WLKAIQKVRTT	generic|sp_Q8BRH4-2_KMT2C_MOUSE__chr5_-1_25387920_25387997_ENSMUST00000172626__II_945291_REVERSED	|generic|tr_G3UZC8_G3UZC8_MOUSE__chr5_-1_25387920_25387997_ENSMUST00000172626_REVERSED	|generic|sp_Q8BRH4_KMT2C_MOUSE__chr5_-1_25387920_25387997_ENSMUST00000172626_REVERSED	|generic|tr_F8WI37_F8WI37_MOUSE__chr5_-1_25387920_25387997_ENSMUST00000172626_REVERSED|
"""index: 2824, intensity: 2673.0, mobility: 0.889"""	-0.37231	0.157425	0.695301	FISNAYFMIA	generic|sp_Q9JIF3_GTR8_MOUSE__chr2_-1_32973595_32973663_ENSMUST00000153484__II_1011030_REVERSED	|generic|tr_Q2TK26_Q2TK26_MOUSE__chr2_-1_32974864_32974914_ENSMUST00000028129__II_1011034_REVERSED	|generic|tr_Q2TK27_Q2TK27_MOUSE__II_1011034_REVERSED	|generic|II_1011026_TX=10090_REVERSED	|generic|tr_A0A0A6YX81_A0A0A6YX81_MOUSE_REVERSED	|generic|tr_Q8VDJ4_Q8VDJ4_MOUSE__chr2_-1_32973595_32973663_ENSMUST00000153484_REVERSED|
"""index: 12651, intensity: 5705.0, mobility: 0.904"""	-0.372565	0.157821	0.695767	YRRVIQWS	generic|sp_Q8BX57_PXK_MOUSE__II_1102145_REVERSED	|generic|tr_A0A2C9F2B5_A0A2C9F2B5_MOUSE__II_1102145_REVERSED	|generic|II_3479181_TX=10090_REVERSED	|generic|tr_Q3T9R1_Q3T9R1_MOUSE_REVERSED	|generic|sp_Q8BX57-2_PXK_MOUSE_REVERSED	|generic|sp_Q8BX57-3_PXK_MOUSE_REVERSED|
"""index: 2890, intensity: 4094.0, mobility: 0.916"""	-0.374177	0.15829	0.698719	QFNVGQVWMY	generic|IP_1128612_TX=10090_REVERSED|
"""index: 12280, intensity: 9558.0, mobility: 0.945"""	-0.374888	0.15876	0.70002	KPTQVEPARR	generic|tr_A0A5F8MPE1_A0A5F8MPE1_MOUSE__chr16_-1_73961801_73961833_ENSMUST00000117785_REVERSED|
"""index: 4511, intensity: 4044.0, mobility: 1.033"""	-0.375202	0.159155	0.700594	SFLFFDLFYRY	generic|IP_1139009_TX=10090_REVERSED|
"""index: 5537, intensity: 158749.0, mobility: 1.010"""	-0.375509	0.159176	0.701156	APGAHHCMGTIETSWLCASSSYWLNSFLRNINNWPWS	generic|IP_1066914_TX=10090_REVERSED|
"""index: 5072, intensity: 3685.0, mobility: 0.970"""	-0.376555	0.159644	0.703067	NQISAASETPQLQ	generic|tr_Q4U2P9_Q4U2P9_MOUSE_REVERSED|
"""index: 18333, intensity: 6167.0, mobility: 1.283"""	-0.376777	0.160112	0.703472	LTRLLRLVRLVGL	generic|tr_E9Q7P2_E9Q7P2_MOUSE__chr15_1_80321229_80321324_ENSMUST00000162155__II_1087392_REVERSED	|generic|sp_O88427_CAC1H_MOUSE__chr15_1_80321295_80321324_ENSMUST00000162155_REVERSED	|generic|sp_O88427-2_CAC1H_MOUSE__chr15_1_80321295_80321324_ENSMUST00000162155_REVERSED	|generic|tr_E9Q6P9_E9Q6P9_MOUSE__chr15_1_80321295_80321324_ENSMUST00000162155_REVERSED	|generic|tr_E0CYZ3_E0CYZ3_MOUSE__chr15_1_80321295_80321324_ENSMUST00000162155_REVERSED	|generic|tr_E0CXK2_E0CXK2_MOUSE__chr15_1_80321229_80321324_ENSMUST00000162155_REVERSED	|generic|tr_Q3UX23_Q3UX23_MOUSE__chr17_-1_25375103_25375381_ENSMUST00000159048_REVERSED|
"""index: 7087, intensity: 3983.0, mobility: 0.916"""	-0.377042	0.160581	0.703956	WAPPPSQINAYSRNY	generic|IP_1039026_TX=10090_REVERSED|
"""index: 3755, intensity: 3494.0, mobility: 0.915"""	-0.377108	0.160973	0.704076	RGAAAVEELDLLHSVSFNKRAQACDGPAPPPG	generic|tr_A2APZ7_A2APZ7_MOUSE_REVERSED	|generic|sp_Q06348_PRRX2_MOUSE_REVERSED|
"""index: 3787, intensity: 3341.0, mobility: 1.001"""	-0.377567	0.16129	0.704913	YPVCRFAVGLGDREPLPPVKEM	generic|IP_1098364_TX=10090_REVERSED|
"""index: 13383, intensity: 2753.0, mobility: 1.056"""	-0.378399	0.161682	0.70643	DTVHLTKLPSLLY	generic|tr_A0A0R4J0P2_A0A0R4J0P2_MOUSE_REVERSED	|generic|sp_Q9Z0R0_HASP_MOUSE_REVERSED	|generic|tr_Q2KHL1_Q2KHL1_MOUSE_REVERSED|
"""index: 14676, intensity: 11175.0, mobility: 0.967"""	-0.378673	0.162011	0.70693	QNSELFRIK	generic|tr_E9PXZ8_E9PXZ8_MOUSE_REVERSED	|generic|sp_Q9QZE2_CLNK_MOUSE_REVERSED	|generic|sp_Q9QZE2-2_CLNK_MOUSE_REVERSED|
"""index: 13456, intensity: 34171.0, mobility: 0.931"""	-0.379022	0.162011	0.707566	VRVSWYARV	generic|IP_890793_TX=10090_REVERSED|
"""index: 16055, intensity: 4928.0, mobility: 1.038"""	-0.380751	0.16225	0.710713	RRQTGAALKAWL	generic|chr13_1_110395163_110395321_ENSMUST00000022212_REVERSED	|generic|chr13_1_110395142_110395321_ENSMUST00000022212_REVERSED|
"""index: 2784, intensity: 2590.0, mobility: 0.969"""	-0.381612	0.162715	0.712278	ETTMVLCSATPNI	generic|tr_Q8BVK1_Q8BVK1_MOUSE__chr13_-1_112921626_112921760_ENSMUST00000225997__II_3478063_REVERSED	|generic|tr_Q8BTX6_Q8BTX6_MOUSE__chr13_-1_112880975_112881109_ENSMUST00000224639__II_3478060_REVERSED	|generic|sp_Q9CZU3_MTREX_MOUSE__chr13_-1_112921626_112921760_ENSMUST00000225997__II_3478060_REVERSED	|generic|tr_Q8BVI7_Q8BVI7_MOUSE__chr13_-1_112917585_112917635_ENSMUST00000225997_REVERSED|
"""index: 12976, intensity: 3414.0, mobility: 0.872"""	-0.381707	0.16318	0.71245	KQHTEFLP	generic|IP_998154_TX=10090_REVERSED|
"""index: 1599, intensity: 3490.0, mobility: 0.863"""	-0.381712	0.163645	0.71246	AASLNIISPQVASIQRRYVEN	generic|II_946385_TX=10090_REVERSED	|generic|sp_Q9QYX7_PCLO_MOUSE__chr5_1_14775377_14775448_ENSMUST00000182426_REVERSED	|generic|sp_Q9QYX7-2_PCLO_MOUSE__chr5_1_14793960_14794043_ENSMUST00000182426_REVERSED|
"""index: 594, intensity: 2524.0, mobility: 0.856"""	-0.382387	0.163957	0.713685	GIPPRESGKE	generic|tr_Q547H1_Q547H1_MOUSE__II_966452_REVERSED|
"""index: 9708, intensity: 2790.0, mobility: 1.162"""	-0.383256	0.164124	0.715263	SFLEQMLPTAFPHSDQ	generic|sp_O54915_NR1I2_MOUSE_REVERSED	|generic|sp_O54915-2_NR1I2_MOUSE_REVERSED|
"""index: 1619, intensity: 14476.0, mobility: 0.843"""	-0.383861	0.164124	0.716359	IPVLAVTNLSRMLMDQS	generic|sp_P70351-2_EZH1_MOUSE__II_1126535_REVERSED	|generic|sp_P70351_EZH1_MOUSE_REVERSED	|generic|tr_A0A0R4J1C0_A0A0R4J1C0_MOUSE_REVERSED|
"""index: 7848, intensity: 3083.0, mobility: 1.041"""	-0.385284	0.16451	0.718936	EKQQKQAHQRLAPVPVGDEEFVFATVTAPIE	generic|sp_Q9QYB8_ADDB_MOUSE_REVERSED	|generic|sp_Q9QYB8-2_ADDB_MOUSE_REVERSED	|generic|tr_Q8C0Y2_Q8C0Y2_MOUSE_REVERSED|
"""index: 4178, intensity: 3561.0, mobility: 1.134"""	-0.385435	0.164896	0.719209	KDQMIMKGENETYLALMERDLQWLTHEIP	generic|sp_Q61316_HSP74_MOUSE_REVERSED|
"""index: 10839, intensity: 9351.0, mobility: 0.864"""	-0.385641	0.165358	0.719581	FNLHLSQL	generic|IP_1104114_TX=10090_REVERSED|
"""index: 5398, intensity: 3340.0, mobility: 0.897"""	-0.386223	0.16582	0.720633	MQLLPDSARKQHTQLCMYMFYI	generic|IP_1103403_TX=10090_REVERSED|
"""index: 1258, intensity: 3091.0, mobility: 1.114"""	-0.386266	0.166205	0.720711	YQENRMPRIRSLCTYSCVHPLYFLKEM	generic|tr_G5E8N3_G5E8N3_MOUSE__chr3_-1_95338342_95338602_ENSMUST00000124638__II_970769_REVERSED	|generic|sp_O88974_SETB1_MOUSE__chr3_-1_95338342_95338602_ENSMUST00000124638__II_970769_REVERSED	|generic|sp_O88974-4_SETB1_MOUSE__chr3_-1_95338342_95338602_ENSMUST00000124638__II_970769_REVERSED	|generic|sp_O88974-7_SETB1_MOUSE__chr3_-1_95338342_95338602_ENSMUST00000124638__II_970769_REVERSED	|generic|tr_D3YYC3_D3YYC3_MOUSE__chr3_-1_95338342_95338602_ENSMUST00000124638__II_970769_REVERSED|
"""index: 7050, intensity: 2901.0, mobility: 1.090"""	-0.386779	0.166436	0.72164	LYSNRTAQPPMIPF	generic|chr9_-1_108115683_108115958_ENSMUST00000035208__IP_843292_TX=10090_REVERSED|
"""index: 10108, intensity: 2709.0, mobility: 1.139"""	-0.387769	0.166667	0.723427	KKDTAGSSMQAAVSHGVH	generic|tr_E9QKE4_E9QKE4_MOUSE__chr1_1_185283874_185283996_ENSMUST00000195042__II_1025077_REVERSED	|generic|sp_Q8BMG7_RBGPR_MOUSE__chr1_1_185283874_185283996_ENSMUST00000195042__II_1025077_REVERSED	|generic|tr_A0A0A6YWM5_A0A0A6YWM5_MOUSE__chr1_1_185283874_185283996_ENSMUST00000195042__II_1025077_REVERSED|
"""index: 3382, intensity: 2563.0, mobility: 1.195"""	-0.388617	0.166972	0.724957	SLSRSVVLCQYSYVPAHKLTGLLQQQSSRRWHRR	generic|sp_Q91ZA3_PCCA_MOUSE__chr14_1_122650260_122650334_ENSMUST00000177312__II_1088680_REVERSED	|generic|II_1088685_TX=10090_REVERSED	|generic|tr_D3YWM4_D3YWM4_MOUSE_REVERSED	|generic|tr_D3YZC0_D3YZC0_MOUSE_REVERSED|
"""index: 8469, intensity: 2792.0, mobility: 1.119"""	-0.389421	0.166972	0.726404	GNHIHVMNKKTNMRRNLVDPHKGAEPE	generic|IP_3466508_TX=10090_REVERSED|
"""index: 8800, intensity: 2904.0, mobility: 1.042"""	-0.390916	0.167431	0.729095	MIFLIVESRQYT	generic|sp_Q6ZQ18-2_EFR3B_MOUSE__chr12_-1_3999586_3999711_ENSMUST00000218545__II_3470676_REVERSED	|generic|tr_A0A1W2P7T9_A0A1W2P7T9_MOUSE__chr12_-1_3973604_3973675_ENSMUST00000219331__II_3470676_REVERSED	|generic|sp_Q6ZQ18_EFR3B_MOUSE__chr12_-1_3999586_3999711_ENSMUST00000218545_REVERSED|
"""index: 18070, intensity: 13495.0, mobility: 1.273"""	-0.390953	0.16789	0.729162	KFGYVRRNYLEQGRRR	generic|IP_859228_TX=10090_REVERSED|
"""index: 7774, intensity: 3357.0, mobility: 0.986"""	-0.391056	0.168349	0.729346	SKVGVVKGNEMIIDDVPKNLMYT	generic|chrX_1_74309077_74309256_ENSMUST00000146013__II_836425_TX=10090_REVERSED	|generic|sp_P50396_GDIA_MOUSE__chrX_1_74307674_74307874_ENSMUST00000146013__II_836422_REVERSED	|generic|II_836434_TX=10090_REVERSED|
"""index: 14974, intensity: 3939.0, mobility: 0.937"""	-0.391151	0.168807	0.729517	PRTQPGYTNV	generic|sp_Q99LQ1_MBIP1_MOUSE_REVERSED|
"""index: 10078, intensity: 3400.0, mobility: 1.117"""	-0.391346	0.169111	0.729867	RFWAPVSAQSHNILLEAVRRYFHFQTEAH	generic|tr_B9EKU4_B9EKU4_MOUSE_REVERSED	|generic|tr_Q80U74_Q80U74_MOUSE_REVERSED|
"""index: 17466, intensity: 8157.0, mobility: 0.932"""	-0.392368	0.169569	0.731702	MVIVMVMMIMM	generic|IP_826713_TX=10090_REVERSED|
"""index: 7464, intensity: 3045.0, mobility: 0.961"""	-0.392472	0.16995	0.731889	LVECSMGASMPGPPEFDIHIFDKLNEEVGVLK	generic|tr_A0A571BED3_A0A571BED3_MOUSE__chr9_1_15734258_15734287_ENSMUST00000115588__II_951135_REVERSED	|generic|tr_A0A571BG73_A0A571BG73_MOUSE__chr9_1_15734258_15734287_ENSMUST00000115588__II_951135_REVERSED	|generic|sp_Q3UY96_CFA74_MOUSE__chr9_1_15734258_15734287_ENSMUST00000115588__II_951135_REVERSED	|generic|II_951123_TX=10090_REVERSED	|generic|sp_Q3UY96-2_CFA74_MOUSE_REVERSED|
"""index: 2747, intensity: 7604.0, mobility: 0.856"""	-0.392796	0.170252	0.73247	NIQPHISQKAIRWGSYGRVQLMEQSK	generic|II_3501043_TX=10090_REVERSED|
"""index: 12258, intensity: 6271.0, mobility: 0.943"""	-0.393647	0.170709	0.733996	TRLEWSRR	generic|tr_Q80U64_Q80U64_MOUSE__chr17_-1_12260447_12260608_ENSMUST00000232931_REVERSED	|generic|sp_O08648_M3K4_MOUSE__chr17_-1_12260447_12260608_ENSMUST00000232931_REVERSED	|generic|sp_O08648-2_M3K4_MOUSE__chr17_-1_12260447_12260608_ENSMUST00000232931_REVERSED	|generic|tr_Q8K4X6_Q8K4X6_MOUSE__chr17_-1_12260447_12260608_ENSMUST00000232931_REVERSED|
"""index: 2887, intensity: 3239.0, mobility: 0.837"""	-0.393811	0.171011	0.734289	RTHTHTAPSPPGLCNLRM	generic|chr18_1_64265314_64265454_ENSMUST00000025477_REVERSED|
"""index: 10808, intensity: 474344.0, mobility: 0.915"""	-0.395422	0.171468	0.737173	GGGGGGGAAAAAAAAAAAAAAVAGAGAAAAAAGGAGGA	generic|tr_E9Q6R4_E9Q6R4_MOUSE_REVERSED	|generic|tr_A0A338P6U8_A0A338P6U8_MOUSE_REVERSED	|generic|sp_E9Q4N7_ARI1B_MOUSE_REVERSED|
"""index: 970, intensity: 2668.0, mobility: 0.880"""	-0.395509	0.171846	0.737327	PYVTVGSFCF	generic|IP_3461069_TX=10090_REVERSED|
"""index: 15618, intensity: 3199.0, mobility: 1.045"""	-0.395523	0.172303	0.737353	IRLDADILLMKK	generic|tr_A2AQH3_A2AQH3_MOUSE_REVERSED	|generic|tr_Q3UST3_Q3UST3_MOUSE_REVERSED	|generic|sp_Q9ERH7_HIPK3_MOUSE_REVERSED	|generic|tr_A2RRJ7_A2RRJ7_MOUSE_REVERSED|
"""index: 16447, intensity: 4674.0, mobility: 1.036"""	-0.395755	0.172367	0.737768	CSRGLIPAGPSGAGGEQGGIAVAVRGLRRP	generic|chr9_-1_114933699_114933980_ENSMUST00000146623_REVERSED|
"""index: 17372, intensity: 65625.0, mobility: 0.995"""	-0.396607	0.172823	0.739288	GRPKQPDTQIR	generic|II_975506_TX=10090_REVERSED	|generic|chr3_-1_132904629_132904928_ENSMUST00000132732_REVERSED	|generic|tr_D3Z4D3_D3Z4D3_MOUSE_REVERSED	|generic|tr_Q3TYB4_Q3TYB4_MOUSE_REVERSED	|generic|sp_Q91V88_NPNT_MOUSE_REVERSED	|generic|sp_Q91V88-2_NPNT_MOUSE_REVERSED	|generic|sp_Q91V88-3_NPNT_MOUSE_REVERSED	|generic|sp_Q91V88-4_NPNT_MOUSE_REVERSED	|generic|tr_D3YTX1_D3YTX1_MOUSE_REVERSED|
"""index: 5105, intensity: 3388.0, mobility: 0.967"""	-0.3969	0.173279	0.739812	PRNFASQVPQPM	generic|IP_1004491_TX=10090_REVERSED|
"""index: 1904, intensity: 3117.0, mobility: 0.861"""	-0.396946	0.173735	0.739893	VSVSVYMPSP	generic|IP_3493640_TX=10090_REVERSED|
"""index: 2324, intensity: 2695.0, mobility: 0.806"""	-0.398077	0.174191	0.74191	GRAQKETLEGASMLAGPWV	generic|IP_850288_TX=10090_REVERSED|
"""index: 13065, intensity: 6598.0, mobility: 0.815"""	-0.398207	0.174567	0.742141	SSYCVNQQR	generic|IP_1102361_TX=10090_REVERSED|
"""index: 1149, intensity: 3751.0, mobility: 0.911"""	-0.398363	0.175023	0.742419	LFEKTSPAQLSKMSVSYVYGNET	generic|sp_Q9D0F1_NDC80_MOUSE__II_3462839_REVERSED	|generic|tr_A0A3B2WAS6_A0A3B2WAS6_MOUSE__II_1064742_REVERSED|
"""index: 1953, intensity: 4321.0, mobility: 0.836"""	-0.398744	0.17508	0.743096	LTCFTEWFRLSGMCRPV	generic|chr18_1_31833770_31833859_ENSMUST00000234344_REVERSED|
"""index: 13179, intensity: 28581.0, mobility: 0.922"""	-0.399483	0.175136	0.744412	IGIEKLEKHGMEVLVDL	generic|tr_F6V619_F6V619_MOUSE_REVERSED	|generic|sp_Q3UES3_TNKS2_MOUSE__chr19_1_36852811_36852900_ENSMUST00000168973_REVERSED|
"""index: 12912, intensity: 6620.0, mobility: 0.904"""	-0.400566	0.175431	0.746335	FFVRVHKS	generic|IP_1101414_TX=10090_REVERSED|
"""index: 3467, intensity: 3281.0, mobility: 0.970"""	-0.40078	0.175884	0.746716	IDPNNFLMGSLY	generic|tr_Q8R056_Q8R056_MOUSE__chr5_-1_44014752_44014880_ENSMUST00000196853_REVERSED	|generic|tr_A0A0G2JE50_A0A0G2JE50_MOUSE__chr5_-1_44014752_44014880_ENSMUST00000196853_REVERSED	|generic|tr_A0A0R4J0B0_A0A0R4J0B0_MOUSE__chr5_-1_44014752_44014880_ENSMUST00000196853_REVERSED	|generic|tr_Q8CDK8_Q8CDK8_MOUSE__chr5_-1_44014752_44014880_ENSMUST00000196853_REVERSED	|generic|tr_A0A0G2JDH9_A0A0G2JDH9_MOUSE__chr5_-1_44014752_44014880_ENSMUST00000196853_REVERSED	|generic|sp_O54990_PROM1_MOUSE__chr5_-1_44014752_44014880_ENSMUST00000196853_REVERSED	|generic|sp_O54990-2_PROM1_MOUSE__chr5_-1_44014752_44014880_ENSMUST00000196853_REVERSED	|generic|sp_O54990-3_PROM1_MOUSE__chr5_-1_44014752_44014880_ENSMUST00000196853_REVERSED	|generic|sp_O54990-4_PROM1_MOUSE__chr5_-1_44014752_44014880_ENSMUST00000196853_REVERSED	|generic|sp_O54990-5_PROM1_MOUSE__chr5_-1_44014752_44014880_ENSMUST00000196853_REVERSED	|generic|sp_O54990-6_PROM1_MOUSE__chr5_-1_44014752_44014880_ENSMUST00000196853_REVERSED	|generic|tr_G5E8G5_G5E8G5_MOUSE__chr5_-1_44014752_44014880_ENSMUST00000196853_REVERSED	|generic|tr_G3X9J8_G3X9J8_MOUSE__chr5_-1_44014752_44014880_ENSMUST00000196853_REVERSED|
"""index: 5316, intensity: 3774.0, mobility: 0.873"""	-0.400998	0.176337	0.747101	LMESYNQNEMRQSPGRAEISYISPLDA	generic|sp_Q8BQ48_CE295_MOUSE__chr10_1_62941042_62941071_ENSMUST00000044977__II_852728_REVERSED	|generic|sp_Q8BQ48-2_CE295_MOUSE__chr10_1_62941042_62941071_ENSMUST00000044977__II_852737_REVERSED	|generic|sp_Q8BQ48-3_CE295_MOUSE__chr10_1_62941042_62941071_ENSMUST00000044977__II_852728_REVERSED	|generic|sp_Q8BQ48-5_CE295_MOUSE__chr10_1_62941042_62941071_ENSMUST00000044977__II_3501922_REVERSED	|generic|sp_Q8BQ48-6_CE295_MOUSE__chr10_1_62941042_62941071_ENSMUST00000044977__II_3501922_REVERSED	|generic|tr_F7BWD7_F7BWD7_MOUSE__II_852728_REVERSED	|generic|sp_Q8BQ48-4_CE295_MOUSE__II_852728_REVERSED	|generic|tr_E9QPW4_E9QPW4_MOUSE__chr10_1_62941042_62941071_ENSMUST00000044977__II_852728_REVERSED	|generic|tr_A0A1N9NPH8_A0A1N9NPH8_MOUSE__chr10_1_62941042_62941071_ENSMUST00000044977__II_852728_REVERSED|
"""index: 2469, intensity: 4949.0, mobility: 0.924"""	-0.401039	0.176763	0.747174	GRPTKFNMGVTPQTVQLN	generic|tr_Q5M9L7_Q5M9L7_MOUSE__II_385647_REVERSED	|generic|tr_Q3TK12_Q3TK12_MOUSE__II_739868_REVERSED	|generic|tr_Q8BT90_Q8BT90_MOUSE__II_385647_REVERSED	|generic|IP_3475826_TX=10090_REVERSED	|generic|IP_1078956_TX=10090_REVERSED|
"""index: 8584, intensity: 2795.0, mobility: 0.730"""	-0.401042	0.176763	0.74718	SPWSDGSF	generic|chr7_1_24534006_24534176_ENSMUST00000049020__IP_891491_TX=10090_REVERSED|
"""index: 14170, intensity: 3638.0, mobility: 0.972"""	-0.40196	0.177055	0.748806	PRVEKGEHQL	generic|II_912835_TX=10090_REVERSED|
"""index: 4364, intensity: 21460.0, mobility: 1.001"""	-0.402396	0.177507	0.749579	EESADLNYKSLDA	generic|tr_D3Z4U0_D3Z4U0_MOUSE__II_973375_REVERSED	|generic|sp_Q9R020_ZRAB2_MOUSE__II_973375_REVERSED	|generic|sp_Q9R020-2_ZRAB2_MOUSE_REVERSED	|generic|tr_A0A0H2UH20_A0A0H2UH20_MOUSE_REVERSED	|generic|tr_E9PUD0_E9PUD0_MOUSE_REVERSED|
"""index: 8429, intensity: 3652.0, mobility: 1.161"""	-0.402802	0.177958	0.750297	YKPRNEVYTRVTPQLKKMFEPCPTGLQE	generic|sp_Q91Y86_MK08_MOUSE__chr14_-1_33402861_33402911_ENSMUST00000226798__II_1097234_REVERSED	|generic|tr_G3X8U9_G3X8U9_MOUSE__chr14_-1_33382174_33382236_ENSMUST00000111945__II_1097235_REVERSED	|generic|tr_Q7TSJ7_Q7TSJ7_MOUSE__chr14_-1_33382174_33382236_ENSMUST00000111945__II_1097235_REVERSED	|generic|tr_A6P3E4_A6P3E4_MOUSE__chr14_-1_33402861_33402911_ENSMUST00000226798__II_1097234_REVERSED	|generic|II_1097232_TX=10090_REVERSED|
"""index: 4345, intensity: 2581.0, mobility: 0.895"""	-0.403142	0.17841	0.750898	QVAEPTHGLVAIFFLFITGSHEDL	generic|sp_Q8BZL1_NEUR4_MOUSE_REVERSED	|generic|sp_Q8BZL1-1_NEUR4_MOUSE_REVERSED|
"""index: 5614, intensity: 5284.0, mobility: 0.877"""	-0.40316	0.178781	0.750931	VFSNFIEGET	generic|II_966458_TX=10090_REVERSED	|generic|tr_Q3TEE9_Q3TEE9_MOUSE_REVERSED	|generic|tr_A2AMG8_A2AMG8_MOUSE_REVERSED	|generic|tr_Q8BX74_Q8BX74_MOUSE_REVERSED	|generic|tr_Q3UFX5_Q3UFX5_MOUSE_REVERSED|
"""index: 13806, intensity: 4461.0, mobility: 0.936"""	-0.40355	0.179152	0.751619	LRPTLHPPSF	generic|IP_1127775_TX=10090_REVERSED|
"""index: 8392, intensity: 4661.0, mobility: 0.803"""	-0.403672	0.179441	0.751836	IPSLVNIF	generic|IP_1076223_TX=10090_REVERSED|
"""index: 16584, intensity: 14382.0, mobility: 1.083"""	-0.404454	0.179568	0.753216	QIIIAVSLCVVHKQMEGRLESLFQI	generic|IP_871765_TX=10090_REVERSED|
"""index: 6510, intensity: 2709.0, mobility: 0.816"""	-0.404876	0.179937	0.75396	MVRYRTLSVTCRQLDKV	generic|tr_E9Q7S4_E9Q7S4_MOUSE__chr1_1_57902109_57902228_ENSMUST00000164353__II_1039130_REVERSED	|generic|sp_Q91WJ7-2_SPS2L_MOUSE__chr1_1_57902109_57902228_ENSMUST00000164353__II_1039130_REVERSED	|generic|tr_E9Q5S6_E9Q5S6_MOUSE__chr1_1_57902109_57902228_ENSMUST00000164353_REVERSED	|generic|tr_E9PZE9_E9PZE9_MOUSE__chr1_1_57902109_57902228_ENSMUST00000164353_REVERSED	|generic|sp_Q91WJ7_SPS2L_MOUSE__chr1_1_57902109_57902228_ENSMUST00000164353_REVERSED	|generic|tr_E9PVQ3_E9PVQ3_MOUSE__chr1_1_57902109_57902228_ENSMUST00000164353_REVERSED|
"""index: 15980, intensity: 4184.0, mobility: 1.018"""	-0.405135	0.179982	0.754418	YKKRYKIQSW	generic|tr_G3UWS1_G3UWS1_MOUSE_REVERSED	|generic|tr_A0A571BF58_A0A571BF58_MOUSE_REVERSED|
"""index: 3093, intensity: 5959.0, mobility: 0.927"""	-0.40818	0.18035	0.759773	KMCEFIAPIYFPKVVNIANIPNR	generic|IP_892752_TX=10090_REVERSED|
"""index: 12294, intensity: 6152.0, mobility: 0.878"""	-0.408256	0.180475	0.759905	VLNTKAARF	generic|IP_947354_TX=10090_REVERSED|
"""index: 16951, intensity: 3904.0, mobility: 1.082"""	-0.408974	0.180842	0.761164	CHLKIQVPLPFPL	generic|II_3495863_TX=10090_REVERSED|
"""index: 1250, intensity: 3012.0, mobility: 0.895"""	-0.409077	0.181289	0.761345	LLFMCLWGPLSVQGTISSFTQNGFRAMQFV	generic|IP_888182_TX=10090_REVERSED|
"""index: 14608, intensity: 8219.0, mobility: 0.998"""	-0.409119	0.181655	0.761419	MLRYRKRR	generic|sp_Q810M6_LIAT1_MOUSE_REVERSED|
"""index: 17440, intensity: 7654.0, mobility: 1.053"""	-0.409532	0.182062	0.762142	QVIIMKLITHHQ	generic|chr1_-1_161863943_161864011_ENSMUST00000048377_REVERSED|
"""index: 8010, intensity: 21640.0, mobility: 1.015"""	-0.409725	0.182062	0.76248	EDIGEKSTKMFTKLHNVALLRVPALPHNLSLML	generic|tr_G3X9B1_G3X9B1_MOUSE__chr13_1_12438603_12438677_ENSMUST00000222091__II_3473348_REVERSED	|generic|tr_Q8BLJ4_Q8BLJ4_MOUSE__chr13_1_12396508_12396642_ENSMUST00000221046_REVERSED	|generic|tr_Q3TMK0_Q3TMK0_MOUSE__chr13_1_12396508_12396642_ENSMUST00000221046_REVERSED	|generic|tr_Q3TNE1_Q3TNE1_MOUSE__chr13_1_12396508_12396642_ENSMUST00000221046_REVERSED	|generic|tr_Q3T9I0_Q3T9I0_MOUSE__chr13_1_12396508_12396642_ENSMUST00000221046_REVERSED	|generic|tr_Q3UNW7_Q3UNW7_MOUSE__chr13_1_12396508_12396642_ENSMUST00000221046_REVERSED|
"""index: 3398, intensity: 3440.0, mobility: 1.033"""	-0.410884	0.182102	0.764507	QYNKPQEEIIATIYNMEEQLDKQ	generic|tr_Q541Z2_Q541Z2_MOUSE__chr8_-1_26000966_26001025_ENSMUST00000209860__II_3453787_REVERSED|
"""index: 7410, intensity: 3242.0, mobility: 0.871"""	-0.412296	0.182547	0.766969	SSEVAATSRGF	generic|IP_1066396_TX=10090_REVERSED|
"""index: 851, intensity: 3110.0, mobility: 0.977"""	-0.412667	0.182992	0.767617	FDLPGDADEPLDE	generic|tr_E9PX53_E9PX53_MOUSE__chr17_1_65836034_65836087_ENSMUST00000162109_REVERSED	|generic|tr_Q3TLM9_Q3TLM9_MOUSE__chr17_1_65836034_65836087_ENSMUST00000162109_REVERSED|
"""index: 12811, intensity: 5358.0, mobility: 0.924"""	-0.412998	0.183356	0.768192	FLERKCLR	generic|IP_1076659_TX=10090_REVERSED|
"""index: 13951, intensity: 3168.0, mobility: 1.013"""	-0.413876	0.183719	0.76972	ALRELTALYKVM	generic|tr_Q3U447_Q3U447_MOUSE__II_3457894_REVERSED	|generic|tr_E9QJS1_E9QJS1_MOUSE__II_3457894_REVERSED	|generic|tr_Q3TDN4_Q3TDN4_MOUSE__II_3457894_REVERSED	|generic|tr_Q2M4G5_Q2M4G5_MOUSE__II_3457894_REVERSED	|generic|tr_Q3TIS9_Q3TIS9_MOUSE__II_3457894_REVERSED	|generic|sp_Q9R117_TYK2_MOUSE__II_3457894_REVERSED|
"""index: 5801, intensity: 3281.0, mobility: 0.974"""	-0.414402	0.183755	0.770634	EMRNAHVTNQY	generic|sp_Q80YS5_LRC27_MOUSE__chr7_1_139218303_139218362_ENSMUST00000135509__II_877376_REVERSED|
"""index: 11791, intensity: 8526.0, mobility: 0.864"""	-0.416862	0.184199	0.774895	VRVFVNEL	generic|IP_1007830_TX=10090_REVERSED|
"""index: 7566, intensity: 6325.0, mobility: 0.905"""	-0.416965	0.184561	0.775074	SGWPRKMRGNRKMIMYLA	generic|IP_1092296_TX=10090_REVERSED|
"""index: 14393, intensity: 13562.0, mobility: 0.906"""	-0.417901	0.185004	0.77669	LLPHLFHVM	generic|tr_F8WHU3_F8WHU3_MOUSE_REVERSED	|generic|tr_A0A1Y7VNL1_A0A1Y7VNL1_MOUSE_REVERSED	|generic|tr_A0A217FL76_A0A217FL76_MOUSE_REVERSED|
"""index: 2043, intensity: 3053.0, mobility: 0.932"""	-0.417904	0.185366	0.776696	NEENKLMHML	generic|IP_1023042_TX=10090_REVERSED|
"""index: 7353, intensity: 3016.0, mobility: 0.888"""	-0.418395	0.185809	0.777542	EGAAKVIVRHG	generic|IP_828195_TX=10090_REVERSED|
"""index: 13154, intensity: 4253.0, mobility: 0.990"""	-0.418439	0.186253	0.777618	PLASSLQTLAEI	generic|tr_A0A5K1VVP6_A0A5K1VVP6_MOUSE_REVERSED	|generic|sp_Q8BG87_TET3_MOUSE_REVERSED	|generic|sp_Q8BG87-2_TET3_MOUSE_REVERSED	|generic|sp_Q8BG87-4_TET3_MOUSE_REVERSED|
"""index: 13198, intensity: 2969.0, mobility: 0.984"""	-0.41853	0.186696	0.777775	ERFITLLQRR	generic|sp_Q91YD4_TRPM2_MOUSE__chr10_-1_77910176_77910205_ENSMUST00000140471__II_1148356_REVERSED|
"""index: 5741, intensity: 6099.0, mobility: 0.940"""	-0.418625	0.187057	0.777939	MAEAAQILETVA	generic|tr_A0A1L1SQP9_A0A1L1SQP9_MOUSE__II_3500450_REVERSED	|generic|tr_A0A1L1SRI1_A0A1L1SRI1_MOUSE__chr2_1_29733737_29733766_ENSMUST00000123953__II_3500449_REVERSED	|generic|tr_Q9CS79_Q9CS79_MOUSE_REVERSED	|generic|tr_A0A1L1SQ51_A0A1L1SQ51_MOUSE__chr2_1_29733737_29733766_ENSMUST00000123953_REVERSED	|generic|tr_Q68FD6_Q68FD6_MOUSE__chr2_1_29733737_29733766_ENSMUST00000123953_REVERSED	|generic|tr_B2RY15_B2RY15_MOUSE__chr2_1_29733737_29733766_ENSMUST00000123953_REVERSED	|generic|tr_Q6PB69_Q6PB69_MOUSE_REVERSED	|generic|tr_Q8CHG4_Q8CHG4_MOUSE__chr2_1_29733737_29733766_ENSMUST00000123953_REVERSED	|generic|tr_Q8CDM9_Q8CDM9_MOUSE__chr2_1_29733737_29733766_ENSMUST00000123953_REVERSED	|generic|sp_Q71LX4_TLN2_MOUSE__chr2_1_29733737_29733766_ENSMUST00000123953_REVERSED	|generic|tr_E9PUM4_E9PUM4_MOUSE__chr2_1_29733737_29733766_ENSMUST00000123953_REVERSED|
"""index: 4541, intensity: 41288.0, mobility: 0.894"""	-0.418775	0.187417	0.778198	DEIERIEMGGKAGATQSSLGSITSVNGKK	generic|sp_Q9EPN1_NBEA_MOUSE__chr3_-1_55723135_55723236_ENSMUST00000198259_REVERSED	|generic|sp_Q9EPN1-3_NBEA_MOUSE__chr3_-1_55723135_55723236_ENSMUST00000198259_REVERSED	|generic|sp_Q9EPN1-4_NBEA_MOUSE__chr3_-1_55723135_55723236_ENSMUST00000198259_REVERSED|
"""index: 10467, intensity: 7675.0, mobility: 0.880"""	-0.418987	0.187777	0.778563	RLKCRSSR	generic|tr_Q3UX49_Q3UX49_MOUSE__II_964415_REVERSED	|generic|tr_Q7TPT0_Q7TPT0_MOUSE__II_964415_REVERSED	|generic|tr_B1AWY9_B1AWY9_MOUSE_REVERSED	|generic|tr_Q8BHX9_Q8BHX9_MOUSE_REVERSED	|generic|tr_Q7TPS8_Q7TPS8_MOUSE_REVERSED	|generic|tr_Q4G0C7_Q4G0C7_MOUSE_REVERSED	|generic|sp_Q3UWY1_OOG3_MOUSE_REVERSED	|generic|sp_Q3UWY1-2_OOG3_MOUSE_REVERSED|
"""index: 3076, intensity: 9220.0, mobility: 0.920"""	-0.419671	0.188136	0.77974	APVHITKQPMT	generic|tr_A0A5K1VVQ9_A0A5K1VVQ9_MOUSE__chr19_-1_7374046_7374075_ENSMUST00000237653__II_1006392_REVERSED	|generic|sp_A2ASS6_TITIN_MOUSE__chr19_-1_7374046_7374075_ENSMUST00000237653__II_1006392_REVERSED	|generic|sp_A2ASS6-2_TITIN_MOUSE__chr19_-1_7374046_7374075_ENSMUST00000237653__II_1006392_REVERSED	|generic|tr_A0A5K1VVQ1_A0A5K1VVQ1_MOUSE__chr19_-1_7374046_7374075_ENSMUST00000237653__II_1006392_REVERSED	|generic|tr_E9Q8K5_E9Q8K5_MOUSE__chr19_-1_7374046_7374075_ENSMUST00000237653__II_1006392_REVERSED	|generic|tr_E9Q8N1_E9Q8N1_MOUSE__chr19_-1_7374046_7374075_ENSMUST00000237653__II_1006392_REVERSED|
"""index: 7905, intensity: 3177.0, mobility: 0.837"""	-0.419813	0.188579	0.779984	NWNDRIRMYLNRTYFNEFDQ	generic|tr_Q542D6_Q542D6_MOUSE__chr12_-1_87309901_87310017_ENSMUST00000169845__II_1113483_REVERSED	|generic|II_1113480_TX=10090_REVERSED|
"""index: 10960, intensity: 18938.0, mobility: 0.908"""	-0.420083	0.189022	0.780447	WIRVLKHQ	generic|sp_Q8BGI7_LRC39_MOUSE_REVERSED	|generic|tr_Q9D8D7_Q9D8D7_MOUSE_REVERSED|
"""index: 4877, intensity: 5669.0, mobility: 0.940"""	-0.420131	0.189046	0.780531	VYSSQAGNERK	generic|tr_E9Q7P1_E9Q7P1_MOUSE_REVERSED|
"""index: 5270, intensity: 5282.0, mobility: 0.924"""	-0.422401	0.189404	0.784422	MSSKLWPLNGGRERGKGTVKTYAVTM	generic|IP_3480942_TX=10090_REVERSED|
"""index: 3091, intensity: 2645.0, mobility: 1.033"""	-0.42261	0.189762	0.78478	PCCLWSCDPACRLM	generic|IP_2453484_TX=10090_REVERSED|
"""index: 1486, intensity: 3251.0, mobility: 0.805"""	-0.422867	0.190203	0.78522	APNISRCR	generic|IP_1061271_TX=10090_REVERSED|
"""index: 12119, intensity: 3215.0, mobility: 0.996"""	-0.423	0.19056	0.785447	VQFIWKSKW	generic|sp_P70190_CAZA3_MOUSE_REVERSED|
"""index: 6322, intensity: 3212.0, mobility: 0.884"""	-0.423776	0.191001	0.786773	FLRTWHHH	generic|sp_Q66JZ4_TCAIM_MOUSE__chr9_1_122818797_122819030_ENSMUST00000136274_REVERSED	|generic|tr_G3X983_G3X983_MOUSE__chr9_1_122818797_122819030_ENSMUST00000136274_REVERSED|
"""index: 2135, intensity: 3026.0, mobility: 0.980"""	-0.423976	0.191442	0.787114	QRSHGPAEMTDLMMQGACEGPPCTPLGPGPQRRIW	generic|tr_Q6KDN9_Q6KDN9_MOUSE_REVERSED|
"""index: 5145, intensity: 4318.0, mobility: 0.841"""	-0.424228	0.19148	0.787544	LGHPIEGGQLNELVCLA	generic|IP_945061_TX=10090_REVERSED|
"""index: 15909, intensity: 3282.0, mobility: 1.011"""	-0.424983	0.19148	0.78883	MSRTDKIKMR	generic|IP_1000898_TX=10090_REVERSED|
"""index: 6932, intensity: 4288.0, mobility: 0.914"""	-0.426784	0.191919	0.791891	HTHTHTHTHTNPHTHTPITSAPPLR	generic|IP_3473885_TX=10090_REVERSED|
"""index: 10156, intensity: 2553.0, mobility: 0.948"""	-0.426903	0.192021	0.792092	IPLWPSAQLSY	generic|IP_950922_TX=10090_REVERSED|
"""index: 13072, intensity: 4746.0, mobility: 0.938"""	-0.427234	0.192375	0.792653	QIIKSLEDFS	generic|tr_Z4YMA7_Z4YMA7_MOUSE_REVERSED	|generic|sp_A2AN08_UBR4_MOUSE__chr4_1_139478963_139479064_ENSMUST00000145273_REVERSED	|generic|sp_A2AN08-2_UBR4_MOUSE__chr4_1_139478963_139479064_ENSMUST00000145273_REVERSED	|generic|sp_A2AN08-3_UBR4_MOUSE__chr4_1_139478963_139479064_ENSMUST00000145273_REVERSED	|generic|sp_A2AN08-5_UBR4_MOUSE__chr4_1_139478963_139479064_ENSMUST00000145273_REVERSED|
"""index: 6661, intensity: 5208.0, mobility: 1.155"""	-0.427404	0.192813	0.792941	WNCSVLERKQGRRAGVHMYHPYIYICVYVISILLIFIYSTM	generic|IP_899746_TX=10090_REVERSED|
"""index: 6611, intensity: 2597.0, mobility: 1.047"""	-0.427546	0.193167	0.793182	EIERQHEQQLDAMESKAAMLMTWVKKLKKTKGQAEEQLSTYK	generic|tr_B1AQZ2_B1AQZ2_MOUSE_REVERSED	|generic|sp_P28741_KIF3A_MOUSE_REVERSED	|generic|tr_Q3TET1_Q3TET1_MOUSE_REVERSED	|generic|tr_Q3UI47_Q3UI47_MOUSE_REVERSED|
"""index: 5546, intensity: 5834.0, mobility: 1.034"""	-0.427898	0.193435	0.793777	LEQDEFRKQKELRELMERERREK	generic|sp_Q9Z277_BAZ1B_MOUSE__chr5_1_135243845_135243916_ENSMUST00000136947_REVERSED	|generic|sp_Q9Z277-2_BAZ1B_MOUSE__chr5_1_135243845_135243916_ENSMUST00000136947_REVERSED|
"""index: 6211, intensity: 9746.0, mobility: 1.059"""	-0.428513	0.193704	0.794817	QQIRDSMEPSARAELTAEHAKK	generic|II_912549_TX=10090_REVERSED	|generic|tr_V9GXH3_V9GXH3_MOUSE__chr6_-1_119694567_119694731_ENSMUST00000185139_REVERSED	|generic|tr_V9GXF0_V9GXF0_MOUSE__chr6_-1_119694567_119694731_ENSMUST00000185139_REVERSED	|generic|tr_V9GXP8_V9GXP8_MOUSE__chr6_-1_119694567_119694731_ENSMUST00000185139_REVERSED	|generic|tr_F8VPM7_F8VPM7_MOUSE__chr6_-1_119694567_119694731_ENSMUST00000185139_REVERSED	|generic|sp_Q99MI1_RB6I2_MOUSE__chr6_-1_119694567_119694731_ENSMUST00000185139_REVERSED	|generic|sp_Q99MI1-2_RB6I2_MOUSE__chr6_-1_119694567_119694731_ENSMUST00000185139_REVERSED	|generic|tr_V9GWT6_V9GWT6_MOUSE__chr6_-1_119694567_119694731_ENSMUST00000185139_REVERSED	|generic|tr_V9GX53_V9GX53_MOUSE__chr6_-1_119694567_119694731_ENSMUST00000185139_REVERSED|
"""index: 11373, intensity: 2507.0, mobility: 1.092"""	-0.42978	0.193971	0.796956	MEVSFVPLYSIFMI	generic|IP_1025508_TX=10090_REVERSED|
"""index: 17428, intensity: 27201.0, mobility: 1.013"""	-0.430987	0.194408	0.798989	FINVHQVTERL	generic|IP_1113468_TX=10090_REVERSED|
"""index: 9446, intensity: 2600.0, mobility: 1.151"""	-0.431094	0.194845	0.799167	YKSYKIFDEIHFQK	generic|IP_3477886_TX=10090_REVERSED|
"""index: 5518, intensity: 4320.0, mobility: 0.843"""	-0.431351	0.195197	0.799599	LLTLEMGSY	generic|sp_O88393_TGBR3_MOUSE__chr5_-1_107149786_107149953_ENSMUST00000146591__II_935382_REVERSED	|generic|tr_A0A0R4J097_A0A0R4J097_MOUSE__chr5_-1_107149786_107149953_ENSMUST00000146591__II_935382_REVERSED|
"""index: 909, intensity: 3234.0, mobility: 0.895"""	-0.431499	0.195633	0.799849	PIMPFSMPPQ	generic|chr18_-1_47283391_47283426_ENSMUST00000019791_REVERSED|
"""index: 10552, intensity: 9444.0, mobility: 0.805"""	-0.431583	0.195813	0.79999	PPQCLIVT	generic|sp_P19070_CR2_MOUSE__II_1023919_REVERSED	|generic|tr_Q9DC83_Q9DC83_MOUSE__II_1023920_REVERSED	|generic|tr_A0A0A6YWU7_A0A0A6YWU7_MOUSE__II_1023920_REVERSED	|generic|tr_A0A1B0GS59_A0A1B0GS59_MOUSE__II_1023916_REVERSED	|generic|tr_A0A0A6YWG3_A0A0A6YWG3_MOUSE_REVERSED|
"""index: 13877, intensity: 5942.0, mobility: 0.920"""	-0.431859	0.195993	0.800453	FFFVFMKR	generic|IP_1116787_TX=10090_REVERSED|
"""index: 5896, intensity: 3320.0, mobility: 1.096"""	-0.432425	0.196429	0.801402	MTEAIPDLVKGLKHQ	generic|II_3460095_TX=10090_REVERSED	|generic|sp_Q8CDU5_EFHB_MOUSE_REVERSED|
"""index: 3369, intensity: 4818.0, mobility: 1.227"""	-0.432499	0.196864	0.801526	SPPLGPGGSWG	generic|IP_1049504_TX=10090_REVERSED|
"""index: 16582, intensity: 4129.0, mobility: 0.954"""	-0.432629	0.1973	0.801743	QRPPRWLVSF	generic|IP_1116545_TX=10090_REVERSED	|generic|IP_1116539_TX=10090_REVERSED	|generic|IP_1116551_TX=10090_REVERSED|
"""index: 6275, intensity: 10194.0, mobility: 1.083"""	-0.432716	0.197649	0.80189	RRGARMSWMSYSSGRPSRLRPNRGSPEAPNASRLISGKSASPVAW	generic|IP_1110076_TX=10090_REVERSED|
"""index: 9575, intensity: 4354.0, mobility: 0.810"""	-0.432866	0.197998	0.802141	QLSTVYLR	generic|IP_982812_TX=10090_REVERSED|
"""index: 12489, intensity: 4093.0, mobility: 0.994"""	-0.433091	0.198261	0.802517	MEQPGRMEQPGHGLLGSPPHPGRM	generic|sp_Q8K4P0_WDR33_MOUSE_REVERSED	|generic|tr_Q8C4Z4_Q8C4Z4_MOUSE_REVERSED|
"""index: 17351, intensity: 4420.0, mobility: 0.968"""	-0.435484	0.198696	0.806512	AWRAAAIEQRQ	generic|sp_Q80WT0-2_JPH4_MOUSE_REVERSED|
"""index: 7648, intensity: 3001.0, mobility: 1.018"""	-0.435507	0.19913	0.80655	AEKSSAEAEKLGHC	generic|IP_1022042_TX=10090_REVERSED|
"""index: 12255, intensity: 2830.0, mobility: 0.982"""	-0.436153	0.199565	0.807624	KSKGRVNEAKR	generic|IP_947084_TX=10090_REVERSED|
"""index: 14613, intensity: 4647.0, mobility: 0.920"""	-0.436458	0.2	0.808131	TWALCRPAR	generic|chr8_-1_71708971_71709012_ENSMUST00000146100__IP_866043_TX=10090_REVERSED|
"""index: 5203, intensity: 3806.0, mobility: 0.932"""	-0.436582	0.200435	0.808337	EKEHSRRMPVWLLLCSPLLAECLAGP	generic|IP_907330_TX=10090_REVERSED|
"""index: 8902, intensity: 2512.0, mobility: 1.098"""	-0.436919	0.200608	0.808896	YKQIWPGFATLGYY	generic|sp_Q9EQC4_ELOV4_MOUSE_REVERSED	|generic|tr_V9GXI2_V9GXI2_MOUSE_REVERSED|
"""index: 1505, intensity: 3871.0, mobility: 0.966"""	-0.437558	0.201042	0.809957	LFVTEEFPSFDIVNVKIPRVGHQEPK	generic|tr_Q3UN53_Q3UN53_MOUSE__II_3505177_REVERSED	|generic|sp_Q8C761_WDR60_MOUSE__chr12_-1_116224882_116225013_ENSMUST00000222764__II_3473300_REVERSED|
"""index: 12904, intensity: 2840.0, mobility: 0.905"""	-0.437881	0.201389	0.81049	QMKWAVRMQL	generic|chr5_1_138454980_138455084_ENSMUST00000085856_REVERSED|
"""index: 8394, intensity: 4503.0, mobility: 0.911"""	-0.438213	0.201648	0.811041	TTQPVVCRVK	generic|sp_Q8VBU8-4_BANP_MOUSE__II_860748_REVERSED	|generic|tr_G3UWN8_G3UWN8_MOUSE_REVERSED	|generic|sp_Q8VBU8_BANP_MOUSE_REVERSED|
"""index: 9241, intensity: 2573.0, mobility: 0.787"""	-0.438487	0.201906	0.811494	LNETPILG	generic|tr_H7BWZ6_H7BWZ6_MOUSE_REVERSED|
"""index: 9320, intensity: 3322.0, mobility: 1.034"""	-0.438892	0.202252	0.812162	HRLTFGFGQSTRKLMVTKPGPWSFPEDESPSVPE	generic|sp_Q6DFV3_RHG21_MOUSE_REVERSED	|generic|tr_B7ZCJ1_B7ZCJ1_MOUSE_REVERSED	|generic|tr_A0A0A0MQE8_A0A0A0MQE8_MOUSE_REVERSED	|generic|tr_A2BHQ2_A2BHQ2_MOUSE_REVERSED	|generic|tr_B7ZCJ0_B7ZCJ0_MOUSE_REVERSED	|generic|tr_B2RWX1_B2RWX1_MOUSE_REVERSED|
"""index: 1209, intensity: 4758.0, mobility: 0.940"""	-0.439183	0.202685	0.812643	FRPCWWVWSPP	generic|chr5_-1_137332474_137332662_ENSMUST00000039991__IP_928769_TX=10090_REVERSED|
"""index: 515, intensity: 2529.0, mobility: 0.946"""	-0.439499	0.20303	0.813164	GQLEEESIEW	generic|chr9_-1_70102933_70110291_ENSMUST00000034749_REVERSED|
"""index: 1104, intensity: 3226.0, mobility: 0.810"""	-0.439715	0.203463	0.81352	PKTVEVNQ	generic|IP_3460595_TX=10090_REVERSED	|generic|tr_B2RRE8_B2RRE8_MOUSE_REVERSED	|generic|sp_Q9JLQ0_CD2AP_MOUSE_REVERSED	|generic|tr_A0A3B2W812_A0A3B2W812_MOUSE_REVERSED|
"""index: 2740, intensity: 2702.0, mobility: 0.835"""	-0.439728	0.203896	0.813542	KNKMSNRYIWILSR	generic|IP_830361_TX=10090_REVERSED|
"""index: 2426, intensity: 5634.0, mobility: 0.898"""	-0.439778	0.204241	0.813624	VDIISSVPRFDHPMSINLHPRR	generic|sp_Q9JK84_PAR6G_MOUSE_REVERSED	|generic|tr_Q8CBL3_Q8CBL3_MOUSE_REVERSED	|generic|tr_Q8CFJ8_Q8CFJ8_MOUSE_REVERSED|
"""index: 1829, intensity: 2609.0, mobility: 1.004"""	-0.439934	0.204673	0.813881	IDLLFFSFSFF	generic|IP_1036297_TX=10090_REVERSED|
"""index: 2922, intensity: 3332.0, mobility: 0.931"""	-0.440039	0.20484	0.814055	GEQLLVGFTTEMELKDTRQLPSWPCSPVVK	generic|IP_3470608_TX=10090_REVERSED|
"""index: 5543, intensity: 3327.0, mobility: 0.894"""	-0.440805	0.205272	0.815315	QLFPYRQYNMLVGHSG	generic|IP_3473855_TX=10090_REVERSED|
"""index: 6412, intensity: 7677.0, mobility: 0.974"""	-0.440842	0.205704	0.815376	KKMKATPYVKTLIWRLDNLLERNNEEIENAKSLI	generic|tr_Q9DAV8_Q9DAV8_MOUSE_REVERSED|
"""index: 6656, intensity: 3858.0, mobility: 0.922"""	-0.441265	0.206137	0.816071	SCQSLAPLLASFQFDVICCSVLEL	generic|tr_L7N1Y3_L7N1Y3_MOUSE__II_3503431_REVERSED	|generic|tr_A0A1Y7VJ51_A0A1Y7VJ51_MOUSE_REVERSED	|generic|tr_Q3UTB0_Q3UTB0_MOUSE_REVERSED|
"""index: 5820, intensity: 49902.0, mobility: 1.061"""	-0.441514	0.206479	0.81648	QTLGGAGGAEPHLASSEAADTSTKKK	generic|tr_A0A338P6D4_A0A338P6D4_MOUSE__chr16_1_33760814_33760849_ENSMUST00000152832_REVERSED	|generic|sp_E9Q7X6_HEG1_MOUSE__chr16_1_33760814_33760849_ENSMUST00000152832_REVERSED	|generic|sp_E9Q7X6-2_HEG1_MOUSE__chr16_1_33760814_33760849_ENSMUST00000152832_REVERSED	|generic|sp_E9Q7X6-3_HEG1_MOUSE_REVERSED|
"""index: 11670, intensity: 3685.0, mobility: 0.814"""	-0.441749	0.206822	0.816865	ASAVRRRV	generic|sp_Q8C4M7_CENPU_MOUSE__II_864062_REVERSED	|generic|tr_Q149H7_Q149H7_MOUSE__II_864062_REVERSED	|generic|II_3453954_TX=10090_REVERSED|
"""index: 17809, intensity: 4408.0, mobility: 0.837"""	-0.442006	0.207075	0.817287	WDPLWSCGP	generic|tr_E9QM19_E9QM19_MOUSE_REVERSED	|generic|sp_Q8R1J1_TM6S2_MOUSE_REVERSED	|generic|sp_Q8R1J1-2_TM6S2_MOUSE_REVERSED	|generic|tr_A0A0R4J0J9_A0A0R4J0J9_MOUSE_REVERSED|
"""index: 7647, intensity: 37601.0, mobility: 1.152"""	-0.442336	0.207328	0.817827	TRWAECYKDVLRVGHPNSGHWVVKQPWS	generic|tr_A2AJY7_A2AJY7_MOUSE_REVERSED	|generic|tr_A2AJY5_A2AJY5_MOUSE_REVERSED	|generic|tr_A2AJY2_A2AJY2_MOUSE_REVERSED	|generic|sp_O35206_COFA1_MOUSE_REVERSED|
"""index: 1860, intensity: 4107.0, mobility: 0.889"""	-0.442881	0.207759	0.818719	RYVFHIPFGKFTHGDPV	generic|sp_Q0VEJ0_CEP76_MOUSE_REVERSED|
"""index: 5053, intensity: 3033.0, mobility: 0.969"""	-0.44289	0.2081	0.818734	LFENIWALMDH	generic|IP_828281_TX=10090_REVERSED|
"""index: 9489, intensity: 2550.0, mobility: 0.977"""	-0.44317	0.208531	0.819192	VVVEPSGPDAAAAAAAAAEPENPASRNDQ	generic|sp_Q5SS00_ZDBF2_MOUSE_REVERSED	|generic|tr_A0A6I8MWW6_A0A6I8MWW6_MOUSE_REVERSED|
"""index: 9966, intensity: 2933.0, mobility: 1.049"""	-0.443416	0.208872	0.819594	VSEHQNPLVKSNRTSHAATASEQKTD	generic|IP_3488045_TX=10090_REVERSED|
"""index: 16630, intensity: 8926.0, mobility: 0.876"""	-0.44382	0.209212	0.820253	VFLEEFTERLPLWILK	generic|tr_A2ANY6_A2ANY6_MOUSE__II_965884_REVERSED	|generic|tr_J3QMC5_J3QMC5_MOUSE__II_965884_REVERSED|
"""index: 8485, intensity: 4655.0, mobility: 1.092"""	-0.444055	0.209643	0.820637	YKQIWPGFATLGYY	generic|sp_Q9EQC4_ELOV4_MOUSE_REVERSED	|generic|tr_V9GXI2_V9GXI2_MOUSE_REVERSED|
"""index: 12029, intensity: 62825.0, mobility: 0.943"""	-0.444755	0.210073	0.821778	MRKKKSIIM	generic|sp_Q8BS95_GPHR_MOUSE__chr3_-1_96897329_96897436_ENSMUST00000154750__II_981910_REVERSED	|generic|II_981917_TX=10090_REVERSED|
"""index: 1523, intensity: 2938.0, mobility: 0.808"""	-0.445516	0.210323	0.823015	PPTAPSNRN	generic|tr_E0CYJ4_E0CYJ4_MOUSE__II_939267_REVERSED	|generic|tr_E0CZA9_E0CZA9_MOUSE__II_939267_REVERSED	|generic|tr_Q8BSK4_Q8BSK4_MOUSE__chr1_-1_154421107_154421136_ENSMUST00000187541__II_939266_REVERSED	|generic|tr_Q3TEP8_Q3TEP8_MOUSE__chr1_-1_154421107_154421136_ENSMUST00000187541__II_939267_REVERSED	|generic|tr_E0CYY8_E0CYY8_MOUSE__II_939267_REVERSED	|generic|tr_Q3TDW6_Q3TDW6_MOUSE__chr1_-1_154421107_154421136_ENSMUST00000187541__II_939284_REVERSED	|generic|tr_E9QPX0_E9QPX0_MOUSE__chr1_-1_154421107_154421136_ENSMUST00000187541_REVERSED	|generic|sp_Q9DBR4_APBB2_MOUSE__chr1_-1_154421107_154421136_ENSMUST00000187541_REVERSED	|generic|sp_Q9DBR4-2_APBB2_MOUSE__chr1_-1_154421107_154421136_ENSMUST00000187541_REVERSED	|generic|sp_Q9DBR4-3_APBB2_MOUSE__chr1_-1_154421107_154421136_ENSMUST00000187541_REVERSED	|generic|tr_Q3U674_Q3U674_MOUSE__chr1_-1_154421107_154421136_ENSMUST00000187541_REVERSED	|generic|tr_E9PWH3_E9PWH3_MOUSE__chr1_-1_154421107_154421136_ENSMUST00000187541_REVERSED	|generic|tr_F6V8Y6_F6V8Y6_MOUSE__chr1_-1_154421107_154421136_ENSMUST00000187541_REVERSED	|generic|tr_Q3TIZ5_Q3TIZ5_MOUSE__chr1_-1_154421107_154421136_ENSMUST00000187541_REVERSED|
"""index: 6482, intensity: 3387.0, mobility: 1.113"""	-0.446055	0.210662	0.823891	FASSQTQYVYPPYVL	generic|tr_A2AQH3_A2AQH3_MOUSE_REVERSED	|generic|tr_Q3UST3_Q3UST3_MOUSE_REVERSED	|generic|sp_Q9ERH7_HIPK3_MOUSE_REVERSED	|generic|tr_A2RRJ7_A2RRJ7_MOUSE_REVERSED|
"""index: 4336, intensity: 5204.0, mobility: 1.016"""	-0.446247	0.211001	0.824202	EESADLNYKSLDA	generic|tr_D3Z4U0_D3Z4U0_MOUSE__II_973375_REVERSED	|generic|sp_Q9R020_ZRAB2_MOUSE__II_973375_REVERSED	|generic|sp_Q9R020-2_ZRAB2_MOUSE_REVERSED	|generic|tr_A0A0H2UH20_A0A0H2UH20_MOUSE_REVERSED	|generic|tr_E9PUD0_E9PUD0_MOUSE_REVERSED|
"""index: 6132, intensity: 3941.0, mobility: 0.895"""	-0.44633	0.211249	0.824337	TTANERIFT	generic|sp_Q8C3Y4_KNTC1_MOUSE__II_931188_REVERSED|
"""index: 2908, intensity: 2636.0, mobility: 0.935"""	-0.44783	0.211588	0.826765	ESKEGEPTSMKS	generic|tr_A0A0N4SVP5_A0A0N4SVP5_MOUSE_REVERSED	|generic|sp_Q7TT18_MCAF1_MOUSE__chr6_1_136606615_136606893_ENSMUST00000185332_REVERSED	|generic|tr_A0A087WR75_A0A087WR75_MOUSE_REVERSED|
"""index: 5702, intensity: 10798.0, mobility: 0.966"""	-0.447922	0.212017	0.826914	FWLTINRSELFCVLYVQKSVPRMFGQLHTSGTSQCQLLVSDDV	generic|IP_848432_TX=10090_REVERSED|
"""index: 5410, intensity: 47722.0, mobility: 0.994"""	-0.448035	0.212173	0.827095	LASECALCHYSGGGGGSGGGGGGSGGSGTPVHLVMEQLNVVSQGFC	generic|tr_E9QMD3_E9QMD3_MOUSE__chr10_1_128278792_128278821_ENSMUST00000217852_REVERSED	|generic|tr_Q6P9K2_Q6P9K2_MOUSE__chr10_1_128278792_128278821_ENSMUST00000217852_REVERSED|
"""index: 12695, intensity: 6538.0, mobility: 0.967"""	-0.448652	0.212602	0.828091	KPEHPKPKHQ	generic|IP_2428828_TX=10090_REVERSED|
"""index: 9999, intensity: 14491.0, mobility: 0.871"""	-0.448697	0.212939	0.828165	LPFFRIIM	generic|IP_1097244_TX=10090_REVERSED|
"""index: 17343, intensity: 5209.0, mobility: 0.916"""	-0.448854	0.213368	0.828417	CVHCMHFLRW	generic|sp_Q6B966_NAL14_MOUSE_REVERSED|
"""index: 4324, intensity: 3607.0, mobility: 1.059"""	-0.449272	0.213704	0.82909	VAGSGTPA	generic|tr_A0A1D5RMG9_A0A1D5RMG9_MOUSE_REVERSED|
"""index: 5296, intensity: 5431.0, mobility: 0.951"""	-0.449686	0.214133	0.829755	DSEPNPGAPSHLPG	generic|IP_1127192_TX=10090_REVERSED|
"""index: 7926, intensity: 3257.0, mobility: 0.959"""	-0.450131	0.214286	0.83047	RRPPSLSTQPW	generic|IP_1056547_TX=10090_REVERSED|
"""index: 6008, intensity: 4713.0, mobility: 0.905"""	-0.450714	0.214438	0.831407	TRQISAARKSQEAGESSARAR	generic|tr_S4R1B8_S4R1B8_MOUSE_REVERSED	|generic|tr_A0A5F8MQ05_A0A5F8MQ05_MOUSE_REVERSED	|generic|sp_D3Z6Q9_BIN2_MOUSE_REVERSED	|generic|tr_S4R270_S4R270_MOUSE_REVERSED	|generic|tr_S4R2J8_S4R2J8_MOUSE_REVERSED|
"""index: 11413, intensity: 3456.0, mobility: 0.855"""	-0.45109	0.214865	0.832009	PSIYINGGPIRLPSSSF	generic|tr_Q3V0V3_Q3V0V3_MOUSE__chr14_-1_73199178_73199291_ENSMUST00000168495__II_1089898_REVERSED	|generic|tr_Q3URY9_Q3URY9_MOUSE__chr14_-1_73199178_73199291_ENSMUST00000168495__II_1089898_REVERSED	|generic|tr_Q3UJG1_Q3UJG1_MOUSE__chr14_-1_73199178_73199291_ENSMUST00000168495__II_1089898_REVERSED	|generic|sp_P13405_RB_MOUSE__chr14_-1_73199178_73199291_ENSMUST00000168495__II_1089898_REVERSED|
"""index: 5000, intensity: 7008.0, mobility: 0.895"""	-0.45129	0.215293	0.832329	DFYLMCIMNKIREIFTMQGGLGSLIV	generic|tr_Q3UWB9_Q3UWB9_MOUSE_REVERSED	|generic|tr_Q8K169_Q8K169_MOUSE_REVERSED	|generic|sp_P17717_UDB17_MOUSE_REVERSED|
"""index: 2147, intensity: 4446.0, mobility: 1.058"""	-0.451348	0.21572	0.832421	ENFAEIATRKMQIEQSTRTYEEY	generic|tr_Q80UI5_Q80UI5_MOUSE__chr13_-1_101690477_101690581_ENSMUST00000190171__II_1103483_REVERSED	|generic|tr_Q3TST3_Q3TST3_MOUSE_REVERSED	|generic|tr_A0A1L1ST33_A0A1L1ST33_MOUSE_REVERSED	|generic|tr_A0A087WQM2_A0A087WQM2_MOUSE_REVERSED	|generic|tr_B1AUG0_B1AUG0_MOUSE_REVERSED	|generic|sp_P26450_P85A_MOUSE__chr13_-1_101701707_101701883_ENSMUST00000185701_REVERSED	|generic|tr_P70304_P70304_MOUSE__chr13_-1_101701707_101701883_ENSMUST00000185701_REVERSED	|generic|sp_Q64143_P55G_MOUSE_REVERSED|
"""index: 6829, intensity: 3996.0, mobility: 1.009"""	-0.452205	0.216055	0.833792	LVAPMLLLCWLY	generic|sp_Q91X60_ACHA2_MOUSE_REVERSED|
"""index: 13439, intensity: 3137.0, mobility: 1.177"""	-0.452557	0.216297	0.834355	FFRKHNASIDNETTKT	generic|IP_3465375_TX=10090_REVERSED|
"""index: 5282, intensity: 3234.0, mobility: 0.950"""	-0.45291	0.216539	0.834917	DESLHIGPTLFM	generic|IP_891781_TX=10090_REVERSED|
"""index: 10827, intensity: 6843.0, mobility: 0.959"""	-0.453339	0.21678	0.8356	ISSDIYGVINKHGSLDRMI	generic|tr_A0A0N4SVA1_A0A0N4SVA1_MOUSE__II_911747_REVERSED	|generic|sp_Q3UHJ0_AAK1_MOUSE__chr6_1_86950814_86950864_ENSMUST00000113668__II_911747_REVERSED	|generic|sp_Q3UHJ0-2_AAK1_MOUSE__chr6_1_86950814_86950864_ENSMUST00000113668__II_911747_REVERSED|
"""index: 3616, intensity: 2566.0, mobility: 0.861"""	-0.453833	0.217206	0.836386	FALAMHVWPLHMTCP	generic|IP_867861_TX=10090_REVERSED|
"""index: 12192, intensity: 7047.0, mobility: 0.882"""	-0.453839	0.217354	0.836396	LTEFLQLR	generic|sp_Q8BLY2_SYTC2_MOUSE__chr7_1_65647478_65647672_ENSMUST00000126941_REVERSED|
"""index: 10980, intensity: 30914.0, mobility: 0.942"""	-0.455705	0.217502	0.839355	EELAQLVEKVEDKAADNESQLHS	generic|sp_P33175_KIF5A_MOUSE__chr10_-1_127242653_127242778_ENSMUST00000218298_REVERSED|
"""index: 9535, intensity: 3311.0, mobility: 0.895"""	-0.455936	0.217927	0.83972	YQLPGHGMRT	generic|IP_972097_TX=10090_REVERSED|
"""index: 12263, intensity: 230640.0, mobility: 0.946"""	-0.45594	0.218259	0.839727	QIGLKKQKHS	generic|tr_Q3UWX6_Q3UWX6_MOUSE__II_1098441_REVERSED	|generic|tr_Q3TQT7_Q3TQT7_MOUSE__II_1098441_REVERSED	|generic|tr_Q8C2V6_Q8C2V6_MOUSE_REVERSED|
"""index: 10037, intensity: 2681.0, mobility: 0.808"""	-0.456023	0.218405	0.839857	EKTASVRP	generic|tr_Q8VHD0_Q8VHD0_MOUSE__II_927483_REVERSED	|generic|sp_P97929_BRCA2_MOUSE__II_927483_REVERSED|
"""index: 8637, intensity: 2612.0, mobility: 0.991"""	-0.457208	0.21883	0.841726	FIFLEIKGLLILVSDPLDAG	generic|IP_3495024_TX=10090_REVERSED|
"""index: 4714, intensity: 3931.0, mobility: 0.850"""	-0.457263	0.219068	0.841814	GADEKRCLREVHSGADARRIRD	generic|IP_1140635_TX=10090_REVERSED|
"""index: 345, intensity: 3146.0, mobility: 0.834"""	-0.458048	0.219306	0.843048	QGPHGAKAHR	generic|IP_903235_TX=10090_REVERSED|
"""index: 11512, intensity: 3334.0, mobility: 1.029"""	-0.458264	0.219636	0.843388	ESIWAFVPDIGVLP	generic|tr_Q3TYX9_Q3TYX9_MOUSE__IP_991973_REVERSED|
"""index: 1221, intensity: 2739.0, mobility: 0.863"""	-0.458817	0.220059	0.844255	LRTTMYLMGVQYFAPERLWHKWL	generic|sp_Q3U481_MFS12_MOUSE_REVERSED|
"""index: 17415, intensity: 3671.0, mobility: 1.207"""	-0.458957	0.220389	0.844475	FYLQTMCGMYSIINKRVLFNMLMKPTIVSSYCLDICSLNLLFF	generic|tr_A0A140T8K0_A0A140T8K0_MOUSE_REVERSED|
"""index: 5884, intensity: 13318.0, mobility: 1.017"""	-0.459558	0.220812	0.845416	QPEKLFAAPLSGEAGKIERSEK	generic|sp_Q2NKI2_VAX1_MOUSE_REVERSED	|generic|sp_Q2NKI2-2_VAX1_MOUSE__chr2_-1_167661396_167661425_ENSMUST00000006587_REVERSED|
"""index: 17723, intensity: 5552.0, mobility: 1.060"""	-0.459649	0.220861	0.845557	GPSKPVLKLINMLKKKWFAEMGVLQLL	generic|chr6_1_58870159_58873783_ENSMUST00000031823__IP_920003_TX=10090_REVERSED	|generic|chr6_1_58868760_58873783_ENSMUST00000031823__IP_920003_TX=10090_REVERSED|
"""index: 17146, intensity: 43236.0, mobility: 0.974"""	-0.460106	0.221284	0.846272	QRQLHAPSKEG	generic|IP_2484349_TX=10090_REVERSED|
"""index: 7206, intensity: 2865.0, mobility: 0.892"""	-0.460143	0.221706	0.846331	ETLWHMIGTHLMIYHVT	generic|tr_F6X0V1_F6X0V1_MOUSE__chr2_-1_79878119_79878232_ENSMUST00000183775_REVERSED	|generic|sp_Q61481_PDE1A_MOUSE__chr2_-1_79878119_79878232_ENSMUST00000183775_REVERSED	|generic|sp_Q61481-5_PDE1A_MOUSE__chr2_-1_79878119_79878232_ENSMUST00000183775_REVERSED	|generic|sp_Q61481-6_PDE1A_MOUSE__chr2_-1_79878119_79878232_ENSMUST00000183775_REVERSED	|generic|sp_Q61481-2_PDE1A_MOUSE__chr2_-1_79878119_79878232_ENSMUST00000183775_REVERSED	|generic|tr_A2ASF9_A2ASF9_MOUSE__chr2_-1_79878119_79878232_ENSMUST00000183775_REVERSED|
"""index: 5118, intensity: 2622.0, mobility: 0.927"""	-0.460233	0.222128	0.84647	QMRLYLLHM	generic|IP_926896_TX=10090_REVERSED|
"""index: 1214, intensity: 3713.0, mobility: 0.959"""	-0.460665	0.222457	0.847144	SRLEFGSVAMYW	generic|IP_895514_TX=10090_REVERSED|
"""index: 5918, intensity: 24175.0, mobility: 1.115"""	-0.460931	0.222879	0.84756	RRSEADKRLSKNILSNFEMLRCDKRLDDKPKCMMIYFKG	generic|sp_Q9JKK8_ATR_MOUSE__II_845316_REVERSED	|generic|tr_A0A1L1SSL9_A0A1L1SSL9_MOUSE__II_845316_REVERSED	|generic|tr_E9QPK4_E9QPK4_MOUSE__II_845316_REVERSED|
"""index: 7556, intensity: 4756.0, mobility: 1.117"""	-0.460997	0.223207	0.847662	RWDSIPHTLKEPCCATSIVAFPWALLLILG	generic|tr_B2RWR2_B2RWR2_MOUSE__chr8_1_92875561_92875593_ENSMUST00000209265_REVERSED|
"""index: 6652, intensity: 7391.0, mobility: 0.920"""	-0.461355	0.223629	0.84822	TLNRELIDERMFKYIIITLFAKMVN	generic|IP_1105893_TX=10090_REVERSED|
"""index: 7266, intensity: 3585.0, mobility: 1.009"""	-0.461942	0.223956	0.849132	ERLSRRGTRWY	generic|chr19_1_47580292_47580342_ENSMUST00000026043_REVERSED|
"""index: 9900, intensity: 2643.0, mobility: 1.124"""	-0.461985	0.224283	0.8492	KSEEDILSIVNMPRNA	generic|sp_P97479_MYO7A_MOUSE__II_884759_REVERSED	|generic|sp_P97479-2_MYO7A_MOUSE__II_884759_REVERSED	|generic|tr_A0A0R4J113_A0A0R4J113_MOUSE__II_884759_REVERSED	|generic|tr_Q5MJ56_Q5MJ56_MOUSE__II_884759_REVERSED	|generic|tr_A0A0U1RPX7_A0A0U1RPX7_MOUSE_REVERSED|
"""index: 5446, intensity: 13681.0, mobility: 0.900"""	-0.462279	0.224705	0.849655	TFYYKLYTK	generic|IP_964939_TX=10090_REVERSED|
"""index: 14295, intensity: 7368.0, mobility: 1.064"""	-0.462456	0.225032	0.84993	RSLVQEQLRQV	generic|sp_Q9D1B9_RM28_MOUSE__chr17_1_26125517_26126381_ENSMUST00000127647_REVERSED	|generic|tr_A0A494BBN2_A0A494BBN2_MOUSE__chr17_1_26126307_26126381_ENSMUST00000127647_REVERSED|
"""index: 3966, intensity: 8783.0, mobility: 1.029"""	-0.462628	0.225358	0.850198	WGIFNNSYVQIYPACLDILIM	generic|IP_959985_TX=10090_REVERSED|
"""index: 8409, intensity: 2596.0, mobility: 1.033"""	-0.462841	0.225779	0.850527	WITLEIKSTRWFFPLDSFQMFMGKLNV	generic|tr_Q32MT7_Q32MT7_MOUSE_REVERSED	|generic|tr_Q32MT6_Q32MT6_MOUSE_REVERSED	|generic|sp_Q99NH7_S26A5_MOUSE_REVERSED|
"""index: 9459, intensity: 6554.0, mobility: 0.800"""	-0.462917	0.226201	0.850645	RPPVLPPQ	generic|sp_P70218_M4K1_MOUSE__II_894745_REVERSED	|generic|tr_A0A140LJF0_A0A140LJF0_MOUSE_REVERSED	|generic|tr_Q3UJX3_Q3UJX3_MOUSE_REVERSED	|generic|sp_Q8VBZ0_DHRSX_MOUSE	|generic|tr_Q3UPT4_Q3UPT4_MOUSE_REVERSED|
"""index: 17567, intensity: 3658.0, mobility: 1.194"""	-0.46316	0.226622	0.851021	DAYRRDKSINSYFPHDPEMPPPPVDYSRRWIKVQAEGHKAATEAKN	generic|tr_Q6NWV5_Q6NWV5_MOUSE_REVERSED	|generic|sp_Q9DBJ1_PGAM1_MOUSE_REVERSED|
"""index: 5987, intensity: 32562.0, mobility: 1.131"""	-0.463298	0.227043	0.851236	QKSRLTQFKPWSFRDQTRRHHGDRSKSILRERDGAEELT	generic|tr_Q3UUE0_Q3UUE0_MOUSE_REVERSED	|generic|tr_E9PYB0_E9PYB0_MOUSE_REVERSED|
"""index: 10198, intensity: 3108.0, mobility: 1.050"""	-0.463545	0.227273	0.851617	LFNIEFTEENK	generic|IP_939469_TX=10090_REVERSED|
"""index: 15064, intensity: 3793.0, mobility: 0.990"""	-0.464114	0.227694	0.852496	ILNVKFLFSSM	generic|IP_926462_TX=10090_REVERSED|
"""index: 10871, intensity: 25568.0, mobility: 0.946"""	-0.464233	0.228019	0.85268	EGPMGRPGLPGMAGMPGTPGAEGKAGPAG	generic|II_1040025_TX=10090_REVERSED	|generic|sp_Q3U962_CO5A2_MOUSE_REVERSED|
"""index: 2916, intensity: 3022.0, mobility: 0.892"""	-0.464293	0.228343	0.852772	PAGGVGRWQAR	generic|IP_1080650_TX=10090_REVERSED|
"""index: 3549, intensity: 3636.0, mobility: 1.065"""	-0.464557	0.228764	0.853179	TILESHSGTASQLAALQSTEERKFMITLPMRQV	generic|IP_1085770_TX=10090_REVERSED|
"""index: 3341, intensity: 6059.0, mobility: 1.049"""	-0.464733	0.229088	0.853451	FSGDKVQGKLLSMSSHCWEVLRLDSHWSGNI	generic|IP_968990_TX=10090_REVERSED|
"""index: 8428, intensity: 2753.0, mobility: 1.032"""	-0.46487	0.229315	0.853662	MHVTTAGVLKRIMEAHVDHFPLGDVEMGVI	generic|tr_E9QMK9_E9QMK9_MOUSE__II_1112995_REVERSED	|generic|tr_F7CUW7_F7CUW7_MOUSE__II_1112995_REVERSED	|generic|sp_Q8BH86_GLUCM_MOUSE__II_1112995_REVERSED|
"""index: 7943, intensity: 7031.0, mobility: 0.945"""	-0.465007	0.229735	0.853872	RQTVCRHGGKAQWSPEAATAERHG	generic|IP_1119862_TX=10090_REVERSED|
"""index: 16049, intensity: 3588.0, mobility: 1.027"""	-0.465171	0.229996	0.854125	KRMSADLDIEPPE	generic|tr_A0A5K1VVQ9_A0A5K1VVQ9_MOUSE__chr19_-1_7374046_7374075_ENSMUST00000237653__II_1006392_REVERSED	|generic|sp_A2ASS6_TITIN_MOUSE__chr19_-1_7374046_7374075_ENSMUST00000237653__II_1006392_REVERSED	|generic|sp_A2ASS6-2_TITIN_MOUSE__chr19_-1_7374046_7374075_ENSMUST00000237653__II_1006392_REVERSED	|generic|tr_A0A5K1VVQ1_A0A5K1VVQ1_MOUSE__chr19_-1_7374046_7374075_ENSMUST00000237653__II_1006392_REVERSED	|generic|tr_E9Q8K5_E9Q8K5_MOUSE__chr19_-1_7374046_7374075_ENSMUST00000237653__II_1006392_REVERSED	|generic|tr_E9Q8N1_E9Q8N1_MOUSE__chr19_-1_7374046_7374075_ENSMUST00000237653__II_1006392_REVERSED|
"""index: 754, intensity: 2549.0, mobility: 0.831"""	-0.465525	0.229996	0.854669	APLSHGYDIMVFFLRPPLP	generic|chr10_1_127169993_127170091_ENSMUST00000006914_REVERSED|
"""index: 7484, intensity: 3513.0, mobility: 1.061"""	-0.466579	0.230318	0.856286	WEVSVTQSQNKLVC	generic|tr_Q18PJ2_Q18PJ2_MOUSE_REVERSED	|generic|sp_Q9ET39-2_SLAF6_MOUSE_REVERSED	|generic|sp_Q9ET39-3_SLAF6_MOUSE_REVERSED	|generic|tr_Q18PJ0_Q18PJ0_MOUSE_REVERSED|
"""index: 6873, intensity: 3419.0, mobility: 0.985"""	-0.467328	0.230737	0.857432	ENMIREQRENL	generic|sp_Q9JM13_RABX5_MOUSE__chr5_1_130213179_130213232_ENSMUST00000143865_REVERSED|
"""index: 4718, intensity: 13765.0, mobility: 0.924"""	-0.467459	0.230962	0.857633	TIPAQPRSWR	generic|tr_A0A087WR50_A0A087WR50_MOUSE__chr1_-1_71637244_71637333_ENSMUST00000186613__II_1037262_REVERSED	|generic|tr_A0A087WSN6_A0A087WSN6_MOUSE__chr1_-1_71637244_71637333_ENSMUST00000186613__II_1037262_REVERSED	|generic|sp_P11276_FINC_MOUSE__chr1_-1_71637244_71637333_ENSMUST00000186613__II_1037262_REVERSED	|generic|tr_Q3TCF1_Q3TCF1_MOUSE__chr1_-1_71637244_71637333_ENSMUST00000186613__II_1037262_REVERSED	|generic|tr_B9EHT6_B9EHT6_MOUSE__chr1_-1_71637244_71637333_ENSMUST00000186613__II_1037262_REVERSED	|generic|tr_Q3UHL6_Q3UHL6_MOUSE__chr1_-1_71637244_71637333_ENSMUST00000186613__II_1037262_REVERSED	|generic|tr_Q3UGY5_Q3UGY5_MOUSE__chr1_-1_71637244_71637333_ENSMUST00000186613_REVERSED	|generic|tr_Q3TCL7_Q3TCL7_MOUSE__chr1_-1_71637244_71637333_ENSMUST00000186613_REVERSED	|generic|tr_B7ZNJ1_B7ZNJ1_MOUSE__chr1_-1_71637244_71637333_ENSMUST00000186613_REVERSED	|generic|tr_Q3UH17_Q3UH17_MOUSE__chr1_-1_71637244_71637333_ENSMUST00000186613_REVERSED	|generic|tr_Q3TBB4_Q3TBB4_MOUSE__chr1_-1_71637244_71637333_ENSMUST00000186613_REVERSED	|generic|tr_A0A087WS56_A0A087WS56_MOUSE__chr1_-1_71637244_71637333_ENSMUST00000186613_REVERSED	|generic|tr_Q3UHR1_Q3UHR1_MOUSE__chr1_-1_71637244_71637333_ENSMUST00000186613_REVERSED|
"""index: 8877, intensity: 4066.0, mobility: 0.808"""	-0.468086	0.231187	0.858589	ASKGASQLR	generic|chr5_-1_136189609_136191939_ENSMUST00000151786_REVERSED|
"""index: 7716, intensity: 2676.0, mobility: 1.028"""	-0.468361	0.231605	0.859009	SGWNEFEMDESM	generic|sp_P0DMR5_TDPZ1_MOUSE_REVERSED	|generic|sp_P0DMR6_TDP1L_MOUSE_REVERSED|
"""index: 5648, intensity: 3415.0, mobility: 1.119"""	-0.46856	0.23183	0.859312	VPVPQISMQPMLLFD	generic|tr_Q61213_Q61213_MOUSE_REVERSED|
"""index: 12062, intensity: 3661.0, mobility: 0.894"""	-0.469196	0.23215	0.860279	AEVARQSNR	generic|tr_B1AR69_B1AR69_MOUSE_REVERSED|
"""index: 3516, intensity: 2696.0, mobility: 0.935"""	-0.46941	0.232374	0.860604	RFRDNAPDWV	generic|sp_B7ZWI3_TMM92_MOUSE_REVERSED	|generic|sp_B7ZWI3-2_TMM92_MOUSE_REVERSED|
"""index: 6410, intensity: 5214.0, mobility: 1.152"""	-0.470075	0.232791	0.861614	IEIPYDEKPSMMKVLEQIDRTFSVRYVQFMHQLKEWQQ	generic|tr_A0A0R4J090_A0A0R4J090_MOUSE__II_982376_REVERSED	|generic|tr_E9QLX1_E9QLX1_MOUSE__II_982376_REVERSED	|generic|sp_P11609_CD1D1_MOUSE__II_982376_REVERSED	|generic|sp_P11610_CD1D2_MOUSE__II_982376_REVERSED	|generic|II_982379_TX=10090_REVERSED|
"""index: 2398, intensity: 2992.0, mobility: 0.936"""	-0.470117	0.233208	0.861677	FVAPCGHRGIEV	generic|tr_A0A1D5RML8_A0A1D5RML8_MOUSE_REVERSED|
"""index: 1640, intensity: 2762.0, mobility: 0.884"""	-0.470146	0.233625	0.861721	LRMGLYMIM	generic|IP_1105218_TX=10090_REVERSED|
"""index: 15403, intensity: 5458.0, mobility: 1.033"""	-0.470307	0.234043	0.861965	WKANDKVQQRI	generic|sp_Q99LS3_SERB_MOUSE__chr5_-1_129765791_129765871_ENSMUST00000118268_REVERSED|
"""index: 4228, intensity: 4228.0, mobility: 0.963"""	-0.470371	0.23446	0.862062	MLTTTNRMRAE	generic|chr5_-1_149618512_149618777_ENSMUST00000201452_REVERSED|
"""index: 15406, intensity: 3311.0, mobility: 1.012"""	-0.470706	0.234877	0.862568	LTEVKEQEKRL	generic|tr_J3QNR8_J3QNR8_MOUSE_REVERSED	|generic|sp_Q99PP6_TR34A_MOUSE_REVERSED	|generic|sp_Q99PP6-2_TR34A_MOUSE_REVERSED	|generic|sp_Q99PP6-3_TR34A_MOUSE_REVERSED	|generic|tr_E9PYZ4_E9PYZ4_MOUSE_REVERSED	|generic|tr_K7N6K2_K7N6K2_MOUSE_REVERSED|
"""index: 5999, intensity: 8389.0, mobility: 1.016"""	-0.470763	0.235098	0.862655	RYRIHLMEGCRNMLEKQRGM	generic|sp_Q8R2N1_AQP3_MOUSE_REVERSED|
"""index: 2355, intensity: 21652.0, mobility: 0.887"""	-0.471118	0.235417	0.863191	PKEQLVYDIRQGGNLMGVSIPAEEKV	generic|sp_Q80Y98_DDHD2_MOUSE__chr8_-1_25746814_25746930_ENSMUST00000211009__II_3499900_REVERSED	|generic|sp_Q80Y98-2_DDHD2_MOUSE__chr8_-1_25746814_25746930_ENSMUST00000211009__II_3499900_REVERSED	|generic|sp_Q80Y98-3_DDHD2_MOUSE__chr8_-1_25746814_25746930_ENSMUST00000211009__II_3499900_REVERSED	|generic|tr_A0A1B0GSA5_A0A1B0GSA5_MOUSE__chr8_-1_25746814_25746930_ENSMUST00000211009__II_3499900_REVERSED	|generic|tr_A0A1B0GT91_A0A1B0GT91_MOUSE__II_3499900_REVERSED|
"""index: 9697, intensity: 3084.0, mobility: 1.103"""	-0.471525	0.235833	0.863805	APPAAAPCPSLKMNHW	generic|sp_Q8C4J7_TBL3_MOUSE__chr17_-1_24703234_24703299_ENSMUST00000046534__II_1071659_REVERSED	|generic|II_1071661_TX=10090_REVERSED	|generic|tr_Q8CE86_Q8CE86_MOUSE__chr17_-1_24706111_24706164_ENSMUST00000126319_REVERSED|
"""index: 16692, intensity: 9300.0, mobility: 1.262"""	-0.471796	0.23625	0.864214	KINLLFATDAAMNRRKRQRQRGRDRHKYSNRPARH	generic|IP_894835_TX=10090_REVERSED|
"""index: 17349, intensity: 3516.0, mobility: 1.119"""	-0.471892	0.23647	0.864358	QLFLKELNSGIRR	generic|tr_A0A0R4J273_A0A0R4J273_MOUSE_REVERSED	|generic|sp_Q9DAC9_PO5F2_MOUSE_REVERSED|
"""index: 16252, intensity: 4030.0, mobility: 0.909"""	-0.472449	0.236886	0.865197	KTWLQLDPW	generic|IP_1083616_TX=10090_REVERSED|
"""index: 1111, intensity: 3021.0, mobility: 0.962"""	-0.472554	0.237302	0.865355	SRLEFGSVAMYW	generic|IP_895514_TX=10090_REVERSED|
"""index: 3319, intensity: 4157.0, mobility: 0.759"""	-0.472671	0.237719	0.865531	WSTLLRRWSARY	generic|II_841182_TX=10090_REVERSED|
"""index: 3376, intensity: 9654.0, mobility: 1.196"""	-0.472681	0.237937	0.865545	APIVASNQNP	generic|sp_Q9ER74_SALL1_MOUSE_REVERSED	|generic|tr_Q6P5E3_Q6P5E3_MOUSE_REVERSED	|generic|tr_Q9EPW7_Q9EPW7_MOUSE_REVERSED|
"""index: 2229, intensity: 6203.0, mobility: 1.000"""	-0.473335	0.238155	0.866528	ENKVNMPTWW	generic|chr3_1_36555537_36556906_ENSMUST00000029269_REVERSED|
"""index: 1497, intensity: 3945.0, mobility: 0.956"""	-0.473665	0.23857	0.867022	FLMLLRVTIM	generic|IP_837596_TX=10090_REVERSED|
"""index: 1144, intensity: 3288.0, mobility: 0.795"""	-0.474042	0.238986	0.867585	EGDVSPQR	generic|tr_Q8BKB4_Q8BKB4_MOUSE__chr15_1_76714507_76714647_ENSMUST00000142610__II_1088428_REVERSED	|generic|sp_Q8VC16_LRC14_MOUSE__chr15_1_76714507_76714647_ENSMUST00000142610__II_1088441_REVERSED	|generic|tr_Q80WK4_Q80WK4_MOUSE__chr15_1_76714507_76714647_ENSMUST00000142610_REVERSED|
"""index: 8742, intensity: 5274.0, mobility: 0.952"""	-0.474117	0.239401	0.867698	TLAAATTSSRMPQ	generic|chr1_-1_84370838_84383914_ENSMUST00000049126__IP_1032619_TX=10090_REVERSED	|generic|chr1_-1_84383774_84383914_ENSMUST00000049126_REVERSED|
"""index: 7586, intensity: 4027.0, mobility: 0.964"""	-0.474152	0.239817	0.867751	EWGPMSKLTPPPQKCQLQP	generic|IP_902236_TX=10090_REVERSED|
"""index: 8459, intensity: 2786.0, mobility: 1.086"""	-0.474198	0.240233	0.867819	SRPYLASTMSSASSHA	generic|IP_852046_TX=10090_REVERSED|
"""index: 17953, intensity: 2807.0, mobility: 1.053"""	-0.474252	0.240648	0.8679	QPPQQQVLHQQKQRTSKV	generic|sp_Q62392_PHLA1_MOUSE_REVERSED|
"""index: 4223, intensity: 4562.0, mobility: 0.927"""	-0.474344	0.240864	0.868037	CIKCKFPKSGTHTRIHALFAM	generic|tr_S4R2G4_S4R2G4_MOUSE__II_1052087_REVERSED	|generic|tr_Q69ZC9_Q69ZC9_MOUSE__II_1052087_REVERSED	|generic|tr_G3UVV3_G3UVV3_MOUSE__II_1052087_REVERSED	|generic|II_1052042_TX=10090_REVERSED|
"""index: 5743, intensity: 4162.0, mobility: 1.041"""	-0.474932	0.241279	0.868916	LKMPFTVGQKSLMEMPFVRM	generic|tr_Q99KK5_Q99KK5_MOUSE__IP_1124470_REVERSED|
"""index: 2590, intensity: 4029.0, mobility: 0.932"""	-0.47519	0.241694	0.8693	TWTCSTVRWR	generic|chr8_1_124305554_124323721_ENSMUST00000034458__IP_857640_TX=10090_REVERSED	|generic|IP_860213_TX=10090_REVERSED|
"""index: 4772, intensity: 6243.0, mobility: 0.917"""	-0.475287	0.24211	0.869444	HPRQSPASNRR	generic|IP_959138_TX=10090_REVERSED|
"""index: 6564, intensity: 3002.0, mobility: 1.150"""	-0.47574	0.242123	0.87012	TRLRRMTELDAENALSQKFEPLFRRQQY	generic|IP_1146299_TX=10090_REVERSED|
"""index: 17653, intensity: 4220.0, mobility: 1.036"""	-0.476491	0.242537	0.871235	SLRQQKRAYMV	generic|sp_Q924H7_WAC_MOUSE__chr18_1_7871711_7871752_ENSMUST00000165572__II_1052957_REVERSED	|generic|sp_Q924H7-3_WAC_MOUSE__chr18_1_7871711_7871752_ENSMUST00000165572__II_1052957_REVERSED	|generic|tr_E9PXS5_E9PXS5_MOUSE__chr18_1_7871711_7871752_ENSMUST00000165572_REVERSED|
"""index: 7788, intensity: 6263.0, mobility: 1.119"""	-0.476581	0.242952	0.871369	EKRFVQKHMYKRVHITTQMYLQVGRSS	generic|IP_3500867_TX=10090_REVERSED|
"""index: 7346, intensity: 2853.0, mobility: 1.144"""	-0.476762	0.243064	0.871637	CLVETPHGGMQVQSSMLGPVQLTVPTQNITSPL	generic|sp_P26369_U2AF2_MOUSE__chr7_1_5068154_5068735_ENSMUST00000165399__II_279658_REVERSED|
"""index: 6908, intensity: 3034.0, mobility: 0.821"""	-0.477245	0.243478	0.872352	GWYFGEFSTIIKIKRL	generic|IP_2483050_TX=10090_REVERSED|
"""index: 18736, intensity: 2751.0, mobility: 1.090"""	-0.477772	0.243892	0.873131	ERNEKSESNSRKEIKEEKEKIIQPNKNGQNIVI	generic|tr_Q8BVS5_Q8BVS5_MOUSE__chr3_1_40970561_40970620_ENSMUST00000193795_REVERSED|
"""index: 922, intensity: 3508.0, mobility: 0.951"""	-0.477897	0.244205	0.873316	PSPVASPNLNRLC	generic|sp_Q1ERP8_CLM9_MOUSE_REVERSED	|generic|sp_Q1ERP8-2_CLM9_MOUSE_REVERSED	|generic|sp_Q1ERP8-3_CLM9_MOUSE_REVERSED	|generic|sp_Q1ERP8-5_CLM9_MOUSE_REVERSED|
"""index: 5129, intensity: 3560.0, mobility: 1.125"""	-0.478263	0.244417	0.873857	QWMRPSRCSTHSSEWPQSLTSTACSPWPWSC	generic|IP_848538_TX=10090_REVERSED|
"""index: 4690, intensity: 2591.0, mobility: 0.996"""	-0.478766	0.244527	0.874598	MKKILTHMEQK	generic|tr_B1ASY6_B1ASY6_MOUSE_REVERSED	|generic|tr_B2FDE5_B2FDE5_MOUSE_REVERSED|
"""index: 1912, intensity: 2943.0, mobility: 0.769"""	-0.479363	0.244839	0.875476	QCMLCTRHGGSTRPSQSVP	generic|tr_Q8BLQ2_Q8BLQ2_MOUSE__IP_3471688_REVERSED|
"""index: 7928, intensity: 7841.0, mobility: 0.815"""	-0.479875	0.245151	0.876227	ELRGVGAP	generic|II_842143_TX=10090_REVERSED	|generic|II_842149_TX=10090_REVERSED	|generic|II_842145_TX=10090_REVERSED	|generic|IP_3481056_TX=10090_REVERSED	|generic|sp_Q8R344_CCD12_MOUSE__chr9_1_110710130_110710165_ENSMUST00000200550_REVERSED	|generic|tr_A0A0G2JF16_A0A0G2JF16_MOUSE__chr9_1_110710130_110710165_ENSMUST00000200550_REVERSED|
"""index: 11730, intensity: 3449.0, mobility: 0.930"""	-0.480072	0.245462	0.876516	LTLSSHPRMA	generic|IP_868040_TX=10090_REVERSED|
"""index: 9007, intensity: 3016.0, mobility: 0.934"""	-0.48019	0.245672	0.87669	DKPLCGEPLQP	generic|tr_D3Z603_D3Z603_MOUSE__chr17_1_46125645_46125716_ENSMUST00000147672__II_1063750_REVERSED	|generic|tr_Q5U5I3_Q5U5I3_MOUSE__chr17_1_46128584_46128649_ENSMUST00000146255__II_1063750_REVERSED	|generic|sp_Q99N85_RT18A_MOUSE__chr17_1_46128584_46128649_ENSMUST00000146255__II_1063750_REVERSED	|generic|II_1063748_TX=10090_REVERSED|
"""index: 12644, intensity: 6108.0, mobility: 0.866"""	-0.480297	0.245881	0.876847	EGKAPYTRL	generic|IP_1150742_TX=10090_REVERSED|
"""index: 7671, intensity: 15438.0, mobility: 1.184"""	-0.480999	0.246293	0.877873	PTPSYLMVCMPIRMSKSKLGLRAAFGPSAAALV	generic|IP_869620_TX=10090_REVERSED|
"""index: 1245, intensity: 3360.0, mobility: 0.893"""	-0.481036	0.246705	0.877927	EERWRKPASQMQPSYHSDKEIKYGWEY	generic|sp_Q8R3P9_SLF1_MOUSE_REVERSED	|generic|sp_Q8R3P9-2_SLF1_MOUSE_REVERSED	|generic|tr_Q8C211_Q8C211_MOUSE_REVERSED	|generic|tr_A0A0M3HEQ6_A0A0M3HEQ6_MOUSE_REVERSED	|generic|tr_E0CX75_E0CX75_MOUSE_REVERSED|
"""index: 13119, intensity: 12161.0, mobility: 1.026"""	-0.481289	0.247117	0.878297	VERCKGRRAEH	generic|IP_1144882_TX=10090_REVERSED|
"""index: 13937, intensity: 3530.0, mobility: 1.016"""	-0.481304	0.247529	0.878319	RTRTWWRRM	generic|chr13_1_43398448_43398594_ENSMUST00000071926_REVERSED|
"""index: 7614, intensity: 2995.0, mobility: 0.977"""	-0.481368	0.247941	0.878413	MRTNRYMAQTL	generic|tr_Q8C137_Q8C137_MOUSE__II_1037339_REVERSED	|generic|tr_B2RY11_B2RY11_MOUSE__II_1037320_REVERSED	|generic|tr_B2RY21_B2RY21_MOUSE__II_1037320_REVERSED	|generic|tr_E9Q876_E9Q876_MOUSE__II_1037320_REVERSED	|generic|tr_Q8BZ38_Q8BZ38_MOUSE_REVERSED|
"""index: 2257, intensity: 3801.0, mobility: 0.894"""	-0.481404	0.248353	0.878464	APLLSGCRPWA	generic|chr1_1_136024621_136024695_ENSMUST00000165125__IP_1034268_TX=10090_REVERSED	|generic|chr1_1_136019675_136024695_ENSMUST00000165125__IP_1034268_TX=10090_REVERSED|
"""index: 17178, intensity: 7012.0, mobility: 1.212"""	-0.481413	0.248662	0.878478	KEAVTMLRILIMVRRTWRRRRKRKRRKRRRNGLMSKMKR	generic|IP_982533_TX=10090_REVERSED|
"""index: 6959, intensity: 5758.0, mobility: 1.043"""	-0.481651	0.249074	0.878825	LSFFNTLNGGNFGAQAMVGGLGTLP	generic|sp_O08523_TECTA_MOUSE__II_854049_REVERSED	|generic|sp_O08523-2_TECTA_MOUSE__II_854049_REVERSED	|generic|tr_B7ZWA6_B7ZWA6_MOUSE_REVERSED|
"""index: 10151, intensity: 3565.0, mobility: 0.961"""	-0.481663	0.249485	0.878843	TSLLVSLGYWVN	generic|tr_E9Q542_E9Q542_MOUSE_REVERSED	|generic|tr_Q496V9_Q496V9_MOUSE_REVERSED	|generic|tr_Q8VH03_Q8VH03_MOUSE_REVERSED|
"""index: 9086, intensity: 6060.0, mobility: 0.857"""	-0.481804	0.249589	0.879049	LPIEFGTK	generic|II_966763_TX=10090_REVERSED	|generic|IP_966764_TX=10090_REVERSED|
"""index: 12710, intensity: 7063.0, mobility: 0.945"""	-0.482287	0.249589	0.879751	WPKENNQVLKTEATRWLPV	generic|tr_A0A1X7SB70_A0A1X7SB70_MOUSE_REVERSED	|generic|sp_Q8K342_RASF9_MOUSE_REVERSED|
"""index: 12356, intensity: 2808.0, mobility: 0.963"""	-0.482601	0.25	0.880209	TWIMAGGYNNR	generic|tr_Q80W26_Q80W26_MOUSE_REVERSED|
"""index: 6331, intensity: 2614.0, mobility: 1.011"""	-0.482695	0.250411	0.880345	IGLMTALSAWYLK	generic|IP_995423_TX=10090_REVERSED|
"""index: 8341, intensity: 4215.0, mobility: 1.044"""	-0.482793	0.250718	0.880487	WPALQTLGLRLM	generic|IP_886890_TX=10090_REVERSED|
"""index: 8273, intensity: 2643.0, mobility: 1.167"""	-0.482964	0.25082	0.880735	RVASMVWLFNPYYQYLPNYTWLNRRL	generic|tr_Q8BJ93_Q8BJ93_MOUSE_REVERSED|
"""index: 5093, intensity: 4221.0, mobility: 0.871"""	-0.483648	0.251022	0.881726	PLLVLPVSF	generic|chr7_-1_126948864_126949127_ENSMUST00000106340__IP_883222_TX=10090_REVERSED|
"""index: 2312, intensity: 2773.0, mobility: 0.885"""	-0.484171	0.251022	0.882484	TSVLLFLFW	generic|IP_1074120_TX=10090_REVERSED|
"""index: 11683, intensity: 3108.0, mobility: 0.762"""	-0.484526	0.251431	0.882996	DSMSSAPKD	generic|sp_Q8BXJ2_TREF1_MOUSE__chr17_1_47324608_47324658_ENSMUST00000188947__IP_1060925_REVERSED	|generic|sp_Q8BXJ2-2_TREF1_MOUSE__chr17_1_47324608_47324658_ENSMUST00000188947__IP_1060925_REVERSED	|generic|sp_Q8BXJ2-4_TREF1_MOUSE__chr17_1_47324608_47324658_ENSMUST00000188947__IP_1060925_REVERSED|
"""index: 10643, intensity: 3735.0, mobility: 0.908"""	-0.48457	0.25184	0.88306	VPGERFPTR	generic|IP_1061047_TX=10090_REVERSED|
"""index: 15996, intensity: 43637.0, mobility: 1.017"""	-0.484651	0.252145	0.883176	QEREHQAKRL	generic|sp_Q3UKC1_TAXB1_MOUSE__chr6_1_52757593_52757733_ENSMUST00000149586_REVERSED|
"""index: 11915, intensity: 2549.0, mobility: 1.302"""	-0.484876	0.252451	0.883501	LKEPMKCMKERSVMDAKSLP	generic|tr_A0A0J9YVI7_A0A0J9YVI7_MOUSE__II_927483_REVERSED	|generic|tr_Q8VHD0_Q8VHD0_MOUSE__II_927483_REVERSED	|generic|sp_P97929_BRCA2_MOUSE__II_927483_REVERSED|
"""index: 558, intensity: 2678.0, mobility: 0.863"""	-0.485083	0.252859	0.883799	YQIIFYEQT	generic|tr_Q71UV3_Q71UV3_MOUSE__II_1126729_REVERSED	|generic|tr_B2C3G8_B2C3G8_MOUSE__II_1126749_REVERSED	|generic|sp_P42230_STA5A_MOUSE__II_1126744_REVERSED	|generic|sp_P42232_STA5B_MOUSE_REVERSED	|generic|tr_Q6PHA0_Q6PHA0_MOUSE_REVERSED|
"""index: 13206, intensity: 2788.0, mobility: 0.963"""	-0.485297	0.253268	0.884108	VHAKKFRLDM	generic|IP_826311_TX=10090_REVERSED|
"""index: 6037, intensity: 2848.0, mobility: 0.826"""	-0.485317	0.253676	0.884137	FWAPPEWP	generic|IP_961333_TX=10090_REVERSED|
"""index: 5381, intensity: 106073.0, mobility: 1.058"""	-0.485337	0.254085	0.884165	FGTGIGAGSGAVGGATAAAAGIFKAVTDS	generic|IP_1078646_TX=10090_REVERSED|
"""index: 5074, intensity: 3184.0, mobility: 1.077"""	-0.485423	0.254493	0.884288	MWWQRTNEDYF	generic|tr_Q3UHA7_Q3UHA7_MOUSE__chr8_-1_119524423_119524455_ENSMUST00000212601__II_3449481_REVERSED	|generic|tr_A3QWY0_A3QWY0_MOUSE__chr8_-1_119524423_119524455_ENSMUST00000212601__II_3506080_REVERSED	|generic|tr_Q80U80_Q80U80_MOUSE__chr8_-1_119524423_119524455_ENSMUST00000212601__II_3506080_REVERSED	|generic|sp_Q9WTZ2_MBTP1_MOUSE__chr8_-1_119524423_119524455_ENSMUST00000212601__II_3506061_REVERSED|
"""index: 6014, intensity: 30621.0, mobility: 0.930"""	-0.485586	0.254894	0.884523	SCLGNIFRDLKCIRFVHYPS	generic|IP_966713_TX=10090_REVERSED|
"""index: 5688, intensity: 2760.0, mobility: 0.811"""	-0.485658	0.254894	0.884627	SHGRLTALIEPFKVANWI	generic|II_1079271_TX=10090_REVERSED	|generic|sp_Q61666_HIRA_MOUSE__chr16_1_18922338_18922391_ENSMUST00000153397_REVERSED	|generic|sp_Q61666-2_HIRA_MOUSE__chr16_1_18922338_18922391_ENSMUST00000153397_REVERSED	|generic|sp_Q61666-3_HIRA_MOUSE__chr16_1_18922338_18922391_ENSMUST00000153397_REVERSED|
"""index: 2075, intensity: 3722.0, mobility: 0.911"""	-0.485974	0.255198	0.885081	LMPRSTCPSALLHAVPAA	generic|tr_A2AQH3_A2AQH3_MOUSE_REVERSED	|generic|sp_Q9ERH7_HIPK3_MOUSE_REVERSED	|generic|tr_A2RRJ7_A2RRJ7_MOUSE_REVERSED|
"""index: 6937, intensity: 4090.0, mobility: 0.978"""	-0.486038	0.255501	0.885172	LFTQNGRQQTPEAWHEKSHRPTPAQ	generic|IP_909099_TX=10090_REVERSED|
"""index: 9294, intensity: 3009.0, mobility: 1.042"""	-0.486174	0.255804	0.885368	TRDKASKCCTFRI	generic|tr_Q1A6U9_Q1A6U9_MOUSE__chr8_1_82041907_82042011_ENSMUST00000169387_REVERSED	|generic|tr_Q1A6V1_Q1A6V1_MOUSE__chr8_1_82041907_82042011_ENSMUST00000169387_REVERSED	|generic|tr_F8WJC1_F8WJC1_MOUSE__chr8_1_82041907_82042011_ENSMUST00000169387_REVERSED	|generic|tr_E9PVM1_E9PVM1_MOUSE__chr8_1_82041907_82042011_ENSMUST00000169387_REVERSED	|generic|tr_E9PVM3_E9PVM3_MOUSE__chr8_1_82041907_82042011_ENSMUST00000169387_REVERSED	|generic|sp_Q6P1Y8_INP4B_MOUSE__chr8_1_82041907_82042011_ENSMUST00000169387_REVERSED	|generic|tr_Q1A6V0_Q1A6V0_MOUSE__chr8_1_82041907_82042011_ENSMUST00000169387_REVERSED|
"""index: 10554, intensity: 5870.0, mobility: 0.801"""	-0.486344	0.256107	0.885611	SSNNGMLYR	generic|tr_A0A0R4J0I6_A0A0R4J0I6_MOUSE__chr9_1_104113497_104113532_ENSMUST00000189133__II_848310_REVERSED	|generic|sp_Q80XL6_ACD11_MOUSE__chr9_1_104113497_104113532_ENSMUST00000189133__II_848310_REVERSED	|generic|tr_D3YTQ5_D3YTQ5_MOUSE__chr9_1_104113497_104113532_ENSMUST00000189133__II_848310_REVERSED	|generic|tr_A0A087WSI8_A0A087WSI8_MOUSE_REVERSED|
"""index: 4820, intensity: 4270.0, mobility: 0.982"""	-0.486423	0.256202	0.885725	PEPEPEPEQLPEPEPEPEPEPKQEP	generic|tr_C4IXT3_C4IXT3_MOUSE__chr11_-1_61157167_61157217_ENSMUST00000173525_REVERSED|
"""index: 9126, intensity: 4698.0, mobility: 0.867"""	-0.487554	0.256608	0.887343	EKTYHFIKKWVNIRTR	generic|tr_Q61912_Q61912_MOUSE_REVERSED|
"""index: 532, intensity: 3373.0, mobility: 0.872"""	-0.487599	0.256806	0.887407	GQVQKYFYT	generic|IP_849890_TX=10090_REVERSED|
"""index: 4038, intensity: 3493.0, mobility: 0.853"""	-0.488778	0.257213	0.889087	NFDLLSGKY	generic|IP_1144326_TX=10090_REVERSED|
"""index: 9617, intensity: 3571.0, mobility: 1.297"""	-0.488954	0.257619	0.889336	VMRLVQQELLCHMLQLH	generic|IP_936109_TX=10090_REVERSED|
"""index: 9332, intensity: 2605.0, mobility: 1.195"""	-0.489208	0.257803	0.889698	TRQPMSPNIESPDVYMR	generic|sp_Q8CIH5_PLCG2_MOUSE_REVERSED|
"""index: 6082, intensity: 2553.0, mobility: 1.137"""	-0.489462	0.257803	0.890057	LSLERWHLNLYSFF	generic|sp_Q7TMV3_FAKD5_MOUSE_REVERSED	|generic|tr_F2Z402_F2Z402_MOUSE_REVERSED	|generic|tr_A0A0R4J291_A0A0R4J291_MOUSE_REVERSED|
"""index: 10857, intensity: 21210.0, mobility: 0.952"""	-0.490642	0.258104	0.891727	LCGEPHARGVTKVWQAGQSKYTF	generic|IP_3506029_TX=10090_REVERSED|
"""index: 17897, intensity: 2913.0, mobility: 0.938"""	-0.490805	0.258509	0.891957	AAQRNMMKKP	generic|chr11_-1_116850941_116852200_ENSMUST00000092404_REVERSED|
"""index: 5023, intensity: 3749.0, mobility: 0.822"""	-0.491197	0.258809	0.892509	RSVPLVPDP	generic|chr1_-1_60493594_60495477_ENSMUST00000140485__IP_1038330_TX=10090_REVERSED|
"""index: 3683, intensity: 5958.0, mobility: 1.048"""	-0.491658	0.259109	0.893159	APPPQIWRGHRCRRRLCSGESGLCRSGSQ	generic|chr16_1_38089687_38089935_ENSMUST00000023507__IP_1075801_TX=10090_REVERSED	|generic|chr16_1_38089636_38089935_ENSMUST00000023507__IP_1075801_TX=10090_REVERSED|
"""index: 3730, intensity: 2965.0, mobility: 0.916"""	-0.491827	0.259409	0.893395	HTSTTKQSCTHIQILSPPSPPLSSHLFFAL	generic|IP_833538_TX=10090_REVERSED|
"""index: 10440, intensity: 2584.0, mobility: 0.908"""	-0.491884	0.259814	0.893476	RREWVSSR	generic|IP_941315_TX=10090_REVERSED|
"""index: 7018, intensity: 2890.0, mobility: 0.936"""	-0.492263	0.260219	0.894009	AYIMPYGHIMKLDKRWVDE	generic|sp_Q9QWG7-2_ST1B1_MOUSE_REVERSED	|generic|sp_Q9QWG7_ST1B1_MOUSE_REVERSED|
"""index: 17345, intensity: 5101.0, mobility: 1.007"""	-0.492391	0.260623	0.894188	AWRGRIDRPVP	generic|IP_952361_TX=10090_REVERSED|
"""index: 16250, intensity: 5595.0, mobility: 1.033"""	-0.492404	0.261028	0.894206	LMRRLREAELK	generic|sp_Q8R3N1_NOP14_MOUSE__chr5_-1_34648388_34648474_ENSMUST00000152393_REVERSED	|generic|tr_Q9CSY8_Q9CSY8_MOUSE_REVERSED	|generic|tr_Q3TSX5_Q3TSX5_MOUSE__chr5_-1_34648388_34648474_ENSMUST00000152393_REVERSED|
"""index: 13655, intensity: 4416.0, mobility: 0.910"""	-0.492457	0.261433	0.894281	NRLRSNKFS	generic|chrX_1_151457739_151464017_ENSMUST00000073364__IP_829849_TX=10090_REVERSED|
"""index: 17251, intensity: 5940.0, mobility: 1.134"""	-0.492519	0.261837	0.894367	SGEGIMHLEDVVVLGLTSLRSTEILANVLSHAKE	generic|sp_Q2VPA6_HELQ_MOUSE__II_936023_REVERSED	|generic|sp_Q2VPA6-2_HELQ_MOUSE__II_936024_REVERSED	|generic|tr_F7DCU7_F7DCU7_MOUSE__II_936024_REVERSED	|generic|II_936021_TX=10090_REVERSED	|generic|sp_Q2VPA6-3_HELQ_MOUSE_REVERSED|
"""index: 12456, intensity: 48030.0, mobility: 0.989"""	-0.492916	0.262242	0.894923	KIIRPCRKSH	generic|IP_983947_TX=10090_REVERSED|
"""index: 3525, intensity: 4006.0, mobility: 0.942"""	-0.493093	0.262647	0.895171	PAPPHHHHHHHHHHPRHKRDKPRGRD	generic|tr_Q8R5M6_Q8R5M6_MOUSE__chr8_1_84462743_84462829_ENSMUST00000135382__II_862337_REVERSED	|generic|tr_Q8R5M7_Q8R5M7_MOUSE__chr8_1_84462743_84462829_ENSMUST00000135382__II_862337_REVERSED	|generic|tr_A0A571BET0_A0A571BET0_MOUSE__chr8_1_84462743_84462829_ENSMUST00000135382__II_862337_REVERSED	|generic|tr_Q3UHA5_Q3UHA5_MOUSE__chr8_1_84462743_84462829_ENSMUST00000135382__II_862337_REVERSED	|generic|sp_P97445_CAC1A_MOUSE__chr8_1_84462743_84462829_ENSMUST00000135382__II_862337_REVERSED	|generic|tr_Q3UHN4_Q3UHN4_MOUSE__chr8_1_84462743_84462829_ENSMUST00000135382__II_862337_REVERSED	|generic|tr_E9Q1R5_E9Q1R5_MOUSE__chr8_1_84462743_84462829_ENSMUST00000135382__II_862337_REVERSED	|generic|tr_A0A1L1SQZ2_A0A1L1SQZ2_MOUSE__chr8_1_84462743_84462829_ENSMUST00000135382__II_3453447_REVERSED	|generic|tr_A0A571BEF0_A0A571BEF0_MOUSE__chr8_1_84612288_84612416_ENSMUST00000141981_REVERSED|
"""index: 7760, intensity: 5483.0, mobility: 1.002"""	-0.493143	0.263051	0.895242	PEATFWPRMKWRLYSFARLLYHLSWSFLLVI	generic|tr_Q8BSW9_Q8BSW9_MOUSE__II_1039683_REVERSED	|generic|sp_Q8CB65_NEMP2_MOUSE__II_1039683_REVERSED	|generic|tr_Q8C362_Q8C362_MOUSE_REVERSED|
"""index: 17908, intensity: 4010.0, mobility: 1.104"""	-0.493626	0.263456	0.895916	KDDEDIELPVAILKQFAKKMKERDGIAFCSLILN	generic|tr_F6QZ23_F6QZ23_MOUSE__chr14_1_57455513_57455551_ENSMUST00000171682__II_1094501_REVERSED	|generic|tr_G3X9Z7_G3X9Z7_MOUSE__chr14_1_57455513_57455551_ENSMUST00000171682__II_1094500_REVERSED	|generic|sp_Q61371_IFT88_MOUSE__chr14_1_57455513_57455551_ENSMUST00000171682__II_1094500_REVERSED|
"""index: 15519, intensity: 3659.0, mobility: 0.915"""	-0.493827	0.263861	0.896196	NHRLPPPFP	generic|IP_865864_TX=10090_REVERSED|
"""index: 11011, intensity: 5260.0, mobility: 0.927"""	-0.494086	0.264159	0.896558	WQRHLQLR	generic|IP_991852_TX=10090_REVERSED|
"""index: 7508, intensity: 6548.0, mobility: 1.153"""	-0.494138	0.264456	0.89663	RTISSVRQPHTCLRQRRTSSSRSKCRYS	generic|chr2_-1_52709626_52715001_ENSMUST00000102759__IP_1008713_TX=10090_REVERSED|
"""index: 9976, intensity: 3919.0, mobility: 0.941"""	-0.49416	0.26486	0.896661	FSLARAFLRRMAVKMEKNRLTY	generic|tr_Q8VF84_Q8VF84_MOUSE__II_3490754_REVERSED|
"""index: 2356, intensity: 3867.0, mobility: 0.834"""	-0.494292	0.265158	0.896845	KFAEESEVTPDARA	generic|tr_Q3TXN7_Q3TXN7_MOUSE__IP_833655_REVERSED	|generic|sp_Q9R0Q4_MO4L2_MOUSE_REVERSED	|generic|tr_Q3U6G8_Q3U6G8_MOUSE_REVERSED	|generic|tr_A2AEB4_A2AEB4_MOUSE_REVERSED	|generic|tr_A2AEB5_A2AEB5_MOUSE_REVERSED	|generic|tr_Q3TME1_Q3TME1_MOUSE_REVERSED	|generic|tr_A2AEB3_A2AEB3_MOUSE_REVERSED|
"""index: 4719, intensity: 4097.0, mobility: 0.851"""	-0.494337	0.265562	0.896907	PQFFHEEIAGVLEDLEKKLHE	generic|II_939817_TX=10090_REVERSED	|generic|sp_Q7TSV4_PGM2_MOUSE_REVERSED|
"""index: 18231, intensity: 3276.0, mobility: 1.506"""	-0.494787	0.265966	0.897534	EKRKKKRRKRRRMKLAELKK	generic|IP_826809_TX=10090_REVERSED|
"""index: 1116, intensity: 2783.0, mobility: 0.935"""	-0.494963	0.266263	0.897778	SRLEFGSVAMYW	generic|IP_895514_TX=10090_REVERSED|
"""index: 10072, intensity: 15987.0, mobility: 0.993"""	-0.495149	0.266667	0.898036	FLFGYIVTFIQ	generic|IP_952713_TX=10090_REVERSED|
"""index: 8261, intensity: 2738.0, mobility: 1.131"""	-0.495152	0.267071	0.898041	VASDTAPLPKQDIKLATIHSFMDLTKHE	generic|tr_J3QM82_J3QM82_MOUSE_REVERSED	|generic|sp_Q8BXA7_PHLP2_MOUSE_REVERSED|
"""index: 3879, intensity: 8088.0, mobility: 1.152"""	-0.495155	0.267475	0.898044	PHHTKCIRSVRQPSTVTVKMMTVVTVTQCTM	generic|chr10_-1_78402617_78405032_ENSMUST00000062678__IP_1148197_TX=10090_REVERSED|
"""index: 13329, intensity: 9618.0, mobility: 0.989"""	-0.495166	0.267879	0.898059	MTLLLLAPSGRP	generic|tr_F8WJ48_F8WJ48_MOUSE__chr3_-1_109782682_109782732_ENSMUST00000128219_REVERSED	|generic|sp_Q8R4G0_NTNG1_MOUSE__chr3_-1_109782682_109782732_ENSMUST00000128219_REVERSED	|generic|sp_Q8R4G0-2_NTNG1_MOUSE__chr3_-1_109782682_109782732_ENSMUST00000128219_REVERSED	|generic|sp_Q8R4G0-3_NTNG1_MOUSE__chr3_-1_109782682_109782732_ENSMUST00000128219_REVERSED	|generic|sp_Q8R4G0-4_NTNG1_MOUSE__chr3_-1_109782682_109782732_ENSMUST00000128219_REVERSED	|generic|sp_Q8R4G0-5_NTNG1_MOUSE__chr3_-1_109782682_109782732_ENSMUST00000128219_REVERSED	|generic|sp_Q8R4G0-7_NTNG1_MOUSE__chr3_-1_109782682_109782732_ENSMUST00000128219_REVERSED	|generic|tr_F8WJ50_F8WJ50_MOUSE__chr3_-1_109782682_109782732_ENSMUST00000128219_REVERSED	|generic|tr_F8WJ51_F8WJ51_MOUSE__chr3_-1_109782682_109782732_ENSMUST00000128219_REVERSED|
"""index: 12576, intensity: 2716.0, mobility: 1.077"""	-0.495485	0.268283	0.898502	IYGNASNASTTVVRVM	generic|sp_P42128_FOXK1_MOUSE_REVERSED|
"""index: 11130, intensity: 3501.0, mobility: 0.970"""	-0.496378	0.268687	0.899738	MFLVRFVPSL	generic|IP_907951_TX=10090_REVERSED|
"""index: 2644, intensity: 3010.0, mobility: 0.894"""	-0.496384	0.269091	0.899746	LTSSSNFISTL	generic|tr_F6UXY4_F6UXY4_MOUSE__II_1138143_REVERSED	|generic|sp_Q8VDT1_SC5A9_MOUSE__II_958260_REVERSED	|generic|sp_Q5SWY8_SC5AA_MOUSE__II_1138140_REVERSED|
"""index: 11741, intensity: 2577.0, mobility: 1.007"""	-0.496448	0.269495	0.899835	SSWSRCLGLCDKH	generic|IP_941295_TX=10090_REVERSED|
"""index: 4763, intensity: 3175.0, mobility: 0.909"""	-0.496587	0.269899	0.900026	WQTLYHKE	generic|IP_1110380_TX=10090_REVERSED|
"""index: 7847, intensity: 4346.0, mobility: 1.118"""	-0.496623	0.269976	0.900076	KVAPMVADLHPQLFEFQEALFVLFETAVVR	generic|tr_Q9D9P9_Q9D9P9_MOUSE__chr6_1_3598529_3598597_ENSMUST00000184461_REVERSED|
"""index: 9477, intensity: 8956.0, mobility: 0.848"""	-0.496973	0.270379	0.900559	SPLLSLKSYIFLY	generic|IP_917792_TX=10090_REVERSED|
"""index: 10724, intensity: 3581.0, mobility: 0.996"""	-0.497083	0.270674	0.90071	MRSSSVKSVWL	generic|tr_Q8C3P2_Q8C3P2_MOUSE_REVERSED|
"""index: 17013, intensity: 5665.0, mobility: 1.097"""	-0.497152	0.271077	0.900805	QGVPISVRPEGILL	generic|IP_987431_TX=10090_REVERSED|
"""index: 9339, intensity: 3636.0, mobility: 1.009"""	-0.497353	0.27148	0.901082	ALDEDVASAKGPRT	generic|II_939728_TX=10090_REVERSED	|generic|tr_A0A1D5RLR8_A0A1D5RLR8_MOUSE_REVERSED	|generic|tr_A0A1D5RM02_A0A1D5RM02_MOUSE_REVERSED	|generic|tr_D3Z447_D3Z447_MOUSE_REVERSED	|generic|tr_A0A1D5RLB5_A0A1D5RLB5_MOUSE_REVERSED|
"""index: 16984, intensity: 4932.0, mobility: 1.007"""	-0.497537	0.271774	0.901335	LRLGESALKGY	generic|IP_3503379_TX=10090_REVERSED|
"""index: 7082, intensity: 4141.0, mobility: 0.901"""	-0.497581	0.272068	0.901395	ESVKQWVESLRKLTEQHE	generic|sp_Q9WVQ0_PMFBP_MOUSE__II_3504821_REVERSED|
"""index: 5984, intensity: 3315.0, mobility: 0.934"""	-0.497715	0.272361	0.901579	PPASEYNTMLYSRCTIEKGER	generic|sp_Q9D7X8_GGCT_MOUSE__chr6_-1_54986824_54986880_ENSMUST00000204301__II_920447_REVERSED	|generic|tr_A0A0N4SWE8_A0A0N4SWE8_MOUSE__chr6_-1_54986824_54986880_ENSMUST00000204301_REVERSED|
"""index: 4101, intensity: 5768.0, mobility: 0.799"""	-0.497857	0.272654	0.901775	LYKQLSPPLYPFI	generic|IP_3466907_TX=10090_REVERSED|
"""index: 6698, intensity: 2753.0, mobility: 1.112"""	-0.498048	0.273057	0.902037	KGNNDQDSPMCLLQAVP	generic|tr_Q3TND2_Q3TND2_MOUSE_REVERSED|
"""index: 2087, intensity: 7565.0, mobility: 0.942"""	-0.498221	0.273239	0.902274	LVAPSTALIEPTA	generic|tr_E9Q8M1_E9Q8M1_MOUSE_REVERSED	|generic|tr_Q923T4_Q923T4_MOUSE_REVERSED	|generic|tr_Q6PI88_Q6PI88_MOUSE_REVERSED|
"""index: 3437, intensity: 3555.0, mobility: 0.850"""	-0.498651	0.273532	0.902864	VEMKIMTPAPSSALSPTSHSPGLT	generic|sp_Q62255_SALL3_MOUSE_REVERSED	|generic|tr_A0A5F8MPC9_A0A5F8MPC9_MOUSE_REVERSED|
"""index: 5318, intensity: 6324.0, mobility: 1.034"""	-0.499056	0.273934	0.903417	LDSSEVTPTYASPSLWHCLLR	generic|IP_3452939_TX=10090_REVERSED|
"""index: 2232, intensity: 3967.0, mobility: 0.922"""	-0.499137	0.274336	0.903528	DFEVSSEQTML	generic|sp_Q8C341_SUCO_MOUSE__chr1_-1_161828152_161828277_ENSMUST00000191841__II_1028003_REVERSED	|generic|tr_B2RRF3_B2RRF3_MOUSE__chr1_-1_161828152_161828277_ENSMUST00000191841__II_1028003_REVERSED|
"""index: 13292, intensity: 6029.0, mobility: 0.903"""	-0.499631	0.274739	0.904202	RELYLVHM	generic|IP_882050_TX=10090_REVERSED|
"""index: 12834, intensity: 4502.0, mobility: 0.922"""	-0.499689	0.274809	0.904282	SRQLLLLHES	generic|IP_995926_TX=10090_REVERSED|
"""index: 3995, intensity: 2774.0, mobility: 1.076"""	-0.500596	0.27491	0.905517	QWTLFFRLSQCSKQNAEETTVGPSQLKIFM	generic|IP_3501324_TX=10090_REVERSED|
"""index: 4272, intensity: 21049.0, mobility: 1.077"""	-0.500858	0.27491	0.905872	MRGQHGEGLLSTAEVS	generic|IP_949934_TX=10090_REVERSED|
"""index: 5571, intensity: 36874.0, mobility: 1.009"""	-0.501158	0.27491	0.906279	DRHCGGAAEPNGCAAGDSDEPLRCYLLFCFLSHLEWGRS	generic|IP_1013152_TX=10090_REVERSED|
"""index: 2937, intensity: 3186.0, mobility: 1.101"""	-0.503315	0.2752	0.909191	QGGEWGWIRPRWGE	generic|IP_828431_TX=10090_REVERSED|
"""index: 6102, intensity: 4412.0, mobility: 0.917"""	-0.503911	0.27538	0.909992	ALFYNEFNAFSLNSFFFYKIIK	generic|IP_924770_TX=10090_REVERSED|
"""index: 1940, intensity: 5051.0, mobility: 0.950"""	-0.504441	0.275669	0.910702	PVSPPGGLVWMK	generic|IP_3485425_TX=10090_REVERSED|
"""index: 15656, intensity: 5782.0, mobility: 0.986"""	-0.504701	0.275958	0.911049	EKFRKLIMKH	generic|IP_938167_TX=10090_REVERSED|
"""index: 7676, intensity: 3005.0, mobility: 1.032"""	-0.504983	0.276137	0.911426	EFDPLNHIIEMY	generic|sp_Q9DC23_DJC10_MOUSE_REVERSED|
"""index: 1074, intensity: 5035.0, mobility: 0.917"""	-0.505435	0.276426	0.912029	YQNRVPSYNF	generic|IP_1008352_TX=10090_REVERSED|
"""index: 9067, intensity: 2715.0, mobility: 0.936"""	-0.506271	0.276715	0.913142	DGEIAQHLSKDYKEIFER	generic|tr_F8WIT2_F8WIT2_MOUSE_REVERSED	|generic|tr_Q99JX6_Q99JX6_MOUSE_REVERSED	|generic|tr_Q3UDK4_Q3UDK4_MOUSE_REVERSED	|generic|sp_P14824_ANXA6_MOUSE_REVERSED	|generic|tr_Q3UI56_Q3UI56_MOUSE_REVERSED	|generic|tr_Q3TUI1_Q3TUI1_MOUSE_REVERSED|
"""index: 6696, intensity: 3762.0, mobility: 0.929"""	-0.506524	0.276892	0.913477	VSRPLSRIETKQNCSMLLSILGQSQVTR	generic|IP_1071783_TX=10090_REVERSED|
"""index: 6544, intensity: 2729.0, mobility: 0.845"""	-0.507035	0.277291	0.914154	LSSNLKTEDICELPNL	generic|IP_1075011_TX=10090_REVERSED|
"""index: 11301, intensity: 3030.0, mobility: 1.041"""	-0.507083	0.277579	0.914218	KKDTPLGAGPNFTKS	generic|sp_P57784_RU2A_MOUSE__chr7_1_66062150_66062275_ENSMUST00000032723_REVERSED|
"""index: 8166, intensity: 2792.0, mobility: 0.843"""	-0.5073	0.277756	0.914506	TFIPWTKWYLDHRF	generic|tr_B5THE3_B5THE3_MOUSE_REVERSED	|generic|tr_F8VQM5_F8VQM5_MOUSE_REVERSED|
"""index: 9597, intensity: 3823.0, mobility: 0.914"""	-0.508125	0.278154	0.915595	WSCWRWALIKTTTTTTTT	generic|IP_989821_TX=10090_REVERSED|
"""index: 5480, intensity: 6148.0, mobility: 0.953"""	-0.508357	0.278441	0.915899	LLFRHNSCLDT	generic|IP_1000129_TX=10090_REVERSED|
"""index: 6238, intensity: 3162.0, mobility: 0.840"""	-0.508473	0.278839	0.916053	QQLPEKHW	generic|sp_Q80WV3_CHST2_MOUSE_REVERSED|
"""index: 4035, intensity: 6280.0, mobility: 0.898"""	-0.50848	0.279236	0.916061	SALSSPIHPNVYHPPPLYLFR	generic|tr_Q3V2W5_Q3V2W5_MOUSE_REVERSED	|generic|sp_Q8CGN4_BCOR_MOUSE_REVERSED	|generic|sp_Q8CGN4-2_BCOR_MOUSE_REVERSED	|generic|sp_Q8CGN4-3_BCOR_MOUSE_REVERSED	|generic|sp_Q8CGN4-4_BCOR_MOUSE_REVERSED|
"""index: 8454, intensity: 3270.0, mobility: 1.032"""	-0.508589	0.279634	0.916206	NELPDSEAEMLMR	generic|tr_Q8C5X3_Q8C5X3_MOUSE__IP_1100687_REVERSED	|generic|IP_1100683_TX=10090_REVERSED|
"""index: 15106, intensity: 4819.0, mobility: 0.901"""	-0.508776	0.279809	0.916451	ARQMTRRR	generic|IP_864733_TX=10090_REVERSED|
"""index: 13105, intensity: 6188.0, mobility: 0.924"""	-0.509106	0.280095	0.916885	IGEKLQLFDQVRVKHE	generic|chr2_1_29988413_29988517_ENSMUST00000143918_REVERSED|
"""index: 12993, intensity: 6270.0, mobility: 0.901"""	-0.50928	0.280493	0.917113	GDARLPAVW	generic|tr_Q8BU90_Q8BU90_MOUSE_REVERSED	|generic|tr_Q8BWB8_Q8BWB8_MOUSE_REVERSED	|generic|tr_Q80Y62_Q80Y62_MOUSE_REVERSED	|generic|tr_D3YW75_D3YW75_MOUSE_REVERSED|
"""index: 1849, intensity: 3191.0, mobility: 0.863"""	-0.509341	0.28089	0.917193	VTSDLDPATT	generic|chr14_1_54897191_54897313_ENSMUST00000134077_REVERSED|
"""index: 6987, intensity: 5669.0, mobility: 0.948"""	-0.509382	0.280952	0.917248	VKEPVRDEQPL	generic|IP_2469905_TX=10090_REVERSED|
"""index: 6647, intensity: 2716.0, mobility: 0.893"""	-0.509651	0.281238	0.917599	HPKMAPSPTM	generic|IP_1062897_TX=10090_REVERSED|
"""index: 5766, intensity: 3112.0, mobility: 0.866"""	-0.509999	0.281634	0.918055	HRNRRTEDICLREGERNTH	generic|IP_1044072_TX=10090_REVERSED|
"""index: 11577, intensity: 6803.0, mobility: 0.839"""	-0.510162	0.282031	0.918268	PKTQGNPR	generic|sp_Q91YE3_EGLN1_MOUSE_REVERSED|
"""index: 4971, intensity: 3352.0, mobility: 0.810"""	-0.510241	0.282428	0.918372	RPLHMWAELLEMRN	generic|chrX_1_151878718_151878774_ENSMUST00000026292__IP_829771_TX=10090_REVERSED|
"""index: 16742, intensity: 12296.0, mobility: 1.132"""	-0.510858	0.2826	0.919177	GRWGGGSMGGQGYYGGSGGGGRGYGGLGDPAGYGGSYSNGMGMRGV	generic|tr_D3Z3N4_D3Z3N4_MOUSE__II_1152987_REVERSED	|generic|tr_D3YWT1_D3YWT1_MOUSE__II_1152987_REVERSED|
"""index: 2949, intensity: 2956.0, mobility: 0.993"""	-0.511286	0.282996	0.919734	IFVQSSEPSPNLD	generic|IP_3507819_TX=10090_REVERSED|
"""index: 1491, intensity: 3982.0, mobility: 1.011"""	-0.511382	0.283056	0.919858	AMPKLSTCMTVTRWCCNESAAPRLILTLRD	generic|IP_889392_TX=10090_REVERSED|
"""index: 7575, intensity: 2611.0, mobility: 0.814"""	-0.51202	0.283452	0.920687	MLFPGSLF	generic|IP_860184_TX=10090_REVERSED|
"""index: 6052, intensity: 102860.0, mobility: 1.118"""	-0.512115	0.283848	0.92081	EKFIMDEQQLRKQEVQRRGSEEAERMRRQREALMAFAH	generic|sp_Q8BRC6_CFA91_MOUSE_REVERSED|
"""index: 3658, intensity: 3252.0, mobility: 1.218"""	-0.512227	0.284131	0.920956	NVLYHWSVVSKMNIHSEH	generic|tr_A0A087WSP0_A0A087WSP0_MOUSE__chr1_1_34161097_34161162_ENSMUST00000183331__II_1042653_REVERSED	|generic|sp_Q91ZU6-4_DYST_MOUSE__chr1_1_34161097_34161162_ENSMUST00000183331__II_1042653_REVERSED	|generic|sp_Q91ZU6-5_DYST_MOUSE__chr1_1_34161097_34161162_ENSMUST00000183331__II_1042617_REVERSED	|generic|tr_E9Q9X1_E9Q9X1_MOUSE__chr1_1_34161097_34161162_ENSMUST00000183331_REVERSED	|generic|tr_S4R1P5_S4R1P5_MOUSE__chr1_1_34161097_34161162_ENSMUST00000183331_REVERSED	|generic|sp_Q91ZU6_DYST_MOUSE__chr1_1_34161097_34161162_ENSMUST00000183331_REVERSED	|generic|sp_Q91ZU6-2_DYST_MOUSE__chr1_1_34161097_34161162_ENSMUST00000183331_REVERSED	|generic|sp_Q91ZU6-3_DYST_MOUSE__chr1_1_34161097_34161162_ENSMUST00000183331_REVERSED	|generic|tr_A0A087WPR7_A0A087WPR7_MOUSE__chr1_1_34161097_34161162_ENSMUST00000183331_REVERSED	|generic|tr_A0A087WRB8_A0A087WRB8_MOUSE__chr1_1_34161097_34161162_ENSMUST00000183331_REVERSED|
"""index: 546, intensity: 3542.0, mobility: 0.867"""	-0.512328	0.284527	0.921086	FGVLEHNWL	generic|IP_959861_TX=10090_REVERSED|
"""index: 17791, intensity: 3121.0, mobility: 0.995"""	-0.512344	0.284923	0.921107	IAVRCLLHIFQ	generic|tr_F6WJB7_F6WJB7_MOUSE__II_1138529_REVERSED	|generic|sp_Q6ZQ93_UBP34_MOUSE__II_1138529_REVERSED	|generic|sp_Q6ZQ93-2_UBP34_MOUSE__II_1138529_REVERSED|
"""index: 11152, intensity: 4112.0, mobility: 0.883"""	-0.512918	0.285206	0.921849	RTMNAKLGKPPETTMKI	generic|tr_Q5F222_Q5F222_MOUSE_REVERSED	|generic|tr_D3Z667_D3Z667_MOUSE_REVERSED|
"""index: 16174, intensity: 3061.0, mobility: 1.061"""	-0.51306	0.285488	0.922034	ESVLKNALDITKN	generic|tr_H3BLD7_H3BLD7_MOUSE__II_1111755_REVERSED	|generic|tr_E9Q7N9_E9Q7N9_MOUSE__II_1111754_REVERSED	|generic|tr_Q9QZH1_Q9QZH1_MOUSE_REVERSED|
"""index: 17759, intensity: 7385.0, mobility: 1.063"""	-0.513398	0.285545	0.922469	KDDEDIELPVAILKQFAKKMKERDGIAFCSLILN	generic|tr_F6QZ23_F6QZ23_MOUSE__chr14_1_57455513_57455551_ENSMUST00000171682__II_1094501_REVERSED	|generic|tr_G3X9Z7_G3X9Z7_MOUSE__chr14_1_57455513_57455551_ENSMUST00000171682__II_1094500_REVERSED	|generic|sp_Q61371_IFT88_MOUSE__chr14_1_57455513_57455551_ENSMUST00000171682__II_1094500_REVERSED|
"""index: 13432, intensity: 2688.0, mobility: 0.848"""	-0.514913	0.285714	0.924417	FYLYGSFNY	generic|IP_947243_TX=10090_REVERSED|
"""index: 13642, intensity: 3181.0, mobility: 1.007"""	-0.515551	0.285996	0.925233	MKNQFINHKK	generic|IP_3463685_TX=10090_REVERSED|
"""index: 14068, intensity: 6724.0, mobility: 0.999"""	-0.515721	0.286391	0.925449	VRNQLLRHW	generic|IP_1111305_TX=10090_REVERSED|
"""index: 6161, intensity: 6604.0, mobility: 1.033"""	-0.516068	0.286785	0.925892	WHCAALIVVQTQNKSGCPTLLS	generic|IP_1057808_TX=10090_REVERSED|
"""index: 8969, intensity: 3074.0, mobility: 1.004"""	-0.516285	0.28684	0.926169	RVMTYACTSQSTH	generic|IP_1078677_TX=10090_REVERSED|
"""index: 7319, intensity: 3780.0, mobility: 1.036"""	-0.517007	0.287008	0.927086	FVKELPSGSAPLLY	generic|tr_Q8VET7_Q8VET7_MOUSE_REVERSED	|generic|tr_Q2M2M5_Q2M2M5_MOUSE_REVERSED	|generic|tr_A0A0U1RP76_A0A0U1RP76_MOUSE_REVERSED|
"""index: 6310, intensity: 3777.0, mobility: 1.075"""	-0.517626	0.287402	0.927871	KTKQLPTVARQPARSGMQLMIYWPPKH	generic|IP_1101558_TX=10090_REVERSED	|generic|IP_2439992_TX=10090_REVERSED|
"""index: 7932, intensity: 3248.0, mobility: 1.061"""	-0.517727	0.287795	0.928	PCKQGLARMLAPSLQ	generic|sp_Q9EPX5_FXL12_MOUSE_REVERSED	|generic|tr_A0A0R4J1Q8_A0A0R4J1Q8_MOUSE_REVERSED	|generic|tr_D3YY70_D3YY70_MOUSE_REVERSED	|generic|tr_A0A0R4J1W2_A0A0R4J1W2_MOUSE__chr17_1_13015054_13015083_ENSMUST00000007012_REVERSED|
"""index: 8186, intensity: 3273.0, mobility: 1.152"""	-0.517881	0.288076	0.928195	RPACESRVKLRMMRTSMTKKWNKMTNM	generic|chr11_-1_78231035_78231788_ENSMUST00000002121__IP_1130391_TX=10090_REVERSED|
"""index: 935, intensity: 3096.0, mobility: 0.903"""	-0.518063	0.288469	0.928425	SRVDPSISRQ	generic|tr_A0A087WR50_A0A087WR50_MOUSE__chr1_-1_71637244_71637333_ENSMUST00000186613__II_1037262_REVERSED	|generic|tr_A0A087WSN6_A0A087WSN6_MOUSE__chr1_-1_71637244_71637333_ENSMUST00000186613__II_1037262_REVERSED	|generic|tr_Q3UZF9_Q3UZF9_MOUSE__chr1_-1_71586212_71586244_ENSMUST00000185408__II_1037262_REVERSED	|generic|sp_P11276_FINC_MOUSE__chr1_-1_71637244_71637333_ENSMUST00000186613__II_1037262_REVERSED	|generic|tr_Q3TCF1_Q3TCF1_MOUSE__chr1_-1_71637244_71637333_ENSMUST00000186613__II_1037262_REVERSED	|generic|tr_B9EHT6_B9EHT6_MOUSE__chr1_-1_71637244_71637333_ENSMUST00000186613__II_1037262_REVERSED	|generic|tr_Q8R3F3_Q8R3F3_MOUSE__chr1_-1_71586212_71586244_ENSMUST00000185408__II_1037262_REVERSED	|generic|tr_Q3UHL6_Q3UHL6_MOUSE__chr1_-1_71637244_71637333_ENSMUST00000186613__II_1037262_REVERSED	|generic|tr_Q3UGY5_Q3UGY5_MOUSE__chr1_-1_71637244_71637333_ENSMUST00000186613_REVERSED	|generic|chr1_-1_71600231_71600440_ENSMUST00000186985_REVERSED	|generic|tr_A0A087WS99_A0A087WS99_MOUSE_REVERSED	|generic|tr_B7ZNJ1_B7ZNJ1_MOUSE__chr1_-1_71637244_71637333_ENSMUST00000186613_REVERSED	|generic|tr_Q3UH17_Q3UH17_MOUSE__chr1_-1_71637244_71637333_ENSMUST00000186613_REVERSED	|generic|tr_Q3TBB4_Q3TBB4_MOUSE__chr1_-1_71637244_71637333_ENSMUST00000186613_REVERSED	|generic|tr_A0A087WS56_A0A087WS56_MOUSE__chr1_-1_71637244_71637333_ENSMUST00000186613_REVERSED	|generic|tr_Q3UHR1_Q3UHR1_MOUSE__chr1_-1_71637244_71637333_ENSMUST00000186613_REVERSED|
"""index: 4725, intensity: 2687.0, mobility: 1.047"""	-0.518117	0.288863	0.928493	RCVYPKEGTHTRQHQILNSKAIFGRGCERCVYPKEGTHTRQH	generic|tr_W0TXY3_W0TXY3_MOUSE_REVERSED	|generic|tr_W0TXY3_W0TXY3_MOUSE_REVERSED|
"""index: 8603, intensity: 3361.0, mobility: 0.925"""	-0.518395	0.289256	0.928844	NLQWMTRRV	generic|chr15_1_81823467_81823538_ENSMUST00000109553_REVERSED|
"""index: 4687, intensity: 3727.0, mobility: 0.808"""	-0.518465	0.289536	0.928932	ECLGALSGELWGRL	generic|sp_Q0PHV7_DACT3_MOUSE_REVERSED	|generic|tr_A8IP73_A8IP73_MOUSE_REVERSED|
"""index: 5794, intensity: 8331.0, mobility: 1.077"""	-0.518593	0.289929	0.929094	MPMLPPPPASLHHH	generic|tr_D3Z5I9_D3Z5I9_MOUSE_REVERSED	|generic|sp_Q9CXK9_RBM33_MOUSE_REVERSED|
"""index: 2597, intensity: 2626.0, mobility: 1.037"""	-0.518612	0.290208	0.929118	LLLGKSSTSLATRKIAYTKLCREFMDDWLEVIGDKGGTVFGKD	generic|sp_Q5SQM0_EMAL6_MOUSE__chr11_-1_29753060_29753149_ENSMUST00000137689__II_1141871_REVERSED|
"""index: 794, intensity: 2604.0, mobility: 0.905"""	-0.518821	0.290602	0.929381	FTQFINYLF	generic|IP_920285_TX=10090_REVERSED|
"""index: 11337, intensity: 3350.0, mobility: 0.953"""	-0.518833	0.290995	0.929396	FVIKWAFPR	generic|IP_3486501_TX=10090_REVERSED	|generic|IP_3489684_TX=10090_REVERSED	|generic|IP_3461356_TX=10090_REVERSED	|generic|IP_3464125_TX=10090_REVERSED	|generic|IP_3465647_TX=10090_REVERSED|
"""index: 3695, intensity: 2690.0, mobility: 0.980"""	-0.519046	0.291159	0.929664	GPFEGWEGRYPASPETLSLCNA	generic|IP_3488752_TX=10090_REVERSED|
"""index: 11408, intensity: 2693.0, mobility: 1.013"""	-0.519672	0.291552	0.93045	SLDEALAALAQLW	generic|IP_3481398_TX=10090_REVERSED|
"""index: 8582, intensity: 3792.0, mobility: 0.864"""	-0.519683	0.291945	0.930465	EIGSFRKEVCRQLQKF	generic|sp_Q9Z268_RASL1_MOUSE__chr5_1_120678969_120679028_ENSMUST00000154759_REVERSED|
"""index: 12906, intensity: 3137.0, mobility: 0.926"""	-0.519706	0.291977	0.930494	YDPVEKLSVP	generic|II_1090780_TX=10090_REVERSED	|generic|tr_Q3UE68_Q3UE68_MOUSE__chr15_-1_88729320_88729592_ENSMUST00000088911_REVERSED	|generic|sp_G5E8P1_BRD1_MOUSE__chr15_-1_88729320_88729592_ENSMUST00000088911_REVERSED	|generic|sp_G5E8P1-2_BRD1_MOUSE__chr15_-1_88729320_88729592_ENSMUST00000088911_REVERSED|
"""index: 10698, intensity: 56736.0, mobility: 0.937"""	-0.51996	0.291977	0.930812	ILYGNGKFPMQ	generic|chr5_-1_25315026_25315118_ENSMUST00000045291_REVERSED|
"""index: 1660, intensity: 3108.0, mobility: 0.884"""	-0.520623	0.291977	0.931642	MTLMRTEKE	generic|sp_Q99J31_OPHN1_MOUSE__chr8_1_85302905_85302934_ENSMUST00000211597__II_832105_REVERSED	|generic|tr_A0A2X0SSN2_A0A2X0SSN2_MOUSE__chr8_1_85302905_85302934_ENSMUST00000211597__II_832105_REVERSED	|generic|tr_Q8C4C7_Q8C4C7_MOUSE__chr8_1_85302905_85302934_ENSMUST00000211597__II_832105_REVERSED|
"""index: 4830, intensity: 4076.0, mobility: 0.946"""	-0.521365	0.292254	0.932567	QDLKWVSAAASPCLEPVGPRLDQHPH	generic|IP_955203_TX=10090_REVERSED|
"""index: 15167, intensity: 4110.0, mobility: 1.023"""	-0.521973	0.292645	0.933324	RMRRVTLSVIP	generic|IP_1084811_TX=10090_REVERSED|
"""index: 7396, intensity: 4530.0, mobility: 0.858"""	-0.521974	0.293036	0.933326	QIVHALTLPATPRPDTTRRAPAL	generic|tr_A0A338P677_A0A338P677_MOUSE_REVERSED	|generic|tr_O88557_O88557_MOUSE_REVERSED	|generic|tr_A0A338P791_A0A338P791_MOUSE_REVERSED	|generic|tr_Q8K4Y2_Q8K4Y2_MOUSE_REVERSED	|generic|tr_A0A3Q4EGG8_A0A3Q4EGG8_MOUSE_REVERSED|
"""index: 9893, intensity: 3096.0, mobility: 0.968"""	-0.521976	0.293427	0.933328	IIFNNGIERYM	generic|IP_943308_TX=10090_REVERSED|
"""index: 1424, intensity: 2620.0, mobility: 0.751"""	-0.522081	0.293818	0.933459	YGLTAPPPPRRSQ	generic|IP_959129_TX=10090_REVERSED|
"""index: 9079, intensity: 2629.0, mobility: 1.042"""	-0.522113	0.29398	0.933498	QETQQIIENRTQL	generic|sp_Q3V036_CCD27_MOUSE_REVERSED|
"""index: 14063, intensity: 17681.0, mobility: 0.903"""	-0.522338	0.294256	0.933777	LLKCLTMGKE	generic|IP_1121112_TX=10090_REVERSED|
"""index: 17171, intensity: 8835.0, mobility: 1.104"""	-0.522398	0.294646	0.933851	GPSKPVLKLINMLKKKWFAEMGVLQLL	generic|chr6_1_58870159_58873783_ENSMUST00000031823__IP_920003_TX=10090_REVERSED	|generic|chr6_1_58868760_58873783_ENSMUST00000031823__IP_920003_TX=10090_REVERSED|
"""index: 12450, intensity: 3194.0, mobility: 0.839"""	-0.522666	0.294692	0.934183	SSSWVFVTMD	generic|IP_1110352_TX=10090_REVERSED|
"""index: 8627, intensity: 2814.0, mobility: 1.147"""	-0.523154	0.295082	0.934787	EMAGAKLLIIQGNQCLE	generic|tr_Q3TVH3_Q3TVH3_MOUSE_REVERSED|
"""index: 7211, intensity: 6373.0, mobility: 0.959"""	-0.523216	0.295357	0.934863	ECIPRLGAMAAGVAIGAFGME	generic|sp_Q9D051_ODPB_MOUSE__chr14_-1_8166336_8166449_ENSMUST00000225747__II_3479186_REVERSED|
"""index: 3489, intensity: 5245.0, mobility: 1.013"""	-0.523443	0.295747	0.935144	PAPASPPSASFPERPVTQCLLSLPPVCRMW	generic|IP_891158_TX=10090_REVERSED|
"""index: 17919, intensity: 6417.0, mobility: 1.168"""	-0.523592	0.296137	0.935329	RSQQFRKQEYYSRFKSQILIAAQTMKKYLAYQKYKRY	generic|tr_Z4YMK8_Z4YMK8_MOUSE__II_951978_REVERSED	|generic|sp_A2A891-5_CMTA1_MOUSE__II_951978_REVERSED	|generic|sp_A2A891-2_CMTA1_MOUSE_REVERSED	|generic|sp_A2A891-4_CMTA1_MOUSE_REVERSED|
"""index: 9548, intensity: 3195.0, mobility: 0.898"""	-0.523613	0.296528	0.935354	IFCVCFSFIP	generic|IP_3460043_TX=10090_REVERSED|
"""index: 4688, intensity: 3217.0, mobility: 1.153"""	-0.523927	0.296686	0.935741	QFVLGRQFASADSTSAPAFASQLHTYLKMFDENRSLENRARTM	generic|sp_Q8BGE5-3_FANCM_MOUSE_REVERSED|
"""index: 16771, intensity: 5093.0, mobility: 1.131"""	-0.524506	0.296729	0.936454	LTRWSATCTNAADSRVATTPTPRKSKGTNRFFKGVPQRT	generic|IP_866544_TX=10090_REVERSED|
"""index: 12846, intensity: 3434.0, mobility: 1.117"""	-0.525126	0.297118	0.937213	SGQGAPPVH	generic|sp_Q02650_PAX5_MOUSE__II_963754_REVERSED	|generic|tr_G3UW65_G3UW65_MOUSE__II_963754_REVERSED	|generic|tr_G3UYK4_G3UYK4_MOUSE__II_963754_REVERSED	|generic|tr_A0A0A6YVX2_A0A0A6YVX2_MOUSE__II_963749_REVERSED	|generic|tr_G3UX39_G3UX39_MOUSE_REVERSED	|generic|tr_A2AKM6_A2AKM6_MOUSE_REVERSED|
"""index: 3984, intensity: 4782.0, mobility: 0.952"""	-0.525225	0.297276	0.937335	QARNLMSMAELDFANESLRKQALARESMA	generic|sp_Q9QX47_SON_MOUSE__chr16_1_91647944_91647988_ENSMUST00000140312__II_1073635_REVERSED	|generic|sp_Q9QX47-3_SON_MOUSE__chr16_1_91647944_91647988_ENSMUST00000140312__II_1073635_REVERSED	|generic|tr_H9KV00_H9KV00_MOUSE__chr16_1_91647944_91647988_ENSMUST00000140312__II_662216_REVERSED	|generic|tr_H9KV02_H9KV02_MOUSE__chr16_1_91647944_91647988_ENSMUST00000140312__II_1073635_REVERSED	|generic|tr_F7CU80_F7CU80_MOUSE__II_1073637_REVERSED	|generic|tr_H9KV15_H9KV15_MOUSE__chr16_1_91647944_91647988_ENSMUST00000140312_REVERSED	|generic|tr_Q80TM4_Q80TM4_MOUSE_REVERSED	|generic|chr16_1_91670467_91670592_ENSMUST00000140312_REVERSED|
"""index: 5610, intensity: 11624.0, mobility: 1.210"""	-0.525523	0.29755	0.9377	STLQPTQMMVPTHLTQERSLWMSDSSSSEEPLALQMGEVVKRKG	generic|sp_O35638_STAG2_MOUSE__chr13_1_12604449_12606843_ENSMUST00000071973_REVERSED	|generic|tr_A2AFF6_A2AFF6_MOUSE__chr13_1_12604449_12606843_ENSMUST00000071973_REVERSED	|generic|tr_Q8BSB5_Q8BSB5_MOUSE_REVERSED|
"""index: 6668, intensity: 8611.0, mobility: 0.857"""	-0.525848	0.297633	0.938096	QSVELFETMAHYNRYFSMTLL	generic|tr_Q80ZW1_Q80ZW1_MOUSE_REVERSED	|generic|tr_Q6NV49_Q6NV49_MOUSE__chr11_1_70554901_70554954_ENSMUST00000179806_REVERSED	|generic|tr_Q5SXG5_Q5SXG5_MOUSE__chr11_1_70554901_70554954_ENSMUST00000179806_REVERSED	|generic|tr_Q3UNY4_Q3UNY4_MOUSE__chr11_1_70554901_70554954_ENSMUST00000179806_REVERSED|
"""index: 3719, intensity: 2880.0, mobility: 1.197"""	-0.526166	0.297633	0.938485	ARQRCKYMIQLGNPLSTKQSAHLALETADPMKMKF	generic|IP_926310_TX=10090_REVERSED|
"""index: 18122, intensity: 8925.0, mobility: 0.929"""	-0.526999	0.297905	0.939498	QRVTQGSTSN	generic|tr_Q8BL68_Q8BL68_MOUSE_REVERSED|
"""index: 17736, intensity: 2880.0, mobility: 1.190"""	-0.52709	0.297947	0.939608	DGPVIDRAKIRQVSKRDARYVKGMEPEYEKLAEIANEANREQWVGVI	generic|sp_Q8R429_AT2A1_MOUSE_REVERSED|
"""index: 5829, intensity: 30357.0, mobility: 1.041"""	-0.527328	0.298334	0.939898	YMVMGLPLMTLFYQVLALGFG	generic|IP_1020430_TX=10090_REVERSED|
"""index: 6857, intensity: 6279.0, mobility: 0.920"""	-0.527567	0.298721	0.940187	PRYATLLDLSEFLDVDRVALMLPTLGHS	generic|tr_A0A140LHL6_A0A140LHL6_MOUSE_REVERSED|
"""index: 3628, intensity: 4474.0, mobility: 1.006"""	-0.52775	0.299109	0.940408	TRHHQNLSSRHRFAKGCEECAFPKEGTHIR	generic|tr_Q6NZQ1_Q6NZQ1_MOUSE_REVERSED	|generic|sp_A2A761_ZFP69_MOUSE_REVERSED|
"""index: 4278, intensity: 2507.0, mobility: 1.080"""	-0.527943	0.299149	0.940642	AEMLIQVNEMEWRYFNVSYMYNIQVMPKMGMLHGKRALEEINQGPCS	generic|tr_A0A140LI52_A0A140LI52_MOUSE__II_894396_REVERSED	|generic|II_894393_TX=10090_REVERSED	|generic|sp_C6KI89_CTSG2_MOUSE_REVERSED|
"""index: 4003, intensity: 2793.0, mobility: 0.998"""	-0.528999	0.299536	0.941917	AMQKVAEVAGPLPE	generic|sp_Q8VCE6_NT5M_MOUSE__II_1135643_REVERSED|
"""index: 4505, intensity: 3264.0, mobility: 1.032"""	-0.529072	0.299923	0.942004	IFQEEVDHCELR	generic|II_833931_TX=10090_REVERSED	|generic|tr_B1AV36_B1AV36_MOUSE_REVERSED	|generic|sp_Q9D3R9_TAF7L_MOUSE_REVERSED	|generic|sp_Q9D3R9-2_TAF7L_MOUSE_REVERSED|
"""index: 5885, intensity: 8730.0, mobility: 0.905"""	-0.529156	0.300193	0.942105	QNPTLHLLDQAQVTVAVEER	generic|II_1003218_TX=10090_REVERSED|
"""index: 1422, intensity: 3151.0, mobility: 0.975"""	-0.529681	0.300464	0.942736	QTTHYGRDKWN	generic|IP_1061168_TX=10090_REVERSED|
"""index: 17034, intensity: 9910.0, mobility: 1.064"""	-0.529815	0.300851	0.942896	SLHRHLEQQAEQISLVAEQLMKLRHVERRCRP	generic|tr_Q6ZPN6_Q6ZPN6_MOUSE__chr7_-1_143691884_143691925_ENSMUST00000137627__II_879918_REVERSED	|generic|tr_G5E833_G5E833_MOUSE__chr7_-1_143691884_143691925_ENSMUST00000137627__II_879918_REVERSED	|generic|sp_Q9ER64_OSBL5_MOUSE__chr7_-1_143691884_143691925_ENSMUST00000137627__II_879918_REVERSED|
"""index: 6217, intensity: 7778.0, mobility: 1.069"""	-0.529863	0.301121	0.942954	KMQQKYHEDFRERLAEPFHNKWDGIIGKRMFPSVKQNM	generic|tr_Q9D566_Q9D566_MOUSE_REVERSED	|generic|tr_Q8JZX7_Q8JZX7_MOUSE_REVERSED	|generic|sp_P49891_ST1E1_MOUSE_REVERSED|
"""index: 12927, intensity: 3190.0, mobility: 0.975"""	-0.52989	0.30127	0.942987	PMYMYIVYVY	generic|IP_3507199_TX=10090_REVERSED|
"""index: 17386, intensity: 3339.0, mobility: 0.868"""	-0.530388	0.30127	0.943583	YHKSPSRR	generic|sp_O89032_SPD2A_MOUSE_REVERSED	|generic|sp_O89032-2_SPD2A_MOUSE_REVERSED	|generic|sp_O89032-3_SPD2A_MOUSE_REVERSED|
"""index: 3812, intensity: 25041.0, mobility: 0.993"""	-0.530975	0.30127	0.944284	PPMENPTDDQMEEDGSFEEESNWECEEETPEYEANI	generic|sp_Q794H2_NP1L3_MOUSE_REVERSED|
"""index: 2148, intensity: 2579.0, mobility: 0.951"""	-0.531019	0.30127	0.944336	PMTSPTYASPMK	generic|IP_909698_TX=10090_REVERSED|
"""index: 16784, intensity: 7804.0, mobility: 1.150"""	-0.531893	0.301423	0.945376	TERWTEQEVKELLLLGFLERYSEDGKGESVMSDLKDIL	generic|tr_F6YXW9_F6YXW9_MOUSE__chr12_1_40794838_40794867_ENSMUST00000220783_REVERSED|
"""index: 8472, intensity: 2871.0, mobility: 0.937"""	-0.532115	0.301807	0.94564	QKMITHFPEE	generic|sp_Q8K2Z4_CND1_MOUSE__chr6_-1_125174221_125174346_ENSMUST00000189706__II_905930_REVERSED	|generic|tr_A0A0R4J0H7_A0A0R4J0H7_MOUSE__chr6_-1_125174221_125174346_ENSMUST00000189706__II_905930_REVERSED	|generic|sp_Q8K2Z4-2_CND1_MOUSE__chr6_-1_125174221_125174346_ENSMUST00000189706_REVERSED|
"""index: 17446, intensity: 16781.0, mobility: 1.125"""	-0.532221	0.301995	0.945765	GEKFAVIELLTYCSNKKLFTKSAKERWSHATLVQLEL	generic|tr_F7BXT3_F7BXT3_MOUSE_REVERSED|
"""index: 4761, intensity: 4272.0, mobility: 0.857"""	-0.53226	0.301995	0.945812	QTEGVLSFAKLFYRLSQDLTMGTFD	generic|sp_Q2PFD7-2_PSD3_MOUSE__chr8_-1_67960383_67960676_ENSMUST00000150169__II_867218_REVERSED	|generic|tr_A0A1D5RLK2_A0A1D5RLK2_MOUSE__chr8_-1_67960383_67960676_ENSMUST00000150169_REVERSED	|generic|sp_Q2PFD7_PSD3_MOUSE__chr8_-1_67960383_67960676_ENSMUST00000150169_REVERSED	|generic|sp_Q2PFD7-3_PSD3_MOUSE__chr8_-1_67790894_67790938_ENSMUST00000150169_REVERSED	|generic|sp_Q2PFD7-4_PSD3_MOUSE__chr8_-1_67960383_67960676_ENSMUST00000150169_REVERSED	|generic|sp_Q2PFD7-5_PSD3_MOUSE__chr8_-1_67960383_67960676_ENSMUST00000150169_REVERSED	|generic|tr_A0A1D5RMH7_A0A1D5RMH7_MOUSE__chr8_-1_67960383_67960676_ENSMUST00000150169_REVERSED	|generic|tr_F6Z9E6_F6Z9E6_MOUSE__chr8_-1_67960383_67960676_ENSMUST00000150169_REVERSED|
"""index: 7581, intensity: 21302.0, mobility: 0.822"""	-0.533196	0.302031	0.946918	ATAELTEAELHLRTPLESLA	generic|IP_913819_TX=10090_REVERSED|
"""index: 16180, intensity: 6896.0, mobility: 1.031"""	-0.533555	0.302415	0.947342	LGLNAALESKRR	generic|sp_P18111_CDX1_MOUSE_REVERSED|
"""index: 5760, intensity: 10530.0, mobility: 1.007"""	-0.533557	0.302798	0.947344	ERDPNPINELIMKAQQFHKSA	generic|sp_Q6PHQ8_NAA35_MOUSE__chr13_1_59595351_59595386_ENSMUST00000225670__II_1108419_REVERSED|
"""index: 16171, intensity: 6663.0, mobility: 1.009"""	-0.533922	0.302868	0.947773	LLVLFVCAPELR	generic|IP_951427_TX=10090_REVERSED|
"""index: 1573, intensity: 2741.0, mobility: 0.984"""	-0.53401	0.302868	0.947878	FYHIMQVVYE	generic|tr_L7N1Z6_L7N1Z6_MOUSE_REVERSED	|generic|tr_K7N5P2_K7N5P2_MOUSE_REVERSED	|generic|tr_A0A0G2JG26_A0A0G2JG26_MOUSE_REVERSED|
"""index: 2274, intensity: 2863.0, mobility: 0.938"""	-0.534936	0.30325	0.948964	DVPVVEMPEPPGEPRRLT	generic|tr_Q8C6R5_Q8C6R5_MOUSE__chr14_-1_66178827_66178862_ENSMUST00000127083_REVERSED|
"""index: 2343, intensity: 3793.0, mobility: 0.882"""	-0.535163	0.303633	0.94923	VDSTTEGSFHRKGCEVFMSIV	generic|sp_Q30D77_COOA1_MOUSE__II_974289_REVERSED	|generic|tr_Q7TSP8_Q7TSP8_MOUSE_REVERSED|
"""index: 3526, intensity: 3797.0, mobility: 0.884"""	-0.535252	0.303735	0.949334	CLSTLALGMVLNCLVAISNLGIFGTL	generic|chr17_-1_79852495_79852725_ENSMUST00000222193__II_3463040_TX=10090_REVERSED	|generic|tr_Q8C081_Q8C081_MOUSE__chr17_-1_79850159_79850275_ENSMUST00000222415__II_3452758_REVERSED	|generic|tr_E9QND8_E9QND8_MOUSE__chr17_-1_79850159_79850275_ENSMUST00000222415__II_3452758_REVERSED	|generic|tr_A0A1Y7VKB0_A0A1Y7VKB0_MOUSE__II_3460548_REVERSED	|generic|sp_Q6PA06_ATLA2_MOUSE__chr17_-1_79850159_79850275_ENSMUST00000222415__II_3452758_REVERSED	|generic|sp_Q6PA06-2_ATLA2_MOUSE__chr17_-1_79850159_79850275_ENSMUST00000222415__II_3452758_REVERSED	|generic|tr_Q8BYP9_Q8BYP9_MOUSE__II_3463009_REVERSED	|generic|tr_Q9WUG4_Q9WUG4_MOUSE_REVERSED|
"""index: 11967, intensity: 2552.0, mobility: 1.082"""	-0.535329	0.303735	0.949424	EFTEYPPLDLRNFC	generic|sp_Q8CFI0_NED4L_MOUSE__chr18_1_65210280_65210339_ENSMUST00000237818_REVERSED	|generic|sp_Q8CFI0-2_NED4L_MOUSE__chr18_1_65210280_65210339_ENSMUST00000237818_REVERSED	|generic|sp_Q8CFI0-3_NED4L_MOUSE__chr18_1_65210280_65210339_ENSMUST00000237818_REVERSED	|generic|tr_A0A494BAG2_A0A494BAG2_MOUSE__chr18_1_65210280_65210339_ENSMUST00000237818_REVERSED	|generic|tr_A0A494BAX0_A0A494BAX0_MOUSE__chr18_1_65210280_65210339_ENSMUST00000237818_REVERSED	|generic|tr_Q3TQK9_Q3TQK9_MOUSE__chr18_1_65210280_65210339_ENSMUST00000237818_REVERSED	|generic|tr_E9PXB7_E9PXB7_MOUSE__chr18_1_65210280_65210339_ENSMUST00000237818_REVERSED	|generic|tr_A0A494B9F0_A0A494B9F0_MOUSE__chr18_1_65210280_65210339_ENSMUST00000237818_REVERSED	|generic|tr_A0A494BAE4_A0A494BAE4_MOUSE__chr18_1_65210280_65210339_ENSMUST00000237818_REVERSED	|generic|tr_A0A494BA39_A0A494BA39_MOUSE__chr18_1_65210280_65210339_ENSMUST00000237818_REVERSED	|generic|tr_Q641N8_Q641N8_MOUSE__chr18_1_65210280_65210339_ENSMUST00000237818_REVERSED	|generic|tr_A0A494B9L5_A0A494B9L5_MOUSE__chr18_1_65210280_65210339_ENSMUST00000237818_REVERSED	|generic|tr_G3X9H8_G3X9H8_MOUSE__chr18_1_65210280_65210339_ENSMUST00000237818_REVERSED	|generic|tr_A0A494B953_A0A494B953_MOUSE__chr18_1_65210280_65210339_ENSMUST00000237818_REVERSED|
"""index: 9606, intensity: 18131.0, mobility: 0.943"""	-0.535434	0.303735	0.949546	LSSNIQLAKSLMKAGIDEMG	generic|sp_Q3UFQ8_CARL3_MOUSE__chr14_1_55494396_55494425_ENSMUST00000228877__II_3444218_REVERSED	|generic|II_3481189_TX=10090_REVERSED	|generic|II_3444214_TX=10090_REVERSED	|generic|II_3444217_TX=10090_REVERSED|
"""index: 1303, intensity: 2635.0, mobility: 0.892"""	-0.536342	0.304116	0.950604	VEPMELFHR	generic|IP_3480492_TX=10090_REVERSED|
"""index: 280, intensity: 2583.0, mobility: 0.994"""	-0.5367	0.304265	0.95102	EANCLDEKCCFSKV	generic|IP_1078681_TX=10090_REVERSED	|generic|IP_1078685_TX=10090_REVERSED|
"""index: 910, intensity: 8407.0, mobility: 0.820"""	-0.536825	0.304414	0.951165	WETPEATF	generic|tr_Q14AL4_Q14AL4_MOUSE_REVERSED	|generic|tr_Q0VEM9_Q0VEM9_MOUSE_REVERSED	|generic|tr_Q505K5_Q505K5_MOUSE_REVERSED	|generic|tr_A2AHK7_A2AHK7_MOUSE_REVERSED|
"""index: 11285, intensity: 3031.0, mobility: 0.880"""	-0.537037	0.304447	0.951411	FDELLDLMK	generic|tr_B1AR17_B1AR17_MOUSE__chr11_-1_69344351_69345190_ENSMUST00000238797__II_1134047_REVERSED	|generic|tr_E9Q614_E9Q614_MOUSE__chr11_-1_69344351_69345190_ENSMUST00000238797__II_1134047_REVERSED	|generic|II_951596_TX=10090_REVERSED	|generic|tr_Q3U582_Q3U582_MOUSE_REVERSED	|generic|tr_E9PYU4_E9PYU4_MOUSE_REVERSED	|generic|tr_Q8BM83_Q8BM83_MOUSE_REVERSED	|generic|tr_Q5DTP7_Q5DTP7_MOUSE_REVERSED	|generic|sp_Q6PDQ2_CHD4_MOUSE_REVERSED	|generic|tr_E9QAS4_E9QAS4_MOUSE_REVERSED	|generic|sp_A2A8L1_CHD5_MOUSE_REVERSED	|generic|tr_E9PYL1_E9PYL1_MOUSE_REVERSED	|generic|tr_E9QAS5_E9QAS5_MOUSE_REVERSED	|generic|tr_F7C528_F7C528_MOUSE__chr11_-1_69345131_69345190_ENSMUST00000238797_REVERSED|
"""index: 945, intensity: 2508.0, mobility: 0.958"""	-0.537484	0.304827	0.951929	PDTLADSFGPFFD	generic|IP_1142356_TX=10090_REVERSED|
"""index: 692, intensity: 2676.0, mobility: 0.873"""	-0.537503	0.305091	0.951951	EEIIFHYSH	generic|IP_920928_TX=10090_REVERSED|
"""index: 3104, intensity: 3252.0, mobility: 1.031"""	-0.537755	0.305471	0.952241	MEAEEQSVSAGDDKS	generic|IP_997090_TX=10090_REVERSED|
"""index: 7348, intensity: 2788.0, mobility: 0.953"""	-0.537948	0.305619	0.952465	MNGIIQAAMKR	generic|tr_Q8BIX2_Q8BIX2_MOUSE__chr5_1_115610025_115610168_ENSMUST00000122964__II_938104_REVERSED	|generic|tr_Q3UHQ5_Q3UHQ5_MOUSE__chr5_1_115610025_115610168_ENSMUST00000122964__II_938124_REVERSED	|generic|sp_E9PVA8_GCN1_MOUSE__chr5_1_115610025_115610168_ENSMUST00000122964__II_938124_REVERSED	|generic|tr_Q640Q4_Q640Q4_MOUSE_REVERSED	|generic|tr_Q8CHH7_Q8CHH7_MOUSE__chr5_1_115610025_115610168_ENSMUST00000122964_REVERSED	|generic|tr_Q6PGM5_Q6PGM5_MOUSE__chr5_1_115610025_115610168_ENSMUST00000122964_REVERSED|
"""index: 7119, intensity: 2909.0, mobility: 1.007"""	-0.538326	0.305998	0.9529	MARQSAKADLSMF	generic|chr12_-1_58997255_59001931_ENSMUST00000021375__IP_1116459_TX=10090_REVERSED	|generic|chr12_-1_59001815_59001931_ENSMUST00000021375_REVERSED|
"""index: 18120, intensity: 4412.0, mobility: 1.307"""	-0.538503	0.306378	0.953104	KKQKKKKLNKHI	generic|IP_1128996_TX=10090_REVERSED|
"""index: 4543, intensity: 4575.0, mobility: 0.883"""	-0.53853	0.306758	0.953135	VDHNNAIVQVSHAISIMTS	generic|IP_3489362_TX=10090_REVERSED|
"""index: 2491, intensity: 6025.0, mobility: 0.915"""	-0.538569	0.306818	0.953181	ITNLEQITAGRAALLKTLMQKEE	generic|sp_Q8QZY2_GLCTK_MOUSE_REVERSED	|generic|sp_Q8QZY2-2_GLCTK_MOUSE_REVERSED	|generic|tr_A0A0R4J1H2_A0A0R4J1H2_MOUSE_REVERSED	|generic|tr_Q8K0R5_Q8K0R5_MOUSE_REVERSED|
"""index: 6441, intensity: 8266.0, mobility: 1.086"""	-0.539214	0.306818	0.953921	QIVQGISAPSQQKLFCQKKCEMLQELDRWMKAQKMNPGHSER	generic|sp_O35594_IFT81_MOUSE__chr5_-1_122610074_122610130_ENSMUST00000196452_REVERSED	|generic|sp_O35594-2_IFT81_MOUSE__chr5_-1_122551021_122551119_ENSMUST00000135956_REVERSED|
"""index: 10519, intensity: 2645.0, mobility: 0.956"""	-0.539711	0.307197	0.954491	STRLIELRVL	generic|IP_3477994_TX=10090_REVERSED|
"""index: 763, intensity: 3509.0, mobility: 0.820"""	-0.539759	0.307459	0.954546	TSSTPLGIW	generic|IP_838712_TX=10090_REVERSED|
"""index: 14865, intensity: 8192.0, mobility: 0.855"""	-0.539865	0.307838	0.954667	CLASIIWVV	generic|chr9_1_75332849_75334203_ENSMUST00000213990_REVERSED	|generic|chr9_1_75332876_75334203_ENSMUST00000213990_REVERSED|
"""index: 9134, intensity: 3841.0, mobility: 0.868"""	-0.540058	0.308217	0.954887	IKVSEVRGYRKFHEIIK	generic|tr_A2ADB1_A2ADB1_MOUSE__II_956574_REVERSED	|generic|tr_A2ADB0_A2ADB0_MOUSE__II_956574_REVERSED	|generic|sp_Q62504_MINT_MOUSE__II_956574_REVERSED	|generic|sp_Q62504-2_MINT_MOUSE__II_956574_REVERSED	|generic|sp_Q62504-3_MINT_MOUSE__II_956574_REVERSED	|generic|tr_Q3UV27_Q3UV27_MOUSE__II_956574_REVERSED|
"""index: 1983, intensity: 3177.0, mobility: 0.950"""	-0.540129	0.308535	0.954968	ECAPPVCLVRAM	generic|IP_912026_TX=10090_REVERSED|
"""index: 2512, intensity: 4430.0, mobility: 0.876"""	-0.540356	0.308535	0.955228	TSSTLLAWRSVGGQRI	generic|chr3_1_96188142_96188423_ENSMUST00000133665_REVERSED|
"""index: 8073, intensity: 2734.0, mobility: 1.136"""	-0.54082	0.308535	0.955756	RYNLDTNMDIELIQFLEEREANIKR	generic|tr_J3QNS7_J3QNS7_MOUSE_REVERSED	|generic|tr_D3Z260_D3Z260_MOUSE_REVERSED	|generic|tr_E9Q8R3_E9Q8R3_MOUSE_REVERSED|
"""index: 848, intensity: 2566.0, mobility: 0.816"""	-0.541505	0.308912	0.956534	LASTASFRSIAKGKNLVIF	generic|sp_B1AWN6_SCN2A_MOUSE__chr15_1_100970239_100970271_ENSMUST00000202971__II_1007876_REVERSED	|generic|tr_A0A5H1ZRM8_A0A5H1ZRM8_MOUSE__chr15_1_100970239_100970271_ENSMUST00000202971__II_1007876_REVERSED	|generic|tr_A0A0R5RP28_A0A0R5RP28_MOUSE__chr15_1_100970239_100970271_ENSMUST00000202971__II_1007876_REVERSED	|generic|tr_A0A0R5RP29_A0A0R5RP29_MOUSE__chr15_1_100970239_100970271_ENSMUST00000202971__II_1007876_REVERSED	|generic|tr_F7AMU5_F7AMU5_MOUSE__chr15_1_100970239_100970271_ENSMUST00000202971_REVERSED|
"""index: 6273, intensity: 12379.0, mobility: 1.056"""	-0.541745	0.30929	0.956806	ERRLSSNGGGLEGLEV	generic|II_3458498_TX=10090_REVERSED|
"""index: 10135, intensity: 7482.0, mobility: 0.861"""	-0.541794	0.309551	0.956862	LYVCFCLLFIILWYF	generic|IP_886046_TX=10090_REVERSED|
"""index: 5451, intensity: 89509.0, mobility: 1.083"""	-0.542006	0.309811	0.957102	SNRKSRDMIEIIVEENLFLSWVYNRILKAEKGIHCQQWV	generic|tr_Q8BKF0_Q8BKF0_MOUSE__II_957581_REVERSED|
"""index: 2169, intensity: 3002.0, mobility: 0.856"""	-0.542152	0.310189	0.957267	KDVNPWVEP	generic|sp_Q99J95_CDK9_MOUSE__chr2_-1_32707924_32708220_ENSMUST00000123170__II_1011177_REVERSED	|generic|sp_Q99J95-2_CDK9_MOUSE__chr2_-1_32707924_32708220_ENSMUST00000123170__II_1011177_REVERSED	|generic|sp_Q99J95-3_CDK9_MOUSE__chr2_-1_32707924_32708220_ENSMUST00000123170__II_1011177_REVERSED|
"""index: 10442, intensity: 2867.0, mobility: 1.093"""	-0.542515	0.310566	0.957677	PPASAPSLAPDSPRPWPLSALRPLRCDCD	generic|tr_Q3V499_Q3V499_MOUSE__IP_951489_REVERSED|
"""index: 13511, intensity: 8209.0, mobility: 0.974"""	-0.542643	0.310826	0.957821	AKRTSFNKLD	generic|IP_1033126_TX=10090_REVERSED|
"""index: 10168, intensity: 4210.0, mobility: 0.876"""	-0.543	0.311086	0.958223	DKRRTEAR	generic|IP_980411_TX=10090_REVERSED|
"""index: 6895, intensity: 3721.0, mobility: 0.937"""	-0.543511	0.311253	0.958799	MQISGTLITYK	generic|IP_1102764_TX=10090_REVERSED|
"""index: 7918, intensity: 3764.0, mobility: 0.930"""	-0.543561	0.311253	0.958854	THREQHLKDMPLYLVMTAK	generic|IP_975320_TX=10090_REVERSED|
"""index: 1066, intensity: 2696.0, mobility: 0.804"""	-0.544335	0.31163	0.959722	CYWCIYREEGKEDHTPTATTPI	generic|sp_E9PZZ1_PRD13_MOUSE__II_966313_REVERSED	|generic|sp_E9PZZ1-2_PRD13_MOUSE__II_966313_REVERSED|
"""index: 7317, intensity: 3978.0, mobility: 0.894"""	-0.544379	0.311654	0.959771	LTNMVTAHLKVSTWEKVILGLSQFR	generic|sp_Q9D8Z1_ASCC1_MOUSE_REVERSED|
"""index: 1084, intensity: 3011.0, mobility: 0.938"""	-0.545464	0.31203	0.960981	MPFSANSPPDYQ	generic|II_930831_TX=10090_REVERSED|
"""index: 11991, intensity: 3232.0, mobility: 0.824"""	-0.545504	0.312406	0.961025	VERTCARNSYSQVM	generic|IP_1136841_TX=10090_REVERSED|
"""index: 2403, intensity: 2807.0, mobility: 0.931"""	-0.545716	0.312547	0.96126	QNQKFAKDEEDMEKAQKKPQ	generic|IP_927038_TX=10090_REVERSED|
"""index: 1023, intensity: 2665.0, mobility: 0.943"""	-0.546498	0.312923	0.962128	EEVQNMYYRM	generic|tr_A0A0R4IZY0_A0A0R4IZY0_MOUSE_REVERSED	|generic|sp_Q8C1A5_THOP1_MOUSE_REVERSED|
"""index: 9369, intensity: 2676.0, mobility: 0.950"""	-0.546555	0.313298	0.962191	MVVALMVQQIM	generic|chrX_-1_102557240_102559666_ENSMUST00000052012__IP_831512_TX=10090_REVERSED|
"""index: 6311, intensity: 5516.0, mobility: 0.926"""	-0.546579	0.313556	0.962217	LEDLIKGGPGDMHGLQSLELMK	generic|sp_Q8CB12_GSDC3_MOUSE_REVERSED|
"""index: 5176, intensity: 3673.0, mobility: 1.076"""	-0.546631	0.313696	0.962274	TQSRPASFTYSCDM	generic|IP_1108401_TX=10090_REVERSED|
"""index: 2776, intensity: 3289.0, mobility: 0.958"""	-0.547404	0.313718	0.963128	PDLSNECWLQMLGNSNEPKIMY	generic|sp_Q640P2_ANGL1_MOUSE_REVERSED	|generic|tr_Q8BMV1_Q8BMV1_MOUSE_REVERSED|
"""index: 4759, intensity: 8750.0, mobility: 0.989"""	-0.548278	0.314093	0.964088	GSLLNMSPSGASTLTGMARQTWGLLLVW	generic|IP_842789_TX=10090_REVERSED	|generic|IP_842812_TX=10090_REVERSED|
"""index: 12790, intensity: 16547.0, mobility: 0.872"""	-0.548376	0.314115	0.964196	MMPVRVTRDE	generic|sp_P97298_PEDF_MOUSE__chr11_-1_75410134_75410382_ENSMUST00000168902__II_1135152_REVERSED	|generic|chr11_-1_75413841_75413996_ENSMUST00000168902_REVERSED	|generic|tr_Q5ND37_Q5ND37_MOUSE_REVERSED|
"""index: 4663, intensity: 54762.0, mobility: 0.934"""	-0.549944	0.314489	0.965906	MELDKELDISFRLSGARNSLSLDENL	generic|tr_Q8CDS5_Q8CDS5_MOUSE__chr9_1_57036790_57036819_ENSMUST00000034832_REVERSED|
"""index: 12994, intensity: 5474.0, mobility: 0.930"""	-0.55	0.314863	0.965968	NRFTSLTRI	generic|tr_Q58EU7_Q58EU7_MOUSE_REVERSED|
"""index: 12621, intensity: 4361.0, mobility: 0.994"""	-0.550145	0.31512	0.966126	QKATITTRPRK	generic|sp_P50481_LHX3_MOUSE__II_1016352_REVERSED	|generic|sp_P50481-2_LHX3_MOUSE__II_1016352_REVERSED	|generic|tr_A0A0A6YWR5_A0A0A6YWR5_MOUSE_REVERSED	|generic|sp_P53776_LHX4_MOUSE_REVERSED|
"""index: 5937, intensity: 2951.0, mobility: 0.867"""	-0.550556	0.315494	0.966571	ADGQLHDPSM	generic|sp_Q60943_I17RA_MOUSE__II_912369_REVERSED|
"""index: 2119, intensity: 5120.0, mobility: 0.937"""	-0.550675	0.31575	0.9667	LPGGPLSMWMPT	generic|IP_888314_TX=10090_REVERSED|
"""index: 11727, intensity: 2743.0, mobility: 1.120"""	-0.550713	0.315888	0.966741	LMSSGPSEVPQPTMARS	generic|IP_957988_TX=10090_REVERSED	|generic|IP_958007_TX=10090_REVERSED|
"""index: 2048, intensity: 2710.0, mobility: 1.058"""	-0.550811	0.316262	0.966846	SLIEPASSEMSFMFM	generic|IP_3489800_TX=10090_REVERSED|
"""index: 1055, intensity: 2784.0, mobility: 0.915"""	-0.550942	0.316636	0.966988	PWMSSTLPSSM	generic|chrX_-1_48182139_48191235_ENSMUST00000037960_REVERSED	|generic|chrX_-1_48182961_48183119_ENSMUST00000037960_REVERSED|
"""index: 1373, intensity: 3138.0, mobility: 0.893"""	-0.550975	0.316673	0.967024	FFLMASAKMM	generic|IP_1045581_TX=10090_REVERSED	|generic|IP_1045584_TX=10090_REVERSED|
"""index: 11050, intensity: 11689.0, mobility: 0.882"""	-0.551405	0.316673	0.967488	VFQTLVRVT	generic|sp_Q8CEF9_T132C_MOUSE__II_930548_REVERSED	|generic|tr_E9QP73_E9QP73_MOUSE__II_930548_REVERSED|
"""index: 5824, intensity: 4402.0, mobility: 1.114"""	-0.552303	0.316928	0.968455	HAFKNVKSYRNQQQYHNQIKQSLTERHLEPQGPVEKTSW	generic|IP_929424_TX=10090_REVERSED|
"""index: 10179, intensity: 9923.0, mobility: 0.978"""	-0.552374	0.317064	0.968532	YRGGKGSADPIMH	generic|tr_A0A589MR22_A0A589MR22_MOUSE__chrX_-1_167604555_167604641_ENSMUST00000112147__II_828666_REVERSED	|generic|tr_A0A571BG68_A0A571BG68_MOUSE__chrX_-1_167604555_167604641_ENSMUST00000112147__II_828666_REVERSED	|generic|chrX_-1_167476749_167477048_ENSMUST00000112147_REVERSED	|generic|sp_A2AFR3_FRPD4_MOUSE__chrX_-1_167604555_167604641_ENSMUST00000112147_REVERSED	|generic|sp_A2AFR3-2_FRPD4_MOUSE__chrX_-1_167604555_167604641_ENSMUST00000112147_REVERSED	|generic|sp_A2AFR3-3_FRPD4_MOUSE__chrX_-1_167604555_167604641_ENSMUST00000112147_REVERSED|
"""index: 2081, intensity: 2703.0, mobility: 0.938"""	-0.553227	0.3172	0.969446	KFSLGMHQKMQ	generic|II_1123291_TX=10090_REVERSED	|generic|sp_Q765H6_MGT5B_MOUSE__chr11_1_116985016_116985135_ENSMUST00000126757_REVERSED	|generic|tr_F7BPB5_F7BPB5_MOUSE_REVERSED|
"""index: 15219, intensity: 8809.0, mobility: 0.982"""	-0.553378	0.317336	0.969606	LNLREQFEL	generic|IP_835818_TX=10090_REVERSED|
"""index: 11770, intensity: 10708.0, mobility: 0.820"""	-0.554625	0.31749	0.970933	ASGNRRRP	generic|chr8_-1_95109807_95109878_ENSMUST00000169353_REVERSED|
"""index: 8262, intensity: 3306.0, mobility: 1.060"""	-0.554816	0.31749	0.971136	QLSSMRDPDSPHPPCRPKPLAQVGLEPRAWP	generic|IP_953070_TX=10090_REVERSED|
"""index: 9792, intensity: 2957.0, mobility: 0.973"""	-0.555697	0.317507	0.972067	MPARHHHVRKLKNYDESC	generic|chrX_-1_103964020_103965358_ENSMUST00000121153_REVERSED|
"""index: 11548, intensity: 20683.0, mobility: 1.102"""	-0.556191	0.317643	0.972588	SSTLVLVRPLTWPPT	generic|II_2471828_TX=10090_REVERSED	|generic|II_1063004_TX=10090_REVERSED	|generic|tr_A6XA73_A6XA73_MOUSE_REVERSED|
"""index: 18737, intensity: 4753.0, mobility: 1.113"""	-0.556327	0.318013	0.972731	YERKPIMKVAVHTGTLRHRALKVKTSGGHGITGLMEYQ	generic|sp_Q9QYZ6_SMK2A_MOUSE_REVERSED	|generic|tr_A0A5F8MQB3_A0A5F8MQB3_MOUSE_REVERSED	|generic|tr_G5E8M0_G5E8M0_MOUSE_REVERSED|
"""index: 339, intensity: 2529.0, mobility: 0.871"""	-0.556388	0.318384	0.972795	QGEQAEQKRS	generic|IP_3464653_TX=10090_REVERSED|
"""index: 10147, intensity: 2554.0, mobility: 1.077"""	-0.55661	0.318637	0.973028	SSSHWQSAESTVSSSF	generic|IP_975967_TX=10090_REVERSED|
"""index: 10148, intensity: 2808.0, mobility: 0.917"""	-0.556646	0.319007	0.973066	CLKPARIFLMRCHLHRCAS	generic|IP_953019_TX=10090_REVERSED|
"""index: 13470, intensity: 4771.0, mobility: 0.956"""	-0.55675	0.319378	0.973175	PRVEPDVKPQ	generic|IP_879551_TX=10090_REVERSED	|generic|tr_Q3UUL4_Q3UUL4_MOUSE_REVERSED|
"""index: 16760, intensity: 4788.0, mobility: 1.025"""	-0.556942	0.319748	0.973376	RESNVSSGCSRSQPGPLRPSSGSHM	generic|IP_835905_TX=10090_REVERSED|
"""index: 6638, intensity: 4242.0, mobility: 0.858"""	-0.557146	0.320119	0.97359	GNEEGADQDILALNGFETMNRRN	generic|tr_Q8R538_Q8R538_MOUSE_REVERSED|
"""index: 2208, intensity: 4250.0, mobility: 0.985"""	-0.557266	0.320489	0.973716	PFWLSNGLTYQN	generic|sp_Q61626_GRIK5_MOUSE__chr7_-1_25022437_25022613_ENSMUST00000205328__II_891306_REVERSED	|generic|tr_Q2TAX1_Q2TAX1_MOUSE__chr7_-1_25022437_25022613_ENSMUST00000205328_REVERSED	|generic|tr_Q80WU3_Q80WU3_MOUSE__chr7_-1_25022437_25022613_ENSMUST00000205328_REVERSED|
"""index: 7274, intensity: 4047.0, mobility: 0.877"""	-0.557519	0.32086	0.97398	HTIYLNLFDYLYHYMS	generic|IP_924629_TX=10090_REVERSED|
"""index: 2482, intensity: 8718.0, mobility: 0.840"""	-0.557604	0.32123	0.974069	TSSTLLAWRSVGGQRI	generic|chr3_1_96188142_96188423_ENSMUST00000133665_REVERSED|
"""index: 16779, intensity: 18805.0, mobility: 1.086"""	-0.558093	0.321481	0.974578	QLQDAQLHITQKQKTQFCQLTKVQ	generic|tr_A0A0U1RPK1_A0A0U1RPK1_MOUSE__chr7_-1_98647801_98647902_ENSMUST00000206565__II_884600_REVERSED	|generic|sp_Q8BMB0_EMSY_MOUSE__chr7_-1_98647801_98647902_ENSMUST00000206565__II_884612_REVERSED	|generic|sp_Q8BMB0-2_EMSY_MOUSE__chr7_-1_98647801_98647902_ENSMUST00000206565__II_884600_REVERSED	|generic|sp_Q8BMB0-3_EMSY_MOUSE__chr7_-1_98647801_98647902_ENSMUST00000206565__II_884612_REVERSED|
"""index: 1367, intensity: 3067.0, mobility: 0.880"""	-0.558493	0.321852	0.974995	TLPTETKFLSEMRIH	generic|sp_Q8BLG2_LPAR4_MOUSE_REVERSED	|generic|tr_Q80UD5_Q80UD5_MOUSE_REVERSED|
"""index: 7124, intensity: 2636.0, mobility: 0.991"""	-0.558612	0.321865	0.975119	RTHTRAHTHTHT	generic|IP_936279_TX=10090_REVERSED	|generic|IP_923958_TX=10090|
"""index: 17883, intensity: 3980.0, mobility: 1.048"""	-0.558914	0.322115	0.975432	RWTPFSRPVGAH	generic|IP_955480_TX=10090_REVERSED|
"""index: 4854, intensity: 129815.0, mobility: 0.953"""	-0.559176	0.322366	0.975703	RSLFAPTLIASPSLAMSWSCGRTIMPAT	generic|IP_1073405_TX=10090_REVERSED|
"""index: 6051, intensity: 7236.0, mobility: 1.180"""	-0.55947	0.322736	0.976007	MLLDIFYRIRITETTHVLSAQLPIDPDLEFNPVKDTWPLF	generic|sp_Q69Z23_DYH17_MOUSE__chr3_1_20098111_20098140_ENSMUST00000002502_REVERSED	|generic|sp_Q69Z23-2_DYH17_MOUSE__chr3_1_20098111_20098140_ENSMUST00000002502_REVERSED	|generic|tr_A2A520_A2A520_MOUSE__chr3_1_20098111_20098140_ENSMUST00000002502_REVERSED	|generic|tr_E9Q7P0_E9Q7P0_MOUSE__chr3_1_20098111_20098140_ENSMUST00000002502_REVERSED	|generic|tr_K3W4R0_K3W4R0_MOUSE__chr3_1_20098111_20098140_ENSMUST00000002502_REVERSED|
"""index: 3026, intensity: 2516.0, mobility: 0.986"""	-0.559678	0.322867	0.976221	EREGSLHCLYSF	generic|IP_1121888_TX=10090_REVERSED|
"""index: 5220, intensity: 2698.0, mobility: 0.805"""	-0.560162	0.323117	0.976721	HVCCHKAAKDKEL	generic|tr_E9Q1K7_E9Q1K7_MOUSE__chr5_1_35026334_35026405_ENSMUST00000201936__II_941558_REVERSED	|generic|tr_D3Z0G6_D3Z0G6_MOUSE__chr5_1_35026334_35026405_ENSMUST00000201936__II_941558_REVERSED	|generic|sp_Q8CGE9_RGS12_MOUSE__chr5_1_35026334_35026405_ENSMUST00000201936__II_941558_REVERSED	|generic|tr_D3Z0G5_D3Z0G5_MOUSE__chr5_1_35026334_35026405_ENSMUST00000201936_REVERSED	|generic|tr_E9Q652_E9Q652_MOUSE__chr5_1_35026334_35026405_ENSMUST00000201936_REVERSED	|generic|tr_D3Z0G7_D3Z0G7_MOUSE__chr5_1_35026334_35026405_ENSMUST00000201936_REVERSED	|generic|tr_Q3TTW9_Q3TTW9_MOUSE__chr5_1_35031877_35031933_ENSMUST00000030984_REVERSED	|generic|tr_Q9D677_Q9D677_MOUSE__chr5_1_35026334_35026405_ENSMUST00000201936_REVERSED	|generic|tr_F7B2U5_F7B2U5_MOUSE__chr5_1_35026334_35026405_ENSMUST00000201936_REVERSED|
"""index: 3788, intensity: 3390.0, mobility: 0.927"""	-0.560472	0.323486	0.97704	GKRDYQFVTGALKYNGNWQIIFGGNLYYK	generic|sp_Q811B3_ATS12_MOUSE_REVERSED|
"""index: 5306, intensity: 4721.0, mobility: 1.012"""	-0.560801	0.323736	0.977377	GNEDRIPVIFCHPGQSKGEII	generic|sp_Q9DBS4_ACOXL_MOUSE_REVERSED|
"""index: 5027, intensity: 3110.0, mobility: 0.890"""	-0.56086	0.323866	0.977439	CFEQLKFIHEMLSKRREPSMKDQQ	generic|sp_Q505F1_NR2C1_MOUSE__chr6_1_92152393_92152425_ENSMUST00000146175_REVERSED|
"""index: 13147, intensity: 4268.0, mobility: 0.914"""	-0.561224	0.324235	0.977811	ETCCFVCCFLA	generic|tr_Q3UZK2_Q3UZK2_MOUSE_REVERSED|
"""index: 1740, intensity: 3585.0, mobility: 0.855"""	-0.561236	0.324484	0.977824	NYICIYVR	generic|IP_3461149_TX=10090_REVERSED|
"""index: 13514, intensity: 2902.0, mobility: 1.021"""	-0.56146	0.324733	0.978053	RRMGRHAKRR	generic|chr8_-1_24995121_24996737_ENSMUST00000208247__IP_865478_TX=10090_REVERSED|
"""index: 5453, intensity: 8886.0, mobility: 1.103"""	-0.561564	0.324862	0.978159	EARSRPGWYFEYEVPVCDTLPRYDLYRQWVFEVSLLRKVN	generic|sp_Q6PCZ4_MAGE1_MOUSE_REVERSED|
"""index: 6119, intensity: 5814.0, mobility: 0.914"""	-0.561684	0.32523	0.978282	QRMSLGQRECYTKMLKSLSTH	generic|IP_953501_TX=10090_REVERSED|
"""index: 972, intensity: 3558.0, mobility: 0.741"""	-0.561686	0.325599	0.978284	FSLRVALLLMDF	generic|tr_F6VSQ9_F6VSQ9_MOUSE__II_957468_REVERSED|
"""index: 12878, intensity: 7822.0, mobility: 0.982"""	-0.56188	0.325847	0.978481	MKLTQKMKVM	generic|IP_830930_TX=10090_REVERSED|
"""index: 13536, intensity: 3344.0, mobility: 0.979"""	-0.56196	0.326215	0.978563	YLFQTIRQNK	generic|chr16_-1_14304565_14311077_ENSMUST00000023357_REVERSED|
"""index: 15681, intensity: 4705.0, mobility: 0.893"""	-0.562109	0.326343	0.978715	LVNLNVRGY	generic|tr_A0A0G2JEL2_A0A0G2JEL2_MOUSE__II_931283_REVERSED	|generic|tr_Q80XK7_Q80XK7_MOUSE__chr5_-1_123563418_123563597_ENSMUST00000198900__II_931280_REVERSED	|generic|sp_Q9D2N9_VP33A_MOUSE__chr5_-1_123563418_123563597_ENSMUST00000198900__II_931280_REVERSED|
"""index: 4136, intensity: 4175.0, mobility: 0.964"""	-0.562447	0.326591	0.979059	CKLQSLHFDHL	generic|IP_865042_TX=10090_REVERSED|
"""index: 3795, intensity: 10956.0, mobility: 1.079"""	-0.562732	0.326718	0.979348	ESLNQLDNIQRYLCLSSMDEQHSEMKLNLLNQRGQTGSITEIL	generic|chr1_-1_162704805_162705023_ENSMUST00000182149__IP_1027830_TX=10090_REVERSED|
"""index: 2029, intensity: 5059.0, mobility: 0.788"""	-0.562936	0.326965	0.979555	LSSTAKQF	generic|chr5_-1_31294807_31295064_ENSMUST00000172435_REVERSED|
"""index: 4555, intensity: 3442.0, mobility: 0.852"""	-0.56298	0.327333	0.9796	FNMKNFDE	generic|sp_E9Q4P1_WDFY1_MOUSE__chr1_-1_79761560_79761658_ENSMUST00000187005__II_1033029_REVERSED	|generic|tr_D3Z057_D3Z057_MOUSE__chr1_-1_79761560_79761658_ENSMUST00000187005_REVERSED	|generic|tr_Q9DAD3_Q9DAD3_MOUSE__chr1_-1_79761560_79761658_ENSMUST00000187005_REVERSED|
"""index: 11013, intensity: 8126.0, mobility: 0.900"""	-0.562996	0.327346	0.979616	VIFICLFRI	generic|IP_3460989_TX=10090_REVERSED|
"""index: 13595, intensity: 3388.0, mobility: 1.188"""	-0.563009	0.327346	0.979629	SSLPAQLSL	generic|tr_Q3TYJ2_Q3TYJ2_MOUSE__chr12_1_33363015_33363098_ENSMUST00000126275__II_1117292_REVERSED	|generic|tr_D3Z7I2_D3Z7I2_MOUSE__chr12_1_33363015_33363098_ENSMUST00000126275__II_1117294_REVERSED	|generic|tr_B2RW07_B2RW07_MOUSE__chr12_1_33363015_33363098_ENSMUST00000126275__II_1117294_REVERSED	|generic|tr_Q3U1F1_Q3U1F1_MOUSE__chr12_1_33363015_33363098_ENSMUST00000126275__II_1117294_REVERSED	|generic|tr_F6X2K7_F6X2K7_MOUSE__chr12_1_33363015_33363098_ENSMUST00000126275__II_1117294_REVERSED	|generic|tr_F7C0E4_F7C0E4_MOUSE__chr12_1_33363015_33363098_ENSMUST00000126275__II_1117294_REVERSED|
"""index: 8245, intensity: 2711.0, mobility: 1.141"""	-0.563776	0.327353	0.980405	GVEREANSLGRSFGEIVKEVPDEHAARAPL	generic|sp_Q8CIT9_SBSN_MOUSE_REVERSED	|generic|sp_Q8CIT9-3_SBSN_MOUSE_REVERSED	|generic|tr_B9EID7_B9EID7_MOUSE_REVERSED	|generic|tr_S4R2I1_S4R2I1_MOUSE_REVERSED	|generic|tr_E9QPB2_E9QPB2_MOUSE_REVERSED	|generic|tr_A0A0R4J2A5_A0A0R4J2A5_MOUSE_REVERSED|
"""index: 14726, intensity: 4763.0, mobility: 1.025"""	-0.564319	0.327719	0.980953	PGGAPPAP	generic|sp_P70460_VASP_MOUSE_REVERSED|
"""index: 4198, intensity: 4810.0, mobility: 1.085"""	-0.564355	0.328085	0.980989	MRGQHGEGLLSTAEVS	generic|IP_949934_TX=10090_REVERSED|
"""index: 2374, intensity: 2641.0, mobility: 0.840"""	-0.564405	0.328331	0.981039	IAMGYTLLT	generic|IP_871697_TX=10090_REVERSED	|generic|IP_871667_TX=10090_REVERSED|
"""index: 8478, intensity: 4709.0, mobility: 1.177"""	-0.56441	0.328697	0.981044	PPPPQQQAHPRRHDHLLMAQEQLLQQQLI	generic|tr_A0A0A6YWM8_A0A0A6YWM8_MOUSE_REVERSED	|generic|tr_A0A0A6YWR8_A0A0A6YWR8_MOUSE_REVERSED	|generic|tr_B2RUE8_B2RUE8_MOUSE_REVERSED	|generic|sp_P97820_M4K4_MOUSE_REVERSED	|generic|tr_B7ZNR8_B7ZNR8_MOUSE_REVERSED	|generic|tr_E9PVG7_E9PVG7_MOUSE_REVERSED	|generic|tr_A0A0A6YW53_A0A0A6YW53_MOUSE_REVERSED	|generic|tr_B7ZNR9_B7ZNR9_MOUSE_REVERSED|
"""index: 12398, intensity: 2888.0, mobility: 1.134"""	-0.56446	0.329063	0.981094	PATWVGWMMGVRPRPS	generic|IP_897738_TX=10090_REVERSED|
"""index: 6797, intensity: 29375.0, mobility: 0.927"""	-0.56449	0.329308	0.981125	AMMKWLGLLVDVNPPLCSLYPLAFTPVGV	generic|IP_1007559_TX=10090_REVERSED|
"""index: 10296, intensity: 4557.0, mobility: 0.908"""	-0.564678	0.329562	0.981314	PTRAPLHSPA	generic|sp_P70327_TBX6_MOUSE_REVERSED	|generic|sp_P70327-2_TBX6_MOUSE_REVERSED|
"""index: 2320, intensity: 5568.0, mobility: 0.932"""	-0.564697	0.329562	0.981332	MQEREQRLENKLAAIRE	generic|sp_Q61043-2_NIN_MOUSE__II_3443039_REVERSED	|generic|sp_Q61043-1_NIN_MOUSE__II_3443039_REVERSED	|generic|II_3472156_TX=10090_REVERSED	|generic|tr_Q3UR16_Q3UR16_MOUSE_REVERSED	|generic|sp_Q61043_NIN_MOUSE_REVERSED	|generic|sp_Q61043-4_NIN_MOUSE_REVERSED	|generic|tr_A0A1Y7VJC3_A0A1Y7VJC3_MOUSE_REVERSED	|generic|tr_A0A1Y7VNC5_A0A1Y7VNC5_MOUSE_REVERSED|
"""index: 14179, intensity: 4028.0, mobility: 1.148"""	-0.564726	0.329562	0.981362	VYNDDDVHCFWRLGSVLFADFEAAMKCSLAPHSHEASCNTVVLHP	generic|tr_Q3UPI0_Q3UPI0_MOUSE__II_1087980_REVERSED|
"""index: 6391, intensity: 2919.0, mobility: 0.957"""	-0.566912	0.329807	0.983543	YPQTPSGGLQESI	generic|chr11_1_24163792_24163863_ENSMUST00000000881_REVERSED|
"""index: 6630, intensity: 3060.0, mobility: 1.188"""	-0.567051	0.329931	0.98368	RELEDKLLLNEQEMVH	generic|sp_Q61043-2_NIN_MOUSE__II_3443039_REVERSED	|generic|sp_Q61043-1_NIN_MOUSE__II_3443039_REVERSED	|generic|II_3472156_TX=10090_REVERSED	|generic|sp_Q61043_NIN_MOUSE_REVERSED	|generic|sp_Q61043-4_NIN_MOUSE_REVERSED	|generic|tr_A0A1Y7VJC3_A0A1Y7VJC3_MOUSE_REVERSED	|generic|tr_A0A1Y7VNC5_A0A1Y7VNC5_MOUSE_REVERSED|
"""index: 6649, intensity: 4358.0, mobility: 0.973"""	-0.567244	0.330295	0.983872	KNMLRIDQLHC	generic|tr_Q3UXF3_Q3UXF3_MOUSE_REVERSED	|generic|tr_E9Q8N6_E9Q8N6_MOUSE_REVERSED	|generic|tr_Q3TPF6_Q3TPF6_MOUSE_REVERSED|
"""index: 9595, intensity: 7905.0, mobility: 1.120"""	-0.567254	0.33066	0.983882	EPIGEREARVVTFTW	generic|IP_1051479_TX=10090_REVERSED|
"""index: 5651, intensity: 16090.0, mobility: 1.178"""	-0.567521	0.331024	0.984146	IHLRTLAEMYDDVCLSRLTDEWFFNWKLLDPFDMIISENR	generic|II_960482_TX=10090_REVERSED|
"""index: 4909, intensity: 6963.0, mobility: 0.934"""	-0.567525	0.331268	0.98415	SFCVIEPYWICFDPTTPFAWVHA	generic|II_1090514_TX=10090_REVERSED|
"""index: 12911, intensity: 3372.0, mobility: 0.983"""	-0.56793	0.331512	0.984549	MVMQVCLKKTM	generic|tr_Q8VEZ5_Q8VEZ5_MOUSE__II_3464533_REVERSED	|generic|tr_Q8VGP8_Q8VGP8_MOUSE__II_3494629_REVERSED|
"""index: 17864, intensity: 3468.0, mobility: 1.189"""	-0.567949	0.331635	0.984568	STRSFLPWTRRISGYTISHLGPSLKGTHCLSWAPGAVHATPRAL	generic|IP_888213_TX=10090_REVERSED|
"""index: 2389, intensity: 4274.0, mobility: 0.904"""	-0.568063	0.331757	0.984681	TSSTKGLDVVAEEDPGPKNFVHPRPPP	generic|tr_A0A286YCX8_A0A286YCX8_MOUSE__chr14_1_14765628_14765714_ENSMUST00000225496__II_3478288_REVERSED	|generic|tr_U3RF68_U3RF68_MOUSE__chr14_1_14765628_14765714_ENSMUST00000225496__II_3478288_REVERSED|
"""index: 7616, intensity: 2803.0, mobility: 1.101"""	-0.568405	0.331759	0.985017	VNTLNTGQISERTFDFIQPAPFLNEVHM	generic|IP_1132374_TX=10090_REVERSED|
"""index: 12588, intensity: 12130.0, mobility: 1.115"""	-0.568671	0.332122	0.985279	YVSVAGIDKGNEYVW	generic|IP_990052_TX=10090_REVERSED|
"""index: 2429, intensity: 2868.0, mobility: 0.934"""	-0.568834	0.332365	0.985439	RDGPRGRRDY	generic|tr_H3BLP7_H3BLP7_MOUSE__chr13_-1_58394474_58394680_ENSMUST00000176257__II_1108574_REVERSED	|generic|II_3476380_TX=10090_REVERSED	|generic|IP_3477670_TX=10090_REVERSED	|generic|II_1108565_TX=10090_REVERSED	|generic|tr_Q3U9Q3_Q3U9Q3_MOUSE__chr13_-1_58394474_58394680_ENSMUST00000176257_REVERSED	|generic|tr_B2M1R6_B2M1R6_MOUSE__chr13_-1_58394474_58394680_ENSMUST00000176257_REVERSED	|generic|tr_H3BLL4_H3BLL4_MOUSE__chr13_-1_58392386_58392415_ENSMUST00000176797_REVERSED	|generic|tr_Q3TUA1_Q3TUA1_MOUSE__chr13_-1_58392386_58392415_ENSMUST00000176797_REVERSED	|generic|tr_Q5FWJ5_Q5FWJ5_MOUSE__chr13_-1_58394474_58394680_ENSMUST00000176257_REVERSED	|generic|tr_Q3TJ38_Q3TJ38_MOUSE__chr13_-1_58392386_58392415_ENSMUST00000176797_REVERSED	|generic|tr_Q3TG17_Q3TG17_MOUSE__chr13_-1_58392386_58392415_ENSMUST00000176797_REVERSED	|generic|sp_P61979_HNRPK_MOUSE__chr13_-1_58392386_58392415_ENSMUST00000176797_REVERSED	|generic|sp_P61979-3_HNRPK_MOUSE__chr13_-1_58392386_58392415_ENSMUST00000176797_REVERSED	|generic|tr_Q3U6X2_Q3U6X2_MOUSE__chr13_-1_58392386_58392415_ENSMUST00000176797_REVERSED|
"""index: 6182, intensity: 3588.0, mobility: 1.044"""	-0.56891	0.332728	0.985513	RSAAPGWAGGRLGWAACAGRQLLA	generic|IP_929575_TX=10090_REVERSED|
"""index: 5146, intensity: 3545.0, mobility: 0.934"""	-0.568977	0.332851	0.985579	TFYYKLYTK	generic|IP_964939_TX=10090_REVERSED|
"""index: 11472, intensity: 2569.0, mobility: 1.091"""	-0.56907	0.332851	0.985669	MRTCKGLHLASQACTG	generic|IP_891692_TX=10090_REVERSED|
"""index: 5321, intensity: 3115.0, mobility: 0.869"""	-0.56967	0.332851	0.986256	ECFILYKCVHIMKFYYLDEPFLCL	generic|IP_3486166_TX=10090_REVERSED|
"""index: 5762, intensity: 8961.0, mobility: 0.977"""	-0.570201	0.332851	0.986774	GASTVSTIASRQL	generic|II_860412_TX=10090_REVERSED|
"""index: 1767, intensity: 3739.0, mobility: 0.903"""	-0.570609	0.333092	0.98717	LPMSSGLLEPV	generic|tr_Q5BMX4_Q5BMX4_MOUSE_REVERSED	|generic|tr_Q3V2F6_Q3V2F6_MOUSE_REVERSED|
"""index: 3447, intensity: 3801.0, mobility: 1.042"""	-0.570728	0.333454	0.987286	VEEIKQVIEENPL	generic|sp_Q9QX47_SON_MOUSE__chr16_1_91647944_91647988_ENSMUST00000140312__II_1073635_REVERSED	|generic|sp_Q9QX47-3_SON_MOUSE__chr16_1_91647944_91647988_ENSMUST00000140312__II_1073635_REVERSED	|generic|tr_H9KV00_H9KV00_MOUSE__chr16_1_91647944_91647988_ENSMUST00000140312__II_662216_REVERSED	|generic|tr_H9KV02_H9KV02_MOUSE__chr16_1_91647944_91647988_ENSMUST00000140312__II_1073635_REVERSED	|generic|sp_Q9QX47-2_SON_MOUSE__chr16_1_91647944_91647988_ENSMUST00000140312_REVERSED	|generic|sp_Q9QX47-4_SON_MOUSE__chr16_1_91647944_91647988_ENSMUST00000140312_REVERSED	|generic|tr_H9KV15_H9KV15_MOUSE__chr16_1_91647944_91647988_ENSMUST00000140312_REVERSED	|generic|chr16_1_91651649_91651882_ENSMUST00000140312_REVERSED	|generic|tr_H9KV01_H9KV01_MOUSE__chr16_1_91647944_91647988_ENSMUST00000140312_REVERSED|
"""index: 10719, intensity: 4526.0, mobility: 0.931"""	-0.570884	0.333574	0.987437	RPEELPSSDTKPEARLCQV	generic|IP_1009511_TX=10090_REVERSED|
"""index: 15734, intensity: 3537.0, mobility: 0.899"""	-0.571015	0.333574	0.987564	FEKLVIGYKKRR	generic|tr_Q9CSF1_Q9CSF1_MOUSE_REVERSED	|generic|sp_Q3THK3_T2FA_MOUSE_REVERSED	|generic|tr_Q8BVJ2_Q8BVJ2_MOUSE_REVERSED|
"""index: 2779, intensity: 2712.0, mobility: 0.850"""	-0.571783	0.333694	0.988307	IEEMIPTLSVGPVLVLQP	generic|IP_1095045_TX=10090_REVERSED|
"""index: 3572, intensity: 3423.0, mobility: 0.968"""	-0.572187	0.334055	0.988695	RQMGCNHTSTLL	generic|IP_999669_TX=10090_REVERSED|
"""index: 9015, intensity: 11928.0, mobility: 1.004"""	-0.572517	0.334416	0.989012	HTMPSALCSFSASE	generic|IP_1137302_TX=10090_REVERSED|
"""index: 13037, intensity: 23653.0, mobility: 0.911"""	-0.572589	0.334535	0.989082	ERRVSMRR	generic|IP_1020897_TX=10090_REVERSED|
"""index: 9429, intensity: 3083.0, mobility: 1.045"""	-0.572814	0.334648	0.989298	WFRIFIHNQELH	generic|IP_3453158_TX=10090_REVERSED|
"""index: 3768, intensity: 4455.0, mobility: 1.056"""	-0.573311	0.334648	0.989773	FQFSCADEASLQVEAFPQTERPCMHQRRLQWIHLGLQVTTLF	generic|tr_Q540M6_Q540M6_MOUSE__II_950716_REVERSED	|generic|tr_Q8C4K3_Q8C4K3_MOUSE__II_950707_REVERSED|
"""index: 5998, intensity: 8369.0, mobility: 1.108"""	-0.573368	0.334648	0.989827	ESDRRLFNIEKGDRISYKVFEGILEEEVTAYPINNEPRHILFIPIIEP	generic|II_1054509_TX=10090_REVERSED	|generic|sp_Q91ZB0_ALPK2_MOUSE_REVERSED|
"""index: 8123, intensity: 3029.0, mobility: 1.009"""	-0.574682	0.334648	0.991078	PHDAARSARAAKFS	generic|chr5_1_92167046_92167132_ENSMUST00000031355_REVERSED|
"""index: 7310, intensity: 2889.0, mobility: 0.970"""	-0.576079	0.334648	0.992397	QSKCTLDSARGELSLVQDERLNQPQFM	generic|tr_A2AVQ7_A2AVQ7_MOUSE_REVERSED	|generic|sp_Q8CFI5_SYPM_MOUSE_REVERSED	|generic|tr_A8Y5T6_A8Y5T6_MOUSE_REVERSED	|generic|tr_Q3U4M2_Q3U4M2_MOUSE_REVERSED|
"""index: 17745, intensity: 4541.0, mobility: 1.159"""	-0.576296	0.335007	0.992601	MCAPRHHHVGKMGASPLCLCTSKQTGPWGPRCL	generic|IP_887076_TX=10090_REVERSED|
"""index: 7440, intensity: 3993.0, mobility: 0.897"""	-0.576456	0.335366	0.992751	DMGVPRHADL	generic|sp_Q76EC5_CHST9_MOUSE__II_1057625_REVERSED	|generic|tr_Q3KNB9_Q3KNB9_MOUSE_REVERSED|
"""index: 2108, intensity: 2866.0, mobility: 1.099"""	-0.576475	0.335725	0.992769	AVMMRLDFVEVLEAIHAIHMLDRENEGL	generic|tr_Q8BV20_Q8BV20_MOUSE__chr14_-1_69799674_69799781_ENSMUST00000225088__II_3481779_REVERSED|
"""index: 3905, intensity: 3927.0, mobility: 0.932"""	-0.576626	0.335963	0.99291	YNDLIYVTKWPQNRYSRRNTY	generic|IP_3501627_TX=10090_REVERSED|
"""index: 2316, intensity: 113234.0, mobility: 0.882"""	-0.576735	0.336201	0.993012	QCQAERDASPTSGDIRIHQVNKRELE	generic|sp_Q8BJL0-2_SMAL1_MOUSE__chr1_1_72595805_72595978_ENSMUST00000152814__II_1037181_REVERSED	|generic|sp_Q8BJL0_SMAL1_MOUSE__chr1_1_72595805_72595978_ENSMUST00000152814_REVERSED|
"""index: 3094, intensity: 3390.0, mobility: 0.845"""	-0.577251	0.336559	0.993495	FAESLMKW	generic|IP_938985_TX=10090_REVERSED|
"""index: 14685, intensity: 3394.0, mobility: 0.954"""	-0.57734	0.336793	0.993578	FHLYTQYVI	generic|IP_3498437_TX=10090_REVERSED|
"""index: 9210, intensity: 2899.0, mobility: 0.884"""	-0.57775	0.336793	0.993959	STHPWRLDP	generic|IP_968359_TX=10090_REVERSED|
"""index: 5844, intensity: 4414.0, mobility: 1.115"""	-0.578349	0.33703	0.994516	QCIFNNVLLFLFYRFFILCYTHDQLSIHEWTCNINRLI	generic|IP_1109732_TX=10090_REVERSED|
"""index: 16757, intensity: 3578.0, mobility: 0.932"""	-0.578716	0.337135	0.994856	TRRSDKFAKP	generic|tr_Q9D4S6_Q9D4S6_MOUSE_REVERSED	|generic|tr_A0A571BEV3_A0A571BEV3_MOUSE_REVERSED|
"""index: 15276, intensity: 2576.0, mobility: 1.115"""	-0.579003	0.337135	0.995121	EDVLMYSLTQVIFEPLKEMEGDFLEPFPIPNQ	generic|tr_Q9D6I0_Q9D6I0_MOUSE_REVERSED|
"""index: 15234, intensity: 3663.0, mobility: 0.956"""	-0.579901	0.337135	0.995948	ALKSFLHAKTH	generic|sp_Q66JT1_LRC8E_MOUSE_REVERSED|
"""index: 8945, intensity: 3227.0, mobility: 1.050"""	-0.5802	0.337135	0.996222	MMMKMKMTMMKL	generic|IP_981235_TX=10090_REVERSED|
"""index: 10793, intensity: 3877.0, mobility: 0.950"""	-0.580582	0.337491	0.996572	FVGLAEYSREP	generic|IP_3457676_TX=10090_REVERSED|
"""index: 6572, intensity: 5775.0, mobility: 1.000"""	-0.580836	0.337607	0.996804	HKQLLNMKEQELAENVEK	generic|tr_Q155P7_Q155P7_MOUSE_REVERSED	|generic|tr_Q9QZ84_Q9QZ84_MOUSE_REVERSED	|generic|tr_E9Q3P4_E9Q3P4_MOUSE_REVERSED|
"""index: 13970, intensity: 3493.0, mobility: 0.867"""	-0.581081	0.337722	0.997028	YMMSMVTDKL	generic|IP_1132334_TX=10090_REVERSED	|generic|II_1132342_TX=10090_REVERSED	|generic|tr_A0A0U1RNF5_A0A0U1RNF5_MOUSE_REVERSED|
"""index: 3578, intensity: 2946.0, mobility: 1.070"""	-0.581497	0.337838	0.997407	EKLIWHTATYWLSYVLNTLAGNLQSGVSS	generic|IP_901476_TX=10090_REVERSED|
"""index: 2663, intensity: 2544.0, mobility: 1.061"""	-0.581677	0.338193	0.99757	QPQQPNGPTRHSGPQ	generic|IP_831162_TX=10090_REVERSED|
"""index: 17217, intensity: 8356.0, mobility: 1.086"""	-0.581704	0.338429	0.997595	ITVHFPKVVNIVNMLNRELITKKTIDSVVTLPFPKIVNIVN	generic|IP_3477065_TX=10090_REVERSED|
"""index: 4356, intensity: 10780.0, mobility: 0.880"""	-0.581774	0.338784	0.997658	HMWIKTCLAVHCMSLCPLLVQVLMPL	generic|IP_983920_TX=10090_REVERSED|
"""index: 1265, intensity: 3383.0, mobility: 0.952"""	-0.582171	0.33914	0.998018	QLVSQCFGISH	generic|chr4_1_28821409_28821465_ENSMUST00000080934_REVERSED|
"""index: 8700, intensity: 6441.0, mobility: 1.093"""	-0.582207	0.339375	0.998051	YQQINGGRKFFYVS	generic|tr_E9QQ17_E9QQ17_MOUSE_REVERSED	|generic|tr_E0CZ58_E0CZ58_MOUSE_REVERSED	|generic|sp_Q9JM99_PRG4_MOUSE_REVERSED	|generic|sp_Q9JM99-2_PRG4_MOUSE_REVERSED	|generic|sp_Q9JM99-3_PRG4_MOUSE_REVERSED	|generic|sp_Q9JM99-4_PRG4_MOUSE_REVERSED	|generic|sp_Q9JM99-5_PRG4_MOUSE_REVERSED	|generic|tr_A0A0R4J207_A0A0R4J207_MOUSE_REVERSED	|generic|tr_E9QQ18_E9QQ18_MOUSE_REVERSED	|generic|tr_A1L3C5_A1L3C5_MOUSE_REVERSED|
"""index: 10656, intensity: 6101.0, mobility: 0.988"""	-0.582442	0.33973	0.998263	IMGMKMMDTIMRTRMKMRRV	generic|IP_853057_TX=10090_REVERSED|
"""index: 2269, intensity: 2842.0, mobility: 0.883"""	-0.582909	0.340085	0.998685	ECLDAQRQKRLEPIIPTHWWA	generic|IP_3459496_TX=10090_REVERSED|
"""index: 14178, intensity: 3554.0, mobility: 0.985"""	-0.582993	0.34032	0.99876	VFYRTPIFHS	generic|IP_825379_TX=10090_REVERSED|
"""index: 544, intensity: 2583.0, mobility: 0.773"""	-0.583064	0.340433	0.998824	CLINNRTRTFTS	generic|II_1141440_TX=10090_REVERSED|
"""index: 3513, intensity: 3000.0, mobility: 0.941"""	-0.583369	0.340546	0.999099	FTLCSRCSDNFGAHHSLLYV	generic|IP_992452_TX=10090_REVERSED|
"""index: 5704, intensity: 3783.0, mobility: 1.098"""	-0.58361	0.34078	0.999315	LMVSNGERCSASRPMEQLMKPPENTIDSSFIFKHKPSQIAQDRP	generic|sp_A2ASS6-3_TITIN_MOUSE__II_1006392_REVERSED|
"""index: 2107, intensity: 2853.0, mobility: 0.846"""	-0.584127	0.341014	0.999778	LSPLFLQLN	generic|chr11_-1_86298865_86298918_ENSMUST00000043624__IP_1129023_TX=10090_REVERSED|
"""index: 7699, intensity: 3426.0, mobility: 1.074"""	-0.584185	0.341247	0.99983	CIRTVSLFQAKLMCAESPPERCGWISALLE	generic|IP_843478_TX=10090_REVERSED|
"""index: 211, intensity: 2679.0, mobility: 0.993"""	-0.584607	0.341602	1	ESSLDDMDSLDFTV	generic|tr_A0A1L1SUF9_A0A1L1SUF9_MOUSE__II_3505328_REVERSED	|generic|sp_Q5DU05_CE164_MOUSE_REVERSED	|generic|sp_Q5DU05-2_CE164_MOUSE_REVERSED	|generic|sp_Q5DU05-3_CE164_MOUSE_REVERSED	|generic|tr_A0A1L1SSA4_A0A1L1SSA4_MOUSE_REVERSED	|generic|tr_D3YVU3_D3YVU3_MOUSE_REVERSED|
"""index: 16967, intensity: 3417.0, mobility: 1.081"""	-0.584674	0.341956	1	RKGAPPAGRRGPER	generic|IP_987709_TX=10090_REVERSED|
"""index: 6880, intensity: 3037.0, mobility: 1.082"""	-0.584881	0.34231	1	LYDPCLIPLAKSCAEQIKDELDANEGELMRVKELYNALRENLI	generic|sp_Q6IFX4_K1C39_MOUSE_REVERSED|
"""index: 1790, intensity: 3987.0, mobility: 0.938"""	-0.584891	0.342665	1	GRMKQPEEGLQ	generic|sp_Q62181_SEM3C_MOUSE__chr5_1_17716917_17717072_ENSMUST00000115271__II_946250_REVERSED|
"""index: 5313, intensity: 3556.0, mobility: 0.925"""	-0.584976	0.343019	1	CLVHFDYFIISFNVKQIPQLDTLQ	generic|IP_3487534_TX=10090_REVERSED|
"""index: 4217, intensity: 2991.0, mobility: 0.858"""	-0.585	0.343373	1	MTLAIALLAHMQENQKN	generic|II_3484981_TX=10090_REVERSED	|generic|sp_Q8QZY1_EIF3L_MOUSE_REVERSED|
"""index: 4622, intensity: 3222.0, mobility: 1.085"""	-0.585042	0.343728	1	KMRHSNIRSMRIWGSSLSPRMFHSFRCSPTNLNRRESATAW	generic|IP_1018605_TX=10090_REVERSED|
"""index: 17814, intensity: 3681.0, mobility: 1.211"""	-0.585067	0.344082	1	RMTSTIWAWAHWRKMLIGSRARALCHM	generic|IP_1140497_TX=10090_REVERSED|
"""index: 3829, intensity: 3652.0, mobility: 1.022"""	-0.585183	0.344437	1	CTVMTHFVLGIPLDPLKTWSNDDMDYRWATKLGSIQETTGGSIY	generic|sp_Q8CDE2_CALI_MOUSE_REVERSED|
"""index: 16378, intensity: 3843.0, mobility: 1.109"""	-0.585449	0.344657	1	ISRLLSDSGSVQSPILNSSTEEAEEVHFGSGTTQIVSSLSEPISTSSH	generic|IP_2455511_TX=10090_REVERSED|
"""index: 10300, intensity: 3984.0, mobility: 0.899"""	-0.585528	0.344657	1	KWAKWICP	generic|IP_1034898_TX=10090_REVERSED|
"""index: 9618, intensity: 2512.0, mobility: 1.174"""	-0.585842	0.344767	1	SAMTRSLW	generic|IP_1051555_TX=10090_REVERSED|
"""index: 3144, intensity: 3440.0, mobility: 0.836"""	-0.586122	0.34512	1	WCAPKRPD	generic|chr5_-1_24889150_24908454_ENSMUST00000076306__IP_945324_TX=10090_REVERSED	|generic|IP_945332_TX=10090_REVERSED	|generic|IP_945318_TX=10090_REVERSED	|generic|IP_945313_TX=10090_REVERSED|
"""index: 1779, intensity: 4965.0, mobility: 0.995"""	-0.586187	0.345352	1	NQMQQLFNPLQ	generic|sp_Q9QZM0_UBQL2_MOUSE_REVERSED|
"""index: 6006, intensity: 5172.0, mobility: 1.085"""	-0.586452	0.345705	1	QRSQWHWQIQESIFLRLEQFNKFIRNHPGPIWDMFSPFM	generic|tr_D3Z7F6_D3Z7F6_MOUSE_REVERSED	|generic|tr_E9PWV0_E9PWV0_MOUSE_REVERSED|
"""index: 16997, intensity: 4771.0, mobility: 1.048"""	-0.586489	0.346059	1	LERGATFGKKMK	generic|sp_Q96EQ9_PRDM9_MOUSE_REVERSED	|generic|tr_E9Q4V2_E9Q4V2_MOUSE_REVERSED	|generic|tr_F2Y0K5_F2Y0K5_MOUSE_REVERSED	|generic|tr_Q05CM8_Q05CM8_MOUSE_REVERSED	|generic|tr_W0TXY3_W0TXY3_MOUSE_REVERSED|
"""index: 8068, intensity: 3446.0, mobility: 1.190"""	-0.58652	0.346412	1	HMLFDPVDLGRRRRCLDQLDQLLERLE	generic|tr_Q32MT9_Q32MT9_MOUSE_REVERSED	|generic|tr_E2RUG8_E2RUG8_MOUSE_REVERSED	|generic|sp_Q8K424_TRPV3_MOUSE_REVERSED|
"""index: 12715, intensity: 3445.0, mobility: 1.156"""	-0.586521	0.346766	1	PPPHDSPAE	generic|IP_1134314_TX=10090_REVERSED|
"""index: 16547, intensity: 27549.0, mobility: 0.931"""	-0.586736	0.347119	1	MRLIVFATNV	generic|IP_968259_TX=10090_REVERSED|
"""index: 10284, intensity: 3207.0, mobility: 1.151"""	-0.587049	0.347335	1	LMRAGGEGMSPCSLKQK	generic|IP_896672_TX=10090_REVERSED|
"""index: 4266, intensity: 4994.0, mobility: 1.050"""	-0.587198	0.347335	1	KRLFSDLSGNEMYETVIMEPK	generic|sp_P29319_EPHA3_MOUSE_REVERSED|
"""index: 2077, intensity: 2628.0, mobility: 0.846"""	-0.587642	0.347565	1	YCFLFVHL	generic|IP_2517242_TX=10090_REVERSED|
"""index: 4458, intensity: 2650.0, mobility: 1.096"""	-0.587833	0.347918	1	HFIDGSSDHFHVIFTVTMGLPLATLAEKH	generic|tr_A0A0R4J1I6_A0A0R4J1I6_MOUSE__chr6_-1_91116614_91116727_ENSMUST00000203434__II_910885_REVERSED	|generic|tr_F6XGN0_F6XGN0_MOUSE__chr6_-1_91028722_91028883_ENSMUST00000153350__II_910919_REVERSED	|generic|sp_Q9QY81_PO210_MOUSE__chr6_-1_91116614_91116727_ENSMUST00000203434__II_910885_REVERSED	|generic|II_910900_TX=10090_REVERSED|
"""index: 12866, intensity: 3794.0, mobility: 1.068"""	-0.588054	0.348255	1	MAKVEKNILYM	generic|IP_1116221_TX=10090_REVERSED|
"""index: 8790, intensity: 2764.0, mobility: 1.181"""	-0.588174	0.348255	1	HEKTFPAKFFFFSFPF	generic|tr_Q8CB95_Q8CB95_MOUSE__IP_3505758_REVERSED|
"""index: 11385, intensity: 11838.0, mobility: 0.805"""	-0.588583	0.348608	1	NRPGNMLL	generic|IP_1092389_TX=10090_REVERSED|
"""index: 9610, intensity: 3587.0, mobility: 0.980"""	-0.588625	0.34896	1	SCVKPTMFIHY	generic|tr_Q7TRV1_Q7TRV1_MOUSE_REVERSED	|generic|tr_B9EKD4_B9EKD4_MOUSE_REVERSED|
"""index: 1966, intensity: 2526.0, mobility: 1.205"""	-0.588758	0.34919	1	FWGKQGQVEGFWWMDQQ	generic|sp_Q9Z0R4_ITSN1_MOUSE__chr16_1_91911971_91912009_ENSMUST00000137575__II_3496039_REVERSED	|generic|tr_Q3TUF4_Q3TUF4_MOUSE__II_1073520_REVERSED	|generic|tr_E9Q3I8_E9Q3I8_MOUSE__II_1073520_REVERSED	|generic|tr_E9Q3I4_E9Q3I4_MOUSE__II_1073520_REVERSED	|generic|tr_E9Q3I5_E9Q3I5_MOUSE__II_1073520_REVERSED	|generic|tr_E9Q3I9_E9Q3I9_MOUSE__II_1073520_REVERSED	|generic|sp_Q9Z0R4-2_ITSN1_MOUSE__II_1073520_REVERSED	|generic|tr_E9Q0N0_E9Q0N0_MOUSE__chr16_1_91911971_91912009_ENSMUST00000137575__II_3496039_REVERSED|
"""index: 1933, intensity: 3788.0, mobility: 0.836"""	-0.588929	0.349419	1	CLSFKVINNIYIVLN	generic|IP_3496277_TX=10090_REVERSED|
"""index: 1396, intensity: 2758.0, mobility: 0.867"""	-0.58914	0.349771	1	LYPSMSLWV	generic|IP_917378_TX=10090_REVERSED|
"""index: 14742, intensity: 2876.0, mobility: 1.083"""	-0.589148	0.350123	1	CRRFIKVHRR	generic|chr10_-1_9767239_9768891_ENSMUST00000038213_REVERSED|
"""index: 6115, intensity: 3614.0, mobility: 0.882"""	-0.589164	0.350476	1	RSFHPAKACPYSFLLIDDLGIYGKHD	generic|II_955244_TX=10090_REVERSED	|generic|sp_B1AUH1_PTPRU_MOUSE__chr4_-1_131797849_131797959_ENSMUST00000154224_REVERSED	|generic|sp_B1AUH1-2_PTPRU_MOUSE__chr4_-1_131797849_131797959_ENSMUST00000154224_REVERSED	|generic|tr_Q3V360_Q3V360_MOUSE__chr4_-1_131797849_131797959_ENSMUST00000154224_REVERSED|
"""index: 9796, intensity: 3648.0, mobility: 0.874"""	-0.589214	0.350704	1	TMPVDITVP	generic|tr_Q3U661_Q3U661_MOUSE_REVERSED	|generic|tr_Q6A006_Q6A006_MOUSE_REVERSED	|generic|sp_Q8BU11_TOX4_MOUSE_REVERSED|
"""index: 10613, intensity: 3321.0, mobility: 0.904"""	-0.589359	0.350933	1	IYFMRSIR	generic|tr_Q6ZWR2_Q6ZWR2_MOUSE_REVERSED|
"""index: 11149, intensity: 2929.0, mobility: 0.919"""	-0.589713	0.351285	1	RALDFDNVALHAEGRRFLG	generic|sp_P30416_FKBP4_MOUSE__chr6_-1_128434301_128434456_ENSMUST00000139448__II_905365_REVERSED|
"""index: 6063, intensity: 5539.0, mobility: 0.862"""	-0.58984	0.351513	1	VVRFDSSSNKRGEQLKQTATL	generic|IP_972327_TX=10090_REVERSED|
"""index: 1157, intensity: 2981.0, mobility: 0.937"""	-0.58991	0.351865	1	LQTRLDSHLK	generic|chr12_-1_87174622_87176788_ENSMUST00000037418_REVERSED|
"""index: 14480, intensity: 5234.0, mobility: 1.115"""	-0.589946	0.352217	1	KDGSIITGLFRPICVTTFSVELTAFNRLFFYMP	generic|tr_Q8VFH8_Q8VFH8_MOUSE_REVERSED|
"""index: 4779, intensity: 2848.0, mobility: 0.868"""	-0.590001	0.352445	1	FSFFFSALF	generic|tr_D3Z5R2_D3Z5R2_MOUSE__II_937092_REVERSED	|generic|tr_A0A0G2JGD3_A0A0G2JGD3_MOUSE_REVERSED	|generic|tr_G3X9M9_G3X9M9_MOUSE_REVERSED	|generic|tr_Q8CA26_Q8CA26_MOUSE_REVERSED	|generic|tr_D3Z2K1_D3Z2K1_MOUSE_REVERSED	|generic|tr_G3X901_G3X901_MOUSE_REVERSED	|generic|tr_Q8VCT8_Q8VCT8_MOUSE_REVERSED|
"""index: 17054, intensity: 3621.0, mobility: 1.125"""	-0.590663	0.352796	1	KMIPVQALVVGGGTSRLAMKGRLNTNYREALWPVLLSPM	generic|IP_825126_TX=10090_REVERSED|
"""index: 7836, intensity: 18585.0, mobility: 1.158"""	-0.591065	0.353024	1	HSFAESKLIDMHYSYSIHYKRLVIIFH	generic|IP_962774_TX=10090_REVERSED|
"""index: 16743, intensity: 12920.0, mobility: 1.076"""	-0.59122	0.353376	1	SSPKALAAYALGLIGNWKIGPLFFNES	generic|tr_A0A338P773_A0A338P773_MOUSE_REVERSED	|generic|sp_Q9JL18_BACE2_MOUSE__chr2_1_80326682_80326711_ENSMUST00000028392_REVERSED	|generic|tr_A0A0R4J0I8_A0A0R4J0I8_MOUSE_REVERSED|
"""index: 7579, intensity: 31038.0, mobility: 0.969"""	-0.591289	0.353727	1	AREEWTLNSKNMTKLVA	generic|IP_3453352_TX=10090_REVERSED|
"""index: 7548, intensity: 2987.0, mobility: 0.962"""	-0.591639	0.354079	1	PKMDRHLIRHSHLYYLA	generic|tr_Q9D9B2_Q9D9B2_MOUSE__II_1036762_REVERSED	|generic|tr_E9Q341_E9Q341_MOUSE_REVERSED	|generic|sp_Q69ZM6_STK36_MOUSE_REVERSED	|generic|sp_Q69ZM6-2_STK36_MOUSE_REVERSED	|generic|sp_Q69ZM6-3_STK36_MOUSE_REVERSED|
"""index: 5300, intensity: 2955.0, mobility: 0.927"""	-0.591672	0.354306	1	DFSRPSPEVLN	generic|sp_O08850_RGS5_MOUSE_REVERSED|
"""index: 13485, intensity: 4054.0, mobility: 0.961"""	-0.591945	0.354657	1	MLIENPINIKP	generic|sp_B2RRF6_Z518A_MOUSE_REVERSED|
"""index: 4931, intensity: 12853.0, mobility: 0.897"""	-0.59211	0.355009	1	EGLAAEASQAAASFFGGGPKQPKFVQCLR	generic|tr_Q3UI88_Q3UI88_MOUSE__II_1105797_REVERSED|
"""index: 16467, intensity: 5884.0, mobility: 1.115"""	-0.592276	0.355235	1	QLRDEVLKLEARKQNLKQMQIELKGEAERLRERKP	generic|tr_A0A140LIN9_A0A140LIN9_MOUSE__II_3459278_REVERSED	|generic|sp_Q8BW94_DYH3_MOUSE__II_881306_REVERSED	|generic|sp_Q8BW94-2_DYH3_MOUSE__II_881306_REVERSED	|generic|II_881304_TX=10090_REVERSED|
"""index: 4801, intensity: 22131.0, mobility: 0.856"""	-0.59258	0.355587	1	EFCYYNLIMFVRRGNFMQLTLNL	generic|IP_1147920_TX=10090_REVERSED|
"""index: 15387, intensity: 2654.0, mobility: 1.118"""	-0.592616	0.355938	1	QEMVEQKCLGYDFR	generic|chr16_-1_8697919_8698477_ENSMUST00000160405_REVERSED|
"""index: 2493, intensity: 2609.0, mobility: 0.801"""	-0.592766	0.35629	1	QEIESIEQLLEPELLK	generic|tr_I6L9G8_I6L9G8_MOUSE_REVERSED	|generic|sp_Q3UIR3_DTX3L_MOUSE_REVERSED	|generic|sp_Q3UIR3-2_DTX3L_MOUSE_REVERSED|
"""index: 16520, intensity: 4280.0, mobility: 1.069"""	-0.59282	0.356641	1	LKMIASGAALRLR	generic|tr_Q3UW82_Q3UW82_MOUSE__II_939444_REVERSED	|generic|tr_Q8VDS0_Q8VDS0_MOUSE__chr5_-1_65629915_65630037_ENSMUST00000200766__II_939450_REVERSED	|generic|II_939443_TX=10090_REVERSED	|generic|II_939449_TX=10090_REVERSED	|generic|tr_E9QPI5_E9QPI5_MOUSE__chr5_-1_65654785_65654877_ENSMUST00000200790_REVERSED	|generic|sp_Q6A026_PDS5A_MOUSE__chr5_-1_65654785_65654877_ENSMUST00000200790_REVERSED|
"""index: 8113, intensity: 3298.0, mobility: 0.830"""	-0.593026	0.356842	1	DKNKAVTQLMPLFHEFD	generic|tr_A0A1W2P6F6_A0A1W2P6F6_MOUSE__II_3465873_REVERSED	|generic|tr_A0A1W2P6G5_A0A1W2P6G5_MOUSE__II_3469638_REVERSED	|generic|sp_Q60605-2_MYL6_MOUSE__II_3469638_REVERSED	|generic|II_3469633_TX=10090_REVERSED	|generic|IP_1092723_TX=10090_REVERSED	|generic|IP_1022932_TX=10090_REVERSED	|generic|II_3465872_TX=10090_REVERSED	|generic|tr_A0A1W2P7Q9_A0A1W2P7Q9_MOUSE_REVERSED	|generic|tr_Q3TIG9_Q3TIG9_MOUSE_REVERSED	|generic|sp_Q60605_MYL6_MOUSE_REVERSED|
"""index: 9029, intensity: 3043.0, mobility: 1.012"""	-0.593058	0.356842	1	LENRKNRNEVW	generic|IP_3466853_TX=10090_REVERSED|
"""index: 6632, intensity: 3901.0, mobility: 0.946"""	-0.593385	0.357193	1	FVRSKGSNAALMDIMRGPTCVII	generic|sp_Q569Z5-2_DDX46_MOUSE__chr13_1_55653604_55653726_ENSMUST00000224551_REVERSED	|generic|tr_F8WHR6_F8WHR6_MOUSE__chr13_1_55653604_55653726_ENSMUST00000224551_REVERSED|
"""index: 15050, intensity: 3222.0, mobility: 0.839"""	-0.59348	0.357293	1	RRRADALE	generic|tr_G3UW59_G3UW59_MOUSE_REVERSED	|generic|tr_A0A6I8MWX1_A0A6I8MWX1_MOUSE_REVERSED|
"""index: 4798, intensity: 5729.0, mobility: 1.041"""	-0.59386	0.357644	1	PVFYGHLSNSVFNLASFSFLVM	generic|IP_3464517_TX=10090_REVERSED|
"""index: 2724, intensity: 105443.0, mobility: 1.103"""	-0.593891	0.357744	1	YVPSTMKIEWFHQ	generic|sp_Q571F5-4_SPSB3_MOUSE__chr17_1_24891406_24891570_ENSMUST00000117890__II_1071599_REVERSED	|generic|chr17_1_24890615_24890779_ENSMUST00000134932__II_1071589_TX=10090_REVERSED	|generic|chr17_1_24890591_24890779_ENSMUST00000134932__II_1071589_TX=10090_REVERSED	|generic|sp_Q571F5_SPSB3_MOUSE__chr17_1_24891560_24891703_ENSMUST00000068508__II_1071600_REVERSED	|generic|sp_Q571F5-2_SPSB3_MOUSE__chr17_1_24891560_24891703_ENSMUST00000068508__II_1071600_REVERSED	|generic|sp_Q571F5-3_SPSB3_MOUSE__chr17_1_24891560_24891703_ENSMUST00000068508__II_1071600_REVERSED	|generic|tr_D3YW96_D3YW96_MOUSE__chr17_1_24891560_24891703_ENSMUST00000068508__II_1071600_REVERSED	|generic|tr_E9PW49_E9PW49_MOUSE__chr17_1_24891560_24891703_ENSMUST00000068508__II_1071600_REVERSED|
"""index: 13597, intensity: 13902.0, mobility: 0.974"""	-0.594133	0.358094	1	RRELRQVAQN	generic|IP_826924_TX=10090_REVERSED|
"""index: 11042, intensity: 7755.0, mobility: 0.801"""	-0.594163	0.358418	1	SSSRQSQYN	generic|tr_Q62500_Q62500_MOUSE_REVERSED|
"""index: 9042, intensity: 3838.0, mobility: 0.847"""	-0.594377	0.358418	1	LKSDKTRN	generic|sp_Q9D6J3_YJU2_MOUSE__chr17_1_55960782_55960817_ENSMUST00000233204__II_431517_REVERSED	|generic|tr_A0A3B2W7X7_A0A3B2W7X7_MOUSE__chr17_1_55960782_55960817_ENSMUST00000233204__II_431517_REVERSED|
"""index: 1871, intensity: 3521.0, mobility: 0.866"""	-0.59495	0.358768	1	EKLDLSRCH	generic|IP_1024719_TX=10090_REVERSED|
"""index: 6953, intensity: 4904.0, mobility: 1.055"""	-0.594963	0.359118	1	HQEVEEIDETNELREYATSRTGKILNL	generic|sp_Q8K0B2_LMBD1_MOUSE__chr1_1_24743916_24743951_ENSMUST00000187468_REVERSED	|generic|sp_Q8K0B2-2_LMBD1_MOUSE__chr1_1_24743916_24743951_ENSMUST00000187468_REVERSED	|generic|sp_Q8K0B2-3_LMBD1_MOUSE__chr1_1_24743916_24743951_ENSMUST00000187468_REVERSED|
"""index: 535, intensity: 2676.0, mobility: 0.804"""	-0.595052	0.359321	1	LHVPTIYQKCLCSNH	generic|IP_1037306_TX=10090_REVERSED|
"""index: 17644, intensity: 6676.0, mobility: 1.097"""	-0.595214	0.359321	1	TPKARIAPKYPALQTRSTWSHILLRPL	generic|IP_882441_TX=10090_REVERSED|
"""index: 9059, intensity: 2540.0, mobility: 0.904"""	-0.595268	0.359321	1	EKRKAEAKALNEKAKEFE	generic|tr_B2RWX0_B2RWX0_MOUSE_REVERSED	|generic|sp_Q5SX40_MYH1_MOUSE_REVERSED|
"""index: 2334, intensity: 3352.0, mobility: 0.878"""	-0.595393	0.359321	1	ATTEEQAEKGKQWQESPGGRQ	generic|sp_Q9Z0F0_B3GT4_MOUSE_REVERSED|
"""index: 6125, intensity: 3857.0, mobility: 0.882"""	-0.595619	0.359321	1	MPSNPDSRNAFVIDVYELQLRDLSGQ	generic|tr_Q8VD73_Q8VD73_MOUSE__chr11_1_69331774_69331833_ENSMUST00000142328__II_1134078_REVERSED	|generic|tr_Q8C7S9_Q8C7S9_MOUSE__chr11_1_69331774_69331833_ENSMUST00000142328_REVERSED	|generic|sp_P97382_KCAB3_MOUSE__chr11_1_69331774_69331833_ENSMUST00000142328_REVERSED	|generic|tr_Q8BQX9_Q8BQX9_MOUSE__chr11_1_69331774_69331833_ENSMUST00000142328_REVERSED|
"""index: 3747, intensity: 4300.0, mobility: 1.065"""	-0.595637	0.359321	1	LHEALDDRINQMDLESLIQQVEQEVDQPLI	generic|sp_Q8K441_ABCA6_MOUSE_REVERSED|
"""index: 9148, intensity: 3489.0, mobility: 1.053"""	-0.597029	0.359321	1	EIIAELEDSYEMQ	generic|sp_Q9CPX6_ATG3_MOUSE__chr16_1_45187676_45187741_ENSMUST00000150390_REVERSED|
"""index: 12853, intensity: 4058.0, mobility: 0.799"""	-0.597202	0.359321	1	CGSSRPSVFC	generic|IP_935436_TX=10090_REVERSED|
"""index: 2325, intensity: 3491.0, mobility: 0.974"""	-0.597487	0.359321	1	LDKMGAEVGLAESEARPTLSLHERENQ	generic|tr_Q60678_Q60678_MOUSE_REVERSED|
"""index: 10020, intensity: 2791.0, mobility: 1.161"""	-0.598786	0.359321	1	KMLCIMVYMKYYFV	generic|IP_830126_TX=10090_REVERSED	|generic|IP_1030495_TX=10090_REVERSED|
"""index: 8044, intensity: 2904.0, mobility: 1.131"""	-0.598791	0.359321	1	LQYRPDVPLVALLWWCWAPGNPTAQLN	generic|tr_A0A182DWE6_A0A182DWE6_MOUSE_REVERSED	|generic|sp_D3YY23_LONF1_MOUSE_REVERSED|
"""index: 824, intensity: 4069.0, mobility: 0.836"""	-0.599449	0.359418	1	LQHSHLKSNEQH	generic|sp_Q99PP9_TRI16_MOUSE__II_1137835_REVERSED	|generic|sp_Q99PP9-3_TRI16_MOUSE__II_1137835_REVERSED	|generic|tr_Q5SVT1_Q5SVT1_MOUSE__II_1137837_REVERSED	|generic|tr_Q5SVT2_Q5SVT2_MOUSE__II_1137837_REVERSED	|generic|II_1137836_TX=10090_REVERSED	|generic|sp_Q99PP9-2_TRI16_MOUSE_REVERSED|
"""index: 5542, intensity: 24108.0, mobility: 0.964"""	-0.599908	0.359765	1	RGKKLMLHCQITQIRNKAPVFEPQ	generic|tr_Q8C1H7_Q8C1H7_MOUSE_REVERSED	|generic|tr_A2AGG1_A2AGG1_MOUSE_REVERSED	|generic|sp_E9PVB5_TTC17_MOUSE_REVERSED	|generic|sp_E9PVB5-2_TTC17_MOUSE_REVERSED|
"""index: 14892, intensity: 3619.0, mobility: 0.873"""	-0.600122	0.359862	1	DTVFIFLD	generic|sp_P05622_PGFRB_MOUSE_REVERSED	|generic|sp_P05622-2_PGFRB_MOUSE_REVERSED	|generic|tr_E9QN12_E9QN12_MOUSE_REVERSED	|generic|tr_Q3UYC9_Q3UYC9_MOUSE_REVERSED	|generic|tr_Q7TMR8_Q7TMR8_MOUSE_REVERSED|
"""index: 17591, intensity: 6575.0, mobility: 1.061"""	-0.600759	0.360208	1	SAGPGISI	generic|tr_A2BDP0_A2BDP0_MOUSE__chrX_-1_12713579_12713659_ENSMUST00000124053_REVERSED	|generic|sp_A2ABV5_MED14_MOUSE__chrX_-1_12746621_12746671_ENSMUST00000124053_REVERSED|
"""index: 13419, intensity: 16176.0, mobility: 0.998"""	-0.600772	0.360554	1	IRERRRERR	generic|IP_865644_TX=10090_REVERSED|
"""index: 4009, intensity: 10184.0, mobility: 0.917"""	-0.601019	0.360622	1	ESIPKEYVDEGISKEQALIADR	generic|tr_Q059P4_Q059P4_MOUSE_REVERSED	|generic|tr_G3UZB6_G3UZB6_MOUSE_REVERSED	|generic|sp_Q9CS72_FLIP1_MOUSE_REVERSED	|generic|tr_Q05C04_Q05C04_MOUSE_REVERSED	|generic|tr_A0A5F8MPD6_A0A5F8MPD6_MOUSE_REVERSED|
"""index: 567, intensity: 3363.0, mobility: 0.931"""	-0.60102	0.360622	1	WTQCMCERQK	generic|IP_839809_TX=10090_REVERSED|
"""index: 3453, intensity: 7963.0, mobility: 0.932"""	-0.601766	0.360967	1	FTISCIHCVYTRMRYAPPP	generic|sp_Q3V0C1_ZMAT1_MOUSE_REVERSED	|generic|sp_Q3V0C1-2_ZMAT1_MOUSE_REVERSED	|generic|tr_G5E8E4_G5E8E4_MOUSE_REVERSED	|generic|tr_Z4YL92_Z4YL92_MOUSE_REVERSED|
"""index: 11628, intensity: 55789.0, mobility: 0.959"""	-0.601813	0.361188	1	YDIEKLKQP	generic|sp_A9Q751_PCDP1_MOUSE_REVERSED|
"""index: 2646, intensity: 2786.0, mobility: 1.072"""	-0.601914	0.361408	1	FSTTGKDYTAEFGRSSGKNNATTVQLLLQPGEGSYQVYW	generic|tr_Q5R1E6_Q5R1E6_MOUSE_REVERSED	|generic|tr_A0A075B6D0_A0A075B6D0_MOUSE_REVERSED	|generic|tr_A0A075B6B3_A0A075B6B3_MOUSE_REVERSED	|generic|tr_A0A075B6D3_A0A075B6D3_MOUSE_REVERSED|
"""index: 10837, intensity: 3149.0, mobility: 1.263"""	-0.60216	0.361754	1	ICKGFVMFCTPFGVIDFELL	generic|IP_3473903_TX=10090_REVERSED|
"""index: 3548, intensity: 4592.0, mobility: 1.060"""	-0.60239	0.361974	1	QLATRQYM	generic|sp_Q923B0_GGACT_MOUSE_REVERSED	|generic|tr_E0CX39_E0CX39_MOUSE_REVERSED	|generic|tr_E0CZ04_E0CZ04_MOUSE_REVERSED|
"""index: 9567, intensity: 3242.0, mobility: 0.866"""	-0.602484	0.362319	1	PCPLSLQLAKLFQS	generic|IP_908067_TX=10090_REVERSED|
"""index: 8798, intensity: 3985.0, mobility: 0.916"""	-0.602599	0.362414	1	SNTETVPINPQ	generic|sp_Q0VAV2_EXPH5_MOUSE_REVERSED|
"""index: 8228, intensity: 4373.0, mobility: 0.853"""	-0.603057	0.362603	1	PGLLIFIALVFDTLEATSMDT	generic|tr_Q9ESG0_Q9ESG0_MOUSE_REVERSED|
"""index: 16952, intensity: 2990.0, mobility: 1.163"""	-0.603312	0.362603	1	GQCSMKWSQFSGMERMEPRGELDLDFRSVVNFTM	generic|IP_854214_TX=10090_REVERSED|
"""index: 8180, intensity: 4337.0, mobility: 0.974"""	-0.6037	0.362948	1	KSQSSPQLNYSF	generic|tr_Q3TYB3_Q3TYB3_MOUSE_REVERSED	|generic|sp_O89019_INVS_MOUSE__chr3_1_159913849_159913878_ENSMUST00000068952_REVERSED	|generic|sp_O89019-2_INVS_MOUSE__chr3_1_159913849_159913878_ENSMUST00000068952_REVERSED	|generic|sp_O89019-3_INVS_MOUSE__chr3_1_159913849_159913878_ENSMUST00000068952_REVERSED	|generic|sp_O89019-4_INVS_MOUSE__chr3_1_159913849_159913878_ENSMUST00000068952_REVERSED	|generic|tr_A2AM57_A2AM57_MOUSE__chr3_1_159913849_159913878_ENSMUST00000068952_REVERSED	|generic|tr_Q3UMM8_Q3UMM8_MOUSE_REVERSED	|generic|tr_A0JNT0_A0JNT0_MOUSE_REVERSED|
"""index: 1278, intensity: 3068.0, mobility: 0.889"""	-0.603738	0.363292	1	TLPRSSLLLLSSSSASPDFCSMLFFIHPCRP	generic|IP_3506583_TX=10090_REVERSED|
"""index: 4985, intensity: 3043.0, mobility: 0.825"""	-0.603745	0.363636	1	LEIVPLFF	generic|sp_Q8C0Y0_PP4R4_MOUSE__chr12_1_103581401_103581490_ENSMUST00000189871__II_1112660_REVERSED	|generic|sp_Q8C0Y0-3_PP4R4_MOUSE__chr12_1_103581401_103581490_ENSMUST00000189871__II_1112660_REVERSED	|generic|chr12_1_103598142_103598273_ENSMUST00000189871_REVERSED	|generic|sp_Q8C0Y0-2_PP4R4_MOUSE__chr12_1_103581401_103581490_ENSMUST00000189871_REVERSED	|generic|chr12_1_103598103_103598273_ENSMUST00000189871_REVERSED|
"""index: 7349, intensity: 2510.0, mobility: 0.883"""	-0.603762	0.363855	1	TKVQVLYSLS	generic|IP_1078304_TX=10090_REVERSED|
"""index: 3092, intensity: 2723.0, mobility: 1.153"""	-0.6039	0.364043	1	EQWDEVIYQHYPHQS	generic|sp_Q9D808_KCNE2_MOUSE_REVERSED|
"""index: 3979, intensity: 3197.0, mobility: 0.995"""	-0.603994	0.364043	1	CSLPWLLCIWPT	generic|chr12_1_105454116_105487614_ENSMUST00000178224_REVERSED	|generic|chr12_1_105453993_105487614_ENSMUST00000178224_REVERSED|
"""index: 14409, intensity: 4429.0, mobility: 1.055"""	-0.604253	0.364261	1	LPLREGRKLAHP	generic|IP_933077_TX=10090_REVERSED|
"""index: 3797, intensity: 9253.0, mobility: 0.899"""	-0.60467	0.36448	1	PLSPPLSPPLSPPLSPTLSPPLPP	generic|IP_1084719_TX=10090_REVERSED|
"""index: 9377, intensity: 2748.0, mobility: 0.897"""	-0.60475	0.364823	1	LYLGCLFSCRSMEDLIFICRKIVLTQGVRFC	generic|IP_1062795_TX=10090_REVERSED|
"""index: 10444, intensity: 2669.0, mobility: 1.090"""	-0.604792	0.364883	1	LDTQPLWDMIKVNP	generic|sp_Q8JZZ0_UD3A2_MOUSE_REVERSED|
"""index: 3776, intensity: 3169.0, mobility: 0.846"""	-0.604816	0.364883	1	SVREKKRE	generic|IP_3462617_TX=10090_REVERSED|
"""index: 2126, intensity: 7879.0, mobility: 1.081"""	-0.605636	0.364976	1	PCELIHCARQNVPD	generic|sp_P98083-3_SHC1_MOUSE_REVERSED	|generic|tr_D3YZV5_D3YZV5_MOUSE_REVERSED	|generic|tr_D3Z5U6_D3Z5U6_MOUSE_REVERSED	|generic|tr_D3Z2I8_D3Z2I8_MOUSE_REVERSED	|generic|sp_P98083_SHC1_MOUSE_REVERSED	|generic|sp_P98083-2_SHC1_MOUSE_REVERSED|
"""index: 8422, intensity: 7889.0, mobility: 1.145"""	-0.605883	0.365319	1	NRTATVYNFWEKVSAVGHPPNEHRRRTI	generic|sp_A2AAE1_K1109_MOUSE__chr3_1_37040404_37040475_ENSMUST00000136746__II_985682_REVERSED	|generic|sp_A2AAE1-2_K1109_MOUSE__chr3_1_37040404_37040475_ENSMUST00000136746__II_985682_REVERSED	|generic|sp_A2AAE1-3_K1109_MOUSE__chr3_1_37040404_37040475_ENSMUST00000136746__II_985682_REVERSED	|generic|sp_A2AAE1-4_K1109_MOUSE__chr3_1_37040404_37040475_ENSMUST00000136746__II_985682_REVERSED	|generic|sp_A2AAE1-6_K1109_MOUSE__chr3_1_37040404_37040475_ENSMUST00000136746__II_985682_REVERSED	|generic|tr_F6RPM4_F6RPM4_MOUSE__chr3_1_37040404_37040475_ENSMUST00000136746__II_985706_REVERSED	|generic|tr_F6YAT5_F6YAT5_MOUSE__chr3_1_37040404_37040475_ENSMUST00000136746__II_985705_REVERSED	|generic|tr_A2AB97_A2AB97_MOUSE__chr3_1_37040404_37040475_ENSMUST00000136746__II_985696_REVERSED|
"""index: 6189, intensity: 2812.0, mobility: 0.996"""	-0.605937	0.365661	1	EQQQRVKLQEMMRQNYRQM	generic|tr_Q3UG53_Q3UG53_MOUSE_REVERSED	|generic|sp_O55098_STK10_MOUSE_REVERSED	|generic|tr_Q5DTS2_Q5DTS2_MOUSE_REVERSED	|generic|tr_A1A553_A1A553_MOUSE_REVERSED|
"""index: 6176, intensity: 7649.0, mobility: 0.913"""	-0.605996	0.365879	1	NLLRQDVTDLHPDSLVPSIPDH	generic|sp_Q8VCS3_XYLK_MOUSE__chr1_-1_156690473_156690541_ENSMUST00000190878__II_1028708_REVERSED|
"""index: 5493, intensity: 4685.0, mobility: 1.034"""	-0.606359	0.366062	1	ICTWDPRGTSSRKQSALPICLAS	generic|tr_E9QKE4_E9QKE4_MOUSE__chr1_1_185283874_185283996_ENSMUST00000195042__II_1025077_REVERSED	|generic|sp_Q8BMG7_RBGPR_MOUSE__chr1_1_185283874_185283996_ENSMUST00000195042__II_1025077_REVERSED	|generic|tr_A0A0A6YWM5_A0A0A6YWM5_MOUSE__chr1_1_185283874_185283996_ENSMUST00000195042__II_1025077_REVERSED|
"""index: 8170, intensity: 3478.0, mobility: 0.850"""	-0.606382	0.366062	1	FIILNMVKALDPNEHLHLPAKSV	generic|sp_Q8K1X4_NCKPL_MOUSE__chr15_1_103461569_103461685_ENSMUST00000229127__II_3453128_REVERSED	|generic|II_3453127_TX=10090_REVERSED	|generic|tr_Q3UDY0_Q3UDY0_MOUSE__chr15_1_103461569_103461685_ENSMUST00000229127_REVERSED|
"""index: 6721, intensity: 22415.0, mobility: 0.927"""	-0.606556	0.366404	1	TKQAMTHLQQKPTGLAPHSPLTIRTTVD	generic|sp_Q8BIH0_SP130_MOUSE__chr18_1_31674360_31674500_ENSMUST00000234769__II_3464046_REVERSED	|generic|sp_Q8BIH0-2_SP130_MOUSE__chr18_1_31674360_31674500_ENSMUST00000234769__II_3464046_REVERSED	|generic|tr_A0A0R4J060_A0A0R4J060_MOUSE__chr18_1_31674360_31674500_ENSMUST00000234769_REVERSED	|generic|tr_J3QNK5_J3QNK5_MOUSE__chr18_1_31674360_31674500_ENSMUST00000234769_REVERSED|
"""index: 16150, intensity: 2904.0, mobility: 1.278"""	-0.606638	0.366746	1	VADNVLKLPDSGIKAISSASF	generic|tr_Q05BQ8_Q05BQ8_MOUSE_REVERSED	|generic|tr_A0A1W2P8G7_A0A1W2P8G7_MOUSE_REVERSED	|generic|sp_E9Q9K5_TRDN_MOUSE_REVERSED	|generic|sp_E9Q9K5-2_TRDN_MOUSE_REVERSED	|generic|sp_E9Q9K5-3_TRDN_MOUSE_REVERSED	|generic|sp_E9Q9K5-4_TRDN_MOUSE_REVERSED|
"""index: 8740, intensity: 2648.0, mobility: 1.103"""	-0.606972	0.367089	1	ERGSLTYTIMLQWTP	generic|IP_3493014_TX=10090_REVERSED|
"""index: 16876, intensity: 4441.0, mobility: 1.121"""	-0.607239	0.367179	1	ELSIRWQRRQQQQSQLGRTQEQESTTRSNVSPKTKQ	generic|IP_925895_TX=10090_REVERSED|
"""index: 15237, intensity: 10186.0, mobility: 1.015"""	-0.60757	0.367521	1	NTPRLYKRMV	generic|IP_953539_TX=10090_REVERSED|
"""index: 5414, intensity: 6730.0, mobility: 1.028"""	-0.607626	0.367863	1	EYPKEGTHTRLHIRFESPFHFAKGCLMCKYPKSGTDTIMHRQ	generic|tr_E9Q2M4_E9Q2M4_MOUSE_REVERSED	|generic|tr_Q3V232_Q3V232_MOUSE_REVERSED|
"""index: 9167, intensity: 2542.0, mobility: 1.101"""	-0.60775	0.367954	1	WIAFASLQKELHMN	generic|sp_P28665_MUG1_MOUSE__chr6_1_121850317_121850358_ENSMUST00000148563__IP_899784_REVERSED|
"""index: 12271, intensity: 3844.0, mobility: 0.825"""	-0.608053	0.368169	1	DGDFMNKL	generic|tr_A0A5F8MQ25_A0A5F8MQ25_MOUSE__chr15_1_89275453_89275521_ENSMUST00000226875_REVERSED	|generic|tr_Q6A018_Q6A018_MOUSE__chr15_1_89275453_89275521_ENSMUST00000226875_REVERSED	|generic|tr_G3X9K4_G3X9K4_MOUSE__chr15_1_89275453_89275521_ENSMUST00000226875_REVERSED	|generic|sp_Q8R3Q2_PP6R2_MOUSE__chr15_1_89275453_89275521_ENSMUST00000226875_REVERSED|
"""index: 9719, intensity: 27309.0, mobility: 0.841"""	-0.608325	0.368511	1	RLFRSAAK	generic|IP_3474246_TX=10090_REVERSED	|generic|IP_1105293_TX=10090_REVERSED	|generic|IP_1105311_TX=10090_REVERSED|
"""index: 6735, intensity: 6704.0, mobility: 0.864"""	-0.608716	0.368727	1	PGMVVPLMY	generic|tr_E9QNR9_E9QNR9_MOUSE__II_876980_REVERSED	|generic|sp_Q920N1_ODF3A_MOUSE__II_876980_REVERSED	|generic|II_876977_TX=10090_REVERSED|
"""index: 1061, intensity: 2575.0, mobility: 0.872"""	-0.608962	0.369068	1	CCLMAATERK	generic|IP_1106884_TX=10090_REVERSED|
"""index: 6002, intensity: 3643.0, mobility: 0.947"""	-0.609126	0.369283	1	KVEPMTAQDTGRQPPPPQPPPPDRS	generic|II_1010829_TX=10090_REVERSED	|generic|sp_Q6KAU4_MB12B_MOUSE_REVERSED|
"""index: 16666, intensity: 4099.0, mobility: 0.980"""	-0.609404	0.369498	1	MVLVELMKRV	generic|sp_Q91YD4_TRPM2_MOUSE__chr10_-1_77910176_77910205_ENSMUST00000140471__II_1148356_REVERSED|
"""index: 9062, intensity: 2895.0, mobility: 0.996"""	-0.60972	0.369676	1	NKFVQQRTRH	generic|tr_B9EIE8_B9EIE8_MOUSE__chr11_-1_54841132_54841200_ENSMUST00000148070__II_1136569_REVERSED	|generic|sp_Q9DA03_LYRM7_MOUSE__chr11_-1_54841132_54841200_ENSMUST00000148070__II_1136569_REVERSED	|generic|tr_D6RD13_D6RD13_MOUSE__II_1136558_REVERSED|
"""index: 9673, intensity: 2915.0, mobility: 0.996"""	-0.60993	0.369676	1	FPMKRSEETYM	generic|IP_849667_TX=10090_REVERSED|
"""index: 17841, intensity: 4995.0, mobility: 1.039"""	-0.611033	0.370017	1	YKLAGMGTGWKR	generic|IP_921913_TX=10090_REVERSED|
"""index: 15211, intensity: 3001.0, mobility: 1.178"""	-0.611034	0.370232	1	EKQKWLSSLCHTKPCSFPQSNWNEKLL	generic|IP_3485113_TX=10090_REVERSED|
"""index: 13922, intensity: 2803.0, mobility: 1.023"""	-0.611267	0.370446	1	VFLAPERRGRF	generic|chr18_1_90510175_90510381_ENSMUST00000025515_REVERSED|
"""index: 7617, intensity: 4580.0, mobility: 1.034"""	-0.611397	0.370787	1	RCSRIGDEDQILL	generic|IP_855530_TX=10090_REVERSED|
"""index: 9101, intensity: 3463.0, mobility: 1.172"""	-0.611413	0.371001	1	FMRSIRKEMKFEDL	generic|tr_Q6ZWR2_Q6ZWR2_MOUSE_REVERSED|
"""index: 8827, intensity: 2939.0, mobility: 1.173"""	-0.611584	0.371341	1	FRMKRQILHNDSLSD	generic|IP_885484_TX=10090_REVERSED|
"""index: 10541, intensity: 3567.0, mobility: 0.937"""	-0.611669	0.371555	1	PRLCQPGQRPT	generic|IP_1142797_TX=10090_REVERSED|
"""index: 5913, intensity: 2794.0, mobility: 1.025"""	-0.611848	0.371642	1	PRHPQQPMPAHTN	generic|chr12_1_112740828_112742957_ENSMUST00000101018__IP_1112119_TX=10090_REVERSED|
"""index: 18742, intensity: 2984.0, mobility: 1.079"""	-0.611968	0.37173	1	EYHKISFGKSTQKKRRFRVCALLWM	generic|IP_1149020_TX=10090_REVERSED|
"""index: 3584, intensity: 3468.0, mobility: 1.048"""	-0.612027	0.371943	1	SKRSRRMRCLQRGSGSSMIQLPPIFSPKLSLGVQITM	generic|IP_957978_TX=10090_REVERSED|
"""index: 4984, intensity: 3308.0, mobility: 0.917"""	-0.612362	0.37203	1	TLPAKVNNLLE	generic|IP_3443381_TX=10090_REVERSED|
"""index: 7759, intensity: 2621.0, mobility: 1.058"""	-0.612594	0.372243	1	KKKNIENFVSCSIT	generic|IP_1013616_TX=10090_REVERSED|
"""index: 12566, intensity: 3901.0, mobility: 0.999"""	-0.612768	0.372582	1	QKPRWPQKAL	generic|tr_Q3UUZ3_Q3UUZ3_MOUSE__II_3463008_REVERSED	|generic|tr_A0A0R4J046_A0A0R4J046_MOUSE__chr17_-1_78934571_78934855_ENSMUST00000233484__II_3463006_REVERSED	|generic|sp_P53569_CEBPZ_MOUSE__chr17_-1_78934571_78934855_ENSMUST00000233484__II_3463006_REVERSED	|generic|sp_P53569-2_CEBPZ_MOUSE_REVERSED	|generic|tr_A0A3B2WCE8_A0A3B2WCE8_MOUSE_REVERSED|
"""index: 17827, intensity: 3381.0, mobility: 1.180"""	-0.612923	0.372922	1	VKMIFQEGSNKVMSEQLSLSVNMWTGMCCGSFMVALSIAKPQK	generic|chr13_-1_11853132_11869188_ENSMUST00000021750__IP_1110092_TX=10090_REVERSED|
"""index: 8121, intensity: 21293.0, mobility: 0.843"""	-0.612956	0.373261	1	VDDELARRMVLDVV	generic|tr_A0A1L1SUD6_A0A1L1SUD6_MOUSE_REVERSED	|generic|tr_Q3ZAT3_Q3ZAT3_MOUSE_REVERSED|
"""index: 3293, intensity: 4493.0, mobility: 0.869"""	-0.612991	0.373474	1	GIWNRFFF	generic|IP_1058708_TX=10090_REVERSED|
"""index: 15661, intensity: 3657.0, mobility: 0.985"""	-0.613263	0.373813	1	PPLPEFVPVFF	generic|sp_Q6P4T2_U520_MOUSE__chr2_1_127208986_127209141_ENSMUST00000142327_REVERSED|
"""index: 17344, intensity: 5654.0, mobility: 1.085"""	-0.613292	0.374025	1	ELLNSTLTLIKGNQIQNDLQNQLDLVHSRLEW	generic|sp_Q80SU7_GVIN1_MOUSE_REVERSED	|generic|tr_L7N451_L7N451_MOUSE_REVERSED|
"""index: 7293, intensity: 5810.0, mobility: 0.921"""	-0.613385	0.374364	1	LTDLDSRLAVRHGQLLQLDPNSAVLGA	generic|sp_Q8VC30_TKFC_MOUSE__chr19_-1_10593460_10593558_ENSMUST00000236121_REVERSED	|generic|tr_A0A494BBI2_A0A494BBI2_MOUSE_REVERSED	|generic|tr_Q3UTZ4_Q3UTZ4_MOUSE__chr19_-1_10593460_10593558_ENSMUST00000236121_REVERSED	|generic|tr_A0A494BB96_A0A494BB96_MOUSE_REVERSED|
"""index: 10518, intensity: 3914.0, mobility: 0.829"""	-0.613396	0.374449	1	TRAPGPGR	generic|tr_Q3TA75_Q3TA75_MOUSE_REVERSED|
"""index: 4660, intensity: 3761.0, mobility: 0.943"""	-0.613643	0.37462	1	NKQHLEEPSDYF	generic|IP_927893_TX=10090_REVERSED|
"""index: 9862, intensity: 3612.0, mobility: 1.010"""	-0.613785	0.37462	1	LWEVGMSVVKADP	generic|sp_Q3U435_MMP25_MOUSE__II_3488709_REVERSED	|generic|tr_A0A3B2WCE2_A0A3B2WCE2_MOUSE_REVERSED	|generic|tr_A0A3B2W7R0_A0A3B2W7R0_MOUSE_REVERSED|
"""index: 14955, intensity: 6110.0, mobility: 1.026"""	-0.613883	0.37462	1	RLHRRPPPAER	generic|chr7_-1_27360098_27361720_ENSMUST00000108362_REVERSED|
"""index: 4540, intensity: 195493.0, mobility: 0.884"""	-0.614118	0.37462	1	EKCLMAVAGLFISLLVWFTSSHTGEKN	generic|sp_Q8BG19-2_TMTC4_MOUSE_REVERSED	|generic|sp_Q8BG19_TMTC4_MOUSE__chr14_-1_122919995_122920084_ENSMUST00000143189_REVERSED	|generic|tr_D6RHA9_D6RHA9_MOUSE_REVERSED|
"""index: 4452, intensity: 3835.0, mobility: 0.969"""	-0.614814	0.37462	1	FYLYGMQDAFQ	generic|sp_Q9CQG0_TMED6_MOUSE_REVERSED|
"""index: 6018, intensity: 13564.0, mobility: 0.913"""	-0.615202	0.374958	1	QIKQLEEAFMHGKETVLEMAF	generic|sp_Q9D273_MMAB_MOUSE_REVERSED	|generic|sp_Q9D273-2_MMAB_MOUSE_REVERSED	|generic|tr_Q3UQM9_Q3UQM9_MOUSE_REVERSED|
"""index: 4019, intensity: 4443.0, mobility: 0.926"""	-0.615269	0.375295	1	RIFEKSGCDM	generic|IP_900809_TX=10090_REVERSED|
"""index: 17303, intensity: 9709.0, mobility: 0.954"""	-0.615459	0.375633	1	MKKMRKMQK	generic|tr_F6U7V1_F6U7V1_MOUSE__chr13_-1_11667075_11667146_ENSMUST00000221941__II_3474813_REVERSED	|generic|sp_E9Q401_RYR2_MOUSE__chr13_-1_11667075_11667146_ENSMUST00000221941__II_3474813_REVERSED	|generic|tr_A0A1Y7VJP1_A0A1Y7VJP1_MOUSE_REVERSED|
"""index: 8213, intensity: 2512.0, mobility: 1.029"""	-0.615562	0.37597	1	MEEVESRQSQLLLEIQEMTKMK	generic|sp_Q8VIG6_TRAIP_MOUSE__II_843481_REVERSED	|generic|sp_Q8VIG6-2_TRAIP_MOUSE_REVERSED|
"""index: 3475, intensity: 2505.0, mobility: 1.001"""	-0.615653	0.376308	1	FDDDSSEITKKDI	generic|IP_3495372_TX=10090_REVERSED|
"""index: 5077, intensity: 3074.0, mobility: 0.836"""	-0.615814	0.376645	1	NEVKLVYM	generic|IP_1019435_TX=10090_REVERSED|
"""index: 10580, intensity: 2546.0, mobility: 0.782"""	-0.615911	0.376728	1	LSVNPVLFRHIL	generic|IP_1027983_TX=10090_REVERSED|
"""index: 8335, intensity: 3249.0, mobility: 1.118"""	-0.616297	0.377066	1	GSQWLSCLGKQFPRKWHFYLRSTYIHL	generic|tr_Q3U5C5_Q3U5C5_MOUSE__II_1087521_REVERSED	|generic|sp_Q99J72_ABEC3_MOUSE__II_1087521_REVERSED	|generic|sp_Q99J72-2_ABEC3_MOUSE__II_1087519_REVERSED	|generic|sp_Q99J72-3_ABEC3_MOUSE__II_3485079_REVERSED	|generic|sp_Q99J72-4_ABEC3_MOUSE__II_1087521_REVERSED	|generic|tr_E9QMH1_E9QMH1_MOUSE__II_1087521_REVERSED	|generic|tr_Q3TI69_Q3TI69_MOUSE__II_1087521_REVERSED	|generic|tr_E2D6P1_E2D6P1_MOUSE_REVERSED	|generic|tr_B9ZZS2_B9ZZS2_MOUSE_REVERSED	|generic|tr_B5T0I7_B5T0I7_MOUSE_REVERSED	|generic|tr_B5T0J0_B5T0J0_MOUSE_REVERSED	|generic|tr_B5T0I8_B5T0I8_MOUSE_REVERSED	|generic|tr_B9ZZS3_B9ZZS3_MOUSE_REVERSED|
"""index: 14206, intensity: 2874.0, mobility: 1.074"""	-0.616369	0.377276	1	RMKMMTMRMKMM	generic|IP_1070144_TX=10090_REVERSED|
"""index: 2251, intensity: 270443.0, mobility: 0.919"""	-0.616559	0.377613	1	WGLSTAALFVF	generic|IP_3477693_TX=10090_REVERSED|
"""index: 5195, intensity: 4440.0, mobility: 0.856"""	-0.616773	0.377695	1	EQIWVVFL	generic|IP_3478494_TX=10090_REVERSED|
"""index: 16772, intensity: 4970.0, mobility: 1.081"""	-0.616977	0.377733	1	ELKRSVLTLATPD	generic|sp_Q60779_DRC4_MOUSE_REVERSED	|generic|tr_A0A1D5RM05_A0A1D5RM05_MOUSE_REVERSED|
"""index: 9309, intensity: 3157.0, mobility: 1.218"""	-0.617143	0.377733	1	ELYIKWGQPDNYWVEHH	generic|IP_828522_TX=10090_REVERSED	|generic|IP_828504_TX=10090_REVERSED	|generic|IP_836734_TX=10090_REVERSED	|generic|IP_836724_TX=10090_REVERSED|
"""index: 17095, intensity: 13884.0, mobility: 1.005"""	-0.617527	0.377942	1	YFVPLAIATLW	generic|sp_Q9JJZ8_CNGA3_MOUSE_REVERSED	|generic|tr_A0A6H2E2T0_A0A6H2E2T0_MOUSE_REVERSED	|generic|tr_A0A0A6YXW9_A0A0A6YXW9_MOUSE_REVERSED|
"""index: 11823, intensity: 2710.0, mobility: 0.909"""	-0.617908	0.378278	1	SSAPAPPLCVGL	generic|chr3_1_51484381_51484443_ENSMUST00000192172_REVERSED|
"""index: 1060, intensity: 3052.0, mobility: 0.903"""	-0.618118	0.378615	1	LKMMFALQM	generic|chr6_1_34780896_34780970_ENSMUST00000115016_REVERSED|
"""index: 17680, intensity: 6675.0, mobility: 1.075"""	-0.618216	0.378951	1	ELSVTKSSWVVLP	generic|IP_3499895_TX=10090_REVERSED|
"""index: 12420, intensity: 2969.0, mobility: 0.859"""	-0.618287	0.37916	1	KHGHVFMCML	generic|IP_3462927_TX=10090_REVERSED|
"""index: 6811, intensity: 10218.0, mobility: 0.929"""	-0.61845	0.379368	1	DSGDLVLYINM	generic|tr_F6VQX8_F6VQX8_MOUSE__II_1066183_REVERSED	|generic|sp_P04186_CFAB_MOUSE_REVERSED	|generic|tr_B8JJM5_B8JJM5_MOUSE_REVERSED	|generic|tr_Q3UAS8_Q3UAS8_MOUSE_REVERSED	|generic|tr_F6XQ00_F6XQ00_MOUSE_REVERSED	|generic|tr_B8JJM6_B8JJM6_MOUSE_REVERSED	|generic|tr_B8JJN0_B8JJN0_MOUSE_REVERSED|
"""index: 10588, intensity: 3503.0, mobility: 0.950"""	-0.618575	0.379577	1	VITDASFESIRSIPPMLNQ	generic|tr_Q673W3_Q673W3_MOUSE_REVERSED	|generic|sp_P83555_KI3L1_MOUSE_REVERSED|
"""index: 5826, intensity: 34047.0, mobility: 0.993"""	-0.619025	0.379785	1	NDGYCCHQAALTTSELSLMSRICYR	generic|sp_A2ATD1_ISM1_MOUSE_REVERSED	|generic|tr_V9GXR4_V9GXR4_MOUSE_REVERSED|
"""index: 10854, intensity: 3486.0, mobility: 0.841"""	-0.619239	0.379993	1	TSRTSVPPD	generic|IP_997811_TX=10090_REVERSED|
"""index: 17862, intensity: 4334.0, mobility: 0.982"""	-0.619699	0.380329	1	VRIYHRQSHGA	generic|IP_969104_TX=10090_REVERSED|
"""index: 13214, intensity: 15429.0, mobility: 1.017"""	-0.619765	0.380362	1	RRAVMNRLTLI	generic|IP_1073900_TX=10090_REVERSED|
"""index: 4560, intensity: 2692.0, mobility: 1.117"""	-0.619913	0.380362	1	QMTVLRWGQSNMKWCFSDWLSLTSTEGL	generic|IP_1105159_TX=10090_REVERSED|
"""index: 13782, intensity: 3072.0, mobility: 0.879"""	-0.620162	0.38057	1	LPAKQREA	generic|IP_1148025_TX=10090_REVERSED|
"""index: 17204, intensity: 3336.0, mobility: 1.109"""	-0.620449	0.380729	1	QFKQLSAQKIVRT	generic|tr_B1ASC2_B1ASC2_MOUSE__II_960333_REVERSED	|generic|sp_Q99LH1_NOG2_MOUSE__II_960330_REVERSED	|generic|tr_Q3UJL0_Q3UJL0_MOUSE__II_960330_REVERSED	|generic|tr_P70410_P70410_MOUSE_REVERSED	|generic|tr_Q3V3N5_Q3V3N5_MOUSE_REVERSED|
"""index: 17451, intensity: 6777.0, mobility: 1.049"""	-0.620462	0.380729	1	GRHRLSEAKNEL	generic|IP_856536_TX=10090_REVERSED|
"""index: 11502, intensity: 2524.0, mobility: 1.087"""	-0.62087	0.381064	1	ESELLRAGPVSTGPV	generic|chr1_1_127205243_127205398_ENSMUST00000038361_REVERSED	|generic|chr1_1_127205165_127205398_ENSMUST00000038361_REVERSED	|generic|chr1_1_127205321_127205398_ENSMUST00000038361_REVERSED|
"""index: 6141, intensity: 37942.0, mobility: 1.115"""	-0.620979	0.381398	1	LTASKEQFWAEADRRNQEALAEYEARMNNLLVTLDVGPAANM	generic|sp_A6BLY7_K1C28_MOUSE_REVERSED|
"""index: 265, intensity: 2551.0, mobility: 0.994"""	-0.620981	0.381733	1	EANCLDEKCCFSKV	generic|IP_1078681_TX=10090_REVERSED	|generic|IP_1078685_TX=10090_REVERSED|
"""index: 12252, intensity: 2571.0, mobility: 1.022"""	-0.621015	0.38194	1	MLWSRLERHIV	generic|IP_827653_TX=10090_REVERSED|
"""index: 16764, intensity: 7245.0, mobility: 1.114"""	-0.621518	0.382146	1	PGGGSGGTGEVAATAAAVAAAAAARSHALRERERARAQAAYGYPMHSN	generic|sp_Q61423_KCNA4_MOUSE_REVERSED|
"""index: 5368, intensity: 12247.0, mobility: 0.915"""	-0.621829	0.382481	1	ALPAKMDKSESAYTLSSLGQLRD	generic|sp_Q8VE09_TT39C_MOUSE__chr18_1_12695295_12695594_ENSMUST00000234974__II_3463822_REVERSED	|generic|tr_G3X8X1_G3X8X1_MOUSE__chr18_1_12695295_12695594_ENSMUST00000234974__II_3463822_REVERSED	|generic|tr_A0A3Q4EGC9_A0A3Q4EGC9_MOUSE__chr18_1_12695295_12695594_ENSMUST00000234974__II_3463822_REVERSED	|generic|tr_A0A3Q4EGM1_A0A3Q4EGM1_MOUSE__chr18_1_12695295_12695594_ENSMUST00000234974__II_3463822_REVERSED|
"""index: 9889, intensity: 2736.0, mobility: 0.985"""	-0.62186	0.382815	1	FVWYICCELFV	generic|tr_G3UWR4_G3UWR4_MOUSE__chr2_1_157561557_157561634_ENSMUST00000173595_REVERSED|
"""index: 8907, intensity: 2757.0, mobility: 1.037"""	-0.622347	0.383149	1	QSSDSLSDERRRAEELMQASKKKEVQEKH	generic|tr_V9GXL1_V9GXL1_MOUSE__chr6_-1_119694567_119694731_ENSMUST00000185139__II_912577_REVERSED	|generic|II_912549_TX=10090_REVERSED	|generic|tr_V9GXH3_V9GXH3_MOUSE__chr6_-1_119694567_119694731_ENSMUST00000185139_REVERSED	|generic|tr_V9GXF0_V9GXF0_MOUSE__chr6_-1_119694567_119694731_ENSMUST00000185139_REVERSED	|generic|tr_V9GXP8_V9GXP8_MOUSE__chr6_-1_119694567_119694731_ENSMUST00000185139_REVERSED	|generic|tr_F8VPM7_F8VPM7_MOUSE__chr6_-1_119694567_119694731_ENSMUST00000185139_REVERSED	|generic|sp_Q99MI1_RB6I2_MOUSE__chr6_-1_119694567_119694731_ENSMUST00000185139_REVERSED	|generic|sp_Q99MI1-2_RB6I2_MOUSE__chr6_-1_119694567_119694731_ENSMUST00000185139_REVERSED	|generic|chr6_-1_119722155_119722304_ENSMUST00000185139_REVERSED	|generic|tr_V9GWT6_V9GWT6_MOUSE__chr6_-1_119694567_119694731_ENSMUST00000185139_REVERSED	|generic|tr_V9GX53_V9GX53_MOUSE__chr6_-1_119694567_119694731_ENSMUST00000185139_REVERSED|
"""index: 5035, intensity: 3756.0, mobility: 1.050"""	-0.622892	0.383484	1	QYSYRMGQQPRYRPFLGPHPGNAQFG	generic|sp_E9Q2Z1_CECR2_MOUSE__II_912294_REVERSED	|generic|sp_E9Q2Z1-2_CECR2_MOUSE__II_912294_REVERSED|
"""index: 10413, intensity: 5807.0, mobility: 1.004"""	-0.622912	0.383818	1	RQNMSASVDVALL	generic|tr_Q80W12_Q80W12_MOUSE_REVERSED	|generic|tr_Q3TJ75_Q3TJ75_MOUSE__chr1_-1_143757742_143757873_ENSMUST00000018343_REVERSED	|generic|tr_Q8R562_Q8R562_MOUSE__chr1_-1_143757742_143757873_ENSMUST00000018343_REVERSED|
"""index: 3416, intensity: 3534.0, mobility: 1.007"""	-0.622944	0.384024	1	LSQKEEFTQCWCCLCSKFC	generic|tr_Q8K1V9_Q8K1V9_MOUSE_REVERSED	|generic|sp_P48302_EDNRB_MOUSE_REVERSED|
"""index: 13233, intensity: 3698.0, mobility: 0.873"""	-0.622977	0.384358	1	QLFMSHTTRE	generic|chr15_1_39345602_39437172_ENSMUST00000082054__IP_1085841_TX=10090_REVERSED	|generic|chr15_1_39345596_39437172_ENSMUST00000082054__IP_1085841_TX=10090_REVERSED	|generic|IP_2454037_TX=10090_REVERSED|
"""index: 7917, intensity: 6752.0, mobility: 0.984"""	-0.622991	0.384693	1	SSVLASSAVSSVKDVIAQKMYREVAQLMTGDTIRCLA	generic|sp_Q9QXK3_COPG2_MOUSE_REVERSED	|generic|sp_Q9QXK3-2_COPG2_MOUSE_REVERSED	|generic|sp_Q9QXK3-3_COPG2_MOUSE_REVERSED	|generic|sp_Q9QXK3-4_COPG2_MOUSE_REVERSED|
"""index: 12364, intensity: 4740.0, mobility: 0.830"""	-0.622999	0.384898	1	GPLGLTMLQ	generic|IP_962454_TX=10090_REVERSED|
"""index: 7598, intensity: 3334.0, mobility: 0.995"""	-0.623223	0.385104	1	CMHNHDNQPPFK	generic|sp_Q61088_FZD4_MOUSE_REVERSED	|generic|tr_Q8BLL2_Q8BLL2_MOUSE_REVERSED	|generic|tr_Q8BKS3_Q8BKS3_MOUSE_REVERSED|
"""index: 2761, intensity: 2904.0, mobility: 0.935"""	-0.623439	0.385438	1	SWWTSRCRK	generic|IP_1054052_TX=10090_REVERSED|
"""index: 2915, intensity: 3724.0, mobility: 0.946"""	-0.623506	0.385772	1	NIDSVQVKITHQTTLRPTGMDSVTITINYE	generic|tr_Q925M5_Q925M5_MOUSE_REVERSED	|generic|tr_Q3TUJ6_Q3TUJ6_MOUSE_REVERSED	|generic|tr_Q8CBE8_Q8CBE8_MOUSE_REVERSED	|generic|tr_Q8CE07_Q8CE07_MOUSE_REVERSED	|generic|tr_Q91XZ6_Q91XZ6_MOUSE_REVERSED|
"""index: 5593, intensity: 5887.0, mobility: 1.123"""	-0.623843	0.386106	1	VLYSSLSHQAPLWSPSYKWPWWSREKLATTSLFFPSGSVSSCWC	generic|IP_1070669_TX=10090_REVERSED|
"""index: 3495, intensity: 3087.0, mobility: 1.029"""	-0.623889	0.38644	1	AYEEEEPTLHRK	generic|sp_P41230_KDM5C_MOUSE__chr2_1_104817579_104817608_None_REVERSED	|generic|sp_P41230-2_KDM5C_MOUSE__chr2_1_104817579_104817608_None_REVERSED	|generic|sp_P41230-3_KDM5C_MOUSE__chr2_1_104817579_104817608_None_REVERSED|
"""index: 9108, intensity: 2648.0, mobility: 1.031"""	-0.624061	0.386774	1	EILFFMHSWKKNDREGSSDDRVQ	generic|tr_Q3U8U1_Q3U8U1_MOUSE_REVERSED|
"""index: 12065, intensity: 13263.0, mobility: 1.013"""	-0.62411	0.387108	1	QLPFEPPKPLQY	generic|IP_884268_TX=10090_REVERSED|
"""index: 8604, intensity: 5792.0, mobility: 0.869"""	-0.624118	0.387442	1	PKEGTHTRQHIILKTKER	generic|tr_A2AE21_A2AE21_MOUSE_REVERSED	|generic|tr_Q8C6W5_Q8C6W5_MOUSE_REVERSED|
"""index: 5522, intensity: 134099.0, mobility: 1.013"""	-0.624265	0.387776	1	RLQIDSQIESGGASIGFANHAGDMPHQEMDQQAMQHSSK	generic|sp_Q2EG98-4_PK1L3_MOUSE__II_3453552_REVERSED	|generic|sp_Q2EG98-7_PK1L3_MOUSE__II_3454891_REVERSED	|generic|sp_Q2EG98_PK1L3_MOUSE_REVERSED	|generic|sp_Q2EG98-3_PK1L3_MOUSE_REVERSED	|generic|sp_Q2EG98-5_PK1L3_MOUSE_REVERSED|
"""index: 17154, intensity: 6264.0, mobility: 1.069"""	-0.624277	0.38811	1	LPLVLHCMKSRF	generic|IP_1115192_TX=10090_REVERSED|
"""index: 825, intensity: 4422.0, mobility: 0.785"""	-0.624298	0.388444	1	FAPTLTPMS	generic|tr_B9EKS2_B9EKS2_MOUSE__chr18_1_34828971_34829033_ENSMUST00000225195__II_3463446_REVERSED	|generic|sp_Q6ZPY7_KDM3B_MOUSE__chr18_1_34828971_34829033_ENSMUST00000225195__II_3463446_REVERSED	|generic|sp_Q6ZPY7-2_KDM3B_MOUSE_REVERSED	|generic|tr_A0A286YDJ6_A0A286YDJ6_MOUSE__chr18_1_34828971_34829033_ENSMUST00000225195_REVERSED|
"""index: 11490, intensity: 3275.0, mobility: 0.947"""	-0.624321	0.388518	1	NGAKKVTKKSH	generic|tr_A0A2R8VK26_A0A2R8VK26_MOUSE__II_1082280_REVERSED|
"""index: 3403, intensity: 3207.0, mobility: 1.196"""	-0.624421	0.388796	1	SYPRKRSDSKKYSDGQHRDKHHDHYQSLHRDSS	generic|sp_P40201_CHD1_MOUSE__II_1070814_REVERSED|
"""index: 4297, intensity: 2741.0, mobility: 0.817"""	-0.624486	0.388796	1	TKVTRVSM	generic|IP_1113969_TX=10090_REVERSED	|generic|IP_1113973_TX=10090_REVERSED|
"""index: 18169, intensity: 2826.0, mobility: 1.250"""	-0.625084	0.38913	1	LLLLLWQLKRVK	generic|IP_828280_TX=10090_REVERSED|
"""index: 8424, intensity: 5238.0, mobility: 0.966"""	-0.625132	0.389277	1	EMELNKHDEKI	generic|IP_3481320_TX=10090_REVERSED|
"""index: 17028, intensity: 11431.0, mobility: 1.098"""	-0.625439	0.389277	1	KDDEDIELPVAILKQFAKKMKERDGIAFCSLILN	generic|tr_F6QZ23_F6QZ23_MOUSE__chr14_1_57455513_57455551_ENSMUST00000171682__II_1094501_REVERSED	|generic|tr_G3X9Z7_G3X9Z7_MOUSE__chr14_1_57455513_57455551_ENSMUST00000171682__II_1094500_REVERSED	|generic|sp_Q61371_IFT88_MOUSE__chr14_1_57455513_57455551_ENSMUST00000171682__II_1094500_REVERSED|
"""index: 1926, intensity: 3062.0, mobility: 0.813"""	-0.626809	0.38961	1	TSGFPLLSPLLPRDFLSVS	generic|IP_1053394_TX=10090_REVERSED|
"""index: 8480, intensity: 3232.0, mobility: 0.927"""	-0.626984	0.389814	1	NIGDSIRQLEE	generic|tr_E9QLA5_E9QLA5_MOUSE_REVERSED	|generic|sp_Q0GNC1_INF2_MOUSE_REVERSED	|generic|sp_Q0GNC1-3_INF2_MOUSE_REVERSED|
"""index: 14874, intensity: 3797.0, mobility: 1.146"""	-0.627444	0.390146	1	IDVFGHLNCLYERMKMVMQSRLRLNYQMQFSR	generic|sp_Q8BIP0_SYDM_MOUSE__chr1_-1_161069076_161069138_ENSMUST00000162654__II_1028149_REVERSED	|generic|II_1028145_TX=10090_REVERSED	|generic|II_1028146_TX=10090_REVERSED	|generic|II_1028153_TX=10090_REVERSED|
"""index: 85, intensity: 4645.0, mobility: 0.993"""	-0.627731	0.390163	1	ESSLDDMDSLDFTV	generic|tr_A0A1L1SUF9_A0A1L1SUF9_MOUSE__II_3505328_REVERSED	|generic|sp_Q5DU05_CE164_MOUSE_REVERSED	|generic|sp_Q5DU05-2_CE164_MOUSE_REVERSED	|generic|sp_Q5DU05-3_CE164_MOUSE_REVERSED	|generic|tr_A0A1L1SSA4_A0A1L1SSA4_MOUSE_REVERSED	|generic|tr_D3YVU3_D3YVU3_MOUSE_REVERSED|
"""index: 3230, intensity: 3603.0, mobility: 0.975"""	-0.627908	0.390163	1	AKVWEDADGEEIVELWEGETITLEDE	generic|sp_Q6PFY1_FCSD1_MOUSE_REVERSED	|generic|sp_Q6PFY1-2_FCSD1_MOUSE_REVERSED|
"""index: 6073, intensity: 12048.0, mobility: 1.022"""	-0.628973	0.390365	1	KQWMGKFYTANVLVLKTMSDVVGVAFLEQIKEETQGKVWQN	generic|sp_Q5SV42_ILEUC_MOUSE__II_3507851_REVERSED|
"""index: 2323, intensity: 6637.0, mobility: 0.887"""	-0.629515	0.390698	1	MVPLSQFICASCPPWQRSQYMLSRR	generic|IP_3455749_TX=10090_REVERSED|
"""index: 7842, intensity: 9293.0, mobility: 1.125"""	-0.629698	0.39103	1	RKIFNGHFVPQRIEHDKMLYLSMMFSK	generic|IP_989673_TX=10090_REVERSED|
"""index: 8211, intensity: 2758.0, mobility: 1.178"""	-0.629737	0.391362	1	CHCLLCLPPSLASPFFPSL	generic|IP_1063820_TX=10090_REVERSED|
"""index: 5001, intensity: 3681.0, mobility: 0.799"""	-0.629804	0.391564	1	STDTITITITTTIAR	generic|chr8_1_45795848_45796069_ENSMUST00000171337__IP_864239_TX=10090_REVERSED|
"""index: 16275, intensity: 3895.0, mobility: 1.015"""	-0.630059	0.391578	1	VYVYIYVYIN	generic|IP_954471_TX=10090_REVERSED|
"""index: 12504, intensity: 2879.0, mobility: 1.000"""	-0.630113	0.391578	1	IELYIHVKNISMLLYMEDKS	generic|IP_3499016_TX=10090_REVERSED|
"""index: 4494, intensity: 3146.0, mobility: 0.888"""	-0.630971	0.39191	1	VSGRSNTLSPASFSGNSLRASLGTKPSSCP	generic|tr_Q3UU38_Q3UU38_MOUSE__chr17_-1_79012585_79012674_ENSMUST00000130070__II_1064229_REVERSED	|generic|tr_Q5FWX6_Q5FWX6_MOUSE__II_1064239_REVERSED	|generic|sp_Q8K1Y2_KPCD3_MOUSE__II_1064239_REVERSED|
"""index: 2346, intensity: 115161.0, mobility: 0.903"""	-0.631145	0.392241	1	WGLSTAALFVF	generic|IP_3477693_TX=10090_REVERSED|
"""index: 13637, intensity: 32636.0, mobility: 1.037"""	-0.631397	0.392443	1	ILYRLLYLQD	generic|IP_927412_TX=10090_REVERSED|
"""index: 8821, intensity: 2842.0, mobility: 1.080"""	-0.632031	0.392585	1	FPSADQVNMQNRP	generic|IP_1002090_TX=10090_REVERSED|
"""index: 2250, intensity: 2601.0, mobility: 0.946"""	-0.632179	0.392585	1	ININMQPARLF	generic|sp_Q8BWW9_PKN2_MOUSE__chr3_-1_142803550_142803729_ENSMUST00000173913__II_974507_REVERSED	|generic|sp_Q8BWW9-2_PKN2_MOUSE__chr3_-1_142803550_142803729_ENSMUST00000173913__II_974507_REVERSED	|generic|II_974495_TX=10090_REVERSED	|generic|II_974503_TX=10090_REVERSED	|generic|tr_G3UXH4_G3UXH4_MOUSE__chr3_-1_142803550_142803729_ENSMUST00000173913_REVERSED	|generic|tr_G3UZM9_G3UZM9_MOUSE__chr3_-1_142803550_142803729_ENSMUST00000173913_REVERSED	|generic|sp_Q8BWW9-3_PKN2_MOUSE__chr3_-1_142803550_142803729_ENSMUST00000173913_REVERSED|
"""index: 11522, intensity: 3907.0, mobility: 0.832"""	-0.632882	0.392916	1	ERLNGAPI	generic|sp_A2AEP0_OBP1B_MOUSE_REVERSED|
"""index: 16329, intensity: 4239.0, mobility: 1.017"""	-0.633244	0.392999	1	VREGRHRVQGN	generic|IP_2482638_TX=10090_REVERSED|
"""index: 8913, intensity: 3100.0, mobility: 0.843"""	-0.633281	0.392999	1	LDAERKKT	generic|sp_Q8VIG1_REST_MOUSE_REVERSED	|generic|tr_Q60694_Q60694_MOUSE_REVERSED|
"""index: 14443, intensity: 5969.0, mobility: 1.113"""	-0.633411	0.392999	1	QLLWKERLVKSKSHQLLLVQEDLQRRKGEIE	generic|sp_Q8BR92_PALM2_MOUSE__chr4_1_57647996_57648124_ENSMUST00000142556__II_962665_REVERSED	|generic|tr_F7AA26_F7AA26_MOUSE__chr4_1_57856887_57857045_ENSMUST00000098066__II_962652_REVERSED	|generic|tr_G3X9P1_G3X9P1_MOUSE__chr4_1_57647996_57648124_ENSMUST00000142556_REVERSED	|generic|tr_Q3UZT2_Q3UZT2_MOUSE__chr4_1_57647996_57648124_ENSMUST00000142556_REVERSED|
"""index: 16161, intensity: 5930.0, mobility: 0.935"""	-0.63456	0.393329	1	RAEYISLRE	generic|sp_Q8R0W0_EPIPL_MOUSE_REVERSED	|generic|tr_A0A2I3BRT4_A0A2I3BRT4_MOUSE_REVERSED|
"""index: 10718, intensity: 2547.0, mobility: 0.783"""	-0.634632	0.393659	1	KMGHVGPI	generic|tr_B2RQQ8_B2RQQ8_MOUSE__chr8_1_11441308_11441355_ENSMUST00000146219_REVERSED|
"""index: 5447, intensity: 7069.0, mobility: 1.113"""	-0.635051	0.393989	1	QFSQLPNHEMEQLQLYKDVMIYFIVRYGPMFFKSASQLFPD	generic|sp_Q2NKH9_GL6D1_MOUSE_REVERSED|
"""index: 11492, intensity: 6338.0, mobility: 0.868"""	-0.635148	0.394059	1	SNIILGKW	generic|IP_3461981_TX=10090_REVERSED|
"""index: 6929, intensity: 2511.0, mobility: 1.243"""	-0.635706	0.394259	1	DTWLQNILESNEEKLQ	generic|sp_Q8C804_SPICE_MOUSE__chr6_-1_28126044_28126073_ENSMUST00000115323_REVERSED	|generic|tr_Q3TNS9_Q3TNS9_MOUSE__chr16_1_44369926_44370024_ENSMUST00000152425_REVERSED|
"""index: 2635, intensity: 26287.0, mobility: 1.103"""	-0.636043	0.394459	1	IYFALSQIASNWHM	generic|IP_944053_TX=10090_REVERSED|
"""index: 16320, intensity: 3370.0, mobility: 0.938"""	-0.636344	0.394529	1	FASILVMPQW	generic|chr18_1_10798380_10800087_ENSMUST00000052838__IP_1057897_TX=10090_REVERSED	|generic|chr18_1_10798365_10800087_ENSMUST00000052838__IP_1057897_TX=10090_REVERSED|
"""index: 12051, intensity: 2951.0, mobility: 1.247"""	-0.636557	0.394728	1	RLMSELPEVPVVPEETAWHT	generic|sp_Q8VHX6_FLNC_MOUSE_REVERSED|
"""index: 2053, intensity: 5058.0, mobility: 0.867"""	-0.636749	0.394797	1	RSLVNIPFH	generic|tr_S4R1R7_S4R1R7_MOUSE_REVERSED|
"""index: 8819, intensity: 2574.0, mobility: 0.887"""	-0.637151	0.394997	1	MLNYKMVFKTFRHCLF	generic|sp_Q6PEB6_PHOCN_MOUSE__chr1_1_55150176_55150229_ENSMUST00000161122__II_1039268_REVERSED	|generic|tr_E0CYJ0_E0CYJ0_MOUSE__chr1_1_55150176_55150229_ENSMUST00000161122__II_1039268_REVERSED	|generic|tr_G8JL35_G8JL35_MOUSE__chr1_1_55150176_55150229_ENSMUST00000161122__II_1039278_REVERSED	|generic|II_1039275_TX=10090_REVERSED	|generic|tr_E0CXA9_E0CXA9_MOUSE__chr1_1_55150176_55150229_ENSMUST00000161122_REVERSED|
"""index: 6648, intensity: 6463.0, mobility: 1.041"""	-0.637316	0.395326	1	SIFSTVGHGVGQSRRVQLTYLY	generic|chr7_1_143845450_143845677_ENSMUST00000145471_REVERSED|
"""index: 9899, intensity: 3028.0, mobility: 0.999"""	-0.6374	0.395395	1	MNMMKNMMKTK	generic|IP_901326_TX=10090_REVERSED|
"""index: 5737, intensity: 6798.0, mobility: 1.039"""	-0.637568	0.395724	1	DWLRPSTGRQPGDV	generic|tr_A0A571BFB5_A0A571BFB5_MOUSE__II_909664_REVERSED	|generic|sp_Q8C3L1_SSUH2_MOUSE_REVERSED|
"""index: 1024, intensity: 2621.0, mobility: 0.852"""	-0.637686	0.396053	1	MRLASEADR	generic|tr_Q8BI02_Q8BI02_MOUSE__II_964767_REVERSED	|generic|tr_Q8CFH8_Q8CFH8_MOUSE_REVERSED	|generic|sp_E9Q1U1_CC171_MOUSE_REVERSED	|generic|sp_E9Q1U1-2_CC171_MOUSE_REVERSED|
"""index: 9192, intensity: 3373.0, mobility: 1.120"""	-0.637711	0.396319	1	PLEPSQMRLREQHR	generic|sp_Q80U72-4_SCRIB_MOUSE__II_1084068_REVERSED	|generic|II_3484653_TX=10090_REVERSED	|generic|sp_Q80U72_SCRIB_MOUSE_REVERSED	|generic|sp_Q80U72-2_SCRIB_MOUSE_REVERSED	|generic|sp_Q80U72-3_SCRIB_MOUSE_REVERSED|
"""index: 12494, intensity: 5347.0, mobility: 0.995"""	-0.63777	0.396319	1	WSPAPIQLPHMPLLGMSHMPSYH	generic|sp_B2RX14_TUT4_MOUSE__II_958627_REVERSED	|generic|II_958622_TX=10090_REVERSED	|generic|tr_A2A8R7_A2A8R7_MOUSE_REVERSED|
"""index: 1477, intensity: 3140.0, mobility: 0.810"""	-0.638015	0.396456	1	TARTMRWVSGSNLSPLE	generic|IP_1059383_TX=10090_REVERSED|
"""index: 2205, intensity: 3306.0, mobility: 0.929"""	-0.638135	0.396456	1	ADQNGTGQCGEEP	generic|IP_839023_TX=10090_REVERSED|
"""index: 6093, intensity: 3220.0, mobility: 0.806"""	-0.639036	0.396784	1	YRAQEGTGIFEEAHGLYL	generic|tr_Q8C228_Q8C228_MOUSE_REVERSED	|generic|tr_Q80TE1_Q80TE1_MOUSE_REVERSED	|generic|tr_Q3UU43_Q3UU43_MOUSE_REVERSED|
"""index: 4672, intensity: 11431.0, mobility: 0.975"""	-0.639174	0.396851	1	CVCLICVSEEKVKAQHIYSHQSSPFW	generic|chr11_-1_51709004_51712242_ENSMUST00000109097_REVERSED|
"""index: 2104, intensity: 2748.0, mobility: 0.932"""	-0.639546	0.397179	1	VCSGPCVGTALEL	generic|IP_2449490_TX=10090_REVERSED|
"""index: 9754, intensity: 3817.0, mobility: 0.973"""	-0.639635	0.397377	1	FYYIKPMSVTD	generic|IP_979740_TX=10090_REVERSED|
"""index: 560, intensity: 3417.0, mobility: 0.862"""	-0.639673	0.397511	1	ISMQVQMEQ	generic|IP_1104078_TX=10090_REVERSED|
"""index: 3182, intensity: 2502.0, mobility: 0.977"""	-0.63971	0.397511	1	SHSIFVGILSTFLEPASGGAAMFT	generic|tr_Q91WD8_Q91WD8_MOUSE__IP_964542_REVERSED|
"""index: 5175, intensity: 2989.0, mobility: 0.937"""	-0.640008	0.397839	1	DKYAPQIVVGH	generic|tr_E9PZI9_E9PZI9_MOUSE__II_1075151_REVERSED	|generic|tr_Q05D16_Q05D16_MOUSE__II_1075151_REVERSED	|generic|chr16_-1_45396955_45397212_ENSMUST00000167355_REVERSED	|generic|tr_Q80VX2_Q80VX2_MOUSE__chr16_-1_45392246_45392368_ENSMUST00000167355_REVERSED	|generic|tr_E9QMY1_E9QMY1_MOUSE_REVERSED	|generic|sp_O54901_OX2G_MOUSE_REVERSED|
"""index: 12567, intensity: 2661.0, mobility: 1.079"""	-0.640064	0.398103	1	QYRAVEEYTLLVQS	generic|tr_Q6XE40_Q6XE40_MOUSE__II_1126204_REVERSED	|generic|sp_O88910_MPP3_MOUSE_REVERSED|
"""index: 6285, intensity: 18545.0, mobility: 1.055"""	-0.64021	0.398103	1	ERDPNPINELIMKAQQFHKSA	generic|sp_Q6PHQ8_NAA35_MOUSE__chr13_1_59595351_59595386_ENSMUST00000225670__II_1108419_REVERSED|
"""index: 2485, intensity: 3587.0, mobility: 0.916"""	-0.640516	0.398366	1	PDVPNQAMIPR	generic|tr_A0A5K1VVQ9_A0A5K1VVQ9_MOUSE__chr19_-1_7374046_7374075_ENSMUST00000237653__II_1006392_REVERSED	|generic|sp_A2ASS6_TITIN_MOUSE__chr19_-1_7374046_7374075_ENSMUST00000237653__II_1006392_REVERSED	|generic|sp_A2ASS6-2_TITIN_MOUSE__chr19_-1_7374046_7374075_ENSMUST00000237653__II_1006392_REVERSED	|generic|tr_A0A5K1VVQ1_A0A5K1VVQ1_MOUSE__chr19_-1_7374046_7374075_ENSMUST00000237653__II_1006392_REVERSED	|generic|tr_E9Q8K5_E9Q8K5_MOUSE__chr19_-1_7374046_7374075_ENSMUST00000237653__II_1006392_REVERSED	|generic|tr_E9Q8N1_E9Q8N1_MOUSE__chr19_-1_7374046_7374075_ENSMUST00000237653__II_1006392_REVERSED|
"""index: 5288, intensity: 11481.0, mobility: 1.005"""	-0.640548	0.398366	1	LVAPHIVMWSRM	generic|IP_989825_TX=10090_REVERSED|
"""index: 3325, intensity: 3391.0, mobility: 0.897"""	-0.640935	0.398693	1	TKVNLITTRMWATWPLVPAWRR	generic|IP_916960_TX=10090_REVERSED	|generic|IP_916969_TX=10090_REVERSED|
"""index: 3726, intensity: 2699.0, mobility: 0.792"""	-0.641044	0.398889	1	PFVVTLVACPSVFVTS	generic|IP_857926_TX=10090_REVERSED|
"""index: 2386, intensity: 326080.0, mobility: 0.916"""	-0.641429	0.399086	1	STSVTLAKAGIY	generic|chr7_-1_65513195_65513317_ENSMUST00000206228__IP_887943_TX=10090_REVERSED	|generic|IP_887945_TX=10090_REVERSED|
"""index: 6435, intensity: 10341.0, mobility: 1.054"""	-0.641547	0.399347	1	GYYINVNEFQIFCALDRSTKT	generic|tr_B1AYC9_B1AYC9_MOUSE_REVERSED|
"""index: 16107, intensity: 2822.0, mobility: 0.914"""	-0.641903	0.399347	1	LIALAHMPIRIQST	generic|IP_863224_TX=10090_REVERSED|
"""index: 10267, intensity: 2985.0, mobility: 1.175"""	-0.642199	0.399413	1	FDTQLGLQGRVCLHEST	generic|IP_3456080_TX=10090_REVERSED|
"""index: 12941, intensity: 3696.0, mobility: 1.064"""	-0.642501	0.399739	1	QRWGGRPGLSIFCW	generic|tr_B2RS62_B2RS62_MOUSE__II_862615_REVERSED	|generic|II_862617_TX=10090_REVERSED|
"""index: 2501, intensity: 2904.0, mobility: 0.968"""	-0.642615	0.400065	1	KCFYFNSPCVQP	generic|sp_P35459_LY6D_MOUSE__II_1084343_REVERSED|
"""index: 11589, intensity: 5349.0, mobility: 0.869"""	-0.642706	0.400391	1	KTKELSVEK	generic|IP_3475509_TX=10090_REVERSED|
"""index: 1994, intensity: 3910.0, mobility: 0.892"""	-0.642739	0.400587	1	NLMGTVSEVEN	generic|tr_E9QPE7_E9QPE7_MOUSE_REVERSED	|generic|tr_A0A338P6K2_A0A338P6K2_MOUSE_REVERSED	|generic|sp_O08638_MYH11_MOUSE_REVERSED	|generic|sp_O08638-2_MYH11_MOUSE_REVERSED	|generic|tr_A0A2R8VHF9_A0A2R8VHF9_MOUSE_REVERSED	|generic|tr_Q69ZX3_Q69ZX3_MOUSE_REVERSED|
"""index: 4062, intensity: 5278.0, mobility: 1.061"""	-0.64286	0.400913	1	RIFKLLDGVTDQYPTKKRKEYFHNMEDMVNKDIKSTWQAFS	generic|tr_S4UWW3_S4UWW3_MOUSE__chr1_1_153758554_153758592_ENSMUST00000182131_REVERSED|
"""index: 4790, intensity: 3708.0, mobility: 1.031"""	-0.643096	0.401239	1	QPMPFGSVESMVTE	generic|tr_Q543N4_Q543N4_MOUSE_REVERSED	|generic|sp_O54825_BYST_MOUSE_REVERSED|
"""index: 1620, intensity: 2872.0, mobility: 0.826"""	-0.643191	0.401565	1	HHHDTVLLLYPPSCH	generic|chr7_-1_19633549_19633839_ENSMUST00000055242__IP_892007_TX=10090_REVERSED|
"""index: 12691, intensity: 5530.0, mobility: 1.103"""	-0.643356	0.40189	1	YVSVAGIDKGNEYVW	generic|IP_990052_TX=10090_REVERSED|
"""index: 9341, intensity: 5262.0, mobility: 0.908"""	-0.643386	0.402085	1	EMLNLVMFR	generic|IP_839424_TX=10090_REVERSED|
"""index: 17857, intensity: 4321.0, mobility: 1.044"""	-0.643573	0.40228	1	RARVCVRYQPY	generic|IP_1136498_TX=10090_REVERSED|
"""index: 7749, intensity: 6019.0, mobility: 0.956"""	-0.643709	0.402606	1	MLENRLEVHQT	generic|IP_3474827_TX=10090_REVERSED|
"""index: 1425, intensity: 2680.0, mobility: 0.996"""	-0.643732	0.402932	1	KRQNVFYQIDK	generic|tr_A0A494BAM6_A0A494BAM6_MOUSE_REVERSED	|generic|tr_Q4FJU4_Q4FJU4_MOUSE__chr18_1_77835173_77835229_ENSMUST00000238172_REVERSED	|generic|tr_Q3U4E4_Q3U4E4_MOUSE__chr18_1_77835173_77835229_ENSMUST00000238172_REVERSED	|generic|sp_Q99M15_PPIP2_MOUSE__chr18_1_77835173_77835229_ENSMUST00000238172_REVERSED|
"""index: 3742, intensity: 8538.0, mobility: 1.023"""	-0.643851	0.403126	1	QMARLRERDQKLVSAADRSPVQYTMMVRQDANAMLLWIPDQL	generic|tr_Q8CHR1_Q8CHR1_MOUSE__chr11_1_69103202_69103261_ENSMUST00000142392_REVERSED	|generic|tr_Q6A060_Q6A060_MOUSE__chr11_1_69103202_69103261_ENSMUST00000142392_REVERSED	|generic|sp_O35973_PER1_MOUSE__chr11_1_69103202_69103261_ENSMUST00000142392_REVERSED	|generic|tr_Q3UFZ7_Q3UFZ7_MOUSE__chr11_1_69103202_69103261_ENSMUST00000142392_REVERSED	|generic|tr_Q5BJ30_Q5BJ30_MOUSE__chr11_1_69103202_69103261_ENSMUST00000142392_REVERSED|
"""index: 7371, intensity: 2914.0, mobility: 0.885"""	-0.644373	0.403452	1	FNLVSFSSQV	generic|IP_1093143_TX=10090_REVERSED|
"""index: 11688, intensity: 2731.0, mobility: 1.039"""	-0.644437	0.403777	1	NAWLSMSGQESSWT	generic|sp_P48759_PTX3_MOUSE_REVERSED|
"""index: 15592, intensity: 2585.0, mobility: 1.045"""	-0.644655	0.403971	1	DKITPDLVITPAE	generic|tr_A0A5K1VVQ9_A0A5K1VVQ9_MOUSE__chr19_-1_7374046_7374075_ENSMUST00000237653__II_1006392_REVERSED	|generic|sp_A2ASS6_TITIN_MOUSE__chr19_-1_7374046_7374075_ENSMUST00000237653__II_1006392_REVERSED	|generic|sp_A2ASS6-2_TITIN_MOUSE__chr19_-1_7374046_7374075_ENSMUST00000237653__II_1006392_REVERSED	|generic|tr_A0A5K1VVQ1_A0A5K1VVQ1_MOUSE__chr19_-1_7374046_7374075_ENSMUST00000237653__II_1006392_REVERSED	|generic|tr_E9Q8K5_E9Q8K5_MOUSE__chr19_-1_7374046_7374075_ENSMUST00000237653__II_1006392_REVERSED	|generic|tr_E9Q8N1_E9Q8N1_MOUSE__chr19_-1_7374046_7374075_ENSMUST00000237653__II_1006392_REVERSED|
"""index: 7143, intensity: 3644.0, mobility: 1.101"""	-0.644774	0.404034	1	WIWFWHTEHAQP	generic|II_1050008_TX=10090_REVERSED	|generic|tr_I1E4X1_I1E4X1_MOUSE__chr19_1_8749725_8750031_ENSMUST00000176570_REVERSED|
"""index: 7032, intensity: 2788.0, mobility: 0.853"""	-0.644849	0.404221	1	DDKCRIGIATSSNEMAKMAYEIQFV	generic|IP_1072679_TX=10090_REVERSED|
"""index: 17888, intensity: 3079.0, mobility: 1.005"""	-0.645136	0.404221	1	MRREHLQPVL	generic|sp_Q9QXK8_NMU_MOUSE_REVERSED	|generic|tr_B7ZNB0_B7ZNB0_MOUSE_REVERSED|
"""index: 2275, intensity: 3119.0, mobility: 0.873"""	-0.645298	0.404221	1	CLIRVDGLLSLGPNDRGLS	generic|IP_929676_TX=10090_REVERSED|
"""index: 1555, intensity: 2892.0, mobility: 0.985"""	-0.646654	0.404545	1	QTPPFHPRFSM	generic|IP_3480597_TX=10090_REVERSED|
"""index: 3273, intensity: 3037.0, mobility: 0.863"""	-0.646696	0.404662	1	GSELFLQTMNAPVCYLSK	generic|tr_A0A0R4J298_A0A0R4J298_MOUSE__chr1_1_131158238_131158303_ENSMUST00000149119__II_1035735_REVERSED	|generic|sp_Q61211_EIF2D_MOUSE__chr1_1_131158238_131158303_ENSMUST00000149119_REVERSED	|generic|sp_Q61211-2_EIF2D_MOUSE__chr1_1_131158238_131158303_ENSMUST00000149119_REVERSED	|generic|tr_E9PUG7_E9PUG7_MOUSE__chr1_1_131158238_131158303_ENSMUST00000149119_REVERSED|
"""index: 7326, intensity: 3093.0, mobility: 0.878"""	-0.646759	0.404662	1	SKIAEKPMTFGLHINKYYQPLKHK	generic|IP_949544_TX=10090_REVERSED	|generic|IP_3491072_TX=10090_REVERSED|
"""index: 5742, intensity: 4509.0, mobility: 0.835"""	-0.647313	0.404662	1	MSLISLMCTINRWEL	generic|IP_1110055_TX=10090_REVERSED|
"""index: 6890, intensity: 3270.0, mobility: 0.859"""	-0.64743	0.404662	1	ASYVGNALLSTIGMSY	generic|sp_Q8BHY3-2_ANO1_MOUSE__II_879709_REVERSED	|generic|tr_A0A5F8MPM2_A0A5F8MPM2_MOUSE_REVERSED	|generic|tr_A0A0A0MQF2_A0A0A0MQF2_MOUSE_REVERSED	|generic|tr_G8JL82_G8JL82_MOUSE_REVERSED	|generic|sp_Q8BHY3_ANO1_MOUSE_REVERSED|
"""index: 6196, intensity: 4451.0, mobility: 1.081"""	-0.649109	0.404985	1	NELRYSPYSPPFFC	generic|sp_P70699_LYAG_MOUSE__II_1122788_REVERSED	|generic|tr_A2AFL3_A2AFL3_MOUSE_REVERSED|
"""index: 3522, intensity: 2533.0, mobility: 0.921"""	-0.649116	0.405309	1	EEQQKREEPLGLREQLSHQQ	generic|IP_1120125_TX=10090_REVERSED|
"""index: 8795, intensity: 4554.0, mobility: 0.913"""	-0.649128	0.405633	1	GLLGNFLDVRTFSAHVMLPFY	generic|sp_Q62190_RON_MOUSE_REVERSED	|generic|tr_B2RUR6_B2RUR6_MOUSE_REVERSED|
"""index: 10439, intensity: 2500.0, mobility: 0.798"""	-0.649375	0.405957	1	PTRGVVHS	generic|IP_990787_TX=10090_REVERSED|
"""index: 6522, intensity: 19204.0, mobility: 0.873"""	-0.649427	0.40628	1	GNEEGADQDILALNGFETMNRRN	generic|tr_Q8R538_Q8R538_MOUSE_REVERSED|
"""index: 5770, intensity: 22696.0, mobility: 0.929"""	-0.649459	0.406341	1	PMVEMTSMSIN	generic|IP_3463965_TX=10090_REVERSED|
"""index: 729, intensity: 3306.0, mobility: 0.935"""	-0.64965	0.406533	1	SRGSREKPHVAQPEPNA	generic|IP_962707_TX=10090_REVERSED|
"""index: 12156, intensity: 4479.0, mobility: 0.963"""	-0.649741	0.406725	1	IMPLLPKKHM	generic|IP_880680_TX=10090_REVERSED|
"""index: 10774, intensity: 4888.0, mobility: 0.836"""	-0.649914	0.406834	1	ERYWVSTKLKQNQVDVD	generic|sp_Q9JHJ5_5HT3B_MOUSE_REVERSED|
"""index: 13084, intensity: 14177.0, mobility: 0.905"""	-0.650169	0.406834	1	PRHSSVLAKN	generic|tr_B2RW88_B2RW88_MOUSE_REVERSED|
"""index: 7630, intensity: 5757.0, mobility: 0.793"""	-0.650857	0.406834	1	EVIISGSR	generic|IP_3471779_TX=10090_REVERSED|
"""index: 5471, intensity: 37881.0, mobility: 1.054"""	-0.651068	0.406834	1	DELVRLEKHDTSRHLTYLPLGPGWCGLQYYKAEKSFSVAYYQ	generic|tr_Q3TR43_Q3TR43_MOUSE_REVERSED	|generic|sp_P28843_DPP4_MOUSE_REVERSED|
"""index: 13385, intensity: 22571.0, mobility: 0.922"""	-0.651309	0.407157	1	FKVKFPKEQ	generic|tr_Q8K4B5_Q8K4B5_MOUSE_REVERSED	|generic|sp_Q924S2_OAS1C_MOUSE_REVERSED|
"""index: 1139, intensity: 2764.0, mobility: 0.779"""	-0.651322	0.407479	1	EGDVSPQR	generic|tr_Q8BKB4_Q8BKB4_MOUSE__chr15_1_76714507_76714647_ENSMUST00000142610__II_1088428_REVERSED	|generic|sp_Q8VC16_LRC14_MOUSE__chr15_1_76714507_76714647_ENSMUST00000142610__II_1088441_REVERSED	|generic|tr_Q80WK4_Q80WK4_MOUSE__chr15_1_76714507_76714647_ENSMUST00000142610_REVERSED|
"""index: 11517, intensity: 7185.0, mobility: 0.861"""	-0.651336	0.407801	1	FLKHGGPKH	generic|II_974593_TX=10090_REVERSED	|generic|tr_Q8BU78_Q8BU78_MOUSE_REVERSED	|generic|sp_Q8CFB4_GBP5_MOUSE_REVERSED	|generic|sp_Q8CFB4-2_GBP5_MOUSE_REVERSED	|generic|tr_Q8BMN7_Q8BMN7_MOUSE_REVERSED|
"""index: 16865, intensity: 18471.0, mobility: 1.028"""	-0.651375	0.407992	1	ERPRRCAADEQSTVHLNSRGQQP	generic|tr_B2RY09_B2RY09_MOUSE__chr2_1_20709443_20709607_ENSMUST00000146613__II_1014021_REVERSED	|generic|tr_D3Z781_D3Z781_MOUSE__chr2_1_20709443_20709607_ENSMUST00000146613__II_1014021_REVERSED	|generic|sp_A2AQ25_SKT_MOUSE__chr2_1_20709443_20709607_ENSMUST00000146613__II_1014021_REVERSED	|generic|sp_A2AQ25-3_SKT_MOUSE__chr2_1_20709443_20709607_ENSMUST00000146613__II_1014021_REVERSED	|generic|sp_A2AQ25-4_SKT_MOUSE__chr2_1_20709443_20709607_ENSMUST00000146613__II_1014021_REVERSED	|generic|tr_A0A5F8MPV1_A0A5F8MPV1_MOUSE__chr2_1_20709443_20709607_ENSMUST00000146613_REVERSED	|generic|sp_A2AQ25-7_SKT_MOUSE__chr2_1_20709443_20709607_ENSMUST00000146613_REVERSED	|generic|sp_A2AQ25-8_SKT_MOUSE__chr2_1_20709443_20709607_ENSMUST00000146613_REVERSED|
"""index: 1075, intensity: 8063.0, mobility: 0.784"""	-0.651523	0.408183	1	MGPRKADP	generic|sp_P70181_PI51B_MOUSE__chr19_-1_24397012_24397113_ENSMUST00000156814__II_1046816_REVERSED	|generic|sp_P70181-2_PI51B_MOUSE__chr19_-1_24397012_24397113_ENSMUST00000156814__II_1046816_REVERSED|
"""index: 7632, intensity: 3674.0, mobility: 0.769"""	-0.652372	0.408374	1	QEIIKINGSLV	generic|IP_1062745_TX=10090_REVERSED|
"""index: 9709, intensity: 2648.0, mobility: 1.061"""	-0.652457	0.408564	1	NEEREAPTMTKKQ	generic|tr_A2A654_A2A654_MOUSE__II_1124969_REVERSED	|generic|tr_E5D6T0_E5D6T0_MOUSE__II_1124969_REVERSED	|generic|tr_E9Q6A7_E9Q6A7_MOUSE__II_1124969_REVERSED	|generic|tr_Q6P9L3_Q6P9L3_MOUSE__II_1124969_REVERSED	|generic|tr_Q8VDN7_Q8VDN7_MOUSE__II_1124969_REVERSED	|generic|tr_Q3TMJ3_Q3TMJ3_MOUSE__II_1124969_REVERSED	|generic|tr_A2A655_A2A655_MOUSE__II_1124969_REVERSED	|generic|tr_Q3UPA6_Q3UPA6_MOUSE_REVERSED|
"""index: 6454, intensity: 3861.0, mobility: 0.986"""	-0.653037	0.408754	1	WCKELSLFRGS	generic|tr_D3YVY7_D3YVY7_MOUSE_REVERSED|
"""index: 8513, intensity: 2755.0, mobility: 0.814"""	-0.653399	0.409076	1	ILGNKFAH	generic|IP_3490594_TX=10090_REVERSED|
"""index: 16580, intensity: 15686.0, mobility: 1.121"""	-0.6535	0.409398	1	AGLDRFYLTATTGVPLKQLVDEDKLSKGQTKTFLTKIE	generic|tr_G3UWE1_G3UWE1_MOUSE__chr8_-1_83571808_83571921_ENSMUST00000212005__II_697536_REVERSED	|generic|II_3503198_TX=10090_REVERSED	|generic|tr_A0A5F8MPU6_A0A5F8MPU6_MOUSE_REVERSED	|generic|tr_Q9CWN2_Q9CWN2_MOUSE_REVERSED|
"""index: 620, intensity: 5701.0, mobility: 0.943"""	-0.653532	0.409588	1	HPEALSEFTVQ	generic|tr_A0A494B963_A0A494B963_MOUSE_REVERSED	|generic|tr_A0A494B9Q3_A0A494B9Q3_MOUSE_REVERSED	|generic|sp_Q9ESN3_PGAP6_MOUSE_REVERSED	|generic|sp_Q9ESN3-2_PGAP6_MOUSE_REVERSED|
"""index: 6084, intensity: 2967.0, mobility: 1.132"""	-0.653684	0.409836	1	QKIAMNKKKLMYQLKEEMREMHKQHQTQLDSDEEQQKK	generic|tr_Q3UWX6_Q3UWX6_MOUSE__II_1098441_REVERSED	|generic|tr_Q8C2V6_Q8C2V6_MOUSE_REVERSED|
"""index: 1894, intensity: 2964.0, mobility: 0.762"""	-0.65375	0.409836	1	LCPLSCAVPWWQLL	generic|IP_1058932_TX=10090_REVERSED|
"""index: 6268, intensity: 6341.0, mobility: 1.115"""	-0.654057	0.409952	1	CVFPREGTHIREHILLQCSRLFAKGCQKCAFPKVGTHTREH	generic|tr_Q8R2M7_Q8R2M7_MOUSE_REVERSED	|generic|tr_Q3UQI7_Q3UQI7_MOUSE_REVERSED	|generic|tr_B0V2W5_B0V2W5_MOUSE_REVERSED	|generic|tr_A4D996_A4D996_MOUSE_REVERSED|
"""index: 5574, intensity: 3365.0, mobility: 0.822"""	-0.65425	0.409952	1	RASFKQMEPMHNHIK	generic|tr_Q3U3X8_Q3U3X8_MOUSE__chr14_1_54368350_54368451_ENSMUST00000228719_REVERSED	|generic|sp_Q8BGA9_OXA1L_MOUSE__chr14_1_54368350_54368451_ENSMUST00000228719_REVERSED	|generic|tr_Q3TC56_Q3TC56_MOUSE__chr14_1_54368350_54368451_ENSMUST00000228719_REVERSED|
"""index: 10671, intensity: 11614.0, mobility: 0.803"""	-0.65452	0.41001	1	TGSTSTVK	generic|tr_Q6P550_Q6P550_MOUSE__chr14_-1_70475115_70475237_ENSMUST00000226906__II_3444411_REVERSED	|generic|sp_P98063_BMP1_MOUSE__chr14_-1_70475115_70475237_ENSMUST00000226906__II_3444411_REVERSED|
"""index: 15117, intensity: 19018.0, mobility: 0.995"""	-0.654686	0.410125	1	VFRRGYKLCV	generic|tr_Q3UQJ0_Q3UQJ0_MOUSE_REVERSED	|generic|tr_B2RSU4_B2RSU4_MOUSE_REVERSED|
"""index: 16643, intensity: 13996.0, mobility: 1.178"""	-0.654885	0.410125	1	APWLYYNTILADPYDQDLLMKKLAHVKTTGPILHDLV	generic|tr_A0A0J9YVC7_A0A0J9YVC7_MOUSE__II_944332_REVERSED|
"""index: 12608, intensity: 17803.0, mobility: 0.906"""	-0.655429	0.410183	1	YEVAGWFTLS	generic|IP_1142850_TX=10090_REVERSED|
"""index: 3863, intensity: 2522.0, mobility: 1.050"""	-0.655543	0.41024	1	EVQTINGPLLMQLM	generic|IP_883479_TX=10090_REVERSED|
"""index: 816, intensity: 2710.0, mobility: 0.869"""	-0.656511	0.41056	1	LQVVYTDML	generic|sp_O70372_TERT_MOUSE__II_3477323_REVERSED|
"""index: 2957, intensity: 4215.0, mobility: 0.941"""	-0.656801	0.41088	1	MFSLRGWFL	generic|IP_961504_TX=10090_REVERSED|
"""index: 10213, intensity: 3825.0, mobility: 1.076"""	-0.657065	0.4112	1	CKLNKQACTFLHCS	generic|IP_844387_TX=10090_REVERSED|
"""index: 2536, intensity: 3580.0, mobility: 0.893"""	-0.65724	0.411388	1	PATSSTQRHAR	generic|tr_Q8CGR8_Q8CGR8_MOUSE__II_1074515_REVERSED	|generic|tr_E9Q9U2_E9Q9U2_MOUSE__II_1074515_REVERSED|
"""index: 11731, intensity: 2610.0, mobility: 1.121"""	-0.657361	0.411445	1	FLESTCGSLLFMCLWG	generic|IP_888182_TX=10090_REVERSED|
"""index: 4176, intensity: 3459.0, mobility: 0.877"""	-0.658005	0.411633	1	YTKFNVALAMLPSSITQE	generic|tr_Q6P250_Q6P250_MOUSE_REVERSED	|generic|sp_Q3UNA4-2_NXT2_MOUSE_REVERSED|
"""index: 11406, intensity: 46368.0, mobility: 0.929"""	-0.658772	0.411953	1	RQMLFKRL	generic|IP_1028384_TX=10090_REVERSED|
"""index: 13375, intensity: 11273.0, mobility: 0.958"""	-0.658815	0.412272	1	PRHELFKLR	generic|chr12_1_44570219_44570302_ENSMUST00000110748_REVERSED	|generic|chr12_1_44570225_44570302_ENSMUST00000110748_REVERSED	|generic|chr12_1_44570240_44570302_ENSMUST00000110748_REVERSED|
"""index: 17898, intensity: 3073.0, mobility: 1.029"""	-0.658909	0.412328	1	IKKRTCLLTKQIHWGTQLIRLS	generic|IP_1118134_TX=10090_REVERSED|
"""index: 6305, intensity: 4028.0, mobility: 0.767"""	-0.658992	0.412648	1	HSFIFCSTFSKFNKESKI	generic|IP_850444_TX=10090_REVERSED|
"""index: 16110, intensity: 9264.0, mobility: 1.036"""	-0.659174	0.412835	1	HQRVGPGPKKRR	generic|sp_Q0VET5_LMTD2_MOUSE_REVERSED	|generic|tr_B7ZMW1_B7ZMW1_MOUSE_REVERSED|
"""index: 8160, intensity: 2687.0, mobility: 1.115"""	-0.659449	0.412891	1	CMYCINFVVGLQGKTM	generic|IP_985039_TX=10090_REVERSED|
"""index: 17091, intensity: 3277.0, mobility: 1.194"""	-0.65961	0.413078	1	KDGDKWGAEKMDTYARWMDGAGQFAEHV	generic|tr_Q8R3T4_Q8R3T4_MOUSE__II_3492421_REVERSED|
"""index: 5457, intensity: 5667.0, mobility: 1.131"""	-0.659859	0.413397	1	EAVNQYTLRMHYRR	generic|sp_B2RRE4_Z518B_MOUSE_REVERSED	|generic|tr_J3QPN0_J3QPN0_MOUSE_REVERSED|
"""index: 1990, intensity: 3979.0, mobility: 0.913"""	-0.659926	0.413639	1	APPQLSAESTLL	generic|IP_1052508_TX=10090_REVERSED|
"""index: 5022, intensity: 3781.0, mobility: 0.901"""	-0.659937	0.413639	1	QERLKLREQHIQEGTMLQYEPPE	generic|sp_Q9CZD5_IF3M_MOUSE_REVERSED|
"""index: 8558, intensity: 3495.0, mobility: 0.941"""	-0.660346	0.413826	1	LDGVLSTNFKY	generic|sp_Q6PDJ1_CAHD1_MOUSE__II_959625_REVERSED	|generic|sp_Q6PDJ1-2_CAHD1_MOUSE__II_959625_REVERSED	|generic|tr_Z4YK18_Z4YK18_MOUSE_REVERSED|
"""index: 6767, intensity: 3473.0, mobility: 0.950"""	-0.660546	0.414145	1	GTMGAAAAAATQLQ	generic|IP_1047176_TX=10090_REVERSED|
"""index: 16985, intensity: 2933.0, mobility: 0.882"""	-0.660642	0.414331	1	YSSSEDMVRR	generic|sp_Q3UFQ8_CARL3_MOUSE__chr14_1_55494396_55494425_ENSMUST00000228877__II_3444218_REVERSED	|generic|II_3481188_TX=10090_REVERSED	|generic|II_3481183_TX=10090_REVERSED	|generic|II_3481189_TX=10090_REVERSED	|generic|II_3481184_TX=10090_REVERSED	|generic|II_3444214_TX=10090_REVERSED|
"""index: 3343, intensity: 4277.0, mobility: 1.061"""	-0.661037	0.414518	1	LFRTQLYQPLFVA	generic|tr_Q14DL2_Q14DL2_MOUSE_REVERSED	|generic|tr_Q9D5W6_Q9D5W6_MOUSE_REVERSED|
"""index: 7588, intensity: 22108.0, mobility: 1.157"""	-0.661217	0.414836	1	RWDSIPHTLKEPCCATSIVAFPWALLLILG	generic|tr_B2RWR2_B2RWR2_MOUSE__chr8_1_92875561_92875593_ENSMUST00000209265_REVERSED|
"""index: 688, intensity: 3031.0, mobility: 0.996"""	-0.661462	0.415154	1	FHDNLCSSNRFCK	generic|tr_Q3URI6_Q3URI6_MOUSE_REVERSED|
"""index: 2831, intensity: 4642.0, mobility: 0.889"""	-0.661464	0.415473	1	DGEKLSLESRDRACFDYRAK	generic|tr_O08526_O08526_MOUSE__II_1062118_REVERSED	|generic|tr_Q3TXC4_Q3TXC4_MOUSE_REVERSED	|generic|tr_Q3U8U1_Q3U8U1_MOUSE_REVERSED	|generic|sp_P27870_VAV_MOUSE_REVERSED	|generic|tr_Q3UAV5_Q3UAV5_MOUSE_REVERSED	|generic|tr_Q3U4K7_Q3U4K7_MOUSE_REVERSED	|generic|tr_E9PXI0_E9PXI0_MOUSE_REVERSED	|generic|tr_Q8VDU4_Q8VDU4_MOUSE_REVERSED	|generic|tr_Q3UAH3_Q3UAH3_MOUSE_REVERSED	|generic|tr_Q3U670_Q3U670_MOUSE_REVERSED	|generic|tr_Q3V0U7_Q3V0U7_MOUSE_REVERSED	|generic|tr_Q3UAG9_Q3UAG9_MOUSE_REVERSED|
"""index: 16518, intensity: 5260.0, mobility: 1.190"""	-0.661499	0.415659	1	EVVPYPARVRRQARLRWTVRDRVLDHLAQCVCPLVQLVVRADLYAC	generic|tr_F8VPX2_F8VPX2_MOUSE__chr8_1_85066632_85066664_ENSMUST00000139721__II_862047_REVERSED	|generic|tr_Q80XN6_Q80XN6_MOUSE__chr8_1_85066632_85066664_ENSMUST00000139721__II_862047_REVERSED	|generic|II_862048_TX=10090_REVERSED|
"""index: 6145, intensity: 26926.0, mobility: 0.859"""	-0.661794	0.415898	1	ISSDEIVFNLLHKPY	generic|IP_3455885_TX=10090_REVERSED|
"""index: 16989, intensity: 9907.0, mobility: 1.060"""	-0.661959	0.415898	1	PLFRGQQGPALIE	generic|IP_1135620_TX=10090_REVERSED|
"""index: 9464, intensity: 3181.0, mobility: 1.029"""	-0.66228	0.416084	1	LSESFFLVADRSTSKMIESLGICVGQREDSK	generic|tr_Q8BIX2_Q8BIX2_MOUSE__chr5_1_115610025_115610168_ENSMUST00000122964__II_938104_REVERSED	|generic|tr_Q3UHQ5_Q3UHQ5_MOUSE__chr5_1_115610025_115610168_ENSMUST00000122964__II_938124_REVERSED	|generic|sp_E9PVA8_GCN1_MOUSE__chr5_1_115610025_115610168_ENSMUST00000122964__II_938124_REVERSED	|generic|tr_Q8CHH7_Q8CHH7_MOUSE__chr5_1_115610025_115610168_ENSMUST00000122964_REVERSED	|generic|tr_Q6PGM5_Q6PGM5_MOUSE__chr5_1_115610025_115610168_ENSMUST00000122964_REVERSED|
"""index: 9580, intensity: 3096.0, mobility: 1.064"""	-0.662639	0.41619	1	ERVYPDRLWWRA	generic|IP_1089319_TX=10090_REVERSED|
"""index: 11563, intensity: 2873.0, mobility: 1.191"""	-0.66266	0.41619	1	ASWMQITSVTATEVTKAL	generic|IP_868071_TX=10090_REVERSED|
"""index: 3421, intensity: 6458.0, mobility: 1.083"""	-0.663248	0.416508	1	QLATRQYM	generic|sp_Q923B0_GGACT_MOUSE_REVERSED	|generic|tr_E0CX39_E0CX39_MOUSE_REVERSED	|generic|tr_E0CZ04_E0CZ04_MOUSE_REVERSED|
"""index: 11340, intensity: 3258.0, mobility: 0.998"""	-0.663316	0.416667	1	PYGHVTHLERE	generic|II_945720_TX=10090_REVERSED	|generic|chr5_1_23809990_23810244_ENSMUST00000124680_REVERSED	|generic|tr_B2RWX4_B2RWX4_MOUSE__chr5_1_23819410_23819580_ENSMUST00000124680_REVERSED	|generic|sp_Q8BZ36_RINT1_MOUSE__chr5_1_23819410_23819580_ENSMUST00000124680_REVERSED	|generic|sp_Q8BZ36-2_RINT1_MOUSE__chr5_1_23819410_23819580_ENSMUST00000124680_REVERSED|
"""index: 604, intensity: 2881.0, mobility: 0.754"""	-0.663505	0.416667	1	ASLAKNGK	generic|tr_Q3THQ5_Q3THQ5_MOUSE_REVERSED	|generic|sp_Q60864_STIP1_MOUSE_REVERSED|
"""index: 1889, intensity: 3924.0, mobility: 0.980"""	-0.663647	0.416667	1	DNEQIESMLRR	generic|chr18_1_34762510_34762650_ENSMUST00000049281__IP_1056613_TX=10090_REVERSED|
"""index: 13890, intensity: 37545.0, mobility: 1.016"""	-0.664769	0.416851	1	SRLRLMQQSIL	generic|IP_3458278_TX=10090_REVERSED|
"""index: 11634, intensity: 3722.0, mobility: 0.850"""	-0.6648	0.417168	1	LTTYLYAP	generic|IP_3483038_TX=10090_REVERSED|
"""index: 16759, intensity: 7748.0, mobility: 1.083"""	-0.664906	0.417485	1	GGSLLGLAGHSGSGNGGASGGGGNEDRNMLRKLVSCDMER	generic|sp_Q8BFV3_DUS4_MOUSE_REVERSED|
"""index: 7961, intensity: 8444.0, mobility: 1.180"""	-0.664921	0.417802	1	EREHVVTFPLKEQDDLPVSDRTFVVTVPVM	generic|tr_Q3V397_Q3V397_MOUSE_REVERSED	|generic|tr_Q3U643_Q3U643_MOUSE_REVERSED	|generic|sp_Q6PD26_PIGS_MOUSE_REVERSED|
"""index: 6741, intensity: 4415.0, mobility: 0.956"""	-0.664996	0.418118	1	ERPQGKTKSITKEIPAPLAKNSVKC	generic|tr_A0A4E9FT70_A0A4E9FT70_MOUSE_REVERSED|
"""index: 5780, intensity: 3329.0, mobility: 1.087"""	-0.665005	0.41817	1	SPTEKAFHIQSTVQMGLDRLIQVFKKHEKGIWSRMPDHVQYP	generic|sp_Q9D9H8_CB069_MOUSE_REVERSED|
"""index: 11868, intensity: 9399.0, mobility: 0.880"""	-0.665302	0.418354	1	EMIVPELR	generic|tr_Q8BX50_Q8BX50_MOUSE__chr2_-1_11482046_11482102_ENSMUST00000195779__II_842685_REVERSED	|generic|tr_B2Z895_B2Z895_MOUSE__II_1035863_REVERSED	|generic|tr_C9VZF2_C9VZF2_MOUSE__chr2_-1_11482046_11482102_ENSMUST00000195779__II_842695_REVERSED	|generic|sp_Q6DTY7_F264_MOUSE__chr2_-1_11482046_11482102_ENSMUST00000195779__II_842695_REVERSED	|generic|sp_Q6DTY7-2_F264_MOUSE__chr2_-1_11482046_11482102_ENSMUST00000195779__II_842706_REVERSED	|generic|sp_Q6DTY7-5_F264_MOUSE__chr2_-1_11482046_11482102_ENSMUST00000195779__II_842695_REVERSED	|generic|tr_A7UAK4_A7UAK4_MOUSE__chr2_-1_11482046_11482102_ENSMUST00000195779__II_1014838_REVERSED	|generic|tr_Q9ESY2_Q9ESY2_MOUSE__chr2_-1_11482046_11482102_ENSMUST00000195779__II_1014838_REVERSED	|generic|tr_A2AUP5_A2AUP5_MOUSE__chr2_-1_11482046_11482102_ENSMUST00000195779__II_1014838_REVERSED	|generic|tr_A2AUP1_A2AUP1_MOUSE__chr2_-1_11482046_11482102_ENSMUST00000195779__II_1014838_REVERSED	|generic|sp_P70266_F261_MOUSE__chr2_-1_11482046_11482102_ENSMUST00000195779__II_829964_REVERSED	|generic|tr_C9VZF3_C9VZF3_MOUSE__chr2_-1_11482046_11482102_ENSMUST00000195779__II_842695_REVERSED	|generic|tr_Q7TS91_Q7TS91_MOUSE__chr2_-1_11482046_11482102_ENSMUST00000195779__II_1014838_REVERSED	|generic|tr_A7UAK5_A7UAK5_MOUSE__chr2_-1_11482046_11482102_ENSMUST00000195779__II_1014838_REVERSED	|generic|tr_Q8BVM1_Q8BVM1_MOUSE__chr2_-1_11482046_11482102_ENSMUST00000195779__II_1014870_REVERSED	|generic|tr_Q3U3S6_Q3U3S6_MOUSE__chr2_-1_11482046_11482102_ENSMUST00000195779__II_1014838_REVERSED	|generic|tr_A7UAK8_A7UAK8_MOUSE__chr2_-1_11482046_11482102_ENSMUST00000195779__II_1014838_REVERSED	|generic|tr_A2AFM9_A2AFM9_MOUSE__chr2_-1_11482046_11482102_ENSMUST00000195779__II_829964_REVERSED	|generic|tr_A0A0A6YY64_A0A0A6YY64_MOUSE__chr2_-1_11482046_11482102_ENSMUST00000195779__II_1014870_REVERSED	|generic|tr_A2AUP4_A2AUP4_MOUSE__chr2_-1_11482046_11482102_ENSMUST00000195779__II_1014838_REVERSED	|generic|tr_A2AUP3_A2AUP3_MOUSE__chr2_-1_11482046_11482102_ENSMUST00000195779__II_1014838_REVERSED	|generic|II_829971_TX=10090_REVERSED	|generic|II_1035860_TX=10090_REVERSED	|generic|II_1014845_TX=10090_REVERSED	|generic|tr_B2Z893_B2Z893_MOUSE__chr1_-1_130691083_130698735_ENSMUST00000189167_REVERSED	|generic|tr_Q6GTL7_Q6GTL7_MOUSE__chr1_-1_130705373_130705492_ENSMUST00000188520_REVERSED	|generic|sp_P70265_F262_MOUSE__chr1_-1_130705373_130705492_ENSMUST00000188520_REVERSED	|generic|tr_A0A087WRG0_A0A087WRG0_MOUSE__chr1_-1_130705373_130705492_ENSMUST00000188520_REVERSED	|generic|tr_Q8CDS6_Q8CDS6_MOUSE__chr1_-1_130691083_130698735_ENSMUST00000189167_REVERSED	|generic|tr_A0A087WRM7_A0A087WRM7_MOUSE__chr1_-1_130705373_130705492_ENSMUST00000188520_REVERSED	|generic|tr_B2Z892_B2Z892_MOUSE__chr1_-1_130705373_130705492_ENSMUST00000188520_REVERSED|
"""index: 8575, intensity: 2709.0, mobility: 0.878"""	-0.665715	0.418671	1	FCSVLGLHKE	generic|tr_Q3UH45_Q3UH45_MOUSE__chr12_1_110968886_110969020_ENSMUST00000223210_REVERSED	|generic|tr_Q6ZQE1_Q6ZQE1_MOUSE__chr12_1_110968886_110969020_ENSMUST00000223210_REVERSED	|generic|tr_B9EHS4_B9EHS4_MOUSE__chr12_1_110968886_110969020_ENSMUST00000223210_REVERSED	|generic|tr_A0A1Y7VP50_A0A1Y7VP50_MOUSE__chr12_1_110918890_110919030_ENSMUST00000223210_REVERSED|
"""index: 7031, intensity: 2567.0, mobility: 0.914"""	-0.66575	0.418855	1	DIYVCTYFQYICMLMDIH	generic|IP_1105048_TX=10090_REVERSED|
"""index: 12230, intensity: 3601.0, mobility: 0.916"""	-0.665776	0.419171	1	GRMPPVTEWFIECSNGELQTV	generic|tr_A0A0R4J0H8_A0A0R4J0H8_MOUSE__II_986735_REVERSED	|generic|sp_Q6NWW9_FND3B_MOUSE__II_986735_REVERSED|
"""index: 3825, intensity: 4144.0, mobility: 0.926"""	-0.66579	0.419488	1	VMSSHTYLYEKTRVISSIPVHS	generic|chr12_1_83674495_83674770_ENSMUST00000182450_REVERSED|
"""index: 13369, intensity: 3940.0, mobility: 0.816"""	-0.66587	0.419804	1	GFFFGFMYA	generic|sp_Q99L43_CDS2_MOUSE__chr2_1_132295603_132295632_ENSMUST00000147456_REVERSED	|generic|tr_Q8BX08_Q8BX08_MOUSE__chr2_1_132295603_132295632_ENSMUST00000147456_REVERSED	|generic|tr_A2AMQ5_A2AMQ5_MOUSE__chr2_1_132295603_132295632_ENSMUST00000147456_REVERSED|
"""index: 5100, intensity: 26636.0, mobility: 0.883"""	-0.665998	0.419987	1	PSSSLFRGADIEWTSPNFAQVVVAQYP	generic|IP_921942_TX=10090_REVERSED|
"""index: 7377, intensity: 6190.0, mobility: 0.998"""	-0.666152	0.420038	1	PGLSRDEPRRTNSAPSKTMLAEQK	generic|sp_Q91XQ5_CHSTF_MOUSE_REVERSED|
"""index: 15986, intensity: 3723.0, mobility: 0.953"""	-0.666634	0.420354	1	SFWLMERLR	generic|IP_915946_TX=10090_REVERSED|
"""index: 2659, intensity: 4208.0, mobility: 0.900"""	-0.666655	0.420537	1	DLRQLFDRASVEEPQAPKPDPDQPSPPP	generic|tr_G3X915_G3X915_MOUSE__chr9_1_75635437_75635721_ENSMUST00000214961_REVERSED	|generic|sp_Q9D7V2_LYSM2_MOUSE__chr9_1_75635437_75635721_ENSMUST00000214961_REVERSED	|generic|sp_Q9D7V2-2_LYSM2_MOUSE__chr9_1_75635437_75635721_ENSMUST00000214961_REVERSED|
"""index: 14572, intensity: 4930.0, mobility: 1.186"""	-0.66679	0.42072	1	RDIKSERYRRLLQRLIRMRRMWTVKEPMRANATGERKGIGMHR	generic|IP_969284_TX=10090_REVERSED|
"""index: 14818, intensity: 3762.0, mobility: 0.964"""	-0.666947	0.421036	1	NRRERSKVM	generic|IP_1119155_TX=10090_REVERSED|
"""index: 4546, intensity: 3405.0, mobility: 0.910"""	-0.667886	0.421269	1	GMQQLLPSTPVANNMQTTLNNIPTRSDMNE	generic|sp_Q9CZN4-3_SHSA9_MOUSE__II_3486600_REVERSED	|generic|sp_Q9CZN4-4_SHSA9_MOUSE__II_3486600_REVERSED|
"""index: 9826, intensity: 5638.0, mobility: 1.173"""	-0.668325	0.421269	1	ELYSVSINSHIGNLTRC	generic|tr_Q9WVG0_Q9WVG0_MOUSE_REVERSED	|generic|tr_A0A087WS13_A0A087WS13_MOUSE_REVERSED	|generic|tr_F6QGV1_F6QGV1_MOUSE_REVERSED	|generic|sp_Q80Z19_MUC2_MOUSE_REVERSED|
"""index: 18691, intensity: 4702.0, mobility: 1.058"""	-0.66876	0.421584	1	KDDEDIELPVAILKQFAKKMKERDGIAFCSLILN	generic|tr_F6QZ23_F6QZ23_MOUSE__chr14_1_57455513_57455551_ENSMUST00000171682__II_1094501_REVERSED	|generic|tr_G3X9Z7_G3X9Z7_MOUSE__chr14_1_57455513_57455551_ENSMUST00000171682__II_1094500_REVERSED	|generic|sp_Q61371_IFT88_MOUSE__chr14_1_57455513_57455551_ENSMUST00000171682__II_1094500_REVERSED|
"""index: 17568, intensity: 9613.0, mobility: 1.145"""	-0.668791	0.421865	1	QFVQSPVANWARAVNVIADNINHRTPFGQF	generic|tr_Q543Z9_Q543Z9_MOUSE_REVERSED	|generic|tr_Q3TAJ3_Q3TAJ3_MOUSE_REVERSED	|generic|tr_Q8C995_Q8C995_MOUSE_REVERSED|
"""index: 1014, intensity: 3039.0, mobility: 0.883"""	-0.668817	0.421865	1	INDPDNFHR	generic|tr_B9EKK6_B9EKK6_MOUSE_REVERSED|
"""index: 3229, intensity: 4076.0, mobility: 1.036"""	-0.669007	0.421865	1	MQLSILADSLSKSH	generic|tr_A1L0U6_A1L0U6_MOUSE__II_1006092_REVERSED	|generic|tr_A2AS98_A2AS98_MOUSE__II_1006092_REVERSED	|generic|sp_P28660_NCKP1_MOUSE__II_1006092_REVERSED	|generic|sp_P28660-2_NCKP1_MOUSE__II_1006092_REVERSED|
"""index: 16687, intensity: 3576.0, mobility: 1.086"""	-0.669766	0.422047	1	LQNTEQIQFVKQQPNRLRQPSEQV	generic|IP_1035931_TX=10090_REVERSED|
"""index: 2359, intensity: 3007.0, mobility: 0.989"""	-0.670346	0.422229	1	NERAEVYIFLW	generic|IP_983271_TX=10090_REVERSED|
"""index: 10073, intensity: 4922.0, mobility: 0.943"""	-0.67068	0.422544	1	VQLYSLHSVSKVNAHLTF	generic|II_956995_TX=10090_REVERSED	|generic|tr_E9Q0R6_E9Q0R6_MOUSE_REVERSED	|generic|sp_Q925I4_TS1R2_MOUSE_REVERSED	|generic|tr_B7ZMY6_B7ZMY6_MOUSE_REVERSED|
"""index: 2928, intensity: 2901.0, mobility: 0.935"""	-0.670686	0.422859	1	FLKMGLSLLPHTPCPSPPPFFVPL	generic|IP_1008175_TX=10090_REVERSED|
"""index: 6513, intensity: 3924.0, mobility: 0.905"""	-0.670769	0.423174	1	HDNGIKSPECNVLVVRHRLTSNHVRH	generic|tr_E9PZ87_E9PZ87_MOUSE_REVERSED	|generic|tr_Q8BJG6_Q8BJG6_MOUSE_REVERSED|
"""index: 9571, intensity: 4427.0, mobility: 0.831"""	-0.671054	0.423489	1	PCLVPFVIS	generic|IP_959697_TX=10090_REVERSED|
"""index: 3055, intensity: 2770.0, mobility: 1.027"""	-0.671189	0.423804	1	YRYYNLHVMHI	generic|IP_1063067_TX=10090_REVERSED|
"""index: 14185, intensity: 2607.0, mobility: 1.145"""	-0.671946	0.423985	1	KKKGMAATVKWPYHDIGDVLAHSYPHDSTGDDINRV	generic|IP_3488034_TX=10090_REVERSED|
"""index: 2830, intensity: 13657.0, mobility: 0.959"""	-0.672356	0.4243	1	AVPPLPEFDLDL	generic|sp_O08539_BIN1_MOUSE__chr18_1_32435156_32435242_ENSMUST00000234373__II_3464090_REVERSED|
"""index: 9983, intensity: 25355.0, mobility: 1.178"""	-0.672369	0.424614	1	FEKEEIEKYCLCLTR	generic|sp_Q148W0_AT8B1_MOUSE_REVERSED|
"""index: 14836, intensity: 3313.0, mobility: 0.826"""	-0.67268	0.424929	1	GDESMLPILFRILF	generic|IP_850975_TX=10090_REVERSED|
"""index: 7019, intensity: 2993.0, mobility: 0.824"""	-0.673062	0.424976	1	QKTTTLVWFNVELIKR	generic|IP_978497_TX=10090_REVERSED|
"""index: 1236, intensity: 3606.0, mobility: 0.851"""	-0.673232	0.425291	1	PHESKNTMQMVILGGGSNLLACAAETIR	generic|tr_A0A1G5SJ49_A0A1G5SJ49_MOUSE_REVERSED	|generic|tr_Q7TMF0_Q7TMF0_MOUSE_REVERSED	|generic|tr_A0A1G5SL26_A0A1G5SL26_MOUSE_REVERSED|
"""index: 1808, intensity: 3531.0, mobility: 0.889"""	-0.673497	0.425565	1	LSHPSRMLR	generic|chr7_-1_127866426_127866494_ENSMUST00000054415__IP_878766_TX=10090_REVERSED|
"""index: 1683, intensity: 2607.0, mobility: 0.915"""	-0.673572	0.425565	1	ETLLGSTPLCAH	generic|IP_983556_TX=10090_REVERSED|
"""index: 12162, intensity: 20044.0, mobility: 0.899"""	-0.673991	0.425565	1	RKPGRPTGPE	generic|tr_A8Y5J7_A8Y5J7_MOUSE__chr4_-1_129618273_129619055_ENSMUST00000121442_REVERSED|
"""index: 5840, intensity: 26433.0, mobility: 0.946"""	-0.674177	0.425792	1	MAEAAQILETVA	generic|tr_A0A1L1SQP9_A0A1L1SQP9_MOUSE__II_3500450_REVERSED	|generic|tr_A0A1L1SRI1_A0A1L1SRI1_MOUSE__chr2_1_29733737_29733766_ENSMUST00000123953__II_3500449_REVERSED	|generic|tr_Q9CS79_Q9CS79_MOUSE_REVERSED	|generic|tr_A0A1L1SQ51_A0A1L1SQ51_MOUSE__chr2_1_29733737_29733766_ENSMUST00000123953_REVERSED	|generic|tr_Q68FD6_Q68FD6_MOUSE__chr2_1_29733737_29733766_ENSMUST00000123953_REVERSED	|generic|tr_B2RY15_B2RY15_MOUSE__chr2_1_29733737_29733766_ENSMUST00000123953_REVERSED	|generic|tr_Q6PB69_Q6PB69_MOUSE_REVERSED	|generic|tr_Q8CHG4_Q8CHG4_MOUSE__chr2_1_29733737_29733766_ENSMUST00000123953_REVERSED	|generic|tr_Q8CDM9_Q8CDM9_MOUSE__chr2_1_29733737_29733766_ENSMUST00000123953_REVERSED	|generic|sp_Q71LX4_TLN2_MOUSE__chr2_1_29733737_29733766_ENSMUST00000123953_REVERSED	|generic|tr_E9PUM4_E9PUM4_MOUSE__chr2_1_29733737_29733766_ENSMUST00000123953_REVERSED|
"""index: 1848, intensity: 2736.0, mobility: 0.909"""	-0.674205	0.425792	1	FFHSPVHSKD	generic|IP_882910_TX=10090_REVERSED|
"""index: 5555, intensity: 3090.0, mobility: 1.044"""	-0.674895	0.426106	1	MSVLLWGGAFVPLWS	generic|IP_1049087_TX=10090_REVERSED	|generic|IP_1049095_TX=10090_REVERSED|
"""index: 5560, intensity: 4400.0, mobility: 0.926"""	-0.675317	0.42642	1	PEKTEAAPEPTKPHTEPEEQK	generic|tr_A2ADB1_A2ADB1_MOUSE__II_956574_REVERSED	|generic|tr_A2ADB0_A2ADB0_MOUSE__II_956574_REVERSED	|generic|sp_Q62504_MINT_MOUSE__II_956574_REVERSED	|generic|sp_Q62504-2_MINT_MOUSE__II_956574_REVERSED	|generic|sp_Q62504-3_MINT_MOUSE__II_956574_REVERSED|
"""index: 886, intensity: 2730.0, mobility: 0.975"""	-0.675353	0.426466	1	DEDLQSEAGEVDQ	generic|tr_Q8R227_Q8R227_MOUSE__II_1150516_REVERSED	|generic|tr_Q8N7N6_Q8N7N6_MOUSE__II_1150514_REVERSED	|generic|tr_I7GPR1_I7GPR1_MOUSE__II_1150514_REVERSED	|generic|tr_Q8C0E5_Q8C0E5_MOUSE__II_1150514_REVERSED	|generic|tr_Q6IR26_Q6IR26_MOUSE__II_1150514_REVERSED|
"""index: 5415, intensity: 3860.0, mobility: 0.969"""	-0.675802	0.426646	1	REPNDPLNQQTVGYHVSKRDK	generic|tr_G3X9I6_G3X9I6_MOUSE_REVERSED	|generic|sp_Q8K243_TRI68_MOUSE_REVERSED|
"""index: 13066, intensity: 4520.0, mobility: 1.029"""	-0.676103	0.426825	1	TKGGIDETLRKR	generic|tr_Q8C671_Q8C671_MOUSE__chr11_-1_116852564_116852842_ENSMUST00000136914_REVERSED|
"""index: 3857, intensity: 36256.0, mobility: 0.921"""	-0.676143	0.427005	1	GCPLLLSCVGAFKRTIEVSTGYCA	generic|IP_948888_TX=10090_REVERSED|
"""index: 9795, intensity: 4499.0, mobility: 1.087"""	-0.676324	0.427318	1	YTARWAPSNPVDLDT	generic|tr_Q80VY6_Q80VY6_MOUSE_REVERSED	|generic|tr_Q8BRE1_Q8BRE1_MOUSE_REVERSED	|generic|sp_P10287_CADH3_MOUSE_REVERSED|
"""index: 12209, intensity: 10370.0, mobility: 1.301"""	-0.676393	0.427364	1	RTTTHHNLQEMEQDLKRLS	generic|tr_Q5SV02_Q5SV02_MOUSE__chr11_-1_53701953_53701982_ENSMUST00000128483_REVERSED	|generic|tr_E9PUJ2_E9PUJ2_MOUSE__chr11_-1_53701953_53701982_ENSMUST00000128483_REVERSED	|generic|sp_P70388_RAD50_MOUSE__chr11_-1_53701953_53701982_ENSMUST00000128483_REVERSED|
"""index: 13236, intensity: 2863.0, mobility: 1.163"""	-0.676901	0.427677	1	VSNGPNASSTSRTSHAQ	generic|sp_Q922S8_KIF2C_MOUSE__II_961564_REVERSED	|generic|tr_Q8BU22_Q8BU22_MOUSE__II_961564_REVERSED	|generic|tr_Q3UD72_Q3UD72_MOUSE__II_961564_REVERSED	|generic|tr_Q3TTL2_Q3TTL2_MOUSE_REVERSED|
"""index: 10000, intensity: 3890.0, mobility: 0.784"""	-0.677167	0.427856	1	SERQSMML	generic|sp_P27612_PLAP_MOUSE__II_960124_REVERSED|
"""index: 5427, intensity: 274733.0, mobility: 1.061"""	-0.677462	0.427901	1	ARAPCLPLGPAAGGGGWEWLRCSR	generic|IP_1075760_TX=10090_REVERSED|
"""index: 14988, intensity: 19149.0, mobility: 1.054"""	-0.677816	0.428214	1	EKLKAAKKKYPQ	generic|IP_947625_TX=10090_REVERSED	|generic|IP_947569_TX=10090_REVERSED|
"""index: 5111, intensity: 13329.0, mobility: 0.982"""	-0.677891	0.428393	1	STGDAEERLRSP	generic|chr19_-1_8880832_8880891_ENSMUST00000096253_REVERSED|
"""index: 15367, intensity: 23162.0, mobility: 1.004"""	-0.678094	0.428527	1	QKQELHQLSI	generic|chr12_1_8743779_8743985_ENSMUST00000111123_REVERSED|
"""index: 6777, intensity: 10084.0, mobility: 0.925"""	-0.678151	0.428527	1	FAIIKKIDNQTLACIATFLTTLAGLCLMT	generic|tr_Q3UQ68_Q3UQ68_MOUSE__II_838889_REVERSED	|generic|tr_Q4JFM6_Q4JFM6_MOUSE__II_838889_REVERSED	|generic|tr_Q9MD82_Q9MD82_MOUSE__II_838889_REVERSED	|generic|tr_N0DTI5_N0DTI5_MOUSE_REVERSED	|generic|tr_Q7GIP3_Q7GIP3_MOUSE_REVERSED	|generic|tr_A0A141CM38_A0A141CM38_MOUSE_REVERSED	|generic|tr_A0A141CM51_A0A141CM51_MOUSE_REVERSED	|generic|tr_A0A141CM25_A0A141CM25_MOUSE_REVERSED	|generic|tr_A0A075DCB1_A0A075DCB1_MOUSE_REVERSED	|generic|tr_Q3TRR5_Q3TRR5_MOUSE_REVERSED	|generic|tr_Q3UVI0_Q3UVI0_MOUSE_REVERSED|
"""index: 5903, intensity: 28798.0, mobility: 0.922"""	-0.67818	0.428527	1	QEKGAEEEKALAASAVELAALLR	generic|sp_Q3U3Q1-2_ULK3_MOUSE__chr9_1_57590357_57590470_ENSMUST00000215748__II_3456317_REVERSED	|generic|sp_Q3U3Q1_ULK3_MOUSE__chr9_1_57590357_57590470_ENSMUST00000215748_REVERSED|
"""index: 5787, intensity: 4490.0, mobility: 0.967"""	-0.678997	0.428839	1	NISVLQDGPKLRGDKYCDGGPIV	generic|sp_Q9WV89_STXB4_MOUSE__II_1128345_REVERSED	|generic|sp_Q9WV89-4_STXB4_MOUSE__II_1128345_REVERSED	|generic|sp_Q9WV89-2_STXB4_MOUSE__chr2_1_131937148_131937183_ENSMUST00000091288_REVERSED	|generic|sp_Q9WV89-3_STXB4_MOUSE_REVERSED	|generic|sp_Q9WV89-5_STXB4_MOUSE_REVERSED|
"""index: 774, intensity: 2721.0, mobility: 0.851"""	-0.679025	0.429017	1	KNDNMLKVKHTE	generic|IP_1019369_TX=10090_REVERSED|
"""index: 8517, intensity: 3004.0, mobility: 1.077"""	-0.679496	0.429329	1	CFQMIRVDRAAQPTYGLYLLFAHFRP	generic|II_859339_TX=10090_REVERSED|
"""index: 13007, intensity: 33118.0, mobility: 0.942"""	-0.679688	0.429507	1	RPPLNPDSIR	generic|sp_P83510_TNIK_MOUSE__chr3_1_28541979_28542104_ENSMUST00000160934__II_986684_REVERSED	|generic|tr_B2RQ80_B2RQ80_MOUSE__chr3_1_28541979_28542104_ENSMUST00000160934_REVERSED	|generic|tr_B2RY17_B2RY17_MOUSE__chr3_1_28541979_28542104_ENSMUST00000160934_REVERSED	|generic|tr_B2RXX2_B2RXX2_MOUSE__chr3_1_28541979_28542104_ENSMUST00000160934_REVERSED	|generic|tr_B9EKN8_B9EKN8_MOUSE__chr3_1_28541979_28542104_ENSMUST00000160934_REVERSED	|generic|sp_P83510-2_TNIK_MOUSE__chr3_1_28541979_28542104_ENSMUST00000160934_REVERSED	|generic|tr_E9PUL9_E9PUL9_MOUSE__chr3_1_28541979_28542104_ENSMUST00000160934_REVERSED|
"""index: 6816, intensity: 5170.0, mobility: 0.859"""	-0.68016	0.429819	1	EQMTAPILVDTLVEEFNGNIANDLI	generic|tr_D5FLC2_D5FLC2_MOUSE__II_3464949_REVERSED|
"""index: 6013, intensity: 11938.0, mobility: 0.989"""	-0.68027	0.429997	1	HQATKRHRYLFIVMYLSAWMMVAVYILDHTIILSFFWGS	generic|tr_L7N213_L7N213_MOUSE_REVERSED	|generic|tr_Q8VIB9_Q8VIB9_MOUSE_REVERSED	|generic|tr_A0A2I3BR71_A0A2I3BR71_MOUSE_REVERSED|
"""index: 1563, intensity: 4077.0, mobility: 0.892"""	-0.680398	0.430309	1	IKPWMEYIKENWVCGVGQYK	generic|IP_982786_TX=10090_REVERSED|
"""index: 14900, intensity: 10573.0, mobility: 1.060"""	-0.680599	0.430621	1	YFVEMLLKRR	generic|IP_3490305_TX=10090_REVERSED|
"""index: 830, intensity: 16094.0, mobility: 0.817"""	-0.680971	0.430932	1	FAPEPPPEP	generic|tr_A0A571BG24_A0A571BG24_MOUSE__chr5_1_66974436_66974666_ENSMUST00000140428__II_939216_REVERSED	|generic|tr_D3YU22_D3YU22_MOUSE__chr5_1_66974436_66974666_ENSMUST00000140428__II_939216_REVERSED	|generic|sp_Q3UH68_LIMC1_MOUSE__chr5_1_66974436_66974666_ENSMUST00000140428__II_939216_REVERSED	|generic|sp_Q3UH68-3_LIMC1_MOUSE__chr5_1_66999101_66999397_ENSMUST00000140428__II_939216_REVERSED	|generic|II_939232_TX=10090_REVERSED	|generic|tr_D6RHT2_D6RHT2_MOUSE_REVERSED|
"""index: 18330, intensity: 56298.0, mobility: 1.271"""	-0.681101	0.431244	1	LKKRKPPRGRRK	generic|sp_E9Q2Z1_CECR2_MOUSE__II_912294_REVERSED	|generic|sp_E9Q2Z1-2_CECR2_MOUSE__II_912294_REVERSED|
"""index: 10269, intensity: 2653.0, mobility: 0.859"""	-0.681238	0.431421	1	SSRQSKMR	generic|IP_968358_TX=10090_REVERSED|
"""index: 993, intensity: 3136.0, mobility: 0.941"""	-0.681378	0.431733	1	LSSQQLEGIDCGH	generic|IP_3493309_TX=10090_REVERSED|
"""index: 8237, intensity: 4104.0, mobility: 0.970"""	-0.681622	0.432045	1	TSTSFFYWTAVPAEWPVRFCQ	generic|IP_1101321_TX=10090_REVERSED	|generic|IP_1111046_TX=10090_REVERSED|
"""index: 5352, intensity: 24486.0, mobility: 1.066"""	-0.681708	0.432357	1	EALRLIEDIDMEQPESEEGEIEKFLDEAGFKLIATLEEKNFPN	generic|sp_E9PZM4_CHD2_MOUSE__chr7_-1_73455770_73455814_ENSMUST00000199809__II_890802_REVERSED|
"""index: 8562, intensity: 3080.0, mobility: 0.858"""	-0.681868	0.432668	1	EALKNCIHI	generic|IP_3483750_TX=10090_REVERSED|
"""index: 2220, intensity: 4423.0, mobility: 0.804"""	-0.68204	0.43271	1	VLPTKNEVKEQEELALF	generic|tr_Q8C0Y5_Q8C0Y5_MOUSE__II_1071405_REVERSED	|generic|sp_Q66JX5_CEP43_MOUSE__chr17_1_8194542_8194595_ENSMUST00000161898_REVERSED	|generic|sp_Q66JX5-2_CEP43_MOUSE__chr17_1_8194542_8194595_ENSMUST00000161898_REVERSED|
"""index: 9307, intensity: 3750.0, mobility: 0.861"""	-0.682562	0.433022	1	THRQYADMAILHFR	generic|sp_Q8BP78_F10C1_MOUSE__chr19_-1_38214370_38214438_ENSMUST00000238007_REVERSED|
"""index: 2031, intensity: 2973.0, mobility: 0.877"""	-0.682626	0.433198	1	RCHVLDRQ	generic|tr_Q3TA05_Q3TA05_MOUSE_REVERSED|
"""index: 6321, intensity: 4644.0, mobility: 0.945"""	-0.682958	0.43351	1	CDSTLSGGALPPFDRRYTLWLRSVFDRQF	generic|sp_Q8BGV9_ATG4D_MOUSE__II_3455458_REVERSED	|generic|tr_Q3U4N6_Q3U4N6_MOUSE__II_3455459_REVERSED|
"""index: 1064, intensity: 3296.0, mobility: 0.821"""	-0.682962	0.433821	1	KHVTYSSWMPMKMAKGYGSIYD	generic|tr_Q4FZF8_Q4FZF8_MOUSE__II_3464814_REVERSED|
"""index: 10562, intensity: 3901.0, mobility: 0.821"""	-0.683117	0.434133	1	SSQRKSSSSM	generic|IP_992546_TX=10090_REVERSED|
"""index: 1859, intensity: 4456.0, mobility: 0.845"""	-0.683181	0.434444	1	ESSGSRQWV	generic|IP_3468813_TX=10090_REVERSED|
"""index: 9065, intensity: 2727.0, mobility: 1.151"""	-0.683339	0.43462	1	MRLDLMQHNQFVKKWEFIKGCETCTYCKG	generic|tr_Q91W94_Q91W94_MOUSE_REVERSED	|generic|tr_Q60915_Q60915_MOUSE_REVERSED	|generic|tr_Q8BY64_Q8BY64_MOUSE_REVERSED	|generic|tr_B8JJY0_B8JJY0_MOUSE_REVERSED	|generic|tr_A0A286YD24_A0A286YD24_MOUSE_REVERSED	|generic|tr_B8JJX9_B8JJX9_MOUSE_REVERSED|
"""index: 15780, intensity: 6927.0, mobility: 1.013"""	-0.683553	0.434932	1	YLYILFVNHR	generic|IP_959756_TX=10090_REVERSED|
"""index: 14459, intensity: 13882.0, mobility: 1.066"""	-0.683708	0.434972	1	PFMVKHWLARL	generic|tr_D3Z5W7_D3Z5W7_MOUSE_REVERSED	|generic|tr_Q9DCY6_Q9DCY6_MOUSE_REVERSED	|generic|sp_Q64471_GSTT1_MOUSE_REVERSED	|generic|tr_D3Z3X5_D3Z3X5_MOUSE_REVERSED|
"""index: 12290, intensity: 2995.0, mobility: 0.831"""	-0.683872	0.435188	1	LAPSDVKP	generic|tr_Q80UN3_Q80UN3_MOUSE__chr13_-1_46696638_46696751_ENSMUST00000224186_REVERSED	|generic|tr_Q80WR0_Q80WR0_MOUSE__chr13_-1_46696638_46696751_ENSMUST00000224186_REVERSED	|generic|tr_E9Q3G8_E9Q3G8_MOUSE__chr13_-1_46696638_46696751_ENSMUST00000224186_REVERSED|
"""index: 1141, intensity: 4017.0, mobility: 0.927"""	-0.683897	0.435188	1	LASSSFNEPCL	generic|IP_3456431_TX=10090_REVERSED|
"""index: 5662, intensity: 2864.0, mobility: 0.953"""	-0.68432	0.435364	1	MQVPREEDKNIKFPMKRTSKIDFQ	generic|tr_Q80WW4_Q80WW4_MOUSE_REVERSED	|generic|tr_I7HJI5_I7HJI5_MOUSE_REVERSED	|generic|tr_Q9D6A7_Q9D6A7_MOUSE_REVERSED|
"""index: 5411, intensity: 27842.0, mobility: 0.916"""	-0.684444	0.435674	1	TFYYKLYTK	generic|IP_964939_TX=10090_REVERSED|
"""index: 5944, intensity: 7128.0, mobility: 1.135"""	-0.684681	0.435985	1	QWSRTKEMEKRPQDKQEVALSGELLFISAVGRDKNPALQRH	generic|sp_P0DM40_FR1L5_MOUSE__II_1051101_REVERSED	|generic|tr_M1JML7_M1JML7_MOUSE_REVERSED|
"""index: 17606, intensity: 9239.0, mobility: 1.135"""	-0.684787	0.43616	1	LSPSCKAGLPAAAPPLLTGRVKPDRLRQQQLV	generic|II_941521_TX=10090_REVERSED|
"""index: 916, intensity: 3916.0, mobility: 0.961"""	-0.684805	0.436471	1	QRFIQEKESYA	generic|IP_3469725_TX=10090_REVERSED|
"""index: 9433, intensity: 3250.0, mobility: 1.023"""	-0.684951	0.436782	1	DRQASIGGPRGPSACYSRENRVHMGMAL	generic|tr_F8WHT3_F8WHT3_MOUSE__chr2_1_32230653_32230742_ENSMUST00000036691_REVERSED|
"""index: 18408, intensity: 3289.0, mobility: 1.375"""	-0.685097	0.436821	1	KRRVPLKKLPRK	generic|IP_897814_TX=10090_REVERSED|
"""index: 9834, intensity: 2744.0, mobility: 0.988"""	-0.685436	0.43686	1	YFTHLLSYYQ	generic|sp_Q66JZ4_TCAIM_MOUSE__chr9_1_122818797_122819030_ENSMUST00000136274_REVERSED	|generic|tr_G3X983_G3X983_MOUSE__chr9_1_122818797_122819030_ENSMUST00000136274_REVERSED|
"""index: 3971, intensity: 3471.0, mobility: 1.101"""	-0.68579	0.43717	1	QMWRALCRHCVDK	generic|IP_3483123_TX=10090_REVERSED|
"""index: 5206, intensity: 6848.0, mobility: 1.045"""	-0.685839	0.437481	1	KYRGIPDWFGPRPVLCPGMTAQ	generic|tr_E0CXU7_E0CXU7_MOUSE__II_1125698_REVERSED	|generic|tr_E9Q289_E9Q289_MOUSE__chr11_1_103111590_103111661_ENSMUST00000092559__II_1125698_REVERSED	|generic|tr_Q80X94_Q80X94_MOUSE__chr11_1_103111590_103111661_ENSMUST00000092559__II_1125698_REVERSED|
"""index: 1590, intensity: 2503.0, mobility: 1.005"""	-0.685846	0.437694	1	FEETTNTEGPEANL	generic|sp_Q8CIR4_TRPM6_MOUSE_REVERSED	|generic|tr_A0A494BAU5_A0A494BAU5_MOUSE_REVERSED|
"""index: 9707, intensity: 3511.0, mobility: 1.230"""	-0.686098	0.437694	1	VWDLDLDVPTPPTLPADGQG	generic|sp_Q5SUR0_PUR4_MOUSE__chr11_-1_69000870_69000977_ENSMUST00000172987__II_1134277_REVERSED|
"""index: 6479, intensity: 3601.0, mobility: 0.958"""	-0.686805	0.437789	1	GVSDFTEEVVSR	generic|IP_3456288_TX=10090_REVERSED|
"""index: 854, intensity: 2605.0, mobility: 0.772"""	-0.686851	0.437789	1	IDDARVGP	generic|sp_Q80T14_FRAS1_MOUSE_REVERSED|
"""index: 16227, intensity: 5926.0, mobility: 0.986"""	-0.687401	0.437789	1	KKFTTSILESR	generic|sp_Q8BLR7_RND1_MOUSE_REVERSED|
"""index: 9340, intensity: 2509.0, mobility: 0.957"""	-0.687761	0.437789	1	ESFVSVTHTIQN	generic|sp_Q8C6K9_CO6A6_MOUSE_REVERSED	|generic|sp_Q8C6K9-2_CO6A6_MOUSE_REVERSED	|generic|tr_E9Q6A6_E9Q6A6_MOUSE_REVERSED	|generic|tr_B9EK79_B9EK79_MOUSE_REVERSED|
"""index: 17831, intensity: 3472.0, mobility: 1.074"""	-0.687777	0.437789	1	NNILVDLRPEEQLLKQCFARVSRL	generic|tr_Q569U9_Q569U9_MOUSE_REVERSED|
"""index: 17213, intensity: 12052.0, mobility: 0.993"""	-0.688128	0.437789	1	QKRIDVNVNLN	generic|IP_1033771_TX=10090_REVERSED|
"""index: 10521, intensity: 4119.0, mobility: 0.869"""	-0.688498	0.437961	1	THKKLKYM	generic|IP_3484124_TX=10090_REVERSED|
"""index: 6952, intensity: 5573.0, mobility: 0.882"""	-0.688514	0.437961	1	PNQLLEAAADALGFERLVRIQIEYSVTA	generic|sp_Q8CFE5_BTBD7_MOUSE_REVERSED|
"""index: 13474, intensity: 2806.0, mobility: 1.029"""	-0.688741	0.437961	1	KKQCLLHVLMQ	generic|tr_Q3MI24_Q3MI24_MOUSE_REVERSED	|generic|tr_Q8VGB1_Q8VGB1_MOUSE_REVERSED|
"""index: 5452, intensity: 10415.0, mobility: 1.013"""	-0.688844	0.437961	1	YWHPVKGDFMPSQVMIAMRLS	generic|tr_Q3TIV3_Q3TIV3_MOUSE__chr1_1_180599055_180599084_ENSMUST00000193238__II_1029101_REVERSED	|generic|tr_Q3TM68_Q3TM68_MOUSE__chr1_1_180599055_180599084_ENSMUST00000193238__II_1029101_REVERSED	|generic|tr_Q3TX36_Q3TX36_MOUSE__chr1_1_180599055_180599084_ENSMUST00000193238__II_1029101_REVERSED	|generic|tr_Q921K2_Q921K2_MOUSE__chr1_1_180599055_180599084_ENSMUST00000193238__II_1029101_REVERSED	|generic|sp_P11103_PARP1_MOUSE__chr1_1_180599055_180599084_ENSMUST00000193238_REVERSED	|generic|tr_Q3UX06_Q3UX06_MOUSE_REVERSED	|generic|tr_A0A0A6YY63_A0A0A6YY63_MOUSE_REVERSED	|generic|tr_Q3U868_Q3U868_MOUSE__chr1_1_180599055_180599084_ENSMUST00000193238_REVERSED|
"""index: 5644, intensity: 5388.0, mobility: 0.892"""	-0.689125	0.437961	1	TKEGQTMKALSEVGSTMVKINSGEESPK	generic|tr_Q9D2J9_Q9D2J9_MOUSE_REVERSED	|generic|tr_G5E8L9_G5E8L9_MOUSE_REVERSED|
"""index: 6200, intensity: 4495.0, mobility: 0.919"""	-0.689946	0.437961	1	TDWFVSYTASFRLYMVAVSGFFL	generic|tr_Q6W068_Q6W068_MOUSE__II_3470266_REVERSED	|generic|tr_Q6W057_Q6W057_MOUSE__II_3470266_REVERSED	|generic|tr_E9Q0M4_E9Q0M4_MOUSE__II_3470266_REVERSED|
"""index: 18227, intensity: 3785.0, mobility: 1.227"""	-0.690131	0.437961	1	RIRITLNVRRKV	generic|IP_864824_TX=10090_REVERSED|
"""index: 9373, intensity: 3596.0, mobility: 1.052"""	-0.690997	0.437961	1	WSTLQLVRIIEN	generic|sp_Q64727_VINC_MOUSE__chr14_1_20967577_20967612_ENSMUST00000226113__II_3479683_REVERSED	|generic|chr14_1_20987014_20987181_ENSMUST00000226113_REVERSED|
"""index: 15126, intensity: 2916.0, mobility: 1.181"""	-0.691535	0.438133	1	GLWCISPRMFIMYNLPHCIAVYRDYAMFALLLDEAGGLTLALFMQLA	generic|tr_Q7TRN3_Q7TRN3_MOUSE_REVERSED|
"""index: 11930, intensity: 4230.0, mobility: 0.909"""	-0.691875	0.438306	1	SWSVERRL	generic|chr6_-1_118454662_118454718_ENSMUST00000069292_REVERSED|
"""index: 3308, intensity: 2942.0, mobility: 1.144"""	-0.691896	0.438613	1	CALDFHGNSSGASLFPEKP	generic|IP_994570_TX=10090_REVERSED|
"""index: 18438, intensity: 2594.0, mobility: 1.121"""	-0.691973	0.438785	1	GASGCCMM	generic|chr7_1_44461661_44461690_ENSMUST00000058667_REVERSED|
"""index: 17615, intensity: 4581.0, mobility: 1.085"""	-0.692288	0.438957	1	DVLTPDAGKKLLM	generic|sp_Q8BLD6_ANR55_MOUSE_REVERSED	|generic|tr_E9Q0E9_E9Q0E9_MOUSE_REVERSED	|generic|tr_A7MCU1_A7MCU1_MOUSE_REVERSED	|generic|tr_Q8BV14_Q8BV14_MOUSE_REVERSED|
"""index: 13760, intensity: 4170.0, mobility: 0.937"""	-0.692299	0.438994	1	ACRRWRPGS	generic|chr2_-1_168649615_168652638_ENSMUST00000109175_REVERSED	|generic|chr2_-1_168652564_168652638_ENSMUST00000109175_REVERSED|
"""index: 14617, intensity: 2654.0, mobility: 1.031"""	-0.692762	0.439278	1	GKILFRMLSW	generic|sp_Q8R404_MIC13_MOUSE__II_3462503_REVERSED|
"""index: 1585, intensity: 3436.0, mobility: 0.895"""	-0.69317	0.439278	1	VSTADIPSRVATFEETCPSTVKI	generic|chr6_1_117845265_117845564_ENSMUST00000112861_REVERSED|
"""index: 739, intensity: 2705.0, mobility: 0.930"""	-0.693188	0.439278	1	ETGLGLGWTAKTC	generic|IP_1122758_TX=10090_REVERSED|
"""index: 11392, intensity: 5184.0, mobility: 0.864"""	-0.693456	0.439278	1	LLAARDESK	generic|tr_Q7TND4_Q7TND4_MOUSE__chr19_1_26676643_26676801_ENSMUST00000099537__II_1046690_REVERSED	|generic|tr_F2Z4A9_F2Z4A9_MOUSE__chr19_1_26676643_26676801_ENSMUST00000099537__II_1046690_REVERSED	|generic|tr_Q8R1W7_Q8R1W7_MOUSE__chr19_1_26751896_26752045_ENSMUST00000099537__II_1046690_REVERSED	|generic|tr_H3BLH0_H3BLH0_MOUSE__chr19_1_26676643_26676801_ENSMUST00000099537__II_1046690_REVERSED	|generic|sp_Q6DIC0_SMCA2_MOUSE__chr19_1_26676643_26676801_ENSMUST00000099537__II_1046690_REVERSED	|generic|tr_H3BJK2_H3BJK2_MOUSE__chr19_1_26676643_26676801_ENSMUST00000099537__II_1046690_REVERSED	|generic|II_1046697_TX=10090_REVERSED	|generic|tr_E9QAB8_E9QAB8_MOUSE__chr19_1_26676643_26676801_ENSMUST00000099537_REVERSED	|generic|tr_Q3UHL2_Q3UHL2_MOUSE__chr19_1_26676643_26676801_ENSMUST00000099537_REVERSED	|generic|tr_Q3UX55_Q3UX55_MOUSE__chr19_1_26696194_26696226_ENSMUST00000099537_REVERSED|
"""index: 4422, intensity: 2746.0, mobility: 0.762"""	-0.694585	0.439584	1	SFGLLIICVKRNMI	generic|tr_Q7TQZ6_Q7TQZ6_MOUSE_REVERSED	|generic|tr_Q8VG61_Q8VG61_MOUSE_REVERSED|
"""index: 9279, intensity: 2707.0, mobility: 1.080"""	-0.69462	0.439755	1	WRRCYRQGCRMR	generic|IP_957098_TX=10090_REVERSED|
"""index: 805, intensity: 20791.0, mobility: 1.013"""	-0.69466	0.440061	1	YRSVPLKYREM	generic|IP_929159_TX=10090_REVERSED|
"""index: 2073, intensity: 5197.0, mobility: 0.827"""	-0.694848	0.440232	1	YVNEWWHIKFDKYQ	generic|sp_Q6PAK3_ANM8_MOUSE_REVERSED|
"""index: 3099, intensity: 3054.0, mobility: 0.973"""	-0.69503	0.440538	1	ELAGDEEHGGRHD	generic|tr_Q6PGB9_Q6PGB9_MOUSE__chr13_-1_49068189_49068218_ENSMUST00000162581_REVERSED	|generic|tr_Q3UHR2_Q3UHR2_MOUSE__chrX_1_75514373_75514405_ENSMUST00000114070_REVERSED	|generic|tr_Q3UHI8_Q3UHI8_MOUSE__chrX_1_75514373_75514405_ENSMUST00000114070_REVERSED	|generic|tr_Q2VEB4_Q2VEB4_MOUSE__chrX_1_75514373_75514405_ENSMUST00000114070_REVERSED	|generic|tr_Q2VEB3_Q2VEB3_MOUSE__chrX_1_75514373_75514405_ENSMUST00000114070_REVERSED	|generic|tr_E9Q9K8_E9Q9K8_MOUSE__chrX_1_75514373_75514405_ENSMUST00000114070_REVERSED|
"""index: 11157, intensity: 15248.0, mobility: 0.821"""	-0.695164	0.440844	1	PRSTTGAPK	generic|sp_Q8BHE4_TM108_MOUSE__chr9_-1_103484661_103484720_ENSMUST00000191069_REVERSED|
"""index: 4897, intensity: 4132.0, mobility: 0.910"""	-0.695259	0.441149	1	PAPTAATGFAGSVAALDYSKCRVEEYLVCVDQ	generic|IP_922230_TX=10090_REVERSED	|generic|IP_1024026_TX=10090_REVERSED|
"""index: 7737, intensity: 3187.0, mobility: 0.822"""	-0.695461	0.441455	1	MSIRPSDEIPPKPTLNRNT	generic|sp_Q9D4D4_TKTL2_MOUSE__chr14_1_30560605_30560688_ENSMUST00000160189_REVERSED	|generic|tr_A0A0R4J2A3_A0A0R4J2A3_MOUSE__chr14_1_30560605_30560688_ENSMUST00000160189_REVERSED|
"""index: 1412, intensity: 4138.0, mobility: 0.864"""	-0.695519	0.441626	1	MTIGVVLPTVFFV	generic|tr_J3QML2_J3QML2_MOUSE__II_1132160_REVERSED	|generic|tr_A0A0R4J015_A0A0R4J015_MOUSE__II_1132160_REVERSED	|generic|sp_B2RX12_MRP3_MOUSE__II_1132160_REVERSED	|generic|sp_B2RX12-2_MRP3_MOUSE__II_1132160_REVERSED	|generic|sp_B2RX12-3_MRP3_MOUSE__II_1132160_REVERSED	|generic|tr_Q59DK8_Q59DK8_MOUSE_REVERSED|
"""index: 16905, intensity: 9922.0, mobility: 1.129"""	-0.695645	0.441797	1	SGHSSSGGSSAGSGGSGGGGGSSGGSGSGGGGSHNRQYEIPSTLANLFN	generic|tr_A0A2I3BQT2_A0A2I3BQT2_MOUSE__chr15_-1_27747858_27748118_ENSMUST00000227030__II_3482747_REVERSED	|generic|sp_Q0KL02_TRIO_MOUSE__II_3483633_REVERSED	|generic|sp_Q0KL02-4_TRIO_MOUSE__II_3482746_REVERSED	|generic|sp_Q0KL02-3_TRIO_MOUSE_REVERSED|
"""index: 7219, intensity: 2557.0, mobility: 1.082"""	-0.695759	0.441967	1	VGWTDLCYQQRLEESFPIEPFMDTVNNSDFTLNIETCAQWHGY	generic|II_1013229_TX=10090_REVERSED|
"""index: 4120, intensity: 3739.0, mobility: 1.037"""	-0.695948	0.442272	1	RILSCFPISVSPCTYSSSNLLT	generic|IP_3472098_TX=10090_REVERSED|
"""index: 4054, intensity: 4536.0, mobility: 1.048"""	-0.695963	0.442578	1	QFKYFVGYRAWEQYLLKRDN	generic|tr_E0CZF2_E0CZF2_MOUSE__II_905755_REVERSED	|generic|II_905741_TX=10090_REVERSED	|generic|tr_M1GNA0_M1GNA0_MOUSE_REVERSED	|generic|tr_M1H0B0_M1H0B0_MOUSE_REVERSED	|generic|tr_M1GRW0_M1GRW0_MOUSE_REVERSED	|generic|tr_M1GTU4_M1GTU4_MOUSE_REVERSED	|generic|sp_Q8CFW1_ANO2_MOUSE_REVERSED|
"""index: 16513, intensity: 27891.0, mobility: 1.053"""	-0.69597	0.442883	1	RMLLTFRSIML	generic|chr11_-1_59428467_59428673_ENSMUST00000010038__IP_1135807_TX=10090_REVERSED|
"""index: 2155, intensity: 16186.0, mobility: 0.808"""	-0.695992	0.443189	1	EYAGLAPHLA	generic|sp_Q8C6A8_BHE22_MOUSE_REVERSED	|generic|tr_A0A0R4J056_A0A0R4J056_MOUSE_REVERSED|
"""index: 9414, intensity: 21068.0, mobility: 0.911"""	-0.696077	0.443494	1	EDELLVQPPQ	generic|sp_Q9ESU6_BRD4_MOUSE__chr17_-1_32197752_32197781_ENSMUST00000230565_REVERSED	|generic|tr_Q3UH70_Q3UH70_MOUSE__chr17_-1_32197752_32197781_ENSMUST00000230565_REVERSED|
"""index: 8395, intensity: 2566.0, mobility: 1.129"""	-0.696084	0.4438	1	SSRLISIVKQMRDIEQRLFINMSNLHGM	generic|sp_Q91XQ0_DYH8_MOUSE_REVERSED|
"""index: 4162, intensity: 6158.0, mobility: 1.065"""	-0.696199	0.443972	1	QFYLLSALCKAAMHSLLKDSNQLMRMQSLMTDIVTLQLLKM	generic|tr_F6SLL8_F6SLL8_MOUSE_REVERSED|
"""index: 16788, intensity: 8212.0, mobility: 1.080"""	-0.69637	0.443972	1	VIGKFYRDGNRYFRVKKAKKENSLAQLTRTRY	generic|tr_Q3V349_Q3V349_MOUSE__II_833059_REVERSED	|generic|tr_Q8C852_Q8C852_MOUSE__II_833069_REVERSED	|generic|sp_O88809_DCX_MOUSE_REVERSED	|generic|tr_Q6PGI2_Q6PGI2_MOUSE_REVERSED	|generic|tr_Q9CXL6_Q9CXL6_MOUSE_REVERSED|
"""index: 18715, intensity: 3051.0, mobility: 1.037"""	-0.696698	0.443972	1	FLALKLIITGDEAYIKTMKIQLL	generic|IP_3466695_TX=10090_REVERSED|
"""index: 7764, intensity: 4375.0, mobility: 1.083"""	-0.696742	0.443972	1	PWCAKLGHGTHATNL	generic|IP_1076247_TX=10090_REVERSED|
"""index: 1397, intensity: 3265.0, mobility: 1.006"""	-0.696845	0.443972	1	TVEKQGSSLHASE	generic|tr_A0A1L1SUD9_A0A1L1SUD9_MOUSE_REVERSED	|generic|tr_A0A2I3BPI0_A0A2I3BPI0_MOUSE_REVERSED|
"""index: 1315, intensity: 3036.0, mobility: 0.817"""	-0.697023	0.443972	1	VVGEEFLLQYTAMQNK	generic|IP_927904_TX=10090_REVERSED|
"""index: 744, intensity: 4948.0, mobility: 0.936"""	-0.697186	0.443972	1	LIPNLCSNFSALTSAPNV	generic|sp_Q71MR7_FPRS7_MOUSE_REVERSED|
"""index: 3735, intensity: 3363.0, mobility: 1.201"""	-0.697375	0.443972	1	TEFDMNLIRDAEDMVLY	generic|tr_Q3TEK1_Q3TEK1_MOUSE__chr6_1_135023372_135023410_ENSMUST00000155022__II_904642_REVERSED	|generic|tr_Q4VBG1_Q4VBG1_MOUSE__chr6_1_135023372_135023410_ENSMUST00000155022__II_904642_REVERSED	|generic|II_904645_TX=10090_REVERSED	|generic|tr_A0A0N4SVT1_A0A0N4SVT1_MOUSE_REVERSED	|generic|tr_F6QKD2_F6QKD2_MOUSE_REVERSED	|generic|tr_A0A0N4SVK2_A0A0N4SVK2_MOUSE_REVERSED|
"""index: 6949, intensity: 5167.0, mobility: 0.950"""	-0.698116	0.443972	1	ILSLVNHKGKARHTHTEMDKHTKFINN	generic|IP_926459_TX=10090_REVERSED|
"""index: 11956, intensity: 2984.0, mobility: 1.288"""	-0.698589	0.444141	1	SPRGAAPRRRACQESVPGLGRM	generic|chr17_-1_27820184_27820480_ENSMUST00000114863_REVERSED|
"""index: 4915, intensity: 2775.0, mobility: 0.943"""	-0.69914	0.444444	1	SPHPTTLAPDAMSSHHTFR	generic|IP_1061818_TX=10090_REVERSED|
"""index: 17683, intensity: 5832.0, mobility: 1.101"""	-0.699171	0.444748	1	LPPWMAGAAVLLADKKAGPLAEHDETAVIK	generic|tr_A0A0R4J0R4_A0A0R4J0R4_MOUSE_REVERSED	|generic|sp_Q3UGX3_NAT8L_MOUSE_REVERSED|
"""index: 4749, intensity: 3280.0, mobility: 1.080"""	-0.699296	0.445052	1	FIMEALKYNKELM	generic|sp_Q6VH22_IF172_MOUSE__chr5_-1_31286573_31286668_ENSMUST00000201809__II_947448_REVERSED	|generic|tr_A0A0J9YUJ7_A0A0J9YUJ7_MOUSE_REVERSED|
"""index: 17633, intensity: 3379.0, mobility: 0.942"""	-0.699441	0.445118	1	IEFRYRGY	generic|sp_Q8BGT8_PHIPL_MOUSE__chr10_-1_70565170_70565265_ENSMUST00000162470__II_1152491_REVERSED	|generic|tr_F7D3N3_F7D3N3_MOUSE__chr10_-1_70565170_70565265_ENSMUST00000162470__II_1152491_REVERSED|
"""index: 2459, intensity: 4135.0, mobility: 0.878"""	-0.699569	0.445118	1	MLSLFNIQQLQVLKFMEDQLM	generic|sp_Q8CE72_CPLN1_MOUSE_REVERSED|
"""index: 4831, intensity: 3631.0, mobility: 1.018"""	-0.700009	0.445421	1	EKLQKQCPPQTCHTLHSQSVQWFI	generic|IP_955014_TX=10090_REVERSED|
"""index: 13197, intensity: 4791.0, mobility: 0.868"""	-0.700079	0.44559	1	SVPMANPMDQK	generic|sp_P84084_ARF5_MOUSE_REVERSED|
"""index: 8518, intensity: 2587.0, mobility: 1.025"""	-0.70025	0.445688	1	RYIEPVGREGKMG	generic|chr7_1_126864353_126864523_ENSMUST00000138793_REVERSED|
"""index: 4795, intensity: 47284.0, mobility: 0.884"""	-0.700318	0.445688	1	AGATGATAGATGAAAGATGAAPGATGAAPGAAPGATGAAA	generic|tr_B9EKM7_B9EKM7_MOUSE_REVERSED	|generic|tr_B7XG48_B7XG48_MOUSE_REVERSED|
"""index: 9541, intensity: 4448.0, mobility: 0.847"""	-0.70055	0.445688	1	EPKKTARQ	generic|IP_3476389_TX=10090_REVERSED|
"""index: 10669, intensity: 3618.0, mobility: 0.946"""	-0.700787	0.445991	1	ASMLIGGLFLY	generic|sp_Q9D2C7_BI1_MOUSE__chr15_1_99406583_99406681_ENSMUST00000231147_REVERSED	|generic|tr_E0CX98_E0CX98_MOUSE__chr15_1_99406583_99406681_ENSMUST00000231147_REVERSED	|generic|tr_E0CXR0_E0CXR0_MOUSE__chr15_1_99406583_99406681_ENSMUST00000231147_REVERSED	|generic|tr_A0A2R8W6Y1_A0A2R8W6Y1_MOUSE__chr15_1_99406583_99406681_ENSMUST00000231147_REVERSED|
"""index: 6973, intensity: 12201.0, mobility: 1.245"""	-0.700915	0.446158	1	QQKYIPSLWAMPILRD	generic|tr_A2CGC2_A2CGC2_MOUSE__IP_828501_REVERSED	|generic|tr_A0A0R4J2B9_A0A0R4J2B9_MOUSE__IP_828501_REVERSED	|generic|tr_A0A0A0MQP3_A0A0A0MQP3_MOUSE__IP_828501_REVERSED	|generic|tr_J3QN64_J3QN64_MOUSE__IP_828501_REVERSED	|generic|tr_J3QNQ5_J3QNQ5_MOUSE__IP_828501_REVERSED	|generic|tr_A0A571BG86_A0A571BG86_MOUSE__IP_828501_REVERSED	|generic|sp_Q99N64_GMCL2_MOUSE__IP_828501_REVERSED	|generic|tr_J3QMW9_J3QMW9_MOUSE__IP_828501_REVERSED	|generic|tr_B8JKF6_B8JKF6_MOUSE__IP_828501_REVERSED	|generic|tr_A0A571BEF3_A0A571BEF3_MOUSE__IP_828501_REVERSED	|generic|tr_A0A571BG45_A0A571BG45_MOUSE__IP_828501_REVERSED	|generic|tr_L7MU83_L7MU83_MOUSE__IP_828501_REVERSED	|generic|tr_L7MU81_L7MU81_MOUSE__IP_828501_REVERSED	|generic|tr_J3QMS5_J3QMS5_MOUSE__IP_828501_REVERSED	|generic|tr_A0A140T8Q5_A0A140T8Q5_MOUSE__IP_828501_REVERSED	|generic|tr_Q5FWA1_Q5FWA1_MOUSE__IP_828501_REVERSED	|generic|tr_A2BFZ7_A2BFZ7_MOUSE__IP_828501_REVERSED	|generic|tr_Q1LZI5_Q1LZI5_MOUSE__IP_828501_REVERSED	|generic|tr_A2CG92_A2CG92_MOUSE__IP_828501_REVERSED	|generic|tr_A0A087WR44_A0A087WR44_MOUSE__IP_828501_REVERSED	|generic|tr_A0A571BD55_A0A571BD55_MOUSE__IP_828501_REVERSED	|generic|tr_A2BHG6_A2BHG6_MOUSE__IP_828501_REVERSED	|generic|tr_A2CG71_A2CG71_MOUSE__IP_828501_REVERSED	|generic|tr_J3QML3_J3QML3_MOUSE_REVERSED	|generic|tr_A0A087WSN2_A0A087WSN2_MOUSE_REVERSED	|generic|tr_A2CFD5_A2CFD5_MOUSE_REVERSED|
"""index: 16063, intensity: 3205.0, mobility: 1.023"""	-0.701124	0.446326	1	IEVFSLFLMWSL	generic|IP_1119522_TX=10090_REVERSED|
"""index: 636, intensity: 2519.0, mobility: 0.769"""	-0.701664	0.446628	1	LFGTSAQS	generic|IP_947999_TX=10090_REVERSED|
"""index: 3576, intensity: 2862.0, mobility: 0.917"""	-0.70172	0.446796	1	CICSKNTKQKNTQKKNKQWLCK	generic|IP_1118315_TX=10090_REVERSED|
"""index: 5526, intensity: 9983.0, mobility: 1.054"""	-0.702184	0.446828	1	ICTLSTEADSVLPLSNILILDMAG	generic|tr_Q80YS4_Q80YS4_MOUSE_REVERSED	|generic|tr_B1AWS8_B1AWS8_MOUSE_REVERSED	|generic|sp_Q02858_TIE2_MOUSE_REVERSED|
"""index: 11640, intensity: 6022.0, mobility: 0.817"""	-0.702397	0.446995	1	SSFHNGKGHM	generic|IP_882101_TX=10090_REVERSED|
"""index: 4510, intensity: 3097.0, mobility: 1.095"""	-0.702485	0.447162	1	SCCSSFLSGPGMPQSSVSTSRSTRGGLSVAGLAE	generic|tr_A2AEX0_A2AEX0_MOUSE_REVERSED|
"""index: 9912, intensity: 2645.0, mobility: 1.075"""	-0.702703	0.447329	1	IPVAFGNGAWKVDY	generic|IP_3478395_TX=10090_REVERSED|
"""index: 3667, intensity: 5747.0, mobility: 1.070"""	-0.702707	0.447631	1	KRLRNIRQVSDIKYIILKV	generic|IP_1030438_TX=10090_REVERSED|
"""index: 1394, intensity: 2571.0, mobility: 1.104"""	-0.702829	0.447932	1	FVYDLDYQSAGAYMSD	generic|sp_Q8VEH0_TM144_MOUSE_REVERSED|
"""index: 2072, intensity: 2987.0, mobility: 0.895"""	-0.702908	0.447964	1	FNQPQGAQLWSPPELW	generic|chr4_-1_87227230_87227328_ENSMUST00000107157_REVERSED|
"""index: 15145, intensity: 3136.0, mobility: 1.148"""	-0.703086	0.448265	1	TLRWSGFRRKGRKSSNWTKSLSPRRKRRARCKTGSKMATLHSS	generic|chr4_-1_132858452_132862964_ENSMUST00000030698__IP_954916_TX=10090_REVERSED|
"""index: 4340, intensity: 2579.0, mobility: 0.968"""	-0.703218	0.448567	1	LVVESRSYRCAS	generic|sp_Q8JZU6-3_PXDC1_MOUSE__chr13_-1_34628771_34628857_ENSMUST00000021847__II_1107647_REVERSED|
"""index: 7169, intensity: 14899.0, mobility: 0.919"""	-0.703306	0.448869	1	ISSNLLDLLLIDASAEVCA	generic|IP_1021458_TX=10090_REVERSED|
"""index: 12277, intensity: 146641.0, mobility: 0.938"""	-0.703317	0.44917	1	PLSKRPLATW	generic|chr11_1_101738456_101738515_ENSMUST00000039152__IP_1126283_TX=10090_REVERSED|
"""index: 1965, intensity: 2972.0, mobility: 0.946"""	-0.703552	0.449201	1	LVAPVDCFFHH	generic|tr_Q8VFX5_Q8VFX5_MOUSE_REVERSED|
"""index: 6915, intensity: 5195.0, mobility: 0.825"""	-0.704176	0.449503	1	ESVGPTGMVQLLAVTALRT	generic|sp_Q9CYZ6_REX1B_MOUSE__chr8_-1_70506493_70506558_ENSMUST00000135773__II_866590_REVERSED	|generic|tr_D3YZ60_D3YZ60_MOUSE__chr8_-1_70506493_70506558_ENSMUST00000135773_REVERSED|
"""index: 12388, intensity: 3126.0, mobility: 0.998"""	-0.704219	0.449804	1	WRQIPRWPL	generic|IP_1083868_TX=10090_REVERSED|
"""index: 4526, intensity: 51921.0, mobility: 0.951"""	-0.704247	0.449834	1	MQPMALISVWMLKWQHWSRYPIM	generic|IP_964661_TX=10090_REVERSED|
"""index: 6392, intensity: 5192.0, mobility: 0.900"""	-0.704574	0.449925	1	TFWMFVWFLFLVDSWTGKHI	generic|IP_3497674_TX=10090_REVERSED|
"""index: 2335, intensity: 3292.0, mobility: 1.016"""	-0.704661	0.449925	1	MQLCHHLISMFHPYAESHTLRRRT	generic|tr_Q6ZQ74_Q6ZQ74_MOUSE__chr12_1_71942182_71942271_ENSMUST00000222327_REVERSED	|generic|sp_Q8BPM0_DAAM1_MOUSE__chr12_1_71942182_71942271_ENSMUST00000222327_REVERSED	|generic|sp_Q8BPM0-2_DAAM1_MOUSE__chr12_1_71942182_71942271_ENSMUST00000222327_REVERSED	|generic|sp_Q8BPM0-3_DAAM1_MOUSE__chr12_1_71942182_71942271_ENSMUST00000222327_REVERSED|
"""index: 18784, intensity: 4199.0, mobility: 1.055"""	-0.705356	0.449925	1	GNVKASDLSLYNYRSFDRELKLKYLLEESAGSLL	generic|sp_P46735_MYO1B_MOUSE__chr1_-1_51863315_51863419_ENSMUST00000151525_REVERSED	|generic|sp_P46735-2_MYO1B_MOUSE__chr1_-1_51863315_51863419_ENSMUST00000151525_REVERSED	|generic|tr_Q91ZI6_Q91ZI6_MOUSE_REVERSED	|generic|tr_D3YV80_D3YV80_MOUSE__chr1_-1_51863315_51863419_ENSMUST00000151525_REVERSED	|generic|tr_E9QNH6_E9QNH6_MOUSE__chr1_-1_51863315_51863419_ENSMUST00000151525_REVERSED	|generic|tr_Q7TQD7_Q7TQD7_MOUSE__chr1_-1_51863315_51863419_ENSMUST00000151525_REVERSED	|generic|tr_Q3TTZ3_Q3TTZ3_MOUSE__chr1_-1_51863315_51863419_ENSMUST00000151525_REVERSED	|generic|tr_E9Q580_E9Q580_MOUSE__chr1_-1_51863315_51863419_ENSMUST00000151525_REVERSED|
"""index: 3165, intensity: 2639.0, mobility: 0.766"""	-0.70551	0.449955	1	SSGGPLSPLFSLEM	generic|chr2_1_136713508_136713633_ENSMUST00000028727_REVERSED|
"""index: 4123, intensity: 3335.0, mobility: 1.042"""	-0.705918	0.45012	1	WNGRAHSNGTSFFG	generic|sp_Q8R0W5_EST4A_MOUSE_REVERSED|
"""index: 18773, intensity: 3194.0, mobility: 1.146"""	-0.705998	0.450421	1	TNVLPLKKVLYMFPLNWIHVERKDCNQLYYLGL	generic|IP_1029630_TX=10090_REVERSED|
"""index: 16153, intensity: 3542.0, mobility: 1.060"""	-0.706067	0.45045	1	RENNNWLSAKWI	generic|sp_Q6P4U0_THS7B_MOUSE__II_1035939_REVERSED|
"""index: 9400, intensity: 31989.0, mobility: 0.834"""	-0.70635	0.450751	1	ITKQESIL	generic|tr_Q8VFZ0_Q8VFZ0_MOUSE__II_1025673_REVERSED|
"""index: 11567, intensity: 4014.0, mobility: 0.848"""	-0.706384	0.450916	1	TQVEAKLRG	generic|tr_B7ZNA8_B7ZNA8_MOUSE_REVERSED	|generic|sp_Q9WVM6_TLL2_MOUSE_REVERSED	|generic|tr_E9Q5B9_E9Q5B9_MOUSE_REVERSED|
"""index: 9386, intensity: 2638.0, mobility: 1.005"""	-0.706897	0.451216	1	MEWLIREMAMM	generic|chr2_1_119705439_119705579_ENSMUST00000028767_REVERSED|
"""index: 17036, intensity: 5111.0, mobility: 1.034"""	-0.706993	0.451516	1	VVEKLAETPPER	generic|sp_O09039_SH2B3_MOUSE__chr4_1_116154174_116154203_ENSMUST00000120083__II_936881_REVERSED	|generic|tr_D3Z3Y5_D3Z3Y5_MOUSE__chr4_1_116154174_116154203_ENSMUST00000120083__II_936881_REVERSED	|generic|tr_D6RCY9_D6RCY9_MOUSE_REVERSED	|generic|tr_A0A0G2JE79_A0A0G2JE79_MOUSE_REVERSED|
"""index: 3226, intensity: 3180.0, mobility: 1.039"""	-0.707015	0.451545	1	SLWVSVSLDDGIKQ	generic|sp_Q61606_GLR_MOUSE__II_1122302_REVERSED	|generic|tr_Q548V8_Q548V8_MOUSE__II_1122302_REVERSED	|generic|II_1122299_TX=10090_REVERSED	|generic|tr_Q3UN81_Q3UN81_MOUSE_REVERSED|
"""index: 12327, intensity: 37581.0, mobility: 0.920"""	-0.707682	0.45171	1	ELYLRAFNI	generic|sp_Q8BKN5_GCP5_MOUSE__chr7_1_55830856_55830888_ENSMUST00000206191__II_888519_REVERSED	|generic|sp_Q8BKN5-3_GCP5_MOUSE__chr7_1_55818832_55818900_ENSMUST00000206191__II_888519_REVERSED	|generic|tr_Q8R2X3_Q8R2X3_MOUSE__chr7_1_55830856_55830888_ENSMUST00000206191__II_888519_REVERSED	|generic|tr_Q3UY55_Q3UY55_MOUSE__chr7_1_55822050_55822109_ENSMUST00000206191__II_888519_REVERSED|
"""index: 15257, intensity: 3238.0, mobility: 0.952"""	-0.707921	0.451739	1	RQDNLPLIRNP	generic|IP_915685_TX=10090_REVERSED|
"""index: 17179, intensity: 5624.0, mobility: 1.159"""	-0.708119	0.452038	1	IITEQKPALNKEVDEKLRRLMMPKLIAQLKQV	generic|sp_Q09XV5_CHD8_MOUSE__chr14_-1_52198592_52198807_ENSMUST00000226681__II_1098675_REVERSED|
"""index: 9238, intensity: 3012.0, mobility: 0.956"""	-0.708124	0.452338	1	QTTEIAATAMPLM	generic|IP_1034250_TX=10090_REVERSED|
"""index: 5666, intensity: 3925.0, mobility: 0.948"""	-0.70819	0.452638	1	DEAEGLRDHLTKKFGELSVVSD	generic|sp_P47932_REL1_MOUSE_REVERSED|
"""index: 11319, intensity: 3559.0, mobility: 0.873"""	-0.70853	0.452695	1	LHIRCIYH	generic|IP_1080144_TX=10090_REVERSED|
"""index: 11441, intensity: 63993.0, mobility: 0.932"""	-0.708578	0.452695	1	MAKKCGLAKL	generic|tr_A0A0R4J0C2_A0A0R4J0C2_MOUSE__II_889885_REVERSED	|generic|sp_O09046_OXLA_MOUSE__II_889885_REVERSED	|generic|tr_D3Z4E0_D3Z4E0_MOUSE_REVERSED	|generic|sp_O09046-2_OXLA_MOUSE_REVERSED|
"""index: 3201, intensity: 4631.0, mobility: 0.931"""	-0.709004	0.452858	1	NEESALLERL	generic|sp_Q9D439_CFA53_MOUSE__II_1053906_REVERSED	|generic|tr_Q059Q0_Q059Q0_MOUSE__II_1053906_REVERSED	|generic|tr_Q3TS07_Q3TS07_MOUSE_REVERSED|
"""index: 2159, intensity: 2651.0, mobility: 0.911"""	-0.709038	0.453158	1	EGPIGPHHKTR	generic|IP_1079466_TX=10090_REVERSED|
"""index: 9337, intensity: 7681.0, mobility: 0.874"""	-0.709117	0.453349	1	TKYQLGHK	generic|tr_V9GXP3_V9GXP3_MOUSE__II_846785_REVERSED|
"""index: 16935, intensity: 6436.0, mobility: 1.000"""	-0.709246	0.453349	1	LMVPFTHLLF	generic|IP_3483384_TX=10090_REVERSED|
"""index: 15288, intensity: 3695.0, mobility: 1.010"""	-0.709382	0.453513	1	GAPGAAAK	generic|sp_P53566_CEBPA_MOUSE__chr7_1_35120391_35120498_ENSMUST00000205391_REVERSED	|generic|sp_P53566-3_CEBPA_MOUSE__chr7_1_35120391_35120498_ENSMUST00000205391_REVERSED	|generic|sp_P53566-5_CEBPA_MOUSE__chr7_1_35120391_35120498_ENSMUST00000205391_REVERSED	|generic|tr_A0A0U1RPE0_A0A0U1RPE0_MOUSE_REVERSED	|generic|tr_Q3U2H8_Q3U2H8_MOUSE__chr7_1_35120391_35120498_ENSMUST00000205391_REVERSED|
"""index: 15831, intensity: 5073.0, mobility: 0.840"""	-0.709669	0.453676	1	FCGFLEMS	generic|tr_A0A0U1RQ90_A0A0U1RQ90_MOUSE_REVERSED|
"""index: 1840, intensity: 3893.0, mobility: 0.910"""	-0.709788	0.453975	1	QEVMQNLVPD	generic|tr_Q505A3_Q505A3_MOUSE_REVERSED|
"""index: 14445, intensity: 49113.0, mobility: 0.930"""	-0.709885	0.454138	1	SKWTSKRNK	generic|IP_2438831_TX=10090_REVERSED|
"""index: 5210, intensity: 3457.0, mobility: 1.028"""	-0.710093	0.454301	1	YYYYYYYYCCC	generic|IP_1137591_TX=10090_REVERSED|
"""index: 7587, intensity: 2672.0, mobility: 1.070"""	-0.710441	0.454464	1	CLASDMLLARLQQLQPLRPLRCPAAPGWLPL	generic|IP_883794_TX=10090_REVERSED|
"""index: 9733, intensity: 3293.0, mobility: 1.177"""	-0.710623	0.454763	1	PPMPWPLNSPPLSSNPCAQ	generic|IP_1029683_TX=10090_REVERSED|
"""index: 3906, intensity: 5915.0, mobility: 1.156"""	-0.710631	0.455061	1	CVMCKQRKVLRTPSSCLSDSIRVMKYLEIE	generic|IP_1037501_TX=10090_REVERSED|
"""index: 18764, intensity: 3307.0, mobility: 1.085"""	-0.71076	0.455224	1	CPLVLCCCSGAVHRSQHFFPNRDKTKLGKGLYVCL	generic|IP_962541_TX=10090_REVERSED|
"""index: 2341, intensity: 5387.0, mobility: 0.874"""	-0.71097	0.455522	1	QFKEIEQRLNERERQLDNILGQL	generic|sp_E9Q557_DESP_MOUSE_REVERSED	|generic|tr_Q9CV95_Q9CV95_MOUSE_REVERSED|
"""index: 17996, intensity: 3207.0, mobility: 1.121"""	-0.711133	0.455821	1	RKRRKRSPKVWPSDKRWKKKAKRRGSSGSRDSQNGS	generic|tr_Q3U4G9_Q3U4G9_MOUSE__chr17_1_34911372_34911482_ENSMUST00000137071__II_1066143_REVERSED	|generic|sp_Q9Z148_EHMT2_MOUSE__chr17_1_34911372_34911482_ENSMUST00000137071__II_1066143_REVERSED	|generic|sp_Q9Z148-2_EHMT2_MOUSE__chr17_1_34911372_34911482_ENSMUST00000137071__II_1066143_REVERSED	|generic|sp_Q9Z148-3_EHMT2_MOUSE__chr17_1_34911372_34911482_ENSMUST00000137071__II_1066143_REVERSED	|generic|tr_A2CG76_A2CG76_MOUSE__chr17_1_34911372_34911482_ENSMUST00000137071__II_1066143_REVERSED|
"""index: 7494, intensity: 3532.0, mobility: 0.952"""	-0.711232	0.456119	1	ASMHCVPKGEWALWNGHLWEGAVAKPQESHM	generic|IP_862683_TX=10090_REVERSED|
"""index: 12245, intensity: 4283.0, mobility: 1.290"""	-0.711262	0.456418	1	DRRFVQYHYSEELKQGRE	generic|sp_P08032_SPTA1_MOUSE__II_1025651_REVERSED	|generic|tr_Q3UQ30_Q3UQ30_MOUSE_REVERSED|
"""index: 2112, intensity: 2774.0, mobility: 0.922"""	-0.711286	0.456716	1	TTSSPWSSLQR	generic|chr11_-1_3717203_3717922_ENSMUST00000070552__IP_1140240_TX=10090_REVERSED|
"""index: 18749, intensity: 5589.0, mobility: 1.055"""	-0.711298	0.457015	1	RKARNKAQTSHKEKKVQPVTETPPVEK	generic|tr_A0A140T8R7_A0A140T8R7_MOUSE_REVERSED	|generic|sp_Q8CFE3_RCOR1_MOUSE_REVERSED|
"""index: 9008, intensity: 15244.0, mobility: 0.884"""	-0.711585	0.457177	1	MDIIERKDV	generic|IP_3463682_TX=10090_REVERSED|
"""index: 7285, intensity: 3095.0, mobility: 0.924"""	-0.712095	0.457475	1	LVEQTKEPDK	generic|sp_Q8JZR0_ACSL5_MOUSE__chr19_1_55284457_55284543_ENSMUST00000226019_REVERSED	|generic|tr_Q9D9S0_Q9D9S0_MOUSE_REVERSED	|generic|tr_Q3UKS0_Q3UKS0_MOUSE__chr19_1_55284457_55284543_ENSMUST00000226019_REVERSED|
"""index: 13643, intensity: 7480.0, mobility: 0.968"""	-0.712133	0.457526	1	RFTVFIERK	generic|sp_Q99M87_DNJA3_MOUSE_REVERSED	|generic|sp_Q99M87-3_DNJA3_MOUSE_REVERSED	|generic|tr_Q3TJA9_Q3TJA9_MOUSE_REVERSED|
"""index: 3243, intensity: 5757.0, mobility: 1.056"""	-0.712221	0.457526	1	EQNLTPWCRRRTRLRMQTRSRTASLCTNWSRRCM	generic|IP_1086105_TX=10090_REVERSED|
"""index: 9782, intensity: 13271.0, mobility: 0.930"""	-0.713042	0.457688	1	LSSDLSNLFMNVLRNEKE	generic|IP_3460221_TX=10090_REVERSED|
"""index: 7400, intensity: 3650.0, mobility: 1.005"""	-0.713085	0.457849	1	RPCPIIHFLQPLS	generic|sp_P42867_GPT_MOUSE__chr9_1_44328145_44328174_ENSMUST00000215248__II_3504964_REVERSED	|generic|tr_Q9CPT1_Q9CPT1_MOUSE__chr9_1_44328145_44328174_ENSMUST00000215248_REVERSED|
"""index: 9311, intensity: 3971.0, mobility: 0.905"""	-0.713467	0.458011	1	QFMLNFPVPPSLDNGTTPSKVNYNVFLDALEQQ	generic|sp_Q9CZD3_GARS_MOUSE__chr6_1_55050331_55050465_ENSMUST00000205258__II_920438_REVERSED|
"""index: 1898, intensity: 2927.0, mobility: 0.840"""	-0.71375	0.458172	1	TLYVFLML	generic|IP_845568_TX=10090_REVERSED|
"""index: 2200, intensity: 58962.0, mobility: 0.916"""	-0.714287	0.458333	1	WGLSTAALFVF	generic|IP_3477693_TX=10090_REVERSED|
"""index: 8077, intensity: 4401.0, mobility: 0.962"""	-0.714622	0.458494	1	IQAHAPFSSDRSA	generic|IP_1090978_TX=10090_REVERSED|
"""index: 12611, intensity: 7285.0, mobility: 0.946"""	-0.71503	0.45868	1	FYRKHKAFK	generic|sp_Q5SQM0_EMAL6_MOUSE__chr11_-1_29753060_29753149_ENSMUST00000137689__II_1141871_REVERSED|
"""index: 485, intensity: 3029.0, mobility: 0.827"""	-0.71529	0.45868	1	DSVPDKPERGGGSEAPWLL	generic|IP_1041361_TX=10090_REVERSED|
"""index: 2391, intensity: 3029.0, mobility: 0.963"""	-0.715712	0.458977	1	TILETHGVFSSNLRLGEAICRQK	generic|tr_Q3UNM3_Q3UNM3_MOUSE__IP_923561_REVERSED|
"""index: 4722, intensity: 3493.0, mobility: 0.996"""	-0.715818	0.459275	1	YLLYAADTVCTYD	generic|IP_1097787_TX=10090_REVERSED|
"""index: 4450, intensity: 8274.0, mobility: 1.081"""	-0.715858	0.459435	1	QESKHAMLKEQNRG	generic|sp_Q0P5X1_LRIQ1_MOUSE_REVERSED|
"""index: 15441, intensity: 5891.0, mobility: 0.980"""	-0.716056	0.459733	1	ELKDIYAQKA	generic|tr_Q8C6H1_Q8C6H1_MOUSE__chr5_-1_149617507_149617707_ENSMUST00000201877__II_927616_REVERSED	|generic|sp_Q61699_HS105_MOUSE__chr5_-1_149617507_149617707_ENSMUST00000201877__II_927616_REVERSED	|generic|sp_Q61699-2_HS105_MOUSE__chr5_-1_149617507_149617707_ENSMUST00000201877__II_927616_REVERSED	|generic|tr_E9Q0U7_E9Q0U7_MOUSE__chr5_-1_149617507_149617707_ENSMUST00000201877__II_927616_REVERSED	|generic|chr5_-1_149618937_149619053_ENSMUST00000201877_REVERSED|
"""index: 7001, intensity: 3736.0, mobility: 0.862"""	-0.716135	0.459756	1	WTLCGTKIASCSTSEQVKW	generic|IP_2448651_TX=10090_REVERSED|
"""index: 1551, intensity: 4235.0, mobility: 0.959"""	-0.716538	0.460053	1	GAQPAGPS	generic|sp_Q8K0S2_ERIC5_MOUSE_REVERSED|
"""index: 3258, intensity: 2585.0, mobility: 1.004"""	-0.716583	0.460077	1	DLEEELMKKKQCGLNKCGDGHHTQPS	generic|IP_903984_TX=10090_REVERSED|
"""index: 4576, intensity: 2746.0, mobility: 1.087"""	-0.716766	0.460148	1	ELLVWCGTRQTRKAYLAHPPTWHCP	generic|IP_994380_TX=10090_REVERSED|
"""index: 8782, intensity: 7460.0, mobility: 0.831"""	-0.716947	0.460148	1	MPWRIWLCGAKNQVRM	generic|chr11_1_71025120_71025209_ENSMUST00000164220_REVERSED|
"""index: 10720, intensity: 5731.0, mobility: 0.863"""	-0.717146	0.460148	1	NKTTNRLP	generic|IP_888178_TX=10090_REVERSED|
"""index: 4486, intensity: 3738.0, mobility: 0.799"""	-0.717427	0.460308	1	SAMSNGGPALLGGPLTYKDKKML	generic|sp_P48432_SOX2_MOUSE_REVERSED	|generic|tr_Q3V2B6_Q3V2B6_MOUSE_REVERSED	|generic|tr_Q60I23_Q60I23_MOUSE_REVERSED	|generic|tr_Q3UES8_Q3UES8_MOUSE_REVERSED|
"""index: 15675, intensity: 3212.0, mobility: 0.986"""	-0.717588	0.460355	1	SSFLLSSFLLSS	generic|IP_1024043_TX=10090_REVERSED	|generic|IP_1024043_TX=10090_REVERSED	|generic|IP_1024043_TX=10090_REVERSED	|generic|IP_1129280_TX=10090_REVERSED	|generic|IP_1129280_TX=10090_REVERSED	|generic|IP_1024046_TX=10090_REVERSED	|generic|IP_1024046_TX=10090_REVERSED	|generic|IP_1024046_TX=10090_REVERSED	|generic|IP_930866_TX=10090_REVERSED	|generic|IP_930866_TX=10090_REVERSED	|generic|IP_930866_TX=10090_REVERSED	|generic|IP_3479899_TX=10090_REVERSED	|generic|IP_891861_TX=10090_REVERSED	|generic|IP_891861_TX=10090_REVERSED	|generic|IP_3488398_TX=10090_REVERSED	|generic|IP_3488398_TX=10090_REVERSED	|generic|IP_3488398_TX=10090_REVERSED	|generic|IP_1107360_TX=10090_REVERSED	|generic|IP_1107360_TX=10090_REVERSED	|generic|IP_1104582_TX=10090_REVERSED	|generic|IP_1104582_TX=10090_REVERSED	|generic|IP_1104582_TX=10090_REVERSED	|generic|IP_852878_TX=10090_REVERSED	|generic|IP_3488410_TX=10090_REVERSED	|generic|IP_3488410_TX=10090_REVERSED	|generic|IP_3488410_TX=10090_REVERSED	|generic|IP_3488410_TX=10090_REVERSED	|generic|IP_3488385_TX=10090_REVERSED	|generic|IP_3488385_TX=10090_REVERSED	|generic|IP_3488385_TX=10090_REVERSED	|generic|IP_3488385_TX=10090_REVERSED	|generic|IP_3458895_TX=10090_REVERSED	|generic|IP_1127299_TX=10090_REVERSED	|generic|IP_1127299_TX=10090_REVERSED	|generic|IP_1127299_TX=10090_REVERSED	|generic|IP_1127299_TX=10090_REVERSED	|generic|IP_1127295_TX=10090_REVERSED	|generic|IP_1127295_TX=10090_REVERSED	|generic|IP_1127295_TX=10090_REVERSED	|generic|IP_1127295_TX=10090_REVERSED	|generic|IP_1127303_TX=10090_REVERSED	|generic|IP_1127303_TX=10090_REVERSED	|generic|IP_1127303_TX=10090_REVERSED	|generic|IP_1127303_TX=10090_REVERSED	|generic|IP_924005_TX=10090_REVERSED|
"""index: 13125, intensity: 2812.0, mobility: 1.012"""	-0.717949	0.460355	1	FVRLLGFSMKV	generic|sp_Q9DB10_EMRE_MOUSE__chr15_1_82347900_82348037_ENSMUST00000159054_REVERSED|
"""index: 13649, intensity: 3546.0, mobility: 1.021"""	-0.718499	0.460651	1	QEEVVKPAERR	generic|sp_P01029_CO4B_MOUSE__II_1066260_REVERSED	|generic|tr_B2RWX2_B2RWX2_MOUSE__II_1066260_REVERSED	|generic|tr_B2RXW7_B2RXW7_MOUSE__II_1066260_REVERSED|
"""index: 10348, intensity: 2553.0, mobility: 0.957"""	-0.718516	0.460947	1	LDSGLLTWGGAFQYLRNVTVDDCSLRS	generic|tr_Q3SXH8_Q3SXH8_MOUSE__II_3459027_REVERSED	|generic|tr_Q7TRP0_Q7TRP0_MOUSE_REVERSED|
"""index: 7284, intensity: 2629.0, mobility: 1.039"""	-0.718567	0.461243	1	VSVMFGSFYSLAML	generic|tr_Q9EPG2_Q9EPG2_MOUSE_REVERSED	|generic|tr_Q8VGU1_Q8VGU1_MOUSE_REVERSED|
"""index: 17784, intensity: 2787.0, mobility: 1.279"""	-0.718601	0.461538	1	QAWHADGVGIVPCREEKTHPQSGICTNQLPS	generic|IP_1024827_TX=10090_REVERSED|
"""index: 13712, intensity: 2966.0, mobility: 1.061"""	-0.718604	0.461834	1	KKLKAVTEARFP	generic|sp_Q8BHI9_NIM1_MOUSE_REVERSED|
"""index: 3469, intensity: 21774.0, mobility: 0.836"""	-0.718649	0.46213	1	FECRATEMSERRNLICPSL	generic|IP_1003800_TX=10090_REVERSED|
"""index: 2127, intensity: 5034.0, mobility: 0.848"""	-0.718846	0.462153	1	AKMGAIKLDCVGRMQKFM	generic|IP_899383_TX=10090_REVERSED|
"""index: 3775, intensity: 2994.0, mobility: 0.900"""	-0.719106	0.462312	1	RRFLSYFIYILLSYFAYM	generic|tr_A0A2R8VHZ2_A0A2R8VHZ2_MOUSE__II_1083643_REVERSED	|generic|sp_O08672_KIFC2_MOUSE__chr15_1_76667264_76667458_ENSMUST00000230964_REVERSED	|generic|tr_G3X8Q6_G3X8Q6_MOUSE__chr15_1_76667264_76667458_ENSMUST00000230964_REVERSED|
"""index: 12681, intensity: 6614.0, mobility: 0.990"""	-0.719301	0.462493	1	VYTKYYLKN	generic|IP_986893_TX=10090_REVERSED|
"""index: 4712, intensity: 2891.0, mobility: 1.169"""	-0.719453	0.462493	1	SWLGRGTAPALSDERVRSPRGAEWMPEERPSLEEVGFAWLGKPV	generic|IP_910881_TX=10090_REVERSED|
"""index: 4100, intensity: 3216.0, mobility: 0.873"""	-0.719801	0.462788	1	HRHRYRGFRHYQHGNHPPEDREEPFVRI	generic|tr_Q8CDV4_Q8CDV4_MOUSE_REVERSED|
"""index: 370, intensity: 2583.0, mobility: 0.858"""	-0.720001	0.462854	1	VLVCVCVCECM	generic|IP_1037473_TX=10090_REVERSED|
"""index: 4233, intensity: 5000.0, mobility: 1.018"""	-0.720046	0.462854	1	GSGPRPQCRIELVAVHRSHYSEVPCLKHGWWSWWPVNEEMVF	generic|tr_Q3TZX1_Q3TZX1_MOUSE_REVERSED|
"""index: 15286, intensity: 3262.0, mobility: 1.178"""	-0.720139	0.462854	1	IELENLSMKLREKIENVKQHAKHLLNVFKNRENRITDYLSAFER	generic|tr_E9Q9F7_E9Q9F7_MOUSE_REVERSED|
"""index: 16572, intensity: 29086.0, mobility: 1.108"""	-0.72125	0.463012	1	TPVIIEIFQVDKPIPPTDALK	generic|tr_A0A571BD48_A0A571BD48_MOUSE__IP_1039938_REVERSED	|generic|tr_L7N1Y0_L7N1Y0_MOUSE__IP_1039938_REVERSED|
"""index: 12512, intensity: 4188.0, mobility: 0.975"""	-0.721365	0.463034	1	LINFMKKLHK	generic|IP_3491228_TX=10090_REVERSED	|generic|IP_967436_TX=10090_REVERSED	|generic|IP_971407_TX=10090_REVERSED	|generic|IP_3504778_TX=10090_REVERSED|
"""index: 11323, intensity: 16572.0, mobility: 1.048"""	-0.721662	0.463192	1	SSNKTETLPFPIPL	generic|IP_900542_TX=10090_REVERSED|
"""index: 2872, intensity: 6079.0, mobility: 1.103"""	-0.721703	0.463486	1	MMYLRQPCAGGLRW	generic|IP_1006293_TX=10090_REVERSED|
"""index: 2315, intensity: 15642.0, mobility: 0.969"""	-0.72178	0.463781	1	FLKTSPEVQYY	generic|tr_F6U7V1_F6U7V1_MOUSE__chr13_-1_11667075_11667146_ENSMUST00000221941__II_3474813_REVERSED	|generic|sp_E9Q401_RYR2_MOUSE__chr13_-1_11667075_11667146_ENSMUST00000221941__II_3474813_REVERSED|
"""index: 8835, intensity: 3019.0, mobility: 1.249"""	-0.721862	0.463845	1	HPSLSPLQEMGTVMMSDHISR	generic|IP_1010000_TX=10090_REVERSED|
"""index: 1631, intensity: 5329.0, mobility: 0.916"""	-0.721967	0.463845	1	SLEEEHSFLPQTRLRELEAEQS	generic|sp_Q70FJ1_AKAP9_MOUSE_REVERSED	|generic|sp_Q70FJ1-2_AKAP9_MOUSE_REVERSED	|generic|sp_Q70FJ1-3_AKAP9_MOUSE_REVERSED|
"""index: 14283, intensity: 21246.0, mobility: 1.036"""	-0.722253	0.463845	1	HLRELDLIYKA	generic|tr_A0A0R4J0R7_A0A0R4J0R7_MOUSE__II_866061_REVERSED	|generic|sp_Q62137_JAK3_MOUSE__II_866061_REVERSED	|generic|sp_Q62137-2_JAK3_MOUSE__II_866061_REVERSED	|generic|II_866052_TX=10090_REVERSED	|generic|II_866060_TX=10090_REVERSED|
"""index: 13599, intensity: 5634.0, mobility: 0.830"""	-0.72308	0.464002	1	FGSRIGCSMR	generic|II_1144181_TX=10090_REVERSED|
"""index: 2844, intensity: 4157.0, mobility: 0.917"""	-0.723121	0.464296	1	DSIEKGMGIQSLNPKMGTGMQWI	generic|sp_Q3UVC0_KSR2_MOUSE__chr5_1_117555191_117555481_ENSMUST00000073347__II_937750_REVERSED	|generic|tr_M0QW59_M0QW59_MOUSE__chr5_1_117555191_117555481_ENSMUST00000073347__II_937750_REVERSED	|generic|tr_A5X3G4_A5X3G4_MOUSE__chr5_1_117555302_117555481_ENSMUST00000073347_REVERSED	|generic|tr_A0A075EIS2_A0A075EIS2_MOUSE_REVERSED|
"""index: 4573, intensity: 4294.0, mobility: 0.913"""	-0.72324	0.46459	1	APPRMMPPGPMMPMHGGMPLRMGPAPGVPVMG	generic|IP_869909_TX=10090_REVERSED|
"""index: 16545, intensity: 26326.0, mobility: 1.068"""	-0.723322	0.464611	1	NKLCKMGSSEDRETKVFDYLKERMKGQSTQLKI	generic|sp_Q9ES52_SHIP1_MOUSE__chr1_1_87669658_87669786_ENSMUST00000072999__II_1032026_REVERSED	|generic|sp_Q9ES52-2_SHIP1_MOUSE__chr1_1_87669658_87669786_ENSMUST00000072999__II_1032026_REVERSED	|generic|sp_Q9ES52-3_SHIP1_MOUSE__chr1_1_87669658_87669786_ENSMUST00000072999__II_1032026_REVERSED	|generic|sp_Q9ES52-5_SHIP1_MOUSE__chr1_1_87699096_87699128_ENSMUST00000072999__II_1032026_REVERSED	|generic|sp_Q9ES52-6_SHIP1_MOUSE__chr1_1_87699096_87699128_ENSMUST00000072999__II_1032026_REVERSED	|generic|tr_Q3UEU0_Q3UEU0_MOUSE__II_1032026_REVERSED	|generic|sp_Q9ES52-4_SHIP1_MOUSE__chr1_1_87669658_87669786_ENSMUST00000072999_REVERSED|
"""index: 5474, intensity: 7088.0, mobility: 0.930"""	-0.723704	0.464905	1	KGWDGLRQSGAMGESTLT	generic|tr_A2AQH3_A2AQH3_MOUSE_REVERSED	|generic|tr_Q3UST3_Q3UST3_MOUSE_REVERSED	|generic|sp_Q9ERH7_HIPK3_MOUSE_REVERSED	|generic|tr_A2RRJ7_A2RRJ7_MOUSE_REVERSED|
"""index: 10033, intensity: 14900.0, mobility: 1.155"""	-0.723791	0.465198	1	YQQLEKDKSYKNQH	generic|sp_Q6ZPV2_INO80_MOUSE_REVERSED	|generic|sp_Q6ZPV2-2_INO80_MOUSE_REVERSED	|generic|tr_Z4YL66_Z4YL66_MOUSE_REVERSED|
"""index: 2500, intensity: 2584.0, mobility: 0.922"""	-0.72383	0.465492	1	PAPFQTGTRHL	generic|IP_954475_TX=10090_REVERSED|
"""index: 1907, intensity: 3008.0, mobility: 0.941"""	-0.723973	0.465786	1	IHKYVFKTDM	generic|IP_3479263_TX=10090_REVERSED|
"""index: 9112, intensity: 4129.0, mobility: 0.787"""	-0.724044	0.465806	1	VLPVTSHS	generic|IP_1113823_TX=10090_REVERSED|
"""index: 4443, intensity: 5127.0, mobility: 0.967"""	-0.724487	0.466099	1	LECTTQGPFSIQ	generic|IP_1061776_TX=10090_REVERSED|
"""index: 13323, intensity: 3304.0, mobility: 0.945"""	-0.724632	0.466393	1	LIFFTPISH	generic|IP_903185_TX=10090_REVERSED|
"""index: 2154, intensity: 2772.0, mobility: 0.857"""	-0.724659	0.466549	1	QQEKEKLMPSLGLSAHASQV	generic|IP_921540_TX=10090_REVERSED	|generic|IP_921576_TX=10090_REVERSED	|generic|IP_921551_TX=10090_REVERSED|
"""index: 5054, intensity: 4758.0, mobility: 1.054"""	-0.724973	0.466706	1	VWPMQPPSTFKIRHLSVIEKTVAAVMMPGNGSLSASVRAAPRGHHS	generic|IP_982526_TX=10090_REVERSED|
"""index: 14574, intensity: 2573.0, mobility: 0.940"""	-0.725241	0.466862	1	SSRQAPNRER	generic|IP_3460648_TX=10090_REVERSED|
"""index: 17701, intensity: 7509.0, mobility: 1.183"""	-0.725296	0.467018	1	PSWWSPMSLQGTHCQRATKRSLISTHMSMLPCR	generic|chr8_1_106234908_106236905_ENSMUST00000071592__IP_859014_TX=10090_REVERSED|
"""index: 4082, intensity: 4522.0, mobility: 1.010"""	-0.725756	0.467312	1	RYRKMKYRHNRIHEWSWMRLSPCVNVELISHIAYAWWE	generic|sp_Q5H8C4_VP13A_MOUSE__chr19_-1_16676040_16676162_ENSMUST00000224149__II_3464560_REVERSED	|generic|sp_Q5H8C4-2_VP13A_MOUSE__chr19_-1_16676040_16676162_ENSMUST00000224149__II_3464561_REVERSED	|generic|tr_A0A286YCT3_A0A286YCT3_MOUSE__chr19_-1_16676040_16676162_ENSMUST00000224149_REVERSED|
"""index: 1142, intensity: 3417.0, mobility: 0.826"""	-0.725763	0.467331	1	GQAILGWMF	generic|tr_A0A0N4SVZ7_A0A0N4SVZ7_MOUSE__chr6_1_54300125_54300244_ENSMUST00000203091__II_920635_REVERSED	|generic|sp_Q80XD1_CHIO_MOUSE__chr6_1_54300125_54300244_ENSMUST00000203091__II_920635_REVERSED	|generic|sp_Q80XD1-2_CHIO_MOUSE__chr6_1_54300125_54300244_ENSMUST00000203091__II_920635_REVERSED	|generic|sp_Q80XD1-3_CHIO_MOUSE__chr6_1_54300125_54300244_ENSMUST00000203091__II_920635_REVERSED	|generic|tr_Q3V2R3_Q3V2R3_MOUSE__chr6_1_54218573_54218641_ENSMUST00000133315__II_920635_REVERSED	|generic|tr_A0A0N4SV75_A0A0N4SV75_MOUSE__chr6_1_54300125_54300244_ENSMUST00000203091__II_920635_REVERSED	|generic|tr_A0A0N4SWG3_A0A0N4SWG3_MOUSE__chr6_1_54300125_54300244_ENSMUST00000203091__II_920635_REVERSED	|generic|tr_A0A0N4SVT0_A0A0N4SVT0_MOUSE__chr6_1_54300125_54300244_ENSMUST00000203091__II_920635_REVERSED	|generic|tr_B9EIU7_B9EIU7_MOUSE__chr6_1_54300125_54300244_ENSMUST00000203091__II_920635_REVERSED	|generic|tr_A7VK13_A7VK13_MOUSE_REVERSED	|generic|tr_A7VK12_A7VK12_MOUSE_REVERSED	|generic|tr_H7BXA9_H7BXA9_MOUSE_REVERSED	|generic|chr2_-1_73631705_73631830_ENSMUST00000154258_REVERSED	|generic|tr_A0A0N4SV96_A0A0N4SV96_MOUSE_REVERSED	|generic|sp_Q91V57_CHIN_MOUSE_REVERSED	|generic|sp_Q91V57-2_CHIN_MOUSE_REVERSED|
"""index: 13557, intensity: 4231.0, mobility: 0.967"""	-0.72584	0.467624	1	EKKHTNINQK	generic|IP_868932_TX=10090_REVERSED|
"""index: 14038, intensity: 3493.0, mobility: 0.851"""	-0.72595	0.46778	1	AQKGQVWGL	generic|sp_Q6AW46_EST5A_MOUSE_REVERSED	|generic|tr_A0A1D5RLH7_A0A1D5RLH7_MOUSE_REVERSED|
"""index: 1122, intensity: 2946.0, mobility: 0.915"""	-0.726497	0.468073	1	YEITKTMIEM	generic|sp_Q62420_SH3G2_MOUSE_REVERSED	|generic|tr_A2ALV1_A2ALV1_MOUSE_REVERSED	|generic|tr_A2ALV3_A2ALV3_MOUSE_REVERSED	|generic|tr_Q8BXU5_Q8BXU5_MOUSE_REVERSED|
"""index: 3702, intensity: 8179.0, mobility: 0.880"""	-0.72665	0.468366	1	FSDEEKPHGL	generic|IP_1007449_TX=10090_REVERSED	|generic|IP_1007452_TX=10090_REVERSED	|generic|chr2_1_69870753_69870848_ENSMUST00000090852_REVERSED	|generic|chr2_1_69870681_69870848_ENSMUST00000090852_REVERSED	|generic|chr2_1_69870702_69870848_ENSMUST00000090852_REVERSED|
"""index: 3860, intensity: 16340.0, mobility: 1.027"""	-0.726836	0.468521	1	TKQMAETEERPRKREKEHRCDSHVETRCMAVEPDQACPGWVESEEEVWCI	generic|tr_G3X941_G3X941_MOUSE__II_879149_REVERSED	|generic|tr_E9QAP1_E9QAP1_MOUSE__II_879129_REVERSED	|generic|tr_Q8K0G4_Q8K0G4_MOUSE_REVERSED	|generic|tr_Q8C964_Q8C964_MOUSE_REVERSED	|generic|tr_Q8CBK7_Q8CBK7_MOUSE_REVERSED|
"""index: 17926, intensity: 2839.0, mobility: 1.031"""	-0.726892	0.468677	1	KRSCRAKLNKSPRKGQRNALPAR	generic|sp_P43027_GDF5_MOUSE_REVERSED	|generic|tr_Q8BRW9_Q8BRW9_MOUSE_REVERSED|
"""index: 37, intensity: 3755.0, mobility: 0.993"""	-0.727113	0.468832	1	PGEQCLEGQNTTYM	generic|sp_Q69Z66_MYSM1_MOUSE__chr9_1_107426109_107426138_ENSMUST00000010210__II_960075_REVERSED	|generic|sp_Q69Z66-2_MYSM1_MOUSE__chr9_1_107426109_107426138_ENSMUST00000010210_REVERSED|
"""index: 18108, intensity: 4242.0, mobility: 1.072"""	-0.727228	0.468988	1	RRTIESGRAIHL	generic|chr12_1_16948472_16948537_ENSMUST00000020904_REVERSED|
"""index: 17781, intensity: 2652.0, mobility: 1.042"""	-0.727398	0.46928	1	HRLGSKVTLPQM	generic|chr8_1_105889465_105889533_ENSMUST00000040254_REVERSED|
"""index: 7331, intensity: 2528.0, mobility: 0.839"""	-0.727611	0.469436	1	MWLLTQAH	generic|IP_3457212_TX=10090_REVERSED|
"""index: 4479, intensity: 3594.0, mobility: 0.978"""	-0.727908	0.469471	1	PFDVNTVEVLVE	generic|II_868025_TX=10090_REVERSED	|generic|sp_Q9Z179_SHCBP_MOUSE_REVERSED	|generic|tr_A0A140LHA7_A0A140LHA7_MOUSE_REVERSED|
"""index: 8437, intensity: 2554.0, mobility: 1.025"""	-0.727913	0.469471	1	QQQQQQQMQRCEEEVRMLLRQI	generic|tr_F6VP19_F6VP19_MOUSE__chr11_1_105923483_105923716_ENSMUST00000089485__II_1127893_REVERSED	|generic|sp_A2A690_TANC2_MOUSE__chr11_1_105923483_105923716_ENSMUST00000089485__II_1127893_REVERSED	|generic|sp_A2A690-2_TANC2_MOUSE__chr11_1_105923483_105923716_ENSMUST00000089485__II_1127893_REVERSED|
"""index: 7990, intensity: 4185.0, mobility: 1.045"""	-0.728113	0.469763	1	PCKQGLARMLAPSLQ	generic|sp_Q9EPX5_FXL12_MOUSE_REVERSED	|generic|tr_A0A0R4J1Q8_A0A0R4J1Q8_MOUSE_REVERSED	|generic|tr_D3YY70_D3YY70_MOUSE_REVERSED	|generic|tr_A0A0R4J1W2_A0A0R4J1W2_MOUSE__chr17_1_13015054_13015083_ENSMUST00000007012_REVERSED|
"""index: 13228, intensity: 6991.0, mobility: 0.957"""	-0.728258	0.470056	1	VRINRPGSRP	generic|tr_E9PX70_E9PX70_MOUSE_REVERSED	|generic|sp_Q60847_COCA1_MOUSE_REVERSED	|generic|sp_Q60847-2_COCA1_MOUSE_REVERSED	|generic|sp_Q60847-3_COCA1_MOUSE_REVERSED	|generic|sp_Q60847-4_COCA1_MOUSE_REVERSED	|generic|sp_Q60847-5_COCA1_MOUSE_REVERSED|
"""index: 7706, intensity: 4754.0, mobility: 0.895"""	-0.728265	0.470073	1	WMGLLFCLR	generic|chr2_1_130443333_130443569_ENSMUST00000028900__IP_999607_TX=10090_REVERSED|
"""index: 14639, intensity: 3539.0, mobility: 0.961"""	-0.728727	0.470365	1	PYVPANIHEVK	generic|IP_1031075_TX=10090_REVERSED|
"""index: 16202, intensity: 5573.0, mobility: 0.993"""	-0.728779	0.470657	1	FIKKNRKKMM	generic|sp_Q69ZS0_PZRN3_MOUSE__chr6_-1_101172196_101172405_ENSMUST00000144505_REVERSED	|generic|sp_Q69ZS0-2_PZRN3_MOUSE__chr6_-1_101172196_101172405_ENSMUST00000144505_REVERSED	|generic|sp_Q69ZS0-3_PZRN3_MOUSE__chr6_-1_101172196_101172405_ENSMUST00000144505_REVERSED|
"""index: 1537, intensity: 3798.0, mobility: 0.820"""	-0.729405	0.470691	1	ARSGRLVSPNVNQDLED	generic|II_826405_TX=10090_REVERSED|
"""index: 9405, intensity: 4511.0, mobility: 0.805"""	-0.729457	0.470691	1	PLARGVWA	generic|tr_Q8C4I7_Q8C4I7_MOUSE__chr8_1_85066632_85066664_ENSMUST00000139721__II_862047_REVERSED	|generic|IP_862045_TX=10090_REVERSED|
"""index: 17819, intensity: 2597.0, mobility: 1.252"""	-0.730402	0.470983	1	QKREQVTHTPSLIHALLRGLQDRLTEKCSGLIKTWQQ	generic|sp_P97412_LYST_MOUSE_REVERSED	|generic|tr_G5E8Q0_G5E8Q0_MOUSE_REVERSED|
"""index: 10690, intensity: 44854.0, mobility: 0.942"""	-0.730593	0.471274	1	IVVTYFVSVIKDQEMSYSTTPR	generic|IP_3489398_TX=10090_REVERSED|
"""index: 10769, intensity: 3812.0, mobility: 0.900"""	-0.730608	0.471566	1	HVPYRGMHQQGMHKLEVYSLH	generic|sp_Q5FWI3_CEIP2_MOUSE__chr19_1_21797413_21797475_ENSMUST00000236506_REVERSED|
"""index: 16636, intensity: 154144.0, mobility: 1.069"""	-0.730625	0.471583	1	IPRTWSLVVATPGLPYLMLDKIGTPV	generic|tr_Q9JLU0_Q9JLU0_MOUSE__II_908167_REVERSED	|generic|sp_E9Q612_PTPRO_MOUSE__II_908167_REVERSED	|generic|tr_E9Q4I1_E9Q4I1_MOUSE__II_908167_REVERSED	|generic|tr_Q9ERM5_Q9ERM5_MOUSE_REVERSED|
"""index: 4774, intensity: 4958.0, mobility: 0.909"""	-0.730921	0.471874	1	TPCFSQHRKIHYHRMGVKRPDDGRNK	generic|IP_3492673_TX=10090_REVERSED|
"""index: 15978, intensity: 2873.0, mobility: 0.926"""	-0.730993	0.472028	1	EELNFRRR	generic|tr_A0A0A6YXM5_A0A0A6YXM5_MOUSE__II_1024336_REVERSED	|generic|tr_A0A0R4J1I0_A0A0R4J1I0_MOUSE_REVERSED	|generic|tr_A0A0A6YWP7_A0A0A6YWP7_MOUSE_REVERSED	|generic|sp_Q8C796_RCOR2_MOUSE_REVERSED	|generic|tr_A0A0A6YXP4_A0A0A6YXP4_MOUSE_REVERSED|
"""index: 2793, intensity: 3265.0, mobility: 0.925"""	-0.731027	0.472044	1	WWSRAMRLS	generic|chr4_-1_118138319_118139024_ENSMUST00000106406__IP_961385_TX=10090_REVERSED|
"""index: 11739, intensity: 2729.0, mobility: 0.889"""	-0.731478	0.472198	1	IHHANLGEVT	generic|tr_Q3TQK8_Q3TQK8_MOUSE__chr15_1_59321403_59321498_ENSMUST00000162142__II_1085099_REVERSED	|generic|tr_Q3TSS7_Q3TSS7_MOUSE__chr15_1_59321403_59321498_ENSMUST00000162142__II_1085099_REVERSED|
"""index: 18508, intensity: 2969.0, mobility: 1.088"""	-0.731549	0.472214	1	SSATCCCT	generic|IP_858960_TX=10090_REVERSED	|generic|chr16_-1_44245335_44245403_ENSMUST00000136381|
"""index: 10589, intensity: 2867.0, mobility: 1.069"""	-0.731678	0.472505	1	PIPAMLTEKGKQGDH	generic|tr_Q8CC81_Q8CC81_MOUSE__chr17_-1_50919161_50919193_ENSMUST00000225252__II_3453191_REVERSED	|generic|tr_Q9DAW8_Q9DAW8_MOUSE__chr17_-1_50919161_50919193_ENSMUST00000225252__II_3453193_REVERSED	|generic|tr_Q3U325_Q3U325_MOUSE__chr17_-1_50919161_50919193_ENSMUST00000225252__II_3453193_REVERSED	|generic|tr_Q571D8_Q571D8_MOUSE__chr17_-1_50919161_50919193_ENSMUST00000225252__II_3453193_REVERSED	|generic|tr_A0A286YDB3_A0A286YDB3_MOUSE__chr17_-1_50919161_50919193_ENSMUST00000225252__II_3453193_REVERSED	|generic|tr_Q3UN43_Q3UN43_MOUSE__chr17_-1_50919161_50919193_ENSMUST00000225252__II_3453193_REVERSED	|generic|sp_Q80XQ2_TBCD5_MOUSE__chr17_-1_50919161_50919193_ENSMUST00000225252__II_3453193_REVERSED|
"""index: 1711, intensity: 2960.0, mobility: 0.922"""	-0.731852	0.472796	1	EVAMITTGTHVEETRFSGATPAGARL	generic|tr_Q3TAR7_Q3TAR7_MOUSE__II_1069550_REVERSED	|generic|tr_Q3U7A7_Q3U7A7_MOUSE__II_1069554_REVERSED	|generic|tr_Q4FK25_Q4FK25_MOUSE__II_1069554_REVERSED	|generic|tr_A0A0R4J256_A0A0R4J256_MOUSE__II_1069550_REVERSED	|generic|tr_A0A494B9L1_A0A494B9L1_MOUSE_REVERSED|
"""index: 7953, intensity: 3557.0, mobility: 0.900"""	-0.731864	0.472949	1	TEMPCPRRHS	generic|IP_1035701_TX=10090_REVERSED|
"""index: 10741, intensity: 145591.0, mobility: 0.940"""	-0.73224	0.472997	1	HLSLEQGAGQVEVDWARPFGRNV	generic|tr_Q9CWT9_Q9CWT9_MOUSE__II_3458412_REVERSED	|generic|tr_A0A1B0GSU0_A0A1B0GSU0_MOUSE__II_3458412_REVERSED	|generic|sp_Q571I9_A16A1_MOUSE__II_3458411_REVERSED	|generic|tr_A0A1B0GSN3_A0A1B0GSN3_MOUSE_REVERSED|
"""index: 9629, intensity: 2924.0, mobility: 0.996"""	-0.732617	0.472997	1	MPQGPFPNMNKCQ	generic|IP_854537_TX=10090_REVERSED|
"""index: 2070, intensity: 2865.0, mobility: 0.927"""	-0.733092	0.472997	1	MCRVMMVLFE	generic|sp_P19123_TNNC1_MOUSE__chr14_1_31210650_31210682_ENSMUST00000170268__II_1097661_REVERSED	|generic|tr_E9Q8P0_E9Q8P0_MOUSE__chr14_1_31210650_31210682_ENSMUST00000170268_REVERSED|
"""index: 8159, intensity: 3212.0, mobility: 1.012"""	-0.733573	0.473149	1	GWYIEKSPIYY	generic|tr_Q6XBG1_Q6XBG1_MOUSE__II_881188_REVERSED	|generic|tr_E9PWJ7_E9PWJ7_MOUSE__II_881188_REVERSED	|generic|tr_E9QAF2_E9QAF2_MOUSE__II_881188_REVERSED|
"""index: 10556, intensity: 3241.0, mobility: 0.948"""	-0.733672	0.47344	1	QEPVLSPDTLIS	generic|tr_H9U1Q1_H9U1Q1_MOUSE__II_929579_REVERSED	|generic|sp_Q99MZ3_MLXPL_MOUSE__II_929579_REVERSED	|generic|sp_Q99MZ3-2_MLXPL_MOUSE__II_929579_REVERSED|
"""index: 15323, intensity: 2635.0, mobility: 1.029"""	-0.733673	0.47373	1	ISFFLLSMVRL	generic|IP_867680_TX=10090_REVERSED|
"""index: 3105, intensity: 3359.0, mobility: 0.948"""	-0.733743	0.473745	1	MLLFSQYIT	generic|IP_3458186_TX=10090_REVERSED|
"""index: 6103, intensity: 4671.0, mobility: 1.032"""	-0.733979	0.474035	1	LKRFSSLGQGSVTWCICLICGTQCYLTMLLSRGYSFTVLHSF	generic|IP_975447_TX=10090_REVERSED|
"""index: 4425, intensity: 7035.0, mobility: 0.982"""	-0.734337	0.474326	1	MQSVTQFRDPN	generic|tr_D3YYQ8_D3YYQ8_MOUSE__chr6_1_58663645_58663677_ENSMUST00000143752__II_930764_REVERSED	|generic|tr_F7ABZ6_F7ABZ6_MOUSE__chr6_1_58663645_58663677_ENSMUST00000143752__II_930764_REVERSED|
"""index: 18619, intensity: 2563.0, mobility: 1.118"""	-0.734435	0.474616	1	CQPIIDNTCHSLVVEVNLIRQVLIFLCVITFLNRLNK	generic|IP_1078769_TX=10090_REVERSED|
"""index: 2182, intensity: 2658.0, mobility: 0.925"""	-0.734446	0.474645	1	FDRDPGESIYS	generic|chr2_-1_132550230_132550463_ENSMUST00000148833_REVERSED|
"""index: 1199, intensity: 3405.0, mobility: 0.880"""	-0.734544	0.474645	1	FKCLPYHKVQPGCIELGPTPCYRHI	generic|IP_3475468_TX=10090_REVERSED|
"""index: 10340, intensity: 3493.0, mobility: 0.961"""	-0.734927	0.47466	1	LPRLLGMWEM	generic|sp_Q80W93_HYDIN_MOUSE_REVERSED|
"""index: 12392, intensity: 2638.0, mobility: 0.916"""	-0.735115	0.474949	1	KVDCFRYVL	generic|tr_Q8BZS4_Q8BZS4_MOUSE_REVERSED	|generic|sp_Q9D6X6_PRS23_MOUSE_REVERSED|
"""index: 8238, intensity: 4333.0, mobility: 0.862"""	-0.735147	0.475239	1	YRQVEHVMANTYPMHNRDQMCPSRHRGIVNDIEEQV	generic|sp_P56657_CP240_MOUSE__II_1045579_REVERSED	|generic|tr_Q569X9_Q569X9_MOUSE__II_1045572_REVERSED	|generic|tr_E9Q7C8_E9Q7C8_MOUSE__II_1045579_REVERSED	|generic|tr_Q8VCP4_Q8VCP4_MOUSE_REVERSED	|generic|tr_K7N6C2_K7N6C2_MOUSE_REVERSED|
"""index: 11218, intensity: 2733.0, mobility: 1.192"""	-0.735406	0.475529	1	VEYALGLH	generic|sp_Q6J9G1_STYK1_MOUSE_REVERSED	|generic|sp_Q6J9G1-2_STYK1_MOUSE_REVERSED	|generic|tr_B2RWV6_B2RWV6_MOUSE_REVERSED|
"""index: 4621, intensity: 5739.0, mobility: 0.897"""	-0.735449	0.475818	1	YQHALEEEDEMREAMLDAQGGLGDARS	generic|sp_Q8BG39_SV2B_MOUSE__chr7_-1_75206082_75206303_ENSMUST00000206236__II_890711_REVERSED|
"""index: 10863, intensity: 2724.0, mobility: 0.991"""	-0.735473	0.475832	1	QPSWSAQFQMRYALQTSRALMS	generic|IP_3471785_TX=10090_REVERSED|
"""index: 6514, intensity: 3232.0, mobility: 1.195"""	-0.735649	0.476122	1	VRQVHEDLISEPNEEHADRLGSCGMDVYRPPFHHWAPVSPLKH	generic|tr_Q7TMI9_Q7TMI9_MOUSE_REVERSED	|generic|tr_E9QMJ8_E9QMJ8_MOUSE_REVERSED	|generic|sp_O35625_AXIN1_MOUSE_REVERSED	|generic|tr_Q14DJ8_Q14DJ8_MOUSE_REVERSED	|generic|sp_O35625-2_AXIN1_MOUSE_REVERSED|
"""index: 7837, intensity: 3489.0, mobility: 1.074"""	-0.735999	0.476411	1	KRPMDKSCYLYLFKNMQSTALRDRIEL	generic|tr_A0A1Y7VNP1_A0A1Y7VNP1_MOUSE__chr12_-1_105626174_105626347_ENSMUST00000220960__II_3471074_REVERSED	|generic|sp_Q80XK6_ATG2B_MOUSE__chr12_-1_105660996_105661238_ENSMUST00000221568_REVERSED|
"""index: 6108, intensity: 5150.0, mobility: 0.842"""	-0.73602	0.4767	1	TNVRHMMLFQGNLHFVPIDFKY	generic|sp_Q9CWB7_YD286_MOUSE_REVERSED|
"""index: 12346, intensity: 3405.0, mobility: 0.938"""	-0.736127	0.476852	1	PPFMEKFVVQEHWVPDACNKQV	generic|tr_E0CZ42_E0CZ42_MOUSE__II_1085176_REVERSED|
"""index: 9136, intensity: 3937.0, mobility: 1.077"""	-0.736412	0.477141	1	QVEVGVSWGQWNFT	generic|IP_1027918_TX=10090_REVERSED|
"""index: 10447, intensity: 4980.0, mobility: 0.848"""	-0.736694	0.477292	1	PLIVKGNT	generic|tr_F6Z9A1_F6Z9A1_MOUSE__chr9_1_80130743_80130862_ENSMUST00000175999__II_846447_REVERSED	|generic|sp_Q6P7W0_SENP6_MOUSE__chr9_1_80130743_80130862_ENSMUST00000175999__II_846447_REVERSED	|generic|sp_Q6P7W0-2_SENP6_MOUSE__chr9_1_80130743_80130862_ENSMUST00000175999__II_846447_REVERSED	|generic|tr_B7ZWN9_B7ZWN9_MOUSE__chr9_1_80126337_80126456_ENSMUST00000175999_REVERSED|
"""index: 7209, intensity: 2999.0, mobility: 1.145"""	-0.736776	0.477444	1	MFVLGGITFVMLDNIF	generic|tr_Q9Z1U8_Q9Z1U8_MOUSE_REVERSED	|generic|tr_Q2M2Q4_Q2M2Q4_MOUSE_REVERSED	|generic|tr_Q8VGG9_Q8VGG9_MOUSE_REVERSED|
"""index: 10326, intensity: 55236.0, mobility: 0.884"""	-0.736835	0.477595	1	QLILSSWK	generic|IP_1072922_TX=10090_REVERSED|
"""index: 14576, intensity: 3005.0, mobility: 1.148"""	-0.737223	0.477746	1	LLFPLLKKFLPKNKLIDGTHESSTWTRLTTWRLPRRLMWSPRALDKRPKT	generic|IP_1055360_TX=10090_REVERSED|
"""index: 16034, intensity: 3557.0, mobility: 1.002"""	-0.737565	0.478035	1	PDFPPLSQILH	generic|sp_Q3UHA3_SPTCS_MOUSE__II_1052887_REVERSED|
"""index: 17654, intensity: 6847.0, mobility: 0.931"""	-0.737626	0.478324	1	ETDQLLATVL	generic|sp_Q8BZ33_TENS4_MOUSE__II_1127275_REVERSED|
"""index: 1670, intensity: 3576.0, mobility: 0.888"""	-0.737728	0.478613	1	EFNEKYNHKFILSGHFSDLM	generic|tr_E9PWW0_E9PWW0_MOUSE_REVERSED|
"""index: 5907, intensity: 5183.0, mobility: 0.906"""	-0.737958	0.478902	1	HFPLPEVGRAAMRQAQEEYF	generic|tr_A0A1L1SSX2_A0A1L1SSX2_MOUSE__II_3502293_REVERSED	|generic|tr_A0A087WS63_A0A087WS63_MOUSE_REVERSED	|generic|tr_Q3UPT6_Q3UPT6_MOUSE_REVERSED	|generic|tr_Q4VA48_Q4VA48_MOUSE_REVERSED	|generic|sp_Q9Z176_P2R3D_MOUSE_REVERSED	|generic|tr_Q8K1A4_Q8K1A4_MOUSE_REVERSED|
"""index: 1341, intensity: 3219.0, mobility: 0.929"""	-0.738216	0.479191	1	QELQWPLDRS	generic|IP_1077184_TX=10090_REVERSED|
"""index: 8806, intensity: 3074.0, mobility: 0.901"""	-0.738364	0.479353	1	EQMGLGDACMLGWQGGNR	generic|tr_B3F5L4_B3F5L4_MOUSE__II_3448751_REVERSED	|generic|tr_B3F5L5_B3F5L5_MOUSE__II_3448751_REVERSED	|generic|II_3459529_TX=10090_REVERSED	|generic|tr_Q8C9T4_Q8C9T4_MOUSE_REVERSED|
"""index: 1092, intensity: 3159.0, mobility: 0.845"""	-0.738494	0.479353	1	GVQMIEQVARCAEAQSKAVI	generic|chr16_-1_91639322_91639435_ENSMUST00000156713_REVERSED|
"""index: 160, intensity: 2770.0, mobility: 0.996"""	-0.738797	0.479365	1	TEHMNEWFKAVY	generic|II_3461063_TX=10090_REVERSED	|generic|tr_A0A338P6X1_A0A338P6X1_MOUSE_REVERSED	|generic|tr_K7N6Z2_K7N6Z2_MOUSE_REVERSED|
"""index: 11417, intensity: 2759.0, mobility: 1.152"""	-0.738978	0.479654	1	QMRETPSQVVVEHIM	generic|IP_870989_TX=10090_REVERSED|
"""index: 11122, intensity: 3458.0, mobility: 0.973"""	-0.739045	0.479942	1	EDKPAIAASAGLVP	generic|tr_A6H653_A6H653_MOUSE_REVERSED	|generic|tr_Q8BGU0_Q8BGU0_MOUSE_REVERSED|
"""index: 13232, intensity: 6930.0, mobility: 0.930"""	-0.73917	0.480092	1	EKRGIDHAVL	generic|sp_A2ARZ3_FSIP2_MOUSE__II_1006030_REVERSED|
"""index: 13851, intensity: 12440.0, mobility: 0.887"""	-0.739391	0.480242	1	LPMHLVQQP	generic|II_850144_TX=10090_REVERSED	|generic|sp_Q8BMA5_NPAT_MOUSE_REVERSED|
"""index: 11274, intensity: 2524.0, mobility: 1.021"""	-0.739444	0.480254	1	TSRCSRATQPRWL	generic|IP_2422186_TX=10090_REVERSED|
"""index: 16678, intensity: 7715.0, mobility: 1.031"""	-0.739811	0.480542	1	RRIIGTGKFSAPF	generic|IP_942358_TX=10090_REVERSED|
"""index: 3645, intensity: 4720.0, mobility: 1.153"""	-0.739817	0.48083	1	CVMCKQRKVLRTPSSCLSDSIRVMKYLEIE	generic|IP_1037501_TX=10090_REVERSED|
"""index: 6379, intensity: 3824.0, mobility: 0.887"""	-0.739918	0.480885	1	ALGGFTGLPWP	generic|IP_1015946_TX=10090_REVERSED|
"""index: 14229, intensity: 6623.0, mobility: 0.983"""	-0.739927	0.480885	1	LFMRLIGSNR	generic|IP_1103805_TX=10090_REVERSED|
"""index: 3975, intensity: 3446.0, mobility: 0.959"""	-0.739965	0.480885	1	NPFLFIYFYF	generic|IP_3455742_TX=10090_REVERSED|
"""index: 18668, intensity: 2624.0, mobility: 1.056"""	-0.740339	0.480885	1	KASTVTKKEQASSSTKSPETARLPKAQPSA	generic|sp_O88737_BSN_MOUSE__II_843265_REVERSED	|generic|sp_O88737-2_BSN_MOUSE__II_843265_REVERSED|
"""index: 8822, intensity: 2949.0, mobility: 0.993"""	-0.740651	0.480885	1	EDLACSVSSTLRR	generic|tr_E9QKG6_E9QKG6_MOUSE__chr5_-1_90299985_90300095_ENSMUST00000200012__II_943171_REVERSED	|generic|tr_E9Q1M6_E9Q1M6_MOUSE__chr18_1_36614751_36614822_ENSMUST00000006205__II_1056320_REVERSED	|generic|tr_E9Q804_E9Q804_MOUSE__chr5_-1_90299985_90300095_ENSMUST00000200012__II_943171_REVERSED	|generic|sp_Q99NH0_ANR17_MOUSE__chr5_-1_90299985_90300095_ENSMUST00000200012__II_943171_REVERSED	|generic|tr_E9PUR0_E9PUR0_MOUSE__chr18_1_36614751_36614822_ENSMUST00000006205__II_1056320_REVERSED	|generic|tr_A0A0G2JDZ9_A0A0G2JDZ9_MOUSE__chr5_-1_90299985_90300095_ENSMUST00000200012__II_943171_REVERSED	|generic|tr_Q6KAP1_Q6KAP1_MOUSE__chr18_1_36614751_36614822_ENSMUST00000006205__II_1056320_REVERSED	|generic|sp_Q99NH0-2_ANR17_MOUSE__chr5_-1_90299985_90300095_ENSMUST00000200012_REVERSED	|generic|sp_Q99NH0-3_ANR17_MOUSE__chr5_-1_90299985_90300095_ENSMUST00000200012_REVERSED	|generic|chr18_1_36578629_36578841_ENSMUST00000006205_REVERSED	|generic|tr_A0A1W2P6X1_A0A1W2P6X1_MOUSE__chr5_-1_90299985_90300095_ENSMUST00000200012_REVERSED	|generic|tr_F7C545_F7C545_MOUSE_REVERSED|
"""index: 4421, intensity: 4403.0, mobility: 0.882"""	-0.741486	0.480907	1	TPYALTQRRNPCIIDLP	generic|IP_942074_TX=10090_REVERSED|
"""index: 14923, intensity: 5916.0, mobility: 0.948"""	-0.742096	0.480907	1	DKIYIIPVFT	generic|sp_Q8VEH0_TM144_MOUSE_REVERSED|
"""index: 3044, intensity: 5020.0, mobility: 0.878"""	-0.743135	0.480918	1	EYVHSGKKWLSTELWHTVLVRSG	generic|IP_3480862_TX=10090_REVERSED|
"""index: 15491, intensity: 3189.0, mobility: 0.929"""	-0.743325	0.481205	1	GHPNQHVRR	generic|IP_3457042_TX=10090_REVERSED|
"""index: 6453, intensity: 4758.0, mobility: 0.873"""	-0.743378	0.481492	1	DEGQGAPCFWCIEVVGQMLLCHK	generic|sp_Q80SU7_GVIN1_MOUSE_REVERSED	|generic|tr_L7N451_L7N451_MOUSE_REVERSED|
"""index: 13359, intensity: 2762.0, mobility: 0.872"""	-0.743428	0.481651	1	SSSLSSSWYFP	generic|IP_906421_TX=10090_REVERSED|
"""index: 4240, intensity: 3536.0, mobility: 0.893"""	-0.743439	0.481651	1	ALDPRILISLHVHVETS	generic|sp_Q6NSV7-3_F149B_MOUSE__II_3479598_REVERSED|
"""index: 3062, intensity: 6859.0, mobility: 0.893"""	-0.744198	0.481662	1	KPAYEIDLH	generic|II_3487725_TX=10090_REVERSED	|generic|sp_O35136_NCAM2_MOUSE_REVERSED	|generic|sp_O35136-2_NCAM2_MOUSE_REVERSED|
"""index: 12161, intensity: 4322.0, mobility: 0.995"""	-0.744569	0.481948	1	DWMYAIPIPYNMIWNNPVQMF	generic|IP_3494169_TX=10090_REVERSED|
"""index: 6475, intensity: 5203.0, mobility: 0.873"""	-0.74475	0.482097	1	PCVFCRVLGSSRVCAESMFVNYV	generic|IP_1032110_TX=10090_REVERSED|
"""index: 11197, intensity: 2833.0, mobility: 1.075"""	-0.745539	0.482383	1	KFISLQEYTFPIE	generic|sp_Q61468_MSLN_MOUSE_REVERSED	|generic|tr_A0A494B9A6_A0A494B9A6_MOUSE_REVERSED|
"""index: 4605, intensity: 2744.0, mobility: 0.790"""	-0.745566	0.48267	1	LGGFAQNLV	generic|tr_A0A140LHN4_A0A140LHN4_MOUSE_REVERSED	|generic|tr_Q9JIH0_Q9JIH0_MOUSE_REVERSED	|generic|tr_A2AER4_A2AER4_MOUSE_REVERSED	|generic|tr_A0A140LI17_A0A140LI17_MOUSE__chrX_1_7892824_7892886_ENSMUST00000096514_REVERSED	|generic|tr_Q3U1S3_Q3U1S3_MOUSE_REVERSED	|generic|tr_Q3UIP1_Q3UIP1_MOUSE__chrX_1_7892824_7892886_ENSMUST00000096514_REVERSED|
"""index: 18775, intensity: 2613.0, mobility: 1.240"""	-0.745785	0.482956	1	QLSVQSSVTRPNRKLRKGTWVAMAWAVSATGNVRRRLT	generic|IP_1052269_TX=10090_REVERSED|
"""index: 12842, intensity: 3908.0, mobility: 0.906"""	-0.745853	0.483104	1	RHERITSQM	generic|sp_Q6PFX9_TNKS1_MOUSE__chr8_-1_34867690_34867776_ENSMUST00000209904__II_3500806_REVERSED	|generic|sp_Q6PFX9-2_TNKS1_MOUSE__chr8_-1_34867690_34867776_ENSMUST00000209904__II_3500806_REVERSED	|generic|II_3500802_TX=10090_REVERSED|
"""index: 14611, intensity: 2851.0, mobility: 1.083"""	-0.746087	0.483391	1	YDFNDMIVAVFLNIILFACLMYFSIFYVIAFNSGCTYE	generic|tr_Q6PDD2_Q6PDD2_MOUSE__chr14_-1_30075125_30075241_ENSMUST00000224395__II_3479966_REVERSED	|generic|tr_A0A286YD72_A0A286YD72_MOUSE__chr14_-1_30123315_30123431_ENSMUST00000224395__II_3478399_REVERSED	|generic|tr_A0A571BEQ4_A0A571BEQ4_MOUSE__chr14_-1_30123315_30123431_ENSMUST00000224395__II_3478399_REVERSED	|generic|tr_A0A2C9F2E5_A0A2C9F2E5_MOUSE__chr14_-1_30123315_30123431_ENSMUST00000224395__II_3478399_REVERSED	|generic|tr_A0A571BDT1_A0A571BDT1_MOUSE__chr14_-1_30123315_30123431_ENSMUST00000224395__II_3478399_REVERSED	|generic|tr_A0A589Q4M7_A0A589Q4M7_MOUSE__chr14_-1_30123315_30123431_ENSMUST00000224395__II_3478399_REVERSED	|generic|sp_Q99246_CAC1D_MOUSE__chr14_-1_30123315_30123431_ENSMUST00000224395__II_3478399_REVERSED	|generic|sp_Q99246-3_CAC1D_MOUSE__chr14_-1_30123315_30123431_ENSMUST00000224395__II_3478399_REVERSED	|generic|sp_Q99246-4_CAC1D_MOUSE__chr14_-1_30123315_30123431_ENSMUST00000224395__II_3478399_REVERSED|
"""index: 1082, intensity: 3208.0, mobility: 0.842"""	-0.74625	0.483539	1	EVLGRCRSP	generic|sp_Q8VEE1_LMCD1_MOUSE_REVERSED	|generic|tr_Q8BVZ6_Q8BVZ6_MOUSE_REVERSED|
"""index: 4887, intensity: 2677.0, mobility: 0.841"""	-0.746397	0.483825	1	THASSHVCVC	generic|sp_Q9CQV7-2_TIM14_MOUSE_REVERSED|
"""index: 6613, intensity: 8704.0, mobility: 1.045"""	-0.746531	0.483973	1	EMTKKSNGEKGEKEQQERGRQ	generic|sp_Q60520_SIN3A_MOUSE__chr9_1_57119108_57119191_ENSMUST00000167963_REVERSED	|generic|sp_Q60520-1_SIN3A_MOUSE__chr9_1_57119108_57119191_ENSMUST00000167963_REVERSED|
"""index: 4070, intensity: 3765.0, mobility: 1.054"""	-0.746957	0.484259	1	GKEKTSCHRFEF	generic|tr_Q8BMP2_Q8BMP2_MOUSE__chr12_1_40779168_40779227_ENSMUST00000222287__II_3471807_REVERSED	|generic|sp_P59764_DOCK4_MOUSE__chr12_1_40779168_40779227_ENSMUST00000222287__II_3471803_REVERSED	|generic|sp_P59764-2_DOCK4_MOUSE__chr12_1_40779168_40779227_ENSMUST00000222287__II_3471803_REVERSED	|generic|tr_A0A1Y7VLY2_A0A1Y7VLY2_MOUSE__chr12_1_40779168_40779227_ENSMUST00000222287__II_3471803_REVERSED|
"""index: 13573, intensity: 3270.0, mobility: 0.820"""	-0.747034	0.484406	1	ESIQRGRA	generic|IP_917424_TX=10090_REVERSED	|generic|IP_924272_TX=10090_REVERSED|
"""index: 4899, intensity: 5022.0, mobility: 1.085"""	-0.747195	0.484692	1	DWGLFNRFYLVLLARMGYYSFRECFENVVIFFISLPYGFCG	generic|tr_Q14BA3_Q14BA3_MOUSE_REVERSED	|generic|tr_Q3UWE2_Q3UWE2_MOUSE_REVERSED	|generic|tr_Q9ES78_Q9ES78_MOUSE_REVERSED	|generic|sp_Q9JIP7_S15A1_MOUSE_REVERSED|
"""index: 10712, intensity: 145886.0, mobility: 0.900"""	-0.747538	0.484701	1	IVVTYFVSVIKDQEMSYSTTPR	generic|IP_3489398_TX=10090_REVERSED|
"""index: 3179, intensity: 3160.0, mobility: 0.921"""	-0.747636	0.484848	1	FVLPKLPAGQPEDETKLP	generic|sp_A4Q9E4_TTLL2_MOUSE_REVERSED|
"""index: 18778, intensity: 4113.0, mobility: 1.054"""	-0.747986	0.485134	1	DQEPPKRVWTGLGAKQFAKFLQQKVSQ	generic|II_1110239_TX=10090_REVERSED	|generic|sp_Q9JI20_RED2_MOUSE__chr13_1_8757358_8757402_ENSMUST00000123187_REVERSED	|generic|tr_Q3UY54_Q3UY54_MOUSE__chr13_1_8757358_8757402_ENSMUST00000123187_REVERSED|
"""index: 5010, intensity: 2531.0, mobility: 0.983"""	-0.748067	0.48542	1	EFEWDAQRWR	generic|IP_1057338_TX=10090_REVERSED|
"""index: 13917, intensity: 3424.0, mobility: 0.862"""	-0.748116	0.485706	1	RQHLRHHTRL	generic|chr8_-1_71650552_71650668_ENSMUST00000030170_REVERSED|
"""index: 7655, intensity: 3818.0, mobility: 1.152"""	-0.748343	0.485861	1	QSTMIHDLQKSMIHDVQIIMHNDVQYTMFHT	generic|IP_825773_TX=10090_REVERSED|
"""index: 16071, intensity: 4258.0, mobility: 1.010"""	-0.74846	0.485861	1	PRLFRDTSICV	generic|IP_3487736_TX=10090_REVERSED|
"""index: 16981, intensity: 3688.0, mobility: 0.979"""	-0.748786	0.486147	1	LSRWSPWFR	generic|IP_1094693_TX=10090_REVERSED|
"""index: 10733, intensity: 4742.0, mobility: 0.843"""	-0.749073	0.486317	1	RSTLVSAIE	generic|sp_Q11136_PEPD_MOUSE__chr7_1_35020966_35021037_ENSMUST00000161900__II_893308_REVERSED|
"""index: 15934, intensity: 2575.0, mobility: 1.096"""	-0.749346	0.486317	1	MRPVLLWQKWL	generic|IP_919461_TX=10090_REVERSED|
"""index: 1336, intensity: 2834.0, mobility: 0.916"""	-0.749382	0.486317	1	EKHSYSDLGW	generic|sp_Q8CDM8_F16B1_MOUSE__chr19_1_57379012_57379179_ENSMUST00000237170_REVERSED	|generic|sp_Q8CDM8-2_F16B1_MOUSE__chr19_1_57379012_57379179_ENSMUST00000237170_REVERSED|
"""index: 1468, intensity: 3001.0, mobility: 0.913"""	-0.749511	0.486317	1	AQEAQERISGLTGAWLHDWGCP	generic|IP_3466459_TX=10090_REVERSED|
"""index: 11623, intensity: 3068.0, mobility: 1.064"""	-0.749885	0.486602	1	RAPSSKYPMPMYPE	generic|chr2_1_181640662_181647323_ENSMUST00000136481__IP_993085_TX=10090_REVERSED|
"""index: 6961, intensity: 95256.0, mobility: 0.901"""	-0.749936	0.486887	1	ERTEKTTLNELELQRV	generic|tr_Q3TZW9_Q3TZW9_MOUSE_REVERSED	|generic|tr_Q3TB93_Q3TB93_MOUSE_REVERSED	|generic|tr_Q3T9Y9_Q3T9Y9_MOUSE_REVERSED	|generic|tr_Q3UCZ5_Q3UCZ5_MOUSE_REVERSED|
"""index: 7313, intensity: 3860.0, mobility: 1.016"""	-0.750019	0.486895	1	FLMADEMQKRLHELSKELRGKLDDAAEQL	generic|tr_A2AB83_A2AB83_MOUSE_REVERSED	|generic|sp_Q99PQ2_TRI11_MOUSE__chr11_1_58990438_58990734_ENSMUST00000108809_REVERSED	|generic|sp_Q99PQ2-2_TRI11_MOUSE__chr11_1_58990438_58990734_ENSMUST00000108809_REVERSED|
"""index: 5239, intensity: 3406.0, mobility: 0.934"""	-0.750374	0.487041	1	DSTMQQRGLNW	generic|II_1107325_TX=10090_REVERSED|
"""index: 17290, intensity: 6970.0, mobility: 1.184"""	-0.750822	0.487326	1	YDYSIMDMDEGYHSPYETTMWCSYPCRKSYRCCYFQWERD	generic|sp_Q9QZZ6_DERM_MOUSE_REVERSED|
"""index: 16801, intensity: 8524.0, mobility: 0.980"""	-0.750891	0.48761	1	VFLERERER	generic|IP_1122928_TX=10090_REVERSED|
"""index: 2361, intensity: 3337.0, mobility: 0.857"""	-0.750909	0.487777	1	TSSTLLAWRSVGGQRI	generic|chr3_1_96188142_96188423_ENSMUST00000133665_REVERSED|
"""index: 10593, intensity: 3117.0, mobility: 0.968"""	-0.750926	0.487777	1	WCMETKIVPYIVQHSSTESVKV	generic|II_1007071_TX=10090_REVERSED|
"""index: 4599, intensity: 152052.0, mobility: 0.892"""	-0.751166	0.487777	1	RSLFAPTLIASPSLAMSWSCGRTIMPAT	generic|IP_1073405_TX=10090_REVERSED|
"""index: 6680, intensity: 7667.0, mobility: 0.873"""	-0.751781	0.487777	1	TELDAPLHEEH	generic|tr_A0A654IER4_A0A654IER4_MOUSE_REVERSED	|generic|tr_Q8C783_Q8C783_MOUSE_REVERSED|
"""index: 5221, intensity: 5305.0, mobility: 0.973"""	-0.752331	0.488061	1	VKMPDEMLGNMNIFKVRRQEADFMM	generic|tr_Q5RIM6_Q5RIM6_MOUSE__chr11_-1_62327102_62327170_ENSMUST00000131911__II_1137955_REVERSED	|generic|tr_Q05C35_Q05C35_MOUSE__chr11_-1_62392501_62392653_ENSMUST00000101068__II_1137955_REVERSED	|generic|sp_Q60974_NCOR1_MOUSE__chr11_-1_62327102_62327170_ENSMUST00000131911__II_1137955_REVERSED	|generic|sp_Q60974-2_NCOR1_MOUSE__chr11_-1_62327102_62327170_ENSMUST00000131911__II_1137955_REVERSED	|generic|tr_E9Q8K6_E9Q8K6_MOUSE__chr11_-1_62392501_62392653_ENSMUST00000101068__II_1137955_REVERSED	|generic|tr_Q5PRE9_Q5PRE9_MOUSE__chr11_-1_62327102_62327170_ENSMUST00000131911__II_1137955_REVERSED	|generic|tr_E9Q2B2_E9Q2B2_MOUSE__chr11_-1_62327102_62327170_ENSMUST00000131911__II_1137955_REVERSED	|generic|tr_Q5RIN0_Q5RIN0_MOUSE__chr11_-1_62392501_62392653_ENSMUST00000101068__II_1137955_REVERSED	|generic|tr_Q05CF0_Q05CF0_MOUSE__chr11_-1_62392501_62392653_ENSMUST00000101068__II_1137955_REVERSED	|generic|II_1137958_TX=10090_REVERSED	|generic|tr_Q3UV08_Q3UV08_MOUSE__chr11_-1_62373072_62373293_ENSMUST00000101068_REVERSED|
"""index: 12074, intensity: 5947.0, mobility: 0.919"""	-0.75268	0.488207	1	FRAQPASRL	generic|IP_1017357_TX=10090_REVERSED|
"""index: 15328, intensity: 4660.0, mobility: 0.885"""	-0.752834	0.488491	1	FTSFTILNMW	generic|IP_3443360_TX=10090_REVERSED	|generic|IP_1074518_TX=10090_REVERSED|
"""index: 3783, intensity: 3680.0, mobility: 1.013"""	-0.752948	0.488636	1	IEKFTRPVGEQRCAIYLCASAIADDAR	generic|IP_903130_TX=10090_REVERSED|
"""index: 13080, intensity: 3902.0, mobility: 0.915"""	-0.753316	0.488643	1	WQHTKRLH	generic|chr6_1_120784511_120786102_ENSMUST00000112682_REVERSED|
"""index: 4168, intensity: 3482.0, mobility: 0.947"""	-0.753736	0.488927	1	ADRCAPWGPRFICLRQRFCFFWLG	generic|IP_985893_TX=10090_REVERSED|
"""index: 6782, intensity: 6037.0, mobility: 1.055"""	-0.753887	0.489211	1	IESWLHMMDPLNR	generic|sp_Q8K411_PREP_MOUSE__chr13_1_6567442_6567486_ENSMUST00000223492_REVERSED	|generic|sp_Q8K411-2_PREP_MOUSE__chr13_1_6567442_6567486_ENSMUST00000223492_REVERSED	|generic|sp_Q8K411-3_PREP_MOUSE__chr13_1_6567442_6567486_ENSMUST00000223492_REVERSED|
"""index: 5079, intensity: 3363.0, mobility: 0.868"""	-0.754024	0.489356	1	YQLPLPRV	generic|sp_P03953_CFAD_MOUSE_REVERSED	|generic|sp_P03953-2_CFAD_MOUSE_REVERSED|
"""index: 7656, intensity: 10285.0, mobility: 1.102"""	-0.754112	0.489386	1	AYFHVSKSDALQLQ	generic|sp_Q3TDD9-2_PPR21_MOUSE_REVERSED	|generic|sp_Q3TDD9_PPR21_MOUSE__chr17_1_88562149_88562253_ENSMUST00000191340_REVERSED|
"""index: 18705, intensity: 7398.0, mobility: 1.041"""	-0.754195	0.489386	1	RYIEKVSAAIFNWLIIMG	generic|tr_A0A0A6YW40_A0A0A6YW40_MOUSE__II_1029732_REVERSED	|generic|sp_Q9D565-2_WDR64_MOUSE__II_1029732_REVERSED	|generic|tr_A0A0A6YWX3_A0A0A6YWX3_MOUSE__II_1029735_REVERSED	|generic|tr_E9QM22_E9QM22_MOUSE__II_1029735_REVERSED	|generic|sp_Q9D565_WDR64_MOUSE_REVERSED	|generic|sp_Q9D565-3_WDR64_MOUSE_REVERSED|
"""index: 14581, intensity: 8343.0, mobility: 1.063"""	-0.754368	0.489386	1	KQLSMLPSTLPR	generic|chr5_1_34629148_34630679_ENSMUST00000152805__IP_941704_TX=10090_REVERSED	|generic|IP_941693_TX=10090_REVERSED|
"""index: 14222, intensity: 5595.0, mobility: 1.145"""	-0.754744	0.489386	1	GVHMRDQGIYCFRVCLRKDPTVRVPEGVLTVPLPVTKRLNTLLR	generic|IP_1115280_TX=10090_REVERSED|
"""index: 15411, intensity: 18939.0, mobility: 0.995"""	-0.755102	0.489386	1	RMLAVRMSRN	generic|IP_1040296_TX=10090_REVERSED|
"""index: 1378, intensity: 3170.0, mobility: 0.825"""	-0.755748	0.48953	1	MAQGSGCSRARGSIMWAW	generic|chr17_-1_35690014_35691161_ENSMUST00000119825__II_1065624_TX=10090_REVERSED	|generic|tr_E9PW79_E9PW79_MOUSE__chr17_-1_35691439_35691594_ENSMUST00000155957_REVERSED|
"""index: 9072, intensity: 2964.0, mobility: 0.817"""	-0.755969	0.489536	1	PFPNLQVV	generic|II_1000118_TX=10090_REVERSED	|generic|sp_Q3UUY6_PROM2_MOUSE_REVERSED	|generic|sp_Q3UUY6-2_PROM2_MOUSE_REVERSED|
"""index: 7486, intensity: 3021.0, mobility: 0.934"""	-0.756294	0.489681	1	MLLTFMTQAVNFGHRWNHYTIRRYA	generic|tr_Q62037_Q62037_MOUSE__II_935131_REVERSED	|generic|tr_Q8CA78_Q8CA78_MOUSE__II_935131_REVERSED	|generic|tr_A1L371_A1L371_MOUSE__II_935131_REVERSED	|generic|tr_A2VDG2_A2VDG2_MOUSE__II_935131_REVERSED	|generic|sp_P23440_PDE6B_MOUSE__II_935131_REVERSED	|generic|sp_P23440-2_PDE6B_MOUSE__II_935131_REVERSED|
"""index: 12937, intensity: 4210.0, mobility: 0.883"""	-0.756373	0.489686	1	DRSVPTPQIA	generic|II_885847_TX=10090_REVERSED	|generic|sp_O54824_IL16_MOUSE_REVERSED	|generic|sp_O54824-2_IL16_MOUSE_REVERSED	|generic|tr_Q3UZ81_Q3UZ81_MOUSE_REVERSED|
"""index: 6761, intensity: 5371.0, mobility: 1.001"""	-0.756813	0.489969	1	LWSPGQQTIERL	generic|IP_3479523_TX=10090_REVERSED	|generic|IP_3460464_TX=10090_REVERSED|
"""index: 10721, intensity: 3776.0, mobility: 0.843"""	-0.756846	0.490251	1	LHLSGNRPR	generic|sp_Q99MY0_SPZ1_MOUSE_REVERSED|
"""index: 8182, intensity: 3100.0, mobility: 1.125"""	-0.757141	0.490257	1	ERWELSFPFVPLP	generic|IP_863133_TX=10090_REVERSED|
"""index: 4618, intensity: 20709.0, mobility: 0.988"""	-0.757781	0.490539	1	AGKPDTKEGSNDKSKDEEKVDLSLLFI	generic|chr10_1_37000269_37001559_ENSMUST00000019911_REVERSED|
"""index: 8332, intensity: 2653.0, mobility: 0.951"""	-0.757984	0.490683	1	ARLKKMPCHDLRFDSQT	generic|IP_1103002_TX=10090_REVERSED|
"""index: 18696, intensity: 3002.0, mobility: 1.079"""	-0.758378	0.490699	1	DQEPPKRVWTGLGAKQFAKFLQQKVSQ	generic|II_1110239_TX=10090_REVERSED	|generic|sp_Q9JI20_RED2_MOUSE__chr13_1_8757358_8757402_ENSMUST00000123187_REVERSED	|generic|tr_Q3UY54_Q3UY54_MOUSE__chr13_1_8757358_8757402_ENSMUST00000123187_REVERSED|
"""index: 9620, intensity: 3923.0, mobility: 0.972"""	-0.758515	0.490699	1	MRGRTGLSQYIS	generic|IP_991962_TX=10090_REVERSED|
"""index: 2763, intensity: 3521.0, mobility: 1.323"""	-0.758791	0.490699	1	AEHSEAPFGPHGPATWVSPMPMTF	generic|IP_1002338_TX=10090_REVERSED|
"""index: 11914, intensity: 3915.0, mobility: 0.876"""	-0.758921	0.490741	1	MIVTYLLPN	generic|tr_A2AVC3_A2AVC3_MOUSE__II_3489777_REVERSED	|generic|tr_Q8VFL7_Q8VFL7_MOUSE__IP_990591_REVERSED	|generic|IP_990589_TX=10090_REVERSED	|generic|IP_990595_TX=10090_REVERSED	|generic|tr_Q8VGS6_Q8VGS6_MOUSE_REVERSED	|generic|tr_A2AVT0_A2AVT0_MOUSE_REVERSED	|generic|tr_A6H6K0_A6H6K0_MOUSE_REVERSED	|generic|tr_Q7TR66_Q7TR66_MOUSE_REVERSED	|generic|tr_A2AVY0_A2AVY0_MOUSE_REVERSED	|generic|tr_Q8VFR9_Q8VFR9_MOUSE_REVERSED	|generic|tr_Q8VG81_Q8VG81_MOUSE_REVERSED	|generic|tr_Q8VFR7_Q8VFR7_MOUSE_REVERSED	|generic|tr_A0A0M3VGX8_A0A0M3VGX8_MOUSE_REVERSED	|generic|tr_Q8VFR5_Q8VFR5_MOUSE_REVERSED	|generic|tr_A2BHP7_A2BHP7_MOUSE_REVERSED	|generic|tr_Q7TR31_Q7TR31_MOUSE_REVERSED	|generic|tr_L7MU57_L7MU57_MOUSE_REVERSED	|generic|tr_Q7TR64_Q7TR64_MOUSE_REVERSED	|generic|tr_A0A1W5DU97_A0A1W5DU97_MOUSE_REVERSED|
"""index: 5030, intensity: 3084.0, mobility: 0.941"""	-0.758946	0.490741	1	KSSQFVCKGEM	generic|IP_946150_TX=10090_REVERSED|
"""index: 14359, intensity: 3453.0, mobility: 0.938"""	-0.759272	0.490741	1	RPYAPVEEL	generic|chr4_1_139463348_139463621_ENSMUST00000147999_REVERSED|
"""index: 7394, intensity: 3965.0, mobility: 0.999"""	-0.75938	0.490741	1	QNEVMSLEVQED	generic|tr_I7HJI3_I7HJI3_MOUSE_REVERSED|
"""index: 5434, intensity: 5601.0, mobility: 0.984"""	-0.759665	0.490741	1	ELTMITGVVVMTAEVLIEEKMTVMM	generic|IP_3484877_TX=10090_REVERSED|
"""index: 10161, intensity: 64636.0, mobility: 0.985"""	-0.760163	0.490741	1	RFDSLSAMLRD	generic|tr_E9Q1D5_E9Q1D5_MOUSE__II_878509_REVERSED	|generic|sp_Q62219_TGFI1_MOUSE__II_878504_REVERSED	|generic|sp_Q62219-2_TGFI1_MOUSE__II_878504_REVERSED	|generic|sp_Q62219-3_TGFI1_MOUSE__II_878509_REVERSED	|generic|sp_Q62219-4_TGFI1_MOUSE__II_878509_REVERSED	|generic|sp_Q62219-5_TGFI1_MOUSE__II_878509_REVERSED	|generic|sp_Q62219-7_TGFI1_MOUSE__II_878509_REVERSED	|generic|sp_Q62219-9_TGFI1_MOUSE__II_878509_REVERSED	|generic|sp_Q62219-10_TGFI1_MOUSE__II_878509_REVERSED	|generic|II_878503_TX=10090_REVERSED	|generic|II_878501_TX=10090_REVERSED|
"""index: 5485, intensity: 12815.0, mobility: 1.123"""	-0.760763	0.490741	1	TTNDGILDMNHHMWSNCYLQKSKHHCAKLRYFNNMPQRQLI	generic|II_825887_TX=10090_REVERSED|
"""index: 5419, intensity: 6623.0, mobility: 0.999"""	-0.760868	0.490741	1	PEGNVMWQVTPKPNGNARCVLR	generic|tr_E9PW06_E9PW06_MOUSE_REVERSED	|generic|tr_A0A087WPX3_A0A087WPX3_MOUSE_REVERSED	|generic|tr_A0A087WNW2_A0A087WNW2_MOUSE_REVERSED	|generic|sp_Q810U3_NFASC_MOUSE_REVERSED	|generic|tr_A0A087WR56_A0A087WR56_MOUSE_REVERSED	|generic|tr_Q6ZQ54_Q6ZQ54_MOUSE_REVERSED	|generic|tr_E9Q171_E9Q171_MOUSE_REVERSED|
"""index: 10920, intensity: 3334.0, mobility: 0.900"""	-0.761258	0.490899	1	SEASWTSSGVQELSAEQPGRCAGLGL	generic|IP_950693_TX=10090_REVERSED|
"""index: 4922, intensity: 28281.0, mobility: 0.927"""	-0.761277	0.490899	1	QYLALLDMVPDLDQRPQEAFL	generic|sp_Q91ZR2_SNX18_MOUSE__II_127242_REVERSED	|generic|tr_Q8C788_Q8C788_MOUSE__II_127242_REVERSED	|generic|tr_Q3UPB9_Q3UPB9_MOUSE_REVERSED	|generic|tr_Q3U1H7_Q3U1H7_MOUSE_REVERSED|
"""index: 2044, intensity: 3251.0, mobility: 0.834"""	-0.761887	0.490899	1	PDPVDVVRLFISAVDEG	generic|sp_Q5XKE0_MYPC2_MOUSE_REVERSED|
"""index: 12417, intensity: 2823.0, mobility: 0.894"""	-0.761907	0.490899	1	LCKWDQLR	generic|II_3482010_TX=10090_REVERSED	|generic|tr_A0JP53_A0JP53_MOUSE__chr14_-1_78619764_78619874_ENSMUST00000227537_REVERSED	|generic|chr14_-1_78624329_78624469_ENSMUST00000227537_REVERSED	|generic|sp_D3YXJ0_DGKH_MOUSE__chr14_-1_78619764_78619874_ENSMUST00000227537_REVERSED	|generic|sp_D3YXJ0-2_DGKH_MOUSE__chr14_-1_78619764_78619874_ENSMUST00000227537_REVERSED	|generic|sp_D3YXJ0-3_DGKH_MOUSE__chr14_-1_78619764_78619874_ENSMUST00000227537_REVERSED	|generic|tr_A0A2I3BQ48_A0A2I3BQ48_MOUSE__chr14_-1_78619764_78619874_ENSMUST00000227537_REVERSED	|generic|tr_A0A2I3BQ43_A0A2I3BQ43_MOUSE__chr14_-1_78619764_78619874_ENSMUST00000227537_REVERSED	|generic|tr_A0A2I3BQA6_A0A2I3BQA6_MOUSE__chr14_-1_78619764_78619874_ENSMUST00000227537_REVERSED|
"""index: 6607, intensity: 2645.0, mobility: 0.951"""	-0.762397	0.491046	1	RQQLSSSWLSP	generic|IP_1114349_TX=10090_REVERSED|
"""index: 17329, intensity: 2590.0, mobility: 1.158"""	-0.762551	0.491046	1	ENFDGHILGHNGLKVILEMAEDYVSAPD	generic|sp_Q9CQS5_RIOK2_MOUSE_REVERSED	|generic|tr_Q8BHT4_Q8BHT4_MOUSE_REVERSED	|generic|tr_A0A338P672_A0A338P672_MOUSE_REVERSED	|generic|tr_A0A338P7E9_A0A338P7E9_MOUSE_REVERSED|
"""index: 4924, intensity: 23483.0, mobility: 0.880"""	-0.762651	0.491326	1	ISLGDSSLILASGLMCVKKNEQSSKPMP	generic|IP_1095761_TX=10090_REVERSED|
"""index: 16023, intensity: 2900.0, mobility: 0.841"""	-0.762659	0.491469	1	SYMGYDLT	generic|sp_Q80YA7_DPP8_MOUSE__chr9_1_65080794_65080853_ENSMUST00000217434__II_741479_REVERSED	|generic|tr_A0A1L1STG9_A0A1L1STG9_MOUSE_REVERSED|
"""index: 3772, intensity: 55467.0, mobility: 1.058"""	-0.762728	0.491748	1	FAWVDDVTWISPETQAVPLLDS	generic|II_986411_TX=10090_REVERSED	|generic|tr_B7ZNA5_B7ZNA5_MOUSE__chr1_1_150393618_150393647_ENSMUST00000124973_REVERSED	|generic|tr_D3YY34_D3YY34_MOUSE__chr1_1_150393618_150393647_ENSMUST00000124973_REVERSED	|generic|sp_Q8CHP6_PHC3_MOUSE__chr1_1_150393618_150393647_ENSMUST00000124973_REVERSED|
"""index: 10335, intensity: 2553.0, mobility: 1.047"""	-0.762734	0.492028	1	QLGPTLWVNMPW	generic|sp_Q80YT5_SPT20_MOUSE__II_1132112_REVERSED|
"""index: 976, intensity: 2986.0, mobility: 0.822"""	-0.762785	0.49217	1	YVDSQFSF	generic|tr_Q99N73_Q99N73_MOUSE__II_908816_REVERSED	|generic|sp_Q99N57_RAF1_MOUSE__chr6_-1_115623460_115623522_ENSMUST00000203142__II_908816_REVERSED	|generic|sp_Q99N57-2_RAF1_MOUSE__chr6_-1_115623460_115623522_ENSMUST00000203142__II_908816_REVERSED	|generic|tr_Q9CU36_Q9CU36_MOUSE__chr6_-1_115623460_115623522_ENSMUST00000203142_REVERSED|
"""index: 16540, intensity: 7155.0, mobility: 1.167"""	-0.763064	0.49245	1	MRNGALFTVTGLVALYKLGLMAAHGLH	generic|tr_Q61833_Q61833_MOUSE_REVERSED|
"""index: 5256, intensity: 3506.0, mobility: 0.842"""	-0.76307	0.492729	1	LNNQKLMYLPVLI	generic|IP_882523_TX=10090_REVERSED|
[truncated: 862,861 more chars]
