# Supplementary material for: Ion Mobility Coupled to a Time-of-Flight Mass Analyzer Combined With Fragment Intensity Predictions Improves Identification of Classical Bioactive Peptides and Small Open Reading Frame-Encoded Peptides
Source: Front Cell Dev Biol. 2021 Sep 17;9:720570. doi: 10.3389/fcell.2021.720570 (PMC8484717; doi:10.3389/fcell.2021.720570)
Supplement: Supplementary file 14 [file Data_Sheet_2.ZIP › sORFs_P5_anterior_b_1_1_1113.msgf_allfeatures.pout]

PSMId	score	q-value	posterior_error_prob	peptide	proteinIds
"""index: 8914, intensity: 7194.0, mobility: 0.900"""	3.03297	0.000909918	6.72086e-10	PGPTQTLSPNGENNNDIIQDNGTIIPFRKHTVR	generic|sp_Q8R001_MARE2_MOUSE	|generic|sp_Q8R001_MARE2_MOUSE	|generic|tr_E9Q1B7_E9Q1B7_MOUSE__chr18_1_23853664_23853702_ENSMUST00000155708	|generic|tr_E9Q1B7_E9Q1B7_MOUSE__chr18_1_23853664_23853702_ENSMUST00000155708|
"""index: 8840, intensity: 3148.0, mobility: 1.098"""	2.40465	0.000909918	3.06792e-08	AVAGGAGVGGDSHLALPALERDHLN	generic|sp_P0C192_LRC4B_MOUSE__chr16_1_91662218_91662247_ENSMUST00000117633|
"""index: 10674, intensity: 4418.0, mobility: 0.930"""	2.37994	0.000909918	3.56555e-08	GHPVYIVQDGPPQSPPNIYYKV	generic|tr_Q543Q7_Q543Q7_MOUSE|
"""index: 10067, intensity: 3602.0, mobility: 1.153"""	2.37392	0.000909918	3.6985e-08	QSGFSLSGAQIDDNIPR	generic|sp_O08553_DPYL2_MOUSE|
"""index: 390, intensity: 2895.0, mobility: 0.904"""	2.35062	0.000909918	4.26145e-08	SGGGGGGGLGSGGSIR	generic|sp_K1C9_HUMAN_|
"""index: 4743, intensity: 4323.0, mobility: 1.074"""	2.06892	0.000909918	2.3634e-07	AQPAPKPEPSFSEYASVQVQRK	generic|sp_P97797_SHPS1_MOUSE	|generic|sp_P97797-2_SHPS1_MOUSE	|generic|sp_P97797-3_SHPS1_MOUSE	|generic|sp_P97797-4_SHPS1_MOUSE	|generic|tr_Q2M4I8_Q2M4I8_MOUSE	|generic|tr_E0CX65_E0CX65_MOUSE|
"""index: 4745, intensity: 4530.0, mobility: 0.942"""	2.0121	0.000909918	3.3388e-07	AQPAPKPEPSFSEYASVQVQRK	generic|sp_P97797_SHPS1_MOUSE	|generic|sp_P97797-2_SHPS1_MOUSE	|generic|sp_P97797-3_SHPS1_MOUSE	|generic|sp_P97797-4_SHPS1_MOUSE	|generic|tr_Q2M4I8_Q2M4I8_MOUSE	|generic|tr_E0CX65_E0CX65_MOUSE|
"""index: 1785, intensity: 51050.0, mobility: 0.803"""	1.9651	0.000909918	4.44352e-07	TLPTKETIEQEKRSEIS	generic|tr_A6H6H4_A6H6H4_MOUSE|
"""index: 7174, intensity: 2752.0, mobility: 1.208"""	1.93077	0.000909918	5.47528e-07	AANAASTAATSAAQNAFKGNQM	generic|tr_Q3TD71_Q3TD71_MOUSE	|generic|tr_Q3TSA8_Q3TSA8_MOUSE	|generic|tr_Q3UY11_Q3UY11_MOUSE|
"""index: 1896, intensity: 7975.0, mobility: 0.927"""	1.9233	0.000909918	5.7295e-07	QPPPPPYYPPEDKKTQ	generic|tr_Q3TRG5_Q3TRG5_MOUSE__II_1123726	|generic|sp_P97765_WBP2_MOUSE__II_1123728	|generic|sp_P97765-2_WBP2_MOUSE__II_1123726	|generic|chr11_-1_116079543_116079920_ENSMUST00000074628|
"""index: 10080, intensity: 5937.0, mobility: 1.146"""	1.9214	0.000909918	5.7962e-07	QSGFSLSGAQIDDNIPR	generic|sp_O08553_DPYL2_MOUSE|
"""index: 4920, intensity: 4222.0, mobility: 1.221"""	1.84279	0.000909918	9.34915e-07	APAPAAPAAAEPQAEAPAAAASSEQSVAVKE	generic|sp_Q91XV3_BASP1_MOUSE|
"""index: 7066, intensity: 2845.0, mobility: 0.931"""	1.82104	0.000909918	1.06712e-06	APVSTGAGGGTVLAKMYPR	generic|sp_Q8R1I2_GRP_MOUSE	|generic|chr18_1_65873631_65873807_ENSMUST00000173530|
"""index: 1550, intensity: 2881.0, mobility: 0.994"""	1.80334	0.000909918	1.18834e-06	ATSAAQNAFKGNQM	generic|tr_Q3TD71_Q3TD71_MOUSE	|generic|tr_Q3TSA8_Q3TSA8_MOUSE	|generic|tr_Q3UY11_Q3UY11_MOUSE|
"""index: 4778, intensity: 3269.0, mobility: 1.043"""	1.78934	0.000909918	1.29399e-06	AQPAPKPEPSFSEYASVQVQRK	generic|sp_P97797_SHPS1_MOUSE	|generic|sp_P97797-2_SHPS1_MOUSE	|generic|sp_P97797-3_SHPS1_MOUSE	|generic|sp_P97797-4_SHPS1_MOUSE	|generic|tr_Q2M4I8_Q2M4I8_MOUSE	|generic|tr_E0CX65_E0CX65_MOUSE|
"""index: 8952, intensity: 18285.0, mobility: 0.897"""	1.77734	0.000909918	1.39194e-06	PGPTQTLSPNGENNNDIIQDNGTIIPFRKHTVR	generic|sp_Q8R001_MARE2_MOUSE	|generic|sp_Q8R001_MARE2_MOUSE	|generic|tr_E9Q1B7_E9Q1B7_MOUSE__chr18_1_23853664_23853702_ENSMUST00000155708	|generic|tr_E9Q1B7_E9Q1B7_MOUSE__chr18_1_23853664_23853702_ENSMUST00000155708|
"""index: 859, intensity: 48187.0, mobility: 0.874"""	1.77109	0.000909918	1.44583e-06	TLPTKETIEQEKRSE	generic|tr_A6H6H4_A6H6H4_MOUSE|
"""index: 901, intensity: 3003.0, mobility: 0.858"""	1.76422	0.000909918	1.5075e-06	TLPTKETIEQEKRSE	generic|tr_A6H6H4_A6H6H4_MOUSE|
"""index: 4796, intensity: 3599.0, mobility: 1.039"""	1.75772	0.000909918	1.5683e-06	AQPAPKPEPSFSEYASVQVQRK	generic|sp_P97797_SHPS1_MOUSE	|generic|sp_P97797-2_SHPS1_MOUSE	|generic|sp_P97797-3_SHPS1_MOUSE	|generic|sp_P97797-4_SHPS1_MOUSE	|generic|tr_Q2M4I8_Q2M4I8_MOUSE	|generic|tr_E0CX65_E0CX65_MOUSE|
"""index: 8825, intensity: 5252.0, mobility: 0.895"""	1.75041	0.000909918	1.63956e-06	PGPTQTLSPNGENNNDIIQDNGTIIPFRKHTVR	generic|sp_Q8R001_MARE2_MOUSE	|generic|sp_Q8R001_MARE2_MOUSE	|generic|tr_E9Q1B7_E9Q1B7_MOUSE__chr18_1_23853664_23853702_ENSMUST00000155708	|generic|tr_E9Q1B7_E9Q1B7_MOUSE__chr18_1_23853664_23853702_ENSMUST00000155708|
"""index: 2268, intensity: 2677.0, mobility: 0.871"""	1.7355	0.000909918	1.79517e-06	MGTNRGASQAGMTGYGMPRQ	generic|sp_Q9WVA4_TAGL2_MOUSE|
"""index: 9396, intensity: 3862.0, mobility: 1.000"""	1.73193	0.000909918	1.83459e-06	LQTLHPYNTFAAGFNSTGLPHSHSTTRV	generic|tr_A0A5S9EES2_A0A5S9EES2_MOUSE	|generic|tr_A2AGI2_A2AGI2_MOUSE	|generic|tr_B2RWZ9_B2RWZ9_MOUSE	|generic|tr_Q69ZI4_Q69ZI4_MOUSE	|generic|tr_A0A5S9EER5_A0A5S9EER5_MOUSE	|generic|tr_A2AGI3_A2AGI3_MOUSE	|generic|sp_Q8BYM5_NLGN3_MOUSE|
"""index: 648, intensity: 2872.0, mobility: 0.832"""	1.66561	0.000909918	2.74602e-06	APPARPVKGAYREHPYGRY	generic|sp_Q60749_KHDR1_MOUSE__chr4_-1_129722641_129722739_ENSMUST00000129342|
"""index: 3145, intensity: 3547.0, mobility: 0.952"""	1.65973	0.000909918	2.84601e-06	DIPNPIGSENSEK	generic|sp_CAS1_BOVIN_|
"""index: 11596, intensity: 3094.0, mobility: 0.988"""	1.63957	0.000909918	3.21715e-06	KLPNDLLDLQQPTFHPSVH	generic|tr_A0A140LHQ8_A0A140LHQ8_MOUSE__II_885340	|generic|tr_A0A1L1SUR7_A0A1L1SUR7_MOUSE__II_3498699	|generic|tr_Q570Z8_Q570Z8_MOUSE__chr5_1_121425971_121426000_ENSMUST00000042163	|generic|tr_Q3TD51_Q3TD51_MOUSE	|generic|sp_Q7M6Y3_PICAL_MOUSE	|generic|sp_Q7M6Y3-3_PICAL_MOUSE	|generic|sp_Q7M6Y3-4_PICAL_MOUSE	|generic|sp_Q7M6Y3-5_PICAL_MOUSE	|generic|sp_Q7M6Y3-6_PICAL_MOUSE|
"""index: 1551, intensity: 5144.0, mobility: 0.986"""	1.63155	0.000909918	3.37807e-06	ATSAAQNAFKGNQM	generic|tr_Q3TD71_Q3TD71_MOUSE	|generic|tr_Q3TSA8_Q3TSA8_MOUSE	|generic|tr_Q3UY11_Q3UY11_MOUSE|
"""index: 1979, intensity: 10255.0, mobility: 0.910"""	1.62836	0.000909918	3.44414e-06	QPPPPPYYPPEDKKTQ	generic|tr_Q3TRG5_Q3TRG5_MOUSE__II_1123726	|generic|sp_P97765_WBP2_MOUSE__II_1123728	|generic|sp_P97765-2_WBP2_MOUSE__II_1123726	|generic|chr11_-1_116079543_116079920_ENSMUST00000074628|
"""index: 4128, intensity: 5154.0, mobility: 1.026"""	1.57639	0.000909918	4.72416e-06	LVQLAGTRESVDSAKPRVY	generic|sp_P35455_NEU2_MOUSE|
"""index: 1919, intensity: 14947.0, mobility: 0.942"""	1.57103	0.000909918	4.88071e-06	TLPTKETIEQEKRSEIS	generic|tr_A6H6H4_A6H6H4_MOUSE|
"""index: 4560, intensity: 2816.0, mobility: 1.210"""	1.56912	0.000909918	4.93796e-06	GAAQGAMNQPQTQYSATPNY	generic|sp_Q9JKD3_SCAM5_MOUSE__chr9_-1_57443670_57443780_ENSMUST00000215208__II_3456302|
"""index: 3864, intensity: 11866.0, mobility: 1.091"""	1.54369	0.000909918	5.76366e-06	AKAPAPAAPAAAEPQAEAPAAAASSEQSVAVKE	generic|sp_Q91XV3_BASP1_MOUSE|
"""index: 7782, intensity: 3596.0, mobility: 0.941"""	1.5422	0.000909918	5.81611e-06	EQQQTEDELQDKIHPF	generic|sp_CASB_BOVIN_|
"""index: 8951, intensity: 7757.0, mobility: 1.002"""	1.51705	0.000909918	6.77733e-06	PGPTQTLSPNGENNNDIIQDNGTIIPFRKHTVR	generic|sp_Q8R001_MARE2_MOUSE	|generic|sp_Q8R001_MARE2_MOUSE	|generic|tr_E9Q1B7_E9Q1B7_MOUSE__chr18_1_23853664_23853702_ENSMUST00000155708	|generic|tr_E9Q1B7_E9Q1B7_MOUSE__chr18_1_23853664_23853702_ENSMUST00000155708|
"""index: 9722, intensity: 4267.0, mobility: 0.989"""	1.51664	0.000909918	6.79437e-06	PGPTQTLSPNGENNNDIIQDNGTIIPFRKHT	generic|sp_Q8R001_MARE2_MOUSE	|generic|sp_Q8R001_MARE2_MOUSE	|generic|tr_E9Q1B7_E9Q1B7_MOUSE__chr18_1_23853664_23853702_ENSMUST00000155708	|generic|tr_E9Q1B7_E9Q1B7_MOUSE__chr18_1_23853664_23853702_ENSMUST00000155708|
"""index: 1960, intensity: 13176.0, mobility: 0.892"""	1.50691	0.000909918	7.20823e-06	TLPTKETIEQEKRSEIS	generic|tr_A6H6H4_A6H6H4_MOUSE|
"""index: 11325, intensity: 12947.0, mobility: 1.013"""	1.5009	0.000909918	7.4765e-06	LAEDVTAALAKQGL	generic|sp_P20357_MTAP2_MOUSE__chr1_1_66438885_66439007_ENSMUST00000172486	|generic|tr_Q80ZL4_Q80ZL4_MOUSE__chr1_1_66438885_66439007_ENSMUST00000172486	|generic|tr_Q3TLQ0_Q3TLQ0_MOUSE__chr1_1_66438885_66439007_ENSMUST00000172486	|generic|tr_Q80X35_Q80X35_MOUSE__chr1_1_66438885_66439007_ENSMUST00000172486	|generic|tr_B2KGT5_B2KGT5_MOUSE__chr1_1_66438885_66439007_ENSMUST00000172486	|generic|tr_A0A668KLC6_A0A668KLC6_MOUSE__chr1_1_66438885_66439007_ENSMUST00000172486|
"""index: 8774, intensity: 3160.0, mobility: 1.061"""	1.44346	0.000909918	1.06028e-05	SQAGMTGYGMPRQIM	generic|tr_Q9D6K2_Q9D6K2_MOUSE	|generic|sp_Q9R1Q8_TAGL3_MOUSE|
"""index: 10025, intensity: 3047.0, mobility: 1.172"""	1.42032	0.000909918	1.22046e-05	HDPDPNGELLPGSPTPEEPI	generic|sp_O70324_MOT8_MOUSE	|generic|tr_Q8K3S7_Q8K3S7_MOUSE|
"""index: 2583, intensity: 3534.0, mobility: 0.829"""	1.41584	0.000909918	1.2542e-05	TDTEDKGEFLSEGGGVR	generic|sp_E9PV24_FIBA_MOUSE	|generic|sp_E9PV24-2_FIBA_MOUSE|
"""index: 9282, intensity: 2593.0, mobility: 1.172"""	1.40085	0.000909918	1.3739e-05	IVQDGPPQSPPNIYYKV	generic|tr_Q543Q7_Q543Q7_MOUSE|
"""index: 1930, intensity: 3222.0, mobility: 1.180"""	1.39861	0.000909918	1.39268e-05	AEPSTPSGPESGPTPASAEQNE	generic|sp_P28667_MRP_MOUSE|
"""index: 8470, intensity: 4266.0, mobility: 1.000"""	1.37848	0.000909918	1.57407e-05	EHPGAPPQPPAPLQPALAPPSRAVA	generic|sp_Q7TSJ2_MAP6_MOUSE__chr7_1_99336781_99337002_ENSMUST00000122101__II_884487	|generic|sp_Q7TSJ2-2_MAP6_MOUSE__chr7_1_99269285_99269317_ENSMUST00000208978__II_884487	|generic|tr_D3Z6W1_D3Z6W1_MOUSE__chr7_1_99269285_99269317_ENSMUST00000208978__II_884487|
"""index: 7674, intensity: 4128.0, mobility: 0.904"""	1.37293	0.000909918	1.62815e-05	MGSNKGASQAGMTGYGMPRQIM	generic|tr_Q9D6K2_Q9D6K2_MOUSE	|generic|sp_Q9R1Q8_TAGL3_MOUSE|
"""index: 2670, intensity: 4010.0, mobility: 0.894"""	1.36878	0.000909918	1.66973e-05	TSLGQETEEEPHVRVA	generic|sp_Q8BGK5_S35F1_MOUSE|
"""index: 2000, intensity: 3371.0, mobility: 0.825"""	1.36813	0.000909918	1.67635e-05	MGSNKGASQAGMTGYGMPRQ	generic|tr_Q9D6K2_Q9D6K2_MOUSE	|generic|sp_Q9R1Q8_TAGL3_MOUSE|
"""index: 5483, intensity: 3694.0, mobility: 1.142"""	1.34668	0.000909918	1.90992e-05	QSNFSLSGAQIDDNNPR	generic|tr_Q3TXY0_Q3TXY0_MOUSE__chr5_1_37273379_37273519_ENSMUST00000202377	|generic|tr_Q6P1J1_Q6P1J1_MOUSE__chr5_1_37273379_37273519_ENSMUST00000202377	|generic|sp_P97427_DPYL1_MOUSE__chr5_1_37273379_37273519_ENSMUST00000202377	|generic|tr_Q3TY94_Q3TY94_MOUSE__chr5_1_37273379_37273519_ENSMUST00000202377|
"""index: 7346, intensity: 4172.0, mobility: 0.904"""	1.34531	0.000909918	1.92586e-05	MGSNKGASQAGMTGYGMPRQIM	generic|tr_Q9D6K2_Q9D6K2_MOUSE	|generic|sp_Q9R1Q8_TAGL3_MOUSE|
"""index: 1740, intensity: 11791.0, mobility: 0.803"""	1.34418	0.000909918	1.93917e-05	TLPTKETIEQEKRSEIS	generic|tr_A6H6H4_A6H6H4_MOUSE|
"""index: 4220, intensity: 8903.0, mobility: 0.809"""	1.34369	0.000909918	1.94493e-05	ATPASAQTAAKREIYL	generic|tr_Q2TJI9_Q2TJI9_MOUSE__chr18_-1_38189545_38189796_ENSMUST00000160721__II_1060469	|generic|tr_F7BJK1_F7BJK1_MOUSE__chr18_-1_38189545_38189796_ENSMUST00000160721__II_1060474	|generic|tr_Q2TJI7_Q2TJI7_MOUSE|
"""index: 9196, intensity: 3200.0, mobility: 1.152"""	1.33324	0.000909918	2.07256e-05	VAPFPEVFGKEKVNE	generic|sp_CAS1_BOVIN_|
"""index: 1206, intensity: 4229.0, mobility: 0.799"""	1.332	0.000909918	2.08829e-05	EEPVDSRTPVTERVS	generic|sp_Q9Z2D6_MECP2_MOUSE__chrX_-1_74035417_74035656_ENSMUST00000123362__II_834118	|generic|sp_Q9Z2D6-2_MECP2_MOUSE__chrX_-1_74035417_74035656_ENSMUST00000123362__II_834118|
"""index: 6399, intensity: 5607.0, mobility: 1.018"""	1.33127	0.000909918	2.0976e-05	QVANPNSAIFGGARP	generic|tr_Q80U88_Q80U88_MOUSE__chr5_-1_134625358_134625459_ENSMUST00000202289__II_929730	|generic|tr_Q3V244_Q3V244_MOUSE__chr5_-1_134625358_134625459_ENSMUST00000202289__II_929730	|generic|tr_Q3TG58_Q3TG58_MOUSE__chr5_-1_134625358_134625459_ENSMUST00000202289__II_929730	|generic|tr_Q564E5_Q564E5_MOUSE__chr5_-1_134625358_134625459_ENSMUST00000202289__II_929730|
"""index: 3885, intensity: 5681.0, mobility: 1.034"""	1.32528	0.000909918	2.17543e-05	AKAPAPAAPAAAEPQAEAPAAAASSEQSVAVKE	generic|sp_Q91XV3_BASP1_MOUSE|
"""index: 9942, intensity: 2866.0, mobility: 0.990"""	1.32227	0.000909918	2.2155e-05	PGPTQTLSPNGENNNDIIQDNGTIIPFRKHT	generic|sp_Q8R001_MARE2_MOUSE	|generic|sp_Q8R001_MARE2_MOUSE	|generic|tr_E9Q1B7_E9Q1B7_MOUSE__chr18_1_23853664_23853702_ENSMUST00000155708	|generic|tr_E9Q1B7_E9Q1B7_MOUSE__chr18_1_23853664_23853702_ENSMUST00000155708|
"""index: 7069, intensity: 3707.0, mobility: 0.991"""	1.31682	0.000909918	2.2902e-05	NEFRAWTDIKPVKPIKAKPQY	generic|sp_Q7TSJ2-3_MAP6_MOUSE__chr7_1_99269285_99269317_ENSMUST00000208978__II_884492	|generic|sp_Q7TSJ2_MAP6_MOUSE__chr7_1_99336781_99337002_ENSMUST00000122101__II_884487	|generic|sp_Q7TSJ2-2_MAP6_MOUSE__chr7_1_99269285_99269317_ENSMUST00000208978__II_884487	|generic|tr_D3Z6W1_D3Z6W1_MOUSE__chr7_1_99269285_99269317_ENSMUST00000208978__II_884487	|generic|II_884478_TX=10090	|generic|tr_A0A140LIT9_A0A140LIT9_MOUSE__chr7_1_99336781_99337002_ENSMUST00000122101|
"""index: 11773, intensity: 13411.0, mobility: 1.069"""	1.31408	0.000909918	2.32875e-05	TAPEEELAALQLGPTH	generic|tr_A0A5S9EES2_A0A5S9EES2_MOUSE	|generic|tr_A2AGI2_A2AGI2_MOUSE	|generic|tr_B2RWZ9_B2RWZ9_MOUSE	|generic|tr_Q69ZI4_Q69ZI4_MOUSE	|generic|tr_A0A5S9EER5_A0A5S9EER5_MOUSE	|generic|tr_A2AGI3_A2AGI3_MOUSE	|generic|sp_Q8BYM5_NLGN3_MOUSE|
"""index: 457, intensity: 3808.0, mobility: 0.815"""	1.31272	0.000909918	2.34809e-05	SQIDDHVPKRASA	generic|sp_Q9EQF6_DPYL5_MOUSE__chr5_1_30791522_30791638_ENSMUST00000198503__II_944569|
"""index: 4239, intensity: 4065.0, mobility: 1.005"""	1.30978	0.000909918	2.39042e-05	LSRAQPAPKPEPSFSEYASVQVQRK	generic|sp_P97797_SHPS1_MOUSE	|generic|sp_P97797-2_SHPS1_MOUSE	|generic|sp_P97797-3_SHPS1_MOUSE	|generic|sp_P97797-4_SHPS1_MOUSE	|generic|tr_Q2M4I8_Q2M4I8_MOUSE	|generic|tr_E0CX65_E0CX65_MOUSE|
"""index: 11353, intensity: 7784.0, mobility: 0.922"""	1.30407	0.000909918	2.47491e-05	VAPFPEVFGKE	generic|sp_CAS1_BOVIN_|
"""index: 8029, intensity: 3895.0, mobility: 0.914"""	1.30199	0.000909918	2.50633e-05	APVPMPDLKNVRSKIGSTENLK	generic|tr_A0A0A0MQC7_A0A0A0MQC7_MOUSE	|generic|tr_A2A5Y6_A2A5Y6_MOUSE	|generic|sp_P10637_TAU_MOUSE	|generic|sp_P10637-2_TAU_MOUSE	|generic|sp_P10637-3_TAU_MOUSE	|generic|sp_P10637-4_TAU_MOUSE	|generic|tr_Q3UH19_Q3UH19_MOUSE	|generic|sp_P10637-6_TAU_MOUSE	|generic|tr_Q547J4_Q547J4_MOUSE	|generic|tr_B1AQW2_B1AQW2_MOUSE|
"""index: 1464, intensity: 3975.0, mobility: 0.919"""	1.29487	0.000909918	2.61723e-05	QEKNPLPSKETIEQEKQAGES	generic|sp_P20065_TYB4_MOUSE__chrX_-1_167207501_167208325_ENSMUST00000112175	|generic|tr_Q6ZWX2_Q6ZWX2_MOUSE__chrX_-1_167207501_167208325_ENSMUST00000112175|
"""index: 1688, intensity: 3423.0, mobility: 0.906"""	1.29143	0.000909918	2.67254e-05	QPPPPPYYPPEDKKTQ	generic|tr_Q3TRG5_Q3TRG5_MOUSE__II_1123726	|generic|sp_P97765_WBP2_MOUSE__II_1123728	|generic|sp_P97765-2_WBP2_MOUSE__II_1123726	|generic|chr11_-1_116079543_116079920_ENSMUST00000074628|
"""index: 7946, intensity: 4723.0, mobility: 1.038"""	1.28729	0.000909918	2.74075e-05	AEPYDDIVGETVEK	generic|tr_Q78TF3_Q78TF3_MOUSE__chr9_1_109978869_110002753_ENSMUST00000169851	|generic|sp_P27546_MAP4_MOUSE	|generic|sp_P27546-2_MAP4_MOUSE	|generic|sp_P27546-3_MAP4_MOUSE|
"""index: 8813, intensity: 3959.0, mobility: 0.897"""	1.28211	0.000909918	2.82842e-05	PGPTQTLSPNGENNNDIIQDNGTIIPFRKHTVR	generic|sp_Q8R001_MARE2_MOUSE	|generic|sp_Q8R001_MARE2_MOUSE	|generic|tr_E9Q1B7_E9Q1B7_MOUSE__chr18_1_23853664_23853702_ENSMUST00000155708	|generic|tr_E9Q1B7_E9Q1B7_MOUSE__chr18_1_23853664_23853702_ENSMUST00000155708|
"""index: 11256, intensity: 4038.0, mobility: 0.998"""	1.27701	0.000909918	2.91762e-05	DTDGFNLEDALKETSSVKQR	generic|sp_Q8BIF0_C99L2_MOUSE	|generic|sp_Q8BIF0-2_C99L2_MOUSE|
"""index: 3114, intensity: 3167.0, mobility: 1.025"""	1.27462	0.000909918	2.96027e-05	ASQTSVPFDHLGK	generic|sp_Q9JMK2_KC1E_MOUSE__II_1087695	|generic|tr_Q8CBH9_Q8CBH9_MOUSE__II_1087695	|generic|tr_Q9QUI3_Q9QUI3_MOUSE__II_1087695|
"""index: 2060, intensity: 3861.0, mobility: 0.821"""	1.27422	0.000909918	2.96738e-05	GFAQDSQAKVSQLK	generic|sp_Q5HZI2_C2C4C_MOUSE|
"""index: 2468, intensity: 6060.0, mobility: 0.816"""	1.27286	0.000909918	2.99216e-05	IPVGSLKNEDTPNRQY	generic|sp_Q03517_SCG2_MOUSE	|generic|tr_Q4W8U9_Q4W8U9_MOUSE|
"""index: 5324, intensity: 5118.0, mobility: 1.007"""	1.26775	0.000909918	3.08651e-05	PVVLTSGTGSQAQPQPAANQALAAGTH	generic|tr_Q3UR00_Q3UR00_MOUSE	|generic|tr_Q3UHW0_Q3UHW0_MOUSE	|generic|tr_Q3TQ21_Q3TQ21_MOUSE	|generic|tr_Q3TTW5_Q3TTW5_MOUSE	|generic|tr_Q3TRI4_Q3TRI4_MOUSE	|generic|tr_A8WHM8_A8WHM8_MOUSE	|generic|tr_E9Q6M7_E9Q6M7_MOUSE	|generic|sp_Q80U78_PUM1_MOUSE	|generic|sp_Q80U78-2_PUM1_MOUSE	|generic|sp_Q80U78-4_PUM1_MOUSE|
"""index: 1498, intensity: 13311.0, mobility: 0.842"""	1.26689	0.000909918	3.10276e-05	LPTKETIEQEKRSEIS	generic|tr_A6H6H4_A6H6H4_MOUSE|
"""index: 2454, intensity: 3170.0, mobility: 1.016"""	1.26667	0.000909918	3.10696e-05	GASQAGMTGYGMPRQ	generic|tr_Q9D6K2_Q9D6K2_MOUSE	|generic|sp_Q9WVA4_TAGL2_MOUSE	|generic|sp_Q9R1Q8_TAGL3_MOUSE|
"""index: 6950, intensity: 2509.0, mobility: 0.850"""	1.26579	0.000909918	3.12347e-05	NKGASQAGMTGYGMPRQIM	generic|tr_Q9D6K2_Q9D6K2_MOUSE	|generic|sp_Q9R1Q8_TAGL3_MOUSE|
"""index: 9057, intensity: 20104.0, mobility: 1.170"""	1.26119	0.000909918	3.21223e-05	IVQDGPPQSPPNIYYKV	generic|tr_Q543Q7_Q543Q7_MOUSE|
"""index: 8839, intensity: 5393.0, mobility: 0.850"""	1.2594	0.000909918	3.24728e-05	IVQDGPPQSPPNIYYKV	generic|tr_Q543Q7_Q543Q7_MOUSE|
"""index: 15029, intensity: 34040.0, mobility: 1.054"""	1.25101	0.000909918	3.41737e-05	TLADEVSASLAKQGL	generic|II_1128081_TX=10090	|generic|II_1128079_TX=10090	|generic|tr_A0A0A0MQC7_A0A0A0MQC7_MOUSE	|generic|tr_A2A5Y6_A2A5Y6_MOUSE	|generic|sp_P10637_TAU_MOUSE	|generic|sp_P10637-2_TAU_MOUSE	|generic|sp_P10637-4_TAU_MOUSE	|generic|tr_Q3UH19_Q3UH19_MOUSE	|generic|sp_P10637-6_TAU_MOUSE	|generic|tr_Q8C5K4_Q8C5K4_MOUSE	|generic|tr_Q547J4_Q547J4_MOUSE	|generic|tr_B1AQW2_B1AQW2_MOUSE	|generic|sp_TAU_HUMAN_|
"""index: 2019, intensity: 5981.0, mobility: 0.915"""	1.2417	0.000909918	3.61629e-05	QPPPPPYYPPEDKKTQ	generic|tr_Q3TRG5_Q3TRG5_MOUSE__II_1123726	|generic|sp_P97765_WBP2_MOUSE__II_1123728	|generic|sp_P97765-2_WBP2_MOUSE__II_1123726	|generic|chr11_-1_116079543_116079920_ENSMUST00000074628|
"""index: 1739, intensity: 95297.0, mobility: 0.921"""	1.23658	0.000909918	3.73075e-05	TLPTKETIEQEKRSEIS	generic|tr_A6H6H4_A6H6H4_MOUSE|
"""index: 11527, intensity: 2607.0, mobility: 1.027"""	1.23517	0.000909918	3.76286e-05	AQPPGATNMIGYMGQTAYQYPPPPPPPPPSRK	generic|tr_Q3U741_Q3U741_MOUSE__chr11_-1_106783954_106783992_ENSMUST00000133426	|generic|sp_Q501J6_DDX17_MOUSE__chr11_-1_106783954_106783992_ENSMUST00000133426	|generic|tr_Q3U6Y5_Q3U6Y5_MOUSE	|generic|tr_Q78W10_Q78W10_MOUSE	|generic|tr_Q8K392_Q8K392_MOUSE|
"""index: 9741, intensity: 4210.0, mobility: 0.882"""	1.23295	0.000909918	3.8139e-05	APFPEVFGKE	generic|sp_CAS1_BOVIN_|
"""index: 8768, intensity: 2793.0, mobility: 1.141"""	1.23006	0.000909918	3.88161e-05	IVQDGPPQSPPNIYYKV	generic|tr_Q543Q7_Q543Q7_MOUSE|
"""index: 6554, intensity: 3739.0, mobility: 0.878"""	1.22135	0.000909918	4.09285e-05	AQPPRTQTPPLGQTPQLGLK	generic|tr_Q3URI0_Q3URI0_MOUSE__II_882335	|generic|tr_F7CBP1_F7CBP1_MOUSE__chr7_-1_111074336_111074518_ENSMUST00000159465__II_882332	|generic|tr_A0JNY7_A0JNY7_MOUSE__chr7_-1_111074336_111074518_ENSMUST00000159465__II_882335	|generic|sp_Q62448_IF4G2_MOUSE__chr7_-1_111074336_111074518_ENSMUST00000159465__II_882328	|generic|sp_Q62448-2_IF4G2_MOUSE__chr7_-1_111074336_111074518_ENSMUST00000159465__II_882328	|generic|tr_G3XA17_G3XA17_MOUSE__chr7_-1_111074336_111074518_ENSMUST00000159465__II_882335	|generic|tr_Q3U9U9_Q3U9U9_MOUSE|
"""index: 5147, intensity: 3577.0, mobility: 0.970"""	1.2195	0.000909918	4.13904e-05	ESSFSLSGSQIDDHVPKRASA	generic|sp_Q9EQF6_DPYL5_MOUSE__chr5_1_30791522_30791638_ENSMUST00000198503__II_944569|
"""index: 12007, intensity: 5284.0, mobility: 1.068"""	1.21306	0.000909918	4.30452e-05	TAPEEELAALQLGPTH	generic|tr_A0A5S9EES2_A0A5S9EES2_MOUSE	|generic|tr_A2AGI2_A2AGI2_MOUSE	|generic|tr_B2RWZ9_B2RWZ9_MOUSE	|generic|tr_Q69ZI4_Q69ZI4_MOUSE	|generic|tr_A0A5S9EER5_A0A5S9EER5_MOUSE	|generic|tr_A2AGI3_A2AGI3_MOUSE	|generic|sp_Q8BYM5_NLGN3_MOUSE|
"""index: 2991, intensity: 3587.0, mobility: 1.054"""	1.2128	0.000909918	4.31112e-05	TTFSPPVAAATAKNQS	generic|tr_A0A571BED8_A0A571BED8_MOUSE__chr11_-1_74395775_74395891_ENSMUST00000047488__II_1135417	|generic|sp_Q5SVL6_RPGP2_MOUSE__chr11_-1_74395775_74395891_ENSMUST00000047488__II_1135417	|generic|sp_Q5SVL6-2_RPGP2_MOUSE__chr11_-1_74395775_74395891_ENSMUST00000047488__II_1135417	|generic|tr_A0A171EBK8_A0A171EBK8_MOUSE__chr11_-1_74395775_74395891_ENSMUST00000047488|
"""index: 4930, intensity: 2864.0, mobility: 1.218"""	1.20954	0.000909918	4.39763e-05	APAPAAPAAAEPQAEAPAAAASSEQSVAVKE	generic|sp_Q91XV3_BASP1_MOUSE|
"""index: 12123, intensity: 6323.0, mobility: 1.033"""	1.20895	0.000909918	4.4133e-05	YQEPVLGPVRGPF	generic|sp_CASB_BOVIN_|
"""index: 4911, intensity: 4149.0, mobility: 1.189"""	1.20182	0.000909918	4.60891e-05	PAPAAPAAAEPQAEAPAAAASSEQSVAVKE	generic|sp_Q91XV3_BASP1_MOUSE|
"""index: 1200, intensity: 3937.0, mobility: 0.792"""	1.20078	0.000909918	4.63809e-05	IPVGSLKNEDTPNR	generic|sp_Q03517_SCG2_MOUSE	|generic|tr_Q4W8U9_Q4W8U9_MOUSE|
"""index: 15117, intensity: 150560.0, mobility: 1.054"""	1.20053	0.000909918	4.64525e-05	TLADEVSASLAKQGL	generic|II_1128081_TX=10090	|generic|II_1128079_TX=10090	|generic|tr_A0A0A0MQC7_A0A0A0MQC7_MOUSE	|generic|tr_A2A5Y6_A2A5Y6_MOUSE	|generic|sp_P10637_TAU_MOUSE	|generic|sp_P10637-2_TAU_MOUSE	|generic|sp_P10637-4_TAU_MOUSE	|generic|tr_Q3UH19_Q3UH19_MOUSE	|generic|sp_P10637-6_TAU_MOUSE	|generic|tr_Q8C5K4_Q8C5K4_MOUSE	|generic|tr_Q547J4_Q547J4_MOUSE	|generic|tr_B1AQW2_B1AQW2_MOUSE	|generic|sp_TAU_HUMAN_|
"""index: 967, intensity: 3306.0, mobility: 0.873"""	1.19707	0.000909918	4.74385e-05	KTETQEKNPLPSKETIEQEKQ	generic|sp_P20065_TYB4_MOUSE__chrX_-1_167207501_167208325_ENSMUST00000112175	|generic|tr_Q6ZWX2_Q6ZWX2_MOUSE__chrX_-1_167207501_167208325_ENSMUST00000112175|
"""index: 9886, intensity: 2923.0, mobility: 1.053"""	1.19647	0.000909918	4.76122e-05	FSLSGAQIDDNIPR	generic|sp_O08553_DPYL2_MOUSE|
"""index: 588, intensity: 2506.0, mobility: 0.869"""	1.19642	0.000909918	4.76272e-05	SAKTSPAKQQAPPVRNL	generic|sp_O08553_DPYL2_MOUSE|
"""index: 6976, intensity: 4395.0, mobility: 0.925"""	1.19037	0.000909918	4.94128e-05	EHPGAPPQPPAPLQPALAPPSR	generic|sp_Q7TSJ2_MAP6_MOUSE__chr7_1_99336781_99337002_ENSMUST00000122101__II_884487	|generic|sp_Q7TSJ2-2_MAP6_MOUSE__chr7_1_99269285_99269317_ENSMUST00000208978__II_884487	|generic|tr_D3Z6W1_D3Z6W1_MOUSE__chr7_1_99269285_99269317_ENSMUST00000208978__II_884487|
"""index: 814, intensity: 11430.0, mobility: 0.876"""	1.17479	0.000909918	5.43242e-05	TLPTKETIEQEKRSE	generic|tr_A6H6H4_A6H6H4_MOUSE|
"""index: 10246, intensity: 4001.0, mobility: 0.847"""	1.17432	0.000909918	5.44786e-05	TELGSGDKVLALAGFDVEKAKK	generic|sp_Q8K3C3_LZIC_MOUSE|
"""index: 11260, intensity: 7323.0, mobility: 0.941"""	1.17405	0.000909918	5.45674e-05	VAPFPEVFGKE	generic|sp_CAS1_BOVIN_|
"""index: 323, intensity: 3028.0, mobility: 0.895"""	1.17375	0.000909918	5.46681e-05	SANSNPAMAPRE	generic|tr_Q545V6_Q545V6_MOUSE|
"""index: 10532, intensity: 4129.0, mobility: 1.031"""	1.17365	0.000909918	5.47013e-05	APEEELAALQLGPTH	generic|tr_A0A5S9EES2_A0A5S9EES2_MOUSE	|generic|tr_A2AGI2_A2AGI2_MOUSE	|generic|tr_B2RWZ9_B2RWZ9_MOUSE	|generic|tr_Q69ZI4_Q69ZI4_MOUSE	|generic|tr_A0A5S9EER5_A0A5S9EER5_MOUSE	|generic|tr_A2AGI3_A2AGI3_MOUSE	|generic|sp_Q8BYM5_NLGN3_MOUSE|
"""index: 3952, intensity: 18230.0, mobility: 0.983"""	1.17141	0.000909918	5.54509e-05	SPQLEDEAKELQ	generic|tr_Q3UXY8_Q3UXY8_MOUSE	|generic|sp_P22005_PENK_MOUSE|
"""index: 918, intensity: 5165.0, mobility: 0.868"""	1.16878	0.000909918	5.63437e-05	TQEKNTLPTKETIEQEKRSE	generic|tr_A6H6H4_A6H6H4_MOUSE|
"""index: 1963, intensity: 3706.0, mobility: 0.863"""	1.16798	0.000909918	5.66209e-05	MGSNKGASQAGMTGYGMPRQ	generic|tr_Q9D6K2_Q9D6K2_MOUSE	|generic|sp_Q9R1Q8_TAGL3_MOUSE|
"""index: 5270, intensity: 4420.0, mobility: 0.991"""	1.16086	0.000909918	5.91266e-05	PVVLTSGTGSQAQPQPAANQALAAGTH	generic|tr_Q3UR00_Q3UR00_MOUSE	|generic|tr_Q3UHW0_Q3UHW0_MOUSE	|generic|tr_Q3TQ21_Q3TQ21_MOUSE	|generic|tr_Q3TTW5_Q3TTW5_MOUSE	|generic|tr_Q3TRI4_Q3TRI4_MOUSE	|generic|tr_A8WHM8_A8WHM8_MOUSE	|generic|tr_E9Q6M7_E9Q6M7_MOUSE	|generic|sp_Q80U78_PUM1_MOUSE	|generic|sp_Q80U78-2_PUM1_MOUSE	|generic|sp_Q80U78-4_PUM1_MOUSE|
"""index: 4818, intensity: 4672.0, mobility: 1.058"""	1.15861	0.000909918	5.99404e-05	AQPAPKPEPSFSEYASVQVQRK	generic|sp_P97797_SHPS1_MOUSE	|generic|sp_P97797-2_SHPS1_MOUSE	|generic|sp_P97797-3_SHPS1_MOUSE	|generic|sp_P97797-4_SHPS1_MOUSE	|generic|tr_Q2M4I8_Q2M4I8_MOUSE	|generic|tr_E0CX65_E0CX65_MOUSE|
"""index: 13417, intensity: 21516.0, mobility: 1.079"""	1.14956	0.000909918	6.33331e-05	LYQEPVLGPVRGPF	generic|sp_CASB_BOVIN_|
"""index: 729, intensity: 10826.0, mobility: 0.817"""	1.1467	0.000909918	6.44427e-05	QDNEPEKPVADSETKM	generic|tr_Q543U3_Q543U3_MOUSE__chr15_-1_8636132_8636311_ENSMUST00000125997__II_1092018	|generic|tr_Q8C3T7_Q8C3T7_MOUSE__chr15_-1_8636132_8636311_ENSMUST00000125997	|generic|tr_Q8C7W8_Q8C7W8_MOUSE__chr15_-1_8636132_8636311_ENSMUST00000125997|
"""index: 5997, intensity: 2844.0, mobility: 0.864"""	1.14224	0.000909918	6.62142e-05	TAPVPMPDLK	generic|tr_A0A0A0MQC7_A0A0A0MQC7_MOUSE	|generic|tr_A2A5Y6_A2A5Y6_MOUSE	|generic|sp_P10637_TAU_MOUSE	|generic|sp_P10637-2_TAU_MOUSE	|generic|sp_P10637-3_TAU_MOUSE	|generic|sp_P10637-4_TAU_MOUSE	|generic|tr_Q3UH19_Q3UH19_MOUSE	|generic|sp_P10637-6_TAU_MOUSE	|generic|tr_Q547J4_Q547J4_MOUSE	|generic|tr_B1AQW2_B1AQW2_MOUSE	|generic|sp_TAU_HUMAN_|
"""index: 760, intensity: 2727.0, mobility: 0.877"""	1.14027	0.000909918	6.70135e-05	TLPTKETIEQEKRSE	generic|tr_A6H6H4_A6H6H4_MOUSE|
"""index: 617, intensity: 3329.0, mobility: 0.876"""	1.13818	0.000909918	6.78684e-05	KTETQEKNTLPTKETIEQEKR	generic|tr_A6H6H4_A6H6H4_MOUSE|
"""index: 4671, intensity: 7613.0, mobility: 0.935"""	1.13349	0.000909918	6.98342e-05	QVANPNSAIFGGARPREEVVQKEQE	generic|tr_Q80U88_Q80U88_MOUSE__chr5_-1_134625358_134625459_ENSMUST00000202289__II_929730	|generic|tr_Q3V244_Q3V244_MOUSE__chr5_-1_134625358_134625459_ENSMUST00000202289__II_929730	|generic|tr_Q3TG58_Q3TG58_MOUSE__chr5_-1_134625358_134625459_ENSMUST00000202289__II_929730	|generic|tr_Q564E5_Q564E5_MOUSE__chr5_-1_134625358_134625459_ENSMUST00000202289__II_929730|
"""index: 4333, intensity: 3116.0, mobility: 1.234"""	1.13204	0.000909918	7.04503e-05	EQAVTDAAMTSKTLGKVT	generic|sp_P20357_MTAP2_MOUSE__chr1_1_66438885_66439007_ENSMUST00000172486	|generic|tr_G3UZK9_G3UZK9_MOUSE	|generic|tr_Q3URJ7_Q3URJ7_MOUSE	|generic|tr_A0A668KLC6_A0A668KLC6_MOUSE__chr1_1_66438885_66439007_ENSMUST00000172486|
"""index: 6174, intensity: 3213.0, mobility: 0.977"""	1.13151	0.000909918	7.068e-05	STIGTYATLSPTKRLVHA	generic|tr_B7ZNF6_B7ZNF6_MOUSE__chr15_1_31027559_31027672_ENSMUST00000228827	|generic|sp_O35927_CTND2_MOUSE__chr15_1_31027559_31027672_ENSMUST00000228827	|generic|sp_O35927-2_CTND2_MOUSE__chr15_1_31027559_31027672_ENSMUST00000228827	|generic|tr_E9QKH8_E9QKH8_MOUSE__chr15_1_31027559_31027672_ENSMUST00000228827|
"""index: 6967, intensity: 3401.0, mobility: 0.868"""	1.12659	0.000909918	7.28276e-05	SNKGASQAGMTGYGMPRQIM	generic|tr_Q9D6K2_Q9D6K2_MOUSE	|generic|sp_Q9R1Q8_TAGL3_MOUSE|
"""index: 10152, intensity: 15512.0, mobility: 0.946"""	1.12559	0.000909918	7.32719e-05	AIPQPDLTKLHQLAMQQSH	generic|tr_Q3TF69_Q3TF69_MOUSE__II_3495156	|generic|tr_A0A2R8W6U6_A0A2R8W6U6_MOUSE__chr15_1_102490634_102490807_ENSMUST00000230631__II_772974	|generic|tr_A0A2R8VHP9_A0A2R8VHP9_MOUSE__chr15_1_102490634_102490807_ENSMUST00000230631__II_772974	|generic|sp_Q61990_PCBP2_MOUSE__chr15_1_102490634_102490807_ENSMUST00000230631__II_772974	|generic|sp_Q61990-2_PCBP2_MOUSE__chr15_1_102490634_102490807_ENSMUST00000230631__II_772974	|generic|sp_Q61990-3_PCBP2_MOUSE__chr15_1_102490634_102490807_ENSMUST00000230631__II_772974	|generic|tr_A0A2R8VI92_A0A2R8VI92_MOUSE__chr15_1_102490634_102490807_ENSMUST00000230631__II_772974	|generic|tr_B2M1R7_B2M1R7_MOUSE__chr15_1_102490634_102490807_ENSMUST00000230631__II_772974	|generic|tr_Q3TT81_Q3TT81_MOUSE__chr15_1_102490634_102490807_ENSMUST00000230631__II_772974	|generic|tr_A0A2R8W6H3_A0A2R8W6H3_MOUSE__chr15_1_102490634_102490807_ENSMUST00000230631__II_772974	|generic|tr_A0A2R8VKF0_A0A2R8VKF0_MOUSE	|generic|tr_A0A2R8VHZ0_A0A2R8VHZ0_MOUSE	|generic|tr_A0A2R8VJY1_A0A2R8VJY1_MOUSE	|generic|tr_A0A2R8VI73_A0A2R8VI73_MOUSE	|generic|tr_A0A2R8VI12_A0A2R8VI12_MOUSE	|generic|tr_A0A2R8VHY9_A0A2R8VHY9_MOUSE	|generic|tr_A0A2R8VHL8_A0A2R8VHL8_MOUSE|
"""index: 8664, intensity: 131275.0, mobility: 1.004"""	1.12501	0.000909918	7.35274e-05	LADEVSASLAKQGL	generic|II_1128081_TX=10090	|generic|II_1128079_TX=10090	|generic|tr_A0A0A0MQC7_A0A0A0MQC7_MOUSE	|generic|tr_A2A5Y6_A2A5Y6_MOUSE	|generic|sp_P10637_TAU_MOUSE	|generic|sp_P10637-2_TAU_MOUSE	|generic|sp_P10637-4_TAU_MOUSE	|generic|tr_Q3UH19_Q3UH19_MOUSE	|generic|sp_P10637-6_TAU_MOUSE	|generic|tr_Q8C5K4_Q8C5K4_MOUSE	|generic|tr_Q547J4_Q547J4_MOUSE	|generic|tr_B1AQW2_B1AQW2_MOUSE	|generic|sp_TAU_HUMAN_|
"""index: 7149, intensity: 2613.0, mobility: 1.185"""	1.11042	0.000909918	8.03491e-05	NAPVTEYMSQNANFQNPR	generic|tr_A0A0G2JGJ4_A0A0G2JGJ4_MOUSE__II_933118	|generic|sp_Q6P5F7_TTYH3_MOUSE__chr5_-1_140634755_140634850_ENSMUST00000198704|
"""index: 3895, intensity: 25528.0, mobility: 1.115"""	1.10508	0.000909918	8.30033e-05	AKAPAPAAPAAAEPQAEAPAAAASSEQSVAVKE	generic|sp_Q91XV3_BASP1_MOUSE|
"""index: 8154, intensity: 3755.0, mobility: 1.011"""	1.10322	0.000909918	8.39474e-05	AQMEEKPVPAAPVPSPVAPAPVPSRRNPPGGKSSLVLG	generic|sp_P97825_JUPI1_MOUSE__II_1124041|
"""index: 730, intensity: 2858.0, mobility: 0.913"""	1.10275	0.000909918	8.41847e-05	KTETQEKNTLPTKETIEQEKRSE	generic|tr_A6H6H4_A6H6H4_MOUSE|
"""index: 8773, intensity: 3623.0, mobility: 1.139"""	1.10255	0.000909918	8.42919e-05	IVQDGPPQSPPNIYYKV	generic|tr_Q543Q7_Q543Q7_MOUSE|
"""index: 15143, intensity: 9660.0, mobility: 1.076"""	1.09973	0.000909918	8.57461e-05	TLADEVSASLAKQGL	generic|II_1128081_TX=10090	|generic|II_1128079_TX=10090	|generic|tr_A0A0A0MQC7_A0A0A0MQC7_MOUSE	|generic|tr_A2A5Y6_A2A5Y6_MOUSE	|generic|sp_P10637_TAU_MOUSE	|generic|sp_P10637-2_TAU_MOUSE	|generic|sp_P10637-4_TAU_MOUSE	|generic|tr_Q3UH19_Q3UH19_MOUSE	|generic|sp_P10637-6_TAU_MOUSE	|generic|tr_Q8C5K4_Q8C5K4_MOUSE	|generic|tr_Q547J4_Q547J4_MOUSE	|generic|tr_B1AQW2_B1AQW2_MOUSE	|generic|sp_TAU_HUMAN_|
"""index: 4823, intensity: 3895.0, mobility: 1.188"""	1.09542	0.000909918	8.80266e-05	PAPAAPAAAEPQAEAPAAAASSEQSVAVKE	generic|sp_Q91XV3_BASP1_MOUSE|
"""index: 5048, intensity: 3885.0, mobility: 0.950"""	1.09538	0.000909918	8.8044e-05	QSGFSLSGTQVDEGVRSASK	generic|tr_Q3TAS8_Q3TAS8_MOUSE__chr18_-1_43324332_43324412_ENSMUST00000237707	|generic|tr_E9PWE8_E9PWE8_MOUSE__chr18_-1_43324332_43324412_ENSMUST00000237707	|generic|sp_Q62188_DPYL3_MOUSE__chr18_-1_43324332_43324412_ENSMUST00000237707	|generic|tr_Q3TT92_Q3TT92_MOUSE__chr18_-1_43324332_43324412_ENSMUST00000237707|
"""index: 15144, intensity: 3734.0, mobility: 1.026"""	1.09107	0.000909918	9.03866e-05	TLADEVSASLAKQGL	generic|II_1128081_TX=10090	|generic|II_1128079_TX=10090	|generic|tr_A0A0A0MQC7_A0A0A0MQC7_MOUSE	|generic|tr_A2A5Y6_A2A5Y6_MOUSE	|generic|sp_P10637_TAU_MOUSE	|generic|sp_P10637-2_TAU_MOUSE	|generic|sp_P10637-4_TAU_MOUSE	|generic|tr_Q3UH19_Q3UH19_MOUSE	|generic|sp_P10637-6_TAU_MOUSE	|generic|tr_Q8C5K4_Q8C5K4_MOUSE	|generic|tr_Q547J4_Q547J4_MOUSE	|generic|tr_B1AQW2_B1AQW2_MOUSE	|generic|sp_TAU_HUMAN_|
"""index: 11782, intensity: 12384.0, mobility: 1.069"""	1.08418	0.000909918	9.42496e-05	AAAPMIGYPMPTGYSQ	generic|tr_Q921Y3_Q921Y3_MOUSE__chr11_-1_106781850_106782137_ENSMUST00000133426__II_1125049	|generic|tr_Q9CSD9_Q9CSD9_MOUSE__chr11_-1_106783954_106783992_ENSMUST00000133426__II_1125049	|generic|tr_Q3V0Z8_Q3V0Z8_MOUSE__chr11_-1_106784876_106784983_ENSMUST00000133426__II_1125049	|generic|tr_A1L333_A1L333_MOUSE__chr11_-1_106784876_106784983_ENSMUST00000133426__II_1125049	|generic|tr_Q3UXW3_Q3UXW3_MOUSE__chr11_-1_106784876_106784983_ENSMUST00000133426__II_1125049	|generic|tr_Q5U222_Q5U222_MOUSE__chr11_-1_106784876_106784983_ENSMUST00000133426__II_1125049	|generic|tr_Q8BTS0_Q8BTS0_MOUSE__chr11_-1_106784876_106784983_ENSMUST00000133426__II_1125049|
"""index: 434, intensity: 3630.0, mobility: 0.773"""	1.08116	0.000909918	9.59994e-05	SQIDDHVPKRASA	generic|sp_Q9EQF6_DPYL5_MOUSE__chr5_1_30791522_30791638_ENSMUST00000198503__II_944569|
"""index: 4961, intensity: 3508.0, mobility: 0.974"""	1.07863	0.000909918	9.74895e-05	GPPLDAYSIQGQH	generic|sp_P60335_PCBP1_MOUSE|
"""index: 6878, intensity: 4237.0, mobility: 0.850"""	1.07774	0.000909918	9.80187e-05	GSNKGASQAGMTGYGMPRQIM	generic|tr_Q9D6K2_Q9D6K2_MOUSE	|generic|sp_Q9R1Q8_TAGL3_MOUSE|
"""index: 1062, intensity: 2566.0, mobility: 0.785"""	1.07675	0.000909918	9.86072e-05	TLPTKETIEQEK	generic|tr_A6H6H4_A6H6H4_MOUSE|
"""index: 913, intensity: 200252.0, mobility: 0.876"""	1.06658	0.000909918	0.000104898	TLPTKETIEQEKRSE	generic|tr_A6H6H4_A6H6H4_MOUSE|
"""index: 1945, intensity: 3045.0, mobility: 0.927"""	1.06589	0.000909918	0.000105343	QPPPPPYYPPEDKKTQ	generic|tr_Q3TRG5_Q3TRG5_MOUSE__II_1123726	|generic|sp_P97765_WBP2_MOUSE__II_1123728	|generic|sp_P97765-2_WBP2_MOUSE__II_1123726	|generic|chr11_-1_116079543_116079920_ENSMUST00000074628|
"""index: 5993, intensity: 4354.0, mobility: 1.227"""	1.06379	0.000909918	0.000106697	MGAAQGAMNQPQTQYSATPNY	generic|sp_Q9JKD3_SCAM5_MOUSE__chr9_-1_57443670_57443780_ENSMUST00000215208__II_3456302|
"""index: 2387, intensity: 2634.0, mobility: 0.815"""	1.06257	0.000909918	0.000107492	TPPPPYEQVVKDK	generic|sp_Q8R1C3_VOPP1_MOUSE__chr6_-1_57774707_57774748_ENSMUST00000204878|
"""index: 8655, intensity: 3278.0, mobility: 0.996"""	1.06254	0.000909918	0.000107505	EHPGAPPQPPAPLQPALAPPSRAVA	generic|sp_Q7TSJ2_MAP6_MOUSE__chr7_1_99336781_99337002_ENSMUST00000122101__II_884487	|generic|sp_Q7TSJ2-2_MAP6_MOUSE__chr7_1_99269285_99269317_ENSMUST00000208978__II_884487	|generic|tr_D3Z6W1_D3Z6W1_MOUSE__chr7_1_99269285_99269317_ENSMUST00000208978__II_884487|
"""index: 7895, intensity: 4488.0, mobility: 0.941"""	1.06098	0.000909918	0.000108532	MDVVKYESGPDGGEEMRKMKLGLVK	generic|tr_Q7M702_Q7M702_MOUSE|
"""index: 13427, intensity: 6555.0, mobility: 1.151"""	1.05885	0.000909918	0.000109951	SLSAASAPLVETSTPLRL	generic|sp_Q9QXV0_PCS1N_MOUSE|
"""index: 3335, intensity: 63646.0, mobility: 0.866"""	1.0526	0.000909918	0.000114205	EPPPPEPPRI	generic|sp_Q8BIF0_C99L2_MOUSE	|generic|sp_Q8BIF0-2_C99L2_MOUSE	|generic|tr_I7HJQ8_I7HJQ8_MOUSE	|generic|tr_A2AP74_A2AP74_MOUSE|
"""index: 9235, intensity: 7467.0, mobility: 1.151"""	1.05053	0.000909918	0.000115652	VAPFPEVFGKEKVNE	generic|sp_CAS1_BOVIN_|
"""index: 9139, intensity: 3816.0, mobility: 1.141"""	1.04795	0.000909918	0.000117481	IVQDGPPQSPPNIYYKV	generic|tr_Q543Q7_Q543Q7_MOUSE|
"""index: 381, intensity: 3879.0, mobility: 0.919"""	1.0467	0.000909918	0.000118379	SKPKKPLGSSTAAPQRPIATQRTT	generic|sp_Q61166_MARE1_MOUSE|
"""index: 7764, intensity: 4736.0, mobility: 0.901"""	1.04363	0.000909918	0.000120609	AQQESPPKNYLGVEEEKIMDHSHSDGLH	generic|sp_Q6P5F6_S39AA_MOUSE|
"""index: 9243, intensity: 3781.0, mobility: 0.967"""	1.03982	0.000909918	0.000123434	TLADEVSASLAKQ	generic|II_1128081_TX=10090	|generic|II_1128079_TX=10090	|generic|tr_A0A0A0MQC7_A0A0A0MQC7_MOUSE	|generic|tr_A2A5Y6_A2A5Y6_MOUSE	|generic|sp_P10637_TAU_MOUSE	|generic|sp_P10637-2_TAU_MOUSE	|generic|sp_P10637-3_TAU_MOUSE	|generic|sp_P10637-4_TAU_MOUSE	|generic|tr_Q3UH19_Q3UH19_MOUSE	|generic|sp_P10637-6_TAU_MOUSE	|generic|tr_Q8C5K4_Q8C5K4_MOUSE	|generic|tr_Q547J4_Q547J4_MOUSE	|generic|tr_B1AQW2_B1AQW2_MOUSE	|generic|sp_TAU_HUMAN_|
"""index: 2233, intensity: 2716.0, mobility: 0.941"""	1.0397	0.000909918	0.000123525	TLPTKETIEQEKRSEIS	generic|tr_A6H6H4_A6H6H4_MOUSE|
"""index: 2417, intensity: 42447.0, mobility: 0.836"""	1.03466	0.000909918	0.000127375	TPPPPYEQVVKDK	generic|sp_Q8R1C3_VOPP1_MOUSE__chr6_-1_57774707_57774748_ENSMUST00000204878|
"""index: 1437, intensity: 2899.0, mobility: 0.815"""	1.0269	0.000909918	0.000133528	QDDPSAPHKIQDPLK	generic|sp_Q71M36_CSPG5_MOUSE__chr9_1_110262108_110262221_ENSMUST00000197850__II_842345	|generic|II_842338_TX=10090|
"""index: 885, intensity: 2799.0, mobility: 1.184"""	1.02561	0.000909918	0.000134579	AAAPGEQAGGAGAEGAAGGEPREAE	generic|sp_P26645_MARCS_MOUSE	|generic|tr_A0A0A1HAM8_A0A0A1HAM8_MOUSE|
"""index: 11116, intensity: 5520.0, mobility: 0.895"""	1.02506	0.000909918	0.000135032	VAPFPEVFGK	generic|sp_CAS1_BOVIN_|
"""index: 10820, intensity: 3985.0, mobility: 0.966"""	1.02401	0.000909918	0.000135898	STTPEEVLEKLKTEAEKK	generic|sp_Q9CRC3_CO040_MOUSE	|generic|tr_Q3TDI7_Q3TDI7_MOUSE|
"""index: 4878, intensity: 87096.0, mobility: 0.995"""	1.0233	0.000909918	0.00013648	IVAPPGGRSNITSLG	generic|tr_Q3TXY0_Q3TXY0_MOUSE__chr5_1_37273379_37273519_ENSMUST00000202377	|generic|tr_Q6P1J1_Q6P1J1_MOUSE__chr5_1_37273379_37273519_ENSMUST00000202377	|generic|sp_P97427_DPYL1_MOUSE__chr5_1_37273379_37273519_ENSMUST00000202377	|generic|tr_Q3TY94_Q3TY94_MOUSE__chr5_1_37273379_37273519_ENSMUST00000202377|
"""index: 4687, intensity: 4326.0, mobility: 0.980"""	1.02197	0.000909918	0.000137589	GPPLDAYSIQGQH	generic|sp_P60335_PCBP1_MOUSE|
"""index: 2193, intensity: 3416.0, mobility: 0.871"""	1.0123	0.000909918	0.000145926	SQIDDHVPKRASARILAPPGGRSSG	generic|sp_Q9EQF6_DPYL5_MOUSE__chr5_1_30791522_30791638_ENSMUST00000198503__II_944569|
"""index: 3198, intensity: 2785.0, mobility: 1.043"""	1.01073	0.000909918	0.000147321	TAATSAAQNAFKGNQM	generic|tr_Q3TD71_Q3TD71_MOUSE	|generic|tr_Q3TSA8_Q3TSA8_MOUSE	|generic|tr_Q3UY11_Q3UY11_MOUSE|
"""index: 11608, intensity: 3105.0, mobility: 1.142"""	1.00843	0.000909918	0.000149398	SAMIGGFAGRIGASNMGPVG	generic|sp_Q8C854_MYEF2_MOUSE__II_1000715	|generic|sp_Q8C854-3_MYEF2_MOUSE__II_1000715	|generic|tr_A7UQY4_A7UQY4_MOUSE__II_1000715	|generic|tr_G8JL68_G8JL68_MOUSE__II_1000715|
"""index: 11620, intensity: 4406.0, mobility: 1.069"""	1.00305	0.000909918	0.000154363	TAPEEELAALQLGPTH	generic|tr_A0A5S9EES2_A0A5S9EES2_MOUSE	|generic|tr_A2AGI2_A2AGI2_MOUSE	|generic|tr_B2RWZ9_B2RWZ9_MOUSE	|generic|tr_Q69ZI4_Q69ZI4_MOUSE	|generic|tr_A0A5S9EER5_A0A5S9EER5_MOUSE	|generic|tr_A2AGI3_A2AGI3_MOUSE	|generic|sp_Q8BYM5_NLGN3_MOUSE|
"""index: 2298, intensity: 12097.0, mobility: 0.808"""	0.999251	0.000909918	0.000157975	SQIDDHVPKRASARIL	generic|sp_Q9EQF6_DPYL5_MOUSE__chr5_1_30791522_30791638_ENSMUST00000198503__II_944569|
"""index: 1792, intensity: 433132.0, mobility: 0.920"""	0.995084	0.000909918	0.00016203	TLPTKETIEQEKRSEIS	generic|tr_A6H6H4_A6H6H4_MOUSE|
"""index: 4208, intensity: 4963.0, mobility: 0.920"""	0.992526	0.000909918	0.00016457	LSRAQPAPKPEPSFSEYASVQVQRK	generic|sp_P97797_SHPS1_MOUSE	|generic|sp_P97797-2_SHPS1_MOUSE	|generic|sp_P97797-3_SHPS1_MOUSE	|generic|sp_P97797-4_SHPS1_MOUSE	|generic|tr_Q2M4I8_Q2M4I8_MOUSE	|generic|tr_E0CX65_E0CX65_MOUSE|
"""index: 6517, intensity: 3456.0, mobility: 0.932"""	0.991749	0.000909918	0.000165349	DEVSASLAKQGL	generic|II_1128081_TX=10090	|generic|II_1128079_TX=10090	|generic|tr_A0A0A0MQC7_A0A0A0MQC7_MOUSE	|generic|tr_A2A5Y6_A2A5Y6_MOUSE	|generic|sp_P10637_TAU_MOUSE	|generic|sp_P10637-2_TAU_MOUSE	|generic|sp_P10637-4_TAU_MOUSE	|generic|tr_Q3UH19_Q3UH19_MOUSE	|generic|sp_P10637-6_TAU_MOUSE	|generic|tr_Q8C5K4_Q8C5K4_MOUSE	|generic|tr_Q547J4_Q547J4_MOUSE	|generic|tr_B1AQW2_B1AQW2_MOUSE	|generic|sp_TAU_HUMAN_|
"""index: 8610, intensity: 11176.0, mobility: 0.961"""	0.989118	0.000909918	0.000168016	AEDVTAALAKQGL	generic|sp_P20357_MTAP2_MOUSE__chr1_1_66438885_66439007_ENSMUST00000172486	|generic|tr_Q80ZL4_Q80ZL4_MOUSE__chr1_1_66438885_66439007_ENSMUST00000172486	|generic|tr_Q3TLQ0_Q3TLQ0_MOUSE__chr1_1_66438885_66439007_ENSMUST00000172486	|generic|tr_Q80X35_Q80X35_MOUSE__chr1_1_66438885_66439007_ENSMUST00000172486	|generic|tr_B2KGT5_B2KGT5_MOUSE__chr1_1_66438885_66439007_ENSMUST00000172486	|generic|tr_A0A668KLC6_A0A668KLC6_MOUSE__chr1_1_66438885_66439007_ENSMUST00000172486|
"""index: 7860, intensity: 3321.0, mobility: 0.911"""	0.986512	0.000909918	0.0001707	AQQESPPKNYLGVEEEKIMDHSHSDGLH	generic|sp_Q6P5F6_S39AA_MOUSE|
"""index: 17229, intensity: 4037.0, mobility: 1.060"""	0.985009	0.000909918	0.000172267	TLAEDVTAALAKQGL	generic|sp_P20357_MTAP2_MOUSE__chr1_1_66438885_66439007_ENSMUST00000172486	|generic|tr_Q80ZL4_Q80ZL4_MOUSE__chr1_1_66438885_66439007_ENSMUST00000172486	|generic|tr_Q3TLQ0_Q3TLQ0_MOUSE__chr1_1_66438885_66439007_ENSMUST00000172486	|generic|tr_Q80X35_Q80X35_MOUSE__chr1_1_66438885_66439007_ENSMUST00000172486	|generic|tr_B2KGT5_B2KGT5_MOUSE__chr1_1_66438885_66439007_ENSMUST00000172486	|generic|tr_A0A668KLC6_A0A668KLC6_MOUSE__chr1_1_66438885_66439007_ENSMUST00000172486|
"""index: 15894, intensity: 3651.0, mobility: 1.086"""	0.984757	0.000909918	0.000172531	LLYQEPVLGPVRGPF	generic|sp_CASB_BOVIN_|
"""index: 1812, intensity: 69932.0, mobility: 0.882"""	0.983405	0.000909918	0.000173956	TLPTKETIEQEKRSEIS	generic|tr_A6H6H4_A6H6H4_MOUSE|
"""index: 1852, intensity: 3581.0, mobility: 0.895"""	0.980423	0.000909918	0.00017714	SGAQIDDNIPR	generic|sp_O08553_DPYL2_MOUSE|
"""index: 372, intensity: 2624.0, mobility: 0.911"""	0.979647	0.000909918	0.000177977	GGGGGGLGSGGSIRSS	generic|sp_K1C9_HUMAN_|
"""index: 8621, intensity: 26035.0, mobility: 1.002"""	0.971187	0.000909918	0.000187374	LADEVSASLAKQGL	generic|II_1128081_TX=10090	|generic|II_1128079_TX=10090	|generic|tr_A0A0A0MQC7_A0A0A0MQC7_MOUSE	|generic|tr_A2A5Y6_A2A5Y6_MOUSE	|generic|sp_P10637_TAU_MOUSE	|generic|sp_P10637-2_TAU_MOUSE	|generic|sp_P10637-4_TAU_MOUSE	|generic|tr_Q3UH19_Q3UH19_MOUSE	|generic|sp_P10637-6_TAU_MOUSE	|generic|tr_Q8C5K4_Q8C5K4_MOUSE	|generic|tr_Q547J4_Q547J4_MOUSE	|generic|tr_B1AQW2_B1AQW2_MOUSE	|generic|sp_TAU_HUMAN_|
"""index: 1707, intensity: 8052.0, mobility: 0.921"""	0.969406	0.000909918	0.000189413	QPPPPPYYPPEDKKTQ	generic|tr_Q3TRG5_Q3TRG5_MOUSE__II_1123726	|generic|sp_P97765_WBP2_MOUSE__II_1123728	|generic|sp_P97765-2_WBP2_MOUSE__II_1123726	|generic|chr11_-1_116079543_116079920_ENSMUST00000074628|
"""index: 1717, intensity: 6313.0, mobility: 0.901"""	0.969053	0.000909918	0.00018982	QEKNTLPTKETIEQEKRSEIS	generic|tr_A6H6H4_A6H6H4_MOUSE|
"""index: 6377, intensity: 5831.0, mobility: 1.002"""	0.96856	0.000909918	0.00019039	QVANPNSAIFGGARP	generic|tr_Q80U88_Q80U88_MOUSE__chr5_-1_134625358_134625459_ENSMUST00000202289__II_929730	|generic|tr_Q3V244_Q3V244_MOUSE__chr5_-1_134625358_134625459_ENSMUST00000202289__II_929730	|generic|tr_Q3TG58_Q3TG58_MOUSE__chr5_-1_134625358_134625459_ENSMUST00000202289__II_929730	|generic|tr_Q564E5_Q564E5_MOUSE__chr5_-1_134625358_134625459_ENSMUST00000202289__II_929730|
"""index: 902, intensity: 10352.0, mobility: 0.783"""	0.965506	0.000909918	0.000193959	TLPTKETIEQEKRSE	generic|tr_A6H6H4_A6H6H4_MOUSE|
"""index: 4605, intensity: 2847.0, mobility: 1.177"""	0.960217	0.000909918	0.000200299	TYAPVISAEKAYHEQ	generic|tr_Q99KA2_Q99KA2_MOUSE__IP_3506393	|generic|tr_A0A0A0MQA5_A0A0A0MQA5_MOUSE__chr1_-1_75215622_75215885_ENSMUST00000188593__IP_3506393	|generic|sp_P05213_TBA1B_MOUSE__IP_3506392	|generic|tr_Q52L87_Q52L87_MOUSE__IP_3506392	|generic|sp_P68368_TBA4A_MOUSE__chr1_-1_75215622_75215885_ENSMUST00000188593__IP_3506393	|generic|tr_Q3TIZ0_Q3TIZ0_MOUSE__IP_3506393	|generic|sp_P68369_TBA1A_MOUSE__IP_3506392	|generic|IP_988840_TX=10090	|generic|IP_1052575_TX=10090	|generic|IP_3456589_TX=10090	|generic|IP_3502747_TX=10090	|generic|tr_Q9D9Y2_Q9D9Y2_MOUSE	|generic|sp_P05214_TBA3_MOUSE|
"""index: 4329, intensity: 5397.0, mobility: 0.926"""	0.958089	0.000909918	0.000202908	AEPPPPEPPRI	generic|sp_Q8BIF0_C99L2_MOUSE	|generic|sp_Q8BIF0-2_C99L2_MOUSE	|generic|tr_I7HJQ8_I7HJQ8_MOUSE	|generic|tr_A2AP74_A2AP74_MOUSE|
"""index: 9058, intensity: 4550.0, mobility: 1.117"""	0.95445	0.000909918	0.000207448	IVQDGPPQSPPNIYYKV	generic|tr_Q543Q7_Q543Q7_MOUSE|
"""index: 15878, intensity: 3243.0, mobility: 1.091"""	0.95285	0.000909918	0.000209476	LLYQEPVLGPVRGPF	generic|sp_CASB_BOVIN_|
"""index: 8062, intensity: 3502.0, mobility: 0.840"""	0.951802	0.000909918	0.000210815	AERPLNEQIAEAEADKI	generic|sp_P47867_SCG3_MOUSE__II_3456604	|generic|sp_P47867-2_SCG3_MOUSE__II_3456604|
"""index: 11532, intensity: 7505.0, mobility: 0.908"""	0.951721	0.000909918	0.000210919	VAPFPEVFGKE	generic|sp_CAS1_BOVIN_|
"""index: 15203, intensity: 32264.0, mobility: 1.036"""	0.951594	0.000909918	0.000211083	TLADEVSASLAKQGL	generic|II_1128081_TX=10090	|generic|II_1128079_TX=10090	|generic|tr_A0A0A0MQC7_A0A0A0MQC7_MOUSE	|generic|tr_A2A5Y6_A2A5Y6_MOUSE	|generic|sp_P10637_TAU_MOUSE	|generic|sp_P10637-2_TAU_MOUSE	|generic|sp_P10637-4_TAU_MOUSE	|generic|tr_Q3UH19_Q3UH19_MOUSE	|generic|sp_P10637-6_TAU_MOUSE	|generic|tr_Q8C5K4_Q8C5K4_MOUSE	|generic|tr_Q547J4_Q547J4_MOUSE	|generic|tr_B1AQW2_B1AQW2_MOUSE	|generic|sp_TAU_HUMAN_|
"""index: 10438, intensity: 2863.0, mobility: 1.020"""	0.95126	0.000909918	0.000211512	LPQEVLNENLLR	generic|sp_CAS1_BOVIN_|
"""index: 4374, intensity: 2931.0, mobility: 1.103"""	0.949614	0.000909918	0.000213639	GAPAQGQLVARPSSVNY	generic|tr_Q3UB97_Q3UB97_MOUSE	|generic|sp_O08992_SDCB1_MOUSE	|generic|tr_Q3U6J5_Q3U6J5_MOUSE	|generic|tr_Q3U724_Q3U724_MOUSE	|generic|tr_A2AKJ9_A2AKJ9_MOUSE	|generic|tr_Q3UBE4_Q3UBE4_MOUSE	|generic|tr_H3BLG5_H3BLG5_MOUSE|
"""index: 3453, intensity: 3888.0, mobility: 1.074"""	0.949435	0.000909918	0.000213872	SPAPATGASGQASELAPSTADSAVPPAPAKTEKGPVETK	generic|tr_A0A0A6YY91_A0A0A6YY91_MOUSE__II_850562|
"""index: 8758, intensity: 2607.0, mobility: 1.144"""	0.947346	0.000909918	0.000216606	IVQDGPPQSPPNIYYKV	generic|tr_Q543Q7_Q543Q7_MOUSE|
"""index: 3579, intensity: 22031.0, mobility: 0.925"""	0.945625	0.000909918	0.000218884	AVPITPTLNRE	generic|sp_CAS2_BOVIN_|
"""index: 1063, intensity: 2614.0, mobility: 0.989"""	0.945448	0.000909918	0.00021912	SPGFSDSTSAAKETA	generic|sp_P14873_MAP1B_MOUSE	|generic|tr_B2RQQ5_B2RQQ5_MOUSE|
"""index: 2995, intensity: 3299.0, mobility: 0.961"""	0.942479	0.000909918	0.000223113	DIPNPIGSENSEK	generic|sp_CAS1_BOVIN_|
"""index: 1222, intensity: 5284.0, mobility: 0.843"""	0.94178	0.000909918	0.000224063	IAQDNEPEKPVADSETKM	generic|tr_Q543U3_Q543U3_MOUSE__chr15_-1_8636132_8636311_ENSMUST00000125997__II_1092018	|generic|tr_Q8C3T7_Q8C3T7_MOUSE__chr15_-1_8636132_8636311_ENSMUST00000125997	|generic|tr_Q8C7W8_Q8C7W8_MOUSE__chr15_-1_8636132_8636311_ENSMUST00000125997|
"""index: 4588, intensity: 3056.0, mobility: 1.208"""	0.940899	0.000909918	0.000225267	GAAQGAMNQPQTQYSATPNY	generic|sp_Q9JKD3_SCAM5_MOUSE__chr9_-1_57443670_57443780_ENSMUST00000215208__II_3456302|
"""index: 11741, intensity: 2782.0, mobility: 1.069"""	0.9406	0.000909918	0.000225677	AAAPMIGYPMPTGYSQ	generic|tr_Q921Y3_Q921Y3_MOUSE__chr11_-1_106781850_106782137_ENSMUST00000133426__II_1125049	|generic|tr_Q9CSD9_Q9CSD9_MOUSE__chr11_-1_106783954_106783992_ENSMUST00000133426__II_1125049	|generic|tr_Q3V0Z8_Q3V0Z8_MOUSE__chr11_-1_106784876_106784983_ENSMUST00000133426__II_1125049	|generic|tr_A1L333_A1L333_MOUSE__chr11_-1_106784876_106784983_ENSMUST00000133426__II_1125049	|generic|tr_Q3UXW3_Q3UXW3_MOUSE__chr11_-1_106784876_106784983_ENSMUST00000133426__II_1125049	|generic|tr_Q5U222_Q5U222_MOUSE__chr11_-1_106784876_106784983_ENSMUST00000133426__II_1125049	|generic|tr_Q8BTS0_Q8BTS0_MOUSE__chr11_-1_106784876_106784983_ENSMUST00000133426__II_1125049|
"""index: 7558, intensity: 3162.0, mobility: 1.071"""	0.938454	0.000909918	0.000228641	TMPPVSQPEGSIVLRS	generic|tr_Q80ZK2_Q80ZK2_MOUSE	|generic|tr_Q68FG2_Q68FG2_MOUSE	|generic|tr_Q3UGZ4_Q3UGZ4_MOUSE	|generic|tr_Q68FM2_Q68FM2_MOUSE	|generic|tr_Q6A087_Q6A087_MOUSE|
"""index: 329, intensity: 12323.0, mobility: 0.897"""	0.937731	0.000909918	0.000229649	SANSNPAMAPRE	generic|tr_Q545V6_Q545V6_MOUSE|
"""index: 2251, intensity: 5063.0, mobility: 0.927"""	0.936711	0.000909918	0.000231077	QPPPPPYYPPEDKKTQ	generic|tr_Q3TRG5_Q3TRG5_MOUSE__II_1123726	|generic|sp_P97765_WBP2_MOUSE__II_1123728	|generic|sp_P97765-2_WBP2_MOUSE__II_1123726	|generic|chr11_-1_116079543_116079920_ENSMUST00000074628|
"""index: 8203, intensity: 2936.0, mobility: 0.940"""	0.936613	0.000909918	0.000231215	TLHPYNTFAAGFNSTGLPHSHSTTRV	generic|tr_A0A5S9EES2_A0A5S9EES2_MOUSE	|generic|tr_A2AGI2_A2AGI2_MOUSE	|generic|tr_B2RWZ9_B2RWZ9_MOUSE	|generic|tr_Q69ZI4_Q69ZI4_MOUSE	|generic|tr_A0A5S9EER5_A0A5S9EER5_MOUSE	|generic|tr_A2AGI3_A2AGI3_MOUSE	|generic|sp_Q8BYM5_NLGN3_MOUSE|
"""index: 1195, intensity: 3761.0, mobility: 0.811"""	0.929725	0.000909918	0.000241106	IPVGSLKNEDTPNR	generic|sp_Q03517_SCG2_MOUSE	|generic|tr_Q4W8U9_Q4W8U9_MOUSE|
"""index: 1042, intensity: 2690.0, mobility: 0.768"""	0.928001	0.000909918	0.000243646	TLPTKETIEQEK	generic|tr_A6H6H4_A6H6H4_MOUSE|
"""index: 10271, intensity: 3159.0, mobility: 1.102"""	0.927981	0.000909918	0.000243676	GASQAGMTGYGMPRQIL	generic|sp_Q9WVA4_TAGL2_MOUSE|
"""index: 9543, intensity: 45745.0, mobility: 1.125"""	0.927369	0.000909918	0.000244585	TPIVIQPASATETTQLT	generic|tr_Q921J3_Q921J3_MOUSE__chr2_1_181549329_181549376_ENSMUST00000116365	|generic|sp_P60904_DNJC5_MOUSE__chr2_1_181546445_181546492_ENSMUST00000116365|
"""index: 3666, intensity: 187565.0, mobility: 0.910"""	0.926214	0.000909918	0.000246309	AEPPPPEPPRI	generic|sp_Q8BIF0_C99L2_MOUSE	|generic|sp_Q8BIF0-2_C99L2_MOUSE	|generic|tr_I7HJQ8_I7HJQ8_MOUSE	|generic|tr_A2AP74_A2AP74_MOUSE|
"""index: 14969, intensity: 7096.0, mobility: 1.050"""	0.925369	0.000909918	0.000247578	TLADEVSASLAKQGL	generic|II_1128081_TX=10090	|generic|II_1128079_TX=10090	|generic|tr_A0A0A0MQC7_A0A0A0MQC7_MOUSE	|generic|tr_A2A5Y6_A2A5Y6_MOUSE	|generic|sp_P10637_TAU_MOUSE	|generic|sp_P10637-2_TAU_MOUSE	|generic|sp_P10637-4_TAU_MOUSE	|generic|tr_Q3UH19_Q3UH19_MOUSE	|generic|sp_P10637-6_TAU_MOUSE	|generic|tr_Q8C5K4_Q8C5K4_MOUSE	|generic|tr_Q547J4_Q547J4_MOUSE	|generic|tr_B1AQW2_B1AQW2_MOUSE	|generic|sp_TAU_HUMAN_|
"""index: 1943, intensity: 175758.0, mobility: 0.919"""	0.925002	0.000909918	0.000248132	TLPTKETIEQEKRSEIS	generic|tr_A6H6H4_A6H6H4_MOUSE|
"""index: 1692, intensity: 4390.0, mobility: 0.903"""	0.924771	0.000909918	0.000248479	TQEKNTLPTKETIEQEKRSEIS	generic|tr_A6H6H4_A6H6H4_MOUSE|
"""index: 3966, intensity: 5608.0, mobility: 0.967"""	0.924498	0.000909918	0.000248893	SPQLEDEAKELQ	generic|tr_Q3UXY8_Q3UXY8_MOUSE	|generic|sp_P22005_PENK_MOUSE|
"""index: 10309, intensity: 2745.0, mobility: 1.130"""	0.922784	0.000909918	0.0002515	QSGFSLSGAQIDDNIPR	generic|sp_O08553_DPYL2_MOUSE|
"""index: 13014, intensity: 2925.0, mobility: 1.140"""	0.92058	0.000909918	0.000254893	LSAASAPLVETSTPLRL	generic|sp_Q9QXV0_PCS1N_MOUSE|
"""index: 7608, intensity: 2747.0, mobility: 1.161"""	0.916832	0.000909918	0.000260769	NPEPQDQGELFQGVDPR	generic|tr_A0A087WQ93_A0A087WQ93_MOUSE	|generic|sp_Q0VGU4_VGF_MOUSE|
"""index: 12720, intensity: 10075.0, mobility: 1.010"""	0.915742	0.000909918	0.000262505	APNLSRMGAVPVMIPAQSKDGSIV	generic|sp_P97792_CXAR_MOUSE__chr16_1_78334866_78334964_ENSMUST00000231251|
"""index: 8458, intensity: 3542.0, mobility: 1.000"""	0.912481	0.000909918	0.000267762	EHPGAPPQPPAPLQPALAPPSRAVA	generic|sp_Q7TSJ2_MAP6_MOUSE__chr7_1_99336781_99337002_ENSMUST00000122101__II_884487	|generic|sp_Q7TSJ2-2_MAP6_MOUSE__chr7_1_99269285_99269317_ENSMUST00000208978__II_884487	|generic|tr_D3Z6W1_D3Z6W1_MOUSE__chr7_1_99269285_99269317_ENSMUST00000208978__II_884487|
"""index: 4404, intensity: 96972.0, mobility: 0.930"""	0.911192	0.000909918	0.000269869	QVANPNSAIFGGARPREEVVQKEQE	generic|tr_Q80U88_Q80U88_MOUSE__chr5_-1_134625358_134625459_ENSMUST00000202289__II_929730	|generic|tr_Q3V244_Q3V244_MOUSE__chr5_-1_134625358_134625459_ENSMUST00000202289__II_929730	|generic|tr_Q3TG58_Q3TG58_MOUSE__chr5_-1_134625358_134625459_ENSMUST00000202289__II_929730	|generic|tr_Q564E5_Q564E5_MOUSE__chr5_-1_134625358_134625459_ENSMUST00000202289__II_929730|
"""index: 10379, intensity: 4926.0, mobility: 0.857"""	0.909465	0.000909918	0.000272717	TISPLDLAKLNQVARQQSH	generic|sp_P60335_PCBP1_MOUSE|
"""index: 8811, intensity: 6010.0, mobility: 1.120"""	0.908713	0.000909918	0.000273968	IVQDGPPQSPPNIYYKV	generic|tr_Q543Q7_Q543Q7_MOUSE|
"""index: 1726, intensity: 15075.0, mobility: 0.935"""	0.907988	0.000909918	0.000275178	TLPTKETIEQEKRSEIS	generic|tr_A6H6H4_A6H6H4_MOUSE|
"""index: 354, intensity: 2613.0, mobility: 0.821"""	0.905086	0.000909918	0.000280077	VDRATLNVDKQNR	generic|sp_Q8R570_SNP47_MOUSE|
"""index: 4202, intensity: 14934.0, mobility: 0.826"""	0.902551	0.000909918	0.000284428	ATPASAQTAAKREIYL	generic|tr_Q2TJI9_Q2TJI9_MOUSE__chr18_-1_38189545_38189796_ENSMUST00000160721__II_1060469	|generic|tr_F7BJK1_F7BJK1_MOUSE__chr18_-1_38189545_38189796_ENSMUST00000160721__II_1060474	|generic|tr_Q2TJI7_Q2TJI7_MOUSE|
"""index: 7655, intensity: 3142.0, mobility: 1.034"""	0.902163	0.000909918	0.000285101	AEPYDDIVGETVEK	generic|tr_Q78TF3_Q78TF3_MOUSE__chr9_1_109978869_110002753_ENSMUST00000169851	|generic|sp_P27546_MAP4_MOUSE	|generic|sp_P27546-2_MAP4_MOUSE	|generic|sp_P27546-3_MAP4_MOUSE|
"""index: 1514, intensity: 3870.0, mobility: 0.858"""	0.900004	0.000909918	0.000288867	LPTKETIEQEKRSEIS	generic|tr_A6H6H4_A6H6H4_MOUSE|
"""index: 1199, intensity: 3003.0, mobility: 0.929"""	0.898183	0.000909918	0.000292085	KTETQEKNPLPSKETIEQEKQAGES	generic|sp_P20065_TYB4_MOUSE__chrX_-1_167207501_167208325_ENSMUST00000112175	|generic|tr_Q6ZWX2_Q6ZWX2_MOUSE__chrX_-1_167207501_167208325_ENSMUST00000112175|
"""index: 7044, intensity: 2562.0, mobility: 0.986"""	0.89677	0.000909918	0.000294606	NEFRAWTDIKPVKPIKAKPQY	generic|sp_Q7TSJ2-3_MAP6_MOUSE__chr7_1_99269285_99269317_ENSMUST00000208978__II_884492	|generic|sp_Q7TSJ2_MAP6_MOUSE__chr7_1_99336781_99337002_ENSMUST00000122101__II_884487	|generic|sp_Q7TSJ2-2_MAP6_MOUSE__chr7_1_99269285_99269317_ENSMUST00000208978__II_884487	|generic|tr_D3Z6W1_D3Z6W1_MOUSE__chr7_1_99269285_99269317_ENSMUST00000208978__II_884487	|generic|II_884478_TX=10090	|generic|tr_A0A140LIT9_A0A140LIT9_MOUSE__chr7_1_99336781_99337002_ENSMUST00000122101|
"""index: 988, intensity: 12660.0, mobility: 0.872"""	0.896724	0.000909918	0.000294688	TLPTKETIEQEKRSE	generic|tr_A6H6H4_A6H6H4_MOUSE|
"""index: 2341, intensity: 8356.0, mobility: 0.792"""	0.895761	0.000909918	0.000296418	SQIDDHVPKRASARIL	generic|sp_Q9EQF6_DPYL5_MOUSE__chr5_1_30791522_30791638_ENSMUST00000198503__II_944569|
"""index: 8882, intensity: 16316.0, mobility: 1.140"""	0.895013	0.000909918	0.000297769	IVQDGPPQSPPNIYYKV	generic|tr_Q543Q7_Q543Q7_MOUSE|
"""index: 2925, intensity: 2635.0, mobility: 1.175"""	0.894644	0.000909918	0.000298439	SKQETQSAEPPPPEPPRI	generic|sp_Q8BIF0_C99L2_MOUSE	|generic|sp_Q8BIF0-2_C99L2_MOUSE	|generic|tr_I7HJQ8_I7HJQ8_MOUSE	|generic|tr_A2AP74_A2AP74_MOUSE|
"""index: 13485, intensity: 27340.0, mobility: 1.153"""	0.894505	0.000909918	0.00029869	SLSAASAPLVETSTPLRL	generic|sp_Q9QXV0_PCS1N_MOUSE|
"""index: 14575, intensity: 5101.0, mobility: 0.945"""	0.893084	0.000909918	0.000301284	QEPVLGPVRGPF	generic|sp_CASB_BOVIN_|
"""index: 407, intensity: 2746.0, mobility: 0.790"""	0.88841	0.000909918	0.000309969	SQIDDHVPKRASA	generic|sp_Q9EQF6_DPYL5_MOUSE__chr5_1_30791522_30791638_ENSMUST00000198503__II_944569|
"""index: 1168, intensity: 3202.0, mobility: 1.088"""	0.88559	0.000909918	0.000315331	QEQAQEQVQPKPLES	generic|tr_Q9DBN0_Q9DBN0_MOUSE	|generic|sp_P06728_APOA4_MOUSE|
"""index: 4141, intensity: 18327.0, mobility: 0.967"""	0.883811	0.000909918	0.000318761	SPQLEDEAKELQ	generic|tr_Q3UXY8_Q3UXY8_MOUSE	|generic|sp_P22005_PENK_MOUSE|
"""index: 7752, intensity: 2925.0, mobility: 0.901"""	0.882196	0.000909918	0.000321906	AQQESPPKNYLGVEEEKIMDHSHSDGLH	generic|sp_Q6P5F6_S39AA_MOUSE|
"""index: 6635, intensity: 3117.0, mobility: 1.007"""	0.881256	0.000909918	0.000323751	QVANPNSAIFGGARP	generic|tr_Q80U88_Q80U88_MOUSE__chr5_-1_134625358_134625459_ENSMUST00000202289__II_929730	|generic|tr_Q3V244_Q3V244_MOUSE__chr5_-1_134625358_134625459_ENSMUST00000202289__II_929730	|generic|tr_Q3TG58_Q3TG58_MOUSE__chr5_-1_134625358_134625459_ENSMUST00000202289__II_929730	|generic|tr_Q564E5_Q564E5_MOUSE__chr5_-1_134625358_134625459_ENSMUST00000202289__II_929730|
"""index: 5719, intensity: 2725.0, mobility: 0.836"""	0.881046	0.000909918	0.000324165	LEGEDDPDRSMKLSFRT	generic|sp_P26339_CMGA_MOUSE	|generic|tr_Q3UN28_Q3UN28_MOUSE|
"""index: 8066, intensity: 5613.0, mobility: 1.082"""	0.879217	0.000909918	0.000327791	AQMEEKPVPAAPVPSPVAPAPVPSRRNPPGGKSSLVLG	generic|sp_P97825_JUPI1_MOUSE__II_1124041|
"""index: 11714, intensity: 3820.0, mobility: 0.951"""	0.878807	0.000909918	0.00032861	KSEEETSPLVTHQNPAGPVAIAPELESKESVL	generic|tr_Q5SSP3_Q5SSP3_MOUSE	|generic|tr_Q3US35_Q3US35_MOUSE	|generic|tr_Q9ESU8_Q9ESU8_MOUSE	|generic|tr_Q8BXT5_Q8BXT5_MOUSE	|generic|sp_O35874_SATT_MOUSE|
"""index: 6962, intensity: 17378.0, mobility: 0.851"""	0.878348	0.000909918	0.000329527	GSNKGASQAGMTGYGMPRQIM	generic|tr_Q9D6K2_Q9D6K2_MOUSE	|generic|sp_Q9R1Q8_TAGL3_MOUSE|
"""index: 919, intensity: 5445.0, mobility: 0.801"""	0.875573	0.000909918	0.000335134	TLPTKETIEQEKRSE	generic|tr_A6H6H4_A6H6H4_MOUSE|
"""index: 926, intensity: 7591.0, mobility: 0.892"""	0.874218	0.000909918	0.000337907	TLPTKETIEQEKRSE	generic|tr_A6H6H4_A6H6H4_MOUSE|
"""index: 5240, intensity: 4281.0, mobility: 0.901"""	0.873528	0.000909918	0.000339329	MGSNKGASQAGMTGYGMPRQIM	generic|tr_Q9D6K2_Q9D6K2_MOUSE	|generic|sp_Q9R1Q8_TAGL3_MOUSE|
"""index: 379, intensity: 2609.0, mobility: 0.932"""	0.873214	0.000909918	0.000339978	GGGGGGGLGSGGSIRSS	generic|sp_K1C9_HUMAN_|
"""index: 10328, intensity: 3291.0, mobility: 1.053"""	0.872486	0.000909918	0.000341486	EHPGAPPQPPAPLQPALAPPSRAVAIE	generic|sp_Q7TSJ2_MAP6_MOUSE__chr7_1_99336781_99337002_ENSMUST00000122101__II_884487	|generic|sp_Q7TSJ2-2_MAP6_MOUSE__chr7_1_99269285_99269317_ENSMUST00000208978__II_884487	|generic|tr_D3Z6W1_D3Z6W1_MOUSE__chr7_1_99269285_99269317_ENSMUST00000208978__II_884487|
"""index: 11963, intensity: 3041.0, mobility: 1.060"""	0.871523	0.000909918	0.000343492	SVFQELGKLTGPSNQ	generic|sp_Q03517_SCG2_MOUSE	|generic|tr_Q4W8U9_Q4W8U9_MOUSE|
"""index: 10578, intensity: 19373.0, mobility: 0.947"""	0.870393	0.000909918	0.000345859	QEPVLGPVRGPF	generic|sp_CASB_BOVIN_|
"""index: 11987, intensity: 20547.0, mobility: 1.004"""	0.869758	0.000909918	0.000347197	YQEPVLGPVRGPF	generic|sp_CASB_BOVIN_|
"""index: 1645, intensity: 3313.0, mobility: 0.931"""	0.86833	0.000909918	0.000350226	TLPTKETIEQEKRSEIS	generic|tr_A6H6H4_A6H6H4_MOUSE|
"""index: 7125, intensity: 2953.0, mobility: 0.899"""	0.86802	0.000909918	0.000350887	VQIVYKPVDLSKVTSK	generic|II_1128081_TX=10090	|generic|tr_A0A0A0MQC7_A0A0A0MQC7_MOUSE	|generic|tr_A2A5Y6_A2A5Y6_MOUSE	|generic|sp_P10637_TAU_MOUSE	|generic|sp_P10637-2_TAU_MOUSE	|generic|sp_P10637-3_TAU_MOUSE	|generic|sp_P10637-4_TAU_MOUSE	|generic|tr_Q3UH19_Q3UH19_MOUSE	|generic|sp_P10637-6_TAU_MOUSE	|generic|tr_Q8C5K4_Q8C5K4_MOUSE	|generic|tr_Q547J4_Q547J4_MOUSE	|generic|tr_B1AQW2_B1AQW2_MOUSE	|generic|sp_TAU_HUMAN_|
"""index: 8844, intensity: 4793.0, mobility: 1.034"""	0.865942	0.000909918	0.000355348	PGPTQTLSPNGENNNDIIQDNGTIIPFRKHTVR	generic|sp_Q8R001_MARE2_MOUSE	|generic|sp_Q8R001_MARE2_MOUSE	|generic|tr_E9Q1B7_E9Q1B7_MOUSE__chr18_1_23853664_23853702_ENSMUST00000155708	|generic|tr_E9Q1B7_E9Q1B7_MOUSE__chr18_1_23853664_23853702_ENSMUST00000155708|
"""index: 1749, intensity: 73121.0, mobility: 0.998"""	0.864284	0.000909918	0.000358951	IPVGSLKNEDTPN	generic|sp_Q03517_SCG2_MOUSE	|generic|tr_Q4W8U9_Q4W8U9_MOUSE|
"""index: 12177, intensity: 3249.0, mobility: 0.984"""	0.862995	0.000909918	0.000361775	YQEPVLGPVRGPF	generic|sp_CASB_BOVIN_|
"""index: 8503, intensity: 4596.0, mobility: 0.931"""	0.861811	0.000909918	0.000364388	EDVTAALAKQGL	generic|sp_P20357_MTAP2_MOUSE__chr1_1_66438885_66439007_ENSMUST00000172486	|generic|tr_Q80ZL4_Q80ZL4_MOUSE__chr1_1_66438885_66439007_ENSMUST00000172486	|generic|tr_Q3TLQ0_Q3TLQ0_MOUSE__chr1_1_66438885_66439007_ENSMUST00000172486	|generic|tr_Q80X35_Q80X35_MOUSE__chr1_1_66438885_66439007_ENSMUST00000172486	|generic|tr_B2KGT5_B2KGT5_MOUSE__chr1_1_66438885_66439007_ENSMUST00000172486	|generic|tr_A0A668KLC6_A0A668KLC6_MOUSE__chr1_1_66438885_66439007_ENSMUST00000172486|
"""index: 633, intensity: 3789.0, mobility: 0.813"""	0.861578	0.000909918	0.000364906	QETEEEPHVRVA	generic|sp_Q8BGK5_S35F1_MOUSE|
"""index: 8591, intensity: 5451.0, mobility: 1.002"""	0.861021	0.000909918	0.000366143	LADEVSASLAKQGL	generic|II_1128081_TX=10090	|generic|II_1128079_TX=10090	|generic|tr_A0A0A0MQC7_A0A0A0MQC7_MOUSE	|generic|tr_A2A5Y6_A2A5Y6_MOUSE	|generic|sp_P10637_TAU_MOUSE	|generic|sp_P10637-2_TAU_MOUSE	|generic|sp_P10637-4_TAU_MOUSE	|generic|tr_Q3UH19_Q3UH19_MOUSE	|generic|sp_P10637-6_TAU_MOUSE	|generic|tr_Q8C5K4_Q8C5K4_MOUSE	|generic|tr_Q547J4_Q547J4_MOUSE	|generic|tr_B1AQW2_B1AQW2_MOUSE	|generic|sp_TAU_HUMAN_|
"""index: 13866, intensity: 4309.0, mobility: 0.888"""	0.84968	0.000909918	0.000392285	LPGPLQDMFK	generic|sp_P63040_CPLX1_MOUSE	|generic|sp_P84086_CPLX2_MOUSE|
"""index: 3269, intensity: 4802.0, mobility: 1.085"""	0.846086	0.000909918	0.000400952	STAATSAAQNAFKGNQM	generic|tr_Q3TD71_Q3TD71_MOUSE	|generic|tr_Q3TSA8_Q3TSA8_MOUSE	|generic|tr_Q3UY11_Q3UY11_MOUSE|
"""index: 4343, intensity: 3893.0, mobility: 1.043"""	0.845298	0.000909918	0.000402878	ETQSAEPPPPEPPRI	generic|sp_Q8BIF0_C99L2_MOUSE	|generic|sp_Q8BIF0-2_C99L2_MOUSE	|generic|tr_I7HJQ8_I7HJQ8_MOUSE	|generic|tr_A2AP74_A2AP74_MOUSE|
"""index: 17246, intensity: 7028.0, mobility: 1.055"""	0.84464	0.000909918	0.000404493	TLAEDVTAALAKQGL	generic|sp_P20357_MTAP2_MOUSE__chr1_1_66438885_66439007_ENSMUST00000172486	|generic|tr_Q80ZL4_Q80ZL4_MOUSE__chr1_1_66438885_66439007_ENSMUST00000172486	|generic|tr_Q3TLQ0_Q3TLQ0_MOUSE__chr1_1_66438885_66439007_ENSMUST00000172486	|generic|tr_Q80X35_Q80X35_MOUSE__chr1_1_66438885_66439007_ENSMUST00000172486	|generic|tr_B2KGT5_B2KGT5_MOUSE__chr1_1_66438885_66439007_ENSMUST00000172486	|generic|tr_A0A668KLC6_A0A668KLC6_MOUSE__chr1_1_66438885_66439007_ENSMUST00000172486|
"""index: 10043, intensity: 4145.0, mobility: 1.124"""	0.844557	0.000909918	0.000404698	QSGFSLSGAQIDDNIPR	generic|sp_O08553_DPYL2_MOUSE|
"""index: 2207, intensity: 10288.0, mobility: 0.929"""	0.842128	0.000909918	0.000410719	TLPTKETIEQEKRSEIS	generic|tr_A6H6H4_A6H6H4_MOUSE|
"""index: 4734, intensity: 4332.0, mobility: 0.985"""	0.840467	0.000909918	0.00041489	PEPEPQPEPEPEPEPEPQPEPEPEQ	generic|tr_C4IXT3_C4IXT3_MOUSE__chr11_-1_61157167_61157217_ENSMUST00000173525|
"""index: 1907, intensity: 56636.0, mobility: 0.947"""	0.839539	0.000909918	0.000417237	TLPTKETIEQEKRSEIS	generic|tr_A6H6H4_A6H6H4_MOUSE|
"""index: 8892, intensity: 3562.0, mobility: 0.957"""	0.838085	0.000909918	0.000420941	PGPTQTLSPNGENNNDIIQDNGTIIPFRKHTVR	generic|sp_Q8R001_MARE2_MOUSE	|generic|sp_Q8R001_MARE2_MOUSE	|generic|tr_E9Q1B7_E9Q1B7_MOUSE__chr18_1_23853664_23853702_ENSMUST00000155708	|generic|tr_E9Q1B7_E9Q1B7_MOUSE__chr18_1_23853664_23853702_ENSMUST00000155708|
"""index: 10398, intensity: 8922.0, mobility: 1.157"""	0.837316	0.000909918	0.000422915	IVQEMPPQSPANIYYKV	generic|sp_P52800_EFNB2_MOUSE__chr8_-1_8660480_8660584_ENSMUST00000209169__II_867982	|generic|tr_Q544L9_Q544L9_MOUSE|
"""index: 11576, intensity: 11023.0, mobility: 0.946"""	0.837298	0.000909918	0.000422962	VAPFPEVFGKE	generic|sp_CAS1_BOVIN_|
"""index: 4352, intensity: 10467.0, mobility: 1.173"""	0.835241	0.000909918	0.000428284	AAQGAMNQPQTQYSATPNY	generic|sp_Q9JKD3_SCAM5_MOUSE__chr9_-1_57443670_57443780_ENSMUST00000215208__II_3456302|
"""index: 7781, intensity: 4474.0, mobility: 1.002"""	0.831836	0.000909918	0.000437244	AQQESPPKNYLGVEEEKIMDHSHSDGLH	generic|sp_Q6P5F6_S39AA_MOUSE|
"""index: 8911, intensity: 4200.0, mobility: 1.101"""	0.830799	0.000909918	0.00044001	GASQAGMTGYGMPRQIM	generic|tr_Q9D6K2_Q9D6K2_MOUSE	|generic|sp_Q9R1Q8_TAGL3_MOUSE|
"""index: 10039, intensity: 3423.0, mobility: 1.126"""	0.829928	0.000909918	0.000442347	QSGFSLSGAQIDDNIPR	generic|sp_O08553_DPYL2_MOUSE|
"""index: 3981, intensity: 153235.0, mobility: 0.910"""	0.829859	0.000909918	0.000442534	AEPPPPEPPRI	generic|sp_Q8BIF0_C99L2_MOUSE	|generic|sp_Q8BIF0-2_C99L2_MOUSE	|generic|tr_I7HJQ8_I7HJQ8_MOUSE	|generic|tr_A2AP74_A2AP74_MOUSE|
"""index: 2355, intensity: 4579.0, mobility: 0.817"""	0.828171	0.000909918	0.000447099	TPPPPYEQVVKDK	generic|sp_Q8R1C3_VOPP1_MOUSE__chr6_-1_57774707_57774748_ENSMUST00000204878|
"""index: 1790, intensity: 3390.0, mobility: 1.065"""	0.828038	0.000909918	0.000447461	SAYTAQPTQGYAQTTQ	generic|sp_Q61545_EWS_MOUSE__II_656743	|generic|tr_Q3UGI7_Q3UGI7_MOUSE__II_1139840	|generic|tr_Q5SUS9_Q5SUS9_MOUSE__II_656743	|generic|tr_Q6NVA3_Q6NVA3_MOUSE__II_656743	|generic|tr_Q3UI30_Q3UI30_MOUSE__II_656743	|generic|tr_Q5SUS8_Q5SUS8_MOUSE__II_1139840	|generic|tr_Q5SUT0_Q5SUT0_MOUSE__II_656743	|generic|tr_Q8BQU4_Q8BQU4_MOUSE|
"""index: 3111, intensity: 3609.0, mobility: 1.025"""	0.827402	0.000909918	0.000449195	ASQTSVPFDHLGK	generic|sp_Q9JMK2_KC1E_MOUSE__II_1087695	|generic|tr_Q8CBH9_Q8CBH9_MOUSE__II_1087695	|generic|tr_Q9QUI3_Q9QUI3_MOUSE__II_1087695|
"""index: 7557, intensity: 2553.0, mobility: 1.145"""	0.825906	0.000909918	0.000453299	NPEPQDQGELFQGVDPR	generic|tr_A0A087WQ93_A0A087WQ93_MOUSE	|generic|sp_Q0VGU4_VGF_MOUSE|
"""index: 856, intensity: 2529.0, mobility: 0.785"""	0.82555	0.000909918	0.000454282	TLPTKETIEQEKRSE	generic|tr_A6H6H4_A6H6H4_MOUSE|
"""index: 11326, intensity: 32066.0, mobility: 0.946"""	0.825421	0.000909918	0.000454638	VAPFPEVFGKE	generic|sp_CAS1_BOVIN_|
"""index: 15578, intensity: 10406.0, mobility: 1.049"""	0.824265	0.000909918	0.000457845	TLADEVSASLAKQGL	generic|II_1128081_TX=10090	|generic|II_1128079_TX=10090	|generic|tr_A0A0A0MQC7_A0A0A0MQC7_MOUSE	|generic|tr_A2A5Y6_A2A5Y6_MOUSE	|generic|sp_P10637_TAU_MOUSE	|generic|sp_P10637-2_TAU_MOUSE	|generic|sp_P10637-4_TAU_MOUSE	|generic|tr_Q3UH19_Q3UH19_MOUSE	|generic|sp_P10637-6_TAU_MOUSE	|generic|tr_Q8C5K4_Q8C5K4_MOUSE	|generic|tr_Q547J4_Q547J4_MOUSE	|generic|tr_B1AQW2_B1AQW2_MOUSE	|generic|sp_TAU_HUMAN_|
"""index: 2771, intensity: 2828.0, mobility: 0.924"""	0.822555	0.000909918	0.00046263	TLPTKETIEQEKRSEIS	generic|tr_A6H6H4_A6H6H4_MOUSE|
"""index: 2050, intensity: 3165.0, mobility: 0.853"""	0.818823	0.000909918	0.000473248	SQPQVFQAGTSKPLH	generic|tr_F6YP03_F6YP03_MOUSE__II_1004805	|generic|tr_Q3TTW8_Q3TTW8_MOUSE__chr2_-1_103775412_103775516_ENSMUST00000137390	|generic|tr_Q3TEY4_Q3TEY4_MOUSE__chr2_-1_103775412_103775516_ENSMUST00000137390	|generic|tr_A1L0T9_A1L0T9_MOUSE__chr2_-1_103775412_103775516_ENSMUST00000137390	|generic|chr2_-1_103772657_103772806_ENSMUST00000132537	|generic|sp_Q60865_CAPR1_MOUSE__chr2_-1_103775412_103775516_ENSMUST00000137390|
"""index: 2352, intensity: 10287.0, mobility: 0.835"""	0.817647	0.000909918	0.000476645	TPPPPYEQVVKDK	generic|sp_Q8R1C3_VOPP1_MOUSE__chr6_-1_57774707_57774748_ENSMUST00000204878|
"""index: 4309, intensity: 3563.0, mobility: 0.931"""	0.816675	0.000909918	0.000479471	RKSGSSSSSSGNPASQFYPQSRGLVPK	generic|tr_Q80U27_Q80U27_MOUSE	|generic|tr_Q3UFZ8_Q3UFZ8_MOUSE	|generic|tr_Q3UHC4_Q3UHC4_MOUSE	|generic|tr_Q8BNH4_Q8BNH4_MOUSE|
"""index: 1479, intensity: 2761.0, mobility: 0.794"""	0.813267	0.000909918	0.000489512	LPTKETIEQEKRSEIS	generic|tr_A6H6H4_A6H6H4_MOUSE|
"""index: 10277, intensity: 2729.0, mobility: 1.038"""	0.812265	0.000909918	0.000492503	EHPGAPPQPPAPLQPALAPPSRAVAIE	generic|sp_Q7TSJ2_MAP6_MOUSE__chr7_1_99336781_99337002_ENSMUST00000122101__II_884487	|generic|sp_Q7TSJ2-2_MAP6_MOUSE__chr7_1_99269285_99269317_ENSMUST00000208978__II_884487	|generic|tr_D3Z6W1_D3Z6W1_MOUSE__chr7_1_99269285_99269317_ENSMUST00000208978__II_884487|
"""index: 361, intensity: 2678.0, mobility: 0.894"""	0.807699	0.000909918	0.00050637	GGGGGLGSGGSIRSS	generic|sp_K1C9_HUMAN_|
"""index: 10737, intensity: 7825.0, mobility: 0.934"""	0.806675	0.000909918	0.000509532	QEPVLGPVRGPF	generic|sp_CASB_BOVIN_|
"""index: 12073, intensity: 3179.0, mobility: 1.093"""	0.806255	0.000909918	0.000510835	AAAAPMIGYPMPTGYSQ	generic|tr_Q921Y3_Q921Y3_MOUSE__chr11_-1_106781850_106782137_ENSMUST00000133426__II_1125049	|generic|tr_Q9CSD9_Q9CSD9_MOUSE__chr11_-1_106783954_106783992_ENSMUST00000133426__II_1125049	|generic|tr_Q3V0Z8_Q3V0Z8_MOUSE__chr11_-1_106784876_106784983_ENSMUST00000133426__II_1125049	|generic|tr_A1L333_A1L333_MOUSE__chr11_-1_106784876_106784983_ENSMUST00000133426__II_1125049	|generic|tr_Q3UXW3_Q3UXW3_MOUSE__chr11_-1_106784876_106784983_ENSMUST00000133426__II_1125049	|generic|tr_Q5U222_Q5U222_MOUSE__chr11_-1_106784876_106784983_ENSMUST00000133426__II_1125049	|generic|tr_Q8BTS0_Q8BTS0_MOUSE__chr11_-1_106784876_106784983_ENSMUST00000133426__II_1125049|
"""index: 1508, intensity: 4757.0, mobility: 0.873"""	0.805757	0.000909918	0.000512384	SPGFSDSTSAAKETAAAHQAS	generic|sp_P14873_MAP1B_MOUSE	|generic|tr_B2RQQ5_B2RQQ5_MOUSE|
"""index: 13331, intensity: 4702.0, mobility: 1.074"""	0.805716	0.000909918	0.00051251	LYQEPVLGPVRGPF	generic|sp_CASB_BOVIN_|
"""index: 4294, intensity: 3180.0, mobility: 1.102"""	0.803565	0.000909918	0.000519258	GAMNQPQTQYSATPNY	generic|sp_Q9JKD3_SCAM5_MOUSE__chr9_-1_57443670_57443780_ENSMUST00000215208__II_3456302|
"""index: 949, intensity: 11249.0, mobility: 0.775"""	0.800782	0.000909918	0.000528121	AEAVAVLK	generic|tr_E9Q8Y2_E9Q8Y2_MOUSE__II_1037661	|generic|sp_P20357_MTAP2_MOUSE__chr1_1_66438885_66439007_ENSMUST00000172486	|generic|tr_F7ALC8_F7ALC8_MOUSE	|generic|tr_Q3URJ7_Q3URJ7_MOUSE	|generic|tr_Q80ZL4_Q80ZL4_MOUSE__chr1_1_66438885_66439007_ENSMUST00000172486	|generic|tr_Q3TLQ0_Q3TLQ0_MOUSE__chr1_1_66438885_66439007_ENSMUST00000172486	|generic|tr_Q80X35_Q80X35_MOUSE__chr1_1_66438885_66439007_ENSMUST00000172486	|generic|tr_G3UZE9_G3UZE9_MOUSE	|generic|tr_B2KGT5_B2KGT5_MOUSE__chr1_1_66438885_66439007_ENSMUST00000172486	|generic|tr_A0A668KLC6_A0A668KLC6_MOUSE__chr1_1_66438885_66439007_ENSMUST00000172486	|generic|tr_Q3TRF8_Q3TRF8_MOUSE|
"""index: 2399, intensity: 3566.0, mobility: 0.815"""	0.79996	0.000909918	0.000530766	TPPPPYEQVVKDK	generic|sp_Q8R1C3_VOPP1_MOUSE__chr6_-1_57774707_57774748_ENSMUST00000204878|
"""index: 10124, intensity: 4460.0, mobility: 0.969"""	0.797426	0.000909918	0.000539008	LLYQEPVLGPVR	generic|sp_CASB_BOVIN_|
"""index: 8645, intensity: 3494.0, mobility: 0.972"""	0.795817	0.000909918	0.000544306	GMTGYGMPRQIM	generic|tr_Q9D6K2_Q9D6K2_MOUSE	|generic|sp_Q9R1Q8_TAGL3_MOUSE|
"""index: 4449, intensity: 4256.0, mobility: 0.731"""	0.794306	0.000909918	0.000549333	LPGPLQDMFKK	generic|sp_P63040_CPLX1_MOUSE	|generic|sp_P84086_CPLX2_MOUSE|
"""index: 1681, intensity: 2926.0, mobility: 0.800"""	0.79101	0.000909918	0.000560451	TLPTKETIEQEKRSEIS	generic|tr_A6H6H4_A6H6H4_MOUSE|
"""index: 6977, intensity: 4197.0, mobility: 0.869"""	0.78822	0.000909918	0.000570041	SNKGASQAGMTGYGMPRQIM	generic|tr_Q9D6K2_Q9D6K2_MOUSE	|generic|sp_Q9R1Q8_TAGL3_MOUSE|
"""index: 1267, intensity: 2688.0, mobility: 0.821"""	0.788208	0.000909918	0.000570082	DPPPAPMQDRSPSPRHPDVS	generic|sp_P14873_MAP1B_MOUSE	|generic|tr_B2RQQ5_B2RQQ5_MOUSE	|generic|tr_Q3UF78_Q3UF78_MOUSE|
"""index: 10381, intensity: 2916.0, mobility: 0.953"""	0.78663	0.000909918	0.000575578	LPGPLQDMFKK	generic|sp_P63040_CPLX1_MOUSE	|generic|sp_P84086_CPLX2_MOUSE|
"""index: 10365, intensity: 3802.0, mobility: 1.054"""	0.785901	0.000909918	0.000578137	EHPGAPPQPPAPLQPALAPPSRAVAIE	generic|sp_Q7TSJ2_MAP6_MOUSE__chr7_1_99336781_99337002_ENSMUST00000122101__II_884487	|generic|sp_Q7TSJ2-2_MAP6_MOUSE__chr7_1_99269285_99269317_ENSMUST00000208978__II_884487	|generic|tr_D3Z6W1_D3Z6W1_MOUSE__chr7_1_99269285_99269317_ENSMUST00000208978__II_884487|
"""index: 8856, intensity: 24262.0, mobility: 0.895"""	0.783875	0.000909918	0.000585303	PGPTQTLSPNGENNNDIIQDNGTIIPFRKHTVR	generic|sp_Q8R001_MARE2_MOUSE	|generic|sp_Q8R001_MARE2_MOUSE	|generic|tr_E9Q1B7_E9Q1B7_MOUSE__chr18_1_23853664_23853702_ENSMUST00000155708	|generic|tr_E9Q1B7_E9Q1B7_MOUSE__chr18_1_23853664_23853702_ENSMUST00000155708|
"""index: 1198, intensity: 2547.0, mobility: 1.080"""	0.782944	0.000909918	0.000588624	IPVGSLKNEDTPNR	generic|sp_Q03517_SCG2_MOUSE	|generic|tr_Q4W8U9_Q4W8U9_MOUSE|
"""index: 2607, intensity: 4106.0, mobility: 0.835"""	0.782052	0.000909918	0.000591827	TPPPPYEQVVKDK	generic|sp_Q8R1C3_VOPP1_MOUSE__chr6_-1_57774707_57774748_ENSMUST00000204878|
"""index: 12139, intensity: 8307.0, mobility: 0.984"""	0.779788	0.000909918	0.00060003	YQEPVLGPVRGPF	generic|sp_CASB_BOVIN_|
"""index: 12332, intensity: 11153.0, mobility: 1.060"""	0.778873	0.000909918	0.000603376	SVFQELGKLTGPSNQ	generic|sp_Q03517_SCG2_MOUSE	|generic|tr_Q4W8U9_Q4W8U9_MOUSE|
"""index: 10128, intensity: 3517.0, mobility: 0.942"""	0.776184	0.000909918	0.000613326	SRMGAVPVMIPAQSKDGSIV	generic|sp_P97792_CXAR_MOUSE__chr16_1_78334866_78334964_ENSMUST00000231251|
"""index: 2564, intensity: 4429.0, mobility: 0.930"""	0.775527	0.000909918	0.000615778	LADEVSASLAKQ	generic|II_1128081_TX=10090	|generic|II_1128079_TX=10090	|generic|tr_A0A0A0MQC7_A0A0A0MQC7_MOUSE	|generic|tr_A2A5Y6_A2A5Y6_MOUSE	|generic|sp_P10637_TAU_MOUSE	|generic|sp_P10637-2_TAU_MOUSE	|generic|sp_P10637-3_TAU_MOUSE	|generic|sp_P10637-4_TAU_MOUSE	|generic|tr_Q3UH19_Q3UH19_MOUSE	|generic|sp_P10637-6_TAU_MOUSE	|generic|tr_Q8C5K4_Q8C5K4_MOUSE	|generic|tr_Q547J4_Q547J4_MOUSE	|generic|tr_B1AQW2_B1AQW2_MOUSE	|generic|sp_TAU_HUMAN_|
"""index: 10567, intensity: 25251.0, mobility: 0.958"""	0.774752	0.000909918	0.000618689	LPGPLQDMFKK	generic|sp_P63040_CPLX1_MOUSE	|generic|sp_P84086_CPLX2_MOUSE|
"""index: 11710, intensity: 2766.0, mobility: 1.048"""	0.774165	0.000909918	0.000620901	LATLADEVSASLAKQ	generic|II_1128081_TX=10090	|generic|II_1128079_TX=10090	|generic|tr_A0A0A0MQC7_A0A0A0MQC7_MOUSE	|generic|tr_A2A5Y6_A2A5Y6_MOUSE	|generic|sp_P10637_TAU_MOUSE	|generic|sp_P10637-2_TAU_MOUSE	|generic|sp_P10637-3_TAU_MOUSE	|generic|sp_P10637-4_TAU_MOUSE	|generic|tr_Q3UH19_Q3UH19_MOUSE	|generic|sp_P10637-6_TAU_MOUSE	|generic|tr_Q8C5K4_Q8C5K4_MOUSE	|generic|tr_Q547J4_Q547J4_MOUSE	|generic|tr_B1AQW2_B1AQW2_MOUSE	|generic|sp_TAU_HUMAN_|
"""index: 12085, intensity: 64145.0, mobility: 1.059"""	0.773944	0.000909918	0.000621735	SVFQELGKLTGPSNQ	generic|sp_Q03517_SCG2_MOUSE	|generic|tr_Q4W8U9_Q4W8U9_MOUSE|
"""index: 2657, intensity: 3054.0, mobility: 0.831"""	0.772826	0.000909918	0.000625977	TPPPPYEQVVKDK	generic|sp_Q8R1C3_VOPP1_MOUSE__chr6_-1_57774707_57774748_ENSMUST00000204878|
"""index: 11383, intensity: 3706.0, mobility: 1.061"""	0.772226	0.000909918	0.000628264	SAASAPLVETSTPLRL	generic|sp_Q9QXV0_PCS1N_MOUSE|
"""index: 2972, intensity: 5782.0, mobility: 1.004"""	0.771668	0.000909918	0.000630399	SDIPNPIGSENSEK	generic|sp_CAS1_BOVIN_|
"""index: 13709, intensity: 6818.0, mobility: 1.155"""	0.770369	0.000909918	0.000635398	SLSAASAPLVETSTPLRL	generic|sp_Q9QXV0_PCS1N_MOUSE|
"""index: 10756, intensity: 3988.0, mobility: 0.962"""	0.770238	0.000909918	0.000635906	GHPVYIVQDGPPQSPPNIYYKV	generic|tr_Q543Q7_Q543Q7_MOUSE|
"""index: 11986, intensity: 3779.0, mobility: 1.114"""	0.769699	0.000909918	0.000637993	AAAAPMIGYPMPTGYSQ	generic|tr_Q921Y3_Q921Y3_MOUSE__chr11_-1_106781850_106782137_ENSMUST00000133426__II_1125049	|generic|tr_Q9CSD9_Q9CSD9_MOUSE__chr11_-1_106783954_106783992_ENSMUST00000133426__II_1125049	|generic|tr_Q3V0Z8_Q3V0Z8_MOUSE__chr11_-1_106784876_106784983_ENSMUST00000133426__II_1125049	|generic|tr_A1L333_A1L333_MOUSE__chr11_-1_106784876_106784983_ENSMUST00000133426__II_1125049	|generic|tr_Q3UXW3_Q3UXW3_MOUSE__chr11_-1_106784876_106784983_ENSMUST00000133426__II_1125049	|generic|tr_Q5U222_Q5U222_MOUSE__chr11_-1_106784876_106784983_ENSMUST00000133426__II_1125049	|generic|tr_Q8BTS0_Q8BTS0_MOUSE__chr11_-1_106784876_106784983_ENSMUST00000133426__II_1125049|
"""index: 10394, intensity: 3049.0, mobility: 0.958"""	0.768847	0.000909918	0.000641307	LPGPLQDMFKK	generic|sp_P63040_CPLX1_MOUSE	|generic|sp_P84086_CPLX2_MOUSE|
"""index: 446, intensity: 23097.0, mobility: 0.798"""	0.766352	0.000909918	0.00065111	SQIDDHVPKRASA	generic|sp_Q9EQF6_DPYL5_MOUSE__chr5_1_30791522_30791638_ENSMUST00000198503__II_944569|
"""index: 7241, intensity: 2797.0, mobility: 0.863"""	0.76442	0.000909918	0.000658802	EDPATFKPPKMDVPMVEGKKQPLR	generic|sp_Q9DBN4_P33MX_MOUSE	|generic|sp_Q9DBN4-2_P33MX_MOUSE	|generic|tr_D3Z1F7_D3Z1F7_MOUSE|
"""index: 6663, intensity: 3536.0, mobility: 1.091"""	0.764115	0.000909918	0.000660025	SEPAFQINTQSDPQPT	generic|tr_A0A0J9YV24_A0A0J9YV24_MOUSE	|generic|sp_E9PUL5_PRRT2_MOUSE|
"""index: 3945, intensity: 4048.0, mobility: 0.932"""	0.763724	0.000909918	0.000661595	SAEPPPPEPPRI	generic|sp_Q8BIF0_C99L2_MOUSE	|generic|sp_Q8BIF0-2_C99L2_MOUSE	|generic|tr_I7HJQ8_I7HJQ8_MOUSE	|generic|tr_A2AP74_A2AP74_MOUSE|
"""index: 2594, intensity: 7058.0, mobility: 0.830"""	0.763654	0.000909918	0.000661879	TDTEDKGEFLSEGGGVR	generic|sp_E9PV24_FIBA_MOUSE	|generic|sp_E9PV24-2_FIBA_MOUSE|
"""index: 11999, intensity: 12582.0, mobility: 1.059"""	0.763078	0.000909918	0.000664201	SVFQELGKLTGPSNQ	generic|sp_Q03517_SCG2_MOUSE	|generic|tr_Q4W8U9_Q4W8U9_MOUSE|
"""index: 11311, intensity: 5074.0, mobility: 0.925"""	0.761297	0.000909918	0.000671431	VAPFPEVFGKE	generic|sp_CAS1_BOVIN_|
"""index: 7040, intensity: 3100.0, mobility: 0.991"""	0.75962	0.000909918	0.000678313	NEFRAWTDIKPVKPIKAKPQY	generic|sp_Q7TSJ2-3_MAP6_MOUSE__chr7_1_99269285_99269317_ENSMUST00000208978__II_884492	|generic|sp_Q7TSJ2_MAP6_MOUSE__chr7_1_99336781_99337002_ENSMUST00000122101__II_884487	|generic|sp_Q7TSJ2-2_MAP6_MOUSE__chr7_1_99269285_99269317_ENSMUST00000208978__II_884487	|generic|tr_D3Z6W1_D3Z6W1_MOUSE__chr7_1_99269285_99269317_ENSMUST00000208978__II_884487	|generic|II_884478_TX=10090	|generic|tr_A0A140LIT9_A0A140LIT9_MOUSE__chr7_1_99336781_99337002_ENSMUST00000122101|
"""index: 12745, intensity: 4716.0, mobility: 1.157"""	0.754784	0.000909918	0.000698556	GSQTPQMPAQAMFMAPAQ	generic|sp_Q7TN29_SMAP2_MOUSE|
"""index: 4547, intensity: 8434.0, mobility: 0.978"""	0.75387	0.000909918	0.000702449	SLSGAQIDDNIPR	generic|sp_O08553_DPYL2_MOUSE|
"""index: 3707, intensity: 4792.0, mobility: 0.899"""	0.752257	0.000909918	0.000709371	AEPPPPEPPRI	generic|sp_Q8BIF0_C99L2_MOUSE	|generic|sp_Q8BIF0-2_C99L2_MOUSE	|generic|tr_I7HJQ8_I7HJQ8_MOUSE	|generic|tr_A2AP74_A2AP74_MOUSE|
"""index: 8362, intensity: 4376.0, mobility: 0.938"""	0.750238	0.000909918	0.000718134	TAPVPMPDLKNVRSKIGSTENLK	generic|tr_A0A0A0MQC7_A0A0A0MQC7_MOUSE	|generic|tr_A2A5Y6_A2A5Y6_MOUSE	|generic|sp_P10637_TAU_MOUSE	|generic|sp_P10637-2_TAU_MOUSE	|generic|sp_P10637-3_TAU_MOUSE	|generic|sp_P10637-4_TAU_MOUSE	|generic|tr_Q3UH19_Q3UH19_MOUSE	|generic|sp_P10637-6_TAU_MOUSE	|generic|tr_Q547J4_Q547J4_MOUSE	|generic|tr_B1AQW2_B1AQW2_MOUSE|
"""index: 10595, intensity: 3788.0, mobility: 0.978"""	0.748035	0.000909918	0.000727816	TDGFNLEDALKETSSVKQR	generic|sp_Q8BIF0_C99L2_MOUSE	|generic|sp_Q8BIF0-2_C99L2_MOUSE|
"""index: 10802, intensity: 10097.0, mobility: 0.947"""	0.747255	0.000909918	0.000731277	QEPVLGPVRGPF	generic|sp_CASB_BOVIN_|
"""index: 11421, intensity: 2901.0, mobility: 1.289"""	0.745214	0.000909918	0.000740409	QSPPFTETLDTSSKGYQVPAY	generic|II_3461577_TX=10090	|generic|sp_Q8R191_SNG3_MOUSE|
"""index: 6392, intensity: 8933.0, mobility: 1.005"""	0.743129	0.000909918	0.000749857	QVANPNSAIFGGARP	generic|tr_Q80U88_Q80U88_MOUSE__chr5_-1_134625358_134625459_ENSMUST00000202289__II_929730	|generic|tr_Q3V244_Q3V244_MOUSE__chr5_-1_134625358_134625459_ENSMUST00000202289__II_929730	|generic|tr_Q3TG58_Q3TG58_MOUSE__chr5_-1_134625358_134625459_ENSMUST00000202289__II_929730	|generic|tr_Q564E5_Q564E5_MOUSE__chr5_-1_134625358_134625459_ENSMUST00000202289__II_929730|
"""index: 11907, intensity: 3014.0, mobility: 1.028"""	0.742966	0.000909918	0.000750599	TLAEDVTAALAKQ	generic|sp_P20357_MTAP2_MOUSE__chr1_1_66438885_66439007_ENSMUST00000172486	|generic|tr_Q80ZL4_Q80ZL4_MOUSE__chr1_1_66438885_66439007_ENSMUST00000172486	|generic|tr_Q3TLQ0_Q3TLQ0_MOUSE__chr1_1_66438885_66439007_ENSMUST00000172486	|generic|tr_Q80X35_Q80X35_MOUSE__chr1_1_66438885_66439007_ENSMUST00000172486	|generic|tr_B2KGT5_B2KGT5_MOUSE__chr1_1_66438885_66439007_ENSMUST00000172486	|generic|tr_A0A668KLC6_A0A668KLC6_MOUSE__chr1_1_66438885_66439007_ENSMUST00000172486|
"""index: 4379, intensity: 2968.0, mobility: 0.731"""	0.742405	0.000909918	0.000753164	LPGPLQDMFKK	generic|sp_P63040_CPLX1_MOUSE	|generic|sp_P84086_CPLX2_MOUSE|
"""index: 596, intensity: 3192.0, mobility: 0.890"""	0.742048	0.000909918	0.000754799	EAKPAPTEVKTVPNDATQTKENESKA	generic|tr_A0A0A6YY91_A0A0A6YY91_MOUSE__II_850562	|generic|sp_P13595_NCAM1_MOUSE	|generic|sp_P13595-2_NCAM1_MOUSE	|generic|tr_E9QB01_E9QB01_MOUSE	|generic|tr_A0A0A6YY47_A0A0A6YY47_MOUSE|
"""index: 7666, intensity: 3015.0, mobility: 1.037"""	0.740941	0.000909918	0.0007599	AEPYDDIVGETVEK	generic|tr_Q78TF3_Q78TF3_MOUSE__chr9_1_109978869_110002753_ENSMUST00000169851	|generic|sp_P27546_MAP4_MOUSE	|generic|sp_P27546-2_MAP4_MOUSE	|generic|sp_P27546-3_MAP4_MOUSE|
"""index: 3233, intensity: 11999.0, mobility: 0.964"""	0.738631	0.000909918	0.000770646	AVPITPTLNREQ	generic|sp_CAS2_BOVIN_|
"""index: 685, intensity: 3930.0, mobility: 0.835"""	0.73795	0.000909918	0.000773842	TLPTKETIEQEKR	generic|tr_A6H6H4_A6H6H4_MOUSE|
"""index: 8689, intensity: 3867.0, mobility: 0.922"""	0.737945	0.000909918	0.000773867	SNPAVRTAAANAAAGAAENAFRAP	generic|tr_E9Q855_E9Q855_MOUSE__chr3_1_89180737_89180892_ENSMUST00000129294	|generic|tr_B2M0S2_B2M0S2_MOUSE__chr3_1_89175434_89175475_ENSMUST00000128318	|generic|tr_Q3UK26_Q3UK26_MOUSE__chr3_1_89180737_89180892_ENSMUST00000129294	|generic|sp_O35609_SCAM3_MOUSE__chr3_1_89180737_89180892_ENSMUST00000129294	|generic|tr_Q3TDM8_Q3TDM8_MOUSE__chr3_1_89180737_89180892_ENSMUST00000129294	|generic|tr_Q3UXS0_Q3UXS0_MOUSE__chr3_1_89180737_89180892_ENSMUST00000129294|
"""index: 13647, intensity: 2911.0, mobility: 1.072"""	0.737314	0.000909918	0.000776841	LYQEPVLGPVRGPF	generic|sp_CASB_BOVIN_|
"""index: 1074, intensity: 3482.0, mobility: 0.874"""	0.73697	0.000909918	0.000778468	TLPTKETIEQEKRSE	generic|tr_A6H6H4_A6H6H4_MOUSE|
"""index: 2873, intensity: 3150.0, mobility: 1.029"""	0.735087	0.000909918	0.000787433	SSASSTQPLLVHEDA	generic|tr_Q3ULJ6_Q3ULJ6_MOUSE__chr5_1_75654426_75654545_ENSMUST00000202167	|generic|sp_P05532_KIT_MOUSE__chr5_1_75654426_75654545_ENSMUST00000202167	|generic|sp_P05532-2_KIT_MOUSE__chr5_1_75654426_75654545_ENSMUST00000202167	|generic|sp_P05532-3_KIT_MOUSE__chr5_1_75654426_75654545_ENSMUST00000202167|
"""index: 8896, intensity: 53478.0, mobility: 1.004"""	0.732989	0.000909918	0.00079754	LADEVSASLAKQGL	generic|II_1128081_TX=10090	|generic|II_1128079_TX=10090	|generic|tr_A0A0A0MQC7_A0A0A0MQC7_MOUSE	|generic|tr_A2A5Y6_A2A5Y6_MOUSE	|generic|sp_P10637_TAU_MOUSE	|generic|sp_P10637-2_TAU_MOUSE	|generic|sp_P10637-4_TAU_MOUSE	|generic|tr_Q3UH19_Q3UH19_MOUSE	|generic|sp_P10637-6_TAU_MOUSE	|generic|tr_Q8C5K4_Q8C5K4_MOUSE	|generic|tr_Q547J4_Q547J4_MOUSE	|generic|tr_B1AQW2_B1AQW2_MOUSE	|generic|sp_TAU_HUMAN_|
"""index: 2934, intensity: 12941.0, mobility: 1.031"""	0.732393	0.000909918	0.000800436	SSASSTQPLLVHEDA	generic|tr_Q3ULJ6_Q3ULJ6_MOUSE__chr5_1_75654426_75654545_ENSMUST00000202167	|generic|sp_P05532_KIT_MOUSE__chr5_1_75654426_75654545_ENSMUST00000202167	|generic|sp_P05532-2_KIT_MOUSE__chr5_1_75654426_75654545_ENSMUST00000202167	|generic|sp_P05532-3_KIT_MOUSE__chr5_1_75654426_75654545_ENSMUST00000202167|
"""index: 8783, intensity: 73335.0, mobility: 0.972"""	0.730034	0.000909918	0.000812001	TLADEVSASLAKQ	generic|II_1128081_TX=10090	|generic|II_1128079_TX=10090	|generic|tr_A0A0A0MQC7_A0A0A0MQC7_MOUSE	|generic|tr_A2A5Y6_A2A5Y6_MOUSE	|generic|sp_P10637_TAU_MOUSE	|generic|sp_P10637-2_TAU_MOUSE	|generic|sp_P10637-3_TAU_MOUSE	|generic|sp_P10637-4_TAU_MOUSE	|generic|tr_Q3UH19_Q3UH19_MOUSE	|generic|sp_P10637-6_TAU_MOUSE	|generic|tr_Q8C5K4_Q8C5K4_MOUSE	|generic|tr_Q547J4_Q547J4_MOUSE	|generic|tr_B1AQW2_B1AQW2_MOUSE	|generic|sp_TAU_HUMAN_|
"""index: 12728, intensity: 5048.0, mobility: 0.824"""	0.728345	0.000909918	0.00082038	YLPGPLQDMFKK	generic|sp_P63040_CPLX1_MOUSE	|generic|sp_P84086_CPLX2_MOUSE|
"""index: 3065, intensity: 2560.0, mobility: 0.979"""	0.723693	0.000909918	0.000843916	DIPNPIGSENSEK	generic|sp_CAS1_BOVIN_|
"""index: 10621, intensity: 3588.0, mobility: 0.957"""	0.72306	0.000909918	0.000847172	GHPVYIVQDGPPQSPPNIYYKV	generic|tr_Q543Q7_Q543Q7_MOUSE|
"""index: 463, intensity: 2598.0, mobility: 0.773"""	0.722096	0.000909918	0.000852154	SQIDDHVPKRASA	generic|sp_Q9EQF6_DPYL5_MOUSE__chr5_1_30791522_30791638_ENSMUST00000198503__II_944569|
"""index: 11061, intensity: 6141.0, mobility: 0.877"""	0.7216	0.000909918	0.000854727	VAPFPEVFGK	generic|sp_CAS1_BOVIN_|
"""index: 4673, intensity: 2563.0, mobility: 1.175"""	0.720402	0.000909918	0.000860974	TYAPVISAEKAYHEQ	generic|tr_Q99KA2_Q99KA2_MOUSE__IP_3506393	|generic|tr_A0A0A0MQA5_A0A0A0MQA5_MOUSE__chr1_-1_75215622_75215885_ENSMUST00000188593__IP_3506393	|generic|sp_P05213_TBA1B_MOUSE__IP_3506392	|generic|tr_Q52L87_Q52L87_MOUSE__IP_3506392	|generic|sp_P68368_TBA4A_MOUSE__chr1_-1_75215622_75215885_ENSMUST00000188593__IP_3506393	|generic|tr_Q3TIZ0_Q3TIZ0_MOUSE__IP_3506393	|generic|sp_P68369_TBA1A_MOUSE__IP_3506392	|generic|IP_988840_TX=10090	|generic|IP_1052575_TX=10090	|generic|IP_3456589_TX=10090	|generic|IP_3502747_TX=10090	|generic|tr_Q9D9Y2_Q9D9Y2_MOUSE	|generic|sp_P05214_TBA3_MOUSE|
"""index: 4566, intensity: 5222.0, mobility: 0.911"""	0.719526	0.000909918	0.000865574	TYAPVISAEKAYHEQ	generic|tr_Q99KA2_Q99KA2_MOUSE__IP_3506393	|generic|tr_A0A0A0MQA5_A0A0A0MQA5_MOUSE__chr1_-1_75215622_75215885_ENSMUST00000188593__IP_3506393	|generic|sp_P05213_TBA1B_MOUSE__IP_3506392	|generic|tr_Q52L87_Q52L87_MOUSE__IP_3506392	|generic|sp_P68368_TBA4A_MOUSE__chr1_-1_75215622_75215885_ENSMUST00000188593__IP_3506393	|generic|tr_Q3TIZ0_Q3TIZ0_MOUSE__IP_3506393	|generic|sp_P68369_TBA1A_MOUSE__IP_3506392	|generic|IP_988840_TX=10090	|generic|IP_1052575_TX=10090	|generic|IP_3456589_TX=10090	|generic|IP_3502747_TX=10090	|generic|tr_Q9D9Y2_Q9D9Y2_MOUSE	|generic|sp_P05214_TBA3_MOUSE|
"""index: 11842, intensity: 2643.0, mobility: 1.195"""	0.719013	0.000909918	0.000868276	QSGPVPGTAINGTLPLSHM	generic|tr_Q3V2B6_Q3V2B6_MOUSE	|generic|tr_Q60I23_Q60I23_MOUSE	|generic|tr_Q3UES8_Q3UES8_MOUSE|
"""index: 11265, intensity: 2736.0, mobility: 1.161"""	0.718671	0.000909918	0.000870084	EAPSNLSVNELLTPQGPR	generic|tr_Q8CAD1_Q8CAD1_MOUSE__chrX_1_20851679_20851816_ENSMUST00000136451__II_836925|
"""index: 2070, intensity: 6340.0, mobility: 0.800"""	0.718014	0.000909918	0.000873564	TLPTKETIEQEKRSEIS	generic|tr_A6H6H4_A6H6H4_MOUSE|
"""index: 7299, intensity: 3123.0, mobility: 0.862"""	0.717988	0.000909918	0.000873706	EDPATFKPPKMDVPMVEGKKQPLR	generic|sp_Q9DBN4_P33MX_MOUSE	|generic|sp_Q9DBN4-2_P33MX_MOUSE	|generic|tr_D3Z1F7_D3Z1F7_MOUSE|
"""index: 15172, intensity: 4496.0, mobility: 1.026"""	0.717386	0.000909918	0.000876907	TLADEVSASLAKQGL	generic|II_1128081_TX=10090	|generic|II_1128079_TX=10090	|generic|tr_A0A0A0MQC7_A0A0A0MQC7_MOUSE	|generic|tr_A2A5Y6_A2A5Y6_MOUSE	|generic|sp_P10637_TAU_MOUSE	|generic|sp_P10637-2_TAU_MOUSE	|generic|sp_P10637-4_TAU_MOUSE	|generic|tr_Q3UH19_Q3UH19_MOUSE	|generic|sp_P10637-6_TAU_MOUSE	|generic|tr_Q8C5K4_Q8C5K4_MOUSE	|generic|tr_Q547J4_Q547J4_MOUSE	|generic|tr_B1AQW2_B1AQW2_MOUSE	|generic|sp_TAU_HUMAN_|
"""index: 751, intensity: 3791.0, mobility: 0.834"""	0.717011	0.000909918	0.000878911	TLPTKETIEQEKR	generic|tr_A6H6H4_A6H6H4_MOUSE|
"""index: 7169, intensity: 4467.0, mobility: 0.934"""	0.716415	0.000909918	0.000882101	SVNPYLQGKRLDNVVAKKSVPHF	generic|tr_Q3TT51_Q3TT51_MOUSE|
"""index: 2257, intensity: 14905.0, mobility: 0.872"""	0.71504	0.000909918	0.000889504	SQIDDHVPKRASARILAPPGGRSSG	generic|sp_Q9EQF6_DPYL5_MOUSE__chr5_1_30791522_30791638_ENSMUST00000198503__II_944569|
"""index: 7228, intensity: 6565.0, mobility: 0.934"""	0.714803	0.000909918	0.000890786	GEKLSPKSDISPLTPRESSPLY	generic|sp_P14873_MAP1B_MOUSE	|generic|tr_B2RQQ5_B2RQQ5_MOUSE|
"""index: 3701, intensity: 6177.0, mobility: 0.920"""	0.712487	0.000909918	0.000903418	AEPPPPEPPRI	generic|sp_Q8BIF0_C99L2_MOUSE	|generic|sp_Q8BIF0-2_C99L2_MOUSE	|generic|tr_I7HJQ8_I7HJQ8_MOUSE	|generic|tr_A2AP74_A2AP74_MOUSE|
"""index: 2119, intensity: 4704.0, mobility: 0.924"""	0.710062	0.000909918	0.000916835	QPPPPPYYPPEDKKTQ	generic|tr_Q3TRG5_Q3TRG5_MOUSE__II_1123726	|generic|sp_P97765_WBP2_MOUSE__II_1123728	|generic|sp_P97765-2_WBP2_MOUSE__II_1123726	|generic|chr11_-1_116079543_116079920_ENSMUST00000074628|
"""index: 2348, intensity: 48405.0, mobility: 0.808"""	0.707983	0.000909918	0.000928503	SQIDDHVPKRASARIL	generic|sp_Q9EQF6_DPYL5_MOUSE__chr5_1_30791522_30791638_ENSMUST00000198503__II_944569|
"""index: 8426, intensity: 4839.0, mobility: 1.036"""	0.705356	0.000909918	0.000943451	VAPFPEVFGKEK	generic|sp_CAS1_BOVIN_|
"""index: 12017, intensity: 15248.0, mobility: 1.066"""	0.704571	0.000909918	0.000947962	AAAPMIGYPMPTGYSQ	generic|tr_Q921Y3_Q921Y3_MOUSE__chr11_-1_106781850_106782137_ENSMUST00000133426__II_1125049	|generic|tr_Q9CSD9_Q9CSD9_MOUSE__chr11_-1_106783954_106783992_ENSMUST00000133426__II_1125049	|generic|tr_Q3V0Z8_Q3V0Z8_MOUSE__chr11_-1_106784876_106784983_ENSMUST00000133426__II_1125049	|generic|tr_A1L333_A1L333_MOUSE__chr11_-1_106784876_106784983_ENSMUST00000133426__II_1125049	|generic|tr_Q3UXW3_Q3UXW3_MOUSE__chr11_-1_106784876_106784983_ENSMUST00000133426__II_1125049	|generic|tr_Q5U222_Q5U222_MOUSE__chr11_-1_106784876_106784983_ENSMUST00000133426__II_1125049	|generic|tr_Q8BTS0_Q8BTS0_MOUSE__chr11_-1_106784876_106784983_ENSMUST00000133426__II_1125049|
"""index: 8238, intensity: 6149.0, mobility: 1.109"""	0.7037	0.000909918	0.000952998	AQMEEKPVPAAPVPSPVAPAPVPSRRNPPGGKSSLVLG	generic|sp_P97825_JUPI1_MOUSE__II_1124041|
"""index: 1217, intensity: 3310.0, mobility: 0.845"""	0.703592	0.000909918	0.000953621	IAQDNEPEKPVADSETKM	generic|tr_Q543U3_Q543U3_MOUSE__chr15_-1_8636132_8636311_ENSMUST00000125997__II_1092018	|generic|tr_Q8C3T7_Q8C3T7_MOUSE__chr15_-1_8636132_8636311_ENSMUST00000125997	|generic|tr_Q8C7W8_Q8C7W8_MOUSE__chr15_-1_8636132_8636311_ENSMUST00000125997|
"""index: 1511, intensity: 4185.0, mobility: 0.974"""	0.703512	0.000909918	0.000954085	KTETQEKNTLPTKETIEQEKRSEIS	generic|tr_A6H6H4_A6H6H4_MOUSE|
"""index: 6023, intensity: 3011.0, mobility: 0.869"""	0.702116	0.000909918	0.00096222	TAPVPMPDLK	generic|tr_A0A0A0MQC7_A0A0A0MQC7_MOUSE	|generic|tr_A2A5Y6_A2A5Y6_MOUSE	|generic|sp_P10637_TAU_MOUSE	|generic|sp_P10637-2_TAU_MOUSE	|generic|sp_P10637-3_TAU_MOUSE	|generic|sp_P10637-4_TAU_MOUSE	|generic|tr_Q3UH19_Q3UH19_MOUSE	|generic|sp_P10637-6_TAU_MOUSE	|generic|tr_Q547J4_Q547J4_MOUSE	|generic|tr_B1AQW2_B1AQW2_MOUSE	|generic|sp_TAU_HUMAN_|
"""index: 9083, intensity: 16487.0, mobility: 1.011"""	0.702034	0.000909918	0.000962696	FSDIPNPIGSENSE	generic|sp_CAS1_BOVIN_|
"""index: 1433, intensity: 2665.0, mobility: 1.006"""	0.701999	0.000909918	0.000962902	SLSGTQVDEGVRSAS	generic|tr_Q3TAS8_Q3TAS8_MOUSE__chr18_-1_43324332_43324412_ENSMUST00000237707	|generic|tr_E9PWE8_E9PWE8_MOUSE__chr18_-1_43324332_43324412_ENSMUST00000237707	|generic|sp_Q62188_DPYL3_MOUSE__chr18_-1_43324332_43324412_ENSMUST00000237707	|generic|tr_Q3TT92_Q3TT92_MOUSE__chr18_-1_43324332_43324412_ENSMUST00000237707|
"""index: 1215, intensity: 4487.0, mobility: 0.777"""	0.701569	0.000909918	0.000965425	IPVGSLKNEDTPNR	generic|sp_Q03517_SCG2_MOUSE	|generic|tr_Q4W8U9_Q4W8U9_MOUSE|
"""index: 11921, intensity: 4484.0, mobility: 1.012"""	0.7002	0.000909918	0.000973492	YQEPVLGPVRGPF	generic|sp_CASB_BOVIN_|
"""index: 11829, intensity: 4964.0, mobility: 0.979"""	0.696812	0.000909918	0.000993753	TLAEDVTAALAKQ	generic|sp_P20357_MTAP2_MOUSE__chr1_1_66438885_66439007_ENSMUST00000172486	|generic|tr_Q80ZL4_Q80ZL4_MOUSE__chr1_1_66438885_66439007_ENSMUST00000172486	|generic|tr_Q3TLQ0_Q3TLQ0_MOUSE__chr1_1_66438885_66439007_ENSMUST00000172486	|generic|tr_Q80X35_Q80X35_MOUSE__chr1_1_66438885_66439007_ENSMUST00000172486	|generic|tr_B2KGT5_B2KGT5_MOUSE__chr1_1_66438885_66439007_ENSMUST00000172486	|generic|tr_A0A668KLC6_A0A668KLC6_MOUSE__chr1_1_66438885_66439007_ENSMUST00000172486|
"""index: 2373, intensity: 2675.0, mobility: 1.047"""	0.696665	0.000909918	0.000994642	TPPPPYEQVVKDK	generic|sp_Q8R1C3_VOPP1_MOUSE__chr6_-1_57774707_57774748_ENSMUST00000204878|
"""index: 9488, intensity: 3952.0, mobility: 1.108"""	0.693469	0.000909918	0.00101416	AEPYDDIVGETVEKTE	generic|tr_Q78TF3_Q78TF3_MOUSE__chr9_1_109978869_110002753_ENSMUST00000169851	|generic|sp_P27546_MAP4_MOUSE	|generic|sp_P27546-2_MAP4_MOUSE	|generic|sp_P27546-3_MAP4_MOUSE|
"""index: 3482, intensity: 4343.0, mobility: 0.859"""	0.692434	0.000909918	0.00102056	TPASAQTAAKREIYL	generic|tr_Q2TJI9_Q2TJI9_MOUSE__chr18_-1_38189545_38189796_ENSMUST00000160721__II_1060469	|generic|tr_F7BJK1_F7BJK1_MOUSE__chr18_-1_38189545_38189796_ENSMUST00000160721__II_1060474	|generic|tr_Q2TJI7_Q2TJI7_MOUSE|
"""index: 12234, intensity: 3818.0, mobility: 1.025"""	0.692323	0.000909918	0.00102125	SVFQELGKLTGPSN	generic|sp_Q03517_SCG2_MOUSE	|generic|tr_Q4W8U9_Q4W8U9_MOUSE|
"""index: 10342, intensity: 3689.0, mobility: 1.098"""	0.689983	0.000909918	0.00103588	MGAVPVMIPAQSKDGSIV	generic|sp_P97792_CXAR_MOUSE__chr16_1_78334866_78334964_ENSMUST00000231251|
"""index: 10066, intensity: 3578.0, mobility: 0.830"""	0.689474	0.000909918	0.00103909	RMGAVPVMIPAQSKDGSIV	generic|sp_P97792_CXAR_MOUSE__chr16_1_78334866_78334964_ENSMUST00000231251|
"""index: 6518, intensity: 3456.0, mobility: 1.146"""	0.688734	0.000909918	0.00104378	SAYYNPGNPHNVYMPTS	generic|sp_P97765_WBP2_MOUSE__II_1123728	|generic|sp_P97765-2_WBP2_MOUSE__II_1123726	|generic|chr11_-1_116079543_116079920_ENSMUST00000074628|
"""index: 9451, intensity: 2924.0, mobility: 1.021"""	0.688692	0.000909918	0.00104404	FSDIPNPIGSENSE	generic|sp_CAS1_BOVIN_|
"""index: 436, intensity: 2506.0, mobility: 0.938"""	0.686458	0.000909918	0.00105832	SPSNMEGYSKTQ	generic|tr_Q3TV22_Q3TV22_MOUSE__chr16_1_78334866_78334964_ENSMUST00000231251	|generic|sp_P97792_CXAR_MOUSE__chr16_1_78334866_78334964_ENSMUST00000231251	|generic|sp_P97792-2_CXAR_MOUSE__chr16_1_78334866_78334964_ENSMUST00000231251|
"""index: 15336, intensity: 27452.0, mobility: 1.036"""	0.685464	0.000909918	0.00106473	TLADEVSASLAKQGL	generic|II_1128081_TX=10090	|generic|II_1128079_TX=10090	|generic|tr_A0A0A0MQC7_A0A0A0MQC7_MOUSE	|generic|tr_A2A5Y6_A2A5Y6_MOUSE	|generic|sp_P10637_TAU_MOUSE	|generic|sp_P10637-2_TAU_MOUSE	|generic|sp_P10637-4_TAU_MOUSE	|generic|tr_Q3UH19_Q3UH19_MOUSE	|generic|sp_P10637-6_TAU_MOUSE	|generic|tr_Q8C5K4_Q8C5K4_MOUSE	|generic|tr_Q547J4_Q547J4_MOUSE	|generic|tr_B1AQW2_B1AQW2_MOUSE	|generic|sp_TAU_HUMAN_|
"""index: 6417, intensity: 2831.0, mobility: 1.112"""	0.684391	0.000909918	0.0010717	SEPAFQINTQSDPQPTS	generic|tr_A0A0J9YV24_A0A0J9YV24_MOUSE	|generic|sp_E9PUL5_PRRT2_MOUSE|
"""index: 8567, intensity: 3674.0, mobility: 0.847"""	0.68425	0.000909918	0.00107262	RGASQAGMTGYGMPRQIL	generic|sp_Q9WVA4_TAGL2_MOUSE|
"""index: 5935, intensity: 15517.0, mobility: 1.210"""	0.683902	0.000909918	0.00107489	GSQQPPQPQQAYSQKALL	generic|sp_P70297_STAM1_MOUSE__chr2_1_14102418_14102489_ENSMUST00000193636__II_1014500	|generic|IP_1121602_TX=10090	|generic|tr_Q3UMC8_Q3UMC8_MOUSE__chr2_1_14102418_14102489_ENSMUST00000193636	|generic|tr_Q9CU37_Q9CU37_MOUSE	|generic|tr_Q3TPR2_Q3TPR2_MOUSE__chr2_1_14141735_14141881_ENSMUST00000193636|
"""index: 8930, intensity: 4618.0, mobility: 0.991"""	0.682926	0.000909918	0.00108129	PGPTQTLSPNGENNNDIIQDNGTIIPFRKHTVR	generic|sp_Q8R001_MARE2_MOUSE	|generic|sp_Q8R001_MARE2_MOUSE	|generic|tr_E9Q1B7_E9Q1B7_MOUSE__chr18_1_23853664_23853702_ENSMUST00000155708	|generic|tr_E9Q1B7_E9Q1B7_MOUSE__chr18_1_23853664_23853702_ENSMUST00000155708|
"""index: 7985, intensity: 3327.0, mobility: 0.885"""	0.680329	0.000909918	0.0010985	QSGFSLSGAQIDDNIPRRTT	generic|sp_O08553_DPYL2_MOUSE|
"""index: 7307, intensity: 28856.0, mobility: 0.932"""	0.678718	0.000909918	0.00110931	GEKLSPKSDISPLTPRESSPLY	generic|sp_P14873_MAP1B_MOUSE	|generic|tr_B2RQQ5_B2RQQ5_MOUSE|
"""index: 10353, intensity: 4096.0, mobility: 0.916"""	0.678537	0.000909918	0.00111053	ELSAERPLNEQIAEAEADKI	generic|sp_P47867_SCG3_MOUSE__II_3456604	|generic|sp_P47867-2_SCG3_MOUSE__II_3456604|
"""index: 7220, intensity: 4196.0, mobility: 1.036"""	0.67742	0.000909918	0.0011181	VFQELGKLTGPSNQ	generic|sp_Q03517_SCG2_MOUSE	|generic|tr_Q4W8U9_Q4W8U9_MOUSE|
"""index: 613, intensity: 2785.0, mobility: 0.847"""	0.677399	0.000909918	0.00111824	LPTKETIEQEKRSE	generic|tr_A6H6H4_A6H6H4_MOUSE|
"""index: 11290, intensity: 6261.0, mobility: 0.910"""	0.676238	0.000909918	0.00112616	VAPFPEVFGKE	generic|sp_CAS1_BOVIN_|
"""index: 2379, intensity: 23658.0, mobility: 0.835"""	0.676228	0.000909918	0.00112623	TPPPPYEQVVKDK	generic|sp_Q8R1C3_VOPP1_MOUSE__chr6_-1_57774707_57774748_ENSMUST00000204878|
"""index: 6416, intensity: 3011.0, mobility: 1.256"""	0.675715	0.000909918	0.00112975	AMGAAQGAMNQPQTQYSATPNY	generic|sp_Q9JKD3_SCAM5_MOUSE__chr9_-1_57443670_57443780_ENSMUST00000215208__II_3456302|
"""index: 11724, intensity: 2965.0, mobility: 1.068"""	0.675323	0.000909918	0.00113244	AAAPMIGYPMPTGYSQ	generic|tr_Q921Y3_Q921Y3_MOUSE__chr11_-1_106781850_106782137_ENSMUST00000133426__II_1125049	|generic|tr_Q9CSD9_Q9CSD9_MOUSE__chr11_-1_106783954_106783992_ENSMUST00000133426__II_1125049	|generic|tr_Q3V0Z8_Q3V0Z8_MOUSE__chr11_-1_106784876_106784983_ENSMUST00000133426__II_1125049	|generic|tr_A1L333_A1L333_MOUSE__chr11_-1_106784876_106784983_ENSMUST00000133426__II_1125049	|generic|tr_Q3UXW3_Q3UXW3_MOUSE__chr11_-1_106784876_106784983_ENSMUST00000133426__II_1125049	|generic|tr_Q5U222_Q5U222_MOUSE__chr11_-1_106784876_106784983_ENSMUST00000133426__II_1125049	|generic|tr_Q8BTS0_Q8BTS0_MOUSE__chr11_-1_106784876_106784983_ENSMUST00000133426__II_1125049|
"""index: 9510, intensity: 6574.0, mobility: 1.085"""	0.672992	0.000909918	0.0011486	TNEIVEEQYTPQSL	generic|sp_Q03517_SCG2_MOUSE	|generic|tr_Q4W8U9_Q4W8U9_MOUSE|
"""index: 830, intensity: 3900.0, mobility: 0.969"""	0.66959	0.000909918	0.00117261	SLSGAQIDDNNPR	generic|tr_Q3TXY0_Q3TXY0_MOUSE__chr5_1_37273379_37273519_ENSMUST00000202377	|generic|tr_Q6P1J1_Q6P1J1_MOUSE__chr5_1_37273379_37273519_ENSMUST00000202377	|generic|sp_P97427_DPYL1_MOUSE__chr5_1_37273379_37273519_ENSMUST00000202377	|generic|tr_Q3TY94_Q3TY94_MOUSE__chr5_1_37273379_37273519_ENSMUST00000202377|
"""index: 1103, intensity: 2680.0, mobility: 0.962"""	0.669289	0.000909918	0.00117475	SEPPESEAKPAPTEVKTVPNDATQTKENESKA	generic|tr_A0A0A6YY91_A0A0A6YY91_MOUSE__II_850562	|generic|sp_P13595_NCAM1_MOUSE	|generic|sp_P13595-2_NCAM1_MOUSE	|generic|tr_E9QB01_E9QB01_MOUSE	|generic|tr_A0A0A6YY47_A0A0A6YY47_MOUSE|
"""index: 15371, intensity: 49521.0, mobility: 1.053"""	0.669133	0.000909918	0.00117587	TLADEVSASLAKQGL	generic|II_1128081_TX=10090	|generic|II_1128079_TX=10090	|generic|tr_A0A0A0MQC7_A0A0A0MQC7_MOUSE	|generic|tr_A2A5Y6_A2A5Y6_MOUSE	|generic|sp_P10637_TAU_MOUSE	|generic|sp_P10637-2_TAU_MOUSE	|generic|sp_P10637-4_TAU_MOUSE	|generic|tr_Q3UH19_Q3UH19_MOUSE	|generic|sp_P10637-6_TAU_MOUSE	|generic|tr_Q8C5K4_Q8C5K4_MOUSE	|generic|tr_Q547J4_Q547J4_MOUSE	|generic|tr_B1AQW2_B1AQW2_MOUSE	|generic|sp_TAU_HUMAN_|
"""index: 686, intensity: 2719.0, mobility: 1.130"""	0.668487	0.000909918	0.0011805	AAAPGEQAGGAGAEGAAGGEPRE	generic|sp_P26645_MARCS_MOUSE	|generic|tr_A0A0A1HAM8_A0A0A1HAM8_MOUSE|
"""index: 12135, intensity: 2864.0, mobility: 0.999"""	0.668143	0.000909918	0.00118297	TLAEDVTAALAKQG	generic|sp_P20357_MTAP2_MOUSE__chr1_1_66438885_66439007_ENSMUST00000172486	|generic|tr_Q80ZL4_Q80ZL4_MOUSE__chr1_1_66438885_66439007_ENSMUST00000172486	|generic|tr_Q3TLQ0_Q3TLQ0_MOUSE__chr1_1_66438885_66439007_ENSMUST00000172486	|generic|tr_Q80X35_Q80X35_MOUSE__chr1_1_66438885_66439007_ENSMUST00000172486	|generic|tr_B2KGT5_B2KGT5_MOUSE__chr1_1_66438885_66439007_ENSMUST00000172486	|generic|tr_A0A668KLC6_A0A668KLC6_MOUSE__chr1_1_66438885_66439007_ENSMUST00000172486|
"""index: 4541, intensity: 4104.0, mobility: 0.931"""	0.665914	0.000909918	0.00119911	FSLSGSQIDDHVPKRASA	generic|sp_Q9EQF6_DPYL5_MOUSE__chr5_1_30791522_30791638_ENSMUST00000198503__II_944569|
"""index: 391, intensity: 2594.0, mobility: 0.962"""	0.663345	0.000909918	0.00121798	SGGGGGGGLGSGGSIRSS	generic|sp_K1C9_HUMAN_|
"""index: 6169, intensity: 4204.0, mobility: 1.080"""	0.662022	0.000909918	0.00122781	AVGDGLPEGATANGMKTM	generic|sp_Q3UHH2-2_S22AN_MOUSE__chr13_-1_34221899_34221982_ENSMUST00000145038__II_1107661	|generic|tr_F7BP73_F7BP73_MOUSE__chr13_-1_34298989_34299135_ENSMUST00000145038__II_1107661	|generic|sp_Q3UHH2_S22AN_MOUSE__chr13_-1_34298989_34299135_ENSMUST00000145038__II_1107650|
"""index: 7947, intensity: 2889.0, mobility: 1.013"""	0.661259	0.000909918	0.00123353	STLPQTGGSQQPPQPQQAYSQKALL	generic|sp_P70297_STAM1_MOUSE__chr2_1_14102418_14102489_ENSMUST00000193636__II_1014500	|generic|IP_1121602_TX=10090	|generic|tr_Q3UMC8_Q3UMC8_MOUSE__chr2_1_14102418_14102489_ENSMUST00000193636	|generic|tr_Q9CU37_Q9CU37_MOUSE	|generic|tr_Q3TPR2_Q3TPR2_MOUSE__chr2_1_14141735_14141881_ENSMUST00000193636|
"""index: 9046, intensity: 5360.0, mobility: 0.975"""	0.66095	0.000909918	0.00123585	TLADEVSASLAKQG	generic|II_1128081_TX=10090	|generic|II_1128079_TX=10090	|generic|tr_A0A0A0MQC7_A0A0A0MQC7_MOUSE	|generic|tr_A2A5Y6_A2A5Y6_MOUSE	|generic|sp_P10637_TAU_MOUSE	|generic|sp_P10637-2_TAU_MOUSE	|generic|sp_P10637-3_TAU_MOUSE	|generic|sp_P10637-4_TAU_MOUSE	|generic|tr_Q3UH19_Q3UH19_MOUSE	|generic|sp_P10637-6_TAU_MOUSE	|generic|tr_Q8C5K4_Q8C5K4_MOUSE	|generic|tr_Q547J4_Q547J4_MOUSE	|generic|tr_B1AQW2_B1AQW2_MOUSE	|generic|sp_TAU_HUMAN_|
"""index: 11242, intensity: 2746.0, mobility: 1.001"""	0.66029	0.000909918	0.00124081	DTDGFNLEDALKETSSVKQR	generic|sp_Q8BIF0_C99L2_MOUSE	|generic|sp_Q8BIF0-2_C99L2_MOUSE|
"""index: 7129, intensity: 3648.0, mobility: 1.227"""	0.656094	0.000909918	0.00127287	AANAASTAATSAAQNAFKGNQM	generic|tr_Q3TD71_Q3TD71_MOUSE	|generic|tr_Q3TSA8_Q3TSA8_MOUSE	|generic|tr_Q3UY11_Q3UY11_MOUSE|
"""index: 9112, intensity: 6686.0, mobility: 0.893"""	0.655449	0.000909918	0.00127787	PGPTQTLSPNGENNNDIIQDNGTIIPFRKHTVR	generic|sp_Q8R001_MARE2_MOUSE	|generic|sp_Q8R001_MARE2_MOUSE	|generic|tr_E9Q1B7_E9Q1B7_MOUSE__chr18_1_23853664_23853702_ENSMUST00000155708	|generic|tr_E9Q1B7_E9Q1B7_MOUSE__chr18_1_23853664_23853702_ENSMUST00000155708|
"""index: 3131, intensity: 3534.0, mobility: 0.905"""	0.654997	0.000909918	0.00128139	VNELLTPQGPR	generic|tr_Q8CAD1_Q8CAD1_MOUSE__chrX_1_20851679_20851816_ENSMUST00000136451__II_836925|
"""index: 8133, intensity: 4927.0, mobility: 0.984"""	0.651368	0.000909918	0.00130997	ESSFSLSGSQIDDHVPKRASARIL	generic|sp_Q9EQF6_DPYL5_MOUSE__chr5_1_30791522_30791638_ENSMUST00000198503__II_944569|
"""index: 2672, intensity: 2879.0, mobility: 1.314"""	0.65074	0.000909918	0.00131498	AGPQAAEPSTPSGPESGPTPASAEQNE	generic|sp_P28667_MRP_MOUSE|
"""index: 1833, intensity: 27635.0, mobility: 0.821"""	0.650599	0.000909918	0.00131611	TLPTKETIEQEKRSEIS	generic|tr_A6H6H4_A6H6H4_MOUSE|
"""index: 5712, intensity: 42888.0, mobility: 0.962"""	0.65023	0.000909918	0.00131907	ADEVSASLAKQGL	generic|II_1128081_TX=10090	|generic|II_1128079_TX=10090	|generic|tr_A0A0A0MQC7_A0A0A0MQC7_MOUSE	|generic|tr_A2A5Y6_A2A5Y6_MOUSE	|generic|sp_P10637_TAU_MOUSE	|generic|sp_P10637-2_TAU_MOUSE	|generic|sp_P10637-4_TAU_MOUSE	|generic|tr_Q3UH19_Q3UH19_MOUSE	|generic|sp_P10637-6_TAU_MOUSE	|generic|tr_Q8C5K4_Q8C5K4_MOUSE	|generic|tr_Q547J4_Q547J4_MOUSE	|generic|tr_B1AQW2_B1AQW2_MOUSE	|generic|sp_TAU_HUMAN_|
"""index: 11630, intensity: 2999.0, mobility: 1.142"""	0.650035	0.000909918	0.00132063	SAMIGGFAGRIGASNMGPVG	generic|sp_Q8C854_MYEF2_MOUSE__II_1000715	|generic|sp_Q8C854-3_MYEF2_MOUSE__II_1000715	|generic|tr_A7UQY4_A7UQY4_MOUSE__II_1000715	|generic|tr_G8JL68_G8JL68_MOUSE__II_1000715|
"""index: 11813, intensity: 6451.0, mobility: 1.088"""	0.647493	0.000909918	0.0013412	AAAPMIGYPMPTGYSQ	generic|tr_Q921Y3_Q921Y3_MOUSE__chr11_-1_106781850_106782137_ENSMUST00000133426__II_1125049	|generic|tr_Q9CSD9_Q9CSD9_MOUSE__chr11_-1_106783954_106783992_ENSMUST00000133426__II_1125049	|generic|tr_Q3V0Z8_Q3V0Z8_MOUSE__chr11_-1_106784876_106784983_ENSMUST00000133426__II_1125049	|generic|tr_A1L333_A1L333_MOUSE__chr11_-1_106784876_106784983_ENSMUST00000133426__II_1125049	|generic|tr_Q3UXW3_Q3UXW3_MOUSE__chr11_-1_106784876_106784983_ENSMUST00000133426__II_1125049	|generic|tr_Q5U222_Q5U222_MOUSE__chr11_-1_106784876_106784983_ENSMUST00000133426__II_1125049	|generic|tr_Q8BTS0_Q8BTS0_MOUSE__chr11_-1_106784876_106784983_ENSMUST00000133426__II_1125049|
"""index: 10724, intensity: 3321.0, mobility: 0.915"""	0.64749	0.000909918	0.00134122	HQNPAGPVAIAPELESKESVL	generic|tr_Q5SSP3_Q5SSP3_MOUSE	|generic|tr_Q3US35_Q3US35_MOUSE	|generic|tr_Q9ESU8_Q9ESU8_MOUSE	|generic|tr_Q8BXT5_Q8BXT5_MOUSE	|generic|sp_O35874_SATT_MOUSE|
"""index: 7002, intensity: 3878.0, mobility: 0.874"""	0.646717	0.000909918	0.00134753	GSNKGASQAGMTGYGMPRQIM	generic|tr_Q9D6K2_Q9D6K2_MOUSE	|generic|sp_Q9R1Q8_TAGL3_MOUSE|
"""index: 9084, intensity: 18233.0, mobility: 0.919"""	0.64617	0.000909918	0.00135203	MGTNRGASQAGMTGYGMPRQIL	generic|sp_Q9WVA4_TAGL2_MOUSE|
"""index: 4276, intensity: 2750.0, mobility: 1.124"""	0.64435	0.000909918	0.00136707	SVGSSASSTQPLLVHEDA	generic|tr_Q3ULJ6_Q3ULJ6_MOUSE__chr5_1_75654426_75654545_ENSMUST00000202167	|generic|sp_P05532_KIT_MOUSE__chr5_1_75654426_75654545_ENSMUST00000202167	|generic|sp_P05532-2_KIT_MOUSE__chr5_1_75654426_75654545_ENSMUST00000202167	|generic|sp_P05532-3_KIT_MOUSE__chr5_1_75654426_75654545_ENSMUST00000202167|
"""index: 858, intensity: 3273.0, mobility: 0.993"""	0.643348	0.000909918	0.00137542	ADSHPSYHTDGFN	generic|sp_P60904_DNJC5_MOUSE__chr2_1_181546445_181546492_ENSMUST00000116365|
"""index: 854, intensity: 15964.0, mobility: 0.963"""	0.64302	0.000909918	0.00137817	SLSGAQIDDNNPR	generic|tr_Q3TXY0_Q3TXY0_MOUSE__chr5_1_37273379_37273519_ENSMUST00000202377	|generic|tr_Q6P1J1_Q6P1J1_MOUSE__chr5_1_37273379_37273519_ENSMUST00000202377	|generic|sp_P97427_DPYL1_MOUSE__chr5_1_37273379_37273519_ENSMUST00000202377	|generic|tr_Q3TY94_Q3TY94_MOUSE__chr5_1_37273379_37273519_ENSMUST00000202377|
"""index: 7651, intensity: 3736.0, mobility: 0.927"""	0.642083	0.000909918	0.00138604	LHPYNTFAAGFNSTGLPHSHSTTRV	generic|tr_A0A5S9EES2_A0A5S9EES2_MOUSE	|generic|tr_A2AGI2_A2AGI2_MOUSE	|generic|tr_B2RWZ9_B2RWZ9_MOUSE	|generic|tr_Q69ZI4_Q69ZI4_MOUSE	|generic|tr_A0A5S9EER5_A0A5S9EER5_MOUSE	|generic|tr_A2AGI3_A2AGI3_MOUSE	|generic|sp_Q8BYM5_NLGN3_MOUSE|
"""index: 2784, intensity: 4380.0, mobility: 0.888"""	0.641881	0.000909918	0.00138774	VPITPTLNRE	generic|sp_CAS2_BOVIN_|
"""index: 6930, intensity: 2524.0, mobility: 0.801"""	0.641334	0.000909918	0.00139236	SAKEQIKWSLLR	generic|tr_Q542M2_Q542M2_MOUSE__chr15_1_103296555_103296614_ENSMUST00000229549	|generic|chr15_1_103297755_103298740_ENSMUST00000100162|
"""index: 1745, intensity: 5568.0, mobility: 0.972"""	0.640855	0.000909918	0.00139642	IPVGSLKNEDTPN	generic|sp_Q03517_SCG2_MOUSE	|generic|tr_Q4W8U9_Q4W8U9_MOUSE|
"""index: 9913, intensity: 18973.0, mobility: 1.076"""	0.640621	0.000909918	0.0013984	AVPVMIPAQSKDGSIV	generic|sp_P97792_CXAR_MOUSE__chr16_1_78334866_78334964_ENSMUST00000231251|
"""index: 7190, intensity: 2750.0, mobility: 1.185"""	0.639439	0.000909918	0.00140849	NAPVTEYMSQNANFQNPR	generic|tr_A0A0G2JGJ4_A0A0G2JGJ4_MOUSE__II_933118	|generic|sp_Q6P5F7_TTYH3_MOUSE__chr5_-1_140634755_140634850_ENSMUST00000198704|
"""index: 6957, intensity: 3169.0, mobility: 0.876"""	0.638553	0.000909918	0.00141609	GSNKGASQAGMTGYGMPRQIM	generic|tr_Q9D6K2_Q9D6K2_MOUSE	|generic|sp_Q9R1Q8_TAGL3_MOUSE|
"""index: 10665, intensity: 40384.0, mobility: 0.740"""	0.635319	0.000909918	0.00144421	LPGPLQDMFKK	generic|sp_P63040_CPLX1_MOUSE	|generic|sp_P84086_CPLX2_MOUSE|
"""index: 1593, intensity: 14665.0, mobility: 0.846"""	0.634832	0.000909918	0.00144849	NPLPSKETIEQEKQAGES	generic|sp_P20065_TYB4_MOUSE__chrX_-1_167207501_167208325_ENSMUST00000112175	|generic|tr_Q6ZWX2_Q6ZWX2_MOUSE__chrX_-1_167207501_167208325_ENSMUST00000112175|
"""index: 796, intensity: 4424.0, mobility: 0.970"""	0.634576	0.000909918	0.00145075	ADSHPSYHTDGFN	generic|sp_P60904_DNJC5_MOUSE__chr2_1_181546445_181546492_ENSMUST00000116365|
"""index: 3696, intensity: 3126.0, mobility: 0.901"""	0.634427	0.000909918	0.00145206	AEPPPPEPPRI	generic|sp_Q8BIF0_C99L2_MOUSE	|generic|sp_Q8BIF0-2_C99L2_MOUSE	|generic|tr_I7HJQ8_I7HJQ8_MOUSE	|generic|tr_A2AP74_A2AP74_MOUSE|
"""index: 9019, intensity: 20938.0, mobility: 0.972"""	0.632691	0.000909918	0.00146746	TLADEVSASLAKQ	generic|II_1128081_TX=10090	|generic|II_1128079_TX=10090	|generic|tr_A0A0A0MQC7_A0A0A0MQC7_MOUSE	|generic|tr_A2A5Y6_A2A5Y6_MOUSE	|generic|sp_P10637_TAU_MOUSE	|generic|sp_P10637-2_TAU_MOUSE	|generic|sp_P10637-3_TAU_MOUSE	|generic|sp_P10637-4_TAU_MOUSE	|generic|tr_Q3UH19_Q3UH19_MOUSE	|generic|sp_P10637-6_TAU_MOUSE	|generic|tr_Q8C5K4_Q8C5K4_MOUSE	|generic|tr_Q547J4_Q547J4_MOUSE	|generic|tr_B1AQW2_B1AQW2_MOUSE	|generic|sp_TAU_HUMAN_|
"""index: 1281, intensity: 7332.0, mobility: 0.858"""	0.632631	0.000909918	0.001468	IAQDNEPEKPVADSETKM	generic|tr_Q543U3_Q543U3_MOUSE__chr15_-1_8636132_8636311_ENSMUST00000125997__II_1092018	|generic|tr_Q8C3T7_Q8C3T7_MOUSE__chr15_-1_8636132_8636311_ENSMUST00000125997	|generic|tr_Q8C7W8_Q8C7W8_MOUSE__chr15_-1_8636132_8636311_ENSMUST00000125997|
"""index: 10374, intensity: 3811.0, mobility: 0.855"""	0.631908	0.000909918	0.00147447	TISPLDLAKLNQVARQQSH	generic|sp_P60335_PCBP1_MOUSE|
"""index: 4246, intensity: 4524.0, mobility: 1.007"""	0.62818	0.000909918	0.00150826	LSRAQPAPKPEPSFSEYASVQVQRK	generic|sp_P97797_SHPS1_MOUSE	|generic|sp_P97797-2_SHPS1_MOUSE	|generic|sp_P97797-3_SHPS1_MOUSE	|generic|sp_P97797-4_SHPS1_MOUSE	|generic|tr_Q2M4I8_Q2M4I8_MOUSE	|generic|tr_E0CX65_E0CX65_MOUSE|
"""index: 8772, intensity: 3155.0, mobility: 1.256"""	0.627538	0.000909918	0.00151416	VYPGPAQSGTYLVAGSAQMTH	generic|sp_P70297_STAM1_MOUSE__chr2_1_14102418_14102489_ENSMUST00000193636__II_1014500	|generic|IP_1121610_TX=10090	|generic|tr_Q3UGN9_Q3UGN9_MOUSE__chr2_1_14102418_14102489_ENSMUST00000193636	|generic|tr_Q3UMC8_Q3UMC8_MOUSE__chr2_1_14102418_14102489_ENSMUST00000193636	|generic|tr_Q3TPR2_Q3TPR2_MOUSE__chr2_1_14141735_14141881_ENSMUST00000193636|
"""index: 13873, intensity: 3977.0, mobility: 0.945"""	0.627348	0.000909918	0.00151591	EVLNENLLRF	generic|sp_CAS1_BOVIN_|
"""index: 8231, intensity: 3583.0, mobility: 0.983"""	0.625429	0.000909918	0.00153369	ESSFSLSGSQIDDHVPKRASARIL	generic|sp_Q9EQF6_DPYL5_MOUSE__chr5_1_30791522_30791638_ENSMUST00000198503__II_944569|
"""index: 1552, intensity: 3406.0, mobility: 0.890"""	0.623213	0.000909918	0.0015545	SPGFSDSTSAAKETAAAHQASS	generic|sp_P14873_MAP1B_MOUSE	|generic|tr_B2RQQ5_B2RQQ5_MOUSE|
"""index: 387, intensity: 5170.0, mobility: 0.932"""	0.623134	0.000909918	0.00155524	GGGGGGGLGSGGSIRSS	generic|sp_K1C9_HUMAN_|
"""index: 3470, intensity: 3936.0, mobility: 0.929"""	0.622222	0.000909918	0.00156388	AVPLTPESRGLA	generic|sp_Q8C7W7_DCR1B_MOUSE__chr3_-1_103802968_103803081_ENSMUST00000198752__II_980882	|generic|sp_Q8C7W7-2_DCR1B_MOUSE__chr3_-1_103802968_103803081_ENSMUST00000198752__II_980882|
"""index: 17668, intensity: 6832.0, mobility: 1.163"""	0.621765	0.000909918	0.00156823	YQEPVLGPVRGPFPIIV	generic|sp_CASB_BOVIN_|
"""index: 8345, intensity: 3203.0, mobility: 1.324"""	0.620917	0.000909918	0.00157634	SDNSGTTLFGKPEPMSSAEATPTA	generic|sp_Q3UNH4_GRIN1_MOUSE|
"""index: 5603, intensity: 33269.0, mobility: 0.951"""	0.618171	0.000909918	0.00160287	SDIPNPIGSENSE	generic|sp_CAS1_BOVIN_|
"""index: 13018, intensity: 3366.0, mobility: 1.139"""	0.617317	0.000909918	0.00161121	LSAASAPLVETSTPLRL	generic|sp_Q9QXV0_PCS1N_MOUSE|
"""index: 1849, intensity: 3079.0, mobility: 1.195"""	0.615586	0.000909918	0.00162825	AEPSTPSGPESGPTPASAEQNE	generic|sp_P28667_MRP_MOUSE|
"""index: 1530, intensity: 2534.0, mobility: 0.826"""	0.614541	0.000909918	0.00163863	AGFNSTGLPHSHSTTRV	generic|tr_A0A5S9EES2_A0A5S9EES2_MOUSE	|generic|tr_A2AGI2_A2AGI2_MOUSE	|generic|tr_B2RWZ9_B2RWZ9_MOUSE	|generic|tr_Q69ZI4_Q69ZI4_MOUSE	|generic|tr_A0A5S9EER5_A0A5S9EER5_MOUSE	|generic|tr_A2AGI3_A2AGI3_MOUSE	|generic|sp_Q8BYM5_NLGN3_MOUSE|
"""index: 17103, intensity: 5399.0, mobility: 1.124"""	0.614439	0.000909918	0.00163965	LATLADEVSASLAKQGL	generic|II_1128081_TX=10090	|generic|II_1128079_TX=10090	|generic|tr_A0A0A0MQC7_A0A0A0MQC7_MOUSE	|generic|tr_A2A5Y6_A2A5Y6_MOUSE	|generic|sp_P10637_TAU_MOUSE	|generic|sp_P10637-2_TAU_MOUSE	|generic|sp_P10637-4_TAU_MOUSE	|generic|tr_Q3UH19_Q3UH19_MOUSE	|generic|sp_P10637-6_TAU_MOUSE	|generic|tr_Q8C5K4_Q8C5K4_MOUSE	|generic|tr_Q547J4_Q547J4_MOUSE	|generic|tr_B1AQW2_B1AQW2_MOUSE	|generic|sp_TAU_HUMAN_|
"""index: 371, intensity: 11828.0, mobility: 0.773"""	0.614017	0.000909918	0.00164385	QIDDHVPKRASA	generic|sp_Q9EQF6_DPYL5_MOUSE__chr5_1_30791522_30791638_ENSMUST00000198503__II_944569|
"""index: 8076, intensity: 4275.0, mobility: 0.852"""	0.613112	0.000909918	0.00165292	APVPMPDLKNVRSKIGSTENLK	generic|tr_A0A0A0MQC7_A0A0A0MQC7_MOUSE	|generic|tr_A2A5Y6_A2A5Y6_MOUSE	|generic|sp_P10637_TAU_MOUSE	|generic|sp_P10637-2_TAU_MOUSE	|generic|sp_P10637-3_TAU_MOUSE	|generic|sp_P10637-4_TAU_MOUSE	|generic|tr_Q3UH19_Q3UH19_MOUSE	|generic|sp_P10637-6_TAU_MOUSE	|generic|tr_Q547J4_Q547J4_MOUSE	|generic|tr_B1AQW2_B1AQW2_MOUSE|
"""index: 10545, intensity: 3487.0, mobility: 0.942"""	0.612412	0.000909918	0.00165998	LPGPLQDMFKK	generic|sp_P63040_CPLX1_MOUSE	|generic|sp_P84086_CPLX2_MOUSE|
"""index: 8553, intensity: 18640.0, mobility: 0.977"""	0.611958	0.000909918	0.00166456	AEDVTAALAKQGL	generic|sp_P20357_MTAP2_MOUSE__chr1_1_66438885_66439007_ENSMUST00000172486	|generic|tr_Q80ZL4_Q80ZL4_MOUSE__chr1_1_66438885_66439007_ENSMUST00000172486	|generic|tr_Q3TLQ0_Q3TLQ0_MOUSE__chr1_1_66438885_66439007_ENSMUST00000172486	|generic|tr_Q80X35_Q80X35_MOUSE__chr1_1_66438885_66439007_ENSMUST00000172486	|generic|tr_B2KGT5_B2KGT5_MOUSE__chr1_1_66438885_66439007_ENSMUST00000172486	|generic|tr_A0A668KLC6_A0A668KLC6_MOUSE__chr1_1_66438885_66439007_ENSMUST00000172486|
"""index: 7023, intensity: 3477.0, mobility: 0.919"""	0.611212	0.000909918	0.00167213	MGSNKGASQAGMTGYGMPRQIM	generic|tr_Q9D6K2_Q9D6K2_MOUSE	|generic|sp_Q9R1Q8_TAGL3_MOUSE|
"""index: 7907, intensity: 27366.0, mobility: 0.916"""	0.610706	0.000909918	0.00167727	AYGFRDPGPQL	generic|sp_P26339_CMGA_MOUSE	|generic|tr_Q3UN28_Q3UN28_MOUSE|
"""index: 1148, intensity: 4644.0, mobility: 0.924"""	0.608736	0.000909918	0.00169748	LAGTRESVDSAKPRVY	generic|sp_P35455_NEU2_MOUSE|
"""index: 4119, intensity: 3672.0, mobility: 0.827"""	0.606152	0.000909918	0.00172435	ATPASAQTAAKREIYL	generic|tr_Q2TJI9_Q2TJI9_MOUSE__chr18_-1_38189545_38189796_ENSMUST00000160721__II_1060469	|generic|tr_F7BJK1_F7BJK1_MOUSE__chr18_-1_38189545_38189796_ENSMUST00000160721__II_1060474	|generic|tr_Q2TJI7_Q2TJI7_MOUSE|
"""index: 9972, intensity: 21707.0, mobility: 1.063"""	0.603893	0.000909918	0.00174819	AVPVMIPAQSKDGSIV	generic|sp_P97792_CXAR_MOUSE__chr16_1_78334866_78334964_ENSMUST00000231251|
"""index: 12692, intensity: 4542.0, mobility: 0.824"""	0.603778	0.000909918	0.00174941	YLPGPLQDMFKK	generic|sp_P63040_CPLX1_MOUSE	|generic|sp_P84086_CPLX2_MOUSE|
"""index: 8615, intensity: 2988.0, mobility: 1.162"""	0.603065	0.000909918	0.00175701	DVAAVGDGLPEGATANGMKTM	generic|sp_Q3UHH2-2_S22AN_MOUSE__chr13_-1_34221899_34221982_ENSMUST00000145038__II_1107661	|generic|tr_F7BP73_F7BP73_MOUSE__chr13_-1_34298989_34299135_ENSMUST00000145038__II_1107661	|generic|sp_Q3UHH2_S22AN_MOUSE__chr13_-1_34298989_34299135_ENSMUST00000145038__II_1107650|
"""index: 3897, intensity: 4292.0, mobility: 0.983"""	0.602869	0.000909918	0.0017591	SPQLEDEAKELQ	generic|tr_Q3UXY8_Q3UXY8_MOUSE	|generic|sp_P22005_PENK_MOUSE|
"""index: 8669, intensity: 15536.0, mobility: 0.984"""	0.601102	0.000909918	0.00177809	LADEVSASLAKQGL	generic|II_1128081_TX=10090	|generic|II_1128079_TX=10090	|generic|tr_A0A0A0MQC7_A0A0A0MQC7_MOUSE	|generic|tr_A2A5Y6_A2A5Y6_MOUSE	|generic|sp_P10637_TAU_MOUSE	|generic|sp_P10637-2_TAU_MOUSE	|generic|sp_P10637-4_TAU_MOUSE	|generic|tr_Q3UH19_Q3UH19_MOUSE	|generic|sp_P10637-6_TAU_MOUSE	|generic|tr_Q8C5K4_Q8C5K4_MOUSE	|generic|tr_Q547J4_Q547J4_MOUSE	|generic|tr_B1AQW2_B1AQW2_MOUSE	|generic|sp_TAU_HUMAN_|
"""index: 1052, intensity: 2880.0, mobility: 0.864"""	0.600591	0.000909918	0.00178362	NAPPEPVPPPR	generic|sp_Q0VGU4_VGF_MOUSE|
"""index: 11560, intensity: 2571.0, mobility: 1.099"""	0.599417	0.000909918	0.00179639	MEPSSLPQEIIANAK	generic|tr_E9QK20_E9QK20_MOUSE__chr1_-1_154483513_154483623_ENSMUST00000188965__II_1041223	|generic|tr_A0A087WS83_A0A087WS83_MOUSE__chr1_-1_154483513_154483623_ENSMUST00000188965__II_1041173	|generic|tr_B2RWX7_B2RWX7_MOUSE__chr1_-1_154483513_154483623_ENSMUST00000188965__II_1041173	|generic|sp_Q61290_CAC1E_MOUSE__chr1_-1_154483513_154483623_ENSMUST00000188965__II_1041173	|generic|tr_A0A1D5RLU3_A0A1D5RLU3_MOUSE__chr1_-1_154483513_154483623_ENSMUST00000188965|
"""index: 1938, intensity: 29316.0, mobility: 0.801"""	0.597774	0.000909918	0.00181443	TLPTKETIEQEKRSEIS	generic|tr_A6H6H4_A6H6H4_MOUSE|
"""index: 10629, intensity: 11149.0, mobility: 0.958"""	0.596042	0.000909918	0.00183363	QEPVLGPVRGPF	generic|sp_CASB_BOVIN_|
"""index: 1686, intensity: 19674.0, mobility: 0.924"""	0.595861	0.000909918	0.00183564	TLPTKETIEQEKRSEIS	generic|tr_A6H6H4_A6H6H4_MOUSE|
"""index: 2847, intensity: 17418.0, mobility: 0.888"""	0.595376	0.000909918	0.00184106	EVSASLAKQGL	generic|II_1128081_TX=10090	|generic|II_1128079_TX=10090	|generic|tr_A0A0A0MQC7_A0A0A0MQC7_MOUSE	|generic|tr_A2A5Y6_A2A5Y6_MOUSE	|generic|sp_P10637_TAU_MOUSE	|generic|sp_P10637-2_TAU_MOUSE	|generic|sp_P10637-4_TAU_MOUSE	|generic|tr_Q3UH19_Q3UH19_MOUSE	|generic|sp_P10637-6_TAU_MOUSE	|generic|tr_Q8C5K4_Q8C5K4_MOUSE	|generic|tr_Q547J4_Q547J4_MOUSE	|generic|tr_B1AQW2_B1AQW2_MOUSE	|generic|sp_TAU_HUMAN_|
"""index: 3988, intensity: 6944.0, mobility: 0.880"""	0.59489	0.000909918	0.00184651	AEPPPPEPPRI	generic|sp_Q8BIF0_C99L2_MOUSE	|generic|sp_Q8BIF0-2_C99L2_MOUSE	|generic|tr_I7HJQ8_I7HJQ8_MOUSE	|generic|tr_A2AP74_A2AP74_MOUSE|
"""index: 3471, intensity: 5055.0, mobility: 0.879"""	0.593339	0.000909918	0.001864	MKETIMNQEKLAKLQ	generic|II_1106078_TX=10090	|generic|IP_970468_TX=10090	|generic|sp_Q64152_BTF3_MOUSE	|generic|sp_Q64152-2_BTF3_MOUSE|
"""index: 12060, intensity: 3428.0, mobility: 1.077"""	0.589537	0.000909918	0.00190757	AAAPMIGYPMPTGYSQ	generic|tr_Q921Y3_Q921Y3_MOUSE__chr11_-1_106781850_106782137_ENSMUST00000133426__II_1125049	|generic|tr_Q9CSD9_Q9CSD9_MOUSE__chr11_-1_106783954_106783992_ENSMUST00000133426__II_1125049	|generic|tr_Q3V0Z8_Q3V0Z8_MOUSE__chr11_-1_106784876_106784983_ENSMUST00000133426__II_1125049	|generic|tr_A1L333_A1L333_MOUSE__chr11_-1_106784876_106784983_ENSMUST00000133426__II_1125049	|generic|tr_Q3UXW3_Q3UXW3_MOUSE__chr11_-1_106784876_106784983_ENSMUST00000133426__II_1125049	|generic|tr_Q5U222_Q5U222_MOUSE__chr11_-1_106784876_106784983_ENSMUST00000133426__II_1125049	|generic|tr_Q8BTS0_Q8BTS0_MOUSE__chr11_-1_106784876_106784983_ENSMUST00000133426__II_1125049|
"""index: 7616, intensity: 3697.0, mobility: 1.208"""	0.587923	0.000909918	0.00192638	SSLGSMSPSNMEGYSKTQY	generic|tr_Q3TV22_Q3TV22_MOUSE__chr16_1_78334866_78334964_ENSMUST00000231251	|generic|sp_P97792_CXAR_MOUSE__chr16_1_78334866_78334964_ENSMUST00000231251	|generic|sp_P97792-2_CXAR_MOUSE__chr16_1_78334866_78334964_ENSMUST00000231251|
"""index: 4993, intensity: 22345.0, mobility: 0.945"""	0.58759	0.000909918	0.00193028	SVNELLTPQGPR	generic|tr_Q8CAD1_Q8CAD1_MOUSE__chrX_1_20851679_20851816_ENSMUST00000136451__II_836925|
"""index: 8912, intensity: 19886.0, mobility: 1.034"""	0.58746	0.000909918	0.0019318	PGPTQTLSPNGENNNDIIQDNGTIIPFRKHTVR	generic|sp_Q8R001_MARE2_MOUSE	|generic|sp_Q8R001_MARE2_MOUSE	|generic|tr_E9Q1B7_E9Q1B7_MOUSE__chr18_1_23853664_23853702_ENSMUST00000155708	|generic|tr_E9Q1B7_E9Q1B7_MOUSE__chr18_1_23853664_23853702_ENSMUST00000155708|
"""index: 3502, intensity: 4215.0, mobility: 0.911"""	0.587127	0.000909918	0.00193571	AVPITPTLNRE	generic|sp_CAS2_BOVIN_|
"""index: 10132, intensity: 5018.0, mobility: 0.963"""	0.586	0.000909918	0.00194902	GMTGYGMPRQIL	generic|sp_Q9WVA4_TAGL2_MOUSE|
"""index: 6273, intensity: 3458.0, mobility: 1.206"""	0.585847	0.000909918	0.00195083	GSQQPPQPQQAYSQKALL	generic|sp_P70297_STAM1_MOUSE__chr2_1_14102418_14102489_ENSMUST00000193636__II_1014500	|generic|IP_1121602_TX=10090	|generic|tr_Q3UMC8_Q3UMC8_MOUSE__chr2_1_14102418_14102489_ENSMUST00000193636	|generic|tr_Q9CU37_Q9CU37_MOUSE	|generic|tr_Q3TPR2_Q3TPR2_MOUSE__chr2_1_14141735_14141881_ENSMUST00000193636|
"""index: 11548, intensity: 3494.0, mobility: 1.072"""	0.5856	0.000909918	0.00195377	TAPEEELAALQLGPTH	generic|tr_A0A5S9EES2_A0A5S9EES2_MOUSE	|generic|tr_A2AGI2_A2AGI2_MOUSE	|generic|tr_B2RWZ9_B2RWZ9_MOUSE	|generic|tr_Q69ZI4_Q69ZI4_MOUSE	|generic|tr_A0A5S9EER5_A0A5S9EER5_MOUSE	|generic|tr_A2AGI3_A2AGI3_MOUSE	|generic|sp_Q8BYM5_NLGN3_MOUSE|
"""index: 4259, intensity: 3120.0, mobility: 1.016"""	0.585501	0.000909918	0.00195493	TQSAEPPPPEPPRI	generic|sp_Q8BIF0_C99L2_MOUSE	|generic|sp_Q8BIF0-2_C99L2_MOUSE	|generic|tr_I7HJQ8_I7HJQ8_MOUSE	|generic|tr_A2AP74_A2AP74_MOUSE|
"""index: 1548, intensity: 4463.0, mobility: 0.893"""	0.585467	0.000909918	0.00195534	TQEKNPLPSKETIEQEKQAGES	generic|sp_P20065_TYB4_MOUSE__chrX_-1_167207501_167208325_ENSMUST00000112175	|generic|tr_Q6ZWX2_Q6ZWX2_MOUSE__chrX_-1_167207501_167208325_ENSMUST00000112175|
"""index: 11996, intensity: 3389.0, mobility: 1.145"""	0.584346	0.000909918	0.00196871	MGAVPVMIPAQSKDGSIV	generic|sp_P97792_CXAR_MOUSE__chr16_1_78334866_78334964_ENSMUST00000231251|
"""index: 4263, intensity: 4806.0, mobility: 1.013"""	0.584153	0.000909918	0.00197102	TQSAEPPPPEPPRI	generic|sp_Q8BIF0_C99L2_MOUSE	|generic|sp_Q8BIF0-2_C99L2_MOUSE	|generic|tr_I7HJQ8_I7HJQ8_MOUSE	|generic|tr_A2AP74_A2AP74_MOUSE|
"""index: 9771, intensity: 13200.0, mobility: 1.109"""	0.579676	0.000909918	0.00202539	AEPYDDIVGETVEKTE	generic|tr_Q78TF3_Q78TF3_MOUSE__chr9_1_109978869_110002753_ENSMUST00000169851	|generic|sp_P27546_MAP4_MOUSE	|generic|sp_P27546-2_MAP4_MOUSE	|generic|sp_P27546-3_MAP4_MOUSE|
"""index: 2046, intensity: 6477.0, mobility: 0.901"""	0.579474	0.000909918	0.00202787	TLPTKETIEQEKRSEIS	generic|tr_A6H6H4_A6H6H4_MOUSE|
"""index: 8497, intensity: 4597.0, mobility: 0.975"""	0.57562	0.000909918	0.00207592	AEDVTAALAKQGL	generic|sp_P20357_MTAP2_MOUSE__chr1_1_66438885_66439007_ENSMUST00000172486	|generic|tr_Q80ZL4_Q80ZL4_MOUSE__chr1_1_66438885_66439007_ENSMUST00000172486	|generic|tr_Q3TLQ0_Q3TLQ0_MOUSE__chr1_1_66438885_66439007_ENSMUST00000172486	|generic|tr_Q80X35_Q80X35_MOUSE__chr1_1_66438885_66439007_ENSMUST00000172486	|generic|tr_B2KGT5_B2KGT5_MOUSE__chr1_1_66438885_66439007_ENSMUST00000172486	|generic|tr_A0A668KLC6_A0A668KLC6_MOUSE__chr1_1_66438885_66439007_ENSMUST00000172486|
"""index: 1767, intensity: 16496.0, mobility: 0.890"""	0.574046	0.000909918	0.00209587	TLPTKETIEQEKRSEIS	generic|tr_A6H6H4_A6H6H4_MOUSE|
"""index: 1119, intensity: 12971.0, mobility: 0.957"""	0.573615	0.000909918	0.00210137	SEPPESEAKPAPTEVKTVPNDATQTKENESKA	generic|tr_A0A0A6YY91_A0A0A6YY91_MOUSE__II_850562	|generic|sp_P13595_NCAM1_MOUSE	|generic|sp_P13595-2_NCAM1_MOUSE	|generic|tr_E9QB01_E9QB01_MOUSE	|generic|tr_A0A0A6YY47_A0A0A6YY47_MOUSE|
"""index: 8722, intensity: 17722.0, mobility: 0.972"""	0.570488	0.000909918	0.00214168	TLADEVSASLAKQ	generic|II_1128081_TX=10090	|generic|II_1128079_TX=10090	|generic|tr_A0A0A0MQC7_A0A0A0MQC7_MOUSE	|generic|tr_A2A5Y6_A2A5Y6_MOUSE	|generic|sp_P10637_TAU_MOUSE	|generic|sp_P10637-2_TAU_MOUSE	|generic|sp_P10637-3_TAU_MOUSE	|generic|sp_P10637-4_TAU_MOUSE	|generic|tr_Q3UH19_Q3UH19_MOUSE	|generic|sp_P10637-6_TAU_MOUSE	|generic|tr_Q8C5K4_Q8C5K4_MOUSE	|generic|tr_Q547J4_Q547J4_MOUSE	|generic|tr_B1AQW2_B1AQW2_MOUSE	|generic|sp_TAU_HUMAN_|
"""index: 5806, intensity: 2996.0, mobility: 1.172"""	0.568457	0.000909918	0.00216827	GSQQPPQPQQAYSQKALL	generic|sp_P70297_STAM1_MOUSE__chr2_1_14102418_14102489_ENSMUST00000193636__II_1014500	|generic|IP_1121602_TX=10090	|generic|tr_Q3UMC8_Q3UMC8_MOUSE__chr2_1_14102418_14102489_ENSMUST00000193636	|generic|tr_Q9CU37_Q9CU37_MOUSE	|generic|tr_Q3TPR2_Q3TPR2_MOUSE__chr2_1_14141735_14141881_ENSMUST00000193636|
"""index: 1603, intensity: 2716.0, mobility: 0.921"""	0.56783	0.000909918	0.00217655	TETQEKNPLPSKETIEQEKQAGES	generic|sp_P20065_TYB4_MOUSE__chrX_-1_167207501_167208325_ENSMUST00000112175	|generic|tr_Q6ZWX2_Q6ZWX2_MOUSE__chrX_-1_167207501_167208325_ENSMUST00000112175|
"""index: 8067, intensity: 3536.0, mobility: 1.006"""	0.567739	0.000909918	0.00217776	AQMEEKPVPAAPVPSPVAPAPVPSRRNPPGGKSSLVLG	generic|sp_P97825_JUPI1_MOUSE__II_1124041|
"""index: 3995, intensity: 49847.0, mobility: 0.924"""	0.566808	0.000909918	0.00219011	AEPPPPEPPRI	generic|sp_Q8BIF0_C99L2_MOUSE	|generic|sp_Q8BIF0-2_C99L2_MOUSE	|generic|tr_I7HJQ8_I7HJQ8_MOUSE	|generic|tr_A2AP74_A2AP74_MOUSE|
"""index: 6912, intensity: 4530.0, mobility: 1.010"""	0.563868	0.000909918	0.00222959	QVANPNSAIFGGARP	generic|tr_Q80U88_Q80U88_MOUSE__chr5_-1_134625358_134625459_ENSMUST00000202289__II_929730	|generic|tr_Q3V244_Q3V244_MOUSE__chr5_-1_134625358_134625459_ENSMUST00000202289__II_929730	|generic|tr_Q3TG58_Q3TG58_MOUSE__chr5_-1_134625358_134625459_ENSMUST00000202289__II_929730	|generic|tr_Q564E5_Q564E5_MOUSE__chr5_-1_134625358_134625459_ENSMUST00000202289__II_929730|
"""index: 12680, intensity: 2546.0, mobility: 1.028"""	0.562733	0.000909918	0.00224503	YQEPVLGPVRGPFP	generic|sp_CASB_BOVIN_|
"""index: 11124, intensity: 16417.0, mobility: 0.935"""	0.561583	0.000909918	0.00226077	TDGFNLEDALK	generic|sp_Q8BIF0_C99L2_MOUSE	|generic|sp_Q8BIF0-2_C99L2_MOUSE	|generic|tr_I7HJQ8_I7HJQ8_MOUSE|
"""index: 4516, intensity: 3300.0, mobility: 0.866"""	0.561495	0.000909918	0.00226197	EPPPPEPPRI	generic|sp_Q8BIF0_C99L2_MOUSE	|generic|sp_Q8BIF0-2_C99L2_MOUSE	|generic|tr_I7HJQ8_I7HJQ8_MOUSE	|generic|tr_A2AP74_A2AP74_MOUSE|
"""index: 408, intensity: 2915.0, mobility: 0.864"""	0.561229	0.000909918	0.00226564	SSSPGGAYVTR	generic|tr_A2AKJ2_A2AKJ2_MOUSE__II_1014558	|generic|tr_A0A0A6YWC8_A0A0A6YWC8_MOUSE__chr2_1_13574750_13574998_ENSMUST00000155605__II_1014555	|generic|tr_Q3V2S4_Q3V2S4_MOUSE__chr2_1_13574750_13574998_ENSMUST00000155605__II_1014555	|generic|tr_Q3UAX1_Q3UAX1_MOUSE__chr2_1_13574750_13574998_ENSMUST00000155605__II_1014555	|generic|tr_Q3TFD9_Q3TFD9_MOUSE__chr2_1_13574750_13574998_ENSMUST00000155605__II_1014555	|generic|tr_Q5FWJ3_Q5FWJ3_MOUSE__chr2_1_13574750_13574998_ENSMUST00000155605__II_1014555	|generic|tr_A4IF59_A4IF59_MOUSE__chr2_1_13574750_13574998_ENSMUST00000155605__II_1014555	|generic|tr_Q3TWV0_Q3TWV0_MOUSE__chr2_1_13574750_13574998_ENSMUST00000155605__II_1014555	|generic|tr_Q3U6S1_Q3U6S1_MOUSE__chr2_1_13582473_13582514_ENSMUST00000193675|
"""index: 1875, intensity: 3241.0, mobility: 0.889"""	0.56113	0.000909918	0.002267	QPPPPPYYPPEDKKTQ	generic|tr_Q3TRG5_Q3TRG5_MOUSE__II_1123726	|generic|sp_P97765_WBP2_MOUSE__II_1123728	|generic|sp_P97765-2_WBP2_MOUSE__II_1123726	|generic|chr11_-1_116079543_116079920_ENSMUST00000074628|
"""index: 335, intensity: 2633.0, mobility: 0.790"""	0.560756	0.000909918	0.00227216	SQIDDHVPKRAS	generic|sp_Q9EQF6_DPYL5_MOUSE__chr5_1_30791522_30791638_ENSMUST00000198503__II_944569|
"""index: 8807, intensity: 2870.0, mobility: 0.846"""	0.560495	0.000909918	0.00227577	IVQDGPPQSPPNIYYKV	generic|tr_Q543Q7_Q543Q7_MOUSE|
"""index: 1085, intensity: 3290.0, mobility: 0.868"""	0.560257	0.000909918	0.00227905	KNPLPSKETIEQEKQAGES	generic|sp_P20065_TYB4_MOUSE__chrX_-1_167207501_167208325_ENSMUST00000112175	|generic|tr_Q6ZWX2_Q6ZWX2_MOUSE__chrX_-1_167207501_167208325_ENSMUST00000112175|
"""index: 7804, intensity: 5223.0, mobility: 0.909"""	0.560145	0.000909918	0.00228061	QSGFSLSGAQIDDNIPRRTTQ	generic|sp_O08553_DPYL2_MOUSE|
"""index: 2052, intensity: 2733.0, mobility: 1.056"""	0.558666	0.000909918	0.00230119	GFAQDSQAKVSQLK	generic|sp_Q5HZI2_C2C4C_MOUSE|
"""index: 11954, intensity: 4940.0, mobility: 0.994"""	0.557871	0.000909918	0.00231234	YQEPVLGPVRGPF	generic|sp_CASB_BOVIN_|
"""index: 7391, intensity: 16832.0, mobility: 0.909"""	0.55723	0.000909918	0.00232136	MGSNKGASQAGMTGYGMPRQIM	generic|tr_Q9D6K2_Q9D6K2_MOUSE	|generic|sp_Q9R1Q8_TAGL3_MOUSE|
"""index: 8899, intensity: 15946.0, mobility: 0.988"""	0.556739	0.000909918	0.00232831	LADEVSASLAKQGL	generic|II_1128081_TX=10090	|generic|II_1128079_TX=10090	|generic|tr_A0A0A0MQC7_A0A0A0MQC7_MOUSE	|generic|tr_A2A5Y6_A2A5Y6_MOUSE	|generic|sp_P10637_TAU_MOUSE	|generic|sp_P10637-2_TAU_MOUSE	|generic|sp_P10637-4_TAU_MOUSE	|generic|tr_Q3UH19_Q3UH19_MOUSE	|generic|sp_P10637-6_TAU_MOUSE	|generic|tr_Q8C5K4_Q8C5K4_MOUSE	|generic|tr_Q547J4_Q547J4_MOUSE	|generic|tr_B1AQW2_B1AQW2_MOUSE	|generic|sp_TAU_HUMAN_|
"""index: 11208, intensity: 3911.0, mobility: 1.038"""	0.556021	0.000909918	0.00233848	AASAPLVETSTPLRL	generic|sp_Q9QXV0_PCS1N_MOUSE|
"""index: 3415, intensity: 3108.0, mobility: 1.070"""	0.554058	0.000909918	0.00236655	STAATSAAQNAFKGNQM	generic|tr_Q3TD71_Q3TD71_MOUSE	|generic|tr_Q3TSA8_Q3TSA8_MOUSE	|generic|tr_Q3UY11_Q3UY11_MOUSE|
"""index: 2255, intensity: 11185.0, mobility: 0.998"""	0.55269	0.000909918	0.00238629	AVPYPQRDMPIQ	generic|sp_CASB_BOVIN_|
"""index: 9734, intensity: 3196.0, mobility: 0.882"""	0.552484	0.000909918	0.00238928	APFPEVFGKE	generic|sp_CAS1_BOVIN_|
"""index: 7684, intensity: 4259.0, mobility: 1.038"""	0.551019	0.000909918	0.00241065	AEPYDDIVGETVEK	generic|tr_Q78TF3_Q78TF3_MOUSE__chr9_1_109978869_110002753_ENSMUST00000169851	|generic|sp_P27546_MAP4_MOUSE	|generic|sp_P27546-2_MAP4_MOUSE	|generic|sp_P27546-3_MAP4_MOUSE|
"""index: 6842, intensity: 3022.0, mobility: 1.161"""	0.550825	0.000909918	0.00241349	QSGFSLSGTQVDEGVRSAS	generic|tr_Q3TAS8_Q3TAS8_MOUSE__chr18_-1_43324332_43324412_ENSMUST00000237707	|generic|tr_E9PWE8_E9PWE8_MOUSE__chr18_-1_43324332_43324412_ENSMUST00000237707	|generic|sp_Q62188_DPYL3_MOUSE__chr18_-1_43324332_43324412_ENSMUST00000237707	|generic|tr_Q3TT92_Q3TT92_MOUSE__chr18_-1_43324332_43324412_ENSMUST00000237707|
"""index: 3448, intensity: 4050.0, mobility: 1.172"""	0.550113	0.000909918	0.00242395	AYPTQPGQGYSQQSSQPYG	generic|tr_Q91VQ2_Q91VQ2_MOUSE__II_878670	|generic|tr_Q3UK30_Q3UK30_MOUSE__II_878670	|generic|tr_Q8CFQ9_Q8CFQ9_MOUSE__II_878670	|generic|tr_Q564D0_Q564D0_MOUSE__II_878670|
"""index: 6558, intensity: 3734.0, mobility: 0.889"""	0.550081	0.000909918	0.00242442	TGYGMPRQIM	generic|tr_Q9D6K2_Q9D6K2_MOUSE	|generic|sp_Q9R1Q8_TAGL3_MOUSE|
"""index: 7263, intensity: 21120.0, mobility: 1.036"""	0.547339	0.000909918	0.00246515	VFQELGKLTGPSNQ	generic|sp_Q03517_SCG2_MOUSE	|generic|tr_Q4W8U9_Q4W8U9_MOUSE|
"""index: 3815, intensity: 6107.0, mobility: 0.919"""	0.547025	0.000909918	0.00246986	AEPPPPEPPRI	generic|sp_Q8BIF0_C99L2_MOUSE	|generic|sp_Q8BIF0-2_C99L2_MOUSE	|generic|tr_I7HJQ8_I7HJQ8_MOUSE	|generic|tr_A2AP74_A2AP74_MOUSE|
"""index: 2152, intensity: 2821.0, mobility: 0.841"""	0.545998	0.000909918	0.00248532	SQIDDHVPKRASARILAPPGGRSSG	generic|sp_Q9EQF6_DPYL5_MOUSE__chr5_1_30791522_30791638_ENSMUST00000198503__II_944569|
"""index: 439, intensity: 5636.0, mobility: 0.799"""	0.543668	0.000909918	0.00252075	SQIDDHVPKRASA	generic|sp_Q9EQF6_DPYL5_MOUSE__chr5_1_30791522_30791638_ENSMUST00000198503__II_944569|
"""index: 804, intensity: 2732.0, mobility: 1.079"""	0.542909	0.000909918	0.00253241	GSQQPPQPQQAYSQKA	generic|sp_P70297_STAM1_MOUSE__chr2_1_14102418_14102489_ENSMUST00000193636__II_1014500	|generic|IP_1121602_TX=10090	|generic|tr_Q3UMC8_Q3UMC8_MOUSE__chr2_1_14102418_14102489_ENSMUST00000193636	|generic|tr_Q9CU37_Q9CU37_MOUSE	|generic|tr_Q3TPR2_Q3TPR2_MOUSE__chr2_1_14141735_14141881_ENSMUST00000193636|
"""index: 3842, intensity: 4715.0, mobility: 1.074"""	0.540225	0.000909918	0.00257404	AKAPAPAAPAAAEPQAEAPAAAASSEQSVAVKE	generic|sp_Q91XV3_BASP1_MOUSE|
"""index: 10428, intensity: 11371.0, mobility: 1.031"""	0.540145	0.000909918	0.00257528	EHPGAPPQPPAPLQPALAPPSRAVAIE	generic|sp_Q7TSJ2_MAP6_MOUSE__chr7_1_99336781_99337002_ENSMUST00000122101__II_884487	|generic|sp_Q7TSJ2-2_MAP6_MOUSE__chr7_1_99269285_99269317_ENSMUST00000208978__II_884487	|generic|tr_D3Z6W1_D3Z6W1_MOUSE__chr7_1_99269285_99269317_ENSMUST00000208978__II_884487|
"""index: 1649, intensity: 3969.0, mobility: 0.922"""	0.539877	0.000909918	0.00257948	TLPTKETIEQEKRSEIS	generic|tr_A6H6H4_A6H6H4_MOUSE|
"""index: 1562, intensity: 2805.0, mobility: 0.846"""	0.539425	0.000909918	0.00258658	AQIDDNIPR	generic|sp_O08553_DPYL2_MOUSE|
"""index: 2769, intensity: 3452.0, mobility: 0.835"""	0.538166	0.000909918	0.00260644	SKQETQSAEPPPPEPPRI	generic|sp_Q8BIF0_C99L2_MOUSE	|generic|sp_Q8BIF0-2_C99L2_MOUSE	|generic|tr_I7HJQ8_I7HJQ8_MOUSE	|generic|tr_A2AP74_A2AP74_MOUSE|
"""index: 6120, intensity: 3183.0, mobility: 1.216"""	0.537361	0.000909918	0.00261922	SESEDYSPSSSETVRSPNSPF	generic|tr_Q9JLM6_Q9JLM6_MOUSE__chr3_1_55533624_55533734_ENSMUST00000199702__II_984463	|generic|tr_A3KN70_A3KN70_MOUSE__chr3_1_55533624_55533734_ENSMUST00000199702__II_984463	|generic|tr_A0A0G2JE54_A0A0G2JE54_MOUSE__chr3_1_55533624_55533734_ENSMUST00000199702__II_984463	|generic|tr_A0A0G2JGQ6_A0A0G2JGQ6_MOUSE__chr3_1_55533624_55533734_ENSMUST00000199702__II_984463	|generic|tr_Q8CHG1_Q8CHG1_MOUSE__chr3_1_55533624_55533734_ENSMUST00000199702__II_984463	|generic|sp_Q9JLM8_DCLK1_MOUSE__chr3_1_55533624_55533734_ENSMUST00000199702	|generic|tr_Q8CCN4_Q8CCN4_MOUSE__chr3_1_55533624_55533734_ENSMUST00000199702|
"""index: 2226, intensity: 11476.0, mobility: 0.839"""	0.535392	0.000909918	0.00265073	SQIDDHVPKRASARILAPPGGRSSG	generic|sp_Q9EQF6_DPYL5_MOUSE__chr5_1_30791522_30791638_ENSMUST00000198503__II_944569|
"""index: 733, intensity: 2676.0, mobility: 0.942"""	0.535102	0.000909918	0.00265541	TVVGTYHGSQDQPHQVPGNH	generic|tr_F6YP03_F6YP03_MOUSE__II_1004805	|generic|II_1004795_TX=10090	|generic|tr_Q3TTW8_Q3TTW8_MOUSE__chr2_-1_103775412_103775516_ENSMUST00000137390	|generic|tr_Q3TEY4_Q3TEY4_MOUSE__chr2_-1_103775412_103775516_ENSMUST00000137390	|generic|tr_A1L0T9_A1L0T9_MOUSE__chr2_-1_103775412_103775516_ENSMUST00000137390	|generic|sp_Q60865_CAPR1_MOUSE__chr2_-1_103775412_103775516_ENSMUST00000137390|
"""index: 8376, intensity: 3914.0, mobility: 1.325"""	0.53468	0.000909918	0.00266223	SDNSGTTLFGKPEPMSSAEATPTA	generic|sp_Q3UNH4_GRIN1_MOUSE|
"""index: 3474, intensity: 3294.0, mobility: 1.037"""	0.534666	0.000909918	0.00266246	SETIPTDKTVTYKHMDPPPAPMQDRSPSPRHPDVS	generic|sp_P14873_MAP1B_MOUSE	|generic|tr_B2RQQ5_B2RQQ5_MOUSE	|generic|tr_Q3UF78_Q3UF78_MOUSE|
"""index: 10521, intensity: 4726.0, mobility: 0.947"""	0.533073	0.000909918	0.00268835	QEPVLGPVRGPF	generic|sp_CASB_BOVIN_|
"""index: 8740, intensity: 3819.0, mobility: 1.169"""	0.532976	0.000909918	0.00268993	IVQDGPPQSPPNIYYKV	generic|tr_Q543Q7_Q543Q7_MOUSE|
"""index: 4369, intensity: 2887.0, mobility: 0.732"""	0.530785	0.000909918	0.00272597	LPGPLQDMFKK	generic|sp_P63040_CPLX1_MOUSE	|generic|sp_P84086_CPLX2_MOUSE|
"""index: 2059, intensity: 3605.0, mobility: 0.935"""	0.53012	0.000909918	0.00273701	LPEDDEPPARPP	generic|sp_Q99P72_RTN4_MOUSE	|generic|sp_Q99P72-4_RTN4_MOUSE	|generic|sp_Q99P72-5_RTN4_MOUSE	|generic|tr_Q8K3G7_Q8K3G7_MOUSE|
"""index: 6088, intensity: 44050.0, mobility: 1.012"""	0.529839	0.000909918	0.00274168	IVAPPGGRANITSLG	generic|sp_O08553_DPYL2_MOUSE|
"""index: 4384, intensity: 3903.0, mobility: 0.935"""	0.529723	0.000909918	0.00274362	QVANPNSAIFGGARPREEVVQKEQE	generic|tr_Q80U88_Q80U88_MOUSE__chr5_-1_134625358_134625459_ENSMUST00000202289__II_929730	|generic|tr_Q3V244_Q3V244_MOUSE__chr5_-1_134625358_134625459_ENSMUST00000202289__II_929730	|generic|tr_Q3TG58_Q3TG58_MOUSE__chr5_-1_134625358_134625459_ENSMUST00000202289__II_929730	|generic|tr_Q564E5_Q564E5_MOUSE__chr5_-1_134625358_134625459_ENSMUST00000202289__II_929730|
"""index: 2704, intensity: 3510.0, mobility: 0.852"""	0.528983	0.000909918	0.00275598	DQVKRNAVPITPTLNRE	generic|sp_CAS2_BOVIN_|
"""index: 10534, intensity: 2520.0, mobility: 0.897"""	0.526036	0.000909918	0.00280576	EPVLGPVRGPF	generic|sp_CASB_BOVIN_|
"""index: 2758, intensity: 3044.0, mobility: 0.959"""	0.525875	0.000909918	0.00280852	LADEVSASLAKQG	generic|II_1128081_TX=10090	|generic|II_1128079_TX=10090	|generic|tr_A0A0A0MQC7_A0A0A0MQC7_MOUSE	|generic|tr_A2A5Y6_A2A5Y6_MOUSE	|generic|sp_P10637_TAU_MOUSE	|generic|sp_P10637-2_TAU_MOUSE	|generic|sp_P10637-3_TAU_MOUSE	|generic|sp_P10637-4_TAU_MOUSE	|generic|tr_Q3UH19_Q3UH19_MOUSE	|generic|sp_P10637-6_TAU_MOUSE	|generic|tr_Q8C5K4_Q8C5K4_MOUSE	|generic|tr_Q547J4_Q547J4_MOUSE	|generic|tr_B1AQW2_B1AQW2_MOUSE	|generic|sp_TAU_HUMAN_|
"""index: 11919, intensity: 3334.0, mobility: 1.156"""	0.525264	0.000909918	0.00281895	SGPVPGTAINGTLPLSHM	generic|tr_Q3V2B6_Q3V2B6_MOUSE	|generic|tr_Q60I23_Q60I23_MOUSE	|generic|tr_Q3UES8_Q3UES8_MOUSE|
"""index: 4582, intensity: 2864.0, mobility: 1.210"""	0.524698	0.000909918	0.00282867	GAAQGAMNQPQTQYSATPNY	generic|sp_Q9JKD3_SCAM5_MOUSE__chr9_-1_57443670_57443780_ENSMUST00000215208__II_3456302|
"""index: 1193, intensity: 2822.0, mobility: 0.956"""	0.523118	0.000909918	0.00285594	SISNPPGSNLRTT	generic|tr_Q6SLK2_Q6SLK2_MOUSE__chr8_-1_70386333_70387567_ENSMUST00000076615__II_912506	|generic|tr_Q7TPR2_Q7TPR2_MOUSE__chr6_-1_119926370_119926648_ENSMUST00000159903__II_912506	|generic|sp_P83741_WNK1_MOUSE__chr8_-1_70386333_70387567_ENSMUST00000076615__II_912506	|generic|sp_P83741-2_WNK1_MOUSE__chr8_-1_70386333_70387567_ENSMUST00000076615__II_912506	|generic|sp_P83741-3_WNK1_MOUSE__chr8_-1_70386333_70387567_ENSMUST00000076615__II_912506	|generic|sp_P83741-4_WNK1_MOUSE__chr8_-1_70386333_70387567_ENSMUST00000076615__II_912506	|generic|sp_P83741-5_WNK1_MOUSE__chr8_-1_70386333_70387567_ENSMUST00000076615__II_912506|
"""index: 4277, intensity: 4574.0, mobility: 1.007"""	0.522534	0.000909918	0.00286609	LSRAQPAPKPEPSFSEYASVQVQRK	generic|sp_P97797_SHPS1_MOUSE	|generic|sp_P97797-2_SHPS1_MOUSE	|generic|sp_P97797-3_SHPS1_MOUSE	|generic|sp_P97797-4_SHPS1_MOUSE	|generic|tr_Q2M4I8_Q2M4I8_MOUSE	|generic|tr_E0CX65_E0CX65_MOUSE|
"""index: 4124, intensity: 4783.0, mobility: 1.025"""	0.522527	0.000909918	0.00286622	LVQLAGTRESVDSAKPRVY	generic|sp_P35455_NEU2_MOUSE|
"""index: 8477, intensity: 2987.0, mobility: 1.109"""	0.521192	0.000909918	0.00288956	SLSAASAPLVETSTPLR	generic|sp_Q9QXV0_PCS1N_MOUSE|
"""index: 2609, intensity: 3764.0, mobility: 0.885"""	0.520308	0.000909918	0.00290511	TDTEDKGEFLSEGGGVR	generic|sp_E9PV24_FIBA_MOUSE	|generic|sp_E9PV24-2_FIBA_MOUSE|
"""index: 8393, intensity: 5372.0, mobility: 1.036"""	0.520284	0.000909918	0.00290553	APPGRPDVFPPPLSSEHNGQVAEDAVSRPKDDGVPEVRAA	generic|tr_A0A087WQ93_A0A087WQ93_MOUSE	|generic|sp_Q0VGU4_VGF_MOUSE|
"""index: 9592, intensity: 2831.0, mobility: 0.954"""	0.517782	0.000909918	0.00295003	SLTLTDVENLH	generic|sp_CASB_BOVIN_|
"""index: 9921, intensity: 3086.0, mobility: 1.070"""	0.517414	0.000909918	0.00295662	FSLSGAQIDDNIPR	generic|sp_O08553_DPYL2_MOUSE|
"""index: 3872, intensity: 2941.0, mobility: 0.977"""	0.517334	0.000909918	0.00295807	SPQLEDEAKELQ	generic|tr_Q3UXY8_Q3UXY8_MOUSE	|generic|sp_P22005_PENK_MOUSE|
"""index: 593, intensity: 2958.0, mobility: 0.943"""	0.516837	0.000909918	0.00296702	LSGAQIDDNNPR	generic|tr_Q3TXY0_Q3TXY0_MOUSE__chr5_1_37273379_37273519_ENSMUST00000202377	|generic|tr_Q6P1J1_Q6P1J1_MOUSE__chr5_1_37273379_37273519_ENSMUST00000202377	|generic|sp_P97427_DPYL1_MOUSE__chr5_1_37273379_37273519_ENSMUST00000202377	|generic|tr_Q3TY94_Q3TY94_MOUSE__chr5_1_37273379_37273519_ENSMUST00000202377|
"""index: 9312, intensity: 100904.0, mobility: 1.121"""	0.516052	0.000909918	0.00298119	TPIVIQPASATETTQLT	generic|tr_Q921J3_Q921J3_MOUSE__chr2_1_181549329_181549376_ENSMUST00000116365	|generic|sp_P60904_DNJC5_MOUSE__chr2_1_181546445_181546492_ENSMUST00000116365|
"""index: 2805, intensity: 3094.0, mobility: 0.963"""	0.514939	0.000909918	0.00300142	SVPEVAEVEPTTK	generic|sp_P20357_MTAP2_MOUSE__chr1_1_66438885_66439007_ENSMUST00000172486	|generic|tr_Q3URJ7_Q3URJ7_MOUSE	|generic|tr_A0A668KLC6_A0A668KLC6_MOUSE__chr1_1_66438885_66439007_ENSMUST00000172486|
"""index: 2884, intensity: 3180.0, mobility: 0.814"""	0.514578	0.000909918	0.003008	TKLTEEEKNRLNF	generic|sp_CAS2_BOVIN_|
"""index: 13954, intensity: 2757.0, mobility: 1.097"""	0.514418	0.000909918	0.00301094	LYQEPVLGPVRGPFP	generic|sp_CASB_BOVIN_|
"""index: 364, intensity: 3713.0, mobility: 0.779"""	0.51418	0.000909918	0.00301528	TKLTEEEKNRLN	generic|sp_CAS2_BOVIN_|
"""index: 7353, intensity: 22959.0, mobility: 1.151"""	0.514137	0.000909918	0.00301608	TGAVGSYIYDKDPEGTVQP	generic|tr_A0A0G2JF37_A0A0G2JF37_MOUSE__chr12_1_113144264_113145030_ENSMUST00000196015	|generic|tr_Q4FJU3_Q4FJU3_MOUSE__chr12_1_113144264_113145030_ENSMUST00000196015|
"""index: 7270, intensity: 3449.0, mobility: 1.150"""	0.512895	0.000909918	0.00303891	TGAVGSYIYDKDPEGTVQP	generic|tr_A0A0G2JF37_A0A0G2JF37_MOUSE__chr12_1_113144264_113145030_ENSMUST00000196015	|generic|tr_Q4FJU3_Q4FJU3_MOUSE__chr12_1_113144264_113145030_ENSMUST00000196015|
"""index: 8865, intensity: 4852.0, mobility: 1.016"""	0.510095	0.000909918	0.00309104	PGPTQTLSPNGENNNDIIQDNGTIIPFRKHTVR	generic|sp_Q8R001_MARE2_MOUSE	|generic|sp_Q8R001_MARE2_MOUSE	|generic|tr_E9Q1B7_E9Q1B7_MOUSE__chr18_1_23853664_23853702_ENSMUST00000155708	|generic|tr_E9Q1B7_E9Q1B7_MOUSE__chr18_1_23853664_23853702_ENSMUST00000155708|
"""index: 5900, intensity: 13943.0, mobility: 1.177"""	0.509756	0.000909918	0.00309742	GSQQPPQPQQAYSQKALL	generic|sp_P70297_STAM1_MOUSE__chr2_1_14102418_14102489_ENSMUST00000193636__II_1014500	|generic|IP_1121602_TX=10090	|generic|tr_Q3UMC8_Q3UMC8_MOUSE__chr2_1_14102418_14102489_ENSMUST00000193636	|generic|tr_Q9CU37_Q9CU37_MOUSE	|generic|tr_Q3TPR2_Q3TPR2_MOUSE__chr2_1_14141735_14141881_ENSMUST00000193636|
"""index: 11867, intensity: 3900.0, mobility: 1.098"""	0.508179	0.000909918	0.00312723	MGAVPVMIPAQSKDGSIV	generic|sp_P97792_CXAR_MOUSE__chr16_1_78334866_78334964_ENSMUST00000231251|
"""index: 1248, intensity: 11461.0, mobility: 0.819"""	0.508148	0.000909918	0.00312781	SRSGGGGGGGLGSGGSIRSSY	generic|sp_K1C9_HUMAN_|
"""index: 14719, intensity: 6805.0, mobility: 0.921"""	0.508128	0.000909918	0.00312818	QEPVLGPVRGPF	generic|sp_CASB_BOVIN_|
"""index: 12753, intensity: 31045.0, mobility: 0.957"""	0.506511	0.000909918	0.00315906	APNLSRMGAVPVMIPAQSKDGSIV	generic|sp_P97792_CXAR_MOUSE__chr16_1_78334866_78334964_ENSMUST00000231251|
"""index: 635, intensity: 3315.0, mobility: 0.964"""	0.503718	0.000909918	0.00321312	QETEEEPHVRVA	generic|sp_Q8BGK5_S35F1_MOUSE|
"""index: 7984, intensity: 3415.0, mobility: 0.959"""	0.503315	0.000909918	0.00322099	AGALPALAQGAERV	generic|sp_Q9QZ26_KCNE5_MOUSE|
"""index: 3813, intensity: 6041.0, mobility: 1.115"""	0.502096	0.000909918	0.00324491	AKAPAPAAPAAAEPQAEAPAAAASSEQSVAVKE	generic|sp_Q91XV3_BASP1_MOUSE|
"""index: 8868, intensity: 3069.0, mobility: 1.027"""	0.499797	0.000909918	0.00329054	QAGMTGYGMPRQIM	generic|tr_Q9D6K2_Q9D6K2_MOUSE	|generic|sp_Q9R1Q8_TAGL3_MOUSE|
"""index: 6612, intensity: 2928.0, mobility: 0.809"""	0.497996	0.000909918	0.00332673	DEETVRKAMEAVAAQGKVKK	generic|tr_Q6NWV5_Q6NWV5_MOUSE	|generic|sp_Q9DBJ1_PGAM1_MOUSE|
"""index: 8875, intensity: 3757.0, mobility: 0.948"""	0.497846	0.000909918	0.00332977	PGPTQTLSPNGENNNDIIQDNGTIIPFRKHTVR	generic|sp_Q8R001_MARE2_MOUSE	|generic|sp_Q8R001_MARE2_MOUSE	|generic|tr_E9Q1B7_E9Q1B7_MOUSE__chr18_1_23853664_23853702_ENSMUST00000155708	|generic|tr_E9Q1B7_E9Q1B7_MOUSE__chr18_1_23853664_23853702_ENSMUST00000155708|
"""index: 2078, intensity: 28441.0, mobility: 0.921"""	0.496491	0.000909918	0.00335729	TLPTKETIEQEKRSEIS	generic|tr_A6H6H4_A6H6H4_MOUSE|
"""index: 6579, intensity: 2595.0, mobility: 1.065"""	0.495509	0.000909918	0.00337737	DINSSASLNREGLLN	generic|sp_Q80TS3_AGRL3_MOUSE__chr5_1_81794785_81795063_ENSMUST00000120128__II_943824	|generic|sp_Q80TS3-4_AGRL3_MOUSE__chr5_1_81794785_81795063_ENSMUST00000120128__II_943824	|generic|sp_Q80TS3-5_AGRL3_MOUSE__chr5_1_81794785_81795063_ENSMUST00000120128__II_943857	|generic|tr_D3Z634_D3Z634_MOUSE__chr5_1_81794785_81795063_ENSMUST00000120128__II_943857	|generic|tr_F6WMY5_F6WMY5_MOUSE__chr5_1_81794785_81795063_ENSMUST00000120128__II_943857|
"""index: 11700, intensity: 2662.0, mobility: 1.140"""	0.495071	0.000909918	0.00338637	SGTPIKIEDPNQFVPLN	generic|sp_Q9QYB5_ADDG_MOUSE	|generic|sp_Q9QYB5-2_ADDG_MOUSE	|generic|tr_A0A494B9K4_A0A494B9K4_MOUSE	|generic|tr_Q8BM29_Q8BM29_MOUSE	|generic|tr_Q9JLE2_Q9JLE2_MOUSE	|generic|tr_Q05C56_Q05C56_MOUSE	|generic|tr_Q05DT0_Q05DT0_MOUSE|
"""index: 8921, intensity: 4512.0, mobility: 0.988"""	0.493883	0.000909918	0.00341087	TLADEVSASLAKQG	generic|II_1128081_TX=10090	|generic|II_1128079_TX=10090	|generic|tr_A0A0A0MQC7_A0A0A0MQC7_MOUSE	|generic|tr_A2A5Y6_A2A5Y6_MOUSE	|generic|sp_P10637_TAU_MOUSE	|generic|sp_P10637-2_TAU_MOUSE	|generic|sp_P10637-3_TAU_MOUSE	|generic|sp_P10637-4_TAU_MOUSE	|generic|tr_Q3UH19_Q3UH19_MOUSE	|generic|sp_P10637-6_TAU_MOUSE	|generic|tr_Q8C5K4_Q8C5K4_MOUSE	|generic|tr_Q547J4_Q547J4_MOUSE	|generic|tr_B1AQW2_B1AQW2_MOUSE	|generic|sp_TAU_HUMAN_|
"""index: 8483, intensity: 4654.0, mobility: 0.814"""	0.492375	0.000909918	0.00344225	VAPFPEVFGKEK	generic|sp_CAS1_BOVIN_|
"""index: 4836, intensity: 97591.0, mobility: 1.007"""	0.492327	0.000909918	0.00344326	IVAPPGGRSNITSLG	generic|tr_Q3TXY0_Q3TXY0_MOUSE__chr5_1_37273379_37273519_ENSMUST00000202377	|generic|tr_Q6P1J1_Q6P1J1_MOUSE__chr5_1_37273379_37273519_ENSMUST00000202377	|generic|sp_P97427_DPYL1_MOUSE__chr5_1_37273379_37273519_ENSMUST00000202377	|generic|tr_Q3TY94_Q3TY94_MOUSE__chr5_1_37273379_37273519_ENSMUST00000202377|
"""index: 6156, intensity: 3385.0, mobility: 0.863"""	0.491265	0.000909918	0.00346553	TAPVPMPDLK	generic|tr_A0A0A0MQC7_A0A0A0MQC7_MOUSE	|generic|tr_A2A5Y6_A2A5Y6_MOUSE	|generic|sp_P10637_TAU_MOUSE	|generic|sp_P10637-2_TAU_MOUSE	|generic|sp_P10637-3_TAU_MOUSE	|generic|sp_P10637-4_TAU_MOUSE	|generic|tr_Q3UH19_Q3UH19_MOUSE	|generic|sp_P10637-6_TAU_MOUSE	|generic|tr_Q547J4_Q547J4_MOUSE	|generic|tr_B1AQW2_B1AQW2_MOUSE	|generic|sp_TAU_HUMAN_|
"""index: 11273, intensity: 5422.0, mobility: 0.909"""	0.490901	0.000909918	0.0034732	LSRMGAVPVMIPAQSKDGSIV	generic|sp_P97792_CXAR_MOUSE__chr16_1_78334866_78334964_ENSMUST00000231251|
"""index: 13733, intensity: 3562.0, mobility: 1.190"""	0.490195	0.000909918	0.00348814	ALRGAALGPPVSLPAPLTE	generic|sp_Q6P6N5_SPRE3_MOUSE	|generic|tr_A0A0R4J0K0_A0A0R4J0K0_MOUSE|
"""index: 11914, intensity: 2581.0, mobility: 1.099"""	0.49018	0.000909918	0.00348844	AAAAPMIGYPMPTGYSQ	generic|tr_Q921Y3_Q921Y3_MOUSE__chr11_-1_106781850_106782137_ENSMUST00000133426__II_1125049	|generic|tr_Q9CSD9_Q9CSD9_MOUSE__chr11_-1_106783954_106783992_ENSMUST00000133426__II_1125049	|generic|tr_Q3V0Z8_Q3V0Z8_MOUSE__chr11_-1_106784876_106784983_ENSMUST00000133426__II_1125049	|generic|tr_A1L333_A1L333_MOUSE__chr11_-1_106784876_106784983_ENSMUST00000133426__II_1125049	|generic|tr_Q3UXW3_Q3UXW3_MOUSE__chr11_-1_106784876_106784983_ENSMUST00000133426__II_1125049	|generic|tr_Q5U222_Q5U222_MOUSE__chr11_-1_106784876_106784983_ENSMUST00000133426__II_1125049	|generic|tr_Q8BTS0_Q8BTS0_MOUSE__chr11_-1_106784876_106784983_ENSMUST00000133426__II_1125049|
"""index: 9688, intensity: 3570.0, mobility: 0.893"""	0.489538	0.000909918	0.00350208	FSDIPNPIGSE	generic|sp_CAS1_BOVIN_|
"""index: 6996, intensity: 4772.0, mobility: 0.834"""	0.489503	0.000909918	0.00350282	KGASQAGMTGYGMPRQIM	generic|tr_Q9D6K2_Q9D6K2_MOUSE	|generic|sp_Q9R1Q8_TAGL3_MOUSE|
"""index: 4975, intensity: 3722.0, mobility: 0.974"""	0.488902	0.000909918	0.00351563	GPPLDAYSIQGQH	generic|sp_P60335_PCBP1_MOUSE|
"""index: 758, intensity: 5094.0, mobility: 0.811"""	0.488858	0.000909918	0.00351656	EDVPSERY	generic|sp_CAS1_BOVIN_|
"""index: 4933, intensity: 3632.0, mobility: 0.958"""	0.488775	0.000909918	0.00351833	QKPSQDVPPPITAAAGGPPHPQLK	generic|sp_O88935-1_SYN1_MOUSE__chr6_1_115261704_115261733_ENSMUST00000203768|
"""index: 9385, intensity: 2820.0, mobility: 0.951"""	0.488735	0.000909918	0.00351919	SVPAAVFGSLKED	generic|sp_Q9DCD2_SYF1_MOUSE__chr8_-1_3610541_3610666_ENSMUST00000163038__II_868415	|generic|tr_Q3UKP5_Q3UKP5_MOUSE__chr8_-1_3610541_3610666_ENSMUST00000163038|
"""index: 9713, intensity: 2894.0, mobility: 0.888"""	0.486728	0.000909918	0.00356235	APFPEVFGKE	generic|sp_CAS1_BOVIN_|
"""index: 10397, intensity: 2595.0, mobility: 1.244"""	0.485874	0.000909918	0.00358086	NTEDDLPVYLARPGSAAQTP	generic|tr_Q6P1J1_Q6P1J1_MOUSE__chr5_1_37273379_37273519_ENSMUST00000202377	|generic|tr_Q71H75_Q71H75_MOUSE	|generic|tr_Q3TY94_Q3TY94_MOUSE__chr5_1_37273379_37273519_ENSMUST00000202377|
"""index: 5307, intensity: 3778.0, mobility: 0.787"""	0.485867	0.000909918	0.00358101	GNMINLETKNTRL	generic|tr_E9PYQ9_E9PYQ9_MOUSE__chr16_-1_36754438_36754539_ENSMUST00000165380__II_1076067	|generic|sp_Q9ES07_S15A2_MOUSE__chr16_-1_36754438_36754539_ENSMUST00000165380__II_1076067	|generic|tr_Q9JM03_Q9JM03_MOUSE__chr16_-1_36754438_36754539_ENSMUST00000165380__II_1076067	|generic|tr_E9QMN8_E9QMN8_MOUSE__chr16_-1_36754438_36754539_ENSMUST00000165380__II_1076067|
"""index: 1585, intensity: 2820.0, mobility: 0.874"""	0.484151	0.000909918	0.00361853	SNTIGSAPPLR	generic|tr_E9QK20_E9QK20_MOUSE__chr1_-1_154483513_154483623_ENSMUST00000188965__II_1041223	|generic|tr_A0A087WS83_A0A087WS83_MOUSE__chr1_-1_154483513_154483623_ENSMUST00000188965__II_1041173	|generic|tr_B2RWX7_B2RWX7_MOUSE__chr1_-1_154483513_154483623_ENSMUST00000188965__II_1041173	|generic|sp_Q61290_CAC1E_MOUSE__chr1_-1_154483513_154483623_ENSMUST00000188965__II_1041173	|generic|tr_A0A1D5RLU3_A0A1D5RLU3_MOUSE__chr1_-1_154483513_154483623_ENSMUST00000188965|
"""index: 12681, intensity: 6691.0, mobility: 0.966"""	0.484094	0.000909918	0.00361977	APNLSRMGAVPVMIPAQSKDGSIV	generic|sp_P97792_CXAR_MOUSE__chr16_1_78334866_78334964_ENSMUST00000231251|
"""index: 5760, intensity: 61302.0, mobility: 0.995"""	0.48396	0.000909918	0.00362273	TPIVIQPASATETT	generic|tr_Q921J3_Q921J3_MOUSE__chr2_1_181549329_181549376_ENSMUST00000116365	|generic|sp_P60904_DNJC5_MOUSE__chr2_1_181546445_181546492_ENSMUST00000116365|
"""index: 6826, intensity: 2827.0, mobility: 1.247"""	0.483364	0.000909918	0.00363586	ESSFSLSGSQIDDHVPK	generic|sp_Q9EQF6_DPYL5_MOUSE__chr5_1_30791522_30791638_ENSMUST00000198503__II_944569|
"""index: 5882, intensity: 6858.0, mobility: 1.175"""	0.482558	0.000909918	0.00365369	GSQQPPQPQQAYSQKALL	generic|sp_P70297_STAM1_MOUSE__chr2_1_14102418_14102489_ENSMUST00000193636__II_1014500	|generic|IP_1121602_TX=10090	|generic|tr_Q3UMC8_Q3UMC8_MOUSE__chr2_1_14102418_14102489_ENSMUST00000193636	|generic|tr_Q9CU37_Q9CU37_MOUSE	|generic|tr_Q3TPR2_Q3TPR2_MOUSE__chr2_1_14141735_14141881_ENSMUST00000193636|
"""index: 10276, intensity: 3646.0, mobility: 1.099"""	0.481158	0.000909918	0.00368488	GASQAGMTGYGMPRQIL	generic|sp_Q9WVA4_TAGL2_MOUSE|
"""index: 703, intensity: 2861.0, mobility: 0.770"""	0.480384	0.000909918	0.00370226	PGSSQEMERLAK	generic|sp_Q03517_SCG2_MOUSE	|generic|tr_Q4W8U9_Q4W8U9_MOUSE|
"""index: 1540, intensity: 3337.0, mobility: 0.869"""	0.480226	0.000909918	0.0037058	YLNQEQAEQGREHLA	generic|sp_Q03517_SCG2_MOUSE	|generic|tr_Q4W8U9_Q4W8U9_MOUSE|
"""index: 4362, intensity: 2514.0, mobility: 1.131"""	0.480132	0.000909918	0.00370791	SIQDLSGGSRQQEAPSNL	generic|tr_Q3TQI2_Q3TQI2_MOUSE__chrX_1_20851679_20851816_ENSMUST00000136451__II_836925	|generic|tr_Q8CAD1_Q8CAD1_MOUSE__chrX_1_20851679_20851816_ENSMUST00000136451__II_836925	|generic|tr_B1AUN8_B1AUN8_MOUSE__chrX_1_20851679_20851816_ENSMUST00000136451__II_836925	|generic|tr_E9Q0P8_E9Q0P8_MOUSE__chrX_1_20851679_20851816_ENSMUST00000136451__II_836925	|generic|sp_P04627_ARAF_MOUSE__chrX_1_20851679_20851816_ENSMUST00000136451__II_836944	|generic|tr_Q3UXR0_Q3UXR0_MOUSE__chrX_1_20851679_20851816_ENSMUST00000136451|
"""index: 4540, intensity: 4122.0, mobility: 0.829"""	0.478005	0.000909918	0.00375612	APVPMPDLKN	generic|tr_A0A0A0MQC7_A0A0A0MQC7_MOUSE	|generic|tr_A2A5Y6_A2A5Y6_MOUSE	|generic|sp_P10637_TAU_MOUSE	|generic|sp_P10637-2_TAU_MOUSE	|generic|sp_P10637-3_TAU_MOUSE	|generic|sp_P10637-4_TAU_MOUSE	|generic|tr_Q3UH19_Q3UH19_MOUSE	|generic|sp_P10637-6_TAU_MOUSE	|generic|tr_Q547J4_Q547J4_MOUSE	|generic|tr_B1AQW2_B1AQW2_MOUSE	|generic|sp_TAU_HUMAN_|
"""index: 4206, intensity: 11429.0, mobility: 0.852"""	0.47721	0.000909918	0.00377429	ATPASAQTAAKREIYL	generic|tr_Q2TJI9_Q2TJI9_MOUSE__chr18_-1_38189545_38189796_ENSMUST00000160721__II_1060469	|generic|tr_F7BJK1_F7BJK1_MOUSE__chr18_-1_38189545_38189796_ENSMUST00000160721__II_1060474	|generic|tr_Q2TJI7_Q2TJI7_MOUSE|
"""index: 9967, intensity: 91523.0, mobility: 1.077"""	0.476881	0.000909918	0.00378183	AVPVMIPAQSKDGSIV	generic|sp_P97792_CXAR_MOUSE__chr16_1_78334866_78334964_ENSMUST00000231251|
"""index: 12044, intensity: 3081.0, mobility: 1.097"""	0.476457	0.000909918	0.00379159	AAAAPMIGYPMPTGYSQ	generic|tr_Q921Y3_Q921Y3_MOUSE__chr11_-1_106781850_106782137_ENSMUST00000133426__II_1125049	|generic|tr_Q9CSD9_Q9CSD9_MOUSE__chr11_-1_106783954_106783992_ENSMUST00000133426__II_1125049	|generic|tr_Q3V0Z8_Q3V0Z8_MOUSE__chr11_-1_106784876_106784983_ENSMUST00000133426__II_1125049	|generic|tr_A1L333_A1L333_MOUSE__chr11_-1_106784876_106784983_ENSMUST00000133426__II_1125049	|generic|tr_Q3UXW3_Q3UXW3_MOUSE__chr11_-1_106784876_106784983_ENSMUST00000133426__II_1125049	|generic|tr_Q5U222_Q5U222_MOUSE__chr11_-1_106784876_106784983_ENSMUST00000133426__II_1125049	|generic|tr_Q8BTS0_Q8BTS0_MOUSE__chr11_-1_106784876_106784983_ENSMUST00000133426__II_1125049|
"""index: 8895, intensity: 6521.0, mobility: 1.097"""	0.476202	0.000909918	0.00379747	AVAGGAGVGGDSHLALPALERDHLN	generic|sp_P0C192_LRC4B_MOUSE__chr16_1_91662218_91662247_ENSMUST00000117633|
"""index: 10508, intensity: 5078.0, mobility: 1.028"""	0.476174	0.000909918	0.00379812	EHPGAPPQPPAPLQPALAPPSRAVAIE	generic|sp_Q7TSJ2_MAP6_MOUSE__chr7_1_99336781_99337002_ENSMUST00000122101__II_884487	|generic|sp_Q7TSJ2-2_MAP6_MOUSE__chr7_1_99269285_99269317_ENSMUST00000208978__II_884487	|generic|tr_D3Z6W1_D3Z6W1_MOUSE__chr7_1_99269285_99269317_ENSMUST00000208978__II_884487|
"""index: 6107, intensity: 21626.0, mobility: 0.959"""	0.475496	0.000909918	0.00381378	ADEVSASLAKQGL	generic|II_1128081_TX=10090	|generic|II_1128079_TX=10090	|generic|tr_A0A0A0MQC7_A0A0A0MQC7_MOUSE	|generic|tr_A2A5Y6_A2A5Y6_MOUSE	|generic|sp_P10637_TAU_MOUSE	|generic|sp_P10637-2_TAU_MOUSE	|generic|sp_P10637-4_TAU_MOUSE	|generic|tr_Q3UH19_Q3UH19_MOUSE	|generic|sp_P10637-6_TAU_MOUSE	|generic|tr_Q8C5K4_Q8C5K4_MOUSE	|generic|tr_Q547J4_Q547J4_MOUSE	|generic|tr_B1AQW2_B1AQW2_MOUSE	|generic|sp_TAU_HUMAN_|
"""index: 2891, intensity: 6057.0, mobility: 0.819"""	0.474717	0.000909918	0.00383185	KQETQSAEPPPPEPPRI	generic|sp_Q8BIF0_C99L2_MOUSE	|generic|sp_Q8BIF0-2_C99L2_MOUSE	|generic|tr_I7HJQ8_I7HJQ8_MOUSE	|generic|tr_A2AP74_A2AP74_MOUSE|
"""index: 8977, intensity: 5415.0, mobility: 0.830"""	0.474628	0.000909918	0.00383392	IPQPDLTKLHQLA	generic|tr_Q3TF69_Q3TF69_MOUSE__II_3495156	|generic|tr_A0A2R8W6U6_A0A2R8W6U6_MOUSE__chr15_1_102490634_102490807_ENSMUST00000230631__II_772974	|generic|tr_A0A2R8VHP9_A0A2R8VHP9_MOUSE__chr15_1_102490634_102490807_ENSMUST00000230631__II_772974	|generic|sp_Q61990_PCBP2_MOUSE__chr15_1_102490634_102490807_ENSMUST00000230631__II_772974	|generic|sp_Q61990-2_PCBP2_MOUSE__chr15_1_102490634_102490807_ENSMUST00000230631__II_772974	|generic|sp_Q61990-3_PCBP2_MOUSE__chr15_1_102490634_102490807_ENSMUST00000230631__II_772974	|generic|tr_A0A2R8VI92_A0A2R8VI92_MOUSE__chr15_1_102490634_102490807_ENSMUST00000230631__II_772974	|generic|tr_B2M1R7_B2M1R7_MOUSE__chr15_1_102490634_102490807_ENSMUST00000230631__II_772974	|generic|tr_Q3TT81_Q3TT81_MOUSE__chr15_1_102490634_102490807_ENSMUST00000230631__II_772974	|generic|tr_A0A2R8W6H3_A0A2R8W6H3_MOUSE__chr15_1_102490634_102490807_ENSMUST00000230631__II_772974	|generic|tr_A0A2R8VKF0_A0A2R8VKF0_MOUSE	|generic|tr_A0A2R8VHZ0_A0A2R8VHZ0_MOUSE	|generic|tr_A0A2R8VJY1_A0A2R8VJY1_MOUSE	|generic|tr_A0A2R8VI73_A0A2R8VI73_MOUSE	|generic|tr_A0A2R8VI12_A0A2R8VI12_MOUSE	|generic|tr_A0A2R8VHY9_A0A2R8VHY9_MOUSE	|generic|tr_A0A2R8VHL8_A0A2R8VHL8_MOUSE|
"""index: 7316, intensity: 3651.0, mobility: 1.016"""	0.473523	0.000909918	0.00385974	QQAPPVRNLHQSGFSLSGAQIDDNIPRRTTQ	generic|sp_O08553_DPYL2_MOUSE|
"""index: 4364, intensity: 2551.0, mobility: 0.959"""	0.472274	0.000909918	0.00388913	LTELENELNTK	generic|tr_F7C3I9_F7C3I9_MOUSE__chr17_1_13903897_13904007_ENSMUST00000133422__II_1071017	|generic|tr_E9Q852_E9Q852_MOUSE__chr17_1_13903897_13904007_ENSMUST00000133422	|generic|tr_E9Q9C3_E9Q9C3_MOUSE__chr17_1_13903897_13904007_ENSMUST00000133422	|generic|sp_Q9QZQ1_AFAD_MOUSE__chr17_1_13903897_13904007_ENSMUST00000133422	|generic|sp_Q9QZQ1-2_AFAD_MOUSE__chr17_1_13903897_13904007_ENSMUST00000133422|
"""index: 8631, intensity: 21388.0, mobility: 0.929"""	0.471754	0.000909918	0.00390141	EDVTAALAKQGL	generic|sp_P20357_MTAP2_MOUSE__chr1_1_66438885_66439007_ENSMUST00000172486	|generic|tr_Q80ZL4_Q80ZL4_MOUSE__chr1_1_66438885_66439007_ENSMUST00000172486	|generic|tr_Q3TLQ0_Q3TLQ0_MOUSE__chr1_1_66438885_66439007_ENSMUST00000172486	|generic|tr_Q80X35_Q80X35_MOUSE__chr1_1_66438885_66439007_ENSMUST00000172486	|generic|tr_B2KGT5_B2KGT5_MOUSE__chr1_1_66438885_66439007_ENSMUST00000172486	|generic|tr_A0A668KLC6_A0A668KLC6_MOUSE__chr1_1_66438885_66439007_ENSMUST00000172486|
"""index: 2183, intensity: 4360.0, mobility: 0.905"""	0.471623	0.000909918	0.00390453	QPPPPPYYPPEDKKTQ	generic|tr_Q3TRG5_Q3TRG5_MOUSE__II_1123726	|generic|sp_P97765_WBP2_MOUSE__II_1123728	|generic|sp_P97765-2_WBP2_MOUSE__II_1123726	|generic|chr11_-1_116079543_116079920_ENSMUST00000074628|
"""index: 1820, intensity: 3187.0, mobility: 1.164"""	0.471186	0.000909918	0.0039149	AEPSTPSGPESGPTPASAEQNE	generic|sp_P28667_MRP_MOUSE|
"""index: 1227, intensity: 2652.0, mobility: 0.796"""	0.470123	0.000909918	0.00394023	RSGGGGGGGLGSGGSIRSSY	generic|sp_K1C9_HUMAN_|
"""index: 2328, intensity: 5852.0, mobility: 0.839"""	0.470067	0.000909918	0.00394159	TPPPPYEQVVKDK	generic|sp_Q8R1C3_VOPP1_MOUSE__chr6_-1_57774707_57774748_ENSMUST00000204878|
"""index: 9099, intensity: 6210.0, mobility: 0.996"""	0.47006	0.000909918	0.00394174	FSDIPNPIGSENSE	generic|sp_CAS1_BOVIN_|
"""index: 9180, intensity: 4480.0, mobility: 0.904"""	0.468132	0.000909918	0.00398816	MGTNRGASQAGMTGYGMPRQIL	generic|sp_Q9WVA4_TAGL2_MOUSE|
"""index: 9188, intensity: 5748.0, mobility: 0.898"""	0.46804	0.000909918	0.00399038	PGPTQTLSPNGENNNDIIQDNGTIIPFRKHTVR	generic|sp_Q8R001_MARE2_MOUSE	|generic|sp_Q8R001_MARE2_MOUSE	|generic|tr_E9Q1B7_E9Q1B7_MOUSE__chr18_1_23853664_23853702_ENSMUST00000155708	|generic|tr_E9Q1B7_E9Q1B7_MOUSE__chr18_1_23853664_23853702_ENSMUST00000155708|
"""index: 8507, intensity: 6702.0, mobility: 0.931"""	0.467789	0.000909918	0.00399648	EDVTAALAKQGL	generic|sp_P20357_MTAP2_MOUSE__chr1_1_66438885_66439007_ENSMUST00000172486	|generic|tr_Q80ZL4_Q80ZL4_MOUSE__chr1_1_66438885_66439007_ENSMUST00000172486	|generic|tr_Q3TLQ0_Q3TLQ0_MOUSE__chr1_1_66438885_66439007_ENSMUST00000172486	|generic|tr_Q80X35_Q80X35_MOUSE__chr1_1_66438885_66439007_ENSMUST00000172486	|generic|tr_B2KGT5_B2KGT5_MOUSE__chr1_1_66438885_66439007_ENSMUST00000172486	|generic|tr_A0A668KLC6_A0A668KLC6_MOUSE__chr1_1_66438885_66439007_ENSMUST00000172486|
"""index: 1860, intensity: 3215.0, mobility: 0.768"""	0.466866	0.000909918	0.00401892	TLPTKETIEQEKRSEIS	generic|tr_A6H6H4_A6H6H4_MOUSE|
"""index: 1866, intensity: 3936.0, mobility: 0.774"""	0.466832	0.000909918	0.00401975	TLPTKETIEQEKRSEIS	generic|tr_A6H6H4_A6H6H4_MOUSE|
"""index: 11475, intensity: 2938.0, mobility: 0.999"""	0.464193	0.000909918	0.00408466	TLDVYNPFENR	generic|tr_E9Q855_E9Q855_MOUSE__chr3_1_89180737_89180892_ENSMUST00000129294	|generic|tr_B2M0S3_B2M0S3_MOUSE__chr3_1_89175434_89175475_ENSMUST00000128318	|generic|tr_B2M0S2_B2M0S2_MOUSE__chr3_1_89175434_89175475_ENSMUST00000128318	|generic|tr_Q3UK26_Q3UK26_MOUSE__chr3_1_89180737_89180892_ENSMUST00000129294	|generic|sp_O35609_SCAM3_MOUSE__chr3_1_89180737_89180892_ENSMUST00000129294	|generic|chr3_1_89177999_89178079_ENSMUST00000136165	|generic|tr_Q3TDM8_Q3TDM8_MOUSE__chr3_1_89180737_89180892_ENSMUST00000129294	|generic|tr_Q3UXS0_Q3UXS0_MOUSE__chr3_1_89180737_89180892_ENSMUST00000129294|
"""index: 7913, intensity: 2653.0, mobility: 0.953"""	0.463773	0.000909918	0.0040951	SSFSLSGSQIDDHVPKRASARIL	generic|sp_Q9EQF6_DPYL5_MOUSE__chr5_1_30791522_30791638_ENSMUST00000198503__II_944569|
"""index: 9570, intensity: 18177.0, mobility: 1.110"""	0.463254	0.000909918	0.00410803	AEPYDDIVGETVEKTE	generic|tr_Q78TF3_Q78TF3_MOUSE__chr9_1_109978869_110002753_ENSMUST00000169851	|generic|sp_P27546_MAP4_MOUSE	|generic|sp_P27546-2_MAP4_MOUSE	|generic|sp_P27546-3_MAP4_MOUSE|
"""index: 11407, intensity: 2669.0, mobility: 1.034"""	0.46283	0.000909918	0.0041186	LLYQEPVLGPVRGP	generic|sp_CASB_BOVIN_|
"""index: 1533, intensity: 3149.0, mobility: 0.825"""	0.460049	0.000909918	0.00418873	GSNKGASQAGMTGYGMPRQ	generic|tr_Q9D6K2_Q9D6K2_MOUSE	|generic|sp_Q9R1Q8_TAGL3_MOUSE|
"""index: 1188, intensity: 2623.0, mobility: 0.817"""	0.457942	0.000909918	0.00424265	IPVGSLKNEDTPNRQ	generic|sp_Q03517_SCG2_MOUSE	|generic|tr_Q4W8U9_Q4W8U9_MOUSE|
"""index: 3778, intensity: 23693.0, mobility: 0.880"""	0.457772	0.000909918	0.00424703	EPPPPEPPRI	generic|sp_Q8BIF0_C99L2_MOUSE	|generic|sp_Q8BIF0-2_C99L2_MOUSE	|generic|tr_I7HJQ8_I7HJQ8_MOUSE	|generic|tr_A2AP74_A2AP74_MOUSE|
"""index: 4330, intensity: 2685.0, mobility: 1.049"""	0.456594	0.000909918	0.00427749	ETQSAEPPPPEPPRI	generic|sp_Q8BIF0_C99L2_MOUSE	|generic|sp_Q8BIF0-2_C99L2_MOUSE	|generic|tr_I7HJQ8_I7HJQ8_MOUSE	|generic|tr_A2AP74_A2AP74_MOUSE|
"""index: 2219, intensity: 3196.0, mobility: 0.968"""	0.456094	0.000909918	0.00429051	SQAGMTGYGMPRQ	generic|tr_Q9D6K2_Q9D6K2_MOUSE	|generic|sp_Q9WVA4_TAGL2_MOUSE	|generic|sp_Q9R1Q8_TAGL3_MOUSE|
"""index: 8065, intensity: 3071.0, mobility: 1.049"""	0.454949	0.000909918	0.00432042	DGPPQSPPNIYYKV	generic|tr_Q543Q7_Q543Q7_MOUSE|
"""index: 4955, intensity: 3087.0, mobility: 1.074"""	0.454933	0.000909918	0.00432084	AQPAPKPEPSFSEYASVQVQRK	generic|sp_P97797_SHPS1_MOUSE	|generic|sp_P97797-2_SHPS1_MOUSE	|generic|sp_P97797-3_SHPS1_MOUSE	|generic|sp_P97797-4_SHPS1_MOUSE	|generic|tr_Q2M4I8_Q2M4I8_MOUSE	|generic|tr_E0CX65_E0CX65_MOUSE|
"""index: 3091, intensity: 13382.0, mobility: 0.968"""	0.454308	0.000909918	0.00433728	DIPNPIGSENSEK	generic|sp_CAS1_BOVIN_|
"""index: 6081, intensity: 3878.0, mobility: 0.863"""	0.453535	0.000909918	0.00435766	TAPVPMPDLK	generic|tr_A0A0A0MQC7_A0A0A0MQC7_MOUSE	|generic|tr_A2A5Y6_A2A5Y6_MOUSE	|generic|sp_P10637_TAU_MOUSE	|generic|sp_P10637-2_TAU_MOUSE	|generic|sp_P10637-3_TAU_MOUSE	|generic|sp_P10637-4_TAU_MOUSE	|generic|tr_Q3UH19_Q3UH19_MOUSE	|generic|sp_P10637-6_TAU_MOUSE	|generic|tr_Q547J4_Q547J4_MOUSE	|generic|tr_B1AQW2_B1AQW2_MOUSE	|generic|sp_TAU_HUMAN_|
"""index: 4512, intensity: 5681.0, mobility: 0.935"""	0.452469	0.000909918	0.00438597	ANPNSAIFGGARP	generic|tr_Q80U88_Q80U88_MOUSE__chr5_-1_134625358_134625459_ENSMUST00000202289__II_929730	|generic|tr_Q3V244_Q3V244_MOUSE__chr5_-1_134625358_134625459_ENSMUST00000202289__II_929730	|generic|tr_Q3TG58_Q3TG58_MOUSE__chr5_-1_134625358_134625459_ENSMUST00000202289__II_929730	|generic|tr_Q564E5_Q564E5_MOUSE__chr5_-1_134625358_134625459_ENSMUST00000202289__II_929730|
"""index: 831, intensity: 3102.0, mobility: 0.963"""	0.452005	0.000909918	0.00439833	KSEPPESEAKPAPTEVKTVPNDATQTKENESKA	generic|tr_A0A0A6YY91_A0A0A6YY91_MOUSE__II_850562	|generic|sp_P13595_NCAM1_MOUSE	|generic|sp_P13595-2_NCAM1_MOUSE	|generic|tr_E9QB01_E9QB01_MOUSE	|generic|tr_A0A0A6YY47_A0A0A6YY47_MOUSE|
"""index: 7275, intensity: 4732.0, mobility: 1.151"""	0.450426	0.000909918	0.00444068	TGAVGSYIYDKDPEGTVQP	generic|tr_A0A0G2JF37_A0A0G2JF37_MOUSE__chr12_1_113144264_113145030_ENSMUST00000196015	|generic|tr_Q4FJU3_Q4FJU3_MOUSE__chr12_1_113144264_113145030_ENSMUST00000196015|
"""index: 11991, intensity: 3158.0, mobility: 0.986"""	0.448556	0.000909918	0.00449136	DTDGFNLEDALK	generic|sp_Q8BIF0_C99L2_MOUSE	|generic|sp_Q8BIF0-2_C99L2_MOUSE	|generic|tr_I7HJQ8_I7HJQ8_MOUSE|
"""index: 10338, intensity: 18153.0, mobility: 1.085"""	0.448337	0.000909918	0.00449734	GAVPVMIPAQSKDGSIV	generic|sp_P97792_CXAR_MOUSE__chr16_1_78334866_78334964_ENSMUST00000231251|
"""index: 3036, intensity: 15337.0, mobility: 0.835"""	0.446592	0.000909918	0.00454523	SKQETQSAEPPPPEPPRI	generic|sp_Q8BIF0_C99L2_MOUSE	|generic|sp_Q8BIF0-2_C99L2_MOUSE	|generic|tr_I7HJQ8_I7HJQ8_MOUSE	|generic|tr_A2AP74_A2AP74_MOUSE|
"""index: 748, intensity: 3119.0, mobility: 0.820"""	0.446263	0.000909918	0.00455432	EDVPSERY	generic|sp_CAS1_BOVIN_|
"""index: 10306, intensity: 2988.0, mobility: 0.956"""	0.445177	0.000909918	0.00458443	TISPLDLAKLNQVARQQSH	generic|sp_P60335_PCBP1_MOUSE|
"""index: 3150, intensity: 2843.0, mobility: 0.966"""	0.445037	0.000909918	0.00458831	AVPITPTLNREQ	generic|sp_CAS2_BOVIN_|
"""index: 10026, intensity: 3005.0, mobility: 1.113"""	0.444705	0.000909918	0.00459757	AEPYDDIVGETVEKTE	generic|tr_Q78TF3_Q78TF3_MOUSE__chr9_1_109978869_110002753_ENSMUST00000169851	|generic|sp_P27546_MAP4_MOUSE	|generic|sp_P27546-2_MAP4_MOUSE	|generic|sp_P27546-3_MAP4_MOUSE|
"""index: 6574, intensity: 6031.0, mobility: 1.038"""	0.440468	0.000909918	0.00471732	AVAGGAGVGGDSHLALPALERDHLNHHHYVA	generic|sp_P0C192_LRC4B_MOUSE__chr16_1_91662218_91662247_ENSMUST00000117633|
"""index: 2055, intensity: 2795.0, mobility: 0.825"""	0.438146	0.000909918	0.00478427	TEDKGEFLSEGGGVR	generic|sp_E9PV24_FIBA_MOUSE	|generic|sp_E9PV24-2_FIBA_MOUSE|
"""index: 4509, intensity: 3445.0, mobility: 0.866"""	0.437222	0.000909918	0.00481118	EPPPPEPPRI	generic|sp_Q8BIF0_C99L2_MOUSE	|generic|sp_Q8BIF0-2_C99L2_MOUSE	|generic|tr_I7HJQ8_I7HJQ8_MOUSE	|generic|tr_A2AP74_A2AP74_MOUSE|
"""index: 2342, intensity: 3895.0, mobility: 0.839"""	0.436693	0.000909918	0.00482662	SQIDDHVPKRASARILAPPGGRSSG	generic|sp_Q9EQF6_DPYL5_MOUSE__chr5_1_30791522_30791638_ENSMUST00000198503__II_944569|
"""index: 12436, intensity: 3663.0, mobility: 1.210"""	0.435921	0.000909918	0.00484929	VAPFPEVFGKEKVNEL	generic|sp_CAS1_BOVIN_|
"""index: 6198, intensity: 4155.0, mobility: 1.106"""	0.435579	0.000909918	0.00485936	AVGDGLPEGATANGMKTM	generic|sp_Q3UHH2-2_S22AN_MOUSE__chr13_-1_34221899_34221982_ENSMUST00000145038__II_1107661	|generic|tr_F7BP73_F7BP73_MOUSE__chr13_-1_34298989_34299135_ENSMUST00000145038__II_1107661	|generic|sp_Q3UHH2_S22AN_MOUSE__chr13_-1_34298989_34299135_ENSMUST00000145038__II_1107650|
"""index: 299, intensity: 3043.0, mobility: 0.962"""	0.435055	0.000909918	0.00487486	AQLQSDEREATD	generic|tr_Q921J3_Q921J3_MOUSE__chr2_1_181549329_181549376_ENSMUST00000116365	|generic|sp_P60904_DNJC5_MOUSE__chr2_1_181546445_181546492_ENSMUST00000116365|
"""index: 17692, intensity: 4906.0, mobility: 1.192"""	0.434908	0.000909918	0.00487921	YQEPVLGPVRGPFPIIV	generic|sp_CASB_BOVIN_|
"""index: 12714, intensity: 21837.0, mobility: 0.988"""	0.434528	0.000909918	0.00489046	APNLSRMGAVPVMIPAQSKDGSIV	generic|sp_P97792_CXAR_MOUSE__chr16_1_78334866_78334964_ENSMUST00000231251|
"""index: 9271, intensity: 2898.0, mobility: 1.169"""	0.43433	0.000909918	0.00489633	IVQDGPPQSPPNIYYKV	generic|tr_Q543Q7_Q543Q7_MOUSE|
"""index: 4347, intensity: 3380.0, mobility: 1.058"""	0.433236	0.000909918	0.00492895	ETQSAEPPPPEPPRI	generic|sp_Q8BIF0_C99L2_MOUSE	|generic|sp_Q8BIF0-2_C99L2_MOUSE	|generic|tr_I7HJQ8_I7HJQ8_MOUSE	|generic|tr_A2AP74_A2AP74_MOUSE|
"""index: 1438, intensity: 3987.0, mobility: 0.911"""	0.432821	0.000909918	0.00494138	KKNAPPEPVPPPRAAPAPTHV	generic|sp_Q0VGU4_VGF_MOUSE|
"""index: 1125, intensity: 28190.0, mobility: 1.009"""	0.432541	0.000909918	0.00494979	SEPPESEAKPAPTEVKTVPNDATQTKENESKA	generic|tr_A0A0A6YY91_A0A0A6YY91_MOUSE__II_850562	|generic|sp_P13595_NCAM1_MOUSE	|generic|sp_P13595-2_NCAM1_MOUSE	|generic|tr_E9QB01_E9QB01_MOUSE	|generic|tr_A0A0A6YY47_A0A0A6YY47_MOUSE|
"""index: 2928, intensity: 13739.0, mobility: 0.867"""	0.432341	0.000909918	0.00495578	SKQETQSAEPPPPEPPRI	generic|sp_Q8BIF0_C99L2_MOUSE	|generic|sp_Q8BIF0-2_C99L2_MOUSE	|generic|tr_I7HJQ8_I7HJQ8_MOUSE	|generic|tr_A2AP74_A2AP74_MOUSE|
"""index: 1345, intensity: 4102.0, mobility: 1.007"""	0.432224	0.000909918	0.0049593	GAAQGAMNQPQTQYS	generic|sp_Q9JKD3_SCAM5_MOUSE__chr9_-1_57443670_57443780_ENSMUST00000215208__II_3456302|
"""index: 541, intensity: 3147.0, mobility: 0.885"""	0.430919	0.000909918	0.00499873	GEVQGQIPGRQ	generic|tr_I1E4X0_I1E4X0_MOUSE__chr2_1_156761809_156761985_ENSMUST00000127944|
"""index: 2744, intensity: 3489.0, mobility: 0.898"""	0.430551	0.000909918	0.00500991	QAMEDIKQME	generic|sp_CAS1_BOVIN_|
"""index: 9149, intensity: 4203.0, mobility: 1.117"""	0.429927	0.000909918	0.0050289	VAPFPEVFGKEKVN	generic|sp_CAS1_BOVIN_|
"""index: 7138, intensity: 3796.0, mobility: 0.901"""	0.429443	0.000909918	0.00504369	VQIVYKPVDLSKVTSK	generic|II_1128081_TX=10090	|generic|tr_A0A0A0MQC7_A0A0A0MQC7_MOUSE	|generic|tr_A2A5Y6_A2A5Y6_MOUSE	|generic|sp_P10637_TAU_MOUSE	|generic|sp_P10637-2_TAU_MOUSE	|generic|sp_P10637-3_TAU_MOUSE	|generic|sp_P10637-4_TAU_MOUSE	|generic|tr_Q3UH19_Q3UH19_MOUSE	|generic|sp_P10637-6_TAU_MOUSE	|generic|tr_Q8C5K4_Q8C5K4_MOUSE	|generic|tr_Q547J4_Q547J4_MOUSE	|generic|tr_B1AQW2_B1AQW2_MOUSE	|generic|sp_TAU_HUMAN_|
"""index: 11925, intensity: 3085.0, mobility: 1.101"""	0.428924	0.000909918	0.0050596	AAAAPMIGYPMPTGYSQ	generic|tr_Q921Y3_Q921Y3_MOUSE__chr11_-1_106781850_106782137_ENSMUST00000133426__II_1125049	|generic|tr_Q9CSD9_Q9CSD9_MOUSE__chr11_-1_106783954_106783992_ENSMUST00000133426__II_1125049	|generic|tr_Q3V0Z8_Q3V0Z8_MOUSE__chr11_-1_106784876_106784983_ENSMUST00000133426__II_1125049	|generic|tr_A1L333_A1L333_MOUSE__chr11_-1_106784876_106784983_ENSMUST00000133426__II_1125049	|generic|tr_Q3UXW3_Q3UXW3_MOUSE__chr11_-1_106784876_106784983_ENSMUST00000133426__II_1125049	|generic|tr_Q5U222_Q5U222_MOUSE__chr11_-1_106784876_106784983_ENSMUST00000133426__II_1125049	|generic|tr_Q8BTS0_Q8BTS0_MOUSE__chr11_-1_106784876_106784983_ENSMUST00000133426__II_1125049|
"""index: 9020, intensity: 5658.0, mobility: 0.920"""	0.426251	0.000909918	0.00514232	MGTNRGASQAGMTGYGMPRQIL	generic|sp_Q9WVA4_TAGL2_MOUSE|
"""index: 2240, intensity: 3375.0, mobility: 1.068"""	0.425816	0.000909918	0.0051559	MGAAQGAMNQPQTQYS	generic|sp_Q9JKD3_SCAM5_MOUSE__chr9_-1_57443670_57443780_ENSMUST00000215208__II_3456302|
"""index: 8810, intensity: 19140.0, mobility: 1.170"""	0.42546	0.000909918	0.00516705	IVQDGPPQSPPNIYYKV	generic|tr_Q543Q7_Q543Q7_MOUSE|
"""index: 2778, intensity: 2887.0, mobility: 0.890"""	0.424715	0.000909918	0.00519046	VPITPTLNRE	generic|sp_CAS2_BOVIN_|
"""index: 709, intensity: 2620.0, mobility: 0.816"""	0.423935	0.000909918	0.0052151	QDNEPEKPVADSETKM	generic|tr_Q543U3_Q543U3_MOUSE__chr15_-1_8636132_8636311_ENSMUST00000125997__II_1092018	|generic|tr_Q8C3T7_Q8C3T7_MOUSE__chr15_-1_8636132_8636311_ENSMUST00000125997	|generic|tr_Q8C7W8_Q8C7W8_MOUSE__chr15_-1_8636132_8636311_ENSMUST00000125997|
"""index: 1964, intensity: 2681.0, mobility: 1.178"""	0.423787	0.000909918	0.00521978	AEPSTPSGPESGPTPASAEQNE	generic|sp_P28667_MRP_MOUSE|
"""index: 283, intensity: 2815.0, mobility: 0.893"""	0.423632	0.000909918	0.00522468	GTQVDEGVRSAS	generic|tr_Q3TAS8_Q3TAS8_MOUSE__chr18_-1_43324332_43324412_ENSMUST00000237707	|generic|tr_E9PWE8_E9PWE8_MOUSE__chr18_-1_43324332_43324412_ENSMUST00000237707	|generic|sp_Q62188_DPYL3_MOUSE__chr18_-1_43324332_43324412_ENSMUST00000237707	|generic|tr_Q3TT92_Q3TT92_MOUSE__chr18_-1_43324332_43324412_ENSMUST00000237707|
"""index: 3491, intensity: 16471.0, mobility: 1.069"""	0.423274	0.000909918	0.00523604	SPAPATGASGQASELAPSTADSAVPPAPAKTEKGPVETK	generic|tr_A0A0A6YY91_A0A0A6YY91_MOUSE__II_850562|
"""index: 4968, intensity: 33913.0, mobility: 0.990"""	0.421186	0.000909918	0.00530279	IVAPPGGRSNITSLG	generic|tr_Q3TXY0_Q3TXY0_MOUSE__chr5_1_37273379_37273519_ENSMUST00000202377	|generic|tr_Q6P1J1_Q6P1J1_MOUSE__chr5_1_37273379_37273519_ENSMUST00000202377	|generic|sp_P97427_DPYL1_MOUSE__chr5_1_37273379_37273519_ENSMUST00000202377	|generic|tr_Q3TY94_Q3TY94_MOUSE__chr5_1_37273379_37273519_ENSMUST00000202377|
"""index: 8485, intensity: 3542.0, mobility: 0.974"""	0.421173	0.000909918	0.00530321	AEDVTAALAKQGL	generic|sp_P20357_MTAP2_MOUSE__chr1_1_66438885_66439007_ENSMUST00000172486	|generic|tr_Q80ZL4_Q80ZL4_MOUSE__chr1_1_66438885_66439007_ENSMUST00000172486	|generic|tr_Q3TLQ0_Q3TLQ0_MOUSE__chr1_1_66438885_66439007_ENSMUST00000172486	|generic|tr_Q80X35_Q80X35_MOUSE__chr1_1_66438885_66439007_ENSMUST00000172486	|generic|tr_B2KGT5_B2KGT5_MOUSE__chr1_1_66438885_66439007_ENSMUST00000172486	|generic|tr_A0A668KLC6_A0A668KLC6_MOUSE__chr1_1_66438885_66439007_ENSMUST00000172486|
"""index: 7036, intensity: 3928.0, mobility: 0.847"""	0.419312	0.000909918	0.00536341	TKLTEEEKNRLNFL	generic|sp_CAS2_BOVIN_|
"""index: 3580, intensity: 73255.0, mobility: 0.863"""	0.418133	0.000909918	0.0054019	EPPPPEPPRI	generic|sp_Q8BIF0_C99L2_MOUSE	|generic|sp_Q8BIF0-2_C99L2_MOUSE	|generic|tr_I7HJQ8_I7HJQ8_MOUSE	|generic|tr_A2AP74_A2AP74_MOUSE|
"""index: 6546, intensity: 3845.0, mobility: 0.887"""	0.416897	0.000909918	0.00544257	TGYGMPRQIM	generic|tr_Q9D6K2_Q9D6K2_MOUSE	|generic|sp_Q9R1Q8_TAGL3_MOUSE|
"""index: 924, intensity: 2565.0, mobility: 0.775"""	0.416613	0.000909918	0.00545194	AEAVAVLK	generic|tr_E9Q8Y2_E9Q8Y2_MOUSE__II_1037661	|generic|sp_P20357_MTAP2_MOUSE__chr1_1_66438885_66439007_ENSMUST00000172486	|generic|tr_F7ALC8_F7ALC8_MOUSE	|generic|tr_Q3URJ7_Q3URJ7_MOUSE	|generic|tr_Q80ZL4_Q80ZL4_MOUSE__chr1_1_66438885_66439007_ENSMUST00000172486	|generic|tr_Q3TLQ0_Q3TLQ0_MOUSE__chr1_1_66438885_66439007_ENSMUST00000172486	|generic|tr_Q80X35_Q80X35_MOUSE__chr1_1_66438885_66439007_ENSMUST00000172486	|generic|tr_G3UZE9_G3UZE9_MOUSE	|generic|tr_B2KGT5_B2KGT5_MOUSE__chr1_1_66438885_66439007_ENSMUST00000172486	|generic|tr_A0A668KLC6_A0A668KLC6_MOUSE__chr1_1_66438885_66439007_ENSMUST00000172486	|generic|tr_Q3TRF8_Q3TRF8_MOUSE|
"""index: 6493, intensity: 3072.0, mobility: 1.202"""	0.416565	0.000909918	0.00545352	SSFSLSGSQIDDHVPK	generic|sp_Q9EQF6_DPYL5_MOUSE__chr5_1_30791522_30791638_ENSMUST00000198503__II_944569|
"""index: 2622, intensity: 4096.0, mobility: 0.943"""	0.416341	0.000909918	0.00546096	VPITPTLNREQ	generic|sp_CAS2_BOVIN_|
"""index: 8646, intensity: 5206.0, mobility: 0.914"""	0.414534	0.000909918	0.00552112	EDVTAALAKQGL	generic|sp_P20357_MTAP2_MOUSE__chr1_1_66438885_66439007_ENSMUST00000172486	|generic|tr_Q80ZL4_Q80ZL4_MOUSE__chr1_1_66438885_66439007_ENSMUST00000172486	|generic|tr_Q3TLQ0_Q3TLQ0_MOUSE__chr1_1_66438885_66439007_ENSMUST00000172486	|generic|tr_Q80X35_Q80X35_MOUSE__chr1_1_66438885_66439007_ENSMUST00000172486	|generic|tr_B2KGT5_B2KGT5_MOUSE__chr1_1_66438885_66439007_ENSMUST00000172486	|generic|tr_A0A668KLC6_A0A668KLC6_MOUSE__chr1_1_66438885_66439007_ENSMUST00000172486|
"""index: 8528, intensity: 4890.0, mobility: 0.914"""	0.414073	0.000909918	0.0055366	EDVTAALAKQGL	generic|sp_P20357_MTAP2_MOUSE__chr1_1_66438885_66439007_ENSMUST00000172486	|generic|tr_Q80ZL4_Q80ZL4_MOUSE__chr1_1_66438885_66439007_ENSMUST00000172486	|generic|tr_Q3TLQ0_Q3TLQ0_MOUSE__chr1_1_66438885_66439007_ENSMUST00000172486	|generic|tr_Q80X35_Q80X35_MOUSE__chr1_1_66438885_66439007_ENSMUST00000172486	|generic|tr_B2KGT5_B2KGT5_MOUSE__chr1_1_66438885_66439007_ENSMUST00000172486	|generic|tr_A0A668KLC6_A0A668KLC6_MOUSE__chr1_1_66438885_66439007_ENSMUST00000172486|
"""index: 4084, intensity: 3747.0, mobility: 0.899"""	0.412791	0.000909918	0.00557981	MGSNKGASQAGMTGYGMPRQIM	generic|tr_Q9D6K2_Q9D6K2_MOUSE	|generic|sp_Q9R1Q8_TAGL3_MOUSE|
"""index: 9160, intensity: 4484.0, mobility: 0.988"""	0.411731	0.000909918	0.00561578	TLADEVSASLAKQG	generic|II_1128081_TX=10090	|generic|II_1128079_TX=10090	|generic|tr_A0A0A0MQC7_A0A0A0MQC7_MOUSE	|generic|tr_A2A5Y6_A2A5Y6_MOUSE	|generic|sp_P10637_TAU_MOUSE	|generic|sp_P10637-2_TAU_MOUSE	|generic|sp_P10637-3_TAU_MOUSE	|generic|sp_P10637-4_TAU_MOUSE	|generic|tr_Q3UH19_Q3UH19_MOUSE	|generic|sp_P10637-6_TAU_MOUSE	|generic|tr_Q8C5K4_Q8C5K4_MOUSE	|generic|tr_Q547J4_Q547J4_MOUSE	|generic|tr_B1AQW2_B1AQW2_MOUSE	|generic|sp_TAU_HUMAN_|
"""index: 10538, intensity: 5416.0, mobility: 1.048"""	0.411581	0.000909918	0.00562091	EHPGAPPQPPAPLQPALAPPSRAVAIE	generic|sp_Q7TSJ2_MAP6_MOUSE__chr7_1_99336781_99337002_ENSMUST00000122101__II_884487	|generic|sp_Q7TSJ2-2_MAP6_MOUSE__chr7_1_99269285_99269317_ENSMUST00000208978__II_884487	|generic|tr_D3Z6W1_D3Z6W1_MOUSE__chr7_1_99269285_99269317_ENSMUST00000208978__II_884487|
"""index: 6164, intensity: 55111.0, mobility: 0.929"""	0.411564	0.000909918	0.0056215	DIPNPIGSENSE	generic|sp_CAS1_BOVIN_|
"""index: 867, intensity: 2989.0, mobility: 0.822"""	0.41145	0.000909918	0.00562539	RDQKLSELDDRADA	generic|tr_A0A0N4SUV3_A0A0N4SUV3_MOUSE__II_905896	|generic|tr_D3YTU0_D3YTU0_MOUSE__II_905878	|generic|II_951896_TX=10090	|generic|sp_P63024_VAMP3_MOUSE	|generic|tr_B0QZN5_B0QZN5_MOUSE	|generic|sp_Q62442_VAMP1_MOUSE	|generic|sp_Q62442-2_VAMP1_MOUSE	|generic|tr_Q9CXX2_Q9CXX2_MOUSE	|generic|sp_P63044_VAMP2_MOUSE	|generic|chr11_1_69089731_69089979_ENSMUST00000146847	|generic|tr_O35619_O35619_MOUSE|
"""index: 12820, intensity: 7852.0, mobility: 1.044"""	0.408596	0.000909918	0.00572358	YLPGPLQDMFKK	generic|sp_P63040_CPLX1_MOUSE	|generic|sp_P84086_CPLX2_MOUSE|
"""index: 9513, intensity: 3959.0, mobility: 1.010"""	0.407351	0.000909918	0.00576698	FSDIPNPIGSENSE	generic|sp_CAS1_BOVIN_|
"""index: 10992, intensity: 4920.0, mobility: 1.015"""	0.40649	0.000909918	0.00579717	ASAPLVETSTPLRL	generic|sp_Q9QXV0_PCS1N_MOUSE|
"""index: 7620, intensity: 3430.0, mobility: 1.161"""	0.406448	0.000909918	0.00579864	NPEPQDQGELFQGVDPR	generic|tr_A0A087WQ93_A0A087WQ93_MOUSE	|generic|sp_Q0VGU4_VGF_MOUSE|
"""index: 15338, intensity: 4426.0, mobility: 0.841"""	0.406141	0.000909918	0.00580945	TLADEVSASLAKQGL	generic|II_1128081_TX=10090	|generic|II_1128079_TX=10090	|generic|tr_A0A0A0MQC7_A0A0A0MQC7_MOUSE	|generic|tr_A2A5Y6_A2A5Y6_MOUSE	|generic|sp_P10637_TAU_MOUSE	|generic|sp_P10637-2_TAU_MOUSE	|generic|sp_P10637-4_TAU_MOUSE	|generic|tr_Q3UH19_Q3UH19_MOUSE	|generic|sp_P10637-6_TAU_MOUSE	|generic|tr_Q8C5K4_Q8C5K4_MOUSE	|generic|tr_Q547J4_Q547J4_MOUSE	|generic|tr_B1AQW2_B1AQW2_MOUSE	|generic|sp_TAU_HUMAN_|
"""index: 11801, intensity: 3707.0, mobility: 1.068"""	0.405854	0.000909918	0.00581956	AAAPMIGYPMPTGYSQ	generic|tr_Q921Y3_Q921Y3_MOUSE__chr11_-1_106781850_106782137_ENSMUST00000133426__II_1125049	|generic|tr_Q9CSD9_Q9CSD9_MOUSE__chr11_-1_106783954_106783992_ENSMUST00000133426__II_1125049	|generic|tr_Q3V0Z8_Q3V0Z8_MOUSE__chr11_-1_106784876_106784983_ENSMUST00000133426__II_1125049	|generic|tr_A1L333_A1L333_MOUSE__chr11_-1_106784876_106784983_ENSMUST00000133426__II_1125049	|generic|tr_Q3UXW3_Q3UXW3_MOUSE__chr11_-1_106784876_106784983_ENSMUST00000133426__II_1125049	|generic|tr_Q5U222_Q5U222_MOUSE__chr11_-1_106784876_106784983_ENSMUST00000133426__II_1125049	|generic|tr_Q8BTS0_Q8BTS0_MOUSE__chr11_-1_106784876_106784983_ENSMUST00000133426__II_1125049|
"""index: 3054, intensity: 3387.0, mobility: 0.819"""	0.402616	0.000909918	0.00593498	KQETQSAEPPPPEPPRI	generic|sp_Q8BIF0_C99L2_MOUSE	|generic|sp_Q8BIF0-2_C99L2_MOUSE	|generic|tr_I7HJQ8_I7HJQ8_MOUSE	|generic|tr_A2AP74_A2AP74_MOUSE|
"""index: 4376, intensity: 4553.0, mobility: 0.979"""	0.401933	0.000909918	0.00595958	SPQLEDEAKELQ	generic|tr_Q3UXY8_Q3UXY8_MOUSE	|generic|sp_P22005_PENK_MOUSE|
"""index: 8011, intensity: 4577.0, mobility: 0.938"""	0.401616	0.000909918	0.00597106	MDVVKYESGPDGGEEMRKMKLGLVK	generic|tr_Q7M702_Q7M702_MOUSE|
"""index: 1428, intensity: 3009.0, mobility: 0.958"""	0.401484	0.000909918	0.00597583	TSAAQNAFKGNQM	generic|tr_Q3TD71_Q3TD71_MOUSE	|generic|tr_Q3TSA8_Q3TSA8_MOUSE	|generic|tr_Q3UY11_Q3UY11_MOUSE|
"""index: 1967, intensity: 9351.0, mobility: 0.883"""	0.401461	0.000909918	0.00597667	TLPTKETIEQEKRSEIS	generic|tr_A6H6H4_A6H6H4_MOUSE|
"""index: 1577, intensity: 2510.0, mobility: 0.873"""	0.400252	0.000909918	0.00602065	SNTIGSAPPLR	generic|tr_E9QK20_E9QK20_MOUSE__chr1_-1_154483513_154483623_ENSMUST00000188965__II_1041223	|generic|tr_A0A087WS83_A0A087WS83_MOUSE__chr1_-1_154483513_154483623_ENSMUST00000188965__II_1041173	|generic|tr_B2RWX7_B2RWX7_MOUSE__chr1_-1_154483513_154483623_ENSMUST00000188965__II_1041173	|generic|sp_Q61290_CAC1E_MOUSE__chr1_-1_154483513_154483623_ENSMUST00000188965__II_1041173	|generic|tr_A0A1D5RLU3_A0A1D5RLU3_MOUSE__chr1_-1_154483513_154483623_ENSMUST00000188965|
"""index: 7061, intensity: 2775.0, mobility: 0.770"""	0.399858	0.000909918	0.00603504	SGDKVLALAGFDVEKAKK	generic|sp_Q8K3C3_LZIC_MOUSE|
"""index: 14937, intensity: 3890.0, mobility: 0.961"""	0.399555	0.000909918	0.00604617	QEPVLGPVRGPF	generic|sp_CASB_BOVIN_|
"""index: 7717, intensity: 3522.0, mobility: 0.826"""	0.398161	0.000909918	0.00609748	APFPEVFGKEKVNE	generic|sp_CAS1_BOVIN_|
"""index: 10455, intensity: 11141.0, mobility: 0.740"""	0.39801	0.000909918	0.00610307	LPGPLQDMFKK	generic|sp_P63040_CPLX1_MOUSE	|generic|sp_P84086_CPLX2_MOUSE|
"""index: 1671, intensity: 2990.0, mobility: 0.846"""	0.397153	0.000909918	0.00613487	GTNRGASQAGMTGYGMPRQ	generic|sp_Q9WVA4_TAGL2_MOUSE|
"""index: 12030, intensity: 3363.0, mobility: 1.190"""	0.39661	0.000909918	0.0061551	QSGPVPGTAINGTLPLSHM	generic|tr_Q3V2B6_Q3V2B6_MOUSE	|generic|tr_Q60I23_Q60I23_MOUSE	|generic|tr_Q3UES8_Q3UES8_MOUSE|
"""index: 12582, intensity: 3366.0, mobility: 1.043"""	0.396392	0.000909918	0.00616321	YLPGPLQDMFKK	generic|sp_P63040_CPLX1_MOUSE	|generic|sp_P84086_CPLX2_MOUSE|
"""index: 6027, intensity: 5426.0, mobility: 1.222"""	0.39598	0.000909918	0.00617865	SQQPPQPQQAYSQKALL	generic|sp_P70297_STAM1_MOUSE__chr2_1_14102418_14102489_ENSMUST00000193636__II_1014500	|generic|IP_1121602_TX=10090	|generic|tr_Q3UMC8_Q3UMC8_MOUSE__chr2_1_14102418_14102489_ENSMUST00000193636	|generic|tr_Q9CU37_Q9CU37_MOUSE	|generic|tr_Q3TPR2_Q3TPR2_MOUSE__chr2_1_14141735_14141881_ENSMUST00000193636|
"""index: 11483, intensity: 3598.0, mobility: 0.940"""	0.395329	0.000909918	0.00620309	TVGLNVPASVRF	generic|sp_Q9CR68_UCRI_MOUSE|
"""index: 6242, intensity: 4655.0, mobility: 1.174"""	0.393603	0.000909918	0.00626831	GSQQPPQPQQAYSQKALL	generic|sp_P70297_STAM1_MOUSE__chr2_1_14102418_14102489_ENSMUST00000193636__II_1014500	|generic|IP_1121602_TX=10090	|generic|tr_Q3UMC8_Q3UMC8_MOUSE__chr2_1_14102418_14102489_ENSMUST00000193636	|generic|tr_Q9CU37_Q9CU37_MOUSE	|generic|tr_Q3TPR2_Q3TPR2_MOUSE__chr2_1_14141735_14141881_ENSMUST00000193636|
"""index: 6479, intensity: 2867.0, mobility: 1.200"""	0.39276	0.000909918	0.00630044	SSFSLSGSQIDDHVPK	generic|sp_Q9EQF6_DPYL5_MOUSE__chr5_1_30791522_30791638_ENSMUST00000198503__II_944569|
"""index: 2312, intensity: 6407.0, mobility: 0.836"""	0.391327	0.000909918	0.0063554	SQIDDHVPKRASARIL	generic|sp_Q9EQF6_DPYL5_MOUSE__chr5_1_30791522_30791638_ENSMUST00000198503__II_944569|
"""index: 9422, intensity: 3875.0, mobility: 1.207"""	0.389603	0.000909918	0.0064222	TVLPSASLHAPPEPIEEAEG	generic|sp_Q3U3E2_F117B_MOUSE__chr1_1_59974903_59975007_ENSMUST00000151630|
"""index: 7799, intensity: 3329.0, mobility: 0.910"""	0.3896	0.000909918	0.00642231	QSGFSLSGAQIDDNIPRRTTQ	generic|sp_O08553_DPYL2_MOUSE|
"""index: 5653, intensity: 8232.0, mobility: 0.962"""	0.388809	0.000909918	0.00645315	ADEVSASLAKQGL	generic|II_1128081_TX=10090	|generic|II_1128079_TX=10090	|generic|tr_A0A0A0MQC7_A0A0A0MQC7_MOUSE	|generic|tr_A2A5Y6_A2A5Y6_MOUSE	|generic|sp_P10637_TAU_MOUSE	|generic|sp_P10637-2_TAU_MOUSE	|generic|sp_P10637-4_TAU_MOUSE	|generic|tr_Q3UH19_Q3UH19_MOUSE	|generic|sp_P10637-6_TAU_MOUSE	|generic|tr_Q8C5K4_Q8C5K4_MOUSE	|generic|tr_Q547J4_Q547J4_MOUSE	|generic|tr_B1AQW2_B1AQW2_MOUSE	|generic|sp_TAU_HUMAN_|
"""index: 9576, intensity: 4395.0, mobility: 0.880"""	0.38755	0.000909918	0.0065026	APSGRMSVLKNLQSLDPSHRISD	generic|chr9_-1_121490068_121493414_ENSMUST00000216138__II_2424256_TX=10090	|generic|sp_P09240_CCKN_MOUSE__II_2424256|
"""index: 4079, intensity: 8136.0, mobility: 0.879"""	0.387359	0.000909918	0.00651012	EPPPPEPPRI	generic|sp_Q8BIF0_C99L2_MOUSE	|generic|sp_Q8BIF0-2_C99L2_MOUSE	|generic|tr_I7HJQ8_I7HJQ8_MOUSE	|generic|tr_A2AP74_A2AP74_MOUSE|
"""index: 10028, intensity: 2745.0, mobility: 1.038"""	0.385003	0.000909918	0.00660378	AAAPMIGYPMPTGYSQ	generic|tr_Q921Y3_Q921Y3_MOUSE__chr11_-1_106781850_106782137_ENSMUST00000133426__II_1125049	|generic|tr_Q9CSD9_Q9CSD9_MOUSE__chr11_-1_106783954_106783992_ENSMUST00000133426__II_1125049	|generic|tr_Q3V0Z8_Q3V0Z8_MOUSE__chr11_-1_106784876_106784983_ENSMUST00000133426__II_1125049	|generic|tr_A1L333_A1L333_MOUSE__chr11_-1_106784876_106784983_ENSMUST00000133426__II_1125049	|generic|tr_Q3UXW3_Q3UXW3_MOUSE__chr11_-1_106784876_106784983_ENSMUST00000133426__II_1125049	|generic|tr_Q5U222_Q5U222_MOUSE__chr11_-1_106784876_106784983_ENSMUST00000133426__II_1125049	|generic|tr_Q8BTS0_Q8BTS0_MOUSE__chr11_-1_106784876_106784983_ENSMUST00000133426__II_1125049|
"""index: 10210, intensity: 3734.0, mobility: 1.063"""	0.384696	0.000909918	0.00661606	SQAGMTGYGMPRQIL	generic|sp_Q9WVA4_TAGL2_MOUSE|
"""index: 13166, intensity: 2967.0, mobility: 1.033"""	0.382681	0.000909918	0.00669736	SPAEAQPQPAQPAA	generic|tr_A2A654_A2A654_MOUSE__II_1124969	|generic|tr_E5D6T0_E5D6T0_MOUSE__II_1124969	|generic|tr_E9Q6A7_E9Q6A7_MOUSE__II_1124969	|generic|tr_Q6P9L3_Q6P9L3_MOUSE__II_1124969	|generic|tr_Q3TMJ3_Q3TMJ3_MOUSE__II_1124969	|generic|tr_A2A655_A2A655_MOUSE__II_1124969	|generic|tr_Q3UPA6_Q3UPA6_MOUSE	|generic|tr_Q8K092_Q8K092_MOUSE|
"""index: 11042, intensity: 3651.0, mobility: 0.941"""	0.380315	0.000909918	0.0067941	TDGFNLEDALK	generic|sp_Q8BIF0_C99L2_MOUSE	|generic|sp_Q8BIF0-2_C99L2_MOUSE	|generic|tr_I7HJQ8_I7HJQ8_MOUSE|
"""index: 15547, intensity: 4150.0, mobility: 0.991"""	0.380159	0.000909918	0.00680051	FVAPFPEVFGKE	generic|sp_CAS1_BOVIN_|
"""index: 7288, intensity: 5286.0, mobility: 0.863"""	0.379243	0.000909918	0.00683838	EDPATFKPPKMDVPMVEGKKQPLR	generic|sp_Q9DBN4_P33MX_MOUSE	|generic|sp_Q9DBN4-2_P33MX_MOUSE	|generic|tr_D3Z1F7_D3Z1F7_MOUSE|
"""index: 7309, intensity: 3060.0, mobility: 0.913"""	0.379181	0.000909918	0.00684094	AVAGGAGVGGDSHLALPALERDHLNH	generic|sp_P0C192_LRC4B_MOUSE__chr16_1_91662218_91662247_ENSMUST00000117633|
"""index: 5248, intensity: 20347.0, mobility: 0.951"""	0.379007	0.000909918	0.00684817	SDIPNPIGSENSE	generic|sp_CAS1_BOVIN_|
"""index: 7925, intensity: 2662.0, mobility: 0.999"""	0.378216	0.000909918	0.00688107	SSTLPQTGGSQQPPQPQQAYSQKALL	generic|sp_P70297_STAM1_MOUSE__chr2_1_14102418_14102489_ENSMUST00000193636__II_1014500	|generic|IP_1121602_TX=10090	|generic|tr_Q3UMC8_Q3UMC8_MOUSE__chr2_1_14102418_14102489_ENSMUST00000193636	|generic|tr_Q9CU37_Q9CU37_MOUSE	|generic|tr_Q3TPR2_Q3TPR2_MOUSE__chr2_1_14141735_14141881_ENSMUST00000193636|
"""index: 14676, intensity: 20719.0, mobility: 0.943"""	0.377756	0.000909918	0.0069003	QEPVLGPVRGPF	generic|sp_CASB_BOVIN_|
"""index: 4749, intensity: 3158.0, mobility: 0.982"""	0.376941	0.000909918	0.00693444	EPEPEPEPLQEPEPEPEPEPEPEPE	generic|tr_C4IXT3_C4IXT3_MOUSE__chr11_-1_61157167_61157217_ENSMUST00000173525|
"""index: 1774, intensity: 17215.0, mobility: 0.880"""	0.376867	0.000909918	0.00693755	TLPTKETIEQEKRSEIS	generic|tr_A6H6H4_A6H6H4_MOUSE|
"""index: 12775, intensity: 3049.0, mobility: 1.053"""	0.375654	0.000909918	0.00698874	YQEPVLGPVRGPFP	generic|sp_CASB_BOVIN_|
"""index: 11369, intensity: 2919.0, mobility: 1.064"""	0.375326	0.000909918	0.00700265	SAASAPLVETSTPLRL	generic|sp_Q9QXV0_PCS1N_MOUSE|
"""index: 11446, intensity: 13978.0, mobility: 0.958"""	0.374403	0.000909918	0.00704191	VAPFPEVFGKE	generic|sp_CAS1_BOVIN_|
"""index: 4184, intensity: 5551.0, mobility: 1.027"""	0.374116	0.000909918	0.00705417	LSRAQPAPKPEPSFSEYASVQVQRK	generic|sp_P97797_SHPS1_MOUSE	|generic|sp_P97797-2_SHPS1_MOUSE	|generic|sp_P97797-3_SHPS1_MOUSE	|generic|sp_P97797-4_SHPS1_MOUSE	|generic|tr_Q2M4I8_Q2M4I8_MOUSE	|generic|tr_E0CX65_E0CX65_MOUSE|
"""index: 12712, intensity: 2555.0, mobility: 0.825"""	0.373957	0.000909918	0.007061	YLPGPLQDMFKK	generic|sp_P63040_CPLX1_MOUSE	|generic|sp_P84086_CPLX2_MOUSE|
"""index: 6638, intensity: 3250.0, mobility: 0.952"""	0.372965	0.000909918	0.00710357	APPGRPDVFPPPLSSEHNGQVAEDAVSRPKD	generic|tr_A0A087WQ93_A0A087WQ93_MOUSE	|generic|sp_Q0VGU4_VGF_MOUSE|
"""index: 3563, intensity: 19173.0, mobility: 0.930"""	0.369646	0.000909918	0.00724786	AVPLTPESRGLA	generic|sp_Q8C7W7_DCR1B_MOUSE__chr3_-1_103802968_103803081_ENSMUST00000198752__II_980882	|generic|sp_Q8C7W7-2_DCR1B_MOUSE__chr3_-1_103802968_103803081_ENSMUST00000198752__II_980882|
"""index: 669, intensity: 3602.0, mobility: 0.831"""	0.367281	0.000909918	0.00735245	LNQEQAEQGREHLA	generic|sp_Q03517_SCG2_MOUSE	|generic|tr_Q4W8U9_Q4W8U9_MOUSE|
"""index: 11347, intensity: 3006.0, mobility: 1.195"""	0.367184	0.000909918	0.00735677	AIPQPDLTKLHQLAMQ	generic|tr_Q3TF69_Q3TF69_MOUSE__II_3495156	|generic|tr_A0A2R8W6U6_A0A2R8W6U6_MOUSE__chr15_1_102490634_102490807_ENSMUST00000230631__II_772974	|generic|tr_A0A2R8VHP9_A0A2R8VHP9_MOUSE__chr15_1_102490634_102490807_ENSMUST00000230631__II_772974	|generic|sp_Q61990_PCBP2_MOUSE__chr15_1_102490634_102490807_ENSMUST00000230631__II_772974	|generic|sp_Q61990-2_PCBP2_MOUSE__chr15_1_102490634_102490807_ENSMUST00000230631__II_772974	|generic|sp_Q61990-3_PCBP2_MOUSE__chr15_1_102490634_102490807_ENSMUST00000230631__II_772974	|generic|tr_A0A2R8VI92_A0A2R8VI92_MOUSE__chr15_1_102490634_102490807_ENSMUST00000230631__II_772974	|generic|tr_B2M1R7_B2M1R7_MOUSE__chr15_1_102490634_102490807_ENSMUST00000230631__II_772974	|generic|tr_Q3TT81_Q3TT81_MOUSE__chr15_1_102490634_102490807_ENSMUST00000230631__II_772974	|generic|tr_A0A2R8W6H3_A0A2R8W6H3_MOUSE__chr15_1_102490634_102490807_ENSMUST00000230631__II_772974	|generic|tr_A0A2R8VKF0_A0A2R8VKF0_MOUSE	|generic|tr_A0A2R8VHZ0_A0A2R8VHZ0_MOUSE	|generic|tr_A0A2R8VJY1_A0A2R8VJY1_MOUSE	|generic|tr_A0A2R8VI73_A0A2R8VI73_MOUSE	|generic|tr_A0A2R8VI12_A0A2R8VI12_MOUSE	|generic|tr_A0A2R8VHY9_A0A2R8VHY9_MOUSE	|generic|tr_A0A2R8VHL8_A0A2R8VHL8_MOUSE|
"""index: 871, intensity: 2754.0, mobility: 0.826"""	0.36668	0.000909918	0.00737929	RDQKLSELDDRADA	generic|tr_A0A0N4SUV3_A0A0N4SUV3_MOUSE__II_905896	|generic|tr_D3YTU0_D3YTU0_MOUSE__II_905878	|generic|II_951896_TX=10090	|generic|sp_P63024_VAMP3_MOUSE	|generic|tr_B0QZN5_B0QZN5_MOUSE	|generic|sp_Q62442_VAMP1_MOUSE	|generic|sp_Q62442-2_VAMP1_MOUSE	|generic|tr_Q9CXX2_Q9CXX2_MOUSE	|generic|sp_P63044_VAMP2_MOUSE	|generic|chr11_1_69089731_69089979_ENSMUST00000146847	|generic|tr_O35619_O35619_MOUSE|
"""index: 9341, intensity: 2863.0, mobility: 1.000"""	0.366328	0.000909918	0.00739501	LADEVSASLAKQGL	generic|II_1128081_TX=10090	|generic|II_1128079_TX=10090	|generic|tr_A0A0A0MQC7_A0A0A0MQC7_MOUSE	|generic|tr_A2A5Y6_A2A5Y6_MOUSE	|generic|sp_P10637_TAU_MOUSE	|generic|sp_P10637-2_TAU_MOUSE	|generic|sp_P10637-4_TAU_MOUSE	|generic|tr_Q3UH19_Q3UH19_MOUSE	|generic|sp_P10637-6_TAU_MOUSE	|generic|tr_Q8C5K4_Q8C5K4_MOUSE	|generic|tr_Q547J4_Q547J4_MOUSE	|generic|tr_B1AQW2_B1AQW2_MOUSE	|generic|sp_TAU_HUMAN_|
"""index: 6459, intensity: 3832.0, mobility: 0.890"""	0.366279	0.000909918	0.00739721	TTEPVSELLK	generic|tr_Q8C243_Q8C243_MOUSE__chr7_-1_142387733_142387786_ENSMUST00000153679__IP_880233	|generic|II_880227_TX=10090	|generic|tr_Q3U651_Q3U651_MOUSE__chr7_-1_142387733_142387786_ENSMUST00000153679	|generic|tr_Q3TWR6_Q3TWR6_MOUSE	|generic|tr_Q3UC89_Q3UC89_MOUSE__chr7_-1_142387733_142387786_ENSMUST00000153679	|generic|tr_Q3UAQ1_Q3UAQ1_MOUSE__chr7_-1_142387733_142387786_ENSMUST00000153679	|generic|tr_Q3U7P0_Q3U7P0_MOUSE__chr7_-1_142387733_142387786_ENSMUST00000153679	|generic|tr_Q3TJN3_Q3TJN3_MOUSE__chr7_-1_142387733_142387786_ENSMUST00000153679	|generic|tr_Q3TXL5_Q3TXL5_MOUSE__chr7_-1_142387733_142387786_ENSMUST00000153679	|generic|chr7_-1_142385402_142385611_ENSMUST00000153679	|generic|tr_Q3TWD0_Q3TWD0_MOUSE__chr7_-1_142387733_142387786_ENSMUST00000153679	|generic|tr_Q3U8W5_Q3U8W5_MOUSE__chr7_-1_142387733_142387786_ENSMUST00000153679	|generic|tr_F8WIR1_F8WIR1_MOUSE__chr7_-1_142387733_142387786_ENSMUST00000153679	|generic|tr_Q3UCD9_Q3UCD9_MOUSE__chr7_-1_142387733_142387786_ENSMUST00000153679	|generic|tr_Q3UCW4_Q3UCW4_MOUSE__chr7_-1_142387733_142387786_ENSMUST00000153679	|generic|tr_Q3U7I9_Q3U7I9_MOUSE__chr7_-1_142387733_142387786_ENSMUST00000153679	|generic|tr_Q3TIR0_Q3TIR0_MOUSE__chr7_-1_142387733_142387786_ENSMUST00000153679|
"""index: 13504, intensity: 6335.0, mobility: 1.055"""	0.365034	0.000909918	0.00745322	LYQEPVLGPVRGPF	generic|sp_CASB_BOVIN_|
"""index: 3969, intensity: 3580.0, mobility: 1.083"""	0.364058	0.000909918	0.00749741	AMNQPQTQYSATPNY	generic|sp_Q9JKD3_SCAM5_MOUSE__chr9_-1_57443670_57443780_ENSMUST00000215208__II_3456302|
"""index: 1797, intensity: 4286.0, mobility: 1.009"""	0.363588	0.000909918	0.00751881	SPSNMEGYSKTQY	generic|tr_Q3TV22_Q3TV22_MOUSE__chr16_1_78334866_78334964_ENSMUST00000231251	|generic|sp_P97792_CXAR_MOUSE__chr16_1_78334866_78334964_ENSMUST00000231251	|generic|sp_P97792-2_CXAR_MOUSE__chr16_1_78334866_78334964_ENSMUST00000231251|
"""index: 2304, intensity: 2826.0, mobility: 0.843"""	0.361694	0.000909918	0.00760556	SQIDDHVPKRASARIL	generic|sp_Q9EQF6_DPYL5_MOUSE__chr5_1_30791522_30791638_ENSMUST00000198503__II_944569|
"""index: 2294, intensity: 2759.0, mobility: 0.929"""	0.361633	0.000909918	0.00760834	SAAPVATLAPTTR	generic|sp_Q80VC9_CAMP3_MOUSE__chr8_1_3608628_3608903_ENSMUST00000207152__II_868440	|generic|sp_Q80VC9-2_CAMP3_MOUSE__chr8_1_3608628_3608903_ENSMUST00000207152__II_868446	|generic|sp_Q80VC9-3_CAMP3_MOUSE__chr8_1_3608628_3608903_ENSMUST00000207152__II_868440	|generic|sp_Q80VC9-4_CAMP3_MOUSE__chr8_1_3608628_3608903_ENSMUST00000207152__II_868440	|generic|sp_Q80VC9-5_CAMP3_MOUSE__chr8_1_3608628_3608903_ENSMUST00000207152__II_868440	|generic|sp_Q80VC9-6_CAMP3_MOUSE__chr8_1_3608628_3608903_ENSMUST00000207152__II_868440	|generic|sp_Q80VC9-7_CAMP3_MOUSE__chr8_1_3608628_3608903_ENSMUST00000207152__II_868440	|generic|sp_Q80VC9-8_CAMP3_MOUSE__chr8_1_3608628_3608903_ENSMUST00000207152__II_868440	|generic|sp_Q80VC9-9_CAMP3_MOUSE__chr8_1_3608628_3608903_ENSMUST00000207152__II_868440	|generic|sp_Q80VC9-10_CAMP3_MOUSE__chr8_1_3608628_3608903_ENSMUST00000207152__II_868440	|generic|sp_Q80VC9-11_CAMP3_MOUSE__chr8_1_3608628_3608903_ENSMUST00000207152__II_868440	|generic|sp_Q80VC9-12_CAMP3_MOUSE__chr8_1_3608628_3608903_ENSMUST00000207152__II_868440	|generic|sp_Q80VC9-13_CAMP3_MOUSE__chr8_1_3608628_3608903_ENSMUST00000207152__II_868440	|generic|sp_Q80VC9-14_CAMP3_MOUSE__chr8_1_3608628_3608903_ENSMUST00000207152__II_868440	|generic|sp_Q80VC9-15_CAMP3_MOUSE__chr8_1_3608628_3608903_ENSMUST00000207152__II_868440	|generic|sp_Q80VC9-16_CAMP3_MOUSE__chr8_1_3608628_3608903_ENSMUST00000207152__II_868440	|generic|sp_Q80VC9-17_CAMP3_MOUSE__chr8_1_3608628_3608903_ENSMUST00000207152__II_868440|
"""index: 12717, intensity: 4075.0, mobility: 1.021"""	0.361343	0.000909918	0.00762174	YLPGPLQDMFKK	generic|sp_P63040_CPLX1_MOUSE	|generic|sp_P84086_CPLX2_MOUSE|
"""index: 1887, intensity: 11377.0, mobility: 0.861"""	0.361322	0.000909918	0.0076227	TLPTKETIEQEKRSEIS	generic|tr_A6H6H4_A6H6H4_MOUSE|
"""index: 8434, intensity: 2791.0, mobility: 0.888"""	0.361032	0.000909918	0.00763609	GTNRGASQAGMTGYGMPRQIL	generic|sp_Q9WVA4_TAGL2_MOUSE|
"""index: 6909, intensity: 3761.0, mobility: 0.935"""	0.358875	0.000909918	0.00773654	LYQEPVLGPVR	generic|sp_CASB_BOVIN_|
"""index: 8109, intensity: 3418.0, mobility: 1.125"""	0.358422	0.000909918	0.00775779	AQMEEKPVPAAPVPSPVAPAPVPSRRNPPGGKSSLVLG	generic|sp_P97825_JUPI1_MOUSE__II_1124041|
"""index: 10896, intensity: 2574.0, mobility: 0.741"""	0.357789	0.000909918	0.00778756	LPGPLQDMFKK	generic|sp_P63040_CPLX1_MOUSE	|generic|sp_P84086_CPLX2_MOUSE|
"""index: 4511, intensity: 4174.0, mobility: 1.045"""	0.356914	0.000909918	0.00782898	NPHVNPLPTGYEDE	generic|tr_Q9DCW5_Q9DCW5_MOUSE__chr5_-1_115345843_115345878_ENSMUST00000137766__II_938222	|generic|sp_P43024_CX6A1_MOUSE__chr5_-1_115345843_115345878_ENSMUST00000137766__II_938222|
"""index: 7580, intensity: 3557.0, mobility: 1.221"""	0.356392	0.000909918	0.00785374	AQPGGVPSAPTGPLGPPGHGQTLG	generic|sp_Q9Z1R2_BAG6_MOUSE__chr17_1_35147165_35147236_ENSMUST00000172882__II_1065885	|generic|tr_Q3UF95_Q3UF95_MOUSE__chr17_1_35147165_35147236_ENSMUST00000172882__II_1065885	|generic|tr_Q8HWH4_Q8HWH4_MOUSE__chr17_1_35140290_35140493_ENSMUST00000173351	|generic|tr_G3UZT6_G3UZT6_MOUSE__chr17_1_35147165_35147236_ENSMUST00000172882	|generic|tr_Q3TDL4_Q3TDL4_MOUSE__chr17_1_35140290_35140493_ENSMUST00000173351	|generic|tr_G3UYQ2_G3UYQ2_MOUSE__chr17_1_35147165_35147236_ENSMUST00000172882	|generic|tr_G3UXT8_G3UXT8_MOUSE__chr17_1_35140290_35140493_ENSMUST00000173351	|generic|tr_A0A1B0GX81_A0A1B0GX81_MOUSE__chr17_1_35140290_35140493_ENSMUST00000173351|
"""index: 8380, intensity: 3720.0, mobility: 0.954"""	0.356334	0.000909918	0.00785651	SGPMYLSDHENVGAETPKSTMTLG	generic|tr_V9GXH3_V9GXH3_MOUSE__chr6_-1_119694567_119694731_ENSMUST00000185139	|generic|tr_V9GXF0_V9GXF0_MOUSE__chr6_-1_119694567_119694731_ENSMUST00000185139	|generic|tr_V9GXP8_V9GXP8_MOUSE__chr6_-1_119694567_119694731_ENSMUST00000185139	|generic|tr_F8VPM7_F8VPM7_MOUSE__chr6_-1_119694567_119694731_ENSMUST00000185139	|generic|sp_Q99MI1_RB6I2_MOUSE__chr6_-1_119694567_119694731_ENSMUST00000185139	|generic|sp_Q99MI1-2_RB6I2_MOUSE__chr6_-1_119694567_119694731_ENSMUST00000185139	|generic|tr_V9GWT6_V9GWT6_MOUSE__chr6_-1_119694567_119694731_ENSMUST00000185139	|generic|tr_V9GX53_V9GX53_MOUSE__chr6_-1_119694567_119694731_ENSMUST00000185139|
"""index: 11906, intensity: 4297.0, mobility: 1.129"""	0.356283	0.000909918	0.00785894	MGAVPVMIPAQSKDGSIV	generic|sp_P97792_CXAR_MOUSE__chr16_1_78334866_78334964_ENSMUST00000231251|
"""index: 10600, intensity: 3089.0, mobility: 0.950"""	0.355361	0.000909918	0.00790293	HPVYIVQDGPPQSPPNIYYKV	generic|tr_Q543Q7_Q543Q7_MOUSE|
"""index: 11990, intensity: 2730.0, mobility: 1.041"""	0.35521	0.000909918	0.00791017	AAAPMIGYPMPTGYSQ	generic|tr_Q921Y3_Q921Y3_MOUSE__chr11_-1_106781850_106782137_ENSMUST00000133426__II_1125049	|generic|tr_Q9CSD9_Q9CSD9_MOUSE__chr11_-1_106783954_106783992_ENSMUST00000133426__II_1125049	|generic|tr_Q3V0Z8_Q3V0Z8_MOUSE__chr11_-1_106784876_106784983_ENSMUST00000133426__II_1125049	|generic|tr_A1L333_A1L333_MOUSE__chr11_-1_106784876_106784983_ENSMUST00000133426__II_1125049	|generic|tr_Q3UXW3_Q3UXW3_MOUSE__chr11_-1_106784876_106784983_ENSMUST00000133426__II_1125049	|generic|tr_Q5U222_Q5U222_MOUSE__chr11_-1_106784876_106784983_ENSMUST00000133426__II_1125049	|generic|tr_Q8BTS0_Q8BTS0_MOUSE__chr11_-1_106784876_106784983_ENSMUST00000133426__II_1125049|
"""index: 9378, intensity: 2866.0, mobility: 0.956"""	0.354733	0.000909918	0.00793306	SVPAAVFGSLKED	generic|sp_Q9DCD2_SYF1_MOUSE__chr8_-1_3610541_3610666_ENSMUST00000163038__II_868415	|generic|tr_Q3UKP5_Q3UKP5_MOUSE__chr8_-1_3610541_3610666_ENSMUST00000163038|
"""index: 8684, intensity: 4267.0, mobility: 0.968"""	0.35462	0.000909918	0.0079385	TLADEVSASLAKQ	generic|II_1128081_TX=10090	|generic|II_1128079_TX=10090	|generic|tr_A0A0A0MQC7_A0A0A0MQC7_MOUSE	|generic|tr_A2A5Y6_A2A5Y6_MOUSE	|generic|sp_P10637_TAU_MOUSE	|generic|sp_P10637-2_TAU_MOUSE	|generic|sp_P10637-3_TAU_MOUSE	|generic|sp_P10637-4_TAU_MOUSE	|generic|tr_Q3UH19_Q3UH19_MOUSE	|generic|sp_P10637-6_TAU_MOUSE	|generic|tr_Q8C5K4_Q8C5K4_MOUSE	|generic|tr_Q547J4_Q547J4_MOUSE	|generic|tr_B1AQW2_B1AQW2_MOUSE	|generic|sp_TAU_HUMAN_|
"""index: 1966, intensity: 2765.0, mobility: 0.996"""	0.353666	0.000909918	0.00798448	GGGGGGGLGSGGSIRSSY	generic|sp_K1C9_HUMAN_|
"""index: 11480, intensity: 3431.0, mobility: 0.998"""	0.353169	0.000909918	0.00800857	LAEDVTAALAKQGL	generic|sp_P20357_MTAP2_MOUSE__chr1_1_66438885_66439007_ENSMUST00000172486	|generic|tr_Q80ZL4_Q80ZL4_MOUSE__chr1_1_66438885_66439007_ENSMUST00000172486	|generic|tr_Q3TLQ0_Q3TLQ0_MOUSE__chr1_1_66438885_66439007_ENSMUST00000172486	|generic|tr_Q80X35_Q80X35_MOUSE__chr1_1_66438885_66439007_ENSMUST00000172486	|generic|tr_B2KGT5_B2KGT5_MOUSE__chr1_1_66438885_66439007_ENSMUST00000172486	|generic|tr_A0A668KLC6_A0A668KLC6_MOUSE__chr1_1_66438885_66439007_ENSMUST00000172486|
"""index: 5129, intensity: 3090.0, mobility: 0.979"""	0.351177	0.000909918	0.00810572	ESSFSLSGSQIDDHVPKRASA	generic|sp_Q9EQF6_DPYL5_MOUSE__chr5_1_30791522_30791638_ENSMUST00000198503__II_944569|
"""index: 10787, intensity: 6571.0, mobility: 0.958"""	0.348537	0.000909918	0.00823636	LPGPLQDMFKK	generic|sp_P63040_CPLX1_MOUSE	|generic|sp_P84086_CPLX2_MOUSE|
"""index: 7107, intensity: 2783.0, mobility: 1.222"""	0.348189	0.000909918	0.00825372	NQPQTQYSATPNYTYSNEM	generic|sp_Q9JKD3_SCAM5_MOUSE__chr9_-1_57443670_57443780_ENSMUST00000215208__II_3456302|
"""index: 5421, intensity: 3069.0, mobility: 1.219"""	0.347738	0.000909918	0.00827631	SAISSAVTSPPVGNQSRQTVP	generic|tr_E9Q828_E9Q828_MOUSE	|generic|tr_Q6Q476_Q6Q476_MOUSE	|generic|tr_H2BL43_H2BL43_MOUSE|
"""index: 11744, intensity: 4449.0, mobility: 0.867"""	0.347013	0.000909918	0.00831268	TAPEEELAALQLGPTH	generic|tr_A0A5S9EES2_A0A5S9EES2_MOUSE	|generic|tr_A2AGI2_A2AGI2_MOUSE	|generic|tr_B2RWZ9_B2RWZ9_MOUSE	|generic|tr_Q69ZI4_Q69ZI4_MOUSE	|generic|tr_A0A5S9EER5_A0A5S9EER5_MOUSE	|generic|tr_A2AGI3_A2AGI3_MOUSE	|generic|sp_Q8BYM5_NLGN3_MOUSE|
"""index: 1032, intensity: 3009.0, mobility: 0.775"""	0.346145	0.000909918	0.00835649	AEAVAVLK	generic|tr_E9Q8Y2_E9Q8Y2_MOUSE__II_1037661	|generic|sp_P20357_MTAP2_MOUSE__chr1_1_66438885_66439007_ENSMUST00000172486	|generic|tr_F7ALC8_F7ALC8_MOUSE	|generic|tr_Q3URJ7_Q3URJ7_MOUSE	|generic|tr_Q80ZL4_Q80ZL4_MOUSE__chr1_1_66438885_66439007_ENSMUST00000172486	|generic|tr_Q3TLQ0_Q3TLQ0_MOUSE__chr1_1_66438885_66439007_ENSMUST00000172486	|generic|tr_Q80X35_Q80X35_MOUSE__chr1_1_66438885_66439007_ENSMUST00000172486	|generic|tr_G3UZE9_G3UZE9_MOUSE	|generic|tr_B2KGT5_B2KGT5_MOUSE__chr1_1_66438885_66439007_ENSMUST00000172486	|generic|tr_A0A668KLC6_A0A668KLC6_MOUSE__chr1_1_66438885_66439007_ENSMUST00000172486	|generic|tr_Q3TRF8_Q3TRF8_MOUSE|
"""index: 15817, intensity: 3348.0, mobility: 1.052"""	0.343942	0.000909918	0.0084687	TLADEVSASLAKQGL	generic|II_1128081_TX=10090	|generic|II_1128079_TX=10090	|generic|tr_A0A0A0MQC7_A0A0A0MQC7_MOUSE	|generic|tr_A2A5Y6_A2A5Y6_MOUSE	|generic|sp_P10637_TAU_MOUSE	|generic|sp_P10637-2_TAU_MOUSE	|generic|sp_P10637-4_TAU_MOUSE	|generic|tr_Q3UH19_Q3UH19_MOUSE	|generic|sp_P10637-6_TAU_MOUSE	|generic|tr_Q8C5K4_Q8C5K4_MOUSE	|generic|tr_Q547J4_Q547J4_MOUSE	|generic|tr_B1AQW2_B1AQW2_MOUSE	|generic|sp_TAU_HUMAN_|
"""index: 13937, intensity: 2773.0, mobility: 1.168"""	0.343403	0.000909918	0.00849634	ALRGAALGPPVSLPAPLTE	generic|sp_Q6P6N5_SPRE3_MOUSE	|generic|tr_A0A0R4J0K0_A0A0R4J0K0_MOUSE|
"""index: 2354, intensity: 5441.0, mobility: 0.919"""	0.343359	0.000909918	0.00849863	TLPTKETIEQEKRSEIS	generic|tr_A6H6H4_A6H6H4_MOUSE|
"""index: 6994, intensity: 5078.0, mobility: 1.033"""	0.343143	0.000909918	0.00850976	KPVPAAPVPSPVAPAPVPSRRNPPGGKSSLVLG	generic|sp_P97825_JUPI1_MOUSE__II_1124041|
"""index: 476, intensity: 5484.0, mobility: 0.810"""	0.342713	0.000909918	0.00853193	SQIDDHVPKRASA	generic|sp_Q9EQF6_DPYL5_MOUSE__chr5_1_30791522_30791638_ENSMUST00000198503__II_944569|
"""index: 7641, intensity: 6549.0, mobility: 0.908"""	0.340081	0.000909918	0.00866894	MGSNKGASQAGMTGYGMPRQIM	generic|tr_Q9D6K2_Q9D6K2_MOUSE	|generic|sp_Q9R1Q8_TAGL3_MOUSE|
"""index: 6568, intensity: 3536.0, mobility: 1.064"""	0.339398	0.000909918	0.00870483	DINSSASLNREGLLN	generic|sp_Q80TS3_AGRL3_MOUSE__chr5_1_81794785_81795063_ENSMUST00000120128__II_943824	|generic|sp_Q80TS3-4_AGRL3_MOUSE__chr5_1_81794785_81795063_ENSMUST00000120128__II_943824	|generic|sp_Q80TS3-5_AGRL3_MOUSE__chr5_1_81794785_81795063_ENSMUST00000120128__II_943857	|generic|tr_D3Z634_D3Z634_MOUSE__chr5_1_81794785_81795063_ENSMUST00000120128__II_943857	|generic|tr_F6WMY5_F6WMY5_MOUSE__chr5_1_81794785_81795063_ENSMUST00000120128__II_943857|
"""index: 9203, intensity: 14416.0, mobility: 1.026"""	0.339267	0.000909918	0.00871177	FSDIPNPIGSENSE	generic|sp_CAS1_BOVIN_|
"""index: 7803, intensity: 27515.0, mobility: 0.972"""	0.339254	0.000909918	0.00871247	LKPRTVATPLNQVANPNSAIFGGARPREEVVQKEQE	generic|tr_Q80U88_Q80U88_MOUSE__chr5_-1_134625358_134625459_ENSMUST00000202289__II_929730	|generic|tr_Q3V244_Q3V244_MOUSE__chr5_-1_134625358_134625459_ENSMUST00000202289__II_929730	|generic|tr_Q3TG58_Q3TG58_MOUSE__chr5_-1_134625358_134625459_ENSMUST00000202289__II_929730	|generic|tr_Q564E5_Q564E5_MOUSE__chr5_-1_134625358_134625459_ENSMUST00000202289__II_929730|
"""index: 5928, intensity: 4719.0, mobility: 0.972"""	0.337589	0.000909918	0.00880067	VANPNSAIFGGARP	generic|tr_Q80U88_Q80U88_MOUSE__chr5_-1_134625358_134625459_ENSMUST00000202289__II_929730	|generic|tr_Q3V244_Q3V244_MOUSE__chr5_-1_134625358_134625459_ENSMUST00000202289__II_929730	|generic|tr_Q3TG58_Q3TG58_MOUSE__chr5_-1_134625358_134625459_ENSMUST00000202289__II_929730	|generic|tr_Q564E5_Q564E5_MOUSE__chr5_-1_134625358_134625459_ENSMUST00000202289__II_929730|
"""index: 8175, intensity: 22623.0, mobility: 1.082"""	0.337503	0.000909918	0.00880527	AQMEEKPVPAAPVPSPVAPAPVPSRRNPPGGKSSLVLG	generic|sp_P97825_JUPI1_MOUSE__II_1124041|
"""index: 8246, intensity: 13484.0, mobility: 0.898"""	0.337388	0.000909918	0.0088114	LVETSTPLRL	generic|sp_Q9QXV0_PCS1N_MOUSE	|generic|tr_Q9ESU4_Q9ESU4_MOUSE|
"""index: 358, intensity: 3148.0, mobility: 0.905"""	0.336907	0.000909918	0.00883711	SANSNPAMAPRE	generic|tr_Q545V6_Q545V6_MOUSE|
"""index: 6859, intensity: 3837.0, mobility: 0.973"""	0.336472	0.000909918	0.0088604	SRFSVSPALETPGPPARAPDARPAGPVEN	generic|sp_Q5XJV6_LMTK3_MOUSE__chr7_1_45791301_45791447_ENSMUST00000209351__II_3498272	|generic|tr_A0A0R4J0W7_A0A0R4J0W7_MOUSE__chr7_1_45791301_45791447_ENSMUST00000209351__II_3498272	|generic|tr_A0A1B0GSR5_A0A1B0GSR5_MOUSE__chr7_1_45791301_45791447_ENSMUST00000209351__II_3498272|
"""index: 9976, intensity: 4547.0, mobility: 0.862"""	0.336226	0.000909918	0.00887359	RMGAVPVMIPAQSKDGSIV	generic|sp_P97792_CXAR_MOUSE__chr16_1_78334866_78334964_ENSMUST00000231251|
"""index: 3396, intensity: 4468.0, mobility: 1.070"""	0.335158	0.000909918	0.00893111	STAATSAAQNAFKGNQM	generic|tr_Q3TD71_Q3TD71_MOUSE	|generic|tr_Q3TSA8_Q3TSA8_MOUSE	|generic|tr_Q3UY11_Q3UY11_MOUSE|
"""index: 2124, intensity: 2917.0, mobility: 0.877"""	0.335105	0.000909918	0.00893399	QIDDHVPKRASARIL	generic|sp_Q9EQF6_DPYL5_MOUSE__chr5_1_30791522_30791638_ENSMUST00000198503__II_944569|
"""index: 679, intensity: 3546.0, mobility: 0.931"""	0.334947	0.000909918	0.00894252	SPPVGNQSRQTVP	generic|tr_E9Q828_E9Q828_MOUSE	|generic|tr_Q6Q476_Q6Q476_MOUSE	|generic|tr_H2BL43_H2BL43_MOUSE|
"""index: 2256, intensity: 3567.0, mobility: 0.930"""	0.33441	0.000909918	0.00897164	SAAPVATLAPTTR	generic|sp_Q80VC9_CAMP3_MOUSE__chr8_1_3608628_3608903_ENSMUST00000207152__II_868440	|generic|sp_Q80VC9-2_CAMP3_MOUSE__chr8_1_3608628_3608903_ENSMUST00000207152__II_868446	|generic|sp_Q80VC9-3_CAMP3_MOUSE__chr8_1_3608628_3608903_ENSMUST00000207152__II_868440	|generic|sp_Q80VC9-4_CAMP3_MOUSE__chr8_1_3608628_3608903_ENSMUST00000207152__II_868440	|generic|sp_Q80VC9-5_CAMP3_MOUSE__chr8_1_3608628_3608903_ENSMUST00000207152__II_868440	|generic|sp_Q80VC9-6_CAMP3_MOUSE__chr8_1_3608628_3608903_ENSMUST00000207152__II_868440	|generic|sp_Q80VC9-7_CAMP3_MOUSE__chr8_1_3608628_3608903_ENSMUST00000207152__II_868440	|generic|sp_Q80VC9-8_CAMP3_MOUSE__chr8_1_3608628_3608903_ENSMUST00000207152__II_868440	|generic|sp_Q80VC9-9_CAMP3_MOUSE__chr8_1_3608628_3608903_ENSMUST00000207152__II_868440	|generic|sp_Q80VC9-10_CAMP3_MOUSE__chr8_1_3608628_3608903_ENSMUST00000207152__II_868440	|generic|sp_Q80VC9-11_CAMP3_MOUSE__chr8_1_3608628_3608903_ENSMUST00000207152__II_868440	|generic|sp_Q80VC9-12_CAMP3_MOUSE__chr8_1_3608628_3608903_ENSMUST00000207152__II_868440	|generic|sp_Q80VC9-13_CAMP3_MOUSE__chr8_1_3608628_3608903_ENSMUST00000207152__II_868440	|generic|sp_Q80VC9-14_CAMP3_MOUSE__chr8_1_3608628_3608903_ENSMUST00000207152__II_868440	|generic|sp_Q80VC9-15_CAMP3_MOUSE__chr8_1_3608628_3608903_ENSMUST00000207152__II_868440	|generic|sp_Q80VC9-16_CAMP3_MOUSE__chr8_1_3608628_3608903_ENSMUST00000207152__II_868440	|generic|sp_Q80VC9-17_CAMP3_MOUSE__chr8_1_3608628_3608903_ENSMUST00000207152__II_868440|
"""index: 6538, intensity: 4047.0, mobility: 0.954"""	0.333991	0.000909918	0.00899443	GGTGSGMGTLLISK	generic|sp_P68372_TBB4B_MOUSE__IP_840323	|generic|tr_Q9CVR0_Q9CVR0_MOUSE__IP_840323	|generic|sp_Q9D6F9_TBB4A_MOUSE__IP_840323	|generic|IP_1022517_TX=10090	|generic|sp_Q7TMM9_TBB2A_MOUSE__chr17_-1_35836571_35838041_ENSMUST00000134978	|generic|sp_Q922F4_TBB6_MOUSE	|generic|tr_Q3U9U3_Q3U9U3_MOUSE	|generic|sp_Q9ERD7_TBB3_MOUSE__chr17_-1_35836571_35838041_ENSMUST00000134978	|generic|tr_D5MR34_D5MR34_MOUSE	|generic|tr_B2RSN3_B2RSN3_MOUSE__chr17_-1_35836571_35838041_ENSMUST00000134978	|generic|sp_P99024_TBB5_MOUSE__chr17_-1_35836571_35838041_ENSMUST00000134978|
"""index: 8901, intensity: 3525.0, mobility: 0.959"""	0.333817	0.000909918	0.00900392	PGPTQTLSPNGENNNDIIQDNGTIIPFRKHTVR	generic|sp_Q8R001_MARE2_MOUSE	|generic|sp_Q8R001_MARE2_MOUSE	|generic|tr_E9Q1B7_E9Q1B7_MOUSE__chr18_1_23853664_23853702_ENSMUST00000155708	|generic|tr_E9Q1B7_E9Q1B7_MOUSE__chr18_1_23853664_23853702_ENSMUST00000155708|
"""index: 10618, intensity: 3138.0, mobility: 0.913"""	0.332911	0.000909918	0.00905342	EPVLGPVRGPF	generic|sp_CASB_BOVIN_|
"""index: 5126, intensity: 4977.0, mobility: 0.947"""	0.332167	0.000909918	0.00909423	TAEQALPLGNGKAAEEARGSETLG	generic|sp_P31650_S6A11_MOUSE	|generic|sp_P31650_S6A11_MOUSE|
"""index: 10118, intensity: 5975.0, mobility: 0.972"""	0.33075	0.000909918	0.00917257	GMTGYGMPRQIL	generic|sp_Q9WVA4_TAGL2_MOUSE|
"""index: 3513, intensity: 46861.0, mobility: 0.910"""	0.330631	0.000909918	0.00917915	AEPPPPEPPRI	generic|sp_Q8BIF0_C99L2_MOUSE	|generic|sp_Q8BIF0-2_C99L2_MOUSE	|generic|tr_I7HJQ8_I7HJQ8_MOUSE	|generic|tr_A2AP74_A2AP74_MOUSE|
"""index: 8905, intensity: 3433.0, mobility: 1.028"""	0.328487	0.000909918	0.00929903	QAGMTGYGMPRQIM	generic|tr_Q9D6K2_Q9D6K2_MOUSE	|generic|sp_Q9R1Q8_TAGL3_MOUSE|
"""index: 14003, intensity: 2922.0, mobility: 1.095"""	0.327915	0.000909918	0.00933126	LYQEPVLGPVRGPFP	generic|sp_CASB_BOVIN_|
"""index: 3116, intensity: 3325.0, mobility: 0.874"""	0.327473	0.000909918	0.00935621	EPPPPEPPRI	generic|sp_Q8BIF0_C99L2_MOUSE	|generic|sp_Q8BIF0-2_C99L2_MOUSE	|generic|tr_I7HJQ8_I7HJQ8_MOUSE	|generic|tr_A2AP74_A2AP74_MOUSE|
"""index: 4342, intensity: 2544.0, mobility: 1.158"""	0.327151	0.000909918	0.00937448	AQGAMNQPQTQYSATPNY	generic|sp_Q9JKD3_SCAM5_MOUSE__chr9_-1_57443670_57443780_ENSMUST00000215208__II_3456302|
"""index: 1038, intensity: 3335.0, mobility: 1.018"""	0.326682	0.000909918	0.00940113	TLPTKETIEQEK	generic|tr_A6H6H4_A6H6H4_MOUSE|
"""index: 4152, intensity: 4062.0, mobility: 0.945"""	0.325925	0.000909918	0.00944425	NAVPITPTLNRE	generic|sp_CAS2_BOVIN_|
"""index: 7209, intensity: 3840.0, mobility: 0.990"""	0.324641	0.000909918	0.00951789	KPRTVATPLNQVANPNSAIFGGARPREEVVQKEQE	generic|tr_Q80U88_Q80U88_MOUSE__chr5_-1_134625358_134625459_ENSMUST00000202289__II_929730	|generic|tr_Q3V244_Q3V244_MOUSE__chr5_-1_134625358_134625459_ENSMUST00000202289__II_929730	|generic|tr_Q3TG58_Q3TG58_MOUSE__chr5_-1_134625358_134625459_ENSMUST00000202289__II_929730	|generic|tr_Q564E5_Q564E5_MOUSE__chr5_-1_134625358_134625459_ENSMUST00000202289__II_929730|
"""index: 8090, intensity: 6027.0, mobility: 1.001"""	0.323858	0.000909918	0.00956311	QMEEKPVPAAPVPSPVAPAPVPSRRNPPGGKSSLVLG	generic|sp_P97825_JUPI1_MOUSE__II_1124041|
"""index: 7211, intensity: 3608.0, mobility: 0.990"""	0.323298	0.000909918	0.00959557	TAMYPTAAIAPVAH	generic|tr_D3Z4T1_D3Z4T1_MOUSE	|generic|tr_D3Z4C5_D3Z4C5_MOUSE	|generic|tr_D3Z580_D3Z580_MOUSE	|generic|tr_D3Z588_D3Z588_MOUSE	|generic|tr_A0A5F8MPH2_A0A5F8MPH2_MOUSE|
"""index: 2919, intensity: 3197.0, mobility: 0.984"""	0.321939	0.000909918	0.00967476	SDIPNPIGSENSEK	generic|sp_CAS1_BOVIN_|
"""index: 1442, intensity: 3068.0, mobility: 0.894"""	0.321764	0.000909918	0.00968498	TQEKNPLPSKETIEQEKQAGES	generic|sp_P20065_TYB4_MOUSE__chrX_-1_167207501_167208325_ENSMUST00000112175	|generic|tr_Q6ZWX2_Q6ZWX2_MOUSE__chrX_-1_167207501_167208325_ENSMUST00000112175|
"""index: 3423, intensity: 3946.0, mobility: 1.013"""	0.321764	0.000909918	0.00968501	GLPPVAHPPHAPSPGQTVKPEADRDHTSDQL	generic|tr_A0A0J9YU62_A0A0J9YU62_MOUSE__chr5_-1_33249103_33249207_ENSMUST00000202962__II_942165	|generic|sp_O88712_CTBP1_MOUSE__chr5_-1_33249103_33249207_ENSMUST00000202962__II_942165	|generic|sp_O88712-2_CTBP1_MOUSE__chr5_-1_33249103_33249207_ENSMUST00000202962__II_942165	|generic|sp_O88712-3_CTBP1_MOUSE__chr5_-1_33249103_33249207_ENSMUST00000202962__II_942165|
"""index: 9390, intensity: 2502.0, mobility: 1.068"""	0.321315	0.000909918	0.00971136	TNEIVEEQYTPQSL	generic|sp_Q03517_SCG2_MOUSE	|generic|tr_Q4W8U9_Q4W8U9_MOUSE|
"""index: 4922, intensity: 5087.0, mobility: 0.950"""	0.321149	0.000909918	0.00972112	SVNELLTPQGPR	generic|tr_Q8CAD1_Q8CAD1_MOUSE__chrX_1_20851679_20851816_ENSMUST00000136451__II_836925|
"""index: 471, intensity: 2540.0, mobility: 0.852"""	0.320509	0.000909918	0.00975882	TRESVDSAKPRVY	generic|sp_P35455_NEU2_MOUSE|
"""index: 8585, intensity: 3401.0, mobility: 1.007"""	0.320319	0.000909918	0.00977	ATSGPMYLSDHENVGAETPKSTMTLG	generic|tr_V9GXH3_V9GXH3_MOUSE__chr6_-1_119694567_119694731_ENSMUST00000185139	|generic|tr_V9GXF0_V9GXF0_MOUSE__chr6_-1_119694567_119694731_ENSMUST00000185139	|generic|tr_V9GXP8_V9GXP8_MOUSE__chr6_-1_119694567_119694731_ENSMUST00000185139	|generic|tr_F8VPM7_F8VPM7_MOUSE__chr6_-1_119694567_119694731_ENSMUST00000185139	|generic|sp_Q99MI1_RB6I2_MOUSE__chr6_-1_119694567_119694731_ENSMUST00000185139	|generic|sp_Q99MI1-2_RB6I2_MOUSE__chr6_-1_119694567_119694731_ENSMUST00000185139	|generic|tr_V9GWT6_V9GWT6_MOUSE__chr6_-1_119694567_119694731_ENSMUST00000185139	|generic|tr_V9GX53_V9GX53_MOUSE__chr6_-1_119694567_119694731_ENSMUST00000185139|
"""index: 12689, intensity: 2913.0, mobility: 0.747"""	0.319684	0.000909918	0.00980761	YLPGPLQDMFKK	generic|sp_P63040_CPLX1_MOUSE	|generic|sp_P84086_CPLX2_MOUSE|
"""index: 6059, intensity: 3004.0, mobility: 0.966"""	0.319556	0.000909918	0.00981519	VANPNSAIFGGARP	generic|tr_Q80U88_Q80U88_MOUSE__chr5_-1_134625358_134625459_ENSMUST00000202289__II_929730	|generic|tr_Q3V244_Q3V244_MOUSE__chr5_-1_134625358_134625459_ENSMUST00000202289__II_929730	|generic|tr_Q3TG58_Q3TG58_MOUSE__chr5_-1_134625358_134625459_ENSMUST00000202289__II_929730	|generic|tr_Q564E5_Q564E5_MOUSE__chr5_-1_134625358_134625459_ENSMUST00000202289__II_929730|
"""index: 9098, intensity: 3058.0, mobility: 1.064"""	0.318912	0.000909918	0.00985349	AAAPMIGYPMPTGYSQ	generic|tr_Q921Y3_Q921Y3_MOUSE__chr11_-1_106781850_106782137_ENSMUST00000133426__II_1125049	|generic|tr_Q9CSD9_Q9CSD9_MOUSE__chr11_-1_106783954_106783992_ENSMUST00000133426__II_1125049	|generic|tr_Q3V0Z8_Q3V0Z8_MOUSE__chr11_-1_106784876_106784983_ENSMUST00000133426__II_1125049	|generic|tr_A1L333_A1L333_MOUSE__chr11_-1_106784876_106784983_ENSMUST00000133426__II_1125049	|generic|tr_Q3UXW3_Q3UXW3_MOUSE__chr11_-1_106784876_106784983_ENSMUST00000133426__II_1125049	|generic|tr_Q5U222_Q5U222_MOUSE__chr11_-1_106784876_106784983_ENSMUST00000133426__II_1125049	|generic|tr_Q8BTS0_Q8BTS0_MOUSE__chr11_-1_106784876_106784983_ENSMUST00000133426__II_1125049|
"""index: 5091, intensity: 56629.0, mobility: 1.005"""	0.316848	0.000909918	0.00997728	IVAPPGGRSNITSLG	generic|tr_Q3TXY0_Q3TXY0_MOUSE__chr5_1_37273379_37273519_ENSMUST00000202377	|generic|tr_Q6P1J1_Q6P1J1_MOUSE__chr5_1_37273379_37273519_ENSMUST00000202377	|generic|sp_P97427_DPYL1_MOUSE__chr5_1_37273379_37273519_ENSMUST00000202377	|generic|tr_Q3TY94_Q3TY94_MOUSE__chr5_1_37273379_37273519_ENSMUST00000202377|
"""index: 1107, intensity: 2672.0, mobility: 0.815"""	0.31641	0.000909918	0.0100038	APDASFPTR	generic|tr_Q6PB68_Q6PB68_MOUSE__chr15_1_74575839_74575928_ENSMUST00000186360__II_3484621	|generic|tr_Q8BL11_Q8BL11_MOUSE__chr15_1_74572818_74572877_ENSMUST00000186360__II_3484621	|generic|tr_E9Q4H5_E9Q4H5_MOUSE__chr15_1_74572818_74572877_ENSMUST00000186360__II_3484621	|generic|sp_Q3UHD1_AGRB1_MOUSE__chr15_1_74572818_74572877_ENSMUST00000186360__II_3484621	|generic|tr_Q5DTN9_Q5DTN9_MOUSE__chr15_1_74572818_74572877_ENSMUST00000186360__II_3484621|
"""index: 6990, intensity: 3310.0, mobility: 1.025"""	0.316104	0.000909918	0.0100223	KPVPAAPVPSPVAPAPVPSRRNPPGGKSSLVLG	generic|sp_P97825_JUPI1_MOUSE__II_1124041|
"""index: 11953, intensity: 5417.0, mobility: 1.065"""	0.315901	0.000909918	0.0100346	AAAPMIGYPMPTGYSQ	generic|tr_Q921Y3_Q921Y3_MOUSE__chr11_-1_106781850_106782137_ENSMUST00000133426__II_1125049	|generic|tr_Q9CSD9_Q9CSD9_MOUSE__chr11_-1_106783954_106783992_ENSMUST00000133426__II_1125049	|generic|tr_Q3V0Z8_Q3V0Z8_MOUSE__chr11_-1_106784876_106784983_ENSMUST00000133426__II_1125049	|generic|tr_A1L333_A1L333_MOUSE__chr11_-1_106784876_106784983_ENSMUST00000133426__II_1125049	|generic|tr_Q3UXW3_Q3UXW3_MOUSE__chr11_-1_106784876_106784983_ENSMUST00000133426__II_1125049	|generic|tr_Q5U222_Q5U222_MOUSE__chr11_-1_106784876_106784983_ENSMUST00000133426__II_1125049	|generic|tr_Q8BTS0_Q8BTS0_MOUSE__chr11_-1_106784876_106784983_ENSMUST00000133426__II_1125049|
"""index: 2641, intensity: 18305.0, mobility: 0.932"""	0.315853	0.000909918	0.0100375	LADEVSASLAKQ	generic|II_1128081_TX=10090	|generic|II_1128079_TX=10090	|generic|tr_A0A0A0MQC7_A0A0A0MQC7_MOUSE	|generic|tr_A2A5Y6_A2A5Y6_MOUSE	|generic|sp_P10637_TAU_MOUSE	|generic|sp_P10637-2_TAU_MOUSE	|generic|sp_P10637-3_TAU_MOUSE	|generic|sp_P10637-4_TAU_MOUSE	|generic|tr_Q3UH19_Q3UH19_MOUSE	|generic|sp_P10637-6_TAU_MOUSE	|generic|tr_Q8C5K4_Q8C5K4_MOUSE	|generic|tr_Q547J4_Q547J4_MOUSE	|generic|tr_B1AQW2_B1AQW2_MOUSE	|generic|sp_TAU_HUMAN_|
"""index: 2869, intensity: 2761.0, mobility: 1.004"""	0.315631	0.000909918	0.010051	SASSTQPLLVHEDA	generic|tr_Q3ULJ6_Q3ULJ6_MOUSE__chr5_1_75654426_75654545_ENSMUST00000202167	|generic|sp_P05532_KIT_MOUSE__chr5_1_75654426_75654545_ENSMUST00000202167	|generic|sp_P05532-2_KIT_MOUSE__chr5_1_75654426_75654545_ENSMUST00000202167	|generic|sp_P05532-3_KIT_MOUSE__chr5_1_75654426_75654545_ENSMUST00000202167|
"""index: 9968, intensity: 3118.0, mobility: 0.995"""	0.315141	0.000909918	0.0100808	PGPTQTLSPNGENNNDIIQDNGTIIPFRKHT	generic|sp_Q8R001_MARE2_MOUSE	|generic|sp_Q8R001_MARE2_MOUSE	|generic|tr_E9Q1B7_E9Q1B7_MOUSE__chr18_1_23853664_23853702_ENSMUST00000155708	|generic|tr_E9Q1B7_E9Q1B7_MOUSE__chr18_1_23853664_23853702_ENSMUST00000155708|
"""index: 7213, intensity: 7004.0, mobility: 0.993"""	0.315129	0.000909918	0.0100815	TAMYPTAAIAPVAH	generic|tr_D3Z4T1_D3Z4T1_MOUSE	|generic|tr_D3Z4C5_D3Z4C5_MOUSE	|generic|tr_D3Z580_D3Z580_MOUSE	|generic|tr_D3Z588_D3Z588_MOUSE	|generic|tr_A0A5F8MPH2_A0A5F8MPH2_MOUSE|
"""index: 12179, intensity: 3606.0, mobility: 1.102"""	0.315121	0.000909918	0.010082	AAAAPMIGYPMPTGYSQ	generic|tr_Q921Y3_Q921Y3_MOUSE__chr11_-1_106781850_106782137_ENSMUST00000133426__II_1125049	|generic|tr_Q9CSD9_Q9CSD9_MOUSE__chr11_-1_106783954_106783992_ENSMUST00000133426__II_1125049	|generic|tr_Q3V0Z8_Q3V0Z8_MOUSE__chr11_-1_106784876_106784983_ENSMUST00000133426__II_1125049	|generic|tr_A1L333_A1L333_MOUSE__chr11_-1_106784876_106784983_ENSMUST00000133426__II_1125049	|generic|tr_Q3UXW3_Q3UXW3_MOUSE__chr11_-1_106784876_106784983_ENSMUST00000133426__II_1125049	|generic|tr_Q5U222_Q5U222_MOUSE__chr11_-1_106784876_106784983_ENSMUST00000133426__II_1125049	|generic|tr_Q8BTS0_Q8BTS0_MOUSE__chr11_-1_106784876_106784983_ENSMUST00000133426__II_1125049|
"""index: 10616, intensity: 3950.0, mobility: 0.953"""	0.314596	0.000909918	0.0101141	HPVYIVQDGPPQSPPNIYYKV	generic|tr_Q543Q7_Q543Q7_MOUSE|
"""index: 6513, intensity: 2587.0, mobility: 1.142"""	0.313801	0.000909918	0.0101628	SAYYNPGNPHNVYMPTS	generic|sp_P97765_WBP2_MOUSE__II_1123728	|generic|sp_P97765-2_WBP2_MOUSE__II_1123726	|generic|chr11_-1_116079543_116079920_ENSMUST00000074628|
"""index: 4293, intensity: 2529.0, mobility: 1.174"""	0.312864	0.000909918	0.0102205	AAQGAMNQPQTQYSATPNY	generic|sp_Q9JKD3_SCAM5_MOUSE__chr9_-1_57443670_57443780_ENSMUST00000215208__II_3456302|
"""index: 10037, intensity: 4916.0, mobility: 0.926"""	0.312214	0.000909918	0.0102608	SRMGAVPVMIPAQSKDGSIV	generic|sp_P97792_CXAR_MOUSE__chr16_1_78334866_78334964_ENSMUST00000231251|
"""index: 7378, intensity: 3352.0, mobility: 0.986"""	0.312184	0.000909918	0.0102627	VFQELGKLTGPSN	generic|sp_Q03517_SCG2_MOUSE	|generic|tr_Q4W8U9_Q4W8U9_MOUSE|
"""index: 1974, intensity: 14308.0, mobility: 0.968"""	0.312076	0.000909918	0.0102694	NTLPTKETIEQEKRSEIS	generic|tr_A6H6H4_A6H6H4_MOUSE|
"""index: 9014, intensity: 4004.0, mobility: 0.922"""	0.310958	0.000909918	0.010339	MGTNRGASQAGMTGYGMPRQIL	generic|sp_Q9WVA4_TAGL2_MOUSE|
"""index: 4387, intensity: 3234.0, mobility: 1.075"""	0.309049	0.000909918	0.010459	GAPAQGQLVARPSSVNY	generic|tr_Q3UB97_Q3UB97_MOUSE	|generic|sp_O08992_SDCB1_MOUSE	|generic|tr_Q3U6J5_Q3U6J5_MOUSE	|generic|tr_Q3U724_Q3U724_MOUSE	|generic|tr_A2AKJ9_A2AKJ9_MOUSE	|generic|tr_Q3UBE4_Q3UBE4_MOUSE	|generic|tr_H3BLG5_H3BLG5_MOUSE|
"""index: 3192, intensity: 2668.0, mobility: 1.038"""	0.307549	0.000909918	0.0105543	TAATSAAQNAFKGNQM	generic|tr_Q3TD71_Q3TD71_MOUSE	|generic|tr_Q3TSA8_Q3TSA8_MOUSE	|generic|tr_Q3UY11_Q3UY11_MOUSE|
"""index: 1473, intensity: 2703.0, mobility: 0.809"""	0.306807	0.000909918	0.0106018	AGFNSTGLPHSHSTTRV	generic|tr_A0A5S9EES2_A0A5S9EES2_MOUSE	|generic|tr_A2AGI2_A2AGI2_MOUSE	|generic|tr_B2RWZ9_B2RWZ9_MOUSE	|generic|tr_Q69ZI4_Q69ZI4_MOUSE	|generic|tr_A0A5S9EER5_A0A5S9EER5_MOUSE	|generic|tr_A2AGI3_A2AGI3_MOUSE	|generic|sp_Q8BYM5_NLGN3_MOUSE|
"""index: 1401, intensity: 4281.0, mobility: 0.948"""	0.30473	0.000909918	0.0107357	YPQSKWQEQE	generic|tr_Q3UZU8_Q3UZU8_MOUSE	|generic|sp_P16014_SCG1_MOUSE	|generic|tr_Q8BP91_Q8BP91_MOUSE|
"""index: 5817, intensity: 3130.0, mobility: 1.213"""	0.30458	0.000909918	0.0107454	GSQQPPQPQQAYSQKALL	generic|sp_P70297_STAM1_MOUSE__chr2_1_14102418_14102489_ENSMUST00000193636__II_1014500	|generic|IP_1121602_TX=10090	|generic|tr_Q3UMC8_Q3UMC8_MOUSE__chr2_1_14102418_14102489_ENSMUST00000193636	|generic|tr_Q9CU37_Q9CU37_MOUSE	|generic|tr_Q3TPR2_Q3TPR2_MOUSE__chr2_1_14141735_14141881_ENSMUST00000193636|
"""index: 15849, intensity: 2629.0, mobility: 1.203"""	0.303911	0.000909918	0.0107889	GSQTPQMPAQAMFMAPAQM	generic|sp_Q7TN29_SMAP2_MOUSE|
"""index: 8155, intensity: 2535.0, mobility: 0.892"""	0.302065	0.000909918	0.01091	LVETSTPLRL	generic|sp_Q9QXV0_PCS1N_MOUSE	|generic|tr_Q9ESU4_Q9ESU4_MOUSE|
"""index: 14351, intensity: 2556.0, mobility: 1.052"""	0.301502	0.000909918	0.0109471	TLADEVSASLAKQGL	generic|II_1128081_TX=10090	|generic|II_1128079_TX=10090	|generic|tr_A0A0A0MQC7_A0A0A0MQC7_MOUSE	|generic|tr_A2A5Y6_A2A5Y6_MOUSE	|generic|sp_P10637_TAU_MOUSE	|generic|sp_P10637-2_TAU_MOUSE	|generic|sp_P10637-4_TAU_MOUSE	|generic|tr_Q3UH19_Q3UH19_MOUSE	|generic|sp_P10637-6_TAU_MOUSE	|generic|tr_Q8C5K4_Q8C5K4_MOUSE	|generic|tr_Q547J4_Q547J4_MOUSE	|generic|tr_B1AQW2_B1AQW2_MOUSE	|generic|sp_TAU_HUMAN_|
"""index: 9125, intensity: 4653.0, mobility: 0.864"""	0.300754	0.000909918	0.0109967	VAPFPEVFGKEKVN	generic|sp_CAS1_BOVIN_|
"""index: 7892, intensity: 2757.0, mobility: 1.208"""	0.299907	0.000909918	0.0110532	SLPSDEEGENYSKEVPEIE	generic|tr_Q3UXY8_Q3UXY8_MOUSE	|generic|sp_P22005_PENK_MOUSE|
"""index: 1189, intensity: 2522.0, mobility: 0.969"""	0.299482	0.000909918	0.0110816	LSGTQVDEGVRSAS	generic|tr_Q3TAS8_Q3TAS8_MOUSE__chr18_-1_43324332_43324412_ENSMUST00000237707	|generic|tr_E9PWE8_E9PWE8_MOUSE__chr18_-1_43324332_43324412_ENSMUST00000237707	|generic|sp_Q62188_DPYL3_MOUSE__chr18_-1_43324332_43324412_ENSMUST00000237707	|generic|tr_Q3TT92_Q3TT92_MOUSE__chr18_-1_43324332_43324412_ENSMUST00000237707|
"""index: 1778, intensity: 4074.0, mobility: 0.972"""	0.29826	0.000909918	0.0111637	QETEEEPHVRVA	generic|sp_Q8BGK5_S35F1_MOUSE|
"""index: 5237, intensity: 3493.0, mobility: 0.814"""	0.297423	0.000909918	0.0112203	APVPMPDLK	generic|tr_A0A0A0MQC7_A0A0A0MQC7_MOUSE	|generic|tr_A2A5Y6_A2A5Y6_MOUSE	|generic|sp_P10637_TAU_MOUSE	|generic|sp_P10637-2_TAU_MOUSE	|generic|sp_P10637-3_TAU_MOUSE	|generic|sp_P10637-4_TAU_MOUSE	|generic|tr_Q3UH19_Q3UH19_MOUSE	|generic|sp_P10637-6_TAU_MOUSE	|generic|tr_Q547J4_Q547J4_MOUSE	|generic|tr_B1AQW2_B1AQW2_MOUSE	|generic|sp_TAU_HUMAN_|
"""index: 10474, intensity: 2629.0, mobility: 1.006"""	0.297342	0.000909918	0.0112258	AMSAGTLLTAHSPTPVAPHPVTVPT	generic|sp_Q80XQ8_F168B_MOUSE__chr1_-1_34818014_34818121_ENSMUST00000185469__II_1047168	|generic|tr_E9Q917_E9Q917_MOUSE__chr1_-1_34818014_34818121_ENSMUST00000185469__II_1047168	|generic|tr_G3UWF0_G3UWF0_MOUSE__chr1_-1_34818014_34818121_ENSMUST00000185469__II_1047168|
"""index: 10446, intensity: 2598.0, mobility: 1.197"""	0.296458	0.000909918	0.0112859	IVQEMPPQSPANIYYKV	generic|sp_P52800_EFNB2_MOUSE__chr8_-1_8660480_8660584_ENSMUST00000209169__II_867982	|generic|tr_Q544L9_Q544L9_MOUSE|
"""index: 2289, intensity: 4128.0, mobility: 0.953"""	0.295012	0.000909918	0.011385	GTPLADTPTRPVT	generic|sp_Q9EQF6_DPYL5_MOUSE__chr5_1_30791522_30791638_ENSMUST00000198503__II_944569|
"""index: 2690, intensity: 3477.0, mobility: 0.840"""	0.294195	0.000909918	0.0114413	TQLTADSHPSYHTDGFN	generic|sp_P60904_DNJC5_MOUSE__chr2_1_181546445_181546492_ENSMUST00000116365|
"""index: 15518, intensity: 3923.0, mobility: 1.036"""	0.294053	0.000909918	0.0114511	TLADEVSASLAKQGL	generic|II_1128081_TX=10090	|generic|II_1128079_TX=10090	|generic|tr_A0A0A0MQC7_A0A0A0MQC7_MOUSE	|generic|tr_A2A5Y6_A2A5Y6_MOUSE	|generic|sp_P10637_TAU_MOUSE	|generic|sp_P10637-2_TAU_MOUSE	|generic|sp_P10637-4_TAU_MOUSE	|generic|tr_Q3UH19_Q3UH19_MOUSE	|generic|sp_P10637-6_TAU_MOUSE	|generic|tr_Q8C5K4_Q8C5K4_MOUSE	|generic|tr_Q547J4_Q547J4_MOUSE	|generic|tr_B1AQW2_B1AQW2_MOUSE	|generic|sp_TAU_HUMAN_|
"""index: 10613, intensity: 2860.0, mobility: 0.768"""	0.293086	0.000909918	0.0115182	LPGPLQDMFKK	generic|sp_P63040_CPLX1_MOUSE	|generic|sp_P84086_CPLX2_MOUSE|
"""index: 11235, intensity: 2853.0, mobility: 1.011"""	0.293017	0.000909918	0.011523	LAEDVTAALAKQGL	generic|sp_P20357_MTAP2_MOUSE__chr1_1_66438885_66439007_ENSMUST00000172486	|generic|tr_Q80ZL4_Q80ZL4_MOUSE__chr1_1_66438885_66439007_ENSMUST00000172486	|generic|tr_Q3TLQ0_Q3TLQ0_MOUSE__chr1_1_66438885_66439007_ENSMUST00000172486	|generic|tr_Q80X35_Q80X35_MOUSE__chr1_1_66438885_66439007_ENSMUST00000172486	|generic|tr_B2KGT5_B2KGT5_MOUSE__chr1_1_66438885_66439007_ENSMUST00000172486	|generic|tr_A0A668KLC6_A0A668KLC6_MOUSE__chr1_1_66438885_66439007_ENSMUST00000172486|
"""index: 9151, intensity: 8160.0, mobility: 1.000"""	0.291548	0.000909918	0.0116256	LADEVSASLAKQGL	generic|II_1128081_TX=10090	|generic|II_1128079_TX=10090	|generic|tr_A0A0A0MQC7_A0A0A0MQC7_MOUSE	|generic|tr_A2A5Y6_A2A5Y6_MOUSE	|generic|sp_P10637_TAU_MOUSE	|generic|sp_P10637-2_TAU_MOUSE	|generic|sp_P10637-4_TAU_MOUSE	|generic|tr_Q3UH19_Q3UH19_MOUSE	|generic|sp_P10637-6_TAU_MOUSE	|generic|tr_Q8C5K4_Q8C5K4_MOUSE	|generic|tr_Q547J4_Q547J4_MOUSE	|generic|tr_B1AQW2_B1AQW2_MOUSE	|generic|sp_TAU_HUMAN_|
"""index: 4496, intensity: 3551.0, mobility: 1.102"""	0.290514	0.000909918	0.0116985	GAMNQPQTQYSATPNY	generic|sp_Q9JKD3_SCAM5_MOUSE__chr9_-1_57443670_57443780_ENSMUST00000215208__II_3456302|
"""index: 2916, intensity: 3329.0, mobility: 0.929"""	0.289942	0.000909918	0.011739	STISSSPIHQLS	generic|tr_B7ZNF6_B7ZNF6_MOUSE__chr15_1_31027559_31027672_ENSMUST00000228827	|generic|sp_O35927_CTND2_MOUSE__chr15_1_31027559_31027672_ENSMUST00000228827	|generic|sp_O35927-2_CTND2_MOUSE__chr15_1_31027559_31027672_ENSMUST00000228827	|generic|tr_E9QKH8_E9QKH8_MOUSE__chr15_1_31027559_31027672_ENSMUST00000228827|
"""index: 12522, intensity: 2522.0, mobility: 1.212"""	0.289005	0.000909918	0.0118056	QNPAGPVAIAPELESKESVL	generic|tr_Q5SSP3_Q5SSP3_MOUSE	|generic|tr_Q3US35_Q3US35_MOUSE	|generic|tr_Q9ESU8_Q9ESU8_MOUSE	|generic|tr_Q8BXT5_Q8BXT5_MOUSE	|generic|sp_O35874_SATT_MOUSE|
"""index: 6524, intensity: 4286.0, mobility: 0.932"""	0.28803	0.000909918	0.0118753	DEVSASLAKQGL	generic|II_1128081_TX=10090	|generic|II_1128079_TX=10090	|generic|tr_A0A0A0MQC7_A0A0A0MQC7_MOUSE	|generic|tr_A2A5Y6_A2A5Y6_MOUSE	|generic|sp_P10637_TAU_MOUSE	|generic|sp_P10637-2_TAU_MOUSE	|generic|sp_P10637-4_TAU_MOUSE	|generic|tr_Q3UH19_Q3UH19_MOUSE	|generic|sp_P10637-6_TAU_MOUSE	|generic|tr_Q8C5K4_Q8C5K4_MOUSE	|generic|tr_Q547J4_Q547J4_MOUSE	|generic|tr_B1AQW2_B1AQW2_MOUSE	|generic|sp_TAU_HUMAN_|
"""index: 503, intensity: 3305.0, mobility: 0.866"""	0.28797	0.000909918	0.0118796	SPQLEDEAKE	generic|tr_Q3UXY8_Q3UXY8_MOUSE	|generic|sp_P22005_PENK_MOUSE|
"""index: 2160, intensity: 3529.0, mobility: 0.885"""	0.287674	0.000909918	0.0119009	SQIDDHVPKRASARILAPPGGRSSG	generic|sp_Q9EQF6_DPYL5_MOUSE__chr5_1_30791522_30791638_ENSMUST00000198503__II_944569|
"""index: 7614, intensity: 2744.0, mobility: 0.905"""	0.287216	0.000909918	0.0119338	AQPGGVPSAPTGPLGPPGHGQTLG	generic|sp_Q9Z1R2_BAG6_MOUSE__chr17_1_35147165_35147236_ENSMUST00000172882__II_1065885	|generic|tr_Q3UF95_Q3UF95_MOUSE__chr17_1_35147165_35147236_ENSMUST00000172882__II_1065885	|generic|tr_Q8HWH4_Q8HWH4_MOUSE__chr17_1_35140290_35140493_ENSMUST00000173351	|generic|tr_G3UZT6_G3UZT6_MOUSE__chr17_1_35147165_35147236_ENSMUST00000172882	|generic|tr_Q3TDL4_Q3TDL4_MOUSE__chr17_1_35140290_35140493_ENSMUST00000173351	|generic|tr_G3UYQ2_G3UYQ2_MOUSE__chr17_1_35147165_35147236_ENSMUST00000172882	|generic|tr_G3UXT8_G3UXT8_MOUSE__chr17_1_35140290_35140493_ENSMUST00000173351	|generic|tr_A0A1B0GX81_A0A1B0GX81_MOUSE__chr17_1_35140290_35140493_ENSMUST00000173351|
"""index: 2920, intensity: 3894.0, mobility: 0.929"""	0.286594	0.000909918	0.0119788	STISSSPIHQLS	generic|tr_B7ZNF6_B7ZNF6_MOUSE__chr15_1_31027559_31027672_ENSMUST00000228827	|generic|sp_O35927_CTND2_MOUSE__chr15_1_31027559_31027672_ENSMUST00000228827	|generic|sp_O35927-2_CTND2_MOUSE__chr15_1_31027559_31027672_ENSMUST00000228827	|generic|tr_E9QKH8_E9QKH8_MOUSE__chr15_1_31027559_31027672_ENSMUST00000228827|
"""index: 11819, intensity: 2999.0, mobility: 1.041"""	0.286366	0.000909918	0.0119952	AAPMIGYPMPTGYSQ	generic|tr_Q921Y3_Q921Y3_MOUSE__chr11_-1_106781850_106782137_ENSMUST00000133426__II_1125049	|generic|tr_Q9CSD9_Q9CSD9_MOUSE__chr11_-1_106783954_106783992_ENSMUST00000133426__II_1125049	|generic|tr_Q3V0Z8_Q3V0Z8_MOUSE__chr11_-1_106784876_106784983_ENSMUST00000133426__II_1125049	|generic|tr_A1L333_A1L333_MOUSE__chr11_-1_106784876_106784983_ENSMUST00000133426__II_1125049	|generic|tr_Q3UXW3_Q3UXW3_MOUSE__chr11_-1_106784876_106784983_ENSMUST00000133426__II_1125049	|generic|tr_Q5U222_Q5U222_MOUSE__chr11_-1_106784876_106784983_ENSMUST00000133426__II_1125049	|generic|tr_Q8BTS0_Q8BTS0_MOUSE__chr11_-1_106784876_106784983_ENSMUST00000133426__II_1125049	|generic|sp_Q61656_DDX5_MOUSE__chr11_-1_106784876_106784983_ENSMUST00000133426|
"""index: 9416, intensity: 4078.0, mobility: 0.892"""	0.285524	0.000909918	0.0120564	LQTLHPYNTFAAGFNSTGLPHSHSTTRV	generic|tr_A0A5S9EES2_A0A5S9EES2_MOUSE	|generic|tr_A2AGI2_A2AGI2_MOUSE	|generic|tr_B2RWZ9_B2RWZ9_MOUSE	|generic|tr_Q69ZI4_Q69ZI4_MOUSE	|generic|tr_A0A5S9EER5_A0A5S9EER5_MOUSE	|generic|tr_A2AGI3_A2AGI3_MOUSE	|generic|sp_Q8BYM5_NLGN3_MOUSE|
"""index: 6717, intensity: 3039.0, mobility: 0.909"""	0.28524	0.000909918	0.0120771	DVPSERYLGY	generic|sp_CAS1_BOVIN_|
"""index: 1016, intensity: 2787.0, mobility: 0.958"""	0.285224	0.000909918	0.0120782	VSPTTPTSPTEGEAS	generic|tr_Q3TVT4_Q3TVT4_MOUSE	|generic|tr_Q3TWG5_Q3TWG5_MOUSE__chr9_1_114688891_114689031_ENSMUST00000215345|
"""index: 10343, intensity: 4233.0, mobility: 1.039"""	0.28455	0.000909918	0.0121275	EHPGAPPQPPAPLQPALAPPSRAVAIE	generic|sp_Q7TSJ2_MAP6_MOUSE__chr7_1_99336781_99337002_ENSMUST00000122101__II_884487	|generic|sp_Q7TSJ2-2_MAP6_MOUSE__chr7_1_99269285_99269317_ENSMUST00000208978__II_884487	|generic|tr_D3Z6W1_D3Z6W1_MOUSE__chr7_1_99269285_99269317_ENSMUST00000208978__II_884487|
"""index: 615, intensity: 3678.0, mobility: 0.841"""	0.284536	0.000909918	0.0121285	LPTKETIEQEKRSE	generic|tr_A6H6H4_A6H6H4_MOUSE|
"""index: 9558, intensity: 3340.0, mobility: 1.099"""	0.284028	0.000909918	0.0121658	APVSTGAGGGTVLAKMYP	generic|sp_Q8R1I2_GRP_MOUSE	|generic|chr18_1_65873631_65873807_ENSMUST00000173530|
"""index: 11457, intensity: 3205.0, mobility: 0.940"""	0.283542	0.000909918	0.0122015	TVGLNVPASVRF	generic|sp_Q9CR68_UCRI_MOUSE|
"""index: 1411, intensity: 8257.0, mobility: 0.882"""	0.282412	0.000909918	0.0122851	IPAQSKDGSIV	generic|sp_P97792_CXAR_MOUSE__chr16_1_78334866_78334964_ENSMUST00000231251|
"""index: 513, intensity: 6372.0, mobility: 0.741"""	0.282192	0.000909918	0.0123014	ASLAKQGL	generic|II_1128081_TX=10090	|generic|II_1128079_TX=10090	|generic|tr_A0A0A0MQC7_A0A0A0MQC7_MOUSE	|generic|tr_A2A5Y6_A2A5Y6_MOUSE	|generic|sp_P10637_TAU_MOUSE	|generic|sp_P10637-2_TAU_MOUSE	|generic|sp_P10637-4_TAU_MOUSE	|generic|tr_Q3UH19_Q3UH19_MOUSE	|generic|sp_P10637-6_TAU_MOUSE	|generic|tr_Q8C5K4_Q8C5K4_MOUSE	|generic|tr_Q547J4_Q547J4_MOUSE	|generic|tr_B1AQW2_B1AQW2_MOUSE	|generic|sp_TAU_HUMAN_|
"""index: 1750, intensity: 3100.0, mobility: 0.869"""	0.280649	0.000909918	0.0124165	IDDHVPKRASARILAPPGGRSSG	generic|sp_Q9EQF6_DPYL5_MOUSE__chr5_1_30791522_30791638_ENSMUST00000198503__II_944569|
"""index: 8679, intensity: 4964.0, mobility: 1.013"""	0.280255	0.000909918	0.0124461	ATSGPMYLSDHENVGAETPKSTMTLG	generic|tr_V9GXH3_V9GXH3_MOUSE__chr6_-1_119694567_119694731_ENSMUST00000185139	|generic|tr_V9GXF0_V9GXF0_MOUSE__chr6_-1_119694567_119694731_ENSMUST00000185139	|generic|tr_V9GXP8_V9GXP8_MOUSE__chr6_-1_119694567_119694731_ENSMUST00000185139	|generic|tr_F8VPM7_F8VPM7_MOUSE__chr6_-1_119694567_119694731_ENSMUST00000185139	|generic|sp_Q99MI1_RB6I2_MOUSE__chr6_-1_119694567_119694731_ENSMUST00000185139	|generic|sp_Q99MI1-2_RB6I2_MOUSE__chr6_-1_119694567_119694731_ENSMUST00000185139	|generic|tr_V9GWT6_V9GWT6_MOUSE__chr6_-1_119694567_119694731_ENSMUST00000185139	|generic|tr_V9GX53_V9GX53_MOUSE__chr6_-1_119694567_119694731_ENSMUST00000185139|
"""index: 11538, intensity: 4305.0, mobility: 0.983"""	0.278606	0.000909918	0.0125705	QEPVLGPVRGPFP	generic|sp_CASB_BOVIN_|
"""index: 4419, intensity: 2938.0, mobility: 0.974"""	0.278443	0.000909918	0.0125829	LTELENELNTK	generic|tr_F7C3I9_F7C3I9_MOUSE__chr17_1_13903897_13904007_ENSMUST00000133422__II_1071017	|generic|tr_E9Q852_E9Q852_MOUSE__chr17_1_13903897_13904007_ENSMUST00000133422	|generic|tr_E9Q9C3_E9Q9C3_MOUSE__chr17_1_13903897_13904007_ENSMUST00000133422	|generic|sp_Q9QZQ1_AFAD_MOUSE__chr17_1_13903897_13904007_ENSMUST00000133422	|generic|sp_Q9QZQ1-2_AFAD_MOUSE__chr17_1_13903897_13904007_ENSMUST00000133422|
"""index: 15255, intensity: 2717.0, mobility: 0.940"""	0.276974	0.000909918	0.0126949	QEPVLGPVRGPF	generic|sp_CASB_BOVIN_|
"""index: 309, intensity: 2575.0, mobility: 0.943"""	0.276073	0.000909918	0.0127642	AQLQSDEREATD	generic|tr_Q921J3_Q921J3_MOUSE__chr2_1_181549329_181549376_ENSMUST00000116365	|generic|sp_P60904_DNJC5_MOUSE__chr2_1_181546445_181546492_ENSMUST00000116365|
"""index: 12701, intensity: 3210.0, mobility: 1.025"""	0.275854	0.000909918	0.0127811	YQEPVLGPVRGPFP	generic|sp_CASB_BOVIN_|
"""index: 12059, intensity: 5534.0, mobility: 1.134"""	0.275475	0.000909918	0.0128103	MGAVPVMIPAQSKDGSIV	generic|sp_P97792_CXAR_MOUSE__chr16_1_78334866_78334964_ENSMUST00000231251|
"""index: 10136, intensity: 26805.0, mobility: 0.904"""	0.275373	0.000909918	0.0128182	SRMGAVPVMIPAQSKDGSIV	generic|sp_P97792_CXAR_MOUSE__chr16_1_78334866_78334964_ENSMUST00000231251|
"""index: 2766, intensity: 3412.0, mobility: 0.957"""	0.27489	0.000909918	0.0128556	LADEVSASLAKQG	generic|II_1128081_TX=10090	|generic|II_1128079_TX=10090	|generic|tr_A0A0A0MQC7_A0A0A0MQC7_MOUSE	|generic|tr_A2A5Y6_A2A5Y6_MOUSE	|generic|sp_P10637_TAU_MOUSE	|generic|sp_P10637-2_TAU_MOUSE	|generic|sp_P10637-3_TAU_MOUSE	|generic|sp_P10637-4_TAU_MOUSE	|generic|tr_Q3UH19_Q3UH19_MOUSE	|generic|sp_P10637-6_TAU_MOUSE	|generic|tr_Q8C5K4_Q8C5K4_MOUSE	|generic|tr_Q547J4_Q547J4_MOUSE	|generic|tr_B1AQW2_B1AQW2_MOUSE	|generic|sp_TAU_HUMAN_|
"""index: 1235, intensity: 4831.0, mobility: 0.819"""	0.274813	0.000909918	0.0128617	SRSGGGGGGGLGSGGSIRSSY	generic|sp_K1C9_HUMAN_|
"""index: 9228, intensity: 3101.0, mobility: 0.966"""	0.274616	0.000909918	0.0128769	DPLQWKNSDFE	generic|tr_Q3UZU8_Q3UZU8_MOUSE	|generic|sp_P16014_SCG1_MOUSE	|generic|tr_Q8BP91_Q8BP91_MOUSE|
"""index: 9480, intensity: 3271.0, mobility: 0.941"""	0.274246	0.000909918	0.0129057	TKVIPYVRYL	generic|sp_CAS2_BOVIN_|
"""index: 8368, intensity: 4492.0, mobility: 1.029"""	0.273623	0.000909918	0.0129543	APPGRPDVFPPPLSSEHNGQVAEDAVSRPKDDGVPEVRAA	generic|tr_A0A087WQ93_A0A087WQ93_MOUSE	|generic|sp_Q0VGU4_VGF_MOUSE|
"""index: 2338, intensity: 3700.0, mobility: 0.921"""	0.273169	0.000909918	0.0129898	TLPTKETIEQEKRSEIS	generic|tr_A6H6H4_A6H6H4_MOUSE|
"""index: 8786, intensity: 4584.0, mobility: 0.980"""	0.272685	0.000909918	0.0130278	AEDVTAALAKQGL	generic|sp_P20357_MTAP2_MOUSE__chr1_1_66438885_66439007_ENSMUST00000172486	|generic|tr_Q80ZL4_Q80ZL4_MOUSE__chr1_1_66438885_66439007_ENSMUST00000172486	|generic|tr_Q3TLQ0_Q3TLQ0_MOUSE__chr1_1_66438885_66439007_ENSMUST00000172486	|generic|tr_Q80X35_Q80X35_MOUSE__chr1_1_66438885_66439007_ENSMUST00000172486	|generic|tr_B2KGT5_B2KGT5_MOUSE__chr1_1_66438885_66439007_ENSMUST00000172486	|generic|tr_A0A668KLC6_A0A668KLC6_MOUSE__chr1_1_66438885_66439007_ENSMUST00000172486|
"""index: 8627, intensity: 2941.0, mobility: 0.862"""	0.272342	0.000909918	0.0130548	RMGAVPVMIPAQSKDGSIV	generic|sp_P97792_CXAR_MOUSE__chr16_1_78334866_78334964_ENSMUST00000231251|
"""index: 8272, intensity: 3360.0, mobility: 0.936"""	0.272243	0.000909918	0.0130626	TAPVPMPDLKNVRSKIGSTENLK	generic|tr_A0A0A0MQC7_A0A0A0MQC7_MOUSE	|generic|tr_A2A5Y6_A2A5Y6_MOUSE	|generic|sp_P10637_TAU_MOUSE	|generic|sp_P10637-2_TAU_MOUSE	|generic|sp_P10637-3_TAU_MOUSE	|generic|sp_P10637-4_TAU_MOUSE	|generic|tr_Q3UH19_Q3UH19_MOUSE	|generic|sp_P10637-6_TAU_MOUSE	|generic|tr_Q547J4_Q547J4_MOUSE	|generic|tr_B1AQW2_B1AQW2_MOUSE|
"""index: 9604, intensity: 3529.0, mobility: 0.984"""	0.271294	0.000909918	0.0131376	VDLEPTVIDEVR	generic|sp_P05213_TBA1B_MOUSE__IP_3506392	|generic|tr_Q52L87_Q52L87_MOUSE__IP_3506392	|generic|tr_Q3TIZ0_Q3TIZ0_MOUSE__IP_3506393	|generic|tr_A0A2R8VHF3_A0A2R8VHF3_MOUSE__IP_3506392	|generic|sp_P68369_TBA1A_MOUSE__IP_3506392	|generic|IP_988839_TX=10090	|generic|II_3485679_TX=10090	|generic|IP_3502747_TX=10090	|generic|tr_O89052_O89052_MOUSE|
"""index: 10318, intensity: 2897.0, mobility: 0.741"""	0.271127	0.000909918	0.0131509	LPGPLQDMFKK	generic|sp_P63040_CPLX1_MOUSE	|generic|sp_P84086_CPLX2_MOUSE|
"""index: 8487, intensity: 2643.0, mobility: 0.916"""	0.27086	0.000909918	0.0131721	EDVTAALAKQGL	generic|sp_P20357_MTAP2_MOUSE__chr1_1_66438885_66439007_ENSMUST00000172486	|generic|tr_Q80ZL4_Q80ZL4_MOUSE__chr1_1_66438885_66439007_ENSMUST00000172486	|generic|tr_Q3TLQ0_Q3TLQ0_MOUSE__chr1_1_66438885_66439007_ENSMUST00000172486	|generic|tr_Q80X35_Q80X35_MOUSE__chr1_1_66438885_66439007_ENSMUST00000172486	|generic|tr_B2KGT5_B2KGT5_MOUSE__chr1_1_66438885_66439007_ENSMUST00000172486	|generic|tr_A0A668KLC6_A0A668KLC6_MOUSE__chr1_1_66438885_66439007_ENSMUST00000172486|
"""index: 598, intensity: 2671.0, mobility: 0.926"""	0.270671	0.000909918	0.0131871	LSGAQIDDNNPR	generic|tr_Q3TXY0_Q3TXY0_MOUSE__chr5_1_37273379_37273519_ENSMUST00000202377	|generic|tr_Q6P1J1_Q6P1J1_MOUSE__chr5_1_37273379_37273519_ENSMUST00000202377	|generic|sp_P97427_DPYL1_MOUSE__chr5_1_37273379_37273519_ENSMUST00000202377	|generic|tr_Q3TY94_Q3TY94_MOUSE__chr5_1_37273379_37273519_ENSMUST00000202377|
"""index: 8888, intensity: 4182.0, mobility: 0.956"""	0.270149	0.000909918	0.0132287	FSDIPNPIGSENS	generic|sp_CAS1_BOVIN_|
"""index: 2987, intensity: 3270.0, mobility: 0.961"""	0.269978	0.000909918	0.0132423	DIPNPIGSENSEK	generic|sp_CAS1_BOVIN_|
"""index: 1764, intensity: 3922.0, mobility: 0.972"""	0.26864	0.000909918	0.0133496	QETEEEPHVRVA	generic|sp_Q8BGK5_S35F1_MOUSE|
"""index: 8108, intensity: 3229.0, mobility: 0.964"""	0.268034	0.000909918	0.0133985	VAEDAVSRPKDDGVPEVRAA	generic|tr_A0A087WQ93_A0A087WQ93_MOUSE	|generic|sp_Q0VGU4_VGF_MOUSE|
"""index: 9590, intensity: 2898.0, mobility: 1.128"""	0.267732	0.000909918	0.0134229	VARTLPVAQAYQDNLY	generic|tr_F6VP19_F6VP19_MOUSE__chr11_1_105923483_105923716_ENSMUST00000089485__II_1127893	|generic|sp_A2A690_TANC2_MOUSE__chr11_1_105923483_105923716_ENSMUST00000089485__II_1127893	|generic|sp_A2A690-2_TANC2_MOUSE__chr11_1_105923483_105923716_ENSMUST00000089485__II_1127893|
"""index: 10800, intensity: 4323.0, mobility: 0.994"""	0.267367	0.000909918	0.0134526	SAPLVETSTPLRL	generic|sp_Q9QXV0_PCS1N_MOUSE	|generic|tr_Q9ESU4_Q9ESU4_MOUSE|
"""index: 5602, intensity: 5760.0, mobility: 1.044"""	0.266796	0.000909918	0.0134989	TPIVIQPASATETTQ	generic|tr_Q921J3_Q921J3_MOUSE__chr2_1_181549329_181549376_ENSMUST00000116365	|generic|sp_P60904_DNJC5_MOUSE__chr2_1_181546445_181546492_ENSMUST00000116365|
"""index: 5110, intensity: 3158.0, mobility: 0.970"""	0.266239	0.000909918	0.0135444	ESSFSLSGSQIDDHVPKRASA	generic|sp_Q9EQF6_DPYL5_MOUSE__chr5_1_30791522_30791638_ENSMUST00000198503__II_944569|
"""index: 9622, intensity: 4559.0, mobility: 0.919"""	0.265192	0.000909918	0.0136302	ASPQEVGKPYLESFQPNLH	generic|sp_Q99P72_RTN4_MOUSE	|generic|sp_Q99P72-3_RTN4_MOUSE|
"""index: 3136, intensity: 4369.0, mobility: 0.884"""	0.264572	0.000909918	0.0136813	AVPITPTLNR	generic|sp_CAS2_BOVIN_|
"""index: 336, intensity: 3234.0, mobility: 0.882"""	0.26168	0.000909918	0.0139219	AVDEAKPKESARQDEGKEDPEADQEHA	generic|sp_P06837_NEUM_MOUSE|
"""index: 10598, intensity: 3925.0, mobility: 1.157"""	0.260035	0.000909918	0.0140606	IVQEMPPQSPANIYYKV	generic|sp_P52800_EFNB2_MOUSE__chr8_-1_8660480_8660584_ENSMUST00000209169__II_867982	|generic|tr_Q544L9_Q544L9_MOUSE|
"""index: 8692, intensity: 3198.0, mobility: 0.834"""	0.259877	0.000909918	0.0140741	LADEVSASLAKQGL	generic|II_1128081_TX=10090	|generic|II_1128079_TX=10090	|generic|tr_A0A0A0MQC7_A0A0A0MQC7_MOUSE	|generic|tr_A2A5Y6_A2A5Y6_MOUSE	|generic|sp_P10637_TAU_MOUSE	|generic|sp_P10637-2_TAU_MOUSE	|generic|sp_P10637-4_TAU_MOUSE	|generic|tr_Q3UH19_Q3UH19_MOUSE	|generic|sp_P10637-6_TAU_MOUSE	|generic|tr_Q8C5K4_Q8C5K4_MOUSE	|generic|tr_Q547J4_Q547J4_MOUSE	|generic|tr_B1AQW2_B1AQW2_MOUSE	|generic|sp_TAU_HUMAN_|
"""index: 1001, intensity: 2862.0, mobility: 0.873"""	0.259452	0.000909918	0.0141102	KHMDPPPAPMQDRSPSPRHPDVS	generic|sp_P14873_MAP1B_MOUSE	|generic|tr_B2RQQ5_B2RQQ5_MOUSE	|generic|tr_Q3UF78_Q3UF78_MOUSE|
"""index: 9989, intensity: 5168.0, mobility: 0.887"""	0.259188	0.000909918	0.0141326	SRMGAVPVMIPAQSKDGSIV	generic|sp_P97792_CXAR_MOUSE__chr16_1_78334866_78334964_ENSMUST00000231251|
"""index: 13031, intensity: 3073.0, mobility: 1.115"""	0.257089	0.000909918	0.0143126	YENPTYKFFEQMQN	generic|tr_Q3TXI9_Q3TXI9_MOUSE__chr16_-1_84955331_84955420_ENSMUST00000227737__II_3496014	|generic|tr_Q8BPV5_Q8BPV5_MOUSE__chr16_-1_84955331_84955420_ENSMUST00000227737__II_3496014	|generic|tr_Q8BPC7_Q8BPC7_MOUSE__chr16_-1_84955331_84955420_ENSMUST00000227737__II_3496014	|generic|sp_P12023_A4_MOUSE__chr16_-1_84955331_84955420_ENSMUST00000227737__II_3496014	|generic|sp_P12023-3_A4_MOUSE__chr16_-1_84955331_84955420_ENSMUST00000227737__II_3496014	|generic|tr_Q3TWF3_Q3TWF3_MOUSE__chr16_-1_84955331_84955420_ENSMUST00000227737__II_3496014	|generic|tr_Q6GR78_Q6GR78_MOUSE__chr16_-1_84955331_84955420_ENSMUST00000227737__II_3496014	|generic|tr_A0A2I3BQZ9_A0A2I3BQZ9_MOUSE__chr16_-1_84955331_84955420_ENSMUST00000227737__II_3496014	|generic|tr_Q53ZT3_Q53ZT3_MOUSE__chr16_-1_84955331_84955420_ENSMUST00000227737__II_3496014	|generic|tr_A0A2I3BPT1_A0A2I3BPT1_MOUSE__chr16_-1_84955331_84955420_ENSMUST00000227737__II_3496014|
"""index: 9463, intensity: 3096.0, mobility: 0.943"""	0.255982	0.000909918	0.0144084	GGSRQQEAPSNLSVNELLTPQGPR	generic|tr_Q8CAD1_Q8CAD1_MOUSE__chrX_1_20851679_20851816_ENSMUST00000136451__II_836925|
"""index: 8089, intensity: 5649.0, mobility: 1.050"""	0.255311	0.000909918	0.0144668	DGPPQSPPNIYYKV	generic|tr_Q543Q7_Q543Q7_MOUSE|
"""index: 4392, intensity: 4712.0, mobility: 0.883"""	0.254174	0.000909918	0.0145663	EPPPPEPPRI	generic|sp_Q8BIF0_C99L2_MOUSE	|generic|sp_Q8BIF0-2_C99L2_MOUSE	|generic|tr_I7HJQ8_I7HJQ8_MOUSE	|generic|tr_A2AP74_A2AP74_MOUSE|
"""index: 3374, intensity: 4396.0, mobility: 1.047"""	0.252294	0.000909918	0.0147323	GLPPVAHPPHAPSPGQTVKPEADRDHTSDQL	generic|tr_A0A0J9YU62_A0A0J9YU62_MOUSE__chr5_-1_33249103_33249207_ENSMUST00000202962__II_942165	|generic|sp_O88712_CTBP1_MOUSE__chr5_-1_33249103_33249207_ENSMUST00000202962__II_942165	|generic|sp_O88712-2_CTBP1_MOUSE__chr5_-1_33249103_33249207_ENSMUST00000202962__II_942165	|generic|sp_O88712-3_CTBP1_MOUSE__chr5_-1_33249103_33249207_ENSMUST00000202962__II_942165|
"""index: 9301, intensity: 10940.0, mobility: 0.999"""	0.251962	0.000909918	0.0147617	FSDIPNPIGSENSE	generic|sp_CAS1_BOVIN_|
"""index: 4203, intensity: 2534.0, mobility: 0.773"""	0.250162	0.000909918	0.0149227	IPQPDLTKLHQ	generic|tr_Q3TF69_Q3TF69_MOUSE__II_3495156	|generic|tr_A0A2R8W6U6_A0A2R8W6U6_MOUSE__chr15_1_102490634_102490807_ENSMUST00000230631__II_772974	|generic|tr_A0A2R8VHP9_A0A2R8VHP9_MOUSE__chr15_1_102490634_102490807_ENSMUST00000230631__II_772974	|generic|sp_Q61990_PCBP2_MOUSE__chr15_1_102490634_102490807_ENSMUST00000230631__II_772974	|generic|sp_Q61990-2_PCBP2_MOUSE__chr15_1_102490634_102490807_ENSMUST00000230631__II_772974	|generic|sp_Q61990-3_PCBP2_MOUSE__chr15_1_102490634_102490807_ENSMUST00000230631__II_772974	|generic|tr_A0A2R8VI92_A0A2R8VI92_MOUSE__chr15_1_102490634_102490807_ENSMUST00000230631__II_772974	|generic|tr_B2M1R7_B2M1R7_MOUSE__chr15_1_102490634_102490807_ENSMUST00000230631__II_772974	|generic|tr_Q3TT81_Q3TT81_MOUSE__chr15_1_102490634_102490807_ENSMUST00000230631__II_772974	|generic|tr_A0A2R8W6H3_A0A2R8W6H3_MOUSE__chr15_1_102490634_102490807_ENSMUST00000230631__II_772974	|generic|tr_A0A2R8VKF0_A0A2R8VKF0_MOUSE	|generic|tr_A0A2R8VHZ0_A0A2R8VHZ0_MOUSE	|generic|tr_A0A2R8VJY1_A0A2R8VJY1_MOUSE	|generic|tr_A0A2R8VI73_A0A2R8VI73_MOUSE	|generic|tr_A0A2R8VI12_A0A2R8VI12_MOUSE	|generic|tr_A0A2R8VHY9_A0A2R8VHY9_MOUSE	|generic|tr_A0A2R8VHL8_A0A2R8VHL8_MOUSE|
"""index: 9254, intensity: 3717.0, mobility: 1.039"""	0.248603	0.000909918	0.0150635	VPVMIPAQSKDGSIV	generic|sp_P97792_CXAR_MOUSE__chr16_1_78334866_78334964_ENSMUST00000231251|
"""index: 1448, intensity: 2606.0, mobility: 0.831"""	0.2483	0.000909918	0.015091	QDDPSAPHKIQDPLK	generic|sp_Q71M36_CSPG5_MOUSE__chr9_1_110262108_110262221_ENSMUST00000197850__II_842345	|generic|II_842338_TX=10090|
"""index: 8928, intensity: 2594.0, mobility: 1.162"""	0.24729	0.000909918	0.0151831	SFPEPTTDDVSPSLHAEVG	generic|sp_P14873_MAP1B_MOUSE	|generic|tr_B2RQQ5_B2RQQ5_MOUSE|
"""index: 8815, intensity: 4263.0, mobility: 1.194"""	0.24713	0.000909918	0.0151978	SSFPEPTTDDVSPSLHAEVG	generic|sp_P14873_MAP1B_MOUSE	|generic|tr_B2RQQ5_B2RQQ5_MOUSE|
"""index: 402, intensity: 3044.0, mobility: 0.767"""	0.246258	0.000909918	0.0152778	AVVKEKAPAAPKTPS	generic|tr_O88723_O88723_MOUSE__II_1050419	|generic|tr_E9Q5N7_E9Q5N7_MOUSE__chr11_-1_76808827_76808859_ENSMUST00000021201__II_1050419	|generic|tr_Q6ZQ25_Q6ZQ25_MOUSE__chr11_-1_76808827_76808859_ENSMUST00000021201__II_1050419	|generic|tr_A0A494B8Y4_A0A494B8Y4_MOUSE__chr11_-1_76808827_76808859_ENSMUST00000021201__II_1050419	|generic|tr_B2RX09_B2RX09_MOUSE__chr11_-1_76808827_76808859_ENSMUST00000021201__II_1050419	|generic|tr_E9PUN2_E9PUN2_MOUSE__chr11_-1_76808827_76808859_ENSMUST00000021201	|generic|tr_Q3UGZ9_Q3UGZ9_MOUSE__chr11_-1_76808827_76808859_ENSMUST00000021201	|generic|tr_E9PUM9_E9PUM9_MOUSE__chr11_-1_76808827_76808859_ENSMUST00000021201	|generic|tr_Q6PAI9_Q6PAI9_MOUSE	|generic|sp_E9Q7X7_NRX2A_MOUSE__chr11_-1_76808827_76808859_ENSMUST00000021201	|generic|tr_E9PUN0_E9PUN0_MOUSE__chr11_-1_76808827_76808859_ENSMUST00000021201|
"""index: 707, intensity: 2753.0, mobility: 0.770"""	0.245421	0.000909918	0.015355	PGSSQEMERLAK	generic|sp_Q03517_SCG2_MOUSE	|generic|tr_Q4W8U9_Q4W8U9_MOUSE|
"""index: 9844, intensity: 2758.0, mobility: 0.982"""	0.243739	0.000909918	0.0155113	YQKFPQYLQY	generic|sp_CAS2_BOVIN_|
"""index: 7622, intensity: 3459.0, mobility: 1.207"""	0.243666	0.000909918	0.0155181	SSLGSMSPSNMEGYSKTQY	generic|tr_Q3TV22_Q3TV22_MOUSE__chr16_1_78334866_78334964_ENSMUST00000231251	|generic|sp_P97792_CXAR_MOUSE__chr16_1_78334866_78334964_ENSMUST00000231251	|generic|sp_P97792-2_CXAR_MOUSE__chr16_1_78334866_78334964_ENSMUST00000231251|
"""index: 1612, intensity: 4352.0, mobility: 0.816"""	0.243339	0.000909918	0.0155487	QERPGAVAIGSVRGQTTG	generic|tr_A0A0U1RPL0_A0A0U1RPL0_MOUSE	|generic|sp_Q7TQH0_ATX2L_MOUSE	|generic|sp_Q7TQH0-2_ATX2L_MOUSE	|generic|sp_Q7TQH0-3_ATX2L_MOUSE|
"""index: 1026, intensity: 2627.0, mobility: 0.857"""	0.24331	0.000909918	0.0155515	KNPLPSKETIEQEKQAG	generic|sp_P20065_TYB4_MOUSE__chrX_-1_167207501_167208325_ENSMUST00000112175	|generic|tr_Q6ZWX2_Q6ZWX2_MOUSE__chrX_-1_167207501_167208325_ENSMUST00000112175|
"""index: 8363, intensity: 4997.0, mobility: 0.862"""	0.243161	0.000909918	0.0155654	RMGAVPVMIPAQSKDGSIV	generic|sp_P97792_CXAR_MOUSE__chr16_1_78334866_78334964_ENSMUST00000231251|
"""index: 3259, intensity: 3783.0, mobility: 0.968"""	0.242792	0.000909918	0.0156	DIPNPIGSENSEK	generic|sp_CAS1_BOVIN_|
"""index: 3139, intensity: 20072.0, mobility: 0.920"""	0.242627	0.000909918	0.0156155	VNELLTPQGPR	generic|tr_Q8CAD1_Q8CAD1_MOUSE__chrX_1_20851679_20851816_ENSMUST00000136451__II_836925|
"""index: 1763, intensity: 3865.0, mobility: 0.975"""	0.240635	0.000909918	0.015804	QETEEEPHVRVA	generic|sp_Q8BGK5_S35F1_MOUSE|
"""index: 1084, intensity: 4997.0, mobility: 0.857"""	0.2406	0.000909918	0.0158072	EENSRENPF	generic|sp_Q03517_SCG2_MOUSE	|generic|tr_Q4W8U9_Q4W8U9_MOUSE|
"""index: 1503, intensity: 4084.0, mobility: 0.872"""	0.240314	0.000909918	0.0158345	KNTLPTKETIEQEKRSEIS	generic|tr_A6H6H4_A6H6H4_MOUSE|
"""index: 8124, intensity: 3723.0, mobility: 1.049"""	0.240266	0.000909918	0.0158391	AQMEEKPVPAAPVPSPVAPAPVPSRRNPPGGKSSLVLG	generic|sp_P97825_JUPI1_MOUSE__II_1124041|
"""index: 13842, intensity: 3549.0, mobility: 0.889"""	0.239918	0.000909918	0.0158723	LPGPLQDMFK	generic|sp_P63040_CPLX1_MOUSE	|generic|sp_P84086_CPLX2_MOUSE|
"""index: 4162, intensity: 3902.0, mobility: 1.043"""	0.239665	0.000909918	0.0158965	TNEIVEEQYTPQS	generic|sp_Q03517_SCG2_MOUSE	|generic|tr_Q4W8U9_Q4W8U9_MOUSE|
"""index: 375, intensity: 2508.0, mobility: 0.842"""	0.239153	0.000909918	0.0159455	GGGGGGLGSGGSIR	generic|sp_K1C9_HUMAN_|
"""index: 3445, intensity: 2652.0, mobility: 1.175"""	0.238737	0.000909918	0.0159855	AYPTQPGQGYSQQSSQPYG	generic|tr_Q91VQ2_Q91VQ2_MOUSE__II_878670	|generic|tr_Q3UK30_Q3UK30_MOUSE__II_878670	|generic|tr_Q8CFQ9_Q8CFQ9_MOUSE__II_878670	|generic|tr_Q564D0_Q564D0_MOUSE__II_878670|
"""index: 6545, intensity: 4666.0, mobility: 0.954"""	0.238686	0.000909918	0.0159905	GGTGSGMGTLLISK	generic|sp_P68372_TBB4B_MOUSE__IP_840323	|generic|tr_Q9CVR0_Q9CVR0_MOUSE__IP_840323	|generic|sp_Q9D6F9_TBB4A_MOUSE__IP_840323	|generic|IP_1022517_TX=10090	|generic|sp_Q7TMM9_TBB2A_MOUSE__chr17_-1_35836571_35838041_ENSMUST00000134978	|generic|sp_Q922F4_TBB6_MOUSE	|generic|tr_Q3U9U3_Q3U9U3_MOUSE	|generic|sp_Q9ERD7_TBB3_MOUSE__chr17_-1_35836571_35838041_ENSMUST00000134978	|generic|tr_D5MR34_D5MR34_MOUSE	|generic|tr_B2RSN3_B2RSN3_MOUSE__chr17_-1_35836571_35838041_ENSMUST00000134978	|generic|sp_P99024_TBB5_MOUSE__chr17_-1_35836571_35838041_ENSMUST00000134978|
"""index: 772, intensity: 3804.0, mobility: 0.884"""	0.238628	0.000909918	0.0159961	ADEVSASLAKQ	generic|II_1128081_TX=10090	|generic|II_1128079_TX=10090	|generic|tr_A0A0A0MQC7_A0A0A0MQC7_MOUSE	|generic|tr_A2A5Y6_A2A5Y6_MOUSE	|generic|sp_P10637_TAU_MOUSE	|generic|sp_P10637-2_TAU_MOUSE	|generic|sp_P10637-3_TAU_MOUSE	|generic|sp_P10637-4_TAU_MOUSE	|generic|tr_Q3UH19_Q3UH19_MOUSE	|generic|sp_P10637-6_TAU_MOUSE	|generic|tr_Q8C5K4_Q8C5K4_MOUSE	|generic|tr_Q547J4_Q547J4_MOUSE	|generic|tr_B1AQW2_B1AQW2_MOUSE	|generic|sp_TAU_HUMAN_|
"""index: 5991, intensity: 7290.0, mobility: 0.947"""	0.238082	0.000909918	0.0160487	SDIPNPIGSENSE	generic|sp_CAS1_BOVIN_|
"""index: 4427, intensity: 3887.0, mobility: 0.993"""	0.23676	0.000909918	0.0161769	FQELGKLTGPSNQ	generic|sp_Q03517_SCG2_MOUSE	|generic|tr_Q4W8U9_Q4W8U9_MOUSE|
"""index: 7444, intensity: 5547.0, mobility: 1.148"""	0.236361	0.000909918	0.0162158	SVMPSPKVSDTVVEPYN	generic|IP_3501757_TX=10090	|generic|sp_Q7TMM9_TBB2A_MOUSE__chr17_-1_35836571_35838041_ENSMUST00000134978	|generic|sp_Q922F4_TBB6_MOUSE	|generic|sp_A2AQ07_TBB1_MOUSE	|generic|tr_Q99J49_Q99J49_MOUSE	|generic|tr_Q3U9U3_Q3U9U3_MOUSE	|generic|tr_B2RSN3_B2RSN3_MOUSE__chr17_-1_35836571_35838041_ENSMUST00000134978|
"""index: 6447, intensity: 3715.0, mobility: 0.938"""	0.235873	0.000909918	0.0162635	DIPNPIGSENSE	generic|sp_CAS1_BOVIN_|
"""index: 492, intensity: 12041.0, mobility: 0.832"""	0.235296	0.000909918	0.01632	FPKPEGSQDKSLHN	generic|sp_P47867_SCG3_MOUSE__II_3456604	|generic|sp_P47867-2_SCG3_MOUSE__II_3456604	|generic|tr_A0A1Y7VLI5_A0A1Y7VLI5_MOUSE|
"""index: 7696, intensity: 3182.0, mobility: 1.108"""	0.23521	0.000909918	0.0163285	TMPPVSQPEGSIVLRS	generic|tr_Q80ZK2_Q80ZK2_MOUSE	|generic|tr_Q68FG2_Q68FG2_MOUSE	|generic|tr_Q3UGZ4_Q3UGZ4_MOUSE	|generic|tr_Q68FM2_Q68FM2_MOUSE	|generic|tr_Q6A087_Q6A087_MOUSE|
"""index: 1420, intensity: 3027.0, mobility: 0.884"""	0.2332	0.000909918	0.0165272	EKNPLPSKETIEQEKQAGES	generic|sp_P20065_TYB4_MOUSE__chrX_-1_167207501_167208325_ENSMUST00000112175	|generic|tr_Q6ZWX2_Q6ZWX2_MOUSE__chrX_-1_167207501_167208325_ENSMUST00000112175|
"""index: 8440, intensity: 3942.0, mobility: 0.889"""	0.233156	0.000909918	0.0165315	GTNRGASQAGMTGYGMPRQIL	generic|sp_Q9WVA4_TAGL2_MOUSE|
"""index: 2841, intensity: 3371.0, mobility: 0.867"""	0.23214	0.000909918	0.0166329	SKQETQSAEPPPPEPPRI	generic|sp_Q8BIF0_C99L2_MOUSE	|generic|sp_Q8BIF0-2_C99L2_MOUSE	|generic|tr_I7HJQ8_I7HJQ8_MOUSE	|generic|tr_A2AP74_A2AP74_MOUSE|
"""index: 1916, intensity: 4584.0, mobility: 0.946"""	0.231441	0.000909918	0.016703	TETQEKNTLPTKETIEQEKRSEIS	generic|tr_A6H6H4_A6H6H4_MOUSE|
"""index: 410, intensity: 2583.0, mobility: 0.843"""	0.231055	0.000909918	0.0167419	KEDVPSERY	generic|sp_CAS1_BOVIN_|
"""index: 1959, intensity: 9822.0, mobility: 0.943"""	0.230472	0.000909918	0.0168007	TLPTKETIEQEKRSEIS	generic|tr_A6H6H4_A6H6H4_MOUSE|
"""index: 2267, intensity: 4987.0, mobility: 0.932"""	0.229453	0.000909918	0.016904	QQQPQPHHIPTSAPVYQQPQQ	generic|tr_Q543N3_Q543N3_MOUSE__II_1131100	|generic|II_1131096_TX=10090	|generic|tr_A2A6H0_A2A6H0_MOUSE|
"""index: 6595, intensity: 3142.0, mobility: 1.064"""	0.228447	0.000909918	0.0170066	DINSSASLNREGLLN	generic|sp_Q80TS3_AGRL3_MOUSE__chr5_1_81794785_81795063_ENSMUST00000120128__II_943824	|generic|sp_Q80TS3-4_AGRL3_MOUSE__chr5_1_81794785_81795063_ENSMUST00000120128__II_943824	|generic|sp_Q80TS3-5_AGRL3_MOUSE__chr5_1_81794785_81795063_ENSMUST00000120128__II_943857	|generic|tr_D3Z634_D3Z634_MOUSE__chr5_1_81794785_81795063_ENSMUST00000120128__II_943857	|generic|tr_F6WMY5_F6WMY5_MOUSE__chr5_1_81794785_81795063_ENSMUST00000120128__II_943857|
"""index: 8637, intensity: 3119.0, mobility: 0.967"""	0.228111	0.000909918	0.0170409	GMTGYGMPRQIM	generic|tr_Q9D6K2_Q9D6K2_MOUSE	|generic|sp_Q9R1Q8_TAGL3_MOUSE|
"""index: 9603, intensity: 2622.0, mobility: 1.055"""	0.228085	0.000909918	0.0170436	AQQMQQQNPEFVEQIRSQVVR	generic|sp_Q8BJU0_SGTA_MOUSE__chr10_-1_81049249_81049338_ENSMUST00000219126__II_3468303	|generic|sp_Q8BJU0-2_SGTA_MOUSE__chr10_-1_81049249_81049338_ENSMUST00000219126__II_3468303|
"""index: 5950, intensity: 7185.0, mobility: 0.973"""	0.227554	0.000909918	0.0170981	VMIPAQSKDGSIV	generic|sp_P97792_CXAR_MOUSE__chr16_1_78334866_78334964_ENSMUST00000231251|
"""index: 5498, intensity: 3591.0, mobility: 0.852"""	0.225696	0.000909918	0.0172902	NPLPSKETIEQEKQAGES	generic|sp_P20065_TYB4_MOUSE__chrX_-1_167207501_167208325_ENSMUST00000112175	|generic|tr_Q6ZWX2_Q6ZWX2_MOUSE__chrX_-1_167207501_167208325_ENSMUST00000112175|
"""index: 10383, intensity: 3415.0, mobility: 0.901"""	0.225442	0.000909918	0.0173166	GASLKPEFVDIINAKQ	generic|sp_P17751_TPIS_MOUSE__chr6_-1_124812786_124812911_ENSMUST00000149610__II_906215	|generic|IP_3463923_TX=10090	|generic|tr_H7BXC3_H7BXC3_MOUSE|
"""index: 611, intensity: 2566.0, mobility: 0.977"""	0.225411	0.000909918	0.0173199	AFKESKGMMNDE	generic|chr16_1_49906666_49910873_ENSMUST00000229206	|generic|tr_A0A2R8W6P0_A0A2R8W6P0_MOUSE	|generic|tr_A0A2R8VK70_A0A2R8VK70_MOUSE|
"""index: 1009, intensity: 5375.0, mobility: 0.920"""	0.223574	0.000909918	0.0175122	TPNHDGGKHTEPNETTPLTEPEKGPVETK	generic|sp_P13595-2_NCAM1_MOUSE	|generic|tr_E9QB01_E9QB01_MOUSE	|generic|tr_A0A0A6YY47_A0A0A6YY47_MOUSE|
"""index: 4997, intensity: 11214.0, mobility: 0.930"""	0.223038	0.000909918	0.0175688	SVNELLTPQGPR	generic|tr_Q8CAD1_Q8CAD1_MOUSE__chrX_1_20851679_20851816_ENSMUST00000136451__II_836925|
"""index: 10326, intensity: 2692.0, mobility: 0.740"""	0.222802	0.000909918	0.0175937	LPGPLQDMFKK	generic|sp_P63040_CPLX1_MOUSE	|generic|sp_P84086_CPLX2_MOUSE|
"""index: 1320, intensity: 17396.0, mobility: 0.956"""	0.221488	0.000909918	0.0177332	SEPPESEAKPAPTEVKTVPNDATQTKENESKA	generic|tr_A0A0A6YY91_A0A0A6YY91_MOUSE__II_850562	|generic|sp_P13595_NCAM1_MOUSE	|generic|sp_P13595-2_NCAM1_MOUSE	|generic|tr_E9QB01_E9QB01_MOUSE	|generic|tr_A0A0A6YY47_A0A0A6YY47_MOUSE|
"""index: 1830, intensity: 50473.0, mobility: 1.218"""	0.220289	0.000909918	0.0178615	TLPTKETIEQEKRSEIS	generic|tr_A6H6H4_A6H6H4_MOUSE|
"""index: 8677, intensity: 2871.0, mobility: 1.216"""	0.22022	0.000909918	0.0178689	TYAPVISAEKAYHEQL	generic|tr_Q99KA2_Q99KA2_MOUSE__IP_3506393	|generic|tr_A0A0A0MQA5_A0A0A0MQA5_MOUSE__chr1_-1_75215622_75215885_ENSMUST00000188593__IP_3506393	|generic|sp_P05213_TBA1B_MOUSE__IP_3506392	|generic|tr_Q52L87_Q52L87_MOUSE__IP_3506392	|generic|sp_P68368_TBA4A_MOUSE__chr1_-1_75215622_75215885_ENSMUST00000188593__IP_3506393	|generic|tr_Q3TIZ0_Q3TIZ0_MOUSE__IP_3506393	|generic|sp_P68369_TBA1A_MOUSE__IP_3506392	|generic|IP_988840_TX=10090	|generic|IP_1052575_TX=10090	|generic|IP_3502747_TX=10090	|generic|tr_Q9D9Y2_Q9D9Y2_MOUSE	|generic|sp_P05214_TBA3_MOUSE|
"""index: 8164, intensity: 5813.0, mobility: 0.914"""	0.220046	0.000909918	0.0178876	AYGFRDPGPQL	generic|sp_P26339_CMGA_MOUSE	|generic|tr_Q3UN28_Q3UN28_MOUSE|
"""index: 7900, intensity: 2958.0, mobility: 1.018"""	0.21908	0.000909918	0.0179917	SSTLPQTGGSQQPPQPQQAYSQKALL	generic|sp_P70297_STAM1_MOUSE__chr2_1_14102418_14102489_ENSMUST00000193636__II_1014500	|generic|IP_1121602_TX=10090	|generic|tr_Q3UMC8_Q3UMC8_MOUSE__chr2_1_14102418_14102489_ENSMUST00000193636	|generic|tr_Q9CU37_Q9CU37_MOUSE	|generic|tr_Q3TPR2_Q3TPR2_MOUSE__chr2_1_14141735_14141881_ENSMUST00000193636|
"""index: 6989, intensity: 3802.0, mobility: 1.110"""	0.218588	0.000909918	0.018045	TEIKDAVVVPVPQTGSN	generic|tr_D3YVY0_D3YVY0_MOUSE	|generic|sp_Q6NZQ8_MARH1_MOUSE	|generic|sp_Q6NZQ8-2_MARH1_MOUSE	|generic|sp_Q6NZQ8-3_MARH1_MOUSE	|generic|sp_Q6NZQ8-4_MARH1_MOUSE	|generic|sp_Q6NZQ8-5_MARH1_MOUSE|
"""index: 4584, intensity: 3461.0, mobility: 0.792"""	0.218288	0.000909918	0.0180776	IGGFAGRIGA	generic|sp_Q8C854_MYEF2_MOUSE__II_1000715	|generic|sp_Q8C854-3_MYEF2_MOUSE__II_1000715	|generic|tr_A7UQY4_A7UQY4_MOUSE__II_1000715	|generic|tr_G8JL68_G8JL68_MOUSE__II_1000715|
"""index: 7298, intensity: 3875.0, mobility: 0.959"""	0.217047	0.000909918	0.0182129	EDPATFKPPKMDVPMVEGKKQPLR	generic|sp_Q9DBN4_P33MX_MOUSE	|generic|sp_Q9DBN4-2_P33MX_MOUSE	|generic|tr_D3Z1F7_D3Z1F7_MOUSE|
"""index: 4323, intensity: 3008.0, mobility: 0.822"""	0.217038	0.000909918	0.0182138	DMAEIEKFDKSKLK	generic|sp_P20065_TYB4_MOUSE__chrX_-1_167207501_167208325_ENSMUST00000112175	|generic|tr_Q6ZWX2_Q6ZWX2_MOUSE__chrX_-1_167207501_167208325_ENSMUST00000112175|
"""index: 3300, intensity: 4643.0, mobility: 0.932"""	0.216104	0.000909918	0.0183164	APLTPGRTSPAVM	generic|sp_Q9DB75_CDIP1_MOUSE__chr16_-1_4768741_4768914_ENSMUST00000140187__II_1081037	|generic|tr_F6X7Q6_F6X7Q6_MOUSE__chr16_-1_4768741_4768914_ENSMUST00000140187__II_1081049	|generic|sp_Q9DB75-2_CDIP1_MOUSE__chr16_-1_4768741_4768914_ENSMUST00000140187|
"""index: 777, intensity: 4963.0, mobility: 0.882"""	0.214797	0.000909918	0.0184608	ADEVSASLAKQ	generic|II_1128081_TX=10090	|generic|II_1128079_TX=10090	|generic|tr_A0A0A0MQC7_A0A0A0MQC7_MOUSE	|generic|tr_A2A5Y6_A2A5Y6_MOUSE	|generic|sp_P10637_TAU_MOUSE	|generic|sp_P10637-2_TAU_MOUSE	|generic|sp_P10637-3_TAU_MOUSE	|generic|sp_P10637-4_TAU_MOUSE	|generic|tr_Q3UH19_Q3UH19_MOUSE	|generic|sp_P10637-6_TAU_MOUSE	|generic|tr_Q8C5K4_Q8C5K4_MOUSE	|generic|tr_Q547J4_Q547J4_MOUSE	|generic|tr_B1AQW2_B1AQW2_MOUSE	|generic|sp_TAU_HUMAN_|
"""index: 578, intensity: 3174.0, mobility: 0.837"""	0.214788	0.000909918	0.0184617	ITVDDKHY	generic|sp_CAS2_BOVIN_|
"""index: 12759, intensity: 2710.0, mobility: 1.052"""	0.214312	0.000909918	0.0185146	YQEPVLGPVRGPFP	generic|sp_CASB_BOVIN_|
"""index: 4533, intensity: 3116.0, mobility: 1.006"""	0.212775	0.000909918	0.0186863	SLSGAQIDDNIPR	generic|sp_O08553_DPYL2_MOUSE|
"""index: 373, intensity: 2787.0, mobility: 0.825"""	0.2123	0.000909918	0.0187397	APVDNRDHNEEMVTR	generic|tr_Q3UZU8_Q3UZU8_MOUSE	|generic|sp_P16014_SCG1_MOUSE	|generic|tr_Q8BP91_Q8BP91_MOUSE	|generic|tr_Q3UZP2_Q3UZP2_MOUSE	|generic|tr_Q9CTW1_Q9CTW1_MOUSE|
"""index: 4386, intensity: 2590.0, mobility: 1.132"""	0.211421	0.000909918	0.0188388	SIQDLSGGSRQQEAPSNL	generic|tr_Q3TQI2_Q3TQI2_MOUSE__chrX_1_20851679_20851816_ENSMUST00000136451__II_836925	|generic|tr_Q8CAD1_Q8CAD1_MOUSE__chrX_1_20851679_20851816_ENSMUST00000136451__II_836925	|generic|tr_B1AUN8_B1AUN8_MOUSE__chrX_1_20851679_20851816_ENSMUST00000136451__II_836925	|generic|tr_E9Q0P8_E9Q0P8_MOUSE__chrX_1_20851679_20851816_ENSMUST00000136451__II_836925	|generic|sp_P04627_ARAF_MOUSE__chrX_1_20851679_20851816_ENSMUST00000136451__II_836944	|generic|tr_Q3UXR0_Q3UXR0_MOUSE__chrX_1_20851679_20851816_ENSMUST00000136451|
"""index: 8385, intensity: 4831.0, mobility: 0.829"""	0.210888	0.000909918	0.0188993	YGGFMRSL	generic|tr_Q3UXY8_Q3UXY8_MOUSE	|generic|sp_P22005_PENK_MOUSE|
"""index: 2806, intensity: 4317.0, mobility: 0.887"""	0.210488	0.000909918	0.0189447	EVSASLAKQGL	generic|II_1128081_TX=10090	|generic|II_1128079_TX=10090	|generic|tr_A0A0A0MQC7_A0A0A0MQC7_MOUSE	|generic|tr_A2A5Y6_A2A5Y6_MOUSE	|generic|sp_P10637_TAU_MOUSE	|generic|sp_P10637-2_TAU_MOUSE	|generic|sp_P10637-4_TAU_MOUSE	|generic|tr_Q3UH19_Q3UH19_MOUSE	|generic|sp_P10637-6_TAU_MOUSE	|generic|tr_Q8C5K4_Q8C5K4_MOUSE	|generic|tr_Q547J4_Q547J4_MOUSE	|generic|tr_B1AQW2_B1AQW2_MOUSE	|generic|sp_TAU_HUMAN_|
"""index: 3449, intensity: 4135.0, mobility: 1.044"""	0.209884	0.000909918	0.0190136	DIPNPIGSENSEKTT	generic|sp_CAS1_BOVIN_|
"""index: 8588, intensity: 2586.0, mobility: 1.107"""	0.209657	0.000909918	0.0190395	QVPNYTLTSSTLPQTG	generic|sp_P70297_STAM1_MOUSE__chr2_1_14102418_14102489_ENSMUST00000193636__II_1014500	|generic|IP_1121602_TX=10090	|generic|tr_Q3UMC8_Q3UMC8_MOUSE__chr2_1_14102418_14102489_ENSMUST00000193636	|generic|tr_Q9CU37_Q9CU37_MOUSE	|generic|tr_Q3TPR2_Q3TPR2_MOUSE__chr2_1_14141735_14141881_ENSMUST00000193636|
"""index: 9591, intensity: 3333.0, mobility: 1.034"""	0.209324	0.000909918	0.0190776	TVATPLNQVANPNSAIFGGARPREEVVQKEQE	generic|tr_Q80U88_Q80U88_MOUSE__chr5_-1_134625358_134625459_ENSMUST00000202289__II_929730	|generic|tr_Q3V244_Q3V244_MOUSE__chr5_-1_134625358_134625459_ENSMUST00000202289__II_929730	|generic|tr_Q3TG58_Q3TG58_MOUSE__chr5_-1_134625358_134625459_ENSMUST00000202289__II_929730	|generic|tr_Q564E5_Q564E5_MOUSE__chr5_-1_134625358_134625459_ENSMUST00000202289__II_929730|
"""index: 2173, intensity: 4648.0, mobility: 0.934"""	0.20849	0.000909918	0.0191734	QQQPQPHHIPTSAPVYQQPQQ	generic|tr_Q543N3_Q543N3_MOUSE__II_1131100	|generic|II_1131096_TX=10090	|generic|tr_A2A6H0_A2A6H0_MOUSE|
"""index: 9506, intensity: 4081.0, mobility: 0.906"""	0.208422	0.000909918	0.0191812	ARPVKEPRSLSAASAPLVETSTPLRL	generic|sp_Q9QXV0_PCS1N_MOUSE|
"""index: 8050, intensity: 2869.0, mobility: 0.936"""	0.207125	0.000909918	0.0193311	MTGYGMPRQIM	generic|tr_Q9D6K2_Q9D6K2_MOUSE	|generic|sp_Q9R1Q8_TAGL3_MOUSE|
"""index: 3466, intensity: 2904.0, mobility: 1.093"""	0.206476	0.000909918	0.0194065	SPAPATGASGQASELAPSTADSAVPPAPAKTEKGPVETK	generic|tr_A0A0A6YY91_A0A0A6YY91_MOUSE__II_850562|
"""index: 17586, intensity: 3345.0, mobility: 0.975"""	0.206342	0.000909918	0.0194221	AAPVPPAAAPLLDF	generic|sp_Q99P72_RTN4_MOUSE	|generic|sp_Q99P72-4_RTN4_MOUSE	|generic|sp_Q99P72-5_RTN4_MOUSE	|generic|tr_Q8K3G7_Q8K3G7_MOUSE|
"""index: 8280, intensity: 4222.0, mobility: 1.015"""	0.204551	0.000909918	0.019632	AVPITPTLNREQL	generic|sp_CAS2_BOVIN_|
"""index: 449, intensity: 2588.0, mobility: 0.991"""	0.204274	0.000909918	0.0196647	SQIDDHVPKRASA	generic|sp_Q9EQF6_DPYL5_MOUSE__chr5_1_30791522_30791638_ENSMUST00000198503__II_944569|
"""index: 1802, intensity: 2981.0, mobility: 0.993"""	0.203151	0.000909918	0.0197977	SPSNMEGYSKTQY	generic|tr_Q3TV22_Q3TV22_MOUSE__chr16_1_78334866_78334964_ENSMUST00000231251	|generic|sp_P97792_CXAR_MOUSE__chr16_1_78334866_78334964_ENSMUST00000231251	|generic|sp_P97792-2_CXAR_MOUSE__chr16_1_78334866_78334964_ENSMUST00000231251|
"""index: 9274, intensity: 2692.0, mobility: 1.083"""	0.202731	0.000909918	0.0198476	TNEIVEEQYTPQSL	generic|sp_Q03517_SCG2_MOUSE	|generic|tr_Q4W8U9_Q4W8U9_MOUSE|
"""index: 10686, intensity: 2516.0, mobility: 0.731"""	0.202665	0.000909918	0.0198554	LPGPLQDMFKK	generic|sp_P63040_CPLX1_MOUSE	|generic|sp_P84086_CPLX2_MOUSE|
"""index: 8447, intensity: 3759.0, mobility: 0.925"""	0.202144	0.000909918	0.0199176	SLPQHYQGAGAGVNGTVPLTHI	generic|sp_P53783_SOX1_MOUSE|
"""index: 1667, intensity: 2752.0, mobility: 1.061"""	0.20051	0.000909918	0.0201139	SLSGSQIDDHVPK	generic|sp_Q9EQF6_DPYL5_MOUSE__chr5_1_30791522_30791638_ENSMUST00000198503__II_944569|
"""index: 1259, intensity: 15726.0, mobility: 0.935"""	0.200345	0.000909918	0.0201338	IVAPPGGRSNITS	generic|tr_Q3TXY0_Q3TXY0_MOUSE__chr5_1_37273379_37273519_ENSMUST00000202377	|generic|tr_Q3TAS8_Q3TAS8_MOUSE__chr18_-1_43324332_43324412_ENSMUST00000237707	|generic|tr_Q6P1J1_Q6P1J1_MOUSE__chr5_1_37273379_37273519_ENSMUST00000202377	|generic|sp_P97427_DPYL1_MOUSE__chr5_1_37273379_37273519_ENSMUST00000202377	|generic|tr_E9PWE8_E9PWE8_MOUSE__chr18_-1_43324332_43324412_ENSMUST00000237707	|generic|sp_Q62188_DPYL3_MOUSE__chr18_-1_43324332_43324412_ENSMUST00000237707	|generic|tr_Q3TY94_Q3TY94_MOUSE__chr5_1_37273379_37273519_ENSMUST00000202377	|generic|tr_Q3TT92_Q3TT92_MOUSE__chr18_-1_43324332_43324412_ENSMUST00000237707|
"""index: 11920, intensity: 22667.0, mobility: 1.102"""	0.199325	0.000909918	0.0202574	MGAVPVMIPAQSKDGSIV	generic|sp_P97792_CXAR_MOUSE__chr16_1_78334866_78334964_ENSMUST00000231251|
"""index: 7543, intensity: 4194.0, mobility: 1.013"""	0.199178	0.000909918	0.0202752	AQMEEKPVPAAPVPSPVAPAPVPSRRNPPGGKSSLVLG	generic|sp_P97825_JUPI1_MOUSE__II_1124041|
"""index: 7586, intensity: 3363.0, mobility: 0.806"""	0.199088	0.000909918	0.0202861	SNVPLETRHFLFK	generic|II_1141222_TX=10090	|generic|tr_A0A0A0MQB7_A0A0A0MQB7_MOUSE	|generic|tr_B9EJ72_B9EJ72_MOUSE	|generic|sp_Q9WTS5_TEN2_MOUSE	|generic|tr_A0A0A0MQ92_A0A0A0MQ92_MOUSE|
"""index: 7952, intensity: 3701.0, mobility: 1.018"""	0.19769	0.000909918	0.0204569	STLPQTGGSQQPPQPQQAYSQKALL	generic|sp_P70297_STAM1_MOUSE__chr2_1_14102418_14102489_ENSMUST00000193636__II_1014500	|generic|IP_1121602_TX=10090	|generic|tr_Q3UMC8_Q3UMC8_MOUSE__chr2_1_14102418_14102489_ENSMUST00000193636	|generic|tr_Q9CU37_Q9CU37_MOUSE	|generic|tr_Q3TPR2_Q3TPR2_MOUSE__chr2_1_14141735_14141881_ENSMUST00000193636|
"""index: 1872, intensity: 2961.0, mobility: 0.938"""	0.197317	0.000909918	0.0205028	ASGMNVDAGKAIE	generic|sp_P20357_MTAP2_MOUSE__chr1_1_66438885_66439007_ENSMUST00000172486	|generic|tr_Q3URJ7_Q3URJ7_MOUSE	|generic|tr_A0A668KLC6_A0A668KLC6_MOUSE__chr1_1_66438885_66439007_ENSMUST00000172486|
"""index: 601, intensity: 5432.0, mobility: 0.827"""	0.196767	0.000909918	0.0205705	SLSGAQIDDNNPRRTG	generic|tr_Q3TXY0_Q3TXY0_MOUSE__chr5_1_37273379_37273519_ENSMUST00000202377	|generic|tr_Q6P1J1_Q6P1J1_MOUSE__chr5_1_37273379_37273519_ENSMUST00000202377	|generic|sp_P97427_DPYL1_MOUSE__chr5_1_37273379_37273519_ENSMUST00000202377	|generic|tr_Q3TY94_Q3TY94_MOUSE__chr5_1_37273379_37273519_ENSMUST00000202377|
"""index: 2297, intensity: 9343.0, mobility: 0.873"""	0.196199	0.000909918	0.0206407	SQIDDHVPKRASARILAPPGGRSSG	generic|sp_Q9EQF6_DPYL5_MOUSE__chr5_1_30791522_30791638_ENSMUST00000198503__II_944569|
"""index: 15510, intensity: 3646.0, mobility: 0.996"""	0.195967	0.000909918	0.0206694	FVAPFPEVFGKE	generic|sp_CAS1_BOVIN_|
"""index: 8760, intensity: 3822.0, mobility: 1.103"""	0.195864	0.000909918	0.0206821	SQVPNYTLTSSTLPQTG	generic|sp_P70297_STAM1_MOUSE__chr2_1_14102418_14102489_ENSMUST00000193636__II_1014500	|generic|IP_1121602_TX=10090	|generic|tr_Q3UMC8_Q3UMC8_MOUSE__chr2_1_14102418_14102489_ENSMUST00000193636	|generic|tr_Q9CU37_Q9CU37_MOUSE	|generic|tr_Q3TPR2_Q3TPR2_MOUSE__chr2_1_14141735_14141881_ENSMUST00000193636|
"""index: 12662, intensity: 2545.0, mobility: 1.152"""	0.194197	0.000909918	0.0208899	GSQTPQMPAQAMFMAPAQ	generic|sp_Q7TN29_SMAP2_MOUSE|
"""index: 8275, intensity: 3040.0, mobility: 1.015"""	0.193647	0.000909918	0.0209589	AVPITPTLNREQL	generic|sp_CAS2_BOVIN_|
"""index: 7607, intensity: 3176.0, mobility: 1.210"""	0.193352	0.000909918	0.0209959	SSLGSMSPSNMEGYSKTQY	generic|tr_Q3TV22_Q3TV22_MOUSE__chr16_1_78334866_78334964_ENSMUST00000231251	|generic|sp_P97792_CXAR_MOUSE__chr16_1_78334866_78334964_ENSMUST00000231251	|generic|sp_P97792-2_CXAR_MOUSE__chr16_1_78334866_78334964_ENSMUST00000231251|
"""index: 9903, intensity: 2961.0, mobility: 1.069"""	0.193275	0.000909918	0.0210056	FSLSGAQIDDNNPR	generic|tr_Q3TXY0_Q3TXY0_MOUSE__chr5_1_37273379_37273519_ENSMUST00000202377	|generic|tr_Q6P1J1_Q6P1J1_MOUSE__chr5_1_37273379_37273519_ENSMUST00000202377	|generic|sp_P97427_DPYL1_MOUSE__chr5_1_37273379_37273519_ENSMUST00000202377	|generic|tr_Q3TY94_Q3TY94_MOUSE__chr5_1_37273379_37273519_ENSMUST00000202377|
"""index: 9493, intensity: 4923.0, mobility: 0.942"""	0.193258	0.000909918	0.0210078	GGSRQQEAPSNLSVNELLTPQGPR	generic|tr_Q8CAD1_Q8CAD1_MOUSE__chrX_1_20851679_20851816_ENSMUST00000136451__II_836925|
"""index: 9284, intensity: 28640.0, mobility: 1.006"""	0.192905	0.000909918	0.0210522	FSDIPNPIGSENSE	generic|sp_CAS1_BOVIN_|
"""index: 12685, intensity: 3475.0, mobility: 1.042"""	0.192886	0.000909918	0.0210548	GLPQEVLNENLLR	generic|sp_CAS1_BOVIN_|
"""index: 1165, intensity: 3570.0, mobility: 0.926"""	0.192773	0.000909918	0.021069	KTETQEKNPLPSKETIEQEKQAG	generic|sp_P20065_TYB4_MOUSE__chrX_-1_167207501_167208325_ENSMUST00000112175	|generic|tr_Q6ZWX2_Q6ZWX2_MOUSE__chrX_-1_167207501_167208325_ENSMUST00000112175|
"""index: 12928, intensity: 2761.0, mobility: 1.161"""	0.191627	0.000909918	0.0212142	LMPPLSPQTKIITPYTA	generic|tr_F2Z3U3_F2Z3U3_MOUSE__chr1_-1_60502820_60502984_ENSMUST00000189383__II_1038329|
"""index: 10315, intensity: 4260.0, mobility: 0.957"""	0.189951	0.000909918	0.0214283	TISPLDLAKLNQVARQQSH	generic|sp_P60335_PCBP1_MOUSE|
"""index: 743, intensity: 2689.0, mobility: 0.862"""	0.188919	0.000909918	0.0215611	LEDEAKELQ	generic|tr_Q3UXY8_Q3UXY8_MOUSE	|generic|sp_P22005_PENK_MOUSE|
"""index: 6119, intensity: 2636.0, mobility: 1.212"""	0.187999	0.000909918	0.0216803	SESEDYSPSSSETVRSPNSPF	generic|tr_Q9JLM6_Q9JLM6_MOUSE__chr3_1_55533624_55533734_ENSMUST00000199702__II_984463	|generic|tr_A3KN70_A3KN70_MOUSE__chr3_1_55533624_55533734_ENSMUST00000199702__II_984463	|generic|tr_A0A0G2JE54_A0A0G2JE54_MOUSE__chr3_1_55533624_55533734_ENSMUST00000199702__II_984463	|generic|tr_A0A0G2JGQ6_A0A0G2JGQ6_MOUSE__chr3_1_55533624_55533734_ENSMUST00000199702__II_984463	|generic|tr_Q8CHG1_Q8CHG1_MOUSE__chr3_1_55533624_55533734_ENSMUST00000199702__II_984463	|generic|sp_Q9JLM8_DCLK1_MOUSE__chr3_1_55533624_55533734_ENSMUST00000199702	|generic|tr_Q8CCN4_Q8CCN4_MOUSE__chr3_1_55533624_55533734_ENSMUST00000199702|
"""index: 428, intensity: 3328.0, mobility: 0.768"""	0.18683	0.000909918	0.0218327	AVVKEKAPAAPKTPS	generic|tr_O88723_O88723_MOUSE__II_1050419	|generic|tr_E9Q5N7_E9Q5N7_MOUSE__chr11_-1_76808827_76808859_ENSMUST00000021201__II_1050419	|generic|tr_Q6ZQ25_Q6ZQ25_MOUSE__chr11_-1_76808827_76808859_ENSMUST00000021201__II_1050419	|generic|tr_A0A494B8Y4_A0A494B8Y4_MOUSE__chr11_-1_76808827_76808859_ENSMUST00000021201__II_1050419	|generic|tr_B2RX09_B2RX09_MOUSE__chr11_-1_76808827_76808859_ENSMUST00000021201__II_1050419	|generic|tr_E9PUN2_E9PUN2_MOUSE__chr11_-1_76808827_76808859_ENSMUST00000021201	|generic|tr_Q3UGZ9_Q3UGZ9_MOUSE__chr11_-1_76808827_76808859_ENSMUST00000021201	|generic|tr_E9PUM9_E9PUM9_MOUSE__chr11_-1_76808827_76808859_ENSMUST00000021201	|generic|tr_Q6PAI9_Q6PAI9_MOUSE	|generic|sp_E9Q7X7_NRX2A_MOUSE__chr11_-1_76808827_76808859_ENSMUST00000021201	|generic|tr_E9PUN0_E9PUN0_MOUSE__chr11_-1_76808827_76808859_ENSMUST00000021201|
"""index: 12173, intensity: 6721.0, mobility: 1.101"""	0.186786	0.000909918	0.0218385	MGAVPVMIPAQSKDGSIV	generic|sp_P97792_CXAR_MOUSE__chr16_1_78334866_78334964_ENSMUST00000231251|
"""index: 2810, intensity: 4141.0, mobility: 0.858"""	0.183832	0.000909918	0.0222282	TTQLTADSHPSYHTDGFN	generic|sp_P60904_DNJC5_MOUSE__chr2_1_181546445_181546492_ENSMUST00000116365|
"""index: 350, intensity: 3044.0, mobility: 0.882"""	0.183748	0.000909918	0.0222394	AVDEAKPKESARQDEGKEDPEADQEHA	generic|sp_P06837_NEUM_MOUSE|
"""index: 1837, intensity: 15046.0, mobility: 0.910"""	0.18321	0.000909918	0.0223112	QPPPPPYYPPEDKKTQ	generic|tr_Q3TRG5_Q3TRG5_MOUSE__II_1123726	|generic|sp_P97765_WBP2_MOUSE__II_1123728	|generic|sp_P97765-2_WBP2_MOUSE__II_1123726	|generic|chr11_-1_116079543_116079920_ENSMUST00000074628|
"""index: 2921, intensity: 27421.0, mobility: 0.862"""	0.183034	0.000909918	0.0223347	TQVDEGVRSASKRIVAPPGGRSNITS	generic|tr_Q3TAS8_Q3TAS8_MOUSE__chr18_-1_43324332_43324412_ENSMUST00000237707	|generic|tr_E9PWE8_E9PWE8_MOUSE__chr18_-1_43324332_43324412_ENSMUST00000237707	|generic|sp_Q62188_DPYL3_MOUSE__chr18_-1_43324332_43324412_ENSMUST00000237707	|generic|tr_Q3TT92_Q3TT92_MOUSE__chr18_-1_43324332_43324412_ENSMUST00000237707|
"""index: 11504, intensity: 18972.0, mobility: 1.045"""	0.182957	0.000909918	0.0223449	SLSAASAPLVETSTPL	generic|sp_Q9QXV0_PCS1N_MOUSE|
"""index: 1565, intensity: 3357.0, mobility: 0.845"""	0.182145	0.000909918	0.0224539	NPLPSKETIEQEKQAGES	generic|sp_P20065_TYB4_MOUSE__chrX_-1_167207501_167208325_ENSMUST00000112175	|generic|tr_Q6ZWX2_Q6ZWX2_MOUSE__chrX_-1_167207501_167208325_ENSMUST00000112175|
"""index: 10550, intensity: 5512.0, mobility: 0.895"""	0.181096	0.000909918	0.0225953	EPVLGPVRGPF	generic|sp_CASB_BOVIN_|
"""index: 2726, intensity: 3152.0, mobility: 0.916"""	0.179853	0.000909918	0.022764	QAMEDIKQME	generic|sp_CAS1_BOVIN_|
"""index: 9283, intensity: 4321.0, mobility: 1.081"""	0.179324	0.000909918	0.0228362	TNEIVEEQYTPQSL	generic|sp_Q03517_SCG2_MOUSE	|generic|tr_Q4W8U9_Q4W8U9_MOUSE|
"""index: 7331, intensity: 2845.0, mobility: 1.044"""	0.178233	0.000909918	0.0229857	EKPVPAAPVPSPVAPAPVPSRRNPPGGKSSLVLG	generic|sp_P97825_JUPI1_MOUSE__II_1124041|
"""index: 12736, intensity: 3643.0, mobility: 1.025"""	0.178078	0.000909918	0.0230071	YQEPVLGPVRGPFP	generic|sp_CASB_BOVIN_|
"""index: 1687, intensity: 2863.0, mobility: 0.840"""	0.177952	0.000909918	0.0230245	GTNRGASQAGMTGYGMPRQ	generic|sp_Q9WVA4_TAGL2_MOUSE|
"""index: 6672, intensity: 4497.0, mobility: 0.948"""	0.17727	0.000909918	0.0231186	APPGRPDVFPPPLSSEHNGQVAEDAVSRPKD	generic|tr_A0A087WQ93_A0A087WQ93_MOUSE	|generic|sp_Q0VGU4_VGF_MOUSE|
"""index: 8422, intensity: 3981.0, mobility: 1.036"""	0.175975	0.000909918	0.0232985	VAPFPEVFGKEK	generic|sp_CAS1_BOVIN_|
"""index: 9244, intensity: 18061.0, mobility: 0.897"""	0.174617	0.000909918	0.0234884	VAPFPEVFGKEKVNE	generic|sp_CAS1_BOVIN_|
"""index: 8061, intensity: 3217.0, mobility: 0.900"""	0.174198	0.000909918	0.0235474	QSGFSLSGAQIDDNIPRRTT	generic|sp_O08553_DPYL2_MOUSE|
"""index: 366, intensity: 2962.0, mobility: 0.785"""	0.173701	0.000909918	0.0236174	QIDDHVPKRASA	generic|sp_Q9EQF6_DPYL5_MOUSE__chr5_1_30791522_30791638_ENSMUST00000198503__II_944569|
"""index: 7577, intensity: 4217.0, mobility: 0.986"""	0.172756	0.000909918	0.0237513	NTEDDLPVYLARPGSAAQTPRQKYG	generic|tr_Q6P1J1_Q6P1J1_MOUSE__chr5_1_37273379_37273519_ENSMUST00000202377	|generic|tr_Q71H75_Q71H75_MOUSE	|generic|tr_Q3TY94_Q3TY94_MOUSE__chr5_1_37273379_37273519_ENSMUST00000202377|
"""index: 1970, intensity: 4608.0, mobility: 0.864"""	0.172566	0.000909918	0.0237784	MGSNKGASQAGMTGYGMPRQ	generic|tr_Q9D6K2_Q9D6K2_MOUSE	|generic|sp_Q9R1Q8_TAGL3_MOUSE|
"""index: 723, intensity: 2571.0, mobility: 0.914"""	0.17167	0.000909918	0.0239061	KTETQEKNTLPTKETIEQEKRSE	generic|tr_A6H6H4_A6H6H4_MOUSE|
"""index: 380, intensity: 3122.0, mobility: 0.871"""	0.169248	0.000909918	0.0242546	GGGGGGGLGSGGSIR	generic|sp_K1C9_HUMAN_|
"""index: 12766, intensity: 2805.0, mobility: 1.054"""	0.168633	0.000909918	0.024344	YQEPVLGPVRGPFP	generic|sp_CASB_BOVIN_|
"""index: 4195, intensity: 4094.0, mobility: 1.009"""	0.168549	0.000909918	0.0243562	LSRAQPAPKPEPSFSEYASVQVQRK	generic|sp_P97797_SHPS1_MOUSE	|generic|sp_P97797-2_SHPS1_MOUSE	|generic|sp_P97797-3_SHPS1_MOUSE	|generic|sp_P97797-4_SHPS1_MOUSE	|generic|tr_Q2M4I8_Q2M4I8_MOUSE	|generic|tr_E0CX65_E0CX65_MOUSE|
"""index: 2875, intensity: 7712.0, mobility: 0.900"""	0.168301	0.000909918	0.0243923	EVSASLAKQGL	generic|II_1128081_TX=10090	|generic|II_1128079_TX=10090	|generic|tr_A0A0A0MQC7_A0A0A0MQC7_MOUSE	|generic|tr_A2A5Y6_A2A5Y6_MOUSE	|generic|sp_P10637_TAU_MOUSE	|generic|sp_P10637-2_TAU_MOUSE	|generic|sp_P10637-4_TAU_MOUSE	|generic|tr_Q3UH19_Q3UH19_MOUSE	|generic|sp_P10637-6_TAU_MOUSE	|generic|tr_Q8C5K4_Q8C5K4_MOUSE	|generic|tr_Q547J4_Q547J4_MOUSE	|generic|tr_B1AQW2_B1AQW2_MOUSE	|generic|sp_TAU_HUMAN_|
"""index: 7413, intensity: 3030.0, mobility: 1.164"""	0.168068	0.000909918	0.0244263	SNPAVRTAAANAAAGAAENAF	generic|tr_E9Q855_E9Q855_MOUSE__chr3_1_89180737_89180892_ENSMUST00000129294	|generic|tr_B2M0S2_B2M0S2_MOUSE__chr3_1_89175434_89175475_ENSMUST00000128318	|generic|tr_Q3UK26_Q3UK26_MOUSE__chr3_1_89180737_89180892_ENSMUST00000129294	|generic|sp_O35609_SCAM3_MOUSE__chr3_1_89180737_89180892_ENSMUST00000129294	|generic|tr_Q3TDM8_Q3TDM8_MOUSE__chr3_1_89180737_89180892_ENSMUST00000129294	|generic|tr_Q3UXS0_Q3UXS0_MOUSE__chr3_1_89180737_89180892_ENSMUST00000129294|
"""index: 1143, intensity: 3350.0, mobility: 0.925"""	0.168049	0.000909918	0.024429	LAGTRESVDSAKPRVY	generic|sp_P35455_NEU2_MOUSE|
"""index: 12286, intensity: 7823.0, mobility: 1.000"""	0.167941	0.000909918	0.0244448	YQEPVLGPVRGPF	generic|sp_CASB_BOVIN_|
"""index: 749, intensity: 2663.0, mobility: 0.872"""	0.167308	0.000909918	0.0245375	QLYENKPR	generic|sp_Q9D3P9_NEUT_MOUSE|
"""index: 886, intensity: 2515.0, mobility: 1.135"""	0.167283	0.000909918	0.0245411	TLPTKETIEQEKRSE	generic|tr_A6H6H4_A6H6H4_MOUSE|
"""index: 1214, intensity: 3416.0, mobility: 0.846"""	0.16713	0.000909918	0.0245636	KTETQEKNPLPSKETIEQEKQAGES	generic|sp_P20065_TYB4_MOUSE__chrX_-1_167207501_167208325_ENSMUST00000112175	|generic|tr_Q6ZWX2_Q6ZWX2_MOUSE__chrX_-1_167207501_167208325_ENSMUST00000112175|
"""index: 1233, intensity: 3324.0, mobility: 0.932"""	0.166508	0.000909918	0.024655	IVAPPGGRSNITS	generic|tr_Q3TXY0_Q3TXY0_MOUSE__chr5_1_37273379_37273519_ENSMUST00000202377	|generic|tr_Q3TAS8_Q3TAS8_MOUSE__chr18_-1_43324332_43324412_ENSMUST00000237707	|generic|tr_Q6P1J1_Q6P1J1_MOUSE__chr5_1_37273379_37273519_ENSMUST00000202377	|generic|sp_P97427_DPYL1_MOUSE__chr5_1_37273379_37273519_ENSMUST00000202377	|generic|tr_E9PWE8_E9PWE8_MOUSE__chr18_-1_43324332_43324412_ENSMUST00000237707	|generic|sp_Q62188_DPYL3_MOUSE__chr18_-1_43324332_43324412_ENSMUST00000237707	|generic|tr_Q3TY94_Q3TY94_MOUSE__chr5_1_37273379_37273519_ENSMUST00000202377	|generic|tr_Q3TT92_Q3TT92_MOUSE__chr18_-1_43324332_43324412_ENSMUST00000237707|
"""index: 13888, intensity: 2540.0, mobility: 1.053"""	0.166295	0.000909918	0.0246865	AATTPATSVPFAATATANQIILK	generic|sp_Q8C181_MBNL2_MOUSE	|generic|sp_Q8C181-2_MBNL2_MOUSE	|generic|tr_A0A2K6EDM5_A0A2K6EDM5_MOUSE|
"""index: 7410, intensity: 6411.0, mobility: 0.927"""	0.165859	0.000909918	0.0247508	SQIDDHVPKRASARILAPPGGRSSGIW	generic|sp_Q9EQF6_DPYL5_MOUSE__chr5_1_30791522_30791638_ENSMUST00000198503__II_944569|
"""index: 468, intensity: 2636.0, mobility: 0.803"""	0.165485	0.000909918	0.0248062	EVRTPGQLSDNNSRQ	generic|sp_Q8C0E2_VP26B_MOUSE__chr9_-1_27019314_27019439_ENSMUST00000213917|
"""index: 8059, intensity: 8442.0, mobility: 1.069"""	0.165321	0.000909918	0.0248306	QMEEKPVPAAPVPSPVAPAPVPSRRNPPGGKSSLVLG	generic|sp_P97825_JUPI1_MOUSE__II_1124041|
"""index: 1197, intensity: 2711.0, mobility: 0.977"""	0.164379	0.000909918	0.0249707	TQEKNPLPSKETIEQEKQ	generic|sp_P20065_TYB4_MOUSE__chrX_-1_167207501_167208325_ENSMUST00000112175	|generic|tr_Q6ZWX2_Q6ZWX2_MOUSE__chrX_-1_167207501_167208325_ENSMUST00000112175|
"""index: 7526, intensity: 3562.0, mobility: 0.882"""	0.163186	0.000909918	0.0251491	DVTAALAKQGL	generic|sp_P20357_MTAP2_MOUSE__chr1_1_66438885_66439007_ENSMUST00000172486	|generic|tr_Q80ZL4_Q80ZL4_MOUSE__chr1_1_66438885_66439007_ENSMUST00000172486	|generic|tr_Q3TLQ0_Q3TLQ0_MOUSE__chr1_1_66438885_66439007_ENSMUST00000172486	|generic|tr_Q80X35_Q80X35_MOUSE__chr1_1_66438885_66439007_ENSMUST00000172486	|generic|tr_B2KGT5_B2KGT5_MOUSE__chr1_1_66438885_66439007_ENSMUST00000172486	|generic|tr_A0A668KLC6_A0A668KLC6_MOUSE__chr1_1_66438885_66439007_ENSMUST00000172486|
"""index: 4292, intensity: 2981.0, mobility: 0.867"""	0.1624	0.000909918	0.0252675	LESFQPNLH	generic|sp_Q99P72_RTN4_MOUSE	|generic|sp_Q99P72-3_RTN4_MOUSE|
"""index: 400, intensity: 2669.0, mobility: 0.757"""	0.162364	0.000909918	0.0252729	SQIDDHVPKRA	generic|sp_Q9EQF6_DPYL5_MOUSE__chr5_1_30791522_30791638_ENSMUST00000198503__II_944569|
"""index: 879, intensity: 2891.0, mobility: 1.136"""	0.162201	0.000909918	0.0252976	TLPTKETIEQEKRSE	generic|tr_A6H6H4_A6H6H4_MOUSE|
"""index: 8880, intensity: 3030.0, mobility: 0.958"""	0.162165	0.000909918	0.025303	FSDIPNPIGSENS	generic|sp_CAS1_BOVIN_|
"""index: 7039, intensity: 3022.0, mobility: 0.766"""	0.161862	0.000909918	0.0253488	SGDKVLALAGFDVEKAKK	generic|sp_Q8K3C3_LZIC_MOUSE|
"""index: 4225, intensity: 3591.0, mobility: 0.775"""	0.161298	0.000909918	0.0254343	IPQPDLTKLHQ	generic|tr_Q3TF69_Q3TF69_MOUSE__II_3495156	|generic|tr_A0A2R8W6U6_A0A2R8W6U6_MOUSE__chr15_1_102490634_102490807_ENSMUST00000230631__II_772974	|generic|tr_A0A2R8VHP9_A0A2R8VHP9_MOUSE__chr15_1_102490634_102490807_ENSMUST00000230631__II_772974	|generic|sp_Q61990_PCBP2_MOUSE__chr15_1_102490634_102490807_ENSMUST00000230631__II_772974	|generic|sp_Q61990-2_PCBP2_MOUSE__chr15_1_102490634_102490807_ENSMUST00000230631__II_772974	|generic|sp_Q61990-3_PCBP2_MOUSE__chr15_1_102490634_102490807_ENSMUST00000230631__II_772974	|generic|tr_A0A2R8VI92_A0A2R8VI92_MOUSE__chr15_1_102490634_102490807_ENSMUST00000230631__II_772974	|generic|tr_B2M1R7_B2M1R7_MOUSE__chr15_1_102490634_102490807_ENSMUST00000230631__II_772974	|generic|tr_Q3TT81_Q3TT81_MOUSE__chr15_1_102490634_102490807_ENSMUST00000230631__II_772974	|generic|tr_A0A2R8W6H3_A0A2R8W6H3_MOUSE__chr15_1_102490634_102490807_ENSMUST00000230631__II_772974	|generic|tr_A0A2R8VKF0_A0A2R8VKF0_MOUSE	|generic|tr_A0A2R8VHZ0_A0A2R8VHZ0_MOUSE	|generic|tr_A0A2R8VJY1_A0A2R8VJY1_MOUSE	|generic|tr_A0A2R8VI73_A0A2R8VI73_MOUSE	|generic|tr_A0A2R8VI12_A0A2R8VI12_MOUSE	|generic|tr_A0A2R8VHY9_A0A2R8VHY9_MOUSE	|generic|tr_A0A2R8VHL8_A0A2R8VHL8_MOUSE|
"""index: 9807, intensity: 3180.0, mobility: 1.156"""	0.161273	0.000909918	0.025438	VPERAPLPPPVPSQFQA	generic|sp_Q0VGU4_VGF_MOUSE|
"""index: 841, intensity: 3979.0, mobility: 0.986"""	0.160312	0.000909918	0.0255845	KSEPPESEAKPAPTEVKTVPNDATQTKENESKA	generic|tr_A0A0A6YY91_A0A0A6YY91_MOUSE__II_850562	|generic|sp_P13595_NCAM1_MOUSE	|generic|sp_P13595-2_NCAM1_MOUSE	|generic|tr_E9QB01_E9QB01_MOUSE	|generic|tr_A0A0A6YY47_A0A0A6YY47_MOUSE|
"""index: 4368, intensity: 2827.0, mobility: 0.863"""	0.158593	0.000909918	0.0258484	AFRSSLYEGLEKPESRSSIH	generic|tr_Q6PG79_Q6PG79_MOUSE__II_213398	|generic|tr_A0A1W2P772_A0A1W2P772_MOUSE__II_213398	|generic|tr_Q3TSK3_Q3TSK3_MOUSE__II_213398	|generic|sp_G5E829_AT2B1_MOUSE__II_213398	|generic|tr_Q8K314_Q8K314_MOUSE__II_213398|
"""index: 5459, intensity: 2507.0, mobility: 0.822"""	0.158209	0.000909918	0.0259076	PLPSKETIEQEKQAGES	generic|sp_P20065_TYB4_MOUSE__chrX_-1_167207501_167208325_ENSMUST00000112175	|generic|tr_Q6ZWX2_Q6ZWX2_MOUSE__chrX_-1_167207501_167208325_ENSMUST00000112175|
"""index: 7414, intensity: 3739.0, mobility: 0.909"""	0.157891	0.000909918	0.0259569	MGSNKGASQAGMTGYGMPRQIM	generic|tr_Q9D6K2_Q9D6K2_MOUSE	|generic|sp_Q9R1Q8_TAGL3_MOUSE|
"""index: 1925, intensity: 3697.0, mobility: 0.929"""	0.157875	0.000909918	0.0259594	TPLADTPTRPVT	generic|sp_Q9EQF6_DPYL5_MOUSE__chr5_1_30791522_30791638_ENSMUST00000198503__II_944569|
"""index: 8973, intensity: 2840.0, mobility: 1.002"""	0.157055	0.000909918	0.0260867	LQMGSNKGASQAGMTGYGMPRQIM	generic|tr_Q9D6K2_Q9D6K2_MOUSE	|generic|sp_Q9R1Q8_TAGL3_MOUSE|
"""index: 10000, intensity: 3556.0, mobility: 0.869"""	0.156976	0.000909918	0.026099	RMGAVPVMIPAQSKDGSIV	generic|sp_P97792_CXAR_MOUSE__chr16_1_78334866_78334964_ENSMUST00000231251|
"""index: 9548, intensity: 4087.0, mobility: 1.107"""	0.156176	0.000909918	0.0262239	AIPQPDLTKLHQLA	generic|tr_Q3TF69_Q3TF69_MOUSE__II_3495156	|generic|tr_A0A2R8W6U6_A0A2R8W6U6_MOUSE__chr15_1_102490634_102490807_ENSMUST00000230631__II_772974	|generic|tr_A0A2R8VHP9_A0A2R8VHP9_MOUSE__chr15_1_102490634_102490807_ENSMUST00000230631__II_772974	|generic|sp_Q61990_PCBP2_MOUSE__chr15_1_102490634_102490807_ENSMUST00000230631__II_772974	|generic|sp_Q61990-2_PCBP2_MOUSE__chr15_1_102490634_102490807_ENSMUST00000230631__II_772974	|generic|sp_Q61990-3_PCBP2_MOUSE__chr15_1_102490634_102490807_ENSMUST00000230631__II_772974	|generic|tr_A0A2R8VI92_A0A2R8VI92_MOUSE__chr15_1_102490634_102490807_ENSMUST00000230631__II_772974	|generic|tr_B2M1R7_B2M1R7_MOUSE__chr15_1_102490634_102490807_ENSMUST00000230631__II_772974	|generic|tr_Q3TT81_Q3TT81_MOUSE__chr15_1_102490634_102490807_ENSMUST00000230631__II_772974	|generic|tr_A0A2R8W6H3_A0A2R8W6H3_MOUSE__chr15_1_102490634_102490807_ENSMUST00000230631__II_772974	|generic|tr_A0A2R8VKF0_A0A2R8VKF0_MOUSE	|generic|tr_A0A2R8VHZ0_A0A2R8VHZ0_MOUSE	|generic|tr_A0A2R8VJY1_A0A2R8VJY1_MOUSE	|generic|tr_A0A2R8VI73_A0A2R8VI73_MOUSE	|generic|tr_A0A2R8VI12_A0A2R8VI12_MOUSE	|generic|tr_A0A2R8VHY9_A0A2R8VHY9_MOUSE	|generic|tr_A0A2R8VHL8_A0A2R8VHL8_MOUSE|
"""index: 9025, intensity: 4475.0, mobility: 1.018"""	0.155994	0.000909918	0.0262523	IPQPDLTKLHQLA	generic|tr_Q3TF69_Q3TF69_MOUSE__II_3495156	|generic|tr_A0A2R8W6U6_A0A2R8W6U6_MOUSE__chr15_1_102490634_102490807_ENSMUST00000230631__II_772974	|generic|tr_A0A2R8VHP9_A0A2R8VHP9_MOUSE__chr15_1_102490634_102490807_ENSMUST00000230631__II_772974	|generic|sp_Q61990_PCBP2_MOUSE__chr15_1_102490634_102490807_ENSMUST00000230631__II_772974	|generic|sp_Q61990-2_PCBP2_MOUSE__chr15_1_102490634_102490807_ENSMUST00000230631__II_772974	|generic|sp_Q61990-3_PCBP2_MOUSE__chr15_1_102490634_102490807_ENSMUST00000230631__II_772974	|generic|tr_A0A2R8VI92_A0A2R8VI92_MOUSE__chr15_1_102490634_102490807_ENSMUST00000230631__II_772974	|generic|tr_B2M1R7_B2M1R7_MOUSE__chr15_1_102490634_102490807_ENSMUST00000230631__II_772974	|generic|tr_Q3TT81_Q3TT81_MOUSE__chr15_1_102490634_102490807_ENSMUST00000230631__II_772974	|generic|tr_A0A2R8W6H3_A0A2R8W6H3_MOUSE__chr15_1_102490634_102490807_ENSMUST00000230631__II_772974	|generic|tr_A0A2R8VKF0_A0A2R8VKF0_MOUSE	|generic|tr_A0A2R8VHZ0_A0A2R8VHZ0_MOUSE	|generic|tr_A0A2R8VJY1_A0A2R8VJY1_MOUSE	|generic|tr_A0A2R8VI73_A0A2R8VI73_MOUSE	|generic|tr_A0A2R8VI12_A0A2R8VI12_MOUSE	|generic|tr_A0A2R8VHY9_A0A2R8VHY9_MOUSE	|generic|tr_A0A2R8VHL8_A0A2R8VHL8_MOUSE|
"""index: 708, intensity: 3281.0, mobility: 0.979"""	0.15596	0.000909918	0.0262577	AQEQVQPKPLES	generic|tr_Q9DBN0_Q9DBN0_MOUSE	|generic|sp_P06728_APOA4_MOUSE|
"""index: 4737, intensity: 2892.0, mobility: 0.910"""	0.155219	0.000909918	0.026374	YQEPVLGPVR	generic|sp_CASB_BOVIN_|
"""index: 1840, intensity: 2811.0, mobility: 0.792"""	0.154918	0.000909918	0.0264214	LTADSHPSYHTDGFN	generic|sp_P60904_DNJC5_MOUSE__chr2_1_181546445_181546492_ENSMUST00000116365|
"""index: 9409, intensity: 3233.0, mobility: 1.059"""	0.153723	0.000909918	0.0266104	AVPVMVPAQSRAGSLV	generic|tr_D3Z6S7_D3Z6S7_MOUSE	|generic|sp_P0C673_IGS11_MOUSE|
"""index: 440, intensity: 2800.0, mobility: 0.898"""	0.153684	0.000909918	0.0266165	IISQASTPRTT	generic|tr_Q3UEW2_Q3UEW2_MOUSE	|generic|sp_Q9WV69_DEMA_MOUSE	|generic|sp_Q9WV69-2_DEMA_MOUSE	|generic|sp_Q9WV69-3_DEMA_MOUSE	|generic|sp_Q9WV69-4_DEMA_MOUSE|
"""index: 1171, intensity: 3170.0, mobility: 0.795"""	0.152911	0.000909918	0.0267395	IPVGSLKNEDTPNRQ	generic|sp_Q03517_SCG2_MOUSE	|generic|tr_Q4W8U9_Q4W8U9_MOUSE|
"""index: 1241, intensity: 12618.0, mobility: 0.930"""	0.152837	0.000909918	0.0267513	KTETQEKNPLPSKETIEQEKQAGES	generic|sp_P20065_TYB4_MOUSE__chrX_-1_167207501_167208325_ENSMUST00000112175	|generic|tr_Q6ZWX2_Q6ZWX2_MOUSE__chrX_-1_167207501_167208325_ENSMUST00000112175|
"""index: 921, intensity: 2640.0, mobility: 0.980"""	0.152432	0.000909918	0.026816	KSEPPESEAKPAPTEVKTVPNDATQTKENESKA	generic|tr_A0A0A6YY91_A0A0A6YY91_MOUSE__II_850562	|generic|sp_P13595_NCAM1_MOUSE	|generic|sp_P13595-2_NCAM1_MOUSE	|generic|tr_E9QB01_E9QB01_MOUSE	|generic|tr_A0A0A6YY47_A0A0A6YY47_MOUSE|
"""index: 1505, intensity: 3621.0, mobility: 0.864"""	0.151814	0.000909918	0.026915	QEDAELQPR	generic|sp_P56388_CART_MOUSE	|generic|sp_P56388-2_CART_MOUSE	|generic|tr_Q3UY31_Q3UY31_MOUSE|
"""index: 4265, intensity: 42335.0, mobility: 0.909"""	0.151603	0.000909918	0.0269488	AEPPPPEPPRI	generic|sp_Q8BIF0_C99L2_MOUSE	|generic|sp_Q8BIF0-2_C99L2_MOUSE	|generic|tr_I7HJQ8_I7HJQ8_MOUSE	|generic|tr_A2AP74_A2AP74_MOUSE|
"""index: 7554, intensity: 3277.0, mobility: 0.883"""	0.150664	0.000909918	0.0271002	DVTAALAKQGL	generic|sp_P20357_MTAP2_MOUSE__chr1_1_66438885_66439007_ENSMUST00000172486	|generic|tr_Q80ZL4_Q80ZL4_MOUSE__chr1_1_66438885_66439007_ENSMUST00000172486	|generic|tr_Q3TLQ0_Q3TLQ0_MOUSE__chr1_1_66438885_66439007_ENSMUST00000172486	|generic|tr_Q80X35_Q80X35_MOUSE__chr1_1_66438885_66439007_ENSMUST00000172486	|generic|tr_B2KGT5_B2KGT5_MOUSE__chr1_1_66438885_66439007_ENSMUST00000172486	|generic|tr_A0A668KLC6_A0A668KLC6_MOUSE__chr1_1_66438885_66439007_ENSMUST00000172486|
"""index: 6629, intensity: 4530.0, mobility: 1.313"""	0.150638	0.000909918	0.0271044	SGPKAELAPETTETPVETPETVQA	generic|II_883136_TX=10090	|generic|sp_E9PUL5_PRRT2_MOUSE|
"""index: 3485, intensity: 2636.0, mobility: 1.033"""	0.150398	0.000909918	0.0271432	SETIPTDKTVTYKHMDPPPAPMQDRSPSPRHPDVS	generic|sp_P14873_MAP1B_MOUSE	|generic|tr_B2RQQ5_B2RQQ5_MOUSE	|generic|tr_Q3UF78_Q3UF78_MOUSE|
"""index: 3435, intensity: 3822.0, mobility: 0.892"""	0.147916	0.000909918	0.0275477	AEPPPPEPPRI	generic|sp_Q8BIF0_C99L2_MOUSE	|generic|sp_Q8BIF0-2_C99L2_MOUSE	|generic|tr_I7HJQ8_I7HJQ8_MOUSE	|generic|tr_A2AP74_A2AP74_MOUSE|
"""index: 2725, intensity: 2722.0, mobility: 0.968"""	0.147551	0.000909918	0.0276077	ASSTQPLLVHEDA	generic|tr_Q3ULJ6_Q3ULJ6_MOUSE__chr5_1_75654426_75654545_ENSMUST00000202167	|generic|sp_P05532_KIT_MOUSE__chr5_1_75654426_75654545_ENSMUST00000202167	|generic|sp_P05532-2_KIT_MOUSE__chr5_1_75654426_75654545_ENSMUST00000202167	|generic|sp_P05532-3_KIT_MOUSE__chr5_1_75654426_75654545_ENSMUST00000202167|
"""index: 11602, intensity: 4591.0, mobility: 1.016"""	0.147253	0.000909918	0.0276567	AAPMIGYPMPTGYSQ	generic|tr_Q921Y3_Q921Y3_MOUSE__chr11_-1_106781850_106782137_ENSMUST00000133426__II_1125049	|generic|tr_Q9CSD9_Q9CSD9_MOUSE__chr11_-1_106783954_106783992_ENSMUST00000133426__II_1125049	|generic|tr_Q3V0Z8_Q3V0Z8_MOUSE__chr11_-1_106784876_106784983_ENSMUST00000133426__II_1125049	|generic|tr_A1L333_A1L333_MOUSE__chr11_-1_106784876_106784983_ENSMUST00000133426__II_1125049	|generic|tr_Q3UXW3_Q3UXW3_MOUSE__chr11_-1_106784876_106784983_ENSMUST00000133426__II_1125049	|generic|tr_Q5U222_Q5U222_MOUSE__chr11_-1_106784876_106784983_ENSMUST00000133426__II_1125049	|generic|tr_Q8BTS0_Q8BTS0_MOUSE__chr11_-1_106784876_106784983_ENSMUST00000133426__II_1125049	|generic|sp_Q61656_DDX5_MOUSE__chr11_-1_106784876_106784983_ENSMUST00000133426|
"""index: 1219, intensity: 9184.0, mobility: 0.868"""	0.146283	0.000909918	0.0278171	KNPLPSKETIEQEKQAGES	generic|sp_P20065_TYB4_MOUSE__chrX_-1_167207501_167208325_ENSMUST00000112175	|generic|tr_Q6ZWX2_Q6ZWX2_MOUSE__chrX_-1_167207501_167208325_ENSMUST00000112175|
"""index: 14946, intensity: 21386.0, mobility: 0.938"""	0.146254	0.000909918	0.0278219	QEPVLGPVRGPF	generic|sp_CASB_BOVIN_|
"""index: 776, intensity: 6420.0, mobility: 0.852"""	0.145656	0.000909918	0.0279211	LEDEAKELQ	generic|tr_Q3UXY8_Q3UXY8_MOUSE	|generic|sp_P22005_PENK_MOUSE|
"""index: 8558, intensity: 3075.0, mobility: 0.874"""	0.145436	0.000909918	0.0279577	TNRGASQAGMTGYGMPRQIL	generic|sp_Q9WVA4_TAGL2_MOUSE|
"""index: 5097, intensity: 18872.0, mobility: 0.858"""	0.145103	0.000909918	0.0280132	SDIPNPIGSEN	generic|sp_CAS1_BOVIN_|
"""index: 5684, intensity: 6683.0, mobility: 0.900"""	0.144942	0.000909918	0.02804	LEGEDDPDRSMKLSFRT	generic|sp_P26339_CMGA_MOUSE	|generic|tr_Q3UN28_Q3UN28_MOUSE|
"""index: 4722, intensity: 4810.0, mobility: 0.980"""	0.144759	0.000909918	0.0280707	PEPEPQPEPEPEPEPEPQPEPEPEQ	generic|tr_C4IXT3_C4IXT3_MOUSE__chr11_-1_61157167_61157217_ENSMUST00000173525|
"""index: 3935, intensity: 3176.0, mobility: 0.935"""	0.144256	0.000909918	0.0281549	SAEPPPPEPPRI	generic|sp_Q8BIF0_C99L2_MOUSE	|generic|sp_Q8BIF0-2_C99L2_MOUSE	|generic|tr_I7HJQ8_I7HJQ8_MOUSE	|generic|tr_A2AP74_A2AP74_MOUSE|
"""index: 13865, intensity: 3461.0, mobility: 0.943"""	0.144195	0.000909918	0.0281651	EVLNENLLRF	generic|sp_CAS1_BOVIN_|
"""index: 6893, intensity: 5570.0, mobility: 0.973"""	0.144151	0.000909918	0.0281726	NQVPSEDFERAPQSPTLAPAKVA	generic|sp_P97792_CXAR_MOUSE__chr16_1_78334866_78334964_ENSMUST00000231251|
"""index: 11565, intensity: 3197.0, mobility: 1.034"""	0.143004	0.000909918	0.0283656	AAPMIGYPMPTGYSQ	generic|tr_Q921Y3_Q921Y3_MOUSE__chr11_-1_106781850_106782137_ENSMUST00000133426__II_1125049	|generic|tr_Q9CSD9_Q9CSD9_MOUSE__chr11_-1_106783954_106783992_ENSMUST00000133426__II_1125049	|generic|tr_Q3V0Z8_Q3V0Z8_MOUSE__chr11_-1_106784876_106784983_ENSMUST00000133426__II_1125049	|generic|tr_A1L333_A1L333_MOUSE__chr11_-1_106784876_106784983_ENSMUST00000133426__II_1125049	|generic|tr_Q3UXW3_Q3UXW3_MOUSE__chr11_-1_106784876_106784983_ENSMUST00000133426__II_1125049	|generic|tr_Q5U222_Q5U222_MOUSE__chr11_-1_106784876_106784983_ENSMUST00000133426__II_1125049	|generic|tr_Q8BTS0_Q8BTS0_MOUSE__chr11_-1_106784876_106784983_ENSMUST00000133426__II_1125049	|generic|sp_Q61656_DDX5_MOUSE__chr11_-1_106784876_106784983_ENSMUST00000133426|
"""index: 925, intensity: 4284.0, mobility: 0.985"""	0.142985	0.000909918	0.0283688	SLSGAQIDDNNPR	generic|tr_Q3TXY0_Q3TXY0_MOUSE__chr5_1_37273379_37273519_ENSMUST00000202377	|generic|tr_Q6P1J1_Q6P1J1_MOUSE__chr5_1_37273379_37273519_ENSMUST00000202377	|generic|sp_P97427_DPYL1_MOUSE__chr5_1_37273379_37273519_ENSMUST00000202377	|generic|tr_Q3TY94_Q3TY94_MOUSE__chr5_1_37273379_37273519_ENSMUST00000202377|
"""index: 529, intensity: 3290.0, mobility: 0.742"""	0.142918	0.000909918	0.0283801	ASLAKQGL	generic|II_1128081_TX=10090	|generic|II_1128079_TX=10090	|generic|tr_A0A0A0MQC7_A0A0A0MQC7_MOUSE	|generic|tr_A2A5Y6_A2A5Y6_MOUSE	|generic|sp_P10637_TAU_MOUSE	|generic|sp_P10637-2_TAU_MOUSE	|generic|sp_P10637-4_TAU_MOUSE	|generic|tr_Q3UH19_Q3UH19_MOUSE	|generic|sp_P10637-6_TAU_MOUSE	|generic|tr_Q8C5K4_Q8C5K4_MOUSE	|generic|tr_Q547J4_Q547J4_MOUSE	|generic|tr_B1AQW2_B1AQW2_MOUSE	|generic|sp_TAU_HUMAN_|
"""index: 15023, intensity: 2840.0, mobility: 1.087"""	0.14242	0.000909918	0.0284644	KVPLLLPNVSALESQ	generic|sp_Q99P72_RTN4_MOUSE	|generic|sp_Q99P72-3_RTN4_MOUSE|
"""index: 1984, intensity: 2926.0, mobility: 0.904"""	0.142397	0.000909918	0.0284683	TPLADTPTRPVT	generic|sp_Q9EQF6_DPYL5_MOUSE__chr5_1_30791522_30791638_ENSMUST00000198503__II_944569|
"""index: 12186, intensity: 2890.0, mobility: 1.222"""	0.14198	0.000909918	0.0285391	QQTSNPQPIPILYDHQLG	generic|tr_S4R209_S4R209_MOUSE__II_1027838	|generic|tr_S4R2L9_S4R2L9_MOUSE__chr1_-1_162673402_162673536_ENSMUST00000182149__II_1027843	|generic|tr_S4R294_S4R294_MOUSE__chr1_-1_162723106_162723174_ENSMUST00000182288__II_1027809	|generic|sp_Q3TLH4_PRC2C_MOUSE__chr1_-1_162723106_162723174_ENSMUST00000182288__II_1027809	|generic|sp_Q3TLH4-5_PRC2C_MOUSE__chr1_-1_162723106_162723174_ENSMUST00000182288__II_1027809	|generic|tr_S4R2J9_S4R2J9_MOUSE__chr1_-1_162723106_162723174_ENSMUST00000182288	|generic|tr_A0A0A0MQ79_A0A0A0MQ79_MOUSE__chr1_-1_162723106_162723174_ENSMUST00000182288|
"""index: 7912, intensity: 3902.0, mobility: 1.016"""	0.141012	0.000909918	0.0287041	SSTLPQTGGSQQPPQPQQAYSQKALL	generic|sp_P70297_STAM1_MOUSE__chr2_1_14102418_14102489_ENSMUST00000193636__II_1014500	|generic|IP_1121602_TX=10090	|generic|tr_Q3UMC8_Q3UMC8_MOUSE__chr2_1_14102418_14102489_ENSMUST00000193636	|generic|tr_Q9CU37_Q9CU37_MOUSE	|generic|tr_Q3TPR2_Q3TPR2_MOUSE__chr2_1_14141735_14141881_ENSMUST00000193636|
"""index: 1218, intensity: 20770.0, mobility: 0.959"""	0.140903	0.000909918	0.0287227	SEPPESEAKPAPTEVKTVPNDATQTKENESKA	generic|tr_A0A0A6YY91_A0A0A6YY91_MOUSE__II_850562	|generic|sp_P13595_NCAM1_MOUSE	|generic|sp_P13595-2_NCAM1_MOUSE	|generic|tr_E9QB01_E9QB01_MOUSE	|generic|tr_A0A0A6YY47_A0A0A6YY47_MOUSE|
"""index: 265, intensity: 2758.0, mobility: 0.921"""	0.139278	0.000909918	0.0290018	NPAENGDAKTDQAQKAEGAGDAK	generic|IP_1078763_TX=10090	|generic|tr_F6W687_F6W687_MOUSE	|generic|tr_A3KGL9_A3KGL9_MOUSE	|generic|tr_Q5XK38_Q5XK38_MOUSE	|generic|sp_P09602_HMGN2_MOUSE	|generic|tr_Q58E57_Q58E57_MOUSE|
"""index: 7857, intensity: 25575.0, mobility: 0.909"""	0.139259	0.000909918	0.029005	QSGFSLSGAQIDDNIPRRTTQ	generic|sp_O08553_DPYL2_MOUSE|
"""index: 2658, intensity: 8706.0, mobility: 1.017"""	0.139088	0.000909918	0.0290346	NQPQTQYSATPNY	generic|sp_Q9JKD3_SCAM5_MOUSE__chr9_-1_57443670_57443780_ENSMUST00000215208__II_3456302|
"""index: 12698, intensity: 3694.0, mobility: 0.947"""	0.139009	0.000909918	0.0290482	APNLSRMGAVPVMIPAQSKDGSIV	generic|sp_P97792_CXAR_MOUSE__chr16_1_78334866_78334964_ENSMUST00000231251|
"""index: 9550, intensity: 3733.0, mobility: 1.041"""	0.138669	0.000909918	0.0291071	GNPELVSKAGTSVLL	generic|sp_Q6Q477_AT2B4_MOUSE__II_1034961	|generic|tr_D1FNM9_D1FNM9_MOUSE__II_1034961|
"""index: 4733, intensity: 3296.0, mobility: 0.832"""	0.138455	0.000909918	0.0291441	SPVDIIDRNNHHNMV	generic|sp_Q99JY8_PLPP3_MOUSE|
"""index: 6490, intensity: 2848.0, mobility: 0.893"""	0.136098	0.00181818	0.0295557	TGYGMPRQIM	generic|tr_Q9D6K2_Q9D6K2_MOUSE	|generic|sp_Q9R1Q8_TAGL3_MOUSE|
"""index: 365, intensity: 3664.0, mobility: 0.752"""	0.135574	0.00270514	0.0296479	QIDDHVPKRASA	generic|sp_Q9EQF6_DPYL5_MOUSE__chr5_1_30791522_30791638_ENSMUST00000198503__II_944569|
"""index: 11084, intensity: 3179.0, mobility: 1.000"""	0.135256	0.00270514	0.0297039	APNLSRMGAVPVMIPAQSKDGSIV	generic|sp_P97792_CXAR_MOUSE__chr16_1_78334866_78334964_ENSMUST00000231251|
"""index: 5842, intensity: 37283.0, mobility: 0.945"""	0.13466	0.00270514	0.0298094	ADEVSASLAKQGL	generic|II_1128081_TX=10090	|generic|II_1128079_TX=10090	|generic|tr_A0A0A0MQC7_A0A0A0MQC7_MOUSE	|generic|tr_A2A5Y6_A2A5Y6_MOUSE	|generic|sp_P10637_TAU_MOUSE	|generic|sp_P10637-2_TAU_MOUSE	|generic|sp_P10637-4_TAU_MOUSE	|generic|tr_Q3UH19_Q3UH19_MOUSE	|generic|sp_P10637-6_TAU_MOUSE	|generic|tr_Q8C5K4_Q8C5K4_MOUSE	|generic|tr_Q547J4_Q547J4_MOUSE	|generic|tr_B1AQW2_B1AQW2_MOUSE	|generic|sp_TAU_HUMAN_|
"""index: 5835, intensity: 6067.0, mobility: 0.906"""	0.134119	0.00270514	0.0299054	LEPTVIDEVR	generic|sp_P05213_TBA1B_MOUSE__IP_3506392	|generic|tr_Q52L87_Q52L87_MOUSE__IP_3506392	|generic|tr_Q3TIZ0_Q3TIZ0_MOUSE__IP_3506393	|generic|tr_A0A2R8VHF3_A0A2R8VHF3_MOUSE__IP_3506392	|generic|sp_P68369_TBA1A_MOUSE__IP_3506392	|generic|IP_988839_TX=10090	|generic|II_3485679_TX=10090	|generic|IP_3502747_TX=10090	|generic|tr_O89052_O89052_MOUSE|
"""index: 737, intensity: 2769.0, mobility: 0.998"""	0.133436	0.00270514	0.0300272	ADSHPSYHTDGFN	generic|sp_P60904_DNJC5_MOUSE__chr2_1_181546445_181546492_ENSMUST00000116365|
"""index: 4568, intensity: 3081.0, mobility: 0.793"""	0.133151	0.00270514	0.030078	IGGFAGRIGA	generic|sp_Q8C854_MYEF2_MOUSE__II_1000715	|generic|sp_Q8C854-3_MYEF2_MOUSE__II_1000715	|generic|tr_A7UQY4_A7UQY4_MOUSE__II_1000715	|generic|tr_G8JL68_G8JL68_MOUSE__II_1000715|
"""index: 12331, intensity: 3054.0, mobility: 1.211"""	0.13078	0.00270514	0.030505	VAPFPEVFGKEKVNEL	generic|sp_CAS1_BOVIN_|
"""index: 7821, intensity: 4294.0, mobility: 1.020"""	0.130642	0.00270514	0.0305299	YNQVPSEDFERAPQSPTLAPAKVA	generic|sp_P97792_CXAR_MOUSE__chr16_1_78334866_78334964_ENSMUST00000231251|
"""index: 6953, intensity: 5553.0, mobility: 0.905"""	0.130431	0.00270514	0.0305683	MGSNKGASQAGMTGYGMPRQIM	generic|tr_Q9D6K2_Q9D6K2_MOUSE	|generic|sp_Q9R1Q8_TAGL3_MOUSE|
"""index: 5762, intensity: 3798.0, mobility: 0.836"""	0.130357	0.00343643	0.0305817	LEGEDDPDRSMKLSFRT	generic|sp_P26339_CMGA_MOUSE	|generic|tr_Q3UN28_Q3UN28_MOUSE|
"""index: 6564, intensity: 4800.0, mobility: 0.916"""	0.130191	0.00343643	0.0306118	DEVSASLAKQGL	generic|II_1128081_TX=10090	|generic|II_1128079_TX=10090	|generic|tr_A0A0A0MQC7_A0A0A0MQC7_MOUSE	|generic|tr_A2A5Y6_A2A5Y6_MOUSE	|generic|sp_P10637_TAU_MOUSE	|generic|sp_P10637-2_TAU_MOUSE	|generic|sp_P10637-4_TAU_MOUSE	|generic|tr_Q3UH19_Q3UH19_MOUSE	|generic|sp_P10637-6_TAU_MOUSE	|generic|tr_Q8C5K4_Q8C5K4_MOUSE	|generic|tr_Q547J4_Q547J4_MOUSE	|generic|tr_B1AQW2_B1AQW2_MOUSE	|generic|sp_TAU_HUMAN_|
"""index: 10367, intensity: 3357.0, mobility: 0.938"""	0.129545	0.00343643	0.0307296	SNEKLLDFSPIQKQQAPQLSE	generic|sp_Q9R0X5-2_RPGR_MOUSE__chrX_-1_10213524_10213643_ENSMUST00000115534__II_837380	|generic|sp_Q9R0X5-3_RPGR_MOUSE__chrX_-1_10213524_10213643_ENSMUST00000115534__II_837380	|generic|tr_Q3UTY5_Q3UTY5_MOUSE__II_837380	|generic|tr_A2ADP2_A2ADP2_MOUSE__chrX_-1_10213524_10213643_ENSMUST00000115534__II_837380	|generic|sp_Q9R0X5-4_RPGR_MOUSE__chrX_-1_10213524_10213643_ENSMUST00000115534	|generic|tr_A2ADP5_A2ADP5_MOUSE__chrX_-1_10213524_10213643_ENSMUST00000115534	|generic|tr_Q3UWJ5_Q3UWJ5_MOUSE__chrX_-1_10213524_10213643_ENSMUST00000115534|
"""index: 10261, intensity: 3755.0, mobility: 1.090"""	0.129531	0.00343643	0.0307322	GAVPVMIPAQSKDGSIV	generic|sp_P97792_CXAR_MOUSE__chr16_1_78334866_78334964_ENSMUST00000231251|
"""index: 1902, intensity: 3374.0, mobility: 0.973"""	0.128219	0.00343643	0.0309727	NTLPTKETIEQEKRSEIS	generic|tr_A6H6H4_A6H6H4_MOUSE|
"""index: 11853, intensity: 4324.0, mobility: 1.278"""	0.127815	0.00343643	0.031047	MPAFKPGEQVLLSNSNLQDA	generic|sp_Q8WTY4_CPIN1_MOUSE__chr8_-1_94823097_94823201_ENSMUST00000162357__II_861190	|generic|tr_F7BWP1_F7BWP1_MOUSE__chr8_-1_94823097_94823201_ENSMUST00000162357__II_3505169	|generic|II_861183_TX=10090|
"""index: 452, intensity: 3054.0, mobility: 0.843"""	0.124496	0.00343643	0.0316649	AMEDIKQME	generic|sp_CAS1_BOVIN_|
"""index: 666, intensity: 12898.0, mobility: 0.946"""	0.124119	0.00343643	0.0317359	SPPVGNQSRQTVP	generic|tr_E9Q828_E9Q828_MOUSE	|generic|tr_Q6Q476_Q6Q476_MOUSE	|generic|tr_H2BL43_H2BL43_MOUSE|
"""index: 5290, intensity: 3866.0, mobility: 0.840"""	0.124051	0.00343643	0.0317487	VETSTPLRL	generic|sp_Q9QXV0_PCS1N_MOUSE	|generic|tr_Q9ESU4_Q9ESU4_MOUSE|
"""index: 5256, intensity: 16771.0, mobility: 1.044"""	0.123985	0.00343643	0.031761	TPIVIQPASATETTQ	generic|tr_Q921J3_Q921J3_MOUSE__chr2_1_181549329_181549376_ENSMUST00000116365	|generic|sp_P60904_DNJC5_MOUSE__chr2_1_181546445_181546492_ENSMUST00000116365|
"""index: 6533, intensity: 3285.0, mobility: 0.887"""	0.122109	0.00343643	0.0321167	TGYGMPRQIM	generic|tr_Q9D6K2_Q9D6K2_MOUSE	|generic|sp_Q9R1Q8_TAGL3_MOUSE|
"""index: 11324, intensity: 2978.0, mobility: 1.070"""	0.120002	0.00343643	0.0325207	ENPTYKFFEQMQN	generic|tr_Q3TXI9_Q3TXI9_MOUSE__chr16_-1_84955331_84955420_ENSMUST00000227737__II_3496014	|generic|tr_Q8BPV5_Q8BPV5_MOUSE__chr16_-1_84955331_84955420_ENSMUST00000227737__II_3496014	|generic|tr_Q8BPC7_Q8BPC7_MOUSE__chr16_-1_84955331_84955420_ENSMUST00000227737__II_3496014	|generic|sp_P12023_A4_MOUSE__chr16_-1_84955331_84955420_ENSMUST00000227737__II_3496014	|generic|sp_P12023-3_A4_MOUSE__chr16_-1_84955331_84955420_ENSMUST00000227737__II_3496014	|generic|tr_Q3TWF3_Q3TWF3_MOUSE__chr16_-1_84955331_84955420_ENSMUST00000227737__II_3496014	|generic|tr_Q6GR78_Q6GR78_MOUSE__chr16_-1_84955331_84955420_ENSMUST00000227737__II_3496014	|generic|tr_A0A2I3BQZ9_A0A2I3BQZ9_MOUSE__chr16_-1_84955331_84955420_ENSMUST00000227737__II_3496014	|generic|tr_Q53ZT3_Q53ZT3_MOUSE__chr16_-1_84955331_84955420_ENSMUST00000227737__II_3496014	|generic|tr_A0A2I3BPT1_A0A2I3BPT1_MOUSE__chr16_-1_84955331_84955420_ENSMUST00000227737__II_3496014|
"""index: 11942, intensity: 8088.0, mobility: 1.114"""	0.119559	0.00343643	0.0326062	MGAVPVMIPAQSKDGSIV	generic|sp_P97792_CXAR_MOUSE__chr16_1_78334866_78334964_ENSMUST00000231251|
"""index: 2539, intensity: 3320.0, mobility: 0.919"""	0.118628	0.00343643	0.0327866	TLPTKETIEQEKRSEIS	generic|tr_A6H6H4_A6H6H4_MOUSE|
"""index: 5054, intensity: 10040.0, mobility: 1.029"""	0.118445	0.00343643	0.0328223	IVAPPGGRSNITSLG	generic|tr_Q3TXY0_Q3TXY0_MOUSE__chr5_1_37273379_37273519_ENSMUST00000202377	|generic|tr_Q6P1J1_Q6P1J1_MOUSE__chr5_1_37273379_37273519_ENSMUST00000202377	|generic|sp_P97427_DPYL1_MOUSE__chr5_1_37273379_37273519_ENSMUST00000202377	|generic|tr_Q3TY94_Q3TY94_MOUSE__chr5_1_37273379_37273519_ENSMUST00000202377|
"""index: 487, intensity: 2916.0, mobility: 0.819"""	0.117697	0.00343643	0.0329681	MAYMASKE	generic|tr_Q3TUZ9_Q3TUZ9_MOUSE__IP_857122	|generic|tr_S4R1W1_S4R1W1_MOUSE__II_1102100	|generic|tr_A0A0A0MQF6_A0A0A0MQF6_MOUSE__IP_1119761	|generic|tr_D2KHZ9_D2KHZ9_MOUSE__IP_1119761	|generic|tr_A0A1D5RLD8_A0A1D5RLD8_MOUSE__IP_1119761	|generic|tr_V9GX06_V9GX06_MOUSE__II_961906	|generic|IP_873738_TX=10090	|generic|IP_826565_TX=10090	|generic|IP_1078649_TX=10090	|generic|IP_826165_TX=10090	|generic|IP_827427_TX=10090	|generic|IP_1081611_TX=10090	|generic|IP_1143140_TX=10090	|generic|IP_988902_TX=10090	|generic|IP_1143116_TX=10090	|generic|IP_1042067_TX=10090	|generic|IP_989450_TX=10090	|generic|IP_839118_TX=10090	|generic|IP_1093823_TX=10090	|generic|IP_1042280_TX=10090	|generic|IP_1052784_TX=10090	|generic|IP_950506_TX=10090	|generic|IP_900469_TX=10090	|generic|IP_949758_TX=10090	|generic|IP_1053601_TX=10090	|generic|IP_857188_TX=10090	|generic|IP_1110883_TX=10090	|generic|IP_3463018_TX=10090	|generic|IP_924007_TX=10090	|generic|IP_871538_TX=10090	|generic|IP_971196_TX=10090	|generic|IP_973113_TX=10090	|generic|tr_Q4VBD1_Q4VBD1_MOUSE|
"""index: 6144, intensity: 3617.0, mobility: 1.076"""	0.117313	0.00343643	0.0330433	AVGDGLPEGATANGMKTM	generic|sp_Q3UHH2-2_S22AN_MOUSE__chr13_-1_34221899_34221982_ENSMUST00000145038__II_1107661	|generic|tr_F7BP73_F7BP73_MOUSE__chr13_-1_34298989_34299135_ENSMUST00000145038__II_1107661	|generic|sp_Q3UHH2_S22AN_MOUSE__chr13_-1_34298989_34299135_ENSMUST00000145038__II_1107650|
"""index: 9588, intensity: 2716.0, mobility: 1.053"""	0.116627	0.00343643	0.0331778	AQQMQQQNPEFVEQIRSQVVR	generic|sp_Q8BJU0_SGTA_MOUSE__chr10_-1_81049249_81049338_ENSMUST00000219126__II_3468303	|generic|sp_Q8BJU0-2_SGTA_MOUSE__chr10_-1_81049249_81049338_ENSMUST00000219126__II_3468303|
"""index: 8241, intensity: 2808.0, mobility: 0.887"""	0.11597	0.00343643	0.0333074	TGYGMPRQIL	generic|sp_Q9WVA4_TAGL2_MOUSE|
"""index: 1584, intensity: 16284.0, mobility: 0.934"""	0.115131	0.00343643	0.0334734	IVAPPGGRANITS	generic|sp_O08553_DPYL2_MOUSE|
"""index: 270, intensity: 2675.0, mobility: 0.861"""	0.114745	0.00343643	0.0335501	TQVDEGVRSAS	generic|tr_Q3TAS8_Q3TAS8_MOUSE__chr18_-1_43324332_43324412_ENSMUST00000237707	|generic|tr_E9PWE8_E9PWE8_MOUSE__chr18_-1_43324332_43324412_ENSMUST00000237707	|generic|sp_Q62188_DPYL3_MOUSE__chr18_-1_43324332_43324412_ENSMUST00000237707	|generic|tr_Q3TT92_Q3TT92_MOUSE__chr18_-1_43324332_43324412_ENSMUST00000237707|
"""index: 2084, intensity: 3160.0, mobility: 0.947"""	0.114554	0.00343643	0.0335881	KTFQPGSWTPEDGKRQSQ	generic|II_3474424_TX=10090	|generic|sp_Q59J78_NDUF2_MOUSE__chr13_-1_108052706_108052855_ENSMUST00000223734	|generic|tr_Q3TLI6_Q3TLI6_MOUSE|
"""index: 922, intensity: 2921.0, mobility: 0.909"""	0.114023	0.00343643	0.0336938	VKLGNNFAEK	generic|tr_A0A0J9YVB5_A0A0J9YVB5_MOUSE__II_940939	|generic|tr_A0A0J9YVB5_A0A0J9YVB5_MOUSE__II_940939	|generic|tr_A0A0J9YTZ4_A0A0J9YTZ4_MOUSE__chr5_-1_38158871_38159002_ENSMUST00000202831	|generic|tr_A0A0J9YTZ4_A0A0J9YTZ4_MOUSE__chr5_-1_38158871_38159002_ENSMUST00000202831	|generic|tr_Q8C5M2_Q8C5M2_MOUSE__chr5_-1_38158871_38159002_ENSMUST00000202831	|generic|tr_Q8C5M2_Q8C5M2_MOUSE__chr5_-1_38158871_38159002_ENSMUST00000202831	|generic|sp_Q62092_NSG1_MOUSE__chr5_-1_38158871_38159002_ENSMUST00000202831	|generic|sp_Q62092_NSG1_MOUSE__chr5_-1_38158871_38159002_ENSMUST00000202831	|generic|tr_A0A0J9YVF8_A0A0J9YVF8_MOUSE__chr5_-1_38158871_38159002_ENSMUST00000202831	|generic|tr_A0A0J9YVF8_A0A0J9YVF8_MOUSE__chr5_-1_38158871_38159002_ENSMUST00000202831|
"""index: 5200, intensity: 3027.0, mobility: 1.102"""	0.112822	0.00343643	0.0339344	LDMGNEIDTQNRQID	generic|sp_P60879_SNP25_MOUSE	|generic|sp_P60879-2_SNP25_MOUSE|
"""index: 1795, intensity: 3290.0, mobility: 1.006"""	0.112782	0.00343643	0.0339423	SPSNMEGYSKTQY	generic|tr_Q3TV22_Q3TV22_MOUSE__chr16_1_78334866_78334964_ENSMUST00000231251	|generic|sp_P97792_CXAR_MOUSE__chr16_1_78334866_78334964_ENSMUST00000231251	|generic|sp_P97792-2_CXAR_MOUSE__chr16_1_78334866_78334964_ENSMUST00000231251|
"""index: 1934, intensity: 3851.0, mobility: 0.851"""	0.11255	0.00343643	0.033989	TLPTKETIEQEKRSEIS	generic|tr_A6H6H4_A6H6H4_MOUSE|
"""index: 6822, intensity: 4055.0, mobility: 1.107"""	0.11234	0.00343643	0.0340314	SEPAFQINTQSDPQPT	generic|tr_A0A0J9YV24_A0A0J9YV24_MOUSE	|generic|sp_E9PUL5_PRRT2_MOUSE|
"""index: 727, intensity: 11667.0, mobility: 0.946"""	0.112091	0.00343643	0.0340816	SPPVGNQSRQTVP	generic|tr_E9Q828_E9Q828_MOUSE	|generic|tr_Q6Q476_Q6Q476_MOUSE	|generic|tr_H2BL43_H2BL43_MOUSE|
"""index: 534, intensity: 2592.0, mobility: 0.956"""	0.111503	0.00343643	0.0342005	YLKTVYQHQ	generic|sp_CAS2_BOVIN_|
"""index: 10552, intensity: 3554.0, mobility: 1.088"""	0.110906	0.00343643	0.0343216	GAVPVMIPAQSKDGSIV	generic|sp_P97792_CXAR_MOUSE__chr16_1_78334866_78334964_ENSMUST00000231251|
"""index: 7606, intensity: 3425.0, mobility: 1.055"""	0.110329	0.00343643	0.0344391	EEKPVPAAPVPSPVAPAPVPSRRNPPGGKSSLVLG	generic|sp_P97825_JUPI1_MOUSE__II_1124041|
"""index: 13827, intensity: 4426.0, mobility: 0.942"""	0.110108	0.00343643	0.034484	THPKSVQSHK	generic|chr10_-1_80719631_80719804_ENSMUST00000220183	|generic|tr_Q3UR54_Q3UR54_MOUSE__chr10_-1_80716470_80716607_ENSMUST00000218125	|generic|sp_O54774_AP3D1_MOUSE__chr10_-1_80716470_80716607_ENSMUST00000218125	|generic|tr_Q3U237_Q3U237_MOUSE__chr10_-1_80716470_80716607_ENSMUST00000218125	|generic|tr_Q05CQ3_Q05CQ3_MOUSE__chr10_-1_80716470_80716607_ENSMUST00000218125	|generic|tr_Q8CGH7_Q8CGH7_MOUSE__chr10_-1_80716470_80716607_ENSMUST00000218125|
"""index: 8338, intensity: 3224.0, mobility: 1.033"""	0.109192	0.00343643	0.0346717	APPGRPDVFPPPLSSEHNGQVAEDAVSRPKDDGVPEVRA	generic|tr_A0A087WQ93_A0A087WQ93_MOUSE	|generic|sp_Q0VGU4_VGF_MOUSE|
"""index: 1617, intensity: 3541.0, mobility: 0.903"""	0.109092	0.00343643	0.0346921	QEKNTLPTKETIEQEKRSEIS	generic|tr_A6H6H4_A6H6H4_MOUSE|
"""index: 10153, intensity: 7978.0, mobility: 0.848"""	0.109049	0.00343643	0.034701	SRMGAVPVMIPAQSKDGSIV	generic|sp_P97792_CXAR_MOUSE__chr16_1_78334866_78334964_ENSMUST00000231251|
"""index: 10833, intensity: 2652.0, mobility: 0.966"""	0.108365	0.00343643	0.0348418	AQHYQSGPVPGTAINGTLPLSHM	generic|tr_Q3V2B6_Q3V2B6_MOUSE	|generic|tr_Q60I23_Q60I23_MOUSE	|generic|tr_Q3UES8_Q3UES8_MOUSE|
"""index: 4289, intensity: 3196.0, mobility: 0.822"""	0.106937	0.00343643	0.0351375	DMAEIEKFDKSKLK	generic|sp_P20065_TYB4_MOUSE__chrX_-1_167207501_167208325_ENSMUST00000112175	|generic|tr_Q6ZWX2_Q6ZWX2_MOUSE__chrX_-1_167207501_167208325_ENSMUST00000112175|
"""index: 3454, intensity: 2762.0, mobility: 0.883"""	0.106921	0.00343643	0.0351408	MKETIMNQEKLAKLQ	generic|II_1106078_TX=10090	|generic|IP_970468_TX=10090	|generic|sp_Q64152_BTF3_MOUSE	|generic|sp_Q64152-2_BTF3_MOUSE|
"""index: 8993, intensity: 2910.0, mobility: 1.173"""	0.106483	0.00343643	0.0352318	FKPGEQVLLSNSNLQDA	generic|sp_Q8WTY4_CPIN1_MOUSE__chr8_-1_94823097_94823201_ENSMUST00000162357__II_861190	|generic|tr_F7BWP1_F7BWP1_MOUSE__chr8_-1_94823097_94823201_ENSMUST00000162357__II_3505169	|generic|II_861183_TX=10090|
[truncated: 1,633,417 more chars]
