# Supplementary material for: Ion Mobility Coupled to a Time-of-Flight Mass Analyzer Combined With Fragment Intensity Predictions Improves Identification of Classical Bioactive Peptides and Small Open Reading Frame-Encoded Peptides
Source: Front Cell Dev Biol. 2021 Sep 17;9:720570. doi: 10.3389/fcell.2021.720570 (PMC8484717; doi:10.3389/fcell.2021.720570)
Supplement: Supplementary file 14 [file Data_Sheet_2.ZIP › sORFs_P5_anterior_b_1_1_1113.msgf_allfeatures.pout_dec]

PSMId	score	q-value	posterior_error_prob	peptide	proteinIds
"""index: 10149, intensity: 20735.0, mobility: 0.929"""	0.138033	0.00181818	0.0292174	MVQRPWMLVEAEIEAIK	generic|tr_D6RHA5_D6RHA5_MOUSE_REVERSED|
"""index: 4205, intensity: 3846.0, mobility: 1.038"""	0.135783	0.00270514	0.0296111	VAPAGASS	generic|IP_1108923_TX=10090_REVERSED	|generic|IP_1108916_TX=10090_REVERSED|
"""index: 1310, intensity: 3178.0, mobility: 0.780"""	0.130418	0.00343643	0.0305707	PGPPPPPPP	generic|chr13_1_46669632_46669853_ENSMUST00000099547__IP_1106985_TX=10090_REVERSED	|generic|sp_Q80UV9_TAF1_MOUSE__chrX_1_101562127_101562291_ENSMUST00000143908__II_831688_REVERSED	|generic|sp_Q80UV9-3_TAF1_MOUSE__chrX_1_101562127_101562291_ENSMUST00000143908__II_831688_REVERSED	|generic|tr_Q3TXX8_Q3TXX8_MOUSE__II_915139_REVERSED	|generic|tr_Q3UQ99_Q3UQ99_MOUSE__II_915139_REVERSED	|generic|tr_Q3UGK7_Q3UGK7_MOUSE__II_915139_REVERSED	|generic|tr_Q7TPN5_Q7TPN5_MOUSE__II_915139_REVERSED	|generic|tr_Q3T9Z7_Q3T9Z7_MOUSE__II_954851_REVERSED	|generic|tr_D3Z139_D3Z139_MOUSE__II_859065_REVERSED	|generic|sp_Q8BH43_WASF2_MOUSE__II_954851_REVERSED	|generic|sp_Q3UR85_MYRF_MOUSE__chr19_-1_10223113_10223235_ENSMUST00000190922__II_1049632	|generic|sp_Q3UR85-2_MYRF_MOUSE__chr19_-1_10223113_10223235_ENSMUST00000190922__II_1049632	|generic|sp_Q3UR85-3_MYRF_MOUSE__chr19_-1_10223113_10223235_ENSMUST00000190922__II_1049643	|generic|sp_Q14AX6_CDK12_MOUSE__chr13_-1_17739087_17739164_ENSMUST00000222359__II_1127685	|generic|sp_Q14AX6-3_CDK12_MOUSE__chr13_-1_17739087_17739164_ENSMUST00000222359__II_1127685	|generic|tr_B1Q2W7_B1Q2W7_MOUSE__chrX_1_101562127_101562291_ENSMUST00000143908__II_831688_REVERSED	|generic|sp_Q8K0G8_ESRP2_MOUSE__II_859065_REVERSED	|generic|tr_Q3TH23_Q3TH23_MOUSE__II_859065_REVERSED	|generic|tr_D3YZK4_D3YZK4_MOUSE__chrX_1_101562127_101562291_ENSMUST00000143908__II_831688_REVERSED	|generic|sp_Q8VHQ2_SOCS7_MOUSE_REVERSED	|generic|tr_D3Z0K7_D3Z0K7_MOUSE_REVERSED	|generic|tr_Q3U3E7_Q3U3E7_MOUSE_REVERSED	|generic|tr_A0A1B0GRU3_A0A1B0GRU3_MOUSE_REVERSED	|generic|tr_Q8BKZ3_Q8BKZ3_MOUSE_REVERSED	|generic|tr_S4R1B9_S4R1B9_MOUSE__chrX_1_101562127_101562291_ENSMUST00000143908_REVERSED	|generic|tr_E9Q2D0_E9Q2D0_MOUSE_REVERSED	|generic|tr_A0A286YCS6_A0A286YCS6_MOUSE_REVERSED	|generic|tr_C9K0Z8_C9K0Z8_MOUSE__chr7_1_30415650_30415679_ENSMUST00000207982	|generic|sp_Q3UG20_KMT2E_MOUSE__chr13_-1_43303268_43303297_ENSMUST00000055341_REVERSED	|generic|sp_Q3UG20-2_KMT2E_MOUSE__chr13_-1_43303268_43303297_ENSMUST00000055341_REVERSED	|generic|sp_P0C7L0_WIPF3_MOUSE_REVERSED	|generic|sp_P0C7L0-2_WIPF3_MOUSE_REVERSED	|generic|sp_Q6PEV3_WIPF2_MOUSE_REVERSED	|generic|sp_Q9CYT6_CAP2_MOUSE_REVERSED	|generic|tr_D3Z5R4_D3Z5R4_MOUSE_REVERSED	|generic|tr_Q6P9T5_Q6P9T5_MOUSE	|generic|tr_Q80VV6_Q80VV6_MOUSE_REVERSED	|generic|tr_Q05BD7_Q05BD7_MOUSE	|generic|tr_Q05BD7_Q05BD7_MOUSE_REVERSED	|generic|tr_D3YTR7_D3YTR7_MOUSE_REVERSED	|generic|tr_E9Q8K8_E9Q8K8_MOUSE_REVERSED	|generic|sp_Q6ZPZ3_ZC3H4_MOUSE_REVERSED	|generic|sp_Q6ZPZ3-2_ZC3H4_MOUSE_REVERSED	|generic|sp_O88703_HCN2_MOUSE__chr7_1_30415650_30415679_ENSMUST00000207982	|generic|sp_Q76LL6_FHOD3_MOUSE__chr18_1_24754234_24754329_ENSMUST00000234462	|generic|sp_Q76LL6-2_FHOD3_MOUSE__chr18_1_24754234_24754329_ENSMUST00000234462	|generic|sp_Q76LL6-4_FHOD3_MOUSE__chr18_1_24754234_24754329_ENSMUST00000234462	|generic|sp_Q9DBD5_PELP1_MOUSE	|generic|tr_Q8BZD7_Q8BZD7_MOUSE_REVERSED	|generic|sp_Q80Z10_ASTN2_MOUSE	|generic|sp_Q80Z10-2_ASTN2_MOUSE	|generic|tr_Q8CHD5_Q8CHD5_MOUSE__chr19_1_45518810_45518923_ENSMUST00000225662_REVERSED	|generic|sp_P10284_HXB4_MOUSE	|generic|sp_Q80Z10-3_ASTN2_MOUSE	|generic|tr_A0A571BEJ5_A0A571BEJ5_MOUSE	|generic|tr_A0A571BEJ5_A0A571BEJ5_MOUSE_REVERSED	|generic|sp_D7PDD4_G6B_MOUSE_REVERSED|
"""index: 18236, intensity: 3090.0, mobility: 1.212"""	0.0935955	0.00419815	0.0380192	KTYTTLFS	generic|IP_3472581_TX=10090_REVERSED|
"""index: 9521, intensity: 2887.0, mobility: 0.900"""	0.0751549	0.00479233	0.0423801	YIDMIVKEE	generic|IP_972519_TX=10090_REVERSED|
"""index: 7380, intensity: 3161.0, mobility: 0.767"""	0.0459074	0.00540123	0.0502973	VGFGSALT	generic|IP_971308_TX=10090_REVERSED|
"""index: 4049, intensity: 5104.0, mobility: 1.056"""	0.0164231	0.00611154	0.0596963	VAPAGASS	generic|IP_1108923_TX=10090_REVERSED	|generic|IP_1108916_TX=10090_REVERSED|
"""index: 18467, intensity: 8080.0, mobility: 1.505"""	0.00326227	0.00687548	0.0644087	IRLVLRLHKKLI	generic|IP_855346_TX=10090_REVERSED|
"""index: 8189, intensity: 3499.0, mobility: 1.132"""	0.00314299	0.00759301	0.064453	FFMHFSDSILGLSSFS	generic|II_977205_TX=10090_REVERSED|
"""index: 10181, intensity: 3024.0, mobility: 0.895"""	-0.000621091	0.00834598	0.0658649	PLLSFPFRA	generic|IP_936470_TX=10090_REVERSED|
"""index: 10514, intensity: 4472.0, mobility: 0.947"""	-0.00149497	0.00908403	0.0661968	GCQFNVLKNR	generic|IP_1038489_TX=10090_REVERSED|
"""index: 18254, intensity: 3013.0, mobility: 0.989"""	-0.00490678	0.00981873	0.0675078	WPDEKPVPWM	generic|IP_974626_TX=10090_REVERSED|
"""index: 5001, intensity: 3436.0, mobility: 0.829"""	-0.00758639	0.010479	0.0685546	WSAKIVRH	generic|IP_3469403_TX=10090_REVERSED|
"""index: 860, intensity: 2653.0, mobility: 0.810"""	-0.0121719	0.0108853	0.0703813	YLRFCKGPRTR	generic|tr_A0A0G2JG10_A0A0G2JG10_MOUSE__chr5_-1_52190276_52190332_ENSMUST00000200186_REVERSED	|generic|tr_Q3UDX4_Q3UDX4_MOUSE__chr5_-1_52190276_52190332_ENSMUST00000200186_REVERSED	|generic|tr_Q497W9_Q497W9_MOUSE__chr5_-1_52190276_52190332_ENSMUST00000200186_REVERSED	|generic|tr_Q3UKJ6_Q3UKJ6_MOUSE__chr5_-1_52190276_52190332_ENSMUST00000200186_REVERSED	|generic|tr_Q3TFE5_Q3TFE5_MOUSE__chr5_-1_52190276_52190332_ENSMUST00000200186_REVERSED|
"""index: 8425, intensity: 6210.0, mobility: 1.124"""	-0.0348758	0.0115191	0.0801178	KRPMDKSCYLYLFKNMQSTALRDRIEL	generic|tr_A0A1Y7VNP1_A0A1Y7VNP1_MOUSE__chr12_-1_105626174_105626347_ENSMUST00000220960__II_3471074_REVERSED	|generic|sp_Q80XK6_ATG2B_MOUSE__chr12_-1_105660996_105661238_ENSMUST00000221568_REVERSED|
"""index: 7466, intensity: 4037.0, mobility: 1.009"""	-0.0411635	0.0118033	0.0830289	NPSPMIKPVEGKNGPPLRQVWFNWNGMLNK	generic|IP_3497379_TX=10090_REVERSED|
"""index: 11738, intensity: 5159.0, mobility: 0.845"""	-0.0567848	0.0118033	0.0906928	KQLTKDEI	generic|tr_Q8BRB4_Q8BRB4_MOUSE_REVERSED	|generic|sp_Q9D0D3_PAPD1_MOUSE__chr18_1_4396219_4396467_ENSMUST00000234186_REVERSED	|generic|tr_A0A3Q4EI56_A0A3Q4EI56_MOUSE_REVERSED	|generic|tr_A0A3Q4EC68_A0A3Q4EC68_MOUSE_REVERSED|
"""index: 7393, intensity: 3004.0, mobility: 0.889"""	-0.125061	0.012459	0.132446	TKVQVLYSLS	generic|IP_1078304_TX=10090_REVERSED|
"""index: 5537, intensity: 4498.0, mobility: 0.876"""	-0.125268	0.0127714	0.132596	FRDNAPDWV	generic|tr_H9KV20_H9KV20_MOUSE_REVERSED	|generic|sp_B7ZWI3_TMM92_MOUSE_REVERSED	|generic|sp_B7ZWI3-2_TMM92_MOUSE_REVERSED|
"""index: 5140, intensity: 6856.0, mobility: 0.898"""	-0.155169	0.0133333	0.15582	TFYYKLYTK	generic|IP_964939_TX=10090_REVERSED|
"""index: 1264, intensity: 2523.0, mobility: 0.821"""	-0.161496	0.0138801	0.161167	QTSLTGSVGSKESSSDSGKEVM	generic|tr_A0A087WRK8_A0A087WRK8_MOUSE__II_893502_REVERSED	|generic|tr_F8WJ74_F8WJ74_MOUSE__chr7_-1_31130492_31130572_ENSMUST00000186634__II_893510_REVERSED	|generic|sp_Q8VEF1_ASTRA_MOUSE__chr7_-1_31130492_31130572_ENSMUST00000186634__II_893510_REVERSED	|generic|sp_Q8VEF1-2_ASTRA_MOUSE__chr7_-1_31139753_31139866_ENSMUST00000186634__II_893510_REVERSED	|generic|sp_Q8VEF1-3_ASTRA_MOUSE__chr7_-1_31130492_31130572_ENSMUST00000186634__II_893510_REVERSED	|generic|tr_A0A087WPB6_A0A087WPB6_MOUSE_REVERSED	|generic|tr_A0A087WP91_A0A087WP91_MOUSE_REVERSED|
"""index: 15096, intensity: 35425.0, mobility: 0.984"""	-0.16819	0.0143481	0.166995	RRGRTRISHQ	generic|chr19_1_45049198_45049847_ENSMUST00000062213_REVERSED|
"""index: 8715, intensity: 3116.0, mobility: 0.817"""	-0.184111	0.0148331	0.181581	FPSIVHSL	generic|tr_A0A1D5RLV3_A0A1D5RLV3_MOUSE__chr1_1_66468450_66468542_ENSMUST00000114008_REVERSED	|generic|sp_Q8BLN6_UNC80_MOUSE__chr1_1_66468450_66468542_ENSMUST00000114008_REVERSED	|generic|tr_B8XCJ6_B8XCJ6_MOUSE__chr1_1_66468450_66468542_ENSMUST00000114008_REVERSED|
"""index: 9485, intensity: 2682.0, mobility: 0.934"""	-0.198105	0.0154416	0.195269	FRGSLELPMNDKLWRYDPEPHGLAKCP	generic|sp_Q9ERC8_DSCAM_MOUSE_REVERSED|
"""index: 8735, intensity: 6544.0, mobility: 1.152"""	-0.2001	0.0159607	0.197288	PTVPTMVPMVPMVPTVPMVPMVPMVPTVPMV	generic|IP_869294_TX=10090_REVERSED|
"""index: 718, intensity: 15079.0, mobility: 0.816"""	-0.206031	0.0164835	0.203391	SMPTPQRY	generic|II_3482804_TX=10090_REVERSED	|generic|tr_A0A2K6EDK3_A0A2K6EDK3_MOUSE__chr15_-1_44376394_44376561_ENSMUST00000226606_REVERSED	|generic|sp_Q6PIP5_NUDC1_MOUSE__chr15_-1_44376394_44376561_ENSMUST00000226606_REVERSED|
"""index: 4563, intensity: 507906.0, mobility: 0.880"""	-0.217626	0.0170524	0.215762	QCGPSNRSGLAHPTLIGSPTFAPQDRKM	generic|sp_Q9DBR1_XRN2_MOUSE__chr2_1_147061509_147061541_ENSMUST00000137358_REVERSED	|generic|sp_Q9DBR1-2_XRN2_MOUSE__chr2_1_147061509_147061541_ENSMUST00000137358_REVERSED|
"""index: 13235, intensity: 4270.0, mobility: 0.990"""	-0.218515	0.0176399	0.216735	RMIGLYSRR	generic|chr11_-1_74414498_74422500_ENSMUST00000102521__IP_1135433_TX=10090_REVERSED|
"""index: 8803, intensity: 3770.0, mobility: 0.962"""	-0.219531	0.018226	0.217851	EIWSIAAAISHETVLIAYE	generic|tr_A0A571BE33_A0A571BE33_MOUSE__IP_1050915_REVERSED	|generic|tr_Q810N7_Q810N7_MOUSE_REVERSED	|generic|tr_A0A571BEM6_A0A571BEM6_MOUSE_REVERSED	|generic|tr_J9JI28_J9JI28_MOUSE_REVERSED	|generic|tr_A0A0A6YWT6_A0A0A6YWT6_MOUSE_REVERSED	|generic|tr_Q8BH17_Q8BH17_MOUSE_REVERSED	|generic|tr_Q8C5X5_Q8C5X5_MOUSE_REVERSED|
"""index: 3508, intensity: 2853.0, mobility: 0.882"""	-0.221696	0.0188107	0.220244	WGVKANMKAP	generic|II_1147441_TX=10090_REVERSED|
"""index: 12508, intensity: 3610.0, mobility: 1.023"""	-0.223825	0.0192655	0.222618	FDEELATGRSQPF	generic|IP_3494802_TX=10090_REVERSED|
"""index: 8171, intensity: 2788.0, mobility: 1.048"""	-0.236015	0.019796	0.236596	MNLLGPMIQNGLVQV	generic|tr_Q8R2Q7_Q8R2Q7_MOUSE__II_1080431_REVERSED	|generic|tr_Q3UBH9_Q3UBH9_MOUSE__II_1080434_REVERSED	|generic|tr_F6X2N3_F6X2N3_MOUSE__II_1080431_REVERSED	|generic|tr_Q3TIQ4_Q3TIQ4_MOUSE__II_1080434_REVERSED	|generic|tr_E9PWW6_E9PWW6_MOUSE__II_1080434_REVERSED	|generic|tr_Q8CEE5_Q8CEE5_MOUSE__II_1080434_REVERSED	|generic|tr_Q3TKQ7_Q3TKQ7_MOUSE__II_1080431_REVERSED	|generic|tr_E9Q8M5_E9Q8M5_MOUSE__II_1080431_REVERSED	|generic|tr_Q8C7N4_Q8C7N4_MOUSE__II_1080431_REVERSED|
"""index: 9899, intensity: 3367.0, mobility: 0.973"""	-0.238039	0.0203959	0.238981	LFPGKYEPHEL	generic|sp_Q91YM4_FAKD4_MOUSE__chr11_-1_6618991_6619095_ENSMUST00000156969__II_1139400_REVERSED	|generic|sp_Q91YM4-2_FAKD4_MOUSE__chr11_-1_6618991_6619095_ENSMUST00000156969__II_1139400_REVERSED|
"""index: 4354, intensity: 4168.0, mobility: 1.012"""	-0.238353	0.0208831	0.239353	LVAPNRGQLHHVQ	generic|sp_B2RQL2_STOX1_MOUSE_REVERSED|
"""index: 7673, intensity: 3466.0, mobility: 1.025"""	-0.246219	0.0214669	0.248805	HRHAASLLCFCAM	generic|IP_1031310_TX=10090_REVERSED|
"""index: 5849, intensity: 10912.0, mobility: 0.929"""	-0.247908	0.0220501	0.250871	LRTGGTAQRYLFSPFSPGSSPGEFLLSSRSPASL	generic|IP_3504197_TX=10090_REVERSED|
"""index: 11392, intensity: 3002.0, mobility: 0.879"""	-0.248308	0.022646	0.251362	FLMNLIEML	generic|sp_Q920R0_ALS2_MOUSE__chr1_-1_59194029_59194073_ENSMUST00000159166_REVERSED	|generic|sp_Q920R0-2_ALS2_MOUSE__chr1_-1_59194029_59194073_ENSMUST00000159166_REVERSED|
"""index: 18282, intensity: 6027.0, mobility: 1.434"""	-0.249923	0.023242	0.253353	LKKRKPPRGRRK	generic|sp_E9Q2Z1_CECR2_MOUSE__II_912294_REVERSED	|generic|sp_E9Q2Z1-2_CECR2_MOUSE__II_912294_REVERSED|
"""index: 15890, intensity: 10915.0, mobility: 1.039"""	-0.250234	0.0238379	0.253737	TTKRSPRRTY	generic|chr6_-1_131380902_131383532_ENSMUST00000032309__IP_904906_TX=10090_REVERSED|
"""index: 5821, intensity: 7142.0, mobility: 0.869"""	-0.250284	0.0243757	0.253798	AIFYLDVKEDISSIDYNELF	generic|IP_950511_TX=10090_REVERSED|
"""index: 882, intensity: 4005.0, mobility: 0.815"""	-0.252534	0.0249258	0.256594	QPQPRGPAI	generic|tr_A0A0N4SVQ0_A0A0N4SVQ0_MOUSE_REVERSED|
"""index: 10529, intensity: 143029.0, mobility: 0.986"""	-0.255123	0.0255193	0.259839	AFATEVAASLCRA	generic|tr_Q9D0G4_Q9D0G4_MOUSE__IP_1147532_REVERSED	|generic|IP_1147546_TX=10090_REVERSED	|generic|tr_Q9CX23_Q9CX23_MOUSE_REVERSED|
"""index: 948, intensity: 3889.0, mobility: 0.916"""	-0.255192	0.0261128	0.259927	KNPFINGPRNG	generic|IP_954261_TX=10090_REVERSED|
"""index: 6478, intensity: 3557.0, mobility: 0.908"""	-0.255263	0.0264862	0.260016	WHSQKLFHIRLARRFLTLVCSDYK	generic|IP_865226_TX=10090_REVERSED|
"""index: 9519, intensity: 3933.0, mobility: 1.061"""	-0.263687	0.0270747	0.270786	EGYIIIVNTSSMMI	generic|tr_A0A3B2WC95_A0A3B2WC95_MOUSE_REVERSED	|generic|tr_A0A3B2WD73_A0A3B2WD73_MOUSE_REVERSED	|generic|tr_L7N203_L7N203_MOUSE_REVERSED	|generic|tr_L7N2B2_L7N2B2_MOUSE_REVERSED	|generic|tr_A0A3B2WCG3_A0A3B2WCG3_MOUSE_REVERSED	|generic|tr_A0A3B2WCD3_A0A3B2WCD3_MOUSE_REVERSED|
"""index: 11487, intensity: 3094.0, mobility: 1.037"""	-0.264173	0.0276633	0.271418	VYDLIFVHDKTPL	generic|tr_D6RFP4_D6RFP4_MOUSE_REVERSED	|generic|sp_Q9D417_FBX24_MOUSE_REVERSED	|generic|tr_D3YZY9_D3YZY9_MOUSE_REVERSED|
"""index: 5363, intensity: 7828.0, mobility: 0.916"""	-0.26429	0.0282519	0.27157	RDQAGQLGIET	generic|sp_P39654_LOX15_MOUSE_REVERSED|
"""index: 1805, intensity: 3768.0, mobility: 0.943"""	-0.264623	0.0288235	0.272003	MLSAPPVSPAASR	generic|sp_Q9R1L5_MAST1_MOUSE__chr8_-1_84921336_84921440_ENSMUST00000153000__II_862134_REVERSED|
"""index: 8714, intensity: 3033.0, mobility: 0.927"""	-0.265509	0.0292912	0.273159	YYVGHDWWMVENIVLDARNQI	generic|II_1076079_TX=10090_REVERSED	|generic|sp_Q8CBR1_ILDR1_MOUSE_REVERSED	|generic|sp_Q8CBR1-2_ILDR1_MOUSE_REVERSED	|generic|sp_Q8CBR1-3_ILDR1_MOUSE_REVERSED|
"""index: 1350, intensity: 3858.0, mobility: 0.867"""	-0.271453	0.0297203	0.280996	QTAFVKSAQM	generic|IP_1112506_TX=10090_REVERSED|
"""index: 4593, intensity: 4261.0, mobility: 0.810"""	-0.27625	0.0302326	0.287438	VLDKRPPYKPHKVSYNMIIYDAGM	generic|tr_G3UW37_G3UW37_MOUSE__chr7_1_101345933_101346055_ENSMUST00000163799__II_883878_REVERSED	|generic|tr_Q66JR2_Q66JR2_MOUSE__chr7_1_101345970_101346137_ENSMUST00000167888__II_883886_REVERSED	|generic|tr_Q6PDD6_Q6PDD6_MOUSE__chr7_1_101345970_101346137_ENSMUST00000167888__II_883886_REVERSED	|generic|sp_Q9JMD3_STA10_MOUSE__chr7_1_101345970_101346137_ENSMUST00000167888__II_883886_REVERSED	|generic|tr_E9PVP0_E9PVP0_MOUSE__chr7_1_101345970_101346137_ENSMUST00000167888__II_883886_REVERSED	|generic|tr_G3UY87_G3UY87_MOUSE__chr7_1_101345970_101346137_ENSMUST00000167888__II_883886_REVERSED	|generic|tr_Q5RL65_Q5RL65_MOUSE__chr7_1_101345970_101346137_ENSMUST00000167888__II_883886_REVERSED	|generic|II_883881_TX=10090_REVERSED	|generic|tr_Q52LA1_Q52LA1_MOUSE_REVERSED|
"""index: 8366, intensity: 5829.0, mobility: 1.128"""	-0.279448	0.0306536	0.291788	RQTSSTILGCMSGRPWFKARLKSTSLSAWP	generic|IP_972240_TX=10090_REVERSED|
"""index: 8386, intensity: 2842.0, mobility: 0.988"""	-0.283574	0.0311778	0.297467	RTEAYNLKATMKALLEQLDMIGQVLSLFDSCTP	generic|II_888686_TX=10090_REVERSED	|generic|sp_Q2VWQ2_NELL1_MOUSE__chr7_1_50062650_50062772_ENSMUST00000145096_REVERSED	|generic|tr_D3YWD8_D3YWD8_MOUSE__chr7_1_50062650_50062772_ENSMUST00000145096_REVERSED|
"""index: 1355, intensity: 10691.0, mobility: 0.866"""	-0.28453	0.0317369	0.298795	LPAQGECLRK	generic|IP_1097029_TX=10090_REVERSED|
"""index: 10969, intensity: 2815.0, mobility: 0.792"""	-0.285643	0.0322209	0.300344	VEEKYIYSFFPSY	generic|IP_1057599_TX=10090_REVERSED|
"""index: 13993, intensity: 40494.0, mobility: 0.983"""	-0.288473	0.0327775	0.304308	PNAERAGRARR	generic|IP_939210_TX=10090_REVERSED|
"""index: 7332, intensity: 3163.0, mobility: 0.994"""	-0.290496	0.0332951	0.307163	MTLAPSLDWWP	generic|tr_A0A5F8MQ23_A0A5F8MQ23_MOUSE_REVERSED|
"""index: 9611, intensity: 2754.0, mobility: 0.977"""	-0.293455	0.0336758	0.311372	VVVEPSGPDAAAAAAAAAEPENPASRNDQ	generic|sp_Q5SS00_ZDBF2_MOUSE_REVERSED	|generic|tr_A0A6I8MWW6_A0A6I8MWW6_MOUSE_REVERSED|
"""index: 8711, intensity: 5381.0, mobility: 0.936"""	-0.30187	0.0342466	0.323546	QHPRDPYFRPMVMIKWPLNRVFCPPSLVSESL	generic|tr_F8VPX1_F8VPX1_MOUSE__chr16_-1_8711990_8712136_ENSMUST00000160326__II_1080752_REVERSED	|generic|sp_Q6A4J8_UBP7_MOUSE__chr16_-1_8711990_8712136_ENSMUST00000160326__II_1080752_REVERSED	|generic|sp_Q6A4J8-2_UBP7_MOUSE__chr16_-1_8711990_8712136_ENSMUST00000160326__II_1080752_REVERSED	|generic|tr_E9PXY8_E9PXY8_MOUSE__chr16_-1_8711990_8712136_ENSMUST00000160326__II_1080752_REVERSED	|generic|sp_Q6A4J8-3_UBP7_MOUSE__chr16_-1_8711990_8712136_ENSMUST00000160326_REVERSED|
"""index: 680, intensity: 3567.0, mobility: 0.770"""	-0.301951	0.0347975	0.323664	CLPEKPTGMCPQRK	generic|IP_3488320_TX=10090_REVERSED|
"""index: 15978, intensity: 2627.0, mobility: 1.044"""	-0.304136	0.0353478	0.326876	WDGRRLAGKLR	generic|tr_D6RG60_D6RG60_MOUSE__II_1059063_REVERSED	|generic|sp_Q91YT0_NDUV1_MOUSE__chr19_-1_4007579_4007662_ENSMUST00000237129__II_1059063_REVERSED	|generic|tr_D3YUM1_D3YUM1_MOUSE__chr19_-1_4007579_4007662_ENSMUST00000237129_REVERSED|
"""index: 5744, intensity: 3821.0, mobility: 0.830"""	-0.304998	0.0358362	0.328148	SFILFSIQTQTYMYV	generic|IP_1018379_TX=10090_REVERSED|
"""index: 11592, intensity: 3580.0, mobility: 0.868"""	-0.307863	0.0362812	0.3324	STVNVTVVW	generic|IP_999559_TX=10090_REVERSED|
"""index: 3371, intensity: 3437.0, mobility: 1.050"""	-0.314699	0.0368481	0.342681	IFTYFRDGFLMPKQLCQVCAEHFWQK	generic|tr_E9Q5U4_E9Q5U4_MOUSE__chr5_1_108092077_108092160_ENSMUST00000124195__II_935214_REVERSED	|generic|sp_Q02395-2_MTF2_MOUSE__chr5_1_108092077_108092160_ENSMUST00000124195__II_935214_REVERSED	|generic|tr_F6Q1Z6_F6Q1Z6_MOUSE__chr5_1_108092077_108092160_ENSMUST00000124195__II_935214_REVERSED	|generic|sp_Q02395_MTF2_MOUSE__chr5_1_108092077_108092160_ENSMUST00000124195__II_935212_REVERSED	|generic|tr_E9QAD3_E9QAD3_MOUSE__chr5_1_108092077_108092160_ENSMUST00000124195_REVERSED	|generic|tr_E9Q8G7_E9Q8G7_MOUSE__chr5_1_108092077_108092160_ENSMUST00000124195_REVERSED|
"""index: 545, intensity: 3039.0, mobility: 0.834"""	-0.316583	0.0373726	0.345548	LLAPPLRCE	generic|IP_1073212_TX=10090_REVERSED|
"""index: 10725, intensity: 3557.0, mobility: 1.074"""	-0.318402	0.0379388	0.348332	PPQSTISSLSSFSQR	generic|IP_912899_TX=10090_REVERSED|
"""index: 11556, intensity: 2783.0, mobility: 0.942"""	-0.318961	0.0384615	0.349189	EGRIGLSSRPLP	generic|chr2_-1_165310106_165310261_ENSMUST00000126318_REVERSED|
"""index: 10588, intensity: 6290.0, mobility: 0.921"""	-0.319592	0.038961	0.350159	FLRFVREI	generic|IP_1000508_TX=10090_REVERSED|
"""index: 7460, intensity: 12457.0, mobility: 0.889"""	-0.322679	0.0394366	0.354925	TKVQVLYSLS	generic|IP_1078304_TX=10090_REVERSED|
"""index: 10414, intensity: 4239.0, mobility: 0.887"""	-0.32658	0.0399325	0.361004	KKMQLSYT	generic|chr3_-1_80861950_80862030_ENSMUST00000029654_REVERSED|
"""index: 846, intensity: 3885.0, mobility: 0.853"""	-0.329207	0.0404494	0.365132	SEGIAKWPR	generic|IP_925736_TX=10090_REVERSED	|generic|IP_991472_TX=10090_REVERSED	|generic|IP_899287_TX=10090_REVERSED	|generic|IP_3501599_TX=10090_REVERSED	|generic|IP_1125312_TX=10090_REVERSED	|generic|IP_923762_TX=10090_REVERSED	|generic|IP_972063_TX=10090_REVERSED|
"""index: 10281, intensity: 3458.0, mobility: 1.230"""	-0.330328	0.0409882	0.3669	IEPWQIMQESLSLEQGQPA	generic|tr_E9PWW0_E9PWW0_MOUSE_REVERSED|
"""index: 3492, intensity: 2531.0, mobility: 0.983"""	-0.332056	0.0414798	0.369637	WMQSKMVSNESP	generic|tr_Q3U5N6_Q3U5N6_MOUSE_REVERSED	|generic|tr_Q9D3F6_Q9D3F6_MOUSE_REVERSED	|generic|tr_D3YZH6_D3YZH6_MOUSE_REVERSED|
"""index: 12042, intensity: 3301.0, mobility: 0.780"""	-0.333504	0.041876	0.371939	MAVRDEME	generic|II_1031569_TX=10090_REVERSED	|generic|tr_A0A0R4J075_A0A0R4J075_MOUSE_REVERSED	|generic|tr_B9EKA5_B9EKA5_MOUSE_REVERSED	|generic|sp_Q91V27_MELPH_MOUSE_REVERSED|
"""index: 15007, intensity: 23452.0, mobility: 0.973"""	-0.337259	0.0424344	0.377947	MRRRKMRR	generic|IP_1087759_TX=10090_REVERSED|
"""index: 11505, intensity: 92567.0, mobility: 0.916"""	-0.337454	0.0429448	0.37826	SGRRLVDSR	generic|sp_E9Q286_ICE1_MOUSE__chr13_-1_70624404_70624433_ENSMUST00000222568__II_3474260_REVERSED|
"""index: 3702, intensity: 7781.0, mobility: 1.077"""	-0.341106	0.0435025	0.384154	IVDMKDSFNAAEVTYALLQRATAVANTLNLPMQNFMYLVRTVDN	generic|sp_Q7TT36_AGRA3_MOUSE_REVERSED|
"""index: 15424, intensity: 27195.0, mobility: 0.993"""	-0.341884	0.0438159	0.385418	RREKQERHK	generic|tr_Q6A0A1_Q6A0A1_MOUSE_REVERSED	|generic|tr_Q80X98_Q80X98_MOUSE_REVERSED|
"""index: 18340, intensity: 57439.0, mobility: 1.179"""	-0.347938	0.0441258	0.395315	KRRVPLKKLPRK	generic|IP_897814_TX=10090_REVERSED|
"""index: 6241, intensity: 2886.0, mobility: 0.864"""	-0.352367	0.0446281	0.402636	QPQPTPAGDQQPQPPARR	generic|IP_838702_TX=10090_REVERSED|
"""index: 5367, intensity: 6826.0, mobility: 1.009"""	-0.353404	0.0451542	0.404359	LVAPPAVEKCLYH	generic|tr_A0A494BBB9_A0A494BBB9_MOUSE_REVERSED	|generic|sp_Q62120_JAK2_MOUSE_REVERSED	|generic|tr_G5E852_G5E852_MOUSE_REVERSED|
"""index: 3931, intensity: 4935.0, mobility: 0.895"""	-0.353919	0.0455543	0.405217	YEAACVTHKLLKFLSKDVYIYWAR	generic|tr_A0A5F8MPE6_A0A5F8MPE6_MOUSE_REVERSED|
"""index: 2929, intensity: 3635.0, mobility: 0.805"""	-0.355706	0.0460779	0.4082	APLLPVHLCVAGHPHQL	generic|chr4_-1_148272094_148272285_ENSMUST00000047720_REVERSED|
"""index: 1480, intensity: 2538.0, mobility: 0.942"""	-0.357504	0.0463721	0.411213	AYSMLSLNSTHTSDLTEGSFN	generic|sp_Q3TL44_NLRX1_MOUSE__chr9_-1_44265160_44265216_ENSMUST00000213764_REVERSED|
"""index: 16232, intensity: 6403.0, mobility: 0.924"""	-0.362513	0.046892	0.419657	FFLLRFTF	generic|IP_1030612_TX=10090_REVERSED|
"""index: 9864, intensity: 4731.0, mobility: 0.890"""	-0.363217	0.0474373	0.420852	LSNVMLLANEGARLQMPSF	generic|IP_997311_TX=10090_REVERSED|
"""index: 14546, intensity: 8837.0, mobility: 0.937"""	-0.363517	0.0479826	0.42136	RWIWNVLY	generic|sp_Q9CQM2_ERD22_MOUSE__chr7_1_45882979_45883011_ENSMUST00000211716_REVERSED|
"""index: 15505, intensity: 5929.0, mobility: 0.978"""	-0.363583	0.0485278	0.421473	IVGFRDFARR	generic|sp_Q0VBL3_RBM15_MOUSE_REVERSED	|generic|sp_Q0VBL3-2_RBM15_MOUSE__chr3_-1_107330204_107330497_ENSMUST00000197769_REVERSED|
"""index: 11151, intensity: 4074.0, mobility: 0.916"""	-0.363688	0.0490196	0.42165	SVPSLREPRV	generic|tr_B2ZAC8_B2ZAC8_MOUSE__II_3505165_REVERSED	|generic|sp_Q8R3L2_TCF25_MOUSE__II_3505165_REVERSED	|generic|tr_A0A1D5RLU0_A0A1D5RLU0_MOUSE_REVERSED	|generic|tr_Q80TL2_Q80TL2_MOUSE_REVERSED	|generic|sp_Q8R3L2-2_TCF25_MOUSE_REVERSED	|generic|sp_Q8R3L2-3_TCF25_MOUSE_REVERSED	|generic|sp_Q8R3L2-4_TCF25_MOUSE_REVERSED	|generic|sp_Q8R3L2-5_TCF25_MOUSE_REVERSED	|generic|tr_A0A1D5RM90_A0A1D5RM90_MOUSE_REVERSED|
"""index: 1304, intensity: 2506.0, mobility: 0.778"""	-0.363963	0.0494834	0.422117	GPPPPPPPP	generic|sp_Q99PJ1-12_PCD15_MOUSE__II_1152339_REVERSED	|generic|sp_Q80YR4_ZN598_MOUSE__chr17_1_24680728_24680802_ENSMUST00000234988__II_3461576_REVERSED	|generic|sp_Q80YR4-2_ZN598_MOUSE__chr17_1_24680728_24680802_ENSMUST00000234988__II_3461576_REVERSED	|generic|sp_Q80YR4-3_ZN598_MOUSE__chr17_1_24680728_24680802_ENSMUST00000234988__II_3461576_REVERSED	|generic|tr_Q3TXX8_Q3TXX8_MOUSE__II_915139	|generic|tr_Q3TXX8_Q3TXX8_MOUSE__II_915139_REVERSED	|generic|tr_J3QNM3_J3QNM3_MOUSE__chr1_-1_181930674_181930754_ENSMUST00000195840__II_1028819	|generic|tr_Q3UQ99_Q3UQ99_MOUSE__II_915139	|generic|tr_Q3UQ99_Q3UQ99_MOUSE__II_915139_REVERSED	|generic|tr_E9QLZ9_E9QLZ9_MOUSE__chr1_-1_181930674_181930754_ENSMUST00000195840__II_1028819	|generic|tr_Q3UGK7_Q3UGK7_MOUSE__II_915139	|generic|tr_Q3UGK7_Q3UGK7_MOUSE__II_915139_REVERSED	|generic|sp_Q6P9Q4_FHOD1_MOUSE__II_859342	|generic|tr_A0A2I3BRQ7_A0A2I3BRQ7_MOUSE__chr15_-1_96414788_96414877_ENSMUST00000227069__II_3483093	|generic|tr_Q7TPN5_Q7TPN5_MOUSE__II_915139	|generic|tr_Q7TPN5_Q7TPN5_MOUSE__II_915139_REVERSED	|generic|tr_E9QKQ9_E9QKQ9_MOUSE__chr1_-1_181930674_181930754_ENSMUST00000195840__II_1028819	|generic|tr_Q3T9Z7_Q3T9Z7_MOUSE__II_954851_REVERSED	|generic|sp_Q6NXI6-2_RPRD2_MOUSE__chr3_-1_95790096_95790212_ENSMUST00000198741__II_977696_REVERSED	|generic|tr_A0A0A6YXB5_A0A0A6YXB5_MOUSE__II_1152336_REVERSED	|generic|tr_D3Z139_D3Z139_MOUSE__II_859065_REVERSED	|generic|tr_E9PVP4_E9PVP4_MOUSE__chr12_1_108683230_108683265_ENSMUST00000222048__II_3504210	|generic|sp_Q8BH43_WASF2_MOUSE__II_954851_REVERSED	|generic|tr_A0A0A6YWL3_A0A0A6YWL3_MOUSE__II_1152276_REVERSED	|generic|sp_Q3UR85_MYRF_MOUSE__chr19_-1_10223113_10223235_ENSMUST00000190922__II_1049632	|generic|sp_Q3UR85-2_MYRF_MOUSE__chr19_-1_10223113_10223235_ENSMUST00000190922__II_1049632	|generic|sp_Q3UR85-3_MYRF_MOUSE__chr19_-1_10223113_10223235_ENSMUST00000190922__II_1049643	|generic|tr_A0A0A6YW06_A0A0A6YW06_MOUSE__chr1_-1_181930674_181930754_ENSMUST00000195840__II_1028819	|generic|sp_Q14AX6_CDK12_MOUSE__chr13_-1_17739087_17739164_ENSMUST00000222359__II_1127685	|generic|sp_Q14AX6-3_CDK12_MOUSE__chr13_-1_17739087_17739164_ENSMUST00000222359__II_1127685	|generic|sp_Q8K0G8_ESRP2_MOUSE__II_859065_REVERSED	|generic|tr_E9Q159_E9Q159_MOUSE__II_1152336_REVERSED	|generic|tr_A0A0G2JFW6_A0A0G2JFW6_MOUSE__chr3_-1_95790096_95790212_ENSMUST00000198741__II_977696_REVERSED	|generic|tr_A0A1Y7VJA2_A0A1Y7VJA2_MOUSE__chr12_1_108683230_108683265_ENSMUST00000222048__II_3504211	|generic|tr_A0A140T8S2_A0A140T8S2_MOUSE__II_1152336_REVERSED	|generic|tr_Q3TH23_Q3TH23_MOUSE__II_859065_REVERSED	|generic|tr_F8WJB9_F8WJB9_MOUSE__chr12_1_108683230_108683265_ENSMUST00000222048__II_3504210	|generic|sp_Q99PJ1_PCD15_MOUSE__II_1152353_REVERSED	|generic|sp_Q99PJ1-2_PCD15_MOUSE__II_1152353_REVERSED	|generic|sp_Q99PJ1-4_PCD15_MOUSE__II_1152336_REVERSED	|generic|sp_Q99PJ1-5_PCD15_MOUSE__II_1152353_REVERSED	|generic|sp_Q99PJ1-6_PCD15_MOUSE__II_1152336_REVERSED	|generic|sp_Q99PJ1-7_PCD15_MOUSE__II_1152336_REVERSED	|generic|sp_P70429_EVL_MOUSE__chr12_1_108683230_108683265_ENSMUST00000222048__II_3504210	|generic|sp_P70429-2_EVL_MOUSE__chr12_1_108683230_108683265_ENSMUST00000222048__II_3504210	|generic|sp_Q99PJ1-8_PCD15_MOUSE__II_1152353_REVERSED	|generic|sp_Q99PJ1-9_PCD15_MOUSE__II_1152336_REVERSED	|generic|tr_A0A0A6YXC8_A0A0A6YXC8_MOUSE__chr1_-1_181930674_181930754_ENSMUST00000195840__II_1028819	|generic|sp_Q99PJ1-10_PCD15_MOUSE__II_1152336_REVERSED	|generic|sp_Q03173_ENAH_MOUSE__chr1_-1_181930674_181930754_ENSMUST00000195840__II_1028819	|generic|sp_Q03173-3_ENAH_MOUSE__chr1_-1_181930674_181930754_ENSMUST00000195840__II_1028819	|generic|sp_Q03173-4_ENAH_MOUSE__chr1_-1_181930674_181930754_ENSMUST00000195840__II_1028819	|generic|sp_Q03173-5_ENAH_MOUSE__chr1_-1_181930674_181930754_ENSMUST00000195840__II_1028819	|generic|sp_Q99PJ1-11_PCD15_MOUSE__II_1152336_REVERSED	|generic|sp_Q99PJ1-18_PCD15_MOUSE__II_1152336_REVERSED	|generic|sp_Q99PJ1-19_PCD15_MOUSE__II_1152336_REVERSED	|generic|sp_Q99PJ1-24_PCD15_MOUSE__II_1152336_REVERSED	|generic|sp_Q99PJ1-25_PCD15_MOUSE__II_1152347_REVERSED	|generic|sp_Q99PJ1-26_PCD15_MOUSE__II_1152336_REVERSED	|generic|tr_Q6PB99_Q6PB99_MOUSE__chr12_1_108683230_108683265_ENSMUST00000222048__II_3504210	|generic|tr_A0A0A6YY17_A0A0A6YY17_MOUSE__II_1152347_REVERSED	|generic|sp_Q03173-2_ENAH_MOUSE__II_1028819	|generic|sp_Q8CBH7_MARHB_MOUSE__II_1091368_REVERSED	|generic|IP_827256_TX=10090_REVERSED	|generic|IP_1102392_TX=10090_REVERSED	|generic|II_1050538_TX=10090_REVERSED	|generic|IP_1102405_TX=10090_REVERSED	|generic|IP_858763_TX=10090_REVERSED	|generic|IP_1119905_TX=10090_REVERSED	|generic|IP_864533_TX=10090_REVERSED	|generic|IP_3505138_TX=10090_REVERSED	|generic|II_1125665_TX=10090_REVERSED	|generic|tr_A0A2I3BQU5_A0A2I3BQU5_MOUSE__chr15_-1_96423513_96423584_ENSMUST00000227069	|generic|tr_Q3UBH2_Q3UBH2_MOUSE__chr19_-1_5279466_5279567_ENSMUST00000237781_REVERSED	|generic|sp_Q8VHQ2_SOCS7_MOUSE_REVERSED	|generic|tr_D3Z0K7_D3Z0K7_MOUSE_REVERSED	|generic|tr_Q3U3E7_Q3U3E7_MOUSE_REVERSED	|generic|tr_Q8CHG2_Q8CHG2_MOUSE__chr11_-1_99385419_99385448_ENSMUST00000103131_REVERSED	|generic|tr_A0A1B0GRU3_A0A1B0GRU3_MOUSE	|generic|tr_A0A1B0GRU3_A0A1B0GRU3_MOUSE_REVERSED	|generic|sp_Q05860_FMN1_MOUSE	|generic|sp_Q05860_FMN1_MOUSE	|generic|sp_Q05860_FMN1_MOUSE_REVERSED	|generic|sp_Q05860-2_FMN1_MOUSE	|generic|sp_Q05860-2_FMN1_MOUSE	|generic|sp_Q05860-2_FMN1_MOUSE_REVERSED	|generic|sp_Q05860-3_FMN1_MOUSE	|generic|sp_Q05860-3_FMN1_MOUSE	|generic|sp_Q05860-3_FMN1_MOUSE_REVERSED	|generic|chr19_-1_5293035_5293319_ENSMUST00000236014_REVERSED	|generic|sp_Q05860-5_FMN1_MOUSE	|generic|sp_Q05860-5_FMN1_MOUSE	|generic|sp_Q05860-5_FMN1_MOUSE_REVERSED	|generic|sp_Q05860-6_FMN1_MOUSE	|generic|sp_Q05860-6_FMN1_MOUSE	|generic|sp_Q05860-6_FMN1_MOUSE_REVERSED	|generic|tr_Q8BP69_Q8BP69_MOUSE__chr11_-1_99385419_99385448_ENSMUST00000103131_REVERSED	|generic|tr_Q8BKZ3_Q8BKZ3_MOUSE_REVERSED	|generic|tr_A0A0A6YVZ6_A0A0A6YVZ6_MOUSE	|generic|tr_Q6PHN2_Q6PHN2_MOUSE	|generic|sp_Q9QZ04_MAGL2_MOUSE_REVERSED	|generic|tr_A0A1W2P6X3_A0A1W2P6X3_MOUSE__chr11_1_103194683_103194832_ENSMUST00000021322_REVERSED	|generic|tr_Q3V386_Q3V386_MOUSE	|generic|tr_A0A286YCS6_A0A286YCS6_MOUSE_REVERSED	|generic|sp_Q9JL26_FMNL1_MOUSE__chr11_1_103194683_103194832_ENSMUST00000021322_REVERSED	|generic|tr_C9K0Z8_C9K0Z8_MOUSE__chr7_1_30415650_30415679_ENSMUST00000207982	|generic|sp_Q9JL26-2_FMNL1_MOUSE__chr11_1_103194683_103194832_ENSMUST00000021322_REVERSED	|generic|tr_E9QKR1_E9QKR1_MOUSE__chr1_-1_181930674_181930754_ENSMUST00000195840	|generic|tr_Q810T0_Q810T0_MOUSE__chr15_-1_96414788_96414877_ENSMUST00000227069	|generic|tr_Q9CS24_Q9CS24_MOUSE_REVERSED	|generic|sp_Q8C1S0_MED19_MOUSE__chr2_1_25054605_25054634_ENSMUST00000100334_REVERSED	|generic|tr_A0A494B9S9_A0A494B9S9_MOUSE_REVERSED	|generic|sp_Q6NXI6_RPRD2_MOUSE__chr3_-1_95790096_95790212_ENSMUST00000198741_REVERSED	|generic|tr_D3YXE6_D3YXE6_MOUSE_REVERSED	|generic|tr_Q9CSS1_Q9CSS1_MOUSE__chr15_-1_96414788_96414877_ENSMUST00000227069	|generic|tr_Q6ZPE9_Q6ZPE9_MOUSE__chr15_-1_96423513_96423584_ENSMUST00000227069	|generic|tr_Q3UJB0_Q3UJB0_MOUSE__chr19_-1_5279466_5279567_ENSMUST00000237781_REVERSED	|generic|tr_A0A5F8MPL0_A0A5F8MPL0_MOUSE	|generic|tr_A0A5F8MPL0_A0A5F8MPL0_MOUSE	|generic|tr_A0A5F8MPL0_A0A5F8MPL0_MOUSE_REVERSED	|generic|sp_Q6PEV3_WIPF2_MOUSE	|generic|sp_Q6PEV3_WIPF2_MOUSE_REVERSED	|generic|tr_E9PZM7_E9PZM7_MOUSE__chr15_-1_96423513_96423584_ENSMUST00000227069	|generic|sp_Q9CYT6_CAP2_MOUSE_REVERSED	|generic|tr_D3YZD0_D3YZD0_MOUSE__chr19_1_6372570_6372629_ENSMUST00000113485_REVERSED	|generic|tr_B7ZW99_B7ZW99_MOUSE	|generic|tr_B7ZW99_B7ZW99_MOUSE	|generic|tr_B7ZW99_B7ZW99_MOUSE_REVERSED	|generic|sp_Q8VHI6_WASF3_MOUSE	|generic|tr_Q9CW04_Q9CW04_MOUSE	|generic|sp_Q61345_FOXD1_MOUSE_REVERSED	|generic|chr10_-1_33624159_33624233_ENSMUST00000019920_REVERSED	|generic|tr_Q80VV6_Q80VV6_MOUSE_REVERSED	|generic|tr_A2AB60_A2AB60_MOUSE__chr11_1_103194683_103194832_ENSMUST00000021322_REVERSED	|generic|tr_D3YTR7_D3YTR7_MOUSE_REVERSED	|generic|sp_Q69Z61_PWP2A_MOUSE_REVERSED	|generic|sp_Q69Z61-2_PWP2A_MOUSE_REVERSED	|generic|tr_E9Q8K8_E9Q8K8_MOUSE	|generic|tr_E9Q8K8_E9Q8K8_MOUSE_REVERSED	|generic|tr_B9EHJ5_B9EHJ5_MOUSE	|generic|tr_B9EHJ5_B9EHJ5_MOUSE	|generic|tr_B9EHJ5_B9EHJ5_MOUSE_REVERSED	|generic|sp_Q6ZPZ3_ZC3H4_MOUSE	|generic|sp_Q6ZPZ3_ZC3H4_MOUSE_REVERSED	|generic|sp_Q6ZPZ3-2_ZC3H4_MOUSE	|generic|sp_Q6ZPZ3-2_ZC3H4_MOUSE_REVERSED	|generic|sp_Q9EQM3_NKX24_MOUSE	|generic|sp_O88703_HCN2_MOUSE__chr7_1_30415650_30415679_ENSMUST00000207982	|generic|sp_Q9DBD5_PELP1_MOUSE	|generic|tr_Q3UAI4_Q3UAI4_MOUSE__chr19_-1_5279466_5279567_ENSMUST00000237781_REVERSED	|generic|tr_Q8BZD7_Q8BZD7_MOUSE_REVERSED	|generic|tr_Q3TY82_Q3TY82_MOUSE__chr11_1_103194683_103194832_ENSMUST00000021322_REVERSED	|generic|sp_Q80Z10_ASTN2_MOUSE	|generic|sp_Q80Z10-2_ASTN2_MOUSE	|generic|tr_Q8CHD5_Q8CHD5_MOUSE__chr19_1_45518810_45518923_ENSMUST00000225662_REVERSED	|generic|sp_P10284_HXB4_MOUSE	|generic|sp_P10284_HXB4_MOUSE_REVERSED	|generic|sp_Q9QX96_SALL2_MOUSE__chr11_-1_99385419_99385448_ENSMUST00000103131_REVERSED	|generic|sp_Q80Z10-3_ASTN2_MOUSE	|generic|tr_A0A2I3BQV4_A0A2I3BQV4_MOUSE__chr11_-1_99385419_99385448_ENSMUST00000103131_REVERSED	|generic|sp_Q64213-3_SF01_MOUSE__chr19_1_6372570_6372629_ENSMUST00000113485_REVERSED	|generic|sp_Q69ZK9_NLGN2_MOUSE	|generic|sp_Q8CBH7-2_MARHB_MOUSE_REVERSED	|generic|tr_E9Q7P6_E9Q7P6_MOUSE	|generic|tr_E9Q7P6_E9Q7P6_MOUSE	|generic|tr_E9Q7P6_E9Q7P6_MOUSE_REVERSED	|generic|tr_A0A024CD92_A0A024CD92_MOUSE	|generic|tr_Q3UQU5_Q3UQU5_MOUSE_REVERSED	|generic|tr_Q80W39_Q80W39_MOUSE__chr19_-1_5279466_5279567_ENSMUST00000237781_REVERSED	|generic|tr_A0A571BEJ5_A0A571BEJ5_MOUSE	|generic|tr_A0A571BEJ5_A0A571BEJ5_MOUSE_REVERSED	|generic|tr_A0A571BEJ5_A0A571BEJ5_MOUSE_REVERSED	|generic|tr_Q3UK67_Q3UK67_MOUSE__chr19_1_6372570_6372629_ENSMUST00000113485_REVERSED	|generic|sp_D7PDD4_G6B_MOUSE_REVERSED|
"""index: 1196, intensity: 2655.0, mobility: 0.819"""	-0.367049	0.0500272	0.427375	VVGPNHPAPAPAGSKTHYA	generic|IP_3455746_TX=10090_REVERSED|
"""index: 10166, intensity: 2797.0, mobility: 1.110"""	-0.367369	0.0504886	0.42792	MFEYPIPELLEPEKRNTRVFHAERPPAPQ	generic|IP_3472652_TX=10090_REVERSED	|generic|IP_1053437_TX=10090_REVERSED|
"""index: 16092, intensity: 3296.0, mobility: 0.917"""	-0.369176	0.0509761	0.431014	PTHTHTHTYSPA	generic|IP_1134152_TX=10090_REVERSED|
"""index: 7604, intensity: 23165.0, mobility: 0.822"""	-0.370729	0.0514626	0.43368	ATAELTEAELHLRTPLESLA	generic|IP_913819_TX=10090_REVERSED|
"""index: 17527, intensity: 3372.0, mobility: 1.191"""	-0.371595	0.0519762	0.435169	GTLTVLYMCLFLGYLLQQQESFGSIGQLFF	generic|tr_Q8VGK1_Q8VGK1_MOUSE_REVERSED|
"""index: 2627, intensity: 22598.0, mobility: 0.921"""	-0.372108	0.0525176	0.436053	FFHAPSIFFSVGVGTAVPRWGFNGRLTGT	generic|IP_1111560_TX=10090_REVERSED|
"""index: 13425, intensity: 3676.0, mobility: 0.882"""	-0.372842	0.053059	0.437318	TYLVVVFLM	generic|IP_952807_TX=10090_REVERSED|
"""index: 5556, intensity: 9700.0, mobility: 0.978"""	-0.373403	0.0536004	0.438287	ERRLSSNGGGLEGLEV	generic|II_3458498_TX=10090_REVERSED|
"""index: 12336, intensity: 3168.0, mobility: 1.023"""	-0.373995	0.0541419	0.439308	FLMSKSIMGMEL	generic|IP_1060495_TX=10090_REVERSED|
"""index: 5657, intensity: 5348.0, mobility: 1.044"""	-0.374313	0.0545946	0.439859	RRGRGGPGGRLQEGAGDEWGQSAR	generic|sp_Q8VC31_CCDC9_MOUSE__chr7_-1_16278353_16278523_ENSMUST00000124084__II_896155_REVERSED	|generic|tr_G3X927_G3X927_MOUSE__chr7_-1_16278353_16278523_ENSMUST00000124084__II_896155_REVERSED	|generic|tr_D3YW42_D3YW42_MOUSE__chr7_-1_16278353_16278523_ENSMUST00000124084__II_896155_REVERSED|
"""index: 5787, intensity: 5409.0, mobility: 1.082"""	-0.375617	0.0550459	0.442117	GAESRPHVPVEEGASRSQEGQQRQSPVYSVLVVDSSGGSELPIPHVR	generic|sp_Q91ZM2-3_SH2B1_MOUSE__chr7_-1_126471391_126471462_ENSMUST00000206664_REVERSED	|generic|sp_Q91ZM2-6_SH2B1_MOUSE__chr7_-1_126471391_126471462_ENSMUST00000206664_REVERSED|
"""index: 9952, intensity: 3177.0, mobility: 0.866"""	-0.378691	0.0555855	0.447455	VVGPYTVGDIIMSFNTIF	generic|tr_E9Q5L2_E9Q5L2_MOUSE__II_1097855_REVERSED	|generic|sp_A6X935_ITIH4_MOUSE__II_1097855_REVERSED	|generic|sp_A6X935-2_ITIH4_MOUSE__II_1097855_REVERSED	|generic|tr_E9PVD2_E9PVD2_MOUSE__II_1097855_REVERSED	|generic|tr_A0A2K6EDJ7_A0A2K6EDJ7_MOUSE__II_1097855_REVERSED|
"""index: 7816, intensity: 3190.0, mobility: 1.037"""	-0.379669	0.0561252	0.449159	HLHRPHFADQRESLNESSGGQHLSLVRILQ	generic|IP_985369_TX=10090_REVERSED|
"""index: 9626, intensity: 4527.0, mobility: 0.951"""	-0.38007	0.0566649	0.449858	SEKAVRQIFYT	generic|tr_A0A2I3BRA8_A0A2I3BRA8_MOUSE__chr2_-1_136881445_136881597_ENSMUST00000227806_REVERSED|
"""index: 7357, intensity: 12771.0, mobility: 1.183"""	-0.380339	0.0572045	0.450328	KEDALSKRERQESPLKSHPSKRGSSVSAPSPS	generic|tr_Q3TQI2_Q3TQI2_MOUSE__chrX_1_20851679_20851816_ENSMUST00000136451__II_836925_REVERSED	|generic|tr_E9Q0P8_E9Q0P8_MOUSE__chrX_1_20851679_20851816_ENSMUST00000136451__II_836925_REVERSED	|generic|sp_P04627_ARAF_MOUSE__chrX_1_20851679_20851816_ENSMUST00000136451__II_836944_REVERSED	|generic|tr_Q3UXR0_Q3UXR0_MOUSE__chrX_1_20851679_20851816_ENSMUST00000136451_REVERSED|
"""index: 5772, intensity: 3068.0, mobility: 0.816"""	-0.380777	0.0575578	0.451093	YPMLPQDPPKPSKPITIGS	generic|IP_953189_TX=10090_REVERSED|
"""index: 12128, intensity: 2994.0, mobility: 1.059"""	-0.383036	0.0580021	0.455044	WDSLPFSEVLNCGPP	generic|IP_1128586_TX=10090_REVERSED|
"""index: 2831, intensity: 3402.0, mobility: 0.962"""	-0.385794	0.0585078	0.459886	RDKVFPNVKCAEILFKVVEIHGEAAAVHLATR	generic|tr_Q3TGF1_Q3TGF1_MOUSE__chr10_1_128209129_128209173_ENSMUST00000143827__II_1146263_REVERSED	|generic|tr_F6SJZ7_F6SJZ7_MOUSE__chr10_1_128209129_128209173_ENSMUST00000143827__II_1146269_REVERSED	|generic|sp_Q571F8_GLSL_MOUSE__chr10_1_128199640_128199762_ENSMUST00000143827__II_1146263_REVERSED|
"""index: 6105, intensity: 14743.0, mobility: 1.118"""	-0.387187	0.0590446	0.462341	RNSCIINPSGVITYGPDCQITINELEAYIVREVSLNGNIVMPK	generic|tr_E9PZ07_E9PZ07_MOUSE_REVERSED	|generic|tr_E9PVX4_E9PVX4_MOUSE_REVERSED	|generic|tr_G3X970_G3X970_MOUSE_REVERSED	|generic|tr_Q0VET1_Q0VET1_MOUSE_REVERSED|
"""index: 10357, intensity: 12337.0, mobility: 0.888"""	-0.387608	0.05939	0.463082	EMAQRPVTIPDCSIRGRV	generic|IP_948159_TX=10090_REVERSED|
"""index: 1999, intensity: 4056.0, mobility: 0.843"""	-0.391251	0.0599251	0.469521	AKEMQQEGREAELRLVR	generic|sp_Q9R1N9_CODA1_MOUSE__II_1153269_REVERSED	|generic|tr_Q8K036_Q8K036_MOUSE_REVERSED	|generic|sp_Q9R1N9-2_CODA1_MOUSE_REVERSED	|generic|tr_D3Z7B8_D3Z7B8_MOUSE_REVERSED	|generic|tr_D3Z7B9_D3Z7B9_MOUSE_REVERSED|
"""index: 7424, intensity: 5070.0, mobility: 1.142"""	-0.391379	0.0604278	0.469749	DEAKTVPELDISDIYMLNLKHNIALASHELA	generic|sp_P70303_PYRG2_MOUSE_REVERSED	|generic|sp_P70303-2_PYRG2_MOUSE_REVERSED	|generic|sp_P70303-3_PYRG2_MOUSE_REVERSED|
"""index: 5453, intensity: 4395.0, mobility: 1.139"""	-0.39158	0.0609626	0.470105	QREREQDAQVAKMHQ	generic|sp_Q922Q8_LRC59_MOUSE_REVERSED|
"""index: 4767, intensity: 4092.0, mobility: 0.982"""	-0.391771	0.0614316	0.470443	PEPEPEPEQLPEPEPEPEPEPKQEP	generic|tr_C4IXT3_C4IXT3_MOUSE__chr11_-1_61157167_61157217_ENSMUST00000173525_REVERSED|
"""index: 4401, intensity: 2504.0, mobility: 0.815"""	-0.393472	0.0616693	0.473462	CPRILEADADCSLKLDPGRSSK	generic|tr_Q8K1B7_Q8K1B7_MOUSE__IP_1128596_REVERSED|
"""index: 7411, intensity: 3587.0, mobility: 0.856"""	-0.397422	0.0621349	0.480497	GPGCTVETPLASCRLATYLVLTLV	generic|sp_Q91Y20_PCDAA_MOUSE_REVERSED	|generic|tr_O88190_O88190_MOUSE_REVERSED|
"""index: 9587, intensity: 4686.0, mobility: 0.853"""	-0.398494	0.0625995	0.482412	LGGNSLRMERVARLSLLARSP	generic|tr_Q80WU3_Q80WU3_MOUSE__chr7_-1_25022437_25022613_ENSMUST00000205328_REVERSED|
"""index: 4763, intensity: 19755.0, mobility: 0.916"""	-0.399819	0.06313	0.484782	TIPAQPRSWR	generic|tr_A0A087WR50_A0A087WR50_MOUSE__chr1_-1_71637244_71637333_ENSMUST00000186613__II_1037262_REVERSED	|generic|tr_A0A087WSN6_A0A087WSN6_MOUSE__chr1_-1_71637244_71637333_ENSMUST00000186613__II_1037262_REVERSED	|generic|sp_P11276_FINC_MOUSE__chr1_-1_71637244_71637333_ENSMUST00000186613__II_1037262_REVERSED	|generic|tr_Q3TCF1_Q3TCF1_MOUSE__chr1_-1_71637244_71637333_ENSMUST00000186613__II_1037262_REVERSED	|generic|tr_B9EHT6_B9EHT6_MOUSE__chr1_-1_71637244_71637333_ENSMUST00000186613__II_1037262_REVERSED	|generic|tr_Q3UHL6_Q3UHL6_MOUSE__chr1_-1_71637244_71637333_ENSMUST00000186613__II_1037262_REVERSED	|generic|tr_Q3UGY5_Q3UGY5_MOUSE__chr1_-1_71637244_71637333_ENSMUST00000186613_REVERSED	|generic|tr_Q3TCL7_Q3TCL7_MOUSE__chr1_-1_71637244_71637333_ENSMUST00000186613_REVERSED	|generic|tr_B7ZNJ1_B7ZNJ1_MOUSE__chr1_-1_71637244_71637333_ENSMUST00000186613_REVERSED	|generic|tr_Q3UH17_Q3UH17_MOUSE__chr1_-1_71637244_71637333_ENSMUST00000186613_REVERSED	|generic|tr_Q3TBB4_Q3TBB4_MOUSE__chr1_-1_71637244_71637333_ENSMUST00000186613_REVERSED	|generic|tr_A0A087WS56_A0A087WS56_MOUSE__chr1_-1_71637244_71637333_ENSMUST00000186613_REVERSED	|generic|tr_Q3UHR1_Q3UHR1_MOUSE__chr1_-1_71637244_71637333_ENSMUST00000186613_REVERSED|
"""index: 3917, intensity: 2902.0, mobility: 1.221"""	-0.399979	0.063593	0.485068	QKVLDELREHQSCLESWL	generic|tr_A0A5H1ZRL4_A0A5H1ZRL4_MOUSE_REVERSED	|generic|sp_B1ARD6_SLFN9_MOUSE_REVERSED|
"""index: 18413, intensity: 7536.0, mobility: 1.538"""	-0.401587	0.0641229	0.487948	IRLVLRLHKKLI	generic|IP_855346_TX=10090_REVERSED|
"""index: 6973, intensity: 3210.0, mobility: 0.821"""	-0.401871	0.0646186	0.488457	NWSMSPFRKSHAKR	generic|tr_Q8CAN7_Q8CAN7_MOUSE_REVERSED|
"""index: 2667, intensity: 3123.0, mobility: 0.850"""	-0.402065	0.0650106	0.488806	WVATSELKP	generic|chr13_1_96410663_96410707_ENSMUST00000099295_REVERSED|
"""index: 7207, intensity: 3278.0, mobility: 0.836"""	-0.40526	0.0652288	0.494547	KMKELAEQLVSRFLRAVEQVEPE	generic|sp_Q8BRE0_RD3_MOUSE__II_1024389_REVERSED	|generic|II_1024371_TX=10090_REVERSED|
"""index: 15846, intensity: 2932.0, mobility: 1.002"""	-0.408618	0.0657203	0.500599	KRMMKRRMR	generic|IP_1008363_TX=10090_REVERSED|
"""index: 8891, intensity: 2546.0, mobility: 1.028"""	-0.40978	0.0662461	0.502697	TERPEEADKESLH	generic|tr_E9QM61_E9QM61_MOUSE__chr1_1_44180909_44181082_ENSMUST00000131177__II_1040113_REVERSED	|generic|II_1040108_TX=10090_REVERSED	|generic|tr_Q3TPQ3_Q3TPQ3_MOUSE__chr1_1_44175841_44175987_ENSMUST00000131177_REVERSED	|generic|sp_P35689_ERCC5_MOUSE__chr1_1_44180909_44181082_ENSMUST00000131177_REVERSED	|generic|tr_Q3TUN4_Q3TUN4_MOUSE__chr1_1_44175841_44175987_ENSMUST00000131177_REVERSED	|generic|tr_Q3UV64_Q3UV64_MOUSE__chr1_1_44175841_44175987_ENSMUST00000131177_REVERSED	|generic|tr_Q6P9Q0_Q6P9Q0_MOUSE_REVERSED	|generic|tr_Q3TUT3_Q3TUT3_MOUSE__chr1_1_44175841_44175987_ENSMUST00000131177_REVERSED|
"""index: 12086, intensity: 2894.0, mobility: 0.984"""	-0.409863	0.0667367	0.502847	WFQIATSNMLF	generic|tr_Q8BT83_Q8BT83_MOUSE__chr7_-1_28308264_28310096_ENSMUST00000081946__IP_895082_REVERSED|
"""index: 13242, intensity: 4570.0, mobility: 0.950"""	-0.410748	0.0670508	0.504448	EEVNELDKFK	generic|sp_Q6PFE3_RA54B_MOUSE_REVERSED|
"""index: 9774, intensity: 6448.0, mobility: 0.932"""	-0.412684	0.0675746	0.507952	QSADLGAVPPAQVMPQLQQQ	generic|sp_P56477_IRF5_MOUSE_REVERSED	|generic|tr_B2CC69_B2CC69_MOUSE_REVERSED|
"""index: 3399, intensity: 5152.0, mobility: 1.004"""	-0.413597	0.0680628	0.509606	QGPPGPPGQLGQEGKEGKPGQFNLGMNGKPGPP	generic|tr_Q9ESQ2_Q9ESQ2_MOUSE_REVERSED	|generic|tr_Q63ZW6_Q63ZW6_MOUSE_REVERSED|
"""index: 4945, intensity: 3447.0, mobility: 0.919"""	-0.413769	0.0685864	0.509918	ILPTVLLMKNEPHHARRNVSCQE	generic|IP_945254_TX=10090_REVERSED|
"""index: 5655, intensity: 3028.0, mobility: 0.793"""	-0.413839	0.0691099	0.510044	LELGKPKKSRSSNNT	generic|sp_P41158_ELK4_MOUSE__II_1035485_REVERSED	|generic|tr_F6ZCI1_F6ZCI1_MOUSE__II_1035485_REVERSED|
"""index: 3776, intensity: 51295.0, mobility: 1.000"""	-0.414182	0.0695971	0.510666	GGGGGGGGGGGGSGGGGGGAGGGRGGGSSRHDPRPALRNLSPGL	generic|sp_A2CE44_ZXDB_MOUSE__IP_827258_REVERSED	|generic|IP_827256_TX=10090_REVERSED|
"""index: 18313, intensity: 22828.0, mobility: 1.511"""	-0.414662	0.0701204	0.511538	KKKKKKVFQIFV	generic|IP_928513_TX=10090_REVERSED|
"""index: 13707, intensity: 3582.0, mobility: 0.895"""	-0.415241	0.0706436	0.512587	ELKAIHAMAE	generic|IP_1110545_TX=10090_REVERSED|
"""index: 6657, intensity: 3451.0, mobility: 0.990"""	-0.415408	0.0711669	0.512892	FELLRDNRWH	generic|IP_3470179_TX=10090_REVERSED|
"""index: 6915, intensity: 5858.0, mobility: 1.245"""	-0.415556	0.0716527	0.51316	CEPWKVLRTCVRYHLG	generic|IP_1130757_TX=10090_REVERSED|
"""index: 8994, intensity: 3491.0, mobility: 0.932"""	-0.416532	0.072138	0.514931	ADDLERQFDKMQAQLKR	generic|tr_E9QPE7_E9QPE7_MOUSE_REVERSED	|generic|tr_A0A338P6K2_A0A338P6K2_MOUSE_REVERSED	|generic|sp_O08638_MYH11_MOUSE_REVERSED	|generic|sp_O08638-2_MYH11_MOUSE_REVERSED	|generic|tr_A0A2R8VHF9_A0A2R8VHF9_MOUSE_REVERSED	|generic|tr_Q69ZX3_Q69ZX3_MOUSE_REVERSED|
"""index: 14625, intensity: 5102.0, mobility: 0.990"""	-0.416976	0.0726607	0.515739	KEVLVDFLSW	generic|tr_A0A0R4J124_A0A0R4J124_MOUSE__chr5_-1_23548451_23548549_ENSMUST00000196388__II_587508_REVERSED	|generic|tr_Q8CBI1_Q8CBI1_MOUSE__chr5_-1_23507536_23507715_ENSMUST00000196929__II_587508_REVERSED	|generic|tr_Q8C9R8_Q8C9R8_MOUSE__chr5_-1_23507536_23507715_ENSMUST00000196929__II_587508_REVERSED	|generic|tr_Q3UF35_Q3UF35_MOUSE__chr5_-1_23507536_23507715_ENSMUST00000196929__II_587508_REVERSED	|generic|sp_O54781_SRPK2_MOUSE__chr5_-1_23548451_23548549_ENSMUST00000196388__II_587508_REVERSED|
"""index: 7935, intensity: 2616.0, mobility: 1.092"""	-0.417962	0.0729167	0.517531	EIERQRKEQEELEREKQVLNKIHEPY	generic|tr_A0A1L1SV73_A0A1L1SV73_MOUSE__chr7_1_112058977_112059072_ENSMUST00000211791_REVERSED	|generic|sp_Q8BY87_UBP47_MOUSE__chr7_1_112058977_112059072_ENSMUST00000211791_REVERSED	|generic|sp_Q8BY87-2_UBP47_MOUSE__chr7_1_112058977_112059072_ENSMUST00000211791_REVERSED|
"""index: 15718, intensity: 9320.0, mobility: 0.868"""	-0.423787	0.0734375	0.52814	QRINVLHW	generic|IP_946699_TX=10090_REVERSED|
"""index: 429, intensity: 2507.0, mobility: 0.878"""	-0.424724	0.0738046	0.52985	WVKQPSRMS	generic|IP_1031359_TX=10090_REVERSED|
"""index: 4033, intensity: 2567.0, mobility: 1.139"""	-0.426586	0.0743243	0.533251	KSFRKRFIRFLRWSPCSQRLNRGFSLSSRAMRQRGSPSAT	generic|IP_3486660_TX=10090_REVERSED|
"""index: 13094, intensity: 4620.0, mobility: 0.892"""	-0.426701	0.0748441	0.53346	RLEEGQLQ	generic|II_963356_TX=10090_REVERSED	|generic|sp_Q8BGT9_GLT12_MOUSE_REVERSED|
"""index: 13217, intensity: 7004.0, mobility: 0.927"""	-0.427054	0.0752465	0.534105	QKLRQSQKH	generic|IP_1103056_TX=10090_REVERSED|
"""index: 8673, intensity: 4317.0, mobility: 1.077"""	-0.428433	0.0756477	0.536625	SVDTLQSGWCNLKRV	generic|II_1148323_TX=10090_REVERSED|
"""index: 2781, intensity: 3294.0, mobility: 0.951"""	-0.428892	0.0761264	0.537465	HSAEQHARHEPLSCGMDHLKRNRLSSQKQP	generic|tr_I7HFI3_I7HFI3_MOUSE__chr9_1_32247112_32247219_ENSMUST00000174730__II_855045_REVERSED	|generic|sp_Q811P8_RHG32_MOUSE__chr9_1_32247112_32247219_ENSMUST00000174730__II_855045_REVERSED	|generic|sp_Q811P8-2_RHG32_MOUSE__chr9_1_32247112_32247219_ENSMUST00000174730__II_855045_REVERSED|
"""index: 7706, intensity: 4458.0, mobility: 0.953"""	-0.429461	0.0764463	0.538505	IKPDSQPPLGHTGTEAVLSSSMITDTPV	generic|sp_Q6P9S1_ATMIN_MOUSE__chr1_-1_155926442_155926471_ENSMUST00000138762_REVERSED|
"""index: 829, intensity: 2649.0, mobility: 0.810"""	-0.431847	0.0767646	0.54287	QRPPLSFT	generic|IP_3497425_TX=10090_REVERSED|
"""index: 3310, intensity: 3469.0, mobility: 1.117"""	-0.434233	0.0772002	0.547239	WDGARHQVNGGGSPNR	generic|IP_3483256_TX=10090_REVERSED|
"""index: 3317, intensity: 3876.0, mobility: 0.938"""	-0.434398	0.0776749	0.547543	MHGAAELHDRLRGATVANGTHP	generic|sp_A4FUP9_GL1D1_MOUSE_REVERSED	|generic|sp_A4FUP9-2_GL1D1_MOUSE_REVERSED|
"""index: 2946, intensity: 2790.0, mobility: 0.821"""	-0.43455	0.0781893	0.547821	PAEPPVMVHLQAPRSR	generic|sp_Q7TSU7_KIRR2_MOUSE__II_894008_REVERSED	|generic|II_894011_TX=10090_REVERSED	|generic|tr_B2RXY2_B2RXY2_MOUSE_REVERSED|
"""index: 447, intensity: 2542.0, mobility: 0.915"""	-0.43473	0.0785421	0.54815	LISQASTHYIV	generic|sp_P07759_SPA3K_MOUSE_REVERSED	|generic|tr_A0A0R4J0I1_A0A0R4J0I1_MOUSE_REVERSED|
"""index: 5309, intensity: 5101.0, mobility: 1.054"""	-0.437695	0.0790554	0.553584	KHALEPCDPDLTMSYYCEFLLEDGHGSICRTCLIIHAKKRKII	generic|IP_1007440_TX=10090_REVERSED|
"""index: 17273, intensity: 2951.0, mobility: 0.963"""	-0.437815	0.0794464	0.553804	HKTNQTPRRR	generic|tr_A0A2R8VHQ9_A0A2R8VHQ9_MOUSE_REVERSED	|generic|sp_Q3U1N2_SRBP2_MOUSE__chr6_1_46001254_46001283_ENSMUST00000114641_REVERSED	|generic|sp_Q3U1N2-2_SRBP2_MOUSE__chr6_1_46001254_46001283_ENSMUST00000114641_REVERSED|
"""index: 4357, intensity: 3396.0, mobility: 1.032"""	-0.438611	0.0798771	0.555263	YYHTRPLWPVWSWTRWR	generic|IP_1106584_TX=10090_REVERSED|
"""index: 12207, intensity: 8850.0, mobility: 0.961"""	-0.439345	0.0803891	0.556609	ERRFMKRR	generic|chr1_-1_177784043_177784093_ENSMUST00000016105_REVERSED|
"""index: 7836, intensity: 4263.0, mobility: 1.087"""	-0.439509	0.0808598	0.55691	SRGSAALGVAMACLWV	generic|IP_1033203_TX=10090_REVERSED|
"""index: 7296, intensity: 2730.0, mobility: 1.085"""	-0.439791	0.0813299	0.557426	GPAPAPAPAPAPAPAPAPAPAPAAAPAPTSAAGGPVASGVSAAPVSAA	generic|sp_Q99PP7_TRI33_MOUSE__chr3_1_103339303_103339347_ENSMUST00000198706__II_981001_REVERSED	|generic|sp_Q99PP7-2_TRI33_MOUSE__chr3_1_103339303_103339347_ENSMUST00000198706_REVERSED|
"""index: 9573, intensity: 2527.0, mobility: 1.156"""	-0.440511	0.081716	0.558746	KVTLVQEDSFGLQHLL	generic|tr_E9PV45_E9PV45_MOUSE_REVERSED	|generic|sp_B1AY13_UBP24_MOUSE_REVERSED|
"""index: 11062, intensity: 2634.0, mobility: 1.053"""	-0.442468	0.0821848	0.562336	EKMYEFIGPSHFP	generic|IP_873682_TX=10090_REVERSED|
"""index: 6129, intensity: 4346.0, mobility: 0.996"""	-0.443089	0.0826953	0.563474	PTTLIVSANYEQELRQNFVEMHLLGLFGLR	generic|tr_G3UWY0_G3UWY0_MOUSE__chr5_1_69567233_69567265_ENSMUST00000154728__II_939014_REVERSED	|generic|sp_Q8C3X4_GUF1_MOUSE__chr5_1_69567233_69567265_ENSMUST00000154728__II_939014_REVERSED|
"""index: 2077, intensity: 3097.0, mobility: 0.985"""	-0.443178	0.0831633	0.563638	RMMPPGPMMPMH	generic|IP_1078808_TX=10090_REVERSED	|generic|IP_1044621_TX=10090_REVERSED	|generic|II_1068314_TX=10090_REVERSED	|generic|IP_869909_TX=10090_REVERSED	|generic|tr_A0A3B2W450_A0A3B2W450_MOUSE_REVERSED	|generic|tr_A0A3B2WCR6_A0A3B2WCR6_MOUSE_REVERSED	|generic|tr_Q569X3_Q569X3_MOUSE_REVERSED|
"""index: 2959, intensity: 5219.0, mobility: 0.880"""	-0.44391	0.0836308	0.56498	SLWYSRNWPIQHGRRAKTPMAH	generic|IP_878619_TX=10090_REVERSED|
"""index: 6372, intensity: 3670.0, mobility: 1.009"""	-0.444868	0.0841407	0.566738	TPPVYDRWIRM	generic|chr6_1_28531428_28531568_ENSMUST00000164915_REVERSED|
"""index: 6171, intensity: 2914.0, mobility: 0.920"""	-0.444975	0.0845644	0.566934	MPPNRMSSPFN	generic|sp_O70582_LX12B_MOUSE_REVERSED	|generic|tr_Q9D2Q4_Q9D2Q4_MOUSE_REVERSED|
"""index: 5944, intensity: 49491.0, mobility: 1.039"""	-0.445322	0.0849873	0.567569	ISLYIYISPYISPHYISLYISLYISVHYMSLYMSLYMSLYM	generic|IP_3469119_TX=10090_REVERSED|
"""index: 15524, intensity: 8531.0, mobility: 0.863"""	-0.44634	0.0854527	0.569437	QEPVKFIW	generic|IP_3498126_TX=10090_REVERSED|
"""index: 8349, intensity: 3927.0, mobility: 0.952"""	-0.446879	0.0859176	0.570426	SFLCAQFLPTRPHPHPPT	generic|IP_860660_TX=10090_REVERSED|
"""index: 8550, intensity: 7887.0, mobility: 1.150"""	-0.447805	0.0863821	0.572123	ECKSDVHSKLMERTKAFLHPMPITGKARQ	generic|IP_950047_TX=10090_REVERSED|
"""index: 9494, intensity: 4052.0, mobility: 0.893"""	-0.448445	0.0868461	0.573298	SISAQDGLSVPLSLPIQT	generic|tr_A0A125T906_A0A125T906_MOUSE__II_914246_REVERSED|
"""index: 18436, intensity: 41982.0, mobility: 1.306"""	-0.448498	0.087354	0.573394	KKQKKKKLNKHI	generic|IP_1128996_TX=10090_REVERSED|
"""index: 15977, intensity: 7336.0, mobility: 1.099"""	-0.448877	0.0877727	0.574089	KEKKENKKDDPK	generic|sp_Q8C120_SH3R3_MOUSE_REVERSED	|generic|sp_Q8C120-2_SH3R3_MOUSE_REVERSED|
"""index: 8950, intensity: 2747.0, mobility: 1.080"""	-0.450926	0.0881906	0.577845	YKQIWPGFATLGYY	generic|sp_Q9EQC4_ELOV4_MOUSE_REVERSED	|generic|tr_V9GXI2_V9GXI2_MOUSE_REVERSED|
"""index: 10475, intensity: 3356.0, mobility: 0.934"""	-0.452562	0.0886525	0.580843	GADPDSYKRKS	generic|sp_A2AKX3_SETX_MOUSE_REVERSED	|generic|sp_A2AKX3-2_SETX_MOUSE_REVERSED|
"""index: 13904, intensity: 3383.0, mobility: 1.128"""	-0.452796	0.0889338	0.581271	VSSIVPFPGGDELFARWPFLAFAQPSWPDLPQ	generic|tr_A0A1W2P6T8_A0A1W2P6T8_MOUSE__II_3464912_REVERSED	|generic|sp_Q0VG85_CC162_MOUSE__II_3464912_REVERSED	|generic|sp_Q0VG85-6_CC162_MOUSE__II_3464912_REVERSED|
"""index: 7951, intensity: 6941.0, mobility: 1.093"""	-0.456502	0.0894391	0.588058	QSFAKVWAYMKIFKIYTLVENMKQVRD	generic|sp_Q9R1X5_MRP5_MOUSE__chr16_-1_20405385_20405531_ENSMUST00000134962__II_3486883_REVERSED	|generic|tr_A0A338P7E4_A0A338P7E4_MOUSE__II_3453132_REVERSED	|generic|tr_F8WJ10_F8WJ10_MOUSE__chr16_-1_20405385_20405531_ENSMUST00000134962_REVERSED|
"""index: 8142, intensity: 3897.0, mobility: 1.082"""	-0.456634	0.089899	0.588298	EMEQKMLEQYKKADKQQITLQNDLR	generic|tr_Q9D551_Q9D551_MOUSE__chr14_1_99112988_99113170_ENSMUST00000228598__II_3494348_REVERSED	|generic|tr_Q8BIR5_Q8BIR5_MOUSE__chr14_1_99179409_99179510_ENSMUST00000228598__II_3482267_REVERSED	|generic|tr_E9Q6K3_E9Q6K3_MOUSE__chr14_1_99150713_99150745_ENSMUST00000228598__II_3482274_REVERSED	|generic|II_3482257_TX=10090_REVERSED	|generic|II_3482262_TX=10090_REVERSED	|generic|tr_Q14CF8_Q14CF8_MOUSE__chr14_1_99137051_99137245_ENSMUST00000228598_REVERSED|
"""index: 1798, intensity: 2742.0, mobility: 0.941"""	-0.456946	0.0903584	0.58887	EGRGSVYVGHGW	generic|IP_855447_TX=10090_REVERSED|
"""index: 7243, intensity: 4045.0, mobility: 0.935"""	-0.457233	0.0908632	0.589395	AIIVRTLSFREMFRKRNVTNE	generic|II_3497078_TX=10090_REVERSED	|generic|tr_E9Q7S8_E9Q7S8_MOUSE_REVERSED|
"""index: 16318, intensity: 2656.0, mobility: 0.868"""	-0.457609	0.0912758	0.590083	RKKEAGNFLEPK	generic|sp_Q63934_PO4F2_MOUSE_REVERSED	|generic|sp_Q63934-2_PO4F2_MOUSE_REVERSED	|generic|tr_Q62091_Q62091_MOUSE_REVERSED|
"""index: 5693, intensity: 2873.0, mobility: 0.811"""	-0.458527	0.0917801	0.591762	RSMLMLKLQSRGGKSWSA	generic|IP_1020416_TX=10090_REVERSED|
"""index: 7654, intensity: 2715.0, mobility: 1.061"""	-0.458678	0.0922379	0.592037	SDISKISSPTEIW	generic|tr_A2AR81_A2AR81_MOUSE_REVERSED	|generic|sp_Q64336_TBR1_MOUSE_REVERSED|
"""index: 4433, intensity: 9971.0, mobility: 1.072"""	-0.458891	0.0926485	0.592428	MRGQHGEGLLSTAEVS	generic|IP_949934_TX=10090_REVERSED|
"""index: 10610, intensity: 11479.0, mobility: 0.975"""	-0.460182	0.0931052	0.594788	CGFAKGLTGSIIDLKHMIGDR	generic|tr_Q8R1G3_Q8R1G3_MOUSE__II_829982_REVERSED	|generic|tr_Q3TA47_Q3TA47_MOUSE__chrX_1_150557260_150557412_ENSMUST00000134670__II_829982_REVERSED	|generic|tr_Q3TNI1_Q3TNI1_MOUSE__chrX_1_150557260_150557412_ENSMUST00000134670__II_829982_REVERSED	|generic|tr_A2AFM1_A2AFM1_MOUSE__chrX_1_150557260_150557412_ENSMUST00000134670__II_829982_REVERSED	|generic|tr_A2AFM0_A2AFM0_MOUSE__chrX_1_150557260_150557412_ENSMUST00000134670__II_829982_REVERSED|
"""index: 8521, intensity: 3773.0, mobility: 0.848"""	-0.460402	0.0936085	0.59519	LDKVVTEGCIGSWRKPDR	generic|IP_830497_TX=10090_REVERSED|
"""index: 7099, intensity: 4052.0, mobility: 0.868"""	-0.460696	0.0940644	0.595726	EKDSQKAEKEMVKE	generic|tr_A0A1D5RLP4_A0A1D5RLP4_MOUSE__II_2558580_REVERSED	|generic|tr_A0A1D5RLV5_A0A1D5RLV5_MOUSE__chr8_1_123214436_123214474_ENSMUST00000212161__II_3504932_REVERSED	|generic|sp_Q8C624_SPT33_MOUSE_REVERSED|
"""index: 4108, intensity: 4172.0, mobility: 1.013"""	-0.461272	0.0945199	0.596779	CDAARVIVDRTLE	generic|tr_B2RQQ7_B2RQQ7_MOUSE_REVERSED	|generic|tr_A0A1Y7VLI0_A0A1Y7VLI0_MOUSE_REVERSED	|generic|sp_Q7TT50_MRCKB_MOUSE_REVERSED|
"""index: 8751, intensity: 6301.0, mobility: 0.932"""	-0.462706	0.0949749	0.599397	YTFLITGHYISVGTLH	generic|tr_Q8VF14_Q8VF14_MOUSE_REVERSED|
"""index: 4459, intensity: 3459.0, mobility: 1.074"""	-0.463138	0.0954774	0.600185	FLRTMFESVDPLEHNSNLMNMSQEMERRMDPDSTNVVKPL	generic|tr_Q91VV9_Q91VV9_MOUSE_REVERSED	|generic|tr_Q14C26_Q14C26_MOUSE_REVERSED|
"""index: 8068, intensity: 2991.0, mobility: 0.921"""	-0.463473	0.0959799	0.600798	QFCLSQIQKDWTPLAERT	generic|tr_Q14AI7_Q14AI7_MOUSE__chr5_1_100547369_100547437_ENSMUST00000123559__II_936064_REVERSED	|generic|tr_Q3TIJ1_Q3TIJ1_MOUSE__chr5_1_100547369_100547437_ENSMUST00000123559__II_936064_REVERSED|
"""index: 13414, intensity: 3078.0, mobility: 0.885"""	-0.463971	0.0964824	0.601706	TYLVVVFLM	generic|IP_952807_TX=10090_REVERSED|
"""index: 10403, intensity: 5743.0, mobility: 0.903"""	-0.463993	0.0968876	0.601745	TQTKIIQDDLIAQIE	generic|tr_E9QPU2_E9QPU2_MOUSE_REVERSED	|generic|sp_Q3V0Q1_DYH12_MOUSE_REVERSED|
"""index: 2295, intensity: 2833.0, mobility: 0.868"""	-0.464313	0.0973407	0.602329	NADEGQVRLC	generic|tr_A2AVQ6_A2AVQ6_MOUSE_REVERSED|
"""index: 9885, intensity: 3048.0, mobility: 1.177"""	-0.465011	0.0978424	0.603601	SVDSCVLTKKEYSTCIEK	generic|IP_1082081_TX=10090_REVERSED|
"""index: 11824, intensity: 2816.0, mobility: 1.060"""	-0.465091	0.0983442	0.603748	ARSDPLSLELYGPL	generic|IP_1134301_TX=10090_REVERSED|
"""index: 3621, intensity: 2565.0, mobility: 0.974"""	-0.465321	0.0987469	0.604167	EINTPNPPEDPVP	generic|sp_Q9JLH8_TMOD4_MOUSE__II_978030_REVERSED	|generic|tr_D3Z5Q9_D3Z5Q9_MOUSE_REVERSED|
"""index: 2436, intensity: 13815.0, mobility: 0.895"""	-0.466111	0.0992481	0.605607	VSSTLYRDLR	generic|IP_968438_TX=10090_REVERSED|
"""index: 9229, intensity: 3617.0, mobility: 0.901"""	-0.466325	0.0997494	0.605996	LSVQHCLEEWQRQLLEVREKLMSIDEASLY	generic|tr_A0A1L1STC6_A0A1L1STC6_MOUSE__chr10_-1_5368188_5368301_ENSMUST00000215887_REVERSED	|generic|sp_Q6ZWR6_SYNE1_MOUSE__chr10_-1_5368188_5368301_ENSMUST00000215887_REVERSED	|generic|sp_Q6ZWR6-4_SYNE1_MOUSE__chr10_-1_5368188_5368301_ENSMUST00000215887_REVERSED|
"""index: 8439, intensity: 3466.0, mobility: 0.953"""	-0.466962	0.100251	0.607155	TALTPPWAAIPARMRTGWRLSSCC	generic|II_1066352_TX=10090_REVERSED	|generic|IP_1066367_TX=10090_REVERSED	|generic|II_1066354_TX=10090_REVERSED	|generic|II_1066356_TX=10090_REVERSED	|generic|IP_1066362_TX=10090_REVERSED	|generic|sp_Q62151-9_RAGE_MOUSE_REVERSED|
"""index: 15312, intensity: 2562.0, mobility: 1.017"""	-0.467383	0.100752	0.607922	VNMNVEPVVASVT	generic|tr_Q3TEL5_Q3TEL5_MOUSE_REVERSED|
"""index: 8804, intensity: 3032.0, mobility: 0.903"""	-0.467646	0.101253	0.608401	RHLFGRHLSVGYSCPCFINM	generic|IP_3470082_TX=10090_REVERSED|
"""index: 15190, intensity: 6054.0, mobility: 1.015"""	-0.467672	0.101652	0.608448	VRTKLLCLRHS	generic|IP_3484611_TX=10090_REVERSED|
"""index: 17139, intensity: 8848.0, mobility: 0.962"""	-0.468075	0.102102	0.609181	ERELVEHLR	generic|II_943705_TX=10090_REVERSED	|generic|sp_Q9JM90_STAP1_MOUSE_REVERSED	|generic|tr_B7ZP01_B7ZP01_MOUSE_REVERSED	|generic|tr_A0A0H2UKC0_A0A0H2UKC0_MOUSE_REVERSED|
"""index: 10921, intensity: 2644.0, mobility: 0.794"""	-0.468842	0.1025	0.610576	PPGTLSER	generic|IP_3481592_TX=10090_REVERSED|
"""index: 12285, intensity: 11969.0, mobility: 1.295"""	-0.469921	0.103	0.612538	QNLFLDLVEMCSSIRQPLTGG	generic|tr_A0A0U1RNJ1_A0A0U1RNJ1_MOUSE__chr11_-1_120807854_120807991_ENSMUST00000155276_REVERSED	|generic|tr_Q3TB22_Q3TB22_MOUSE_REVERSED	|generic|sp_P19096_FAS_MOUSE__chr11_-1_120807854_120807991_ENSMUST00000155276_REVERSED	|generic|tr_Q3UHT6_Q3UHT6_MOUSE__chr11_-1_120807854_120807991_ENSMUST00000155276_REVERSED|
"""index: 330, intensity: 2878.0, mobility: 0.922"""	-0.470557	0.103397	0.613695	RLMDGQNQR	generic|tr_A0A140LHH9_A0A140LHH9_MOUSE_REVERSED|
"""index: 15440, intensity: 18704.0, mobility: 1.005"""	-0.470937	0.103792	0.614384	KVLGTYLRDVF	generic|sp_Q8C7H1_MMAA_MOUSE_REVERSED	|generic|tr_A0A1B0GSL6_A0A1B0GSL6_MOUSE_REVERSED|
"""index: 15318, intensity: 9046.0, mobility: 0.859"""	-0.472942	0.104239	0.618021	GVRPARPVFRIY	generic|IP_868677_TX=10090_REVERSED|
"""index: 9849, intensity: 3624.0, mobility: 0.914"""	-0.473661	0.104686	0.619325	QSADLGAVPPAQVMPQLQQQ	generic|sp_P56477_IRF5_MOUSE_REVERSED	|generic|tr_B2CC69_B2CC69_MOUSE_REVERSED|
"""index: 16219, intensity: 3754.0, mobility: 0.948"""	-0.473822	0.105184	0.619618	QPTIRHTWFA	generic|chr15_1_30619823_30620023_ENSMUST00000081728_REVERSED|
"""index: 9272, intensity: 2519.0, mobility: 1.045"""	-0.474516	0.105578	0.620873	YCDDSKWYVTLSTGLLENHILLLAQDMKLEV	generic|sp_Q3UDW8_HGNAT_MOUSE__chr8_-1_25946443_25946502_ENSMUST00000210894__II_3453784_REVERSED	|generic|sp_Q3UDW8-2_HGNAT_MOUSE__chr8_-1_25946443_25946502_ENSMUST00000210894__II_3453784_REVERSED|
"""index: 4530, intensity: 4089.0, mobility: 0.973"""	-0.476274	0.105917	0.624055	PFDVNTVEVLVE	generic|II_868025_TX=10090_REVERSED	|generic|sp_Q9Z179_SHCBP_MOUSE_REVERSED	|generic|tr_A0A140LHA7_A0A140LHA7_MOUSE_REVERSED|
"""index: 5382, intensity: 8364.0, mobility: 0.927"""	-0.477372	0.106415	0.626038	LSSEMMTKAVGGSDPLIRD	generic|tr_B2RXR3_B2RXR3_MOUSE__chr8_-1_95733975_95734133_ENSMUST00000213006__IP_3443985_REVERSED	|generic|sp_Q6ZQ08_CNOT1_MOUSE__chr8_-1_95733975_95734133_ENSMUST00000213006__II_3454631_REVERSED	|generic|sp_Q6ZQ08-2_CNOT1_MOUSE__chr8_-1_95733975_95734133_ENSMUST00000213006__II_3454631_REVERSED	|generic|sp_Q6ZQ08-4_CNOT1_MOUSE__chr8_-1_95733975_95734133_ENSMUST00000213006__II_3454631_REVERSED	|generic|tr_B7ZWL1_B7ZWL1_MOUSE__chr8_-1_95733975_95734133_ENSMUST00000213006__II_3454631_REVERSED	|generic|tr_A0A1D5RMJ8_A0A1D5RMJ8_MOUSE__chr8_-1_95733975_95734133_ENSMUST00000213006__II_3454631_REVERSED	|generic|II_3453517_TX=10090_REVERSED	|generic|tr_A0A1D5RMD8_A0A1D5RMD8_MOUSE_REVERSED|
"""index: 738, intensity: 2763.0, mobility: 0.890"""	-0.4775	0.106912	0.62627	SLGTGLGSQPNQ	generic|sp_Q3V3Q4_PYDC3_MOUSE_REVERSED|
"""index: 10911, intensity: 2583.0, mobility: 0.966"""	-0.477793	0.107409	0.626799	QIQPQTNQELVHALTATSF	generic|IP_2450905_TX=10090_REVERSED|
"""index: 13322, intensity: 11181.0, mobility: 0.986"""	-0.478205	0.107907	0.627543	EWRRHRRR	generic|sp_Q9R0G8_NRK_MOUSE_REVERSED	|generic|tr_B1B0C9_B1B0C9_MOUSE_REVERSED	|generic|tr_D6RFR0_D6RFR0_MOUSE_REVERSED|
"""index: 11147, intensity: 76477.0, mobility: 0.882"""	-0.478238	0.10835	0.627603	WKLKNKAM	generic|IP_838906_TX=10090_REVERSED|
"""index: 11246, intensity: 39128.0, mobility: 0.915"""	-0.478672	0.108793	0.628385	QIRHFLGRP	generic|IP_947342_TX=10090_REVERSED	|generic|IP_947347_TX=10090_REVERSED|
"""index: 6838, intensity: 8250.0, mobility: 1.128"""	-0.478806	0.108857	0.628627	QVAQIETHKSEWTKMSNEFDRDRMLMQAVNKYKIKILGPKQ	generic|tr_F6UUZ3_F6UUZ3_MOUSE__II_838093_REVERSED	|generic|tr_E9Q7N4_E9Q7N4_MOUSE__II_838093_REVERSED	|generic|tr_Q6DIC8_Q6DIC8_MOUSE_REVERSED|
"""index: 9454, intensity: 3143.0, mobility: 1.197"""	-0.481019	0.10919	0.632615	ASKRTEQSTSLTTRWSEQSKSTSVQDLSLQ	generic|sp_Q61079_SIM2_MOUSE__II_3486368_REVERSED	|generic|tr_A0A338P771_A0A338P771_MOUSE_REVERSED|
"""index: 16303, intensity: 2564.0, mobility: 1.021"""	-0.481921	0.10963	0.634238	PRTRWEPNRR	generic|IP_3494083_TX=10090_REVERSED|
"""index: 7457, intensity: 21985.0, mobility: 1.049"""	-0.482532	0.110123	0.635336	LTGTNRRQDKYDPPPRTLHRNMQDQPSLK	generic|tr_F6U238_F6U238_MOUSE_REVERSED	|generic|tr_Q8BMG4_Q8BMG4_MOUSE_REVERSED	|generic|tr_Q6ZPH8_Q6ZPH8_MOUSE_REVERSED	|generic|tr_E9Q7L5_E9Q7L5_MOUSE_REVERSED|
"""index: 9900, intensity: 3670.0, mobility: 0.893"""	-0.482728	0.110617	0.635688	LSWWARNPPVRQVQSPW	generic|tr_Q8BVP2_Q8BVP2_MOUSE_REVERSED|
"""index: 9623, intensity: 12270.0, mobility: 0.819"""	-0.482864	0.111001	0.635933	SIPLFTPK	generic|IP_979607_TX=10090_REVERSED|
"""index: 5176, intensity: 3041.0, mobility: 0.931"""	-0.484568	0.111385	0.63899	DARCLKTLCHLFVTSMKQNKH	generic|sp_Q8BGZ8_ZPLD1_MOUSE_REVERSED|
"""index: 7582, intensity: 3112.0, mobility: 1.095"""	-0.485507	0.111823	0.640674	HMLFDPVDLGRRRRCLDQLDQLLERLE	generic|tr_Q32MT9_Q32MT9_MOUSE_REVERSED	|generic|tr_E2RUG8_E2RUG8_MOUSE_REVERSED	|generic|sp_Q8K424_TRPV3_MOUSE_REVERSED|
"""index: 14568, intensity: 13951.0, mobility: 0.957"""	-0.486061	0.112315	0.641666	KAHRRKREA	generic|tr_E9PX39_E9PX39_MOUSE_REVERSED	|generic|tr_B2RXR8_B2RXR8_MOUSE_REVERSED	|generic|tr_B2RXX5_B2RXX5_MOUSE_REVERSED|
"""index: 15483, intensity: 3864.0, mobility: 0.927"""	-0.486148	0.112808	0.641822	VSPTRHSQPK	generic|tr_Q4ZGD9_Q4ZGD9_MOUSE_REVERSED|
"""index: 5403, intensity: 5072.0, mobility: 1.163"""	-0.486245	0.1133	0.641995	MVTRVSRILNMLQSKIGPEEGFGGIGQDTGWGINKLFREEHL	generic|sp_Q9CR20_IR3IP_MOUSE__chr18_1_76930126_76940568_ENSMUST00000026487__II_1053802_REVERSED	|generic|tr_D6RI20_D6RI20_MOUSE_REVERSED|
"""index: 10690, intensity: 4203.0, mobility: 0.899"""	-0.486247	0.113793	0.641999	SFRLPLHC	generic|IP_860518_TX=10090_REVERSED|
"""index: 4486, intensity: 2532.0, mobility: 1.190"""	-0.486346	0.114173	0.642176	MSLSWERTARLPASRRRGDGCSRKYSPAEMVT	generic|chr6_-1_137478973_137482213_ENSMUST00000058210__IP_908160_TX=10090_REVERSED|
"""index: 7242, intensity: 3349.0, mobility: 0.988"""	-0.486739	0.114665	0.64288	EQFPTCVGGSRVY	generic|IP_1114737_TX=10090_REVERSED|
"""index: 1005, intensity: 3118.0, mobility: 0.942"""	-0.486828	0.115157	0.643038	SERLSTDGEEGAPN	generic|sp_Q8BFU3_RN214_MOUSE__chr9_-1_45904802_45904849_ENSMUST00000213659__II_850853_REVERSED	|generic|sp_Q8BFU3-3_RN214_MOUSE__chr9_-1_45867735_45868001_ENSMUST00000162369__II_850853_REVERSED	|generic|tr_Q8BQY0_Q8BQY0_MOUSE__chr9_-1_45904802_45904849_ENSMUST00000213659_REVERSED	|generic|tr_Q8C8I5_Q8C8I5_MOUSE__chr9_-1_45904802_45904849_ENSMUST00000213659_REVERSED	|generic|sp_Q8BFU3-4_RN214_MOUSE__chr9_-1_45904802_45904849_ENSMUST00000213659_REVERSED|
"""index: 4787, intensity: 5323.0, mobility: 0.843"""	-0.487111	0.11565	0.643544	DQEKECAQLQVLVQHLMGVMNKVAR	generic|tr_A0A0A0MQN9_A0A0A0MQN9_MOUSE__chr5_1_111235481_111235645_ENSMUST00000129017_REVERSED	|generic|sp_Q80XJ3_TTC28_MOUSE__chr5_1_111235481_111235645_ENSMUST00000129017_REVERSED|
"""index: 9153, intensity: 2928.0, mobility: 0.963"""	-0.487324	0.116028	0.643925	ENYIEMYSVRLLFEREPFK	generic|sp_Q6RT24_CENPE_MOUSE_REVERSED	|generic|tr_E9QKK1_E9QKK1_MOUSE_REVERSED|
"""index: 7435, intensity: 3778.0, mobility: 1.000"""	-0.48773	0.116519	0.644651	NMSFLFDVEYR	generic|IP_992089_TX=10090_REVERSED	|generic|sp_Q2NKH9_GL6D1_MOUSE_REVERSED|
"""index: 8527, intensity: 7536.0, mobility: 1.146"""	-0.488017	0.116953	0.645164	MERENENGRLAVSPSHSMGRIINEVRARK	generic|sp_P48437_PROX1_MOUSE_REVERSED|
"""index: 11250, intensity: 10326.0, mobility: 0.908"""	-0.488675	0.117445	0.646338	RRRCSMRL	generic|sp_Q921C3_BRWD1_MOUSE__chr16_-1_96056111_96056161_ENSMUST00000233976__II_1073093_REVERSED	|generic|sp_Q921C3-2_BRWD1_MOUSE__chr16_-1_96056111_96056161_ENSMUST00000233976__II_1073093_REVERSED	|generic|tr_A0A3B2WB73_A0A3B2WB73_MOUSE__II_1073114_REVERSED	|generic|tr_A0A3B2W4E0_A0A3B2W4E0_MOUSE__chr16_-1_96056111_96056161_ENSMUST00000233976_REVERSED|
"""index: 13012, intensity: 3902.0, mobility: 0.929"""	-0.488719	0.117878	0.646417	LERHKPPVYG	generic|sp_Q920M5_CORO6_MOUSE_REVERSED	|generic|sp_Q920M5-2_CORO6_MOUSE_REVERSED	|generic|sp_Q920M5-3_CORO6_MOUSE_REVERSED	|generic|sp_Q920M5-4_CORO6_MOUSE_REVERSED	|generic|tr_B9EIZ7_B9EIZ7_MOUSE_REVERSED	|generic|tr_A1ILN2_A1ILN2_MOUSE_REVERSED|
"""index: 4494, intensity: 3054.0, mobility: 0.972"""	-0.488744	0.118311	0.646462	PFDVNTVEVLVE	generic|II_868025_TX=10090_REVERSED	|generic|sp_Q9Z179_SHCBP_MOUSE_REVERSED	|generic|tr_A0A140LHA7_A0A140LHA7_MOUSE_REVERSED|
"""index: 4253, intensity: 3285.0, mobility: 0.993"""	-0.489271	0.118802	0.647401	GNTAAGIG	generic|sp_Q99L88_SNTB1_MOUSE__chr11_-1_43776271_43776303_ENSMUST00000067258__II_1085337_REVERSED	|generic|sp_Q99L88-2_SNTB1_MOUSE__chr11_-1_43776271_43776303_ENSMUST00000067258__II_1085337_REVERSED|
"""index: 5038, intensity: 3899.0, mobility: 0.901"""	-0.489526	0.119001	0.647856	QFLPPFLWQSSQDPVPKPESAANSHSL	generic|IP_900768_TX=10090_REVERSED|
"""index: 6883, intensity: 2834.0, mobility: 0.883"""	-0.491001	0.119082	0.650483	AQHVCAFDKPYSLISELNSKTSDGAGLL	generic|sp_P97290_IC1_MOUSE__chr2_-1_84765574_84765798_ENSMUST00000111641__II_1005815_REVERSED	|generic|tr_A2ATR8_A2ATR8_MOUSE_REVERSED|
"""index: 11965, intensity: 14027.0, mobility: 0.913"""	-0.493554	0.119396	0.655018	LTRPMLGRD	generic|tr_B7ZNT8_B7ZNT8_MOUSE_REVERSED|
"""index: 13715, intensity: 6473.0, mobility: 0.986"""	-0.494337	0.119825	0.656406	KNKLRREMH	generic|IP_1123186_TX=10090_REVERSED|
"""index: 1986, intensity: 4101.0, mobility: 0.936"""	-0.49457	0.120312	0.656818	LPGGPLSMWMPT	generic|IP_888314_TX=10090_REVERSED|
"""index: 11734, intensity: 48888.0, mobility: 0.920"""	-0.494634	0.12074	0.656932	HQRPRPVR	generic|chr5_1_74195349_74195552_ENSMUST00000051937_REVERSED	|generic|chr5_1_74195472_74195552_ENSMUST00000051937_REVERSED|
"""index: 12187, intensity: 3394.0, mobility: 0.975"""	-0.494804	0.121227	0.657233	RPRHELNWK	generic|IP_1080114_TX=10090_REVERSED|
"""index: 12479, intensity: 2904.0, mobility: 1.188"""	-0.494941	0.121714	0.657475	LTYNHYKLNNYLVSFAS	generic|tr_A0A0U1RPM5_A0A0U1RPM5_MOUSE_REVERSED	|generic|sp_Q8BU40_NAL4A_MOUSE_REVERSED|
"""index: 3982, intensity: 26735.0, mobility: 1.055"""	-0.49498	0.122141	0.657544	YPVCRFAVGLGDREPLPPVKEM	generic|IP_1098364_TX=10090_REVERSED|
"""index: 1710, intensity: 3444.0, mobility: 0.911"""	-0.495566	0.122568	0.65858	ETSIRSSTMPCPQLQLTK	generic|IP_961240_TX=10090_REVERSED|
"""index: 12570, intensity: 3819.0, mobility: 0.989"""	-0.496175	0.123054	0.659657	ELWLTDRLLK	generic|chr1_-1_84744737_84745072_ENSMUST00000186465_REVERSED|
"""index: 11509, intensity: 32637.0, mobility: 0.880"""	-0.496477	0.123481	0.660191	QLLVHSKSH	generic|II_880156_TX=10090_REVERSED|
"""index: 1921, intensity: 3234.0, mobility: 0.941"""	-0.496823	0.123967	0.660802	CWVAGREGPKES	generic|IP_1123385_TX=10090_REVERSED|
"""index: 9981, intensity: 3615.0, mobility: 1.010"""	-0.496958	0.124453	0.661039	LWEVGMSVVKADP	generic|sp_Q3U435_MMP25_MOUSE__II_3488709_REVERSED	|generic|tr_A0A3B2WCE2_A0A3B2WCE2_MOUSE_REVERSED	|generic|tr_A0A3B2W7R0_A0A3B2W7R0_MOUSE_REVERSED|
"""index: 11341, intensity: 17718.0, mobility: 0.931"""	-0.497026	0.124939	0.66116	ERSKTQYVQWSKFVSSFTKLN	generic|IP_3477302_TX=10090_REVERSED|
"""index: 5754, intensity: 3600.0, mobility: 0.878"""	-0.497097	0.125364	0.661286	AIFYLDVKEDISSIDYNELF	generic|IP_950511_TX=10090_REVERSED|
"""index: 7026, intensity: 4135.0, mobility: 1.054"""	-0.497189	0.12585	0.661448	DISSAAGMKKLIELHEPNTAMFDRAR	generic|tr_B7ZNP0_B7ZNP0_MOUSE_REVERSED	|generic|tr_B7ZNN9_B7ZNN9_MOUSE_REVERSED	|generic|tr_A0A087WQK5_A0A087WQK5_MOUSE_REVERSED|
"""index: 13092, intensity: 3264.0, mobility: 0.980"""	-0.498283	0.126336	0.663377	FVQYSSKSWID	generic|sp_Q9DB40_MED27_MOUSE__II_1012592_REVERSED	|generic|tr_E0CZG8_E0CZG8_MOUSE__II_1012592_REVERSED	|generic|tr_E0CXF6_E0CXF6_MOUSE_REVERSED|
"""index: 12676, intensity: 4592.0, mobility: 0.880"""	-0.498441	0.126699	0.663655	PWRAMGRR	generic|IP_951974_TX=10090_REVERSED|
"""index: 8946, intensity: 3404.0, mobility: 0.941"""	-0.499563	0.127123	0.665629	LEVSVSPTSFM	generic|IP_1085079_TX=10090_REVERSED|
"""index: 9801, intensity: 449989.0, mobility: 0.947"""	-0.500205	0.127608	0.666758	QSADLGAVPPAQVMPQLQQQ	generic|sp_P56477_IRF5_MOUSE_REVERSED	|generic|tr_B2CC69_B2CC69_MOUSE_REVERSED|
"""index: 8976, intensity: 3039.0, mobility: 0.879"""	-0.500799	0.127845	0.6678	EERNTKQCCCLASFGPFGLPRREE	generic|tr_A2ASY2_A2ASY2_MOUSE_REVERSED	|generic|tr_Q9D4J9_Q9D4J9_MOUSE_REVERSED|
"""index: 4557, intensity: 3985.0, mobility: 1.007"""	-0.501407	0.128267	0.668866	VQPKAMASESNQQPIKDQSSPPARQPK	generic|tr_F6Y616_F6Y616_MOUSE__chr13_1_119449904_119450014_ENSMUST00000132304__II_1102510_REVERSED	|generic|tr_G3UZS6_G3UZS6_MOUSE__II_1102511_REVERSED	|generic|sp_Q8VE62_PAIP1_MOUSE__chr13_1_119449904_119450014_ENSMUST00000132304__II_1102510_REVERSED	|generic|tr_G3UZH8_G3UZH8_MOUSE_REVERSED	|generic|tr_G3UYE5_G3UYE5_MOUSE__chr13_1_119449904_119450014_ENSMUST00000132304_REVERSED|
"""index: 7609, intensity: 4064.0, mobility: 0.962"""	-0.501809	0.128751	0.66957	ELFMLHYIKFTESRNKQ	generic|IP_963090_TX=10090_REVERSED|
"""index: 12932, intensity: 6441.0, mobility: 1.004"""	-0.501823	0.129173	0.669595	FHVMLSVIGLPILTYKPAMQY	generic|tr_K7N747_K7N747_MOUSE_REVERSED|
"""index: 10930, intensity: 19586.0, mobility: 0.906"""	-0.502184	0.129594	0.670228	RNVAWISR	generic|tr_I6XKQ3_I6XKQ3_MOUSE_REVERSED|
"""index: 9910, intensity: 3001.0, mobility: 0.931"""	-0.50266	0.130077	0.671061	QSADLGAVPPAQVMPQLQQQ	generic|sp_P56477_IRF5_MOUSE_REVERSED	|generic|tr_B2CC69_B2CC69_MOUSE_REVERSED|
"""index: 9669, intensity: 7950.0, mobility: 0.858"""	-0.502712	0.130498	0.671152	RELPSSAR	generic|chr3_-1_107493055_107493117_ENSMUST00000169449_REVERSED	|generic|chr3_-1_107491527_107493090_ENSMUST00000169449_REVERSED|
"""index: 1571, intensity: 11216.0, mobility: 0.930"""	-0.502859	0.130855	0.671408	APHEGHGLRLGL	generic|chr11_1_112782686_112782787_ENSMUST00000000579_REVERSED|
"""index: 3361, intensity: 35199.0, mobility: 1.064"""	-0.503235	0.131338	0.672066	RIVADFLPKDQRH	generic|sp_Q9R1X4_TIM_MOUSE__II_1146237_REVERSED	|generic|tr_H7BX89_H7BX89_MOUSE_REVERSED	|generic|tr_Q3U574_Q3U574_MOUSE_REVERSED	|generic|sp_Q9R1X4-2_TIM_MOUSE_REVERSED	|generic|sp_Q9R1X4-3_TIM_MOUSE_REVERSED|
"""index: 3001, intensity: 3070.0, mobility: 1.037"""	-0.5033	0.13182	0.672179	RDPFSCGEMWSHM	generic|chr2_-1_140057444_140057488_ENSMUST00000110079_REVERSED|
"""index: 14112, intensity: 2685.0, mobility: 0.991"""	-0.503389	0.132303	0.672335	HVNAIRYFRK	generic|IP_3473794_TX=10090_REVERSED|
"""index: 12799, intensity: 118925.0, mobility: 0.964"""	-0.503459	0.132786	0.672457	WRKRSHRGL	generic|sp_Q60737_CSK21_MOUSE__II_1001537_REVERSED	|generic|tr_Q61177_Q61177_MOUSE__II_1001537_REVERSED|
"""index: 8461, intensity: 2912.0, mobility: 1.093"""	-0.504019	0.13314	0.673435	WATCVVLIDLVYQCLKTFHIFSLLCFAFG	generic|IP_915104_TX=10090_REVERSED|
"""index: 17062, intensity: 30255.0, mobility: 0.956"""	-0.504291	0.133623	0.67391	RERRPLHKD	generic|IP_855956_TX=10090_REVERSED|
"""index: 4756, intensity: 5345.0, mobility: 1.007"""	-0.504528	0.133911	0.674323	LVAPPAVEKCLYH	generic|tr_A0A494BBB9_A0A494BBB9_MOUSE_REVERSED	|generic|sp_Q62120_JAK2_MOUSE_REVERSED	|generic|tr_G5E852_G5E852_MOUSE_REVERSED|
"""index: 9032, intensity: 4495.0, mobility: 0.952"""	-0.505434	0.13407	0.675903	DWLEQGDSIEWPYSVPTR	generic|sp_Q80YT7-2_MYOME_MOUSE__chr3_-1_97741271_97741426_ENSMUST00000175751__II_981756_REVERSED	|generic|tr_H3BJ38_H3BJ38_MOUSE__chr3_-1_97756872_97757057_ENSMUST00000175751_REVERSED|
"""index: 6448, intensity: 4189.0, mobility: 0.883"""	-0.507367	0.134551	0.679264	SGDHAKIQRNIQYVGKPGKGP	generic|tr_A0A0R4J0H0_A0A0R4J0H0_MOUSE__chr17_1_83457034_83457066_ENSMUST00000235121__II_3463096_REVERSED	|generic|tr_F8WJ93_F8WJ93_MOUSE__chr17_1_83457034_83457066_ENSMUST00000235121__II_3463096_REVERSED	|generic|tr_A0A0R4J1G7_A0A0R4J1G7_MOUSE__chr17_1_83457034_83457066_ENSMUST00000235121__II_3463096_REVERSED	|generic|tr_A0A3Q4EHV9_A0A3Q4EHV9_MOUSE__chr17_1_83457034_83457066_ENSMUST00000235121__II_3463096_REVERSED	|generic|tr_A7ISP9_A7ISP9_MOUSE__chr17_1_83457034_83457066_ENSMUST00000235121__II_3463096_REVERSED	|generic|sp_Q3UMY5_EMAL4_MOUSE__chr17_1_83457034_83457066_ENSMUST00000235121__II_3463096_REVERSED	|generic|sp_Q3UMY5-2_EMAL4_MOUSE__chr17_1_83457034_83457066_ENSMUST00000235121__II_3463096_REVERSED	|generic|sp_Q3UMY5-3_EMAL4_MOUSE__chr17_1_83457034_83457066_ENSMUST00000235121__II_3463096_REVERSED	|generic|sp_Q3UMY5-4_EMAL4_MOUSE__chr17_1_83457034_83457066_ENSMUST00000235121__II_3463096_REVERSED|
"""index: 8252, intensity: 3625.0, mobility: 1.007"""	-0.507754	0.135031	0.679935	MMCKLEGLLGVYQ	generic|IP_888533_TX=10090_REVERSED|
"""index: 11321, intensity: 4139.0, mobility: 0.827"""	-0.508151	0.135252	0.680623	AANRNGLR	generic|chr14_1_27397582_27397677_ENSMUST00000225949_REVERSED|
"""index: 16168, intensity: 3239.0, mobility: 1.016"""	-0.508604	0.135601	0.681407	LESYGLWNAVL	generic|tr_G3X8T7_G3X8T7_MOUSE__chr15_1_100970239_100970271_ENSMUST00000202971_REVERSED	|generic|sp_Q9ER60_SCN4A_MOUSE__chr15_1_100970239_100970271_ENSMUST00000202971_REVERSED|
"""index: 3041, intensity: 2503.0, mobility: 0.970"""	-0.50876	0.13608	0.681679	RQQEAEEQQVL	generic|sp_Q8K1G2_LBN_MOUSE__II_940997_REVERSED|
"""index: 8797, intensity: 2868.0, mobility: 0.847"""	-0.509001	0.13656	0.682096	FTRSFVPSPHNMLLRN	generic|II_3458407_TX=10090_REVERSED|
"""index: 6943, intensity: 3205.0, mobility: 0.882"""	-0.50909	0.137039	0.68225	VHYTSYRFDRRRDEVKVHAPPSSY	generic|tr_A0A5K1VVQ9_A0A5K1VVQ9_MOUSE__chr19_-1_7374046_7374075_ENSMUST00000237653__II_1006392_REVERSED	|generic|sp_A2ASS6_TITIN_MOUSE__chr19_-1_7374046_7374075_ENSMUST00000237653__II_1006392_REVERSED	|generic|sp_A2ASS6-2_TITIN_MOUSE__chr19_-1_7374046_7374075_ENSMUST00000237653__II_1006392_REVERSED	|generic|tr_A0A5K1VVQ1_A0A5K1VVQ1_MOUSE__chr19_-1_7374046_7374075_ENSMUST00000237653__II_1006392_REVERSED	|generic|tr_E9Q8K5_E9Q8K5_MOUSE__chr19_-1_7374046_7374075_ENSMUST00000237653__II_1006392_REVERSED	|generic|tr_E9Q8N1_E9Q8N1_MOUSE__chr19_-1_7374046_7374075_ENSMUST00000237653__II_1006392_REVERSED|
"""index: 15645, intensity: 28490.0, mobility: 1.000"""	-0.50922	0.137386	0.682474	VFKRSLDRQT	generic|sp_Q9Z2B1_I18RA_MOUSE__II_1040405_REVERSED|
"""index: 9690, intensity: 4065.0, mobility: 1.029"""	-0.510472	0.137865	0.684639	QNQRVYYVVYSIVMTFWGFMTVLMAYDTTKKP	generic|tr_Q543Z7_Q543Z7_MOUSE_REVERSED|
"""index: 15273, intensity: 4675.0, mobility: 0.889"""	-0.510497	0.138211	0.684682	DLLANKLRRWF	generic|tr_Q3U4D4_Q3U4D4_MOUSE__II_961796_REVERSED	|generic|sp_Q9QUK6_TLR4_MOUSE__II_961796_REVERSED	|generic|tr_L0CMZ8_L0CMZ8_MOUSE__II_961796_REVERSED|
"""index: 5886, intensity: 2827.0, mobility: 0.808"""	-0.510708	0.138557	0.685046	GKTSPDSPTKASYTTIDGKENRI	generic|IP_3493914_TX=10090_REVERSED|
"""index: 6738, intensity: 5252.0, mobility: 0.872"""	-0.510959	0.138571	0.685479	VPCEESEWRSCVVRGSPSSCQAAL	generic|sp_P98197_AT11A_MOUSE__chr8_1_12842979_12843011_ENSMUST00000133338_REVERSED|
"""index: 3431, intensity: 8445.0, mobility: 0.853"""	-0.513042	0.138783	0.689065	WWLALCHR	generic|tr_D6RG73_D6RG73_MOUSE__chr16_1_13685307_13685402_ENSMUST00000127973__II_1083360_REVERSED	|generic|tr_A0A0R4J040_A0A0R4J040_MOUSE__chr16_1_13685307_13685402_ENSMUST00000127973__II_1083360_REVERSED	|generic|sp_Q8R079_BFAR_MOUSE__chr16_1_13685307_13685402_ENSMUST00000127973__II_1083360_REVERSED	|generic|sp_Q8R079-2_BFAR_MOUSE__chr16_1_13685307_13685402_ENSMUST00000127973__II_1083360_REVERSED|
"""index: 7953, intensity: 3188.0, mobility: 0.963"""	-0.514432	0.139259	0.691449	QLLDAVRIAPHLQGTQYPVDAAERKK	generic|tr_Q68FM4_Q68FM4_MOUSE__chr17_-1_66940479_66940550_ENSMUST00000225688__II_3462709_REVERSED	|generic|sp_P28828_PTPRM_MOUSE__chr17_-1_66940479_66940550_ENSMUST00000225688__II_3462709_REVERSED	|generic|tr_Q6PDN0_Q6PDN0_MOUSE__chr17_-1_66940479_66940550_ENSMUST00000225688_REVERSED	|generic|tr_A0A286YDL1_A0A286YDL1_MOUSE__chr17_-1_66940479_66940550_ENSMUST00000225688_REVERSED|
"""index: 12049, intensity: 6786.0, mobility: 0.950"""	-0.514555	0.139535	0.69166	LDADLEIEPPL	generic|tr_A0A5K1VVQ9_A0A5K1VVQ9_MOUSE__chr19_-1_7374046_7374075_ENSMUST00000237653__II_1006392_REVERSED	|generic|sp_A2ASS6_TITIN_MOUSE__chr19_-1_7374046_7374075_ENSMUST00000237653__II_1006392_REVERSED	|generic|sp_A2ASS6-2_TITIN_MOUSE__chr19_-1_7374046_7374075_ENSMUST00000237653__II_1006392_REVERSED	|generic|tr_A0A5K1VVQ1_A0A5K1VVQ1_MOUSE__chr19_-1_7374046_7374075_ENSMUST00000237653__II_1006392_REVERSED	|generic|tr_E9Q8K5_E9Q8K5_MOUSE__chr19_-1_7374046_7374075_ENSMUST00000237653__II_1006392_REVERSED	|generic|tr_E9Q8N1_E9Q8N1_MOUSE__chr19_-1_7374046_7374075_ENSMUST00000237653__II_1006392_REVERSED|
"""index: 4454, intensity: 4894.0, mobility: 1.159"""	-0.515818	0.140009	0.693822	RKAPCCDAVVFAQRQLPGFAQRRHAGAHM	generic|IP_1017160_TX=10090_REVERSED|
"""index: 6534, intensity: 3567.0, mobility: 1.032"""	-0.515824	0.140417	0.693832	TAEEQDLTLQLYDKDEEDLRR	generic|sp_Q99PJ1-10_PCD15_MOUSE__II_1152336_REVERSED	|generic|sp_Q99PJ1-15_PCD15_MOUSE__II_1152336_REVERSED	|generic|sp_Q99PJ1-16_PCD15_MOUSE__II_1152336_REVERSED	|generic|sp_Q99PJ1-17_PCD15_MOUSE__II_1152336_REVERSED	|generic|sp_Q99PJ1-25_PCD15_MOUSE__II_1152347_REVERSED	|generic|tr_A0A0A6YY17_A0A0A6YY17_MOUSE__II_1152347_REVERSED	|generic|II_1152335_TX=10090_REVERSED|
"""index: 3906, intensity: 4165.0, mobility: 0.975"""	-0.516934	0.140825	0.695726	WFATSDLNTPQP	generic|sp_Q61645_HAIR_MOUSE_REVERSED	|generic|tr_Q4QY90_Q4QY90_MOUSE_REVERSED	|generic|tr_E9PZ81_E9PZ81_MOUSE_REVERSED|
"""index: 13598, intensity: 40976.0, mobility: 1.020"""	-0.517448	0.141232	0.696602	RLQRHRNTW	generic|IP_2558982_TX=10090_REVERSED|
"""index: 5342, intensity: 2916.0, mobility: 0.884"""	-0.51808	0.141639	0.697679	CPSAPEMWSPRLWSMTMLKLLMPLL	generic|IP_1045178_TX=10090_REVERSED|
"""index: 9639, intensity: 64898.0, mobility: 0.835"""	-0.518499	0.141978	0.698391	LVLWNSLS	generic|IP_869468_TX=10090_REVERSED|
"""index: 6495, intensity: 7260.0, mobility: 1.050"""	-0.519134	0.142384	0.699469	GLLPAGTYMISFLNIGITCAYFI	generic|sp_Q61609_S20A1_MOUSE__chr2_1_129206369_129206494_ENSMUST00000125714_REVERSED|
"""index: 3397, intensity: 14152.0, mobility: 0.995"""	-0.51961	0.14252	0.700276	YHMVAQQQMRERQEEQQAQE	generic|tr_Q3UKG7_Q3UKG7_MOUSE__chr17_1_47789701_47789814_ENSMUST00000140715__II_1063144_REVERSED	|generic|sp_Q9R210_TFEB_MOUSE__chr17_1_47789701_47789814_ENSMUST00000140715__II_1063144_REVERSED	|generic|tr_Q6P203_Q6P203_MOUSE__chr17_1_47789701_47789814_ENSMUST00000140715__II_1063144_REVERSED	|generic|tr_Q3U327_Q3U327_MOUSE__chr17_1_47789701_47789814_ENSMUST00000140715__II_1063144_REVERSED	|generic|tr_D3YZM7_D3YZM7_MOUSE_REVERSED	|generic|tr_D3Z6Q7_D3Z6Q7_MOUSE_REVERSED	|generic|tr_E9PXZ1_E9PXZ1_MOUSE_REVERSED	|generic|tr_E9PWJ9_E9PWJ9_MOUSE_REVERSED	|generic|tr_Q8C5F1_Q8C5F1_MOUSE_REVERSED	|generic|tr_D3Z782_D3Z782_MOUSE_REVERSED	|generic|tr_D3Z1X9_D3Z1X9_MOUSE_REVERSED|
"""index: 5381, intensity: 4463.0, mobility: 0.993"""	-0.521545	0.142992	0.703552	KRYVKNRSLKQKRLRDGHVLFGAPCWLVIGQSDVRGS	generic|IP_1065319_TX=10090_REVERSED|
"""index: 16169, intensity: 56513.0, mobility: 1.017"""	-0.521639	0.142992	0.703712	MTSRSIRRRM	generic|chr19_1_4711458_4711568_ENSMUST00000008991_REVERSED|
"""index: 6336, intensity: 5367.0, mobility: 1.072"""	-0.522906	0.143462	0.705847	DKPPTKAVPSNRCEMLFKRDYIIRTGGPTTSFLTGGPTTSYDGP	generic|sp_Q60876_4EBP1_MOUSE__II_3500522_REVERSED|
"""index: 4255, intensity: 2705.0, mobility: 0.887"""	-0.523057	0.143932	0.706102	LSGYFTGHIIDRKSTPCNWQK	generic|IP_876131_TX=10090_REVERSED|
"""index: 11228, intensity: 2773.0, mobility: 0.811"""	-0.52316	0.144267	0.706276	ASIQCPPVA	generic|chr1_-1_132119988_132122116_ENSMUST00000027697__IP_1035440_TX=10090_REVERSED|
"""index: 11681, intensity: 15114.0, mobility: 1.102"""	-0.52362	0.144669	0.707049	SVLSTIRLLLIYSST	generic|IP_3499679_TX=10090_REVERSED|
"""index: 4981, intensity: 2864.0, mobility: 0.822"""	-0.524101	0.145139	0.707857	WGLPVVHAT	generic|IP_922661_TX=10090_REVERSED|
"""index: 1985, intensity: 2590.0, mobility: 0.862"""	-0.524116	0.145403	0.707883	IISVGHSRVG	generic|chr1_-1_178329332_178330295_ENSMUST00000037748__IP_1029489_TX=10090_REVERSED|
"""index: 9360, intensity: 3391.0, mobility: 0.846"""	-0.525143	0.145872	0.709606	RGLNQNVQ	generic|IP_1066589_TX=10090_REVERSED|
"""index: 13956, intensity: 2594.0, mobility: 1.225"""	-0.525147	0.146341	0.709612	QESIEAEGRNRPPEQTQR	generic|tr_Q3TYK4_Q3TYK4_MOUSE_REVERSED|
"""index: 8466, intensity: 4437.0, mobility: 0.926"""	-0.525196	0.146673	0.709695	KEQEEMLRQLQELQ	generic|sp_Q569L8_CENPJ_MOUSE_REVERSED|
"""index: 12521, intensity: 7136.0, mobility: 0.893"""	-0.525874	0.146935	0.71083	IFCICLKF	generic|IP_3454107_TX=10090_REVERSED|
"""index: 6606, intensity: 2557.0, mobility: 0.872"""	-0.526222	0.147334	0.711413	ISTCENCFCHGCTLVAWQKGLQR	generic|tr_Q3UMB4_Q3UMB4_MOUSE__chr10_1_11207142_11207279_ENSMUST00000159553__II_1151980_REVERSED	|generic|sp_Q7TPQ3_SHPRH_MOUSE__chr10_1_11213494_11213544_ENSMUST00000159553__II_1151972_REVERSED	|generic|sp_Q7TPQ3-2_SHPRH_MOUSE__chr10_1_11159526_11159600_ENSMUST00000159810__II_1151972_REVERSED	|generic|sp_Q7TPQ3-5_SHPRH_MOUSE__chr10_1_11159526_11159600_ENSMUST00000159810__II_1151972_REVERSED|
"""index: 9068, intensity: 3038.0, mobility: 1.102"""	-0.526483	0.147733	0.711848	TYHPSAPSHCPAAIRV	generic|IP_1073546_TX=10090_REVERSED|
"""index: 16745, intensity: 4204.0, mobility: 0.932"""	-0.527184	0.1482	0.713018	SLGGYIEEAIR	generic|II_828823_TX=10090_REVERSED	|generic|sp_Q9CQ31_ASB11_MOUSE_REVERSED|
"""index: 12368, intensity: 6462.0, mobility: 1.042"""	-0.527359	0.148668	0.71331	IVNTLNGELIFEK	generic|IP_934874_TX=10090_REVERSED	|generic|IP_3491280_TX=10090_REVERSED|
"""index: 6438, intensity: 3990.0, mobility: 1.028"""	-0.527704	0.148996	0.713885	CMKRWLPVKSYLHTESVASR	generic|IP_915776_TX=10090_REVERSED|
"""index: 4792, intensity: 2708.0, mobility: 0.869"""	-0.528483	0.149463	0.715182	PHFDSVAARN	generic|tr_B2RY71_B2RY71_MOUSE__II_974220_REVERSED|
"""index: 5223, intensity: 3457.0, mobility: 0.938"""	-0.528786	0.14979	0.715686	CTYHPIQGKQAPCWKNLHREKS	generic|IP_1132444_TX=10090_REVERSED|
"""index: 11025, intensity: 9373.0, mobility: 0.936"""	-0.529423	0.150187	0.716744	RIEHQKKP	generic|tr_E9PUL0_E9PUL0_MOUSE__chr3_-1_87923791_87923859_ENSMUST00000160143__II_986365_REVERSED	|generic|sp_Q8BZG5_RRNAD_MOUSE__chr3_-1_87923791_87923859_ENSMUST00000160143__II_986339_REVERSED	|generic|tr_G3X8Q8_G3X8Q8_MOUSE__chr3_-1_87923791_87923859_ENSMUST00000160143__II_986356_REVERSED	|generic|sp_Q8BZG5-2_RRNAD_MOUSE_REVERSED	|generic|tr_E0CYK3_E0CYK3_MOUSE_REVERSED|
"""index: 18479, intensity: 37700.0, mobility: 1.290"""	-0.529734	0.150513	0.71726	LRQLQLLLRLRV	generic|IP_939210_TX=10090_REVERSED|
"""index: 7794, intensity: 3000.0, mobility: 0.966"""	-0.530415	0.150908	0.718388	MQYVTVKASLDPEMHRLGLKALDLPDQPLDR	generic|tr_J3KMM6_J3KMM6_MOUSE_REVERSED	|generic|tr_A0A0R4J174_A0A0R4J174_MOUSE_REVERSED	|generic|sp_Q9QZH6_ECSIT_MOUSE_REVERSED|
"""index: 10718, intensity: 2587.0, mobility: 0.867"""	-0.530867	0.151374	0.719137	VPFSLFPFS	generic|IP_1150108_TX=10090_REVERSED|
"""index: 9544, intensity: 3099.0, mobility: 1.069"""	-0.530985	0.151769	0.719331	KMNQRLFDLSPLNHCDPINLMIHFFE	generic|tr_Q8K1K8_Q8K1K8_MOUSE_REVERSED	|generic|tr_A2APR8_A2APR8_MOUSE_REVERSED	|generic|sp_O08901_BUB1_MOUSE_REVERSED|
"""index: 5082, intensity: 4097.0, mobility: 0.826"""	-0.532	0.152164	0.721007	SRWTDRRPAPEARVGL	generic|II_1125980_TX=10090_REVERSED|
"""index: 7300, intensity: 2610.0, mobility: 1.113"""	-0.532328	0.152558	0.721548	AMWTLSPSWALGMQR	generic|chr15_1_101193941_101194096_ENSMUST00000000544__IP_1082552_TX=10090_REVERSED|
"""index: 7503, intensity: 2554.0, mobility: 0.834"""	-0.532661	0.152881	0.722096	QPVMPPEQSGHGMIPNHSMLGPGMP	generic|sp_Q9D219_BCL9_MOUSE_REVERSED|
"""index: 9478, intensity: 22294.0, mobility: 0.967"""	-0.533169	0.153132	0.722933	FMISITESLFVLILHQEPC	generic|IP_3507656_TX=10090_REVERSED|
"""index: 16373, intensity: 2506.0, mobility: 0.932"""	-0.533999	0.153525	0.724296	MFHVYGRFWH	generic|IP_1029324_TX=10090_REVERSED|
"""index: 2231, intensity: 3693.0, mobility: 0.883"""	-0.534833	0.153989	0.725664	CSKAQSRYSQMALMPLKKERQKMQ	generic|IP_1096268_TX=10090_REVERSED|
"""index: 7630, intensity: 4283.0, mobility: 1.087"""	-0.535026	0.154167	0.725979	SADWVVVTHDFSGTIIRDGSTDFSLSIIEAL	generic|tr_D3Z7A5_D3Z7A5_MOUSE__II_1032689_REVERSED	|generic|tr_Q9D4T2_Q9D4T2_MOUSE__II_1032689_REVERSED|
"""index: 14892, intensity: 6360.0, mobility: 1.031"""	-0.535934	0.15463	0.727464	EPSDFIRVKKLA	generic|sp_Q80U93_NU214_MOUSE_REVERSED	|generic|tr_Q3TLG4_Q3TLG4_MOUSE_REVERSED	|generic|tr_Q3UBL1_Q3UBL1_MOUSE_REVERSED|
"""index: 1323, intensity: 15954.0, mobility: 1.009"""	-0.535984	0.154877	0.727544	QSVKAVCHNRKVLDQDHYHDKNVDSSSCPT	generic|II_3455525_TX=10090_REVERSED|
"""index: 9306, intensity: 2776.0, mobility: 1.056"""	-0.536351	0.15534	0.728145	MNFPFAGTFFFPQ	generic|sp_Q5SUE8-2_ANR40_MOUSE_REVERSED	|generic|sp_Q5SUE8-3_ANR40_MOUSE_REVERSED	|generic|sp_Q5SUE8_ANR40_MOUSE__chr11_1_94339649_94339699_ENSMUST00000051221_REVERSED|
"""index: 6101, intensity: 3356.0, mobility: 0.950"""	-0.536655	0.155802	0.72864	MVTKDRLYRE	generic|tr_Q8N7N6_Q8N7N6_MOUSE__II_1150514_REVERSED	|generic|tr_I7GPR1_I7GPR1_MOUSE__II_1150514_REVERSED	|generic|tr_Q8C0E5_Q8C0E5_MOUSE__II_1150514_REVERSED	|generic|tr_Q6IR26_Q6IR26_MOUSE__II_1150514_REVERSED|
"""index: 9814, intensity: 66708.0, mobility: 1.300"""	-0.536678	0.156264	0.728677	VMRLVQQELLCHMLQLH	generic|IP_936109_TX=10090_REVERSED|
"""index: 9088, intensity: 6026.0, mobility: 0.895"""	-0.536928	0.156654	0.729084	LQAAQSNAPSNPNPEDLLSQISTLISSVDYTPSW	generic|tr_A0A0J9YUN2_A0A0J9YUN2_MOUSE__chrX_1_36883066_36883140_ENSMUST00000200835__II_559190_REVERSED	|generic|tr_Q3UCS1_Q3UCS1_MOUSE__chrX_1_36883066_36883140_ENSMUST00000200835__II_559190_REVERSED	|generic|sp_P63147_UBE2B_MOUSE__II_609891_REVERSED	|generic|tr_Q3TUV9_Q3TUV9_MOUSE_REVERSED	|generic|tr_A0A0J9YUW6_A0A0J9YUW6_MOUSE_REVERSED	|generic|tr_Q8VH44_Q8VH44_MOUSE_REVERSED	|generic|tr_A0A0J9YTT1_A0A0J9YTT1_MOUSE__chrX_1_36883066_36883140_ENSMUST00000200835_REVERSED	|generic|tr_Q3TQ27_Q3TQ27_MOUSE__chrX_1_36883066_36883140_ENSMUST00000200835_REVERSED|
"""index: 7487, intensity: 2776.0, mobility: 1.130"""	-0.537394	0.156971	0.729844	QCDLVTVRKRLDQVSEKNQDSYDALQAK	generic|tr_F7AX23_F7AX23_MOUSE__II_1128345_REVERSED	|generic|sp_Q9WV89_STXB4_MOUSE__II_1128345_REVERSED	|generic|sp_Q9WV89-4_STXB4_MOUSE__II_1128345_REVERSED	|generic|sp_Q9WV89-2_STXB4_MOUSE__chr2_1_131937148_131937183_ENSMUST00000091288_REVERSED|
"""index: 8243, intensity: 3506.0, mobility: 1.137"""	-0.537694	0.15736	0.730332	MQPWSLHVILCNLWVLICTKLPCWPLQ	generic|IP_1108075_TX=10090_REVERSED|
"""index: 1363, intensity: 2790.0, mobility: 0.804"""	-0.538191	0.157749	0.731139	APNISRCR	generic|IP_1061271_TX=10090_REVERSED|
"""index: 12738, intensity: 45589.0, mobility: 0.980"""	-0.538234	0.15821	0.731208	VFWRRKWT	generic|sp_Q8C115_PKHH2_MOUSE_REVERSED	|generic|sp_Q8C115-3_PKHH2_MOUSE_REVERSED	|generic|sp_Q80TI1_PKHH1_MOUSE_REVERSED|
"""index: 7802, intensity: 4080.0, mobility: 1.048"""	-0.538424	0.158672	0.731516	QDCLQVILPNELQRGNIVPISEKLEPWDMLLLKTPPGS	generic|sp_Q6P5D8_SMHD1_MOUSE__chr17_-1_71360023_71360160_ENSMUST00000233839__II_1064783_REVERSED|
"""index: 8040, intensity: 3374.0, mobility: 1.048"""	-0.538634	0.159133	0.731858	YFSVSSSLLAYPMN	generic|tr_Q3UP63_Q3UP63_MOUSE_REVERSED	|generic|tr_H9U0Q5_H9U0Q5_MOUSE_REVERSED	|generic|sp_P25962-2_ADRB3_MOUSE_REVERSED|
"""index: 8199, intensity: 3017.0, mobility: 0.889"""	-0.538925	0.159594	0.732329	FNTVKKKISNNVRGRTPEDAKDV	generic|IP_849727_TX=10090_REVERSED|
"""index: 4785, intensity: 5279.0, mobility: 0.984"""	-0.53946	0.160055	0.733195	VLAPPEKSVLSWL	generic|sp_Q32LZ8_PLPL5_MOUSE_REVERSED	|generic|sp_Q32LZ8-2_PLPL5_MOUSE_REVERSED|
"""index: 18549, intensity: 6403.0, mobility: 1.457"""	-0.539541	0.160517	0.733326	LKKRKPPRGRRK	generic|sp_E9Q2Z1_CECR2_MOUSE__II_912294_REVERSED	|generic|sp_E9Q2Z1-2_CECR2_MOUSE__II_912294_REVERSED|
"""index: 5751, intensity: 3892.0, mobility: 1.022"""	-0.539755	0.160829	0.733673	WPPPTLGTLVTSTP	generic|sp_Q5SZV5_K0319_MOUSE__chr13_1_24877952_24878071_ENSMUST00000141572__II_1108178_REVERSED	|generic|tr_F2Z497_F2Z497_MOUSE__chr13_1_24877952_24878071_ENSMUST00000141572_REVERSED	|generic|tr_Q3UFC3_Q3UFC3_MOUSE__chr13_1_24877952_24878071_ENSMUST00000141572_REVERSED	|generic|chr13_1_24857957_24858121_ENSMUST00000141572_REVERSED|
"""index: 4096, intensity: 5157.0, mobility: 1.076"""	-0.540368	0.161142	0.734662	LHQKIERLLDADIYYKEESKVAGFHNQMRIQSMLENLRGKF	generic|sp_Q8BTS4_NUP54_MOUSE__II_942730_REVERSED|
"""index: 13665, intensity: 6429.0, mobility: 0.908"""	-0.541078	0.161305	0.735808	YGPWIIAEL	generic|tr_F6U7K9_F6U7K9_MOUSE__II_1139823_REVERSED|
"""index: 17597, intensity: 4082.0, mobility: 0.952"""	-0.541943	0.161765	0.7372	FVLWKEKRRKMV	generic|IP_1008836_TX=10090_REVERSED|
"""index: 7963, intensity: 4550.0, mobility: 0.943"""	-0.542001	0.162224	0.737293	CALTPPYGPAEALGCATLLTQISAACV	generic|IP_2559643_TX=10090_REVERSED|
"""index: 9321, intensity: 2760.0, mobility: 1.115"""	-0.542009	0.16262	0.737306	QISIVKPFNQFTIEM	generic|chr1_-1_161827723_161828213_ENSMUST00000048377_REVERSED|
"""index: 451, intensity: 2606.0, mobility: 0.848"""	-0.54219	0.16262	0.737596	QGTTPLGHSR	generic|chr8_1_121784851_121785078_ENSMUST00000026357__IP_860817_TX=10090_REVERSED|
"""index: 793, intensity: 3138.0, mobility: 0.829"""	-0.543255	0.163078	0.739305	QVRYRSHDSCSRLYT	generic|IP_1047117_TX=10090_REVERSED|
"""index: 8082, intensity: 2892.0, mobility: 0.961"""	-0.543367	0.163536	0.739483	ERVEWDSKLREIEVQLARR	generic|tr_F6XLV1_F6XLV1_MOUSE_REVERSED|
"""index: 8916, intensity: 3029.0, mobility: 1.042"""	-0.543561	0.163995	0.739794	YLDILVMYLPNF	generic|IP_1118068_TX=10090_REVERSED|
"""index: 8263, intensity: 4440.0, mobility: 1.015"""	-0.543651	0.164227	0.739938	QIVLSCMPQIVLFCRPQDGPLVKTPDC	generic|IP_1031071_TX=10090_REVERSED|
"""index: 18572, intensity: 3116.0, mobility: 1.162"""	-0.54425	0.164609	0.740895	GASGCCMM	generic|chr7_1_44461661_44461690_ENSMUST00000058667_REVERSED|
"""index: 6570, intensity: 2749.0, mobility: 1.166"""	-0.54432	0.16484	0.741007	YYFYGMTKVKCKRQY	generic|tr_F8VPQ7_F8VPQ7_MOUSE__II_1007735_REVERSED|
"""index: 18345, intensity: 37358.0, mobility: 1.195"""	-0.545181	0.165146	0.74238	KKQKKKKLNKHI	generic|IP_1128996_TX=10090_REVERSED|
"""index: 8409, intensity: 4415.0, mobility: 1.180"""	-0.545547	0.165602	0.742962	KMMAVVHENTIVEHLINRVNVATLNHQKAGD	generic|tr_K4DI71_K4DI71_MOUSE_REVERSED	|generic|tr_Q32NZ8_Q32NZ8_MOUSE_REVERSED	|generic|sp_Q9DB00_GON4L_MOUSE_REVERSED	|generic|tr_E9Q507_E9Q507_MOUSE_REVERSED|
"""index: 14508, intensity: 11732.0, mobility: 0.783"""	-0.545615	0.165983	0.743071	EGARYSAFQHSPCW	generic|IP_873546_TX=10090_REVERSED|
"""index: 10486, intensity: 7767.0, mobility: 0.801"""	-0.545989	0.166439	0.743665	MKVPAAPP	generic|IP_982223_TX=10090_REVERSED	|generic|IP_982212_TX=10090_REVERSED|
"""index: 8721, intensity: 2900.0, mobility: 1.065"""	-0.546059	0.166819	0.743777	WLEVCYQSLAIV	generic|tr_G3XA09_G3XA09_MOUSE_REVERSED	|generic|sp_O88879_APAF_MOUSE_REVERSED	|generic|sp_O88879-2_APAF_MOUSE_REVERSED	|generic|tr_Q5DU30_Q5DU30_MOUSE_REVERSED|
"""index: 10321, intensity: 2602.0, mobility: 1.169"""	-0.546495	0.167274	0.744469	SYQPKMVDPLEPPNFFS	generic|IP_830569_TX=10090_REVERSED|
"""index: 12020, intensity: 3675.0, mobility: 1.076"""	-0.546517	0.167727	0.744504	QLRQRQFAPWPQ	generic|IP_896210_TX=10090_REVERSED|
"""index: 7284, intensity: 3124.0, mobility: 0.910"""	-0.546565	0.167727	0.74458	IGLAEVHHDELSSKSQHLHIER	generic|IP_971030_TX=10090_REVERSED|
"""index: 9343, intensity: 3864.0, mobility: 0.856"""	-0.547918	0.168182	0.746722	KHQALGEEVEQLTYHEGPKK	generic|sp_O35423_SPYA_MOUSE_REVERSED	|generic|sp_O35423-2_SPYA_MOUSE_REVERSED|
"""index: 15967, intensity: 3481.0, mobility: 1.048"""	-0.547924	0.16856	0.746731	DKKRQEDLQRL	generic|tr_E9Q8X5_E9Q8X5_MOUSE_REVERSED|
"""index: 4034, intensity: 15403.0, mobility: 1.070"""	-0.548086	0.169014	0.746988	TSEFWKRREESRQALDRELDEQKTPREPTSRSLTRMRQ	generic|tr_G5E8W1_G5E8W1_MOUSE__II_1087896_REVERSED	|generic|tr_A0A2U3TZ82_A0A2U3TZ82_MOUSE__II_3484968_REVERSED	|generic|sp_Q99KW3_TARA_MOUSE__II_3484968_REVERSED	|generic|sp_Q99KW3-4_TARA_MOUSE__II_3484968_REVERSED	|generic|sp_Q99KW3-1_TARA_MOUSE__II_3484968_REVERSED	|generic|sp_Q99KW3-2_TARA_MOUSE__II_3484968_REVERSED	|generic|tr_Q3U2M9_Q3U2M9_MOUSE_REVERSED|
"""index: 7488, intensity: 34824.0, mobility: 1.004"""	-0.548759	0.169084	0.748049	GYWQGLWTRPLSVVTRYTPPPPP	generic|tr_Q3UGH4_Q3UGH4_MOUSE_REVERSED|
"""index: 9009, intensity: 4701.0, mobility: 0.956"""	-0.549463	0.169538	0.749158	FYFYLINSSSPLFSLFSSSIY	generic|IP_1102568_TX=10090_REVERSED|
"""index: 631, intensity: 2556.0, mobility: 0.841"""	-0.549472	0.169991	0.749172	VEELSLHKS	generic|IP_926996_TX=10090_REVERSED|
"""index: 2793, intensity: 2980.0, mobility: 1.054"""	-0.549652	0.170444	0.749455	REERASLMSEVH	generic|sp_Q9QZZ4_MYO15_MOUSE_REVERSED	|generic|sp_Q9QZZ4-2_MYO15_MOUSE_REVERSED	|generic|sp_Q9QZZ4-3_MYO15_MOUSE_REVERSED|
"""index: 11571, intensity: 3214.0, mobility: 1.147"""	-0.549697	0.170898	0.749526	LHWSLSSTQGLLSLLPS	generic|tr_Q8CFW5_Q8CFW5_MOUSE__chr18_1_78032925_78033107_ENSMUST00000235433_REVERSED	|generic|sp_Q80TA9_EPG5_MOUSE__chr18_1_78032925_78033107_ENSMUST00000235433_REVERSED|
"""index: 7430, intensity: 9476.0, mobility: 0.901"""	-0.549816	0.171351	0.749712	AESDLAKDKSPLAKKTEE	generic|tr_E9QLG3_E9QLG3_MOUSE__chr2_1_119903600_119903737_ENSMUST00000141776__II_1009166_REVERSED	|generic|sp_A2AWL7_MGAP_MOUSE__chr2_1_119903600_119903737_ENSMUST00000141776__II_1009166_REVERSED	|generic|sp_A2AWL7-3_MGAP_MOUSE__chr2_1_119903600_119903737_ENSMUST00000141776__II_1009166_REVERSED	|generic|tr_H7BX50_H7BX50_MOUSE__chr2_1_119903600_119903737_ENSMUST00000141776__II_1009166_REVERSED	|generic|sp_A2AWL7-2_MGAP_MOUSE__chr2_1_119903600_119903737_ENSMUST00000141776_REVERSED|
"""index: 16705, intensity: 4437.0, mobility: 1.066"""	-0.550837	0.171493	0.751314	WLRKLTNQLLM	generic|IP_1022535_TX=10090_REVERSED|
"""index: 2025, intensity: 3507.0, mobility: 1.041"""	-0.551967	0.171946	0.753081	NPNYLIQMTDFELTSYTPDLVESYNGMDMDL	generic|tr_E9QPS1_E9QPS1_MOUSE_REVERSED|
"""index: 18499, intensity: 4376.0, mobility: 1.288"""	-0.551977	0.172398	0.753097	VVELVLVLVRVHK	generic|IP_1021846_TX=10090_REVERSED|
"""index: 9078, intensity: 3511.0, mobility: 1.056"""	-0.552475	0.172773	0.753874	EIIAELEDSYEMQ	generic|sp_Q9CPX6_ATG3_MOUSE__chr16_1_45187676_45187741_ENSMUST00000150390_REVERSED|
"""index: 2315, intensity: 3674.0, mobility: 0.934"""	-0.552618	0.173146	0.754097	LVAPPIDKTEAL	generic|sp_Q5NCI0-2_URGCP_MOUSE__II_1139737_REVERSED	|generic|sp_Q5NCI0_URGCP_MOUSE_REVERSED	|generic|tr_Q6ZPP3_Q6ZPP3_MOUSE_REVERSED|
"""index: 13399, intensity: 6008.0, mobility: 0.815"""	-0.552781	0.173599	0.754351	CTSAYNQLW	generic|sp_O08523_TECTA_MOUSE__II_854049_REVERSED	|generic|sp_O08523-2_TECTA_MOUSE__II_854049_REVERSED	|generic|tr_B7ZWA6_B7ZWA6_MOUSE_REVERSED|
"""index: 12121, intensity: 2704.0, mobility: 1.257"""	-0.553403	0.174051	0.755318	LFPWNPFLGHIFYTMYFK	generic|IP_867779_TX=10090_REVERSED|
"""index: 5461, intensity: 167323.0, mobility: 1.058"""	-0.553427	0.174424	0.755356	MSFPIETIKINESKKKENQSQFLEDLKPQNSSDKVKHKQTWG	generic|tr_Q8K119_Q8K119_MOUSE_REVERSED|
"""index: 7887, intensity: 7548.0, mobility: 1.118"""	-0.553546	0.174876	0.75554	PMVPTVPTMVPMVPMVPTVPMVPMVPMVPTV	generic|IP_869294_TX=10090_REVERSED|
"""index: 16872, intensity: 130899.0, mobility: 1.117"""	-0.553714	0.175328	0.755801	CTSYSSEDSSSEDSSSPPNQTHHEAPAEQCPLENQL	generic|tr_F8VPX6_F8VPX6_MOUSE_REVERSED	|generic|tr_Q9D9V5_Q9D9V5_MOUSE_REVERSED|
"""index: 15104, intensity: 27326.0, mobility: 1.036"""	-0.553729	0.1757	0.755824	QRWAPVRTKTK	generic|IP_3443245_TX=10090_REVERSED|
"""index: 2398, intensity: 22077.0, mobility: 0.895"""	-0.554217	0.176072	0.756581	DVIDAIEFVQLVLSVWLCFVMF	generic|sp_Q8BXR5-2_NALCN_MOUSE__chr14_-1_123592678_123592755_ENSMUST00000227818__II_3482631_REVERSED	|generic|tr_E9QLE4_E9QLE4_MOUSE__chr14_-1_123348758_123348796_ENSMUST00000227818_REVERSED	|generic|sp_Q8BXR5_NALCN_MOUSE__chr14_-1_123348758_123348796_ENSMUST00000227818_REVERSED|
"""index: 5438, intensity: 13364.0, mobility: 1.048"""	-0.554494	0.176364	0.757011	MNYLREVSDDVSMLTQLRKRQLVNTFEMHIPLMPGTYQMIW	generic|tr_A0A0R4J2D2_A0A0R4J2D2_MOUSE__chr1_1_12838376_12838615_ENSMUST00000189447_REVERSED	|generic|sp_Q8K007_SULF1_MOUSE__chr1_1_12838376_12838615_ENSMUST00000189447_REVERSED|
"""index: 4728, intensity: 24191.0, mobility: 0.932"""	-0.555035	0.176656	0.757849	GSLLSSQNELMKEMKEGGANKSIK	generic|sp_Q3U9N9_MOT10_MOUSE_REVERSED	|generic|tr_Q7TPW2_Q7TPW2_MOUSE_REVERSED|
"""index: 4675, intensity: 2639.0, mobility: 0.998"""	-0.555304	0.177079	0.758264	HEDASDEKQPNSKFGQRKRPDQTFVEEE	generic|tr_F6QX94_F6QX94_MOUSE_REVERSED	|generic|sp_Q07231_ZSC21_MOUSE_REVERSED|
"""index: 4719, intensity: 3884.0, mobility: 0.855"""	-0.555816	0.177079	0.759055	QLMEMREQLQRVHAELDRNRVEA	generic|tr_Q6DI71_Q6DI71_MOUSE__II_897659_REVERSED	|generic|tr_E9Q6J9_E9Q6J9_MOUSE__II_897659_REVERSED	|generic|tr_Q05CL1_Q05CL1_MOUSE__II_897659_REVERSED	|generic|sp_P54265_DMPK_MOUSE__II_897659_REVERSED	|generic|sp_P54265-2_DMPK_MOUSE__II_897659_REVERSED	|generic|sp_P54265-3_DMPK_MOUSE__II_897666_REVERSED	|generic|sp_P54265-5_DMPK_MOUSE__II_897659_REVERSED	|generic|sp_P54265-6_DMPK_MOUSE__II_897666_REVERSED	|generic|sp_P54265-7_DMPK_MOUSE__II_897659_REVERSED	|generic|sp_P54265-8_DMPK_MOUSE__II_897659_REVERSED	|generic|sp_P54265-9_DMPK_MOUSE__II_897666_REVERSED	|generic|sp_P54265-10_DMPK_MOUSE__II_897659_REVERSED	|generic|tr_D6RI32_D6RI32_MOUSE__II_897666_REVERSED	|generic|II_897668_TX=10090_REVERSED	|generic|II_897672_TX=10090_REVERSED|
"""index: 6099, intensity: 2518.0, mobility: 1.216"""	-0.556607	0.17721	0.760273	LYWCECLLECADTAEMKPNG	generic|IP_1101679_TX=10090_REVERSED|
"""index: 2414, intensity: 16090.0, mobility: 1.022"""	-0.557796	0.177261	0.762098	PKTTPMETNIGSWQ	generic|sp_Q80W93_HYDIN_MOUSE_REVERSED	|generic|sp_Q80W93-2_HYDIN_MOUSE_REVERSED|
"""index: 15320, intensity: 3188.0, mobility: 1.012"""	-0.559414	0.177708	0.764572	MLTLLDLVLGVGN	generic|IP_827747_TX=10090_REVERSED	|generic|sp_Q8BUH7_RNF26_MOUSE_REVERSED	|generic|sp_Q8BUH7-2_RNF26_MOUSE_REVERSED	|generic|tr_E9PVG0_E9PVG0_MOUSE_REVERSED	|generic|tr_A0A1L1SUH0_A0A1L1SUH0_MOUSE_REVERSED|
"""index: 2344, intensity: 3139.0, mobility: 0.934"""	-0.559874	0.178076	0.765273	RREVCISSETPAKSLGH	generic|IP_950153_TX=10090_REVERSED|
"""index: 5506, intensity: 6738.0, mobility: 0.843"""	-0.560165	0.178523	0.765716	GTSWGPTLPMFDRQG	generic|IP_1070167_TX=10090_REVERSED|
"""index: 1099, intensity: 3299.0, mobility: 0.855"""	-0.56024	0.178811	0.76583	LCRRPTQEGKYDGGVARQRTSLPGPR	generic|chr15_1_102144781_102147896_ENSMUST00000023807_REVERSED|
"""index: 10628, intensity: 3166.0, mobility: 1.072"""	-0.561007	0.179178	0.766994	PAVVENGPQAEFAPTL	generic|tr_V9GX81_V9GX81_MOUSE_REVERSED|
"""index: 8737, intensity: 3954.0, mobility: 1.022"""	-0.561244	0.179625	0.767352	YFRQMCLNRWV	generic|IP_885971_TX=10090_REVERSED|
"""index: 9500, intensity: 4445.0, mobility: 0.839"""	-0.561429	0.179991	0.767633	SDTRLSAPRLHGRFKS	generic|IP_1119164_TX=10090_REVERSED	|generic|IP_1119165_TX=10090_REVERSED|
"""index: 3142, intensity: 3337.0, mobility: 0.843"""	-0.56172	0.180438	0.768073	APWHHPLQT	generic|IP_841015_TX=10090_REVERSED|
"""index: 8995, intensity: 4531.0, mobility: 1.200"""	-0.561887	0.180884	0.768326	STWTPAAMR	generic|chr1_-1_191306927_191311477_ENSMUST00000046770__IP_1024532_TX=10090_REVERSED|
"""index: 13090, intensity: 7766.0, mobility: 0.994"""	-0.56193	0.181331	0.768391	LLLNHDATVTL	generic|sp_Q8C4J7_TBL3_MOUSE__chr17_-1_24703234_24703299_ENSMUST00000046534__II_1071659_REVERSED	|generic|II_1071661_TX=10090_REVERSED	|generic|tr_Q8CE86_Q8CE86_MOUSE__chr17_-1_24706111_24706164_ENSMUST00000126319_REVERSED|
"""index: 5178, intensity: 5009.0, mobility: 0.877"""	-0.562353	0.181696	0.769031	KDLALPDHS	generic|tr_A0A571BF50_A0A571BF50_MOUSE_REVERSED|
"""index: 4941, intensity: 4556.0, mobility: 0.855"""	-0.562655	0.18198	0.769486	MIQGQFVKMEIKQQLKGTEDELEK	generic|tr_A0A571BD61_A0A571BD61_MOUSE_REVERSED|
"""index: 4498, intensity: 32610.0, mobility: 0.950"""	-0.562768	0.182426	0.769656	FLSPILSQLASLYMHLKHEDLGHEGE	generic|tr_G3X9J4_G3X9J4_MOUSE__chr1_1_105725678_105725809_ENSMUST00000186807__II_1030288_REVERSED	|generic|sp_Q148V7_RELCH_MOUSE__chr1_1_105725678_105725809_ENSMUST00000186807__II_1030277_REVERSED	|generic|sp_Q148V7-2_RELCH_MOUSE__chr1_1_105725678_105725809_ENSMUST00000186807__II_1030277_REVERSED	|generic|sp_Q148V7-3_RELCH_MOUSE__chr1_1_105725678_105725809_ENSMUST00000186807__II_1030265_REVERSED	|generic|tr_E9QM90_E9QM90_MOUSE__chr1_1_105725678_105725809_ENSMUST00000186807__II_1030277_REVERSED	|generic|tr_A0A087WSS1_A0A087WSS1_MOUSE__chr1_1_105725678_105725809_ENSMUST00000186807__II_1030277_REVERSED|
"""index: 8265, intensity: 3413.0, mobility: 1.144"""	-0.563011	0.182872	0.770022	PLRVPAPRNRLMRSHHGGHHWRRDTGDRP	generic|sp_Q70E20_SNED1_MOUSE_REVERSED	|generic|tr_F6V5H4_F6V5H4_MOUSE_REVERSED	|generic|tr_A0A0R4J0N0_A0A0R4J0N0_MOUSE_REVERSED|
"""index: 4592, intensity: 1002882.0, mobility: 0.893"""	-0.563399	0.183318	0.770606	EKCLMAVAGLFISLLVWFTSSHTGEKN	generic|sp_Q8BG19-2_TMTC4_MOUSE_REVERSED	|generic|sp_Q8BG19_TMTC4_MOUSE__chr14_-1_122919995_122920084_ENSMUST00000143189_REVERSED	|generic|tr_D6RHA9_D6RHA9_MOUSE_REVERSED|
"""index: 14952, intensity: 3463.0, mobility: 0.980"""	-0.563477	0.183601	0.770723	LYRLTRIFCL	generic|IP_925029_TX=10090_REVERSED|
"""index: 11859, intensity: 3008.0, mobility: 1.039"""	-0.565062	0.183964	0.7731	EQFVGCFQSCGRPK	generic|IP_970509_TX=10090_REVERSED|
"""index: 13044, intensity: 15854.0, mobility: 0.920"""	-0.56516	0.18441	0.773247	TPLYPLGNVV	generic|IP_1151499_TX=10090_REVERSED|
"""index: 5766, intensity: 25076.0, mobility: 1.043"""	-0.565214	0.184773	0.773327	FEMAFLKKYEMEMFFSSFILEHLIKRAGKYLKADWLMLRS	generic|tr_Q3V1R9_Q3V1R9_MOUSE__chr2_-1_120963360_120963575_ENSMUST00000133408__II_1001461_REVERSED	|generic|tr_Q497M7_Q497M7_MOUSE__chr2_-1_120963360_120963575_ENSMUST00000133408__II_1001461_REVERSED	|generic|sp_O70481_UBR1_MOUSE__chr2_-1_120963360_120963575_ENSMUST00000133408__II_1001461_REVERSED	|generic|tr_Q3TKQ2_Q3TKQ2_MOUSE__chr2_-1_120963360_120963575_ENSMUST00000133408__II_1001461_REVERSED	|generic|tr_Q2M4I1_Q2M4I1_MOUSE__chr2_-1_120963360_120963575_ENSMUST00000133408__II_1001461_REVERSED|
"""index: 5630, intensity: 4327.0, mobility: 1.144"""	-0.565937	0.184889	0.774407	QRTTRLYKQLARREHEAEEYYLENHSSDRRRAAAAIMAR	generic|tr_Q3UXU7_Q3UXU7_MOUSE_REVERSED|
"""index: 17784, intensity: 6162.0, mobility: 1.085"""	-0.566948	0.185004	0.775912	QRRCRARGRRR	generic|chr17_-1_23770314_23771485_ENSMUST00000226460_REVERSED|
"""index: 7809, intensity: 4183.0, mobility: 1.109"""	-0.56764	0.185366	0.776939	LLTCDPFTDDVVVQDLPQYKGEKGAKLL	generic|II_1094058_TX=10090_REVERSED	|generic|sp_Q80ZV0_RNH2B_MOUSE__chr14_1_62348562_62348636_ENSMUST00000169728_REVERSED|
"""index: 12281, intensity: 6054.0, mobility: 0.817"""	-0.567968	0.185626	0.777425	RPEMKGLQ	generic|IP_1112978_TX=10090_REVERSED	|generic|tr_Q80XQ1_Q80XQ1_MOUSE_REVERSED|
"""index: 14522, intensity: 12646.0, mobility: 1.012"""	-0.568493	0.185626	0.778201	LREKTGEGVQPK	generic|sp_E9Q394_AKP13_MOUSE__II_890685_REVERSED	|generic|sp_E9Q394-2_AKP13_MOUSE__II_890685_REVERSED	|generic|tr_A0A140LJJ5_A0A140LJJ5_MOUSE__II_890685_REVERSED|
"""index: 4480, intensity: 5293.0, mobility: 0.916"""	-0.568809	0.185626	0.778668	TIPAQPRSWR	generic|tr_A0A087WR50_A0A087WR50_MOUSE__chr1_-1_71637244_71637333_ENSMUST00000186613__II_1037262_REVERSED	|generic|tr_A0A087WSN6_A0A087WSN6_MOUSE__chr1_-1_71637244_71637333_ENSMUST00000186613__II_1037262_REVERSED	|generic|sp_P11276_FINC_MOUSE__chr1_-1_71637244_71637333_ENSMUST00000186613__II_1037262_REVERSED	|generic|tr_Q3TCF1_Q3TCF1_MOUSE__chr1_-1_71637244_71637333_ENSMUST00000186613__II_1037262_REVERSED	|generic|tr_B9EHT6_B9EHT6_MOUSE__chr1_-1_71637244_71637333_ENSMUST00000186613__II_1037262_REVERSED	|generic|tr_Q3UHL6_Q3UHL6_MOUSE__chr1_-1_71637244_71637333_ENSMUST00000186613__II_1037262_REVERSED	|generic|tr_Q3UGY5_Q3UGY5_MOUSE__chr1_-1_71637244_71637333_ENSMUST00000186613_REVERSED	|generic|tr_Q3TCL7_Q3TCL7_MOUSE__chr1_-1_71637244_71637333_ENSMUST00000186613_REVERSED	|generic|tr_B7ZNJ1_B7ZNJ1_MOUSE__chr1_-1_71637244_71637333_ENSMUST00000186613_REVERSED	|generic|tr_Q3UH17_Q3UH17_MOUSE__chr1_-1_71637244_71637333_ENSMUST00000186613_REVERSED	|generic|tr_Q3TBB4_Q3TBB4_MOUSE__chr1_-1_71637244_71637333_ENSMUST00000186613_REVERSED	|generic|tr_A0A087WS56_A0A087WS56_MOUSE__chr1_-1_71637244_71637333_ENSMUST00000186613_REVERSED	|generic|tr_Q3UHR1_Q3UHR1_MOUSE__chr1_-1_71637244_71637333_ENSMUST00000186613_REVERSED|
"""index: 6102, intensity: 2583.0, mobility: 0.883"""	-0.569851	0.185985	0.780203	MEKLDSGSFG	generic|sp_Q9D5T0_ATAD1_MOUSE__chr19_-1_32676713_32676850_ENSMUST00000236701_REVERSED	|generic|tr_A0A494B9Y0_A0A494B9Y0_MOUSE__chr19_-1_32676713_32676850_ENSMUST00000236701_REVERSED	|generic|tr_A0A494BAB5_A0A494BAB5_MOUSE__chr19_-1_32676713_32676850_ENSMUST00000236701_REVERSED	|generic|tr_Q9D9C1_Q9D9C1_MOUSE__chr19_-1_32676713_32676850_ENSMUST00000236701_REVERSED|
"""index: 6586, intensity: 2607.0, mobility: 1.150"""	-0.570087	0.186426	0.780549	FTQGSTRCASGMNIMK	generic|sp_Q922S8_KIF2C_MOUSE__II_961564_REVERSED	|generic|tr_Q8BU22_Q8BU22_MOUSE__II_961564_REVERSED	|generic|tr_Q3UD72_Q3UD72_MOUSE__II_961564_REVERSED	|generic|tr_Q3TTL2_Q3TTL2_MOUSE_REVERSED|
"""index: 6202, intensity: 12377.0, mobility: 0.843"""	-0.570696	0.186702	0.781444	STNNPTAVLEYSSFGVEP	generic|tr_F6XIE4_F6XIE4_MOUSE__II_928467_REVERSED	|generic|sp_Q8K3A9_MEPCE_MOUSE__II_928467_REVERSED|
"""index: 9292, intensity: 5223.0, mobility: 1.000"""	-0.571211	0.187142	0.782198	FMKGNIAHMKNSE	generic|tr_G3X9T8_G3X9T8_MOUSE__chr3_1_19957296_19957433_ENSMUST00000128615__II_987053_REVERSED	|generic|tr_E9PZD8_E9PZD8_MOUSE__chr3_1_19957296_19957433_ENSMUST00000128615__II_987049_REVERSED	|generic|tr_Q8BV37_Q8BV37_MOUSE__chr3_1_19980656_19980802_ENSMUST00000172605__II_987053_REVERSED	|generic|tr_G3X8Q5_G3X8Q5_MOUSE__chr3_1_19957296_19957433_ENSMUST00000128615__II_987049_REVERSED	|generic|sp_Q61147_CERU_MOUSE__chr3_1_19957296_19957433_ENSMUST00000128615__II_987053_REVERSED	|generic|tr_G3UWP5_G3UWP5_MOUSE__chr3_1_19989158_19989232_ENSMUST00000129135__II_987027_REVERSED|
"""index: 6720, intensity: 14242.0, mobility: 1.069"""	-0.571296	0.187253	0.782321	IHKTTHLLSLGMFFDLNFDRKITIVDWQSTTIWIGSDWNIR	generic|IP_3477043_TX=10090_REVERSED|
"""index: 18910, intensity: 2924.0, mobility: 1.241"""	-0.571899	0.187692	0.783202	MHPIVEKFTPSLYNKLFWFKVPTETNRLVSLMMIR	generic|tr_E9Q4X2_E9Q4X2_MOUSE__chr14_-1_119035966_119036049_ENSMUST00000127153__II_1088890_REVERSED	|generic|tr_G3UXP5_G3UXP5_MOUSE_REVERSED|
"""index: 8854, intensity: 3622.0, mobility: 0.920"""	-0.571899	0.188049	0.783203	SELEKPMRWVAACAQVRSDTTKN	generic|sp_Q8K0G5_EIPR1_MOUSE__chr12_1_28867045_28867095_ENSMUST00000035657__II_3502701_REVERSED|
"""index: 9029, intensity: 4414.0, mobility: 0.913"""	-0.572048	0.188489	0.783419	EVVKLPMTGF	generic|tr_Q3UYR9_Q3UYR9_MOUSE__chr2_-1_93795631_93795738_ENSMUST00000125407__II_1005286_REVERSED	|generic|tr_Q3UDB5_Q3UDB5_MOUSE__chr2_-1_93795631_93795738_ENSMUST00000125407__II_1005286_REVERSED	|generic|sp_P70428_EXT2_MOUSE__chr2_-1_93795631_93795738_ENSMUST00000125407__II_1005286_REVERSED	|generic|tr_Q3UFQ0_Q3UFQ0_MOUSE__chr2_-1_93795631_93795738_ENSMUST00000125407__II_1005286_REVERSED|
"""index: 5158, intensity: 4291.0, mobility: 0.872"""	-0.572171	0.188679	0.7836	KDLAFKTDG	generic|chr9_-1_22350899_22351003_ENSMUST00000217010__II_3455556_TX=10090_REVERSED	|generic|sp_Q8K298_ANLN_MOUSE_REVERSED	|generic|tr_A0A1L1SS34_A0A1L1SS34_MOUSE_REVERSED|
"""index: 962, intensity: 3311.0, mobility: 0.824"""	-0.573253	0.189035	0.785173	KCEPTFHESTYLYGESNMALYL	generic|sp_P70377_FGF13_MOUSE__II_835130_REVERSED	|generic|sp_P70377-2_FGF13_MOUSE__II_835130_REVERSED	|generic|sp_P70377-3_FGF13_MOUSE__II_835130_REVERSED	|generic|tr_B1AU20_B1AU20_MOUSE__II_835130_REVERSED|
"""index: 4800, intensity: 3829.0, mobility: 0.989"""	-0.573878	0.189391	0.78608	KNTINSEAGMEIL	generic|tr_Q9D429_Q9D429_MOUSE__II_885176_REVERSED	|generic|tr_A0A0R4J1P5_A0A0R4J1P5_MOUSE__II_885176_REVERSED	|generic|II_885172_TX=10090_REVERSED	|generic|II_885159_TX=10090_REVERSED	|generic|sp_Q3V096_ANR42_MOUSE_REVERSED	|generic|sp_Q3V096-2_ANR42_MOUSE_REVERSED	|generic|sp_Q3V096-3_ANR42_MOUSE_REVERSED	|generic|tr_B7ZNV8_B7ZNV8_MOUSE_REVERSED|
"""index: 7829, intensity: 3903.0, mobility: 0.961"""	-0.574025	0.189829	0.786292	PHLTCRALVPSKRQYDFL	generic|tr_A0A0R4J0S4_A0A0R4J0S4_MOUSE_REVERSED	|generic|sp_Q80Y17_L2GL1_MOUSE_REVERSED|
"""index: 11653, intensity: 2572.0, mobility: 1.001"""	-0.574042	0.190267	0.786317	LMTFFNQPMSILIDEPL	generic|IP_943103_TX=10090_REVERSED|
"""index: 7613, intensity: 5174.0, mobility: 0.961"""	-0.574043	0.190706	0.786319	GISDPLYMLQNEDIKLTTV	generic|tr_B7ZNY4_B7ZNY4_MOUSE__chr13_-1_103868816_103868857_ENSMUST00000189323__II_1103328_REVERSED	|generic|tr_B7ZNX6_B7ZNX6_MOUSE__chr13_-1_103868816_103868857_ENSMUST00000189323__II_1103328_REVERSED	|generic|sp_Q80TH2_ERBIN_MOUSE__chr13_-1_103868816_103868857_ENSMUST00000189323__II_1103328_REVERSED	|generic|sp_Q80TH2-1_ERBIN_MOUSE__chr13_-1_103868816_103868857_ENSMUST00000189323__II_1103328_REVERSED	|generic|sp_Q80TH2-2_ERBIN_MOUSE__chr13_-1_103868816_103868857_ENSMUST00000189323__II_1103328_REVERSED	|generic|tr_B2RUJ2_B2RUJ2_MOUSE__chr13_-1_103868816_103868857_ENSMUST00000189323__II_1103328_REVERSED	|generic|II_1103332_TX=10090_REVERSED|
"""index: 4409, intensity: 2606.0, mobility: 1.048"""	-0.574091	0.191144	0.786389	QLCSALNEGTIPDQCPAPNRHE	generic|tr_A0A1B0GSU0_A0A1B0GSU0_MOUSE__II_3458412_REVERSED	|generic|sp_Q571I9_A16A1_MOUSE__II_3458411_REVERSED	|generic|tr_D3Z0B9_D3Z0B9_MOUSE__II_3458411_REVERSED|
"""index: 3575, intensity: 5811.0, mobility: 1.206"""	-0.574183	0.191583	0.786522	PYFPEIQWLSRALESHWVWTKEMRPSPF	generic|chr19_1_8824406_8824995_ENSMUST00000096753__IP_1049919_TX=10090_REVERSED|
"""index: 4464, intensity: 2723.0, mobility: 1.144"""	-0.574294	0.191937	0.786682	FVMWRWKELMYIF	generic|tr_C7ECU2_C7ECU2_MOUSE_REVERSED|
"""index: 16213, intensity: 11905.0, mobility: 0.980"""	-0.57448	0.191955	0.78695	LEKWHRERL	generic|tr_D3YYQ8_D3YYQ8_MOUSE__chr6_1_58663645_58663677_ENSMUST00000143752__II_930764_REVERSED	|generic|tr_F7ABZ6_F7ABZ6_MOUSE__chr6_1_58663645_58663677_ENSMUST00000143752__II_930764_REVERSED|
"""index: 5368, intensity: 4378.0, mobility: 0.943"""	-0.575641	0.192392	0.788624	VDSVNLNGIEPE	generic|sp_Q80YX1_TENA_MOUSE_REVERSED	|generic|sp_Q80YX1-2_TENA_MOUSE_REVERSED|
"""index: 8643, intensity: 3924.0, mobility: 1.098"""	-0.57587	0.192661	0.788955	LLTCDPFTDDVVVQDLPQYKGEKGAKLL	generic|II_1094058_TX=10090_REVERSED	|generic|sp_Q80ZV0_RNH2B_MOUSE__chr14_1_62348562_62348636_ENSMUST00000169728_REVERSED|
"""index: 6690, intensity: 2852.0, mobility: 0.989"""	-0.576669	0.192929	0.790101	TRLVLMASDRRDQWLAHLFAIAARH	generic|sp_Q6ZQH8_NU188_MOUSE__chr2_1_30343834_30343878_ENSMUST00000133421__II_1012182_REVERSED|
"""index: 14372, intensity: 3040.0, mobility: 0.930"""	-0.576838	0.193281	0.790343	EERCKQLR	generic|IP_908572_TX=10090_REVERSED|
"""index: 11535, intensity: 3964.0, mobility: 0.947"""	-0.576901	0.193717	0.790434	PPSRPKAPMLP	generic|sp_Q9D2P8_MOBP_MOUSE__chr9_1_120167922_120168014_ENSMUST00000174193_REVERSED|
"""index: 9866, intensity: 3268.0, mobility: 0.761"""	-0.576994	0.194154	0.790566	LSMFEYLERHLIRCMCS	generic|IP_860457_TX=10090_REVERSED|
"""index: 3103, intensity: 2750.0, mobility: 0.874"""	-0.57744	0.194505	0.791204	AAAAAATTGAPVA	generic|tr_B2RTM1_B2RTM1_MOUSE__chr19_-1_8838983_8839015_ENSMUST00000096259_REVERSED	|generic|sp_Q6F5E0_TM158_MOUSE__chr19_-1_8838983_8839015_ENSMUST00000096259_REVERSED|
"""index: 12425, intensity: 4617.0, mobility: 0.888"""	-0.577451	0.194771	0.791219	ARWMRGQRICARLW	generic|IP_1042840_TX=10090_REVERSED|
"""index: 8927, intensity: 3143.0, mobility: 0.883"""	-0.577735	0.195207	0.791625	QMIKEGTKSDVMPQMQIK	generic|tr_H3BKP8_H3BKP8_MOUSE__II_1046388_REVERSED	|generic|tr_H3BL88_H3BL88_MOUSE__II_1046388_REVERSED	|generic|tr_H3BJL2_H3BJL2_MOUSE__II_1046388_REVERSED|
"""index: 12461, intensity: 4150.0, mobility: 0.841"""	-0.577749	0.195557	0.791645	MMMMRMRR	generic|IP_878855_TX=10090_REVERSED|
"""index: 7886, intensity: 3994.0, mobility: 0.903"""	-0.578097	0.195822	0.792142	FPNLLRHMPNGRGPSVPPP	generic|sp_Q99PV8_BC11B_MOUSE_REVERSED	|generic|sp_Q99PV8-2_BC11B_MOUSE_REVERSED	|generic|sp_Q99PV8-3_BC11B_MOUSE_REVERSED	|generic|tr_A0A0R4J1E1_A0A0R4J1E1_MOUSE_REVERSED	|generic|tr_Q3TEG9_Q3TEG9_MOUSE_REVERSED|
"""index: 9030, intensity: 6602.0, mobility: 1.200"""	-0.578789	0.196002	0.793126	ERLVFMHKLLEESTPRD	generic|tr_B2RX66_B2RX66_MOUSE_REVERSED	|generic|tr_Q3UUG1_Q3UUG1_MOUSE_REVERSED|
"""index: 10934, intensity: 10848.0, mobility: 0.952"""	-0.58015	0.196436	0.795055	ENSRDAVAPPSSGNIVVEAGIEEEI	generic|tr_A0A0A6YVX5_A0A0A6YVX5_MOUSE_REVERSED|
"""index: 17798, intensity: 6084.0, mobility: 0.936"""	-0.580554	0.196871	0.795626	INSLSLGSLMR	generic|chr1_1_34287982_34289533_ENSMUST00000183034_REVERSED	|generic|chr1_1_34287907_34289533_ENSMUST00000183034_REVERSED|
"""index: 11064, intensity: 3816.0, mobility: 0.836"""	-0.580621	0.196878	0.79572	DCELDEKVDQLNMERVSSGGAASY	generic|tr_Q8C391_Q8C391_MOUSE__chr6_1_33332225_33332458_ENSMUST00000137043__II_918268_REVERSED	|generic|tr_Q8CA11_Q8CA11_MOUSE__chr6_1_33332225_33332458_ENSMUST00000137043__II_918268_REVERSED	|generic|tr_Q8CAQ9_Q8CAQ9_MOUSE__chr6_1_33332354_33332458_ENSMUST00000137043__IP_918260_REVERSED	|generic|II_918275_TX=10090_REVERSED	|generic|tr_Q9CXE1_Q9CXE1_MOUSE__chr6_1_33332225_33332458_ENSMUST00000137043_REVERSED	|generic|tr_Q69ZD1_Q69ZD1_MOUSE__chr6_1_33332225_33332458_ENSMUST00000137043_REVERSED	|generic|sp_O35382_EXOC4_MOUSE__chr6_1_33332225_33332458_ENSMUST00000137043_REVERSED|
"""index: 12484, intensity: 3607.0, mobility: 0.855"""	-0.581523	0.197226	0.79699	TIRVECRR	generic|sp_Q9JI71_DLL4_MOUSE_REVERSED|
"""index: 9325, intensity: 13009.0, mobility: 1.079"""	-0.581778	0.197574	0.797349	LELRGHLFCSNSNM	generic|IP_989499_TX=10090_REVERSED|
"""index: 1427, intensity: 2711.0, mobility: 0.885"""	-0.582032	0.197921	0.797705	VDLYKKEEDEKKGDSGQFK	generic|tr_A0A087WR32_A0A087WR32_MOUSE__chr1_1_32172918_32310857_ENSMUST00000185666_REVERSED	|generic|sp_Q9WU01_KHDR2_MOUSE_REVERSED	|generic|sp_Q9WU01-2_KHDR2_MOUSE_REVERSED	|generic|tr_A0A087WSL3_A0A087WSL3_MOUSE_REVERSED|
"""index: 12879, intensity: 44313.0, mobility: 0.867"""	-0.582564	0.198354	0.79845	RRHPGRPQ	generic|IP_1123923_TX=10090_REVERSED	|generic|IP_1123924_TX=10090_REVERSED|
"""index: 9757, intensity: 14674.0, mobility: 1.300"""	-0.582625	0.198444	0.798536	VMRLVQQELLCHMLQLH	generic|IP_936109_TX=10090_REVERSED|
"""index: 11612, intensity: 3549.0, mobility: 0.800"""	-0.58383	0.198876	0.800217	FAQTNQNLFHVEMV	generic|sp_Q2TUM3_KCNRG_MOUSE_REVERSED	|generic|sp_Q2TUM3-3_KCNRG_MOUSE_REVERSED|
"""index: 6147, intensity: 3068.0, mobility: 1.235"""	-0.584048	0.199308	0.80052	HYCSQTPQILLCVSCVIPL	generic|IP_864077_TX=10090_REVERSED|
"""index: 5535, intensity: 5590.0, mobility: 1.048"""	-0.584511	0.199654	0.801164	MLYDAIYETKLCVMNQATAEAIFVRCDDPKLKNFDCFLHTADK	generic|sp_Q6ZQF0_TOPB1_MOUSE_REVERSED|
"""index: 6304, intensity: 6769.0, mobility: 0.927"""	-0.584722	0.199741	0.801457	GLQKRSKTKSHIEEADDLVLN	generic|sp_P62305_RUXE_MOUSE__II_678100_REVERSED	|generic|tr_E9Q4F4_E9Q4F4_MOUSE_REVERSED|
"""index: 5066, intensity: 3644.0, mobility: 0.921"""	-0.5853	0.200173	0.802258	NREGIFRNTN	generic|IP_1105269_TX=10090_REVERSED	|generic|IP_1105289_TX=10090_REVERSED|
"""index: 5190, intensity: 4301.0, mobility: 0.888"""	-0.585518	0.200604	0.80256	INEERFGKSMAFKKFEEMAEPNKES	generic|tr_A2BHR0_A2BHR0_MOUSE_REVERSED|
"""index: 9909, intensity: 3083.0, mobility: 0.991"""	-0.58554	0.200689	0.80259	MVRPTVDSSYCF	generic|II_1048862_TX=10090_REVERSED|
"""index: 6097, intensity: 3039.0, mobility: 1.085"""	-0.586271	0.20112	0.803599	VKSEMLKEMKKRFEDASRKFKDSEEQLLIMKRHTMQEEIT	generic|sp_Q91ZU6-5_DYST_MOUSE__chr1_1_34161097_34161162_ENSMUST00000183331__II_1042617_REVERSED	|generic|II_1042618_TX=10090_REVERSED|
"""index: 10711, intensity: 3727.0, mobility: 0.979"""	-0.586322	0.20155	0.803669	CGLQQCVVQAAQI	generic|tr_A0A1L1SUH6_A0A1L1SUH6_MOUSE_REVERSED|
"""index: 11155, intensity: 7483.0, mobility: 0.869"""	-0.586571	0.201981	0.804012	NDPRLSLR	generic|tr_G5E889_G5E889_MOUSE__chr9_1_78457222_78457326_ENSMUST00000148238__II_846596_REVERSED	|generic|sp_Q923Z3_MTO1_MOUSE__chr9_1_78457222_78457326_ENSMUST00000148238__II_846596_REVERSED	|generic|chr9_1_78460836_78461048_ENSMUST00000148238_REVERSED|
"""index: 10172, intensity: 5557.0, mobility: 0.990"""	-0.586747	0.202412	0.804254	FLGFYLFVREG	generic|IP_1128548_TX=10090_REVERSED|
"""index: 1012, intensity: 3202.0, mobility: 0.793"""	-0.586762	0.202842	0.804276	MQKNLNNIADELTKKDKE	generic|tr_E9QP46_E9QP46_MOUSE__chr12_1_75888313_75888345_ENSMUST00000133623_REVERSED	|generic|sp_Q6ZWQ0_SYNE2_MOUSE__chr12_1_75888313_75888345_ENSMUST00000133623_REVERSED|
"""index: 3442, intensity: 2541.0, mobility: 0.842"""	-0.586805	0.203186	0.804334	LWMGVATMYDWRDILCMNF	generic|chr2_1_21783068_21783361_ENSMUST00000155760_REVERSED|
"""index: 9376, intensity: 3659.0, mobility: 1.142"""	-0.587182	0.203616	0.804852	EQQRRQSFCTGRFQG	generic|IP_1096236_TX=10090_REVERSED|
"""index: 8308, intensity: 3567.0, mobility: 0.847"""	-0.587202	0.204046	0.804879	RRFKAAEKEQELQNMLVLTRR	generic|tr_Q3V040_Q3V040_MOUSE_REVERSED	|generic|tr_E9Q3K0_E9Q3K0_MOUSE_REVERSED|
"""index: 3588, intensity: 4056.0, mobility: 1.011"""	-0.58729	0.204301	0.805001	MVWSSLNGQPKQP	generic|IP_929060_TX=10090_REVERSED|
"""index: 13280, intensity: 8262.0, mobility: 0.977"""	-0.587828	0.204731	0.805738	RIRYTTNPQ	generic|tr_Q3UKF7_Q3UKF7_MOUSE_REVERSED	|generic|tr_A2AP83_A2AP83_MOUSE_REVERSED	|generic|sp_Q6DFV6_FN3C1_MOUSE_REVERSED|
"""index: 17895, intensity: 4467.0, mobility: 0.982"""	-0.588007	0.205161	0.805983	CRAKRCVMVW	generic|chr8_-1_70191894_70194209_ENSMUST00000110127__IP_866806_TX=10090_REVERSED|
"""index: 15128, intensity: 9102.0, mobility: 1.002"""	-0.588559	0.205591	0.806736	RASRMGKLTW	generic|chr19_-1_5381708_5382298_ENSMUST00000044207__IP_1058411_TX=10090_REVERSED|
"""index: 10936, intensity: 4695.0, mobility: 0.840"""	-0.588566	0.206022	0.806745	WVCGILVW	generic|IP_982873_TX=10090_REVERSED	|generic|IP_982876_TX=10090_REVERSED|
"""index: 12403, intensity: 2849.0, mobility: 1.161"""	-0.588985	0.206274	0.807317	MTMMKLTSRELFCMK	generic|IP_981235_TX=10090_REVERSED|
"""index: 17470, intensity: 3981.0, mobility: 1.028"""	-0.589263	0.206615	0.807696	YLRQRHNYK	generic|IP_1114539_TX=10090_REVERSED|
"""index: 9433, intensity: 3085.0, mobility: 0.842"""	-0.589379	0.206956	0.807854	ELDCSWAYEKMHKIL	generic|sp_P29452_CASP1_MOUSE_REVERSED|
"""index: 12696, intensity: 3313.0, mobility: 0.857"""	-0.589426	0.207296	0.807917	MMRPKYETM	generic|IP_966327_TX=10090_REVERSED|
"""index: 653, intensity: 2607.0, mobility: 0.932"""	-0.589814	0.207725	0.808445	ELEIQGQFYR	generic|sp_Q7TMV3_FAKD5_MOUSE_REVERSED	|generic|tr_A0A0R4J291_A0A0R4J291_MOUSE_REVERSED|
"""index: 7131, intensity: 4815.0, mobility: 1.011"""	-0.589832	0.208065	0.808469	FDASKGVIGGELGPGWARVKQN	generic|tr_Q3U7N9_Q3U7N9_MOUSE__II_836536_REVERSED	|generic|tr_B9EKP5_B9EKP5_MOUSE__chrX_-1_74235106_74235261_ENSMUST00000144429__II_836555_REVERSED	|generic|tr_B7FAV1_B7FAV1_MOUSE__chrX_-1_74235106_74235261_ENSMUST00000144429__II_836536_REVERSED	|generic|sp_Q8BTM8_FLNA_MOUSE__chrX_-1_74235106_74235261_ENSMUST00000144429__II_836555_REVERSED	|generic|tr_B7FAU9_B7FAU9_MOUSE__chrX_-1_74235106_74235261_ENSMUST00000144429__II_836555_REVERSED|
"""index: 17377, intensity: 72875.0, mobility: 0.975"""	-0.589945	0.208494	0.808621	LMRNRTMRR	generic|IP_990998_TX=10090_REVERSED|
"""index: 3589, intensity: 2929.0, mobility: 0.961"""	-0.590136	0.208834	0.808881	EEALDRSREEL	generic|tr_Q3U583_Q3U583_MOUSE__II_907443_REVERSED	|generic|tr_F6WLY0_F6WLY0_MOUSE_REVERSED	|generic|tr_Q3TGD7_Q3TGD7_MOUSE_REVERSED	|generic|tr_Q3TL84_Q3TL84_MOUSE_REVERSED	|generic|tr_G5E880_G5E880_MOUSE_REVERSED	|generic|sp_Q60664_IRAG2_MOUSE_REVERSED	|generic|tr_Q3U560_Q3U560_MOUSE_REVERSED	|generic|tr_Q3V3H7_Q3V3H7_MOUSE_REVERSED	|generic|tr_Q3TVR1_Q3TVR1_MOUSE_REVERSED	|generic|tr_F6VUK8_F6VUK8_MOUSE_REVERSED|
"""index: 5616, intensity: 3853.0, mobility: 0.938"""	-0.590626	0.209173	0.809544	LDCGCLTSGLYQ	generic|IP_1091817_TX=10090_REVERSED	|generic|IP_1091834_TX=10090_REVERSED|
"""index: 11195, intensity: 3585.0, mobility: 0.837"""	-0.591012	0.209601	0.810066	MRRMKMMM	generic|chr2_1_32199043_32199072_ENSMUST00000036691_REVERSED|
"""index: 7873, intensity: 3211.0, mobility: 1.161"""	-0.591086	0.20994	0.810166	HKCRACGVSKLLESFLLLIHWNYKASCEVYGC	generic|sp_Q5SSG5_RSLAB_MOUSE_REVERSED|
"""index: 12657, intensity: 3092.0, mobility: 1.004"""	-0.591208	0.210368	0.810331	VPIDMWLSTCECA	generic|IP_1025291_TX=10090_REVERSED|
"""index: 3932, intensity: 3523.0, mobility: 0.998"""	-0.591439	0.210797	0.810642	ELHSTGRWNM	generic|chr12_1_103072769_103072804_ENSMUST00000101099_REVERSED|
"""index: 5812, intensity: 4574.0, mobility: 0.837"""	-0.591468	0.210864	0.810682	TANPGWIQHPGAAACIK	generic|tr_Q9ERK5_Q9ERK5_MOUSE__II_1018641_REVERSED	|generic|sp_P70289_PTPRV_MOUSE_REVERSED|
"""index: 947, intensity: 3218.0, mobility: 0.919"""	-0.59209	0.211201	0.811518	SRKVWANEKP	generic|tr_Q3THB0_Q3THB0_MOUSE_REVERSED	|generic|tr_Q3TDD8_Q3TDD8_MOUSE_REVERSED	|generic|tr_Q922K6_Q922K6_MOUSE_REVERSED	|generic|tr_Q3TSY9_Q3TSY9_MOUSE_REVERSED	|generic|tr_Q3UGC0_Q3UGC0_MOUSE_REVERSED	|generic|tr_Q3TLQ9_Q3TLQ9_MOUSE_REVERSED	|generic|sp_Q8BGD9_IF4B_MOUSE_REVERSED|
"""index: 7617, intensity: 5387.0, mobility: 1.109"""	-0.592167	0.211448	0.811621	NLFWVGQLQPNGDRGVALCVLELPKGEDPS	generic|tr_A0A0B4J1L8_A0A0B4J1L8_MOUSE_REVERSED	|generic|sp_A8E0Y8_IGSF2_MOUSE_REVERSED|
"""index: 8013, intensity: 3212.0, mobility: 1.131"""	-0.59262	0.211785	0.812229	PISTRCSRPLWPMVPPHPGPVSETAIAARQ	generic|chr7_1_139875092_139875328_ENSMUST00000026548__IP_877301_TX=10090_REVERSED|
"""index: 9785, intensity: 3985.0, mobility: 1.007"""	-0.5927	0.212212	0.812336	KMQRWNETHINLDHKR	generic|IP_906049_TX=10090_REVERSED|
"""index: 3686, intensity: 20087.0, mobility: 1.068"""	-0.59274	0.212639	0.812389	NLYTQLVEEAQTGKGPQQRYNAKLQEMRQLFLKHGGPKHYFE	generic|tr_Q8BU78_Q8BU78_MOUSE_REVERSED	|generic|sp_Q8CFB4_GBP5_MOUSE_REVERSED	|generic|sp_Q8CFB4-2_GBP5_MOUSE_REVERSED	|generic|tr_Q8BMN7_Q8BMN7_MOUSE_REVERSED|
"""index: 15859, intensity: 8586.0, mobility: 0.962"""	-0.592742	0.213066	0.812392	ILRMRLTQM	generic|chr1_-1_155794521_155794634_ENSMUST00000151368__II_1040965_TX=10090_REVERSED|
"""index: 8129, intensity: 2757.0, mobility: 1.048"""	-0.59306	0.213493	0.812818	SHVGKSSS	generic|IP_918580_TX=10090_REVERSED|
"""index: 16534, intensity: 2873.0, mobility: 0.876"""	-0.593071	0.21392	0.812833	PKTKPRHRWSPA	generic|chr3_1_61365421_61365540_ENSMUST00000049064__IP_983970_TX=10090_REVERSED|
"""index: 11883, intensity: 6961.0, mobility: 0.936"""	-0.59349	0.214347	0.813393	HVFLCKGVTV	generic|IP_892519_TX=10090_REVERSED|
"""index: 13966, intensity: 26172.0, mobility: 0.935"""	-0.593537	0.214682	0.813455	RELMFKRI	generic|IP_1070508_TX=10090_REVERSED	|generic|IP_1070508_TX=10090_REVERSED|
"""index: 16465, intensity: 4213.0, mobility: 0.967"""	-0.593735	0.215017	0.81372	TRRRPWHKS	generic|chr4_-1_142154456_142154596_ENSMUST00000155023__IP_953115_TX=10090_REVERSED|
"""index: 3498, intensity: 7234.0, mobility: 1.196"""	-0.593813	0.215444	0.813823	RLYYMAHQHPQEARFNNLSRMYAEKIIEFRKKDIEFTAMKETIKKLLIP	generic|tr_Q8CGB9_Q8CGB9_MOUSE__chr19_-1_37309784_37309873_ENSMUST00000154308__II_1045836_REVERSED	|generic|tr_F6RPJ9_F6RPJ9_MOUSE__chr19_-1_37309784_37309873_ENSMUST00000154308__II_1045836_REVERSED	|generic|II_1045828_TX=10090_REVERSED	|generic|sp_Q9JHR7_IDE_MOUSE__chr19_-1_37309784_37309873_ENSMUST00000154308_REVERSED|
"""index: 4590, intensity: 2606.0, mobility: 1.055"""	-0.594097	0.215778	0.814202	KNEVMPGGARGGCLVP	generic|IP_858647_TX=10090_REVERSED|
"""index: 10839, intensity: 5864.0, mobility: 0.892"""	-0.594354	0.216205	0.814544	EPLAPSHPAP	generic|IP_942426_TX=10090_REVERSED|
"""index: 18566, intensity: 3648.0, mobility: 1.438"""	-0.594547	0.216631	0.814801	KRRVPLKKLPRK	generic|IP_897814_TX=10090_REVERSED|
"""index: 8286, intensity: 3003.0, mobility: 1.037"""	-0.594999	0.217058	0.8154	FPLFHYRRAMQSSRSGLIWWNWPAGWGR	generic|chr18_-1_84678819_84680993_ENSMUST00000025546__IP_1052019_TX=10090_REVERSED|
"""index: 5458, intensity: 9537.0, mobility: 0.884"""	-0.595044	0.217391	0.81546	RKFPPTQSGAPPGDSNAISAKDLGDVSGPQ	generic|tr_A1L3S9_A1L3S9_MOUSE_REVERSED	|generic|tr_Q3UQ19_Q3UQ19_MOUSE_REVERSED|
"""index: 11137, intensity: 15450.0, mobility: 0.856"""	-0.595345	0.217818	0.815859	NLPFQHRVSDWLDHLIGRCKE	generic|chr3_1_115122572_115122703_ENSMUST00000081752_REVERSED|
"""index: 14584, intensity: 16112.0, mobility: 0.977"""	-0.595402	0.217965	0.815935	ELRREPKQP	generic|IP_1035157_TX=10090_REVERSED|
"""index: 4418, intensity: 2824.0, mobility: 1.050"""	-0.596313	0.218391	0.817137	TVSGDTFGIAMFNLN	generic|sp_Q91W86_VPS11_MOUSE__chr9_-1_44348420_44348557_ENSMUST00000214510__II_3456043_REVERSED	|generic|tr_A0A1L1SRH3_A0A1L1SRH3_MOUSE__chr9_-1_44358065_44358283_ENSMUST00000214510_REVERSED	|generic|tr_A0A1L1SV27_A0A1L1SV27_MOUSE__chr9_-1_44358065_44358283_ENSMUST00000214510_REVERSED|
"""index: 5561, intensity: 3350.0, mobility: 0.998"""	-0.596318	0.218817	0.817145	KVQMVFERRRPMGRESLLIYDPEK	generic|sp_Q8CJ67-4_STAU2_MOUSE__chr1_-1_16345698_16345946_ENSMUST00000127420__II_1043456_REVERSED	|generic|sp_Q8CJ67_STAU2_MOUSE__chr1_-1_16345698_16345946_ENSMUST00000127420__II_1043456_REVERSED	|generic|sp_Q8CJ67-2_STAU2_MOUSE__chr1_-1_16345698_16345946_ENSMUST00000127420__II_1043456_REVERSED	|generic|sp_Q8CJ67-3_STAU2_MOUSE__chr1_-1_16345698_16345946_ENSMUST00000127420__II_1043456_REVERSED	|generic|tr_D3Z6D2_D3Z6D2_MOUSE__chr1_-1_16345698_16345946_ENSMUST00000127420__II_1043456_REVERSED	|generic|tr_E2QRQ3_E2QRQ3_MOUSE__chr1_-1_16345698_16345946_ENSMUST00000127420__II_1043456_REVERSED|
"""index: 5304, intensity: 4402.0, mobility: 0.995"""	-0.596408	0.219056	0.817263	EGGSIVPDQLSASESAEAAAASGSGAEGSSSSVQMEQPAEEKVD	generic|sp_Q5F293_ZBTB4_MOUSE__II_1133778_REVERSED|
"""index: 7498, intensity: 2917.0, mobility: 1.132"""	-0.596774	0.219388	0.817745	LDITSLMCLFLYMPQHLSPESRVVLLVAM	generic|tr_B2RU86_B2RU86_MOUSE_REVERSED	|generic|tr_Q8VG23_Q8VG23_MOUSE_REVERSED|
"""index: 4790, intensity: 4561.0, mobility: 0.925"""	-0.597289	0.21972	0.818421	FYTKTATFQTCLYSCAPQGPVLKVNW	generic|IP_1084986_TX=10090_REVERSED|
"""index: 6139, intensity: 4287.0, mobility: 1.096"""	-0.597478	0.220144	0.818669	VVCYENLVPIRQEAFEITQVLFGRDRIPISKAGNTPPQSSSSS	generic|tr_F8WIK2_F8WIK2_MOUSE__chr13_-1_116922566_116922616_ENSMUST00000226107_REVERSED	|generic|sp_Q3UD82_PARP8_MOUSE__chr13_-1_116922566_116922616_ENSMUST00000226107_REVERSED	|generic|tr_B2X2E0_B2X2E0_MOUSE_REVERSED|
"""index: 6987, intensity: 4540.0, mobility: 0.885"""	-0.597552	0.220569	0.818765	LSDPEQENQSCVKPESHS	generic|tr_Q9D506_Q9D506_MOUSE_REVERSED	|generic|tr_L7N1Z6_L7N1Z6_MOUSE_REVERSED	|generic|tr_L7N464_L7N464_MOUSE_REVERSED	|generic|tr_L7N250_L7N250_MOUSE_REVERSED	|generic|tr_J3QMS8_J3QMS8_MOUSE_REVERSED	|generic|tr_D3YYA7_D3YYA7_MOUSE_REVERSED	|generic|tr_K7N5P2_K7N5P2_MOUSE_REVERSED	|generic|tr_A0A0G2JGX9_A0A0G2JGX9_MOUSE_REVERSED	|generic|tr_Q9D5E3_Q9D5E3_MOUSE_REVERSED	|generic|tr_A0A0G2JE67_A0A0G2JE67_MOUSE_REVERSED	|generic|tr_A0A0G2JG26_A0A0G2JG26_MOUSE_REVERSED	|generic|tr_L7N481_L7N481_MOUSE_REVERSED	|generic|tr_L7N249_L7N249_MOUSE_REVERSED|
"""index: 7991, intensity: 2760.0, mobility: 1.063"""	-0.597556	0.220807	0.818771	HNIFIMGQGIREGR	generic|tr_Q9D4N7_Q9D4N7_MOUSE__chr5_-1_5227160_5227216_ENSMUST00000133465_REVERSED|
"""index: 7453, intensity: 2850.0, mobility: 0.840"""	-0.597886	0.220861	0.819203	PFPRQLGSFSLWLPRHAAM	generic|IP_968925_TX=10090_REVERSED|
"""index: 6643, intensity: 31480.0, mobility: 0.884"""	-0.5979	0.220861	0.819221	ESRPIGESSRVSMQRLFAMLPTKRPKS	generic|tr_E9Q8Q5_E9Q8Q5_MOUSE__II_994634_REVERSED	|generic|sp_Q80YN3_BCAS1_MOUSE__II_994634_REVERSED	|generic|tr_Q14CE2_Q14CE2_MOUSE__II_994634_REVERSED	|generic|tr_A2AVX1_A2AVX1_MOUSE__II_994634_REVERSED	|generic|tr_Q14DK3_Q14DK3_MOUSE__II_994634_REVERSED|
"""index: 6607, intensity: 3352.0, mobility: 1.016"""	-0.599128	0.220861	0.820823	STNGLGLTQGKTNDI	generic|sp_P27612_PLAP_MOUSE__II_960124_REVERSED	|generic|II_960116_TX=10090_REVERSED	|generic|tr_F7D1R5_F7D1R5_MOUSE_REVERSED|
"""index: 10411, intensity: 3825.0, mobility: 0.953"""	-0.599996	0.221284	0.82195	FSVPKLVTYSSWMPMKMA	generic|II_3466705_TX=10090_REVERSED|
"""index: 12845, intensity: 3870.0, mobility: 0.920"""	-0.600133	0.221706	0.822127	FRLPVPDRP	generic|IP_872349_TX=10090_REVERSED|
"""index: 7412, intensity: 3604.0, mobility: 0.801"""	-0.600227	0.222128	0.822249	EYVKFKRTQCILCHFLFNL	generic|IP_1008973_TX=10090_REVERSED|
"""index: 13412, intensity: 3328.0, mobility: 0.916"""	-0.600496	0.222363	0.822597	RNLEDELR	generic|sp_E9Q557_DESP_MOUSE_REVERSED	|generic|tr_E9PZW0_E9PZW0_MOUSE_REVERSED	|generic|tr_Q9CV95_Q9CV95_MOUSE_REVERSED|
"""index: 5580, intensity: 3659.0, mobility: 0.998"""	-0.601747	0.222456	0.824208	QKPEVVRGDVKHPRACMAADVEEVCSYTVFGFGRSRKTQPDRMV	generic|IP_1092448_TX=10090_REVERSED|
"""index: 6032, intensity: 2886.0, mobility: 0.826"""	-0.60248	0.222456	0.825148	IENLDSISQVIQRIE	generic|tr_Q0VGN4_Q0VGN4_MOUSE_REVERSED	|generic|sp_Q8BVI5_STX16_MOUSE_REVERSED	|generic|tr_F6X4N5_F6X4N5_MOUSE_REVERSED	|generic|tr_Q8C0W8_Q8C0W8_MOUSE_REVERSED|
"""index: 10594, intensity: 3832.0, mobility: 0.859"""	-0.603046	0.222876	0.825872	LYYCLEGLPDSSRRRR	generic|chrX_1_151862709_151862855_ENSMUST00000153687_REVERSED|
"""index: 13848, intensity: 21504.0, mobility: 0.953"""	-0.603049	0.223109	0.825875	KEYKRGSPIT	generic|tr_Q99MW6_Q99MW6_MOUSE__II_833832_REVERSED	|generic|tr_Q8R499_Q8R499_MOUSE__II_833832_REVERSED	|generic|tr_Q4ZGD8_Q4ZGD8_MOUSE_REVERSED	|generic|tr_Q99NI0_Q99NI0_MOUSE_REVERSED|
"""index: 16948, intensity: 8665.0, mobility: 1.076"""	-0.60362	0.223529	0.826603	GPGGPGAAGPAGAPSPGGGGGGNAGCSPTPNPNPGP	generic|sp_O35690_PHX2B_MOUSE_REVERSED|
"""index: 12485, intensity: 2937.0, mobility: 0.937"""	-0.603621	0.22395	0.826605	EAEEMTVLAVEEMAVTVALDMIAM	generic|IP_839565_TX=10090_REVERSED|
"""index: 13369, intensity: 44976.0, mobility: 0.887"""	-0.603744	0.224276	0.826762	FQKKISALE	generic|IP_3491272_TX=10090_REVERSED|
"""index: 8608, intensity: 5977.0, mobility: 1.131"""	-0.60424	0.224696	0.827392	LKLSCVCQMRKQVRSKEQASEKEQVGVSR	generic|IP_949109_TX=10090_REVERSED|
"""index: 7420, intensity: 2604.0, mobility: 0.974"""	-0.60432	0.224832	0.827493	CAKPKLGRMVE	generic|IP_1036405_TX=10090_REVERSED|
"""index: 11814, intensity: 4100.0, mobility: 0.967"""	-0.604913	0.225252	0.828245	SNLNTAVMCEVIINKPILI	generic|tr_Q9CQG8_Q9CQG8_MOUSE__chr15_1_91815428_91815535_ENSMUST00000137657__II_1090244_REVERSED	|generic|sp_Q5S006_LRRK2_MOUSE__chr15_1_91815428_91815535_ENSMUST00000137657__II_1090234_REVERSED|
"""index: 6768, intensity: 6490.0, mobility: 1.055"""	-0.605044	0.225671	0.82841	LDTISGAGCFEMVLW	generic|tr_A0A0A6YWM8_A0A0A6YWM8_MOUSE_REVERSED	|generic|tr_A0A0A6YWR8_A0A0A6YWR8_MOUSE_REVERSED	|generic|tr_B2RUE8_B2RUE8_MOUSE_REVERSED	|generic|sp_P97820_M4K4_MOUSE_REVERSED	|generic|tr_B7ZNR8_B7ZNR8_MOUSE_REVERSED	|generic|tr_E9PVG7_E9PVG7_MOUSE_REVERSED	|generic|tr_A0A0A6YVZ8_A0A0A6YVZ8_MOUSE_REVERSED	|generic|tr_F8VPL5_F8VPL5_MOUSE_REVERSED	|generic|tr_A0A0A6YW53_A0A0A6YW53_MOUSE_REVERSED	|generic|tr_Q6ZQ68_Q6ZQ68_MOUSE_REVERSED	|generic|tr_B7ZNR9_B7ZNR9_MOUSE_REVERSED|
"""index: 10333, intensity: 2985.0, mobility: 0.847"""	-0.605132	0.225847	0.828521	IPPLLLLFFMNPRFM	generic|tr_Q69ZU9_Q69ZU9_MOUSE__II_997750_REVERSED	|generic|sp_Q8R4D1_SL9A8_MOUSE__II_997750_REVERSED	|generic|tr_A2A464_A2A464_MOUSE__chr2_1_167424168_167424305_ENSMUST00000150326__II_997750_REVERSED	|generic|sp_Q8R4D1-2_SL9A8_MOUSE__chr2_1_167424168_167424305_ENSMUST00000150326__II_997750_REVERSED	|generic|II_997751_TX=10090_REVERSED	|generic|II_997753_TX=10090_REVERSED	|generic|II_997759_TX=10090_REVERSED	|generic|II_997748_TX=10090_REVERSED|
"""index: 11159, intensity: 7718.0, mobility: 0.927"""	-0.605593	0.225847	0.829103	RGVVKSHAPP	generic|tr_Q3TSI7_Q3TSI7_MOUSE_REVERSED|
"""index: 9406, intensity: 3620.0, mobility: 0.991"""	-0.606219	0.226265	0.829891	QCTELSVMPRFR	generic|IP_1141635_TX=10090_REVERSED|
"""index: 9340, intensity: 3828.0, mobility: 1.118"""	-0.60623	0.226399	0.829905	ALEPLQPGPAKRDQSW	generic|IP_964862_TX=10090_REVERSED|
"""index: 6770, intensity: 81541.0, mobility: 0.895"""	-0.607032	0.226722	0.830911	SLAKPTALQLLRNYDSVYPKPKPMPDW	generic|sp_Q9JMB1_THEG_MOUSE__II_1148040_REVERSED	|generic|sp_Q9JMB1-2_THEG_MOUSE__II_1148040_REVERSED|
"""index: 9126, intensity: 3031.0, mobility: 1.005"""	-0.60728	0.22695	0.831221	TGPAGSSGKEAPYFM	generic|IP_1039167_TX=10090_REVERSED|
"""index: 4395, intensity: 3988.0, mobility: 0.848"""	-0.607582	0.227368	0.831598	QQQRGVPSLRTEEAVAKMLR	generic|sp_Q8CGT6_PIWL4_MOUSE__II_852877_REVERSED	|generic|sp_Q8CGT6-2_PIWL4_MOUSE__II_852881_REVERSED	|generic|tr_A0A0R4J0Y7_A0A0R4J0Y7_MOUSE_REVERSED	|generic|sp_Q8CGT6-3_PIWL4_MOUSE_REVERSED|
"""index: 10539, intensity: 2711.0, mobility: 0.974"""	-0.607667	0.22769	0.831704	LKHKGMARLFE	generic|chr9_1_59907422_59907523_ENSMUST00000127933_REVERSED|
"""index: 4570, intensity: 3391.0, mobility: 1.159"""	-0.608118	0.227822	0.832266	RKAPCCDAVVFAQRQLPGFAQRRHAGAHM	generic|IP_1017160_TX=10090_REVERSED|
"""index: 8332, intensity: 3050.0, mobility: 1.110"""	-0.608777	0.228238	0.833085	CRISTPYSLAQSVLSLWLMSASTPLLKR	generic|chr8_1_122569903_122569995_ENSMUST00000006760__IP_860616_TX=10090_REVERSED	|generic|chr8_1_122569448_122569995_ENSMUST00000006760__IP_860616_TX=10090_REVERSED|
"""index: 6038, intensity: 4861.0, mobility: 1.210"""	-0.609001	0.22856	0.833363	ENEWKKYNVNWTHYDDGVVTFHKLFRSMRKTPAVKTRR	generic|sp_Q3U2S8_HVCN1_MOUSE_REVERSED	|generic|tr_D3Z019_D3Z019_MOUSE_REVERSED|
"""index: 7989, intensity: 2695.0, mobility: 1.002"""	-0.609629	0.228976	0.834141	REPPASGKREPGW	generic|sp_Q5NCY0_KDM6B_MOUSE__chr5_1_89156577_89156606_ENSMUST00000148750_REVERSED|
"""index: 1715, intensity: 2520.0, mobility: 0.794"""	-0.60971	0.229297	0.834239	APNLCDVK	generic|sp_Q9Z1T6_FYV1_MOUSE__chr1_1_65233771_65233863_ENSMUST00000190058__II_1037726_REVERSED	|generic|tr_D3Z5N5_D3Z5N5_MOUSE__chr1_1_65233771_65233863_ENSMUST00000190058_REVERSED	|generic|sp_Q9Z1T6-1_FYV1_MOUSE__chr1_1_65233771_65233863_ENSMUST00000190058_REVERSED|
"""index: 1173, intensity: 3092.0, mobility: 0.888"""	-0.610419	0.229713	0.835114	QSHTWHETVSSLRH	generic|tr_A0A2X0SG59_A0A2X0SG59_MOUSE_REVERSED	|generic|sp_B2RWW0_TAGAP_MOUSE_REVERSED	|generic|sp_P0CAX8_TGAP1_MOUSE_REVERSED|
"""index: 14096, intensity: 28300.0, mobility: 1.034"""	-0.610527	0.230129	0.835246	RRIKNPYAGRR	generic|IP_951369_TX=10090_REVERSED|
"""index: 7037, intensity: 4014.0, mobility: 1.071"""	-0.610576	0.230545	0.835307	SMALAAPVDGASVAGRPILCEPQPQAQAW	generic|IP_895421_TX=10090_REVERSED|
"""index: 9380, intensity: 2734.0, mobility: 0.796"""	-0.610735	0.230961	0.835502	EAQLDVLG	generic|IP_3504056_TX=10090_REVERSED|
"""index: 4389, intensity: 2519.0, mobility: 0.945"""	-0.611057	0.231377	0.835898	FHAGASGAEPQVQ	generic|chr4_1_134507376_134507612_ENSMUST00000081525_REVERSED|
"""index: 5688, intensity: 2707.0, mobility: 0.934"""	-0.611121	0.231697	0.835976	NLDPSKLQEHQPNNLTLPSNGK	generic|sp_Q9D311_DOXA2_MOUSE_REVERSED|
"""index: 17508, intensity: 4750.0, mobility: 0.930"""	-0.611366	0.232113	0.836277	LWIKLPRGSSHWI	generic|chr4_-1_41115729_41115930_ENSMUST00000030138__IP_965426_TX=10090_REVERSED|
"""index: 3877, intensity: 3421.0, mobility: 0.877"""	-0.6114	0.232432	0.836318	EYDIALNTRRHWKSMMMLVFNVE	generic|sp_GAG_SCVLA__REVERSED|
"""index: 1175, intensity: 2961.0, mobility: 1.121"""	-0.611739	0.232848	0.836733	WPSASQTTTSSLPCTSRP	generic|IP_1060189_TX=10090_REVERSED|
"""index: 5504, intensity: 4767.0, mobility: 0.975"""	-0.611789	0.232973	0.836794	KFPKEGTHSRIHQKLHCSK	generic|tr_S4R299_S4R299_MOUSE__II_1052137_REVERSED	|generic|tr_B2RR24_B2RR24_MOUSE__II_1052137_REVERSED|
"""index: 6551, intensity: 3626.0, mobility: 1.170"""	-0.611889	0.233292	0.836915	LADMRAEESMVLRTSQ	generic|IP_916726_TX=10090_REVERSED|
"""index: 14800, intensity: 2561.0, mobility: 0.798"""	-0.612053	0.23332	0.837116	PPPPYPLQPTHPS	generic|IP_1072441_TX=10090_REVERSED|
"""index: 3940, intensity: 5300.0, mobility: 0.899"""	-0.612936	0.233734	0.838191	EYIGSVLLEVSESPPSWVYPR	generic|tr_A4QPF0_A4QPF0_MOUSE_REVERSED	|generic|tr_A2NTK2_A2NTK2_MOUSE_REVERSED|
"""index: 6007, intensity: 4369.0, mobility: 1.023"""	-0.612993	0.234051	0.83826	VIAELEEESHLTP	generic|tr_Q3U3Y6_Q3U3Y6_MOUSE_REVERSED	|generic|sp_P59729_RIN3_MOUSE_REVERSED	|generic|tr_Q80WA0_Q80WA0_MOUSE_REVERSED	|generic|tr_Q3U332_Q3U332_MOUSE_REVERSED|
"""index: 7694, intensity: 4177.0, mobility: 0.927"""	-0.613108	0.234466	0.838399	ITLMCRLVPI	generic|IP_839499_TX=10090_REVERSED|
"""index: 12964, intensity: 4277.0, mobility: 0.995"""	-0.613117	0.234783	0.83841	WPWSAPTSSNPLLAPLPYCIKP	generic|IP_826945_TX=10090_REVERSED|
"""index: 6213, intensity: 15935.0, mobility: 1.074"""	-0.613287	0.235197	0.838617	KLDEVSRKKFQQHDYRDHIVVFRLDFRRSLDFLHDTEA	generic|sp_Q9JI44_DMAP1_MOUSE__II_961506_REVERSED	|generic|sp_Q9JI44-2_DMAP1_MOUSE_REVERSED|
"""index: 7929, intensity: 2594.0, mobility: 1.129"""	-0.613288	0.235611	0.838617	AWKGSNQHKLSMREMMRAKEMKELEELAA	generic|sp_Q640M1_UT14A_MOUSE_REVERSED	|generic|tr_Q3UYD0_Q3UYD0_MOUSE_REVERSED|
"""index: 17975, intensity: 4020.0, mobility: 1.097"""	-0.613306	0.236025	0.838639	EEGEEEEEEGEEEEEEEEEEGVEEED	generic|IP_855672_TX=10090_REVERSED	|generic|IP_3454765_TX=10090_REVERSED|
"""index: 11938, intensity: 4041.0, mobility: 0.977"""	-0.613517	0.236439	0.838894	EEQFIKKIKA	generic|sp_Q9D9R3_SPAT9_MOUSE_REVERSED|
"""index: 7751, intensity: 23114.0, mobility: 0.974"""	-0.613522	0.236755	0.838901	MLEIRLMYQR	generic|sp_O08538_ANGP1_MOUSE_REVERSED	|generic|tr_Q6A0F0_Q6A0F0_MOUSE_REVERSED	|generic|tr_Q8C2K6_Q8C2K6_MOUSE_REVERSED|
"""index: 2618, intensity: 11295.0, mobility: 0.897"""	-0.613743	0.237169	0.839168	DDYRNVHVRVHWSTGELILTMCIQII	generic|IP_2443068_TX=10090_REVERSED|
"""index: 14393, intensity: 4235.0, mobility: 0.958"""	-0.61388	0.237583	0.839334	EERKEERR	generic|IP_925578_TX=10090_REVERSED	|generic|IP_926544_TX=10090_REVERSED|
"""index: 6684, intensity: 4692.0, mobility: 0.892"""	-0.614162	0.237997	0.839675	MVESDASPHQVG	generic|chr6_1_107569024_107569116_ENSMUST00000049285_REVERSED|
"""index: 5683, intensity: 8127.0, mobility: 1.038"""	-0.614344	0.238312	0.839894	IVRYGEAILQSIEKDLMDHK	generic|tr_V9GXX7_V9GXX7_MOUSE__chr2_-1_32281682_32281759_ENSMUST00000140406__II_1011501_REVERSED	|generic|sp_Q8K3D3_SWI5_MOUSE__chr2_-1_32281682_32281759_ENSMUST00000140406_REVERSED	|generic|sp_Q8K3D3-2_SWI5_MOUSE__chr2_-1_32281682_32281759_ENSMUST00000140406_REVERSED	|generic|tr_A0A0A0MQ99_A0A0A0MQ99_MOUSE__chr2_-1_32281682_32281759_ENSMUST00000140406_REVERSED|
"""index: 6167, intensity: 3662.0, mobility: 0.974"""	-0.614684	0.238726	0.840303	PLGEDTTTSLSSSGDLDPESL	generic|tr_A0A140LHD1_A0A140LHD1_MOUSE__II_1138578_REVERSED	|generic|sp_Q8QZV6_F161A_MOUSE_REVERSED	|generic|tr_A0A1B0GXD7_A0A1B0GXD7_MOUSE_REVERSED	|generic|tr_Q3V043_Q3V043_MOUSE_REVERSED	|generic|tr_Q9CUP0_Q9CUP0_MOUSE_REVERSED	|generic|tr_B1AVK0_B1AVK0_MOUSE_REVERSED|
"""index: 8274, intensity: 2571.0, mobility: 0.846"""	-0.614828	0.238843	0.840476	QAGQLPSLTTQLMLMSRFFM	generic|IP_1070337_TX=10090_REVERSED|
"""index: 5224, intensity: 3789.0, mobility: 0.873"""	-0.61558	0.239256	0.841379	ALRCTCSDLQGLGSTEAHHRMGPGRGEML	generic|IP_905509_TX=10090_REVERSED|
"""index: 10542, intensity: 6687.0, mobility: 0.941"""	-0.615596	0.239669	0.841398	EINDIDWLCRFGWLV	generic|IP_3482904_TX=10090_REVERSED|
"""index: 6799, intensity: 3756.0, mobility: 1.020"""	-0.615636	0.239884	0.841446	YYSNGLRIIEVSVYLSIPVMTNLVIFYSWFILASSTASSTIYH	generic|II_964201_TX=10090_REVERSED	|generic|sp_A3FIN4_AT8B5_MOUSE_REVERSED	|generic|sp_A3FIN4-3_AT8B5_MOUSE_REVERSED|
"""index: 17418, intensity: 8694.0, mobility: 1.212"""	-0.615787	0.240297	0.841627	VSTHLLLDGMSLDAVEKKEGTQEAILQDFVAGFEEHIKQMENIHSA	generic|sp_Q60610_TIAM1_MOUSE__II_1073930_REVERSED	|generic|tr_Q3UHH6_Q3UHH6_MOUSE__II_1073930_REVERSED	|generic|tr_E9Q1R7_E9Q1R7_MOUSE__II_1073907_REVERSED	|generic|tr_Q3UVX2_Q3UVX2_MOUSE__II_1073907_REVERSED	|generic|tr_G3UWG2_G3UWG2_MOUSE__II_1073930_REVERSED	|generic|tr_Q3TRA4_Q3TRA4_MOUSE_REVERSED|
"""index: 2023, intensity: 2627.0, mobility: 0.809"""	-0.616013	0.240512	0.841896	LEISEPNQ	generic|sp_Q9Z1T2_TSP4_MOUSE_REVERSED|
"""index: 3831, intensity: 3878.0, mobility: 1.049"""	-0.616536	0.240825	0.84252	ESPRPLDKQVAKHMRKMEKVREADRIAQKRADVDAADEIYTDD	generic|tr_Q3UCF2_Q3UCF2_MOUSE__II_3462128_REVERSED|
"""index: 6641, intensity: 3423.0, mobility: 1.081"""	-0.616589	0.241138	0.842583	GFMEKRQIYNECLGSLILLTDSQIELAIAEEKEAPRSMMTKFI	generic|sp_Q8BH53_CFA69_MOUSE__II_946919_REVERSED	|generic|sp_Q8BH53-3_CFA69_MOUSE__II_946919_REVERSED	|generic|sp_Q8BH53-4_CFA69_MOUSE__II_946919_REVERSED	|generic|tr_F6S241_F6S241_MOUSE__II_946931_REVERSED	|generic|tr_G3X999_G3X999_MOUSE__II_946919_REVERSED	|generic|sp_Q8BH53-2_CFA69_MOUSE_REVERSED|
"""index: 2351, intensity: 10459.0, mobility: 0.935"""	-0.616855	0.241351	0.8429	VLVTRTEVSRGAEREQTS	generic|IP_3477154_TX=10090_REVERSED|
"""index: 2427, intensity: 4753.0, mobility: 0.859"""	-0.617282	0.241763	0.843408	RVALLKEMLYGYRVTDTTPVLM	generic|tr_E9Q0B6_E9Q0B6_MOUSE__chr4_-1_129629107_129629136_ENSMUST00000084264__II_913725_REVERSED	|generic|tr_E9Q3H7_E9Q3H7_MOUSE__chr4_-1_129629107_129629136_ENSMUST00000084264__II_913725_REVERSED|
"""index: 15464, intensity: 3401.0, mobility: 0.906"""	-0.617534	0.241876	0.843706	MFVSLVVPSL	generic|IP_3505974_TX=10090_REVERSED|
"""index: 1117, intensity: 2836.0, mobility: 0.845"""	-0.618707	0.242287	0.845092	VMAGTGVPRE	generic|tr_D3Z763_D3Z763_MOUSE_REVERSED	|generic|sp_Q6AZB0_BOC_MOUSE_REVERSED	|generic|sp_Q6AZB0-2_BOC_MOUSE_REVERSED	|generic|sp_Q6AZB0-3_BOC_MOUSE_REVERSED	|generic|sp_Q6AZB0-4_BOC_MOUSE_REVERSED|
"""index: 3668, intensity: 89337.0, mobility: 1.059"""	-0.618805	0.242599	0.845207	LCVCSLILFDIAKNKMLVCNSF	generic|IP_847584_TX=10090_REVERSED|
"""index: 13276, intensity: 4422.0, mobility: 0.872"""	-0.618899	0.24301	0.845317	CPKETARVR	generic|IP_1081446_TX=10090_REVERSED|
"""index: 11648, intensity: 3188.0, mobility: 0.815"""	-0.619102	0.243421	0.845556	FGLDEEAKSIMFFK	generic|IP_1015070_TX=10090_REVERSED|
"""index: 5574, intensity: 3380.0, mobility: 0.898"""	-0.619363	0.243832	0.845863	KPDPMAINHEEHNTWSKLHFDLASDPVQQ	generic|tr_Q8C769_Q8C769_MOUSE__II_3464179_REVERSED	|generic|tr_E9Q4Y4_E9Q4Y4_MOUSE__II_3464179_REVERSED|
"""index: 3146, intensity: 4304.0, mobility: 0.868"""	-0.619687	0.244243	0.846242	APWLPGMKW	generic|II_995270_TX=10090_REVERSED|
"""index: 2299, intensity: 3436.0, mobility: 0.877"""	-0.619766	0.244655	0.846335	LMTPMGPVAWRTRLLAPISAMTR	generic|tr_Q684Q2_Q684Q2_MOUSE_REVERSED|
"""index: 7825, intensity: 3354.0, mobility: 1.107"""	-0.619799	0.244781	0.846374	LPCLLCSSNVPESIQVRMAVSLYSVRSEH	generic|IP_994997_TX=10090_REVERSED|
"""index: 897, intensity: 3028.0, mobility: 0.846"""	-0.619908	0.244781	0.846501	LLAPSYKSF	generic|IP_988472_TX=10090_REVERSED|
"""index: 15445, intensity: 3403.0, mobility: 0.909"""	-0.620181	0.244781	0.84682	LSYTIVSNVP	generic|sp_Q5F226_FAT2_MOUSE_REVERSED|
"""index: 9994, intensity: 2888.0, mobility: 0.804"""	-0.621218	0.24519	0.848028	NRSLGTWYSYFFE	generic|sp_Q8BWY2_CLC1A_MOUSE__II_905139_REVERSED|
"""index: 3151, intensity: 2970.0, mobility: 0.916"""	-0.621359	0.245198	0.848191	RGWRIGCFLTRRQGAGR	generic|IP_897321_TX=10090_REVERSED|
"""index: 8851, intensity: 3659.0, mobility: 0.947"""	-0.621964	0.245607	0.848893	NYPEVIELQFCVYFFL	generic|IP_1112171_TX=10090_REVERSED|
"""index: 5014, intensity: 3531.0, mobility: 0.961"""	-0.622131	0.245614	0.849085	QEVPPQFNTAFN	generic|IP_834969_TX=10090_REVERSED|
"""index: 9714, intensity: 2508.0, mobility: 0.839"""	-0.622526	0.245828	0.849541	ILHNISIF	generic|IP_1110148_TX=10090_REVERSED	|generic|tr_Q9D6I2_Q9D6I2_MOUSE_REVERSED|
"""index: 14453, intensity: 4459.0, mobility: 0.927"""	-0.622775	0.245828	0.849828	KKCILFLPFS	generic|IP_1008616_TX=10090_REVERSED|
"""index: 17331, intensity: 4344.0, mobility: 0.938"""	-0.623789	0.246235	0.850992	TLRQAHTRVP	generic|IP_1071976_TX=10090_REVERSED|
"""index: 7602, intensity: 3676.0, mobility: 1.185"""	-0.623929	0.246542	0.851152	TLSNIIGCLYCALVMSICISFTMIVTYML	generic|tr_Q8VG35_Q8VG35_MOUSE_REVERSED	|generic|tr_Q7TR56_Q7TR56_MOUSE_REVERSED	|generic|tr_A2AT96_A2AT96_MOUSE_REVERSED|
"""index: 10614, intensity: 4084.0, mobility: 0.904"""	-0.624453	0.246949	0.851751	ETRSKGHIS	generic|IP_927604_TX=10090_REVERSED|
"""index: 8328, intensity: 2823.0, mobility: 1.137"""	-0.624548	0.247255	0.851859	VVKGQEMSTLAGPQAYMVFLTGYFLSVATLHS	generic|sp_Q60894_OLF12_MOUSE_REVERSED|
"""index: 2808, intensity: 2707.0, mobility: 0.995"""	-0.624554	0.247662	0.851866	ELFRAILFYLE	generic|tr_Q8BRF9_Q8BRF9_MOUSE__chr9_-1_82945743_82945910_ENSMUST00000188868__II_846308_REVERSED	|generic|tr_Q3UW86_Q3UW86_MOUSE__II_846320_REVERSED	|generic|tr_Q05CQ5_Q05CQ5_MOUSE__chr9_-1_82908687_82908719_ENSMUST00000186089__II_846324_REVERSED	|generic|tr_F8VQ93_F8VQ93_MOUSE__chr9_-1_82908687_82908719_ENSMUST00000186089__II_846324_REVERSED	|generic|sp_Q8VDD9_PHIP_MOUSE__chr9_-1_82908687_82908719_ENSMUST00000186089__II_846324_REVERSED	|generic|tr_Q05BL7_Q05BL7_MOUSE__chr9_-1_82908687_82908719_ENSMUST00000186089__II_846324_REVERSED	|generic|tr_Q8BSJ8_Q8BSJ8_MOUSE__chr9_-1_82908687_82908719_ENSMUST00000186089__II_846324_REVERSED|
"""index: 1169, intensity: 2518.0, mobility: 0.989"""	-0.62458	0.248068	0.851896	RKIRFLSCTER	generic|IP_929238_TX=10090_REVERSED|
"""index: 3799, intensity: 3397.0, mobility: 1.054"""	-0.624686	0.248273	0.852016	RFCTPPLSGSQAVRCNKPEKGPM	generic|IP_964324_TX=10090_REVERSED|
"""index: 7064, intensity: 3005.0, mobility: 1.050"""	-0.624965	0.248578	0.852334	TVEAPSDAVVSSYSTAG	generic|sp_Q8K0V4_CNOT3_MOUSE__chr7_1_3658291_3658395_ENSMUST00000135977__II_898944_REVERSED	|generic|tr_Q6A015_Q6A015_MOUSE__chr7_1_3658291_3658395_ENSMUST00000135977__II_898944_REVERSED|
"""index: 5685, intensity: 5368.0, mobility: 1.097"""	-0.625349	0.248985	0.852771	HFDGSSGRLMSLSYLQSEVEDLKYKSVLYKSINSYAQLLFFKC	generic|IP_872763_TX=10090_REVERSED|
"""index: 9420, intensity: 2824.0, mobility: 1.095"""	-0.625388	0.248986	0.852814	FLYMPEHLSSDTKII	generic|tr_Q7TRR7_Q7TRR7_MOUSE_REVERSED	|generic|tr_Q7TRR5_Q7TRR5_MOUSE_REVERSED	|generic|tr_Q8VF28_Q8VF28_MOUSE_REVERSED|
"""index: 7098, intensity: 3355.0, mobility: 0.966"""	-0.625754	0.249291	0.853229	SFLAFLLMQMRPSLPFGLLIFETILTMNNGM	generic|sp_P34984_OLF13_MOUSE__chr9_-1_97457566_97457595_ENSMUST00000035027_REVERSED|
"""index: 13617, intensity: 3250.0, mobility: 1.071"""	-0.625985	0.249696	0.85349	IFIQWNDSRCLDK	generic|IP_974447_TX=10090_REVERSED|
"""index: 10282, intensity: 2645.0, mobility: 1.172"""	-0.626048	0.250101	0.853561	MRQAVPQYSLSVQLEGR	generic|tr_S4R1M8_S4R1M8_MOUSE__II_985853_REVERSED	|generic|tr_Q3TPH5_Q3TPH5_MOUSE__II_985853_REVERSED	|generic|sp_Q9R0N3_SYT11_MOUSE_REVERSED	|generic|tr_Q80U82_Q80U82_MOUSE_REVERSED	|generic|tr_Q3TYC4_Q3TYC4_MOUSE_REVERSED	|generic|tr_Q8QZS8_Q8QZS8_MOUSE_REVERSED	|generic|tr_Q3TPW8_Q3TPW8_MOUSE_REVERSED|
"""index: 17835, intensity: 5921.0, mobility: 1.054"""	-0.626226	0.250405	0.853762	ELHTHAGVLRRW	generic|tr_V9GX81_V9GX81_MOUSE_REVERSED|
"""index: 17473, intensity: 3936.0, mobility: 1.115"""	-0.626895	0.250405	0.854516	ETNMRYNLDEYMYLDLIGCMEEMDNSIKRMDLNL	generic|tr_Q9CU95_Q9CU95_MOUSE_REVERSED|
"""index: 8942, intensity: 2746.0, mobility: 0.890"""	-0.627423	0.250809	0.855109	MQIYLYHVAEATVSPEIE	generic|tr_A2AUM0_A2AUM0_MOUSE_REVERSED	|generic|tr_A2AUM1_A2AUM1_MOUSE_REVERSED	|generic|tr_A2AUM2_A2AUM2_MOUSE_REVERSED	|generic|sp_Q9QZ05_E2AK4_MOUSE_REVERSED	|generic|sp_Q9QZ05-2_E2AK4_MOUSE_REVERSED	|generic|sp_Q9QZ05-3_E2AK4_MOUSE_REVERSED	|generic|sp_Q9QZ05-4_E2AK4_MOUSE_REVERSED|
"""index: 11928, intensity: 3311.0, mobility: 0.829"""	-0.627524	0.251214	0.855222	RSTLDLGAL	generic|sp_P16381_DDX3L_MOUSE_REVERSED|
"""index: 8532, intensity: 4618.0, mobility: 0.910"""	-0.627595	0.251618	0.855302	TTQPVVCRVK	generic|sp_Q8VBU8-4_BANP_MOUSE__II_860748_REVERSED	|generic|tr_G3UWN8_G3UWN8_MOUSE_REVERSED	|generic|sp_Q8VBU8_BANP_MOUSE_REVERSED|
"""index: 5289, intensity: 8326.0, mobility: 1.015"""	-0.627628	0.252023	0.855339	AFMTNVISLFQMIREDLHL	generic|sp_Q8BKX6_SMG1_MOUSE__chr7_-1_118212881_118212973_ENSMUST00000208209__II_881761_REVERSED|
"""index: 5725, intensity: 195186.0, mobility: 1.088"""	-0.627663	0.252427	0.855379	HQVNADILKLDARGEPLNHCNRDKLLKRYCSLRSSPMAQTELL	generic|sp_O88745_SCRG1_MOUSE__chr8_1_57474317_57477398_ENSMUST00000034023_REVERSED|
"""index: 12564, intensity: 2923.0, mobility: 1.300"""	-0.627668	0.252832	0.855384	TPITMKQYLPAPAVVERPPET	generic|tr_B1AWG4_B1AWG4_MOUSE_REVERSED|
"""index: 7142, intensity: 3777.0, mobility: 1.098"""	-0.62796	0.252929	0.85571	TKPAAPAKEKVVAGNSQASNSIYNRSQDVQY	generic|tr_O88723_O88723_MOUSE__II_1050419_REVERSED	|generic|tr_E9Q5N7_E9Q5N7_MOUSE__chr11_-1_76808827_76808859_ENSMUST00000021201__II_1050419_REVERSED	|generic|tr_Q6ZQ25_Q6ZQ25_MOUSE__chr11_-1_76808827_76808859_ENSMUST00000021201__II_1050419_REVERSED	|generic|tr_A0A494B8Y4_A0A494B8Y4_MOUSE__chr11_-1_76808827_76808859_ENSMUST00000021201__II_1050419_REVERSED	|generic|tr_B2RX09_B2RX09_MOUSE__chr11_-1_76808827_76808859_ENSMUST00000021201__II_1050419_REVERSED	|generic|tr_E9PUN2_E9PUN2_MOUSE__chr11_-1_76808827_76808859_ENSMUST00000021201_REVERSED	|generic|tr_Q3UGZ9_Q3UGZ9_MOUSE__chr11_-1_76808827_76808859_ENSMUST00000021201_REVERSED	|generic|tr_E9PUM9_E9PUM9_MOUSE__chr11_-1_76808827_76808859_ENSMUST00000021201_REVERSED	|generic|tr_Q6PAI9_Q6PAI9_MOUSE_REVERSED	|generic|sp_E9Q7X7_NRX2A_MOUSE__chr11_-1_76808827_76808859_ENSMUST00000021201_REVERSED	|generic|tr_E9PUN0_E9PUN0_MOUSE__chr11_-1_76808827_76808859_ENSMUST00000021201_REVERSED|
"""index: 17144, intensity: 3066.0, mobility: 0.969"""	-0.628529	0.253129	0.856345	TYVPSQVPSRT	generic|IP_887542_TX=10090_REVERSED|
"""index: 4900, intensity: 12451.0, mobility: 1.071"""	-0.628792	0.253532	0.856639	KQERCFLTRPCLWNSNQSQPHCCFLTSMLLALAIVFALVWRI	generic|sp_Q9D241_RN186_MOUSE_REVERSED	|generic|tr_A2ALL3_A2ALL3_MOUSE_REVERSED|
"""index: 5780, intensity: 3370.0, mobility: 1.090"""	-0.629184	0.253731	0.857073	QDKIMDFKQKEHVARATNTGDFPEEVCIYKNRWEMDDPRPIA	generic|sp_Q91YI6_GLD2_MOUSE_REVERSED	|generic|sp_Q91YI6-2_GLD2_MOUSE_REVERSED|
"""index: 5351, intensity: 7016.0, mobility: 1.108"""	-0.630079	0.254135	0.858065	WISELPTYLLMKTPTGSINFQQPYYVKWLGFFVFKMVNNDFE	generic|IP_825567_TX=10090_REVERSED|
"""index: 7591, intensity: 5050.0, mobility: 1.036"""	-0.630323	0.254538	0.858334	LFDPAPHPTPLIFPFPFFYSGMELFVIVP	generic|IP_1078272_TX=10090_REVERSED|
"""index: 6141, intensity: 3479.0, mobility: 1.032"""	-0.630385	0.254736	0.858402	PLPVGHGALEQFTWFKNVCNLIAQPRNMLRCGMKELHRLVT	generic|chr6_-1_122463919_122464167_ENSMUST00000146274_REVERSED	|generic|sp_Q80WS1_RIMKB_MOUSE__chr6_-1_122456197_122456442_ENSMUST00000146274_REVERSED	|generic|sp_Q80WS1-2_RIMKB_MOUSE__chr6_-1_122456197_122456442_ENSMUST00000146274_REVERSED	|generic|sp_Q80WS1-3_RIMKB_MOUSE__chr6_-1_122460953_122461006_ENSMUST00000146274_REVERSED|
"""index: 11812, intensity: 11441.0, mobility: 1.196"""	-0.631028	0.254831	0.859109	WGTGAMICAMITLRRRT	generic|IP_3507100_TX=10090_REVERSED|
"""index: 6485, intensity: 18684.0, mobility: 0.876"""	-0.631669	0.255131	0.859812	GNEEGADQDILALNGFETMNRRN	generic|tr_Q8R538_Q8R538_MOUSE_REVERSED|
"""index: 5060, intensity: 2762.0, mobility: 0.843"""	-0.631978	0.255533	0.860149	RHTLLQKYMNTALYTA	generic|IP_1047448_TX=10090_REVERSED|
"""index: 17979, intensity: 4163.0, mobility: 0.840"""	-0.632139	0.255936	0.860325	WNKHSEEM	generic|IP_1058750_TX=10090_REVERSED|
"""index: 1073, intensity: 2736.0, mobility: 0.861"""	-0.63226	0.256235	0.860457	EEFAGKMFY	generic|sp_A7L9Z8_AT2C2_MOUSE_REVERSED	|generic|tr_Q80XS9_Q80XS9_MOUSE_REVERSED|
"""index: 9780, intensity: 3619.0, mobility: 0.973"""	-0.632336	0.256534	0.86054	LFGAARPFGSCLM	generic|IP_1043253_TX=10090_REVERSED|
"""index: 17660, intensity: 3904.0, mobility: 0.930"""	-0.632622	0.25673	0.86085	EKQCSELRAMW	generic|tr_R4GML3_R4GML3_MOUSE__II_1010567_REVERSED	|generic|sp_A2AL36_CNTRL_MOUSE__II_1010567_REVERSED	|generic|tr_E9Q9E7_E9Q9E7_MOUSE__II_1010567_REVERSED	|generic|tr_B2RXX1_B2RXX1_MOUSE__II_1010567_REVERSED|
"""index: 7837, intensity: 28385.0, mobility: 1.159"""	-0.632862	0.257131	0.861112	RWDSIPHTLKEPCCATSIVAFPWALLLILG	generic|tr_B2RWR2_B2RWR2_MOUSE__chr8_1_92875561_92875593_ENSMUST00000209265_REVERSED|
"""index: 6808, intensity: 3482.0, mobility: 1.007"""	-0.633028	0.25743	0.861291	IVALVRPQYQTY	generic|sp_Q925D8_TS1R3_MOUSE_REVERSED|
"""index: 4652, intensity: 4186.0, mobility: 0.988"""	-0.633267	0.257521	0.861551	TQVIAHNTANMY	generic|sp_P23359_BMP7_MOUSE__chr2_-1_172916463_172916573_ENSMUST00000137247__II_994500_REVERSED|
"""index: 1911, intensity: 3405.0, mobility: 0.832"""	-0.633647	0.257922	0.861962	YFPPKGTAMEIITCGLS	generic|tr_Q14AY4_Q14AY4_MOUSE_REVERSED	|generic|tr_E9PWG9_E9PWG9_MOUSE_REVERSED	|generic|sp_O35099_M3K5_MOUSE_REVERSED|
"""index: 5606, intensity: 7336.0, mobility: 1.101"""	-0.633739	0.258323	0.862062	NQFIFGLYFESSNPTSGLYRGFAVESCDTMRLLSVTGPGKDEGVTK	generic|IP_1053456_TX=10090_REVERSED|
"""index: 9318, intensity: 2911.0, mobility: 1.081"""	-0.633809	0.258724	0.862137	KDLPCFLQSSAQLPT	generic|IP_889364_TX=10090_REVERSED|
"""index: 6483, intensity: 6208.0, mobility: 1.028"""	-0.633958	0.259126	0.862298	KSWLTNLEFHQDAERQKLH	generic|sp_A7XUY5_SKIT5_MOUSE_REVERSED	|generic|sp_A7XUY5-2_SKIT5_MOUSE_REVERSED	|generic|tr_E9Q072_E9Q072_MOUSE_REVERSED	|generic|tr_E9Q4T3_E9Q4T3_MOUSE_REVERSED|
"""index: 3794, intensity: 3445.0, mobility: 1.018"""	-0.634111	0.259423	0.862463	MRQLEADPDPHGEALLRQRIEELEEKERKRDREDAEMEKER	generic|tr_S4R2B0_S4R2B0_MOUSE__chr12_1_83663982_83664263_ENSMUST00000182450_REVERSED	|generic|sp_B2RY56_RBM25_MOUSE__chr12_1_83681551_83681595_ENSMUST00000182450_REVERSED|
"""index: 10667, intensity: 9854.0, mobility: 0.841"""	-0.634232	0.259511	0.862593	GKVARMWL	generic|IP_1107217_TX=10090_REVERSED|
"""index: 4519, intensity: 2754.0, mobility: 1.163"""	-0.635169	0.259808	0.863599	TSNISRSPTRELTRMMHVRLLFGSDQHLQKM	generic|chr18_1_37669532_37669741_ENSMUST00000193869__IP_1060753_TX=10090_REVERSED|
"""index: 16344, intensity: 3911.0, mobility: 1.054"""	-0.635268	0.260104	0.863705	RENNNWLSAKWI	generic|sp_Q6P4U0_THS7B_MOUSE__II_1035939_REVERSED|
"""index: 15449, intensity: 8776.0, mobility: 0.983"""	-0.635487	0.260504	0.863939	ARKYRGLWF	generic|IP_953047_TX=10090_REVERSED|
"""index: 9100, intensity: 2856.0, mobility: 0.930"""	-0.635523	0.260696	0.863979	KEPVIKKPPEP	generic|tr_A0A5K1VVQ9_A0A5K1VVQ9_MOUSE__chr19_-1_7374046_7374075_ENSMUST00000237653__II_1006392_REVERSED	|generic|sp_A2ASS6_TITIN_MOUSE__chr19_-1_7374046_7374075_ENSMUST00000237653__II_1006392_REVERSED	|generic|tr_E9Q8K5_E9Q8K5_MOUSE__chr19_-1_7374046_7374075_ENSMUST00000237653__II_1006392_REVERSED	|generic|tr_E9Q8N1_E9Q8N1_MOUSE__chr19_-1_7374046_7374075_ENSMUST00000237653__II_1006392_REVERSED	|generic|tr_Q812E1_Q812E1_MOUSE_REVERSED	|generic|tr_F7CR78_F7CR78_MOUSE_REVERSED	|generic|tr_F6RSJ3_F6RSJ3_MOUSE_REVERSED|
"""index: 3642, intensity: 5010.0, mobility: 0.958"""	-0.635864	0.261096	0.864342	HQLSEHFRRINQVHEEH	generic|sp_Q52KB6_C2CD3_MOUSE__chr7_1_100418444_100418599_ENSMUST00000133464__II_884155_REVERSED	|generic|sp_Q52KB6-2_C2CD3_MOUSE__chr7_1_100418444_100418599_ENSMUST00000133464__II_884178_REVERSED	|generic|sp_Q52KB6-3_C2CD3_MOUSE__chr7_1_100418444_100418599_ENSMUST00000133464__II_884155_REVERSED	|generic|tr_E9Q526_E9Q526_MOUSE__chr7_1_100418444_100418599_ENSMUST00000133464__II_884171_REVERSED	|generic|tr_D3Z640_D3Z640_MOUSE__chr7_1_100418444_100418599_ENSMUST00000133464__II_884178_REVERSED	|generic|tr_D3Z4D9_D3Z4D9_MOUSE__II_884171_REVERSED|
"""index: 4565, intensity: 343541.0, mobility: 0.892"""	-0.635953	0.261495	0.864437	LRMSDIPACVGANGMTPYISKNLELLR	generic|IP_1047060_TX=10090_REVERSED|
"""index: 4041, intensity: 3290.0, mobility: 1.107"""	-0.63601	0.261686	0.864498	RWARRSTAPRCCAPATGSRRPRMDRTN	generic|IP_914895_TX=10090_REVERSED|
"""index: 4001, intensity: 5007.0, mobility: 1.028"""	-0.636716	0.261876	0.865248	SLMRSCGVKGPGKSHSGRLFIPQSGSGAKQ	generic|IP_1080549_TX=10090_REVERSED|
"""index: 7723, intensity: 3480.0, mobility: 1.150"""	-0.636911	0.262275	0.865455	EQLSCPVCNAWVRWAPRWYFVLPLMGL	generic|tr_E9QPP7_E9QPP7_MOUSE__chr16_-1_29440016_29440069_ENSMUST00000182168__II_1077163_REVERSED	|generic|sp_Q5XF90_AT134_MOUSE__chr16_-1_29440016_29440069_ENSMUST00000182168__II_1077163_REVERSED	|generic|sp_Q5XF90-2_AT134_MOUSE__chr16_-1_29440016_29440069_ENSMUST00000182168__II_1077163_REVERSED	|generic|tr_S4R234_S4R234_MOUSE__chr16_-1_29440016_29440069_ENSMUST00000182168__II_1077163_REVERSED	|generic|tr_A0A0R4J0M2_A0A0R4J0M2_MOUSE__chr16_-1_29440016_29440069_ENSMUST00000182168_REVERSED	|generic|tr_S4R2B9_S4R2B9_MOUSE_REVERSED	|generic|sp_Q5XF90-4_AT134_MOUSE__chr16_-1_29440016_29440069_ENSMUST00000182168_REVERSED|
"""index: 4457, intensity: 3153.0, mobility: 0.901"""	-0.636985	0.26257	0.865533	PKGEASSSNLEMLELEHKAATELVRQKN	generic|sp_Q7TSH7_KCNF1_MOUSE_REVERSED	|generic|tr_E9PYC0_E9PYC0_MOUSE_REVERSED|
"""index: 10865, intensity: 3440.0, mobility: 0.848"""	-0.637038	0.262719	0.865589	MCRIVKPAPQFAMLK	generic|sp_Q922Q4_P5CR2_MOUSE__chr1_1_180907568_180907642_ENSMUST00000194253__II_1029020_REVERSED|
"""index: 11434, intensity: 3052.0, mobility: 1.167"""	-0.637131	0.262719	0.865688	GKREMDERFESLIKNG	generic|tr_E9PYS0_E9PYS0_MOUSE__II_3488510_REVERSED	|generic|tr_A0A3B2WAK9_A0A3B2WAK9_MOUSE__II_3488518_REVERSED	|generic|tr_A0A3B2WD17_A0A3B2WD17_MOUSE__II_3488519_REVERSED	|generic|tr_A0A3B2WAT0_A0A3B2WAT0_MOUSE__II_3488522_REVERSED	|generic|tr_A0A3B2WB20_A0A3B2WB20_MOUSE__II_3488521_REVERSED|
"""index: 1261, intensity: 2741.0, mobility: 0.826"""	-0.638239	0.262719	0.866856	EHTCEPSRTQPESEGTLS	generic|tr_E9QNX7_E9QNX7_MOUSE__II_893798_REVERSED	|generic|tr_Q91WH7_Q91WH7_MOUSE__II_893798_REVERSED	|generic|sp_Q64436_ATP4A_MOUSE_REVERSED|
"""index: 8752, intensity: 3062.0, mobility: 0.864"""	-0.639009	0.263116	0.867664	EGLSRQVKTSMISPYKK	generic|tr_A0A0R4J1Y0_A0A0R4J1Y0_MOUSE__chr13_-1_89992450_89992593_ENSMUST00000159199_REVERSED	|generic|sp_Q924T3-2_XRCC4_MOUSE__chr13_-1_89992450_89992593_ENSMUST00000159199_REVERSED|
"""index: 2544, intensity: 4028.0, mobility: 0.845"""	-0.639207	0.263514	0.86787	VPLTPLWW	generic|chr7_1_25342241_25342303_ENSMUST00000128119_REVERSED|
"""index: 17048, intensity: 3363.0, mobility: 0.940"""	-0.639339	0.263806	0.868009	SSWVVWKLW	generic|sp_Q9ERH8_S28A3_MOUSE__II_3476384_REVERSED|
"""index: 1880, intensity: 4437.0, mobility: 0.789"""	-0.639594	0.264203	0.868274	AEQGGCHVSTQGCMSRS	generic|IP_3460608_TX=10090_REVERSED|
"""index: 3158, intensity: 3686.0, mobility: 0.778"""	-0.63967	0.264496	0.868354	SFDGIAILAKFRTW	generic|IP_1083548_TX=10090_REVERSED|
"""index: 3063, intensity: 3230.0, mobility: 0.920"""	-0.639934	0.264578	0.868629	MAVAAAEGIAEE	generic|sp_Q8VE73_CUL7_MOUSE__chr17_1_46657510_46657539_ENSMUST00000145567__II_1063497_REVERSED	|generic|II_1063499_TX=10090_REVERSED	|generic|sp_Q8VE73-3_CUL7_MOUSE__chr17_1_46657510_46657539_ENSMUST00000145567_REVERSED|
"""index: 2356, intensity: 4676.0, mobility: 0.932"""	-0.640404	0.264974	0.869116	KENNVDMMFR	generic|IP_874742_TX=10090_REVERSED|
"""index: 14336, intensity: 3318.0, mobility: 0.884"""	-0.640446	0.265371	0.86916	THVRQHRR	generic|tr_Q9Z117_Q9Z117_MOUSE_REVERSED	|generic|tr_Q6R5P6_Q6R5P6_MOUSE_REVERSED|
"""index: 4559, intensity: 4279.0, mobility: 0.913"""	-0.640512	0.265662	0.869229	SMLQFFMHSKRKKLEISSEHASGSGGW	generic|IP_1010794_TX=10090_REVERSED|
"""index: 10138, intensity: 14315.0, mobility: 0.888"""	-0.640757	0.266059	0.869482	NKKKQGWL	generic|sp_Q3UPW2_ELF3_MOUSE_REVERSED	|generic|sp_Q3UPW2-2_ELF3_MOUSE_REVERSED|
"""index: 4335, intensity: 2761.0, mobility: 1.013"""	-0.640804	0.266244	0.869531	PQSPFLSRQQQLETLSLTKASVFM	generic|IP_1107664_TX=10090_REVERSED|
"""index: 4356, intensity: 3899.0, mobility: 0.855"""	-0.641319	0.26664	0.870063	WSQSSSRRKLLCKK	generic|IP_917364_TX=10090_REVERSED|
"""index: 10077, intensity: 4629.0, mobility: 0.764"""	-0.641677	0.267036	0.870431	SSSDWFLQ	generic|tr_A0A2K6EDK1_A0A2K6EDK1_MOUSE_REVERSED	|generic|sp_Q9CPZ1_CC198_MOUSE_REVERSED|
"""index: 11478, intensity: 2773.0, mobility: 1.223"""	-0.641821	0.267327	0.870579	SRPMHRSSAGVYLLSVHE	generic|IP_925276_TX=10090_REVERSED	|generic|IP_925284_TX=10090_REVERSED|
"""index: 6686, intensity: 4034.0, mobility: 0.970"""	-0.641876	0.267617	0.870635	QINFKFHVESH	generic|IP_2431152_TX=10090_REVERSED|
"""index: 8359, intensity: 16064.0, mobility: 1.167"""	-0.642618	0.268013	0.871396	MLEGVVSGTGRQNQMRTKVLDIPYVATAGVAG	generic|sp_Q8BH59_CMC1_MOUSE__chr2_-1_71308050_71308136_ENSMUST00000184169__II_1007195_REVERSED|
"""index: 7687, intensity: 3400.0, mobility: 1.174"""	-0.642685	0.268409	0.871464	RKEYICMQMAYMCIINVIEHLISCKEHTKGR	generic|IP_1017303_TX=10090_REVERSED|
"""index: 10460, intensity: 2758.0, mobility: 0.957"""	-0.642772	0.268804	0.871553	DSLGLCCIFYYMPSHLNRNKTIAIVV	generic|tr_A0A0B6VNA5_A0A0B6VNA5_MOUSE_REVERSED|
"""index: 3178, intensity: 2851.0, mobility: 0.876"""	-0.642996	0.268987	0.871782	LVFAVCGNDVPKLGSTAKQPPIHQVV	generic|sp_Q9EPE9_AT131_MOUSE__chr8_1_69800926_69801033_ENSMUST00000238316_REVERSED|
"""index: 6005, intensity: 4573.0, mobility: 0.900"""	-0.643269	0.269383	0.872061	PYFFLQSDAVGMTMVLQRQY	generic|tr_Q8R0M3_Q8R0M3_MOUSE__chr3_1_123364911_123364961_ENSMUST00000197291__II_976420_REVERSED	|generic|tr_Q6NXL1_Q6NXL1_MOUSE__chr3_1_123364911_123364961_ENSMUST00000197291__II_976413_REVERSED	|generic|tr_Q80V21_Q80V21_MOUSE__chr3_1_123364911_123364961_ENSMUST00000197291__II_976413_REVERSED|
"""index: 8983, intensity: 2501.0, mobility: 1.119"""	-0.643724	0.269778	0.872522	WVCRLGESTLMRRWEGRTSKSRSLLL	generic|tr_Q9ES98_Q9ES98_MOUSE__II_1113332_REVERSED	|generic|sp_Q9Z1Y9_IOD2_MOUSE__II_1113333_REVERSED	|generic|tr_Q9QXV5_Q9QXV5_MOUSE_REVERSED|
"""index: 7774, intensity: 2794.0, mobility: 1.049"""	-0.643983	0.270142	0.872786	HLTLCNFHSEFKSYKGLKIKISVYYVYLSKQVHMY	generic|tr_Q8BSQ0_Q8BSQ0_MOUSE__IP_1072706_REVERSED|
"""index: 12782, intensity: 5219.0, mobility: 1.155"""	-0.644119	0.270142	0.872924	QSEQSAPAE	generic|sp_Q8R2N0_TAP26_MOUSE__chr10_1_105842568_105842852_ENSMUST00000133538__II_1144888_REVERSED	|generic|sp_Q8R2N0-2_TAP26_MOUSE__chr10_1_105842568_105842852_ENSMUST00000133538_REVERSED|
"""index: 7102, intensity: 3585.0, mobility: 0.899"""	-0.644758	0.270537	0.873569	VVVMGETARTDAGLVIGNKYV	generic|IP_830644_TX=10090_REVERSED|
"""index: 17669, intensity: 7125.0, mobility: 1.001"""	-0.644806	0.270825	0.873618	SSRKGYTRRR	generic|IP_850895_TX=10090_REVERSED|
"""index: 14221, intensity: 6751.0, mobility: 0.922"""	-0.644968	0.271113	0.87378	MMRMKRVGAER	generic|IP_3463775_TX=10090_REVERSED|
"""index: 3510, intensity: 7412.0, mobility: 1.195"""	-0.645139	0.271507	0.873953	APIVASNQNP	generic|sp_Q9ER74_SALL1_MOUSE_REVERSED	|generic|tr_Q6P5E3_Q6P5E3_MOUSE_REVERSED	|generic|tr_Q9EPW7_Q9EPW7_MOUSE_REVERSED|
"""index: 11034, intensity: 7024.0, mobility: 0.909"""	-0.645254	0.271795	0.874069	PLTPSYFSPMEMIARFEGPATHI	generic|tr_Q4FJS9_Q4FJS9_MOUSE__chr3_1_89745862_89745999_ENSMUST00000131030_REVERSED	|generic|tr_Q5J4D5_Q5J4D5_MOUSE_REVERSED	|generic|sp_Q99MU3_DSRAD_MOUSE__chr3_1_89745862_89745999_ENSMUST00000131030_REVERSED	|generic|sp_Q99MU3-2_DSRAD_MOUSE__chr3_1_89745862_89745999_ENSMUST00000131030_REVERSED	|generic|sp_Q99MU3-5_DSRAD_MOUSE__chr3_1_89745862_89745999_ENSMUST00000131030_REVERSED	|generic|tr_Q3UH31_Q3UH31_MOUSE__chr3_1_89745862_89745999_ENSMUST00000131030_REVERSED	|generic|tr_Q5J4D4_Q5J4D4_MOUSE_REVERSED|
"""index: 11131, intensity: 3310.0, mobility: 0.940"""	-0.645404	0.272189	0.874219	MDKNIQDMGEEIRNLQEGQEDL	generic|tr_E9Q8A1_E9Q8A1_MOUSE_REVERSED	|generic|tr_B0R029_B0R029_MOUSE_REVERSED	|generic|tr_B0R030_B0R030_MOUSE_REVERSED	|generic|tr_Q9D3L3_Q9D3L3_MOUSE_REVERSED	|generic|tr_A2AKH4_A2AKH4_MOUSE_REVERSED|
"""index: 14878, intensity: 5347.0, mobility: 1.002"""	-0.645414	0.272476	0.874229	MKALLHEKRR	generic|IP_3482490_TX=10090_REVERSED|
"""index: 14377, intensity: 106683.0, mobility: 1.020"""	-0.645899	0.272871	0.874715	IQTRSQAPLASR	generic|chr18_1_37808343_37808489_ENSMUST00000076807__IP_1060628_TX=10090_REVERSED|
"""index: 10615, intensity: 3316.0, mobility: 0.855"""	-0.64598	0.273265	0.874797	KLWTTTLW	generic|chr1_1_166389957_166391956_ENSMUST00000027846_REVERSED|
"""index: 12323, intensity: 8400.0, mobility: 0.867"""	-0.646079	0.273444	0.874896	RLTLAWFL	generic|IP_837543_TX=10090_REVERSED|
"""index: 3443, intensity: 3356.0, mobility: 0.932"""	-0.64637	0.273838	0.875186	KELQHRPNVKNPQNWMMTDKLKTGREM	generic|IP_926395_TX=10090_REVERSED|
"""index: 8433, intensity: 2972.0, mobility: 0.998"""	-0.646611	0.274232	0.875427	QLMASFGGLELYD	generic|IP_963508_TX=10090_REVERSED|
"""index: 10990, intensity: 3900.0, mobility: 0.909"""	-0.646716	0.274518	0.875531	SPTHGAADRVQQSGVATTMYEKKN	generic|IP_1057253_TX=10090_REVERSED|
"""index: 11978, intensity: 2729.0, mobility: 0.780"""	-0.646818	0.274911	0.875633	NPVSATMFD	generic|sp_Q9QYC0_ADDA_MOUSE__chr5_1_34630580_34630816_ENSMUST00000114338__II_941709_REVERSED	|generic|tr_Q8K232_Q8K232_MOUSE__chr5_1_34630580_34630816_ENSMUST00000114338__II_941709_REVERSED	|generic|tr_F8WGR0_F8WGR0_MOUSE__II_941707_REVERSED	|generic|sp_Q9QYC0-2_ADDA_MOUSE__II_941707_REVERSED	|generic|tr_Q8BJT2_Q8BJT2_MOUSE_REVERSED	|generic|tr_D3Z0T1_D3Z0T1_MOUSE_REVERSED	|generic|tr_E9Q1K3_E9Q1K3_MOUSE_REVERSED	|generic|tr_F8WHZ9_F8WHZ9_MOUSE_REVERSED|
"""index: 11071, intensity: 2653.0, mobility: 0.813"""	-0.646982	0.275305	0.875796	HQYLQWDL	generic|tr_J3QMJ1_J3QMJ1_MOUSE_REVERSED	|generic|tr_A2RTS9_A2RTS9_MOUSE_REVERSED	|generic|tr_Q3ULK5_Q3ULK5_MOUSE_REVERSED	|generic|tr_Q3UN22_Q3UN22_MOUSE_REVERSED	|generic|sp_Q6XQH0_G3ST2_MOUSE_REVERSED|
"""index: 5526, intensity: 6097.0, mobility: 1.049"""	-0.647185	0.275591	0.875997	GSQRFGAGAGAGGAPAAAPGRRGGRGGGGG	generic|chr2_1_69897273_69897428_ENSMUST00000055758_REVERSED|
"""index: 6204, intensity: 11513.0, mobility: 1.059"""	-0.647378	0.275984	0.876189	VNSQDPKIHVLQAERDRETKTLRMQRLMQSRQEMMLTREY	generic|tr_Q3TPD4_Q3TPD4_MOUSE__chr13_1_73814890_73814934_ENSMUST00000220522_REVERSED|
"""index: 4810, intensity: 3602.0, mobility: 0.975"""	-0.647501	0.276378	0.876311	KMPPDYDEDEIFRRPTKIIRSSIAS	generic|sp_P55200_KMT2A_MOUSE__chr9_-1_44835794_44835835_ENSMUST00000152241__II_853586_REVERSED	|generic|sp_P55200-2_KMT2A_MOUSE__chr9_-1_44835794_44835835_ENSMUST00000152241__II_853586_REVERSED	|generic|tr_D3Z5H5_D3Z5H5_MOUSE__chr9_-1_44845385_44845522_ENSMUST00000152241_REVERSED|
"""index: 12150, intensity: 5564.0, mobility: 0.876"""	-0.647622	0.276772	0.876431	AEKFLENVI	generic|sp_Q0KL01_UBX2B_MOUSE_REVERSED|
"""index: 6656, intensity: 5510.0, mobility: 1.047"""	-0.647654	0.277056	0.876462	QCSRQQLKRILELLNMQLTLEQPNTTVYFGAVGAKELTSQQDAV	generic|sp_O35347_DGCR6_MOUSE_REVERSED	|generic|sp_O35347-2_DGCR6_MOUSE_REVERSED|
"""index: 2680, intensity: 2874.0, mobility: 0.975"""	-0.647969	0.277341	0.876774	MAMPFMWLPIMA	generic|sp_Q9EQ20_MMSA_MOUSE_REVERSED	|generic|chr12_-1_84439396_84439692_ENSMUST00000222062_REVERSED	|generic|tr_Q8K0L1_Q8K0L1_MOUSE_REVERSED|
"""index: 7914, intensity: 2708.0, mobility: 0.770"""	-0.648414	0.277407	0.877213	TMGLAGFV	generic|tr_B2RVY8_B2RVY8_MOUSE__II_961198_REVERSED	|generic|tr_F7D7G9_F7D7G9_MOUSE__II_961198_REVERSED	|generic|tr_Q6W034_Q6W034_MOUSE__II_961198_REVERSED	|generic|IP_948459_TX=10090_REVERSED	|generic|tr_Q8VEW4_Q8VEW4_MOUSE_REVERSED	|generic|tr_Q7TQV6_Q7TQV6_MOUSE_REVERSED	|generic|tr_L7MTV4_L7MTV4_MOUSE_REVERSED	|generic|tr_A1L1B1_A1L1B1_MOUSE_REVERSED	|generic|tr_Q7TQV9_Q7TQV9_MOUSE_REVERSED	|generic|tr_A2ACY8_A2ACY8_MOUSE_REVERSED|
"""index: 5145, intensity: 2848.0, mobility: 1.079"""	-0.649072	0.2778	0.877859	FGETHSSGEDDLEVA	generic|tr_A2AVQ6_A2AVQ6_MOUSE_REVERSED|
"""index: 7921, intensity: 6117.0, mobility: 0.911"""	-0.649203	0.278193	0.877988	LSDSLHFCFTKGPYILF	generic|IP_1117872_TX=10090_REVERSED|
"""index: 3647, intensity: 4030.0, mobility: 0.998"""	-0.649564	0.278585	0.878341	YPVCRFAVGLGDREPLPPVKEM	generic|IP_1098364_TX=10090_REVERSED|
"""index: 695, intensity: 21394.0, mobility: 0.853"""	-0.649953	0.278824	0.878721	KNDNMLKVKHTE	generic|IP_1019369_TX=10090_REVERSED|
"""index: 6512, intensity: 3272.0, mobility: 0.880"""	-0.649977	0.278824	0.878744	PMVSGGLPTHT	generic|sp_Q80TF6_STAR9_MOUSE__II_1003263_REVERSED|
"""index: 8611, intensity: 3448.0, mobility: 0.871"""	-0.650266	0.279106	0.879026	EEAKLRMY	generic|IP_871161_TX=10090_REVERSED|
"""index: 10308, intensity: 4670.0, mobility: 1.186"""	-0.650621	0.279498	0.879371	VAKWWPPQMKGLYCTEG	generic|IP_1040437_TX=10090_REVERSED|
"""index: 9460, intensity: 3256.0, mobility: 1.010"""	-0.650675	0.27989	0.879423	LWEVGMSVVKADP	generic|sp_Q3U435_MMP25_MOUSE__II_3488709_REVERSED	|generic|tr_A0A3B2WCE2_A0A3B2WCE2_MOUSE_REVERSED	|generic|tr_A0A3B2W7R0_A0A3B2W7R0_MOUSE_REVERSED|
"""index: 7499, intensity: 2960.0, mobility: 1.075"""	-0.650968	0.280282	0.879707	MRLFYKELVPNPKIKRRIPDQVGMWRSLPM	generic|chr8_1_4516883_4517047_ENSMUST00000176130_REVERSED|
"""index: 5316, intensity: 36751.0, mobility: 1.036"""	-0.651392	0.280626	0.880117	PSKKHYSSNRWVDEHPPTPI	generic|tr_B2RZI1_B2RZI1_MOUSE_REVERSED|
"""index: 9391, intensity: 4280.0, mobility: 0.863"""	-0.651476	0.280626	0.880198	DGLIMLLK	generic|IP_840497_TX=10090_REVERSED|
"""index: 2727, intensity: 5169.0, mobility: 0.915"""	-0.651742	0.281018	0.880455	RQFDSRVDESVRHRSAPGGLRQ	generic|sp_Q8CG71_P3H2_MOUSE_REVERSED|
"""index: 5508, intensity: 14106.0, mobility: 1.056"""	-0.651747	0.281409	0.880459	YPVCRFAVGLGDREPLPPVKEM	generic|IP_1098364_TX=10090_REVERSED|
"""index: 12859, intensity: 6223.0, mobility: 1.102"""	-0.651916	0.2818	0.880622	YVSVAGIDKGNEYVW	generic|IP_990052_TX=10090_REVERSED|
"""index: 9392, intensity: 2628.0, mobility: 0.958"""	-0.652016	0.282081	0.880719	NHRPEAVRCNSP	generic|IP_827286_TX=10090_REVERSED|
"""index: 6127, intensity: 13956.0, mobility: 1.115"""	-0.65256	0.282473	0.88124	AQSNIRINMPLQATMALFSQQVARQMLRQQEDAVLAMKKEP	generic|sp_Q62431_ARI3A_MOUSE__II_1147778_REVERSED	|generic|tr_A0A0R4J1A7_A0A0R4J1A7_MOUSE_REVERSED|
"""index: 10042, intensity: 7541.0, mobility: 1.185"""	-0.652627	0.282753	0.881304	QPFTHSTTMLSRALPEY	generic|IP_1046261_TX=10090_REVERSED|
"""index: 5379, intensity: 10710.0, mobility: 1.006"""	-0.652755	0.283144	0.881427	EKRRTMEVRSCFI	generic|tr_Q8BNE2_Q8BNE2_MOUSE__chr2_-1_114647768_114647797_ENSMUST00000102542__II_3498293_REVERSED	|generic|tr_B2RUS7_B2RUS7_MOUSE__chr7_-1_46178438_46178515_ENSMUST00000210511__II_3498293_REVERSED	|generic|II_3458613_TX=10090_REVERSED	|generic|tr_Q9Z2P2_Q9Z2P2_MOUSE__chr7_-1_46178438_46178515_ENSMUST00000210511_REVERSED|
"""index: 8613, intensity: 3786.0, mobility: 0.990"""	-0.652765	0.283535	0.881436	CIFYDIQNPGCYPLRFTLTTQISGHISGAVWAGS	generic|tr_Q8VF71_Q8VF71_MOUSE_REVERSED	|generic|tr_Q2KHP1_Q2KHP1_MOUSE_REVERSED|
"""index: 8410, intensity: 3376.0, mobility: 1.123"""	-0.653056	0.283926	0.881715	HVHSVVHPLRRWERIALSSAMEVLRE	generic|tr_A0A1D5RLL4_A0A1D5RLL4_MOUSE__chr5_1_144858911_144858958_ENSMUST00000198524__II_932221_REVERSED	|generic|tr_E9PWT1_E9PWT1_MOUSE__chr5_1_144858911_144858958_ENSMUST00000198524__II_932221_REVERSED	|generic|sp_Q80YV3_TRRAP_MOUSE__chr5_1_144858911_144858958_ENSMUST00000198524__II_932198_REVERSED	|generic|tr_E9QLK7_E9QLK7_MOUSE__chr5_1_144858911_144858958_ENSMUST00000198524__II_932221_REVERSED	|generic|tr_E9PZA7_E9PZA7_MOUSE__chr5_1_144858911_144858958_ENSMUST00000198524__II_932221_REVERSED	|generic|tr_Q3UH32_Q3UH32_MOUSE__chr5_1_144858911_144858958_ENSMUST00000198524__II_932198_REVERSED	|generic|tr_F7CGG2_F7CGG2_MOUSE__chr5_1_144858911_144858958_ENSMUST00000198524__II_932221_REVERSED|
"""index: 4744, intensity: 3538.0, mobility: 1.009"""	-0.653063	0.284206	0.881721	VLAPPEKSVLSWL	generic|sp_Q32LZ8_PLPL5_MOUSE_REVERSED	|generic|sp_Q32LZ8-2_PLPL5_MOUSE_REVERSED|
"""index: 7903, intensity: 3884.0, mobility: 1.213"""	-0.653429	0.284486	0.88207	HLHRPHFADQRESLNESSGGQHLSLVRILQ	generic|IP_985369_TX=10090_REVERSED|
"""index: 3847, intensity: 3119.0, mobility: 0.952"""	-0.653652	0.284877	0.882283	QRYTEITHQPLYQMLELSEKIKLLMEY	generic|tr_Q5CZX0_Q5CZX0_MOUSE_REVERSED	|generic|sp_O88898_P63_MOUSE__chr11_-1_118497229_118501589_ENSMUST00000117731_REVERSED	|generic|sp_O88898-2_P63_MOUSE__chr11_-1_118497229_118501589_ENSMUST00000117731_REVERSED	|generic|sp_O88898-3_P63_MOUSE__chr11_-1_118497229_118501589_ENSMUST00000117731_REVERSED	|generic|sp_O88898-4_P63_MOUSE__chr11_-1_118497229_118501589_ENSMUST00000117731_REVERSED	|generic|tr_Q3UVI3_Q3UVI3_MOUSE__chr11_-1_118497229_118501589_ENSMUST00000117731_REVERSED	|generic|sp_O88898-5_P63_MOUSE_REVERSED	|generic|sp_O88898-6_P63_MOUSE_REVERSED	|generic|tr_Q569E5_Q569E5_MOUSE_REVERSED|
"""index: 14960, intensity: 5993.0, mobility: 1.060"""	-0.653677	0.285156	0.882307	SSRKTNVRKRR	generic|sp_P61168_DRD2_MOUSE_REVERSED	|generic|sp_P61168-2_DRD2_MOUSE_REVERSED|
"""index: 11370, intensity: 3409.0, mobility: 0.999"""	-0.653893	0.285324	0.882512	TNSFQISDVKDTHFELESIKEP	generic|tr_A0A087WR26_A0A087WR26_MOUSE__II_846320_REVERSED	|generic|tr_Q3UW86_Q3UW86_MOUSE__II_846320_REVERSED	|generic|tr_Q05CQ5_Q05CQ5_MOUSE__chr9_-1_82908687_82908719_ENSMUST00000186089__II_846324_REVERSED	|generic|tr_F8VQ93_F8VQ93_MOUSE__chr9_-1_82908687_82908719_ENSMUST00000186089__II_846324_REVERSED	|generic|sp_Q8VDD9_PHIP_MOUSE__chr9_-1_82908687_82908719_ENSMUST00000186089__II_846324_REVERSED	|generic|tr_Q05BL7_Q05BL7_MOUSE__chr9_-1_82908687_82908719_ENSMUST00000186089__II_846324_REVERSED	|generic|tr_Q8BSJ8_Q8BSJ8_MOUSE__chr9_-1_82908687_82908719_ENSMUST00000186089__II_846324_REVERSED|
"""index: 7469, intensity: 3754.0, mobility: 1.009"""	-0.654435	0.285714	0.883025	QKITLICSGIVVHK	generic|IP_2424853_TX=10090_REVERSED|
"""index: 10933, intensity: 2756.0, mobility: 1.018"""	-0.654545	0.286105	0.88313	LQIRFYNKYIT	generic|tr_F6XIE4_F6XIE4_MOUSE__II_928467_REVERSED	|generic|sp_Q8K3A9_MEPCE_MOUSE__II_928467_REVERSED|
"""index: 7322, intensity: 2925.0, mobility: 0.975"""	-0.654583	0.286383	0.883165	QQMGVCKRYVELVKHNLSELMTDQQD	generic|tr_Q8C803_Q8C803_MOUSE__II_910992_REVERSED	|generic|tr_A0A171EBL0_A0A171EBL0_MOUSE__II_910992_REVERSED	|generic|sp_Q80VN0_CP100_MOUSE__II_910992_REVERSED|
"""index: 14970, intensity: 8386.0, mobility: 1.000"""	-0.65469	0.286661	0.883266	QKWQPGLKELA	generic|IP_843108_TX=10090_REVERSED|
"""index: 13621, intensity: 57478.0, mobility: 1.002"""	-0.654811	0.286828	0.883381	PPLIWFNKRL	generic|IP_3497922_TX=10090_REVERSED|
"""index: 2235, intensity: 10023.0, mobility: 0.817"""	-0.655306	0.287217	0.883847	RDLQMGMIRKDE	generic|tr_Q8BUT0_Q8BUT0_MOUSE__chr18_-1_47283305_47283394_ENSMUST00000141224__II_1055624_REVERSED	|generic|tr_Q8BXZ7_Q8BXZ7_MOUSE__chr18_-1_47283305_47283394_ENSMUST00000141224__II_1055625_REVERSED	|generic|sp_O35464_SEM6A_MOUSE__chr18_-1_47283305_47283394_ENSMUST00000141224__II_1055616_REVERSED	|generic|sp_O35464-2_SEM6A_MOUSE__chr18_-1_47283305_47283394_ENSMUST00000141224__II_1055616_REVERSED	|generic|sp_O35464-3_SEM6A_MOUSE__chr18_-1_47283305_47283394_ENSMUST00000141224__II_1055616_REVERSED	|generic|tr_K3W4S5_K3W4S5_MOUSE__chr18_-1_47283305_47283394_ENSMUST00000141224__II_1055616_REVERSED	|generic|tr_D3YWM8_D3YWM8_MOUSE__chr18_-1_47283305_47283394_ENSMUST00000141224__II_1055616_REVERSED|
"""index: 4765, intensity: 4635.0, mobility: 0.910"""	-0.655342	0.287271	0.883881	LREKEERLMKNTEMVVNMTETKKML	generic|sp_F6ZDS4_TPR_MOUSE__chr1_1_150443389_150443433_ENSMUST00000152967__II_1033421_REVERSED	|generic|tr_Q7M739_Q7M739_MOUSE__chr1_1_150443389_150443433_ENSMUST00000152967__II_1033421_REVERSED|
"""index: 17806, intensity: 5586.0, mobility: 0.927"""	-0.655947	0.287549	0.884449	ILICSHLMR	generic|IP_994599_TX=10090_REVERSED|
"""index: 4020, intensity: 3678.0, mobility: 1.055"""	-0.656109	0.287602	0.884601	WKQLSRLNSPHC	generic|IP_895423_TX=10090_REVERSED	|generic|IP_895407_TX=10090_REVERSED|
"""index: 6725, intensity: 3072.0, mobility: 0.890"""	-0.656604	0.287767	0.885063	QPPGCPSRWT	generic|IP_1064377_TX=10090_REVERSED	|generic|chr17_1_78370001_78370138_ENSMUST00000112498_REVERSED|
"""index: 6526, intensity: 4531.0, mobility: 1.009"""	-0.656967	0.288155	0.885401	GWGEGWWALDSLFRSRPFSYY	generic|IP_1076531_TX=10090_REVERSED|
"""index: 9202, intensity: 3263.0, mobility: 1.135"""	-0.657034	0.288544	0.885462	KEQNYKEATIMMEEHCKDLQSQLETQREL	generic|sp_Q923A2_SPDLY_MOUSE__II_1141301_REVERSED	|generic|tr_Q9CT58_Q9CT58_MOUSE__II_1141301_REVERSED	|generic|tr_Q9CSG1_Q9CSG1_MOUSE_REVERSED|
"""index: 17702, intensity: 2816.0, mobility: 0.905"""	-0.65711	0.28882	0.885534	EIRVYMGPR	generic|tr_Q3V0N4_Q3V0N4_MOUSE__chr19_-1_21414882_21414911_ENSMUST00000087600__II_912821_REVERSED	|generic|tr_Q6ZQH0_Q6ZQH0_MOUSE__chr19_-1_21414882_21414911_ENSMUST00000087600__II_912821_REVERSED	|generic|tr_Q6PGF5_Q6PGF5_MOUSE__chr19_-1_21414882_21414911_ENSMUST00000087600__II_912821_REVERSED	|generic|tr_Q8K0N8_Q8K0N8_MOUSE__chr19_-1_21414882_21414911_ENSMUST00000087600_REVERSED|
"""index: 7400, intensity: 4855.0, mobility: 0.993"""	-0.657586	0.289208	0.885975	MEKVEKQTDTLNCSRKSPDSTKK	generic|tr_B9EKS2_B9EKS2_MOUSE__chr18_1_34828971_34829033_ENSMUST00000225195__II_3463446_REVERSED	|generic|sp_Q6ZPY7_KDM3B_MOUSE__chr18_1_34828971_34829033_ENSMUST00000225195__II_3463446_REVERSED	|generic|tr_A0A286YDJ6_A0A286YDJ6_MOUSE__chr18_1_34828971_34829033_ENSMUST00000225195_REVERSED|
"""index: 11036, intensity: 3165.0, mobility: 0.882"""	-0.657648	0.289372	0.886032	LGPIGTLIFY	generic|tr_Q8VGZ3_Q8VGZ3_MOUSE_REVERSED|
"""index: 2819, intensity: 3206.0, mobility: 0.954"""	-0.658321	0.289423	0.886653	ILMDKPSAAGQIYWPRRRVDYLDIKNPTRS	generic|II_946317_TX=10090_REVERSED	|generic|tr_E9Q1X8_E9Q1X8_MOUSE__chr16_1_4614147_4614176_ENSMUST00000122896_REVERSED	|generic|tr_A0A411ACY8_A0A411ACY8_MOUSE__chr16_1_4614147_4614176_ENSMUST00000122896_REVERSED	|generic|sp_O08532_CA2D1_MOUSE__chr16_1_4614147_4614176_ENSMUST00000122896_REVERSED	|generic|sp_O08532-2_CA2D1_MOUSE__chr16_1_4614147_4614176_ENSMUST00000122896_REVERSED	|generic|sp_O08532-3_CA2D1_MOUSE__chr16_1_4614147_4614176_ENSMUST00000122896_REVERSED	|generic|sp_O08532-4_CA2D1_MOUSE__chr16_1_4614147_4614176_ENSMUST00000122896_REVERSED|
"""index: 13655, intensity: 24615.0, mobility: 0.925"""	-0.658957	0.28981	0.887238	LYRFIQRR	generic|II_1143570_TX=10090_REVERSED|
"""index: 7648, intensity: 2706.0, mobility: 0.811"""	-0.658991	0.290085	0.887269	SPFRLITKIIYVYSLVVCVFT	generic|tr_Q8VFZ8_Q8VFZ8_MOUSE__II_1145889_REVERSED|
"""index: 5244, intensity: 2541.0, mobility: 0.859"""	-0.659401	0.290248	0.887645	SRAKLIKSMNEGRIMM	generic|tr_A0A498WGK2_A0A498WGK2_MOUSE__chr18_-1_64500518_64500613_ENSMUST00000236873_REVERSED	|generic|tr_A0A494BAX5_A0A494BAX5_MOUSE__chr18_-1_64500518_64500613_ENSMUST00000236873_REVERSED	|generic|tr_A0A494BB89_A0A494BB89_MOUSE_REVERSED	|generic|sp_Q8BP47_SYNC_MOUSE__chr18_-1_64500518_64500613_ENSMUST00000236873_REVERSED	|generic|chr18_-1_64505088_64505360_ENSMUST00000236873_REVERSED|
"""index: 9161, intensity: 3096.0, mobility: 0.890"""	-0.660013	0.290522	0.888203	QCLRHVLSGNYLWT	generic|sp_Q8BIR2_ASTE1_MOUSE__II_848155_REVERSED	|generic|sp_Q8BIR2-2_ASTE1_MOUSE__II_3456756_REVERSED	|generic|tr_Q9D1S8_Q9D1S8_MOUSE__II_3456756_REVERSED	|generic|tr_E9Q1A4_E9Q1A4_MOUSE__II_3456756_REVERSED	|generic|II_848160_TX=10090_REVERSED|
"""index: 7189, intensity: 3756.0, mobility: 0.839"""	-0.660532	0.290909	0.888675	LWCDAAQWVSVKQKQKQLAAELSD	generic|tr_E9Q776_E9Q776_MOUSE_REVERSED|
"""index: 4548, intensity: 142522.0, mobility: 0.880"""	-0.660734	0.291232	0.888858	AGAGAGAGAGAGAGAGAGAGAGALLLVVCSQGHTESV	generic|IP_907800_TX=10090_REVERSED|
"""index: 3013, intensity: 4279.0, mobility: 0.911"""	-0.660858	0.291232	0.888971	WLLNFTSSVAQTTKGELMKMLRLFLWTS	generic|tr_B1ASY6_B1ASY6_MOUSE_REVERSED	|generic|tr_B2FDE5_B2FDE5_MOUSE_REVERSED|
"""index: 14558, intensity: 17249.0, mobility: 0.904"""	-0.661173	0.291618	0.889255	VMKQKQSRL	generic|sp_Q3U3C9_GSE1_MOUSE__II_3506351_REVERSED	|generic|sp_Q3U3C9-2_GSE1_MOUSE__II_3506351_REVERSED	|generic|sp_Q3U3C9-3_GSE1_MOUSE__II_3506351_REVERSED	|generic|sp_Q3U3C9-4_GSE1_MOUSE__II_3506351_REVERSED|
"""index: 2337, intensity: 3820.0, mobility: 1.013"""	-0.661305	0.292005	0.889374	TPLKLAEKLFQDLKGFMMLGNSDSMQSFIYRL	generic|tr_Q8BNG4_Q8BNG4_MOUSE__II_1118736_REVERSED	|generic|tr_Q8K0N0_Q8K0N0_MOUSE__chr12_1_3718425_3718493_ENSMUST00000173483__II_1118750_REVERSED	|generic|tr_G3UZ87_G3UZ87_MOUSE__chr12_1_3718425_3718493_ENSMUST00000173483__II_1118737_REVERSED	|generic|tr_G3UY34_G3UY34_MOUSE__chr12_1_3718425_3718493_ENSMUST00000173483__II_1118737_REVERSED	|generic|tr_G3UYM7_G3UYM7_MOUSE__chr12_1_3718425_3718493_ENSMUST00000173483__II_1118737_REVERSED	|generic|tr_Q8C8Z9_Q8C8Z9_MOUSE__chr12_1_3718425_3718493_ENSMUST00000173483__II_1118750_REVERSED	|generic|sp_O70585_DTNB_MOUSE__chr12_1_3718425_3718493_ENSMUST00000173483__II_1118750_REVERSED	|generic|sp_O70585-2_DTNB_MOUSE__chr12_1_3718425_3718493_ENSMUST00000173483__II_1118737_REVERSED	|generic|tr_G3UXK0_G3UXK0_MOUSE__chr12_1_3718425_3718493_ENSMUST00000173483__II_1118737_REVERSED	|generic|tr_G3UXI3_G3UXI3_MOUSE_REVERSED	|generic|tr_G3UZJ3_G3UZJ3_MOUSE__chr12_1_3718425_3718493_ENSMUST00000173483_REVERSED|
"""index: 7423, intensity: 18892.0, mobility: 1.188"""	-0.661344	0.292052	0.88941	LKAMCNKIEMNRLTYILPNLMPTFVTYFV	generic|tr_Q7TQZ5_Q7TQZ5_MOUSE_REVERSED	|generic|tr_Q8VG60_Q8VG60_MOUSE_REVERSED	|generic|tr_Q8VGM3_Q8VGM3_MOUSE_REVERSED|
"""index: 2774, intensity: 2818.0, mobility: 1.091"""	-0.661826	0.292148	0.889844	ETKSTMKGRGMNPP	generic|IP_876545_TX=10090_REVERSED|
"""index: 9745, intensity: 6729.0, mobility: 1.126"""	-0.662153	0.292148	0.890137	ELHTPKSALPTLAVTHG	generic|sp_Q8C2E4_PTCD1_MOUSE_REVERSED	|generic|tr_Q3UCI6_Q3UCI6_MOUSE_REVERSED|
"""index: 18415, intensity: 3308.0, mobility: 1.147"""	-0.66301	0.29242	0.890904	RIQQKVLDKLRK	generic|tr_A0A1G5SJI4_A0A1G5SJI4_MOUSE_REVERSED	|generic|tr_Q7TMF0_Q7TMF0_MOUSE_REVERSED	|generic|tr_A0A1G5SL26_A0A1G5SL26_MOUSE_REVERSED|
"""index: 7643, intensity: 15260.0, mobility: 1.150"""	-0.663197	0.292805	0.891071	KEDALSKRERQESPLKSHPSKRGSSVSAPSPS	generic|tr_Q3TQI2_Q3TQI2_MOUSE__chrX_1_20851679_20851816_ENSMUST00000136451__II_836925_REVERSED	|generic|tr_E9Q0P8_E9Q0P8_MOUSE__chrX_1_20851679_20851816_ENSMUST00000136451__II_836925_REVERSED	|generic|sp_P04627_ARAF_MOUSE__chrX_1_20851679_20851816_ENSMUST00000136451__II_836944_REVERSED	|generic|tr_Q3UXR0_Q3UXR0_MOUSE__chrX_1_20851679_20851816_ENSMUST00000136451_REVERSED|
"""index: 2114, intensity: 2787.0, mobility: 0.825"""	-0.663237	0.29319	0.891106	IGMPVHHVT	generic|IP_857229_TX=10090_REVERSED|
"""index: 3939, intensity: 6543.0, mobility: 0.950"""	-0.6633	0.293349	0.891163	EVQEWRLRKVSMHSTESRRHGVGRSLM	generic|sp_Q0QWG9_GRD2I_MOUSE_REVERSED	|generic|sp_Q0QWG9-2_GRD2I_MOUSE_REVERSED	|generic|sp_Q0QWG9-3_GRD2I_MOUSE_REVERSED|
"""index: 3954, intensity: 2518.0, mobility: 0.822"""	-0.663361	0.293395	0.891217	HRFPLIHFEGNKINIYVCYTYM	generic|IP_1034169_TX=10090_REVERSED|
"""index: 13837, intensity: 18149.0, mobility: 1.006"""	-0.663714	0.293779	0.89153	SELLAIWLRR	generic|IP_3456228_TX=10090_REVERSED|
"""index: 5899, intensity: 4160.0, mobility: 1.092"""	-0.663794	0.294163	0.891601	CSVIPDPDRQMYRFVALEEEIEEEEAKHLNWIIQGAFWVAVQ	generic|tr_A0A1D5RM54_A0A1D5RM54_MOUSE__II_3470173_REVERSED|
"""index: 15952, intensity: 8800.0, mobility: 1.041"""	-0.663799	0.294547	0.891606	RPTHLLHPRR	generic|sp_Q99LY2_GDPD3_MOUSE__II_883379_REVERSED|
"""index: 7168, intensity: 2953.0, mobility: 0.985"""	-0.663813	0.294931	0.891619	MVAETEIGGVGWGL	generic|sp_Q811J3_IREB2_MOUSE_REVERSED|
"""index: 12091, intensity: 2642.0, mobility: 1.148"""	-0.663821	0.295088	0.891625	EIKQYQYTSIRLFAE	generic|IP_974456_TX=10090_REVERSED|
"""index: 11763, intensity: 9566.0, mobility: 0.926"""	-0.664062	0.295472	0.891839	LWIYIYIH	generic|IP_872897_TX=10090_REVERSED|
"""index: 9124, intensity: 2569.0, mobility: 0.932"""	-0.664173	0.295856	0.891937	EIKQELHARR	generic|sp_Q8BYC6_TAOK3_MOUSE__II_937870_REVERSED	|generic|tr_B2RY27_B2RY27_MOUSE__II_937870_REVERSED	|generic|tr_Q3V3K3_Q3V3K3_MOUSE_REVERSED|
"""index: 4142, intensity: 4020.0, mobility: 0.878"""	-0.664254	0.296126	0.892008	HQTSSSTLLNDKPTKFPK	generic|tr_D3Z7I2_D3Z7I2_MOUSE__chr12_1_33363015_33363098_ENSMUST00000126275__II_1117294_REVERSED	|generic|tr_B2RW07_B2RW07_MOUSE__chr12_1_33363015_33363098_ENSMUST00000126275__II_1117294_REVERSED	|generic|tr_Q3U1F1_Q3U1F1_MOUSE__chr12_1_33363015_33363098_ENSMUST00000126275__II_1117294_REVERSED	|generic|tr_A0A1W2P743_A0A1W2P743_MOUSE__II_1117294_REVERSED	|generic|tr_F6X2K7_F6X2K7_MOUSE__chr12_1_33363015_33363098_ENSMUST00000126275__II_1117294_REVERSED	|generic|tr_F7C0E4_F7C0E4_MOUSE__chr12_1_33363015_33363098_ENSMUST00000126275__II_1117294_REVERSED|
"""index: 9090, intensity: 2640.0, mobility: 0.926"""	-0.664457	0.296396	0.892188	TSYTLGATVVHI	generic|tr_F8VPM9_F8VPM9_MOUSE__II_3473928_REVERSED	|generic|sp_Q03172_ZEP1_MOUSE__II_3473928_REVERSED	|generic|tr_Q3UWE4_Q3UWE4_MOUSE__II_3473928_REVERSED	|generic|tr_Q3UYW4_Q3UYW4_MOUSE_REVERSED|
"""index: 12525, intensity: 31536.0, mobility: 0.859"""	-0.664672	0.296779	0.892377	VMKLHYVL	generic|IP_1032880_TX=10090_REVERSED|
"""index: 7884, intensity: 3217.0, mobility: 1.074"""	-0.664818	0.297049	0.892507	RELKKSCLDVQHEL	generic|tr_E9Q0T8_E9Q0T8_MOUSE__IP_1039938_REVERSED|
"""index: 5785, intensity: 3140.0, mobility: 0.819"""	-0.66542	0.297432	0.893035	RHPQLAPQPTAPGLRSLEP	generic|chr2_-1_153225124_153225252_ENSMUST00000099194__IP_997408_TX=10090_REVERSED|
"""index: 17280, intensity: 11347.0, mobility: 1.101"""	-0.665453	0.297815	0.893064	GAGAIIHEGSEEIICQVMPDSKALRKLGEVLKSLDAP	generic|IP_947820_TX=10090_REVERSED|
"""index: 14510, intensity: 6037.0, mobility: 0.984"""	-0.665831	0.29797	0.893395	SRQNLFTSLL	generic|chr7_1_3338463_3338507_ENSMUST00000092891_REVERSED|
"""index: 6020, intensity: 50622.0, mobility: 1.069"""	-0.666005	0.298011	0.893547	PQERLGRGGGASTTRGTGLGRPDAE	generic|chr5_1_130187461_130190975_ENSMUST00000119797__IP_930142_TX=10090_REVERSED|
"""index: 9786, intensity: 9486.0, mobility: 0.931"""	-0.6666	0.298279	0.894066	ISGKMEKMKVEMLALIDR	generic|sp_Q9JJD0_THA11_MOUSE_REVERSED|
"""index: 10495, intensity: 3115.0, mobility: 0.904"""	-0.666702	0.298547	0.894155	ACICHHILQNSLNLTM	generic|chr18_-1_34913550_34913621_ENSMUST00000025218_REVERSED	|generic|chr18_-1_34910206_34913621_ENSMUST00000025218_REVERSED|
"""index: 14715, intensity: 19153.0, mobility: 0.930"""	-0.667022	0.298815	0.894432	HPHPPVRSRL	generic|sp_Q66JZ4_TCAIM_MOUSE__chr9_1_122818797_122819030_ENSMUST00000136274_REVERSED	|generic|tr_G3X983_G3X983_MOUSE__chr9_1_122818797_122819030_ENSMUST00000136274_REVERSED|
"""index: 11368, intensity: 3293.0, mobility: 1.228"""	-0.66706	0.299083	0.894465	RKVSHHQLCEPVKQSI	generic|IP_1095884_TX=10090_REVERSED|
"""index: 6608, intensity: 4676.0, mobility: 1.039"""	-0.667154	0.299465	0.894546	AHFSHLVKKMRNMIDEQKEK	generic|sp_Q8CEC0_NUP88_MOUSE__chr11_-1_70943259_70943300_ENSMUST00000178253__II_1133136_REVERSED	|generic|sp_Q8CEC0-2_NUP88_MOUSE__chr11_-1_70943259_70943300_ENSMUST00000178253__II_1133136_REVERSED	|generic|sp_Q8CEC0-3_NUP88_MOUSE__chr11_-1_70943259_70943300_ENSMUST00000178253__II_1133136_REVERSED	|generic|tr_Q3TM09_Q3TM09_MOUSE__chr11_-1_70943259_70943300_ENSMUST00000178253__II_1133136_REVERSED	|generic|II_1133143_TX=10090_REVERSED	|generic|II_1133130_TX=10090_REVERSED|
"""index: 8885, intensity: 3613.0, mobility: 0.878"""	-0.667187	0.299847	0.894575	PFTSFLFCMSLADDLDRLADIFTP	generic|tr_Q5SQ20_Q5SQ20_MOUSE__II_1140162_REVERSED	|generic|sp_Q9EQ61_PESC_MOUSE__II_1140162_REVERSED|
"""index: 3708, intensity: 3256.0, mobility: 1.199"""	-0.667403	0.300229	0.894762	ARGGGGSLVCH	generic|sp_E9PZZ1_PRD13_MOUSE__II_966313_REVERSED	|generic|sp_E9PZZ1-2_PRD13_MOUSE__II_966313_REVERSED|
"""index: 11163, intensity: 3976.0, mobility: 0.938"""	-0.667426	0.300382	0.894781	ETLTDMTTVKMIVTTMRTAMRT	generic|IP_1075216_TX=10090_REVERSED|
"""index: 9136, intensity: 2920.0, mobility: 1.041"""	-0.667628	0.300419	0.894956	THICLDKMSSSDF	generic|IP_1078860_TX=10090_REVERSED|
"""index: 12467, intensity: 77597.0, mobility: 0.970"""	-0.668648	0.300801	0.895833	SFIRKCQILS	generic|IP_1099181_TX=10090_REVERSED|
"""index: 10237, intensity: 2659.0, mobility: 1.006"""	-0.668692	0.300838	0.895871	FLGYFALKKLM	generic|IP_1070949_TX=10090_REVERSED|
"""index: 8435, intensity: 2545.0, mobility: 1.141"""	-0.669016	0.301219	0.896148	LPCLLCSSNVPESIQVRMAVSLYSVRSEH	generic|IP_994997_TX=10090_REVERSED|
"""index: 780, intensity: 3027.0, mobility: 0.843"""	-0.669077	0.301599	0.8962	TDESLTGKAQ	generic|II_1138096_TX=10090_REVERSED	|generic|tr_Q3UG39_Q3UG39_MOUSE_REVERSED	|generic|sp_Q9QY01_ULK2_MOUSE_REVERSED	|generic|tr_Q3UIJ5_Q3UIJ5_MOUSE_REVERSED|
"""index: 16391, intensity: 2711.0, mobility: 1.005"""	-0.669092	0.301636	0.896213	QPYLRQGRLH	generic|IP_831630_TX=10090_REVERSED|
"""index: 6047, intensity: 15900.0, mobility: 0.850"""	-0.669355	0.302016	0.896438	VWNMLRLMSCTSIKVAT	generic|II_853246_TX=10090_REVERSED|
"""index: 15012, intensity: 2864.0, mobility: 0.830"""	-0.66946	0.302281	0.896527	WVNLEEYE	generic|tr_Q3UDI8_Q3UDI8_MOUSE__II_928321_REVERSED	|generic|tr_Q3U4T8_Q3U4T8_MOUSE__II_928321_REVERSED	|generic|tr_Q3V122_Q3V122_MOUSE__II_928321_REVERSED	|generic|tr_D3Z6N3_D3Z6N3_MOUSE_REVERSED|
"""index: 2711, intensity: 3202.0, mobility: 0.855"""	-0.669655	0.302662	0.896693	QQVMQLLAKTKRAPDEP	generic|tr_Q8BUT2_Q8BUT2_MOUSE__chr1_-1_162477659_162477799_ENSMUST00000161155_REVERSED|
"""index: 5715, intensity: 3089.0, mobility: 1.150"""	-0.670081	0.302927	0.897055	TVPDELLTDMESFKLYVNGRCVRWLLREFSAMRERNIVGATF	generic|sp_Q920R6_VPP4_MOUSE__II_917780_REVERSED	|generic|tr_Q6ZQM9_Q6ZQM9_MOUSE_REVERSED	|generic|tr_Q3TN88_Q3TN88_MOUSE_REVERSED|
"""index: 11291, intensity: 4578.0, mobility: 0.855"""	-0.670296	0.303191	0.897237	LAPKIVHIQNGELIEM	generic|tr_E9Q368_E9Q368_MOUSE_REVERSED|
"""index: 17261, intensity: 16831.0, mobility: 1.050"""	-0.670476	0.303362	0.897389	ECLRRMDEVKKKWITIAEHLINI	generic|sp_E9PVB3_CC175_MOUSE_REVERSED|
"""index: 8979, intensity: 3403.0, mobility: 0.951"""	-0.670533	0.303362	0.897438	FYFYLINSSSPLFSLFSSSIY	generic|IP_1102568_TX=10090_REVERSED|
"""index: 6116, intensity: 4083.0, mobility: 1.022"""	-0.67058	0.303362	0.897477	VIAELEEESHLTP	generic|tr_Q3U3Y6_Q3U3Y6_MOUSE_REVERSED	|generic|sp_P59729_RIN3_MOUSE_REVERSED	|generic|tr_Q80WA0_Q80WA0_MOUSE_REVERSED	|generic|tr_Q3U332_Q3U332_MOUSE_REVERSED|
"""index: 3623, intensity: 29108.0, mobility: 1.056"""	-0.671026	0.303362	0.897853	NKYVNEPVNKGQHESPPLPQLT	generic|tr_Q3U5N6_Q3U5N6_MOUSE_REVERSED	|generic|tr_Q9D3F6_Q9D3F6_MOUSE_REVERSED|
"""index: 4739, intensity: 4471.0, mobility: 1.002"""	-0.672156	0.303362	0.898802	LHYMRAEQLLPFVEPCQRILPDA	generic|sp_Q6V595_KLHL6_MOUSE_REVERSED|
"""index: 11275, intensity: 5192.0, mobility: 0.905"""	-0.67278	0.303625	0.899322	LEKNCTKQP	generic|IP_980668_TX=10090_REVERSED|
"""index: 15768, intensity: 3715.0, mobility: 0.978"""	-0.672932	0.303659	0.899448	EIRLKEGLQSR	generic|sp_K1H8_HUMAN__REVERSED|
"""index: 4534, intensity: 186789.0, mobility: 0.953"""	-0.673449	0.303922	0.899877	EEPVEATELFLSHIKLTSLHFHTGEV	generic|IP_969685_TX=10090_REVERSED|
"""index: 6138, intensity: 26941.0, mobility: 0.858"""	-0.673467	0.303955	0.899891	LSCVLQPGGKQFDRRA	generic|tr_G3V001_G3V001_MOUSE_REVERSED	|generic|tr_A0A3B0IYV7_A0A3B0IYV7_MOUSE_REVERSED	|generic|tr_G3UXA9_G3UXA9_MOUSE_REVERSED	|generic|sp_Q9D8U4_C1QT2_MOUSE_REVERSED|
"""index: 2546, intensity: 3480.0, mobility: 0.832"""	-0.673963	0.304217	0.900301	EERDNDLAYLMFLPPYLRPLLV	generic|sp_Q920R0_ALS2_MOUSE__chr1_-1_59194029_59194073_ENSMUST00000159166_REVERSED	|generic|tr_Q3TAJ7_Q3TAJ7_MOUSE_REVERSED|
"""index: 8583, intensity: 4160.0, mobility: 0.885"""	-0.674284	0.304593	0.900566	RHKPAILWS	generic|IP_855180_TX=10090_REVERSED|
"""index: 9070, intensity: 4602.0, mobility: 0.945"""	-0.674375	0.304855	0.900641	GPMCAAPPLAPR	generic|IP_1136580_TX=10090_REVERSED|
"""index: 7167, intensity: 3752.0, mobility: 1.044"""	-0.67447	0.305002	0.900719	SEHMFSQRLSSFLIAARLECSSQLPRLASL	generic|IP_849526_TX=10090_REVERSED|
"""index: 15810, intensity: 4121.0, mobility: 0.954"""	-0.674809	0.305263	0.900997	LHRREPIFK	generic|IP_1067052_TX=10090_REVERSED|
"""index: 4822, intensity: 4337.0, mobility: 1.020"""	-0.675006	0.305409	0.901158	RDRLSSLELQMELSQKQQMSCDLL	generic|sp_Q70FJ1_AKAP9_MOUSE_REVERSED	|generic|sp_Q70FJ1-2_AKAP9_MOUSE_REVERSED	|generic|sp_Q70FJ1-3_AKAP9_MOUSE_REVERSED	|generic|tr_E9QQ10_E9QQ10_MOUSE_REVERSED|
"""index: 11022, intensity: 5095.0, mobility: 0.906"""	-0.675723	0.30567	0.901743	SVKTKCNEMTEISHWLDSKPLM	generic|II_988171_TX=10090_REVERSED|
"""index: 579, intensity: 2735.0, mobility: 0.858"""	-0.67599	0.305816	0.901961	PHPVPVNMW	generic|IP_1067370_TX=10090_REVERSED|
"""index: 8086, intensity: 6460.0, mobility: 1.120"""	-0.676065	0.306191	0.902021	QAPYISAIIDYLFQYQEYSCVVGPRAK	generic|tr_S4R1M0_S4R1M0_MOUSE__II_1034044_REVERSED	|generic|sp_P06800_PTPRC_MOUSE__II_1034044_REVERSED	|generic|sp_P06800-5_PTPRC_MOUSE__II_1034044_REVERSED	|generic|sp_P06800-6_PTPRC_MOUSE__II_1034044_REVERSED	|generic|tr_Q3U382_Q3U382_MOUSE_REVERSED|
"""index: 10894, intensity: 33939.0, mobility: 0.853"""	-0.676093	0.306367	0.902044	EELAQLVEKVEDKAADNESQLHS	generic|sp_P33175_KIF5A_MOUSE__chr10_-1_127242653_127242778_ENSMUST00000218298_REVERSED|
"""index: 9069, intensity: 4061.0, mobility: 1.034"""	-0.676165	0.306367	0.902103	QWSASLYLLFFNLAQPFPETMLV	generic|IP_903618_TX=10090_REVERSED|
"""index: 1721, intensity: 2719.0, mobility: 1.164"""	-0.676898	0.306627	0.902695	WMQMELYDKINGLLYS	generic|IP_882018_TX=10090_REVERSED|
"""index: 6922, intensity: 4424.0, mobility: 1.052"""	-0.677139	0.307001	0.902889	HQQRPDRVDRLGAEKWVPVSRNEKVST	generic|IP_860343_TX=10090_REVERSED|
"""index: 4614, intensity: 4134.0, mobility: 0.855"""	-0.677182	0.307376	0.902924	MQMPTKIPMKQHLAAPL	generic|IP_1114429_TX=10090_REVERSED|
"""index: 17929, intensity: 6065.0, mobility: 0.972"""	-0.677192	0.307635	0.902932	NSIERKQWR	generic|tr_E9PV60_E9PV60_MOUSE_REVERSED	|generic|sp_E9Q2M9_WDFY4_MOUSE_REVERSED	|generic|tr_Q3U2N8_Q3U2N8_MOUSE_REVERSED|
"""index: 6255, intensity: 2646.0, mobility: 0.862"""	-0.677336	0.307894	0.903048	QQATLLLKRDKSSGNSY	generic|tr_D6RH37_D6RH37_MOUSE__chr8_-1_83677702_83677809_ENSMUST00000132945__II_862589_REVERSED	|generic|sp_P70268_PKN1_MOUSE__chr8_-1_83677702_83677809_ENSMUST00000132945__II_862589_REVERSED	|generic|sp_P70268-2_PKN1_MOUSE__chr8_-1_83677702_83677809_ENSMUST00000132945__II_862589_REVERSED|
"""index: 11958, intensity: 17052.0, mobility: 0.845"""	-0.67749	0.308153	0.903172	RYIGNQPK	generic|IP_1043972_TX=10090_REVERSED|
"""index: 11011, intensity: 5268.0, mobility: 0.894"""	-0.677878	0.308296	0.903483	KKGPYIRQ	generic|IP_972789_TX=10090_REVERSED	|generic|tr_A2A9J5_A2A9J5_MOUSE_REVERSED	|generic|tr_O88859_O88859_MOUSE_REVERSED	|generic|tr_Q8K293_Q8K293_MOUSE_REVERSED	|generic|tr_A2A7V0_A2A7V0_MOUSE_REVERSED	|generic|tr_A2AWF2_A2AWF2_MOUSE_REVERSED	|generic|tr_Q4VA13_Q4VA13_MOUSE_REVERSED	|generic|tr_Q6NWW4_Q6NWW4_MOUSE_REVERSED	|generic|tr_Q32P07_Q32P07_MOUSE_REVERSED	|generic|tr_Q9CZZ3_Q9CZZ3_MOUSE_REVERSED	|generic|tr_A6H6F1_A6H6F1_MOUSE_REVERSED	|generic|tr_A2A7I1_A2A7I1_MOUSE_REVERSED|
"""index: 1088, intensity: 6060.0, mobility: 0.877"""	-0.678046	0.308439	0.903617	PSPQTVPPAGNRSGSPPCMASLSLMV	generic|II_883540_TX=10090_REVERSED|
"""index: 3725, intensity: 2525.0, mobility: 1.018"""	-0.67829	0.308813	0.903813	QNDKIAQMDLDLL	generic|sp_Q8K448_ABCA5_MOUSE_REVERSED	|generic|tr_A2AEP5_A2AEP5_MOUSE_REVERSED|
"""index: 7813, intensity: 3676.0, mobility: 1.092"""	-0.678556	0.308955	0.904025	AGLISPCPLSLLSYHFFMPQGGRSTEPAK	generic|IP_879012_TX=10090_REVERSED|
"""index: 5779, intensity: 32512.0, mobility: 1.148"""	-0.678854	0.309213	0.904262	WARMRDERFPLNPLLRVPLRMDERSCINPSRKPAMNEYS	generic|IP_859212_TX=10090_REVERSED|
"""index: 14916, intensity: 3525.0, mobility: 0.898"""	-0.678993	0.309586	0.904373	LERRHRHS	generic|tr_Q8C7H2_Q8C7H2_MOUSE_REVERSED|
"""index: 5361, intensity: 6084.0, mobility: 1.104"""	-0.678998	0.309959	0.904377	KSFCTMLSKDQNRPTKECASLIRWKQVMALHSNSPSIVEEASLLM	generic|IP_826959_TX=10090_REVERSED|
"""index: 10433, intensity: 3817.0, mobility: 1.032"""	-0.679147	0.310216	0.904495	ATSAGTSSSTLLGESPRVATAAHML	generic|chrX_1_73353917_73354216_ENSMUST00000114499__IP_834560_TX=10090_REVERSED|
"""index: 7874, intensity: 5572.0, mobility: 1.077"""	-0.679299	0.310242	0.904616	HMSALSIVSMQRYSRLMSRPRGVRRD	generic|sp_Q8C3J5_DOCK2_MOUSE__II_1141334_REVERSED	|generic|tr_Q6A0A3_Q6A0A3_MOUSE__II_1141334_REVERSED|
"""index: 10602, intensity: 5494.0, mobility: 0.784"""	-0.679678	0.310383	0.904915	MSMRGMQR	generic|chr14_-1_108912302_108912454_ENSMUST00000100322__IP_1089032_TX=10090_REVERSED|
"""index: 18887, intensity: 2861.0, mobility: 1.086"""	-0.680392	0.310755	0.905478	LPPWMAGAAVLLADKKAGPLAEHDETAVIK	generic|tr_A0A0R4J0R4_A0A0R4J0R4_MOUSE_REVERSED	|generic|sp_Q3UGX3_NAT8L_MOUSE_REVERSED|
"""index: 5313, intensity: 6838.0, mobility: 0.899"""	-0.680573	0.311012	0.905621	LAGQADKCGCEVRPVCKDRDLV	generic|sp_O88799_ZAN_MOUSE_REVERSED	|generic|tr_Q99ND0_Q99ND0_MOUSE_REVERSED	|generic|tr_E9PWQ7_E9PWQ7_MOUSE_REVERSED|
"""index: 8724, intensity: 4147.0, mobility: 0.866"""	-0.680655	0.311384	0.905685	HGSSFSAAGMWPVFLTKK	generic|chr1_-1_25128846_25131426_ENSMUST00000126626_REVERSED|
"""index: 13697, intensity: 4007.0, mobility: 0.904"""	-0.680684	0.311457	0.905707	YGSSFDTHRRP	generic|tr_A0A1D5RML8_A0A1D5RML8_MOUSE_REVERSED	|generic|tr_Q3UUX3_Q3UUX3_MOUSE_REVERSED|
"""index: 7709, intensity: 7101.0, mobility: 1.134"""	-0.681198	0.311457	0.90611	HLHRPHFADQRESLNESSGGQHLSLVRILQ	generic|IP_985369_TX=10090_REVERSED|
"""index: 5432, intensity: 4682.0, mobility: 1.038"""	-0.681526	0.311457	0.906366	ENKLMDAHFKKMHKSLNSPQ	generic|sp_Q99KE8-3_ZFP64_MOUSE_REVERSED	|generic|tr_A2AQR4_A2AQR4_MOUSE_REVERSED|
"""index: 9347, intensity: 2622.0, mobility: 1.081"""	-0.681948	0.311645	0.906695	FHCFFIRHFLSSF	generic|chr3_1_34049195_34049419_ENSMUST00000200086_REVERSED|
"""index: 7421, intensity: 2623.0, mobility: 0.885"""	-0.681961	0.311645	0.906704	WECYVTITASASSQVTGCN	generic|II_3455423_TX=10090_REVERSED	|generic|tr_Q3U5Y1_Q3U5Y1_MOUSE_REVERSED|
"""index: 7559, intensity: 7258.0, mobility: 0.822"""	-0.682134	0.311645	0.906839	ATAELTEAELHLRTPLESLA	generic|IP_913819_TX=10090_REVERSED|
"""index: 15777, intensity: 3284.0, mobility: 0.948"""	-0.68324	0.312015	0.907693	QRLYKWFR	generic|tr_Q8BMH9_Q8BMH9_MOUSE_REVERSED	|generic|tr_Q8BVW4_Q8BVW4_MOUSE_REVERSED	|generic|sp_P51675_CCR1_MOUSE_REVERSED	|generic|tr_Q4FK73_Q4FK73_MOUSE_REVERSED|
"""index: 1581, intensity: 3197.0, mobility: 0.903"""	-0.683263	0.312269	0.907711	TTVRPYWMK	generic|IP_1149433_TX=10090_REVERSED|
"""index: 5634, intensity: 3667.0, mobility: 0.821"""	-0.683285	0.312523	0.907728	DIDPKNFYTVWRAD	generic|sp_P12787_COX5A_MOUSE__chr9_1_57531738_57531782_ENSMUST00000213678__II_1928612_REVERSED|
"""index: 10764, intensity: 3277.0, mobility: 0.919"""	-0.683303	0.312893	0.907742	PPSKSQFLAK	generic|tr_A0A1B0GSD2_A0A1B0GSD2_MOUSE__II_3492299_REVERSED	|generic|tr_Q3V0K1_Q3V0K1_MOUSE__II_3492299_REVERSED	|generic|II_2557638_TX=10090_REVERSED|
"""index: 13915, intensity: 4783.0, mobility: 1.029"""	-0.683481	0.313262	0.907879	ESEKVRLLVEL	generic|tr_F6RND9_F6RND9_MOUSE__II_1135702_REVERSED	|generic|tr_F6XZM9_F6XZM9_MOUSE__II_1135695_REVERSED	|generic|sp_P97434-3_MPRIP_MOUSE__chr11_1_59775519_59775587_ENSMUST00000108751__II_1135699_REVERSED	|generic|tr_F6S5I0_F6S5I0_MOUSE__chr11_1_59775519_59775587_ENSMUST00000108751__II_1135699_REVERSED	|generic|sp_P97434_MPRIP_MOUSE_REVERSED	|generic|sp_P97434-4_MPRIP_MOUSE_REVERSED	|generic|sp_P97434-5_MPRIP_MOUSE_REVERSED	|generic|tr_Q5SWZ5_Q5SWZ5_MOUSE__chr11_1_59775519_59775587_ENSMUST00000108751_REVERSED	|generic|sp_P97434-2_MPRIP_MOUSE__chr11_1_59775519_59775587_ENSMUST00000108751_REVERSED	|generic|tr_Q8CHC7_Q8CHC7_MOUSE__chr11_1_59775519_59775587_ENSMUST00000108751_REVERSED|
"""index: 3147, intensity: 3998.0, mobility: 0.888"""	-0.683519	0.313516	0.907908	RAPMQPSQHRLGTVKWTNTTISP	generic|IP_1118136_TX=10090_REVERSED	|generic|IP_1118098_TX=10090_REVERSED|
"""index: 13735, intensity: 11401.0, mobility: 1.055"""	-0.683666	0.313885	0.90802	RRLLQLWRW	generic|chr2_-1_155729353_155729394_ENSMUST00000040833_REVERSED|
"""index: 5189, intensity: 2776.0, mobility: 0.858"""	-0.683695	0.314022	0.908043	ALVPAPAVPHHCRLSGWT	generic|chr9_1_108045686_108045838_ENSMUST00000035214__IP_843380_TX=10090_REVERSED	|generic|chr9_1_108045677_108045838_ENSMUST00000035214__IP_843380_TX=10090_REVERSED|
"""index: 13763, intensity: 4544.0, mobility: 0.982"""	-0.683854	0.314159	0.908165	NRSSIEAKYSR	generic|tr_G5E8V4_G5E8V4_MOUSE__II_879871_REVERSED	|generic|sp_Q711T7_NADE_MOUSE__II_879871_REVERSED	|generic|tr_Q8BL34_Q8BL34_MOUSE_REVERSED|
"""index: 12725, intensity: 4300.0, mobility: 0.906"""	-0.684321	0.314296	0.908522	QLPWRLPKM	generic|IP_3472384_TX=10090_REVERSED|
"""index: 5386, intensity: 4240.0, mobility: 0.899"""	-0.684778	0.314549	0.90887	EQPPTVETLLAGPEWGTMKQV	generic|sp_Q8C5S7_REC8_MOUSE_REVERSED|
"""index: 7638, intensity: 6174.0, mobility: 1.108"""	-0.684955	0.314917	0.909004	AIEEESSEEKVISPVLPWSSVLSGQGDVPQVGQ	generic|sp_P48972_MYBB_MOUSE_REVERSED|
"""index: 6024, intensity: 3611.0, mobility: 1.093"""	-0.685132	0.315053	0.909139	NRSPHGMLGWKFCEVTNWIWLGLVWMREFLMTLGIVAIGWDR	generic|IP_925437_TX=10090_REVERSED|
"""index: 11420, intensity: 3510.0, mobility: 0.879"""	-0.68567	0.315305	0.909546	FDEVRLTLM	generic|IP_2431124_TX=10090_REVERSED|
"""index: 12710, intensity: 3311.0, mobility: 1.002"""	-0.685752	0.315673	0.909607	ILLRTTVSVKEGEYEK	generic|sp_Q9EP89_LACTB_MOUSE__chr9_-1_66955675_66955923_ENSMUST00000215172__II_2423243_REVERSED	|generic|tr_Q80UJ8_Q80UJ8_MOUSE__chr9_-1_66955675_66955923_ENSMUST00000215172__II_2423243_REVERSED	|generic|tr_A1A4A8_A1A4A8_MOUSE_REVERSED	|generic|tr_Q3UEQ3_Q3UEQ3_MOUSE_REVERSED	|generic|tr_A0PJ65_A0PJ65_MOUSE_REVERSED	|generic|tr_A0A1L1SVF9_A0A1L1SVF9_MOUSE__chr9_-1_66956094_66956171_ENSMUST00000034929_REVERSED|
"""index: 14002, intensity: 3550.0, mobility: 0.943"""	-0.685821	0.316041	0.90966	KHKKEAEVTM	generic|tr_A0A0G2JEA0_A0A0G2JEA0_MOUSE__chr5_-1_3701801_3701977_ENSMUST00000199043_REVERSED	|generic|sp_Q6ZPS6_AKIB1_MOUSE__chr5_-1_3701801_3701977_ENSMUST00000199043_REVERSED	|generic|tr_B2RX15_B2RX15_MOUSE__chr5_-1_3701801_3701977_ENSMUST00000199043_REVERSED|
"""index: 12430, intensity: 3389.0, mobility: 0.843"""	-0.686195	0.316409	0.909941	SSFDFVEESL	generic|sp_Q6P5F9_XPO1_MOUSE_REVERSED|
"""index: 5073, intensity: 6644.0, mobility: 0.880"""	-0.686238	0.316777	0.909974	RSLFAPTLIASPSLAMSWSCGRTIMPAT	generic|IP_1073405_TX=10090_REVERSED|
"""index: 4131, intensity: 3788.0, mobility: 0.764"""	-0.686287	0.317118	0.910011	PHLGLQKLFQNTVE	generic|sp_P58321_UCHL4_MOUSE_REVERSED	|generic|sp_Q9JKB1_UCHL3_MOUSE_REVERSED	|generic|tr_Q8BWQ9_Q8BWQ9_MOUSE_REVERSED|
"""index: 438, intensity: 3596.0, mobility: 0.816"""	-0.686362	0.317118	0.910067	IHPHTHTHVHIYTY	generic|IP_3463440_TX=10090_REVERSED|
"""index: 14382, intensity: 6036.0, mobility: 0.952"""	-0.68654	0.317118	0.910201	RFFPARLRF	generic|II_861012_TX=10090_REVERSED|
"""index: 2346, intensity: 4685.0, mobility: 0.946"""	-0.687087	0.317118	0.91061	YWENDKHIYATVCAFVGAGLLLEVVGL	generic|tr_A1BQX4_A1BQX4_MOUSE_REVERSED	|generic|sp_Q3UZP0_MALD2_MOUSE_REVERSED|
"""index: 3165, intensity: 12176.0, mobility: 0.879"""	-0.687305	0.317118	0.910773	FSNEGFCVVR	generic|IP_968944_TX=10090_REVERSED|
"""index: 7356, intensity: 3384.0, mobility: 0.879"""	-0.687892	0.317118	0.91121	ITLSKLQGDEEVEVREQGNEVIRKT	generic|sp_O54946_DNJB6_MOUSE__IP_1074189_REVERSED	|generic|sp_O54946-2_DNJB6_MOUSE__II_944838_REVERSED	|generic|tr_F6YRQ2_F6YRQ2_MOUSE__II_944844_REVERSED	|generic|IP_899111_TX=10090_REVERSED	|generic|IP_3447991_TX=10090_REVERSED	|generic|IP_2559523_TX=10090_REVERSED	|generic|IP_1022872_TX=10090_REVERSED	|generic|IP_1072296_TX=10090_REVERSED	|generic|tr_A0A0G2JER9_A0A0G2JER9_MOUSE_REVERSED|
"""index: 4958, intensity: 20129.0, mobility: 0.956"""	-0.688869	0.317484	0.911932	EFPFASQREEKGWNNDQKTNCVILR	generic|tr_Q61357_Q61357_MOUSE_REVERSED|
"""index: 9610, intensity: 3036.0, mobility: 1.056"""	-0.688944	0.317849	0.911987	PYPQTGEPAGRRRR	generic|tr_A0A0A6YXY9_A0A0A6YXY9_MOUSE_REVERSED	|generic|sp_Q62190_RON_MOUSE_REVERSED	|generic|tr_B2RUR6_B2RUR6_MOUSE_REVERSED|
"""index: 14815, intensity: 5735.0, mobility: 0.963"""	-0.688969	0.317982	0.912006	EFGPKLRDR	generic|sp_O35126_ATN1_MOUSE__chr6_-1_124746016_124746240_ENSMUST00000129411_REVERSED|
"""index: 8743, intensity: 2921.0, mobility: 0.951"""	-0.68928	0.318348	0.912234	EETILILLTK	generic|IP_1138356_TX=10090_REVERSED|
"""index: 7038, intensity: 3611.0, mobility: 0.916"""	-0.689492	0.318713	0.91239	LNIIFIDILRRNGRKFHLAIMLIFNGV	generic|sp_Q0VDU3_GPR15_MOUSE_REVERSED|
"""index: 7959, intensity: 3048.0, mobility: 0.929"""	-0.689669	0.318729	0.91252	LQTYMTMVFIFAAHTCGLPAL	generic|II_3464604_TX=10090_REVERSED	|generic|II_3465095_TX=10090_REVERSED	|generic|sp_Q9CPV7_ZDHC6_MOUSE__chr19_-1_55302687_55302731_ENSMUST00000226103_REVERSED	|generic|sp_Q9CPV7-2_ZDHC6_MOUSE__chr19_-1_55302687_55302731_ENSMUST00000226103_REVERSED	|generic|sp_Q9CPV7-3_ZDHC6_MOUSE__chr19_-1_55302687_55302731_ENSMUST00000226103_REVERSED	|generic|sp_Q9CPV7-4_ZDHC6_MOUSE__chr19_-1_55302687_55302731_ENSMUST00000226103_REVERSED|
"""index: 6708, intensity: 4364.0, mobility: 0.925"""	-0.689793	0.318978	0.91261	SCQSLAPLLASFQFDVICCSVLEL	generic|tr_L7N1Y3_L7N1Y3_MOUSE__II_3503431_REVERSED	|generic|tr_A0A1Y7VJ51_A0A1Y7VJ51_MOUSE_REVERSED	|generic|tr_Q3UTB0_Q3UTB0_MOUSE_REVERSED|
"""index: 17870, intensity: 3194.0, mobility: 0.915"""	-0.689877	0.319343	0.912672	VSHPLGLFSYC	generic|IP_992842_TX=10090_REVERSED|
"""index: 16422, intensity: 4394.0, mobility: 0.991"""	-0.690251	0.319358	0.912945	IERELKQSQKP	generic|tr_Q8BV94_Q8BV94_MOUSE_REVERSED|
"""index: 13345, intensity: 3706.0, mobility: 0.932"""	-0.690477	0.319606	0.91311	PNRYRLRM	generic|tr_C9DT14_C9DT14_MOUSE__II_952433_REVERSED|
"""index: 4172, intensity: 3478.0, mobility: 0.892"""	-0.690781	0.319971	0.91333	LVVYPFLSSFYMIKGSSQIGKIMA	generic|sp_Q8BG16_S6A15_MOUSE_REVERSED|
"""index: 4436, intensity: 3552.0, mobility: 0.866"""	-0.690874	0.320219	0.913398	VPSEPPSSDGL	generic|sp_Q9QZ04_MAGL2_MOUSE_REVERSED|
"""index: 10088, intensity: 19470.0, mobility: 1.000"""	-0.691016	0.320583	0.913501	FVMTELEVGQHD	generic|chr11_1_53548381_53548530_ENSMUST00000121334_REVERSED|
"""index: 8130, intensity: 8855.0, mobility: 1.202"""	-0.691033	0.320947	0.913513	EADVKVVAYYPLNVFVPANDNQDEVTVKVV	generic|tr_Q9QXA3_Q9QXA3_MOUSE_REVERSED	|generic|tr_A0A1L1SQU7_A0A1L1SQU7_MOUSE_REVERSED	|generic|tr_A0A087WRT4_A0A087WRT4_MOUSE_REVERSED	|generic|tr_F2Z4A3_F2Z4A3_MOUSE_REVERSED|
"""index: 5674, intensity: 18466.0, mobility: 1.087"""	-0.691124	0.321311	0.913579	THGLCFRDVGFCGLFFSYLLTTIFYHGTYKICPKNERLFTRP	generic|sp_Q8R0I4_TM2D2_MOUSE__chr8_1_25017372_25017596_ENSMUST00000210758_REVERSED|
"""index: 5867, intensity: 103200.0, mobility: 1.065"""	-0.691749	0.321676	0.91403	GRVGGGAAGRRGGGAAGGGDRALAAPRM	generic|IP_1116291_TX=10090_REVERSED|
"""index: 7996, intensity: 4124.0, mobility: 1.050"""	-0.691993	0.321923	0.914206	MVPMVPTVPTMVPM	generic|IP_869294_TX=10090_REVERSED|
"""index: 8625, intensity: 3828.0, mobility: 0.995"""	-0.692275	0.322287	0.914408	NVFQFLVVKIILHREYTSELRYNEMDNLWVA	generic|sp_Q6PB70_ANO8_MOUSE__chr8_-1_71478715_71478828_ENSMUST00000212768__II_3454268_REVERSED	|generic|tr_A0A1L1SR96_A0A1L1SR96_MOUSE__chr8_-1_71478715_71478828_ENSMUST00000212768__II_3454268_REVERSED|
"""index: 5320, intensity: 3943.0, mobility: 0.924"""	-0.692355	0.322452	0.914466	CLSTQGSRVTVMKERRMRFSFLHI	generic|IP_880093_TX=10090_REVERSED|
"""index: 12380, intensity: 2697.0, mobility: 1.158"""	-0.692449	0.322452	0.914533	RFAKWCTVEEEVQER	generic|IP_924287_TX=10090_REVERSED|
"""index: 7761, intensity: 2976.0, mobility: 1.183"""	-0.692817	0.322452	0.914796	SADWVVVTHDFSGTIIRDGSTDFSLSIIEAL	generic|tr_D3Z7A5_D3Z7A5_MOUSE__II_1032689_REVERSED	|generic|tr_Q9D4T2_Q9D4T2_MOUSE__II_1032689_REVERSED|
"""index: 7632, intensity: 3364.0, mobility: 0.905"""	-0.692818	0.322452	0.914797	KYAWCEILF	generic|IP_3474122_TX=10090_REVERSED|
"""index: 4274, intensity: 3497.0, mobility: 0.982"""	-0.693533	0.322698	0.915306	EKAVDCRFALHN	generic|sp_Q91VT4_CBR4_MOUSE__chr8_1_61503137_61503211_ENSMUST00000130495__II_863530_REVERSED	|generic|tr_D3Z6C4_D3Z6C4_MOUSE_REVERSED|
"""index: 5946, intensity: 2994.0, mobility: 0.920"""	-0.693654	0.32306	0.915392	MPPNRMSSPFN	generic|sp_O70582_LX12B_MOUSE_REVERSED	|generic|tr_Q9D2Q4_Q9D2Q4_MOUSE_REVERSED|
"""index: 8672, intensity: 3398.0, mobility: 0.975"""	-0.69371	0.323423	0.915432	YDEQGATDLIDI	generic|tr_Q9CXY0_Q9CXY0_MOUSE_REVERSED	|generic|tr_Q8CCG5_Q8CCG5_MOUSE_REVERSED	|generic|sp_P63321_RALA_MOUSE_REVERSED	|generic|tr_A0A1Y7VL93_A0A1Y7VL93_MOUSE_REVERSED	|generic|tr_F6QC68_F6QC68_MOUSE_REVERSED	|generic|sp_Q9JIW9_RALB_MOUSE_REVERSED|
"""index: 5799, intensity: 125888.0, mobility: 1.063"""	-0.693766	0.323551	0.915472	AAPCVAPTQPGSTTAAAARMARTLAP	generic|IP_1068525_TX=10090_REVERSED|
"""index: 12984, intensity: 44799.0, mobility: 0.988"""	-0.694264	0.323678	0.915824	RPKELKTAPSK	generic|IP_1142558_TX=10090_REVERSED|
"""index: 10857, intensity: 182619.0, mobility: 0.903"""	-0.694366	0.324041	0.915896	EPQIQFAPQPSASKYHRALDPSD	generic|tr_F6ZNL5_F6ZNL5_MOUSE__II_830793_REVERSED	|generic|tr_B1AZR7_B1AZR7_MOUSE__II_830799_REVERSED	|generic|tr_Q2TJH7_Q2TJH7_MOUSE__II_830770_REVERSED	|generic|tr_E9Q622_E9Q622_MOUSE__II_830799_REVERSED	|generic|tr_Q2TJH6_Q2TJH6_MOUSE__II_830799_REVERSED	|generic|tr_Q2TJH9_Q2TJH9_MOUSE__II_830773_REVERSED	|generic|tr_Q2TJH5_Q2TJH5_MOUSE_REVERSED	|generic|tr_A0JNT1_A0JNT1_MOUSE_REVERSED	|generic|tr_A0A0A6YWK0_A0A0A6YWK0_MOUSE_REVERSED	|generic|tr_Q6KEQ5_Q6KEQ5_MOUSE_REVERSED	|generic|tr_Q2TJH8_Q2TJH8_MOUSE_REVERSED|
"""index: 4504, intensity: 4399.0, mobility: 0.882"""	-0.694602	0.324295	0.916062	EPQNVGFGNKRNSREAHL	generic|tr_A0A0G2JE49_A0A0G2JE49_MOUSE_REVERSED|
"""index: 6732, intensity: 33414.0, mobility: 0.990"""	-0.694647	0.324295	0.916094	FEELPWSGDFRYSEQGWPDRGEEEEGDDNDDHQIM	generic|IP_3482347_TX=10090_REVERSED|
"""index: 14770, intensity: 4034.0, mobility: 0.974"""	-0.6954	0.324657	0.916622	MRLFSQVLRA	generic|IP_1012993_TX=10090_REVERSED|
"""index: 5136, intensity: 3420.0, mobility: 1.055"""	-0.69549	0.324783	0.916685	RLWEELQSVNYRIQMGKSWSCMDKRLLLNNLTIAGVIYFMQ	generic|tr_F6TDE5_F6TDE5_MOUSE__II_846953_REVERSED	|generic|sp_Q99104_MYO5A_MOUSE__chr9_1_75164149_75164220_ENSMUST00000123531__II_846957_REVERSED	|generic|tr_D3YZ62_D3YZ62_MOUSE__chr9_1_75164149_75164220_ENSMUST00000123531__II_846957_REVERSED	|generic|tr_D3Z4J3_D3Z4J3_MOUSE__chr9_1_75164149_75164220_ENSMUST00000123531__II_846957_REVERSED|
"""index: 2892, intensity: 3419.0, mobility: 0.956"""	-0.695743	0.325027	0.916862	EKEEEEKAEEEEENELTRFPSPQ	generic|sp_B9EKE5_CATIP_MOUSE_REVERSED	|generic|sp_B9EKE5-2_CATIP_MOUSE_REVERSED|
"""index: 4597, intensity: 4189.0, mobility: 1.156"""	-0.695922	0.325388	0.916987	EQNRKVREMEPTFPTPTAKGMNEKY	generic|II_1008786_TX=10090_REVERSED	|generic|tr_A0A571BF46_A0A571BF46_MOUSE_REVERSED	|generic|tr_A0A571BF58_A0A571BF58_MOUSE_REVERSED	|generic|tr_E9Q1W3_E9Q1W3_MOUSE_REVERSED	|generic|tr_A2AQA9_A2AQA9_MOUSE_REVERSED|
"""index: 1561, intensity: 4047.0, mobility: 0.931"""	-0.695948	0.325749	0.917005	VLAPPVPHTGQH	generic|IP_843103_TX=10090_REVERSED|
"""index: 7698, intensity: 3452.0, mobility: 0.927"""	-0.696012	0.325993	0.917049	LAPSARGEPTKRESNRKLGSADG	generic|sp_Q9CZW5_TOM70_MOUSE__chr1_1_127205257_127205286_ENSMUST00000038361_REVERSED	|generic|tr_Q80TT4_Q80TT4_MOUSE__chr1_1_127205257_127205286_ENSMUST00000038361_REVERSED	|generic|tr_Q3TSX8_Q3TSX8_MOUSE__chr1_1_127205257_127205286_ENSMUST00000038361_REVERSED|
"""index: 10577, intensity: 2543.0, mobility: 1.075"""	-0.696725	0.326001	0.917545	YLFPSIAWNGRGLLSLEKRFCVEEEE	generic|IP_1053215_TX=10090_REVERSED|
"""index: 6264, intensity: 14730.0, mobility: 0.803"""	-0.696922	0.326361	0.917681	SCLLVGFVCRMEQVTVE	generic|tr_E9Q492_E9Q492_MOUSE__II_1111254_REVERSED	|generic|tr_Q5FWH8_Q5FWH8_MOUSE__II_1111254_REVERSED	|generic|tr_E9Q2C6_E9Q2C6_MOUSE__II_1111254_REVERSED|
"""index: 4960, intensity: 3378.0, mobility: 0.810"""	-0.696979	0.326722	0.91772	LQNHQTEDEGGLR	generic|chr5_-1_8367087_8367350_ENSMUST00000143929__II_946780_TX=10090_REVERSED	|generic|sp_Q9R1V6-4_ADA22_MOUSE__chr5_-1_8111891_8111935_ENSMUST00000144241__II_946807_REVERSED	|generic|sp_Q9R1V6-5_ADA22_MOUSE__chr5_-1_8111891_8111935_ENSMUST00000144241__II_946807_REVERSED	|generic|sp_Q9R1V6-13_ADA22_MOUSE__chr5_-1_8111891_8111935_ENSMUST00000144241__II_946807_REVERSED	|generic|sp_Q9R1V6-15_ADA22_MOUSE__chr5_-1_8111891_8111935_ENSMUST00000144241__II_946807_REVERSED	|generic|sp_Q9R1V6-21_ADA22_MOUSE__chr5_-1_8088061_8092805_ENSMUST00000115386__II_946802_REVERSED	|generic|tr_D6QSS8_D6QSS8_MOUSE__chr5_-1_8111891_8111935_ENSMUST00000144241__II_946807_REVERSED	|generic|II_946782_TX=10090_REVERSED	|generic|sp_Q9R1V6-6_ADA22_MOUSE__chr5_-1_8111891_8111935_ENSMUST00000144241_REVERSED	|generic|sp_Q9R1V6-7_ADA22_MOUSE__chr5_-1_8111891_8111935_ENSMUST00000144241_REVERSED	|generic|sp_Q9R1V6-8_ADA22_MOUSE__chr5_-1_8111891_8111935_ENSMUST00000144241_REVERSED	|generic|sp_Q9R1V6-9_ADA22_MOUSE__chr5_-1_8111891_8111935_ENSMUST00000144241_REVERSED	|generic|sp_Q9R1V6-10_ADA22_MOUSE__chr5_-1_8111891_8111935_ENSMUST00000144241_REVERSED	|generic|sp_Q9R1V6-11_ADA22_MOUSE__chr5_-1_8111891_8111935_ENSMUST00000144241_REVERSED	|generic|sp_Q9R1V6-12_ADA22_MOUSE__chr5_-1_8111891_8111935_ENSMUST00000144241_REVERSED	|generic|sp_Q9R1V6-14_ADA22_MOUSE__chr5_-1_8111891_8111935_ENSMUST00000144241_REVERSED	|generic|sp_Q9R1V6-16_ADA22_MOUSE__chr5_-1_8111891_8111935_ENSMUST00000144241_REVERSED	|generic|sp_Q9R1V6-17_ADA22_MOUSE__chr5_-1_8111891_8111935_ENSMUST00000144241_REVERSED	|generic|sp_Q9R1V6-2_ADA22_MOUSE__chr5_-1_8111891_8111935_ENSMUST00000144241_REVERSED	|generic|sp_Q9R1V6-19_ADA22_MOUSE__chr5_-1_8111891_8111935_ENSMUST00000144241_REVERSED	|generic|sp_Q9R1V6-20_ADA22_MOUSE__chr5_-1_8111891_8111935_ENSMUST00000144241_REVERSED	|generic|sp_Q9R1V6-1_ADA22_MOUSE__chr5_-1_8111891_8111935_ENSMUST00000144241_REVERSED	|generic|tr_D3YUQ0_D3YUQ0_MOUSE_REVERSED	|generic|sp_Q9R1V6-18_ADA22_MOUSE_REVERSED	|generic|tr_D3YUP9_D3YUP9_MOUSE__chr5_-1_8111891_8111935_ENSMUST00000144241_REVERSED	|generic|tr_A4FUT9_A4FUT9_MOUSE__chr5_-1_8111891_8111935_ENSMUST00000144241_REVERSED|
"""index: 18382, intensity: 70313.0, mobility: 1.436"""	-0.697007	0.327083	0.91774	KRRVPLKKLPRK	generic|IP_897814_TX=10090_REVERSED|
"""index: 8420, intensity: 2758.0, mobility: 1.135"""	-0.697074	0.327325	0.917786	PISTRCSRPLWPMVPPHPGPVSETAIAARQ	generic|chr7_1_139875092_139875328_ENSMUST00000026548__IP_877301_TX=10090_REVERSED|
"""index: 5106, intensity: 5099.0, mobility: 1.048"""	-0.697213	0.327686	0.917881	DADVTQSLNVEAMLTVSGGAASQVK	generic|sp_Q70IV5_SYNEM_MOUSE__II_887605_REVERSED	|generic|sp_Q70IV5-2_SYNEM_MOUSE__II_887605_REVERSED	|generic|tr_Q80XS8_Q80XS8_MOUSE__II_887605_REVERSED	|generic|tr_Q8BPR2_Q8BPR2_MOUSE__II_887605_REVERSED	|generic|tr_A0A140LHQ9_A0A140LHQ9_MOUSE__II_887605_REVERSED|
"""index: 6432, intensity: 4449.0, mobility: 0.873"""	-0.69732	0.327928	0.917956	KGDEQLYGTITTLSCQGNELVYF	generic|tr_A2AEN9_A2AEN9_MOUSE_REVERSED|
"""index: 8486, intensity: 2936.0, mobility: 1.140"""	-0.697491	0.328288	0.918073	NREQIFERMDELIVLKFSANRVNVVNT	generic|IP_3452274_TX=10090_REVERSED|
"""index: 13112, intensity: 7573.0, mobility: 1.034"""	-0.697538	0.328649	0.918105	KKWRYSRFL	generic|chr12_-1_101893710_101893772_ENSMUST00000021605_REVERSED|
"""index: 14031, intensity: 6275.0, mobility: 0.961"""	-0.697544	0.328895	0.918109	CKRIGPPPPLF	generic|sp_Q6PE54_DHX40_MOUSE_REVERSED	|generic|tr_Q5SXR4_Q5SXR4_MOUSE_REVERSED|
"""index: 12632, intensity: 34971.0, mobility: 0.878"""	-0.697556	0.328895	0.918118	QIKKFSRN	generic|IP_1117167_TX=10090_REVERSED|
"""index: 12174, intensity: 13098.0, mobility: 0.982"""	-0.698295	0.329255	0.918624	NRVHWSKKP	generic|sp_Q9DB98_LENG1_MOUSE_REVERSED|
"""index: 13221, intensity: 57644.0, mobility: 1.001"""	-0.69835	0.32926	0.918662	MELLILHKQP	generic|IP_1098764_TX=10090_REVERSED	|generic|IP_1098780_TX=10090_REVERSED|
"""index: 4068, intensity: 3633.0, mobility: 1.132"""	-0.698606	0.329619	0.918837	RPKLNPVLEHPFHLHFQQLLSTFFLFMEMRALQEGLCHR	generic|tr_Q32MW0_Q32MW0_MOUSE__II_882022_REVERSED	|generic|tr_Q8BI68_Q8BI68_MOUSE__II_882015_REVERSED	|generic|II_882012_TX=10090_REVERSED	|generic|II_882019_TX=10090_REVERSED	|generic|tr_D3YTX0_D3YTX0_MOUSE_REVERSED	|generic|tr_A0A1B0GRJ1_A0A1B0GRJ1_MOUSE_REVERSED	|generic|tr_Q32MW1_Q32MW1_MOUSE_REVERSED|
"""index: 10242, intensity: 2698.0, mobility: 0.990"""	-0.698643	0.32986	0.918862	YVMFVCATEAMR	generic|IP_867771_TX=10090_REVERSED|
"""index: 5818, intensity: 10333.0, mobility: 1.117"""	-0.698774	0.330219	0.918952	RSGRATPTRSTWPPRRQMQFRNREMQSRSSRRKLKERS	generic|tr_A0A0G2JEF9_A0A0G2JEF9_MOUSE__II_930855_REVERSED|
"""index: 13687, intensity: 4787.0, mobility: 1.048"""	-0.698819	0.33046	0.918982	WRRRKRRW	generic|chr3_1_18055318_18055500_ENSMUST00000026120_REVERSED	|generic|chr3_1_18055234_18055500_ENSMUST00000026120_REVERSED|
"""index: 13108, intensity: 21085.0, mobility: 1.000"""	-0.698962	0.3307	0.919079	RYPHLRQLR	generic|IP_997084_TX=10090_REVERSED|
"""index: 13864, intensity: 12046.0, mobility: 1.000"""	-0.698975	0.330827	0.919088	ELGHLRHSLRK	generic|IP_852891_TX=10090_REVERSED|
"""index: 5519, intensity: 11096.0, mobility: 1.131"""	-0.699373	0.330827	0.919358	WPPSWTGWARPVRSWRCAPSPTFSTRRFEQRISNWEVMPTR	generic|IP_841173_TX=10090_REVERSED|
"""index: 8653, intensity: 2932.0, mobility: 1.117"""	-0.699797	0.330827	0.919645	GPRMSVALVCRDHLTRTKAHLSDVEWI	generic|II_3475966_TX=10090_REVERSED|
"""index: 7992, intensity: 2597.0, mobility: 1.114"""	-0.700623	0.331185	0.9202	MALLTPESWATPDLPMQNLYVGLNTRNR	generic|tr_Q3ULV6_Q3ULV6_MOUSE_REVERSED	|generic|tr_Q0VGI4_Q0VGI4_MOUSE_REVERSED	|generic|tr_E9Q0I0_E9Q0I0_MOUSE_REVERSED	|generic|tr_A0A0R4J224_A0A0R4J224_MOUSE_REVERSED	|generic|tr_Q8R0U7_Q8R0U7_MOUSE_REVERSED|
"""index: 11173, intensity: 3473.0, mobility: 0.931"""	-0.700862	0.331424	0.920361	LWGYVRRPT	generic|IP_1147956_TX=10090_REVERSED	|generic|IP_1147929_TX=10090_REVERSED|
"""index: 7478, intensity: 3567.0, mobility: 0.964"""	-0.701229	0.331782	0.920606	EEEQKLDRQLPPSKLSVKGQAMK	generic|IP_1084667_TX=10090_REVERSED|
"""index: 1818, intensity: 2691.0, mobility: 0.996"""	-0.701254	0.332021	0.920622	QDRYVPIMNYK	generic|tr_E9Q0B6_E9Q0B6_MOUSE__chr4_-1_129629107_129629136_ENSMUST00000084264__II_913725_REVERSED	|generic|tr_E9Q3H7_E9Q3H7_MOUSE__chr4_-1_129629107_129629136_ENSMUST00000084264__II_913725_REVERSED	|generic|tr_Q5DTV6_Q5DTV6_MOUSE_REVERSED	|generic|tr_Q8BZ42_Q8BZ42_MOUSE_REVERSED|
"""index: 7701, intensity: 2969.0, mobility: 1.152"""	-0.701456	0.332379	0.920757	THQAVRHKQPRYDVQTQHSLHAHMVPFYGW	generic|chr2_1_112266154_112266309_ENSMUST00000110991__IP_1004136_TX=10090_REVERSED	|generic|chr2_1_112266136_112266309_ENSMUST00000110991__IP_1004136_TX=10090_REVERSED|
"""index: 3694, intensity: 6448.0, mobility: 1.001"""	-0.701725	0.332737	0.920936	YPVCRFAVGLGDREPLPPVKEM	generic|IP_1098364_TX=10090_REVERSED|
"""index: 900, intensity: 2552.0, mobility: 0.942"""	-0.701779	0.332976	0.920972	KWGGQTTKCEYS	generic|IP_3465088_TX=10090_REVERSED|
"""index: 6251, intensity: 10226.0, mobility: 1.082"""	-0.70187	0.333214	0.921033	QEEDQQLRKEEQQLDEERRHKRERQQRQEEQLLREE	generic|tr_Q3V203_Q3V203_MOUSE_REVERSED	|generic|tr_A0A0B4J1F9_A0A0B4J1F9_MOUSE_REVERSED|
"""index: 5090, intensity: 3544.0, mobility: 1.096"""	-0.702221	0.333572	0.921265	EPPMLLMQAQFFPTPKLQKETNRLFFDLDHLIAQFFGEVVID	generic|tr_E9Q7N9_E9Q7N9_MOUSE__II_1111754_REVERSED	|generic|tr_Q9QZH1_Q9QZH1_MOUSE_REVERSED|
"""index: 8114, intensity: 2688.0, mobility: 1.155"""	-0.702268	0.333929	0.921296	YHIDYLIDLFDERTVTRSIRPDDGYYK	generic|sp_Q60675_LAMA2_MOUSE__II_1150985_REVERSED	|generic|tr_A0A087WRP2_A0A087WRP2_MOUSE__II_1150985_REVERSED|
"""index: 17291, intensity: 2913.0, mobility: 0.935"""	-0.70228	0.334048	0.921304	TRRVKRNRELHK	generic|II_881879_TX=10090_REVERSED|
"""index: 2600, intensity: 3381.0, mobility: 0.926"""	-0.702439	0.334284	0.921409	EEISGERSPLR	generic|sp_Q8C010_GPR61_MOUSE_REVERSED|
"""index: 9424, intensity: 4079.0, mobility: 0.995"""	-0.702854	0.334284	0.921683	LTVSRDPCLLWAGQPFDPWLHGEMER	generic|IP_1023192_TX=10090_REVERSED|
"""index: 6085, intensity: 4939.0, mobility: 1.034"""	-0.703058	0.334284	0.921817	VDHEVWADEKNQQVQKYAWNLLKYRYSRRMPYSLSYVA	generic|tr_Q924J9_Q924J9_MOUSE__II_946876_REVERSED	|generic|tr_Q3UNB9_Q3UNB9_MOUSE__II_946876_REVERSED	|generic|sp_Q9CWR7_STEA1_MOUSE__II_946876_REVERSED|
"""index: 5093, intensity: 26291.0, mobility: 0.880"""	-0.703778	0.334521	0.922289	LEMRLDQLASNSPPQLLSTINNAPQSE	generic|IP_947849_TX=10090_REVERSED|
"""index: 5437, intensity: 61031.0, mobility: 1.123"""	-0.704052	0.334877	0.922467	NDESKVLPLYERPNELQMGSCHIKLIRGRVNLDYDGDKTVN	generic|sp_P59511_ATS20_MOUSE_REVERSED	|generic|tr_Q0V926_Q0V926_MOUSE_REVERSED|
"""index: 1361, intensity: 3544.0, mobility: 1.017"""	-0.704115	0.334993	0.922509	KRKSEKGVSFAMEETSSISPQNRK	generic|IP_3479299_TX=10090_REVERSED|
"""index: 18369, intensity: 63481.0, mobility: 1.487"""	-0.704138	0.334993	0.922524	KRRVPLKKLPRK	generic|IP_897814_TX=10090_REVERSED|
"""index: 16836, intensity: 3009.0, mobility: 0.885"""	-0.705016	0.335349	0.923094	LMILAIGMLLVAW	generic|sp_O35598_ADA10_MOUSE__II_847529_REVERSED|
"""index: 6767, intensity: 2830.0, mobility: 1.110"""	-0.705042	0.335461	0.92311	RSECALRCGILSYPPSS	generic|sp_Q6X1Y6_ASIC3_MOUSE__II_945573_REVERSED	|generic|sp_Q6X1Y6-2_ASIC3_MOUSE__II_945564_REVERSED|
"""index: 4340, intensity: 3103.0, mobility: 1.033"""	-0.705224	0.335461	0.923228	AVMVFNGPLLCNLVIFTFQFN	generic|IP_1019873_TX=10090_REVERSED|
"""index: 14507, intensity: 7095.0, mobility: 0.869"""	-0.705446	0.335461	0.923371	ILILRPDEFIW	generic|sp_Q8BGA7_CG026_MOUSE__chr5_-1_143306762_143306800_ENSMUST00000160498__II_932615_REVERSED	|generic|II_932622_TX=10090_REVERSED|
"""index: 14739, intensity: 21379.0, mobility: 1.023"""	-0.706253	0.335697	0.923889	KKQQRLMKRR	generic|sp_P61213_ARL4A_MOUSE__chr12_-1_40036144_40036362_ENSMUST00000136441_REVERSED|
"""index: 4666, intensity: 3960.0, mobility: 0.876"""	-0.706317	0.335813	0.923931	WAHKIQCNAMLKSFDVTVELGAENNI	generic|sp_Q6NVF4_HELB_MOUSE__II_1144151_REVERSED|
"""index: 13634, intensity: 31389.0, mobility: 1.018"""	-0.706435	0.336048	0.924005	RYLFIKFMIL	generic|IP_1013791_TX=10090_REVERSED|
"""index: 2811, intensity: 2545.0, mobility: 0.800"""	-0.706608	0.336402	0.924116	FATALHGAN	generic|tr_A0A2I3BRD1_A0A2I3BRD1_MOUSE__chr16_-1_57212367_57212564_ENSMUST00000228172__II_3487419_REVERSED	|generic|sp_Q8K0F1_TBC23_MOUSE__chr16_-1_57212367_57212564_ENSMUST00000228172_REVERSED|
"""index: 16759, intensity: 3425.0, mobility: 0.899"""	-0.706734	0.336637	0.924197	RSSARHARLLLSH	generic|IP_1084088_TX=10090_REVERSED|
"""index: 16087, intensity: 2841.0, mobility: 1.080"""	-0.706772	0.336872	0.924221	YYLISAIGLVFLGLIFIVLILSNATKEWR	generic|sp_Q91VX9_TM168_MOUSE_REVERSED|
"""index: 8315, intensity: 3609.0, mobility: 0.859"""	-0.707029	0.337226	0.924384	VKDVCSDFFELAAHRASGFSCEEIFQSFMQTHLLQSYL	generic|tr_A0A0R4J172_A0A0R4J172_MOUSE__chr3_1_90270919_90271008_ENSMUST00000156358_REVERSED	|generic|tr_B9EKY0_B9EKY0_MOUSE__chr3_1_90270919_90271008_ENSMUST00000156358_REVERSED	|generic|sp_Q3U1Y4_DEN4B_MOUSE__chr3_1_90270919_90271008_ENSMUST00000156358_REVERSED	|generic|sp_Q3U1Y4-2_DEN4B_MOUSE__chr3_1_90270919_90271008_ENSMUST00000156358_REVERSED	|generic|sp_Q3U1Y4-3_DEN4B_MOUSE__chr3_1_90270919_90271008_ENSMUST00000156358_REVERSED|
"""index: 5355, intensity: 3025.0, mobility: 0.839"""	-0.707104	0.33758	0.924432	GDLVSFFPQGRLFNH	generic|IP_852717_TX=10090_REVERSED|
"""index: 4690, intensity: 3274.0, mobility: 0.813"""	-0.707172	0.337933	0.924475	ECLGALSGELWGRL	generic|sp_Q0PHV7_DACT3_MOUSE_REVERSED	|generic|tr_A8IP73_A8IP73_MOUSE_REVERSED|
"""index: 13704, intensity: 4031.0, mobility: 0.958"""	-0.707191	0.338168	0.924487	MLIENPINIKP	generic|sp_B2RRF6_Z518A_MOUSE_REVERSED|
"""index: 6815, intensity: 4382.0, mobility: 1.010"""	-0.707258	0.338521	0.92453	LVAPFRSTMTLTV	generic|IP_991039_TX=10090_REVERSED|
"""index: 12780, intensity: 11813.0, mobility: 1.115"""	-0.707352	0.338636	0.92459	GFLMAVKMVEELYR	generic|chr9_-1_86561788_86561892_ENSMUST00000186193_REVERSED|
"""index: 7214, intensity: 42851.0, mobility: 0.901"""	-0.707644	0.338989	0.924774	ISSLIKVMSRHKKMMH	generic|sp_B1AWL2_ZN462_MOUSE_REVERSED|
"""index: 7338, intensity: 2529.0, mobility: 1.074"""	-0.707674	0.339223	0.924793	EIPDEQQAQQERMTHYEKEFKKLKKQSIKTNCALEMLRKAN	generic|sp_A2AWA9_RBGP1_MOUSE__chr2_1_37483728_37483889_ENSMUST00000153145__II_1010160_REVERSED|
"""index: 1568, intensity: 2907.0, mobility: 0.920"""	-0.707927	0.339336	0.924953	PAPVGRAQCDLT	generic|sp_P35969_VGFR1_MOUSE_REVERSED	|generic|tr_A0A0R4J0A4_A0A0R4J0A4_MOUSE_REVERSED|
"""index: 13428, intensity: 39274.0, mobility: 1.002"""	-0.707995	0.339569	0.924996	LRLQRVAVVVM	generic|sp_Q9JI71_DLL4_MOUSE_REVERSED|
"""index: 8341, intensity: 3086.0, mobility: 1.113"""	-0.708097	0.339683	0.92506	TSSVVFSSMPRSGMWF	generic|IP_1133410_TX=10090_REVERSED|
"""index: 6931, intensity: 4190.0, mobility: 0.887"""	-0.708201	0.339915	0.925126	LSVNKAKFAEAFHQVSRLVALD	generic|sp_Q91WL8_WWOX_MOUSE__II_858009_REVERSED	|generic|sp_Q91WL8-3_WWOX_MOUSE_REVERSED	|generic|sp_Q91WL8-4_WWOX_MOUSE_REVERSED|
"""index: 15604, intensity: 3234.0, mobility: 1.027"""	-0.708299	0.340268	0.925187	VRMLFRREQ	generic|tr_F8WIZ9_F8WIZ9_MOUSE__II_898991_REVERSED	|generic|sp_Q3U1J1_TFPT_MOUSE__chr7_-1_3620355_3620432_ENSMUST00000058880_REVERSED	|generic|sp_Q3U1J1-2_TFPT_MOUSE__chr7_-1_3620355_3620432_ENSMUST00000058880_REVERSED	|generic|tr_Q9CRJ8_Q9CRJ8_MOUSE_REVERSED|
"""index: 13121, intensity: 4133.0, mobility: 0.815"""	-0.708351	0.340621	0.92522	YSSPPRCNY	generic|tr_D5FLC2_D5FLC2_MOUSE__II_3464949_REVERSED	|generic|sp_Q8C7R7_RFX6_MOUSE__II_3464949_REVERSED	|generic|sp_Q8C7R7-3_RFX6_MOUSE__II_3464949_REVERSED|
"""index: 7217, intensity: 3412.0, mobility: 0.935"""	-0.708455	0.340973	0.925285	HPRARSSRTTAMVVMTLIFID	generic|IP_1111884_TX=10090_REVERSED|
"""index: 5359, intensity: 12501.0, mobility: 1.028"""	-0.708714	0.341326	0.925448	GLDPNKKKKRREWREADEASIELLKVKEYDEGRAACEKKK	generic|sp_Q9D198_SYF2_MOUSE__chr4_1_134935409_134935468_ENSMUST00000144037_REVERSED|
"""index: 1282, intensity: 2630.0, mobility: 1.000"""	-0.708758	0.341678	0.925476	SEIKKQQEAVDP	generic|tr_B1ATX6_B1ATX6_MOUSE_REVERSED|
"""index: 1831, intensity: 2581.0, mobility: 1.042"""	-0.708768	0.342031	0.925482	LVTEREAEGGPGPGEP	generic|sp_Q9JL61_RFX5_MOUSE__II_978131_REVERSED	|generic|tr_Q0P5W9_Q0P5W9_MOUSE__II_978149_REVERSED|
"""index: 6829, intensity: 7610.0, mobility: 0.922"""	-0.708909	0.342263	0.92557	RVLYLQTSSPGVARRPVKIDFGSKPDKE	generic|tr_A0A0R4J119_A0A0R4J119_MOUSE__chr7_1_55899920_55900075_ENSMUST00000173497__II_888489_REVERSED|
"""index: 5099, intensity: 5345.0, mobility: 0.901"""	-0.709111	0.342495	0.925696	ESSCAHSRRLFPLRFWSGLRPGPRK	generic|sp_Q8BFW3_PR15B_MOUSE__II_1035113_REVERSED	|generic|sp_Q8BFW3-2_PR15B_MOUSE__II_1035113_REVERSED|
"""index: 4536, intensity: 8952.0, mobility: 0.846"""	-0.709313	0.342847	0.925822	GEVKKAYAVLNEMRRDKLAA	generic|sp_P45481_CBP_MOUSE__chr15_1_81640492_81640557_ENSMUST00000187776_REVERSED	|generic|tr_Q6GQV9_Q6GQV9_MOUSE__chr15_1_81640492_81640557_ENSMUST00000187776_REVERSED	|generic|tr_A0A0U1RQB6_A0A0U1RQB6_MOUSE__chr15_1_81640492_81640557_ENSMUST00000187776_REVERSED	|generic|tr_Q8QZV8_Q8QZV8_MOUSE__chr15_1_81640492_81640557_ENSMUST00000187776_REVERSED	|generic|tr_F8VPR5_F8VPR5_MOUSE__chr15_1_81640492_81640557_ENSMUST00000187776_REVERSED	|generic|tr_A0A0U1RPL2_A0A0U1RPL2_MOUSE__chr15_1_81640492_81640557_ENSMUST00000187776_REVERSED	|generic|tr_A0A0U1RPQ3_A0A0U1RPQ3_MOUSE__chr10_1_80148324_80148353_ENSMUST00000099492_REVERSED|
"""index: 16492, intensity: 3859.0, mobility: 0.917"""	-0.709396	0.343199	0.925874	WDQPQHPFW	generic|IP_1123458_TX=10090_REVERSED|
"""index: 5727, intensity: 2951.0, mobility: 0.951"""	-0.709521	0.34331	0.925952	QMNALAMANAASHNMQHHAARLKAQLH	generic|tr_S4R267_S4R267_MOUSE_REVERSED|
"""index: 6597, intensity: 3455.0, mobility: 0.922"""	-0.709874	0.343651	0.926171	YPWRQLVHR	generic|IP_1064903_TX=10090_REVERSED|
"""index: 13745, intensity: 2566.0, mobility: 0.869"""	-0.709892	0.343651	0.926182	APLHWETLL	generic|sp_Q9JJH7_TRPM5_MOUSE__chr1_1_93505581_93505610_ENSMUST00000152476__II_880064_REVERSED	|generic|sp_Q9JJH7-2_TRPM5_MOUSE__chr1_1_93505581_93505610_ENSMUST00000152476_REVERSED	|generic|sp_Q9JJH7-3_TRPM5_MOUSE__chr1_1_93505581_93505610_ENSMUST00000152476_REVERSED|
"""index: 13777, intensity: 5508.0, mobility: 0.929"""	-0.710238	0.344003	0.926397	AFVCMGLVHK	generic|IP_956195_TX=10090_REVERSED|
"""index: 10788, intensity: 25632.0, mobility: 0.903"""	-0.710299	0.34409	0.926434	EELAQLVEKVEDKAADNESQLHS	generic|sp_P33175_KIF5A_MOUSE__chr10_-1_127242653_127242778_ENSMUST00000218298_REVERSED|
"""index: 8823, intensity: 3111.0, mobility: 1.028"""	-0.710556	0.34409	0.926593	MKSVTNLAVSFDKS	generic|chr10_1_29222026_29222166_ENSMUST00000213490_REVERSED|
"""index: 8605, intensity: 2850.0, mobility: 1.093"""	-0.710922	0.34409	0.926818	QEELLRIEDEKVHISKQMKEVEHATA	generic|sp_Q61595_KTN1_MOUSE__chr14_1_47707242_47707283_ENSMUST00000189986__II_1099268_REVERSED	|generic|sp_Q61595-2_KTN1_MOUSE__chr14_1_47707242_47707283_ENSMUST00000189986__II_1099268_REVERSED	|generic|sp_Q61595-3_KTN1_MOUSE__chr14_1_47707242_47707283_ENSMUST00000189986__II_1099268_REVERSED	|generic|sp_Q61595-4_KTN1_MOUSE__chr14_1_47707242_47707283_ENSMUST00000189986__II_1099268_REVERSED	|generic|sp_Q61595-5_KTN1_MOUSE__chr14_1_47707242_47707283_ENSMUST00000189986__II_1099268_REVERSED	|generic|sp_Q61595-6_KTN1_MOUSE__chr14_1_47707242_47707283_ENSMUST00000189986__II_1099268_REVERSED	|generic|sp_Q61595-7_KTN1_MOUSE__chr14_1_47707242_47707283_ENSMUST00000189986__II_1099268_REVERSED	|generic|sp_Q61595-8_KTN1_MOUSE__chr14_1_47707242_47707283_ENSMUST00000189986__II_1099268_REVERSED	|generic|sp_Q61595-9_KTN1_MOUSE__chr14_1_47707242_47707283_ENSMUST00000189986__II_1099268_REVERSED	|generic|sp_Q61595-10_KTN1_MOUSE__chr14_1_47707242_47707283_ENSMUST00000189986__II_1099268_REVERSED	|generic|sp_Q61595-11_KTN1_MOUSE__chr14_1_47707242_47707283_ENSMUST00000189986__II_1099268_REVERSED	|generic|sp_Q61595-12_KTN1_MOUSE__chr14_1_47707242_47707283_ENSMUST00000189986__II_1099268_REVERSED	|generic|sp_Q61595-13_KTN1_MOUSE__chr14_1_47707242_47707283_ENSMUST00000189986__II_1099268_REVERSED	|generic|sp_Q61595-14_KTN1_MOUSE__chr14_1_47707242_47707283_ENSMUST00000189986__II_1099268_REVERSED	|generic|sp_Q61595-15_KTN1_MOUSE__chr14_1_47707242_47707283_ENSMUST00000189986__II_1099268_REVERSED	|generic|sp_Q61595-16_KTN1_MOUSE__chr14_1_47707242_47707283_ENSMUST00000189986__II_1099268_REVERSED|
"""index: 5214, intensity: 3504.0, mobility: 0.969"""	-0.711161	0.34432	0.926965	MELMRMQSQYKPLHHSLLFQHLP	generic|chr3_1_94871037_94871312_ENSMUST00000107270__IP_978182_TX=10090_REVERSED	|generic|chr3_1_94871094_94871312_ENSMUST00000107270__IP_978182_TX=10090_REVERSED|
"""index: 15308, intensity: 6651.0, mobility: 0.848"""	-0.711304	0.34467	0.927053	VNNTSLSASLLGKLS	generic|IP_3453557_TX=10090_REVERSED|
"""index: 15622, intensity: 3535.0, mobility: 0.892"""	-0.711305	0.345021	0.927054	HENVRARPI	generic|sp_P70191_TRAF5_MOUSE__II_1024360_REVERSED	|generic|tr_E9QMA6_E9QMA6_MOUSE__II_1024360_REVERSED	|generic|II_1024352_TX=10090_REVERSED	|generic|tr_A0A0A6YXC4_A0A0A6YXC4_MOUSE_REVERSED|
"""index: 18472, intensity: 42458.0, mobility: 1.162"""	-0.711594	0.345117	0.927231	KKQKKKKLNKHI	generic|IP_1128996_TX=10090_REVERSED|
"""index: 896, intensity: 2837.0, mobility: 0.768"""	-0.711652	0.345117	0.927266	ELYKLERTHN	generic|IP_1047362_TX=10090_REVERSED|
"""index: 18838, intensity: 3720.0, mobility: 1.053"""	-0.712125	0.345334	0.927555	FKMQQGYHKVVHKALLMQLHKQTRRAQSLLIK	generic|tr_E9QLE2_E9QLE2_MOUSE__chr1_-1_66801045_66801161_ENSMUST00000189846__II_1037561_REVERSED	|generic|sp_Q5DTI6_KAL1L_MOUSE__chr1_-1_66801045_66801161_ENSMUST00000189846__II_1037561_REVERSED	|generic|sp_Q5DTI6-2_KAL1L_MOUSE__chr1_-1_66801045_66801161_ENSMUST00000189846__II_1037561_REVERSED	|generic|sp_Q5DTI6-3_KAL1L_MOUSE__chr1_-1_66801045_66801161_ENSMUST00000189846__II_1037561_REVERSED	|generic|sp_Q5DTI6-4_KAL1L_MOUSE__chr1_-1_66801045_66801161_ENSMUST00000189846__II_1037561_REVERSED	|generic|sp_Q5DTI6-5_KAL1L_MOUSE__chr1_-1_66801045_66801161_ENSMUST00000189846__II_1037561_REVERSED|
"""index: 1952, intensity: 2616.0, mobility: 0.990"""	-0.712132	0.345334	0.927559	NIVNMHNREPIP	generic|IP_1122216_TX=10090_REVERSED|
"""index: 1727, intensity: 3936.0, mobility: 0.859"""	-0.712501	0.345683	0.927783	LSSTVSYVY	generic|IP_1039105_TX=10090_REVERSED|
"""index: 9546, intensity: 16375.0, mobility: 0.909"""	-0.712521	0.346006	0.927795	QDLLNDPKEP	generic|sp_Q9D9R3_SPAT9_MOUSE_REVERSED|
"""index: 3558, intensity: 3633.0, mobility: 1.029"""	-0.712716	0.346006	0.927914	RTENKTSCPLGIEVPGERFIH	generic|tr_Q8CAV6_Q8CAV6_MOUSE__chr2_1_11283750_11283953_ENSMUST00000195207__II_1014889_REVERSED	|generic|II_1014899_TX=10090_REVERSED	|generic|tr_A6H667_A6H667_MOUSE__chr2_1_11279494_11279532_ENSMUST00000195207_REVERSED	|generic|tr_F8WGT6_F8WGT6_MOUSE__chr2_1_11279494_11279532_ENSMUST00000195207_REVERSED	|generic|tr_Q920N8_Q920N8_MOUSE__chr2_1_11279494_11279532_ENSMUST00000195207_REVERSED|
"""index: 18825, intensity: 3844.0, mobility: 1.055"""	-0.712753	0.346006	0.927936	EAELRTQELKSNNLVSKLNKHDMQLIETEKLLQ	generic|tr_F6R1B7_F6R1B7_MOUSE_REVERSED	|generic|tr_Q6ZPV9_Q6ZPV9_MOUSE_REVERSED	|generic|tr_A0A6I8MX08_A0A6I8MX08_MOUSE_REVERSED	|generic|sp_Q5SNZ0_GRDN_MOUSE_REVERSED	|generic|sp_Q5SNZ0-2_GRDN_MOUSE_REVERSED	|generic|sp_Q5SNZ0-3_GRDN_MOUSE_REVERSED|
"""index: 2550, intensity: 4821.0, mobility: 0.879"""	-0.713397	0.346355	0.928324	VECGPMLREKGEYLVGIDTLPPKD	generic|tr_E9Q449_E9Q449_MOUSE_REVERSED	|generic|sp_A6H8H2_DEN4C_MOUSE_REVERSED	|generic|sp_A6H8H2-2_DEN4C_MOUSE_REVERSED|
"""index: 8121, intensity: 3699.0, mobility: 0.964"""	-0.713403	0.346583	0.928328	VAKVWHSETCPVTGARHCT	generic|IP_840213_TX=10090_REVERSED|
"""index: 16816, intensity: 13990.0, mobility: 1.125"""	-0.713719	0.346797	0.928518	NGSGGGTGGGGGSASSSGGGGGGSSGGGAGGGGGSSHRSTKMKSFHYKCY	generic|tr_Q3UPK1_Q3UPK1_MOUSE__II_1131196_REVERSED	|generic|tr_B1AR09_B1AR09_MOUSE__II_1131196_REVERSED	|generic|tr_B1AR10_B1AR10_MOUSE__II_1131196_REVERSED	|generic|tr_Q8VHB4_Q8VHB4_MOUSE_REVERSED|
"""index: 18248, intensity: 9742.0, mobility: 1.083"""	-0.714041	0.346797	0.928711	MLYIRGSLSMKMK	generic|IP_935553_TX=10090_REVERSED|
"""index: 7855, intensity: 4184.0, mobility: 1.036"""	-0.714652	0.34701	0.929076	WVRWPHKQLH	generic|IP_1058904_TX=10090_REVERSED|
"""index: 4218, intensity: 2624.0, mobility: 0.861"""	-0.714658	0.34701	0.92908	MRKPQRKYFLCQKCL	generic|IP_1022928_TX=10090_REVERSED|
"""index: 1429, intensity: 3383.0, mobility: 0.848"""	-0.715143	0.347237	0.929368	INFFDDRLNCKKREKKRENMKKN	generic|IP_1054089_TX=10090_REVERSED|
"""index: 9670, intensity: 6809.0, mobility: 0.885"""	-0.715358	0.347328	0.929495	QKKGVELF	generic|tr_Q3UL99_Q3UL99_MOUSE_REVERSED	|generic|sp_P23116_EIF3A_MOUSE_REVERSED	|generic|tr_Q3TKF9_Q3TKF9_MOUSE_REVERSED	|generic|tr_Q6A0B9_Q6A0B9_MOUSE_REVERSED	|generic|tr_Q3UEK3_Q3UEK3_MOUSE_REVERSED	|generic|tr_Q3UM46_Q3UM46_MOUSE_REVERSED|
"""index: 6068, intensity: 5103.0, mobility: 0.895"""	-0.715553	0.347328	0.929611	RYIGKPKVKCHLKLMWTNKQRNM	generic|IP_1101974_TX=10090_REVERSED|
"""index: 18275, intensity: 6138.0, mobility: 1.461"""	-0.716137	0.347675	0.929954	LRQLQLLLRLRV	generic|IP_939210_TX=10090_REVERSED|
"""index: 6785, intensity: 7401.0, mobility: 0.900"""	-0.716327	0.348022	0.930066	GAKLTKIAVCIERKGPVKLRGSCVEGFEGV	generic|sp_Q03137_EPHA4_MOUSE__chr1_-1_77398490_77398564_ENSMUST00000188952__II_1033162_REVERSED	|generic|sp_Q03137-2_EPHA4_MOUSE__chr1_-1_77398490_77398564_ENSMUST00000188952__II_1033162_REVERSED	|generic|tr_Q99KA8_Q99KA8_MOUSE__chr1_-1_77398490_77398564_ENSMUST00000188952__II_1033162_REVERSED|
"""index: 6731, intensity: 2605.0, mobility: 1.039"""	-0.71639	0.348128	0.930103	SADGWKINPPDQEQ	generic|IP_1059391_TX=10090_REVERSED|
"""index: 9397, intensity: 2567.0, mobility: 0.888"""	-0.716612	0.348338	0.930233	QLSMNLLIKQQCKWK	generic|chr5_-1_134272533_134279463_ENSMUST00000059042__IP_929887_TX=10090_REVERSED|
"""index: 7735, intensity: 5164.0, mobility: 1.093"""	-0.71712	0.348338	0.93053	WMLRKMKLVALFH	generic|IP_1005883_TX=10090_REVERSED|
"""index: 4808, intensity: 8580.0, mobility: 0.932"""	-0.71727	0.348684	0.930617	AHPWQVQATDKMAETFAVAFRA	generic|sp_A4FUP9_GL1D1_MOUSE_REVERSED	|generic|sp_A4FUP9-2_GL1D1_MOUSE_REVERSED|
"""index: 11391, intensity: 3200.0, mobility: 1.037"""	-0.717458	0.348789	0.930726	FVGLFCPPLAVSFF	generic|IP_1146713_TX=10090_REVERSED|
"""index: 2589, intensity: 2907.0, mobility: 0.969"""	-0.717719	0.348893	0.930878	FMMQVSSMKYAFLADQWNSTF	generic|tr_Q3U399_Q3U399_MOUSE__chr3_-1_37724291_37724320_ENSMUST00000079755_REVERSED	|generic|tr_Q3TJQ2_Q3TJQ2_MOUSE__chr3_-1_37724291_37724320_ENSMUST00000079755_REVERSED	|generic|sp_Q91ZN5_S35B2_MOUSE__chr3_-1_37724291_37724320_ENSMUST00000079755_REVERSED|
"""index: 13333, intensity: 24844.0, mobility: 0.947"""	-0.718008	0.348998	0.931045	RVRQERGHQ	generic|IP_947675_TX=10090_REVERSED|
"""index: 8322, intensity: 11113.0, mobility: 0.822"""	-0.718123	0.349343	0.931112	ITDESPTKQNTKRL	generic|sp_G3X9G7-2_ZN809_MOUSE__chr9_1_22238998_22239273_ENSMUST00000215902__II_3449743_REVERSED	|generic|sp_G3X9G7_ZN809_MOUSE_REVERSED|
"""index: 3115, intensity: 3526.0, mobility: 0.968"""	-0.718163	0.349448	0.931135	YSEAGKRQQPELPVTSEDT	generic|tr_R4GML3_R4GML3_MOUSE__II_1010567_REVERSED	|generic|sp_A2AL36_CNTRL_MOUSE__II_1010567_REVERSED	|generic|tr_B2RXX1_B2RXX1_MOUSE__II_1010567_REVERSED	|generic|sp_A2AL36-2_CNTRL_MOUSE_REVERSED|
"""index: 7377, intensity: 5424.0, mobility: 1.052"""	-0.718236	0.349551	0.931177	KGEKCLRTLIQSPKMPDRWINYGHISYTQ	generic|sp_Q9ESF1_OTOF_MOUSE__chr5_-1_30427528_30427605_ENSMUST00000144125__II_944684_REVERSED	|generic|sp_Q9ESF1-3_OTOF_MOUSE__chr5_-1_30427528_30427605_ENSMUST00000144125__II_944667_REVERSED	|generic|tr_E9PYR6_E9PYR6_MOUSE__chr5_-1_30427528_30427605_ENSMUST00000144125__II_944684_REVERSED	|generic|tr_A0A2Z2CEU0_A0A2Z2CEU0_MOUSE__chr5_-1_30427528_30427605_ENSMUST00000144125_REVERSED	|generic|sp_Q9ESF1-2_OTOF_MOUSE__chr5_-1_30427528_30427605_ENSMUST00000144125_REVERSED	|generic|tr_B7ZN98_B7ZN98_MOUSE__chr5_-1_30427528_30427605_ENSMUST00000144125_REVERSED	|generic|tr_A0A0R4J1K2_A0A0R4J1K2_MOUSE__chr5_-1_30427528_30427605_ENSMUST00000144125_REVERSED|
"""index: 10831, intensity: 3603.0, mobility: 0.846"""	-0.718285	0.349896	0.931205	RPLVNGVS	generic|IP_1118327_TX=10090_REVERSED|
"""index: 808, intensity: 3429.0, mobility: 0.897"""	-0.718314	0.350242	0.931222	ELVPDWLCGL	generic|IP_938343_TX=10090_REVERSED|
"""index: 8210, intensity: 3102.0, mobility: 0.880"""	-0.718343	0.350345	0.931239	RTWVLWTPLVLPRSR	generic|IP_950415_TX=10090_REVERSED|
"""index: 1622, intensity: 2673.0, mobility: 0.772"""	-0.718661	0.350569	0.931422	DKCLAIAEPRMQP	generic|IP_858254_TX=10090_REVERSED|
"""index: 1839, intensity: 4279.0, mobility: 0.869"""	-0.718894	0.350672	0.931555	RGHKDSYPEETLDIGEAQ	generic|sp_P59808_SASH1_MOUSE__chr10_-1_8814237_8814266_ENSMUST00000213032__II_3465886_REVERSED	|generic|tr_F8VQK5_F8VQK5_MOUSE__chr10_-1_8814237_8814266_ENSMUST00000213032__II_3465886_REVERSED	|generic|tr_Q8BRY6_Q8BRY6_MOUSE_REVERSED	|generic|tr_Q6ZQ46_Q6ZQ46_MOUSE_REVERSED|
"""index: 13593, intensity: 4714.0, mobility: 0.910"""	-0.71893	0.350775	0.931576	KMKWGTEPK	generic|IP_976870_TX=10090_REVERSED|
"""index: 6923, intensity: 3045.0, mobility: 0.936"""	-0.719034	0.351119	0.931636	MVESHHAMRDA	generic|IP_3500118_TX=10090_REVERSED|
"""index: 6122, intensity: 32885.0, mobility: 1.083"""	-0.719047	0.351463	0.931643	WTGVFYMSILIFTWGRGWSTPRHTKKKYLIDGLCFLVCMYL	generic|IP_910774_TX=10090_REVERSED|
"""index: 7359, intensity: 2533.0, mobility: 1.025"""	-0.719124	0.351807	0.931687	GKRQVSADSIFRIFMENGTAMLPDP	generic|sp_Q62381_TLL1_MOUSE_REVERSED	|generic|tr_G3X9F5_G3X9F5_MOUSE_REVERSED|
"""index: 4463, intensity: 3702.0, mobility: 1.004"""	-0.71946	0.352151	0.931879	HMKKCAGERQLH	generic|tr_Q3UMX3_Q3UMX3_MOUSE__chr18_1_12169266_12169313_ENSMUST00000155431__II_1057831_REVERSED|
"""index: 9846, intensity: 32839.0, mobility: 0.841"""	-0.719508	0.352374	0.931907	IPAPNQLVP	generic|chr9_-1_25130532_25130618_ENSMUST00000008573_REVERSED	|generic|chr9_-1_25124966_25130618_ENSMUST00000008573_REVERSED|
"""index: 4816, intensity: 4555.0, mobility: 0.917"""	-0.719677	0.352558	0.932003	SFDAKQPVFADFMGMHELPGPLDY	generic|IP_879371_TX=10090_REVERSED|
"""index: 8071, intensity: 4906.0, mobility: 1.117"""	-0.719829	0.352558	0.932089	SRSHCSVLPLPVWGQIPKHLVCKPGKPSVDLPAAP	generic|IP_981146_TX=10090_REVERSED|
"""index: 12269, intensity: 3496.0, mobility: 0.932"""	-0.720347	0.352558	0.932383	MECNINWFVIFARRKVYF	generic|tr_Q3URG2_Q3URG2_MOUSE__IP_1009655_REVERSED|
"""index: 9809, intensity: 10792.0, mobility: 0.822"""	-0.7208	0.352901	0.932639	LHATYSLL	generic|IP_971249_TX=10090_REVERSED|
"""index: 12914, intensity: 3925.0, mobility: 0.880"""	-0.720915	0.353244	0.932704	LLFPHSFLS	generic|IP_3476845_TX=10090_REVERSED|
"""index: 13065, intensity: 7610.0, mobility: 0.956"""	-0.720955	0.353587	0.932726	YVKKLFSLMS	generic|II_832070_TX=10090_REVERSED	|generic|chrX_1_99042768_99063397_ENSMUST00000036606_REVERSED|
"""index: 10391, intensity: 4200.0, mobility: 0.901"""	-0.720988	0.353809	0.932745	KEELQGQLTELAKDQ	generic|sp_E9Q7G0_NUMA1_MOUSE_REVERSED|
"""index: 8504, intensity: 3329.0, mobility: 0.841"""	-0.72104	0.353888	0.932774	ESLEMLNKLPERR	generic|chr14_1_56932140_56937549_ENSMUST00000022511__IP_1094546_TX=10090_REVERSED|
"""index: 13775, intensity: 3053.0, mobility: 0.906"""	-0.721147	0.353888	0.932835	RWAERRHT	generic|IP_1135588_TX=10090_REVERSED|
"""index: 4985, intensity: 3269.0, mobility: 0.794"""	-0.721529	0.35411	0.933049	STDTITITITTTIAR	generic|chr8_1_45795848_45796069_ENSMUST00000171337__IP_864239_TX=10090_REVERSED|
"""index: 3965, intensity: 6336.0, mobility: 1.053"""	-0.721743	0.354309	0.933169	TWLPIRLHTMLYVSSTIKEHCLKVYNGWTSTFGLDGCTNVTYR	generic|IP_953615_TX=10090_REVERSED|
"""index: 9575, intensity: 9032.0, mobility: 0.867"""	-0.721931	0.354309	0.933274	WIVISNVT	generic|tr_Q80VS5_Q80VS5_MOUSE__II_880815_REVERSED	|generic|sp_Q3U0P1_PALB2_MOUSE__II_880815_REVERSED	|generic|sp_Q3U0P1-2_PALB2_MOUSE__II_880815_REVERSED	|generic|sp_Q3U0P1-3_PALB2_MOUSE__II_880815_REVERSED	|generic|tr_D3YVU6_D3YVU6_MOUSE_REVERSED|
"""index: 11776, intensity: 4365.0, mobility: 0.820"""	-0.722436	0.354651	0.933555	ITTSMYLG	generic|IP_970540_TX=10090_REVERSED|
"""index: 3109, intensity: 3368.0, mobility: 0.901"""	-0.722458	0.354707	0.933567	EMVEAQYTGE	generic|tr_F8WIF5_F8WIF5_MOUSE__II_1153562_REVERSED	|generic|tr_E9Q7M6_E9Q7M6_MOUSE__II_1153561_REVERSED	|generic|tr_K4DI74_K4DI74_MOUSE__II_1153562_REVERSED	|generic|tr_Q5DUA3_Q5DUA3_MOUSE__II_1153562_REVERSED	|generic|sp_Q99PF4_CAD23_MOUSE__II_1153561_REVERSED	|generic|sp_Q99PF4-2_CAD23_MOUSE__II_1153561_REVERSED	|generic|II_1153560_TX=10090_REVERSED	|generic|II_1153533_TX=10090_REVERSED	|generic|tr_Q5DUA5_Q5DUA5_MOUSE_REVERSED	|generic|tr_Q5DUA4_Q5DUA4_MOUSE_REVERSED|
"""index: 5298, intensity: 9925.0, mobility: 0.990"""	-0.722496	0.354707	0.933588	DDSGMLNQQRLRHDEMEESVKKGLKAMKMSDDAWGGQ	generic|sp_Q9DA69_IFT43_MOUSE__chr12_1_86161157_86161225_ENSMUST00000220711_REVERSED	|generic|sp_Q9DA69-3_IFT43_MOUSE__chr12_1_86161157_86161225_ENSMUST00000220711_REVERSED	|generic|tr_A0A1Y7VLN8_A0A1Y7VLN8_MOUSE__chr12_1_86161157_86161225_ENSMUST00000220711_REVERSED|
"""index: 13287, intensity: 2897.0, mobility: 1.072"""	-0.72263	0.354707	0.933663	QWSMADVIVVLP	generic|tr_Q4QQL3_Q4QQL3_MOUSE__II_982881_REVERSED	|generic|sp_Q8BM88_CATO_MOUSE__II_982881_REVERSED	|generic|chr3_1_81951404_81951547_ENSMUST00000155144_REVERSED|
"""index: 5494, intensity: 3072.0, mobility: 0.969"""	-0.722979	0.355048	0.933856	WRYLIKPEPWFNRMCLAKLLLISCPTQQPAMP	generic|IP_1118150_TX=10090_REVERSED|
"""index: 5768, intensity: 4148.0, mobility: 1.141"""	-0.723048	0.355147	0.933894	TNNSVMPKGILSKEPPPPVIFGNQSHKESLKEYLGLFDSFRR	generic|chr9_-1_66098236_66098436_ENSMUST00000139872_REVERSED|
"""index: 12366, intensity: 5091.0, mobility: 0.977"""	-0.723406	0.355366	0.934092	NLAFSVALCIR	generic|IP_1066078_TX=10090_REVERSED|
"""index: 10792, intensity: 3291.0, mobility: 0.972"""	-0.723532	0.355707	0.934161	WSQPRRPHVM	generic|chr1_-1_132521847_132522422_ENSMUST00000086521__IP_1035266_TX=10090_REVERSED|
"""index: 17918, intensity: 2756.0, mobility: 1.114"""	-0.723559	0.355926	0.934176	STSKTLNKGSVGMQRNQMKSTFVNLDPGLPILPPQVPTQ	generic|tr_Q6ZQ55_Q6ZQ55_MOUSE__II_3482784_REVERSED	|generic|tr_A0A2I3BRM1_A0A2I3BRM1_MOUSE__II_3482784_REVERSED|
"""index: 9444, intensity: 5084.0, mobility: 1.175"""	-0.724114	0.356025	0.93448	DRRCLGLEGSGLSQTRP	generic|IP_1010651_TX=10090_REVERSED|
"""index: 6846, intensity: 4578.0, mobility: 1.056"""	-0.724439	0.356244	0.934658	NSRPKFNQFNGMK	generic|sp_Q8BLR9_HIF1N_MOUSE__chr19_1_44563296_44563544_ENSMUST00000131032__II_1044716_REVERSED	|generic|sp_Q8BLR9-2_HIF1N_MOUSE__chr19_1_44563296_44563544_ENSMUST00000131032__II_1044716_REVERSED|
"""index: 14700, intensity: 4218.0, mobility: 1.115"""	-0.724578	0.356584	0.934734	IHIDSGQASARTPGSSPFAHGALLDAGDT	generic|tr_F6W6J3_F6W6J3_MOUSE_REVERSED|
"""index: 5280, intensity: 6029.0, mobility: 1.043"""	-0.724639	0.356924	0.934767	EERHKRRKLKGEEEELIPM	generic|chr1_-1_83277067_83277147_ENSMUST00000160953_REVERSED|
"""index: 16130, intensity: 7143.0, mobility: 0.932"""	-0.724668	0.357264	0.934783	NRRIMDAAK	generic|sp_Q8CE33_KLH11_MOUSE_REVERSED	|generic|sp_Q8CE33-2_KLH11_MOUSE_REVERSED|
"""index: 5151, intensity: 3100.0, mobility: 0.874"""	-0.724762	0.357337	0.934834	KDLAFKTDG	generic|chr9_-1_22350899_22351003_ENSMUST00000217010__II_3455556_TX=10090_REVERSED	|generic|sp_Q8K298_ANLN_MOUSE_REVERSED	|generic|tr_A0A1L1SS34_A0A1L1SS34_MOUSE_REVERSED|
"""index: 2614, intensity: 2500.0, mobility: 1.342"""	-0.725005	0.357337	0.934966	PEKISCSSRESSCSGPHSASRKMM	generic|sp_Q9ERS4_PKHA3_MOUSE_REVERSED|
"""index: 6946, intensity: 3761.0, mobility: 1.134"""	-0.725331	0.357677	0.935143	KYTDLVTFTNKLCLAS	generic|IP_1115371_TX=10090_REVERSED|
"""index: 2656, intensity: 2951.0, mobility: 0.898"""	-0.725506	0.357895	0.935237	EGPRKDTLWK	generic|IP_1093459_TX=10090_REVERSED|
"""index: 4227, intensity: 4936.0, mobility: 0.963"""	-0.725642	0.358234	0.935311	ENTQTDSCSLLL	generic|tr_Q8VFT0_Q8VFT0_MOUSE_REVERSED	|generic|tr_Q7TR42_Q7TR42_MOUSE_REVERSED|
"""index: 1569, intensity: 2624.0, mobility: 1.012"""	-0.725825	0.358331	0.935409	NEKEFEQDDEGIT	generic|IP_827540_TX=10090_REVERSED|
"""index: 4232, intensity: 4089.0, mobility: 0.936"""	-0.726074	0.358548	0.935543	QYENSWAGRGSSFPAQGHLALQLYPAP	generic|IP_1012570_TX=10090_REVERSED|
"""index: 5573, intensity: 5736.0, mobility: 0.970"""	-0.726881	0.358887	0.935975	TLPDAHSQLGSPESDVELKSDVSP	generic|IP_1149626_TX=10090_REVERSED	|generic|IP_1078520_TX=10090_REVERSED|
"""index: 12391, intensity: 3842.0, mobility: 0.937"""	-0.727144	0.359105	0.936116	HKKKIMELE	generic|sp_Q920F6_SMC1B_MOUSE_REVERSED|
"""index: 3053, intensity: 4853.0, mobility: 0.852"""	-0.72724	0.359444	0.936167	SVQLATQNLPQVKMHIP	generic|tr_F8VQD7_F8VQD7_MOUSE__chr14_1_12166816_12166881_ENSMUST00000142917__II_1102085_REVERSED	|generic|sp_Q05909_PTPRG_MOUSE__chr14_1_12166816_12166881_ENSMUST00000142917_REVERSED|
"""index: 11988, intensity: 17949.0, mobility: 0.925"""	-0.727356	0.359661	0.936228	RASITISMSR	generic|IP_1067799_TX=10090_REVERSED|
"""index: 14668, intensity: 2634.0, mobility: 1.158"""	-0.727382	0.36	0.936242	TTKWVGLASPLVARVPM	generic|chr5_-1_115244017_115244094_ENSMUST00000112097_REVERSED	|generic|chr5_-1_115242685_115244094_ENSMUST00000112097_REVERSED|
"""index: 9534, intensity: 4500.0, mobility: 0.935"""	-0.727438	0.360339	0.936272	CLQFNEKSLPWLKEWKDCSSLGMKWM	generic|IP_1014033_TX=10090_REVERSED|
"""index: 12206, intensity: 4515.0, mobility: 0.853"""	-0.727504	0.360678	0.936307	SSPPSMASLSLP	generic|IP_884953_TX=10090_REVERSED|
"""index: 17819, intensity: 2580.0, mobility: 1.036"""	-0.727674	0.360772	0.936397	EFVGTDRLIKM	generic|sp_Q571H0_NPA1P_MOUSE__II_1073843_REVERSED	|generic|tr_E9PU96_E9PU96_MOUSE__II_1073843_REVERSED|
"""index: 6779, intensity: 5278.0, mobility: 0.931"""	-0.727973	0.361111	0.936555	REAVAAGRVPRQ	generic|IP_3459625_TX=10090_REVERSED|
"""index: 11129, intensity: 9045.0, mobility: 0.925"""	-0.728183	0.36145	0.936666	KEGFSTATALIDSFSLPPARHTLC	generic|IP_981199_TX=10090_REVERSED|
"""index: 8148, intensity: 4101.0, mobility: 1.145"""	-0.728451	0.361544	0.936807	TQWEVEHQRSGLHEKTKADTLDGTALVLA	generic|sp_Q8BXJ9_TMM62_MOUSE__chr2_1_120999089_120999163_ENSMUST00000139428__II_1001456_REVERSED	|generic|tr_D6RH67_D6RH67_MOUSE__chr2_1_120986852_120986962_ENSMUST00000139428_REVERSED|
"""index: 10750, intensity: 9831.0, mobility: 0.903"""	-0.728884	0.361637	0.937034	ETLTDMTTVKMIVTTMRTAMRT	generic|IP_1075216_TX=10090_REVERSED|
"""index: 4681, intensity: 3852.0, mobility: 1.175"""	-0.729474	0.361976	0.937342	QALEETRYQELVVVGQLGASRRRACGECHVLYTNRSGNESTVFL	generic|tr_Q8K0Z1_Q8K0Z1_MOUSE_REVERSED	|generic|sp_Q5NCY0_KDM6B_MOUSE__chr5_1_89156577_89156606_ENSMUST00000148750_REVERSED|
"""index: 4262, intensity: 3423.0, mobility: 1.072"""	-0.729563	0.362191	0.937388	HLLVVLYLGSSIFEYEAQENAHARHLEHIDFDELNLQLKEKCLECTTV	generic|tr_F7B2M7_F7B2M7_MOUSE__II_1008322_REVERSED	|generic|sp_Q9WV66_MARH7_MOUSE_REVERSED|
"""index: 4191, intensity: 4703.0, mobility: 1.032"""	-0.729745	0.36253	0.937483	EVFAKYIQSNLFRPFSDRQMLTYIQLQADEYMHPSPDLLSRN	generic|tr_Q8C5F3_Q8C5F3_MOUSE_REVERSED|
"""index: 13141, intensity: 34162.0, mobility: 0.882"""	-0.729807	0.362715	0.937515	VLDQVILHQ	generic|sp_Q9EST8_IKBZ_MOUSE_REVERSED	|generic|sp_Q9EST8-2_IKBZ_MOUSE_REVERSED	|generic|sp_Q9EST8-3_IKBZ_MOUSE_REVERSED|
"""index: 6427, intensity: 4769.0, mobility: 1.009"""	-0.729909	0.362715	0.937568	PDAPVIVRRENTT	generic|tr_E9PY05_E9PY05_MOUSE_REVERSED	|generic|tr_I1E4Y2_I1E4Y2_MOUSE_REVERSED	|generic|tr_B7ZND3_B7ZND3_MOUSE_REVERSED	|generic|sp_P81270_ERG_MOUSE_REVERSED	|generic|sp_P81270-2_ERG_MOUSE_REVERSED	|generic|tr_B7ZND4_B7ZND4_MOUSE_REVERSED	|generic|tr_H3BKX4_H3BKX4_MOUSE_REVERSED	|generic|tr_V9GX50_V9GX50_MOUSE_REVERSED	|generic|tr_Q544B3_Q544B3_MOUSE_REVERSED	|generic|tr_A0A384DVA0_A0A384DVA0_MOUSE_REVERSED	|generic|tr_Q3UQJ4_Q3UQJ4_MOUSE_REVERSED	|generic|tr_Q8BZ56_Q8BZ56_MOUSE_REVERSED|
"""index: 2434, intensity: 4339.0, mobility: 0.959"""	-0.730227	0.363053	0.937733	FIFMLIDMVNI	generic|IP_1016955_TX=10090_REVERSED|
"""index: 15839, intensity: 67183.0, mobility: 0.999"""	-0.73026	0.36336	0.93775	FFSLMKLLNH	generic|IP_3479480_TX=10090_REVERSED|
"""index: 18723, intensity: 2584.0, mobility: 1.108"""	-0.730578	0.36336	0.937914	SSATCCCT	generic|IP_858960_TX=10090_REVERSED	|generic|chr16_-1_44245335_44245403_ENSMUST00000136381|
"""index: 8098, intensity: 2921.0, mobility: 0.906"""	-0.730807	0.363575	0.938032	TCSSLEVFELHIRGTQVMP	generic|IP_839790_TX=10090_REVERSED|
"""index: 4423, intensity: 5334.0, mobility: 0.959"""	-0.730949	0.363912	0.938105	LECTTQGPFSIQ	generic|IP_1061776_TX=10090_REVERSED|
"""index: 5422, intensity: 2965.0, mobility: 1.164"""	-0.730989	0.364127	0.938125	KIDKYFMKNVDLRMKENNA	generic|sp_P63137_GBRB2_MOUSE_REVERSED|
"""index: 1293, intensity: 13597.0, mobility: 0.880"""	-0.731516	0.364464	0.938395	GRPASNSWRHVGPRRA	generic|chr5_1_31527191_31527283_ENSMUST00000202214_REVERSED|
"""index: 13303, intensity: 5990.0, mobility: 1.010"""	-0.731593	0.364801	0.938434	HPHGPRWPLR	generic|IP_982504_TX=10090_REVERSED|
"""index: 2601, intensity: 2880.0, mobility: 0.857"""	-0.731627	0.365015	0.938452	YWTSLVMLS	generic|IP_900639_TX=10090_REVERSED	|generic|tr_Q78GE8_Q78GE8_MOUSE_REVERSED	|generic|tr_A0A0R4J266_A0A0R4J266_MOUSE_REVERSED	|generic|sp_Q8VIC6_V1R51_MOUSE_REVERSED|
"""index: 4144, intensity: 3842.0, mobility: 0.980"""	-0.73172	0.36532	0.938499	QERKHAKLEEVKKMLKDHERKKRANEISYAKPDEIDEPAA	generic|sp_E9Q5M6_CFA44_MOUSE__II_1075305_REVERSED|
"""index: 5211, intensity: 3841.0, mobility: 0.927"""	-0.731806	0.36532	0.938543	TQSLGLVPSDAY	generic|chr12_1_88456862_88456933_ENSMUST00000101165_REVERSED|
"""index: 11136, intensity: 129425.0, mobility: 0.919"""	-0.732159	0.365657	0.938722	CMKTAKKTKTTTNTATGAFSSTTLA	generic|chr2_-1_120320919_120321698_ENSMUST00000028752__IP_1009020_TX=10090_REVERSED|
"""index: 3633, intensity: 5276.0, mobility: 1.027"""	-0.732172	0.365993	0.938729	KFLLKPAENLHQVYWFLFPSYTSQYTCNLMVPLGETLTVLG	generic|sp_P06323_TVA3_MOUSE_REVERSED|
"""index: 5940, intensity: 3329.0, mobility: 0.869"""	-0.732198	0.36633	0.938742	IHVDMEDQT	generic|sp_Q8CE72_CPLN1_MOUSE_REVERSED|
"""index: 9840, intensity: 4150.0, mobility: 0.824"""	-0.732226	0.366667	0.938756	IPTSIAVP	generic|IP_1131250_TX=10090_REVERSED|
"""index: 6881, intensity: 2668.0, mobility: 0.982"""	-0.732319	0.366756	0.938804	KPSELNKLEFM	generic|IP_3462985_TX=10090_REVERSED|
"""index: 8326, intensity: 2992.0, mobility: 1.043"""	-0.732579	0.367059	0.938935	QLFRNRAVHSRALCKHMDQPKVNFTEAFH	generic|tr_Q8CA01_Q8CA01_MOUSE__II_964627_REVERSED	|generic|tr_Q8BQC6_Q8BQC6_MOUSE_REVERSED	|generic|tr_Q69ZG0_Q69ZG0_MOUSE_REVERSED	|generic|tr_Q6NV99_Q6NV99_MOUSE_REVERSED|
"""index: 13173, intensity: 5141.0, mobility: 0.882"""	-0.732616	0.367059	0.938954	NIMTVKKSY	generic|sp_Q920B9_SP16H_MOUSE_REVERSED	|generic|tr_G3X956_G3X956_MOUSE_REVERSED|
"""index: 1941, intensity: 3608.0, mobility: 0.866"""	-0.732745	0.367148	0.939019	PSEESIAVDM	generic|IP_1110848_TX=10090_REVERSED|
"""index: 7376, intensity: 5935.0, mobility: 1.119"""	-0.73297	0.367237	0.939133	SLSLSRPTLPDRMSSWMAEALASLLATTATRP	generic|chr3_-1_107748201_107750454_ENSMUST00000118593__IP_980189_TX=10090_REVERSED|
"""index: 11467, intensity: 3079.0, mobility: 0.948"""	-0.733223	0.36745	0.93926	RRTVRPGQYG	generic|sp_Q497N6_C295L_MOUSE_REVERSED|
"""index: 9467, intensity: 3330.0, mobility: 0.913"""	-0.733404	0.367539	0.939351	TKGVLVELMPKVELDSDFLEGG	generic|tr_B2RWQ9_B2RWQ9_MOUSE_REVERSED|
"""index: 9932, intensity: 4533.0, mobility: 0.908"""	-0.733553	0.367874	0.939425	FKEKKIEA	generic|tr_F6RCU2_F6RCU2_MOUSE__chr5_-1_123590789_123590845_ENSMUST00000125340__II_931276_REVERSED	|generic|tr_D3Z3M7_D3Z3M7_MOUSE__chr5_-1_123590789_123590845_ENSMUST00000125340_REVERSED|
"""index: 9269, intensity: 2979.0, mobility: 0.887"""	-0.733581	0.368086	0.939439	QGPTWLLVQLMHDSAAVRICR	generic|IP_1033174_TX=10090_REVERSED|
"""index: 7828, intensity: 5989.0, mobility: 1.060"""	-0.73377	0.368386	0.939534	LTGTNRRQDKYDPPPRTLHRNMQDQPSLK	generic|tr_F6U238_F6U238_MOUSE_REVERSED	|generic|tr_Q8BMG4_Q8BMG4_MOUSE_REVERSED	|generic|tr_Q6ZPH8_Q6ZPH8_MOUSE_REVERSED	|generic|tr_E9Q7L5_E9Q7L5_MOUSE_REVERSED|
"""index: 7800, intensity: 3244.0, mobility: 1.018"""	-0.733782	0.368386	0.93954	KSCSVNYRKACSMTCFRKSRLF	generic|II_986411_TX=10090_REVERSED	|generic|tr_B7ZNA5_B7ZNA5_MOUSE__chr1_1_150393618_150393647_ENSMUST00000124973_REVERSED	|generic|tr_D3YY34_D3YY34_MOUSE__chr1_1_150393618_150393647_ENSMUST00000124973_REVERSED	|generic|sp_Q8CHP6_PHC3_MOUSE__chr1_1_150393618_150393647_ENSMUST00000124973_REVERSED|
"""index: 7306, intensity: 4614.0, mobility: 0.983"""	-0.734096	0.368597	0.939697	TWHAAAFRTLSR	generic|tr_Q3UHE0_Q3UHE0_MOUSE__chr17_-1_46954866_46954931_ENSMUST00000224759__II_3462207_REVERSED	|generic|tr_Q3UPU3_Q3UPU3_MOUSE__chr17_-1_46954866_46954931_ENSMUST00000224759__II_3462207_REVERSED	|generic|sp_Q6WKZ8_UBR2_MOUSE__chr17_-1_46954866_46954931_ENSMUST00000224759__II_3462207_REVERSED	|generic|sp_Q6WKZ8-3_UBR2_MOUSE__chr17_-1_46954866_46954931_ENSMUST00000224759__II_3462207_REVERSED|
"""index: 12147, intensity: 4017.0, mobility: 0.827"""	-0.734202	0.368932	0.939749	DCLIGTTPTIALIHH	generic|chr8_-1_25777443_25785092_ENSMUST00000038498__IP_865298_TX=10090_REVERSED|
"""index: 14424, intensity: 3032.0, mobility: 1.146"""	-0.73426	0.369267	0.939778	ESNIVMTGLDSELMTSNHEIMTQAGESMTSTARMTGVSESSTKVMTH	generic|II_1091023_TX=10090_REVERSED	|generic|II_3494722_TX=10090_REVERSED	|generic|sp_Q9JI10-2_STK3_MOUSE_REVERSED	|generic|sp_Q9JI10_STK3_MOUSE__chr15_-1_35115561_35115632_ENSMUST00000138841_REVERSED	|generic|tr_A0A2I3BQE0_A0A2I3BQE0_MOUSE__chr15_-1_35115561_35115632_ENSMUST00000138841_REVERSED	|generic|tr_Q9CW82_Q9CW82_MOUSE_REVERSED|
"""index: 6740, intensity: 6215.0, mobility: 1.077"""	-0.734286	0.369405	0.939791	VQGHVVLTQYVDEMKQLQRSLKAHLTRDSTHTANSVAGRAFELL	generic|tr_Q3TJP4_Q3TJP4_MOUSE_REVERSED	|generic|tr_Q3TJB5_Q3TJB5_MOUSE_REVERSED	|generic|sp_Q61140_BCAR1_MOUSE_REVERSED	|generic|sp_Q61140-2_BCAR1_MOUSE_REVERSED	|generic|tr_Q3TIT7_Q3TIT7_MOUSE_REVERSED	|generic|tr_Q3TLY3_Q3TLY3_MOUSE_REVERSED|
"""index: 14223, intensity: 5159.0, mobility: 1.000"""	-0.7345	0.369405	0.939898	FAEAKKKKET	generic|tr_E9Q2I4_E9Q2I4_MOUSE_REVERSED	|generic|tr_A0A1Y7VP67_A0A1Y7VP67_MOUSE_REVERSED|
"""index: 4222, intensity: 4916.0, mobility: 0.958"""	-0.734661	0.369405	0.939977	RSTTTFRMFKFKGFGGYVESKTWAL	generic|tr_A0A5F8MPV8_A0A5F8MPV8_MOUSE__II_1029528_REVERSED	|generic|sp_A0A0A6YXX9_CTSEL_MOUSE__II_1029528_REVERSED	|generic|tr_A0A571BGH9_A0A571BGH9_MOUSE__II_1029531_REVERSED|
"""index: 2968, intensity: 2799.0, mobility: 0.897"""	-0.735026	0.369493	0.940158	EADKALLSIYT	generic|IP_3495026_TX=10090_REVERSED|
"""index: 9267, intensity: 3743.0, mobility: 1.157"""	-0.73527	0.369826	0.940278	TIQQRAEQMAQKREK	generic|sp_Q9JIS3_SMCO4_MOUSE_REVERSED|
"""index: 10535, intensity: 2617.0, mobility: 0.941"""	-0.735332	0.369877	0.940309	IIEDMPKSSCDEEVKR	generic|IP_870666_TX=10090_REVERSED|
"""index: 4686, intensity: 5735.0, mobility: 0.839"""	-0.735368	0.369877	0.940327	QRLAGAQNGVTPDR	generic|chr14_1_62587433_62587594_ENSMUST00000039064_REVERSED|
"""index: 14050, intensity: 4606.0, mobility: 0.979"""	-0.735734	0.37021	0.940506	MRRRKMRR	generic|IP_1087759_TX=10090_REVERSED|
"""index: 11100, intensity: 102925.0, mobility: 0.937"""	-0.735737	0.370296	0.940508	LSDVYVLCKPYEFESVPFLITT	generic|tr_Q8BW14_Q8BW14_MOUSE__IP_1050838_REVERSED|
"""index: 6889, intensity: 17278.0, mobility: 0.903"""	-0.735854	0.370629	0.940565	LSSDKRRVHDDIYSVGL	generic|tr_F7B851_F7B851_MOUSE_REVERSED	|generic|sp_Q8R3L5_SO3A1_MOUSE_REVERSED	|generic|sp_Q8R3L5-2_SO3A1_MOUSE_REVERSED	|generic|tr_D3YXA8_D3YXA8_MOUSE_REVERSED|
"""index: 16136, intensity: 6210.0, mobility: 0.980"""	-0.735899	0.370962	0.940587	WQLQIPLSKPS	generic|IP_899590_TX=10090_REVERSED|
"""index: 9330, intensity: 3220.0, mobility: 1.119"""	-0.735937	0.371048	0.940606	YVGVSFCVGLDKLVFF	generic|IP_829560_TX=10090_REVERSED|
"""index: 15399, intensity: 3725.0, mobility: 1.053"""	-0.736113	0.371343	0.940692	QRKCLKCYLQK	generic|tr_B7ZMR9_B7ZMR9_MOUSE_REVERSED|
"""index: 6430, intensity: 6690.0, mobility: 1.007"""	-0.736123	0.371343	0.940697	QTAPLFTPSAPAVAL	generic|chr11_-1_61544254_61546320_ENSMUST00000108712__IP_1138153_TX=10090_REVERSED	|generic|chr11_-1_61535354_61546320_ENSMUST00000108711_REVERSED	|generic|chr11_-1_61546111_61546320_ENSMUST00000108711_REVERSED|
"""index: 16644, intensity: 4647.0, mobility: 1.018"""	-0.736528	0.371676	0.940894	FRQFLSKKWF	generic|IP_997899_TX=10090_REVERSED|
"""index: 3669, intensity: 23630.0, mobility: 0.953"""	-0.736581	0.371884	0.94092	LAGQATEWRMLVYIFTKESWYACVATLT	generic|IP_1025012_TX=10090_REVERSED|
"""index: 17443, intensity: 10466.0, mobility: 1.085"""	-0.736833	0.372093	0.941043	LREERLRAAEKDEEEEDSGFLDIDKDEDDEAPTAGKKTPPE	generic|tr_A0A0R4J1L2_A0A0R4J1L2_MOUSE__chr15_-1_75895553_75895591_ENSMUST00000134222__II_1084174_REVERSED	|generic|tr_Q91VK2_Q91VK2_MOUSE__chr15_-1_75895553_75895591_ENSMUST00000134222__II_1084163_REVERSED	|generic|tr_D3YY68_D3YY68_MOUSE__chr15_-1_75895553_75895591_ENSMUST00000134222__II_1084163_REVERSED	|generic|tr_Q80T06_Q80T06_MOUSE__chr15_-1_75895553_75895591_ENSMUST00000134222__II_1084163_REVERSED	|generic|tr_A0A0R4J1E2_A0A0R4J1E2_MOUSE__chr15_-1_75895553_75895591_ENSMUST00000134222__II_1084163_REVERSED	|generic|tr_F6ZFU0_F6ZFU0_MOUSE__chr15_-1_75895553_75895591_ENSMUST00000134222__II_1084163_REVERSED	|generic|sp_P57776_EF1D_MOUSE_REVERSED	|generic|sp_P57776-2_EF1D_MOUSE_REVERSED	|generic|sp_P57776-3_EF1D_MOUSE_REVERSED	|generic|tr_D3YUQ9_D3YUQ9_MOUSE_REVERSED	|generic|tr_D3YZT9_D3YZT9_MOUSE_REVERSED	|generic|tr_E9QN08_E9QN08_MOUSE_REVERSED|
"""index: 7265, intensity: 4648.0, mobility: 0.863"""	-0.737025	0.372302	0.941136	VGTDETLAESLHGRAEP	generic|sp_Q80U16_RIPR2_MOUSE__chr13_1_24671807_24671914_ENSMUST00000132689__II_1108214_REVERSED	|generic|tr_A6PW28_A6PW28_MOUSE__chr13_1_24671807_24671914_ENSMUST00000132689__II_1108204_REVERSED|
"""index: 17838, intensity: 3187.0, mobility: 1.162"""	-0.73729	0.372634	0.941264	DSVLEKIKGQTQNSMYSNILKMAEHPQQFNATFVETHYLARAKEKF	generic|sp_Q8BYY9_SPA3B_MOUSE_REVERSED|
"""index: 3838, intensity: 3364.0, mobility: 0.847"""	-0.737332	0.372842	0.941284	LQLELKTVQFLNSLTVSHR	generic|IP_3463719_TX=10090_REVERSED|
"""index: 10790, intensity: 6723.0, mobility: 0.905"""	-0.737422	0.373174	0.941328	RRKKRSHE	generic|II_864070_TX=10090_REVERSED|
"""index: 7891, intensity: 3158.0, mobility: 1.087"""	-0.737466	0.373386	0.941349	FYRLSHSSKGARTP	generic|tr_Q0WXH6_Q0WXH6_MOUSE_REVERSED|
"""index: 10296, intensity: 3588.0, mobility: 0.914"""	-0.737493	0.373386	0.941362	DTLIARMAQKVCYDPKLPPL	generic|sp_Q8VCH7_RDH10_MOUSE__II_1043476_REVERSED|
"""index: 4520, intensity: 3734.0, mobility: 1.103"""	-0.737712	0.373386	0.941467	IYLVQYESGEAKCTNHTKMFNRACSCLHG	generic|tr_A0A0R4J0I9_A0A0R4J0I9_MOUSE__chr10_-1_127590553_127590726_ENSMUST00000125480__II_1143500_REVERSED	|generic|sp_Q91ZX7_LRP1_MOUSE__chr10_-1_127590553_127590726_ENSMUST00000125480__II_1143500_REVERSED|
"""index: 12012, intensity: 2719.0, mobility: 1.026"""	-0.737905	0.373386	0.94156	HRTVTYTEPEKL	generic|IP_1110193_TX=10090_REVERSED|
"""index: 1563, intensity: 2657.0, mobility: 0.903"""	-0.739069	0.373717	0.942116	VRMSFTNIDKDLQDLLSISQIIMNDVRN	generic|tr_E0CXZ0_E0CXZ0_MOUSE__chr2_1_130276464_130276652_ENSMUST00000149955__II_999717_REVERSED	|generic|sp_Q9D6Z1_NOP56_MOUSE__chr2_1_130275984_130276178_ENSMUST00000150745__II_999718_REVERSED	|generic|tr_Q3USZ5_Q3USZ5_MOUSE__chr2_1_130275984_130276178_ENSMUST00000150745_REVERSED	|generic|tr_Q3UJZ7_Q3UJZ7_MOUSE__chr2_1_130275984_130276178_ENSMUST00000150745_REVERSED|
"""index: 4122, intensity: 2679.0, mobility: 0.845"""	-0.739183	0.373925	0.94217	MSLTVSVFNPASVFPHV	generic|IP_3497180_TX=10090_REVERSED|
"""index: 15416, intensity: 9103.0, mobility: 0.942"""	-0.739211	0.374255	0.942183	TMLKDPVVHVA	generic|IP_970184_TX=10090_REVERSED|
"""index: 6565, intensity: 2501.0, mobility: 0.848"""	-0.739298	0.374586	0.942224	LDDQGIRIKPCLESGGNSISNAP	generic|tr_G3X995_G3X995_MOUSE_REVERSED	|generic|tr_Q8BSQ4_Q8BSQ4_MOUSE_REVERSED	|generic|tr_Q80VN9_Q80VN9_MOUSE_REVERSED	|generic|sp_Q05722_CO9A1_MOUSE_REVERSED|
"""index: 401, intensity: 2607.0, mobility: 0.829"""	-0.73943	0.374917	0.942287	APPRPIWFA	generic|tr_A0A1B0GT66_A0A1B0GT66_MOUSE_REVERSED	|generic|tr_F6Y6L6_F6Y6L6_MOUSE_REVERSED	|generic|sp_Q8BR26_IFM10_MOUSE_REVERSED|
"""index: 13889, intensity: 2602.0, mobility: 0.995"""	-0.739491	0.375	0.942316	WWVWNITLIK	generic|IP_979136_TX=10090_REVERSED|
"""index: 6065, intensity: 3761.0, mobility: 0.863"""	-0.740255	0.375331	0.942676	NGPVPYVVHS	generic|sp_Q6PDG5_SMRC2_MOUSE_REVERSED	|generic|sp_Q6PDG5-2_SMRC2_MOUSE_REVERSED	|generic|tr_Q3UID0_Q3UID0_MOUSE_REVERSED|
"""index: 5813, intensity: 5990.0, mobility: 1.077"""	-0.740417	0.375661	0.942752	RHPLWALSASFDELYKDWQDLLGFMSPQVLPVSLSREWGAE	generic|tr_D3Z393_D3Z393_MOUSE__II_908865_REVERSED|
"""index: 17507, intensity: 2984.0, mobility: 0.990"""	-0.740488	0.375868	0.942785	QVQDLPRGGRR	generic|sp_Q8R4B8_NLRP3_MOUSE_REVERSED	|generic|sp_Q8R4B8-2_NLRP3_MOUSE_REVERSED	|generic|sp_Q8R4B8-3_NLRP3_MOUSE_REVERSED	|generic|sp_Q8R4B8-4_NLRP3_MOUSE_REVERSED|
"""index: 5622, intensity: 7331.0, mobility: 0.822"""	-0.740582	0.376198	0.942829	SLRLMREIRDGYAKTDPL	generic|tr_Q3TUD6_Q3TUD6_MOUSE__chr10_-1_86693373_86693501_ENSMUST00000129178__II_1149144_REVERSED	|generic|tr_Q3UAD6_Q3UAD6_MOUSE__chr10_-1_86691623_86691748_ENSMUST00000129178_REVERSED	|generic|tr_Q9CW12_Q9CW12_MOUSE__chr10_-1_86691623_86691748_ENSMUST00000129178_REVERSED	|generic|tr_Q91V38_Q91V38_MOUSE__chr10_-1_86693373_86693501_ENSMUST00000129178_REVERSED	|generic|tr_Q3UBU0_Q3UBU0_MOUSE__chr10_-1_86691623_86691748_ENSMUST00000129178_REVERSED|
"""index: 11219, intensity: 2675.0, mobility: 0.909"""	-0.740769	0.376529	0.942917	RRWISRWLREWWLGR	generic|IP_1003716_TX=10090_REVERSED|
"""index: 11352, intensity: 3678.0, mobility: 0.806"""	-0.74081	0.37686	0.942935	SSVPSACTSSF	generic|IP_1026841_TX=10090_REVERSED|
"""index: 9878, intensity: 4668.0, mobility: 0.801"""	-0.740923	0.376941	0.942988	NWPIWIEMNWPTWIEM	generic|tr_A0A3Q4L2W0_A0A3Q4L2W0_MOUSE__II_3463764_REVERSED|
"""index: 4269, intensity: 2864.0, mobility: 0.867"""	-0.741246	0.376979	0.943138	QIHAHGLTSHRRIESVF	generic|tr_E9PX36_E9PX36_MOUSE_REVERSED	|generic|tr_B7ZNX1_B7ZNX1_MOUSE_REVERSED	|generic|tr_D6RI90_D6RI90_MOUSE_REVERSED	|generic|tr_F6UD05_F6UD05_MOUSE_REVERSED	|generic|sp_Q68SA9_ATS7_MOUSE_REVERSED	|generic|sp_Q68SA9-2_ATS7_MOUSE_REVERSED|
"""index: 10696, intensity: 7671.0, mobility: 0.743"""	-0.741389	0.376979	0.943205	LVGPLCRDQLY	generic|sp_A2AQH4_BCORL_MOUSE__chrX_1_48377002_48377085_ENSMUST00000156042__II_835669_REVERSED	|generic|tr_F8WJL9_F8WJL9_MOUSE__chrX_1_48377002_48377085_ENSMUST00000156042__II_835677_REVERSED|
"""index: 4760, intensity: 6642.0, mobility: 1.088"""	-0.741563	0.377184	0.943285	FLIQQRLYSQMMHKFDLERRQHFHNMEAQLAFGVVRCRR	generic|sp_Q4VAA7_SNX33_MOUSE_REVERSED|
"""index: 17000, intensity: 3996.0, mobility: 1.202"""	-0.741658	0.377514	0.94333	QQQHDHFQQQQQQQDHFQQQQQQHDHFQQQQQHHHHDHFQQ	generic|tr_H8ZX59_H8ZX59_MOUSE_REVERSED|
"""index: 17145, intensity: 3778.0, mobility: 0.954"""	-0.741758	0.377844	0.943376	QHFKLNQKW	generic|sp_Q924L1_LTMD1_MOUSE__chr15_1_100469130_100469249_ENSMUST00000230294__II_3483181_REVERSED	|generic|sp_Q924L1-2_LTMD1_MOUSE__chr15_1_100477784_100477846_ENSMUST00000229012__II_3483181_REVERSED|
"""index: 7682, intensity: 2962.0, mobility: 1.021"""	-0.741892	0.378049	0.943438	NQESTPTGEETPTR	generic|sp_Q8C8R3-2_ANK2_MOUSE__chr3_-1_126934525_126934599_ENSMUST00000182271_REVERSED	|generic|sp_Q8C8R3-4_ANK2_MOUSE__chr3_-1_126934525_126934599_ENSMUST00000182271_REVERSED	|generic|sp_Q8C8R3-5_ANK2_MOUSE__chr3_-1_126934525_126934599_ENSMUST00000182271_REVERSED	|generic|tr_S4R2R5_S4R2R5_MOUSE__chr3_-1_126934525_126934599_ENSMUST00000182271_REVERSED	|generic|tr_S4R2F3_S4R2F3_MOUSE__chr3_-1_126934525_126934599_ENSMUST00000182271_REVERSED	|generic|sp_Q8C8R3_ANK2_MOUSE__chr3_-1_126934525_126934599_ENSMUST00000182271_REVERSED|
"""index: 7571, intensity: 5422.0, mobility: 1.202"""	-0.741911	0.378325	0.943447	HRNVGVPKHGLMAHFLCVEVEPSWVVTEEAP	generic|sp_Q9DAT2_MRGBP_MOUSE__II_993662_REVERSED	|generic|sp_Q9DAT2-2_MRGBP_MOUSE__IP_993660_REVERSED	|generic|tr_Q2NL54_Q2NL54_MOUSE__II_993662_REVERSED|
"""index: 10905, intensity: 21257.0, mobility: 0.942"""	-0.741969	0.378325	0.943473	PMYGQNSVPGEDDDRFHEELAVP	generic|II_3459130_TX=10090_REVERSED	|generic|II_3459128_TX=10090_REVERSED	|generic|sp_Q6A028_SWP70_MOUSE_REVERSED	|generic|chr7_1_110243399_110243536_ENSMUST00000210743_REVERSED|
"""index: 9442, intensity: 2581.0, mobility: 1.034"""	-0.74198	0.378325	0.943478	EFNETVSACIFRGIVVGASAAKL	generic|tr_Q8C7G6_Q8C7G6_MOUSE__IP_964988_REVERSED|
"""index: 8327, intensity: 2623.0, mobility: 0.975"""	-0.742094	0.378325	0.943531	AISMIDENKIASDYEMTYVL	generic|IP_873028_TX=10090_REVERSED|
"""index: 5095, intensity: 3229.0, mobility: 1.142"""	-0.742747	0.378325	0.943831	LHNYAVCAQHESSFEQGRFSCWASKGESYDR	generic|IP_1010758_TX=10090_REVERSED|
"""index: 5122, intensity: 10121.0, mobility: 0.980"""	-0.743259	0.378654	0.944065	VLAPPEKSVLSWL	generic|sp_Q32LZ8_PLPL5_MOUSE_REVERSED	|generic|sp_Q32LZ8-2_PLPL5_MOUSE_REVERSED|
"""index: 3410, intensity: 3303.0, mobility: 1.170"""	-0.743268	0.378937	0.944069	LSWLAQRAHVFSQTQIGTGYLGPM	generic|IP_1018518_TX=10090_REVERSED|
"""index: 16436, intensity: 2674.0, mobility: 1.012"""	-0.743292	0.378937	0.94408	WKLQINLNRSN	generic|tr_B7ZC19_B7ZC19_MOUSE__chr2_1_164497895_164498047_ENSMUST00000152522__II_995208_REVERSED	|generic|tr_Q3U5R2_Q3U5R2_MOUSE__chr2_1_164506681_164506737_ENSMUST00000152522__II_995216_REVERSED	|generic|sp_Q8BXQ2_PIGT_MOUSE__chr2_1_164506681_164506737_ENSMUST00000152522__II_995216_REVERSED	|generic|tr_Q3U047_Q3U047_MOUSE__chr2_1_164506681_164506737_ENSMUST00000152522__II_995216_REVERSED|
"""index: 5333, intensity: 3099.0, mobility: 0.757"""	-0.743499	0.379141	0.944174	STPGGSSEM	generic|sp_Q3U2E2_ZMYM5_MOUSE__II_3481361_REVERSED	|generic|tr_Q8BZ73_Q8BZ73_MOUSE__II_3481361_REVERSED	|generic|tr_A0A286YDI0_A0A286YDI0_MOUSE__II_3481361_REVERSED|
"""index: 18474, intensity: 4098.0, mobility: 1.472"""	-0.743668	0.37922	0.944251	RMKRRKRKLRRMRKKRWKA	generic|sp_P62947_RL41_MOUSE_REVERSED|
"""index: 2812, intensity: 2596.0, mobility: 1.053"""	-0.744083	0.379548	0.944438	ERKETRSPDYY	generic|sp_P97500-2_MYT1L_MOUSE__II_3504449_REVERSED	|generic|tr_Q0VGN2_Q0VGN2_MOUSE__II_3504449_REVERSED	|generic|sp_P97500-4_MYT1L_MOUSE_REVERSED|
"""index: 12694, intensity: 3596.0, mobility: 1.258"""	-0.744124	0.379875	0.944457	SMQWPELASFLGVWGNLSSLN	generic|IP_937732_TX=10090_REVERSED|
"""index: 5910, intensity: 6349.0, mobility: 1.083"""	-0.744373	0.380079	0.944569	DTLHLVKLIDCHALPLLSPDQNEKTGEYADLPMSLEAKRELM	generic|IP_874185_TX=10090_REVERSED|
"""index: 8378, intensity: 3078.0, mobility: 1.096"""	-0.744555	0.380157	0.944651	YAGPRPTPLPSPPAIPSRCLAPAPNGLQHM	generic|IP_874837_TX=10090_REVERSED|
"""index: 2018, intensity: 4036.0, mobility: 1.054"""	-0.744657	0.38036	0.944697	ENFAEIATRKMQLEQSTRTYEEY	generic|sp_O08908_P85B_MOUSE__chr8_-1_70769585_70769617_ENSMUST00000146707__II_866442_REVERSED	|generic|tr_Q3UK33_Q3UK33_MOUSE__chr8_-1_70769585_70769617_ENSMUST00000146707__II_866442_REVERSED	|generic|tr_A0A2X0SZ21_A0A2X0SZ21_MOUSE__chr8_-1_70769585_70769617_ENSMUST00000146707__II_866442_REVERSED|
"""index: 7849, intensity: 4147.0, mobility: 1.119"""	-0.745092	0.380438	0.944892	EHVAMEENTKTAEAKAG	generic|IP_1023785_TX=10090_REVERSED|
"""index: 12709, intensity: 2681.0, mobility: 1.153"""	-0.745671	0.380765	0.94515	MSSTHAAEP	generic|chr9_1_102720810_102723777_ENSMUST00000153965__IP_844476_TX=10090_REVERSED|
"""index: 2350, intensity: 2987.0, mobility: 0.937"""	-0.745717	0.381046	0.945171	KMEQMCWAIGS	generic|IP_3504644_TX=10090_REVERSED|
"""index: 5757, intensity: 2778.0, mobility: 1.319"""	-0.745853	0.381046	0.945231	QFQLLKETQEQTLDQEEPAAM	generic|II_3476223_TX=10090_REVERSED	|generic|tr_D6RE51_D6RE51_MOUSE_REVERSED	|generic|sp_Q3TDN2_FAF2_MOUSE__chr13_1_54650014_54650067_ENSMUST00000153894_REVERSED	|generic|sp_Q3TDN2-2_FAF2_MOUSE__chr13_1_54650014_54650067_ENSMUST00000153894_REVERSED|
"""index: 10950, intensity: 9615.0, mobility: 0.868"""	-0.746023	0.381373	0.945306	RPGHQKRI	generic|IP_3493112_TX=10090_REVERSED|
"""index: 3398, intensity: 5520.0, mobility: 0.915"""	-0.746096	0.381575	0.945339	LVMKPFSNLSIFVDHHLFSLNGIPITLHH	generic|tr_Q4VA56_Q4VA56_MOUSE__chr7_1_88130649_88130894_ENSMUST00000125009_REVERSED|
"""index: 8482, intensity: 3647.0, mobility: 0.887"""	-0.746428	0.381777	0.945485	LSISAWPVQN	generic|sp_Q99KW3_TARA_MOUSE__II_3484968_REVERSED	|generic|sp_Q99KW3-4_TARA_MOUSE__II_3484968_REVERSED	|generic|sp_Q99KW3-2_TARA_MOUSE__II_3484968_REVERSED	|generic|tr_Q3U2M9_Q3U2M9_MOUSE_REVERSED	|generic|sp_Q99KW3-5_TARA_MOUSE_REVERSED|
"""index: 17367, intensity: 6511.0, mobility: 1.025"""	-0.746494	0.382103	0.945514	LHPRPAPHWR	generic|IP_1101000_TX=10090_REVERSED|
"""index: 2896, intensity: 3732.0, mobility: 0.956"""	-0.746552	0.38243	0.94554	EPTSSGGGGDESIPI	generic|tr_Q3TSQ8_Q3TSQ8_MOUSE__chr3_-1_87992987_87993235_ENSMUST00000194596__II_986301_REVERSED	|generic|chr3_-1_87994074_87994262_ENSMUST00000194596_REVERSED	|generic|sp_Q61361_PGCB_MOUSE_REVERSED|
"""index: 4772, intensity: 4056.0, mobility: 0.937"""	-0.746613	0.382756	0.945567	SVFGFQVSIYM	generic|IP_1118305_TX=10090_REVERSED|
"""index: 7561, intensity: 4023.0, mobility: 0.935"""	-0.746645	0.382833	0.945581	ARGLGWGEGTCDEGAWIKQLPRSGGRSRQMMQ	generic|IP_858248_TX=10090_REVERSED|
"""index: 10289, intensity: 2637.0, mobility: 1.174"""	-0.74695	0.383159	0.945715	EHMQAVSLLQESTAYE	generic|II_998799_TX=10090_REVERSED	|generic|tr_Q8BLU6_Q8BLU6_MOUSE_REVERSED	|generic|sp_Q9D2J7_ANKE1_MOUSE_REVERSED|
"""index: 9798, intensity: 2585.0, mobility: 1.175"""	-0.746976	0.383235	0.945727	PPNFDPENFPPGLYNLY	generic|tr_Q3TM06_Q3TM06_MOUSE_REVERSED	|generic|sp_Q9QZM3_CLCF1_MOUSE_REVERSED	|generic|tr_Q3TC09_Q3TC09_MOUSE_REVERSED|
"""index: 15421, intensity: 2758.0, mobility: 0.952"""	-0.747218	0.383562	0.945832	PMRRLCPPRLP	generic|IP_929072_TX=10090_REVERSED|
"""index: 14606, intensity: 7012.0, mobility: 1.145"""	-0.747312	0.383888	0.945873	HTFSGGFLRMFETLDSNHFYQELFQACAQSNNTTGSGVDKATLNY	generic|sp_O89023_TPP1_MOUSE__chr7_-1_105746632_105746745_ENSMUST00000210840__II_3459049_REVERSED	|generic|tr_Q3U2Z6_Q3U2Z6_MOUSE__chr7_-1_105746632_105746745_ENSMUST00000210840__II_3459049_REVERSED	|generic|tr_Q3TDY6_Q3TDY6_MOUSE__chr7_-1_105746632_105746745_ENSMUST00000210840__II_3459044_REVERSED|
"""index: 4334, intensity: 3152.0, mobility: 1.074"""	-0.747324	0.384214	0.945879	TVTDQPITAFNPSSFTFGSDTGADHPYLDLV	generic|II_942181_TX=10090_REVERSED	|generic|tr_Q6KAS6_Q6KAS6_MOUSE_REVERSED	|generic|tr_Q8VD28_Q8VD28_MOUSE_REVERSED	|generic|sp_Q8BMS2_SPON2_MOUSE_REVERSED|
"""index: 4598, intensity: 6391.0, mobility: 0.879"""	-0.747689	0.38454	0.946038	TMKQQRFIHKSVKMPTSVHRKFVC	generic|IP_903194_TX=10090_REVERSED|
"""index: 6334, intensity: 3027.0, mobility: 0.863"""	-0.747719	0.384866	0.946051	QLKEQSWHRESLQLQRT	generic|tr_Q8CBB8_Q8CBB8_MOUSE__chr6_1_140637668_140637697_ENSMUST00000032359_REVERSED	|generic|tr_A2ACV6_A2ACV6_MOUSE__chr6_1_140637668_140637697_ENSMUST00000032359_REVERSED	|generic|tr_Q69ZW6_Q69ZW6_MOUSE__chr6_1_140637668_140637697_ENSMUST00000032359_REVERSED	|generic|sp_E1U8D0_SOGA1_MOUSE__chr6_1_140637668_140637697_ENSMUST00000032359_REVERSED|
"""index: 7885, intensity: 2694.0, mobility: 0.969"""	-0.747912	0.385192	0.946135	DRCGPWVKCRW	generic|IP_1121400_TX=10090_REVERSED|
"""index: 4515, intensity: 8971.0, mobility: 0.900"""	-0.747996	0.385519	0.946171	LEMRLDQLASNSPPQLLSTINNAPQSE	generic|IP_947849_TX=10090_REVERSED|
"""index: 6361, intensity: 5120.0, mobility: 0.950"""	-0.748023	0.385845	0.946183	GDTGNCPYLFVPECPFVR	generic|IP_831246_TX=10090_REVERSED|
"""index: 8128, intensity: 2794.0, mobility: 1.144"""	-0.7485	0.386171	0.94639	NVYIGLKFFVGMLLFSTMQKCLATFSYL	generic|IP_853009_TX=10090_REVERSED|
"""index: 2945, intensity: 4240.0, mobility: 0.880"""	-0.748584	0.386497	0.946426	QVIKDDDTSQSGDIITSTTPLSIEQ	generic|sp_Q8K135_K319L_MOUSE__II_956150_REVERSED	|generic|sp_Q8K135-2_K319L_MOUSE_REVERSED	|generic|tr_Z4YK56_Z4YK56_MOUSE_REVERSED|
"""index: 2426, intensity: 16066.0, mobility: 0.861"""	-0.748619	0.386697	0.946441	TSSVISVMWIGVVARQ	generic|tr_D5MR29_D5MR29_MOUSE_REVERSED	|generic|tr_D5MR24_D5MR24_MOUSE_REVERSED	|generic|tr_A0A0B6VQT5_A0A0B6VQT5_MOUSE_REVERSED	|generic|tr_D5MR27_D5MR27_MOUSE_REVERSED|
"""index: 6834, intensity: 2712.0, mobility: 1.004"""	-0.748702	0.386845	0.946477	TALSHAAG	generic|chr3_-1_127016795_127016980_ENSMUST00000183097__II_976111_TX=10090_REVERSED	|generic|sp_Q8C8R3-2_ANK2_MOUSE__chr3_-1_126934525_126934599_ENSMUST00000182271_REVERSED	|generic|sp_Q8C8R3-4_ANK2_MOUSE__chr3_-1_126934525_126934599_ENSMUST00000182271_REVERSED	|generic|sp_Q8C8R3-5_ANK2_MOUSE__chr3_-1_126934525_126934599_ENSMUST00000182271_REVERSED	|generic|tr_S4R2T7_S4R2T7_MOUSE__chr3_-1_126976047_126976154_ENSMUST00000183075_REVERSED	|generic|tr_S4R1J9_S4R1J9_MOUSE__chr3_-1_126976047_126976154_ENSMUST00000183075_REVERSED	|generic|tr_S4R2R5_S4R2R5_MOUSE__chr3_-1_126934525_126934599_ENSMUST00000182271_REVERSED	|generic|tr_S4R2F3_S4R2F3_MOUSE__chr3_-1_126934525_126934599_ENSMUST00000182271_REVERSED	|generic|sp_Q8C8R3_ANK2_MOUSE__chr3_-1_126934525_126934599_ENSMUST00000182271_REVERSED|
"""index: 18814, intensity: 3491.0, mobility: 1.158"""	-0.748798	0.386845	0.946518	MPPVFLYINAMLLHVAPPAHKGFRH	generic|tr_F8VPJ9_F8VPJ9_MOUSE_REVERSED	|generic|tr_Q9EPN8_Q9EPN8_MOUSE_REVERSED|
"""index: 3915, intensity: 4942.0, mobility: 0.961"""	-0.749255	0.387044	0.946714	WDFRRVPRSYKYFAFQLPTDRKQP	generic|sp_Q5DRQ8_FCRLB_MOUSE_REVERSED|
"""index: 11972, intensity: 4000.0, mobility: 0.850"""	-0.749429	0.38737	0.946789	EPDIFRRG	generic|sp_Q62361_TRH_MOUSE_REVERSED|
"""index: 14516, intensity: 5309.0, mobility: 0.979"""	-0.749661	0.387695	0.946888	RKELNLQGRR	generic|IP_1094116_TX=10090_REVERSED|
"""index: 5241, intensity: 3561.0, mobility: 1.076"""	-0.749792	0.388021	0.946944	EIRICRARMEGTQGDRCNLPDSCDGALTLVVYSGIAVASLLWQPW	generic|IP_1126359_TX=10090_REVERSED|
"""index: 7588, intensity: 13855.0, mobility: 1.145"""	-0.74989	0.388346	0.946986	EPGDKLDFVQRPNLIYQFKWLVSQGQK	generic|tr_R4I4W1_R4I4W1_MOUSE__II_3451070_REVERSED	|generic|sp_O88673_DGKA_MOUSE__II_3451070_REVERSED|
"""index: 10852, intensity: 3170.0, mobility: 0.957"""	-0.749933	0.388672	0.947004	LSKAYMRNRMPIHETKT	generic|IP_1109797_TX=10090_REVERSED|
"""index: 12259, intensity: 15182.0, mobility: 1.023"""	-0.749968	0.388997	0.947019	TLNVISILWMVW	generic|IP_971208_TX=10090_REVERSED|
"""index: 3462, intensity: 2775.0, mobility: 0.934"""	-0.749988	0.38907	0.947027	DRMARTELR	generic|IP_883480_TX=10090_REVERSED|
"""index: 2859, intensity: 12650.0, mobility: 0.906"""	-0.750165	0.389395	0.947103	APPHSQPASHLP	generic|IP_1021630_TX=10090_REVERSED|
"""index: 15475, intensity: 3379.0, mobility: 1.025"""	-0.750334	0.38972	0.947174	KDKTVLERPRM	generic|IP_1057608_TX=10090_REVERSED|
"""index: 507, intensity: 2806.0, mobility: 0.820"""	-0.750357	0.389792	0.947184	KQKGAPIAKVMM	generic|IP_858088_TX=10090_REVERSED|
"""index: 15279, intensity: 3758.0, mobility: 0.970"""	-0.750497	0.389809	0.947243	DRQRLFAEL	generic|tr_D3Z2F5_D3Z2F5_MOUSE__II_691135_REVERSED	|generic|sp_Q6Q783_KMT5C_MOUSE__II_691135_REVERSED	|generic|II_898480_TX=10090_REVERSED|
"""index: 11679, intensity: 6741.0, mobility: 0.832"""	-0.750747	0.389809	0.947349	GPILPCPQ	generic|sp_Q9DBY0_FOXP4_MOUSE__II_1063128_REVERSED|
"""index: 6159, intensity: 3448.0, mobility: 0.915"""	-0.750918	0.389825	0.947421	KFVIDSPLSLPCSSGPLGLVPG	generic|IP_938145_TX=10090_REVERSED|
"""index: 7276, intensity: 3011.0, mobility: 0.979"""	-0.751138	0.389825	0.947514	VPIYVAASAAPHSD	generic|IP_2458304_TX=10090_REVERSED|
"""index: 11154, intensity: 11216.0, mobility: 0.925"""	-0.751608	0.390149	0.947711	GKLFRMRL	generic|IP_934280_TX=10090_REVERSED|
"""index: 6615, intensity: 2676.0, mobility: 0.890"""	-0.751666	0.390473	0.947735	ILQIDMCMF	generic|IP_869105_TX=10090_REVERSED|
"""index: 15906, intensity: 5034.0, mobility: 1.000"""	-0.751748	0.390671	0.947769	FSPVKIGRRYG	generic|IP_962367_TX=10090_REVERSED|
"""index: 17227, intensity: 6876.0, mobility: 1.000"""	-0.752197	0.390994	0.947957	YFLIFNLNF	generic|IP_851810_TX=10090_REVERSED|
"""index: 14141, intensity: 25565.0, mobility: 0.962"""	-0.752204	0.391192	0.947959	ATKTKTRHFA	generic|IP_836585_TX=10090_REVERSED|
"""index: 2914, intensity: 4849.0, mobility: 0.837"""	-0.752274	0.391389	0.947988	KQAELEQM	generic|chr8_-1_72380834_72381019_ENSMUST00000212950_REVERSED|
"""index: 10624, intensity: 4778.0, mobility: 0.859"""	-0.752404	0.391529	0.948043	LEQRLNAQ	generic|tr_Q9JK98_Q9JK98_MOUSE_REVERSED	|generic|tr_Q549A5_Q549A5_MOUSE_REVERSED|
"""index: 12229, intensity: 6618.0, mobility: 1.277"""	-0.752405	0.391529	0.948043	VLYHNDASSNYKQSLNRNNV	generic|IP_3499034_TX=10090_REVERSED|
"""index: 14627, intensity: 5071.0, mobility: 1.006"""	-0.752743	0.391669	0.948183	QILRRKESRN	generic|IP_929714_TX=10090_REVERSED|
"""index: 14944, intensity: 11464.0, mobility: 1.068"""	-0.752815	0.391669	0.948213	LWLEKLGKMIR	generic|sp_Q9QWK5_BIR1A_MOUSE_REVERSED|
"""index: 5618, intensity: 11959.0, mobility: 1.168"""	-0.753214	0.391866	0.948377	AYMLDFKHDLRAWAEAIATTNSLMCVARQVKALDGGPVVTPPQYN	generic|tr_Q99KA2_Q99KA2_MOUSE__IP_3506393_REVERSED	|generic|tr_A0A0A0MQA5_A0A0A0MQA5_MOUSE__chr1_-1_75215622_75215885_ENSMUST00000188593__IP_3506393_REVERSED	|generic|sp_P05213_TBA1B_MOUSE__IP_3506392_REVERSED	|generic|tr_Q52L87_Q52L87_MOUSE__IP_3506392_REVERSED	|generic|sp_P68368_TBA4A_MOUSE__chr1_-1_75215622_75215885_ENSMUST00000188593__IP_3506393_REVERSED	|generic|sp_Q9JJZ2_TBA8_MOUSE__IP_3506393_REVERSED	|generic|tr_Q3TIZ0_Q3TIZ0_MOUSE__IP_3506393_REVERSED	|generic|sp_P68369_TBA1A_MOUSE__IP_3506392_REVERSED	|generic|IP_1052575_TX=10090_REVERSED	|generic|IP_3502750_TX=10090_REVERSED	|generic|tr_Q9D9Y2_Q9D9Y2_MOUSE_REVERSED	|generic|sp_P05214_TBA3_MOUSE_REVERSED|
"""index: 5360, intensity: 3044.0, mobility: 0.873"""	-0.753299	0.392189	0.948412	ERERRLNEMDKNEQ	generic|tr_A0A087WQD0_A0A087WQD0_MOUSE__chr14_1_47707242_47707283_ENSMUST00000189986__II_1099268_REVERSED	|generic|tr_A0A087WS04_A0A087WS04_MOUSE__chr14_1_47707242_47707283_ENSMUST00000189986__II_1099268_REVERSED	|generic|tr_A0A087WP85_A0A087WP85_MOUSE__chr14_1_47707242_47707283_ENSMUST00000189986__II_1099268_REVERSED	|generic|tr_A0A087WS23_A0A087WS23_MOUSE__chr14_1_47707242_47707283_ENSMUST00000189986__II_1099268_REVERSED	|generic|tr_A0A087WPX0_A0A087WPX0_MOUSE__chr14_1_47707242_47707283_ENSMUST00000189986__II_1099268_REVERSED	|generic|sp_Q61595_KTN1_MOUSE__chr14_1_47707242_47707283_ENSMUST00000189986__II_1099268_REVERSED	|generic|sp_Q61595-4_KTN1_MOUSE__chr14_1_47707242_47707283_ENSMUST00000189986__II_1099268_REVERSED	|generic|sp_Q61595-5_KTN1_MOUSE__chr14_1_47707242_47707283_ENSMUST00000189986__II_1099268_REVERSED	|generic|sp_Q61595-6_KTN1_MOUSE__chr14_1_47707242_47707283_ENSMUST00000189986__II_1099268_REVERSED	|generic|sp_Q61595-10_KTN1_MOUSE__chr14_1_47707242_47707283_ENSMUST00000189986__II_1099268_REVERSED	|generic|sp_Q61595-11_KTN1_MOUSE__chr14_1_47707242_47707283_ENSMUST00000189986__II_1099268_REVERSED	|generic|sp_Q61595-13_KTN1_MOUSE__chr14_1_47707242_47707283_ENSMUST00000189986__II_1099268_REVERSED	|generic|sp_Q61595-16_KTN1_MOUSE__chr14_1_47707242_47707283_ENSMUST00000189986__II_1099268_REVERSED	|generic|tr_F8VQC7_F8VQC7_MOUSE__chr14_1_47707242_47707283_ENSMUST00000189986__II_1099268_REVERSED	|generic|tr_A0A087WQ25_A0A087WQ25_MOUSE__chr14_1_47707242_47707283_ENSMUST00000189986__II_1099268_REVERSED	|generic|tr_A0A087WNW3_A0A087WNW3_MOUSE__chr14_1_47707242_47707283_ENSMUST00000189986__II_1099268_REVERSED	|generic|tr_A0A087WQQ5_A0A087WQQ5_MOUSE__chr14_1_47707242_47707283_ENSMUST00000189986__II_1099268_REVERSED|
"""index: 17706, intensity: 8789.0, mobility: 1.068"""	-0.753437	0.392454	0.948469	APAAGPSPRWLLM	generic|chr5_-1_147430789_147430851_None_REVERSED|
"""index: 8190, intensity: 4160.0, mobility: 1.059"""	-0.753469	0.392454	0.948482	QAHHSEHLIPVVKGLKNEKKKCHARYQMIKSM	generic|IP_3493587_TX=10090_REVERSED|
"""index: 14325, intensity: 3337.0, mobility: 0.942"""	-0.753678	0.392777	0.948567	LRRHWERR	generic|IP_977583_TX=10090_REVERSED|
"""index: 5487, intensity: 2513.0, mobility: 1.197"""	-0.75368	0.392972	0.948568	SGPPRCMRPSRLGTAAARPPSSWKDTCPSPHVQD	generic|IP_898367_TX=10090_REVERSED|
"""index: 4630, intensity: 4305.0, mobility: 0.914"""	-0.753707	0.393041	0.948579	HSFGTATLGKLHIKDQDRERMDATFM	generic|tr_A2AAX0_A2AAX0_MOUSE_REVERSED	|generic|sp_A2AAX3_KLH15_MOUSE_REVERSED	|generic|sp_A2AAX3-3_KLH15_MOUSE_REVERSED	|generic|sp_A2AAX3-2_KLH15_MOUSE__chrX_1_94253022_94253168_ENSMUST00000142691_REVERSED|
"""index: 12875, intensity: 3576.0, mobility: 0.979"""	-0.753864	0.39311	0.948644	RKYSVRFGRV	generic|sp_Q9EP97_SENP3_MOUSE__chr11_-1_69673526_69673624_ENSMUST00000123084__II_1133847_REVERSED|
"""index: 15556, intensity: 3800.0, mobility: 0.984"""	-0.754427	0.393432	0.948873	IWGDSVLCFLK	generic|IP_3487121_TX=10090_REVERSED|
"""index: 6287, intensity: 4544.0, mobility: 0.942"""	-0.754716	0.393627	0.94899	QMRALFKGVTSMATMVNSKMAIPQSGVPFEM	generic|IP_863760_TX=10090_REVERSED|
"""index: 8907, intensity: 2624.0, mobility: 0.892"""	-0.754878	0.393949	0.949056	LMFPANVYIERGMMYRS	generic|chr16_1_4765818_4765907_ENSMUST00000004172_REVERSED|
"""index: 13259, intensity: 8555.0, mobility: 0.868"""	-0.754893	0.394086	0.949062	QHFCVFLGWP	generic|IP_3497360_TX=10090_REVERSED|
"""index: 9620, intensity: 2577.0, mobility: 1.032"""	-0.755042	0.394086	0.949122	SRGPALWTGAQHCHGRRPLLFPE	generic|tr_Q3UW08_Q3UW08_MOUSE__IP_1121747_REVERSED|
"""index: 2904, intensity: 2963.0, mobility: 0.930"""	-0.755408	0.394407	0.949269	MRPHCKFCLR	generic|IP_855964_TX=10090_REVERSED|
"""index: 9280, intensity: 2545.0, mobility: 0.985"""	-0.755422	0.394669	0.949275	EKEEDKLVER	generic|IP_1062179_TX=10090_REVERSED|
"""index: 7868, intensity: 19096.0, mobility: 1.205"""	-0.755542	0.394669	0.949323	RQLMVFMLVGAAGHVFLSSFLAWLFIWY	generic|sp_P86050_T170B_MOUSE_REVERSED|
"""index: 10881, intensity: 4632.0, mobility: 0.835"""	-0.755611	0.39499	0.949351	WEEFAQAMEEHRMGLVDKMLH	generic|sp_Q9DCD0_6PGD_MOUSE__chr4_-1_149160831_149160920_ENSMUST00000156120_REVERSED	|generic|tr_Q3UAG2_Q3UAG2_MOUSE__chr4_-1_149160831_149160920_ENSMUST00000156120_REVERSED	|generic|tr_Q91YT9_Q91YT9_MOUSE__chr4_-1_149160831_149160920_ENSMUST00000156120_REVERSED	|generic|tr_Q91V28_Q91V28_MOUSE__chr4_-1_149160831_149160920_ENSMUST00000156120_REVERSED|
"""index: 11096, intensity: 2744.0, mobility: 1.264"""	-0.755675	0.395185	0.949376	YHRLIVNKDSDQYLMSIPS	generic|sp_Q07104_GDF3_MOUSE_REVERSED	|generic|tr_Q3ZB19_Q3ZB19_MOUSE_REVERSED|
"""index: 16676, intensity: 3041.0, mobility: 0.863"""	-0.755741	0.395252	0.949403	RYHFCSFGGQ	generic|IP_980357_TX=10090_REVERSED|
"""index: 11830, intensity: 3935.0, mobility: 0.924"""	-0.756158	0.395573	0.94957	SSAPAPPLCVGL	generic|chr3_1_51484381_51484443_ENSMUST00000192172_REVERSED|
"""index: 14647, intensity: 9354.0, mobility: 1.151"""	-0.756162	0.39564	0.949571	LLLPPFIVFFGALWCSLVLQVCVKNNMITMYHLPKCIAVYRDY	generic|tr_Q8VFH9_Q8VFH9_MOUSE_REVERSED|
"""index: 5954, intensity: 4088.0, mobility: 0.972"""	-0.756294	0.395707	0.949624	QDALVWAPEDIGDLIFLLKEPH	generic|sp_Q2LKW6_NL1B1_MOUSE_REVERSED	|generic|tr_A0A1G5SLL0_A0A1G5SLL0_MOUSE_REVERSED	|generic|tr_A0A1G5SJ32_A0A1G5SJ32_MOUSE_REVERSED	|generic|sp_A1Z198_NL1B2_MOUSE_REVERSED	|generic|sp_Q2LKV5_NL1B3_MOUSE_REVERSED	|generic|sp_Q2LKV2_NL1B4_MOUSE_REVERSED	|generic|sp_Q2LKV2-2_NL1B4_MOUSE_REVERSED	|generic|tr_B8Y7C8_B8Y7C8_MOUSE_REVERSED	|generic|sp_Q0GKD5_NL1B5_MOUSE_REVERSED	|generic|sp_Q0GKD5-2_NL1B5_MOUSE_REVERSED	|generic|sp_Q2LKU9_NLR1A_MOUSE_REVERSED	|generic|sp_Q2LKU9-2_NLR1A_MOUSE_REVERSED|
"""index: 10260, intensity: 3148.0, mobility: 0.800"""	-0.756755	0.3959	0.949807	MSHFIMLY	generic|sp_Q148W8_DUS27_MOUSE_REVERSED|
"""index: 12309, intensity: 3388.0, mobility: 0.895"""	-0.756908	0.39622	0.949868	MRVWSSPVL	generic|IP_1044723_TX=10090_REVERSED|
"""index: 14317, intensity: 10654.0, mobility: 0.911"""	-0.75725	0.396541	0.950003	WRFKRTRG	generic|sp_Q80YR7_CLSPN_MOUSE_REVERSED	|generic|tr_Q3TSV3_Q3TSV3_MOUSE_REVERSED|
"""index: 11113, intensity: 8955.0, mobility: 0.938"""	-0.757261	0.396734	0.950007	RGHKRRNR	generic|chr11_1_120478463_120478549_ENSMUST00000106205_REVERSED|
"""index: 7581, intensity: 17665.0, mobility: 1.156"""	-0.757399	0.3968	0.950061	SADWVVVTHDFSGTIIRDGSTDFSLSIIEAL	generic|tr_D3Z7A5_D3Z7A5_MOUSE__II_1032689_REVERSED	|generic|tr_Q9D4T2_Q9D4T2_MOUSE__II_1032689_REVERSED|
"""index: 4224, intensity: 3641.0, mobility: 0.830"""	-0.757525	0.396866	0.950111	QQDSLVPLQ	generic|tr_A0A1W2P7V1_A0A1W2P7V1_MOUSE_REVERSED	|generic|sp_Q9CRT8_XPOT_MOUSE_REVERSED	|generic|tr_A0A1W2P7Q6_A0A1W2P7Q6_MOUSE_REVERSED|
"""index: 10960, intensity: 197174.0, mobility: 0.946"""	-0.758088	0.397186	0.950332	LTGKCMKLETEVEQQRREIKE	generic|tr_A0A1B0GRV8_A0A1B0GRV8_MOUSE__chr7_-1_45387385_45387441_ENSMUST00000074575_REVERSED|
"""index: 6203, intensity: 4027.0, mobility: 1.139"""	-0.758184	0.39719	0.950369	ELPFGGPSAPPGSFPRPSD	generic|sp_Q61982_NOTC3_MOUSE_REVERSED|
"""index: 10909, intensity: 6226.0, mobility: 0.839"""	-0.758255	0.39719	0.950397	VHEMFMVREEQNMYRVFRSL	generic|IP_888252_TX=10090_REVERSED|
"""index: 8168, intensity: 3044.0, mobility: 1.170"""	-0.758899	0.39751	0.950647	GGWTRNQVLGQEEKLQKICQKEHVSVLQGA	generic|IP_3462657_TX=10090_REVERSED|
"""index: 15300, intensity: 3307.0, mobility: 0.990"""	-0.759093	0.397702	0.950723	RFMVKEAARR	generic|tr_Q9D6C1_Q9D6C1_MOUSE_REVERSED|
"""index: 5148, intensity: 24260.0, mobility: 0.845"""	-0.759129	0.398021	0.950736	LSSNEVLQGRVEMWL	generic|IP_2414676_TX=10090_REVERSED|
"""index: 11912, intensity: 2672.0, mobility: 0.913"""	-0.759143	0.39834	0.950742	RIDELVGDV	generic|tr_F6Q3G7_F6Q3G7_MOUSE__II_1015190_REVERSED	|generic|sp_A2AT37_RENT2_MOUSE_REVERSED|
"""index: 18886, intensity: 4817.0, mobility: 1.159"""	-0.759182	0.398659	0.950757	PSLKRRLRALARIPNQTCSASHSGDGLSFKSPLSGP	generic|tr_Q80VQ9_Q80VQ9_MOUSE_REVERSED|
"""index: 8234, intensity: 6368.0, mobility: 1.134"""	-0.759271	0.398979	0.950791	RQGTLSMPTGVKTSVSMTQPTPTGLTPTSPRS	generic|IP_950148_TX=10090_REVERSED	|generic|sp_Q8VI33_TAF9_MOUSE_REVERSED|
"""index: 8551, intensity: 3423.0, mobility: 1.095"""	-0.759292	0.399043	0.950799	KRFCNPKAHHQFH	generic|tr_A0A494BBI5_A0A494BBI5_MOUSE_REVERSED	|generic|tr_A0A494BBC6_A0A494BBC6_MOUSE__chr19_1_10194318_10194401_ENSMUST00000238115_REVERSED	|generic|sp_Q920L1_FADS1_MOUSE__chr19_1_10194318_10194401_ENSMUST00000238115_REVERSED|
"""index: 16696, intensity: 3183.0, mobility: 0.889"""	-0.759451	0.399362	0.950861	QPGQSLCSRL	generic|chr4_1_129607620_129607676_ENSMUST00000102591_REVERSED|
"""index: 16095, intensity: 2719.0, mobility: 0.962"""	-0.759499	0.399554	0.950879	NGHREEAKRL	generic|tr_B2RXQ2_B2RXQ2_MOUSE__II_879772_REVERSED	|generic|tr_B8QI33_B8QI33_MOUSE__II_879772_REVERSED|
"""index: 14523, intensity: 5352.0, mobility: 0.890"""	-0.759821	0.399618	0.951003	MSRHLTKKKTW	generic|IP_920969_TX=10090_REVERSED|
"""index: 4826, intensity: 5218.0, mobility: 0.899"""	-0.759937	0.399936	0.951047	TLPAKVNNLLE	generic|IP_3443381_TX=10090_REVERSED|
"""index: 16739, intensity: 36307.0, mobility: 0.930"""	-0.760146	0.4	0.951128	PSLTLLFGQW	generic|IP_1055034_TX=10090_REVERSED|
"""index: 5509, intensity: 5633.0, mobility: 0.966"""	-0.760506	0.400064	0.951265	DVAIKESDKEGPVKVATMQIGKAGLHI	generic|tr_D3Z413_D3Z413_MOUSE__chr8_1_84691402_84691443_ENSMUST00000131700__II_862290_REVERSED	|generic|tr_H3BK68_H3BK68_MOUSE__chr8_1_84691402_84691443_ENSMUST00000131700__II_862290_REVERSED	|generic|tr_H3BKB8_H3BKB8_MOUSE__chr8_1_84691402_84691443_ENSMUST00000131700_REVERSED|
"""index: 5810, intensity: 4036.0, mobility: 0.975"""	-0.760774	0.400382	0.951367	YEMTYWMKQIWVETSPCRPEK	generic|IP_3490657_TX=10090_REVERSED|
"""index: 16693, intensity: 2734.0, mobility: 1.090"""	-0.76079	0.400573	0.951373	NQMITLSRLSIQGRQCTAQWTGLCCHTLPLGPLTMQPTFHFPQT	generic|chr11_-1_84103095_84106230_ENSMUST00000018795__IP_1129332_TX=10090_REVERSED|
"""index: 6466, intensity: 5498.0, mobility: 1.076"""	-0.760802	0.400636	0.951378	DIIQNYSFSAIQLYPLENMRASRLQNGDAKLWLLHTLSNLPSI	generic|sp_O35125_LRC23_MOUSE_REVERSED|
"""index: 8314, intensity: 2998.0, mobility: 0.935"""	-0.761141	0.400699	0.951506	ATDTGSGVVDRSPSEAMADALRERLG	generic|tr_B1AR76_B1AR76_MOUSE__II_1129109_REVERSED	|generic|tr_F7CPM1_F7CPM1_MOUSE__II_1129111_REVERSED	|generic|tr_B1AR74_B1AR74_MOUSE__II_1129099_REVERSED|
"""index: 9127, intensity: 3729.0, mobility: 0.851"""	-0.761206	0.401017	0.951531	LLYRSGPR	generic|IP_1076136_TX=10090_REVERSED|
"""index: 13489, intensity: 25245.0, mobility: 1.028"""	-0.761396	0.40127	0.951602	FTDARLHKRL	generic|tr_G3X8Q7_G3X8Q7_MOUSE_REVERSED	|generic|sp_P32114_PAX2_MOUSE_REVERSED	|generic|sp_P32114-2_PAX2_MOUSE_REVERSED	|generic|tr_G3UZ20_G3UZ20_MOUSE_REVERSED	|generic|tr_A0A0R4J267_A0A0R4J267_MOUSE_REVERSED|
"""index: 13439, intensity: 4883.0, mobility: 0.943"""	-0.761437	0.40127	0.951618	RSTPKHRSNR	generic|IP_1154375_TX=10090_REVERSED	|generic|IP_1154421_TX=10090_REVERSED|
"""index: 13337, intensity: 2521.0, mobility: 1.020"""	-0.76164	0.401587	0.951694	TKGGIDETLRKR	generic|tr_Q8C671_Q8C671_MOUSE__chr11_-1_116852564_116852842_ENSMUST00000136914_REVERSED|
"""index: 3567, intensity: 6688.0, mobility: 1.061"""	-0.761853	0.401899	0.951774	YAGYKVVSKGYFWNCMKSSKPAARLSCRQRPSGSVAGQRSFW	generic|IP_972945_TX=10090_REVERSED|
"""index: 3447, intensity: 2870.0, mobility: 0.862"""	-0.761879	0.401899	0.951784	MWERQTHWGRQTH	generic|IP_3483801_TX=10090_REVERSED|
"""index: 4304, intensity: 4522.0, mobility: 0.995"""	-0.762003	0.401899	0.951831	LAPMPAGAGCGEMHE	generic|tr_A0A571BFA7_A0A571BFA7_MOUSE_REVERSED|
"""index: 2619, intensity: 3081.0, mobility: 0.845"""	-0.762017	0.401899	0.951836	VHHLECKRWNYTLALVVLCLRDHGNH	generic|IP_1048050_TX=10090_REVERSED|
"""index: 5221, intensity: 3585.0, mobility: 0.830"""	-0.762064	0.401899	0.951854	DIIINKDSTLEPLIEVIASET	generic|tr_E9PYH0_E9PYH0_MOUSE__chr13_-1_89721768_89721941_ENSMUST00000160029_REVERSED	|generic|tr_G3XA35_G3XA35_MOUSE__chr13_-1_89721768_89721941_ENSMUST00000160029_REVERSED|
"""index: 6819, intensity: 2970.0, mobility: 0.927"""	-0.762952	0.402088	0.952185	REQLDQKQTH	generic|IP_870396_TX=10090_REVERSED|
"""index: 7358, intensity: 3841.0, mobility: 1.181"""	-0.763086	0.402404	0.952235	ATQASTPAPAAYYVTPPLYPMIPASSIYALAPPA	generic|sp_Q80VW7_AKNA_MOUSE_REVERSED|
"""index: 10173, intensity: 34001.0, mobility: 0.903"""	-0.763101	0.402593	0.95224	GGVIFQPNSCLETPRKWI	generic|tr_A0A0R4J0K6_A0A0R4J0K6_MOUSE__II_1025279_REVERSED	|generic|tr_A0A0A6YVU9_A0A0A6YVU9_MOUSE_REVERSED	|generic|sp_Q91VA3_CAN8_MOUSE_REVERSED	|generic|sp_Q91VA3-2_CAN8_MOUSE_REVERSED|
"""index: 17609, intensity: 8372.0, mobility: 1.097"""	-0.763292	0.40291	0.952311	YARHLTDYLHALREFDRRKEYIPIILKYIDA	generic|tr_Q6PF84_Q6PF84_MOUSE__II_3482570_REVERSED	|generic|tr_Q7TN11_Q7TN11_MOUSE__chr14_-1_121595538_121595603_ENSMUST00000212416__II_2454734_REVERSED	|generic|sp_Q8BIK4-2_DOCK9_MOUSE__chr14_-1_121595538_121595603_ENSMUST00000212416__II_2454734_REVERSED	|generic|tr_F8VPN7_F8VPN7_MOUSE__chr14_-1_121595538_121595603_ENSMUST00000212416__II_2454734_REVERSED	|generic|tr_B2RY79_B2RY79_MOUSE__chr14_-1_121595538_121595603_ENSMUST00000212416__II_2454734_REVERSED	|generic|tr_B2RXS7_B2RXS7_MOUSE__chr14_-1_121595538_121595603_ENSMUST00000212416__II_2454734_REVERSED	|generic|tr_A0A1D5RMM1_A0A1D5RMM1_MOUSE__chr14_-1_121595538_121595603_ENSMUST00000212416__II_2454734_REVERSED	|generic|tr_E9QMR2_E9QMR2_MOUSE__chr14_-1_121595538_121595603_ENSMUST00000212416__II_2454734_REVERSED	|generic|sp_Q8BIK4_DOCK9_MOUSE__chr14_-1_121595538_121595603_ENSMUST00000212416_REVERSED	|generic|sp_Q8BIK4-3_DOCK9_MOUSE_REVERSED	|generic|tr_A0A1D5RLE0_A0A1D5RLE0_MOUSE__chr14_-1_121595538_121595603_ENSMUST00000212416_REVERSED	|generic|tr_B2RY08_B2RY08_MOUSE__chr14_-1_121595538_121595603_ENSMUST00000212416_REVERSED	|generic|tr_A0A5F8MPL9_A0A5F8MPL9_MOUSE__chr14_-1_121595538_121595603_ENSMUST00000212416_REVERSED|
"""index: 3658, intensity: 2848.0, mobility: 1.200"""	-0.763389	0.403211	0.952346	RIKWANWSRHSIQITLTWSGCRRHLHTPSPSPATFPSRHRRPRVAWLQRR	generic|IP_904465_TX=10090_REVERSED|
"""index: 10241, intensity: 2704.0, mobility: 1.034"""	-0.763451	0.403211	0.952369	MWLRNGTSISMVCSGSSSRIL	generic|IP_3485569_TX=10090_REVERSED|
"""index: 6039, intensity: 4897.0, mobility: 1.088"""	-0.763596	0.403211	0.952423	NLVNMPNRELTPDRIFLLNHNQMSPKEVSMVNLPNRGQILE	generic|IP_962240_TX=10090_REVERSED|
"""index: 442, intensity: 3682.0, mobility: 0.947"""	-0.763686	0.403211	0.952456	WLEESQSTGSP	generic|IP_974426_TX=10090_REVERSED|
"""index: 16679, intensity: 4727.0, mobility: 0.964"""	-0.764063	0.403211	0.952595	SLFMSYILLS	generic|IP_1114908_TX=10090_REVERSED|
"""index: 6540, intensity: 7946.0, mobility: 0.999"""	-0.764104	0.403211	0.95261	ARGRGAHWSPAWTVVSRPSC	generic|IP_866164_TX=10090_REVERSED|
"""index: 4594, intensity: 7850.0, mobility: 0.871"""	-0.76488	0.403211	0.952893	QFYELSYQMRNHMFQVNQKRVSR	generic|tr_Q4FE56_Q4FE56_MOUSE__chrX_1_13114589_13114648_ENSMUST00000139764__IP_830538_REVERSED	|generic|tr_Q8BS89_Q8BS89_MOUSE__IP_830538_REVERSED	|generic|sp_P70398_USP9X_MOUSE__chrX_1_13114589_13114648_ENSMUST00000139764_REVERSED|
"""index: 16210, intensity: 9053.0, mobility: 0.967"""	-0.765337	0.403271	0.953059	RRGCLQPLFF	generic|IP_3501407_TX=10090_REVERSED|
"""index: 10476, intensity: 50366.0, mobility: 0.868"""	-0.765704	0.403586	0.953191	NLPEKLKD	generic|sp_Q9Z2C6_UPK1B_MOUSE_REVERSED|
"""index: 14241, intensity: 28634.0, mobility: 1.021"""	-0.76571	0.403901	0.953193	RLYFLFAQPK	generic|IP_1069170_TX=10090_REVERSED|
"""index: 16560, intensity: 3468.0, mobility: 1.041"""	-0.765792	0.403961	0.953223	PLVVSPQESLFL	generic|IP_1015347_TX=10090_REVERSED|
"""index: 9650, intensity: 2757.0, mobility: 0.887"""	-0.765993	0.404275	0.953295	LASTAFPRRLMGAMVMKM	generic|IP_2481977_TX=10090_REVERSED|
"""index: 10057, intensity: 2989.0, mobility: 0.940"""	-0.766042	0.404336	0.953313	NFKLHVSELQRTRILEHPIIATS	generic|sp_Q9Z0P7_SUFU_MOUSE__chr19_1_46485900_46485944_ENSMUST00000144341__II_1048520_REVERSED	|generic|sp_Q9Z0P7-2_SUFU_MOUSE__chr19_1_46485900_46485944_ENSMUST00000144341__II_1048520_REVERSED	|generic|sp_Q9Z0P7-4_SUFU_MOUSE__chr19_1_46485900_46485944_ENSMUST00000144341__II_1048520_REVERSED	|generic|sp_Q9Z0P7-3_SUFU_MOUSE_REVERSED	|generic|tr_D3Z7B6_D3Z7B6_MOUSE_REVERSED|
"""index: 16162, intensity: 7875.0, mobility: 1.036"""	-0.766459	0.404523	0.953462	VFVLKHLWFNL	generic|sp_Q3UHN9_NDST1_MOUSE_REVERSED	|generic|sp_Q3UHN9-2_NDST1_MOUSE_REVERSED|
"""index: 8305, intensity: 4141.0, mobility: 1.059"""	-0.766608	0.404837	0.953516	LTWMSTWRRRW	generic|IP_3472694_TX=10090_REVERSED	|generic|IP_1147284_TX=10090_REVERSED	|generic|IP_1147314_TX=10090_REVERSED	|generic|IP_3443151_TX=10090_REVERSED	|generic|IP_3452926_TX=10090_REVERSED|
"""index: 18575, intensity: 3883.0, mobility: 1.352"""	-0.766737	0.404956	0.953561	INKRKKPKLAKPV	generic|sp_Q9JJ80_RPF2_MOUSE__II_1150423_REVERSED	|generic|tr_G3X926_G3X926_MOUSE__II_1150423_REVERSED	|generic|tr_S4R2H5_S4R2H5_MOUSE_REVERSED	|generic|tr_S4R1Y5_S4R1Y5_MOUSE_REVERSED|
"""index: 3369, intensity: 3777.0, mobility: 0.936"""	-0.766755	0.404956	0.953568	EDVAAGTLRGAEYAKELRSMF	generic|tr_E9Q3N0_E9Q3N0_MOUSE__II_907734_REVERSED	|generic|sp_Q9Z129_RECQ1_MOUSE__II_907734_REVERSED	|generic|tr_Q3UUK0_Q3UUK0_MOUSE__II_907734_REVERSED|
"""index: 10086, intensity: 4053.0, mobility: 1.142"""	-0.767518	0.40527	0.953838	SFLEQMLPTAFPHSDQ	generic|sp_O54915_NR1I2_MOUSE_REVERSED	|generic|sp_O54915-2_NR1I2_MOUSE_REVERSED|
"""index: 18520, intensity: 6662.0, mobility: 0.927"""	-0.767604	0.405583	0.953869	QPRGRRKWP	generic|IP_1087063_TX=10090_REVERSED	|generic|IP_1087081_TX=10090_REVERSED|
"""index: 7113, intensity: 2896.0, mobility: 0.921"""	-0.767905	0.405897	0.953975	TLFNWTNEVVTDQPV	generic|IP_887558_TX=10090_REVERSED|
"""index: 3204, intensity: 3199.0, mobility: 0.906"""	-0.768023	0.406211	0.954016	DIVDQGLDFKKYVDRMSTKKPDV	generic|sp_Q61598_GDIB_MOUSE__chr13_1_3554417_3554554_ENSMUST00000223501__II_3492089_REVERSED	|generic|sp_Q61598-2_GDIB_MOUSE__chr13_1_3554417_3554554_ENSMUST00000223501__II_3492089_REVERSED	|generic|tr_Q9CZ18_Q9CZ18_MOUSE__chr13_1_3554417_3554554_ENSMUST00000223501__II_3492089_REVERSED	|generic|tr_Q3UC72_Q3UC72_MOUSE__chr13_1_3554417_3554554_ENSMUST00000223501__II_3492089_REVERSED	|generic|tr_Q3UPA3_Q3UPA3_MOUSE__chr13_1_3554417_3554554_ENSMUST00000223501__II_3492089_REVERSED	|generic|II_3492076_TX=10090_REVERSED	|generic|IP_869955_TX=10090_REVERSED	|generic|tr_A0A1Y7VL99_A0A1Y7VL99_MOUSE__chr13_1_3556325_3556516_ENSMUST00000223501_REVERSED	|generic|tr_Q3UUX9_Q3UUX9_MOUSE__chr13_1_3554417_3554554_ENSMUST00000223501_REVERSED|
"""index: 5268, intensity: 2683.0, mobility: 1.132"""	-0.768141	0.406524	0.954058	RYHRRYGTAESINQ	generic|IP_3473641_TX=10090_REVERSED|
"""index: 1291, intensity: 3474.0, mobility: 0.883"""	-0.768371	0.406838	0.954139	FIWNFFTY	generic|IP_985295_TX=10090_REVERSED|
"""index: 11995, intensity: 6509.0, mobility: 0.878"""	-0.768388	0.407152	0.954145	IFGSKWFT	generic|IP_893110_TX=10090_REVERSED|
"""index: 11143, intensity: 7198.0, mobility: 0.925"""	-0.768439	0.407338	0.954162	WTAWTLLVT	generic|IP_3464837_TX=10090_REVERSED	|generic|IP_3464835_TX=10090_REVERSED|
"""index: 17186, intensity: 7455.0, mobility: 0.991"""	-0.768464	0.407651	0.954171	FYSGSHRRKI	generic|IP_1015637_TX=10090_REVERSED|
"""index: 5901, intensity: 93738.0, mobility: 1.088"""	-0.76849	0.407837	0.95418	LTYPDDGHQLHPDAVIVDAKDYSERKPMLYESKSKWTMPVLIS	generic|tr_Q9R070_Q9R070_MOUSE_REVERSED	|generic|tr_Q9EQR4_Q9EQR4_MOUSE_REVERSED	|generic|tr_Q8C9E1_Q8C9E1_MOUSE_REVERSED|
"""index: 11696, intensity: 4802.0, mobility: 0.953"""	-0.768908	0.40815	0.954326	KRYHVFTVN	generic|IP_1111505_TX=10090_REVERSED|
"""index: 17778, intensity: 2603.0, mobility: 1.196"""	-0.768927	0.408265	0.954333	KWGLQARLWVNYYSHIFIIMSGMVTWEGFITESVGYAVVCLAVVFEL	generic|II_1140963_TX=10090_REVERSED	|generic|tr_Q7TMH4_Q7TMH4_MOUSE_REVERSED	|generic|tr_Q80V78_Q80V78_MOUSE_REVERSED	|generic|sp_Q5SWK7_RN145_MOUSE_REVERSED|
"""index: 15040, intensity: 3924.0, mobility: 1.150"""	-0.769071	0.408265	0.954383	ELRAAGERSCHVRPSPRGRASCALATAEAGELWTQHSPCSSEDMQPP	generic|sp_Q60625_ICAM5_MOUSE_REVERSED|
"""index: 3378, intensity: 2551.0, mobility: 0.801"""	-0.769921	0.408579	0.954677	FTLPQPMS	generic|IP_836970_TX=10090_REVERSED|
"""index: 6947, intensity: 5784.0, mobility: 1.049"""	-0.769961	0.408764	0.954691	EIKVGDGSGIQDKNRG	generic|tr_D3Z5T8_D3Z5T8_MOUSE_REVERSED|
"""index: 6537, intensity: 3113.0, mobility: 0.872"""	-0.770298	0.409006	0.954806	LSSDILRTRWSWPSSP	generic|IP_1023041_TX=10090_REVERSED|
"""index: 5028, intensity: 2765.0, mobility: 0.968"""	-0.77041	0.409006	0.954844	HKEIEYVKLQMEINLSHLFNGGFAL	generic|tr_B9EKK1_B9EKK1_MOUSE__chr1_1_39976789_39976821_ENSMUST00000168431_REVERSED|
"""index: 1202, intensity: 3077.0, mobility: 0.820"""	-0.770714	0.409176	0.954948	VDDKGHKEVMKADAVVL	generic|tr_B7ZMV1_B7ZMV1_MOUSE__II_3453570_REVERSED	|generic|sp_Q4VC17_ATS18_MOUSE__II_3453570_REVERSED	|generic|tr_Q8BKA1_Q8BKA1_MOUSE__IP_858087_REVERSED	|generic|II_3453571_TX=10090_REVERSED	|generic|II_3453575_TX=10090_REVERSED	|generic|II_3505580_TX=10090_REVERSED|
"""index: 5079, intensity: 3830.0, mobility: 1.047"""	-0.771056	0.409176	0.955065	PFHVITLSQPIEGAPQSRCMHTQLHPE	generic|IP_865892_TX=10090_REVERSED|
"""index: 6018, intensity: 6103.0, mobility: 1.087"""	-0.771216	0.409176	0.955119	QIETVLRYQAEQLGKLTKKSLPFDSFRTIENVNIKEYNQM	generic|tr_Q8C751_Q8C751_MOUSE_REVERSED	|generic|sp_Q80Y44_DDX10_MOUSE_REVERSED	|generic|tr_Q8BRE3_Q8BRE3_MOUSE_REVERSED	|generic|tr_Q8CFS2_Q8CFS2_MOUSE_REVERSED|
"""index: 4424, intensity: 2579.0, mobility: 0.903"""	-0.771684	0.409233	0.955278	AKYTGDDYRFRYMVQENKFQHKDSV	generic|tr_B2RXQ5_B2RXQ5_MOUSE__chr2_-1_166601523_166601573_ENSMUST00000136564__II_997975_REVERSED	|generic|sp_Q69ZK0_PREX1_MOUSE__chr2_-1_166601523_166601573_ENSMUST00000136564__II_997975_REVERSED	|generic|tr_I7HPV9_I7HPV9_MOUSE__chr2_-1_166601523_166601573_ENSMUST00000136564__II_997975_REVERSED	|generic|tr_B9EKR4_B9EKR4_MOUSE__chr2_-1_166601523_166601573_ENSMUST00000136564__II_997975_REVERSED|
"""index: 6958, intensity: 23530.0, mobility: 1.245"""	-0.77205	0.409545	0.955401	DTWLQNILESNEEKLQ	generic|sp_Q8C804_SPICE_MOUSE__chr6_-1_28126044_28126073_ENSMUST00000115323_REVERSED	|generic|tr_Q3TNS9_Q3TNS9_MOUSE__chr16_1_44369926_44370024_ENSMUST00000152425_REVERSED|
"""index: 10127, intensity: 2991.0, mobility: 0.999"""	-0.772067	0.409857	0.955407	MTVGVTYSRTVM	generic|sp_P19324_SERPH_MOUSE_REVERSED	|generic|tr_Q3TJK3_Q3TJK3_MOUSE_REVERSED	|generic|tr_Q3TWG9_Q3TWG9_MOUSE_REVERSED	|generic|tr_Q8BV87_Q8BV87_MOUSE_REVERSED	|generic|tr_Q8BVU9_Q8BVU9_MOUSE_REVERSED	|generic|tr_Q3TMD2_Q3TMD2_MOUSE_REVERSED|
"""index: 10867, intensity: 2647.0, mobility: 0.986"""	-0.772079	0.410168	0.955411	YANRDGGCGPEVEYDGNLYNLTAK	generic|sp_P84309_ADCY5_MOUSE__chr16_1_35270839_35271000_ENSMUST00000232470_REVERSED	|generic|sp_P84309-2_ADCY5_MOUSE__chr16_1_35270839_35271000_ENSMUST00000232470_REVERSED|
"""index: 7171, intensity: 4528.0, mobility: 0.930"""	-0.772105	0.410352	0.955419	VPHSPARIYVC	generic|IP_1109307_TX=10090_REVERSED|
"""index: 14092, intensity: 7507.0, mobility: 1.053"""	-0.772221	0.410664	0.955458	TPKSQAQSQKLR	generic|sp_A2A5R2_BIG2_MOUSE_REVERSED	|generic|tr_Q3U5C3_Q3U5C3_MOUSE_REVERSED	|generic|tr_F6YCJ0_F6YCJ0_MOUSE_REVERSED|
"""index: 4992, intensity: 4596.0, mobility: 1.056"""	-0.772251	0.410848	0.955468	RMDYYQTSKVFCLPLFAVYYASFLS	generic|tr_F6V6S1_F6V6S1_MOUSE__II_1075692_REVERSED	|generic|sp_Q9CYC3_TM39A_MOUSE__II_1075679_REVERSED	|generic|sp_Q9CYC3-2_TM39A_MOUSE__II_1075679_REVERSED	|generic|tr_E9QA83_E9QA83_MOUSE_REVERSED|
"""index: 5947, intensity: 12937.0, mobility: 1.048"""	-0.772445	0.41116	0.955533	KLIQIGHLLNEVNMVNTLNTELTYDTTFKLIRTSSSHNREN	generic|IP_1029924_TX=10090_REVERSED|
"""index: 9941, intensity: 9145.0, mobility: 1.092"""	-0.772546	0.411343	0.955567	SYRARDAYQEREY	generic|tr_B7ZN14_B7ZN14_MOUSE_REVERSED	|generic|tr_A1L3S3_A1L3S3_MOUSE_REVERSED	|generic|tr_F7BGR7_F7BGR7_MOUSE_REVERSED	|generic|tr_B0LM42_B0LM42_MOUSE_REVERSED|
"""index: 17803, intensity: 8757.0, mobility: 1.195"""	-0.772771	0.411655	0.955643	YAMVALLFVDLGIFWLFFYIQSLCGAYPISHRQTQINVLMRPVTTSS	generic|tr_Q8VFP5_Q8VFP5_MOUSE_REVERSED|
"""index: 2008, intensity: 2500.0, mobility: 0.858"""	-0.772779	0.411838	0.955645	LSWTPKMKMLPQVQHC	generic|chr1_-1_53925946_53926059_ENSMUST00000120904__IP_1039490_TX=10090_REVERSED|
"""index: 13664, intensity: 76902.0, mobility: 1.000"""	-0.772915	0.411893	0.955691	WVMRPPAPLR	generic|chr7_-1_142082426_142082722_ENSMUST00000039926__IP_880281_TX=10090_REVERSED|
"""index: 15653, intensity: 11881.0, mobility: 1.005"""	-0.77324	0.412204	0.955799	GWFFRRGLAL	generic|IP_3469364_TX=10090_REVERSED|
"""index: 2686, intensity: 3075.0, mobility: 0.894"""	-0.773486	0.412516	0.95588	EPDTIPQVICC	generic|IP_1025282_TX=10090_REVERSED|
"""index: 8828, intensity: 2578.0, mobility: 1.080"""	-0.773526	0.412827	0.955893	TPFFFLFCVFGPSLS	generic|IP_1086058_TX=10090_REVERSED|
"""index: 6008, intensity: 10460.0, mobility: 0.947"""	-0.77354	0.413138	0.955898	PAFGDTPAELAKYNAGPCVSLCITRGA	generic|IP_1042038_TX=10090_REVERSED|
"""index: 18367, intensity: 3205.0, mobility: 0.834"""	-0.773573	0.413321	0.955909	RLQGGGKHG	generic|IP_935623_TX=10090_REVERSED|
"""index: 2736, intensity: 3276.0, mobility: 0.822"""	-0.773748	0.413375	0.955967	TSSPFFFSPLHREFD	generic|chr11_1_75349725_75382255_ENSMUST00000044530_REVERSED|
"""index: 16909, intensity: 9869.0, mobility: 1.093"""	-0.774053	0.413686	0.956067	MPRAHLQTDACVTILILANGLQTLIYILLFFVFLFTR	generic|tr_Q8VF72_Q8VF72_MOUSE__II_3478813_REVERSED|
"""index: 5017, intensity: 3375.0, mobility: 1.064"""	-0.774063	0.413868	0.956071	PEKEFVEDRENAAPFAKYKHPKHMMEEYMEEASKLAKQAGEK	generic|II_946385_TX=10090_REVERSED	|generic|sp_Q9QYX7_PCLO_MOUSE__chr5_1_14775377_14775448_ENSMUST00000182426_REVERSED	|generic|sp_Q9QYX7-2_PCLO_MOUSE__chr5_1_14793960_14794043_ENSMUST00000182426_REVERSED|
"""index: 4996, intensity: 2995.0, mobility: 0.979"""	-0.774813	0.413975	0.956316	EPMGPLSQNQLDP	generic|chr12_-1_83594546_83594608_ENSMUST00000221919_REVERSED|
"""index: 7204, intensity: 4747.0, mobility: 1.261"""	-0.775003	0.413975	0.956378	CVIIRWLFCITTIRWCLM	generic|IP_1070440_TX=10090_REVERSED|
"""index: 8448, intensity: 3180.0, mobility: 0.853"""	-0.77547	0.414157	0.95653	HAPRGCQGRSVYAVQPNRWT	generic|IP_987467_TX=10090_REVERSED|
"""index: 12635, intensity: 3440.0, mobility: 0.967"""	-0.775596	0.41421	0.95657	RMKIMTLHR	generic|sp_Q9Z0U9_S1PR3_MOUSE_REVERSED|
"""index: 15140, intensity: 2630.0, mobility: 1.042"""	-0.775815	0.414521	0.956641	RLPPRLQHAPFI	generic|IP_948840_TX=10090_REVERSED|
"""index: 2818, intensity: 3464.0, mobility: 0.877"""	-0.775864	0.414831	0.956657	MACTDRMGHI	generic|IP_1133962_TX=10090_REVERSED|
"""index: 8092, intensity: 3296.0, mobility: 0.884"""	-0.775969	0.415065	0.956691	SLIFVTHLQFGRWSL	generic|IP_1113779_TX=10090_REVERSED|
"""index: 7019, intensity: 4908.0, mobility: 1.093"""	-0.775986	0.415065	0.956696	EPDDPQAKILYAFY	generic|sp_Q8BYJ6_TBCD4_MOUSE__chr14_-1_101444538_101444747_ENSMUST00000161304_REVERSED	|generic|sp_Q8BYJ6-2_TBCD4_MOUSE_REVERSED	|generic|sp_Q8BYJ6-3_TBCD4_MOUSE_REVERSED	|generic|sp_Q8BYJ6-4_TBCD4_MOUSE_REVERSED	|generic|tr_E0CX53_E0CX53_MOUSE__chr14_-1_101444538_101444747_ENSMUST00000161304_REVERSED	|generic|tr_E9Q6Q8_E9Q6Q8_MOUSE__chr14_-1_101444538_101444747_ENSMUST00000161304_REVERSED	|generic|tr_H7BX82_H7BX82_MOUSE_REVERSED|
"""index: 5824, intensity: 17502.0, mobility: 0.916"""	-0.776243	0.415094	0.956779	PQSLNNQPSMPMQNQKALIWR	generic|IP_1142042_TX=10090_REVERSED|
"""index: 6061, intensity: 5978.0, mobility: 0.859"""	-0.77643	0.415094	0.956839	ISSDEIVFNLLHKPY	generic|IP_3455885_TX=10090_REVERSED|
"""index: 1155, intensity: 2774.0, mobility: 0.990"""	-0.776653	0.415094	0.95691	QNEKFMREENKKNQEQLDKVQNYLRE	generic|tr_B9EKT8_B9EKT8_MOUSE_REVERSED	|generic|sp_Q6ZQ06_CE162_MOUSE_REVERSED|
"""index: 4308, intensity: 3119.0, mobility: 0.954"""	-0.776954	0.415275	0.957006	AIMPNEIWKW	generic|IP_1116993_TX=10090_REVERSED|
"""index: 3168, intensity: 3477.0, mobility: 0.883"""	-0.777116	0.415584	0.957058	LFNAQSCNQP	generic|chr2_-1_130739052_130739428_ENSMUST00000044766_REVERSED|
"""index: 16429, intensity: 3672.0, mobility: 0.934"""	-0.777173	0.415765	0.957076	CNHLDLILCYW	generic|IP_833024_TX=10090_REVERSED|
"""index: 17357, intensity: 4633.0, mobility: 1.124"""	-0.777283	0.416049	0.957111	RHLYKRKGKCEYTWHGFELCKQCRVHQKNAEAKRRAILRHM	generic|sp_Q9CX48_ZCH10_MOUSE_REVERSED|
"""index: 5698, intensity: 5255.0, mobility: 0.946"""	-0.777305	0.416049	0.957118	NLSPLNMMPPVRPRLSCHPHF	generic|chr7_-1_30555559_30556009_ENSMUST00000043975__IP_893916_TX=10090_REVERSED|
"""index: 6267, intensity: 5149.0, mobility: 1.088"""	-0.777337	0.416049	0.957128	SYMSQVLYSLPLLSCSQSVYLFDNMTLNPTATISLLIHSSILMY	generic|IP_900644_TX=10090_REVERSED	|generic|sp_Q8R2E6_V1A11_MOUSE_REVERSED|
"""index: 6670, intensity: 4029.0, mobility: 0.913"""	-0.777803	0.41623	0.957276	NWPRGAIGAVELMSPTNRSPFHSPLTCGF	generic|IP_1000164_TX=10090_REVERSED|
"""index: 9186, intensity: 2522.0, mobility: 1.141"""	-0.777972	0.416538	0.957329	DTRHPVVLTPTSPVTRDEDDFFHQQMGGIGPT	generic|tr_Q91ZA5_Q91ZA5_MOUSE__chr1_1_150443389_150443433_ENSMUST00000152967__II_1033422_REVERSED	|generic|sp_F6ZDS4_TPR_MOUSE__chr1_1_150443389_150443433_ENSMUST00000152967__II_1033421_REVERSED	|generic|tr_Q7M739_Q7M739_MOUSE__chr1_1_150443389_150443433_ENSMUST00000152967__II_1033421_REVERSED	|generic|II_1033423_TX=10090_REVERSED	|generic|tr_Q3UVR0_Q3UVR0_MOUSE__chr1_1_150443389_150443433_ENSMUST00000152967_REVERSED	|generic|tr_Q8BIX0_Q8BIX0_MOUSE__chr1_1_150443389_150443433_ENSMUST00000152967_REVERSED|
"""index: 12819, intensity: 3047.0, mobility: 1.275"""	-0.778003	0.416847	0.957338	QNLFLDLVEMCSSIRQPLTGG	generic|tr_A0A0U1RNJ1_A0A0U1RNJ1_MOUSE__chr11_-1_120807854_120807991_ENSMUST00000155276_REVERSED	|generic|tr_Q3TB22_Q3TB22_MOUSE_REVERSED	|generic|sp_P19096_FAS_MOUSE__chr11_-1_120807854_120807991_ENSMUST00000155276_REVERSED	|generic|tr_Q3UHT6_Q3UHT6_MOUSE__chr11_-1_120807854_120807991_ENSMUST00000155276_REVERSED|
"""index: 757, intensity: 12821.0, mobility: 0.869"""	-0.778095	0.417155	0.957368	LEDELVVMQ	generic|IP_904284_TX=10090_REVERSED	|generic|tr_D3Z2F6_D3Z2F6_MOUSE_REVERSED	|generic|tr_A7VJA4_A7VJA4_MOUSE_REVERSED|
"""index: 12333, intensity: 4759.0, mobility: 0.969"""	-0.778151	0.417257	0.957385	TRRSLSSGLHL	generic|sp_D3Z3C6_ZFAN4_MOUSE__II_3497077_REVERSED	|generic|tr_K3W4R9_K3W4R9_MOUSE__II_3497077_REVERSED|
"""index: 11573, intensity: 36178.0, mobility: 0.915"""	-0.778226	0.417257	0.957409	LRHFRQHL	generic|chr15_-1_83324133_83327622_ENSMUST00000067215_REVERSED|
"""index: 2460, intensity: 3187.0, mobility: 0.831"""	-0.778638	0.417565	0.957538	QPVASYPSLPQQSRTGM	generic|chr11_1_97834126_97834191_ENSMUST00000043843__IP_1131098_TX=10090_REVERSED|
"""index: 4870, intensity: 158475.0, mobility: 0.883"""	-0.778715	0.417874	0.957562	VSGRSNTLSPASFSGNSLRASLGTKPSSCP	generic|tr_Q3UU38_Q3UU38_MOUSE__chr17_-1_79012585_79012674_ENSMUST00000130070__II_1064229_REVERSED	|generic|tr_Q5FWX6_Q5FWX6_MOUSE__II_1064239_REVERSED	|generic|sp_Q8K1Y2_KPCD3_MOUSE__II_1064239_REVERSED|
"""index: 5959, intensity: 51792.0, mobility: 1.132"""	-0.778736	0.417924	0.957568	EMEEEKDRLQRSVKQKLSRLEAMRENLESFEQLARKRQ	generic|tr_B2RQQ7_B2RQQ7_MOUSE_REVERSED|
"""index: 18314, intensity: 6748.0, mobility: 1.430"""	-0.778842	0.418232	0.957602	LFLIKLIQR	generic|IP_3492325_TX=10090_REVERSED|
"""index: 14924, intensity: 3475.0, mobility: 0.980"""	-0.778866	0.41854	0.957609	LRFKMSVDQL	generic|sp_P11531_DMD_MOUSE__chrX_1_85144125_85144169_ENSMUST00000146331__II_832695_REVERSED	|generic|tr_A0A668KLA2_A0A668KLA2_MOUSE__chrX_1_85144125_85144169_ENSMUST00000146331__II_832695_REVERSED|
"""index: 16488, intensity: 2564.0, mobility: 1.150"""	-0.778943	0.418848	0.957633	VYFQVHARKVKNNTNLIELTYMRADEETVDQLTCCEEEETHM	generic|IP_875671_TX=10090_REVERSED|
"""index: 4123, intensity: 2842.0, mobility: 1.065"""	-0.779045	0.419027	0.957665	QPEACSAYVRAYMDL	generic|sp_P30678_GNA15_MOUSE__II_1146636_REVERSED|
"""index: 8654, intensity: 5528.0, mobility: 1.047"""	-0.779076	0.419335	0.957674	ELNPDNHLPHSYM	generic|tr_Q6ZQK1_Q6ZQK1_MOUSE__chr13_-1_112880975_112881109_ENSMUST00000224639__II_3478060_REVERSED	|generic|tr_Q8BTX6_Q8BTX6_MOUSE__chr13_-1_112880975_112881109_ENSMUST00000224639__II_3478060_REVERSED	|generic|sp_Q9CZU3_MTREX_MOUSE__chr13_-1_112921626_112921760_ENSMUST00000225997__II_3478060_REVERSED	|generic|tr_Q91YT4_Q91YT4_MOUSE__chr13_-1_112880975_112881109_ENSMUST00000224639__II_3478060_REVERSED|
"""index: 9830, intensity: 2803.0, mobility: 0.978"""	-0.779076	0.419514	0.957674	YMTTLNFLVSEHLYHRPD	generic|sp_Q8K2L8_TPC12_MOUSE_REVERSED	|generic|tr_Q99LT4_Q99LT4_MOUSE_REVERSED	|generic|tr_Q3UGE1_Q3UGE1_MOUSE_REVERSED|
"""index: 8106, intensity: 12804.0, mobility: 1.158"""	-0.779167	0.419692	0.957703	EYLGGRVCVPEITVLEEMEPRAAAGGPRARK	generic|tr_Q3TDC6_Q3TDC6_MOUSE__chr14_-1_45610488_45610730_ENSMUST00000149286__II_1099486_REVERSED|
"""index: 2217, intensity: 4063.0, mobility: 0.940"""	-0.77931	0.42	0.957747	EEIEKETQNKTFVMVNENLK	generic|sp_Q9QXK2_RAD18_MOUSE__II_909613_REVERSED	|generic|II_909619_TX=10090_REVERSED	|generic|tr_D3Z733_D3Z733_MOUSE_REVERSED	|generic|tr_Q8CDH2_Q8CDH2_MOUSE_REVERSED	|generic|tr_F6ZKR0_F6ZKR0_MOUSE_REVERSED	|generic|tr_D3Z734_D3Z734_MOUSE_REVERSED	|generic|tr_Q8CED3_Q8CED3_MOUSE_REVERSED	|generic|tr_E9Q392_E9Q392_MOUSE_REVERSED|
"""index: 12492, intensity: 49581.0, mobility: 0.974"""	-0.779423	0.420308	0.957782	LRKWMMRL	generic|IP_848053_TX=10090_REVERSED	|generic|IP_848069_TX=10090_REVERSED|
"""index: 4634, intensity: 2727.0, mobility: 1.048"""	-0.779448	0.420615	0.95779	EAAMLLYQWRRDPPEIRQEYASMFRHRPMIGEAIEPYDIQ	generic|tr_D3YW09_D3YW09_MOUSE__II_1147149_REVERSED	|generic|tr_G3UVU2_G3UVU2_MOUSE_REVERSED	|generic|sp_Q62203_SF3A2_MOUSE_REVERSED|
"""index: 16260, intensity: 4410.0, mobility: 0.993"""	-0.779454	0.420812	0.957792	PLSEKGGVGWRR	generic|chr11_1_16752536_16858914_ENSMUST00000020329_REVERSED|
"""index: 4328, intensity: 3493.0, mobility: 0.814"""	-0.779506	0.420812	0.957808	LCDKVGREIAQQSAKMVE	generic|tr_Q8VCB6_Q8VCB6_MOUSE__II_1098465_REVERSED	|generic|tr_Q9D3X0_Q9D3X0_MOUSE__II_1098464_REVERSED	|generic|tr_F6YZU5_F6YZU5_MOUSE__chr14_-1_24170426_24170551_ENSMUST00000224920__II_1098464_REVERSED	|generic|tr_F6VMK9_F6VMK9_MOUSE__II_1098465_REVERSED	|generic|sp_E9Q9R9_DLG5_MOUSE__chr14_-1_24170426_24170551_ENSMUST00000224920_REVERSED	|generic|tr_Q3UH41_Q3UH41_MOUSE__chr14_-1_24170426_24170551_ENSMUST00000224920_REVERSED	|generic|tr_Q6NXJ3_Q6NXJ3_MOUSE__chr14_-1_24170426_24170551_ENSMUST00000224920_REVERSED	|generic|tr_E9Q9I2_E9Q9I2_MOUSE__chr14_-1_24170426_24170551_ENSMUST00000224920_REVERSED|
"""index: 15683, intensity: 5273.0, mobility: 0.903"""	-0.779817	0.420812	0.957904	EIMANVQQV	generic|sp_Q3TXU5_DHYS_MOUSE__chr8_1_85074952_85075029_ENSMUST00000152871__II_862023_REVERSED	|generic|tr_F6W7I2_F6W7I2_MOUSE__II_862032_REVERSED|
"""index: 13936, intensity: 4085.0, mobility: 0.921"""	-0.779936	0.420812	0.957941	FFLLFGLFY	generic|IP_1020934_TX=10090_REVERSED|
"""index: 8215, intensity: 2840.0, mobility: 0.975"""	-0.780111	0.420812	0.957995	VWADNLLAHEMVPGPKKE	generic|tr_Q8BVC8_Q8BVC8_MOUSE_REVERSED	|generic|tr_J3QJU5_J3QJU5_MOUSE_REVERSED	|generic|sp_Q3TJ91_L2GL2_MOUSE_REVERSED|
"""index: 17680, intensity: 3959.0, mobility: 0.956"""	-0.78019	0.420812	0.958019	FRRHWGFLA	generic|IP_1009304_TX=10090_REVERSED|
"""index: 7823, intensity: 5339.0, mobility: 1.093"""	-0.780191	0.420812	0.958019	AGLISPCPLSLLSYHFFMPQGGRSTEPAK	generic|IP_879012_TX=10090_REVERSED|
"""index: 3253, intensity: 3080.0, mobility: 0.898"""	-0.780583	0.420812	0.958139	LSSLRDRPITANGPIAMPR	generic|tr_E9QAU4_E9QAU4_MOUSE__chr2_1_20709443_20709607_ENSMUST00000146613__II_1014021_REVERSED	|generic|tr_B2RY09_B2RY09_MOUSE__chr2_1_20709443_20709607_ENSMUST00000146613__II_1014021_REVERSED	|generic|tr_D3Z781_D3Z781_MOUSE__chr2_1_20709443_20709607_ENSMUST00000146613__II_1014021_REVERSED	|generic|sp_A2AQ25_SKT_MOUSE__chr2_1_20709443_20709607_ENSMUST00000146613__II_1014021_REVERSED	|generic|sp_A2AQ25-2_SKT_MOUSE__chr2_1_20778026_20778205_ENSMUST00000146488__II_1014021_REVERSED	|generic|sp_A2AQ25-3_SKT_MOUSE__chr2_1_20709443_20709607_ENSMUST00000146613__II_1014021_REVERSED	|generic|sp_A2AQ25-4_SKT_MOUSE__chr2_1_20709443_20709607_ENSMUST00000146613__II_1014021_REVERSED	|generic|II_1014032_TX=10090_REVERSED	|generic|tr_Q3TYN4_Q3TYN4_MOUSE__chr2_1_20743999_20744295_ENSMUST00000146488_REVERSED	|generic|tr_Q8BHR1_Q8BHR1_MOUSE__chr2_1_20709443_20709607_ENSMUST00000146613_REVERSED	|generic|sp_A2AQ25-5_SKT_MOUSE__chr2_1_20807971_20808039_ENSMUST00000156587_REVERSED	|generic|sp_A2AQ25-6_SKT_MOUSE__chr2_1_20807971_20808039_ENSMUST00000156587_REVERSED	|generic|sp_A2AQ25-8_SKT_MOUSE__chr2_1_20709443_20709607_ENSMUST00000146613_REVERSED	|generic|sp_A2AQ25-9_SKT_MOUSE__chr2_1_20778026_20778205_ENSMUST00000146488_REVERSED|
"""index: 16475, intensity: 6121.0, mobility: 1.056"""	-0.780649	0.420812	0.95816	ERREKKLFFF	generic|IP_1035335_TX=10090_REVERSED|
"""index: 18329, intensity: 22136.0, mobility: 1.250"""	-0.781091	0.420812	0.958294	KKQKKKKLNKHI	generic|IP_1128996_TX=10090_REVERSED|
"""index: 1128, intensity: 2733.0, mobility: 1.023"""	-0.781474	0.420812	0.958411	KSEIRLRNFMK	generic|sp_Q8BFW3_PR15B_MOUSE__II_1035113_REVERSED	|generic|sp_Q8BFW3-2_PR15B_MOUSE__II_1035113_REVERSED|
"""index: 4782, intensity: 22401.0, mobility: 1.011"""	-0.781506	0.420812	0.95842	VLAPPEKSVLSWL	generic|sp_Q32LZ8_PLPL5_MOUSE_REVERSED	|generic|sp_Q32LZ8-2_PLPL5_MOUSE_REVERSED|
"""index: 9848, intensity: 7649.0, mobility: 1.087"""	-0.782452	0.421117	0.958705	ETHRRAAEELAEAQP	generic|II_1132032_TX=10090_REVERSED	|generic|sp_Q9EPL0_XYLT2_MOUSE_REVERSED	|generic|tr_Q3UCI0_Q3UCI0_MOUSE_REVERSED	|generic|tr_Q3U614_Q3U614_MOUSE_REVERSED|
"""index: 10507, intensity: 3630.0, mobility: 0.916"""	-0.782484	0.421422	0.958715	VKCFDLVPL	generic|sp_Q6ZPT1_KLHL9_MOUSE_REVERSED	|generic|sp_Q80TF4_KLH13_MOUSE_REVERSED	|generic|sp_Q80TF4-2_KLH13_MOUSE_REVERSED	|generic|sp_Q80TF4-3_KLH13_MOUSE_REVERSED	|generic|sp_Q80TF4-4_KLH13_MOUSE_REVERSED	|generic|sp_Q80TF4-5_KLH13_MOUSE_REVERSED	|generic|tr_Q8C7P1_Q8C7P1_MOUSE_REVERSED	|generic|tr_Q497T4_Q497T4_MOUSE_REVERSED|
"""index: 4445, intensity: 3057.0, mobility: 1.049"""	-0.782596	0.421727	0.958748	ELNNSECFSFFAEEFVLLPGS	generic|tr_Q3TAJ4_Q3TAJ4_MOUSE_REVERSED	|generic|tr_Q3TZJ1_Q3TZJ1_MOUSE_REVERSED	|generic|tr_Q3TNL6_Q3TNL6_MOUSE_REVERSED	|generic|tr_Q3TA19_Q3TA19_MOUSE_REVERSED	|generic|tr_Q3U065_Q3U065_MOUSE_REVERSED	|generic|tr_Q3TZ12_Q3TZ12_MOUSE_REVERSED	|generic|sp_P04919_B3AT_MOUSE_REVERSED	|generic|sp_P04919-2_B3AT_MOUSE_REVERSED	|generic|tr_Q3TNH7_Q3TNH7_MOUSE_REVERSED	|generic|tr_Q3TZG9_Q3TZG9_MOUSE_REVERSED	|generic|tr_Q3TZ29_Q3TZ29_MOUSE_REVERSED|
"""index: 1873, intensity: 5071.0, mobility: 0.867"""	-0.782699	0.421904	0.958779	LSSTQTERP	generic|tr_Q8K1G6_Q8K1G6_MOUSE__chr3_1_88351546_88351575_ENSMUST00000001451_REVERSED	|generic|tr_E9Q5I3_E9Q5I3_MOUSE__chr3_1_88351546_88351575_ENSMUST00000001451_REVERSED|
"""index: 3636, intensity: 3206.0, mobility: 1.201"""	-0.782759	0.422209	0.958797	EQLEAQRQKEKEKEKKKKEYEEAKKKKLWEQYKEKAKEQLHEKERKKA	generic|tr_Q5RL17_Q5RL17_MOUSE__II_1004348_REVERSED	|generic|sp_Q3UI66_CCD34_MOUSE__chr2_1_110018000_110018218_ENSMUST00000127630__II_1004348_REVERSED	|generic|tr_Q8BIA8_Q8BIA8_MOUSE__II_1004348_REVERSED	|generic|II_1004363_TX=10090_REVERSED|
"""index: 10660, intensity: 2832.0, mobility: 1.196"""	-0.782774	0.422514	0.958802	TMYLHMNVPIMSVFAF	generic|tr_E9PZA6_E9PZA6_MOUSE__II_3461333_REVERSED	|generic|tr_A0A140T8U3_A0A140T8U3_MOUSE__IP_1059483_REVERSED	|generic|tr_A0A3Q4EG45_A0A3Q4EG45_MOUSE__II_3461333_REVERSED	|generic|IP_1059488_TX=10090_REVERSED	|generic|IP_1059484_TX=10090_REVERSED	|generic|II_3461316_TX=10090_REVERSED	|generic|II_3461330_TX=10090_REVERSED	|generic|tr_A0A3Q4EIB3_A0A3Q4EIB3_MOUSE_REVERSED|
"""index: 9815, intensity: 2769.0, mobility: 1.070"""	-0.782775	0.42269	0.958802	TGKLNLNFLLYQGF	generic|IP_918580_TX=10090_REVERSED|
"""index: 8908, intensity: 3068.0, mobility: 1.101"""	-0.783125	0.422995	0.958906	CQLISLVSFPCLLFRTRTIRGSQQQLN	generic|IP_942451_TX=10090_REVERSED|
"""index: 9559, intensity: 2732.0, mobility: 1.025"""	-0.783145	0.4233	0.958912	HSSMQTHTHVRVP	generic|IP_3477926_TX=10090_REVERSED|
"""index: 6927, intensity: 4352.0, mobility: 1.058"""	-0.783163	0.423605	0.958918	KVKEMAMLLEEVQKEANTRASEEQALVMEREATIQVSERLAEE	generic|tr_V9GXL1_V9GXL1_MOUSE__chr6_-1_119694567_119694731_ENSMUST00000185139__II_912577_REVERSED	|generic|tr_V9GXH3_V9GXH3_MOUSE__chr6_-1_119694567_119694731_ENSMUST00000185139_REVERSED	|generic|tr_V9GXF0_V9GXF0_MOUSE__chr6_-1_119694567_119694731_ENSMUST00000185139_REVERSED	|generic|tr_V9GXP8_V9GXP8_MOUSE__chr6_-1_119694567_119694731_ENSMUST00000185139_REVERSED	|generic|tr_F8VPM7_F8VPM7_MOUSE__chr6_-1_119694567_119694731_ENSMUST00000185139_REVERSED	|generic|sp_Q99MI1_RB6I2_MOUSE__chr6_-1_119694567_119694731_ENSMUST00000185139_REVERSED	|generic|tr_V9GX53_V9GX53_MOUSE__chr6_-1_119694567_119694731_ENSMUST00000185139_REVERSED|
"""index: 7455, intensity: 2739.0, mobility: 0.908"""	-0.783234	0.42378	0.958939	SSISSMSMRK	generic|sp_Q8QZV4_ST32C_MOUSE_REVERSED|
"""index: 6525, intensity: 3956.0, mobility: 1.086"""	-0.783424	0.423827	0.958995	TRQEWVSMHHRRRRERLHSSRPEWMSMHHRRRRDREI	generic|tr_E9QK20_E9QK20_MOUSE__chr1_-1_154483513_154483623_ENSMUST00000188965__II_1041223_REVERSED	|generic|tr_A0A087WS83_A0A087WS83_MOUSE__chr1_-1_154483513_154483623_ENSMUST00000188965__II_1041173_REVERSED	|generic|tr_B2RWX7_B2RWX7_MOUSE__chr1_-1_154483513_154483623_ENSMUST00000188965__II_1041173_REVERSED	|generic|sp_Q61290_CAC1E_MOUSE__chr1_-1_154483513_154483623_ENSMUST00000188965__II_1041173_REVERSED	|generic|tr_A0A1D5RLU3_A0A1D5RLU3_MOUSE__chr1_-1_154483513_154483623_ENSMUST00000188965_REVERSED|
"""index: 11583, intensity: 2837.0, mobility: 1.205"""	-0.783697	0.423966	0.959076	IEQTDPQSPINFSPPFII	generic|tr_Q3V0X2_Q3V0X2_MOUSE__chr11_-1_59438419_59438448_ENSMUST00000010038_REVERSED|
"""index: 12424, intensity: 4029.0, mobility: 0.866"""	-0.783863	0.423966	0.959125	ELFSEKPP	generic|IP_984898_TX=10090_REVERSED|
"""index: 7970, intensity: 3496.0, mobility: 1.126"""	-0.783896	0.423966	0.959135	QYDRLKERSAWDKEPADEPISLLEVPGQVQ	generic|tr_A2APY6_A2APY6_MOUSE__chr12_-1_73284743_73284772_ENSMUST00000116420__II_998659_REVERSED	|generic|tr_B2RXU2_B2RXU2_MOUSE__chr2_-1_140158476_140158592_ENSMUST00000137005__II_998659_REVERSED	|generic|II_998661_TX=10090_REVERSED|
"""index: 14106, intensity: 5486.0, mobility: 0.846"""	-0.784298	0.424012	0.959253	SPKRHLIYSRL	generic|tr_Q9D3L8_Q9D3L8_MOUSE_REVERSED|
"""index: 3975, intensity: 3263.0, mobility: 0.868"""	-0.784503	0.424316	0.959313	MNELQRMK	generic|chr3_1_69746796_69748894_ENSMUST00000029358__IP_983323_TX=10090_REVERSED|
"""index: 6060, intensity: 6932.0, mobility: 0.914"""	-0.784693	0.424491	0.959369	KIQSVTDYMHVRRKCIEMNQ	generic|sp_O88904_HIPK1_MOUSE__chr3_-1_103749275_103749478_ENSMUST00000137078__II_980906_REVERSED	|generic|sp_O88904-2_HIPK1_MOUSE__chr3_-1_103749275_103749478_ENSMUST00000137078__II_980906_REVERSED	|generic|sp_O88904-3_HIPK1_MOUSE__chr3_-1_103761483_103761584_ENSMUST00000137078_REVERSED	|generic|tr_A0A0R4J1V6_A0A0R4J1V6_MOUSE__chr3_-1_103761483_103761584_ENSMUST00000137078_REVERSED|
"""index: 15941, intensity: 2513.0, mobility: 1.113"""	-0.784977	0.424795	0.959451	RSRLPWRAPPLH	generic|chr13_-1_54606673_54611161_ENSMUST00000091609_REVERSED|
"""index: 10019, intensity: 3764.0, mobility: 1.054"""	-0.785121	0.42497	0.959493	TQHFELKSLSLDLP	generic|IP_1102346_TX=10090_REVERSED|
"""index: 18815, intensity: 3108.0, mobility: 1.092"""	-0.785151	0.425273	0.959502	DAVPLDMRLLRKYAVRAPCKKGLGLPPSMHRLMQ	generic|tr_A0A571BE75_A0A571BE75_MOUSE__chr8_1_84612288_84612416_ENSMUST00000141981_REVERSED|
"""index: 5646, intensity: 3597.0, mobility: 1.115"""	-0.785218	0.425448	0.959522	FMNKAKVCAICNKIF	generic|IP_985968_TX=10090_REVERSED|
"""index: 8595, intensity: 5121.0, mobility: 0.974"""	-0.785331	0.425752	0.959554	VHKRSMMIEMSIYAVPIIRKENRISQR	generic|IP_3497074_TX=10090_REVERSED	|generic|IP_3497069_TX=10090_REVERSED|
"""index: 6112, intensity: 6951.0, mobility: 1.083"""	-0.785439	0.426055	0.959586	VFFSLFLFFKHFSMSNEWASVLSNNPAPVPDREEGREEDALVT	generic|IP_972587_TX=10090_REVERSED|
"""index: 8290, intensity: 2828.0, mobility: 1.123"""	-0.785448	0.42623	0.959588	MGELVMMLFVTGANAPWHRTPRLPRQVQ	generic|chr5_1_138163786_138163932_ENSMUST00000019638_REVERSED|
"""index: 13120, intensity: 25366.0, mobility: 0.873"""	-0.785538	0.426533	0.959615	SVCPKQKRG	generic|IP_1004911_TX=10090_REVERSED|
"""index: 8115, intensity: 3747.0, mobility: 1.027"""	-0.785589	0.426622	0.959629	STIPPMTPVPGINVTVKFMPDLGGKTIGCWY	generic|sp_Q6SJQ7-2_CLM1_MOUSE_REVERSED|
"""index: 1390, intensity: 3061.0, mobility: 0.848"""	-0.785715	0.426622	0.959666	REESHTKKHNKYVNRHAFGKGCLKC	generic|tr_E9Q707_E9Q707_MOUSE__chr6_1_65936096_65936134_ENSMUST00000172638__II_919686_REVERSED	|generic|sp_Q9CXE0_PRDM5_MOUSE__chr6_1_65936096_65936134_ENSMUST00000172638__II_919686_REVERSED	|generic|tr_Q9D364_Q9D364_MOUSE__chr6_1_65936096_65936134_ENSMUST00000172638__II_919686_REVERSED	|generic|tr_G3UWU3_G3UWU3_MOUSE_REVERSED|
"""index: 12540, intensity: 6917.0, mobility: 0.857"""	-0.786245	0.426925	0.959818	PLLYKSGY	generic|IP_3487127_TX=10090_REVERSED|
"""index: 12432, intensity: 4699.0, mobility: 0.864"""	-0.786299	0.427229	0.959834	SSSTLDESAYK	generic|sp_P51827_AFF3_MOUSE__chr1_-1_38627085_38627120_ENSMUST00000134963_REVERSED	|generic|tr_F8WJA7_F8WJA7_MOUSE__chr1_-1_38627085_38627120_ENSMUST00000134963_REVERSED	|generic|tr_D3YYI6_D3YYI6_MOUSE__chr1_-1_38627085_38627120_ENSMUST00000134963_REVERSED|
"""index: 14279, intensity: 4559.0, mobility: 0.988"""	-0.786308	0.427402	0.959836	LLRLELKFSH	generic|IP_2432020_TX=10090_REVERSED|
"""index: 8379, intensity: 2693.0, mobility: 1.016"""	-0.786345	0.427705	0.959847	YRALGAMTQTSKQ	generic|IP_1048610_TX=10090_REVERSED	|generic|IP_1048640_TX=10090_REVERSED|
"""index: 8572, intensity: 2958.0, mobility: 0.894"""	-0.786471	0.428008	0.959883	TTQPVVCRVK	generic|sp_Q8VBU8-4_BANP_MOUSE__II_860748_REVERSED	|generic|tr_G3UWN8_G3UWN8_MOUSE_REVERSED	|generic|sp_Q8VBU8_BANP_MOUSE_REVERSED|
"""index: 7418, intensity: 59567.0, mobility: 1.186"""	-0.786505	0.428096	0.959893	SSPACVPTCCFRKLSTFLVCDNCVMLVTSLLL	generic|IP_852919_TX=10090_REVERSED|
"""index: 999, intensity: 3344.0, mobility: 0.866"""	-0.786617	0.428096	0.959925	LCSLAVLHLQ	generic|sp_Q3TZI6_CCNJ_MOUSE_REVERSED	|generic|sp_Q3TZI6-2_CCNJ_MOUSE_REVERSED|
"""index: 3486, intensity: 3094.0, mobility: 0.969"""	-0.786963	0.428269	0.960024	MPLMSLFYPLF	generic|tr_E9PUC0_E9PUC0_MOUSE__chr13_-1_54684334_54684429_ENSMUST00000037422__II_1106260_REVERSED	|generic|sp_Q3UHJ8_RNF44_MOUSE__chr13_-1_54684334_54684429_ENSMUST00000037422__II_1106260_REVERSED	|generic|sp_Q3UHJ8-2_RNF44_MOUSE_REVERSED	|generic|sp_Q3UHJ8-3_RNF44_MOUSE_REVERSED|
"""index: 1003, intensity: 2720.0, mobility: 0.913"""	-0.787002	0.428442	0.960035	GRNEEFPRKRNQFQP	generic|sp_Q8VDM6_HNRL1_MOUSE_REVERSED	|generic|sp_Q8VDM6-2_HNRL1_MOUSE_REVERSED	|generic|sp_Q8VDM6-3_HNRL1_MOUSE_REVERSED|
"""index: 4455, intensity: 3649.0, mobility: 1.043"""	-0.787279	0.428744	0.960114	LIAIWGLFEHHEQPPTEFGHVPAQ	generic|IP_862646_TX=10090_REVERSED|
"""index: 8936, intensity: 4103.0, mobility: 0.814"""	-0.787307	0.42883	0.960122	ERSDVLAK	generic|sp_Q3URU2-2_PEG3_MOUSE__IP_897067_REVERSED	|generic|tr_Q0P5Y8_Q0P5Y8_MOUSE_REVERSED	|generic|sp_Q3URU2_PEG3_MOUSE_REVERSED	|generic|tr_A0A5F8MPW9_A0A5F8MPW9_MOUSE_REVERSED|
"""index: 12723, intensity: 2722.0, mobility: 0.853"""	-0.7876	0.42883	0.960205	MLSALVFF	generic|tr_D3Z234_D3Z234_MOUSE__II_908093_REVERSED	|generic|sp_Q8CBB2_S15A5_MOUSE_REVERSED	|generic|sp_Q8CBB2-2_S15A5_MOUSE_REVERSED	|generic|tr_Q8R300_Q8R300_MOUSE_REVERSED|
"""index: 3348, intensity: 10628.0, mobility: 1.061"""	-0.78802	0.429133	0.960323	PQSTRKYM	generic|IP_885059_TX=10090_REVERSED|
"""index: 3987, intensity: 3334.0, mobility: 1.027"""	-0.788149	0.429435	0.96036	LQAEVESQIRKEDDERKKREEEEQKRKPEMELKMRREEE	generic|sp_Q64331_MYO6_MOUSE__chr9_1_80288086_80288220_ENSMUST00000139981__II_846412_REVERSED|
"""index: 6734, intensity: 14094.0, mobility: 0.834"""	-0.788281	0.429737	0.960397	VSLSSSLRESQPIRTL	generic|chr11_-1_22056622_22056941_ENSMUST00000045167_REVERSED|
"""index: 14187, intensity: 3738.0, mobility: 0.991"""	-0.788335	0.430039	0.960412	EPVRPHYGLL	generic|IP_946023_TX=10090_REVERSED|
"""index: 15427, intensity: 8470.0, mobility: 1.034"""	-0.78837	0.430341	0.960422	WKWPLLPLFSP	generic|IP_908829_TX=10090_REVERSED|
"""index: 3761, intensity: 5218.0, mobility: 0.946"""	-0.788384	0.430644	0.960426	TDAQLFVGRNKCWSNSSNRHLVPEKGPIFN	generic|IP_1152410_TX=10090_REVERSED|
"""index: 10337, intensity: 8080.0, mobility: 1.155"""	-0.788422	0.430946	0.960436	DWRTGVMSSGIGTQIPS	generic|IP_1144040_TX=10090_REVERSED|
"""index: 5830, intensity: 4441.0, mobility: 1.140"""	-0.788486	0.431118	0.960454	VKHGLQAAEGRAATAIPDILHGIEQVVSTLQEQLAEVSIDDRTAL	generic|tr_A0A1L1SQP9_A0A1L1SQP9_MOUSE__II_3500450_REVERSED	|generic|tr_A0A1L1SRI1_A0A1L1SRI1_MOUSE__chr2_1_29733737_29733766_ENSMUST00000123953__II_3500449_REVERSED	|generic|tr_A0A1L1SQ51_A0A1L1SQ51_MOUSE__chr2_1_29733737_29733766_ENSMUST00000123953_REVERSED	|generic|tr_B2RY15_B2RY15_MOUSE__chr2_1_29733737_29733766_ENSMUST00000123953_REVERSED	|generic|tr_Q8CHG4_Q8CHG4_MOUSE__chr2_1_29733737_29733766_ENSMUST00000123953_REVERSED	|generic|tr_Q8CDM9_Q8CDM9_MOUSE__chr2_1_29733737_29733766_ENSMUST00000123953_REVERSED	|generic|sp_Q71LX4_TLN2_MOUSE__chr2_1_29733737_29733766_ENSMUST00000123953_REVERSED	|generic|tr_E9PUM4_E9PUM4_MOUSE__chr2_1_29733737_29733766_ENSMUST00000123953_REVERSED|
"""index: 16794, intensity: 3303.0, mobility: 0.924"""	-0.78868	0.43142	0.960508	RFRHSWRS	generic|IP_914252_TX=10090_REVERSED|
"""index: 15123, intensity: 9008.0, mobility: 0.938"""	-0.788891	0.431722	0.960567	LCWRLAFLL	generic|IP_3473387_TX=10090_REVERSED|
"""index: 17344, intensity: 20739.0, mobility: 1.001"""	-0.788899	0.432024	0.96057	LLTLVIGYLFLV	generic|sp_P20491_FCERG_MOUSE__chr1_-1_171229865_171234245_ENSMUST00000079957_REVERSED	|generic|tr_A0A0A6YVS1_A0A0A6YVS1_MOUSE__chr1_-1_171229921_171234245_ENSMUST00000193973_REVERSED|
"""index: 14913, intensity: 7706.0, mobility: 0.942"""	-0.788915	0.432196	0.960574	EVRRKYFVN	generic|sp_Q8BMD2_DZIP1_MOUSE__II_3482499_REVERSED	|generic|sp_Q8BMD2-3_DZIP1_MOUSE__II_3482499_REVERSED	|generic|II_3482497_TX=10090_REVERSED	|generic|sp_Q8BMD2-2_DZIP1_MOUSE_REVERSED	|generic|tr_Q3URS5_Q3URS5_MOUSE_REVERSED|
"""index: 3488, intensity: 2698.0, mobility: 1.071"""	-0.789033	0.432237	0.960607	SDCHRSVVAKKRCMWRHSFSMRFHLM	generic|chr1_-1_155332129_155332359_ENSMUST00000027741__IP_1041028_TX=10090_REVERSED|
"""index: 5957, intensity: 7953.0, mobility: 1.018"""	-0.789128	0.432538	0.960634	EVHKISKSGAKLKEEQKEYQKLREKQKQRYMKKFTMYN	generic|IP_827447_TX=10090_REVERSED|
"""index: 18323, intensity: 2614.0, mobility: 1.487"""	-0.789158	0.43284	0.960642	IIIGLLKVVRSHR	generic|tr_F7D1J2_F7D1J2_MOUSE__II_1107687_REVERSED	|generic|II_1107683_TX=10090_REVERSED	|generic|sp_Q60855_RIPK1_MOUSE_REVERSED|
"""index: 9861, intensity: 3054.0, mobility: 1.163"""	-0.789302	0.433142	0.960682	SFLEQMLPTAFPHSDQ	generic|sp_O54915_NR1I2_MOUSE_REVERSED	|generic|sp_O54915-2_NR1I2_MOUSE_REVERSED|
"""index: 12104, intensity: 5615.0, mobility: 0.894"""	-0.789424	0.433313	0.960716	FYFMVIPK	generic|sp_Q80TR8-2_DCAF1_MOUSE__chr9_1_106879957_106879992_ENSMUST00000159645__II_844002_REVERSED|
"""index: 6415, intensity: 2777.0, mobility: 0.892"""	-0.789641	0.433615	0.960776	PMPLHSEMPTD	generic|sp_Q8C031_LRC4C_MOUSE_REVERSED|
"""index: 5588, intensity: 3298.0, mobility: 0.953"""	-0.789729	0.433786	0.9608	QFGKRRNIEWYRLDLEHCAGPFCK	generic|IP_903167_TX=10090_REVERSED|
"""index: 5803, intensity: 25607.0, mobility: 1.083"""	-0.78978	0.434087	0.960814	TLVQRHFSDVMKLQGRLDKKTLHDLMRADVLCEMFYSRY	generic|II_879753_TX=10090_REVERSED|
"""index: 5255, intensity: 3371.0, mobility: 1.121"""	-0.789813	0.434389	0.960823	DIMCYHWSVLSKMNI	generic|sp_E9Q557_DESP_MOUSE_REVERSED	|generic|tr_E9PZW0_E9PZW0_MOUSE_REVERSED|
"""index: 6945, intensity: 3092.0, mobility: 1.238"""	-0.789821	0.43456	0.960826	RRKMEMTKMMKMKMMMT	generic|IP_833935_TX=10090_REVERSED|
"""index: 724, intensity: 2927.0, mobility: 0.814"""	-0.789971	0.434861	0.960867	PEPAPAKPVP	generic|tr_Q8CAZ6_Q8CAZ6_MOUSE__IP_1084340_REVERSED|
"""index: 3477, intensity: 3575.0, mobility: 1.095"""	-0.789974	0.43494	0.960868	FFCLVYIWLYWTVIYIYTRERERERERQTHTHTHKERYID	generic|IP_2431320_TX=10090_REVERSED|
"""index: 3411, intensity: 3726.0, mobility: 1.045"""	-0.790143	0.43494	0.960914	NERDIMLLDGSNFYIDGKKFVDRLKKKETQTKGGAY	generic|sp_O35488_S27A2_MOUSE_REVERSED	|generic|tr_Q3UNR3_Q3UNR3_MOUSE_REVERSED	|generic|tr_A2ANX6_A2ANX6_MOUSE_REVERSED|
"""index: 5662, intensity: 18810.0, mobility: 1.011"""	-0.790408	0.435188	0.960987	ERDPNPINELIMKAQQFHKSA	generic|sp_Q6PHQ8_NAA35_MOUSE__chr13_1_59595351_59595386_ENSMUST00000225670__II_1108419_REVERSED|
"""index: 8352, intensity: 4097.0, mobility: 1.163"""	-0.790483	0.435188	0.961008	WNAVLSIISVDVILFDLWCWANTFYVKF	generic|tr_G3X8T7_G3X8T7_MOUSE__chr15_1_100970239_100970271_ENSMUST00000202971_REVERSED	|generic|sp_Q9ER60_SCN4A_MOUSE__chr15_1_100970239_100970271_ENSMUST00000202971_REVERSED|
"""index: 18500, intensity: 3167.0, mobility: 1.541"""	-0.790601	0.435188	0.96104	GKPILKLKRALKH	generic|sp_Q9D0F1_NDC80_MOUSE__II_3462839_REVERSED	|generic|tr_A0A3B2WAS6_A0A3B2WAS6_MOUSE__II_1064742_REVERSED	|generic|IP_1053332_TX=10090_REVERSED	|generic|IP_3493832_TX=10090_REVERSED	|generic|IP_3460703_TX=10090_REVERSED|
"""index: 17398, intensity: 8096.0, mobility: 1.125"""	-0.791266	0.435358	0.961221	MQQMPGTSKLEMPWRQLWHQSTVPVLQRIHWCGLICSVCMQWA	generic|chr4_1_155905016_155905231_ENSMUST00000079031__IP_950779_TX=10090_REVERSED|
"""index: 6094, intensity: 6853.0, mobility: 1.079"""	-0.791529	0.435658	0.961293	WVVWHLVQDTSWHIPDYPIGLREQEKRYGELAAAWRTVQ	generic|sp_Q00422_GABPA_MOUSE__chr16_1_84857412_84857576_ENSMUST00000148035_REVERSED	|generic|tr_Q91YY8_Q91YY8_MOUSE__chr16_1_84857412_84857576_ENSMUST00000148035_REVERSED|
"""index: 7923, intensity: 2994.0, mobility: 1.108"""	-0.79165	0.435959	0.961325	QLSSYVEPRAPHYSSAILAKRVASEQGLRR	generic|tr_A0A0G2JFV1_A0A0G2JFV1_MOUSE__II_931058_REVERSED	|generic|tr_D3YU42_D3YU42_MOUSE__chr5_1_124114485_124114649_ENSMUST00000024470__II_931049_REVERSED	|generic|tr_A0A0G2JGU2_A0A0G2JGU2_MOUSE__II_931058_REVERSED	|generic|sp_Q9CQ04_OGFD2_MOUSE__II_931054_REVERSED	|generic|tr_A0A0G2JEF0_A0A0G2JEF0_MOUSE_REVERSED|
"""index: 2543, intensity: 3650.0, mobility: 0.935"""	-0.79168	0.43626	0.961333	LTPNLMPWYYHAQARR	generic|IP_866248_TX=10090_REVERSED|
"""index: 9859, intensity: 4199.0, mobility: 0.871"""	-0.791692	0.43656	0.961337	FLFLQINWSNTLGLFVFE	generic|tr_Q8VF10_Q8VF10_MOUSE_REVERSED|
"""index: 15557, intensity: 3688.0, mobility: 0.900"""	-0.791805	0.43673	0.961367	HFRWTSKKPKK	generic|IP_928040_TX=10090_REVERSED	|generic|tr_Q0VBA4_Q0VBA4_MOUSE_REVERSED	|generic|sp_Q9D7S7-2_RL22L_MOUSE_REVERSED	|generic|tr_A0A0A6YW21_A0A0A6YW21_MOUSE_REVERSED|
"""index: 17957, intensity: 4701.0, mobility: 1.032"""	-0.791875	0.43703	0.961386	MRLSQWHRLL	generic|tr_A0A0G2JF66_A0A0G2JF66_MOUSE__II_940203_REVERSED|
"""index: 2011, intensity: 3450.0, mobility: 1.043"""	-0.791949	0.437331	0.961406	EPMAEGRSCGRAEDLTSVGATAEGPSRS	generic|sp_Q91VY5_KDM4B_MOUSE_REVERSED	|generic|sp_Q91VY5-2_KDM4B_MOUSE_REVERSED	|generic|tr_B0V2M9_B0V2M9_MOUSE_REVERSED|
"""index: 5339, intensity: 55503.0, mobility: 1.072"""	-0.79195	0.437369	0.961406	AWLIVLHTKAKEMDDFTSLTDNLFMRLRILESVQDRMYL	generic|sp_Q64505_CP7A1_MOUSE_REVERSED	|generic|tr_A1L3S6_A1L3S6_MOUSE_REVERSED|
"""index: 9697, intensity: 2551.0, mobility: 0.910"""	-0.792239	0.437669	0.961484	STPRLKDKKRNDDQYHGT	generic|sp_Q68FE9_TSH2_MOUSE__II_994660_REVERSED|
"""index: 7783, intensity: 2926.0, mobility: 0.826"""	-0.792454	0.437781	0.961542	LGLALKRR	generic|IP_988286_TX=10090_REVERSED|
"""index: 1421, intensity: 2931.0, mobility: 0.926"""	-0.792507	0.437781	0.961556	FQLSTYLLFQ	generic|IP_1099232_TX=10090_REVERSED|
"""index: 3876, intensity: 2709.0, mobility: 1.079"""	-0.793118	0.437781	0.961719	QTDALLNNIPIQTSRPLQLQQLEPPRHQQQMLQYLFAQNQEP	generic|IP_3473096_TX=10090_REVERSED|
"""index: 4288, intensity: 3482.0, mobility: 0.957"""	-0.793239	0.437987	0.961751	SNFKARAYVCVC	generic|IP_1099351_TX=10090_REVERSED|
"""index: 18907, intensity: 6775.0, mobility: 1.055"""	-0.793361	0.437987	0.961784	KDKYQKKKKGFWTCSAQQEQKTKEMAICAVRW	generic|tr_A0A067XG53_A0A067XG53_MOUSE__chrX_-1_13714662_13714739_ENSMUST00000152358__II_837189_REVERSED	|generic|sp_O70589-3_CSKP_MOUSE__chrX_-1_13846004_13846051_ENSMUST00000152358__II_837189_REVERSED	|generic|sp_O70589_CSKP_MOUSE__chrX_-1_13846004_13846051_ENSMUST00000152358_REVERSED	|generic|sp_O70589-4_CSKP_MOUSE__chrX_-1_13846004_13846051_ENSMUST00000152358_REVERSED	|generic|sp_O70589-5_CSKP_MOUSE__chrX_-1_13846004_13846051_ENSMUST00000152358_REVERSED	|generic|tr_B9EJ23_B9EJ23_MOUSE__chrX_-1_13846004_13846051_ENSMUST00000152358_REVERSED	|generic|tr_B7ZP42_B7ZP42_MOUSE__chrX_-1_13846004_13846051_ENSMUST00000152358_REVERSED	|generic|tr_Q91VJ0_Q91VJ0_MOUSE_REVERSED	|generic|tr_F6Y9I5_F6Y9I5_MOUSE_REVERSED|
"""index: 1980, intensity: 3762.0, mobility: 0.836"""	-0.793519	0.438155	0.961826	QPQSPQQPQSRHSVTTIY	generic|sp_Q8BMB0_EMSY_MOUSE__chr7_-1_98647801_98647902_ENSMUST00000206565__II_884612_REVERSED	|generic|sp_Q8BMB0-3_EMSY_MOUSE__chr7_-1_98647801_98647902_ENSMUST00000206565__II_884612_REVERSED	|generic|tr_A0A0U1RNQ4_A0A0U1RNQ4_MOUSE_REVERSED|
"""index: 8552, intensity: 22521.0, mobility: 1.044"""	-0.793565	0.438455	0.961838	VVRIKTSTSALSH	generic|sp_Q9JJH7_TRPM5_MOUSE__chr1_1_93505581_93505610_ENSMUST00000152476__II_880064_REVERSED	|generic|sp_Q9JJH7-2_TRPM5_MOUSE__chr1_1_93505581_93505610_ENSMUST00000152476_REVERSED	|generic|sp_Q9JJH7-3_TRPM5_MOUSE__chr1_1_93505581_93505610_ENSMUST00000152476_REVERSED|
"""index: 17873, intensity: 6062.0, mobility: 1.181"""	-0.793647	0.438623	0.961859	DELAKGRYMLMSCEEDGCVKLDSFRRGHSLDSQGPVWWLAGL	generic|sp_Q8BI84-2_TGO1_MOUSE__chr1_-1_183344224_183344373_ENSMUST00000192090__II_1025185_REVERSED	|generic|sp_Q8BI84_TGO1_MOUSE__II_1025192_REVERSED	|generic|tr_A0A0R4J2D3_A0A0R4J2D3_MOUSE_REVERSED|
"""index: 10549, intensity: 2546.0, mobility: 0.974"""	-0.793819	0.438791	0.961905	ISAMIELLKEKFPNERTDD	generic|sp_Q8R5F7_IFIH1_MOUSE__chrX_1_101563601_101563630_ENSMUST00000118878__II_1008074_REVERSED	|generic|sp_Q8R5F7-2_IFIH1_MOUSE__chrX_1_101563601_101563630_ENSMUST00000118878_REVERSED	|generic|tr_D2CGM5_D2CGM5_MOUSE__chrX_1_101563601_101563630_ENSMUST00000118878_REVERSED|
"""index: 14556, intensity: 4984.0, mobility: 1.053"""	-0.793897	0.43909	0.961926	CNQLLILLQRR	generic|chr5_1_115240499_115240591_ENSMUST00000135455_REVERSED	|generic|sp_Q9DB28_POP5_MOUSE__chr5_1_115240680_115240751_ENSMUST00000135455_REVERSED|
"""index: 13142, intensity: 4394.0, mobility: 1.039"""	-0.793989	0.439097	0.96195	LRKERLGLQW	generic|IP_3488083_TX=10090_REVERSED	|generic|IP_3453187_TX=10090_REVERSED	|generic|IP_2518668_TX=10090_REVERSED	|generic|IP_2518653_TX=10090_REVERSED|
"""index: 16531, intensity: 4821.0, mobility: 1.010"""	-0.794088	0.439097	0.961976	DFYYFRKLR	generic|tr_A0A2S0DFG6_A0A2S0DFG6_MOUSE_REVERSED	|generic|tr_A0A2S0DFI2_A0A2S0DFI2_MOUSE_REVERSED|
"""index: 9431, intensity: 3302.0, mobility: 1.203"""	-0.794269	0.439097	0.962024	LEGDRTEITRILVMKKSHSDQLPEMEPVT	generic|sp_P15331-3_PERI_MOUSE_REVERSED|
"""index: 4422, intensity: 26758.0, mobility: 1.009"""	-0.794526	0.439097	0.962091	ARALCERIYKQHDQKMNNVKYE	generic|tr_F6QRE9_F6QRE9_MOUSE__II_973473_REVERSED|
"""index: 7238, intensity: 3934.0, mobility: 0.792"""	-0.794728	0.439097	0.962144	SGMVKTLIPGRTFRGSWRYDG	generic|IP_898126_TX=10090_REVERSED|
"""index: 17317, intensity: 4155.0, mobility: 0.952"""	-0.79496	0.439097	0.962204	PVTTVPMGLVM	generic|IP_866669_TX=10090_REVERSED|
"""index: 2850, intensity: 3104.0, mobility: 0.821"""	-0.795497	0.439097	0.962344	KALVTSVSVTFVVGFTIQ	generic|tr_E9Q281_E9Q281_MOUSE__II_3461353_REVERSED	|generic|tr_K7N6V1_K7N6V1_MOUSE__II_3488696_REVERSED	|generic|II_3488663_TX=10090_REVERSED	|generic|IP_1059463_TX=10090_REVERSED|
"""index: 8965, intensity: 3401.0, mobility: 1.173"""	-0.795596	0.439097	0.96237	WRRFDSLDPKLNSIN	generic|IP_991620_TX=10090_REVERSED|
"""index: 4633, intensity: 3586.0, mobility: 0.836"""	-0.795657	0.439097	0.962386	SAAILIMNEGSSLEPHIRHFFLL	generic|tr_C7C6B9_C7C6B9_MOUSE__II_1035478_REVERSED	|generic|tr_F7D4J0_F7D4J0_MOUSE__II_1035478_REVERSED	|generic|sp_Q6PDC8-4_MFD4A_MOUSE__chr1_-1_132067659_132067874_ENSMUST00000146267_REVERSED	|generic|sp_Q6PDC8-2_MFD4A_MOUSE_REVERSED|
"""index: 4670, intensity: 13725.0, mobility: 0.868"""	-0.796195	0.439097	0.962525	CGENQQPELAVVAVSEPGSTPVTSQLLP	generic|sp_Q5SWP3_NACAD_MOUSE__II_1139406_REVERSED|
"""index: 1403, intensity: 2625.0, mobility: 0.884"""	-0.796312	0.439097	0.962555	SERTNASRWGFGRPRE	generic|tr_Q9CV32_Q9CV32_MOUSE_REVERSED|
"""index: 10362, intensity: 2702.0, mobility: 1.041"""	-0.797484	0.439394	0.962854	LLTPDQPSIVATHAG	generic|sp_Q9JM58_CRLF1_MOUSE_REVERSED|
"""index: 10419, intensity: 2686.0, mobility: 1.053"""	-0.79759	0.439691	0.962881	FDMPELHKLYRRPPQFVE	generic|sp_Q8CJ00_NOXA1_MOUSE_REVERSED	|generic|sp_Q8CJ00-2_NOXA1_MOUSE_REVERSED|
"""index: 16854, intensity: 8147.0, mobility: 1.086"""	-0.797608	0.439988	0.962885	HYRARAEVKLR	generic|tr_F6V0P5_F6V0P5_MOUSE__chr14_-1_23509786_23509872_ENSMUST00000225794__II_1098478_REVERSED	|generic|tr_A0A286YDU9_A0A286YDU9_MOUSE__chr14_-1_23509786_23509872_ENSMUST00000225794_REVERSED	|generic|tr_A0A286YCQ2_A0A286YCQ2_MOUSE__chr14_-1_23509786_23509872_ENSMUST00000225794_REVERSED	|generic|tr_A0A286YDR7_A0A286YDR7_MOUSE__chr14_-1_23509786_23509872_ENSMUST00000225794_REVERSED	|generic|tr_E3VS03_E3VS03_MOUSE__chr14_-1_23509786_23509872_ENSMUST00000225794_REVERSED	|generic|tr_E3VRZ6_E3VRZ6_MOUSE__chr14_-1_23509786_23509872_ENSMUST00000225794_REVERSED|
"""index: 11879, intensity: 5788.0, mobility: 0.958"""	-0.797631	0.440285	0.962891	KRYTAMKRL	generic|IP_939279_TX=10090_REVERSED|
"""index: 14610, intensity: 36112.0, mobility: 0.947"""	-0.797667	0.440582	0.9629	QKRISYLSSI	generic|sp_Q5XF89_AT133_MOUSE__II_3495838_REVERSED	|generic|sp_Q5XF89-2_AT133_MOUSE__II_3486143_REVERSED|
"""index: 17098, intensity: 11759.0, mobility: 1.102"""	-0.797809	0.440879	0.962936	RTESSNVFDTPDMQRALSEIYKLIAVKVKLNPTQ	generic|tr_A0A087WRK0_A0A087WRK0_MOUSE__chr1_1_118467904_118467981_ENSMUST00000190733__II_1029868_REVERSED	|generic|tr_A0A087WRE8_A0A087WRE8_MOUSE__chr1_1_118467904_118467981_ENSMUST00000190733__II_1029868_REVERSED	|generic|tr_B2RY22_B2RY22_MOUSE__chr1_1_118467904_118467981_ENSMUST00000190733__II_1029866_REVERSED	|generic|tr_A0A087WNW8_A0A087WNW8_MOUSE__chr1_1_118467904_118467981_ENSMUST00000190733__II_1029868_REVERSED	|generic|tr_A0A087WQ95_A0A087WQ95_MOUSE__chr1_1_118467904_118467981_ENSMUST00000190733__II_1029868_REVERSED	|generic|tr_E9QKH0_E9QKH0_MOUSE__chr1_1_118467904_118467981_ENSMUST00000190733__II_1029866_REVERSED	|generic|tr_A0A087WP42_A0A087WP42_MOUSE__chr1_1_118467904_118467981_ENSMUST00000190733__II_1029866_REVERSED	|generic|tr_E9Q6L0_E9Q6L0_MOUSE__chr1_1_118467904_118467981_ENSMUST00000190733__II_1029868_REVERSED	|generic|tr_A0A087WS18_A0A087WS18_MOUSE__chr1_1_118467904_118467981_ENSMUST00000190733__II_1029868_REVERSED	|generic|tr_A0A087WQF1_A0A087WQF1_MOUSE__chr1_1_118467904_118467981_ENSMUST00000190733__II_1029868_REVERSED	|generic|tr_A0A087WQ31_A0A087WQ31_MOUSE__chr1_1_118467904_118467981_ENSMUST00000190733__II_1029866_REVERSED	|generic|tr_A0A0A6YXZ1_A0A0A6YXZ1_MOUSE__chr1_1_118547922_118548032_ENSMUST00000190733__II_1029868_REVERSED	|generic|tr_E9QNY9_E9QNY9_MOUSE__chr1_1_118467904_118467981_ENSMUST00000190733__II_1029868_REVERSED	|generic|tr_A5D6Q8_A5D6Q8_MOUSE__chr1_1_118467904_118467981_ENSMUST00000190733__II_1029868_REVERSED	|generic|sp_Q80TV8_CLAP1_MOUSE__chr1_1_118467904_118467981_ENSMUST00000190733__II_1029866_REVERSED	|generic|sp_Q80TV8-2_CLAP1_MOUSE__chr1_1_118467904_118467981_ENSMUST00000190733__II_1029868_REVERSED	|generic|tr_J3QP81_J3QP81_MOUSE__chr1_1_118467904_118467981_ENSMUST00000190733__II_1029866_REVERSED	|generic|tr_A0A0A6YWK1_A0A0A6YWK1_MOUSE__chr1_1_118561074_118561121_ENSMUST00000190733_REVERSED|
"""index: 14615, intensity: 4068.0, mobility: 0.867"""	-0.797832	0.441045	0.962942	DSSLSLTSMYI	generic|IP_1131833_TX=10090_REVERSED	|generic|IP_1037257_TX=10090_REVERSED	|generic|IP_3454751_TX=10090_REVERSED|
"""index: 2684, intensity: 3508.0, mobility: 0.839"""	-0.797971	0.441342	0.962977	RWPRCSPRDPLATRLRYPALTSNKSW	generic|tr_Q78IR3_Q78IR3_MOUSE__chr3_1_19895078_19895350_ENSMUST00000059704__IP_972794_REVERSED|
"""index: 18005, intensity: 3823.0, mobility: 1.061"""	-0.797974	0.441447	0.962978	GAIEKSSQMMNLVVVTGRHQLEQNPSLLLAQLIEL	generic|tr_A0A5K1VVS7_A0A5K1VVS7_MOUSE__II_886492_REVERSED	|generic|sp_Q99KD5_UN45A_MOUSE__II_886492_REVERSED|
"""index: 18559, intensity: 2693.0, mobility: 0.873"""	-0.798038	0.441447	0.962994	YRLSCEPT	generic|tr_A0A140LHP0_A0A140LHP0_MOUSE__II_881495_REVERSED	|generic|tr_Q9D6X7_Q9D6X7_MOUSE__II_881495_REVERSED	|generic|tr_Q0VDQ3_Q0VDQ3_MOUSE_REVERSED	|generic|sp_Q9D733_GP2_MOUSE_REVERSED	|generic|tr_A0A0R4J0B9_A0A0R4J0B9_MOUSE_REVERSED|
"""index: 2799, intensity: 3242.0, mobility: 0.821"""	-0.798194	0.441447	0.963033	FIFTKLTNIHILEK	generic|IP_1070642_TX=10090_REVERSED|
"""index: 18030, intensity: 4090.0, mobility: 1.095"""	-0.798398	0.441481	0.963085	QSRTDAVSPLNGSSESRRRVQRTRPLALPETSPKD	generic|sp_O08715_AKAP1_MOUSE__chr11_-1_88839620_88839736_ENSMUST00000143720__II_1128517_REVERSED	|generic|sp_O08715-4_AKAP1_MOUSE__chr11_-1_88839620_88839736_ENSMUST00000143720__II_1128517_REVERSED	|generic|sp_O08715-6_AKAP1_MOUSE__chr11_-1_88839620_88839736_ENSMUST00000143720_REVERSED	|generic|sp_O08715-2_AKAP1_MOUSE_REVERSED	|generic|sp_O08715-3_AKAP1_MOUSE_REVERSED	|generic|sp_O08715-5_AKAP1_MOUSE_REVERSED|
"""index: 10045, intensity: 82510.0, mobility: 0.946"""	-0.798617	0.441778	0.96314	ISSNLSGNILWGQRTMLSN	generic|IP_919600_TX=10090_REVERSED|
"""index: 3613, intensity: 9781.0, mobility: 1.118"""	-0.798671	0.442074	0.963153	FYDLSAIHDLFLHFESPMHKLLMRHEYK	generic|sp_Q6PCN3_TTBK1_MOUSE_REVERSED	|generic|tr_A0A286YDE4_A0A286YDE4_MOUSE_REVERSED|
"""index: 3699, intensity: 50124.0, mobility: 1.058"""	-0.798772	0.44237	0.963179	GMPAQPLQVNGLSMPNFSNMGQSVQMRNVPLPLPGNPPRVSQAPPIV	generic|sp_P45481_CBP_MOUSE__chr15_1_81640492_81640557_ENSMUST00000187776_REVERSED	|generic|tr_Q6GQV9_Q6GQV9_MOUSE__chr15_1_81640492_81640557_ENSMUST00000187776_REVERSED	|generic|tr_A0A0U1RQB6_A0A0U1RQB6_MOUSE__chr15_1_81640492_81640557_ENSMUST00000187776_REVERSED	|generic|tr_Q8QZV8_Q8QZV8_MOUSE__chr15_1_81640492_81640557_ENSMUST00000187776_REVERSED	|generic|tr_F8VPR5_F8VPR5_MOUSE__chr15_1_81640492_81640557_ENSMUST00000187776_REVERSED	|generic|tr_A0A0U1RPL2_A0A0U1RPL2_MOUSE__chr15_1_81640492_81640557_ENSMUST00000187776_REVERSED|
"""index: 5796, intensity: 5303.0, mobility: 1.050"""	-0.798797	0.442667	0.963185	SDSSIGCIARLLCRKEHIEYLLMKESYYHSISINNCNIIALFL	generic|IP_3503976_TX=10090_REVERSED|
"""index: 14167, intensity: 3714.0, mobility: 0.876"""	-0.798898	0.442963	0.96321	LRVRGHTLVGHK	generic|IP_903559_TX=10090_REVERSED|
"""index: 5475, intensity: 4222.0, mobility: 1.142"""	-0.798966	0.443259	0.963227	KITMFWLNPIMLISCDEFGLLFHRTVGITTPSGINFHSYR	generic|IP_3497734_TX=10090_REVERSED|
"""index: 17400, intensity: 18975.0, mobility: 0.957"""	-0.799035	0.443424	0.963244	ERVARKAEHK	generic|tr_D3Z113_D3Z113_MOUSE__II_939315_REVERSED	|generic|sp_Q91WT8_RBM47_MOUSE__II_939315_REVERSED	|generic|sp_Q91WT8-2_RBM47_MOUSE__II_939315_REVERSED	|generic|tr_D3YXZ5_D3YXZ5_MOUSE_REVERSED|
"""index: 5915, intensity: 4214.0, mobility: 0.909"""	-0.799452	0.443589	0.963348	MLFMYVCFIWLMYIHTHI	generic|IP_3483608_TX=10090_REVERSED|
"""index: 6190, intensity: 3601.0, mobility: 0.861"""	-0.799585	0.443754	0.963381	NVIGMDMGFKIAHYLFV	generic|sp_A6H5Y3_METH_MOUSE__chr13_-1_12187005_12187058_ENSMUST00000220473__II_3474885_REVERSED|
"""index: 9439, intensity: 3625.0, mobility: 1.202"""	-0.799618	0.44405	0.963389	TLMRWPLHAVSKLKYNIFLQPTMTIFGF	generic|sp_Q8VBZ3_CLPT1_MOUSE__chr7_-1_19655714_19655830_ENSMUST00000208554__II_891993_REVERSED|
"""index: 3301, intensity: 3766.0, mobility: 0.876"""	-0.799722	0.444083	0.963415	STVELGRILVARPPRGDTE	generic|tr_S4R189_S4R189_MOUSE__chr14_1_51990185_51990223_ENSMUST00000183208__II_1098779_REVERSED	|generic|sp_Q3UPH7_ARH40_MOUSE__chr14_1_51990185_51990223_ENSMUST00000183208__II_1098779_REVERSED	|generic|sp_Q3UPH7-2_ARH40_MOUSE__chr14_1_51990185_51990223_ENSMUST00000183208__II_1098779_REVERSED	|generic|sp_Q3UPH7-3_ARH40_MOUSE__chr14_1_51990185_51990223_ENSMUST00000183208__II_1098779_REVERSED	|generic|sp_Q3UPH7-6_ARH40_MOUSE__chr14_1_51990185_51990223_ENSMUST00000183208__II_1098779_REVERSED	|generic|tr_S4R2U9_S4R2U9_MOUSE__chr14_1_51990185_51990223_ENSMUST00000183208__II_1098779_REVERSED|
"""index: 12651, intensity: 17943.0, mobility: 0.932"""	-0.799998	0.444379	0.963484	FYVFHLSRI	generic|II_1030318_TX=10090_REVERSED|
"""index: 3784, intensity: 12144.0, mobility: 1.037"""	-0.800095	0.444542	0.963508	ILNREMLLWSHLNHNIEKKLEQNNKRAEIYEMELNHLFSM	generic|IP_879568_TX=10090_REVERSED|
"""index: 17363, intensity: 11388.0, mobility: 1.048"""	-0.800297	0.444542	0.963557	LFSHTPTLLRSVVSSEWPS	generic|II_3466597_TX=10090_REVERSED	|generic|tr_E9QMU3_E9QMU3_MOUSE__chr10_1_20266802_20266855_ENSMUST00000215812_REVERSED	|generic|tr_D3YWN7_D3YWN7_MOUSE__chr10_1_20266802_20266855_ENSMUST00000215812_REVERSED	|generic|sp_O88735_MAP7_MOUSE__chr10_1_20266802_20266855_ENSMUST00000215812_REVERSED	|generic|sp_O88735-2_MAP7_MOUSE__chr10_1_20266802_20266855_ENSMUST00000215812_REVERSED|
"""index: 6775, intensity: 7690.0, mobility: 0.934"""	-0.80057	0.444542	0.963625	FKIGENTTQTDHHIQSLIMHLGLALTLL	generic|IP_983806_TX=10090_REVERSED|
"""index: 5823, intensity: 12059.0, mobility: 1.010"""	-0.800721	0.444542	0.963661	LFMQCLCADLGIHGAGFWFIALLKPMTSTSLVLDIVALMCLFFY	generic|tr_E9Q546_E9Q546_MOUSE__II_3498787_REVERSED	|generic|tr_Q8VEX9_Q8VEX9_MOUSE_REVERSED|
"""index: 9902, intensity: 5057.0, mobility: 1.145"""	-0.801001	0.444542	0.96373	RMTTKSVTRLLCFSSP	generic|IP_873580_TX=10090_REVERSED|
"""index: 4643, intensity: 10873.0, mobility: 0.809"""	-0.801264	0.444542	0.963794	GPLGQEGKPGPAGPSGPPGSAGKGGQPGPSGAVGT	generic|sp_Q30D77_COOA1_MOUSE__II_974289_REVERSED|
"""index: 14049, intensity: 21088.0, mobility: 1.034"""	-0.801332	0.444542	0.963811	QRRPRVSATTK	generic|IP_945898_TX=10090_REVERSED|
"""index: 1903, intensity: 3005.0, mobility: 0.945"""	-0.801518	0.444542	0.963856	RKPKTYMNIF	generic|tr_J3QP97_J3QP97_MOUSE_REVERSED	|generic|tr_A0A0G2JEB6_A0A0G2JEB6_MOUSE_REVERSED|
"""index: 7904, intensity: 7277.0, mobility: 1.114"""	-0.801876	0.444542	0.963943	WWGKDETTKRLVKVLDGKQLALEDPAEPQ	generic|sp_Q7TSG5_SH321_MOUSE__II_956419_REVERSED	|generic|sp_Q7TSG5-2_SH321_MOUSE__II_956419_REVERSED	|generic|tr_Z4YK11_Z4YK11_MOUSE__II_956419_REVERSED|
"""index: 18867, intensity: 3040.0, mobility: 1.086"""	-0.80193	0.444542	0.963956	QMLEHSQLLDQELMEQTLRGMTGYFEDATECCEIQE	generic|sp_Q69ZT9_TBC30_MOUSE__chr10_-1_121279094_121279207_ENSMUST00000218111__II_3465835_REVERSED|
"""index: 9368, intensity: 2680.0, mobility: 0.963"""	-0.802222	0.444542	0.964027	QLLPFIECMYHNIINLDCFKLRIMCGTHAMAS	generic|tr_Q9EQB1_Q9EQB1_MOUSE_REVERSED|
"""index: 566, intensity: 3341.0, mobility: 0.980"""	-0.802607	0.444542	0.964119	FGHEKERWAVP	generic|tr_G3UYU5_G3UYU5_MOUSE__chr13_-1_35896727_35896807_ENSMUST00000174852__II_1107566_REVERSED	|generic|sp_Q8R1F9_RPP40_MOUSE__chr13_-1_35896727_35896807_ENSMUST00000174852__II_1107566_REVERSED	|generic|tr_G3UYT2_G3UYT2_MOUSE__chr13_-1_35896727_35896807_ENSMUST00000174852_REVERSED|
"""index: 4632, intensity: 5222.0, mobility: 0.979"""	-0.802941	0.444542	0.9642	ATALRLNQMAEQLDPAGSGLPSAITGEPR	generic|tr_A0A571BDS0_A0A571BDS0_MOUSE__IP_841162_REVERSED	|generic|tr_E9QQ93_E9QQ93_MOUSE_REVERSED|
"""index: 9515, intensity: 3995.0, mobility: 0.861"""	-0.803573	0.444836	0.96435	IRWRQMILLWM	generic|chr1_-1_162691149_162691187_ENSMUST00000182149_REVERSED|
"""index: 11723, intensity: 2638.0, mobility: 1.146"""	-0.803597	0.445129	0.964356	LENGQSPLRQLPLKQE	generic|II_983936_TX=10090_REVERSED	|generic|tr_D3YYY8_D3YYY8_MOUSE_REVERSED|
"""index: 7237, intensity: 3902.0, mobility: 0.876"""	-0.80365	0.445423	0.964369	KDAMLMALLIEKKPDEQKIQMHMI	generic|tr_E9Q1L1_E9Q1L1_MOUSE_REVERSED	|generic|sp_Q91WQ9_CALL4_MOUSE_REVERSED	|generic|sp_Q91WQ9-2_CALL4_MOUSE_REVERSED	|generic|tr_A0A1L1STT7_A0A1L1STT7_MOUSE_REVERSED	|generic|tr_A0A1L1SR54_A0A1L1SR54_MOUSE_REVERSED|
"""index: 8204, intensity: 5873.0, mobility: 0.887"""	-0.803703	0.445716	0.964381	IAFEKKQLFHERFPYKMLLY	generic|sp_Q99MT6_SUCR1_MOUSE_REVERSED|
"""index: 8837, intensity: 2829.0, mobility: 0.904"""	-0.80373	0.446009	0.964388	SLSLSLSQSDLHVGDSQVYDVC	generic|IP_995149_TX=10090_REVERSED|
"""index: 4599, intensity: 5603.0, mobility: 1.012"""	-0.803772	0.446303	0.964398	QNQIAEQLMVLIETNNKEMAIDFGSK	generic|tr_Q8C359_Q8C359_MOUSE_REVERSED|
"""index: 6009, intensity: 5682.0, mobility: 1.095"""	-0.804194	0.446397	0.964498	THLHELEYGSCDVQQIRHLMEIVRIYDLYVLGSTEWDQIL	generic|tr_A0A1B0GSX7_A0A1B0GSX7_MOUSE_REVERSED	|generic|sp_Q6PFD9_NUP98_MOUSE_REVERSED|
"""index: 4860, intensity: 8951.0, mobility: 0.901"""	-0.804539	0.446397	0.964579	GTEDEKLIEWTREYGGEWRKTREP	generic|tr_Q8C5I2_Q8C5I2_MOUSE__chr13_-1_100488843_100488926_ENSMUST00000145266__II_1103618_REVERSED	|generic|tr_S4R2R0_S4R2R0_MOUSE__chr13_-1_100488843_100488926_ENSMUST00000145266__II_1103608_REVERSED	|generic|tr_Q7TPV0_Q7TPV0_MOUSE__chr13_-1_100468907_100469011_ENSMUST00000145266__II_1103620_REVERSED	|generic|tr_Q91YN8_Q91YN8_MOUSE__chr13_-1_100468907_100469011_ENSMUST00000145266__II_1103620_REVERSED	|generic|sp_Q9JIB4_TF2H2_MOUSE__chr13_-1_100468907_100469011_ENSMUST00000145266__II_1103620_REVERSED	|generic|II_1103616_TX=10090_REVERSED|
"""index: 18006, intensity: 2801.0, mobility: 0.940"""	-0.804678	0.446397	0.964612	QKHNLLENVSG	generic|tr_A2A7F4_A2A7F4_MOUSE_REVERSED	|generic|tr_Q3V1H6_Q3V1H6_MOUSE_REVERSED	|generic|tr_E9Q532_E9Q532_MOUSE_REVERSED|
"""index: 15525, intensity: 8203.0, mobility: 0.991"""	-0.804976	0.446491	0.964682	WLKEFYRRI	generic|IP_3464098_TX=10090_REVERSED|
"""index: 5726, intensity: 5792.0, mobility: 1.037"""	-0.804981	0.446491	0.964683	ARQKLMGHDLDSQLQLELRE	generic|tr_Q8BU52_Q8BU52_MOUSE__IP_839234_REVERSED	|generic|tr_A0A571BDN7_A0A571BDN7_MOUSE__chr9_1_72721338_72721424_ENSMUST00000238368__II_847218_REVERSED|
"""index: 15246, intensity: 2696.0, mobility: 1.098"""	-0.804994	0.446491	0.964686	VDVLTTQNPWPVR	generic|tr_Q4VAG0_Q4VAG0_MOUSE_REVERSED	|generic|tr_A0A5F8MPL8_A0A5F8MPL8_MOUSE_REVERSED	|generic|tr_Q8BV89_Q8BV89_MOUSE_REVERSED|
"""index: 10761, intensity: 12524.0, mobility: 0.948"""	-0.805755	0.446653	0.964864	SLDDILMIRLLDQCQVMQ	generic|chr15_1_39345602_39437172_ENSMUST00000082054__IP_1085841_TX=10090_REVERSED	|generic|chr15_1_39345596_39437172_ENSMUST00000082054__IP_1085841_TX=10090_REVERSED	|generic|IP_2454037_TX=10090_REVERSED|
"""index: 7631, intensity: 2973.0, mobility: 0.958"""	-0.805981	0.446815	0.964916	ENMVNTLNIEQISERTFK	generic|IP_1020470_TX=10090_REVERSED|
"""index: 17556, intensity: 3569.0, mobility: 0.986"""	-0.806055	0.44697	0.964933	QKEVADKLKSH	generic|sp_G5E861_SCLT1_MOUSE__chr3_-1_41661568_41661675_ENSMUST00000146125__II_985203_REVERSED	|generic|sp_G5E861-2_SCLT1_MOUSE_REVERSED|
"""index: 8247, intensity: 6530.0, mobility: 0.821"""	-0.806236	0.44697	0.964975	ITDESPTKQNTKRL	generic|sp_G3X9G7-2_ZN809_MOUSE__chr9_1_22238998_22239273_ENSMUST00000215902__II_3449743_REVERSED	|generic|sp_G3X9G7_ZN809_MOUSE_REVERSED|
"""index: 3760, intensity: 101670.0, mobility: 0.995"""	-0.806341	0.44697	0.965	TAAAPAASGSGLGTSGGPRLSRWRREFE	generic|tr_B1AZF9_B1AZF9_MOUSE__II_1122536_REVERSED	|generic|tr_B1AZF3_B1AZF3_MOUSE__II_1122536_REVERSED	|generic|sp_Q80YE4_LMTK1_MOUSE__II_1122536_REVERSED	|generic|sp_Q80YE4-2_LMTK1_MOUSE__II_1122536_REVERSED	|generic|sp_Q80YE4-3_LMTK1_MOUSE__II_1122536_REVERSED	|generic|sp_Q80YE4-4_LMTK1_MOUSE__II_1122543_REVERSED|
"""index: 9560, intensity: 94416.0, mobility: 0.968"""	-0.806663	0.44697	0.965074	FFISGLTPHSLLHPCPGQDGL	generic|IP_3487949_TX=10090_REVERSED|
"""index: 7997, intensity: 3631.0, mobility: 0.958"""	-0.80675	0.44697	0.965094	EDRANKVNQLERKLKELREHRKE	generic|tr_F6YHC1_F6YHC1_MOUSE__II_1096794_REVERSED	|generic|tr_F6ZIG1_F6ZIG1_MOUSE__II_1096723_REVERSED	|generic|tr_E9Q0A2_E9Q0A2_MOUSE_REVERSED|
"""index: 18241, intensity: 3462.0, mobility: 0.989"""	-0.80729	0.447261	0.965218	DLRYNLDGFW	generic|tr_A0A1B0GR64_A0A1B0GR64_MOUSE__II_883789_REVERSED	|generic|tr_A0A087WPT7_A0A087WPT7_MOUSE__II_3492724_REVERSED	|generic|sp_Q6P549_SHIP2_MOUSE__II_883789_REVERSED	|generic|tr_A0A1B0GST7_A0A1B0GST7_MOUSE_REVERSED|
"""index: 1982, intensity: 2677.0, mobility: 0.851"""	-0.80732	0.447552	0.965225	AGDLGPYGRH	generic|sp_P28481_CO2A1_MOUSE_REVERSED	|generic|sp_P28481-1_CO2A1_MOUSE_REVERSED	|generic|sp_P28481-2_CO2A1_MOUSE_REVERSED	|generic|sp_P28481-4_CO2A1_MOUSE_REVERSED	|generic|sp_P28481-5_CO2A1_MOUSE_REVERSED	|generic|sp_P28481-6_CO2A1_MOUSE_REVERSED	|generic|sp_P28481-7_CO2A1_MOUSE_REVERSED|
"""index: 5678, intensity: 2898.0, mobility: 0.814"""	-0.807346	0.447844	0.965231	THRAAGSPGPACLGSC	generic|IP_1037196_TX=10090_REVERSED|
"""index: 14598, intensity: 7590.0, mobility: 0.979"""	-0.807367	0.448135	0.965235	FRDLIVHYT	generic|IP_880876_TX=10090_REVERSED|
"""index: 4035, intensity: 9320.0, mobility: 1.047"""	-0.807455	0.448427	0.965256	LNNAGAINGMMNRDFGQQRLVSQLEKSAWMDSLLLRAAEAAKPSSA	generic|sp_P97350_PKP1_MOUSE__chr2_-1_121270618_121270647_ENSMUST00000110647__II_1034303_REVERSED|
"""index: 12390, intensity: 3214.0, mobility: 0.990"""	-0.807472	0.448457	0.96526	RHRAKIEKCV	generic|sp_Q6PFX7_NYAP1_MOUSE_REVERSED	|generic|sp_Q6PFX7-2_NYAP1_MOUSE_REVERSED	|generic|sp_Q6PFX7-3_NYAP1_MOUSE_REVERSED|
"""index: 17621, intensity: 5929.0, mobility: 1.015"""	-0.807612	0.448748	0.965291	KMGVRKPSPMRL	generic|IP_955645_TX=10090_REVERSED|
"""index: 940, intensity: 3305.0, mobility: 0.956"""	-0.807651	0.448908	0.9653	QNWEGAACLRHM	generic|sp_Q0VBL6_HIF3A_MOUSE_REVERSED	|generic|sp_Q0VBL6-3_HIF3A_MOUSE_REVERSED|
"""index: 12360, intensity: 2795.0, mobility: 1.021"""	-0.807682	0.449069	0.965307	LMMMPIPLGYNN	generic|IP_1032189_TX=10090_REVERSED|
"""index: 5191, intensity: 3852.0, mobility: 1.134"""	-0.80787	0.449098	0.96535	FNRDLIGDLTMVQWE	generic|IP_893588_TX=10090_REVERSED|
"""index: 8296, intensity: 3717.0, mobility: 1.144"""	-0.808059	0.449389	0.965393	SRTTVLPKQPYYLVHALTDMRVHFNTIYV	generic|sp_Q8CFI7_RPB2_MOUSE__chr5_1_77313192_77313227_ENSMUST00000138121__II_617681_REVERSED|
"""index: 12156, intensity: 3022.0, mobility: 0.913"""	-0.808113	0.449549	0.965405	RKMQNLVV	generic|IP_3489751_TX=10090_REVERSED|
"""index: 6463, intensity: 6543.0, mobility: 1.050"""	-0.808223	0.44984	0.96543	ELQPERSLGVAQAPSWVGDSGAVF	generic|IP_905764_TX=10090_REVERSED|
"""index: 12039, intensity: 2586.0, mobility: 0.936"""	-0.808235	0.45	0.965433	FSQRLSSFL	generic|IP_849526_TX=10090_REVERSED	|generic|IP_1075669_TX=10090|
"""index: 12046, intensity: 112968.0, mobility: 0.940"""	-0.808256	0.450087	0.965438	NLIWEFLR	generic|sp_Q3T9Z9_ZUP1_MOUSE__chr10_-1_33928007_33928126_ENSMUST00000218275__II_3464863_REVERSED	|generic|sp_Q3T9Z9-2_ZUP1_MOUSE__chr10_-1_33928007_33928126_ENSMUST00000218275__II_3464871_REVERSED	|generic|tr_Q3TEQ7_Q3TEQ7_MOUSE__chr10_-1_33928007_33928126_ENSMUST00000218275_REVERSED	|generic|sp_Q3T9Z9-3_ZUP1_MOUSE__chr10_-1_33928007_33928126_ENSMUST00000218275_REVERSED	|generic|tr_A0A1W2P7K8_A0A1W2P7K8_MOUSE__chr10_-1_33928007_33928126_ENSMUST00000218275_REVERSED|
"""index: 5314, intensity: 6117.0, mobility: 0.788"""	-0.808308	0.450087	0.96545	SPQGDVMAQIIGTLETCF	generic|tr_A0A0R4J1R9_A0A0R4J1R9_MOUSE__chrX_1_152272896_152273074_ENSMUST00000155793__II_961516_REVERSED	|generic|tr_Q8VC93_Q8VC93_MOUSE__chrX_1_152272896_152273074_ENSMUST00000155793__II_961510_REVERSED	|generic|sp_Q8C460_ERI3_MOUSE__chrX_1_152272896_152273074_ENSMUST00000155793__II_961510_REVERSED	|generic|sp_Q8C460-2_ERI3_MOUSE__chrX_1_152272896_152273074_ENSMUST00000155793__II_961510_REVERSED	|generic|sp_Q8C460-3_ERI3_MOUSE__chrX_1_152272896_152273074_ENSMUST00000155793__II_961516_REVERSED|
"""index: 7293, intensity: 2887.0, mobility: 0.948"""	-0.808429	0.450087	0.965477	LTKVSMINFQSDTLWLLARFSALSM	generic|IP_878389_TX=10090_REVERSED|
"""index: 17191, intensity: 3825.0, mobility: 1.095"""	-0.808951	0.450216	0.965595	LAVTNHLNGFERAQASSWRRIQSNQRSVGLLFSIMHR	generic|tr_E9PV45_E9PV45_MOUSE_REVERSED	|generic|sp_B1AY13_UBP24_MOUSE_REVERSED|
"""index: 16799, intensity: 76879.0, mobility: 1.125"""	-0.808988	0.450216	0.965603	IDEGETDSDGAEPESGGAAGESEPDMGPFPPTLRESASCGGGGSA	generic|tr_Q3TI63_Q3TI63_MOUSE__chr9_-1_66097395_66097466_ENSMUST00000139872_REVERSED|
"""index: 10029, intensity: 3387.0, mobility: 0.984"""	-0.808994	0.450216	0.965605	NMMKLCFAWIM	generic|chr4_1_126792045_126792089_ENSMUST00000102607_REVERSED|
"""index: 5269, intensity: 8724.0, mobility: 1.055"""	-0.809076	0.450216	0.965623	RPFPLPCTFCTRQNLVFVDPM	generic|IP_1110679_TX=10090_REVERSED|
"""index: 10073, intensity: 6143.0, mobility: 1.157"""	-0.80918	0.450216	0.965646	RTHIISCYCLDTVQR	generic|chr11_1_32731358_32731525_ENSMUST00000109366_REVERSED|
"""index: 4663, intensity: 4992.0, mobility: 1.044"""	-0.809465	0.450216	0.96571	SYMLSVFKPCQISKFYSIFSYQITCYLVLSSCRGTHHCRLPT	generic|IP_838420_TX=10090_REVERSED|
"""index: 7835, intensity: 3245.0, mobility: 1.157"""	-0.809817	0.450216	0.965789	QVLKEHSLNMMVKAEEIFEDESMSGERIMKI	generic|II_833919_TX=10090_REVERSED	|generic|tr_Q7TMU1_Q7TMU1_MOUSE_REVERSED	|generic|sp_P35991_BTK_MOUSE_REVERSED|
"""index: 13981, intensity: 3118.0, mobility: 1.033"""	-0.809817	0.450216	0.965789	QRRTIRHATW	generic|chr9_-1_66105517_66105648_ENSMUST00000034946__IP_851185_TX=10090_REVERSED	|generic|chr9_-1_66104903_66109579_ENSMUST00000034946__IP_851190_TX=10090_REVERSED|
"""index: 12664, intensity: 5400.0, mobility: 0.988"""	-0.810557	0.450216	0.965953	TPSHCPPSPPLPLMRMSAPLPLV	generic|IP_924895_TX=10090_REVERSED|
"""index: 17163, intensity: 30119.0, mobility: 1.125"""	-0.810745	0.450432	0.965995	RLAAVRSLIKKKIGATLHGSGSAEQKKKGEESGAMASQDGPA	generic|II_1054509_TX=10090_REVERSED	|generic|sp_Q91ZB0_ALPK2_MOUSE_REVERSED|
"""index: 11357, intensity: 3935.0, mobility: 0.935"""	-0.81079	0.450432	0.966005	WISSSSVIPQ	generic|IP_1030726_TX=10090_REVERSED|
"""index: 5964, intensity: 3348.0, mobility: 1.175"""	-0.81093	0.450432	0.966036	CLSYMFAMLLHIFSMLS	generic|IP_1053618_TX=10090_REVERSED|
"""index: 11150, intensity: 6551.0, mobility: 0.901"""	-0.811454	0.450619	0.966151	FLRWNFVL	generic|IP_975475_TX=10090_REVERSED|
"""index: 12423, intensity: 5109.0, mobility: 0.926"""	-0.811616	0.450619	0.966187	PMTPPEEPPLPPVMYAETYSD	generic|sp_Q9QX47_SON_MOUSE__chr16_1_91647944_91647988_ENSMUST00000140312__II_1073635_REVERSED	|generic|sp_Q9QX47-3_SON_MOUSE__chr16_1_91647944_91647988_ENSMUST00000140312__II_1073635_REVERSED	|generic|tr_H9KV00_H9KV00_MOUSE__chr16_1_91647944_91647988_ENSMUST00000140312__II_662216_REVERSED	|generic|sp_Q9QX47-2_SON_MOUSE__chr16_1_91647944_91647988_ENSMUST00000140312_REVERSED	|generic|sp_Q9QX47-4_SON_MOUSE__chr16_1_91647944_91647988_ENSMUST00000140312_REVERSED	|generic|tr_H9KV15_H9KV15_MOUSE__chr16_1_91647944_91647988_ENSMUST00000140312_REVERSED	|generic|tr_H9KV01_H9KV01_MOUSE__chr16_1_91647944_91647988_ENSMUST00000140312_REVERSED|
"""index: 17181, intensity: 10152.0, mobility: 1.054"""	-0.811823	0.450777	0.966232	PSGDGGGGGGGGGGGGGGGGGGGGGHSLATIWQHAH	generic|sp_P31360_PO3F2_MOUSE_REVERSED|
"""index: 7518, intensity: 3284.0, mobility: 1.159"""	-0.812046	0.451065	0.966281	SADWVVVTHDFSGTIIRDGSTDFSLSIIEAL	generic|tr_D3Z7A5_D3Z7A5_MOUSE__II_1032689_REVERSED	|generic|tr_Q9D4T2_Q9D4T2_MOUSE__II_1032689_REVERSED|
"""index: 10882, intensity: 3432.0, mobility: 0.998"""	-0.812084	0.451234	0.966289	KYNMIRRLW	generic|IP_847482_TX=10090_REVERSED|
"""index: 18322, intensity: 22438.0, mobility: 1.544"""	-0.812093	0.451234	0.966291	LKKRKPPRGRRK	generic|sp_E9Q2Z1_CECR2_MOUSE__II_912294_REVERSED	|generic|sp_E9Q2Z1-2_CECR2_MOUSE__II_912294_REVERSED|
"""index: 6472, intensity: 8328.0, mobility: 1.121"""	-0.812206	0.451234	0.966316	SKDVTMTAKDKFKQNYSADGYYTSIVGIWELSKAHSQKVWH	generic|tr_A0A0G2JFN9_A0A0G2JFN9_MOUSE_REVERSED	|generic|tr_X5J5I3_X5J5I3_MOUSE_REVERSED	|generic|tr_A0A075B5X6_A0A075B5X6_MOUSE_REVERSED	|generic|tr_X5J593_X5J593_MOUSE_REVERSED|
"""index: 5207, intensity: 3411.0, mobility: 0.920"""	-0.812243	0.451234	0.966324	LAKTPFGSGDEK	generic|sp_Q91YK2_RRP1B_MOUSE__II_1067383_REVERSED	|generic|tr_Q6ZQH4_Q6ZQH4_MOUSE__II_1067383_REVERSED|
"""index: 18293, intensity: 4456.0, mobility: 1.340"""	-0.812398	0.451234	0.966357	RMKRRKRRKMKKMRRK	generic|IP_848541_TX=10090_REVERSED|
"""index: 3455, intensity: 2977.0, mobility: 1.159"""	-0.812947	0.451234	0.966477	QMLEQRWSEARSSNRDQSLEIIFLSTSTYA	generic|IP_1052035_TX=10090_REVERSED|
"""index: 18046, intensity: 3939.0, mobility: 1.049"""	-0.813311	0.45152	0.966555	QSGLGLQPETLRQ	generic|sp_P70302_STIM1_MOUSE__chr7_1_102426766_102426804_ENSMUST00000210834__II_2512638_REVERSED	|generic|tr_A0A1B0GRA5_A0A1B0GRA5_MOUSE__chr7_1_102426766_102426804_ENSMUST00000210834__II_2512638_REVERSED	|generic|tr_A0A1B0GR78_A0A1B0GR78_MOUSE__chr7_1_102426766_102426804_ENSMUST00000210834_REVERSED|
"""index: 18084, intensity: 6577.0, mobility: 1.123"""	-0.813432	0.451678	0.966581	QNPEPDMCMPVEQMSEPNTCVPVEQKFEPDICMPVEQ	generic|sp_Q6RI63_F120B_MOUSE__chr17_1_15417633_15417731_ENSMUST00000231274__II_3452241_REVERSED	|generic|sp_Q6RI63-2_F120B_MOUSE_REVERSED|
"""index: 14212, intensity: 4566.0, mobility: 0.889"""	-0.813462	0.451835	0.966588	WTICLLIW	generic|IP_1044160_TX=10090_REVERSED|
"""index: 16536, intensity: 6812.0, mobility: 1.052"""	-0.813549	0.451862	0.966606	RMRTVAPRLCKL	generic|chr2_1_72034049_72045111_ENSMUST00000090826__IP_1007069_TX=10090_REVERSED|
"""index: 6542, intensity: 5796.0, mobility: 0.873"""	-0.813733	0.452082	0.966646	ESSNDILFLQKFKCYA	generic|sp_Q80TA6_MTMRC_MOUSE__chr15_1_12270027_12270071_ENSMUST00000174418__II_1091611_REVERSED	|generic|tr_G3UZ04_G3UZ04_MOUSE_REVERSED|
"""index: 5419, intensity: 5801.0, mobility: 0.948"""	-0.813915	0.452082	0.966685	DWVNNTLYFL	generic|IP_3494407_TX=10090_REVERSED|
"""index: 17315, intensity: 7408.0, mobility: 1.102"""	-0.814056	0.452082	0.966715	EVPDEASSVDTGKTEAPPLPAKGKTKGASGAPQMAPTRP	generic|tr_Q8BJK8_Q8BJK8_MOUSE__II_1007941_REVERSED	|generic|sp_Q3UMF0-3_COBL1_MOUSE__chr13_1_110400106_110400138_ENSMUST00000022212_REVERSED|
"""index: 3704, intensity: 23282.0, mobility: 0.991"""	-0.814129	0.452082	0.966731	GAASGGGGSGSGAAAAPGQAAAAVMAGEQEGASGGV	generic|sp_Q60668_HNRPD_MOUSE__II_617227_REVERSED	|generic|sp_Q60668-2_HNRPD_MOUSE__II_617227_REVERSED	|generic|sp_Q60668-3_HNRPD_MOUSE__II_617230_REVERSED	|generic|sp_Q60668-4_HNRPD_MOUSE__II_617230_REVERSED	|generic|tr_G3X9W0_G3X9W0_MOUSE__II_617227_REVERSED	|generic|tr_G5E8G0_G5E8G0_MOUSE__II_617230_REVERSED	|generic|tr_E9Q4W5_E9Q4W5_MOUSE_REVERSED	|generic|tr_Q3UXC8_Q3UXC8_MOUSE_REVERSED|
"""index: 7273, intensity: 2509.0, mobility: 0.990"""	-0.81457	0.452082	0.966825	QDTEAMEVKELGP	generic|tr_A0A1L1SV73_A0A1L1SV73_MOUSE__chr7_1_112058977_112059072_ENSMUST00000211791_REVERSED|
"""index: 18233, intensity: 4072.0, mobility: 1.002"""	-0.814665	0.452082	0.966845	QIYYVSLSLHP	generic|IP_3467217_TX=10090_REVERSED|
"""index: 7491, intensity: 3996.0, mobility: 1.023"""	-0.814755	0.452082	0.966864	EYEVSLSVLTCMGKPLDTKWTRL	generic|sp_Q923Q2_STA13_MOUSE_REVERSED	|generic|tr_Q3UWP1_Q3UWP1_MOUSE_REVERSED	|generic|tr_A0A0J9YU82_A0A0J9YU82_MOUSE_REVERSED	|generic|tr_A0A2X0SFI9_A0A2X0SFI9_MOUSE_REVERSED	|generic|tr_F8WIY7_F8WIY7_MOUSE_REVERSED|
"""index: 2977, intensity: 4413.0, mobility: 0.947"""	-0.814954	0.452082	0.966906	MILMIKCFT	generic|IP_3502117_TX=10090_REVERSED|
"""index: 5429, intensity: 10341.0, mobility: 1.042"""	-0.815299	0.452367	0.966979	SVWAEPVWQLEEQAKQIASLLQGCADQLNDNVIVHDFFQGFQSE	generic|tr_K3W4N9_K3W4N9_MOUSE__II_1038724_REVERSED	|generic|tr_A0A087WQU9_A0A087WQU9_MOUSE__II_1038724_REVERSED	|generic|sp_Q6P7F1_MPP4_MOUSE__II_1038724_REVERSED	|generic|sp_Q6P7F1-3_MPP4_MOUSE__II_1038724_REVERSED	|generic|tr_D3Z0G8_D3Z0G8_MOUSE__II_1038724_REVERSED|
"""index: 5740, intensity: 7653.0, mobility: 1.217"""	-0.815378	0.452653	0.966996	TWAQKTSVEAPPSITVSSPP	generic|IP_933883_TX=10090_REVERSED|
"""index: 17268, intensity: 13210.0, mobility: 1.065"""	-0.815491	0.452938	0.96702	VVTPGAGPSRNIYDRVTRVFQILSQTTEPVGHDPW	generic|tr_Q3TS01_Q3TS01_MOUSE_REVERSED	|generic|tr_Q64497_Q64497_MOUSE_REVERSED	|generic|sp_B2RU80_PTPRB_MOUSE_REVERSED	|generic|tr_Q9JJ07_Q9JJ07_MOUSE_REVERSED	|generic|tr_Q80VN7_Q80VN7_MOUSE_REVERSED	|generic|tr_A0A1W2P7W3_A0A1W2P7W3_MOUSE_REVERSED|
"""index: 3095, intensity: 2734.0, mobility: 1.055"""	-0.815552	0.452991	0.967033	ETLPSNPDPQVQRI	generic|IP_976608_TX=10090_REVERSED|
"""index: 16518, intensity: 2648.0, mobility: 1.061"""	-0.815602	0.452991	0.967043	DEKLKLTVYMRR	generic|IP_2451739_TX=10090_REVERSED|
"""index: 10047, intensity: 4173.0, mobility: 0.763"""	-0.816159	0.453147	0.96716	SSYYSSLY	generic|sp_P0CW70_D19L2_MOUSE_REVERSED|
"""index: 17871, intensity: 4909.0, mobility: 1.120"""	-0.816349	0.453174	0.9672	PHSTSGPSLGSTGPDCPSAESVRKSPLATDRP	generic|tr_G8DM24_G8DM24_MOUSE_REVERSED	|generic|tr_Q3ULX6_Q3ULX6_MOUSE_REVERSED|
"""index: 10565, intensity: 3055.0, mobility: 1.088"""	-0.816578	0.45333	0.967248	QRLVLCWEVAHWV	generic|IP_1141202_TX=10090_REVERSED|
"""index: 9395, intensity: 3771.0, mobility: 1.108"""	-0.81663	0.453485	0.967259	GERLGRPDVRINIHR	generic|tr_Q3TW28_Q3TW28_MOUSE__chr1_1_43953353_43953385_ENSMUST00000190401__II_1040175_REVERSED	|generic|tr_Q3U4M7_Q3U4M7_MOUSE__chr1_1_43953353_43953385_ENSMUST00000190401__II_1040175_REVERSED	|generic|sp_Q64514_TPP2_MOUSE__chr1_1_43953353_43953385_ENSMUST00000190401__II_1040175_REVERSED	|generic|sp_Q64514-2_TPP2_MOUSE__chr1_1_43953353_43953385_ENSMUST00000190401__II_1040175_REVERSED	|generic|tr_A0A087WP19_A0A087WP19_MOUSE__chr1_1_43972607_43972696_ENSMUST00000188302_REVERSED	|generic|tr_Q3TB11_Q3TB11_MOUSE__chr1_1_43953353_43953385_ENSMUST00000190401_REVERSED	|generic|tr_A0A087WRC0_A0A087WRC0_MOUSE__chr1_1_43953353_43953385_ENSMUST00000190401_REVERSED|
"""index: 7033, intensity: 9679.0, mobility: 0.872"""	-0.816926	0.45377	0.96732	ISSDLKTIELSDNISPQT	generic|sp_A2A6Q5_CDC27_MOUSE_REVERSED	|generic|sp_A2A6Q5-2_CDC27_MOUSE_REVERSED	|generic|sp_A2A6Q5-3_CDC27_MOUSE_REVERSED|
"""index: 1992, intensity: 18195.0, mobility: 0.826"""	-0.816944	0.453925	0.967324	ETPGRWGQAKKERDGQGG	generic|chr15_-1_98806859_98807155_ENSMUST00000075444_REVERSED|
"""index: 6776, intensity: 3100.0, mobility: 1.095"""	-0.817032	0.454209	0.967342	EDVNVSSKASTEFFRIRHERALKEAQERQVQRKAEMDCKNGL	generic|tr_D3YUS4_D3YUS4_MOUSE_REVERSED	|generic|sp_Q9DD03_RAB13_MOUSE_REVERSED	|generic|tr_Q0PD42_Q0PD42_MOUSE_REVERSED|
"""index: 1272, intensity: 3155.0, mobility: 0.910"""	-0.817137	0.454494	0.967364	LGPPEWQCLF	generic|chr5_1_145101171_145101251_ENSMUST00000031625_REVERSED|
"""index: 9115, intensity: 5419.0, mobility: 0.827"""	-0.817167	0.45452	0.96737	MKVPAAPP	generic|IP_982223_TX=10090_REVERSED	|generic|IP_982212_TX=10090_REVERSED|
"""index: 608, intensity: 3217.0, mobility: 1.017"""	-0.817249	0.45452	0.967387	INLTEEFIRAEPFEVKTQKKETAYVISTCCVE	generic|sp_Q8BGV7_BACD1_MOUSE_REVERSED|
"""index: 14024, intensity: 3044.0, mobility: 0.846"""	-0.817388	0.45452	0.967416	RTKKQILMEQL	generic|IP_885972_TX=10090_REVERSED|
"""index: 4747, intensity: 3271.0, mobility: 0.931"""	-0.817871	0.45452	0.967516	NQAISKRELLIETLSRHAL	generic|tr_C0LL98_C0LL98_MOUSE_REVERSED|
"""index: 9545, intensity: 5222.0, mobility: 0.994"""	-0.818128	0.45452	0.967569	MAMLPDSDLSNPIS	generic|tr_Q8CB55_Q8CB55_MOUSE__chr1_-1_135452800_135452931_ENSMUST00000187311_REVERSED|
"""index: 491, intensity: 3056.0, mobility: 0.757"""	-0.818449	0.45452	0.967635	ASLAKDLA	generic|sp_Q921W0_CHM1A_MOUSE__chr8_-1_123206140_123206211_ENSMUST00000167655__II_860458_REVERSED|
"""index: 11974, intensity: 2689.0, mobility: 1.043"""	-0.818745	0.454803	0.967695	LIMQADDVPAEQLN	generic|tr_A0A1G5SK44_A0A1G5SK44_MOUSE_REVERSED	|generic|tr_A0A1G5SJC9_A0A1G5SJC9_MOUSE_REVERSED	|generic|tr_A0A1G5SJR4_A0A1G5SJR4_MOUSE_REVERSED	|generic|tr_Q3V3J5_Q3V3J5_MOUSE_REVERSED	|generic|sp_Q8CBA2_SLFN5_MOUSE_REVERSED	|generic|tr_F8WH72_F8WH72_MOUSE_REVERSED|
"""index: 4410, intensity: 3970.0, mobility: 1.219"""	-0.818908	0.455086	0.967728	ERFFISSRAWDVISFLIQDVMKCLLGF	generic|IP_967745_TX=10090_REVERSED|
"""index: 2915, intensity: 4431.0, mobility: 0.848"""	-0.818929	0.455112	0.967733	LDDQQDMR	generic|sp_Q3V0J1_TM237_MOUSE__chr1_-1_59109031_59109153_ENSMUST00000185951_REVERSED|
"""index: 2800, intensity: 3222.0, mobility: 1.054"""	-0.818954	0.455266	0.967738	TANQGANVEVDGLR	generic|tr_Q8C462_Q8C462_MOUSE__chr10_1_28551710_28551760_ENSMUST00000219478__II_3466803_REVERSED	|generic|sp_P35822_PTPRK_MOUSE__chr10_1_28551710_28551760_ENSMUST00000219478__II_3466806_REVERSED	|generic|tr_B2RRF0_B2RRF0_MOUSE__chr10_1_28551710_28551760_ENSMUST00000219478__II_3466806_REVERSED	|generic|tr_A0A1W2P7Y1_A0A1W2P7Y1_MOUSE__chr10_1_28551710_28551760_ENSMUST00000219478__II_3466806_REVERSED|
"""index: 7333, intensity: 2672.0, mobility: 0.929"""	-0.819017	0.455549	0.96775	RQFLKMFLSYIFWVPSLVVHSLTSL	generic|sp_Q9DCN2_NB5R3_MOUSE_REVERSED|
"""index: 4535, intensity: 3074.0, mobility: 0.900"""	-0.819264	0.455832	0.967801	RVFDDSRYGVGQRRRVPTGTSHRKT	generic|tr_Q8C959_Q8C959_MOUSE__IP_990285_REVERSED|
"""index: 17119, intensity: 6016.0, mobility: 1.050"""	-0.819384	0.455882	0.967825	RKRKKPINNSIDEKMMK	generic|sp_Q91VE6_MK67I_MOUSE_REVERSED	|generic|sp_Q91VE6-2_MK67I_MOUSE_REVERSED|
"""index: 14820, intensity: 6011.0, mobility: 0.982"""	-0.819512	0.455882	0.967851	GERKTISFRR	generic|IP_1016868_TX=10090_REVERSED|
"""index: 817, intensity: 2570.0, mobility: 0.831"""	-0.819659	0.456165	0.967881	MFYKFQLVKSYENFRT	generic|sp_Q8BX70-2_VP13C_MOUSE__chr9_1_67893084_67893227_ENSMUST00000217386__II_3501120_REVERSED	|generic|tr_A0A1L1SS63_A0A1L1SS63_MOUSE__II_3501120_REVERSED	|generic|sp_Q8BX70_VP13C_MOUSE__chr9_1_67893084_67893227_ENSMUST00000217386_REVERSED	|generic|sp_Q8BX70-3_VP13C_MOUSE__chr9_1_67893084_67893227_ENSMUST00000217386_REVERSED|
"""index: 6036, intensity: 4163.0, mobility: 1.026"""	-0.819684	0.456319	0.967886	WPYPLQQSHRR	generic|IP_3499884_TX=10090_REVERSED|
"""index: 16420, intensity: 2540.0, mobility: 0.841"""	-0.819866	0.456602	0.967923	MCGMYSII	generic|tr_Q8VG55_Q8VG55_MOUSE_REVERSED	|generic|tr_Q7TRE3_Q7TRE3_MOUSE_REVERSED	|generic|tr_E9PW59_E9PW59_MOUSE_REVERSED	|generic|tr_Q9EQA9_Q9EQA9_MOUSE_REVERSED	|generic|tr_A0A140T8K0_A0A140T8K0_MOUSE_REVERSED|
"""index: 15150, intensity: 16249.0, mobility: 0.990"""	-0.81994	0.456884	0.967938	EYKRKTERL	generic|tr_A0A1B0GS63_A0A1B0GS63_MOUSE__chr7_-1_105636238_105636387_ENSMUST00000033171__II_886776_REVERSED	|generic|sp_Q8K221_ARFP2_MOUSE__chr7_-1_105636238_105636387_ENSMUST00000033171__II_886776_REVERSED	|generic|tr_A0A1B0GQY8_A0A1B0GQY8_MOUSE_REVERSED	|generic|tr_D3Z2F3_D3Z2F3_MOUSE_REVERSED|
"""index: 792, intensity: 5302.0, mobility: 0.883"""	-0.819972	0.457038	0.967944	MAFPSVLAWEGSWMVQ	generic|sp_Q8C2S0_UBP44_MOUSE_REVERSED|
"""index: 3787, intensity: 4127.0, mobility: 1.063"""	-0.820129	0.457321	0.967976	GFDFCNFSSHFYLRPGMGYMKLSMELLFLGLFLFEAYYLLHT	generic|tr_E9QK20_E9QK20_MOUSE__chr1_-1_154483513_154483623_ENSMUST00000188965__II_1041223_REVERSED	|generic|tr_A0A087WS83_A0A087WS83_MOUSE__chr1_-1_154483513_154483623_ENSMUST00000188965__II_1041173_REVERSED	|generic|tr_B2RWX7_B2RWX7_MOUSE__chr1_-1_154483513_154483623_ENSMUST00000188965__II_1041173_REVERSED	|generic|sp_Q61290_CAC1E_MOUSE__chr1_-1_154483513_154483623_ENSMUST00000188965__II_1041173_REVERSED	|generic|tr_A0A1D5RLU3_A0A1D5RLU3_MOUSE__chr1_-1_154483513_154483623_ENSMUST00000188965_REVERSED|
"""index: 4892, intensity: 59325.0, mobility: 0.950"""	-0.820204	0.457603	0.967991	MELDKELDISFRLSGARNSLSLDENL	generic|tr_Q8CDS5_Q8CDS5_MOUSE__chr9_1_57036790_57036819_ENSMUST00000034832_REVERSED|
"""index: 3391, intensity: 4063.0, mobility: 0.915"""	-0.820282	0.457886	0.968007	RGRDNRFIKPLYRRPFWMALACMLVW	generic|sp_Q8VD53_ACER2_MOUSE_REVERSED|
"""index: 3363, intensity: 4927.0, mobility: 0.906"""	-0.820295	0.458168	0.968009	SSIGGEQAAEEP	generic|tr_Q8BPF2_Q8BPF2_MOUSE_REVERSED|
"""index: 17557, intensity: 2891.0, mobility: 0.906"""	-0.820319	0.458451	0.968014	TSKTIVFNKSGIPLS	generic|IP_1113569_TX=10090_REVERSED|
"""index: 4862, intensity: 5184.0, mobility: 1.092"""	-0.820348	0.458734	0.96802	QFQLCDQSLWQHSIVKSLNFLSHSFPLQPQLNMMMMNMLIM	generic|IP_1129857_TX=10090_REVERSED	|generic|chr11_1_80389002_80389154_ENSMUST00000017567_REVERSED|
"""index: 11340, intensity: 2511.0, mobility: 0.804"""	-0.820408	0.459016	0.968032	MSYHGIYNS	generic|IP_1078185_TX=10090_REVERSED|
"""index: 6863, intensity: 5299.0, mobility: 1.052"""	-0.820447	0.459169	0.96804	VTTDFTTELTSHSIQTGRLSSMTEELNQRLDAINKVTRMRRAE	generic|sp_Q80TN7_NAV3_MOUSE__chr1_-1_132608503_132609781_ENSMUST00000094569__II_1144761_REVERSED	|generic|tr_A0A571BDN3_A0A571BDN3_MOUSE__chr1_-1_132608503_132609781_ENSMUST00000094569_REVERSED	|generic|tr_A0A668KM70_A0A668KM70_MOUSE__chr1_-1_132608503_132609781_ENSMUST00000094569_REVERSED	|generic|tr_E9QMF5_E9QMF5_MOUSE__chr1_-1_132608503_132609781_ENSMUST00000094569_REVERSED|
"""index: 8033, intensity: 7567.0, mobility: 1.130"""	-0.820635	0.459452	0.968078	LFRQLDHSDGLKAKRQDARKGLSTWAQNL	generic|tr_A3KGU5_A3KGU5_MOUSE__chr2_1_30030480_30030602_ENSMUST00000201758__II_1012391_REVERSED	|generic|tr_B9EKJ1_B9EKJ1_MOUSE__chr2_1_30030480_30030602_ENSMUST00000201758__II_1012391_REVERSED	|generic|tr_A3KGU7_A3KGU7_MOUSE__chr2_1_30030480_30030602_ENSMUST00000201758__II_1012391_REVERSED	|generic|tr_A3KGU9_A3KGU9_MOUSE__chr2_1_30030480_30030602_ENSMUST00000201758__II_1012391_REVERSED	|generic|tr_B2RXX6_B2RXX6_MOUSE__chr2_1_30030480_30030602_ENSMUST00000201758__II_1012391_REVERSED	|generic|sp_P16546_SPTN1_MOUSE__chr2_1_30030480_30030602_ENSMUST00000201758__II_1012391_REVERSED	|generic|sp_P16546-2_SPTN1_MOUSE__chr2_1_30030480_30030602_ENSMUST00000201758__II_1012391_REVERSED	|generic|tr_E9Q447_E9Q447_MOUSE__chr2_1_30030480_30030602_ENSMUST00000201758__II_1012391_REVERSED	|generic|tr_B7ZWK3_B7ZWK3_MOUSE__chr2_1_30030480_30030602_ENSMUST00000201758__II_1012391_REVERSED|
"""index: 3187, intensity: 2978.0, mobility: 0.878"""	-0.820784	0.459734	0.968107	MQIAVPHSSMSRLAWWA	generic|IP_1034866_TX=10090_REVERSED|
"""index: 16457, intensity: 2765.0, mobility: 1.012"""	-0.820803	0.459887	0.968111	IWCKPPLPRYI	generic|IP_1063347_TX=10090_REVERSED|
"""index: 9600, intensity: 2544.0, mobility: 1.010"""	-0.820879	0.459932	0.968126	GELMSDTRPYTEG	generic|IP_1119974_TX=10090_REVERSED|
"""index: 2167, intensity: 2831.0, mobility: 0.937"""	-0.82093	0.459932	0.968137	LPRAGLPSSAEH	generic|IP_844354_TX=10090_REVERSED|
"""index: 13530, intensity: 3506.0, mobility: 1.047"""	-0.821145	0.459955	0.96818	EDFINKTTDKF	generic|sp_Q640L3-2_CCPG1_MOUSE__chr9_1_73005847_73005900_ENSMUST00000124008__II_847156_REVERSED	|generic|tr_D3Z7R9_D3Z7R9_MOUSE__chr9_1_73005847_73005900_ENSMUST00000124008__II_847127_REVERSED	|generic|II_847163_TX=10090_REVERSED	|generic|sp_Q640L3_CCPG1_MOUSE__chr9_1_73005847_73005900_ENSMUST00000124008_REVERSED	|generic|sp_Q640L3-3_CCPG1_MOUSE__chr9_1_73005847_73005900_ENSMUST00000124008_REVERSED|
"""index: 17250, intensity: 6009.0, mobility: 1.002"""	-0.821392	0.460107	0.968229	VKMAHIEELLR	generic|tr_A0A494BAY6_A0A494BAY6_MOUSE_REVERSED|
"""index: 18267, intensity: 6506.0, mobility: 0.938"""	-0.821435	0.460389	0.968237	KMLRPVHQR	generic|sp_Q6TDP3_KLH17_MOUSE_REVERSED	|generic|tr_Q3TCA1_Q3TCA1_MOUSE_REVERSED|
"""index: 7928, intensity: 21737.0, mobility: 1.181"""	-0.821447	0.460563	0.96824	SRLSVTPLVKTGGDWTTMALGCTTNMPRPLIM	generic|IP_1026893_TX=10090_REVERSED|
"""index: 14055, intensity: 2536.0, mobility: 1.036"""	-0.821652	0.460563	0.96828	RIQNKSLDVVDL	generic|tr_B0R031_B0R031_MOUSE__II_1003303_REVERSED	|generic|tr_Q9CTX7_Q9CTX7_MOUSE_REVERSED	|generic|sp_Q9D1G5_LRC57_MOUSE_REVERSED	|generic|tr_A2AKH7_A2AKH7_MOUSE_REVERSED	|generic|tr_Q8JZX5_Q8JZX5_MOUSE_REVERSED	|generic|tr_Q9CSK4_Q9CSK4_MOUSE_REVERSED|
"""index: 6509, intensity: 3386.0, mobility: 0.924"""	-0.821864	0.460845	0.968323	MTPWAKITYK	generic|IP_3485461_TX=10090_REVERSED|
"""index: 7329, intensity: 3089.0, mobility: 0.920"""	-0.8219	0.460997	0.96833	YLDELSVKLPHMMDEGRRR	generic|sp_Q9QYJ0_DNJA2_MOUSE__chr8_-1_85553183_85553380_ENSMUST00000211630_REVERSED	|generic|tr_Q3TFF0_Q3TFF0_MOUSE__chr8_-1_85553183_85553380_ENSMUST00000211630_REVERSED|
"""index: 6619, intensity: 3277.0, mobility: 1.101"""	-0.822008	0.461149	0.968351	YRDVLHKLLMYMLGFPVIIPCTISYT	generic|sp_Q3TWI9_CSCL2_MOUSE__chr17_-1_45664740_45664769_ENSMUST00000151439__II_1063793_REVERSED|
"""index: 4902, intensity: 31721.0, mobility: 0.883"""	-0.822105	0.46143	0.96837	SWTLATLLLASSCRAVWSQRMALPSIS	generic|chr6_-1_88297930_88298091_ENSMUST00000165242_REVERSED|
"""index: 4287, intensity: 3793.0, mobility: 1.012"""	-0.822169	0.461474	0.968383	PMWTEASYMKKE	generic|IP_1021799_TX=10090_REVERSED|
"""index: 13793, intensity: 23523.0, mobility: 0.920"""	-0.822433	0.461474	0.968435	PLRIHAHQH	generic|sp_Q6PGH4_F222A_MOUSE__II_933809_REVERSED|
"""index: 3908, intensity: 3440.0, mobility: 0.894"""	-0.822619	0.461755	0.968472	YDGTIRQLGLVDEPGIPQKGQLPGLRP	generic|tr_B1AQD9_B1AQD9_MOUSE__chr11_1_78347823_78347903_ENSMUST00000149161__II_1130291_REVERSED	|generic|tr_Q3V299_Q3V299_MOUSE__chr11_1_78347823_78347903_ENSMUST00000149161__II_1130295_REVERSED	|generic|II_1130298_TX=10090_REVERSED|
"""index: 1969, intensity: 3518.0, mobility: 0.914"""	-0.822624	0.461776	0.968473	RFCADEVGVHKG	generic|IP_907171_TX=10090_REVERSED|
"""index: 4113, intensity: 3550.0, mobility: 0.877"""	-0.822755	0.462057	0.968498	ARSCFQAGSIAPSAQPLWWRLMPFTGMDRRW	generic|IP_1091683_TX=10090_REVERSED|
"""index: 4327, intensity: 8134.0, mobility: 0.935"""	-0.822759	0.462338	0.968499	MITTYHLPHCIAVYRDYAMSTLLFS	generic|tr_Q8VGK9_Q8VGK9_MOUSE_REVERSED	|generic|tr_A1L3R4_A1L3R4_MOUSE_REVERSED	|generic|tr_Q8VGJ9_Q8VGJ9_MOUSE_REVERSED|
"""index: 13940, intensity: 3826.0, mobility: 1.068"""	-0.822856	0.462619	0.968518	LKRICVPPDGKQ	generic|tr_E9PY36_E9PY36_MOUSE__II_869797_REVERSED	|generic|tr_G3X906_G3X906_MOUSE__II_869797_REVERSED	|generic|tr_Q9D9Y4_Q9D9Y4_MOUSE__II_869797_REVERSED	|generic|tr_Q9D4A4_Q9D4A4_MOUSE_REVERSED|
"""index: 3422, intensity: 2599.0, mobility: 0.827"""	-0.822864	0.462833	0.96852	MTIANRRE	generic|tr_Q3TYX7_Q3TYX7_MOUSE__II_1109784_REVERSED	|generic|tr_B2RUG4_B2RUG4_MOUSE_REVERSED	|generic|tr_B7ZNV2_B7ZNV2_MOUSE_REVERSED	|generic|tr_Q3UMJ8_Q3UMJ8_MOUSE_REVERSED|
"""index: 14654, intensity: 2593.0, mobility: 0.972"""	-0.822894	0.462833	0.968526	YRVGEESKRL	generic|IP_3501376_TX=10090_REVERSED|
"""index: 5115, intensity: 3882.0, mobility: 0.862"""	-0.82303	0.462833	0.968552	FANDSRSVIIAMVARYLIVSVLCMIV	generic|sp_Q14AT5_ANO7_MOUSE_REVERSED	|generic|sp_Q14AT5-2_ANO7_MOUSE_REVERSED|
"""index: 10793, intensity: 2948.0, mobility: 0.995"""	-0.823069	0.462833	0.96856	HRLSMSTNEFSL	generic|IP_1047116_TX=10090_REVERSED|
"""index: 16480, intensity: 3559.0, mobility: 0.915"""	-0.823397	0.462984	0.968624	KCACGMVRCSW	generic|IP_1064656_TX=10090_REVERSED|
"""index: 10311, intensity: 2853.0, mobility: 0.920"""	-0.823539	0.463134	0.968652	QSINVFHAIAELNFFLLFM	generic|IP_911574_TX=10090_REVERSED|
"""index: 6981, intensity: 12161.0, mobility: 1.043"""	-0.823616	0.463415	0.968667	SVYSRTPGPVRVAPGPYPGSPQPC	generic|sp_Q9D7G9_MISS_MOUSE_REVERSED|
"""index: 11390, intensity: 2680.0, mobility: 1.201"""	-0.823621	0.463435	0.968668	ARKIAGFQSGQSLVTYY	generic|sp_A2ARV4_LRP2_MOUSE_REVERSED|
"""index: 4145, intensity: 6160.0, mobility: 0.927"""	-0.823697	0.463715	0.968683	MLKHVSECIELVESMFLHRA	generic|tr_Q8BXA4_Q8BXA4_MOUSE__II_1078163_REVERSED	|generic|sp_G5E8B9_ZBT11_MOUSE__chr16_1_56007044_56007325_ENSMUST00000184618__II_1078152_REVERSED|
"""index: 6117, intensity: 3617.0, mobility: 0.934"""	-0.823768	0.463866	0.968696	TIHINHTQTHTHTHTSHEHVL	generic|IP_883282_TX=10090_REVERSED|
"""index: 5101, intensity: 4090.0, mobility: 0.861"""	-0.82406	0.464146	0.968753	DVFALNSLFFYMPKHLRSDLRILA	generic|tr_Q7TR88_Q7TR88_MOUSE_REVERSED	|generic|tr_B9EKD8_B9EKD8_MOUSE_REVERSED	|generic|tr_Q7TR89_Q7TR89_MOUSE_REVERSED	|generic|tr_A2ATE0_A2ATE0_MOUSE_REVERSED|
"""index: 6623, intensity: 6964.0, mobility: 0.926"""	-0.824079	0.464266	0.968757	PLPQVAVSAPWHQQLDRSVMFRAARQV	generic|II_1096935_TX=10090_REVERSED|
"""index: 14422, intensity: 4241.0, mobility: 0.948"""	-0.824279	0.464266	0.968796	RRPTYERI	generic|IP_930717_TX=10090_REVERSED|
"""index: 13089, intensity: 3393.0, mobility: 0.815"""	-0.824285	0.464266	0.968797	RRSASCNYE	generic|tr_A0A2I3BRZ6_A0A2I3BRZ6_MOUSE__chr17_1_24586529_24586597_ENSMUST00000227107__II_3488745_REVERSED	|generic|sp_O08852_PKD1_MOUSE__chr17_1_24593294_24593350_ENSMUST00000227107__II_3488744_REVERSED	|generic|II_3461544_TX=10090_REVERSED	|generic|tr_Q3U306_Q3U306_MOUSE__chr17_1_24593294_24593350_ENSMUST00000227107_REVERSED|
"""index: 13295, intensity: 4075.0, mobility: 0.917"""	-0.824479	0.464266	0.968834	QYGCLGTDEGDP	generic|chr7_-1_19696264_19696497_ENSMUST00000174064__IP_891977_TX=10090_REVERSED|
"""index: 14272, intensity: 4260.0, mobility: 0.930"""	-0.824487	0.464266	0.968836	HVLAHHRCLA	generic|chr3_1_130181396_130181683_ENSMUST00000080335_REVERSED|
"""index: 8183, intensity: 6812.0, mobility: 1.032"""	-0.824626	0.464266	0.968863	VEKWQHGAPPEPIKSDRSCNIVVDEPMVRRKLMGMK	generic|tr_B7ZNM9_B7ZNM9_MOUSE_REVERSED	|generic|sp_Q8R4U6_TOP1M_MOUSE_REVERSED|
"""index: 12908, intensity: 3397.0, mobility: 0.897"""	-0.825161	0.464306	0.968966	TFVDLLQQP	generic|tr_A0A171EBL0_A0A171EBL0_MOUSE__II_910992_REVERSED	|generic|sp_Q80VN0_CP100_MOUSE__II_910992_REVERSED|
"""index: 6421, intensity: 3616.0, mobility: 0.767"""	-0.825183	0.464306	0.96897	GNSTKLWQNKQWRKCKM	generic|tr_Q0QJG6_Q0QJG6_MOUSE_REVERSED	|generic|tr_A2RS90_A2RS90_MOUSE_REVERSED	|generic|tr_Q0QJG2_Q0QJG2_MOUSE_REVERSED	|generic|sp_Q80Z64-2_NANOG_MOUSE_REVERSED	|generic|tr_B7ZN41_B7ZN41_MOUSE_REVERSED|
"""index: 4104, intensity: 14408.0, mobility: 1.037"""	-0.82535	0.464455	0.969002	IKMSMNNWAKWPSMHIRIM	generic|IP_3463258_TX=10090_REVERSED|
"""index: 15075, intensity: 7270.0, mobility: 0.984"""	-0.825665	0.464734	0.969062	QEAPKRIFGLV	generic|IP_871579_TX=10090_REVERSED|
"""index: 4440, intensity: 3549.0, mobility: 1.075"""	-0.825817	0.464922	0.969091	QILHAKQRFAKMCEQCEYPKENTHTRYHKMFASHCLFAK	generic|tr_Q3ULL7_Q3ULL7_MOUSE_REVERSED	|generic|tr_Q9D654_Q9D654_MOUSE_REVERSED	|generic|tr_Q3TYR1_Q3TYR1_MOUSE_REVERSED	|generic|tr_Q922D0_Q922D0_MOUSE_REVERSED|
"""index: 4004, intensity: 4764.0, mobility: 0.950"""	-0.825884	0.464922	0.969104	KKASSKSVNNMETIVDRRMATAVMEVPVGM	generic|IP_864488_TX=10090_REVERSED|
"""index: 14155, intensity: 3565.0, mobility: 0.970"""	-0.825993	0.464922	0.969125	FSKTVHRPFS	generic|II_3486638_TX=10090_REVERSED|
"""index: 18865, intensity: 2556.0, mobility: 1.086"""	-0.826505	0.4652	0.969222	REVSLSRRMVPNWVMGGIVKKCYQNNVSKKPNR	generic|sp_A2ALK8_PTN3_MOUSE_REVERSED|
"""index: 5943, intensity: 4029.0, mobility: 1.090"""	-0.826543	0.465479	0.969229	VWCICILIVCFKRTMISPYHLPRCIALYRDYAMASLFFCE	generic|tr_Q7TRL9_Q7TRL9_MOUSE__II_3493858_REVERSED	|generic|tr_A0A2I3BQ89_A0A2I3BQ89_MOUSE__II_3493857_REVERSED	|generic|tr_Q8VEV4_Q8VEV4_MOUSE_REVERSED|
"""index: 9737, intensity: 7080.0, mobility: 0.925"""	-0.82656	0.465498	0.969233	QSADLGAVPPAQVMPQLQQQ	generic|sp_P56477_IRF5_MOUSE_REVERSED	|generic|tr_B2CC69_B2CC69_MOUSE_REVERSED|
"""index: 3883, intensity: 4002.0, mobility: 0.876"""	-0.826763	0.465776	0.969271	LDTLQMFPRHFYHLQLICALLFF	generic|tr_F6PYU5_F6PYU5_MOUSE__II_860646_REVERSED	|generic|tr_F7AC58_F7AC58_MOUSE__II_860621_REVERSED	|generic|tr_F6QY99_F6QY99_MOUSE__II_860644_REVERSED	|generic|tr_Q811I7_Q811I7_MOUSE__II_860646_REVERSED	|generic|sp_E2JF22_PIEZ1_MOUSE__II_860621_REVERSED	|generic|tr_E9PUQ9_E9PUQ9_MOUSE__II_860621_REVERSED|
"""index: 11534, intensity: 3415.0, mobility: 0.877"""	-0.826847	0.466055	0.969287	EVVDQVLRSGHSLQNLDLPP	generic|sp_Q5DU37_ZFY26_MOUSE__chr1_1_127205257_127205286_ENSMUST00000038361__II_3507020_REVERSED	|generic|sp_Q5DU37-3_ZFY26_MOUSE__chr1_1_127205257_127205286_ENSMUST00000038361_REVERSED|
"""index: 13575, intensity: 3633.0, mobility: 0.814"""	-0.82685	0.466073	0.969287	LHSEFDPGW	generic|IP_3459811_TX=10090_REVERSED|
"""index: 6650, intensity: 3304.0, mobility: 0.895"""	-0.826967	0.466352	0.96931	PEPGMAVPHHG	generic|IP_956966_TX=10090_REVERSED|
"""index: 5566, intensity: 4714.0, mobility: 0.888"""	-0.827093	0.46663	0.969333	QPQHARGEEAAQQLIKPDVDEIREEP	generic|tr_Q8C5K8_Q8C5K8_MOUSE_REVERSED	|generic|sp_P25233_NECD_MOUSE_REVERSED|
"""index: 14702, intensity: 16419.0, mobility: 1.001"""	-0.827151	0.466648	0.969344	AGILPRPSSELR	generic|IP_1045330_TX=10090_REVERSED|
"""index: 7187, intensity: 2781.0, mobility: 1.076"""	-0.827189	0.466926	0.969351	HMCASLTGTRARWM	generic|IP_1060153_TX=10090_REVERSED	|generic|II_1060144_TX=10090_REVERSED|
"""index: 13275, intensity: 4834.0, mobility: 0.947"""	-0.827208	0.467204	0.969355	AMVLLLPLPW	generic|sp_Q9WV18-2_GABR1_MOUSE__chr17_1_37067240_37067368_ENSMUST00000173823__II_1065145_REVERSED	|generic|tr_G3UZ52_G3UZ52_MOUSE_REVERSED|
"""index: 9948, intensity: 2544.0, mobility: 1.163"""	-0.827212	0.467482	0.969356	KLHMTQPCSSDLIKRMY	generic|tr_G5E8E5_G5E8E5_MOUSE__II_864141_REVERSED	|generic|tr_H3BK12_H3BK12_MOUSE__II_864141_REVERSED	|generic|sp_Q9D4C6_LR2BP_MOUSE__II_864141_REVERSED|
"""index: 3493, intensity: 4499.0, mobility: 0.908"""	-0.827337	0.46776	0.969379	CAKQSGMRRKKRTRKRGVCMWA	generic|tr_Q9D919_Q9D919_MOUSE__IP_955557_REVERSED	|generic|tr_Q8CEZ5_Q8CEZ5_MOUSE__IP_955558_REVERSED|
"""index: 14652, intensity: 2647.0, mobility: 1.088"""	-0.827448	0.467778	0.9694	CPCERQNRGCGLDETLCYCSHPPLFPPPHSSPPPPTQGPALS	generic|IP_1063115_TX=10090_REVERSED|
"""index: 17644, intensity: 16816.0, mobility: 1.050"""	-0.827567	0.468056	0.969423	ERPQYPGAMTKKVLFQLHSKHTKI	generic|IP_967675_TX=10090_REVERSED|
"""index: 9049, intensity: 3660.0, mobility: 0.857"""	-0.827572	0.468203	0.969423	RGGGERRPR	generic|IP_928817_TX=10090_REVERSED|
"""index: 14767, intensity: 3274.0, mobility: 1.074"""	-0.82761	0.468351	0.969431	PAKRFREKEKV	generic|sp_A2AQ19_RTF1_MOUSE__chr11_-1_43776271_43776303_ENSMUST00000067258_REVERSED	|generic|tr_Q3UXG8_Q3UXG8_MOUSE_REVERSED|
"""index: 1652, intensity: 2673.0, mobility: 0.967"""	-0.827959	0.468498	0.969496	NEKAPSVLYDQP	generic|IP_3459790_TX=10090_REVERSED|
"""index: 6929, intensity: 91094.0, mobility: 0.903"""	-0.828207	0.468646	0.969542	ISSLIKVMSRHKKMMH	generic|sp_B1AWL2_ZN462_MOUSE_REVERSED|
"""index: 14940, intensity: 2853.0, mobility: 1.177"""	-0.828234	0.468923	0.969547	RRRLEAAALPPVSTGSNGTQPRGGKRSVTGPG	generic|IP_1111392_TX=10090_REVERSED	|generic|tr_Q8C2V0_Q8C2V0_MOUSE_REVERSED|
"""index: 4923, intensity: 18176.0, mobility: 0.882"""	-0.82826	0.469201	0.969552	VQLKTEENGASFLRFFDSISNALIHQ	generic|IP_870589_TX=10090_REVERSED	|generic|sp_Q8BHS6_ARMX3_MOUSE_REVERSED|
"""index: 18530, intensity: 4436.0, mobility: 1.540"""	-0.828276	0.469478	0.969555	LKKRKPPRGRRK	generic|sp_E9Q2Z1_CECR2_MOUSE__II_912294_REVERSED	|generic|sp_E9Q2Z1-2_CECR2_MOUSE__II_912294_REVERSED|
"""index: 3179, intensity: 2854.0, mobility: 1.137"""	-0.828374	0.469756	0.969573	WYRQLEEGLHKSRDEPLVSFMDDEELRR	generic|tr_A0A1C9IC75_A0A1C9IC75_MOUSE__II_3482494_REVERSED	|generic|tr_B7ZWC5_B7ZWC5_MOUSE_REVERSED	|generic|tr_E9Q236_E9Q236_MOUSE_REVERSED	|generic|tr_B9EKC2_B9EKC2_MOUSE_REVERSED	|generic|tr_E9Q467_E9Q467_MOUSE_REVERSED	|generic|tr_Q3TZN9_Q3TZN9_MOUSE_REVERSED|
"""index: 13301, intensity: 3366.0, mobility: 0.862"""	-0.82842	0.470033	0.969582	RRQATRTT	generic|IP_3502395_TX=10090_REVERSED|
"""index: 5636, intensity: 2500.0, mobility: 0.874"""	-0.828534	0.470213	0.969603	MLFNFNWMLIQSNNRR	generic|IP_1037731_TX=10090_REVERSED|
"""index: 13912, intensity: 7639.0, mobility: 1.037"""	-0.828612	0.470213	0.969618	PFFRPEHKLR	generic|IP_1097019_TX=10090_REVERSED|
"""index: 10145, intensity: 3728.0, mobility: 0.899"""	-0.828704	0.470213	0.969635	QPLFNMFSL	generic|IP_1019965_TX=10090_REVERSED|
"""index: 2230, intensity: 2585.0, mobility: 0.986"""	-0.829039	0.47036	0.969697	MWCLWLGSALMK	generic|chr2_1_136758162_136770107_ENSMUST00000028727_REVERSED|
"""index: 5881, intensity: 3968.0, mobility: 0.938"""	-0.829167	0.470539	0.969721	LPAPHYGGLPSFPLTQPMWSAPP	generic|IP_1126493_TX=10090_REVERSED|
"""index: 1126, intensity: 3480.0, mobility: 0.900"""	-0.829178	0.470539	0.969723	HLWTPATQWDWHSYKFCKWMSCLVTVR	generic|IP_944782_TX=10090_REVERSED|
"""index: 5822, intensity: 4924.0, mobility: 1.065"""	-0.829224	0.470539	0.969731	KWNQRMSTCSGSYSGGRRRMR	generic|IP_1083198_TX=10090_REVERSED|
"""index: 12315, intensity: 7797.0, mobility: 0.957"""	-0.829494	0.470816	0.969781	RRISSLMRS	generic|chr13_-1_37985985_37986047_ENSMUST00000225246_REVERSED|
"""index: 13497, intensity: 24512.0, mobility: 0.963"""	-0.82955	0.470848	0.969791	VVTFVLYTRP	generic|IP_835891_TX=10090_REVERSED|
"""index: 15925, intensity: 3721.0, mobility: 1.018"""	-0.829641	0.470848	0.969808	PVKNMIALLQL	generic|IP_1023846_TX=10090_REVERSED|
"""index: 15929, intensity: 8371.0, mobility: 0.956"""	-0.830281	0.471125	0.969926	HKRLQIWRM	generic|tr_Q80T67_Q80T67_MOUSE_REVERSED	|generic|tr_G5E905_G5E905_MOUSE_REVERSED	|generic|tr_Q80XN4_Q80XN4_MOUSE_REVERSED	|generic|tr_Q8BIC1_Q8BIC1_MOUSE_REVERSED|
"""index: 8702, intensity: 2732.0, mobility: 1.155"""	-0.830336	0.471401	0.969936	EQKMKPKETRTHWVLVQTCNAARPELDK	generic|sp_P58158_B3GA3_MOUSE_REVERSED	|generic|tr_D4Q8F9_D4Q8F9_MOUSE_REVERSED	|generic|tr_Q3UN75_Q3UN75_MOUSE_REVERSED	|generic|tr_Q3UJY2_Q3UJY2_MOUSE_REVERSED|
"""index: 4022, intensity: 3675.0, mobility: 0.930"""	-0.830348	0.471677	0.969938	NRQTARATRSSSKQVLRAQFESIQR	generic|IP_1009908_TX=10090_REVERSED|
"""index: 7926, intensity: 2763.0, mobility: 0.927"""	-0.830431	0.471954	0.969953	QRTLHHSRH	generic|IP_3465683_TX=10090_REVERSED|
"""index: 2694, intensity: 2734.0, mobility: 1.144"""	-0.830498	0.472099	0.969965	MAEDRCWHGQPSASLPC	generic|IP_1066424_TX=10090_REVERSED|
"""index: 4967, intensity: 2562.0, mobility: 1.091"""	-0.83101	0.472131	0.970059	ENRILSPSLCCAHTPMAEPGYLQRTHQ	generic|sp_Q810L4_TM39B_MOUSE__chr4_-1_129691964_129691993_ENSMUST00000125445_REVERSED|
"""index: 17670, intensity: 11167.0, mobility: 1.065"""	-0.831053	0.472131	0.970067	PRQLLDQWLAKVFLLCFLQKCHKPHQKEWIM	generic|IP_987517_TX=10090_REVERSED|
"""index: 10915, intensity: 4085.0, mobility: 0.900"""	-0.831285	0.472131	0.970109	EFPYFTYCDCVRFASRTSVDIT	generic|IP_2470692_TX=10090_REVERSED|
"""index: 2584, intensity: 4981.0, mobility: 0.917"""	-0.831389	0.472131	0.970128	MKRTKMDLKSQGNDIWAWEKKKKDY	generic|tr_Q2TJJ8_Q2TJJ8_MOUSE_REVERSED|
"""index: 14848, intensity: 4568.0, mobility: 0.938"""	-0.8314	0.472131	0.97013	PPLCFAAPPGAGPGTG	generic|IP_944741_TX=10090_REVERSED|
"""index: 14165, intensity: 6581.0, mobility: 0.945"""	-0.831906	0.472131	0.970221	VLCWELRR	generic|chr11_1_29733633_29733713_ENSMUST00000102843_REVERSED|
"""index: 10310, intensity: 65542.0, mobility: 0.986"""	-0.832832	0.472131	0.970388	TWMSIVSMNQI	generic|IP_1121965_TX=10090_REVERSED|
"""index: 6322, intensity: 5620.0, mobility: 0.927"""	-0.8336	0.472131	0.970525	KYLIISYQY	generic|IP_967876_TX=10090_REVERSED|
"""index: 5743, intensity: 5396.0, mobility: 0.925"""	-0.833674	0.472131	0.970538	SPQYCFSAASVASTLLPPPVATTA	generic|tr_J3JS81_J3JS81_MOUSE_REVERSED	|generic|tr_Q8CER8_Q8CER8_MOUSE_REVERSED	|generic|tr_B2FDE8_B2FDE8_MOUSE_REVERSED|
"""index: 15714, intensity: 2656.0, mobility: 1.128"""	-0.833742	0.472131	0.97055	QPMTALASATWKDT	generic|sp_A2RTF1_CTSRB_MOUSE__II_3471059_REVERSED|
"""index: 3052, intensity: 4148.0, mobility: 0.916"""	-0.833902	0.472131	0.970578	APPHSQPASHLP	generic|IP_1021630_TX=10090_REVERSED|
"""index: 5527, intensity: 5106.0, mobility: 0.972"""	-0.834004	0.472131	0.970596	CREYTIVMKNSGLTELLQPVIVSSYCVDLFSLHS	generic|tr_Q8VFQ3_Q8VFQ3_MOUSE_REVERSED|
"""index: 7075, intensity: 2766.0, mobility: 1.156"""	-0.83425	0.472131	0.97064	FDYEGFKMKTLYNQPTFTTTGIGPLDWITVNPFKPHPYPTRK	generic|tr_Q3TLR6_Q3TLR6_MOUSE_REVERSED|
"""index: 7383, intensity: 3334.0, mobility: 0.974"""	-0.834568	0.472131	0.970696	CKLTFTKGCESCKFPKEGTHIIQHSRL	generic|IP_3461272_TX=10090_REVERSED|
"""index: 1484, intensity: 3201.0, mobility: 0.803"""	-0.834842	0.472131	0.970744	TQKNTQKNTIPQVKCGTNQFPP	generic|IP_1126241_TX=10090_REVERSED|
"""index: 10339, intensity: 4001.0, mobility: 0.967"""	-0.834923	0.472131	0.970759	DVADEPQSKIKM	generic|IP_3471797_TX=10090_REVERSED|
"""index: 10323, intensity: 3487.0, mobility: 0.962"""	-0.835224	0.472131	0.970811	MSSLSGKQRKGM	generic|tr_F6WZA2_F6WZA2_MOUSE__II_1066186_REVERSED	|generic|II_1066180_TX=10090_REVERSED|
"""index: 10216, intensity: 2513.0, mobility: 0.983"""	-0.835541	0.472131	0.970867	VSAVACLMAPSPK	generic|chr15_-1_98135859_98135951_ENSMUST00000143400_REVERSED|
"""index: 3313, intensity: 2592.0, mobility: 0.904"""	-0.835633	0.472131	0.970883	QDMATQTKGLL	generic|sp_Q8CI71_VPS50_MOUSE__chr6_1_3567804_3567857_ENSMUST00000184461__II_916349_REVERSED	|generic|sp_Q8CI71-2_VPS50_MOUSE__chr6_1_3567804_3567857_ENSMUST00000184461_REVERSED	|generic|sp_Q8CI71-3_VPS50_MOUSE__chr6_1_3600177_3600359_ENSMUST00000184461_REVERSED|
"""index: 15600, intensity: 23260.0, mobility: 0.984"""	-0.836164	0.472275	0.970975	LFLFFHFSLL	generic|IP_889151_TX=10090_REVERSED|
"""index: 9581, intensity: 2510.0, mobility: 0.989"""	-0.836287	0.472548	0.970997	VRRAHQKNIKFMQQAQIAMDESFGQLLRERSF	generic|sp_Q8BY71_HAT1_MOUSE__II_644184_REVERSED	|generic|tr_A2ATU9_A2ATU9_MOUSE__II_644184_REVERSED|
"""index: 6784, intensity: 6717.0, mobility: 0.969"""	-0.836599	0.472822	0.971051	MRMAIMKMRKMKMRMVTKRRPMRV	generic|chr1_-1_86357068_86357253_ENSMUST00000027438__IP_1032263_TX=10090_REVERSED|
[truncated: 888,743 more chars]
