# Supplementary material for: Ion Mobility Coupled to a Time-of-Flight Mass Analyzer Combined With Fragment Intensity Predictions Improves Identification of Classical Bioactive Peptides and Small Open Reading Frame-Encoded Peptides
Source: Front Cell Dev Biol. 2021 Sep 17;9:720570. doi: 10.3389/fcell.2021.720570 (PMC8484717; doi:10.3389/fcell.2021.720570)
Supplement: Supplementary file 14 [file Data_Sheet_2.ZIP › sORFs_P5_anterior_b_1_1_1113.msgf_searchenginefeatures.pout]

PSMId	score	q-value	posterior_error_prob	peptide	proteinIds
"""index: 9722, intensity: 4267.0, mobility: 0.989"""	2.06016	0.00175901	1.80628e-07	PGPTQTLSPNGENNNDIIQDNGTIIPFRKHT	generic|sp_Q8R001_MARE2_MOUSE	|generic|sp_Q8R001_MARE2_MOUSE	|generic|tr_E9Q1B7_E9Q1B7_MOUSE__chr18_1_23853664_23853702_ENSMUST00000155708	|generic|tr_E9Q1B7_E9Q1B7_MOUSE__chr18_1_23853664_23853702_ENSMUST00000155708|
"""index: 11527, intensity: 2607.0, mobility: 1.027"""	1.81864	0.00175901	9.09897e-07	AQPPGATNMIGYMGQTAYQYPPPPPPPPPSRK	generic|tr_Q3U741_Q3U741_MOUSE__chr11_-1_106783954_106783992_ENSMUST00000133426	|generic|sp_Q501J6_DDX17_MOUSE__chr11_-1_106783954_106783992_ENSMUST00000133426	|generic|tr_Q3U6Y5_Q3U6Y5_MOUSE	|generic|tr_Q78W10_Q78W10_MOUSE	|generic|tr_Q8K392_Q8K392_MOUSE|
"""index: 7149, intensity: 2613.0, mobility: 1.185"""	1.79634	0.00175901	1.05641e-06	NAPVTEYMSQNANFQNPR	generic|tr_A0A0G2JGJ4_A0A0G2JGJ4_MOUSE__II_933118	|generic|sp_Q6P5F7_TTYH3_MOUSE__chr5_-1_140634755_140634850_ENSMUST00000198704|
"""index: 617, intensity: 3329.0, mobility: 0.876"""	1.72535	0.00175901	1.69924e-06	KTETQEKNTLPTKETIEQEKR	generic|tr_A6H6H4_A6H6H4_MOUSE|
"""index: 4930, intensity: 2864.0, mobility: 1.218"""	1.72044	0.00175901	1.75604e-06	APAPAAPAAAEPQAEAPAAAASSEQSVAVKE	generic|sp_Q91XV3_BASP1_MOUSE|
"""index: 8844, intensity: 4793.0, mobility: 1.034"""	1.551	0.00175901	5.45979e-06	PGPTQTLSPNGENNNDIIQDNGTIIPFRKHTVR	generic|sp_Q8R001_MARE2_MOUSE	|generic|sp_Q8R001_MARE2_MOUSE	|generic|tr_E9Q1B7_E9Q1B7_MOUSE__chr18_1_23853664_23853702_ENSMUST00000155708	|generic|tr_E9Q1B7_E9Q1B7_MOUSE__chr18_1_23853664_23853702_ENSMUST00000155708|
"""index: 8758, intensity: 2607.0, mobility: 1.144"""	1.53918	0.00175901	5.90958e-06	IVQDGPPQSPPNIYYKV	generic|tr_Q543Q7_Q543Q7_MOUSE|
"""index: 11620, intensity: 4406.0, mobility: 1.069"""	1.53477	0.00175901	6.08661e-06	TAPEEELAALQLGPTH	generic|tr_A0A5S9EES2_A0A5S9EES2_MOUSE	|generic|tr_A2AGI2_A2AGI2_MOUSE	|generic|tr_B2RWZ9_B2RWZ9_MOUSE	|generic|tr_Q69ZI4_Q69ZI4_MOUSE	|generic|tr_A0A5S9EER5_A0A5S9EER5_MOUSE	|generic|tr_A2AGI3_A2AGI3_MOUSE	|generic|sp_Q8BYM5_NLGN3_MOUSE|
"""index: 8856, intensity: 24262.0, mobility: 0.895"""	1.50199	0.00175901	7.5803e-06	PGPTQTLSPNGENNNDIIQDNGTIIPFRKHTVR	generic|sp_Q8R001_MARE2_MOUSE	|generic|sp_Q8R001_MARE2_MOUSE	|generic|tr_E9Q1B7_E9Q1B7_MOUSE__chr18_1_23853664_23853702_ENSMUST00000155708	|generic|tr_E9Q1B7_E9Q1B7_MOUSE__chr18_1_23853664_23853702_ENSMUST00000155708|
"""index: 4208, intensity: 4963.0, mobility: 0.920"""	1.49535	0.00175901	7.92458e-06	LSRAQPAPKPEPSFSEYASVQVQRK	generic|sp_P97797_SHPS1_MOUSE	|generic|sp_P97797-2_SHPS1_MOUSE	|generic|sp_P97797-3_SHPS1_MOUSE	|generic|sp_P97797-4_SHPS1_MOUSE	|generic|tr_Q2M4I8_Q2M4I8_MOUSE	|generic|tr_E0CX65_E0CX65_MOUSE|
"""index: 5270, intensity: 4420.0, mobility: 0.991"""	1.48969	0.00175901	8.23091e-06	PVVLTSGTGSQAQPQPAANQALAAGTH	generic|tr_Q3UR00_Q3UR00_MOUSE	|generic|tr_Q3UHW0_Q3UHW0_MOUSE	|generic|tr_Q3TQ21_Q3TQ21_MOUSE	|generic|tr_Q3TTW5_Q3TTW5_MOUSE	|generic|tr_Q3TRI4_Q3TRI4_MOUSE	|generic|tr_A8WHM8_A8WHM8_MOUSE	|generic|tr_E9Q6M7_E9Q6M7_MOUSE	|generic|sp_Q80U78_PUM1_MOUSE	|generic|sp_Q80U78-2_PUM1_MOUSE	|generic|sp_Q80U78-4_PUM1_MOUSE|
"""index: 2193, intensity: 3416.0, mobility: 0.871"""	1.46844	0.00175901	9.48883e-06	SQIDDHVPKRASARILAPPGGRSSG	generic|sp_Q9EQF6_DPYL5_MOUSE__chr5_1_30791522_30791638_ENSMUST00000198503__II_944569|
"""index: 6976, intensity: 4395.0, mobility: 0.925"""	1.44278	0.00175901	1.12675e-05	EHPGAPPQPPAPLQPALAPPSR	generic|sp_Q7TSJ2_MAP6_MOUSE__chr7_1_99336781_99337002_ENSMUST00000122101__II_884487	|generic|sp_Q7TSJ2-2_MAP6_MOUSE__chr7_1_99269285_99269317_ENSMUST00000208978__II_884487	|generic|tr_D3Z6W1_D3Z6W1_MOUSE__chr7_1_99269285_99269317_ENSMUST00000208978__II_884487|
"""index: 8930, intensity: 4618.0, mobility: 0.991"""	1.38701	0.00175901	1.6368e-05	PGPTQTLSPNGENNNDIIQDNGTIIPFRKHTVR	generic|sp_Q8R001_MARE2_MOUSE	|generic|sp_Q8R001_MARE2_MOUSE	|generic|tr_E9Q1B7_E9Q1B7_MOUSE__chr18_1_23853664_23853702_ENSMUST00000155708	|generic|tr_E9Q1B7_E9Q1B7_MOUSE__chr18_1_23853664_23853702_ENSMUST00000155708|
"""index: 8238, intensity: 6149.0, mobility: 1.109"""	1.38686	0.00175901	1.63837e-05	AQMEEKPVPAAPVPSPVAPAPVPSRRNPPGGKSSLVLG	generic|sp_P97825_JUPI1_MOUSE__II_1124041|
"""index: 10043, intensity: 4145.0, mobility: 1.124"""	1.35527	0.00175901	2.02428e-05	QSGFSLSGAQIDDNIPR	generic|sp_O08553_DPYL2_MOUSE|
"""index: 1707, intensity: 8052.0, mobility: 0.921"""	1.35249	0.00175901	2.06229e-05	QPPPPPYYPPEDKKTQ	generic|tr_Q3TRG5_Q3TRG5_MOUSE__II_1123726	|generic|sp_P97765_WBP2_MOUSE__II_1123728	|generic|sp_P97765-2_WBP2_MOUSE__II_1123726	|generic|chr11_-1_116079543_116079920_ENSMUST00000074628|
"""index: 7860, intensity: 3321.0, mobility: 0.911"""	1.33115	0.00175901	2.37906e-05	AQQESPPKNYLGVEEEKIMDHSHSDGLH	generic|sp_Q6P5F6_S39AA_MOUSE|
"""index: 7044, intensity: 2562.0, mobility: 0.986"""	1.32238	0.00175901	2.52286e-05	NEFRAWTDIKPVKPIKAKPQY	generic|sp_Q7TSJ2-3_MAP6_MOUSE__chr7_1_99269285_99269317_ENSMUST00000208978__II_884492	|generic|sp_Q7TSJ2_MAP6_MOUSE__chr7_1_99336781_99337002_ENSMUST00000122101__II_884487	|generic|sp_Q7TSJ2-2_MAP6_MOUSE__chr7_1_99269285_99269317_ENSMUST00000208978__II_884487	|generic|tr_D3Z6W1_D3Z6W1_MOUSE__chr7_1_99269285_99269317_ENSMUST00000208978__II_884487	|generic|II_884478_TX=10090	|generic|tr_A0A140LIT9_A0A140LIT9_MOUSE__chr7_1_99336781_99337002_ENSMUST00000122101|
"""index: 2607, intensity: 4106.0, mobility: 0.835"""	1.30115	0.00175901	2.90819e-05	TPPPPYEQVVKDK	generic|sp_Q8R1C3_VOPP1_MOUSE__chr6_-1_57774707_57774748_ENSMUST00000204878|
"""index: 913, intensity: 200252.0, mobility: 0.876"""	1.29451	0.00175901	3.04048e-05	TLPTKETIEQEKRSE	generic|tr_A6H6H4_A6H6H4_MOUSE|
"""index: 8914, intensity: 7194.0, mobility: 0.900"""	1.29107	0.00175901	3.11127e-05	PGPTQTLSPNGENNNDIIQDNGTIIPFRKHTVR	generic|sp_Q8R001_MARE2_MOUSE	|generic|sp_Q8R001_MARE2_MOUSE	|generic|tr_E9Q1B7_E9Q1B7_MOUSE__chr18_1_23853664_23853702_ENSMUST00000155708	|generic|tr_E9Q1B7_E9Q1B7_MOUSE__chr18_1_23853664_23853702_ENSMUST00000155708|
"""index: 8912, intensity: 19886.0, mobility: 1.034"""	1.28887	0.00175901	3.15748e-05	PGPTQTLSPNGENNNDIIQDNGTIIPFRKHTVR	generic|sp_Q8R001_MARE2_MOUSE	|generic|sp_Q8R001_MARE2_MOUSE	|generic|tr_E9Q1B7_E9Q1B7_MOUSE__chr18_1_23853664_23853702_ENSMUST00000155708	|generic|tr_E9Q1B7_E9Q1B7_MOUSE__chr18_1_23853664_23853702_ENSMUST00000155708|
"""index: 10039, intensity: 3423.0, mobility: 1.126"""	1.28033	0.00175901	3.34325e-05	QSGFSLSGAQIDDNIPR	generic|sp_O08553_DPYL2_MOUSE|
"""index: 17246, intensity: 7028.0, mobility: 1.055"""	1.27823	0.00175901	3.39058e-05	TLAEDVTAALAKQGL	generic|sp_P20357_MTAP2_MOUSE__chr1_1_66438885_66439007_ENSMUST00000172486	|generic|tr_Q80ZL4_Q80ZL4_MOUSE__chr1_1_66438885_66439007_ENSMUST00000172486	|generic|tr_Q3TLQ0_Q3TLQ0_MOUSE__chr1_1_66438885_66439007_ENSMUST00000172486	|generic|tr_Q80X35_Q80X35_MOUSE__chr1_1_66438885_66439007_ENSMUST00000172486	|generic|tr_B2KGT5_B2KGT5_MOUSE__chr1_1_66438885_66439007_ENSMUST00000172486	|generic|tr_A0A668KLC6_A0A668KLC6_MOUSE__chr1_1_66438885_66439007_ENSMUST00000172486|
"""index: 1195, intensity: 3761.0, mobility: 0.811"""	1.27785	0.00175901	3.39921e-05	IPVGSLKNEDTPNR	generic|sp_Q03517_SCG2_MOUSE	|generic|tr_Q4W8U9_Q4W8U9_MOUSE|
"""index: 1726, intensity: 15075.0, mobility: 0.935"""	1.27561	0.00175901	3.45058e-05	TLPTKETIEQEKRSEIS	generic|tr_A6H6H4_A6H6H4_MOUSE|
"""index: 2399, intensity: 3566.0, mobility: 0.815"""	1.26973	0.00175901	3.58897e-05	TPPPPYEQVVKDK	generic|sp_Q8R1C3_VOPP1_MOUSE__chr6_-1_57774707_57774748_ENSMUST00000204878|
"""index: 7781, intensity: 4474.0, mobility: 1.002"""	1.22167	0.00175901	4.95124e-05	AQQESPPKNYLGVEEEKIMDHSHSDGLH	generic|sp_Q6P5F6_S39AA_MOUSE|
"""index: 8133, intensity: 4927.0, mobility: 0.984"""	1.20728	0.00175901	5.4521e-05	ESSFSLSGSQIDDHVPKRASARIL	generic|sp_Q9EQF6_DPYL5_MOUSE__chr5_1_30791522_30791638_ENSMUST00000198503__II_944569|
"""index: 1222, intensity: 5284.0, mobility: 0.843"""	1.19376	0.00175901	5.96856e-05	IAQDNEPEKPVADSETKM	generic|tr_Q543U3_Q543U3_MOUSE__chr15_-1_8636132_8636311_ENSMUST00000125997__II_1092018	|generic|tr_Q8C3T7_Q8C3T7_MOUSE__chr15_-1_8636132_8636311_ENSMUST00000125997	|generic|tr_Q8C7W8_Q8C7W8_MOUSE__chr15_-1_8636132_8636311_ENSMUST00000125997|
"""index: 11842, intensity: 2643.0, mobility: 1.195"""	1.17393	0.00175901	6.81568e-05	QSGPVPGTAINGTLPLSHM	generic|tr_Q3V2B6_Q3V2B6_MOUSE	|generic|tr_Q60I23_Q60I23_MOUSE	|generic|tr_Q3UES8_Q3UES8_MOUSE|
"""index: 9488, intensity: 3952.0, mobility: 1.108"""	1.16279	0.00175901	7.34368e-05	AEPYDDIVGETVEKTE	generic|tr_Q78TF3_Q78TF3_MOUSE__chr9_1_109978869_110002753_ENSMUST00000169851	|generic|sp_P27546_MAP4_MOUSE	|generic|sp_P27546-2_MAP4_MOUSE	|generic|sp_P27546-3_MAP4_MOUSE|
"""index: 7316, intensity: 3651.0, mobility: 1.016"""	1.15407	0.00175901	7.78496e-05	QQAPPVRNLHQSGFSLSGAQIDDNIPRRTTQ	generic|sp_O08553_DPYL2_MOUSE|
"""index: 9396, intensity: 3862.0, mobility: 1.000"""	1.15049	0.00175901	7.97369e-05	LQTLHPYNTFAAGFNSTGLPHSHSTTRV	generic|tr_A0A5S9EES2_A0A5S9EES2_MOUSE	|generic|tr_A2AGI2_A2AGI2_MOUSE	|generic|tr_B2RWZ9_B2RWZ9_MOUSE	|generic|tr_Q69ZI4_Q69ZI4_MOUSE	|generic|tr_A0A5S9EER5_A0A5S9EER5_MOUSE	|generic|tr_A2AGI3_A2AGI3_MOUSE	|generic|sp_Q8BYM5_NLGN3_MOUSE|
"""index: 1511, intensity: 4185.0, mobility: 0.974"""	1.14886	0.00175901	8.06163e-05	KTETQEKNTLPTKETIEQEKRSEIS	generic|tr_A6H6H4_A6H6H4_MOUSE|
"""index: 1943, intensity: 175758.0, mobility: 0.919"""	1.14175	0.00175901	8.45417e-05	TLPTKETIEQEKRSEIS	generic|tr_A6H6H4_A6H6H4_MOUSE|
"""index: 8882, intensity: 16316.0, mobility: 1.140"""	1.13145	0.00175901	9.05804e-05	IVQDGPPQSPPNIYYKV	generic|tr_Q543Q7_Q543Q7_MOUSE|
"""index: 11242, intensity: 2746.0, mobility: 1.001"""	1.1311	0.00175901	9.07927e-05	DTDGFNLEDALKETSSVKQR	generic|sp_Q8BIF0_C99L2_MOUSE	|generic|sp_Q8BIF0-2_C99L2_MOUSE|
"""index: 1168, intensity: 3202.0, mobility: 1.088"""	1.13058	0.00175901	9.11073e-05	QEQAQEQVQPKPLES	generic|tr_Q9DBN0_Q9DBN0_MOUSE	|generic|sp_P06728_APOA4_MOUSE|
"""index: 1215, intensity: 4487.0, mobility: 0.777"""	1.12687	0.00175901	9.33981e-05	IPVGSLKNEDTPNR	generic|sp_Q03517_SCG2_MOUSE	|generic|tr_Q4W8U9_Q4W8U9_MOUSE|
"""index: 7061, intensity: 2775.0, mobility: 0.770"""	1.12225	0.00175901	9.63353e-05	SGDKVLALAGFDVEKAKK	generic|sp_Q8K3C3_LZIC_MOUSE|
"""index: 15172, intensity: 4496.0, mobility: 1.026"""	1.11949	0.00175901	9.81301e-05	TLADEVSASLAKQGL	generic|II_1128081_TX=10090	|generic|II_1128079_TX=10090	|generic|tr_A0A0A0MQC7_A0A0A0MQC7_MOUSE	|generic|tr_A2A5Y6_A2A5Y6_MOUSE	|generic|sp_P10637_TAU_MOUSE	|generic|sp_P10637-2_TAU_MOUSE	|generic|sp_P10637-4_TAU_MOUSE	|generic|tr_Q3UH19_Q3UH19_MOUSE	|generic|sp_P10637-6_TAU_MOUSE	|generic|tr_Q8C5K4_Q8C5K4_MOUSE	|generic|tr_Q547J4_Q547J4_MOUSE	|generic|tr_B1AQW2_B1AQW2_MOUSE	|generic|sp_TAU_HUMAN_|
"""index: 436, intensity: 2506.0, mobility: 0.938"""	1.10493	0.00175901	0.000108181	SPSNMEGYSKTQ	generic|tr_Q3TV22_Q3TV22_MOUSE__chr16_1_78334866_78334964_ENSMUST00000231251	|generic|sp_P97792_CXAR_MOUSE__chr16_1_78334866_78334964_ENSMUST00000231251	|generic|sp_P97792-2_CXAR_MOUSE__chr16_1_78334866_78334964_ENSMUST00000231251|
"""index: 7190, intensity: 2750.0, mobility: 1.185"""	1.09796	0.00175901	0.000113348	NAPVTEYMSQNANFQNPR	generic|tr_A0A0G2JGJ4_A0A0G2JGJ4_MOUSE__II_933118	|generic|sp_Q6P5F7_TTYH3_MOUSE__chr5_-1_140634755_140634850_ENSMUST00000198704|
"""index: 8875, intensity: 3757.0, mobility: 0.948"""	1.09605	0.00175901	0.000114801	PGPTQTLSPNGENNNDIIQDNGTIIPFRKHTVR	generic|sp_Q8R001_MARE2_MOUSE	|generic|sp_Q8R001_MARE2_MOUSE	|generic|tr_E9Q1B7_E9Q1B7_MOUSE__chr18_1_23853664_23853702_ENSMUST00000155708	|generic|tr_E9Q1B7_E9Q1B7_MOUSE__chr18_1_23853664_23853702_ENSMUST00000155708|
"""index: 7299, intensity: 3123.0, mobility: 0.862"""	1.08341	0.00175901	0.000124944	EDPATFKPPKMDVPMVEGKKQPLR	generic|sp_Q9DBN4_P33MX_MOUSE	|generic|sp_Q9DBN4-2_P33MX_MOUSE	|generic|tr_D3Z1F7_D3Z1F7_MOUSE|
"""index: 9921, intensity: 3086.0, mobility: 1.070"""	1.07881	0.00175901	0.00012885	FSLSGAQIDDNIPR	generic|sp_O08553_DPYL2_MOUSE|
"""index: 10353, intensity: 4096.0, mobility: 0.916"""	1.05955	0.00175901	0.000146578	ELSAERPLNEQIAEAEADKI	generic|sp_P47867_SCG3_MOUSE__II_3456604	|generic|sp_P47867-2_SCG3_MOUSE__II_3456604|
"""index: 8458, intensity: 3542.0, mobility: 1.000"""	1.04898	0.00175901	0.000157332	EHPGAPPQPPAPLQPALAPPSRAVA	generic|sp_Q7TSJ2_MAP6_MOUSE__chr7_1_99336781_99337002_ENSMUST00000122101__II_884487	|generic|sp_Q7TSJ2-2_MAP6_MOUSE__chr7_1_99269285_99269317_ENSMUST00000208978__II_884487	|generic|tr_D3Z6W1_D3Z6W1_MOUSE__chr7_1_99269285_99269317_ENSMUST00000208978__II_884487|
"""index: 2379, intensity: 23658.0, mobility: 0.835"""	1.03789	0.00175901	0.000169461	TPPPPYEQVVKDK	generic|sp_Q8R1C3_VOPP1_MOUSE__chr6_-1_57774707_57774748_ENSMUST00000204878|
"""index: 2564, intensity: 4429.0, mobility: 0.930"""	1.03732	0.00175901	0.000170104	LADEVSASLAKQ	generic|II_1128081_TX=10090	|generic|II_1128079_TX=10090	|generic|tr_A0A0A0MQC7_A0A0A0MQC7_MOUSE	|generic|tr_A2A5Y6_A2A5Y6_MOUSE	|generic|sp_P10637_TAU_MOUSE	|generic|sp_P10637-2_TAU_MOUSE	|generic|sp_P10637-3_TAU_MOUSE	|generic|sp_P10637-4_TAU_MOUSE	|generic|tr_Q3UH19_Q3UH19_MOUSE	|generic|sp_P10637-6_TAU_MOUSE	|generic|tr_Q8C5K4_Q8C5K4_MOUSE	|generic|tr_Q547J4_Q547J4_MOUSE	|generic|tr_B1AQW2_B1AQW2_MOUSE	|generic|sp_TAU_HUMAN_|
"""index: 8722, intensity: 17722.0, mobility: 0.972"""	1.03533	0.00175901	0.00017239	TLADEVSASLAKQ	generic|II_1128081_TX=10090	|generic|II_1128079_TX=10090	|generic|tr_A0A0A0MQC7_A0A0A0MQC7_MOUSE	|generic|tr_A2A5Y6_A2A5Y6_MOUSE	|generic|sp_P10637_TAU_MOUSE	|generic|sp_P10637-2_TAU_MOUSE	|generic|sp_P10637-3_TAU_MOUSE	|generic|sp_P10637-4_TAU_MOUSE	|generic|tr_Q3UH19_Q3UH19_MOUSE	|generic|sp_P10637-6_TAU_MOUSE	|generic|tr_Q8C5K4_Q8C5K4_MOUSE	|generic|tr_Q547J4_Q547J4_MOUSE	|generic|tr_B1AQW2_B1AQW2_MOUSE	|generic|sp_TAU_HUMAN_|
"""index: 12085, intensity: 64145.0, mobility: 1.059"""	1.02686	0.00175901	0.000182438	SVFQELGKLTGPSNQ	generic|sp_Q03517_SCG2_MOUSE	|generic|tr_Q4W8U9_Q4W8U9_MOUSE|
"""index: 15894, intensity: 3651.0, mobility: 1.086"""	1.02292	0.00175901	0.000187322	LLYQEPVLGPVRGPF	generic|sp_CASB_BOVIN_|
"""index: 6518, intensity: 3456.0, mobility: 1.146"""	1.01491	0.00175901	0.000197633	SAYYNPGNPHNVYMPTS	generic|sp_P97765_WBP2_MOUSE__II_1123728	|generic|sp_P97765-2_WBP2_MOUSE__II_1123726	|generic|chr11_-1_116079543_116079920_ENSMUST00000074628|
"""index: 7666, intensity: 3015.0, mobility: 1.037"""	1.01261	0.00175901	0.000200707	AEPYDDIVGETVEK	generic|tr_Q78TF3_Q78TF3_MOUSE__chr9_1_109978869_110002753_ENSMUST00000169851	|generic|sp_P27546_MAP4_MOUSE	|generic|sp_P27546-2_MAP4_MOUSE	|generic|sp_P27546-3_MAP4_MOUSE|
"""index: 1217, intensity: 3310.0, mobility: 0.845"""	1.00764	0.00175901	0.000207499	IAQDNEPEKPVADSETKM	generic|tr_Q543U3_Q543U3_MOUSE__chr15_-1_8636132_8636311_ENSMUST00000125997__II_1092018	|generic|tr_Q8C3T7_Q8C3T7_MOUSE__chr15_-1_8636132_8636311_ENSMUST00000125997	|generic|tr_Q8C7W8_Q8C7W8_MOUSE__chr15_-1_8636132_8636311_ENSMUST00000125997|
"""index: 11986, intensity: 3779.0, mobility: 1.114"""	1.0075	0.00175901	0.00020769	AAAAPMIGYPMPTGYSQ	generic|tr_Q921Y3_Q921Y3_MOUSE__chr11_-1_106781850_106782137_ENSMUST00000133426__II_1125049	|generic|tr_Q9CSD9_Q9CSD9_MOUSE__chr11_-1_106783954_106783992_ENSMUST00000133426__II_1125049	|generic|tr_Q3V0Z8_Q3V0Z8_MOUSE__chr11_-1_106784876_106784983_ENSMUST00000133426__II_1125049	|generic|tr_A1L333_A1L333_MOUSE__chr11_-1_106784876_106784983_ENSMUST00000133426__II_1125049	|generic|tr_Q3UXW3_Q3UXW3_MOUSE__chr11_-1_106784876_106784983_ENSMUST00000133426__II_1125049	|generic|tr_Q5U222_Q5U222_MOUSE__chr11_-1_106784876_106784983_ENSMUST00000133426__II_1125049	|generic|tr_Q8BTS0_Q8BTS0_MOUSE__chr11_-1_106784876_106784983_ENSMUST00000133426__II_1125049|
"""index: 2672, intensity: 2879.0, mobility: 1.314"""	1.00591	0.00175901	0.000209909	AGPQAAEPSTPSGPESGPTPASAEQNE	generic|sp_P28667_MRP_MOUSE|
"""index: 1866, intensity: 3936.0, mobility: 0.774"""	0.999235	0.00175901	0.000219506	TLPTKETIEQEKRSEIS	generic|tr_A6H6H4_A6H6H4_MOUSE|
"""index: 3842, intensity: 4715.0, mobility: 1.074"""	0.998481	0.00175901	0.000220618	AKAPAPAAPAAAEPQAEAPAAAASSEQSVAVKE	generic|sp_Q91XV3_BASP1_MOUSE|
"""index: 17103, intensity: 5399.0, mobility: 1.124"""	0.995086	0.00175901	0.000225689	LATLADEVSASLAKQGL	generic|II_1128081_TX=10090	|generic|II_1128079_TX=10090	|generic|tr_A0A0A0MQC7_A0A0A0MQC7_MOUSE	|generic|tr_A2A5Y6_A2A5Y6_MOUSE	|generic|sp_P10637_TAU_MOUSE	|generic|sp_P10637-2_TAU_MOUSE	|generic|sp_P10637-4_TAU_MOUSE	|generic|tr_Q3UH19_Q3UH19_MOUSE	|generic|sp_P10637-6_TAU_MOUSE	|generic|tr_Q8C5K4_Q8C5K4_MOUSE	|generic|tr_Q547J4_Q547J4_MOUSE	|generic|tr_B1AQW2_B1AQW2_MOUSE	|generic|sp_TAU_HUMAN_|
"""index: 4384, intensity: 3903.0, mobility: 0.935"""	0.985064	0.00175901	0.000241352	QVANPNSAIFGGARPREEVVQKEQE	generic|tr_Q80U88_Q80U88_MOUSE__chr5_-1_134625358_134625459_ENSMUST00000202289__II_929730	|generic|tr_Q3V244_Q3V244_MOUSE__chr5_-1_134625358_134625459_ENSMUST00000202289__II_929730	|generic|tr_Q3TG58_Q3TG58_MOUSE__chr5_-1_134625358_134625459_ENSMUST00000202289__II_929730	|generic|tr_Q564E5_Q564E5_MOUSE__chr5_-1_134625358_134625459_ENSMUST00000202289__II_929730|
"""index: 10067, intensity: 3602.0, mobility: 1.153"""	0.982302	0.00175901	0.000245856	QSGFSLSGAQIDDNIPR	generic|sp_O08553_DPYL2_MOUSE|
"""index: 3813, intensity: 6041.0, mobility: 1.115"""	0.979113	0.00175901	0.000251161	AKAPAPAAPAAAEPQAEAPAAAASSEQSVAVKE	generic|sp_Q91XV3_BASP1_MOUSE|
"""index: 10374, intensity: 3811.0, mobility: 0.855"""	0.975361	0.00175901	0.00025755	TISPLDLAKLNQVARQQSH	generic|sp_P60335_PCBP1_MOUSE|
"""index: 4119, intensity: 3672.0, mobility: 0.827"""	0.97511	0.00175901	0.000257983	ATPASAQTAAKREIYL	generic|tr_Q2TJI9_Q2TJI9_MOUSE__chr18_-1_38189545_38189796_ENSMUST00000160721__II_1060469	|generic|tr_F7BJK1_F7BJK1_MOUSE__chr18_-1_38189545_38189796_ENSMUST00000160721__II_1060474	|generic|tr_Q2TJI7_Q2TJI7_MOUSE|
"""index: 10595, intensity: 3788.0, mobility: 0.978"""	0.971428	0.00175901	0.000264422	TDGFNLEDALKETSSVKQR	generic|sp_Q8BIF0_C99L2_MOUSE	|generic|sp_Q8BIF0-2_C99L2_MOUSE|
"""index: 6842, intensity: 3022.0, mobility: 1.161"""	0.96874	0.00175901	0.000269223	QSGFSLSGTQVDEGVRSAS	generic|tr_Q3TAS8_Q3TAS8_MOUSE__chr18_-1_43324332_43324412_ENSMUST00000237707	|generic|tr_E9PWE8_E9PWE8_MOUSE__chr18_-1_43324332_43324412_ENSMUST00000237707	|generic|sp_Q62188_DPYL3_MOUSE__chr18_-1_43324332_43324412_ENSMUST00000237707	|generic|tr_Q3TT92_Q3TT92_MOUSE__chr18_-1_43324332_43324412_ENSMUST00000237707|
"""index: 15336, intensity: 27452.0, mobility: 1.036"""	0.964579	0.00175901	0.000276829	TLADEVSASLAKQGL	generic|II_1128081_TX=10090	|generic|II_1128079_TX=10090	|generic|tr_A0A0A0MQC7_A0A0A0MQC7_MOUSE	|generic|tr_A2A5Y6_A2A5Y6_MOUSE	|generic|sp_P10637_TAU_MOUSE	|generic|sp_P10637-2_TAU_MOUSE	|generic|sp_P10637-4_TAU_MOUSE	|generic|tr_Q3UH19_Q3UH19_MOUSE	|generic|sp_P10637-6_TAU_MOUSE	|generic|tr_Q8C5K4_Q8C5K4_MOUSE	|generic|tr_Q547J4_Q547J4_MOUSE	|generic|tr_B1AQW2_B1AQW2_MOUSE	|generic|sp_TAU_HUMAN_|
"""index: 7557, intensity: 2553.0, mobility: 1.145"""	0.960481	0.00175901	0.000284528	NPEPQDQGELFQGVDPR	generic|tr_A0A087WQ93_A0A087WQ93_MOUSE	|generic|sp_Q0VGU4_VGF_MOUSE|
"""index: 685, intensity: 3930.0, mobility: 0.835"""	0.947896	0.00175901	0.000309539	TLPTKETIEQEKR	generic|tr_A6H6H4_A6H6H4_MOUSE|
"""index: 3036, intensity: 15337.0, mobility: 0.835"""	0.94758	0.00175901	0.000310195	SKQETQSAEPPPPEPPRI	generic|sp_Q8BIF0_C99L2_MOUSE	|generic|sp_Q8BIF0-2_C99L2_MOUSE	|generic|tr_I7HJQ8_I7HJQ8_MOUSE	|generic|tr_A2AP74_A2AP74_MOUSE|
"""index: 1085, intensity: 3290.0, mobility: 0.868"""	0.946086	0.00175901	0.000313314	KNPLPSKETIEQEKQAGES	generic|sp_P20065_TYB4_MOUSE__chrX_-1_167207501_167208325_ENSMUST00000112175	|generic|tr_Q6ZWX2_Q6ZWX2_MOUSE__chrX_-1_167207501_167208325_ENSMUST00000112175|
"""index: 3482, intensity: 4343.0, mobility: 0.859"""	0.941372	0.00175901	0.00032336	TPASAQTAAKREIYL	generic|tr_Q2TJI9_Q2TJI9_MOUSE__chr18_-1_38189545_38189796_ENSMUST00000160721__II_1060469	|generic|tr_F7BJK1_F7BJK1_MOUSE__chr18_-1_38189545_38189796_ENSMUST00000160721__II_1060474	|generic|tr_Q2TJI7_Q2TJI7_MOUSE|
"""index: 11724, intensity: 2965.0, mobility: 1.068"""	0.938214	0.00175901	0.000330269	AAAPMIGYPMPTGYSQ	generic|tr_Q921Y3_Q921Y3_MOUSE__chr11_-1_106781850_106782137_ENSMUST00000133426__II_1125049	|generic|tr_Q9CSD9_Q9CSD9_MOUSE__chr11_-1_106783954_106783992_ENSMUST00000133426__II_1125049	|generic|tr_Q3V0Z8_Q3V0Z8_MOUSE__chr11_-1_106784876_106784983_ENSMUST00000133426__II_1125049	|generic|tr_A1L333_A1L333_MOUSE__chr11_-1_106784876_106784983_ENSMUST00000133426__II_1125049	|generic|tr_Q3UXW3_Q3UXW3_MOUSE__chr11_-1_106784876_106784983_ENSMUST00000133426__II_1125049	|generic|tr_Q5U222_Q5U222_MOUSE__chr11_-1_106784876_106784983_ENSMUST00000133426__II_1125049	|generic|tr_Q8BTS0_Q8BTS0_MOUSE__chr11_-1_106784876_106784983_ENSMUST00000133426__II_1125049|
"""index: 9875, intensity: 2977.0, mobility: 1.069"""	0.936044	0.00175901	0.000335101	QMEEKPVPAAPVPSPVAPAPVPSRRNPPGGKSSLVLG	generic|sp_P97825_JUPI1_MOUSE__II_1124041|
"""index: 10080, intensity: 5937.0, mobility: 1.146"""	0.935652	0.00175901	0.000335982	QSGFSLSGAQIDDNIPR	generic|sp_O08553_DPYL2_MOUSE|
"""index: 4277, intensity: 4574.0, mobility: 1.007"""	0.930086	0.00175901	0.000348739	LSRAQPAPKPEPSFSEYASVQVQRK	generic|sp_P97797_SHPS1_MOUSE	|generic|sp_P97797-2_SHPS1_MOUSE	|generic|sp_P97797-3_SHPS1_MOUSE	|generic|sp_P97797-4_SHPS1_MOUSE	|generic|tr_Q2M4I8_Q2M4I8_MOUSE	|generic|tr_E0CX65_E0CX65_MOUSE|
"""index: 3491, intensity: 16471.0, mobility: 1.069"""	0.929704	0.00175901	0.00034963	SPAPATGASGQASELAPSTADSAVPPAPAKTEKGPVETK	generic|tr_A0A0A6YY91_A0A0A6YY91_MOUSE__II_850562|
"""index: 593, intensity: 2958.0, mobility: 0.943"""	0.914974	0.00175901	0.000385867	LSGAQIDDNNPR	generic|tr_Q3TXY0_Q3TXY0_MOUSE__chr5_1_37273379_37273519_ENSMUST00000202377	|generic|tr_Q6P1J1_Q6P1J1_MOUSE__chr5_1_37273379_37273519_ENSMUST00000202377	|generic|sp_P97427_DPYL1_MOUSE__chr5_1_37273379_37273519_ENSMUST00000202377	|generic|tr_Q3TY94_Q3TY94_MOUSE__chr5_1_37273379_37273519_ENSMUST00000202377|
"""index: 10674, intensity: 4418.0, mobility: 0.930"""	0.912553	0.00175901	0.00039217	GHPVYIVQDGPPQSPPNIYYKV	generic|tr_Q543Q7_Q543Q7_MOUSE|
"""index: 9046, intensity: 5360.0, mobility: 0.975"""	0.910784	0.00175901	0.000396845	TLADEVSASLAKQG	generic|II_1128081_TX=10090	|generic|II_1128079_TX=10090	|generic|tr_A0A0A0MQC7_A0A0A0MQC7_MOUSE	|generic|tr_A2A5Y6_A2A5Y6_MOUSE	|generic|sp_P10637_TAU_MOUSE	|generic|sp_P10637-2_TAU_MOUSE	|generic|sp_P10637-3_TAU_MOUSE	|generic|sp_P10637-4_TAU_MOUSE	|generic|tr_Q3UH19_Q3UH19_MOUSE	|generic|sp_P10637-6_TAU_MOUSE	|generic|tr_Q8C5K4_Q8C5K4_MOUSE	|generic|tr_Q547J4_Q547J4_MOUSE	|generic|tr_B1AQW2_B1AQW2_MOUSE	|generic|sp_TAU_HUMAN_|
"""index: 10455, intensity: 11141.0, mobility: 0.740"""	0.909484	0.00175901	0.000400313	LPGPLQDMFKK	generic|sp_P63040_CPLX1_MOUSE	|generic|sp_P84086_CPLX2_MOUSE|
"""index: 6273, intensity: 3458.0, mobility: 1.206"""	0.90722	0.00175901	0.000406427	GSQQPPQPQQAYSQKALL	generic|sp_P70297_STAM1_MOUSE__chr2_1_14102418_14102489_ENSMUST00000193636__II_1014500	|generic|IP_1121602_TX=10090	|generic|tr_Q3UMC8_Q3UMC8_MOUSE__chr2_1_14102418_14102489_ENSMUST00000193636	|generic|tr_Q9CU37_Q9CU37_MOUSE	|generic|tr_Q3TPR2_Q3TPR2_MOUSE__chr2_1_14141735_14141881_ENSMUST00000193636|
"""index: 12689, intensity: 2913.0, mobility: 0.747"""	0.90684	0.00175901	0.000407461	YLPGPLQDMFKK	generic|sp_P63040_CPLX1_MOUSE	|generic|sp_P84086_CPLX2_MOUSE|
"""index: 2373, intensity: 2675.0, mobility: 1.047"""	0.902584	0.00175901	0.000419239	TPPPPYEQVVKDK	generic|sp_Q8R1C3_VOPP1_MOUSE__chr6_-1_57774707_57774748_ENSMUST00000204878|
"""index: 9942, intensity: 2866.0, mobility: 0.990"""	0.902454	0.00175901	0.000419604	PGPTQTLSPNGENNNDIIQDNGTIIPFRKHT	generic|sp_Q8R001_MARE2_MOUSE	|generic|sp_Q8R001_MARE2_MOUSE	|generic|tr_E9Q1B7_E9Q1B7_MOUSE__chr18_1_23853664_23853702_ENSMUST00000155708	|generic|tr_E9Q1B7_E9Q1B7_MOUSE__chr18_1_23853664_23853702_ENSMUST00000155708|
"""index: 4141, intensity: 18327.0, mobility: 0.967"""	0.899612	0.00175901	0.000427663	SPQLEDEAKELQ	generic|tr_Q3UXY8_Q3UXY8_MOUSE	|generic|sp_P22005_PENK_MOUSE|
"""index: 1649, intensity: 3969.0, mobility: 0.922"""	0.895845	0.00175901	0.000438584	TLPTKETIEQEKRSEIS	generic|tr_A6H6H4_A6H6H4_MOUSE|
"""index: 8807, intensity: 2870.0, mobility: 0.846"""	0.895628	0.00175901	0.000439223	IVQDGPPQSPPNIYYKV	generic|tr_Q543Q7_Q543Q7_MOUSE|
"""index: 12680, intensity: 2546.0, mobility: 1.028"""	0.894916	0.00175901	0.000441322	YQEPVLGPVRGPFP	generic|sp_CASB_BOVIN_|
"""index: 8952, intensity: 18285.0, mobility: 0.897"""	0.893968	0.00175901	0.00044413	PGPTQTLSPNGENNNDIIQDNGTIIPFRKHTVR	generic|sp_Q8R001_MARE2_MOUSE	|generic|sp_Q8R001_MARE2_MOUSE	|generic|tr_E9Q1B7_E9Q1B7_MOUSE__chr18_1_23853664_23853702_ENSMUST00000155708	|generic|tr_E9Q1B7_E9Q1B7_MOUSE__chr18_1_23853664_23853702_ENSMUST00000155708|
"""index: 4566, intensity: 5222.0, mobility: 0.911"""	0.892554	0.00175901	0.000448355	TYAPVISAEKAYHEQ	generic|tr_Q99KA2_Q99KA2_MOUSE__IP_3506393	|generic|tr_A0A0A0MQA5_A0A0A0MQA5_MOUSE__chr1_-1_75215622_75215885_ENSMUST00000188593__IP_3506393	|generic|sp_P05213_TBA1B_MOUSE__IP_3506392	|generic|tr_Q52L87_Q52L87_MOUSE__IP_3506392	|generic|sp_P68368_TBA4A_MOUSE__chr1_-1_75215622_75215885_ENSMUST00000188593__IP_3506393	|generic|tr_Q3TIZ0_Q3TIZ0_MOUSE__IP_3506393	|generic|sp_P68369_TBA1A_MOUSE__IP_3506392	|generic|IP_988840_TX=10090	|generic|IP_1052575_TX=10090	|generic|IP_3456589_TX=10090	|generic|IP_3502747_TX=10090	|generic|tr_Q9D9Y2_Q9D9Y2_MOUSE	|generic|sp_P05214_TBA3_MOUSE|
"""index: 10787, intensity: 6571.0, mobility: 0.958"""	0.879107	0.00175901	0.000490591	LPGPLQDMFKK	generic|sp_P63040_CPLX1_MOUSE	|generic|sp_P84086_CPLX2_MOUSE|
"""index: 2934, intensity: 12941.0, mobility: 1.031"""	0.875821	0.00175901	0.000501503	SSASSTQPLLVHEDA	generic|tr_Q3ULJ6_Q3ULJ6_MOUSE__chr5_1_75654426_75654545_ENSMUST00000202167	|generic|sp_P05532_KIT_MOUSE__chr5_1_75654426_75654545_ENSMUST00000202167	|generic|sp_P05532-2_KIT_MOUSE__chr5_1_75654426_75654545_ENSMUST00000202167	|generic|sp_P05532-3_KIT_MOUSE__chr5_1_75654426_75654545_ENSMUST00000202167|
"""index: 4404, intensity: 96972.0, mobility: 0.930"""	0.872885	0.00175901	0.000511458	QVANPNSAIFGGARPREEVVQKEQE	generic|tr_Q80U88_Q80U88_MOUSE__chr5_-1_134625358_134625459_ENSMUST00000202289__II_929730	|generic|tr_Q3V244_Q3V244_MOUSE__chr5_-1_134625358_134625459_ENSMUST00000202289__II_929730	|generic|tr_Q3TG58_Q3TG58_MOUSE__chr5_-1_134625358_134625459_ENSMUST00000202289__II_929730	|generic|tr_Q564E5_Q564E5_MOUSE__chr5_-1_134625358_134625459_ENSMUST00000202289__II_929730|
"""index: 4823, intensity: 3895.0, mobility: 1.188"""	0.870679	0.00175901	0.000519066	PAPAAPAAAEPQAEAPAAAASSEQSVAVKE	generic|sp_Q91XV3_BASP1_MOUSE|
"""index: 2226, intensity: 11476.0, mobility: 0.839"""	0.868081	0.00175901	0.000528176	SQIDDHVPKRASARILAPPGGRSSG	generic|sp_Q9EQF6_DPYL5_MOUSE__chr5_1_30791522_30791638_ENSMUST00000198503__II_944569|
"""index: 1749, intensity: 73121.0, mobility: 0.998"""	0.8622	0.00175901	0.000549386	IPVGSLKNEDTPN	generic|sp_Q03517_SCG2_MOUSE	|generic|tr_Q4W8U9_Q4W8U9_MOUSE|
"""index: 3335, intensity: 63646.0, mobility: 0.866"""	0.861294	0.00175901	0.000552726	EPPPPEPPRI	generic|sp_Q8BIF0_C99L2_MOUSE	|generic|sp_Q8BIF0-2_C99L2_MOUSE	|generic|tr_I7HJQ8_I7HJQ8_MOUSE	|generic|tr_A2AP74_A2AP74_MOUSE|
"""index: 7211, intensity: 3608.0, mobility: 0.990"""	0.860765	0.00175901	0.000554688	TAMYPTAAIAPVAH	generic|tr_D3Z4T1_D3Z4T1_MOUSE	|generic|tr_D3Z4C5_D3Z4C5_MOUSE	|generic|tr_D3Z580_D3Z580_MOUSE	|generic|tr_D3Z588_D3Z588_MOUSE	|generic|tr_A0A5F8MPH2_A0A5F8MPH2_MOUSE|
"""index: 8740, intensity: 3819.0, mobility: 1.169"""	0.858265	0.00175901	0.000564049	IVQDGPPQSPPNIYYKV	generic|tr_Q543Q7_Q543Q7_MOUSE|
"""index: 11208, intensity: 3911.0, mobility: 1.038"""	0.857605	0.00175901	0.000566546	AASAPLVETSTPLRL	generic|sp_Q9QXV0_PCS1N_MOUSE|
"""index: 3981, intensity: 153235.0, mobility: 0.910"""	0.857303	0.00175901	0.000567695	AEPPPPEPPRI	generic|sp_Q8BIF0_C99L2_MOUSE	|generic|sp_Q8BIF0-2_C99L2_MOUSE	|generic|tr_I7HJQ8_I7HJQ8_MOUSE	|generic|tr_A2AP74_A2AP74_MOUSE|
"""index: 7036, intensity: 3928.0, mobility: 0.847"""	0.854557	0.00175901	0.000578226	TKLTEEEKNRLNFL	generic|sp_CAS2_BOVIN_|
"""index: 5882, intensity: 6858.0, mobility: 1.175"""	0.851586	0.00175901	0.000589842	GSQQPPQPQQAYSQKALL	generic|sp_P70297_STAM1_MOUSE__chr2_1_14102418_14102489_ENSMUST00000193636__II_1014500	|generic|IP_1121602_TX=10090	|generic|tr_Q3UMC8_Q3UMC8_MOUSE__chr2_1_14102418_14102489_ENSMUST00000193636	|generic|tr_Q9CU37_Q9CU37_MOUSE	|generic|tr_Q3TPR2_Q3TPR2_MOUSE__chr2_1_14141735_14141881_ENSMUST00000193636|
"""index: 1820, intensity: 3187.0, mobility: 1.164"""	0.85002	0.00175901	0.000596059	AEPSTPSGPESGPTPASAEQNE	generic|sp_P28667_MRP_MOUSE|
"""index: 5307, intensity: 3778.0, mobility: 0.787"""	0.848578	0.00175901	0.000601842	GNMINLETKNTRL	generic|tr_E9PYQ9_E9PYQ9_MOUSE__chr16_-1_36754438_36754539_ENSMUST00000165380__II_1076067	|generic|sp_Q9ES07_S15A2_MOUSE__chr16_-1_36754438_36754539_ENSMUST00000165380__II_1076067	|generic|tr_Q9JM03_Q9JM03_MOUSE__chr16_-1_36754438_36754539_ENSMUST00000165380__II_1076067	|generic|tr_E9QMN8_E9QMN8_MOUSE__chr16_-1_36754438_36754539_ENSMUST00000165380__II_1076067|
"""index: 2257, intensity: 14905.0, mobility: 0.872"""	0.848472	0.00175901	0.000602267	SQIDDHVPKRASARILAPPGGRSSG	generic|sp_Q9EQF6_DPYL5_MOUSE__chr5_1_30791522_30791638_ENSMUST00000198503__II_944569|
"""index: 8825, intensity: 5252.0, mobility: 0.895"""	0.847704	0.00175901	0.000605374	PGPTQTLSPNGENNNDIIQDNGTIIPFRKHTVR	generic|sp_Q8R001_MARE2_MOUSE	|generic|sp_Q8R001_MARE2_MOUSE	|generic|tr_E9Q1B7_E9Q1B7_MOUSE__chr18_1_23853664_23853702_ENSMUST00000155708	|generic|tr_E9Q1B7_E9Q1B7_MOUSE__chr18_1_23853664_23853702_ENSMUST00000155708|
"""index: 8840, intensity: 3148.0, mobility: 1.098"""	0.84699	0.00175901	0.000608275	AVAGGAGVGGDSHLALPALERDHLN	generic|sp_P0C192_LRC4B_MOUSE__chr16_1_91662218_91662247_ENSMUST00000117633|
"""index: 4920, intensity: 4222.0, mobility: 1.221"""	0.846227	0.00175901	0.000611389	APAPAAPAAAEPQAEAPAAAASSEQSVAVKE	generic|sp_Q91XV3_BASP1_MOUSE|
"""index: 12017, intensity: 15248.0, mobility: 1.066"""	0.840407	0.00175901	0.000635681	AAAPMIGYPMPTGYSQ	generic|tr_Q921Y3_Q921Y3_MOUSE__chr11_-1_106781850_106782137_ENSMUST00000133426__II_1125049	|generic|tr_Q9CSD9_Q9CSD9_MOUSE__chr11_-1_106783954_106783992_ENSMUST00000133426__II_1125049	|generic|tr_Q3V0Z8_Q3V0Z8_MOUSE__chr11_-1_106784876_106784983_ENSMUST00000133426__II_1125049	|generic|tr_A1L333_A1L333_MOUSE__chr11_-1_106784876_106784983_ENSMUST00000133426__II_1125049	|generic|tr_Q3UXW3_Q3UXW3_MOUSE__chr11_-1_106784876_106784983_ENSMUST00000133426__II_1125049	|generic|tr_Q5U222_Q5U222_MOUSE__chr11_-1_106784876_106784983_ENSMUST00000133426__II_1125049	|generic|tr_Q8BTS0_Q8BTS0_MOUSE__chr11_-1_106784876_106784983_ENSMUST00000133426__II_1125049|
"""index: 2670, intensity: 4010.0, mobility: 0.894"""	0.838541	0.00175901	0.00064367	TSLGQETEEEPHVRVA	generic|sp_Q8BGK5_S35F1_MOUSE|
"""index: 8813, intensity: 3959.0, mobility: 0.897"""	0.836652	0.00175901	0.000651864	PGPTQTLSPNGENNNDIIQDNGTIIPFRKHTVR	generic|sp_Q8R001_MARE2_MOUSE	|generic|sp_Q8R001_MARE2_MOUSE	|generic|tr_E9Q1B7_E9Q1B7_MOUSE__chr18_1_23853664_23853702_ENSMUST00000155708	|generic|tr_E9Q1B7_E9Q1B7_MOUSE__chr18_1_23853664_23853702_ENSMUST00000155708|
"""index: 13417, intensity: 21516.0, mobility: 1.079"""	0.835353	0.00175901	0.000657555	LYQEPVLGPVRGPF	generic|sp_CASB_BOVIN_|
"""index: 7220, intensity: 4196.0, mobility: 1.036"""	0.830246	0.00175901	0.000680426	VFQELGKLTGPSNQ	generic|sp_Q03517_SCG2_MOUSE	|generic|tr_Q4W8U9_Q4W8U9_MOUSE|
"""index: 7288, intensity: 5286.0, mobility: 0.863"""	0.829748	0.00175901	0.000682701	EDPATFKPPKMDVPMVEGKKQPLR	generic|sp_Q9DBN4_P33MX_MOUSE	|generic|sp_Q9DBN4-2_P33MX_MOUSE	|generic|tr_D3Z1F7_D3Z1F7_MOUSE|
"""index: 7907, intensity: 27366.0, mobility: 0.916"""	0.828426	0.00175901	0.000688769	AYGFRDPGPQL	generic|sp_P26339_CMGA_MOUSE	|generic|tr_Q3UN28_Q3UN28_MOUSE|
"""index: 12820, intensity: 7852.0, mobility: 1.044"""	0.824247	0.00175901	0.00070831	YLPGPLQDMFKK	generic|sp_P63040_CPLX1_MOUSE	|generic|sp_P84086_CPLX2_MOUSE|
"""index: 6119, intensity: 2636.0, mobility: 1.212"""	0.820252	0.00175901	0.000727507	SESEDYSPSSSETVRSPNSPF	generic|tr_Q9JLM6_Q9JLM6_MOUSE__chr3_1_55533624_55533734_ENSMUST00000199702__II_984463	|generic|tr_A3KN70_A3KN70_MOUSE__chr3_1_55533624_55533734_ENSMUST00000199702__II_984463	|generic|tr_A0A0G2JE54_A0A0G2JE54_MOUSE__chr3_1_55533624_55533734_ENSMUST00000199702__II_984463	|generic|tr_A0A0G2JGQ6_A0A0G2JGQ6_MOUSE__chr3_1_55533624_55533734_ENSMUST00000199702__II_984463	|generic|tr_Q8CHG1_Q8CHG1_MOUSE__chr3_1_55533624_55533734_ENSMUST00000199702__II_984463	|generic|sp_Q9JLM8_DCLK1_MOUSE__chr3_1_55533624_55533734_ENSMUST00000199702	|generic|tr_Q8CCN4_Q8CCN4_MOUSE__chr3_1_55533624_55533734_ENSMUST00000199702|
"""index: 5048, intensity: 3885.0, mobility: 0.950"""	0.819824	0.00175901	0.000729598	QSGFSLSGTQVDEGVRSASK	generic|tr_Q3TAS8_Q3TAS8_MOUSE__chr18_-1_43324332_43324412_ENSMUST00000237707	|generic|tr_E9PWE8_E9PWE8_MOUSE__chr18_-1_43324332_43324412_ENSMUST00000237707	|generic|sp_Q62188_DPYL3_MOUSE__chr18_-1_43324332_43324412_ENSMUST00000237707	|generic|tr_Q3TT92_Q3TT92_MOUSE__chr18_-1_43324332_43324412_ENSMUST00000237707|
"""index: 4933, intensity: 3632.0, mobility: 0.958"""	0.819031	0.00175901	0.00073348	QKPSQDVPPPITAAAGGPPHPQLK	generic|sp_O88935-1_SYN1_MOUSE__chr6_1_115261704_115261733_ENSMUST00000203768|
"""index: 7684, intensity: 4259.0, mobility: 1.038"""	0.815923	0.00175901	0.000748899	AEPYDDIVGETVEK	generic|tr_Q78TF3_Q78TF3_MOUSE__chr9_1_109978869_110002753_ENSMUST00000169851	|generic|sp_P27546_MAP4_MOUSE	|generic|sp_P27546-2_MAP4_MOUSE	|generic|sp_P27546-3_MAP4_MOUSE|
"""index: 9057, intensity: 20104.0, mobility: 1.170"""	0.813563	0.00175901	0.000760827	IVQDGPPQSPPNIYYKV	generic|tr_Q543Q7_Q543Q7_MOUSE|
"""index: 5783, intensity: 21600.0, mobility: 0.929"""	0.809757	0.00175901	0.000780463	DIPNPIGSENSE	generic|sp_CAS1_BOVIN_|
"""index: 390, intensity: 2895.0, mobility: 0.904"""	0.809654	0.00175901	0.000781002	SGGGGGGGLGSGGSIR	generic|sp_K1C9_HUMAN_|
"""index: 3895, intensity: 25528.0, mobility: 1.115"""	0.8091	0.00175901	0.000783902	AKAPAPAAPAAAEPQAEAPAAAASSEQSVAVKE	generic|sp_Q91XV3_BASP1_MOUSE|
"""index: 10402, intensity: 5429.0, mobility: 0.954"""	0.808765	0.00175901	0.00078566	LPGPLQDMFKK	generic|sp_P63040_CPLX1_MOUSE	|generic|sp_P84086_CPLX2_MOUSE|
"""index: 2052, intensity: 2733.0, mobility: 1.056"""	0.807026	0.00175901	0.00079486	GFAQDSQAKVSQLK	generic|sp_Q5HZI2_C2C4C_MOUSE|
"""index: 11235, intensity: 2853.0, mobility: 1.011"""	0.801167	0.00175901	0.000826657	LAEDVTAALAKQGL	generic|sp_P20357_MTAP2_MOUSE__chr1_1_66438885_66439007_ENSMUST00000172486	|generic|tr_Q80ZL4_Q80ZL4_MOUSE__chr1_1_66438885_66439007_ENSMUST00000172486	|generic|tr_Q3TLQ0_Q3TLQ0_MOUSE__chr1_1_66438885_66439007_ENSMUST00000172486	|generic|tr_Q80X35_Q80X35_MOUSE__chr1_1_66438885_66439007_ENSMUST00000172486	|generic|tr_B2KGT5_B2KGT5_MOUSE__chr1_1_66438885_66439007_ENSMUST00000172486	|generic|tr_A0A668KLC6_A0A668KLC6_MOUSE__chr1_1_66438885_66439007_ENSMUST00000172486|
"""index: 8203, intensity: 2936.0, mobility: 0.940"""	0.795064	0.00175901	0.000861134	TLHPYNTFAAGFNSTGLPHSHSTTRV	generic|tr_A0A5S9EES2_A0A5S9EES2_MOUSE	|generic|tr_A2AGI2_A2AGI2_MOUSE	|generic|tr_B2RWZ9_B2RWZ9_MOUSE	|generic|tr_Q69ZI4_Q69ZI4_MOUSE	|generic|tr_A0A5S9EER5_A0A5S9EER5_MOUSE	|generic|tr_A2AGI3_A2AGI3_MOUSE	|generic|sp_Q8BYM5_NLGN3_MOUSE|
"""index: 4206, intensity: 11429.0, mobility: 0.852"""	0.791484	0.00175901	0.000882023	ATPASAQTAAKREIYL	generic|tr_Q2TJI9_Q2TJI9_MOUSE__chr18_-1_38189545_38189796_ENSMUST00000160721__II_1060469	|generic|tr_F7BJK1_F7BJK1_MOUSE__chr18_-1_38189545_38189796_ENSMUST00000160721__II_1060474	|generic|tr_Q2TJI7_Q2TJI7_MOUSE|
"""index: 4818, intensity: 4672.0, mobility: 1.058"""	0.790594	0.00175901	0.000887292	AQPAPKPEPSFSEYASVQVQRK	generic|sp_P97797_SHPS1_MOUSE	|generic|sp_P97797-2_SHPS1_MOUSE	|generic|sp_P97797-3_SHPS1_MOUSE	|generic|sp_P97797-4_SHPS1_MOUSE	|generic|tr_Q2M4I8_Q2M4I8_MOUSE	|generic|tr_E0CX65_E0CX65_MOUSE|
"""index: 10246, intensity: 4001.0, mobility: 0.847"""	0.788721	0.00175901	0.000898484	TELGSGDKVLALAGFDVEKAKK	generic|sp_Q8K3C3_LZIC_MOUSE|
"""index: 830, intensity: 3900.0, mobility: 0.969"""	0.78765	0.00175901	0.000904952	SLSGAQIDDNNPR	generic|tr_Q3TXY0_Q3TXY0_MOUSE__chr5_1_37273379_37273519_ENSMUST00000202377	|generic|tr_Q6P1J1_Q6P1J1_MOUSE__chr5_1_37273379_37273519_ENSMUST00000202377	|generic|sp_P97427_DPYL1_MOUSE__chr5_1_37273379_37273519_ENSMUST00000202377	|generic|tr_Q3TY94_Q3TY94_MOUSE__chr5_1_37273379_37273519_ENSMUST00000202377|
"""index: 7799, intensity: 3329.0, mobility: 0.910"""	0.786485	0.00175901	0.000912038	QSGFSLSGAQIDDNIPRRTTQ	generic|sp_O08553_DPYL2_MOUSE|
"""index: 12177, intensity: 3249.0, mobility: 0.984"""	0.782789	0.00175901	0.000934882	YQEPVLGPVRGPF	generic|sp_CASB_BOVIN_|
"""index: 3065, intensity: 2560.0, mobility: 0.979"""	0.779318	0.00175901	0.000956861	DIPNPIGSENSEK	generic|sp_CAS1_BOVIN_|
"""index: 4743, intensity: 4323.0, mobility: 1.074"""	0.779292	0.00175901	0.00095703	AQPAPKPEPSFSEYASVQVQRK	generic|sp_P97797_SHPS1_MOUSE	|generic|sp_P97797-2_SHPS1_MOUSE	|generic|sp_P97797-3_SHPS1_MOUSE	|generic|sp_P97797-4_SHPS1_MOUSE	|generic|tr_Q2M4I8_Q2M4I8_MOUSE	|generic|tr_E0CX65_E0CX65_MOUSE|
"""index: 10598, intensity: 3925.0, mobility: 1.157"""	0.7786	0.00175901	0.000961475	IVQEMPPQSPANIYYKV	generic|sp_P52800_EFNB2_MOUSE__chr8_-1_8660480_8660584_ENSMUST00000209169__II_867982	|generic|tr_Q544L9_Q544L9_MOUSE|
"""index: 1739, intensity: 95297.0, mobility: 0.921"""	0.778338	0.00175901	0.000963161	TLPTKETIEQEKRSEIS	generic|tr_A6H6H4_A6H6H4_MOUSE|
"""index: 1200, intensity: 3937.0, mobility: 0.792"""	0.778114	0.00175901	0.000964604	IPVGSLKNEDTPNR	generic|sp_Q03517_SCG2_MOUSE	|generic|tr_Q4W8U9_Q4W8U9_MOUSE|
"""index: 7174, intensity: 2752.0, mobility: 1.208"""	0.776887	0.00175901	0.00097256	AANAASTAATSAAQNAFKGNQM	generic|tr_Q3TD71_Q3TD71_MOUSE	|generic|tr_Q3TSA8_Q3TSA8_MOUSE	|generic|tr_Q3UY11_Q3UY11_MOUSE|
"""index: 6638, intensity: 3250.0, mobility: 0.952"""	0.776039	0.00175901	0.000978101	APPGRPDVFPPPLSSEHNGQVAEDAVSRPKD	generic|tr_A0A087WQ93_A0A087WQ93_MOUSE	|generic|sp_Q0VGU4_VGF_MOUSE|
"""index: 5806, intensity: 2996.0, mobility: 1.172"""	0.774599	0.00175901	0.000987573	GSQQPPQPQQAYSQKALL	generic|sp_P70297_STAM1_MOUSE__chr2_1_14102418_14102489_ENSMUST00000193636__II_1014500	|generic|IP_1121602_TX=10090	|generic|tr_Q3UMC8_Q3UMC8_MOUSE__chr2_1_14102418_14102489_ENSMUST00000193636	|generic|tr_Q9CU37_Q9CU37_MOUSE	|generic|tr_Q3TPR2_Q3TPR2_MOUSE__chr2_1_14141735_14141881_ENSMUST00000193636|
"""index: 1148, intensity: 4644.0, mobility: 0.924"""	0.770476	0.00175901	0.00101521	LAGTRESVDSAKPRVY	generic|sp_P35455_NEU2_MOUSE|
"""index: 1438, intensity: 3987.0, mobility: 0.911"""	0.769416	0.00175901	0.00102244	KKNAPPEPVPPPRAAPAPTHV	generic|sp_Q0VGU4_VGF_MOUSE|
"""index: 2928, intensity: 13739.0, mobility: 0.867"""	0.766711	0.00175901	0.00104112	SKQETQSAEPPPPEPPRI	generic|sp_Q8BIF0_C99L2_MOUSE	|generic|sp_Q8BIF0-2_C99L2_MOUSE	|generic|tr_I7HJQ8_I7HJQ8_MOUSE	|generic|tr_A2AP74_A2AP74_MOUSE|
"""index: 730, intensity: 2858.0, mobility: 0.913"""	0.757443	0.00175901	0.00110777	KTETQEKNTLPTKETIEQEKRSE	generic|tr_A6H6H4_A6H6H4_MOUSE|
"""index: 8895, intensity: 6521.0, mobility: 1.097"""	0.756433	0.00175901	0.00111528	AVAGGAGVGGDSHLALPALERDHLN	generic|sp_P0C192_LRC4B_MOUSE__chr16_1_91662218_91662247_ENSMUST00000117633|
"""index: 15578, intensity: 10406.0, mobility: 1.049"""	0.752395	0.00175901	0.00114584	TLADEVSASLAKQGL	generic|II_1128081_TX=10090	|generic|II_1128079_TX=10090	|generic|tr_A0A0A0MQC7_A0A0A0MQC7_MOUSE	|generic|tr_A2A5Y6_A2A5Y6_MOUSE	|generic|sp_P10637_TAU_MOUSE	|generic|sp_P10637-2_TAU_MOUSE	|generic|sp_P10637-4_TAU_MOUSE	|generic|tr_Q3UH19_Q3UH19_MOUSE	|generic|sp_P10637-6_TAU_MOUSE	|generic|tr_Q8C5K4_Q8C5K4_MOUSE	|generic|tr_Q547J4_Q547J4_MOUSE	|generic|tr_B1AQW2_B1AQW2_MOUSE	|generic|sp_TAU_HUMAN_|
"""index: 1001, intensity: 2862.0, mobility: 0.873"""	0.751202	0.00175901	0.00115503	KHMDPPPAPMQDRSPSPRHPDVS	generic|sp_P14873_MAP1B_MOUSE	|generic|tr_B2RQQ5_B2RQQ5_MOUSE	|generic|tr_Q3UF78_Q3UF78_MOUSE|
"""index: 12030, intensity: 3363.0, mobility: 1.190"""	0.750515	0.00175901	0.00116036	QSGPVPGTAINGTLPLSHM	generic|tr_Q3V2B6_Q3V2B6_MOUSE	|generic|tr_Q60I23_Q60I23_MOUSE	|generic|tr_Q3UES8_Q3UES8_MOUSE|
"""index: 269, intensity: 2885.0, mobility: 0.873"""	0.74917	0.00175901	0.00117085	NPAENGDAKTDQAQKAEGAGDAK	generic|IP_1078763_TX=10090	|generic|tr_F6W687_F6W687_MOUSE	|generic|tr_A3KGL9_A3KGL9_MOUSE	|generic|tr_Q5XK38_Q5XK38_MOUSE	|generic|sp_P09602_HMGN2_MOUSE	|generic|tr_Q58E57_Q58E57_MOUSE|
"""index: 2219, intensity: 3196.0, mobility: 0.968"""	0.748753	0.00175901	0.00117412	SQAGMTGYGMPRQ	generic|tr_Q9D6K2_Q9D6K2_MOUSE	|generic|sp_Q9WVA4_TAGL2_MOUSE	|generic|sp_Q9R1Q8_TAGL3_MOUSE|
"""index: 10025, intensity: 3047.0, mobility: 1.172"""	0.745794	0.00175901	0.00119761	HDPDPNGELLPGSPTPEEPI	generic|sp_O70324_MOT8_MOUSE	|generic|tr_Q8K3S7_Q8K3S7_MOUSE|
"""index: 8899, intensity: 15946.0, mobility: 0.988"""	0.744402	0.00175901	0.00120883	LADEVSASLAKQGL	generic|II_1128081_TX=10090	|generic|II_1128079_TX=10090	|generic|tr_A0A0A0MQC7_A0A0A0MQC7_MOUSE	|generic|tr_A2A5Y6_A2A5Y6_MOUSE	|generic|sp_P10637_TAU_MOUSE	|generic|sp_P10637-2_TAU_MOUSE	|generic|sp_P10637-4_TAU_MOUSE	|generic|tr_Q3UH19_Q3UH19_MOUSE	|generic|sp_P10637-6_TAU_MOUSE	|generic|tr_Q8C5K4_Q8C5K4_MOUSE	|generic|tr_Q547J4_Q547J4_MOUSE	|generic|tr_B1AQW2_B1AQW2_MOUSE	|generic|sp_TAU_HUMAN_|
"""index: 7023, intensity: 3477.0, mobility: 0.919"""	0.739036	0.00175901	0.00125303	MGSNKGASQAGMTGYGMPRQIM	generic|tr_Q9D6K2_Q9D6K2_MOUSE	|generic|sp_Q9R1Q8_TAGL3_MOUSE|
"""index: 3448, intensity: 4050.0, mobility: 1.172"""	0.738724	0.00175901	0.00125566	AYPTQPGQGYSQQSSQPYG	generic|tr_Q91VQ2_Q91VQ2_MOUSE__II_878670	|generic|tr_Q3UK30_Q3UK30_MOUSE__II_878670	|generic|tr_Q8CFQ9_Q8CFQ9_MOUSE__II_878670	|generic|tr_Q564D0_Q564D0_MOUSE__II_878670|
"""index: 329, intensity: 12323.0, mobility: 0.897"""	0.736881	0.00175901	0.00127125	SANSNPAMAPRE	generic|tr_Q545V6_Q545V6_MOUSE|
"""index: 729, intensity: 10826.0, mobility: 0.817"""	0.732369	0.00175901	0.00131023	QDNEPEKPVADSETKM	generic|tr_Q543U3_Q543U3_MOUSE__chr15_-1_8636132_8636311_ENSMUST00000125997__II_1092018	|generic|tr_Q8C3T7_Q8C3T7_MOUSE__chr15_-1_8636132_8636311_ENSMUST00000125997	|generic|tr_Q8C7W8_Q8C7W8_MOUSE__chr15_-1_8636132_8636311_ENSMUST00000125997|
"""index: 10152, intensity: 15512.0, mobility: 0.946"""	0.72988	0.00175901	0.00133224	AIPQPDLTKLHQLAMQQSH	generic|tr_Q3TF69_Q3TF69_MOUSE__II_3495156	|generic|tr_A0A2R8W6U6_A0A2R8W6U6_MOUSE__chr15_1_102490634_102490807_ENSMUST00000230631__II_772974	|generic|tr_A0A2R8VHP9_A0A2R8VHP9_MOUSE__chr15_1_102490634_102490807_ENSMUST00000230631__II_772974	|generic|sp_Q61990_PCBP2_MOUSE__chr15_1_102490634_102490807_ENSMUST00000230631__II_772974	|generic|sp_Q61990-2_PCBP2_MOUSE__chr15_1_102490634_102490807_ENSMUST00000230631__II_772974	|generic|sp_Q61990-3_PCBP2_MOUSE__chr15_1_102490634_102490807_ENSMUST00000230631__II_772974	|generic|tr_A0A2R8VI92_A0A2R8VI92_MOUSE__chr15_1_102490634_102490807_ENSMUST00000230631__II_772974	|generic|tr_B2M1R7_B2M1R7_MOUSE__chr15_1_102490634_102490807_ENSMUST00000230631__II_772974	|generic|tr_Q3TT81_Q3TT81_MOUSE__chr15_1_102490634_102490807_ENSMUST00000230631__II_772974	|generic|tr_A0A2R8W6H3_A0A2R8W6H3_MOUSE__chr15_1_102490634_102490807_ENSMUST00000230631__II_772974	|generic|tr_A0A2R8VKF0_A0A2R8VKF0_MOUSE	|generic|tr_A0A2R8VHZ0_A0A2R8VHZ0_MOUSE	|generic|tr_A0A2R8VJY1_A0A2R8VJY1_MOUSE	|generic|tr_A0A2R8VI73_A0A2R8VI73_MOUSE	|generic|tr_A0A2R8VI12_A0A2R8VI12_MOUSE	|generic|tr_A0A2R8VHY9_A0A2R8VHY9_MOUSE	|generic|tr_A0A2R8VHL8_A0A2R8VHL8_MOUSE|
"""index: 11907, intensity: 3014.0, mobility: 1.028"""	0.729598	0.00175901	0.00133476	TLAEDVTAALAKQ	generic|sp_P20357_MTAP2_MOUSE__chr1_1_66438885_66439007_ENSMUST00000172486	|generic|tr_Q80ZL4_Q80ZL4_MOUSE__chr1_1_66438885_66439007_ENSMUST00000172486	|generic|tr_Q3TLQ0_Q3TLQ0_MOUSE__chr1_1_66438885_66439007_ENSMUST00000172486	|generic|tr_Q80X35_Q80X35_MOUSE__chr1_1_66438885_66439007_ENSMUST00000172486	|generic|tr_B2KGT5_B2KGT5_MOUSE__chr1_1_66438885_66439007_ENSMUST00000172486	|generic|tr_A0A668KLC6_A0A668KLC6_MOUSE__chr1_1_66438885_66439007_ENSMUST00000172486|
"""index: 11990, intensity: 2730.0, mobility: 1.041"""	0.728298	0.00175901	0.00134642	AAAPMIGYPMPTGYSQ	generic|tr_Q921Y3_Q921Y3_MOUSE__chr11_-1_106781850_106782137_ENSMUST00000133426__II_1125049	|generic|tr_Q9CSD9_Q9CSD9_MOUSE__chr11_-1_106783954_106783992_ENSMUST00000133426__II_1125049	|generic|tr_Q3V0Z8_Q3V0Z8_MOUSE__chr11_-1_106784876_106784983_ENSMUST00000133426__II_1125049	|generic|tr_A1L333_A1L333_MOUSE__chr11_-1_106784876_106784983_ENSMUST00000133426__II_1125049	|generic|tr_Q3UXW3_Q3UXW3_MOUSE__chr11_-1_106784876_106784983_ENSMUST00000133426__II_1125049	|generic|tr_Q5U222_Q5U222_MOUSE__chr11_-1_106784876_106784983_ENSMUST00000133426__II_1125049	|generic|tr_Q8BTS0_Q8BTS0_MOUSE__chr11_-1_106784876_106784983_ENSMUST00000133426__II_1125049|
"""index: 2873, intensity: 3150.0, mobility: 1.029"""	0.72766	0.00175901	0.00135219	SSASSTQPLLVHEDA	generic|tr_Q3ULJ6_Q3ULJ6_MOUSE__chr5_1_75654426_75654545_ENSMUST00000202167	|generic|sp_P05532_KIT_MOUSE__chr5_1_75654426_75654545_ENSMUST00000202167	|generic|sp_P05532-2_KIT_MOUSE__chr5_1_75654426_75654545_ENSMUST00000202167	|generic|sp_P05532-3_KIT_MOUSE__chr5_1_75654426_75654545_ENSMUST00000202167|
"""index: 10613, intensity: 2860.0, mobility: 0.768"""	0.72576	0.00175901	0.00136949	LPGPLQDMFKK	generic|sp_P63040_CPLX1_MOUSE	|generic|sp_P84086_CPLX2_MOUSE|
"""index: 6023, intensity: 3011.0, mobility: 0.869"""	0.723494	0.00175901	0.00139043	TAPVPMPDLK	generic|tr_A0A0A0MQC7_A0A0A0MQC7_MOUSE	|generic|tr_A2A5Y6_A2A5Y6_MOUSE	|generic|sp_P10637_TAU_MOUSE	|generic|sp_P10637-2_TAU_MOUSE	|generic|sp_P10637-3_TAU_MOUSE	|generic|sp_P10637-4_TAU_MOUSE	|generic|tr_Q3UH19_Q3UH19_MOUSE	|generic|sp_P10637-6_TAU_MOUSE	|generic|tr_Q547J4_Q547J4_MOUSE	|generic|tr_B1AQW2_B1AQW2_MOUSE	|generic|sp_TAU_HUMAN_|
"""index: 4745, intensity: 4530.0, mobility: 0.942"""	0.723277	0.00175901	0.00139245	AQPAPKPEPSFSEYASVQVQRK	generic|sp_P97797_SHPS1_MOUSE	|generic|sp_P97797-2_SHPS1_MOUSE	|generic|sp_P97797-3_SHPS1_MOUSE	|generic|sp_P97797-4_SHPS1_MOUSE	|generic|tr_Q2M4I8_Q2M4I8_MOUSE	|generic|tr_E0CX65_E0CX65_MOUSE|
"""index: 918, intensity: 5165.0, mobility: 0.868"""	0.721959	0.00175901	0.00140479	TQEKNTLPTKETIEQEKRSE	generic|tr_A6H6H4_A6H6H4_MOUSE|
"""index: 1513, intensity: 5275.0, mobility: 0.864"""	0.720949	0.00175901	0.00141431	QEDAELQPR	generic|sp_P56388_CART_MOUSE	|generic|sp_P56388-2_CART_MOUSE	|generic|tr_Q3UY31_Q3UY31_MOUSE|
"""index: 8773, intensity: 3623.0, mobility: 1.139"""	0.716067	0.00175901	0.0014613	IVQDGPPQSPPNIYYKV	generic|tr_Q543Q7_Q543Q7_MOUSE|
"""index: 2078, intensity: 28441.0, mobility: 0.921"""	0.713017	0.00175901	0.00149144	TLPTKETIEQEKRSEIS	generic|tr_A6H6H4_A6H6H4_MOUSE|
"""index: 1945, intensity: 3045.0, mobility: 0.927"""	0.710147	0.00175901	0.00152038	QPPPPPYYPPEDKKTQ	generic|tr_Q3TRG5_Q3TRG5_MOUSE__II_1123726	|generic|sp_P97765_WBP2_MOUSE__II_1123728	|generic|sp_P97765-2_WBP2_MOUSE__II_1123726	|generic|chr11_-1_116079543_116079920_ENSMUST00000074628|
"""index: 2417, intensity: 42447.0, mobility: 0.836"""	0.709455	0.00175901	0.00152743	TPPPPYEQVVKDK	generic|sp_Q8R1C3_VOPP1_MOUSE__chr6_-1_57774707_57774748_ENSMUST00000204878|
"""index: 2019, intensity: 5981.0, mobility: 0.915"""	0.709079	0.00175901	0.00153129	QPPPPPYYPPEDKKTQ	generic|tr_Q3TRG5_Q3TRG5_MOUSE__II_1123726	|generic|sp_P97765_WBP2_MOUSE__II_1123728	|generic|sp_P97765-2_WBP2_MOUSE__II_1123726	|generic|chr11_-1_116079543_116079920_ENSMUST00000074628|
"""index: 7263, intensity: 21120.0, mobility: 1.036"""	0.708023	0.00175901	0.00154215	VFQELGKLTGPSNQ	generic|sp_Q03517_SCG2_MOUSE	|generic|tr_Q4W8U9_Q4W8U9_MOUSE|
"""index: 4128, intensity: 5154.0, mobility: 1.026"""	0.707565	0.00175901	0.00154688	LVQLAGTRESVDSAKPRVY	generic|sp_P35455_NEU2_MOUSE|
"""index: 8810, intensity: 19140.0, mobility: 1.170"""	0.704747	0.00175901	0.00157634	IVQDGPPQSPPNIYYKV	generic|tr_Q543Q7_Q543Q7_MOUSE|
"""index: 8507, intensity: 6702.0, mobility: 0.931"""	0.700097	0.00175901	0.00162618	EDVTAALAKQGL	generic|sp_P20357_MTAP2_MOUSE__chr1_1_66438885_66439007_ENSMUST00000172486	|generic|tr_Q80ZL4_Q80ZL4_MOUSE__chr1_1_66438885_66439007_ENSMUST00000172486	|generic|tr_Q3TLQ0_Q3TLQ0_MOUSE__chr1_1_66438885_66439007_ENSMUST00000172486	|generic|tr_Q80X35_Q80X35_MOUSE__chr1_1_66438885_66439007_ENSMUST00000172486	|generic|tr_B2KGT5_B2KGT5_MOUSE__chr1_1_66438885_66439007_ENSMUST00000172486	|generic|tr_A0A668KLC6_A0A668KLC6_MOUSE__chr1_1_66438885_66439007_ENSMUST00000172486|
"""index: 15203, intensity: 32264.0, mobility: 1.036"""	0.69964	0.00175901	0.00163116	TLADEVSASLAKQGL	generic|II_1128081_TX=10090	|generic|II_1128079_TX=10090	|generic|tr_A0A0A0MQC7_A0A0A0MQC7_MOUSE	|generic|tr_A2A5Y6_A2A5Y6_MOUSE	|generic|sp_P10637_TAU_MOUSE	|generic|sp_P10637-2_TAU_MOUSE	|generic|sp_P10637-4_TAU_MOUSE	|generic|tr_Q3UH19_Q3UH19_MOUSE	|generic|sp_P10637-6_TAU_MOUSE	|generic|tr_Q8C5K4_Q8C5K4_MOUSE	|generic|tr_Q547J4_Q547J4_MOUSE	|generic|tr_B1AQW2_B1AQW2_MOUSE	|generic|sp_TAU_HUMAN_|
"""index: 15547, intensity: 4150.0, mobility: 0.991"""	0.699352	0.00175901	0.00163431	FVAPFPEVFGKE	generic|sp_CAS1_BOVIN_|
"""index: 5993, intensity: 4354.0, mobility: 1.227"""	0.6916	0.00175901	0.00172136	MGAAQGAMNQPQTQYSATPNY	generic|sp_Q9JKD3_SCAM5_MOUSE__chr9_-1_57443670_57443780_ENSMUST00000215208__II_3456302|
"""index: 1778, intensity: 4074.0, mobility: 0.972"""	0.686653	0.00175901	0.00177931	QETEEEPHVRVA	generic|sp_Q8BGK5_S35F1_MOUSE|
"""index: 12139, intensity: 8307.0, mobility: 0.984"""	0.684526	0.00175901	0.00180483	YQEPVLGPVRGPF	generic|sp_CASB_BOVIN_|
"""index: 8485, intensity: 3542.0, mobility: 0.974"""	0.683991	0.00175901	0.0018113	AEDVTAALAKQGL	generic|sp_P20357_MTAP2_MOUSE__chr1_1_66438885_66439007_ENSMUST00000172486	|generic|tr_Q80ZL4_Q80ZL4_MOUSE__chr1_1_66438885_66439007_ENSMUST00000172486	|generic|tr_Q3TLQ0_Q3TLQ0_MOUSE__chr1_1_66438885_66439007_ENSMUST00000172486	|generic|tr_Q80X35_Q80X35_MOUSE__chr1_1_66438885_66439007_ENSMUST00000172486	|generic|tr_B2KGT5_B2KGT5_MOUSE__chr1_1_66438885_66439007_ENSMUST00000172486	|generic|tr_A0A668KLC6_A0A668KLC6_MOUSE__chr1_1_66438885_66439007_ENSMUST00000172486|
"""index: 4289, intensity: 3196.0, mobility: 0.822"""	0.6837	0.00175901	0.00181484	DMAEIEKFDKSKLK	generic|sp_P20065_TYB4_MOUSE__chrX_-1_167207501_167208325_ENSMUST00000112175	|generic|tr_Q6ZWX2_Q6ZWX2_MOUSE__chrX_-1_167207501_167208325_ENSMUST00000112175|
"""index: 9139, intensity: 3816.0, mobility: 1.141"""	0.6815	0.00175901	0.00184175	IVQDGPPQSPPNIYYKV	generic|tr_Q543Q7_Q543Q7_MOUSE|
"""index: 2342, intensity: 3895.0, mobility: 0.839"""	0.679011	0.00175901	0.0018727	SQIDDHVPKRASARILAPPGGRSSG	generic|sp_Q9EQF6_DPYL5_MOUSE__chr5_1_30791522_30791638_ENSMUST00000198503__II_944569|
"""index: 7614, intensity: 2744.0, mobility: 0.905"""	0.678753	0.00175901	0.00187594	AQPGGVPSAPTGPLGPPGHGQTLG	generic|sp_Q9Z1R2_BAG6_MOUSE__chr17_1_35147165_35147236_ENSMUST00000172882__II_1065885	|generic|tr_Q3UF95_Q3UF95_MOUSE__chr17_1_35147165_35147236_ENSMUST00000172882__II_1065885	|generic|tr_Q8HWH4_Q8HWH4_MOUSE__chr17_1_35140290_35140493_ENSMUST00000173351	|generic|tr_G3UZT6_G3UZT6_MOUSE__chr17_1_35147165_35147236_ENSMUST00000172882	|generic|tr_Q3TDL4_Q3TDL4_MOUSE__chr17_1_35140290_35140493_ENSMUST00000173351	|generic|tr_G3UYQ2_G3UYQ2_MOUSE__chr17_1_35147165_35147236_ENSMUST00000172882	|generic|tr_G3UXT8_G3UXT8_MOUSE__chr17_1_35140290_35140493_ENSMUST00000173351	|generic|tr_A0A1B0GX81_A0A1B0GX81_MOUSE__chr17_1_35140290_35140493_ENSMUST00000173351|
"""index: 13485, intensity: 27340.0, mobility: 1.153"""	0.677737	0.00175901	0.00188874	SLSAASAPLVETSTPLRL	generic|sp_Q9QXV0_PCS1N_MOUSE|
"""index: 10326, intensity: 2692.0, mobility: 0.740"""	0.675011	0.00175901	0.00192351	LPGPLQDMFKK	generic|sp_P63040_CPLX1_MOUSE	|generic|sp_P84086_CPLX2_MOUSE|
"""index: 9771, intensity: 13200.0, mobility: 1.109"""	0.671268	0.00175901	0.00197232	AEPYDDIVGETVEKTE	generic|tr_Q78TF3_Q78TF3_MOUSE__chr9_1_109978869_110002753_ENSMUST00000169851	|generic|sp_P27546_MAP4_MOUSE	|generic|sp_P27546-2_MAP4_MOUSE	|generic|sp_P27546-3_MAP4_MOUSE|
"""index: 13427, intensity: 6555.0, mobility: 1.151"""	0.668902	0.00175901	0.0020038	SLSAASAPLVETSTPLRL	generic|sp_Q9QXV0_PCS1N_MOUSE|
"""index: 14969, intensity: 7096.0, mobility: 1.050"""	0.668031	0.00175901	0.00201552	TLADEVSASLAKQGL	generic|II_1128081_TX=10090	|generic|II_1128079_TX=10090	|generic|tr_A0A0A0MQC7_A0A0A0MQC7_MOUSE	|generic|tr_A2A5Y6_A2A5Y6_MOUSE	|generic|sp_P10637_TAU_MOUSE	|generic|sp_P10637-2_TAU_MOUSE	|generic|sp_P10637-4_TAU_MOUSE	|generic|tr_Q3UH19_Q3UH19_MOUSE	|generic|sp_P10637-6_TAU_MOUSE	|generic|tr_Q8C5K4_Q8C5K4_MOUSE	|generic|tr_Q547J4_Q547J4_MOUSE	|generic|tr_B1AQW2_B1AQW2_MOUSE	|generic|sp_TAU_HUMAN_|
"""index: 10328, intensity: 3291.0, mobility: 1.053"""	0.667938	0.00175901	0.00201677	EHPGAPPQPPAPLQPALAPPSRAVAIE	generic|sp_Q7TSJ2_MAP6_MOUSE__chr7_1_99336781_99337002_ENSMUST00000122101__II_884487	|generic|sp_Q7TSJ2-2_MAP6_MOUSE__chr7_1_99269285_99269317_ENSMUST00000208978__II_884487	|generic|tr_D3Z6W1_D3Z6W1_MOUSE__chr7_1_99269285_99269317_ENSMUST00000208978__II_884487|
"""index: 9886, intensity: 2923.0, mobility: 1.053"""	0.666917	0.00175901	0.00203061	FSLSGAQIDDNIPR	generic|sp_O08553_DPYL2_MOUSE|
"""index: 11987, intensity: 20547.0, mobility: 1.004"""	0.666527	0.00175901	0.00203592	YQEPVLGPVRGPF	generic|sp_CASB_BOVIN_|
"""index: 10992, intensity: 4920.0, mobility: 1.015"""	0.665474	0.00175901	0.00205032	ASAPLVETSTPLRL	generic|sp_Q9QXV0_PCS1N_MOUSE|
"""index: 2594, intensity: 7058.0, mobility: 0.830"""	0.664367	0.00175901	0.00206556	TDTEDKGEFLSEGGGVR	generic|sp_E9PV24_FIBA_MOUSE	|generic|sp_E9PV24-2_FIBA_MOUSE|
"""index: 6579, intensity: 2595.0, mobility: 1.065"""	0.662587	0.00175901	0.00209033	DINSSASLNREGLLN	generic|sp_Q80TS3_AGRL3_MOUSE__chr5_1_81794785_81795063_ENSMUST00000120128__II_943824	|generic|sp_Q80TS3-4_AGRL3_MOUSE__chr5_1_81794785_81795063_ENSMUST00000120128__II_943824	|generic|sp_Q80TS3-5_AGRL3_MOUSE__chr5_1_81794785_81795063_ENSMUST00000120128__II_943857	|generic|tr_D3Z634_D3Z634_MOUSE__chr5_1_81794785_81795063_ENSMUST00000120128__II_943857	|generic|tr_F6WMY5_F6WMY5_MOUSE__chr5_1_81794785_81795063_ENSMUST00000120128__II_943857|
"""index: 1248, intensity: 11461.0, mobility: 0.819"""	0.660944	0.00175901	0.00211344	SRSGGGGGGGLGSGGSIRSSY	generic|sp_K1C9_HUMAN_|
"""index: 12007, intensity: 5284.0, mobility: 1.068"""	0.65769	0.00175901	0.00215997	TAPEEELAALQLGPTH	generic|tr_A0A5S9EES2_A0A5S9EES2_MOUSE	|generic|tr_A2AGI2_A2AGI2_MOUSE	|generic|tr_B2RWZ9_B2RWZ9_MOUSE	|generic|tr_Q69ZI4_Q69ZI4_MOUSE	|generic|tr_A0A5S9EER5_A0A5S9EER5_MOUSE	|generic|tr_A2AGI3_A2AGI3_MOUSE	|generic|sp_Q8BYM5_NLGN3_MOUSE|
"""index: 10276, intensity: 3646.0, mobility: 1.099"""	0.657399	0.00175901	0.00216419	GASQAGMTGYGMPRQIL	generic|sp_Q9WVA4_TAGL2_MOUSE|
"""index: 8951, intensity: 7757.0, mobility: 1.002"""	0.655657	0.00175901	0.00218957	PGPTQTLSPNGENNNDIIQDNGTIIPFRKHTVR	generic|sp_Q8R001_MARE2_MOUSE	|generic|sp_Q8R001_MARE2_MOUSE	|generic|tr_E9Q1B7_E9Q1B7_MOUSE__chr18_1_23853664_23853702_ENSMUST00000155708	|generic|tr_E9Q1B7_E9Q1B7_MOUSE__chr18_1_23853664_23853702_ENSMUST00000155708|
"""index: 10309, intensity: 2745.0, mobility: 1.130"""	0.653516	0.00175901	0.00222117	QSGFSLSGAQIDDNIPR	generic|sp_O08553_DPYL2_MOUSE|
"""index: 13031, intensity: 3073.0, mobility: 1.115"""	0.653507	0.00175901	0.00222131	YENPTYKFFEQMQN	generic|tr_Q3TXI9_Q3TXI9_MOUSE__chr16_-1_84955331_84955420_ENSMUST00000227737__II_3496014	|generic|tr_Q8BPV5_Q8BPV5_MOUSE__chr16_-1_84955331_84955420_ENSMUST00000227737__II_3496014	|generic|tr_Q8BPC7_Q8BPC7_MOUSE__chr16_-1_84955331_84955420_ENSMUST00000227737__II_3496014	|generic|sp_P12023_A4_MOUSE__chr16_-1_84955331_84955420_ENSMUST00000227737__II_3496014	|generic|sp_P12023-3_A4_MOUSE__chr16_-1_84955331_84955420_ENSMUST00000227737__II_3496014	|generic|tr_Q3TWF3_Q3TWF3_MOUSE__chr16_-1_84955331_84955420_ENSMUST00000227737__II_3496014	|generic|tr_Q6GR78_Q6GR78_MOUSE__chr16_-1_84955331_84955420_ENSMUST00000227737__II_3496014	|generic|tr_A0A2I3BQZ9_A0A2I3BQZ9_MOUSE__chr16_-1_84955331_84955420_ENSMUST00000227737__II_3496014	|generic|tr_Q53ZT3_Q53ZT3_MOUSE__chr16_-1_84955331_84955420_ENSMUST00000227737__II_3496014	|generic|tr_A0A2I3BPT1_A0A2I3BPT1_MOUSE__chr16_-1_84955331_84955420_ENSMUST00000227737__II_3496014|
"""index: 2884, intensity: 3180.0, mobility: 0.814"""	0.653469	0.00175901	0.00222188	TKLTEEEKNRLNF	generic|sp_CAS2_BOVIN_|
"""index: 596, intensity: 3192.0, mobility: 0.890"""	0.653219	0.00175901	0.0022256	EAKPAPTEVKTVPNDATQTKENESKA	generic|tr_A0A0A6YY91_A0A0A6YY91_MOUSE__II_850562	|generic|sp_P13595_NCAM1_MOUSE	|generic|sp_P13595-2_NCAM1_MOUSE	|generic|tr_E9QB01_E9QB01_MOUSE	|generic|tr_A0A0A6YY47_A0A0A6YY47_MOUSE|
"""index: 7857, intensity: 25575.0, mobility: 0.909"""	0.645656	0.00175901	0.00234117	QSGFSLSGAQIDDNIPRRTTQ	generic|sp_O08553_DPYL2_MOUSE|
"""index: 6524, intensity: 4286.0, mobility: 0.932"""	0.644888	0.00175901	0.00235324	DEVSASLAKQGL	generic|II_1128081_TX=10090	|generic|II_1128079_TX=10090	|generic|tr_A0A0A0MQC7_A0A0A0MQC7_MOUSE	|generic|tr_A2A5Y6_A2A5Y6_MOUSE	|generic|sp_P10637_TAU_MOUSE	|generic|sp_P10637-2_TAU_MOUSE	|generic|sp_P10637-4_TAU_MOUSE	|generic|tr_Q3UH19_Q3UH19_MOUSE	|generic|sp_P10637-6_TAU_MOUSE	|generic|tr_Q8C5K4_Q8C5K4_MOUSE	|generic|tr_Q547J4_Q547J4_MOUSE	|generic|tr_B1AQW2_B1AQW2_MOUSE	|generic|sp_TAU_HUMAN_|
"""index: 4352, intensity: 10467.0, mobility: 1.173"""	0.644359	0.00175901	0.00236158	AAQGAMNQPQTQYSATPNY	generic|sp_Q9JKD3_SCAM5_MOUSE__chr9_-1_57443670_57443780_ENSMUST00000215208__II_3456302|
"""index: 1792, intensity: 433132.0, mobility: 0.920"""	0.64325	0.00175901	0.00237916	TLPTKETIEQEKRSEIS	generic|tr_A6H6H4_A6H6H4_MOUSE|
"""index: 11963, intensity: 3041.0, mobility: 1.060"""	0.638889	0.00175901	0.00244965	SVFQELGKLTGPSNQ	generic|sp_Q03517_SCG2_MOUSE	|generic|tr_Q4W8U9_Q4W8U9_MOUSE|
"""index: 5147, intensity: 3577.0, mobility: 0.970"""	0.632983	0.00175901	0.00254842	ESSFSLSGSQIDDHVPKRASA	generic|sp_Q9EQF6_DPYL5_MOUSE__chr5_1_30791522_30791638_ENSMUST00000198503__II_944569|
"""index: 7586, intensity: 3363.0, mobility: 0.806"""	0.63258	0.00175901	0.0025553	SNVPLETRHFLFK	generic|II_1141222_TX=10090	|generic|tr_A0A0A0MQB7_A0A0A0MQB7_MOUSE	|generic|tr_B9EJ72_B9EJ72_MOUSE	|generic|sp_Q9WTS5_TEN2_MOUSE	|generic|tr_A0A0A0MQ92_A0A0A0MQ92_MOUSE|
"""index: 15029, intensity: 34040.0, mobility: 1.054"""	0.631173	0.00175901	0.00257949	TLADEVSASLAKQGL	generic|II_1128081_TX=10090	|generic|II_1128079_TX=10090	|generic|tr_A0A0A0MQC7_A0A0A0MQC7_MOUSE	|generic|tr_A2A5Y6_A2A5Y6_MOUSE	|generic|sp_P10637_TAU_MOUSE	|generic|sp_P10637-2_TAU_MOUSE	|generic|sp_P10637-4_TAU_MOUSE	|generic|tr_Q3UH19_Q3UH19_MOUSE	|generic|sp_P10637-6_TAU_MOUSE	|generic|tr_Q8C5K4_Q8C5K4_MOUSE	|generic|tr_Q547J4_Q547J4_MOUSE	|generic|tr_B1AQW2_B1AQW2_MOUSE	|generic|sp_TAU_HUMAN_|
"""index: 1797, intensity: 4286.0, mobility: 1.009"""	0.625475	0.00175901	0.00267975	SPSNMEGYSKTQY	generic|tr_Q3TV22_Q3TV22_MOUSE__chr16_1_78334866_78334964_ENSMUST00000231251	|generic|sp_P97792_CXAR_MOUSE__chr16_1_78334866_78334964_ENSMUST00000231251	|generic|sp_P97792-2_CXAR_MOUSE__chr16_1_78334866_78334964_ENSMUST00000231251|
"""index: 7804, intensity: 5223.0, mobility: 0.909"""	0.624895	0.00175901	0.00269018	QSGFSLSGAQIDDNIPRRTTQ	generic|sp_O08553_DPYL2_MOUSE|
"""index: 1830, intensity: 50473.0, mobility: 1.218"""	0.624831	0.00175901	0.00269133	TLPTKETIEQEKRSEIS	generic|tr_A6H6H4_A6H6H4_MOUSE|
"""index: 379, intensity: 2609.0, mobility: 0.932"""	0.624242	0.00175901	0.00270196	GGGGGGGLGSGGSIRSS	generic|sp_K1C9_HUMAN_|
"""index: 15371, intensity: 49521.0, mobility: 1.053"""	0.621008	0.00175901	0.00276109	TLADEVSASLAKQGL	generic|II_1128081_TX=10090	|generic|II_1128079_TX=10090	|generic|tr_A0A0A0MQC7_A0A0A0MQC7_MOUSE	|generic|tr_A2A5Y6_A2A5Y6_MOUSE	|generic|sp_P10637_TAU_MOUSE	|generic|sp_P10637-2_TAU_MOUSE	|generic|sp_P10637-4_TAU_MOUSE	|generic|tr_Q3UH19_Q3UH19_MOUSE	|generic|sp_P10637-6_TAU_MOUSE	|generic|tr_Q8C5K4_Q8C5K4_MOUSE	|generic|tr_Q547J4_Q547J4_MOUSE	|generic|tr_B1AQW2_B1AQW2_MOUSE	|generic|sp_TAU_HUMAN_|
"""index: 3192, intensity: 2668.0, mobility: 1.038"""	0.614919	0.00175901	0.00287594	TAATSAAQNAFKGNQM	generic|tr_Q3TD71_Q3TD71_MOUSE	|generic|tr_Q3TSA8_Q3TSA8_MOUSE	|generic|tr_Q3UY11_Q3UY11_MOUSE|
"""index: 2352, intensity: 10287.0, mobility: 0.835"""	0.612312	0.00175901	0.00292656	TPPPPYEQVVKDK	generic|sp_Q8R1C3_VOPP1_MOUSE__chr6_-1_57774707_57774748_ENSMUST00000204878|
"""index: 2348, intensity: 48405.0, mobility: 0.808"""	0.611822	0.00175901	0.00293617	SQIDDHVPKRASARIL	generic|sp_Q9EQF6_DPYL5_MOUSE__chr5_1_30791522_30791638_ENSMUST00000198503__II_944569|
"""index: 10621, intensity: 3588.0, mobility: 0.957"""	0.608142	0.00175901	0.00300938	GHPVYIVQDGPPQSPPNIYYKV	generic|tr_Q543Q7_Q543Q7_MOUSE|
"""index: 10379, intensity: 4926.0, mobility: 0.857"""	0.606904	0.00175901	0.00303443	TISPLDLAKLNQVARQQSH	generic|sp_P60335_PCBP1_MOUSE|
"""index: 3966, intensity: 5608.0, mobility: 0.967"""	0.604564	0.00175901	0.00308232	SPQLEDEAKELQ	generic|tr_Q3UXY8_Q3UXY8_MOUSE	|generic|sp_P22005_PENK_MOUSE|
"""index: 635, intensity: 3315.0, mobility: 0.964"""	0.603939	0.00175901	0.00309523	QETEEEPHVRVA	generic|sp_Q8BGK5_S35F1_MOUSE|
"""index: 1896, intensity: 7975.0, mobility: 0.927"""	0.603817	0.00175901	0.00309776	QPPPPPYYPPEDKKTQ	generic|tr_Q3TRG5_Q3TRG5_MOUSE__II_1123726	|generic|sp_P97765_WBP2_MOUSE__II_1123728	|generic|sp_P97765-2_WBP2_MOUSE__II_1123726	|generic|chr11_-1_116079543_116079920_ENSMUST00000074628|
"""index: 902, intensity: 10352.0, mobility: 0.783"""	0.601578	0.00175901	0.00314453	TLPTKETIEQEKRSE	generic|tr_A6H6H4_A6H6H4_MOUSE|
"""index: 10474, intensity: 2629.0, mobility: 1.006"""	0.601439	0.00175901	0.00314747	AMSAGTLLTAHSPTPVAPHPVTVPT	generic|sp_Q80XQ8_F168B_MOUSE__chr1_-1_34818014_34818121_ENSMUST00000185469__II_1047168	|generic|tr_E9Q917_E9Q917_MOUSE__chr1_-1_34818014_34818121_ENSMUST00000185469__II_1047168	|generic|tr_G3UWF0_G3UWF0_MOUSE__chr1_-1_34818014_34818121_ENSMUST00000185469__II_1047168|
"""index: 12060, intensity: 3428.0, mobility: 1.077"""	0.601425	0.00175901	0.00314775	AAAPMIGYPMPTGYSQ	generic|tr_Q921Y3_Q921Y3_MOUSE__chr11_-1_106781850_106782137_ENSMUST00000133426__II_1125049	|generic|tr_Q9CSD9_Q9CSD9_MOUSE__chr11_-1_106783954_106783992_ENSMUST00000133426__II_1125049	|generic|tr_Q3V0Z8_Q3V0Z8_MOUSE__chr11_-1_106784876_106784983_ENSMUST00000133426__II_1125049	|generic|tr_A1L333_A1L333_MOUSE__chr11_-1_106784876_106784983_ENSMUST00000133426__II_1125049	|generic|tr_Q3UXW3_Q3UXW3_MOUSE__chr11_-1_106784876_106784983_ENSMUST00000133426__II_1125049	|generic|tr_Q5U222_Q5U222_MOUSE__chr11_-1_106784876_106784983_ENSMUST00000133426__II_1125049	|generic|tr_Q8BTS0_Q8BTS0_MOUSE__chr11_-1_106784876_106784983_ENSMUST00000133426__II_1125049|
"""index: 686, intensity: 2719.0, mobility: 1.130"""	0.600917	0.00175901	0.00315848	AAAPGEQAGGAGAEGAAGGEPRE	generic|sp_P26645_MARCS_MOUSE	|generic|tr_A0A0A1HAM8_A0A0A1HAM8_MOUSE|
"""index: 8062, intensity: 3502.0, mobility: 0.840"""	0.600704	0.00175901	0.00316298	AERPLNEQIAEAEADKI	generic|sp_P47867_SCG3_MOUSE__II_3456604	|generic|sp_P47867-2_SCG3_MOUSE__II_3456604|
"""index: 1612, intensity: 4352.0, mobility: 0.816"""	0.600484	0.00175901	0.00316764	QERPGAVAIGSVRGQTTG	generic|tr_A0A0U1RPL0_A0A0U1RPL0_MOUSE	|generic|sp_Q7TQH0_ATX2L_MOUSE	|generic|sp_Q7TQH0-2_ATX2L_MOUSE	|generic|sp_Q7TQH0-3_ATX2L_MOUSE|
"""index: 5483, intensity: 3694.0, mobility: 1.142"""	0.599955	0.00175901	0.00317887	QSNFSLSGAQIDDNNPR	generic|tr_Q3TXY0_Q3TXY0_MOUSE__chr5_1_37273379_37273519_ENSMUST00000202377	|generic|tr_Q6P1J1_Q6P1J1_MOUSE__chr5_1_37273379_37273519_ENSMUST00000202377	|generic|sp_P97427_DPYL1_MOUSE__chr5_1_37273379_37273519_ENSMUST00000202377	|generic|tr_Q3TY94_Q3TY94_MOUSE__chr5_1_37273379_37273519_ENSMUST00000202377|
"""index: 3864, intensity: 11866.0, mobility: 1.091"""	0.598948	0.00175901	0.00320037	AKAPAPAAPAAAEPQAEAPAAAASSEQSVAVKE	generic|sp_Q91XV3_BASP1_MOUSE|
"""index: 15117, intensity: 150560.0, mobility: 1.054"""	0.59761	0.00175901	0.00322917	TLADEVSASLAKQGL	generic|II_1128081_TX=10090	|generic|II_1128079_TX=10090	|generic|tr_A0A0A0MQC7_A0A0A0MQC7_MOUSE	|generic|tr_A2A5Y6_A2A5Y6_MOUSE	|generic|sp_P10637_TAU_MOUSE	|generic|sp_P10637-2_TAU_MOUSE	|generic|sp_P10637-4_TAU_MOUSE	|generic|tr_Q3UH19_Q3UH19_MOUSE	|generic|sp_P10637-6_TAU_MOUSE	|generic|tr_Q8C5K4_Q8C5K4_MOUSE	|generic|tr_Q547J4_Q547J4_MOUSE	|generic|tr_B1AQW2_B1AQW2_MOUSE	|generic|sp_TAU_HUMAN_|
"""index: 15143, intensity: 9660.0, mobility: 1.076"""	0.597352	0.00175901	0.00323474	TLADEVSASLAKQGL	generic|II_1128081_TX=10090	|generic|II_1128079_TX=10090	|generic|tr_A0A0A0MQC7_A0A0A0MQC7_MOUSE	|generic|tr_A2A5Y6_A2A5Y6_MOUSE	|generic|sp_P10637_TAU_MOUSE	|generic|sp_P10637-2_TAU_MOUSE	|generic|sp_P10637-4_TAU_MOUSE	|generic|tr_Q3UH19_Q3UH19_MOUSE	|generic|sp_P10637-6_TAU_MOUSE	|generic|tr_Q8C5K4_Q8C5K4_MOUSE	|generic|tr_Q547J4_Q547J4_MOUSE	|generic|tr_B1AQW2_B1AQW2_MOUSE	|generic|sp_TAU_HUMAN_|
"""index: 4778, intensity: 3269.0, mobility: 1.043"""	0.596521	0.00175901	0.00325278	AQPAPKPEPSFSEYASVQVQRK	generic|sp_P97797_SHPS1_MOUSE	|generic|sp_P97797-2_SHPS1_MOUSE	|generic|sp_P97797-3_SHPS1_MOUSE	|generic|sp_P97797-4_SHPS1_MOUSE	|generic|tr_Q2M4I8_Q2M4I8_MOUSE	|generic|tr_E0CX65_E0CX65_MOUSE|
"""index: 11325, intensity: 12947.0, mobility: 1.013"""	0.59641	0.00175901	0.00325521	LAEDVTAALAKQGL	generic|sp_P20357_MTAP2_MOUSE__chr1_1_66438885_66439007_ENSMUST00000172486	|generic|tr_Q80ZL4_Q80ZL4_MOUSE__chr1_1_66438885_66439007_ENSMUST00000172486	|generic|tr_Q3TLQ0_Q3TLQ0_MOUSE__chr1_1_66438885_66439007_ENSMUST00000172486	|generic|tr_Q80X35_Q80X35_MOUSE__chr1_1_66438885_66439007_ENSMUST00000172486	|generic|tr_B2KGT5_B2KGT5_MOUSE__chr1_1_66438885_66439007_ENSMUST00000172486	|generic|tr_A0A668KLC6_A0A668KLC6_MOUSE__chr1_1_66438885_66439007_ENSMUST00000172486|
"""index: 534, intensity: 2592.0, mobility: 0.956"""	0.595537	0.00175901	0.00327428	YLKTVYQHQ	generic|sp_CAS2_BOVIN_|
"""index: 10398, intensity: 8922.0, mobility: 1.157"""	0.594267	0.00175901	0.00330222	IVQEMPPQSPANIYYKV	generic|sp_P52800_EFNB2_MOUSE__chr8_-1_8660480_8660584_ENSMUST00000209169__II_867982	|generic|tr_Q544L9_Q544L9_MOUSE|
"""index: 335, intensity: 2633.0, mobility: 0.790"""	0.593703	0.00175901	0.00331471	SQIDDHVPKRAS	generic|sp_Q9EQF6_DPYL5_MOUSE__chr5_1_30791522_30791638_ENSMUST00000198503__II_944569|
"""index: 8112, intensity: 6847.0, mobility: 0.989"""	0.593231	0.00175901	0.00332521	AQMEEKPVPAAPVPSPVAPAPVPSRRNPPGGKSSLVLG	generic|sp_P97825_JUPI1_MOUSE__II_1124041|
"""index: 1042, intensity: 2690.0, mobility: 0.768"""	0.592252	0.00175901	0.00334706	TLPTKETIEQEK	generic|tr_A6H6H4_A6H6H4_MOUSE|
"""index: 9913, intensity: 18973.0, mobility: 1.076"""	0.591201	0.00175901	0.00337069	AVPVMIPAQSKDGSIV	generic|sp_P97792_CXAR_MOUSE__chr16_1_78334866_78334964_ENSMUST00000231251|
"""index: 1206, intensity: 4229.0, mobility: 0.799"""	0.590065	0.00175901	0.00339642	EEPVDSRTPVTERVS	generic|sp_Q9Z2D6_MECP2_MOUSE__chrX_-1_74035417_74035656_ENSMUST00000123362__II_834118	|generic|sp_Q9Z2D6-2_MECP2_MOUSE__chrX_-1_74035417_74035656_ENSMUST00000123362__II_834118|
"""index: 919, intensity: 5445.0, mobility: 0.801"""	0.589859	0.00175901	0.00340109	TLPTKETIEQEKRSE	generic|tr_A6H6H4_A6H6H4_MOUSE|
"""index: 11853, intensity: 4324.0, mobility: 1.278"""	0.587937	0.00175901	0.00344514	MPAFKPGEQVLLSNSNLQDA	generic|sp_Q8WTY4_CPIN1_MOUSE__chr8_-1_94823097_94823201_ENSMUST00000162357__II_861190	|generic|tr_F7BWP1_F7BWP1_MOUSE__chr8_-1_94823097_94823201_ENSMUST00000162357__II_3505169	|generic|II_861183_TX=10090|
"""index: 11741, intensity: 2782.0, mobility: 1.069"""	0.587291	0.00175901	0.00346006	AAAPMIGYPMPTGYSQ	generic|tr_Q921Y3_Q921Y3_MOUSE__chr11_-1_106781850_106782137_ENSMUST00000133426__II_1125049	|generic|tr_Q9CSD9_Q9CSD9_MOUSE__chr11_-1_106783954_106783992_ENSMUST00000133426__II_1125049	|generic|tr_Q3V0Z8_Q3V0Z8_MOUSE__chr11_-1_106784876_106784983_ENSMUST00000133426__II_1125049	|generic|tr_A1L333_A1L333_MOUSE__chr11_-1_106784876_106784983_ENSMUST00000133426__II_1125049	|generic|tr_Q3UXW3_Q3UXW3_MOUSE__chr11_-1_106784876_106784983_ENSMUST00000133426__II_1125049	|generic|tr_Q5U222_Q5U222_MOUSE__chr11_-1_106784876_106784983_ENSMUST00000133426__II_1125049	|generic|tr_Q8BTS0_Q8BTS0_MOUSE__chr11_-1_106784876_106784983_ENSMUST00000133426__II_1125049|
"""index: 1812, intensity: 69932.0, mobility: 0.882"""	0.585796	0.00175901	0.00349485	TLPTKETIEQEKRSEIS	generic|tr_A6H6H4_A6H6H4_MOUSE|
"""index: 1016, intensity: 2787.0, mobility: 0.958"""	0.585012	0.00175901	0.00351324	VSPTTPTSPTEGEAS	generic|tr_Q3TVT4_Q3TVT4_MOUSE	|generic|tr_Q3TWG5_Q3TWG5_MOUSE__chr9_1_114688891_114689031_ENSMUST00000215345|
"""index: 11116, intensity: 5520.0, mobility: 0.895"""	0.58368	0.00175901	0.00354469	VAPFPEVFGK	generic|sp_CAS1_BOVIN_|
"""index: 7072, intensity: 3235.0, mobility: 0.767"""	0.582638	0.00175901	0.0035695	SGDKVLALAGFDVEKAKK	generic|sp_Q8K3C3_LZIC_MOUSE|
"""index: 1964, intensity: 2681.0, mobility: 1.178"""	0.581566	0.00175901	0.0035952	AEPSTPSGPESGPTPASAEQNE	generic|sp_P28667_MRP_MOUSE|
"""index: 4533, intensity: 3116.0, mobility: 1.006"""	0.580369	0.00175901	0.00362412	SLSGAQIDDNIPR	generic|sp_O08553_DPYL2_MOUSE|
"""index: 7782, intensity: 3596.0, mobility: 0.941"""	0.579497	0.00175901	0.00364532	EQQQTEDELQDKIHPF	generic|sp_CASB_BOVIN_|
"""index: 615, intensity: 3678.0, mobility: 0.841"""	0.578904	0.00175901	0.00365982	LPTKETIEQEKRSE	generic|tr_A6H6H4_A6H6H4_MOUSE|
"""index: 901, intensity: 3003.0, mobility: 0.858"""	0.578791	0.00175901	0.00366258	TLPTKETIEQEKRSE	generic|tr_A6H6H4_A6H6H4_MOUSE|
"""index: 1026, intensity: 2627.0, mobility: 0.857"""	0.577927	0.00175901	0.00368383	KNPLPSKETIEQEKQAG	generic|sp_P20065_TYB4_MOUSE__chrX_-1_167207501_167208325_ENSMUST00000112175	|generic|tr_Q6ZWX2_Q6ZWX2_MOUSE__chrX_-1_167207501_167208325_ENSMUST00000112175|
"""index: 9284, intensity: 28640.0, mobility: 1.006"""	0.57776	0.00175901	0.00368795	FSDIPNPIGSENSE	generic|sp_CAS1_BOVIN_|
"""index: 4511, intensity: 4174.0, mobility: 1.045"""	0.576158	0.00175901	0.00372769	NPHVNPLPTGYEDE	generic|tr_Q9DCW5_Q9DCW5_MOUSE__chr5_-1_115345843_115345878_ENSMUST00000137766__II_938222	|generic|sp_P43024_CX6A1_MOUSE__chr5_-1_115345843_115345878_ENSMUST00000137766__II_938222|
"""index: 6747, intensity: 5110.0, mobility: 0.948"""	0.575333	0.00175901	0.00374833	DEVSASLAKQGL	generic|II_1128081_TX=10090	|generic|II_1128079_TX=10090	|generic|tr_A0A0A0MQC7_A0A0A0MQC7_MOUSE	|generic|tr_A2A5Y6_A2A5Y6_MOUSE	|generic|sp_P10637_TAU_MOUSE	|generic|sp_P10637-2_TAU_MOUSE	|generic|sp_P10637-4_TAU_MOUSE	|generic|tr_Q3UH19_Q3UH19_MOUSE	|generic|sp_P10637-6_TAU_MOUSE	|generic|tr_Q8C5K4_Q8C5K4_MOUSE	|generic|tr_Q547J4_Q547J4_MOUSE	|generic|tr_B1AQW2_B1AQW2_MOUSE	|generic|sp_TAU_HUMAN_|
"""index: 265, intensity: 2758.0, mobility: 0.921"""	0.575198	0.00175901	0.00375173	NPAENGDAKTDQAQKAEGAGDAK	generic|IP_1078763_TX=10090	|generic|tr_F6W687_F6W687_MOUSE	|generic|tr_A3KGL9_A3KGL9_MOUSE	|generic|tr_Q5XK38_Q5XK38_MOUSE	|generic|sp_P09602_HMGN2_MOUSE	|generic|tr_Q58E57_Q58E57_MOUSE|
"""index: 8528, intensity: 4890.0, mobility: 0.914"""	0.574833	0.00175901	0.0037609	EDVTAALAKQGL	generic|sp_P20357_MTAP2_MOUSE__chr1_1_66438885_66439007_ENSMUST00000172486	|generic|tr_Q80ZL4_Q80ZL4_MOUSE__chr1_1_66438885_66439007_ENSMUST00000172486	|generic|tr_Q3TLQ0_Q3TLQ0_MOUSE__chr1_1_66438885_66439007_ENSMUST00000172486	|generic|tr_Q80X35_Q80X35_MOUSE__chr1_1_66438885_66439007_ENSMUST00000172486	|generic|tr_B2KGT5_B2KGT5_MOUSE__chr1_1_66438885_66439007_ENSMUST00000172486	|generic|tr_A0A668KLC6_A0A668KLC6_MOUSE__chr1_1_66438885_66439007_ENSMUST00000172486|
"""index: 10532, intensity: 4129.0, mobility: 1.031"""	0.572432	0.00175901	0.00382181	APEEELAALQLGPTH	generic|tr_A0A5S9EES2_A0A5S9EES2_MOUSE	|generic|tr_A2AGI2_A2AGI2_MOUSE	|generic|tr_B2RWZ9_B2RWZ9_MOUSE	|generic|tr_Q69ZI4_Q69ZI4_MOUSE	|generic|tr_A0A5S9EER5_A0A5S9EER5_MOUSE	|generic|tr_A2AGI3_A2AGI3_MOUSE	|generic|sp_Q8BYM5_NLGN3_MOUSE|
"""index: 8154, intensity: 3755.0, mobility: 1.011"""	0.571765	0.00175901	0.00383892	AQMEEKPVPAAPVPSPVAPAPVPSRRNPPGGKSSLVLG	generic|sp_P97825_JUPI1_MOUSE__II_1124041|
"""index: 8911, intensity: 4200.0, mobility: 1.101"""	0.570672	0.00175901	0.00386709	GASQAGMTGYGMPRQIM	generic|tr_Q9D6K2_Q9D6K2_MOUSE	|generic|sp_Q9R1Q8_TAGL3_MOUSE|
"""index: 8865, intensity: 4852.0, mobility: 1.016"""	0.570025	0.00175901	0.00388387	PGPTQTLSPNGENNNDIIQDNGTIIPFRKHTVR	generic|sp_Q8R001_MARE2_MOUSE	|generic|sp_Q8R001_MARE2_MOUSE	|generic|tr_E9Q1B7_E9Q1B7_MOUSE__chr18_1_23853664_23853702_ENSMUST00000155708	|generic|tr_E9Q1B7_E9Q1B7_MOUSE__chr18_1_23853664_23853702_ENSMUST00000155708|
"""index: 7309, intensity: 3060.0, mobility: 0.913"""	0.569505	0.00175901	0.00389743	AVAGGAGVGGDSHLALPALERDHLNH	generic|sp_P0C192_LRC4B_MOUSE__chr16_1_91662218_91662247_ENSMUST00000117633|
"""index: 6399, intensity: 5607.0, mobility: 1.018"""	0.568195	0.00175901	0.00393174	QVANPNSAIFGGARP	generic|tr_Q80U88_Q80U88_MOUSE__chr5_-1_134625358_134625459_ENSMUST00000202289__II_929730	|generic|tr_Q3V244_Q3V244_MOUSE__chr5_-1_134625358_134625459_ENSMUST00000202289__II_929730	|generic|tr_Q3TG58_Q3TG58_MOUSE__chr5_-1_134625358_134625459_ENSMUST00000202289__II_929730	|generic|tr_Q564E5_Q564E5_MOUSE__chr5_-1_134625358_134625459_ENSMUST00000202289__II_929730|
"""index: 4394, intensity: 3366.0, mobility: 0.919"""	0.565118	0.00175901	0.00401354	MGSNKGASQAGMTGYGMPRQIM	generic|tr_Q9D6K2_Q9D6K2_MOUSE	|generic|sp_Q9R1Q8_TAGL3_MOUSE|
"""index: 647, intensity: 2623.0, mobility: 0.908"""	0.564891	0.00175901	0.00401962	QAMEDIKQME	generic|sp_CAS1_BOVIN_|
"""index: 3269, intensity: 4802.0, mobility: 1.085"""	0.564333	0.00175901	0.00403467	STAATSAAQNAFKGNQM	generic|tr_Q3TD71_Q3TD71_MOUSE	|generic|tr_Q3TSA8_Q3TSA8_MOUSE	|generic|tr_Q3UY11_Q3UY11_MOUSE|
"""index: 3952, intensity: 18230.0, mobility: 0.983"""	0.563916	0.00175901	0.00404595	SPQLEDEAKELQ	generic|tr_Q3UXY8_Q3UXY8_MOUSE	|generic|sp_P22005_PENK_MOUSE|
"""index: 13709, intensity: 6818.0, mobility: 1.155"""	0.563817	0.00175901	0.00404863	SLSAASAPLVETSTPLRL	generic|sp_Q9QXV0_PCS1N_MOUSE|
"""index: 1514, intensity: 3870.0, mobility: 0.858"""	0.563588	0.00175901	0.00405483	LPTKETIEQEKRSEIS	generic|tr_A6H6H4_A6H6H4_MOUSE|
"""index: 9098, intensity: 3058.0, mobility: 1.064"""	0.563462	0.00175901	0.00405825	AAAPMIGYPMPTGYSQ	generic|tr_Q921Y3_Q921Y3_MOUSE__chr11_-1_106781850_106782137_ENSMUST00000133426__II_1125049	|generic|tr_Q9CSD9_Q9CSD9_MOUSE__chr11_-1_106783954_106783992_ENSMUST00000133426__II_1125049	|generic|tr_Q3V0Z8_Q3V0Z8_MOUSE__chr11_-1_106784876_106784983_ENSMUST00000133426__II_1125049	|generic|tr_A1L333_A1L333_MOUSE__chr11_-1_106784876_106784983_ENSMUST00000133426__II_1125049	|generic|tr_Q3UXW3_Q3UXW3_MOUSE__chr11_-1_106784876_106784983_ENSMUST00000133426__II_1125049	|generic|tr_Q5U222_Q5U222_MOUSE__chr11_-1_106784876_106784983_ENSMUST00000133426__II_1125049	|generic|tr_Q8BTS0_Q8BTS0_MOUSE__chr11_-1_106784876_106784983_ENSMUST00000133426__II_1125049|
"""index: 11773, intensity: 13411.0, mobility: 1.069"""	0.563164	0.00175901	0.00406635	TAPEEELAALQLGPTH	generic|tr_A0A5S9EES2_A0A5S9EES2_MOUSE	|generic|tr_A2AGI2_A2AGI2_MOUSE	|generic|tr_B2RWZ9_B2RWZ9_MOUSE	|generic|tr_Q69ZI4_Q69ZI4_MOUSE	|generic|tr_A0A5S9EER5_A0A5S9EER5_MOUSE	|generic|tr_A2AGI3_A2AGI3_MOUSE	|generic|sp_Q8BYM5_NLGN3_MOUSE|
"""index: 3935, intensity: 3176.0, mobility: 0.935"""	0.562559	0.00175901	0.00408285	SAEPPPPEPPRI	generic|sp_Q8BIF0_C99L2_MOUSE	|generic|sp_Q8BIF0-2_C99L2_MOUSE	|generic|tr_I7HJQ8_I7HJQ8_MOUSE	|generic|tr_A2AP74_A2AP74_MOUSE|
"""index: 1785, intensity: 51050.0, mobility: 0.803"""	0.561854	0.00175901	0.00410216	TLPTKETIEQEKRSEIS	generic|tr_A6H6H4_A6H6H4_MOUSE|
"""index: 2070, intensity: 6340.0, mobility: 0.800"""	0.561837	0.00175901	0.00410262	TLPTKETIEQEKRSEIS	generic|tr_A6H6H4_A6H6H4_MOUSE|
"""index: 8615, intensity: 2988.0, mobility: 1.162"""	0.558901	0.00175901	0.00418404	DVAAVGDGLPEGATANGMKTM	generic|sp_Q3UHH2-2_S22AN_MOUSE__chr13_-1_34221899_34221982_ENSMUST00000145038__II_1107661	|generic|tr_F7BP73_F7BP73_MOUSE__chr13_-1_34298989_34299135_ENSMUST00000145038__II_1107661	|generic|sp_Q3UHH2_S22AN_MOUSE__chr13_-1_34298989_34299135_ENSMUST00000145038__II_1107650|
"""index: 8811, intensity: 6010.0, mobility: 1.120"""	0.558658	0.00175901	0.00419083	IVQDGPPQSPPNIYYKV	generic|tr_Q543Q7_Q543Q7_MOUSE|
"""index: 9282, intensity: 2593.0, mobility: 1.172"""	0.557822	0.00175901	0.00421436	IVQDGPPQSPPNIYYKV	generic|tr_Q543Q7_Q543Q7_MOUSE|
"""index: 7066, intensity: 2845.0, mobility: 0.931"""	0.557794	0.00175901	0.00421514	APVSTGAGGGTVLAKMYPR	generic|sp_Q8R1I2_GRP_MOUSE	|generic|chr18_1_65873631_65873807_ENSMUST00000173530|
"""index: 3198, intensity: 2785.0, mobility: 1.043"""	0.557238	0.00175901	0.00423087	TAATSAAQNAFKGNQM	generic|tr_Q3TD71_Q3TD71_MOUSE	|generic|tr_Q3TSA8_Q3TSA8_MOUSE	|generic|tr_Q3UY11_Q3UY11_MOUSE|
"""index: 3131, intensity: 3534.0, mobility: 0.905"""	0.556354	0.00175901	0.00425597	VNELLTPQGPR	generic|tr_Q8CAD1_Q8CAD1_MOUSE__chrX_1_20851679_20851816_ENSMUST00000136451__II_836925|
"""index: 9622, intensity: 4559.0, mobility: 0.919"""	0.556354	0.00175901	0.00425597	ASPQEVGKPYLESFQPNLH	generic|sp_Q99P72_RTN4_MOUSE	|generic|sp_Q99P72-3_RTN4_MOUSE|
"""index: 4246, intensity: 4524.0, mobility: 1.007"""	0.55556	0.00175901	0.00427863	LSRAQPAPKPEPSFSEYASVQVQRK	generic|sp_P97797_SHPS1_MOUSE	|generic|sp_P97797-2_SHPS1_MOUSE	|generic|sp_P97797-3_SHPS1_MOUSE	|generic|sp_P97797-4_SHPS1_MOUSE	|generic|tr_Q2M4I8_Q2M4I8_MOUSE	|generic|tr_E0CX65_E0CX65_MOUSE|
"""index: 3580, intensity: 73255.0, mobility: 0.863"""	0.555089	0.00175901	0.00429213	EPPPPEPPRI	generic|sp_Q8BIF0_C99L2_MOUSE	|generic|sp_Q8BIF0-2_C99L2_MOUSE	|generic|tr_I7HJQ8_I7HJQ8_MOUSE	|generic|tr_A2AP74_A2AP74_MOUSE|
"""index: 7049, intensity: 3053.0, mobility: 0.920"""	0.55411	0.00175901	0.00432037	KPVPAAPVPSPVAPAPVPSRRNPPGGKSSLVLG	generic|sp_P97825_JUPI1_MOUSE__II_1124041|
"""index: 11999, intensity: 12582.0, mobility: 1.059"""	0.553963	0.00175901	0.00432461	SVFQELGKLTGPSNQ	generic|sp_Q03517_SCG2_MOUSE	|generic|tr_Q4W8U9_Q4W8U9_MOUSE|
"""index: 2355, intensity: 4579.0, mobility: 0.817"""	0.552938	0.00175901	0.00435437	TPPPPYEQVVKDK	generic|sp_Q8R1C3_VOPP1_MOUSE__chr6_-1_57774707_57774748_ENSMUST00000204878|
"""index: 8768, intensity: 2793.0, mobility: 1.141"""	0.550982	0.00175901	0.00441175	IVQDGPPQSPPNIYYKV	generic|tr_Q543Q7_Q543Q7_MOUSE|
"""index: 10136, intensity: 26805.0, mobility: 0.904"""	0.550315	0.00175901	0.00443148	SRMGAVPVMIPAQSKDGSIV	generic|sp_P97792_CXAR_MOUSE__chr16_1_78334866_78334964_ENSMUST00000231251|
"""index: 859, intensity: 48187.0, mobility: 0.874"""	0.549975	0.00175901	0.00444157	TLPTKETIEQEKRSE	generic|tr_A6H6H4_A6H6H4_MOUSE|
"""index: 2972, intensity: 5782.0, mobility: 1.004"""	0.549208	0.00175901	0.00446442	SDIPNPIGSENSEK	generic|sp_CAS1_BOVIN_|
"""index: 598, intensity: 2671.0, mobility: 0.926"""	0.548939	0.00175901	0.00447247	LSGAQIDDNNPR	generic|tr_Q3TXY0_Q3TXY0_MOUSE__chr5_1_37273379_37273519_ENSMUST00000202377	|generic|tr_Q6P1J1_Q6P1J1_MOUSE__chr5_1_37273379_37273519_ENSMUST00000202377	|generic|sp_P97427_DPYL1_MOUSE__chr5_1_37273379_37273519_ENSMUST00000202377	|generic|tr_Q3TY94_Q3TY94_MOUSE__chr5_1_37273379_37273519_ENSMUST00000202377|
"""index: 8786, intensity: 4584.0, mobility: 0.980"""	0.547549	0.00175901	0.00451426	AEDVTAALAKQGL	generic|sp_P20357_MTAP2_MOUSE__chr1_1_66438885_66439007_ENSMUST00000172486	|generic|tr_Q80ZL4_Q80ZL4_MOUSE__chr1_1_66438885_66439007_ENSMUST00000172486	|generic|tr_Q3TLQ0_Q3TLQ0_MOUSE__chr1_1_66438885_66439007_ENSMUST00000172486	|generic|tr_Q80X35_Q80X35_MOUSE__chr1_1_66438885_66439007_ENSMUST00000172486	|generic|tr_B2KGT5_B2KGT5_MOUSE__chr1_1_66438885_66439007_ENSMUST00000172486	|generic|tr_A0A668KLC6_A0A668KLC6_MOUSE__chr1_1_66438885_66439007_ENSMUST00000172486|
"""index: 8362, intensity: 4376.0, mobility: 0.938"""	0.54748	0.00175901	0.00451635	TAPVPMPDLKNVRSKIGSTENLK	generic|tr_A0A0A0MQC7_A0A0A0MQC7_MOUSE	|generic|tr_A2A5Y6_A2A5Y6_MOUSE	|generic|sp_P10637_TAU_MOUSE	|generic|sp_P10637-2_TAU_MOUSE	|generic|sp_P10637-3_TAU_MOUSE	|generic|sp_P10637-4_TAU_MOUSE	|generic|tr_Q3UH19_Q3UH19_MOUSE	|generic|sp_P10637-6_TAU_MOUSE	|generic|tr_Q547J4_Q547J4_MOUSE	|generic|tr_B1AQW2_B1AQW2_MOUSE|
"""index: 10315, intensity: 4260.0, mobility: 0.957"""	0.547364	0.00175901	0.00451986	TISPLDLAKLNQVARQQSH	generic|sp_P60335_PCBP1_MOUSE|
"""index: 7107, intensity: 2783.0, mobility: 1.222"""	0.546695	0.00175901	0.00454014	NQPQTQYSATPNYTYSNEM	generic|sp_Q9JKD3_SCAM5_MOUSE__chr9_-1_57443670_57443780_ENSMUST00000215208__II_3456302|
"""index: 10756, intensity: 3988.0, mobility: 0.962"""	0.545813	0.00175901	0.00456701	GHPVYIVQDGPPQSPPNIYYKV	generic|tr_Q543Q7_Q543Q7_MOUSE|
"""index: 7947, intensity: 2889.0, mobility: 1.013"""	0.544579	0.00175901	0.00460488	STLPQTGGSQQPPQPQQAYSQKALL	generic|sp_P70297_STAM1_MOUSE__chr2_1_14102418_14102489_ENSMUST00000193636__II_1014500	|generic|IP_1121602_TX=10090	|generic|tr_Q3UMC8_Q3UMC8_MOUSE__chr2_1_14102418_14102489_ENSMUST00000193636	|generic|tr_Q9CU37_Q9CU37_MOUSE	|generic|tr_Q3TPR2_Q3TPR2_MOUSE__chr2_1_14141735_14141881_ENSMUST00000193636|
"""index: 8664, intensity: 131275.0, mobility: 1.004"""	0.543034	0.00175901	0.00465276	LADEVSASLAKQGL	generic|II_1128081_TX=10090	|generic|II_1128079_TX=10090	|generic|tr_A0A0A0MQC7_A0A0A0MQC7_MOUSE	|generic|tr_A2A5Y6_A2A5Y6_MOUSE	|generic|sp_P10637_TAU_MOUSE	|generic|sp_P10637-2_TAU_MOUSE	|generic|sp_P10637-4_TAU_MOUSE	|generic|tr_Q3UH19_Q3UH19_MOUSE	|generic|sp_P10637-6_TAU_MOUSE	|generic|tr_Q8C5K4_Q8C5K4_MOUSE	|generic|tr_Q547J4_Q547J4_MOUSE	|generic|tr_B1AQW2_B1AQW2_MOUSE	|generic|sp_TAU_HUMAN_|
"""index: 8679, intensity: 4964.0, mobility: 1.013"""	0.542931	0.00175901	0.00465597	ATSGPMYLSDHENVGAETPKSTMTLG	generic|tr_V9GXH3_V9GXH3_MOUSE__chr6_-1_119694567_119694731_ENSMUST00000185139	|generic|tr_V9GXF0_V9GXF0_MOUSE__chr6_-1_119694567_119694731_ENSMUST00000185139	|generic|tr_V9GXP8_V9GXP8_MOUSE__chr6_-1_119694567_119694731_ENSMUST00000185139	|generic|tr_F8VPM7_F8VPM7_MOUSE__chr6_-1_119694567_119694731_ENSMUST00000185139	|generic|sp_Q99MI1_RB6I2_MOUSE__chr6_-1_119694567_119694731_ENSMUST00000185139	|generic|sp_Q99MI1-2_RB6I2_MOUSE__chr6_-1_119694567_119694731_ENSMUST00000185139	|generic|tr_V9GWT6_V9GWT6_MOUSE__chr6_-1_119694567_119694731_ENSMUST00000185139	|generic|tr_V9GX53_V9GX53_MOUSE__chr6_-1_119694567_119694731_ENSMUST00000185139|
"""index: 2454, intensity: 3170.0, mobility: 1.016"""	0.542427	0.00175901	0.00467168	GASQAGMTGYGMPRQ	generic|tr_Q9D6K2_Q9D6K2_MOUSE	|generic|sp_Q9WVA4_TAGL2_MOUSE	|generic|sp_Q9R1Q8_TAGL3_MOUSE|
"""index: 1550, intensity: 2881.0, mobility: 0.994"""	0.541104	0.00175901	0.00471324	ATSAAQNAFKGNQM	generic|tr_Q3TD71_Q3TD71_MOUSE	|generic|tr_Q3TSA8_Q3TSA8_MOUSE	|generic|tr_Q3UY11_Q3UY11_MOUSE|
"""index: 648, intensity: 2872.0, mobility: 0.832"""	0.541092	0.00175901	0.0047136	APPARPVKGAYREHPYGRY	generic|sp_Q60749_KHDR1_MOUSE__chr4_-1_129722641_129722739_ENSMUST00000129342|
"""index: 1930, intensity: 3222.0, mobility: 1.180"""	0.54011	0.00175901	0.00474469	AEPSTPSGPESGPTPASAEQNE	generic|sp_P28667_MRP_MOUSE|
"""index: 8029, intensity: 3895.0, mobility: 0.914"""	0.540075	0.00175901	0.00474581	APVPMPDLKNVRSKIGSTENLK	generic|tr_A0A0A0MQC7_A0A0A0MQC7_MOUSE	|generic|tr_A2A5Y6_A2A5Y6_MOUSE	|generic|sp_P10637_TAU_MOUSE	|generic|sp_P10637-2_TAU_MOUSE	|generic|sp_P10637-3_TAU_MOUSE	|generic|sp_P10637-4_TAU_MOUSE	|generic|tr_Q3UH19_Q3UH19_MOUSE	|generic|sp_P10637-6_TAU_MOUSE	|generic|tr_Q547J4_Q547J4_MOUSE	|generic|tr_B1AQW2_B1AQW2_MOUSE|
"""index: 10365, intensity: 3802.0, mobility: 1.054"""	0.537573	0.00175901	0.00482593	EHPGAPPQPPAPLQPALAPPSRAVAIE	generic|sp_Q7TSJ2_MAP6_MOUSE__chr7_1_99336781_99337002_ENSMUST00000122101__II_884487	|generic|sp_Q7TSJ2-2_MAP6_MOUSE__chr7_1_99269285_99269317_ENSMUST00000208978__II_884487	|generic|tr_D3Z6W1_D3Z6W1_MOUSE__chr7_1_99269285_99269317_ENSMUST00000208978__II_884487|
"""index: 7125, intensity: 2953.0, mobility: 0.899"""	0.537207	0.00175901	0.00483776	VQIVYKPVDLSKVTSK	generic|II_1128081_TX=10090	|generic|tr_A0A0A0MQC7_A0A0A0MQC7_MOUSE	|generic|tr_A2A5Y6_A2A5Y6_MOUSE	|generic|sp_P10637_TAU_MOUSE	|generic|sp_P10637-2_TAU_MOUSE	|generic|sp_P10637-3_TAU_MOUSE	|generic|sp_P10637-4_TAU_MOUSE	|generic|tr_Q3UH19_Q3UH19_MOUSE	|generic|sp_P10637-6_TAU_MOUSE	|generic|tr_Q8C5K4_Q8C5K4_MOUSE	|generic|tr_Q547J4_Q547J4_MOUSE	|generic|tr_B1AQW2_B1AQW2_MOUSE	|generic|sp_TAU_HUMAN_|
"""index: 1198, intensity: 2547.0, mobility: 1.080"""	0.537011	0.00175901	0.00484412	IPVGSLKNEDTPNR	generic|sp_Q03517_SCG2_MOUSE	|generic|tr_Q4W8U9_Q4W8U9_MOUSE|
"""index: 5842, intensity: 37283.0, mobility: 0.945"""	0.533978	0.00175901	0.00494345	ADEVSASLAKQGL	generic|II_1128081_TX=10090	|generic|II_1128079_TX=10090	|generic|tr_A0A0A0MQC7_A0A0A0MQC7_MOUSE	|generic|tr_A2A5Y6_A2A5Y6_MOUSE	|generic|sp_P10637_TAU_MOUSE	|generic|sp_P10637-2_TAU_MOUSE	|generic|sp_P10637-4_TAU_MOUSE	|generic|tr_Q3UH19_Q3UH19_MOUSE	|generic|sp_P10637-6_TAU_MOUSE	|generic|tr_Q8C5K4_Q8C5K4_MOUSE	|generic|tr_Q547J4_Q547J4_MOUSE	|generic|tr_B1AQW2_B1AQW2_MOUSE	|generic|sp_TAU_HUMAN_|
"""index: 9112, intensity: 6686.0, mobility: 0.893"""	0.532173	0.00175901	0.00500349	PGPTQTLSPNGENNNDIIQDNGTIIPFRKHTVR	generic|sp_Q8R001_MARE2_MOUSE	|generic|sp_Q8R001_MARE2_MOUSE	|generic|tr_E9Q1B7_E9Q1B7_MOUSE__chr18_1_23853664_23853702_ENSMUST00000155708	|generic|tr_E9Q1B7_E9Q1B7_MOUSE__chr18_1_23853664_23853702_ENSMUST00000155708|
"""index: 372, intensity: 2624.0, mobility: 0.911"""	0.532031	0.00175901	0.00500826	GGGGGGLGSGGSIRSS	generic|sp_K1C9_HUMAN_|
"""index: 8470, intensity: 4266.0, mobility: 1.000"""	0.531757	0.00175901	0.00501744	EHPGAPPQPPAPLQPALAPPSRAVA	generic|sp_Q7TSJ2_MAP6_MOUSE__chr7_1_99336781_99337002_ENSMUST00000122101__II_884487	|generic|sp_Q7TSJ2-2_MAP6_MOUSE__chr7_1_99269285_99269317_ENSMUST00000208978__II_884487	|generic|tr_D3Z6W1_D3Z6W1_MOUSE__chr7_1_99269285_99269317_ENSMUST00000208978__II_884487|
"""index: 8896, intensity: 53478.0, mobility: 1.004"""	0.531652	0.00175901	0.005021	LADEVSASLAKQGL	generic|II_1128081_TX=10090	|generic|II_1128079_TX=10090	|generic|tr_A0A0A0MQC7_A0A0A0MQC7_MOUSE	|generic|tr_A2A5Y6_A2A5Y6_MOUSE	|generic|sp_P10637_TAU_MOUSE	|generic|sp_P10637-2_TAU_MOUSE	|generic|sp_P10637-4_TAU_MOUSE	|generic|tr_Q3UH19_Q3UH19_MOUSE	|generic|sp_P10637-6_TAU_MOUSE	|generic|tr_Q8C5K4_Q8C5K4_MOUSE	|generic|tr_Q547J4_Q547J4_MOUSE	|generic|tr_B1AQW2_B1AQW2_MOUSE	|generic|sp_TAU_HUMAN_|
"""index: 6513, intensity: 2587.0, mobility: 1.142"""	0.531554	0.00175901	0.00502428	SAYYNPGNPHNVYMPTS	generic|sp_P97765_WBP2_MOUSE__II_1123728	|generic|sp_P97765-2_WBP2_MOUSE__II_1123726	|generic|chr11_-1_116079543_116079920_ENSMUST00000074628|
"""index: 7129, intensity: 3648.0, mobility: 1.227"""	0.53078	0.00175901	0.00505037	AANAASTAATSAAQNAFKGNQM	generic|tr_Q3TD71_Q3TD71_MOUSE	|generic|tr_Q3TSA8_Q3TSA8_MOUSE	|generic|tr_Q3UY11_Q3UY11_MOUSE|
"""index: 1235, intensity: 4831.0, mobility: 0.819"""	0.529798	0.00175901	0.00508366	SRSGGGGGGGLGSGGSIRSSY	generic|sp_K1C9_HUMAN_|
"""index: 9151, intensity: 8160.0, mobility: 1.000"""	0.528563	0.00175901	0.00512587	LADEVSASLAKQGL	generic|II_1128081_TX=10090	|generic|II_1128079_TX=10090	|generic|tr_A0A0A0MQC7_A0A0A0MQC7_MOUSE	|generic|tr_A2A5Y6_A2A5Y6_MOUSE	|generic|sp_P10637_TAU_MOUSE	|generic|sp_P10637-2_TAU_MOUSE	|generic|sp_P10637-4_TAU_MOUSE	|generic|tr_Q3UH19_Q3UH19_MOUSE	|generic|sp_P10637-6_TAU_MOUSE	|generic|tr_Q8C5K4_Q8C5K4_MOUSE	|generic|tr_Q547J4_Q547J4_MOUSE	|generic|tr_B1AQW2_B1AQW2_MOUSE	|generic|sp_TAU_HUMAN_|
"""index: 1907, intensity: 56636.0, mobility: 0.947"""	0.526027	0.00175901	0.00521359	TLPTKETIEQEKRSEIS	generic|tr_A6H6H4_A6H6H4_MOUSE|
"""index: 6120, intensity: 3183.0, mobility: 1.216"""	0.525044	0.00175901	0.00524801	SESEDYSPSSSETVRSPNSPF	generic|tr_Q9JLM6_Q9JLM6_MOUSE__chr3_1_55533624_55533734_ENSMUST00000199702__II_984463	|generic|tr_A3KN70_A3KN70_MOUSE__chr3_1_55533624_55533734_ENSMUST00000199702__II_984463	|generic|tr_A0A0G2JE54_A0A0G2JE54_MOUSE__chr3_1_55533624_55533734_ENSMUST00000199702__II_984463	|generic|tr_A0A0G2JGQ6_A0A0G2JGQ6_MOUSE__chr3_1_55533624_55533734_ENSMUST00000199702__II_984463	|generic|tr_Q8CHG1_Q8CHG1_MOUSE__chr3_1_55533624_55533734_ENSMUST00000199702__II_984463	|generic|sp_Q9JLM8_DCLK1_MOUSE__chr3_1_55533624_55533734_ENSMUST00000199702	|generic|tr_Q8CCN4_Q8CCN4_MOUSE__chr3_1_55533624_55533734_ENSMUST00000199702|
"""index: 3513, intensity: 46861.0, mobility: 0.910"""	0.525022	0.00175901	0.00524875	AEPPPPEPPRI	generic|sp_Q8BIF0_C99L2_MOUSE	|generic|sp_Q8BIF0-2_C99L2_MOUSE	|generic|tr_I7HJQ8_I7HJQ8_MOUSE	|generic|tr_A2AP74_A2AP74_MOUSE|
"""index: 5935, intensity: 15517.0, mobility: 1.210"""	0.522422	0.00175901	0.00534088	GSQQPPQPQQAYSQKALL	generic|sp_P70297_STAM1_MOUSE__chr2_1_14102418_14102489_ENSMUST00000193636__II_1014500	|generic|IP_1121602_TX=10090	|generic|tr_Q3UMC8_Q3UMC8_MOUSE__chr2_1_14102418_14102489_ENSMUST00000193636	|generic|tr_Q9CU37_Q9CU37_MOUSE	|generic|tr_Q3TPR2_Q3TPR2_MOUSE__chr2_1_14141735_14141881_ENSMUST00000193636|
"""index: 13014, intensity: 2925.0, mobility: 1.140"""	0.52225	0.00175901	0.00534703	LSAASAPLVETSTPLRL	generic|sp_Q9QXV0_PCS1N_MOUSE|
"""index: 6574, intensity: 6031.0, mobility: 1.038"""	0.521444	0.00175901	0.00537597	AVAGGAGVGGDSHLALPALERDHLNHHHYVA	generic|sp_P0C192_LRC4B_MOUSE__chr16_1_91662218_91662247_ENSMUST00000117633|
"""index: 11813, intensity: 6451.0, mobility: 1.088"""	0.521187	0.00175901	0.00538523	AAAPMIGYPMPTGYSQ	generic|tr_Q921Y3_Q921Y3_MOUSE__chr11_-1_106781850_106782137_ENSMUST00000133426__II_1125049	|generic|tr_Q9CSD9_Q9CSD9_MOUSE__chr11_-1_106783954_106783992_ENSMUST00000133426__II_1125049	|generic|tr_Q3V0Z8_Q3V0Z8_MOUSE__chr11_-1_106784876_106784983_ENSMUST00000133426__II_1125049	|generic|tr_A1L333_A1L333_MOUSE__chr11_-1_106784876_106784983_ENSMUST00000133426__II_1125049	|generic|tr_Q3UXW3_Q3UXW3_MOUSE__chr11_-1_106784876_106784983_ENSMUST00000133426__II_1125049	|generic|tr_Q5U222_Q5U222_MOUSE__chr11_-1_106784876_106784983_ENSMUST00000133426__II_1125049	|generic|tr_Q8BTS0_Q8BTS0_MOUSE__chr11_-1_106784876_106784983_ENSMUST00000133426__II_1125049|
"""index: 492, intensity: 12041.0, mobility: 0.832"""	0.520988	0.00175901	0.00539239	FPKPEGSQDKSLHN	generic|sp_P47867_SCG3_MOUSE__II_3456604	|generic|sp_P47867-2_SCG3_MOUSE__II_3456604	|generic|tr_A0A1Y7VLI5_A0A1Y7VLI5_MOUSE|
"""index: 12775, intensity: 3049.0, mobility: 1.053"""	0.520469	0.00175901	0.00541115	YQEPVLGPVRGPFP	generic|sp_CASB_BOVIN_|
"""index: 2119, intensity: 4704.0, mobility: 0.924"""	0.520404	0.00175901	0.00541349	QPPPPPYYPPEDKKTQ	generic|tr_Q3TRG5_Q3TRG5_MOUSE__II_1123726	|generic|sp_P97765_WBP2_MOUSE__II_1123728	|generic|sp_P97765-2_WBP2_MOUSE__II_1123726	|generic|chr11_-1_116079543_116079920_ENSMUST00000074628|
"""index: 5324, intensity: 5118.0, mobility: 1.007"""	0.520321	0.00175901	0.00541651	PVVLTSGTGSQAQPQPAANQALAAGTH	generic|tr_Q3UR00_Q3UR00_MOUSE	|generic|tr_Q3UHW0_Q3UHW0_MOUSE	|generic|tr_Q3TQ21_Q3TQ21_MOUSE	|generic|tr_Q3TTW5_Q3TTW5_MOUSE	|generic|tr_Q3TRI4_Q3TRI4_MOUSE	|generic|tr_A8WHM8_A8WHM8_MOUSE	|generic|tr_E9Q6M7_E9Q6M7_MOUSE	|generic|sp_Q80U78_PUM1_MOUSE	|generic|sp_Q80U78-2_PUM1_MOUSE	|generic|sp_Q80U78-4_PUM1_MOUSE|
"""index: 10665, intensity: 40384.0, mobility: 0.740"""	0.519897	0.00175901	0.0054319	LPGPLQDMFKK	generic|sp_P63040_CPLX1_MOUSE	|generic|sp_P84086_CPLX2_MOUSE|
"""index: 4796, intensity: 3599.0, mobility: 1.039"""	0.519507	0.00175901	0.0054461	AQPAPKPEPSFSEYASVQVQRK	generic|sp_P97797_SHPS1_MOUSE	|generic|sp_P97797-2_SHPS1_MOUSE	|generic|sp_P97797-3_SHPS1_MOUSE	|generic|sp_P97797-4_SHPS1_MOUSE	|generic|tr_Q2M4I8_Q2M4I8_MOUSE	|generic|tr_E0CX65_E0CX65_MOUSE|
"""index: 11290, intensity: 6261.0, mobility: 0.910"""	0.51932	0.00175901	0.00545291	VAPFPEVFGKE	generic|sp_CAS1_BOVIN_|
"""index: 10833, intensity: 2652.0, mobility: 0.966"""	0.518676	0.00175901	0.00547648	AQHYQSGPVPGTAINGTLPLSHM	generic|tr_Q3V2B6_Q3V2B6_MOUSE	|generic|tr_Q60I23_Q60I23_MOUSE	|generic|tr_Q3UES8_Q3UES8_MOUSE|
"""index: 8132, intensity: 5257.0, mobility: 1.048"""	0.517791	0.00175901	0.00550899	QMEEKPVPAAPVPSPVAPAPVPSRRNPPGGKSSLVLG	generic|sp_P97825_JUPI1_MOUSE__II_1124041|
"""index: 8434, intensity: 2791.0, mobility: 0.888"""	0.517501	0.00175901	0.00551969	GTNRGASQAGMTGYGMPRQIL	generic|sp_Q9WVA4_TAGL2_MOUSE|
"""index: 1193, intensity: 2822.0, mobility: 0.956"""	0.517468	0.00175901	0.00552091	SISNPPGSNLRTT	generic|tr_Q6SLK2_Q6SLK2_MOUSE__chr8_-1_70386333_70387567_ENSMUST00000076615__II_912506	|generic|tr_Q7TPR2_Q7TPR2_MOUSE__chr6_-1_119926370_119926648_ENSMUST00000159903__II_912506	|generic|sp_P83741_WNK1_MOUSE__chr8_-1_70386333_70387567_ENSMUST00000076615__II_912506	|generic|sp_P83741-2_WNK1_MOUSE__chr8_-1_70386333_70387567_ENSMUST00000076615__II_912506	|generic|sp_P83741-3_WNK1_MOUSE__chr8_-1_70386333_70387567_ENSMUST00000076615__II_912506	|generic|sp_P83741-4_WNK1_MOUSE__chr8_-1_70386333_70387567_ENSMUST00000076615__II_912506	|generic|sp_P83741-5_WNK1_MOUSE__chr8_-1_70386333_70387567_ENSMUST00000076615__II_912506|
"""index: 2919, intensity: 3197.0, mobility: 0.984"""	0.516237	0.00175901	0.0055666	SDIPNPIGSENSEK	generic|sp_CAS1_BOVIN_|
"""index: 926, intensity: 7591.0, mobility: 0.892"""	0.514961	0.00175901	0.00561431	TLPTKETIEQEKRSE	generic|tr_A6H6H4_A6H6H4_MOUSE|
"""index: 3707, intensity: 4792.0, mobility: 0.899"""	0.514341	0.00175901	0.00563767	AEPPPPEPPRI	generic|sp_Q8BIF0_C99L2_MOUSE	|generic|sp_Q8BIF0-2_C99L2_MOUSE	|generic|tr_I7HJQ8_I7HJQ8_MOUSE	|generic|tr_A2AP74_A2AP74_MOUSE|
"""index: 7651, intensity: 3736.0, mobility: 0.927"""	0.511895	0.00175901	0.00573071	LHPYNTFAAGFNSTGLPHSHSTTRV	generic|tr_A0A5S9EES2_A0A5S9EES2_MOUSE	|generic|tr_A2AGI2_A2AGI2_MOUSE	|generic|tr_B2RWZ9_B2RWZ9_MOUSE	|generic|tr_Q69ZI4_Q69ZI4_MOUSE	|generic|tr_A0A5S9EER5_A0A5S9EER5_MOUSE	|generic|tr_A2AGI3_A2AGI3_MOUSE	|generic|sp_Q8BYM5_NLGN3_MOUSE|
"""index: 15144, intensity: 3734.0, mobility: 1.026"""	0.511808	0.00175901	0.00573405	TLADEVSASLAKQGL	generic|II_1128081_TX=10090	|generic|II_1128079_TX=10090	|generic|tr_A0A0A0MQC7_A0A0A0MQC7_MOUSE	|generic|tr_A2A5Y6_A2A5Y6_MOUSE	|generic|sp_P10637_TAU_MOUSE	|generic|sp_P10637-2_TAU_MOUSE	|generic|sp_P10637-4_TAU_MOUSE	|generic|tr_Q3UH19_Q3UH19_MOUSE	|generic|sp_P10637-6_TAU_MOUSE	|generic|tr_Q8C5K4_Q8C5K4_MOUSE	|generic|tr_Q547J4_Q547J4_MOUSE	|generic|tr_B1AQW2_B1AQW2_MOUSE	|generic|sp_TAU_HUMAN_|
"""index: 9968, intensity: 3118.0, mobility: 0.995"""	0.511288	0.00175901	0.00575404	PGPTQTLSPNGENNNDIIQDNGTIIPFRKHT	generic|sp_Q8R001_MARE2_MOUSE	|generic|sp_Q8R001_MARE2_MOUSE	|generic|tr_E9Q1B7_E9Q1B7_MOUSE__chr18_1_23853664_23853702_ENSMUST00000155708	|generic|tr_E9Q1B7_E9Q1B7_MOUSE__chr18_1_23853664_23853702_ENSMUST00000155708|
"""index: 8090, intensity: 6027.0, mobility: 1.001"""	0.509289	0.00175901	0.00583153	QMEEKPVPAAPVPSPVAPAPVPSRRNPPGGKSSLVLG	generic|sp_P97825_JUPI1_MOUSE__II_1124041|
"""index: 9989, intensity: 5168.0, mobility: 0.887"""	0.509235	0.00175901	0.00583366	SRMGAVPVMIPAQSKDGSIV	generic|sp_P97792_CXAR_MOUSE__chr16_1_78334866_78334964_ENSMUST00000231251|
"""index: 4671, intensity: 7613.0, mobility: 0.935"""	0.508807	0.00175901	0.00585037	QVANPNSAIFGGARPREEVVQKEQE	generic|tr_Q80U88_Q80U88_MOUSE__chr5_-1_134625358_134625459_ENSMUST00000202289__II_929730	|generic|tr_Q3V244_Q3V244_MOUSE__chr5_-1_134625358_134625459_ENSMUST00000202289__II_929730	|generic|tr_Q3TG58_Q3TG58_MOUSE__chr5_-1_134625358_134625459_ENSMUST00000202289__II_929730	|generic|tr_Q564E5_Q564E5_MOUSE__chr5_-1_134625358_134625459_ENSMUST00000202289__II_929730|
"""index: 11782, intensity: 12384.0, mobility: 1.069"""	0.507105	0.00175901	0.0059174	AAAPMIGYPMPTGYSQ	generic|tr_Q921Y3_Q921Y3_MOUSE__chr11_-1_106781850_106782137_ENSMUST00000133426__II_1125049	|generic|tr_Q9CSD9_Q9CSD9_MOUSE__chr11_-1_106783954_106783992_ENSMUST00000133426__II_1125049	|generic|tr_Q3V0Z8_Q3V0Z8_MOUSE__chr11_-1_106784876_106784983_ENSMUST00000133426__II_1125049	|generic|tr_A1L333_A1L333_MOUSE__chr11_-1_106784876_106784983_ENSMUST00000133426__II_1125049	|generic|tr_Q3UXW3_Q3UXW3_MOUSE__chr11_-1_106784876_106784983_ENSMUST00000133426__II_1125049	|generic|tr_Q5U222_Q5U222_MOUSE__chr11_-1_106784876_106784983_ENSMUST00000133426__II_1125049	|generic|tr_Q8BTS0_Q8BTS0_MOUSE__chr11_-1_106784876_106784983_ENSMUST00000133426__II_1125049|
"""index: 9341, intensity: 2863.0, mobility: 1.000"""	0.505948	0.00175901	0.00596336	LADEVSASLAKQGL	generic|II_1128081_TX=10090	|generic|II_1128079_TX=10090	|generic|tr_A0A0A0MQC7_A0A0A0MQC7_MOUSE	|generic|tr_A2A5Y6_A2A5Y6_MOUSE	|generic|sp_P10637_TAU_MOUSE	|generic|sp_P10637-2_TAU_MOUSE	|generic|sp_P10637-4_TAU_MOUSE	|generic|tr_Q3UH19_Q3UH19_MOUSE	|generic|sp_P10637-6_TAU_MOUSE	|generic|tr_Q8C5K4_Q8C5K4_MOUSE	|generic|tr_Q547J4_Q547J4_MOUSE	|generic|tr_B1AQW2_B1AQW2_MOUSE	|generic|sp_TAU_HUMAN_|
"""index: 3910, intensity: 4682.0, mobility: 1.152"""	0.505422	0.00175901	0.00598443	AKAPAPAAPAAAEPQAEAPAAAASSEQSVAVKE	generic|sp_Q91XV3_BASP1_MOUSE|
"""index: 1979, intensity: 10255.0, mobility: 0.910"""	0.50513	0.00175901	0.00599612	QPPPPPYYPPEDKKTQ	generic|tr_Q3TRG5_Q3TRG5_MOUSE__II_1123726	|generic|sp_P97765_WBP2_MOUSE__II_1123728	|generic|sp_P97765-2_WBP2_MOUSE__II_1123726	|generic|chr11_-1_116079543_116079920_ENSMUST00000074628|
"""index: 1681, intensity: 2926.0, mobility: 0.800"""	0.504828	0.00175901	0.00600826	TLPTKETIEQEKRSEIS	generic|tr_A6H6H4_A6H6H4_MOUSE|
"""index: 1849, intensity: 3079.0, mobility: 1.195"""	0.50443	0.00175901	0.00602428	AEPSTPSGPESGPTPASAEQNE	generic|sp_P28667_MRP_MOUSE|
"""index: 2925, intensity: 2635.0, mobility: 1.175"""	0.504142	0.00175901	0.0060359	SKQETQSAEPPPPEPPRI	generic|sp_Q8BIF0_C99L2_MOUSE	|generic|sp_Q8BIF0-2_C99L2_MOUSE	|generic|tr_I7HJQ8_I7HJQ8_MOUSE	|generic|tr_A2AP74_A2AP74_MOUSE|
"""index: 7608, intensity: 2747.0, mobility: 1.161"""	0.504053	0.00175901	0.00603949	NPEPQDQGELFQGVDPR	generic|tr_A0A087WQ93_A0A087WQ93_MOUSE	|generic|sp_Q0VGU4_VGF_MOUSE|
"""index: 15849, intensity: 2629.0, mobility: 1.203"""	0.50348	0.00175901	0.00606271	GSQTPQMPAQAMFMAPAQM	generic|sp_Q7TN29_SMAP2_MOUSE|
"""index: 2268, intensity: 2677.0, mobility: 0.871"""	0.503143	0.00175901	0.00607638	MGTNRGASQAGMTGYGMPRQ	generic|sp_Q9WVA4_TAGL2_MOUSE|
"""index: 6595, intensity: 3142.0, mobility: 1.064"""	0.502211	0.00175901	0.0061144	DINSSASLNREGLLN	generic|sp_Q80TS3_AGRL3_MOUSE__chr5_1_81794785_81795063_ENSMUST00000120128__II_943824	|generic|sp_Q80TS3-4_AGRL3_MOUSE__chr5_1_81794785_81795063_ENSMUST00000120128__II_943824	|generic|sp_Q80TS3-5_AGRL3_MOUSE__chr5_1_81794785_81795063_ENSMUST00000120128__II_943857	|generic|tr_D3Z634_D3Z634_MOUSE__chr5_1_81794785_81795063_ENSMUST00000120128__II_943857	|generic|tr_F6WMY5_F6WMY5_MOUSE__chr5_1_81794785_81795063_ENSMUST00000120128__II_943857|
"""index: 1833, intensity: 27635.0, mobility: 0.821"""	0.499399	0.00175901	0.00623055	TLPTKETIEQEKRSEIS	generic|tr_A6H6H4_A6H6H4_MOUSE|
"""index: 9312, intensity: 100904.0, mobility: 1.121"""	0.497311	0.00175901	0.00631822	TPIVIQPASATETTQLT	generic|tr_Q921J3_Q921J3_MOUSE__chr2_1_181549329_181549376_ENSMUST00000116365	|generic|sp_P60904_DNJC5_MOUSE__chr2_1_181546445_181546492_ENSMUST00000116365|
"""index: 723, intensity: 2571.0, mobility: 0.914"""	0.49716	0.00175901	0.00632463	KTETQEKNTLPTKETIEQEKRSE	generic|tr_A6H6H4_A6H6H4_MOUSE|
"""index: 988, intensity: 12660.0, mobility: 0.872"""	0.496759	0.00175901	0.00634161	TLPTKETIEQEKRSE	generic|tr_A6H6H4_A6H6H4_MOUSE|
"""index: 10567, intensity: 25251.0, mobility: 0.958"""	0.494046	0.00175901	0.00645779	LPGPLQDMFKK	generic|sp_P63040_CPLX1_MOUSE	|generic|sp_P84086_CPLX2_MOUSE|
"""index: 1960, intensity: 13176.0, mobility: 0.892"""	0.49336	0.00175901	0.00648751	TLPTKETIEQEKRSEIS	generic|tr_A6H6H4_A6H6H4_MOUSE|
"""index: 10616, intensity: 3950.0, mobility: 0.953"""	0.492967	0.00175901	0.00650462	HPVYIVQDGPPQSPPNIYYKV	generic|tr_Q543Q7_Q543Q7_MOUSE|
"""index: 12123, intensity: 6323.0, mobility: 1.033"""	0.492253	0.00175901	0.00653577	YQEPVLGPVRGPF	generic|sp_CASB_BOVIN_|
"""index: 10428, intensity: 11371.0, mobility: 1.031"""	0.492108	0.00175901	0.00654211	EHPGAPPQPPAPLQPALAPPSRAVAIE	generic|sp_Q7TSJ2_MAP6_MOUSE__chr7_1_99336781_99337002_ENSMUST00000122101__II_884487	|generic|sp_Q7TSJ2-2_MAP6_MOUSE__chr7_1_99269285_99269317_ENSMUST00000208978__II_884487	|generic|tr_D3Z6W1_D3Z6W1_MOUSE__chr7_1_99269285_99269317_ENSMUST00000208978__II_884487|
"""index: 14946, intensity: 21386.0, mobility: 0.938"""	0.491527	0.00175901	0.00656759	QEPVLGPVRGPF	generic|sp_CASB_BOVIN_|
"""index: 446, intensity: 23097.0, mobility: 0.798"""	0.491231	0.00175901	0.00658063	SQIDDHVPKRASA	generic|sp_Q9EQF6_DPYL5_MOUSE__chr5_1_30791522_30791638_ENSMUST00000198503__II_944569|
"""index: 13733, intensity: 3562.0, mobility: 1.190"""	0.491163	0.00175901	0.00658361	ALRGAALGPPVSLPAPLTE	generic|sp_Q6P6N5_SPRE3_MOUSE	|generic|tr_A0A0R4J0K0_A0A0R4J0K0_MOUSE|
"""index: 6169, intensity: 4204.0, mobility: 1.080"""	0.490063	0.00175901	0.00663226	AVGDGLPEGATANGMKTM	generic|sp_Q3UHH2-2_S22AN_MOUSE__chr13_-1_34221899_34221982_ENSMUST00000145038__II_1107661	|generic|tr_F7BP73_F7BP73_MOUSE__chr13_-1_34298989_34299135_ENSMUST00000145038__II_1107661	|generic|sp_Q3UHH2_S22AN_MOUSE__chr13_-1_34298989_34299135_ENSMUST00000145038__II_1107650|
"""index: 12745, intensity: 4716.0, mobility: 1.157"""	0.489814	0.00175901	0.00664332	GSQTPQMPAQAMFMAPAQ	generic|sp_Q7TN29_SMAP2_MOUSE|
"""index: 10124, intensity: 4460.0, mobility: 0.969"""	0.489404	0.00175901	0.00666155	LLYQEPVLGPVR	generic|sp_CASB_BOVIN_|
"""index: 9908, intensity: 3737.0, mobility: 1.101"""	0.489404	0.00175901	0.00666158	QMEEKPVPAAPVPSPVAPAPVPSRRNPPGGKSSLVLG	generic|sp_P97825_JUPI1_MOUSE__II_1124041|
"""index: 1795, intensity: 3290.0, mobility: 1.006"""	0.487178	0.00175901	0.00676156	SPSNMEGYSKTQY	generic|tr_Q3TV22_Q3TV22_MOUSE__chr16_1_78334866_78334964_ENSMUST00000231251	|generic|sp_P97792_CXAR_MOUSE__chr16_1_78334866_78334964_ENSMUST00000231251	|generic|sp_P97792-2_CXAR_MOUSE__chr16_1_78334866_78334964_ENSMUST00000231251|
"""index: 14719, intensity: 6805.0, mobility: 0.921"""	0.487127	0.00175901	0.00676386	QEPVLGPVRGPF	generic|sp_CASB_BOVIN_|
"""index: 8089, intensity: 5649.0, mobility: 1.050"""	0.487048	0.00175901	0.00676744	DGPPQSPPNIYYKV	generic|tr_Q543Q7_Q543Q7_MOUSE|
"""index: 1919, intensity: 14947.0, mobility: 0.942"""	0.485847	0.00175901	0.00682206	TLPTKETIEQEKRSEIS	generic|tr_A6H6H4_A6H6H4_MOUSE|
"""index: 4333, intensity: 3116.0, mobility: 1.234"""	0.485451	0.00175901	0.00684015	EQAVTDAAMTSKTLGKVT	generic|sp_P20357_MTAP2_MOUSE__chr1_1_66438885_66439007_ENSMUST00000172486	|generic|tr_G3UZK9_G3UZK9_MOUSE	|generic|tr_Q3URJ7_Q3URJ7_MOUSE	|generic|tr_A0A668KLC6_A0A668KLC6_MOUSE__chr1_1_66438885_66439007_ENSMUST00000172486|
"""index: 1503, intensity: 4084.0, mobility: 0.872"""	0.485428	0.00175901	0.00684118	KNTLPTKETIEQEKRSEIS	generic|tr_A6H6H4_A6H6H4_MOUSE|
"""index: 8380, intensity: 3720.0, mobility: 0.954"""	0.484661	0.00175901	0.0068764	SGPMYLSDHENVGAETPKSTMTLG	generic|tr_V9GXH3_V9GXH3_MOUSE__chr6_-1_119694567_119694731_ENSMUST00000185139	|generic|tr_V9GXF0_V9GXF0_MOUSE__chr6_-1_119694567_119694731_ENSMUST00000185139	|generic|tr_V9GXP8_V9GXP8_MOUSE__chr6_-1_119694567_119694731_ENSMUST00000185139	|generic|tr_F8VPM7_F8VPM7_MOUSE__chr6_-1_119694567_119694731_ENSMUST00000185139	|generic|sp_Q99MI1_RB6I2_MOUSE__chr6_-1_119694567_119694731_ENSMUST00000185139	|generic|sp_Q99MI1-2_RB6I2_MOUSE__chr6_-1_119694567_119694731_ENSMUST00000185139	|generic|tr_V9GWT6_V9GWT6_MOUSE__chr6_-1_119694567_119694731_ENSMUST00000185139	|generic|tr_V9GX53_V9GX53_MOUSE__chr6_-1_119694567_119694731_ENSMUST00000185139|
"""index: 751, intensity: 3791.0, mobility: 0.834"""	0.484424	0.00175901	0.00688733	TLPTKETIEQEKR	generic|tr_A6H6H4_A6H6H4_MOUSE|
"""index: 2055, intensity: 2795.0, mobility: 0.825"""	0.48442	0.00175901	0.00688752	TEDKGEFLSEGGGVR	generic|sp_E9PV24_FIBA_MOUSE	|generic|sp_E9PV24-2_FIBA_MOUSE|
"""index: 8621, intensity: 26035.0, mobility: 1.002"""	0.481278	0.00175901	0.00703389	LADEVSASLAKQGL	generic|II_1128081_TX=10090	|generic|II_1128079_TX=10090	|generic|tr_A0A0A0MQC7_A0A0A0MQC7_MOUSE	|generic|tr_A2A5Y6_A2A5Y6_MOUSE	|generic|sp_P10637_TAU_MOUSE	|generic|sp_P10637-2_TAU_MOUSE	|generic|sp_P10637-4_TAU_MOUSE	|generic|tr_Q3UH19_Q3UH19_MOUSE	|generic|sp_P10637-6_TAU_MOUSE	|generic|tr_Q8C5K4_Q8C5K4_MOUSE	|generic|tr_Q547J4_Q547J4_MOUSE	|generic|tr_B1AQW2_B1AQW2_MOUSE	|generic|sp_TAU_HUMAN_|
"""index: 2000, intensity: 3371.0, mobility: 0.825"""	0.480326	0.00175901	0.00707885	MGSNKGASQAGMTGYGMPRQ	generic|tr_Q9D6K2_Q9D6K2_MOUSE	|generic|sp_Q9R1Q8_TAGL3_MOUSE|
"""index: 11801, intensity: 3707.0, mobility: 1.068"""	0.479754	0.00175901	0.00710596	AAAPMIGYPMPTGYSQ	generic|tr_Q921Y3_Q921Y3_MOUSE__chr11_-1_106781850_106782137_ENSMUST00000133426__II_1125049	|generic|tr_Q9CSD9_Q9CSD9_MOUSE__chr11_-1_106783954_106783992_ENSMUST00000133426__II_1125049	|generic|tr_Q3V0Z8_Q3V0Z8_MOUSE__chr11_-1_106784876_106784983_ENSMUST00000133426__II_1125049	|generic|tr_A1L333_A1L333_MOUSE__chr11_-1_106784876_106784983_ENSMUST00000133426__II_1125049	|generic|tr_Q3UXW3_Q3UXW3_MOUSE__chr11_-1_106784876_106784983_ENSMUST00000133426__II_1125049	|generic|tr_Q5U222_Q5U222_MOUSE__chr11_-1_106784876_106784983_ENSMUST00000133426__II_1125049	|generic|tr_Q8BTS0_Q8BTS0_MOUSE__chr11_-1_106784876_106784983_ENSMUST00000133426__II_1125049|
"""index: 4184, intensity: 5551.0, mobility: 1.027"""	0.476989	0.00175901	0.00723869	LSRAQPAPKPEPSFSEYASVQVQRK	generic|sp_P97797_SHPS1_MOUSE	|generic|sp_P97797-2_SHPS1_MOUSE	|generic|sp_P97797-3_SHPS1_MOUSE	|generic|sp_P97797-4_SHPS1_MOUSE	|generic|tr_Q2M4I8_Q2M4I8_MOUSE	|generic|tr_E0CX65_E0CX65_MOUSE|
"""index: 2869, intensity: 2761.0, mobility: 1.004"""	0.476376	0.00175901	0.00726846	SASSTQPLLVHEDA	generic|tr_Q3ULJ6_Q3ULJ6_MOUSE__chr5_1_75654426_75654545_ENSMUST00000202167	|generic|sp_P05532_KIT_MOUSE__chr5_1_75654426_75654545_ENSMUST00000202167	|generic|sp_P05532-2_KIT_MOUSE__chr5_1_75654426_75654545_ENSMUST00000202167	|generic|sp_P05532-3_KIT_MOUSE__chr5_1_75654426_75654545_ENSMUST00000202167|
"""index: 7803, intensity: 27515.0, mobility: 0.972"""	0.476183	0.00175901	0.00727783	LKPRTVATPLNQVANPNSAIFGGARPREEVVQKEQE	generic|tr_Q80U88_Q80U88_MOUSE__chr5_-1_134625358_134625459_ENSMUST00000202289__II_929730	|generic|tr_Q3V244_Q3V244_MOUSE__chr5_-1_134625358_134625459_ENSMUST00000202289__II_929730	|generic|tr_Q3TG58_Q3TG58_MOUSE__chr5_-1_134625358_134625459_ENSMUST00000202289__II_929730	|generic|tr_Q564E5_Q564E5_MOUSE__chr5_-1_134625358_134625459_ENSMUST00000202289__II_929730|
"""index: 9244, intensity: 18061.0, mobility: 0.897"""	0.476178	0.00175901	0.00727811	VAPFPEVFGKEKVNE	generic|sp_CAS1_BOVIN_|
"""index: 11256, intensity: 4038.0, mobility: 0.998"""	0.475985	0.00175901	0.0072875	DTDGFNLEDALKETSSVKQR	generic|sp_Q8BIF0_C99L2_MOUSE	|generic|sp_Q8BIF0-2_C99L2_MOUSE|
"""index: 8067, intensity: 3536.0, mobility: 1.006"""	0.475638	0.00175901	0.00730442	AQMEEKPVPAAPVPSPVAPAPVPSRRNPPGGKSSLVLG	generic|sp_P97825_JUPI1_MOUSE__II_1124041|
"""index: 6394, intensity: 3662.0, mobility: 0.895"""	0.475312	0.00175901	0.00732039	QHWSYGLRPG	generic|tr_Q14AC4_Q14AC4_MOUSE__II_3479003	|generic|tr_Q3UTE9_Q3UTE9_MOUSE__II_3479003|
"""index: 1802, intensity: 2981.0, mobility: 0.993"""	0.474629	0.00175901	0.00735394	SPSNMEGYSKTQY	generic|tr_Q3TV22_Q3TV22_MOUSE__chr16_1_78334866_78334964_ENSMUST00000231251	|generic|sp_P97792_CXAR_MOUSE__chr16_1_78334866_78334964_ENSMUST00000231251	|generic|sp_P97792-2_CXAR_MOUSE__chr16_1_78334866_78334964_ENSMUST00000231251|
"""index: 8066, intensity: 5613.0, mobility: 1.082"""	0.474326	0.00175901	0.00736886	AQMEEKPVPAAPVPSPVAPAPVPSRRNPPGGKSSLVLG	generic|sp_P97825_JUPI1_MOUSE__II_1124041|
"""index: 11596, intensity: 3094.0, mobility: 0.988"""	0.473765	0.00175901	0.00739656	KLPNDLLDLQQPTFHPSVH	generic|tr_A0A140LHQ8_A0A140LHQ8_MOUSE__II_885340	|generic|tr_A0A1L1SUR7_A0A1L1SUR7_MOUSE__II_3498699	|generic|tr_Q570Z8_Q570Z8_MOUSE__chr5_1_121425971_121426000_ENSMUST00000042163	|generic|tr_Q3TD51_Q3TD51_MOUSE	|generic|sp_Q7M6Y3_PICAL_MOUSE	|generic|sp_Q7M6Y3-3_PICAL_MOUSE	|generic|sp_Q7M6Y3-4_PICAL_MOUSE	|generic|sp_Q7M6Y3-5_PICAL_MOUSE	|generic|sp_Q7M6Y3-6_PICAL_MOUSE|
"""index: 3114, intensity: 3167.0, mobility: 1.025"""	0.472805	0.00175901	0.00744424	ASQTSVPFDHLGK	generic|sp_Q9JMK2_KC1E_MOUSE__II_1087695	|generic|tr_Q8CBH9_Q8CBH9_MOUSE__II_1087695	|generic|tr_Q9QUI3_Q9QUI3_MOUSE__II_1087695|
"""index: 9604, intensity: 3529.0, mobility: 0.984"""	0.472666	0.00175901	0.00745117	VDLEPTVIDEVR	generic|sp_P05213_TBA1B_MOUSE__IP_3506392	|generic|tr_Q52L87_Q52L87_MOUSE__IP_3506392	|generic|tr_Q3TIZ0_Q3TIZ0_MOUSE__IP_3506393	|generic|tr_A0A2R8VHF3_A0A2R8VHF3_MOUSE__IP_3506392	|generic|sp_P68369_TBA1A_MOUSE__IP_3506392	|generic|IP_988839_TX=10090	|generic|II_3485679_TX=10090	|generic|IP_3502747_TX=10090	|generic|tr_O89052_O89052_MOUSE|
"""index: 8774, intensity: 3160.0, mobility: 1.061"""	0.471525	0.00175901	0.00750828	SQAGMTGYGMPRQIM	generic|tr_Q9D6K2_Q9D6K2_MOUSE	|generic|sp_Q9R1Q8_TAGL3_MOUSE|
"""index: 8839, intensity: 5393.0, mobility: 0.850"""	0.47143	0.00175901	0.00751306	IVQDGPPQSPPNIYYKV	generic|tr_Q543Q7_Q543Q7_MOUSE|
"""index: 3815, intensity: 6107.0, mobility: 0.919"""	0.47127	0.00175901	0.00752113	AEPPPPEPPRI	generic|sp_Q8BIF0_C99L2_MOUSE	|generic|sp_Q8BIF0-2_C99L2_MOUSE	|generic|tr_I7HJQ8_I7HJQ8_MOUSE	|generic|tr_A2AP74_A2AP74_MOUSE|
"""index: 13018, intensity: 3366.0, mobility: 1.139"""	0.471064	0.00175901	0.00753148	LSAASAPLVETSTPLRL	generic|sp_Q9QXV0_PCS1N_MOUSE|
"""index: 1938, intensity: 29316.0, mobility: 0.801"""	0.469887	0.00175901	0.00759104	TLPTKETIEQEKRSEIS	generic|tr_A6H6H4_A6H6H4_MOUSE|
"""index: 3233, intensity: 11999.0, mobility: 0.964"""	0.469075	0.00175901	0.00763245	AVPITPTLNREQ	generic|sp_CAS2_BOVIN_|
"""index: 8692, intensity: 3198.0, mobility: 0.834"""	0.468556	0.00175901	0.00765899	LADEVSASLAKQGL	generic|II_1128081_TX=10090	|generic|II_1128079_TX=10090	|generic|tr_A0A0A0MQC7_A0A0A0MQC7_MOUSE	|generic|tr_A2A5Y6_A2A5Y6_MOUSE	|generic|sp_P10637_TAU_MOUSE	|generic|sp_P10637-2_TAU_MOUSE	|generic|sp_P10637-4_TAU_MOUSE	|generic|tr_Q3UH19_Q3UH19_MOUSE	|generic|sp_P10637-6_TAU_MOUSE	|generic|tr_Q8C5K4_Q8C5K4_MOUSE	|generic|tr_Q547J4_Q547J4_MOUSE	|generic|tr_B1AQW2_B1AQW2_MOUSE	|generic|sp_TAU_HUMAN_|
"""index: 8783, intensity: 73335.0, mobility: 0.972"""	0.468415	0.00175901	0.0076662	TLADEVSASLAKQ	generic|II_1128081_TX=10090	|generic|II_1128079_TX=10090	|generic|tr_A0A0A0MQC7_A0A0A0MQC7_MOUSE	|generic|tr_A2A5Y6_A2A5Y6_MOUSE	|generic|sp_P10637_TAU_MOUSE	|generic|sp_P10637-2_TAU_MOUSE	|generic|sp_P10637-3_TAU_MOUSE	|generic|sp_P10637-4_TAU_MOUSE	|generic|tr_Q3UH19_Q3UH19_MOUSE	|generic|sp_P10637-6_TAU_MOUSE	|generic|tr_Q8C5K4_Q8C5K4_MOUSE	|generic|tr_Q547J4_Q547J4_MOUSE	|generic|tr_B1AQW2_B1AQW2_MOUSE	|generic|sp_TAU_HUMAN_|
"""index: 9972, intensity: 21707.0, mobility: 1.063"""	0.46822	0.00175901	0.0076762	AVPVMIPAQSKDGSIV	generic|sp_P97792_CXAR_MOUSE__chr16_1_78334866_78334964_ENSMUST00000231251|
"""index: 6930, intensity: 2524.0, mobility: 0.801"""	0.468142	0.00175901	0.00768021	SAKEQIKWSLLR	generic|tr_Q542M2_Q542M2_MOUSE__chr15_1_103296555_103296614_ENSMUST00000229549	|generic|chr15_1_103297755_103298740_ENSMUST00000100162|
"""index: 3145, intensity: 3547.0, mobility: 0.952"""	0.467165	0.00175901	0.00773062	DIPNPIGSENSEK	generic|sp_CAS1_BOVIN_|
"""index: 11906, intensity: 4297.0, mobility: 1.129"""	0.465212	0.00175901	0.00783232	MGAVPVMIPAQSKDGSIV	generic|sp_P97792_CXAR_MOUSE__chr16_1_78334866_78334964_ENSMUST00000231251|
"""index: 12701, intensity: 3210.0, mobility: 1.025"""	0.464892	0.00175901	0.00784911	YQEPVLGPVRGPFP	generic|sp_CASB_BOVIN_|
"""index: 4911, intensity: 4149.0, mobility: 1.189"""	0.464706	0.00175901	0.00785888	PAPAAPAAAEPQAEAPAAAASSEQSVAVKE	generic|sp_Q91XV3_BASP1_MOUSE|
"""index: 6672, intensity: 4497.0, mobility: 0.948"""	0.463282	0.00175901	0.00793414	APPGRPDVFPPPLSSEHNGQVAEDAVSRPKD	generic|tr_A0A087WQ93_A0A087WQ93_MOUSE	|generic|sp_Q0VGU4_VGF_MOUSE|
"""index: 10509, intensity: 4988.0, mobility: 0.941"""	0.462935	0.00175901	0.00795258	LPGPLQDMFKK	generic|sp_P63040_CPLX1_MOUSE	|generic|sp_P84086_CPLX2_MOUSE|
"""index: 1551, intensity: 5144.0, mobility: 0.986"""	0.461618	0.00175901	0.008023	ATSAAQNAFKGNQM	generic|tr_Q3TD71_Q3TD71_MOUSE	|generic|tr_Q3TSA8_Q3TSA8_MOUSE	|generic|tr_Q3UY11_Q3UY11_MOUSE|
"""index: 10545, intensity: 3487.0, mobility: 0.942"""	0.461504	0.00175901	0.00802915	LPGPLQDMFKK	generic|sp_P63040_CPLX1_MOUSE	|generic|sp_P84086_CPLX2_MOUSE|
"""index: 1593, intensity: 14665.0, mobility: 0.846"""	0.461471	0.00175901	0.00803091	NPLPSKETIEQEKQAGES	generic|sp_P20065_TYB4_MOUSE__chrX_-1_167207501_167208325_ENSMUST00000112175	|generic|tr_Q6ZWX2_Q6ZWX2_MOUSE__chrX_-1_167207501_167208325_ENSMUST00000112175|
"""index: 8102, intensity: 20828.0, mobility: 1.069"""	0.461034	0.00175901	0.00805441	QMEEKPVPAAPVPSPVAPAPVPSRRNPPGGKSSLVLG	generic|sp_P97825_JUPI1_MOUSE__II_1124041|
"""index: 841, intensity: 3979.0, mobility: 0.986"""	0.460707	0.00175901	0.00807207	KSEPPESEAKPAPTEVKTVPNDATQTKENESKA	generic|tr_A0A0A6YY91_A0A0A6YY91_MOUSE__II_850562	|generic|sp_P13595_NCAM1_MOUSE	|generic|sp_P13595-2_NCAM1_MOUSE	|generic|tr_E9QB01_E9QB01_MOUSE	|generic|tr_A0A0A6YY47_A0A0A6YY47_MOUSE|
"""index: 4379, intensity: 2968.0, mobility: 0.731"""	0.460418	0.00175901	0.00808768	LPGPLQDMFKK	generic|sp_P63040_CPLX1_MOUSE	|generic|sp_P84086_CPLX2_MOUSE|
"""index: 4220, intensity: 8903.0, mobility: 0.809"""	0.460216	0.00175901	0.00809865	ATPASAQTAAKREIYL	generic|tr_Q2TJI9_Q2TJI9_MOUSE__chr18_-1_38189545_38189796_ENSMUST00000160721__II_1060469	|generic|tr_F7BJK1_F7BJK1_MOUSE__chr18_-1_38189545_38189796_ENSMUST00000160721__II_1060474	|generic|tr_Q2TJI7_Q2TJI7_MOUSE|
"""index: 1840, intensity: 2811.0, mobility: 0.792"""	0.458939	0.00175901	0.00816813	LTADSHPSYHTDGFN	generic|sp_P60904_DNJC5_MOUSE__chr2_1_181546445_181546492_ENSMUST00000116365|
"""index: 11710, intensity: 2766.0, mobility: 1.048"""	0.457441	0.00175901	0.00825045	LATLADEVSASLAKQ	generic|II_1128081_TX=10090	|generic|II_1128079_TX=10090	|generic|tr_A0A0A0MQC7_A0A0A0MQC7_MOUSE	|generic|tr_A2A5Y6_A2A5Y6_MOUSE	|generic|sp_P10637_TAU_MOUSE	|generic|sp_P10637-2_TAU_MOUSE	|generic|sp_P10637-3_TAU_MOUSE	|generic|sp_P10637-4_TAU_MOUSE	|generic|tr_Q3UH19_Q3UH19_MOUSE	|generic|sp_P10637-6_TAU_MOUSE	|generic|tr_Q8C5K4_Q8C5K4_MOUSE	|generic|tr_Q547J4_Q547J4_MOUSE	|generic|tr_B1AQW2_B1AQW2_MOUSE	|generic|sp_TAU_HUMAN_|
"""index: 8591, intensity: 5451.0, mobility: 1.002"""	0.456653	0.00175901	0.00829411	LADEVSASLAKQGL	generic|II_1128081_TX=10090	|generic|II_1128079_TX=10090	|generic|tr_A0A0A0MQC7_A0A0A0MQC7_MOUSE	|generic|tr_A2A5Y6_A2A5Y6_MOUSE	|generic|sp_P10637_TAU_MOUSE	|generic|sp_P10637-2_TAU_MOUSE	|generic|sp_P10637-4_TAU_MOUSE	|generic|tr_Q3UH19_Q3UH19_MOUSE	|generic|sp_P10637-6_TAU_MOUSE	|generic|tr_Q8C5K4_Q8C5K4_MOUSE	|generic|tr_Q547J4_Q547J4_MOUSE	|generic|tr_B1AQW2_B1AQW2_MOUSE	|generic|sp_TAU_HUMAN_|
"""index: 6392, intensity: 8933.0, mobility: 1.005"""	0.45629	0.00175901	0.00831427	QVANPNSAIFGGARP	generic|tr_Q80U88_Q80U88_MOUSE__chr5_-1_134625358_134625459_ENSMUST00000202289__II_929730	|generic|tr_Q3V244_Q3V244_MOUSE__chr5_-1_134625358_134625459_ENSMUST00000202289__II_929730	|generic|tr_Q3TG58_Q3TG58_MOUSE__chr5_-1_134625358_134625459_ENSMUST00000202289__II_929730	|generic|tr_Q564E5_Q564E5_MOUSE__chr5_-1_134625358_134625459_ENSMUST00000202289__II_929730|
"""index: 4263, intensity: 4806.0, mobility: 1.013"""	0.455507	0.00175901	0.00835794	TQSAEPPPPEPPRI	generic|sp_Q8BIF0_C99L2_MOUSE	|generic|sp_Q8BIF0-2_C99L2_MOUSE	|generic|tr_I7HJQ8_I7HJQ8_MOUSE	|generic|tr_A2AP74_A2AP74_MOUSE|
"""index: 12685, intensity: 3475.0, mobility: 1.042"""	0.455322	0.00175901	0.0083683	GLPQEVLNENLLR	generic|sp_CAS1_BOVIN_|
"""index: 9083, intensity: 16487.0, mobility: 1.011"""	0.454991	0.00175901	0.00838684	FSDIPNPIGSENSE	generic|sp_CAS1_BOVIN_|
"""index: 4239, intensity: 4065.0, mobility: 1.005"""	0.454462	0.00175901	0.00841658	LSRAQPAPKPEPSFSEYASVQVQRK	generic|sp_P97797_SHPS1_MOUSE	|generic|sp_P97797-2_SHPS1_MOUSE	|generic|sp_P97797-3_SHPS1_MOUSE	|generic|sp_P97797-4_SHPS1_MOUSE	|generic|tr_Q2M4I8_Q2M4I8_MOUSE	|generic|tr_E0CX65_E0CX65_MOUSE|
"""index: 6663, intensity: 3536.0, mobility: 1.091"""	0.454402	0.00175901	0.00841999	SEPAFQINTQSDPQPT	generic|tr_A0A0J9YV24_A0A0J9YV24_MOUSE	|generic|sp_E9PUL5_PRRT2_MOUSE|
"""index: 7526, intensity: 3562.0, mobility: 0.882"""	0.453458	0.00175901	0.00847333	DVTAALAKQGL	generic|sp_P20357_MTAP2_MOUSE__chr1_1_66438885_66439007_ENSMUST00000172486	|generic|tr_Q80ZL4_Q80ZL4_MOUSE__chr1_1_66438885_66439007_ENSMUST00000172486	|generic|tr_Q3TLQ0_Q3TLQ0_MOUSE__chr1_1_66438885_66439007_ENSMUST00000172486	|generic|tr_Q80X35_Q80X35_MOUSE__chr1_1_66438885_66439007_ENSMUST00000172486	|generic|tr_B2KGT5_B2KGT5_MOUSE__chr1_1_66438885_66439007_ENSMUST00000172486	|generic|tr_A0A668KLC6_A0A668KLC6_MOUSE__chr1_1_66438885_66439007_ENSMUST00000172486|
"""index: 854, intensity: 15964.0, mobility: 0.963"""	0.451809	0.00175901	0.00856738	SLSGAQIDDNNPR	generic|tr_Q3TXY0_Q3TXY0_MOUSE__chr5_1_37273379_37273519_ENSMUST00000202377	|generic|tr_Q6P1J1_Q6P1J1_MOUSE__chr5_1_37273379_37273519_ENSMUST00000202377	|generic|sp_P97427_DPYL1_MOUSE__chr5_1_37273379_37273519_ENSMUST00000202377	|generic|tr_Q3TY94_Q3TY94_MOUSE__chr5_1_37273379_37273519_ENSMUST00000202377|
"""index: 8011, intensity: 4577.0, mobility: 0.938"""	0.451652	0.00175901	0.00857637	MDVVKYESGPDGGEEMRKMKLGLVK	generic|tr_Q7M702_Q7M702_MOUSE|
"""index: 17605, intensity: 4580.0, mobility: 0.982"""	0.450848	0.00175901	0.00862268	AAPVPPAAAPLLDF	generic|sp_Q99P72_RTN4_MOUSE	|generic|sp_Q99P72-4_RTN4_MOUSE	|generic|sp_Q99P72-5_RTN4_MOUSE	|generic|tr_Q8K3G7_Q8K3G7_MOUSE|
"""index: 2387, intensity: 2634.0, mobility: 0.815"""	0.450502	0.00175901	0.00864266	TPPPPYEQVVKDK	generic|sp_Q8R1C3_VOPP1_MOUSE__chr6_-1_57774707_57774748_ENSMUST00000204878|
"""index: 13865, intensity: 3461.0, mobility: 0.943"""	0.450179	0.00175901	0.00866137	EVLNENLLRF	generic|sp_CAS1_BOVIN_|
"""index: 1009, intensity: 5375.0, mobility: 0.920"""	0.450138	0.00175901	0.00866376	TPNHDGGKHTEPNETTPLTEPEKGPVETK	generic|sp_P13595-2_NCAM1_MOUSE	|generic|tr_E9QB01_E9QB01_MOUSE	|generic|tr_A0A0A6YY47_A0A0A6YY47_MOUSE|
"""index: 885, intensity: 2799.0, mobility: 1.184"""	0.450084	0.00175901	0.00866687	AAAPGEQAGGAGAEGAAGGEPREAE	generic|sp_P26645_MARCS_MOUSE	|generic|tr_A0A0A1HAM8_A0A0A1HAM8_MOUSE|
"""index: 2887, intensity: 3144.0, mobility: 0.840"""	0.449761	0.00175901	0.00868562	NAPPEPVPPPRAAPAPTHV	generic|sp_Q0VGU4_VGF_MOUSE|
"""index: 9967, intensity: 91523.0, mobility: 1.077"""	0.447877	0.00175901	0.00879585	AVPVMIPAQSKDGSIV	generic|sp_P97792_CXAR_MOUSE__chr16_1_78334866_78334964_ENSMUST00000231251|
"""index: 11921, intensity: 4484.0, mobility: 1.012"""	0.447473	0.00175901	0.00881964	YQEPVLGPVRGPF	generic|sp_CASB_BOVIN_|
"""index: 1320, intensity: 17396.0, mobility: 0.956"""	0.447206	0.00175901	0.00883544	SEPPESEAKPAPTEVKTVPNDATQTKENESKA	generic|tr_A0A0A6YY91_A0A0A6YY91_MOUSE__II_850562	|generic|sp_P13595_NCAM1_MOUSE	|generic|sp_P13595-2_NCAM1_MOUSE	|generic|tr_E9QB01_E9QB01_MOUSE	|generic|tr_A0A0A6YY47_A0A0A6YY47_MOUSE|
"""index: 12332, intensity: 11153.0, mobility: 1.060"""	0.446029	0.00175901	0.0089053	SVFQELGKLTGPSNQ	generic|sp_Q03517_SCG2_MOUSE	|generic|tr_Q4W8U9_Q4W8U9_MOUSE|
"""index: 10538, intensity: 5416.0, mobility: 1.048"""	0.444693	0.00175901	0.00898528	EHPGAPPQPPAPLQPALAPPSRAVAIE	generic|sp_Q7TSJ2_MAP6_MOUSE__chr7_1_99336781_99337002_ENSMUST00000122101__II_884487	|generic|sp_Q7TSJ2-2_MAP6_MOUSE__chr7_1_99269285_99269317_ENSMUST00000208978__II_884487	|generic|tr_D3Z6W1_D3Z6W1_MOUSE__chr7_1_99269285_99269317_ENSMUST00000208978__II_884487|
"""index: 1143, intensity: 3350.0, mobility: 0.925"""	0.444565	0.00175901	0.00899296	LAGTRESVDSAKPRVY	generic|sp_P35455_NEU2_MOUSE|
"""index: 8385, intensity: 4831.0, mobility: 0.829"""	0.444526	0.00175901	0.00899532	YGGFMRSL	generic|tr_Q3UXY8_Q3UXY8_MOUSE	|generic|sp_P22005_PENK_MOUSE|
"""index: 4343, intensity: 3893.0, mobility: 1.043"""	0.442615	0.00175901	0.00911114	ETQSAEPPPPEPPRI	generic|sp_Q8BIF0_C99L2_MOUSE	|generic|sp_Q8BIF0-2_C99L2_MOUSE	|generic|tr_I7HJQ8_I7HJQ8_MOUSE	|generic|tr_A2AP74_A2AP74_MOUSE|
"""index: 10600, intensity: 3089.0, mobility: 0.950"""	0.4408	0.00175901	0.00922247	HPVYIVQDGPPQSPPNIYYKV	generic|tr_Q543Q7_Q543Q7_MOUSE|
"""index: 13842, intensity: 3549.0, mobility: 0.889"""	0.439986	0.00175901	0.00927286	LPGPLQDMFK	generic|sp_P63040_CPLX1_MOUSE	|generic|sp_P84086_CPLX2_MOUSE|
"""index: 12692, intensity: 4542.0, mobility: 0.824"""	0.438588	0.00175901	0.00936005	YLPGPLQDMFKK	generic|sp_P63040_CPLX1_MOUSE	|generic|sp_P84086_CPLX2_MOUSE|
"""index: 4547, intensity: 8434.0, mobility: 0.978"""	0.438402	0.00175901	0.00937171	SLSGAQIDDNIPR	generic|sp_O08553_DPYL2_MOUSE|
"""index: 15878, intensity: 3243.0, mobility: 1.091"""	0.438389	0.00175901	0.00937252	LLYQEPVLGPVRGPF	generic|sp_CASB_BOVIN_|
"""index: 8645, intensity: 3494.0, mobility: 0.972"""	0.438372	0.00175901	0.00937354	GMTGYGMPRQIM	generic|tr_Q9D6K2_Q9D6K2_MOUSE	|generic|sp_Q9R1Q8_TAGL3_MOUSE|
"""index: 10271, intensity: 3159.0, mobility: 1.102"""	0.43815	0.00175901	0.00938751	GASQAGMTGYGMPRQIL	generic|sp_Q9WVA4_TAGL2_MOUSE|
"""index: 8901, intensity: 3525.0, mobility: 0.959"""	0.437855	0.00175901	0.00940604	PGPTQTLSPNGENNNDIIQDNGTIIPFRKHTVR	generic|sp_Q8R001_MARE2_MOUSE	|generic|sp_Q8R001_MARE2_MOUSE	|generic|tr_E9Q1B7_E9Q1B7_MOUSE__chr18_1_23853664_23853702_ENSMUST00000155708	|generic|tr_E9Q1B7_E9Q1B7_MOUSE__chr18_1_23853664_23853702_ENSMUST00000155708|
"""index: 2060, intensity: 3861.0, mobility: 0.821"""	0.437644	0.00175901	0.00941935	GFAQDSQAKVSQLK	generic|sp_Q5HZI2_C2C4C_MOUSE|
"""index: 1740, intensity: 11791.0, mobility: 0.803"""	0.437427	0.00175901	0.00943306	TLPTKETIEQEKRSEIS	generic|tr_A6H6H4_A6H6H4_MOUSE|
"""index: 6377, intensity: 5831.0, mobility: 1.002"""	0.437278	0.00175901	0.00944242	QVANPNSAIFGGARP	generic|tr_Q80U88_Q80U88_MOUSE__chr5_-1_134625358_134625459_ENSMUST00000202289__II_929730	|generic|tr_Q3V244_Q3V244_MOUSE__chr5_-1_134625358_134625459_ENSMUST00000202289__II_929730	|generic|tr_Q3TG58_Q3TG58_MOUSE__chr5_-1_134625358_134625459_ENSMUST00000202289__II_929730	|generic|tr_Q564E5_Q564E5_MOUSE__chr5_-1_134625358_134625459_ENSMUST00000202289__II_929730|
"""index: 2468, intensity: 6060.0, mobility: 0.816"""	0.437008	0.00175901	0.00945952	IPVGSLKNEDTPNRQY	generic|sp_Q03517_SCG2_MOUSE	|generic|tr_Q4W8U9_Q4W8U9_MOUSE|
"""index: 9543, intensity: 45745.0, mobility: 1.125"""	0.436769	0.00175901	0.00947467	TPIVIQPASATETTQLT	generic|tr_Q921J3_Q921J3_MOUSE__chr2_1_181549329_181549376_ENSMUST00000116365	|generic|sp_P60904_DNJC5_MOUSE__chr2_1_181546445_181546492_ENSMUST00000116365|
"""index: 4124, intensity: 4783.0, mobility: 1.025"""	0.436582	0.00175901	0.00948656	LVQLAGTRESVDSAKPRVY	generic|sp_P35455_NEU2_MOUSE|
"""index: 1875, intensity: 3241.0, mobility: 0.889"""	0.436268	0.00175901	0.00950649	QPPPPPYYPPEDKKTQ	generic|tr_Q3TRG5_Q3TRG5_MOUSE__II_1123726	|generic|sp_P97765_WBP2_MOUSE__II_1123728	|generic|sp_P97765-2_WBP2_MOUSE__II_1123726	|generic|chr11_-1_116079543_116079920_ENSMUST00000074628|
"""index: 4605, intensity: 2847.0, mobility: 1.177"""	0.435863	0.00175901	0.00953228	TYAPVISAEKAYHEQ	generic|tr_Q99KA2_Q99KA2_MOUSE__IP_3506393	|generic|tr_A0A0A0MQA5_A0A0A0MQA5_MOUSE__chr1_-1_75215622_75215885_ENSMUST00000188593__IP_3506393	|generic|sp_P05213_TBA1B_MOUSE__IP_3506392	|generic|tr_Q52L87_Q52L87_MOUSE__IP_3506392	|generic|sp_P68368_TBA4A_MOUSE__chr1_-1_75215622_75215885_ENSMUST00000188593__IP_3506393	|generic|tr_Q3TIZ0_Q3TIZ0_MOUSE__IP_3506393	|generic|sp_P68369_TBA1A_MOUSE__IP_3506392	|generic|IP_988840_TX=10090	|generic|IP_1052575_TX=10090	|generic|IP_3456589_TX=10090	|generic|IP_3502747_TX=10090	|generic|tr_Q9D9Y2_Q9D9Y2_MOUSE	|generic|sp_P05214_TBA3_MOUSE|
"""index: 12928, intensity: 2761.0, mobility: 1.161"""	0.434295	0.00175901	0.00963287	LMPPLSPQTKIITPYTA	generic|tr_F2Z3U3_F2Z3U3_MOUSE__chr1_-1_60502820_60502984_ENSMUST00000189383__II_1038329|
"""index: 8631, intensity: 21388.0, mobility: 0.929"""	0.431878	0.00175901	0.00978994	EDVTAALAKQGL	generic|sp_P20357_MTAP2_MOUSE__chr1_1_66438885_66439007_ENSMUST00000172486	|generic|tr_Q80ZL4_Q80ZL4_MOUSE__chr1_1_66438885_66439007_ENSMUST00000172486	|generic|tr_Q3TLQ0_Q3TLQ0_MOUSE__chr1_1_66438885_66439007_ENSMUST00000172486	|generic|tr_Q80X35_Q80X35_MOUSE__chr1_1_66438885_66439007_ENSMUST00000172486	|generic|tr_B2KGT5_B2KGT5_MOUSE__chr1_1_66438885_66439007_ENSMUST00000172486	|generic|tr_A0A668KLC6_A0A668KLC6_MOUSE__chr1_1_66438885_66439007_ENSMUST00000172486|
"""index: 7985, intensity: 3327.0, mobility: 0.885"""	0.431701	0.00175901	0.00980153	QSGFSLSGAQIDDNIPRRTT	generic|sp_O08553_DPYL2_MOUSE|
"""index: 4734, intensity: 4332.0, mobility: 0.985"""	0.431482	0.00175901	0.00981591	PEPEPQPEPEPEPEPEPQPEPEPEQ	generic|tr_C4IXT3_C4IXT3_MOUSE__chr11_-1_61157167_61157217_ENSMUST00000173525|
"""index: 4259, intensity: 3120.0, mobility: 1.016"""	0.430849	0.00175901	0.00985764	TQSAEPPPPEPPRI	generic|sp_Q8BIF0_C99L2_MOUSE	|generic|sp_Q8BIF0-2_C99L2_MOUSE	|generic|tr_I7HJQ8_I7HJQ8_MOUSE	|generic|tr_A2AP74_A2AP74_MOUSE|
"""index: 7209, intensity: 3840.0, mobility: 0.990"""	0.430034	0.00175901	0.00991153	KPRTVATPLNQVANPNSAIFGGARPREEVVQKEQE	generic|tr_Q80U88_Q80U88_MOUSE__chr5_-1_134625358_134625459_ENSMUST00000202289__II_929730	|generic|tr_Q3V244_Q3V244_MOUSE__chr5_-1_134625358_134625459_ENSMUST00000202289__II_929730	|generic|tr_Q3TG58_Q3TG58_MOUSE__chr5_-1_134625358_134625459_ENSMUST00000202289__II_929730	|generic|tr_Q564E5_Q564E5_MOUSE__chr5_-1_134625358_134625459_ENSMUST00000202289__II_929730|
"""index: 4276, intensity: 2750.0, mobility: 1.124"""	0.430019	0.00175901	0.0099125	SVGSSASSTQPLLVHEDA	generic|tr_Q3ULJ6_Q3ULJ6_MOUSE__chr5_1_75654426_75654545_ENSMUST00000202167	|generic|sp_P05532_KIT_MOUSE__chr5_1_75654426_75654545_ENSMUST00000202167	|generic|sp_P05532-2_KIT_MOUSE__chr5_1_75654426_75654545_ENSMUST00000202167	|generic|sp_P05532-3_KIT_MOUSE__chr5_1_75654426_75654545_ENSMUST00000202167|
"""index: 5719, intensity: 2725.0, mobility: 0.836"""	0.42986	0.00175901	0.00992308	LEGEDDPDRSMKLSFRT	generic|sp_P26339_CMGA_MOUSE	|generic|tr_Q3UN28_Q3UN28_MOUSE|
"""index: 10686, intensity: 2516.0, mobility: 0.731"""	0.42914	0.00175901	0.00997104	LPGPLQDMFKK	generic|sp_P63040_CPLX1_MOUSE	|generic|sp_P84086_CPLX2_MOUSE|
"""index: 407, intensity: 2746.0, mobility: 0.790"""	0.428787	0.00175901	0.00999459	SQIDDHVPKRASA	generic|sp_Q9EQF6_DPYL5_MOUSE__chr5_1_30791522_30791638_ENSMUST00000198503__II_944569|
"""index: 7895, intensity: 4488.0, mobility: 0.941"""	0.425651	0.00175901	0.0102066	MDVVKYESGPDGGEEMRKMKLGLVK	generic|tr_Q7M702_Q7M702_MOUSE|
"""index: 13504, intensity: 6335.0, mobility: 1.055"""	0.423094	0.00175901	0.0103828	LYQEPVLGPVRGPF	generic|sp_CASB_BOVIN_|
"""index: 6826, intensity: 2827.0, mobility: 1.247"""	0.422316	0.00175901	0.010437	ESSFSLSGSQIDDHVPK	generic|sp_Q9EQF6_DPYL5_MOUSE__chr5_1_30791522_30791638_ENSMUST00000198503__II_944569|
"""index: 4349, intensity: 22438.0, mobility: 0.930"""	0.422072	0.00175901	0.010454	QVANPNSAIFGGARPREEVVQKEQE	generic|tr_Q80U88_Q80U88_MOUSE__chr5_-1_134625358_134625459_ENSMUST00000202289__II_929730	|generic|tr_Q3V244_Q3V244_MOUSE__chr5_-1_134625358_134625459_ENSMUST00000202289__II_929730	|generic|tr_Q3TG58_Q3TG58_MOUSE__chr5_-1_134625358_134625459_ENSMUST00000202289__II_929730	|generic|tr_Q564E5_Q564E5_MOUSE__chr5_-1_134625358_134625459_ENSMUST00000202289__II_929730|
"""index: 2891, intensity: 6057.0, mobility: 0.819"""	0.421022	0.00175901	0.0105278	KQETQSAEPPPPEPPRI	generic|sp_Q8BIF0_C99L2_MOUSE	|generic|sp_Q8BIF0-2_C99L2_MOUSE	|generic|tr_I7HJQ8_I7HJQ8_MOUSE	|generic|tr_A2AP74_A2AP74_MOUSE|
"""index: 7655, intensity: 3142.0, mobility: 1.034"""	0.420196	0.00175901	0.0105861	AEPYDDIVGETVEK	generic|tr_Q78TF3_Q78TF3_MOUSE__chr9_1_109978869_110002753_ENSMUST00000169851	|generic|sp_P27546_MAP4_MOUSE	|generic|sp_P27546-2_MAP4_MOUSE	|generic|sp_P27546-3_MAP4_MOUSE|
"""index: 391, intensity: 2594.0, mobility: 0.962"""	0.41922	0.00175901	0.0106555	SGGGGGGGLGSGGSIRSS	generic|sp_K1C9_HUMAN_|
"""index: 856, intensity: 2529.0, mobility: 0.785"""	0.418916	0.00175901	0.0106772	TLPTKETIEQEKRSE	generic|tr_A6H6H4_A6H6H4_MOUSE|
"""index: 814, intensity: 11430.0, mobility: 0.876"""	0.418107	0.00175901	0.0107351	TLPTKETIEQEKRSE	generic|tr_A6H6H4_A6H6H4_MOUSE|
"""index: 5540, intensity: 4033.0, mobility: 1.139"""	0.417787	0.00175901	0.0107582	QSNFSLSGAQIDDNNPR	generic|tr_Q3TXY0_Q3TXY0_MOUSE__chr5_1_37273379_37273519_ENSMUST00000202377	|generic|tr_Q6P1J1_Q6P1J1_MOUSE__chr5_1_37273379_37273519_ENSMUST00000202377	|generic|sp_P97427_DPYL1_MOUSE__chr5_1_37273379_37273519_ENSMUST00000202377	|generic|tr_Q3TY94_Q3TY94_MOUSE__chr5_1_37273379_37273519_ENSMUST00000202377|
"""index: 3054, intensity: 3387.0, mobility: 0.819"""	0.417564	0.00175901	0.0107742	KQETQSAEPPPPEPPRI	generic|sp_Q8BIF0_C99L2_MOUSE	|generic|sp_Q8BIF0-2_C99L2_MOUSE	|generic|tr_I7HJQ8_I7HJQ8_MOUSE	|generic|tr_A2AP74_A2AP74_MOUSE|
"""index: 7069, intensity: 3707.0, mobility: 0.991"""	0.417414	0.00175901	0.0107851	NEFRAWTDIKPVKPIKAKPQY	generic|sp_Q7TSJ2-3_MAP6_MOUSE__chr7_1_99269285_99269317_ENSMUST00000208978__II_884492	|generic|sp_Q7TSJ2_MAP6_MOUSE__chr7_1_99336781_99337002_ENSMUST00000122101__II_884487	|generic|sp_Q7TSJ2-2_MAP6_MOUSE__chr7_1_99269285_99269317_ENSMUST00000208978__II_884487	|generic|tr_D3Z6W1_D3Z6W1_MOUSE__chr7_1_99269285_99269317_ENSMUST00000208978__II_884487	|generic|II_884478_TX=10090	|generic|tr_A0A140LIT9_A0A140LIT9_MOUSE__chr7_1_99336781_99337002_ENSMUST00000122101|
"""index: 6493, intensity: 3072.0, mobility: 1.202"""	0.416523	0.00175901	0.0108496	SSFSLSGSQIDDHVPK	generic|sp_Q9EQF6_DPYL5_MOUSE__chr5_1_30791522_30791638_ENSMUST00000198503__II_944569|
"""index: 679, intensity: 3546.0, mobility: 0.931"""	0.415886	0.00175901	0.0108959	SPPVGNQSRQTVP	generic|tr_E9Q828_E9Q828_MOUSE	|generic|tr_Q6Q476_Q6Q476_MOUSE	|generic|tr_H2BL43_H2BL43_MOUSE|
"""index: 831, intensity: 3102.0, mobility: 0.963"""	0.415475	0.00175901	0.010926	KSEPPESEAKPAPTEVKTVPNDATQTKENESKA	generic|tr_A0A0A6YY91_A0A0A6YY91_MOUSE__II_850562	|generic|sp_P13595_NCAM1_MOUSE	|generic|sp_P13595-2_NCAM1_MOUSE	|generic|tr_E9QB01_E9QB01_MOUSE	|generic|tr_A0A0A6YY47_A0A0A6YY47_MOUSE|
"""index: 1498, intensity: 13311.0, mobility: 0.842"""	0.415112	0.00175901	0.0109525	LPTKETIEQEKRSEIS	generic|tr_A6H6H4_A6H6H4_MOUSE|
"""index: 14575, intensity: 5101.0, mobility: 0.945"""	0.415083	0.00175901	0.0109546	QEPVLGPVRGPF	generic|sp_CASB_BOVIN_|
"""index: 14937, intensity: 3890.0, mobility: 0.961"""	0.414403	0.00175901	0.0110046	QEPVLGPVRGPF	generic|sp_CASB_BOVIN_|
"""index: 4961, intensity: 3508.0, mobility: 0.974"""	0.413281	0.00175901	0.0110876	GPPLDAYSIQGQH	generic|sp_P60335_PCBP1_MOUSE|
"""index: 7913, intensity: 2653.0, mobility: 0.953"""	0.412679	0.00175901	0.0111323	SSFSLSGSQIDDHVPKRASARIL	generic|sp_Q9EQF6_DPYL5_MOUSE__chr5_1_30791522_30791638_ENSMUST00000198503__II_944569|
"""index: 15817, intensity: 3348.0, mobility: 1.052"""	0.412012	0.00175901	0.0111821	TLADEVSASLAKQGL	generic|II_1128081_TX=10090	|generic|II_1128079_TX=10090	|generic|tr_A0A0A0MQC7_A0A0A0MQC7_MOUSE	|generic|tr_A2A5Y6_A2A5Y6_MOUSE	|generic|sp_P10637_TAU_MOUSE	|generic|sp_P10637-2_TAU_MOUSE	|generic|sp_P10637-4_TAU_MOUSE	|generic|tr_Q3UH19_Q3UH19_MOUSE	|generic|sp_P10637-6_TAU_MOUSE	|generic|tr_Q8C5K4_Q8C5K4_MOUSE	|generic|tr_Q547J4_Q547J4_MOUSE	|generic|tr_B1AQW2_B1AQW2_MOUSE	|generic|sp_TAU_HUMAN_|
"""index: 3696, intensity: 3126.0, mobility: 0.901"""	0.411671	0.00175901	0.0112077	AEPPPPEPPRI	generic|sp_Q8BIF0_C99L2_MOUSE	|generic|sp_Q8BIF0-2_C99L2_MOUSE	|generic|tr_I7HJQ8_I7HJQ8_MOUSE	|generic|tr_A2AP74_A2AP74_MOUSE|
"""index: 6612, intensity: 2928.0, mobility: 0.809"""	0.410319	0.00175901	0.0113095	DEETVRKAMEAVAAQGKVKK	generic|tr_Q6NWV5_Q6NWV5_MOUSE	|generic|sp_Q9DBJ1_PGAM1_MOUSE|
"""index: 2583, intensity: 3534.0, mobility: 0.829"""	0.409836	0.00175901	0.0113462	TDTEDKGEFLSEGGGVR	generic|sp_E9PV24_FIBA_MOUSE	|generic|sp_E9PV24-2_FIBA_MOUSE|
"""index: 2991, intensity: 3587.0, mobility: 1.054"""	0.409436	0.00175901	0.0113766	TTFSPPVAAATAKNQS	generic|tr_A0A571BED8_A0A571BED8_MOUSE__chr11_-1_74395775_74395891_ENSMUST00000047488__II_1135417	|generic|sp_Q5SVL6_RPGP2_MOUSE__chr11_-1_74395775_74395891_ENSMUST00000047488__II_1135417	|generic|sp_Q5SVL6-2_RPGP2_MOUSE__chr11_-1_74395775_74395891_ENSMUST00000047488__II_1135417	|generic|tr_A0A171EBK8_A0A171EBK8_MOUSE__chr11_-1_74395775_74395891_ENSMUST00000047488|
"""index: 7378, intensity: 3352.0, mobility: 0.986"""	0.408758	0.00175901	0.0114284	VFQELGKLTGPSN	generic|sp_Q03517_SCG2_MOUSE	|generic|tr_Q4W8U9_Q4W8U9_MOUSE|
"""index: 1852, intensity: 3581.0, mobility: 0.895"""	0.408533	0.00175901	0.0114455	SGAQIDDNIPR	generic|sp_O08553_DPYL2_MOUSE|
"""index: 387, intensity: 5170.0, mobility: 0.932"""	0.408268	0.00175901	0.0114659	GGGGGGGLGSGGSIRSS	generic|sp_K1C9_HUMAN_|
"""index: 7616, intensity: 3697.0, mobility: 1.208"""	0.408168	0.00175901	0.0114736	SSLGSMSPSNMEGYSKTQY	generic|tr_Q3TV22_Q3TV22_MOUSE__chr16_1_78334866_78334964_ENSMUST00000231251	|generic|sp_P97792_CXAR_MOUSE__chr16_1_78334866_78334964_ENSMUST00000231251	|generic|sp_P97792-2_CXAR_MOUSE__chr16_1_78334866_78334964_ENSMUST00000231251|
"""index: 1437, intensity: 2899.0, mobility: 0.815"""	0.407947	0.00175901	0.0114905	QDDPSAPHKIQDPLK	generic|sp_Q71M36_CSPG5_MOUSE__chr9_1_110262108_110262221_ENSMUST00000197850__II_842345	|generic|II_842338_TX=10090|
"""index: 9047, intensity: 3807.0, mobility: 0.913"""	0.407515	0.00175901	0.0115238	SLGIPVPAAAGAQQ	generic|sp_Q60737_CSK21_MOUSE__II_1001537|
"""index: 2297, intensity: 9343.0, mobility: 0.873"""	0.407463	0.00175901	0.0115278	SQIDDHVPKRASARILAPPGGRSSG	generic|sp_Q9EQF6_DPYL5_MOUSE__chr5_1_30791522_30791638_ENSMUST00000198503__II_944569|
"""index: 3897, intensity: 4292.0, mobility: 0.983"""	0.40691	0.00175901	0.0115706	SPQLEDEAKELQ	generic|tr_Q3UXY8_Q3UXY8_MOUSE	|generic|sp_P22005_PENK_MOUSE|
"""index: 7002, intensity: 3878.0, mobility: 0.874"""	0.405985	0.00175901	0.0116424	GSNKGASQAGMTGYGMPRQIM	generic|tr_Q9D6K2_Q9D6K2_MOUSE	|generic|sp_Q9R1Q8_TAGL3_MOUSE|
"""index: 13790, intensity: 2567.0, mobility: 1.174"""	0.405862	0.00175901	0.011652	GLPATPIAPASGLHSPPLLG	generic|tr_D3Z4T1_D3Z4T1_MOUSE	|generic|tr_D3Z4C5_D3Z4C5_MOUSE	|generic|tr_D3Z580_D3Z580_MOUSE	|generic|tr_D3Z588_D3Z588_MOUSE	|generic|tr_A0A5F8MPH2_A0A5F8MPH2_MOUSE|
"""index: 9463, intensity: 3096.0, mobility: 0.943"""	0.405406	0.00175901	0.0116876	GGSRQQEAPSNLSVNELLTPQGPR	generic|tr_Q8CAD1_Q8CAD1_MOUSE__chrX_1_20851679_20851816_ENSMUST00000136451__II_836925|
"""index: 8610, intensity: 11176.0, mobility: 0.961"""	0.40481	0.00175901	0.0117343	AEDVTAALAKQGL	generic|sp_P20357_MTAP2_MOUSE__chr1_1_66438885_66439007_ENSMUST00000172486	|generic|tr_Q80ZL4_Q80ZL4_MOUSE__chr1_1_66438885_66439007_ENSMUST00000172486	|generic|tr_Q3TLQ0_Q3TLQ0_MOUSE__chr1_1_66438885_66439007_ENSMUST00000172486	|generic|tr_Q80X35_Q80X35_MOUSE__chr1_1_66438885_66439007_ENSMUST00000172486	|generic|tr_B2KGT5_B2KGT5_MOUSE__chr1_1_66438885_66439007_ENSMUST00000172486	|generic|tr_A0A668KLC6_A0A668KLC6_MOUSE__chr1_1_66438885_66439007_ENSMUST00000172486|
"""index: 11560, intensity: 2571.0, mobility: 1.099"""	0.404665	0.00175901	0.0117457	MEPSSLPQEIIANAK	generic|tr_E9QK20_E9QK20_MOUSE__chr1_-1_154483513_154483623_ENSMUST00000188965__II_1041223	|generic|tr_A0A087WS83_A0A087WS83_MOUSE__chr1_-1_154483513_154483623_ENSMUST00000188965__II_1041173	|generic|tr_B2RWX7_B2RWX7_MOUSE__chr1_-1_154483513_154483623_ENSMUST00000188965__II_1041173	|generic|sp_Q61290_CAC1E_MOUSE__chr1_-1_154483513_154483623_ENSMUST00000188965__II_1041173	|generic|tr_A0A1D5RLU3_A0A1D5RLU3_MOUSE__chr1_-1_154483513_154483623_ENSMUST00000188965|
"""index: 12728, intensity: 5048.0, mobility: 0.824"""	0.404197	0.00175901	0.0117826	YLPGPLQDMFKK	generic|sp_P63040_CPLX1_MOUSE	|generic|sp_P84086_CPLX2_MOUSE|
"""index: 4540, intensity: 4122.0, mobility: 0.829"""	0.403507	0.00175901	0.0118371	APVPMPDLKN	generic|tr_A0A0A0MQC7_A0A0A0MQC7_MOUSE	|generic|tr_A2A5Y6_A2A5Y6_MOUSE	|generic|sp_P10637_TAU_MOUSE	|generic|sp_P10637-2_TAU_MOUSE	|generic|sp_P10637-3_TAU_MOUSE	|generic|sp_P10637-4_TAU_MOUSE	|generic|tr_Q3UH19_Q3UH19_MOUSE	|generic|sp_P10637-6_TAU_MOUSE	|generic|tr_Q547J4_Q547J4_MOUSE	|generic|tr_B1AQW2_B1AQW2_MOUSE	|generic|sp_TAU_HUMAN_|
"""index: 353, intensity: 2804.0, mobility: 1.010"""	0.403381	0.00175901	0.0118471	EQQQTEDELQDK	generic|sp_CASB_BOVIN_|
"""index: 6589, intensity: 18836.0, mobility: 0.934"""	0.402264	0.00175901	0.011936	DEVSASLAKQGL	generic|II_1128081_TX=10090	|generic|II_1128079_TX=10090	|generic|tr_A0A0A0MQC7_A0A0A0MQC7_MOUSE	|generic|tr_A2A5Y6_A2A5Y6_MOUSE	|generic|sp_P10637_TAU_MOUSE	|generic|sp_P10637-2_TAU_MOUSE	|generic|sp_P10637-4_TAU_MOUSE	|generic|tr_Q3UH19_Q3UH19_MOUSE	|generic|sp_P10637-6_TAU_MOUSE	|generic|tr_Q8C5K4_Q8C5K4_MOUSE	|generic|tr_Q547J4_Q547J4_MOUSE	|generic|tr_B1AQW2_B1AQW2_MOUSE	|generic|sp_TAU_HUMAN_|
"""index: 2622, intensity: 4096.0, mobility: 0.943"""	0.4019	0.00175901	0.0119651	VPITPTLNREQ	generic|sp_CAS2_BOVIN_|
"""index: 4362, intensity: 2514.0, mobility: 1.131"""	0.400668	0.00175901	0.0120642	SIQDLSGGSRQQEAPSNL	generic|tr_Q3TQI2_Q3TQI2_MOUSE__chrX_1_20851679_20851816_ENSMUST00000136451__II_836925	|generic|tr_Q8CAD1_Q8CAD1_MOUSE__chrX_1_20851679_20851816_ENSMUST00000136451__II_836925	|generic|tr_B1AUN8_B1AUN8_MOUSE__chrX_1_20851679_20851816_ENSMUST00000136451__II_836925	|generic|tr_E9Q0P8_E9Q0P8_MOUSE__chrX_1_20851679_20851816_ENSMUST00000136451__II_836925	|generic|sp_P04627_ARAF_MOUSE__chrX_1_20851679_20851816_ENSMUST00000136451__II_836944	|generic|tr_Q3UXR0_Q3UXR0_MOUSE__chrX_1_20851679_20851816_ENSMUST00000136451|
"""index: 7764, intensity: 4736.0, mobility: 0.901"""	0.400603	0.00175901	0.0120694	AQQESPPKNYLGVEEEKIMDHSHSDGLH	generic|sp_Q6P5F6_S39AA_MOUSE|
"""index: 7310, intensity: 2558.0, mobility: 1.017"""	0.39952	0.00175901	0.0121572	QQAPPVRNLHQSGFSLSGAQIDDNIPRRTTQ	generic|sp_O08553_DPYL2_MOUSE|
"""index: 777, intensity: 4963.0, mobility: 0.882"""	0.399395	0.00175901	0.0121674	ADEVSASLAKQ	generic|II_1128081_TX=10090	|generic|II_1128079_TX=10090	|generic|tr_A0A0A0MQC7_A0A0A0MQC7_MOUSE	|generic|tr_A2A5Y6_A2A5Y6_MOUSE	|generic|sp_P10637_TAU_MOUSE	|generic|sp_P10637-2_TAU_MOUSE	|generic|sp_P10637-3_TAU_MOUSE	|generic|sp_P10637-4_TAU_MOUSE	|generic|tr_Q3UH19_Q3UH19_MOUSE	|generic|sp_P10637-6_TAU_MOUSE	|generic|tr_Q8C5K4_Q8C5K4_MOUSE	|generic|tr_Q547J4_Q547J4_MOUSE	|generic|tr_B1AQW2_B1AQW2_MOUSE	|generic|sp_TAU_HUMAN_|
"""index: 433, intensity: 4314.0, mobility: 0.859"""	0.399317	0.00175901	0.0121737	AMEDIKQME	generic|sp_CAS1_BOVIN_|
"""index: 7946, intensity: 4723.0, mobility: 1.038"""	0.399297	0.00175901	0.0121754	AEPYDDIVGETVEK	generic|tr_Q78TF3_Q78TF3_MOUSE__chr9_1_109978869_110002753_ENSMUST00000169851	|generic|sp_P27546_MAP4_MOUSE	|generic|sp_P27546-2_MAP4_MOUSE	|generic|sp_P27546-3_MAP4_MOUSE|
"""index: 6558, intensity: 3734.0, mobility: 0.889"""	0.398898	0.00175901	0.0122079	TGYGMPRQIM	generic|tr_Q9D6K2_Q9D6K2_MOUSE	|generic|sp_Q9R1Q8_TAGL3_MOUSE|
"""index: 5900, intensity: 13943.0, mobility: 1.177"""	0.39833	0.00175901	0.0122544	GSQQPPQPQQAYSQKALL	generic|sp_P70297_STAM1_MOUSE__chr2_1_14102418_14102489_ENSMUST00000193636__II_1014500	|generic|IP_1121602_TX=10090	|generic|tr_Q3UMC8_Q3UMC8_MOUSE__chr2_1_14102418_14102489_ENSMUST00000193636	|generic|tr_Q9CU37_Q9CU37_MOUSE	|generic|tr_Q3TPR2_Q3TPR2_MOUSE__chr2_1_14141735_14141881_ENSMUST00000193636|
"""index: 408, intensity: 2915.0, mobility: 0.864"""	0.398247	0.00175901	0.0122613	SSSPGGAYVTR	generic|tr_A2AKJ2_A2AKJ2_MOUSE__II_1014558	|generic|tr_A0A0A6YWC8_A0A0A6YWC8_MOUSE__chr2_1_13574750_13574998_ENSMUST00000155605__II_1014555	|generic|tr_Q3V2S4_Q3V2S4_MOUSE__chr2_1_13574750_13574998_ENSMUST00000155605__II_1014555	|generic|tr_Q3UAX1_Q3UAX1_MOUSE__chr2_1_13574750_13574998_ENSMUST00000155605__II_1014555	|generic|tr_Q3TFD9_Q3TFD9_MOUSE__chr2_1_13574750_13574998_ENSMUST00000155605__II_1014555	|generic|tr_Q5FWJ3_Q5FWJ3_MOUSE__chr2_1_13574750_13574998_ENSMUST00000155605__II_1014555	|generic|tr_A4IF59_A4IF59_MOUSE__chr2_1_13574750_13574998_ENSMUST00000155605__II_1014555	|generic|tr_Q3TWV0_Q3TWV0_MOUSE__chr2_1_13574750_13574998_ENSMUST00000155605__II_1014555	|generic|tr_Q3U6S1_Q3U6S1_MOUSE__chr2_1_13582473_13582514_ENSMUST00000193675|
"""index: 13331, intensity: 4702.0, mobility: 1.074"""	0.398016	0.00175901	0.0122802	LYQEPVLGPVRGPF	generic|sp_CASB_BOVIN_|
"""index: 3701, intensity: 6177.0, mobility: 0.920"""	0.397656	0.00175901	0.0123098	AEPPPPEPPRI	generic|sp_Q8BIF0_C99L2_MOUSE	|generic|sp_Q8BIF0-2_C99L2_MOUSE	|generic|tr_I7HJQ8_I7HJQ8_MOUSE	|generic|tr_A2AP74_A2AP74_MOUSE|
"""index: 10891, intensity: 2566.0, mobility: 1.156"""	0.397117	0.00175901	0.0123543	IVQEMPPQSPANIYYKV	generic|sp_P52800_EFNB2_MOUSE__chr8_-1_8660480_8660584_ENSMUST00000209169__II_867982	|generic|tr_Q544L9_Q544L9_MOUSE|
"""index: 366, intensity: 2962.0, mobility: 0.785"""	0.396975	0.00175901	0.012366	QIDDHVPKRASA	generic|sp_Q9EQF6_DPYL5_MOUSE__chr5_1_30791522_30791638_ENSMUST00000198503__II_944569|
"""index: 4541, intensity: 4104.0, mobility: 0.931"""	0.396858	0.00175901	0.0123757	FSLSGSQIDDHVPKRASA	generic|sp_Q9EQF6_DPYL5_MOUSE__chr5_1_30791522_30791638_ENSMUST00000198503__II_944569|
"""index: 6417, intensity: 2831.0, mobility: 1.112"""	0.394213	0.00175901	0.0125967	SEPAFQINTQSDPQPTS	generic|tr_A0A0J9YV24_A0A0J9YV24_MOUSE	|generic|sp_E9PUL5_PRRT2_MOUSE|
"""index: 11919, intensity: 3334.0, mobility: 1.156"""	0.391859	0.00175901	0.0127967	SGPVPGTAINGTLPLSHM	generic|tr_Q3V2B6_Q3V2B6_MOUSE	|generic|tr_Q60I23_Q60I23_MOUSE	|generic|tr_Q3UES8_Q3UES8_MOUSE|
"""index: 4940, intensity: 3582.0, mobility: 0.947"""	0.391286	0.00175901	0.0128459	EQPVYTQLTRP	generic|tr_Q571J2_Q571J2_MOUSE	|generic|sp_Q04887_SOX9_MOUSE|
"""index: 9603, intensity: 2622.0, mobility: 1.055"""	0.391192	0.00175901	0.0128541	AQQMQQQNPEFVEQIRSQVVR	generic|sp_Q8BJU0_SGTA_MOUSE__chr10_-1_81049249_81049338_ENSMUST00000219126__II_3468303	|generic|sp_Q8BJU0-2_SGTA_MOUSE__chr10_-1_81049249_81049338_ENSMUST00000219126__II_3468303|
"""index: 4687, intensity: 4326.0, mobility: 0.980"""	0.389107	0.00175901	0.0130346	GPPLDAYSIQGQH	generic|sp_P60335_PCBP1_MOUSE|
"""index: 8646, intensity: 5206.0, mobility: 0.914"""	0.388399	0.00175901	0.0130965	EDVTAALAKQGL	generic|sp_P20357_MTAP2_MOUSE__chr1_1_66438885_66439007_ENSMUST00000172486	|generic|tr_Q80ZL4_Q80ZL4_MOUSE__chr1_1_66438885_66439007_ENSMUST00000172486	|generic|tr_Q3TLQ0_Q3TLQ0_MOUSE__chr1_1_66438885_66439007_ENSMUST00000172486	|generic|tr_Q80X35_Q80X35_MOUSE__chr1_1_66438885_66439007_ENSMUST00000172486	|generic|tr_B2KGT5_B2KGT5_MOUSE__chr1_1_66438885_66439007_ENSMUST00000172486	|generic|tr_A0A668KLC6_A0A668KLC6_MOUSE__chr1_1_66438885_66439007_ENSMUST00000172486|
"""index: 9510, intensity: 6574.0, mobility: 1.085"""	0.387944	0.00175901	0.0131365	TNEIVEEQYTPQSL	generic|sp_Q03517_SCG2_MOUSE	|generic|tr_Q4W8U9_Q4W8U9_MOUSE|
"""index: 1053, intensity: 2778.0, mobility: 1.001"""	0.386287	0.00175901	0.0132829	AQQKEPMIGVNQE	generic|sp_CAS1_BOVIN_|
"""index: 7391, intensity: 16832.0, mobility: 0.909"""	0.385623	0.00175901	0.0133421	MGSNKGASQAGMTGYGMPRQIM	generic|tr_Q9D6K2_Q9D6K2_MOUSE	|generic|sp_Q9R1Q8_TAGL3_MOUSE|
"""index: 2338, intensity: 3700.0, mobility: 0.921"""	0.385525	0.00175901	0.0133509	TLPTKETIEQEKRSEIS	generic|tr_A6H6H4_A6H6H4_MOUSE|
"""index: 9019, intensity: 20938.0, mobility: 0.972"""	0.385497	0.00175901	0.0133534	TLADEVSASLAKQ	generic|II_1128081_TX=10090	|generic|II_1128079_TX=10090	|generic|tr_A0A0A0MQC7_A0A0A0MQC7_MOUSE	|generic|tr_A2A5Y6_A2A5Y6_MOUSE	|generic|sp_P10637_TAU_MOUSE	|generic|sp_P10637-2_TAU_MOUSE	|generic|sp_P10637-3_TAU_MOUSE	|generic|sp_P10637-4_TAU_MOUSE	|generic|tr_Q3UH19_Q3UH19_MOUSE	|generic|sp_P10637-6_TAU_MOUSE	|generic|tr_Q8C5K4_Q8C5K4_MOUSE	|generic|tr_Q547J4_Q547J4_MOUSE	|generic|tr_B1AQW2_B1AQW2_MOUSE	|generic|sp_TAU_HUMAN_|
"""index: 6546, intensity: 3845.0, mobility: 0.887"""	0.384872	0.00175901	0.0134094	TGYGMPRQIM	generic|tr_Q9D6K2_Q9D6K2_MOUSE	|generic|sp_Q9R1Q8_TAGL3_MOUSE|
"""index: 2897, intensity: 28159.0, mobility: 0.882"""	0.384233	0.00175901	0.0134668	TQVDEGVRSASKRIVAPPGGRSNITS	generic|tr_Q3TAS8_Q3TAS8_MOUSE__chr18_-1_43324332_43324412_ENSMUST00000237707	|generic|tr_E9PWE8_E9PWE8_MOUSE__chr18_-1_43324332_43324412_ENSMUST00000237707	|generic|sp_Q62188_DPYL3_MOUSE__chr18_-1_43324332_43324412_ENSMUST00000237707	|generic|tr_Q3TT92_Q3TT92_MOUSE__chr18_-1_43324332_43324412_ENSMUST00000237707|
"""index: 10438, intensity: 2863.0, mobility: 1.020"""	0.383459	0.00175901	0.0135367	LPQEVLNENLLR	generic|sp_CAS1_BOVIN_|
"""index: 546, intensity: 2853.0, mobility: 0.762"""	0.382826	0.00175901	0.0135942	YLKTVYQHQ	generic|sp_CAS2_BOVIN_|
"""index: 2289, intensity: 4128.0, mobility: 0.953"""	0.381648	0.00175901	0.0137018	GTPLADTPTRPVT	generic|sp_Q9EQF6_DPYL5_MOUSE__chr5_1_30791522_30791638_ENSMUST00000198503__II_944569|
"""index: 11829, intensity: 4964.0, mobility: 0.979"""	0.38094	0.00175901	0.0137669	TLAEDVTAALAKQ	generic|sp_P20357_MTAP2_MOUSE__chr1_1_66438885_66439007_ENSMUST00000172486	|generic|tr_Q80ZL4_Q80ZL4_MOUSE__chr1_1_66438885_66439007_ENSMUST00000172486	|generic|tr_Q3TLQ0_Q3TLQ0_MOUSE__chr1_1_66438885_66439007_ENSMUST00000172486	|generic|tr_Q80X35_Q80X35_MOUSE__chr1_1_66438885_66439007_ENSMUST00000172486	|generic|tr_B2KGT5_B2KGT5_MOUSE__chr1_1_66438885_66439007_ENSMUST00000172486	|generic|tr_A0A668KLC6_A0A668KLC6_MOUSE__chr1_1_66438885_66439007_ENSMUST00000172486|
"""index: 17668, intensity: 6832.0, mobility: 1.163"""	0.380603	0.00175901	0.0137979	YQEPVLGPVRGPFPIIV	generic|sp_CASB_BOVIN_|
"""index: 10737, intensity: 7825.0, mobility: 0.934"""	0.380333	0.00175901	0.0138229	QEPVLGPVRGPF	generic|sp_CASB_BOVIN_|
"""index: 11991, intensity: 3158.0, mobility: 0.986"""	0.379669	0.00175901	0.0138845	DTDGFNLEDALK	generic|sp_Q8BIF0_C99L2_MOUSE	|generic|sp_Q8BIF0-2_C99L2_MOUSE	|generic|tr_I7HJQ8_I7HJQ8_MOUSE|
"""index: 12720, intensity: 10075.0, mobility: 1.010"""	0.379458	0.00175901	0.0139041	APNLSRMGAVPVMIPAQSKDGSIV	generic|sp_P97792_CXAR_MOUSE__chr16_1_78334866_78334964_ENSMUST00000231251|
"""index: 7346, intensity: 4172.0, mobility: 0.904"""	0.378111	0.00175901	0.0140299	MGSNKGASQAGMTGYGMPRQIM	generic|tr_Q9D6K2_Q9D6K2_MOUSE	|generic|sp_Q9R1Q8_TAGL3_MOUSE|
"""index: 2046, intensity: 6477.0, mobility: 0.901"""	0.377639	0.00175901	0.0140744	TLPTKETIEQEKRSEIS	generic|tr_A6H6H4_A6H6H4_MOUSE|
"""index: 6764, intensity: 3709.0, mobility: 0.904"""	0.377118	0.00175901	0.0141236	QSGFSLSGAQIDDNIPRRTTQR	generic|sp_O08553_DPYL2_MOUSE|
"""index: 1585, intensity: 2820.0, mobility: 0.874"""	0.376993	0.00175901	0.0141353	SNTIGSAPPLR	generic|tr_E9QK20_E9QK20_MOUSE__chr1_-1_154483513_154483623_ENSMUST00000188965__II_1041223	|generic|tr_A0A087WS83_A0A087WS83_MOUSE__chr1_-1_154483513_154483623_ENSMUST00000188965__II_1041173	|generic|tr_B2RWX7_B2RWX7_MOUSE__chr1_-1_154483513_154483623_ENSMUST00000188965__II_1041173	|generic|sp_Q61290_CAC1E_MOUSE__chr1_-1_154483513_154483623_ENSMUST00000188965__II_1041173	|generic|tr_A0A1D5RLU3_A0A1D5RLU3_MOUSE__chr1_-1_154483513_154483623_ENSMUST00000188965|
"""index: 457, intensity: 3808.0, mobility: 0.815"""	0.376543	0.00175901	0.014178	SQIDDHVPKRASA	generic|sp_Q9EQF6_DPYL5_MOUSE__chr5_1_30791522_30791638_ENSMUST00000198503__II_944569|
"""index: 8249, intensity: 3253.0, mobility: 0.890"""	0.376267	0.00175901	0.0142042	SAYGMLLPRAG	generic|II_838389_TX=10090|
"""index: 3995, intensity: 49847.0, mobility: 0.924"""	0.375723	0.00175901	0.014256	AEPPPPEPPRI	generic|sp_Q8BIF0_C99L2_MOUSE	|generic|sp_Q8BIF0-2_C99L2_MOUSE	|generic|tr_I7HJQ8_I7HJQ8_MOUSE	|generic|tr_A2AP74_A2AP74_MOUSE|
"""index: 8669, intensity: 15536.0, mobility: 0.984"""	0.375679	0.00175901	0.0142602	LADEVSASLAKQGL	generic|II_1128081_TX=10090	|generic|II_1128079_TX=10090	|generic|tr_A0A0A0MQC7_A0A0A0MQC7_MOUSE	|generic|tr_A2A5Y6_A2A5Y6_MOUSE	|generic|sp_P10637_TAU_MOUSE	|generic|sp_P10637-2_TAU_MOUSE	|generic|sp_P10637-4_TAU_MOUSE	|generic|tr_Q3UH19_Q3UH19_MOUSE	|generic|sp_P10637-6_TAU_MOUSE	|generic|tr_Q8C5K4_Q8C5K4_MOUSE	|generic|tr_Q547J4_Q547J4_MOUSE	|generic|tr_B1AQW2_B1AQW2_MOUSE	|generic|sp_TAU_HUMAN_|
"""index: 15518, intensity: 3923.0, mobility: 1.036"""	0.375266	0.00175901	0.0142996	TLADEVSASLAKQGL	generic|II_1128081_TX=10090	|generic|II_1128079_TX=10090	|generic|tr_A0A0A0MQC7_A0A0A0MQC7_MOUSE	|generic|tr_A2A5Y6_A2A5Y6_MOUSE	|generic|sp_P10637_TAU_MOUSE	|generic|sp_P10637-2_TAU_MOUSE	|generic|sp_P10637-4_TAU_MOUSE	|generic|tr_Q3UH19_Q3UH19_MOUSE	|generic|sp_P10637-6_TAU_MOUSE	|generic|tr_Q8C5K4_Q8C5K4_MOUSE	|generic|tr_Q547J4_Q547J4_MOUSE	|generic|tr_B1AQW2_B1AQW2_MOUSE	|generic|sp_TAU_HUMAN_|
"""index: 6174, intensity: 3213.0, mobility: 0.977"""	0.374315	0.00175901	0.014391	STIGTYATLSPTKRLVHA	generic|tr_B7ZNF6_B7ZNF6_MOUSE__chr15_1_31027559_31027672_ENSMUST00000228827	|generic|sp_O35927_CTND2_MOUSE__chr15_1_31027559_31027672_ENSMUST00000228827	|generic|sp_O35927-2_CTND2_MOUSE__chr15_1_31027559_31027672_ENSMUST00000228827	|generic|tr_E9QKH8_E9QKH8_MOUSE__chr15_1_31027559_31027672_ENSMUST00000228827|
"""index: 9243, intensity: 3781.0, mobility: 0.967"""	0.372595	0.00175901	0.0145575	TLADEVSASLAKQ	generic|II_1128081_TX=10090	|generic|II_1128079_TX=10090	|generic|tr_A0A0A0MQC7_A0A0A0MQC7_MOUSE	|generic|tr_A2A5Y6_A2A5Y6_MOUSE	|generic|sp_P10637_TAU_MOUSE	|generic|sp_P10637-2_TAU_MOUSE	|generic|sp_P10637-3_TAU_MOUSE	|generic|sp_P10637-4_TAU_MOUSE	|generic|tr_Q3UH19_Q3UH19_MOUSE	|generic|sp_P10637-6_TAU_MOUSE	|generic|tr_Q8C5K4_Q8C5K4_MOUSE	|generic|tr_Q547J4_Q547J4_MOUSE	|generic|tr_B1AQW2_B1AQW2_MOUSE	|generic|sp_TAU_HUMAN_|
"""index: 10207, intensity: 2845.0, mobility: 1.058"""	0.372362	0.00175901	0.0145802	SQAGMTGYGMPRQIL	generic|sp_Q9WVA4_TAGL2_MOUSE|
"""index: 9550, intensity: 3733.0, mobility: 1.041"""	0.371963	0.00175901	0.0146192	GNPELVSKAGTSVLL	generic|sp_Q6Q477_AT2B4_MOUSE__II_1034961	|generic|tr_D1FNM9_D1FNM9_MOUSE__II_1034961|
"""index: 3579, intensity: 22031.0, mobility: 0.925"""	0.371796	0.00175901	0.0146356	AVPITPTLNRE	generic|sp_CAS2_BOVIN_|
"""index: 9390, intensity: 2502.0, mobility: 1.068"""	0.371765	0.00175901	0.0146387	TNEIVEEQYTPQSL	generic|sp_Q03517_SCG2_MOUSE	|generic|tr_Q4W8U9_Q4W8U9_MOUSE|
"""index: 10896, intensity: 2574.0, mobility: 0.741"""	0.371528	0.00175901	0.0146618	LPGPLQDMFKK	generic|sp_P63040_CPLX1_MOUSE	|generic|sp_P84086_CPLX2_MOUSE|
"""index: 1539, intensity: 5077.0, mobility: 0.958"""	0.371069	0.00175901	0.0147069	KTETQEKNTLPTKETIEQEKRSEIS	generic|tr_A6H6H4_A6H6H4_MOUSE|
"""index: 804, intensity: 2732.0, mobility: 1.079"""	0.370869	0.00175901	0.0147266	GSQQPPQPQQAYSQKA	generic|sp_P70297_STAM1_MOUSE__chr2_1_14102418_14102489_ENSMUST00000193636__II_1014500	|generic|IP_1121602_TX=10090	|generic|tr_Q3UMC8_Q3UMC8_MOUSE__chr2_1_14102418_14102489_ENSMUST00000193636	|generic|tr_Q9CU37_Q9CU37_MOUSE	|generic|tr_Q3TPR2_Q3TPR2_MOUSE__chr2_1_14141735_14141881_ENSMUST00000193636|
"""index: 967, intensity: 3306.0, mobility: 0.873"""	0.37072	0.00175901	0.0147413	KTETQEKNPLPSKETIEQEKQ	generic|sp_P20065_TYB4_MOUSE__chrX_-1_167207501_167208325_ENSMUST00000112175	|generic|tr_Q6ZWX2_Q6ZWX2_MOUSE__chrX_-1_167207501_167208325_ENSMUST00000112175|
"""index: 6693, intensity: 4945.0, mobility: 1.050"""	0.370605	0.00175901	0.0147527	FSDIPNPIGSENSEK	generic|sp_CAS1_BOVIN_|
"""index: 378, intensity: 2629.0, mobility: 0.935"""	0.370161	0.00175901	0.0147966	SKPKKPLGSSTAAPQRPIATQRTT	generic|sp_Q61166_MARE1_MOUSE|
"""index: 6081, intensity: 3878.0, mobility: 0.863"""	0.370052	0.00175901	0.0148074	TAPVPMPDLK	generic|tr_A0A0A0MQC7_A0A0A0MQC7_MOUSE	|generic|tr_A2A5Y6_A2A5Y6_MOUSE	|generic|sp_P10637_TAU_MOUSE	|generic|sp_P10637-2_TAU_MOUSE	|generic|sp_P10637-3_TAU_MOUSE	|generic|sp_P10637-4_TAU_MOUSE	|generic|tr_Q3UH19_Q3UH19_MOUSE	|generic|sp_P10637-6_TAU_MOUSE	|generic|tr_Q547J4_Q547J4_MOUSE	|generic|tr_B1AQW2_B1AQW2_MOUSE	|generic|sp_TAU_HUMAN_|
"""index: 8497, intensity: 4597.0, mobility: 0.975"""	0.369603	0.00175901	0.014852	AEDVTAALAKQGL	generic|sp_P20357_MTAP2_MOUSE__chr1_1_66438885_66439007_ENSMUST00000172486	|generic|tr_Q80ZL4_Q80ZL4_MOUSE__chr1_1_66438885_66439007_ENSMUST00000172486	|generic|tr_Q3TLQ0_Q3TLQ0_MOUSE__chr1_1_66438885_66439007_ENSMUST00000172486	|generic|tr_Q80X35_Q80X35_MOUSE__chr1_1_66438885_66439007_ENSMUST00000172486	|generic|tr_B2KGT5_B2KGT5_MOUSE__chr1_1_66438885_66439007_ENSMUST00000172486	|generic|tr_A0A668KLC6_A0A668KLC6_MOUSE__chr1_1_66438885_66439007_ENSMUST00000172486|
"""index: 1916, intensity: 4584.0, mobility: 0.946"""	0.369281	0.00175901	0.0148839	TETQEKNTLPTKETIEQEKRSEIS	generic|tr_A6H6H4_A6H6H4_MOUSE|
"""index: 9196, intensity: 3200.0, mobility: 1.152"""	0.368077	0.00175901	0.0150043	VAPFPEVFGKEKVNE	generic|sp_CAS1_BOVIN_|
"""index: 10629, intensity: 11149.0, mobility: 0.958"""	0.367944	0.00175901	0.0150177	QEPVLGPVRGPF	generic|sp_CASB_BOVIN_|
"""index: 8345, intensity: 3203.0, mobility: 1.324"""	0.36768	0.00175901	0.0150442	SDNSGTTLFGKPEPMSSAEATPTA	generic|sp_Q3UNH4_GRIN1_MOUSE|
"""index: 1552, intensity: 3406.0, mobility: 0.890"""	0.367011	0.00175901	0.0151117	SPGFSDSTSAAKETAAAHQASS	generic|sp_P14873_MAP1B_MOUSE	|generic|tr_B2RQQ5_B2RQQ5_MOUSE|
"""index: 3885, intensity: 5681.0, mobility: 1.034"""	0.366328	0.00175901	0.015181	AKAPAPAAPAAAEPQAEAPAAAASSEQSVAVKE	generic|sp_Q91XV3_BASP1_MOUSE|
"""index: 8892, intensity: 3562.0, mobility: 0.957"""	0.365236	0.00175901	0.0152923	PGPTQTLSPNGENNNDIIQDNGTIIPFRKHTVR	generic|sp_Q8R001_MARE2_MOUSE	|generic|sp_Q8R001_MARE2_MOUSE	|generic|tr_E9Q1B7_E9Q1B7_MOUSE__chr18_1_23853664_23853702_ENSMUST00000155708	|generic|tr_E9Q1B7_E9Q1B7_MOUSE__chr18_1_23853664_23853702_ENSMUST00000155708|
"""index: 708, intensity: 3281.0, mobility: 0.979"""	0.364717	0.00175901	0.0153455	AQEQVQPKPLES	generic|tr_Q9DBN0_Q9DBN0_MOUSE	|generic|sp_P06728_APOA4_MOUSE|
"""index: 4330, intensity: 2685.0, mobility: 1.049"""	0.36455	0.00175901	0.0153627	ETQSAEPPPPEPPRI	generic|sp_Q8BIF0_C99L2_MOUSE	|generic|sp_Q8BIF0-2_C99L2_MOUSE	|generic|tr_I7HJQ8_I7HJQ8_MOUSE	|generic|tr_A2AP74_A2AP74_MOUSE|
"""index: 10508, intensity: 5078.0, mobility: 1.028"""	0.3629	0.00175901	0.0155332	EHPGAPPQPPAPLQPALAPPSRAVAIE	generic|sp_Q7TSJ2_MAP6_MOUSE__chr7_1_99336781_99337002_ENSMUST00000122101__II_884487	|generic|sp_Q7TSJ2-2_MAP6_MOUSE__chr7_1_99269285_99269317_ENSMUST00000208978__II_884487	|generic|tr_D3Z6W1_D3Z6W1_MOUSE__chr7_1_99269285_99269317_ENSMUST00000208978__II_884487|
"""index: 11630, intensity: 2999.0, mobility: 1.142"""	0.361902	0.00175901	0.0156373	SAMIGGFAGRIGASNMGPVG	generic|sp_Q8C854_MYEF2_MOUSE__II_1000715	|generic|sp_Q8C854-3_MYEF2_MOUSE__II_1000715	|generic|tr_A7UQY4_A7UQY4_MOUSE__II_1000715	|generic|tr_G8JL68_G8JL68_MOUSE__II_1000715|
"""index: 10318, intensity: 2897.0, mobility: 0.741"""	0.361286	0.00175901	0.0157019	LPGPLQDMFKK	generic|sp_P63040_CPLX1_MOUSE	|generic|sp_P84086_CPLX2_MOUSE|
"""index: 12729, intensity: 4494.0, mobility: 1.022"""	0.360712	0.00175901	0.0157622	YLPGPLQDMFKK	generic|sp_P63040_CPLX1_MOUSE	|generic|sp_P84086_CPLX2_MOUSE|
"""index: 12663, intensity: 2628.0, mobility: 1.049"""	0.360471	0.00175901	0.0157877	GLPQEVLNENLLR	generic|sp_CAS1_BOVIN_|
"""index: 9188, intensity: 5748.0, mobility: 0.898"""	0.360401	0.00175901	0.0157951	PGPTQTLSPNGENNNDIIQDNGTIIPFRKHTVR	generic|sp_Q8R001_MARE2_MOUSE	|generic|sp_Q8R001_MARE2_MOUSE	|generic|tr_E9Q1B7_E9Q1B7_MOUSE__chr18_1_23853664_23853702_ENSMUST00000155708	|generic|tr_E9Q1B7_E9Q1B7_MOUSE__chr18_1_23853664_23853702_ENSMUST00000155708|
"""index: 8553, intensity: 18640.0, mobility: 0.977"""	0.358009	0.00175901	0.01605	AEDVTAALAKQGL	generic|sp_P20357_MTAP2_MOUSE__chr1_1_66438885_66439007_ENSMUST00000172486	|generic|tr_Q80ZL4_Q80ZL4_MOUSE__chr1_1_66438885_66439007_ENSMUST00000172486	|generic|tr_Q3TLQ0_Q3TLQ0_MOUSE__chr1_1_66438885_66439007_ENSMUST00000172486	|generic|tr_Q80X35_Q80X35_MOUSE__chr1_1_66438885_66439007_ENSMUST00000172486	|generic|tr_B2KGT5_B2KGT5_MOUSE__chr1_1_66438885_66439007_ENSMUST00000172486	|generic|tr_A0A668KLC6_A0A668KLC6_MOUSE__chr1_1_66438885_66439007_ENSMUST00000172486|
"""index: 10802, intensity: 10097.0, mobility: 0.947"""	0.35766	0.00175901	0.0160874	QEPVLGPVRGPF	generic|sp_CASB_BOVIN_|
"""index: 1686, intensity: 19674.0, mobility: 0.924"""	0.357615	0.00175901	0.0160923	TLPTKETIEQEKRSEIS	generic|tr_A6H6H4_A6H6H4_MOUSE|
"""index: 10128, intensity: 3517.0, mobility: 0.942"""	0.357414	0.00175901	0.016114	SRMGAVPVMIPAQSKDGSIV	generic|sp_P97792_CXAR_MOUSE__chr16_1_78334866_78334964_ENSMUST00000231251|
"""index: 3666, intensity: 187565.0, mobility: 0.910"""	0.356956	0.00175901	0.0161634	AEPPPPEPPRI	generic|sp_Q8BIF0_C99L2_MOUSE	|generic|sp_Q8BIF0-2_C99L2_MOUSE	|generic|tr_I7HJQ8_I7HJQ8_MOUSE	|generic|tr_A2AP74_A2AP74_MOUSE|
"""index: 17229, intensity: 4037.0, mobility: 1.060"""	0.355594	0.00175901	0.0163114	TLAEDVTAALAKQGL	generic|sp_P20357_MTAP2_MOUSE__chr1_1_66438885_66439007_ENSMUST00000172486	|generic|tr_Q80ZL4_Q80ZL4_MOUSE__chr1_1_66438885_66439007_ENSMUST00000172486	|generic|tr_Q3TLQ0_Q3TLQ0_MOUSE__chr1_1_66438885_66439007_ENSMUST00000172486	|generic|tr_Q80X35_Q80X35_MOUSE__chr1_1_66438885_66439007_ENSMUST00000172486	|generic|tr_B2KGT5_B2KGT5_MOUSE__chr1_1_66438885_66439007_ENSMUST00000172486	|generic|tr_A0A668KLC6_A0A668KLC6_MOUSE__chr1_1_66438885_66439007_ENSMUST00000172486|
"""index: 6878, intensity: 4237.0, mobility: 0.850"""	0.355083	0.00175901	0.0163672	GSNKGASQAGMTGYGMPRQIM	generic|tr_Q9D6K2_Q9D6K2_MOUSE	|generic|sp_Q9R1Q8_TAGL3_MOUSE|
"""index: 1062, intensity: 2566.0, mobility: 0.785"""	0.354343	0.00175901	0.0164484	TLPTKETIEQEK	generic|tr_A6H6H4_A6H6H4_MOUSE|
"""index: 9480, intensity: 3271.0, mobility: 0.941"""	0.354053	0.00175901	0.0164805	TKVIPYVRYL	generic|sp_CAS2_BOVIN_|
"""index: 4980, intensity: 3303.0, mobility: 0.962"""	0.353587	0.00175901	0.0165319	QKPSQDVPPPITAAAGGPPHPQLK	generic|sp_O88935-1_SYN1_MOUSE__chr6_1_115261704_115261733_ENSMUST00000203768|
"""index: 4374, intensity: 2931.0, mobility: 1.103"""	0.353449	0.00175901	0.0165471	GAPAQGQLVARPSSVNY	generic|tr_Q3UB97_Q3UB97_MOUSE	|generic|sp_O08992_SDCB1_MOUSE	|generic|tr_Q3U6J5_Q3U6J5_MOUSE	|generic|tr_Q3U724_Q3U724_MOUSE	|generic|tr_A2AKJ9_A2AKJ9_MOUSE	|generic|tr_Q3UBE4_Q3UBE4_MOUSE	|generic|tr_H3BLG5_H3BLG5_MOUSE|
"""index: 6554, intensity: 3739.0, mobility: 0.878"""	0.353386	0.00175901	0.0165541	AQPPRTQTPPLGQTPQLGLK	generic|tr_Q3URI0_Q3URI0_MOUSE__II_882335	|generic|tr_F7CBP1_F7CBP1_MOUSE__chr7_-1_111074336_111074518_ENSMUST00000159465__II_882332	|generic|tr_A0JNY7_A0JNY7_MOUSE__chr7_-1_111074336_111074518_ENSMUST00000159465__II_882335	|generic|sp_Q62448_IF4G2_MOUSE__chr7_-1_111074336_111074518_ENSMUST00000159465__II_882328	|generic|sp_Q62448-2_IF4G2_MOUSE__chr7_-1_111074336_111074518_ENSMUST00000159465__II_882328	|generic|tr_G3XA17_G3XA17_MOUSE__chr7_-1_111074336_111074518_ENSMUST00000159465__II_882335	|generic|tr_Q3U9U9_Q3U9U9_MOUSE|
"""index: 1428, intensity: 3009.0, mobility: 0.958"""	0.352677	0.00175901	0.0166329	TSAAQNAFKGNQM	generic|tr_Q3TD71_Q3TD71_MOUSE	|generic|tr_Q3TSA8_Q3TSA8_MOUSE	|generic|tr_Q3UY11_Q3UY11_MOUSE|
"""index: 6893, intensity: 5570.0, mobility: 0.973"""	0.349638	0.00175901	0.0169745	NQVPSEDFERAPQSPTLAPAKVA	generic|sp_P97792_CXAR_MOUSE__chr16_1_78334866_78334964_ENSMUST00000231251|
"""index: 7039, intensity: 3022.0, mobility: 0.766"""	0.347894	0.00175901	0.0171736	SGDKVLALAGFDVEKAKK	generic|sp_Q8K3C3_LZIC_MOUSE|
"""index: 10022, intensity: 23302.0, mobility: 0.888"""	0.347801	0.00175901	0.0171843	SRMGAVPVMIPAQSKDGSIV	generic|sp_P97792_CXAR_MOUSE__chr16_1_78334866_78334964_ENSMUST00000231251|
"""index: 11714, intensity: 3820.0, mobility: 0.951"""	0.347433	0.00175901	0.0172267	KSEEETSPLVTHQNPAGPVAIAPELESKESVL	generic|tr_Q5SSP3_Q5SSP3_MOUSE	|generic|tr_Q3US35_Q3US35_MOUSE	|generic|tr_Q9ESU8_Q9ESU8_MOUSE	|generic|tr_Q8BXT5_Q8BXT5_MOUSE	|generic|sp_O35874_SATT_MOUSE|
"""index: 2927, intensity: 22866.0, mobility: 0.851"""	0.347146	0.00175901	0.0172598	NAPPEPVPPPRAAPAPTHV	generic|sp_Q0VGU4_VGF_MOUSE|
"""index: 5684, intensity: 6683.0, mobility: 0.900"""	0.347027	0.00175901	0.0172735	LEGEDDPDRSMKLSFRT	generic|sp_P26339_CMGA_MOUSE	|generic|tr_Q3UN28_Q3UN28_MOUSE|
"""index: 11996, intensity: 3389.0, mobility: 1.145"""	0.344922	0.00175901	0.0175185	MGAVPVMIPAQSKDGSIV	generic|sp_P97792_CXAR_MOUSE__chr16_1_78334866_78334964_ENSMUST00000231251|
"""index: 12234, intensity: 3818.0, mobility: 1.025"""	0.344608	0.00175901	0.0175554	SVFQELGKLTGPSN	generic|sp_Q03517_SCG2_MOUSE	|generic|tr_Q4W8U9_Q4W8U9_MOUSE|
"""index: 1061, intensity: 11212.0, mobility: 0.946"""	0.343931	0.00175901	0.017635	VSPTTPTSPTEGEAS	generic|tr_Q3TVT4_Q3TVT4_MOUSE	|generic|tr_Q3TWG5_Q3TWG5_MOUSE__chr9_1_114688891_114689031_ENSMUST00000215345|
"""index: 9570, intensity: 18177.0, mobility: 1.110"""	0.343723	0.00175901	0.0176596	AEPYDDIVGETVEKTE	generic|tr_Q78TF3_Q78TF3_MOUSE__chr9_1_109978869_110002753_ENSMUST00000169851	|generic|sp_P27546_MAP4_MOUSE	|generic|sp_P27546-2_MAP4_MOUSE	|generic|sp_P27546-3_MAP4_MOUSE|
"""index: 1259, intensity: 15726.0, mobility: 0.935"""	0.343638	0.00175901	0.0176697	IVAPPGGRSNITS	generic|tr_Q3TXY0_Q3TXY0_MOUSE__chr5_1_37273379_37273519_ENSMUST00000202377	|generic|tr_Q3TAS8_Q3TAS8_MOUSE__chr18_-1_43324332_43324412_ENSMUST00000237707	|generic|tr_Q6P1J1_Q6P1J1_MOUSE__chr5_1_37273379_37273519_ENSMUST00000202377	|generic|sp_P97427_DPYL1_MOUSE__chr5_1_37273379_37273519_ENSMUST00000202377	|generic|tr_E9PWE8_E9PWE8_MOUSE__chr18_-1_43324332_43324412_ENSMUST00000237707	|generic|sp_Q62188_DPYL3_MOUSE__chr18_-1_43324332_43324412_ENSMUST00000237707	|generic|tr_Q3TY94_Q3TY94_MOUSE__chr5_1_37273379_37273519_ENSMUST00000202377	|generic|tr_Q3TT92_Q3TT92_MOUSE__chr18_-1_43324332_43324412_ENSMUST00000237707|
"""index: 5748, intensity: 2814.0, mobility: 1.257"""	0.342764	0.00175901	0.0177732	LQRPQPPPPPPSAASPGATPGSATASAERASTAAPVA	generic|sp_O88935_SYN1_MOUSE__chr6_1_115261704_115261733_ENSMUST00000203768	|generic|sp_O88935-1_SYN1_MOUSE__chr6_1_115261704_115261733_ENSMUST00000203768	|generic|sp_O88935-3_SYN1_MOUSE__chr6_1_115261704_115261733_ENSMUST00000203768|
"""index: 381, intensity: 3879.0, mobility: 0.919"""	0.342504	0.00175901	0.0178041	SKPKKPLGSSTAAPQRPIATQRTT	generic|sp_Q61166_MARE1_MOUSE|
"""index: 380, intensity: 3122.0, mobility: 0.871"""	0.340407	0.00175901	0.0180557	GGGGGGGLGSGGSIR	generic|sp_K1C9_HUMAN_|
"""index: 2341, intensity: 8356.0, mobility: 0.792"""	0.34033	0.00175901	0.018065	SQIDDHVPKRASARIL	generic|sp_Q9EQF6_DPYL5_MOUSE__chr5_1_30791522_30791638_ENSMUST00000198503__II_944569|
"""index: 13866, intensity: 4309.0, mobility: 0.888"""	0.340116	0.00175901	0.0180909	LPGPLQDMFK	generic|sp_P63040_CPLX1_MOUSE	|generic|sp_P84086_CPLX2_MOUSE|
"""index: 4560, intensity: 2816.0, mobility: 1.210"""	0.339179	0.00175901	0.0182046	GAAQGAMNQPQTQYSATPNY	generic|sp_Q9JKD3_SCAM5_MOUSE__chr9_-1_57443670_57443780_ENSMUST00000215208__II_3456302|
"""index: 9180, intensity: 4480.0, mobility: 0.904"""	0.338867	0.00175901	0.0182426	MGTNRGASQAGMTGYGMPRQIL	generic|sp_Q9WVA4_TAGL2_MOUSE|
"""index: 3139, intensity: 20072.0, mobility: 0.920"""	0.338301	0.00175901	0.0183118	VNELLTPQGPR	generic|tr_Q8CAD1_Q8CAD1_MOUSE__chrX_1_20851679_20851816_ENSMUST00000136451__II_836925|
"""index: 9588, intensity: 2716.0, mobility: 1.053"""	0.338207	0.00175901	0.0183233	AQQMQQQNPEFVEQIRSQVVR	generic|sp_Q8BJU0_SGTA_MOUSE__chr10_-1_81049249_81049338_ENSMUST00000219126__II_3468303	|generic|sp_Q8BJU0-2_SGTA_MOUSE__chr10_-1_81049249_81049338_ENSMUST00000219126__II_3468303|
"""index: 8585, intensity: 3401.0, mobility: 1.007"""	0.338085	0.00175901	0.0183382	ATSGPMYLSDHENVGAETPKSTMTLG	generic|tr_V9GXH3_V9GXH3_MOUSE__chr6_-1_119694567_119694731_ENSMUST00000185139	|generic|tr_V9GXF0_V9GXF0_MOUSE__chr6_-1_119694567_119694731_ENSMUST00000185139	|generic|tr_V9GXP8_V9GXP8_MOUSE__chr6_-1_119694567_119694731_ENSMUST00000185139	|generic|tr_F8VPM7_F8VPM7_MOUSE__chr6_-1_119694567_119694731_ENSMUST00000185139	|generic|sp_Q99MI1_RB6I2_MOUSE__chr6_-1_119694567_119694731_ENSMUST00000185139	|generic|sp_Q99MI1-2_RB6I2_MOUSE__chr6_-1_119694567_119694731_ENSMUST00000185139	|generic|tr_V9GWT6_V9GWT6_MOUSE__chr6_-1_119694567_119694731_ENSMUST00000185139	|generic|tr_V9GX53_V9GX53_MOUSE__chr6_-1_119694567_119694731_ENSMUST00000185139|
"""index: 1577, intensity: 2510.0, mobility: 0.873"""	0.337753	0.00175901	0.018379	SNTIGSAPPLR	generic|tr_E9QK20_E9QK20_MOUSE__chr1_-1_154483513_154483623_ENSMUST00000188965__II_1041223	|generic|tr_A0A087WS83_A0A087WS83_MOUSE__chr1_-1_154483513_154483623_ENSMUST00000188965__II_1041173	|generic|tr_B2RWX7_B2RWX7_MOUSE__chr1_-1_154483513_154483623_ENSMUST00000188965__II_1041173	|generic|sp_Q61290_CAC1E_MOUSE__chr1_-1_154483513_154483623_ENSMUST00000188965__II_1041173	|generic|tr_A0A1D5RLU3_A0A1D5RLU3_MOUSE__chr1_-1_154483513_154483623_ENSMUST00000188965|
"""index: 2726, intensity: 3152.0, mobility: 0.916"""	0.337137	0.00175901	0.018455	QAMEDIKQME	generic|sp_CAS1_BOVIN_|
"""index: 13647, intensity: 2911.0, mobility: 1.072"""	0.336567	0.00175901	0.0185254	LYQEPVLGPVRGPF	generic|sp_CASB_BOVIN_|
"""index: 10820, intensity: 3985.0, mobility: 0.966"""	0.336457	0.00175901	0.0185391	STTPEEVLEKLKTEAEKK	generic|sp_Q9CRC3_CO040_MOUSE	|generic|tr_Q3TDI7_Q3TDI7_MOUSE|
"""index: 10578, intensity: 19373.0, mobility: 0.947"""	0.336364	0.00175901	0.0185506	QEPVLGPVRGPF	generic|sp_CASB_BOVIN_|
"""index: 8503, intensity: 4596.0, mobility: 0.931"""	0.336277	0.00175901	0.0185614	EDVTAALAKQGL	generic|sp_P20357_MTAP2_MOUSE__chr1_1_66438885_66439007_ENSMUST00000172486	|generic|tr_Q80ZL4_Q80ZL4_MOUSE__chr1_1_66438885_66439007_ENSMUST00000172486	|generic|tr_Q3TLQ0_Q3TLQ0_MOUSE__chr1_1_66438885_66439007_ENSMUST00000172486	|generic|tr_Q80X35_Q80X35_MOUSE__chr1_1_66438885_66439007_ENSMUST00000172486	|generic|tr_B2KGT5_B2KGT5_MOUSE__chr1_1_66438885_66439007_ENSMUST00000172486	|generic|tr_A0A668KLC6_A0A668KLC6_MOUSE__chr1_1_66438885_66439007_ENSMUST00000172486|
"""index: 8008, intensity: 3123.0, mobility: 0.899"""	0.334415	0.00175901	0.018794	IGYPMPTGYSQ	generic|tr_Q921Y3_Q921Y3_MOUSE__chr11_-1_106781850_106782137_ENSMUST00000133426__II_1125049	|generic|tr_Q9CSD9_Q9CSD9_MOUSE__chr11_-1_106783954_106783992_ENSMUST00000133426__II_1125049	|generic|tr_Q3V0Z8_Q3V0Z8_MOUSE__chr11_-1_106784876_106784983_ENSMUST00000133426__II_1125049	|generic|tr_A1L333_A1L333_MOUSE__chr11_-1_106784876_106784983_ENSMUST00000133426__II_1125049	|generic|tr_Q3UXW3_Q3UXW3_MOUSE__chr11_-1_106784876_106784983_ENSMUST00000133426__II_1125049	|generic|tr_Q5U222_Q5U222_MOUSE__chr11_-1_106784876_106784983_ENSMUST00000133426__II_1125049	|generic|tr_Q8BTS0_Q8BTS0_MOUSE__chr11_-1_106784876_106784983_ENSMUST00000133426__II_1125049	|generic|sp_Q61656_DDX5_MOUSE__chr11_-1_106784876_106784983_ENSMUST00000133426|
"""index: 12759, intensity: 2710.0, mobility: 1.052"""	0.333436	0.00175901	0.0189174	YQEPVLGPVRGPFP	generic|sp_CASB_BOVIN_|
"""index: 1790, intensity: 3390.0, mobility: 1.065"""	0.333032	0.00175901	0.0189686	SAYTAQPTQGYAQTTQ	generic|sp_Q61545_EWS_MOUSE__II_656743	|generic|tr_Q3UGI7_Q3UGI7_MOUSE__II_1139840	|generic|tr_Q5SUS9_Q5SUS9_MOUSE__II_656743	|generic|tr_Q6NVA3_Q6NVA3_MOUSE__II_656743	|generic|tr_Q3UI30_Q3UI30_MOUSE__II_656743	|generic|tr_Q5SUS8_Q5SUS8_MOUSE__II_1139840	|generic|tr_Q5SUT0_Q5SUT0_MOUSE__II_656743	|generic|tr_Q8BQU4_Q8BQU4_MOUSE|
"""index: 10028, intensity: 2745.0, mobility: 1.038"""	0.332351	0.00175901	0.0190552	AAAPMIGYPMPTGYSQ	generic|tr_Q921Y3_Q921Y3_MOUSE__chr11_-1_106781850_106782137_ENSMUST00000133426__II_1125049	|generic|tr_Q9CSD9_Q9CSD9_MOUSE__chr11_-1_106783954_106783992_ENSMUST00000133426__II_1125049	|generic|tr_Q3V0Z8_Q3V0Z8_MOUSE__chr11_-1_106784876_106784983_ENSMUST00000133426__II_1125049	|generic|tr_A1L333_A1L333_MOUSE__chr11_-1_106784876_106784983_ENSMUST00000133426__II_1125049	|generic|tr_Q3UXW3_Q3UXW3_MOUSE__chr11_-1_106784876_106784983_ENSMUST00000133426__II_1125049	|generic|tr_Q5U222_Q5U222_MOUSE__chr11_-1_106784876_106784983_ENSMUST00000133426__II_1125049	|generic|tr_Q8BTS0_Q8BTS0_MOUSE__chr11_-1_106784876_106784983_ENSMUST00000133426__II_1125049|
"""index: 707, intensity: 2753.0, mobility: 0.770"""	0.332237	0.00175901	0.0190697	PGSSQEMERLAK	generic|sp_Q03517_SCG2_MOUSE	|generic|tr_Q4W8U9_Q4W8U9_MOUSE|
"""index: 10397, intensity: 2595.0, mobility: 1.244"""	0.331722	0.00175901	0.0191356	NTEDDLPVYLARPGSAAQTP	generic|tr_Q6P1J1_Q6P1J1_MOUSE__chr5_1_37273379_37273519_ENSMUST00000202377	|generic|tr_Q71H75_Q71H75_MOUSE	|generic|tr_Q3TY94_Q3TY94_MOUSE__chr5_1_37273379_37273519_ENSMUST00000202377|
"""index: 1464, intensity: 3975.0, mobility: 0.919"""	0.331509	0.00175901	0.0191628	QEKNPLPSKETIEQEKQAGES	generic|sp_P20065_TYB4_MOUSE__chrX_-1_167207501_167208325_ENSMUST00000112175	|generic|tr_Q6ZWX2_Q6ZWX2_MOUSE__chrX_-1_167207501_167208325_ENSMUST00000112175|
"""index: 12736, intensity: 3643.0, mobility: 1.025"""	0.331258	0.00175901	0.019195	YQEPVLGPVRGPFP	generic|sp_CASB_BOVIN_|
"""index: 1767, intensity: 16496.0, mobility: 0.890"""	0.331163	0.00175901	0.0192073	TLPTKETIEQEKRSEIS	generic|tr_A6H6H4_A6H6H4_MOUSE|
"""index: 3453, intensity: 3888.0, mobility: 1.074"""	0.330928	0.00175901	0.0192375	SPAPATGASGQASELAPSTADSAVPPAPAKTEKGPVETK	generic|tr_A0A0A6YY91_A0A0A6YY91_MOUSE__II_850562|
"""index: 1688, intensity: 3423.0, mobility: 0.906"""	0.330896	0.00175901	0.0192416	QPPPPPYYPPEDKKTQ	generic|tr_Q3TRG5_Q3TRG5_MOUSE__II_1123726	|generic|sp_P97765_WBP2_MOUSE__II_1123728	|generic|sp_P97765-2_WBP2_MOUSE__II_1123726	|generic|chr11_-1_116079543_116079920_ENSMUST00000074628|
"""index: 11608, intensity: 3105.0, mobility: 1.142"""	0.329953	0.00175901	0.0193632	SAMIGGFAGRIGASNMGPVG	generic|sp_Q8C854_MYEF2_MOUSE__II_1000715	|generic|sp_Q8C854-3_MYEF2_MOUSE__II_1000715	|generic|tr_A7UQY4_A7UQY4_MOUSE__II_1000715	|generic|tr_G8JL68_G8JL68_MOUSE__II_1000715|
"""index: 10800, intensity: 4323.0, mobility: 0.994"""	0.32987	0.00175901	0.019374	SAPLVETSTPLRL	generic|sp_Q9QXV0_PCS1N_MOUSE	|generic|tr_Q9ESU4_Q9ESU4_MOUSE|
"""index: 4449, intensity: 4256.0, mobility: 0.731"""	0.329781	0.00175901	0.0193856	LPGPLQDMFKK	generic|sp_P63040_CPLX1_MOUSE	|generic|sp_P84086_CPLX2_MOUSE|
"""index: 503, intensity: 3305.0, mobility: 0.866"""	0.329592	0.00175901	0.01941	SPQLEDEAKE	generic|tr_Q3UXY8_Q3UXY8_MOUSE	|generic|sp_P22005_PENK_MOUSE|
"""index: 12712, intensity: 2555.0, mobility: 0.825"""	0.329263	0.00175901	0.0194528	YLPGPLQDMFKK	generic|sp_P63040_CPLX1_MOUSE	|generic|sp_P84086_CPLX2_MOUSE|
"""index: 4993, intensity: 22345.0, mobility: 0.945"""	0.328952	0.00175901	0.0194934	SVNELLTPQGPR	generic|tr_Q8CAD1_Q8CAD1_MOUSE__chrX_1_20851679_20851816_ENSMUST00000136451__II_836925|
"""index: 5950, intensity: 7185.0, mobility: 0.973"""	0.328641	0.00175901	0.0195339	VMIPAQSKDGSIV	generic|sp_P97792_CXAR_MOUSE__chr16_1_78334866_78334964_ENSMUST00000231251|
"""index: 2657, intensity: 3054.0, mobility: 0.831"""	0.327987	0.00175901	0.0196196	TPPPPYEQVVKDK	generic|sp_Q8R1C3_VOPP1_MOUSE__chr6_-1_57774707_57774748_ENSMUST00000204878|
"""index: 5129, intensity: 3090.0, mobility: 0.979"""	0.327325	0.00175901	0.0197066	ESSFSLSGSQIDDHVPKRASA	generic|sp_Q9EQF6_DPYL5_MOUSE__chr5_1_30791522_30791638_ENSMUST00000198503__II_944569|
"""index: 4265, intensity: 42335.0, mobility: 0.909"""	0.327277	0.00175901	0.0197129	AEPPPPEPPRI	generic|sp_Q8BIF0_C99L2_MOUSE	|generic|sp_Q8BIF0-2_C99L2_MOUSE	|generic|tr_I7HJQ8_I7HJQ8_MOUSE	|generic|tr_A2AP74_A2AP74_MOUSE|
"""index: 1774, intensity: 17215.0, mobility: 0.880"""	0.326728	0.00175901	0.0197854	TLPTKETIEQEKRSEIS	generic|tr_A6H6H4_A6H6H4_MOUSE|
"""index: 11531, intensity: 3486.0, mobility: 0.983"""	0.326477	0.00175901	0.0198187	QEPVLGPVRGPFP	generic|sp_CASB_BOVIN_|
"""index: 4126, intensity: 3169.0, mobility: 1.164"""	0.32565	0.00175901	0.0199285	ATPASAQTAAKREIYL	generic|tr_Q2TJI9_Q2TJI9_MOUSE__chr18_-1_38189545_38189796_ENSMUST00000160721__II_1060469	|generic|tr_F7BJK1_F7BJK1_MOUSE__chr18_-1_38189545_38189796_ENSMUST00000160721__II_1060474	|generic|tr_Q2TJI7_Q2TJI7_MOUSE|
"""index: 2995, intensity: 3299.0, mobility: 0.961"""	0.325217	0.00175901	0.0199863	DIPNPIGSENSEK	generic|sp_CAS1_BOVIN_|
"""index: 4509, intensity: 3445.0, mobility: 0.866"""	0.325	0.00175901	0.0200154	EPPPPEPPRI	generic|sp_Q8BIF0_C99L2_MOUSE	|generic|sp_Q8BIF0-2_C99L2_MOUSE	|generic|tr_I7HJQ8_I7HJQ8_MOUSE	|generic|tr_A2AP74_A2AP74_MOUSE|
"""index: 471, intensity: 2540.0, mobility: 0.852"""	0.32432	0.00175901	0.0201065	TRESVDSAKPRVY	generic|sp_P35455_NEU2_MOUSE|
"""index: 8440, intensity: 3942.0, mobility: 0.889"""	0.324204	0.00175901	0.0201222	GTNRGASQAGMTGYGMPRQIL	generic|sp_Q9WVA4_TAGL2_MOUSE|
"""index: 1562, intensity: 2805.0, mobility: 0.846"""	0.324129	0.00175901	0.0201324	AQIDDNIPR	generic|sp_O08553_DPYL2_MOUSE|
"""index: 2609, intensity: 3764.0, mobility: 0.885"""	0.323367	0.00175901	0.0202351	TDTEDKGEFLSEGGGVR	generic|sp_E9PV24_FIBA_MOUSE	|generic|sp_E9PV24-2_FIBA_MOUSE|
"""index: 5712, intensity: 42888.0, mobility: 0.962"""	0.323301	0.00175901	0.020244	ADEVSASLAKQGL	generic|II_1128081_TX=10090	|generic|II_1128079_TX=10090	|generic|tr_A0A0A0MQC7_A0A0A0MQC7_MOUSE	|generic|tr_A2A5Y6_A2A5Y6_MOUSE	|generic|sp_P10637_TAU_MOUSE	|generic|sp_P10637-2_TAU_MOUSE	|generic|sp_P10637-4_TAU_MOUSE	|generic|tr_Q3UH19_Q3UH19_MOUSE	|generic|sp_P10637-6_TAU_MOUSE	|generic|tr_Q8C5K4_Q8C5K4_MOUSE	|generic|tr_Q547J4_Q547J4_MOUSE	|generic|tr_B1AQW2_B1AQW2_MOUSE	|generic|sp_TAU_HUMAN_|
"""index: 8000, intensity: 2768.0, mobility: 1.072"""	0.323195	0.00175901	0.0202584	QMEEKPVPAAPVPSPVAPAPVPSRRNPPGGKSSLVLG	generic|sp_P97825_JUPI1_MOUSE__II_1124041|
"""index: 4841, intensity: 4086.0, mobility: 0.980"""	0.321245	0.00175901	0.0205243	PEPEPQPEPEPEPEPEPQPEPEPEQ	generic|tr_C4IXT3_C4IXT3_MOUSE__chr11_-1_61157167_61157217_ENSMUST00000173525|
"""index: 10394, intensity: 3049.0, mobility: 0.958"""	0.320717	0.00175901	0.0205968	LPGPLQDMFKK	generic|sp_P63040_CPLX1_MOUSE	|generic|sp_P84086_CPLX2_MOUSE|
"""index: 11954, intensity: 4940.0, mobility: 0.994"""	0.320474	0.00175901	0.0206303	YQEPVLGPVRGPF	generic|sp_CASB_BOVIN_|
"""index: 12179, intensity: 3606.0, mobility: 1.102"""	0.319491	0.00175901	0.0207664	AAAAPMIGYPMPTGYSQ	generic|tr_Q921Y3_Q921Y3_MOUSE__chr11_-1_106781850_106782137_ENSMUST00000133426__II_1125049	|generic|tr_Q9CSD9_Q9CSD9_MOUSE__chr11_-1_106783954_106783992_ENSMUST00000133426__II_1125049	|generic|tr_Q3V0Z8_Q3V0Z8_MOUSE__chr11_-1_106784876_106784983_ENSMUST00000133426__II_1125049	|generic|tr_A1L333_A1L333_MOUSE__chr11_-1_106784876_106784983_ENSMUST00000133426__II_1125049	|generic|tr_Q3UXW3_Q3UXW3_MOUSE__chr11_-1_106784876_106784983_ENSMUST00000133426__II_1125049	|generic|tr_Q5U222_Q5U222_MOUSE__chr11_-1_106784876_106784983_ENSMUST00000133426__II_1125049	|generic|tr_Q8BTS0_Q8BTS0_MOUSE__chr11_-1_106784876_106784983_ENSMUST00000133426__II_1125049|
"""index: 5498, intensity: 3591.0, mobility: 0.852"""	0.31941	0.00175901	0.0207776	NPLPSKETIEQEKQAGES	generic|sp_P20065_TYB4_MOUSE__chrX_-1_167207501_167208325_ENSMUST00000112175	|generic|tr_Q6ZWX2_Q6ZWX2_MOUSE__chrX_-1_167207501_167208325_ENSMUST00000112175|
"""index: 1074, intensity: 3482.0, mobility: 0.874"""	0.319298	0.00175901	0.0207932	TLPTKETIEQEKRSE	generic|tr_A6H6H4_A6H6H4_MOUSE|
"""index: 4202, intensity: 14934.0, mobility: 0.826"""	0.319087	0.00175901	0.0208226	ATPASAQTAAKREIYL	generic|tr_Q2TJI9_Q2TJI9_MOUSE__chr18_-1_38189545_38189796_ENSMUST00000160721__II_1060469	|generic|tr_F7BJK1_F7BJK1_MOUSE__chr18_-1_38189545_38189796_ENSMUST00000160721__II_1060474	|generic|tr_Q2TJI7_Q2TJI7_MOUSE|
"""index: 7040, intensity: 3100.0, mobility: 0.991"""	0.318523	0.00175901	0.0209012	NEFRAWTDIKPVKPIKAKPQY	generic|sp_Q7TSJ2-3_MAP6_MOUSE__chr7_1_99269285_99269317_ENSMUST00000208978__II_884492	|generic|sp_Q7TSJ2_MAP6_MOUSE__chr7_1_99336781_99337002_ENSMUST00000122101__II_884487	|generic|sp_Q7TSJ2-2_MAP6_MOUSE__chr7_1_99269285_99269317_ENSMUST00000208978__II_884487	|generic|tr_D3Z6W1_D3Z6W1_MOUSE__chr7_1_99269285_99269317_ENSMUST00000208978__II_884487	|generic|II_884478_TX=10090	|generic|tr_A0A140LIT9_A0A140LIT9_MOUSE__chr7_1_99336781_99337002_ENSMUST00000122101|
"""index: 858, intensity: 3273.0, mobility: 0.993"""	0.318346	0.00175901	0.020926	ADSHPSYHTDGFN	generic|sp_P60904_DNJC5_MOUSE__chr2_1_181546445_181546492_ENSMUST00000116365|
"""index: 9689, intensity: 2678.0, mobility: 1.112"""	0.318075	0.00175901	0.0209639	VPERAPLPPPVPSQFQ	generic|sp_Q0VGU4_VGF_MOUSE|
"""index: 2847, intensity: 17418.0, mobility: 0.888"""	0.316736	0.00175901	0.0211525	EVSASLAKQGL	generic|II_1128081_TX=10090	|generic|II_1128079_TX=10090	|generic|tr_A0A0A0MQC7_A0A0A0MQC7_MOUSE	|generic|tr_A2A5Y6_A2A5Y6_MOUSE	|generic|sp_P10637_TAU_MOUSE	|generic|sp_P10637-2_TAU_MOUSE	|generic|sp_P10637-4_TAU_MOUSE	|generic|tr_Q3UH19_Q3UH19_MOUSE	|generic|sp_P10637-6_TAU_MOUSE	|generic|tr_Q8C5K4_Q8C5K4_MOUSE	|generic|tr_Q547J4_Q547J4_MOUSE	|generic|tr_B1AQW2_B1AQW2_MOUSE	|generic|sp_TAU_HUMAN_|
"""index: 12074, intensity: 3015.0, mobility: 0.998"""	0.316733	0.00175901	0.0211529	TLAEDVTAALAKQG	generic|sp_P20357_MTAP2_MOUSE__chr1_1_66438885_66439007_ENSMUST00000172486	|generic|tr_Q80ZL4_Q80ZL4_MOUSE__chr1_1_66438885_66439007_ENSMUST00000172486	|generic|tr_Q3TLQ0_Q3TLQ0_MOUSE__chr1_1_66438885_66439007_ENSMUST00000172486	|generic|tr_Q80X35_Q80X35_MOUSE__chr1_1_66438885_66439007_ENSMUST00000172486	|generic|tr_B2KGT5_B2KGT5_MOUSE__chr1_1_66438885_66439007_ENSMUST00000172486	|generic|tr_A0A668KLC6_A0A668KLC6_MOUSE__chr1_1_66438885_66439007_ENSMUST00000172486|
"""index: 4878, intensity: 87096.0, mobility: 0.995"""	0.316512	0.00175901	0.0211842	IVAPPGGRSNITSLG	generic|tr_Q3TXY0_Q3TXY0_MOUSE__chr5_1_37273379_37273519_ENSMUST00000202377	|generic|tr_Q6P1J1_Q6P1J1_MOUSE__chr5_1_37273379_37273519_ENSMUST00000202377	|generic|sp_P97427_DPYL1_MOUSE__chr5_1_37273379_37273519_ENSMUST00000202377	|generic|tr_Q3TY94_Q3TY94_MOUSE__chr5_1_37273379_37273519_ENSMUST00000202377|
"""index: 2313, intensity: 3453.0, mobility: 0.822"""	0.316291	0.00175901	0.0212154	GSQIDDHVPKRASARIL	generic|sp_Q9EQF6_DPYL5_MOUSE__chr5_1_30791522_30791638_ENSMUST00000198503__II_944569|
"""index: 9058, intensity: 4550.0, mobility: 1.117"""	0.315608	0.00175901	0.0213126	IVQDGPPQSPPNIYYKV	generic|tr_Q543Q7_Q543Q7_MOUSE|
"""index: 4955, intensity: 3087.0, mobility: 1.074"""	0.315365	0.00175901	0.0213472	AQPAPKPEPSFSEYASVQVQRK	generic|sp_P97797_SHPS1_MOUSE	|generic|sp_P97797-2_SHPS1_MOUSE	|generic|sp_P97797-3_SHPS1_MOUSE	|generic|sp_P97797-4_SHPS1_MOUSE	|generic|tr_Q2M4I8_Q2M4I8_MOUSE	|generic|tr_E0CX65_E0CX65_MOUSE|
"""index: 1231, intensity: 5411.0, mobility: 0.840"""	0.314855	0.00175901	0.0214202	SRSGGGGGGGLGSGGSIRSSY	generic|sp_K1C9_HUMAN_|
"""index: 8477, intensity: 2987.0, mobility: 1.109"""	0.314554	0.00175901	0.0214633	SLSAASAPLVETSTPLR	generic|sp_Q9QXV0_PCS1N_MOUSE|
"""index: 3518, intensity: 3992.0, mobility: 0.978"""	0.314488	0.00175901	0.0214728	GLPPVAHPPHAPSPGQTVKPEADRDHTSDQL	generic|tr_A0A0J9YU62_A0A0J9YU62_MOUSE__chr5_-1_33249103_33249207_ENSMUST00000202962__II_942165	|generic|sp_O88712_CTBP1_MOUSE__chr5_-1_33249103_33249207_ENSMUST00000202962__II_942165	|generic|sp_O88712-2_CTBP1_MOUSE__chr5_-1_33249103_33249207_ENSMUST00000202962__II_942165	|generic|sp_O88712-3_CTBP1_MOUSE__chr5_-1_33249103_33249207_ENSMUST00000202962__II_942165|
"""index: 8048, intensity: 8206.0, mobility: 1.070"""	0.314079	0.00175901	0.0215315	QMEEKPVPAAPVPSPVAPAPVPSRRNPPGGKSSLVLG	generic|sp_P97825_JUPI1_MOUSE__II_1124041|
"""index: 5640, intensity: 4881.0, mobility: 0.929"""	0.312622	0.00175901	0.0217423	DIPNPIGSENSE	generic|sp_CAS1_BOVIN_|
"""index: 1750, intensity: 3100.0, mobility: 0.869"""	0.312538	0.00175901	0.0217545	IDDHVPKRASARILAPPGGRSSG	generic|sp_Q9EQF6_DPYL5_MOUSE__chr5_1_30791522_30791638_ENSMUST00000198503__II_944569|
"""index: 4342, intensity: 2544.0, mobility: 1.158"""	0.312185	0.00175901	0.0218058	AQGAMNQPQTQYSATPNY	generic|sp_Q9JKD3_SCAM5_MOUSE__chr9_-1_57443670_57443780_ENSMUST00000215208__II_3456302|
"""index: 949, intensity: 11249.0, mobility: 0.775"""	0.311999	0.00175901	0.021833	AEAVAVLK	generic|tr_E9Q8Y2_E9Q8Y2_MOUSE__II_1037661	|generic|sp_P20357_MTAP2_MOUSE__chr1_1_66438885_66439007_ENSMUST00000172486	|generic|tr_F7ALC8_F7ALC8_MOUSE	|generic|tr_Q3URJ7_Q3URJ7_MOUSE	|generic|tr_Q80ZL4_Q80ZL4_MOUSE__chr1_1_66438885_66439007_ENSMUST00000172486	|generic|tr_Q3TLQ0_Q3TLQ0_MOUSE__chr1_1_66438885_66439007_ENSMUST00000172486	|generic|tr_Q80X35_Q80X35_MOUSE__chr1_1_66438885_66439007_ENSMUST00000172486	|generic|tr_G3UZE9_G3UZE9_MOUSE	|generic|tr_B2KGT5_B2KGT5_MOUSE__chr1_1_66438885_66439007_ENSMUST00000172486	|generic|tr_A0A668KLC6_A0A668KLC6_MOUSE__chr1_1_66438885_66439007_ENSMUST00000172486	|generic|tr_Q3TRF8_Q3TRF8_MOUSE|
"""index: 6416, intensity: 3011.0, mobility: 1.256"""	0.311335	0.00175901	0.0219301	AMGAAQGAMNQPQTQYSATPNY	generic|sp_Q9JKD3_SCAM5_MOUSE__chr9_-1_57443670_57443780_ENSMUST00000215208__II_3456302|
"""index: 5110, intensity: 3158.0, mobility: 0.970"""	0.310788	0.00175901	0.0220105	ESSFSLSGSQIDDHVPKRASA	generic|sp_Q9EQF6_DPYL5_MOUSE__chr5_1_30791522_30791638_ENSMUST00000198503__II_944569|
"""index: 776, intensity: 6420.0, mobility: 0.852"""	0.310625	0.00175901	0.0220345	LEDEAKELQ	generic|tr_Q3UXY8_Q3UXY8_MOUSE	|generic|sp_P22005_PENK_MOUSE|
"""index: 10277, intensity: 2729.0, mobility: 1.038"""	0.309957	0.00175901	0.0221332	EHPGAPPQPPAPLQPALAPPSRAVAIE	generic|sp_Q7TSJ2_MAP6_MOUSE__chr7_1_99336781_99337002_ENSMUST00000122101__II_884487	|generic|sp_Q7TSJ2-2_MAP6_MOUSE__chr7_1_99269285_99269317_ENSMUST00000208978__II_884487	|generic|tr_D3Z6W1_D3Z6W1_MOUSE__chr7_1_99269285_99269317_ENSMUST00000208978__II_884487|
"""index: 6242, intensity: 4655.0, mobility: 1.174"""	0.309796	0.00175901	0.0221569	GSQQPPQPQQAYSQKALL	generic|sp_P70297_STAM1_MOUSE__chr2_1_14102418_14102489_ENSMUST00000193636__II_1014500	|generic|IP_1121602_TX=10090	|generic|tr_Q3UMC8_Q3UMC8_MOUSE__chr2_1_14102418_14102489_ENSMUST00000193636	|generic|tr_Q9CU37_Q9CU37_MOUSE	|generic|tr_Q3TPR2_Q3TPR2_MOUSE__chr2_1_14141735_14141881_ENSMUST00000193636|
"""index: 10032, intensity: 3509.0, mobility: 1.175"""	0.308933	0.00175901	0.0222852	HDPDPNGELLPGSPTPEEPI	generic|sp_O70324_MOT8_MOUSE	|generic|tr_Q8K3S7_Q8K3S7_MOUSE|
"""index: 7931, intensity: 3303.0, mobility: 0.956"""	0.308812	0.00175901	0.0223031	SSFSLSGSQIDDHVPKRASARIL	generic|sp_Q9EQF6_DPYL5_MOUSE__chr5_1_30791522_30791638_ENSMUST00000198503__II_944569|
"""index: 5847, intensity: 3959.0, mobility: 0.852"""	0.308298	0.00175901	0.0223799	GSQQPPQPQQAYSQKALL	generic|sp_P70297_STAM1_MOUSE__chr2_1_14102418_14102489_ENSMUST00000193636__II_1014500	|generic|IP_1121602_TX=10090	|generic|tr_Q3UMC8_Q3UMC8_MOUSE__chr2_1_14102418_14102489_ENSMUST00000193636	|generic|tr_Q9CU37_Q9CU37_MOUSE	|generic|tr_Q3TPR2_Q3TPR2_MOUSE__chr2_1_14141735_14141881_ENSMUST00000193636|
"""index: 2160, intensity: 3529.0, mobility: 0.885"""	0.307798	0.00175901	0.0224549	SQIDDHVPKRASARILAPPGGRSSG	generic|sp_Q9EQF6_DPYL5_MOUSE__chr5_1_30791522_30791638_ENSMUST00000198503__II_944569|
"""index: 10132, intensity: 5018.0, mobility: 0.963"""	0.307682	0.00175901	0.0224722	GMTGYGMPRQIL	generic|sp_Q9WVA4_TAGL2_MOUSE|
"""index: 8558, intensity: 3075.0, mobility: 0.874"""	0.307197	0.00175901	0.0225452	TNRGASQAGMTGYGMPRQIL	generic|sp_Q9WVA4_TAGL2_MOUSE|
"""index: 2354, intensity: 5441.0, mobility: 0.919"""	0.306819	0.00175901	0.0226023	TLPTKETIEQEKRSEIS	generic|tr_A6H6H4_A6H6H4_MOUSE|
"""index: 9493, intensity: 4923.0, mobility: 0.942"""	0.306444	0.00175901	0.0226589	GGSRQQEAPSNLSVNELLTPQGPR	generic|tr_Q8CAD1_Q8CAD1_MOUSE__chrX_1_20851679_20851816_ENSMUST00000136451__II_836925|
"""index: 7298, intensity: 3875.0, mobility: 0.959"""	0.305016	0.00175901	0.0228763	EDPATFKPPKMDVPMVEGKKQPLR	generic|sp_Q9DBN4_P33MX_MOUSE	|generic|sp_Q9DBN4-2_P33MX_MOUSE	|generic|tr_D3Z1F7_D3Z1F7_MOUSE|
"""index: 10342, intensity: 3689.0, mobility: 1.098"""	0.304562	0.00175901	0.0229458	MGAVPVMIPAQSKDGSIV	generic|sp_P97792_CXAR_MOUSE__chr16_1_78334866_78334964_ENSMUST00000231251|
"""index: 11198, intensity: 3004.0, mobility: 1.170"""	0.304539	0.00175901	0.0229493	EAPSNLSVNELLTPQGPR	generic|tr_Q8CAD1_Q8CAD1_MOUSE__chrX_1_20851679_20851816_ENSMUST00000136451__II_836925|
"""index: 3445, intensity: 2652.0, mobility: 1.175"""	0.304356	0.00175901	0.0229774	AYPTQPGQGYSQQSSQPYG	generic|tr_Q91VQ2_Q91VQ2_MOUSE__II_878670	|generic|tr_Q3UK30_Q3UK30_MOUSE__II_878670	|generic|tr_Q8CFQ9_Q8CFQ9_MOUSE__II_878670	|generic|tr_Q564D0_Q564D0_MOUSE__II_878670|
"""index: 1645, intensity: 3313.0, mobility: 0.931"""	0.304349	0.00175901	0.0229784	TLPTKETIEQEKRSEIS	generic|tr_A6H6H4_A6H6H4_MOUSE|
"""index: 633, intensity: 3789.0, mobility: 0.813"""	0.304278	0.00175901	0.0229894	QETEEEPHVRVA	generic|sp_Q8BGK5_S35F1_MOUSE|
"""index: 4214, intensity: 13956.0, mobility: 1.164"""	0.303865	0.00175901	0.0230529	ATPASAQTAAKREIYL	generic|tr_Q2TJI9_Q2TJI9_MOUSE__chr18_-1_38189545_38189796_ENSMUST00000160721__II_1060469	|generic|tr_F7BJK1_F7BJK1_MOUSE__chr18_-1_38189545_38189796_ENSMUST00000160721__II_1060474	|generic|tr_Q2TJI7_Q2TJI7_MOUSE|
"""index: 3471, intensity: 5055.0, mobility: 0.879"""	0.303785	0.00175901	0.0230652	MKETIMNQEKLAKLQ	generic|II_1106078_TX=10090	|generic|IP_970468_TX=10090	|generic|sp_Q64152_BTF3_MOUSE	|generic|sp_Q64152-2_BTF3_MOUSE|
"""index: 5209, intensity: 3960.0, mobility: 1.044"""	0.303362	0.00175901	0.0231305	TPIVIQPASATETTQ	generic|tr_Q921J3_Q921J3_MOUSE__chr2_1_181549329_181549376_ENSMUST00000116365	|generic|sp_P60904_DNJC5_MOUSE__chr2_1_181546445_181546492_ENSMUST00000116365|
"""index: 10521, intensity: 4726.0, mobility: 0.947"""	0.303028	0.00175901	0.0231823	QEPVLGPVRGPF	generic|sp_CASB_BOVIN_|
"""index: 9014, intensity: 4004.0, mobility: 0.922"""	0.302946	0.00175901	0.023195	MGTNRGASQAGMTGYGMPRQIL	generic|sp_Q9WVA4_TAGL2_MOUSE|
"""index: 6962, intensity: 17378.0, mobility: 0.851"""	0.302716	0.00175901	0.0232307	GSNKGASQAGMTGYGMPRQIM	generic|tr_Q9D6K2_Q9D6K2_MOUSE	|generic|sp_Q9R1Q8_TAGL3_MOUSE|
"""index: 323, intensity: 3028.0, mobility: 0.895"""	0.302504	0.00175901	0.0232636	SANSNPAMAPRE	generic|tr_Q545V6_Q545V6_MOUSE|
"""index: 1050, intensity: 11586.0, mobility: 0.876"""	0.302498	0.00175901	0.0232644	KHMDPPPAPMQDRSPSPRHPDVS	generic|sp_P14873_MAP1B_MOUSE	|generic|tr_B2RQQ5_B2RQQ5_MOUSE	|generic|tr_Q3UF78_Q3UF78_MOUSE|
"""index: 10306, intensity: 2988.0, mobility: 0.956"""	0.30248	0.00175901	0.0232673	TISPLDLAKLNQVARQQSH	generic|sp_P60335_PCBP1_MOUSE|
"""index: 11942, intensity: 8088.0, mobility: 1.114"""	0.302441	0.00175901	0.0232733	MGAVPVMIPAQSKDGSIV	generic|sp_P97792_CXAR_MOUSE__chr16_1_78334866_78334964_ENSMUST00000231251|
"""index: 1448, intensity: 2606.0, mobility: 0.831"""	0.302282	0.00175901	0.0232981	QDDPSAPHKIQDPLK	generic|sp_Q71M36_CSPG5_MOUSE__chr9_1_110262108_110262221_ENSMUST00000197850__II_842345	|generic|II_842338_TX=10090|
"""index: 1241, intensity: 12618.0, mobility: 0.930"""	0.301989	0.00175901	0.0233437	KTETQEKNPLPSKETIEQEKQAGES	generic|sp_P20065_TYB4_MOUSE__chrX_-1_167207501_167208325_ENSMUST00000112175	|generic|tr_Q6ZWX2_Q6ZWX2_MOUSE__chrX_-1_167207501_167208325_ENSMUST00000112175|
"""index: 12681, intensity: 6691.0, mobility: 0.966"""	0.301947	0.00175901	0.0233503	APNLSRMGAVPVMIPAQSKDGSIV	generic|sp_P97792_CXAR_MOUSE__chr16_1_78334866_78334964_ENSMUST00000231251|
"""index: 10147, intensity: 4322.0, mobility: 1.157"""	0.300776	0.00175901	0.0235337	IVQEMPPQSPANIYYKV	generic|sp_P52800_EFNB2_MOUSE__chr8_-1_8660480_8660584_ENSMUST00000209169__II_867982	|generic|tr_Q544L9_Q544L9_MOUSE|
"""index: 12766, intensity: 2805.0, mobility: 1.054"""	0.300751	0.00175901	0.0235376	YQEPVLGPVRGPFP	generic|sp_CASB_BOVIN_|
"""index: 1540, intensity: 3337.0, mobility: 0.869"""	0.298653	0.00175901	0.0238699	YLNQEQAEQGREHLA	generic|sp_Q03517_SCG2_MOUSE	|generic|tr_Q4W8U9_Q4W8U9_MOUSE|
"""index: 760, intensity: 2727.0, mobility: 0.877"""	0.298101	0.00175901	0.0239582	TLPTKETIEQEKRSE	generic|tr_A6H6H4_A6H6H4_MOUSE|
"""index: 11273, intensity: 5422.0, mobility: 0.909"""	0.297902	0.00175901	0.0239901	LSRMGAVPVMIPAQSKDGSIV	generic|sp_P97792_CXAR_MOUSE__chr16_1_78334866_78334964_ENSMUST00000231251|
"""index: 5126, intensity: 4977.0, mobility: 0.947"""	0.297349	0.00175901	0.0240789	TAEQALPLGNGKAAEEARGSETLG	generic|sp_P31650_S6A11_MOUSE	|generic|sp_P31650_S6A11_MOUSE|
"""index: 8422, intensity: 3981.0, mobility: 1.036"""	0.297229	0.00175901	0.0240982	VAPFPEVFGKEK	generic|sp_CAS1_BOVIN_|
"""index: 12717, intensity: 4075.0, mobility: 1.021"""	0.297198	0.00175901	0.0241033	YLPGPLQDMFKK	generic|sp_P63040_CPLX1_MOUSE	|generic|sp_P84086_CPLX2_MOUSE|
"""index: 11124, intensity: 16417.0, mobility: 0.935"""	0.296899	0.00175901	0.0241514	TDGFNLEDALK	generic|sp_Q8BIF0_C99L2_MOUSE	|generic|sp_Q8BIF0-2_C99L2_MOUSE	|generic|tr_I7HJQ8_I7HJQ8_MOUSE|
"""index: 364, intensity: 3713.0, mobility: 0.779"""	0.296632	0.00175901	0.0241946	TKLTEEEKNRLN	generic|sp_CAS2_BOVIN_|
"""index: 2207, intensity: 10288.0, mobility: 0.929"""	0.295268	0.00175901	0.024416	TLPTKETIEQEKRSEIS	generic|tr_A6H6H4_A6H6H4_MOUSE|
"""index: 6859, intensity: 3837.0, mobility: 0.973"""	0.294003	0.00175901	0.0246232	SRFSVSPALETPGPPARAPDARPAGPVEN	generic|sp_Q5XJV6_LMTK3_MOUSE__chr7_1_45791301_45791447_ENSMUST00000209351__II_3498272	|generic|tr_A0A0R4J0W7_A0A0R4J0W7_MOUSE__chr7_1_45791301_45791447_ENSMUST00000209351__II_3498272	|generic|tr_A0A1B0GSR5_A0A1B0GSR5_MOUSE__chr7_1_45791301_45791447_ENSMUST00000209351__II_3498272|
"""index: 11421, intensity: 2901.0, mobility: 1.289"""	0.293775	0.00175901	0.0246608	QSPPFTETLDTSSKGYQVPAY	generic|II_3461577_TX=10090	|generic|sp_Q8R191_SNG3_MOUSE|
"""index: 10050, intensity: 13756.0, mobility: 0.909"""	0.293748	0.00175901	0.0246653	SRMGAVPVMIPAQSKDGSIV	generic|sp_P97792_CXAR_MOUSE__chr16_1_78334866_78334964_ENSMUST00000231251|
"""index: 11576, intensity: 11023.0, mobility: 0.946"""	0.293727	0.00175901	0.0246687	VAPFPEVFGKE	generic|sp_CAS1_BOVIN_|
"""index: 4427, intensity: 3887.0, mobility: 0.993"""	0.293558	0.00175901	0.0246966	FQELGKLTGPSNQ	generic|sp_Q03517_SCG2_MOUSE	|generic|tr_Q4W8U9_Q4W8U9_MOUSE|
"""index: 8231, intensity: 3583.0, mobility: 0.983"""	0.293379	0.00175901	0.0247261	ESSFSLSGSQIDDHVPKRASARIL	generic|sp_Q9EQF6_DPYL5_MOUSE__chr5_1_30791522_30791638_ENSMUST00000198503__II_944569|
"""index: 8124, intensity: 3723.0, mobility: 1.049"""	0.293341	0.00175901	0.0247323	AQMEEKPVPAAPVPSPVAPAPVPSRRNPPGGKSSLVLG	generic|sp_P97825_JUPI1_MOUSE__II_1124041|
"""index: 1902, intensity: 3374.0, mobility: 0.973"""	0.293067	0.00175901	0.0247776	NTLPTKETIEQEKRSEIS	generic|tr_A6H6H4_A6H6H4_MOUSE|
"""index: 1172, intensity: 3362.0, mobility: 0.945"""	0.292655	0.00175901	0.0248459	AAGEKAEEPAPGATAGDASSAAGPEQE	generic|sp_P26645_MARCS_MOUSE	|generic|tr_A0A0A1HAM8_A0A0A1HAM8_MOUSE|
"""index: 7558, intensity: 3162.0, mobility: 1.071"""	0.292616	0.00175901	0.0248525	TMPPVSQPEGSIVLRS	generic|tr_Q80ZK2_Q80ZK2_MOUSE	|generic|tr_Q68FG2_Q68FG2_MOUSE	|generic|tr_Q3UGZ4_Q3UGZ4_MOUSE	|generic|tr_Q68FM2_Q68FM2_MOUSE	|generic|tr_Q6A087_Q6A087_MOUSE|
"""index: 10367, intensity: 3357.0, mobility: 0.938"""	0.292429	0.00175901	0.0248836	SNEKLLDFSPIQKQQAPQLSE	generic|sp_Q9R0X5-2_RPGR_MOUSE__chrX_-1_10213524_10213643_ENSMUST00000115534__II_837380	|generic|sp_Q9R0X5-3_RPGR_MOUSE__chrX_-1_10213524_10213643_ENSMUST00000115534__II_837380	|generic|tr_Q3UTY5_Q3UTY5_MOUSE__II_837380	|generic|tr_A2ADP2_A2ADP2_MOUSE__chrX_-1_10213524_10213643_ENSMUST00000115534__II_837380	|generic|sp_Q9R0X5-4_RPGR_MOUSE__chrX_-1_10213524_10213643_ENSMUST00000115534	|generic|tr_A2ADP5_A2ADP5_MOUSE__chrX_-1_10213524_10213643_ENSMUST00000115534	|generic|tr_Q3UWJ5_Q3UWJ5_MOUSE__chrX_-1_10213524_10213643_ENSMUST00000115534|
"""index: 13873, intensity: 3977.0, mobility: 0.945"""	0.292178	0.00175901	0.0249253	EVLNENLLRF	generic|sp_CAS1_BOVIN_|
"""index: 1505, intensity: 3621.0, mobility: 0.864"""	0.291467	0.00175901	0.025044	QEDAELQPR	generic|sp_P56388_CART_MOUSE	|generic|sp_P56388-2_CART_MOUSE	|generic|tr_Q3UY31_Q3UY31_MOUSE|
"""index: 7620, intensity: 3430.0, mobility: 1.161"""	0.291086	0.00175901	0.0251078	NPEPQDQGELFQGVDPR	generic|tr_A0A087WQ93_A0A087WQ93_MOUSE	|generic|sp_Q0VGU4_VGF_MOUSE|
"""index: 698, intensity: 2824.0, mobility: 0.769"""	0.291042	0.00175901	0.0251152	PGSSQEMERLAK	generic|sp_Q03517_SCG2_MOUSE	|generic|tr_Q4W8U9_Q4W8U9_MOUSE|
"""index: 8076, intensity: 4275.0, mobility: 0.852"""	0.290742	0.00175901	0.0251656	APVPMPDLKNVRSKIGSTENLK	generic|tr_A0A0A0MQC7_A0A0A0MQC7_MOUSE	|generic|tr_A2A5Y6_A2A5Y6_MOUSE	|generic|sp_P10637_TAU_MOUSE	|generic|sp_P10637-2_TAU_MOUSE	|generic|sp_P10637-3_TAU_MOUSE	|generic|sp_P10637-4_TAU_MOUSE	|generic|tr_Q3UH19_Q3UH19_MOUSE	|generic|sp_P10637-6_TAU_MOUSE	|generic|tr_Q547J4_Q547J4_MOUSE	|generic|tr_B1AQW2_B1AQW2_MOUSE|
"""index: 6027, intensity: 5426.0, mobility: 1.222"""	0.29016	0.00175901	0.0252636	SQQPPQPQQAYSQKALL	generic|sp_P70297_STAM1_MOUSE__chr2_1_14102418_14102489_ENSMUST00000193636__II_1014500	|generic|IP_1121602_TX=10090	|generic|tr_Q3UMC8_Q3UMC8_MOUSE__chr2_1_14102418_14102489_ENSMUST00000193636	|generic|tr_Q9CU37_Q9CU37_MOUSE	|generic|tr_Q3TPR2_Q3TPR2_MOUSE__chr2_1_14141735_14141881_ENSMUST00000193636|
"""index: 601, intensity: 5432.0, mobility: 0.827"""	0.289671	0.00175901	0.0253462	SLSGAQIDDNNPRRTG	generic|tr_Q3TXY0_Q3TXY0_MOUSE__chr5_1_37273379_37273519_ENSMUST00000202377	|generic|tr_Q6P1J1_Q6P1J1_MOUSE__chr5_1_37273379_37273519_ENSMUST00000202377	|generic|sp_P97427_DPYL1_MOUSE__chr5_1_37273379_37273519_ENSMUST00000202377	|generic|tr_Q3TY94_Q3TY94_MOUSE__chr5_1_37273379_37273519_ENSMUST00000202377|
"""index: 11446, intensity: 13978.0, mobility: 0.958"""	0.288859	0.00175901	0.025484	VAPFPEVFGKE	generic|sp_CAS1_BOVIN_|
"""index: 744, intensity: 2585.0, mobility: 0.868"""	0.288824	0.00175901	0.02549	QLYENKPR	generic|sp_Q9D3P9_NEUT_MOUSE|
"""index: 4376, intensity: 4553.0, mobility: 0.979"""	0.288607	0.00175901	0.0255269	SPQLEDEAKELQ	generic|tr_Q3UXY8_Q3UXY8_MOUSE	|generic|sp_P22005_PENK_MOUSE|
"""index: 11324, intensity: 2978.0, mobility: 1.070"""	0.287893	0.00175901	0.025649	ENPTYKFFEQMQN	generic|tr_Q3TXI9_Q3TXI9_MOUSE__chr16_-1_84955331_84955420_ENSMUST00000227737__II_3496014	|generic|tr_Q8BPV5_Q8BPV5_MOUSE__chr16_-1_84955331_84955420_ENSMUST00000227737__II_3496014	|generic|tr_Q8BPC7_Q8BPC7_MOUSE__chr16_-1_84955331_84955420_ENSMUST00000227737__II_3496014	|generic|sp_P12023_A4_MOUSE__chr16_-1_84955331_84955420_ENSMUST00000227737__II_3496014	|generic|sp_P12023-3_A4_MOUSE__chr16_-1_84955331_84955420_ENSMUST00000227737__II_3496014	|generic|tr_Q3TWF3_Q3TWF3_MOUSE__chr16_-1_84955331_84955420_ENSMUST00000227737__II_3496014	|generic|tr_Q6GR78_Q6GR78_MOUSE__chr16_-1_84955331_84955420_ENSMUST00000227737__II_3496014	|generic|tr_A0A2I3BQZ9_A0A2I3BQZ9_MOUSE__chr16_-1_84955331_84955420_ENSMUST00000227737__II_3496014	|generic|tr_Q53ZT3_Q53ZT3_MOUSE__chr16_-1_84955331_84955420_ENSMUST00000227737__II_3496014	|generic|tr_A0A2I3BPT1_A0A2I3BPT1_MOUSE__chr16_-1_84955331_84955420_ENSMUST00000227737__II_3496014|
"""index: 9001, intensity: 4077.0, mobility: 1.010"""	0.28785	0.00175901	0.0256564	FSDIPNPIGSENSE	generic|sp_CAS1_BOVIN_|
"""index: 3502, intensity: 4215.0, mobility: 0.911"""	0.287804	0.00175901	0.0256642	AVPITPTLNRE	generic|sp_CAS2_BOVIN_|
"""index: 8109, intensity: 3418.0, mobility: 1.125"""	0.28771	0.00175901	0.0256805	AQMEEKPVPAAPVPSPVAPAPVPSRRNPPGGKSSLVLG	generic|sp_P97825_JUPI1_MOUSE__II_1124041|
"""index: 11369, intensity: 2919.0, mobility: 1.064"""	0.287589	0.00175901	0.0257011	SAASAPLVETSTPLRL	generic|sp_Q9QXV0_PCS1N_MOUSE|
"""index: 7674, intensity: 4128.0, mobility: 0.904"""	0.287295	0.00175901	0.0257516	MGSNKGASQAGMTGYGMPRQIM	generic|tr_Q9D6K2_Q9D6K2_MOUSE	|generic|sp_Q9R1Q8_TAGL3_MOUSE|
"""index: 9141, intensity: 7797.0, mobility: 0.958"""	0.287203	0.00175901	0.0257675	FSDIPNPIGSENS	generic|sp_CAS1_BOVIN_|
"""index: 8769, intensity: 2500.0, mobility: 1.056"""	0.286947	0.00175901	0.0258115	SQAGMTGYGMPRQIM	generic|tr_Q9D6K2_Q9D6K2_MOUSE	|generic|sp_Q9R1Q8_TAGL3_MOUSE|
"""index: 2328, intensity: 5852.0, mobility: 0.839"""	0.286851	0.00175901	0.0258281	TPPPPYEQVVKDK	generic|sp_Q8R1C3_VOPP1_MOUSE__chr6_-1_57774707_57774748_ENSMUST00000204878|
"""index: 3085, intensity: 4804.0, mobility: 0.919"""	0.286448	0.00175901	0.0258977	VNELLTPQGPR	generic|tr_Q8CAD1_Q8CAD1_MOUSE__chrX_1_20851679_20851816_ENSMUST00000136451__II_836925|
"""index: 10000, intensity: 3556.0, mobility: 0.869"""	0.285997	0.00175901	0.0259759	RMGAVPVMIPAQSKDGSIV	generic|sp_P97792_CXAR_MOUSE__chr16_1_78334866_78334964_ENSMUST00000231251|
"""index: 14003, intensity: 2922.0, mobility: 1.095"""	0.285546	0.00175901	0.0260542	LYQEPVLGPVRGPFP	generic|sp_CASB_BOVIN_|
"""index: 3396, intensity: 4468.0, mobility: 1.070"""	0.285145	0.00175901	0.0261241	STAATSAAQNAFKGNQM	generic|tr_Q3TD71_Q3TD71_MOUSE	|generic|tr_Q3TSA8_Q3TSA8_MOUSE	|generic|tr_Q3UY11_Q3UY11_MOUSE|
"""index: 12714, intensity: 21837.0, mobility: 0.988"""	0.284362	0.00175901	0.0262611	APNLSRMGAVPVMIPAQSKDGSIV	generic|sp_P97792_CXAR_MOUSE__chr16_1_78334866_78334964_ENSMUST00000231251|
"""index: 10773, intensity: 9055.0, mobility: 0.900"""	0.284297	0.00175901	0.0262724	EPVLGPVRGPF	generic|sp_CASB_BOVIN_|
"""index: 10383, intensity: 3415.0, mobility: 0.901"""	0.283402	0.00175901	0.02643	GASLKPEFVDIINAKQ	generic|sp_P17751_TPIS_MOUSE__chr6_-1_124812786_124812911_ENSMUST00000149610__II_906215	|generic|IP_3463923_TX=10090	|generic|tr_H7BXC3_H7BXC3_MOUSE|
"""index: 2183, intensity: 4360.0, mobility: 0.905"""	0.282631	0.00175901	0.0265665	QPPPPPYYPPEDKKTQ	generic|tr_Q3TRG5_Q3TRG5_MOUSE__II_1123726	|generic|sp_P97765_WBP2_MOUSE__II_1123728	|generic|sp_P97765-2_WBP2_MOUSE__II_1123726	|generic|chr11_-1_116079543_116079920_ENSMUST00000074628|
"""index: 12135, intensity: 2864.0, mobility: 0.999"""	0.282409	0.00175901	0.0266058	TLAEDVTAALAKQG	generic|sp_P20357_MTAP2_MOUSE__chr1_1_66438885_66439007_ENSMUST00000172486	|generic|tr_Q80ZL4_Q80ZL4_MOUSE__chr1_1_66438885_66439007_ENSMUST00000172486	|generic|tr_Q3TLQ0_Q3TLQ0_MOUSE__chr1_1_66438885_66439007_ENSMUST00000172486	|generic|tr_Q80X35_Q80X35_MOUSE__chr1_1_66438885_66439007_ENSMUST00000172486	|generic|tr_B2KGT5_B2KGT5_MOUSE__chr1_1_66438885_66439007_ENSMUST00000172486	|generic|tr_A0A668KLC6_A0A668KLC6_MOUSE__chr1_1_66438885_66439007_ENSMUST00000172486|
"""index: 11260, intensity: 7323.0, mobility: 0.941"""	0.282271	0.00175901	0.0266304	VAPFPEVFGKE	generic|sp_CAS1_BOVIN_|
"""index: 6109, intensity: 2900.0, mobility: 0.821"""	0.282195	0.00175901	0.0266439	LENPSPQAPARRLLPP	generic|sp_Q9QXV0_PCS1N_MOUSE|
"""index: 4749, intensity: 3158.0, mobility: 0.982"""	0.281775	0.00175901	0.0267188	EPEPEPEPLQEPEPEPEPEPEPEPE	generic|tr_C4IXT3_C4IXT3_MOUSE__chr11_-1_61157167_61157217_ENSMUST00000173525|
"""index: 375, intensity: 2508.0, mobility: 0.842"""	0.281695	0.00175901	0.0267331	GGGGGGLGSGGSIR	generic|sp_K1C9_HUMAN_|
"""index: 2084, intensity: 3160.0, mobility: 0.947"""	0.281621	0.00175901	0.0267463	KTFQPGSWTPEDGKRQSQ	generic|II_3474424_TX=10090	|generic|sp_Q59J78_NDUF2_MOUSE__chr13_-1_108052706_108052855_ENSMUST00000223734	|generic|tr_Q3TLI6_Q3TLI6_MOUSE|
"""index: 1530, intensity: 2534.0, mobility: 0.826"""	0.281364	0.00175901	0.0267921	AGFNSTGLPHSHSTTRV	generic|tr_A0A5S9EES2_A0A5S9EES2_MOUSE	|generic|tr_A2AGI2_A2AGI2_MOUSE	|generic|tr_B2RWZ9_B2RWZ9_MOUSE	|generic|tr_Q69ZI4_Q69ZI4_MOUSE	|generic|tr_A0A5S9EER5_A0A5S9EER5_MOUSE	|generic|tr_A2AGI3_A2AGI3_MOUSE	|generic|sp_Q8BYM5_NLGN3_MOUSE|
"""index: 6909, intensity: 3761.0, mobility: 0.935"""	0.281331	0.00175901	0.0267981	LYQEPVLGPVR	generic|sp_CASB_BOVIN_|
"""index: 6967, intensity: 3401.0, mobility: 0.868"""	0.281234	0.00175901	0.0268155	SNKGASQAGMTGYGMPRQIM	generic|tr_Q9D6K2_Q9D6K2_MOUSE	|generic|sp_Q9R1Q8_TAGL3_MOUSE|
"""index: 1063, intensity: 2614.0, mobility: 0.989"""	0.280945	0.00175901	0.0268673	SPGFSDSTSAAKETA	generic|sp_P14873_MAP1B_MOUSE	|generic|tr_B2RQQ5_B2RQQ5_MOUSE|
"""index: 16510, intensity: 3037.0, mobility: 1.033"""	0.280093	0.00175901	0.0270204	TQTPVVVPPFLQPE	generic|sp_CASB_BOVIN_|
"""index: 8010, intensity: 7128.0, mobility: 1.011"""	0.28	0.00175901	0.0270372	QMEEKPVPAAPVPSPVAPAPVPSRRNPPGGKSSLVLG	generic|sp_P97825_JUPI1_MOUSE__II_1124041|
"""index: 7270, intensity: 3449.0, mobility: 1.150"""	0.279955	0.00175901	0.0270454	TGAVGSYIYDKDPEGTVQP	generic|tr_A0A0G2JF37_A0A0G2JF37_MOUSE__chr12_1_113144264_113145030_ENSMUST00000196015	|generic|tr_Q4FJU3_Q4FJU3_MOUSE__chr12_1_113144264_113145030_ENSMUST00000196015|
"""index: 17586, intensity: 3345.0, mobility: 0.975"""	0.279062	0.00175901	0.0272072	AAPVPPAAAPLLDF	generic|sp_Q99P72_RTN4_MOUSE	|generic|sp_Q99P72-4_RTN4_MOUSE	|generic|sp_Q99P72-5_RTN4_MOUSE	|generic|tr_Q8K3G7_Q8K3G7_MOUSE|
"""index: 11112, intensity: 3473.0, mobility: 0.954"""	0.278403	0.00175901	0.0273272	APNLSRMGAVPVMIPAQSKDGSIV	generic|sp_P97792_CXAR_MOUSE__chr16_1_78334866_78334964_ENSMUST00000231251|
"""index: 7353, intensity: 22959.0, mobility: 1.151"""	0.278255	0.00175901	0.0273541	TGAVGSYIYDKDPEGTVQP	generic|tr_A0A0G2JF37_A0A0G2JF37_MOUSE__chr12_1_113144264_113145030_ENSMUST00000196015	|generic|tr_Q4FJU3_Q4FJU3_MOUSE__chr12_1_113144264_113145030_ENSMUST00000196015|
"""index: 8991, intensity: 2602.0, mobility: 1.001"""	0.277859	0.00175901	0.0274265	FSDIPNPIGSENSE	generic|sp_CAS1_BOVIN_|
"""index: 10238, intensity: 3774.0, mobility: 0.953"""	0.277279	0.00175901	0.0275329	APNLSRMGAVPVMIPAQSKDGSIV	generic|sp_P97792_CXAR_MOUSE__chr16_1_78334866_78334964_ENSMUST00000231251|
"""index: 4329, intensity: 5397.0, mobility: 0.926"""	0.276902	0.00175901	0.0276024	AEPPPPEPPRI	generic|sp_Q8BIF0_C99L2_MOUSE	|generic|sp_Q8BIF0-2_C99L2_MOUSE	|generic|tr_I7HJQ8_I7HJQ8_MOUSE	|generic|tr_A2AP74_A2AP74_MOUSE|
"""index: 9099, intensity: 6210.0, mobility: 0.996"""	0.276802	0.00175901	0.0276208	FSDIPNPIGSENSE	generic|sp_CAS1_BOVIN_|
"""index: 9385, intensity: 2820.0, mobility: 0.951"""	0.276527	0.00175901	0.0276715	SVPAAVFGSLKED	generic|sp_Q9DCD2_SYF1_MOUSE__chr8_-1_3610541_3610666_ENSMUST00000163038__II_868415	|generic|tr_Q3UKP5_Q3UKP5_MOUSE__chr8_-1_3610541_3610666_ENSMUST00000163038|
"""index: 1687, intensity: 2863.0, mobility: 0.840"""	0.276056	0.00175901	0.0277587	GTNRGASQAGMTGYGMPRQ	generic|sp_Q9WVA4_TAGL2_MOUSE|
"""index: 4588, intensity: 3056.0, mobility: 1.208"""	0.275954	0.00175901	0.0277775	GAAQGAMNQPQTQYSATPNY	generic|sp_Q9JKD3_SCAM5_MOUSE__chr9_-1_57443670_57443780_ENSMUST00000215208__II_3456302|
"""index: 3778, intensity: 23693.0, mobility: 0.880"""	0.275512	0.00175901	0.0278597	EPPPPEPPRI	generic|sp_Q8BIF0_C99L2_MOUSE	|generic|sp_Q8BIF0-2_C99L2_MOUSE	|generic|tr_I7HJQ8_I7HJQ8_MOUSE	|generic|tr_A2AP74_A2AP74_MOUSE|
"""index: 10381, intensity: 2916.0, mobility: 0.953"""	0.275383	0.00175901	0.0278837	LPGPLQDMFKK	generic|sp_P63040_CPLX1_MOUSE	|generic|sp_P84086_CPLX2_MOUSE|
"""index: 11984, intensity: 3120.0, mobility: 0.910"""	0.27521	0.00175901	0.0279158	TISPLDLAKLN	generic|sp_P60335_PCBP1_MOUSE|
"""index: 11602, intensity: 4591.0, mobility: 1.016"""	0.274727	0.00175901	0.0280061	AAPMIGYPMPTGYSQ	generic|tr_Q921Y3_Q921Y3_MOUSE__chr11_-1_106781850_106782137_ENSMUST00000133426__II_1125049	|generic|tr_Q9CSD9_Q9CSD9_MOUSE__chr11_-1_106783954_106783992_ENSMUST00000133426__II_1125049	|generic|tr_Q3V0Z8_Q3V0Z8_MOUSE__chr11_-1_106784876_106784983_ENSMUST00000133426__II_1125049	|generic|tr_A1L333_A1L333_MOUSE__chr11_-1_106784876_106784983_ENSMUST00000133426__II_1125049	|generic|tr_Q3UXW3_Q3UXW3_MOUSE__chr11_-1_106784876_106784983_ENSMUST00000133426__II_1125049	|generic|tr_Q5U222_Q5U222_MOUSE__chr11_-1_106784876_106784983_ENSMUST00000133426__II_1125049	|generic|tr_Q8BTS0_Q8BTS0_MOUSE__chr11_-1_106784876_106784983_ENSMUST00000133426__II_1125049	|generic|sp_Q61656_DDX5_MOUSE__chr11_-1_106784876_106784983_ENSMUST00000133426|
"""index: 3150, intensity: 2843.0, mobility: 0.966"""	0.273357	0.00175901	0.0282633	AVPITPTLNREQ	generic|sp_CAS2_BOVIN_|
"""index: 1052, intensity: 2880.0, mobility: 0.864"""	0.272624	0.00175901	0.028402	NAPPEPVPPPR	generic|sp_Q0VGU4_VGF_MOUSE|
"""index: 9741, intensity: 4210.0, mobility: 0.882"""	0.272026	0.00175901	0.0285156	APFPEVFGKE	generic|sp_CAS1_BOVIN_|
"""index: 8921, intensity: 4512.0, mobility: 0.988"""	0.271692	0.00175901	0.0285791	TLADEVSASLAKQG	generic|II_1128081_TX=10090	|generic|II_1128079_TX=10090	|generic|tr_A0A0A0MQC7_A0A0A0MQC7_MOUSE	|generic|tr_A2A5Y6_A2A5Y6_MOUSE	|generic|sp_P10637_TAU_MOUSE	|generic|sp_P10637-2_TAU_MOUSE	|generic|sp_P10637-3_TAU_MOUSE	|generic|sp_P10637-4_TAU_MOUSE	|generic|tr_Q3UH19_Q3UH19_MOUSE	|generic|sp_P10637-6_TAU_MOUSE	|generic|tr_Q8C5K4_Q8C5K4_MOUSE	|generic|tr_Q547J4_Q547J4_MOUSE	|generic|tr_B1AQW2_B1AQW2_MOUSE	|generic|sp_TAU_HUMAN_|
"""index: 7641, intensity: 6549.0, mobility: 0.908"""	0.271175	0.00175901	0.028678	MGSNKGASQAGMTGYGMPRQIM	generic|tr_Q9D6K2_Q9D6K2_MOUSE	|generic|sp_Q9R1Q8_TAGL3_MOUSE|
"""index: 7717, intensity: 3522.0, mobility: 0.826"""	0.271074	0.00175901	0.0286972	APFPEVFGKEKVNE	generic|sp_CAS1_BOVIN_|
"""index: 7752, intensity: 2925.0, mobility: 0.901"""	0.270916	0.00175901	0.0287276	AQQESPPKNYLGVEEEKIMDHSHSDGLH	generic|sp_Q6P5F6_S39AA_MOUSE|
"""index: 11337, intensity: 3884.0, mobility: 1.039"""	0.270848	0.00175901	0.0287407	APMIGYPMPTGYSQ	generic|tr_Q921Y3_Q921Y3_MOUSE__chr11_-1_106781850_106782137_ENSMUST00000133426__II_1125049	|generic|tr_Q9CSD9_Q9CSD9_MOUSE__chr11_-1_106783954_106783992_ENSMUST00000133426__II_1125049	|generic|tr_Q3V0Z8_Q3V0Z8_MOUSE__chr11_-1_106784876_106784983_ENSMUST00000133426__II_1125049	|generic|tr_A1L333_A1L333_MOUSE__chr11_-1_106784876_106784983_ENSMUST00000133426__II_1125049	|generic|tr_Q3UXW3_Q3UXW3_MOUSE__chr11_-1_106784876_106784983_ENSMUST00000133426__II_1125049	|generic|tr_Q5U222_Q5U222_MOUSE__chr11_-1_106784876_106784983_ENSMUST00000133426__II_1125049	|generic|tr_Q8BTS0_Q8BTS0_MOUSE__chr11_-1_106784876_106784983_ENSMUST00000133426__II_1125049	|generic|sp_Q61656_DDX5_MOUSE__chr11_-1_106784876_106784983_ENSMUST00000133426|
"""index: 749, intensity: 2663.0, mobility: 0.872"""	0.270342	0.00175901	0.0288378	QLYENKPR	generic|sp_Q9D3P9_NEUT_MOUSE|
"""index: 1975, intensity: 3131.0, mobility: 0.914"""	0.270213	0.00175901	0.0288626	AFLSSPEHVNRPINGNGKQ	generic|IP_1015794_TX=10090	|generic|sp_P46425_GSTP2_MOUSE	|generic|sp_P19157_GSTP1_MOUSE	|generic|tr_A0A494BAW2_A0A494BAW2_MOUSE|
"""index: 4195, intensity: 4094.0, mobility: 1.009"""	0.270182	0.00175901	0.0288686	LSRAQPAPKPEPSFSEYASVQVQRK	generic|sp_P97797_SHPS1_MOUSE	|generic|sp_P97797-2_SHPS1_MOUSE	|generic|sp_P97797-3_SHPS1_MOUSE	|generic|sp_P97797-4_SHPS1_MOUSE	|generic|tr_Q2M4I8_Q2M4I8_MOUSE	|generic|tr_E0CX65_E0CX65_MOUSE|
"""index: 4968, intensity: 33913.0, mobility: 0.990"""	0.269784	0.00175901	0.0289455	IVAPPGGRSNITSLG	generic|tr_Q3TXY0_Q3TXY0_MOUSE__chr5_1_37273379_37273519_ENSMUST00000202377	|generic|tr_Q6P1J1_Q6P1J1_MOUSE__chr5_1_37273379_37273519_ENSMUST00000202377	|generic|sp_P97427_DPYL1_MOUSE__chr5_1_37273379_37273519_ENSMUST00000202377	|generic|tr_Q3TY94_Q3TY94_MOUSE__chr5_1_37273379_37273519_ENSMUST00000202377|
"""index: 1508, intensity: 4757.0, mobility: 0.873"""	0.268643	0.00175901	0.0291667	SPGFSDSTSAAKETAAAHQAS	generic|sp_P14873_MAP1B_MOUSE	|generic|tr_B2RQQ5_B2RQQ5_MOUSE|
"""index: 13954, intensity: 2757.0, mobility: 1.097"""	0.268585	0.00175901	0.029178	LYQEPVLGPVRGPFP	generic|sp_CASB_BOVIN_|
"""index: 11548, intensity: 3494.0, mobility: 1.072"""	0.268455	0.00175901	0.0292033	TAPEEELAALQLGPTH	generic|tr_A0A5S9EES2_A0A5S9EES2_MOUSE	|generic|tr_A2AGI2_A2AGI2_MOUSE	|generic|tr_B2RWZ9_B2RWZ9_MOUSE	|generic|tr_Q69ZI4_Q69ZI4_MOUSE	|generic|tr_A0A5S9EER5_A0A5S9EER5_MOUSE	|generic|tr_A2AGI3_A2AGI3_MOUSE	|generic|sp_Q8BYM5_NLGN3_MOUSE|
"""index: 11867, intensity: 3900.0, mobility: 1.098"""	0.268243	0.00175901	0.0292447	MGAVPVMIPAQSKDGSIV	generic|sp_P97792_CXAR_MOUSE__chr16_1_78334866_78334964_ENSMUST00000231251|
"""index: 1565, intensity: 3357.0, mobility: 0.845"""	0.267508	0.00175901	0.0293885	NPLPSKETIEQEKQAGES	generic|sp_P20065_TYB4_MOUSE__chrX_-1_167207501_167208325_ENSMUST00000112175	|generic|tr_Q6ZWX2_Q6ZWX2_MOUSE__chrX_-1_167207501_167208325_ENSMUST00000112175|
"""index: 354, intensity: 2613.0, mobility: 0.821"""	0.266391	0.00175901	0.0296083	VDRATLNVDKQNR	generic|sp_Q8R570_SNP47_MOUSE|
"""index: 11353, intensity: 7784.0, mobility: 0.922"""	0.266304	0.00175901	0.0296255	VAPFPEVFGKE	generic|sp_CAS1_BOVIN_|
"""index: 2256, intensity: 3567.0, mobility: 0.930"""	0.266146	0.00175901	0.0296568	SAAPVATLAPTTR	generic|sp_Q80VC9_CAMP3_MOUSE__chr8_1_3608628_3608903_ENSMUST00000207152__II_868440	|generic|sp_Q80VC9-2_CAMP3_MOUSE__chr8_1_3608628_3608903_ENSMUST00000207152__II_868446	|generic|sp_Q80VC9-3_CAMP3_MOUSE__chr8_1_3608628_3608903_ENSMUST00000207152__II_868440	|generic|sp_Q80VC9-4_CAMP3_MOUSE__chr8_1_3608628_3608903_ENSMUST00000207152__II_868440	|generic|sp_Q80VC9-5_CAMP3_MOUSE__chr8_1_3608628_3608903_ENSMUST00000207152__II_868440	|generic|sp_Q80VC9-6_CAMP3_MOUSE__chr8_1_3608628_3608903_ENSMUST00000207152__II_868440	|generic|sp_Q80VC9-7_CAMP3_MOUSE__chr8_1_3608628_3608903_ENSMUST00000207152__II_868440	|generic|sp_Q80VC9-8_CAMP3_MOUSE__chr8_1_3608628_3608903_ENSMUST00000207152__II_868440	|generic|sp_Q80VC9-9_CAMP3_MOUSE__chr8_1_3608628_3608903_ENSMUST00000207152__II_868440	|generic|sp_Q80VC9-10_CAMP3_MOUSE__chr8_1_3608628_3608903_ENSMUST00000207152__II_868440	|generic|sp_Q80VC9-11_CAMP3_MOUSE__chr8_1_3608628_3608903_ENSMUST00000207152__II_868440	|generic|sp_Q80VC9-12_CAMP3_MOUSE__chr8_1_3608628_3608903_ENSMUST00000207152__II_868440	|generic|sp_Q80VC9-13_CAMP3_MOUSE__chr8_1_3608628_3608903_ENSMUST00000207152__II_868440	|generic|sp_Q80VC9-14_CAMP3_MOUSE__chr8_1_3608628_3608903_ENSMUST00000207152__II_868440	|generic|sp_Q80VC9-15_CAMP3_MOUSE__chr8_1_3608628_3608903_ENSMUST00000207152__II_868440	|generic|sp_Q80VC9-16_CAMP3_MOUSE__chr8_1_3608628_3608903_ENSMUST00000207152__II_868440	|generic|sp_Q80VC9-17_CAMP3_MOUSE__chr8_1_3608628_3608903_ENSMUST00000207152__II_868440|
"""index: 1837, intensity: 15046.0, mobility: 0.910"""	0.265696	0.00175901	0.029746	QPPPPPYYPPEDKKTQ	generic|tr_Q3TRG5_Q3TRG5_MOUSE__II_1123726	|generic|sp_P97765_WBP2_MOUSE__II_1123728	|generic|sp_P97765-2_WBP2_MOUSE__II_1123726	|generic|chr11_-1_116079543_116079920_ENSMUST00000074628|
"""index: 1218, intensity: 20770.0, mobility: 0.959"""	0.265653	0.00175901	0.0297545	SEPPESEAKPAPTEVKTVPNDATQTKENESKA	generic|tr_A0A0A6YY91_A0A0A6YY91_MOUSE__II_850562	|generic|sp_P13595_NCAM1_MOUSE	|generic|sp_P13595-2_NCAM1_MOUSE	|generic|tr_E9QB01_E9QB01_MOUSE	|generic|tr_A0A0A6YY47_A0A0A6YY47_MOUSE|
"""index: 1671, intensity: 2990.0, mobility: 0.846"""	0.265161	0.00175901	0.0298523	GTNRGASQAGMTGYGMPRQ	generic|sp_Q9WVA4_TAGL2_MOUSE|
"""index: 487, intensity: 2916.0, mobility: 0.819"""	0.264141	0.00175901	0.0300561	MAYMASKE	generic|tr_Q3TUZ9_Q3TUZ9_MOUSE__IP_857122	|generic|tr_S4R1W1_S4R1W1_MOUSE__II_1102100	|generic|tr_A0A0A0MQF6_A0A0A0MQF6_MOUSE__IP_1119761	|generic|tr_D2KHZ9_D2KHZ9_MOUSE__IP_1119761	|generic|tr_A0A1D5RLD8_A0A1D5RLD8_MOUSE__IP_1119761	|generic|tr_V9GX06_V9GX06_MOUSE__II_961906	|generic|IP_873738_TX=10090	|generic|IP_826565_TX=10090	|generic|IP_1078649_TX=10090	|generic|IP_826165_TX=10090	|generic|IP_827427_TX=10090	|generic|IP_1081611_TX=10090	|generic|IP_1143140_TX=10090	|generic|IP_988902_TX=10090	|generic|IP_1143116_TX=10090	|generic|IP_1042067_TX=10090	|generic|IP_989450_TX=10090	|generic|IP_839118_TX=10090	|generic|IP_1093823_TX=10090	|generic|IP_1042280_TX=10090	|generic|IP_1052784_TX=10090	|generic|IP_950506_TX=10090	|generic|IP_900469_TX=10090	|generic|IP_949758_TX=10090	|generic|IP_1053601_TX=10090	|generic|IP_857188_TX=10090	|generic|IP_1110883_TX=10090	|generic|IP_3463018_TX=10090	|generic|IP_924007_TX=10090	|generic|IP_871538_TX=10090	|generic|IP_971196_TX=10090	|generic|IP_973113_TX=10090	|generic|tr_Q4VBD1_Q4VBD1_MOUSE|
"""index: 7580, intensity: 3557.0, mobility: 1.221"""	0.263188	0.00175901	0.0302478	AQPGGVPSAPTGPLGPPGHGQTLG	generic|sp_Q9Z1R2_BAG6_MOUSE__chr17_1_35147165_35147236_ENSMUST00000172882__II_1065885	|generic|tr_Q3UF95_Q3UF95_MOUSE__chr17_1_35147165_35147236_ENSMUST00000172882__II_1065885	|generic|tr_Q8HWH4_Q8HWH4_MOUSE__chr17_1_35140290_35140493_ENSMUST00000173351	|generic|tr_G3UZT6_G3UZT6_MOUSE__chr17_1_35147165_35147236_ENSMUST00000172882	|generic|tr_Q3TDL4_Q3TDL4_MOUSE__chr17_1_35140290_35140493_ENSMUST00000173351	|generic|tr_G3UYQ2_G3UYQ2_MOUSE__chr17_1_35147165_35147236_ENSMUST00000172882	|generic|tr_G3UXT8_G3UXT8_MOUSE__chr17_1_35140290_35140493_ENSMUST00000173351	|generic|tr_A0A1B0GX81_A0A1B0GX81_MOUSE__chr17_1_35140290_35140493_ENSMUST00000173351|
"""index: 2255, intensity: 11185.0, mobility: 0.998"""	0.262655	0.00175901	0.0303556	AVPYPQRDMPIQ	generic|sp_CASB_BOVIN_|
"""index: 1763, intensity: 3865.0, mobility: 0.975"""	0.262481	0.00175901	0.0303907	QETEEEPHVRVA	generic|sp_Q8BGK5_S35F1_MOUSE|
"""index: 1038, intensity: 3335.0, mobility: 1.018"""	0.262298	0.00175901	0.030428	TLPTKETIEQEK	generic|tr_A6H6H4_A6H6H4_MOUSE|
"""index: 8393, intensity: 5372.0, mobility: 1.036"""	0.261983	0.00175901	0.0304919	APPGRPDVFPPPLSSEHNGQVAEDAVSRPKDDGVPEVRAA	generic|tr_A0A087WQ93_A0A087WQ93_MOUSE	|generic|sp_Q0VGU4_VGF_MOUSE|
"""index: 8363, intensity: 4997.0, mobility: 0.862"""	0.261607	0.00175901	0.0305684	RMGAVPVMIPAQSKDGSIV	generic|sp_P97792_CXAR_MOUSE__chr16_1_78334866_78334964_ENSMUST00000231251|
"""index: 1214, intensity: 3416.0, mobility: 0.846"""	0.261206	0.00175901	0.0306504	KTETQEKNPLPSKETIEQEKQAGES	generic|sp_P20065_TYB4_MOUSE__chrX_-1_167207501_167208325_ENSMUST00000112175	|generic|tr_Q6ZWX2_Q6ZWX2_MOUSE__chrX_-1_167207501_167208325_ENSMUST00000112175|
"""index: 12582, intensity: 3366.0, mobility: 1.043"""	0.260723	0.00175901	0.0307493	YLPGPLQDMFKK	generic|sp_P63040_CPLX1_MOUSE	|generic|sp_P84086_CPLX2_MOUSE|
"""index: 8080, intensity: 6614.0, mobility: 1.095"""	0.260603	0.00175901	0.0307739	QMEEKPVPAAPVPSPVAPAPVPSRRNPPGGKSSLVLG	generic|sp_P97825_JUPI1_MOUSE__II_1124041|
"""index: 10066, intensity: 3578.0, mobility: 0.830"""	0.260588	0.00175901	0.0307771	RMGAVPVMIPAQSKDGSIV	generic|sp_P97792_CXAR_MOUSE__chr16_1_78334866_78334964_ENSMUST00000231251|
"""index: 703, intensity: 2861.0, mobility: 0.770"""	0.260313	0.00175901	0.0308334	PGSSQEMERLAK	generic|sp_Q03517_SCG2_MOUSE	|generic|tr_Q4W8U9_Q4W8U9_MOUSE|
"""index: 1199, intensity: 3003.0, mobility: 0.929"""	0.260164	0.00175901	0.030864	KTETQEKNPLPSKETIEQEKQAGES	generic|sp_P20065_TYB4_MOUSE__chrX_-1_167207501_167208325_ENSMUST00000112175	|generic|tr_Q6ZWX2_Q6ZWX2_MOUSE__chrX_-1_167207501_167208325_ENSMUST00000112175|
"""index: 7696, intensity: 3182.0, mobility: 1.108"""	0.260145	0.00175901	0.030868	TMPPVSQPEGSIVLRS	generic|tr_Q80ZK2_Q80ZK2_MOUSE	|generic|tr_Q68FG2_Q68FG2_MOUSE	|generic|tr_Q3UGZ4_Q3UGZ4_MOUSE	|generic|tr_Q68FM2_Q68FM2_MOUSE	|generic|tr_Q6A087_Q6A087_MOUSE|
"""index: 613, intensity: 2785.0, mobility: 0.847"""	0.259938	0.00175901	0.0309107	LPTKETIEQEKRSE	generic|tr_A6H6H4_A6H6H4_MOUSE|
"""index: 3969, intensity: 3580.0, mobility: 1.083"""	0.259405	0.00175901	0.0310208	AMNQPQTQYSATPNY	generic|sp_Q9JKD3_SCAM5_MOUSE__chr9_-1_57443670_57443780_ENSMUST00000215208__II_3456302|
"""index: 5603, intensity: 33269.0, mobility: 0.951"""	0.259379	0.00175901	0.0310261	SDIPNPIGSENSE	generic|sp_CAS1_BOVIN_|
"""index: 2211, intensity: 3298.0, mobility: 0.966"""	0.259293	0.00175901	0.031044	SQAGMTGYGMPRQ	generic|tr_Q9D6K2_Q9D6K2_MOUSE	|generic|sp_Q9WVA4_TAGL2_MOUSE	|generic|sp_Q9R1Q8_TAGL3_MOUSE|
"""index: 2130, intensity: 3638.0, mobility: 0.877"""	0.259128	0.00175901	0.0310782	QIDDHVPKRASARIL	generic|sp_Q9EQF6_DPYL5_MOUSE__chr5_1_30791522_30791638_ENSMUST00000198503__II_944569|
"""index: 8567, intensity: 3674.0, mobility: 0.847"""	0.258162	0.00175901	0.0312789	RGASQAGMTGYGMPRQIL	generic|sp_Q9WVA4_TAGL2_MOUSE|
"""index: 9203, intensity: 14416.0, mobility: 1.026"""	0.257614	0.00175901	0.0313935	FSDIPNPIGSENSE	generic|sp_CAS1_BOVIN_|
"""index: 4359, intensity: 7980.0, mobility: 0.903"""	0.256829	0.00175901	0.0315582	QVANPNSAIFGGARPREEVVQKEQE	generic|tr_Q80U88_Q80U88_MOUSE__chr5_-1_134625358_134625459_ENSMUST00000202289__II_929730	|generic|tr_Q3V244_Q3V244_MOUSE__chr5_-1_134625358_134625459_ENSMUST00000202289__II_929730	|generic|tr_Q3TG58_Q3TG58_MOUSE__chr5_-1_134625358_134625459_ENSMUST00000202289__II_929730	|generic|tr_Q564E5_Q564E5_MOUSE__chr5_-1_134625358_134625459_ENSMUST00000202289__II_929730|
"""index: 2298, intensity: 12097.0, mobility: 0.808"""	0.256039	0.00175901	0.0317249	SQIDDHVPKRASARIL	generic|sp_Q9EQF6_DPYL5_MOUSE__chr5_1_30791522_30791638_ENSMUST00000198503__II_944569|
"""index: 11383, intensity: 3706.0, mobility: 1.061"""	0.255928	0.00175901	0.0317484	SAASAPLVETSTPLRL	generic|sp_Q9QXV0_PCS1N_MOUSE|
"""index: 14676, intensity: 20719.0, mobility: 0.943"""	0.255279	0.00175901	0.0318861	QEPVLGPVRGPF	generic|sp_CASB_BOVIN_|
"""index: 2312, intensity: 6407.0, mobility: 0.836"""	0.255145	0.00175901	0.0319146	SQIDDHVPKRASARIL	generic|sp_Q9EQF6_DPYL5_MOUSE__chr5_1_30791522_30791638_ENSMUST00000198503__II_944569|
"""index: 8426, intensity: 4839.0, mobility: 1.036"""	0.254533	0.00175901	0.0320451	VAPFPEVFGKEK	generic|sp_CAS1_BOVIN_|
"""index: 1963, intensity: 3706.0, mobility: 0.863"""	0.254359	0.00175901	0.0320824	MGSNKGASQAGMTGYGMPRQ	generic|tr_Q9D6K2_Q9D6K2_MOUSE	|generic|sp_Q9R1Q8_TAGL3_MOUSE|
"""index: 8655, intensity: 3278.0, mobility: 0.996"""	0.254324	0.00175901	0.0320898	EHPGAPPQPPAPLQPALAPPSRAVA	generic|sp_Q7TSJ2_MAP6_MOUSE__chr7_1_99336781_99337002_ENSMUST00000122101__II_884487	|generic|sp_Q7TSJ2-2_MAP6_MOUSE__chr7_1_99269285_99269317_ENSMUST00000208978__II_884487	|generic|tr_D3Z6W1_D3Z6W1_MOUSE__chr7_1_99269285_99269317_ENSMUST00000208978__II_884487|
"""index: 10037, intensity: 4916.0, mobility: 0.926"""	0.254266	0.00175901	0.0321023	SRMGAVPVMIPAQSKDGSIV	generic|sp_P97792_CXAR_MOUSE__chr16_1_78334866_78334964_ENSMUST00000231251|
"""index: 9301, intensity: 10940.0, mobility: 0.999"""	0.254065	0.00175901	0.0321453	FSDIPNPIGSENSE	generic|sp_CAS1_BOVIN_|
"""index: 10618, intensity: 3138.0, mobility: 0.913"""	0.253916	0.00175901	0.0321773	EPVLGPVRGPF	generic|sp_CASB_BOVIN_|
"""index: 2385, intensity: 4393.0, mobility: 0.989"""	0.253563	0.00175901	0.0322531	VQLAGTRESVDSAKPRVY	generic|sp_P35455_NEU2_MOUSE|
"""index: 11061, intensity: 6141.0, mobility: 0.877"""	0.25349	0.00175901	0.0322688	VAPFPEVFGK	generic|sp_CAS1_BOVIN_|
"""index: 9226, intensity: 4076.0, mobility: 1.121"""	0.253338	0.00175901	0.0323014	TPIVIQPASATETTQLT	generic|tr_Q921J3_Q921J3_MOUSE__chr2_1_181549329_181549376_ENSMUST00000116365	|generic|sp_P60904_DNJC5_MOUSE__chr2_1_181546445_181546492_ENSMUST00000116365|
"""index: 3259, intensity: 3783.0, mobility: 0.968"""	0.253032	0.00175901	0.0323675	DIPNPIGSENSEK	generic|sp_CAS1_BOVIN_|
"""index: 1267, intensity: 2688.0, mobility: 0.821"""	0.252881	0.00175901	0.0324	DPPPAPMQDRSPSPRHPDVS	generic|sp_P14873_MAP1B_MOUSE	|generic|tr_B2RQQ5_B2RQQ5_MOUSE	|generic|tr_Q3UF78_Q3UF78_MOUSE|
"""index: 8107, intensity: 12533.0, mobility: 1.029"""	0.252605	0.00175901	0.0324597	QMEEKPVPAAPVPSPVAPAPVPSRRNPPGGKSSLVLG	generic|sp_P97825_JUPI1_MOUSE__II_1124041|
"""index: 3111, intensity: 3609.0, mobility: 1.025"""	0.252409	0.00175901	0.0325022	ASQTSVPFDHLGK	generic|sp_Q9JMK2_KC1E_MOUSE__II_1087695	|generic|tr_Q8CBH9_Q8CBH9_MOUSE__II_1087695	|generic|tr_Q9QUI3_Q9QUI3_MOUSE__II_1087695|
"""index: 6635, intensity: 3117.0, mobility: 1.007"""	0.252249	0.00175901	0.0325368	QVANPNSAIFGGARP	generic|tr_Q80U88_Q80U88_MOUSE__chr5_-1_134625358_134625459_ENSMUST00000202289__II_929730	|generic|tr_Q3V244_Q3V244_MOUSE__chr5_-1_134625358_134625459_ENSMUST00000202289__II_929730	|generic|tr_Q3TG58_Q3TG58_MOUSE__chr5_-1_134625358_134625459_ENSMUST00000202289__II_929730	|generic|tr_Q564E5_Q564E5_MOUSE__chr5_-1_134625358_134625459_ENSMUST00000202289__II_929730|
"""index: 666, intensity: 12898.0, mobility: 0.946"""	0.251644	0.00175901	0.0326684	SPPVGNQSRQTVP	generic|tr_E9Q828_E9Q828_MOUSE	|generic|tr_Q6Q476_Q6Q476_MOUSE	|generic|tr_H2BL43_H2BL43_MOUSE|
"""index: 625, intensity: 3050.0, mobility: 0.951"""	0.251589	0.00175901	0.0326803	QEQVQPKPLES	generic|tr_Q9DBN0_Q9DBN0_MOUSE	|generic|sp_P06728_APOA4_MOUSE|
"""index: 10576, intensity: 2847.0, mobility: 1.136"""	0.251427	0.00175901	0.0327156	EVILKSPSDLSPESPVLS	generic|tr_Q9D1K5_Q9D1K5_MOUSE	|generic|tr_Q545T6_Q545T6_MOUSE|
"""index: 1887, intensity: 11377.0, mobility: 0.861"""	0.251096	0.00175901	0.032788	TLPTKETIEQEKRSEIS	generic|tr_A6H6H4_A6H6H4_MOUSE|
"""index: 1745, intensity: 5568.0, mobility: 0.972"""	0.25076	0.00175901	0.0328613	IPVGSLKNEDTPN	generic|sp_Q03517_SCG2_MOUSE	|generic|tr_Q4W8U9_Q4W8U9_MOUSE|
"""index: 12658, intensity: 2767.0, mobility: 1.021"""	0.250758	0.00175901	0.0328619	YQEPVLGPVRGPFP	generic|sp_CASB_BOVIN_|
"""index: 7925, intensity: 2662.0, mobility: 0.999"""	0.250547	0.00175901	0.0329082	SSTLPQTGGSQQPPQPQQAYSQKALL	generic|sp_P70297_STAM1_MOUSE__chr2_1_14102418_14102489_ENSMUST00000193636__II_1014500	|generic|IP_1121602_TX=10090	|generic|tr_Q3UMC8_Q3UMC8_MOUSE__chr2_1_14102418_14102489_ENSMUST00000193636	|generic|tr_Q9CU37_Q9CU37_MOUSE	|generic|tr_Q3TPR2_Q3TPR2_MOUSE__chr2_1_14141735_14141881_ENSMUST00000193636|
"""index: 2938, intensity: 5403.0, mobility: 0.866"""	0.250145	0.00175901	0.0329963	GTQVDEGVRSASKRIVAPPGGRSNITS	generic|tr_Q3TAS8_Q3TAS8_MOUSE__chr18_-1_43324332_43324412_ENSMUST00000237707	|generic|tr_E9PWE8_E9PWE8_MOUSE__chr18_-1_43324332_43324412_ENSMUST00000237707	|generic|sp_Q62188_DPYL3_MOUSE__chr18_-1_43324332_43324412_ENSMUST00000237707	|generic|tr_Q3TT92_Q3TT92_MOUSE__chr18_-1_43324332_43324412_ENSMUST00000237707|
"""index: 12753, intensity: 31045.0, mobility: 0.957"""	0.250094	0.00175901	0.0330077	APNLSRMGAVPVMIPAQSKDGSIV	generic|sp_P97792_CXAR_MOUSE__chr16_1_78334866_78334964_ENSMUST00000231251|
"""index: 12186, intensity: 2890.0, mobility: 1.222"""	0.250058	0.00175901	0.0330156	QQTSNPQPIPILYDHQLG	generic|tr_S4R209_S4R209_MOUSE__II_1027838	|generic|tr_S4R2L9_S4R2L9_MOUSE__chr1_-1_162673402_162673536_ENSMUST00000182149__II_1027843	|generic|tr_S4R294_S4R294_MOUSE__chr1_-1_162723106_162723174_ENSMUST00000182288__II_1027809	|generic|sp_Q3TLH4_PRC2C_MOUSE__chr1_-1_162723106_162723174_ENSMUST00000182288__II_1027809	|generic|sp_Q3TLH4-5_PRC2C_MOUSE__chr1_-1_162723106_162723174_ENSMUST00000182288__II_1027809	|generic|tr_S4R2J9_S4R2J9_MOUSE__chr1_-1_162723106_162723174_ENSMUST00000182288	|generic|tr_A0A0A0MQ79_A0A0A0MQ79_MOUSE__chr1_-1_162723106_162723174_ENSMUST00000182288|
"""index: 11920, intensity: 22667.0, mobility: 1.102"""	0.249245	0.00175901	0.0331948	MGAVPVMIPAQSKDGSIV	generic|sp_P97792_CXAR_MOUSE__chr16_1_78334866_78334964_ENSMUST00000231251|
"""index: 9416, intensity: 4078.0, mobility: 0.892"""	0.247755	0.00175901	0.0335261	LQTLHPYNTFAAGFNSTGLPHSHSTTRV	generic|tr_A0A5S9EES2_A0A5S9EES2_MOUSE	|generic|tr_A2AGI2_A2AGI2_MOUSE	|generic|tr_B2RWZ9_B2RWZ9_MOUSE	|generic|tr_Q69ZI4_Q69ZI4_MOUSE	|generic|tr_A0A5S9EER5_A0A5S9EER5_MOUSE	|generic|tr_A2AGI3_A2AGI3_MOUSE	|generic|sp_Q8BYM5_NLGN3_MOUSE|
"""index: 3190, intensity: 3930.0, mobility: 0.908"""	0.247704	0.00175901	0.0335375	VVPAEATDPVEQRAQEAPRRQL	generic|sp_P09240_CCKN_MOUSE__II_2424256	|generic|tr_A0A1L1SU12_A0A1L1SU12_MOUSE__II_3501794	|generic|tr_Q8R041_Q8R041_MOUSE	|generic|tr_A0A1L1SRD3_A0A1L1SRD3_MOUSE|
"""index: 2152, intensity: 2821.0, mobility: 0.841"""	0.247645	0.00175901	0.0335506	SQIDDHVPKRASARILAPPGGRSSG	generic|sp_Q9EQF6_DPYL5_MOUSE__chr5_1_30791522_30791638_ENSMUST00000198503__II_944569|
"""index: 8014, intensity: 5016.0, mobility: 1.071"""	0.247277	0.00175901	0.0336331	QMEEKPVPAAPVPSPVAPAPVPSRRNPPGGKSSLVLG	generic|sp_P97825_JUPI1_MOUSE__II_1124041|
"""index: 6133, intensity: 2694.0, mobility: 1.218"""	0.247222	0.00175901	0.0336454	SAISSAVTSPPVGNQSRQTVP	generic|tr_E9Q828_E9Q828_MOUSE	|generic|tr_Q6Q476_Q6Q476_MOUSE	|generic|tr_H2BL43_H2BL43_MOUSE|
"""index: 10268, intensity: 9688.0, mobility: 0.855"""	0.246794	0.00175901	0.0337416	RMGAVPVMIPAQSKDGSIV	generic|sp_P97792_CXAR_MOUSE__chr16_1_78334866_78334964_ENSMUST00000231251|
"""index: 5997, intensity: 2844.0, mobility: 0.864"""	0.246585	0.00175901	0.0337886	TAPVPMPDLK	generic|tr_A0A0A0MQC7_A0A0A0MQC7_MOUSE	|generic|tr_A2A5Y6_A2A5Y6_MOUSE	|generic|sp_P10637_TAU_MOUSE	|generic|sp_P10637-2_TAU_MOUSE	|generic|sp_P10637-3_TAU_MOUSE	|generic|sp_P10637-4_TAU_MOUSE	|generic|tr_Q3UH19_Q3UH19_MOUSE	|generic|sp_P10637-6_TAU_MOUSE	|generic|tr_Q547J4_Q547J4_MOUSE	|generic|tr_B1AQW2_B1AQW2_MOUSE	|generic|sp_TAU_HUMAN_|
"""index: 8772, intensity: 3155.0, mobility: 1.256"""	0.246109	0.00175901	0.0338959	VYPGPAQSGTYLVAGSAQMTH	generic|sp_P70297_STAM1_MOUSE__chr2_1_14102418_14102489_ENSMUST00000193636__II_1014500	|generic|IP_1121610_TX=10090	|generic|tr_Q3UGN9_Q3UGN9_MOUSE__chr2_1_14102418_14102489_ENSMUST00000193636	|generic|tr_Q3UMC8_Q3UMC8_MOUSE__chr2_1_14102418_14102489_ENSMUST00000193636	|generic|tr_Q3TPR2_Q3TPR2_MOUSE__chr2_1_14141735_14141881_ENSMUST00000193636|
"""index: 4722, intensity: 4810.0, mobility: 0.980"""	0.245922	0.00175901	0.0339381	PEPEPQPEPEPEPEPEPQPEPEPEQ	generic|tr_C4IXT3_C4IXT3_MOUSE__chr11_-1_61157167_61157217_ENSMUST00000173525|
"""index: 4347, intensity: 3380.0, mobility: 1.058"""	0.245282	0.00175901	0.0340833	ETQSAEPPPPEPPRI	generic|sp_Q8BIF0_C99L2_MOUSE	|generic|sp_Q8BIF0-2_C99L2_MOUSE	|generic|tr_I7HJQ8_I7HJQ8_MOUSE	|generic|tr_A2AP74_A2AP74_MOUSE|
"""index: 428, intensity: 3328.0, mobility: 0.768"""	0.245263	0.00175901	0.0340874	AVVKEKAPAAPKTPS	generic|tr_O88723_O88723_MOUSE__II_1050419	|generic|tr_E9Q5N7_E9Q5N7_MOUSE__chr11_-1_76808827_76808859_ENSMUST00000021201__II_1050419	|generic|tr_Q6ZQ25_Q6ZQ25_MOUSE__chr11_-1_76808827_76808859_ENSMUST00000021201__II_1050419	|generic|tr_A0A494B8Y4_A0A494B8Y4_MOUSE__chr11_-1_76808827_76808859_ENSMUST00000021201__II_1050419	|generic|tr_B2RX09_B2RX09_MOUSE__chr11_-1_76808827_76808859_ENSMUST00000021201__II_1050419	|generic|tr_E9PUN2_E9PUN2_MOUSE__chr11_-1_76808827_76808859_ENSMUST00000021201	|generic|tr_Q3UGZ9_Q3UGZ9_MOUSE__chr11_-1_76808827_76808859_ENSMUST00000021201	|generic|tr_E9PUM9_E9PUM9_MOUSE__chr11_-1_76808827_76808859_ENSMUST00000021201	|generic|tr_Q6PAI9_Q6PAI9_MOUSE	|generic|sp_E9Q7X7_NRX2A_MOUSE__chr11_-1_76808827_76808859_ENSMUST00000021201	|generic|tr_E9PUN0_E9PUN0_MOUSE__chr11_-1_76808827_76808859_ENSMUST00000021201|
"""index: 9974, intensity: 5186.0, mobility: 0.843"""	0.245078	0.00175901	0.0341295	RMGAVPVMIPAQSKDGSIV	generic|sp_P97792_CXAR_MOUSE__chr16_1_78334866_78334964_ENSMUST00000231251|
"""index: 11532, intensity: 7505.0, mobility: 0.908"""	0.244834	0.00175901	0.0341851	VAPFPEVFGKE	generic|sp_CAS1_BOVIN_|
"""index: 11595, intensity: 7043.0, mobility: 1.049"""	0.244823	0.00175901	0.0341876	AAPMIGYPMPTGYSQ	generic|tr_Q921Y3_Q921Y3_MOUSE__chr11_-1_106781850_106782137_ENSMUST00000133426__II_1125049	|generic|tr_Q9CSD9_Q9CSD9_MOUSE__chr11_-1_106783954_106783992_ENSMUST00000133426__II_1125049	|generic|tr_Q3V0Z8_Q3V0Z8_MOUSE__chr11_-1_106784876_106784983_ENSMUST00000133426__II_1125049	|generic|tr_A1L333_A1L333_MOUSE__chr11_-1_106784876_106784983_ENSMUST00000133426__II_1125049	|generic|tr_Q3UXW3_Q3UXW3_MOUSE__chr11_-1_106784876_106784983_ENSMUST00000133426__II_1125049	|generic|tr_Q5U222_Q5U222_MOUSE__chr11_-1_106784876_106784983_ENSMUST00000133426__II_1125049	|generic|tr_Q8BTS0_Q8BTS0_MOUSE__chr11_-1_106784876_106784983_ENSMUST00000133426__II_1125049	|generic|sp_Q61656_DDX5_MOUSE__chr11_-1_106784876_106784983_ENSMUST00000133426|
"""index: 3817, intensity: 5895.0, mobility: 1.093"""	0.24477	0.00175901	0.0341998	SPAPATGASGQASELAPSTADSAVPPAPAKTEKGPVETK	generic|tr_A0A0A6YY91_A0A0A6YY91_MOUSE__II_850562|
"""index: 2805, intensity: 3094.0, mobility: 0.963"""	0.244649	0.00175901	0.0342272	SVPEVAEVEPTTK	generic|sp_P20357_MTAP2_MOUSE__chr1_1_66438885_66439007_ENSMUST00000172486	|generic|tr_Q3URJ7_Q3URJ7_MOUSE	|generic|tr_A0A668KLC6_A0A668KLC6_MOUSE__chr1_1_66438885_66439007_ENSMUST00000172486|
"""index: 7748, intensity: 26063.0, mobility: 0.989"""	0.244537	0.00175901	0.0342529	LKPRTVATPLNQVANPNSAIFGGARPREEVVQKEQE	generic|tr_Q80U88_Q80U88_MOUSE__chr5_-1_134625358_134625459_ENSMUST00000202289__II_929730	|generic|tr_Q3V244_Q3V244_MOUSE__chr5_-1_134625358_134625459_ENSMUST00000202289__II_929730	|generic|tr_Q3TG58_Q3TG58_MOUSE__chr5_-1_134625358_134625459_ENSMUST00000202289__II_929730	|generic|tr_Q564E5_Q564E5_MOUSE__chr5_-1_134625358_134625459_ENSMUST00000202289__II_929730|
"""index: 11819, intensity: 2999.0, mobility: 1.041"""	0.244399	0.00175901	0.0342843	AAPMIGYPMPTGYSQ	generic|tr_Q921Y3_Q921Y3_MOUSE__chr11_-1_106781850_106782137_ENSMUST00000133426__II_1125049	|generic|tr_Q9CSD9_Q9CSD9_MOUSE__chr11_-1_106783954_106783992_ENSMUST00000133426__II_1125049	|generic|tr_Q3V0Z8_Q3V0Z8_MOUSE__chr11_-1_106784876_106784983_ENSMUST00000133426__II_1125049	|generic|tr_A1L333_A1L333_MOUSE__chr11_-1_106784876_106784983_ENSMUST00000133426__II_1125049	|generic|tr_Q3UXW3_Q3UXW3_MOUSE__chr11_-1_106784876_106784983_ENSMUST00000133426__II_1125049	|generic|tr_Q5U222_Q5U222_MOUSE__chr11_-1_106784876_106784983_ENSMUST00000133426__II_1125049	|generic|tr_Q8BTS0_Q8BTS0_MOUSE__chr11_-1_106784876_106784983_ENSMUST00000133426__II_1125049	|generic|sp_Q61656_DDX5_MOUSE__chr11_-1_106784876_106784983_ENSMUST00000133426|
"""index: 8564, intensity: 3922.0, mobility: 0.872"""	0.244378	0.00175901	0.0342892	QLYENKPRRPYIL	generic|sp_Q9D3P9_NEUT_MOUSE|
"""index: 2982, intensity: 5639.0, mobility: 1.027"""	0.244226	0.00175901	0.0343238	QQQPQPHHIPTSAPVYQQPQQQQMTS	generic|tr_Q543N3_Q543N3_MOUSE__II_1131100	|generic|II_1131096_TX=10090	|generic|tr_A2A6H0_A2A6H0_MOUSE|
"""index: 6911, intensity: 3252.0, mobility: 1.070"""	0.24397	0.00175901	0.0343825	SSFPEPTTDDVSPSLH	generic|sp_P14873_MAP1B_MOUSE	|generic|tr_B2RQQ5_B2RQQ5_MOUSE|
"""index: 3945, intensity: 4048.0, mobility: 0.932"""	0.243889	0.00175901	0.034401	SAEPPPPEPPRI	generic|sp_Q8BIF0_C99L2_MOUSE	|generic|sp_Q8BIF0-2_C99L2_MOUSE	|generic|tr_I7HJQ8_I7HJQ8_MOUSE	|generic|tr_A2AP74_A2AP74_MOUSE|
"""index: 8175, intensity: 22623.0, mobility: 1.082"""	0.243198	0.00175901	0.0345598	AQMEEKPVPAAPVPSPVAPAPVPSRRNPPGGKSSLVLG	generic|sp_P97825_JUPI1_MOUSE__II_1124041|
"""index: 2806, intensity: 4317.0, mobility: 0.887"""	0.243009	0.00175901	0.0346033	EVSASLAKQGL	generic|II_1128081_TX=10090	|generic|II_1128079_TX=10090	|generic|tr_A0A0A0MQC7_A0A0A0MQC7_MOUSE	|generic|tr_A2A5Y6_A2A5Y6_MOUSE	|generic|sp_P10637_TAU_MOUSE	|generic|sp_P10637-2_TAU_MOUSE	|generic|sp_P10637-4_TAU_MOUSE	|generic|tr_Q3UH19_Q3UH19_MOUSE	|generic|sp_P10637-6_TAU_MOUSE	|generic|tr_Q8C5K4_Q8C5K4_MOUSE	|generic|tr_Q547J4_Q547J4_MOUSE	|generic|tr_B1AQW2_B1AQW2_MOUSE	|generic|sp_TAU_HUMAN_|
"""index: 336, intensity: 3234.0, mobility: 0.882"""	0.242342	0.00175901	0.0347574	AVDEAKPKESARQDEGKEDPEADQEHA	generic|sp_P06837_NEUM_MOUSE|
"""index: 6166, intensity: 6785.0, mobility: 0.903"""	0.242054	0.00175901	0.0348241	DIPNPIGSENSE	generic|sp_CAS1_BOVIN_|
"""index: 2280, intensity: 3074.0, mobility: 0.935"""	0.241905	0.00175901	0.0348586	APPEPVPPPRAAP	generic|sp_Q0VGU4_VGF_MOUSE|
"""index: 12705, intensity: 12553.0, mobility: 0.966"""	0.241773	0.00175901	0.0348893	APNLSRMGAVPVMIPAQSKDGSIV	generic|sp_P97792_CXAR_MOUSE__chr16_1_78334866_78334964_ENSMUST00000231251|
"""index: 7275, intensity: 4732.0, mobility: 1.151"""	0.241691	0.00175901	0.0349083	TGAVGSYIYDKDPEGTVQP	generic|tr_A0A0G2JF37_A0A0G2JF37_MOUSE__chr12_1_113144264_113145030_ENSMUST00000196015	|generic|tr_Q4FJU3_Q4FJU3_MOUSE__chr12_1_113144264_113145030_ENSMUST00000196015|
"""index: 3091, intensity: 13382.0, mobility: 0.968"""	0.241503	0.00175901	0.0349522	DIPNPIGSENSEK	generic|sp_CAS1_BOVIN_|
"""index: 10153, intensity: 7978.0, mobility: 0.848"""	0.241161	0.00175901	0.0350318	SRMGAVPVMIPAQSKDGSIV	generic|sp_P97792_CXAR_MOUSE__chr16_1_78334866_78334964_ENSMUST00000231251|
"""index: 3872, intensity: 2941.0, mobility: 0.977"""	0.240105	0.00175901	0.035279	SPQLEDEAKELQ	generic|tr_Q3UXY8_Q3UXY8_MOUSE	|generic|sp_P22005_PENK_MOUSE|
"""index: 6459, intensity: 3832.0, mobility: 0.890"""	0.239707	0.00175901	0.0353727	TTEPVSELLK	generic|tr_Q8C243_Q8C243_MOUSE__chr7_-1_142387733_142387786_ENSMUST00000153679__IP_880233	|generic|II_880227_TX=10090	|generic|tr_Q3U651_Q3U651_MOUSE__chr7_-1_142387733_142387786_ENSMUST00000153679	|generic|tr_Q3TWR6_Q3TWR6_MOUSE	|generic|tr_Q3UC89_Q3UC89_MOUSE__chr7_-1_142387733_142387786_ENSMUST00000153679	|generic|tr_Q3UAQ1_Q3UAQ1_MOUSE__chr7_-1_142387733_142387786_ENSMUST00000153679	|generic|tr_Q3U7P0_Q3U7P0_MOUSE__chr7_-1_142387733_142387786_ENSMUST00000153679	|generic|tr_Q3TJN3_Q3TJN3_MOUSE__chr7_-1_142387733_142387786_ENSMUST00000153679	|generic|tr_Q3TXL5_Q3TXL5_MOUSE__chr7_-1_142387733_142387786_ENSMUST00000153679	|generic|chr7_-1_142385402_142385611_ENSMUST00000153679	|generic|tr_Q3TWD0_Q3TWD0_MOUSE__chr7_-1_142387733_142387786_ENSMUST00000153679	|generic|tr_Q3U8W5_Q3U8W5_MOUSE__chr7_-1_142387733_142387786_ENSMUST00000153679	|generic|tr_F8WIR1_F8WIR1_MOUSE__chr7_-1_142387733_142387786_ENSMUST00000153679	|generic|tr_Q3UCD9_Q3UCD9_MOUSE__chr7_-1_142387733_142387786_ENSMUST00000153679	|generic|tr_Q3UCW4_Q3UCW4_MOUSE__chr7_-1_142387733_142387786_ENSMUST00000153679	|generic|tr_Q3U7I9_Q3U7I9_MOUSE__chr7_-1_142387733_142387786_ENSMUST00000153679	|generic|tr_Q3TIR0_Q3TIR0_MOUSE__chr7_-1_142387733_142387786_ENSMUST00000153679|
"""index: 9031, intensity: 3624.0, mobility: 1.037"""	0.239599	0.00175901	0.0353981	QSGFSLSGTQVDEGVRSASKRIVAPPGGRSNITS	generic|tr_Q3TAS8_Q3TAS8_MOUSE__chr18_-1_43324332_43324412_ENSMUST00000237707	|generic|tr_E9PWE8_E9PWE8_MOUSE__chr18_-1_43324332_43324412_ENSMUST00000237707	|generic|sp_Q62188_DPYL3_MOUSE__chr18_-1_43324332_43324412_ENSMUST00000237707	|generic|tr_Q3TT92_Q3TT92_MOUSE__chr18_-1_43324332_43324412_ENSMUST00000237707|
"""index: 9590, intensity: 2898.0, mobility: 1.128"""	0.239575	0.00175901	0.0354038	VARTLPVAQAYQDNLY	generic|tr_F6VP19_F6VP19_MOUSE__chr11_1_105923483_105923716_ENSMUST00000089485__II_1127893	|generic|sp_A2A690_TANC2_MOUSE__chr11_1_105923483_105923716_ENSMUST00000089485__II_1127893	|generic|sp_A2A690-2_TANC2_MOUSE__chr11_1_105923483_105923716_ENSMUST00000089485__II_1127893|
"""index: 6977, intensity: 4197.0, mobility: 0.869"""	0.239302	0.00175901	0.0354683	SNKGASQAGMTGYGMPRQIM	generic|tr_Q9D6K2_Q9D6K2_MOUSE	|generic|sp_Q9R1Q8_TAGL3_MOUSE|
"""index: 7239, intensity: 2866.0, mobility: 1.006"""	0.239013	0.00175901	0.0355367	PGPQSPSTKLSLTM	generic|sp_Q3UYI5_RGL3_MOUSE__II_3449740|
"""index: 8108, intensity: 3229.0, mobility: 0.964"""	0.238491	0.00175901	0.0356605	VAEDAVSRPKDDGVPEVRAA	generic|tr_A0A087WQ93_A0A087WQ93_MOUSE	|generic|sp_Q0VGU4_VGF_MOUSE|
"""index: 871, intensity: 2754.0, mobility: 0.826"""	0.238124	0.00175901	0.0357477	RDQKLSELDDRADA	generic|tr_A0A0N4SUV3_A0A0N4SUV3_MOUSE__II_905896	|generic|tr_D3YTU0_D3YTU0_MOUSE__II_905878	|generic|II_951896_TX=10090	|generic|sp_P63024_VAMP3_MOUSE	|generic|tr_B0QZN5_B0QZN5_MOUSE	|generic|sp_Q62442_VAMP1_MOUSE	|generic|sp_Q62442-2_VAMP1_MOUSE	|generic|tr_Q9CXX2_Q9CXX2_MOUSE	|generic|sp_P63044_VAMP2_MOUSE	|generic|chr11_1_69089731_69089979_ENSMUST00000146847	|generic|tr_O35619_O35619_MOUSE|
"""index: 3490, intensity: 3275.0, mobility: 1.124"""	0.237891	0.00175901	0.0358032	TPASAQTAAKREIYL	generic|tr_Q2TJI9_Q2TJI9_MOUSE__chr18_-1_38189545_38189796_ENSMUST00000160721__II_1060469	|generic|tr_F7BJK1_F7BJK1_MOUSE__chr18_-1_38189545_38189796_ENSMUST00000160721__II_1060474	|generic|tr_Q2TJI7_Q2TJI7_MOUSE|
"""index: 9688, intensity: 3570.0, mobility: 0.893"""	0.237705	0.00175901	0.0358474	FSDIPNPIGSE	generic|sp_CAS1_BOVIN_|
"""index: 15023, intensity: 2840.0, mobility: 1.087"""	0.237321	0.00175901	0.0359392	KVPLLLPNVSALESQ	generic|sp_Q99P72_RTN4_MOUSE	|generic|sp_Q99P72-3_RTN4_MOUSE|
"""index: 5817, intensity: 3130.0, mobility: 1.213"""	0.236769	0.00175901	0.0360715	GSQQPPQPQQAYSQKALL	generic|sp_P70297_STAM1_MOUSE__chr2_1_14102418_14102489_ENSMUST00000193636__II_1014500	|generic|IP_1121602_TX=10090	|generic|tr_Q3UMC8_Q3UMC8_MOUSE__chr2_1_14102418_14102489_ENSMUST00000193636	|generic|tr_Q9CU37_Q9CU37_MOUSE	|generic|tr_Q3TPR2_Q3TPR2_MOUSE__chr2_1_14141735_14141881_ENSMUST00000193636|
"""index: 8469, intensity: 4383.0, mobility: 0.816"""	0.236562	0.00175901	0.0361213	VAPFPEVFGKEK	generic|sp_CAS1_BOVIN_|
"""index: 6545, intensity: 4666.0, mobility: 0.954"""	0.236289	0.00175901	0.0361871	GGTGSGMGTLLISK	generic|sp_P68372_TBB4B_MOUSE__IP_840323	|generic|tr_Q9CVR0_Q9CVR0_MOUSE__IP_840323	|generic|sp_Q9D6F9_TBB4A_MOUSE__IP_840323	|generic|IP_1022517_TX=10090	|generic|sp_Q7TMM9_TBB2A_MOUSE__chr17_-1_35836571_35838041_ENSMUST00000134978	|generic|sp_Q922F4_TBB6_MOUSE	|generic|tr_Q3U9U3_Q3U9U3_MOUSE	|generic|sp_Q9ERD7_TBB3_MOUSE__chr17_-1_35836571_35838041_ENSMUST00000134978	|generic|tr_D5MR34_D5MR34_MOUSE	|generic|tr_B2RSN3_B2RSN3_MOUSE__chr17_-1_35836571_35838041_ENSMUST00000134978	|generic|sp_P99024_TBB5_MOUSE__chr17_-1_35836571_35838041_ENSMUST00000134978|
"""index: 7607, intensity: 3176.0, mobility: 1.210"""	0.236071	0.00175901	0.0362397	SSLGSMSPSNMEGYSKTQY	generic|tr_Q3TV22_Q3TV22_MOUSE__chr16_1_78334866_78334964_ENSMUST00000231251	|generic|sp_P97792_CXAR_MOUSE__chr16_1_78334866_78334964_ENSMUST00000231251	|generic|sp_P97792-2_CXAR_MOUSE__chr16_1_78334866_78334964_ENSMUST00000231251|
"""index: 8973, intensity: 2840.0, mobility: 1.002"""	0.235994	0.00175901	0.0362582	LQMGSNKGASQAGMTGYGMPRQIM	generic|tr_Q9D6K2_Q9D6K2_MOUSE	|generic|sp_Q9R1Q8_TAGL3_MOUSE|
"""index: 9285, intensity: 9297.0, mobility: 0.915"""	0.235322	0.00175901	0.0364208	QSGFSLSGAQIDDNIPRRTTQRIV	generic|sp_O08553_DPYL2_MOUSE|
"""index: 8738, intensity: 3024.0, mobility: 0.929"""	0.234298	0.00175901	0.0366699	QQNPEFVEQIRSQVVR	generic|sp_Q8BJU0_SGTA_MOUSE__chr10_-1_81049249_81049338_ENSMUST00000219126__II_3468303	|generic|sp_Q8BJU0-2_SGTA_MOUSE__chr10_-1_81049249_81049338_ENSMUST00000219126__II_3468303|
"""index: 12662, intensity: 2545.0, mobility: 1.152"""	0.234249	0.00175901	0.0366819	GSQTPQMPAQAMFMAPAQ	generic|sp_Q7TN29_SMAP2_MOUSE|
"""index: 6233, intensity: 2833.0, mobility: 0.963"""	0.233661	0.00175901	0.0368258	TYAPVISAEKAY	generic|tr_Q99KA2_Q99KA2_MOUSE__IP_3506393	|generic|tr_A0A0A0MQA5_A0A0A0MQA5_MOUSE__chr1_-1_75215622_75215885_ENSMUST00000188593__IP_3506393	|generic|sp_P05213_TBA1B_MOUSE__IP_3506392	|generic|tr_Q52L87_Q52L87_MOUSE__IP_3506392	|generic|sp_P68368_TBA4A_MOUSE__chr1_-1_75215622_75215885_ENSMUST00000188593__IP_3506393	|generic|tr_Q3TIZ0_Q3TIZ0_MOUSE__IP_3506393	|generic|sp_P68369_TBA1A_MOUSE__IP_3506392	|generic|IP_988840_TX=10090	|generic|IP_1052575_TX=10090	|generic|IP_3456589_TX=10090	|generic|IP_3502747_TX=10090	|generic|tr_Q62362_Q62362_MOUSE	|generic|tr_Q9D9Y2_Q9D9Y2_MOUSE	|generic|sp_P05214_TBA3_MOUSE|
"""index: 14017, intensity: 2674.0, mobility: 1.096"""	0.233077	0.00175901	0.0369692	LYQEPVLGPVRGPFP	generic|sp_CASB_BOVIN_|
"""index: 9160, intensity: 4484.0, mobility: 0.988"""	0.233014	0.00175901	0.0369846	TLADEVSASLAKQG	generic|II_1128081_TX=10090	|generic|II_1128079_TX=10090	|generic|tr_A0A0A0MQC7_A0A0A0MQC7_MOUSE	|generic|tr_A2A5Y6_A2A5Y6_MOUSE	|generic|sp_P10637_TAU_MOUSE	|generic|sp_P10637-2_TAU_MOUSE	|generic|sp_P10637-3_TAU_MOUSE	|generic|sp_P10637-4_TAU_MOUSE	|generic|tr_Q3UH19_Q3UH19_MOUSE	|generic|sp_P10637-6_TAU_MOUSE	|generic|tr_Q8C5K4_Q8C5K4_MOUSE	|generic|tr_Q547J4_Q547J4_MOUSE	|generic|tr_B1AQW2_B1AQW2_MOUSE	|generic|sp_TAU_HUMAN_|
"""index: 8988, intensity: 5338.0, mobility: 1.203"""	0.232792	0.00175901	0.0370393	SSFPEPTTDDVSPSLHAEVG	generic|sp_P14873_MAP1B_MOUSE	|generic|tr_B2RQQ5_B2RQQ5_MOUSE|
"""index: 8050, intensity: 2869.0, mobility: 0.936"""	0.232241	0.00175901	0.0371754	MTGYGMPRQIM	generic|tr_Q9D6K2_Q9D6K2_MOUSE	|generic|sp_Q9R1Q8_TAGL3_MOUSE|
"""index: 7553, intensity: 4369.0, mobility: 0.957"""	0.231754	0.00175901	0.0372961	EEKPVPAAPVPSPVAPAPVPSRRNPPGGKSSLVLG	generic|sp_P97825_JUPI1_MOUSE__II_1124041|
"""index: 1617, intensity: 3541.0, mobility: 0.903"""	0.231675	0.00175901	0.0373159	QEKNTLPTKETIEQEKRSEIS	generic|tr_A6H6H4_A6H6H4_MOUSE|
"""index: 1959, intensity: 9822.0, mobility: 0.943"""	0.231638	0.00175901	0.0373249	TLPTKETIEQEKRSEIS	generic|tr_A6H6H4_A6H6H4_MOUSE|
"""index: 6760, intensity: 3423.0, mobility: 0.831"""	0.230974	0.00175901	0.0374903	LDEDMLLK	generic|sp_Q03517_SCG2_MOUSE	|generic|tr_Q4W8U9_Q4W8U9_MOUSE|
"""index: 2885, intensity: 3391.0, mobility: 0.909"""	0.229841	0.00175901	0.037774	APPEPVPPPRAAPAPTHV	generic|sp_Q0VGU4_VGF_MOUSE|
"""index: 7324, intensity: 3660.0, mobility: 0.948"""	0.228915	0.00175901	0.0380075	SQIDDHVPKRASARILAPPGGRSSGIW	generic|sp_Q9EQF6_DPYL5_MOUSE__chr5_1_30791522_30791638_ENSMUST00000198503__II_944569|
"""index: 8061, intensity: 3217.0, mobility: 0.900"""	0.227897	0.00175901	0.0382658	QSGFSLSGAQIDDNIPRRTT	generic|sp_O08553_DPYL2_MOUSE|
"""index: 4836, intensity: 97591.0, mobility: 1.007"""	0.227355	0.00175901	0.038404	IVAPPGGRSNITSLG	generic|tr_Q3TXY0_Q3TXY0_MOUSE__chr5_1_37273379_37273519_ENSMUST00000202377	|generic|tr_Q6P1J1_Q6P1J1_MOUSE__chr5_1_37273379_37273519_ENSMUST00000202377	|generic|sp_P97427_DPYL1_MOUSE__chr5_1_37273379_37273519_ENSMUST00000202377	|generic|tr_Q3TY94_Q3TY94_MOUSE__chr5_1_37273379_37273519_ENSMUST00000202377|
"""index: 8021, intensity: 3141.0, mobility: 0.982"""	0.2273	0.00175901	0.0384181	LKPRTVATPLNQVANPNSAIFGGARPREEVVQKEQE	generic|tr_Q80U88_Q80U88_MOUSE__chr5_-1_134625358_134625459_ENSMUST00000202289__II_929730	|generic|tr_Q3V244_Q3V244_MOUSE__chr5_-1_134625358_134625459_ENSMUST00000202289__II_929730	|generic|tr_Q3TG58_Q3TG58_MOUSE__chr5_-1_134625358_134625459_ENSMUST00000202289__II_929730	|generic|tr_Q564E5_Q564E5_MOUSE__chr5_-1_134625358_134625459_ENSMUST00000202289__II_929730|
"""index: 9807, intensity: 3180.0, mobility: 1.156"""	0.226834	0.00175901	0.0385372	VPERAPLPPPVPSQFQA	generic|sp_Q0VGU4_VGF_MOUSE|
"""index: 8447, intensity: 3759.0, mobility: 0.925"""	0.226365	0.00175901	0.0386576	SLPQHYQGAGAGVNGTVPLTHI	generic|sp_P53783_SOX1_MOUSE|
"""index: 10446, intensity: 2598.0, mobility: 1.197"""	0.226349	0.00175901	0.0386617	IVQEMPPQSPANIYYKV	generic|sp_P52800_EFNB2_MOUSE__chr8_-1_8660480_8660584_ENSMUST00000209169__II_867982	|generic|tr_Q544L9_Q544L9_MOUSE|
"""index: 736, intensity: 2952.0, mobility: 1.099"""	0.22633	0.00175901	0.0386668	QDNEPEKPVADSETKM	generic|tr_Q543U3_Q543U3_MOUSE__chr15_-1_8636132_8636311_ENSMUST00000125997__II_1092018	|generic|tr_Q8C3T7_Q8C3T7_MOUSE__chr15_-1_8636132_8636311_ENSMUST00000125997	|generic|tr_Q8C7W8_Q8C7W8_MOUSE__chr15_-1_8636132_8636311_ENSMUST00000125997|
"""index: 2810, intensity: 4141.0, mobility: 0.858"""	0.225948	0.00175901	0.038765	TTQLTADSHPSYHTDGFN	generic|sp_P60904_DNJC5_MOUSE__chr2_1_181546445_181546492_ENSMUST00000116365|
"""index: 10724, intensity: 3321.0, mobility: 0.915"""	0.225835	0.00175901	0.0387942	HQNPAGPVAIAPELESKESVL	generic|tr_Q5SSP3_Q5SSP3_MOUSE	|generic|tr_Q3US35_Q3US35_MOUSE	|generic|tr_Q9ESU8_Q9ESU8_MOUSE	|generic|tr_Q8BXT5_Q8BXT5_MOUSE	|generic|sp_O35874_SATT_MOUSE|
"""index: 8074, intensity: 5814.0, mobility: 1.010"""	0.22582	0.00175901	0.0387982	AQMEEKPVPAAPVPSPVAPAPVPSRRNPPGGKSSLVLG	generic|sp_P97825_JUPI1_MOUSE__II_1124041|
"""index: 2050, intensity: 3165.0, mobility: 0.853"""	0.225613	0.00175901	0.0388516	SQPQVFQAGTSKPLH	generic|tr_F6YP03_F6YP03_MOUSE__II_1004805	|generic|tr_Q3TTW8_Q3TTW8_MOUSE__chr2_-1_103775412_103775516_ENSMUST00000137390	|generic|tr_Q3TEY4_Q3TEY4_MOUSE__chr2_-1_103775412_103775516_ENSMUST00000137390	|generic|tr_A1L0T9_A1L0T9_MOUSE__chr2_-1_103775412_103775516_ENSMUST00000137390	|generic|chr2_-1_103772657_103772806_ENSMUST00000132537	|generic|sp_Q60865_CAPR1_MOUSE__chr2_-1_103775412_103775516_ENSMUST00000137390|
"""index: 8381, intensity: 5487.0, mobility: 0.887"""	0.2256	0.00175901	0.038855	SRMGAVPVMIPAQSKDGSIV	generic|sp_P97792_CXAR_MOUSE__chr16_1_78334866_78334964_ENSMUST00000231251|
"""index: 1549, intensity: 3601.0, mobility: 0.909"""	0.22435	0.00175901	0.0391792	AIEPAPPSQEAE	generic|sp_P28667_MRP_MOUSE|
"""index: 11925, intensity: 3085.0, mobility: 1.101"""	0.224225	0.00175901	0.0392119	AAAAPMIGYPMPTGYSQ	generic|tr_Q921Y3_Q921Y3_MOUSE__chr11_-1_106781850_106782137_ENSMUST00000133426__II_1125049	|generic|tr_Q9CSD9_Q9CSD9_MOUSE__chr11_-1_106783954_106783992_ENSMUST00000133426__II_1125049	|generic|tr_Q3V0Z8_Q3V0Z8_MOUSE__chr11_-1_106784876_106784983_ENSMUST00000133426__II_1125049	|generic|tr_A1L333_A1L333_MOUSE__chr11_-1_106784876_106784983_ENSMUST00000133426__II_1125049	|generic|tr_Q3UXW3_Q3UXW3_MOUSE__chr11_-1_106784876_106784983_ENSMUST00000133426__II_1125049	|generic|tr_Q5U222_Q5U222_MOUSE__chr11_-1_106784876_106784983_ENSMUST00000133426__II_1125049	|generic|tr_Q8BTS0_Q8BTS0_MOUSE__chr11_-1_106784876_106784983_ENSMUST00000133426__II_1125049|
"""index: 11407, intensity: 2669.0, mobility: 1.034"""	0.224077	0.00175901	0.0392505	LLYQEPVLGPVRGP	generic|sp_CASB_BOVIN_|
"""index: 12059, intensity: 5534.0, mobility: 1.134"""	0.223455	0.00175901	0.0394131	MGAVPVMIPAQSKDGSIV	generic|sp_P97792_CXAR_MOUSE__chr16_1_78334866_78334964_ENSMUST00000231251|
"""index: 11914, intensity: 2581.0, mobility: 1.099"""	0.223033	0.00175901	0.039524	AAAAPMIGYPMPTGYSQ	generic|tr_Q921Y3_Q921Y3_MOUSE__chr11_-1_106781850_106782137_ENSMUST00000133426__II_1125049	|generic|tr_Q9CSD9_Q9CSD9_MOUSE__chr11_-1_106783954_106783992_ENSMUST00000133426__II_1125049	|generic|tr_Q3V0Z8_Q3V0Z8_MOUSE__chr11_-1_106784876_106784983_ENSMUST00000133426__II_1125049	|generic|tr_A1L333_A1L333_MOUSE__chr11_-1_106784876_106784983_ENSMUST00000133426__II_1125049	|generic|tr_Q3UXW3_Q3UXW3_MOUSE__chr11_-1_106784876_106784983_ENSMUST00000133426__II_1125049	|generic|tr_Q5U222_Q5U222_MOUSE__chr11_-1_106784876_106784983_ENSMUST00000133426__II_1125049	|generic|tr_Q8BTS0_Q8BTS0_MOUSE__chr11_-1_106784876_106784983_ENSMUST00000133426__II_1125049|
"""index: 11475, intensity: 2938.0, mobility: 0.999"""	0.222855	0.00175901	0.0395706	TLDVYNPFENR	generic|tr_E9Q855_E9Q855_MOUSE__chr3_1_89180737_89180892_ENSMUST00000129294	|generic|tr_B2M0S3_B2M0S3_MOUSE__chr3_1_89175434_89175475_ENSMUST00000128318	|generic|tr_B2M0S2_B2M0S2_MOUSE__chr3_1_89175434_89175475_ENSMUST00000128318	|generic|tr_Q3UK26_Q3UK26_MOUSE__chr3_1_89180737_89180892_ENSMUST00000129294	|generic|sp_O35609_SCAM3_MOUSE__chr3_1_89180737_89180892_ENSMUST00000129294	|generic|chr3_1_89177999_89178079_ENSMUST00000136165	|generic|tr_Q3TDM8_Q3TDM8_MOUSE__chr3_1_89180737_89180892_ENSMUST00000129294	|generic|tr_Q3UXS0_Q3UXS0_MOUSE__chr3_1_89180737_89180892_ENSMUST00000129294|
"""index: 6107, intensity: 21626.0, mobility: 0.959"""	0.22279	0.00175901	0.0395878	ADEVSASLAKQGL	generic|II_1128081_TX=10090	|generic|II_1128079_TX=10090	|generic|tr_A0A0A0MQC7_A0A0A0MQC7_MOUSE	|generic|tr_A2A5Y6_A2A5Y6_MOUSE	|generic|sp_P10637_TAU_MOUSE	|generic|sp_P10637-2_TAU_MOUSE	|generic|sp_P10637-4_TAU_MOUSE	|generic|tr_Q3UH19_Q3UH19_MOUSE	|generic|sp_P10637-6_TAU_MOUSE	|generic|tr_Q8C5K4_Q8C5K4_MOUSE	|generic|tr_Q547J4_Q547J4_MOUSE	|generic|tr_B1AQW2_B1AQW2_MOUSE	|generic|sp_TAU_HUMAN_|
"""index: 3162, intensity: 2545.0, mobility: 1.144"""	0.22157	0.00175901	0.0399101	QQQPQPHHIPTSAPVYQ	generic|tr_Q543N3_Q543N3_MOUSE__II_1131100	|generic|II_1131096_TX=10090	|generic|tr_A2A6H0_A2A6H0_MOUSE|
"""index: 2240, intensity: 3375.0, mobility: 1.068"""	0.221055	0.00175901	0.0400472	MGAAQGAMNQPQTQYS	generic|sp_Q9JKD3_SCAM5_MOUSE__chr9_-1_57443670_57443780_ENSMUST00000215208__II_3456302|
"""index: 3988, intensity: 6944.0, mobility: 0.880"""	0.221007	0.00175901	0.0400599	AEPPPPEPPRI	generic|sp_Q8BIF0_C99L2_MOUSE	|generic|sp_Q8BIF0-2_C99L2_MOUSE	|generic|tr_I7HJQ8_I7HJQ8_MOUSE	|generic|tr_A2AP74_A2AP74_MOUSE|
"""index: 9020, intensity: 5658.0, mobility: 0.920"""	0.220598	0.00175901	0.0401689	MGTNRGASQAGMTGYGMPRQIL	generic|sp_Q9WVA4_TAGL2_MOUSE|
"""index: 1966, intensity: 2765.0, mobility: 0.996"""	0.220535	0.00175901	0.0401859	GGGGGGGLGSGGSIRSSY	generic|sp_K1C9_HUMAN_|
"""index: 5091, intensity: 56629.0, mobility: 1.005"""	0.219717	0.00175901	0.0404049	IVAPPGGRSNITSLG	generic|tr_Q3TXY0_Q3TXY0_MOUSE__chr5_1_37273379_37273519_ENSMUST00000202377	|generic|tr_Q6P1J1_Q6P1J1_MOUSE__chr5_1_37273379_37273519_ENSMUST00000202377	|generic|sp_P97427_DPYL1_MOUSE__chr5_1_37273379_37273519_ENSMUST00000202377	|generic|tr_Q3TY94_Q3TY94_MOUSE__chr5_1_37273379_37273519_ENSMUST00000202377|
"""index: 12236, intensity: 11474.0, mobility: 1.015"""	0.219637	0.00175901	0.0404264	LEPPVLSIHPGAID	generic|tr_A0A0A6YX40_A0A0A6YX40_MOUSE__chr3_1_101378468_101378500_ENSMUST00000198995	|generic|sp_Q6ZQA6_IGSF3_MOUSE__chr3_1_101378468_101378500_ENSMUST00000198995|
"""index: 588, intensity: 2506.0, mobility: 0.869"""	0.21937	0.00175901	0.0404981	SAKTSPAKQQAPPVRNL	generic|sp_O08553_DPYL2_MOUSE|
"""index: 6198, intensity: 4155.0, mobility: 1.106"""	0.219267	0.00175901	0.0405258	AVGDGLPEGATANGMKTM	generic|sp_Q3UHH2-2_S22AN_MOUSE__chr13_-1_34221899_34221982_ENSMUST00000145038__II_1107661	|generic|tr_F7BP73_F7BP73_MOUSE__chr13_-1_34298989_34299135_ENSMUST00000145038__II_1107661	|generic|sp_Q3UHH2_S22AN_MOUSE__chr13_-1_34298989_34299135_ENSMUST00000145038__II_1107650|
"""index: 7228, intensity: 6565.0, mobility: 0.934"""	0.219184	0.00175901	0.0405484	GEKLSPKSDISPLTPRESSPLY	generic|sp_P14873_MAP1B_MOUSE	|generic|tr_B2RQQ5_B2RQQ5_MOUSE|
"""index: 4737, intensity: 2892.0, mobility: 0.910"""	0.21879	0.00175901	0.0406545	YQEPVLGPVR	generic|sp_CASB_BOVIN_|
"""index: 1479, intensity: 2761.0, mobility: 0.794"""	0.218253	0.00175901	0.0407999	LPTKETIEQEKRSEIS	generic|tr_A6H6H4_A6H6H4_MOUSE|
"""index: 6948, intensity: 28662.0, mobility: 0.988"""	0.218114	0.00175901	0.0408377	EIGDEENSAKFPI	generic|sp_P56942_MCH_MOUSE|
"""index: 6517, intensity: 3456.0, mobility: 0.932"""	0.217988	0.00175901	0.0408718	DEVSASLAKQGL	generic|II_1128081_TX=10090	|generic|II_1128079_TX=10090	|generic|tr_A0A0A0MQC7_A0A0A0MQC7_MOUSE	|generic|tr_A2A5Y6_A2A5Y6_MOUSE	|generic|sp_P10637_TAU_MOUSE	|generic|sp_P10637-2_TAU_MOUSE	|generic|sp_P10637-4_TAU_MOUSE	|generic|tr_Q3UH19_Q3UH19_MOUSE	|generic|sp_P10637-6_TAU_MOUSE	|generic|tr_Q8C5K4_Q8C5K4_MOUSE	|generic|tr_Q547J4_Q547J4_MOUSE	|generic|tr_B1AQW2_B1AQW2_MOUSE	|generic|sp_TAU_HUMAN_|
"""index: 1460, intensity: 3108.0, mobility: 0.842"""	0.21702	0.00175901	0.0411358	LPTKETIEQEKRSEIS	generic|tr_A6H6H4_A6H6H4_MOUSE|
"""index: 1189, intensity: 2522.0, mobility: 0.969"""	0.216952	0.00175901	0.0411543	LSGTQVDEGVRSAS	generic|tr_Q3TAS8_Q3TAS8_MOUSE__chr18_-1_43324332_43324412_ENSMUST00000237707	|generic|tr_E9PWE8_E9PWE8_MOUSE__chr18_-1_43324332_43324412_ENSMUST00000237707	|generic|sp_Q62188_DPYL3_MOUSE__chr18_-1_43324332_43324412_ENSMUST00000237707	|generic|tr_Q3TT92_Q3TT92_MOUSE__chr18_-1_43324332_43324412_ENSMUST00000237707|
"""index: 9591, intensity: 3333.0, mobility: 1.034"""	0.21645	0.00175901	0.0412917	TVATPLNQVANPNSAIFGGARPREEVVQKEQE	generic|tr_Q80U88_Q80U88_MOUSE__chr5_-1_134625358_134625459_ENSMUST00000202289__II_929730	|generic|tr_Q3V244_Q3V244_MOUSE__chr5_-1_134625358_134625459_ENSMUST00000202289__II_929730	|generic|tr_Q3TG58_Q3TG58_MOUSE__chr5_-1_134625358_134625459_ENSMUST00000202289__II_929730	|generic|tr_Q564E5_Q564E5_MOUSE__chr5_-1_134625358_134625459_ENSMUST00000202289__II_929730|
"""index: 11744, intensity: 4449.0, mobility: 0.867"""	0.215817	0.00175901	0.0414659	TAPEEELAALQLGPTH	generic|tr_A0A5S9EES2_A0A5S9EES2_MOUSE	|generic|tr_A2AGI2_A2AGI2_MOUSE	|generic|tr_B2RWZ9_B2RWZ9_MOUSE	|generic|tr_Q69ZI4_Q69ZI4_MOUSE	|generic|tr_A0A5S9EER5_A0A5S9EER5_MOUSE	|generic|tr_A2AGI3_A2AGI3_MOUSE	|generic|sp_Q8BYM5_NLGN3_MOUSE|
"""index: 2149, intensity: 3285.0, mobility: 0.837"""	0.215616	0.00175901	0.0415211	SQIDDHVPKRASARILAPPGGRSSG	generic|sp_Q9EQF6_DPYL5_MOUSE__chr5_1_30791522_30791638_ENSMUST00000198503__II_944569|
"""index: 12522, intensity: 2522.0, mobility: 1.212"""	0.215532	0.00175901	0.0415444	QNPAGPVAIAPELESKESVL	generic|tr_Q5SSP3_Q5SSP3_MOUSE	|generic|tr_Q3US35_Q3US35_MOUSE	|generic|tr_Q9ESU8_Q9ESU8_MOUSE	|generic|tr_Q8BXT5_Q8BXT5_MOUSE	|generic|sp_O35874_SATT_MOUSE|
"""index: 5653, intensity: 8232.0, mobility: 0.962"""	0.215189	0.00175901	0.0416392	ADEVSASLAKQGL	generic|II_1128081_TX=10090	|generic|II_1128079_TX=10090	|generic|tr_A0A0A0MQC7_A0A0A0MQC7_MOUSE	|generic|tr_A2A5Y6_A2A5Y6_MOUSE	|generic|sp_P10637_TAU_MOUSE	|generic|sp_P10637-2_TAU_MOUSE	|generic|sp_P10637-4_TAU_MOUSE	|generic|tr_Q3UH19_Q3UH19_MOUSE	|generic|sp_P10637-6_TAU_MOUSE	|generic|tr_Q8C5K4_Q8C5K4_MOUSE	|generic|tr_Q547J4_Q547J4_MOUSE	|generic|tr_B1AQW2_B1AQW2_MOUSE	|generic|sp_TAU_HUMAN_|
"""index: 921, intensity: 2640.0, mobility: 0.980"""	0.215141	0.00175901	0.0416523	KSEPPESEAKPAPTEVKTVPNDATQTKENESKA	generic|tr_A0A0A6YY91_A0A0A6YY91_MOUSE__II_850562	|generic|sp_P13595_NCAM1_MOUSE	|generic|sp_P13595-2_NCAM1_MOUSE	|generic|tr_E9QB01_E9QB01_MOUSE	|generic|tr_A0A0A6YY47_A0A0A6YY47_MOUSE|
"""index: 1201, intensity: 3007.0, mobility: 0.984"""	0.215123	0.00175901	0.0416573	TQEKNPLPSKETIEQEKQ	generic|sp_P20065_TYB4_MOUSE__chrX_-1_167207501_167208325_ENSMUST00000112175	|generic|tr_Q6ZWX2_Q6ZWX2_MOUSE__chrX_-1_167207501_167208325_ENSMUST00000112175|
"""index: 3474, intensity: 3294.0, mobility: 1.037"""	0.214162	0.00175901	0.0419243	SETIPTDKTVTYKHMDPPPAPMQDRSPSPRHPDVS	generic|sp_P14873_MAP1B_MOUSE	|generic|tr_B2RQQ5_B2RQQ5_MOUSE	|generic|tr_Q3UF78_Q3UF78_MOUSE|
"""index: 7529, intensity: 3871.0, mobility: 0.868"""	0.21406	0.00175901	0.0419525	FSLSGAQIDDNIPRRTTQ	generic|sp_O08553_DPYL2_MOUSE|
"""index: 9629, intensity: 3510.0, mobility: 0.946"""	0.213204	0.00175901	0.0421919	ILAPPGGRSSGIW	generic|sp_Q9EQF6_DPYL5_MOUSE__chr5_1_30791522_30791638_ENSMUST00000198503__II_944569|
"""index: 11326, intensity: 32066.0, mobility: 0.946"""	0.213194	0.00175901	0.0421945	VAPFPEVFGKE	generic|sp_CAS1_BOVIN_|
"""index: 11894, intensity: 2584.0, mobility: 1.004"""	0.212904	0.00175901	0.0422761	ATLDVYNPFENR	generic|tr_E9Q855_E9Q855_MOUSE__chr3_1_89180737_89180892_ENSMUST00000129294	|generic|tr_B2M0S3_B2M0S3_MOUSE__chr3_1_89175434_89175475_ENSMUST00000128318	|generic|tr_B2M0S2_B2M0S2_MOUSE__chr3_1_89175434_89175475_ENSMUST00000128318	|generic|tr_Q3UK26_Q3UK26_MOUSE__chr3_1_89180737_89180892_ENSMUST00000129294	|generic|sp_O35609_SCAM3_MOUSE__chr3_1_89180737_89180892_ENSMUST00000129294	|generic|chr3_1_89177999_89178079_ENSMUST00000136165	|generic|tr_Q3TDM8_Q3TDM8_MOUSE__chr3_1_89180737_89180892_ENSMUST00000129294	|generic|tr_Q3UXS0_Q3UXS0_MOUSE__chr3_1_89180737_89180892_ENSMUST00000129294|
"""index: 13937, intensity: 2773.0, mobility: 1.168"""	0.212526	0.00175901	0.0423822	ALRGAALGPPVSLPAPLTE	generic|sp_Q6P6N5_SPRE3_MOUSE	|generic|tr_A0A0R4J0K0_A0A0R4J0K0_MOUSE|
"""index: 1281, intensity: 7332.0, mobility: 0.858"""	0.212443	0.00175901	0.0424057	IAQDNEPEKPVADSETKM	generic|tr_Q543U3_Q543U3_MOUSE__chr15_-1_8636132_8636311_ENSMUST00000125997__II_1092018	|generic|tr_Q8C3T7_Q8C3T7_MOUSE__chr15_-1_8636132_8636311_ENSMUST00000125997	|generic|tr_Q8C7W8_Q8C7W8_MOUSE__chr15_-1_8636132_8636311_ENSMUST00000125997|
"""index: 1860, intensity: 3215.0, mobility: 0.768"""	0.212133	0.00175901	0.0424931	TLPTKETIEQEKRSEIS	generic|tr_A6H6H4_A6H6H4_MOUSE|
"""index: 3154, intensity: 3088.0, mobility: 1.155"""	0.211767	0.00175901	0.0425964	QQQPQPHHIPTSAPVYQ	generic|tr_Q543N3_Q543N3_MOUSE__II_1131100	|generic|II_1131096_TX=10090	|generic|tr_A2A6H0_A2A6H0_MOUSE|
"""index: 5248, intensity: 20347.0, mobility: 0.951"""	0.211569	0.00175901	0.0426525	SDIPNPIGSENSE	generic|sp_CAS1_BOVIN_|
"""index: 1106, intensity: 3148.0, mobility: 0.913"""	0.211505	0.00175901	0.0426707	KTETQEKNPLPSKETIEQEKQAG	generic|sp_P20065_TYB4_MOUSE__chrX_-1_167207501_167208325_ENSMUST00000112175	|generic|tr_Q6ZWX2_Q6ZWX2_MOUSE__chrX_-1_167207501_167208325_ENSMUST00000112175|
"""index: 11311, intensity: 5074.0, mobility: 0.925"""	0.21073	0.00175901	0.0428907	VAPFPEVFGKE	generic|sp_CAS1_BOVIN_|
"""index: 7912, intensity: 3902.0, mobility: 1.016"""	0.210549	0.00175901	0.0429422	SSTLPQTGGSQQPPQPQQAYSQKALL	generic|sp_P70297_STAM1_MOUSE__chr2_1_14102418_14102489_ENSMUST00000193636__II_1014500	|generic|IP_1121602_TX=10090	|generic|tr_Q3UMC8_Q3UMC8_MOUSE__chr2_1_14102418_14102489_ENSMUST00000193636	|generic|tr_Q9CU37_Q9CU37_MOUSE	|generic|tr_Q3TPR2_Q3TPR2_MOUSE__chr2_1_14141735_14141881_ENSMUST00000193636|
"""index: 9246, intensity: 3752.0, mobility: 0.914"""	0.210115	0.00175901	0.0430663	QSGFSLSGAQIDDNIPRRTTQRIV	generic|sp_O08553_DPYL2_MOUSE|
"""index: 11347, intensity: 3006.0, mobility: 1.195"""	0.210069	0.00175901	0.0430796	AIPQPDLTKLHQLAMQ	generic|tr_Q3TF69_Q3TF69_MOUSE__II_3495156	|generic|tr_A0A2R8W6U6_A0A2R8W6U6_MOUSE__chr15_1_102490634_102490807_ENSMUST00000230631__II_772974	|generic|tr_A0A2R8VHP9_A0A2R8VHP9_MOUSE__chr15_1_102490634_102490807_ENSMUST00000230631__II_772974	|generic|sp_Q61990_PCBP2_MOUSE__chr15_1_102490634_102490807_ENSMUST00000230631__II_772974	|generic|sp_Q61990-2_PCBP2_MOUSE__chr15_1_102490634_102490807_ENSMUST00000230631__II_772974	|generic|sp_Q61990-3_PCBP2_MOUSE__chr15_1_102490634_102490807_ENSMUST00000230631__II_772974	|generic|tr_A0A2R8VI92_A0A2R8VI92_MOUSE__chr15_1_102490634_102490807_ENSMUST00000230631__II_772974	|generic|tr_B2M1R7_B2M1R7_MOUSE__chr15_1_102490634_102490807_ENSMUST00000230631__II_772974	|generic|tr_Q3TT81_Q3TT81_MOUSE__chr15_1_102490634_102490807_ENSMUST00000230631__II_772974	|generic|tr_A0A2R8W6H3_A0A2R8W6H3_MOUSE__chr15_1_102490634_102490807_ENSMUST00000230631__II_772974	|generic|tr_A0A2R8VKF0_A0A2R8VKF0_MOUSE	|generic|tr_A0A2R8VHZ0_A0A2R8VHZ0_MOUSE	|generic|tr_A0A2R8VJY1_A0A2R8VJY1_MOUSE	|generic|tr_A0A2R8VI73_A0A2R8VI73_MOUSE	|generic|tr_A0A2R8VI12_A0A2R8VI12_MOUSE	|generic|tr_A0A2R8VHY9_A0A2R8VHY9_MOUSE	|generic|tr_A0A2R8VHL8_A0A2R8VHL8_MOUSE|
"""index: 13029, intensity: 3179.0, mobility: 0.950"""	0.209849	0.00175901	0.0431424	APNLSRMGAVPVMIPAQSKDGSIV	generic|sp_P97792_CXAR_MOUSE__chr16_1_78334866_78334964_ENSMUST00000231251|
"""index: 2875, intensity: 7712.0, mobility: 0.900"""	0.209076	0.00175901	0.0433643	EVSASLAKQGL	generic|II_1128081_TX=10090	|generic|II_1128079_TX=10090	|generic|tr_A0A0A0MQC7_A0A0A0MQC7_MOUSE	|generic|tr_A2A5Y6_A2A5Y6_MOUSE	|generic|sp_P10637_TAU_MOUSE	|generic|sp_P10637-2_TAU_MOUSE	|generic|sp_P10637-4_TAU_MOUSE	|generic|tr_Q3UH19_Q3UH19_MOUSE	|generic|sp_P10637-6_TAU_MOUSE	|generic|tr_Q8C5K4_Q8C5K4_MOUSE	|generic|tr_Q547J4_Q547J4_MOUSE	|generic|tr_B1AQW2_B1AQW2_MOUSE	|generic|sp_TAU_HUMAN_|
"""index: 7307, intensity: 28856.0, mobility: 0.932"""	0.20907	0.00175901	0.0433661	GEKLSPKSDISPLTPRESSPLY	generic|sp_P14873_MAP1B_MOUSE	|generic|tr_B2RQQ5_B2RQQ5_MOUSE|
"""index: 10338, intensity: 18153.0, mobility: 1.085"""	0.208809	0.00175901	0.0434412	GAVPVMIPAQSKDGSIV	generic|sp_P97792_CXAR_MOUSE__chr16_1_78334866_78334964_ENSMUST00000231251|
"""index: 7241, intensity: 2797.0, mobility: 0.863"""	0.208612	0.00175901	0.0434983	EDPATFKPPKMDVPMVEGKKQPLR	generic|sp_Q9DBN4_P33MX_MOUSE	|generic|sp_Q9DBN4-2_P33MX_MOUSE	|generic|tr_D3Z1F7_D3Z1F7_MOUSE|
"""index: 5240, intensity: 4281.0, mobility: 0.901"""	0.208172	0.00175901	0.0436253	MGSNKGASQAGMTGYGMPRQIM	generic|tr_Q9D6K2_Q9D6K2_MOUSE	|generic|sp_Q9R1Q8_TAGL3_MOUSE|
"""index: 10210, intensity: 3734.0, mobility: 1.063"""	0.207005	0.00175901	0.0439646	SQAGMTGYGMPRQIL	generic|sp_Q9WVA4_TAGL2_MOUSE|
"""index: 8459, intensity: 3590.0, mobility: 0.887"""	0.206973	0.00175901	0.043974	RMGAVPVMIPAQSKDGSIV	generic|sp_P97792_CXAR_MOUSE__chr16_1_78334866_78334964_ENSMUST00000231251|
"""index: 7577, intensity: 4217.0, mobility: 0.986"""	0.204269	0.00175901	0.04477	NTEDDLPVYLARPGSAAQTPRQKYG	generic|tr_Q6P1J1_Q6P1J1_MOUSE__chr5_1_37273379_37273519_ENSMUST00000202377	|generic|tr_Q71H75_Q71H75_MOUSE	|generic|tr_Q3TY94_Q3TY94_MOUSE__chr5_1_37273379_37273519_ENSMUST00000202377|
"""index: 669, intensity: 3602.0, mobility: 0.831"""	0.204148	0.00175901	0.044806	LNQEQAEQGREHLA	generic|sp_Q03517_SCG2_MOUSE	|generic|tr_Q4W8U9_Q4W8U9_MOUSE|
"""index: 9271, intensity: 2898.0, mobility: 1.169"""	0.203084	0.00175901	0.0451235	IVQDGPPQSPPNIYYKV	generic|tr_Q543Q7_Q543Q7_MOUSE|
"""index: 4386, intensity: 2590.0, mobility: 1.132"""	0.203072	0.00175901	0.0451271	SIQDLSGGSRQQEAPSNL	generic|tr_Q3TQI2_Q3TQI2_MOUSE__chrX_1_20851679_20851816_ENSMUST00000136451__II_836925	|generic|tr_Q8CAD1_Q8CAD1_MOUSE__chrX_1_20851679_20851816_ENSMUST00000136451__II_836925	|generic|tr_B1AUN8_B1AUN8_MOUSE__chrX_1_20851679_20851816_ENSMUST00000136451__II_836925	|generic|tr_E9Q0P8_E9Q0P8_MOUSE__chrX_1_20851679_20851816_ENSMUST00000136451__II_836925	|generic|sp_P04627_ARAF_MOUSE__chrX_1_20851679_20851816_ENSMUST00000136451__II_836944	|generic|tr_Q3UXR0_Q3UXR0_MOUSE__chrX_1_20851679_20851816_ENSMUST00000136451|
"""index: 1227, intensity: 2652.0, mobility: 0.796"""	0.202949	0.00175901	0.0451639	RSGGGGGGGLGSGGSIRSSY	generic|sp_K1C9_HUMAN_|
"""index: 5097, intensity: 18872.0, mobility: 0.858"""	0.202704	0.00175901	0.0452374	SDIPNPIGSEN	generic|sp_CAS1_BOVIN_|
"""index: 8057, intensity: 3382.0, mobility: 0.852"""	0.20269	0.00175901	0.0452416	APVPMPDLKNVRSKIGSTENLK	generic|tr_A0A0A0MQC7_A0A0A0MQC7_MOUSE	|generic|tr_A2A5Y6_A2A5Y6_MOUSE	|generic|sp_P10637_TAU_MOUSE	|generic|sp_P10637-2_TAU_MOUSE	|generic|sp_P10637-3_TAU_MOUSE	|generic|sp_P10637-4_TAU_MOUSE	|generic|tr_Q3UH19_Q3UH19_MOUSE	|generic|sp_P10637-6_TAU_MOUSE	|generic|tr_Q547J4_Q547J4_MOUSE	|generic|tr_B1AQW2_B1AQW2_MOUSE|
"""index: 6479, intensity: 2867.0, mobility: 1.200"""	0.202553	0.00175901	0.0452827	SSFSLSGSQIDDHVPK	generic|sp_Q9EQF6_DPYL5_MOUSE__chr5_1_30791522_30791638_ENSMUST00000198503__II_944569|
"""index: 7821, intensity: 4294.0, mobility: 1.020"""	0.202293	0.00175901	0.0453608	YNQVPSEDFERAPQSPTLAPAKVA	generic|sp_P97792_CXAR_MOUSE__chr16_1_78334866_78334964_ENSMUST00000231251|
"""index: 4309, intensity: 3563.0, mobility: 0.931"""	0.202104	0.00175901	0.0454177	RKSGSSSSSSGNPASQFYPQSRGLVPK	generic|tr_Q80U27_Q80U27_MOUSE	|generic|tr_Q3UFZ8_Q3UFZ8_MOUSE	|generic|tr_Q3UHC4_Q3UHC4_MOUSE	|generic|tr_Q8BNH4_Q8BNH4_MOUSE|
"""index: 2228, intensity: 4276.0, mobility: 0.926"""	0.201936	0.00175901	0.0454684	SQIDDHVPKRASARILAPPGGRSSG	generic|sp_Q9EQF6_DPYL5_MOUSE__chr5_1_30791522_30791638_ENSMUST00000198503__II_944569|
"""index: 1103, intensity: 2680.0, mobility: 0.962"""	0.201391	0.00175901	0.045633	SEPPESEAKPAPTEVKTVPNDATQTKENESKA	generic|tr_A0A0A6YY91_A0A0A6YY91_MOUSE__II_850562	|generic|sp_P13595_NCAM1_MOUSE	|generic|sp_P13595-2_NCAM1_MOUSE	|generic|tr_E9QB01_E9QB01_MOUSE	|generic|tr_A0A0A6YY47_A0A0A6YY47_MOUSE|
"""index: 7937, intensity: 3070.0, mobility: 1.016"""	0.201378	0.00175901	0.045637	STLPQTGGSQQPPQPQQAYSQKALL	generic|sp_P70297_STAM1_MOUSE__chr2_1_14102418_14102489_ENSMUST00000193636__II_1014500	|generic|IP_1121602_TX=10090	|generic|tr_Q3UMC8_Q3UMC8_MOUSE__chr2_1_14102418_14102489_ENSMUST00000193636	|generic|tr_Q9CU37_Q9CU37_MOUSE	|generic|tr_Q3TPR2_Q3TPR2_MOUSE__chr2_1_14141735_14141881_ENSMUST00000193636|
"""index: 3485, intensity: 2636.0, mobility: 1.033"""	0.200609	0.00175901	0.0458702	SETIPTDKTVTYKHMDPPPAPMQDRSPSPRHPDVS	generic|sp_P14873_MAP1B_MOUSE	|generic|tr_B2RQQ5_B2RQQ5_MOUSE	|generic|tr_Q3UF78_Q3UF78_MOUSE|
"""index: 6950, intensity: 2509.0, mobility: 0.850"""	0.200478	0.00175901	0.0459101	NKGASQAGMTGYGMPRQIM	generic|tr_Q9D6K2_Q9D6K2_MOUSE	|generic|sp_Q9R1Q8_TAGL3_MOUSE|
"""index: 4673, intensity: 2563.0, mobility: 1.175"""	0.200449	0.00175901	0.045919	TYAPVISAEKAYHEQ	generic|tr_Q99KA2_Q99KA2_MOUSE__IP_3506393	|generic|tr_A0A0A0MQA5_A0A0A0MQA5_MOUSE__chr1_-1_75215622_75215885_ENSMUST00000188593__IP_3506393	|generic|sp_P05213_TBA1B_MOUSE__IP_3506392	|generic|tr_Q52L87_Q52L87_MOUSE__IP_3506392	|generic|sp_P68368_TBA4A_MOUSE__chr1_-1_75215622_75215885_ENSMUST00000188593__IP_3506393	|generic|tr_Q3TIZ0_Q3TIZ0_MOUSE__IP_3506393	|generic|sp_P68369_TBA1A_MOUSE__IP_3506392	|generic|IP_988840_TX=10090	|generic|IP_1052575_TX=10090	|generic|IP_3456589_TX=10090	|generic|IP_3502747_TX=10090	|generic|tr_Q9D9Y2_Q9D9Y2_MOUSE	|generic|sp_P05214_TBA3_MOUSE|
"""index: 1230, intensity: 6038.0, mobility: 0.911"""	0.200165	0.00175901	0.0460055	KTETQEKNPLPSKETIEQEKQAGES	generic|sp_P20065_TYB4_MOUSE__chrX_-1_167207501_167208325_ENSMUST00000112175	|generic|tr_Q6ZWX2_Q6ZWX2_MOUSE__chrX_-1_167207501_167208325_ENSMUST00000112175|
"""index: 11565, intensity: 3197.0, mobility: 1.034"""	0.199644	0.00175901	0.0461648	AAPMIGYPMPTGYSQ	generic|tr_Q921Y3_Q921Y3_MOUSE__chr11_-1_106781850_106782137_ENSMUST00000133426__II_1125049	|generic|tr_Q9CSD9_Q9CSD9_MOUSE__chr11_-1_106783954_106783992_ENSMUST00000133426__II_1125049	|generic|tr_Q3V0Z8_Q3V0Z8_MOUSE__chr11_-1_106784876_106784983_ENSMUST00000133426__II_1125049	|generic|tr_A1L333_A1L333_MOUSE__chr11_-1_106784876_106784983_ENSMUST00000133426__II_1125049	|generic|tr_Q3UXW3_Q3UXW3_MOUSE__chr11_-1_106784876_106784983_ENSMUST00000133426__II_1125049	|generic|tr_Q5U222_Q5U222_MOUSE__chr11_-1_106784876_106784983_ENSMUST00000133426__II_1125049	|generic|tr_Q8BTS0_Q8BTS0_MOUSE__chr11_-1_106784876_106784983_ENSMUST00000133426__II_1125049	|generic|sp_Q61656_DDX5_MOUSE__chr11_-1_106784876_106784983_ENSMUST00000133426|
"""index: 2059, intensity: 3605.0, mobility: 0.935"""	0.199208	0.00175901	0.0462984	LPEDDEPPARPP	generic|sp_Q99P72_RTN4_MOUSE	|generic|sp_Q99P72-4_RTN4_MOUSE	|generic|sp_Q99P72-5_RTN4_MOUSE	|generic|tr_Q8K3G7_Q8K3G7_MOUSE|
"""index: 4079, intensity: 8136.0, mobility: 0.879"""	0.198796	0.00175901	0.0464251	EPPPPEPPRI	generic|sp_Q8BIF0_C99L2_MOUSE	|generic|sp_Q8BIF0-2_C99L2_MOUSE	|generic|tr_I7HJQ8_I7HJQ8_MOUSE	|generic|tr_A2AP74_A2AP74_MOUSE|
"""index: 541, intensity: 3147.0, mobility: 0.885"""	0.198537	0.00175901	0.0465049	GEVQGQIPGRQ	generic|tr_I1E4X0_I1E4X0_MOUSE__chr2_1_156761809_156761985_ENSMUST00000127944|
"""index: 4162, intensity: 3902.0, mobility: 1.043"""	0.198454	0.00175901	0.0465305	TNEIVEEQYTPQS	generic|sp_Q03517_SCG2_MOUSE	|generic|tr_Q4W8U9_Q4W8U9_MOUSE|
"""index: 3116, intensity: 3325.0, mobility: 0.874"""	0.197996	0.00175901	0.0466719	EPPPPEPPRI	generic|sp_Q8BIF0_C99L2_MOUSE	|generic|sp_Q8BIF0-2_C99L2_MOUSE	|generic|tr_I7HJQ8_I7HJQ8_MOUSE	|generic|tr_A2AP74_A2AP74_MOUSE|
"""index: 1098, intensity: 3450.0, mobility: 0.910"""	0.197548	0.00175901	0.0468107	KTETQEKNPLPSKETIEQEKQAG	generic|sp_P20065_TYB4_MOUSE__chrX_-1_167207501_167208325_ENSMUST00000112175	|generic|tr_Q6ZWX2_Q6ZWX2_MOUSE__chrX_-1_167207501_167208325_ENSMUST00000112175|
"""index: 3563, intensity: 19173.0, mobility: 0.930"""	0.19708	0.00175901	0.0469562	AVPLTPESRGLA	generic|sp_Q8C7W7_DCR1B_MOUSE__chr3_-1_103802968_103803081_ENSMUST00000198752__II_980882	|generic|sp_Q8C7W7-2_DCR1B_MOUSE__chr3_-1_103802968_103803081_ENSMUST00000198752__II_980882|
"""index: 4580, intensity: 5409.0, mobility: 0.868"""	0.196561	0.00175901	0.047118	DKPDMGEIASFDKAKLKKTETQEKN	generic|tr_A0A0N4SVF0_A0A0N4SVF0_MOUSE	|generic|tr_A6H6H4_A6H6H4_MOUSE|
"""index: 8689, intensity: 3867.0, mobility: 0.922"""	0.196193	0.00175901	0.047233	SNPAVRTAAANAAAGAAENAFRAP	generic|tr_E9Q855_E9Q855_MOUSE__chr3_1_89180737_89180892_ENSMUST00000129294	|generic|tr_B2M0S2_B2M0S2_MOUSE__chr3_1_89175434_89175475_ENSMUST00000128318	|generic|tr_Q3UK26_Q3UK26_MOUSE__chr3_1_89180737_89180892_ENSMUST00000129294	|generic|sp_O35609_SCAM3_MOUSE__chr3_1_89180737_89180892_ENSMUST00000129294	|generic|tr_Q3TDM8_Q3TDM8_MOUSE__chr3_1_89180737_89180892_ENSMUST00000129294	|generic|tr_Q3UXS0_Q3UXS0_MOUSE__chr3_1_89180737_89180892_ENSMUST00000129294|
"""index: 468, intensity: 2636.0, mobility: 0.803"""	0.195375	0.00175901	0.0474896	EVRTPGQLSDNNSRQ	generic|sp_Q8C0E2_VP26B_MOUSE__chr9_-1_27019314_27019439_ENSMUST00000213917|
"""index: 922, intensity: 2921.0, mobility: 0.909"""	0.195324	0.00175901	0.0475058	VKLGNNFAEK	generic|tr_A0A0J9YVB5_A0A0J9YVB5_MOUSE__II_940939	|generic|tr_A0A0J9YVB5_A0A0J9YVB5_MOUSE__II_940939	|generic|tr_A0A0J9YTZ4_A0A0J9YTZ4_MOUSE__chr5_-1_38158871_38159002_ENSMUST00000202831	|generic|tr_A0A0J9YTZ4_A0A0J9YTZ4_MOUSE__chr5_-1_38158871_38159002_ENSMUST00000202831	|generic|tr_Q8C5M2_Q8C5M2_MOUSE__chr5_-1_38158871_38159002_ENSMUST00000202831	|generic|tr_Q8C5M2_Q8C5M2_MOUSE__chr5_-1_38158871_38159002_ENSMUST00000202831	|generic|sp_Q62092_NSG1_MOUSE__chr5_-1_38158871_38159002_ENSMUST00000202831	|generic|sp_Q62092_NSG1_MOUSE__chr5_-1_38158871_38159002_ENSMUST00000202831	|generic|tr_A0A0J9YVF8_A0A0J9YVF8_MOUSE__chr5_-1_38158871_38159002_ENSMUST00000202831	|generic|tr_A0A0J9YVF8_A0A0J9YVF8_MOUSE__chr5_-1_38158871_38159002_ENSMUST00000202831|
"""index: 365, intensity: 3664.0, mobility: 0.752"""	0.194618	0.00175901	0.0477284	QIDDHVPKRASA	generic|sp_Q9EQF6_DPYL5_MOUSE__chr5_1_30791522_30791638_ENSMUST00000198503__II_944569|
"""index: 1533, intensity: 3149.0, mobility: 0.825"""	0.19427	0.00175901	0.0478387	GSNKGASQAGMTGYGMPRQ	generic|tr_Q9D6K2_Q9D6K2_MOUSE	|generic|sp_Q9R1Q8_TAGL3_MOUSE|
"""index: 9592, intensity: 2831.0, mobility: 0.954"""	0.194007	0.00175901	0.047922	SLTLTDVENLH	generic|sp_CASB_BOVIN_|
"""index: 12536, intensity: 2779.0, mobility: 1.219"""	0.19389	0.00175901	0.0479593	QNPAGPVAIAPELESKESVL	generic|tr_Q5SSP3_Q5SSP3_MOUSE	|generic|tr_Q3US35_Q3US35_MOUSE	|generic|tr_Q9ESU8_Q9ESU8_MOUSE	|generic|tr_Q8BXT5_Q8BXT5_MOUSE	|generic|sp_O35874_SATT_MOUSE|
"""index: 439, intensity: 5636.0, mobility: 0.799"""	0.1934	0.00175901	0.0481151	SQIDDHVPKRASA	generic|sp_Q9EQF6_DPYL5_MOUSE__chr5_1_30791522_30791638_ENSMUST00000198503__II_944569|
"""index: 8368, intensity: 4492.0, mobility: 1.029"""	0.193333	0.00175901	0.0481364	APPGRPDVFPPPLSSEHNGQVAEDAVSRPKDDGVPEVRAA	generic|tr_A0A087WQ93_A0A087WQ93_MOUSE	|generic|sp_Q0VGU4_VGF_MOUSE|
"""index: 1473, intensity: 2703.0, mobility: 0.809"""	0.193258	0.00175901	0.0481605	AGFNSTGLPHSHSTTRV	generic|tr_A0A5S9EES2_A0A5S9EES2_MOUSE	|generic|tr_A2AGI2_A2AGI2_MOUSE	|generic|tr_B2RWZ9_B2RWZ9_MOUSE	|generic|tr_Q69ZI4_Q69ZI4_MOUSE	|generic|tr_A0A5S9EER5_A0A5S9EER5_MOUSE	|generic|tr_A2AGI3_A2AGI3_MOUSE	|generic|sp_Q8BYM5_NLGN3_MOUSE|
"""index: 4293, intensity: 2529.0, mobility: 1.174"""	0.19201	0.00175901	0.0485601	AAQGAMNQPQTQYSATPNY	generic|sp_Q9JKD3_SCAM5_MOUSE__chr9_-1_57443670_57443780_ENSMUST00000215208__II_3456302|
"""index: 2304, intensity: 2826.0, mobility: 0.843"""	0.191982	0.00175901	0.0485692	SQIDDHVPKRASARIL	generic|sp_Q9EQF6_DPYL5_MOUSE__chr5_1_30791522_30791638_ENSMUST00000198503__II_944569|
"""index: 4997, intensity: 11214.0, mobility: 0.930"""	0.191972	0.00175901	0.0485725	SVNELLTPQGPR	generic|tr_Q8CAD1_Q8CAD1_MOUSE__chrX_1_20851679_20851816_ENSMUST00000136451__II_836925|
"""index: 12016, intensity: 3626.0, mobility: 0.859"""	0.191192	0.00175901	0.048824	VSPSLLTGSSPLHLRSGL	generic|tr_A0A1L1STR9_A0A1L1STR9_MOUSE__II_3455162|
"""index: 434, intensity: 3630.0, mobility: 0.773"""	0.190955	0.00175901	0.0489006	SQIDDHVPKRASA	generic|sp_Q9EQF6_DPYL5_MOUSE__chr5_1_30791522_30791638_ENSMUST00000198503__II_944569|
"""index: 8134, intensity: 3793.0, mobility: 0.925"""	0.190673	0.00175901	0.0489922	SGFSLSGAQIDDNIPRRTTQ	generic|sp_O08553_DPYL2_MOUSE|
"""index: 7278, intensity: 5945.0, mobility: 0.867"""	0.190633	0.00175901	0.049005	EDPATFKPPKMDVPMVEGKKQPLR	generic|sp_Q9DBN4_P33MX_MOUSE	|generic|sp_Q9DBN4-2_P33MX_MOUSE	|generic|tr_D3Z1F7_D3Z1F7_MOUSE|
"""index: 299, intensity: 3043.0, mobility: 0.962"""	0.190377	0.00175901	0.0490882	AQLQSDEREATD	generic|tr_Q921J3_Q921J3_MOUSE__chr2_1_181549329_181549376_ENSMUST00000116365	|generic|sp_P60904_DNJC5_MOUSE__chr2_1_181546445_181546492_ENSMUST00000116365|
"""index: 8176, intensity: 11841.0, mobility: 0.998"""	0.190369	0.00175901	0.0490907	AQMEEKPVPAAPVPSPVAPAPVPSRRNPPGGKSSLVLG	generic|sp_P97825_JUPI1_MOUSE__II_1124041|
"""index: 2233, intensity: 2716.0, mobility: 0.941"""	0.189781	0.00175901	0.0492822	TLPTKETIEQEKRSEIS	generic|tr_A6H6H4_A6H6H4_MOUSE|
"""index: 10291, intensity: 3866.0, mobility: 1.016"""	0.189672	0.00175901	0.0493178	QVANPNSAIFGGARP	generic|tr_Q80U88_Q80U88_MOUSE__chr5_-1_134625358_134625459_ENSMUST00000202289__II_929730	|generic|tr_Q3V244_Q3V244_MOUSE__chr5_-1_134625358_134625459_ENSMUST00000202289__II_929730	|generic|tr_Q3TG58_Q3TG58_MOUSE__chr5_-1_134625358_134625459_ENSMUST00000202289__II_929730	|generic|tr_Q564E5_Q564E5_MOUSE__chr5_-1_134625358_134625459_ENSMUST00000202289__II_929730|
"""index: 2976, intensity: 4705.0, mobility: 1.011"""	0.18958	0.00175901	0.0493479	QQQPQPHHIPTSAPVYQQPQQQQMTS	generic|tr_Q543N3_Q543N3_MOUSE__II_1131100	|generic|II_1131096_TX=10090	|generic|tr_A2A6H0_A2A6H0_MOUSE|
"""index: 4975, intensity: 3722.0, mobility: 0.974"""	0.189269	0.00175901	0.0494497	GPPLDAYSIQGQH	generic|sp_P60335_PCBP1_MOUSE|
"""index: 6865, intensity: 4824.0, mobility: 0.934"""	0.188764	0.00175901	0.0496151	DEVSASLAKQGL	generic|II_1128081_TX=10090	|generic|II_1128079_TX=10090	|generic|tr_A0A0A0MQC7_A0A0A0MQC7_MOUSE	|generic|tr_A2A5Y6_A2A5Y6_MOUSE	|generic|sp_P10637_TAU_MOUSE	|generic|sp_P10637-2_TAU_MOUSE	|generic|sp_P10637-4_TAU_MOUSE	|generic|tr_Q3UH19_Q3UH19_MOUSE	|generic|sp_P10637-6_TAU_MOUSE	|generic|tr_Q8C5K4_Q8C5K4_MOUSE	|generic|tr_Q547J4_Q547J4_MOUSE	|generic|tr_B1AQW2_B1AQW2_MOUSE	|generic|sp_TAU_HUMAN_|
"""index: 10534, intensity: 2520.0, mobility: 0.897"""	0.188331	0.00175901	0.0497577	EPVLGPVRGPF	generic|sp_CASB_BOVIN_|
"""index: 3466, intensity: 2904.0, mobility: 1.093"""	0.188257	0.00175901	0.0497819	SPAPATGASGQASELAPSTADSAVPPAPAKTEKGPVETK	generic|tr_A0A0A6YY91_A0A0A6YY91_MOUSE__II_850562|
"""index: 8760, intensity: 3822.0, mobility: 1.103"""	0.187849	0.00175901	0.0499164	SQVPNYTLTSSTLPQTG	generic|sp_P70297_STAM1_MOUSE__chr2_1_14102418_14102489_ENSMUST00000193636__II_1014500	|generic|IP_1121602_TX=10090	|generic|tr_Q3UMC8_Q3UMC8_MOUSE__chr2_1_14102418_14102489_ENSMUST00000193636	|generic|tr_Q9CU37_Q9CU37_MOUSE	|generic|tr_Q3TPR2_Q3TPR2_MOUSE__chr2_1_14141735_14141881_ENSMUST00000193636|
"""index: 10119, intensity: 20602.0, mobility: 0.920"""	0.187815	0.00175901	0.0499276	SRMGAVPVMIPAQSKDGSIV	generic|sp_P97792_CXAR_MOUSE__chr16_1_78334866_78334964_ENSMUST00000231251|
"""index: 7132, intensity: 3878.0, mobility: 0.943"""	0.187668	0.00175901	0.0499766	AANAASTAATSAAQNAFKGNQM	generic|tr_Q3TD71_Q3TD71_MOUSE	|generic|tr_Q3TSA8_Q3TSA8_MOUSE	|generic|tr_Q3UY11_Q3UY11_MOUSE|
"""index: 8006, intensity: 5281.0, mobility: 1.090"""	0.187493	0.00175901	0.0500344	AEQDTVPMSLLFDFVSLLLVNIKENQQ	generic|IP_864785_TX=10090|
"""index: 7952, intensity: 3701.0, mobility: 1.018"""	0.187477	0.00175901	0.0500398	STLPQTGGSQQPPQPQQAYSQKALL	generic|sp_P70297_STAM1_MOUSE__chr2_1_14102418_14102489_ENSMUST00000193636__II_1014500	|generic|IP_1121602_TX=10090	|generic|tr_Q3UMC8_Q3UMC8_MOUSE__chr2_1_14102418_14102489_ENSMUST00000193636	|generic|tr_Q9CU37_Q9CU37_MOUSE	|generic|tr_Q3TPR2_Q3TPR2_MOUSE__chr2_1_14141735_14141881_ENSMUST00000193636|
"""index: 6088, intensity: 44050.0, mobility: 1.012"""	0.186743	0.00175901	0.0502832	IVAPPGGRANITSLG	generic|sp_O08553_DPYL2_MOUSE|
"""index: 8001, intensity: 3499.0, mobility: 1.012"""	0.186304	0.00175901	0.0504297	QMEEKPVPAAPVPSPVAPAPVPSRRNPPGGKSSLVLG	generic|sp_P97825_JUPI1_MOUSE__II_1124041|
"""index: 11042, intensity: 3651.0, mobility: 0.941"""	0.185554	0.00175901	0.0506804	TDGFNLEDALK	generic|sp_Q8BIF0_C99L2_MOUSE	|generic|sp_Q8BIF0-2_C99L2_MOUSE	|generic|tr_I7HJQ8_I7HJQ8_MOUSE|
"""index: 9709, intensity: 2969.0, mobility: 0.884"""	0.185511	0.00175901	0.0506947	SRMGAVPVMIPAQSKDGSIV	generic|sp_P97792_CXAR_MOUSE__chr16_1_78334866_78334964_ENSMUST00000231251|
"""index: 1680, intensity: 15690.0, mobility: 0.901"""	0.1852	0.00175901	0.0507992	QEKNTLPTKETIEQEKRSEIS	generic|tr_A6H6H4_A6H6H4_MOUSE|
"""index: 9451, intensity: 2924.0, mobility: 1.021"""	0.185085	0.00175901	0.0508379	FSDIPNPIGSENSE	generic|sp_CAS1_BOVIN_|
"""index: 4478, intensity: 3154.0, mobility: 1.092"""	0.185082	0.00175901	0.0508388	RPQPPPPPPSAASPGATPGSATASAERASTAAPVA	generic|sp_O88935_SYN1_MOUSE__chr6_1_115261704_115261733_ENSMUST00000203768	|generic|sp_O88935-1_SYN1_MOUSE__chr6_1_115261704_115261733_ENSMUST00000203768	|generic|sp_O88935-3_SYN1_MOUSE__chr6_1_115261704_115261733_ENSMUST00000203768|
"""index: 266, intensity: 2761.0, mobility: 0.873"""	0.184656	0.00175901	0.0509824	NPAENGDAKTDQAQKAEGAGDAK	generic|IP_1078763_TX=10090	|generic|tr_F6W687_F6W687_MOUSE	|generic|tr_A3KGL9_A3KGL9_MOUSE	|generic|tr_Q5XK38_Q5XK38_MOUSE	|generic|sp_P09602_HMGN2_MOUSE	|generic|tr_Q58E57_Q58E57_MOUSE|
"""index: 1433, intensity: 2665.0, mobility: 1.006"""	0.184505	0.00175901	0.0510333	SLSGTQVDEGVRSAS	generic|tr_Q3TAS8_Q3TAS8_MOUSE__chr18_-1_43324332_43324412_ENSMUST00000237707	|generic|tr_E9PWE8_E9PWE8_MOUSE__chr18_-1_43324332_43324412_ENSMUST00000237707	|generic|sp_Q62188_DPYL3_MOUSE__chr18_-1_43324332_43324412_ENSMUST00000237707	|generic|tr_Q3TT92_Q3TT92_MOUSE__chr18_-1_43324332_43324412_ENSMUST00000237707|
"""index: 287, intensity: 2570.0, mobility: 0.975"""	0.183923	0.00175901	0.0512301	ITTNAAEPQKAEN	generic|sp_Q9D164_FXYD6_MOUSE__chr9_1_45389993_45392704_ENSMUST00000085939	|generic|sp_Q9D164-2_FXYD6_MOUSE|
"""index: 1970, intensity: 4608.0, mobility: 0.864"""	0.183856	0.00175901	0.051253	MGSNKGASQAGMTGYGMPRQ	generic|tr_Q9D6K2_Q9D6K2_MOUSE	|generic|sp_Q9R1Q8_TAGL3_MOUSE|
"""index: 9506, intensity: 4081.0, mobility: 0.906"""	0.183343	0.00175901	0.0514269	ARPVKEPRSLSAASAPLVETSTPLRL	generic|sp_Q9QXV0_PCS1N_MOUSE|
"""index: 7622, intensity: 3459.0, mobility: 1.207"""	0.183043	0.00175901	0.0515294	SSLGSMSPSNMEGYSKTQY	generic|tr_Q3TV22_Q3TV22_MOUSE__chr16_1_78334866_78334964_ENSMUST00000231251	|generic|sp_P97792_CXAR_MOUSE__chr16_1_78334866_78334964_ENSMUST00000231251	|generic|sp_P97792-2_CXAR_MOUSE__chr16_1_78334866_78334964_ENSMUST00000231251|
"""index: 3155, intensity: 3984.0, mobility: 1.159"""	0.182792	0.00175901	0.0516147	QQQPQPHHIPTSAPVYQ	generic|tr_Q543N3_Q543N3_MOUSE__II_1131100	|generic|II_1131096_TX=10090	|generic|tr_A2A6H0_A2A6H0_MOUSE|
"""index: 3136, intensity: 4369.0, mobility: 0.884"""	0.182736	0.00175901	0.0516339	AVPITPTLNR	generic|sp_CAS2_BOVIN_|
"""index: 1171, intensity: 3170.0, mobility: 0.795"""	0.182283	0.00175901	0.0517889	IPVGSLKNEDTPNRQ	generic|sp_Q03517_SCG2_MOUSE	|generic|tr_Q4W8U9_Q4W8U9_MOUSE|
"""index: 9563, intensity: 3811.0, mobility: 1.010"""	0.181671	0.00175901	0.0519989	QQPQAASPSVPEPHSLTPVAQSDPLVRRQRVQDLM	generic|tr_Q3TTW8_Q3TTW8_MOUSE__chr2_-1_103775412_103775516_ENSMUST00000137390	|generic|tr_F6YLI0_F6YLI0_MOUSE__chr2_-1_103775412_103775516_ENSMUST00000137390	|generic|sp_Q60865_CAPR1_MOUSE__chr2_-1_103775412_103775516_ENSMUST00000137390|
"""index: 9254, intensity: 3717.0, mobility: 1.039"""	0.18167	0.00175901	0.0519992	VPVMIPAQSKDGSIV	generic|sp_P97792_CXAR_MOUSE__chr16_1_78334866_78334964_ENSMUST00000231251|
"""index: 6164, intensity: 55111.0, mobility: 0.929"""	0.181651	0.00175901	0.0520056	DIPNPIGSENSE	generic|sp_CAS1_BOVIN_|
"""index: 8637, intensity: 3119.0, mobility: 0.967"""	0.181591	0.00175901	0.0520262	GMTGYGMPRQIM	generic|tr_Q9D6K2_Q9D6K2_MOUSE	|generic|sp_Q9R1Q8_TAGL3_MOUSE|
"""index: 2857, intensity: 17167.0, mobility: 0.863"""	0.180516	0.00175901	0.0523974	TTQLTADSHPSYHTDGFN	generic|sp_P60904_DNJC5_MOUSE__chr2_1_181546445_181546492_ENSMUST00000116365|
"""index: 6568, intensity: 3536.0, mobility: 1.064"""	0.180006	0.00175901	0.0525742	DINSSASLNREGLLN	generic|sp_Q80TS3_AGRL3_MOUSE__chr5_1_81794785_81795063_ENSMUST00000120128__II_943824	|generic|sp_Q80TS3-4_AGRL3_MOUSE__chr5_1_81794785_81795063_ENSMUST00000120128__II_943824	|generic|sp_Q80TS3-5_AGRL3_MOUSE__chr5_1_81794785_81795063_ENSMUST00000120128__II_943857	|generic|tr_D3Z634_D3Z634_MOUSE__chr5_1_81794785_81795063_ENSMUST00000120128__II_943857	|generic|tr_F6WMY5_F6WMY5_MOUSE__chr5_1_81794785_81795063_ENSMUST00000120128__II_943857|
"""index: 1125, intensity: 28190.0, mobility: 1.009"""	0.179795	0.00175901	0.0526478	SEPPESEAKPAPTEVKTVPNDATQTKENESKA	generic|tr_A0A0A6YY91_A0A0A6YY91_MOUSE__II_850562	|generic|sp_P13595_NCAM1_MOUSE	|generic|sp_P13595-2_NCAM1_MOUSE	|generic|tr_E9QB01_E9QB01_MOUSE	|generic|tr_A0A0A6YY47_A0A0A6YY47_MOUSE|
"""index: 8677, intensity: 2871.0, mobility: 1.216"""	0.17946	0.00175901	0.0527644	TYAPVISAEKAYHEQL	generic|tr_Q99KA2_Q99KA2_MOUSE__IP_3506393	|generic|tr_A0A0A0MQA5_A0A0A0MQA5_MOUSE__chr1_-1_75215622_75215885_ENSMUST00000188593__IP_3506393	|generic|sp_P05213_TBA1B_MOUSE__IP_3506392	|generic|tr_Q52L87_Q52L87_MOUSE__IP_3506392	|generic|sp_P68368_TBA4A_MOUSE__chr1_-1_75215622_75215885_ENSMUST00000188593__IP_3506393	|generic|tr_Q3TIZ0_Q3TIZ0_MOUSE__IP_3506393	|generic|sp_P68369_TBA1A_MOUSE__IP_3506392	|generic|IP_988840_TX=10090	|generic|IP_1052575_TX=10090	|generic|IP_3502747_TX=10090	|generic|tr_Q9D9Y2_Q9D9Y2_MOUSE	|generic|sp_P05214_TBA3_MOUSE|
"""index: 1121, intensity: 14205.0, mobility: 0.869"""	0.178878	0.00175901	0.0529676	KNPLPSKETIEQEKQAGES	generic|sp_P20065_TYB4_MOUSE__chrX_-1_167207501_167208325_ENSMUST00000112175	|generic|tr_Q6ZWX2_Q6ZWX2_MOUSE__chrX_-1_167207501_167208325_ENSMUST00000112175|
"""index: 7477, intensity: 5436.0, mobility: 1.034"""	0.17865	0.00175901	0.0530475	VFQELGKLTGPSNQ	generic|sp_Q03517_SCG2_MOUSE	|generic|tr_Q4W8U9_Q4W8U9_MOUSE|
"""index: 427, intensity: 2800.0, mobility: 0.862"""	0.177975	0.00175901	0.0532847	EVQGQIPGRQ	generic|tr_I1E4X0_I1E4X0_MOUSE__chr2_1_156761809_156761985_ENSMUST00000127944|
"""index: 5760, intensity: 61302.0, mobility: 0.995"""	0.177747	0.00175901	0.0533651	TPIVIQPASATETT	generic|tr_Q921J3_Q921J3_MOUSE__chr2_1_181549329_181549376_ENSMUST00000116365	|generic|sp_P60904_DNJC5_MOUSE__chr2_1_181546445_181546492_ENSMUST00000116365|
"""index: 312, intensity: 2549.0, mobility: 0.798"""	0.177463	0.00175901	0.0534653	SVEQKHIQKEDVPSER	generic|sp_CAS1_BOVIN_|
"""index: 4294, intensity: 3180.0, mobility: 1.102"""	0.177094	0.00175901	0.0535959	GAMNQPQTQYSATPNY	generic|sp_Q9JKD3_SCAM5_MOUSE__chr9_-1_57443670_57443780_ENSMUST00000215208__II_3456302|
"""index: 1974, intensity: 14308.0, mobility: 0.968"""	0.176543	0.00175901	0.0537912	NTLPTKETIEQEKRSEIS	generic|tr_A6H6H4_A6H6H4_MOUSE|
"""index: 1119, intensity: 12971.0, mobility: 0.957"""	0.176521	0.00175901	0.0537992	SEPPESEAKPAPTEVKTVPNDATQTKENESKA	generic|tr_A0A0A6YY91_A0A0A6YY91_MOUSE__II_850562	|generic|sp_P13595_NCAM1_MOUSE	|generic|sp_P13595-2_NCAM1_MOUSE	|generic|tr_E9QB01_E9QB01_MOUSE	|generic|tr_A0A0A6YY47_A0A0A6YY47_MOUSE|
"""index: 12252, intensity: 4989.0, mobility: 0.967"""	0.176428	0.00175901	0.053832	DVPSERYLGYL	generic|sp_CAS1_BOVIN_|
"""index: 2987, intensity: 3270.0, mobility: 0.961"""	0.176321	0.00175901	0.0538703	DIPNPIGSENSEK	generic|sp_CAS1_BOVIN_|
"""index: 8164, intensity: 5813.0, mobility: 0.914"""	0.17625	0.00175901	0.0538955	AYGFRDPGPQL	generic|sp_P26339_CMGA_MOUSE	|generic|tr_Q3UN28_Q3UN28_MOUSE|
"""index: 10038, intensity: 3150.0, mobility: 0.831"""	0.175913	0.00175901	0.0540155	RMGAVPVMIPAQSKDGSIV	generic|sp_P97792_CXAR_MOUSE__chr16_1_78334866_78334964_ENSMUST00000231251|
"""index: 12257, intensity: 2968.0, mobility: 1.147"""	0.175727	0.00175901	0.054082	STLPGNVISKVIIQQPTG	generic|tr_Q8BIW2_Q8BIW2_MOUSE__chr1_-1_25068168_25068251_ENSMUST00000153568__II_1042961	|generic|tr_Q8K0A3_Q8K0A3_MOUSE__chr1_-1_25128818_25128886_ENSMUST00000153568__II_1042938	|generic|tr_Q68FL1_Q68FL1_MOUSE__chr1_-1_25128818_25128886_ENSMUST00000153568__II_1042938	|generic|sp_Q80ZF8_AGRB3_MOUSE__chr1_-1_25128818_25128886_ENSMUST00000153568__II_1042938	|generic|tr_Q8BJ13_Q8BJ13_MOUSE__chr1_-1_25128818_25128886_ENSMUST00000153568__II_1042938|
"""index: 8103, intensity: 10212.0, mobility: 1.006"""	0.175349	0.00175901	0.0542172	QMEEKPVPAAPVPSPVAPAPVPSRRNPPGGKSSLVLG	generic|sp_P97825_JUPI1_MOUSE__II_1124041|
"""index: 7565, intensity: 4412.0, mobility: 1.013"""	0.175327	0.00175901	0.0542249	QMEEKPVPAAPVPSPVAPAPVPSRRNPPGGKSSLVLG	generic|sp_P97825_JUPI1_MOUSE__II_1124041|
"""index: 371, intensity: 11828.0, mobility: 0.773"""	0.175248	0.00175901	0.0542532	QIDDHVPKRASA	generic|sp_Q9EQF6_DPYL5_MOUSE__chr5_1_30791522_30791638_ENSMUST00000198503__II_944569|
"""index: 8868, intensity: 3069.0, mobility: 1.027"""	0.174841	0.00175901	0.0543993	QAGMTGYGMPRQIM	generic|tr_Q9D6K2_Q9D6K2_MOUSE	|generic|sp_Q9R1Q8_TAGL3_MOUSE|
"""index: 7169, intensity: 4467.0, mobility: 0.934"""	0.174781	0.00175901	0.0544208	SVNPYLQGKRLDNVVAKKSVPHF	generic|tr_Q3TT51_Q3TT51_MOUSE|
"""index: 9378, intensity: 2866.0, mobility: 0.956"""	0.174741	0.00175901	0.0544353	SVPAAVFGSLKED	generic|sp_Q9DCD2_SYF1_MOUSE__chr8_-1_3610541_3610666_ENSMUST00000163038__II_868415	|generic|tr_Q3UKP5_Q3UKP5_MOUSE__chr8_-1_3610541_3610666_ENSMUST00000163038|
"""index: 8054, intensity: 3472.0, mobility: 1.115"""	0.174068	0.00175901	0.0546777	QMEEKPVPAAPVPSPVAPAPVPSRRNPPGGKSSLVLG	generic|sp_P97825_JUPI1_MOUSE__II_1124041|
"""index: 8815, intensity: 4263.0, mobility: 1.194"""	0.17363	0.00175901	0.0548359	SSFPEPTTDDVSPSLHAEVG	generic|sp_P14873_MAP1B_MOUSE	|generic|tr_B2RQQ5_B2RQQ5_MOUSE|
"""index: 796, intensity: 4424.0, mobility: 0.970"""	0.173488	0.00175901	0.0548875	ADSHPSYHTDGFN	generic|sp_P60904_DNJC5_MOUSE__chr2_1_181546445_181546492_ENSMUST00000116365|
"""index: 8376, intensity: 3914.0, mobility: 1.325"""	0.173331	0.00175901	0.0549445	SDNSGTTLFGKPEPMSSAEATPTA	generic|sp_Q3UNH4_GRIN1_MOUSE|
"""index: 4391, intensity: 2780.0, mobility: 0.826"""	0.173067	0.00175901	0.0550403	EPVSELLK	generic|tr_Q8C243_Q8C243_MOUSE__chr7_-1_142387733_142387786_ENSMUST00000153679__IP_880233	|generic|II_880227_TX=10090	|generic|tr_Q3U651_Q3U651_MOUSE__chr7_-1_142387733_142387786_ENSMUST00000153679	|generic|tr_Q3TWR6_Q3TWR6_MOUSE	|generic|tr_Q3UC89_Q3UC89_MOUSE__chr7_-1_142387733_142387786_ENSMUST00000153679	|generic|tr_Q3UAQ1_Q3UAQ1_MOUSE__chr7_-1_142387733_142387786_ENSMUST00000153679	|generic|tr_Q3U7P0_Q3U7P0_MOUSE__chr7_-1_142387733_142387786_ENSMUST00000153679	|generic|tr_Q3TJN3_Q3TJN3_MOUSE__chr7_-1_142387733_142387786_ENSMUST00000153679	|generic|tr_Q3TXL5_Q3TXL5_MOUSE__chr7_-1_142387733_142387786_ENSMUST00000153679	|generic|chr7_-1_142385402_142385611_ENSMUST00000153679	|generic|tr_Q3TWD0_Q3TWD0_MOUSE__chr7_-1_142387733_142387786_ENSMUST00000153679	|generic|tr_Q3U8W5_Q3U8W5_MOUSE__chr7_-1_142387733_142387786_ENSMUST00000153679	|generic|tr_F8WIR1_F8WIR1_MOUSE__chr7_-1_142387733_142387786_ENSMUST00000153679	|generic|tr_Q3UCD9_Q3UCD9_MOUSE__chr7_-1_142387733_142387786_ENSMUST00000153679	|generic|tr_Q3UCW4_Q3UCW4_MOUSE__chr7_-1_142387733_142387786_ENSMUST00000153679	|generic|tr_Q3U7I9_Q3U7I9_MOUSE__chr7_-1_142387733_142387786_ENSMUST00000153679	|generic|tr_Q3TIR0_Q3TIR0_MOUSE__chr7_-1_142387733_142387786_ENSMUST00000153679|
"""index: 611, intensity: 2566.0, mobility: 0.977"""	0.172855	0.00175901	0.0551172	AFKESKGMMNDE	generic|chr16_1_49906666_49910873_ENSMUST00000229206	|generic|tr_A0A2R8W6P0_A0A2R8W6P0_MOUSE	|generic|tr_A0A2R8VK70_A0A2R8VK70_MOUSE|
"""index: 8122, intensity: 6488.0, mobility: 0.909"""	0.172744	0.00175901	0.0551578	QSGFSLSGAQIDDNIPRRTTQ	generic|sp_O08553_DPYL2_MOUSE|
"""index: 9422, intensity: 3875.0, mobility: 1.207"""	0.172347	0.00175901	0.0553022	TVLPSASLHAPPEPIEEAEG	generic|sp_Q3U3E2_F117B_MOUSE__chr1_1_59974903_59975007_ENSMUST00000151630|
"""index: 8338, intensity: 3224.0, mobility: 1.033"""	0.172211	0.00175901	0.0553521	APPGRPDVFPPPLSSEHNGQVAEDAVSRPKDDGVPEVRA	generic|tr_A0A087WQ93_A0A087WQ93_MOUSE	|generic|sp_Q0VGU4_VGF_MOUSE|
"""index: 1493, intensity: 18241.0, mobility: 0.883"""	0.171841	0.00175901	0.0554873	LPTKETIEQEKRSEIS	generic|tr_A6H6H4_A6H6H4_MOUSE|
"""index: 4450, intensity: 4726.0, mobility: 0.995"""	0.17176	0.00175901	0.0555172	FQELGKLTGPSNQ	generic|sp_Q03517_SCG2_MOUSE	|generic|tr_Q4W8U9_Q4W8U9_MOUSE|
"""index: 4922, intensity: 5087.0, mobility: 0.950"""	0.171679	0.00175901	0.0555466	SVNELLTPQGPR	generic|tr_Q8CAD1_Q8CAD1_MOUSE__chrX_1_20851679_20851816_ENSMUST00000136451__II_836925|
"""index: 2744, intensity: 3489.0, mobility: 0.898"""	0.171412	0.00175901	0.0556447	QAMEDIKQME	generic|sp_CAS1_BOVIN_|
"""index: 892, intensity: 28859.0, mobility: 0.852"""	0.171344	0.00175901	0.0556698	AQIDDNIPRRTTQ	generic|sp_O08553_DPYL2_MOUSE|
"""index: 1548, intensity: 4463.0, mobility: 0.893"""	0.171156	0.00175901	0.0557387	TQEKNPLPSKETIEQEKQAGES	generic|sp_P20065_TYB4_MOUSE__chrX_-1_167207501_167208325_ENSMUST00000112175	|generic|tr_Q6ZWX2_Q6ZWX2_MOUSE__chrX_-1_167207501_167208325_ENSMUST00000112175|
"""index: 9982, intensity: 3343.0, mobility: 0.888"""	0.170951	0.00175901	0.0558141	SRMGAVPVMIPAQSKDGSIV	generic|sp_P97792_CXAR_MOUSE__chr16_1_78334866_78334964_ENSMUST00000231251|
"""index: 9423, intensity: 3792.0, mobility: 1.103"""	0.170726	0.00175901	0.055897	VPERAPLPPPVPSQFQ	generic|sp_Q0VGU4_VGF_MOUSE|
"""index: 9655, intensity: 2938.0, mobility: 0.867"""	0.170546	0.00175901	0.0559636	AIPQPDLTKLHQLA	generic|tr_Q3TF69_Q3TF69_MOUSE__II_3495156	|generic|tr_A0A2R8W6U6_A0A2R8W6U6_MOUSE__chr15_1_102490634_102490807_ENSMUST00000230631__II_772974	|generic|tr_A0A2R8VHP9_A0A2R8VHP9_MOUSE__chr15_1_102490634_102490807_ENSMUST00000230631__II_772974	|generic|sp_Q61990_PCBP2_MOUSE__chr15_1_102490634_102490807_ENSMUST00000230631__II_772974	|generic|sp_Q61990-2_PCBP2_MOUSE__chr15_1_102490634_102490807_ENSMUST00000230631__II_772974	|generic|sp_Q61990-3_PCBP2_MOUSE__chr15_1_102490634_102490807_ENSMUST00000230631__II_772974	|generic|tr_A0A2R8VI92_A0A2R8VI92_MOUSE__chr15_1_102490634_102490807_ENSMUST00000230631__II_772974	|generic|tr_B2M1R7_B2M1R7_MOUSE__chr15_1_102490634_102490807_ENSMUST00000230631__II_772974	|generic|tr_Q3TT81_Q3TT81_MOUSE__chr15_1_102490634_102490807_ENSMUST00000230631__II_772974	|generic|tr_A0A2R8W6H3_A0A2R8W6H3_MOUSE__chr15_1_102490634_102490807_ENSMUST00000230631__II_772974	|generic|tr_A0A2R8VKF0_A0A2R8VKF0_MOUSE	|generic|tr_A0A2R8VHZ0_A0A2R8VHZ0_MOUSE	|generic|tr_A0A2R8VJY1_A0A2R8VJY1_MOUSE	|generic|tr_A0A2R8VI73_A0A2R8VI73_MOUSE	|generic|tr_A0A2R8VI12_A0A2R8VI12_MOUSE	|generic|tr_A0A2R8VHY9_A0A2R8VHY9_MOUSE	|generic|tr_A0A2R8VHL8_A0A2R8VHL8_MOUSE|
"""index: 340, intensity: 2643.0, mobility: 0.964"""	0.17024	0.00175901	0.0560767	AVDEAKPKESARQDEGKEDPEADQEHA	generic|sp_P06837_NEUM_MOUSE|
"""index: 10052, intensity: 4163.0, mobility: 0.900"""	0.169941	0.00175901	0.0561876	RMGAVPVMIPAQSKDGSIV	generic|sp_P97792_CXAR_MOUSE__chr16_1_78334866_78334964_ENSMUST00000231251|
"""index: 5200, intensity: 3027.0, mobility: 1.102"""	0.169357	0.00175901	0.0564042	LDMGNEIDTQNRQID	generic|sp_P60879_SNP25_MOUSE	|generic|sp_P60879-2_SNP25_MOUSE|
"""index: 542, intensity: 3301.0, mobility: 0.873"""	0.168512	0.00175901	0.0567196	YLKTVYQH	generic|sp_CAS2_BOVIN_|
"""index: 1204, intensity: 2880.0, mobility: 0.801"""	0.168403	0.00175901	0.0567603	EEPVDSRTPVTERVS	generic|sp_Q9Z2D6_MECP2_MOUSE__chrX_-1_74035417_74035656_ENSMUST00000123362__II_834118	|generic|sp_Q9Z2D6-2_MECP2_MOUSE__chrX_-1_74035417_74035656_ENSMUST00000123362__II_834118|
"""index: 2658, intensity: 8706.0, mobility: 1.017"""	0.167999	0.00175901	0.0569117	NQPQTQYSATPNY	generic|sp_Q9JKD3_SCAM5_MOUSE__chr9_-1_57443670_57443780_ENSMUST00000215208__II_3456302|
"""index: 4584, intensity: 3461.0, mobility: 0.792"""	0.167817	0.00175901	0.0569802	IGGFAGRIGA	generic|sp_Q8C854_MYEF2_MOUSE__II_1000715	|generic|sp_Q8C854-3_MYEF2_MOUSE__II_1000715	|generic|tr_A7UQY4_A7UQY4_MOUSE__II_1000715	|generic|tr_G8JL68_G8JL68_MOUSE__II_1000715|
"""index: 766, intensity: 13725.0, mobility: 0.994"""	0.167573	0.00175901	0.0570719	ADSHPSYHTDGFN	generic|sp_P60904_DNJC5_MOUSE__chr2_1_181546445_181546492_ENSMUST00000116365|
"""index: 7702, intensity: 6109.0, mobility: 0.988"""	0.16657	0.00175901	0.0574506	LKPRTVATPLNQVANPNSAIFGGARPREEVVQKEQE	generic|tr_Q80U88_Q80U88_MOUSE__chr5_-1_134625358_134625459_ENSMUST00000202289__II_929730	|generic|tr_Q3V244_Q3V244_MOUSE__chr5_-1_134625358_134625459_ENSMUST00000202289__II_929730	|generic|tr_Q3TG58_Q3TG58_MOUSE__chr5_-1_134625358_134625459_ENSMUST00000202289__II_929730	|generic|tr_Q564E5_Q564E5_MOUSE__chr5_-1_134625358_134625459_ENSMUST00000202289__II_929730|
"""index: 12630, intensity: 2841.0, mobility: 1.059"""	0.165924	0.00175901	0.0576958	SVFQELGKLTGPSNQ	generic|sp_Q03517_SCG2_MOUSE	|generic|tr_Q4W8U9_Q4W8U9_MOUSE|
"""index: 5054, intensity: 10040.0, mobility: 1.029"""	0.165743	0.00175901	0.0577647	IVAPPGGRSNITSLG	generic|tr_Q3TXY0_Q3TXY0_MOUSE__chr5_1_37273379_37273519_ENSMUST00000202377	|generic|tr_Q6P1J1_Q6P1J1_MOUSE__chr5_1_37273379_37273519_ENSMUST00000202377	|generic|sp_P97427_DPYL1_MOUSE__chr5_1_37273379_37273519_ENSMUST00000202377	|generic|tr_Q3TY94_Q3TY94_MOUSE__chr5_1_37273379_37273519_ENSMUST00000202377|
"""index: 8827, intensity: 3343.0, mobility: 1.135"""	0.165413	0.00175901	0.0578905	TNEIVEEQYTPQSLAT	generic|sp_Q03517_SCG2_MOUSE	|generic|tr_Q4W8U9_Q4W8U9_MOUSE|
"""index: 1692, intensity: 4390.0, mobility: 0.903"""	0.165071	0.00175901	0.0580211	TQEKNTLPTKETIEQEKRSEIS	generic|tr_A6H6H4_A6H6H4_MOUSE|
"""index: 11457, intensity: 3205.0, mobility: 0.940"""	0.164044	0.00175901	0.0584151	TVGLNVPASVRF	generic|sp_Q9CR68_UCRI_MOUSE|
"""index: 16236, intensity: 3726.0, mobility: 0.951"""	0.163951	0.00175901	0.0584509	SLVYPFPGPIPN	generic|sp_CASB_BOVIN_|
"""index: 2690, intensity: 3477.0, mobility: 0.840"""	0.163373	0.00175901	0.0586738	TQLTADSHPSYHTDGFN	generic|sp_P60904_DNJC5_MOUSE__chr2_1_181546445_181546492_ENSMUST00000116365|
"""index: 12358, intensity: 5347.0, mobility: 0.830"""	0.1629	0.00175901	0.0588571	VAPFPEVFGKEKVNEL	generic|sp_CAS1_BOVIN_|
"""index: 6629, intensity: 4530.0, mobility: 1.313"""	0.16277	0.00175901	0.0589072	SGPKAELAPETTETPVETPETVQA	generic|II_883136_TX=10090	|generic|sp_E9PUL5_PRRT2_MOUSE|
"""index: 4931, intensity: 2658.0, mobility: 1.148"""	0.162492	0.00247525	0.0590152	VFNASVGSHLGQNSSSLNG	generic|sp_P35288_RAB23_MOUSE__chr1_1_33739282_33739392_ENSMUST00000138024__II_1042770|
"""index: 440, intensity: 2800.0, mobility: 0.898"""	0.162278	0.00247525	0.0590986	IISQASTPRTT	generic|tr_Q3UEW2_Q3UEW2_MOUSE	|generic|sp_Q9WV69_DEMA_MOUSE	|generic|sp_Q9WV69-2_DEMA_MOUSE	|generic|sp_Q9WV69-3_DEMA_MOUSE	|generic|sp_Q9WV69-4_DEMA_MOUSE|
"""index: 2539, intensity: 3320.0, mobility: 0.919"""	0.161142	0.00247525	0.0595422	TLPTKETIEQEKRSEIS	generic|tr_A6H6H4_A6H6H4_MOUSE|
"""index: 9862, intensity: 3506.0, mobility: 1.071"""	0.160366	0.00247525	0.0598475	AVPVMIPAQSKDGSIV	generic|sp_P97792_CXAR_MOUSE__chr16_1_78334866_78334964_ENSMUST00000231251|
"""index: 12621, intensity: 2577.0, mobility: 1.061"""	0.159711	0.00247525	0.0601062	SVFQELGKLTGPSNQ	generic|sp_Q03517_SCG2_MOUSE	|generic|tr_Q4W8U9_Q4W8U9_MOUSE|
"""index: 1219, intensity: 9184.0, mobility: 0.868"""	0.159096	0.00247525	0.0603497	KNPLPSKETIEQEKQAGES	generic|sp_P20065_TYB4_MOUSE__chrX_-1_167207501_167208325_ENSMUST00000112175	|generic|tr_Q6ZWX2_Q6ZWX2_MOUSE__chrX_-1_167207501_167208325_ENSMUST00000112175|
"""index: 9976, intensity: 4547.0, mobility: 0.862"""	0.158738	0.00247525	0.0604922	RMGAVPVMIPAQSKDGSIV	generic|sp_P97792_CXAR_MOUSE__chr16_1_78334866_78334964_ENSMUST00000231251|
"""index: 1401, intensity: 4281.0, mobility: 0.948"""	0.15866	0.00247525	0.0605234	YPQSKWQEQE	generic|tr_Q3UZU8_Q3UZU8_MOUSE	|generic|sp_P16014_SCG1_MOUSE	|generic|tr_Q8BP91_Q8BP91_MOUSE|
"""index: 8928, intensity: 2594.0, mobility: 1.162"""	0.158422	0.00247525	0.0606182	SFPEPTTDDVSPSLHAEVG	generic|sp_P14873_MAP1B_MOUSE	|generic|tr_B2RQQ5_B2RQQ5_MOUSE|
"""index: 6994, intensity: 5078.0, mobility: 1.033"""	0.15827	0.00247525	0.0606787	KPVPAAPVPSPVAPAPVPSRRNPPGGKSSLVLG	generic|sp_P97825_JUPI1_MOUSE__II_1124041|
"""index: 7138, intensity: 3796.0, mobility: 0.901"""	0.158208	0.00247525	0.0607034	VQIVYKPVDLSKVTSK	generic|II_1128081_TX=10090	|generic|tr_A0A0A0MQC7_A0A0A0MQC7_MOUSE	|generic|tr_A2A5Y6_A2A5Y6_MOUSE	|generic|sp_P10637_TAU_MOUSE	|generic|sp_P10637-2_TAU_MOUSE	|generic|sp_P10637-3_TAU_MOUSE	|generic|sp_P10637-4_TAU_MOUSE	|generic|tr_Q3UH19_Q3UH19_MOUSE	|generic|sp_P10637-6_TAU_MOUSE	|generic|tr_Q8C5K4_Q8C5K4_MOUSE	|generic|tr_Q547J4_Q547J4_MOUSE	|generic|tr_B1AQW2_B1AQW2_MOUSE	|generic|sp_TAU_HUMAN_|
"""index: 9235, intensity: 7467.0, mobility: 1.151"""	0.15814	0.00247525	0.0607306	VAPFPEVFGKEKVNE	generic|sp_CAS1_BOVIN_|
"""index: 1111, intensity: 6228.0, mobility: 1.006"""	0.158107	0.00247525	0.0607438	SEPPESEAKPAPTEVKTVPNDATQTKENESKA	generic|tr_A0A0A6YY91_A0A0A6YY91_MOUSE__II_850562	|generic|sp_P13595_NCAM1_MOUSE	|generic|sp_P13595-2_NCAM1_MOUSE	|generic|tr_E9QB01_E9QB01_MOUSE	|generic|tr_A0A0A6YY47_A0A0A6YY47_MOUSE|
"""index: 8888, intensity: 4182.0, mobility: 0.956"""	0.15807	0.00247525	0.0607587	FSDIPNPIGSENS	generic|sp_CAS1_BOVIN_|
"""index: 1301, intensity: 40490.0, mobility: 0.880"""	0.157897	0.00247525	0.0608277	IPAQSKDGSIV	generic|sp_P97792_CXAR_MOUSE__chr16_1_78334866_78334964_ENSMUST00000231251|
"""index: 10261, intensity: 3755.0, mobility: 1.090"""	0.157122	0.00247525	0.0611389	GAVPVMIPAQSKDGSIV	generic|sp_P97792_CXAR_MOUSE__chr16_1_78334866_78334964_ENSMUST00000231251|
"""index: 8498, intensity: 5480.0, mobility: 0.898"""	0.15699	0.00247525	0.0611919	QLYENKPRRPYIL	generic|sp_Q9D3P9_NEUT_MOUSE|
"""index: 9262, intensity: 21309.0, mobility: 1.124"""	0.156129	0.00247525	0.0615395	TPIVIQPASATETTQLT	generic|tr_Q921J3_Q921J3_MOUSE__chr2_1_181549329_181549376_ENSMUST00000116365	|generic|sp_P60904_DNJC5_MOUSE__chr2_1_181546445_181546492_ENSMUST00000116365|
"""index: 8246, intensity: 13484.0, mobility: 0.898"""	0.156125	0.00247525	0.061541	LVETSTPLRL	generic|sp_Q9QXV0_PCS1N_MOUSE	|generic|tr_Q9ESU4_Q9ESU4_MOUSE|
"""index: 8905, intensity: 3433.0, mobility: 1.028"""	0.156078	0.00247525	0.0615601	QAGMTGYGMPRQIM	generic|tr_Q9D6K2_Q9D6K2_MOUSE	|generic|sp_Q9R1Q8_TAGL3_MOUSE|
"""index: 7331, intensity: 2845.0, mobility: 1.044"""	0.156041	0.00247525	0.0615752	EKPVPAAPVPSPVAPAPVPSRRNPPGGKSSLVLG	generic|sp_P97825_JUPI1_MOUSE__II_1124041|
"""index: 358, intensity: 3148.0, mobility: 0.905"""	0.15558	0.00247525	0.0617621	SANSNPAMAPRE	generic|tr_Q545V6_Q545V6_MOUSE|
"""index: 7374, intensity: 2886.0, mobility: 0.892"""	0.155293	0.00247525	0.0618787	APMDVHNEMNEVAGSVGDTR	generic|tr_F6ZYH6_F6ZYH6_MOUSE	|generic|sp_P63080_GBRB3_MOUSE	|generic|tr_Q8C446_Q8C446_MOUSE|
"""index: 11145, intensity: 4526.0, mobility: 0.953"""	0.155057	0.00247525	0.0619751	APNLSRMGAVPVMIPAQSKDGSIV	generic|sp_P97792_CXAR_MOUSE__chr16_1_78334866_78334964_ENSMUST00000231251|
"""index: 373, intensity: 2787.0, mobility: 0.825"""	0.154459	0.00247525	0.062219	APVDNRDHNEEMVTR	generic|tr_Q3UZU8_Q3UZU8_MOUSE	|generic|sp_P16014_SCG1_MOUSE	|generic|tr_Q8BP91_Q8BP91_MOUSE	|generic|tr_Q3UZP2_Q3UZP2_MOUSE	|generic|tr_Q9CTW1_Q9CTW1_MOUSE|
"""index: 2769, intensity: 3452.0, mobility: 0.835"""	0.154379	0.00247525	0.0622517	SKQETQSAEPPPPEPPRI	generic|sp_Q8BIF0_C99L2_MOUSE	|generic|sp_Q8BIF0-2_C99L2_MOUSE	|generic|tr_I7HJQ8_I7HJQ8_MOUSE	|generic|tr_A2AP74_A2AP74_MOUSE|
"""index: 10343, intensity: 4233.0, mobility: 1.039"""	0.15395	0.00247525	0.0624277	EHPGAPPQPPAPLQPALAPPSRAVAIE	generic|sp_Q7TSJ2_MAP6_MOUSE__chr7_1_99336781_99337002_ENSMUST00000122101__II_884487	|generic|sp_Q7TSJ2-2_MAP6_MOUSE__chr7_1_99269285_99269317_ENSMUST00000208978__II_884487	|generic|tr_D3Z6W1_D3Z6W1_MOUSE__chr7_1_99269285_99269317_ENSMUST00000208978__II_884487|
"""index: 12483, intensity: 7818.0, mobility: 1.018"""	0.153416	0.00247525	0.0626471	LEPPVLSIHPGAID	generic|tr_A0A0A6YX40_A0A0A6YX40_MOUSE__chr3_1_101378468_101378500_ENSMUST00000198995	|generic|sp_Q6ZQA6_IGSF3_MOUSE__chr3_1_101378468_101378500_ENSMUST00000198995|
"""index: 2087, intensity: 3426.0, mobility: 0.874"""	0.153302	0.00247525	0.0626942	QIDDHVPKRASARILAPPGGRSSG	generic|sp_Q9EQF6_DPYL5_MOUSE__chr5_1_30791522_30791638_ENSMUST00000198503__II_944569|
"""index: 1253, intensity: 6346.0, mobility: 0.951"""	0.1531	0.00247525	0.0627775	KTETQEKNPLPSKETIEQEKQAGES	generic|sp_P20065_TYB4_MOUSE__chrX_-1_167207501_167208325_ENSMUST00000112175	|generic|tr_Q6ZWX2_Q6ZWX2_MOUSE__chrX_-1_167207501_167208325_ENSMUST00000112175|
"""index: 11164, intensity: 23394.0, mobility: 0.883"""	0.152892	0.00247525	0.0628632	VAPFPEVFGK	generic|sp_CAS1_BOVIN_|
"""index: 15255, intensity: 2717.0, mobility: 0.940"""	0.152827	0.00247525	0.0628902	QEPVLGPVRGPF	generic|sp_CASB_BOVIN_|
"""index: 9734, intensity: 3196.0, mobility: 0.882"""	0.152406	0.00247525	0.0630644	APFPEVFGKE	generic|sp_CAS1_BOVIN_|
"""index: 10639, intensity: 3709.0, mobility: 1.157"""	0.152148	0.00247525	0.0631714	IVQEMPPQSPANIYYKV	generic|sp_P52800_EFNB2_MOUSE__chr8_-1_8660480_8660584_ENSMUST00000209169__II_867982	|generic|tr_Q544L9_Q544L9_MOUSE|
"""index: 4323, intensity: 3008.0, mobility: 0.822"""	0.151941	0.00247525	0.0632574	DMAEIEKFDKSKLK	generic|sp_P20065_TYB4_MOUSE__chrX_-1_167207501_167208325_ENSMUST00000112175	|generic|tr_Q6ZWX2_Q6ZWX2_MOUSE__chrX_-1_167207501_167208325_ENSMUST00000112175|
"""index: 5027, intensity: 3589.0, mobility: 0.851"""	0.151434	0.00247525	0.0634684	SDIPNPIGSEN	generic|sp_CAS1_BOVIN_|
"""index: 3082, intensity: 4200.0, mobility: 0.920"""	0.151264	0.00247525	0.0635394	VNELLTPQGPR	generic|tr_Q8CAD1_Q8CAD1_MOUSE__chrX_1_20851679_20851816_ENSMUST00000136451__II_836925|
"""index: 2778, intensity: 2887.0, mobility: 0.890"""	0.150718	0.00247525	0.0637677	VPITPTLNRE	generic|sp_CAS2_BOVIN_|
"""index: 4364, intensity: 2551.0, mobility: 0.959"""	0.150643	0.00247525	0.063799	LTELENELNTK	generic|tr_F7C3I9_F7C3I9_MOUSE__chr17_1_13903897_13904007_ENSMUST00000133422__II_1071017	|generic|tr_E9Q852_E9Q852_MOUSE__chr17_1_13903897_13904007_ENSMUST00000133422	|generic|tr_E9Q9C3_E9Q9C3_MOUSE__chr17_1_13903897_13904007_ENSMUST00000133422	|generic|sp_Q9QZQ1_AFAD_MOUSE__chr17_1_13903897_13904007_ENSMUST00000133422	|generic|sp_Q9QZQ1-2_AFAD_MOUSE__chr17_1_13903897_13904007_ENSMUST00000133422|
"""index: 10399, intensity: 20741.0, mobility: 0.958"""	0.150616	0.00247525	0.0638103	TISPLDLAKLNQVARQQSH	generic|sp_P60335_PCBP1_MOUSE|
"""index: 16546, intensity: 3843.0, mobility: 1.060"""	0.149469	0.00247525	0.0642928	TQTPVVVPPFLQPE	generic|sp_CASB_BOVIN_|
"""index: 6953, intensity: 5553.0, mobility: 0.905"""	0.149438	0.00247525	0.0643061	MGSNKGASQAGMTGYGMPRQIM	generic|tr_Q9D6K2_Q9D6K2_MOUSE	|generic|sp_Q9R1Q8_TAGL3_MOUSE|
"""index: 15441, intensity: 3677.0, mobility: 0.927"""	0.149425	0.00247525	0.0643116	FVAPFPEVFGK	generic|sp_CAS1_BOVIN_|
"""index: 7606, intensity: 3425.0, mobility: 1.055"""	0.149421	0.00247525	0.0643132	EEKPVPAAPVPSPVAPAPVPSRRNPPGGKSSLVLG	generic|sp_P97825_JUPI1_MOUSE__II_1124041|
"""index: 17692, intensity: 4906.0, mobility: 1.192"""	0.148986	0.00247525	0.0644974	YQEPVLGPVRGPFPIIV	generic|sp_CASB_BOVIN_|
"""index: 6028, intensity: 3616.0, mobility: 1.151"""	0.148811	0.00247525	0.0645713	GSQQPPQPQQAYSQKALL	generic|sp_P70297_STAM1_MOUSE__chr2_1_14102418_14102489_ENSMUST00000193636__II_1014500	|generic|IP_1121602_TX=10090	|generic|tr_Q3UMC8_Q3UMC8_MOUSE__chr2_1_14102418_14102489_ENSMUST00000193636	|generic|tr_Q9CU37_Q9CU37_MOUSE	|generic|tr_Q3TPR2_Q3TPR2_MOUSE__chr2_1_14141735_14141881_ENSMUST00000193636|
"""index: 8977, intensity: 5415.0, mobility: 0.830"""	0.148465	0.00247525	0.0647183	IPQPDLTKLHQLA	generic|tr_Q3TF69_Q3TF69_MOUSE__II_3495156	|generic|tr_A0A2R8W6U6_A0A2R8W6U6_MOUSE__chr15_1_102490634_102490807_ENSMUST00000230631__II_772974	|generic|tr_A0A2R8VHP9_A0A2R8VHP9_MOUSE__chr15_1_102490634_102490807_ENSMUST00000230631__II_772974	|generic|sp_Q61990_PCBP2_MOUSE__chr15_1_102490634_102490807_ENSMUST00000230631__II_772974	|generic|sp_Q61990-2_PCBP2_MOUSE__chr15_1_102490634_102490807_ENSMUST00000230631__II_772974	|generic|sp_Q61990-3_PCBP2_MOUSE__chr15_1_102490634_102490807_ENSMUST00000230631__II_772974	|generic|tr_A0A2R8VI92_A0A2R8VI92_MOUSE__chr15_1_102490634_102490807_ENSMUST00000230631__II_772974	|generic|tr_B2M1R7_B2M1R7_MOUSE__chr15_1_102490634_102490807_ENSMUST00000230631__II_772974	|generic|tr_Q3TT81_Q3TT81_MOUSE__chr15_1_102490634_102490807_ENSMUST00000230631__II_772974	|generic|tr_A0A2R8W6H3_A0A2R8W6H3_MOUSE__chr15_1_102490634_102490807_ENSMUST00000230631__II_772974	|generic|tr_A0A2R8VKF0_A0A2R8VKF0_MOUSE	|generic|tr_A0A2R8VHZ0_A0A2R8VHZ0_MOUSE	|generic|tr_A0A2R8VJY1_A0A2R8VJY1_MOUSE	|generic|tr_A0A2R8VI73_A0A2R8VI73_MOUSE	|generic|tr_A0A2R8VI12_A0A2R8VI12_MOUSE	|generic|tr_A0A2R8VHY9_A0A2R8VHY9_MOUSE	|generic|tr_A0A2R8VHL8_A0A2R8VHL8_MOUSE|
"""index: 3234, intensity: 2762.0, mobility: 0.909"""	0.148254	0.00247525	0.0648079	AEPPPPEPPRI	generic|sp_Q8BIF0_C99L2_MOUSE	|generic|sp_Q8BIF0-2_C99L2_MOUSE	|generic|tr_I7HJQ8_I7HJQ8_MOUSE	|generic|tr_A2AP74_A2AP74_MOUSE|
"""index: 1967, intensity: 9351.0, mobility: 0.883"""	0.148077	0.00247525	0.0648833	TLPTKETIEQEKRSEIS	generic|tr_A6H6H4_A6H6H4_MOUSE|
"""index: 11265, intensity: 2736.0, mobility: 1.161"""	0.147895	0.00247525	0.064961	EAPSNLSVNELLTPQGPR	generic|tr_Q8CAD1_Q8CAD1_MOUSE__chrX_1_20851679_20851816_ENSMUST00000136451__II_836925|
"""index: 309, intensity: 2575.0, mobility: 0.943"""	0.14717	0.00247525	0.0652707	AQLQSDEREATD	generic|tr_Q921J3_Q921J3_MOUSE__chr2_1_181549329_181549376_ENSMUST00000116365	|generic|sp_P60904_DNJC5_MOUSE__chr2_1_181546445_181546492_ENSMUST00000116365|
"""index: 9409, intensity: 3233.0, mobility: 1.059"""	0.146767	0.00247525	0.0654436	AVPVMVPAQSRAGSLV	generic|tr_D3Z6S7_D3Z6S7_MOUSE	|generic|sp_P0C673_IGS11_MOUSE|
"""index: 2147, intensity: 4630.0, mobility: 0.908"""	0.146744	0.00247525	0.0654536	LSTSDTSHRGTPSEDEAKAETIRNLR	generic|sp_Q8JZP2_SYN3_MOUSE__chr10_-1_86466975_86467268_ENSMUST00000145864__II_1149215	|generic|tr_Q9QZA3_Q9QZA3_MOUSE__chr10_-1_86407609_86407689_ENSMUST00000145864	|generic|tr_Q3KN99_Q3KN99_MOUSE__chr10_-1_86407609_86407689_ENSMUST00000145864|
"""index: 5167, intensity: 3475.0, mobility: 1.225"""	0.146663	0.00247525	0.0654884	QHPANAFDAEPQGYQSQGY	generic|tr_F6PZA3_F6PZA3_MOUSE__II_1087454	|generic|sp_O55100_SNG1_MOUSE|
"""index: 4496, intensity: 3551.0, mobility: 1.102"""	0.146574	0.00247525	0.0655267	GAMNQPQTQYSATPNY	generic|sp_Q9JKD3_SCAM5_MOUSE__chr9_-1_57443670_57443780_ENSMUST00000215208__II_3456302|
"""index: 747, intensity: 2799.0, mobility: 0.871"""	0.146349	0.00247525	0.0656233	QLYENKPR	generic|sp_Q9D3P9_NEUT_MOUSE|
"""index: 11953, intensity: 5417.0, mobility: 1.065"""	0.146334	0.00247525	0.06563	AAAPMIGYPMPTGYSQ	generic|tr_Q921Y3_Q921Y3_MOUSE__chr11_-1_106781850_106782137_ENSMUST00000133426__II_1125049	|generic|tr_Q9CSD9_Q9CSD9_MOUSE__chr11_-1_106783954_106783992_ENSMUST00000133426__II_1125049	|generic|tr_Q3V0Z8_Q3V0Z8_MOUSE__chr11_-1_106784876_106784983_ENSMUST00000133426__II_1125049	|generic|tr_A1L333_A1L333_MOUSE__chr11_-1_106784876_106784983_ENSMUST00000133426__II_1125049	|generic|tr_Q3UXW3_Q3UXW3_MOUSE__chr11_-1_106784876_106784983_ENSMUST00000133426__II_1125049	|generic|tr_Q5U222_Q5U222_MOUSE__chr11_-1_106784876_106784983_ENSMUST00000133426__II_1125049	|generic|tr_Q8BTS0_Q8BTS0_MOUSE__chr11_-1_106784876_106784983_ENSMUST00000133426__II_1125049|
"""index: 2782, intensity: 3150.0, mobility: 0.893"""	0.146032	0.00247525	0.0657602	VLPTCKSVHR	generic|IP_1130821_TX=10090|
"""index: 449, intensity: 2588.0, mobility: 0.991"""	0.145658	0.00247525	0.0659216	SQIDDHVPKRASA	generic|sp_Q9EQF6_DPYL5_MOUSE__chr5_1_30791522_30791638_ENSMUST00000198503__II_944569|
"""index: 4084, intensity: 3747.0, mobility: 0.899"""	0.145588	0.00247525	0.0659519	MGSNKGASQAGMTGYGMPRQIM	generic|tr_Q9D6K2_Q9D6K2_MOUSE	|generic|sp_Q9R1Q8_TAGL3_MOUSE|
"""index: 11483, intensity: 3598.0, mobility: 0.940"""	0.145425	0.00247525	0.0660223	TVGLNVPASVRF	generic|sp_Q9CR68_UCRI_MOUSE|
"""index: 7569, intensity: 3158.0, mobility: 1.218"""	0.145014	0.00247525	0.0662005	AQPGGVPSAPTGPLGPPGHGQTLG	generic|sp_Q9Z1R2_BAG6_MOUSE__chr17_1_35147165_35147236_ENSMUST00000172882__II_1065885	|generic|tr_Q3UF95_Q3UF95_MOUSE__chr17_1_35147165_35147236_ENSMUST00000172882__II_1065885	|generic|tr_Q8HWH4_Q8HWH4_MOUSE__chr17_1_35140290_35140493_ENSMUST00000173351	|generic|tr_G3UZT6_G3UZT6_MOUSE__chr17_1_35147165_35147236_ENSMUST00000172882	|generic|tr_Q3TDL4_Q3TDL4_MOUSE__chr17_1_35140290_35140493_ENSMUST00000173351	|generic|tr_G3UYQ2_G3UYQ2_MOUSE__chr17_1_35147165_35147236_ENSMUST00000172882	|generic|tr_G3UXT8_G3UXT8_MOUSE__chr17_1_35140290_35140493_ENSMUST00000173351	|generic|tr_A0A1B0GX81_A0A1B0GX81_MOUSE__chr17_1_35140290_35140493_ENSMUST00000173351|
"""index: 7213, intensity: 7004.0, mobility: 0.993"""	0.144848	0.00247525	0.0662726	TAMYPTAAIAPVAH	generic|tr_D3Z4T1_D3Z4T1_MOUSE	|generic|tr_D3Z4C5_D3Z4C5_MOUSE	|generic|tr_D3Z580_D3Z580_MOUSE	|generic|tr_D3Z588_D3Z588_MOUSE	|generic|tr_A0A5F8MPH2_A0A5F8MPH2_MOUSE|
"""index: 2771, intensity: 2828.0, mobility: 0.924"""	0.14463	0.00247525	0.0663675	TLPTKETIEQEKRSEIS	generic|tr_A6H6H4_A6H6H4_MOUSE|
"""index: 8275, intensity: 3040.0, mobility: 1.015"""	0.144022	0.00247525	0.0666328	AVPITPTLNREQL	generic|sp_CAS2_BOVIN_|
"""index: 7414, intensity: 3739.0, mobility: 0.909"""	0.142753	0.00247525	0.0671895	MGSNKGASQAGMTGYGMPRQIM	generic|tr_Q9D6K2_Q9D6K2_MOUSE	|generic|sp_Q9R1Q8_TAGL3_MOUSE|
"""index: 270, intensity: 2675.0, mobility: 0.861"""	0.142741	0.00247525	0.0671947	TQVDEGVRSAS	generic|tr_Q3TAS8_Q3TAS8_MOUSE__chr18_-1_43324332_43324412_ENSMUST00000237707	|generic|tr_E9PWE8_E9PWE8_MOUSE__chr18_-1_43324332_43324412_ENSMUST00000237707	|generic|sp_Q62188_DPYL3_MOUSE__chr18_-1_43324332_43324412_ENSMUST00000237707	|generic|tr_Q3TT92_Q3TT92_MOUSE__chr18_-1_43324332_43324412_ENSMUST00000237707|
"""index: 4419, intensity: 2938.0, mobility: 0.974"""	0.142162	0.00247525	0.0674504	LTELENELNTK	generic|tr_F7C3I9_F7C3I9_MOUSE__chr17_1_13903897_13904007_ENSMUST00000133422__II_1071017	|generic|tr_E9Q852_E9Q852_MOUSE__chr17_1_13903897_13904007_ENSMUST00000133422	|generic|tr_E9Q9C3_E9Q9C3_MOUSE__chr17_1_13903897_13904007_ENSMUST00000133422	|generic|sp_Q9QZQ1_AFAD_MOUSE__chr17_1_13903897_13904007_ENSMUST00000133422	|generic|sp_Q9QZQ1-2_AFAD_MOUSE__chr17_1_13903897_13904007_ENSMUST00000133422|
"""index: 8272, intensity: 3360.0, mobility: 0.936"""	0.142161	0.00247525	0.0674505	TAPVPMPDLKNVRSKIGSTENLK	generic|tr_A0A0A0MQC7_A0A0A0MQC7_MOUSE	|generic|tr_A2A5Y6_A2A5Y6_MOUSE	|generic|sp_P10637_TAU_MOUSE	|generic|sp_P10637-2_TAU_MOUSE	|generic|sp_P10637-3_TAU_MOUSE	|generic|sp_P10637-4_TAU_MOUSE	|generic|tr_Q3UH19_Q3UH19_MOUSE	|generic|sp_P10637-6_TAU_MOUSE	|generic|tr_Q547J4_Q547J4_MOUSE	|generic|tr_B1AQW2_B1AQW2_MOUSE|
"""index: 4956, intensity: 3211.0, mobility: 0.926"""	0.141956	0.00247525	0.0675412	SVNELLTPQGPR	generic|tr_Q8CAD1_Q8CAD1_MOUSE__chrX_1_20851679_20851816_ENSMUST00000136451__II_836925|
"""index: 2309, intensity: 3736.0, mobility: 0.871"""	0.141824	0.00247525	0.0676001	LIAQDNEPEKPVADSETKM	generic|tr_Q543U3_Q543U3_MOUSE__chr15_-1_8636132_8636311_ENSMUST00000125997__II_1092018	|generic|tr_Q8C3T7_Q8C3T7_MOUSE__chr15_-1_8636132_8636311_ENSMUST00000125997	|generic|tr_Q8C7W8_Q8C7W8_MOUSE__chr15_-1_8636132_8636311_ENSMUST00000125997|
"""index: 4369, intensity: 2887.0, mobility: 0.732"""	0.141473	0.00247525	0.0677555	LPGPLQDMFKK	generic|sp_P63040_CPLX1_MOUSE	|generic|sp_P84086_CPLX2_MOUSE|
"""index: 10209, intensity: 3085.0, mobility: 1.197"""	0.140856	0.00247525	0.0680302	IVQEMPPQSPANIYYKV	generic|sp_P52800_EFNB2_MOUSE__chr8_-1_8660480_8660584_ENSMUST00000209169__II_867982	|generic|tr_Q544L9_Q544L9_MOUSE|
"""index: 6989, intensity: 3802.0, mobility: 1.110"""	0.140731	0.00247525	0.0680857	TEIKDAVVVPVPQTGSN	generic|tr_D3YVY0_D3YVY0_MOUSE	|generic|sp_Q6NZQ8_MARH1_MOUSE	|generic|sp_Q6NZQ8-2_MARH1_MOUSE	|generic|sp_Q6NZQ8-3_MARH1_MOUSE	|generic|sp_Q6NZQ8-4_MARH1_MOUSE	|generic|sp_Q6NZQ8-5_MARH1_MOUSE|
"""index: 1667, intensity: 2752.0, mobility: 1.061"""	0.140139	0.00247525	0.0683503	SLSGSQIDDHVPK	generic|sp_Q9EQF6_DPYL5_MOUSE__chr5_1_30791522_30791638_ENSMUST00000198503__II_944569|
"""index: 6458, intensity: 4002.0, mobility: 0.953"""	0.13887	0.00284698	0.068921	ADEVSASLAKQGL	generic|II_1128081_TX=10090	|generic|II_1128079_TX=10090	|generic|tr_A0A0A0MQC7_A0A0A0MQC7_MOUSE	|generic|tr_A2A5Y6_A2A5Y6_MOUSE	|generic|sp_P10637_TAU_MOUSE	|generic|sp_P10637-2_TAU_MOUSE	|generic|sp_P10637-4_TAU_MOUSE	|generic|tr_Q3UH19_Q3UH19_MOUSE	|generic|sp_P10637-6_TAU_MOUSE	|generic|tr_Q8C5K4_Q8C5K4_MOUSE	|generic|tr_Q547J4_Q547J4_MOUSE	|generic|tr_B1AQW2_B1AQW2_MOUSE	|generic|sp_TAU_HUMAN_|
"""index: 4223, intensity: 2745.0, mobility: 0.894"""	0.138496	0.00284698	0.0690899	SVNPYLQGKRLDNVVAK	generic|tr_Q3TT51_Q3TT51_MOUSE|
"""index: 2784, intensity: 4380.0, mobility: 0.888"""	0.138272	0.00284698	0.0691914	VPITPTLNRE	generic|sp_CAS2_BOVIN_|
"""index: 1717, intensity: 6313.0, mobility: 0.901"""	0.13807	0.00284698	0.0692826	QEKNTLPTKETIEQEKRSEIS	generic|tr_A6H6H4_A6H6H4_MOUSE|
"""index: 4387, intensity: 3234.0, mobility: 1.075"""	0.136744	0.00284698	0.0698866	GAPAQGQLVARPSSVNY	generic|tr_Q3UB97_Q3UB97_MOUSE	|generic|sp_O08992_SDCB1_MOUSE	|generic|tr_Q3U6J5_Q3U6J5_MOUSE	|generic|tr_Q3U724_Q3U724_MOUSE	|generic|tr_A2AKJ9_A2AKJ9_MOUSE	|generic|tr_Q3UBE4_Q3UBE4_MOUSE	|generic|tr_H3BLG5_H3BLG5_MOUSE|
"""index: 1510, intensity: 4075.0, mobility: 0.863"""	0.13659	0.00284698	0.069957	QEDAELQPR	generic|sp_P56388_CART_MOUSE	|generic|sp_P56388-2_CART_MOUSE	|generic|tr_Q3UY31_Q3UY31_MOUSE|
"""index: 1426, intensity: 2830.0, mobility: 0.961"""	0.136534	0.00284698	0.069983	TSAAQNAFKGNQM	generic|tr_Q3TD71_Q3TD71_MOUSE	|generic|tr_Q3TSA8_Q3TSA8_MOUSE	|generic|tr_Q3UY11_Q3UY11_MOUSE|
"""index: 13803, intensity: 4341.0, mobility: 0.888"""	0.135561	0.00284698	0.0704298	LPGPLQDMFK	generic|sp_P63040_CPLX1_MOUSE	|generic|sp_P84086_CPLX2_MOUSE|
"""index: 2876, intensity: 16532.0, mobility: 0.834"""	0.135306	0.00284698	0.0705472	SKQETQSAEPPPPEPPRI	generic|sp_Q8BIF0_C99L2_MOUSE	|generic|sp_Q8BIF0-2_C99L2_MOUSE	|generic|tr_I7HJQ8_I7HJQ8_MOUSE	|generic|tr_A2AP74_A2AP74_MOUSE|
"""index: 8782, intensity: 2626.0, mobility: 1.071"""	0.134493	0.00284698	0.0709236	GQPASGGGGGYGPQGDYGQQGYGQQGAPTSFSNQM	generic|sp_Q62277_SYPH_MOUSE|
"""index: 8684, intensity: 4267.0, mobility: 0.968"""	0.134178	0.00284698	0.07107	TLADEVSASLAKQ	generic|II_1128081_TX=10090	|generic|II_1128079_TX=10090	|generic|tr_A0A0A0MQC7_A0A0A0MQC7_MOUSE	|generic|tr_A2A5Y6_A2A5Y6_MOUSE	|generic|sp_P10637_TAU_MOUSE	|generic|sp_P10637-2_TAU_MOUSE	|generic|sp_P10637-3_TAU_MOUSE	|generic|sp_P10637-4_TAU_MOUSE	|generic|tr_Q3UH19_Q3UH19_MOUSE	|generic|sp_P10637-6_TAU_MOUSE	|generic|tr_Q8C5K4_Q8C5K4_MOUSE	|generic|tr_Q547J4_Q547J4_MOUSE	|generic|tr_B1AQW2_B1AQW2_MOUSE	|generic|sp_TAU_HUMAN_|
"""index: 6864, intensity: 6294.0, mobility: 0.986"""	0.133449	0.00284698	0.0714093	EIGDEENSAKFPI	generic|sp_P56942_MCH_MOUSE|
"""index: 10116, intensity: 2946.0, mobility: 1.119"""	0.133	0.00284698	0.0716194	MGAVPVMIPAQSKDGSIV	generic|sp_P97792_CXAR_MOUSE__chr16_1_78334866_78334964_ENSMUST00000231251|
"""index: 2825, intensity: 2943.0, mobility: 0.871"""	0.132952	0.00284698	0.071642	EVSASLAKQGL	generic|II_1128081_TX=10090	|generic|II_1128079_TX=10090	|generic|tr_A0A0A0MQC7_A0A0A0MQC7_MOUSE	|generic|tr_A2A5Y6_A2A5Y6_MOUSE	|generic|sp_P10637_TAU_MOUSE	|generic|sp_P10637-2_TAU_MOUSE	|generic|sp_P10637-4_TAU_MOUSE	|generic|tr_Q3UH19_Q3UH19_MOUSE	|generic|sp_P10637-6_TAU_MOUSE	|generic|tr_Q8C5K4_Q8C5K4_MOUSE	|generic|tr_Q547J4_Q547J4_MOUSE	|generic|tr_B1AQW2_B1AQW2_MOUSE	|generic|sp_TAU_HUMAN_|
"""index: 1324, intensity: 2869.0, mobility: 0.932"""	0.13256	0.00284698	0.0718259	KTETQEKNPLPSKETIEQEKQAGES	generic|sp_P20065_TYB4_MOUSE__chrX_-1_167207501_167208325_ENSMUST00000112175	|generic|tr_Q6ZWX2_Q6ZWX2_MOUSE__chrX_-1_167207501_167208325_ENSMUST00000112175|
"""index: 17548, intensity: 7984.0, mobility: 1.097"""	0.132527	0.00284698	0.0718411	QEPVLGPVRGPFPIIV	generic|sp_CASB_BOVIN_|
"""index: 3415, intensity: 3108.0, mobility: 1.070"""	0.132392	0.00284698	0.0719047	STAATSAAQNAFKGNQM	generic|tr_Q3TD71_Q3TD71_MOUSE	|generic|tr_Q3TSA8_Q3TSA8_MOUSE	|generic|tr_Q3UY11_Q3UY11_MOUSE|
"""index: 1188, intensity: 2623.0, mobility: 0.817"""	0.132067	0.00284698	0.0720576	IPVGSLKNEDTPNRQ	generic|sp_Q03517_SCG2_MOUSE	|generic|tr_Q4W8U9_Q4W8U9_MOUSE|
"""index: 1435, intensity: 3447.0, mobility: 0.909"""	0.131837	0.00284698	0.0721658	KKNAPPEPVPPPRAAPAPTHV	generic|sp_Q0VGU4_VGF_MOUSE|
"""index: 9576, intensity: 4395.0, mobility: 0.880"""	0.131678	0.00284698	0.0722409	APSGRMSVLKNLQSLDPSHRISD	generic|chr9_-1_121490068_121493414_ENSMUST00000216138__II_2424256_TX=10090	|generic|sp_P09240_CCKN_MOUSE__II_2424256|
"""index: 6957, intensity: 3169.0, mobility: 0.876"""	0.131559	0.00284698	0.0722971	GSNKGASQAGMTGYGMPRQIM	generic|tr_Q9D6K2_Q9D6K2_MOUSE	|generic|sp_Q9R1Q8_TAGL3_MOUSE|
"""index: 6564, intensity: 4800.0, mobility: 0.916"""	0.131329	0.00284698	0.0724061	DEVSASLAKQGL	generic|II_1128081_TX=10090	|generic|II_1128079_TX=10090	|generic|tr_A0A0A0MQC7_A0A0A0MQC7_MOUSE	|generic|tr_A2A5Y6_A2A5Y6_MOUSE	|generic|sp_P10637_TAU_MOUSE	|generic|sp_P10637-2_TAU_MOUSE	|generic|sp_P10637-4_TAU_MOUSE	|generic|tr_Q3UH19_Q3UH19_MOUSE	|generic|sp_P10637-6_TAU_MOUSE	|generic|tr_Q8C5K4_Q8C5K4_MOUSE	|generic|tr_Q547J4_Q547J4_MOUSE	|generic|tr_B1AQW2_B1AQW2_MOUSE	|generic|sp_TAU_HUMAN_|
"""index: 7900, intensity: 2958.0, mobility: 1.018"""	0.131303	0.00284698	0.072418	SSTLPQTGGSQQPPQPQQAYSQKALL	generic|sp_P70297_STAM1_MOUSE__chr2_1_14102418_14102489_ENSMUST00000193636__II_1014500	|generic|IP_1121602_TX=10090	|generic|tr_Q3UMC8_Q3UMC8_MOUSE__chr2_1_14102418_14102489_ENSMUST00000193636	|generic|tr_Q9CU37_Q9CU37_MOUSE	|generic|tr_Q3TPR2_Q3TPR2_MOUSE__chr2_1_14141735_14141881_ENSMUST00000193636|
"""index: 4385, intensity: 2964.0, mobility: 1.181"""	0.131228	0.00284698	0.0724539	RPQPPPPPPSAASPGATPGSATASAERASTAAPVA	generic|sp_O88935_SYN1_MOUSE__chr6_1_115261704_115261733_ENSMUST00000203768	|generic|sp_O88935-1_SYN1_MOUSE__chr6_1_115261704_115261733_ENSMUST00000203768	|generic|sp_O88935-3_SYN1_MOUSE__chr6_1_115261704_115261733_ENSMUST00000203768|
"""index: 733, intensity: 2676.0, mobility: 0.942"""	0.131217	0.00284698	0.0724588	TVVGTYHGSQDQPHQVPGNH	generic|tr_F6YP03_F6YP03_MOUSE__II_1004805	|generic|II_1004795_TX=10090	|generic|tr_Q3TTW8_Q3TTW8_MOUSE__chr2_-1_103775412_103775516_ENSMUST00000137390	|generic|tr_Q3TEY4_Q3TEY4_MOUSE__chr2_-1_103775412_103775516_ENSMUST00000137390	|generic|tr_A1L0T9_A1L0T9_MOUSE__chr2_-1_103775412_103775516_ENSMUST00000137390	|generic|sp_Q60865_CAPR1_MOUSE__chr2_-1_103775412_103775516_ENSMUST00000137390|
"""index: 2124, intensity: 2917.0, mobility: 0.877"""	0.130875	0.00284698	0.0726212	QIDDHVPKRASARIL	generic|sp_Q9EQF6_DPYL5_MOUSE__chr5_1_30791522_30791638_ENSMUST00000198503__II_944569|
"""index: 11263, intensity: 5972.0, mobility: 0.926"""	0.130689	0.00284698	0.0727094	LSRMGAVPVMIPAQSKDGSIV	generic|sp_P97792_CXAR_MOUSE__chr16_1_78334866_78334964_ENSMUST00000231251|
"""index: 709, intensity: 2620.0, mobility: 0.816"""	0.130439	0.00284698	0.0728281	QDNEPEKPVADSETKM	generic|tr_Q543U3_Q543U3_MOUSE__chr15_-1_8636132_8636311_ENSMUST00000125997__II_1092018	|generic|tr_Q8C3T7_Q8C3T7_MOUSE__chr15_-1_8636132_8636311_ENSMUST00000125997	|generic|tr_Q8C7W8_Q8C7W8_MOUSE__chr15_-1_8636132_8636311_ENSMUST00000125997|
"""index: 1411, intensity: 8257.0, mobility: 0.882"""	0.130408	0.00284698	0.072843	IPAQSKDGSIV	generic|sp_P97792_CXAR_MOUSE__chr16_1_78334866_78334964_ENSMUST00000231251|
"""index: 10021, intensity: 3856.0, mobility: 0.947"""	0.130052	0.00284698	0.0730122	AIPQPDLTKLHQLAMQQSH	generic|tr_Q3TF69_Q3TF69_MOUSE__II_3495156	|generic|tr_A0A2R8W6U6_A0A2R8W6U6_MOUSE__chr15_1_102490634_102490807_ENSMUST00000230631__II_772974	|generic|tr_A0A2R8VHP9_A0A2R8VHP9_MOUSE__chr15_1_102490634_102490807_ENSMUST00000230631__II_772974	|generic|sp_Q61990_PCBP2_MOUSE__chr15_1_102490634_102490807_ENSMUST00000230631__II_772974	|generic|sp_Q61990-2_PCBP2_MOUSE__chr15_1_102490634_102490807_ENSMUST00000230631__II_772974	|generic|sp_Q61990-3_PCBP2_MOUSE__chr15_1_102490634_102490807_ENSMUST00000230631__II_772974	|generic|tr_A0A2R8VI92_A0A2R8VI92_MOUSE__chr15_1_102490634_102490807_ENSMUST00000230631__II_772974	|generic|tr_B2M1R7_B2M1R7_MOUSE__chr15_1_102490634_102490807_ENSMUST00000230631__II_772974	|generic|tr_Q3TT81_Q3TT81_MOUSE__chr15_1_102490634_102490807_ENSMUST00000230631__II_772974	|generic|tr_A0A2R8W6H3_A0A2R8W6H3_MOUSE__chr15_1_102490634_102490807_ENSMUST00000230631__II_772974	|generic|tr_A0A2R8VKF0_A0A2R8VKF0_MOUSE	|generic|tr_A0A2R8VHZ0_A0A2R8VHZ0_MOUSE	|generic|tr_A0A2R8VJY1_A0A2R8VJY1_MOUSE	|generic|tr_A0A2R8VI73_A0A2R8VI73_MOUSE	|generic|tr_A0A2R8VI12_A0A2R8VI12_MOUSE	|generic|tr_A0A2R8VHY9_A0A2R8VHY9_MOUSE	|generic|tr_A0A2R8VHL8_A0A2R8VHL8_MOUSE|
"""index: 11286, intensity: 3667.0, mobility: 0.984"""	0.129641	0.00284698	0.0732088	QEPVLGPVRGPFP	generic|sp_CASB_BOVIN_|
"""index: 2251, intensity: 5063.0, mobility: 0.927"""	0.128239	0.00284698	0.0738819	QPPPPPYYPPEDKKTQ	generic|tr_Q3TRG5_Q3TRG5_MOUSE__II_1123726	|generic|sp_P97765_WBP2_MOUSE__II_1123728	|generic|sp_P97765-2_WBP2_MOUSE__II_1123726	|generic|chr11_-1_116079543_116079920_ENSMUST00000074628|
"""index: 997, intensity: 3070.0, mobility: 0.774"""	0.128142	0.00284698	0.0739286	QIDDHVPKRASA	generic|sp_Q9EQF6_DPYL5_MOUSE__chr5_1_30791522_30791638_ENSMUST00000198503__II_944569|
"""index: 6059, intensity: 3004.0, mobility: 0.966"""	0.127706	0.00284698	0.0741393	VANPNSAIFGGARP	generic|tr_Q80U88_Q80U88_MOUSE__chr5_-1_134625358_134625459_ENSMUST00000202289__II_929730	|generic|tr_Q3V244_Q3V244_MOUSE__chr5_-1_134625358_134625459_ENSMUST00000202289__II_929730	|generic|tr_Q3TG58_Q3TG58_MOUSE__chr5_-1_134625358_134625459_ENSMUST00000202289__II_929730	|generic|tr_Q564E5_Q564E5_MOUSE__chr5_-1_134625358_134625459_ENSMUST00000202289__II_929730|
"""index: 1934, intensity: 3851.0, mobility: 0.851"""	0.127603	0.00284698	0.0741893	TLPTKETIEQEKRSEIS	generic|tr_A6H6H4_A6H6H4_MOUSE|
"""index: 11084, intensity: 3179.0, mobility: 1.000"""	0.127396	0.00284698	0.0742896	APNLSRMGAVPVMIPAQSKDGSIV	generic|sp_P97792_CXAR_MOUSE__chr16_1_78334866_78334964_ENSMUST00000231251|
"""index: 743, intensity: 2689.0, mobility: 0.862"""	0.127356	0.00284698	0.0743092	LEDEAKELQ	generic|tr_Q3UXY8_Q3UXY8_MOUSE	|generic|sp_P22005_PENK_MOUSE|
"""index: 727, intensity: 11667.0, mobility: 0.946"""	0.126884	0.00284698	0.074538	SPPVGNQSRQTVP	generic|tr_E9Q828_E9Q828_MOUSE	|generic|tr_Q6Q476_Q6Q476_MOUSE	|generic|tr_H2BL43_H2BL43_MOUSE|
"""index: 2646, intensity: 4427.0, mobility: 0.950"""	0.126855	0.00284698	0.0745522	SSTQPLLVHEDA	generic|tr_Q3ULJ6_Q3ULJ6_MOUSE__chr5_1_75654426_75654545_ENSMUST00000202167	|generic|sp_P05532_KIT_MOUSE__chr5_1_75654426_75654545_ENSMUST00000202167	|generic|sp_P05532-2_KIT_MOUSE__chr5_1_75654426_75654545_ENSMUST00000202167	|generic|sp_P05532-3_KIT_MOUSE__chr5_1_75654426_75654545_ENSMUST00000202167|
"""index: 3549, intensity: 3516.0, mobility: 0.979"""	0.12583	0.00284698	0.0750527	TGPQQPQQFQGYG	generic|tr_Q9Z1A1_Q9Z1A1_MOUSE	|generic|tr_Q8C2C6_Q8C2C6_MOUSE	|generic|tr_Q9D828_Q9D828_MOUSE|
"""index: 1783, intensity: 3084.0, mobility: 0.993"""	0.12558	0.00284698	0.075175	AQKKEAVPAPPPEPESQDPPAPSQDAS	generic|tr_Q08EE0_Q08EE0_MOUSE	|generic|sp_Q5SQY2_BOD1_MOUSE|
"""index: 3435, intensity: 3822.0, mobility: 0.892"""	0.125263	0.00284698	0.0753306	AEPPPPEPPRI	generic|sp_Q8BIF0_C99L2_MOUSE	|generic|sp_Q8BIF0-2_C99L2_MOUSE	|generic|tr_I7HJQ8_I7HJQ8_MOUSE	|generic|tr_A2AP74_A2AP74_MOUSE|
"""index: 4516, intensity: 3300.0, mobility: 0.866"""	0.124816	0.00284698	0.0755506	EPPPPEPPRI	generic|sp_Q8BIF0_C99L2_MOUSE	|generic|sp_Q8BIF0-2_C99L2_MOUSE	|generic|tr_I7HJQ8_I7HJQ8_MOUSE	|generic|tr_A2AP74_A2AP74_MOUSE|
"""index: 406, intensity: 2703.0, mobility: 0.866"""	0.123774	0.00284698	0.0760654	NPATSQPVTSSNHSSRGGSLQ	generic|tr_A0A571BEP7_A0A571BEP7_MOUSE__chr9_1_72721338_72721424_ENSMUST00000238368__II_847216	|generic|tr_A0A571BDN7_A0A571BDN7_MOUSE__chr9_1_72721338_72721424_ENSMUST00000238368__II_847218	|generic|tr_B2RSC8_B2RSC8_MOUSE__chr9_1_72721338_72721424_ENSMUST00000238368__II_847216	|generic|tr_Q3TUU1_Q3TUU1_MOUSE__chr9_1_72721338_72721424_ENSMUST00000238368__II_847216|
"""index: 10111, intensity: 3589.0, mobility: 0.963"""	0.123137	0.00284698	0.076382	AIPQPDLTKLHQLAMQQSH	generic|tr_Q3TF69_Q3TF69_MOUSE__II_3495156	|generic|tr_A0A2R8W6U6_A0A2R8W6U6_MOUSE__chr15_1_102490634_102490807_ENSMUST00000230631__II_772974	|generic|tr_A0A2R8VHP9_A0A2R8VHP9_MOUSE__chr15_1_102490634_102490807_ENSMUST00000230631__II_772974	|generic|sp_Q61990_PCBP2_MOUSE__chr15_1_102490634_102490807_ENSMUST00000230631__II_772974	|generic|sp_Q61990-2_PCBP2_MOUSE__chr15_1_102490634_102490807_ENSMUST00000230631__II_772974	|generic|sp_Q61990-3_PCBP2_MOUSE__chr15_1_102490634_102490807_ENSMUST00000230631__II_772974	|generic|tr_A0A2R8VI92_A0A2R8VI92_MOUSE__chr15_1_102490634_102490807_ENSMUST00000230631__II_772974	|generic|tr_B2M1R7_B2M1R7_MOUSE__chr15_1_102490634_102490807_ENSMUST00000230631__II_772974	|generic|tr_Q3TT81_Q3TT81_MOUSE__chr15_1_102490634_102490807_ENSMUST00000230631__II_772974	|generic|tr_A0A2R8W6H3_A0A2R8W6H3_MOUSE__chr15_1_102490634_102490807_ENSMUST00000230631__II_772974	|generic|tr_A0A2R8VKF0_A0A2R8VKF0_MOUSE	|generic|tr_A0A2R8VHZ0_A0A2R8VHZ0_MOUSE	|generic|tr_A0A2R8VJY1_A0A2R8VJY1_MOUSE	|generic|tr_A0A2R8VI73_A0A2R8VI73_MOUSE	|generic|tr_A0A2R8VI12_A0A2R8VI12_MOUSE	|generic|tr_A0A2R8VHY9_A0A2R8VHY9_MOUSE	|generic|tr_A0A2R8VHL8_A0A2R8VHL8_MOUSE|
"""index: 5991, intensity: 7290.0, mobility: 0.947"""	0.122883	0.00284698	0.0765084	SDIPNPIGSENSE	generic|sp_CAS1_BOVIN_|
"""index: 280, intensity: 2558.0, mobility: 0.861"""	0.122854	0.00284698	0.0765232	TQVDEGVRSAS	generic|tr_Q3TAS8_Q3TAS8_MOUSE__chr18_-1_43324332_43324412_ENSMUST00000237707	|generic|tr_E9PWE8_E9PWE8_MOUSE__chr18_-1_43324332_43324412_ENSMUST00000237707	|generic|sp_Q62188_DPYL3_MOUSE__chr18_-1_43324332_43324412_ENSMUST00000237707	|generic|tr_Q3TT92_Q3TT92_MOUSE__chr18_-1_43324332_43324412_ENSMUST00000237707|
"""index: 8593, intensity: 5943.0, mobility: 0.852"""	0.122823	0.00284698	0.0765384	SRMGAVPVMIPAQSKDGSIV	generic|sp_P97792_CXAR_MOUSE__chr16_1_78334866_78334964_ENSMUST00000231251|
"""index: 7840, intensity: 5030.0, mobility: 0.973"""	0.1226	0.00284698	0.0766496	LKPRTVATPLNQVANPNSAIFGGARPREEVVQKEQE	generic|tr_Q80U88_Q80U88_MOUSE__chr5_-1_134625358_134625459_ENSMUST00000202289__II_929730	|generic|tr_Q3V244_Q3V244_MOUSE__chr5_-1_134625358_134625459_ENSMUST00000202289__II_929730	|generic|tr_Q3TG58_Q3TG58_MOUSE__chr5_-1_134625358_134625459_ENSMUST00000202289__II_929730	|generic|tr_Q564E5_Q564E5_MOUSE__chr5_-1_134625358_134625459_ENSMUST00000202289__II_929730|
"""index: 4512, intensity: 5681.0, mobility: 0.935"""	0.122275	0.00284698	0.0768124	ANPNSAIFGGARP	generic|tr_Q80U88_Q80U88_MOUSE__chr5_-1_134625358_134625459_ENSMUST00000202289__II_929730	|generic|tr_Q3V244_Q3V244_MOUSE__chr5_-1_134625358_134625459_ENSMUST00000202289__II_929730	|generic|tr_Q3TG58_Q3TG58_MOUSE__chr5_-1_134625358_134625459_ENSMUST00000202289__II_929730	|generic|tr_Q564E5_Q564E5_MOUSE__chr5_-1_134625358_134625459_ENSMUST00000202289__II_929730|
"""index: 772, intensity: 3804.0, mobility: 0.884"""	0.122091	0.00284698	0.0769043	ADEVSASLAKQ	generic|II_1128081_TX=10090	|generic|II_1128079_TX=10090	|generic|tr_A0A0A0MQC7_A0A0A0MQC7_MOUSE	|generic|tr_A2A5Y6_A2A5Y6_MOUSE	|generic|sp_P10637_TAU_MOUSE	|generic|sp_P10637-2_TAU_MOUSE	|generic|sp_P10637-3_TAU_MOUSE	|generic|sp_P10637-4_TAU_MOUSE	|generic|tr_Q3UH19_Q3UH19_MOUSE	|generic|sp_P10637-6_TAU_MOUSE	|generic|tr_Q8C5K4_Q8C5K4_MOUSE	|generic|tr_Q547J4_Q547J4_MOUSE	|generic|tr_B1AQW2_B1AQW2_MOUSE	|generic|sp_TAU_HUMAN_|
"""index: 7305, intensity: 3858.0, mobility: 1.085"""	0.121943	0.00284698	0.0769787	GPPAAPAPAPAPPAPAAPAPGTLSKEAAASNTNTLNRKTTPV	generic|sp_Q8VHW2_CCG8_MOUSE__II_899025	|generic|tr_F7CZ64_F7CZ64_MOUSE__II_899025|
"""index: 4383, intensity: 2706.0, mobility: 1.075"""	0.121458	0.00284698	0.0772222	GAPAQGQLVARPSSVNY	generic|tr_Q3UB97_Q3UB97_MOUSE	|generic|sp_O08992_SDCB1_MOUSE	|generic|tr_Q3U6J5_Q3U6J5_MOUSE	|generic|tr_Q3U724_Q3U724_MOUSE	|generic|tr_A2AKJ9_A2AKJ9_MOUSE	|generic|tr_Q3UBE4_Q3UBE4_MOUSE	|generic|tr_H3BLG5_H3BLG5_MOUSE|
"""index: 1289, intensity: 2979.0, mobility: 0.825"""	0.121326	0.00284698	0.0772888	QIDDNIPR	generic|sp_O08553_DPYL2_MOUSE|
"""index: 14981, intensity: 3308.0, mobility: 0.893"""	0.121206	0.00284698	0.0773494	SMWRRTRP	generic|IP_913543_TX=10090|
"""index: 768, intensity: 3468.0, mobility: 0.775"""	0.120672	0.00284698	0.0776186	SQPARVVDEREQM	generic|sp_P60879_SNP25_MOUSE	|generic|sp_P60879-2_SNP25_MOUSE|
"""index: 2641, intensity: 18305.0, mobility: 0.932"""	0.120566	0.00284698	0.0776721	LADEVSASLAKQ	generic|II_1128081_TX=10090	|generic|II_1128079_TX=10090	|generic|tr_A0A0A0MQC7_A0A0A0MQC7_MOUSE	|generic|tr_A2A5Y6_A2A5Y6_MOUSE	|generic|sp_P10637_TAU_MOUSE	|generic|sp_P10637-2_TAU_MOUSE	|generic|sp_P10637-3_TAU_MOUSE	|generic|sp_P10637-4_TAU_MOUSE	|generic|tr_Q3UH19_Q3UH19_MOUSE	|generic|sp_P10637-6_TAU_MOUSE	|generic|tr_Q8C5K4_Q8C5K4_MOUSE	|generic|tr_Q547J4_Q547J4_MOUSE	|generic|tr_B1AQW2_B1AQW2_MOUSE	|generic|sp_TAU_HUMAN_|
"""index: 4371, intensity: 2533.0, mobility: 0.925"""	0.119737	0.00284698	0.0780927	MGSNKGASQAGMTGYGMPRQIM	generic|tr_Q9D6K2_Q9D6K2_MOUSE	|generic|sp_Q9R1Q8_TAGL3_MOUSE|
"""index: 8747, intensity: 3151.0, mobility: 1.266"""	0.119708	0.00284698	0.0781072	SLPGDPGDGPQTELQRSPPEFQ	generic|sp_Q3UD01_A7L3B_MOUSE__chr10_-1_112928429_112928722_ENSMUST00000099276|
"""index: 452, intensity: 3054.0, mobility: 0.843"""	0.119179	0.00284698	0.0783768	AMEDIKQME	generic|sp_CAS1_BOVIN_|
"""index: 2267, intensity: 4987.0, mobility: 0.932"""	0.119176	0.00284698	0.0783783	QQQPQPHHIPTSAPVYQQPQQ	generic|tr_Q543N3_Q543N3_MOUSE__II_1131100	|generic|II_1131096_TX=10090	|generic|tr_A2A6H0_A2A6H0_MOUSE|
"""index: 952, intensity: 3175.0, mobility: 0.892"""	0.11917	0.00284698	0.0783812	KTETQEKNPLPSKETIEQEKQ	generic|sp_P20065_TYB4_MOUSE__chrX_-1_167207501_167208325_ENSMUST00000112175	|generic|tr_Q6ZWX2_Q6ZWX2_MOUSE__chrX_-1_167207501_167208325_ENSMUST00000112175|
"""index: 3035, intensity: 3665.0, mobility: 0.934"""	0.118952	0.00284698	0.0784926	DSIYSSTPEVKA	generic|tr_B2RUC7_B2RUC7_MOUSE|
"""index: 7543, intensity: 4194.0, mobility: 1.013"""	0.118397	0.00284698	0.0787769	AQMEEKPVPAAPVPSPVAPAPVPSRRNPPGGKSSLVLG	generic|sp_P97825_JUPI1_MOUSE__II_1124041|
"""index: 12044, intensity: 3081.0, mobility: 1.097"""	0.118086	0.00284698	0.078936	AAAAPMIGYPMPTGYSQ	generic|tr_Q921Y3_Q921Y3_MOUSE__chr11_-1_106781850_106782137_ENSMUST00000133426__II_1125049	|generic|tr_Q9CSD9_Q9CSD9_MOUSE__chr11_-1_106783954_106783992_ENSMUST00000133426__II_1125049	|generic|tr_Q3V0Z8_Q3V0Z8_MOUSE__chr11_-1_106784876_106784983_ENSMUST00000133426__II_1125049	|generic|tr_A1L333_A1L333_MOUSE__chr11_-1_106784876_106784983_ENSMUST00000133426__II_1125049	|generic|tr_Q3UXW3_Q3UXW3_MOUSE__chr11_-1_106784876_106784983_ENSMUST00000133426__II_1125049	|generic|tr_Q5U222_Q5U222_MOUSE__chr11_-1_106784876_106784983_ENSMUST00000133426__II_1125049	|generic|tr_Q8BTS0_Q8BTS0_MOUSE__chr11_-1_106784876_106784983_ENSMUST00000133426__II_1125049|
"""index: 1046, intensity: 2702.0, mobility: 1.002"""	0.118028	0.00284698	0.078966	AQQKEPMIGVNQE	generic|sp_CAS1_BOVIN_|
"""index: 3470, intensity: 3936.0, mobility: 0.929"""	0.118014	0.00284698	0.0789731	AVPLTPESRGLA	generic|sp_Q8C7W7_DCR1B_MOUSE__chr3_-1_103802968_103803081_ENSMUST00000198752__II_980882	|generic|sp_Q8C7W7-2_DCR1B_MOUSE__chr3_-1_103802968_103803081_ENSMUST00000198752__II_980882|
"""index: 767, intensity: 18977.0, mobility: 0.862"""	0.11795	0.00284698	0.0790062	LEDEAKELQ	generic|tr_Q3UXY8_Q3UXY8_MOUSE	|generic|sp_P22005_PENK_MOUSE|
"""index: 4861, intensity: 4371.0, mobility: 0.954"""	0.117822	0.00284698	0.0790719	QPVVPAEATDPVEQRAQEAPRRQL	generic|sp_P09240_CCKN_MOUSE__II_2424256	|generic|tr_A0A1L1SU12_A0A1L1SU12_MOUSE__II_3501794	|generic|tr_Q8R041_Q8R041_MOUSE	|generic|tr_A0A1L1SRD3_A0A1L1SRD3_MOUSE|
"""index: 6533, intensity: 3285.0, mobility: 0.887"""	0.117669	0.00284698	0.0791504	TGYGMPRQIM	generic|tr_Q9D6K2_Q9D6K2_MOUSE	|generic|sp_Q9R1Q8_TAGL3_MOUSE|
"""index: 924, intensity: 2565.0, mobility: 0.775"""	0.117366	0.00284698	0.0793067	AEAVAVLK	generic|tr_E9Q8Y2_E9Q8Y2_MOUSE__II_1037661	|generic|sp_P20357_MTAP2_MOUSE__chr1_1_66438885_66439007_ENSMUST00000172486	|generic|tr_F7ALC8_F7ALC8_MOUSE	|generic|tr_Q3URJ7_Q3URJ7_MOUSE	|generic|tr_Q80ZL4_Q80ZL4_MOUSE__chr1_1_66438885_66439007_ENSMUST00000172486	|generic|tr_Q3TLQ0_Q3TLQ0_MOUSE__chr1_1_66438885_66439007_ENSMUST00000172486	|generic|tr_Q80X35_Q80X35_MOUSE__chr1_1_66438885_66439007_ENSMUST00000172486	|generic|tr_G3UZE9_G3UZE9_MOUSE	|generic|tr_B2KGT5_B2KGT5_MOUSE__chr1_1_66438885_66439007_ENSMUST00000172486	|generic|tr_A0A668KLC6_A0A668KLC6_MOUSE__chr1_1_66438885_66439007_ENSMUST00000172486	|generic|tr_Q3TRF8_Q3TRF8_MOUSE|
"""index: 4225, intensity: 3591.0, mobility: 0.775"""	0.117305	0.00284698	0.0793381	IPQPDLTKLHQ	generic|tr_Q3TF69_Q3TF69_MOUSE__II_3495156	|generic|tr_A0A2R8W6U6_A0A2R8W6U6_MOUSE__chr15_1_102490634_102490807_ENSMUST00000230631__II_772974	|generic|tr_A0A2R8VHP9_A0A2R8VHP9_MOUSE__chr15_1_102490634_102490807_ENSMUST00000230631__II_772974	|generic|sp_Q61990_PCBP2_MOUSE__chr15_1_102490634_102490807_ENSMUST00000230631__II_772974	|generic|sp_Q61990-2_PCBP2_MOUSE__chr15_1_102490634_102490807_ENSMUST00000230631__II_772974	|generic|sp_Q61990-3_PCBP2_MOUSE__chr15_1_102490634_102490807_ENSMUST00000230631__II_772974	|generic|tr_A0A2R8VI92_A0A2R8VI92_MOUSE__chr15_1_102490634_102490807_ENSMUST00000230631__II_772974	|generic|tr_B2M1R7_B2M1R7_MOUSE__chr15_1_102490634_102490807_ENSMUST00000230631__II_772974	|generic|tr_Q3TT81_Q3TT81_MOUSE__chr15_1_102490634_102490807_ENSMUST00000230631__II_772974	|generic|tr_A0A2R8W6H3_A0A2R8W6H3_MOUSE__chr15_1_102490634_102490807_ENSMUST00000230631__II_772974	|generic|tr_A0A2R8VKF0_A0A2R8VKF0_MOUSE	|generic|tr_A0A2R8VHZ0_A0A2R8VHZ0_MOUSE	|generic|tr_A0A2R8VJY1_A0A2R8VJY1_MOUSE	|generic|tr_A0A2R8VI73_A0A2R8VI73_MOUSE	|generic|tr_A0A2R8VI12_A0A2R8VI12_MOUSE	|generic|tr_A0A2R8VHY9_A0A2R8VHY9_MOUSE	|generic|tr_A0A2R8VHL8_A0A2R8VHL8_MOUSE|
"""index: 4228, intensity: 4103.0, mobility: 1.018"""	0.116909	0.00284698	0.0795428	TQSAEPPPPEPPRI	generic|sp_Q8BIF0_C99L2_MOUSE	|generic|sp_Q8BIF0-2_C99L2_MOUSE	|generic|tr_I7HJQ8_I7HJQ8_MOUSE	|generic|tr_A2AP74_A2AP74_MOUSE|
"""index: 1711, intensity: 2557.0, mobility: 1.125"""	0.116621	0.00284698	0.079692	PSPSPSPSLSSTQSAVSK	generic|sp_Q9DC70_NDUS7_MOUSE__chr10_1_80252405_80252437_ENSMUST00000152939__II_1147512|
"""index: 12173, intensity: 6721.0, mobility: 1.101"""	0.116453	0.00284698	0.0797793	MGAVPVMIPAQSKDGSIV	generic|sp_P97792_CXAR_MOUSE__chr16_1_78334866_78334964_ENSMUST00000231251|
"""index: 6447, intensity: 3715.0, mobility: 0.938"""	0.116401	0.00284698	0.0798059	DIPNPIGSENSE	generic|sp_CAS1_BOVIN_|
"""index: 9505, intensity: 3606.0, mobility: 0.968"""	0.115507	0.00284698	0.0802714	APNLSRMGAVPVM	generic|sp_P97792_CXAR_MOUSE__chr16_1_78334866_78334964_ENSMUST00000231251|
"""index: 8244, intensity: 3928.0, mobility: 1.053"""	0.115328	0.00284698	0.0803648	QMEEKPVPAAPVPSPVAPAPVPSRRNPPGGKSSLVLG	generic|sp_P97825_JUPI1_MOUSE__II_1124041|
"""index: 4048, intensity: 29895.0, mobility: 0.897"""	0.115309	0.00284698	0.0803745	VANPNSAIFGGARPREEVVQKEQE	generic|tr_Q80U88_Q80U88_MOUSE__chr5_-1_134625358_134625459_ENSMUST00000202289__II_929730	|generic|tr_Q3V244_Q3V244_MOUSE__chr5_-1_134625358_134625459_ENSMUST00000202289__II_929730	|generic|tr_Q3TG58_Q3TG58_MOUSE__chr5_-1_134625358_134625459_ENSMUST00000202289__II_929730	|generic|tr_Q564E5_Q564E5_MOUSE__chr5_-1_134625358_134625459_ENSMUST00000202289__II_929730|
"""index: 4350, intensity: 3055.0, mobility: 0.900"""	0.114975	0.00284698	0.0805496	EQAVTDAAMTSKTLGKVT	generic|sp_P20357_MTAP2_MOUSE__chr1_1_66438885_66439007_ENSMUST00000172486	|generic|tr_G3UZK9_G3UZK9_MOUSE	|generic|tr_Q3URJ7_Q3URJ7_MOUSE	|generic|tr_A0A668KLC6_A0A668KLC6_MOUSE__chr1_1_66438885_66439007_ENSMUST00000172486|
"""index: 879, intensity: 2891.0, mobility: 1.136"""	0.114769	0.00284698	0.0806573	TLPTKETIEQEKRSE	generic|tr_A6H6H4_A6H6H4_MOUSE|
"""index: 11480, intensity: 3431.0, mobility: 0.998"""	0.114059	0.00284698	0.0810301	LAEDVTAALAKQGL	generic|sp_P20357_MTAP2_MOUSE__chr1_1_66438885_66439007_ENSMUST00000172486	|generic|tr_Q80ZL4_Q80ZL4_MOUSE__chr1_1_66438885_66439007_ENSMUST00000172486	|generic|tr_Q3TLQ0_Q3TLQ0_MOUSE__chr1_1_66438885_66439007_ENSMUST00000172486	|generic|tr_Q80X35_Q80X35_MOUSE__chr1_1_66438885_66439007_ENSMUST00000172486	|generic|tr_B2KGT5_B2KGT5_MOUSE__chr1_1_66438885_66439007_ENSMUST00000172486	|generic|tr_A0A668KLC6_A0A668KLC6_MOUSE__chr1_1_66438885_66439007_ENSMUST00000172486|
"""index: 5602, intensity: 5760.0, mobility: 1.044"""	0.113993	0.00284698	0.0810649	TPIVIQPASATETTQ	generic|tr_Q921J3_Q921J3_MOUSE__chr2_1_181549329_181549376_ENSMUST00000116365	|generic|sp_P60904_DNJC5_MOUSE__chr2_1_181546445_181546492_ENSMUST00000116365|
"""index: 9844, intensity: 2758.0, mobility: 0.982"""	0.113849	0.00284698	0.0811407	YQKFPQYLQY	generic|sp_CAS2_BOVIN_|
"""index: 7841, intensity: 4956.0, mobility: 0.919"""	0.113127	0.00284698	0.0815225	AYGFRDPGPQL	generic|sp_P26339_CMGA_MOUSE	|generic|tr_Q3UN28_Q3UN28_MOUSE|
"""index: 3449, intensity: 4135.0, mobility: 1.044"""	0.11261	0.00284698	0.0817968	DIPNPIGSENSEKTT	generic|sp_CAS1_BOVIN_|
"""index: 2102, intensity: 3915.0, mobility: 0.794"""	0.112401	0.00284698	0.0819077	QIDDHVPKRASARIL	generic|sp_Q9EQF6_DPYL5_MOUSE__chr5_1_30791522_30791638_ENSMUST00000198503__II_944569|
"""index: 2924, intensity: 3608.0, mobility: 0.876"""	0.111931	0.00284698	0.0821583	EVSASLAKQGL	generic|II_1128081_TX=10090	|generic|II_1128079_TX=10090	|generic|tr_A0A0A0MQC7_A0A0A0MQC7_MOUSE	|generic|tr_A2A5Y6_A2A5Y6_MOUSE	|generic|sp_P10637_TAU_MOUSE	|generic|sp_P10637-2_TAU_MOUSE	|generic|sp_P10637-4_TAU_MOUSE	|generic|tr_Q3UH19_Q3UH19_MOUSE	|generic|sp_P10637-6_TAU_MOUSE	|generic|tr_Q8C5K4_Q8C5K4_MOUSE	|generic|tr_Q547J4_Q547J4_MOUSE	|generic|tr_B1AQW2_B1AQW2_MOUSE	|generic|sp_TAU_HUMAN_|
"""index: 748, intensity: 3119.0, mobility: 0.820"""	0.11172	0.00284698	0.0822704	EDVPSERY	generic|sp_CAS1_BOVIN_|
"""index: 5285, intensity: 9431.0, mobility: 0.822"""	0.111428	0.00284698	0.0824268	LENPSPQAPARRLLPP	generic|sp_Q9QXV0_PCS1N_MOUSE|
"""index: 13762, intensity: 2673.0, mobility: 1.049"""	0.111336	0.00284698	0.0824761	AATTPATSVPFAATATANQIILK	generic|sp_Q8C181_MBNL2_MOUSE	|generic|sp_Q8C181-2_MBNL2_MOUSE	|generic|tr_A0A2K6EDM5_A0A2K6EDM5_MOUSE|
"""index: 456, intensity: 3021.0, mobility: 0.864"""	0.110897	0.00284698	0.0827112	SLSGAQIDDNNPRRTGH	generic|tr_Q3TXY0_Q3TXY0_MOUSE__chr5_1_37273379_37273519_ENSMUST00000202377	|generic|tr_Q6P1J1_Q6P1J1_MOUSE__chr5_1_37273379_37273519_ENSMUST00000202377	|generic|sp_P97427_DPYL1_MOUSE__chr5_1_37273379_37273519_ENSMUST00000202377	|generic|tr_Q3TY94_Q3TY94_MOUSE__chr5_1_37273379_37273519_ENSMUST00000202377|
"""index: 2442, intensity: 5081.0, mobility: 0.846"""	0.110873	0.00284698	0.0827243	GVASVAEKTKEQASHLG	generic|sp_Q91ZZ3_SYUB_MOUSE|
"""index: 6990, intensity: 3310.0, mobility: 1.025"""	0.110648	0.00284698	0.0828449	KPVPAAPVPSPVAPAPVPSRRNPPGGKSSLVLG	generic|sp_P97825_JUPI1_MOUSE__II_1124041|
"""index: 5154, intensity: 2539.0, mobility: 1.153"""	0.110335	0.00284698	0.0830133	SSLGSMSPSNMEGYSKTQ	generic|tr_Q3TV22_Q3TV22_MOUSE__chr16_1_78334866_78334964_ENSMUST00000231251	|generic|sp_P97792_CXAR_MOUSE__chr16_1_78334866_78334964_ENSMUST00000231251	|generic|sp_P97792-2_CXAR_MOUSE__chr16_1_78334866_78334964_ENSMUST00000231251|
"""index: 10040, intensity: 3025.0, mobility: 1.041"""	0.110083	0.00284698	0.0831492	AAAPMIGYPMPTGYSQ	generic|tr_Q921Y3_Q921Y3_MOUSE__chr11_-1_106781850_106782137_ENSMUST00000133426__II_1125049	|generic|tr_Q9CSD9_Q9CSD9_MOUSE__chr11_-1_106783954_106783992_ENSMUST00000133426__II_1125049	|generic|tr_Q3V0Z8_Q3V0Z8_MOUSE__chr11_-1_106784876_106784983_ENSMUST00000133426__II_1125049	|generic|tr_A1L333_A1L333_MOUSE__chr11_-1_106784876_106784983_ENSMUST00000133426__II_1125049	|generic|tr_Q3UXW3_Q3UXW3_MOUSE__chr11_-1_106784876_106784983_ENSMUST00000133426__II_1125049	|generic|tr_Q5U222_Q5U222_MOUSE__chr11_-1_106784876_106784983_ENSMUST00000133426__II_1125049	|generic|tr_Q8BTS0_Q8BTS0_MOUSE__chr11_-1_106784876_106784983_ENSMUST00000133426__II_1125049|
"""index: 1599, intensity: 3189.0, mobility: 0.866"""	0.109529	0.00284698	0.0834488	QEDAELQPR	generic|sp_P56388_CART_MOUSE	|generic|sp_P56388-2_CART_MOUSE	|generic|tr_Q3UY31_Q3UY31_MOUSE|
"""index: 908, intensity: 5421.0, mobility: 0.811"""	0.109483	0.00284698	0.0834734	AQIDDNIPRRTT	generic|sp_O08553_DPYL2_MOUSE|
"""index: 3423, intensity: 3946.0, mobility: 1.013"""	0.108809	0.00284698	0.0838394	GLPPVAHPPHAPSPGQTVKPEADRDHTSDQL	generic|tr_A0A0J9YU62_A0A0J9YU62_MOUSE__chr5_-1_33249103_33249207_ENSMUST00000202962__II_942165	|generic|sp_O88712_CTBP1_MOUSE__chr5_-1_33249103_33249207_ENSMUST00000202962__II_942165	|generic|sp_O88712-2_CTBP1_MOUSE__chr5_-1_33249103_33249207_ENSMUST00000202962__II_942165	|generic|sp_O88712-3_CTBP1_MOUSE__chr5_-1_33249103_33249207_ENSMUST00000202962__II_942165|
"""index: 765, intensity: 4000.0, mobility: 0.847"""	0.108434	0.00284698	0.0840434	LEDEAKELQ	generic|tr_Q3UXY8_Q3UXY8_MOUSE	|generic|sp_P22005_PENK_MOUSE|
"""index: 1470, intensity: 3440.0, mobility: 0.958"""	0.108364	0.00284698	0.0840815	KTETQEKNTLPTKETIEQEKRSEIS	generic|tr_A6H6H4_A6H6H4_MOUSE|
"""index: 7090, intensity: 4443.0, mobility: 0.946"""	0.108029	0.00284698	0.0842641	IGGFAGRIGASNM	generic|sp_Q8C854_MYEF2_MOUSE__II_1000715	|generic|sp_Q8C854-3_MYEF2_MOUSE__II_1000715	|generic|tr_A7UQY4_A7UQY4_MOUSE__II_1000715	|generic|tr_G8JL68_G8JL68_MOUSE__II_1000715|
"""index: 4568, intensity: 3081.0, mobility: 0.793"""	0.107885	0.00284698	0.0843429	IGGFAGRIGA	generic|sp_Q8C854_MYEF2_MOUSE__II_1000715	|generic|sp_Q8C854-3_MYEF2_MOUSE__II_1000715	|generic|tr_A7UQY4_A7UQY4_MOUSE__II_1000715	|generic|tr_G8JL68_G8JL68_MOUSE__II_1000715|
"""index: 3374, intensity: 4396.0, mobility: 1.047"""	0.1076	0.00284698	0.0844987	GLPPVAHPPHAPSPGQTVKPEADRDHTSDQL	generic|tr_A0A0J9YU62_A0A0J9YU62_MOUSE__chr5_-1_33249103_33249207_ENSMUST00000202962__II_942165	|generic|sp_O88712_CTBP1_MOUSE__chr5_-1_33249103_33249207_ENSMUST00000202962__II_942165	|generic|sp_O88712-2_CTBP1_MOUSE__chr5_-1_33249103_33249207_ENSMUST00000202962__II_942165	|generic|sp_O88712-3_CTBP1_MOUSE__chr5_-1_33249103_33249207_ENSMUST00000202962__II_942165|
"""index: 8742, intensity: 3568.0, mobility: 1.269"""	0.107544	0.00284698	0.0845296	SLPGDPGDGPQTELQRSPPEFQ	generic|sp_Q3UD01_A7L3B_MOUSE__chr10_-1_112928429_112928722_ENSMUST00000099276|
"""index: 4392, intensity: 4712.0, mobility: 0.883"""	0.107335	0.00284698	0.0846445	EPPPPEPPRI	generic|sp_Q8BIF0_C99L2_MOUSE	|generic|sp_Q8BIF0-2_C99L2_MOUSE	|generic|tr_I7HJQ8_I7HJQ8_MOUSE	|generic|tr_A2AP74_A2AP74_MOUSE|
"""index: 556, intensity: 2791.0, mobility: 0.882"""	0.107032	0.00284698	0.0848107	EQVQPKPLES	generic|tr_Q9DBN0_Q9DBN0_MOUSE	|generic|sp_P06728_APOA4_MOUSE|
"""index: 7440, intensity: 4669.0, mobility: 0.999"""	0.105199	0.00284698	0.0858236	QQAPPVRNLHQSGFSLSGAQIDDNIPRRTT	generic|sp_O08553_DPYL2_MOUSE|
"""index: 3088, intensity: 3502.0, mobility: 1.007"""	0.103995	0.00284698	0.0864955	QQQPQPHHIPTSAPVYQQPQQQQMT	generic|tr_Q543N3_Q543N3_MOUSE__II_1131100	|generic|II_1131096_TX=10090	|generic|tr_A2A6H0_A2A6H0_MOUSE|
"""index: 16622, intensity: 15415.0, mobility: 1.056"""	0.103634	0.00284698	0.0866976	TQTPVVVPPFLQPE	generic|sp_CASB_BOVIN_|
"""index: 7318, intensity: 3354.0, mobility: 0.904"""	0.103512	0.00284698	0.0867663	FSLGFDEPAEQPVRKNKMA	generic|sp_P97825_JUPI1_MOUSE__II_1124041	|generic|II_1124038_TX=10090|
"""index: 3984, intensity: 7264.0, mobility: 0.897"""	0.103473	0.00284698	0.0867883	VANPNSAIFGGARPREEVVQKEQE	generic|tr_Q80U88_Q80U88_MOUSE__chr5_-1_134625358_134625459_ENSMUST00000202289__II_929730	|generic|tr_Q3V244_Q3V244_MOUSE__chr5_-1_134625358_134625459_ENSMUST00000202289__II_929730	|generic|tr_Q3TG58_Q3TG58_MOUSE__chr5_-1_134625358_134625459_ENSMUST00000202289__II_929730	|generic|tr_Q564E5_Q564E5_MOUSE__chr5_-1_134625358_134625459_ENSMUST00000202289__II_929730|
"""index: 1033, intensity: 2742.0, mobility: 0.986"""	0.102865	0.00284698	0.0871304	AIEPAPPSQEAEAKG	generic|sp_P28667_MRP_MOUSE|
"""index: 801, intensity: 2955.0, mobility: 0.829"""	0.102037	0.00284698	0.0875978	LNQEQAEQGREHL	generic|sp_Q03517_SCG2_MOUSE	|generic|tr_Q4W8U9_Q4W8U9_MOUSE|
"""index: 2752, intensity: 3306.0, mobility: 0.839"""	0.102029	0.00284698	0.0876028	SKQETQSAEPPPPEPPRI	generic|sp_Q8BIF0_C99L2_MOUSE	|generic|sp_Q8BIF0-2_C99L2_MOUSE	|generic|tr_I7HJQ8_I7HJQ8_MOUSE	|generic|tr_A2AP74_A2AP74_MOUSE|
"""index: 7892, intensity: 2757.0, mobility: 1.208"""	0.101915	0.00284698	0.087667	SLPSDEEGENYSKEVPEIE	generic|tr_Q3UXY8_Q3UXY8_MOUSE	|generic|sp_P22005_PENK_MOUSE|
"""index: 9084, intensity: 18233.0, mobility: 0.919"""	0.101842	0.00284698	0.0877088	MGTNRGASQAGMTGYGMPRQIL	generic|sp_Q9WVA4_TAGL2_MOUSE|
"""index: 14351, intensity: 2556.0, mobility: 1.052"""	0.101508	0.00284698	0.0878981	TLADEVSASLAKQGL	generic|II_1128081_TX=10090	|generic|II_1128079_TX=10090	|generic|tr_A0A0A0MQC7_A0A0A0MQC7_MOUSE	|generic|tr_A2A5Y6_A2A5Y6_MOUSE	|generic|sp_P10637_TAU_MOUSE	|generic|sp_P10637-2_TAU_MOUSE	|generic|sp_P10637-4_TAU_MOUSE	|generic|tr_Q3UH19_Q3UH19_MOUSE	|generic|sp_P10637-6_TAU_MOUSE	|generic|tr_Q8C5K4_Q8C5K4_MOUSE	|generic|tr_Q547J4_Q547J4_MOUSE	|generic|tr_B1AQW2_B1AQW2_MOUSE	|generic|sp_TAU_HUMAN_|
"""index: 2693, intensity: 3327.0, mobility: 0.827"""	0.101489	0.00284698	0.0879091	DQVKRNAVPITPTLNRE	generic|sp_CAS2_BOVIN_|
"""index: 5869, intensity: 4507.0, mobility: 0.924"""	0.101236	0.00284698	0.0880529	LDNQYAVLENQKYSHTQYS	generic|tr_A0A087WS49_A0A087WS49_MOUSE__II_848418	|generic|sp_Q4VAA2_CDV3_MOUSE__II_848418	|generic|IP_947673_TX=10090|
"""index: 17359, intensity: 33994.0, mobility: 0.993"""	0.100825	0.00284698	0.0882873	LLTDACFKVNK	generic|chr11_1_68721378_68721539_ENSMUST00000102611	|generic|chr11_1_68721390_68721539_ENSMUST00000102611|
"""index: 3500, intensity: 15375.0, mobility: 1.087"""	0.100495	0.00284698	0.0884759	SPAPATGASGQASELAPSTADSAVPPAPAKTEKGPVETK	generic|tr_A0A0A6YY91_A0A0A6YY91_MOUSE__II_850562|
"""index: 350, intensity: 3044.0, mobility: 0.882"""	0.0998432	0.00284698	0.0888493	AVDEAKPKESARQDEGKEDPEADQEHA	generic|sp_P06837_NEUM_MOUSE|
"""index: 5762, intensity: 3798.0, mobility: 0.836"""	0.0997185	0.00284698	0.0889209	LEGEDDPDRSMKLSFRT	generic|sp_P26339_CMGA_MOUSE	|generic|tr_Q3UN28_Q3UN28_MOUSE|
"""index: 1977, intensity: 2942.0, mobility: 0.830"""	0.0986862	0.00284698	0.0895159	YNPEPPPPRSHYSNIE	generic|tr_A0A0R4J1C2_A0A0R4J1C2_MOUSE__II_894144	|generic|tr_A0A0R4IZW8_A0A0R4IZW8_MOUSE__chr7_-1_30193874_30194080_ENSMUST00000146852__II_894141	|generic|sp_O88456_CPNS1_MOUSE__II_894144|
"""index: 8966, intensity: 2664.0, mobility: 1.016"""	0.0982216	0.00284698	0.0897849	FSDIPNPIGSENSE	generic|sp_CAS1_BOVIN_|
"""index: 2400, intensity: 3503.0, mobility: 0.916"""	0.0955752	0.00284698	0.0913315	QPPPPPYYPPEDKKTQ	generic|tr_Q3TRG5_Q3TRG5_MOUSE__II_1123726	|generic|sp_P97765_WBP2_MOUSE__II_1123728	|generic|sp_P97765-2_WBP2_MOUSE__II_1123726	|generic|chr11_-1_116079543_116079920_ENSMUST00000074628|
"""index: 9874, intensity: 2570.0, mobility: 1.124"""	0.0952809	0.00284698	0.0915051	QMEEKPVPAAPVPSPVAPAPVPSRRNPPGGKSSLVLG	generic|sp_P97825_JUPI1_MOUSE__II_1124041|
"""index: 12073, intensity: 3179.0, mobility: 1.093"""	0.0937844	0.00284698	0.0923922	AAAAPMIGYPMPTGYSQ	generic|tr_Q921Y3_Q921Y3_MOUSE__chr11_-1_106781850_106782137_ENSMUST00000133426__II_1125049	|generic|tr_Q9CSD9_Q9CSD9_MOUSE__chr11_-1_106783954_106783992_ENSMUST00000133426__II_1125049	|generic|tr_Q3V0Z8_Q3V0Z8_MOUSE__chr11_-1_106784876_106784983_ENSMUST00000133426__II_1125049	|generic|tr_A1L333_A1L333_MOUSE__chr11_-1_106784876_106784983_ENSMUST00000133426__II_1125049	|generic|tr_Q3UXW3_Q3UXW3_MOUSE__chr11_-1_106784876_106784983_ENSMUST00000133426__II_1125049	|generic|tr_Q5U222_Q5U222_MOUSE__chr11_-1_106784876_106784983_ENSMUST00000133426__II_1125049	|generic|tr_Q8BTS0_Q8BTS0_MOUSE__chr11_-1_106784876_106784983_ENSMUST00000133426__II_1125049|
"""index: 3389, intensity: 11657.0, mobility: 0.908"""	0.0936722	0.00284698	0.0924591	AEPPPPEPPRI	generic|sp_Q8BIF0_C99L2_MOUSE	|generic|sp_Q8BIF0-2_C99L2_MOUSE	|generic|tr_I7HJQ8_I7HJQ8_MOUSE	|generic|tr_A2AP74_A2AP74_MOUSE|
"""index: 8627, intensity: 2941.0, mobility: 0.862"""	0.0927459	0.00284698	0.0930126	RMGAVPVMIPAQSKDGSIV	generic|sp_P97792_CXAR_MOUSE__chr16_1_78334866_78334964_ENSMUST00000231251|
"""index: 2921, intensity: 27421.0, mobility: 0.862"""	0.0927323	0.00284698	0.0930208	TQVDEGVRSASKRIVAPPGGRSNITS	generic|tr_Q3TAS8_Q3TAS8_MOUSE__chr18_-1_43324332_43324412_ENSMUST00000237707	|generic|tr_E9PWE8_E9PWE8_MOUSE__chr18_-1_43324332_43324412_ENSMUST00000237707	|generic|sp_Q62188_DPYL3_MOUSE__chr18_-1_43324332_43324412_ENSMUST00000237707	|generic|tr_Q3TT92_Q3TT92_MOUSE__chr18_-1_43324332_43324412_ENSMUST00000237707|
"""index: 410, intensity: 2583.0, mobility: 0.843"""	0.0927181	0.00284698	0.0930293	KEDVPSERY	generic|sp_CAS1_BOVIN_|
"""index: 10885, intensity: 3782.0, mobility: 0.837"""	0.092567	0.00284698	0.0931199	RTTPTMKELQTMVEHHLG	generic|sp_Q9ERT9_PPR1A_MOUSE__II_3453130|
"""index: 9961, intensity: 3431.0, mobility: 0.898"""	0.0925535	0.00284698	0.093128	SRMGAVPVMIPAQSKDGSIV	generic|sp_P97792_CXAR_MOUSE__chr16_1_78334866_78334964_ENSMUST00000231251|
"""index: 1210, intensity: 3490.0, mobility: 0.847"""	0.0923106	0.00284698	0.0932738	KTETQEKNPLPSKETIEQEKQAGES	generic|sp_P20065_TYB4_MOUSE__chrX_-1_167207501_167208325_ENSMUST00000112175	|generic|tr_Q6ZWX2_Q6ZWX2_MOUSE__chrX_-1_167207501_167208325_ENSMUST00000112175|
"""index: 8483, intensity: 4654.0, mobility: 0.814"""	0.09211	0.00284698	0.0933944	VAPFPEVFGKEK	generic|sp_CAS1_BOVIN_|
"""index: 15510, intensity: 3646.0, mobility: 0.996"""	0.0917236	0.00284698	0.0936271	FVAPFPEVFGKE	generic|sp_CAS1_BOVIN_|
"""index: 1603, intensity: 2716.0, mobility: 0.921"""	0.0915953	0.00284698	0.0937045	TETQEKNPLPSKETIEQEKQAGES	generic|sp_P20065_TYB4_MOUSE__chrX_-1_167207501_167208325_ENSMUST00000112175	|generic|tr_Q6ZWX2_Q6ZWX2_MOUSE__chrX_-1_167207501_167208325_ENSMUST00000112175|
"""index: 361, intensity: 2678.0, mobility: 0.894"""	0.0915849	0.00284698	0.0937108	GGGGGLGSGGSIRSS	generic|sp_K1C9_HUMAN_|
"""index: 7998, intensity: 2956.0, mobility: 0.901"""	0.0911803	0.00284698	0.0939552	IGYPMPTGYSQ	generic|tr_Q921Y3_Q921Y3_MOUSE__chr11_-1_106781850_106782137_ENSMUST00000133426__II_1125049	|generic|tr_Q9CSD9_Q9CSD9_MOUSE__chr11_-1_106783954_106783992_ENSMUST00000133426__II_1125049	|generic|tr_Q3V0Z8_Q3V0Z8_MOUSE__chr11_-1_106784876_106784983_ENSMUST00000133426__II_1125049	|generic|tr_A1L333_A1L333_MOUSE__chr11_-1_106784876_106784983_ENSMUST00000133426__II_1125049	|generic|tr_Q3UXW3_Q3UXW3_MOUSE__chr11_-1_106784876_106784983_ENSMUST00000133426__II_1125049	|generic|tr_Q5U222_Q5U222_MOUSE__chr11_-1_106784876_106784983_ENSMUST00000133426__II_1125049	|generic|tr_Q8BTS0_Q8BTS0_MOUSE__chr11_-1_106784876_106784983_ENSMUST00000133426__II_1125049	|generic|sp_Q61656_DDX5_MOUSE__chr11_-1_106784876_106784983_ENSMUST00000133426|
"""index: 911, intensity: 3204.0, mobility: 0.770"""	0.0911592	0.00284698	0.0939679	QLYENKPRRP	generic|sp_Q9D3P9_NEUT_MOUSE|
"""index: 9957, intensity: 3011.0, mobility: 1.068"""	0.0905798	0.00284698	0.094319	AAAPMIGYPMPTGYSQ	generic|tr_Q921Y3_Q921Y3_MOUSE__chr11_-1_106781850_106782137_ENSMUST00000133426__II_1125049	|generic|tr_Q9CSD9_Q9CSD9_MOUSE__chr11_-1_106783954_106783992_ENSMUST00000133426__II_1125049	|generic|tr_Q3V0Z8_Q3V0Z8_MOUSE__chr11_-1_106784876_106784983_ENSMUST00000133426__II_1125049	|generic|tr_A1L333_A1L333_MOUSE__chr11_-1_106784876_106784983_ENSMUST00000133426__II_1125049	|generic|tr_Q3UXW3_Q3UXW3_MOUSE__chr11_-1_106784876_106784983_ENSMUST00000133426__II_1125049	|generic|tr_Q5U222_Q5U222_MOUSE__chr11_-1_106784876_106784983_ENSMUST00000133426__II_1125049	|generic|tr_Q8BTS0_Q8BTS0_MOUSE__chr11_-1_106784876_106784983_ENSMUST00000133426__II_1125049|
"""index: 9558, intensity: 3340.0, mobility: 1.099"""	0.0896099	0.00284698	0.0949095	APVSTGAGGGTVLAKMYP	generic|sp_Q8R1I2_GRP_MOUSE	|generic|chr18_1_65873631_65873807_ENSMUST00000173530|
"""index: 7554, intensity: 3277.0, mobility: 0.883"""	0.0890631	0.00284698	0.095244	DVTAALAKQGL	generic|sp_P20357_MTAP2_MOUSE__chr1_1_66438885_66439007_ENSMUST00000172486	|generic|tr_Q80ZL4_Q80ZL4_MOUSE__chr1_1_66438885_66439007_ENSMUST00000172486	|generic|tr_Q3TLQ0_Q3TLQ0_MOUSE__chr1_1_66438885_66439007_ENSMUST00000172486	|generic|tr_Q80X35_Q80X35_MOUSE__chr1_1_66438885_66439007_ENSMUST00000172486	|generic|tr_B2KGT5_B2KGT5_MOUSE__chr1_1_66438885_66439007_ENSMUST00000172486	|generic|tr_A0A668KLC6_A0A668KLC6_MOUSE__chr1_1_66438885_66439007_ENSMUST00000172486|
"""index: 3102, intensity: 3894.0, mobility: 0.994"""	0.0887719	0.00284698	0.0954225	QQQPQPHHIPTSAPVYQQPQQQQMT	generic|tr_Q543N3_Q543N3_MOUSE__II_1131100	|generic|II_1131096_TX=10090	|generic|tr_A2A6H0_A2A6H0_MOUSE|
"""index: 4987, intensity: 4197.0, mobility: 0.953"""	0.088548	0.00284698	0.09556	TESIANAGKGKAGMSNPALTMENET	generic|tr_A0JP44_A0JP44_MOUSE__chr8_1_40456670_40456699_ENSMUST00000131672	|generic|tr_A4FUU5_A4FUU5_MOUSE__chr8_1_40456670_40456699_ENSMUST00000131672|
"""index: 2920, intensity: 3894.0, mobility: 0.929"""	0.0877299	0.00284698	0.0960639	STISSSPIHQLS	generic|tr_B7ZNF6_B7ZNF6_MOUSE__chr15_1_31027559_31027672_ENSMUST00000228827	|generic|sp_O35927_CTND2_MOUSE__chr15_1_31027559_31027672_ENSMUST00000228827	|generic|sp_O35927-2_CTND2_MOUSE__chr15_1_31027559_31027672_ENSMUST00000228827	|generic|tr_E9QKH8_E9QKH8_MOUSE__chr15_1_31027559_31027672_ENSMUST00000228827|
"""index: 6208, intensity: 6715.0, mobility: 1.054"""	0.087482	0.00284698	0.0962172	TDQPSMPSDPSVNGPV	generic|tr_A0A286YE88_A0A286YE88_MOUSE__II_3464216	|generic|tr_G5E8R4_G5E8R4_MOUSE__chr19_-1_3526698_3526865_ENSMUST00000223919	|generic|sp_Q922D4_PP6R3_MOUSE__chr19_-1_3526698_3526865_ENSMUST00000223919	|generic|sp_Q922D4-2_PP6R3_MOUSE__chr19_-1_3526698_3526865_ENSMUST00000223919	|generic|chr19_-1_3457000_3459787_ENSMUST00000225475|
"""index: 11189, intensity: 2605.0, mobility: 1.170"""	0.087241	0.00284698	0.0963662	EMPFPKYPVEPFTESQ	generic|sp_CASB_BOVIN_|
"""index: 4203, intensity: 2534.0, mobility: 0.773"""	0.0872151	0.00284698	0.0963823	IPQPDLTKLHQ	generic|tr_Q3TF69_Q3TF69_MOUSE__II_3495156	|generic|tr_A0A2R8W6U6_A0A2R8W6U6_MOUSE__chr15_1_102490634_102490807_ENSMUST00000230631__II_772974	|generic|tr_A0A2R8VHP9_A0A2R8VHP9_MOUSE__chr15_1_102490634_102490807_ENSMUST00000230631__II_772974	|generic|sp_Q61990_PCBP2_MOUSE__chr15_1_102490634_102490807_ENSMUST00000230631__II_772974	|generic|sp_Q61990-2_PCBP2_MOUSE__chr15_1_102490634_102490807_ENSMUST00000230631__II_772974	|generic|sp_Q61990-3_PCBP2_MOUSE__chr15_1_102490634_102490807_ENSMUST00000230631__II_772974	|generic|tr_A0A2R8VI92_A0A2R8VI92_MOUSE__chr15_1_102490634_102490807_ENSMUST00000230631__II_772974	|generic|tr_B2M1R7_B2M1R7_MOUSE__chr15_1_102490634_102490807_ENSMUST00000230631__II_772974	|generic|tr_Q3TT81_Q3TT81_MOUSE__chr15_1_102490634_102490807_ENSMUST00000230631__II_772974	|generic|tr_A0A2R8W6H3_A0A2R8W6H3_MOUSE__chr15_1_102490634_102490807_ENSMUST00000230631__II_772974	|generic|tr_A0A2R8VKF0_A0A2R8VKF0_MOUSE	|generic|tr_A0A2R8VHZ0_A0A2R8VHZ0_MOUSE	|generic|tr_A0A2R8VJY1_A0A2R8VJY1_MOUSE	|generic|tr_A0A2R8VI73_A0A2R8VI73_MOUSE	|generic|tr_A0A2R8VI12_A0A2R8VI12_MOUSE	|generic|tr_A0A2R8VHY9_A0A2R8VHY9_MOUSE	|generic|tr_A0A2R8VHL8_A0A2R8VHL8_MOUSE|
"""index: 5125, intensity: 3250.0, mobility: 1.028"""	0.0872005	0.00284698	0.0963913	TPAGPGARAPLTGFSS	generic|tr_B2RRK2_B2RRK2_MOUSE__chr19_-1_5423851_5423880_ENSMUST00000148219	|generic|sp_Q3UH53_SDK1_MOUSE__chr19_-1_5423851_5423880_ENSMUST00000148219	|generic|sp_Q3UH53-2_SDK1_MOUSE__chr19_-1_5423851_5423880_ENSMUST00000148219	|generic|tr_Q3UNQ9_Q3UNQ9_MOUSE|
"""index: 580, intensity: 2697.0, mobility: 0.917"""	0.0868163	0.00284698	0.0966296	QEQNQEQPIR	generic|sp_CASK_BOVIN_|
"""index: 6822, intensity: 4055.0, mobility: 1.107"""	0.0868057	0.00284698	0.0966362	SEPAFQINTQSDPQPT	generic|tr_A0A0J9YV24_A0A0J9YV24_MOUSE	|generic|sp_E9PUL5_PRRT2_MOUSE|
"""index: 4067, intensity: 3667.0, mobility: 0.919"""	0.0867711	0.00284698	0.0966577	AVAGAKRRAVATPAAAAAEEERQAREKMLE	generic|sp_Q9Z127_LAT1_MOUSE__chr8_-1_121883040_121883090_ENSMUST00000182165	|generic|sp_Q9Z127_LAT1_MOUSE__chr8_-1_121883040_121883090_ENSMUST00000182165	|generic|tr_Q3UQM7_Q3UQM7_MOUSE__chr8_-1_121883040_121883090_ENSMUST00000182165	|generic|tr_Q3UQM7_Q3UQM7_MOUSE__chr8_-1_121883040_121883090_ENSMUST00000182165|
"""index: 1461, intensity: 4618.0, mobility: 0.940"""	0.085919	0.00284698	0.0971882	TQEKNPLPSKETIEQEKQAGES	generic|sp_P20065_TYB4_MOUSE__chrX_-1_167207501_167208325_ENSMUST00000112175	|generic|tr_Q6ZWX2_Q6ZWX2_MOUSE__chrX_-1_167207501_167208325_ENSMUST00000112175|
"""index: 2420, intensity: 3853.0, mobility: 0.845"""	0.0857676	0.00284698	0.0972828	GVASVAEKTKEQASHLG	generic|sp_Q91ZZ3_SYUB_MOUSE|
"""index: 9548, intensity: 4087.0, mobility: 1.107"""	0.0849475	0.00284698	0.0977964	AIPQPDLTKLHQLA	generic|tr_Q3TF69_Q3TF69_MOUSE__II_3495156	|generic|tr_A0A2R8W6U6_A0A2R8W6U6_MOUSE__chr15_1_102490634_102490807_ENSMUST00000230631__II_772974	|generic|tr_A0A2R8VHP9_A0A2R8VHP9_MOUSE__chr15_1_102490634_102490807_ENSMUST00000230631__II_772974	|generic|sp_Q61990_PCBP2_MOUSE__chr15_1_102490634_102490807_ENSMUST00000230631__II_772974	|generic|sp_Q61990-2_PCBP2_MOUSE__chr15_1_102490634_102490807_ENSMUST00000230631__II_772974	|generic|sp_Q61990-3_PCBP2_MOUSE__chr15_1_102490634_102490807_ENSMUST00000230631__II_772974	|generic|tr_A0A2R8VI92_A0A2R8VI92_MOUSE__chr15_1_102490634_102490807_ENSMUST00000230631__II_772974	|generic|tr_B2M1R7_B2M1R7_MOUSE__chr15_1_102490634_102490807_ENSMUST00000230631__II_772974	|generic|tr_Q3TT81_Q3TT81_MOUSE__chr15_1_102490634_102490807_ENSMUST00000230631__II_772974	|generic|tr_A0A2R8W6H3_A0A2R8W6H3_MOUSE__chr15_1_102490634_102490807_ENSMUST00000230631__II_772974	|generic|tr_A0A2R8VKF0_A0A2R8VKF0_MOUSE	|generic|tr_A0A2R8VHZ0_A0A2R8VHZ0_MOUSE	|generic|tr_A0A2R8VJY1_A0A2R8VJY1_MOUSE	|generic|tr_A0A2R8VI73_A0A2R8VI73_MOUSE	|generic|tr_A0A2R8VI12_A0A2R8VI12_MOUSE	|generic|tr_A0A2R8VHY9_A0A2R8VHY9_MOUSE	|generic|tr_A0A2R8VHL8_A0A2R8VHL8_MOUSE|
"""index: 2310, intensity: 3268.0, mobility: 0.819"""	0.0847033	0.00284698	0.0979498	GSQIDDHVPKRASARIL	generic|sp_Q9EQF6_DPYL5_MOUSE__chr5_1_30791522_30791638_ENSMUST00000198503__II_944569|
"""index: 4368, intensity: 2827.0, mobility: 0.863"""	0.0842545	0.00284698	0.0982323	AFRSSLYEGLEKPESRSSIH	generic|tr_Q6PG79_Q6PG79_MOUSE__II_213398	|generic|tr_A0A1W2P772_A0A1W2P772_MOUSE__II_213398	|generic|tr_Q3TSK3_Q3TSK3_MOUSE__II_213398	|generic|sp_G5E829_AT2B1_MOUSE__II_213398	|generic|tr_Q8K314_Q8K314_MOUSE__II_213398|
"""index: 13166, intensity: 2967.0, mobility: 1.033"""	0.0837567	0.00284698	0.0985466	SPAEAQPQPAQPAA	generic|tr_A2A654_A2A654_MOUSE__II_1124969	|generic|tr_E5D6T0_E5D6T0_MOUSE__II_1124969	|generic|tr_E9Q6A7_E9Q6A7_MOUSE__II_1124969	|generic|tr_Q6P9L3_Q6P9L3_MOUSE__II_1124969	|generic|tr_Q3TMJ3_Q3TMJ3_MOUSE__II_1124969	|generic|tr_A2A655_A2A655_MOUSE__II_1124969	|generic|tr_Q3UPA6_Q3UPA6_MOUSE	|generic|tr_Q8K092_Q8K092_MOUSE|
"""index: 1628, intensity: 2960.0, mobility: 0.969"""	0.0832589	0.00284698	0.0988618	AQPAPKPEPSFSE	generic|sp_P97797_SHPS1_MOUSE	|generic|sp_P97797-2_SHPS1_MOUSE	|generic|sp_P97797-3_SHPS1_MOUSE	|generic|sp_P97797-4_SHPS1_MOUSE	|generic|tr_Q2M4I8_Q2M4I8_MOUSE	|generic|tr_E0CX65_E0CX65_MOUSE|
"""index: 7201, intensity: 3575.0, mobility: 0.986"""	0.0831039	0.00284698	0.0989601	EIGDEENSAKFPI	generic|sp_P56942_MCH_MOUSE|
"""index: 642, intensity: 2929.0, mobility: 0.935"""	0.0830669	0.00284698	0.0989836	QEQVQPKPLES	generic|tr_Q9DBN0_Q9DBN0_MOUSE	|generic|sp_P06728_APOA4_MOUSE|
"""index: 1584, intensity: 16284.0, mobility: 0.934"""	0.0822223	0.00284698	0.0995212	IVAPPGGRANITS	generic|sp_O08553_DPYL2_MOUSE|
"""index: 9025, intensity: 4475.0, mobility: 1.018"""	0.0821234	0.00284698	0.0995843	IPQPDLTKLHQLA	generic|tr_Q3TF69_Q3TF69_MOUSE__II_3495156	|generic|tr_A0A2R8W6U6_A0A2R8W6U6_MOUSE__chr15_1_102490634_102490807_ENSMUST00000230631__II_772974	|generic|tr_A0A2R8VHP9_A0A2R8VHP9_MOUSE__chr15_1_102490634_102490807_ENSMUST00000230631__II_772974	|generic|sp_Q61990_PCBP2_MOUSE__chr15_1_102490634_102490807_ENSMUST00000230631__II_772974	|generic|sp_Q61990-2_PCBP2_MOUSE__chr15_1_102490634_102490807_ENSMUST00000230631__II_772974	|generic|sp_Q61990-3_PCBP2_MOUSE__chr15_1_102490634_102490807_ENSMUST00000230631__II_772974	|generic|tr_A0A2R8VI92_A0A2R8VI92_MOUSE__chr15_1_102490634_102490807_ENSMUST00000230631__II_772974	|generic|tr_B2M1R7_B2M1R7_MOUSE__chr15_1_102490634_102490807_ENSMUST00000230631__II_772974	|generic|tr_Q3TT81_Q3TT81_MOUSE__chr15_1_102490634_102490807_ENSMUST00000230631__II_772974	|generic|tr_A0A2R8W6H3_A0A2R8W6H3_MOUSE__chr15_1_102490634_102490807_ENSMUST00000230631__II_772974	|generic|tr_A0A2R8VKF0_A0A2R8VKF0_MOUSE	|generic|tr_A0A2R8VHZ0_A0A2R8VHZ0_MOUSE	|generic|tr_A0A2R8VJY1_A0A2R8VJY1_MOUSE	|generic|tr_A0A2R8VI73_A0A2R8VI73_MOUSE	|generic|tr_A0A2R8VI12_A0A2R8VI12_MOUSE	|generic|tr_A0A2R8VHY9_A0A2R8VHY9_MOUSE	|generic|tr_A0A2R8VHL8_A0A2R8VHL8_MOUSE|
"""index: 8059, intensity: 8442.0, mobility: 1.069"""	0.0818373	0.00284698	0.0997671	QMEEKPVPAAPVPSPVAPAPVPSRRNPPGGKSSLVLG	generic|sp_P97825_JUPI1_MOUSE__II_1124041|
"""index: 3160, intensity: 3389.0, mobility: 0.905"""	0.0815845	0.00284698	0.0999289	VVPAEATDPVEQRAQEAPRRQL	generic|sp_P09240_CCKN_MOUSE__II_2424256	|generic|tr_A0A1L1SU12_A0A1L1SU12_MOUSE__II_3501794	|generic|tr_Q8R041_Q8R041_MOUSE	|generic|tr_A0A1L1SRD3_A0A1L1SRD3_MOUSE|
"""index: 7413, intensity: 3030.0, mobility: 1.164"""	0.0814427	0.00284698	0.10002	SNPAVRTAAANAAAGAAENAF	generic|tr_E9Q855_E9Q855_MOUSE__chr3_1_89180737_89180892_ENSMUST00000129294	|generic|tr_B2M0S2_B2M0S2_MOUSE__chr3_1_89175434_89175475_ENSMUST00000128318	|generic|tr_Q3UK26_Q3UK26_MOUSE__chr3_1_89180737_89180892_ENSMUST00000129294	|generic|sp_O35609_SCAM3_MOUSE__chr3_1_89180737_89180892_ENSMUST00000129294	|generic|tr_Q3TDM8_Q3TDM8_MOUSE__chr3_1_89180737_89180892_ENSMUST00000129294	|generic|tr_Q3UXS0_Q3UXS0_MOUSE__chr3_1_89180737_89180892_ENSMUST00000129294|
"""index: 3907, intensity: 4039.0, mobility: 1.090"""	0.0812522	0.00284698	0.100142	SPAPATGASGQASELAPSTADSAVPPAPAKTEKGPVETK	generic|tr_A0A0A6YY91_A0A0A6YY91_MOUSE__II_850562|
"""index: 893, intensity: 3301.0, mobility: 0.803"""	0.0809579	0.00284698	0.100331	AQIDDNIPRRTTQ	generic|sp_O08553_DPYL2_MOUSE|
"""index: 4733, intensity: 3296.0, mobility: 0.832"""	0.0807819	0.00284698	0.100444	SPVDIIDRNNHHNMV	generic|sp_Q99JY8_PLPP3_MOUSE|
"""index: 9654, intensity: 2810.0, mobility: 0.937"""	0.0802896	0.00284698	0.100761	MTGYGMPRQIL	generic|sp_Q9WVA4_TAGL2_MOUSE|
"""index: 1294, intensity: 3508.0, mobility: 0.819"""	0.0797889	0.00284698	0.101085	QIDDNIPR	generic|sp_O08553_DPYL2_MOUSE|
"""index: 1067, intensity: 2696.0, mobility: 0.910"""	0.0793701	0.00284698	0.101356	KHMDPPPAPMQDRSPSPRHPDVS	generic|sp_P14873_MAP1B_MOUSE	|generic|tr_B2RQQ5_B2RQQ5_MOUSE	|generic|tr_Q3UF78_Q3UF78_MOUSE|
"""index: 802, intensity: 2731.0, mobility: 0.825"""	0.0792647	0.00284698	0.101425	LNQEQAEQGREHL	generic|sp_Q03517_SCG2_MOUSE	|generic|tr_Q4W8U9_Q4W8U9_MOUSE|
"""index: 12243, intensity: 2865.0, mobility: 1.145"""	0.0789132	0.00284698	0.101653	STLPGNVISKVIIQQPTG	generic|tr_Q8BIW2_Q8BIW2_MOUSE__chr1_-1_25068168_25068251_ENSMUST00000153568__II_1042961	|generic|tr_Q8K0A3_Q8K0A3_MOUSE__chr1_-1_25128818_25128886_ENSMUST00000153568__II_1042938	|generic|tr_Q68FL1_Q68FL1_MOUSE__chr1_-1_25128818_25128886_ENSMUST00000153568__II_1042938	|generic|sp_Q80ZF8_AGRB3_MOUSE__chr1_-1_25128818_25128886_ENSMUST00000153568__II_1042938	|generic|tr_Q8BJ13_Q8BJ13_MOUSE__chr1_-1_25128818_25128886_ENSMUST00000153568__II_1042938|
"""index: 9172, intensity: 2720.0, mobility: 0.961"""	0.0785135	0.00284698	0.101914	LSTPEEGIRWL	generic|IP_921653_TX=10090|
"""index: 5835, intensity: 6067.0, mobility: 0.906"""	0.0779889	0.00284698	0.102256	LEPTVIDEVR	generic|sp_P05213_TBA1B_MOUSE__IP_3506392	|generic|tr_Q52L87_Q52L87_MOUSE__IP_3506392	|generic|tr_Q3TIZ0_Q3TIZ0_MOUSE__IP_3506393	|generic|tr_A0A2R8VHF3_A0A2R8VHF3_MOUSE__IP_3506392	|generic|sp_P68369_TBA1A_MOUSE__IP_3506392	|generic|IP_988839_TX=10090	|generic|II_3485679_TX=10090	|generic|IP_3502747_TX=10090	|generic|tr_O89052_O89052_MOUSE|
"""index: 5225, intensity: 2808.0, mobility: 0.811"""	0.077223	0.00284698	0.102759	APVPMPDLK	generic|tr_A0A0A0MQC7_A0A0A0MQC7_MOUSE	|generic|tr_A2A5Y6_A2A5Y6_MOUSE	|generic|sp_P10637_TAU_MOUSE	|generic|sp_P10637-2_TAU_MOUSE	|generic|sp_P10637-3_TAU_MOUSE	|generic|sp_P10637-4_TAU_MOUSE	|generic|tr_Q3UH19_Q3UH19_MOUSE	|generic|sp_P10637-6_TAU_MOUSE	|generic|tr_Q547J4_Q547J4_MOUSE	|generic|tr_B1AQW2_B1AQW2_MOUSE	|generic|sp_TAU_HUMAN_|
"""index: 374, intensity: 2507.0, mobility: 0.836"""	0.0770557	0.00284698	0.102869	LSGAQIDDNNPRRTGH	generic|tr_Q3TXY0_Q3TXY0_MOUSE__chr5_1_37273379_37273519_ENSMUST00000202377	|generic|tr_Q6P1J1_Q6P1J1_MOUSE__chr5_1_37273379_37273519_ENSMUST00000202377	|generic|sp_P97427_DPYL1_MOUSE__chr5_1_37273379_37273519_ENSMUST00000202377	|generic|tr_Q3TY94_Q3TY94_MOUSE__chr5_1_37273379_37273519_ENSMUST00000202377|
"""index: 6926, intensity: 2772.0, mobility: 1.125"""	0.0763798	0.00284698	0.103314	ALNSVAYERSAMQNYE	generic|tr_B7ZMQ2_B7ZMQ2_MOUSE	|generic|chr6_1_7557101_7562432_ENSMUST00000185187	|generic|sp_P41539_TKN1_MOUSE|
"""index: 3569, intensity: 4017.0, mobility: 0.948"""	0.0763197	0.00284698	0.103354	GLPPVAHPPHAPSPGQTVKPEADRDHTSDQL	generic|tr_A0A0J9YU62_A0A0J9YU62_MOUSE__chr5_-1_33249103_33249207_ENSMUST00000202962__II_942165	|generic|sp_O88712_CTBP1_MOUSE__chr5_-1_33249103_33249207_ENSMUST00000202962__II_942165	|generic|sp_O88712-2_CTBP1_MOUSE__chr5_-1_33249103_33249207_ENSMUST00000202962__II_942165	|generic|sp_O88712-3_CTBP1_MOUSE__chr5_-1_33249103_33249207_ENSMUST00000202962__II_942165|
"""index: 6156, intensity: 3385.0, mobility: 0.863"""	0.0757636	0.00284698	0.103722	TAPVPMPDLK	generic|tr_A0A0A0MQC7_A0A0A0MQC7_MOUSE	|generic|tr_A2A5Y6_A2A5Y6_MOUSE	|generic|sp_P10637_TAU_MOUSE	|generic|sp_P10637-2_TAU_MOUSE	|generic|sp_P10637-3_TAU_MOUSE	|generic|sp_P10637-4_TAU_MOUSE	|generic|tr_Q3UH19_Q3UH19_MOUSE	|generic|sp_P10637-6_TAU_MOUSE	|generic|tr_Q547J4_Q547J4_MOUSE	|generic|tr_B1AQW2_B1AQW2_MOUSE	|generic|sp_TAU_HUMAN_|
"""index: 1004, intensity: 3084.0, mobility: 0.775"""	0.0747645	0.00284698	0.104386	QIDDHVPKRASA	generic|sp_Q9EQF6_DPYL5_MOUSE__chr5_1_30791522_30791638_ENSMUST00000198503__II_944569|
"""index: 15605, intensity: 2860.0, mobility: 0.973"""	0.0743707	0.00284698	0.104649	AHVEIYLLPHPS	generic|tr_E9QQ35_E9QQ35_MOUSE__II_908047	|generic|tr_A0A1W2P6I9_A0A1W2P6I9_MOUSE__II_908047	|generic|tr_D3Z6L6_D3Z6L6_MOUSE	|generic|tr_B9EKB4_B9EKB4_MOUSE	|generic|sp_O70167_P3C2G_MOUSE	|generic|sp_O70167-2_P3C2G_MOUSE|
"""index: 1260, intensity: 2856.0, mobility: 0.876"""	0.0739253	0.00284698	0.104947	KTETQEKNPLPSKETIEQEKQAGES	generic|sp_P20065_TYB4_MOUSE__chrX_-1_167207501_167208325_ENSMUST00000112175	|generic|tr_Q6ZWX2_Q6ZWX2_MOUSE__chrX_-1_167207501_167208325_ENSMUST00000112175|
"""index: 8487, intensity: 2643.0, mobility: 0.916"""	0.0730431	0.00284698	0.105539	EDVTAALAKQGL	generic|sp_P20357_MTAP2_MOUSE__chr1_1_66438885_66439007_ENSMUST00000172486	|generic|tr_Q80ZL4_Q80ZL4_MOUSE__chr1_1_66438885_66439007_ENSMUST00000172486	|generic|tr_Q3TLQ0_Q3TLQ0_MOUSE__chr1_1_66438885_66439007_ENSMUST00000172486	|generic|tr_Q80X35_Q80X35_MOUSE__chr1_1_66438885_66439007_ENSMUST00000172486	|generic|tr_B2KGT5_B2KGT5_MOUSE__chr1_1_66438885_66439007_ENSMUST00000172486	|generic|tr_A0A668KLC6_A0A668KLC6_MOUSE__chr1_1_66438885_66439007_ENSMUST00000172486|
"""index: 15786, intensity: 14714.0, mobility: 0.979"""	0.0729581	0.00284698	0.105597	RETRRFWR	generic|IP_837752_TX=10090|
"""index: 9175, intensity: 3992.0, mobility: 0.890"""	0.0727198	0.00284698	0.105757	VAPFPEVFGKEKVNE	generic|sp_CAS1_BOVIN_|
"""index: 3921, intensity: 4201.0, mobility: 0.937"""	0.07259	0.00284698	0.105845	SAEPPPPEPPRI	generic|sp_Q8BIF0_C99L2_MOUSE	|generic|sp_Q8BIF0-2_C99L2_MOUSE	|generic|tr_I7HJQ8_I7HJQ8_MOUSE	|generic|tr_A2AP74_A2AP74_MOUSE|
"""index: 15338, intensity: 4426.0, mobility: 0.841"""	0.0718056	0.00284698	0.106376	TLADEVSASLAKQGL	generic|II_1128081_TX=10090	|generic|II_1128079_TX=10090	|generic|tr_A0A0A0MQC7_A0A0A0MQC7_MOUSE	|generic|tr_A2A5Y6_A2A5Y6_MOUSE	|generic|sp_P10637_TAU_MOUSE	|generic|sp_P10637-2_TAU_MOUSE	|generic|sp_P10637-4_TAU_MOUSE	|generic|tr_Q3UH19_Q3UH19_MOUSE	|generic|sp_P10637-6_TAU_MOUSE	|generic|tr_Q8C5K4_Q8C5K4_MOUSE	|generic|tr_Q547J4_Q547J4_MOUSE	|generic|tr_B1AQW2_B1AQW2_MOUSE	|generic|sp_TAU_HUMAN_|
"""index: 13240, intensity: 2514.0, mobility: 1.081"""	0.0716852	0.00284698	0.106458	LPSPALEYTLGSRLA	generic|sp_Q8R3Y8_I2BP1_MOUSE	|generic|sp_Q8R3Y8-2_I2BP1_MOUSE|
"""index: 7984, intensity: 3415.0, mobility: 0.959"""	0.0704433	0.00355114	0.107304	AGALPALAQGAERV	generic|sp_Q9QZ26_KCNE5_MOUSE|
"""index: 4553, intensity: 2580.0, mobility: 0.790"""	0.0702578	0.00355114	0.107431	IGGMAGIKR	generic|tr_E9PZD2_E9PZD2_MOUSE	|generic|tr_Q5DU62_Q5DU62_MOUSE	|generic|sp_Q3TN34_MILK2_MOUSE|
"""index: 6144, intensity: 3617.0, mobility: 1.076"""	0.0693816	0.00355114	0.108032	AVGDGLPEGATANGMKTM	generic|sp_Q3UHH2-2_S22AN_MOUSE__chr13_-1_34221899_34221982_ENSMUST00000145038__II_1107661	|generic|tr_F7BP73_F7BP73_MOUSE__chr13_-1_34298989_34299135_ENSMUST00000145038__II_1107661	|generic|sp_Q3UHH2_S22AN_MOUSE__chr13_-1_34298989_34299135_ENSMUST00000145038__II_1107650|
"""index: 8155, intensity: 2535.0, mobility: 0.892"""	0.0680936	0.00410397	0.108921	LVETSTPLRL	generic|sp_Q9QXV0_PCS1N_MOUSE	|generic|tr_Q9ESU4_Q9ESU4_MOUSE|
"""index: 8764, intensity: 3792.0, mobility: 0.873"""	0.0679014	0.00410397	0.109055	QEPVLGPVRGP	generic|sp_CASB_BOVIN_|
"""index: 7177, intensity: 3669.0, mobility: 0.930"""	0.067397	0.00410397	0.109405	ITKDAASNEIPTLTKKETISLQ	generic|sp_Q99P72_RTN4_MOUSE	|generic|sp_Q99P72-3_RTN4_MOUSE|
"""index: 1335, intensity: 2673.0, mobility: 1.015"""	0.0672531	0.00410397	0.109506	GAAQGAMNQPQTQYS	generic|sp_Q9JKD3_SCAM5_MOUSE__chr9_-1_57443670_57443780_ENSMUST00000215208__II_3456302|
"""index: 867, intensity: 2989.0, mobility: 0.822"""	0.0668856	0.00410397	0.109762	RDQKLSELDDRADA	generic|tr_A0A0N4SUV3_A0A0N4SUV3_MOUSE__II_905896	|generic|tr_D3YTU0_D3YTU0_MOUSE__II_905878	|generic|II_951896_TX=10090	|generic|sp_P63024_VAMP3_MOUSE	|generic|tr_B0QZN5_B0QZN5_MOUSE	|generic|sp_Q62442_VAMP1_MOUSE	|generic|sp_Q62442-2_VAMP1_MOUSE	|generic|tr_Q9CXX2_Q9CXX2_MOUSE	|generic|sp_P63044_VAMP2_MOUSE	|generic|chr11_1_69089731_69089979_ENSMUST00000146847	|generic|tr_O35619_O35619_MOUSE|
"""index: 10583, intensity: 5741.0, mobility: 0.959"""	0.0662619	0.00410397	0.110198	SPGSPIHSLETSL	generic|tr_D5L240_D5L240_MOUSE__chr6_-1_113774201_113774425_ENSMUST00000152831__II_632106	|generic|tr_F8WHB1_F8WHB1_MOUSE__chr6_-1_113774201_113774425_ENSMUST00000152831__II_632106	|generic|sp_Q9R0K7_AT2B2_MOUSE__chr6_-1_113774201_113774425_ENSMUST00000152831__II_632106	|generic|tr_Q3UHH0_Q3UHH0_MOUSE__chr6_-1_113774201_113774425_ENSMUST00000152831__II_632106|
"""index: 849, intensity: 3151.0, mobility: 1.015"""	0.0654053	0.00410397	0.1108	TADSHPSYHTDGFN	generic|sp_P60904_DNJC5_MOUSE__chr2_1_181546445_181546492_ENSMUST00000116365|
"""index: 12698, intensity: 3694.0, mobility: 0.947"""	0.0652881	0.00410397	0.110882	APNLSRMGAVPVMIPAQSKDGSIV	generic|sp_P97792_CXAR_MOUSE__chr16_1_78334866_78334964_ENSMUST00000231251|
"""index: 7737, intensity: 6904.0, mobility: 0.885"""	0.0652792	0.00410397	0.110888	LISFQKKRGRSGEHELIVWLY	generic|IP_1066900_TX=10090|
"""index: 15297, intensity: 2651.0, mobility: 0.940"""	0.0649896	0.00410397	0.111093	QEPVLGPVRGPF	generic|sp_CASB_BOVIN_|
"""index: 12771, intensity: 3253.0, mobility: 0.952"""	0.0648475	0.00410397	0.111193	APNLSRMGAVPVMIPAQSKDGSIV	generic|sp_P97792_CXAR_MOUSE__chr16_1_78334866_78334964_ENSMUST00000231251|
"""index: 13888, intensity: 2540.0, mobility: 1.053"""	0.0647946	0.00410397	0.11123	AATTPATSVPFAATATANQIILK	generic|sp_Q8C181_MBNL2_MOUSE	|generic|sp_Q8C181-2_MBNL2_MOUSE	|generic|tr_A0A2K6EDM5_A0A2K6EDM5_MOUSE|
"""index: 3596, intensity: 12076.0, mobility: 0.835"""	0.0646239	0.00410397	0.111351	SQIDDHVPKRASARILAPP	generic|sp_Q9EQF6_DPYL5_MOUSE__chr5_1_30791522_30791638_ENSMUST00000198503__II_944569|
"""index: 1233, intensity: 3324.0, mobility: 0.932"""	0.0643196	0.00410397	0.111567	IVAPPGGRSNITS	generic|tr_Q3TXY0_Q3TXY0_MOUSE__chr5_1_37273379_37273519_ENSMUST00000202377	|generic|tr_Q3TAS8_Q3TAS8_MOUSE__chr18_-1_43324332_43324412_ENSMUST00000237707	|generic|tr_Q6P1J1_Q6P1J1_MOUSE__chr5_1_37273379_37273519_ENSMUST00000202377	|generic|sp_P97427_DPYL1_MOUSE__chr5_1_37273379_37273519_ENSMUST00000202377	|generic|tr_E9PWE8_E9PWE8_MOUSE__chr18_-1_43324332_43324412_ENSMUST00000237707	|generic|sp_Q62188_DPYL3_MOUSE__chr18_-1_43324332_43324412_ENSMUST00000237707	|generic|tr_Q3TY94_Q3TY94_MOUSE__chr5_1_37273379_37273519_ENSMUST00000202377	|generic|tr_Q3TT92_Q3TT92_MOUSE__chr18_-1_43324332_43324412_ENSMUST00000237707|
"""index: 8993, intensity: 2910.0, mobility: 1.173"""	0.0633036	0.00410397	0.112289	FKPGEQVLLSNSNLQDA	generic|sp_Q8WTY4_CPIN1_MOUSE__chr8_-1_94823097_94823201_ENSMUST00000162357__II_861190	|generic|tr_F7BWP1_F7BWP1_MOUSE__chr8_-1_94823097_94823201_ENSMUST00000162357__II_3505169	|generic|II_861183_TX=10090|
"""index: 7410, intensity: 6411.0, mobility: 0.927"""	0.0632832	0.00410397	0.112303	SQIDDHVPKRASARILAPPGGRSSGIW	generic|sp_Q9EQF6_DPYL5_MOUSE__chr5_1_30791522_30791638_ENSMUST00000198503__II_944569|
"""index: 5290, intensity: 3866.0, mobility: 0.840"""	0.0628605	0.00410397	0.112605	VETSTPLRL	generic|sp_Q9QXV0_PCS1N_MOUSE	|generic|tr_Q9ESU4_Q9ESU4_MOUSE|
"""index: 4292, intensity: 2981.0, mobility: 0.867"""	0.0625122	0.00410397	0.112854	LESFQPNLH	generic|sp_Q99P72_RTN4_MOUSE	|generic|sp_Q99P72-3_RTN4_MOUSE|
"""index: 6755, intensity: 2916.0, mobility: 1.108"""	0.0618803	0.00410397	0.113307	AVGSYIYDKDPEGTVQP	generic|tr_A0A0G2JF37_A0A0G2JF37_MOUSE__chr12_1_113144264_113145030_ENSMUST00000196015	|generic|tr_Q4FJU3_Q4FJU3_MOUSE__chr12_1_113144264_113145030_ENSMUST00000196015|
"""index: 2388, intensity: 5179.0, mobility: 0.868"""	0.0618351	0.00410397	0.11334	SQIDDHVPKRASARIL	generic|sp_Q9EQF6_DPYL5_MOUSE__chr5_1_30791522_30791638_ENSMUST00000198503__II_944569|
"""index: 1019, intensity: 3476.0, mobility: 1.006"""	0.0617161	0.00410397	0.113425	LQAPMAAWQAPQPA	generic|sp_Q9QZ04_MAGL2_MOUSE|
"""index: 2248, intensity: 2731.0, mobility: 0.970"""	0.0616207	0.00410397	0.113494	SQAGMTGYGMPRQ	generic|tr_Q9D6K2_Q9D6K2_MOUSE	|generic|sp_Q9WVA4_TAGL2_MOUSE	|generic|sp_Q9R1Q8_TAGL3_MOUSE|
"""index: 1345, intensity: 4102.0, mobility: 1.007"""	0.0611907	0.00410397	0.113804	GAAQGAMNQPQTQYS	generic|sp_Q9JKD3_SCAM5_MOUSE__chr9_-1_57443670_57443780_ENSMUST00000215208__II_3456302|
"""index: 11700, intensity: 2662.0, mobility: 1.140"""	0.0609044	0.00410397	0.11401	SGTPIKIEDPNQFVPLN	generic|sp_Q9QYB5_ADDG_MOUSE	|generic|sp_Q9QYB5-2_ADDG_MOUSE	|generic|tr_A0A494B9K4_A0A494B9K4_MOUSE	|generic|tr_Q8BM29_Q8BM29_MOUSE	|generic|tr_Q9JLE2_Q9JLE2_MOUSE	|generic|tr_Q05C56_Q05C56_MOUSE	|generic|tr_Q05DT0_Q05DT0_MOUSE|
"""index: 7025, intensity: 3824.0, mobility: 0.970"""	0.0605133	0.00410397	0.114293	SAPVPGPHSLPPLQ	generic|sp_Q64322_NPDC1_MOUSE__II_1013131	|generic|tr_Q8CFL4_Q8CFL4_MOUSE__II_1013131	|generic|tr_A2AJ21_A2AJ21_MOUSE__II_1013131	|generic|tr_A2AJ23_A2AJ23_MOUSE__II_1013154	|generic|tr_Q925Q2_Q925Q2_MOUSE|
"""index: 4802, intensity: 4175.0, mobility: 1.028"""	0.060489	0.00410397	0.114311	AAATPIIMSRSPTDA	generic|tr_A0A571BED8_A0A571BED8_MOUSE__chr11_-1_74395775_74395891_ENSMUST00000047488__II_1135417	|generic|sp_Q5SVL6_RPGP2_MOUSE__chr11_-1_74395775_74395891_ENSMUST00000047488__II_1135417	|generic|sp_Q5SVL6-2_RPGP2_MOUSE__chr11_-1_74395775_74395891_ENSMUST00000047488__II_1135417	|generic|II_1135436_TX=10090|
"""index: 3454, intensity: 2762.0, mobility: 0.883"""	0.0599101	0.00410397	0.114731	MKETIMNQEKLAKLQ	generic|II_1106078_TX=10090	|generic|IP_970468_TX=10090	|generic|sp_Q64152_BTF3_MOUSE	|generic|sp_Q64152-2_BTF3_MOUSE|
"""index: 12436, intensity: 3663.0, mobility: 1.210"""	0.0588051	0.00410397	0.115537	VAPFPEVFGKEKVNEL	generic|sp_CAS1_BOVIN_|
"""index: 12350, intensity: 3570.0, mobility: 0.831"""	0.0587921	0.00410397	0.115546	VAPFPEVFGKEKVNEL	generic|sp_CAS1_BOVIN_|
"""index: 1451, intensity: 3173.0, mobility: 0.941"""	0.0579276	0.00410397	0.11618	TQEKNPLPSKETIEQEKQAGES	generic|sp_P20065_TYB4_MOUSE__chrX_-1_167207501_167208325_ENSMUST00000112175	|generic|tr_Q6ZWX2_Q6ZWX2_MOUSE__chrX_-1_167207501_167208325_ENSMUST00000112175|
"""index: 1240, intensity: 2901.0, mobility: 0.864"""	0.0578928	0.00410397	0.116206	TPLADTPTRPVTRHGGMRDLH	generic|sp_Q9EQF6_DPYL5_MOUSE__chr5_1_30791522_30791638_ENSMUST00000198503__II_944569|
"""index: 7540, intensity: 5673.0, mobility: 0.831"""	0.057883	0.00410397	0.116213	SNVPLETRHFLFKTS	generic|II_1141222_TX=10090	|generic|tr_A0A0A0MQB7_A0A0A0MQB7_MOUSE	|generic|tr_B9EJ72_B9EJ72_MOUSE	|generic|sp_Q9WTS5_TEN2_MOUSE	|generic|tr_A0A0A0MQ92_A0A0A0MQ92_MOUSE|
"""index: 311, intensity: 2691.0, mobility: 0.847"""	0.0576849	0.00410397	0.116359	QKEDVPSER	generic|sp_CAS1_BOVIN_|
"""index: 7257, intensity: 5158.0, mobility: 0.920"""	0.0576004	0.00410397	0.116421	SQIDDHVPKRASARILAPPGGRSSGIW	generic|sp_Q9EQF6_DPYL5_MOUSE__chr5_1_30791522_30791638_ENSMUST00000198503__II_944569|
"""index: 668, intensity: 2661.0, mobility: 0.905"""	0.0573104	0.00410397	0.116634	VQLAGTRESVDSAKPR	generic|sp_P35455_NEU2_MOUSE|
"""index: 10193, intensity: 5498.0, mobility: 0.847"""	0.0568579	0.00410397	0.116969	SRMGAVPVMIPAQSKDGSIV	generic|sp_P97792_CXAR_MOUSE__chr16_1_78334866_78334964_ENSMUST00000231251|
"""index: 6868, intensity: 6203.0, mobility: 0.970"""	0.0565065	0.00410397	0.117229	NQVPSEDFERAPQSPTLAPAKVA	generic|sp_P97792_CXAR_MOUSE__chr16_1_78334866_78334964_ENSMUST00000231251|
"""index: 10435, intensity: 2920.0, mobility: 0.990"""	0.0558543	0.00410397	0.117713	AGMTGYGMPRQIL	generic|sp_Q9WVA4_TAGL2_MOUSE|
"""index: 6409, intensity: 2658.0, mobility: 1.110"""	0.0555647	0.00410397	0.117929	SEPAFQINTQSDPQPTS	generic|tr_A0A0J9YV24_A0A0J9YV24_MOUSE	|generic|sp_E9PUL5_PRRT2_MOUSE|
"""index: 8678, intensity: 2990.0, mobility: 1.120"""	0.055388	0.00410397	0.11806	SQVPNYTLTSSTLPQTG	generic|sp_P70297_STAM1_MOUSE__chr2_1_14102418_14102489_ENSMUST00000193636__II_1014500	|generic|IP_1121602_TX=10090	|generic|tr_Q3UMC8_Q3UMC8_MOUSE__chr2_1_14102418_14102489_ENSMUST00000193636	|generic|tr_Q9CU37_Q9CU37_MOUSE	|generic|tr_Q3TPR2_Q3TPR2_MOUSE__chr2_1_14141735_14141881_ENSMUST00000193636|
"""index: 16630, intensity: 17432.0, mobility: 1.036"""	0.0550693	0.00410397	0.118298	TQTPVVVPPFLQPE	generic|sp_CASB_BOVIN_|
"""index: 13508, intensity: 5347.0, mobility: 0.952"""	0.0547601	0.00410397	0.11853	SVFQELGKLTGP	generic|sp_Q03517_SCG2_MOUSE	|generic|tr_Q4W8U9_Q4W8U9_MOUSE|
"""index: 5256, intensity: 16771.0, mobility: 1.044"""	0.0534658	0.00410397	0.119502	TPIVIQPASATETTQ	generic|tr_Q921J3_Q921J3_MOUSE__chr2_1_181549329_181549376_ENSMUST00000116365	|generic|sp_P60904_DNJC5_MOUSE__chr2_1_181546445_181546492_ENSMUST00000116365|
"""index: 12855, intensity: 6031.0, mobility: 0.919"""	0.0531832	0.00410397	0.119715	RMKIETNR	generic|tr_Q14AY4_Q14AY4_MOUSE	|generic|tr_E9PWG9_E9PWG9_MOUSE	|generic|tr_Q8CC79_Q8CC79_MOUSE	|generic|sp_O35099_M3K5_MOUSE|
"""index: 8280, intensity: 4222.0, mobility: 1.015"""	0.0531796	0.00410397	0.119718	AVPITPTLNREQL	generic|sp_CAS2_BOVIN_|
"""index: 758, intensity: 5094.0, mobility: 0.811"""	0.0529915	0.00410397	0.11986	EDVPSERY	generic|sp_CAS1_BOVIN_|
"""index: 6071, intensity: 5918.0, mobility: 1.161"""	0.0527835	0.00410397	0.120017	SQQPPQPQQAYSQKALL	generic|sp_P70297_STAM1_MOUSE__chr2_1_14102418_14102489_ENSMUST00000193636__II_1014500	|generic|IP_1121602_TX=10090	|generic|tr_Q3UMC8_Q3UMC8_MOUSE__chr2_1_14102418_14102489_ENSMUST00000193636	|generic|tr_Q9CU37_Q9CU37_MOUSE	|generic|tr_Q3TPR2_Q3TPR2_MOUSE__chr2_1_14141735_14141881_ENSMUST00000193636|
"""index: 5421, intensity: 3069.0, mobility: 1.219"""	0.0526843	0.00410397	0.120092	SAISSAVTSPPVGNQSRQTVP	generic|tr_E9Q828_E9Q828_MOUSE	|generic|tr_Q6Q476_Q6Q476_MOUSE	|generic|tr_H2BL43_H2BL43_MOUSE|
"""index: 4341, intensity: 4148.0, mobility: 0.883"""	0.0515171	0.00410397	0.120979	EPPPPEPPRI	generic|sp_Q8BIF0_C99L2_MOUSE	|generic|sp_Q8BIF0-2_C99L2_MOUSE	|generic|tr_I7HJQ8_I7HJQ8_MOUSE	|generic|tr_A2AP74_A2AP74_MOUSE|
"""index: 6123, intensity: 5331.0, mobility: 0.991"""	0.0510581	0.00410397	0.12133	VPITPTLNREQL	generic|sp_CAS2_BOVIN_|
"""index: 6538, intensity: 4047.0, mobility: 0.954"""	0.0510292	0.00410397	0.121352	GGTGSGMGTLLISK	generic|sp_P68372_TBB4B_MOUSE__IP_840323	|generic|tr_Q9CVR0_Q9CVR0_MOUSE__IP_840323	|generic|sp_Q9D6F9_TBB4A_MOUSE__IP_840323	|generic|IP_1022517_TX=10090	|generic|sp_Q7TMM9_TBB2A_MOUSE__chr17_-1_35836571_35838041_ENSMUST00000134978	|generic|sp_Q922F4_TBB6_MOUSE	|generic|tr_Q3U9U3_Q3U9U3_MOUSE	|generic|sp_Q9ERD7_TBB3_MOUSE__chr17_-1_35836571_35838041_ENSMUST00000134978	|generic|tr_D5MR34_D5MR34_MOUSE	|generic|tr_B2RSN3_B2RSN3_MOUSE__chr17_-1_35836571_35838041_ENSMUST00000134978	|generic|sp_P99024_TBB5_MOUSE__chr17_-1_35836571_35838041_ENSMUST00000134978|
"""index: 1197, intensity: 2711.0, mobility: 0.977"""	0.0505043	0.00410397	0.121754	TQEKNPLPSKETIEQEKQ	generic|sp_P20065_TYB4_MOUSE__chrX_-1_167207501_167208325_ENSMUST00000112175	|generic|tr_Q6ZWX2_Q6ZWX2_MOUSE__chrX_-1_167207501_167208325_ENSMUST00000112175|
"""index: 864, intensity: 5473.0, mobility: 0.852"""	0.0498309	0.00410397	0.122271	AQIDDNIPRRTTQ	generic|sp_O08553_DPYL2_MOUSE|
"""index: 1925, intensity: 3697.0, mobility: 0.929"""	0.049063	0.00410397	0.122863	TPLADTPTRPVT	generic|sp_Q9EQF6_DPYL5_MOUSE__chr5_1_30791522_30791638_ENSMUST00000198503__II_944569|
"""index: 1262, intensity: 6551.0, mobility: 0.999"""	0.0471508	0.00459016	0.12435	AAQGAMNQPQTQYS	generic|sp_Q9JKD3_SCAM5_MOUSE__chr9_-1_57443670_57443780_ENSMUST00000215208__II_3456302|
"""index: 12762, intensity: 5034.0, mobility: 1.022"""	0.0462743	0.00459016	0.125036	EMPFPKYPVEPF	generic|sp_CASB_BOVIN_|
"""index: 1032, intensity: 3009.0, mobility: 0.775"""	0.045826	0.00459016	0.125389	AEAVAVLK	generic|tr_E9Q8Y2_E9Q8Y2_MOUSE__II_1037661	|generic|sp_P20357_MTAP2_MOUSE__chr1_1_66438885_66439007_ENSMUST00000172486	|generic|tr_F7ALC8_F7ALC8_MOUSE	|generic|tr_Q3URJ7_Q3URJ7_MOUSE	|generic|tr_Q80ZL4_Q80ZL4_MOUSE__chr1_1_66438885_66439007_ENSMUST00000172486	|generic|tr_Q3TLQ0_Q3TLQ0_MOUSE__chr1_1_66438885_66439007_ENSMUST00000172486	|generic|tr_Q80X35_Q80X35_MOUSE__chr1_1_66438885_66439007_ENSMUST00000172486	|generic|tr_G3UZE9_G3UZE9_MOUSE	|generic|tr_B2KGT5_B2KGT5_MOUSE__chr1_1_66438885_66439007_ENSMUST00000172486	|generic|tr_A0A668KLC6_A0A668KLC6_MOUSE__chr1_1_66438885_66439007_ENSMUST00000172486	|generic|tr_Q3TRF8_Q3TRF8_MOUSE|
"""index: 11382, intensity: 4007.0, mobility: 1.168"""	0.0457771	0.00459016	0.125427	AIPQPDLTKLHQLAMQ	generic|tr_Q3TF69_Q3TF69_MOUSE__II_3495156	|generic|tr_A0A2R8W6U6_A0A2R8W6U6_MOUSE__chr15_1_102490634_102490807_ENSMUST00000230631__II_772974	|generic|tr_A0A2R8VHP9_A0A2R8VHP9_MOUSE__chr15_1_102490634_102490807_ENSMUST00000230631__II_772974	|generic|sp_Q61990_PCBP2_MOUSE__chr15_1_102490634_102490807_ENSMUST00000230631__II_772974	|generic|sp_Q61990-2_PCBP2_MOUSE__chr15_1_102490634_102490807_ENSMUST00000230631__II_772974	|generic|sp_Q61990-3_PCBP2_MOUSE__chr15_1_102490634_102490807_ENSMUST00000230631__II_772974	|generic|tr_A0A2R8VI92_A0A2R8VI92_MOUSE__chr15_1_102490634_102490807_ENSMUST00000230631__II_772974	|generic|tr_B2M1R7_B2M1R7_MOUSE__chr15_1_102490634_102490807_ENSMUST00000230631__II_772974	|generic|tr_Q3TT81_Q3TT81_MOUSE__chr15_1_102490634_102490807_ENSMUST00000230631__II_772974	|generic|tr_A0A2R8W6H3_A0A2R8W6H3_MOUSE__chr15_1_102490634_102490807_ENSMUST00000230631__II_772974	|generic|tr_A0A2R8VKF0_A0A2R8VKF0_MOUSE	|generic|tr_A0A2R8VHZ0_A0A2R8VHZ0_MOUSE	|generic|tr_A0A2R8VJY1_A0A2R8VJY1_MOUSE	|generic|tr_A0A2R8VI73_A0A2R8VI73_MOUSE	|generic|tr_A0A2R8VI12_A0A2R8VI12_MOUSE	|generic|tr_A0A2R8VHY9_A0A2R8VHY9_MOUSE	|generic|tr_A0A2R8VHL8_A0A2R8VHL8_MOUSE|
"""index: 5928, intensity: 4719.0, mobility: 0.972"""	0.0457045	0.00459016	0.125484	VANPNSAIFGGARP	generic|tr_Q80U88_Q80U88_MOUSE__chr5_-1_134625358_134625459_ENSMUST00000202289__II_929730	|generic|tr_Q3V244_Q3V244_MOUSE__chr5_-1_134625358_134625459_ENSMUST00000202289__II_929730	|generic|tr_Q3TG58_Q3TG58_MOUSE__chr5_-1_134625358_134625459_ENSMUST00000202289__II_929730	|generic|tr_Q564E5_Q564E5_MOUSE__chr5_-1_134625358_134625459_ENSMUST00000202289__II_929730|
"""index: 17255, intensity: 4148.0, mobility: 0.964"""	0.045376	0.00459016	0.125744	LDEDMLLKVLE	generic|sp_Q03517_SCG2_MOUSE	|generic|tr_Q4W8U9_Q4W8U9_MOUSE|
"""index: 2758, intensity: 3044.0, mobility: 0.959"""	0.0452262	0.00459016	0.125862	LADEVSASLAKQG	generic|II_1128081_TX=10090	|generic|II_1128079_TX=10090	|generic|tr_A0A0A0MQC7_A0A0A0MQC7_MOUSE	|generic|tr_A2A5Y6_A2A5Y6_MOUSE	|generic|sp_P10637_TAU_MOUSE	|generic|sp_P10637-2_TAU_MOUSE	|generic|sp_P10637-3_TAU_MOUSE	|generic|sp_P10637-4_TAU_MOUSE	|generic|tr_Q3UH19_Q3UH19_MOUSE	|generic|sp_P10637-6_TAU_MOUSE	|generic|tr_Q8C5K4_Q8C5K4_MOUSE	|generic|tr_Q547J4_Q547J4_MOUSE	|generic|tr_B1AQW2_B1AQW2_MOUSE	|generic|sp_TAU_HUMAN_|
"""index: 1405, intensity: 3229.0, mobility: 0.884"""	0.0451539	0.00459016	0.125919	EKNPLPSKETIEQEKQAGES	generic|sp_P20065_TYB4_MOUSE__chrX_-1_167207501_167208325_ENSMUST00000112175	|generic|tr_Q6ZWX2_Q6ZWX2_MOUSE__chrX_-1_167207501_167208325_ENSMUST00000112175|
"""index: 397, intensity: 2507.0, mobility: 0.772"""	0.045063	0.00459016	0.125991	AVVKEKAPAAPKTPS	generic|tr_O88723_O88723_MOUSE__II_1050419	|generic|tr_E9Q5N7_E9Q5N7_MOUSE__chr11_-1_76808827_76808859_ENSMUST00000021201__II_1050419	|generic|tr_Q6ZQ25_Q6ZQ25_MOUSE__chr11_-1_76808827_76808859_ENSMUST00000021201__II_1050419	|generic|tr_A0A494B8Y4_A0A494B8Y4_MOUSE__chr11_-1_76808827_76808859_ENSMUST00000021201__II_1050419	|generic|tr_B2RX09_B2RX09_MOUSE__chr11_-1_76808827_76808859_ENSMUST00000021201__II_1050419	|generic|tr_E9PUN2_E9PUN2_MOUSE__chr11_-1_76808827_76808859_ENSMUST00000021201	|generic|tr_Q3UGZ9_Q3UGZ9_MOUSE__chr11_-1_76808827_76808859_ENSMUST00000021201	|generic|tr_E9PUM9_E9PUM9_MOUSE__chr11_-1_76808827_76808859_ENSMUST00000021201	|generic|tr_Q6PAI9_Q6PAI9_MOUSE	|generic|sp_E9Q7X7_NRX2A_MOUSE__chr11_-1_76808827_76808859_ENSMUST00000021201	|generic|tr_E9PUN0_E9PUN0_MOUSE__chr11_-1_76808827_76808859_ENSMUST00000021201|
"""index: 8588, intensity: 2586.0, mobility: 1.107"""	0.0443461	0.00459016	0.126559	QVPNYTLTSSTLPQTG	generic|sp_P70297_STAM1_MOUSE__chr2_1_14102418_14102489_ENSMUST00000193636__II_1014500	|generic|IP_1121602_TX=10090	|generic|tr_Q3UMC8_Q3UMC8_MOUSE__chr2_1_14102418_14102489_ENSMUST00000193636	|generic|tr_Q9CU37_Q9CU37_MOUSE	|generic|tr_Q3TPR2_Q3TPR2_MOUSE__chr2_1_14141735_14141881_ENSMUST00000193636|
"""index: 5691, intensity: 36403.0, mobility: 1.013"""	0.0441052	0.00459016	0.12675	IVAPPGGRANITSLG	generic|sp_O08553_DPYL2_MOUSE|
"""index: 1984, intensity: 2926.0, mobility: 0.904"""	0.0440969	0.00459016	0.126757	TPLADTPTRPVT	generic|sp_Q9EQF6_DPYL5_MOUSE__chr5_1_30791522_30791638_ENSMUST00000198503__II_944569|
"""index: 7361, intensity: 3746.0, mobility: 0.894"""	0.0439529	0.00459016	0.126871	SQIDDHVPKRASARILAPPGGRSSGIW	generic|sp_Q9EQF6_DPYL5_MOUSE__chr5_1_30791522_30791638_ENSMUST00000198503__II_944569|
"""index: 1601, intensity: 2842.0, mobility: 0.811"""	0.0436902	0.00459016	0.12708	VPFDHLGK	generic|sp_Q9JMK2_KC1E_MOUSE__II_1087695	|generic|tr_Q8CBH9_Q8CBH9_MOUSE__II_1087695	|generic|tr_Q9QUI3_Q9QUI3_MOUSE__II_1087695|
"""index: 6743, intensity: 3687.0, mobility: 0.799"""	0.0436125	0.00459016	0.127142	APSDPRLRQFLQ	generic|tr_Q545V6_Q545V6_MOUSE|
"""index: 2173, intensity: 4648.0, mobility: 0.934"""	0.0433291	0.00459016	0.127368	QQQPQPHHIPTSAPVYQQPQQ	generic|tr_Q543N3_Q543N3_MOUSE__II_1131100	|generic|II_1131096_TX=10090	|generic|tr_A2A6H0_A2A6H0_MOUSE|
"""index: 3231, intensity: 2545.0, mobility: 0.847"""	0.0431178	0.00459016	0.127537	NAPPEPVPPPRAAPAPTHV	generic|sp_Q0VGU4_VGF_MOUSE|
"""index: 8073, intensity: 6928.0, mobility: 1.115"""	0.0430468	0.00459016	0.127594	QMEEKPVPAAPVPSPVAPAPVPSRRNPPGGKSSLVLG	generic|sp_P97825_JUPI1_MOUSE__II_1124041|
"""index: 11957, intensity: 2891.0, mobility: 0.906"""	0.0427113	0.00459016	0.127862	TISPLDLAKLN	generic|sp_P60335_PCBP1_MOUSE|
"""index: 3157, intensity: 5542.0, mobility: 0.878"""	0.0424125	0.00459016	0.128102	IGGFAGRIGASN	generic|sp_Q8C854_MYEF2_MOUSE__II_1000715	|generic|sp_Q8C854-3_MYEF2_MOUSE__II_1000715	|generic|tr_A7UQY4_A7UQY4_MOUSE__II_1000715	|generic|tr_G8JL68_G8JL68_MOUSE__II_1000715|
"""index: 463, intensity: 2598.0, mobility: 0.773"""	0.0421845	0.00459016	0.128285	SQIDDHVPKRASA	generic|sp_Q9EQF6_DPYL5_MOUSE__chr5_1_30791522_30791638_ENSMUST00000198503__II_944569|
"""index: 8423, intensity: 2503.0, mobility: 0.890"""	0.0414925	0.00459016	0.128842	GTNRGASQAGMTGYGMPRQIL	generic|sp_Q9WVA4_TAGL2_MOUSE|
"""index: 737, intensity: 2769.0, mobility: 0.998"""	0.0405156	0.00459016	0.129632	ADSHPSYHTDGFN	generic|sp_P60904_DNJC5_MOUSE__chr2_1_181546445_181546492_ENSMUST00000116365|
"""index: 9125, intensity: 4653.0, mobility: 0.864"""	0.0404523	0.00459016	0.129684	VAPFPEVFGKEKVN	generic|sp_CAS1_BOVIN_|
"""index: 13760, intensity: 2756.0, mobility: 0.885"""	0.0401395	0.00459016	0.129938	LPGPLQDMFK	generic|sp_P63040_CPLX1_MOUSE	|generic|sp_P84086_CPLX2_MOUSE|
"""index: 1181, intensity: 3750.0, mobility: 0.882"""	0.0394998	0.00459016	0.130458	IPAQSKDGSIV	generic|sp_P97792_CXAR_MOUSE__chr16_1_78334866_78334964_ENSMUST00000231251|
"""index: 283, intensity: 2815.0, mobility: 0.893"""	0.0391069	0.00459016	0.130779	GTQVDEGVRSAS	generic|tr_Q3TAS8_Q3TAS8_MOUSE__chr18_-1_43324332_43324412_ENSMUST00000237707	|generic|tr_E9PWE8_E9PWE8_MOUSE__chr18_-1_43324332_43324412_ENSMUST00000237707	|generic|sp_Q62188_DPYL3_MOUSE__chr18_-1_43324332_43324412_ENSMUST00000237707	|generic|tr_Q3TT92_Q3TT92_MOUSE__chr18_-1_43324332_43324412_ENSMUST00000237707|
"""index: 9713, intensity: 2894.0, mobility: 0.888"""	0.0390095	0.00459016	0.130859	APFPEVFGKE	generic|sp_CAS1_BOVIN_|
"""index: 3222, intensity: 2781.0, mobility: 0.910"""	0.0387576	0.00459016	0.131065	AEPPPPEPPRI	generic|sp_Q8BIF0_C99L2_MOUSE	|generic|sp_Q8BIF0-2_C99L2_MOUSE	|generic|tr_I7HJQ8_I7HJQ8_MOUSE	|generic|tr_A2AP74_A2AP74_MOUSE|
"""index: 4638, intensity: 2797.0, mobility: 1.190"""	0.0384434	0.00459016	0.131322	RPQPPPPPPSAASPGATPGSATASAERASTAAPVA	generic|sp_O88935_SYN1_MOUSE__chr6_1_115261704_115261733_ENSMUST00000203768	|generic|sp_O88935-1_SYN1_MOUSE__chr6_1_115261704_115261733_ENSMUST00000203768	|generic|sp_O88935-3_SYN1_MOUSE__chr6_1_115261704_115261733_ENSMUST00000203768|
"""index: 10552, intensity: 3554.0, mobility: 1.088"""	0.0373673	0.00459016	0.132208	GAVPVMIPAQSKDGSIV	generic|sp_P97792_CXAR_MOUSE__chr16_1_78334866_78334964_ENSMUST00000231251|
"""index: 3012, intensity: 3320.0, mobility: 0.970"""	0.0369744	0.00459016	0.132532	LSTSDTSHRGTPSEDEAKAETIRNL	generic|sp_Q8JZP2_SYN3_MOUSE__chr10_-1_86466975_86467268_ENSMUST00000145864__II_1149215	|generic|tr_Q9QZA3_Q9QZA3_MOUSE__chr10_-1_86407609_86407689_ENSMUST00000145864	|generic|tr_Q3KN99_Q3KN99_MOUSE__chr10_-1_86407609_86407689_ENSMUST00000145864|
"""index: 2911, intensity: 2984.0, mobility: 0.932"""	0.0369456	0.00459016	0.132556	STISSSPIHQLS	generic|tr_B7ZNF6_B7ZNF6_MOUSE__chr15_1_31027559_31027672_ENSMUST00000228827	|generic|sp_O35927_CTND2_MOUSE__chr15_1_31027559_31027672_ENSMUST00000228827	|generic|sp_O35927-2_CTND2_MOUSE__chr15_1_31027559_31027672_ENSMUST00000228827	|generic|tr_E9QKH8_E9QKH8_MOUSE__chr15_1_31027559_31027672_ENSMUST00000228827|
"""index: 1623, intensity: 2994.0, mobility: 1.076"""	0.0368858	0.00459016	0.132606	AYTAQPTQGYAQTTQ	generic|sp_Q61545_EWS_MOUSE__II_656743	|generic|tr_Q3UGI7_Q3UGI7_MOUSE__II_1139840	|generic|tr_Q5SUS9_Q5SUS9_MOUSE__II_656743	|generic|tr_Q6NVA3_Q6NVA3_MOUSE__II_656743	|generic|tr_Q3UI30_Q3UI30_MOUSE__II_656743	|generic|tr_Q5SUS8_Q5SUS8_MOUSE__II_1139840	|generic|tr_Q5SUT0_Q5SUT0_MOUSE__II_656743	|generic|tr_Q8BQU4_Q8BQU4_MOUSE|
"""index: 7890, intensity: 2765.0, mobility: 1.125"""	0.0368449	0.00459016	0.132639	QSKVLPVPQKAVPYPQ	generic|sp_CASB_BOVIN_|
"""index: 6996, intensity: 4772.0, mobility: 0.834"""	0.0361811	0.00459016	0.13319	KGASQAGMTGYGMPRQIM	generic|tr_Q9D6K2_Q9D6K2_MOUSE	|generic|sp_Q9R1Q8_TAGL3_MOUSE|
"""index: 9116, intensity: 3904.0, mobility: 0.927"""	0.0356799	0.00459016	0.133607	ADDLECTPGFQQKVLHIHQ	generic|tr_Q8VDK4_Q8VDK4_MOUSE|
"""index: 1872, intensity: 2961.0, mobility: 0.938"""	0.0356215	0.00459016	0.133655	ASGMNVDAGKAIE	generic|sp_P20357_MTAP2_MOUSE__chr1_1_66438885_66439007_ENSMUST00000172486	|generic|tr_Q3URJ7_Q3URJ7_MOUSE	|generic|tr_A0A668KLC6_A0A668KLC6_MOUSE__chr1_1_66438885_66439007_ENSMUST00000172486|
"""index: 11504, intensity: 18972.0, mobility: 1.045"""	0.0354604	0.00459016	0.13379	SLSAASAPLVETSTPL	generic|sp_Q9QXV0_PCS1N_MOUSE|
"""index: 4377, intensity: 2614.0, mobility: 0.927"""	0.0345301	0.00459016	0.134567	MGSNKGASQAGMTGYGMPRQIM	generic|tr_Q9D6K2_Q9D6K2_MOUSE	|generic|sp_Q9R1Q8_TAGL3_MOUSE|
"""index: 6407, intensity: 2864.0, mobility: 0.864"""	0.0335621	0.00459016	0.135381	GPLQDMFKK	generic|sp_P63040_CPLX1_MOUSE	|generic|sp_P84086_CPLX2_MOUSE|
"""index: 10550, intensity: 5512.0, mobility: 0.895"""	0.0327628	0.00459016	0.136056	EPVLGPVRGPF	generic|sp_CASB_BOVIN_|
"""index: 2599, intensity: 3277.0, mobility: 0.966"""	0.0313685	0.00459016	0.137241	AGPQAAEPSTPSGPESGPTPASAEQNE	generic|sp_P28667_MRP_MOUSE|
"""index: 1682, intensity: 3660.0, mobility: 0.934"""	0.0310023	0.00459016	0.137553	IPNPIGSENSEK	generic|sp_CAS1_BOVIN_|
"""index: 2441, intensity: 3462.0, mobility: 0.899"""	0.0308855	0.00459016	0.137653	SIYSSTPEVKA	generic|tr_B2RUC7_B2RUC7_MOUSE|
"""index: 1256, intensity: 2924.0, mobility: 0.982"""	0.0304644	0.00459016	0.138014	RMPPRKDAVQQDGFNSLNTAHTTENHGTGNHSAQ	generic|tr_E0CZ78_E0CZ78_MOUSE__chr14_-1_20523775_20523846_ENSMUST00000161332	|generic|tr_A0A6B9EQU3_A0A6B9EQU3_MOUSE__chr14_-1_20523775_20523846_ENSMUST00000161332	|generic|sp_P48453_PP2BB_MOUSE__chr14_-1_20523775_20523846_ENSMUST00000161332	|generic|sp_P48453-2_PP2BB_MOUSE__chr14_-1_20523775_20523846_ENSMUST00000161332	|generic|tr_G3X8U7_G3X8U7_MOUSE__chr14_-1_20523775_20523846_ENSMUST00000161332|
"""index: 989, intensity: 2614.0, mobility: 0.874"""	0.0303799	0.00459016	0.138086	KHMDPPPAPMQDRSPSPRHPDVS	generic|sp_P14873_MAP1B_MOUSE	|generic|tr_B2RQQ5_B2RQQ5_MOUSE	|generic|tr_Q3UF78_Q3UF78_MOUSE|
"""index: 5257, intensity: 2807.0, mobility: 0.983"""	0.030258	0.00459016	0.138191	PVVLTSGTGSQAQPQPAANQALAAGTH	generic|tr_Q3UR00_Q3UR00_MOUSE	|generic|tr_Q3UHW0_Q3UHW0_MOUSE	|generic|tr_Q3TQ21_Q3TQ21_MOUSE	|generic|tr_Q3TTW5_Q3TTW5_MOUSE	|generic|tr_Q3TRI4_Q3TRI4_MOUSE	|generic|tr_A8WHM8_A8WHM8_MOUSE	|generic|tr_E9Q6M7_E9Q6M7_MOUSE	|generic|sp_Q80U78_PUM1_MOUSE	|generic|sp_Q80U78-2_PUM1_MOUSE	|generic|sp_Q80U78-4_PUM1_MOUSE|
"""index: 10026, intensity: 3005.0, mobility: 1.113"""	0.0302515	0.00459016	0.138196	AEPYDDIVGETVEKTE	generic|tr_Q78TF3_Q78TF3_MOUSE__chr9_1_109978869_110002753_ENSMUST00000169851	|generic|sp_P27546_MAP4_MOUSE	|generic|sp_P27546-2_MAP4_MOUSE	|generic|sp_P27546-3_MAP4_MOUSE|
"""index: 8241, intensity: 2808.0, mobility: 0.887"""	0.0297176	0.00459016	0.138655	TGYGMPRQIL	generic|sp_Q9WVA4_TAGL2_MOUSE|
"""index: 2283, intensity: 3587.0, mobility: 0.927"""	0.029356	0.00459016	0.138966	TEPNETTPLTEPEKGPVETK	generic|sp_P13595-2_NCAM1_MOUSE	|generic|tr_E9QB01_E9QB01_MOUSE	|generic|tr_A0A0A6YY47_A0A0A6YY47_MOUSE|
"""index: 9283, intensity: 4321.0, mobility: 1.081"""	0.0292451	0.00459016	0.139062	TNEIVEEQYTPQSL	generic|sp_Q03517_SCG2_MOUSE	|generic|tr_Q4W8U9_Q4W8U9_MOUSE|
"""index: 2307, intensity: 4100.0, mobility: 0.852"""	0.0289072	0.00459016	0.139354	SQIDDHVPKRASARIL	generic|sp_Q9EQF6_DPYL5_MOUSE__chr5_1_30791522_30791638_ENSMUST00000198503__II_944569|
"""index: 2123, intensity: 4383.0, mobility: 0.961"""	0.0283468	0.00459016	0.139839	AVLSPSTPASAGETS	generic|tr_A0A0A6YY91_A0A0A6YY91_MOUSE__II_850562	|generic|sp_P13595_NCAM1_MOUSE|
"""index: 11093, intensity: 2588.0, mobility: 1.004"""	0.0282686	0.00459016	0.139907	VCPNNSTGIQIQK	generic|sp_P47750_TSHR_MOUSE|
"""index: 2841, intensity: 3371.0, mobility: 0.867"""	0.0281285	0.00459016	0.140028	SKQETQSAEPPPPEPPRI	generic|sp_Q8BIF0_C99L2_MOUSE	|generic|sp_Q8BIF0-2_C99L2_MOUSE	|generic|tr_I7HJQ8_I7HJQ8_MOUSE	|generic|tr_A2AP74_A2AP74_MOUSE|
"""index: 2993, intensity: 4468.0, mobility: 0.920"""	0.0276872	0.00459016	0.140412	FSLSGAQIDDNNPRRTGH	generic|tr_Q3TXY0_Q3TXY0_MOUSE__chr5_1_37273379_37273519_ENSMUST00000202377	|generic|tr_Q6P1J1_Q6P1J1_MOUSE__chr5_1_37273379_37273519_ENSMUST00000202377	|generic|sp_P97427_DPYL1_MOUSE__chr5_1_37273379_37273519_ENSMUST00000202377	|generic|tr_Q3TY94_Q3TY94_MOUSE__chr5_1_37273379_37273519_ENSMUST00000202377|
"""index: 2069, intensity: 3000.0, mobility: 0.866"""	0.0275421	0.00459016	0.140538	QIDDHVPKRASARILAPPGGRSSG	generic|sp_Q9EQF6_DPYL5_MOUSE__chr5_1_30791522_30791638_ENSMUST00000198503__II_944569|
"""index: 1442, intensity: 3068.0, mobility: 0.894"""	0.0270673	0.00459016	0.140952	TQEKNPLPSKETIEQEKQAGES	generic|sp_P20065_TYB4_MOUSE__chrX_-1_167207501_167208325_ENSMUST00000112175	|generic|tr_Q6ZWX2_Q6ZWX2_MOUSE__chrX_-1_167207501_167208325_ENSMUST00000112175|
"""index: 1302, intensity: 3964.0, mobility: 0.801"""	0.0258988	0.00459016	0.141975	EEPVQDQLMIKAQR	generic|IP_900289_TX=10090|
"""index: 11557, intensity: 2789.0, mobility: 1.048"""	0.0258297	0.00459016	0.142036	AAPMIGYPMPTGYSQ	generic|tr_Q921Y3_Q921Y3_MOUSE__chr11_-1_106781850_106782137_ENSMUST00000133426__II_1125049	|generic|tr_Q9CSD9_Q9CSD9_MOUSE__chr11_-1_106783954_106783992_ENSMUST00000133426__II_1125049	|generic|tr_Q3V0Z8_Q3V0Z8_MOUSE__chr11_-1_106784876_106784983_ENSMUST00000133426__II_1125049	|generic|tr_A1L333_A1L333_MOUSE__chr11_-1_106784876_106784983_ENSMUST00000133426__II_1125049	|generic|tr_Q3UXW3_Q3UXW3_MOUSE__chr11_-1_106784876_106784983_ENSMUST00000133426__II_1125049	|generic|tr_Q5U222_Q5U222_MOUSE__chr11_-1_106784876_106784983_ENSMUST00000133426__II_1125049	|generic|tr_Q8BTS0_Q8BTS0_MOUSE__chr11_-1_106784876_106784983_ENSMUST00000133426__II_1125049	|generic|sp_Q61656_DDX5_MOUSE__chr11_-1_106784876_106784983_ENSMUST00000133426|
"""index: 16524, intensity: 4219.0, mobility: 1.038"""	0.0257804	0.00459016	0.14208	TQTPVVVPPFLQPE	generic|sp_CASB_BOVIN_|
"""index: 10118, intensity: 5975.0, mobility: 0.972"""	0.0254483	0.00459016	0.142372	GMTGYGMPRQIL	generic|sp_Q9WVA4_TAGL2_MOUSE|
"""index: 16227, intensity: 3421.0, mobility: 0.951"""	0.0253766	0.00513149	0.142435	TQIPYLQNLPN	generic|chr3_-1_95011793_95012080_ENSMUST00000019482__IP_978098_TX=10090|
"""index: 1399, intensity: 2655.0, mobility: 0.825"""	0.0252858	0.00513149	0.142515	QRIVAPPGGRANITS	generic|sp_O08553_DPYL2_MOUSE|
"""index: 2390, intensity: 3382.0, mobility: 0.909"""	0.0251664	0.00513149	0.14262	QKEPMIGVNQE	generic|sp_CAS1_BOVIN_|
"""index: 12412, intensity: 4298.0, mobility: 0.890"""	0.0249084	0.00513149	0.142848	VAPFPEVFGKEKVNEL	generic|sp_CAS1_BOVIN_|
"""index: 933, intensity: 3226.0, mobility: 0.943"""	0.0246674	0.00513149	0.143061	DSHPSYHTDGFN	generic|sp_P60904_DNJC5_MOUSE__chr2_1_181546445_181546492_ENSMUST00000116365|
"""index: 5710, intensity: 3776.0, mobility: 1.099"""	0.024185	0.00513149	0.143488	QLTADSHPSYHTDGFN	generic|sp_P60904_DNJC5_MOUSE__chr2_1_181546445_181546492_ENSMUST00000116365|
"""index: 2249, intensity: 20945.0, mobility: 0.889"""	0.0238919	0.00513149	0.143748	SQIDDHVPKRASARILAPPGGRSSG	generic|sp_Q9EQF6_DPYL5_MOUSE__chr5_1_30791522_30791638_ENSMUST00000198503__II_944569|
"""index: 9402, intensity: 3125.0, mobility: 1.076"""	0.023452	0.00513149	0.144139	IVQDGPPQSPPNIYY	generic|tr_Q543Q7_Q543Q7_MOUSE|
"""index: 6406, intensity: 4055.0, mobility: 0.942"""	0.0220168	0.00513149	0.145422	MDQLAKELTAE	generic|sp_P26339_CMGA_MOUSE	|generic|tr_Q3UN28_Q3UN28_MOUSE|
"""index: 2576, intensity: 9939.0, mobility: 0.890"""	0.021923	0.00513149	0.145506	QKEPMIGVNQE	generic|sp_CAS1_BOVIN_|
"""index: 11952, intensity: 3110.0, mobility: 1.119"""	0.0213272	0.00513149	0.146042	MGAVPVMIPAQSKDGSIV	generic|sp_P97792_CXAR_MOUSE__chr16_1_78334866_78334964_ENSMUST00000231251|
"""index: 1136, intensity: 3761.0, mobility: 0.974"""	0.0209051	0.00513149	0.146422	AAQGAMNQPQTQYS	generic|sp_Q9JKD3_SCAM5_MOUSE__chr9_-1_57443670_57443780_ENSMUST00000215208__II_3456302|
"""index: 634, intensity: 3018.0, mobility: 0.842"""	0.0203411	0.00513149	0.146932	SYETTEKIT	generic|sp_P14873_MAP1B_MOUSE	|generic|tr_B2RQQ5_B2RQQ5_MOUSE|
"""index: 12741, intensity: 3601.0, mobility: 0.984"""	0.0201126	0.00513149	0.147139	DIRLENYPIPELGPNDVLLKM	generic|sp_Q64442_DHSO_MOUSE|
"""index: 2112, intensity: 3514.0, mobility: 0.956"""	0.02003	0.00513149	0.147214	QPLVFSNSKQNA	generic|tr_A0A0H2UH17_A0A0H2UH17_MOUSE__chr3_-1_90020893_90021060_ENSMUST00000196568__II_979012	|generic|tr_Q8BJ53_Q8BJ53_MOUSE__chr3_-1_90020893_90021060_ENSMUST00000196568__II_979012	|generic|tr_Q812D5_Q812D5_MOUSE__chr3_-1_90020893_90021060_ENSMUST00000196568__II_979012	|generic|tr_A0A0G2JDV6_A0A0G2JDV6_MOUSE__chr3_-1_90020893_90021060_ENSMUST00000196568__II_979012	|generic|sp_Q80X50_UBP2L_MOUSE__chr3_-1_90020893_90021060_ENSMUST00000196568__II_979012	|generic|sp_Q80X50-2_UBP2L_MOUSE__chr3_-1_90020893_90021060_ENSMUST00000196568__II_979012	|generic|sp_Q80X50-3_UBP2L_MOUSE__chr3_-1_90020893_90021060_ENSMUST00000196568__II_979012	|generic|sp_Q80X50-4_UBP2L_MOUSE__chr3_-1_90020893_90021060_ENSMUST00000196568__II_979012	|generic|sp_Q80X50-5_UBP2L_MOUSE__chr3_-1_90020893_90021060_ENSMUST00000196568__II_979012	|generic|tr_Q812D4_Q812D4_MOUSE__chr3_-1_90020893_90021060_ENSMUST00000196568__II_979012	|generic|chr3_-1_90025039_90025218_ENSMUST00000196568|
"""index: 6704, intensity: 2924.0, mobility: 0.779"""	0.019802	0.00513149	0.147421	APSDPRLRQFLQ	generic|tr_Q545V6_Q545V6_MOUSE|
"""index: 1420, intensity: 3027.0, mobility: 0.884"""	0.0195618	0.00513149	0.147639	EKNPLPSKETIEQEKQAGES	generic|sp_P20065_TYB4_MOUSE__chrX_-1_167207501_167208325_ENSMUST00000112175	|generic|tr_Q6ZWX2_Q6ZWX2_MOUSE__chrX_-1_167207501_167208325_ENSMUST00000112175|
"""index: 17561, intensity: 4712.0, mobility: 1.124"""	0.0176682	0.00513149	0.149368	QEPVLGPVRGPFPIIV	generic|sp_CASB_BOVIN_|
[truncated: 1,527,759 more chars]
