# Supplementary material for: Ion Mobility Coupled to a Time-of-Flight Mass Analyzer Combined With Fragment Intensity Predictions Improves Identification of Classical Bioactive Peptides and Small Open Reading Frame-Encoded Peptides
Source: Front Cell Dev Biol. 2021 Sep 17;9:720570. doi: 10.3389/fcell.2021.720570 (PMC8484717; doi:10.3389/fcell.2021.720570)
Supplement: Supplementary file 14 [file Data_Sheet_2.ZIP › sORFs_P5_anterior_b_1_1_1113.msgf_searchenginefeatures.pout_dec]

PSMId	score	q-value	posterior_error_prob	peptide	proteinIds
"""index: 1310, intensity: 3178.0, mobility: 0.780"""	0.594874	0.00175901	0.00328883	PGPPPPPPP	generic|chr13_1_46669632_46669853_ENSMUST00000099547__IP_1106985_TX=10090_REVERSED	|generic|sp_Q80UV9_TAF1_MOUSE__chrX_1_101562127_101562291_ENSMUST00000143908__II_831688_REVERSED	|generic|sp_Q80UV9-3_TAF1_MOUSE__chrX_1_101562127_101562291_ENSMUST00000143908__II_831688_REVERSED	|generic|tr_Q3TXX8_Q3TXX8_MOUSE__II_915139_REVERSED	|generic|tr_Q3UQ99_Q3UQ99_MOUSE__II_915139_REVERSED	|generic|tr_Q3UGK7_Q3UGK7_MOUSE__II_915139_REVERSED	|generic|tr_Q7TPN5_Q7TPN5_MOUSE__II_915139_REVERSED	|generic|tr_Q3T9Z7_Q3T9Z7_MOUSE__II_954851_REVERSED	|generic|tr_D3Z139_D3Z139_MOUSE__II_859065_REVERSED	|generic|sp_Q8BH43_WASF2_MOUSE__II_954851_REVERSED	|generic|sp_Q3UR85_MYRF_MOUSE__chr19_-1_10223113_10223235_ENSMUST00000190922__II_1049632	|generic|sp_Q3UR85-2_MYRF_MOUSE__chr19_-1_10223113_10223235_ENSMUST00000190922__II_1049632	|generic|sp_Q3UR85-3_MYRF_MOUSE__chr19_-1_10223113_10223235_ENSMUST00000190922__II_1049643	|generic|sp_Q14AX6_CDK12_MOUSE__chr13_-1_17739087_17739164_ENSMUST00000222359__II_1127685	|generic|sp_Q14AX6-3_CDK12_MOUSE__chr13_-1_17739087_17739164_ENSMUST00000222359__II_1127685	|generic|tr_B1Q2W7_B1Q2W7_MOUSE__chrX_1_101562127_101562291_ENSMUST00000143908__II_831688_REVERSED	|generic|sp_Q8K0G8_ESRP2_MOUSE__II_859065_REVERSED	|generic|tr_Q3TH23_Q3TH23_MOUSE__II_859065_REVERSED	|generic|tr_D3YZK4_D3YZK4_MOUSE__chrX_1_101562127_101562291_ENSMUST00000143908__II_831688_REVERSED	|generic|sp_Q8VHQ2_SOCS7_MOUSE_REVERSED	|generic|tr_D3Z0K7_D3Z0K7_MOUSE_REVERSED	|generic|tr_Q3U3E7_Q3U3E7_MOUSE_REVERSED	|generic|tr_A0A1B0GRU3_A0A1B0GRU3_MOUSE_REVERSED	|generic|tr_Q8BKZ3_Q8BKZ3_MOUSE_REVERSED	|generic|tr_S4R1B9_S4R1B9_MOUSE__chrX_1_101562127_101562291_ENSMUST00000143908_REVERSED	|generic|tr_E9Q2D0_E9Q2D0_MOUSE_REVERSED	|generic|tr_A0A286YCS6_A0A286YCS6_MOUSE_REVERSED	|generic|tr_C9K0Z8_C9K0Z8_MOUSE__chr7_1_30415650_30415679_ENSMUST00000207982	|generic|sp_Q3UG20_KMT2E_MOUSE__chr13_-1_43303268_43303297_ENSMUST00000055341_REVERSED	|generic|sp_Q3UG20-2_KMT2E_MOUSE__chr13_-1_43303268_43303297_ENSMUST00000055341_REVERSED	|generic|sp_P0C7L0_WIPF3_MOUSE_REVERSED	|generic|sp_P0C7L0-2_WIPF3_MOUSE_REVERSED	|generic|sp_Q6PEV3_WIPF2_MOUSE_REVERSED	|generic|sp_Q9CYT6_CAP2_MOUSE_REVERSED	|generic|tr_D3Z5R4_D3Z5R4_MOUSE_REVERSED	|generic|tr_Q6P9T5_Q6P9T5_MOUSE	|generic|tr_Q80VV6_Q80VV6_MOUSE_REVERSED	|generic|tr_Q05BD7_Q05BD7_MOUSE	|generic|tr_Q05BD7_Q05BD7_MOUSE_REVERSED	|generic|tr_D3YTR7_D3YTR7_MOUSE_REVERSED	|generic|tr_E9Q8K8_E9Q8K8_MOUSE_REVERSED	|generic|sp_Q6ZPZ3_ZC3H4_MOUSE_REVERSED	|generic|sp_Q6ZPZ3-2_ZC3H4_MOUSE_REVERSED	|generic|sp_O88703_HCN2_MOUSE__chr7_1_30415650_30415679_ENSMUST00000207982	|generic|sp_Q76LL6_FHOD3_MOUSE__chr18_1_24754234_24754329_ENSMUST00000234462	|generic|sp_Q76LL6-2_FHOD3_MOUSE__chr18_1_24754234_24754329_ENSMUST00000234462	|generic|sp_Q76LL6-4_FHOD3_MOUSE__chr18_1_24754234_24754329_ENSMUST00000234462	|generic|sp_Q9DBD5_PELP1_MOUSE	|generic|tr_Q8BZD7_Q8BZD7_MOUSE_REVERSED	|generic|sp_Q80Z10_ASTN2_MOUSE	|generic|sp_Q80Z10-2_ASTN2_MOUSE	|generic|tr_Q8CHD5_Q8CHD5_MOUSE__chr19_1_45518810_45518923_ENSMUST00000225662_REVERSED	|generic|sp_P10284_HXB4_MOUSE	|generic|sp_Q80Z10-3_ASTN2_MOUSE	|generic|tr_A0A571BEJ5_A0A571BEJ5_MOUSE	|generic|tr_A0A571BEJ5_A0A571BEJ5_MOUSE_REVERSED	|generic|sp_D7PDD4_G6B_MOUSE_REVERSED|
"""index: 1363, intensity: 2790.0, mobility: 0.804"""	0.162746	0.00247525	0.0589167	APNISRCR	generic|IP_1061271_TX=10090_REVERSED|
"""index: 13414, intensity: 3078.0, mobility: 0.885"""	0.139415	0.00284698	0.0686751	TYLVVVFLM	generic|IP_952807_TX=10090_REVERSED|
"""index: 7457, intensity: 21985.0, mobility: 1.049"""	0.0712148	0.00355114	0.106777	LTGTNRRQDKYDPPPRTLHRNMQDQPSLK	generic|tr_F6U238_F6U238_MOUSE_REVERSED	|generic|tr_Q8BMG4_Q8BMG4_MOUSE_REVERSED	|generic|tr_Q6ZPH8_Q6ZPH8_MOUSE_REVERSED	|generic|tr_E9Q7L5_E9Q7L5_MOUSE_REVERSED|
"""index: 17597, intensity: 4082.0, mobility: 0.952"""	0.0688685	0.00410397	0.108386	FVLWKEKRRKMV	generic|IP_1008836_TX=10090_REVERSED|
"""index: 7466, intensity: 4037.0, mobility: 1.009"""	0.0474664	0.00459016	0.124103	NPSPMIKPVEGKNGPPLRQVWFNWNGMLNK	generic|IP_3497379_TX=10090_REVERSED|
"""index: 3399, intensity: 5152.0, mobility: 1.004"""	0.0253824	0.00513149	0.14243	QGPPGPPGQLGQEGKEGKPGQFNLGMNGKPGPP	generic|tr_Q9ESQ2_Q9ESQ2_MOUSE_REVERSED	|generic|tr_Q63ZW6_Q63ZW6_MOUSE_REVERSED|
"""index: 12932, intensity: 6441.0, mobility: 1.004"""	0.0135582	0.00571066	0.153183	FHVMLSVIGLPILTYKPAMQY	generic|tr_K7N747_K7N747_MOUSE_REVERSED|
"""index: 9952, intensity: 3177.0, mobility: 0.866"""	0.00552801	0.00632911	0.160876	VVGPYTVGDIIMSFNTIF	generic|tr_E9Q5L2_E9Q5L2_MOUSE__II_1097855_REVERSED	|generic|sp_A6X935_ITIH4_MOUSE__II_1097855_REVERSED	|generic|sp_A6X935-2_ITIH4_MOUSE__II_1097855_REVERSED	|generic|tr_E9PVD2_E9PVD2_MOUSE__II_1097855_REVERSED	|generic|tr_A0A2K6EDJ7_A0A2K6EDJ7_MOUSE__II_1097855_REVERSED|
"""index: 504, intensity: 12299.0, mobility: 0.757"""	0.00392125	0.00696203	0.162455	ASLAKDLA	generic|sp_Q921W0_CHM1A_MOUSE__chr8_-1_123206140_123206211_ENSMUST00000167655__II_860458_REVERSED|
"""index: 15604, intensity: 3234.0, mobility: 1.027"""	0.00360307	0.00753769	0.162769	VRMLFRREQ	generic|tr_F8WIZ9_F8WIZ9_MOUSE__II_898991_REVERSED	|generic|sp_Q3U1J1_TFPT_MOUSE__chr7_-1_3620355_3620432_ENSMUST00000058880_REVERSED	|generic|sp_Q3U1J1-2_TFPT_MOUSE__chr7_-1_3620355_3620432_ENSMUST00000058880_REVERSED	|generic|tr_Q9CRJ8_Q9CRJ8_MOUSE_REVERSED|
"""index: 12508, intensity: 3610.0, mobility: 1.023"""	0.000315531	0.00815047	0.166043	FDEELATGRSQPF	generic|IP_3494802_TX=10090_REVERSED|
"""index: 9009, intensity: 4701.0, mobility: 0.956"""	-0.000131656	0.00876095	0.166493	FYFYLINSSSPLFSLFSSSIY	generic|IP_1102568_TX=10090_REVERSED|
"""index: 1304, intensity: 2506.0, mobility: 0.778"""	-0.00391987	0.00935162	0.170344	GPPPPPPPP	generic|sp_Q99PJ1-12_PCD15_MOUSE__II_1152339_REVERSED	|generic|sp_Q80YR4_ZN598_MOUSE__chr17_1_24680728_24680802_ENSMUST00000234988__II_3461576_REVERSED	|generic|sp_Q80YR4-2_ZN598_MOUSE__chr17_1_24680728_24680802_ENSMUST00000234988__II_3461576_REVERSED	|generic|sp_Q80YR4-3_ZN598_MOUSE__chr17_1_24680728_24680802_ENSMUST00000234988__II_3461576_REVERSED	|generic|tr_Q3TXX8_Q3TXX8_MOUSE__II_915139	|generic|tr_Q3TXX8_Q3TXX8_MOUSE__II_915139_REVERSED	|generic|tr_J3QNM3_J3QNM3_MOUSE__chr1_-1_181930674_181930754_ENSMUST00000195840__II_1028819	|generic|tr_Q3UQ99_Q3UQ99_MOUSE__II_915139	|generic|tr_Q3UQ99_Q3UQ99_MOUSE__II_915139_REVERSED	|generic|tr_E9QLZ9_E9QLZ9_MOUSE__chr1_-1_181930674_181930754_ENSMUST00000195840__II_1028819	|generic|tr_Q3UGK7_Q3UGK7_MOUSE__II_915139	|generic|tr_Q3UGK7_Q3UGK7_MOUSE__II_915139_REVERSED	|generic|sp_Q6P9Q4_FHOD1_MOUSE__II_859342	|generic|tr_A0A2I3BRQ7_A0A2I3BRQ7_MOUSE__chr15_-1_96414788_96414877_ENSMUST00000227069__II_3483093	|generic|tr_Q7TPN5_Q7TPN5_MOUSE__II_915139	|generic|tr_Q7TPN5_Q7TPN5_MOUSE__II_915139_REVERSED	|generic|tr_E9QKQ9_E9QKQ9_MOUSE__chr1_-1_181930674_181930754_ENSMUST00000195840__II_1028819	|generic|tr_Q3T9Z7_Q3T9Z7_MOUSE__II_954851_REVERSED	|generic|sp_Q6NXI6-2_RPRD2_MOUSE__chr3_-1_95790096_95790212_ENSMUST00000198741__II_977696_REVERSED	|generic|tr_A0A0A6YXB5_A0A0A6YXB5_MOUSE__II_1152336_REVERSED	|generic|tr_D3Z139_D3Z139_MOUSE__II_859065_REVERSED	|generic|tr_E9PVP4_E9PVP4_MOUSE__chr12_1_108683230_108683265_ENSMUST00000222048__II_3504210	|generic|sp_Q8BH43_WASF2_MOUSE__II_954851_REVERSED	|generic|tr_A0A0A6YWL3_A0A0A6YWL3_MOUSE__II_1152276_REVERSED	|generic|sp_Q3UR85_MYRF_MOUSE__chr19_-1_10223113_10223235_ENSMUST00000190922__II_1049632	|generic|sp_Q3UR85-2_MYRF_MOUSE__chr19_-1_10223113_10223235_ENSMUST00000190922__II_1049632	|generic|sp_Q3UR85-3_MYRF_MOUSE__chr19_-1_10223113_10223235_ENSMUST00000190922__II_1049643	|generic|tr_A0A0A6YW06_A0A0A6YW06_MOUSE__chr1_-1_181930674_181930754_ENSMUST00000195840__II_1028819	|generic|sp_Q14AX6_CDK12_MOUSE__chr13_-1_17739087_17739164_ENSMUST00000222359__II_1127685	|generic|sp_Q14AX6-3_CDK12_MOUSE__chr13_-1_17739087_17739164_ENSMUST00000222359__II_1127685	|generic|sp_Q8K0G8_ESRP2_MOUSE__II_859065_REVERSED	|generic|tr_E9Q159_E9Q159_MOUSE__II_1152336_REVERSED	|generic|tr_A0A0G2JFW6_A0A0G2JFW6_MOUSE__chr3_-1_95790096_95790212_ENSMUST00000198741__II_977696_REVERSED	|generic|tr_A0A1Y7VJA2_A0A1Y7VJA2_MOUSE__chr12_1_108683230_108683265_ENSMUST00000222048__II_3504211	|generic|tr_A0A140T8S2_A0A140T8S2_MOUSE__II_1152336_REVERSED	|generic|tr_Q3TH23_Q3TH23_MOUSE__II_859065_REVERSED	|generic|tr_F8WJB9_F8WJB9_MOUSE__chr12_1_108683230_108683265_ENSMUST00000222048__II_3504210	|generic|sp_Q99PJ1_PCD15_MOUSE__II_1152353_REVERSED	|generic|sp_Q99PJ1-2_PCD15_MOUSE__II_1152353_REVERSED	|generic|sp_Q99PJ1-4_PCD15_MOUSE__II_1152336_REVERSED	|generic|sp_Q99PJ1-5_PCD15_MOUSE__II_1152353_REVERSED	|generic|sp_Q99PJ1-6_PCD15_MOUSE__II_1152336_REVERSED	|generic|sp_Q99PJ1-7_PCD15_MOUSE__II_1152336_REVERSED	|generic|sp_P70429_EVL_MOUSE__chr12_1_108683230_108683265_ENSMUST00000222048__II_3504210	|generic|sp_P70429-2_EVL_MOUSE__chr12_1_108683230_108683265_ENSMUST00000222048__II_3504210	|generic|sp_Q99PJ1-8_PCD15_MOUSE__II_1152353_REVERSED	|generic|sp_Q99PJ1-9_PCD15_MOUSE__II_1152336_REVERSED	|generic|tr_A0A0A6YXC8_A0A0A6YXC8_MOUSE__chr1_-1_181930674_181930754_ENSMUST00000195840__II_1028819	|generic|sp_Q99PJ1-10_PCD15_MOUSE__II_1152336_REVERSED	|generic|sp_Q03173_ENAH_MOUSE__chr1_-1_181930674_181930754_ENSMUST00000195840__II_1028819	|generic|sp_Q03173-3_ENAH_MOUSE__chr1_-1_181930674_181930754_ENSMUST00000195840__II_1028819	|generic|sp_Q03173-4_ENAH_MOUSE__chr1_-1_181930674_181930754_ENSMUST00000195840__II_1028819	|generic|sp_Q03173-5_ENAH_MOUSE__chr1_-1_181930674_181930754_ENSMUST00000195840__II_1028819	|generic|sp_Q99PJ1-11_PCD15_MOUSE__II_1152336_REVERSED	|generic|sp_Q99PJ1-18_PCD15_MOUSE__II_1152336_REVERSED	|generic|sp_Q99PJ1-19_PCD15_MOUSE__II_1152336_REVERSED	|generic|sp_Q99PJ1-24_PCD15_MOUSE__II_1152336_REVERSED	|generic|sp_Q99PJ1-25_PCD15_MOUSE__II_1152347_REVERSED	|generic|sp_Q99PJ1-26_PCD15_MOUSE__II_1152336_REVERSED	|generic|tr_Q6PB99_Q6PB99_MOUSE__chr12_1_108683230_108683265_ENSMUST00000222048__II_3504210	|generic|tr_A0A0A6YY17_A0A0A6YY17_MOUSE__II_1152347_REVERSED	|generic|sp_Q03173-2_ENAH_MOUSE__II_1028819	|generic|sp_Q8CBH7_MARHB_MOUSE__II_1091368_REVERSED	|generic|IP_827256_TX=10090_REVERSED	|generic|IP_1102392_TX=10090_REVERSED	|generic|II_1050538_TX=10090_REVERSED	|generic|IP_1102405_TX=10090_REVERSED	|generic|IP_858763_TX=10090_REVERSED	|generic|IP_1119905_TX=10090_REVERSED	|generic|IP_864533_TX=10090_REVERSED	|generic|IP_3505138_TX=10090_REVERSED	|generic|II_1125665_TX=10090_REVERSED	|generic|tr_A0A2I3BQU5_A0A2I3BQU5_MOUSE__chr15_-1_96423513_96423584_ENSMUST00000227069	|generic|tr_Q3UBH2_Q3UBH2_MOUSE__chr19_-1_5279466_5279567_ENSMUST00000237781_REVERSED	|generic|sp_Q8VHQ2_SOCS7_MOUSE_REVERSED	|generic|tr_D3Z0K7_D3Z0K7_MOUSE_REVERSED	|generic|tr_Q3U3E7_Q3U3E7_MOUSE_REVERSED	|generic|tr_Q8CHG2_Q8CHG2_MOUSE__chr11_-1_99385419_99385448_ENSMUST00000103131_REVERSED	|generic|tr_A0A1B0GRU3_A0A1B0GRU3_MOUSE	|generic|tr_A0A1B0GRU3_A0A1B0GRU3_MOUSE_REVERSED	|generic|sp_Q05860_FMN1_MOUSE	|generic|sp_Q05860_FMN1_MOUSE	|generic|sp_Q05860_FMN1_MOUSE_REVERSED	|generic|sp_Q05860-2_FMN1_MOUSE	|generic|sp_Q05860-2_FMN1_MOUSE	|generic|sp_Q05860-2_FMN1_MOUSE_REVERSED	|generic|sp_Q05860-3_FMN1_MOUSE	|generic|sp_Q05860-3_FMN1_MOUSE	|generic|sp_Q05860-3_FMN1_MOUSE_REVERSED	|generic|chr19_-1_5293035_5293319_ENSMUST00000236014_REVERSED	|generic|sp_Q05860-5_FMN1_MOUSE	|generic|sp_Q05860-5_FMN1_MOUSE	|generic|sp_Q05860-5_FMN1_MOUSE_REVERSED	|generic|sp_Q05860-6_FMN1_MOUSE	|generic|sp_Q05860-6_FMN1_MOUSE	|generic|sp_Q05860-6_FMN1_MOUSE_REVERSED	|generic|tr_Q8BP69_Q8BP69_MOUSE__chr11_-1_99385419_99385448_ENSMUST00000103131_REVERSED	|generic|tr_Q8BKZ3_Q8BKZ3_MOUSE_REVERSED	|generic|tr_A0A0A6YVZ6_A0A0A6YVZ6_MOUSE	|generic|tr_Q6PHN2_Q6PHN2_MOUSE	|generic|sp_Q9QZ04_MAGL2_MOUSE_REVERSED	|generic|tr_A0A1W2P6X3_A0A1W2P6X3_MOUSE__chr11_1_103194683_103194832_ENSMUST00000021322_REVERSED	|generic|tr_Q3V386_Q3V386_MOUSE	|generic|tr_A0A286YCS6_A0A286YCS6_MOUSE_REVERSED	|generic|sp_Q9JL26_FMNL1_MOUSE__chr11_1_103194683_103194832_ENSMUST00000021322_REVERSED	|generic|tr_C9K0Z8_C9K0Z8_MOUSE__chr7_1_30415650_30415679_ENSMUST00000207982	|generic|sp_Q9JL26-2_FMNL1_MOUSE__chr11_1_103194683_103194832_ENSMUST00000021322_REVERSED	|generic|tr_E9QKR1_E9QKR1_MOUSE__chr1_-1_181930674_181930754_ENSMUST00000195840	|generic|tr_Q810T0_Q810T0_MOUSE__chr15_-1_96414788_96414877_ENSMUST00000227069	|generic|tr_Q9CS24_Q9CS24_MOUSE_REVERSED	|generic|sp_Q8C1S0_MED19_MOUSE__chr2_1_25054605_25054634_ENSMUST00000100334_REVERSED	|generic|tr_A0A494B9S9_A0A494B9S9_MOUSE_REVERSED	|generic|sp_Q6NXI6_RPRD2_MOUSE__chr3_-1_95790096_95790212_ENSMUST00000198741_REVERSED	|generic|tr_D3YXE6_D3YXE6_MOUSE_REVERSED	|generic|tr_Q9CSS1_Q9CSS1_MOUSE__chr15_-1_96414788_96414877_ENSMUST00000227069	|generic|tr_Q6ZPE9_Q6ZPE9_MOUSE__chr15_-1_96423513_96423584_ENSMUST00000227069	|generic|tr_Q3UJB0_Q3UJB0_MOUSE__chr19_-1_5279466_5279567_ENSMUST00000237781_REVERSED	|generic|tr_A0A5F8MPL0_A0A5F8MPL0_MOUSE	|generic|tr_A0A5F8MPL0_A0A5F8MPL0_MOUSE	|generic|tr_A0A5F8MPL0_A0A5F8MPL0_MOUSE_REVERSED	|generic|sp_Q6PEV3_WIPF2_MOUSE	|generic|sp_Q6PEV3_WIPF2_MOUSE_REVERSED	|generic|tr_E9PZM7_E9PZM7_MOUSE__chr15_-1_96423513_96423584_ENSMUST00000227069	|generic|sp_Q9CYT6_CAP2_MOUSE_REVERSED	|generic|tr_D3YZD0_D3YZD0_MOUSE__chr19_1_6372570_6372629_ENSMUST00000113485_REVERSED	|generic|tr_B7ZW99_B7ZW99_MOUSE	|generic|tr_B7ZW99_B7ZW99_MOUSE	|generic|tr_B7ZW99_B7ZW99_MOUSE_REVERSED	|generic|sp_Q8VHI6_WASF3_MOUSE	|generic|tr_Q9CW04_Q9CW04_MOUSE	|generic|sp_Q61345_FOXD1_MOUSE_REVERSED	|generic|chr10_-1_33624159_33624233_ENSMUST00000019920_REVERSED	|generic|tr_Q80VV6_Q80VV6_MOUSE_REVERSED	|generic|tr_A2AB60_A2AB60_MOUSE__chr11_1_103194683_103194832_ENSMUST00000021322_REVERSED	|generic|tr_D3YTR7_D3YTR7_MOUSE_REVERSED	|generic|sp_Q69Z61_PWP2A_MOUSE_REVERSED	|generic|sp_Q69Z61-2_PWP2A_MOUSE_REVERSED	|generic|tr_E9Q8K8_E9Q8K8_MOUSE	|generic|tr_E9Q8K8_E9Q8K8_MOUSE_REVERSED	|generic|tr_B9EHJ5_B9EHJ5_MOUSE	|generic|tr_B9EHJ5_B9EHJ5_MOUSE	|generic|tr_B9EHJ5_B9EHJ5_MOUSE_REVERSED	|generic|sp_Q6ZPZ3_ZC3H4_MOUSE	|generic|sp_Q6ZPZ3_ZC3H4_MOUSE_REVERSED	|generic|sp_Q6ZPZ3-2_ZC3H4_MOUSE	|generic|sp_Q6ZPZ3-2_ZC3H4_MOUSE_REVERSED	|generic|sp_Q9EQM3_NKX24_MOUSE	|generic|sp_O88703_HCN2_MOUSE__chr7_1_30415650_30415679_ENSMUST00000207982	|generic|sp_Q9DBD5_PELP1_MOUSE	|generic|tr_Q3UAI4_Q3UAI4_MOUSE__chr19_-1_5279466_5279567_ENSMUST00000237781_REVERSED	|generic|tr_Q8BZD7_Q8BZD7_MOUSE_REVERSED	|generic|tr_Q3TY82_Q3TY82_MOUSE__chr11_1_103194683_103194832_ENSMUST00000021322_REVERSED	|generic|sp_Q80Z10_ASTN2_MOUSE	|generic|sp_Q80Z10-2_ASTN2_MOUSE	|generic|tr_Q8CHD5_Q8CHD5_MOUSE__chr19_1_45518810_45518923_ENSMUST00000225662_REVERSED	|generic|sp_P10284_HXB4_MOUSE	|generic|sp_P10284_HXB4_MOUSE_REVERSED	|generic|sp_Q9QX96_SALL2_MOUSE__chr11_-1_99385419_99385448_ENSMUST00000103131_REVERSED	|generic|sp_Q80Z10-3_ASTN2_MOUSE	|generic|tr_A0A2I3BQV4_A0A2I3BQV4_MOUSE__chr11_-1_99385419_99385448_ENSMUST00000103131_REVERSED	|generic|sp_Q64213-3_SF01_MOUSE__chr19_1_6372570_6372629_ENSMUST00000113485_REVERSED	|generic|sp_Q69ZK9_NLGN2_MOUSE	|generic|sp_Q8CBH7-2_MARHB_MOUSE_REVERSED	|generic|tr_E9Q7P6_E9Q7P6_MOUSE	|generic|tr_E9Q7P6_E9Q7P6_MOUSE	|generic|tr_E9Q7P6_E9Q7P6_MOUSE_REVERSED	|generic|tr_A0A024CD92_A0A024CD92_MOUSE	|generic|tr_Q3UQU5_Q3UQU5_MOUSE_REVERSED	|generic|tr_Q80W39_Q80W39_MOUSE__chr19_-1_5279466_5279567_ENSMUST00000237781_REVERSED	|generic|tr_A0A571BEJ5_A0A571BEJ5_MOUSE	|generic|tr_A0A571BEJ5_A0A571BEJ5_MOUSE_REVERSED	|generic|tr_A0A571BEJ5_A0A571BEJ5_MOUSE_REVERSED	|generic|tr_Q3UK67_Q3UK67_MOUSE__chr19_1_6372570_6372629_ENSMUST00000113485_REVERSED	|generic|sp_D7PDD4_G6B_MOUSE_REVERSED|
"""index: 5821, intensity: 7142.0, mobility: 0.869"""	-0.00648114	0.00994406	0.172989	AIFYLDVKEDISSIDYNELF	generic|IP_950511_TX=10090_REVERSED|
"""index: 11228, intensity: 2773.0, mobility: 0.811"""	-0.00921748	0.0105003	0.175852	ASIQCPPVA	generic|chr1_-1_132119988_132122116_ENSMUST00000027697__IP_1035440_TX=10090_REVERSED|
"""index: 9899, intensity: 3367.0, mobility: 0.973"""	-0.0137551	0.0110906	0.180687	LFPGKYEPHEL	generic|sp_Q91YM4_FAKD4_MOUSE__chr11_-1_6618991_6619095_ENSMUST00000156969__II_1139400_REVERSED	|generic|sp_Q91YM4-2_FAKD4_MOUSE__chr11_-1_6618991_6619095_ENSMUST00000156969__II_1139400_REVERSED|
"""index: 10149, intensity: 20735.0, mobility: 0.929"""	-0.0159972	0.0116564	0.183115	MVQRPWMLVEAEIEAIK	generic|tr_D6RHA5_D6RHA5_MOUSE_REVERSED|
"""index: 16303, intensity: 2564.0, mobility: 1.021"""	-0.0197765	0.0122399	0.187269	PRTRWEPNRR	generic|IP_3494083_TX=10090_REVERSED|
"""index: 10357, intensity: 12337.0, mobility: 0.888"""	-0.0224166	0.0127971	0.190215	EMAQRPVTIPDCSIRGRV	generic|IP_948159_TX=10090_REVERSED|
"""index: 2138, intensity: 6024.0, mobility: 0.914"""	-0.0251814	0.0134065	0.193341	APHAAPLGRQHG	generic|chr6_-1_24664528_24664743_ENSMUST00000031695_REVERSED|
"""index: 7026, intensity: 4135.0, mobility: 1.054"""	-0.0256249	0.0139903	0.193846	DISSAAGMKKLIELHEPNTAMFDRAR	generic|tr_B7ZNP0_B7ZNP0_MOUSE_REVERSED	|generic|tr_B7ZNN9_B7ZNN9_MOUSE_REVERSED	|generic|tr_A0A087WQK5_A0A087WQK5_MOUSE_REVERSED|
"""index: 5368, intensity: 4378.0, mobility: 0.943"""	-0.0272121	0.0145985	0.195663	VDSVNLNGIEPE	generic|sp_Q80YX1_TENA_MOUSE_REVERSED	|generic|sp_Q80YX1-2_TENA_MOUSE_REVERSED|
"""index: 447, intensity: 2542.0, mobility: 0.915"""	-0.0276406	0.0152068	0.196155	LISQASTHYIV	generic|sp_P07759_SPA3K_MOUSE_REVERSED	|generic|tr_A0A0R4J0I1_A0A0R4J0I1_MOUSE_REVERSED|
"""index: 4357, intensity: 3396.0, mobility: 1.032"""	-0.0283478	0.0157959	0.196971	YYHTRPLWPVWSWTRWR	generic|IP_1106584_TX=10090_REVERSED|
"""index: 10725, intensity: 3557.0, mobility: 1.074"""	-0.0305408	0.0164034	0.199516	PPQSTISSLSSFSQR	generic|IP_912899_TX=10090_REVERSED|
"""index: 2141, intensity: 4277.0, mobility: 0.884"""	-0.0311116	0.0170109	0.200183	APHAAPLGRQHG	generic|chr6_-1_24664528_24664743_ENSMUST00000031695_REVERSED|
"""index: 10764, intensity: 3277.0, mobility: 0.919"""	-0.0311946	0.0175227	0.20028	PPSKSQFLAK	generic|tr_A0A1B0GSD2_A0A1B0GSD2_MOUSE__II_3492299_REVERSED	|generic|tr_Q3V0K1_Q3V0K1_MOUSE__II_3492299_REVERSED	|generic|II_2557638_TX=10090_REVERSED|
"""index: 570, intensity: 2620.0, mobility: 0.763"""	-0.0344452	0.0179533	0.204112	IRAIAPGSFIGH	generic|tr_Q8C5R8_Q8C5R8_MOUSE_REVERSED	|generic|tr_Q32M04_Q32M04_MOUSE_REVERSED|
"""index: 6038, intensity: 4861.0, mobility: 1.210"""	-0.0427519	0.0184854	0.214165	ENEWKKYNVNWTHYDDGVVTFHKLFRSMRKTPAVKTRR	generic|sp_Q3U2S8_HVCN1_MOUSE_REVERSED	|generic|tr_D3Z019_D3Z019_MOUSE_REVERSED|
"""index: 8804, intensity: 3032.0, mobility: 0.903"""	-0.0463695	0.0190817	0.218661	RHLFGRHLSVGYSCPCFINM	generic|IP_3470082_TX=10090_REVERSED|
"""index: 7424, intensity: 5070.0, mobility: 1.142"""	-0.0464184	0.0196429	0.218722	DEAKTVPELDISDIYMLNLKHNIALASHELA	generic|sp_P70303_PYRG2_MOUSE_REVERSED	|generic|sp_P70303-2_PYRG2_MOUSE_REVERSED	|generic|sp_P70303-3_PYRG2_MOUSE_REVERSED|
"""index: 13665, intensity: 6429.0, mobility: 0.908"""	-0.0472354	0.0202261	0.219748	YGPWIIAEL	generic|tr_F6U7K9_F6U7K9_MOUSE__II_1139823_REVERSED|
"""index: 8366, intensity: 5829.0, mobility: 1.128"""	-0.0475518	0.0207592	0.220146	RQTSSTILGCMSGRPWFKARLKSTSLSAWP	generic|IP_972240_TX=10090_REVERSED|
"""index: 1480, intensity: 2538.0, mobility: 0.942"""	-0.0493438	0.0213018	0.222411	AYSMLSLNSTHTSDLTEGSFN	generic|sp_Q3TL44_NLRX1_MOUSE__chr9_-1_44265160_44265216_ENSMUST00000213764_REVERSED|
"""index: 4763, intensity: 19755.0, mobility: 0.916"""	-0.0505746	0.0218676	0.223977	TIPAQPRSWR	generic|tr_A0A087WR50_A0A087WR50_MOUSE__chr1_-1_71637244_71637333_ENSMUST00000186613__II_1037262_REVERSED	|generic|tr_A0A087WSN6_A0A087WSN6_MOUSE__chr1_-1_71637244_71637333_ENSMUST00000186613__II_1037262_REVERSED	|generic|sp_P11276_FINC_MOUSE__chr1_-1_71637244_71637333_ENSMUST00000186613__II_1037262_REVERSED	|generic|tr_Q3TCF1_Q3TCF1_MOUSE__chr1_-1_71637244_71637333_ENSMUST00000186613__II_1037262_REVERSED	|generic|tr_B9EHT6_B9EHT6_MOUSE__chr1_-1_71637244_71637333_ENSMUST00000186613__II_1037262_REVERSED	|generic|tr_Q3UHL6_Q3UHL6_MOUSE__chr1_-1_71637244_71637333_ENSMUST00000186613__II_1037262_REVERSED	|generic|tr_Q3UGY5_Q3UGY5_MOUSE__chr1_-1_71637244_71637333_ENSMUST00000186613_REVERSED	|generic|tr_Q3TCL7_Q3TCL7_MOUSE__chr1_-1_71637244_71637333_ENSMUST00000186613_REVERSED	|generic|tr_B7ZNJ1_B7ZNJ1_MOUSE__chr1_-1_71637244_71637333_ENSMUST00000186613_REVERSED	|generic|tr_Q3UH17_Q3UH17_MOUSE__chr1_-1_71637244_71637333_ENSMUST00000186613_REVERSED	|generic|tr_Q3TBB4_Q3TBB4_MOUSE__chr1_-1_71637244_71637333_ENSMUST00000186613_REVERSED	|generic|tr_A0A087WS56_A0A087WS56_MOUSE__chr1_-1_71637244_71637333_ENSMUST00000186613_REVERSED	|generic|tr_Q3UHR1_Q3UHR1_MOUSE__chr1_-1_71637244_71637333_ENSMUST00000186613_REVERSED|
"""index: 5537, intensity: 4498.0, mobility: 0.876"""	-0.0510382	0.0223925	0.224569	FRDNAPDWV	generic|tr_H9KV20_H9KV20_MOUSE_REVERSED	|generic|sp_B7ZWI3_TMM92_MOUSE_REVERSED	|generic|sp_B7ZWI3-2_TMM92_MOUSE_REVERSED|
"""index: 18382, intensity: 70313.0, mobility: 1.436"""	-0.0529878	0.0229817	0.227071	KRRVPLKKLPRK	generic|IP_897814_TX=10090_REVERSED|
"""index: 9849, intensity: 3624.0, mobility: 0.914"""	-0.0536495	0.023571	0.227925	QSADLGAVPPAQVMPQLQQQ	generic|sp_P56477_IRF5_MOUSE_REVERSED	|generic|tr_B2CC69_B2CC69_MOUSE_REVERSED|
"""index: 549, intensity: 3224.0, mobility: 0.822"""	-0.0541478	0.0238928	0.22857	LLAPPLRCE	generic|IP_1073212_TX=10090_REVERSED|
"""index: 3954, intensity: 2518.0, mobility: 0.822"""	-0.061837	0.024447	0.238692	HRFPLIHFEGNKINIYVCYTYM	generic|IP_1034169_TX=10090_REVERSED|
"""index: 2558, intensity: 2627.0, mobility: 1.104"""	-0.0626948	0.0250291	0.239842	YVPSTMKIEWFHQ	generic|sp_Q571F5-4_SPSB3_MOUSE__chr17_1_24891406_24891570_ENSMUST00000117890__II_1071599_REVERSED	|generic|chr17_1_24890615_24890779_ENSMUST00000134932__II_1071589_TX=10090_REVERSED	|generic|chr17_1_24890591_24890779_ENSMUST00000134932__II_1071589_TX=10090_REVERSED	|generic|sp_Q571F5_SPSB3_MOUSE__chr17_1_24891560_24891703_ENSMUST00000068508__II_1071600_REVERSED	|generic|sp_Q571F5-2_SPSB3_MOUSE__chr17_1_24891560_24891703_ENSMUST00000068508__II_1071600_REVERSED	|generic|sp_Q571F5-3_SPSB3_MOUSE__chr17_1_24891560_24891703_ENSMUST00000068508__II_1071600_REVERSED	|generic|tr_D3YW96_D3YW96_MOUSE__chr17_1_24891560_24891703_ENSMUST00000068508__II_1071600_REVERSED	|generic|tr_E9PW49_E9PW49_MOUSE__chr17_1_24891560_24891703_ENSMUST00000068508__II_1071600_REVERSED|
"""index: 442, intensity: 3682.0, mobility: 0.947"""	-0.0631069	0.025522	0.240395	WLEESQSTGSP	generic|IP_974426_TX=10090_REVERSED|
"""index: 2077, intensity: 3097.0, mobility: 0.985"""	-0.0673132	0.0259366	0.2461	RMMPPGPMMPMH	generic|IP_1078808_TX=10090_REVERSED	|generic|IP_1044621_TX=10090_REVERSED	|generic|II_1068314_TX=10090_REVERSED	|generic|IP_869909_TX=10090_REVERSED	|generic|tr_A0A3B2W450_A0A3B2W450_MOUSE_REVERSED	|generic|tr_A0A3B2WCR6_A0A3B2WCR6_MOUSE_REVERSED	|generic|tr_Q569X3_Q569X3_MOUSE_REVERSED|
"""index: 9885, intensity: 3048.0, mobility: 1.177"""	-0.0742869	0.026513	0.255771	SVDSCVLTKKEYSTCIEK	generic|IP_1082081_TX=10090_REVERSED|
"""index: 1920, intensity: 3843.0, mobility: 0.832"""	-0.0753502	0.027027	0.257269	VRMCALTLATAFCAWR	generic|IP_980143_TX=10090_REVERSED|
"""index: 14372, intensity: 3040.0, mobility: 0.930"""	-0.0781029	0.0276021	0.261176	EERCKQLR	generic|IP_908572_TX=10090_REVERSED|
"""index: 1753, intensity: 5474.0, mobility: 0.979"""	-0.0782937	0.0281609	0.261448	EETWAAQALGER	generic|sp_Q61043-2_NIN_MOUSE__II_3443039_REVERSED	|generic|sp_Q61043-1_NIN_MOUSE__II_3443039_REVERSED	|generic|II_3472156_TX=10090_REVERSED	|generic|tr_Q3UR16_Q3UR16_MOUSE_REVERSED	|generic|sp_Q61043_NIN_MOUSE_REVERSED	|generic|sp_Q61043-4_NIN_MOUSE_REVERSED	|generic|tr_A0A1Y7VJC3_A0A1Y7VJC3_MOUSE_REVERSED	|generic|tr_A0A1Y7VNC5_A0A1Y7VNC5_MOUSE_REVERSED|
"""index: 4563, intensity: 507906.0, mobility: 0.880"""	-0.0793788	0.0286533	0.263001	QCGPSNRSGLAHPTLIGSPTFAPQDRKM	generic|sp_Q9DBR1_XRN2_MOUSE__chr2_1_147061509_147061541_ENSMUST00000137358_REVERSED	|generic|sp_Q9DBR1-2_XRN2_MOUSE__chr2_1_147061509_147061541_ENSMUST00000137358_REVERSED|
"""index: 5320, intensity: 3943.0, mobility: 0.924"""	-0.0833815	0.0292264	0.268783	CLSTQGSRVTVMKERRMRFSFLHI	generic|IP_880093_TX=10090_REVERSED|
"""index: 3369, intensity: 3777.0, mobility: 0.936"""	-0.0841524	0.0297653	0.269906	EDVAAGTLRGAEYAKELRSMF	generic|tr_E9Q3N0_E9Q3N0_MOUSE__II_907734_REVERSED	|generic|sp_Q9Z129_RECQ1_MOUSE__II_907734_REVERSED	|generic|tr_Q3UUK0_Q3UUK0_MOUSE__II_907734_REVERSED|
"""index: 9959, intensity: 6268.0, mobility: 0.842"""	-0.0851911	0.030303	0.271425	FGFGIRKH	generic|IP_1109560_TX=10090_REVERSED|
"""index: 3702, intensity: 7781.0, mobility: 1.077"""	-0.0855768	0.0307167	0.271991	IVDMKDSFNAAEVTYALLQRATAVANTLNLPMQNFMYLVRTVDN	generic|sp_Q7TT36_AGRA3_MOUSE_REVERSED|
"""index: 11556, intensity: 2783.0, mobility: 0.942"""	-0.0903157	0.0312678	0.279005	EGRIGLSSRPLP	generic|chr2_-1_165310106_165310261_ENSMUST00000126318_REVERSED|
"""index: 9485, intensity: 2682.0, mobility: 0.934"""	-0.0921903	0.0318363	0.281813	FRGSLELPMNDKLWRYDPEPHGLAKCP	generic|sp_Q9ERC8_DSCAM_MOUSE_REVERSED|
"""index: 4454, intensity: 4894.0, mobility: 1.159"""	-0.0930898	0.032368	0.283167	RKAPCCDAVVFAQRQLPGFAQRRHAGAHM	generic|IP_1017160_TX=10090_REVERSED|
"""index: 5304, intensity: 4402.0, mobility: 0.995"""	-0.0936967	0.0328985	0.284083	EGGSIVPDQLSASESAEAAAASGSGAEGSSSSVQMEQPAEEKVD	generic|sp_Q5F293_ZBTB4_MOUSE__II_1133778_REVERSED|
"""index: 780, intensity: 3027.0, mobility: 0.843"""	-0.0949545	0.033371	0.285987	TDESLTGKAQ	generic|II_1138096_TX=10090_REVERSED	|generic|tr_Q3UG39_Q3UG39_MOUSE_REVERSED	|generic|sp_Q9QY01_ULK2_MOUSE_REVERSED	|generic|tr_Q3UIJ5_Q3UIJ5_MOUSE_REVERSED|
"""index: 8735, intensity: 6544.0, mobility: 1.152"""	-0.0958982	0.0339175	0.287422	PTVPTMVPMVPMVPTVPMVPMVPMVPTVPMV	generic|IP_869294_TX=10090_REVERSED|
"""index: 10596, intensity: 5194.0, mobility: 0.893"""	-0.0961622	0.0343662	0.287824	KISSTPSASR	generic|tr_G3X9B5_G3X9B5_MOUSE_REVERSED	|generic|sp_Q811Q4_ADA29_MOUSE_REVERSED|
"""index: 6815, intensity: 4382.0, mobility: 1.010"""	-0.100149	0.034851	0.293941	LVAPFRSTMTLTV	generic|IP_991039_TX=10090_REVERSED|
"""index: 7393, intensity: 3004.0, mobility: 0.889"""	-0.102201	0.0353734	0.297123	TKVQVLYSLS	generic|IP_1078304_TX=10090_REVERSED|
"""index: 9153, intensity: 2928.0, mobility: 0.963"""	-0.104259	0.0358744	0.300336	ENYIEMYSVRLLFEREPFK	generic|sp_Q6RT24_CENPE_MOUSE_REVERSED	|generic|tr_E9QKK1_E9QKK1_MOUSE_REVERSED|
"""index: 15320, intensity: 3188.0, mobility: 1.012"""	-0.106615	0.0363942	0.304041	MLTLLDLVLGVGN	generic|IP_827747_TX=10090_REVERSED	|generic|sp_Q8BUH7_RNF26_MOUSE_REVERSED	|generic|sp_Q8BUH7-2_RNF26_MOUSE_REVERSED	|generic|tr_E9PVG0_E9PVG0_MOUSE_REVERSED	|generic|tr_A0A1L1SUH0_A0A1L1SUH0_MOUSE_REVERSED|
"""index: 3187, intensity: 2978.0, mobility: 0.878"""	-0.108462	0.0369334	0.306966	MQIAVPHSSMSRLAWWA	generic|IP_1034866_TX=10090_REVERSED|
"""index: 817, intensity: 2570.0, mobility: 0.831"""	-0.108876	0.037493	0.307624	MFYKFQLVKSYENFRT	generic|sp_Q8BX70-2_VP13C_MOUSE__chr9_1_67893084_67893227_ENSMUST00000217386__II_3501120_REVERSED	|generic|tr_A0A1L1SS63_A0A1L1SS63_MOUSE__II_3501120_REVERSED	|generic|sp_Q8BX70_VP13C_MOUSE__chr9_1_67893084_67893227_ENSMUST00000217386_REVERSED	|generic|sp_Q8BX70-3_VP13C_MOUSE__chr9_1_67893084_67893227_ENSMUST00000217386_REVERSED|
"""index: 6167, intensity: 3662.0, mobility: 0.974"""	-0.10927	0.0380101	0.30825	PLGEDTTTSLSSSGDLDPESL	generic|tr_A0A140LHD1_A0A140LHD1_MOUSE__II_1138578_REVERSED	|generic|sp_Q8QZV6_F161A_MOUSE_REVERSED	|generic|tr_A0A1B0GXD7_A0A1B0GXD7_MOUSE_REVERSED	|generic|tr_Q3V043_Q3V043_MOUSE_REVERSED	|generic|tr_Q9CUP0_Q9CUP0_MOUSE_REVERSED	|generic|tr_B1AVK0_B1AVK0_MOUSE_REVERSED|
"""index: 15895, intensity: 2792.0, mobility: 1.034"""	-0.109483	0.0385475	0.308589	PFDLDLKFKDNL	generic|II_980135_TX=10090_REVERSED	|generic|tr_D3YVP8_D3YVP8_MOUSE__chr3_-1_107939227_107939313_ENSMUST00000155926_REVERSED	|generic|tr_A0A087WNU8_A0A087WNU8_MOUSE_REVERSED	|generic|tr_G5E8M7_G5E8M7_MOUSE__chr3_-1_107939227_107939313_ENSMUST00000155926_REVERSED	|generic|sp_O35660_GSTM6_MOUSE__chr3_-1_107939227_107939313_ENSMUST00000155926_REVERSED	|generic|tr_Q9D5J8_Q9D5J8_MOUSE__chr3_-1_107939227_107939313_ENSMUST00000155926_REVERSED	|generic|tr_D3YVP9_D3YVP9_MOUSE_REVERSED|
"""index: 12780, intensity: 11813.0, mobility: 1.115"""	-0.110416	0.0390625	0.310078	GFLMAVKMVEELYR	generic|chr9_-1_86561788_86561892_ENSMUST00000186193_REVERSED|
"""index: 14522, intensity: 12646.0, mobility: 1.012"""	-0.112811	0.0396205	0.313921	LREKTGEGVQPK	generic|sp_E9Q394_AKP13_MOUSE__II_890685_REVERSED	|generic|sp_E9Q394-2_AKP13_MOUSE__II_890685_REVERSED	|generic|tr_A0A140LJJ5_A0A140LJJ5_MOUSE__II_890685_REVERSED|
"""index: 6808, intensity: 3482.0, mobility: 1.007"""	-0.113356	0.0401114	0.314798	IVALVRPQYQTY	generic|sp_Q925D8_TS1R3_MOUSE_REVERSED|
"""index: 1465, intensity: 3099.0, mobility: 0.819"""	-0.116592	0.0406685	0.320044	VLSTDPQIA	generic|tr_Q921V3_Q921V3_MOUSE_REVERSED	|generic|sp_Q9Z1J3_NFS1_MOUSE_REVERSED|
"""index: 14691, intensity: 22392.0, mobility: 0.950"""	-0.116747	0.0411111	0.320296	LVKCIYTSLL	generic|sp_O35250_EXOC7_MOUSE__II_1123568_REVERSED	|generic|sp_O35250-2_EXOC7_MOUSE__II_1123568_REVERSED	|generic|tr_Q3TIP4_Q3TIP4_MOUSE__II_1123568_REVERSED	|generic|tr_Q69ZS4_Q69ZS4_MOUSE__II_1123568_REVERSED	|generic|tr_A2AAN0_A2AAN0_MOUSE__II_1123568_REVERSED	|generic|tr_Q7TPT3_Q7TPT3_MOUSE__II_1123568_REVERSED	|generic|II_1123576_TX=10090_REVERSED|
"""index: 7868, intensity: 19096.0, mobility: 1.205"""	-0.118546	0.0416667	0.323237	RQLMVFMLVGAAGHVFLSSFLAWLFIWY	generic|sp_P86050_T170B_MOUSE_REVERSED|
"""index: 17558, intensity: 3898.0, mobility: 1.158"""	-0.118617	0.0420819	0.323354	QNIQVRLKIIEQRRSRKPSNAEKKELAKLHTTLSSTHARERKK	generic|tr_L7N228_L7N228_MOUSE__IP_3467469_REVERSED|
"""index: 10475, intensity: 3356.0, mobility: 0.934"""	-0.121165	0.0426357	0.327547	GADPDSYKRKS	generic|sp_A2AKX3_SETX_MOUSE_REVERSED	|generic|sp_A2AKX3-2_SETX_MOUSE_REVERSED|
"""index: 8359, intensity: 16064.0, mobility: 1.167"""	-0.121205	0.0431177	0.327612	MLEGVVSGTGRQNQMRTKVLDIPYVATAGVAG	generic|sp_Q8BH59_CMC1_MOUSE__chr2_-1_71308050_71308136_ENSMUST00000184169__II_1007195_REVERSED|
"""index: 1507, intensity: 5318.0, mobility: 0.904"""	-0.121887	0.0435982	0.32874	LPTKNEVKEQEELALF	generic|tr_Q8C0Y5_Q8C0Y5_MOUSE__II_1071405_REVERSED	|generic|sp_Q66JX5_CEP43_MOUSE__chr17_1_8194542_8194595_ENSMUST00000161898_REVERSED	|generic|sp_Q66JX5-2_CEP43_MOUSE__chr17_1_8194542_8194595_ENSMUST00000161898_REVERSED|
"""index: 17702, intensity: 2816.0, mobility: 0.905"""	-0.122936	0.0441258	0.330479	EIRVYMGPR	generic|tr_Q3V0N4_Q3V0N4_MOUSE__chr19_-1_21414882_21414911_ENSMUST00000087600__II_912821_REVERSED	|generic|tr_Q6ZQH0_Q6ZQH0_MOUSE__chr19_-1_21414882_21414911_ENSMUST00000087600__II_912821_REVERSED	|generic|tr_Q6PGF5_Q6PGF5_MOUSE__chr19_-1_21414882_21414911_ENSMUST00000087600__II_912821_REVERSED	|generic|tr_Q8K0N8_Q8K0N8_MOUSE__chr19_-1_21414882_21414911_ENSMUST00000087600_REVERSED|
"""index: 8803, intensity: 3770.0, mobility: 0.962"""	-0.123632	0.0446527	0.331636	EIWSIAAAISHETVLIAYE	generic|tr_A0A571BE33_A0A571BE33_MOUSE__IP_1050915_REVERSED	|generic|tr_Q810N7_Q810N7_MOUSE_REVERSED	|generic|tr_A0A571BEM6_A0A571BEM6_MOUSE_REVERSED	|generic|tr_J9JI28_J9JI28_MOUSE_REVERSED	|generic|tr_A0A0A6YWT6_A0A0A6YWT6_MOUSE_REVERSED	|generic|tr_Q8BH17_Q8BH17_MOUSE_REVERSED	|generic|tr_Q8C5X5_Q8C5X5_MOUSE_REVERSED|
"""index: 8189, intensity: 3499.0, mobility: 1.132"""	-0.124248	0.0451045	0.332662	FFMHFSDSILGLSSFS	generic|II_977205_TX=10090_REVERSED|
"""index: 1264, intensity: 2523.0, mobility: 0.821"""	-0.127333	0.0456546	0.337827	QTSLTGSVGSKESSSDSGKEVM	generic|tr_A0A087WRK8_A0A087WRK8_MOUSE__II_893502_REVERSED	|generic|tr_F8WJ74_F8WJ74_MOUSE__chr7_-1_31130492_31130572_ENSMUST00000186634__II_893510_REVERSED	|generic|sp_Q8VEF1_ASTRA_MOUSE__chr7_-1_31130492_31130572_ENSMUST00000186634__II_893510_REVERSED	|generic|sp_Q8VEF1-2_ASTRA_MOUSE__chr7_-1_31139753_31139866_ENSMUST00000186634__II_893510_REVERSED	|generic|sp_Q8VEF1-3_ASTRA_MOUSE__chr7_-1_31130492_31130572_ENSMUST00000186634__II_893510_REVERSED	|generic|tr_A0A087WPB6_A0A087WPB6_MOUSE_REVERSED	|generic|tr_A0A087WP91_A0A087WP91_MOUSE_REVERSED|
"""index: 2209, intensity: 2950.0, mobility: 0.893"""	-0.127856	0.0461538	0.338707	TLPTETKFLSEMRIHTN	generic|sp_Q8BLG2_LPAR4_MOUSE_REVERSED	|generic|tr_Q80UD5_Q80UD5_MOUSE_REVERSED|
"""index: 8654, intensity: 5528.0, mobility: 1.047"""	-0.131658	0.0466776	0.345145	ELNPDNHLPHSYM	generic|tr_Q6ZQK1_Q6ZQK1_MOUSE__chr13_-1_112880975_112881109_ENSMUST00000224639__II_3478060_REVERSED	|generic|tr_Q8BTX6_Q8BTX6_MOUSE__chr13_-1_112880975_112881109_ENSMUST00000224639__II_3478060_REVERSED	|generic|sp_Q9CZU3_MTREX_MOUSE__chr13_-1_112921626_112921760_ENSMUST00000225997__II_3478060_REVERSED	|generic|tr_Q91YT4_Q91YT4_MOUSE__chr13_-1_112880975_112881109_ENSMUST00000224639__II_3478060_REVERSED|
"""index: 2104, intensity: 3902.0, mobility: 0.963"""	-0.132834	0.0470717	0.347148	MQLMKADPPEQ	generic|sp_Q8C147_DOCK8_MOUSE_REVERSED	|generic|tr_B9EJ70_B9EJ70_MOUSE_REVERSED|
"""index: 13403, intensity: 4283.0, mobility: 0.915"""	-0.136869	0.0473598	0.354076	WLHAGPAHK	generic|IP_1037695_TX=10090_REVERSED|
"""index: 15366, intensity: 4001.0, mobility: 0.887"""	-0.139878	0.0479042	0.359289	QILPKVHLKWTL	generic|IP_852565_TX=10090_REVERSED|
"""index: 7963, intensity: 4550.0, mobility: 0.943"""	-0.140374	0.0484486	0.360152	CALTPPYGPAEALGCATLLTQISAACV	generic|IP_2559643_TX=10090_REVERSED|
"""index: 8942, intensity: 2746.0, mobility: 0.890"""	-0.140829	0.048913	0.360945	MQIYLYHVAEATVSPEIE	generic|tr_A2AUM0_A2AUM0_MOUSE_REVERSED	|generic|tr_A2AUM1_A2AUM1_MOUSE_REVERSED	|generic|tr_A2AUM2_A2AUM2_MOUSE_REVERSED	|generic|sp_Q9QZ05_E2AK4_MOUSE_REVERSED	|generic|sp_Q9QZ05-2_E2AK4_MOUSE_REVERSED	|generic|sp_Q9QZ05-3_E2AK4_MOUSE_REVERSED	|generic|sp_Q9QZ05-4_E2AK4_MOUSE_REVERSED|
"""index: 4354, intensity: 4168.0, mobility: 1.012"""	-0.141668	0.0494565	0.362408	LVAPNRGQLHHVQ	generic|sp_B2RQL2_STOX1_MOUSE_REVERSED|
"""index: 13598, intensity: 40976.0, mobility: 1.020"""	-0.142251	0.05	0.363428	RLQRHRNTW	generic|IP_2558982_TX=10090_REVERSED|
"""index: 5386, intensity: 4240.0, mobility: 0.899"""	-0.142627	0.050516	0.364086	EQPPTVETLLAGPEWGTMKQV	generic|sp_Q8C5S7_REC8_MOUSE_REVERSED|
"""index: 11250, intensity: 10326.0, mobility: 0.908"""	-0.142799	0.0510592	0.364388	RRRCSMRL	generic|sp_Q921C3_BRWD1_MOUSE__chr16_-1_96056111_96056161_ENSMUST00000233976__II_1073093_REVERSED	|generic|sp_Q921C3-2_BRWD1_MOUSE__chr16_-1_96056111_96056161_ENSMUST00000233976__II_1073093_REVERSED	|generic|tr_A0A3B2WB73_A0A3B2WB73_MOUSE__II_1073114_REVERSED	|generic|tr_A0A3B2W4E0_A0A3B2W4E0_MOUSE__chr16_-1_96056111_96056161_ENSMUST00000233976_REVERSED|
"""index: 4255, intensity: 2705.0, mobility: 0.887"""	-0.142801	0.0515744	0.364391	LSGYFTGHIIDRKSTPCNWQK	generic|IP_876131_TX=10090_REVERSED|
"""index: 3371, intensity: 3437.0, mobility: 1.050"""	-0.143481	0.0521173	0.365585	IFTYFRDGFLMPKQLCQVCAEHFWQK	generic|tr_E9Q5U4_E9Q5U4_MOUSE__chr5_1_108092077_108092160_ENSMUST00000124195__II_935214_REVERSED	|generic|sp_Q02395-2_MTF2_MOUSE__chr5_1_108092077_108092160_ENSMUST00000124195__II_935214_REVERSED	|generic|tr_F6Q1Z6_F6Q1Z6_MOUSE__chr5_1_108092077_108092160_ENSMUST00000124195__II_935214_REVERSED	|generic|sp_Q02395_MTF2_MOUSE__chr5_1_108092077_108092160_ENSMUST00000124195__II_935212_REVERSED	|generic|tr_E9QAD3_E9QAD3_MOUSE__chr5_1_108092077_108092160_ENSMUST00000124195_REVERSED	|generic|tr_E9Q8G7_E9Q8G7_MOUSE__chr5_1_108092077_108092160_ENSMUST00000124195_REVERSED|
"""index: 5176, intensity: 3041.0, mobility: 0.931"""	-0.143877	0.0526316	0.366278	DARCLKTLCHLFVTSMKQNKH	generic|sp_Q8BGZ8_ZPLD1_MOUSE_REVERSED|
"""index: 16825, intensity: 2539.0, mobility: 0.883"""	-0.144075	0.0531453	0.366627	RVHKRMLFMKP	generic|IP_2449181_TX=10090_REVERSED|
"""index: 545, intensity: 3039.0, mobility: 0.834"""	-0.145018	0.0536876	0.368286	LLAPPLRCE	generic|IP_1073212_TX=10090_REVERSED|
"""index: 808, intensity: 3429.0, mobility: 0.897"""	-0.146161	0.0542299	0.370302	ELVPDWLCGL	generic|IP_938343_TX=10090_REVERSED|
"""index: 8550, intensity: 7887.0, mobility: 1.150"""	-0.146556	0.0547425	0.371001	ECKSDVHSKLMERTKAFLHPMPITGKARQ	generic|IP_950047_TX=10090_REVERSED|
"""index: 550, intensity: 13416.0, mobility: 0.835"""	-0.14669	0.0552546	0.371238	LLAPPLRCE	generic|IP_1073212_TX=10090_REVERSED|
"""index: 4205, intensity: 3846.0, mobility: 1.038"""	-0.147932	0.0557058	0.373438	VAPAGASS	generic|IP_1108923_TX=10090_REVERSED	|generic|IP_1108916_TX=10090_REVERSED|
"""index: 8521, intensity: 3773.0, mobility: 0.848"""	-0.150078	0.0562466	0.377255	LDKVVTEGCIGSWRKPDR	generic|IP_830497_TX=10090_REVERSED|
"""index: 4570, intensity: 3391.0, mobility: 1.159"""	-0.150094	0.0567568	0.377284	RKAPCCDAVVFAQRQLPGFAQRRHAGAHM	generic|IP_1017160_TX=10090_REVERSED|
"""index: 2959, intensity: 5219.0, mobility: 0.880"""	-0.150731	0.0572663	0.378421	SLWYSRNWPIQHGRRAKTPMAH	generic|IP_878619_TX=10090_REVERSED|
"""index: 9774, intensity: 6448.0, mobility: 0.932"""	-0.151335	0.0575888	0.3795	QSADLGAVPPAQVMPQLQQQ	generic|sp_P56477_IRF5_MOUSE_REVERSED	|generic|tr_B2CC69_B2CC69_MOUSE_REVERSED|
"""index: 1956, intensity: 3719.0, mobility: 0.934"""	-0.152273	0.0580645	0.381179	PQPDNLHASLNM	generic|sp_Q5SSW2_PSME4_MOUSE_REVERSED	|generic|sp_Q5SSW2-2_PSME4_MOUSE_REVERSED|
"""index: 1150, intensity: 2979.0, mobility: 0.768"""	-0.15336	0.0585392	0.383129	VFDEREVLKEIVKAMYE	generic|sp_Q99LJ2_ABTB1_MOUSE__chr6_-1_88840834_88840896_ENSMUST00000203137__II_911255_REVERSED	|generic|tr_A0A0R4J0A1_A0A0R4J0A1_MOUSE__chr6_-1_88840834_88840896_ENSMUST00000203137__II_911262_REVERSED	|generic|II_911265_TX=10090_REVERSED	|generic|II_911277_TX=10090_REVERSED|
"""index: 7296, intensity: 2730.0, mobility: 1.085"""	-0.154034	0.0590763	0.384341	GPAPAPAPAPAPAPAPAPAPAPAAAPAPTSAAGGPVASGVSAAPVSAA	generic|sp_Q99PP7_TRI33_MOUSE__chr3_1_103339303_103339347_ENSMUST00000198706__II_981001_REVERSED	|generic|sp_Q99PP7-2_TRI33_MOUSE__chr3_1_103339303_103339347_ENSMUST00000198706_REVERSED|
"""index: 4222, intensity: 4916.0, mobility: 0.958"""	-0.154236	0.0596133	0.384705	RSTTTFRMFKFKGFGGYVESKTWAL	generic|tr_A0A5F8MPV8_A0A5F8MPV8_MOUSE__II_1029528_REVERSED	|generic|sp_A0A0A6YXX9_CTSEL_MOUSE__II_1029528_REVERSED	|generic|tr_A0A571BGH9_A0A571BGH9_MOUSE__II_1029531_REVERSED|
"""index: 2217, intensity: 4063.0, mobility: 0.940"""	-0.154596	0.0599572	0.385352	EEIEKETQNKTFVMVNENLK	generic|sp_Q9QXK2_RAD18_MOUSE__II_909613_REVERSED	|generic|II_909619_TX=10090_REVERSED	|generic|tr_D3Z733_D3Z733_MOUSE_REVERSED	|generic|tr_Q8CDH2_Q8CDH2_MOUSE_REVERSED	|generic|tr_F6ZKR0_F6ZKR0_MOUSE_REVERSED	|generic|tr_D3Z734_D3Z734_MOUSE_REVERSED	|generic|tr_Q8CED3_Q8CED3_MOUSE_REVERSED	|generic|tr_E9Q392_E9Q392_MOUSE_REVERSED|
"""index: 18630, intensity: 3239.0, mobility: 1.159"""	-0.155502	0.0604925	0.386986	SSSSGCCM	generic|IP_1149569_TX=10090_REVERSED|
"""index: 6105, intensity: 14743.0, mobility: 1.118"""	-0.155579	0.0609626	0.387125	RNSCIINPSGVITYGPDCQITINELEAYIVREVSLNGNIVMPK	generic|tr_E9PZ07_E9PZ07_MOUSE_REVERSED	|generic|tr_E9PVX4_E9PVX4_MOUSE_REVERSED	|generic|tr_G3X970_G3X970_MOUSE_REVERSED	|generic|tr_Q0VET1_Q0VET1_MOUSE_REVERSED|
"""index: 4486, intensity: 2532.0, mobility: 1.190"""	-0.156526	0.0614316	0.388836	MSLSWERTARLPASRRRGDGCSRKYSPAEMVT	generic|chr6_-1_137478973_137482213_ENSMUST00000058210__IP_908160_TX=10090_REVERSED|
"""index: 2018, intensity: 4036.0, mobility: 1.054"""	-0.157771	0.0619658	0.391093	ENFAEIATRKMQLEQSTRTYEEY	generic|sp_O08908_P85B_MOUSE__chr8_-1_70769585_70769617_ENSMUST00000146707__II_866442_REVERSED	|generic|tr_Q3UK33_Q3UK33_MOUSE__chr8_-1_70769585_70769617_ENSMUST00000146707__II_866442_REVERSED	|generic|tr_A0A2X0SZ21_A0A2X0SZ21_MOUSE__chr8_-1_70769585_70769617_ENSMUST00000146707__II_866442_REVERSED|
"""index: 962, intensity: 3311.0, mobility: 0.824"""	-0.15866	0.0625	0.392707	KCEPTFHESTYLYGESNMALYL	generic|sp_P70377_FGF13_MOUSE__II_835130_REVERSED	|generic|sp_P70377-2_FGF13_MOUSE__II_835130_REVERSED	|generic|sp_P70377-3_FGF13_MOUSE__II_835130_REVERSED	|generic|tr_B1AU20_B1AU20_MOUSE__II_835130_REVERSED|
"""index: 8751, intensity: 6301.0, mobility: 0.932"""	-0.158765	0.0630342	0.392897	YTFLITGHYISVGTLH	generic|tr_Q8VF14_Q8VF14_MOUSE_REVERSED|
"""index: 491, intensity: 3056.0, mobility: 0.757"""	-0.15909	0.0635005	0.393489	ASLAKDLA	generic|sp_Q921W0_CHM1A_MOUSE__chr8_-1_123206140_123206211_ENSMUST00000167655__II_860458_REVERSED|
"""index: 7385, intensity: 2584.0, mobility: 0.889"""	-0.159506	0.0639318	0.394245	TQLLVLAAPDP	generic|IP_932647_TX=10090_REVERSED|
"""index: 16606, intensity: 2531.0, mobility: 1.000"""	-0.160471	0.064396	0.396004	CVFVLVFVWR	generic|IP_917823_TX=10090_REVERSED|
"""index: 10838, intensity: 27000.0, mobility: 0.889"""	-0.161009	0.0649282	0.396985	GLFTTKQIR	generic|IP_827805_TX=10090_REVERSED|
"""index: 17282, intensity: 5680.0, mobility: 0.922"""	-0.161122	0.0654604	0.397193	MKLPIWKNK	generic|IP_1104155_TX=10090_REVERSED|
"""index: 4810, intensity: 3602.0, mobility: 0.975"""	-0.161411	0.0659925	0.39772	KMPPDYDEDEIFRRPTKIIRSSIAS	generic|sp_P55200_KMT2A_MOUSE__chr9_-1_44835794_44835835_ENSMUST00000152241__II_853586_REVERSED	|generic|sp_P55200-2_KMT2A_MOUSE__chr9_-1_44835794_44835835_ENSMUST00000152241__II_853586_REVERSED	|generic|tr_D3Z5H5_D3Z5H5_MOUSE__chr9_-1_44845385_44845522_ENSMUST00000152241_REVERSED|
"""index: 8461, intensity: 2912.0, mobility: 1.093"""	-0.161463	0.0665247	0.397815	WATCVVLIDLVYQCLKTFHIFSLLCFAFG	generic|IP_915104_TX=10090_REVERSED|
"""index: 5556, intensity: 9700.0, mobility: 0.978"""	-0.161558	0.0670569	0.397989	ERRLSSNGGGLEGLEV	generic|II_3458498_TX=10090_REVERSED|
"""index: 3310, intensity: 3469.0, mobility: 1.117"""	-0.161715	0.0675891	0.398276	WDGARHQVNGGGSPNR	generic|IP_3483256_TX=10090_REVERSED|
"""index: 2614, intensity: 2500.0, mobility: 1.342"""	-0.161795	0.0680851	0.398423	PEKISCSSRESSCSGPHSASRKMM	generic|sp_Q9ERS4_PKHA3_MOUSE_REVERSED|
"""index: 7300, intensity: 2610.0, mobility: 1.113"""	-0.162054	0.0685805	0.398897	AMWTLSPSWALGMQR	generic|chr15_1_101193941_101194096_ENSMUST00000000544__IP_1082552_TX=10090_REVERSED|
"""index: 857, intensity: 2972.0, mobility: 0.873"""	-0.162401	0.0690755	0.399533	PQLFTYFI	generic|sp_Q8VD65_PI3R4_MOUSE__chr9_1_105672661_105672813_ENSMUST00000187573__II_3499969_REVERSED	|generic|tr_B2RXR2_B2RXR2_MOUSE__chr9_1_105672661_105672813_ENSMUST00000187573__II_3499969_REVERSED	|generic|tr_B2RY05_B2RY05_MOUSE__chr9_1_105672661_105672813_ENSMUST00000187573_REVERSED|
"""index: 7357, intensity: 12771.0, mobility: 1.183"""	-0.163265	0.0695329	0.401116	KEDALSKRERQESPLKSHPSKRGSSVSAPSPS	generic|tr_Q3TQI2_Q3TQI2_MOUSE__chrX_1_20851679_20851816_ENSMUST00000136451__II_836925_REVERSED	|generic|tr_E9Q0P8_E9Q0P8_MOUSE__chrX_1_20851679_20851816_ENSMUST00000136451__II_836925_REVERSED	|generic|sp_P04627_ARAF_MOUSE__chrX_1_20851679_20851816_ENSMUST00000136451__II_836944_REVERSED	|generic|tr_Q3UXR0_Q3UXR0_MOUSE__chrX_1_20851679_20851816_ENSMUST00000136451_REVERSED|
"""index: 4530, intensity: 4089.0, mobility: 0.973"""	-0.163744	0.0700265	0.401995	PFDVNTVEVLVE	generic|II_868025_TX=10090_REVERSED	|generic|sp_Q9Z179_SHCBP_MOUSE_REVERSED	|generic|tr_A0A140LHA7_A0A140LHA7_MOUSE_REVERSED|
"""index: 18472, intensity: 42458.0, mobility: 1.162"""	-0.164182	0.0703704	0.4028	KKQKKKKLNKHI	generic|IP_1128996_TX=10090_REVERSED|
"""index: 9761, intensity: 18434.0, mobility: 0.868"""	-0.166465	0.070862	0.407006	PGKSEKRR	generic|chr11_1_54352032_54352118_ENSMUST00000093106_REVERSED	|generic|chr11_1_54352047_54352118_ENSMUST00000093106_REVERSED|
"""index: 7643, intensity: 15260.0, mobility: 1.150"""	-0.166815	0.0712777	0.407652	KEDALSKRERQESPLKSHPSKRGSSVSAPSPS	generic|tr_Q3TQI2_Q3TQI2_MOUSE__chrX_1_20851679_20851816_ENSMUST00000136451__II_836925_REVERSED	|generic|tr_E9Q0P8_E9Q0P8_MOUSE__chrX_1_20851679_20851816_ENSMUST00000136451__II_836925_REVERSED	|generic|sp_P04627_ARAF_MOUSE__chrX_1_20851679_20851816_ENSMUST00000136451__II_836944_REVERSED	|generic|tr_Q3UXR0_Q3UXR0_MOUSE__chrX_1_20851679_20851816_ENSMUST00000136451_REVERSED|
"""index: 2741, intensity: 6798.0, mobility: 1.102"""	-0.168509	0.0718057	0.410787	YVPSTMKIEWFHQ	generic|sp_Q571F5-4_SPSB3_MOUSE__chr17_1_24891406_24891570_ENSMUST00000117890__II_1071599_REVERSED	|generic|chr17_1_24890615_24890779_ENSMUST00000134932__II_1071589_TX=10090_REVERSED	|generic|chr17_1_24890591_24890779_ENSMUST00000134932__II_1071589_TX=10090_REVERSED	|generic|sp_Q571F5_SPSB3_MOUSE__chr17_1_24891560_24891703_ENSMUST00000068508__II_1071600_REVERSED	|generic|sp_Q571F5-2_SPSB3_MOUSE__chr17_1_24891560_24891703_ENSMUST00000068508__II_1071600_REVERSED	|generic|sp_Q571F5-3_SPSB3_MOUSE__chr17_1_24891560_24891703_ENSMUST00000068508__II_1071600_REVERSED	|generic|tr_D3YW96_D3YW96_MOUSE__chr17_1_24891560_24891703_ENSMUST00000068508__II_1071600_REVERSED	|generic|tr_E9PW49_E9PW49_MOUSE__chr17_1_24891560_24891703_ENSMUST00000068508__II_1071600_REVERSED|
"""index: 6946, intensity: 3761.0, mobility: 1.134"""	-0.168949	0.0723337	0.411603	KYTDLVTFTNKLCLAS	generic|IP_1115371_TX=10090_REVERSED|
"""index: 1419, intensity: 2670.0, mobility: 0.825"""	-0.169035	0.0728617	0.411763	PLFSRPAPRPQQTSWC	generic|IP_903414_TX=10090_REVERSED|
"""index: 10086, intensity: 4053.0, mobility: 1.142"""	-0.169313	0.0733897	0.412278	SFLEQMLPTAFPHSDQ	generic|sp_O54915_NR1I2_MOUSE_REVERSED	|generic|sp_O54915-2_NR1I2_MOUSE_REVERSED|
"""index: 18500, intensity: 3167.0, mobility: 1.541"""	-0.16967	0.0738397	0.412941	GKPILKLKRALKH	generic|sp_Q9D0F1_NDC80_MOUSE__II_3462839_REVERSED	|generic|tr_A0A3B2WAS6_A0A3B2WAS6_MOUSE__II_1064742_REVERSED	|generic|IP_1053332_TX=10090_REVERSED	|generic|IP_3493832_TX=10090_REVERSED	|generic|IP_3460703_TX=10090_REVERSED|
"""index: 14848, intensity: 4568.0, mobility: 0.938"""	-0.171093	0.0741715	0.415589	PPLCFAAPPGAGPGTG	generic|IP_944741_TX=10090_REVERSED|
"""index: 16534, intensity: 2873.0, mobility: 0.876"""	-0.174217	0.0746975	0.421424	PKTKPRHRWSPA	generic|chr3_1_61365421_61365540_ENSMUST00000049064__IP_983970_TX=10090_REVERSED|
"""index: 3541, intensity: 4391.0, mobility: 1.053"""	-0.175567	0.0752236	0.423957	MNERPNSVLTLPQCSSVLQPLF	generic|IP_975653_TX=10090_REVERSED|
"""index: 2735, intensity: 2907.0, mobility: 0.901"""	-0.175601	0.0756303	0.42402	APNAQIIQDEL	generic|tr_Q3UQQ3_Q3UQQ3_MOUSE__IP_1095154_REVERSED	|generic|tr_B2RQQ1_B2RQQ1_MOUSE__IP_1095154_REVERSED	|generic|tr_Q6P8P3_Q6P8P3_MOUSE__IP_1095154_REVERSED	|generic|tr_Q5BKR0_Q5BKR0_MOUSE__IP_1095154_REVERSED	|generic|sp_Q91Z83_MYH7_MOUSE__IP_1095154_REVERSED	|generic|tr_Q2TAW4_Q2TAW4_MOUSE__IP_1095154_REVERSED	|generic|tr_B2RY26_B2RY26_MOUSE__IP_1095154_REVERSED|
"""index: 4985, intensity: 3269.0, mobility: 0.794"""	-0.176678	0.0759958	0.426044	STDTITITITTTIAR	generic|chr8_1_45795848_45796069_ENSMUST00000171337__IP_864239_TX=10090_REVERSED|
"""index: 8823, intensity: 3111.0, mobility: 1.028"""	-0.178334	0.0765199	0.429164	MKSVTNLAVSFDKS	generic|chr10_1_29222026_29222166_ENSMUST00000213490_REVERSED|
"""index: 5674, intensity: 18466.0, mobility: 1.087"""	-0.178348	0.0769634	0.429191	THGLCFRDVGFCGLFFSYLLTTIFYHGTYKICPKNERLFTRP	generic|sp_Q8R0I4_TM2D2_MOUSE__chr8_1_25017372_25017596_ENSMUST00000210758_REVERSED|
"""index: 9306, intensity: 2776.0, mobility: 1.056"""	-0.179727	0.0774059	0.431796	MNFPFAGTFFFPQ	generic|sp_Q5SUE8-2_ANR40_MOUSE_REVERSED	|generic|sp_Q5SUE8-3_ANR40_MOUSE_REVERSED	|generic|sp_Q5SUE8_ANR40_MOUSE__chr11_1_94339649_94339699_ENSMUST00000051221_REVERSED|
"""index: 4951, intensity: 5728.0, mobility: 0.917"""	-0.180098	0.0779289	0.432498	NHVADALTWAFYYKPKAAQMVVY	generic|sp_Q8BH98_MBOA1_MOUSE__II_3475321_REVERSED	|generic|tr_Q5T1H3_Q5T1H3_MOUSE_REVERSED|
"""index: 12336, intensity: 3168.0, mobility: 1.023"""	-0.1801	0.078329	0.432502	FLMSKSIMGMEL	generic|IP_1060495_TX=10090_REVERSED|
"""index: 2819, intensity: 3206.0, mobility: 0.954"""	-0.181643	0.07881	0.435425	ILMDKPSAAGQIYWPRRRVDYLDIKNPTRS	generic|II_946317_TX=10090_REVERSED	|generic|tr_E9Q1X8_E9Q1X8_MOUSE__chr16_1_4614147_4614176_ENSMUST00000122896_REVERSED	|generic|tr_A0A411ACY8_A0A411ACY8_MOUSE__chr16_1_4614147_4614176_ENSMUST00000122896_REVERSED	|generic|sp_O08532_CA2D1_MOUSE__chr16_1_4614147_4614176_ENSMUST00000122896_REVERSED	|generic|sp_O08532-2_CA2D1_MOUSE__chr16_1_4614147_4614176_ENSMUST00000122896_REVERSED	|generic|sp_O08532-3_CA2D1_MOUSE__chr16_1_4614147_4614176_ENSMUST00000122896_REVERSED	|generic|sp_O08532-4_CA2D1_MOUSE__chr16_1_4614147_4614176_ENSMUST00000122896_REVERSED|
"""index: 6129, intensity: 4346.0, mobility: 0.996"""	-0.181854	0.0792906	0.435826	PTTLIVSANYEQELRQNFVEMHLLGLFGLR	generic|tr_G3UWY0_G3UWY0_MOUSE__chr5_1_69567233_69567265_ENSMUST00000154728__II_939014_REVERSED	|generic|sp_Q8C3X4_GUF1_MOUSE__chr5_1_69567233_69567265_ENSMUST00000154728__II_939014_REVERSED|
"""index: 7828, intensity: 5989.0, mobility: 1.060"""	-0.182447	0.0798122	0.436951	LTGTNRRQDKYDPPPRTLHRNMQDQPSLK	generic|tr_F6U238_F6U238_MOUSE_REVERSED	|generic|tr_Q8BMG4_Q8BMG4_MOUSE_REVERSED	|generic|tr_Q6ZPH8_Q6ZPH8_MOUSE_REVERSED	|generic|tr_E9Q7L5_E9Q7L5_MOUSE_REVERSED|
"""index: 10911, intensity: 2583.0, mobility: 0.966"""	-0.182811	0.0802083	0.437643	QIQPQTNQELVHALTATSF	generic|IP_2450905_TX=10090_REVERSED|
"""index: 2688, intensity: 3099.0, mobility: 0.967"""	-0.183434	0.0806871	0.438826	AEHSEAPFGPHGPATWVSPMPMTF	generic|IP_1002338_TX=10090_REVERSED|
"""index: 5017, intensity: 3375.0, mobility: 1.064"""	-0.183798	0.0811232	0.439519	PEKEFVEDRENAAPFAKYKHPKHMMEEYMEEASKLAKQAGEK	generic|II_946385_TX=10090_REVERSED	|generic|sp_Q9QYX7_PCLO_MOUSE__chr5_1_14775377_14775448_ENSMUST00000182426_REVERSED	|generic|sp_Q9QYX7-2_PCLO_MOUSE__chr5_1_14793960_14794043_ENSMUST00000182426_REVERSED|
"""index: 9878, intensity: 4668.0, mobility: 0.801"""	-0.184494	0.0814738	0.440844	NWPIWIEMNWPTWIEM	generic|tr_A0A3Q4L2W0_A0A3Q4L2W0_MOUSE__II_3463764_REVERSED|
"""index: 6288, intensity: 3849.0, mobility: 0.882"""	-0.18546	0.0819502	0.442687	QQKRCLNCVWMVYKGKNNSRLSVRG	generic|tr_F6Y0S3_F6Y0S3_MOUSE_REVERSED	|generic|tr_F6VBV0_F6VBV0_MOUSE_REVERSED	|generic|tr_F6TZK4_F6TZK4_MOUSE_REVERSED|
"""index: 3146, intensity: 4304.0, mobility: 0.868"""	-0.186115	0.0824261	0.443938	APWLPGMKW	generic|II_995270_TX=10090_REVERSED|
"""index: 13928, intensity: 4562.0, mobility: 0.908"""	-0.18657	0.0828586	0.444806	FGRVMIYK	generic|sp_P0DP43_CTSRE_MOUSE__II_1017201_REVERSED	|generic|tr_A0A5F8MPP5_A0A5F8MPP5_MOUSE__II_1017201_REVERSED|
"""index: 1992, intensity: 18195.0, mobility: 0.826"""	-0.187997	0.0833765	0.447537	ETPGRWGQAKKERDGQGG	generic|chr15_-1_98806859_98807155_ENSMUST00000075444_REVERSED|
"""index: 5314, intensity: 6117.0, mobility: 0.788"""	-0.188205	0.0838944	0.447936	SPQGDVMAQIIGTLETCF	generic|tr_A0A0R4J1R9_A0A0R4J1R9_MOUSE__chrX_1_152272896_152273074_ENSMUST00000155793__II_961516_REVERSED	|generic|tr_Q8VC93_Q8VC93_MOUSE__chrX_1_152272896_152273074_ENSMUST00000155793__II_961510_REVERSED	|generic|sp_Q8C460_ERI3_MOUSE__chrX_1_152272896_152273074_ENSMUST00000155793__II_961510_REVERSED	|generic|sp_Q8C460-2_ERI3_MOUSE__chrX_1_152272896_152273074_ENSMUST00000155793__II_961510_REVERSED	|generic|sp_Q8C460-3_ERI3_MOUSE__chrX_1_152272896_152273074_ENSMUST00000155793__II_961516_REVERSED|
"""index: 3588, intensity: 4056.0, mobility: 1.011"""	-0.188569	0.0844122	0.448634	MVWSSLNGQPKQP	generic|IP_929060_TX=10090_REVERSED|
"""index: 15645, intensity: 28490.0, mobility: 1.000"""	-0.188577	0.0849301	0.448649	VFKRSLDRQT	generic|sp_Q9Z2B1_I18RA_MOUSE__II_1040405_REVERSED|
"""index: 10172, intensity: 5557.0, mobility: 0.990"""	-0.188605	0.0854037	0.448703	FLGFYLFVREG	generic|IP_1128548_TX=10090_REVERSED|
"""index: 12132, intensity: 3231.0, mobility: 0.888"""	-0.189427	0.0859213	0.45028	HKVWSTRT	generic|sp_Q9CVW4_SPT45_MOUSE_REVERSED|
"""index: 18687, intensity: 2706.0, mobility: 1.156"""	-0.189627	0.0864389	0.450664	SSSSGCCM	generic|IP_1149569_TX=10090_REVERSED|
"""index: 4340, intensity: 3103.0, mobility: 1.033"""	-0.190405	0.0869115	0.452157	AVMVFNGPLLCNLVIFTFQFN	generic|IP_1019873_TX=10090_REVERSED|
"""index: 3397, intensity: 14152.0, mobility: 0.995"""	-0.191247	0.0874289	0.453776	YHMVAQQQMRERQEEQQAQE	generic|tr_Q3UKG7_Q3UKG7_MOUSE__chr17_1_47789701_47789814_ENSMUST00000140715__II_1063144_REVERSED	|generic|sp_Q9R210_TFEB_MOUSE__chr17_1_47789701_47789814_ENSMUST00000140715__II_1063144_REVERSED	|generic|tr_Q6P203_Q6P203_MOUSE__chr17_1_47789701_47789814_ENSMUST00000140715__II_1063144_REVERSED	|generic|tr_Q3U327_Q3U327_MOUSE__chr17_1_47789701_47789814_ENSMUST00000140715__II_1063144_REVERSED	|generic|tr_D3YZM7_D3YZM7_MOUSE_REVERSED	|generic|tr_D3Z6Q7_D3Z6Q7_MOUSE_REVERSED	|generic|tr_E9PXZ1_E9PXZ1_MOUSE_REVERSED	|generic|tr_E9PWJ9_E9PWJ9_MOUSE_REVERSED	|generic|tr_Q8C5F1_Q8C5F1_MOUSE_REVERSED	|generic|tr_D3Z782_D3Z782_MOUSE_REVERSED	|generic|tr_D3Z1X9_D3Z1X9_MOUSE_REVERSED|
"""index: 10514, intensity: 4472.0, mobility: 0.947"""	-0.19126	0.0879462	0.453803	GCQFNVLKNR	generic|IP_1038489_TX=10090_REVERSED|
"""index: 8653, intensity: 2932.0, mobility: 1.117"""	-0.191387	0.0884635	0.454047	GPRMSVALVCRDHLTRTKAHLSDVEWI	generic|II_3475966_TX=10090_REVERSED|
"""index: 15803, intensity: 3101.0, mobility: 0.935"""	-0.191953	0.0889349	0.455137	LRQLGQRTY	generic|tr_Q5XM34_Q5XM34_MOUSE_REVERSED	|generic|tr_E9Q921_E9Q921_MOUSE_REVERSED	|generic|sp_O88573_AFF1_MOUSE_REVERSED	|generic|tr_A3KMF4_A3KMF4_MOUSE_REVERSED|
"""index: 6478, intensity: 3557.0, mobility: 0.908"""	-0.193152	0.0893595	0.457448	WHSQKLFHIRLARRFLTLVCSDYK	generic|IP_865226_TX=10090_REVERSED|
"""index: 12485, intensity: 2937.0, mobility: 0.937"""	-0.193391	0.0897833	0.457909	EAEEMTVLAVEEMAVTVALDMIAM	generic|IP_839565_TX=10090_REVERSED|
"""index: 13787, intensity: 2847.0, mobility: 1.010"""	-0.19459	0.0902062	0.460226	VTITSQHKFLD	generic|tr_Q5FW62_Q5FW62_MOUSE_REVERSED	|generic|sp_P49182_HEP2_MOUSE_REVERSED|
"""index: 281, intensity: 2542.0, mobility: 0.839"""	-0.196326	0.0907216	0.463585	APPPQKKQM	generic|sp_Q8CDN1_CC020_MOUSE_REVERSED|
"""index: 8711, intensity: 5381.0, mobility: 0.936"""	-0.196457	0.0911901	0.463838	QHPRDPYFRPMVMIKWPLNRVFCPPSLVSESL	generic|tr_F8VPX1_F8VPX1_MOUSE__chr16_-1_8711990_8712136_ENSMUST00000160326__II_1080752_REVERSED	|generic|sp_Q6A4J8_UBP7_MOUSE__chr16_-1_8711990_8712136_ENSMUST00000160326__II_1080752_REVERSED	|generic|sp_Q6A4J8-2_UBP7_MOUSE__chr16_-1_8711990_8712136_ENSMUST00000160326__II_1080752_REVERSED	|generic|tr_E9PXY8_E9PXY8_MOUSE__chr16_-1_8711990_8712136_ENSMUST00000160326__II_1080752_REVERSED	|generic|sp_Q6A4J8-3_UBP7_MOUSE__chr16_-1_8711990_8712136_ENSMUST00000160326_REVERSED|
"""index: 9519, intensity: 3933.0, mobility: 1.061"""	-0.197716	0.0916109	0.466279	EGYIIIVNTSSMMI	generic|tr_A0A3B2WC95_A0A3B2WC95_MOUSE_REVERSED	|generic|tr_A0A3B2WD73_A0A3B2WD73_MOUSE_REVERSED	|generic|tr_L7N203_L7N203_MOUSE_REVERSED	|generic|tr_L7N2B2_L7N2B2_MOUSE_REVERSED	|generic|tr_A0A3B2WCG3_A0A3B2WCG3_MOUSE_REVERSED	|generic|tr_A0A3B2WCD3_A0A3B2WCD3_MOUSE_REVERSED|
"""index: 724, intensity: 2927.0, mobility: 0.814"""	-0.198484	0.0921256	0.467771	PEPAPAKPVP	generic|tr_Q8CAZ6_Q8CAZ6_MOUSE__IP_1084340_REVERSED|
"""index: 7887, intensity: 7548.0, mobility: 1.118"""	-0.198793	0.0924025	0.468372	PMVPTVPTMVPMVPMVPTVPMVPMVPMVPTV	generic|IP_869294_TX=10090_REVERSED|
"""index: 10166, intensity: 2797.0, mobility: 1.110"""	-0.200705	0.0929158	0.472092	MFEYPIPELLEPEKRNTRVFHAERPPAPQ	generic|IP_3472652_TX=10090_REVERSED	|generic|IP_1053437_TX=10090_REVERSED|
"""index: 7460, intensity: 12457.0, mobility: 0.889"""	-0.200907	0.0934292	0.472484	TKVQVLYSLS	generic|IP_1078304_TX=10090_REVERSED|
"""index: 2299, intensity: 3436.0, mobility: 0.877"""	-0.201106	0.0938943	0.472873	LMTPMGPVAWRTRLLAPISAMTR	generic|tr_Q684Q2_Q684Q2_MOUSE_REVERSED|
"""index: 11761, intensity: 6771.0, mobility: 0.887"""	-0.201658	0.0944074	0.473949	TLRLVHYT	generic|IP_899997_TX=10090_REVERSED|
"""index: 1274, intensity: 2782.0, mobility: 0.964"""	-0.203499	0.0949205	0.477541	DLESKGDKNRR	generic|sp_Q8BMD7_MORC4_MOUSE_REVERSED	|generic|sp_Q8BMD7-2_MORC4_MOUSE_REVERSED	|generic|tr_A2RSL2_A2RSL2_MOUSE_REVERSED|
"""index: 16308, intensity: 3662.0, mobility: 1.050"""	-0.203622	0.0953357	0.477783	PVVIDILSVRWF	generic|IP_1033625_TX=10090_REVERSED|
"""index: 9861, intensity: 3054.0, mobility: 1.163"""	-0.204543	0.0958483	0.479584	SFLEQMLPTAFPHSDQ	generic|sp_O54915_NR1I2_MOUSE_REVERSED	|generic|sp_O54915-2_NR1I2_MOUSE_REVERSED|
"""index: 13497, intensity: 24512.0, mobility: 0.963"""	-0.204997	0.0963608	0.480471	VVTFVLYTRP	generic|IP_835891_TX=10090_REVERSED|
"""index: 18694, intensity: 2982.0, mobility: 1.146"""	-0.205923	0.0968238	0.482285	SSSSGCCM	generic|IP_1149569_TX=10090_REVERSED|
"""index: 17891, intensity: 5197.0, mobility: 1.183"""	-0.20627	0.0972862	0.482964	QLCLQLMQVDTHELAIEMLDPCLSYSLVHTQIL	generic|sp_Q8BJW5_NOL11_MOUSE__II_1124950_REVERSED	|generic|sp_Q8BJW5-2_NOL11_MOUSE__II_1124950_REVERSED|
"""index: 1088, intensity: 6060.0, mobility: 0.877"""	-0.206362	0.0976483	0.483145	PSPQTVPPAGNRSGSPPCMASLSLMV	generic|II_883540_TX=10090_REVERSED|
"""index: 7613, intensity: 5174.0, mobility: 0.961"""	-0.208458	0.0981094	0.487257	GISDPLYMLQNEDIKLTTV	generic|tr_B7ZNY4_B7ZNY4_MOUSE__chr13_-1_103868816_103868857_ENSMUST00000189323__II_1103328_REVERSED	|generic|tr_B7ZNX6_B7ZNX6_MOUSE__chr13_-1_103868816_103868857_ENSMUST00000189323__II_1103328_REVERSED	|generic|sp_Q80TH2_ERBIN_MOUSE__chr13_-1_103868816_103868857_ENSMUST00000189323__II_1103328_REVERSED	|generic|sp_Q80TH2-1_ERBIN_MOUSE__chr13_-1_103868816_103868857_ENSMUST00000189323__II_1103328_REVERSED	|generic|sp_Q80TH2-2_ERBIN_MOUSE__chr13_-1_103868816_103868857_ENSMUST00000189323__II_1103328_REVERSED	|generic|tr_B2RUJ2_B2RUJ2_MOUSE__chr13_-1_103868816_103868857_ENSMUST00000189323__II_1103328_REVERSED	|generic|II_1103332_TX=10090_REVERSED|
"""index: 2770, intensity: 2580.0, mobility: 0.969"""	-0.209903	0.0985197	0.490098	FTRYVPDDVYE	generic|tr_A2BEG5_A2BEG5_MOUSE__II_965128_REVERSED|
"""index: 2221, intensity: 4195.0, mobility: 0.893"""	-0.210528	0.0987277	0.491327	LTPTMGRYLGPWGQQSLI	generic|sp_Q8BVN7-2_S2541_MOUSE_REVERSED	|generic|tr_B8ZHC8_B8ZHC8_MOUSE_REVERSED|
"""index: 10953, intensity: 4520.0, mobility: 0.831"""	-0.212377	0.0992366	0.49497	QKAEKSLK	generic|sp_Q9D173_TOM7_MOUSE__chr5_-1_23839813_23844073_ENSMUST00000030851_REVERSED|
"""index: 18329, intensity: 22136.0, mobility: 1.250"""	-0.212498	0.0997455	0.495208	KKQKKKKLNKHI	generic|IP_1128996_TX=10090_REVERSED|
"""index: 4756, intensity: 5345.0, mobility: 1.007"""	-0.212814	0.100254	0.495833	LVAPPAVEKCLYH	generic|tr_A0A494BBB9_A0A494BBB9_MOUSE_REVERSED	|generic|sp_Q62120_JAK2_MOUSE_REVERSED	|generic|tr_G5E852_G5E852_MOUSE_REVERSED|
"""index: 1350, intensity: 3858.0, mobility: 0.867"""	-0.213229	0.100712	0.496651	QTAFVKSAQM	generic|IP_1112506_TX=10090_REVERSED|
"""index: 3694, intensity: 6448.0, mobility: 1.001"""	-0.213404	0.101118	0.496996	YPVCRFAVGLGDREPLPPVKEM	generic|IP_1098364_TX=10090_REVERSED|
"""index: 2605, intensity: 4313.0, mobility: 0.964"""	-0.214503	0.101163	0.499166	SPQWPWCSAKPQEQTQIDAMAM	generic|IP_1103596_TX=10090_REVERSED|
"""index: 3317, intensity: 3876.0, mobility: 0.938"""	-0.216318	0.101464	0.502754	MHGAAELHDRLRGATVANGTHP	generic|sp_A4FUP9_GL1D1_MOUSE_REVERSED	|generic|sp_A4FUP9-2_GL1D1_MOUSE_REVERSED|
"""index: 11062, intensity: 2634.0, mobility: 1.053"""	-0.217596	0.101969	0.505285	EKMYEFIGPSHFP	generic|IP_873682_TX=10090_REVERSED|
"""index: 10282, intensity: 2645.0, mobility: 1.172"""	-0.21766	0.102319	0.505411	MRQAVPQYSLSVQLEGR	generic|tr_S4R1M8_S4R1M8_MOUSE__II_985853_REVERSED	|generic|tr_Q3TPH5_Q3TPH5_MOUSE__II_985853_REVERSED	|generic|sp_Q9R0N3_SYT11_MOUSE_REVERSED	|generic|tr_Q80U82_Q80U82_MOUSE_REVERSED	|generic|tr_Q3TYC4_Q3TYC4_MOUSE_REVERSED	|generic|tr_Q8QZS8_Q8QZS8_MOUSE_REVERSED	|generic|tr_Q3TPW8_Q3TPW8_MOUSE_REVERSED|
"""index: 9494, intensity: 4052.0, mobility: 0.893"""	-0.218623	0.102771	0.507319	SISAQDGLSVPLSLPIQT	generic|tr_A0A125T906_A0A125T906_MOUSE__II_914246_REVERSED|
"""index: 897, intensity: 3028.0, mobility: 0.846"""	-0.218817	0.103275	0.507704	LLAPSYKSF	generic|IP_988472_TX=10090_REVERSED|
"""index: 4131, intensity: 3788.0, mobility: 0.764"""	-0.219752	0.103778	0.509558	PHLGLQKLFQNTVE	generic|sp_P58321_UCHL4_MOUSE_REVERSED	|generic|sp_Q9JKB1_UCHL3_MOUSE_REVERSED	|generic|tr_Q8BWQ9_Q8BWQ9_MOUSE_REVERSED|
"""index: 14106, intensity: 5486.0, mobility: 0.846"""	-0.220375	0.103968	0.510794	SPKRHLIYSRL	generic|tr_Q9D3L8_Q9D3L8_MOUSE_REVERSED|
"""index: 7421, intensity: 2623.0, mobility: 0.885"""	-0.224154	0.10447	0.518305	WECYVTITASASSQVTGCN	generic|II_3455423_TX=10090_REVERSED	|generic|tr_Q3U5Y1_Q3U5Y1_MOUSE_REVERSED|
"""index: 12826, intensity: 3694.0, mobility: 0.916"""	-0.224425	0.10492	0.518844	QWDSVKRL	generic|IP_857223_TX=10090_REVERSED|
"""index: 13370, intensity: 19194.0, mobility: 1.018"""	-0.225315	0.105369	0.520616	RSRFKLYFPL	generic|sp_A7TZG1_SKI10_MOUSE_REVERSED|
"""index: 9639, intensity: 64898.0, mobility: 0.835"""	-0.225757	0.105817	0.521496	LVLWNSLS	generic|IP_869468_TX=10090_REVERSED|
"""index: 14717, intensity: 5360.0, mobility: 0.958"""	-0.226423	0.106319	0.522824	VHEPVEIGIR	generic|sp_Q811W1_AARD_MOUSE_REVERSED|
"""index: 3708, intensity: 3256.0, mobility: 1.199"""	-0.226456	0.10666	0.522889	ARGGGGSLVCH	generic|sp_E9PZZ1_PRD13_MOUSE__II_966313_REVERSED	|generic|sp_E9PZZ1-2_PRD13_MOUSE__II_966313_REVERSED|
"""index: 8386, intensity: 2842.0, mobility: 0.988"""	-0.228733	0.107	0.527429	RTEAYNLKATMKALLEQLDMIGQVLSLFDSCTP	generic|II_888686_TX=10090_REVERSED	|generic|sp_Q2VWQ2_NELL1_MOUSE__chr7_1_50062650_50062772_ENSMUST00000145096_REVERSED	|generic|tr_D3YWD8_D3YWD8_MOUSE__chr7_1_50062650_50062772_ENSMUST00000145096_REVERSED|
"""index: 2159, intensity: 3922.0, mobility: 0.937"""	-0.229523	0.107446	0.529006	DVPSWSLDLTVTTQSPAVT	generic|tr_H3BJ52_H3BJ52_MOUSE__II_848667_REVERSED	|generic|tr_G3X9Z0_G3X9Z0_MOUSE__II_848667_REVERSED	|generic|tr_H3BKB9_H3BKB9_MOUSE_REVERSED	|generic|sp_Q8R060_ZWILC_MOUSE_REVERSED	|generic|tr_H3BKZ0_H3BKZ0_MOUSE_REVERSED|
"""index: 11605, intensity: 3081.0, mobility: 1.099"""	-0.229757	0.107946	0.529473	YLTPDEPFPAMQQL	generic|tr_A0A0A6YWE6_A0A0A6YWE6_MOUSE__chr1_1_158597217_158597327_ENSMUST00000194041_REVERSED	|generic|tr_Q3TPU9_Q3TPU9_MOUSE__chr1_1_158597217_158597327_ENSMUST00000194041_REVERSED	|generic|tr_A0A0A6YXJ4_A0A0A6YXJ4_MOUSE__chr1_1_158597217_158597327_ENSMUST00000194041_REVERSED	|generic|sp_Q61137_ASTN1_MOUSE__chr1_1_158597217_158597327_ENSMUST00000194041_REVERSED	|generic|sp_Q61137-2_ASTN1_MOUSE__chr1_1_158597217_158597327_ENSMUST00000194041_REVERSED|
"""index: 8544, intensity: 2975.0, mobility: 1.002"""	-0.230174	0.108122	0.530307	MYPRINLFEPY	generic|tr_B0QZF8_B0QZF8_MOUSE_REVERSED	|generic|sp_B1AQJ2_UBP36_MOUSE_REVERSED|
"""index: 6714, intensity: 2547.0, mobility: 1.095"""	-0.232344	0.108566	0.534643	LKGWRPFRDRRREQQGLWVFRPIMRSEEERVTWMQDML	generic|sp_Q45KJ6-3_LN28B_MOUSE_REVERSED|
"""index: 18910, intensity: 2924.0, mobility: 1.241"""	-0.232467	0.109009	0.534889	MHPIVEKFTPSLYNKLFWFKVPTETNRLVSLMMIR	generic|tr_E9Q4X2_E9Q4X2_MOUSE__chr14_-1_119035966_119036049_ENSMUST00000127153__II_1088890_REVERSED	|generic|tr_G3UXP5_G3UXP5_MOUSE_REVERSED|
"""index: 7951, intensity: 6941.0, mobility: 1.093"""	-0.233086	0.109344	0.536126	QSFAKVWAYMKIFKIYTLVENMKQVRD	generic|sp_Q9R1X5_MRP5_MOUSE__chr16_-1_20405385_20405531_ENSMUST00000134962__II_3486883_REVERSED	|generic|tr_A0A338P7E4_A0A338P7E4_MOUSE__II_3453132_REVERSED	|generic|tr_F8WJ10_F8WJ10_MOUSE__chr16_-1_20405385_20405531_ENSMUST00000134962_REVERSED|
"""index: 4760, intensity: 6642.0, mobility: 1.088"""	-0.234841	0.109786	0.539638	FLIQQRLYSQMMHKFDLERRQHFHNMEAQLAFGVVRCRR	generic|sp_Q4VAA7_SNX33_MOUSE_REVERSED|
"""index: 6943, intensity: 3205.0, mobility: 0.882"""	-0.235094	0.110119	0.540143	VHYTSYRFDRRRDEVKVHAPPSSY	generic|tr_A0A5K1VVQ9_A0A5K1VVQ9_MOUSE__chr19_-1_7374046_7374075_ENSMUST00000237653__II_1006392_REVERSED	|generic|sp_A2ASS6_TITIN_MOUSE__chr19_-1_7374046_7374075_ENSMUST00000237653__II_1006392_REVERSED	|generic|sp_A2ASS6-2_TITIN_MOUSE__chr19_-1_7374046_7374075_ENSMUST00000237653__II_1006392_REVERSED	|generic|tr_A0A5K1VVQ1_A0A5K1VVQ1_MOUSE__chr19_-1_7374046_7374075_ENSMUST00000237653__II_1006392_REVERSED	|generic|tr_E9Q8K5_E9Q8K5_MOUSE__chr19_-1_7374046_7374075_ENSMUST00000237653__II_1006392_REVERSED	|generic|tr_E9Q8N1_E9Q8N1_MOUSE__chr19_-1_7374046_7374075_ENSMUST00000237653__II_1006392_REVERSED|
"""index: 7970, intensity: 3496.0, mobility: 1.126"""	-0.235737	0.11056	0.54143	QYDRLKERSAWDKEPADEPISLLEVPGQVQ	generic|tr_A2APY6_A2APY6_MOUSE__chr12_-1_73284743_73284772_ENSMUST00000116420__II_998659_REVERSED	|generic|tr_B2RXU2_B2RXU2_MOUSE__chr2_-1_140158476_140158592_ENSMUST00000137005__II_998659_REVERSED	|generic|II_998661_TX=10090_REVERSED|
"""index: 3931, intensity: 4935.0, mobility: 0.895"""	-0.236425	0.111001	0.542808	YEAACVTHKLLKFLSKDVYIYWAR	generic|tr_A0A5F8MPE6_A0A5F8MPE6_MOUSE_REVERSED|
"""index: 7921, intensity: 6117.0, mobility: 0.911"""	-0.236645	0.111331	0.543248	LSDSLHFCFTKGPYILF	generic|IP_1117872_TX=10090_REVERSED|
"""index: 14568, intensity: 13951.0, mobility: 0.957"""	-0.237429	0.111826	0.544819	KAHRRKREA	generic|tr_E9PX39_E9PX39_MOUSE_REVERSED	|generic|tr_B2RXR8_B2RXR8_MOUSE_REVERSED	|generic|tr_B2RXX5_B2RXX5_MOUSE_REVERSED|
"""index: 4534, intensity: 186789.0, mobility: 0.953"""	-0.237878	0.112265	0.545719	EEPVEATELFLSHIKLTSLHFHTGEV	generic|IP_969685_TX=10090_REVERSED|
"""index: 5244, intensity: 2541.0, mobility: 0.859"""	-0.238561	0.112704	0.547086	SRAKLIKSMNEGRIMM	generic|tr_A0A498WGK2_A0A498WGK2_MOUSE__chr18_-1_64500518_64500613_ENSMUST00000236873_REVERSED	|generic|tr_A0A494BAX5_A0A494BAX5_MOUSE__chr18_-1_64500518_64500613_ENSMUST00000236873_REVERSED	|generic|tr_A0A494BB89_A0A494BB89_MOUSE_REVERSED	|generic|sp_Q8BP47_SYNC_MOUSE__chr18_-1_64500518_64500613_ENSMUST00000236873_REVERSED	|generic|chr18_-1_64505088_64505360_ENSMUST00000236873_REVERSED|
"""index: 14739, intensity: 21379.0, mobility: 1.023"""	-0.238818	0.112752	0.547602	KKQQRLMKRR	generic|sp_P61213_ARL4A_MOUSE__chr12_-1_40036144_40036362_ENSMUST00000136441_REVERSED|
"""index: 330, intensity: 2878.0, mobility: 0.922"""	-0.24009	0.113189	0.550153	RLMDGQNQR	generic|tr_A0A140LHH9_A0A140LHH9_MOUSE_REVERSED|
"""index: 11517, intensity: 16288.0, mobility: 0.954"""	-0.240579	0.113681	0.551132	LFALLLIEAM	generic|sp_Q8R0P8_ABHD8_MOUSE__chr8_-1_71461242_71461481_ENSMUST00000212503__II_3454251_REVERSED|
"""index: 3647, intensity: 4030.0, mobility: 0.998"""	-0.240907	0.114005	0.551789	YPVCRFAVGLGDREPLPPVKEM	generic|IP_1098364_TX=10090_REVERSED|
"""index: 1282, intensity: 2630.0, mobility: 1.000"""	-0.241679	0.114328	0.553339	SEIKKQQEAVDP	generic|tr_B1ATX6_B1ATX6_MOUSE_REVERSED|
"""index: 9460, intensity: 3256.0, mobility: 1.010"""	-0.242133	0.114762	0.55425	LWEVGMSVVKADP	generic|sp_Q3U435_MMP25_MOUSE__II_3488709_REVERSED	|generic|tr_A0A3B2WCE2_A0A3B2WCE2_MOUSE_REVERSED	|generic|tr_A0A3B2W7R0_A0A3B2W7R0_MOUSE_REVERSED|
"""index: 3784, intensity: 12144.0, mobility: 1.037"""	-0.242351	0.115253	0.554686	ILNREMLLWSHLNHNIEKKLEQNNKRAEIYEMELNHLFSM	generic|IP_879568_TX=10090_REVERSED|
"""index: 4583, intensity: 4444.0, mobility: 1.106"""	-0.242565	0.115743	0.555117	KFSDAQQEKAHKDKATKFESFFEEEYERIAEISESSNGKGTVV	generic|tr_Q80TX7_Q80TX7_MOUSE__chr16_1_29616666_29616695_ENSMUST00000160475_REVERSED|
"""index: 9815, intensity: 2769.0, mobility: 1.070"""	-0.242794	0.11612	0.555576	TGKLNLNFLLYQGF	generic|IP_918580_TX=10090_REVERSED|
"""index: 11231, intensity: 4788.0, mobility: 0.830"""	-0.24365	0.116438	0.557292	AHPSVTTL	generic|IP_1084885_TX=10090_REVERSED|
"""index: 3760, intensity: 101670.0, mobility: 0.995"""	-0.2443	0.116928	0.558597	TAAAPAASGSGLGTSGGPRLSRWRREFE	generic|tr_B1AZF9_B1AZF9_MOUSE__II_1122536_REVERSED	|generic|tr_B1AZF3_B1AZF3_MOUSE__II_1122536_REVERSED	|generic|sp_Q80YE4_LMTK1_MOUSE__II_1122536_REVERSED	|generic|sp_Q80YE4-2_LMTK1_MOUSE__II_1122536_REVERSED	|generic|sp_Q80YE4-3_LMTK1_MOUSE__II_1122536_REVERSED	|generic|sp_Q80YE4-4_LMTK1_MOUSE__II_1122543_REVERSED|
"""index: 8098, intensity: 2921.0, mobility: 0.906"""	-0.245199	0.117417	0.560401	TCSSLEVFELHIRGTQVMP	generic|IP_839790_TX=10090_REVERSED|
"""index: 13091, intensity: 4279.0, mobility: 0.868"""	-0.245828	0.117791	0.561663	LEAARSGAEL	generic|tr_Q3T9X8_Q3T9X8_MOUSE_REVERSED|
"""index: 5849, intensity: 10912.0, mobility: 0.929"""	-0.246745	0.118106	0.563504	LRTGGTAQRYLFSPFSPGSSPGEFLLSSRSPASL	generic|IP_3504197_TX=10090_REVERSED|
"""index: 1798, intensity: 2742.0, mobility: 0.941"""	-0.2473	0.118479	0.564618	EGRGSVYVGHGW	generic|IP_855447_TX=10090_REVERSED|
"""index: 695, intensity: 21394.0, mobility: 0.853"""	-0.247643	0.11885	0.565308	KNDNMLKVKHTE	generic|IP_1019369_TX=10090_REVERSED|
"""index: 4274, intensity: 3497.0, mobility: 0.982"""	-0.249009	0.119221	0.56805	EKAVDCRFALHN	generic|sp_Q91VT4_CBR4_MOUSE__chr8_1_61503137_61503211_ENSMUST00000130495__II_863530_REVERSED	|generic|tr_D3Z6C4_D3Z6C4_MOUSE_REVERSED|
"""index: 13242, intensity: 4570.0, mobility: 0.950"""	-0.249609	0.119708	0.569254	EEVNELDKFK	generic|sp_Q6PFE3_RA54B_MOUSE_REVERSED|
"""index: 7503, intensity: 2554.0, mobility: 0.834"""	-0.249745	0.120195	0.569527	QPVMPPEQSGHGMIPNHSMLGPGMP	generic|sp_Q9D219_BCL9_MOUSE_REVERSED|
"""index: 3575, intensity: 5811.0, mobility: 1.206"""	-0.249765	0.120564	0.569568	PYFPEIQWLSRALESHWVWTKEMRPSPF	generic|chr19_1_8824406_8824995_ENSMUST00000096753__IP_1049919_TX=10090_REVERSED|
"""index: 8071, intensity: 4906.0, mobility: 1.117"""	-0.250262	0.120757	0.570566	SRSHCSVLPLPVWGQIPKHLVCKPGKPSVDLPAAP	generic|IP_981146_TX=10090_REVERSED|
"""index: 4654, intensity: 7417.0, mobility: 1.147"""	-0.251783	0.121124	0.57362	KFSDAQQEKAHKDKATKFESFFEEEYERIAEISESSNGKGTVV	generic|tr_Q80TX7_Q80TX7_MOUSE__chr16_1_29616666_29616695_ENSMUST00000160475_REVERSED|
"""index: 6485, intensity: 18684.0, mobility: 0.876"""	-0.252658	0.121432	0.575378	GNEEGADQDILALNGFETMNRRN	generic|tr_Q8R538_Q8R538_MOUSE_REVERSED|
"""index: 4041, intensity: 3290.0, mobility: 1.107"""	-0.253962	0.121916	0.577995	RWARRSTAPRCCAPATGSRRPRMDRTN	generic|IP_914895_TX=10090_REVERSED|
"""index: 16909, intensity: 9869.0, mobility: 1.093"""	-0.254051	0.122163	0.578174	MPRAHLQTDACVTILILANGLQTLIYILLFFVFLFTR	generic|tr_Q8VF72_Q8VF72_MOUSE__II_3478813_REVERSED|
"""index: 8349, intensity: 3927.0, mobility: 0.952"""	-0.255777	0.122528	0.58164	SFLCAQFLPTRPHPHPPT	generic|IP_860660_TX=10090_REVERSED|
"""index: 17438, intensity: 11776.0, mobility: 1.065"""	-0.255939	0.12301	0.581964	LVRFKVSCTLNSHVLDWMALLEAPLLK	generic|tr_A0PJH7_A0PJH7_MOUSE_REVERSED|
"""index: 12740, intensity: 9553.0, mobility: 0.853"""	-0.256005	0.123433	0.582097	MSFLLFFMH	generic|tr_B9EKU4_B9EKU4_MOUSE_REVERSED	|generic|tr_G3UX45_G3UX45_MOUSE_REVERSED	|generic|tr_E9Q7L1_E9Q7L1_MOUSE_REVERSED	|generic|tr_Q80U74_Q80U74_MOUSE_REVERSED|
"""index: 18575, intensity: 3883.0, mobility: 1.352"""	-0.256471	0.123855	0.583032	INKRKKPKLAKPV	generic|sp_Q9JJ80_RPF2_MOUSE__II_1150423_REVERSED	|generic|tr_G3X926_G3X926_MOUSE__II_1150423_REVERSED	|generic|tr_S4R2H5_S4R2H5_MOUSE_REVERSED	|generic|tr_S4R1Y5_S4R1Y5_MOUSE_REVERSED|
"""index: 4123, intensity: 2842.0, mobility: 1.065"""	-0.256559	0.124098	0.583209	QPEACSAYVRAYMDL	generic|sp_P30678_GNA15_MOUSE__II_1146636_REVERSED|
"""index: 9521, intensity: 2887.0, mobility: 0.900"""	-0.258784	0.124519	0.587675	YIDMIVKEE	generic|IP_972519_TX=10090_REVERSED|
"""index: 5548, intensity: 5797.0, mobility: 0.941"""	-0.259219	0.12488	0.588547	EMIYIYWMKKDMGRNLSMQTRELKQS	generic|IP_981610_TX=10090_REVERSED|
"""index: 4494, intensity: 3054.0, mobility: 0.972"""	-0.259696	0.12494	0.589504	PFDVNTVEVLVE	generic|II_868025_TX=10090_REVERSED	|generic|sp_Q9Z179_SHCBP_MOUSE_REVERSED	|generic|tr_A0A140LHA7_A0A140LHA7_MOUSE_REVERSED|
"""index: 2929, intensity: 3635.0, mobility: 0.805"""	-0.261118	0.125239	0.592357	APLLPVHLCVAGHPHQL	generic|chr4_-1_148272094_148272285_ENSMUST00000047720_REVERSED|
"""index: 1782, intensity: 2860.0, mobility: 0.984"""	-0.261833	0.125717	0.593791	TCSAQLPPAPHPLQKLYVGESSCISAA	generic|sp_E9Q2Z1_CECR2_MOUSE__II_912294_REVERSED	|generic|sp_E9Q2Z1-2_CECR2_MOUSE__II_912294_REVERSED	|generic|tr_A0A5H1ZRM3_A0A5H1ZRM3_MOUSE_REVERSED|
"""index: 12064, intensity: 2715.0, mobility: 0.810"""	-0.261891	0.126195	0.593906	PLAGPASGI	generic|chr5_-1_108520011_108520220_ENSMUST00000046892__IP_935077_TX=10090_REVERSED|
"""index: 5787, intensity: 5409.0, mobility: 1.082"""	-0.262027	0.126431	0.59418	GAESRPHVPVEEGASRSQEGQQRQSPVYSVLVVDSSGGSELPIPHVR	generic|sp_Q91ZM2-3_SH2B1_MOUSE__chr7_-1_126471391_126471462_ENSMUST00000206664_REVERSED	|generic|sp_Q91ZM2-6_SH2B1_MOUSE__chr7_-1_126471391_126471462_ENSMUST00000206664_REVERSED|
"""index: 7207, intensity: 3278.0, mobility: 0.836"""	-0.26439	0.126908	0.598916	KMKELAEQLVSRFLRAVEQVEPE	generic|sp_Q8BRE0_RD3_MOUSE__II_1024389_REVERSED	|generic|II_1024371_TX=10090_REVERSED|
"""index: 7604, intensity: 23165.0, mobility: 0.822"""	-0.264393	0.127325	0.598922	ATAELTEAELHLRTPLESLA	generic|IP_913819_TX=10090_REVERSED|
"""index: 17176, intensity: 3788.0, mobility: 0.882"""	-0.264738	0.127802	0.599613	WSHPEQWMK	generic|chr2_1_145448539_145518486_ENSMUST00000110007__IP_1002217_TX=10090_REVERSED	|generic|chr2_1_145448512_145518486_ENSMUST00000110007__IP_1002217_TX=10090_REVERSED|
"""index: 752, intensity: 2906.0, mobility: 0.770"""	-0.265273	0.128278	0.600684	IDDARVGP	generic|sp_Q80T14_FRAS1_MOUSE_REVERSED|
"""index: 10529, intensity: 143029.0, mobility: 0.986"""	-0.265531	0.128694	0.601201	AFATEVAASLCRA	generic|tr_Q9D0G4_Q9D0G4_MOUSE__IP_1147532_REVERSED	|generic|IP_1147546_TX=10090_REVERSED	|generic|tr_Q9CX23_Q9CX23_MOUSE_REVERSED|
"""index: 11681, intensity: 15114.0, mobility: 1.102"""	-0.266413	0.129109	0.602967	SVLSTIRLLLIYSST	generic|IP_3499679_TX=10090_REVERSED|
"""index: 12676, intensity: 4592.0, mobility: 0.880"""	-0.266876	0.129401	0.603893	PWRAMGRR	generic|IP_951974_TX=10090_REVERSED|
"""index: 9910, intensity: 3001.0, mobility: 0.931"""	-0.26794	0.129876	0.606024	QSADLGAVPPAQVMPQLQQQ	generic|sp_P56477_IRF5_MOUSE_REVERSED	|generic|tr_B2CC69_B2CC69_MOUSE_REVERSED|
"""index: 5740, intensity: 7653.0, mobility: 1.217"""	-0.267955	0.13029	0.606054	TWAQKTSVEAPPSITVSSPP	generic|IP_933883_TX=10090_REVERSED|
"""index: 15762, intensity: 3140.0, mobility: 1.056"""	-0.268098	0.130641	0.60634	AVRFVRHLYIR	generic|IP_919109_TX=10090_REVERSED|
"""index: 15622, intensity: 3535.0, mobility: 0.892"""	-0.269051	0.131054	0.608245	HENVRARPI	generic|sp_P70191_TRAF5_MOUSE__II_1024360_REVERSED	|generic|tr_E9QMA6_E9QMA6_MOUSE__II_1024360_REVERSED	|generic|II_1024352_TX=10090_REVERSED	|generic|tr_A0A0A6YXC4_A0A0A6YXC4_MOUSE_REVERSED|
"""index: 8243, intensity: 3506.0, mobility: 1.137"""	-0.26913	0.131529	0.608403	MQPWSLHVILCNLWVLICTKLPCWPLQ	generic|IP_1108075_TX=10090_REVERSED|
"""index: 738, intensity: 2763.0, mobility: 0.890"""	-0.269717	0.132004	0.609578	SLGTGLGSQPNQ	generic|sp_Q3V3Q4_PYDC3_MOUSE_REVERSED|
"""index: 5876, intensity: 9864.0, mobility: 1.065"""	-0.269777	0.132479	0.609697	DNLNGHNLCILTNWFNLNFFL	generic|IP_940520_TX=10090_REVERSED|
"""index: 5744, intensity: 3821.0, mobility: 0.830"""	-0.269786	0.132827	0.609716	SFILFSIQTQTYMYV	generic|IP_1018379_TX=10090_REVERSED|
"""index: 12121, intensity: 2704.0, mobility: 1.257"""	-0.270524	0.133302	0.61119	LFPWNPFLGHIFYTMYFK	generic|IP_867779_TX=10090_REVERSED|
"""index: 6883, intensity: 2834.0, mobility: 0.883"""	-0.270836	0.133586	0.611813	AQHVCAFDKPYSLISELNSKTSDGAGLL	generic|sp_P97290_IC1_MOUSE__chr2_-1_84765574_84765798_ENSMUST00000111641__II_1005815_REVERSED	|generic|tr_A2ATR8_A2ATR8_MOUSE_REVERSED|
"""index: 11824, intensity: 2816.0, mobility: 1.060"""	-0.271655	0.13406	0.61345	ARSDPLSLELYGPL	generic|IP_1134301_TX=10090_REVERSED|
"""index: 5508, intensity: 14106.0, mobility: 1.056"""	-0.271731	0.134152	0.613602	YPVCRFAVGLGDREPLPPVKEM	generic|IP_1098364_TX=10090_REVERSED|
"""index: 4498, intensity: 32610.0, mobility: 0.950"""	-0.273158	0.134624	0.616451	FLSPILSQLASLYMHLKHEDLGHEGE	generic|tr_G3X9J4_G3X9J4_MOUSE__chr1_1_105725678_105725809_ENSMUST00000186807__II_1030288_REVERSED	|generic|sp_Q148V7_RELCH_MOUSE__chr1_1_105725678_105725809_ENSMUST00000186807__II_1030277_REVERSED	|generic|sp_Q148V7-2_RELCH_MOUSE__chr1_1_105725678_105725809_ENSMUST00000186807__II_1030277_REVERSED	|generic|sp_Q148V7-3_RELCH_MOUSE__chr1_1_105725678_105725809_ENSMUST00000186807__II_1030265_REVERSED	|generic|tr_E9QM90_E9QM90_MOUSE__chr1_1_105725678_105725809_ENSMUST00000186807__II_1030277_REVERSED	|generic|tr_A0A087WSS1_A0A087WSS1_MOUSE__chr1_1_105725678_105725809_ENSMUST00000186807__II_1030277_REVERSED|
"""index: 788, intensity: 3309.0, mobility: 0.825"""	-0.27325	0.135033	0.616634	YTRRVPEPLMWK	generic|tr_Q8BHV6_Q8BHV6_MOUSE__II_960504_REVERSED	|generic|IP_3463544_TX=10090_REVERSED	|generic|sp_A2AGA4_RHBL2_MOUSE_REVERSED|
"""index: 4445, intensity: 3057.0, mobility: 1.049"""	-0.273624	0.135441	0.61738	ELNNSECFSFFAEEFVLLPGS	generic|tr_Q3TAJ4_Q3TAJ4_MOUSE_REVERSED	|generic|tr_Q3TZJ1_Q3TZJ1_MOUSE_REVERSED	|generic|tr_Q3TNL6_Q3TNL6_MOUSE_REVERSED	|generic|tr_Q3TA19_Q3TA19_MOUSE_REVERSED	|generic|tr_Q3U065_Q3U065_MOUSE_REVERSED	|generic|tr_Q3TZ12_Q3TZ12_MOUSE_REVERSED	|generic|sp_P04919_B3AT_MOUSE_REVERSED	|generic|sp_P04919-2_B3AT_MOUSE_REVERSED	|generic|tr_Q3TNH7_Q3TNH7_MOUSE_REVERSED	|generic|tr_Q3TZG9_Q3TZG9_MOUSE_REVERSED	|generic|tr_Q3TZ29_Q3TZ29_MOUSE_REVERSED|
"""index: 9272, intensity: 2519.0, mobility: 1.045"""	-0.273911	0.135657	0.617952	YCDDSKWYVTLSTGLLENHILLLAQDMKLEV	generic|sp_Q3UDW8_HGNAT_MOUSE__chr8_-1_25946443_25946502_ENSMUST00000210894__II_3453784_REVERSED	|generic|sp_Q3UDW8-2_HGNAT_MOUSE__chr8_-1_25946443_25946502_ENSMUST00000210894__II_3453784_REVERSED|
"""index: 5506, intensity: 6738.0, mobility: 0.843"""	-0.275216	0.136	0.620555	GTSWGPTLPMFDRQG	generic|IP_1070167_TX=10090_REVERSED|
"""index: 3115, intensity: 3526.0, mobility: 0.968"""	-0.275936	0.136406	0.621989	YSEAGKRQQPELPVTSEDT	generic|tr_R4GML3_R4GML3_MOUSE__II_1010567_REVERSED	|generic|sp_A2AL36_CNTRL_MOUSE__II_1010567_REVERSED	|generic|tr_B2RXX1_B2RXX1_MOUSE__II_1010567_REVERSED	|generic|sp_A2AL36-2_CNTRL_MOUSE_REVERSED|
"""index: 3776, intensity: 51295.0, mobility: 1.000"""	-0.276195	0.136748	0.622505	GGGGGGGGGGGGSGGGGGGAGGGRGGGSSRHDPRPALRNLSPGL	generic|sp_A2CE44_ZXDB_MOUSE__IP_827258_REVERSED	|generic|IP_827256_TX=10090_REVERSED|
"""index: 7630, intensity: 4283.0, mobility: 1.087"""	-0.276894	0.137154	0.623898	SADWVVVTHDFSGTIIRDGSTDFSLSIIEAL	generic|tr_D3Z7A5_D3Z7A5_MOUSE__II_1032689_REVERSED	|generic|tr_Q9D4T2_Q9D4T2_MOUSE__II_1032689_REVERSED|
"""index: 3876, intensity: 2709.0, mobility: 1.079"""	-0.277047	0.137559	0.624201	QTDALLNNIPIQTSRPLQLQQLEPPRHQQQMLQYLFAQNQEP	generic|IP_3473096_TX=10090_REVERSED|
"""index: 14652, intensity: 2647.0, mobility: 1.088"""	-0.277663	0.138028	0.625429	CPCERQNRGCGLDETLCYCSHPPLFPPPHSSPPPPTQGPALS	generic|IP_1063115_TX=10090_REVERSED|
"""index: 6020, intensity: 50622.0, mobility: 1.069"""	-0.278167	0.138498	0.626431	PQERLGRGGGASTTRGTGLGRPDAE	generic|chr5_1_130187461_130190975_ENSMUST00000119797__IP_930142_TX=10090_REVERSED|
"""index: 8308, intensity: 3567.0, mobility: 0.847"""	-0.278514	0.138902	0.62712	RRFKAAEKEQELQNMLVLTRR	generic|tr_Q3V040_Q3V040_MOUSE_REVERSED	|generic|tr_E9Q3K0_E9Q3K0_MOUSE_REVERSED|
"""index: 11859, intensity: 3008.0, mobility: 1.039"""	-0.279113	0.139371	0.628311	EQFVGCFQSCGRPK	generic|IP_970509_TX=10090_REVERSED|
"""index: 7730, intensity: 3106.0, mobility: 1.147"""	-0.279221	0.13984	0.628527	KELMKMALEMEQRM	generic|tr_A0A0G2JFT8_A0A0G2JFT8_MOUSE_REVERSED	|generic|sp_Q9D394_RUFY3_MOUSE_REVERSED	|generic|sp_Q9D394-2_RUFY3_MOUSE_REVERSED	|generic|sp_Q9D394-3_RUFY3_MOUSE_REVERSED	|generic|sp_Q9D394-4_RUFY3_MOUSE_REVERSED|
"""index: 17268, intensity: 13210.0, mobility: 1.065"""	-0.279581	0.140112	0.629242	VVTPGAGPSRNIYDRVTRVFQILSQTTEPVGHDPW	generic|tr_Q3TS01_Q3TS01_MOUSE_REVERSED	|generic|tr_Q64497_Q64497_MOUSE_REVERSED	|generic|sp_B2RU80_PTPRB_MOUSE_REVERSED	|generic|tr_Q9JJ07_Q9JJ07_MOUSE_REVERSED	|generic|tr_Q80VN7_Q80VN7_MOUSE_REVERSED	|generic|tr_A0A1W2P7W3_A0A1W2P7W3_MOUSE_REVERSED|
"""index: 3179, intensity: 2854.0, mobility: 1.137"""	-0.280252	0.140449	0.630574	WYRQLEEGLHKSRDEPLVSFMDDEELRR	generic|tr_A0A1C9IC75_A0A1C9IC75_MOUSE__II_3482494_REVERSED	|generic|tr_B7ZWC5_B7ZWC5_MOUSE_REVERSED	|generic|tr_E9Q236_E9Q236_MOUSE_REVERSED	|generic|tr_B9EKC2_B9EKC2_MOUSE_REVERSED	|generic|tr_E9Q467_E9Q467_MOUSE_REVERSED	|generic|tr_Q3TZN9_Q3TZN9_MOUSE_REVERSED|
"""index: 9690, intensity: 4065.0, mobility: 1.029"""	-0.280978	0.140852	0.632015	QNQRVYYVVYSIVMTFWGFMTVLMAYDTTKKP	generic|tr_Q543Z7_Q543Z7_MOUSE_REVERSED|
"""index: 3982, intensity: 26735.0, mobility: 1.055"""	-0.281575	0.141254	0.633199	YPVCRFAVGLGDREPLPPVKEM	generic|IP_1098364_TX=10090_REVERSED|
"""index: 5149, intensity: 4889.0, mobility: 0.869"""	-0.282118	0.141655	0.634277	QPYNRYSLTAPFSPALDRQSALPYGGKCM	generic|IP_1040824_TX=10090_REVERSED|
"""index: 3928, intensity: 3767.0, mobility: 1.194"""	-0.282602	0.142122	0.635236	GRGSSPPPEQ	generic|tr_Q8BUR5_Q8BUR5_MOUSE_REVERSED|
"""index: 11776, intensity: 4365.0, mobility: 0.820"""	-0.282797	0.14259	0.635624	ITTSMYLG	generic|IP_970540_TX=10090_REVERSED|
"""index: 999, intensity: 3344.0, mobility: 0.866"""	-0.282956	0.142991	0.635937	LCSLAVLHLQ	generic|sp_Q3TZI6_CCNJ_MOUSE_REVERSED	|generic|sp_Q3TZI6-2_CCNJ_MOUSE_REVERSED|
"""index: 10523, intensity: 3692.0, mobility: 0.787"""	-0.283355	0.143458	0.63673	CALLAFAT	generic|IP_1109035_TX=10090_REVERSED	|generic|IP_3507439_TX=10090_REVERSED|
"""index: 16130, intensity: 7143.0, mobility: 0.932"""	-0.283502	0.143925	0.63702	NRRIMDAAK	generic|sp_Q8CE33_KLH11_MOUSE_REVERSED	|generic|sp_Q8CE33-2_KLH11_MOUSE_REVERSED|
"""index: 2808, intensity: 2707.0, mobility: 0.995"""	-0.283929	0.144393	0.637865	ELFRAILFYLE	generic|tr_Q8BRF9_Q8BRF9_MOUSE__chr9_-1_82945743_82945910_ENSMUST00000188868__II_846308_REVERSED	|generic|tr_Q3UW86_Q3UW86_MOUSE__II_846320_REVERSED	|generic|tr_Q05CQ5_Q05CQ5_MOUSE__chr9_-1_82908687_82908719_ENSMUST00000186089__II_846324_REVERSED	|generic|tr_F8VQ93_F8VQ93_MOUSE__chr9_-1_82908687_82908719_ENSMUST00000186089__II_846324_REVERSED	|generic|sp_Q8VDD9_PHIP_MOUSE__chr9_-1_82908687_82908719_ENSMUST00000186089__II_846324_REVERSED	|generic|tr_Q05BL7_Q05BL7_MOUSE__chr9_-1_82908687_82908719_ENSMUST00000186089__II_846324_REVERSED	|generic|tr_Q8BSJ8_Q8BSJ8_MOUSE__chr9_-1_82908687_82908719_ENSMUST00000186089__II_846324_REVERSED|
"""index: 10933, intensity: 2756.0, mobility: 1.018"""	-0.284215	0.14486	0.638431	LQIRFYNKYIT	generic|tr_F6XIE4_F6XIE4_MOUSE__II_928467_REVERSED	|generic|sp_Q8K3A9_MEPCE_MOUSE__II_928467_REVERSED|
"""index: 11965, intensity: 14027.0, mobility: 0.913"""	-0.284275	0.145259	0.63855	LTRPMLGRD	generic|tr_B7ZNT8_B7ZNT8_MOUSE_REVERSED|
"""index: 6361, intensity: 5120.0, mobility: 0.950"""	-0.284932	0.145658	0.639851	GDTGNCPYLFVPECPFVR	generic|IP_831246_TX=10090_REVERSED|
"""index: 4548, intensity: 142522.0, mobility: 0.880"""	-0.285146	0.145989	0.640274	AGAGAGAGAGAGAGAGAGAGAGALLLVVCSQGHTESV	generic|IP_907800_TX=10090_REVERSED|
"""index: 13704, intensity: 4031.0, mobility: 0.958"""	-0.285609	0.146455	0.641189	MLIENPINIKP	generic|sp_B2RRF6_Z518A_MOUSE_REVERSED|
"""index: 10060, intensity: 2894.0, mobility: 1.139"""	-0.285765	0.14658	0.641497	KMLCIMVYMKYYFV	generic|IP_830126_TX=10090_REVERSED	|generic|IP_1030495_TX=10090_REVERSED|
"""index: 9544, intensity: 3099.0, mobility: 1.069"""	-0.286923	0.147045	0.643786	KMNQRLFDLSPLNHCDPINLMIHFFE	generic|tr_Q8K1K8_Q8K1K8_MOUSE_REVERSED	|generic|tr_A2APR8_A2APR8_MOUSE_REVERSED	|generic|sp_O08901_BUB1_MOUSE_REVERSED|
"""index: 2135, intensity: 2811.0, mobility: 0.989"""	-0.286973	0.14751	0.643885	WYCVGFMMRYC	generic|IP_3456611_TX=10090_REVERSED|
"""index: 954, intensity: 3823.0, mobility: 0.883"""	-0.287156	0.147976	0.644245	FLELRHSEN	generic|IP_983050_TX=10090_REVERSED|
"""index: 10908, intensity: 5504.0, mobility: 0.926"""	-0.287169	0.148441	0.644272	MAAESTVNTSAGVGILRSEGLPASVM	generic|IP_3474867_TX=10090_REVERSED|
"""index: 14856, intensity: 3561.0, mobility: 1.115"""	-0.287344	0.148837	0.644617	LAPTRAQSTRLTLRCGCCRDWWMAVFTLALQSF	generic|II_1013576_TX=10090_REVERSED	|generic|II_1013572_TX=10090_REVERSED	|generic|II_1013560_TX=10090_REVERSED	|generic|II_1013568_TX=10090_REVERSED|
"""index: 8714, intensity: 3033.0, mobility: 0.927"""	-0.287836	0.149302	0.645587	YYVGHDWWMVENIVLDARNQI	generic|II_1076079_TX=10090_REVERSED	|generic|sp_Q8CBR1_ILDR1_MOUSE_REVERSED	|generic|sp_Q8CBR1-2_ILDR1_MOUSE_REVERSED	|generic|sp_Q8CBR1-3_ILDR1_MOUSE_REVERSED|
"""index: 11022, intensity: 5095.0, mobility: 0.906"""	-0.288452	0.149767	0.646803	SVKTKCNEMTEISHWLDSKPLM	generic|II_988171_TX=10090_REVERSED|
"""index: 1355, intensity: 10691.0, mobility: 0.866"""	-0.28881	0.150233	0.647508	LPAQGECLRK	generic|IP_1097029_TX=10090_REVERSED|
"""index: 11487, intensity: 3094.0, mobility: 1.037"""	-0.288923	0.150628	0.647732	VYDLIFVHDKTPL	generic|tr_D6RFP4_D6RFP4_MOUSE_REVERSED	|generic|sp_Q9D417_FBX24_MOUSE_REVERSED	|generic|tr_D3YZY9_D3YZY9_MOUSE_REVERSED|
"""index: 14877, intensity: 3559.0, mobility: 1.113"""	-0.289028	0.151093	0.647937	MINVPQLPAGPMMANALQMQQALMAMNKQQILNN	generic|tr_A0A0A6YXL7_A0A0A6YXL7_MOUSE_REVERSED|
"""index: 8643, intensity: 3924.0, mobility: 1.098"""	-0.289128	0.151557	0.648134	LLTCDPFTDDVVVQDLPQYKGEKGAKLL	generic|II_1094058_TX=10090_REVERSED	|generic|sp_Q80ZV0_RNH2B_MOUSE__chr14_1_62348562_62348636_ENSMUST00000169728_REVERSED|
"""index: 2091, intensity: 3553.0, mobility: 0.882"""	-0.289228	0.151811	0.648332	NIDAGNALLITLCETLGKSAALHFP	generic|tr_Q8BYG3_Q8BYG3_MOUSE_REVERSED	|generic|tr_A6H648_A6H648_MOUSE_REVERSED	|generic|tr_E9Q9D8_E9Q9D8_MOUSE_REVERSED|
"""index: 7758, intensity: 3245.0, mobility: 0.811"""	-0.289445	0.152063	0.648759	LPLEGKSV	generic|II_1063029_TX=10090_REVERSED	|generic|II_3462209_TX=10090_REVERSED	|generic|tr_Q3TD98_Q3TD98_MOUSE_REVERSED|
"""index: 1921, intensity: 3234.0, mobility: 0.941"""	-0.290507	0.152527	0.65085	CWVAGREGPKES	generic|IP_1123385_TX=10090_REVERSED|
"""index: 4232, intensity: 4089.0, mobility: 0.936"""	-0.290631	0.152849	0.651093	QYENSWAGRGSSFPAQGHLALQLYPAP	generic|IP_1012570_TX=10090_REVERSED|
"""index: 4107, intensity: 4107.0, mobility: 0.922"""	-0.29183	0.153028	0.65345	QWNLLSETPAADLICRVTHVASP	generic|sp_O89019-7_INVS_MOUSE__chr3_1_159913849_159913878_ENSMUST00000068952__IP_963240_REVERSED	|generic|II_963221_TX=10090_REVERSED	|generic|sp_O89019_INVS_MOUSE__chr3_1_159913849_159913878_ENSMUST00000068952_REVERSED	|generic|sp_O89019-2_INVS_MOUSE__chr3_1_159913849_159913878_ENSMUST00000068952_REVERSED	|generic|sp_O89019-3_INVS_MOUSE__chr3_1_159913849_159913878_ENSMUST00000068952_REVERSED	|generic|sp_O89019-5_INVS_MOUSE__chr3_1_159913849_159913878_ENSMUST00000068952_REVERSED	|generic|sp_O89019-6_INVS_MOUSE__chr3_1_159913849_159913878_ENSMUST00000068952_REVERSED	|generic|tr_A2AM57_A2AM57_MOUSE__chr3_1_159913849_159913878_ENSMUST00000068952_REVERSED|
"""index: 846, intensity: 3885.0, mobility: 0.853"""	-0.293306	0.15342	0.656349	SEGIAKWPR	generic|IP_925736_TX=10090_REVERSED	|generic|IP_991472_TX=10090_REVERSED	|generic|IP_899287_TX=10090_REVERSED	|generic|IP_3501599_TX=10090_REVERSED	|generic|IP_1125312_TX=10090_REVERSED	|generic|IP_923762_TX=10090_REVERSED	|generic|IP_972063_TX=10090_REVERSED|
"""index: 5751, intensity: 3892.0, mobility: 1.022"""	-0.293543	0.153811	0.656814	WPPPTLGTLVTSTP	generic|sp_Q5SZV5_K0319_MOUSE__chr13_1_24877952_24878071_ENSMUST00000141572__II_1108178_REVERSED	|generic|tr_F2Z497_F2Z497_MOUSE__chr13_1_24877952_24878071_ENSMUST00000141572_REVERSED	|generic|tr_Q3UFC3_Q3UFC3_MOUSE__chr13_1_24877952_24878071_ENSMUST00000141572_REVERSED	|generic|chr13_1_24857957_24858121_ENSMUST00000141572_REVERSED|
"""index: 1175, intensity: 2961.0, mobility: 1.121"""	-0.294025	0.154201	0.657759	WPSASQTTTSSLPCTSRP	generic|IP_1060189_TX=10090_REVERSED|
"""index: 1196, intensity: 2655.0, mobility: 0.819"""	-0.294227	0.154663	0.658154	VVGPNHPAPAPAGSKTHYA	generic|IP_3455746_TX=10090_REVERSED|
"""index: 13425, intensity: 3676.0, mobility: 0.882"""	-0.294378	0.155053	0.658449	TYLVVVFLM	generic|IP_952807_TX=10090_REVERSED|
"""index: 7855, intensity: 4184.0, mobility: 1.036"""	-0.294532	0.155515	0.658751	WVRWPHKQLH	generic|IP_1058904_TX=10090_REVERSED|
"""index: 1831, intensity: 2581.0, mobility: 1.042"""	-0.295099	0.155976	0.659862	LVTEREAEGGPGPGEP	generic|sp_Q9JL61_RFX5_MOUSE__II_978131_REVERSED	|generic|tr_Q0P5W9_Q0P5W9_MOUSE__II_978149_REVERSED|
"""index: 13777, intensity: 5508.0, mobility: 0.929"""	-0.295502	0.156437	0.660651	AFVCMGLVHK	generic|IP_956195_TX=10090_REVERSED|
"""index: 17706, intensity: 8789.0, mobility: 1.068"""	-0.295652	0.156827	0.660944	APAAGPSPRWLLM	generic|chr5_-1_147430789_147430851_None_REVERSED|
"""index: 5420, intensity: 22761.0, mobility: 0.864"""	-0.296136	0.157215	0.66189	LLDVMNWH	generic|IP_1004691_TX=10090_REVERSED|
"""index: 7591, intensity: 5050.0, mobility: 1.036"""	-0.296251	0.157676	0.662115	LFDPAPHPTPLIFPFPFFYSGMELFVIVP	generic|IP_1078272_TX=10090_REVERSED|
"""index: 7142, intensity: 3777.0, mobility: 1.098"""	-0.296581	0.158137	0.66276	TKPAAPAKEKVVAGNSQASNSIYNRSQDVQY	generic|tr_O88723_O88723_MOUSE__II_1050419_REVERSED	|generic|tr_E9Q5N7_E9Q5N7_MOUSE__chr11_-1_76808827_76808859_ENSMUST00000021201__II_1050419_REVERSED	|generic|tr_Q6ZQ25_Q6ZQ25_MOUSE__chr11_-1_76808827_76808859_ENSMUST00000021201__II_1050419_REVERSED	|generic|tr_A0A494B8Y4_A0A494B8Y4_MOUSE__chr11_-1_76808827_76808859_ENSMUST00000021201__II_1050419_REVERSED	|generic|tr_B2RX09_B2RX09_MOUSE__chr11_-1_76808827_76808859_ENSMUST00000021201__II_1050419_REVERSED	|generic|tr_E9PUN2_E9PUN2_MOUSE__chr11_-1_76808827_76808859_ENSMUST00000021201_REVERSED	|generic|tr_Q3UGZ9_Q3UGZ9_MOUSE__chr11_-1_76808827_76808859_ENSMUST00000021201_REVERSED	|generic|tr_E9PUM9_E9PUM9_MOUSE__chr11_-1_76808827_76808859_ENSMUST00000021201_REVERSED	|generic|tr_Q6PAI9_Q6PAI9_MOUSE_REVERSED	|generic|sp_E9Q7X7_NRX2A_MOUSE__chr11_-1_76808827_76808859_ENSMUST00000021201_REVERSED	|generic|tr_E9PUN0_E9PUN0_MOUSE__chr11_-1_76808827_76808859_ENSMUST00000021201_REVERSED|
"""index: 8824, intensity: 3333.0, mobility: 0.972"""	-0.296649	0.158598	0.662894	QMSVGVRQFWM	generic|tr_Q8CGA8_Q8CGA8_MOUSE__II_987108_REVERSED	|generic|sp_Q99MB2_MTFR1_MOUSE__II_987108_REVERSED	|generic|IP_1121535_TX=10090_REVERSED	|generic|tr_D6RFQ6_D6RFQ6_MOUSE_REVERSED	|generic|tr_D3Z5W5_D3Z5W5_MOUSE_REVERSED	|generic|tr_D3YZ89_D3YZ89_MOUSE_REVERSED	|generic|tr_F8WI92_F8WI92_MOUSE_REVERSED|
"""index: 5698, intensity: 5255.0, mobility: 0.946"""	-0.296955	0.158767	0.66349	NLSPLNMMPPVRPRLSCHPHF	generic|chr7_-1_30555559_30556009_ENSMUST00000043975__IP_893916_TX=10090_REVERSED|
"""index: 8526, intensity: 4204.0, mobility: 0.914"""	-0.297616	0.159028	0.664782	RACPVSKQNK	generic|IP_1051814_TX=10090_REVERSED|
"""index: 11392, intensity: 3002.0, mobility: 0.879"""	-0.298481	0.159028	0.666468	FLMNLIEML	generic|sp_Q920R0_ALS2_MOUSE__chr1_-1_59194029_59194073_ENSMUST00000159166_REVERSED	|generic|sp_Q920R0-2_ALS2_MOUSE__chr1_-1_59194029_59194073_ENSMUST00000159166_REVERSED|
"""index: 1922, intensity: 3216.0, mobility: 0.852"""	-0.30073	0.159215	0.670847	ISSNLEELD	generic|tr_Q3UFK1_Q3UFK1_MOUSE__chr10_-1_18214124_18214171_ENSMUST00000173962_REVERSED	|generic|tr_G3UZ16_G3UZ16_MOUSE__chr10_-1_18214124_18214171_ENSMUST00000173962_REVERSED	|generic|tr_G3UX80_G3UX80_MOUSE__chr10_-1_18214124_18214171_ENSMUST00000173962_REVERSED|
"""index: 7809, intensity: 4183.0, mobility: 1.109"""	-0.302319	0.159215	0.673932	LLTCDPFTDDVVVQDLPQYKGEKGAKLL	generic|II_1094058_TX=10090_REVERSED	|generic|sp_Q80ZV0_RNH2B_MOUSE__chr14_1_62348562_62348636_ENSMUST00000169728_REVERSED|
"""index: 2398, intensity: 22077.0, mobility: 0.895"""	-0.303314	0.159672	0.675862	DVIDAIEFVQLVLSVWLCFVMF	generic|sp_Q8BXR5-2_NALCN_MOUSE__chr14_-1_123592678_123592755_ENSMUST00000227818__II_3482631_REVERSED	|generic|tr_E9QLE4_E9QLE4_MOUSE__chr14_-1_123348758_123348796_ENSMUST00000227818_REVERSED	|generic|sp_Q8BXR5_NALCN_MOUSE__chr14_-1_123348758_123348796_ENSMUST00000227818_REVERSED|
"""index: 6738, intensity: 5252.0, mobility: 0.872"""	-0.30335	0.160128	0.675931	VPCEESEWRSCVVRGSPSSCQAAL	generic|sp_P98197_AT11A_MOUSE__chr8_1_12842979_12843011_ENSMUST00000133338_REVERSED|
"""index: 9259, intensity: 4364.0, mobility: 0.850"""	-0.303647	0.160584	0.676506	GSPLRSPR	generic|IP_854974_TX=10090_REVERSED|
"""index: 10145, intensity: 3728.0, mobility: 0.899"""	-0.30368	0.16104	0.676571	QPLFNMFSL	generic|IP_1019965_TX=10090_REVERSED|
"""index: 7338, intensity: 2529.0, mobility: 1.074"""	-0.303698	0.161496	0.676605	EIPDEQQAQQERMTHYEKEFKKLKKQSIKTNCALEMLRKAN	generic|sp_A2AWA9_RBGP1_MOUSE__chr2_1_37483728_37483889_ENSMUST00000153145__II_1010160_REVERSED|
"""index: 4632, intensity: 5222.0, mobility: 0.979"""	-0.303812	0.161953	0.676825	ATALRLNQMAEQLDPAGSGLPSAITGEPR	generic|tr_A0A571BDS0_A0A571BDS0_MOUSE__IP_841162_REVERSED	|generic|tr_E9QQ93_E9QQ93_MOUSE_REVERSED|
"""index: 10281, intensity: 3458.0, mobility: 1.230"""	-0.303821	0.162261	0.676844	IEPWQIMQESLSLEQGQPA	generic|tr_E9PWW0_E9PWW0_MOUSE_REVERSED|
"""index: 3699, intensity: 50124.0, mobility: 1.058"""	-0.304182	0.162494	0.677542	GMPAQPLQVNGLSMPNFSNMGQSVQMRNVPLPLPGNPPRVSQAPPIV	generic|sp_P45481_CBP_MOUSE__chr15_1_81640492_81640557_ENSMUST00000187776_REVERSED	|generic|tr_Q6GQV9_Q6GQV9_MOUSE__chr15_1_81640492_81640557_ENSMUST00000187776_REVERSED	|generic|tr_A0A0U1RQB6_A0A0U1RQB6_MOUSE__chr15_1_81640492_81640557_ENSMUST00000187776_REVERSED	|generic|tr_Q8QZV8_Q8QZV8_MOUSE__chr15_1_81640492_81640557_ENSMUST00000187776_REVERSED	|generic|tr_F8VPR5_F8VPR5_MOUSE__chr15_1_81640492_81640557_ENSMUST00000187776_REVERSED	|generic|tr_A0A0U1RPL2_A0A0U1RPL2_MOUSE__chr15_1_81640492_81640557_ENSMUST00000187776_REVERSED|
"""index: 465, intensity: 2502.0, mobility: 0.895"""	-0.304923	0.162875	0.678976	EEQAGGLLCIQ	generic|IP_968575_TX=10090_REVERSED|
"""index: 982, intensity: 3092.0, mobility: 0.898"""	-0.305606	0.163182	0.680293	IKLHDEPGHSFGFAQGAARLER	generic|IP_1139333_TX=10090_REVERSED|
"""index: 10757, intensity: 2861.0, mobility: 0.872"""	-0.306163	0.163636	0.681369	LTCIFLLSM	generic|IP_3472986_TX=10090_REVERSED|
"""index: 6963, intensity: 3728.0, mobility: 0.859"""	-0.30617	0.163867	0.681383	MAMQPYVHNLGCLHCLLSP	generic|IP_933290_TX=10090_REVERSED|
"""index: 8611, intensity: 3448.0, mobility: 0.871"""	-0.30685	0.164321	0.682695	EEAKLRMY	generic|IP_871161_TX=10090_REVERSED|
"""index: 2414, intensity: 16090.0, mobility: 1.022"""	-0.30692	0.164775	0.682829	PKTTPMETNIGSWQ	generic|sp_Q80W93_HYDIN_MOUSE_REVERSED	|generic|sp_Q80W93-2_HYDIN_MOUSE_REVERSED|
"""index: 16568, intensity: 2559.0, mobility: 1.038"""	-0.306942	0.165229	0.682871	PMRTLPLQPQQ	generic|tr_A0A286YD05_A0A286YD05_MOUSE__II_3457198_REVERSED	|generic|sp_O70546_KDM6A_MOUSE__chrX_1_18216965_18217000_ENSMUST00000223885__II_3457198_REVERSED	|generic|II_837085_TX=10090_REVERSED	|generic|sp_O70546-2_KDM6A_MOUSE__chrX_1_18216965_18217000_ENSMUST00000223885_REVERSED	|generic|tr_Q8R2W5_Q8R2W5_MOUSE_REVERSED	|generic|tr_A0A286YD51_A0A286YD51_MOUSE_REVERSED|
"""index: 4670, intensity: 13725.0, mobility: 0.868"""	-0.307232	0.165683	0.68343	CGENQQPELAVVAVSEPGSTPVTSQLLP	generic|sp_Q5SWP3_NACAD_MOUSE__II_1139406_REVERSED|
"""index: 4645, intensity: 153452.0, mobility: 0.882"""	-0.307598	0.165911	0.684135	GPGAAGGTGVAGPSAAGCGAAAAALAGGAAAGTAGAAALA	generic|tr_Q3V1N5_Q3V1N5_MOUSE__chr10_1_89745024_89745053_ENSMUST00000020112__II_3495284_REVERSED|
"""index: 7488, intensity: 34824.0, mobility: 1.004"""	-0.308534	0.166364	0.685936	GYWQGLWTRPLSVVTRYTPPPPP	generic|tr_Q3UGH4_Q3UGH4_MOUSE_REVERSED|
"""index: 3109, intensity: 3368.0, mobility: 0.901"""	-0.309688	0.166591	0.688153	EMVEAQYTGE	generic|tr_F8WIF5_F8WIF5_MOUSE__II_1153562_REVERSED	|generic|tr_E9Q7M6_E9Q7M6_MOUSE__II_1153561_REVERSED	|generic|tr_K4DI74_K4DI74_MOUSE__II_1153562_REVERSED	|generic|tr_Q5DUA3_Q5DUA3_MOUSE__II_1153562_REVERSED	|generic|sp_Q99PF4_CAD23_MOUSE__II_1153561_REVERSED	|generic|sp_Q99PF4-2_CAD23_MOUSE__II_1153561_REVERSED	|generic|II_1153560_TX=10090_REVERSED	|generic|II_1153533_TX=10090_REVERSED	|generic|tr_Q5DUA5_Q5DUA5_MOUSE_REVERSED	|generic|tr_Q5DUA4_Q5DUA4_MOUSE_REVERSED|
"""index: 2485, intensity: 4443.0, mobility: 0.871"""	-0.310826	0.167044	0.690335	AETESRISAFEERKTCQWDYF	generic|sp_Q99MW1_STK31_MOUSE_REVERSED	|generic|tr_E9Q260_E9Q260_MOUSE_REVERSED|
"""index: 14036, intensity: 16485.0, mobility: 0.991"""	-0.311568	0.167194	0.691756	LNFLMSEIRL	generic|IP_967338_TX=10090_REVERSED|
"""index: 5754, intensity: 3600.0, mobility: 0.878"""	-0.312811	0.167494	0.694132	AIFYLDVKEDISSIDYNELF	generic|IP_950511_TX=10090_REVERSED|
"""index: 5339, intensity: 55503.0, mobility: 1.072"""	-0.314607	0.16787	0.697555	AWLIVLHTKAKEMDDFTSLTDNLFMRLRILESVQDRMYL	generic|sp_Q64505_CP7A1_MOUSE_REVERSED	|generic|tr_A1L3S6_A1L3S6_MOUSE_REVERSED|
"""index: 1710, intensity: 3444.0, mobility: 0.911"""	-0.315288	0.168094	0.698851	ETSIRSSTMPCPQLQLTK	generic|IP_961240_TX=10090_REVERSED|
"""index: 2460, intensity: 3187.0, mobility: 0.831"""	-0.316431	0.168241	0.701023	QPVASYPSLPQQSRTGM	generic|chr11_1_97834126_97834191_ENSMUST00000043843__IP_1131098_TX=10090_REVERSED|
"""index: 4542, intensity: 2883.0, mobility: 1.013"""	-0.318549	0.168691	0.705035	YPFLVMRTPRWISFMSGVKSTLAMP	generic|IP_985276_TX=10090_REVERSED|
"""index: 1073, intensity: 2736.0, mobility: 0.861"""	-0.318906	0.169141	0.705708	EEFAGKMFY	generic|sp_A7L9Z8_AT2C2_MOUSE_REVERSED	|generic|tr_Q80XS9_Q80XS9_MOUSE_REVERSED|
"""index: 6139, intensity: 4287.0, mobility: 1.096"""	-0.31894	0.169514	0.705775	VVCYENLVPIRQEAFEITQVLFGRDRIPISKAGNTPPQSSSSS	generic|tr_F8WIK2_F8WIK2_MOUSE__chr13_-1_116922566_116922616_ENSMUST00000226107_REVERSED	|generic|sp_Q3UD82_PARP8_MOUSE__chr13_-1_116922566_116922616_ENSMUST00000226107_REVERSED	|generic|tr_B2X2E0_B2X2E0_MOUSE_REVERSED|
"""index: 9634, intensity: 3421.0, mobility: 0.878"""	-0.319221	0.169888	0.706304	SKTTVIVMK	generic|sp_Q9WUQ5_CXL14_MOUSE__chr13_-1_56289792_56296173_ENSMUST00000021970_REVERSED|
"""index: 13090, intensity: 7766.0, mobility: 0.994"""	-0.319495	0.170261	0.706821	LLLNHDATVTL	generic|sp_Q8C4J7_TBL3_MOUSE__chr17_-1_24703234_24703299_ENSMUST00000046534__II_1071659_REVERSED	|generic|II_1071661_TX=10090_REVERSED	|generic|tr_Q8CE86_Q8CE86_MOUSE__chr17_-1_24706111_24706164_ENSMUST00000126319_REVERSED|
"""index: 17873, intensity: 6062.0, mobility: 1.181"""	-0.320288	0.17071	0.708317	DELAKGRYMLMSCEEDGCVKLDSFRRGHSLDSQGPVWWLAGL	generic|sp_Q8BI84-2_TGO1_MOUSE__chr1_-1_183344224_183344373_ENSMUST00000192090__II_1025185_REVERSED	|generic|sp_Q8BI84_TGO1_MOUSE__II_1025192_REVERSED	|generic|tr_A0A0R4J2D3_A0A0R4J2D3_MOUSE_REVERSED|
"""index: 17918, intensity: 2756.0, mobility: 1.114"""	-0.320806	0.171082	0.709293	STSKTLNKGSVGMQRNQMKSTFVNLDPGLPILPPQVPTQ	generic|tr_Q6ZQ55_Q6ZQ55_MOUSE__II_3482784_REVERSED	|generic|tr_A0A2I3BRM1_A0A2I3BRM1_MOUSE__II_3482784_REVERSED|
"""index: 6732, intensity: 33414.0, mobility: 0.990"""	-0.321055	0.171531	0.709763	FEELPWSGDFRYSEQGWPDRGEEEEGDDNDDHQIM	generic|IP_3482347_TX=10090_REVERSED|
"""index: 8409, intensity: 4415.0, mobility: 1.180"""	-0.321276	0.17198	0.710178	KMMAVVHENTIVEHLINRVNVATLNHQKAGD	generic|tr_K4DI71_K4DI71_MOUSE_REVERSED	|generic|tr_Q32NZ8_Q32NZ8_MOUSE_REVERSED	|generic|sp_Q9DB00_GON4L_MOUSE_REVERSED	|generic|tr_E9Q507_E9Q507_MOUSE_REVERSED|
"""index: 13936, intensity: 4085.0, mobility: 0.921"""	-0.321323	0.172352	0.710267	FFLLFGLFY	generic|IP_1020934_TX=10090_REVERSED|
"""index: 14800, intensity: 2561.0, mobility: 0.798"""	-0.321447	0.172646	0.7105	PPPPYPLQPTHPS	generic|IP_1072441_TX=10090_REVERSED|
"""index: 1911, intensity: 3405.0, mobility: 0.832"""	-0.322217	0.173094	0.711947	YFPPKGTAMEIITCGLS	generic|tr_Q14AY4_Q14AY4_MOUSE_REVERSED	|generic|tr_E9PWG9_E9PWG9_MOUSE_REVERSED	|generic|sp_O35099_M3K5_MOUSE_REVERSED|
"""index: 9737, intensity: 7080.0, mobility: 0.925"""	-0.322251	0.173465	0.712011	QSADLGAVPPAQVMPQLQQQ	generic|sp_P56477_IRF5_MOUSE_REVERSED	|generic|tr_B2CC69_B2CC69_MOUSE_REVERSED|
"""index: 3906, intensity: 4165.0, mobility: 0.975"""	-0.322513	0.173524	0.712502	WFATSDLNTPQP	generic|sp_Q61645_HAIR_MOUSE_REVERSED	|generic|tr_Q4QY90_Q4QY90_MOUSE_REVERSED	|generic|tr_E9PZ81_E9PZ81_MOUSE_REVERSED|
"""index: 3178, intensity: 2851.0, mobility: 0.876"""	-0.323464	0.173971	0.714286	LVFAVCGNDVPKLGSTAKQPPIHQVV	generic|sp_Q9EPE9_AT131_MOUSE__chr8_1_69800926_69801033_ENSMUST00000238316_REVERSED|
"""index: 15666, intensity: 6460.0, mobility: 1.028"""	-0.323576	0.174419	0.714495	LRPQDQIQLR	generic|IP_3506251_TX=10090_REVERSED|
"""index: 5101, intensity: 4090.0, mobility: 0.861"""	-0.323582	0.174788	0.714507	DVFALNSLFFYMPKHLRSDLRILA	generic|tr_Q7TR88_Q7TR88_MOUSE_REVERSED	|generic|tr_B9EKD8_B9EKD8_MOUSE_REVERSED	|generic|tr_Q7TR89_Q7TR89_MOUSE_REVERSED	|generic|tr_A2ATE0_A2ATE0_MOUSE_REVERSED|
"""index: 14538, intensity: 2983.0, mobility: 1.141"""	-0.323943	0.175156	0.715183	QWRPPTWLMALPRWHTLKWRMCWESPGCWARCPVACAPVARHRR	generic|IP_3486119_TX=10090_REVERSED|
"""index: 17418, intensity: 8694.0, mobility: 1.212"""	-0.324107	0.175603	0.715489	VSTHLLLDGMSLDAVEKKEGTQEAILQDFVAGFEEHIKQMENIHSA	generic|sp_Q60610_TIAM1_MOUSE__II_1073930_REVERSED	|generic|tr_Q3UHH6_Q3UHH6_MOUSE__II_1073930_REVERSED	|generic|tr_E9Q1R7_E9Q1R7_MOUSE__II_1073907_REVERSED	|generic|tr_Q3UVX2_Q3UVX2_MOUSE__II_1073907_REVERSED	|generic|tr_G3UWG2_G3UWG2_MOUSE__II_1073930_REVERSED	|generic|tr_Q3TRA4_Q3TRA4_MOUSE_REVERSED|
"""index: 8851, intensity: 3659.0, mobility: 0.947"""	-0.324155	0.17605	0.71558	NYPEVIELQFCVYFFL	generic|IP_1112171_TX=10090_REVERSED|
"""index: 1185, intensity: 2942.0, mobility: 0.835"""	-0.324158	0.176497	0.715585	AEALSSYAEDEMQYLDLLEVMS	generic|tr_A0A1Y7VLC3_A0A1Y7VLC3_MOUSE_REVERSED	|generic|tr_A0A0R4J0V4_A0A0R4J0V4_MOUSE_REVERSED	|generic|sp_Q9QXM1_JMY_MOUSE_REVERSED	|generic|sp_Q9QXM1-2_JMY_MOUSE_REVERSED	|generic|sp_Q9QXM1-3_JMY_MOUSE_REVERSED|
"""index: 3940, intensity: 5300.0, mobility: 0.899"""	-0.32424	0.176786	0.715738	EYIGSVLLEVSESPPSWVYPR	generic|tr_A4QPF0_A4QPF0_MOUSE_REVERSED	|generic|tr_A2NTK2_A2NTK2_MOUSE_REVERSED|
"""index: 9339, intensity: 3874.0, mobility: 0.789"""	-0.324771	0.177074	0.716731	VLGSKLEQ	generic|chr16_1_41888915_41888986_ENSMUST00000187695_REVERSED|
"""index: 13498, intensity: 8746.0, mobility: 0.882"""	-0.325354	0.177283	0.717819	HLYRMLLS	generic|IP_3507363_TX=10090_REVERSED|
"""index: 13012, intensity: 3902.0, mobility: 0.929"""	-0.32614	0.177728	0.719285	LERHKPPVYG	generic|sp_Q920M5_CORO6_MOUSE_REVERSED	|generic|sp_Q920M5-2_CORO6_MOUSE_REVERSED	|generic|sp_Q920M5-3_CORO6_MOUSE_REVERSED	|generic|sp_Q920M5-4_CORO6_MOUSE_REVERSED	|generic|tr_B9EIZ7_B9EIZ7_MOUSE_REVERSED	|generic|tr_A1ILN2_A1ILN2_MOUSE_REVERSED|
"""index: 6623, intensity: 6964.0, mobility: 0.926"""	-0.326333	0.178174	0.719645	PLPQVAVSAPWHQQLDRSVMFRAARQV	generic|II_1096935_TX=10090_REVERSED|
"""index: 11384, intensity: 4659.0, mobility: 0.938"""	-0.326368	0.178619	0.719711	TPRSLINPRL	generic|IP_1006541_TX=10090_REVERSED|
"""index: 9478, intensity: 22294.0, mobility: 0.967"""	-0.32637	0.179065	0.719714	FMISITESLFVLILHQEPC	generic|IP_3507656_TX=10090_REVERSED|
"""index: 10793, intensity: 2948.0, mobility: 0.995"""	-0.326434	0.17951	0.719834	HRLSMSTNEFSL	generic|IP_1047116_TX=10090_REVERSED|
"""index: 6332, intensity: 8223.0, mobility: 0.848"""	-0.326579	0.17976	0.720104	SCLLVRSYVTLCFYSSA	generic|IP_3456032_TX=10090_REVERSED|
"""index: 888, intensity: 3980.0, mobility: 0.856"""	-0.326703	0.17976	0.720334	FSLRVALLLMDF	generic|tr_F6VSQ9_F6VSQ9_MOUSE__II_957468_REVERSED|
"""index: 4269, intensity: 2864.0, mobility: 0.867"""	-0.327548	0.180204	0.721906	QIHAHGLTSHRRIESVF	generic|tr_E9PX36_E9PX36_MOUSE_REVERSED	|generic|tr_B7ZNX1_B7ZNX1_MOUSE_REVERSED	|generic|tr_D6RI90_D6RI90_MOUSE_REVERSED	|generic|tr_F6UD05_F6UD05_MOUSE_REVERSED	|generic|sp_Q68SA9_ATS7_MOUSE_REVERSED	|generic|sp_Q68SA9-2_ATS7_MOUSE_REVERSED|
"""index: 5294, intensity: 12310.0, mobility: 1.055"""	-0.327695	0.180648	0.722179	CLIIMLTSFSGAPELHEKWHLMLEDLWTRCDGETTKKLFAALV	generic|tr_Q330P3_Q330P3_MOUSE__II_3495271_REVERSED	|generic|tr_Q8HWA3_Q8HWA3_MOUSE__II_3495271_REVERSED	|generic|tr_D2CKI9_D2CKI9_MOUSE__II_3465809_REVERSED	|generic|tr_Q9D205_Q9D205_MOUSE__II_3495271_REVERSED	|generic|tr_A0A1W2P7M5_A0A1W2P7M5_MOUSE__II_3495271_REVERSED|
"""index: 9814, intensity: 66708.0, mobility: 1.300"""	-0.327721	0.180931	0.722226	VMRLVQQELLCHMLQLH	generic|IP_936109_TX=10090_REVERSED|
"""index: 3461, intensity: 3793.0, mobility: 1.026"""	-0.328554	0.181214	0.723772	LGPYPYYESLSTN	generic|IP_1042619_TX=10090_REVERSED|
"""index: 2072, intensity: 3291.0, mobility: 0.843"""	-0.32956	0.181657	0.725636	FALMIEELTNTPIIED	generic|II_1000374_TX=10090_REVERSED	|generic|sp_Q923J1_TRPM7_MOUSE__chr2_-1_126795439_126795492_ENSMUST00000127277_REVERSED	|generic|tr_F6QKC0_F6QKC0_MOUSE__chr2_-1_126795439_126795492_ENSMUST00000127277_REVERSED	|generic|tr_A2AI57_A2AI57_MOUSE__chr2_-1_126795439_126795492_ENSMUST00000127277_REVERSED	|generic|tr_B9EK83_B9EK83_MOUSE__chr2_-1_126795439_126795492_ENSMUST00000127277_REVERSED|
"""index: 15128, intensity: 9102.0, mobility: 1.002"""	-0.329897	0.1821	0.726259	RASRMGKLTW	generic|chr19_-1_5381708_5382298_ENSMUST00000044207__IP_1058411_TX=10090_REVERSED|
"""index: 3323, intensity: 4730.0, mobility: 0.909"""	-0.329902	0.18222	0.72627	PDELLSPVEPK	generic|IP_827298_TX=10090_REVERSED|
"""index: 11368, intensity: 3293.0, mobility: 1.228"""	-0.331733	0.182663	0.729648	RKVSHHQLCEPVKQSI	generic|IP_1095884_TX=10090_REVERSED|
"""index: 2627, intensity: 22598.0, mobility: 0.921"""	-0.331964	0.183024	0.730073	FFHAPSIFFSVGVGTAVPRWGFNGRLTGT	generic|IP_1111560_TX=10090_REVERSED|
"""index: 13217, intensity: 7004.0, mobility: 0.927"""	-0.332168	0.183304	0.730448	QKLRQSQKH	generic|IP_1103056_TX=10090_REVERSED|
"""index: 6609, intensity: 5036.0, mobility: 0.980"""	-0.332516	0.183746	0.731088	QYRAAIEFRTNSNAAAWSFNVAT	generic|IP_830619_TX=10090_REVERSED|
"""index: 7800, intensity: 3244.0, mobility: 1.018"""	-0.332635	0.184187	0.731308	KSCSVNYRKACSMTCFRKSRLF	generic|II_986411_TX=10090_REVERSED	|generic|tr_B7ZNA5_B7ZNA5_MOUSE__chr1_1_150393618_150393647_ENSMUST00000124973_REVERSED	|generic|tr_D3YY34_D3YY34_MOUSE__chr1_1_150393618_150393647_ENSMUST00000124973_REVERSED	|generic|sp_Q8CHP6_PHC3_MOUSE__chr1_1_150393618_150393647_ENSMUST00000124973_REVERSED|
"""index: 4515, intensity: 8971.0, mobility: 0.900"""	-0.332648	0.184547	0.731332	LEMRLDQLASNSPPQLLSTINNAPQSE	generic|IP_947849_TX=10090_REVERSED|
"""index: 3278, intensity: 2532.0, mobility: 0.969"""	-0.333086	0.184907	0.732136	WHGQPHSCMWC	generic|chr17_1_28715387_28724754_ENSMUST00000004990_REVERSED|
"""index: 15075, intensity: 7270.0, mobility: 0.984"""	-0.333399	0.185349	0.732711	QEAPKRIFGLV	generic|IP_871579_TX=10090_REVERSED|
"""index: 5538, intensity: 8287.0, mobility: 1.130"""	-0.333529	0.185708	0.732949	QSKVYEEQLRKHEIKLAQYNHKHHECRVREDILMNQFEPE	generic|tr_Q3URB4_Q3URB4_MOUSE__chr10_1_94719019_94719123_ENSMUST00000220052__II_3468718_REVERSED	|generic|II_3468724_TX=10090_REVERSED	|generic|sp_Q9D5R3_CEP83_MOUSE__chr10_1_94719019_94719123_ENSMUST00000220052_REVERSED|
"""index: 12096, intensity: 3198.0, mobility: 1.000"""	-0.333828	0.186149	0.733497	QWYTPMLVMTL	generic|IP_3474807_TX=10090_REVERSED|
"""index: 13141, intensity: 34162.0, mobility: 0.882"""	-0.333984	0.18659	0.733784	VLDQVILHQ	generic|sp_Q9EST8_IKBZ_MOUSE_REVERSED	|generic|sp_Q9EST8-2_IKBZ_MOUSE_REVERSED	|generic|sp_Q9EST8-3_IKBZ_MOUSE_REVERSED|
"""index: 11601, intensity: 10711.0, mobility: 0.882"""	-0.334129	0.186649	0.734049	FSWLVPLR	generic|IP_3500887_TX=10090_REVERSED|
"""index: 2356, intensity: 4676.0, mobility: 0.932"""	-0.335361	0.186649	0.736304	KENNVDMMFR	generic|IP_874742_TX=10090_REVERSED|
"""index: 7518, intensity: 3284.0, mobility: 1.159"""	-0.336737	0.187006	0.738813	SADWVVVTHDFSGTIIRDGSTDFSLSIIEAL	generic|tr_D3Z7A5_D3Z7A5_MOUSE__II_1032689_REVERSED	|generic|tr_Q9D4T2_Q9D4T2_MOUSE__II_1032689_REVERSED|
"""index: 6768, intensity: 6490.0, mobility: 1.055"""	-0.336949	0.187445	0.739199	LDTISGAGCFEMVLW	generic|tr_A0A0A6YWM8_A0A0A6YWM8_MOUSE_REVERSED	|generic|tr_A0A0A6YWR8_A0A0A6YWR8_MOUSE_REVERSED	|generic|tr_B2RUE8_B2RUE8_MOUSE_REVERSED	|generic|sp_P97820_M4K4_MOUSE_REVERSED	|generic|tr_B7ZNR8_B7ZNR8_MOUSE_REVERSED	|generic|tr_E9PVG7_E9PVG7_MOUSE_REVERSED	|generic|tr_A0A0A6YVZ8_A0A0A6YVZ8_MOUSE_REVERSED	|generic|tr_F8VPL5_F8VPL5_MOUSE_REVERSED	|generic|tr_A0A0A6YW53_A0A0A6YW53_MOUSE_REVERSED	|generic|tr_Q6ZQ68_Q6ZQ68_MOUSE_REVERSED	|generic|tr_B7ZNR9_B7ZNR9_MOUSE_REVERSED|
"""index: 8797, intensity: 2868.0, mobility: 0.847"""	-0.337303	0.187719	0.739844	FTRSFVPSPHNMLLRN	generic|II_3458407_TX=10090_REVERSED|
"""index: 6047, intensity: 15900.0, mobility: 0.850"""	-0.338046	0.187993	0.741194	VWNMLRLMSCTSIKVAT	generic|II_853246_TX=10090_REVERSED|
"""index: 18867, intensity: 3040.0, mobility: 1.086"""	-0.338422	0.188431	0.741875	QMLEHSQLLDQELMEQTLRGMTGYFEDATECCEIQE	generic|sp_Q69ZT9_TBC30_MOUSE__chr10_-1_121279094_121279207_ENSMUST00000218111__II_3465835_REVERSED|
"""index: 17942, intensity: 2582.0, mobility: 1.214"""	-0.338455	0.188869	0.741935	FRRWDNIVGKPGTNISIGEGALEAEAPTSSI	generic|tr_A2AVP3_A2AVP3_MOUSE_REVERSED	|generic|sp_Q9DBX2_PHLP_MOUSE_REVERSED	|generic|tr_Q3UZN6_Q3UZN6_MOUSE_REVERSED|
"""index: 2544, intensity: 4028.0, mobility: 0.845"""	-0.338482	0.189142	0.741984	VPLTPLWW	generic|chr7_1_25342241_25342303_ENSMUST00000128119_REVERSED|
"""index: 4156, intensity: 5250.0, mobility: 0.879"""	-0.338893	0.189331	0.74273	MSDFSIQLSD	generic|tr_B0QZL8_B0QZL8_MOUSE__II_1139737_REVERSED	|generic|tr_Q6NXN0_Q6NXN0_MOUSE__II_1139737_REVERSED	|generic|sp_Q5NCI0-2_URGCP_MOUSE__II_1139737_REVERSED	|generic|sp_Q5NCI0_URGCP_MOUSE_REVERSED	|generic|tr_Q6ZPP3_Q6ZPP3_MOUSE_REVERSED|
"""index: 7377, intensity: 5424.0, mobility: 1.052"""	-0.340435	0.189768	0.745519	KGEKCLRTLIQSPKMPDRWINYGHISYTQ	generic|sp_Q9ESF1_OTOF_MOUSE__chr5_-1_30427528_30427605_ENSMUST00000144125__II_944684_REVERSED	|generic|sp_Q9ESF1-3_OTOF_MOUSE__chr5_-1_30427528_30427605_ENSMUST00000144125__II_944667_REVERSED	|generic|tr_E9PYR6_E9PYR6_MOUSE__chr5_-1_30427528_30427605_ENSMUST00000144125__II_944684_REVERSED	|generic|tr_A0A2Z2CEU0_A0A2Z2CEU0_MOUSE__chr5_-1_30427528_30427605_ENSMUST00000144125_REVERSED	|generic|sp_Q9ESF1-2_OTOF_MOUSE__chr5_-1_30427528_30427605_ENSMUST00000144125_REVERSED	|generic|tr_B7ZN98_B7ZN98_MOUSE__chr5_-1_30427528_30427605_ENSMUST00000144125_REVERSED	|generic|tr_A0A0R4J1K2_A0A0R4J1K2_MOUSE__chr5_-1_30427528_30427605_ENSMUST00000144125_REVERSED|
"""index: 6758, intensity: 17292.0, mobility: 0.922"""	-0.340579	0.190206	0.745779	WMLILLMAQSLTLLCFLIPVLSLDQTP	generic|IP_868550_TX=10090_REVERSED|
"""index: 12368, intensity: 6462.0, mobility: 1.042"""	-0.340802	0.190559	0.746182	IVNTLNGELIFEK	generic|IP_934874_TX=10090_REVERSED	|generic|IP_3491280_TX=10090_REVERSED|
"""index: 3142, intensity: 3337.0, mobility: 0.843"""	-0.3417	0.190997	0.7478	APWHHPLQT	generic|IP_841015_TX=10090_REVERSED|
"""index: 4410, intensity: 3970.0, mobility: 1.219"""	-0.341838	0.191434	0.748047	ERFFISSRAWDVISFLIQDVMKCLLGF	generic|IP_967745_TX=10090_REVERSED|
"""index: 15566, intensity: 4686.0, mobility: 1.020"""	-0.342129	0.191787	0.748571	THKRHLRRM	generic|IP_916800_TX=10090_REVERSED|
"""index: 8130, intensity: 8855.0, mobility: 1.202"""	-0.342402	0.192224	0.749062	EADVKVVAYYPLNVFVPANDNQDEVTVKVV	generic|tr_Q9QXA3_Q9QXA3_MOUSE_REVERSED	|generic|tr_A0A1L1SQU7_A0A1L1SQU7_MOUSE_REVERSED	|generic|tr_A0A087WRT4_A0A087WRT4_MOUSE_REVERSED	|generic|tr_F2Z4A3_F2Z4A3_MOUSE_REVERSED|
"""index: 5688, intensity: 2707.0, mobility: 0.934"""	-0.342404	0.192661	0.749065	NLDPSKLQEHQPNNLTLPSNGK	generic|sp_Q9D311_DOXA2_MOUSE_REVERSED|
"""index: 9249, intensity: 2798.0, mobility: 0.804"""	-0.342508	0.193013	0.749251	QTGTVRTR	generic|IP_938815_TX=10090_REVERSED|
"""index: 7783, intensity: 2926.0, mobility: 0.826"""	-0.343051	0.19345	0.750226	LGLALKRR	generic|IP_988286_TX=10090_REVERSED|
"""index: 10321, intensity: 2602.0, mobility: 1.169"""	-0.343261	0.193886	0.750603	SYQPKMVDPLEPPNFFS	generic|IP_830569_TX=10090_REVERSED|
"""index: 6708, intensity: 4364.0, mobility: 0.925"""	-0.343272	0.194323	0.750623	SCQSLAPLLASFQFDVICCSVLEL	generic|tr_L7N1Y3_L7N1Y3_MOUSE__II_3503431_REVERSED	|generic|tr_A0A1Y7VJ51_A0A1Y7VJ51_MOUSE_REVERSED	|generic|tr_Q3UTB0_Q3UTB0_MOUSE_REVERSED|
"""index: 14899, intensity: 4424.0, mobility: 0.916"""	-0.343852	0.19476	0.751662	PVTSWIKLM	generic|IP_875916_TX=10090_REVERSED	|generic|IP_1038501_TX=10090_REVERSED	|generic|tr_Q4V9X1_Q4V9X1_MOUSE_REVERSED|
"""index: 667, intensity: 2500.0, mobility: 0.945"""	-0.344246	0.195026	0.752368	LWWSVATKRLVMWLCACYASPRSSAKAGTDLCAGSMEM	generic|IP_3473989_TX=10090_REVERSED|
"""index: 11688, intensity: 4831.0, mobility: 0.950"""	-0.344619	0.195462	0.753033	GTKKMFKRI	generic|IP_1070385_TX=10090_REVERSED|
"""index: 4022, intensity: 3675.0, mobility: 0.930"""	-0.344646	0.195728	0.753081	NRQTARATRSSSKQVLRAQFESIQR	generic|IP_1009908_TX=10090_REVERSED|
"""index: 16526, intensity: 2605.0, mobility: 0.940"""	-0.345307	0.196078	0.754263	EKLEQRKKKLYE	generic|sp_Q9Z277_BAZ1B_MOUSE__chr5_1_135243845_135243916_ENSMUST00000136947_REVERSED	|generic|sp_Q9Z277-2_BAZ1B_MOUSE__chr5_1_135243845_135243916_ENSMUST00000136947_REVERSED|
"""index: 15088, intensity: 3353.0, mobility: 1.147"""	-0.345502	0.196514	0.75461	MNKWFKAFYSTWTAPIMKVFAMCIRKREMEER	generic|tr_L7N1Z9_L7N1Z9_MOUSE__II_3488262_REVERSED	|generic|tr_A0A338P6B3_A0A338P6B3_MOUSE_REVERSED	|generic|tr_A0A338P756_A0A338P756_MOUSE_REVERSED|
"""index: 4675, intensity: 2639.0, mobility: 0.998"""	-0.34572	0.196693	0.754998	HEDASDEKQPNSKFGQRKRPDQTFVEEE	generic|tr_F6QX94_F6QX94_MOUSE_REVERSED	|generic|sp_Q07231_ZSC21_MOUSE_REVERSED|
"""index: 14302, intensity: 2785.0, mobility: 0.950"""	-0.34602	0.196871	0.755531	VFSERQLML	generic|chr11_-1_86725157_86726349_ENSMUST00000103186__IP_1128916_TX=10090_REVERSED|
"""index: 895, intensity: 3933.0, mobility: 0.835"""	-0.346674	0.19722	0.756696	SQLVDGEGRELPAAS	generic|IP_1042410_TX=10090_REVERSED|
"""index: 1167, intensity: 2766.0, mobility: 0.858"""	-0.346888	0.197654	0.757077	SERGKSLQVALSCSCTTKGVGGKGGVFIW	generic|tr_A0A1B0GRE1_A0A1B0GRE1_MOUSE__chr8_-1_85025101_85025253_ENSMUST00000209834__II_2532836_REVERSED	|generic|sp_O54984_GET3_MOUSE__chr8_-1_85025101_85025253_ENSMUST00000209834_REVERSED|
"""index: 5355, intensity: 3025.0, mobility: 0.839"""	-0.347633	0.198003	0.758398	GDLVSFFPQGRLFNH	generic|IP_852717_TX=10090_REVERSED|
"""index: 2025, intensity: 3507.0, mobility: 1.041"""	-0.347758	0.198437	0.758619	NPNYLIQMTDFELTSYTPDLVESYNGMDMDL	generic|tr_E9QPS1_E9QPS1_MOUSE_REVERSED|
"""index: 1462, intensity: 4174.0, mobility: 0.978"""	-0.34777	0.198785	0.75864	EVTPNGRSDFIE	generic|tr_Q5FW97_Q5FW97_MOUSE__chr4_1_150248094_150248123_ENSMUST00000151057__II_952043_REVERSED	|generic|tr_Q8CF78_Q8CF78_MOUSE__IP_952045_REVERSED	|generic|II_952050_TX=10090_REVERSED	|generic|II_952055_TX=10090_REVERSED	|generic|tr_B1ARR6_B1ARR6_MOUSE_REVERSED	|generic|tr_B0QZL1_B0QZL1_MOUSE_REVERSED	|generic|tr_B1ARR7_B1ARR7_MOUSE_REVERSED|
"""index: 6065, intensity: 3761.0, mobility: 0.863"""	-0.348367	0.198787	0.759698	NGPVPYVVHS	generic|sp_Q6PDG5_SMRC2_MOUSE_REVERSED	|generic|sp_Q6PDG5-2_SMRC2_MOUSE_REVERSED	|generic|tr_Q3UID0_Q3UID0_MOUSE_REVERSED|
"""index: 5952, intensity: 3892.0, mobility: 1.194"""	-0.349191	0.19922	0.761155	DNNKDLSKFALKMKKEHDKLYKMFEEFDLKGDKNVDGTTFIK	generic|sp_Q8BMD8_SCMC1_MOUSE_REVERSED	|generic|tr_A0A0G2JFB9_A0A0G2JFB9_MOUSE_REVERSED|
"""index: 7865, intensity: 4279.0, mobility: 1.112"""	-0.3492	0.199654	0.761169	SGQTRMVNLSLSWFYCLHFFELRHGVPRT	generic|tr_Q9D251_Q9D251_MOUSE__II_1036800_REVERSED|
"""index: 9127, intensity: 3729.0, mobility: 0.851"""	-0.349204	0.2	0.761177	LLYRSGPR	generic|IP_1076136_TX=10090_REVERSED|
"""index: 14815, intensity: 5735.0, mobility: 0.963"""	-0.349352	0.200346	0.761439	EFGPKLRDR	generic|sp_O35126_ATN1_MOUSE__chr6_-1_124746016_124746240_ENSMUST00000129411_REVERSED|
"""index: 1910, intensity: 3407.0, mobility: 0.947"""	-0.349426	0.200692	0.76157	MSLAETVNLMAD	generic|tr_A0A0R4J0J4_A0A0R4J0J4_MOUSE__II_1025863_REVERSED	|generic|tr_Q7TSL2_Q7TSL2_MOUSE_REVERSED	|generic|sp_Q9QUI6_ACKR1_MOUSE_REVERSED|
"""index: 2603, intensity: 103248.0, mobility: 1.103"""	-0.349678	0.201038	0.762014	PFTIAGDRDTDLGRF	generic|tr_A0A1Y7VIT3_A0A1Y7VIT3_MOUSE_REVERSED|
"""index: 9600, intensity: 2544.0, mobility: 1.010"""	-0.349909	0.201383	0.76242	GELMSDTRPYTEG	generic|IP_1119974_TX=10090_REVERSED|
"""index: 14182, intensity: 4051.0, mobility: 0.963"""	-0.349982	0.201815	0.762548	ARDVAVLHNI	generic|tr_Q9JI82_Q9JI82_MOUSE_REVERSED	|generic|tr_Q5RKV8_Q5RKV8_MOUSE_REVERSED|
"""index: 7926, intensity: 2763.0, mobility: 0.927"""	-0.350091	0.202247	0.762742	QRTLHHSRH	generic|IP_3465683_TX=10090_REVERSED|
"""index: 5342, intensity: 2916.0, mobility: 0.884"""	-0.35085	0.202679	0.764077	CPSAPEMWSPRLWSMTMLKLLMPLL	generic|IP_1045178_TX=10090_REVERSED|
"""index: 13025, intensity: 6604.0, mobility: 0.915"""	-0.351145	0.202936	0.764594	ELQKIYRL	generic|tr_Q3TCJ7_Q3TCJ7_MOUSE__chr2_-1_157129846_157129893_ENSMUST00000123932__II_996232_REVERSED|
"""index: 5779, intensity: 32512.0, mobility: 1.148"""	-0.351527	0.203368	0.765265	WARMRDERFPLNPLLRVPLRMDERSCINPSRKPAMNEYS	generic|IP_859212_TX=10090_REVERSED|
"""index: 10294, intensity: 4033.0, mobility: 0.794"""	-0.352054	0.2038	0.76619	YLAGTLTA	generic|IP_842699_TX=10090_REVERSED|
"""index: 7182, intensity: 3174.0, mobility: 0.874"""	-0.352078	0.204143	0.766231	EDKPMVSLELTTDSN	generic|IP_1013993_TX=10090_REVERSED	|generic|sp_Q6DFV3_RHG21_MOUSE_REVERSED	|generic|tr_B7ZCJ1_B7ZCJ1_MOUSE_REVERSED	|generic|tr_A0A0A0MQE8_A0A0A0MQE8_MOUSE_REVERSED	|generic|tr_B7ZCJ0_B7ZCJ0_MOUSE_REVERSED	|generic|tr_B2RWX1_B2RWX1_MOUSE_REVERSED|
"""index: 4954, intensity: 3702.0, mobility: 0.922"""	-0.35259	0.204487	0.767128	RSLFAPTLIASPSLAMSWSCGRTIMPAT	generic|IP_1073405_TX=10090_REVERSED|
"""index: 3725, intensity: 2525.0, mobility: 1.018"""	-0.353096	0.204741	0.768011	QNDKIAQMDLDLL	generic|sp_Q8K448_ABCA5_MOUSE_REVERSED	|generic|tr_A2AEP5_A2AEP5_MOUSE_REVERSED|
"""index: 17261, intensity: 16831.0, mobility: 1.050"""	-0.35347	0.204996	0.768665	ECLRRMDEVKKKWITIAEHLINI	generic|sp_E9PVB3_CC175_MOUSE_REVERSED|
"""index: 1541, intensity: 5239.0, mobility: 1.032"""	-0.353818	0.20525	0.769273	QWAYATAWPQR	generic|IP_934633_TX=10090_REVERSED|
"""index: 2870, intensity: 3868.0, mobility: 0.947"""	-0.354204	0.20568	0.769945	EYDKHLIGVHELHLLHSLLNETT	generic|sp_E9Q309_CE350_MOUSE__II_1040927_REVERSED|
"""index: 1647, intensity: 2596.0, mobility: 0.980"""	-0.354252	0.20611	0.770029	TIYLPNVVNMVNMHDRDLMHEK	generic|IP_1001846_TX=10090_REVERSED|
"""index: 17526, intensity: 4195.0, mobility: 0.968"""	-0.354435	0.20654	0.770346	TKFCVMRRF	generic|IP_2430747_TX=10090_REVERSED|
"""index: 2350, intensity: 2987.0, mobility: 0.937"""	-0.35449	0.206971	0.770442	KMEQMCWAIGS	generic|IP_3504644_TX=10090_REVERSED|
"""index: 14141, intensity: 25565.0, mobility: 0.962"""	-0.354518	0.207401	0.770492	ATKTKTRHFA	generic|IP_836585_TX=10090_REVERSED|
"""index: 6188, intensity: 18622.0, mobility: 0.826"""	-0.354575	0.207831	0.77059	STLLTLHSPDFPDFSFS	generic|sp_Q8K1X1_WDR11_MOUSE__chr7_1_129593013_129593096_ENSMUST00000143422__II_878324_REVERSED	|generic|tr_A0A0U1RQ40_A0A0U1RQ40_MOUSE__chr7_1_129607882_129607911_ENSMUST00000084519__II_878345_REVERSED	|generic|tr_G5E8J3_G5E8J3_MOUSE__chr7_1_129593013_129593096_ENSMUST00000143422__II_878324_REVERSED	|generic|II_878342_TX=10090_REVERSED	|generic|tr_Q3TDR2_Q3TDR2_MOUSE__chr7_1_129593013_129593096_ENSMUST00000143422_REVERSED|
"""index: 9900, intensity: 3670.0, mobility: 0.893"""	-0.355017	0.208262	0.771359	LSWWARNPPVRQVQSPW	generic|tr_Q8BVP2_Q8BVP2_MOUSE_REVERSED|
"""index: 15850, intensity: 4797.0, mobility: 1.031"""	-0.355085	0.208673	0.771477	LLNRLWLSQSV	generic|tr_Q8CDK4_Q8CDK4_MOUSE__II_1132090_REVERSED	|generic|sp_Q5SUV2_MYBPP_MOUSE__II_1132088_REVERSED	|generic|sp_Q5SUV2-2_MYBPP_MOUSE__II_1132088_REVERSED	|generic|tr_A0A668KL73_A0A668KL73_MOUSE__II_1132088_REVERSED|
"""index: 4870, intensity: 158475.0, mobility: 0.883"""	-0.355236	0.208673	0.771739	VSGRSNTLSPASFSGNSLRASLGTKPSSCP	generic|tr_Q3UU38_Q3UU38_MOUSE__chr17_-1_79012585_79012674_ENSMUST00000130070__II_1064229_REVERSED	|generic|tr_Q5FWX6_Q5FWX6_MOUSE__II_1064239_REVERSED	|generic|sp_Q8K1Y2_KPCD3_MOUSE__II_1064239_REVERSED|
"""index: 7329, intensity: 3089.0, mobility: 0.920"""	-0.356499	0.209103	0.773928	YLDELSVKLPHMMDEGRRR	generic|sp_Q9QYJ0_DNJA2_MOUSE__chr8_-1_85553183_85553380_ENSMUST00000211630_REVERSED	|generic|tr_Q3TFF0_Q3TFF0_MOUSE__chr8_-1_85553183_85553380_ENSMUST00000211630_REVERSED|
"""index: 1360, intensity: 2871.0, mobility: 1.134"""	-0.356574	0.209532	0.774058	FCFCLGMLRSGWHE	generic|IP_1000928_TX=10090_REVERSED|
"""index: 4816, intensity: 4555.0, mobility: 0.917"""	-0.356721	0.209871	0.774312	SFDAKQPVFADFMGMHELPGPLDY	generic|IP_879371_TX=10090_REVERSED|
"""index: 17817, intensity: 10997.0, mobility: 1.194"""	-0.357031	0.2103	0.774848	LYILLVTGFIGYFPGFTIFYRIYFSSVWAIDMWYKRLYMVQMSQ	generic|sp_Q0VAX3_FS2P1_MOUSE_REVERSED|
"""index: 2865, intensity: 4650.0, mobility: 0.962"""	-0.357205	0.21073	0.775148	EKMDVSPDAETQNLFSGNLEEKVEP	generic|sp_Q8BTI8_SRRM2_MOUSE__chr17_1_23808115_23808177_ENSMUST00000190293_REVERSED	|generic|sp_Q8BTI8-2_SRRM2_MOUSE__chr17_1_23808115_23808177_ENSMUST00000190293_REVERSED	|generic|sp_Q8BTI8-3_SRRM2_MOUSE__chr17_1_23808115_23808177_ENSMUST00000190293_REVERSED|
"""index: 17778, intensity: 2603.0, mobility: 1.196"""	-0.357425	0.211068	0.775528	KWGLQARLWVNYYSHIFIIMSGMVTWEGFITESVGYAVVCLAVVFEL	generic|II_1140963_TX=10090_REVERSED	|generic|tr_Q7TMH4_Q7TMH4_MOUSE_REVERSED	|generic|tr_Q80V78_Q80V78_MOUSE_REVERSED	|generic|sp_Q5SWK7_RN145_MOUSE_REVERSED|
"""index: 7802, intensity: 4080.0, mobility: 1.048"""	-0.357753	0.211316	0.776093	QDCLQVILPNELQRGNIVPISEKLEPWDMLLLKTPPGS	generic|sp_Q6P5D8_SMHD1_MOUSE__chr17_-1_71360023_71360160_ENSMUST00000233839__II_1064783_REVERSED|
"""index: 9126, intensity: 3031.0, mobility: 1.005"""	-0.357895	0.211745	0.776339	TGPAGSSGKEAPYFM	generic|IP_1039167_TX=10090_REVERSED|
"""index: 8378, intensity: 3078.0, mobility: 1.096"""	-0.358118	0.211991	0.776722	YAGPRPTPLPSPPAIPSRCLAPAPNGLQHM	generic|IP_874837_TX=10090_REVERSED|
"""index: 3294, intensity: 3136.0, mobility: 0.878"""	-0.359043	0.212147	0.778313	TNSLEVVLVSPSAETPIVLP	generic|tr_A0A0A0MQD1_A0A0A0MQD1_MOUSE__chr9_1_77792111_77792140_ENSMUST00000034905__II_963527_REVERSED	|generic|sp_Q8K1H1_TDRD7_MOUSE__chr9_1_77792111_77792140_ENSMUST00000034905__II_963527_REVERSED|
"""index: 16475, intensity: 6121.0, mobility: 1.056"""	-0.360037	0.212393	0.780018	ERREKKLFFF	generic|IP_1035335_TX=10090_REVERSED|
"""index: 8950, intensity: 2747.0, mobility: 1.080"""	-0.360941	0.212821	0.781564	YKQIWPGFATLGYY	generic|sp_Q9EQC4_ELOV4_MOUSE_REVERSED	|generic|tr_V9GXI2_V9GXI2_MOUSE_REVERSED|
"""index: 3508, intensity: 2853.0, mobility: 0.882"""	-0.361077	0.213248	0.781796	WGVKANMKAP	generic|II_1147441_TX=10090_REVERSED|
"""index: 6202, intensity: 12377.0, mobility: 0.843"""	-0.361477	0.213584	0.782478	STNNPTAVLEYSSFGVEP	generic|tr_F6XIE4_F6XIE4_MOUSE__II_928467_REVERSED	|generic|sp_Q8K3A9_MEPCE_MOUSE__II_928467_REVERSED|
"""index: 7991, intensity: 2760.0, mobility: 1.063"""	-0.361959	0.214011	0.7833	HNIFIMGQGIREGR	generic|tr_Q9D4N7_Q9D4N7_MOUSE__chr5_-1_5227160_5227216_ENSMUST00000133465_REVERSED|
"""index: 18830, intensity: 4117.0, mobility: 1.042"""	-0.361993	0.214164	0.783357	TLSFLVFLVKQGAPDQSLGVFIFETV	generic|tr_Q8VGM6_Q8VGM6_MOUSE_REVERSED|
"""index: 10848, intensity: 5213.0, mobility: 0.820"""	-0.362566	0.21459	0.784333	SRQSFIMSM	generic|chr8_1_107324642_107324701_ENSMUST00000075922_REVERSED|
"""index: 7673, intensity: 3466.0, mobility: 1.025"""	-0.362807	0.214742	0.784742	HRHAASLLCFCAM	generic|IP_1031310_TX=10090_REVERSED|
"""index: 7499, intensity: 2960.0, mobility: 1.075"""	-0.36333	0.215168	0.785629	MRLFYKELVPNPKIKRRIPDQVGMWRSLPM	generic|chr8_1_4516883_4517047_ENSMUST00000176130_REVERSED|
"""index: 12502, intensity: 3094.0, mobility: 0.901"""	-0.363393	0.215319	0.785736	IVHEALVQSR	generic|sp_Q8VE28_NKD2_MOUSE_REVERSED	|generic|sp_Q8VE28-2_NKD2_MOUSE_REVERSED|
"""index: 2831, intensity: 3402.0, mobility: 0.962"""	-0.363976	0.215653	0.786723	RDKVFPNVKCAEILFKVVEIHGEAAAVHLATR	generic|tr_Q3TGF1_Q3TGF1_MOUSE__chr10_1_128209129_128209173_ENSMUST00000143827__II_1146263_REVERSED	|generic|tr_F6SJZ7_F6SJZ7_MOUSE__chr10_1_128209129_128209173_ENSMUST00000143827__II_1146269_REVERSED	|generic|sp_Q571F8_GLSL_MOUSE__chr10_1_128199640_128199762_ENSMUST00000143827__II_1146263_REVERSED|
"""index: 5799, intensity: 125888.0, mobility: 1.063"""	-0.364034	0.215986	0.786822	AAPCVAPTQPGSTTAAAARMARTLAP	generic|IP_1068525_TX=10090_REVERSED|
"""index: 6463, intensity: 6543.0, mobility: 1.050"""	-0.364647	0.216412	0.787858	ELQPERSLGVAQAPSWVGDSGAVF	generic|IP_905764_TX=10090_REVERSED|
"""index: 17227, intensity: 6876.0, mobility: 1.000"""	-0.364663	0.216653	0.787885	YFLIFNLNF	generic|IP_851810_TX=10090_REVERSED|
"""index: 15068, intensity: 2505.0, mobility: 1.079"""	-0.364978	0.217077	0.788416	HRKIFANKFLL	generic|tr_B1AUV6_B1AUV6_MOUSE_REVERSED|
"""index: 2449, intensity: 2966.0, mobility: 0.853"""	-0.365009	0.217317	0.788468	LHGNHSAVHAMASHCQSS	generic|IP_3473600_TX=10090_REVERSED|
"""index: 17674, intensity: 6301.0, mobility: 1.159"""	-0.365422	0.217465	0.789165	EEWKLSGPLGLYRDPSAGPPRHQFWSNLRSKVMDTLQPL	generic|tr_Q3UME9_Q3UME9_MOUSE__chr6_1_83116727_83116828_ENSMUST00000145403_REVERSED	|generic|sp_Q80UM7_MOGS_MOUSE__chr6_1_83116727_83116828_ENSMUST00000145403_REVERSED	|generic|tr_Q3U026_Q3U026_MOUSE__chr6_1_83116727_83116828_ENSMUST00000145403_REVERSED|
"""index: 8946, intensity: 3404.0, mobility: 0.941"""	-0.366097	0.217889	0.7903	LEVSVSPTSFM	generic|IP_1085079_TX=10090_REVERSED|
"""index: 5484, intensity: 3010.0, mobility: 1.043"""	-0.366242	0.218313	0.790543	DAKDKIAITDNSLSVTQANLID	generic|sp_Q8K057_IFT80_MOUSE__chr3_-1_68940082_68940180_ENSMUST00000136448__II_983480_REVERSED	|generic|sp_Q8K057-2_IFT80_MOUSE__chr3_-1_68940082_68940180_ENSMUST00000136448__II_983460_REVERSED|
"""index: 334, intensity: 3659.0, mobility: 0.826"""	-0.366319	0.218459	0.790674	PSKDSPKFAQLNNLLY	generic|IP_957696_TX=10090_REVERSED|
"""index: 3831, intensity: 3878.0, mobility: 1.049"""	-0.36667	0.218605	0.791262	ESPRPLDKQVAKHMRKMEKVREADRIAQKRADVDAADEIYTDD	generic|tr_Q3UCF2_Q3UCF2_MOUSE__II_3462128_REVERSED|
"""index: 13609, intensity: 3342.0, mobility: 1.012"""	-0.366812	0.218842	0.791501	KRWFVSLRGPL	generic|IP_973304_TX=10090_REVERSED|
"""index: 5901, intensity: 93738.0, mobility: 1.088"""	-0.367073	0.219172	0.791939	LTYPDDGHQLHPDAVIVDAKDYSERKPMLYESKSKWTMPVLIS	generic|tr_Q9R070_Q9R070_MOUSE_REVERSED	|generic|tr_Q9EQR4_Q9EQR4_MOUSE_REVERSED	|generic|tr_Q8C9E1_Q8C9E1_MOUSE_REVERSED|
"""index: 5884, intensity: 47586.0, mobility: 1.004"""	-0.36753	0.219595	0.792704	ELAKKQKETASALAEALKESPMMNLVKLAFL	generic|sp_Q8VHN8_TIRR_MOUSE__II_3495220_REVERSED	|generic|chr16_1_4939684_4940417_ENSMUST00000050881__II_2466275_TX=10090_REVERSED	|generic|II_3486445_TX=10090_REVERSED|
"""index: 5772, intensity: 3068.0, mobility: 0.816"""	-0.367886	0.219924	0.793299	YPMLPQDPPKPSKPITIGS	generic|IP_953189_TX=10090_REVERSED|
"""index: 13561, intensity: 2699.0, mobility: 0.815"""	-0.368279	0.22016	0.793955	PVNMAVLR	generic|tr_B1AVA6_B1AVA6_MOUSE__II_837972_REVERSED	|generic|tr_Q7TNI3_Q7TNI3_MOUSE__II_837983_REVERSED	|generic|sp_Q9JIS7_CAC1F_MOUSE__II_837983_REVERSED	|generic|tr_B1AVA4_B1AVA4_MOUSE__II_837983_REVERSED	|generic|tr_Q3UWK7_Q3UWK7_MOUSE_REVERSED|
"""index: 7723, intensity: 3480.0, mobility: 1.150"""	-0.368642	0.220582	0.794562	EQLSCPVCNAWVRWAPRWYFVLPLMGL	generic|tr_E9QPP7_E9QPP7_MOUSE__chr16_-1_29440016_29440069_ENSMUST00000182168__II_1077163_REVERSED	|generic|sp_Q5XF90_AT134_MOUSE__chr16_-1_29440016_29440069_ENSMUST00000182168__II_1077163_REVERSED	|generic|sp_Q5XF90-2_AT134_MOUSE__chr16_-1_29440016_29440069_ENSMUST00000182168__II_1077163_REVERSED	|generic|tr_S4R234_S4R234_MOUSE__chr16_-1_29440016_29440069_ENSMUST00000182168__II_1077163_REVERSED	|generic|tr_A0A0R4J0M2_A0A0R4J0M2_MOUSE__chr16_-1_29440016_29440069_ENSMUST00000182168_REVERSED	|generic|tr_S4R2B9_S4R2B9_MOUSE_REVERSED	|generic|sp_Q5XF90-4_AT134_MOUSE__chr16_-1_29440016_29440069_ENSMUST00000182168_REVERSED|
"""index: 3358, intensity: 4099.0, mobility: 1.043"""	-0.36901	0.221004	0.795175	VEEIKQVIEENPL	generic|sp_Q9QX47_SON_MOUSE__chr16_1_91647944_91647988_ENSMUST00000140312__II_1073635_REVERSED	|generic|sp_Q9QX47-3_SON_MOUSE__chr16_1_91647944_91647988_ENSMUST00000140312__II_1073635_REVERSED	|generic|tr_H9KV00_H9KV00_MOUSE__chr16_1_91647944_91647988_ENSMUST00000140312__II_662216_REVERSED	|generic|tr_H9KV02_H9KV02_MOUSE__chr16_1_91647944_91647988_ENSMUST00000140312__II_1073635_REVERSED	|generic|sp_Q9QX47-2_SON_MOUSE__chr16_1_91647944_91647988_ENSMUST00000140312_REVERSED	|generic|sp_Q9QX47-4_SON_MOUSE__chr16_1_91647944_91647988_ENSMUST00000140312_REVERSED	|generic|tr_H9KV15_H9KV15_MOUSE__chr16_1_91647944_91647988_ENSMUST00000140312_REVERSED	|generic|chr16_1_91651649_91651882_ENSMUST00000140312_REVERSED	|generic|tr_H9KV01_H9KV01_MOUSE__chr16_1_91647944_91647988_ENSMUST00000140312_REVERSED|
"""index: 14610, intensity: 36112.0, mobility: 0.947"""	-0.369065	0.221239	0.795266	QKRISYLSSI	generic|sp_Q5XF89_AT133_MOUSE__II_3495838_REVERSED	|generic|sp_Q5XF89-2_AT133_MOUSE__II_3486143_REVERSED|
"""index: 9864, intensity: 4731.0, mobility: 0.890"""	-0.369448	0.22166	0.795904	LSNVMLLANEGARLQMPSF	generic|IP_997311_TX=10090_REVERSED|
"""index: 9626, intensity: 4527.0, mobility: 0.951"""	-0.369492	0.221801	0.795976	SEKAVRQIFYT	generic|tr_A0A2I3BRA8_A0A2I3BRA8_MOUSE__chr2_-1_136881445_136881597_ENSMUST00000227806_REVERSED|
"""index: 6690, intensity: 2852.0, mobility: 0.989"""	-0.370518	0.222035	0.79768	TRLVLMASDRRDQWLAHLFAIAARH	generic|sp_Q6ZQH8_NU188_MOUSE__chr2_1_30343834_30343878_ENSMUST00000133421__II_1012182_REVERSED|
"""index: 15418, intensity: 4087.0, mobility: 0.968"""	-0.371728	0.222269	0.799682	NLQPLSMANK	generic|sp_Q9JM96_BORG4_MOUSE_REVERSED	|generic|tr_A2A6Q2_A2A6Q2_MOUSE_REVERSED	|generic|tr_Q3TH99_Q3TH99_MOUSE_REVERSED|
"""index: 9186, intensity: 2522.0, mobility: 1.141"""	-0.372173	0.222689	0.800416	DTRHPVVLTPTSPVTRDEDDFFHQQMGGIGPT	generic|tr_Q91ZA5_Q91ZA5_MOUSE__chr1_1_150443389_150443433_ENSMUST00000152967__II_1033422_REVERSED	|generic|sp_F6ZDS4_TPR_MOUSE__chr1_1_150443389_150443433_ENSMUST00000152967__II_1033421_REVERSED	|generic|tr_Q7M739_Q7M739_MOUSE__chr1_1_150443389_150443433_ENSMUST00000152967__II_1033421_REVERSED	|generic|II_1033423_TX=10090_REVERSED	|generic|tr_Q3UVR0_Q3UVR0_MOUSE__chr1_1_150443389_150443433_ENSMUST00000152967_REVERSED	|generic|tr_Q8BIX0_Q8BIX0_MOUSE__chr1_1_150443389_150443433_ENSMUST00000152967_REVERSED|
"""index: 1307, intensity: 2853.0, mobility: 0.966"""	-0.372213	0.223016	0.800483	TKMAAEGMVTGGFFSQLRHNMLSLSAQLTYD	generic|sp_Q62470-2_ITA3_MOUSE__chr11_-1_95055853_95055930_ENSMUST00000141693__II_1131936_REVERSED	|generic|sp_Q62470_ITA3_MOUSE__chr11_-1_95055853_95055930_ENSMUST00000141693_REVERSED	|generic|sp_Q62470-3_ITA3_MOUSE__chr11_-1_95055853_95055930_ENSMUST00000141693_REVERSED|
"""index: 6159, intensity: 3448.0, mobility: 0.915"""	-0.37277	0.223436	0.801399	KFVIDSPLSLPCSSGPLGLVPG	generic|IP_938145_TX=10090_REVERSED|
"""index: 8115, intensity: 3747.0, mobility: 1.027"""	-0.37294	0.223668	0.801679	STIPPMTPVPGINVTVKFMPDLGGKTIGCWY	generic|sp_Q6SJQ7-2_CLM1_MOUSE_REVERSED|
"""index: 14653, intensity: 11771.0, mobility: 1.032"""	-0.373132	0.223899	0.801995	LHVTVLPFSINS	generic|sp_Q6PB66_LPPRC_MOUSE__chr17_-1_84772089_84772130_ENSMUST00000161928__II_1063936_REVERSED	|generic|tr_F6V2A3_F6V2A3_MOUSE__chr17_-1_84748957_84749106_ENSMUST00000160011__II_1063936_REVERSED|
"""index: 14546, intensity: 8837.0, mobility: 0.937"""	-0.373605	0.224319	0.802772	RWIWNVLY	generic|sp_Q9CQM2_ERD22_MOUSE__chr7_1_45882979_45883011_ENSMUST00000211716_REVERSED|
"""index: 6684, intensity: 4692.0, mobility: 0.892"""	-0.373735	0.224456	0.802985	MVESDASPHQVG	generic|chr6_1_107569024_107569116_ENSMUST00000049285_REVERSED|
"""index: 15714, intensity: 2656.0, mobility: 1.128"""	-0.374254	0.224592	0.803834	QPMTALASATWKDT	generic|sp_A2RTF1_CTSRB_MOUSE__II_3471059_REVERSED|
"""index: 2057, intensity: 3332.0, mobility: 1.132"""	-0.375016	0.225	0.80508	SFWRMQLHWHYRLYGMQLRHARNY	generic|IP_1142231_TX=10090_REVERSED|
"""index: 16007, intensity: 49837.0, mobility: 0.986"""	-0.375136	0.225	0.805276	PPPQAVPPAPAKP	generic|tr_A0A1N9PTV1_A0A1N9PTV1_MOUSE__chr7_1_127483124_127483225_ENSMUST00000206394_REVERSED|
"""index: 5014, intensity: 3531.0, mobility: 0.961"""	-0.375491	0.225	0.805857	QEVPPQFNTAFN	generic|IP_834969_TX=10090_REVERSED|
"""index: 3455, intensity: 2977.0, mobility: 1.159"""	-0.37722	0.225323	0.808666	QMLEQRWSEARSSNRDQSLEIIFLSTSTYA	generic|IP_1052035_TX=10090_REVERSED|
"""index: 16337, intensity: 6007.0, mobility: 0.993"""	-0.377375	0.225458	0.808918	LCSVKLKHILM	generic|IP_985182_TX=10090_REVERSED|
"""index: 8106, intensity: 12804.0, mobility: 1.158"""	-0.377951	0.225874	0.80985	EYLGGRVCVPEITVLEEMEPRAAAGGPRARK	generic|tr_Q3TDC6_Q3TDC6_MOUSE__chr14_-1_45610488_45610730_ENSMUST00000149286__II_1099486_REVERSED|
"""index: 5367, intensity: 6826.0, mobility: 1.009"""	-0.377991	0.22629	0.809915	LVAPPAVEKCLYH	generic|tr_A0A494BBB9_A0A494BBB9_MOUSE_REVERSED	|generic|sp_Q62120_JAK2_MOUSE_REVERSED	|generic|tr_G5E852_G5E852_MOUSE_REVERSED|
"""index: 5032, intensity: 2565.0, mobility: 1.110"""	-0.378074	0.226611	0.810049	QWMRPSRCSTHSSEWPQSLTSTACSPWPWSC	generic|IP_848538_TX=10090_REVERSED|
"""index: 8379, intensity: 2693.0, mobility: 1.016"""	-0.37821	0.227027	0.810268	YRALGAMTQTSKQ	generic|IP_1048610_TX=10090_REVERSED	|generic|IP_1048640_TX=10090_REVERSED|
"""index: 8286, intensity: 3003.0, mobility: 1.037"""	-0.378235	0.227443	0.81031	FPLFHYRRAMQSSRSGLIWWNWPAGWGR	generic|chr18_-1_84678819_84680993_ENSMUST00000025546__IP_1052019_TX=10090_REVERSED|
"""index: 3103, intensity: 2750.0, mobility: 0.874"""	-0.378434	0.227764	0.810631	AAAAAATTGAPVA	generic|tr_B2RTM1_B2RTM1_MOUSE__chr19_-1_8838983_8839015_ENSMUST00000096259_REVERSED	|generic|sp_Q6F5E0_TM158_MOUSE__chr19_-1_8838983_8839015_ENSMUST00000096259_REVERSED|
"""index: 5539, intensity: 12253.0, mobility: 0.970"""	-0.378505	0.22818	0.810746	EGQLSIYGLIEHKDSFMLKKM	generic|IP_3466971_TX=10090_REVERSED|
"""index: 12627, intensity: 3743.0, mobility: 0.913"""	-0.378575	0.2285	0.810857	RYVGNVSWK	generic|sp_Q99MY8_ASH1L_MOUSE__chr3_1_89053128_89053175_ENSMUST00000189824_REVERSED|
"""index: 9078, intensity: 3511.0, mobility: 1.056"""	-0.379299	0.228821	0.812024	EIIAELEDSYEMQ	generic|sp_Q9CPX6_ATG3_MOUSE__chr16_1_45187676_45187741_ENSMUST00000150390_REVERSED|
"""index: 13864, intensity: 12046.0, mobility: 1.000"""	-0.379632	0.229046	0.81256	ELGHLRHSLRK	generic|IP_852891_TX=10090_REVERSED|
"""index: 653, intensity: 2607.0, mobility: 0.932"""	-0.380304	0.229175	0.813639	ELEIQGQFYR	generic|sp_Q7TMV3_FAKD5_MOUSE_REVERSED	|generic|tr_A0A0R4J291_A0A0R4J291_MOUSE_REVERSED|
"""index: 5785, intensity: 3140.0, mobility: 0.819"""	-0.381001	0.22959	0.814756	RHPQLAPQPTAPGLRSLEP	generic|chr2_-1_153225124_153225252_ENSMUST00000099194__IP_997408_TX=10090_REVERSED|
"""index: 2473, intensity: 4182.0, mobility: 0.970"""	-0.381015	0.229814	0.814777	EHHRQLQEMVQQHSSEM	generic|tr_A0A2U3TZ82_A0A2U3TZ82_MOUSE__II_3484968_REVERSED	|generic|sp_Q99KW3_TARA_MOUSE__II_3484968_REVERSED	|generic|sp_Q99KW3-4_TARA_MOUSE__II_3484968_REVERSED	|generic|sp_Q99KW3-1_TARA_MOUSE__II_3484968_REVERSED	|generic|sp_Q99KW3-2_TARA_MOUSE__II_3484968_REVERSED|
"""index: 1581, intensity: 3197.0, mobility: 0.903"""	-0.381558	0.230228	0.815645	TTVRPYWMK	generic|IP_1149433_TX=10090_REVERSED|
"""index: 8467, intensity: 4801.0, mobility: 0.830"""	-0.381559	0.230451	0.815647	LHVGTFVP	generic|IP_940601_TX=10090_REVERSED	|generic|IP_940599_TX=10090_REVERSED	|generic|IP_900075_TX=10090_REVERSED|
"""index: 16670, intensity: 6757.0, mobility: 1.027"""	-0.382392	0.230865	0.816976	RLSYIHVSCLIL	generic|tr_Q14BK1_Q14BK1_MOUSE_REVERSED|
"""index: 12067, intensity: 3280.0, mobility: 0.973"""	-0.382464	0.231087	0.817089	LYMRGKQLSI	generic|IP_956369_TX=10090_REVERSED|
"""index: 3463, intensity: 3285.0, mobility: 0.883"""	-0.382713	0.231501	0.817485	ENLEQIKNE	generic|tr_Q80U26_Q80U26_MOUSE__chr8_1_13018148_13018177_ENSMUST00000134989__II_867589_REVERSED	|generic|tr_F6VR53_F6VR53_MOUSE__chr8_1_13018148_13018177_ENSMUST00000134989__II_867589_REVERSED	|generic|tr_E9PXE1_E9PXE1_MOUSE__chr8_1_13018148_13018177_ENSMUST00000134989__II_867585_REVERSED	|generic|tr_E9Q863_E9Q863_MOUSE__chr8_1_13018148_13018177_ENSMUST00000134989_REVERSED	|generic|tr_D3YUF4_D3YUF4_MOUSE_REVERSED	|generic|tr_Q003U3_Q003U3_MOUSE__chr8_1_13018148_13018177_ENSMUST00000134989_REVERSED	|generic|tr_E9PXE2_E9PXE2_MOUSE__chr8_1_13018148_13018177_ENSMUST00000134989_REVERSED	|generic|tr_E9QPM7_E9QPM7_MOUSE__chr8_1_13018148_13018177_ENSMUST00000134989_REVERSED	|generic|sp_Q64096_MCF2L_MOUSE__chr8_1_13018148_13018177_ENSMUST00000134989_REVERSED	|generic|tr_G3UXP9_G3UXP9_MOUSE__chr8_1_13018148_13018177_ENSMUST00000134989_REVERSED	|generic|tr_E9PY13_E9PY13_MOUSE__chr8_1_13018148_13018177_ENSMUST00000134989_REVERSED	|generic|tr_G3UX72_G3UX72_MOUSE__chr8_1_13018148_13018177_ENSMUST00000134989_REVERSED	|generic|tr_G3UYM8_G3UYM8_MOUSE_REVERSED	|generic|tr_Q3UHQ9_Q3UHQ9_MOUSE__chr8_1_13018148_13018177_ENSMUST00000134989_REVERSED	|generic|tr_Q6PDM6_Q6PDM6_MOUSE__chr8_1_13018148_13018177_ENSMUST00000134989_REVERSED	|generic|tr_E9PY12_E9PY12_MOUSE__chr8_1_13018148_13018177_ENSMUST00000134989_REVERSED	|generic|tr_D3YUF3_D3YUF3_MOUSE_REVERSED|
"""index: 7453, intensity: 2850.0, mobility: 0.840"""	-0.382965	0.231722	0.817886	PFPRQLGSFSLWLPRHAAM	generic|IP_968925_TX=10090_REVERSED|
"""index: 7581, intensity: 17665.0, mobility: 1.156"""	-0.383132	0.232135	0.818152	SADWVVVTHDFSGTIIRDGSTDFSLSIIEAL	generic|tr_D3Z7A5_D3Z7A5_MOUSE__II_1032689_REVERSED	|generic|tr_Q9D4T2_Q9D4T2_MOUSE__II_1032689_REVERSED|
"""index: 17028, intensity: 38773.0, mobility: 1.109"""	-0.383375	0.232165	0.818536	IGSTEGSVSTIGSSQGSGFLIGSGDGSVDPQGSS	generic|sp_Q61282_PGCA_MOUSE_REVERSED|
"""index: 15810, intensity: 4121.0, mobility: 0.954"""	-0.38421	0.232577	0.819859	LHRREPIFK	generic|IP_1067052_TX=10090_REVERSED|
"""index: 11390, intensity: 2680.0, mobility: 1.201"""	-0.384271	0.23299	0.819956	ARKIAGFQSGQSLVTYY	generic|sp_A2ARV4_LRP2_MOUSE_REVERSED|
"""index: 1153, intensity: 18269.0, mobility: 0.991"""	-0.384353	0.233018	0.820086	HMFPLPQYSMFP	generic|IP_895098_TX=10090_REVERSED	|generic|IP_895102_TX=10090_REVERSED|
"""index: 4288, intensity: 3482.0, mobility: 0.957"""	-0.384754	0.233237	0.820718	SNFKARAYVCVC	generic|IP_1099351_TX=10090_REVERSED|
"""index: 17987, intensity: 3292.0, mobility: 1.158"""	-0.385169	0.233553	0.821373	QLSLWPDTQPGPGMPGMGRPPNMRQMSGGMNPHGQQRTPDM	generic|II_959032_TX=10090_REVERSED|
"""index: 5576, intensity: 2838.0, mobility: 1.043"""	-0.385674	0.233964	0.822168	GMGIQRLQEDIQLREMRLQEVEKLY	generic|sp_Q61584_FXR1_MOUSE__chr3_1_34046557_34046589_ENSMUST00000200086_REVERSED	|generic|sp_Q61584-3_FXR1_MOUSE__chr3_1_34064265_34064327_ENSMUST00000200086_REVERSED	|generic|sp_Q61584-4_FXR1_MOUSE__chr3_1_34046557_34046589_ENSMUST00000200086_REVERSED	|generic|sp_Q61584-7_FXR1_MOUSE__chr3_1_34046557_34046589_ENSMUST00000200086_REVERSED	|generic|tr_A0A0G2JEP0_A0A0G2JEP0_MOUSE__chr3_1_34064265_34064327_ENSMUST00000200086_REVERSED|
"""index: 17125, intensity: 3779.0, mobility: 0.917"""	-0.385849	0.234234	0.822443	SRRKMSIRSIKW	generic|IP_1082524_TX=10090_REVERSED|
"""index: 1633, intensity: 2641.0, mobility: 0.873"""	-0.386026	0.234234	0.822722	SNLDGETPLLA	generic|IP_875855_TX=10090_REVERSED|
"""index: 976, intensity: 5588.0, mobility: 0.920"""	-0.386985	0.234234	0.824225	YQNRVPSYNF	generic|IP_1008352_TX=10090_REVERSED|
"""index: 8384, intensity: 3688.0, mobility: 0.890"""	-0.387745	0.234548	0.825413	PMTLIPINTP	generic|tr_A0A141CM38_A0A141CM38_MOUSE_REVERSED	|generic|tr_A0A141CM25_A0A141CM25_MOUSE_REVERSED|
"""index: 4423, intensity: 5334.0, mobility: 0.959"""	-0.388121	0.234765	0.826	LECTTQGPFSIQ	generic|IP_1061776_TX=10090_REVERSED|
"""index: 16533, intensity: 3857.0, mobility: 1.058"""	-0.388494	0.235078	0.826581	VQAQQAVTVTGSKHV	generic|tr_B1AUX2_B1AUX2_MOUSE__chr10_1_89745024_89745053_ENSMUST00000020112_REVERSED	|generic|sp_Q61191_HCFC1_MOUSE__chr10_1_89745024_89745053_ENSMUST00000020112_REVERSED|
"""index: 16887, intensity: 29942.0, mobility: 1.131"""	-0.388674	0.235318	0.826861	ALMHDATPYPPRLGDSYTDMPYDGDLDMHMDLPDLPV	generic|sp_Q02257_PLAK_MOUSE__II_1126993_REVERSED|
"""index: 6895, intensity: 2886.0, mobility: 1.069"""	-0.388885	0.235318	0.82719	TVEWNNVASQPDAAR	generic|IP_852776_TX=10090_REVERSED|
"""index: 14866, intensity: 2538.0, mobility: 0.840"""	-0.38984	0.23563	0.828671	DAHQCETF	generic|IP_956291_TX=10090_REVERSED|
"""index: 12435, intensity: 3055.0, mobility: 0.822"""	-0.390458	0.235941	0.829626	GDVYVHCF	generic|IP_3485927_TX=10090_REVERSED|
"""index: 17825, intensity: 4967.0, mobility: 0.964"""	-0.390811	0.236253	0.830171	ADTSYLVRGRP	generic|IP_3479349_TX=10090_REVERSED|
"""index: 8040, intensity: 3374.0, mobility: 1.048"""	-0.391305	0.23666	0.830933	YFSVSSSLLAYPMN	generic|tr_Q3UP63_Q3UP63_MOUSE_REVERSED	|generic|tr_H9U0Q5_H9U0Q5_MOUSE_REVERSED	|generic|sp_P25962-2_ADRB3_MOUSE_REVERSED|
"""index: 13215, intensity: 10358.0, mobility: 0.958"""	-0.391412	0.237067	0.831098	EREHQAKRL	generic|sp_Q3UKC1_TAXB1_MOUSE__chr6_1_52757593_52757733_ENSMUST00000149586_REVERSED|
"""index: 9669, intensity: 7950.0, mobility: 0.858"""	-0.391504	0.237475	0.83124	RELPSSAR	generic|chr3_-1_107493055_107493117_ENSMUST00000169449_REVERSED	|generic|chr3_-1_107491527_107493090_ENSMUST00000169449_REVERSED|
"""index: 16856, intensity: 7149.0, mobility: 1.163"""	-0.391742	0.237785	0.831606	MLMLMLMLMLVPLFRFSVPFLNK	generic|IP_1015718_TX=10090_REVERSED|
"""index: 8979, intensity: 3403.0, mobility: 0.951"""	-0.392049	0.237998	0.832078	FYFYLINSSSPLFSLFSSSIY	generic|IP_1102568_TX=10090_REVERSED|
"""index: 4335, intensity: 2761.0, mobility: 1.013"""	-0.392175	0.238211	0.832271	PQSPFLSRQQQLETLSLTKASVFM	generic|IP_1107664_TX=10090_REVERSED|
"""index: 517, intensity: 2628.0, mobility: 0.830"""	-0.392502	0.238521	0.832773	HPATSAAR	generic|IP_1092808_TX=10090_REVERSED|
"""index: 5228, intensity: 4137.0, mobility: 0.984"""	-0.39265	0.238927	0.833	MWGIFLDRRGGIQLQNQPNLNQMV	generic|IP_979057_TX=10090_REVERSED|
"""index: 3917, intensity: 2902.0, mobility: 1.221"""	-0.392829	0.239334	0.833273	QKVLDELREHQSCLESWL	generic|tr_A0A5H1ZRL4_A0A5H1ZRL4_MOUSE_REVERSED	|generic|sp_B1ARD6_SLFN9_MOUSE_REVERSED|
"""index: 7688, intensity: 3114.0, mobility: 1.021"""	-0.39318	0.239545	0.83381	MRNTAISYPSPYF	generic|tr_Q3TTE1_Q3TTE1_MOUSE__II_1008205_REVERSED	|generic|tr_Q3UKR8_Q3UKR8_MOUSE__II_1008205_REVERSED	|generic|tr_Q3V0L4_Q3V0L4_MOUSE__II_1008205_REVERSED	|generic|sp_Q91W59_RBMS1_MOUSE__II_1008205_REVERSED	|generic|sp_Q91W59-2_RBMS1_MOUSE__II_1008205_REVERSED	|generic|tr_Q3TPK8_Q3TPK8_MOUSE_REVERSED	|generic|tr_Q3TTX8_Q3TTX8_MOUSE_REVERSED	|generic|tr_E9PZ21_E9PZ21_MOUSE_REVERSED|
"""index: 9403, intensity: 4178.0, mobility: 0.840"""	-0.393977	0.239854	0.835026	RTGTQSRL	generic|sp_F8VQ03_ADAM3_MOUSE__II_865513_REVERSED	|generic|tr_Q810R6_Q810R6_MOUSE_REVERSED	|generic|tr_Q62287_Q62287_MOUSE_REVERSED|
"""index: 8263, intensity: 4440.0, mobility: 1.015"""	-0.394152	0.24026	0.835293	QIVLSCMPQIVLFCRPQDGPLVKTPDC	generic|IP_1031071_TX=10090_REVERSED|
"""index: 4634, intensity: 2727.0, mobility: 1.048"""	-0.394266	0.240666	0.835468	EAAMLLYQWRRDPPEIRQEYASMFRHRPMIGEAIEPYDIQ	generic|tr_D3YW09_D3YW09_MOUSE__II_1147149_REVERSED	|generic|tr_G3UVU2_G3UVU2_MOUSE_REVERSED	|generic|sp_Q62203_SF3A2_MOUSE_REVERSED|
"""index: 5796, intensity: 5303.0, mobility: 1.050"""	-0.394405	0.240974	0.835679	SDSSIGCIARLLCRKEHIEYLLMKESYYHSISINNCNIIALFL	generic|IP_3503976_TX=10090_REVERSED|
"""index: 5497, intensity: 4359.0, mobility: 0.966"""	-0.394553	0.241379	0.835904	NKIRMDQLDRASQLSSMLDKNFQRV	generic|tr_Q6PB43_Q6PB43_MOUSE__II_927465_REVERSED	|generic|tr_Q8VHD0_Q8VHD0_MOUSE__II_927483_REVERSED	|generic|sp_P97929_BRCA2_MOUSE__II_927483_REVERSED	|generic|tr_Q3TN53_Q3TN53_MOUSE_REVERSED|
"""index: 13328, intensity: 3247.0, mobility: 0.998"""	-0.394562	0.241785	0.835918	SLEKYKYLAE	generic|IP_1093374_TX=10090_REVERSED	|generic|IP_1093356_TX=10090_REVERSED	|generic|IP_1093402_TX=10090_REVERSED|
"""index: 10934, intensity: 10848.0, mobility: 0.952"""	-0.394691	0.242191	0.836114	ENSRDAVAPPSSGNIVVEAGIEEEI	generic|tr_A0A0A6YVX5_A0A0A6YVX5_MOUSE_REVERSED|
"""index: 6983, intensity: 396340.0, mobility: 0.904"""	-0.394742	0.242203	0.836192	TTSLIQVGERLVSHGCFL	generic|chr15_-1_44672555_44672701_ENSMUST00000110267_REVERSED|
"""index: 17273, intensity: 2951.0, mobility: 0.963"""	-0.395105	0.242412	0.836742	HKTNQTPRRR	generic|tr_A0A2R8VHQ9_A0A2R8VHQ9_MOUSE_REVERSED	|generic|sp_Q3U1N2_SRBP2_MOUSE__chr6_1_46001254_46001283_ENSMUST00000114641_REVERSED	|generic|sp_Q3U1N2-2_SRBP2_MOUSE__chr6_1_46001254_46001283_ENSMUST00000114641_REVERSED|
"""index: 1184, intensity: 4363.0, mobility: 0.897"""	-0.395531	0.242817	0.837388	ICLHTKHL	generic|tr_A0A0A0MQN9_A0A0A0MQN9_MOUSE__chr5_1_111235481_111235645_ENSMUST00000129017_REVERSED	|generic|sp_Q80XJ3_TTC28_MOUSE__chr5_1_111235481_111235645_ENSMUST00000129017_REVERSED|
"""index: 16219, intensity: 3754.0, mobility: 0.948"""	-0.395584	0.243221	0.837468	QPTIRHTWFA	generic|chr15_1_30619823_30620023_ENSMUST00000081728_REVERSED|
"""index: 9650, intensity: 2757.0, mobility: 0.887"""	-0.395903	0.243528	0.837951	LASTAFPRRLMGAMVMKM	generic|IP_2481977_TX=10090_REVERSED|
"""index: 3680, intensity: 8585.0, mobility: 1.132"""	-0.396382	0.243932	0.838675	EPLGLCRISTANSSHIDLPFWLSAQRQARHM	generic|IP_870977_TX=10090_REVERSED|
"""index: 2315, intensity: 3674.0, mobility: 0.934"""	-0.396561	0.244238	0.838945	LVAPPIDKTEAL	generic|sp_Q5NCI0-2_URGCP_MOUSE__II_1139737_REVERSED	|generic|sp_Q5NCI0_URGCP_MOUSE_REVERSED	|generic|tr_Q6ZPP3_Q6ZPP3_MOUSE_REVERSED|
"""index: 5824, intensity: 17502.0, mobility: 0.916"""	-0.396609	0.244642	0.839018	PQSLNNQPSMPMQNQKALIWR	generic|IP_1142042_TX=10090_REVERSED|
"""index: 5066, intensity: 3644.0, mobility: 0.921"""	-0.396662	0.244947	0.839097	NREGIFRNTN	generic|IP_1105269_TX=10090_REVERSED	|generic|IP_1105289_TX=10090_REVERSED|
"""index: 9229, intensity: 3617.0, mobility: 0.901"""	-0.396881	0.245352	0.839428	LSVQHCLEEWQRQLLEVREKLMSIDEASLY	generic|tr_A0A1L1STC6_A0A1L1STC6_MOUSE__chr10_-1_5368188_5368301_ENSMUST00000215887_REVERSED	|generic|sp_Q6ZWR6_SYNE1_MOUSE__chr10_-1_5368188_5368301_ENSMUST00000215887_REVERSED	|generic|sp_Q6ZWR6-4_SYNE1_MOUSE__chr10_-1_5368188_5368301_ENSMUST00000215887_REVERSED|
"""index: 2182, intensity: 10099.0, mobility: 0.963"""	-0.39696	0.245756	0.839546	DSVPLFHPSHM	generic|IP_1086872_TX=10090_REVERSED|
"""index: 10064, intensity: 3634.0, mobility: 0.770"""	-0.397084	0.24616	0.839733	TSAEAAAV	generic|II_3465149_TX=10090_REVERSED	|generic|sp_Q8BM75_ARI5B_MOUSE__chr10_-1_68096504_68096764_ENSMUST00000020106_REVERSED	|generic|sp_Q8BM75-2_ARI5B_MOUSE__chr10_-1_68096504_68096764_ENSMUST00000020106_REVERSED|
"""index: 1421, intensity: 2931.0, mobility: 0.926"""	-0.3971	0.246564	0.839757	FQLSTYLLFQ	generic|IP_1099232_TX=10090_REVERSED|
"""index: 7469, intensity: 3754.0, mobility: 1.009"""	-0.397137	0.246968	0.839812	QKITLICSGIVVHK	generic|IP_2424853_TX=10090_REVERSED|
"""index: 8651, intensity: 3337.0, mobility: 0.990"""	-0.397325	0.247173	0.840096	QHPRDPYFRPMVMIKWPLNRVFCPPSLVSESL	generic|tr_F8VPX1_F8VPX1_MOUSE__chr16_-1_8711990_8712136_ENSMUST00000160326__II_1080752_REVERSED	|generic|sp_Q6A4J8_UBP7_MOUSE__chr16_-1_8711990_8712136_ENSMUST00000160326__II_1080752_REVERSED	|generic|sp_Q6A4J8-2_UBP7_MOUSE__chr16_-1_8711990_8712136_ENSMUST00000160326__II_1080752_REVERSED	|generic|tr_E9PXY8_E9PXY8_MOUSE__chr16_-1_8711990_8712136_ENSMUST00000160326__II_1080752_REVERSED	|generic|sp_Q6A4J8-3_UBP7_MOUSE__chr16_-1_8711990_8712136_ENSMUST00000160326_REVERSED|
"""index: 17416, intensity: 4750.0, mobility: 1.032"""	-0.397725	0.247277	0.840698	MLNRELIPEKI	generic|IP_3471532_TX=10090_REVERSED	|generic|IP_3477024_TX=10090_REVERSED	|generic|IP_3477024_TX=10090_REVERSED	|generic|IP_3477024_TX=10090_REVERSED	|generic|IP_3477065_TX=10090_REVERSED	|generic|IP_3477065_TX=10090_REVERSED	|generic|IP_3477065_TX=10090_REVERSED	|generic|IP_3477075_TX=10090_REVERSED	|generic|IP_3477075_TX=10090_REVERSED	|generic|IP_3477075_TX=10090_REVERSED	|generic|IP_3477075_TX=10090_REVERSED	|generic|IP_3477075_TX=10090_REVERSED	|generic|IP_3477075_TX=10090_REVERSED	|generic|IP_3477075_TX=10090_REVERSED	|generic|IP_3477075_TX=10090_REVERSED	|generic|IP_3477075_TX=10090_REVERSED	|generic|IP_3477075_TX=10090_REVERSED	|generic|IP_3477075_TX=10090_REVERSED	|generic|IP_3477075_TX=10090_REVERSED	|generic|IP_3477075_TX=10090_REVERSED	|generic|IP_3477075_TX=10090_REVERSED	|generic|IP_3476966_TX=10090_REVERSED	|generic|IP_3476966_TX=10090_REVERSED	|generic|IP_3476966_TX=10090_REVERSED	|generic|IP_3476966_TX=10090_REVERSED	|generic|IP_3476966_TX=10090_REVERSED	|generic|IP_3477002_TX=10090_REVERSED	|generic|IP_3477002_TX=10090_REVERSED	|generic|IP_3476980_TX=10090_REVERSED	|generic|IP_2429794_TX=10090_REVERSED	|generic|IP_2447114_TX=10090_REVERSED	|generic|IP_2447114_TX=10090_REVERSED	|generic|IP_2447114_TX=10090_REVERSED	|generic|IP_2447086_TX=10090_REVERSED	|generic|IP_1105582_TX=10090_REVERSED	|generic|IP_1105582_TX=10090_REVERSED	|generic|IP_1105582_TX=10090_REVERSED	|generic|IP_1105582_TX=10090_REVERSED	|generic|IP_1105582_TX=10090_REVERSED	|generic|IP_1105582_TX=10090_REVERSED	|generic|IP_1105582_TX=10090_REVERSED	|generic|IP_3442832_TX=10090_REVERSED	|generic|IP_1112462_TX=10090_REVERSED	|generic|IP_3492707_TX=10090_REVERSED	|generic|IP_3492707_TX=10090_REVERSED	|generic|IP_3492707_TX=10090_REVERSED	|generic|IP_3492707_TX=10090_REVERSED	|generic|IP_3492707_TX=10090_REVERSED	|generic|IP_3492707_TX=10090_REVERSED	|generic|IP_3492722_TX=10090_REVERSED	|generic|IP_3492722_TX=10090_REVERSED	|generic|IP_3492722_TX=10090_REVERSED	|generic|IP_3492722_TX=10090_REVERSED	|generic|IP_3492722_TX=10090_REVERSED	|generic|IP_3492722_TX=10090_REVERSED	|generic|IP_3492722_TX=10090_REVERSED|
"""index: 1272, intensity: 3155.0, mobility: 0.910"""	-0.398427	0.247581	0.84175	LGPPEWQCLF	generic|chr5_1_145101171_145101251_ENSMUST00000031625_REVERSED|
"""index: 638, intensity: 3207.0, mobility: 0.982"""	-0.398559	0.247984	0.841948	TFNIPGPAEKIMEDIEENKVNVRGLAAFTDRLD	generic|sp_P51667_MLRV_MOUSE__II_936815_REVERSED	|generic|tr_F6RBQ5_F6RBQ5_MOUSE_REVERSED	|generic|tr_A0A0G2JE15_A0A0G2JE15_MOUSE_REVERSED	|generic|tr_E9Q8Y0_E9Q8Y0_MOUSE_REVERSED	|generic|tr_D3YW14_D3YW14_MOUSE_REVERSED	|generic|tr_D3YUI7_D3YUI7_MOUSE_REVERSED	|generic|tr_D3Z0I3_D3Z0I3_MOUSE_REVERSED|
"""index: 13848, intensity: 21504.0, mobility: 0.953"""	-0.398641	0.248287	0.842069	KEYKRGSPIT	generic|tr_Q99MW6_Q99MW6_MOUSE__II_833832_REVERSED	|generic|tr_Q8R499_Q8R499_MOUSE__II_833832_REVERSED	|generic|tr_Q4ZGD8_Q4ZGD8_MOUSE_REVERSED	|generic|tr_Q99NI0_Q99NI0_MOUSE_REVERSED|
"""index: 18815, intensity: 3108.0, mobility: 1.092"""	-0.399388	0.24859	0.843186	DAVPLDMRLLRKYAVRAPCKKGLGLPPSMHRLMQ	generic|tr_A0A571BE75_A0A571BE75_MOUSE__chr8_1_84612288_84612416_ENSMUST00000141981_REVERSED|
"""index: 6974, intensity: 4001.0, mobility: 1.082"""	-0.399502	0.248993	0.843356	HHQAELVRELGRQLDQTLDETFAQV	generic|tr_Q80X51_Q80X51_MOUSE__II_964334_REVERSED	|generic|sp_Q9EQR6_FANCG_MOUSE__II_964333_REVERSED	|generic|tr_A4QPC9_A4QPC9_MOUSE_REVERSED	|generic|tr_B9EJ17_B9EJ17_MOUSE_REVERSED|
"""index: 6981, intensity: 12161.0, mobility: 1.043"""	-0.39983	0.249195	0.843844	SVYSRTPGPVRVAPGPYPGSPQPC	generic|sp_Q9D7G9_MISS_MOUSE_REVERSED|
"""index: 5438, intensity: 13364.0, mobility: 1.048"""	-0.400053	0.249397	0.844176	MNYLREVSDDVSMLTQLRKRQLVNTFEMHIPLMPGTYQMIW	generic|tr_A0A0R4J2D2_A0A0R4J2D2_MOUSE__chr1_1_12838376_12838615_ENSMUST00000189447_REVERSED	|generic|sp_Q8K007_SULF1_MOUSE__chr1_1_12838376_12838615_ENSMUST00000189447_REVERSED|
"""index: 17326, intensity: 4534.0, mobility: 1.028"""	-0.400643	0.249799	0.845052	VDWRENEKQSDVYITPFPEKGV	generic|tr_A0A494B927_A0A494B927_MOUSE_REVERSED	|generic|tr_A0A498WGK2_A0A498WGK2_MOUSE__chr18_-1_64500518_64500613_ENSMUST00000236873_REVERSED	|generic|tr_A0A494B996_A0A494B996_MOUSE_REVERSED	|generic|tr_A0A494BB89_A0A494BB89_MOUSE_REVERSED	|generic|tr_A0A494BAW6_A0A494BAW6_MOUSE__chr18_-1_64507818_64507859_ENSMUST00000237400_REVERSED	|generic|sp_Q8BP47_SYNC_MOUSE__chr18_-1_64500518_64500613_ENSMUST00000236873_REVERSED|
"""index: 14094, intensity: 3793.0, mobility: 0.921"""	-0.400925	0.25	0.84547	SMSATTPESRLSV	generic|chr11_1_101183882_101183977_ENSMUST00000103109__IP_1126581_TX=10090_REVERSED|
"""index: 17824, intensity: 5858.0, mobility: 1.055"""	-0.401478	0.250402	0.846288	LILEKFEDPSHNKKWQSLWFGRLKL	generic|sp_Q9DCS3_MECR_MOUSE__II_955232_REVERSED	|generic|II_955236_TX=10090_REVERSED|
"""index: 9696, intensity: 3469.0, mobility: 0.857"""	-0.401498	0.250602	0.846318	ADKLGELKD	generic|IP_3495211_TX=10090_REVERSED	|generic|IP_3495217_TX=10090_REVERSED|
"""index: 6007, intensity: 4369.0, mobility: 1.023"""	-0.401979	0.250903	0.847029	VIAELEEESHLTP	generic|tr_Q3U3Y6_Q3U3Y6_MOUSE_REVERSED	|generic|sp_P59729_RIN3_MOUSE_REVERSED	|generic|tr_Q80WA0_Q80WA0_MOUSE_REVERSED	|generic|tr_Q3U332_Q3U332_MOUSE_REVERSED|
"""index: 480, intensity: 3113.0, mobility: 0.821"""	-0.402082	0.251204	0.847181	QQFSLEQPQLQ	generic|tr_E9QLZ1_E9QLZ1_MOUSE__chr14_1_76505295_76506674_ENSMUST00000133224_REVERSED	|generic|sp_P62500_T22D1_MOUSE__chr14_1_76505295_76506674_ENSMUST00000133224_REVERSED	|generic|sp_P62500-3_T22D1_MOUSE__chr14_1_76505295_76506674_ENSMUST00000133224_REVERSED	|generic|tr_D3Z0V7_D3Z0V7_MOUSE__chr14_1_76505295_76506674_ENSMUST00000133224_REVERSED|
"""index: 16733, intensity: 2991.0, mobility: 0.867"""	-0.402252	0.251605	0.847431	DLQREMYDI	generic|II_917167_TX=10090_REVERSED	|generic|tr_A0A0J9YVE6_A0A0J9YVE6_MOUSE_REVERSED	|generic|tr_A0A571BF69_A0A571BF69_MOUSE_REVERSED	|generic|tr_A0A571BF69_A0A571BF69_MOUSE_REVERSED	|generic|tr_A0A571BF69_A0A571BF69_MOUSE_REVERSED	|generic|tr_B5THE2_B5THE2_MOUSE_REVERSED	|generic|tr_A0A0J9YVJ0_A0A0J9YVJ0_MOUSE_REVERSED|
"""index: 10041, intensity: 3947.0, mobility: 0.910"""	-0.402689	0.252006	0.848075	LKPKVASEM	generic|IP_988003_TX=10090_REVERSED|
"""index: 5289, intensity: 8326.0, mobility: 1.015"""	-0.403154	0.252306	0.848758	AFMTNVISLFQMIREDLHL	generic|sp_Q8BKX6_SMG1_MOUSE__chr7_-1_118212881_118212973_ENSMUST00000208209__II_881761_REVERSED|
"""index: 11612, intensity: 3549.0, mobility: 0.800"""	-0.403529	0.252708	0.849308	FAQTNQNLFHVEMV	generic|sp_Q2TUM3_KCNRG_MOUSE_REVERSED	|generic|sp_Q2TUM3-3_KCNRG_MOUSE_REVERSED|
"""index: 7487, intensity: 2776.0, mobility: 1.130"""	-0.403747	0.253109	0.849627	QCDLVTVRKRLDQVSEKNQDSYDALQAK	generic|tr_F7AX23_F7AX23_MOUSE__II_1128345_REVERSED	|generic|sp_Q9WV89_STXB4_MOUSE__II_1128345_REVERSED	|generic|sp_Q9WV89-4_STXB4_MOUSE__II_1128345_REVERSED	|generic|sp_Q9WV89-2_STXB4_MOUSE__chr2_1_131937148_131937183_ENSMUST00000091288_REVERSED|
"""index: 3013, intensity: 4279.0, mobility: 0.911"""	-0.403939	0.253408	0.849909	WLLNFTSSVAQTTKGELMKMLRLFLWTS	generic|tr_B1ASY6_B1ASY6_MOUSE_REVERSED	|generic|tr_B2FDE5_B2FDE5_MOUSE_REVERSED|
"""index: 7761, intensity: 2976.0, mobility: 1.183"""	-0.404177	0.253701	0.850257	SADWVVVTHDFSGTIIRDGSTDFSLSIIEAL	generic|tr_D3Z7A5_D3Z7A5_MOUSE__II_1032689_REVERSED	|generic|tr_Q9D4T2_Q9D4T2_MOUSE__II_1032689_REVERSED|
"""index: 5191, intensity: 3852.0, mobility: 1.134"""	-0.404429	0.253701	0.850625	FNRDLIGDLTMVQWE	generic|IP_893588_TX=10090_REVERSED|
"""index: 9068, intensity: 3038.0, mobility: 1.102"""	-0.405197	0.253797	0.851746	TYHPSAPSHCPAAIRV	generic|IP_1073546_TX=10090_REVERSED|
"""index: 9269, intensity: 2979.0, mobility: 0.887"""	-0.405699	0.254197	0.852475	QGPTWLLVQLMHDSAAVRICR	generic|IP_1033174_TX=10090_REVERSED|
"""index: 9481, intensity: 7571.0, mobility: 0.871"""	-0.406151	0.254291	0.853131	MMKKLNPL	generic|IP_1037643_TX=10090_REVERSED|
"""index: 9181, intensity: 13900.0, mobility: 0.853"""	-0.406588	0.254379	0.853764	FTQKPTPL	generic|IP_855884_TX=10090_REVERSED|
"""index: 2634, intensity: 31905.0, mobility: 0.908"""	-0.406747	0.254379	0.853993	QFNVGQVWMY	generic|IP_1128612_TX=10090_REVERSED|
"""index: 2718, intensity: 2993.0, mobility: 0.800"""	-0.407582	0.254574	0.855198	GIGAQFVLLTHQLST	generic|IP_959044_TX=10090_REVERSED|
"""index: 6941, intensity: 3027.0, mobility: 0.952"""	-0.407725	0.254871	0.855404	VQHKIGRFLMYLPEGVSDRVFTY	generic|sp_Q8CJH3_PLXB1_MOUSE__chr9_1_109108470_109108547_ENSMUST00000194734__II_842592_REVERSED	|generic|tr_B2RWT9_B2RWT9_MOUSE__chr9_1_109108470_109108547_ENSMUST00000194734__II_842592_REVERSED|
"""index: 10311, intensity: 2853.0, mobility: 0.920"""	-0.40818	0.255167	0.856059	QSINVFHAIAELNFFLLFM	generic|IP_911574_TX=10090_REVERSED|
"""index: 1487, intensity: 3650.0, mobility: 0.940"""	-0.408326	0.255564	0.85627	YSSLDMQNLILNEFTEELD	generic|sp_Q3TMV7_PYRD1_MOUSE__chr6_1_142361760_142362002_ENSMUST00000137098__II_907763_REVERSED|
"""index: 10242, intensity: 2698.0, mobility: 0.990"""	-0.408354	0.25586	0.85631	YVMFVCATEAMR	generic|IP_867771_TX=10090_REVERSED|
"""index: 7682, intensity: 2962.0, mobility: 1.021"""	-0.408436	0.256156	0.856427	NQESTPTGEETPTR	generic|sp_Q8C8R3-2_ANK2_MOUSE__chr3_-1_126934525_126934599_ENSMUST00000182271_REVERSED	|generic|sp_Q8C8R3-4_ANK2_MOUSE__chr3_-1_126934525_126934599_ENSMUST00000182271_REVERSED	|generic|sp_Q8C8R3-5_ANK2_MOUSE__chr3_-1_126934525_126934599_ENSMUST00000182271_REVERSED	|generic|tr_S4R2R5_S4R2R5_MOUSE__chr3_-1_126934525_126934599_ENSMUST00000182271_REVERSED	|generic|tr_S4R2F3_S4R2F3_MOUSE__chr3_-1_126934525_126934599_ENSMUST00000182271_REVERSED	|generic|sp_Q8C8R3_ANK2_MOUSE__chr3_-1_126934525_126934599_ENSMUST00000182271_REVERSED|
"""index: 10660, intensity: 2832.0, mobility: 1.196"""	-0.408762	0.256248	0.856894	TMYLHMNVPIMSVFAF	generic|tr_E9PZA6_E9PZA6_MOUSE__II_3461333_REVERSED	|generic|tr_A0A140T8U3_A0A140T8U3_MOUSE__IP_1059483_REVERSED	|generic|tr_A0A3Q4EG45_A0A3Q4EG45_MOUSE__II_3461333_REVERSED	|generic|IP_1059488_TX=10090_REVERSED	|generic|IP_1059484_TX=10090_REVERSED	|generic|II_3461316_TX=10090_REVERSED	|generic|II_3461330_TX=10090_REVERSED	|generic|tr_A0A3Q4EIB3_A0A3Q4EIB3_MOUSE_REVERSED|
"""index: 18805, intensity: 3277.0, mobility: 1.056"""	-0.409408	0.256542	0.85782	PNSKYKQMLIGFQAWFLLVTLFPFII	generic|tr_Q9D9W5_Q9D9W5_MOUSE_REVERSED|
"""index: 16780, intensity: 25822.0, mobility: 1.120"""	-0.409544	0.256939	0.858013	CQPIIDNTCHSLVVEVNLIRQVLIFLCVITFLNRLNK	generic|IP_1078769_TX=10090_REVERSED|
"""index: 3158, intensity: 3686.0, mobility: 0.778"""	-0.409638	0.257335	0.858148	SFDGIAILAKFRTW	generic|IP_1083548_TX=10090_REVERSED|
"""index: 4524, intensity: 3954.0, mobility: 0.911"""	-0.409712	0.257414	0.858254	ERNKAANTWRESLELNCRKEAEVLTEME	generic|tr_B7ZNY0_B7ZNY0_MOUSE__chr3_-1_97742485_97742601_ENSMUST00000175751_REVERSED	|generic|sp_Q80YT7_MYOME_MOUSE__chr3_-1_97742485_97742601_ENSMUST00000175751_REVERSED	|generic|tr_B2RUJ9_B2RUJ9_MOUSE__chr3_-1_97742485_97742601_ENSMUST00000175751_REVERSED	|generic|tr_E9Q1A0_E9Q1A0_MOUSE__chr3_-1_97742485_97742601_ENSMUST00000175751_REVERSED	|generic|tr_Q3UR03_Q3UR03_MOUSE_REVERSED	|generic|tr_G3X9L9_G3X9L9_MOUSE__chr3_-1_97742485_97742601_ENSMUST00000175751_REVERSED|
"""index: 6850, intensity: 4104.0, mobility: 0.862"""	-0.409893	0.257414	0.858511	EIDNEEESVKAKYYTIGRIVTPKS	generic|tr_Q8BY24_Q8BY24_MOUSE_REVERSED	|generic|sp_Q3V1G4_OLM2B_MOUSE_REVERSED|
"""index: 18272, intensity: 2834.0, mobility: 0.830"""	-0.41119	0.257809	0.860356	DHPTGRFL	generic|tr_E9Q0D4_E9Q0D4_MOUSE_REVERSED	|generic|sp_E9PXF8_MTMRD_MOUSE_REVERSED	|generic|sp_E9PXF8-2_MTMRD_MOUSE_REVERSED|
"""index: 9652, intensity: 8492.0, mobility: 0.853"""	-0.411246	0.258103	0.860436	FIGIKLCH	generic|IP_927534_TX=10090_REVERSED|
"""index: 11159, intensity: 7718.0, mobility: 0.927"""	-0.411509	0.258396	0.860808	RGVVKSHAPP	generic|tr_Q3TSI7_Q3TSI7_MOUSE_REVERSED|
"""index: 4862, intensity: 5184.0, mobility: 1.092"""	-0.411797	0.258791	0.861216	QFQLCDQSLWQHSIVKSLNFLSHSFPLQPQLNMMMMNMLIM	generic|IP_1129857_TX=10090_REVERSED	|generic|chr11_1_80389002_80389154_ENSMUST00000017567_REVERSED|
"""index: 1999, intensity: 4056.0, mobility: 0.843"""	-0.41184	0.258879	0.861277	AKEMQQEGREAELRLVR	generic|sp_Q9R1N9_CODA1_MOUSE__II_1153269_REVERSED	|generic|tr_Q8K036_Q8K036_MOUSE_REVERSED	|generic|sp_Q9R1N9-2_CODA1_MOUSE_REVERSED	|generic|tr_D3Z7B8_D3Z7B8_MOUSE_REVERSED	|generic|tr_D3Z7B9_D3Z7B9_MOUSE_REVERSED|
"""index: 13784, intensity: 9224.0, mobility: 0.968"""	-0.412162	0.259274	0.861732	SPLYWDKLL	generic|IP_1092639_TX=10090_REVERSED|
"""index: 17819, intensity: 2580.0, mobility: 1.036"""	-0.412279	0.259464	0.861897	EFVGTDRLIKM	generic|sp_Q571H0_NPA1P_MOUSE__II_1073843_REVERSED	|generic|tr_E9PU96_E9PU96_MOUSE__II_1073843_REVERSED|
"""index: 3613, intensity: 9781.0, mobility: 1.118"""	-0.412768	0.259858	0.862586	FYDLSAIHDLFLHFESPMHKLLMRHEYK	generic|sp_Q6PCN3_TTBK1_MOUSE_REVERSED	|generic|tr_A0A286YDE4_A0A286YDE4_MOUSE_REVERSED|
"""index: 3720, intensity: 5035.0, mobility: 1.029"""	-0.412972	0.260252	0.862874	MHRSLITQSKMYKLCFECMYLRGLRAYEEPYPSHYWTDLEYRGFAITK	generic|tr_Q3UGF2_Q3UGF2_MOUSE__chr11_-1_95275786_95275884_ENSMUST00000138671_REVERSED|
"""index: 17676, intensity: 3044.0, mobility: 0.938"""	-0.413467	0.260647	0.863569	HTWVFIHRV	generic|IP_891854_TX=10090_REVERSED|
"""index: 16861, intensity: 182534.0, mobility: 1.250"""	-0.413472	0.260733	0.863576	VGPTTERTVLIGEVGRGQSPAIKEELMIVTRIEAEKSRM	generic|IP_1006280_TX=10090_REVERSED|
"""index: 14751, intensity: 3382.0, mobility: 1.034"""	-0.414107	0.261126	0.864466	RAINLLRSDQKT	generic|tr_A0A571BEV2_A0A571BEV2_MOUSE__II_1040152_REVERSED|
"""index: 9069, intensity: 4061.0, mobility: 1.034"""	-0.414458	0.261399	0.864957	QWSASLYLLFFNLAQPFPETMLV	generic|IP_903618_TX=10090_REVERSED|
"""index: 10042, intensity: 7541.0, mobility: 1.185"""	-0.414732	0.261399	0.86534	QPFTHSTTMLSRALPEY	generic|IP_1046261_TX=10090_REVERSED|
"""index: 4643, intensity: 10873.0, mobility: 0.809"""	-0.415169	0.26169	0.865949	GPLGQEGKPGPAGPSGPPGSAGKGGQPGPSGAVGT	generic|sp_Q30D77_COOA1_MOUSE__II_974289_REVERSED|
"""index: 14656, intensity: 4180.0, mobility: 0.940"""	-0.415912	0.262083	0.866982	GLISSSGCLTTPHH	generic|IP_3462418_TX=10090_REVERSED|
"""index: 18177, intensity: 10006.0, mobility: 1.085"""	-0.416237	0.262269	0.867433	FHLYLWSVHHHL	generic|IP_3464359_TX=10090_REVERSED|
"""index: 5224, intensity: 3789.0, mobility: 0.873"""	-0.416641	0.262559	0.867993	ALRCTCSDLQGLGSTEAHHRMGPGRGEML	generic|IP_905509_TX=10090_REVERSED|
"""index: 4007, intensity: 5567.0, mobility: 1.034"""	-0.416754	0.262642	0.868148	RPSTMRATSRWWRPMQWLLPRWMSVMKHSELQGDPGGQAEMN	generic|IP_2420422_TX=10090_REVERSED	|generic|II_858090_TX=10090_REVERSED	|generic|IP_3449474_TX=10090_REVERSED|
"""index: 2521, intensity: 3190.0, mobility: 0.873"""	-0.417593	0.262931	0.869306	HYEDMSCYFCLTLLVCLSRFH	generic|IP_1020757_TX=10090_REVERSED|
"""index: 18528, intensity: 4984.0, mobility: 0.785"""	-0.417718	0.263323	0.869478	LTLGGTVL	generic|sp_Q9JL21_CCR10_MOUSE_REVERSED|
"""index: 4522, intensity: 244774.0, mobility: 0.888"""	-0.41781	0.26359	0.869605	PEPRRLHLSATASGVQSDSMQYLDKY	generic|II_941042_TX=10090_REVERSED|
"""index: 2680, intensity: 2874.0, mobility: 0.975"""	-0.417832	0.26359	0.869635	MAMPFMWLPIMA	generic|sp_Q9EQ20_MMSA_MOUSE_REVERSED	|generic|chr12_-1_84439396_84439692_ENSMUST00000222062_REVERSED	|generic|tr_Q8K0L1_Q8K0L1_MOUSE_REVERSED|
"""index: 6845, intensity: 3342.0, mobility: 0.954"""	-0.418831	0.263981	0.871007	NPSGVRNDEIHV	generic|IP_1023863_TX=10090_REVERSED|
"""index: 2235, intensity: 10023.0, mobility: 0.817"""	-0.419058	0.264166	0.871317	RDLQMGMIRKDE	generic|tr_Q8BUT0_Q8BUT0_MOUSE__chr18_-1_47283305_47283394_ENSMUST00000141224__II_1055624_REVERSED	|generic|tr_Q8BXZ7_Q8BXZ7_MOUSE__chr18_-1_47283305_47283394_ENSMUST00000141224__II_1055625_REVERSED	|generic|sp_O35464_SEM6A_MOUSE__chr18_-1_47283305_47283394_ENSMUST00000141224__II_1055616_REVERSED	|generic|sp_O35464-2_SEM6A_MOUSE__chr18_-1_47283305_47283394_ENSMUST00000141224__II_1055616_REVERSED	|generic|sp_O35464-3_SEM6A_MOUSE__chr18_-1_47283305_47283394_ENSMUST00000141224__II_1055616_REVERSED	|generic|tr_K3W4S5_K3W4S5_MOUSE__chr18_-1_47283305_47283394_ENSMUST00000141224__II_1055616_REVERSED	|generic|tr_D3YWM8_D3YWM8_MOUSE__chr18_-1_47283305_47283394_ENSMUST00000141224__II_1055616_REVERSED|
"""index: 13216, intensity: 4048.0, mobility: 0.906"""	-0.419528	0.264556	0.871959	RMLVPPYWPM	generic|IP_1124634_TX=10090_REVERSED|
"""index: 17579, intensity: 3539.0, mobility: 1.108"""	-0.419546	0.264844	0.871983	GRRSAPGPLTPVGGPR	generic|IP_1146581_TX=10090_REVERSED|
"""index: 17644, intensity: 16816.0, mobility: 1.050"""	-0.419726	0.265234	0.87223	ERPQYPGAMTKKVLFQLHSKHTKI	generic|IP_967675_TX=10090_REVERSED|
"""index: 6509, intensity: 3386.0, mobility: 0.924"""	-0.419742	0.265625	0.872251	MTPWAKITYK	generic|IP_3485461_TX=10090_REVERSED|
"""index: 4493, intensity: 2746.0, mobility: 0.934"""	-0.420269	0.265808	0.872968	FLQKTLMYSQ	generic|IP_3484058_TX=10090_REVERSED|
"""index: 17588, intensity: 2511.0, mobility: 1.225"""	-0.420656	0.266094	0.873495	FYGALAEFSASLSSRSQ	generic|II_3484079_TX=10090_REVERSED	|generic|sp_Q9EQZ7-2_RIMS2_MOUSE_REVERSED|
"""index: 8737, intensity: 3954.0, mobility: 1.022"""	-0.420937	0.266381	0.873876	YFRQMCLNRWV	generic|IP_885971_TX=10090_REVERSED|
"""index: 6889, intensity: 17278.0, mobility: 0.903"""	-0.421056	0.266771	0.874038	LSSDKRRVHDDIYSVGL	generic|tr_F7B851_F7B851_MOUSE_REVERSED	|generic|sp_Q8R3L5_SO3A1_MOUSE_REVERSED	|generic|sp_Q8R3L5-2_SO3A1_MOUSE_REVERSED	|generic|tr_D3YXA8_D3YXA8_MOUSE_REVERSED|
"""index: 5910, intensity: 6349.0, mobility: 1.083"""	-0.421155	0.267161	0.874172	DTLHLVKLIDCHALPLLSPDQNEKTGEYADLPMSLEAKRELM	generic|IP_874185_TX=10090_REVERSED|
"""index: 8199, intensity: 3017.0, mobility: 0.889"""	-0.421195	0.267211	0.874225	FNTVKKKISNNVRGRTPEDAKDV	generic|IP_849727_TX=10090_REVERSED|
"""index: 13105, intensity: 3291.0, mobility: 0.974"""	-0.421283	0.267211	0.874345	MLMYYIGAMGHA	generic|sp_Q9JJK2_LANC2_MOUSE__chr6_1_57722508_57722708_ENSMUST00000153777__II_920086_REVERSED	|generic|tr_F6RJV6_F6RJV6_MOUSE__chr6_1_57722508_57722708_ENSMUST00000153777__II_920086_REVERSED	|generic|chr6_1_57724615_57724716_ENSMUST00000153777_REVERSED|
"""index: 16644, intensity: 4647.0, mobility: 1.018"""	-0.422566	0.2676	0.876076	FRQFLSKKWF	generic|IP_997899_TX=10090_REVERSED|
"""index: 5461, intensity: 167323.0, mobility: 1.058"""	-0.422598	0.267989	0.876119	MSFPIETIKINESKKKENQSQFLEDLKPQNSSDKVKHKQTWG	generic|tr_Q8K119_Q8K119_MOUSE_REVERSED|
"""index: 4096, intensity: 5157.0, mobility: 1.076"""	-0.422943	0.268378	0.876583	LHQKIERLLDADIYYKEESKVAGFHNQMRIQSMLENLRGKF	generic|sp_Q8BTS4_NUP54_MOUSE__II_942730_REVERSED|
"""index: 6500, intensity: 3173.0, mobility: 0.862"""	-0.422956	0.268663	0.8766	PGMVVPLMY	generic|tr_E9QNR9_E9QNR9_MOUSE__II_876980_REVERSED	|generic|sp_Q920N1_ODF3A_MOUSE__II_876980_REVERSED	|generic|II_876977_TX=10090_REVERSED|
"""index: 4463, intensity: 3702.0, mobility: 1.004"""	-0.424108	0.269051	0.878143	HMKKCAGERQLH	generic|tr_Q3UMX3_Q3UMX3_MOUSE__chr18_1_12169266_12169313_ENSMUST00000155431__II_1057831_REVERSED|
"""index: 2191, intensity: 2723.0, mobility: 0.970"""	-0.424545	0.26944	0.878725	MQNRCMDLLFN	generic|IP_835376_TX=10090_REVERSED|
"""index: 4451, intensity: 2910.0, mobility: 0.816"""	-0.424691	0.269829	0.87892	ALPKIEYT	generic|tr_Q6IMH8_Q6IMH8_MOUSE_REVERSED	|generic|tr_Q8CGQ2_Q8CGQ2_MOUSE_REVERSED	|generic|tr_B2RUD9_B2RUD9_MOUSE_REVERSED|
"""index: 2686, intensity: 3075.0, mobility: 0.894"""	-0.424762	0.270218	0.879015	EPDTIPQVICC	generic|IP_1025282_TX=10090_REVERSED|
"""index: 5437, intensity: 61031.0, mobility: 1.123"""	-0.424851	0.270607	0.879133	NDESKVLPLYERPNELQMGSCHIKLIRGRVNLDYDGDKTVN	generic|sp_P59511_ATS20_MOUSE_REVERSED	|generic|tr_Q0V926_Q0V926_MOUSE_REVERSED|
"""index: 7559, intensity: 7258.0, mobility: 0.822"""	-0.424907	0.270995	0.879208	ATAELTEAELHLRTPLESLA	generic|IP_913819_TX=10090_REVERSED|
"""index: 12479, intensity: 2904.0, mobility: 1.188"""	-0.425045	0.271384	0.879391	LTYNHYKLNNYLVSFAS	generic|tr_A0A0U1RPM5_A0A0U1RPM5_MOUSE_REVERSED	|generic|sp_Q8BU40_NAL4A_MOUSE_REVERSED|
"""index: 3715, intensity: 164359.0, mobility: 1.060"""	-0.425322	0.271773	0.879759	NRAYSVGSMPASYLSISSISISIS	generic|IP_887029_TX=10090_REVERSED|
"""index: 9330, intensity: 3220.0, mobility: 1.119"""	-0.425384	0.27195	0.879841	YVGVSFCVGLDKLVFF	generic|IP_829560_TX=10090_REVERSED|
"""index: 2045, intensity: 7680.0, mobility: 1.060"""	-0.426048	0.272233	0.880721	RCGGAATAMAPHVRHWREHHYDDY	generic|II_1050544_TX=10090_REVERSED	|generic|tr_F6SRV1_F6SRV1_MOUSE_REVERSED|
"""index: 18124, intensity: 3027.0, mobility: 1.101"""	-0.426425	0.272621	0.881219	QQSHQELRASRRTKMEEAEQARRQRRPRSRL	generic|sp_Q921T2_TOIP1_MOUSE__chr1_-1_156006925_156007209_ENSMUST00000136331__II_1040909_REVERSED	|generic|sp_Q921T2-2_TOIP1_MOUSE__chr1_-1_156006925_156007209_ENSMUST00000136331__II_1040909_REVERSED	|generic|tr_D3YXF8_D3YXF8_MOUSE__II_1040901_REVERSED	|generic|sp_Q921T2-3_TOIP1_MOUSE__chr1_-1_156006925_156007209_ENSMUST00000136331_REVERSED	|generic|tr_Q3UE61_Q3UE61_MOUSE_REVERSED	|generic|tr_J3QQ40_J3QQ40_MOUSE_REVERSED|
"""index: 2800, intensity: 3222.0, mobility: 1.054"""	-0.426446	0.272904	0.881247	TANQGANVEVDGLR	generic|tr_Q8C462_Q8C462_MOUSE__chr10_1_28551710_28551760_ENSMUST00000219478__II_3466803_REVERSED	|generic|sp_P35822_PTPRK_MOUSE__chr10_1_28551710_28551760_ENSMUST00000219478__II_3466806_REVERSED	|generic|tr_B2RRF0_B2RRF0_MOUSE__chr10_1_28551710_28551760_ENSMUST00000219478__II_3466806_REVERSED	|generic|tr_A0A1W2P7Y1_A0A1W2P7Y1_MOUSE__chr10_1_28551710_28551760_ENSMUST00000219478__II_3466806_REVERSED|
"""index: 13153, intensity: 2549.0, mobility: 1.066"""	-0.426768	0.273292	0.881671	YDWCTWITFGQIL	generic|sp_Q80ZA4_PKHL1_MOUSE_REVERSED	|generic|tr_E9PUU8_E9PUU8_MOUSE_REVERSED	|generic|tr_F8WH29_F8WH29_MOUSE_REVERSED|
"""index: 17609, intensity: 8372.0, mobility: 1.097"""	-0.426867	0.27368	0.881802	YARHLTDYLHALREFDRRKEYIPIILKYIDA	generic|tr_Q6PF84_Q6PF84_MOUSE__II_3482570_REVERSED	|generic|tr_Q7TN11_Q7TN11_MOUSE__chr14_-1_121595538_121595603_ENSMUST00000212416__II_2454734_REVERSED	|generic|sp_Q8BIK4-2_DOCK9_MOUSE__chr14_-1_121595538_121595603_ENSMUST00000212416__II_2454734_REVERSED	|generic|tr_F8VPN7_F8VPN7_MOUSE__chr14_-1_121595538_121595603_ENSMUST00000212416__II_2454734_REVERSED	|generic|tr_B2RY79_B2RY79_MOUSE__chr14_-1_121595538_121595603_ENSMUST00000212416__II_2454734_REVERSED	|generic|tr_B2RXS7_B2RXS7_MOUSE__chr14_-1_121595538_121595603_ENSMUST00000212416__II_2454734_REVERSED	|generic|tr_A0A1D5RMM1_A0A1D5RMM1_MOUSE__chr14_-1_121595538_121595603_ENSMUST00000212416__II_2454734_REVERSED	|generic|tr_E9QMR2_E9QMR2_MOUSE__chr14_-1_121595538_121595603_ENSMUST00000212416__II_2454734_REVERSED	|generic|sp_Q8BIK4_DOCK9_MOUSE__chr14_-1_121595538_121595603_ENSMUST00000212416_REVERSED	|generic|sp_Q8BIK4-3_DOCK9_MOUSE_REVERSED	|generic|tr_A0A1D5RLE0_A0A1D5RLE0_MOUSE__chr14_-1_121595538_121595603_ENSMUST00000212416_REVERSED	|generic|tr_B2RY08_B2RY08_MOUSE__chr14_-1_121595538_121595603_ENSMUST00000212416_REVERSED	|generic|tr_A0A5F8MPL9_A0A5F8MPL9_MOUSE__chr14_-1_121595538_121595603_ENSMUST00000212416_REVERSED|
"""index: 5830, intensity: 4441.0, mobility: 1.140"""	-0.427132	0.274068	0.88215	VKHGLQAAEGRAATAIPDILHGIEQVVSTLQEQLAEVSIDDRTAL	generic|tr_A0A1L1SQP9_A0A1L1SQP9_MOUSE__II_3500450_REVERSED	|generic|tr_A0A1L1SRI1_A0A1L1SRI1_MOUSE__chr2_1_29733737_29733766_ENSMUST00000123953__II_3500449_REVERSED	|generic|tr_A0A1L1SQ51_A0A1L1SQ51_MOUSE__chr2_1_29733737_29733766_ENSMUST00000123953_REVERSED	|generic|tr_B2RY15_B2RY15_MOUSE__chr2_1_29733737_29733766_ENSMUST00000123953_REVERSED	|generic|tr_Q8CHG4_Q8CHG4_MOUSE__chr2_1_29733737_29733766_ENSMUST00000123953_REVERSED	|generic|tr_Q8CDM9_Q8CDM9_MOUSE__chr2_1_29733737_29733766_ENSMUST00000123953_REVERSED	|generic|sp_Q71LX4_TLN2_MOUSE__chr2_1_29733737_29733766_ENSMUST00000123953_REVERSED	|generic|tr_E9PUM4_E9PUM4_MOUSE__chr2_1_29733737_29733766_ENSMUST00000123953_REVERSED|
"""index: 6526, intensity: 4531.0, mobility: 1.009"""	-0.427187	0.274137	0.882223	GWGEGWWALDSLFRSRPFSYY	generic|IP_1076531_TX=10090_REVERSED|
"""index: 1028, intensity: 3215.0, mobility: 0.927"""	-0.427398	0.274525	0.882501	LASSSFNEPCL	generic|IP_3456431_TX=10090_REVERSED|
"""index: 6305, intensity: 157255.0, mobility: 0.819"""	-0.427412	0.274913	0.882519	EFLCKQALCRQKLVVFDQ	generic|tr_O88977_O88977_MOUSE__II_1008917_REVERSED|
"""index: 16974, intensity: 5004.0, mobility: 1.018"""	-0.427605	0.275301	0.882773	FRREQPNIIIT	generic|IP_826302_TX=10090_REVERSED|
"""index: 10819, intensity: 7129.0, mobility: 0.856"""	-0.427933	0.275542	0.883202	ERSKTQYVQWSKFVSSFTKLN	generic|IP_3477302_TX=10090_REVERSED|
"""index: 1986, intensity: 4101.0, mobility: 0.936"""	-0.428173	0.275542	0.883517	LPGGPLSMWMPT	generic|IP_888314_TX=10090_REVERSED|
"""index: 18228, intensity: 4303.0, mobility: 1.025"""	-0.428978	0.275822	0.884568	QLKREWYMKK	generic|sp_Q9CR78_MSD3_MOUSE__II_174396_REVERSED|
"""index: 6503, intensity: 3580.0, mobility: 1.108"""	-0.429089	0.276209	0.884713	VPVPQTYYPPPNMGKG	generic|IP_3466960_TX=10090_REVERSED|
"""index: 6471, intensity: 2913.0, mobility: 1.191"""	-0.429312	0.276489	0.885002	RQESSNNTTYKGLQCLAPFTEQHAKRVKEILEGVEPTLTYSESC	generic|sp_P11416_RARA_MOUSE_REVERSED	|generic|sp_P11416-2_RARA_MOUSE_REVERSED	|generic|tr_Q4FK21_Q4FK21_MOUSE_REVERSED	|generic|tr_Q3U5E7_Q3U5E7_MOUSE_REVERSED|
"""index: 1203, intensity: 3220.0, mobility: 0.757"""	-0.429416	0.276768	0.885138	ILENALFNPYLHD	generic|IP_992737_TX=10090_REVERSED|
"""index: 10542, intensity: 6687.0, mobility: 0.941"""	-0.429609	0.277155	0.885389	EINDIDWLCRFGWLV	generic|IP_3482904_TX=10090_REVERSED|
"""index: 18024, intensity: 2843.0, mobility: 1.095"""	-0.429898	0.277434	0.885765	EAELRTQELKSNNLVSKLNKHDMQLIETEKLLQ	generic|tr_F6R1B7_F6R1B7_MOUSE_REVERSED	|generic|tr_Q6ZPV9_Q6ZPV9_MOUSE_REVERSED	|generic|tr_A0A6I8MX08_A0A6I8MX08_MOUSE_REVERSED	|generic|sp_Q5SNZ0_GRDN_MOUSE_REVERSED	|generic|sp_Q5SNZ0-2_GRDN_MOUSE_REVERSED	|generic|sp_Q5SNZ0-3_GRDN_MOUSE_REVERSED|
"""index: 5511, intensity: 5041.0, mobility: 1.050"""	-0.429937	0.277821	0.885815	GYRGQTAVATIEVRNGLDMQLW	generic|sp_Q0V8T7_CTP5C_MOUSE_REVERSED|
"""index: 3334, intensity: 3822.0, mobility: 0.932"""	-0.430143	0.278207	0.886081	FTISCIHCVYTRMRYAPPP	generic|sp_Q3V0C1_ZMAT1_MOUSE_REVERSED	|generic|sp_Q3V0C1-2_ZMAT1_MOUSE_REVERSED	|generic|tr_G5E8E4_G5E8E4_MOUSE_REVERSED	|generic|tr_Z4YL92_Z4YL92_MOUSE_REVERSED|
"""index: 13092, intensity: 3264.0, mobility: 0.980"""	-0.430154	0.278594	0.886096	FVQYSSKSWID	generic|sp_Q9DB40_MED27_MOUSE__II_1012592_REVERSED	|generic|tr_E0CZG8_E0CZG8_MOUSE__II_1012592_REVERSED	|generic|tr_E0CXF6_E0CXF6_MOUSE_REVERSED|
"""index: 4652, intensity: 4186.0, mobility: 0.988"""	-0.430246	0.27898	0.886215	TQVIAHNTANMY	generic|sp_P23359_BMP7_MOUSE__chr2_-1_172916463_172916573_ENSMUST00000137247__II_994500_REVERSED|
"""index: 4666, intensity: 3960.0, mobility: 0.876"""	-0.430886	0.279366	0.887043	WAHKIQCNAMLKSFDVTVELGAENNI	generic|sp_Q6NVF4_HELB_MOUSE__II_1144151_REVERSED|
"""index: 12564, intensity: 2923.0, mobility: 1.300"""	-0.430932	0.279753	0.887103	TPITMKQYLPAPAVVERPPET	generic|tr_B1AWG4_B1AWG4_MOUSE_REVERSED|
"""index: 1809, intensity: 3287.0, mobility: 0.990"""	-0.430941	0.279923	0.887113	ERHTPPQPLKDYVVPMYDPVIYN	generic|sp_Q9JHU4_DYHC1_MOUSE__chr12_1_110641105_110641227_ENSMUST00000172218__II_1115120_REVERSED	|generic|tr_Q80U36_Q80U36_MOUSE__chr12_1_110641105_110641227_ENSMUST00000172218_REVERSED|
"""index: 12461, intensity: 4150.0, mobility: 0.841"""	-0.431677	0.280309	0.888061	MMMMRMRR	generic|IP_878855_TX=10090_REVERSED|
"""index: 7829, intensity: 3903.0, mobility: 0.961"""	-0.431725	0.280695	0.888123	PHLTCRALVPSKRQYDFL	generic|tr_A0A0R4J0S4_A0A0R4J0S4_MOUSE_REVERSED	|generic|sp_Q80Y17_L2GL1_MOUSE_REVERSED|
"""index: 6770, intensity: 81541.0, mobility: 0.895"""	-0.431725	0.280973	0.888124	SLAKPTALQLLRNYDSVYPKPKPMPDW	generic|sp_Q9JMB1_THEG_MOUSE__II_1148040_REVERSED	|generic|sp_Q9JMB1-2_THEG_MOUSE__II_1148040_REVERSED|
"""index: 4227, intensity: 4936.0, mobility: 0.963"""	-0.431787	0.28125	0.888203	ENTQTDSCSLLL	generic|tr_Q8VFT0_Q8VFT0_MOUSE_REVERSED	|generic|tr_Q7TR42_Q7TR42_MOUSE_REVERSED|
"""index: 2426, intensity: 16066.0, mobility: 0.861"""	-0.432432	0.281527	0.88903	TSSVISVMWIGVVARQ	generic|tr_D5MR29_D5MR29_MOUSE_REVERSED	|generic|tr_D5MR24_D5MR24_MOUSE_REVERSED	|generic|tr_A0A0B6VQT5_A0A0B6VQT5_MOUSE_REVERSED	|generic|tr_D5MR27_D5MR27_MOUSE_REVERSED|
"""index: 7356, intensity: 3384.0, mobility: 0.879"""	-0.432924	0.281587	0.889659	ITLSKLQGDEEVEVREQGNEVIRKT	generic|sp_O54946_DNJB6_MOUSE__IP_1074189_REVERSED	|generic|sp_O54946-2_DNJB6_MOUSE__II_944838_REVERSED	|generic|tr_F6YRQ2_F6YRQ2_MOUSE__II_944844_REVERSED	|generic|IP_899111_TX=10090_REVERSED	|generic|IP_3447991_TX=10090_REVERSED	|generic|IP_2559523_TX=10090_REVERSED	|generic|IP_1022872_TX=10090_REVERSED	|generic|IP_1072296_TX=10090_REVERSED	|generic|tr_A0A0G2JER9_A0A0G2JER9_MOUSE_REVERSED|
"""index: 4299, intensity: 2819.0, mobility: 0.742"""	-0.433905	0.281755	0.89091	LSRSKTQLCPRG	generic|IP_3502017_TX=10090_REVERSED|
"""index: 4565, intensity: 343541.0, mobility: 0.892"""	-0.434074	0.28214	0.891124	LRMSDIPACVGANGMTPYISKNLELLR	generic|IP_1047060_TX=10090_REVERSED|
"""index: 5547, intensity: 164778.0, mobility: 1.006"""	-0.43418	0.282425	0.891259	QDGDPVFGQGVLSTSCRACSFCSHHWHRDEFSVYKGGGL	generic|II_960452_TX=10090_REVERSED	|generic|tr_F2Z455_F2Z455_MOUSE_REVERSED	|generic|sp_Q9R059_FHL3_MOUSE_REVERSED|
"""index: 8482, intensity: 3647.0, mobility: 0.887"""	-0.434442	0.282425	0.891592	LSISAWPVQN	generic|sp_Q99KW3_TARA_MOUSE__II_3484968_REVERSED	|generic|sp_Q99KW3-4_TARA_MOUSE__II_3484968_REVERSED	|generic|sp_Q99KW3-2_TARA_MOUSE__II_3484968_REVERSED	|generic|tr_Q3U2M9_Q3U2M9_MOUSE_REVERSED	|generic|sp_Q99KW3-5_TARA_MOUSE_REVERSED|
"""index: 2115, intensity: 3400.0, mobility: 0.962"""	-0.434802	0.282425	0.892047	RKWPSSPCEVW	generic|IP_938852_TX=10090_REVERSED|
"""index: 8916, intensity: 3029.0, mobility: 1.042"""	-0.435439	0.2827	0.892852	YLDILVMYLPNF	generic|IP_1118068_TX=10090_REVERSED|
"""index: 6947, intensity: 5784.0, mobility: 1.049"""	-0.435491	0.283084	0.892917	EIKVGDGSGIQDKNRG	generic|tr_D3Z5T8_D3Z5T8_MOUSE_REVERSED|
"""index: 8425, intensity: 6210.0, mobility: 1.124"""	-0.435579	0.28325	0.893027	KRPMDKSCYLYLFKNMQSTALRDRIEL	generic|tr_A0A1Y7VNP1_A0A1Y7VNP1_MOUSE__chr12_-1_105626174_105626347_ENSMUST00000220960__II_3471074_REVERSED	|generic|sp_Q80XK6_ATG2B_MOUSE__chr12_-1_105660996_105661238_ENSMUST00000221568_REVERSED|
"""index: 6336, intensity: 5367.0, mobility: 1.072"""	-0.435971	0.283634	0.893522	DKPPTKAVPSNRCEMLFKRDYIIRTGGPTTSFLTGGPTTSYDGP	generic|sp_Q60876_4EBP1_MOUSE__II_3500522_REVERSED|
"""index: 17428, intensity: 5364.0, mobility: 1.009"""	-0.436275	0.283908	0.893904	ELWLIIFLWP	generic|tr_O54736_O54736_MOUSE_REVERSED	|generic|sp_P16305_GBRA6_MOUSE_REVERSED	|generic|sp_P16305-2_GBRA6_MOUSE_REVERSED|
"""index: 2071, intensity: 2990.0, mobility: 0.930"""	-0.436532	0.284182	0.894226	EQGGEQESGEEE	generic|sp_Q6P9J5_KANK4_MOUSE_REVERSED|
"""index: 3753, intensity: 5217.0, mobility: 0.963"""	-0.436581	0.284512	0.894287	MTVSSLVLDITSLMALFLYMPE	generic|tr_A6H6J6_A6H6J6_MOUSE_REVERSED	|generic|tr_E9Q550_E9Q550_MOUSE_REVERSED	|generic|tr_Q8VF09_Q8VF09_MOUSE_REVERSED|
"""index: 4481, intensity: 12737.0, mobility: 0.843"""	-0.436678	0.284512	0.894408	FLLVEDAEIIQAFNRLNME	generic|sp_Q80X95_RRAGA_MOUSE_REVERSED|
"""index: 10103, intensity: 4883.0, mobility: 1.010"""	-0.437452	0.284895	0.895376	NMGIMFAGKHFH	generic|IP_1000029_TX=10090_REVERSED|
"""index: 4790, intensity: 4561.0, mobility: 0.925"""	-0.43757	0.285277	0.895524	FYTKTATFQTCLYSCAPQGPVLKVNW	generic|IP_1084986_TX=10090_REVERSED|
"""index: 16289, intensity: 14448.0, mobility: 1.044"""	-0.43777	0.28555	0.895773	VQFKKTLVANY	generic|sp_Q5NBU5_FBX39_MOUSE_REVERSED|
"""index: 6590, intensity: 3918.0, mobility: 0.848"""	-0.438538	0.285714	0.896727	LLVEPASGLRLAQEAFSCSSGIH	generic|sp_Q9R1R2_TRIM3_MOUSE__chr7_-1_105611320_105611469_ENSMUST00000156581_REVERSED	|generic|tr_Q3TDT0_Q3TDT0_MOUSE__chr7_-1_105611320_105611469_ENSMUST00000156581_REVERSED	|generic|tr_D3Z7V9_D3Z7V9_MOUSE_REVERSED|
"""index: 7835, intensity: 3245.0, mobility: 1.157"""	-0.439176	0.286096	0.897517	QVLKEHSLNMMVKAEEIFEDESMSGERIMKI	generic|II_833919_TX=10090_REVERSED	|generic|tr_Q7TMU1_Q7TMU1_MOUSE_REVERSED	|generic|sp_P35991_BTK_MOUSE_REVERSED|
"""index: 10857, intensity: 182619.0, mobility: 0.903"""	-0.439248	0.286478	0.897606	EPQIQFAPQPSASKYHRALDPSD	generic|tr_F6ZNL5_F6ZNL5_MOUSE__II_830793_REVERSED	|generic|tr_B1AZR7_B1AZR7_MOUSE__II_830799_REVERSED	|generic|tr_Q2TJH7_Q2TJH7_MOUSE__II_830770_REVERSED	|generic|tr_E9Q622_E9Q622_MOUSE__II_830799_REVERSED	|generic|tr_Q2TJH6_Q2TJH6_MOUSE__II_830799_REVERSED	|generic|tr_Q2TJH9_Q2TJH9_MOUSE__II_830773_REVERSED	|generic|tr_Q2TJH5_Q2TJH5_MOUSE_REVERSED	|generic|tr_A0JNT1_A0JNT1_MOUSE_REVERSED	|generic|tr_A0A0A6YWK0_A0A0A6YWK0_MOUSE_REVERSED	|generic|tr_Q6KEQ5_Q6KEQ5_MOUSE_REVERSED	|generic|tr_Q2TJH8_Q2TJH8_MOUSE_REVERSED|
"""index: 3382, intensity: 3249.0, mobility: 1.049"""	-0.439268	0.28686	0.897631	YCDEYGDDEDVYEHVMGDENGNTEEEEDME	generic|sp_P51860_NP1L2_MOUSE_REVERSED|
"""index: 7244, intensity: 3906.0, mobility: 1.099"""	-0.439343	0.287242	0.897724	QMQEREKEHKRLLDHRQLFYQDKLQQKVLQHREQL	generic|tr_Q3UG53_Q3UG53_MOUSE_REVERSED	|generic|sp_O55098_STK10_MOUSE_REVERSED	|generic|tr_Q5DTS2_Q5DTS2_MOUSE_REVERSED	|generic|tr_A1A553_A1A553_MOUSE_REVERSED|
"""index: 10761, intensity: 12524.0, mobility: 0.948"""	-0.439346	0.287457	0.897728	SLDDILMIRLLDQCQVMQ	generic|chr15_1_39345602_39437172_ENSMUST00000082054__IP_1085841_TX=10090_REVERSED	|generic|chr15_1_39345596_39437172_ENSMUST00000082054__IP_1085841_TX=10090_REVERSED	|generic|IP_2454037_TX=10090_REVERSED|
"""index: 14205, intensity: 4623.0, mobility: 0.929"""	-0.439932	0.287457	0.89845	YTKQPYIML	generic|sp_Q19LI2_A1BG_MOUSE_REVERSED|
"""index: 18028, intensity: 3355.0, mobility: 1.059"""	-0.440623	0.287838	0.899299	SRAQLPARQTAWA	generic|IP_842786_TX=10090_REVERSED|
"""index: 4681, intensity: 3852.0, mobility: 1.175"""	-0.440647	0.28822	0.899328	QALEETRYQELVVVGQLGASRRRACGECHVLYTNRSGNESTVFL	generic|tr_Q8K0Z1_Q8K0Z1_MOUSE_REVERSED	|generic|sp_Q5NCY0_KDM6B_MOUSE__chr5_1_89156577_89156606_ENSMUST00000148750_REVERSED|
"""index: 18248, intensity: 9742.0, mobility: 1.083"""	-0.440691	0.288601	0.899383	MLYIRGSLSMKMK	generic|IP_935553_TX=10090_REVERSED|
"""index: 4399, intensity: 5675.0, mobility: 0.843"""	-0.440705	0.288872	0.8994	ECVWCIAKKDEKCFLLLKE	generic|tr_Q3TA29_Q3TA29_MOUSE_REVERSED	|generic|sp_Q99PP6_TR34A_MOUSE_REVERSED	|generic|sp_Q99PP6-2_TR34A_MOUSE_REVERSED	|generic|sp_Q99PP6-3_TR34A_MOUSE_REVERSED	|generic|tr_Q3TAH7_Q3TAH7_MOUSE_REVERSED	|generic|tr_E9PYZ4_E9PYZ4_MOUSE_REVERSED|
"""index: 11330, intensity: 9205.0, mobility: 0.978"""	-0.440814	0.289253	0.899533	DALYRQIMEEQYQHRHGMKL	generic|sp_B2RUR8_OTU7B_MOUSE_REVERSED|
"""index: 11092, intensity: 4273.0, mobility: 0.908"""	-0.441115	0.289634	0.899901	KRPLFPSF	generic|sp_Q6PCQ0_IQCE_MOUSE__II_933096_REVERSED	|generic|sp_Q6PCQ0-2_IQCE_MOUSE__II_933096_REVERSED	|generic|II_933093_TX=10090_REVERSED|
"""index: 8750, intensity: 2835.0, mobility: 1.005"""	-0.441224	0.289905	0.900035	NFVILGKYWF	generic|tr_Q4KL66_Q4KL66_MOUSE__IP_876276_REVERSED	|generic|tr_Q9WVH7_Q9WVH7_MOUSE__IP_876276_REVERSED	|generic|tr_Q4KL65_Q4KL65_MOUSE__IP_876276_REVERSED	|generic|tr_Q4KL67_Q4KL67_MOUSE__IP_876276_REVERSED	|generic|tr_Q497W1_Q497W1_MOUSE_REVERSED|
"""index: 680, intensity: 3567.0, mobility: 0.770"""	-0.441452	0.290175	0.900314	CLPEKPTGMCPQRK	generic|IP_3488320_TX=10090_REVERSED|
"""index: 17357, intensity: 4633.0, mobility: 1.124"""	-0.441935	0.290556	0.900903	RHLYKRKGKCEYTWHGFELCKQCRVHQKNAEAKRRAILRHM	generic|sp_Q9CX48_ZCH10_MOUSE_REVERSED|
"""index: 11550, intensity: 18671.0, mobility: 0.941"""	-0.44211	0.290937	0.901116	LFKFSLLTSL	generic|IP_833899_TX=10090_REVERSED|
"""index: 3771, intensity: 3454.0, mobility: 1.077"""	-0.442156	0.291318	0.901172	IRFALFKDHGLIAWGEWNKHRWEWQWWLRRCHEGFRKQ	generic|IP_3505692_TX=10090_REVERSED|
"""index: 860, intensity: 2653.0, mobility: 0.810"""	-0.442338	0.291698	0.901393	YLRFCKGPRTR	generic|tr_A0A0G2JG10_A0A0G2JG10_MOUSE__chr5_-1_52190276_52190332_ENSMUST00000200186_REVERSED	|generic|tr_Q3UDX4_Q3UDX4_MOUSE__chr5_-1_52190276_52190332_ENSMUST00000200186_REVERSED	|generic|tr_Q497W9_Q497W9_MOUSE__chr5_-1_52190276_52190332_ENSMUST00000200186_REVERSED	|generic|tr_Q3UKJ6_Q3UKJ6_MOUSE__chr5_-1_52190276_52190332_ENSMUST00000200186_REVERSED	|generic|tr_Q3TFE5_Q3TFE5_MOUSE__chr5_-1_52190276_52190332_ENSMUST00000200186_REVERSED|
"""index: 6032, intensity: 2886.0, mobility: 0.826"""	-0.442566	0.292079	0.90167	IENLDSISQVIQRIE	generic|tr_Q0VGN4_Q0VGN4_MOUSE_REVERSED	|generic|sp_Q8BVI5_STX16_MOUSE_REVERSED	|generic|tr_F6X4N5_F6X4N5_MOUSE_REVERSED	|generic|tr_Q8C0W8_Q8C0W8_MOUSE_REVERSED|
"""index: 18572, intensity: 3116.0, mobility: 1.162"""	-0.4426	0.29246	0.901711	GASGCCMM	generic|chr7_1_44461661_44461690_ENSMUST00000058667_REVERSED|
"""index: 5351, intensity: 7016.0, mobility: 1.108"""	-0.442646	0.292507	0.901766	WISELPTYLLMKTPTGSINFQQPYYVKWLGFFVFKMVNNDFE	generic|IP_825567_TX=10090_REVERSED|
"""index: 3609, intensity: 4378.0, mobility: 0.921"""	-0.442956	0.292887	0.902143	QHVRTKSNQQQQQQQQQQKQ	generic|IP_969965_TX=10090_REVERSED|
"""index: 2689, intensity: 33642.0, mobility: 0.876"""	-0.442985	0.293156	0.902178	TNRQAEESTHVVDRDVLESDIAMLIRL	generic|IP_857032_TX=10090_REVERSED|
"""index: 4480, intensity: 5293.0, mobility: 0.916"""	-0.44324	0.293425	0.902487	TIPAQPRSWR	generic|tr_A0A087WR50_A0A087WR50_MOUSE__chr1_-1_71637244_71637333_ENSMUST00000186613__II_1037262_REVERSED	|generic|tr_A0A087WSN6_A0A087WSN6_MOUSE__chr1_-1_71637244_71637333_ENSMUST00000186613__II_1037262_REVERSED	|generic|sp_P11276_FINC_MOUSE__chr1_-1_71637244_71637333_ENSMUST00000186613__II_1037262_REVERSED	|generic|tr_Q3TCF1_Q3TCF1_MOUSE__chr1_-1_71637244_71637333_ENSMUST00000186613__II_1037262_REVERSED	|generic|tr_B9EHT6_B9EHT6_MOUSE__chr1_-1_71637244_71637333_ENSMUST00000186613__II_1037262_REVERSED	|generic|tr_Q3UHL6_Q3UHL6_MOUSE__chr1_-1_71637244_71637333_ENSMUST00000186613__II_1037262_REVERSED	|generic|tr_Q3UGY5_Q3UGY5_MOUSE__chr1_-1_71637244_71637333_ENSMUST00000186613_REVERSED	|generic|tr_Q3TCL7_Q3TCL7_MOUSE__chr1_-1_71637244_71637333_ENSMUST00000186613_REVERSED	|generic|tr_B7ZNJ1_B7ZNJ1_MOUSE__chr1_-1_71637244_71637333_ENSMUST00000186613_REVERSED	|generic|tr_Q3UH17_Q3UH17_MOUSE__chr1_-1_71637244_71637333_ENSMUST00000186613_REVERSED	|generic|tr_Q3TBB4_Q3TBB4_MOUSE__chr1_-1_71637244_71637333_ENSMUST00000186613_REVERSED	|generic|tr_A0A087WS56_A0A087WS56_MOUSE__chr1_-1_71637244_71637333_ENSMUST00000186613_REVERSED	|generic|tr_Q3UHR1_Q3UHR1_MOUSE__chr1_-1_71637244_71637333_ENSMUST00000186613_REVERSED|
"""index: 10792, intensity: 3291.0, mobility: 0.972"""	-0.443503	0.293805	0.902804	WSQPRRPHVM	generic|chr1_-1_132521847_132522422_ENSMUST00000086521__IP_1035266_TX=10090_REVERSED|
"""index: 3589, intensity: 2929.0, mobility: 0.961"""	-0.443551	0.293895	0.902862	EEALDRSREEL	generic|tr_Q3U583_Q3U583_MOUSE__II_907443_REVERSED	|generic|tr_F6WLY0_F6WLY0_MOUSE_REVERSED	|generic|tr_Q3TGD7_Q3TGD7_MOUSE_REVERSED	|generic|tr_Q3TL84_Q3TL84_MOUSE_REVERSED	|generic|tr_G5E880_G5E880_MOUSE_REVERSED	|generic|sp_Q60664_IRAG2_MOUSE_REVERSED	|generic|tr_Q3U560_Q3U560_MOUSE_REVERSED	|generic|tr_Q3V3H7_Q3V3H7_MOUSE_REVERSED	|generic|tr_Q3TVR1_Q3TVR1_MOUSE_REVERSED	|generic|tr_F6VUK8_F6VUK8_MOUSE_REVERSED|
"""index: 9136, intensity: 2920.0, mobility: 1.041"""	-0.443708	0.293895	0.903052	THICLDKMSSSDF	generic|IP_1078860_TX=10090_REVERSED|
"""index: 4172, intensity: 3478.0, mobility: 0.892"""	-0.444472	0.294274	0.903972	LVVYPFLSSFYMIKGSSQIGKIMA	generic|sp_Q8BG16_S6A15_MOUSE_REVERSED|
"""index: 7571, intensity: 5422.0, mobility: 1.202"""	-0.444812	0.294474	0.904379	HRNVGVPKHGLMAHFLCVEVEPSWVVTEEAP	generic|sp_Q9DAT2_MRGBP_MOUSE__II_993662_REVERSED	|generic|sp_Q9DAT2-2_MRGBP_MOUSE__IP_993660_REVERSED	|generic|tr_Q2NL54_Q2NL54_MOUSE__II_993662_REVERSED|
"""index: 17777, intensity: 2796.0, mobility: 1.157"""	-0.444828	0.294474	0.904398	GVELSAELSPKGPASVGFSPMKFKPMKFKSDKAV	generic|tr_E9PYB0_E9PYB0_MOUSE_REVERSED|
"""index: 10096, intensity: 5868.0, mobility: 0.890"""	-0.445777	0.294629	0.905533	NKIKSMRV	generic|IP_2437603_TX=10090_REVERSED	|generic|IP_868939_TX=10090_REVERSED|
"""index: 6776, intensity: 3100.0, mobility: 1.095"""	-0.446215	0.294785	0.906055	EDVNVSSKASTEFFRIRHERALKEAQERQVQRKAEMDCKNGL	generic|tr_D3YUS4_D3YUS4_MOUSE_REVERSED	|generic|sp_Q9DD03_RAB13_MOUSE_REVERSED	|generic|tr_Q0PD42_Q0PD42_MOUSE_REVERSED|
"""index: 11931, intensity: 5299.0, mobility: 0.973"""	-0.446763	0.294983	0.906705	RSLDFKRLE	generic|sp_C3VPR6_NLRC5_MOUSE__II_861289_REVERSED|
"""index: 13209, intensity: 4138.0, mobility: 0.857"""	-0.446797	0.294983	0.906747	QPEINKFL	generic|tr_E9Q277_E9Q277_MOUSE__II_3489099_REVERSED	|generic|tr_K7N784_K7N784_MOUSE__II_3489099_REVERSED	|generic|tr_E9PYL5_E9PYL5_MOUSE_REVERSED	|generic|tr_E9PZ74_E9PZ74_MOUSE_REVERSED	|generic|tr_L7N478_L7N478_MOUSE_REVERSED	|generic|tr_H3BK29_H3BK29_MOUSE_REVERSED|
"""index: 8013, intensity: 3212.0, mobility: 1.131"""	-0.447845	0.29536	0.907986	PISTRCSRPLWPMVPPHPGPVSETAIAARQ	generic|chr7_1_139875092_139875328_ENSMUST00000026548__IP_877301_TX=10090_REVERSED|
"""index: 17592, intensity: 7033.0, mobility: 1.097"""	-0.448194	0.295737	0.908396	HFLLHVEASDKEEKEEETPDEHPRDP	generic|sp_Q80UP8_S20A2_MOUSE_REVERSED	|generic|tr_P70456_P70456_MOUSE_REVERSED|
"""index: 4036, intensity: 4822.0, mobility: 0.998"""	-0.448261	0.296115	0.908475	GPKSRLTMAWTLPDKDCRWVHK	generic|IP_1029155_TX=10090_REVERSED|
"""index: 8965, intensity: 3401.0, mobility: 1.173"""	-0.448622	0.296492	0.908899	WRRFDSLDPKLNSIN	generic|IP_991620_TX=10090_REVERSED|
"""index: 8261, intensity: 3481.0, mobility: 0.877"""	-0.4488	0.296534	0.909108	DGPVPIISATL	generic|IP_1146377_TX=10090_REVERSED|
"""index: 2793, intensity: 2980.0, mobility: 1.054"""	-0.450017	0.296658	0.910531	REERASLMSEVH	generic|sp_Q9QZZ4_MYO15_MOUSE_REVERSED	|generic|sp_Q9QZZ4-2_MYO15_MOUSE_REVERSED	|generic|sp_Q9QZZ4-3_MYO15_MOUSE_REVERSED|
"""index: 12570, intensity: 3819.0, mobility: 0.989"""	-0.450194	0.296658	0.910736	ELWLTDRLLK	generic|chr1_-1_84744737_84745072_ENSMUST00000186465_REVERSED|
"""index: 6438, intensity: 3990.0, mobility: 1.028"""	-0.450382	0.296658	0.910954	CMKRWLPVKSYLHTESVASR	generic|IP_915776_TX=10090_REVERSED|
"""index: 5028, intensity: 2765.0, mobility: 0.968"""	-0.451022	0.296922	0.911697	HKEIEYVKLQMEINLSHLFNGGFAL	generic|tr_B9EKK1_B9EKK1_MOUSE__chr1_1_39976789_39976821_ENSMUST00000168431_REVERSED|
"""index: 6580, intensity: 4734.0, mobility: 0.883"""	-0.451048	0.297297	0.911727	DLINEITGKP	generic|tr_Q3UQK4_Q3UQK4_MOUSE__II_842461_REVERSED	|generic|tr_A0A0G2JEF5_A0A0G2JEF5_MOUSE__II_3502426_REVERSED	|generic|tr_Q80VD9_Q80VD9_MOUSE__II_842458_REVERSED	|generic|sp_P48964_MPIP1_MOUSE__II_842458_REVERSED|
"""index: 17527, intensity: 3372.0, mobility: 1.191"""	-0.451054	0.297673	0.911734	GTLTVLYMCLFLGYLLQQQESFGSIGQLFF	generic|tr_Q8VGK1_Q8VGK1_MOUSE_REVERSED|
"""index: 17024, intensity: 39885.0, mobility: 1.108"""	-0.45117	0.297936	0.911868	QLTAVLGGAAIGGGNAIAAASMMKAAISGAAIGAGT	generic|sp_Q8VC49_IF27B_MOUSE_REVERSED	|generic|sp_Q8VC49_IF27B_MOUSE_REVERSED|
"""index: 11684, intensity: 4565.0, mobility: 0.853"""	-0.451546	0.297976	0.912304	HTLVGHIR	generic|sp_B1AWL2_ZN462_MOUSE_REVERSED	|generic|tr_B1AWL5_B1AWL5_MOUSE_REVERSED	|generic|tr_B1AWL4_B1AWL4_MOUSE_REVERSED|
"""index: 5580, intensity: 3659.0, mobility: 0.998"""	-0.452148	0.298351	0.912997	QKPEVVRGDVKHPRACMAADVEEVCSYTVFGFGRSRKTQPDRMV	generic|IP_1092448_TX=10090_REVERSED|
"""index: 2436, intensity: 13815.0, mobility: 0.895"""	-0.452395	0.298653	0.913281	VSSTLYRDLR	generic|IP_968438_TX=10090_REVERSED|
"""index: 2097, intensity: 76243.0, mobility: 0.917"""	-0.452562	0.298653	0.913473	WGLSTAALFVF	generic|IP_3477693_TX=10090_REVERSED|
"""index: 18254, intensity: 3013.0, mobility: 0.989"""	-0.453507	0.298692	0.914554	WPDEKPVPWM	generic|IP_974626_TX=10090_REVERSED|
"""index: 5346, intensity: 6784.0, mobility: 1.001"""	-0.453909	0.299065	0.915013	CHGRRPLLFPEQGGLFVGMTHL	generic|tr_Q3UW08_Q3UW08_MOUSE__IP_1121747_REVERSED|
"""index: 17144, intensity: 3066.0, mobility: 0.969"""	-0.454001	0.299142	0.915118	TYVPSQVPSRT	generic|IP_887542_TX=10090_REVERSED|
"""index: 9420, intensity: 2824.0, mobility: 1.095"""	-0.45404	0.299142	0.915162	FLYMPEHLSSDTKII	generic|tr_Q7TRR7_Q7TRR7_MOUSE_REVERSED	|generic|tr_Q7TRR5_Q7TRR5_MOUSE_REVERSED	|generic|tr_Q8VF28_Q8VF28_MOUSE_REVERSED|
"""index: 6381, intensity: 3561.0, mobility: 0.887"""	-0.455074	0.299515	0.916335	TTANERIFT	generic|sp_Q8C3Y4_KNTC1_MOUSE__II_931188_REVERSED|
"""index: 8439, intensity: 3466.0, mobility: 0.953"""	-0.455145	0.299665	0.916415	TALTPPWAAIPARMRTGWRLSSCC	generic|II_1066352_TX=10090_REVERSED	|generic|IP_1066367_TX=10090_REVERSED	|generic|II_1066354_TX=10090_REVERSED	|generic|II_1066356_TX=10090_REVERSED	|generic|IP_1066362_TX=10090_REVERSED	|generic|sp_Q62151-9_RAGE_MOUSE_REVERSED|
"""index: 3174, intensity: 4309.0, mobility: 1.152"""	-0.455524	0.299702	0.916844	LVPVSGAPEAKQPTSAQSGMCPAEAQETHIGEKQG	generic|tr_D3Z7M0_D3Z7M0_MOUSE_REVERSED	|generic|tr_G3X9X3_G3X9X3_MOUSE__chr6_-1_48439284_48442715_ENSMUST00000114556_REVERSED	|generic|tr_D3Z7M1_D3Z7M1_MOUSE__chr6_-1_48439284_48442715_ENSMUST00000114556_REVERSED|
"""index: 10754, intensity: 6499.0, mobility: 0.972"""	-0.45672	0.300074	0.918188	HVLKVKGMKGATMSNQMKMAEIV	generic|sp_Q91ZA3_PCCA_MOUSE__chr14_1_122650260_122650334_ENSMUST00000177312__II_1088680_REVERSED|
"""index: 17267, intensity: 3575.0, mobility: 1.114"""	-0.456816	0.300112	0.918296	EELKLIEEQQIRKLHEFKDQLEKEADKFTLEKEK	generic|tr_S4R2P6_S4R2P6_MOUSE__II_930325_REVERSED	|generic|sp_Q9DA97_SEP14_MOUSE_REVERSED|
"""index: 18046, intensity: 3939.0, mobility: 1.049"""	-0.457145	0.300483	0.918663	QSGLGLQPETLRQ	generic|sp_P70302_STIM1_MOUSE__chr7_1_102426766_102426804_ENSMUST00000210834__II_2512638_REVERSED	|generic|tr_A0A1B0GRA5_A0A1B0GRA5_MOUSE__chr7_1_102426766_102426804_ENSMUST00000210834__II_2512638_REVERSED	|generic|tr_A0A1B0GR78_A0A1B0GR78_MOUSE__chr7_1_102426766_102426804_ENSMUST00000210834_REVERSED|
"""index: 7561, intensity: 4023.0, mobility: 0.935"""	-0.457162	0.300743	0.918683	ARGLGWGEGTCDEGAWIKQLPRSGGRSRQMMQ	generic|IP_858248_TX=10090_REVERSED|
"""index: 17280, intensity: 11347.0, mobility: 1.101"""	-0.457312	0.301003	0.918851	GAGAIIHEGSEEIICQVMPDSKALRKLGEVLKSLDAP	generic|IP_947820_TX=10090_REVERSED|
"""index: 1791, intensity: 3447.0, mobility: 1.007"""	-0.457434	0.301039	0.918987	RLSTEWDSGHCL	generic|IP_932175_TX=10090_REVERSED|
"""index: 1515, intensity: 2877.0, mobility: 1.011"""	-0.458207	0.301411	0.919847	NWQLQQSQHCSTA	generic|chr10_1_127471852_127471968_ENSMUST00000166820_REVERSED|
"""index: 10075, intensity: 4089.0, mobility: 0.941"""	-0.45834	0.301782	0.919994	ATELLHTFAPHPKLIGVQTDSALLQ	generic|tr_E9PWD9_E9PWD9_MOUSE__chr10_-1_79736519_79736596_ENSMUST00000162694__II_1147941_REVERSED|
"""index: 10493, intensity: 51764.0, mobility: 0.861"""	-0.458372	0.301929	0.92003	EVKIKEHK	generic|tr_A2ASY0_A2ASY0_MOUSE_REVERSED	|generic|sp_Q5HZG4_TAF3_MOUSE_REVERSED|
"""index: 3024, intensity: 4054.0, mobility: 0.779"""	-0.458807	0.302188	0.920512	CISTLEKILFLQLC	generic|IP_967607_TX=10090_REVERSED	|generic|IP_967600_TX=10090_REVERSED|
"""index: 5328, intensity: 2553.0, mobility: 1.236"""	-0.458949	0.302558	0.920669	ALNDVTEQMVDQYLEKQ	generic|tr_F7APL9_F7APL9_MOUSE__II_851818_REVERSED	|generic|tr_Q3UVL3_Q3UVL3_MOUSE__II_851818_REVERSED	|generic|tr_A0A1L1SRW1_A0A1L1SRW1_MOUSE_REVERSED|
"""index: 5106, intensity: 5099.0, mobility: 1.048"""	-0.45909	0.302817	0.920825	DADVTQSLNVEAMLTVSGGAASQVK	generic|sp_Q70IV5_SYNEM_MOUSE__II_887605_REVERSED	|generic|sp_Q70IV5-2_SYNEM_MOUSE__II_887605_REVERSED	|generic|tr_Q80XS8_Q80XS8_MOUSE__II_887605_REVERSED	|generic|tr_Q8BPR2_Q8BPR2_MOUSE__II_887605_REVERSED	|generic|tr_A0A140LHQ9_A0A140LHQ9_MOUSE__II_887605_REVERSED|
"""index: 10433, intensity: 3817.0, mobility: 1.032"""	-0.459324	0.303188	0.921084	ATSAGTSSSTLLGESPRVATAAHML	generic|chrX_1_73353917_73354216_ENSMUST00000114499__IP_834560_TX=10090_REVERSED|
"""index: 11356, intensity: 4925.0, mobility: 0.877"""	-0.45933	0.303479	0.92109	QVSRWLFP	generic|IP_830942_TX=10090_REVERSED|
"""index: 4439, intensity: 4506.0, mobility: 0.988"""	-0.459616	0.303479	0.921406	IDDETIYGAQVV	generic|sp_Q3UVG3_F91A1_MOUSE_REVERSED|
"""index: 2896, intensity: 3732.0, mobility: 0.956"""	-0.460545	0.303849	0.922426	EPTSSGGGGDESIPI	generic|tr_Q3TSQ8_Q3TSQ8_MOUSE__chr3_-1_87992987_87993235_ENSMUST00000194596__II_986301_REVERSED	|generic|chr3_-1_87994074_87994262_ENSMUST00000194596_REVERSED	|generic|sp_Q61361_PGCB_MOUSE_REVERSED|
"""index: 12914, intensity: 3925.0, mobility: 0.880"""	-0.460569	0.304219	0.922452	LLFPHSFLS	generic|IP_3476845_TX=10090_REVERSED|
"""index: 15505, intensity: 5929.0, mobility: 0.978"""	-0.460682	0.304589	0.922576	IVGFRDFARR	generic|sp_Q0VBL3_RBM15_MOUSE_REVERSED	|generic|sp_Q0VBL3-2_RBM15_MOUSE__chr3_-1_107330204_107330497_ENSMUST00000197769_REVERSED|
"""index: 3686, intensity: 20087.0, mobility: 1.068"""	-0.460897	0.304959	0.922811	NLYTQLVEEAQTGKGPQQRYNAKLQEMRQLFLKHGGPKHYFE	generic|tr_Q8BU78_Q8BU78_MOUSE_REVERSED	|generic|sp_Q8CFB4_GBP5_MOUSE_REVERSED	|generic|sp_Q8CFB4-2_GBP5_MOUSE_REVERSED	|generic|tr_Q8BMN7_Q8BMN7_MOUSE_REVERSED|
"""index: 9785, intensity: 3985.0, mobility: 1.007"""	-0.460911	0.305216	0.922826	KMQRWNETHINLDHKR	generic|IP_906049_TX=10090_REVERSED|
"""index: 2711, intensity: 3202.0, mobility: 0.855"""	-0.461431	0.305248	0.923394	QQVMQLLAKTKRAPDEP	generic|tr_Q8BUT2_Q8BUT2_MOUSE__chr1_-1_162477659_162477799_ENSMUST00000161155_REVERSED|
"""index: 4814, intensity: 29359.0, mobility: 1.042"""	-0.462482	0.305391	0.924535	VQFVLDCPQRLFELKGGSQGKQ	generic|IP_1034489_TX=10090_REVERSED|
"""index: 16095, intensity: 2719.0, mobility: 0.962"""	-0.462639	0.305761	0.924705	NGHREEAKRL	generic|tr_B2RXQ2_B2RXQ2_MOUSE__II_879772_REVERSED	|generic|tr_B8QI33_B8QI33_MOUSE__II_879772_REVERSED|
"""index: 17895, intensity: 4467.0, mobility: 0.982"""	-0.462738	0.305904	0.924812	CRAKRCVMVW	generic|chr8_-1_70191894_70194209_ENSMUST00000110127__IP_866806_TX=10090_REVERSED|
"""index: 1348, intensity: 5923.0, mobility: 1.009"""	-0.463147	0.306273	0.925253	RGEMTIKEMILMVASLQEDTSETAVRLNLN	generic|sp_Q8VHN7_AGRV1_MOUSE__chr1_-1_170880997_170881026_ENSMUST00000171447_REVERSED	|generic|tr_B8JJE0_B8JJE0_MOUSE__chr1_-1_170880997_170881026_ENSMUST00000171447_REVERSED|
"""index: 12225, intensity: 2908.0, mobility: 0.995"""	-0.463176	0.306416	0.925284	HFGPSQVKTRL	generic|IP_916498_TX=10090_REVERSED|
"""index: 12263, intensity: 5878.0, mobility: 0.957"""	-0.463883	0.306785	0.926045	FFVKPHKPTK	generic|IP_857337_TX=10090_REVERSED|
"""index: 9055, intensity: 2589.0, mobility: 1.081"""	-0.463883	0.307153	0.926045	EMRTYTLTSLLF	generic|IP_3464316_TX=10090_REVERSED|
"""index: 15161, intensity: 5830.0, mobility: 0.868"""	-0.463933	0.307409	0.926098	TFCHQELPKD	generic|tr_Q8BGR1_Q8BGR1_MOUSE_REVERSED|
"""index: 7327, intensity: 2598.0, mobility: 1.052"""	-0.464049	0.307551	0.926223	WQLHPGMSGSTDLLI	generic|sp_Q3UVV9_VWA3A_MOUSE__II_881117_REVERSED|
"""index: 5679, intensity: 12630.0, mobility: 1.074"""	-0.464342	0.307919	0.926537	AHGSGVTNPQGLDAAIGVWEPLYAA	generic|tr_Q8CDC9_Q8CDC9_MOUSE_REVERSED	|generic|sp_P97353_SEC1_MOUSE_REVERSED	|generic|tr_Q3ZB27_Q3ZB27_MOUSE_REVERSED	|generic|tr_Q496T8_Q496T8_MOUSE_REVERSED|
"""index: 11412, intensity: 3679.0, mobility: 1.028"""	-0.464392	0.308287	0.926591	INMGTAPQVDSKNGL	generic|IP_916546_TX=10090_REVERSED|
"""index: 11143, intensity: 7198.0, mobility: 0.925"""	-0.464559	0.308542	0.926769	WTAWTLLVT	generic|IP_3464837_TX=10090_REVERSED	|generic|IP_3464835_TX=10090_REVERSED|
"""index: 12156, intensity: 3022.0, mobility: 0.913"""	-0.464626	0.30891	0.926841	RKMQNLVV	generic|IP_3489751_TX=10090_REVERSED|
"""index: 9363, intensity: 2971.0, mobility: 1.099"""	-0.464876	0.309278	0.927108	HSWLKNELPQAKMDP	generic|IP_957930_TX=10090_REVERSED|
"""index: 6775, intensity: 7690.0, mobility: 0.934"""	-0.465094	0.309647	0.92734	FKIGENTTQTDHHIQSLIMHLGLALTLL	generic|IP_983806_TX=10090_REVERSED|
"""index: 10788, intensity: 25632.0, mobility: 0.903"""	-0.465164	0.310015	0.927415	EELAQLVEKVEDKAADNESQLHS	generic|sp_P33175_KIF5A_MOUSE__chr10_-1_127242653_127242778_ENSMUST00000218298_REVERSED|
"""index: 7238, intensity: 3934.0, mobility: 0.792"""	-0.465216	0.31004	0.92747	SGMVKTLIPGRTFRGSWRYDG	generic|IP_898126_TX=10090_REVERSED|
"""index: 6670, intensity: 4029.0, mobility: 0.913"""	-0.465595	0.310408	0.927873	NWPRGAIGAVELMSPTNRSPFHSPLTCGF	generic|IP_1000164_TX=10090_REVERSED|
"""index: 17936, intensity: 2702.0, mobility: 1.293"""	-0.465601	0.310662	0.927879	WRMVVCTADLPNKFIRTSSPLHHHSSLH	generic|IP_1075023_TX=10090_REVERSED|
"""index: 5269, intensity: 8724.0, mobility: 1.055"""	-0.466057	0.310915	0.928363	RPFPLPCTFCTRQNLVFVDPM	generic|IP_1110679_TX=10090_REVERSED|
"""index: 3361, intensity: 35199.0, mobility: 1.064"""	-0.466356	0.311283	0.92868	RIVADFLPKDQRH	generic|sp_Q9R1X4_TIM_MOUSE__II_1146237_REVERSED	|generic|tr_H7BX89_H7BX89_MOUSE_REVERSED	|generic|tr_Q3U574_Q3U574_MOUSE_REVERSED	|generic|sp_Q9R1X4-2_TIM_MOUSE_REVERSED	|generic|sp_Q9R1X4-3_TIM_MOUSE_REVERSED|
"""index: 8673, intensity: 4317.0, mobility: 1.077"""	-0.466469	0.311536	0.928799	SVDTLQSGWCNLKRV	generic|II_1148323_TX=10090_REVERSED|
"""index: 16824, intensity: 8904.0, mobility: 1.079"""	-0.46653	0.311903	0.928864	IQGTHTNRIPSSEPSYQHVHILLLL	generic|IP_3454777_TX=10090_REVERSED	|generic|IP_3454772_TX=10090_REVERSED|
"""index: 2542, intensity: 3933.0, mobility: 1.028"""	-0.466588	0.312041	0.928924	ICETEFWMCQMENLNEMASTGERTFRSCMEEAEKIMNARL	generic|sp_Q9DBB4_NAA16_MOUSE__II_3444483_REVERSED	|generic|tr_E9PZ53_E9PZ53_MOUSE_REVERSED|
"""index: 13283, intensity: 4230.0, mobility: 1.002"""	-0.466864	0.312294	0.929215	NRRPNAQKRR	generic|tr_E0CY37_E0CY37_MOUSE__II_1053112_REVERSED	|generic|tr_Q3V439_Q3V439_MOUSE__chr18_1_5705060_5705251_ENSMUST00000175925__II_1053112_REVERSED	|generic|tr_H3BJU2_H3BJU2_MOUSE__II_1053106_REVERSED	|generic|tr_E9PXY5_E9PXY5_MOUSE__chr18_1_5705060_5705251_ENSMUST00000175925__II_1053112_REVERSED	|generic|tr_A0A3Q4EHM2_A0A3Q4EHM2_MOUSE_REVERSED	|generic|tr_A4QPD1_A4QPD1_MOUSE_REVERSED	|generic|sp_Q64318_ZEB1_MOUSE_REVERSED|
"""index: 14453, intensity: 4459.0, mobility: 0.927"""	-0.467201	0.312661	0.929571	KKCILFLPFS	generic|IP_1008616_TX=10090_REVERSED|
"""index: 11689, intensity: 3722.0, mobility: 0.855"""	-0.467232	0.313028	0.929603	AFPWQSVSHM	generic|IP_910524_TX=10090_REVERSED|
"""index: 11209, intensity: 3828.0, mobility: 0.940"""	-0.467471	0.313165	0.929854	ILYGNGKFPMQ	generic|chr5_-1_25315026_25315118_ENSMUST00000045291_REVERSED|
"""index: 5221, intensity: 3585.0, mobility: 0.830"""	-0.467735	0.313531	0.930131	DIIINKDSTLEPLIEVIASET	generic|tr_E9PYH0_E9PYH0_MOUSE__chr13_-1_89721768_89721941_ENSMUST00000160029_REVERSED	|generic|tr_G3XA35_G3XA35_MOUSE__chr13_-1_89721768_89721941_ENSMUST00000160029_REVERSED|
"""index: 12020, intensity: 3675.0, mobility: 1.076"""	-0.467798	0.313898	0.930197	QLRQRQFAPWPQ	generic|IP_896210_TX=10090_REVERSED|
"""index: 10486, intensity: 7767.0, mobility: 0.801"""	-0.467823	0.314034	0.930223	MKVPAAPP	generic|IP_982223_TX=10090_REVERSED	|generic|IP_982212_TX=10090_REVERSED|
"""index: 14891, intensity: 10144.0, mobility: 0.947"""	-0.467993	0.314401	0.930401	IHFTSIIRM	generic|IP_1104839_TX=10090_REVERSED|
"""index: 10606, intensity: 4151.0, mobility: 0.819"""	-0.468055	0.314422	0.930466	VPLSEAQK	generic|IP_1065874_TX=10090_REVERSED|
"""index: 10495, intensity: 3115.0, mobility: 0.904"""	-0.468256	0.314788	0.930677	ACICHHILQNSLNLTM	generic|chr18_-1_34913550_34913621_ENSMUST00000025218_REVERSED	|generic|chr18_-1_34910206_34913621_ENSMUST00000025218_REVERSED|
"""index: 793, intensity: 3138.0, mobility: 0.829"""	-0.468322	0.315038	0.930746	QVRYRSHDSCSRLYT	generic|IP_1047117_TX=10090_REVERSED|
"""index: 9100, intensity: 2856.0, mobility: 0.930"""	-0.468947	0.315233	0.931397	KEPVIKKPPEP	generic|tr_A0A5K1VVQ9_A0A5K1VVQ9_MOUSE__chr19_-1_7374046_7374075_ENSMUST00000237653__II_1006392_REVERSED	|generic|sp_A2ASS6_TITIN_MOUSE__chr19_-1_7374046_7374075_ENSMUST00000237653__II_1006392_REVERSED	|generic|tr_E9Q8K5_E9Q8K5_MOUSE__chr19_-1_7374046_7374075_ENSMUST00000237653__II_1006392_REVERSED	|generic|tr_E9Q8N1_E9Q8N1_MOUSE__chr19_-1_7374046_7374075_ENSMUST00000237653__II_1006392_REVERSED	|generic|tr_Q812E1_Q812E1_MOUSE_REVERSED	|generic|tr_F7CR78_F7CR78_MOUSE_REVERSED	|generic|tr_F6RSJ3_F6RSJ3_MOUSE_REVERSED|
"""index: 12281, intensity: 6054.0, mobility: 0.817"""	-0.469544	0.315233	0.932016	RPEMKGLQ	generic|IP_1112978_TX=10090_REVERSED	|generic|tr_Q80XQ1_Q80XQ1_MOUSE_REVERSED|
"""index: 11187, intensity: 4043.0, mobility: 0.820"""	-0.469623	0.315233	0.932099	SMQAMEKQF	generic|IP_835185_TX=10090_REVERSED|
"""index: 10894, intensity: 33939.0, mobility: 0.853"""	-0.469748	0.315233	0.932228	EELAQLVEKVEDKAADNESQLHS	generic|sp_P33175_KIF5A_MOUSE__chr10_-1_127242653_127242778_ENSMUST00000218298_REVERSED|
"""index: 4941, intensity: 4556.0, mobility: 0.855"""	-0.470625	0.315598	0.933133	MIQGQFVKMEIKQQLKGTEDELEK	generic|tr_A0A571BD61_A0A571BD61_MOUSE_REVERSED|
"""index: 1166, intensity: 6908.0, mobility: 0.869"""	-0.470748	0.315732	0.933259	QLVLPTSHCQLALWALGTY	generic|IP_914839_TX=10090_REVERSED|
"""index: 9969, intensity: 11457.0, mobility: 0.877"""	-0.470917	0.316096	0.933433	SFKQRQKP	generic|IP_1005473_TX=10090_REVERSED|
"""index: 3908, intensity: 3440.0, mobility: 0.894"""	-0.471973	0.31623	0.934514	YDGTIRQLGLVDEPGIPQKGQLPGLRP	generic|tr_B1AQD9_B1AQD9_MOUSE__chr11_1_78347823_78347903_ENSMUST00000149161__II_1130291_REVERSED	|generic|tr_Q3V299_Q3V299_MOUSE__chr11_1_78347823_78347903_ENSMUST00000149161__II_1130295_REVERSED	|generic|II_1130298_TX=10090_REVERSED|
"""index: 5504, intensity: 4767.0, mobility: 0.975"""	-0.472335	0.316249	0.934884	KFPKEGTHSRIHQKLHCSK	generic|tr_S4R299_S4R299_MOUSE__II_1052137_REVERSED	|generic|tr_B2RR24_B2RR24_MOUSE__II_1052137_REVERSED|
"""index: 3254, intensity: 5761.0, mobility: 1.081"""	-0.473324	0.316612	0.935887	SDQTSSAKGKMPRLFNYLFLLLLALPIMYLEFNW	generic|sp_Q5RJH2_MCTP2_MOUSE_REVERSED|
"""index: 5226, intensity: 6256.0, mobility: 0.940"""	-0.473457	0.316976	0.936022	WIELLTKSASY	generic|IP_838144_TX=10090_REVERSED|
"""index: 8532, intensity: 4618.0, mobility: 0.910"""	-0.473725	0.317339	0.936292	TTQPVVCRVK	generic|sp_Q8VBU8-4_BANP_MOUSE__II_860748_REVERSED	|generic|tr_G3UWN8_G3UWN8_MOUSE_REVERSED	|generic|sp_Q8VBU8_BANP_MOUSE_REVERSED|
"""index: 571, intensity: 3101.0, mobility: 0.872"""	-0.473993	0.317472	0.936563	VWQGGGRPQE	generic|IP_905377_TX=10090_REVERSED|
"""index: 4244, intensity: 2794.0, mobility: 0.867"""	-0.474419	0.317506	0.936991	YIVGIEFTM	generic|chr11_1_83346661_83346717_ENSMUST00000018875_REVERSED|
"""index: 6190, intensity: 3601.0, mobility: 0.861"""	-0.474551	0.317506	0.937124	NVIGMDMGFKIAHYLFV	generic|sp_A6H5Y3_METH_MOUSE__chr13_-1_12187005_12187058_ENSMUST00000220473__II_3474885_REVERSED|
"""index: 451, intensity: 2606.0, mobility: 0.848"""	-0.475347	0.317869	0.937921	QGTTPLGHSR	generic|chr8_1_121784851_121785078_ENSMUST00000026357__IP_860817_TX=10090_REVERSED|
"""index: 2862, intensity: 4190.0, mobility: 0.883"""	-0.475622	0.318001	0.938195	CSLTARANKN	generic|IP_919225_TX=10090_REVERSED|
"""index: 9635, intensity: 3257.0, mobility: 0.977"""	-0.475707	0.318363	0.938279	QIRGASTEGHAGRAGETGEMDKPPLPL	generic|chr2_1_118663720_118663821_ENSMUST00000099557__IP_1003597_TX=10090_REVERSED	|generic|chr2_1_118663627_118663821_ENSMUST00000099557__IP_1003597_TX=10090_REVERSED	|generic|chr2_1_118663657_118663821_ENSMUST00000099557__IP_1003597_TX=10090_REVERSED|
"""index: 1390, intensity: 3061.0, mobility: 0.848"""	-0.475731	0.318725	0.938303	REESHTKKHNKYVNRHAFGKGCLKC	generic|tr_E9Q707_E9Q707_MOUSE__chr6_1_65936096_65936134_ENSMUST00000172638__II_919686_REVERSED	|generic|sp_Q9CXE0_PRDM5_MOUSE__chr6_1_65936096_65936134_ENSMUST00000172638__II_919686_REVERSED	|generic|tr_Q9D364_Q9D364_MOUSE__chr6_1_65936096_65936134_ENSMUST00000172638__II_919686_REVERSED	|generic|tr_G3UWU3_G3UWU3_MOUSE_REVERSED|
"""index: 8891, intensity: 2546.0, mobility: 1.028"""	-0.475767	0.319087	0.938339	TERPEEADKESLH	generic|tr_E9QM61_E9QM61_MOUSE__chr1_1_44180909_44181082_ENSMUST00000131177__II_1040113_REVERSED	|generic|II_1040108_TX=10090_REVERSED	|generic|tr_Q3TPQ3_Q3TPQ3_MOUSE__chr1_1_44175841_44175987_ENSMUST00000131177_REVERSED	|generic|sp_P35689_ERCC5_MOUSE__chr1_1_44180909_44181082_ENSMUST00000131177_REVERSED	|generic|tr_Q3TUN4_Q3TUN4_MOUSE__chr1_1_44175841_44175987_ENSMUST00000131177_REVERSED	|generic|tr_Q3UV64_Q3UV64_MOUSE__chr1_1_44175841_44175987_ENSMUST00000131177_REVERSED	|generic|tr_Q6P9Q0_Q6P9Q0_MOUSE_REVERSED	|generic|tr_Q3TUT3_Q3TUT3_MOUSE__chr1_1_44175841_44175987_ENSMUST00000131177_REVERSED|
"""index: 18030, intensity: 4090.0, mobility: 1.095"""	-0.47614	0.319449	0.93871	QSRTDAVSPLNGSSESRRRVQRTRPLALPETSPKD	generic|sp_O08715_AKAP1_MOUSE__chr11_-1_88839620_88839736_ENSMUST00000143720__II_1128517_REVERSED	|generic|sp_O08715-4_AKAP1_MOUSE__chr11_-1_88839620_88839736_ENSMUST00000143720__II_1128517_REVERSED	|generic|sp_O08715-6_AKAP1_MOUSE__chr11_-1_88839620_88839736_ENSMUST00000143720_REVERSED	|generic|sp_O08715-2_AKAP1_MOUSE_REVERSED	|generic|sp_O08715-3_AKAP1_MOUSE_REVERSED	|generic|sp_O08715-5_AKAP1_MOUSE_REVERSED|
"""index: 10264, intensity: 2735.0, mobility: 0.922"""	-0.476151	0.319812	0.938721	SLVVGLLLAIADGAEVAEVVP	generic|tr_Q8CF75_Q8CF75_MOUSE_REVERSED	|generic|tr_F2Z3Y9_F2Z3Y9_MOUSE__chr6_-1_13870532_13870711_ENSMUST00000185361_REVERSED|
"""index: 17473, intensity: 3936.0, mobility: 1.115"""	-0.476187	0.320174	0.938757	ETNMRYNLDEYMYLDLIGCMEEMDNSIKRMDLNL	generic|tr_Q9CU95_Q9CU95_MOUSE_REVERSED|
"""index: 8559, intensity: 3891.0, mobility: 0.846"""	-0.476536	0.320304	0.939103	SLTKSGLY	generic|IP_3490215_TX=10090_REVERSED|
"""index: 10721, intensity: 5015.0, mobility: 0.897"""	-0.476984	0.320374	0.939546	MVRVHKPRG	generic|tr_A0A494BB86_A0A494BB86_MOUSE__chr19_-1_46387451_46387507_ENSMUST00000237477_REVERSED	|generic|sp_P61164_ACTZ_MOUSE__chr19_-1_46387451_46387507_ENSMUST00000237477_REVERSED|
"""index: 4609, intensity: 6514.0, mobility: 0.874"""	-0.477052	0.320374	0.939613	NLKLLFWCNREPSCKFGAVVNEHLM	generic|IP_1149807_TX=10090_REVERSED|
"""index: 7638, intensity: 6174.0, mobility: 1.108"""	-0.477412	0.320374	0.939968	AIEEESSEEKVISPVLPWSSVLSGQGDVPQVGQ	generic|sp_P48972_MYBB_MOUSE_REVERSED|
"""index: 12349, intensity: 3892.0, mobility: 0.900"""	-0.477953	0.320374	0.9405	NMIFPKSRP	generic|IP_1147692_TX=10090_REVERSED	|generic|IP_1147698_TX=10090_REVERSED|
"""index: 7168, intensity: 2953.0, mobility: 0.985"""	-0.478215	0.320374	0.940757	MVAETEIGGVGWGL	generic|sp_Q811J3_IREB2_MOUSE_REVERSED|
"""index: 15219, intensity: 4684.0, mobility: 0.868"""	-0.480218	0.320619	0.942707	TFNSKKCNYN	generic|tr_E9PZJ7_E9PZJ7_MOUSE__II_3488482_REVERSED	|generic|tr_A0A3B2W7Y7_A0A3B2W7Y7_MOUSE_REVERSED|
"""index: 10220, intensity: 15850.0, mobility: 0.986"""	-0.480253	0.320979	0.942741	RMMSLASCTPLV	generic|IP_1037622_TX=10090_REVERSED|
"""index: 9801, intensity: 449989.0, mobility: 0.947"""	-0.480269	0.320992	0.942756	QSADLGAVPPAQVMPQLQQQ	generic|sp_P56477_IRF5_MOUSE_REVERSED	|generic|tr_B2CC69_B2CC69_MOUSE_REVERSED|
"""index: 5594, intensity: 6968.0, mobility: 1.044"""	-0.481176	0.321352	0.943631	KAVDYMEVALQTRSAVTHFVAPMMLSEEVKIEMDNETSFTAKPI	generic|sp_Q9ESK9_RBCC1_MOUSE__chr1_1_6249881_6250171_ENSMUST00000162257__II_1044203_REVERSED	|generic|tr_B2RX00_B2RX00_MOUSE__chr1_1_6263227_6263268_ENSMUST00000162257__II_1044203_REVERSED	|generic|tr_F7CC56_F7CC56_MOUSE__chr1_1_6249881_6250171_ENSMUST00000162257__II_1044206_REVERSED	|generic|tr_Q8CHH8_Q8CHH8_MOUSE__chr1_1_6263227_6263268_ENSMUST00000162257__II_1044203_REVERSED	|generic|tr_Q6NZG0_Q6NZG0_MOUSE_REVERSED	|generic|tr_E0CYY6_E0CYY6_MOUSE_REVERSED	|generic|tr_E9PX56_E9PX56_MOUSE_REVERSED|
"""index: 9703, intensity: 2571.0, mobility: 0.946"""	-0.481217	0.321595	0.94367	FWIVGYFRI	generic|IP_3501330_TX=10090_REVERSED|
"""index: 8142, intensity: 3897.0, mobility: 1.082"""	-0.481615	0.321955	0.944052	EMEQKMLEQYKKADKQQITLQNDLR	generic|tr_Q9D551_Q9D551_MOUSE__chr14_1_99112988_99113170_ENSMUST00000228598__II_3494348_REVERSED	|generic|tr_Q8BIR5_Q8BIR5_MOUSE__chr14_1_99179409_99179510_ENSMUST00000228598__II_3482267_REVERSED	|generic|tr_E9Q6K3_E9Q6K3_MOUSE__chr14_1_99150713_99150745_ENSMUST00000228598__II_3482274_REVERSED	|generic|II_3482257_TX=10090_REVERSED	|generic|II_3482262_TX=10090_REVERSED	|generic|tr_Q14CF8_Q14CF8_MOUSE__chr14_1_99137051_99137245_ENSMUST00000228598_REVERSED|
"""index: 1326, intensity: 2883.0, mobility: 0.929"""	-0.481803	0.322314	0.944232	MWLVCDLVFW	generic|IP_1109357_TX=10090_REVERSED|
"""index: 5610, intensity: 3961.0, mobility: 1.124"""	-0.48197	0.322557	0.944392	GQKKEQTKGPRYKH	generic|IP_827409_TX=10090_REVERSED|
"""index: 8625, intensity: 3828.0, mobility: 0.995"""	-0.482768	0.322917	0.945152	NVFQFLVVKIILHREYTSELRYNEMDNLWVA	generic|sp_Q6PB70_ANO8_MOUSE__chr8_-1_71478715_71478828_ENSMUST00000212768__II_3454268_REVERSED	|generic|tr_A0A1L1SR96_A0A1L1SR96_MOUSE__chr8_-1_71478715_71478828_ENSMUST00000212768__II_3454268_REVERSED|
"""index: 17291, intensity: 2913.0, mobility: 0.935"""	-0.482796	0.32316	0.945179	TRRVKRNRELHK	generic|II_881879_TX=10090_REVERSED|
"""index: 11851, intensity: 4163.0, mobility: 0.956"""	-0.482907	0.323519	0.945284	LKQRTIVASVP	generic|tr_B2RU69_B2RU69_MOUSE__II_878081_REVERSED	|generic|sp_P70412_CUZD1_MOUSE_REVERSED|
"""index: 15703, intensity: 3998.0, mobility: 0.938"""	-0.482965	0.323878	0.945339	YLRWIATKQ	generic|tr_A0A0G2JDE8_A0A0G2JDE8_MOUSE__chr5_-1_122791823_122791921_ENSMUST00000196423__II_931632_REVERSED	|generic|tr_Q3U981_Q3U981_MOUSE__chr5_-1_122791823_122791921_ENSMUST00000196423__II_931632_REVERSED	|generic|tr_A0A0G2JDM7_A0A0G2JDM7_MOUSE__chr5_-1_122791823_122791921_ENSMUST00000196423__II_931632_REVERSED	|generic|tr_Q3TGH0_Q3TGH0_MOUSE__chr5_-1_122791823_122791921_ENSMUST00000196423__II_931632_REVERSED	|generic|tr_A0A0G2JFH0_A0A0G2JFH0_MOUSE__chr5_-1_122800447_122800563_ENSMUST00000196423__II_931621_REVERSED	|generic|tr_A0A0G2JE03_A0A0G2JE03_MOUSE__chr5_-1_122791823_122791921_ENSMUST00000196423__II_931632_REVERSED	|generic|tr_Q3U5Y4_Q3U5Y4_MOUSE__chr5_-1_122791823_122791921_ENSMUST00000196423__II_931632_REVERSED	|generic|tr_Q3TXL9_Q3TXL9_MOUSE__chr5_-1_122791823_122791921_ENSMUST00000196423__II_931632_REVERSED	|generic|sp_Q8BTZ4_APC5_MOUSE__chr5_-1_122791823_122791921_ENSMUST00000196423__II_931632_REVERSED	|generic|sp_Q8BTZ4-2_APC5_MOUSE__chr5_-1_122791823_122791921_ENSMUST00000196423__II_931632_REVERSED	|generic|tr_Q3TWF7_Q3TWF7_MOUSE__chr5_-1_122791823_122791921_ENSMUST00000196423__II_931632_REVERSED	|generic|tr_Q3THU3_Q3THU3_MOUSE__chr5_-1_122791823_122791921_ENSMUST00000196423__II_931632_REVERSED	|generic|IP_926916_TX=10090_REVERSED	|generic|IP_926964_TX=10090_REVERSED	|generic|IP_926920_TX=10090_REVERSED	|generic|IP_926954_TX=10090_REVERSED	|generic|IP_926898_TX=10090_REVERSED|
"""index: 15169, intensity: 2956.0, mobility: 0.883"""	-0.482983	0.324131	0.945357	SDLWEPTEQR	generic|sp_Q8BUB4_WDFY2_MOUSE__chr14_1_62838011_62838064_ENSMUST00000224948_REVERSED|
"""index: 8511, intensity: 3857.0, mobility: 0.892"""	-0.483007	0.324131	0.94538	LTLILYRPG	generic|tr_M0QWN7_M0QWN7_MOUSE__chr7_-1_97314730_97314789_ENSMUST00000181351__II_884958_REVERSED|
"""index: 2859, intensity: 12650.0, mobility: 0.906"""	-0.483783	0.324489	0.946114	APPHSQPASHLP	generic|IP_1021630_TX=10090_REVERSED|
"""index: 10630, intensity: 16799.0, mobility: 0.879"""	-0.483983	0.324615	0.946303	PRWARPRP	generic|chr10_-1_78352290_78352421_ENSMUST00000001240_REVERSED|
"""index: 11271, intensity: 7899.0, mobility: 0.921"""	-0.484188	0.324973	0.946496	SEELKEQTMK	generic|sp_O70551_SRPK1_MOUSE__chr17_-1_28590057_28590191_ENSMUST00000004987__II_1068069_REVERSED	|generic|tr_Q3US65_Q3US65_MOUSE__chr17_-1_28590057_28590191_ENSMUST00000004987__II_1068069_REVERSED	|generic|tr_A0A3B2W883_A0A3B2W883_MOUSE_REVERSED	|generic|tr_A0A3B2W7I6_A0A3B2W7I6_MOUSE_REVERSED|
"""index: 1382, intensity: 3421.0, mobility: 1.017"""	-0.484307	0.325331	0.946608	VVNDQPNEPIGLTSLCLFYGAKQAF	generic|sp_Q78HU3_MB12A_MOUSE__chr8_1_71545599_71545670_ENSMUST00000212326__II_3500455_REVERSED	|generic|tr_A0A1D5RLP2_A0A1D5RLP2_MOUSE_REVERSED|
"""index: 14050, intensity: 4606.0, mobility: 0.979"""	-0.484402	0.32569	0.946697	MRRRKMRR	generic|IP_1087759_TX=10090_REVERSED|
"""index: 3057, intensity: 6032.0, mobility: 0.925"""	-0.484547	0.325931	0.946834	VPSSVAESQNK	generic|IP_986436_TX=10090_REVERSED|
"""index: 5219, intensity: 3075.0, mobility: 0.973"""	-0.484891	0.326289	0.947156	AWLFACLGTYATRWHVPVLSFNTLQ	generic|sp_Q99MS3_MP17L_MOUSE__chr16_1_13946776_13946925_ENSMUST00000148966__II_1083289_REVERSED	|generic|sp_Q99MS3-3_MP17L_MOUSE__chr16_1_13946776_13946925_ENSMUST00000148966__II_1083289_REVERSED	|generic|tr_E9Q4P9_E9Q4P9_MOUSE__chr16_1_13946776_13946925_ENSMUST00000148966_REVERSED	|generic|tr_D3YXY8_D3YXY8_MOUSE_REVERSED	|generic|sp_Q99MS3-2_MP17L_MOUSE__chr16_1_13946776_13946925_ENSMUST00000148966_REVERSED|
"""index: 1117, intensity: 2836.0, mobility: 0.845"""	-0.484996	0.326531	0.947254	VMAGTGVPRE	generic|tr_D3Z763_D3Z763_MOUSE_REVERSED	|generic|sp_Q6AZB0_BOC_MOUSE_REVERSED	|generic|sp_Q6AZB0-2_BOC_MOUSE_REVERSED	|generic|sp_Q6AZB0-3_BOC_MOUSE_REVERSED	|generic|sp_Q6AZB0-4_BOC_MOUSE_REVERSED|
"""index: 9109, intensity: 3295.0, mobility: 0.973"""	-0.485186	0.326889	0.947432	SFSAMHTALWVS	generic|IP_1133653_TX=10090_REVERSED	|generic|IP_1133664_TX=10090_REVERSED|
"""index: 16782, intensity: 4455.0, mobility: 0.952"""	-0.485398	0.327247	0.94763	RFQDLFWLV	generic|tr_A0A140LJ90_A0A140LJ90_MOUSE_REVERSED	|generic|tr_M0QWL9_M0QWL9_MOUSE_REVERSED	|generic|tr_Q8BWS4_Q8BWS4_MOUSE_REVERSED	|generic|sp_Q99NF8_RBP17_MOUSE_REVERSED|
"""index: 15171, intensity: 3044.0, mobility: 1.092"""	-0.485547	0.327605	0.947769	AFIRARGPLRQF	generic|IP_1044702_TX=10090_REVERSED|
"""index: 6041, intensity: 51170.0, mobility: 0.977"""	-0.485588	0.327963	0.947807	FVSAKGSVVQQLPAPIAMAPVDEYSRRGKWETPSIVK	generic|IP_968693_TX=10090_REVERSED|
"""index: 560, intensity: 3297.0, mobility: 0.830"""	-0.485695	0.328321	0.947907	YPASSGKT	generic|IP_843137_TX=10090_REVERSED|
"""index: 1212, intensity: 4300.0, mobility: 0.977"""	-0.485782	0.328561	0.947988	TMLFSFALSMLV	generic|sp_Q9WUE3_C56D2_MOUSE__chr9_-1_107541489_107541611_ENSMUST00000194967__II_843820_REVERSED	|generic|tr_A0A0A6YWG0_A0A0A6YWG0_MOUSE__II_843823_REVERSED|
"""index: 15580, intensity: 3590.0, mobility: 0.919"""	-0.486047	0.328919	0.948235	LMLPHLSSIRPLGL	generic|IP_1120334_TX=10090_REVERSED|
"""index: 8265, intensity: 3413.0, mobility: 1.144"""	-0.486116	0.329277	0.948299	PLRVPAPRNRLMRSHHGGHHWRRDTGDRP	generic|sp_Q70E20_SNED1_MOUSE_REVERSED	|generic|tr_F6V5H4_F6V5H4_MOUSE_REVERSED	|generic|tr_A0A0R4J0N0_A0A0R4J0N0_MOUSE_REVERSED|
"""index: 13326, intensity: 7816.0, mobility: 0.990"""	-0.48612	0.329635	0.948303	ESLLSWCIKI	generic|IP_902927_TX=10090_REVERSED|
"""index: 7003, intensity: 3737.0, mobility: 1.070"""	-0.486376	0.329761	0.948541	IFTIMDSMKKKYEENLYRCLLMKWAKAEISLALKMPETHLE	generic|sp_Q91XQ0_DYH8_MOUSE_REVERSED	|generic|sp_Q91XQ0-2_DYH8_MOUSE_REVERSED|
"""index: 17133, intensity: 6833.0, mobility: 1.102"""	-0.486612	0.329761	0.948759	LLAQLTAPSWDLGLTQPSQSFLEKVKIVLRQLGAVA	generic|tr_A2AP89_A2AP89_MOUSE_REVERSED|
"""index: 5081, intensity: 32550.0, mobility: 0.882"""	-0.487045	0.329882	0.94916	QQMNQQQIMTNLSPQQPKSPQMGPLL	generic|tr_Q5SUH7_Q5SUH7_MOUSE__II_1140912_REVERSED	|generic|tr_Q3UPG6_Q3UPG6_MOUSE__II_1140912_REVERSED	|generic|tr_Q3TJF5_Q3TJF5_MOUSE__II_1140912_REVERSED	|generic|tr_Q5SUH6_Q5SUH6_MOUSE__II_1140912_REVERSED	|generic|sp_Q99KN9_EPN4_MOUSE__II_1140912_REVERSED	|generic|tr_Q3UGL3_Q3UGL3_MOUSE_REVERSED|
"""index: 9780, intensity: 3619.0, mobility: 0.973"""	-0.487095	0.330004	0.949205	LFGAARPFGSCLM	generic|IP_1043253_TX=10090_REVERSED|
"""index: 4642, intensity: 291150.0, mobility: 0.898"""	-0.487468	0.33036	0.949549	LGVTTMPSNTTAPIPTPQTPTVTSSQSLH	generic|sp_Q80T03_MUC6_MOUSE_REVERSED	|generic|tr_A0A087WR59_A0A087WR59_MOUSE_REVERSED	|generic|tr_F8WIM6_F8WIM6_MOUSE_REVERSED|
"""index: 9347, intensity: 2622.0, mobility: 1.081"""	-0.487542	0.330599	0.949617	FHCFFIRHFLSSF	generic|chr3_1_34049195_34049419_ENSMUST00000200086_REVERSED|
"""index: 9981, intensity: 3615.0, mobility: 1.010"""	-0.487793	0.33084	0.949848	LWEVGMSVVKADP	generic|sp_Q3U435_MMP25_MOUSE__II_3488709_REVERSED	|generic|tr_A0A3B2WCE2_A0A3B2WCE2_MOUSE_REVERSED	|generic|tr_A0A3B2W7R0_A0A3B2W7R0_MOUSE_REVERSED|
"""index: 17315, intensity: 7408.0, mobility: 1.102"""	-0.488007	0.33084	0.950045	EVPDEASSVDTGKTEAPPLPAKGKTKGASGAPQMAPTRP	generic|tr_Q8BJK8_Q8BJK8_MOUSE__II_1007941_REVERSED	|generic|sp_Q3UMF0-3_COBL1_MOUSE__chr13_1_110400106_110400138_ENSMUST00000022212_REVERSED|
"""index: 1969, intensity: 3518.0, mobility: 0.914"""	-0.488729	0.331081	0.950705	RFCADEVGVHKG	generic|IP_907171_TX=10090_REVERSED|
"""index: 1941, intensity: 3608.0, mobility: 0.866"""	-0.488789	0.331081	0.95076	PSEESIAVDM	generic|IP_1110848_TX=10090_REVERSED|
"""index: 558, intensity: 3114.0, mobility: 0.924"""	-0.48996	0.331437	0.951824	LNLLALWCFF	generic|IP_1114568_TX=10090_REVERSED|
"""index: 8068, intensity: 2991.0, mobility: 0.921"""	-0.489997	0.331792	0.951857	QFCLSQIQKDWTPLAERT	generic|tr_Q14AI7_Q14AI7_MOUSE__chr5_1_100547369_100547437_ENSMUST00000123559__II_936064_REVERSED	|generic|tr_Q3TIJ1_Q3TIJ1_MOUSE__chr5_1_100547369_100547437_ENSMUST00000123559__II_936064_REVERSED|
"""index: 6121, intensity: 3681.0, mobility: 1.142"""	-0.490055	0.331913	0.95191	YVYRYRKNDVPVIDMAIYYQQHPDLGTIKVRMAPFMRRG	generic|sp_O70306_TBX15_MOUSE_REVERSED	|generic|tr_A0A0G2JDG4_A0A0G2JDG4_MOUSE_REVERSED|
"""index: 5535, intensity: 5590.0, mobility: 1.048"""	-0.490343	0.331913	0.952169	MLYDAIYETKLCVMNQATAEAIFVRCDDPKLKNFDCFLHTADK	generic|sp_Q6ZQF0_TOPB1_MOUSE_REVERSED|
"""index: 9053, intensity: 5645.0, mobility: 0.794"""	-0.490909	0.33215	0.952679	EAAIEAKK	generic|sp_Q8BUZ3_TIGD4_MOUSE_REVERSED|
"""index: 1261, intensity: 2741.0, mobility: 0.826"""	-0.491046	0.33227	0.952802	EHTCEPSRTQPESEGTLS	generic|tr_E9QNX7_E9QNX7_MOUSE__II_893798_REVERSED	|generic|tr_Q91WH7_Q91WH7_MOUSE__II_893798_REVERSED	|generic|sp_Q64436_ATP4A_MOUSE_REVERSED|
"""index: 9587, intensity: 4686.0, mobility: 0.853"""	-0.491355	0.332624	0.95308	LGGNSLRMERVARLSLLARSP	generic|tr_Q80WU3_Q80WU3_MOUSE__chr7_-1_25022437_25022613_ENSMUST00000205328_REVERSED|
"""index: 17119, intensity: 6016.0, mobility: 1.050"""	-0.491725	0.332625	0.95341	RKRKKPINNSIDEKMMK	generic|sp_Q91VE6_MK67I_MOUSE_REVERSED	|generic|sp_Q91VE6-2_MK67I_MOUSE_REVERSED|
"""index: 5382, intensity: 8364.0, mobility: 0.927"""	-0.492077	0.332979	0.953724	LSSEMMTKAVGGSDPLIRD	generic|tr_B2RXR3_B2RXR3_MOUSE__chr8_-1_95733975_95734133_ENSMUST00000213006__IP_3443985_REVERSED	|generic|sp_Q6ZQ08_CNOT1_MOUSE__chr8_-1_95733975_95734133_ENSMUST00000213006__II_3454631_REVERSED	|generic|sp_Q6ZQ08-2_CNOT1_MOUSE__chr8_-1_95733975_95734133_ENSMUST00000213006__II_3454631_REVERSED	|generic|sp_Q6ZQ08-4_CNOT1_MOUSE__chr8_-1_95733975_95734133_ENSMUST00000213006__II_3454631_REVERSED	|generic|tr_B7ZWL1_B7ZWL1_MOUSE__chr8_-1_95733975_95734133_ENSMUST00000213006__II_3454631_REVERSED	|generic|tr_A0A1D5RMJ8_A0A1D5RMJ8_MOUSE__chr8_-1_95733975_95734133_ENSMUST00000213006__II_3454631_REVERSED	|generic|II_3453517_TX=10090_REVERSED	|generic|tr_A0A1D5RMD8_A0A1D5RMD8_MOUSE_REVERSED|
"""index: 18868, intensity: 2616.0, mobility: 1.022"""	-0.492279	0.333098	0.953904	QGLPRVKDLVTDLPALLKDQHPVMIVWVL	generic|IP_978483_TX=10090_REVERSED|
"""index: 16739, intensity: 36307.0, mobility: 0.930"""	-0.49279	0.333098	0.954358	PSLTLLFGQW	generic|IP_1055034_TX=10090_REVERSED|
"""index: 6061, intensity: 5978.0, mobility: 0.859"""	-0.49305	0.333216	0.954589	ISSDEIVFNLLHKPY	generic|IP_3455885_TX=10090_REVERSED|
"""index: 3472, intensity: 59529.0, mobility: 0.792"""	-0.493116	0.333216	0.954647	MKELRRPYKTASV	generic|tr_Q4KL57_Q4KL57_MOUSE__II_932934_REVERSED	|generic|tr_Q6ZQC1_Q6ZQC1_MOUSE__chr5_1_142477322_142477486_ENSMUST00000196405__II_932923_REVERSED	|generic|tr_A0A0G2JFH9_A0A0G2JFH9_MOUSE__chr5_1_142477322_142477486_ENSMUST00000196405__II_932923_REVERSED	|generic|sp_Q3U829_AP5Z1_MOUSE__chr5_1_142477322_142477486_ENSMUST00000196405__II_932923_REVERSED	|generic|tr_Q6PFH7_Q6PFH7_MOUSE__chr5_1_142477322_142477486_ENSMUST00000196405__II_932923_REVERSED	|generic|II_932928_TX=10090_REVERSED|
"""index: 3932, intensity: 3523.0, mobility: 0.998"""	-0.493512	0.333333	0.954997	ELHSTGRWNM	generic|chr12_1_103072769_103072804_ENSMUST00000101099_REVERSED|
"""index: 415, intensity: 3254.0, mobility: 0.872"""	-0.49408	0.333686	0.955497	LRDEVEMFVQFSQMELLRLI	generic|IP_1026630_TX=10090_REVERSED|
"""index: 4099, intensity: 4491.0, mobility: 1.140"""	-0.494139	0.333803	0.955548	LPLPLFIPAVLFLLLPLFLPAVLSLPLLTPAVL	generic|IP_1094593_TX=10090_REVERSED|
"""index: 9267, intensity: 3743.0, mobility: 1.157"""	-0.494411	0.334038	0.955787	TIQQRAEQMAQKREK	generic|sp_Q9JIS3_SMCO4_MOUSE_REVERSED|
"""index: 1701, intensity: 2614.0, mobility: 0.831"""	-0.494516	0.33439	0.95588	QCSKPDEPK	generic|chr5_1_24407435_24409494_ENSMUST00000151535__II_945593_TX=10090_REVERSED	|generic|sp_Q9CXJ4_MITOS_MOUSE__chr5_1_24394492_24394587_ENSMUST00000136414__II_945581_REVERSED|
"""index: 1748, intensity: 2665.0, mobility: 0.978"""	-0.494541	0.334507	0.955902	SGHGGGLP	generic|chr7_1_113836863_113836922_ENSMUST00000046687_REVERSED|
"""index: 11129, intensity: 9045.0, mobility: 0.925"""	-0.495172	0.334859	0.956452	KEGFSTATALIDSFSLPPARHTLC	generic|IP_981199_TX=10090_REVERSED|
"""index: 4902, intensity: 31721.0, mobility: 0.883"""	-0.495182	0.334974	0.956461	SWTLATLLLASSCRAVWSQRMALPSIS	generic|chr6_-1_88297930_88298091_ENSMUST00000165242_REVERSED|
"""index: 14355, intensity: 4866.0, mobility: 1.004"""	-0.495486	0.334974	0.956726	STPRWTLLAHP	generic|sp_G3X9K3_BIG1_MOUSE__chr1_-1_10138832_10138939_ENSMUST00000187417__II_1043890_REVERSED|
"""index: 5728, intensity: 3825.0, mobility: 0.868"""	-0.495983	0.335325	0.957158	VQVLDDYMSG	generic|tr_Q8C716_Q8C716_MOUSE__II_1033350_REVERSED	|generic|sp_D3YXG0_HMCN1_MOUSE_REVERSED	|generic|sp_D3YXG0-2_HMCN1_MOUSE_REVERSED|
"""index: 11034, intensity: 7024.0, mobility: 0.909"""	-0.496248	0.335556	0.957387	PLTPSYFSPMEMIARFEGPATHI	generic|tr_Q4FJS9_Q4FJS9_MOUSE__chr3_1_89745862_89745999_ENSMUST00000131030_REVERSED	|generic|tr_Q5J4D5_Q5J4D5_MOUSE_REVERSED	|generic|sp_Q99MU3_DSRAD_MOUSE__chr3_1_89745862_89745999_ENSMUST00000131030_REVERSED	|generic|sp_Q99MU3-2_DSRAD_MOUSE__chr3_1_89745862_89745999_ENSMUST00000131030_REVERSED	|generic|sp_Q99MU3-5_DSRAD_MOUSE__chr3_1_89745862_89745999_ENSMUST00000131030_REVERSED	|generic|tr_Q3UH31_Q3UH31_MOUSE__chr3_1_89745862_89745999_ENSMUST00000131030_REVERSED	|generic|tr_Q5J4D4_Q5J4D4_MOUSE_REVERSED|
"""index: 9616, intensity: 7334.0, mobility: 0.853"""	-0.496588	0.335556	0.957681	AFAQSGVKGKVRYFLR	generic|IP_984584_TX=10090_REVERSED|
"""index: 18322, intensity: 22438.0, mobility: 1.544"""	-0.49752	0.335907	0.958482	LKKRKPPRGRRK	generic|sp_E9Q2Z1_CECR2_MOUSE__II_912294_REVERSED	|generic|sp_E9Q2Z1-2_CECR2_MOUSE__II_912294_REVERSED|
"""index: 2683, intensity: 3729.0, mobility: 0.889"""	-0.497704	0.336022	0.95864	HTSKEDERR	generic|sp_Q9QXA6_BAT1_MOUSE__II_893185_REVERSED	|generic|II_893189_TX=10090_REVERSED	|generic|II_893184_TX=10090_REVERSED|
"""index: 3621, intensity: 2565.0, mobility: 0.974"""	-0.497876	0.336373	0.958787	EINTPNPPEDPVP	generic|sp_Q9JLH8_TMOD4_MOUSE__II_978030_REVERSED	|generic|tr_D3Z5Q9_D3Z5Q9_MOUSE_REVERSED|
"""index: 14369, intensity: 10115.0, mobility: 1.052"""	-0.497925	0.336724	0.958829	NLTELTRKKRR	generic|IP_1110922_TX=10090_REVERSED|
"""index: 10577, intensity: 2543.0, mobility: 1.075"""	-0.498208	0.336838	0.959071	YLFPSIAWNGRGLLSLEKRFCVEEEE	generic|IP_1053215_TX=10090_REVERSED|
"""index: 1728, intensity: 4073.0, mobility: 0.931"""	-0.498422	0.336953	0.959253	DQADRPVWHF	generic|tr_A2AEC2_A2AEC2_MOUSE_REVERSED	|generic|tr_Q14C38_Q14C38_MOUSE_REVERSED	|generic|sp_Q8R0A5_TCAL3_MOUSE_REVERSED	|generic|tr_Q9DB24_Q9DB24_MOUSE_REVERSED|
"""index: 17149, intensity: 4779.0, mobility: 1.169"""	-0.498592	0.337303	0.959398	RRQNSNIQGGATMDIIDFGDPAVIAPNMYRYYLLNGVIKLLE	generic|tr_B9EKK3_B9EKK3_MOUSE__chr13_-1_95665589_95665741_ENSMUST00000238595_REVERSED	|generic|sp_Q3UQ44_IQGA2_MOUSE__chr13_-1_95665589_95665741_ENSMUST00000238595_REVERSED|
"""index: 4767, intensity: 4092.0, mobility: 0.982"""	-0.498629	0.337653	0.959429	PEPEPEPEQLPEPEPEPEPEPKQEP	generic|tr_C4IXT3_C4IXT3_MOUSE__chr11_-1_61157167_61157217_ENSMUST00000173525_REVERSED|
"""index: 12390, intensity: 3214.0, mobility: 0.990"""	-0.498686	0.338004	0.959478	RHRAKIEKCV	generic|sp_Q6PFX7_NYAP1_MOUSE_REVERSED	|generic|sp_Q6PFX7-2_NYAP1_MOUSE_REVERSED	|generic|sp_Q6PFX7-3_NYAP1_MOUSE_REVERSED|
"""index: 6599, intensity: 8426.0, mobility: 1.045"""	-0.498916	0.338354	0.959673	GVHGVGKHFDPEAFNLDALIATW	generic|IP_1151718_TX=10090_REVERSED|
"""index: 17403, intensity: 12453.0, mobility: 0.999"""	-0.498933	0.338704	0.959687	ERPPVRTGLEP	generic|tr_Q6KAP2_Q6KAP2_MOUSE_REVERSED|
"""index: 3410, intensity: 3303.0, mobility: 1.170"""	-0.498949	0.338817	0.959701	LSWLAQRAHVFSQTQIGTGYLGPM	generic|IP_1018518_TX=10090_REVERSED|
"""index: 12049, intensity: 6786.0, mobility: 0.950"""	-0.499968	0.339048	0.960562	LDADLEIEPPL	generic|tr_A0A5K1VVQ9_A0A5K1VVQ9_MOUSE__chr19_-1_7374046_7374075_ENSMUST00000237653__II_1006392_REVERSED	|generic|sp_A2ASS6_TITIN_MOUSE__chr19_-1_7374046_7374075_ENSMUST00000237653__II_1006392_REVERSED	|generic|sp_A2ASS6-2_TITIN_MOUSE__chr19_-1_7374046_7374075_ENSMUST00000237653__II_1006392_REVERSED	|generic|tr_A0A5K1VVQ1_A0A5K1VVQ1_MOUSE__chr19_-1_7374046_7374075_ENSMUST00000237653__II_1006392_REVERSED	|generic|tr_E9Q8K5_E9Q8K5_MOUSE__chr19_-1_7374046_7374075_ENSMUST00000237653__II_1006392_REVERSED	|generic|tr_E9Q8N1_E9Q8N1_MOUSE__chr19_-1_7374046_7374075_ENSMUST00000237653__II_1006392_REVERSED|
"""index: 11607, intensity: 3793.0, mobility: 1.225"""	-0.5004	0.339398	0.960925	QWLLENIKSYIALKVQY	generic|IP_3502264_TX=10090_REVERSED|
"""index: 7874, intensity: 5572.0, mobility: 1.077"""	-0.500469	0.339748	0.960982	HMSALSIVSMQRYSRLMSRPRGVRRD	generic|sp_Q8C3J5_DOCK2_MOUSE__II_1141334_REVERSED	|generic|tr_Q6A0A3_Q6A0A3_MOUSE__II_1141334_REVERSED|
"""index: 6472, intensity: 8328.0, mobility: 1.121"""	-0.500639	0.340098	0.961125	SKDVTMTAKDKFKQNYSADGYYTSIVGIWELSKAHSQKVWH	generic|tr_A0A0G2JFN9_A0A0G2JFN9_MOUSE_REVERSED	|generic|tr_X5J5I3_X5J5I3_MOUSE_REVERSED	|generic|tr_A0A075B5X6_A0A075B5X6_MOUSE_REVERSED	|generic|tr_X5J593_X5J593_MOUSE_REVERSED|
"""index: 2975, intensity: 3836.0, mobility: 0.795"""	-0.500699	0.340263	0.961175	KASDLILSFHERK	generic|sp_P01736_TVB3_MOUSE_REVERSED	|generic|tr_A0A0G2LB96_A0A0G2LB96_MOUSE_REVERSED|
"""index: 6495, intensity: 7260.0, mobility: 1.050"""	-0.500778	0.340263	0.961241	GLLPAGTYMISFLNIGITCAYFI	generic|sp_Q61609_S20A1_MOUSE__chr2_1_129206369_129206494_ENSMUST00000125714_REVERSED|
"""index: 6342, intensity: 8592.0, mobility: 1.013"""	-0.500783	0.340263	0.961246	VGQTISSLTPSMTPSFQKPLQQ	generic|tr_V9GXK6_V9GXK6_MOUSE__chr3_1_90259954_90260007_ENSMUST00000184882__II_978895_REVERSED	|generic|sp_Q3U182_CRTC2_MOUSE__chr3_1_90259954_90260007_ENSMUST00000184882__II_978888_REVERSED	|generic|tr_Q8R1U3_Q8R1U3_MOUSE__chr3_1_90259954_90260007_ENSMUST00000184882_REVERSED	|generic|tr_Q3TDX5_Q3TDX5_MOUSE__chr3_1_90259954_90260007_ENSMUST00000184882_REVERSED|
"""index: 16422, intensity: 4394.0, mobility: 0.991"""	-0.500883	0.340263	0.96133	IERELKQSQKP	generic|tr_Q8BV94_Q8BV94_MOUSE_REVERSED|
"""index: 2945, intensity: 4240.0, mobility: 0.880"""	-0.500936	0.340263	0.961374	QVIKDDDTSQSGDIITSTTPLSIEQ	generic|sp_Q8K135_K319L_MOUSE__II_956150_REVERSED	|generic|sp_Q8K135-2_K319L_MOUSE_REVERSED	|generic|tr_Z4YK56_Z4YK56_MOUSE_REVERSED|
"""index: 4417, intensity: 2521.0, mobility: 0.867"""	-0.501278	0.340263	0.961659	STANKVFSW	generic|II_861446_TX=10090_REVERSED	|generic|tr_D3Z298_D3Z298_MOUSE_REVERSED	|generic|tr_D3Z5G7_D3Z5G7_MOUSE_REVERSED	|generic|sp_P23953_EST1C_MOUSE_REVERSED|
"""index: 18659, intensity: 2777.0, mobility: 1.159"""	-0.502718	0.340263	0.962853	SSSSGCCM	generic|IP_1149569_TX=10090_REVERSED|
"""index: 4120, intensity: 5379.0, mobility: 0.996"""	-0.502787	0.340263	0.96291	IPQGARAQIIQAELSKAVRLHSKAQELDQRRKAQLAA	generic|sp_Q8BRN9_C2D1B_MOUSE__chr4_1_108633234_108633299_ENSMUST00000106665__II_958570_REVERSED	|generic|tr_Q7TPN1_Q7TPN1_MOUSE__chr4_1_108633234_108633299_ENSMUST00000106665__II_958570_REVERSED	|generic|tr_F6XC25_F6XC25_MOUSE__chr4_1_108633234_108633299_ENSMUST00000106665__II_958570_REVERSED|
"""index: 1538, intensity: 5370.0, mobility: 0.916"""	-0.503216	0.340263	0.963263	ASLAPPHTSPPLQSNWRHCLFTAP	generic|IP_938517_TX=10090_REVERSED|
"""index: 1126, intensity: 3480.0, mobility: 0.900"""	-0.504156	0.340263	0.964032	HLWTPATQWDWHSYKFCKWMSCLVTVR	generic|IP_944782_TX=10090_REVERSED|
"""index: 9643, intensity: 3836.0, mobility: 0.853"""	-0.504388	0.34061	0.964222	MLNLSHTL	generic|sp_A3KGK3_FR1L4_MOUSE__II_996575_REVERSED	|generic|sp_A3KGK3-2_FR1L4_MOUSE__II_996566_REVERSED	|generic|tr_Z4YL23_Z4YL23_MOUSE__II_996575_REVERSED|
"""index: 6656, intensity: 5510.0, mobility: 1.047"""	-0.505305	0.340948	0.964966	QCSRQQLKRILELLNMQLTLEQPNTTVYFGAVGAKELTSQQDAV	generic|sp_O35347_DGCR6_MOUSE_REVERSED	|generic|sp_O35347-2_DGCR6_MOUSE_REVERSED|
"""index: 8210, intensity: 3102.0, mobility: 0.880"""	-0.505708	0.340948	0.965292	RTWVLWTPLVLPRSR	generic|IP_950415_TX=10090_REVERSED|
"""index: 2114, intensity: 2787.0, mobility: 0.825"""	-0.506096	0.341058	0.965604	IGMPVHHVT	generic|IP_857229_TX=10090_REVERSED|
"""index: 3944, intensity: 4281.0, mobility: 0.993"""	-0.50631	0.341404	0.965776	HRHCSAELHR	generic|tr_H7BX03_H7BX03_MOUSE__II_909309_REVERSED	|generic|sp_A4Q9E5_TTLL3_MOUSE__II_909309_REVERSED	|generic|sp_A4Q9E5-3_TTLL3_MOUSE__II_909309_REVERSED	|generic|tr_F8VQA1_F8VQA1_MOUSE__II_909326_REVERSED	|generic|II_909323_TX=10090_REVERSED	|generic|tr_Q922T0_Q922T0_MOUSE_REVERSED|
"""index: 5318, intensity: 12751.0, mobility: 1.052"""	-0.506324	0.34175	0.965787	WRRHALNSPHFKHAELICVWWGMYSRFYSGMLRNSVQRAR	generic|IP_1129682_TX=10090_REVERSED|
"""index: 6300, intensity: 4663.0, mobility: 0.970"""	-0.506446	0.34186	0.965884	QKQGTNVLMTKTKKQSTARDMSPL	generic|IP_1117183_TX=10090_REVERSED|
"""index: 3761, intensity: 5218.0, mobility: 0.946"""	-0.506552	0.342205	0.96597	TDAQLFVGRNKCWSNSSNRHLVPEKGPIFN	generic|IP_1152410_TX=10090_REVERSED|
"""index: 7045, intensity: 4420.0, mobility: 0.931"""	-0.506668	0.342314	0.966063	CQRQSPGQGAPL	generic|IP_973251_TX=10090_REVERSED	|generic|IP_1080761_TX=10090_REVERSED|
"""index: 2562, intensity: 5116.0, mobility: 0.889"""	-0.507009	0.342423	0.966335	LIESMEKAMQERRLAMDGQAEDSILE	generic|tr_E9PVU0_E9PVU0_MOUSE__chr9_1_80288086_80288220_ENSMUST00000139981__II_846412_REVERSED|
"""index: 10411, intensity: 3825.0, mobility: 0.953"""	-0.507297	0.342768	0.966564	FSVPKLVTYSSWMPMKMA	generic|II_3466705_TX=10090_REVERSED|
"""index: 2801, intensity: 3165.0, mobility: 0.996"""	-0.507393	0.343114	0.966641	TRTQLVIEKFY	generic|sp_Q7M6Y6_MRO2B_MOUSE_REVERSED	|generic|sp_Q7M6Y6-2_MRO2B_MOUSE_REVERSED	|generic|sp_Q7M6Y6-3_MRO2B_MOUSE_REVERSED|
"""index: 9105, intensity: 3580.0, mobility: 1.001"""	-0.507545	0.343212	0.966762	HLLDSAVMGYTVES	generic|sp_Q3UEN2_SHLD2_MOUSE_REVERSED	|generic|tr_B7ZMV3_B7ZMV3_MOUSE_REVERSED|
"""index: 10202, intensity: 5834.0, mobility: 0.897"""	-0.507603	0.343212	0.966808	SWLVLSNR	generic|IP_839781_TX=10090_REVERSED|
"""index: 3639, intensity: 7801.0, mobility: 0.990"""	-0.507829	0.343556	0.966987	QDRLDLRTELARMKREWDLKKNSVMIDIQEMLEQLEAECPS	generic|sp_Q7M6Y5_DEUP1_MOUSE_REVERSED	|generic|sp_Q7M6Y5-2_DEUP1_MOUSE_REVERSED	|generic|tr_D3Z2N8_D3Z2N8_MOUSE_REVERSED	|generic|tr_U5KUF9_U5KUF9_MOUSE_REVERSED|
"""index: 3357, intensity: 2603.0, mobility: 1.119"""	-0.508007	0.343901	0.967129	HHRRHHNMERMH	generic|sp_Q8CFB4_GBP5_MOUSE_REVERSED|
"""index: 13689, intensity: 3278.0, mobility: 0.868"""	-0.508457	0.344245	0.967484	TEQDLRLK	generic|IP_953228_TX=10090_REVERSED|
"""index: 14606, intensity: 7012.0, mobility: 1.145"""	-0.508856	0.34459	0.967799	HTFSGGFLRMFETLDSNHFYQELFQACAQSNNTTGSGVDKATLNY	generic|sp_O89023_TPP1_MOUSE__chr7_-1_105746632_105746745_ENSMUST00000210840__II_3459049_REVERSED	|generic|tr_Q3U2Z6_Q3U2Z6_MOUSE__chr7_-1_105746632_105746745_ENSMUST00000210840__II_3459049_REVERSED	|generic|tr_Q3TDY6_Q3TDY6_MOUSE__chr7_-1_105746632_105746745_ENSMUST00000210840__II_3459044_REVERSED|
"""index: 5331, intensity: 24642.0, mobility: 0.990"""	-0.508871	0.344935	0.96781	ENTEQGIVTEDIDLGHAASENFYTMQTAEAEAEASIIQQ	generic|sp_Q9JHI4_S13A1_MOUSE_REVERSED	|generic|sp_Q9JHI4-2_S13A1_MOUSE_REVERSED|
"""index: 18241, intensity: 3462.0, mobility: 0.989"""	-0.508891	0.345279	0.967826	DLRYNLDGFW	generic|tr_A0A1B0GR64_A0A1B0GR64_MOUSE__II_883789_REVERSED	|generic|tr_A0A087WPT7_A0A087WPT7_MOUSE__II_3492724_REVERSED	|generic|sp_Q6P549_SHIP2_MOUSE__II_883789_REVERSED	|generic|tr_A0A1B0GST7_A0A1B0GST7_MOUSE_REVERSED|
"""index: 1342, intensity: 4388.0, mobility: 0.978"""	-0.508959	0.345386	0.967879	FEKMMPKFYY	generic|sp_Q6GQT9_NOMO1_MOUSE__chr7_1_46050575_46050700_ENSMUST00000182564_REVERSED|
"""index: 10094, intensity: 3365.0, mobility: 0.921"""	-0.50931	0.345611	0.968155	FRHVMSLGIFPVYFI	generic|tr_Q3B876_Q3B876_MOUSE_REVERSED	|generic|tr_Q8VGZ7_Q8VGZ7_MOUSE_REVERSED|
"""index: 12128, intensity: 2994.0, mobility: 1.059"""	-0.50942	0.345955	0.968241	WDSLPFSEVLNCGPP	generic|IP_1128586_TX=10090_REVERSED|
"""index: 7574, intensity: 3866.0, mobility: 0.788"""	-0.509595	0.346061	0.968378	SSPSVLLL	generic|IP_1101218_TX=10090_REVERSED|
"""index: 17998, intensity: 5861.0, mobility: 1.043"""	-0.509645	0.346405	0.968418	QVRKWIDHCIK	generic|tr_B1AYM9_B1AYM9_MOUSE_REVERSED|
"""index: 3922, intensity: 4737.0, mobility: 1.216"""	-0.509772	0.346749	0.968517	GNEEIRTMNDSAISDLYWTGSIRALNYDRR	generic|sp_Q9D267_LCN9_MOUSE_REVERSED|
"""index: 15399, intensity: 3725.0, mobility: 1.053"""	-0.510148	0.347093	0.968811	QRKCLKCYLQK	generic|tr_B7ZMR9_B7ZMR9_MOUSE_REVERSED|
"""index: 3633, intensity: 5276.0, mobility: 1.027"""	-0.510221	0.347437	0.968867	KFLLKPAENLHQVYWFLFPSYTSQYTCNLMVPLGETLTVLG	generic|sp_P06323_TVA3_MOUSE_REVERSED|
"""index: 2427, intensity: 4753.0, mobility: 0.859"""	-0.51035	0.347781	0.968968	RVALLKEMLYGYRVTDTTPVLM	generic|tr_E9Q0B6_E9Q0B6_MOUSE__chr4_-1_129629107_129629136_ENSMUST00000084264__II_913725_REVERSED	|generic|tr_E9Q3H7_E9Q3H7_MOUSE__chr4_-1_129629107_129629136_ENSMUST00000084264__II_913725_REVERSED|
"""index: 4113, intensity: 3550.0, mobility: 0.877"""	-0.510439	0.348006	0.969036	ARSCFQAGSIAPSAQPLWWRLMPFTGMDRRW	generic|IP_1091683_TX=10090_REVERSED|
"""index: 12812, intensity: 4352.0, mobility: 0.954"""	-0.510988	0.34811	0.969463	VRAMRVQAMR	generic|IP_938789_TX=10090_REVERSED|
"""index: 17195, intensity: 14132.0, mobility: 1.055"""	-0.511089	0.348334	0.96954	ALSYKWAGQGTTVSKEFLGV	generic|IP_986007_TX=10090_REVERSED|
"""index: 1578, intensity: 2615.0, mobility: 0.927"""	-0.511225	0.348677	0.969645	QRPMGRPGAER	generic|IP_841822_TX=10090_REVERSED|
"""index: 13151, intensity: 5168.0, mobility: 0.930"""	-0.5114	0.349005	0.96978	PLWLRGEHK	generic|IP_1090796_TX=10090_REVERSED|
"""index: 7242, intensity: 3349.0, mobility: 0.988"""	-0.511523	0.349005	0.969876	EQFPTCVGGSRVY	generic|IP_1114737_TX=10090_REVERSED|
"""index: 2779, intensity: 2591.0, mobility: 1.026"""	-0.512215	0.349228	0.970407	LDLVSIAPMATQRARREAELRQMILMTDVDDDE	generic|tr_F7C3I9_F7C3I9_MOUSE__chr17_1_13903897_13904007_ENSMUST00000133422__II_1071017_REVERSED	|generic|tr_E9PYX7_E9PYX7_MOUSE__chr17_1_13896121_13896237_ENSMUST00000124188_REVERSED|
"""index: 16610, intensity: 2843.0, mobility: 1.147"""	-0.513043	0.349332	0.97104	QRHTCAYQHTQRHTRAYQHLHRPLCYSSMLNGQ	generic|IP_1143156_TX=10090_REVERSED|
"""index: 3915, intensity: 4942.0, mobility: 0.961"""	-0.51416	0.349674	0.971886	WDFRRVPRSYKYFAFQLPTDRKQP	generic|sp_Q5DRQ8_FCRLB_MOUSE_REVERSED|
"""index: 2011, intensity: 3450.0, mobility: 1.043"""	-0.514481	0.350017	0.972128	EPMAEGRSCGRAEDLTSVGATAEGPSRS	generic|sp_Q91VY5_KDM4B_MOUSE_REVERSED	|generic|sp_Q91VY5-2_KDM4B_MOUSE_REVERSED	|generic|tr_B0V2M9_B0V2M9_MOUSE_REVERSED|
"""index: 4054, intensity: 3252.0, mobility: 0.975"""	-0.514504	0.35036	0.972145	IGLVSMFILQTMRRGMYNMSFN	generic|sp_Q8VCA0_S22AJ_MOUSE__II_1050114_REVERSED	|generic|II_1050124_TX=10090_REVERSED|
"""index: 14521, intensity: 3148.0, mobility: 1.114"""	-0.514827	0.350547	0.972388	RNSTLPSESRSSPSLIGAPSLSGMRLRSQITPSAMP	generic|IP_901453_TX=10090_REVERSED|
"""index: 4327, intensity: 8134.0, mobility: 0.935"""	-0.515278	0.350547	0.972726	MITTYHLPHCIAVYRDYAMSTLLFS	generic|tr_Q8VGK9_Q8VGK9_MOUSE_REVERSED	|generic|tr_A1L3R4_A1L3R4_MOUSE_REVERSED	|generic|tr_Q8VGJ9_Q8VGJ9_MOUSE_REVERSED|
"""index: 17562, intensity: 35249.0, mobility: 1.020"""	-0.515914	0.350547	0.9732	MRLAAEVSQNQM	generic|tr_A3KG40_A3KG40_MOUSE_REVERSED	|generic|tr_Q8VC91_Q8VC91_MOUSE_REVERSED	|generic|tr_E9Q2Y3_E9Q2Y3_MOUSE_REVERSED	|generic|tr_A3KG41_A3KG41_MOUSE_REVERSED	|generic|sp_O88522_NEMO_MOUSE_REVERSED	|generic|tr_Q3UG24_Q3UG24_MOUSE_REVERSED	|generic|tr_A3KG38_A3KG38_MOUSE_REVERSED	|generic|tr_A3KG44_A3KG44_MOUSE_REVERSED	|generic|tr_Q7TSS3_Q7TSS3_MOUSE_REVERSED|
"""index: 12230, intensity: 3444.0, mobility: 1.178"""	-0.516696	0.350889	0.97378	IDQLWELMDAVSPSVV	generic|chr4_1_124940406_124940567_ENSMUST00000233434__II_949071_TX=10090_REVERSED	|generic|sp_Q499E6_CA109_MOUSE__chr4_1_124942609_124942662_ENSMUST00000233434__II_949063_REVERSED	|generic|sp_Q499E6-2_CA109_MOUSE__chr4_1_124938461_124938721_ENSMUST00000233530_REVERSED|
"""index: 9611, intensity: 2754.0, mobility: 0.977"""	-0.517106	0.351231	0.974083	VVVEPSGPDAAAAAAAAAEPENPASRNDQ	generic|sp_Q5SS00_ZDBF2_MOUSE_REVERSED	|generic|tr_A0A6I8MWW6_A0A6I8MWW6_MOUSE_REVERSED|
"""index: 623, intensity: 2625.0, mobility: 0.808"""	-0.517169	0.351333	0.974129	KFYLVDMKGDQN	generic|sp_Q3U284_TM231_MOUSE__chr8_-1_111913932_111913970_ENSMUST00000211866_REVERSED|
"""index: 5509, intensity: 5633.0, mobility: 0.966"""	-0.517833	0.351675	0.974616	DVAIKESDKEGPVKVATMQIGKAGLHI	generic|tr_D3Z413_D3Z413_MOUSE__chr8_1_84691402_84691443_ENSMUST00000131700__II_862290_REVERSED	|generic|tr_H3BK68_H3BK68_MOUSE__chr8_1_84691402_84691443_ENSMUST00000131700__II_862290_REVERSED	|generic|tr_H3BKB8_H3BKB8_MOUSE__chr8_1_84691402_84691443_ENSMUST00000131700_REVERSED|
"""index: 11255, intensity: 5454.0, mobility: 1.169"""	-0.518315	0.352016	0.974968	GWSMPWAVYAGLLEWL	generic|IP_1045165_TX=10090_REVERSED|
"""index: 10711, intensity: 3727.0, mobility: 0.979"""	-0.518406	0.352238	0.975035	CGLQQCVVQAAQI	generic|tr_A0A1L1SUH6_A0A1L1SUH6_MOUSE_REVERSED|
"""index: 11814, intensity: 4100.0, mobility: 0.967"""	-0.518811	0.352579	0.975329	SNLNTAVMCEVIINKPILI	generic|tr_Q9CQG8_Q9CQG8_MOUSE__chr15_1_91815428_91815535_ENSMUST00000137657__II_1090244_REVERSED	|generic|sp_Q5S006_LRRK2_MOUSE__chr15_1_91815428_91815535_ENSMUST00000137657__II_1090234_REVERSED|
"""index: 8407, intensity: 3499.0, mobility: 0.883"""	-0.518919	0.352921	0.975408	RWRQWRWRGTGQLW	generic|IP_3462644_TX=10090_REVERSED|
"""index: 6726, intensity: 3204.0, mobility: 0.996"""	-0.518934	0.353263	0.975419	TLMIDDIYHVLTINQPLTLCD	generic|IP_1060999_TX=10090_REVERSED|
"""index: 2589, intensity: 2907.0, mobility: 0.969"""	-0.518986	0.353442	0.975457	FMMQVSSMKYAFLADQWNSTF	generic|tr_Q3U399_Q3U399_MOUSE__chr3_-1_37724291_37724320_ENSMUST00000079755_REVERSED	|generic|tr_Q3TJQ2_Q3TJQ2_MOUSE__chr3_-1_37724291_37724320_ENSMUST00000079755_REVERSED	|generic|sp_Q91ZN5_S35B2_MOUSE__chr3_-1_37724291_37724320_ENSMUST00000079755_REVERSED|
"""index: 11857, intensity: 13147.0, mobility: 0.893"""	-0.519097	0.353442	0.975537	FAIIPRELF	generic|tr_I1VGT6_I1VGT6_MOUSE__chr14_1_14765628_14765714_ENSMUST00000225496__II_3478289_REVERSED	|generic|tr_J9S4N6_J9S4N6_MOUSE__chr14_1_14765628_14765714_ENSMUST00000225496__II_3478288_REVERSED	|generic|tr_A0A286YCX2_A0A286YCX2_MOUSE__chr14_1_14765628_14765714_ENSMUST00000225496__II_3478289_REVERSED	|generic|tr_H6WZ45_H6WZ45_MOUSE__chr14_1_14765628_14765714_ENSMUST00000225496__II_3478289_REVERSED	|generic|tr_J7H931_J7H931_MOUSE__chr14_1_14765628_14765714_ENSMUST00000225496__II_3478292_REVERSED	|generic|tr_J9RDH0_J9RDH0_MOUSE__chr14_1_14765628_14765714_ENSMUST00000225496__II_3478288_REVERSED	|generic|tr_H6WZF5_H6WZF5_MOUSE__chr14_1_14765628_14765714_ENSMUST00000225496__II_3478289_REVERSED	|generic|tr_D3Y272_D3Y272_MOUSE__chr14_1_14765628_14765714_ENSMUST00000225496__II_3478289_REVERSED	|generic|tr_F8VQC9_F8VQC9_MOUSE__chr14_1_14765628_14765714_ENSMUST00000225496__II_3478289_REVERSED	|generic|tr_A0A286YCX8_A0A286YCX8_MOUSE__chr14_1_14765628_14765714_ENSMUST00000225496__II_3478288_REVERSED	|generic|tr_D3Y273_D3Y273_MOUSE__chr14_1_14765628_14765714_ENSMUST00000225496__II_3478288_REVERSED	|generic|tr_U3RF68_U3RF68_MOUSE__chr14_1_14765628_14765714_ENSMUST00000225496__II_3478288_REVERSED	|generic|tr_J9RZB2_J9RZB2_MOUSE__chr14_1_14765628_14765714_ENSMUST00000225496__II_3478289_REVERSED	|generic|tr_A0A286YCS4_A0A286YCS4_MOUSE__chr14_1_14765628_14765714_ENSMUST00000225496__II_3478292_REVERSED	|generic|tr_E3UVT8_E3UVT8_MOUSE__chr14_1_14765628_14765714_ENSMUST00000225496__II_3478289_REVERSED	|generic|tr_A0A286YDR1_A0A286YDR1_MOUSE__chr14_1_14748520_14748627_ENSMUST00000223771__II_3478298_REVERSED	|generic|tr_J9RV59_J9RV59_MOUSE__chr14_1_14765628_14765714_ENSMUST00000225496__II_3478289_REVERSED	|generic|tr_U3RKD2_U3RKD2_MOUSE__chr14_1_14765628_14765714_ENSMUST00000225496__II_3478289_REVERSED	|generic|tr_A0A286YDK8_A0A286YDK8_MOUSE__chr14_1_14765628_14765714_ENSMUST00000225496__II_3478288_REVERSED	|generic|tr_E3UVT9_E3UVT9_MOUSE__chr14_1_14765628_14765714_ENSMUST00000225496__II_3478288_REVERSED	|generic|sp_Q8BTY2_S4A7_MOUSE__chr14_1_14765628_14765714_ENSMUST00000225496__II_3478289_REVERSED	|generic|tr_J9S7F7_J9S7F7_MOUSE__chr14_1_14765628_14765714_ENSMUST00000225496__II_3478288_REVERSED	|generic|tr_A0A286YD46_A0A286YD46_MOUSE__chr14_1_14765628_14765714_ENSMUST00000225496__II_3478288_REVERSED	|generic|tr_I1VGT4_I1VGT4_MOUSE__chr14_1_14765628_14765714_ENSMUST00000225496__II_3478289_REVERSED	|generic|tr_I1VGT5_I1VGT5_MOUSE__chr14_1_14765628_14765714_ENSMUST00000225496__II_3478289_REVERSED	|generic|sp_Q8BTY2-2_S4A7_MOUSE__chr14_1_14765628_14765714_ENSMUST00000225496_REVERSED	|generic|tr_A0A286YDJ7_A0A286YDJ7_MOUSE__chr14_1_14765628_14765714_ENSMUST00000225496_REVERSED|
"""index: 10214, intensity: 4464.0, mobility: 0.897"""	-0.519294	0.353442	0.97568	CKVCRKKGK	generic|IP_1120244_TX=10090_REVERSED	|generic|tr_A0A1G5SJA0_A0A1G5SJA0_MOUSE_REVERSED	|generic|tr_A0A1G5SJ80_A0A1G5SJ80_MOUSE_REVERSED	|generic|tr_A0A1G5SJ64_A0A1G5SJ64_MOUSE_REVERSED|
"""index: 12180, intensity: 5695.0, mobility: 0.853"""	-0.519553	0.353663	0.975867	KDASTKKH	generic|tr_A2AG09_A2AG09_MOUSE_REVERSED|
"""index: 12455, intensity: 4455.0, mobility: 0.913"""	-0.519842	0.354003	0.976076	HPPSPRLLW	generic|chr3_-1_87869897_87870061_ENSMUST00000005015__IP_982138_TX=10090_REVERSED|
"""index: 7217, intensity: 3412.0, mobility: 0.935"""	-0.519982	0.354344	0.976177	HPRARSSRTTAMVVMTLIFID	generic|IP_1111884_TX=10090_REVERSED|
"""index: 17641, intensity: 4285.0, mobility: 1.223"""	-0.520116	0.354685	0.976273	FRSESAAAKKWIIGTKEHHGQGQMQCYIRFFHIGGQIAVVSAQAIL	generic|IP_3477816_TX=10090_REVERSED|
"""index: 11465, intensity: 3157.0, mobility: 1.066"""	-0.520254	0.355003	0.976371	LLSAPLLSYNSMTNA	generic|tr_A0A1B0GR49_A0A1B0GR49_MOUSE_REVERSED	|generic|tr_A0A1B0GST5_A0A1B0GST5_MOUSE_REVERSED	|generic|sp_O35400_ST2B1_MOUSE_REVERSED	|generic|sp_O35400-2_ST2B1_MOUSE_REVERSED|
"""index: 2231, intensity: 3693.0, mobility: 0.883"""	-0.520336	0.355003	0.97643	CSKAQSRYSQMALMPLKKERQKMQ	generic|IP_1096268_TX=10090_REVERSED|
"""index: 2799, intensity: 3242.0, mobility: 0.821"""	-0.521079	0.355344	0.976962	FIFTKLTNIHILEK	generic|IP_1070642_TX=10090_REVERSED|
"""index: 15190, intensity: 6054.0, mobility: 1.015"""	-0.521083	0.35542	0.976965	VRTKLLCLRHS	generic|IP_3484611_TX=10090_REVERSED|
"""index: 2584, intensity: 4981.0, mobility: 0.917"""	-0.521292	0.35542	0.977114	MKRTKMDLKSQGNDIWAWEKKKKDY	generic|tr_Q2TJJ8_Q2TJJ8_MOUSE_REVERSED|
"""index: 2591, intensity: 3212.0, mobility: 1.068"""	-0.52177	0.355518	0.977453	SDGGRRIGDDPLSHF	generic|sp_A2CI98_DYTN_MOUSE__II_1037974_REVERSED|
"""index: 3172, intensity: 2819.0, mobility: 0.950"""	-0.521902	0.355616	0.977546	GLFKTVTIQMR	generic|sp_P55249_LX12E_MOUSE_REVERSED|
"""index: 3663, intensity: 2580.0, mobility: 1.131"""	-0.522262	0.355714	0.977801	QKVDDLENDEFMALLEGTQDISNILDQAIKQ	generic|tr_Q8BWQ2_Q8BWQ2_MOUSE_REVERSED	|generic|tr_Q8BU36_Q8BU36_MOUSE_REVERSED	|generic|tr_Q8BVY4_Q8BVY4_MOUSE_REVERSED	|generic|tr_B0QZW4_B0QZW4_MOUSE_REVERSED	|generic|tr_B0QZW5_B0QZW5_MOUSE_REVERSED|
"""index: 5812, intensity: 4574.0, mobility: 0.837"""	-0.522513	0.355932	0.977977	TANPGWIQHPGAAACIK	generic|tr_Q9ERK5_Q9ERK5_MOUSE__II_1018641_REVERSED	|generic|sp_P70289_PTPRV_MOUSE_REVERSED|
"""index: 17964, intensity: 5664.0, mobility: 0.989"""	-0.523273	0.35615	0.978511	AYRFRHYHL	generic|tr_Q3U5I8_Q3U5I8_MOUSE__chr1_1_62738338_62738475_ENSMUST00000126344__II_1038177_REVERSED	|generic|sp_O35375-6_NRP2_MOUSE__chr1_1_62738338_62738475_ENSMUST00000126344__II_1038177_REVERSED	|generic|tr_Q3URT2_Q3URT2_MOUSE_REVERSED|
"""index: 11452, intensity: 3444.0, mobility: 0.982"""	-0.523514	0.356489	0.97868	INEMSVICLQIAYAYYSWGLLL	generic|II_864560_TX=10090_REVERSED	|generic|tr_A0JP44_A0JP44_MOUSE__chr8_1_40456670_40456699_ENSMUST00000131672_REVERSED	|generic|sp_P59267_ZDHC2_MOUSE__chr8_1_40456670_40456699_ENSMUST00000131672_REVERSED	|generic|tr_A4FUU5_A4FUU5_MOUSE__chr8_1_40456670_40456699_ENSMUST00000131672_REVERSED|
"""index: 4892, intensity: 59325.0, mobility: 0.950"""	-0.523585	0.356684	0.978729	MELDKELDISFRLSGARNSLSLDENL	generic|tr_Q8CDS5_Q8CDS5_MOUSE__chr9_1_57036790_57036819_ENSMUST00000034832_REVERSED|
"""index: 6927, intensity: 4352.0, mobility: 1.058"""	-0.523786	0.356684	0.97887	KVKEMAMLLEEVQKEANTRASEEQALVMEREATIQVSERLAEE	generic|tr_V9GXL1_V9GXL1_MOUSE__chr6_-1_119694567_119694731_ENSMUST00000185139__II_912577_REVERSED	|generic|tr_V9GXH3_V9GXH3_MOUSE__chr6_-1_119694567_119694731_ENSMUST00000185139_REVERSED	|generic|tr_V9GXF0_V9GXF0_MOUSE__chr6_-1_119694567_119694731_ENSMUST00000185139_REVERSED	|generic|tr_V9GXP8_V9GXP8_MOUSE__chr6_-1_119694567_119694731_ENSMUST00000185139_REVERSED	|generic|tr_F8VPM7_F8VPM7_MOUSE__chr6_-1_119694567_119694731_ENSMUST00000185139_REVERSED	|generic|sp_Q99MI1_RB6I2_MOUSE__chr6_-1_119694567_119694731_ENSMUST00000185139_REVERSED	|generic|tr_V9GX53_V9GX53_MOUSE__chr6_-1_119694567_119694731_ENSMUST00000185139_REVERSED|
"""index: 18851, intensity: 5692.0, mobility: 1.043"""	-0.523963	0.356901	0.978992	ALSYKWAGQGTTVSKEFLGV	generic|IP_986007_TX=10090_REVERSED|
"""index: 9560, intensity: 94416.0, mobility: 0.968"""	-0.524427	0.35724	0.979315	FFISGLTPHSLLHPCPGQDGL	generic|IP_3487949_TX=10090_REVERSED|
"""index: 8375, intensity: 3832.0, mobility: 0.829"""	-0.524496	0.357578	0.979362	YGGFIPNY	generic|IP_3458012_TX=10090_REVERSED|
"""index: 757, intensity: 12821.0, mobility: 0.869"""	-0.524499	0.357795	0.979365	LEDELVVMQ	generic|IP_904284_TX=10090_REVERSED	|generic|tr_D3Z2F6_D3Z2F6_MOUSE_REVERSED	|generic|tr_A7VJA4_A7VJA4_MOUSE_REVERSED|
"""index: 2153, intensity: 3049.0, mobility: 0.932"""	-0.524506	0.358133	0.979369	ADDDRRHDQR	generic|chr11_1_50378300_50378407_ENSMUST00000109142_REVERSED|
"""index: 11100, intensity: 102925.0, mobility: 0.937"""	-0.524585	0.358229	0.979424	LSDVYVLCKPYEFESVPFLITT	generic|tr_Q8BW14_Q8BW14_MOUSE__IP_1050838_REVERSED|
"""index: 14970, intensity: 8386.0, mobility: 1.000"""	-0.52511	0.358567	0.979786	QKWQPGLKELA	generic|IP_843108_TX=10090_REVERSED|
"""index: 7411, intensity: 3587.0, mobility: 0.856"""	-0.525156	0.358905	0.979818	GPGCTVETPLASCRLATYLVLTLV	generic|sp_Q91Y20_PCDAA_MOUSE_REVERSED	|generic|tr_O88190_O88190_MOUSE_REVERSED|
"""index: 4853, intensity: 148423.0, mobility: 0.880"""	-0.525467	0.359122	0.980032	LNALCLQMIASMSYGHDLGRVFERIL	generic|IP_1084855_TX=10090_REVERSED|
"""index: 16023, intensity: 3722.0, mobility: 0.906"""	-0.525498	0.359459	0.980054	FLIFLMKDK	generic|IP_3452278_TX=10090_REVERSED|
"""index: 18887, intensity: 2861.0, mobility: 1.086"""	-0.525532	0.359528	0.980076	LPPWMAGAAVLLADKKAGPLAEHDETAVIK	generic|tr_A0A0R4J0R4_A0A0R4J0R4_MOUSE_REVERSED	|generic|sp_Q3UGX3_NAT8L_MOUSE_REVERSED|
"""index: 11478, intensity: 2773.0, mobility: 1.223"""	-0.525894	0.359528	0.980325	SRPMHRSSAGVYLLSVHE	generic|IP_925276_TX=10090_REVERSED	|generic|IP_925284_TX=10090_REVERSED|
"""index: 11812, intensity: 11441.0, mobility: 1.196"""	-0.526783	0.359865	0.980931	WGTGAMICAMITLRRRT	generic|IP_3507100_TX=10090_REVERSED|
"""index: 5148, intensity: 24260.0, mobility: 0.845"""	-0.527243	0.360202	0.981243	LSSNEVLQGRVEMWL	generic|IP_2414676_TX=10090_REVERSED|
"""index: 4088, intensity: 2962.0, mobility: 0.946"""	-0.527357	0.36054	0.981319	LDKMGAEVGLAESEARPTLSLHERENQ	generic|tr_Q60678_Q60678_MOUSE_REVERSED|
"""index: 6727, intensity: 4285.0, mobility: 0.943"""	-0.527493	0.360877	0.981411	HFHLFYRIF	generic|IP_1104579_TX=10090_REVERSED|
"""index: 4504, intensity: 4399.0, mobility: 0.882"""	-0.527528	0.361214	0.981435	EPQNVGFGNKRNSREAHL	generic|tr_A0A0G2JE49_A0A0G2JE49_MOUSE_REVERSED|
"""index: 11735, intensity: 7765.0, mobility: 0.835"""	-0.527561	0.361551	0.981457	LLQSTPAAP	generic|IP_854366_TX=10090_REVERSED|
"""index: 3851, intensity: 3091.0, mobility: 1.071"""	-0.527564	0.361767	0.981459	AIGFFTGFYKLFERSWAIQMAMQRERMENQMTLHRELQLRA	generic|tr_D3YY76_D3YY76_MOUSE_REVERSED	|generic|sp_Q9D3P8_PLRKT_MOUSE__chr19_-1_29348884_29348988_ENSMUST00000152936_REVERSED|
"""index: 17344, intensity: 20739.0, mobility: 1.001"""	-0.528003	0.362104	0.981754	LLTLVIGYLFLV	generic|sp_P20491_FCERG_MOUSE__chr1_-1_171229865_171234245_ENSMUST00000079957_REVERSED	|generic|tr_A0A0A6YVS1_A0A0A6YVS1_MOUSE__chr1_-1_171229921_171234245_ENSMUST00000193973_REVERSED|
"""index: 881, intensity: 4239.0, mobility: 0.884"""	-0.528225	0.362441	0.981903	LMYFSLSLE	generic|IP_1055851_TX=10090_REVERSED|
"""index: 3106, intensity: 2646.0, mobility: 1.031"""	-0.528431	0.362778	0.982041	YRYYNLHVMHI	generic|IP_1063067_TX=10090_REVERSED|
"""index: 18825, intensity: 3844.0, mobility: 1.055"""	-0.52845	0.363115	0.982054	EAELRTQELKSNNLVSKLNKHDMQLIETEKLLQ	generic|tr_F6R1B7_F6R1B7_MOUSE_REVERSED	|generic|tr_Q6ZPV9_Q6ZPV9_MOUSE_REVERSED	|generic|tr_A0A6I8MX08_A0A6I8MX08_MOUSE_REVERSED	|generic|sp_Q5SNZ0_GRDN_MOUSE_REVERSED	|generic|sp_Q5SNZ0-2_GRDN_MOUSE_REVERSED	|generic|sp_Q5SNZ0-3_GRDN_MOUSE_REVERSED|
"""index: 14104, intensity: 42375.0, mobility: 1.018"""	-0.528483	0.363452	0.982076	LDLTRLGSLRSL	generic|sp_Q6P3Y9_PONL1_MOUSE__II_862419_REVERSED|
"""index: 13885, intensity: 3277.0, mobility: 0.856"""	-0.528648	0.363667	0.982187	HHIISPRAVNKV	generic|IP_1105320_TX=10090_REVERSED	|generic|IP_1105339_TX=10090_REVERSED|
"""index: 18723, intensity: 2584.0, mobility: 1.108"""	-0.528853	0.364004	0.982323	SSATCCCT	generic|IP_858960_TX=10090_REVERSED	|generic|chr16_-1_44245335_44245403_ENSMUST00000136381|
"""index: 5146, intensity: 5239.0, mobility: 1.026"""	-0.52898	0.364096	0.982408	RWRGCVSTDMRTRLSWSL	generic|IP_1029734_TX=10090_REVERSED|
"""index: 6931, intensity: 4190.0, mobility: 0.887"""	-0.529391	0.364432	0.982681	LSVNKAKFAEAFHQVSRLVALD	generic|sp_Q91WL8_WWOX_MOUSE__II_858009_REVERSED	|generic|sp_Q91WL8-3_WWOX_MOUSE_REVERSED	|generic|sp_Q91WL8-4_WWOX_MOUSE_REVERSED|
"""index: 9318, intensity: 2911.0, mobility: 1.081"""	-0.529618	0.364492	0.982832	KDLPCFLQSSAQLPT	generic|IP_889364_TX=10090_REVERSED|
"""index: 4708, intensity: 2840.0, mobility: 1.190"""	-0.529751	0.364492	0.98292	PDEQLLLCYLKQRLLNRNDRTHEQRHPCFSLICEEKASSLQ	generic|IP_3471061_TX=10090_REVERSED|
"""index: 7794, intensity: 3000.0, mobility: 0.966"""	-0.53063	0.364829	0.983499	MQYVTVKASLDPEMHRLGLKALDLPDQPLDR	generic|tr_J3KMM6_J3KMM6_MOUSE_REVERSED	|generic|tr_A0A0R4J174_A0A0R4J174_MOUSE_REVERSED	|generic|sp_Q9QZH6_ECSIT_MOUSE_REVERSED|
"""index: 10905, intensity: 21257.0, mobility: 0.942"""	-0.530842	0.365165	0.983638	PMYGQNSVPGEDDDRFHEELAVP	generic|II_3459130_TX=10090_REVERSED	|generic|II_3459128_TX=10090_REVERSED	|generic|sp_Q6A028_SWP70_MOUSE_REVERSED	|generic|chr7_1_110243399_110243536_ENSMUST00000210743_REVERSED|
"""index: 9314, intensity: 2676.0, mobility: 0.983"""	-0.530935	0.365501	0.983699	SLFWQPLQAW	generic|chr4_-1_148967545_148984147_ENSMUST00000103217__IP_952363_TX=10090_REVERSED|
"""index: 11571, intensity: 3214.0, mobility: 1.147"""	-0.530991	0.365591	0.983735	LHWSLSSTQGLLSLLPS	generic|tr_Q8CFW5_Q8CFW5_MOUSE__chr18_1_78032925_78033107_ENSMUST00000235433_REVERSED	|generic|sp_Q80TA9_EPG5_MOUSE__chr18_1_78032925_78033107_ENSMUST00000235433_REVERSED|
"""index: 5655, intensity: 3028.0, mobility: 0.793"""	-0.531105	0.365805	0.98381	LELGKPKKSRSSNNT	generic|sp_P41158_ELK4_MOUSE__II_1035485_REVERSED	|generic|tr_F6ZCI1_F6ZCI1_MOUSE__II_1035485_REVERSED|
"""index: 17670, intensity: 11167.0, mobility: 1.065"""	-0.531637	0.366107	0.984157	PRQLLDQWLAKVFLLCFLQKCHKPHQKEWIM	generic|IP_987517_TX=10090_REVERSED|
"""index: 7131, intensity: 4815.0, mobility: 1.011"""	-0.531707	0.366107	0.984202	FDASKGVIGGELGPGWARVKQN	generic|tr_Q3U7N9_Q3U7N9_MOUSE__II_836536_REVERSED	|generic|tr_B9EKP5_B9EKP5_MOUSE__chrX_-1_74235106_74235261_ENSMUST00000144429__II_836555_REVERSED	|generic|tr_B7FAV1_B7FAV1_MOUSE__chrX_-1_74235106_74235261_ENSMUST00000144429__II_836536_REVERSED	|generic|sp_Q8BTM8_FLNA_MOUSE__chrX_-1_74235106_74235261_ENSMUST00000144429__II_836555_REVERSED	|generic|tr_B7FAU9_B7FAU9_MOUSE__chrX_-1_74235106_74235261_ENSMUST00000144429__II_836555_REVERSED|
"""index: 10839, intensity: 5864.0, mobility: 0.892"""	-0.532776	0.36632	0.984894	EPLAPSHPAP	generic|IP_942426_TX=10090_REVERSED|
"""index: 16063, intensity: 2603.0, mobility: 0.889"""	-0.532998	0.366533	0.985037	DVLERIQW	generic|IP_2443451_TX=10090_REVERSED|
"""index: 11929, intensity: 2644.0, mobility: 1.119"""	-0.533354	0.366868	0.985266	CRLRQASWVWAGARR	generic|IP_866633_TX=10090_REVERSED|
"""index: 6176, intensity: 3918.0, mobility: 1.142"""	-0.533392	0.36708	0.98529	SYSMDEYVVCPSEKIGSACLKKIQIKRLMSCVVGLLLGTFFFG	generic|tr_Q3U4A8_Q3U4A8_MOUSE_REVERSED|
"""index: 3063, intensity: 3230.0, mobility: 0.920"""	-0.533779	0.367415	0.985537	MAVAAAEGIAEE	generic|sp_Q8VE73_CUL7_MOUSE__chr17_1_46657510_46657539_ENSMUST00000145567__II_1063497_REVERSED	|generic|II_1063499_TX=10090_REVERSED	|generic|sp_Q8VE73-3_CUL7_MOUSE__chr17_1_46657510_46657539_ENSMUST00000145567_REVERSED|
"""index: 14424, intensity: 3032.0, mobility: 1.146"""	-0.534003	0.367504	0.98568	ESNIVMTGLDSELMTSNHEIMTQAGESMTSTARMTGVSESSTKVMTH	generic|II_1091023_TX=10090_REVERSED	|generic|II_3494722_TX=10090_REVERSED	|generic|sp_Q9JI10-2_STK3_MOUSE_REVERSED	|generic|sp_Q9JI10_STK3_MOUSE__chr15_-1_35115561_35115632_ENSMUST00000138841_REVERSED	|generic|tr_A0A2I3BQE0_A0A2I3BQE0_MOUSE__chr15_-1_35115561_35115632_ENSMUST00000138841_REVERSED	|generic|tr_Q9CW82_Q9CW82_MOUSE_REVERSED|
"""index: 4981, intensity: 2864.0, mobility: 0.822"""	-0.534425	0.367839	0.985949	WGLPVVHAT	generic|IP_922661_TX=10090_REVERSED|
"""index: 1869, intensity: 2739.0, mobility: 0.879"""	-0.534448	0.368174	0.985963	KSIEEQPEGEDEIFDDMESD	generic|sp_Q68FG3_SPT2_MOUSE_REVERSED|
"""index: 5731, intensity: 63655.0, mobility: 1.086"""	-0.534732	0.368509	0.986143	SSITKSSQGKNLQVPMSESKMLRQQQQQQQHQQQQQQPQQQQ	generic|tr_Q571D8_Q571D8_MOUSE__chr17_-1_50919161_50919193_ENSMUST00000225252__II_3453193_REVERSED	|generic|sp_Q80XQ2_TBCD5_MOUSE__chr17_-1_50919161_50919193_ENSMUST00000225252__II_3453193_REVERSED	|generic|tr_Q4KMV6_Q4KMV6_MOUSE_REVERSED|
"""index: 16518, intensity: 2648.0, mobility: 1.061"""	-0.534774	0.368844	0.986169	DEKLKLTVYMRR	generic|IP_2451739_TX=10090_REVERSED|
"""index: 10289, intensity: 2637.0, mobility: 1.174"""	-0.534934	0.369179	0.98627	EHMQAVSLLQESTAYE	generic|II_998799_TX=10090_REVERSED	|generic|tr_Q8BLU6_Q8BLU6_MOUSE_REVERSED	|generic|sp_Q9D2J7_ANKE1_MOUSE_REVERSED|
"""index: 17550, intensity: 3436.0, mobility: 0.938"""	-0.53499	0.369354	0.986306	LSIGNSCLRLS	generic|chr14_-1_23508033_23508128_ENSMUST00000145596__IP_1098471_TX=10090_REVERSED|
"""index: 17181, intensity: 10152.0, mobility: 1.054"""	-0.535257	0.369354	0.986474	PSGDGGGGGGGGGGGGGGGGGGGGGHSLATIWQHAH	generic|sp_P31360_PO3F2_MOUSE_REVERSED|
"""index: 10425, intensity: 3763.0, mobility: 0.887"""	-0.535494	0.369565	0.986623	HLYKVHIGL	generic|IP_880691_TX=10090_REVERSED|
"""index: 12271, intensity: 98737.0, mobility: 0.945"""	-0.535564	0.369776	0.986668	WPSSAALPPLL	generic|tr_D3YV11_D3YV11_MOUSE_REVERSED	|generic|tr_Q3TR11_Q3TR11_MOUSE_REVERSED|
"""index: 1313, intensity: 3446.0, mobility: 1.018"""	-0.535807	0.37011	0.98682	LTVDTNDASPEFEYHLFYLHTRHVTFRE	generic|tr_Q059X9_Q059X9_MOUSE_REVERSED	|generic|tr_D9IG22_D9IG22_MOUSE_REVERSED|
"""index: 619, intensity: 2850.0, mobility: 0.853"""	-0.535933	0.370445	0.986899	MERPPWFGCGVFVQWV	generic|IP_961372_TX=10090_REVERSED|
"""index: 16232, intensity: 6403.0, mobility: 0.924"""	-0.53606	0.370655	0.986978	FFLLRFTF	generic|IP_1030612_TX=10090_REVERSED|
"""index: 7886, intensity: 3994.0, mobility: 0.903"""	-0.536111	0.370865	0.98701	FPNLLRHMPNGRGPSVPPP	generic|sp_Q99PV8_BC11B_MOUSE_REVERSED	|generic|sp_Q99PV8-2_BC11B_MOUSE_REVERSED	|generic|sp_Q99PV8-3_BC11B_MOUSE_REVERSED	|generic|tr_A0A0R4J1E1_A0A0R4J1E1_MOUSE_REVERSED	|generic|tr_Q3TEG9_Q3TEG9_MOUSE_REVERSED|
"""index: 2014, intensity: 2932.0, mobility: 1.041"""	-0.536239	0.370876	0.98709	SMVGMRQYEGVQKEFFDTKGELSINETFDFP	generic|IP_3492553_TX=10090_REVERSED|
"""index: 13113, intensity: 4928.0, mobility: 0.954"""	-0.536296	0.370876	0.987125	APLFSFIHVIL	generic|sp_Q8VE08_FBX33_MOUSE__chr12_-1_59205977_59206033_ENSMUST00000161351__II_1116389_REVERSED|
"""index: 8752, intensity: 3062.0, mobility: 0.864"""	-0.536742	0.370876	0.987403	EGLSRQVKTSMISPYKK	generic|tr_A0A0R4J1Y0_A0A0R4J1Y0_MOUSE__chr13_-1_89992450_89992593_ENSMUST00000159199_REVERSED	|generic|sp_Q924T3-2_XRCC4_MOUSE__chr13_-1_89992450_89992593_ENSMUST00000159199_REVERSED|
"""index: 16621, intensity: 2633.0, mobility: 1.039"""	-0.537294	0.371086	0.987745	VMVFFKVRTAL	generic|tr_Q3UFD9_Q3UFD9_MOUSE_REVERSED|
"""index: 17111, intensity: 3522.0, mobility: 1.246"""	-0.538062	0.371172	0.988218	VERLKATLRLGHPLTDGRELEVLRCDDKLTPPPYQNF	generic|II_848048_TX=10090_REVERSED	|generic|tr_A0A140T8W1_A0A140T8W1_MOUSE_REVERSED	|generic|sp_A6H584_CO6A5_MOUSE_REVERSED	|generic|tr_A0A140T8T7_A0A140T8T7_MOUSE_REVERSED|
"""index: 11535, intensity: 3964.0, mobility: 0.947"""	-0.538523	0.371505	0.9885	PPSRPKAPMLP	generic|sp_Q9D2P8_MOBP_MOUSE__chr9_1_120167922_120168014_ENSMUST00000174193_REVERSED|
"""index: 3204, intensity: 3199.0, mobility: 0.906"""	-0.53864	0.371838	0.988572	DIVDQGLDFKKYVDRMSTKKPDV	generic|sp_Q61598_GDIB_MOUSE__chr13_1_3554417_3554554_ENSMUST00000223501__II_3492089_REVERSED	|generic|sp_Q61598-2_GDIB_MOUSE__chr13_1_3554417_3554554_ENSMUST00000223501__II_3492089_REVERSED	|generic|tr_Q9CZ18_Q9CZ18_MOUSE__chr13_1_3554417_3554554_ENSMUST00000223501__II_3492089_REVERSED	|generic|tr_Q3UC72_Q3UC72_MOUSE__chr13_1_3554417_3554554_ENSMUST00000223501__II_3492089_REVERSED	|generic|tr_Q3UPA3_Q3UPA3_MOUSE__chr13_1_3554417_3554554_ENSMUST00000223501__II_3492089_REVERSED	|generic|II_3492076_TX=10090_REVERSED	|generic|IP_869955_TX=10090_REVERSED	|generic|tr_A0A1Y7VL99_A0A1Y7VL99_MOUSE__chr13_1_3556325_3556516_ENSMUST00000223501_REVERSED	|generic|tr_Q3UUX9_Q3UUX9_MOUSE__chr13_1_3554417_3554554_ENSMUST00000223501_REVERSED|
"""index: 5543, intensity: 3555.0, mobility: 0.879"""	-0.538713	0.37217	0.988616	APPCECLVWM	generic|IP_1040385_TX=10090_REVERSED|
"""index: 4008, intensity: 5613.0, mobility: 0.972"""	-0.538875	0.372464	0.988716	RKSPDTLIDLLSKMKSLDKKRDE	generic|tr_Q7TQE1_Q7TQE1_MOUSE__chr16_-1_17655674_17655781_ENSMUST00000231674__II_3486747_REVERSED	|generic|tr_Q3TLG6_Q3TLG6_MOUSE__chr16_-1_17655674_17655781_ENSMUST00000231674__II_3486747_REVERSED	|generic|sp_Q924H2_MED15_MOUSE__chr16_-1_17655674_17655781_ENSMUST00000231674__II_3486747_REVERSED	|generic|tr_A0A338P730_A0A338P730_MOUSE__chr16_-1_17655674_17655781_ENSMUST00000231674__II_3486747_REVERSED	|generic|tr_Q80UN2_Q80UN2_MOUSE__chr16_-1_17655674_17655781_ENSMUST00000231674__II_3486747_REVERSED	|generic|tr_A0JLM5_A0JLM5_MOUSE__II_3486747_REVERSED	|generic|tr_Q6KAM1_Q6KAM1_MOUSE__chr16_-1_17655674_17655781_ENSMUST00000231674__II_3486747_REVERSED	|generic|tr_E9Q7C1_E9Q7C1_MOUSE__chr16_-1_17655674_17655781_ENSMUST00000231674__II_3486747_REVERSED	|generic|tr_Q3TE00_Q3TE00_MOUSE__chr16_-1_17652200_17652232_ENSMUST00000232645_REVERSED|
"""index: 4519, intensity: 2754.0, mobility: 1.163"""	-0.53888	0.372464	0.988718	TSNISRSPTRELTRMMHVRLLFGSDQHLQKM	generic|chr18_1_37669532_37669741_ENSMUST00000193869__IP_1060753_TX=10090_REVERSED|
"""index: 5211, intensity: 3841.0, mobility: 0.927"""	-0.539725	0.372797	0.989231	TQSLGLVPSDAY	generic|chr12_1_88456862_88456933_ENSMUST00000101165_REVERSED|
"""index: 17289, intensity: 4373.0, mobility: 1.124"""	-0.539771	0.372881	0.989259	SGHGGSHCMVCRHEPCSGTGSQIWPSSPGCGLGHQPEPLAGSP	generic|IP_1016544_TX=10090_REVERSED|
"""index: 519, intensity: 2899.0, mobility: 0.827"""	-0.540439	0.373214	0.989661	GSVYCGLI	generic|tr_Q4VAH2_Q4VAH2_MOUSE_REVERSED	|generic|sp_Q6TCG8_PAQR3_MOUSE_REVERSED	|generic|tr_D3Z181_D3Z181_MOUSE_REVERSED	|generic|tr_Q3UEZ4_Q3UEZ4_MOUSE_REVERSED	|generic|tr_A0A0G2JER4_A0A0G2JER4_MOUSE_REVERSED|
"""index: 11096, intensity: 2744.0, mobility: 1.264"""	-0.540484	0.373546	0.989688	YHRLIVNKDSDQYLMSIPS	generic|sp_Q07104_GDF3_MOUSE_REVERSED	|generic|tr_Q3ZB19_Q3ZB19_MOUSE_REVERSED|
"""index: 5007, intensity: 3981.0, mobility: 0.824"""	-0.540906	0.373714	0.989941	NKVPLLYM	generic|IP_3502192_TX=10090_REVERSED|
"""index: 5374, intensity: 25773.0, mobility: 1.063"""	-0.540981	0.373714	0.989986	EIEFPLHFIFTCYKFIFMYVCYMFIFICMYYMFIFMCVCYQFIFMS	generic|IP_1043107_TX=10090_REVERSED|
"""index: 15129, intensity: 8887.0, mobility: 0.945"""	-0.541993	0.373922	0.990587	YRQIRGKGFP	generic|tr_Q7TN11_Q7TN11_MOUSE__chr14_-1_121595538_121595603_ENSMUST00000212416__II_2454734_REVERSED	|generic|sp_Q8BIK4-2_DOCK9_MOUSE__chr14_-1_121595538_121595603_ENSMUST00000212416__II_2454734_REVERSED	|generic|tr_F8VPN7_F8VPN7_MOUSE__chr14_-1_121595538_121595603_ENSMUST00000212416__II_2454734_REVERSED	|generic|tr_B2RY79_B2RY79_MOUSE__chr14_-1_121595538_121595603_ENSMUST00000212416__II_2454734_REVERSED	|generic|tr_B2RXS7_B2RXS7_MOUSE__chr14_-1_121595538_121595603_ENSMUST00000212416__II_2454734_REVERSED	|generic|tr_A0A1D5RMM1_A0A1D5RMM1_MOUSE__chr14_-1_121595538_121595603_ENSMUST00000212416__II_2454734_REVERSED	|generic|tr_E9QMR2_E9QMR2_MOUSE__chr14_-1_121595538_121595603_ENSMUST00000212416__II_2454734_REVERSED	|generic|sp_Q8BIK4_DOCK9_MOUSE__chr14_-1_121595538_121595603_ENSMUST00000212416_REVERSED	|generic|tr_A0A1D5RLE0_A0A1D5RLE0_MOUSE__chr14_-1_121595538_121595603_ENSMUST00000212416_REVERSED	|generic|tr_B2RY08_B2RY08_MOUSE__chr14_-1_121595538_121595603_ENSMUST00000212416_REVERSED	|generic|tr_A0A5F8MPL9_A0A5F8MPL9_MOUSE__chr14_-1_121595538_121595603_ENSMUST00000212416_REVERSED|
"""index: 6641, intensity: 3423.0, mobility: 1.081"""	-0.542054	0.374253	0.990623	GFMEKRQIYNECLGSLILLTDSQIELAIAEEKEAPRSMMTKFI	generic|sp_Q8BH53_CFA69_MOUSE__II_946919_REVERSED	|generic|sp_Q8BH53-3_CFA69_MOUSE__II_946919_REVERSED	|generic|sp_Q8BH53-4_CFA69_MOUSE__II_946919_REVERSED	|generic|tr_F6S241_F6S241_MOUSE__II_946931_REVERSED	|generic|tr_G3X999_G3X999_MOUSE__II_946919_REVERSED	|generic|sp_Q8BH53-2_CFA69_MOUSE_REVERSED|
"""index: 1899, intensity: 7134.0, mobility: 0.990"""	-0.542208	0.374585	0.990714	TKLTPVSLQSYM	generic|tr_E9Q1S9_E9Q1S9_MOUSE_REVERSED|
"""index: 4510, intensity: 3303.0, mobility: 1.107"""	-0.542614	0.374711	0.990953	KYEELSRSNMEKSPINKEQNNGILSCHR	generic|IP_1008237_TX=10090_REVERSED|
"""index: 14707, intensity: 2846.0, mobility: 1.161"""	-0.542739	0.374711	0.991027	WLKSPRAVSRASTPGAR	generic|IP_951804_TX=10090_REVERSED|
"""index: 6432, intensity: 4449.0, mobility: 0.873"""	-0.542775	0.374711	0.991048	KGDEQLYGTITTLSCQGNELVYF	generic|tr_A2AEN9_A2AEN9_MOUSE_REVERSED|
"""index: 9757, intensity: 14674.0, mobility: 1.300"""	-0.542983	0.374711	0.99117	VMRLVQQELLCHMLQLH	generic|IP_936109_TX=10090_REVERSED|
"""index: 10559, intensity: 4730.0, mobility: 0.846"""	-0.543156	0.374711	0.991272	VRANMAKH	generic|tr_A0A2I3BQC5_A0A2I3BQC5_MOUSE__chr15_-1_76090629_76090712_ENSMUST00000227605__II_3482925_REVERSED|
"""index: 13655, intensity: 24615.0, mobility: 0.925"""	-0.543547	0.374711	0.9915	LYRFIQRR	generic|II_1143570_TX=10090_REVERSED|
"""index: 1839, intensity: 4279.0, mobility: 0.869"""	-0.544255	0.375	0.991911	RGHKDSYPEETLDIGEAQ	generic|sp_P59808_SASH1_MOUSE__chr10_-1_8814237_8814266_ENSMUST00000213032__II_3465886_REVERSED	|generic|tr_F8VQK5_F8VQK5_MOUSE__chr10_-1_8814237_8814266_ENSMUST00000213032__II_3465886_REVERSED	|generic|tr_Q8BRY6_Q8BRY6_MOUSE_REVERSED	|generic|tr_Q6ZQ46_Q6ZQ46_MOUSE_REVERSED|
"""index: 3322, intensity: 3174.0, mobility: 0.995"""	-0.544437	0.375	0.992017	WDPSLVVGAPESLEGGCMAKCAPET	generic|sp_Q4V9Z5_SE6L2_MOUSE__chr7_1_126967977_126968048_ENSMUST00000155138_REVERSED	|generic|sp_Q4V9Z5-2_SE6L2_MOUSE__chr7_1_126967977_126968048_ENSMUST00000155138_REVERSED	|generic|sp_Q4V9Z5-3_SE6L2_MOUSE__chr7_1_126967977_126968048_ENSMUST00000155138_REVERSED|
"""index: 6799, intensity: 3756.0, mobility: 1.020"""	-0.544664	0.375	0.992148	YYSNGLRIIEVSVYLSIPVMTNLVIFYSWFILASSTASSTIYH	generic|II_964201_TX=10090_REVERSED	|generic|sp_A3FIN4_AT8B5_MOUSE_REVERSED	|generic|sp_A3FIN4-3_AT8B5_MOUSE_REVERSED|
"""index: 6607, intensity: 3352.0, mobility: 1.016"""	-0.544881	0.375	0.992273	STNGLGLTQGKTNDI	generic|sp_P27612_PLAP_MOUSE__II_960124_REVERSED	|generic|II_960116_TX=10090_REVERSED	|generic|tr_F7D1R5_F7D1R5_MOUSE_REVERSED|
"""index: 17564, intensity: 3229.0, mobility: 0.887"""	-0.544892	0.375	0.992279	RYIMTGYK	generic|IP_1015794_TX=10090_REVERSED	|generic|tr_A0A494BAU3_A0A494BAU3_MOUSE_REVERSED	|generic|sp_P46425_GSTP2_MOUSE_REVERSED	|generic|tr_A0A494BAM8_A0A494BAM8_MOUSE_REVERSED	|generic|tr_K9JA74_K9JA74_MOUSE_REVERSED|
"""index: 13436, intensity: 14223.0, mobility: 0.927"""	-0.545892	0.375206	0.992852	TKKKMQTMR	generic|chr2_-1_134598638_134600045_ENSMUST00000038228__IP_998916_TX=10090_REVERSED|
"""index: 16204, intensity: 3170.0, mobility: 1.058"""	-0.546147	0.375534	0.992997	AKRIPMFLKHS	generic|IP_2450084_TX=10090_REVERSED|
"""index: 1669, intensity: 4951.0, mobility: 0.893"""	-0.546276	0.37574	0.993071	WLGAMDELR	generic|IP_1045039_TX=10090_REVERSED|
"""index: 16483, intensity: 3053.0, mobility: 1.145"""	-0.546466	0.375945	0.993178	ILAELASPDMGQMVIEDQKCEMMDNTFMAHFYPIS	generic|sp_E9Q4F2_KLH18_MOUSE__chr9_-1_110438894_110439043_ENSMUST00000197336__II_842242_REVERSED	|generic|tr_Q69ZY9_Q69ZY9_MOUSE__chr9_-1_110438894_110439043_ENSMUST00000197336__II_842242_REVERSED	|generic|tr_A0A0G2JGN5_A0A0G2JGN5_MOUSE__chr9_-1_110438894_110439043_ENSMUST00000197336__II_842242_REVERSED	|generic|tr_A0A0G2JGV8_A0A0G2JGV8_MOUSE__chr9_-1_110437449_110438928_ENSMUST00000068025__II_842255_REVERSED|
"""index: 7423, intensity: 18892.0, mobility: 1.188"""	-0.54681	0.376273	0.993373	LKAMCNKIEMNRLTYILPNLMPTFVTYFV	generic|tr_Q7TQZ5_Q7TQZ5_MOUSE_REVERSED	|generic|tr_Q8VG60_Q8VG60_MOUSE_REVERSED	|generic|tr_Q8VGM3_Q8VGM3_MOUSE_REVERSED|
"""index: 1779, intensity: 13960.0, mobility: 0.808"""	-0.547034	0.376602	0.993499	CCSRTATAAGGAATAM	generic|IP_3455827_TX=10090_REVERSED|
"""index: 5039, intensity: 3355.0, mobility: 0.952"""	-0.547169	0.376683	0.993576	LHQLSNKPCYSIYLLNGSLFFKDPF	generic|IP_990546_TX=10090_REVERSED|
"""index: 8168, intensity: 3044.0, mobility: 1.170"""	-0.547889	0.376764	0.99398	GGWTRNQVLGQEEKLQKICQKEHVSVLQGA	generic|IP_3462657_TX=10090_REVERSED|
"""index: 16666, intensity: 2914.0, mobility: 1.068"""	-0.548564	0.377092	0.994356	MAHRTKKSAKRR	generic|IP_1127236_TX=10090_REVERSED|
"""index: 9179, intensity: 2746.0, mobility: 1.011"""	-0.548654	0.37742	0.994406	MRVQLGPFRPKD	generic|chrX_-1_36902712_36902858_ENSMUST00000057093_REVERSED|
"""index: 4808, intensity: 8580.0, mobility: 0.932"""	-0.548813	0.377749	0.994494	AHPWQVQATDKMAETFAVAFRA	generic|sp_A4FUP9_GL1D1_MOUSE_REVERSED	|generic|sp_A4FUP9-2_GL1D1_MOUSE_REVERSED|
"""index: 2968, intensity: 2799.0, mobility: 0.897"""	-0.548896	0.378077	0.99454	EADKALLSIYT	generic|IP_3495026_TX=10090_REVERSED|
"""index: 12075, intensity: 5765.0, mobility: 0.937"""	-0.548906	0.378237	0.994545	FLVFCYLR	generic|IP_1025602_TX=10090_REVERSED|
"""index: 17009, intensity: 17225.0, mobility: 1.031"""	-0.548939	0.378237	0.994564	IKLSPFLKKKKYFIYKNYTLV	generic|IP_934723_TX=10090_REVERSED|
"""index: 17984, intensity: 2614.0, mobility: 0.834"""	-0.549472	0.37844	0.994858	RRNGGKSH	generic|tr_A0A5F8MPF6_A0A5F8MPF6_MOUSE__chr8_1_3444913_3445071_ENSMUST00000131773_REVERSED|
"""index: 8885, intensity: 3613.0, mobility: 0.878"""	-0.54962	0.378768	0.994939	PFTSFLFCMSLADDLDRLADIFTP	generic|tr_Q5SQ20_Q5SQ20_MOUSE__II_1140162_REVERSED	|generic|sp_Q9EQ61_PESC_MOUSE__II_1140162_REVERSED|
"""index: 9837, intensity: 3438.0, mobility: 0.966"""	-0.549795	0.379096	0.995035	EPPLYAITGFL	generic|sp_Q9ERK0_RIPK4_MOUSE_REVERSED|
"""index: 1714, intensity: 3135.0, mobility: 0.879"""	-0.549891	0.379423	0.995088	NVPVFIYDKNFINIHR	generic|tr_E9Q1L5_E9Q1L5_MOUSE__chr16_1_56184156_56184194_ENSMUST00000200714__II_3481282_REVERSED	|generic|sp_Q8BUH8_SENP7_MOUSE__chr16_1_56184156_56184194_ENSMUST00000200714__II_1078106_REVERSED|
"""index: 5280, intensity: 6029.0, mobility: 1.043"""	-0.549941	0.379627	0.995116	EERHKRRKLKGEEEELIPM	generic|chr1_-1_83277067_83277147_ENSMUST00000160953_REVERSED|
"""index: 909, intensity: 21239.0, mobility: 1.036"""	-0.550076	0.379908	0.99519	ISKETISSHQHFI	generic|IP_2449945_TX=10090_REVERSED|
"""index: 12360, intensity: 2795.0, mobility: 1.021"""	-0.550153	0.379908	0.995232	LMMMPIPLGYNN	generic|IP_1032189_TX=10090_REVERSED|
"""index: 10333, intensity: 2985.0, mobility: 0.847"""	-0.550565	0.380111	0.995456	IPPLLLLFFMNPRFM	generic|tr_Q69ZU9_Q69ZU9_MOUSE__II_997750_REVERSED	|generic|sp_Q8R4D1_SL9A8_MOUSE__II_997750_REVERSED	|generic|tr_A2A464_A2A464_MOUSE__chr2_1_167424168_167424305_ENSMUST00000150326__II_997750_REVERSED	|generic|sp_Q8R4D1-2_SL9A8_MOUSE__chr2_1_167424168_167424305_ENSMUST00000150326__II_997750_REVERSED	|generic|II_997751_TX=10090_REVERSED	|generic|II_997753_TX=10090_REVERSED	|generic|II_997759_TX=10090_REVERSED	|generic|II_997748_TX=10090_REVERSED|
"""index: 6264, intensity: 14730.0, mobility: 0.803"""	-0.551031	0.380314	0.99571	SCLLVGFVCRMEQVTVE	generic|tr_E9Q492_E9Q492_MOUSE__II_1111254_REVERSED	|generic|tr_Q5FWH8_Q5FWH8_MOUSE__II_1111254_REVERSED	|generic|tr_E9Q2C6_E9Q2C6_MOUSE__II_1111254_REVERSED|
"""index: 13397, intensity: 14016.0, mobility: 1.009"""	-0.551414	0.380641	0.995917	KKESFTWIR	generic|tr_A0A2I3BQS2_A0A2I3BQS2_MOUSE__II_3496075_REVERSED|
"""index: 7953, intensity: 3188.0, mobility: 0.963"""	-0.551521	0.380968	0.995975	QLLDAVRIAPHLQGTQYPVDAAERKK	generic|tr_Q68FM4_Q68FM4_MOUSE__chr17_-1_66940479_66940550_ENSMUST00000225688__II_3462709_REVERSED	|generic|sp_P28828_PTPRM_MOUSE__chr17_-1_66940479_66940550_ENSMUST00000225688__II_3462709_REVERSED	|generic|tr_Q6PDN0_Q6PDN0_MOUSE__chr17_-1_66940479_66940550_ENSMUST00000225688_REVERSED	|generic|tr_A0A286YDL1_A0A286YDL1_MOUSE__chr17_-1_66940479_66940550_ENSMUST00000225688_REVERSED|
"""index: 4900, intensity: 12451.0, mobility: 1.071"""	-0.551676	0.381295	0.996058	KQERCFLTRPCLWNSNQSQPHCCFLTSMLLALAIVFALVWRI	generic|sp_Q9D241_RN186_MOUSE_REVERSED	|generic|tr_A2ALL3_A2ALL3_MOUSE_REVERSED|
"""index: 3877, intensity: 3421.0, mobility: 0.877"""	-0.551762	0.381622	0.996104	EYDIALNTRRHWKSMMMLVFNVE	generic|sp_GAG_SCVLA__REVERSED|
"""index: 3052, intensity: 4148.0, mobility: 0.916"""	-0.551836	0.381949	0.996145	APPHSQPASHLP	generic|IP_1021630_TX=10090_REVERSED|
"""index: 7648, intensity: 2706.0, mobility: 0.811"""	-0.551924	0.38218	0.996192	SPFRLITKIIYVYSLVVCVFT	generic|tr_Q8VFZ8_Q8VFZ8_MOUSE__II_1145889_REVERSED|
"""index: 4774, intensity: 22537.0, mobility: 0.973"""	-0.552002	0.38218	0.996234	QMRSGIVKLSMWRSSAMNSERVLSV	generic|IP_1099920_TX=10090_REVERSED|
"""index: 11391, intensity: 3200.0, mobility: 1.037"""	-0.552398	0.38218	0.996446	FVGLFCPPLAVSFF	generic|IP_1146713_TX=10090_REVERSED|
"""index: 3818, intensity: 3183.0, mobility: 1.029"""	-0.553022	0.382334	0.996779	YDQRDTLMDYLIWYEEQERAKEQQRAKEQMRASVPELTER	generic|tr_B4YB44_B4YB44_MOUSE_REVERSED|
"""index: 12845, intensity: 3870.0, mobility: 0.920"""	-0.553047	0.382334	0.996792	FRLPVPDRP	generic|IP_872349_TX=10090_REVERSED|
"""index: 7348, intensity: 3216.0, mobility: 1.029"""	-0.553304	0.38241	0.996928	FVKELPSGSAPLLY	generic|tr_Q8VET7_Q8VET7_MOUSE_REVERSED	|generic|tr_Q2M2M5_Q2M2M5_MOUSE_REVERSED	|generic|tr_A0A0U1RP76_A0A0U1RP76_MOUSE_REVERSED|
"""index: 6512, intensity: 3272.0, mobility: 0.880"""	-0.553449	0.382612	0.997005	PMVSGGLPTHT	generic|sp_Q80TF6_STAR9_MOUSE__II_1003263_REVERSED|
"""index: 18884, intensity: 2946.0, mobility: 1.023"""	-0.55377	0.382812	0.997175	IKMTLRLTVEQRRDPIKLSQPL	generic|chr2_-1_130604505_130604588_ENSMUST00000028761_REVERSED|
"""index: 9088, intensity: 6026.0, mobility: 0.895"""	-0.554024	0.382965	0.997309	LQAAQSNAPSNPNPEDLLSQISTLISSVDYTPSW	generic|tr_A0A0J9YUN2_A0A0J9YUN2_MOUSE__chrX_1_36883066_36883140_ENSMUST00000200835__II_559190_REVERSED	|generic|tr_Q3UCS1_Q3UCS1_MOUSE__chrX_1_36883066_36883140_ENSMUST00000200835__II_559190_REVERSED	|generic|sp_P63147_UBE2B_MOUSE__II_609891_REVERSED	|generic|tr_Q3TUV9_Q3TUV9_MOUSE_REVERSED	|generic|tr_A0A0J9YUW6_A0A0J9YUW6_MOUSE_REVERSED	|generic|tr_Q8VH44_Q8VH44_MOUSE_REVERSED	|generic|tr_A0A0J9YTT1_A0A0J9YTT1_MOUSE__chrX_1_36883066_36883140_ENSMUST00000200835_REVERSED	|generic|tr_Q3TQ27_Q3TQ27_MOUSE__chrX_1_36883066_36883140_ENSMUST00000200835_REVERSED|
"""index: 4894, intensity: 24181.0, mobility: 0.990"""	-0.554065	0.382965	0.99733	IWYWYLFAAAVLVGVLMLATGLLIYVFVVEEKKRLR	generic|sp_Q9Z2B1_I18RA_MOUSE__II_1040405_REVERSED|
"""index: 12011, intensity: 4444.0, mobility: 1.075"""	-0.554509	0.38329	0.997563	LQRQMEEIQRQP	generic|tr_E9Q1M5_E9Q1M5_MOUSE__chr2_-1_93795631_93795738_ENSMUST00000125407_REVERSED|
"""index: 8094, intensity: 5366.0, mobility: 1.134"""	-0.55453	0.383615	0.997574	IMQSVTEHLSNPSEEACLLLLRGSRPIGA	generic|IP_914177_TX=10090_REVERSED|
"""index: 10969, intensity: 2815.0, mobility: 0.792"""	-0.554706	0.383766	0.997666	VEEKYIYSFFPSY	generic|IP_1057599_TX=10090_REVERSED|
"""index: 1413, intensity: 2894.0, mobility: 0.917"""	-0.554776	0.383766	0.997703	QKNEKQSAQHKERAMELKDG	generic|sp_A3KGV1_ODFP2_MOUSE__chr2_1_29902223_29902345_ENSMUST00000184845__II_1012474_REVERSED	|generic|sp_A3KGV1-2_ODFP2_MOUSE__chr2_1_29902223_29902345_ENSMUST00000184845__II_1012474_REVERSED	|generic|sp_A3KGV1-3_ODFP2_MOUSE__chr2_1_29902223_29902345_ENSMUST00000184845__II_1012474_REVERSED	|generic|sp_A3KGV1-4_ODFP2_MOUSE__chr2_1_29902223_29902345_ENSMUST00000184845__II_1012474_REVERSED|
"""index: 2535, intensity: 4197.0, mobility: 1.037"""	-0.555085	0.384042	0.997864	GNEEDIEEIEVEYCQGDENWMAMC	generic|IP_922089_TX=10090_REVERSED|
"""index: 4308, intensity: 3119.0, mobility: 0.954"""	-0.555159	0.384042	0.997903	AIMPNEIWKW	generic|IP_1116993_TX=10090_REVERSED|
"""index: 11648, intensity: 3188.0, mobility: 0.815"""	-0.555499	0.384366	0.998079	FGLDEEAKSIMFFK	generic|IP_1015070_TX=10090_REVERSED|
"""index: 12149, intensity: 3590.0, mobility: 0.962"""	-0.555568	0.384565	0.998115	FINAVDIFRL	generic|IP_839668_TX=10090_REVERSED|
"""index: 5566, intensity: 4714.0, mobility: 0.888"""	-0.555626	0.38489	0.998145	QPQHARGEEAAQQLIKPDVDEIREEP	generic|tr_Q8C5K8_Q8C5K8_MOUSE_REVERSED	|generic|sp_P25233_NECD_MOUSE_REVERSED|
"""index: 11988, intensity: 17949.0, mobility: 0.925"""	-0.555651	0.384964	0.998157	RASITISMSR	generic|IP_1067799_TX=10090_REVERSED|
"""index: 9135, intensity: 6394.0, mobility: 0.789"""	-0.555978	0.385039	0.998326	QLKMGVKS	generic|IP_1096334_TX=10090_REVERSED|
"""index: 9015, intensity: 2695.0, mobility: 0.846"""	-0.556388	0.385363	0.998538	KVPVQELF	generic|tr_Q3UG39_Q3UG39_MOUSE_REVERSED	|generic|sp_Q9QY01_ULK2_MOUSE_REVERSED	|generic|tr_Q3UIJ5_Q3UIJ5_MOUSE_REVERSED|
"""index: 7478, intensity: 3567.0, mobility: 0.964"""	-0.556406	0.385687	0.998547	EEEQKLDRQLPPSKLSVKGQAMK	generic|IP_1084667_TX=10090_REVERSED|
"""index: 827, intensity: 2970.0, mobility: 0.942"""	-0.556458	0.38601	0.998574	LAPTLDEMTLTY	generic|sp_Q8K0H5_TAF10_MOUSE__II_788036_REVERSED	|generic|IP_1149538_TX=10090_REVERSED|
"""index: 2107, intensity: 3498.0, mobility: 0.946"""	-0.556558	0.386334	0.998625	FNKCPLETWM	generic|tr_Q3TSE1_Q3TSE1_MOUSE__chr10_-1_115199552_115199761_ENSMUST00000217843__II_3496371_REVERSED	|generic|sp_Q9CXF4_TBC15_MOUSE__chr10_-1_115199552_115199761_ENSMUST00000217843__II_3496371_REVERSED	|generic|tr_Q4TVN0_Q4TVN0_MOUSE__chr10_-1_115199552_115199761_ENSMUST00000217843_REVERSED	|generic|tr_Q7TPU5_Q7TPU5_MOUSE__chr10_-1_115218547_115218612_ENSMUST00000217843_REVERSED|
"""index: 5011, intensity: 3730.0, mobility: 0.931"""	-0.556655	0.386658	0.998675	MLVDSTSRFPT	generic|IP_1057686_TX=10090_REVERSED|
"""index: 17838, intensity: 3187.0, mobility: 1.162"""	-0.557371	0.386857	0.99904	DSVLEKIKGQTQNSMYSNILKMAEHPQQFNATFVETHYLARAKEKF	generic|sp_Q8BYY9_SPA3B_MOUSE_REVERSED|
"""index: 900, intensity: 2552.0, mobility: 0.942"""	-0.557458	0.38693	0.999084	KWGGQTTKCEYS	generic|IP_3465088_TX=10090_REVERSED|
"""index: 13516, intensity: 5360.0, mobility: 0.899"""	-0.557694	0.387003	0.999204	CKWTKLLRS	generic|chrX_1_96154354_96155522_ENSMUST00000117399__IP_832259_TX=10090_REVERSED	|generic|chrX_1_96155469_96155522_ENSMUST00000117399__IP_832259_TX=10090_REVERSED|
"""index: 16749, intensity: 3506.0, mobility: 1.077"""	-0.557873	0.387076	0.999295	LLVLETGTRAQFR	generic|tr_A0A140LJJ3_A0A140LJJ3_MOUSE__II_889822_REVERSED	|generic|tr_D3Z4W3_D3Z4W3_MOUSE__II_889822_REVERSED	|generic|tr_D3Z4R0_D3Z4R0_MOUSE__II_889822_REVERSED	|generic|tr_E9QKI5_E9QKI5_MOUSE__chr7_1_44854637_44854735_ENSMUST00000152091__II_889823_REVERSED	|generic|sp_Q9D1F4_AKTS1_MOUSE__chr7_1_44854637_44854735_ENSMUST00000152091__II_889823_REVERSED	|generic|tr_E9QKI4_E9QKI4_MOUSE__chr7_1_44854637_44854735_ENSMUST00000152091__II_889823_REVERSED	|generic|tr_D3YWZ1_D3YWZ1_MOUSE_REVERSED	|generic|tr_F6R8S6_F6R8S6_MOUSE_REVERSED|
"""index: 4639, intensity: 2649.0, mobility: 1.132"""	-0.558374	0.387222	0.999547	HVQPANRTLPGSEPEMM	generic|IP_3498274_TX=10090_REVERSED|
"""index: 8730, intensity: 3011.0, mobility: 1.196"""	-0.558421	0.387222	0.999571	VTWSLDVSNQTVGTVRLEE	generic|tr_A0A5F8MPH8_A0A5F8MPH8_MOUSE_REVERSED	|generic|tr_O35452_O35452_MOUSE_REVERSED	|generic|tr_E9Q2T3_E9Q2T3_MOUSE_REVERSED	|generic|tr_O54796_O54796_MOUSE_REVERSED	|generic|tr_Q3V5L4_Q3V5L4_MOUSE_REVERSED	|generic|tr_A0A571BG59_A0A571BG59_MOUSE_REVERSED|
"""index: 6008, intensity: 10460.0, mobility: 0.947"""	-0.558839	0.387544	0.999781	PAFGDTPAELAKYNAGPCVSLCITRGA	generic|IP_1042038_TX=10090_REVERSED|
"""index: 6522, intensity: 4351.0, mobility: 0.858"""	-0.558981	0.387867	0.999852	PGMVVPLMY	generic|tr_E9QNR9_E9QNR9_MOUSE__II_876980_REVERSED	|generic|sp_Q920N1_ODF3A_MOUSE__II_876980_REVERSED	|generic|II_876977_TX=10090_REVERSED|
"""index: 6199, intensity: 35692.0, mobility: 1.039"""	-0.559014	0.387939	0.999868	QRQPRGVDAQTPLMEKAEGGLT	generic|tr_A0A0N4SVK8_A0A0N4SVK8_MOUSE_REVERSED|
"""index: 16516, intensity: 4147.0, mobility: 0.968"""	-0.559116	0.388262	0.99992	MILDRWLR	generic|sp_Q6KCD5_NIPBL_MOUSE_REVERSED	|generic|sp_Q6KCD5-2_NIPBL_MOUSE_REVERSED|
"""index: 9455, intensity: 2615.0, mobility: 1.103"""	-0.559306	0.388584	1	AEPLLWIVAMETYLE	generic|sp_E9Q8T7_DYH1_MOUSE__II_3480056_REVERSED|
"""index: 5683, intensity: 8127.0, mobility: 1.038"""	-0.559764	0.388781	1	IVRYGEAILQSIEKDLMDHK	generic|tr_V9GXX7_V9GXX7_MOUSE__chr2_-1_32281682_32281759_ENSMUST00000140406__II_1011501_REVERSED	|generic|sp_Q8K3D3_SWI5_MOUSE__chr2_-1_32281682_32281759_ENSMUST00000140406_REVERSED	|generic|sp_Q8K3D3-2_SWI5_MOUSE__chr2_-1_32281682_32281759_ENSMUST00000140406_REVERSED	|generic|tr_A0A0A0MQ99_A0A0A0MQ99_MOUSE__chr2_-1_32281682_32281759_ENSMUST00000140406_REVERSED|
"""index: 7098, intensity: 3355.0, mobility: 0.966"""	-0.560198	0.389104	1	SFLAFLLMQMRPSLPFGLLIFETILTMNNGM	generic|sp_P34984_OLF13_MOUSE__chr9_-1_97457566_97457595_ENSMUST00000035027_REVERSED|
"""index: 14112, intensity: 2685.0, mobility: 0.991"""	-0.560279	0.389426	1	HVNAIRYFRK	generic|IP_3473794_TX=10090_REVERSED|
"""index: 8167, intensity: 3440.0, mobility: 0.899"""	-0.56029	0.389623	1	NRFGALGASVY	generic|IP_951108_TX=10090_REVERSED|
"""index: 5453, intensity: 4395.0, mobility: 1.139"""	-0.560624	0.389694	1	QREREQDAQVAKMHQ	generic|sp_Q922Q8_LRC59_MOUSE_REVERSED|
"""index: 8204, intensity: 5873.0, mobility: 0.887"""	-0.560817	0.389891	1	IAFEKKQLFHERFPYKMLLY	generic|sp_Q99MT6_SUCR1_MOUSE_REVERSED|
"""index: 5458, intensity: 9537.0, mobility: 0.884"""	-0.560864	0.390087	1	RKFPPTQSGAPPGDSNAISAKDLGDVSGPQ	generic|tr_A1L3S9_A1L3S9_MOUSE_REVERSED	|generic|tr_Q3UQ19_Q3UQ19_MOUSE_REVERSED|
"""index: 2740, intensity: 4261.0, mobility: 0.856"""	-0.561073	0.390158	1	TAIKRDETDQLLSM	generic|tr_Q3UKX4_Q3UKX4_MOUSE__II_975031_REVERSED	|generic|tr_A0A0G2JDR2_A0A0G2JDR2_MOUSE_REVERSED	|generic|sp_Q9R0H2_MUCEN_MOUSE_REVERSED	|generic|sp_Q9R0H2-2_MUCEN_MOUSE_REVERSED	|generic|sp_Q9R0H2-3_MUCEN_MOUSE_REVERSED	|generic|sp_Q9R0H2-4_MUCEN_MOUSE_REVERSED|
"""index: 7189, intensity: 3756.0, mobility: 0.839"""	-0.561198	0.390479	1	LWCDAAQWVSVKQKQKQLAAELSD	generic|tr_E9Q776_E9Q776_MOUSE_REVERSED|
"""index: 1573, intensity: 4021.0, mobility: 0.948"""	-0.56154	0.390801	1	NSPSLPSAVPNDP	generic|tr_Q8BXJ5_Q8BXJ5_MOUSE__chr10_1_80863460_80863555_ENSMUST00000218812_REVERSED	|generic|sp_Q3TD49_SPP2B_MOUSE__chr10_1_80863460_80863555_ENSMUST00000218812_REVERSED|
"""index: 3196, intensity: 2544.0, mobility: 1.002"""	-0.561603	0.391123	1	EGEPIQPGAMEQW	generic|sp_Q3U3N0_MIER2_MOUSE__chr10_-1_79541178_79541788_ENSMUST00000172158__II_1148053_REVERSED	|generic|sp_Q3U3N0-2_MIER2_MOUSE__chr10_-1_79541178_79541788_ENSMUST00000172158__II_1148053_REVERSED	|generic|sp_Q3U3N0-3_MIER2_MOUSE__chr10_-1_79541178_79541788_ENSMUST00000172158__II_1148053_REVERSED|
"""index: 1291, intensity: 3474.0, mobility: 0.883"""	-0.561634	0.391444	1	FIWNFFTY	generic|IP_985295_TX=10090_REVERSED|
"""index: 4477, intensity: 2906.0, mobility: 0.989"""	-0.561713	0.39164	1	FCQFIHSHFTLTM	generic|IP_1043944_TX=10090_REVERSED|
"""index: 8771, intensity: 3583.0, mobility: 0.953"""	-0.561855	0.391961	1	TIADERCVSLDI	generic|IP_992184_TX=10090_REVERSED|
"""index: 333, intensity: 3376.0, mobility: 0.804"""	-0.56198	0.392157	1	HLVGYSRS	generic|IP_1094097_TX=10090_REVERSED|
"""index: 10237, intensity: 2659.0, mobility: 1.006"""	-0.562316	0.39232	1	FLGYFALKKLM	generic|IP_1070949_TX=10090_REVERSED|
"""index: 13087, intensity: 10017.0, mobility: 0.859"""	-0.562431	0.39232	1	GKFNDIKQP	generic|IP_901874_TX=10090_REVERSED|
"""index: 2681, intensity: 10998.0, mobility: 0.922"""	-0.562565	0.39232	1	QFNVGQVWMY	generic|IP_1128612_TX=10090_REVERSED|
"""index: 5299, intensity: 7017.0, mobility: 0.916"""	-0.562692	0.39232	1	RQQTTITPSLLCPQSAAGGGAALGPS	generic|IP_2445899_TX=10090_REVERSED|
"""index: 3521, intensity: 5889.0, mobility: 1.141"""	-0.56277	0.39232	1	SSKMPWRSTNSVFSASSIFHKPPGEYNVIEY	generic|II_954181_TX=10090_REVERSED	|generic|tr_A6H5V9_A6H5V9_MOUSE_REVERSED	|generic|sp_Q9D2F5_STPG1_MOUSE_REVERSED|
"""index: 1039, intensity: 3765.0, mobility: 0.959"""	-0.563703	0.39232	1	NDGEVVSPIANMY	generic|tr_Q3UNC8_Q3UNC8_MOUSE_REVERSED	|generic|tr_Q91ZP4_Q91ZP4_MOUSE_REVERSED	|generic|tr_A0PJT9_A0PJT9_MOUSE_REVERSED	|generic|tr_Q2VPB3_Q2VPB3_MOUSE_REVERSED	|generic|tr_Q9ET36_Q9ET36_MOUSE_REVERSED|
"""index: 5618, intensity: 11959.0, mobility: 1.168"""	-0.564252	0.39264	1	AYMLDFKHDLRAWAEAIATTNSLMCVARQVKALDGGPVVTPPQYN	generic|tr_Q99KA2_Q99KA2_MOUSE__IP_3506393_REVERSED	|generic|tr_A0A0A0MQA5_A0A0A0MQA5_MOUSE__chr1_-1_75215622_75215885_ENSMUST00000188593__IP_3506393_REVERSED	|generic|sp_P05213_TBA1B_MOUSE__IP_3506392_REVERSED	|generic|tr_Q52L87_Q52L87_MOUSE__IP_3506392_REVERSED	|generic|sp_P68368_TBA4A_MOUSE__chr1_-1_75215622_75215885_ENSMUST00000188593__IP_3506393_REVERSED	|generic|sp_Q9JJZ2_TBA8_MOUSE__IP_3506393_REVERSED	|generic|tr_Q3TIZ0_Q3TIZ0_MOUSE__IP_3506393_REVERSED	|generic|sp_P68369_TBA1A_MOUSE__IP_3506392_REVERSED	|generic|IP_1052575_TX=10090_REVERSED	|generic|IP_3502750_TX=10090_REVERSED	|generic|tr_Q9D9Y2_Q9D9Y2_MOUSE_REVERSED	|generic|sp_P05214_TBA3_MOUSE_REVERSED|
"""index: 5826, intensity: 16146.0, mobility: 0.922"""	-0.564584	0.392777	1	SLNTRLIVEELGLSSGTWTSAM	generic|IP_969365_TX=10090_REVERSED|
"""index: 16849, intensity: 39851.0, mobility: 1.029"""	-0.564957	0.392777	1	PAMAGHPQQLRPPFSMMQSSSPVPG	generic|sp_Q67FY2_BCL9L_MOUSE_REVERSED	|generic|sp_Q67FY2-2_BCL9L_MOUSE_REVERSED|
"""index: 10565, intensity: 3055.0, mobility: 1.088"""	-0.56588	0.393097	1	QRLVLCWEVAHWV	generic|IP_1141202_TX=10090_REVERSED|
"""index: 14212, intensity: 4566.0, mobility: 0.889"""	-0.56612	0.393416	1	WTICLLIW	generic|IP_1044160_TX=10090_REVERSED|
"""index: 17636, intensity: 6254.0, mobility: 1.096"""	-0.566238	0.39361	1	EEKKAHMLAINYLVECAFLKFQLGLIKYDILQN	generic|IP_3478014_TX=10090_REVERSED	|generic|tr_Q3TBY8_Q3TBY8_MOUSE_REVERSED	|generic|sp_O70145_NCF2_MOUSE_REVERSED	|generic|tr_A0A087WPH0_A0A087WPH0_MOUSE_REVERSED|
"""index: 806, intensity: 8967.0, mobility: 0.817"""	-0.566372	0.393804	1	FAPTLTPMS	generic|tr_B9EKS2_B9EKS2_MOUSE__chr18_1_34828971_34829033_ENSMUST00000225195__II_3463446_REVERSED	|generic|sp_Q6ZPY7_KDM3B_MOUSE__chr18_1_34828971_34829033_ENSMUST00000225195__II_3463446_REVERSED	|generic|sp_Q6ZPY7-2_KDM3B_MOUSE_REVERSED	|generic|tr_A0A286YDJ6_A0A286YDJ6_MOUSE__chr18_1_34828971_34829033_ENSMUST00000225195_REVERSED|
"""index: 4882, intensity: 20616.0, mobility: 0.990"""	-0.566466	0.393997	1	KKLLEITSLDKIKNGSLNLHKLNPCKEALVELDGSIRN	generic|sp_Q64G17_AN32C_MOUSE_REVERSED|
"""index: 4663, intensity: 4992.0, mobility: 1.044"""	-0.566766	0.394317	1	SYMLSVFKPCQISKFYSIFSYQITCYLVLSSCRGTHHCRLPT	generic|IP_838420_TX=10090_REVERSED|
"""index: 2749, intensity: 2866.0, mobility: 1.025"""	-0.566913	0.39451	1	YHNIVNAKCFNVRLMCVTHTTAGILAISYVGFIM	generic|tr_Q8VFN3_Q8VFN3_MOUSE__II_3499838_REVERSED	|generic|tr_Q9EQA3_Q9EQA3_MOUSE_REVERSED|
"""index: 3003, intensity: 3303.0, mobility: 0.887"""	-0.567046	0.394829	1	NNVCKKPLLVLMSSISF	generic|IP_3486777_TX=10090_REVERSED|
"""index: 6785, intensity: 7401.0, mobility: 0.900"""	-0.567505	0.395022	1	GAKLTKIAVCIERKGPVKLRGSCVEGFEGV	generic|sp_Q03137_EPHA4_MOUSE__chr1_-1_77398490_77398564_ENSMUST00000188952__II_1033162_REVERSED	|generic|sp_Q03137-2_EPHA4_MOUSE__chr1_-1_77398490_77398564_ENSMUST00000188952__II_1033162_REVERSED	|generic|tr_Q99KA8_Q99KA8_MOUSE__chr1_-1_77398490_77398564_ENSMUST00000188952__II_1033162_REVERSED|
"""index: 15347, intensity: 10056.0, mobility: 1.013"""	-0.567908	0.395215	1	ECKFRKQRR	generic|tr_Q61583_Q61583_MOUSE_REVERSED	|generic|tr_Q2M4J9_Q2M4J9_MOUSE_REVERSED	|generic|sp_P35582_FOXA1_MOUSE_REVERSED	|generic|sp_P35583_FOXA2_MOUSE_REVERSED	|generic|tr_G3UYH0_G3UYH0_MOUSE_REVERSED	|generic|tr_G5E8P5_G5E8P5_MOUSE_REVERSED|
"""index: 5363, intensity: 7828.0, mobility: 0.916"""	-0.568306	0.395349	1	RDQAGQLGIET	generic|sp_P39654_LOX15_MOUSE_REVERSED|
"""index: 5573, intensity: 5736.0, mobility: 0.970"""	-0.568314	0.395349	1	TLPDAHSQLGSPESDVELKSDVSP	generic|IP_1149626_TX=10090_REVERSED	|generic|IP_1078520_TX=10090_REVERSED|
"""index: 2906, intensity: 17808.0, mobility: 0.946"""	-0.568565	0.395541	1	KYPGLPDKHIKLTVNSGTTANIDPI	generic|tr_Q18PH8_Q18PH8_MOUSE_REVERSED	|generic|tr_F8WHM0_F8WHM0_MOUSE_REVERSED	|generic|sp_P18181_CD48_MOUSE_REVERSED	|generic|tr_Q6P905_Q6P905_MOUSE_REVERSED	|generic|tr_Q8C2T1_Q8C2T1_MOUSE_REVERSED|
"""index: 6427, intensity: 4769.0, mobility: 1.009"""	-0.569109	0.395548	1	PDAPVIVRRENTT	generic|tr_E9PY05_E9PY05_MOUSE_REVERSED	|generic|tr_I1E4Y2_I1E4Y2_MOUSE_REVERSED	|generic|tr_B7ZND3_B7ZND3_MOUSE_REVERSED	|generic|sp_P81270_ERG_MOUSE_REVERSED	|generic|sp_P81270-2_ERG_MOUSE_REVERSED	|generic|tr_B7ZND4_B7ZND4_MOUSE_REVERSED	|generic|tr_H3BKX4_H3BKX4_MOUSE_REVERSED	|generic|tr_V9GX50_V9GX50_MOUSE_REVERSED	|generic|tr_Q544B3_Q544B3_MOUSE_REVERSED	|generic|tr_A0A384DVA0_A0A384DVA0_MOUSE_REVERSED	|generic|tr_Q3UQJ4_Q3UQJ4_MOUSE_REVERSED	|generic|tr_Q8BZ56_Q8BZ56_MOUSE_REVERSED|
"""index: 612, intensity: 3953.0, mobility: 0.824"""	-0.569341	0.395548	1	GPMGPPGPPGPVGPPGPMGSFIPEG	generic|tr_Q8K388_Q8K388_MOUSE_REVERSED	|generic|tr_E9Q0X4_E9Q0X4_MOUSE_REVERSED|
"""index: 9694, intensity: 6046.0, mobility: 0.868"""	-0.570285	0.395866	1	LARSALKKFGMGHI	generic|IP_1016754_TX=10090_REVERSED|
"""index: 10460, intensity: 2758.0, mobility: 0.957"""	-0.570432	0.396058	1	DSLGLCCIFYYMPSHLNRNKTIAIVV	generic|tr_A0A0B6VNA5_A0A0B6VNA5_MOUSE_REVERSED|
"""index: 17957, intensity: 4701.0, mobility: 1.032"""	-0.570802	0.39625	1	MRLSQWHRLL	generic|tr_A0A0G2JF66_A0A0G2JF66_MOUSE__II_940203_REVERSED|
"""index: 15979, intensity: 41868.0, mobility: 0.986"""	-0.571029	0.396442	1	RELDRAQKLR	generic|sp_Q9CRB9_MIC19_MOUSE__chr6_-1_33008479_33008550_ENSMUST00000124436__II_918309_REVERSED	|generic|tr_Q91VG6_Q91VG6_MOUSE__chr6_-1_33008479_33008550_ENSMUST00000124436__II_918309_REVERSED	|generic|tr_D3Z0L4_D3Z0L4_MOUSE__chr6_-1_33008479_33008550_ENSMUST00000124436_REVERSED	|generic|tr_Q9D9P1_Q9D9P1_MOUSE__chr6_-1_33008479_33008550_ENSMUST00000124436_REVERSED|
"""index: 11912, intensity: 2672.0, mobility: 0.913"""	-0.57129	0.396634	1	RIDELVGDV	generic|tr_F6Q3G7_F6Q3G7_MOUSE__II_1015190_REVERSED	|generic|sp_A2AT37_RENT2_MOUSE_REVERSED|
"""index: 1458, intensity: 2817.0, mobility: 1.134"""	-0.571669	0.396825	1	EMRSGSQAKDEPGVPD	generic|tr_B1ASB6_B1ASB6_MOUSE_REVERSED|
"""index: 2592, intensity: 6717.0, mobility: 1.012"""	-0.57184	0.397143	1	DLLALGEVVRKWSSLPSVVEVRESIFEA	generic|sp_Q8K358_PIGU_MOUSE_REVERSED	|generic|tr_Q3TRB7_Q3TRB7_MOUSE_REVERSED	|generic|tr_Q3TAA8_Q3TAA8_MOUSE_REVERSED|
"""index: 8267, intensity: 2695.0, mobility: 0.885"""	-0.571859	0.397399	1	RSVYNSIAGQGQMPVSQSTPG	generic|sp_Q8BW22_CREST_MOUSE_REVERSED|
"""index: 9866, intensity: 3268.0, mobility: 0.761"""	-0.571923	0.397399	1	LSMFEYLERHLIRCMCS	generic|IP_860457_TX=10090_REVERSED|
"""index: 4108, intensity: 4172.0, mobility: 1.013"""	-0.572992	0.397655	1	CDAARVIVDRTLE	generic|tr_B2RQQ7_B2RQQ7_MOUSE_REVERSED	|generic|tr_A0A1Y7VLI0_A0A1Y7VLI0_MOUSE_REVERSED	|generic|sp_Q7TT50_MRCKB_MOUSE_REVERSED|
"""index: 6608, intensity: 4676.0, mobility: 1.039"""	-0.573222	0.397655	1	AHFSHLVKKMRNMIDEQKEK	generic|sp_Q8CEC0_NUP88_MOUSE__chr11_-1_70943259_70943300_ENSMUST00000178253__II_1133136_REVERSED	|generic|sp_Q8CEC0-2_NUP88_MOUSE__chr11_-1_70943259_70943300_ENSMUST00000178253__II_1133136_REVERSED	|generic|sp_Q8CEC0-3_NUP88_MOUSE__chr11_-1_70943259_70943300_ENSMUST00000178253__II_1133136_REVERSED	|generic|tr_Q3TM09_Q3TM09_MOUSE__chr11_-1_70943259_70943300_ENSMUST00000178253__II_1133136_REVERSED	|generic|II_1133143_TX=10090_REVERSED	|generic|II_1133130_TX=10090_REVERSED|
"""index: 13530, intensity: 3506.0, mobility: 1.047"""	-0.574146	0.397972	1	EDFINKTTDKF	generic|sp_Q640L3-2_CCPG1_MOUSE__chr9_1_73005847_73005900_ENSMUST00000124008__II_847156_REVERSED	|generic|tr_D3Z7R9_D3Z7R9_MOUSE__chr9_1_73005847_73005900_ENSMUST00000124008__II_847127_REVERSED	|generic|II_847163_TX=10090_REVERSED	|generic|sp_Q640L3_CCPG1_MOUSE__chr9_1_73005847_73005900_ENSMUST00000124008_REVERSED	|generic|sp_Q640L3-3_CCPG1_MOUSE__chr9_1_73005847_73005900_ENSMUST00000124008_REVERSED|
"""index: 18842, intensity: 4443.0, mobility: 1.162"""	-0.574159	0.398289	1	VTTDLFSDSIHDIIAKRLQRRLDRTKKSMNVIATNLTNSRE	generic|tr_A4GE65_A4GE65_MOUSE_REVERSED	|generic|tr_Q14DP5_Q14DP5_MOUSE_REVERSED	|generic|tr_A4GE64_A4GE64_MOUSE_REVERSED	|generic|sp_Q65CL1_CTNA3_MOUSE_REVERSED|
"""index: 11301, intensity: 2505.0, mobility: 0.785"""	-0.574312	0.398353	1	SSHCDNQRI	generic|IP_1082974_TX=10090_REVERSED|
"""index: 401, intensity: 2607.0, mobility: 0.829"""	-0.57474	0.398544	1	APPRPIWFA	generic|tr_A0A1B0GT66_A0A1B0GT66_MOUSE_REVERSED	|generic|tr_F6Y6L6_F6Y6L6_MOUSE_REVERSED	|generic|sp_Q8BR26_IFM10_MOUSE_REVERSED|
"""index: 13837, intensity: 18149.0, mobility: 1.006"""	-0.574884	0.398734	1	SELLAIWLRR	generic|IP_3456228_TX=10090_REVERSED|
"""index: 4217, intensity: 4925.0, mobility: 0.929"""	-0.575048	0.399051	1	QEMRILGGSYT	generic|chr15_-1_38030690_38037946_ENSMUST00000110336__IP_1085908_TX=10090_REVERSED|
"""index: 13121, intensity: 4133.0, mobility: 0.815"""	-0.57511	0.399367	1	YSSPPRCNY	generic|tr_D5FLC2_D5FLC2_MOUSE__II_3464949_REVERSED	|generic|sp_Q8C7R7_RFX6_MOUSE__II_3464949_REVERSED	|generic|sp_Q8C7R7-3_RFX6_MOUSE__II_3464949_REVERSED|
"""index: 17507, intensity: 2984.0, mobility: 0.990"""	-0.575197	0.399684	1	QVQDLPRGGRR	generic|sp_Q8R4B8_NLRP3_MOUSE_REVERSED	|generic|sp_Q8R4B8-2_NLRP3_MOUSE_REVERSED	|generic|sp_Q8R4B8-3_NLRP3_MOUSE_REVERSED	|generic|sp_Q8R4B8-4_NLRP3_MOUSE_REVERSED|
"""index: 13889, intensity: 2602.0, mobility: 0.995"""	-0.575239	0.399873	1	WWVWNITLIK	generic|IP_979136_TX=10090_REVERSED|
"""index: 17331, intensity: 4344.0, mobility: 0.938"""	-0.575683	0.399937	1	TLRQAHTRVP	generic|IP_1071976_TX=10090_REVERSED|
"""index: 5938, intensity: 63627.0, mobility: 1.027"""	-0.576774	0.400253	1	MLCTDCLNVKKVSLLLQRME	generic|IP_3502025_TX=10090_REVERSED|
"""index: 16513, intensity: 5094.0, mobility: 0.962"""	-0.576964	0.400569	1	ETNNVSVSTKK	generic|sp_Q8VDT1_SC5A9_MOUSE__II_958260_REVERSED|
"""index: 1347, intensity: 2566.0, mobility: 0.808"""	-0.576979	0.400632	1	EFQPTMIRIMQMRQP	generic|IP_827814_TX=10090_REVERSED|
"""index: 2990, intensity: 2669.0, mobility: 1.117"""	-0.577288	0.400884	1	SRWYTQGVINHCFP	generic|IP_831420_TX=10090_REVERSED|
"""index: 3019, intensity: 3186.0, mobility: 1.135"""	-0.577338	0.400884	1	VMMMMLLSKPDIDQKE	generic|IP_1033306_TX=10090_REVERSED|
"""index: 15496, intensity: 2639.0, mobility: 1.146"""	-0.577869	0.401073	1	CEYPKWHTRQHRILGTSWAFSQDCEDCNYQRRRFLMQDNL	generic|tr_Q3V142_Q3V142_MOUSE_REVERSED	|generic|tr_Q3TXW6_Q3TXW6_MOUSE_REVERSED|
"""index: 18027, intensity: 10818.0, mobility: 1.121"""	-0.577897	0.401262	1	HVEASGLPLIGYLTILQRVDLLSPMPEIAVQRLTTGLYS	generic|sp_Q9CUL5_DRC11_MOUSE_REVERSED	|generic|sp_Q9CUL5-3_DRC11_MOUSE_REVERSED	|generic|tr_E9QMY8_E9QMY8_MOUSE_REVERSED|
"""index: 4328, intensity: 3493.0, mobility: 0.814"""	-0.578066	0.401577	1	LCDKVGREIAQQSAKMVE	generic|tr_Q8VCB6_Q8VCB6_MOUSE__II_1098465_REVERSED	|generic|tr_Q9D3X0_Q9D3X0_MOUSE__II_1098464_REVERSED	|generic|tr_F6YZU5_F6YZU5_MOUSE__chr14_-1_24170426_24170551_ENSMUST00000224920__II_1098464_REVERSED	|generic|tr_F6VMK9_F6VMK9_MOUSE__II_1098465_REVERSED	|generic|sp_E9Q9R9_DLG5_MOUSE__chr14_-1_24170426_24170551_ENSMUST00000224920_REVERSED	|generic|tr_Q3UH41_Q3UH41_MOUSE__chr14_-1_24170426_24170551_ENSMUST00000224920_REVERSED	|generic|tr_Q6NXJ3_Q6NXJ3_MOUSE__chr14_-1_24170426_24170551_ENSMUST00000224920_REVERSED	|generic|tr_E9Q9I2_E9Q9I2_MOUSE__chr14_-1_24170426_24170551_ENSMUST00000224920_REVERSED|
"""index: 11994, intensity: 3177.0, mobility: 0.932"""	-0.578486	0.401639	1	WNDTLGLFIF	generic|tr_A0A0U1RQ73_A0A0U1RQ73_MOUSE_REVERSED	|generic|sp_Q7TQQ0_O1509_MOUSE_REVERSED	|generic|tr_A0A0U1RNG2_A0A0U1RNG2_MOUSE_REVERSED|
"""index: 1406, intensity: 2651.0, mobility: 0.986"""	-0.578802	0.401955	1	ETPPNRPAFAMM	generic|tr_Q3B809_Q3B809_MOUSE__IP_875313_REVERSED	|generic|tr_Q14BH9_Q14BH9_MOUSE__IP_875323_REVERSED	|generic|tr_K7N6B8_K7N6B8_MOUSE__IP_875322_REVERSED	|generic|tr_Q0VDV9_Q0VDV9_MOUSE__IP_875322_REVERSED	|generic|tr_Q8R2B1_Q8R2B1_MOUSE__IP_875322_REVERSED	|generic|IP_876140_TX=10090_REVERSED	|generic|tr_L7N2C8_L7N2C8_MOUSE_REVERSED	|generic|tr_D3YTW8_D3YTW8_MOUSE_REVERSED	|generic|tr_L7N226_L7N226_MOUSE_REVERSED	|generic|tr_K7N6B7_K7N6B7_MOUSE_REVERSED	|generic|tr_K7N6J4_K7N6J4_MOUSE_REVERSED	|generic|tr_Q3B810_Q3B810_MOUSE_REVERSED|
"""index: 6060, intensity: 6932.0, mobility: 0.914"""	-0.578978	0.402143	1	KIQSVTDYMHVRRKCIEMNQ	generic|sp_O88904_HIPK1_MOUSE__chr3_-1_103749275_103749478_ENSMUST00000137078__II_980906_REVERSED	|generic|sp_O88904-2_HIPK1_MOUSE__chr3_-1_103749275_103749478_ENSMUST00000137078__II_980906_REVERSED	|generic|sp_O88904-3_HIPK1_MOUSE__chr3_-1_103761483_103761584_ENSMUST00000137078_REVERSED	|generic|tr_A0A0R4J1V6_A0A0R4J1V6_MOUSE__chr3_-1_103761483_103761584_ENSMUST00000137078_REVERSED|
"""index: 17217, intensity: 3335.0, mobility: 1.098"""	-0.579159	0.402458	1	ALMKKGNVAELQTK	generic|sp_Q9CZJ2_HS12B_MOUSE__II_999363_REVERSED|
"""index: 1952, intensity: 2616.0, mobility: 0.990"""	-0.579294	0.40252	1	NIVNMHNREPIP	generic|IP_1122216_TX=10090_REVERSED|
"""index: 12091, intensity: 2642.0, mobility: 1.148"""	-0.579434	0.402835	1	EIKQYQYTSIRLFAE	generic|IP_974456_TX=10090_REVERSED|
"""index: 13325, intensity: 5900.0, mobility: 0.922"""	-0.579448	0.403023	1	LGQLKLQTLVPNLPSCTL	generic|IP_977733_TX=10090_REVERSED|
"""index: 14459, intensity: 4284.0, mobility: 0.920"""	-0.579973	0.403064	1	YIHAYIYMYI	generic|IP_3458402_TX=10090_REVERSED|
"""index: 17367, intensity: 6511.0, mobility: 1.025"""	-0.580469	0.403064	1	LHPRPAPHWR	generic|IP_1101000_TX=10090_REVERSED|
"""index: 3847, intensity: 3119.0, mobility: 0.952"""	-0.580506	0.403064	1	QRYTEITHQPLYQMLELSEKIKLLMEY	generic|tr_Q5CZX0_Q5CZX0_MOUSE_REVERSED	|generic|sp_O88898_P63_MOUSE__chr11_-1_118497229_118501589_ENSMUST00000117731_REVERSED	|generic|sp_O88898-2_P63_MOUSE__chr11_-1_118497229_118501589_ENSMUST00000117731_REVERSED	|generic|sp_O88898-3_P63_MOUSE__chr11_-1_118497229_118501589_ENSMUST00000117731_REVERSED	|generic|sp_O88898-4_P63_MOUSE__chr11_-1_118497229_118501589_ENSMUST00000117731_REVERSED	|generic|tr_Q3UVI3_Q3UVI3_MOUSE__chr11_-1_118497229_118501589_ENSMUST00000117731_REVERSED	|generic|sp_O88898-5_P63_MOUSE_REVERSED	|generic|sp_O88898-6_P63_MOUSE_REVERSED	|generic|tr_Q569E5_Q569E5_MOUSE_REVERSED|
"""index: 15134, intensity: 3812.0, mobility: 0.890"""	-0.580581	0.403064	1	ITPFLKHM	generic|IP_858001_TX=10090_REVERSED|
"""index: 8056, intensity: 5078.0, mobility: 1.039"""	-0.580793	0.403064	1	EKWMYKQASLSNQTGMSTVLPWQIRKVQ	generic|IP_888578_TX=10090_REVERSED|
"""index: 9376, intensity: 3659.0, mobility: 1.142"""	-0.580918	0.403064	1	EQQRRQSFCTGRFQG	generic|IP_1096236_TX=10090_REVERSED|
"""index: 13710, intensity: 3650.0, mobility: 1.049"""	-0.58228	0.403064	1	KKRQVVEIEIE	generic|tr_Q8CDE0_Q8CDE0_MOUSE__chr11_1_78057915_78058118_ENSMUST00000148162_REVERSED	|generic|tr_Q5SS83_Q5SS83_MOUSE__chr11_1_78057915_78058118_ENSMUST00000148162_REVERSED	|generic|tr_Q9DC36_Q9DC36_MOUSE__chr11_1_78057915_78058118_ENSMUST00000148162_REVERSED	|generic|tr_Q3UEG9_Q3UEG9_MOUSE__chr11_1_78057915_78058118_ENSMUST00000148162_REVERSED	|generic|sp_Q60634_FLOT2_MOUSE__chr11_1_78057915_78058118_ENSMUST00000148162_REVERSED	|generic|sp_Q60634-2_FLOT2_MOUSE__chr11_1_78057915_78058118_ENSMUST00000148162_REVERSED	|generic|sp_Q60634-3_FLOT2_MOUSE__chr11_1_78057915_78058118_ENSMUST00000148162_REVERSED|
"""index: 17118, intensity: 20339.0, mobility: 1.102"""	-0.582601	0.403064	1	LKIEQYTRMKDTNAFTLFIQELTVRKVSYDEL	generic|tr_Q6XBG1_Q6XBG1_MOUSE__II_881188_REVERSED	|generic|tr_E9PWJ7_E9PWJ7_MOUSE__II_881188_REVERSED	|generic|tr_E9QAF2_E9QAF2_MOUSE__II_881188_REVERSED|
"""index: 3097, intensity: 2528.0, mobility: 0.934"""	-0.583139	0.403064	1	DMPLNSPHLLSRPSGPLFM	generic|IP_838299_TX=10090_REVERSED|
"""index: 4717, intensity: 5340.0, mobility: 0.977"""	-0.584088	0.403377	1	YIIVVKATSTMIEEDYIKARTMYL	generic|tr_A0A3B2WD13_A0A3B2WD13_MOUSE__II_3491240_REVERSED	|generic|tr_L7N2A0_L7N2A0_MOUSE__II_3491240_REVERSED	|generic|tr_A0A3B2WCA7_A0A3B2WCA7_MOUSE__II_3491239_REVERSED	|generic|tr_A0A3B2WCV8_A0A3B2WCV8_MOUSE__II_3491240_REVERSED|
"""index: 13399, intensity: 6008.0, mobility: 0.815"""	-0.584143	0.403564	1	CTSAYNQLW	generic|sp_O08523_TECTA_MOUSE__II_854049_REVERSED	|generic|sp_O08523-2_TECTA_MOUSE__II_854049_REVERSED	|generic|tr_B7ZWA6_B7ZWA6_MOUSE_REVERSED|
"""index: 14952, intensity: 3463.0, mobility: 0.980"""	-0.584413	0.40375	1	LYRLTRIFCL	generic|IP_925029_TX=10090_REVERSED|
"""index: 2049, intensity: 4554.0, mobility: 0.937"""	-0.584791	0.404062	1	GTMVQDHQMKL	generic|IP_1093353_TX=10090_REVERSED	|generic|IP_1093363_TX=10090_REVERSED|
"""index: 3704, intensity: 23282.0, mobility: 0.991"""	-0.584824	0.404249	1	GAASGGGGSGSGAAAAPGQAAAAVMAGEQEGASGGV	generic|sp_Q60668_HNRPD_MOUSE__II_617227_REVERSED	|generic|sp_Q60668-2_HNRPD_MOUSE__II_617227_REVERSED	|generic|sp_Q60668-3_HNRPD_MOUSE__II_617230_REVERSED	|generic|sp_Q60668-4_HNRPD_MOUSE__II_617230_REVERSED	|generic|tr_G3X9W0_G3X9W0_MOUSE__II_617227_REVERSED	|generic|tr_G5E8G0_G5E8G0_MOUSE__II_617230_REVERSED	|generic|tr_E9Q4W5_E9Q4W5_MOUSE_REVERSED	|generic|tr_Q3UXC8_Q3UXC8_MOUSE_REVERSED|
"""index: 4688, intensity: 25766.0, mobility: 0.925"""	-0.584883	0.404561	1	MEMPGMPKPASILERAAAEPVERLQIT	generic|tr_E9QM61_E9QM61_MOUSE__chr1_1_44180909_44181082_ENSMUST00000131177__II_1040113_REVERSED	|generic|II_1040108_TX=10090_REVERSED	|generic|tr_Q3TPQ3_Q3TPQ3_MOUSE__chr1_1_44175841_44175987_ENSMUST00000131177_REVERSED	|generic|sp_P35689_ERCC5_MOUSE__chr1_1_44180909_44181082_ENSMUST00000131177_REVERSED	|generic|tr_Q3TUN4_Q3TUN4_MOUSE__chr1_1_44175841_44175987_ENSMUST00000131177_REVERSED	|generic|tr_Q3UV64_Q3UV64_MOUSE__chr1_1_44175841_44175987_ENSMUST00000131177_REVERSED	|generic|tr_Q6P9Q0_Q6P9Q0_MOUSE_REVERSED	|generic|tr_Q3TUT3_Q3TUT3_MOUSE__chr1_1_44175841_44175987_ENSMUST00000131177_REVERSED	|generic|tr_B2RUC3_B2RUC3_MOUSE__chr1_1_44175841_44175987_ENSMUST00000131177_REVERSED|
"""index: 7825, intensity: 3354.0, mobility: 1.107"""	-0.584884	0.404873	1	LPCLLCSSNVPESIQVRMAVSLYSVRSEH	generic|IP_994997_TX=10090_REVERSED|
"""index: 4590, intensity: 2606.0, mobility: 1.055"""	-0.584981	0.405186	1	KNEVMPGGARGGCLVP	generic|IP_858647_TX=10090_REVERSED|
"""index: 1532, intensity: 2766.0, mobility: 1.221"""	-0.585329	0.405498	1	RFQPRNWTSTFMWLLA	generic|chr17_1_35138718_35139259_ENSMUST00000173535__IP_1065893_TX=10090_REVERSED	|generic|chr17_1_35139024_35139083_ENSMUST00000173491__IP_1065893_TX=10090_REVERSED	|generic|chr17_1_35138589_35139259_ENSMUST00000173491__IP_1065894_TX=10090_REVERSED|
"""index: 17639, intensity: 2673.0, mobility: 1.126"""	-0.585386	0.405743	1	TITMIQTMGLSVLYGRDFCSKKSFAKQYF	generic|IP_1057445_TX=10090_REVERSED|
"""index: 17660, intensity: 3904.0, mobility: 0.930"""	-0.585388	0.405743	1	EKQCSELRAMW	generic|tr_R4GML3_R4GML3_MOUSE__II_1010567_REVERSED	|generic|sp_A2AL36_CNTRL_MOUSE__II_1010567_REVERSED	|generic|tr_E9Q9E7_E9Q9E7_MOUSE__II_1010567_REVERSED	|generic|tr_B2RXX1_B2RXX1_MOUSE__II_1010567_REVERSED|
"""index: 4877, intensity: 94006.0, mobility: 1.090"""	-0.585976	0.406055	1	EMAVLCHPCYFPKVKLNKEEYNVCKAHQWLHCKLCQVRPKH	generic|sp_Q7TPQ3_SHPRH_MOUSE__chr10_1_11213494_11213544_ENSMUST00000159553__II_1151972_REVERSED	|generic|sp_Q7TPQ3-2_SHPRH_MOUSE__chr10_1_11159526_11159600_ENSMUST00000159810__II_1151972_REVERSED	|generic|sp_Q7TPQ3-3_SHPRH_MOUSE__chr10_1_11159526_11159600_ENSMUST00000159810__II_1151992_REVERSED	|generic|sp_Q7TPQ3-5_SHPRH_MOUSE__chr10_1_11159526_11159600_ENSMUST00000159810__II_1151972_REVERSED	|generic|tr_F7D4T4_F7D4T4_MOUSE__II_1151992_REVERSED|
"""index: 2329, intensity: 2960.0, mobility: 0.813"""	-0.586036	0.40624	1	IEDIKSKTYSVPI	generic|sp_Q6PDD0_UD2A2_MOUSE_REVERSED	|generic|tr_A0A0J9YU36_A0A0J9YU36_MOUSE_REVERSED|
"""index: 3723, intensity: 4615.0, mobility: 1.178"""	-0.586625	0.406299	1	INEIFWQGANRADFMTCLERLHSSQHGMLK	generic|IP_902298_TX=10090_REVERSED|
"""index: 15794, intensity: 10505.0, mobility: 1.012"""	-0.586922	0.406484	1	VRTTKEPQKH	generic|sp_P61372_ISL1_MOUSE__II_1102622_REVERSED	|generic|tr_Q8BTH7_Q8BTH7_MOUSE__II_1102622_REVERSED	|generic|sp_P61372-2_ISL1_MOUSE_REVERSED|
"""index: 15416, intensity: 9103.0, mobility: 0.942"""	-0.587122	0.406796	1	TMLKDPVVHVA	generic|IP_970184_TX=10090_REVERSED|
"""index: 10628, intensity: 3166.0, mobility: 1.072"""	-0.587215	0.407107	1	PAVVENGPQAEFAPTL	generic|tr_V9GX81_V9GX81_MOUSE_REVERSED|
"""index: 1432, intensity: 3716.0, mobility: 0.884"""	-0.587447	0.407269	1	PITKGAGNNLHINLLDPT	generic|IP_906531_TX=10090_REVERSED	|generic|IP_906534_TX=10090_REVERSED	|generic|IP_906526_TX=10090_REVERSED	|generic|IP_906533_TX=10090_REVERSED	|generic|IP_906521_TX=10090_REVERSED|
"""index: 4557, intensity: 3985.0, mobility: 1.007"""	-0.587623	0.407269	1	VQPKAMASESNQQPIKDQSSPPARQPK	generic|tr_F6Y616_F6Y616_MOUSE__chr13_1_119449904_119450014_ENSMUST00000132304__II_1102510_REVERSED	|generic|tr_G3UZS6_G3UZS6_MOUSE__II_1102511_REVERSED	|generic|sp_Q8VE62_PAIP1_MOUSE__chr13_1_119449904_119450014_ENSMUST00000132304__II_1102510_REVERSED	|generic|tr_G3UZH8_G3UZH8_MOUSE_REVERSED	|generic|tr_G3UYE5_G3UYE5_MOUSE__chr13_1_119449904_119450014_ENSMUST00000132304_REVERSED|
"""index: 10334, intensity: 2571.0, mobility: 1.023"""	-0.587814	0.407269	1	RHKWSNEKIRMSKIYKRALTM	generic|IP_3506292_TX=10090_REVERSED|
"""index: 12629, intensity: 2691.0, mobility: 1.139"""	-0.587879	0.407269	1	KQAMLLDDILHDCAIE	generic|sp_A6PWD2_FHAD1_MOUSE_REVERSED	|generic|sp_A6PWD2-2_FHAD1_MOUSE_REVERSED	|generic|sp_A6PWD2-4_FHAD1_MOUSE_REVERSED	|generic|sp_A6PWD2-5_FHAD1_MOUSE_REVERSED|
"""index: 5703, intensity: 8551.0, mobility: 1.038"""	-0.588058	0.407269	1	CRESQNATMILLLPLMGIQQP	generic|IP_1152967_TX=10090_REVERSED	|generic|IP_1152975_TX=10090_REVERSED|
"""index: 15872, intensity: 3695.0, mobility: 0.999"""	-0.588973	0.40758	1	RLWRVHQSFP	generic|IP_870774_TX=10090_REVERSED|
"""index: 478, intensity: 3453.0, mobility: 0.954"""	-0.588997	0.407891	1	EQTDIVVLHAGM	generic|tr_Q3U271_Q3U271_MOUSE__II_906505_REVERSED	|generic|tr_H3BJQ5_H3BJQ5_MOUSE__II_906494_REVERSED	|generic|sp_Q9R0Q8_CLC4E_MOUSE__II_906494_REVERSED|
"""index: 1410, intensity: 3386.0, mobility: 0.984"""	-0.589002	0.408201	1	TWDSNGKHTHIC	generic|IP_933623_TX=10090_REVERSED|
"""index: 799, intensity: 4066.0, mobility: 0.852"""	-0.589111	0.408512	1	LCESILQSR	generic|IP_1081960_TX=10090_REVERSED|
"""index: 14325, intensity: 3337.0, mobility: 0.942"""	-0.589135	0.408823	1	LRRHWERR	generic|IP_977583_TX=10090_REVERSED|
"""index: 17382, intensity: 4997.0, mobility: 1.232"""	-0.589198	0.409006	1	KILNKIHWNQEEKLRRNREQYKQNKERLKKIHFMFREVANEK	generic|tr_D3YUZ1_D3YUZ1_MOUSE_REVERSED	|generic|tr_D3YUZ0_D3YUZ0_MOUSE_REVERSED	|generic|sp_Q9D4V3_CCD83_MOUSE_REVERSED	|generic|sp_Q9D4V3-2_CCD83_MOUSE_REVERSED	|generic|sp_Q9D4V3-3_CCD83_MOUSE_REVERSED|
"""index: 5757, intensity: 2778.0, mobility: 1.319"""	-0.589601	0.409317	1	QFQLLKETQEQTLDQEEPAAM	generic|II_3476223_TX=10090_REVERSED	|generic|tr_D6RE51_D6RE51_MOUSE_REVERSED	|generic|sp_Q3TDN2_FAF2_MOUSE__chr13_1_54650014_54650067_ENSMUST00000153894_REVERSED	|generic|sp_Q3TDN2-2_FAF2_MOUSE__chr13_1_54650014_54650067_ENSMUST00000153894_REVERSED|
"""index: 5860, intensity: 130834.0, mobility: 1.150"""	-0.589916	0.409429	1	RLQYQDPSGKQRNPVMQEKDVEKQLQLALLRDQEEQKHR	generic|sp_Q80XJ2_RN168_MOUSE_REVERSED	|generic|tr_E9PYW4_E9PYW4_MOUSE_REVERSED|
"""index: 13877, intensity: 8519.0, mobility: 0.973"""	-0.590188	0.409429	1	VSPVRALGAHW	generic|IP_969720_TX=10090_REVERSED|
"""index: 1322, intensity: 2628.0, mobility: 0.882"""	-0.590796	0.409485	1	FLNQNDQLF	generic|chr2_1_60234007_60234153_ENSMUST00000102748_REVERSED|
"""index: 17139, intensity: 8848.0, mobility: 0.962"""	-0.5915	0.409542	1	ERELVEHLR	generic|II_943705_TX=10090_REVERSED	|generic|sp_Q9JM90_STAP1_MOUSE_REVERSED	|generic|tr_B7ZP01_B7ZP01_MOUSE_REVERSED	|generic|tr_A0A0H2UKC0_A0A0H2UKC0_MOUSE_REVERSED|
"""index: 13801, intensity: 2619.0, mobility: 1.038"""	-0.591883	0.409598	1	ICTTGNNKVEFL	generic|tr_Q3TA96_Q3TA96_MOUSE_REVERSED	|generic|tr_Q8VH34_Q8VH34_MOUSE_REVERSED	|generic|tr_Q3TX84_Q3TX84_MOUSE_REVERSED	|generic|tr_Q9DC13_Q9DC13_MOUSE_REVERSED|
"""index: 16759, intensity: 3425.0, mobility: 0.899"""	-0.592436	0.409907	1	RSSARHARLLLSH	generic|IP_1084088_TX=10090_REVERSED|
"""index: 899, intensity: 2836.0, mobility: 0.811"""	-0.592508	0.410019	1	SELPVQQGEVQSV	generic|sp_Q8QZZ7_TPRKB_MOUSE__II_914578_REVERSED	|generic|tr_G3X9K8_G3X9K8_MOUSE_REVERSED	|generic|tr_Q8R2M6_Q8R2M6_MOUSE_REVERSED|
"""index: 16492, intensity: 3859.0, mobility: 0.917"""	-0.592633	0.410019	1	WDQPQHPFW	generic|IP_1123458_TX=10090_REVERSED|
"""index: 6551, intensity: 3626.0, mobility: 1.170"""	-0.593663	0.410328	1	LADMRAEESMVLRTSQ	generic|IP_916726_TX=10090_REVERSED|
"""index: 10507, intensity: 3630.0, mobility: 0.916"""	-0.593711	0.410383	1	VKCFDLVPL	generic|sp_Q6ZPT1_KLHL9_MOUSE_REVERSED	|generic|sp_Q80TF4_KLH13_MOUSE_REVERSED	|generic|sp_Q80TF4-2_KLH13_MOUSE_REVERSED	|generic|sp_Q80TF4-3_KLH13_MOUSE_REVERSED	|generic|sp_Q80TF4-4_KLH13_MOUSE_REVERSED	|generic|sp_Q80TF4-5_KLH13_MOUSE_REVERSED	|generic|tr_Q8C7P1_Q8C7P1_MOUSE_REVERSED	|generic|tr_Q497T4_Q497T4_MOUSE_REVERSED|
"""index: 6245, intensity: 5926.0, mobility: 1.012"""	-0.593824	0.410659	1	PQIQAYLMDAVTTH	generic|IP_1000656_TX=10090_REVERSED|
"""index: 16709, intensity: 4379.0, mobility: 0.953"""	-0.594155	0.410659	1	FLSRKQGTNK	generic|IP_998918_TX=10090_REVERSED|
"""index: 3007, intensity: 2686.0, mobility: 0.977"""	-0.594194	0.410659	1	YAGTCPFVMALF	generic|IP_1136684_TX=10090_REVERSED|
"""index: 17494, intensity: 33921.0, mobility: 0.993"""	-0.594517	0.410659	1	LLYSIRYDLR	generic|sp_P70227_ITPR3_MOUSE_REVERSED|
"""index: 7989, intensity: 2695.0, mobility: 1.002"""	-0.594874	0.410659	1	REPPASGKREPGW	generic|sp_Q5NCY0_KDM6B_MOUSE__chr5_1_89156577_89156606_ENSMUST00000148750_REVERSED|
"""index: 9392, intensity: 2628.0, mobility: 0.958"""	-0.595724	0.410967	1	NHRPEAVRCNSP	generic|IP_827286_TX=10090_REVERSED|
"""index: 8504, intensity: 3329.0, mobility: 0.841"""	-0.595813	0.411149	1	ESLEMLNKLPERR	generic|chr14_1_56932140_56937549_ENSMUST00000022511__IP_1094546_TX=10090_REVERSED|
"""index: 11163, intensity: 3976.0, mobility: 0.938"""	-0.595891	0.411457	1	ETLTDMTTVKMIVTTMRTAMRT	generic|IP_1075216_TX=10090_REVERSED|
"""index: 1590, intensity: 2834.0, mobility: 0.977"""	-0.596021	0.411765	1	LSQMSGREDSDSV	generic|sp_P50538_MAD1_MOUSE__chr6_-1_86668534_86668608_ENSMUST00000204437__II_911835_REVERSED	|generic|tr_Q8CB04_Q8CB04_MOUSE__II_911839_REVERSED	|generic|tr_Q8K1Z8_Q8K1Z8_MOUSE__chr6_-1_86668534_86668608_ENSMUST00000204437__II_911839_REVERSED|
"""index: 5920, intensity: 10252.0, mobility: 0.946"""	-0.596217	0.412073	1	KDKGIGQIIASINKNSLLKREEE	generic|sp_Q61329_ZFHX3_MOUSE__chr10_1_128278792_128278821_ENSMUST00000217852_REVERSED	|generic|tr_E9QMD3_E9QMD3_MOUSE__chr10_1_128278792_128278821_ENSMUST00000217852_REVERSED|
"""index: 6160, intensity: 2677.0, mobility: 0.856"""	-0.596262	0.412254	1	VETLSTPLGQ	generic|tr_Q3TSV1_Q3TSV1_MOUSE__chr10_1_97509988_97510062_ENSMUST00000219539__II_3468850_REVERSED	|generic|tr_Q3UKR1_Q3UKR1_MOUSE__chr10_1_97509988_97510062_ENSMUST00000219539__II_3468847_REVERSED|
"""index: 10667, intensity: 9854.0, mobility: 0.841"""	-0.596652	0.412435	1	GKVARMWL	generic|IP_1107217_TX=10090_REVERSED|
"""index: 7706, intensity: 4458.0, mobility: 0.953"""	-0.596837	0.412742	1	IKPDSQPPLGHTGTEAVLSSSMITDTPV	generic|sp_Q6P9S1_ATMIN_MOUSE__chr1_-1_155926442_155926471_ENSMUST00000138762_REVERSED|
"""index: 5379, intensity: 10710.0, mobility: 1.006"""	-0.596929	0.412923	1	EKRRTMEVRSCFI	generic|tr_Q8BNE2_Q8BNE2_MOUSE__chr2_-1_114647768_114647797_ENSMUST00000102542__II_3498293_REVERSED	|generic|tr_B2RUS7_B2RUS7_MOUSE__chr7_-1_46178438_46178515_ENSMUST00000210511__II_3498293_REVERSED	|generic|II_3458613_TX=10090_REVERSED	|generic|tr_Q9Z2P2_Q9Z2P2_MOUSE__chr7_-1_46178438_46178515_ENSMUST00000210511_REVERSED|
"""index: 2706, intensity: 3476.0, mobility: 0.959"""	-0.597447	0.413104	1	LGPTDVVLLDRE	generic|tr_Q8R379_Q8R379_MOUSE_REVERSED	|generic|tr_A0A0N4SVT7_A0A0N4SVT7_MOUSE_REVERSED|
"""index: 5886, intensity: 2827.0, mobility: 0.808"""	-0.5977	0.413411	1	GKTSPDSPTKASYTTIDGKENRI	generic|IP_3493914_TX=10090_REVERSED|
"""index: 10871, intensity: 9219.0, mobility: 0.824"""	-0.597712	0.413592	1	QPTLPDTV	generic|IP_833863_TX=10090_REVERSED|
"""index: 14508, intensity: 11732.0, mobility: 0.783"""	-0.598037	0.413772	1	EGARYSAFQHSPCW	generic|IP_873546_TX=10090_REVERSED|
"""index: 15602, intensity: 3595.0, mobility: 1.017"""	-0.598243	0.413825	1	GRTLKDKLASFH	generic|IP_882898_TX=10090_REVERSED|
"""index: 6468, intensity: 3717.0, mobility: 0.921"""	-0.598494	0.413878	1	ERQRRLAIEQERQRRLAEEQKRR	generic|tr_G3UWR2_G3UWR2_MOUSE__chr1_1_87423213_87423287_ENSMUST00000172964__II_1032087_REVERSED	|generic|sp_Q6Y7W8_GGYF2_MOUSE__chr1_1_87449107_87449145_ENSMUST00000172964__II_1032087_REVERSED	|generic|tr_G3UYG6_G3UYG6_MOUSE__chr1_1_87449107_87449145_ENSMUST00000172964__II_1032087_REVERSED	|generic|tr_G3UZX7_G3UZX7_MOUSE__chr1_1_87423213_87423287_ENSMUST00000172964__II_1032087_REVERSED	|generic|tr_G3UYR9_G3UYR9_MOUSE__chr1_1_87423213_87423287_ENSMUST00000172964_REVERSED|
"""index: 1309, intensity: 5021.0, mobility: 0.863"""	-0.599359	0.414058	1	MTIGVVLPTVFFV	generic|tr_J3QML2_J3QML2_MOUSE__II_1132160_REVERSED	|generic|tr_A0A0R4J015_A0A0R4J015_MOUSE__II_1132160_REVERSED	|generic|sp_B2RX12_MRP3_MOUSE__II_1132160_REVERSED	|generic|sp_B2RX12-2_MRP3_MOUSE__II_1132160_REVERSED	|generic|sp_B2RX12-3_MRP3_MOUSE__II_1132160_REVERSED	|generic|tr_Q59DK8_Q59DK8_MOUSE_REVERSED|
"""index: 7191, intensity: 4278.0, mobility: 1.007"""	-0.599653	0.414237	1	SNEIEVGIYLRY	generic|IP_3500789_TX=10090_REVERSED|
"""index: 10296, intensity: 3588.0, mobility: 0.914"""	-0.599863	0.414544	1	DTLIARMAQKVCYDPKLPPL	generic|sp_Q8VCH7_RDH10_MOUSE__II_1043476_REVERSED|
"""index: 2935, intensity: 5605.0, mobility: 0.943"""	-0.600134	0.414851	1	KRHSPVVEGNLSHSGPSK	generic|IP_915212_TX=10090_REVERSED|
"""index: 18366, intensity: 3575.0, mobility: 0.916"""	-0.600172	0.415158	1	QRTVRKIRQ	generic|IP_1095778_TX=10090_REVERSED|
"""index: 13069, intensity: 3222.0, mobility: 0.983"""	-0.600176	0.415465	1	MLESQIAGREQP	generic|sp_Q1HKZ5_M3K13_MOUSE_REVERSED|
"""index: 2621, intensity: 4273.0, mobility: 0.858"""	-0.600186	0.415772	1	NSFVRQWY	generic|IP_1039804_TX=10090_REVERSED|
"""index: 17319, intensity: 4323.0, mobility: 1.112"""	-0.600283	0.416079	1	KQKASKPLTQLNF	generic|sp_O70194_EIF3D_MOUSE__chr15_-1_77964899_77964973_ENSMUST00000229413__II_3484893_REVERSED	|generic|tr_A0A2R8VK20_A0A2R8VK20_MOUSE__chr15_-1_77966678_77966731_ENSMUST00000229413_REVERSED|
"""index: 16888, intensity: 8872.0, mobility: 1.168"""	-0.600307	0.416385	1	QLEEPFTTKIVIPPFKVEDDEEEPKTANEGDVE	generic|tr_D3Z013_D3Z013_MOUSE_REVERSED	|generic|tr_Q32MT7_Q32MT7_MOUSE_REVERSED	|generic|tr_Q32MT6_Q32MT6_MOUSE_REVERSED	|generic|sp_Q99NH7_S26A5_MOUSE_REVERSED|
"""index: 2694, intensity: 2734.0, mobility: 1.144"""	-0.60032	0.416692	1	MAEDRCWHGQPSASLPC	generic|IP_1066424_TX=10090_REVERSED|
"""index: 17966, intensity: 3120.0, mobility: 1.179"""	-0.600358	0.416718	1	NQQKGLYKQCDEKIRSKLEKLIDERDLLALLE	generic|tr_Q3U6W5_Q3U6W5_MOUSE__II_841334_REVERSED|
"""index: 15967, intensity: 3481.0, mobility: 1.048"""	-0.600361	0.416718	1	DKKRQEDLQRL	generic|tr_E9Q8X5_E9Q8X5_MOUSE_REVERSED|
"""index: 10403, intensity: 5743.0, mobility: 0.903"""	-0.600653	0.416718	1	TQTKIIQDDLIAQIE	generic|tr_E9QPU2_E9QPU2_MOUSE_REVERSED	|generic|sp_Q3V0Q1_DYH12_MOUSE_REVERSED|
"""index: 11978, intensity: 2729.0, mobility: 0.780"""	-0.601741	0.416998	1	NPVSATMFD	generic|sp_Q9QYC0_ADDA_MOUSE__chr5_1_34630580_34630816_ENSMUST00000114338__II_941709_REVERSED	|generic|tr_Q8K232_Q8K232_MOUSE__chr5_1_34630580_34630816_ENSMUST00000114338__II_941709_REVERSED	|generic|tr_F8WGR0_F8WGR0_MOUSE__II_941707_REVERSED	|generic|sp_Q9QYC0-2_ADDA_MOUSE__II_941707_REVERSED	|generic|tr_Q8BJT2_Q8BJT2_MOUSE_REVERSED	|generic|tr_D3Z0T1_D3Z0T1_MOUSE_REVERSED	|generic|tr_E9Q1K3_E9Q1K3_MOUSE_REVERSED	|generic|tr_F8WHZ9_F8WHZ9_MOUSE_REVERSED|
"""index: 10645, intensity: 5168.0, mobility: 0.880"""	-0.602035	0.416998	1	INPLIHDNK	generic|IP_871765_TX=10090_REVERSED|
"""index: 10882, intensity: 3432.0, mobility: 0.998"""	-0.602375	0.416998	1	KYNMIRRLW	generic|IP_847482_TX=10090_REVERSED|
"""index: 11131, intensity: 3310.0, mobility: 0.940"""	-0.60284	0.417304	1	MDKNIQDMGEEIRNLQEGQEDL	generic|tr_E9Q8A1_E9Q8A1_MOUSE_REVERSED	|generic|tr_B0R029_B0R029_MOUSE_REVERSED	|generic|tr_B0R030_B0R030_MOUSE_REVERSED	|generic|tr_Q9D3L3_Q9D3L3_MOUSE_REVERSED	|generic|tr_A2AKH4_A2AKH4_MOUSE_REVERSED|
"""index: 9745, intensity: 6729.0, mobility: 1.126"""	-0.603169	0.417609	1	ELHTPKSALPTLAVTHG	generic|sp_Q8C2E4_PTCD1_MOUSE_REVERSED	|generic|tr_Q3UCI6_Q3UCI6_MOUSE_REVERSED|
"""index: 17954, intensity: 2528.0, mobility: 1.294"""	-0.603278	0.41766	1	MQLPQGLVLGHLRLVHPHE	generic|tr_Q3TJU8_Q3TJU8_MOUSE_REVERSED	|generic|tr_Q5F2B4_Q5F2B4_MOUSE_REVERSED	|generic|sp_Q99ML2_TNK1_MOUSE_REVERSED	|generic|sp_Q99ML2-2_TNK1_MOUSE_REVERSED	|generic|tr_A2ARN2_A2ARN2_MOUSE_REVERSED|
"""index: 6014, intensity: 3479.0, mobility: 1.131"""	-0.603772	0.417965	1	DAIALGIQDDNGNSGYS	generic|tr_Q60626_Q60626_MOUSE_REVERSED|
"""index: 1754, intensity: 3236.0, mobility: 0.908"""	-0.603804	0.418271	1	EENITVEPLQ	generic|tr_Q6PCW8_Q6PCW8_MOUSE__chr3_-1_54728778_54728882_ENSMUST00000125632_REVERSED	|generic|tr_Q546F8_Q546F8_MOUSE__chr3_-1_54729761_54729880_ENSMUST00000150923_REVERSED	|generic|tr_Q3TEB9_Q3TEB9_MOUSE__chr3_-1_54729761_54729880_ENSMUST00000150923_REVERSED	|generic|tr_Q571G2_Q571G2_MOUSE__chr3_-1_54729761_54729880_ENSMUST00000150923_REVERSED	|generic|tr_Q6NX62_Q6NX62_MOUSE__chr3_-1_54729761_54729880_ENSMUST00000150923_REVERSED|
"""index: 11507, intensity: 3152.0, mobility: 1.049"""	-0.603937	0.418576	1	RSPLPIVMLDSWF	generic|IP_1001371_TX=10090_REVERSED|
"""index: 17797, intensity: 5745.0, mobility: 1.129"""	-0.603981	0.418626	1	LLENKRGEEKFEKVTKFYLRQKELLEL	generic|tr_E9QAD4_E9QAD4_MOUSE__chr1_1_121437841_121437894_ENSMUST00000156459__II_1036464_REVERSED	|generic|sp_Q7TQK5_CCD93_MOUSE__chr1_1_121437841_121437894_ENSMUST00000156459__II_1036464_REVERSED	|generic|tr_Q8R3S9_Q8R3S9_MOUSE__chr1_1_121494402_121494437_ENSMUST00000152959_REVERSED	|generic|tr_Q8BUE0_Q8BUE0_MOUSE__chr1_1_121437841_121437894_ENSMUST00000156459_REVERSED|
"""index: 14296, intensity: 2638.0, mobility: 0.983"""	-0.604437	0.418931	1	QAQRKVVTMRL	generic|tr_B8QI34_B8QI34_MOUSE__chr1_-1_134309572_134309613_ENSMUST00000186553__II_1144864_REVERSED	|generic|tr_B2RXW8_B2RXW8_MOUSE__II_879772_REVERSED	|generic|tr_F7CYX4_F7CYX4_MOUSE__chr1_-1_134309572_134309613_ENSMUST00000186553__II_1144864_REVERSED	|generic|tr_B2RXQ2_B2RXQ2_MOUSE__II_879772_REVERSED	|generic|sp_P60469_LIPA3_MOUSE__chr7_-1_45354693_45354767_ENSMUST00000210586__II_3458449_REVERSED	|generic|sp_P60469-2_LIPA3_MOUSE__chr7_-1_45354693_45354767_ENSMUST00000210586__II_3458449_REVERSED	|generic|tr_B8QI36_B8QI36_MOUSE__chr1_-1_134309572_134309613_ENSMUST00000186553__II_1034858_REVERSED	|generic|tr_Q5DTM9_Q5DTM9_MOUSE__chr1_-1_134309572_134309613_ENSMUST00000186553__II_1144864_REVERSED	|generic|tr_Q69ZW5_Q69ZW5_MOUSE__chr1_-1_134309572_134309613_ENSMUST00000186553__II_1034870_REVERSED	|generic|tr_A0A087WPM2_A0A087WPM2_MOUSE__chr1_-1_134309572_134309613_ENSMUST00000186553__II_1034846_REVERSED	|generic|sp_Q8BSS9_LIPA2_MOUSE__chr1_-1_134309572_134309613_ENSMUST00000186553__II_1144864_REVERSED	|generic|tr_B8QI33_B8QI33_MOUSE__II_879772_REVERSED	|generic|II_3458475_TX=10090_REVERSED	|generic|chr7_-1_45360048_45360218_ENSMUST00000210586_REVERSED	|generic|tr_C7G3P1_C7G3P1_MOUSE__chr7_-1_45354693_45354767_ENSMUST00000210586_REVERSED|
"""index: 6542, intensity: 5796.0, mobility: 0.873"""	-0.604475	0.418981	1	ESSNDILFLQKFKCYA	generic|sp_Q80TA6_MTMRC_MOUSE__chr15_1_12270027_12270071_ENSMUST00000174418__II_1091611_REVERSED	|generic|tr_G3UZ04_G3UZ04_MOUSE_REVERSED|
"""index: 3799, intensity: 3397.0, mobility: 1.054"""	-0.604926	0.419286	1	RFCTPPLSGSQAVRCNKPEKGPM	generic|IP_964324_TX=10090_REVERSED|
"""index: 12028, intensity: 2629.0, mobility: 0.989"""	-0.604945	0.419463	1	FNEMSPRLLFP	generic|tr_Q91Y06_Q91Y06_MOUSE__II_1056031_REVERSED|
"""index: 15621, intensity: 12698.0, mobility: 0.945"""	-0.605072	0.419768	1	DLQPKVQPER	generic|tr_Q91W16_Q91W16_MOUSE__II_883724_REVERSED	|generic|tr_F6ZQA3_F6ZQA3_MOUSE__II_883724_REVERSED	|generic|sp_E9Q7G0_NUMA1_MOUSE_REVERSED	|generic|tr_Q3UNM2_Q3UNM2_MOUSE_REVERSED|
"""index: 4611, intensity: 3961.0, mobility: 0.985"""	-0.605169	0.420073	1	SMRHELYYVFLRRMHWPLKGSWTS	generic|IP_1001852_TX=10090_REVERSED|
"""index: 9566, intensity: 5542.0, mobility: 0.836"""	-0.605213	0.42025	1	KDLNVMPK	generic|tr_B2RXM7_B2RXM7_MOUSE__II_3469688_REVERSED	|generic|tr_A0A1W2P7G2_A0A1W2P7G2_MOUSE_REVERSED	|generic|tr_B7ZWI2_B7ZWI2_MOUSE_REVERSED|
"""index: 13416, intensity: 5835.0, mobility: 0.979"""	-0.605653	0.420475	1	AMILGSLFLFN	generic|II_998126_TX=10090_REVERSED	|generic|tr_Q3UUJ6_Q3UUJ6_MOUSE__chr2_-1_165448518_165448763_ENSMUST00000147107_REVERSED	|generic|tr_A2A4U9_A2A4U9_MOUSE__chr2_-1_165448518_165448763_ENSMUST00000147107_REVERSED|
"""index: 14983, intensity: 4199.0, mobility: 1.151"""	-0.605722	0.420475	1	VDHQRLTSDAEDARMYQMPDPGKERQGLGAFASMDIGPGPPGPPGPPG	generic|sp_P28481_CO2A1_MOUSE_REVERSED	|generic|sp_P28481-1_CO2A1_MOUSE_REVERSED	|generic|sp_P28481-2_CO2A1_MOUSE_REVERSED	|generic|sp_P28481-4_CO2A1_MOUSE_REVERSED	|generic|sp_P28481-5_CO2A1_MOUSE_REVERSED	|generic|sp_P28481-6_CO2A1_MOUSE_REVERSED	|generic|sp_P28481-7_CO2A1_MOUSE_REVERSED|
"""index: 2337, intensity: 3820.0, mobility: 1.013"""	-0.606952	0.42078	1	TPLKLAEKLFQDLKGFMMLGNSDSMQSFIYRL	generic|tr_Q8BNG4_Q8BNG4_MOUSE__II_1118736_REVERSED	|generic|tr_Q8K0N0_Q8K0N0_MOUSE__chr12_1_3718425_3718493_ENSMUST00000173483__II_1118750_REVERSED	|generic|tr_G3UZ87_G3UZ87_MOUSE__chr12_1_3718425_3718493_ENSMUST00000173483__II_1118737_REVERSED	|generic|tr_G3UY34_G3UY34_MOUSE__chr12_1_3718425_3718493_ENSMUST00000173483__II_1118737_REVERSED	|generic|tr_G3UYM7_G3UYM7_MOUSE__chr12_1_3718425_3718493_ENSMUST00000173483__II_1118737_REVERSED	|generic|tr_Q8C8Z9_Q8C8Z9_MOUSE__chr12_1_3718425_3718493_ENSMUST00000173483__II_1118750_REVERSED	|generic|sp_O70585_DTNB_MOUSE__chr12_1_3718425_3718493_ENSMUST00000173483__II_1118750_REVERSED	|generic|sp_O70585-2_DTNB_MOUSE__chr12_1_3718425_3718493_ENSMUST00000173483__II_1118737_REVERSED	|generic|tr_G3UXK0_G3UXK0_MOUSE__chr12_1_3718425_3718493_ENSMUST00000173483__II_1118737_REVERSED	|generic|tr_G3UXI3_G3UXI3_MOUSE_REVERSED	|generic|tr_G3UZJ3_G3UZJ3_MOUSE__chr12_1_3718425_3718493_ENSMUST00000173483_REVERSED|
"""index: 5362, intensity: 5029.0, mobility: 0.966"""	-0.60703	0.420956	1	RNDLLPLNEESVRLSPMRWR	generic|IP_925525_TX=10090_REVERSED|
"""index: 11950, intensity: 2603.0, mobility: 0.779"""	-0.607551	0.421261	1	ASTHCMFSV	generic|IP_1003729_TX=10090_REVERSED|
"""index: 2434, intensity: 4339.0, mobility: 0.959"""	-0.607661	0.421566	1	FIFMLIDMVNI	generic|IP_1016955_TX=10090_REVERSED|
"""index: 16785, intensity: 2763.0, mobility: 1.114"""	-0.607866	0.421742	1	TSAKFVVTPLEKNLYNLWNELNEKPVLDSKNLVLILK	generic|tr_Q3TK27_Q3TK27_MOUSE__chr14_-1_31012552_31013274_ENSMUST00000226379__II_3444118_REVERSED	|generic|sp_Q8CI11_GNL3_MOUSE__chr14_-1_31012552_31013274_ENSMUST00000226379__II_3444118_REVERSED	|generic|sp_Q8CI11-2_GNL3_MOUSE__chr14_-1_31014586_31014666_ENSMUST00000226740_REVERSED|
"""index: 12803, intensity: 5785.0, mobility: 0.935"""	-0.60814	0.422046	1	PNFILEPFI	generic|IP_992876_TX=10090_REVERSED|
"""index: 8121, intensity: 3699.0, mobility: 0.964"""	-0.608239	0.422222	1	VAKVWHSETCPVTGARHCT	generic|IP_840213_TX=10090_REVERSED|
"""index: 13904, intensity: 3383.0, mobility: 1.128"""	-0.608301	0.422364	1	VSSIVPFPGGDELFARWPFLAFAQPSWPDLPQ	generic|tr_A0A1W2P6T8_A0A1W2P6T8_MOUSE__II_3464912_REVERSED	|generic|sp_Q0VG85_CC162_MOUSE__II_3464912_REVERSED	|generic|sp_Q0VG85-6_CC162_MOUSE__II_3464912_REVERSED|
"""index: 1554, intensity: 2929.0, mobility: 0.879"""	-0.608606	0.422364	1	ITAASRANPSR	generic|tr_Q3UPT2_Q3UPT2_MOUSE__IP_1144567_REVERSED|
"""index: 8196, intensity: 3563.0, mobility: 1.183"""	-0.608642	0.422364	1	IMQQAIHDLMQVYKERHSLCLVPPSTIPPF	generic|tr_J3QNG8_J3QNG8_MOUSE__II_1040827_REVERSED	|generic|tr_B7ZWJ8_B7ZWJ8_MOUSE__II_1040827_REVERSED|
"""index: 1569, intensity: 2624.0, mobility: 1.012"""	-0.609329	0.422668	1	NEKEFEQDDEGIT	generic|IP_827540_TX=10090_REVERSED|
"""index: 11332, intensity: 4465.0, mobility: 0.974"""	-0.609345	0.422843	1	GREPEGQIGVVVV	generic|sp_E9PVD3_PCD16_MOUSE__chr7_-1_105757583_105757615_ENSMUST00000140959_REVERSED|
"""index: 3803, intensity: 4369.0, mobility: 0.946"""	-0.609374	0.423019	1	NEVPKTIEQELLQFQSL	generic|tr_A0A0R4J212_A0A0R4J212_MOUSE_REVERSED	|generic|sp_O35177_CASL_MOUSE_REVERSED|
"""index: 6528, intensity: 3065.0, mobility: 1.032"""	-0.609715	0.423112	1	RVWWGVGMARLESWTPDDKQM	generic|tr_F8WGX5_F8WGX5_MOUSE__chr18_1_49920967_49921035_ENSMUST00000181907_REVERSED	|generic|sp_Q6PNC0_DMXL1_MOUSE__chr18_1_49920967_49921035_ENSMUST00000181907_REVERSED|
"""index: 11873, intensity: 2697.0, mobility: 0.963"""	-0.609915	0.423112	1	RDRTAQKLTDTQIRPER	generic|tr_Q8K2M1_Q8K2M1_MOUSE__II_1001026_REVERSED	|generic|tr_E9PZJ6_E9PZJ6_MOUSE__chr2_1_121901187_121901288_ENSMUST00000135416__II_1001026_REVERSED	|generic|tr_A2AR60_A2AR60_MOUSE__chr2_1_121901187_121901288_ENSMUST00000135416__II_1001026_REVERSED	|generic|sp_Q6P2L7_GOLM2_MOUSE__chr2_1_121901187_121901288_ENSMUST00000135416_REVERSED	|generic|sp_Q6P2L7-2_GOLM2_MOUSE__chr2_1_121901187_121901288_ENSMUST00000135416_REVERSED	|generic|sp_Q6P2L7-3_GOLM2_MOUSE__chr2_1_121901187_121901288_ENSMUST00000135416_REVERSED|
"""index: 13807, intensity: 3054.0, mobility: 1.000"""	-0.610195	0.423287	1	KQDSKGPACLKL	generic|sp_Q8BYA0_TBCD_MOUSE__chr11_1_121603678_121603740_ENSMUST00000155666__II_1122017_REVERSED|
"""index: 843, intensity: 2686.0, mobility: 0.785"""	-0.611313	0.423462	1	MEELAPRMASRIEEVPFL	generic|tr_D3Z3D5_D3Z3D5_MOUSE__II_1136879_REVERSED	|generic|sp_Q5SX79_SHRM1_MOUSE__chr3_1_89445453_89445482_ENSMUST00000038942__II_1136879_REVERSED	|generic|sp_Q5SX79-2_SHRM1_MOUSE__chr3_1_89445453_89445482_ENSMUST00000038942__II_1136879_REVERSED|
"""index: 15890, intensity: 10915.0, mobility: 1.039"""	-0.611503	0.423765	1	TTKRSPRRTY	generic|chr6_-1_131380902_131383532_ENSMUST00000032309__IP_904906_TX=10090_REVERSED|
"""index: 14598, intensity: 7590.0, mobility: 0.979"""	-0.611627	0.424068	1	FRDLIVHYT	generic|IP_880876_TX=10090_REVERSED|
"""index: 6241, intensity: 2886.0, mobility: 0.864"""	-0.611658	0.424242	1	QPQPTPAGDQQPQPPARR	generic|IP_838702_TX=10090_REVERSED|
"""index: 7322, intensity: 2925.0, mobility: 0.975"""	-0.611961	0.424545	1	QQMGVCKRYVELVKHNLSELMTDQQD	generic|tr_Q8C803_Q8C803_MOUSE__II_910992_REVERSED	|generic|tr_A0A171EBL0_A0A171EBL0_MOUSE__II_910992_REVERSED	|generic|sp_Q80VN0_CP100_MOUSE__II_910992_REVERSED|
"""index: 2053, intensity: 2515.0, mobility: 0.931"""	-0.612003	0.424848	1	NDDSFSSLTENL	generic|tr_A0A1L1SV73_A0A1L1SV73_MOUSE__chr7_1_112058977_112059072_ENSMUST00000211791_REVERSED	|generic|sp_Q8BY87_UBP47_MOUSE__chr7_1_112058977_112059072_ENSMUST00000211791_REVERSED	|generic|sp_Q8BY87-2_UBP47_MOUSE__chr7_1_112058977_112059072_ENSMUST00000211791_REVERSED|
"""index: 2296, intensity: 3538.0, mobility: 0.967"""	-0.612062	0.425113	1	NHFPKMVEIMS	generic|IP_892739_TX=10090_REVERSED|
"""index: 5662, intensity: 18810.0, mobility: 1.011"""	-0.612064	0.425113	1	ERDPNPINELIMKAQQFHKSA	generic|sp_Q6PHQ8_NAA35_MOUSE__chr13_1_59595351_59595386_ENSMUST00000225670__II_1108419_REVERSED|
"""index: 6915, intensity: 5858.0, mobility: 1.245"""	-0.612187	0.425113	1	CEPWKVLRTCVRYHLG	generic|IP_1130757_TX=10090_REVERSED|
"""index: 9935, intensity: 2520.0, mobility: 0.926"""	-0.612949	0.425159	1	LNTEVPTNKQT	generic|sp_P70126_SIA8E_MOUSE_REVERSED	|generic|tr_Q3TRR3_Q3TRR3_MOUSE_REVERSED	|generic|sp_P70126-3_SIA8E_MOUSE_REVERSED	|generic|tr_Q8BJW0_Q8BJW0_MOUSE_REVERSED	|generic|tr_Q8JZQ3_Q8JZQ3_MOUSE_REVERSED|
"""index: 8230, intensity: 2732.0, mobility: 1.095"""	-0.613377	0.425333	1	QQYSVRLSLWTKEFYEATLQLNPVLM	generic|tr_Q3TN27_Q3TN27_MOUSE__chr3_1_103821668_103821760_ENSMUST00000199710_REVERSED	|generic|tr_Q7TMS3_Q7TMS3_MOUSE__chr3_1_103821668_103821760_ENSMUST00000199710_REVERSED	|generic|tr_B0V3P4_B0V3P4_MOUSE__chr3_1_103821668_103821760_ENSMUST00000199710_REVERSED	|generic|tr_B0V3P3_B0V3P3_MOUSE__chr3_1_103821668_103821760_ENSMUST00000199710_REVERSED	|generic|tr_A0A0G2JFY6_A0A0G2JFY6_MOUSE__chr3_1_103821668_103821760_ENSMUST00000199710_REVERSED	|generic|tr_Q9CW72_Q9CW72_MOUSE__chr3_1_103821668_103821760_ENSMUST00000199710_REVERSED	|generic|sp_Q9WV76_AP4B1_MOUSE__chr3_1_103821668_103821760_ENSMUST00000199710_REVERSED	|generic|tr_Q9D8S2_Q9D8S2_MOUSE__chr3_1_103821668_103821760_ENSMUST00000199710_REVERSED	|generic|tr_Q7TND3_Q7TND3_MOUSE__chr3_1_103821668_103821760_ENSMUST00000199710_REVERSED|
"""index: 2682, intensity: 3668.0, mobility: 0.826"""	-0.613565	0.425506	1	VCLLEEEASWGLAV	generic|chr2_1_130438112_130438246_ENSMUST00000125973__II_999622_TX=10090_REVERSED	|generic|sp_Q920Q4_VPS16_MOUSE__chr2_1_130441821_130441907_ENSMUST00000125098__II_999606_REVERSED	|generic|tr_G3X8X7_G3X8X7_MOUSE__chr2_1_130441821_130441907_ENSMUST00000125098__II_999606_REVERSED	|generic|tr_Q8BWV2_Q8BWV2_MOUSE__chr2_1_130441821_130441907_ENSMUST00000125098__II_999606_REVERSED	|generic|II_999620_TX=10090_REVERSED	|generic|tr_A2BI90_A2BI90_MOUSE_REVERSED|
"""index: 14700, intensity: 4218.0, mobility: 1.115"""	-0.613631	0.425808	1	IHIDSGQASARTPGSSPFAHGALLDAGDT	generic|tr_F6W6J3_F6W6J3_MOUSE_REVERSED|
"""index: 5606, intensity: 7336.0, mobility: 1.101"""	-0.613709	0.425982	1	NQFIFGLYFESSNPTSGLYRGFAVESCDTMRLLSVTGPGKDEGVTK	generic|IP_1053456_TX=10090_REVERSED|
"""index: 6092, intensity: 10083.0, mobility: 1.039"""	-0.61383	0.4262	1	MAIKLYNGMKIFYRRKDEP	generic|tr_Q5Q9H7_Q5Q9H7_MOUSE__chr13_-1_96486800_96486958_ENSMUST00000220977__II_3474356_REVERSED|
"""index: 7751, intensity: 23114.0, mobility: 0.974"""	-0.613842	0.4262	1	MLEIRLMYQR	generic|sp_O08538_ANGP1_MOUSE_REVERSED	|generic|tr_Q6A0F0_Q6A0F0_MOUSE_REVERSED	|generic|tr_Q8C2K6_Q8C2K6_MOUSE_REVERSED|
"""index: 4155, intensity: 4946.0, mobility: 0.958"""	-0.614207	0.426373	1	YVQLFMSTNSE	generic|tr_Q497W1_Q497W1_MOUSE_REVERSED	|generic|tr_O08928_O08928_MOUSE_REVERSED|
"""index: 8462, intensity: 4817.0, mobility: 0.801"""	-0.61449	0.42659	1	RGVRGSTP	generic|tr_Q8C7X1_Q8C7X1_MOUSE_REVERSED|
"""index: 15546, intensity: 3496.0, mobility: 0.894"""	-0.614803	0.42659	1	NSNQVIRR	generic|tr_Q3TJ71_Q3TJ71_MOUSE__chr5_-1_65423444_65423650_ENSMUST00000125375__II_939549_REVERSED	|generic|tr_D3YXP9_D3YXP9_MOUSE__chr5_-1_65423444_65423650_ENSMUST00000125375__II_939549_REVERSED	|generic|tr_Q3TS38_Q3TS38_MOUSE__chr5_-1_65423444_65423650_ENSMUST00000125375__II_939549_REVERSED	|generic|tr_Q3TI06_Q3TI06_MOUSE__chr5_-1_65423444_65423650_ENSMUST00000125375__II_939549_REVERSED	|generic|tr_Q3TJE8_Q3TJE8_MOUSE__chr5_-1_65423444_65423650_ENSMUST00000125375__II_939549_REVERSED	|generic|tr_Q3UIZ1_Q3UIZ1_MOUSE__chr5_-1_65423444_65423650_ENSMUST00000125375__II_939549_REVERSED|
"""index: 5250, intensity: 2993.0, mobility: 0.948"""	-0.61497	0.426763	1	ASVMPAWCKPAQIETFTMIGAASL	generic|IP_2452687_TX=10090_REVERSED|
"""index: 7969, intensity: 3292.0, mobility: 1.164"""	-0.615157	0.426936	1	CATSIPNLTKGHPILRSERRSFIGPHAM	generic|IP_972510_TX=10090_REVERSED|
"""index: 1044, intensity: 3939.0, mobility: 0.985"""	-0.615267	0.42698	1	RHSSSLGLATSLCM	generic|chr4_1_117552952_117553047_ENSMUST00000144373__IP_961517_TX=10090_REVERSED|
"""index: 4035, intensity: 9320.0, mobility: 1.047"""	-0.615703	0.427281	1	LNNAGAINGMMNRDFGQQRLVSQLEKSAWMDSLLLRAAEAAKPSSA	generic|sp_P97350_PKP1_MOUSE__chr2_-1_121270618_121270647_ENSMUST00000110647__II_1034303_REVERSED|
"""index: 835, intensity: 2637.0, mobility: 0.822"""	-0.616163	0.427582	1	NMNQINANG	generic|tr_A0A1W2P7S6_A0A1W2P7S6_MOUSE__chr12_-1_4263430_4263549_ENSMUST00000217794__II_3470686_REVERSED	|generic|tr_A0A1W2P7D7_A0A1W2P7D7_MOUSE__chr12_-1_4263430_4263549_ENSMUST00000217794__II_3470682_REVERSED	|generic|sp_P70365-2_NCOA1_MOUSE__chr12_-1_4278098_4278217_ENSMUST00000217794__II_3470682_REVERSED	|generic|sp_P70365-3_NCOA1_MOUSE__chr12_-1_4278098_4278217_ENSMUST00000217794__II_3470686_REVERSED	|generic|chr12_-1_4259137_4259394_ENSMUST00000217794_REVERSED	|generic|sp_P70365_NCOA1_MOUSE__chr12_-1_4249580_4249747_ENSMUST00000085814_REVERSED|
"""index: 7086, intensity: 2554.0, mobility: 0.954"""	-0.616224	0.427883	1	LDDLWSLERKTFLFDMLKRVFVLALVMMP	generic|sp_Q5DTL9_S4A10_MOUSE__chr14_1_14765655_14765714_ENSMUST00000225496__II_1008138_REVERSED	|generic|sp_Q5DTL9-2_S4A10_MOUSE__chr14_1_14765655_14765714_ENSMUST00000225496__II_1008138_REVERSED	|generic|sp_Q5DTL9-5_S4A10_MOUSE__chr14_1_14765655_14765714_ENSMUST00000225496__II_1008138_REVERSED	|generic|sp_Q5DTL9-6_S4A10_MOUSE__chr14_1_14765655_14765714_ENSMUST00000225496__II_1008138_REVERSED	|generic|tr_Q8C943_Q8C943_MOUSE__chr14_1_14765655_14765714_ENSMUST00000225496_REVERSED	|generic|tr_R4H243_R4H243_MOUSE__chr14_1_14765655_14765714_ENSMUST00000225496_REVERSED	|generic|sp_Q5DTL9-4_S4A10_MOUSE__chr14_1_14765655_14765714_ENSMUST00000225496_REVERSED	|generic|sp_Q5DTL9-7_S4A10_MOUSE__chr14_1_14765655_14765714_ENSMUST00000225496_REVERSED	|generic|sp_Q5DTL9-8_S4A10_MOUSE__chr14_1_14765655_14765714_ENSMUST00000225496_REVERSED	|generic|sp_Q5DTL9-9_S4A10_MOUSE__chr14_1_14765655_14765714_ENSMUST00000225496_REVERSED	|generic|sp_Q5DTL9-10_S4A10_MOUSE__chr14_1_14765655_14765714_ENSMUST00000225496_REVERSED	|generic|tr_J7H264_J7H264_MOUSE__chr14_1_14765655_14765714_ENSMUST00000225496_REVERSED	|generic|tr_B1AWV9_B1AWV9_MOUSE__chr14_1_14765655_14765714_ENSMUST00000225496_REVERSED|
"""index: 2549, intensity: 9058.0, mobility: 1.011"""	-0.616392	0.428055	1	ILAWDIQVEKNKQNQTISKKLNKEML	generic|tr_L7N2A2_L7N2A2_MOUSE__II_946539_REVERSED	|generic|tr_J3QNA6_J3QNA6_MOUSE__II_946539_REVERSED|
"""index: 3238, intensity: 4200.0, mobility: 1.054"""	-0.616614	0.428228	1	TLPTIVLRP	generic|tr_A0A087WR13_A0A087WR13_MOUSE__IP_1039938_REVERSED	|generic|tr_A0A140LIN9_A0A140LIN9_MOUSE__II_3459278_REVERSED	|generic|tr_E9Q0B6_E9Q0B6_MOUSE__chr4_-1_129629107_129629136_ENSMUST00000084264__II_913725_REVERSED	|generic|tr_B1AR51_B1AR51_MOUSE__II_1134723_REVERSED	|generic|tr_A0A571BGC3_A0A571BGC3_MOUSE__chr16_-1_28372909_28372938_ENSMUST00000100024__II_1028876_REVERSED	|generic|tr_A0A571BD48_A0A571BD48_MOUSE__IP_1039938_REVERSED	|generic|tr_A0A140LIJ4_A0A140LIJ4_MOUSE__chr16_-1_28372909_28372938_ENSMUST00000100024__II_1028876_REVERSED	|generic|tr_L7N1Y0_L7N1Y0_MOUSE__IP_1039938_REVERSED	|generic|tr_E9Q7N9_E9Q7N9_MOUSE__II_1111754_REVERSED	|generic|sp_Q8BW94_DYH3_MOUSE__II_881306_REVERSED	|generic|sp_Q8BW94-2_DYH3_MOUSE__II_881306_REVERSED	|generic|sp_Q8BW94-3_DYH3_MOUSE__II_881278_REVERSED	|generic|tr_E9Q0T8_E9Q0T8_MOUSE__IP_1039938_REVERSED	|generic|II_881304_TX=10090_REVERSED	|generic|II_1123020_TX=10090_REVERSED	|generic|tr_E9QPU2_E9QPU2_MOUSE_REVERSED	|generic|tr_Q9CZG1_Q9CZG1_MOUSE_REVERSED	|generic|sp_Q69Z23_DYH17_MOUSE__chr3_1_20098111_20098140_ENSMUST00000002502_REVERSED	|generic|sp_Q69Z23-2_DYH17_MOUSE__chr3_1_20098111_20098140_ENSMUST00000002502_REVERSED	|generic|tr_Q9QZH1_Q9QZH1_MOUSE_REVERSED	|generic|tr_A2A520_A2A520_MOUSE__chr3_1_20098111_20098140_ENSMUST00000002502_REVERSED	|generic|sp_Q3V0Q1_DYH12_MOUSE_REVERSED	|generic|tr_E9Q7P0_E9Q7P0_MOUSE__chr3_1_20098111_20098140_ENSMUST00000002502_REVERSED	|generic|tr_Q80U29_Q80U29_MOUSE__chr8_-1_12639522_12639638_ENSMUST00000164774_REVERSED	|generic|tr_K3W4R0_K3W4R0_MOUSE__chr3_1_20098111_20098140_ENSMUST00000002502_REVERSED|
"""index: 13316, intensity: 4178.0, mobility: 0.924"""	-0.616849	0.428528	1	GIIKELSNLSQFLRTGY	generic|sp_P27046_MA2A1_MOUSE_REVERSED|
"""index: 8083, intensity: 3222.0, mobility: 0.796"""	-0.61697	0.4287	1	QVCLVGRV	generic|IP_895844_TX=10090_REVERSED|
"""index: 16924, intensity: 6704.0, mobility: 1.076"""	-0.617321	0.428872	1	PSGLSLPSHATAGPTGASRLGKPRSSTSGK	generic|sp_O88427_CAC1H_MOUSE__chr15_1_80321295_80321324_ENSMUST00000162155_REVERSED	|generic|sp_O88427-2_CAC1H_MOUSE__chr15_1_80321295_80321324_ENSMUST00000162155_REVERSED	|generic|tr_E9Q6P9_E9Q6P9_MOUSE__chr15_1_80321295_80321324_ENSMUST00000162155_REVERSED	|generic|tr_E0CYZ3_E0CYZ3_MOUSE__chr15_1_80321295_80321324_ENSMUST00000162155_REVERSED|
"""index: 5862, intensity: 144308.0, mobility: 1.043"""	-0.618495	0.428914	1	LSRSQASTSIAVDVRWRFNSV	generic|tr_A0A0R4J0U7_A0A0R4J0U7_MOUSE__chr15_1_76900780_76901079_ENSMUST00000230214_REVERSED	|generic|sp_Q8R395_COMD5_MOUSE__chr15_1_76900780_76901079_ENSMUST00000230214_REVERSED|
"""index: 10077, intensity: 4629.0, mobility: 0.764"""	-0.619017	0.428914	1	SSSDWFLQ	generic|tr_A0A2K6EDK1_A0A2K6EDK1_MOUSE_REVERSED	|generic|sp_Q9CPZ1_CC198_MOUSE_REVERSED|
"""index: 2751, intensity: 3379.0, mobility: 0.856"""	-0.619265	0.428914	1	YWVWYGLN	generic|tr_A0A0R4J0J4_A0A0R4J0J4_MOUSE__II_1025863_REVERSED	|generic|tr_Q7TSL2_Q7TSL2_MOUSE_REVERSED	|generic|sp_Q9QUI6_ACKR1_MOUSE_REVERSED|
"""index: 7816, intensity: 3190.0, mobility: 1.037"""	-0.619338	0.428914	1	HLHRPHFADQRESLNESSGGQHLSLVRILQ	generic|IP_985369_TX=10090_REVERSED|
"""index: 17775, intensity: 6644.0, mobility: 1.085"""	-0.620025	0.429085	1	TRTWVITSWLKP	generic|chr11_1_52406976_52407029_ENSMUST00000109057_REVERSED|
"""index: 5096, intensity: 3753.0, mobility: 1.053"""	-0.620245	0.429127	1	AAKHFILLFERFSLKGDFDEDVEKIMSKLGLHTQPAGLKEMML	generic|sp_Q9D4J1_EFHD1_MOUSE__chr1_1_87309670_87309795_ENSMUST00000118687_REVERSED|
"""index: 9120, intensity: 3852.0, mobility: 0.885"""	-0.620303	0.429127	1	MNDLRRWK	generic|sp_D3YXG0_HMCN1_MOUSE_REVERSED	|generic|sp_D3YXG0-2_HMCN1_MOUSE_REVERSED|
"""index: 13547, intensity: 21850.0, mobility: 0.920"""	-0.620407	0.429127	1	RRRNSLIM	generic|IP_835372_TX=10090_REVERSED|
"""index: 12859, intensity: 6223.0, mobility: 1.102"""	-0.620661	0.429127	1	YVSVAGIDKGNEYVW	generic|IP_990052_TX=10090_REVERSED|
"""index: 3650, intensity: 6168.0, mobility: 1.208"""	-0.621743	0.429426	1	TVMLPMLNDMQKLNTKMLQQQINMLKSIHG	generic|sp_E9Q394_AKP13_MOUSE__II_890685_REVERSED	|generic|sp_E9Q394-2_AKP13_MOUSE__II_890685_REVERSED	|generic|tr_A0A140LJJ5_A0A140LJJ5_MOUSE__II_890685_REVERSED|
"""index: 15557, intensity: 3688.0, mobility: 0.900"""	-0.621793	0.429468	1	HFRWTSKKPKK	generic|IP_928040_TX=10090_REVERSED	|generic|tr_Q0VBA4_Q0VBA4_MOUSE_REVERSED	|generic|sp_Q9D7S7-2_RL22L_MOUSE_REVERSED	|generic|tr_A0A0A6YW21_A0A0A6YW21_MOUSE_REVERSED|
"""index: 8572, intensity: 2958.0, mobility: 0.894"""	-0.622275	0.429767	1	TTQPVVCRVK	generic|sp_Q8VBU8-4_BANP_MOUSE__II_860748_REVERSED	|generic|tr_G3UWN8_G3UWN8_MOUSE_REVERSED	|generic|sp_Q8VBU8_BANP_MOUSE_REVERSED|
"""index: 829, intensity: 2649.0, mobility: 0.810"""	-0.622415	0.430066	1	QRPPLSFT	generic|IP_3497425_TX=10090_REVERSED|
"""index: 14572, intensity: 3097.0, mobility: 0.864"""	-0.622644	0.430236	1	GRRPFVPRPVIR	generic|IP_1087872_TX=10090_REVERSED|
"""index: 4122, intensity: 2679.0, mobility: 0.845"""	-0.622786	0.430278	1	MSLTVSVFNPASVFPHV	generic|IP_3497180_TX=10090_REVERSED|
"""index: 16719, intensity: 3251.0, mobility: 1.072"""	-0.62314	0.430319	1	KKKRLVKGMWTN	generic|chr13_1_49609296_49611315_ENSMUST00000021822__IP_1106723_TX=10090_REVERSED|
"""index: 1228, intensity: 3236.0, mobility: 0.850"""	-0.623229	0.430618	1	QFTYDTYF	generic|IP_885256_TX=10090_REVERSED|
"""index: 16951, intensity: 5913.0, mobility: 1.083"""	-0.623285	0.430783	1	KIEKMIAVCRLR	generic|IP_3495363_TX=10090_REVERSED|
"""index: 10977, intensity: 4134.0, mobility: 0.934"""	-0.624052	0.430783	1	TMESETSGAPETSSLKVAPENEAVK	generic|sp_Q8K298_ANLN_MOUSE_REVERSED|
"""index: 2362, intensity: 2656.0, mobility: 0.947"""	-0.624064	0.430783	1	HRGEYKELAQIVSPLQNIGQYLRYC	generic|tr_Q80V79_Q80V79_MOUSE_REVERSED	|generic|sp_P43247_MSH2_MOUSE_REVERSED|
"""index: 15212, intensity: 3126.0, mobility: 0.877"""	-0.624889	0.430783	1	FSPRPLPLC	generic|IP_3452757_TX=10090_REVERSED|
"""index: 9356, intensity: 5790.0, mobility: 0.853"""	-0.625048	0.430952	1	LLVMMEKLSWRR	generic|IP_857415_TX=10090_REVERSED|
"""index: 14584, intensity: 16112.0, mobility: 0.977"""	-0.625349	0.43125	1	ELRREPKQP	generic|IP_1035157_TX=10090_REVERSED|
"""index: 3018, intensity: 2584.0, mobility: 1.199"""	-0.625404	0.431419	1	PPCKEPEKEVEAWIAERD	generic|tr_Q6PGE1_Q6PGE1_MOUSE__chr16_1_93800138_93800251_ENSMUST00000226215__II_3486367_REVERSED	|generic|sp_Q3UHQ6_DOP2_MOUSE__chr16_1_93800138_93800251_ENSMUST00000226215__II_3486366_REVERSED	|generic|sp_Q3UHQ6-2_DOP2_MOUSE__chr16_1_93800138_93800251_ENSMUST00000226215__II_3486366_REVERSED	|generic|tr_A0A2I3BRZ2_A0A2I3BRZ2_MOUSE__chr16_1_93800138_93800251_ENSMUST00000226215__II_3486366_REVERSED	|generic|tr_A0A2I3BQW4_A0A2I3BQW4_MOUSE__chr16_1_93800138_93800251_ENSMUST00000226215__II_3486367_REVERSED	|generic|tr_A0A2I3BRW5_A0A2I3BRW5_MOUSE__chr16_1_93765447_93765542_ENSMUST00000226215_REVERSED|
"""index: 4695, intensity: 2741.0, mobility: 0.862"""	-0.625613	0.43146	1	PQPPEPRLPP	generic|II_3500327_TX=10090_REVERSED	|generic|tr_A6H6S8_A6H6S8_MOUSE_REVERSED|
"""index: 8792, intensity: 2833.0, mobility: 1.097"""	-0.626355	0.431629	1	QAWEMLKQINENELVYGVYERTVVFYASGSFLPTK	generic|tr_Q5D0D8_Q5D0D8_MOUSE_REVERSED	|generic|sp_Q09324_GCNT1_MOUSE_REVERSED|
"""index: 4765, intensity: 4635.0, mobility: 0.910"""	-0.62658	0.431926	1	LREKEERLMKNTEMVVNMTETKKML	generic|sp_F6ZDS4_TPR_MOUSE__chr1_1_150443389_150443433_ENSMUST00000152967__II_1033421_REVERSED	|generic|tr_Q7M739_Q7M739_MOUSE__chr1_1_150443389_150443433_ENSMUST00000152967__II_1033421_REVERSED|
"""index: 1318, intensity: 2952.0, mobility: 0.969"""	-0.626915	0.432224	1	MKHYLGCANCLYHGTGDRRWLPTSLAGCNVC	generic|sp_P97489_GATA5_MOUSE_REVERSED	|generic|tr_Q0VGI9_Q0VGI9_MOUSE_REVERSED	|generic|tr_Q0VGI8_Q0VGI8_MOUSE_REVERSED	|generic|tr_Q0VGJ0_Q0VGJ0_MOUSE_REVERSED|
"""index: 5810, intensity: 4036.0, mobility: 0.975"""	-0.627053	0.432432	1	YEMTYWMKQIWVETSPCRPEK	generic|IP_3490657_TX=10090_REVERSED|
"""index: 5718, intensity: 4918.0, mobility: 0.940"""	-0.627107	0.432432	1	NCEWKKSNPR	generic|tr_A2RTI5_A2RTI5_MOUSE__II_3478416_REVERSED	|generic|tr_B7ZNN0_B7ZNN0_MOUSE__II_3478416_REVERSED	|generic|sp_Q9DAG9-2_PHF7_MOUSE__II_3478418_REVERSED|
"""index: 7891, intensity: 3158.0, mobility: 1.087"""	-0.628092	0.432729	1	FYRLSHSSKGARTP	generic|tr_Q0WXH6_Q0WXH6_MOUSE_REVERSED|
"""index: 9064, intensity: 2695.0, mobility: 1.080"""	-0.628113	0.433026	1	EGSPSLLSVEILLFY	generic|IP_1019432_TX=10090_REVERSED|
"""index: 6534, intensity: 3567.0, mobility: 1.032"""	-0.62812	0.433323	1	TAEEQDLTLQLYDKDEEDLRR	generic|sp_Q99PJ1-10_PCD15_MOUSE__II_1152336_REVERSED	|generic|sp_Q99PJ1-15_PCD15_MOUSE__II_1152336_REVERSED	|generic|sp_Q99PJ1-16_PCD15_MOUSE__II_1152336_REVERSED	|generic|sp_Q99PJ1-17_PCD15_MOUSE__II_1152336_REVERSED	|generic|sp_Q99PJ1-25_PCD15_MOUSE__II_1152347_REVERSED	|generic|tr_A0A0A6YY17_A0A0A6YY17_MOUSE__II_1152347_REVERSED	|generic|II_1152335_TX=10090_REVERSED|
"""index: 6101, intensity: 3356.0, mobility: 0.950"""	-0.628199	0.433571	1	MVTKDRLYRE	generic|tr_Q8N7N6_Q8N7N6_MOUSE__II_1150514_REVERSED	|generic|tr_I7GPR1_I7GPR1_MOUSE__II_1150514_REVERSED	|generic|tr_Q8C0E5_Q8C0E5_MOUSE__II_1150514_REVERSED	|generic|tr_Q6IR26_Q6IR26_MOUSE__II_1150514_REVERSED|
"""index: 13381, intensity: 9197.0, mobility: 0.890"""	-0.628239	0.433571	1	MSPQFIKNPTD	generic|IP_3475044_TX=10090_REVERSED	|generic|IP_3475057_TX=10090_REVERSED|
"""index: 10297, intensity: 2519.0, mobility: 1.115"""	-0.628308	0.433571	1	NRWTKVVTKMDHLS	generic|tr_A0A1D5RLL4_A0A1D5RLL4_MOUSE__chr5_1_144858911_144858958_ENSMUST00000198524__II_932221_REVERSED	|generic|tr_E9PWT1_E9PWT1_MOUSE__chr5_1_144858911_144858958_ENSMUST00000198524__II_932221_REVERSED	|generic|sp_Q80YV3_TRRAP_MOUSE__chr5_1_144858911_144858958_ENSMUST00000198524__II_932198_REVERSED	|generic|tr_E9QLK7_E9QLK7_MOUSE__chr5_1_144858911_144858958_ENSMUST00000198524__II_932221_REVERSED	|generic|tr_E9PZA7_E9PZA7_MOUSE__chr5_1_144858911_144858958_ENSMUST00000198524__II_932221_REVERSED	|generic|tr_Q3UH32_Q3UH32_MOUSE__chr5_1_144858911_144858958_ENSMUST00000198524__II_932198_REVERSED	|generic|tr_F7CGG2_F7CGG2_MOUSE__chr5_1_144858911_144858958_ENSMUST00000198524__II_932221_REVERSED|
"""index: 5915, intensity: 4214.0, mobility: 0.909"""	-0.629128	0.433867	1	MLFMYVCFIWLMYIHTHI	generic|IP_3483608_TX=10090_REVERSED|
"""index: 2548, intensity: 2844.0, mobility: 1.093"""	-0.62919	0.434164	1	EHQSNVHLMTMLCLLMMKPDTTNHGQQKGLSEAKHTLT	generic|sp_Q9D7G9_MISS_MOUSE_REVERSED|
"""index: 6203, intensity: 4027.0, mobility: 1.139"""	-0.629312	0.434331	1	ELPFGGPSAPPGSFPRPSD	generic|sp_Q61982_NOTC3_MOUSE_REVERSED|
"""index: 1078, intensity: 8548.0, mobility: 0.964"""	-0.629833	0.434628	1	SRLEFGSVAMYW	generic|IP_895514_TX=10090_REVERSED|
"""index: 2914, intensity: 4849.0, mobility: 0.837"""	-0.629839	0.434924	1	KQAELEQM	generic|chr8_-1_72380834_72381019_ENSMUST00000212950_REVERSED|
"""index: 12414, intensity: 3724.0, mobility: 1.025"""	-0.629946	0.435221	1	LFMSAAMGAMMLL	generic|tr_A0A1L1SUI3_A0A1L1SUI3_MOUSE__chr9_1_44402313_44402468_ENSMUST00000213626_REVERSED	|generic|tr_Q6WG34_Q6WG34_MOUSE__chr9_1_44402313_44402468_ENSMUST00000213626_REVERSED	|generic|tr_Q9D1F9_Q9D1F9_MOUSE__chr9_1_44402313_44402468_ENSMUST00000213626_REVERSED|
"""index: 5073, intensity: 6644.0, mobility: 0.880"""	-0.630003	0.435517	1	RSLFAPTLIASPSLAMSWSCGRTIMPAT	generic|IP_1073405_TX=10090_REVERSED|
"""index: 1622, intensity: 2673.0, mobility: 0.772"""	-0.630189	0.435814	1	DKCLAIAEPRMQP	generic|IP_858254_TX=10090_REVERSED|
"""index: 16960, intensity: 94264.0, mobility: 1.115"""	-0.630259	0.43611	1	RLSPRASPVVNGLLPRSSRRRLRVTRN	generic|tr_D6RCY1_D6RCY1_MOUSE_REVERSED	|generic|sp_Q7TN60_TMC6_MOUSE_REVERSED	|generic|sp_Q7TN60-4_TMC6_MOUSE_REVERSED	|generic|tr_B1ATB3_B1ATB3_MOUSE_REVERSED	|generic|tr_B1ATB5_B1ATB5_MOUSE_REVERSED|
"""index: 4800, intensity: 3829.0, mobility: 0.989"""	-0.63028	0.436277	1	KNTINSEAGMEIL	generic|tr_Q9D429_Q9D429_MOUSE__II_885176_REVERSED	|generic|tr_A0A0R4J1P5_A0A0R4J1P5_MOUSE__II_885176_REVERSED	|generic|II_885172_TX=10090_REVERSED	|generic|II_885159_TX=10090_REVERSED	|generic|sp_Q3V096_ANR42_MOUSE_REVERSED	|generic|sp_Q3V096-2_ANR42_MOUSE_REVERSED	|generic|sp_Q3V096-3_ANR42_MOUSE_REVERSED	|generic|tr_B7ZNV8_B7ZNV8_MOUSE_REVERSED|
"""index: 8328, intensity: 2823.0, mobility: 1.137"""	-0.630482	0.436574	1	VVKGQEMSTLAGPQAYMVFLTGYFLSVATLHS	generic|sp_Q60894_OLF12_MOUSE_REVERSED|
"""index: 5766, intensity: 25076.0, mobility: 1.043"""	-0.630594	0.436741	1	FEMAFLKKYEMEMFFSSFILEHLIKRAGKYLKADWLMLRS	generic|tr_Q3V1R9_Q3V1R9_MOUSE__chr2_-1_120963360_120963575_ENSMUST00000133408__II_1001461_REVERSED	|generic|tr_Q497M7_Q497M7_MOUSE__chr2_-1_120963360_120963575_ENSMUST00000133408__II_1001461_REVERSED	|generic|sp_O70481_UBR1_MOUSE__chr2_-1_120963360_120963575_ENSMUST00000133408__II_1001461_REVERSED	|generic|tr_Q3TKQ2_Q3TKQ2_MOUSE__chr2_-1_120963360_120963575_ENSMUST00000133408__II_1001461_REVERSED	|generic|tr_Q2M4I1_Q2M4I1_MOUSE__chr2_-1_120963360_120963575_ENSMUST00000133408__II_1001461_REVERSED|
"""index: 4028, intensity: 15744.0, mobility: 1.054"""	-0.630874	0.437037	1	EGMRKILYRSMQTVKMDVLGT	generic|sp_P01736_TVB3_MOUSE_REVERSED|
"""index: 4395, intensity: 3988.0, mobility: 0.848"""	-0.630918	0.437333	1	QQQRGVPSLRTEEAVAKMLR	generic|sp_Q8CGT6_PIWL4_MOUSE__II_852877_REVERSED	|generic|sp_Q8CGT6-2_PIWL4_MOUSE__II_852881_REVERSED	|generic|tr_A0A0R4J0Y7_A0A0R4J0Y7_MOUSE_REVERSED	|generic|sp_Q8CGT6-3_PIWL4_MOUSE_REVERSED|
"""index: 13236, intensity: 4237.0, mobility: 0.935"""	-0.630983	0.4375	1	FNLRRFYT	generic|IP_1014424_TX=10090_REVERSED	|generic|IP_1014424_TX=10090_REVERSED|
"""index: 18175, intensity: 4613.0, mobility: 1.268"""	-0.631146	0.437537	1	HLTAKARRTFYIYFYF	generic|IP_1078195_TX=10090_REVERSED|
"""index: 9670, intensity: 6809.0, mobility: 0.885"""	-0.631381	0.437833	1	QKKGVELF	generic|tr_Q3UL99_Q3UL99_MOUSE_REVERSED	|generic|sp_P23116_EIF3A_MOUSE_REVERSED	|generic|tr_Q3TKF9_Q3TKF9_MOUSE_REVERSED	|generic|tr_Q6A0B9_Q6A0B9_MOUSE_REVERSED	|generic|tr_Q3UEK3_Q3UEK3_MOUSE_REVERSED	|generic|tr_Q3UM46_Q3UM46_MOUSE_REVERSED|
"""index: 1564, intensity: 4671.0, mobility: 0.948"""	-0.631425	0.438036	1	QIQNITGGTTNH	generic|tr_Q8C778_Q8C778_MOUSE__II_858825_REVERSED	|generic|tr_F6ZRF0_F6ZRF0_MOUSE__II_858825_REVERSED	|generic|tr_Q80TR0_Q80TR0_MOUSE__II_858816_REVERSED	|generic|sp_Q9WV30_NFAT5_MOUSE__II_858816_REVERSED	|generic|sp_Q9WV30-2_NFAT5_MOUSE__II_858816_REVERSED	|generic|tr_A0A1U6URG8_A0A1U6URG8_MOUSE__II_858816_REVERSED	|generic|tr_Q8VHJ6_Q8VHJ6_MOUSE_REVERSED	|generic|tr_Q9QXF1_Q9QXF1_MOUSE_REVERSED|
"""index: 8326, intensity: 2992.0, mobility: 1.043"""	-0.631588	0.438036	1	QLFRNRAVHSRALCKHMDQPKVNFTEAFH	generic|tr_Q8CA01_Q8CA01_MOUSE__II_964627_REVERSED	|generic|tr_Q8BQC6_Q8BQC6_MOUSE_REVERSED	|generic|tr_Q69ZG0_Q69ZG0_MOUSE_REVERSED	|generic|tr_Q6NV99_Q6NV99_MOUSE_REVERSED|
"""index: 3403, intensity: 3236.0, mobility: 0.914"""	-0.632757	0.438332	1	LVEKVESIYSG	generic|sp_Q91WV0_NC2B_MOUSE_REVERSED	|generic|tr_Q3UMQ2_Q3UMQ2_MOUSE_REVERSED|
"""index: 3749, intensity: 5352.0, mobility: 0.970"""	-0.632875	0.438628	1	LLIGNSLMSRMLIDKSPKSQAIVALGACMFAC	generic|chrX_1_77650378_77652809_ENSMUST00000088217__IP_832855_TX=10090_REVERSED|
"""index: 2985, intensity: 4141.0, mobility: 0.868"""	-0.633049	0.438923	1	KTVDKQRSSRRQMFK	generic|sp_Q8CB93_GAPT_MOUSE_REVERSED|
"""index: 3540, intensity: 10873.0, mobility: 1.061"""	-0.63305	0.438996	1	MPFLKVAFQDETMVPYLSDELHRLYFQVT	generic|tr_F5H8M8_F5H8M8_MOUSE_REVERSED	|generic|sp_D3Z750_MRO2A_MOUSE_REVERSED|
"""index: 4282, intensity: 3621.0, mobility: 0.980"""	-0.633189	0.438996	1	KWICMGKQESPP	generic|IP_867415_TX=10090_REVERSED|
"""index: 4597, intensity: 4189.0, mobility: 1.156"""	-0.633767	0.439161	1	EQNRKVREMEPTFPTPTAKGMNEKY	generic|II_1008786_TX=10090_REVERSED	|generic|tr_A0A571BF46_A0A571BF46_MOUSE_REVERSED	|generic|tr_A0A571BF58_A0A571BF58_MOUSE_REVERSED	|generic|tr_E9Q1W3_E9Q1W3_MOUSE_REVERSED	|generic|tr_A2AQA9_A2AQA9_MOUSE_REVERSED|
"""index: 2600, intensity: 3381.0, mobility: 0.926"""	-0.633881	0.439457	1	EEISGERSPLR	generic|sp_Q8C010_GPR61_MOUSE_REVERSED|
"""index: 5429, intensity: 10341.0, mobility: 1.042"""	-0.634184	0.439492	1	SVWAEPVWQLEEQAKQIASLLQGCADQLNDNVIVHDFFQGFQSE	generic|tr_K3W4N9_K3W4N9_MOUSE__II_1038724_REVERSED	|generic|tr_A0A087WQU9_A0A087WQU9_MOUSE__II_1038724_REVERSED	|generic|sp_Q6P7F1_MPP4_MOUSE__II_1038724_REVERSED	|generic|sp_Q6P7F1-3_MPP4_MOUSE__II_1038724_REVERSED	|generic|tr_D3Z0G8_D3Z0G8_MOUSE__II_1038724_REVERSED|
"""index: 18000, intensity: 4139.0, mobility: 1.096"""	-0.634333	0.439787	1	NMRIRKPEVVRYLRGYLEMARVWMCLSKAALSVRGI	generic|tr_Q5F222_Q5F222_MOUSE_REVERSED	|generic|tr_D3Z667_D3Z667_MOUSE_REVERSED|
"""index: 12424, intensity: 4029.0, mobility: 0.866"""	-0.634519	0.440083	1	ELFSEKPP	generic|IP_984898_TX=10090_REVERSED|
"""index: 10987, intensity: 4351.0, mobility: 0.909"""	-0.634565	0.440378	1	RPLEEEHGVEDEEEVEHGNKEQ	generic|IP_3473552_TX=10090_REVERSED|
"""index: 11106, intensity: 5057.0, mobility: 0.842"""	-0.634569	0.440543	1	QFLRGKDK	generic|tr_A0A5F8MPQ9_A0A5F8MPQ9_MOUSE__chr12_1_90332156_90332410_ENSMUST00000190626__II_1113377_REVERSED	|generic|sp_Q8C985_NRX3B_MOUSE__chr12_1_90332156_90332410_ENSMUST00000190626_REVERSED	|generic|tr_E9Q2X2_E9Q2X2_MOUSE_REVERSED	|generic|tr_Q6ZQ56_Q6ZQ56_MOUSE__chr12_1_90332156_90332410_ENSMUST00000190626_REVERSED	|generic|sp_Q6P9K9_NRX3A_MOUSE__chr12_1_90332156_90332410_ENSMUST00000190626_REVERSED	|generic|sp_Q6P9K9-2_NRX3A_MOUSE__chr12_1_90332156_90332410_ENSMUST00000190626_REVERSED	|generic|tr_A0A087WPQ9_A0A087WPQ9_MOUSE_REVERSED	|generic|tr_E9Q3Q4_E9Q3Q4_MOUSE__chr12_1_90332156_90332410_ENSMUST00000190626_REVERSED|
"""index: 3623, intensity: 29108.0, mobility: 1.056"""	-0.634658	0.440708	1	NKYVNEPVNKGQHESPPLPQLT	generic|tr_Q3U5N6_Q3U5N6_MOUSE_REVERSED	|generic|tr_Q9D3F6_Q9D3F6_MOUSE_REVERSED|
"""index: 11938, intensity: 4041.0, mobility: 0.977"""	-0.635132	0.440718	1	EEQFIKKIKA	generic|sp_Q9D9R3_SPAT9_MOUSE_REVERSED|
"""index: 8970, intensity: 3065.0, mobility: 0.826"""	-0.635373	0.440718	1	PIQSLRIPQLHNG	generic|IP_987629_TX=10090_REVERSED|
"""index: 5426, intensity: 4037.0, mobility: 0.887"""	-0.635454	0.440718	1	VQIDCVCIYS	generic|IP_987337_TX=10090_REVERSED|
"""index: 12615, intensity: 7671.0, mobility: 1.260"""	-0.635607	0.440718	1	YNHAVMHNSPISSLVEPLPTL	generic|IP_2476269_TX=10090_REVERSED|
"""index: 7154, intensity: 2890.0, mobility: 1.088"""	-0.636251	0.440882	1	IRIWKSNQICPPVKRWKHTRFKNSYTGTSSLRCHPFKYLW	generic|IP_896364_TX=10090_REVERSED|
"""index: 4356, intensity: 3899.0, mobility: 0.855"""	-0.636504	0.440917	1	WSQSSSRRKLLCKK	generic|IP_917364_TX=10090_REVERSED|
"""index: 5178, intensity: 5009.0, mobility: 0.877"""	-0.63685	0.441081	1	KDLALPDHS	generic|tr_A0A571BF50_A0A571BF50_MOUSE_REVERSED|
"""index: 6296, intensity: 2974.0, mobility: 1.026"""	-0.637089	0.441246	1	GVAAMVSSGLSGNQSRFRRMYFDD	generic|tr_Q4VBF8_Q4VBF8_MOUSE__chr12_1_82397397_82397624_ENSMUST00000220766__II_3507531_REVERSED	|generic|sp_Q8C0T5_SI1L1_MOUSE__chr12_1_82449943_82450044_ENSMUST00000222298__II_3507531_REVERSED	|generic|sp_Q8C0T5-2_SI1L1_MOUSE__chr12_1_82397397_82397624_ENSMUST00000220766__II_3507531_REVERSED	|generic|tr_Q3TAF4_Q3TAF4_MOUSE_REVERSED|
"""index: 2431, intensity: 4168.0, mobility: 0.879"""	-0.637332	0.44128	1	QNLYPRKNAQFKARYAPQGVIESAGCA	generic|IP_847657_TX=10090_REVERSED|
"""index: 17744, intensity: 7331.0, mobility: 1.132"""	-0.637736	0.441383	1	DIQDPNHMLPCNDCHDGVGDGDTDRQDTNYVYPCNDR	generic|tr_Q8K2B7_Q8K2B7_MOUSE__II_3460820_REVERSED	|generic|sp_Q03350_TSP2_MOUSE__II_3460820_REVERSED|
"""index: 4104, intensity: 14408.0, mobility: 1.037"""	-0.637998	0.441383	1	IKMSMNNWAKWPSMHIRIM	generic|IP_3463258_TX=10090_REVERSED|
"""index: 10391, intensity: 4200.0, mobility: 0.901"""	-0.638216	0.441383	1	KEELQGQLTELAKDQ	generic|sp_E9Q7G0_NUMA1_MOUSE_REVERSED|
"""index: 4443, intensity: 3800.0, mobility: 0.970"""	-0.639307	0.441547	1	FYLYGMQDAFQ	generic|sp_Q9CQG0_TMED6_MOUSE_REVERSED|
"""index: 3492, intensity: 2531.0, mobility: 0.983"""	-0.639835	0.441581	1	WMQSKMVSNESP	generic|tr_Q3U5N6_Q3U5N6_MOUSE_REVERSED	|generic|tr_Q9D3F6_Q9D3F6_MOUSE_REVERSED	|generic|tr_D3YZH6_D3YZH6_MOUSE_REVERSED|
"""index: 11017, intensity: 9463.0, mobility: 0.869"""	-0.639937	0.441615	1	NMLYRKKP	generic|IP_1003438_TX=10090_REVERSED|
"""index: 16248, intensity: 3109.0, mobility: 0.951"""	-0.640524	0.441908	1	LHGLLERQWS	generic|IP_889069_TX=10090_REVERSED|
"""index: 3147, intensity: 3998.0, mobility: 0.888"""	-0.640582	0.442201	1	RAPMQPSQHRLGTVKWTNTTISP	generic|IP_1118136_TX=10090_REVERSED	|generic|IP_1118098_TX=10090_REVERSED|
"""index: 11261, intensity: 7448.0, mobility: 0.887"""	-0.640706	0.442493	1	LGLLFLMALC	generic|tr_Q4FK14_Q4FK14_MOUSE__chr1_-1_13578096_13578131_ENSMUST00000185447_REVERSED	|generic|tr_Q3ULV0_Q3ULV0_MOUSE__chr1_-1_13578096_13578131_ENSMUST00000185447_REVERSED	|generic|tr_A0A087WR72_A0A087WR72_MOUSE_REVERSED	|generic|tr_Q3UQ93_Q3UQ93_MOUSE__chr1_-1_13578096_13578131_ENSMUST00000185447_REVERSED	|generic|tr_Q3UAT2_Q3UAT2_MOUSE__chr1_-1_13578096_13578131_ENSMUST00000185447_REVERSED|
"""index: 10867, intensity: 2647.0, mobility: 0.986"""	-0.640744	0.442527	1	YANRDGGCGPEVEYDGNLYNLTAK	generic|sp_P84309_ADCY5_MOUSE__chr16_1_35270839_35271000_ENSMUST00000232470_REVERSED	|generic|sp_P84309-2_ADCY5_MOUSE__chr16_1_35270839_35271000_ENSMUST00000232470_REVERSED|
"""index: 7068, intensity: 3399.0, mobility: 0.772"""	-0.641131	0.442532	1	SGGLRGHV	generic|tr_G3XA12_G3XA12_MOUSE_REVERSED	|generic|tr_Q8C0N4_Q8C0N4_MOUSE_REVERSED|
"""index: 7676, intensity: 18012.0, mobility: 1.185"""	-0.641209	0.442532	1	SRTTVLPKQPYYLVHALTDMRVHFNTIYV	generic|sp_Q8CFI7_RPB2_MOUSE__chr5_1_77313192_77313227_ENSMUST00000138121__II_617681_REVERSED|
"""index: 3960, intensity: 4436.0, mobility: 1.099"""	-0.642336	0.442532	1	TLRGRINKTKRRKTNRTNRRRKRRKKR	generic|IP_1135846_TX=10090_REVERSED|
"""index: 13156, intensity: 4137.0, mobility: 0.889"""	-0.642339	0.442532	1	ALSSSTHSTIKM	generic|IP_847237_TX=10090_REVERSED|
"""index: 14174, intensity: 4067.0, mobility: 1.020"""	-0.642713	0.442824	1	LKQWLAQDKGY	generic|tr_F7B9M9_F7B9M9_MOUSE__II_1045462_REVERSED	|generic|tr_Q8CDV7_Q8CDV7_MOUSE_REVERSED	|generic|tr_Q544U5_Q544U5_MOUSE_REVERSED	|generic|tr_Q921Q6_Q921Q6_MOUSE_REVERSED	|generic|tr_Q8CEB1_Q8CEB1_MOUSE_REVERSED	|generic|tr_D6RHQ2_D6RHQ2_MOUSE_REVERSED|
"""index: 14377, intensity: 106683.0, mobility: 1.020"""	-0.642801	0.443116	1	IQTRSQAPLASR	generic|chr18_1_37808343_37808489_ENSMUST00000076807__IP_1060628_TX=10090_REVERSED|
"""index: 17657, intensity: 12685.0, mobility: 1.124"""	-0.642832	0.443407	1	EPLFDRLNINGRSLDKQYVSVEKEPHKKTERIIVET	generic|tr_W6PPR4_W6PPR4_MOUSE__chr10_1_69955930_69956154_ENSMUST00000182474__II_1152616_REVERSED	|generic|tr_A0A087WNU5_A0A087WNU5_MOUSE_REVERSED|
"""index: 2308, intensity: 3560.0, mobility: 0.968"""	-0.643196	0.443699	1	MIVMTMMMTMM	generic|IP_3467774_TX=10090_REVERSED|
"""index: 5890, intensity: 3163.0, mobility: 0.989"""	-0.643493	0.443799	1	AKAAASTC	generic|IP_841299_TX=10090_REVERSED	|generic|IP_841296_TX=10090_REVERSED	|generic|IP_2424163_TX=10090_REVERSED|
"""index: 13927, intensity: 3540.0, mobility: 0.957"""	-0.643588	0.443799	1	LFDPKPEPTKQ	generic|IP_875180_TX=10090_REVERSED|
"""index: 8315, intensity: 3609.0, mobility: 0.859"""	-0.64366	0.443799	1	VKDVCSDFFELAAHRASGFSCEEIFQSFMQTHLLQSYL	generic|tr_A0A0R4J172_A0A0R4J172_MOUSE__chr3_1_90270919_90271008_ENSMUST00000156358_REVERSED	|generic|tr_B9EKY0_B9EKY0_MOUSE__chr3_1_90270919_90271008_ENSMUST00000156358_REVERSED	|generic|sp_Q3U1Y4_DEN4B_MOUSE__chr3_1_90270919_90271008_ENSMUST00000156358_REVERSED	|generic|sp_Q3U1Y4-2_DEN4B_MOUSE__chr3_1_90270919_90271008_ENSMUST00000156358_REVERSED	|generic|sp_Q3U1Y4-3_DEN4B_MOUSE__chr3_1_90270919_90271008_ENSMUST00000156358_REVERSED|
"""index: 17098, intensity: 11759.0, mobility: 1.102"""	-0.643731	0.443799	1	RTESSNVFDTPDMQRALSEIYKLIAVKVKLNPTQ	generic|tr_A0A087WRK0_A0A087WRK0_MOUSE__chr1_1_118467904_118467981_ENSMUST00000190733__II_1029868_REVERSED	|generic|tr_A0A087WRE8_A0A087WRE8_MOUSE__chr1_1_118467904_118467981_ENSMUST00000190733__II_1029868_REVERSED	|generic|tr_B2RY22_B2RY22_MOUSE__chr1_1_118467904_118467981_ENSMUST00000190733__II_1029866_REVERSED	|generic|tr_A0A087WNW8_A0A087WNW8_MOUSE__chr1_1_118467904_118467981_ENSMUST00000190733__II_1029868_REVERSED	|generic|tr_A0A087WQ95_A0A087WQ95_MOUSE__chr1_1_118467904_118467981_ENSMUST00000190733__II_1029868_REVERSED	|generic|tr_E9QKH0_E9QKH0_MOUSE__chr1_1_118467904_118467981_ENSMUST00000190733__II_1029866_REVERSED	|generic|tr_A0A087WP42_A0A087WP42_MOUSE__chr1_1_118467904_118467981_ENSMUST00000190733__II_1029866_REVERSED	|generic|tr_E9Q6L0_E9Q6L0_MOUSE__chr1_1_118467904_118467981_ENSMUST00000190733__II_1029868_REVERSED	|generic|tr_A0A087WS18_A0A087WS18_MOUSE__chr1_1_118467904_118467981_ENSMUST00000190733__II_1029868_REVERSED	|generic|tr_A0A087WQF1_A0A087WQF1_MOUSE__chr1_1_118467904_118467981_ENSMUST00000190733__II_1029868_REVERSED	|generic|tr_A0A087WQ31_A0A087WQ31_MOUSE__chr1_1_118467904_118467981_ENSMUST00000190733__II_1029866_REVERSED	|generic|tr_A0A0A6YXZ1_A0A0A6YXZ1_MOUSE__chr1_1_118547922_118548032_ENSMUST00000190733__II_1029868_REVERSED	|generic|tr_E9QNY9_E9QNY9_MOUSE__chr1_1_118467904_118467981_ENSMUST00000190733__II_1029868_REVERSED	|generic|tr_A5D6Q8_A5D6Q8_MOUSE__chr1_1_118467904_118467981_ENSMUST00000190733__II_1029868_REVERSED	|generic|sp_Q80TV8_CLAP1_MOUSE__chr1_1_118467904_118467981_ENSMUST00000190733__II_1029866_REVERSED	|generic|sp_Q80TV8-2_CLAP1_MOUSE__chr1_1_118467904_118467981_ENSMUST00000190733__II_1029868_REVERSED	|generic|tr_J3QP81_J3QP81_MOUSE__chr1_1_118467904_118467981_ENSMUST00000190733__II_1029866_REVERSED	|generic|tr_A0A0A6YWK1_A0A0A6YWK1_MOUSE__chr1_1_118561074_118561121_ENSMUST00000190733_REVERSED|
"""index: 14310, intensity: 4153.0, mobility: 0.969"""	-0.644403	0.443799	1	FLIQVFSHKH	generic|IP_3489625_TX=10090_REVERSED|
"""index: 5657, intensity: 5348.0, mobility: 1.044"""	-0.644873	0.443799	1	RRGRGGPGGRLQEGAGDEWGQSAR	generic|sp_Q8VC31_CCDC9_MOUSE__chr7_-1_16278353_16278523_ENSMUST00000124084__II_896155_REVERSED	|generic|tr_G3X927_G3X927_MOUSE__chr7_-1_16278353_16278523_ENSMUST00000124084__II_896155_REVERSED	|generic|tr_D3YW42_D3YW42_MOUSE__chr7_-1_16278353_16278523_ENSMUST00000124084__II_896155_REVERSED|
"""index: 3624, intensity: 7267.0, mobility: 0.989"""	-0.645299	0.443799	1	IIAMMFLCNGGPGIGAACGAEGPGLTFNY	generic|IP_3456729_TX=10090_REVERSED|
"""index: 2408, intensity: 3843.0, mobility: 1.004"""	-0.64595	0.444089	1	EQPTITTYPNTGAMNVHYTQVIKSVENHIGLIALR	generic|sp_Q7TPR4_ACTN1_MOUSE__chr12_-1_80168322_80168459_ENSMUST00000219634__II_3472423_REVERSED	|generic|tr_Q99LJ3_Q99LJ3_MOUSE__chr12_-1_80168322_80168459_ENSMUST00000219634__II_3472423_REVERSED	|generic|tr_A1BN54_A1BN54_MOUSE__chr12_-1_80168322_80168459_ENSMUST00000219634_REVERSED|
"""index: 2448, intensity: 7295.0, mobility: 0.926"""	-0.646026	0.444122	1	QFNVGQVWMY	generic|IP_1128612_TX=10090_REVERSED|
"""index: 12970, intensity: 19740.0, mobility: 1.004"""	-0.646451	0.444412	1	RTQKIRQITR	generic|IP_3500129_TX=10090_REVERSED|
"""index: 14468, intensity: 7382.0, mobility: 1.072"""	-0.646733	0.444573	1	PLERLYLKLLS	generic|sp_Q8BL80_RHG22_MOUSE__II_1097249_REVERSED	|generic|sp_Q8BL80-2_RHG22_MOUSE__II_1097249_REVERSED	|generic|II_935918_TX=10090_REVERSED	|generic|II_1097247_TX=10090_REVERSED	|generic|II_1097254_TX=10090_REVERSED	|generic|tr_D3Z5T4_D3Z5T4_MOUSE_REVERSED	|generic|sp_Q8C4V1_RHG24_MOUSE_REVERSED	|generic|sp_Q8C4V1-2_RHG24_MOUSE_REVERSED	|generic|sp_Q8C4V1-3_RHG24_MOUSE_REVERSED	|generic|tr_G3X9N1_G3X9N1_MOUSE_REVERSED	|generic|tr_A0A2I3BRZ0_A0A2I3BRZ0_MOUSE_REVERSED|
"""index: 8236, intensity: 3464.0, mobility: 0.820"""	-0.646746	0.444864	1	TLNEISELKQKPTE	generic|sp_E9PVX6_KI67_MOUSE_REVERSED	|generic|sp_E9PVX6-2_KI67_MOUSE_REVERSED|
"""index: 2931, intensity: 3210.0, mobility: 0.950"""	-0.646757	0.445025	1	APFESCASGQLSQ	generic|IP_1031367_TX=10090_REVERSED|
"""index: 5140, intensity: 6856.0, mobility: 0.898"""	-0.646987	0.445315	1	TFYYKLYTK	generic|IP_964939_TX=10090_REVERSED|
"""index: 5333, intensity: 3099.0, mobility: 0.757"""	-0.647135	0.445605	1	STPGGSSEM	generic|sp_Q3U2E2_ZMYM5_MOUSE__II_3481361_REVERSED	|generic|tr_Q8BZ73_Q8BZ73_MOUSE__II_3481361_REVERSED	|generic|tr_A0A286YDI0_A0A286YDI0_MOUSE__II_3481361_REVERSED|
"""index: 6084, intensity: 4388.0, mobility: 0.922"""	-0.647173	0.445895	1	EYREAKWLGDVCQELLELLV	generic|sp_A2AF47_DOC11_MOUSE__II_836707_REVERSED	|generic|tr_A2AF67_A2AF67_MOUSE__II_836707_REVERSED	|generic|tr_A0A2X0U2I4_A0A2X0U2I4_MOUSE__II_836707_REVERSED	|generic|tr_A2AF65_A2AF65_MOUSE_REVERSED|
"""index: 8494, intensity: 24219.0, mobility: 0.796"""	-0.647551	0.446185	1	TPAELAKI	generic|IP_3472260_TX=10090_REVERSED|
"""index: 6024, intensity: 3611.0, mobility: 1.093"""	-0.647668	0.446346	1	NRSPHGMLGWKFCEVTNWIWLGLVWMREFLMTLGIVAIGWDR	generic|IP_925437_TX=10090_REVERSED|
"""index: 5968, intensity: 7012.0, mobility: 0.936"""	-0.648113	0.446636	1	FFVHLCPPFLIPLFPFLPSYC	generic|IP_3506868_TX=10090_REVERSED|
"""index: 2700, intensity: 3242.0, mobility: 0.974"""	-0.648158	0.446827	1	NKMPSKRSSKS	generic|IP_3479923_TX=10090_REVERSED|
"""index: 6213, intensity: 15935.0, mobility: 1.074"""	-0.648371	0.446827	1	KLDEVSRKKFQQHDYRDHIVVFRLDFRRSLDFLHDTEA	generic|sp_Q9JI44_DMAP1_MOUSE__II_961506_REVERSED	|generic|sp_Q9JI44-2_DMAP1_MOUSE_REVERSED|
"""index: 4389, intensity: 2519.0, mobility: 0.945"""	-0.649012	0.447117	1	FHAGASGAEPQVQ	generic|chr4_1_134507376_134507612_ENSMUST00000081525_REVERSED|
"""index: 4262, intensity: 3423.0, mobility: 1.072"""	-0.649031	0.447277	1	HLLVVLYLGSSIFEYEAQENAHARHLEHIDFDELNLQLKEKCLECTTV	generic|tr_F7B2M7_F7B2M7_MOUSE__II_1008322_REVERSED	|generic|sp_Q9WV66_MARH7_MOUSE_REVERSED|
"""index: 14159, intensity: 3282.0, mobility: 0.922"""	-0.649275	0.447399	1	YVSYGLQKYMN	generic|IP_3454353_TX=10090_REVERSED	|generic|sp_P61600_NAA20_MOUSE_REVERSED	|generic|tr_Q9DB82_Q9DB82_MOUSE_REVERSED|
"""index: 12696, intensity: 3313.0, mobility: 0.857"""	-0.649467	0.447399	1	MMRPKYETM	generic|IP_966327_TX=10090_REVERSED|
"""index: 4034, intensity: 15403.0, mobility: 1.070"""	-0.649791	0.447399	1	TSEFWKRREESRQALDRELDEQKTPREPTSRSLTRMRQ	generic|tr_G5E8W1_G5E8W1_MOUSE__II_1087896_REVERSED	|generic|tr_A0A2U3TZ82_A0A2U3TZ82_MOUSE__II_3484968_REVERSED	|generic|sp_Q99KW3_TARA_MOUSE__II_3484968_REVERSED	|generic|sp_Q99KW3-4_TARA_MOUSE__II_3484968_REVERSED	|generic|sp_Q99KW3-1_TARA_MOUSE__II_3484968_REVERSED	|generic|sp_Q99KW3-2_TARA_MOUSE__II_3484968_REVERSED	|generic|tr_Q3U2M9_Q3U2M9_MOUSE_REVERSED|
"""index: 18219, intensity: 3606.0, mobility: 1.093"""	-0.649798	0.447399	1	KYRTQEVDYIKK	generic|tr_B9EKK3_B9EKK3_MOUSE__chr13_-1_95665589_95665741_ENSMUST00000238595_REVERSED	|generic|tr_Q7TMU5_Q7TMU5_MOUSE_REVERSED	|generic|tr_Q8BV47_Q8BV47_MOUSE__chr13_-1_95837820_95837918_ENSMUST00000238261_REVERSED	|generic|sp_Q3UQ44_IQGA2_MOUSE__chr13_-1_95665589_95665741_ENSMUST00000238595_REVERSED|
"""index: 3086, intensity: 4042.0, mobility: 0.855"""	-0.650575	0.44749	1	MIMLIPVHC	generic|IP_3459482_TX=10090_REVERSED|
"""index: 14924, intensity: 3475.0, mobility: 0.980"""	-0.650585	0.44749	1	LRFKMSVDQL	generic|sp_P11531_DMD_MOUSE__chrX_1_85144125_85144169_ENSMUST00000146331__II_832695_REVERSED	|generic|tr_A0A668KLA2_A0A668KLA2_MOUSE__chrX_1_85144125_85144169_ENSMUST00000146331__II_832695_REVERSED|
"""index: 17388, intensity: 3677.0, mobility: 1.102"""	-0.650731	0.44749	1	IKKMLKKNLQICLPLWAPIA	generic|IP_1089633_TX=10090_REVERSED|
"""index: 17621, intensity: 5929.0, mobility: 1.015"""	-0.651179	0.447778	1	KMGVRKPSPMRL	generic|IP_955645_TX=10090_REVERSED|
"""index: 7038, intensity: 3611.0, mobility: 0.916"""	-0.651444	0.447938	1	LNIIFIDILRRNGRKFHLAIMLIFNGV	generic|sp_Q0VDU3_GPR15_MOUSE_REVERSED|
"""index: 16985, intensity: 10706.0, mobility: 1.128"""	-0.651492	0.447998	1	EYRTYKKKPDGISVITRLKEMIEEDTMKAKKKQKD	generic|sp_Q8CIN4_PAK2_MOUSE__chr16_-1_32037241_32037300_ENSMUST00000125019_REVERSED|
"""index: 16015, intensity: 4832.0, mobility: 0.975"""	-0.651556	0.447998	1	AGPAGPAA	generic|chr19_1_4618401_4618505_ENSMUST00000224726_REVERSED|
"""index: 3841, intensity: 2834.0, mobility: 1.128"""	-0.6519	0.448187	1	GSEMIAGHFLGQSKPSVVHSSVSTGGASEGFITVR	generic|IP_3504742_TX=10090_REVERSED|
"""index: 16210, intensity: 9053.0, mobility: 0.967"""	-0.651901	0.448187	1	RRGCLQPLFF	generic|IP_3501407_TX=10090_REVERSED|
"""index: 6251, intensity: 10226.0, mobility: 1.082"""	-0.652095	0.448474	1	QEEDQQLRKEEQQLDEERRHKRERQQRQEEQLLREE	generic|tr_Q3V203_Q3V203_MOUSE_REVERSED	|generic|tr_A0A0B4J1F9_A0A0B4J1F9_MOUSE_REVERSED|
"""index: 7523, intensity: 4258.0, mobility: 1.119"""	-0.652265	0.448762	1	EADVKVVAYYPLNVFVPANDNQDEVTVKVV	generic|tr_Q9QXA3_Q9QXA3_MOUSE_REVERSED	|generic|tr_A0A1L1SQU7_A0A1L1SQU7_MOUSE_REVERSED	|generic|tr_A0A087WRT4_A0A087WRT4_MOUSE_REVERSED	|generic|tr_F2Z4A3_F2Z4A3_MOUSE_REVERSED|
"""index: 13917, intensity: 4118.0, mobility: 1.130"""	-0.652503	0.44905	1	TLLHVLSAHPARTHR	generic|IP_1147696_TX=10090_REVERSED	|generic|IP_1147695_TX=10090_REVERSED|
"""index: 17205, intensity: 2748.0, mobility: 1.151"""	-0.652524	0.449338	1	FLLFPRMNLTWPVIDLHPPHYHLLMNIESVLTFQDYVQMLDEMKYQ	generic|sp_O70546-2_KDM6A_MOUSE__chrX_1_18216965_18217000_ENSMUST00000223885_REVERSED|
"""index: 1727, intensity: 3936.0, mobility: 0.859"""	-0.652532	0.449496	1	LSSTVSYVY	generic|IP_1039105_TX=10090_REVERSED|
"""index: 8694, intensity: 2503.0, mobility: 1.033"""	-0.652818	0.449784	1	SPLRPRNMWPSTTQRGPRALSSLRT	generic|chr11_-1_113729293_113729481_ENSMUST00000106616__IP_1124456_TX=10090_REVERSED|
"""index: 9534, intensity: 4500.0, mobility: 0.935"""	-0.653016	0.450072	1	CLQFNEKSLPWLKEWKDCSSLGMKWM	generic|IP_1014033_TX=10090_REVERSED|
"""index: 6720, intensity: 14242.0, mobility: 1.069"""	-0.653029	0.45036	1	IHKTTHLLSLGMFFDLNFDRKITIVDWQSTTIWIGSDWNIR	generic|IP_3477043_TX=10090_REVERSED|
"""index: 2647, intensity: 2718.0, mobility: 1.322"""	-0.653346	0.450518	1	AEHSEAPFGPHGPATWVSPMPMTF	generic|IP_1002338_TX=10090_REVERSED|
"""index: 15248, intensity: 2504.0, mobility: 0.959"""	-0.653377	0.450575	1	LFRLALKKMK	generic|chrX_-1_95054970_95058948_ENSMUST00000113876__IP_832350_TX=10090_REVERSED|
"""index: 6945, intensity: 3092.0, mobility: 1.238"""	-0.653491	0.450575	1	RRKMEMTKMMKMKMMMT	generic|IP_833935_TX=10090_REVERSED|
"""index: 18065, intensity: 3266.0, mobility: 1.092"""	-0.65433	0.450733	1	EFECVCVCVCVCVCVCVCVMNILPFMSIGQCHREVSVIS	generic|IP_3464534_TX=10090_REVERSED|
"""index: 10827, intensity: 5925.0, mobility: 0.913"""	-0.654406	0.45102	1	HYLPRHLR	generic|IP_1002016_TX=10090_REVERSED|
"""index: 10310, intensity: 65542.0, mobility: 0.986"""	-0.65443	0.451307	1	TWMSIVSMNQI	generic|IP_1121965_TX=10090_REVERSED|
"""index: 13843, intensity: 3772.0, mobility: 1.137"""	-0.654532	0.451335	1	MLQPPMQPLPRQEVPQTPYGPPRNSFDPLKP	generic|tr_Q5XJV5_Q5XJV5_MOUSE__chr2_-1_155395715_155395834_ENSMUST00000146942__II_996872_REVERSED	|generic|tr_Q3UQD5_Q3UQD5_MOUSE__chr2_-1_155395715_155395834_ENSMUST00000146942__II_996872_REVERSED	|generic|tr_Q6ZQH3_Q6ZQH3_MOUSE__chr2_-1_155395715_155395834_ENSMUST00000146942__II_996872_REVERSED	|generic|sp_Q9JL19_NCOA6_MOUSE__chr2_-1_155395715_155395834_ENSMUST00000146942__II_996872_REVERSED	|generic|tr_Q71E74_Q71E74_MOUSE_REVERSED	|generic|tr_A2AQM9_A2AQM9_MOUSE_REVERSED	|generic|tr_F6M2K0_F6M2K0_MOUSE_REVERSED	|generic|tr_Q3TAG3_Q3TAG3_MOUSE_REVERSED|
"""index: 5142, intensity: 2761.0, mobility: 1.118"""	-0.655431	0.451493	1	GNPTLIDYHTFIDMSHYHGHCEHWVWSHR	generic|sp_Q9Z175_LOXL3_MOUSE_REVERSED|
"""index: 8274, intensity: 2571.0, mobility: 0.846"""	-0.655734	0.45152	1	QAGQLPSLTTQLMLMSRFFM	generic|IP_1070337_TX=10090_REVERSED|
"""index: 896, intensity: 2837.0, mobility: 0.768"""	-0.656327	0.451807	1	ELYKLERTHN	generic|IP_1047362_TX=10090_REVERSED|
"""index: 4690, intensity: 3274.0, mobility: 0.813"""	-0.656412	0.452094	1	ECLGALSGELWGRL	generic|sp_Q0PHV7_DACT3_MOUSE_REVERSED	|generic|tr_A8IP73_A8IP73_MOUSE_REVERSED|
"""index: 1182, intensity: 3085.0, mobility: 0.898"""	-0.656573	0.452251	1	ESLHPIRN	generic|tr_A0A2I3BQ50_A0A2I3BQ50_MOUSE__II_3496818_REVERSED	|generic|tr_Q5CZX6_Q5CZX6_MOUSE__II_3490778_REVERSED	|generic|tr_A0A2I3BQH8_A0A2I3BQH8_MOUSE__II_3496818_REVERSED	|generic|sp_Q5XG73_ACBD5_MOUSE__II_3496818_REVERSED	|generic|sp_Q5XG73-2_ACBD5_MOUSE__II_3496818_REVERSED	|generic|sp_Q5XG73-3_ACBD5_MOUSE__II_3490778_REVERSED	|generic|tr_E9QNH7_E9QNH7_MOUSE__II_3490778_REVERSED	|generic|tr_Z4YM84_Z4YM84_MOUSE__II_3496818_REVERSED	|generic|tr_A0A2I3BRB9_A0A2I3BRB9_MOUSE__II_3496818_REVERSED|
"""index: 13993, intensity: 40494.0, mobility: 0.983"""	-0.65691	0.452408	1	PNAERAGRARR	generic|IP_939210_TX=10090_REVERSED|
"""index: 1099, intensity: 3299.0, mobility: 0.855"""	-0.657174	0.452695	1	LCRRPTQEGKYDGGVARQRTSLPGPR	generic|chr15_1_102144781_102147896_ENSMUST00000023807_REVERSED|
"""index: 9467, intensity: 3330.0, mobility: 0.913"""	-0.6576	0.452776	1	TKGVLVELMPKVELDSDFLEGG	generic|tr_B2RWQ9_B2RWQ9_MOUSE_REVERSED|
"""index: 10419, intensity: 2686.0, mobility: 1.053"""	-0.657715	0.452776	1	FDMPELHKLYRRPPQFVE	generic|sp_Q8CJ00_NOXA1_MOUSE_REVERSED	|generic|sp_Q8CJ00-2_NOXA1_MOUSE_REVERSED|
"""index: 14454, intensity: 6029.0, mobility: 0.951"""	-0.657895	0.452776	1	YHYLLIWP	generic|IP_1116508_TX=10090_REVERSED|
"""index: 7333, intensity: 2672.0, mobility: 0.929"""	-0.658423	0.453062	1	RQFLKMFLSYIFWVPSLVVHSLTSL	generic|sp_Q9DCN2_NB5R3_MOUSE_REVERSED|
"""index: 1998, intensity: 4254.0, mobility: 0.934"""	-0.658533	0.453349	1	RRMTGLMMPM	generic|chr7_1_101998922_101998990_ENSMUST00000209639_REVERSED|
"""index: 4188, intensity: 5018.0, mobility: 1.114"""	-0.658693	0.453635	1	GAQLRSRQELRFNSEQRFKSGQELRIDSEQWTAGLLEGCRP	generic|IP_3476514_TX=10090_REVERSED|
"""index: 272, intensity: 2522.0, mobility: 0.839"""	-0.658706	0.453921	1	APPGPSTLTSI	generic|IP_1119774_TX=10090_REVERSED|
"""index: 2773, intensity: 2779.0, mobility: 0.922"""	-0.658758	0.453947	1	FVNRTVVMYT	generic|sp_Q80XI4_PI42B_MOUSE_REVERSED	|generic|tr_Q91XU2_Q91XU2_MOUSE_REVERSED|
"""index: 17114, intensity: 21952.0, mobility: 1.068"""	-0.65894	0.453974	1	WFSTSSMEHGCPSTSVNAMWTMVWMHSNMTGHW	generic|chr15_-1_76455777_76474764_ENSMUST00000023217__IP_1083787_TX=10090_REVERSED	|generic|IP_3484691_TX=10090_REVERSED|
"""index: 9424, intensity: 4079.0, mobility: 0.995"""	-0.659127	0.45426	1	LTVSRDPCLLWAGQPFDPWLHGEMER	generic|IP_1023192_TX=10090_REVERSED|
"""index: 10718, intensity: 2587.0, mobility: 0.867"""	-0.659375	0.454416	1	VPFSLFPFS	generic|IP_1150108_TX=10090_REVERSED|
"""index: 7609, intensity: 4064.0, mobility: 0.962"""	-0.659563	0.454701	1	ELFMLHYIKFTESRNKQ	generic|IP_963090_TX=10090_REVERSED|
"""index: 16344, intensity: 3911.0, mobility: 1.054"""	-0.65962	0.454857	1	RENNNWLSAKWI	generic|sp_Q6P4U0_THS7B_MOUSE__II_1035939_REVERSED|
"""index: 13469, intensity: 4578.0, mobility: 1.026"""	-0.659942	0.454909	1	SEKNVIIMRCF	generic|IP_1075920_TX=10090_REVERSED|
"""index: 6372, intensity: 3670.0, mobility: 1.009"""	-0.660077	0.454909	1	TPPVYDRWIRM	generic|chr6_1_28531428_28531568_ENSMUST00000164915_REVERSED|
"""index: 13174, intensity: 3647.0, mobility: 0.815"""	-0.660377	0.45509	1	SASSDQPFSSA	generic|IP_3477544_TX=10090_REVERSED|
"""index: 9343, intensity: 3864.0, mobility: 0.856"""	-0.660504	0.45509	1	KHQALGEEVEQLTYHEGPKK	generic|sp_O35423_SPYA_MOUSE_REVERSED	|generic|sp_O35423-2_SPYA_MOUSE_REVERSED|
"""index: 3669, intensity: 23630.0, mobility: 0.953"""	-0.661136	0.455245	1	LAGQATEWRMLVYIFTKESWYACVATLT	generic|IP_1025012_TX=10090_REVERSED|
"""index: 1568, intensity: 2907.0, mobility: 0.920"""	-0.661406	0.45553	1	PAPVGRAQCDLT	generic|sp_P35969_VGFR1_MOUSE_REVERSED	|generic|tr_A0A0R4J0A4_A0A0R4J0A4_MOUSE_REVERSED|
"""index: 15275, intensity: 2598.0, mobility: 1.177"""	-0.661419	0.455815	1	SVPTLFPTYSPNIVEKRQPVRRWWVHDCSSCAFQRDVAPILDDQAR	generic|chr9_1_20871391_20871582_ENSMUST00000175820_REVERSED|
"""index: 17210, intensity: 4588.0, mobility: 1.025"""	-0.66148	0.4561	1	SVARPAAEPSGPR	generic|IP_928737_TX=10090_REVERSED|
"""index: 5743, intensity: 5396.0, mobility: 0.925"""	-0.66161	0.456175	1	SPQYCFSAASVASTLLPPPVATTA	generic|tr_J3JS81_J3JS81_MOUSE_REVERSED	|generic|tr_Q8CER8_Q8CER8_MOUSE_REVERSED	|generic|tr_B2FDE8_B2FDE8_MOUSE_REVERSED|
"""index: 16143, intensity: 5551.0, mobility: 1.032"""	-0.661912	0.456175	1	SSHIRQVSRSK	generic|sp_Q8BQ33_TICRR_MOUSE__II_890297_REVERSED	|generic|II_890303_TX=10090_REVERSED|
"""index: 7698, intensity: 3452.0, mobility: 0.927"""	-0.662032	0.456175	1	LAPSARGEPTKRESNRKLGSADG	generic|sp_Q9CZW5_TOM70_MOUSE__chr1_1_127205257_127205286_ENSMUST00000038361_REVERSED	|generic|tr_Q80TT4_Q80TT4_MOUSE__chr1_1_127205257_127205286_ENSMUST00000038361_REVERSED	|generic|tr_Q3TSX8_Q3TSX8_MOUSE__chr1_1_127205257_127205286_ENSMUST00000038361_REVERSED|
"""index: 7284, intensity: 3124.0, mobility: 0.910"""	-0.662565	0.45646	1	IGLAEVHHDELSSKSQHLHIER	generic|IP_971030_TX=10090_REVERSED|
"""index: 9848, intensity: 7649.0, mobility: 1.087"""	-0.662615	0.456744	1	ETHRRAAEELAEAQP	generic|II_1132032_TX=10090_REVERSED	|generic|sp_Q9EPL0_XYLT2_MOUSE_REVERSED	|generic|tr_Q3UCI0_Q3UCI0_MOUSE_REVERSED	|generic|tr_Q3U614_Q3U614_MOUSE_REVERSED|
"""index: 9762, intensity: 2981.0, mobility: 0.793"""	-0.662645	0.456769	1	ARAVDAER	generic|sp_Q80ZW2_THEM6_MOUSE_REVERSED|
"""index: 11420, intensity: 3510.0, mobility: 0.879"""	-0.663013	0.456972	1	FDEVRLTLM	generic|IP_2431124_TX=10090_REVERSED|
"""index: 5203, intensity: 11075.0, mobility: 0.834"""	-0.663021	0.456972	1	ISSVEEVIMNLEERI	generic|tr_B3VNK5_B3VNK5_MOUSE_REVERSED	|generic|sp_Q8BVN3_CTSR4_MOUSE_REVERSED|
"""index: 17711, intensity: 4053.0, mobility: 1.174"""	-0.663208	0.456972	1	KKEMDEVCSEYQDDFANPAMDLMF	generic|sp_O35975_NAR2B_MOUSE_REVERSED	|generic|tr_A0A1B0GQV6_A0A1B0GQV6_MOUSE_REVERSED|
"""index: 9573, intensity: 2527.0, mobility: 1.156"""	-0.663574	0.457256	1	KVTLVQEDSFGLQHLL	generic|tr_E9PV45_E9PV45_MOUSE_REVERSED	|generic|sp_B1AY13_UBP24_MOUSE_REVERSED|
"""index: 5450, intensity: 2698.0, mobility: 1.199"""	-0.66359	0.457281	1	EINRMVGELSDIDGYIITVNTEDMNEWFKAFYSTWTAPTMKVF	generic|tr_H3BK37_H3BK37_MOUSE__II_3488374_REVERSED	|generic|tr_A0A338P728_A0A338P728_MOUSE_REVERSED|
"""index: 5427, intensity: 14388.0, mobility: 1.048"""	-0.663885	0.457305	1	QRGGVLHRQQPEAPTLEEHQVRRLRRQRQMRCRQQGGRP	generic|IP_866287_TX=10090_REVERSED|
"""index: 553, intensity: 2924.0, mobility: 0.882"""	-0.664072	0.457589	1	DGNGSSRQRY	generic|chr8_-1_25735107_25738329_ENSMUST00000211688__IP_3499901_TX=10090_REVERSED	|generic|chr8_-1_25736083_25738329_ENSMUST00000033975__IP_865314_TX=10090_REVERSED|
"""index: 7935, intensity: 2616.0, mobility: 1.092"""	-0.664118	0.457742	1	EIERQRKEQEELEREKQVLNKIHEPY	generic|tr_A0A1L1SV73_A0A1L1SV73_MOUSE__chr7_1_112058977_112059072_ENSMUST00000211791_REVERSED	|generic|sp_Q8BY87_UBP47_MOUSE__chr7_1_112058977_112059072_ENSMUST00000211791_REVERSED	|generic|sp_Q8BY87-2_UBP47_MOUSE__chr7_1_112058977_112059072_ENSMUST00000211791_REVERSED|
"""index: 16596, intensity: 5456.0, mobility: 0.946"""	-0.66431	0.458026	1	MRTSRRSSR	generic|IP_3476982_TX=10090_REVERSED	|generic|IP_3476951_TX=10090_REVERSED|
"""index: 792, intensity: 5302.0, mobility: 0.883"""	-0.664497	0.45818	1	MAFPSVLAWEGSWMVQ	generic|sp_Q8C2S0_UBP44_MOUSE_REVERSED|
"""index: 16415, intensity: 3552.0, mobility: 0.934"""	-0.664663	0.458463	1	RWPMQSLWTW	generic|chr7_-1_4497238_4497321_ENSMUST00000124248_REVERSED|
"""index: 1155, intensity: 2774.0, mobility: 0.990"""	-0.664926	0.458487	1	QNEKFMREENKKNQEQLDKVQNYLRE	generic|tr_B9EKT8_B9EKT8_MOUSE_REVERSED	|generic|sp_Q6ZQ06_CE162_MOUSE_REVERSED|
"""index: 3391, intensity: 4063.0, mobility: 0.915"""	-0.665539	0.45877	1	RGRDNRFIKPLYRRPFWMALACMLVW	generic|sp_Q8VD53_ACER2_MOUSE_REVERSED|
"""index: 11534, intensity: 3415.0, mobility: 0.877"""	-0.665594	0.459054	1	EVVDQVLRSGHSLQNLDLPP	generic|sp_Q5DU37_ZFY26_MOUSE__chr1_1_127205257_127205286_ENSMUST00000038361__II_3507020_REVERSED	|generic|sp_Q5DU37-3_ZFY26_MOUSE__chr1_1_127205257_127205286_ENSMUST00000038361_REVERSED|
"""index: 16467, intensity: 4744.0, mobility: 1.054"""	-0.665607	0.459337	1	EVLSEVAEVKRR	generic|II_912668_TX=10090_REVERSED	|generic|tr_F8VPL1_F8VPL1_MOUSE_REVERSED	|generic|sp_Q5RJF7_CA2D4_MOUSE_REVERSED	|generic|sp_Q5RJF7-2_CA2D4_MOUSE_REVERSED	|generic|tr_B9EIV3_B9EIV3_MOUSE_REVERSED|
"""index: 7048, intensity: 2942.0, mobility: 1.079"""	-0.66582	0.45962	1	EEQRLSCLTKRLFSHMDLVEQDSAYLKMRKVLAGSTRIRQLV	generic|tr_O89066_O89066_MOUSE_REVERSED|
"""index: 884, intensity: 2659.0, mobility: 0.938"""	-0.665851	0.459904	1	QCRWTTTWHW	generic|IP_879829_TX=10090_REVERSED|
"""index: 14520, intensity: 3791.0, mobility: 1.177"""	-0.666019	0.460057	1	QVKNLIYIYIIFYISLIVYLYLVHYIVIYNFINY	generic|IP_998912_TX=10090_REVERSED|
"""index: 17377, intensity: 72875.0, mobility: 0.975"""	-0.66612	0.46034	1	LMRNRTMRR	generic|IP_990998_TX=10090_REVERSED|
"""index: 10913, intensity: 4347.0, mobility: 0.842"""	-0.666275	0.460493	1	PHSSWHLI	generic|chr3_1_132752539_132752640_ENSMUST00000169172_REVERSED|
"""index: 8608, intensity: 5977.0, mobility: 1.131"""	-0.666411	0.460515	1	LKLSCVCQMRKQVRSKEQASEKEQVGVSR	generic|IP_949109_TX=10090_REVERSED|
"""index: 13693, intensity: 4175.0, mobility: 0.961"""	-0.666781	0.460798	1	MMKKRIQR	generic|tr_Q564F3_Q564F3_MOUSE__IP_3453641_REVERSED	|generic|tr_Q3UJU5_Q3UJU5_MOUSE__IP_3453641_REVERSED	|generic|tr_Q9D1S3_Q9D1S3_MOUSE__IP_3453641_REVERSED	|generic|tr_Q3UAC2_Q3UAC2_MOUSE__IP_3453641_REVERSED	|generic|tr_Q3U5P8_Q3U5P8_MOUSE__IP_3453641_REVERSED	|generic|IP_1100735_TX=10090_REVERSED|
"""index: 14791, intensity: 4684.0, mobility: 0.888"""	-0.66679	0.461081	1	KLEQYIKPILGR	generic|IP_972381_TX=10090_REVERSED|
"""index: 10990, intensity: 3900.0, mobility: 0.909"""	-0.66705	0.461364	1	SPTHGAADRVQQSGVATTMYEKKN	generic|IP_1057253_TX=10090_REVERSED|
"""index: 9457, intensity: 3662.0, mobility: 0.905"""	-0.667207	0.461647	1	NEMLLLVSSY	generic|IP_1067539_TX=10090_REVERSED|
"""index: 5525, intensity: 3805.0, mobility: 1.136"""	-0.66721	0.46193	1	DAIALGIQDDNGNSGYS	generic|tr_Q60626_Q60626_MOUSE_REVERSED|
"""index: 17887, intensity: 5775.0, mobility: 1.095"""	-0.66733	0.462083	1	QMSLQILKRAHVEQGQGMSITRCELKL	generic|sp_Q91XQ0_DYH8_MOUSE_REVERSED	|generic|sp_Q91XQ0-2_DYH8_MOUSE_REVERSED|
"""index: 17993, intensity: 7729.0, mobility: 1.001"""	-0.667381	0.462366	1	LWLGCTARLYT	generic|IP_849716_TX=10090_REVERSED|
"""index: 16833, intensity: 174306.0, mobility: 1.134"""	-0.667529	0.462518	1	LTIVLKNRSFPVGVGLLDLNFVRLDYVMMGEQWEDLT	generic|IP_884671_TX=10090_REVERSED|
"""index: 1646, intensity: 3172.0, mobility: 0.805"""	-0.667749	0.462801	1	PSPEPVYQLALKMEGR	generic|sp_Q99N50-6_SYTL2_MOUSE__chr7_1_90406973_90407014_ENSMUST00000208809__II_885299_REVERSED	|generic|sp_Q99N50-7_SYTL2_MOUSE__chr7_1_90406973_90407014_ENSMUST00000208809__II_885299_REVERSED	|generic|sp_Q99N50-8_SYTL2_MOUSE__chr7_1_90406973_90407014_ENSMUST00000208809__II_885305_REVERSED	|generic|tr_A0A5F8MPI7_A0A5F8MPI7_MOUSE__chr7_1_90406973_90407014_ENSMUST00000208809__II_885299_REVERSED	|generic|tr_A0A5F8MPX2_A0A5F8MPX2_MOUSE__chr7_1_90406973_90407014_ENSMUST00000208809__II_885305_REVERSED	|generic|tr_A0A5F8MPH5_A0A5F8MPH5_MOUSE__chr7_1_90406973_90407014_ENSMUST00000208809__II_885299_REVERSED	|generic|tr_Q69ZF4_Q69ZF4_MOUSE__chr7_1_90406973_90407014_ENSMUST00000208809_REVERSED	|generic|sp_Q99N50_SYTL2_MOUSE__chr7_1_90406973_90407014_ENSMUST00000208809_REVERSED	|generic|sp_Q99N50-2_SYTL2_MOUSE__chr7_1_90406973_90407014_ENSMUST00000208809_REVERSED	|generic|sp_Q99N50-3_SYTL2_MOUSE__chr7_1_90406973_90407014_ENSMUST00000208809_REVERSED	|generic|sp_Q99N50-4_SYTL2_MOUSE__chr7_1_90406973_90407014_ENSMUST00000208809_REVERSED	|generic|sp_Q99N50-5_SYTL2_MOUSE__chr7_1_90406973_90407014_ENSMUST00000208809_REVERSED	|generic|sp_Q99N50-11_SYTL2_MOUSE__chr7_1_90406973_90407014_ENSMUST00000208809_REVERSED|
"""index: 16499, intensity: 4593.0, mobility: 0.925"""	-0.667763	0.462864	1	LMKRKSASKN	generic|IP_868671_TX=10090_REVERSED|
"""index: 16184, intensity: 15613.0, mobility: 0.996"""	-0.66784	0.462864	1	NRPLLLPTCLQ	generic|sp_Q9QZ05-5_E2AK4_MOUSE_REVERSED	|generic|tr_A2AUM0_A2AUM0_MOUSE_REVERSED	|generic|tr_A2AUM1_A2AUM1_MOUSE_REVERSED	|generic|tr_A2AUM2_A2AUM2_MOUSE_REVERSED	|generic|sp_Q9QZ05_E2AK4_MOUSE_REVERSED	|generic|sp_Q9QZ05-2_E2AK4_MOUSE_REVERSED	|generic|sp_Q9QZ05-3_E2AK4_MOUSE_REVERSED	|generic|sp_Q9QZ05-4_E2AK4_MOUSE_REVERSED|
"""index: 15664, intensity: 4144.0, mobility: 0.901"""	-0.668094	0.462864	1	DNYPTQDIWR	generic|tr_Q67DU8_Q67DU8_MOUSE_REVERSED|
"""index: 15067, intensity: 5309.0, mobility: 1.179"""	-0.668454	0.462885	1	VVKQLCLTQDENAYQDEPCKVCQDMNTMNSIENEPCPNCVFCCIDKE	generic|tr_G5E8Z7_G5E8Z7_MOUSE_REVERSED|
"""index: 17335, intensity: 3624.0, mobility: 1.068"""	-0.668761	0.462926	1	AKKNKNKSEPEQLHLCYLKQRLLNRNTADKRAP	generic|tr_Q9CTX4_Q9CTX4_MOUSE_REVERSED|
"""index: 2546, intensity: 3480.0, mobility: 0.832"""	-0.668856	0.462926	1	EERDNDLAYLMFLPPYLRPLLV	generic|sp_Q920R0_ALS2_MOUSE__chr1_-1_59194029_59194073_ENSMUST00000159166_REVERSED	|generic|tr_Q3TAJ7_Q3TAJ7_MOUSE_REVERSED|
"""index: 10241, intensity: 2704.0, mobility: 1.034"""	-0.669395	0.463208	1	MWLRNGTSISMVCSGSSSRIL	generic|IP_3485569_TX=10090_REVERSED|
"""index: 3724, intensity: 3520.0, mobility: 1.070"""	-0.669413	0.46336	1	QTGHETWMSSGSMGPWTMCLIGLQQQLRLCRARQGMVMARELQP	generic|chr19_1_4762364_4762651_ENSMUST00000182821__IP_1058691_TX=10090_REVERSED|
"""index: 4719, intensity: 3884.0, mobility: 0.855"""	-0.67011	0.46338	1	QLMEMREQLQRVHAELDRNRVEA	generic|tr_Q6DI71_Q6DI71_MOUSE__II_897659_REVERSED	|generic|tr_E9Q6J9_E9Q6J9_MOUSE__II_897659_REVERSED	|generic|tr_Q05CL1_Q05CL1_MOUSE__II_897659_REVERSED	|generic|sp_P54265_DMPK_MOUSE__II_897659_REVERSED	|generic|sp_P54265-2_DMPK_MOUSE__II_897659_REVERSED	|generic|sp_P54265-3_DMPK_MOUSE__II_897666_REVERSED	|generic|sp_P54265-5_DMPK_MOUSE__II_897659_REVERSED	|generic|sp_P54265-6_DMPK_MOUSE__II_897666_REVERSED	|generic|sp_P54265-7_DMPK_MOUSE__II_897659_REVERSED	|generic|sp_P54265-8_DMPK_MOUSE__II_897659_REVERSED	|generic|sp_P54265-9_DMPK_MOUSE__II_897666_REVERSED	|generic|sp_P54265-10_DMPK_MOUSE__II_897659_REVERSED	|generic|tr_D6RI32_D6RI32_MOUSE__II_897666_REVERSED	|generic|II_897668_TX=10090_REVERSED	|generic|II_897672_TX=10090_REVERSED|
"""index: 10401, intensity: 10345.0, mobility: 0.825"""	-0.670902	0.463662	1	QQAVKSRN	generic|sp_Q5DTU0_AF1L2_MOUSE_REVERSED	|generic|sp_Q5DTU0-2_AF1L2_MOUSE_REVERSED	|generic|tr_A0A0R4J1L6_A0A0R4J1L6_MOUSE_REVERSED|
"""index: 13859, intensity: 5336.0, mobility: 0.936"""	-0.671186	0.463813	1	LQSVLHAVPVC	generic|IP_956579_TX=10090_REVERSED|
"""index: 14556, intensity: 4984.0, mobility: 1.053"""	-0.671272	0.464095	1	CNQLLILLQRR	generic|chr5_1_115240499_115240591_ENSMUST00000135455_REVERSED	|generic|sp_Q9DB28_POP5_MOUSE__chr5_1_115240680_115240751_ENSMUST00000135455_REVERSED|
"""index: 2653, intensity: 3285.0, mobility: 0.872"""	-0.671408	0.464245	1	ICYGVTKPDARTCSYLFLFMQLYPIL	generic|tr_Q3UZD1_Q3UZD1_MOUSE_REVERSED	|generic|sp_Q8BH26_TM251_MOUSE_REVERSED|
"""index: 1607, intensity: 2639.0, mobility: 0.884"""	-0.671471	0.464266	1	QDTTTMKEIDIGNSTLID	generic|sp_P51910_APOD_MOUSE__chr16_-1_31297341_31297550_ENSMUST00000023207_REVERSED|
"""index: 6127, intensity: 13956.0, mobility: 1.115"""	-0.671635	0.464286	1	AQSNIRINMPLQATMALFSQQVARQMLRQQEDAVLAMKKEP	generic|sp_Q62431_ARI3A_MOUSE__II_1147778_REVERSED	|generic|tr_A0A0R4J1A7_A0A0R4J1A7_MOUSE_REVERSED|
"""index: 1724, intensity: 3348.0, mobility: 0.863"""	-0.671794	0.464567	1	LSSTVCAQPL	generic|IP_3483056_TX=10090_REVERSED|
"""index: 14049, intensity: 21088.0, mobility: 1.034"""	-0.671867	0.464717	1	QRRPRVSATTK	generic|IP_945898_TX=10090_REVERSED|
"""index: 15299, intensity: 2862.0, mobility: 1.052"""	-0.672453	0.464737	1	MERIDSETITIPL	generic|tr_S4R1V5_S4R1V5_MOUSE__II_628909_REVERSED	|generic|tr_Q3UZ84_Q3UZ84_MOUSE__chr9_-1_107759743_107759826_ENSMUST00000182371__II_628909_REVERSED	|generic|tr_A0A0A6YX44_A0A0A6YX44_MOUSE__II_843607_REVERSED	|generic|tr_S4R184_S4R184_MOUSE_REVERSED	|generic|tr_S4R1U7_S4R1U7_MOUSE_REVERSED	|generic|sp_Q91YE7_RBM5_MOUSE__chr9_-1_107740967_107741065_ENSMUST00000182371_REVERSED	|generic|sp_Q91YE7-2_RBM5_MOUSE__chr9_-1_107740967_107741065_ENSMUST00000182371_REVERSED	|generic|tr_Q05CY7_Q05CY7_MOUSE__chr9_-1_107752973_107753062_ENSMUST00000182371_REVERSED|
"""index: 511, intensity: 3425.0, mobility: 0.757"""	-0.672725	0.465018	1	LTPSNGYD	generic|chr2_1_32237457_32240470_ENSMUST00000036473_REVERSED|
"""index: 7511, intensity: 2926.0, mobility: 1.064"""	-0.672726	0.465299	1	LIEEDTLERGSNSR	generic|sp_Q6NVE8_WDR44_MOUSE__chrX_1_23693511_23693543_ENSMUST00000149483__II_836815_REVERSED|
"""index: 7430, intensity: 9476.0, mobility: 0.901"""	-0.672809	0.465338	1	AESDLAKDKSPLAKKTEE	generic|tr_E9QLG3_E9QLG3_MOUSE__chr2_1_119903600_119903737_ENSMUST00000141776__II_1009166_REVERSED	|generic|sp_A2AWL7_MGAP_MOUSE__chr2_1_119903600_119903737_ENSMUST00000141776__II_1009166_REVERSED	|generic|sp_A2AWL7-3_MGAP_MOUSE__chr2_1_119903600_119903737_ENSMUST00000141776__II_1009166_REVERSED	|generic|tr_H7BX50_H7BX50_MOUSE__chr2_1_119903600_119903737_ENSMUST00000141776__II_1009166_REVERSED	|generic|sp_A2AWL7-2_MGAP_MOUSE__chr2_1_119903600_119903737_ENSMUST00000141776_REVERSED|
"""index: 17100, intensity: 5957.0, mobility: 1.056"""	-0.672857	0.465338	1	QLKTVEQRSPNQKSFLQMTTLAASPG	generic|tr_Q66L41_Q66L41_MOUSE__chr1_-1_182316891_182317175_ENSMUST00000192544__II_1028752_REVERSED	|generic|sp_Q8BIG4_FBX28_MOUSE__chr1_-1_182316891_182317175_ENSMUST00000192544__II_1028752_REVERSED|
"""index: 4762, intensity: 4818.0, mobility: 0.970"""	-0.673631	0.465358	1	MVYHKTLSAKSH	generic|IP_842575_TX=10090_REVERSED|
"""index: 10045, intensity: 82510.0, mobility: 0.946"""	-0.67395	0.465377	1	ISSNLSGNILWGQRTMLSN	generic|IP_919600_TX=10090_REVERSED|
"""index: 15683, intensity: 5273.0, mobility: 0.903"""	-0.674176	0.465657	1	EIMANVQQV	generic|sp_Q3TXU5_DHYS_MOUSE__chr8_1_85074952_85075029_ENSMUST00000152871__II_862023_REVERSED	|generic|tr_F6W7I2_F6W7I2_MOUSE__II_862032_REVERSED|
"""index: 12381, intensity: 3126.0, mobility: 1.018"""	-0.674205	0.465938	1	LFGWSFFSWDQ	generic|IP_1109562_TX=10090_REVERSED|
"""index: 10217, intensity: 2544.0, mobility: 0.893"""	-0.674296	0.466218	1	HLIRKSPCL	generic|IP_1056221_TX=10090_REVERSED|
"""index: 7720, intensity: 3223.0, mobility: 0.942"""	-0.674429	0.466237	1	EERCTERASEQVPDSMEVVEFDM	generic|tr_J3QNS5_J3QNS5_MOUSE_REVERSED	|generic|tr_J3QPW5_J3QPW5_MOUSE_REVERSED|
"""index: 13879, intensity: 6184.0, mobility: 0.850"""	-0.674899	0.466256	1	ETPIVVKVI	generic|sp_Q6NV83_SR140_MOUSE__chr9_-1_95462699_95462824_ENSMUST00000191213__II_845416_REVERSED	|generic|sp_Q6NV83-2_SR140_MOUSE__chr9_-1_95462699_95462824_ENSMUST00000191213__II_845416_REVERSED	|generic|sp_Q6NV83-3_SR140_MOUSE__chr9_-1_95462699_95462824_ENSMUST00000191213__II_845416_REVERSED|
"""index: 6570, intensity: 2749.0, mobility: 1.166"""	-0.675199	0.466536	1	YYFYGMTKVKCKRQY	generic|tr_F8VPQ7_F8VPQ7_MOUSE__II_1007735_REVERSED|
"""index: 11982, intensity: 3718.0, mobility: 0.824"""	-0.675288	0.466816	1	MSMQPMKTM	generic|IP_837243_TX=10090_REVERSED	|generic|IP_1053479_TX=10090_REVERSED|
"""index: 17669, intensity: 7125.0, mobility: 1.001"""	-0.675675	0.467096	1	SSRKGYTRRR	generic|IP_850895_TX=10090_REVERSED|
"""index: 7491, intensity: 3996.0, mobility: 1.023"""	-0.67592	0.467376	1	EYEVSLSVLTCMGKPLDTKWTRL	generic|sp_Q923Q2_STA13_MOUSE_REVERSED	|generic|tr_Q3UWP1_Q3UWP1_MOUSE_REVERSED	|generic|tr_A0A0J9YU82_A0A0J9YU82_MOUSE_REVERSED	|generic|tr_A0A2X0SFI9_A0A2X0SFI9_MOUSE_REVERSED	|generic|tr_F8WIY7_F8WIY7_MOUSE_REVERSED|
"""index: 7059, intensity: 2546.0, mobility: 0.841"""	-0.676029	0.467525	1	AHLKRYFEVKDRRKFFILY	generic|tr_Q3U3M0_Q3U3M0_MOUSE_REVERSED	|generic|sp_Q7TQP0_GP141_MOUSE_REVERSED|
"""index: 9948, intensity: 2544.0, mobility: 1.163"""	-0.676369	0.467674	1	KLHMTQPCSSDLIKRMY	generic|tr_G5E8E5_G5E8E5_MOUSE__II_864141_REVERSED	|generic|tr_H3BK12_H3BK12_MOUSE__II_864141_REVERSED	|generic|sp_Q9D4C6_LR2BP_MOUSE__II_864141_REVERSED|
"""index: 2932, intensity: 5154.0, mobility: 0.893"""	-0.676698	0.467954	1	RKVLFTNWMMLAIGNQVHPNLIQ	generic|sp_Q8BMG7_RBGPR_MOUSE__chr1_1_185283874_185283996_ENSMUST00000195042__II_1025077_REVERSED|
"""index: 15326, intensity: 2652.0, mobility: 1.076"""	-0.676793	0.468103	1	PVTIQFALVVSIT	generic|IP_871707_TX=10090_REVERSED|
"""index: 641, intensity: 2871.0, mobility: 0.831"""	-0.677058	0.468252	1	ANWLTGVVAYTLIAGLNDFF	generic|tr_B2RXE2_B2RXE2_MOUSE__II_3449429_REVERSED|
"""index: 5769, intensity: 4706.0, mobility: 1.081"""	-0.677215	0.4684	1	QYMSWRQRLEEERHRQHDQITDESQLLVHDRHTKREMR	generic|sp_Q8BSN3_CC151_MOUSE_REVERSED	|generic|tr_G3X951_G3X951_MOUSE_REVERSED|
"""index: 12100, intensity: 5993.0, mobility: 0.941"""	-0.677387	0.46868	1	QELRSILEPK	generic|tr_A0A2R8VHC1_A0A2R8VHC1_MOUSE__II_2461391_REVERSED	|generic|II_3484830_TX=10090_REVERSED	|generic|II_3484829_TX=10090_REVERSED	|generic|II_2461389_TX=10090_REVERSED	|generic|tr_Q921K6_Q921K6_MOUSE_REVERSED	|generic|tr_Q3TFZ4_Q3TFZ4_MOUSE_REVERSED	|generic|tr_A0A2R8VHE3_A0A2R8VHE3_MOUSE__chr15_1_76880780_76900365_ENSMUST00000230214_REVERSED|
"""index: 7885, intensity: 2694.0, mobility: 0.969"""	-0.677414	0.468829	1	DRCGPWVKCRW	generic|IP_1121400_TX=10090_REVERSED|
"""index: 1257, intensity: 2799.0, mobility: 0.869"""	-0.677587	0.468977	1	QSIWTGRFLLSKLRRDCHE	generic|IP_934989_TX=10090_REVERSED|
"""index: 3366, intensity: 3810.0, mobility: 1.041"""	-0.677659	0.469257	1	VEEIKQVIEENPL	generic|sp_Q9QX47_SON_MOUSE__chr16_1_91647944_91647988_ENSMUST00000140312__II_1073635_REVERSED	|generic|sp_Q9QX47-3_SON_MOUSE__chr16_1_91647944_91647988_ENSMUST00000140312__II_1073635_REVERSED	|generic|tr_H9KV00_H9KV00_MOUSE__chr16_1_91647944_91647988_ENSMUST00000140312__II_662216_REVERSED	|generic|tr_H9KV02_H9KV02_MOUSE__chr16_1_91647944_91647988_ENSMUST00000140312__II_1073635_REVERSED	|generic|sp_Q9QX47-2_SON_MOUSE__chr16_1_91647944_91647988_ENSMUST00000140312_REVERSED	|generic|sp_Q9QX47-4_SON_MOUSE__chr16_1_91647944_91647988_ENSMUST00000140312_REVERSED	|generic|tr_H9KV15_H9KV15_MOUSE__chr16_1_91647944_91647988_ENSMUST00000140312_REVERSED	|generic|chr16_1_91651649_91651882_ENSMUST00000140312_REVERSED	|generic|tr_H9KV01_H9KV01_MOUSE__chr16_1_91647944_91647988_ENSMUST00000140312_REVERSED|
"""index: 10930, intensity: 19586.0, mobility: 0.906"""	-0.677743	0.469536	1	RNVAWISR	generic|tr_I6XKQ3_I6XKQ3_MOUSE_REVERSED|
"""index: 12323, intensity: 8400.0, mobility: 0.867"""	-0.677797	0.469684	1	RLTLAWFL	generic|IP_837543_TX=10090_REVERSED|
"""index: 2946, intensity: 2790.0, mobility: 0.821"""	-0.678083	0.469964	1	PAEPPVMVHLQAPRSR	generic|sp_Q7TSU7_KIRR2_MOUSE__II_894008_REVERSED	|generic|II_894011_TX=10090_REVERSED	|generic|tr_B2RXY2_B2RXY2_MOUSE_REVERSED|
"""index: 5867, intensity: 103200.0, mobility: 1.065"""	-0.6784	0.46998	1	GRVGGGAAGRRGGGAAGGGDRALAAPRM	generic|IP_1116291_TX=10090_REVERSED|
"""index: 5359, intensity: 12501.0, mobility: 1.028"""	-0.679093	0.47026	1	GLDPNKKKKRREWREADEASIELLKVKEYDEGRAACEKKK	generic|sp_Q9D198_SYF2_MOUSE__chr4_1_134935409_134935468_ENSMUST00000144037_REVERSED|
"""index: 18756, intensity: 2536.0, mobility: 0.961"""	-0.679685	0.470424	1	PKKARVMLF	generic|IP_971020_TX=10090_REVERSED|
"""index: 14516, intensity: 5309.0, mobility: 0.979"""	-0.679859	0.470424	1	RKELNLQGRR	generic|IP_1094116_TX=10090_REVERSED|
"""index: 11830, intensity: 3935.0, mobility: 0.924"""	-0.680401	0.470703	1	SSAPAPPLCVGL	generic|chr3_1_51484381_51484443_ENSMUST00000192172_REVERSED|
"""index: 842, intensity: 3198.0, mobility: 0.876"""	-0.680425	0.470982	1	HPPRQFDTKKLNLNWFSSEPTTG	generic|IP_1022132_TX=10090_REVERSED|
"""index: 16368, intensity: 31262.0, mobility: 1.006"""	-0.680588	0.471261	1	KLKHEQMLRQ	generic|II_1134838_TX=10090_REVERSED	|generic|tr_B1ATP7_B1ATP7_MOUSE_REVERSED	|generic|sp_Q80Y81_RNZ2_MOUSE_REVERSED	|generic|sp_Q80Y81-2_RNZ2_MOUSE_REVERSED|
"""index: 6476, intensity: 2753.0, mobility: 1.112"""	-0.680607	0.471425	1	DHRIVENIVYEFDL	generic|sp_Q6PFH3_DCA15_MOUSE__chr8_-1_84102952_84103017_ENSMUST00000210625_REVERSED	|generic|sp_Q6PFH3-2_DCA15_MOUSE__chr8_-1_84102952_84103017_ENSMUST00000210625_REVERSED|
"""index: 9711, intensity: 3135.0, mobility: 0.789"""	-0.680678	0.471425	1	PVASSPNR	generic|tr_B7ZN52_B7ZN52_MOUSE__chr14_1_101898647_101898703_ENSMUST00000159258__II_1089278_REVERSED	|generic|tr_Q6ZQ32_Q6ZQ32_MOUSE__chr14_1_101898647_101898703_ENSMUST00000159258__II_1089283_REVERSED	|generic|tr_E9PYI7_E9PYI7_MOUSE__chr14_1_101898647_101898703_ENSMUST00000159258__II_1089283_REVERSED	|generic|tr_A0A5F8MPW2_A0A5F8MPW2_MOUSE__chr14_1_101929186_101929455_ENSMUST00000159258__II_1089252_REVERSED	|generic|tr_F6TFN2_F6TFN2_MOUSE__chr14_1_101898647_101898703_ENSMUST00000159258__II_1089278_REVERSED	|generic|tr_F6VG99_F6VG99_MOUSE__chr14_1_101898647_101898703_ENSMUST00000159258__II_1089278_REVERSED	|generic|tr_E9PYF4_E9PYF4_MOUSE__chr14_1_101898647_101898703_ENSMUST00000159258__II_1089278_REVERSED	|generic|tr_A0T1J8_A0T1J8_MOUSE__chr14_1_101898647_101898703_ENSMUST00000159258__II_1089257_REVERSED|
"""index: 14650, intensity: 6639.0, mobility: 0.920"""	-0.681033	0.471703	1	LRMLFLEKL	generic|IP_977469_TX=10090_REVERSED|
"""index: 17184, intensity: 3712.0, mobility: 1.197"""	-0.681057	0.471719	1	GLESDVEEDSDYGHQHQQLAKEWLLQMDQMARKHQMIMDYMQQM	generic|sp_Q8CH02_SUGP1_MOUSE__chr8_1_70059314_70059409_ENSMUST00000211808_REVERSED|
"""index: 11652, intensity: 2688.0, mobility: 0.826"""	-0.681799	0.471735	1	TPTLDAPR	generic|tr_Q32MT9_Q32MT9_MOUSE_REVERSED	|generic|tr_E2RUG8_E2RUG8_MOUSE_REVERSED	|generic|sp_Q8K424_TRPV3_MOUSE_REVERSED|
"""index: 18523, intensity: 11898.0, mobility: 1.385"""	-0.681848	0.471882	1	KKQKKKKLNKHI	generic|IP_1128996_TX=10090_REVERSED|
"""index: 4867, intensity: 3782.0, mobility: 1.151"""	-0.681924	0.47216	1	NPQKNLNEKLQKQTKFTTSLAERLAVIMDEPYVNRDEWIKF	generic|tr_Q9D4Z4_Q9D4Z4_MOUSE__chr3_-1_95790096_95790212_ENSMUST00000198741__II_977668_REVERSED	|generic|tr_A0A0G2JFN1_A0A0G2JFN1_MOUSE__chr3_-1_95790096_95790212_ENSMUST00000198741_REVERSED|
"""index: 5695, intensity: 35348.0, mobility: 0.994"""	-0.681949	0.472307	1	MIKWAVGAAVAAILLLLLSPMALVARK	generic|sp_Q8CGK5_INLR1_MOUSE_REVERSED|
"""index: 8454, intensity: 4147.0, mobility: 0.922"""	-0.682347	0.472454	1	AEDNIMVIQDGPILKGE	generic|tr_A0A589MR22_A0A589MR22_MOUSE__chrX_-1_167604555_167604641_ENSMUST00000112147__II_828666_REVERSED	|generic|tr_A0A571BG68_A0A571BG68_MOUSE__chrX_-1_167604555_167604641_ENSMUST00000112147__II_828666_REVERSED	|generic|sp_A2AFR3_FRPD4_MOUSE__chrX_-1_167604555_167604641_ENSMUST00000112147_REVERSED	|generic|sp_A2AFR3-2_FRPD4_MOUSE__chrX_-1_167604555_167604641_ENSMUST00000112147_REVERSED	|generic|sp_A2AFR3-3_FRPD4_MOUSE__chrX_-1_167604555_167604641_ENSMUST00000112147_REVERSED|
"""index: 5475, intensity: 4222.0, mobility: 1.142"""	-0.682642	0.472601	1	KITMFWLNPIMLISCDEFGLLFHRTVGITTPSGINFHSYR	generic|IP_3497734_TX=10090_REVERSED|
"""index: 2818, intensity: 3464.0, mobility: 0.877"""	-0.682885	0.472879	1	MACTDRMGHI	generic|IP_1133962_TX=10090_REVERSED|
[truncated: 875,785 more chars]
