# Supplementary material for: Ion Mobility Coupled to a Time-of-Flight Mass Analyzer Combined With Fragment Intensity Predictions Improves Identification of Classical Bioactive Peptides and Small Open Reading Frame-Encoded Peptides
Source: Front Cell Dev Biol. 2021 Sep 17;9:720570. doi: 10.3389/fcell.2021.720570 (PMC8484717; doi:10.3389/fcell.2021.720570)
Supplement: Supplementary file 14 [file Data_Sheet_2.ZIP › sORFs_P5_anterior_c_1_1_1114.msgf_allfeatures.pout]

PSMId	score	q-value	posterior_error_prob	peptide	proteinIds
"""index: 9060, intensity: 6196.0, mobility: 1.052"""	1.79593	0.00428266	9.05029e-05	PGPTQTLSPNGENNNDIIQDNGTIIPFRKHTVR	generic|sp_Q8R001_MARE2_MOUSE	|generic|sp_Q8R001_MARE2_MOUSE	|generic|tr_E9Q1B7_E9Q1B7_MOUSE__chr18_1_23853664_23853702_ENSMUST00000155708	|generic|tr_E9Q1B7_E9Q1B7_MOUSE__chr18_1_23853664_23853702_ENSMUST00000155708|
"""index: 7740, intensity: 2859.0, mobility: 1.145"""	1.64367	0.00428266	0.00014275	NPEPQDQGELFQGVDPR	generic|tr_A0A087WQ93_A0A087WQ93_MOUSE	|generic|sp_Q0VGU4_VGF_MOUSE|
"""index: 10777, intensity: 4188.0, mobility: 0.950"""	1.62655	0.00428266	0.000150255	GHPVYIVQDGPPQSPPNIYYKV	generic|tr_Q543Q7_Q543Q7_MOUSE|
"""index: 3994, intensity: 17008.0, mobility: 0.983"""	1.55502	0.00428266	0.000186123	SPQLEDEAKELQ	generic|tr_Q3UXY8_Q3UXY8_MOUSE	|generic|sp_P22005_PENK_MOUSE|
"""index: 4278, intensity: 4373.0, mobility: 0.917"""	1.53379	0.00428266	0.000198336	LSRAQPAPKPEPSFSEYASVQVQRK	generic|sp_P97797_SHPS1_MOUSE	|generic|sp_P97797-2_SHPS1_MOUSE	|generic|sp_P97797-3_SHPS1_MOUSE	|generic|sp_P97797-4_SHPS1_MOUSE	|generic|tr_Q2M4I8_Q2M4I8_MOUSE	|generic|tr_E0CX65_E0CX65_MOUSE|
"""index: 11788, intensity: 7763.0, mobility: 1.050"""	1.53022	0.00428266	0.000200466	TAPEEELAALQLGPTH	generic|tr_A0A5S9EES2_A0A5S9EES2_MOUSE	|generic|tr_A2AGI2_A2AGI2_MOUSE	|generic|tr_B2RWZ9_B2RWZ9_MOUSE	|generic|tr_Q69ZI4_Q69ZI4_MOUSE	|generic|tr_A0A5S9EER5_A0A5S9EER5_MOUSE	|generic|tr_A2AGI3_A2AGI3_MOUSE	|generic|sp_Q8BYM5_NLGN3_MOUSE|
"""index: 4957, intensity: 7287.0, mobility: 0.943"""	1.52627	0.00428266	0.00020285	AQPAPKPEPSFSEYASVQVQRK	generic|sp_P97797_SHPS1_MOUSE	|generic|sp_P97797-2_SHPS1_MOUSE	|generic|sp_P97797-3_SHPS1_MOUSE	|generic|sp_P97797-4_SHPS1_MOUSE	|generic|tr_Q2M4I8_Q2M4I8_MOUSE	|generic|tr_E0CX65_E0CX65_MOUSE|
"""index: 1928, intensity: 2636.0, mobility: 1.201"""	1.51091	0.00428266	0.000212393	AEPSTPSGPESGPTPASAEQNE	generic|sp_P28667_MRP_MOUSE|
"""index: 11371, intensity: 2527.0, mobility: 0.999"""	1.50225	0.00428266	0.000217971	DTDGFNLEDALKETSSVKQR	generic|sp_Q8BIF0_C99L2_MOUSE	|generic|sp_Q8BIF0-2_C99L2_MOUSE|
"""index: 4006, intensity: 31434.0, mobility: 1.117"""	1.41337	0.00428266	0.000284393	AKAPAPAAPAAAEPQAEAPAAAASSEQSVAVKE	generic|sp_Q91XV3_BASP1_MOUSE|
"""index: 15324, intensity: 48843.0, mobility: 1.071"""	1.3831	0.00428266	0.000311366	TLADEVSASLAKQGL	generic|II_1128081_TX=10090	|generic|II_1128079_TX=10090	|generic|tr_A0A0A0MQC7_A0A0A0MQC7_MOUSE	|generic|tr_A2A5Y6_A2A5Y6_MOUSE	|generic|sp_P10637_TAU_MOUSE	|generic|sp_P10637-2_TAU_MOUSE	|generic|sp_P10637-4_TAU_MOUSE	|generic|tr_Q3UH19_Q3UH19_MOUSE	|generic|sp_P10637-6_TAU_MOUSE	|generic|tr_Q8C5K4_Q8C5K4_MOUSE	|generic|tr_Q547J4_Q547J4_MOUSE	|generic|tr_B1AQW2_B1AQW2_MOUSE	|generic|sp_TAU_HUMAN_|
"""index: 10209, intensity: 4083.0, mobility: 1.120"""	1.35715	0.00428266	0.000336517	QSGFSLSGAQIDDNIPR	generic|sp_O08553_DPYL2_MOUSE|
"""index: 8048, intensity: 3621.0, mobility: 0.942"""	1.33571	0.00428266	0.000358813	MDVVKYESGPDGGEEMRKMKLGLVK	generic|tr_Q7M702_Q7M702_MOUSE|
"""index: 3282, intensity: 5284.0, mobility: 1.072"""	1.31096	0.00428266	0.000386399	STAATSAAQNAFKGNQM	generic|tr_Q3TD71_Q3TD71_MOUSE	|generic|tr_Q3TSA8_Q3TSA8_MOUSE	|generic|tr_Q3UY11_Q3UY11_MOUSE|
"""index: 4502, intensity: 86207.0, mobility: 0.930"""	1.30929	0.00428266	0.000388334	QVANPNSAIFGGARPREEVVQKEQE	generic|tr_Q80U88_Q80U88_MOUSE__chr5_-1_134625358_134625459_ENSMUST00000202289__II_929730	|generic|tr_Q3V244_Q3V244_MOUSE__chr5_-1_134625358_134625459_ENSMUST00000202289__II_929730	|generic|tr_Q3TG58_Q3TG58_MOUSE__chr5_-1_134625358_134625459_ENSMUST00000202289__II_929730	|generic|tr_Q564E5_Q564E5_MOUSE__chr5_-1_134625358_134625459_ENSMUST00000202289__II_929730|
"""index: 7899, intensity: 3894.0, mobility: 0.903"""	1.29676	0.00428266	0.000403175	AQQESPPKNYLGVEEEKIMDHSHSDGLH	generic|sp_Q6P5F6_S39AA_MOUSE|
"""index: 4844, intensity: 4557.0, mobility: 0.941"""	1.28436	0.00428266	0.000418424	AQPAPKPEPSFSEYASVQVQRK	generic|sp_P97797_SHPS1_MOUSE	|generic|sp_P97797-2_SHPS1_MOUSE	|generic|sp_P97797-3_SHPS1_MOUSE	|generic|sp_P97797-4_SHPS1_MOUSE	|generic|tr_Q2M4I8_Q2M4I8_MOUSE	|generic|tr_E0CX65_E0CX65_MOUSE|
"""index: 1204, intensity: 3659.0, mobility: 0.793"""	1.28211	0.00428266	0.00042125	IPVGSLKNEDTPNR	generic|sp_Q03517_SCG2_MOUSE	|generic|tr_Q4W8U9_Q4W8U9_MOUSE|
"""index: 7358, intensity: 3138.0, mobility: 1.208"""	1.27079	0.00428266	0.000435764	AANAASTAATSAAQNAFKGNQM	generic|tr_Q3TD71_Q3TD71_MOUSE	|generic|tr_Q3TSA8_Q3TSA8_MOUSE	|generic|tr_Q3UY11_Q3UY11_MOUSE|
"""index: 13565, intensity: 11833.0, mobility: 1.152"""	1.26346	0.00428266	0.000445429	SLSAASAPLVETSTPLRL	generic|sp_Q9QXV0_PCS1N_MOUSE|
"""index: 9553, intensity: 3350.0, mobility: 0.996"""	1.26257	0.00428266	0.000446616	LQTLHPYNTFAAGFNSTGLPHSHSTTRV	generic|tr_A0A5S9EES2_A0A5S9EES2_MOUSE	|generic|tr_A2AGI2_A2AGI2_MOUSE	|generic|tr_B2RWZ9_B2RWZ9_MOUSE	|generic|tr_Q69ZI4_Q69ZI4_MOUSE	|generic|tr_A0A5S9EER5_A0A5S9EER5_MOUSE	|generic|tr_A2AGI3_A2AGI3_MOUSE	|generic|sp_Q8BYM5_NLGN3_MOUSE|
"""index: 13526, intensity: 2782.0, mobility: 1.152"""	1.26092	0.00428266	0.000448824	SLSAASAPLVETSTPLRL	generic|sp_Q9QXV0_PCS1N_MOUSE|
"""index: 924, intensity: 8505.0, mobility: 0.889"""	1.24152	0.00428266	0.000475641	TLPTKETIEQEKRSE	generic|tr_A6H6H4_A6H6H4_MOUSE|
"""index: 10647, intensity: 2959.0, mobility: 1.028"""	1.2214	0.00428266	0.000505137	APEEELAALQLGPTH	generic|tr_A0A5S9EES2_A0A5S9EES2_MOUSE	|generic|tr_A2AGI2_A2AGI2_MOUSE	|generic|tr_B2RWZ9_B2RWZ9_MOUSE	|generic|tr_Q69ZI4_Q69ZI4_MOUSE	|generic|tr_A0A5S9EER5_A0A5S9EER5_MOUSE	|generic|tr_A2AGI3_A2AGI3_MOUSE	|generic|sp_Q8BYM5_NLGN3_MOUSE|
"""index: 4293, intensity: 17069.0, mobility: 0.982"""	1.21962	0.00428266	0.000507833	SPQLEDEAKELQ	generic|tr_Q3UXY8_Q3UXY8_MOUSE	|generic|sp_P22005_PENK_MOUSE|
"""index: 10828, intensity: 4774.0, mobility: 0.966"""	1.18202	0.00428266	0.000568246	GHPVYIVQDGPPQSPPNIYYKV	generic|tr_Q543Q7_Q543Q7_MOUSE|
"""index: 10095, intensity: 2976.0, mobility: 1.072"""	1.17803	0.00428266	0.000575049	FSLSGAQIDDNIPR	generic|sp_O08553_DPYL2_MOUSE|
"""index: 968, intensity: 27614.0, mobility: 0.872"""	1.17202	0.00428266	0.000585471	TLPTKETIEQEKRSE	generic|tr_A6H6H4_A6H6H4_MOUSE|
"""index: 4838, intensity: 4129.0, mobility: 1.076"""	1.16976	0.00428266	0.000589434	AQPAPKPEPSFSEYASVQVQRK	generic|sp_P97797_SHPS1_MOUSE	|generic|sp_P97797-2_SHPS1_MOUSE	|generic|sp_P97797-3_SHPS1_MOUSE	|generic|sp_P97797-4_SHPS1_MOUSE	|generic|tr_Q2M4I8_Q2M4I8_MOUSE	|generic|tr_E0CX65_E0CX65_MOUSE|
"""index: 9022, intensity: 6292.0, mobility: 1.007"""	1.16969	0.00428266	0.000589563	PGPTQTLSPNGENNNDIIQDNGTIIPFRKHTVR	generic|sp_Q8R001_MARE2_MOUSE	|generic|sp_Q8R001_MARE2_MOUSE	|generic|tr_E9Q1B7_E9Q1B7_MOUSE__chr18_1_23853664_23853702_ENSMUST00000155708	|generic|tr_E9Q1B7_E9Q1B7_MOUSE__chr18_1_23853664_23853702_ENSMUST00000155708|
"""index: 4646, intensity: 5750.0, mobility: 0.910"""	1.13851	0.00428266	0.000647097	TYAPVISAEKAYHEQ	generic|tr_Q99KA2_Q99KA2_MOUSE__IP_3506393	|generic|tr_A0A0A0MQA5_A0A0A0MQA5_MOUSE__chr1_-1_75215622_75215885_ENSMUST00000188593__IP_3506393	|generic|sp_P05213_TBA1B_MOUSE__IP_3506392	|generic|tr_Q52L87_Q52L87_MOUSE__IP_3506392	|generic|sp_P68368_TBA4A_MOUSE__chr1_-1_75215622_75215885_ENSMUST00000188593__IP_3506393	|generic|tr_Q3TIZ0_Q3TIZ0_MOUSE__IP_3506393	|generic|sp_P68369_TBA1A_MOUSE__IP_3506392	|generic|IP_988840_TX=10090	|generic|IP_1052575_TX=10090	|generic|IP_3456589_TX=10090	|generic|IP_3502747_TX=10090	|generic|tr_Q9D9Y2_Q9D9Y2_MOUSE	|generic|sp_P05214_TBA3_MOUSE|
"""index: 3999, intensity: 3709.0, mobility: 1.157"""	1.13479	0.00428266	0.000654321	AKAPAPAAPAAAEPQAEAPAAAASSEQSVAVKE	generic|sp_Q91XV3_BASP1_MOUSE|
"""index: 4385, intensity: 5363.0, mobility: 1.029"""	1.12572	0.00428266	0.000672269	LSRAQPAPKPEPSFSEYASVQVQRK	generic|sp_P97797_SHPS1_MOUSE	|generic|sp_P97797-2_SHPS1_MOUSE	|generic|sp_P97797-3_SHPS1_MOUSE	|generic|sp_P97797-4_SHPS1_MOUSE	|generic|tr_Q2M4I8_Q2M4I8_MOUSE	|generic|tr_E0CX65_E0CX65_MOUSE|
"""index: 9186, intensity: 20568.0, mobility: 1.172"""	1.12464	0.00428266	0.000674436	IVQDGPPQSPPNIYYKV	generic|tr_Q543Q7_Q543Q7_MOUSE|
"""index: 9059, intensity: 12729.0, mobility: 1.119"""	1.11929	0.00428266	0.000685278	IVQDGPPQSPPNIYYKV	generic|tr_Q543Q7_Q543Q7_MOUSE|
"""index: 8925, intensity: 2959.0, mobility: 1.118"""	1.11928	0.00428266	0.000685307	IVQDGPPQSPPNIYYKV	generic|tr_Q543Q7_Q543Q7_MOUSE|
"""index: 2608, intensity: 4144.0, mobility: 0.829"""	1.11693	0.00428266	0.00069012	TDTEDKGEFLSEGGGVR	generic|sp_E9PV24_FIBA_MOUSE	|generic|sp_E9PV24-2_FIBA_MOUSE|
"""index: 8054, intensity: 4773.0, mobility: 1.038"""	1.11586	0.00428266	0.000692332	AEPYDDIVGETVEK	generic|tr_Q78TF3_Q78TF3_MOUSE__chr9_1_109978869_110002753_ENSMUST00000169851	|generic|sp_P27546_MAP4_MOUSE	|generic|sp_P27546-2_MAP4_MOUSE	|generic|sp_P27546-3_MAP4_MOUSE|
"""index: 679, intensity: 2979.0, mobility: 0.834"""	1.11402	0.00428266	0.000696139	TLPTKETIEQEKR	generic|tr_A6H6H4_A6H6H4_MOUSE|
"""index: 7142, intensity: 3188.0, mobility: 0.935"""	1.09904	0.00428266	0.000727954	EHPGAPPQPPAPLQPALAPPSR	generic|sp_Q7TSJ2_MAP6_MOUSE__chr7_1_99336781_99337002_ENSMUST00000122101__II_884487	|generic|sp_Q7TSJ2-2_MAP6_MOUSE__chr7_1_99269285_99269317_ENSMUST00000208978__II_884487	|generic|tr_D3Z6W1_D3Z6W1_MOUSE__chr7_1_99269285_99269317_ENSMUST00000208978__II_884487|
"""index: 2390, intensity: 4254.0, mobility: 0.873"""	1.09847	0.00428266	0.000729183	SQIDDHVPKRASARILAPPGGRSSG	generic|sp_Q9EQF6_DPYL5_MOUSE__chr5_1_30791522_30791638_ENSMUST00000198503__II_944569|
"""index: 13131, intensity: 2652.0, mobility: 1.139"""	1.09491	0.00428266	0.000736971	LSAASAPLVETSTPLRL	generic|sp_Q9QXV0_PCS1N_MOUSE|
"""index: 2426, intensity: 2527.0, mobility: 0.817"""	1.08513	0.00428266	0.000758755	TPPPPYEQVVKDK	generic|sp_Q8R1C3_VOPP1_MOUSE__chr6_-1_57774707_57774748_ENSMUST00000204878|
"""index: 6093, intensity: 4578.0, mobility: 0.977"""	1.08475	0.00428266	0.000759615	ADEVSASLAKQGL	generic|II_1128081_TX=10090	|generic|II_1128079_TX=10090	|generic|tr_A0A0A0MQC7_A0A0A0MQC7_MOUSE	|generic|tr_A2A5Y6_A2A5Y6_MOUSE	|generic|sp_P10637_TAU_MOUSE	|generic|sp_P10637-2_TAU_MOUSE	|generic|sp_P10637-4_TAU_MOUSE	|generic|tr_Q3UH19_Q3UH19_MOUSE	|generic|sp_P10637-6_TAU_MOUSE	|generic|tr_Q8C5K4_Q8C5K4_MOUSE	|generic|tr_Q547J4_Q547J4_MOUSE	|generic|tr_B1AQW2_B1AQW2_MOUSE	|generic|sp_TAU_HUMAN_|
"""index: 726, intensity: 2887.0, mobility: 0.842"""	1.08253	0.00428266	0.000764664	QDNEPEKPVADSETKM	generic|tr_Q543U3_Q543U3_MOUSE__chr15_-1_8636132_8636311_ENSMUST00000125997__II_1092018	|generic|tr_Q8C3T7_Q8C3T7_MOUSE__chr15_-1_8636132_8636311_ENSMUST00000125997	|generic|tr_Q8C7W8_Q8C7W8_MOUSE__chr15_-1_8636132_8636311_ENSMUST00000125997|
"""index: 17387, intensity: 4279.0, mobility: 1.053"""	1.08127	0.00428266	0.000767535	TLAEDVTAALAKQGL	generic|sp_P20357_MTAP2_MOUSE__chr1_1_66438885_66439007_ENSMUST00000172486	|generic|tr_Q80ZL4_Q80ZL4_MOUSE__chr1_1_66438885_66439007_ENSMUST00000172486	|generic|tr_Q3TLQ0_Q3TLQ0_MOUSE__chr1_1_66438885_66439007_ENSMUST00000172486	|generic|tr_Q80X35_Q80X35_MOUSE__chr1_1_66438885_66439007_ENSMUST00000172486	|generic|tr_B2KGT5_B2KGT5_MOUSE__chr1_1_66438885_66439007_ENSMUST00000172486	|generic|tr_A0A668KLC6_A0A668KLC6_MOUSE__chr1_1_66438885_66439007_ENSMUST00000172486|
"""index: 1214, intensity: 3207.0, mobility: 1.086"""	1.08032	0.00428266	0.000769718	IPVGSLKNEDTPNR	generic|sp_Q03517_SCG2_MOUSE	|generic|tr_Q4W8U9_Q4W8U9_MOUSE|
"""index: 9073, intensity: 5962.0, mobility: 1.099"""	1.07702	0.00428266	0.000777322	AVAGGAGVGGDSHLALPALERDHLN	generic|sp_P0C192_LRC4B_MOUSE__chr16_1_91662218_91662247_ENSMUST00000117633|
"""index: 11862, intensity: 16778.0, mobility: 1.068"""	1.07683	0.00428266	0.000777749	TAPEEELAALQLGPTH	generic|tr_A0A5S9EES2_A0A5S9EES2_MOUSE	|generic|tr_A2AGI2_A2AGI2_MOUSE	|generic|tr_B2RWZ9_B2RWZ9_MOUSE	|generic|tr_Q69ZI4_Q69ZI4_MOUSE	|generic|tr_A0A5S9EER5_A0A5S9EER5_MOUSE	|generic|tr_A2AGI3_A2AGI3_MOUSE	|generic|sp_Q8BYM5_NLGN3_MOUSE|
"""index: 10278, intensity: 3637.0, mobility: 0.924"""	1.07198	0.00428266	0.000789068	SAGPQSQLLASVIAEKSR	generic|sp_Q9QYB8_ADDB_MOUSE	|generic|sp_Q9QYB8-2_ADDB_MOUSE	|generic|tr_Q8C0Y2_Q8C0Y2_MOUSE|
"""index: 4449, intensity: 10563.0, mobility: 1.173"""	1.06915	0.00428266	0.000795745	AAQGAMNQPQTQYSATPNY	generic|sp_Q9JKD3_SCAM5_MOUSE__chr9_-1_57443670_57443780_ENSMUST00000215208__II_3456302|
"""index: 7810, intensity: 3643.0, mobility: 1.037"""	1.06878	0.00428266	0.000796635	AEPYDDIVGETVEK	generic|tr_Q78TF3_Q78TF3_MOUSE__chr9_1_109978869_110002753_ENSMUST00000169851	|generic|sp_P27546_MAP4_MOUSE	|generic|sp_P27546-2_MAP4_MOUSE	|generic|sp_P27546-3_MAP4_MOUSE|
"""index: 4686, intensity: 5062.0, mobility: 0.868"""	1.06454	0.00428266	0.000806753	DKPDMGEIASFDKAKLKKTETQEKN	generic|tr_A0A0N4SVF0_A0A0N4SVF0_MOUSE	|generic|tr_A6H6H4_A6H6H4_MOUSE|
"""index: 11752, intensity: 2813.0, mobility: 1.142"""	1.05707	0.00428266	0.000824878	SAMIGGFAGRIGASNMGPVG	generic|sp_Q8C854_MYEF2_MOUSE__II_1000715	|generic|sp_Q8C854-3_MYEF2_MOUSE__II_1000715	|generic|tr_A7UQY4_A7UQY4_MOUSE__II_1000715	|generic|tr_G8JL68_G8JL68_MOUSE__II_1000715|
"""index: 4954, intensity: 4101.0, mobility: 1.189"""	1.04553	0.00428266	0.000853695	PAPAAPAAAEPQAEAPAAAASSEQSVAVKE	generic|sp_Q91XV3_BASP1_MOUSE|
"""index: 805, intensity: 15503.0, mobility: 0.876"""	1.04081	0.00428266	0.000865773	TLPTKETIEQEKRSE	generic|tr_A6H6H4_A6H6H4_MOUSE|
"""index: 12083, intensity: 7094.0, mobility: 1.068"""	1.03992	0.00428266	0.000868069	TAPEEELAALQLGPTH	generic|tr_A0A5S9EES2_A0A5S9EES2_MOUSE	|generic|tr_A2AGI2_A2AGI2_MOUSE	|generic|tr_B2RWZ9_B2RWZ9_MOUSE	|generic|tr_Q69ZI4_Q69ZI4_MOUSE	|generic|tr_A0A5S9EER5_A0A5S9EER5_MOUSE	|generic|tr_A2AGI3_A2AGI3_MOUSE	|generic|sp_Q8BYM5_NLGN3_MOUSE|
"""index: 10367, intensity: 2625.0, mobility: 1.199"""	1.03983	0.00428266	0.000868294	IVQEMPPQSPANIYYKV	generic|sp_P52800_EFNB2_MOUSE__chr8_-1_8660480_8660584_ENSMUST00000209169__II_867982	|generic|tr_Q544L9_Q544L9_MOUSE|
"""index: 1845, intensity: 4524.0, mobility: 0.938"""	1.03753	0.00428266	0.00087425	QPPPPPYYPPEDKKTQ	generic|tr_Q3TRG5_Q3TRG5_MOUSE__II_1123726	|generic|sp_P97765_WBP2_MOUSE__II_1123728	|generic|sp_P97765-2_WBP2_MOUSE__II_1123726	|generic|chr11_-1_116079543_116079920_ENSMUST00000074628|
"""index: 1970, intensity: 171709.0, mobility: 0.903"""	1.0368	0.00428266	0.000876143	TLPTKETIEQEKRSEIS	generic|tr_A6H6H4_A6H6H4_MOUSE|
"""index: 15213, intensity: 2671.0, mobility: 1.031"""	1.03281	0.00428266	0.000886606	TLADEVSASLAKQGL	generic|II_1128081_TX=10090	|generic|II_1128079_TX=10090	|generic|tr_A0A0A0MQC7_A0A0A0MQC7_MOUSE	|generic|tr_A2A5Y6_A2A5Y6_MOUSE	|generic|sp_P10637_TAU_MOUSE	|generic|sp_P10637-2_TAU_MOUSE	|generic|sp_P10637-4_TAU_MOUSE	|generic|tr_Q3UH19_Q3UH19_MOUSE	|generic|sp_P10637-6_TAU_MOUSE	|generic|tr_Q8C5K4_Q8C5K4_MOUSE	|generic|tr_Q547J4_Q547J4_MOUSE	|generic|tr_B1AQW2_B1AQW2_MOUSE	|generic|sp_TAU_HUMAN_|
"""index: 5799, intensity: 31860.0, mobility: 0.963"""	1.03247	0.00428266	0.000887503	ADEVSASLAKQGL	generic|II_1128081_TX=10090	|generic|II_1128079_TX=10090	|generic|tr_A0A0A0MQC7_A0A0A0MQC7_MOUSE	|generic|tr_A2A5Y6_A2A5Y6_MOUSE	|generic|sp_P10637_TAU_MOUSE	|generic|sp_P10637-2_TAU_MOUSE	|generic|sp_P10637-4_TAU_MOUSE	|generic|tr_Q3UH19_Q3UH19_MOUSE	|generic|sp_P10637-6_TAU_MOUSE	|generic|tr_Q8C5K4_Q8C5K4_MOUSE	|generic|tr_Q547J4_Q547J4_MOUSE	|generic|tr_B1AQW2_B1AQW2_MOUSE	|generic|sp_TAU_HUMAN_|
"""index: 4977, intensity: 3495.0, mobility: 1.190"""	1.02906	0.00428266	0.000896545	PAPAAPAAAEPQAEAPAAAASSEQSVAVKE	generic|sp_Q91XV3_BASP1_MOUSE|
"""index: 7028, intensity: 2848.0, mobility: 1.174"""	1.02209	0.00428266	0.000915297	ANAASTAATSAAQNAFKGNQM	generic|tr_Q3TD71_Q3TD71_MOUSE	|generic|tr_Q3TSA8_Q3TSA8_MOUSE	|generic|tr_Q3UY11_Q3UY11_MOUSE|
"""index: 7135, intensity: 3610.0, mobility: 0.930"""	1.0212	0.00428266	0.000917714	EHPGAPPQPPAPLQPALAPPSR	generic|sp_Q7TSJ2_MAP6_MOUSE__chr7_1_99336781_99337002_ENSMUST00000122101__II_884487	|generic|sp_Q7TSJ2-2_MAP6_MOUSE__chr7_1_99269285_99269317_ENSMUST00000208978__II_884487	|generic|tr_D3Z6W1_D3Z6W1_MOUSE__chr7_1_99269285_99269317_ENSMUST00000208978__II_884487|
"""index: 7961, intensity: 3564.0, mobility: 0.942"""	1.014	0.00428266	0.000937549	EQQQTEDELQDKIHPF	generic|sp_CASB_BOVIN_|
"""index: 1252, intensity: 3230.0, mobility: 0.748"""	1.01291	0.00428266	0.000940568	IPVGSLKNEDTPNR	generic|sp_Q03517_SCG2_MOUSE	|generic|tr_Q4W8U9_Q4W8U9_MOUSE|
"""index: 1051, intensity: 3225.0, mobility: 0.764"""	1.01051	0.00428266	0.00094729	TLPTKETIEQEK	generic|tr_A6H6H4_A6H6H4_MOUSE|
"""index: 9838, intensity: 16425.0, mobility: 0.920"""	1.00641	0.00428266	0.000958898	ASPQEVGKPYLESFQPNLH	generic|sp_Q99P72_RTN4_MOUSE	|generic|sp_Q99P72-3_RTN4_MOUSE|
"""index: 9031, intensity: 5413.0, mobility: 0.950"""	1.00576	0.00428266	0.000960746	PGPTQTLSPNGENNNDIIQDNGTIIPFRKHTVR	generic|sp_Q8R001_MARE2_MOUSE	|generic|sp_Q8R001_MARE2_MOUSE	|generic|tr_E9Q1B7_E9Q1B7_MOUSE__chr18_1_23853664_23853702_ENSMUST00000155708	|generic|tr_E9Q1B7_E9Q1B7_MOUSE__chr18_1_23853664_23853702_ENSMUST00000155708|
"""index: 8213, intensity: 3881.0, mobility: 0.839"""	1.00494	0.00428266	0.00096308	AERPLNEQIAEAEADKI	generic|sp_P47867_SCG3_MOUSE__II_3456604	|generic|sp_P47867-2_SCG3_MOUSE__II_3456604|
"""index: 767, intensity: 3632.0, mobility: 0.877"""	1.00375	0.00428266	0.000966502	TLPTKETIEQEKRSE	generic|tr_A6H6H4_A6H6H4_MOUSE|
"""index: 717, intensity: 3146.0, mobility: 0.814"""	0.999655	0.00428266	0.000978297	QDNEPEKPVADSETKM	generic|tr_Q543U3_Q543U3_MOUSE__chr15_-1_8636132_8636311_ENSMUST00000125997__II_1092018	|generic|tr_Q8C3T7_Q8C3T7_MOUSE__chr15_-1_8636132_8636311_ENSMUST00000125997	|generic|tr_Q8C7W8_Q8C7W8_MOUSE__chr15_-1_8636132_8636311_ENSMUST00000125997|
"""index: 13958, intensity: 3281.0, mobility: 1.052"""	0.989109	0.00428266	0.00100936	AATTPATSVPFAATATANQIILK	generic|sp_Q8C181_MBNL2_MOUSE	|generic|sp_Q8C181-2_MBNL2_MOUSE	|generic|tr_A0A2K6EDM5_A0A2K6EDM5_MOUSE|
"""index: 6620, intensity: 24029.0, mobility: 1.002"""	0.988497	0.00428266	0.00101119	QVANPNSAIFGGARP	generic|tr_Q80U88_Q80U88_MOUSE__chr5_-1_134625358_134625459_ENSMUST00000202289__II_929730	|generic|tr_Q3V244_Q3V244_MOUSE__chr5_-1_134625358_134625459_ENSMUST00000202289__II_929730	|generic|tr_Q3TG58_Q3TG58_MOUSE__chr5_-1_134625358_134625459_ENSMUST00000202289__II_929730	|generic|tr_Q564E5_Q564E5_MOUSE__chr5_-1_134625358_134625459_ENSMUST00000202289__II_929730|
"""index: 13877, intensity: 5982.0, mobility: 1.152"""	0.972404	0.00428266	0.00106051	SLSAASAPLVETSTPLRL	generic|sp_Q9QXV0_PCS1N_MOUSE|
"""index: 8058, intensity: 6278.0, mobility: 0.945"""	0.971187	0.00428266	0.00106434	MDVVKYESGPDGGEEMRKMKLGLVK	generic|tr_Q7M702_Q7M702_MOUSE|
"""index: 854, intensity: 62073.0, mobility: 0.874"""	0.970405	0.00428266	0.0010668	TLPTKETIEQEKRSE	generic|tr_A6H6H4_A6H6H4_MOUSE|
"""index: 7288, intensity: 3184.0, mobility: 1.181"""	0.963464	0.00428266	0.00108891	NAPVTEYMSQNANFQNPR	generic|tr_A0A0G2JGJ4_A0A0G2JGJ4_MOUSE__II_933118	|generic|sp_Q6P5F7_TTYH3_MOUSE__chr5_-1_140634755_140634850_ENSMUST00000198704|
"""index: 330, intensity: 2993.0, mobility: 0.821"""	0.958928	0.00428266	0.0011036	VDRATLNVDKQNR	generic|sp_Q8R570_SNP47_MOUSE|
"""index: 10421, intensity: 5624.0, mobility: 0.959"""	0.957934	0.00428266	0.00110684	AIPQPDLTKLHQLAMQQSH	generic|tr_Q3TF69_Q3TF69_MOUSE__II_3495156	|generic|tr_A0A2R8W6U6_A0A2R8W6U6_MOUSE__chr15_1_102490634_102490807_ENSMUST00000230631__II_772974	|generic|tr_A0A2R8VHP9_A0A2R8VHP9_MOUSE__chr15_1_102490634_102490807_ENSMUST00000230631__II_772974	|generic|sp_Q61990_PCBP2_MOUSE__chr15_1_102490634_102490807_ENSMUST00000230631__II_772974	|generic|sp_Q61990-2_PCBP2_MOUSE__chr15_1_102490634_102490807_ENSMUST00000230631__II_772974	|generic|sp_Q61990-3_PCBP2_MOUSE__chr15_1_102490634_102490807_ENSMUST00000230631__II_772974	|generic|tr_A0A2R8VI92_A0A2R8VI92_MOUSE__chr15_1_102490634_102490807_ENSMUST00000230631__II_772974	|generic|tr_B2M1R7_B2M1R7_MOUSE__chr15_1_102490634_102490807_ENSMUST00000230631__II_772974	|generic|tr_Q3TT81_Q3TT81_MOUSE__chr15_1_102490634_102490807_ENSMUST00000230631__II_772974	|generic|tr_A0A2R8W6H3_A0A2R8W6H3_MOUSE__chr15_1_102490634_102490807_ENSMUST00000230631__II_772974	|generic|tr_A0A2R8VKF0_A0A2R8VKF0_MOUSE	|generic|tr_A0A2R8VHZ0_A0A2R8VHZ0_MOUSE	|generic|tr_A0A2R8VJY1_A0A2R8VJY1_MOUSE	|generic|tr_A0A2R8VI73_A0A2R8VI73_MOUSE	|generic|tr_A0A2R8VI12_A0A2R8VI12_MOUSE	|generic|tr_A0A2R8VHY9_A0A2R8VHY9_MOUSE	|generic|tr_A0A2R8VHL8_A0A2R8VHL8_MOUSE|
"""index: 4372, intensity: 2633.0, mobility: 1.172"""	0.957338	0.00428266	0.00110879	AAQGAMNQPQTQYSATPNY	generic|sp_Q9JKD3_SCAM5_MOUSE__chr9_-1_57443670_57443780_ENSMUST00000215208__II_3456302|
"""index: 734, intensity: 13173.0, mobility: 0.817"""	0.956132	0.00428266	0.00111275	QDNEPEKPVADSETKM	generic|tr_Q543U3_Q543U3_MOUSE__chr15_-1_8636132_8636311_ENSMUST00000125997__II_1092018	|generic|tr_Q8C3T7_Q8C3T7_MOUSE__chr15_-1_8636132_8636311_ENSMUST00000125997	|generic|tr_Q8C7W8_Q8C7W8_MOUSE__chr15_-1_8636132_8636311_ENSMUST00000125997|
"""index: 12454, intensity: 10257.0, mobility: 1.060"""	0.951488	0.00428266	0.0011281	SVFQELGKLTGPSNQ	generic|sp_Q03517_SCG2_MOUSE	|generic|tr_Q4W8U9_Q4W8U9_MOUSE|
"""index: 8970, intensity: 3898.0, mobility: 1.098"""	0.951008	0.00428266	0.0011297	AVAGGAGVGGDSHLALPALERDHLN	generic|sp_P0C192_LRC4B_MOUSE__chr16_1_91662218_91662247_ENSMUST00000117633|
"""index: 4121, intensity: 6773.0, mobility: 1.118"""	0.944901	0.00428266	0.00115023	AKAPAPAAPAAAEPQAEAPAAAASSEQSVAVKE	generic|sp_Q91XV3_BASP1_MOUSE|
"""index: 1234, intensity: 4947.0, mobility: 0.843"""	0.941493	0.00428266	0.00116184	IAQDNEPEKPVADSETKM	generic|tr_Q543U3_Q543U3_MOUSE__chr15_-1_8636132_8636311_ENSMUST00000125997__II_1092018	|generic|tr_Q8C3T7_Q8C3T7_MOUSE__chr15_-1_8636132_8636311_ENSMUST00000125997	|generic|tr_Q8C7W8_Q8C7W8_MOUSE__chr15_-1_8636132_8636311_ENSMUST00000125997|
"""index: 1329, intensity: 4672.0, mobility: 0.801"""	0.940854	0.00428266	0.00116403	EEPVDSRTPVTERVS	generic|sp_Q9Z2D6_MECP2_MOUSE__chrX_-1_74035417_74035656_ENSMUST00000123362__II_834118	|generic|sp_Q9Z2D6-2_MECP2_MOUSE__chrX_-1_74035417_74035656_ENSMUST00000123362__II_834118|
"""index: 4077, intensity: 4288.0, mobility: 1.071"""	0.940475	0.00428266	0.00116533	AKAPAPAAPAAAEPQAEAPAAAASSEQSVAVKE	generic|sp_Q91XV3_BASP1_MOUSE|
"""index: 7236, intensity: 3764.0, mobility: 0.897"""	0.937235	0.00428266	0.0011765	VQIVYKPVDLSKVTSK	generic|II_1128081_TX=10090	|generic|tr_A0A0A0MQC7_A0A0A0MQC7_MOUSE	|generic|tr_A2A5Y6_A2A5Y6_MOUSE	|generic|sp_P10637_TAU_MOUSE	|generic|sp_P10637-2_TAU_MOUSE	|generic|sp_P10637-3_TAU_MOUSE	|generic|sp_P10637-4_TAU_MOUSE	|generic|tr_Q3UH19_Q3UH19_MOUSE	|generic|sp_P10637-6_TAU_MOUSE	|generic|tr_Q8C5K4_Q8C5K4_MOUSE	|generic|tr_Q547J4_Q547J4_MOUSE	|generic|tr_B1AQW2_B1AQW2_MOUSE	|generic|sp_TAU_HUMAN_|
"""index: 1856, intensity: 3071.0, mobility: 1.185"""	0.937164	0.00428266	0.00117675	AEPSTPSGPESGPTPASAEQNE	generic|sp_P28667_MRP_MOUSE|
"""index: 9101, intensity: 2889.0, mobility: 0.994"""	0.931265	0.00428266	0.00119736	PGPTQTLSPNGENNNDIIQDNGTIIPFRKHTVR	generic|sp_Q8R001_MARE2_MOUSE	|generic|sp_Q8R001_MARE2_MOUSE	|generic|tr_E9Q1B7_E9Q1B7_MOUSE__chr18_1_23853664_23853702_ENSMUST00000155708	|generic|tr_E9Q1B7_E9Q1B7_MOUSE__chr18_1_23853664_23853702_ENSMUST00000155708|
"""index: 8814, intensity: 5345.0, mobility: 0.970"""	0.930893	0.00428266	0.00119867	TLADEVSASLAKQ	generic|II_1128081_TX=10090	|generic|II_1128079_TX=10090	|generic|tr_A0A0A0MQC7_A0A0A0MQC7_MOUSE	|generic|tr_A2A5Y6_A2A5Y6_MOUSE	|generic|sp_P10637_TAU_MOUSE	|generic|sp_P10637-2_TAU_MOUSE	|generic|sp_P10637-3_TAU_MOUSE	|generic|sp_P10637-4_TAU_MOUSE	|generic|tr_Q3UH19_Q3UH19_MOUSE	|generic|sp_P10637-6_TAU_MOUSE	|generic|tr_Q8C5K4_Q8C5K4_MOUSE	|generic|tr_Q547J4_Q547J4_MOUSE	|generic|tr_B1AQW2_B1AQW2_MOUSE	|generic|sp_TAU_HUMAN_|
"""index: 10601, intensity: 3031.0, mobility: 1.017"""	0.930797	0.00428266	0.00119901	LPQEVLNENLLR	generic|sp_CAS1_BOVIN_|
"""index: 2913, intensity: 4177.0, mobility: 1.031"""	0.930193	0.00428266	0.00120114	SSASSTQPLLVHEDA	generic|tr_Q3ULJ6_Q3ULJ6_MOUSE__chr5_1_75654426_75654545_ENSMUST00000202167	|generic|sp_P05532_KIT_MOUSE__chr5_1_75654426_75654545_ENSMUST00000202167	|generic|sp_P05532-2_KIT_MOUSE__chr5_1_75654426_75654545_ENSMUST00000202167	|generic|sp_P05532-3_KIT_MOUSE__chr5_1_75654426_75654545_ENSMUST00000202167|
"""index: 15256, intensity: 4157.0, mobility: 1.033"""	0.92933	0.00428266	0.0012042	TLADEVSASLAKQGL	generic|II_1128081_TX=10090	|generic|II_1128079_TX=10090	|generic|tr_A0A0A0MQC7_A0A0A0MQC7_MOUSE	|generic|tr_A2A5Y6_A2A5Y6_MOUSE	|generic|sp_P10637_TAU_MOUSE	|generic|sp_P10637-2_TAU_MOUSE	|generic|sp_P10637-4_TAU_MOUSE	|generic|tr_Q3UH19_Q3UH19_MOUSE	|generic|sp_P10637-6_TAU_MOUSE	|generic|tr_Q8C5K4_Q8C5K4_MOUSE	|generic|tr_Q547J4_Q547J4_MOUSE	|generic|tr_B1AQW2_B1AQW2_MOUSE	|generic|sp_TAU_HUMAN_|
"""index: 1257, intensity: 4340.0, mobility: 0.859"""	0.926605	0.00428266	0.00121389	IAQDNEPEKPVADSETKM	generic|tr_Q543U3_Q543U3_MOUSE__chr15_-1_8636132_8636311_ENSMUST00000125997__II_1092018	|generic|tr_Q8C3T7_Q8C3T7_MOUSE__chr15_-1_8636132_8636311_ENSMUST00000125997	|generic|tr_Q8C7W8_Q8C7W8_MOUSE__chr15_-1_8636132_8636311_ENSMUST00000125997|
"""index: 2401, intensity: 5816.0, mobility: 0.790"""	0.916595	0.00428266	0.00125012	SQIDDHVPKRASARIL	generic|sp_Q9EQF6_DPYL5_MOUSE__chr5_1_30791522_30791638_ENSMUST00000198503__II_944569|
"""index: 2079, intensity: 4107.0, mobility: 0.837"""	0.91412	0.00428266	0.00125923	MGSNKGASQAGMTGYGMPRQ	generic|tr_Q9D6K2_Q9D6K2_MOUSE	|generic|sp_Q9R1Q8_TAGL3_MOUSE|
"""index: 5375, intensity: 3248.0, mobility: 0.787"""	0.913016	0.00428266	0.00126332	GNMINLETKNTRL	generic|tr_E9PYQ9_E9PYQ9_MOUSE__chr16_-1_36754438_36754539_ENSMUST00000165380__II_1076067	|generic|sp_Q9ES07_S15A2_MOUSE__chr16_-1_36754438_36754539_ENSMUST00000165380__II_1076067	|generic|tr_Q9JM03_Q9JM03_MOUSE__chr16_-1_36754438_36754539_ENSMUST00000165380__II_1076067	|generic|tr_E9QMN8_E9QMN8_MOUSE__chr16_-1_36754438_36754539_ENSMUST00000165380__II_1076067|
"""index: 7835, intensity: 2613.0, mobility: 0.927"""	0.911226	0.00428266	0.00126997	LHPYNTFAAGFNSTGLPHSHSTTRV	generic|tr_A0A5S9EES2_A0A5S9EES2_MOUSE	|generic|tr_A2AGI2_A2AGI2_MOUSE	|generic|tr_B2RWZ9_B2RWZ9_MOUSE	|generic|tr_Q69ZI4_Q69ZI4_MOUSE	|generic|tr_A0A5S9EER5_A0A5S9EER5_MOUSE	|generic|tr_A2AGI3_A2AGI3_MOUSE	|generic|sp_Q8BYM5_NLGN3_MOUSE|
"""index: 12147, intensity: 16874.0, mobility: 0.993"""	0.909902	0.00428266	0.00127492	YQEPVLGPVRGPF	generic|sp_CASB_BOVIN_|
"""index: 349, intensity: 2661.0, mobility: 0.820"""	0.898476	0.00428266	0.00131832	APVDNRDHNEEMVTR	generic|tr_Q3UZU8_Q3UZU8_MOUSE	|generic|sp_P16014_SCG1_MOUSE	|generic|tr_Q8BP91_Q8BP91_MOUSE	|generic|tr_Q3UZP2_Q3UZP2_MOUSE	|generic|tr_Q9CTW1_Q9CTW1_MOUSE|
"""index: 1738, intensity: 7206.0, mobility: 0.910"""	0.895441	0.00428266	0.00133008	TLPTKETIEQEKRSEIS	generic|tr_A6H6H4_A6H6H4_MOUSE|
"""index: 12038, intensity: 4537.0, mobility: 1.115"""	0.892902	0.00428266	0.00133999	MGAVPVMIPAQSKDGSIV	generic|sp_P97792_CXAR_MOUSE__chr16_1_78334866_78334964_ENSMUST00000231251|
"""index: 1063, intensity: 4048.0, mobility: 0.873"""	0.892483	0.00428266	0.00134163	TLPTKETIEQEKRSE	generic|tr_A6H6H4_A6H6H4_MOUSE|
"""index: 11943, intensity: 4921.0, mobility: 1.041"""	0.885321	0.00428266	0.00137	AAAPMIGYPMPTGYSQ	generic|tr_Q921Y3_Q921Y3_MOUSE__chr11_-1_106781850_106782137_ENSMUST00000133426__II_1125049	|generic|tr_Q9CSD9_Q9CSD9_MOUSE__chr11_-1_106783954_106783992_ENSMUST00000133426__II_1125049	|generic|tr_Q3V0Z8_Q3V0Z8_MOUSE__chr11_-1_106784876_106784983_ENSMUST00000133426__II_1125049	|generic|tr_A1L333_A1L333_MOUSE__chr11_-1_106784876_106784983_ENSMUST00000133426__II_1125049	|generic|tr_Q3UXW3_Q3UXW3_MOUSE__chr11_-1_106784876_106784983_ENSMUST00000133426__II_1125049	|generic|tr_Q5U222_Q5U222_MOUSE__chr11_-1_106784876_106784983_ENSMUST00000133426__II_1125049	|generic|tr_Q8BTS0_Q8BTS0_MOUSE__chr11_-1_106784876_106784983_ENSMUST00000133426__II_1125049|
"""index: 7756, intensity: 4851.0, mobility: 1.156"""	0.885058	0.00428266	0.00137105	NPEPQDQGELFQGVDPR	generic|tr_A0A087WQ93_A0A087WQ93_MOUSE	|generic|sp_Q0VGU4_VGF_MOUSE|
"""index: 416, intensity: 2920.0, mobility: 0.936"""	0.883974	0.00428266	0.0013754	SPSNMEGYSKTQ	generic|tr_Q3TV22_Q3TV22_MOUSE__chr16_1_78334866_78334964_ENSMUST00000231251	|generic|sp_P97792_CXAR_MOUSE__chr16_1_78334866_78334964_ENSMUST00000231251	|generic|sp_P97792-2_CXAR_MOUSE__chr16_1_78334866_78334964_ENSMUST00000231251|
"""index: 7217, intensity: 2898.0, mobility: 1.218"""	0.883558	0.00428266	0.00137707	NQPQTQYSATPNYTYSNEM	generic|sp_Q9JKD3_SCAM5_MOUSE__chr9_-1_57443670_57443780_ENSMUST00000215208__II_3456302|
"""index: 1230, intensity: 2908.0, mobility: 0.843"""	0.877982	0.00428266	0.00139965	IAQDNEPEKPVADSETKM	generic|tr_Q543U3_Q543U3_MOUSE__chr15_-1_8636132_8636311_ENSMUST00000125997__II_1092018	|generic|tr_Q8C3T7_Q8C3T7_MOUSE__chr15_-1_8636132_8636311_ENSMUST00000125997	|generic|tr_Q8C7W8_Q8C7W8_MOUSE__chr15_-1_8636132_8636311_ENSMUST00000125997|
"""index: 10299, intensity: 16125.0, mobility: 0.947"""	0.863172	0.00428266	0.00146129	AIPQPDLTKLHQLAMQQSH	generic|tr_Q3TF69_Q3TF69_MOUSE__II_3495156	|generic|tr_A0A2R8W6U6_A0A2R8W6U6_MOUSE__chr15_1_102490634_102490807_ENSMUST00000230631__II_772974	|generic|tr_A0A2R8VHP9_A0A2R8VHP9_MOUSE__chr15_1_102490634_102490807_ENSMUST00000230631__II_772974	|generic|sp_Q61990_PCBP2_MOUSE__chr15_1_102490634_102490807_ENSMUST00000230631__II_772974	|generic|sp_Q61990-2_PCBP2_MOUSE__chr15_1_102490634_102490807_ENSMUST00000230631__II_772974	|generic|sp_Q61990-3_PCBP2_MOUSE__chr15_1_102490634_102490807_ENSMUST00000230631__II_772974	|generic|tr_A0A2R8VI92_A0A2R8VI92_MOUSE__chr15_1_102490634_102490807_ENSMUST00000230631__II_772974	|generic|tr_B2M1R7_B2M1R7_MOUSE__chr15_1_102490634_102490807_ENSMUST00000230631__II_772974	|generic|tr_Q3TT81_Q3TT81_MOUSE__chr15_1_102490634_102490807_ENSMUST00000230631__II_772974	|generic|tr_A0A2R8W6H3_A0A2R8W6H3_MOUSE__chr15_1_102490634_102490807_ENSMUST00000230631__II_772974	|generic|tr_A0A2R8VKF0_A0A2R8VKF0_MOUSE	|generic|tr_A0A2R8VHZ0_A0A2R8VHZ0_MOUSE	|generic|tr_A0A2R8VJY1_A0A2R8VJY1_MOUSE	|generic|tr_A0A2R8VI73_A0A2R8VI73_MOUSE	|generic|tr_A0A2R8VI12_A0A2R8VI12_MOUSE	|generic|tr_A0A2R8VHY9_A0A2R8VHY9_MOUSE	|generic|tr_A0A2R8VHL8_A0A2R8VHL8_MOUSE|
"""index: 1823, intensity: 299771.0, mobility: 0.922"""	0.858974	0.00428266	0.00147922	TLPTKETIEQEKRSEIS	generic|tr_A6H6H4_A6H6H4_MOUSE|
"""index: 632, intensity: 3226.0, mobility: 0.914"""	0.852714	0.00428266	0.00150632	QAMEDIKQME	generic|sp_CAS1_BOVIN_|
"""index: 8599, intensity: 3289.0, mobility: 1.324"""	0.851385	0.00428266	0.00151213	SDNSGTTLFGKPEPMSSAEATPTA	generic|sp_Q3UNH4_GRIN1_MOUSE|
"""index: 9032, intensity: 6595.0, mobility: 0.897"""	0.850197	0.00428266	0.00151735	PGPTQTLSPNGENNNDIIQDNGTIIPFRKHTVR	generic|sp_Q8R001_MARE2_MOUSE	|generic|sp_Q8R001_MARE2_MOUSE	|generic|tr_E9Q1B7_E9Q1B7_MOUSE__chr18_1_23853664_23853702_ENSMUST00000155708	|generic|tr_E9Q1B7_E9Q1B7_MOUSE__chr18_1_23853664_23853702_ENSMUST00000155708|
"""index: 9034, intensity: 18483.0, mobility: 1.031"""	0.850114	0.00428266	0.00151771	PGPTQTLSPNGENNNDIIQDNGTIIPFRKHTVR	generic|sp_Q8R001_MARE2_MOUSE	|generic|sp_Q8R001_MARE2_MOUSE	|generic|tr_E9Q1B7_E9Q1B7_MOUSE__chr18_1_23853664_23853702_ENSMUST00000155708	|generic|tr_E9Q1B7_E9Q1B7_MOUSE__chr18_1_23853664_23853702_ENSMUST00000155708|
"""index: 5471, intensity: 5165.0, mobility: 1.010"""	0.842663	0.00428266	0.00155079	PVVLTSGTGSQAQPQPAANQALAAGTH	generic|tr_Q3UR00_Q3UR00_MOUSE	|generic|tr_Q3UHW0_Q3UHW0_MOUSE	|generic|tr_Q3TQ21_Q3TQ21_MOUSE	|generic|tr_Q3TTW5_Q3TTW5_MOUSE	|generic|tr_Q3TRI4_Q3TRI4_MOUSE	|generic|tr_A8WHM8_A8WHM8_MOUSE	|generic|tr_E9Q6M7_E9Q6M7_MOUSE	|generic|sp_Q80U78_PUM1_MOUSE	|generic|sp_Q80U78-2_PUM1_MOUSE	|generic|sp_Q80U78-4_PUM1_MOUSE|
"""index: 4428, intensity: 3247.0, mobility: 1.044"""	0.842261	0.00428266	0.00155259	ETQSAEPPPPEPPRI	generic|sp_Q8BIF0_C99L2_MOUSE	|generic|sp_Q8BIF0-2_C99L2_MOUSE	|generic|tr_I7HJQ8_I7HJQ8_MOUSE	|generic|tr_A2AP74_A2AP74_MOUSE|
"""index: 1595, intensity: 4595.0, mobility: 0.890"""	0.839765	0.00428266	0.00156383	SPGFSDSTSAAKETAAAHQASS	generic|sp_P14873_MAP1B_MOUSE	|generic|tr_B2RQQ5_B2RQQ5_MOUSE|
"""index: 10242, intensity: 2890.0, mobility: 0.921"""	0.838056	0.00428266	0.00157156	SAGPQSQLLASVIAEKSR	generic|sp_Q9QYB8_ADDB_MOUSE	|generic|sp_Q9QYB8-2_ADDB_MOUSE	|generic|tr_Q8C0Y2_Q8C0Y2_MOUSE|
"""index: 4211, intensity: 6267.0, mobility: 1.027"""	0.836903	0.00428266	0.0015768	LVQLAGTRESVDSAKPRVY	generic|sp_P35455_NEU2_MOUSE|
"""index: 12330, intensity: 3286.0, mobility: 1.027"""	0.834971	0.00428266	0.00158562	SVFQELGKLTGPSN	generic|sp_Q03517_SCG2_MOUSE	|generic|tr_Q4W8U9_Q4W8U9_MOUSE|
"""index: 4653, intensity: 4450.0, mobility: 1.006"""	0.83158	0.00428266	0.0016012	SLSGAQIDDNIPR	generic|sp_O08553_DPYL2_MOUSE|
"""index: 1995, intensity: 6133.0, mobility: 0.943"""	0.830941	0.00428266	0.00160415	TLPTKETIEQEKRSEIS	generic|tr_A6H6H4_A6H6H4_MOUSE|
"""index: 11386, intensity: 3712.0, mobility: 1.013"""	0.830149	0.00428266	0.00160781	LAEDVTAALAKQGL	generic|sp_P20357_MTAP2_MOUSE__chr1_1_66438885_66439007_ENSMUST00000172486	|generic|tr_Q80ZL4_Q80ZL4_MOUSE__chr1_1_66438885_66439007_ENSMUST00000172486	|generic|tr_Q3TLQ0_Q3TLQ0_MOUSE__chr1_1_66438885_66439007_ENSMUST00000172486	|generic|tr_Q80X35_Q80X35_MOUSE__chr1_1_66438885_66439007_ENSMUST00000172486	|generic|tr_B2KGT5_B2KGT5_MOUSE__chr1_1_66438885_66439007_ENSMUST00000172486	|generic|tr_A0A668KLC6_A0A668KLC6_MOUSE__chr1_1_66438885_66439007_ENSMUST00000172486|
"""index: 9061, intensity: 4226.0, mobility: 0.958"""	0.829502	0.00428266	0.00161081	PGPTQTLSPNGENNNDIIQDNGTIIPFRKHTVR	generic|sp_Q8R001_MARE2_MOUSE	|generic|sp_Q8R001_MARE2_MOUSE	|generic|tr_E9Q1B7_E9Q1B7_MOUSE__chr18_1_23853664_23853702_ENSMUST00000155708	|generic|tr_E9Q1B7_E9Q1B7_MOUSE__chr18_1_23853664_23853702_ENSMUST00000155708|
"""index: 2244, intensity: 4242.0, mobility: 0.908"""	0.828195	0.00428266	0.00161689	QPPPPPYYPPEDKKTQ	generic|tr_Q3TRG5_Q3TRG5_MOUSE__II_1123726	|generic|sp_P97765_WBP2_MOUSE__II_1123728	|generic|sp_P97765-2_WBP2_MOUSE__II_1123726	|generic|chr11_-1_116079543_116079920_ENSMUST00000074628|
"""index: 10241, intensity: 3144.0, mobility: 0.970"""	0.817691	0.00428266	0.00166646	LLYQEPVLGPVR	generic|sp_CASB_BOVIN_|
"""index: 9044, intensity: 4546.0, mobility: 0.990"""	0.817453	0.00428266	0.0016676	TLADEVSASLAKQG	generic|II_1128081_TX=10090	|generic|II_1128079_TX=10090	|generic|tr_A0A0A0MQC7_A0A0A0MQC7_MOUSE	|generic|tr_A2A5Y6_A2A5Y6_MOUSE	|generic|sp_P10637_TAU_MOUSE	|generic|sp_P10637-2_TAU_MOUSE	|generic|sp_P10637-3_TAU_MOUSE	|generic|sp_P10637-4_TAU_MOUSE	|generic|tr_Q3UH19_Q3UH19_MOUSE	|generic|sp_P10637-6_TAU_MOUSE	|generic|tr_Q8C5K4_Q8C5K4_MOUSE	|generic|tr_Q547J4_Q547J4_MOUSE	|generic|tr_B1AQW2_B1AQW2_MOUSE	|generic|sp_TAU_HUMAN_|
"""index: 9271, intensity: 7213.0, mobility: 1.002"""	0.80794	0.00428266	0.00171368	LADEVSASLAKQGL	generic|II_1128081_TX=10090	|generic|II_1128079_TX=10090	|generic|tr_A0A0A0MQC7_A0A0A0MQC7_MOUSE	|generic|tr_A2A5Y6_A2A5Y6_MOUSE	|generic|sp_P10637_TAU_MOUSE	|generic|sp_P10637-2_TAU_MOUSE	|generic|sp_P10637-4_TAU_MOUSE	|generic|tr_Q3UH19_Q3UH19_MOUSE	|generic|sp_P10637-6_TAU_MOUSE	|generic|tr_Q8C5K4_Q8C5K4_MOUSE	|generic|tr_Q547J4_Q547J4_MOUSE	|generic|tr_B1AQW2_B1AQW2_MOUSE	|generic|sp_TAU_HUMAN_|
"""index: 4771, intensity: 4164.0, mobility: 0.980"""	0.805027	0.00428266	0.00172802	GPPLDAYSIQGQH	generic|sp_P60335_PCBP1_MOUSE|
"""index: 7399, intensity: 4407.0, mobility: 0.863"""	0.804836	0.00428266	0.00172896	EDPATFKPPKMDVPMVEGKKQPLR	generic|sp_Q9DBN4_P33MX_MOUSE	|generic|sp_Q9DBN4-2_P33MX_MOUSE	|generic|tr_D3Z1F7_D3Z1F7_MOUSE|
"""index: 2393, intensity: 7313.0, mobility: 0.842"""	0.803995	0.00428266	0.00173312	TPPPPYEQVVKDK	generic|sp_Q8R1C3_VOPP1_MOUSE__chr6_-1_57774707_57774748_ENSMUST00000204878|
"""index: 2121, intensity: 30376.0, mobility: 0.922"""	0.803019	0.00428266	0.00173796	TLPTKETIEQEKRSEIS	generic|tr_A6H6H4_A6H6H4_MOUSE|
"""index: 4949, intensity: 5019.0, mobility: 1.052"""	0.799301	0.00428266	0.00175651	AQPAPKPEPSFSEYASVQVQRK	generic|sp_P97797_SHPS1_MOUSE	|generic|sp_P97797-2_SHPS1_MOUSE	|generic|sp_P97797-3_SHPS1_MOUSE	|generic|sp_P97797-4_SHPS1_MOUSE	|generic|tr_Q2M4I8_Q2M4I8_MOUSE	|generic|tr_E0CX65_E0CX65_MOUSE|
"""index: 2273, intensity: 2974.0, mobility: 0.966"""	0.797466	0.00428266	0.00176572	SQAGMTGYGMPRQ	generic|tr_Q9D6K2_Q9D6K2_MOUSE	|generic|sp_Q9WVA4_TAGL2_MOUSE	|generic|sp_Q9R1Q8_TAGL3_MOUSE|
"""index: 6583, intensity: 3241.0, mobility: 1.112"""	0.79685	0.00428266	0.00176883	SEPAFQINTQSDPQPTS	generic|tr_A0A0J9YV24_A0A0J9YV24_MOUSE	|generic|sp_E9PUL5_PRRT2_MOUSE|
"""index: 11559, intensity: 11195.0, mobility: 0.927"""	0.794929	0.00428266	0.00177854	VAPFPEVFGKE	generic|sp_CAS1_BOVIN_|
"""index: 7362, intensity: 4523.0, mobility: 0.991"""	0.794476	0.00428266	0.00178083	TAMYPTAAIAPVAH	generic|tr_D3Z4T1_D3Z4T1_MOUSE	|generic|tr_D3Z4C5_D3Z4C5_MOUSE	|generic|tr_D3Z580_D3Z580_MOUSE	|generic|tr_D3Z588_D3Z588_MOUSE	|generic|tr_A0A5F8MPH2_A0A5F8MPH2_MOUSE|
"""index: 2955, intensity: 2712.0, mobility: 1.179"""	0.791684	0.00428266	0.00179504	SKQETQSAEPPPPEPPRI	generic|sp_Q8BIF0_C99L2_MOUSE	|generic|sp_Q8BIF0-2_C99L2_MOUSE	|generic|tr_I7HJQ8_I7HJQ8_MOUSE	|generic|tr_A2AP74_A2AP74_MOUSE|
"""index: 12964, intensity: 4661.0, mobility: 1.045"""	0.784516	0.00428266	0.00183198	YLPGPLQDMFKK	generic|sp_P63040_CPLX1_MOUSE	|generic|sp_P84086_CPLX2_MOUSE|
"""index: 1773, intensity: 73791.0, mobility: 0.922"""	0.784109	0.00428266	0.00183409	TLPTKETIEQEKRSEIS	generic|tr_A6H6H4_A6H6H4_MOUSE|
"""index: 11698, intensity: 3930.0, mobility: 1.076"""	0.783445	0.00428266	0.00183755	TAPEEELAALQLGPTH	generic|tr_A0A5S9EES2_A0A5S9EES2_MOUSE	|generic|tr_A2AGI2_A2AGI2_MOUSE	|generic|tr_B2RWZ9_B2RWZ9_MOUSE	|generic|tr_Q69ZI4_Q69ZI4_MOUSE	|generic|tr_A0A5S9EER5_A0A5S9EER5_MOUSE	|generic|tr_A2AGI3_A2AGI3_MOUSE	|generic|sp_Q8BYM5_NLGN3_MOUSE|
"""index: 716, intensity: 11953.0, mobility: 0.832"""	0.78332	0.00428266	0.0018382	TLPTKETIEQEKR	generic|tr_A6H6H4_A6H6H4_MOUSE|
"""index: 10776, intensity: 2759.0, mobility: 0.942"""	0.782562	0.00428266	0.00184216	HPVYIVQDGPPQSPPNIYYKV	generic|tr_Q543Q7_Q543Q7_MOUSE|
"""index: 10595, intensity: 11860.0, mobility: 0.740"""	0.782519	0.00428266	0.00184238	LPGPLQDMFKK	generic|sp_P63040_CPLX1_MOUSE	|generic|sp_P84086_CPLX2_MOUSE|
"""index: 3018, intensity: 2687.0, mobility: 1.055"""	0.78224	0.00428266	0.00184384	TTFSPPVAAATAKNQS	generic|tr_A0A571BED8_A0A571BED8_MOUSE__chr11_-1_74395775_74395891_ENSMUST00000047488__II_1135417	|generic|sp_Q5SVL6_RPGP2_MOUSE__chr11_-1_74395775_74395891_ENSMUST00000047488__II_1135417	|generic|sp_Q5SVL6-2_RPGP2_MOUSE__chr11_-1_74395775_74395891_ENSMUST00000047488__II_1135417	|generic|tr_A0A171EBK8_A0A171EBK8_MOUSE__chr11_-1_74395775_74395891_ENSMUST00000047488|
"""index: 10793, intensity: 4180.0, mobility: 0.979"""	0.779902	0.00428266	0.00185609	TDGFNLEDALKETSSVKQR	generic|sp_Q8BIF0_C99L2_MOUSE	|generic|sp_Q8BIF0-2_C99L2_MOUSE|
"""index: 2544, intensity: 13653.0, mobility: 0.821"""	0.777755	0.00428266	0.00186741	IPVGSLKNEDTPNRQY	generic|sp_Q03517_SCG2_MOUSE	|generic|tr_Q4W8U9_Q4W8U9_MOUSE|
"""index: 2107, intensity: 3750.0, mobility: 1.060"""	0.775062	0.00428266	0.00188169	GFAQDSQAKVSQLK	generic|sp_Q5HZI2_C2C4C_MOUSE|
"""index: 13499, intensity: 14216.0, mobility: 1.077"""	0.767489	0.00428266	0.00192234	LYQEPVLGPVRGPF	generic|sp_CASB_BOVIN_|
"""index: 2436, intensity: 4506.0, mobility: 0.989"""	0.76684	0.00428266	0.00192586	VQLAGTRESVDSAKPRVY	generic|sp_P35455_NEU2_MOUSE|
"""index: 12138, intensity: 7397.0, mobility: 0.999"""	0.763796	0.00428266	0.00194244	YQEPVLGPVRGPF	generic|sp_CASB_BOVIN_|
"""index: 2596, intensity: 5023.0, mobility: 0.924"""	0.763457	0.00428266	0.00194429	LADEVSASLAKQ	generic|II_1128081_TX=10090	|generic|II_1128079_TX=10090	|generic|tr_A0A0A0MQC7_A0A0A0MQC7_MOUSE	|generic|tr_A2A5Y6_A2A5Y6_MOUSE	|generic|sp_P10637_TAU_MOUSE	|generic|sp_P10637-2_TAU_MOUSE	|generic|sp_P10637-3_TAU_MOUSE	|generic|sp_P10637-4_TAU_MOUSE	|generic|tr_Q3UH19_Q3UH19_MOUSE	|generic|sp_P10637-6_TAU_MOUSE	|generic|tr_Q8C5K4_Q8C5K4_MOUSE	|generic|tr_Q547J4_Q547J4_MOUSE	|generic|tr_B1AQW2_B1AQW2_MOUSE	|generic|sp_TAU_HUMAN_|
"""index: 1554, intensity: 3461.0, mobility: 0.829"""	0.761621	0.00428266	0.00195435	LGEVRTPGQLSDNNSRQ	generic|sp_Q8C0E2_VP26B_MOUSE__chr9_-1_27019314_27019439_ENSMUST00000213917|
"""index: 5488, intensity: 5279.0, mobility: 1.011"""	0.75889	0.00428266	0.0019694	PVVLTSGTGSQAQPQPAANQALAAGTH	generic|tr_Q3UR00_Q3UR00_MOUSE	|generic|tr_Q3UHW0_Q3UHW0_MOUSE	|generic|tr_Q3TQ21_Q3TQ21_MOUSE	|generic|tr_Q3TTW5_Q3TTW5_MOUSE	|generic|tr_Q3TRI4_Q3TRI4_MOUSE	|generic|tr_A8WHM8_A8WHM8_MOUSE	|generic|tr_E9Q6M7_E9Q6M7_MOUSE	|generic|sp_Q80U78_PUM1_MOUSE	|generic|sp_Q80U78-2_PUM1_MOUSE	|generic|sp_Q80U78-4_PUM1_MOUSE|
"""index: 2217, intensity: 4757.0, mobility: 0.929"""	0.75734	0.00428266	0.00197799	QPPPPPYYPPEDKKTQ	generic|tr_Q3TRG5_Q3TRG5_MOUSE__II_1123726	|generic|sp_P97765_WBP2_MOUSE__II_1123728	|generic|sp_P97765-2_WBP2_MOUSE__II_1123726	|generic|chr11_-1_116079543_116079920_ENSMUST00000074628|
"""index: 1601, intensity: 4289.0, mobility: 0.975"""	0.754485	0.00428266	0.00199388	ATSAAQNAFKGNQM	generic|tr_Q3TD71_Q3TD71_MOUSE	|generic|tr_Q3TSA8_Q3TSA8_MOUSE	|generic|tr_Q3UY11_Q3UY11_MOUSE|
"""index: 2638, intensity: 4158.0, mobility: 0.972"""	0.753881	0.00428266	0.00199725	AGPQAAEPSTPSGPESGPTPASAEQNE	generic|sp_P28667_MRP_MOUSE|
"""index: 8684, intensity: 20998.0, mobility: 0.975"""	0.751128	0.00428266	0.0020127	AEDVTAALAKQGL	generic|sp_P20357_MTAP2_MOUSE__chr1_1_66438885_66439007_ENSMUST00000172486	|generic|tr_Q80ZL4_Q80ZL4_MOUSE__chr1_1_66438885_66439007_ENSMUST00000172486	|generic|tr_Q3TLQ0_Q3TLQ0_MOUSE__chr1_1_66438885_66439007_ENSMUST00000172486	|generic|tr_Q80X35_Q80X35_MOUSE__chr1_1_66438885_66439007_ENSMUST00000172486	|generic|tr_B2KGT5_B2KGT5_MOUSE__chr1_1_66438885_66439007_ENSMUST00000172486	|generic|tr_A0A668KLC6_A0A668KLC6_MOUSE__chr1_1_66438885_66439007_ENSMUST00000172486|
"""index: 5145, intensity: 2679.0, mobility: 0.868"""	0.746102	0.00428266	0.00204116	EPPPPEPPRI	generic|sp_Q8BIF0_C99L2_MOUSE	|generic|sp_Q8BIF0-2_C99L2_MOUSE	|generic|tr_I7HJQ8_I7HJQ8_MOUSE	|generic|tr_A2AP74_A2AP74_MOUSE|
"""index: 729, intensity: 2581.0, mobility: 0.914"""	0.744433	0.00428266	0.00205068	KTETQEKNTLPTKETIEQEKRSE	generic|tr_A6H6H4_A6H6H4_MOUSE|
"""index: 9286, intensity: 15187.0, mobility: 1.020"""	0.744342	0.00428266	0.00205121	FSDIPNPIGSENSE	generic|sp_CAS1_BOVIN_|
"""index: 3868, intensity: 2802.0, mobility: 0.804"""	0.740697	0.00428266	0.00207213	AEPPPPEPPRI	generic|sp_Q8BIF0_C99L2_MOUSE	|generic|sp_Q8BIF0-2_C99L2_MOUSE	|generic|tr_I7HJQ8_I7HJQ8_MOUSE	|generic|tr_A2AP74_A2AP74_MOUSE|
"""index: 5772, intensity: 3465.0, mobility: 0.821"""	0.738106	0.00428266	0.00208712	LLDEGHYPVRESPID	generic|tr_Q3UZU8_Q3UZU8_MOUSE	|generic|sp_P16014_SCG1_MOUSE	|generic|tr_Q8BP91_Q8BP91_MOUSE|
"""index: 10561, intensity: 11947.0, mobility: 1.034"""	0.737667	0.00428266	0.00208966	EHPGAPPQPPAPLQPALAPPSRAVAIE	generic|sp_Q7TSJ2_MAP6_MOUSE__chr7_1_99336781_99337002_ENSMUST00000122101__II_884487	|generic|sp_Q7TSJ2-2_MAP6_MOUSE__chr7_1_99269285_99269317_ENSMUST00000208978__II_884487	|generic|tr_D3Z6W1_D3Z6W1_MOUSE__chr7_1_99269285_99269317_ENSMUST00000208978__II_884487|
"""index: 8631, intensity: 5567.0, mobility: 0.926"""	0.733313	0.00428266	0.00211507	EDVTAALAKQGL	generic|sp_P20357_MTAP2_MOUSE__chr1_1_66438885_66439007_ENSMUST00000172486	|generic|tr_Q80ZL4_Q80ZL4_MOUSE__chr1_1_66438885_66439007_ENSMUST00000172486	|generic|tr_Q3TLQ0_Q3TLQ0_MOUSE__chr1_1_66438885_66439007_ENSMUST00000172486	|generic|tr_Q80X35_Q80X35_MOUSE__chr1_1_66438885_66439007_ENSMUST00000172486	|generic|tr_B2KGT5_B2KGT5_MOUSE__chr1_1_66438885_66439007_ENSMUST00000172486	|generic|tr_A0A668KLC6_A0A668KLC6_MOUSE__chr1_1_66438885_66439007_ENSMUST00000172486|
"""index: 11288, intensity: 23742.0, mobility: 0.882"""	0.733057	0.00428266	0.00211657	VAPFPEVFGK	generic|sp_CAS1_BOVIN_|
"""index: 4323, intensity: 2704.0, mobility: 1.106"""	0.732505	0.00428266	0.0021198	AKAPAPAAPAAAEPQAEAPAAAASSEQSVAVKE	generic|sp_Q91XV3_BASP1_MOUSE|
"""index: 1775, intensity: 12006.0, mobility: 0.803"""	0.727451	0.00428266	0.00214966	TLPTKETIEQEKRSEIS	generic|tr_A6H6H4_A6H6H4_MOUSE|
"""index: 4648, intensity: 3378.0, mobility: 1.009"""	0.727268	0.00428266	0.00215074	SLSGAQIDDNIPR	generic|sp_O08553_DPYL2_MOUSE|
"""index: 382, intensity: 2572.0, mobility: 0.756"""	0.726969	0.00428266	0.00215252	SQIDDHVPKRA	generic|sp_Q9EQF6_DPYL5_MOUSE__chr5_1_30791522_30791638_ENSMUST00000198503__II_944569|
"""index: 6606, intensity: 3397.0, mobility: 1.258"""	0.725662	0.00428266	0.0021603	AMGAAQGAMNQPQTQYSATPNY	generic|sp_Q9JKD3_SCAM5_MOUSE__chr9_-1_57443670_57443780_ENSMUST00000215208__II_3456302|
"""index: 8803, intensity: 144840.0, mobility: 1.004"""	0.724927	0.00428266	0.00216469	LADEVSASLAKQGL	generic|II_1128081_TX=10090	|generic|II_1128079_TX=10090	|generic|tr_A0A0A0MQC7_A0A0A0MQC7_MOUSE	|generic|tr_A2A5Y6_A2A5Y6_MOUSE	|generic|sp_P10637_TAU_MOUSE	|generic|sp_P10637-2_TAU_MOUSE	|generic|sp_P10637-4_TAU_MOUSE	|generic|tr_Q3UH19_Q3UH19_MOUSE	|generic|sp_P10637-6_TAU_MOUSE	|generic|tr_Q8C5K4_Q8C5K4_MOUSE	|generic|tr_Q547J4_Q547J4_MOUSE	|generic|tr_B1AQW2_B1AQW2_MOUSE	|generic|sp_TAU_HUMAN_|
"""index: 4637, intensity: 3386.0, mobility: 1.175"""	0.724803	0.00428266	0.00216543	TYAPVISAEKAYHEQ	generic|tr_Q99KA2_Q99KA2_MOUSE__IP_3506393	|generic|tr_A0A0A0MQA5_A0A0A0MQA5_MOUSE__chr1_-1_75215622_75215885_ENSMUST00000188593__IP_3506393	|generic|sp_P05213_TBA1B_MOUSE__IP_3506392	|generic|tr_Q52L87_Q52L87_MOUSE__IP_3506392	|generic|sp_P68368_TBA4A_MOUSE__chr1_-1_75215622_75215885_ENSMUST00000188593__IP_3506393	|generic|tr_Q3TIZ0_Q3TIZ0_MOUSE__IP_3506393	|generic|sp_P68369_TBA1A_MOUSE__IP_3506392	|generic|IP_988840_TX=10090	|generic|IP_1052575_TX=10090	|generic|IP_3456589_TX=10090	|generic|IP_3502747_TX=10090	|generic|tr_Q9D9Y2_Q9D9Y2_MOUSE	|generic|sp_P05214_TBA3_MOUSE|
"""index: 1990, intensity: 227877.0, mobility: 0.921"""	0.722603	0.00428266	0.0021786	TLPTKETIEQEKRSEIS	generic|tr_A6H6H4_A6H6H4_MOUSE|
"""index: 974, intensity: 3654.0, mobility: 0.890"""	0.722504	0.00428266	0.0021792	KTETQEKNPLPSKETIEQEKQ	generic|sp_P20065_TYB4_MOUSE__chrX_-1_167207501_167208325_ENSMUST00000112175	|generic|tr_Q6ZWX2_Q6ZWX2_MOUSE__chrX_-1_167207501_167208325_ENSMUST00000112175|
"""index: 1471, intensity: 2673.0, mobility: 1.006"""	0.718446	0.00428266	0.00220368	SLSGTQVDEGVRSAS	generic|tr_Q3TAS8_Q3TAS8_MOUSE__chr18_-1_43324332_43324412_ENSMUST00000237707	|generic|tr_E9PWE8_E9PWE8_MOUSE__chr18_-1_43324332_43324412_ENSMUST00000237707	|generic|sp_Q62188_DPYL3_MOUSE__chr18_-1_43324332_43324412_ENSMUST00000237707	|generic|tr_Q3TT92_Q3TT92_MOUSE__chr18_-1_43324332_43324412_ENSMUST00000237707|
"""index: 9410, intensity: 2870.0, mobility: 1.170"""	0.717227	0.00428266	0.00221107	IVQDGPPQSPPNIYYKV	generic|tr_Q543Q7_Q543Q7_MOUSE|
"""index: 12571, intensity: 3000.0, mobility: 0.999"""	0.716037	0.00428266	0.00221832	LDFDPFKPDVAPAGSAAATHSPMSQ	generic|tr_C6EQG9_C6EQG9_MOUSE__chr13_1_19096037_19096096_ENSMUST00000200273__II_3475147	|generic|tr_A0A668KM31_A0A668KM31_MOUSE__chr13_1_19096037_19096096_ENSMUST00000200273__II_1109702	|generic|tr_A0A0G2JEG8_A0A0G2JEG8_MOUSE__chr13_1_19096037_19096096_ENSMUST00000200273__II_1109702	|generic|sp_Q7TQF7_AMPH_MOUSE__chr13_1_19096037_19096096_ENSMUST00000200273__II_1109702|
"""index: 9081, intensity: 2524.0, mobility: 1.000"""	0.713077	0.00428266	0.00223642	LQMGSNKGASQAGMTGYGMPRQIM	generic|tr_Q9D6K2_Q9D6K2_MOUSE	|generic|sp_Q9R1Q8_TAGL3_MOUSE|
"""index: 256, intensity: 2702.0, mobility: 0.894"""	0.712451	0.00428266	0.00224027	GTQVDEGVRSAS	generic|tr_Q3TAS8_Q3TAS8_MOUSE__chr18_-1_43324332_43324412_ENSMUST00000237707	|generic|tr_E9PWE8_E9PWE8_MOUSE__chr18_-1_43324332_43324412_ENSMUST00000237707	|generic|sp_Q62188_DPYL3_MOUSE__chr18_-1_43324332_43324412_ENSMUST00000237707	|generic|tr_Q3TT92_Q3TT92_MOUSE__chr18_-1_43324332_43324412_ENSMUST00000237707|
"""index: 1080, intensity: 3618.0, mobility: 0.866"""	0.711293	0.00428266	0.00224739	NAPPEPVPPPR	generic|sp_Q0VGU4_VGF_MOUSE|
"""index: 11456, intensity: 24638.0, mobility: 0.943"""	0.708609	0.00428266	0.00226398	VAPFPEVFGKE	generic|sp_CAS1_BOVIN_|
"""index: 620, intensity: 2735.0, mobility: 0.811"""	0.707651	0.00428266	0.00226994	QETEEEPHVRVA	generic|sp_Q8BGK5_S35F1_MOUSE|
"""index: 4335, intensity: 2586.0, mobility: 0.743"""	0.707505	0.00428266	0.00227084	ATRLMTGAGNILK	generic|sp_P70414_NAC1_MOUSE	|generic|tr_A0A3Q4EBU5_A0A3Q4EBU5_MOUSE	|generic|tr_Q91ZJ7_Q91ZJ7_MOUSE	|generic|tr_Q68FL0_Q68FL0_MOUSE	|generic|tr_Q27PY9_Q27PY9_MOUSE	|generic|tr_Q8BXB3_Q8BXB3_MOUSE	|generic|tr_G5E8Y0_G5E8Y0_MOUSE	|generic|tr_Q9ET74_Q9ET74_MOUSE	|generic|tr_G3X9J1_G3X9J1_MOUSE	|generic|tr_A0A3Q4L326_A0A3Q4L326_MOUSE	|generic|tr_Q8R505_Q8R505_MOUSE	|generic|tr_O35157_O35157_MOUSE|
"""index: 7368, intensity: 4604.0, mobility: 0.934"""	0.70543	0.00428266	0.00228378	GEKLSPKSDISPLTPRESSPLY	generic|sp_P14873_MAP1B_MOUSE	|generic|tr_B2RQQ5_B2RQQ5_MOUSE|
"""index: 11962, intensity: 2937.0, mobility: 1.093"""	0.705356	0.00428266	0.00228424	AAAPMIGYPMPTGYSQ	generic|tr_Q921Y3_Q921Y3_MOUSE__chr11_-1_106781850_106782137_ENSMUST00000133426__II_1125049	|generic|tr_Q9CSD9_Q9CSD9_MOUSE__chr11_-1_106783954_106783992_ENSMUST00000133426__II_1125049	|generic|tr_Q3V0Z8_Q3V0Z8_MOUSE__chr11_-1_106784876_106784983_ENSMUST00000133426__II_1125049	|generic|tr_A1L333_A1L333_MOUSE__chr11_-1_106784876_106784983_ENSMUST00000133426__II_1125049	|generic|tr_Q3UXW3_Q3UXW3_MOUSE__chr11_-1_106784876_106784983_ENSMUST00000133426__II_1125049	|generic|tr_Q5U222_Q5U222_MOUSE__chr11_-1_106784876_106784983_ENSMUST00000133426__II_1125049	|generic|tr_Q8BTS0_Q8BTS0_MOUSE__chr11_-1_106784876_106784983_ENSMUST00000133426__II_1125049|
"""index: 1898, intensity: 3338.0, mobility: 0.897"""	0.704162	0.00428266	0.00229172	SGAQIDDNIPR	generic|sp_O08553_DPYL2_MOUSE|
"""index: 10540, intensity: 18642.0, mobility: 0.958"""	0.703812	0.00428266	0.00229391	TISPLDLAKLNQVARQQSH	generic|sp_P60335_PCBP1_MOUSE|
"""index: 4266, intensity: 18335.0, mobility: 0.831"""	0.703473	0.00428266	0.00229604	ATPASAQTAAKREIYL	generic|tr_Q2TJI9_Q2TJI9_MOUSE__chr18_-1_38189545_38189796_ENSMUST00000160721__II_1060469	|generic|tr_F7BJK1_F7BJK1_MOUSE__chr18_-1_38189545_38189796_ENSMUST00000160721__II_1060474	|generic|tr_Q2TJI7_Q2TJI7_MOUSE|
"""index: 1957, intensity: 2580.0, mobility: 0.968"""	0.702137	0.00428266	0.00230444	NTLPTKETIEQEKRSEIS	generic|tr_A6H6H4_A6H6H4_MOUSE|
"""index: 9356, intensity: 2560.0, mobility: 0.975"""	0.698901	0.00428266	0.00232492	DPLQWKNSDFE	generic|tr_Q3UZU8_Q3UZU8_MOUSE	|generic|sp_P16014_SCG1_MOUSE	|generic|tr_Q8BP91_Q8BP91_MOUSE|
"""index: 5051, intensity: 2760.0, mobility: 1.147"""	0.695198	0.00428266	0.00234855	VFNASVGSHLGQNSSSLNG	generic|sp_P35288_RAB23_MOUSE__chr1_1_33739282_33739392_ENSMUST00000138024__II_1042770|
"""index: 12047, intensity: 4194.0, mobility: 1.006"""	0.694134	0.00428266	0.00235539	YQEPVLGPVRGPF	generic|sp_CASB_BOVIN_|
"""index: 7223, intensity: 2516.0, mobility: 0.768"""	0.693587	0.00428266	0.00235891	SGDKVLALAGFDVEKAKK	generic|sp_Q8K3C3_LZIC_MOUSE|
"""index: 12698, intensity: 2522.0, mobility: 1.038"""	0.69335	0.00428266	0.00236043	YLPGPLQDMFKK	generic|sp_P63040_CPLX1_MOUSE	|generic|sp_P84086_CPLX2_MOUSE|
"""index: 4034, intensity: 131828.0, mobility: 0.911"""	0.689568	0.00428266	0.00238493	AEPPPPEPPRI	generic|sp_Q8BIF0_C99L2_MOUSE	|generic|sp_Q8BIF0-2_C99L2_MOUSE	|generic|tr_I7HJQ8_I7HJQ8_MOUSE	|generic|tr_A2AP74_A2AP74_MOUSE|
"""index: 9148, intensity: 3855.0, mobility: 0.938"""	0.689508	0.00428266	0.00238531	GKPEPMSSAEATPTASEIRNPVF	generic|sp_Q3UNH4_GRIN1_MOUSE|
"""index: 3451, intensity: 2795.0, mobility: 1.173"""	0.687957	0.00428266	0.00239543	AYPTQPGQGYSQQSSQPYG	generic|tr_Q91VQ2_Q91VQ2_MOUSE__II_878670	|generic|tr_Q3UK30_Q3UK30_MOUSE__II_878670	|generic|tr_Q8CFQ9_Q8CFQ9_MOUSE__II_878670	|generic|tr_Q564D0_Q564D0_MOUSE__II_878670|
"""index: 1545, intensity: 2515.0, mobility: 0.868"""	0.686917	0.00428266	0.00240224	SPGFSDSTSAAKETAAAHQAS	generic|sp_P14873_MAP1B_MOUSE	|generic|tr_B2RQQ5_B2RQQ5_MOUSE|
"""index: 10688, intensity: 6067.0, mobility: 1.038"""	0.686163	0.00428266	0.00240718	EHPGAPPQPPAPLQPALAPPSRAVAIE	generic|sp_Q7TSJ2_MAP6_MOUSE__chr7_1_99336781_99337002_ENSMUST00000122101__II_884487	|generic|sp_Q7TSJ2-2_MAP6_MOUSE__chr7_1_99269285_99269317_ENSMUST00000208978__II_884487	|generic|tr_D3Z6W1_D3Z6W1_MOUSE__chr7_1_99269285_99269317_ENSMUST00000208978__II_884487|
"""index: 12794, intensity: 2870.0, mobility: 1.155"""	0.683872	0.00428266	0.00242227	GSQTPQMPAQAMFMAPAQ	generic|sp_Q7TN29_SMAP2_MOUSE|
"""index: 4268, intensity: 4128.0, mobility: 0.919"""	0.683041	0.00428266	0.00242777	LSRAQPAPKPEPSFSEYASVQVQRK	generic|sp_P97797_SHPS1_MOUSE	|generic|sp_P97797-2_SHPS1_MOUSE	|generic|sp_P97797-3_SHPS1_MOUSE	|generic|sp_P97797-4_SHPS1_MOUSE	|generic|tr_Q2M4I8_Q2M4I8_MOUSE	|generic|tr_E0CX65_E0CX65_MOUSE|
"""index: 851, intensity: 3000.0, mobility: 0.789"""	0.681913	0.00428266	0.00243525	TLPTKETIEQEKRSE	generic|tr_A6H6H4_A6H6H4_MOUSE|
"""index: 1475, intensity: 2695.0, mobility: 0.819"""	0.681827	0.00428266	0.00243582	QDDPSAPHKIQDPLK	generic|sp_Q71M36_CSPG5_MOUSE__chr9_1_110262108_110262221_ENSMUST00000197850__II_842345	|generic|II_842338_TX=10090|
"""index: 5176, intensity: 4434.0, mobility: 0.951"""	0.678162	0.00428266	0.0024603	QSGFSLSGTQVDEGVRSASK	generic|tr_Q3TAS8_Q3TAS8_MOUSE__chr18_-1_43324332_43324412_ENSMUST00000237707	|generic|tr_E9PWE8_E9PWE8_MOUSE__chr18_-1_43324332_43324412_ENSMUST00000237707	|generic|sp_Q62188_DPYL3_MOUSE__chr18_-1_43324332_43324412_ENSMUST00000237707	|generic|tr_Q3TT92_Q3TT92_MOUSE__chr18_-1_43324332_43324412_ENSMUST00000237707|
"""index: 4042, intensity: 4033.0, mobility: 1.075"""	0.678067	0.00428266	0.00246093	AKAPAPAAPAAAEPQAEAPAAAASSEQSVAVKE	generic|sp_Q91XV3_BASP1_MOUSE|
"""index: 12276, intensity: 8178.0, mobility: 1.101"""	0.67351	0.00428266	0.00249172	MGAVPVMIPAQSKDGSIV	generic|sp_P97792_CXAR_MOUSE__chr16_1_78334866_78334964_ENSMUST00000231251|
"""index: 1346, intensity: 3379.0, mobility: 0.945"""	0.672869	0.00428266	0.00249608	KTETQEKNPLPSKETIEQEKQAGES	generic|sp_P20065_TYB4_MOUSE__chrX_-1_167207501_167208325_ENSMUST00000112175	|generic|tr_Q6ZWX2_Q6ZWX2_MOUSE__chrX_-1_167207501_167208325_ENSMUST00000112175|
"""index: 9775, intensity: 3589.0, mobility: 0.919"""	0.669594	0.00428266	0.00251849	ASPQEVGKPYLESFQPNLH	generic|sp_Q99P72_RTN4_MOUSE	|generic|sp_Q99P72-3_RTN4_MOUSE|
"""index: 8937, intensity: 96551.0, mobility: 0.973"""	0.668944	0.00428266	0.00252297	TLADEVSASLAKQ	generic|II_1128081_TX=10090	|generic|II_1128079_TX=10090	|generic|tr_A0A0A0MQC7_A0A0A0MQC7_MOUSE	|generic|tr_A2A5Y6_A2A5Y6_MOUSE	|generic|sp_P10637_TAU_MOUSE	|generic|sp_P10637-2_TAU_MOUSE	|generic|sp_P10637-3_TAU_MOUSE	|generic|sp_P10637-4_TAU_MOUSE	|generic|tr_Q3UH19_Q3UH19_MOUSE	|generic|sp_P10637-6_TAU_MOUSE	|generic|tr_Q8C5K4_Q8C5K4_MOUSE	|generic|tr_Q547J4_Q547J4_MOUSE	|generic|tr_B1AQW2_B1AQW2_MOUSE	|generic|sp_TAU_HUMAN_|
"""index: 15235, intensity: 15890.0, mobility: 1.036"""	0.667993	0.00428266	0.00252953	TLADEVSASLAKQGL	generic|II_1128081_TX=10090	|generic|II_1128079_TX=10090	|generic|tr_A0A0A0MQC7_A0A0A0MQC7_MOUSE	|generic|tr_A2A5Y6_A2A5Y6_MOUSE	|generic|sp_P10637_TAU_MOUSE	|generic|sp_P10637-2_TAU_MOUSE	|generic|sp_P10637-4_TAU_MOUSE	|generic|tr_Q3UH19_Q3UH19_MOUSE	|generic|sp_P10637-6_TAU_MOUSE	|generic|tr_Q8C5K4_Q8C5K4_MOUSE	|generic|tr_Q547J4_Q547J4_MOUSE	|generic|tr_B1AQW2_B1AQW2_MOUSE	|generic|sp_TAU_HUMAN_|
"""index: 9279, intensity: 4499.0, mobility: 0.893"""	0.665179	0.00428266	0.00254904	PGPTQTLSPNGENNNDIIQDNGTIIPFRKHTVR	generic|sp_Q8R001_MARE2_MOUSE	|generic|sp_Q8R001_MARE2_MOUSE	|generic|tr_E9Q1B7_E9Q1B7_MOUSE__chr18_1_23853664_23853702_ENSMUST00000155708	|generic|tr_E9Q1B7_E9Q1B7_MOUSE__chr18_1_23853664_23853702_ENSMUST00000155708|
"""index: 7955, intensity: 14412.0, mobility: 0.990"""	0.66417	0.00428266	0.00255607	LKPRTVATPLNQVANPNSAIFGGARPREEVVQKEQE	generic|tr_Q80U88_Q80U88_MOUSE__chr5_-1_134625358_134625459_ENSMUST00000202289__II_929730	|generic|tr_Q3V244_Q3V244_MOUSE__chr5_-1_134625358_134625459_ENSMUST00000202289__II_929730	|generic|tr_Q3TG58_Q3TG58_MOUSE__chr5_-1_134625358_134625459_ENSMUST00000202289__II_929730	|generic|tr_Q564E5_Q564E5_MOUSE__chr5_-1_134625358_134625459_ENSMUST00000202289__II_929730|
"""index: 4906, intensity: 3778.0, mobility: 0.920"""	0.662436	0.00428266	0.00256822	AQPAPKPEPSFSEYASVQVQRK	generic|sp_P97797_SHPS1_MOUSE	|generic|sp_P97797-2_SHPS1_MOUSE	|generic|sp_P97797-3_SHPS1_MOUSE	|generic|sp_P97797-4_SHPS1_MOUSE	|generic|tr_Q2M4I8_Q2M4I8_MOUSE	|generic|tr_E0CX65_E0CX65_MOUSE|
"""index: 9558, intensity: 3595.0, mobility: 0.894"""	0.66073	0.00428266	0.00258022	LQTLHPYNTFAAGFNSTGLPHSHSTTRV	generic|tr_A0A5S9EES2_A0A5S9EES2_MOUSE	|generic|tr_A2AGI2_A2AGI2_MOUSE	|generic|tr_B2RWZ9_B2RWZ9_MOUSE	|generic|tr_Q69ZI4_Q69ZI4_MOUSE	|generic|tr_A0A5S9EER5_A0A5S9EER5_MOUSE	|generic|tr_A2AGI3_A2AGI3_MOUSE	|generic|sp_Q8BYM5_NLGN3_MOUSE|
"""index: 5365, intensity: 2682.0, mobility: 0.788"""	0.658373	0.00428266	0.00259691	GNMINLETKNTRL	generic|tr_E9PYQ9_E9PYQ9_MOUSE__chr16_-1_36754438_36754539_ENSMUST00000165380__II_1076067	|generic|sp_Q9ES07_S15A2_MOUSE__chr16_-1_36754438_36754539_ENSMUST00000165380__II_1076067	|generic|tr_Q9JM03_Q9JM03_MOUSE__chr16_-1_36754438_36754539_ENSMUST00000165380__II_1076067	|generic|tr_E9QMN8_E9QMN8_MOUSE__chr16_-1_36754438_36754539_ENSMUST00000165380__II_1076067|
"""index: 4362, intensity: 3733.0, mobility: 1.123"""	0.65794	0.00428266	0.00259999	SVGSSASSTQPLLVHEDA	generic|tr_Q3ULJ6_Q3ULJ6_MOUSE__chr5_1_75654426_75654545_ENSMUST00000202167	|generic|sp_P05532_KIT_MOUSE__chr5_1_75654426_75654545_ENSMUST00000202167	|generic|sp_P05532-2_KIT_MOUSE__chr5_1_75654426_75654545_ENSMUST00000202167	|generic|sp_P05532-3_KIT_MOUSE__chr5_1_75654426_75654545_ENSMUST00000202167|
"""index: 10428, intensity: 2577.0, mobility: 1.099"""	0.657117	0.00428266	0.00260586	GASQAGMTGYGMPRQIL	generic|sp_Q9WVA4_TAGL2_MOUSE|
"""index: 8721, intensity: 3031.0, mobility: 1.000"""	0.655143	0.00428266	0.00261998	LADEVSASLAKQGL	generic|II_1128081_TX=10090	|generic|II_1128079_TX=10090	|generic|tr_A0A0A0MQC7_A0A0A0MQC7_MOUSE	|generic|tr_A2A5Y6_A2A5Y6_MOUSE	|generic|sp_P10637_TAU_MOUSE	|generic|sp_P10637-2_TAU_MOUSE	|generic|sp_P10637-4_TAU_MOUSE	|generic|tr_Q3UH19_Q3UH19_MOUSE	|generic|sp_P10637-6_TAU_MOUSE	|generic|tr_Q8C5K4_Q8C5K4_MOUSE	|generic|tr_Q547J4_Q547J4_MOUSE	|generic|tr_B1AQW2_B1AQW2_MOUSE	|generic|sp_TAU_HUMAN_|
"""index: 298, intensity: 2586.0, mobility: 0.905"""	0.654808	0.00428266	0.00262238	SANSNPAMAPRE	generic|tr_Q545V6_Q545V6_MOUSE|
"""index: 6110, intensity: 3088.0, mobility: 0.859"""	0.65299	0.00428266	0.00263547	TAPVPMPDLK	generic|tr_A0A0A0MQC7_A0A0A0MQC7_MOUSE	|generic|tr_A2A5Y6_A2A5Y6_MOUSE	|generic|sp_P10637_TAU_MOUSE	|generic|sp_P10637-2_TAU_MOUSE	|generic|sp_P10637-3_TAU_MOUSE	|generic|sp_P10637-4_TAU_MOUSE	|generic|tr_Q3UH19_Q3UH19_MOUSE	|generic|sp_P10637-6_TAU_MOUSE	|generic|tr_Q547J4_Q547J4_MOUSE	|generic|tr_B1AQW2_B1AQW2_MOUSE	|generic|sp_TAU_HUMAN_|
"""index: 16100, intensity: 2899.0, mobility: 1.087"""	0.652813	0.00428266	0.00263676	LLYQEPVLGPVRGPF	generic|sp_CASB_BOVIN_|
"""index: 8676, intensity: 2892.0, mobility: 0.878"""	0.651832	0.00428266	0.00264386	TNRGASQAGMTGYGMPRQIL	generic|sp_Q9WVA4_TAGL2_MOUSE|
"""index: 1975, intensity: 4034.0, mobility: 0.930"""	0.649232	0.00428266	0.00266278	TLPTKETIEQEKRSEIS	generic|tr_A6H6H4_A6H6H4_MOUSE|
"""index: 4621, intensity: 2857.0, mobility: 1.007"""	0.648042	0.00428266	0.00267149	SLSGAQIDDNIPR	generic|sp_O08553_DPYL2_MOUSE|
"""index: 9211, intensity: 14031.0, mobility: 1.010"""	0.647979	0.00428266	0.00267195	FSDIPNPIGSENSE	generic|sp_CAS1_BOVIN_|
"""index: 1599, intensity: 2743.0, mobility: 0.964"""	0.646601	0.00428266	0.00268208	SPGFSDSTSAAKETAAAHQASS	generic|sp_P14873_MAP1B_MOUSE	|generic|tr_B2RQQ5_B2RQQ5_MOUSE|
"""index: 12353, intensity: 3931.0, mobility: 0.968"""	0.646252	0.00428266	0.00268465	DVPSERYLGYL	generic|sp_CAS1_BOVIN_|
"""index: 1827, intensity: 22303.0, mobility: 0.882"""	0.645529	0.00428266	0.00268999	TLPTKETIEQEKRSEIS	generic|tr_A6H6H4_A6H6H4_MOUSE|
"""index: 305, intensity: 11752.0, mobility: 0.905"""	0.644378	0.00428266	0.00269852	SANSNPAMAPRE	generic|tr_Q545V6_Q545V6_MOUSE|
"""index: 4634, intensity: 3921.0, mobility: 1.006"""	0.642068	0.00428266	0.00271572	SLSGAQIDDNIPR	generic|sp_O08553_DPYL2_MOUSE|
"""index: 2139, intensity: 3856.0, mobility: 0.820"""	0.642013	0.00428266	0.00271613	GFAQDSQAKVSQLK	generic|sp_Q5HZI2_C2C4C_MOUSE|
"""index: 9499, intensity: 3129.0, mobility: 0.999"""	0.641467	0.00428266	0.00272021	LADEVSASLAKQGL	generic|II_1128081_TX=10090	|generic|II_1128079_TX=10090	|generic|tr_A0A0A0MQC7_A0A0A0MQC7_MOUSE	|generic|tr_A2A5Y6_A2A5Y6_MOUSE	|generic|sp_P10637_TAU_MOUSE	|generic|sp_P10637-2_TAU_MOUSE	|generic|sp_P10637-4_TAU_MOUSE	|generic|tr_Q3UH19_Q3UH19_MOUSE	|generic|sp_P10637-6_TAU_MOUSE	|generic|tr_Q8C5K4_Q8C5K4_MOUSE	|generic|tr_Q547J4_Q547J4_MOUSE	|generic|tr_B1AQW2_B1AQW2_MOUSE	|generic|sp_TAU_HUMAN_|
"""index: 15132, intensity: 5323.0, mobility: 1.050"""	0.641189	0.00428266	0.0027223	TLADEVSASLAKQGL	generic|II_1128081_TX=10090	|generic|II_1128079_TX=10090	|generic|tr_A0A0A0MQC7_A0A0A0MQC7_MOUSE	|generic|tr_A2A5Y6_A2A5Y6_MOUSE	|generic|sp_P10637_TAU_MOUSE	|generic|sp_P10637-2_TAU_MOUSE	|generic|sp_P10637-4_TAU_MOUSE	|generic|tr_Q3UH19_Q3UH19_MOUSE	|generic|sp_P10637-6_TAU_MOUSE	|generic|tr_Q8C5K4_Q8C5K4_MOUSE	|generic|tr_Q547J4_Q547J4_MOUSE	|generic|tr_B1AQW2_B1AQW2_MOUSE	|generic|sp_TAU_HUMAN_|
"""index: 7196, intensity: 4001.0, mobility: 0.898"""	0.64072	0.00428266	0.00272581	MGSNKGASQAGMTGYGMPRQIM	generic|tr_Q9D6K2_Q9D6K2_MOUSE	|generic|sp_Q9R1Q8_TAGL3_MOUSE|
"""index: 7001, intensity: 3845.0, mobility: 1.158"""	0.63521	0.00428266	0.00276755	QSGFSLSGTQVDEGVRSAS	generic|tr_Q3TAS8_Q3TAS8_MOUSE__chr18_-1_43324332_43324412_ENSMUST00000237707	|generic|tr_E9PWE8_E9PWE8_MOUSE__chr18_-1_43324332_43324412_ENSMUST00000237707	|generic|sp_Q62188_DPYL3_MOUSE__chr18_-1_43324332_43324412_ENSMUST00000237707	|generic|tr_Q3TT92_Q3TT92_MOUSE__chr18_-1_43324332_43324412_ENSMUST00000237707|
"""index: 2448, intensity: 3025.0, mobility: 0.842"""	0.634644	0.00428266	0.00277188	GVASVAEKTKEQASHLG	generic|sp_Q91ZZ3_SYUB_MOUSE|
"""index: 2697, intensity: 4586.0, mobility: 0.895"""	0.633936	0.00428266	0.0027773	TSLGQETEEEPHVRVA	generic|sp_Q8BGK5_S35F1_MOUSE|
"""index: 12204, intensity: 59234.0, mobility: 1.060"""	0.633187	0.00428266	0.00278306	SVFQELGKLTGPSNQ	generic|sp_Q03517_SCG2_MOUSE	|generic|tr_Q4W8U9_Q4W8U9_MOUSE|
"""index: 9018, intensity: 5645.0, mobility: 0.957"""	0.632224	0.00428266	0.00279048	TLADEVSASLAKQ	generic|II_1128081_TX=10090	|generic|II_1128079_TX=10090	|generic|tr_A0A0A0MQC7_A0A0A0MQC7_MOUSE	|generic|tr_A2A5Y6_A2A5Y6_MOUSE	|generic|sp_P10637_TAU_MOUSE	|generic|sp_P10637-2_TAU_MOUSE	|generic|sp_P10637-3_TAU_MOUSE	|generic|sp_P10637-4_TAU_MOUSE	|generic|tr_Q3UH19_Q3UH19_MOUSE	|generic|sp_P10637-6_TAU_MOUSE	|generic|tr_Q8C5K4_Q8C5K4_MOUSE	|generic|tr_Q547J4_Q547J4_MOUSE	|generic|tr_B1AQW2_B1AQW2_MOUSE	|generic|sp_TAU_HUMAN_|
"""index: 938, intensity: 3678.0, mobility: 0.868"""	0.629213	0.00428266	0.00281384	TLPTKETIEQEKRSE	generic|tr_A6H6H4_A6H6H4_MOUSE|
"""index: 4521, intensity: 3845.0, mobility: 1.104"""	0.628721	0.00428266	0.00281767	GAPAQGQLVARPSSVNY	generic|tr_Q3UB97_Q3UB97_MOUSE	|generic|sp_O08992_SDCB1_MOUSE	|generic|tr_Q3U6J5_Q3U6J5_MOUSE	|generic|tr_Q3U724_Q3U724_MOUSE	|generic|tr_A2AKJ9_A2AKJ9_MOUSE	|generic|tr_Q3UBE4_Q3UBE4_MOUSE	|generic|tr_H3BLG5_H3BLG5_MOUSE|
"""index: 7212, intensity: 3597.0, mobility: 0.990"""	0.627253	0.00428266	0.00282917	NEFRAWTDIKPVKPIKAKPQY	generic|sp_Q7TSJ2-3_MAP6_MOUSE__chr7_1_99269285_99269317_ENSMUST00000208978__II_884492	|generic|sp_Q7TSJ2_MAP6_MOUSE__chr7_1_99336781_99337002_ENSMUST00000122101__II_884487	|generic|sp_Q7TSJ2-2_MAP6_MOUSE__chr7_1_99269285_99269317_ENSMUST00000208978__II_884487	|generic|tr_D3Z6W1_D3Z6W1_MOUSE__chr7_1_99269285_99269317_ENSMUST00000208978__II_884487	|generic|II_884478_TX=10090	|generic|tr_A0A140LIT9_A0A140LIT9_MOUSE__chr7_1_99336781_99337002_ENSMUST00000122101|
"""index: 4443, intensity: 3074.0, mobility: 0.962"""	0.625168	0.00428266	0.00284558	LTELENELNTK	generic|tr_F7C3I9_F7C3I9_MOUSE__chr17_1_13903897_13904007_ENSMUST00000133422__II_1071017	|generic|tr_E9Q852_E9Q852_MOUSE__chr17_1_13903897_13904007_ENSMUST00000133422	|generic|tr_E9Q9C3_E9Q9C3_MOUSE__chr17_1_13903897_13904007_ENSMUST00000133422	|generic|sp_Q9QZQ1_AFAD_MOUSE__chr17_1_13903897_13904007_ENSMUST00000133422	|generic|sp_Q9QZQ1-2_AFAD_MOUSE__chr17_1_13903897_13904007_ENSMUST00000133422|
"""index: 13441, intensity: 3218.0, mobility: 1.080"""	0.624801	0.00428266	0.00284849	LYQEPVLGPVRGPF	generic|sp_CASB_BOVIN_|
"""index: 306, intensity: 11103.0, mobility: 0.890"""	0.618993	0.00428266	0.00289489	SANSNPAMAPRE	generic|tr_Q545V6_Q545V6_MOUSE|
"""index: 9276, intensity: 5286.0, mobility: 0.989"""	0.618745	0.00428266	0.00289689	TLADEVSASLAKQG	generic|II_1128081_TX=10090	|generic|II_1128079_TX=10090	|generic|tr_A0A0A0MQC7_A0A0A0MQC7_MOUSE	|generic|tr_A2A5Y6_A2A5Y6_MOUSE	|generic|sp_P10637_TAU_MOUSE	|generic|sp_P10637-2_TAU_MOUSE	|generic|sp_P10637-3_TAU_MOUSE	|generic|sp_P10637-4_TAU_MOUSE	|generic|tr_Q3UH19_Q3UH19_MOUSE	|generic|sp_P10637-6_TAU_MOUSE	|generic|tr_Q8C5K4_Q8C5K4_MOUSE	|generic|tr_Q547J4_Q547J4_MOUSE	|generic|tr_B1AQW2_B1AQW2_MOUSE	|generic|sp_TAU_HUMAN_|
"""index: 810, intensity: 3270.0, mobility: 0.966"""	0.618359	0.00428266	0.00290001	SLSGAQIDDNNPR	generic|tr_Q3TXY0_Q3TXY0_MOUSE__chr5_1_37273379_37273519_ENSMUST00000202377	|generic|tr_Q6P1J1_Q6P1J1_MOUSE__chr5_1_37273379_37273519_ENSMUST00000202377	|generic|sp_P97427_DPYL1_MOUSE__chr5_1_37273379_37273519_ENSMUST00000202377	|generic|tr_Q3TY94_Q3TY94_MOUSE__chr5_1_37273379_37273519_ENSMUST00000202377|
"""index: 855, intensity: 3182.0, mobility: 0.825"""	0.615248	0.00428266	0.00292532	RDQKLSELDDRADA	generic|tr_A0A0N4SUV3_A0A0N4SUV3_MOUSE__II_905896	|generic|tr_D3YTU0_D3YTU0_MOUSE__II_905878	|generic|II_951896_TX=10090	|generic|sp_P63024_VAMP3_MOUSE	|generic|tr_B0QZN5_B0QZN5_MOUSE	|generic|sp_Q62442_VAMP1_MOUSE	|generic|sp_Q62442-2_VAMP1_MOUSE	|generic|tr_Q9CXX2_Q9CXX2_MOUSE	|generic|sp_P63044_VAMP2_MOUSE	|generic|chr11_1_69089731_69089979_ENSMUST00000146847	|generic|tr_O35619_O35619_MOUSE|
"""index: 3497, intensity: 4273.0, mobility: 0.862"""	0.614143	0.00428266	0.00293437	TPASAQTAAKREIYL	generic|tr_Q2TJI9_Q2TJI9_MOUSE__chr18_-1_38189545_38189796_ENSMUST00000160721__II_1060469	|generic|tr_F7BJK1_F7BJK1_MOUSE__chr18_-1_38189545_38189796_ENSMUST00000160721__II_1060474	|generic|tr_Q2TJI7_Q2TJI7_MOUSE|
"""index: 10429, intensity: 3081.0, mobility: 1.102"""	0.614084	0.00428266	0.00293485	GASQAGMTGYGMPRQIL	generic|sp_Q9WVA4_TAGL2_MOUSE|
"""index: 8393, intensity: 12107.0, mobility: 0.899"""	0.61329	0.00428266	0.00294138	LVETSTPLRL	generic|sp_Q9QXV0_PCS1N_MOUSE	|generic|tr_Q9ESU4_Q9ESU4_MOUSE|
"""index: 11339, intensity: 3417.0, mobility: 1.038"""	0.613011	0.00428266	0.00294368	AASAPLVETSTPLRL	generic|sp_Q9QXV0_PCS1N_MOUSE|
"""index: 1185, intensity: 3863.0, mobility: 1.090"""	0.61046	0.00428266	0.0029648	QEQAQEQVQPKPLES	generic|tr_Q9DBN0_Q9DBN0_MOUSE	|generic|sp_P06728_APOA4_MOUSE|
"""index: 830, intensity: 14261.0, mobility: 0.968"""	0.607746	0.00428266	0.00298748	SLSGAQIDDNNPR	generic|tr_Q3TXY0_Q3TXY0_MOUSE__chr5_1_37273379_37273519_ENSMUST00000202377	|generic|tr_Q6P1J1_Q6P1J1_MOUSE__chr5_1_37273379_37273519_ENSMUST00000202377	|generic|sp_P97427_DPYL1_MOUSE__chr5_1_37273379_37273519_ENSMUST00000202377	|generic|tr_Q3TY94_Q3TY94_MOUSE__chr5_1_37273379_37273519_ENSMUST00000202377|
"""index: 2030, intensity: 6483.0, mobility: 0.882"""	0.607711	0.00428266	0.00298778	TLPTKETIEQEKRSEIS	generic|tr_A6H6H4_A6H6H4_MOUSE|
"""index: 7113, intensity: 17316.0, mobility: 0.851"""	0.602581	0.00428266	0.00303126	GSNKGASQAGMTGYGMPRQIM	generic|tr_Q9D6K2_Q9D6K2_MOUSE	|generic|sp_Q9R1Q8_TAGL3_MOUSE|
"""index: 4291, intensity: 17151.0, mobility: 1.166"""	0.601775	0.00428266	0.00303816	ATPASAQTAAKREIYL	generic|tr_Q2TJI9_Q2TJI9_MOUSE__chr18_-1_38189545_38189796_ENSMUST00000160721__II_1060469	|generic|tr_F7BJK1_F7BJK1_MOUSE__chr18_-1_38189545_38189796_ENSMUST00000160721__II_1060474	|generic|tr_Q2TJI7_Q2TJI7_MOUSE|
"""index: 13432, intensity: 2872.0, mobility: 1.076"""	0.600838	0.00428266	0.00304622	LYQEPVLGPVRGPF	generic|sp_CASB_BOVIN_|
"""index: 8283, intensity: 7042.0, mobility: 1.093"""	0.600649	0.00428266	0.00304785	QMEEKPVPAAPVPSPVAPAPVPSRRNPPGGKSSLVLG	generic|sp_P97825_JUPI1_MOUSE__II_1124041|
"""index: 9043, intensity: 2974.0, mobility: 1.066"""	0.599468	0.00428266	0.00305804	SQAGMTGYGMPRQIM	generic|tr_Q9D6K2_Q9D6K2_MOUSE	|generic|sp_Q9R1Q8_TAGL3_MOUSE|
"""index: 1722, intensity: 2559.0, mobility: 0.901"""	0.598398	0.00428266	0.00306732	TQEKNTLPTKETIEQEKRSEIS	generic|tr_A6H6H4_A6H6H4_MOUSE|
"""index: 5694, intensity: 2753.0, mobility: 0.847"""	0.597156	0.00428266	0.00307814	NPLPSKETIEQEKQAGES	generic|sp_P20065_TYB4_MOUSE__chrX_-1_167207501_167208325_ENSMUST00000112175	|generic|tr_Q6ZWX2_Q6ZWX2_MOUSE__chrX_-1_167207501_167208325_ENSMUST00000112175|
"""index: 10707, intensity: 3953.0, mobility: 0.941"""	0.595781	0.00428266	0.00309017	LPGPLQDMFKK	generic|sp_P63040_CPLX1_MOUSE	|generic|sp_P84086_CPLX2_MOUSE|
"""index: 13537, intensity: 6087.0, mobility: 1.061"""	0.595768	0.00428266	0.00309027	LYQEPVLGPVRGPF	generic|sp_CASB_BOVIN_|
"""index: 2343, intensity: 2627.0, mobility: 0.868"""	0.593439	0.00428266	0.0031108	MGTNRGASQAGMTGYGMPRQ	generic|sp_Q9WVA4_TAGL2_MOUSE|
"""index: 9090, intensity: 3009.0, mobility: 0.937"""	0.593292	0.00428266	0.0031121	GKPEPMSSAEATPTASEIRNPVF	generic|sp_Q3UNH4_GRIN1_MOUSE|
"""index: 11466, intensity: 16110.0, mobility: 1.013"""	0.592173	0.00428266	0.00312202	LAEDVTAALAKQGL	generic|sp_P20357_MTAP2_MOUSE__chr1_1_66438885_66439007_ENSMUST00000172486	|generic|tr_Q80ZL4_Q80ZL4_MOUSE__chr1_1_66438885_66439007_ENSMUST00000172486	|generic|tr_Q3TLQ0_Q3TLQ0_MOUSE__chr1_1_66438885_66439007_ENSMUST00000172486	|generic|tr_Q80X35_Q80X35_MOUSE__chr1_1_66438885_66439007_ENSMUST00000172486	|generic|tr_B2KGT5_B2KGT5_MOUSE__chr1_1_66438885_66439007_ENSMUST00000172486	|generic|tr_A0A668KLC6_A0A668KLC6_MOUSE__chr1_1_66438885_66439007_ENSMUST00000172486|
"""index: 602, intensity: 2699.0, mobility: 0.979"""	0.58988	0.00428266	0.0031425	AFKESKGMMNDE	generic|chr16_1_49906666_49910873_ENSMUST00000229206	|generic|tr_A0A2R8W6P0_A0A2R8W6P0_MOUSE	|generic|tr_A0A2R8VK70_A0A2R8VK70_MOUSE|
"""index: 3153, intensity: 2957.0, mobility: 1.025"""	0.589526	0.00428266	0.00314567	ASQTSVPFDHLGK	generic|sp_Q9JMK2_KC1E_MOUSE__II_1087695	|generic|tr_Q8CBH9_Q8CBH9_MOUSE__II_1087695	|generic|tr_Q9QUI3_Q9QUI3_MOUSE__II_1087695|
"""index: 3689, intensity: 3504.0, mobility: 1.020"""	0.587331	0.00428266	0.00316547	SKPASPKLSPDPQTPTLVPTKNVPRS	generic|sp_Q9R1L5_MAST1_MOUSE__chr8_-1_84921336_84921440_ENSMUST00000153000__II_862134|
"""index: 2502, intensity: 2669.0, mobility: 0.819"""	0.586945	0.00428266	0.00316896	IPVGSLKNEDTPNRQY	generic|sp_Q03517_SCG2_MOUSE	|generic|tr_Q4W8U9_Q4W8U9_MOUSE|
"""index: 6597, intensity: 4692.0, mobility: 0.894"""	0.583338	0.00428266	0.0032019	TTEPVSELLK	generic|tr_Q8C243_Q8C243_MOUSE__chr7_-1_142387733_142387786_ENSMUST00000153679__IP_880233	|generic|II_880227_TX=10090	|generic|tr_Q3U651_Q3U651_MOUSE__chr7_-1_142387733_142387786_ENSMUST00000153679	|generic|tr_Q3TWR6_Q3TWR6_MOUSE	|generic|tr_Q3UC89_Q3UC89_MOUSE__chr7_-1_142387733_142387786_ENSMUST00000153679	|generic|tr_Q3UAQ1_Q3UAQ1_MOUSE__chr7_-1_142387733_142387786_ENSMUST00000153679	|generic|tr_Q3U7P0_Q3U7P0_MOUSE__chr7_-1_142387733_142387786_ENSMUST00000153679	|generic|tr_Q3TJN3_Q3TJN3_MOUSE__chr7_-1_142387733_142387786_ENSMUST00000153679	|generic|tr_Q3TXL5_Q3TXL5_MOUSE__chr7_-1_142387733_142387786_ENSMUST00000153679	|generic|chr7_-1_142385402_142385611_ENSMUST00000153679	|generic|tr_Q3TWD0_Q3TWD0_MOUSE__chr7_-1_142387733_142387786_ENSMUST00000153679	|generic|tr_Q3U8W5_Q3U8W5_MOUSE__chr7_-1_142387733_142387786_ENSMUST00000153679	|generic|tr_F8WIR1_F8WIR1_MOUSE__chr7_-1_142387733_142387786_ENSMUST00000153679	|generic|tr_Q3UCD9_Q3UCD9_MOUSE__chr7_-1_142387733_142387786_ENSMUST00000153679	|generic|tr_Q3UCW4_Q3UCW4_MOUSE__chr7_-1_142387733_142387786_ENSMUST00000153679	|generic|tr_Q3U7I9_Q3U7I9_MOUSE__chr7_-1_142387733_142387786_ENSMUST00000153679	|generic|tr_Q3TIR0_Q3TIR0_MOUSE__chr7_-1_142387733_142387786_ENSMUST00000153679|
"""index: 1808, intensity: 3635.0, mobility: 0.978"""	0.583163	0.00428266	0.00320351	QETEEEPHVRVA	generic|sp_Q8BGK5_S35F1_MOUSE|
"""index: 7930, intensity: 4245.0, mobility: 0.911"""	0.582386	0.00428266	0.00321066	QSGFSLSGAQIDDNIPRRTTQ	generic|sp_O08553_DPYL2_MOUSE|
"""index: 9680, intensity: 3451.0, mobility: 0.929"""	0.581356	0.00428266	0.00322019	GPKKPSAGEAGGWSDKDLEDIVEGGGYKPDK	generic|sp_Q8BIF0_C99L2_MOUSE	|generic|sp_Q8BIF0-2_C99L2_MOUSE	|generic|tr_I7HJQ8_I7HJQ8_MOUSE	|generic|tr_A2AP74_A2AP74_MOUSE|
"""index: 4618, intensity: 3337.0, mobility: 0.906"""	0.579739	0.00428266	0.00323521	TYAPVISAEKAYHEQ	generic|tr_Q99KA2_Q99KA2_MOUSE__IP_3506393	|generic|tr_A0A0A0MQA5_A0A0A0MQA5_MOUSE__chr1_-1_75215622_75215885_ENSMUST00000188593__IP_3506393	|generic|sp_P05213_TBA1B_MOUSE__IP_3506392	|generic|tr_Q52L87_Q52L87_MOUSE__IP_3506392	|generic|sp_P68368_TBA4A_MOUSE__chr1_-1_75215622_75215885_ENSMUST00000188593__IP_3506393	|generic|tr_Q3TIZ0_Q3TIZ0_MOUSE__IP_3506393	|generic|sp_P68369_TBA1A_MOUSE__IP_3506392	|generic|IP_988840_TX=10090	|generic|IP_1052575_TX=10090	|generic|IP_3456589_TX=10090	|generic|IP_3502747_TX=10090	|generic|tr_Q9D9Y2_Q9D9Y2_MOUSE	|generic|sp_P05214_TBA3_MOUSE|
"""index: 10272, intensity: 4872.0, mobility: 0.970"""	0.577935	0.00428266	0.0032521	LLYQEPVLGPVR	generic|sp_CASB_BOVIN_|
"""index: 6364, intensity: 4798.0, mobility: 0.974"""	0.576883	0.00428266	0.00326199	STIGTYATLSPTKRLVHA	generic|tr_B7ZNF6_B7ZNF6_MOUSE__chr15_1_31027559_31027672_ENSMUST00000228827	|generic|sp_O35927_CTND2_MOUSE__chr15_1_31027559_31027672_ENSMUST00000228827	|generic|sp_O35927-2_CTND2_MOUSE__chr15_1_31027559_31027672_ENSMUST00000228827	|generic|tr_E9QKH8_E9QKH8_MOUSE__chr15_1_31027559_31027672_ENSMUST00000228827|
"""index: 3897, intensity: 16165.0, mobility: 0.882"""	0.576789	0.00428266	0.00326287	EPPPPEPPRI	generic|sp_Q8BIF0_C99L2_MOUSE	|generic|sp_Q8BIF0-2_C99L2_MOUSE	|generic|tr_I7HJQ8_I7HJQ8_MOUSE	|generic|tr_A2AP74_A2AP74_MOUSE|
"""index: 10629, intensity: 2855.0, mobility: 1.006"""	0.574242	0.00428266	0.00328701	AMSAGTLLTAHSPTPVAPHPVTVPT	generic|sp_Q80XQ8_F168B_MOUSE__chr1_-1_34818014_34818121_ENSMUST00000185469__II_1047168	|generic|tr_E9Q917_E9Q917_MOUSE__chr1_-1_34818014_34818121_ENSMUST00000185469__II_1047168	|generic|tr_G3UWF0_G3UWF0_MOUSE__chr1_-1_34818014_34818121_ENSMUST00000185469__II_1047168|
"""index: 5940, intensity: 3773.0, mobility: 1.208"""	0.57416	0.00428266	0.00328779	GSQQPPQPQQAYSQKALL	generic|sp_P70297_STAM1_MOUSE__chr2_1_14102418_14102489_ENSMUST00000193636__II_1014500	|generic|IP_1121602_TX=10090	|generic|tr_Q3UMC8_Q3UMC8_MOUSE__chr2_1_14102418_14102489_ENSMUST00000193636	|generic|tr_Q9CU37_Q9CU37_MOUSE	|generic|tr_Q3TPR2_Q3TPR2_MOUSE__chr2_1_14141735_14141881_ENSMUST00000193636|
"""index: 15960, intensity: 4726.0, mobility: 1.049"""	0.571829	0.00428266	0.00331011	TLADEVSASLAKQGL	generic|II_1128081_TX=10090	|generic|II_1128079_TX=10090	|generic|tr_A0A0A0MQC7_A0A0A0MQC7_MOUSE	|generic|tr_A2A5Y6_A2A5Y6_MOUSE	|generic|sp_P10637_TAU_MOUSE	|generic|sp_P10637-2_TAU_MOUSE	|generic|sp_P10637-4_TAU_MOUSE	|generic|tr_Q3UH19_Q3UH19_MOUSE	|generic|sp_P10637-6_TAU_MOUSE	|generic|tr_Q8C5K4_Q8C5K4_MOUSE	|generic|tr_Q547J4_Q547J4_MOUSE	|generic|tr_B1AQW2_B1AQW2_MOUSE	|generic|sp_TAU_HUMAN_|
"""index: 921, intensity: 3171.0, mobility: 0.945"""	0.570337	0.00428266	0.00332449	DSHPSYHTDGFN	generic|sp_P60904_DNJC5_MOUSE__chr2_1_181546445_181546492_ENSMUST00000116365|
"""index: 6767, intensity: 22262.0, mobility: 0.932"""	0.569266	0.00428266	0.00333487	DEVSASLAKQGL	generic|II_1128081_TX=10090	|generic|II_1128079_TX=10090	|generic|tr_A0A0A0MQC7_A0A0A0MQC7_MOUSE	|generic|tr_A2A5Y6_A2A5Y6_MOUSE	|generic|sp_P10637_TAU_MOUSE	|generic|sp_P10637-2_TAU_MOUSE	|generic|sp_P10637-4_TAU_MOUSE	|generic|tr_Q3UH19_Q3UH19_MOUSE	|generic|sp_P10637-6_TAU_MOUSE	|generic|tr_Q8C5K4_Q8C5K4_MOUSE	|generic|tr_Q547J4_Q547J4_MOUSE	|generic|tr_B1AQW2_B1AQW2_MOUSE	|generic|sp_TAU_HUMAN_|
"""index: 8771, intensity: 2517.0, mobility: 1.167"""	0.569201	0.00428266	0.0033355	DVAAVGDGLPEGATANGMKTM	generic|sp_Q3UHH2-2_S22AN_MOUSE__chr13_-1_34221899_34221982_ENSMUST00000145038__II_1107661	|generic|tr_F7BP73_F7BP73_MOUSE__chr13_-1_34298989_34299135_ENSMUST00000145038__II_1107661	|generic|sp_Q3UHH2_S22AN_MOUSE__chr13_-1_34298989_34299135_ENSMUST00000145038__II_1107650|
"""index: 9319, intensity: 3826.0, mobility: 1.152"""	0.565558	0.00428266	0.00337116	VAPFPEVFGKEKVNE	generic|sp_CAS1_BOVIN_|
"""index: 9922, intensity: 18324.0, mobility: 1.107"""	0.562401	0.00428266	0.00340247	AEPYDDIVGETVEKTE	generic|tr_Q78TF3_Q78TF3_MOUSE__chr9_1_109978869_110002753_ENSMUST00000169851	|generic|sp_P27546_MAP4_MOUSE	|generic|sp_P27546-2_MAP4_MOUSE	|generic|sp_P27546-3_MAP4_MOUSE|
"""index: 9377, intensity: 3606.0, mobility: 1.139"""	0.56169	0.00428266	0.00340958	VAPFPEVFGKEKVNE	generic|sp_CAS1_BOVIN_|
"""index: 3155, intensity: 15047.0, mobility: 0.968"""	0.561591	0.00428266	0.00341058	DIPNPIGSENSEK	generic|sp_CAS1_BOVIN_|
"""index: 2399, intensity: 6802.0, mobility: 0.921"""	0.560958	0.00428266	0.00341692	TLPTKETIEQEKRSEIS	generic|tr_A6H6H4_A6H6H4_MOUSE|
"""index: 7370, intensity: 3754.0, mobility: 0.966"""	0.558772	0.00428266	0.00343898	ITKDAASNEIPTLTKKETISLQ	generic|sp_Q99P72_RTN4_MOUSE	|generic|sp_Q99P72-3_RTN4_MOUSE|
"""index: 1048, intensity: 2829.0, mobility: 1.016"""	0.55665	0.00428266	0.00346057	TLPTKETIEQEK	generic|tr_A6H6H4_A6H6H4_MOUSE|
"""index: 8270, intensity: 4007.0, mobility: 0.901"""	0.555256	0.00428266	0.00347485	APVPMPDLKNVRSKIGSTENLK	generic|tr_A0A0A0MQC7_A0A0A0MQC7_MOUSE	|generic|tr_A2A5Y6_A2A5Y6_MOUSE	|generic|sp_P10637_TAU_MOUSE	|generic|sp_P10637-2_TAU_MOUSE	|generic|sp_P10637-3_TAU_MOUSE	|generic|sp_P10637-4_TAU_MOUSE	|generic|tr_Q3UH19_Q3UH19_MOUSE	|generic|sp_P10637-6_TAU_MOUSE	|generic|tr_Q547J4_Q547J4_MOUSE	|generic|tr_B1AQW2_B1AQW2_MOUSE|
"""index: 3704, intensity: 4195.0, mobility: 0.898"""	0.5551	0.00428266	0.00347646	AEPPPPEPPRI	generic|sp_Q8BIF0_C99L2_MOUSE	|generic|sp_Q8BIF0-2_C99L2_MOUSE	|generic|tr_I7HJQ8_I7HJQ8_MOUSE	|generic|tr_A2AP74_A2AP74_MOUSE|
"""index: 9791, intensity: 3607.0, mobility: 1.054"""	0.553872	0.00428266	0.00348911	AQQMQQQNPEFVEQIRSQVVR	generic|sp_Q8BJU0_SGTA_MOUSE__chr10_-1_81049249_81049338_ENSMUST00000219126__II_3468303	|generic|sp_Q8BJU0-2_SGTA_MOUSE__chr10_-1_81049249_81049338_ENSMUST00000219126__II_3468303|
"""index: 3877, intensity: 21949.0, mobility: 0.863"""	0.549151	0.00428266	0.0035384	EPPPPEPPRI	generic|sp_Q8BIF0_C99L2_MOUSE	|generic|sp_Q8BIF0-2_C99L2_MOUSE	|generic|tr_I7HJQ8_I7HJQ8_MOUSE	|generic|tr_A2AP74_A2AP74_MOUSE|
"""index: 1878, intensity: 2902.0, mobility: 0.940"""	0.548429	0.00428266	0.00354602	ASGMNVDAGKAIE	generic|sp_P20357_MTAP2_MOUSE__chr1_1_66438885_66439007_ENSMUST00000172486	|generic|tr_Q3URJ7_Q3URJ7_MOUSE	|generic|tr_A0A668KLC6_A0A668KLC6_MOUSE__chr1_1_66438885_66439007_ENSMUST00000172486|
"""index: 10939, intensity: 3642.0, mobility: 0.962"""	0.546826	0.00428266	0.00356303	STTPEEVLEKLKTEAEKK	generic|sp_Q9CRC3_CO040_MOUSE	|generic|tr_Q3TDI7_Q3TDI7_MOUSE|
"""index: 8861, intensity: 22061.0, mobility: 0.972"""	0.545406	0.00428266	0.00357818	TLADEVSASLAKQ	generic|II_1128081_TX=10090	|generic|II_1128079_TX=10090	|generic|tr_A0A0A0MQC7_A0A0A0MQC7_MOUSE	|generic|tr_A2A5Y6_A2A5Y6_MOUSE	|generic|sp_P10637_TAU_MOUSE	|generic|sp_P10637-2_TAU_MOUSE	|generic|sp_P10637-3_TAU_MOUSE	|generic|sp_P10637-4_TAU_MOUSE	|generic|tr_Q3UH19_Q3UH19_MOUSE	|generic|sp_P10637-6_TAU_MOUSE	|generic|tr_Q8C5K4_Q8C5K4_MOUSE	|generic|tr_Q547J4_Q547J4_MOUSE	|generic|tr_B1AQW2_B1AQW2_MOUSE	|generic|sp_TAU_HUMAN_|
"""index: 4421, intensity: 3252.0, mobility: 1.235"""	0.543456	0.00428266	0.00359914	EQAVTDAAMTSKTLGKVT	generic|sp_P20357_MTAP2_MOUSE__chr1_1_66438885_66439007_ENSMUST00000172486	|generic|tr_G3UZK9_G3UZK9_MOUSE	|generic|tr_Q3URJ7_Q3URJ7_MOUSE	|generic|tr_A0A668KLC6_A0A668KLC6_MOUSE__chr1_1_66438885_66439007_ENSMUST00000172486|
"""index: 8231, intensity: 5282.0, mobility: 1.009"""	0.543033	0.00428266	0.00360372	AQMEEKPVPAAPVPSPVAPAPVPSRRNPPGGKSSLVLG	generic|sp_P97825_JUPI1_MOUSE__II_1124041|
"""index: 1788, intensity: 16529.0, mobility: 0.919"""	0.542541	0.00428266	0.00360904	QPPPPPYYPPEDKKTQ	generic|tr_Q3TRG5_Q3TRG5_MOUSE__II_1123726	|generic|sp_P97765_WBP2_MOUSE__II_1123728	|generic|sp_P97765-2_WBP2_MOUSE__II_1123726	|generic|chr11_-1_116079543_116079920_ENSMUST00000074628|
"""index: 7194, intensity: 4104.0, mobility: 0.972"""	0.541944	0.00428266	0.00361552	EIGDEENSAKFPI	generic|sp_P56942_MCH_MOUSE|
"""index: 361, intensity: 2722.0, mobility: 0.916"""	0.541775	0.00428266	0.00361735	SKPKKPLGSSTAAPQRPIATQRTT	generic|sp_Q61166_MARE1_MOUSE|
"""index: 820, intensity: 3783.0, mobility: 0.959"""	0.541564	0.00428266	0.00361965	SLSGAQIDDNNPR	generic|tr_Q3TXY0_Q3TXY0_MOUSE__chr5_1_37273379_37273519_ENSMUST00000202377	|generic|tr_Q6P1J1_Q6P1J1_MOUSE__chr5_1_37273379_37273519_ENSMUST00000202377	|generic|sp_P97427_DPYL1_MOUSE__chr5_1_37273379_37273519_ENSMUST00000202377	|generic|tr_Q3TY94_Q3TY94_MOUSE__chr5_1_37273379_37273519_ENSMUST00000202377|
"""index: 7268, intensity: 3853.0, mobility: 0.943"""	0.539318	0.00428266	0.00364421	AANAASTAATSAAQNAFKGNQM	generic|tr_Q3TD71_Q3TD71_MOUSE	|generic|tr_Q3TSA8_Q3TSA8_MOUSE	|generic|tr_Q3UY11_Q3UY11_MOUSE|
"""index: 9644, intensity: 3512.0, mobility: 1.110"""	0.538661	0.00428266	0.00365144	AEPYDDIVGETVEKTE	generic|tr_Q78TF3_Q78TF3_MOUSE__chr9_1_109978869_110002753_ENSMUST00000169851	|generic|sp_P27546_MAP4_MOUSE	|generic|sp_P27546-2_MAP4_MOUSE	|generic|sp_P27546-3_MAP4_MOUSE|
"""index: 4186, intensity: 9477.0, mobility: 0.866"""	0.538388	0.00428266	0.00365444	EPPPPEPPRI	generic|sp_Q8BIF0_C99L2_MOUSE	|generic|sp_Q8BIF0-2_C99L2_MOUSE	|generic|tr_I7HJQ8_I7HJQ8_MOUSE	|generic|tr_A2AP74_A2AP74_MOUSE|
"""index: 12200, intensity: 2609.0, mobility: 1.063"""	0.536904	0.00428266	0.00367086	TAPEEELAALQLGPTH	generic|tr_A0A5S9EES2_A0A5S9EES2_MOUSE	|generic|tr_A2AGI2_A2AGI2_MOUSE	|generic|tr_B2RWZ9_B2RWZ9_MOUSE	|generic|tr_Q69ZI4_Q69ZI4_MOUSE	|generic|tr_A0A5S9EER5_A0A5S9EER5_MOUSE	|generic|tr_A2AGI3_A2AGI3_MOUSE	|generic|sp_Q8BYM5_NLGN3_MOUSE|
"""index: 4438, intensity: 2696.0, mobility: 1.102"""	0.536393	0.00428266	0.00367654	GAPAQGQLVARPSSVNY	generic|tr_Q3UB97_Q3UB97_MOUSE	|generic|sp_O08992_SDCB1_MOUSE	|generic|tr_Q3U6J5_Q3U6J5_MOUSE	|generic|tr_Q3U724_Q3U724_MOUSE	|generic|tr_A2AKJ9_A2AKJ9_MOUSE	|generic|tr_Q3UBE4_Q3UBE4_MOUSE	|generic|tr_H3BLG5_H3BLG5_MOUSE|
"""index: 8840, intensity: 3927.0, mobility: 0.835"""	0.535224	0.00428266	0.00368957	LADEVSASLAKQGL	generic|II_1128081_TX=10090	|generic|II_1128079_TX=10090	|generic|tr_A0A0A0MQC7_A0A0A0MQC7_MOUSE	|generic|tr_A2A5Y6_A2A5Y6_MOUSE	|generic|sp_P10637_TAU_MOUSE	|generic|sp_P10637-2_TAU_MOUSE	|generic|sp_P10637-4_TAU_MOUSE	|generic|tr_Q3UH19_Q3UH19_MOUSE	|generic|sp_P10637-6_TAU_MOUSE	|generic|tr_Q8C5K4_Q8C5K4_MOUSE	|generic|tr_Q547J4_Q547J4_MOUSE	|generic|tr_B1AQW2_B1AQW2_MOUSE	|generic|sp_TAU_HUMAN_|
"""index: 2249, intensity: 5033.0, mobility: 0.872"""	0.533898	0.00428266	0.00370444	SQIDDHVPKRASARILAPPGGRSSG	generic|sp_Q9EQF6_DPYL5_MOUSE__chr5_1_30791522_30791638_ENSMUST00000198503__II_944569|
"""index: 8073, intensity: 3255.0, mobility: 1.013"""	0.533686	0.00428266	0.00370683	SSTLPQTGGSQQPPQPQQAYSQKALL	generic|sp_P70297_STAM1_MOUSE__chr2_1_14102418_14102489_ENSMUST00000193636__II_1014500	|generic|IP_1121602_TX=10090	|generic|tr_Q3UMC8_Q3UMC8_MOUSE__chr2_1_14102418_14102489_ENSMUST00000193636	|generic|tr_Q9CU37_Q9CU37_MOUSE	|generic|tr_Q3TPR2_Q3TPR2_MOUSE__chr2_1_14141735_14141881_ENSMUST00000193636|
"""index: 1345, intensity: 8812.0, mobility: 0.957"""	0.531523	0.00428266	0.00373127	SEPPESEAKPAPTEVKTVPNDATQTKENESKA	generic|tr_A0A0A6YY91_A0A0A6YY91_MOUSE__II_850562	|generic|sp_P13595_NCAM1_MOUSE	|generic|sp_P13595-2_NCAM1_MOUSE	|generic|tr_E9QB01_E9QB01_MOUSE	|generic|tr_A0A0A6YY47_A0A0A6YY47_MOUSE|
"""index: 5184, intensity: 73497.0, mobility: 1.006"""	0.531128	0.00428266	0.00373577	IVAPPGGRSNITSLG	generic|tr_Q3TXY0_Q3TXY0_MOUSE__chr5_1_37273379_37273519_ENSMUST00000202377	|generic|tr_Q6P1J1_Q6P1J1_MOUSE__chr5_1_37273379_37273519_ENSMUST00000202377	|generic|sp_P97427_DPYL1_MOUSE__chr5_1_37273379_37273519_ENSMUST00000202377	|generic|tr_Q3TY94_Q3TY94_MOUSE__chr5_1_37273379_37273519_ENSMUST00000202377|
"""index: 12108, intensity: 6720.0, mobility: 0.859"""	0.53112	0.00428266	0.00373585	VSPSLLTGSSPLHLRSGL	generic|tr_A0A1L1STR9_A0A1L1STR9_MOUSE__II_3455162|
"""index: 2407, intensity: 10648.0, mobility: 0.843"""	0.529796	0.00428266	0.00375095	TPPPPYEQVVKDK	generic|sp_Q8R1C3_VOPP1_MOUSE__chr6_-1_57774707_57774748_ENSMUST00000204878|
"""index: 16282, intensity: 2761.0, mobility: 1.093"""	0.52899	0.00428266	0.00376019	LLYQEPVLGPVRGPF	generic|sp_CASB_BOVIN_|
"""index: 4379, intensity: 3099.0, mobility: 1.104"""	0.527765	0.00428266	0.0037743	GAMNQPQTQYSATPNY	generic|sp_Q9JKD3_SCAM5_MOUSE__chr9_-1_57443670_57443780_ENSMUST00000215208__II_3456302|
"""index: 2898, intensity: 3685.0, mobility: 0.809"""	0.525417	0.00428266	0.00380154	TKLTEEEKNRLNF	generic|sp_CAS2_BOVIN_|
"""index: 9030, intensity: 52060.0, mobility: 1.004"""	0.524989	0.00428266	0.00380654	LADEVSASLAKQGL	generic|II_1128081_TX=10090	|generic|II_1128079_TX=10090	|generic|tr_A0A0A0MQC7_A0A0A0MQC7_MOUSE	|generic|tr_A2A5Y6_A2A5Y6_MOUSE	|generic|sp_P10637_TAU_MOUSE	|generic|sp_P10637-2_TAU_MOUSE	|generic|sp_P10637-4_TAU_MOUSE	|generic|tr_Q3UH19_Q3UH19_MOUSE	|generic|sp_P10637-6_TAU_MOUSE	|generic|tr_Q8C5K4_Q8C5K4_MOUSE	|generic|tr_Q547J4_Q547J4_MOUSE	|generic|tr_B1AQW2_B1AQW2_MOUSE	|generic|sp_TAU_HUMAN_|
"""index: 2432, intensity: 4455.0, mobility: 0.819"""	0.520652	0.00428266	0.0038577	TPPPPYEQVVKDK	generic|sp_Q8R1C3_VOPP1_MOUSE__chr6_-1_57774707_57774748_ENSMUST00000204878|
"""index: 1739, intensity: 4054.0, mobility: 0.925"""	0.519639	0.00428266	0.00386977	QPPPPPYYPPEDKKTQ	generic|tr_Q3TRG5_Q3TRG5_MOUSE__II_1123726	|generic|sp_P97765_WBP2_MOUSE__II_1123728	|generic|sp_P97765-2_WBP2_MOUSE__II_1123726	|generic|chr11_-1_116079543_116079920_ENSMUST00000074628|
"""index: 3138, intensity: 2932.0, mobility: 1.025"""	0.517921	0.00428266	0.0038904	ASQTSVPFDHLGK	generic|sp_Q9JMK2_KC1E_MOUSE__II_1087695	|generic|tr_Q8CBH9_Q8CBH9_MOUSE__II_1087695	|generic|tr_Q9QUI3_Q9QUI3_MOUSE__II_1087695|
"""index: 11397, intensity: 7040.0, mobility: 0.926"""	0.516449	0.00428266	0.00390819	LSRMGAVPVMIPAQSKDGSIV	generic|sp_P97792_CXAR_MOUSE__chr16_1_78334866_78334964_ENSMUST00000231251|
"""index: 2192, intensity: 3101.0, mobility: 0.908"""	0.516068	0.00428266	0.00391282	LSTSDTSHRGTPSEDEAKAETIRNLR	generic|sp_Q8JZP2_SYN3_MOUSE__chr10_-1_86466975_86467268_ENSMUST00000145864__II_1149215	|generic|tr_Q9QZA3_Q9QZA3_MOUSE__chr10_-1_86407609_86407689_ENSMUST00000145864	|generic|tr_Q3KN99_Q3KN99_MOUSE__chr10_-1_86407609_86407689_ENSMUST00000145864|
"""index: 15525, intensity: 7971.0, mobility: 0.843"""	0.514541	0.00428266	0.00393144	TLADEVSASLAKQGL	generic|II_1128081_TX=10090	|generic|II_1128079_TX=10090	|generic|tr_A0A0A0MQC7_A0A0A0MQC7_MOUSE	|generic|tr_A2A5Y6_A2A5Y6_MOUSE	|generic|sp_P10637_TAU_MOUSE	|generic|sp_P10637-2_TAU_MOUSE	|generic|sp_P10637-4_TAU_MOUSE	|generic|tr_Q3UH19_Q3UH19_MOUSE	|generic|sp_P10637-6_TAU_MOUSE	|generic|tr_Q8C5K4_Q8C5K4_MOUSE	|generic|tr_Q547J4_Q547J4_MOUSE	|generic|tr_B1AQW2_B1AQW2_MOUSE	|generic|sp_TAU_HUMAN_|
"""index: 2298, intensity: 2988.0, mobility: 0.967"""	0.513285	0.00428266	0.00394684	SQAGMTGYGMPRQ	generic|tr_Q9D6K2_Q9D6K2_MOUSE	|generic|sp_Q9WVA4_TAGL2_MOUSE	|generic|sp_Q9R1Q8_TAGL3_MOUSE|
"""index: 4161, intensity: 3923.0, mobility: 1.164"""	0.511815	0.00428266	0.00396499	ATPASAQTAAKREIYL	generic|tr_Q2TJI9_Q2TJI9_MOUSE__chr18_-1_38189545_38189796_ENSMUST00000160721__II_1060469	|generic|tr_F7BJK1_F7BJK1_MOUSE__chr18_-1_38189545_38189796_ENSMUST00000160721__II_1060474	|generic|tr_Q2TJI7_Q2TJI7_MOUSE|
"""index: 8035, intensity: 3043.0, mobility: 1.007"""	0.511675	0.00428266	0.00396672	SSTLPQTGGSQQPPQPQQAYSQKALL	generic|sp_P70297_STAM1_MOUSE__chr2_1_14102418_14102489_ENSMUST00000193636__II_1014500	|generic|IP_1121602_TX=10090	|generic|tr_Q3UMC8_Q3UMC8_MOUSE__chr2_1_14102418_14102489_ENSMUST00000193636	|generic|tr_Q9CU37_Q9CU37_MOUSE	|generic|tr_Q3TPR2_Q3TPR2_MOUSE__chr2_1_14141735_14141881_ENSMUST00000193636|
"""index: 9897, intensity: 6915.0, mobility: 0.991"""	0.511541	0.00428266	0.00396838	PGPTQTLSPNGENNNDIIQDNGTIIPFRKHT	generic|sp_Q8R001_MARE2_MOUSE	|generic|sp_Q8R001_MARE2_MOUSE	|generic|tr_E9Q1B7_E9Q1B7_MOUSE__chr18_1_23853664_23853702_ENSMUST00000155708	|generic|tr_E9Q1B7_E9Q1B7_MOUSE__chr18_1_23853664_23853702_ENSMUST00000155708|
"""index: 2219, intensity: 3544.0, mobility: 0.841"""	0.508641	0.00428266	0.00400456	SQIDDHVPKRASARILAPPGGRSSG	generic|sp_Q9EQF6_DPYL5_MOUSE__chr5_1_30791522_30791638_ENSMUST00000198503__II_944569|
"""index: 9002, intensity: 3628.0, mobility: 1.011"""	0.508532	0.00428266	0.00400594	PGPTQTLSPNGENNNDIIQDNGTIIPFRKHTVR	generic|sp_Q8R001_MARE2_MOUSE	|generic|sp_Q8R001_MARE2_MOUSE	|generic|tr_E9Q1B7_E9Q1B7_MOUSE__chr18_1_23853664_23853702_ENSMUST00000155708	|generic|tr_E9Q1B7_E9Q1B7_MOUSE__chr18_1_23853664_23853702_ENSMUST00000155708|
"""index: 2288, intensity: 3481.0, mobility: 0.966"""	0.508479	0.00428266	0.00400659	SQAGMTGYGMPRQ	generic|tr_Q9D6K2_Q9D6K2_MOUSE	|generic|sp_Q9WVA4_TAGL2_MOUSE	|generic|sp_Q9R1Q8_TAGL3_MOUSE|
"""index: 2129, intensity: 5616.0, mobility: 0.936"""	0.508371	0.00428266	0.00400796	TLPTKETIEQEKRSEIS	generic|tr_A6H6H4_A6H6H4_MOUSE|
"""index: 4966, intensity: 118917.0, mobility: 1.009"""	0.507718	0.00428266	0.00401617	IVAPPGGRSNITSLG	generic|tr_Q3TXY0_Q3TXY0_MOUSE__chr5_1_37273379_37273519_ENSMUST00000202377	|generic|tr_Q6P1J1_Q6P1J1_MOUSE__chr5_1_37273379_37273519_ENSMUST00000202377	|generic|sp_P97427_DPYL1_MOUSE__chr5_1_37273379_37273519_ENSMUST00000202377	|generic|tr_Q3TY94_Q3TY94_MOUSE__chr5_1_37273379_37273519_ENSMUST00000202377|
"""index: 527, intensity: 2534.0, mobility: 0.876"""	0.506885	0.00428266	0.0040267	YLKTVYQH	generic|sp_CAS2_BOVIN_|
"""index: 10135, intensity: 6565.0, mobility: 1.053"""	0.506851	0.00428266	0.00402713	AVPVMIPAQSKDGSIV	generic|sp_P97792_CXAR_MOUSE__chr16_1_78334866_78334964_ENSMUST00000231251|
"""index: 4343, intensity: 2718.0, mobility: 1.125"""	0.505771	0.00428266	0.00404083	SVGSSASSTQPLLVHEDA	generic|tr_Q3ULJ6_Q3ULJ6_MOUSE__chr5_1_75654426_75654545_ENSMUST00000202167	|generic|sp_P05532_KIT_MOUSE__chr5_1_75654426_75654545_ENSMUST00000202167	|generic|sp_P05532-2_KIT_MOUSE__chr5_1_75654426_75654545_ENSMUST00000202167	|generic|sp_P05532-3_KIT_MOUSE__chr5_1_75654426_75654545_ENSMUST00000202167|
"""index: 6543, intensity: 5072.0, mobility: 0.990"""	0.504516	0.00428266	0.00405684	QVANPNSAIFGGARP	generic|tr_Q80U88_Q80U88_MOUSE__chr5_-1_134625358_134625459_ENSMUST00000202289__II_929730	|generic|tr_Q3V244_Q3V244_MOUSE__chr5_-1_134625358_134625459_ENSMUST00000202289__II_929730	|generic|tr_Q3TG58_Q3TG58_MOUSE__chr5_-1_134625358_134625459_ENSMUST00000202289__II_929730	|generic|tr_Q564E5_Q564E5_MOUSE__chr5_-1_134625358_134625459_ENSMUST00000202289__II_929730|
"""index: 14974, intensity: 3081.0, mobility: 0.937"""	0.503804	0.00428266	0.00406597	QEPVLGPVRGPF	generic|sp_CASB_BOVIN_|
"""index: 3995, intensity: 55580.0, mobility: 0.924"""	0.503235	0.00428266	0.00407328	AEPPPPEPPRI	generic|sp_Q8BIF0_C99L2_MOUSE	|generic|sp_Q8BIF0-2_C99L2_MOUSE	|generic|tr_I7HJQ8_I7HJQ8_MOUSE	|generic|tr_A2AP74_A2AP74_MOUSE|
"""index: 8703, intensity: 2614.0, mobility: 1.009"""	0.501782	0.00428266	0.00409204	ATSGPMYLSDHENVGAETPKSTMTLG	generic|tr_V9GXH3_V9GXH3_MOUSE__chr6_-1_119694567_119694731_ENSMUST00000185139	|generic|tr_V9GXF0_V9GXF0_MOUSE__chr6_-1_119694567_119694731_ENSMUST00000185139	|generic|tr_V9GXP8_V9GXP8_MOUSE__chr6_-1_119694567_119694731_ENSMUST00000185139	|generic|tr_F8VPM7_F8VPM7_MOUSE__chr6_-1_119694567_119694731_ENSMUST00000185139	|generic|sp_Q99MI1_RB6I2_MOUSE__chr6_-1_119694567_119694731_ENSMUST00000185139	|generic|sp_Q99MI1-2_RB6I2_MOUSE__chr6_-1_119694567_119694731_ENSMUST00000185139	|generic|tr_V9GWT6_V9GWT6_MOUSE__chr6_-1_119694567_119694731_ENSMUST00000185139	|generic|tr_V9GX53_V9GX53_MOUSE__chr6_-1_119694567_119694731_ENSMUST00000185139|
"""index: 10495, intensity: 3865.0, mobility: 1.103"""	0.501525	0.00428266	0.00409536	MGAVPVMIPAQSKDGSIV	generic|sp_P97792_CXAR_MOUSE__chr16_1_78334866_78334964_ENSMUST00000231251|
"""index: 4455, intensity: 2750.0, mobility: 0.927"""	0.495622	0.00428266	0.00417294	MGSNKGASQAGMTGYGMPRQIM	generic|tr_Q9D6K2_Q9D6K2_MOUSE	|generic|sp_Q9R1Q8_TAGL3_MOUSE|
"""index: 3968, intensity: 5305.0, mobility: 1.032"""	0.488071	0.00428266	0.00427525	AKAPAPAAPAAAEPQAEAPAAAASSEQSVAVKE	generic|sp_Q91XV3_BASP1_MOUSE|
"""index: 6696, intensity: 3537.0, mobility: 0.880"""	0.486365	0.00428266	0.00429886	AQPPRTQTPPLGQTPQLGLK	generic|tr_Q3URI0_Q3URI0_MOUSE__II_882335	|generic|tr_F7CBP1_F7CBP1_MOUSE__chr7_-1_111074336_111074518_ENSMUST00000159465__II_882332	|generic|tr_A0JNY7_A0JNY7_MOUSE__chr7_-1_111074336_111074518_ENSMUST00000159465__II_882335	|generic|sp_Q62448_IF4G2_MOUSE__chr7_-1_111074336_111074518_ENSMUST00000159465__II_882328	|generic|sp_Q62448-2_IF4G2_MOUSE__chr7_-1_111074336_111074518_ENSMUST00000159465__II_882328	|generic|tr_G3XA17_G3XA17_MOUSE__chr7_-1_111074336_111074518_ENSMUST00000159465__II_882335	|generic|tr_Q3U9U9_Q3U9U9_MOUSE|
"""index: 10293, intensity: 3588.0, mobility: 1.157"""	0.48601	0.00428266	0.0043038	IVQEMPPQSPANIYYKV	generic|sp_P52800_EFNB2_MOUSE__chr8_-1_8660480_8660584_ENSMUST00000209169__II_867982	|generic|tr_Q544L9_Q544L9_MOUSE|
"""index: 5758, intensity: 4318.0, mobility: 1.045"""	0.485428	0.00428266	0.00431192	TPIVIQPASATETTQ	generic|tr_Q921J3_Q921J3_MOUSE__chr2_1_181549329_181549376_ENSMUST00000116365	|generic|sp_P60904_DNJC5_MOUSE__chr2_1_181546445_181546492_ENSMUST00000116365|
"""index: 4461, intensity: 4145.0, mobility: 0.863"""	0.484377	0.00428266	0.00432662	EPPPPEPPRI	generic|sp_Q8BIF0_C99L2_MOUSE	|generic|sp_Q8BIF0-2_C99L2_MOUSE	|generic|tr_I7HJQ8_I7HJQ8_MOUSE	|generic|tr_A2AP74_A2AP74_MOUSE|
"""index: 2489, intensity: 4004.0, mobility: 1.012"""	0.484325	0.00428266	0.00432735	GASQAGMTGYGMPRQ	generic|tr_Q9D6K2_Q9D6K2_MOUSE	|generic|sp_Q9WVA4_TAGL2_MOUSE	|generic|sp_Q9R1Q8_TAGL3_MOUSE|
"""index: 6027, intensity: 4616.0, mobility: 0.970"""	0.482683	0.00428266	0.00435047	VANPNSAIFGGARP	generic|tr_Q80U88_Q80U88_MOUSE__chr5_-1_134625358_134625459_ENSMUST00000202289__II_929730	|generic|tr_Q3V244_Q3V244_MOUSE__chr5_-1_134625358_134625459_ENSMUST00000202289__II_929730	|generic|tr_Q3TG58_Q3TG58_MOUSE__chr5_-1_134625358_134625459_ENSMUST00000202289__II_929730	|generic|tr_Q564E5_Q564E5_MOUSE__chr5_-1_134625358_134625459_ENSMUST00000202289__II_929730|
"""index: 2282, intensity: 2959.0, mobility: 0.968"""	0.481006	0.00428266	0.00437426	SQAGMTGYGMPRQ	generic|tr_Q9D6K2_Q9D6K2_MOUSE	|generic|sp_Q9WVA4_TAGL2_MOUSE	|generic|sp_Q9R1Q8_TAGL3_MOUSE|
"""index: 6673, intensity: 5127.0, mobility: 0.954"""	0.480496	0.00428266	0.00438153	GGTGSGMGTLLISK	generic|sp_P68372_TBB4B_MOUSE__IP_840323	|generic|tr_Q9CVR0_Q9CVR0_MOUSE__IP_840323	|generic|sp_Q9D6F9_TBB4A_MOUSE__IP_840323	|generic|IP_1022517_TX=10090	|generic|sp_Q7TMM9_TBB2A_MOUSE__chr17_-1_35836571_35838041_ENSMUST00000134978	|generic|sp_Q922F4_TBB6_MOUSE	|generic|tr_Q3U9U3_Q3U9U3_MOUSE	|generic|sp_Q9ERD7_TBB3_MOUSE__chr17_-1_35836571_35838041_ENSMUST00000134978	|generic|tr_D5MR34_D5MR34_MOUSE	|generic|tr_B2RSN3_B2RSN3_MOUSE__chr17_-1_35836571_35838041_ENSMUST00000134978	|generic|sp_P99024_TBB5_MOUSE__chr17_-1_35836571_35838041_ENSMUST00000134978|
"""index: 6029, intensity: 17379.0, mobility: 1.210"""	0.480081	0.00428266	0.00438746	GSQQPPQPQQAYSQKALL	generic|sp_P70297_STAM1_MOUSE__chr2_1_14102418_14102489_ENSMUST00000193636__II_1014500	|generic|IP_1121602_TX=10090	|generic|tr_Q3UMC8_Q3UMC8_MOUSE__chr2_1_14102418_14102489_ENSMUST00000193636	|generic|tr_Q9CU37_Q9CU37_MOUSE	|generic|tr_Q3TPR2_Q3TPR2_MOUSE__chr2_1_14141735_14141881_ENSMUST00000193636|
"""index: 839, intensity: 4249.0, mobility: 0.994"""	0.479779	0.00428266	0.00439179	ADSHPSYHTDGFN	generic|sp_P60904_DNJC5_MOUSE__chr2_1_181546445_181546492_ENSMUST00000116365|
"""index: 1070, intensity: 2626.0, mobility: 0.882"""	0.479768	0.00428266	0.00439194	NAPPEPVPPPR	generic|sp_Q0VGU4_VGF_MOUSE|
"""index: 688, intensity: 2669.0, mobility: 1.129"""	0.478326	0.00428266	0.00441268	AAAPGEQAGGAGAEGAAGGEPRE	generic|sp_P26645_MARCS_MOUSE	|generic|tr_A0A0A1HAM8_A0A0A1HAM8_MOUSE|
"""index: 4431, intensity: 2991.0, mobility: 0.900"""	0.478253	0.00428266	0.00441372	EQAVTDAAMTSKTLGKVT	generic|sp_P20357_MTAP2_MOUSE__chr1_1_66438885_66439007_ENSMUST00000172486	|generic|tr_G3UZK9_G3UZK9_MOUSE	|generic|tr_Q3URJ7_Q3URJ7_MOUSE	|generic|tr_A0A668KLC6_A0A668KLC6_MOUSE__chr1_1_66438885_66439007_ENSMUST00000172486|
"""index: 6842, intensity: 4821.0, mobility: 0.950"""	0.477519	0.00428266	0.00442434	DEVSASLAKQGL	generic|II_1128081_TX=10090	|generic|II_1128079_TX=10090	|generic|tr_A0A0A0MQC7_A0A0A0MQC7_MOUSE	|generic|tr_A2A5Y6_A2A5Y6_MOUSE	|generic|sp_P10637_TAU_MOUSE	|generic|sp_P10637-2_TAU_MOUSE	|generic|sp_P10637-4_TAU_MOUSE	|generic|tr_Q3UH19_Q3UH19_MOUSE	|generic|sp_P10637-6_TAU_MOUSE	|generic|tr_Q8C5K4_Q8C5K4_MOUSE	|generic|tr_Q547J4_Q547J4_MOUSE	|generic|tr_B1AQW2_B1AQW2_MOUSE	|generic|sp_TAU_HUMAN_|
"""index: 7032, intensity: 4002.0, mobility: 0.851"""	0.473875	0.00428266	0.00447754	GSNKGASQAGMTGYGMPRQIM	generic|tr_Q9D6K2_Q9D6K2_MOUSE	|generic|sp_Q9R1Q8_TAGL3_MOUSE|
"""index: 9626, intensity: 3170.0, mobility: 0.946"""	0.470587	0.00428266	0.00452633	GGSRQQEAPSNLSVNELLTPQGPR	generic|tr_Q8CAD1_Q8CAD1_MOUSE__chrX_1_20851679_20851816_ENSMUST00000136451__II_836925|
"""index: 5686, intensity: 3324.0, mobility: 0.848"""	0.469799	0.00428266	0.00453814	NPLPSKETIEQEKQAGES	generic|sp_P20065_TYB4_MOUSE__chrX_-1_167207501_167208325_ENSMUST00000112175	|generic|tr_Q6ZWX2_Q6ZWX2_MOUSE__chrX_-1_167207501_167208325_ENSMUST00000112175|
"""index: 7202, intensity: 4020.0, mobility: 0.990"""	0.468289	0.00428266	0.00456089	NEFRAWTDIKPVKPIKAKPQY	generic|sp_Q7TSJ2-3_MAP6_MOUSE__chr7_1_99269285_99269317_ENSMUST00000208978__II_884492	|generic|sp_Q7TSJ2_MAP6_MOUSE__chr7_1_99336781_99337002_ENSMUST00000122101__II_884487	|generic|sp_Q7TSJ2-2_MAP6_MOUSE__chr7_1_99269285_99269317_ENSMUST00000208978__II_884487	|generic|tr_D3Z6W1_D3Z6W1_MOUSE__chr7_1_99269285_99269317_ENSMUST00000208978__II_884487	|generic|II_884478_TX=10090	|generic|tr_A0A140LIT9_A0A140LIT9_MOUSE__chr7_1_99336781_99337002_ENSMUST00000122101|
"""index: 6963, intensity: 2704.0, mobility: 1.251"""	0.467398	0.00428266	0.00457439	ESSFSLSGSQIDDHVPK	generic|sp_Q9EQF6_DPYL5_MOUSE__chr5_1_30791522_30791638_ENSMUST00000198503__II_944569|
"""index: 8624, intensity: 2992.0, mobility: 1.107"""	0.467111	0.00428266	0.00457874	SLSAASAPLVETSTPLR	generic|sp_Q9QXV0_PCS1N_MOUSE|
"""index: 1620, intensity: 4483.0, mobility: 0.946"""	0.466721	0.00428266	0.00458468	TTPSQSKAFQTV	generic|sp_Q8R373_CLMP_MOUSE	|generic|tr_Q8C1H8_Q8C1H8_MOUSE|
"""index: 1122, intensity: 7559.0, mobility: 0.954"""	0.466632	0.00428266	0.00458604	SEPPESEAKPAPTEVKTVPNDATQTKENESKA	generic|tr_A0A0A6YY91_A0A0A6YY91_MOUSE__II_850562	|generic|sp_P13595_NCAM1_MOUSE	|generic|sp_P13595-2_NCAM1_MOUSE	|generic|tr_E9QB01_E9QB01_MOUSE	|generic|tr_A0A0A6YY47_A0A0A6YY47_MOUSE|
"""index: 5286, intensity: 3082.0, mobility: 1.227"""	0.46585	0.00428266	0.00459798	QHPANAFDAEPQGYQSQGY	generic|tr_F6PZA3_F6PZA3_MOUSE__II_1087454	|generic|sp_O55100_SNG1_MOUSE|
"""index: 10477, intensity: 2873.0, mobility: 1.027"""	0.465599	0.00428266	0.00460181	EHPGAPPQPPAPLQPALAPPSRAVAIE	generic|sp_Q7TSJ2_MAP6_MOUSE__chr7_1_99336781_99337002_ENSMUST00000122101__II_884487	|generic|sp_Q7TSJ2-2_MAP6_MOUSE__chr7_1_99269285_99269317_ENSMUST00000208978__II_884487	|generic|tr_D3Z6W1_D3Z6W1_MOUSE__chr7_1_99269285_99269317_ENSMUST00000208978__II_884487|
"""index: 2574, intensity: 4362.0, mobility: 0.922"""	0.464992	0.00428266	0.00461112	TLPTKETIEQEKRSEIS	generic|tr_A6H6H4_A6H6H4_MOUSE|
"""index: 11138, intensity: 3186.0, mobility: 1.047"""	0.464941	0.00428266	0.0046119	DLPIMPKVSYGLK	generic|sp_Q9JM96_BORG4_MOUSE	|generic|tr_A2A6Q2_A2A6Q2_MOUSE	|generic|tr_Q3TH99_Q3TH99_MOUSE|
"""index: 2029, intensity: 2878.0, mobility: 0.998"""	0.463439	0.00428266	0.00463505	GGGGGGGLGSGGSIRSSY	generic|sp_K1C9_HUMAN_|
"""index: 674, intensity: 2738.0, mobility: 0.905"""	0.461252	0.00428266	0.00466905	VQLAGTRESVDSAKPR	generic|sp_P35455_NEU2_MOUSE|
"""index: 2939, intensity: 3580.0, mobility: 0.841"""	0.461011	0.00428266	0.00467282	NAPPEPVPPPRAAPAPTHV	generic|sp_Q0VGU4_VGF_MOUSE|
"""index: 13713, intensity: 5984.0, mobility: 1.076"""	0.460613	0.00428266	0.00467905	LYQEPVLGPVRGPF	generic|sp_CASB_BOVIN_|
"""index: 1586, intensity: 4053.0, mobility: 0.994"""	0.460391	0.00428266	0.00468254	ATSAAQNAFKGNQM	generic|tr_Q3TD71_Q3TD71_MOUSE	|generic|tr_Q3TSA8_Q3TSA8_MOUSE	|generic|tr_Q3UY11_Q3UY11_MOUSE|
"""index: 11991, intensity: 3178.0, mobility: 1.025"""	0.458142	0.00428266	0.00471802	TLAEDVTAALAKQ	generic|sp_P20357_MTAP2_MOUSE__chr1_1_66438885_66439007_ENSMUST00000172486	|generic|tr_Q80ZL4_Q80ZL4_MOUSE__chr1_1_66438885_66439007_ENSMUST00000172486	|generic|tr_Q3TLQ0_Q3TLQ0_MOUSE__chr1_1_66438885_66439007_ENSMUST00000172486	|generic|tr_Q80X35_Q80X35_MOUSE__chr1_1_66438885_66439007_ENSMUST00000172486	|generic|tr_B2KGT5_B2KGT5_MOUSE__chr1_1_66438885_66439007_ENSMUST00000172486	|generic|tr_A0A668KLC6_A0A668KLC6_MOUSE__chr1_1_66438885_66439007_ENSMUST00000172486|
"""index: 6007, intensity: 16107.0, mobility: 1.174"""	0.457417	0.00428266	0.00472953	GSQQPPQPQQAYSQKALL	generic|sp_P70297_STAM1_MOUSE__chr2_1_14102418_14102489_ENSMUST00000193636__II_1014500	|generic|IP_1121602_TX=10090	|generic|tr_Q3UMC8_Q3UMC8_MOUSE__chr2_1_14102418_14102489_ENSMUST00000193636	|generic|tr_Q9CU37_Q9CU37_MOUSE	|generic|tr_Q3TPR2_Q3TPR2_MOUSE__chr2_1_14141735_14141881_ENSMUST00000193636|
"""index: 15765, intensity: 13446.0, mobility: 1.053"""	0.455735	0.00428266	0.00475641	TLADEVSASLAKQGL	generic|II_1128081_TX=10090	|generic|II_1128079_TX=10090	|generic|tr_A0A0A0MQC7_A0A0A0MQC7_MOUSE	|generic|tr_A2A5Y6_A2A5Y6_MOUSE	|generic|sp_P10637_TAU_MOUSE	|generic|sp_P10637-2_TAU_MOUSE	|generic|sp_P10637-4_TAU_MOUSE	|generic|tr_Q3UH19_Q3UH19_MOUSE	|generic|sp_P10637-6_TAU_MOUSE	|generic|tr_Q8C5K4_Q8C5K4_MOUSE	|generic|tr_Q547J4_Q547J4_MOUSE	|generic|tr_B1AQW2_B1AQW2_MOUSE	|generic|sp_TAU_HUMAN_|
"""index: 7185, intensity: 3452.0, mobility: 0.856"""	0.453479	0.00428266	0.0047928	NKGASQAGMTGYGMPRQIM	generic|tr_Q9D6K2_Q9D6K2_MOUSE	|generic|sp_Q9R1Q8_TAGL3_MOUSE|
"""index: 2122, intensity: 8239.0, mobility: 0.846"""	0.448751	0.00428266	0.00487035	SLGEVRTPGQLSDNNSRQ	generic|sp_Q8C0E2_VP26B_MOUSE__chr9_-1_27019314_27019439_ENSMUST00000213917|
"""index: 6536, intensity: 4266.0, mobility: 0.946"""	0.447422	0.00428266	0.00489246	VLEYLNQEQAEQGREHLA	generic|sp_Q03517_SCG2_MOUSE	|generic|tr_Q4W8U9_Q4W8U9_MOUSE|
"""index: 5370, intensity: 3156.0, mobility: 0.901"""	0.446963	0.00428266	0.00490014	MGSNKGASQAGMTGYGMPRQIM	generic|tr_Q9D6K2_Q9D6K2_MOUSE	|generic|sp_Q9R1Q8_TAGL3_MOUSE|
"""index: 2442, intensity: 32316.0, mobility: 0.836"""	0.446837	0.00428266	0.00490224	TPPPPYEQVVKDK	generic|sp_Q8R1C3_VOPP1_MOUSE__chr6_-1_57774707_57774748_ENSMUST00000204878|
"""index: 575, intensity: 4717.0, mobility: 0.835"""	0.446741	0.00428266	0.00490385	ILAPPGGRSSG	generic|sp_Q9EQF6_DPYL5_MOUSE__chr5_1_30791522_30791638_ENSMUST00000198503__II_944569|
"""index: 7789, intensity: 6607.0, mobility: 0.910"""	0.44544	0.00428266	0.0049257	MGSNKGASQAGMTGYGMPRQIM	generic|tr_Q9D6K2_Q9D6K2_MOUSE	|generic|sp_Q9R1Q8_TAGL3_MOUSE|
"""index: 1607, intensity: 4018.0, mobility: 0.852"""	0.445393	0.00428266	0.0049265	NPLPSKETIEQEKQAGES	generic|sp_P20065_TYB4_MOUSE__chrX_-1_167207501_167208325_ENSMUST00000112175	|generic|tr_Q6ZWX2_Q6ZWX2_MOUSE__chrX_-1_167207501_167208325_ENSMUST00000112175|
"""index: 3553, intensity: 16446.0, mobility: 1.070"""	0.443639	0.00428266	0.0049562	SPAPATGASGQASELAPSTADSAVPPAPAKTEKGPVETK	generic|tr_A0A0A6YY91_A0A0A6YY91_MOUSE__II_850562|
"""index: 2892, intensity: 3115.0, mobility: 1.004"""	0.443468	0.00428266	0.00495909	SASSTQPLLVHEDA	generic|tr_Q3ULJ6_Q3ULJ6_MOUSE__chr5_1_75654426_75654545_ENSMUST00000202167	|generic|sp_P05532_KIT_MOUSE__chr5_1_75654426_75654545_ENSMUST00000202167	|generic|sp_P05532-2_KIT_MOUSE__chr5_1_75654426_75654545_ENSMUST00000202167	|generic|sp_P05532-3_KIT_MOUSE__chr5_1_75654426_75654545_ENSMUST00000202167|
"""index: 1900, intensity: 16552.0, mobility: 0.853"""	0.442909	0.00428266	0.00496863	TLPTKETIEQEKRSEIS	generic|tr_A6H6H4_A6H6H4_MOUSE|
"""index: 9673, intensity: 4114.0, mobility: 0.945"""	0.441646	0.00428266	0.00499024	TKVIPYVRYL	generic|sp_CAS2_BOVIN_|
"""index: 335, intensity: 4092.0, mobility: 0.900"""	0.441394	0.00428266	0.00499456	SANSNPAMAPRE	generic|tr_Q545V6_Q545V6_MOUSE|
"""index: 12021, intensity: 2792.0, mobility: 1.155"""	0.440921	0.00428266	0.0050027	SGPVPGTAINGTLPLSHM	generic|tr_Q3V2B6_Q3V2B6_MOUSE	|generic|tr_Q60I23_Q60I23_MOUSE	|generic|tr_Q3UES8_Q3UES8_MOUSE|
"""index: 4548, intensity: 8004.0, mobility: 0.908"""	0.440827	0.00428266	0.00500432	AEPPPPEPPRI	generic|sp_Q8BIF0_C99L2_MOUSE	|generic|sp_Q8BIF0-2_C99L2_MOUSE	|generic|tr_I7HJQ8_I7HJQ8_MOUSE	|generic|tr_A2AP74_A2AP74_MOUSE|
"""index: 1072, intensity: 3088.0, mobility: 0.991"""	0.440039	0.00428266	0.00501792	SPGFSDSTSAAKETA	generic|sp_P14873_MAP1B_MOUSE	|generic|tr_B2RQQ5_B2RQQ5_MOUSE|
"""index: 1632, intensity: 4033.0, mobility: 0.876"""	0.439484	0.00428266	0.00502755	SNTIGSAPPLR	generic|tr_E9QK20_E9QK20_MOUSE__chr1_-1_154483513_154483623_ENSMUST00000188965__II_1041223	|generic|tr_A0A087WS83_A0A087WS83_MOUSE__chr1_-1_154483513_154483623_ENSMUST00000188965__II_1041173	|generic|tr_B2RWX7_B2RWX7_MOUSE__chr1_-1_154483513_154483623_ENSMUST00000188965__II_1041173	|generic|sp_Q61290_CAC1E_MOUSE__chr1_-1_154483513_154483623_ENSMUST00000188965__II_1041173	|generic|tr_A0A1D5RLU3_A0A1D5RLU3_MOUSE__chr1_-1_154483513_154483623_ENSMUST00000188965|
"""index: 10664, intensity: 3199.0, mobility: 1.010"""	0.439381	0.00428266	0.00502933	EHPGAPPQPPAPLQPALAPPSRAVAIE	generic|sp_Q7TSJ2_MAP6_MOUSE__chr7_1_99336781_99337002_ENSMUST00000122101__II_884487	|generic|sp_Q7TSJ2-2_MAP6_MOUSE__chr7_1_99269285_99269317_ENSMUST00000208978__II_884487	|generic|tr_D3Z6W1_D3Z6W1_MOUSE__chr7_1_99269285_99269317_ENSMUST00000208978__II_884487|
"""index: 8568, intensity: 3450.0, mobility: 1.000"""	0.439165	0.00428266	0.00503308	EHPGAPPQPPAPLQPALAPPSRAVA	generic|sp_Q7TSJ2_MAP6_MOUSE__chr7_1_99336781_99337002_ENSMUST00000122101__II_884487	|generic|sp_Q7TSJ2-2_MAP6_MOUSE__chr7_1_99269285_99269317_ENSMUST00000208978__II_884487	|generic|tr_D3Z6W1_D3Z6W1_MOUSE__chr7_1_99269285_99269317_ENSMUST00000208978__II_884487|
"""index: 11183, intensity: 3249.0, mobility: 0.999"""	0.439009	0.00428266	0.00503579	ASAPLVETSTPLRL	generic|sp_Q9QXV0_PCS1N_MOUSE|
"""index: 4629, intensity: 7702.0, mobility: 0.978"""	0.436919	0.00428266	0.0050723	SLSGAQIDDNIPR	generic|sp_O08553_DPYL2_MOUSE|
"""index: 4357, intensity: 4401.0, mobility: 1.010"""	0.43624	0.00428266	0.00508425	LSRAQPAPKPEPSFSEYASVQVQRK	generic|sp_P97797_SHPS1_MOUSE	|generic|sp_P97797-2_SHPS1_MOUSE	|generic|sp_P97797-3_SHPS1_MOUSE	|generic|sp_P97797-4_SHPS1_MOUSE	|generic|tr_Q2M4I8_Q2M4I8_MOUSE	|generic|tr_E0CX65_E0CX65_MOUSE|
"""index: 2252, intensity: 8115.0, mobility: 0.932"""	0.435629	0.00428266	0.00509503	TLPTKETIEQEKRSEIS	generic|tr_A6H6H4_A6H6H4_MOUSE|
"""index: 11616, intensity: 2950.0, mobility: 0.998"""	0.435625	0.00428266	0.0050951	TLDVYNPFENR	generic|tr_E9Q855_E9Q855_MOUSE__chr3_1_89180737_89180892_ENSMUST00000129294	|generic|tr_B2M0S3_B2M0S3_MOUSE__chr3_1_89175434_89175475_ENSMUST00000128318	|generic|tr_B2M0S2_B2M0S2_MOUSE__chr3_1_89175434_89175475_ENSMUST00000128318	|generic|tr_Q3UK26_Q3UK26_MOUSE__chr3_1_89180737_89180892_ENSMUST00000129294	|generic|sp_O35609_SCAM3_MOUSE__chr3_1_89180737_89180892_ENSMUST00000129294	|generic|chr3_1_89177999_89178079_ENSMUST00000136165	|generic|tr_Q3TDM8_Q3TDM8_MOUSE__chr3_1_89180737_89180892_ENSMUST00000129294	|generic|tr_Q3UXS0_Q3UXS0_MOUSE__chr3_1_89180737_89180892_ENSMUST00000129294|
"""index: 9741, intensity: 3153.0, mobility: 1.053"""	0.435153	0.00428266	0.00510345	AQQMQQQNPEFVEQIRSQVVR	generic|sp_Q8BJU0_SGTA_MOUSE__chr10_-1_81049249_81049338_ENSMUST00000219126__II_3468303	|generic|sp_Q8BJU0-2_SGTA_MOUSE__chr10_-1_81049249_81049338_ENSMUST00000219126__II_3468303|
"""index: 12044, intensity: 2507.0, mobility: 1.011"""	0.434291	0.00428266	0.00511876	YQEPVLGPVRGPF	generic|sp_CASB_BOVIN_|
"""index: 8334, intensity: 21765.0, mobility: 1.013"""	0.43093	0.00428266	0.00517902	AQMEEKPVPAAPVPSPVAPAPVPSRRNPPGGKSSLVLG	generic|sp_P97825_JUPI1_MOUSE__II_1124041|
"""index: 6720, intensity: 4430.0, mobility: 1.038"""	0.430905	0.00428266	0.00517947	AVAGGAGVGGDSHLALPALERDHLNHHHYVA	generic|sp_P0C192_LRC4B_MOUSE__chr16_1_91662218_91662247_ENSMUST00000117633|
"""index: 8080, intensity: 3571.0, mobility: 0.957"""	0.428134	0.00428266	0.00522991	SSFSLSGSQIDDHVPKRASARIL	generic|sp_Q9EQF6_DPYL5_MOUSE__chr5_1_30791522_30791638_ENSMUST00000198503__II_944569|
"""index: 5065, intensity: 3728.0, mobility: 0.956"""	0.425261	0.00428266	0.00528293	QKPSQDVPPPITAAAGGPPHPQLK	generic|sp_O88935-1_SYN1_MOUSE__chr6_1_115261704_115261733_ENSMUST00000203768|
"""index: 751, intensity: 3044.0, mobility: 0.884"""	0.425227	0.00428266	0.00528356	ADEVSASLAKQ	generic|II_1128081_TX=10090	|generic|II_1128079_TX=10090	|generic|tr_A0A0A0MQC7_A0A0A0MQC7_MOUSE	|generic|tr_A2A5Y6_A2A5Y6_MOUSE	|generic|sp_P10637_TAU_MOUSE	|generic|sp_P10637-2_TAU_MOUSE	|generic|sp_P10637-3_TAU_MOUSE	|generic|sp_P10637-4_TAU_MOUSE	|generic|tr_Q3UH19_Q3UH19_MOUSE	|generic|sp_P10637-6_TAU_MOUSE	|generic|tr_Q8C5K4_Q8C5K4_MOUSE	|generic|tr_Q547J4_Q547J4_MOUSE	|generic|tr_B1AQW2_B1AQW2_MOUSE	|generic|sp_TAU_HUMAN_|
"""index: 10142, intensity: 4260.0, mobility: 0.858"""	0.424608	0.00428266	0.00529509	RMGAVPVMIPAQSKDGSIV	generic|sp_P97792_CXAR_MOUSE__chr16_1_78334866_78334964_ENSMUST00000231251|
"""index: 7156, intensity: 4681.0, mobility: 0.930"""	0.424015	0.00428266	0.00530615	EHPGAPPQPPAPLQPALAPPSR	generic|sp_Q7TSJ2_MAP6_MOUSE__chr7_1_99336781_99337002_ENSMUST00000122101__II_884487	|generic|sp_Q7TSJ2-2_MAP6_MOUSE__chr7_1_99269285_99269317_ENSMUST00000208978__II_884487	|generic|tr_D3Z6W1_D3Z6W1_MOUSE__chr7_1_99269285_99269317_ENSMUST00000208978__II_884487|
"""index: 8904, intensity: 3159.0, mobility: 1.064"""	0.423745	0.00428266	0.00531121	SQAGMTGYGMPRQIM	generic|tr_Q9D6K2_Q9D6K2_MOUSE	|generic|sp_Q9R1Q8_TAGL3_MOUSE|
"""index: 9769, intensity: 3340.0, mobility: 1.053"""	0.4233	0.00428266	0.00531955	AQQMQQQNPEFVEQIRSQVVR	generic|sp_Q8BJU0_SGTA_MOUSE__chr10_-1_81049249_81049338_ENSMUST00000219126__II_3468303	|generic|sp_Q8BJU0-2_SGTA_MOUSE__chr10_-1_81049249_81049338_ENSMUST00000219126__II_3468303|
"""index: 1443, intensity: 3116.0, mobility: 0.888"""	0.422969	0.00428266	0.00532577	EKNPLPSKETIEQEKQAGES	generic|sp_P20065_TYB4_MOUSE__chrX_-1_167207501_167208325_ENSMUST00000112175	|generic|tr_Q6ZWX2_Q6ZWX2_MOUSE__chrX_-1_167207501_167208325_ENSMUST00000112175|
"""index: 9191, intensity: 3992.0, mobility: 0.851"""	0.421967	0.00428266	0.00534463	IVQDGPPQSPPNIYYKV	generic|tr_Q543Q7_Q543Q7_MOUSE|
"""index: 6383, intensity: 5130.0, mobility: 1.175"""	0.418729	0.00428266	0.00540626	GSQQPPQPQQAYSQKALL	generic|sp_P70297_STAM1_MOUSE__chr2_1_14102418_14102489_ENSMUST00000193636__II_1014500	|generic|IP_1121602_TX=10090	|generic|tr_Q3UMC8_Q3UMC8_MOUSE__chr2_1_14102418_14102489_ENSMUST00000193636	|generic|tr_Q9CU37_Q9CU37_MOUSE	|generic|tr_Q3TPR2_Q3TPR2_MOUSE__chr2_1_14141735_14141881_ENSMUST00000193636|
"""index: 10151, intensity: 115527.0, mobility: 1.079"""	0.418657	0.00428266	0.00540766	AVPVMIPAQSKDGSIV	generic|sp_P97792_CXAR_MOUSE__chr16_1_78334866_78334964_ENSMUST00000231251|
"""index: 10069, intensity: 3973.0, mobility: 0.973"""	0.418628	0.00428266	0.00540821	FLPYPYYAKPA	generic|sp_CASK_BOVIN_|
"""index: 6339, intensity: 6115.0, mobility: 1.080"""	0.416747	0.00428266	0.00544448	AVGDGLPEGATANGMKTM	generic|sp_Q3UHH2-2_S22AN_MOUSE__chr13_-1_34221899_34221982_ENSMUST00000145038__II_1107661	|generic|tr_F7BP73_F7BP73_MOUSE__chr13_-1_34298989_34299135_ENSMUST00000145038__II_1107661	|generic|sp_Q3UHH2_S22AN_MOUSE__chr13_-1_34298989_34299135_ENSMUST00000145038__II_1107650|
"""index: 14828, intensity: 21694.0, mobility: 0.947"""	0.414673	0.00428266	0.00548486	QEPVLGPVRGPF	generic|sp_CASB_BOVIN_|
"""index: 8228, intensity: 3613.0, mobility: 1.085"""	0.414296	0.00428266	0.00549224	AQMEEKPVPAAPVPSPVAPAPVPSRRNPPGGKSSLVLG	generic|sp_P97825_JUPI1_MOUSE__II_1124041|
"""index: 4439, intensity: 4755.0, mobility: 1.045"""	0.413858	0.00428266	0.00550084	ETQSAEPPPPEPPRI	generic|sp_Q8BIF0_C99L2_MOUSE	|generic|sp_Q8BIF0-2_C99L2_MOUSE	|generic|tr_I7HJQ8_I7HJQ8_MOUSE	|generic|tr_A2AP74_A2AP74_MOUSE|
"""index: 10553, intensity: 2647.0, mobility: 1.250"""	0.411623	0.00428266	0.00554498	NTEDDLPVYLARPGSAAQTP	generic|tr_Q6P1J1_Q6P1J1_MOUSE__chr5_1_37273379_37273519_ENSMUST00000202377	|generic|tr_Q71H75_Q71H75_MOUSE	|generic|tr_Q3TY94_Q3TY94_MOUSE__chr5_1_37273379_37273519_ENSMUST00000202377|
"""index: 7392, intensity: 20303.0, mobility: 1.036"""	0.410046	0.00428266	0.00557644	VFQELGKLTGPSNQ	generic|sp_Q03517_SCG2_MOUSE	|generic|tr_Q4W8U9_Q4W8U9_MOUSE|
"""index: 7136, intensity: 3552.0, mobility: 0.878"""	0.408201	0.00428266	0.00561354	GSNKGASQAGMTGYGMPRQIM	generic|tr_Q9D6K2_Q9D6K2_MOUSE	|generic|sp_Q9R1Q8_TAGL3_MOUSE|
"""index: 6183, intensity: 21283.0, mobility: 0.963"""	0.405176	0.00428266	0.00567509	ADEVSASLAKQGL	generic|II_1128081_TX=10090	|generic|II_1128079_TX=10090	|generic|tr_A0A0A0MQC7_A0A0A0MQC7_MOUSE	|generic|tr_A2A5Y6_A2A5Y6_MOUSE	|generic|sp_P10637_TAU_MOUSE	|generic|sp_P10637-2_TAU_MOUSE	|generic|sp_P10637-4_TAU_MOUSE	|generic|tr_Q3UH19_Q3UH19_MOUSE	|generic|sp_P10637-6_TAU_MOUSE	|generic|tr_Q8C5K4_Q8C5K4_MOUSE	|generic|tr_Q547J4_Q547J4_MOUSE	|generic|tr_B1AQW2_B1AQW2_MOUSE	|generic|sp_TAU_HUMAN_|
"""index: 2135, intensity: 3099.0, mobility: 0.945"""	0.402828	0.00428266	0.0057235	KTFQPGSWTPEDGKRQSQ	generic|II_3474424_TX=10090	|generic|sp_Q59J78_NDUF2_MOUSE__chr13_-1_108052706_108052855_ENSMUST00000223734	|generic|tr_Q3TLI6_Q3TLI6_MOUSE|
"""index: 12839, intensity: 3662.0, mobility: 1.025"""	0.399658	0.00428266	0.00578975	YQEPVLGPVRGPFP	generic|sp_CASB_BOVIN_|
"""index: 3140, intensity: 3457.0, mobility: 0.996"""	0.398096	0.00428266	0.00582277	QQQPQPHHIPTSAPVYQQPQQQQMT	generic|tr_Q543N3_Q543N3_MOUSE__II_1131100	|generic|II_1131096_TX=10090	|generic|tr_A2A6H0_A2A6H0_MOUSE|
"""index: 1891, intensity: 4447.0, mobility: 0.836"""	0.397762	0.00428266	0.00582988	PTKETIEQEKRSEIS	generic|tr_A6H6H4_A6H6H4_MOUSE|
"""index: 7476, intensity: 3418.0, mobility: 0.952"""	0.39772	0.00428266	0.00583076	EDPATFKPPKMDVPMVEGKKQPLR	generic|sp_Q9DBN4_P33MX_MOUSE	|generic|sp_Q9DBN4-2_P33MX_MOUSE	|generic|tr_D3Z1F7_D3Z1F7_MOUSE|
"""index: 2247, intensity: 3943.0, mobility: 0.915"""	0.397356	0.00428266	0.00583851	TLPTKETIEQEKRSEIS	generic|tr_A6H6H4_A6H6H4_MOUSE|
"""index: 2732, intensity: 3386.0, mobility: 0.851"""	0.39696	0.00428266	0.00584696	DQVKRNAVPITPTLNRE	generic|sp_CAS2_BOVIN_|
"""index: 10870, intensity: 3802.0, mobility: 1.159"""	0.395069	0.00428266	0.0058875	IVQEMPPQSPANIYYKV	generic|sp_P52800_EFNB2_MOUSE__chr8_-1_8660480_8660584_ENSMUST00000209169__II_867982	|generic|tr_Q544L9_Q544L9_MOUSE|
"""index: 8971, intensity: 3840.0, mobility: 1.037"""	0.394858	0.00428266	0.00589206	PGPTQTLSPNGENNNDIIQDNGTIIPFRKHTVR	generic|sp_Q8R001_MARE2_MOUSE	|generic|sp_Q8R001_MARE2_MOUSE	|generic|tr_E9Q1B7_E9Q1B7_MOUSE__chr18_1_23853664_23853702_ENSMUST00000155708	|generic|tr_E9Q1B7_E9Q1B7_MOUSE__chr18_1_23853664_23853702_ENSMUST00000155708|
"""index: 12777, intensity: 3079.0, mobility: 1.027"""	0.394683	0.00428266	0.00589582	YQEPVLGPVRGPFP	generic|sp_CASB_BOVIN_|
"""index: 2391, intensity: 52443.0, mobility: 0.808"""	0.394643	0.00428266	0.00589669	SQIDDHVPKRASARIL	generic|sp_Q9EQF6_DPYL5_MOUSE__chr5_1_30791522_30791638_ENSMUST00000198503__II_944569|
"""index: 10651, intensity: 14434.0, mobility: 0.958"""	0.39396	0.00428266	0.00591146	LPGPLQDMFKK	generic|sp_P63040_CPLX1_MOUSE	|generic|sp_P84086_CPLX2_MOUSE|
"""index: 11680, intensity: 15589.0, mobility: 0.943"""	0.393591	0.00428266	0.00591947	VAPFPEVFGKE	generic|sp_CAS1_BOVIN_|
"""index: 4822, intensity: 5287.0, mobility: 0.985"""	0.393582	0.00428266	0.00591966	PEPEPQPEPEPEPEPEPQPEPEPEQ	generic|tr_C4IXT3_C4IXT3_MOUSE__chr11_-1_61157167_61157217_ENSMUST00000173525|
"""index: 2965, intensity: 28818.0, mobility: 0.835"""	0.393464	0.00428266	0.00592222	SKQETQSAEPPPPEPPRI	generic|sp_Q8BIF0_C99L2_MOUSE	|generic|sp_Q8BIF0-2_C99L2_MOUSE	|generic|tr_I7HJQ8_I7HJQ8_MOUSE	|generic|tr_A2AP74_A2AP74_MOUSE|
"""index: 5871, intensity: 7679.0, mobility: 1.216"""	0.393016	0.00428266	0.00593196	SAISSAVTSPPVGNQSRQTVP	generic|tr_E9Q828_E9Q828_MOUSE	|generic|tr_Q6Q476_Q6Q476_MOUSE	|generic|tr_H2BL43_H2BL43_MOUSE|
"""index: 8175, intensity: 4468.0, mobility: 0.922"""	0.392082	0.00428266	0.00595232	APVPMPDLKNVRSKIGSTENLK	generic|tr_A0A0A0MQC7_A0A0A0MQC7_MOUSE	|generic|tr_A2A5Y6_A2A5Y6_MOUSE	|generic|sp_P10637_TAU_MOUSE	|generic|sp_P10637-2_TAU_MOUSE	|generic|sp_P10637-3_TAU_MOUSE	|generic|sp_P10637-4_TAU_MOUSE	|generic|tr_Q3UH19_Q3UH19_MOUSE	|generic|sp_P10637-6_TAU_MOUSE	|generic|tr_Q547J4_Q547J4_MOUSE	|generic|tr_B1AQW2_B1AQW2_MOUSE|
"""index: 10756, intensity: 3981.0, mobility: 0.974"""	0.392053	0.00428266	0.00595295	TDGFNLEDALKETSSVKQR	generic|sp_Q8BIF0_C99L2_MOUSE	|generic|sp_Q8BIF0-2_C99L2_MOUSE|
"""index: 12122, intensity: 4615.0, mobility: 1.091"""	0.391947	0.00428266	0.00595528	AAAAPMIGYPMPTGYSQ	generic|tr_Q921Y3_Q921Y3_MOUSE__chr11_-1_106781850_106782137_ENSMUST00000133426__II_1125049	|generic|tr_Q9CSD9_Q9CSD9_MOUSE__chr11_-1_106783954_106783992_ENSMUST00000133426__II_1125049	|generic|tr_Q3V0Z8_Q3V0Z8_MOUSE__chr11_-1_106784876_106784983_ENSMUST00000133426__II_1125049	|generic|tr_A1L333_A1L333_MOUSE__chr11_-1_106784876_106784983_ENSMUST00000133426__II_1125049	|generic|tr_Q3UXW3_Q3UXW3_MOUSE__chr11_-1_106784876_106784983_ENSMUST00000133426__II_1125049	|generic|tr_Q5U222_Q5U222_MOUSE__chr11_-1_106784876_106784983_ENSMUST00000133426__II_1125049	|generic|tr_Q8BTS0_Q8BTS0_MOUSE__chr11_-1_106784876_106784983_ENSMUST00000133426__II_1125049|
"""index: 9802, intensity: 3814.0, mobility: 0.945"""	0.391545	0.00428266	0.00596407	ILAPPGGRSSGIW	generic|sp_Q9EQF6_DPYL5_MOUSE__chr5_1_30791522_30791638_ENSMUST00000198503__II_944569|
"""index: 7233, intensity: 2857.0, mobility: 0.876"""	0.389939	0.00428266	0.00599941	EKPAPELSLSSQDLEVGKN	generic|tr_Q8CA98_Q8CA98_MOUSE	|generic|tr_Q8C535_Q8C535_MOUSE|
"""index: 3026, intensity: 3323.0, mobility: 0.961"""	0.388034	0.00428266	0.00604169	DIPNPIGSENSEK	generic|sp_CAS1_BOVIN_|
"""index: 8588, intensity: 5665.0, mobility: 0.888"""	0.388027	0.00428266	0.00604186	GTNRGASQAGMTGYGMPRQIL	generic|sp_Q9WVA4_TAGL2_MOUSE|
"""index: 15779, intensity: 3404.0, mobility: 1.034"""	0.388018	0.00428266	0.00604206	TLADEVSASLAKQGL	generic|II_1128081_TX=10090	|generic|II_1128079_TX=10090	|generic|tr_A0A0A0MQC7_A0A0A0MQC7_MOUSE	|generic|tr_A2A5Y6_A2A5Y6_MOUSE	|generic|sp_P10637_TAU_MOUSE	|generic|sp_P10637-2_TAU_MOUSE	|generic|sp_P10637-4_TAU_MOUSE	|generic|tr_Q3UH19_Q3UH19_MOUSE	|generic|sp_P10637-6_TAU_MOUSE	|generic|tr_Q8C5K4_Q8C5K4_MOUSE	|generic|tr_Q547J4_Q547J4_MOUSE	|generic|tr_B1AQW2_B1AQW2_MOUSE	|generic|sp_TAU_HUMAN_|
"""index: 3500, intensity: 3189.0, mobility: 0.869"""	0.386096	0.00428266	0.00608513	EPPPPEPPRI	generic|sp_Q8BIF0_C99L2_MOUSE	|generic|sp_Q8BIF0-2_C99L2_MOUSE	|generic|tr_I7HJQ8_I7HJQ8_MOUSE	|generic|tr_A2AP74_A2AP74_MOUSE|
"""index: 7382, intensity: 4288.0, mobility: 0.913"""	0.384027	0.00428266	0.00613194	SVNPYLQGKRLDNVVAKKSVPHF	generic|tr_Q3TT51_Q3TT51_MOUSE|
"""index: 8239, intensity: 4574.0, mobility: 1.086"""	0.383509	0.00428266	0.00614375	AQMEEKPVPAAPVPSPVAPAPVPSRRNPPGGKSSLVLG	generic|sp_P97825_JUPI1_MOUSE__II_1124041|
"""index: 2943, intensity: 8705.0, mobility: 0.846"""	0.382202	0.00428266	0.00617364	NAPPEPVPPPRAAPAPTHV	generic|sp_Q0VGU4_VGF_MOUSE|
"""index: 12844, intensity: 3113.0, mobility: 1.027"""	0.379136	0.00428266	0.00624453	YQEPVLGPVRGPFP	generic|sp_CASB_BOVIN_|
"""index: 1673, intensity: 4989.0, mobility: 0.864"""	0.378498	0.00428266	0.00625941	NPLPSKETIEQEKQAGES	generic|sp_P20065_TYB4_MOUSE__chrX_-1_167207501_167208325_ENSMUST00000112175	|generic|tr_Q6ZWX2_Q6ZWX2_MOUSE__chrX_-1_167207501_167208325_ENSMUST00000112175|
"""index: 11171, intensity: 3745.0, mobility: 0.941"""	0.37824	0.00428266	0.00626545	TDGFNLEDALK	generic|sp_Q8BIF0_C99L2_MOUSE	|generic|sp_Q8BIF0-2_C99L2_MOUSE	|generic|tr_I7HJQ8_I7HJQ8_MOUSE|
"""index: 2202, intensity: 3840.0, mobility: 0.906"""	0.375672	0.00428266	0.00632591	LSTSDTSHRGTPSEDEAKAETIRNLR	generic|sp_Q8JZP2_SYN3_MOUSE__chr10_-1_86466975_86467268_ENSMUST00000145864__II_1149215	|generic|tr_Q9QZA3_Q9QZA3_MOUSE__chr10_-1_86407609_86407689_ENSMUST00000145864	|generic|tr_Q3KN99_Q3KN99_MOUSE__chr10_-1_86407609_86407689_ENSMUST00000145864|
"""index: 6253, intensity: 2958.0, mobility: 1.211"""	0.375339	0.00428266	0.00633382	SESEDYSPSSSETVRSPNSPF	generic|tr_Q9JLM6_Q9JLM6_MOUSE__chr3_1_55533624_55533734_ENSMUST00000199702__II_984463	|generic|tr_A3KN70_A3KN70_MOUSE__chr3_1_55533624_55533734_ENSMUST00000199702__II_984463	|generic|tr_A0A0G2JE54_A0A0G2JE54_MOUSE__chr3_1_55533624_55533734_ENSMUST00000199702__II_984463	|generic|tr_A0A0G2JGQ6_A0A0G2JGQ6_MOUSE__chr3_1_55533624_55533734_ENSMUST00000199702__II_984463	|generic|tr_Q8CHG1_Q8CHG1_MOUSE__chr3_1_55533624_55533734_ENSMUST00000199702__II_984463	|generic|sp_Q9JLM8_DCLK1_MOUSE__chr3_1_55533624_55533734_ENSMUST00000199702	|generic|tr_Q8CCN4_Q8CCN4_MOUSE__chr3_1_55533624_55533734_ENSMUST00000199702|
"""index: 1683, intensity: 3178.0, mobility: 0.903"""	0.374395	0.00428266	0.00635627	QEKNTLPTKETIEQEKRSEIS	generic|tr_A6H6H4_A6H6H4_MOUSE|
"""index: 4456, intensity: 2507.0, mobility: 1.102"""	0.373514	0.00428266	0.00637732	GAPAQGQLVARPSSVNY	generic|tr_Q3UB97_Q3UB97_MOUSE	|generic|sp_O08992_SDCB1_MOUSE	|generic|tr_Q3U6J5_Q3U6J5_MOUSE	|generic|tr_Q3U724_Q3U724_MOUSE	|generic|tr_A2AKJ9_A2AKJ9_MOUSE	|generic|tr_Q3UBE4_Q3UBE4_MOUSE	|generic|tr_H3BLG5_H3BLG5_MOUSE|
"""index: 7124, intensity: 3716.0, mobility: 0.866"""	0.37194	0.00594059	0.00641516	SNKGASQAGMTGYGMPRQIM	generic|tr_Q9D6K2_Q9D6K2_MOUSE	|generic|sp_Q9R1Q8_TAGL3_MOUSE|
"""index: 8031, intensity: 19627.0, mobility: 0.916"""	0.371339	0.00594059	0.00642969	AYGFRDPGPQL	generic|sp_P26339_CMGA_MOUSE	|generic|tr_Q3UN28_Q3UN28_MOUSE|
"""index: 12831, intensity: 25719.0, mobility: 0.983"""	0.370358	0.00594059	0.00645349	APNLSRMGAVPVMIPAQSKDGSIV	generic|sp_P97792_CXAR_MOUSE__chr16_1_78334866_78334964_ENSMUST00000231251|
"""index: 12117, intensity: 14591.0, mobility: 1.060"""	0.369948	0.00594059	0.00646348	SVFQELGKLTGPSNQ	generic|sp_Q03517_SCG2_MOUSE	|generic|tr_Q4W8U9_Q4W8U9_MOUSE|
"""index: 3068, intensity: 18602.0, mobility: 0.835"""	0.368425	0.00594059	0.00650073	SKQETQSAEPPPPEPPRI	generic|sp_Q8BIF0_C99L2_MOUSE	|generic|sp_Q8BIF0-2_C99L2_MOUSE	|generic|tr_I7HJQ8_I7HJQ8_MOUSE	|generic|tr_A2AP74_A2AP74_MOUSE|
"""index: 10724, intensity: 4496.0, mobility: 0.957"""	0.367966	0.00594059	0.00651201	QEPVLGPVRGPF	generic|sp_CASB_BOVIN_|
"""index: 4588, intensity: 4217.0, mobility: 1.041"""	0.367911	0.00594059	0.00651336	NPHVNPLPTGYEDE	generic|tr_Q9DCW5_Q9DCW5_MOUSE__chr5_-1_115345843_115345878_ENSMUST00000137766__II_938222	|generic|sp_P43024_CX6A1_MOUSE__chr5_-1_115345843_115345878_ENSMUST00000137766__II_938222|
"""index: 7112, intensity: 4678.0, mobility: 0.915"""	0.367098	0.00594059	0.00653341	MGSNKGASQAGMTGYGMPRQIM	generic|tr_Q9D6K2_Q9D6K2_MOUSE	|generic|sp_Q9R1Q8_TAGL3_MOUSE|
"""index: 6841, intensity: 3766.0, mobility: 1.048"""	0.365526	0.00594059	0.00657243	FSDIPNPIGSENSEK	generic|sp_CAS1_BOVIN_|
"""index: 11696, intensity: 3123.0, mobility: 1.036"""	0.363029	0.00594059	0.00663503	AAPMIGYPMPTGYSQ	generic|tr_Q921Y3_Q921Y3_MOUSE__chr11_-1_106781850_106782137_ENSMUST00000133426__II_1125049	|generic|tr_Q9CSD9_Q9CSD9_MOUSE__chr11_-1_106783954_106783992_ENSMUST00000133426__II_1125049	|generic|tr_Q3V0Z8_Q3V0Z8_MOUSE__chr11_-1_106784876_106784983_ENSMUST00000133426__II_1125049	|generic|tr_A1L333_A1L333_MOUSE__chr11_-1_106784876_106784983_ENSMUST00000133426__II_1125049	|generic|tr_Q3UXW3_Q3UXW3_MOUSE__chr11_-1_106784876_106784983_ENSMUST00000133426__II_1125049	|generic|tr_Q5U222_Q5U222_MOUSE__chr11_-1_106784876_106784983_ENSMUST00000133426__II_1125049	|generic|tr_Q8BTS0_Q8BTS0_MOUSE__chr11_-1_106784876_106784983_ENSMUST00000133426__II_1125049	|generic|sp_Q61656_DDX5_MOUSE__chr11_-1_106784876_106784983_ENSMUST00000133426|
"""index: 2506, intensity: 4657.0, mobility: 0.900"""	0.361654	0.00594059	0.00666982	SIYSSTPEVKA	generic|tr_B2RUC7_B2RUC7_MOUSE|
"""index: 9393, intensity: 18440.0, mobility: 0.890"""	0.361131	0.00594059	0.00668314	VAPFPEVFGKEKVNE	generic|sp_CAS1_BOVIN_|
"""index: 11685, intensity: 3398.0, mobility: 0.985"""	0.360219	0.00594059	0.00670641	QEPVLGPVRGPFP	generic|sp_CASB_BOVIN_|
"""index: 4508, intensity: 5004.0, mobility: 0.993"""	0.359891	0.00594059	0.0067148	FQELGKLTGPSNQ	generic|sp_Q03517_SCG2_MOUSE	|generic|tr_Q4W8U9_Q4W8U9_MOUSE|
"""index: 12832, intensity: 12899.0, mobility: 1.005"""	0.358551	0.00594059	0.00674926	APNLSRMGAVPVMIPAQSKDGSIV	generic|sp_P97792_CXAR_MOUSE__chr16_1_78334866_78334964_ENSMUST00000231251|
"""index: 5094, intensity: 2694.0, mobility: 1.068"""	0.358333	0.00594059	0.00675489	AQPAPKPEPSFSEYASVQVQRK	generic|sp_P97797_SHPS1_MOUSE	|generic|sp_P97797-2_SHPS1_MOUSE	|generic|sp_P97797-3_SHPS1_MOUSE	|generic|sp_P97797-4_SHPS1_MOUSE	|generic|tr_Q2M4I8_Q2M4I8_MOUSE	|generic|tr_E0CX65_E0CX65_MOUSE|
"""index: 8746, intensity: 3596.0, mobility: 0.969"""	0.356064	0.00594059	0.00681382	GMTGYGMPRQIM	generic|tr_Q9D6K2_Q9D6K2_MOUSE	|generic|sp_Q9R1Q8_TAGL3_MOUSE|
"""index: 4470, intensity: 3049.0, mobility: 1.106"""	0.355407	0.00594059	0.00683102	GAPAQGQLVARPSSVNY	generic|tr_Q3UB97_Q3UB97_MOUSE	|generic|sp_O08992_SDCB1_MOUSE	|generic|tr_Q3U6J5_Q3U6J5_MOUSE	|generic|tr_Q3U724_Q3U724_MOUSE	|generic|tr_A2AKJ9_A2AKJ9_MOUSE	|generic|tr_Q3UBE4_Q3UBE4_MOUSE	|generic|tr_H3BLG5_H3BLG5_MOUSE|
"""index: 262, intensity: 2501.0, mobility: 0.974"""	0.354565	0.00594059	0.00685314	ITTNAAEPQKAEN	generic|sp_Q9D164_FXYD6_MOUSE__chr9_1_45389993_45392704_ENSMUST00000085939	|generic|sp_Q9D164-2_FXYD6_MOUSE|
"""index: 12880, intensity: 5849.0, mobility: 1.156"""	0.353981	0.00594059	0.00686853	GSQTPQMPAQAMFMAPAQ	generic|sp_Q7TN29_SMAP2_MOUSE|
"""index: 13038, intensity: 4329.0, mobility: 1.157"""	0.353458	0.00594059	0.00688235	GSQTPQMPAQAMFMAPAQ	generic|sp_Q7TN29_SMAP2_MOUSE|
"""index: 7759, intensity: 2618.0, mobility: 0.895"""	0.35345	0.00594059	0.00688258	AQPGGVPSAPTGPLGPPGHGQTLG	generic|sp_Q9Z1R2_BAG6_MOUSE__chr17_1_35147165_35147236_ENSMUST00000172882__II_1065885	|generic|tr_Q3UF95_Q3UF95_MOUSE__chr17_1_35147165_35147236_ENSMUST00000172882__II_1065885	|generic|tr_Q8HWH4_Q8HWH4_MOUSE__chr17_1_35140290_35140493_ENSMUST00000173351	|generic|tr_G3UZT6_G3UZT6_MOUSE__chr17_1_35147165_35147236_ENSMUST00000172882	|generic|tr_Q3TDL4_Q3TDL4_MOUSE__chr17_1_35140290_35140493_ENSMUST00000173351	|generic|tr_G3UYQ2_G3UYQ2_MOUSE__chr17_1_35147165_35147236_ENSMUST00000172882	|generic|tr_G3UXT8_G3UXT8_MOUSE__chr17_1_35140290_35140493_ENSMUST00000173351	|generic|tr_A0A1B0GX81_A0A1B0GX81_MOUSE__chr17_1_35140290_35140493_ENSMUST00000173351|
"""index: 11744, intensity: 3497.0, mobility: 1.006"""	0.350297	0.00594059	0.00696671	AAPMIGYPMPTGYSQ	generic|tr_Q921Y3_Q921Y3_MOUSE__chr11_-1_106781850_106782137_ENSMUST00000133426__II_1125049	|generic|tr_Q9CSD9_Q9CSD9_MOUSE__chr11_-1_106783954_106783992_ENSMUST00000133426__II_1125049	|generic|tr_Q3V0Z8_Q3V0Z8_MOUSE__chr11_-1_106784876_106784983_ENSMUST00000133426__II_1125049	|generic|tr_A1L333_A1L333_MOUSE__chr11_-1_106784876_106784983_ENSMUST00000133426__II_1125049	|generic|tr_Q3UXW3_Q3UXW3_MOUSE__chr11_-1_106784876_106784983_ENSMUST00000133426__II_1125049	|generic|tr_Q5U222_Q5U222_MOUSE__chr11_-1_106784876_106784983_ENSMUST00000133426__II_1125049	|generic|tr_Q8BTS0_Q8BTS0_MOUSE__chr11_-1_106784876_106784983_ENSMUST00000133426__II_1125049	|generic|sp_Q61656_DDX5_MOUSE__chr11_-1_106784876_106784983_ENSMUST00000133426|
"""index: 10091, intensity: 25842.0, mobility: 1.077"""	0.347849	0.00594059	0.007033	AVPVMIPAQSKDGSIV	generic|sp_P97792_CXAR_MOUSE__chr16_1_78334866_78334964_ENSMUST00000231251|
"""index: 660, intensity: 14041.0, mobility: 0.952"""	0.347315	0.00594059	0.00704756	SPPVGNQSRQTVP	generic|tr_E9Q828_E9Q828_MOUSE	|generic|tr_Q6Q476_Q6Q476_MOUSE	|generic|tr_H2BL43_H2BL43_MOUSE|
"""index: 6762, intensity: 2737.0, mobility: 0.809"""	0.34488	0.00594059	0.0071145	DEETVRKAMEAVAAQGKVKK	generic|tr_Q6NWV5_Q6NWV5_MOUSE	|generic|sp_Q9DBJ1_PGAM1_MOUSE|
"""index: 4022, intensity: 9769.0, mobility: 0.884"""	0.343284	0.00594059	0.00715883	AEPPPPEPPRI	generic|sp_Q8BIF0_C99L2_MOUSE	|generic|sp_Q8BIF0-2_C99L2_MOUSE	|generic|tr_I7HJQ8_I7HJQ8_MOUSE	|generic|tr_A2AP74_A2AP74_MOUSE|
"""index: 8766, intensity: 4026.0, mobility: 0.969"""	0.342005	0.00594059	0.00719462	GMTGYGMPRQIM	generic|tr_Q9D6K2_Q9D6K2_MOUSE	|generic|sp_Q9R1Q8_TAGL3_MOUSE|
"""index: 3121, intensity: 2799.0, mobility: 1.002"""	0.34073	0.00594059	0.00723057	QQQPQPHHIPTSAPVYQQPQQQQMT	generic|tr_Q543N3_Q543N3_MOUSE__II_1131100	|generic|II_1131096_TX=10090	|generic|tr_A2A6H0_A2A6H0_MOUSE|
"""index: 10287, intensity: 3656.0, mobility: 0.830"""	0.338714	0.00594059	0.00728786	AIPQPDLTKLHQLAMQQSH	generic|tr_Q3TF69_Q3TF69_MOUSE__II_3495156	|generic|tr_A0A2R8W6U6_A0A2R8W6U6_MOUSE__chr15_1_102490634_102490807_ENSMUST00000230631__II_772974	|generic|tr_A0A2R8VHP9_A0A2R8VHP9_MOUSE__chr15_1_102490634_102490807_ENSMUST00000230631__II_772974	|generic|sp_Q61990_PCBP2_MOUSE__chr15_1_102490634_102490807_ENSMUST00000230631__II_772974	|generic|sp_Q61990-2_PCBP2_MOUSE__chr15_1_102490634_102490807_ENSMUST00000230631__II_772974	|generic|sp_Q61990-3_PCBP2_MOUSE__chr15_1_102490634_102490807_ENSMUST00000230631__II_772974	|generic|tr_A0A2R8VI92_A0A2R8VI92_MOUSE__chr15_1_102490634_102490807_ENSMUST00000230631__II_772974	|generic|tr_B2M1R7_B2M1R7_MOUSE__chr15_1_102490634_102490807_ENSMUST00000230631__II_772974	|generic|tr_Q3TT81_Q3TT81_MOUSE__chr15_1_102490634_102490807_ENSMUST00000230631__II_772974	|generic|tr_A0A2R8W6H3_A0A2R8W6H3_MOUSE__chr15_1_102490634_102490807_ENSMUST00000230631__II_772974	|generic|tr_A0A2R8VKF0_A0A2R8VKF0_MOUSE	|generic|tr_A0A2R8VHZ0_A0A2R8VHZ0_MOUSE	|generic|tr_A0A2R8VJY1_A0A2R8VJY1_MOUSE	|generic|tr_A0A2R8VI73_A0A2R8VI73_MOUSE	|generic|tr_A0A2R8VI12_A0A2R8VI12_MOUSE	|generic|tr_A0A2R8VHY9_A0A2R8VHY9_MOUSE	|generic|tr_A0A2R8VHL8_A0A2R8VHL8_MOUSE|
"""index: 5400, intensity: 4678.0, mobility: 0.983"""	0.338263	0.00594059	0.00730076	PVVLTSGTGSQAQPQPAANQALAAGTH	generic|tr_Q3UR00_Q3UR00_MOUSE	|generic|tr_Q3UHW0_Q3UHW0_MOUSE	|generic|tr_Q3TQ21_Q3TQ21_MOUSE	|generic|tr_Q3TTW5_Q3TTW5_MOUSE	|generic|tr_Q3TRI4_Q3TRI4_MOUSE	|generic|tr_A8WHM8_A8WHM8_MOUSE	|generic|tr_E9Q6M7_E9Q6M7_MOUSE	|generic|sp_Q80U78_PUM1_MOUSE	|generic|sp_Q80U78-2_PUM1_MOUSE	|generic|sp_Q80U78-4_PUM1_MOUSE|
"""index: 10743, intensity: 10391.0, mobility: 0.972"""	0.337974	0.00594059	0.00730903	LPGPLQDMFKK	generic|sp_P63040_CPLX1_MOUSE	|generic|sp_P84086_CPLX2_MOUSE|
"""index: 4290, intensity: 4174.0, mobility: 0.937"""	0.337058	0.00594059	0.00733537	SAEPPPPEPPRI	generic|sp_Q8BIF0_C99L2_MOUSE	|generic|sp_Q8BIF0-2_C99L2_MOUSE	|generic|tr_I7HJQ8_I7HJQ8_MOUSE	|generic|tr_A2AP74_A2AP74_MOUSE|
"""index: 9299, intensity: 3312.0, mobility: 0.958"""	0.336356	0.00594059	0.00735566	ISTPEELGLDKV	generic|sp_P12787_COX5A_MOUSE__chr9_1_57531738_57531782_ENSMUST00000213678__II_1928612|
"""index: 3508, intensity: 3638.0, mobility: 1.087"""	0.333937	0.00594059	0.00742607	SPAPATGASGQASELAPSTADSAVPPAPAKTEKGPVETK	generic|tr_A0A0A6YY91_A0A0A6YY91_MOUSE__II_850562|
"""index: 12109, intensity: 21269.0, mobility: 1.010"""	0.332428	0.00594059	0.00747049	YQEPVLGPVRGPF	generic|sp_CASB_BOVIN_|
"""index: 2257, intensity: 2901.0, mobility: 0.808"""	0.332223	0.00594059	0.00747655	SQIDDHVPKRASARIL	generic|sp_Q9EQF6_DPYL5_MOUSE__chr5_1_30791522_30791638_ENSMUST00000198503__II_944569|
"""index: 10260, intensity: 111194.0, mobility: 0.888"""	0.331624	0.00594059	0.00749429	SRMGAVPVMIPAQSKDGSIV	generic|sp_P97792_CXAR_MOUSE__chr16_1_78334866_78334964_ENSMUST00000231251|
"""index: 4825, intensity: 2581.0, mobility: 0.790"""	0.330627	0.00631313	0.00752396	TDPQEVLDMRNKIREQNRQDIK	generic|sp_Q9QYB8_ADDB_MOUSE	|generic|sp_Q9QYB8-2_ADDB_MOUSE	|generic|tr_Q8C0Y2_Q8C0Y2_MOUSE|
"""index: 16481, intensity: 2663.0, mobility: 1.191"""	0.329578	0.00631313	0.00755536	SVGIPPSAAQSTGTTNPFLL	generic|tr_Q69ZS5_Q69ZS5_MOUSE	|generic|tr_Q5NCM6_Q5NCM6_MOUSE	|generic|tr_J3QNT7_J3QNT7_MOUSE	|generic|tr_Q5NCM5_Q5NCM5_MOUSE	|generic|sp_Q8CHU3_EPN2_MOUSE	|generic|sp_Q8CHU3-2_EPN2_MOUSE|
"""index: 3467, intensity: 4441.0, mobility: 1.007"""	0.326946	0.00631313	0.00763489	GLPPVAHPPHAPSPGQTVKPEADRDHTSDQL	generic|tr_A0A0J9YU62_A0A0J9YU62_MOUSE__chr5_-1_33249103_33249207_ENSMUST00000202962__II_942165	|generic|sp_O88712_CTBP1_MOUSE__chr5_-1_33249103_33249207_ENSMUST00000202962__II_942165	|generic|sp_O88712-2_CTBP1_MOUSE__chr5_-1_33249103_33249207_ENSMUST00000202962__II_942165	|generic|sp_O88712-3_CTBP1_MOUSE__chr5_-1_33249103_33249207_ENSMUST00000202962__II_942165|
"""index: 6047, intensity: 3010.0, mobility: 1.230"""	0.325882	0.00631313	0.00766738	MGAAQGAMNQPQTQYSATPNY	generic|sp_Q9JKD3_SCAM5_MOUSE__chr9_-1_57443670_57443780_ENSMUST00000215208__II_3456302|
"""index: 2911, intensity: 4271.0, mobility: 0.874"""	0.325338	0.00631313	0.00768407	SKQETQSAEPPPPEPPRI	generic|sp_Q8BIF0_C99L2_MOUSE	|generic|sp_Q8BIF0-2_C99L2_MOUSE	|generic|tr_I7HJQ8_I7HJQ8_MOUSE	|generic|tr_A2AP74_A2AP74_MOUSE|
"""index: 477, intensity: 2637.0, mobility: 0.817"""	0.323884	0.00631313	0.0077289	MAYMASKE	generic|tr_Q3TUZ9_Q3TUZ9_MOUSE__IP_857122	|generic|tr_S4R1W1_S4R1W1_MOUSE__II_1102100	|generic|tr_A0A0A0MQF6_A0A0A0MQF6_MOUSE__IP_1119761	|generic|tr_D2KHZ9_D2KHZ9_MOUSE__IP_1119761	|generic|tr_A0A1D5RLD8_A0A1D5RLD8_MOUSE__IP_1119761	|generic|tr_V9GX06_V9GX06_MOUSE__II_961906	|generic|IP_873738_TX=10090	|generic|IP_826565_TX=10090	|generic|IP_1078649_TX=10090	|generic|IP_826165_TX=10090	|generic|IP_827427_TX=10090	|generic|IP_1081611_TX=10090	|generic|IP_1143140_TX=10090	|generic|IP_988902_TX=10090	|generic|IP_1143116_TX=10090	|generic|IP_1042067_TX=10090	|generic|IP_989450_TX=10090	|generic|IP_839118_TX=10090	|generic|IP_1093823_TX=10090	|generic|IP_1042280_TX=10090	|generic|IP_1052784_TX=10090	|generic|IP_950506_TX=10090	|generic|IP_900469_TX=10090	|generic|IP_949758_TX=10090	|generic|IP_1053601_TX=10090	|generic|IP_857188_TX=10090	|generic|IP_1110883_TX=10090	|generic|IP_3463018_TX=10090	|generic|IP_924007_TX=10090	|generic|IP_871538_TX=10090	|generic|IP_971196_TX=10090	|generic|IP_973113_TX=10090	|generic|tr_Q4VBD1_Q4VBD1_MOUSE|
"""index: 4587, intensity: 3589.0, mobility: 1.101"""	0.322866	0.00631313	0.00776052	GAMNQPQTQYSATPNY	generic|sp_Q9JKD3_SCAM5_MOUSE__chr9_-1_57443670_57443780_ENSMUST00000215208__II_3456302|
"""index: 5045, intensity: 6650.0, mobility: 0.946"""	0.321802	0.00631313	0.00779374	SVNELLTPQGPR	generic|tr_Q8CAD1_Q8CAD1_MOUSE__chrX_1_20851679_20851816_ENSMUST00000136451__II_836925|
"""index: 7702, intensity: 5119.0, mobility: 0.961"""	0.321024	0.00631313	0.00781815	EEKPVPAAPVPSPVAPAPVPSRRNPPGGKSSLVLG	generic|sp_P97825_JUPI1_MOUSE__II_1124041|
"""index: 13976, intensity: 4372.0, mobility: 0.945"""	0.32046	0.00631313	0.00783594	EVLNENLLRF	generic|sp_CAS1_BOVIN_|
"""index: 1831, intensity: 2826.0, mobility: 1.065"""	0.320128	0.00631313	0.00784642	SAYTAQPTQGYAQTTQ	generic|sp_Q61545_EWS_MOUSE__II_656743	|generic|tr_Q3UGI7_Q3UGI7_MOUSE__II_1139840	|generic|tr_Q5SUS9_Q5SUS9_MOUSE__II_656743	|generic|tr_Q6NVA3_Q6NVA3_MOUSE__II_656743	|generic|tr_Q3UI30_Q3UI30_MOUSE__II_656743	|generic|tr_Q5SUS8_Q5SUS8_MOUSE__II_1139840	|generic|tr_Q5SUT0_Q5SUT0_MOUSE__II_656743	|generic|tr_Q8BQU4_Q8BQU4_MOUSE|
"""index: 1472, intensity: 3445.0, mobility: 0.884"""	0.318466	0.00631313	0.00789923	LPTKETIEQEKRSEIS	generic|tr_A6H6H4_A6H6H4_MOUSE|
"""index: 438, intensity: 2606.0, mobility: 0.994"""	0.318064	0.00631313	0.00791208	SQIDDHVPKRASA	generic|sp_Q9EQF6_DPYL5_MOUSE__chr5_1_30791522_30791638_ENSMUST00000198503__II_944569|
"""index: 1183, intensity: 2951.0, mobility: 0.799"""	0.317007	0.00631313	0.00794598	IPVGSLKNEDTPNRQ	generic|sp_Q03517_SCG2_MOUSE	|generic|tr_Q4W8U9_Q4W8U9_MOUSE|
"""index: 3545, intensity: 55683.0, mobility: 0.911"""	0.315661	0.00631313	0.00798948	AEPPPPEPPRI	generic|sp_Q8BIF0_C99L2_MOUSE	|generic|sp_Q8BIF0-2_C99L2_MOUSE	|generic|tr_I7HJQ8_I7HJQ8_MOUSE	|generic|tr_A2AP74_A2AP74_MOUSE|
"""index: 1542, intensity: 3333.0, mobility: 0.863"""	0.314865	0.00631313	0.00801536	QEDAELQPR	generic|sp_P56388_CART_MOUSE	|generic|sp_P56388-2_CART_MOUSE	|generic|tr_Q3UY31_Q3UY31_MOUSE|
"""index: 4485, intensity: 3054.0, mobility: 1.080"""	0.313348	0.00631313	0.008065	GAPAQGQLVARPSSVNY	generic|tr_Q3UB97_Q3UB97_MOUSE	|generic|sp_O08992_SDCB1_MOUSE	|generic|tr_Q3U6J5_Q3U6J5_MOUSE	|generic|tr_Q3U724_Q3U724_MOUSE	|generic|tr_A2AKJ9_A2AKJ9_MOUSE	|generic|tr_Q3UBE4_Q3UBE4_MOUSE	|generic|tr_H3BLG5_H3BLG5_MOUSE|
"""index: 8912, intensity: 3187.0, mobility: 1.255"""	0.311802	0.00631313	0.00811603	VYPGPAQSGTYLVAGSAQMTH	generic|sp_P70297_STAM1_MOUSE__chr2_1_14102418_14102489_ENSMUST00000193636__II_1014500	|generic|IP_1121610_TX=10090	|generic|tr_Q3UGN9_Q3UGN9_MOUSE__chr2_1_14102418_14102489_ENSMUST00000193636	|generic|tr_Q3UMC8_Q3UMC8_MOUSE__chr2_1_14102418_14102489_ENSMUST00000193636	|generic|tr_Q3TPR2_Q3TPR2_MOUSE__chr2_1_14141735_14141881_ENSMUST00000193636|
"""index: 2741, intensity: 2576.0, mobility: 0.821"""	0.310248	0.00631313	0.00816781	TQLTADSHPSYHTDGFN	generic|sp_P60904_DNJC5_MOUSE__chr2_1_181546445_181546492_ENSMUST00000116365|
"""index: 4309, intensity: 9396.0, mobility: 0.926"""	0.308084	0.00631313	0.00824065	AEPPPPEPPRI	generic|sp_Q8BIF0_C99L2_MOUSE	|generic|sp_Q8BIF0-2_C99L2_MOUSE	|generic|tr_I7HJQ8_I7HJQ8_MOUSE	|generic|tr_A2AP74_A2AP74_MOUSE|
"""index: 8659, intensity: 2516.0, mobility: 0.850"""	0.306936	0.00631313	0.00827971	RGASQAGMTGYGMPRQIL	generic|sp_Q9WVA4_TAGL2_MOUSE|
"""index: 7690, intensity: 3683.0, mobility: 0.885"""	0.306674	0.00631313	0.00828863	DVTAALAKQGL	generic|sp_P20357_MTAP2_MOUSE__chr1_1_66438885_66439007_ENSMUST00000172486	|generic|tr_Q80ZL4_Q80ZL4_MOUSE__chr1_1_66438885_66439007_ENSMUST00000172486	|generic|tr_Q3TLQ0_Q3TLQ0_MOUSE__chr1_1_66438885_66439007_ENSMUST00000172486	|generic|tr_Q80X35_Q80X35_MOUSE__chr1_1_66438885_66439007_ENSMUST00000172486	|generic|tr_B2KGT5_B2KGT5_MOUSE__chr1_1_66438885_66439007_ENSMUST00000172486	|generic|tr_A0A668KLC6_A0A668KLC6_MOUSE__chr1_1_66438885_66439007_ENSMUST00000172486|
"""index: 9545, intensity: 3033.0, mobility: 1.063"""	0.305802	0.00631313	0.00831852	TNEIVEEQYTPQSL	generic|sp_Q03517_SCG2_MOUSE	|generic|tr_Q4W8U9_Q4W8U9_MOUSE|
"""index: 5368, intensity: 12619.0, mobility: 1.043"""	0.305629	0.00631313	0.00832447	TPIVIQPASATETTQ	generic|tr_Q921J3_Q921J3_MOUSE__chr2_1_181549329_181549376_ENSMUST00000116365	|generic|sp_P60904_DNJC5_MOUSE__chr2_1_181546445_181546492_ENSMUST00000116365|
"""index: 11799, intensity: 11635.0, mobility: 1.038"""	0.304275	0.00631313	0.00837119	AAPMIGYPMPTGYSQ	generic|tr_Q921Y3_Q921Y3_MOUSE__chr11_-1_106781850_106782137_ENSMUST00000133426__II_1125049	|generic|tr_Q9CSD9_Q9CSD9_MOUSE__chr11_-1_106783954_106783992_ENSMUST00000133426__II_1125049	|generic|tr_Q3V0Z8_Q3V0Z8_MOUSE__chr11_-1_106784876_106784983_ENSMUST00000133426__II_1125049	|generic|tr_A1L333_A1L333_MOUSE__chr11_-1_106784876_106784983_ENSMUST00000133426__II_1125049	|generic|tr_Q3UXW3_Q3UXW3_MOUSE__chr11_-1_106784876_106784983_ENSMUST00000133426__II_1125049	|generic|tr_Q5U222_Q5U222_MOUSE__chr11_-1_106784876_106784983_ENSMUST00000133426__II_1125049	|generic|tr_Q8BTS0_Q8BTS0_MOUSE__chr11_-1_106784876_106784983_ENSMUST00000133426__II_1125049	|generic|sp_Q61656_DDX5_MOUSE__chr11_-1_106784876_106784983_ENSMUST00000133426|
"""index: 2070, intensity: 4300.0, mobility: 0.969"""	0.304225	0.00631313	0.00837292	NTLPTKETIEQEKRSEIS	generic|tr_A6H6H4_A6H6H4_MOUSE|
"""index: 6157, intensity: 3936.0, mobility: 0.862"""	0.303623	0.00631313	0.00839383	TAPVPMPDLK	generic|tr_A0A0A0MQC7_A0A0A0MQC7_MOUSE	|generic|tr_A2A5Y6_A2A5Y6_MOUSE	|generic|sp_P10637_TAU_MOUSE	|generic|sp_P10637-2_TAU_MOUSE	|generic|sp_P10637-3_TAU_MOUSE	|generic|sp_P10637-4_TAU_MOUSE	|generic|tr_Q3UH19_Q3UH19_MOUSE	|generic|sp_P10637-6_TAU_MOUSE	|generic|tr_Q547J4_Q547J4_MOUSE	|generic|tr_B1AQW2_B1AQW2_MOUSE	|generic|sp_TAU_HUMAN_|
"""index: 4671, intensity: 2970.0, mobility: 1.210"""	0.303571	0.00631313	0.00839564	GAAQGAMNQPQTQYSATPNY	generic|sp_Q9JKD3_SCAM5_MOUSE__chr9_-1_57443670_57443780_ENSMUST00000215208__II_3456302|
"""index: 10518, intensity: 5451.0, mobility: 0.969"""	0.302493	0.00631313	0.00843325	APNLSRMGAVPVMIPAQSKDGSIV	generic|sp_P97792_CXAR_MOUSE__chr16_1_78334866_78334964_ENSMUST00000231251|
"""index: 1642, intensity: 2860.0, mobility: 0.816"""	0.301232	0.00631313	0.00847758	VPFDHLGK	generic|sp_Q9JMK2_KC1E_MOUSE__II_1087695	|generic|tr_Q8CBH9_Q8CBH9_MOUSE__II_1087695	|generic|tr_Q9QUI3_Q9QUI3_MOUSE__II_1087695|
"""index: 766, intensity: 3743.0, mobility: 0.777"""	0.299169	0.00631313	0.00855084	SQPARVVDEREQM	generic|sp_P60879_SNP25_MOUSE	|generic|sp_P60879-2_SNP25_MOUSE|
"""index: 7764, intensity: 6348.0, mobility: 0.879"""	0.298725	0.00631313	0.00856672	FSLSGAQIDDNIPRRTTQ	generic|sp_O08553_DPYL2_MOUSE|
"""index: 11706, intensity: 3407.0, mobility: 1.010"""	0.298255	0.00631313	0.00858355	LAEDVTAALAKQGL	generic|sp_P20357_MTAP2_MOUSE__chr1_1_66438885_66439007_ENSMUST00000172486	|generic|tr_Q80ZL4_Q80ZL4_MOUSE__chr1_1_66438885_66439007_ENSMUST00000172486	|generic|tr_Q3TLQ0_Q3TLQ0_MOUSE__chr1_1_66438885_66439007_ENSMUST00000172486	|generic|tr_Q80X35_Q80X35_MOUSE__chr1_1_66438885_66439007_ENSMUST00000172486	|generic|tr_B2KGT5_B2KGT5_MOUSE__chr1_1_66438885_66439007_ENSMUST00000172486	|generic|tr_A0A668KLC6_A0A668KLC6_MOUSE__chr1_1_66438885_66439007_ENSMUST00000172486|
"""index: 8743, intensity: 4143.0, mobility: 1.017"""	0.298004	0.00631313	0.00859259	EHPGAPPQPPAPLQPALAPPSRAVA	generic|sp_Q7TSJ2_MAP6_MOUSE__chr7_1_99336781_99337002_ENSMUST00000122101__II_884487	|generic|sp_Q7TSJ2-2_MAP6_MOUSE__chr7_1_99269285_99269317_ENSMUST00000208978__II_884487	|generic|tr_D3Z6W1_D3Z6W1_MOUSE__chr7_1_99269285_99269317_ENSMUST00000208978__II_884487|
"""index: 17789, intensity: 4476.0, mobility: 1.163"""	0.296115	0.00631313	0.00866091	YQEPVLGPVRGPFPIIV	generic|sp_CASB_BOVIN_|
"""index: 8570, intensity: 2989.0, mobility: 0.889"""	0.295857	0.00631313	0.00867033	GTNRGASQAGMTGYGMPRQIL	generic|sp_Q9WVA4_TAGL2_MOUSE|
"""index: 11535, intensity: 3992.0, mobility: 1.047"""	0.293788	0.00631313	0.00874618	SLSAASAPLVETSTPL	generic|sp_Q9QXV0_PCS1N_MOUSE|
"""index: 12238, intensity: 2660.0, mobility: 0.996"""	0.293601	0.00631313	0.0087531	TLAEDVTAALAKQG	generic|sp_P20357_MTAP2_MOUSE__chr1_1_66438885_66439007_ENSMUST00000172486	|generic|tr_Q80ZL4_Q80ZL4_MOUSE__chr1_1_66438885_66439007_ENSMUST00000172486	|generic|tr_Q3TLQ0_Q3TLQ0_MOUSE__chr1_1_66438885_66439007_ENSMUST00000172486	|generic|tr_Q80X35_Q80X35_MOUSE__chr1_1_66438885_66439007_ENSMUST00000172486	|generic|tr_B2KGT5_B2KGT5_MOUSE__chr1_1_66438885_66439007_ENSMUST00000172486	|generic|tr_A0A668KLC6_A0A668KLC6_MOUSE__chr1_1_66438885_66439007_ENSMUST00000172486|
"""index: 1908, intensity: 10989.0, mobility: 0.827"""	0.293394	0.00631313	0.00876073	TLPTKETIEQEKRSEIS	generic|tr_A6H6H4_A6H6H4_MOUSE|
"""index: 11529, intensity: 4709.0, mobility: 1.065"""	0.292649	0.00631313	0.00878837	SAASAPLVETSTPLRL	generic|sp_Q9QXV0_PCS1N_MOUSE|
"""index: 2791, intensity: 3021.0, mobility: 0.925"""	0.29236	0.00631313	0.0087991	TLPTKETIEQEKRSEIS	generic|tr_A6H6H4_A6H6H4_MOUSE|
"""index: 15268, intensity: 5968.0, mobility: 0.841"""	0.291928	0.00631313	0.00881521	TLADEVSASLAKQGL	generic|II_1128081_TX=10090	|generic|II_1128079_TX=10090	|generic|tr_A0A0A0MQC7_A0A0A0MQC7_MOUSE	|generic|tr_A2A5Y6_A2A5Y6_MOUSE	|generic|sp_P10637_TAU_MOUSE	|generic|sp_P10637-2_TAU_MOUSE	|generic|sp_P10637-4_TAU_MOUSE	|generic|tr_Q3UH19_Q3UH19_MOUSE	|generic|sp_P10637-6_TAU_MOUSE	|generic|tr_Q8C5K4_Q8C5K4_MOUSE	|generic|tr_Q547J4_Q547J4_MOUSE	|generic|tr_B1AQW2_B1AQW2_MOUSE	|generic|sp_TAU_HUMAN_|
"""index: 1635, intensity: 2855.0, mobility: 0.864"""	0.290943	0.00631313	0.0088521	QEDAELQPR	generic|sp_P56388_CART_MOUSE	|generic|sp_P56388-2_CART_MOUSE	|generic|tr_Q3UY31_Q3UY31_MOUSE|
"""index: 9616, intensity: 3332.0, mobility: 1.023"""	0.290209	0.00631313	0.00887971	FSDIPNPIGSENSE	generic|sp_CAS1_BOVIN_|
"""index: 6692, intensity: 3016.0, mobility: 1.155"""	0.289654	0.00631313	0.00890067	QTPANYQLTQTAALQQQ	generic|chr10_-1_62785395_62785565_ENSMUST00000218229	|generic|tr_A0A1W2P7Q7_A0A1W2P7Q7_MOUSE	|generic|tr_A0A1W2P765_A0A1W2P765_MOUSE__chr10_-1_62780437_62780622_ENSMUST00000218229	|generic|sp_Q8CH18_CCAR1_MOUSE__chr10_-1_62780437_62780622_ENSMUST00000218229	|generic|sp_Q8CH18-2_CCAR1_MOUSE__chr10_-1_62780437_62780622_ENSMUST00000218229	|generic|sp_Q8CH18-3_CCAR1_MOUSE__chr10_-1_62780437_62780622_ENSMUST00000218229	|generic|tr_A0A1W2P6V0_A0A1W2P6V0_MOUSE|
"""index: 11830, intensity: 2785.0, mobility: 1.050"""	0.289456	0.00631313	0.00890819	LATLADEVSASLAKQ	generic|II_1128081_TX=10090	|generic|II_1128079_TX=10090	|generic|tr_A0A0A0MQC7_A0A0A0MQC7_MOUSE	|generic|tr_A2A5Y6_A2A5Y6_MOUSE	|generic|sp_P10637_TAU_MOUSE	|generic|sp_P10637-2_TAU_MOUSE	|generic|sp_P10637-3_TAU_MOUSE	|generic|sp_P10637-4_TAU_MOUSE	|generic|tr_Q3UH19_Q3UH19_MOUSE	|generic|sp_P10637-6_TAU_MOUSE	|generic|tr_Q8C5K4_Q8C5K4_MOUSE	|generic|tr_Q547J4_Q547J4_MOUSE	|generic|tr_B1AQW2_B1AQW2_MOUSE	|generic|sp_TAU_HUMAN_|
"""index: 13882, intensity: 2915.0, mobility: 1.177"""	0.287496	0.00631313	0.00898288	GLPATPIAPASGLHSPPLLG	generic|tr_D3Z4T1_D3Z4T1_MOUSE	|generic|tr_D3Z4C5_D3Z4C5_MOUSE	|generic|tr_D3Z580_D3Z580_MOUSE	|generic|tr_D3Z588_D3Z588_MOUSE	|generic|tr_A0A5F8MPH2_A0A5F8MPH2_MOUSE|
"""index: 11623, intensity: 3028.0, mobility: 0.943"""	0.285947	0.00631313	0.0090426	TVGLNVPASVRF	generic|sp_Q9CR68_UCRI_MOUSE|
"""index: 7713, intensity: 2926.0, mobility: 0.814"""	0.28531	0.00631313	0.0090673	APFPEVFGKEKVN	generic|sp_CAS1_BOVIN_|
"""index: 7451, intensity: 6163.0, mobility: 0.859"""	0.284751	0.00631313	0.00908906	EDPATFKPPKMDVPMVEGKKQPLR	generic|sp_Q9DBN4_P33MX_MOUSE	|generic|sp_Q9DBN4-2_P33MX_MOUSE	|generic|tr_D3Z1F7_D3Z1F7_MOUSE|
"""index: 7816, intensity: 3077.0, mobility: 0.925"""	0.284392	0.00631313	0.0091031	LHPYNTFAAGFNSTGLPHSHSTTRV	generic|tr_A0A5S9EES2_A0A5S9EES2_MOUSE	|generic|tr_A2AGI2_A2AGI2_MOUSE	|generic|tr_B2RWZ9_B2RWZ9_MOUSE	|generic|tr_Q69ZI4_Q69ZI4_MOUSE	|generic|tr_A0A5S9EER5_A0A5S9EER5_MOUSE	|generic|tr_A2AGI3_A2AGI3_MOUSE	|generic|sp_Q8BYM5_NLGN3_MOUSE|
"""index: 10467, intensity: 3081.0, mobility: 1.053"""	0.284159	0.00631313	0.00911219	EHPGAPPQPPAPLQPALAPPSRAVAIE	generic|sp_Q7TSJ2_MAP6_MOUSE__chr7_1_99336781_99337002_ENSMUST00000122101__II_884487	|generic|sp_Q7TSJ2-2_MAP6_MOUSE__chr7_1_99269285_99269317_ENSMUST00000208978__II_884487	|generic|tr_D3Z6W1_D3Z6W1_MOUSE__chr7_1_99269285_99269317_ENSMUST00000208978__II_884487|
"""index: 12311, intensity: 3809.0, mobility: 1.104"""	0.284034	0.00631313	0.0091171	AAAAPMIGYPMPTGYSQ	generic|tr_Q921Y3_Q921Y3_MOUSE__chr11_-1_106781850_106782137_ENSMUST00000133426__II_1125049	|generic|tr_Q9CSD9_Q9CSD9_MOUSE__chr11_-1_106783954_106783992_ENSMUST00000133426__II_1125049	|generic|tr_Q3V0Z8_Q3V0Z8_MOUSE__chr11_-1_106784876_106784983_ENSMUST00000133426__II_1125049	|generic|tr_A1L333_A1L333_MOUSE__chr11_-1_106784876_106784983_ENSMUST00000133426__II_1125049	|generic|tr_Q3UXW3_Q3UXW3_MOUSE__chr11_-1_106784876_106784983_ENSMUST00000133426__II_1125049	|generic|tr_Q5U222_Q5U222_MOUSE__chr11_-1_106784876_106784983_ENSMUST00000133426__II_1125049	|generic|tr_Q8BTS0_Q8BTS0_MOUSE__chr11_-1_106784876_106784983_ENSMUST00000133426__II_1125049|
"""index: 9105, intensity: 3063.0, mobility: 0.938"""	0.283282	0.00631313	0.00914663	GKPEPMSSAEATPTASEIRNPVF	generic|sp_Q3UNH4_GRIN1_MOUSE|
"""index: 7457, intensity: 4183.0, mobility: 1.016"""	0.283154	0.00631313	0.00915169	QQAPPVRNLHQSGFSLSGAQIDDNIPRRTTQ	generic|sp_O08553_DPYL2_MOUSE|
"""index: 9221, intensity: 3061.0, mobility: 1.066"""	0.280114	0.00631313	0.0092726	AAAPMIGYPMPTGYSQ	generic|tr_Q921Y3_Q921Y3_MOUSE__chr11_-1_106781850_106782137_ENSMUST00000133426__II_1125049	|generic|tr_Q9CSD9_Q9CSD9_MOUSE__chr11_-1_106783954_106783992_ENSMUST00000133426__II_1125049	|generic|tr_Q3V0Z8_Q3V0Z8_MOUSE__chr11_-1_106784876_106784983_ENSMUST00000133426__II_1125049	|generic|tr_A1L333_A1L333_MOUSE__chr11_-1_106784876_106784983_ENSMUST00000133426__II_1125049	|generic|tr_Q3UXW3_Q3UXW3_MOUSE__chr11_-1_106784876_106784983_ENSMUST00000133426__II_1125049	|generic|tr_Q5U222_Q5U222_MOUSE__chr11_-1_106784876_106784983_ENSMUST00000133426__II_1125049	|generic|tr_Q8BTS0_Q8BTS0_MOUSE__chr11_-1_106784876_106784983_ENSMUST00000133426__II_1125049|
"""index: 410, intensity: 4014.0, mobility: 0.768"""	0.278857	0.00631313	0.00932328	AVVKEKAPAAPKTPS	generic|tr_O88723_O88723_MOUSE__II_1050419	|generic|tr_E9Q5N7_E9Q5N7_MOUSE__chr11_-1_76808827_76808859_ENSMUST00000021201__II_1050419	|generic|tr_Q6ZQ25_Q6ZQ25_MOUSE__chr11_-1_76808827_76808859_ENSMUST00000021201__II_1050419	|generic|tr_A0A494B8Y4_A0A494B8Y4_MOUSE__chr11_-1_76808827_76808859_ENSMUST00000021201__II_1050419	|generic|tr_B2RX09_B2RX09_MOUSE__chr11_-1_76808827_76808859_ENSMUST00000021201__II_1050419	|generic|tr_E9PUN2_E9PUN2_MOUSE__chr11_-1_76808827_76808859_ENSMUST00000021201	|generic|tr_Q3UGZ9_Q3UGZ9_MOUSE__chr11_-1_76808827_76808859_ENSMUST00000021201	|generic|tr_E9PUM9_E9PUM9_MOUSE__chr11_-1_76808827_76808859_ENSMUST00000021201	|generic|tr_Q6PAI9_Q6PAI9_MOUSE	|generic|sp_E9Q7X7_NRX2A_MOUSE__chr11_-1_76808827_76808859_ENSMUST00000021201	|generic|tr_E9PUN0_E9PUN0_MOUSE__chr11_-1_76808827_76808859_ENSMUST00000021201|
"""index: 1577, intensity: 2953.0, mobility: 0.869"""	0.278041	0.00631313	0.00935639	YLNQEQAEQGREHLA	generic|sp_Q03517_SCG2_MOUSE	|generic|tr_Q4W8U9_Q4W8U9_MOUSE|
"""index: 1135, intensity: 3149.0, mobility: 0.877"""	0.277796	0.00631313	0.00936634	TLPTKETIEQEKRSE	generic|tr_A6H6H4_A6H6H4_MOUSE|
"""index: 1666, intensity: 3429.0, mobility: 0.814"""	0.276593	0.00631313	0.00941556	QERPGAVAIGSVRGQTTG	generic|tr_A0A0U1RPL0_A0A0U1RPL0_MOUSE	|generic|sp_Q7TQH0_ATX2L_MOUSE	|generic|sp_Q7TQH0-2_ATX2L_MOUSE	|generic|sp_Q7TQH0-3_ATX2L_MOUSE|
"""index: 12805, intensity: 2594.0, mobility: 1.060"""	0.276293	0.00631313	0.00942787	YQEPVLGPVRGPFP	generic|sp_CASB_BOVIN_|
"""index: 1131, intensity: 19527.0, mobility: 1.009"""	0.274903	0.00631313	0.00948533	SEPPESEAKPAPTEVKTVPNDATQTKENESKA	generic|tr_A0A0A6YY91_A0A0A6YY91_MOUSE__II_850562	|generic|sp_P13595_NCAM1_MOUSE	|generic|sp_P13595-2_NCAM1_MOUSE	|generic|tr_E9QB01_E9QB01_MOUSE	|generic|tr_A0A0A6YY47_A0A0A6YY47_MOUSE|
"""index: 8215, intensity: 3871.0, mobility: 0.956"""	0.274668	0.00631313	0.00949509	AGALPALAQGAERV	generic|sp_Q9QZ26_KCNE5_MOUSE|
"""index: 10907, intensity: 3166.0, mobility: 0.990"""	0.273688	0.00631313	0.00953594	SAPLVETSTPLRL	generic|sp_Q9QXV0_PCS1N_MOUSE	|generic|tr_Q9ESU4_Q9ESU4_MOUSE|
"""index: 11126, intensity: 4025.0, mobility: 1.016"""	0.272753	0.00631313	0.00957515	ASAPLVETSTPLRL	generic|sp_Q9QXV0_PCS1N_MOUSE|
"""index: 9632, intensity: 3295.0, mobility: 0.988"""	0.270815	0.00631313	0.00965721	FSDIPNPIGSENSE	generic|sp_CAS1_BOVIN_|
"""index: 9912, intensity: 6556.0, mobility: 1.121"""	0.270789	0.00631313	0.00965828	TPIVIQPASATETTQLT	generic|tr_Q921J3_Q921J3_MOUSE__chr2_1_181549329_181549376_ENSMUST00000116365	|generic|sp_P60904_DNJC5_MOUSE__chr2_1_181546445_181546492_ENSMUST00000116365|
"""index: 11433, intensity: 3836.0, mobility: 1.170"""	0.266598	0.00631313	0.00983927	EAPSNLSVNELLTPQGPR	generic|tr_Q8CAD1_Q8CAD1_MOUSE__chrX_1_20851679_20851816_ENSMUST00000136451__II_836925|
"""index: 9654, intensity: 3335.0, mobility: 1.102"""	0.265878	0.00631313	0.00987086	VPERAPLPPPVPSQFQ	generic|sp_Q0VGU4_VGF_MOUSE|
"""index: 1544, intensity: 4947.0, mobility: 0.866"""	0.265557	0.00631313	0.00988497	QEDAELQPR	generic|sp_P56388_CART_MOUSE	|generic|sp_P56388-2_CART_MOUSE	|generic|tr_Q3UY31_Q3UY31_MOUSE|
"""index: 10212, intensity: 3402.0, mobility: 0.925"""	0.265411	0.00631313	0.00989144	SRMGAVPVMIPAQSKDGSIV	generic|sp_P97792_CXAR_MOUSE__chr16_1_78334866_78334964_ENSMUST00000231251|
"""index: 8260, intensity: 4006.0, mobility: 0.984"""	0.265004	0.00631313	0.0099094	ESSFSLSGSQIDDHVPKRASARIL	generic|sp_Q9EQF6_DPYL5_MOUSE__chr5_1_30791522_30791638_ENSMUST00000198503__II_944569|
"""index: 5564, intensity: 3826.0, mobility: 1.145"""	0.264803	0.00631313	0.00991828	QSNFSLSGAQIDDNNPR	generic|tr_Q3TXY0_Q3TXY0_MOUSE__chr5_1_37273379_37273519_ENSMUST00000202377	|generic|tr_Q6P1J1_Q6P1J1_MOUSE__chr5_1_37273379_37273519_ENSMUST00000202377	|generic|sp_P97427_DPYL1_MOUSE__chr5_1_37273379_37273519_ENSMUST00000202377	|generic|tr_Q3TY94_Q3TY94_MOUSE__chr5_1_37273379_37273519_ENSMUST00000202377|
"""index: 1254, intensity: 3391.0, mobility: 0.801"""	0.264653	0.00631313	0.00992494	RSGGGGGGGLGSGGSIRSSY	generic|sp_K1C9_HUMAN_|
"""index: 2762, intensity: 3700.0, mobility: 0.909"""	0.264265	0.00631313	0.00994214	QAMEDIKQME	generic|sp_CAS1_BOVIN_|
"""index: 7985, intensity: 4327.0, mobility: 0.917"""	0.262258	0.00631313	0.0100319	AYGFRDPGPQL	generic|sp_P26339_CMGA_MOUSE	|generic|tr_Q3UN28_Q3UN28_MOUSE|
"""index: 1938, intensity: 17686.0, mobility: 0.864"""	0.260667	0.00631313	0.0101039	TLPTKETIEQEKRSEIS	generic|tr_A6H6H4_A6H6H4_MOUSE|
"""index: 11246, intensity: 4338.0, mobility: 1.000"""	0.26042	0.00631313	0.0101152	APNLSRMGAVPVMIPAQSKDGSIV	generic|sp_P97792_CXAR_MOUSE__chr16_1_78334866_78334964_ENSMUST00000231251|
"""index: 8476, intensity: 4030.0, mobility: 0.827"""	0.259981	0.00631313	0.0101352	YGGFMRSL	generic|tr_Q3UXY8_Q3UXY8_MOUSE	|generic|sp_P22005_PENK_MOUSE|
"""index: 13147, intensity: 2671.0, mobility: 1.109"""	0.259639	0.00631313	0.0101508	YENPTYKFFEQMQN	generic|tr_Q3TXI9_Q3TXI9_MOUSE__chr16_-1_84955331_84955420_ENSMUST00000227737__II_3496014	|generic|tr_Q8BPV5_Q8BPV5_MOUSE__chr16_-1_84955331_84955420_ENSMUST00000227737__II_3496014	|generic|tr_Q8BPC7_Q8BPC7_MOUSE__chr16_-1_84955331_84955420_ENSMUST00000227737__II_3496014	|generic|sp_P12023_A4_MOUSE__chr16_-1_84955331_84955420_ENSMUST00000227737__II_3496014	|generic|sp_P12023-3_A4_MOUSE__chr16_-1_84955331_84955420_ENSMUST00000227737__II_3496014	|generic|tr_Q3TWF3_Q3TWF3_MOUSE__chr16_-1_84955331_84955420_ENSMUST00000227737__II_3496014	|generic|tr_Q6GR78_Q6GR78_MOUSE__chr16_-1_84955331_84955420_ENSMUST00000227737__II_3496014	|generic|tr_A0A2I3BQZ9_A0A2I3BQZ9_MOUSE__chr16_-1_84955331_84955420_ENSMUST00000227737__II_3496014	|generic|tr_Q53ZT3_Q53ZT3_MOUSE__chr16_-1_84955331_84955420_ENSMUST00000227737__II_3496014	|generic|tr_A0A2I3BPT1_A0A2I3BPT1_MOUSE__chr16_-1_84955331_84955420_ENSMUST00000227737__II_3496014|
"""index: 6671, intensity: 3092.0, mobility: 1.147"""	0.258053	0.00631313	0.0102238	SAYYNPGNPHNVYMPTS	generic|sp_P97765_WBP2_MOUSE__II_1123728	|generic|sp_P97765-2_WBP2_MOUSE__II_1123726	|generic|chr11_-1_116079543_116079920_ENSMUST00000074628|
"""index: 9732, intensity: 3662.0, mobility: 0.943"""	0.257736	0.00631313	0.0102385	GGSRQQEAPSNLSVNELLTPQGPR	generic|tr_Q8CAD1_Q8CAD1_MOUSE__chrX_1_20851679_20851816_ENSMUST00000136451__II_836925|
"""index: 8298, intensity: 6739.0, mobility: 0.915"""	0.257593	0.00631313	0.0102452	AYGFRDPGPQL	generic|sp_P26339_CMGA_MOUSE	|generic|tr_Q3UN28_Q3UN28_MOUSE|
"""index: 1640, intensity: 16360.0, mobility: 0.847"""	0.256259	0.00631313	0.0103074	NPLPSKETIEQEKQAGES	generic|sp_P20065_TYB4_MOUSE__chrX_-1_167207501_167208325_ENSMUST00000112175	|generic|tr_Q6ZWX2_Q6ZWX2_MOUSE__chrX_-1_167207501_167208325_ENSMUST00000112175|
"""index: 11748, intensity: 3083.0, mobility: 1.141"""	0.256129	0.00631313	0.0103134	SAMIGGFAGRIGASNMGPVG	generic|sp_Q8C854_MYEF2_MOUSE__II_1000715	|generic|sp_Q8C854-3_MYEF2_MOUSE__II_1000715	|generic|tr_A7UQY4_A7UQY4_MOUSE__II_1000715	|generic|tr_G8JL68_G8JL68_MOUSE__II_1000715|
"""index: 11811, intensity: 3647.0, mobility: 1.139"""	0.254989	0.00631313	0.0103671	SGTPIKIEDPNQFVPLN	generic|sp_Q9QYB5_ADDG_MOUSE	|generic|sp_Q9QYB5-2_ADDG_MOUSE	|generic|tr_A0A494B9K4_A0A494B9K4_MOUSE	|generic|tr_Q8BM29_Q8BM29_MOUSE	|generic|tr_Q9JLE2_Q9JLE2_MOUSE	|generic|tr_Q05C56_Q05C56_MOUSE	|generic|tr_Q05DT0_Q05DT0_MOUSE|
"""index: 853, intensity: 5734.0, mobility: 0.988"""	0.254983	0.00631313	0.0103673	KSEPPESEAKPAPTEVKTVPNDATQTKENESKA	generic|tr_A0A0A6YY91_A0A0A6YY91_MOUSE__II_850562	|generic|sp_P13595_NCAM1_MOUSE	|generic|sp_P13595-2_NCAM1_MOUSE	|generic|tr_E9QB01_E9QB01_MOUSE	|generic|tr_A0A0A6YY47_A0A0A6YY47_MOUSE|
"""index: 10286, intensity: 33841.0, mobility: 0.914"""	0.254384	0.00631313	0.0103957	SRMGAVPVMIPAQSKDGSIV	generic|sp_P97792_CXAR_MOUSE__chr16_1_78334866_78334964_ENSMUST00000231251|
"""index: 6856, intensity: 4574.0, mobility: 1.050"""	0.251847	0.00631313	0.010517	FSDIPNPIGSENSEK	generic|sp_CAS1_BOVIN_|
"""index: 1832, intensity: 3078.0, mobility: 1.010"""	0.250805	0.00631313	0.0105674	SPSNMEGYSKTQY	generic|tr_Q3TV22_Q3TV22_MOUSE__chr16_1_78334866_78334964_ENSMUST00000231251	|generic|sp_P97792_CXAR_MOUSE__chr16_1_78334866_78334964_ENSMUST00000231251	|generic|sp_P97792-2_CXAR_MOUSE__chr16_1_78334866_78334964_ENSMUST00000231251|
"""index: 513, intensity: 12154.0, mobility: 0.869"""	0.25031	0.00631313	0.0105915	HPSYHTDGFN	generic|sp_P60904_DNJC5_MOUSE__chr2_1_181546445_181546492_ENSMUST00000116365|
"""index: 9747, intensity: 2974.0, mobility: 0.938"""	0.250307	0.00631313	0.0105916	MTGYGMPRQIL	generic|sp_Q9WVA4_TAGL2_MOUSE|
"""index: 1181, intensity: 3598.0, mobility: 0.927"""	0.248876	0.00631313	0.0106616	KTETQEKNPLPSKETIEQEKQAG	generic|sp_P20065_TYB4_MOUSE__chrX_-1_167207501_167208325_ENSMUST00000112175	|generic|tr_Q6ZWX2_Q6ZWX2_MOUSE__chrX_-1_167207501_167208325_ENSMUST00000112175|
"""index: 1251, intensity: 4166.0, mobility: 0.848"""	0.248108	0.00631313	0.0106995	KTETQEKNPLPSKETIEQEKQAGES	generic|sp_P20065_TYB4_MOUSE__chrX_-1_167207501_167208325_ENSMUST00000112175	|generic|tr_Q6ZWX2_Q6ZWX2_MOUSE__chrX_-1_167207501_167208325_ENSMUST00000112175|
"""index: 3487, intensity: 5192.0, mobility: 0.892"""	0.245531	0.00631313	0.010828	AEPPPPEPPRI	generic|sp_Q8BIF0_C99L2_MOUSE	|generic|sp_Q8BIF0-2_C99L2_MOUSE	|generic|tr_I7HJQ8_I7HJQ8_MOUSE	|generic|tr_A2AP74_A2AP74_MOUSE|
"""index: 10522, intensity: 3244.0, mobility: 0.958"""	0.243328	0.00631313	0.0109396	LPGPLQDMFKK	generic|sp_P63040_CPLX1_MOUSE	|generic|sp_P84086_CPLX2_MOUSE|
"""index: 12792, intensity: 3744.0, mobility: 0.963"""	0.243187	0.00631313	0.0109468	APNLSRMGAVPVMIPAQSKDGSIV	generic|sp_P97792_CXAR_MOUSE__chr16_1_78334866_78334964_ENSMUST00000231251|
"""index: 7919, intensity: 5135.0, mobility: 1.005"""	0.243062	0.00631313	0.0109532	AQQESPPKNYLGVEEEKIMDHSHSDGLH	generic|sp_Q6P5F6_S39AA_MOUSE|
"""index: 4440, intensity: 18847.0, mobility: 0.930"""	0.243054	0.00631313	0.0109536	QVANPNSAIFGGARPREEVVQKEQE	generic|tr_Q80U88_Q80U88_MOUSE__chr5_-1_134625358_134625459_ENSMUST00000202289__II_929730	|generic|tr_Q3V244_Q3V244_MOUSE__chr5_-1_134625358_134625459_ENSMUST00000202289__II_929730	|generic|tr_Q3TG58_Q3TG58_MOUSE__chr5_-1_134625358_134625459_ENSMUST00000202289__II_929730	|generic|tr_Q564E5_Q564E5_MOUSE__chr5_-1_134625358_134625459_ENSMUST00000202289__II_929730|
"""index: 1452, intensity: 9402.0, mobility: 0.877"""	0.242322	0.00631313	0.0109911	IPAQSKDGSIV	generic|sp_P97792_CXAR_MOUSE__chr16_1_78334866_78334964_ENSMUST00000231251|
"""index: 8559, intensity: 3011.0, mobility: 0.892"""	0.24063	0.00631313	0.0110786	GTNRGASQAGMTGYGMPRQIL	generic|sp_Q9WVA4_TAGL2_MOUSE|
"""index: 7605, intensity: 5788.0, mobility: 1.033"""	0.238941	0.00631313	0.0111669	VFQELGKLTGPSNQ	generic|sp_Q03517_SCG2_MOUSE	|generic|tr_Q4W8U9_Q4W8U9_MOUSE|
"""index: 8083, intensity: 3360.0, mobility: 1.007"""	0.238767	0.00631313	0.011176	STLPQTGGSQQPPQPQQAYSQKALL	generic|sp_P70297_STAM1_MOUSE__chr2_1_14102418_14102489_ENSMUST00000193636__II_1014500	|generic|IP_1121602_TX=10090	|generic|tr_Q3UMC8_Q3UMC8_MOUSE__chr2_1_14102418_14102489_ENSMUST00000193636	|generic|tr_Q9CU37_Q9CU37_MOUSE	|generic|tr_Q3TPR2_Q3TPR2_MOUSE__chr2_1_14141735_14141881_ENSMUST00000193636|
"""index: 9796, intensity: 3388.0, mobility: 0.947"""	0.238683	0.00631313	0.0111804	ILAPPGGRSSGIW	generic|sp_Q9EQF6_DPYL5_MOUSE__chr5_1_30791522_30791638_ENSMUST00000198503__II_944569|
"""index: 9823, intensity: 3140.0, mobility: 0.863"""	0.23724	0.00631313	0.0112568	KYLPGPLQDMFKK	generic|sp_P63040_CPLX1_MOUSE	|generic|sp_P84086_CPLX2_MOUSE|
"""index: 1458, intensity: 3355.0, mobility: 0.920"""	0.236559	0.00631313	0.0112931	QEKNPLPSKETIEQEKQAGES	generic|sp_P20065_TYB4_MOUSE__chrX_-1_167207501_167208325_ENSMUST00000112175	|generic|tr_Q6ZWX2_Q6ZWX2_MOUSE__chrX_-1_167207501_167208325_ENSMUST00000112175|
"""index: 7166, intensity: 6452.0, mobility: 1.037"""	0.236258	0.00631313	0.0113092	KPVPAAPVPSPVAPAPVPSRRNPPGGKSSLVLG	generic|sp_P97825_JUPI1_MOUSE__II_1124041|
"""index: 617, intensity: 2790.0, mobility: 0.874"""	0.235169	0.00631313	0.0113677	KTETQEKNTLPTKETIEQEKR	generic|tr_A6H6H4_A6H6H4_MOUSE|
"""index: 17687, intensity: 7635.0, mobility: 1.090"""	0.235065	0.00631313	0.0113734	QEPVLGPVRGPFPIIV	generic|sp_CASB_BOVIN_|
"""index: 8698, intensity: 3622.0, mobility: 1.098"""	0.23464	0.00631313	0.0113963	AVPYPQRDMPIQAF	generic|sp_CASB_BOVIN_|
"""index: 11805, intensity: 4422.0, mobility: 0.868"""	0.232866	0.00631313	0.011493	TAPEEELAALQLGPTH	generic|tr_A0A5S9EES2_A0A5S9EES2_MOUSE	|generic|tr_A2AGI2_A2AGI2_MOUSE	|generic|tr_B2RWZ9_B2RWZ9_MOUSE	|generic|tr_Q69ZI4_Q69ZI4_MOUSE	|generic|tr_A0A5S9EER5_A0A5S9EER5_MOUSE	|generic|tr_A2AGI3_A2AGI3_MOUSE	|generic|sp_Q8BYM5_NLGN3_MOUSE|
"""index: 5509, intensity: 2888.0, mobility: 1.216"""	0.231925	0.00631313	0.0115448	SAISSAVTSPPVGNQSRQTVP	generic|tr_E9Q828_E9Q828_MOUSE	|generic|tr_Q6Q476_Q6Q476_MOUSE	|generic|tr_H2BL43_H2BL43_MOUSE|
"""index: 582, intensity: 2530.0, mobility: 0.863"""	0.231854	0.00631313	0.0115487	SAKTSPAKQQAPPVRNL	generic|sp_O08553_DPYL2_MOUSE|
"""index: 10221, intensity: 4902.0, mobility: 0.927"""	0.231625	0.00631313	0.0115613	SRMGAVPVMIPAQSKDGSIV	generic|sp_P97792_CXAR_MOUSE__chr16_1_78334866_78334964_ENSMUST00000231251|
"""index: 1790, intensity: 3910.0, mobility: 0.871"""	0.231383	0.00631313	0.0115748	GAQIDDNIPR	generic|sp_O08553_DPYL2_MOUSE|
"""index: 555, intensity: 2719.0, mobility: 0.876"""	0.229237	0.00631313	0.0116945	AGTRESVDSAKPRVY	generic|sp_P35455_NEU2_MOUSE|
"""index: 348, intensity: 2541.0, mobility: 0.848"""	0.22809	0.00631313	0.0117593	GGGGGGLGSGGSIR	generic|sp_K1C9_HUMAN_|
"""index: 7161, intensity: 4116.0, mobility: 0.835"""	0.227645	0.00631313	0.0117846	KGASQAGMTGYGMPRQIM	generic|tr_Q9D6K2_Q9D6K2_MOUSE	|generic|sp_Q9R1Q8_TAGL3_MOUSE|
"""index: 9011, intensity: 3866.0, mobility: 0.959"""	0.227559	0.00631313	0.0117895	FSDIPNPIGSENS	generic|sp_CAS1_BOVIN_|
"""index: 5347, intensity: 4865.0, mobility: 0.805"""	0.227534	0.00631313	0.0117909	LENPSPQAPARRLLPP	generic|sp_Q9QXV0_PCS1N_MOUSE|
"""index: 1950, intensity: 3687.0, mobility: 0.950"""	0.226834	0.00631313	0.0118308	TETQEKNTLPTKETIEQEKRSEIS	generic|tr_A6H6H4_A6H6H4_MOUSE|
"""index: 12334, intensity: 2587.0, mobility: 1.148"""	0.22647	0.00631313	0.0118517	STLPGNVISKVIIQQPTG	generic|tr_Q8BIW2_Q8BIW2_MOUSE__chr1_-1_25068168_25068251_ENSMUST00000153568__II_1042961	|generic|tr_Q8K0A3_Q8K0A3_MOUSE__chr1_-1_25128818_25128886_ENSMUST00000153568__II_1042938	|generic|tr_Q68FL1_Q68FL1_MOUSE__chr1_-1_25128818_25128886_ENSMUST00000153568__II_1042938	|generic|sp_Q80ZF8_AGRB3_MOUSE__chr1_-1_25128818_25128886_ENSMUST00000153568__II_1042938	|generic|tr_Q8BJ13_Q8BJ13_MOUSE__chr1_-1_25128818_25128886_ENSMUST00000153568__II_1042938|
"""index: 1533, intensity: 2935.0, mobility: 0.861"""	0.226164	0.00631313	0.0118692	KNTLPTKETIEQEKRSEIS	generic|tr_A6H6H4_A6H6H4_MOUSE|
"""index: 8425, intensity: 3149.0, mobility: 0.888"""	0.225944	0.00631313	0.0118819	TGYGMPRQIL	generic|sp_Q9WVA4_TAGL2_MOUSE|
"""index: 360, intensity: 2841.0, mobility: 0.873"""	0.225236	0.00631313	0.0119227	GGGGGGGLGSGGSIR	generic|sp_K1C9_HUMAN_|
"""index: 9618, intensity: 2692.0, mobility: 0.893"""	0.22453	0.00631313	0.0119636	LQTLHPYNTFAAGFNSTGLPHSHSTTRV	generic|tr_A0A5S9EES2_A0A5S9EES2_MOUSE	|generic|tr_A2AGI2_A2AGI2_MOUSE	|generic|tr_B2RWZ9_B2RWZ9_MOUSE	|generic|tr_Q69ZI4_Q69ZI4_MOUSE	|generic|tr_A0A5S9EER5_A0A5S9EER5_MOUSE	|generic|tr_A2AGI3_A2AGI3_MOUSE	|generic|sp_Q8BYM5_NLGN3_MOUSE|
"""index: 1206, intensity: 2524.0, mobility: 0.957"""	0.224108	0.00631313	0.0119882	SISNPPGSNLRTT	generic|tr_Q6SLK2_Q6SLK2_MOUSE__chr8_-1_70386333_70387567_ENSMUST00000076615__II_912506	|generic|tr_Q7TPR2_Q7TPR2_MOUSE__chr6_-1_119926370_119926648_ENSMUST00000159903__II_912506	|generic|sp_P83741_WNK1_MOUSE__chr8_-1_70386333_70387567_ENSMUST00000076615__II_912506	|generic|sp_P83741-2_WNK1_MOUSE__chr8_-1_70386333_70387567_ENSMUST00000076615__II_912506	|generic|sp_P83741-3_WNK1_MOUSE__chr8_-1_70386333_70387567_ENSMUST00000076615__II_912506	|generic|sp_P83741-4_WNK1_MOUSE__chr8_-1_70386333_70387567_ENSMUST00000076615__II_912506	|generic|sp_P83741-5_WNK1_MOUSE__chr8_-1_70386333_70387567_ENSMUST00000076615__II_912506|
"""index: 8846, intensity: 3726.0, mobility: 0.925"""	0.22348	0.00631313	0.0120249	SNPAVRTAAANAAAGAAENAFRAP	generic|tr_E9Q855_E9Q855_MOUSE__chr3_1_89180737_89180892_ENSMUST00000129294	|generic|tr_B2M0S2_B2M0S2_MOUSE__chr3_1_89175434_89175475_ENSMUST00000128318	|generic|tr_Q3UK26_Q3UK26_MOUSE__chr3_1_89180737_89180892_ENSMUST00000129294	|generic|sp_O35609_SCAM3_MOUSE__chr3_1_89180737_89180892_ENSMUST00000129294	|generic|tr_Q3TDM8_Q3TDM8_MOUSE__chr3_1_89180737_89180892_ENSMUST00000129294	|generic|tr_Q3UXS0_Q3UXS0_MOUSE__chr3_1_89180737_89180892_ENSMUST00000129294|
"""index: 7419, intensity: 4432.0, mobility: 0.863"""	0.223299	0.00631313	0.0120356	EDPATFKPPKMDVPMVEGKKQPLR	generic|sp_Q9DBN4_P33MX_MOUSE	|generic|sp_Q9DBN4-2_P33MX_MOUSE	|generic|tr_D3Z1F7_D3Z1F7_MOUSE|
"""index: 7363, intensity: 3106.0, mobility: 0.934"""	0.222772	0.00631313	0.0120665	GEKLSPKSDISPLTPRESSPLY	generic|sp_P14873_MAP1B_MOUSE	|generic|tr_B2RQQ5_B2RQQ5_MOUSE|
"""index: 3849, intensity: 5944.0, mobility: 0.925"""	0.222083	0.00631313	0.0121072	AEPPPPEPPRI	generic|sp_Q8BIF0_C99L2_MOUSE	|generic|sp_Q8BIF0-2_C99L2_MOUSE	|generic|tr_I7HJQ8_I7HJQ8_MOUSE	|generic|tr_A2AP74_A2AP74_MOUSE|
"""index: 11322, intensity: 3965.0, mobility: 0.952"""	0.220917	0.00631313	0.0121764	APNLSRMGAVPVMIPAQSKDGSIV	generic|sp_P97792_CXAR_MOUSE__chr16_1_78334866_78334964_ENSMUST00000231251|
"""index: 4305, intensity: 3265.0, mobility: 1.017"""	0.220067	0.00631313	0.0122273	TQSAEPPPPEPPRI	generic|sp_Q8BIF0_C99L2_MOUSE	|generic|sp_Q8BIF0-2_C99L2_MOUSE	|generic|tr_I7HJQ8_I7HJQ8_MOUSE	|generic|tr_A2AP74_A2AP74_MOUSE|
"""index: 1781, intensity: 31048.0, mobility: 0.999"""	0.218948	0.00631313	0.0122947	IPVGSLKNEDTPN	generic|sp_Q03517_SCG2_MOUSE	|generic|tr_Q4W8U9_Q4W8U9_MOUSE|
"""index: 10526, intensity: 3439.0, mobility: 0.958"""	0.218392	0.00631313	0.0123284	LPGPLQDMFKK	generic|sp_P63040_CPLX1_MOUSE	|generic|sp_P84086_CPLX2_MOUSE|
"""index: 2575, intensity: 3528.0, mobility: 0.843"""	0.218161	0.00631313	0.0123425	VPITPTLNR	generic|sp_CAS2_BOVIN_|
"""index: 2770, intensity: 3867.0, mobility: 0.950"""	0.218074	0.00631313	0.0123478	VPITPTLNREQ	generic|sp_CAS2_BOVIN_|
"""index: 5080, intensity: 2979.0, mobility: 0.974"""	0.217949	0.00631313	0.0123554	GPPLDAYSIQGQH	generic|sp_P60335_PCBP1_MOUSE|
"""index: 13832, intensity: 2578.0, mobility: 1.114"""	0.217624	0.00631313	0.0123752	AEPLLPWNRMIQNQN	generic|sp_Q9DBR1_XRN2_MOUSE__chr2_1_147061509_147061541_ENSMUST00000137358	|generic|sp_Q9DBR1-2_XRN2_MOUSE__chr2_1_147061509_147061541_ENSMUST00000137358|
"""index: 12065, intensity: 4014.0, mobility: 1.097"""	0.216528	0.00631313	0.0124424	AAAAPMIGYPMPTGYSQ	generic|tr_Q921Y3_Q921Y3_MOUSE__chr11_-1_106781850_106782137_ENSMUST00000133426__II_1125049	|generic|tr_Q9CSD9_Q9CSD9_MOUSE__chr11_-1_106783954_106783992_ENSMUST00000133426__II_1125049	|generic|tr_Q3V0Z8_Q3V0Z8_MOUSE__chr11_-1_106784876_106784983_ENSMUST00000133426__II_1125049	|generic|tr_A1L333_A1L333_MOUSE__chr11_-1_106784876_106784983_ENSMUST00000133426__II_1125049	|generic|tr_Q3UXW3_Q3UXW3_MOUSE__chr11_-1_106784876_106784983_ENSMUST00000133426__II_1125049	|generic|tr_Q5U222_Q5U222_MOUSE__chr11_-1_106784876_106784983_ENSMUST00000133426__II_1125049	|generic|tr_Q8BTS0_Q8BTS0_MOUSE__chr11_-1_106784876_106784983_ENSMUST00000133426__II_1125049|
"""index: 1035, intensity: 2704.0, mobility: 0.959"""	0.216158	0.00631313	0.0124652	AQGAMNQPQTQYS	generic|sp_Q9JKD3_SCAM5_MOUSE__chr9_-1_57443670_57443780_ENSMUST00000215208__II_3456302|
"""index: 2408, intensity: 3994.0, mobility: 0.877"""	0.213331	0.00631313	0.0126415	SQIDDHVPKRASARIL	generic|sp_Q9EQF6_DPYL5_MOUSE__chr5_1_30791522_30791638_ENSMUST00000198503__II_944569|
"""index: 7064, intensity: 2669.0, mobility: 1.128"""	0.210201	0.00631313	0.012841	ALNSVAYERSAMQNYE	generic|tr_B7ZMQ2_B7ZMQ2_MOUSE	|generic|chr6_1_7557101_7562432_ENSMUST00000185187	|generic|sp_P41539_TKN1_MOUSE|
"""index: 8288, intensity: 2817.0, mobility: 1.013"""	0.209895	0.00631313	0.0128607	QMEEKPVPAAPVPSPVAPAPVPSRRNPPGGKSSLVLG	generic|sp_P97825_JUPI1_MOUSE__II_1124041|
"""index: 5201, intensity: 4278.0, mobility: 0.930"""	0.208643	0.00631313	0.012942	FVAPREPGAVSY	generic|tr_Q3TV74_Q3TV74_MOUSE__chr1_-1_172066674_172066787_ENSMUST00000140643__II_1026196	|generic|sp_P57716_NICA_MOUSE__chr1_-1_172066674_172066787_ENSMUST00000140643__II_1026196	|generic|tr_Q3T9E5_Q3T9E5_MOUSE__chr1_-1_172066674_172066787_ENSMUST00000140643__II_1026196	|generic|tr_Q3TD54_Q3TD54_MOUSE__chr1_-1_172066674_172066787_ENSMUST00000140643	|generic|tr_Q6ZQF2_Q6ZQF2_MOUSE__chr1_-1_172075401_172075493_ENSMUST00000140643|
"""index: 11610, intensity: 3344.0, mobility: 0.942"""	0.207588	0.00631313	0.013011	TVGLNVPASVRF	generic|sp_Q9CR68_UCRI_MOUSE|
"""index: 4899, intensity: 3393.0, mobility: 1.023"""	0.206841	0.00631313	0.0130602	AAATPIIMSRSPTDA	generic|tr_A0A571BED8_A0A571BED8_MOUSE__chr11_-1_74395775_74395891_ENSMUST00000047488__II_1135417	|generic|sp_Q5SVL6_RPGP2_MOUSE__chr11_-1_74395775_74395891_ENSMUST00000047488__II_1135417	|generic|sp_Q5SVL6-2_RPGP2_MOUSE__chr11_-1_74395775_74395891_ENSMUST00000047488__II_1135417	|generic|II_1135436_TX=10090|
"""index: 7738, intensity: 3443.0, mobility: 1.207"""	0.206619	0.00631313	0.0130749	SSLGSMSPSNMEGYSKTQY	generic|tr_Q3TV22_Q3TV22_MOUSE__chr16_1_78334866_78334964_ENSMUST00000231251	|generic|sp_P97792_CXAR_MOUSE__chr16_1_78334866_78334964_ENSMUST00000231251	|generic|sp_P97792-2_CXAR_MOUSE__chr16_1_78334866_78334964_ENSMUST00000231251|
"""index: 8247, intensity: 3300.0, mobility: 0.852"""	0.205473	0.00631313	0.0131511	APVPMPDLKNVRSKIGSTENLK	generic|tr_A0A0A0MQC7_A0A0A0MQC7_MOUSE	|generic|tr_A2A5Y6_A2A5Y6_MOUSE	|generic|sp_P10637_TAU_MOUSE	|generic|sp_P10637-2_TAU_MOUSE	|generic|sp_P10637-3_TAU_MOUSE	|generic|sp_P10637-4_TAU_MOUSE	|generic|tr_Q3UH19_Q3UH19_MOUSE	|generic|sp_P10637-6_TAU_MOUSE	|generic|tr_Q547J4_Q547J4_MOUSE	|generic|tr_B1AQW2_B1AQW2_MOUSE|
"""index: 871, intensity: 3570.0, mobility: 0.935"""	0.204921	0.00631313	0.0131879	SEPGEEPQHPSPP	generic|sp_Q60829_PPR1B_MOUSE	|generic|sp_Q60829-2_PPR1B_MOUSE|
"""index: 10516, intensity: 3773.0, mobility: 0.937"""	0.204719	0.00631313	0.0132015	SNEKLLDFSPIQKQQAPQLSE	generic|sp_Q9R0X5-2_RPGR_MOUSE__chrX_-1_10213524_10213643_ENSMUST00000115534__II_837380	|generic|sp_Q9R0X5-3_RPGR_MOUSE__chrX_-1_10213524_10213643_ENSMUST00000115534__II_837380	|generic|tr_Q3UTY5_Q3UTY5_MOUSE__II_837380	|generic|tr_A2ADP2_A2ADP2_MOUSE__chrX_-1_10213524_10213643_ENSMUST00000115534__II_837380	|generic|sp_Q9R0X5-4_RPGR_MOUSE__chrX_-1_10213524_10213643_ENSMUST00000115534	|generic|tr_A2ADP5_A2ADP5_MOUSE__chrX_-1_10213524_10213643_ENSMUST00000115534	|generic|tr_Q3UWJ5_Q3UWJ5_MOUSE__chrX_-1_10213524_10213643_ENSMUST00000115534|
"""index: 4096, intensity: 26628.0, mobility: 0.898"""	0.204288	0.00631313	0.0132305	VANPNSAIFGGARPREEVVQKEQE	generic|tr_Q80U88_Q80U88_MOUSE__chr5_-1_134625358_134625459_ENSMUST00000202289__II_929730	|generic|tr_Q3V244_Q3V244_MOUSE__chr5_-1_134625358_134625459_ENSMUST00000202289__II_929730	|generic|tr_Q3TG58_Q3TG58_MOUSE__chr5_-1_134625358_134625459_ENSMUST00000202289__II_929730	|generic|tr_Q564E5_Q564E5_MOUSE__chr5_-1_134625358_134625459_ENSMUST00000202289__II_929730|
"""index: 2897, intensity: 11427.0, mobility: 0.893"""	0.203687	0.00631313	0.0132711	VPITPTLNRE	generic|sp_CAS2_BOVIN_|
"""index: 4336, intensity: 3182.0, mobility: 0.862"""	0.202851	0.00631313	0.0133278	LESFQPNLH	generic|sp_Q99P72_RTN4_MOUSE	|generic|sp_Q99P72-3_RTN4_MOUSE|
"""index: 10113, intensity: 2872.0, mobility: 1.069"""	0.202365	0.00631313	0.0133609	AAAPMIGYPMPTGYSQ	generic|tr_Q921Y3_Q921Y3_MOUSE__chr11_-1_106781850_106782137_ENSMUST00000133426__II_1125049	|generic|tr_Q9CSD9_Q9CSD9_MOUSE__chr11_-1_106783954_106783992_ENSMUST00000133426__II_1125049	|generic|tr_Q3V0Z8_Q3V0Z8_MOUSE__chr11_-1_106784876_106784983_ENSMUST00000133426__II_1125049	|generic|tr_A1L333_A1L333_MOUSE__chr11_-1_106784876_106784983_ENSMUST00000133426__II_1125049	|generic|tr_Q3UXW3_Q3UXW3_MOUSE__chr11_-1_106784876_106784983_ENSMUST00000133426__II_1125049	|generic|tr_Q5U222_Q5U222_MOUSE__chr11_-1_106784876_106784983_ENSMUST00000133426__II_1125049	|generic|tr_Q8BTS0_Q8BTS0_MOUSE__chr11_-1_106784876_106784983_ENSMUST00000133426__II_1125049|
"""index: 10374, intensity: 4342.0, mobility: 0.985"""	0.201296	0.00631313	0.0134342	APNLSRMGAVPVMIPAQSKDGSIV	generic|sp_P97792_CXAR_MOUSE__chr16_1_78334866_78334964_ENSMUST00000231251|
"""index: 2647, intensity: 3666.0, mobility: 0.950"""	0.20069	0.00631313	0.013476	AGPQAAEPSTPSGPESGPTPASAEQNE	generic|sp_P28667_MRP_MOUSE|
"""index: 10471, intensity: 2963.0, mobility: 0.740"""	0.199076	0.00631313	0.0135883	LPGPLQDMFKK	generic|sp_P63040_CPLX1_MOUSE	|generic|sp_P84086_CPLX2_MOUSE|
"""index: 3056, intensity: 8934.0, mobility: 0.864"""	0.19797	0.00631313	0.013666	SKQETQSAEPPPPEPPRI	generic|sp_Q8BIF0_C99L2_MOUSE	|generic|sp_Q8BIF0-2_C99L2_MOUSE	|generic|tr_I7HJQ8_I7HJQ8_MOUSE	|generic|tr_A2AP74_A2AP74_MOUSE|
"""index: 4857, intensity: 4085.0, mobility: 0.916"""	0.197864	0.00631313	0.0136735	AEPPPPEPPRI	generic|sp_Q8BIF0_C99L2_MOUSE	|generic|sp_Q8BIF0-2_C99L2_MOUSE	|generic|tr_I7HJQ8_I7HJQ8_MOUSE	|generic|tr_A2AP74_A2AP74_MOUSE|
"""index: 17647, intensity: 2816.0, mobility: 1.120"""	0.197846	0.00631313	0.0136747	YQEPVLGPVRGPFPII	generic|sp_CASB_BOVIN_|
"""index: 2000, intensity: 3661.0, mobility: 0.929"""	0.195447	0.00631313	0.0138457	TPLADTPTRPVT	generic|sp_Q9EQF6_DPYL5_MOUSE__chr5_1_30791522_30791638_ENSMUST00000198503__II_944569|
"""index: 9813, intensity: 3058.0, mobility: 0.883"""	0.193626	0.00631313	0.0139776	SRMGAVPVMIPAQSKDGSIV	generic|sp_P97792_CXAR_MOUSE__chr16_1_78334866_78334964_ENSMUST00000231251|
"""index: 1453, intensity: 4229.0, mobility: 0.884"""	0.193271	0.00631313	0.0140035	EKNPLPSKETIEQEKQAGES	generic|sp_P20065_TYB4_MOUSE__chrX_-1_167207501_167208325_ENSMUST00000112175	|generic|tr_Q6ZWX2_Q6ZWX2_MOUSE__chrX_-1_167207501_167208325_ENSMUST00000112175|
"""index: 11427, intensity: 7335.0, mobility: 0.911"""	0.192864	0.00631313	0.0140333	VAPFPEVFGKE	generic|sp_CAS1_BOVIN_|
"""index: 11578, intensity: 3207.0, mobility: 0.943"""	0.19269	0.00631313	0.0140461	TVGLNVPASVRF	generic|sp_Q9CR68_UCRI_MOUSE|
"""index: 10735, intensity: 17634.0, mobility: 0.945"""	0.191786	0.00631313	0.0141127	QEPVLGPVRGPF	generic|sp_CASB_BOVIN_|
"""index: 7973, intensity: 3516.0, mobility: 0.919"""	0.191402	0.00631313	0.0141411	AYGFRDPGPQL	generic|sp_P26339_CMGA_MOUSE	|generic|tr_Q3UN28_Q3UN28_MOUSE|
"""index: 9811, intensity: 2581.0, mobility: 1.082"""	0.188326	0.00631313	0.0143718	TNEIVEEQYTPQSL	generic|sp_Q03517_SCG2_MOUSE	|generic|tr_Q4W8U9_Q4W8U9_MOUSE|
"""index: 7469, intensity: 19106.0, mobility: 1.151"""	0.186157	0.00631313	0.0145378	TGAVGSYIYDKDPEGTVQP	generic|tr_A0A0G2JF37_A0A0G2JF37_MOUSE__chr12_1_113144264_113145030_ENSMUST00000196015	|generic|tr_Q4FJU3_Q4FJU3_MOUSE__chr12_1_113144264_113145030_ENSMUST00000196015|
"""index: 1213, intensity: 2794.0, mobility: 0.803"""	0.184946	0.00631313	0.0146316	EEPVDSRTPVTERVS	generic|sp_Q9Z2D6_MECP2_MOUSE__chrX_-1_74035417_74035656_ENSMUST00000123362__II_834118	|generic|sp_Q9Z2D6-2_MECP2_MOUSE__chrX_-1_74035417_74035656_ENSMUST00000123362__II_834118|
"""index: 2335, intensity: 3174.0, mobility: 0.852"""	0.184533	0.00631313	0.0146639	GSQIDDHVPKRASARILAPPGGRSSG	generic|sp_Q9EQF6_DPYL5_MOUSE__chr5_1_30791522_30791638_ENSMUST00000198503__II_944569|
"""index: 2899, intensity: 3216.0, mobility: 1.004"""	0.181213	0.00631313	0.0149266	SASSTQPLLVHEDA	generic|tr_Q3ULJ6_Q3ULJ6_MOUSE__chr5_1_75654426_75654545_ENSMUST00000202167	|generic|sp_P05532_KIT_MOUSE__chr5_1_75654426_75654545_ENSMUST00000202167	|generic|sp_P05532-2_KIT_MOUSE__chr5_1_75654426_75654545_ENSMUST00000202167	|generic|sp_P05532-3_KIT_MOUSE__chr5_1_75654426_75654545_ENSMUST00000202167|
"""index: 5867, intensity: 3230.0, mobility: 0.922"""	0.180689	0.00631313	0.0149686	LEPTVIDEVR	generic|sp_P05213_TBA1B_MOUSE__IP_3506392	|generic|tr_Q52L87_Q52L87_MOUSE__IP_3506392	|generic|tr_Q3TIZ0_Q3TIZ0_MOUSE__IP_3506393	|generic|tr_A0A2R8VHF3_A0A2R8VHF3_MOUSE__IP_3506392	|generic|sp_P68369_TBA1A_MOUSE__IP_3506392	|generic|IP_988839_TX=10090	|generic|II_3485679_TX=10090	|generic|IP_3502747_TX=10090	|generic|tr_O89052_O89052_MOUSE|
"""index: 12352, intensity: 4237.0, mobility: 1.029"""	0.178512	0.00631313	0.0151453	SVFQELGKLTGPSN	generic|sp_Q03517_SCG2_MOUSE	|generic|tr_Q4W8U9_Q4W8U9_MOUSE|
"""index: 7979, intensity: 19142.0, mobility: 0.910"""	0.177839	0.00631313	0.0152004	QSGFSLSGAQIDDNIPRRTTQ	generic|sp_O08553_DPYL2_MOUSE|
"""index: 11310, intensity: 9686.0, mobility: 0.919"""	0.174874	0.00631313	0.0154472	TDGFNLEDALK	generic|sp_Q8BIF0_C99L2_MOUSE	|generic|sp_Q8BIF0-2_C99L2_MOUSE	|generic|tr_I7HJQ8_I7HJQ8_MOUSE|
"""index: 358, intensity: 3474.0, mobility: 0.917"""	0.172785	0.00631313	0.0156244	SKPKKPLGSSTAAPQRPIATQRTT	generic|sp_Q61166_MARE1_MOUSE|
"""index: 4714, intensity: 3570.0, mobility: 0.835"""	0.172742	0.00631313	0.0156281	APVPMPDLKN	generic|tr_A0A0A0MQC7_A0A0A0MQC7_MOUSE	|generic|tr_A2A5Y6_A2A5Y6_MOUSE	|generic|sp_P10637_TAU_MOUSE	|generic|sp_P10637-2_TAU_MOUSE	|generic|sp_P10637-3_TAU_MOUSE	|generic|sp_P10637-4_TAU_MOUSE	|generic|tr_Q3UH19_Q3UH19_MOUSE	|generic|sp_P10637-6_TAU_MOUSE	|generic|tr_Q547J4_Q547J4_MOUSE	|generic|tr_B1AQW2_B1AQW2_MOUSE	|generic|sp_TAU_HUMAN_|
"""index: 6987, intensity: 5170.0, mobility: 1.015"""	0.170674	0.00631313	0.0158065	QVANPNSAIFGGARP	generic|tr_Q80U88_Q80U88_MOUSE__chr5_-1_134625358_134625459_ENSMUST00000202289__II_929730	|generic|tr_Q3V244_Q3V244_MOUSE__chr5_-1_134625358_134625459_ENSMUST00000202289__II_929730	|generic|tr_Q3TG58_Q3TG58_MOUSE__chr5_-1_134625358_134625459_ENSMUST00000202289__II_929730	|generic|tr_Q564E5_Q564E5_MOUSE__chr5_-1_134625358_134625459_ENSMUST00000202289__II_929730|
"""index: 11216, intensity: 4472.0, mobility: 1.001"""	0.169951	0.00631313	0.0158695	APNLSRMGAVPVMIPAQSKDGSIV	generic|sp_P97792_CXAR_MOUSE__chr16_1_78334866_78334964_ENSMUST00000231251|
"""index: 16055, intensity: 2750.0, mobility: 1.206"""	0.168084	0.00631313	0.016034	GSQTPQMPAQAMFMAPAQM	generic|sp_Q7TN29_SMAP2_MOUSE|
"""index: 9373, intensity: 4069.0, mobility: 0.975"""	0.166906	0.00631313	0.016139	DPLQWKNSDFE	generic|tr_Q3UZU8_Q3UZU8_MOUSE	|generic|sp_P16014_SCG1_MOUSE	|generic|tr_Q8BP91_Q8BP91_MOUSE|
"""index: 9549, intensity: 2581.0, mobility: 0.888"""	0.16597	0.00631313	0.0162231	GAPPRVLQKLVEEDRIG	generic|sp_E9PUL5_PRRT2_MOUSE|
"""index: 10678, intensity: 2675.0, mobility: 0.904"""	0.165426	0.00631313	0.0162723	EPVLGPVRGPF	generic|sp_CASB_BOVIN_|
"""index: 2642, intensity: 3563.0, mobility: 0.942"""	0.165345	0.00631313	0.0162797	VPITPTLNREQ	generic|sp_CAS2_BOVIN_|
"""index: 8835, intensity: 4267.0, mobility: 1.131"""	0.164978	0.00631313	0.016313	SQVPNYTLTSSTLPQTG	generic|sp_P70297_STAM1_MOUSE__chr2_1_14102418_14102489_ENSMUST00000193636__II_1014500	|generic|IP_1121602_TX=10090	|generic|tr_Q3UMC8_Q3UMC8_MOUSE__chr2_1_14102418_14102489_ENSMUST00000193636	|generic|tr_Q9CU37_Q9CU37_MOUSE	|generic|tr_Q3TPR2_Q3TPR2_MOUSE__chr2_1_14141735_14141881_ENSMUST00000193636|
"""index: 10499, intensity: 3117.0, mobility: 1.013"""	0.164709	0.00631313	0.0163375	QVANPNSAIFGGARP	generic|tr_Q80U88_Q80U88_MOUSE__chr5_-1_134625358_134625459_ENSMUST00000202289__II_929730	|generic|tr_Q3V244_Q3V244_MOUSE__chr5_-1_134625358_134625459_ENSMUST00000202289__II_929730	|generic|tr_Q3TG58_Q3TG58_MOUSE__chr5_-1_134625358_134625459_ENSMUST00000202289__II_929730	|generic|tr_Q564E5_Q564E5_MOUSE__chr5_-1_134625358_134625459_ENSMUST00000202289__II_929730|
"""index: 12470, intensity: 3403.0, mobility: 0.832"""	0.164188	0.00631313	0.0163851	VAPFPEVFGKEKVNEL	generic|sp_CAS1_BOVIN_|
"""index: 8726, intensity: 3107.0, mobility: 1.098"""	0.164079	0.00631313	0.0163951	QVPNYTLTSSTLPQTG	generic|sp_P70297_STAM1_MOUSE__chr2_1_14102418_14102489_ENSMUST00000193636__II_1014500	|generic|IP_1121602_TX=10090	|generic|tr_Q3UMC8_Q3UMC8_MOUSE__chr2_1_14102418_14102489_ENSMUST00000193636	|generic|tr_Q9CU37_Q9CU37_MOUSE	|generic|tr_Q3TPR2_Q3TPR2_MOUSE__chr2_1_14141735_14141881_ENSMUST00000193636|
"""index: 1264, intensity: 4168.0, mobility: 0.798"""	0.163951	0.00631313	0.0164068	RSGGGGGGGLGSGGSIRSSY	generic|sp_K1C9_HUMAN_|
"""index: 10381, intensity: 3227.0, mobility: 0.953"""	0.163485	0.00631313	0.0164495	APNLSRMGAVPVMIPAQSKDGSIV	generic|sp_P97792_CXAR_MOUSE__chr16_1_78334866_78334964_ENSMUST00000231251|
"""index: 7885, intensity: 3341.0, mobility: 0.830"""	0.162897	0.00631313	0.0165038	APFPEVFGKEKVNE	generic|sp_CAS1_BOVIN_|
"""index: 9003, intensity: 3426.0, mobility: 0.959"""	0.162815	0.00631313	0.0165114	FSDIPNPIGSENS	generic|sp_CAS1_BOVIN_|
"""index: 2805, intensity: 3888.0, mobility: 0.868"""	0.161556	0.00631313	0.0166284	TLTDVENLH	generic|sp_CASB_BOVIN_|
"""index: 12788, intensity: 5324.0, mobility: 0.825"""	0.160251	0.00631313	0.0167509	YLPGPLQDMFKK	generic|sp_P63040_CPLX1_MOUSE	|generic|sp_P84086_CPLX2_MOUSE|
"""index: 3530, intensity: 3173.0, mobility: 1.045"""	0.158866	0.00631313	0.0168823	DIPNPIGSENSEKTT	generic|sp_CAS1_BOVIN_|
"""index: 9329, intensity: 3506.0, mobility: 1.206"""	0.158694	0.00631313	0.0168988	QPVVPAEATDPVEQRAQEAP	generic|sp_P09240_CCKN_MOUSE__II_2424256	|generic|tr_A0A1L1SU12_A0A1L1SU12_MOUSE__II_3501794	|generic|tr_Q8R041_Q8R041_MOUSE	|generic|tr_A0A1L1SRD3_A0A1L1SRD3_MOUSE|
"""index: 930, intensity: 4357.0, mobility: 0.984"""	0.158448	0.00631313	0.0169223	SLSGAQIDDNNPR	generic|tr_Q3TXY0_Q3TXY0_MOUSE__chr5_1_37273379_37273519_ENSMUST00000202377	|generic|tr_Q6P1J1_Q6P1J1_MOUSE__chr5_1_37273379_37273519_ENSMUST00000202377	|generic|sp_P97427_DPYL1_MOUSE__chr5_1_37273379_37273519_ENSMUST00000202377	|generic|tr_Q3TY94_Q3TY94_MOUSE__chr5_1_37273379_37273519_ENSMUST00000202377|
"""index: 17301, intensity: 5931.0, mobility: 1.123"""	0.157871	0.00631313	0.0169777	LATLADEVSASLAKQGL	generic|II_1128081_TX=10090	|generic|II_1128079_TX=10090	|generic|tr_A0A0A0MQC7_A0A0A0MQC7_MOUSE	|generic|tr_A2A5Y6_A2A5Y6_MOUSE	|generic|sp_P10637_TAU_MOUSE	|generic|sp_P10637-2_TAU_MOUSE	|generic|sp_P10637-4_TAU_MOUSE	|generic|tr_Q3UH19_Q3UH19_MOUSE	|generic|sp_P10637-6_TAU_MOUSE	|generic|tr_Q8C5K4_Q8C5K4_MOUSE	|generic|tr_Q547J4_Q547J4_MOUSE	|generic|tr_B1AQW2_B1AQW2_MOUSE	|generic|sp_TAU_HUMAN_|
"""index: 11336, intensity: 3547.0, mobility: 0.853"""	0.157747	0.00631313	0.0169897	APFPEVFGKEKVNEL	generic|sp_CAS1_BOVIN_|
"""index: 10936, intensity: 12728.0, mobility: 0.948"""	0.157404	0.00631313	0.0170227	QEPVLGPVRGPF	generic|sp_CASB_BOVIN_|
"""index: 2144, intensity: 3964.0, mobility: 0.794"""	0.157172	0.00631313	0.0170451	QIDDHVPKRASARIL	generic|sp_Q9EQF6_DPYL5_MOUSE__chr5_1_30791522_30791638_ENSMUST00000198503__II_944569|
"""index: 1737, intensity: 2940.0, mobility: 0.803"""	0.156791	0.00631313	0.017082	TLPTKETIEQEKRSEIS	generic|tr_A6H6H4_A6H6H4_MOUSE|
"""index: 9886, intensity: 2968.0, mobility: 1.005"""	0.156264	0.00631313	0.0171332	FSDIPNPIGSENSE	generic|sp_CAS1_BOVIN_|
"""index: 929, intensity: 3155.0, mobility: 0.945"""	0.156166	0.00631313	0.0171428	DSHPSYHTDGFN	generic|sp_P60904_DNJC5_MOUSE__chr2_1_181546445_181546492_ENSMUST00000116365|
"""index: 411, intensity: 2692.0, mobility: 0.805"""	0.156058	0.00631313	0.0171533	SQIDDHVPKRASA	generic|sp_Q9EQF6_DPYL5_MOUSE__chr5_1_30791522_30791638_ENSMUST00000198503__II_944569|
"""index: 9704, intensity: 4376.0, mobility: 1.109"""	0.155305	0.00631313	0.017227	AIPQPDLTKLHQLA	generic|tr_Q3TF69_Q3TF69_MOUSE__II_3495156	|generic|tr_A0A2R8W6U6_A0A2R8W6U6_MOUSE__chr15_1_102490634_102490807_ENSMUST00000230631__II_772974	|generic|tr_A0A2R8VHP9_A0A2R8VHP9_MOUSE__chr15_1_102490634_102490807_ENSMUST00000230631__II_772974	|generic|sp_Q61990_PCBP2_MOUSE__chr15_1_102490634_102490807_ENSMUST00000230631__II_772974	|generic|sp_Q61990-2_PCBP2_MOUSE__chr15_1_102490634_102490807_ENSMUST00000230631__II_772974	|generic|sp_Q61990-3_PCBP2_MOUSE__chr15_1_102490634_102490807_ENSMUST00000230631__II_772974	|generic|tr_A0A2R8VI92_A0A2R8VI92_MOUSE__chr15_1_102490634_102490807_ENSMUST00000230631__II_772974	|generic|tr_B2M1R7_B2M1R7_MOUSE__chr15_1_102490634_102490807_ENSMUST00000230631__II_772974	|generic|tr_Q3TT81_Q3TT81_MOUSE__chr15_1_102490634_102490807_ENSMUST00000230631__II_772974	|generic|tr_A0A2R8W6H3_A0A2R8W6H3_MOUSE__chr15_1_102490634_102490807_ENSMUST00000230631__II_772974	|generic|tr_A0A2R8VKF0_A0A2R8VKF0_MOUSE	|generic|tr_A0A2R8VHZ0_A0A2R8VHZ0_MOUSE	|generic|tr_A0A2R8VJY1_A0A2R8VJY1_MOUSE	|generic|tr_A0A2R8VI73_A0A2R8VI73_MOUSE	|generic|tr_A0A2R8VI12_A0A2R8VI12_MOUSE	|generic|tr_A0A2R8VHY9_A0A2R8VHY9_MOUSE	|generic|tr_A0A2R8VHL8_A0A2R8VHL8_MOUSE|
"""index: 665, intensity: 3413.0, mobility: 0.825"""	0.155295	0.00631313	0.017228	LNQEQAEQGREHLA	generic|sp_Q03517_SCG2_MOUSE	|generic|tr_Q4W8U9_Q4W8U9_MOUSE|
"""index: 379, intensity: 2982.0, mobility: 0.768"""	0.155073	0.00631313	0.0172498	AVVKEKAPAAPKTPS	generic|tr_O88723_O88723_MOUSE__II_1050419	|generic|tr_E9Q5N7_E9Q5N7_MOUSE__chr11_-1_76808827_76808859_ENSMUST00000021201__II_1050419	|generic|tr_Q6ZQ25_Q6ZQ25_MOUSE__chr11_-1_76808827_76808859_ENSMUST00000021201__II_1050419	|generic|tr_A0A494B8Y4_A0A494B8Y4_MOUSE__chr11_-1_76808827_76808859_ENSMUST00000021201__II_1050419	|generic|tr_B2RX09_B2RX09_MOUSE__chr11_-1_76808827_76808859_ENSMUST00000021201__II_1050419	|generic|tr_E9PUN2_E9PUN2_MOUSE__chr11_-1_76808827_76808859_ENSMUST00000021201	|generic|tr_Q3UGZ9_Q3UGZ9_MOUSE__chr11_-1_76808827_76808859_ENSMUST00000021201	|generic|tr_E9PUM9_E9PUM9_MOUSE__chr11_-1_76808827_76808859_ENSMUST00000021201	|generic|tr_Q6PAI9_Q6PAI9_MOUSE	|generic|sp_E9Q7X7_NRX2A_MOUSE__chr11_-1_76808827_76808859_ENSMUST00000021201	|generic|tr_E9PUN0_E9PUN0_MOUSE__chr11_-1_76808827_76808859_ENSMUST00000021201|
"""index: 1936, intensity: 12466.0, mobility: 0.998"""	0.153735	0.00631313	0.0173821	IPVGSLKNEDTPN	generic|sp_Q03517_SCG2_MOUSE	|generic|tr_Q4W8U9_Q4W8U9_MOUSE|
"""index: 1114, intensity: 3946.0, mobility: 0.911"""	0.152192	0.00631313	0.0175364	KTETQEKNPLPSKETIEQEKQAG	generic|sp_P20065_TYB4_MOUSE__chrX_-1_167207501_167208325_ENSMUST00000112175	|generic|tr_Q6ZWX2_Q6ZWX2_MOUSE__chrX_-1_167207501_167208325_ENSMUST00000112175|
"""index: 7184, intensity: 3668.0, mobility: 1.107"""	0.152003	0.00631313	0.0175555	ELSAERPLNEQIAEAE	generic|sp_P47867_SCG3_MOUSE__II_3456604	|generic|sp_P47867-2_SCG3_MOUSE__II_3456604|
"""index: 7937, intensity: 3689.0, mobility: 1.018"""	0.151627	0.00631313	0.0175934	YNQVPSEDFERAPQSPTLAPAKVA	generic|sp_P97792_CXAR_MOUSE__chr16_1_78334866_78334964_ENSMUST00000231251|
"""index: 2692, intensity: 2967.0, mobility: 0.890"""	0.151468	0.00631313	0.0176094	TSLGQETEEEPHVRVA	generic|sp_Q8BGK5_S35F1_MOUSE|
"""index: 9740, intensity: 2509.0, mobility: 1.134"""	0.151042	0.00631313	0.0176527	VARTLPVAQAYQDNLY	generic|tr_F6VP19_F6VP19_MOUSE__chr11_1_105923483_105923716_ENSMUST00000089485__II_1127893	|generic|sp_A2A690_TANC2_MOUSE__chr11_1_105923483_105923716_ENSMUST00000089485__II_1127893	|generic|sp_A2A690-2_TANC2_MOUSE__chr11_1_105923483_105923716_ENSMUST00000089485__II_1127893|
"""index: 3503, intensity: 3686.0, mobility: 1.066"""	0.150278	0.00631313	0.0177305	SPAPATGASGQASELAPSTADSAVPPAPAKTEKGPVETK	generic|tr_A0A0A6YY91_A0A0A6YY91_MOUSE__II_850562|
"""index: 340, intensity: 2681.0, mobility: 0.782"""	0.149455	0.00631313	0.0178149	TKLTEEEKNRLN	generic|sp_CAS2_BOVIN_|
"""index: 8632, intensity: 2850.0, mobility: 0.851"""	0.148745	0.00631313	0.0178881	SRMGAVPVMIPAQSKDGSIV	generic|sp_P97792_CXAR_MOUSE__chr16_1_78334866_78334964_ENSMUST00000231251|
"""index: 2339, intensity: 11947.0, mobility: 0.808"""	0.14856	0.00631313	0.0179072	SQIDDHVPKRASARIL	generic|sp_Q9EQF6_DPYL5_MOUSE__chr5_1_30791522_30791638_ENSMUST00000198503__II_944569|
"""index: 11440, intensity: 3287.0, mobility: 1.152"""	0.147984	0.00631313	0.017967	EAPSNLSVNELLTPQGPR	generic|tr_Q8CAD1_Q8CAD1_MOUSE__chrX_1_20851679_20851816_ENSMUST00000136451__II_836925|
"""index: 422, intensity: 3204.0, mobility: 0.779"""	0.146121	0.00631313	0.0181623	SQIDDHVPKRASA	generic|sp_Q9EQF6_DPYL5_MOUSE__chr5_1_30791522_30791638_ENSMUST00000198503__II_944569|
"""index: 1150, intensity: 41369.0, mobility: 0.958"""	0.145728	0.00631313	0.0182039	SEPPESEAKPAPTEVKTVPNDATQTKENESKA	generic|tr_A0A0A6YY91_A0A0A6YY91_MOUSE__II_850562	|generic|sp_P13595_NCAM1_MOUSE	|generic|sp_P13595-2_NCAM1_MOUSE	|generic|tr_E9QB01_E9QB01_MOUSE	|generic|tr_A0A0A6YY47_A0A0A6YY47_MOUSE|
"""index: 12820, intensity: 2835.0, mobility: 1.037"""	0.145724	0.00631313	0.0182043	YQEPVLGPVRGPFP	generic|sp_CASB_BOVIN_|
"""index: 8851, intensity: 3948.0, mobility: 0.927"""	0.145213	0.00631313	0.0182585	SNPAVRTAAANAAAGAAENAFRAP	generic|tr_E9Q855_E9Q855_MOUSE__chr3_1_89180737_89180892_ENSMUST00000129294	|generic|tr_B2M0S2_B2M0S2_MOUSE__chr3_1_89175434_89175475_ENSMUST00000128318	|generic|tr_Q3UK26_Q3UK26_MOUSE__chr3_1_89180737_89180892_ENSMUST00000129294	|generic|sp_O35609_SCAM3_MOUSE__chr3_1_89180737_89180892_ENSMUST00000129294	|generic|tr_Q3TDM8_Q3TDM8_MOUSE__chr3_1_89180737_89180892_ENSMUST00000129294	|generic|tr_Q3UXS0_Q3UXS0_MOUSE__chr3_1_89180737_89180892_ENSMUST00000129294|
"""index: 12495, intensity: 4667.0, mobility: 0.935"""	0.144372	0.00631313	0.0183484	VAPFPEVFGKEKVNEL	generic|sp_CAS1_BOVIN_|
"""index: 8134, intensity: 3759.0, mobility: 0.887"""	0.143059	0.00631313	0.0184898	QSGFSLSGAQIDDNIPRRTT	generic|sp_O08553_DPYL2_MOUSE|
"""index: 3526, intensity: 2765.0, mobility: 0.966"""	0.142332	0.00631313	0.0185687	LSELDDRADALQ	generic|tr_A0A0N4SUV3_A0A0N4SUV3_MOUSE__II_905896	|generic|tr_D3YTU0_D3YTU0_MOUSE__II_905878	|generic|II_951896_TX=10090	|generic|sp_P63024_VAMP3_MOUSE	|generic|tr_B0QZN5_B0QZN5_MOUSE	|generic|sp_Q62442_VAMP1_MOUSE	|generic|sp_Q62442-2_VAMP1_MOUSE	|generic|tr_Q9CXX2_Q9CXX2_MOUSE	|generic|sp_P63044_VAMP2_MOUSE	|generic|chr11_1_69089731_69089979_ENSMUST00000146847	|generic|tr_O35619_O35619_MOUSE|
"""index: 10692, intensity: 2557.0, mobility: 0.901"""	0.14012	0.00631313	0.0188117	EPVLGPVRGPF	generic|sp_CASB_BOVIN_|
"""index: 4436, intensity: 2663.0, mobility: 1.158"""	0.140114	0.00631313	0.0188123	AQGAMNQPQTQYSATPNY	generic|sp_Q9JKD3_SCAM5_MOUSE__chr9_-1_57443670_57443780_ENSMUST00000215208__II_3456302|
"""index: 8734, intensity: 3239.0, mobility: 1.166"""	0.140034	0.00631313	0.0188212	DVAAVGDGLPEGATANGMKTM	generic|sp_Q3UHH2-2_S22AN_MOUSE__chr13_-1_34221899_34221982_ENSMUST00000145038__II_1107661	|generic|tr_F7BP73_F7BP73_MOUSE__chr13_-1_34298989_34299135_ENSMUST00000145038__II_1107661	|generic|sp_Q3UHH2_S22AN_MOUSE__chr13_-1_34298989_34299135_ENSMUST00000145038__II_1107650|
"""index: 834, intensity: 5362.0, mobility: 0.946"""	0.139248	0.00631313	0.0189087	SLSGAQIDDNNPR	generic|tr_Q3TXY0_Q3TXY0_MOUSE__chr5_1_37273379_37273519_ENSMUST00000202377	|generic|tr_Q6P1J1_Q6P1J1_MOUSE__chr5_1_37273379_37273519_ENSMUST00000202377	|generic|sp_P97427_DPYL1_MOUSE__chr5_1_37273379_37273519_ENSMUST00000202377	|generic|tr_Q3TY94_Q3TY94_MOUSE__chr5_1_37273379_37273519_ENSMUST00000202377|
"""index: 16924, intensity: 9860.0, mobility: 1.064"""	0.139188	0.00631313	0.0189154	TQTPVVVPPFLQPE	generic|sp_CASB_BOVIN_|
"""index: 5343, intensity: 7701.0, mobility: 1.044"""	0.138656	0.00631313	0.018975	TPIVIQPASATETTQ	generic|tr_Q921J3_Q921J3_MOUSE__chr2_1_181549329_181549376_ENSMUST00000116365	|generic|sp_P60904_DNJC5_MOUSE__chr2_1_181546445_181546492_ENSMUST00000116365|
"""index: 11400, intensity: 5898.0, mobility: 0.943"""	0.138397	0.00631313	0.0190041	VAPFPEVFGKE	generic|sp_CAS1_BOVIN_|
"""index: 5842, intensity: 2745.0, mobility: 1.258"""	0.137606	0.00631313	0.0190932	LQRPQPPPPPPSAASPGATPGSATASAERASTAAPVA	generic|sp_O88935_SYN1_MOUSE__chr6_1_115261704_115261733_ENSMUST00000203768	|generic|sp_O88935-1_SYN1_MOUSE__chr6_1_115261704_115261733_ENSMUST00000203768	|generic|sp_O88935-3_SYN1_MOUSE__chr6_1_115261704_115261733_ENSMUST00000203768|
"""index: 10332, intensity: 2518.0, mobility: 1.063"""	0.136674	0.00631313	0.019199	SQAGMTGYGMPRQIL	generic|sp_Q9WVA4_TAGL2_MOUSE|
"""index: 1031, intensity: 3777.0, mobility: 0.920"""	0.136319	0.00631313	0.0192395	TPNHDGGKHTEPNETTPLTEPEKGPVETK	generic|sp_P13595-2_NCAM1_MOUSE	|generic|tr_E9QB01_E9QB01_MOUSE	|generic|tr_A0A0A6YY47_A0A0A6YY47_MOUSE|
"""index: 6719, intensity: 4001.0, mobility: 0.883"""	0.136159	0.00631313	0.0192578	EVLNENLLR	generic|sp_CAS1_BOVIN_|
"""index: 9671, intensity: 2683.0, mobility: 1.109"""	0.136052	0.00631313	0.0192701	AIPQPDLTKLHQLA	generic|tr_Q3TF69_Q3TF69_MOUSE__II_3495156	|generic|tr_A0A2R8W6U6_A0A2R8W6U6_MOUSE__chr15_1_102490634_102490807_ENSMUST00000230631__II_772974	|generic|tr_A0A2R8VHP9_A0A2R8VHP9_MOUSE__chr15_1_102490634_102490807_ENSMUST00000230631__II_772974	|generic|sp_Q61990_PCBP2_MOUSE__chr15_1_102490634_102490807_ENSMUST00000230631__II_772974	|generic|sp_Q61990-2_PCBP2_MOUSE__chr15_1_102490634_102490807_ENSMUST00000230631__II_772974	|generic|sp_Q61990-3_PCBP2_MOUSE__chr15_1_102490634_102490807_ENSMUST00000230631__II_772974	|generic|tr_A0A2R8VI92_A0A2R8VI92_MOUSE__chr15_1_102490634_102490807_ENSMUST00000230631__II_772974	|generic|tr_B2M1R7_B2M1R7_MOUSE__chr15_1_102490634_102490807_ENSMUST00000230631__II_772974	|generic|tr_Q3TT81_Q3TT81_MOUSE__chr15_1_102490634_102490807_ENSMUST00000230631__II_772974	|generic|tr_A0A2R8W6H3_A0A2R8W6H3_MOUSE__chr15_1_102490634_102490807_ENSMUST00000230631__II_772974	|generic|tr_A0A2R8VKF0_A0A2R8VKF0_MOUSE	|generic|tr_A0A2R8VHZ0_A0A2R8VHZ0_MOUSE	|generic|tr_A0A2R8VJY1_A0A2R8VJY1_MOUSE	|generic|tr_A0A2R8VI73_A0A2R8VI73_MOUSE	|generic|tr_A0A2R8VI12_A0A2R8VI12_MOUSE	|generic|tr_A0A2R8VHY9_A0A2R8VHY9_MOUSE	|generic|tr_A0A2R8VHL8_A0A2R8VHL8_MOUSE|
"""index: 5316, intensity: 2611.0, mobility: 1.049"""	0.135193	0.00631313	0.0193689	TPIVIQPASATETTQ	generic|tr_Q921J3_Q921J3_MOUSE__chr2_1_181549329_181549376_ENSMUST00000116365	|generic|sp_P60904_DNJC5_MOUSE__chr2_1_181546445_181546492_ENSMUST00000116365|
"""index: 957, intensity: 3996.0, mobility: 0.890"""	0.132872	0.00631313	0.0196391	KTETQEKNPLPSKETIEQEKQ	generic|sp_P20065_TYB4_MOUSE__chrX_-1_167207501_167208325_ENSMUST00000112175	|generic|tr_Q6ZWX2_Q6ZWX2_MOUSE__chrX_-1_167207501_167208325_ENSMUST00000112175|
"""index: 10805, intensity: 5506.0, mobility: 0.910"""	0.131965	0.00631313	0.019746	EPVLGPVRGPF	generic|sp_CASB_BOVIN_|
"""index: 4674, intensity: 3104.0, mobility: 0.862"""	0.131026	0.00631313	0.0198576	LMTGAGNILK	generic|sp_P70414_NAC1_MOUSE	|generic|tr_A0A3Q4EBU5_A0A3Q4EBU5_MOUSE	|generic|tr_Q91ZJ7_Q91ZJ7_MOUSE	|generic|tr_Q68FL0_Q68FL0_MOUSE	|generic|tr_Q27PY9_Q27PY9_MOUSE	|generic|tr_Q8BXB3_Q8BXB3_MOUSE	|generic|tr_G5E8Y0_G5E8Y0_MOUSE	|generic|tr_Q9ET74_Q9ET74_MOUSE	|generic|tr_G3X9J1_G3X9J1_MOUSE	|generic|tr_A0A3Q4L326_A0A3Q4L326_MOUSE	|generic|tr_Q8R505_Q8R505_MOUSE	|generic|tr_O35157_O35157_MOUSE|
"""index: 8335, intensity: 2719.0, mobility: 0.900"""	0.130673	0.00631313	0.0198997	KSEEETSPLVTHQNPAGPVAIAPELESKES	generic|tr_Q5SSP3_Q5SSP3_MOUSE	|generic|tr_Q3US35_Q3US35_MOUSE	|generic|tr_Q9ESU8_Q9ESU8_MOUSE	|generic|tr_Q8BXT5_Q8BXT5_MOUSE	|generic|sp_O35874_SATT_MOUSE|
"""index: 10834, intensity: 4958.0, mobility: 0.914"""	0.130438	0.00631313	0.0199279	HQNPAGPVAIAPELESKESVL	generic|tr_Q5SSP3_Q5SSP3_MOUSE	|generic|tr_Q3US35_Q3US35_MOUSE	|generic|tr_Q9ESU8_Q9ESU8_MOUSE	|generic|tr_Q8BXT5_Q8BXT5_MOUSE	|generic|sp_O35874_SATT_MOUSE|
"""index: 1646, intensity: 2857.0, mobility: 0.941"""	0.128586	0.00631313	0.0201515	LVQLAGTRESVDSAKPR	generic|sp_P35455_NEU2_MOUSE|
"""index: 4907, intensity: 3537.0, mobility: 0.863"""	0.128342	0.00631313	0.0201813	EPPPPEPPRI	generic|sp_Q8BIF0_C99L2_MOUSE	|generic|sp_Q8BIF0-2_C99L2_MOUSE	|generic|tr_I7HJQ8_I7HJQ8_MOUSE	|generic|tr_A2AP74_A2AP74_MOUSE|
"""index: 2148, intensity: 3464.0, mobility: 0.874"""	0.128055	0.00631313	0.0202162	QIDDHVPKRASARILAPPGGRSSG	generic|sp_Q9EQF6_DPYL5_MOUSE__chr5_1_30791522_30791638_ENSMUST00000198503__II_944569|
"""index: 10412, intensity: 3096.0, mobility: 0.889"""	0.126542	0.00631313	0.0204022	SRMGAVPVMIPAQSKDGSIV	generic|sp_P97792_CXAR_MOUSE__chr16_1_78334866_78334964_ENSMUST00000231251|
"""index: 10670, intensity: 7306.0, mobility: 1.158"""	0.126494	0.00631313	0.0204082	IVQEMPPQSPANIYYKV	generic|sp_P52800_EFNB2_MOUSE__chr8_-1_8660480_8660584_ENSMUST00000209169__II_867982	|generic|tr_Q544L9_Q544L9_MOUSE|
"""index: 2174, intensity: 4678.0, mobility: 0.869"""	0.124495	0.00631313	0.0206576	QIDDHVPKRASARILAPPGGRSSG	generic|sp_Q9EQF6_DPYL5_MOUSE__chr5_1_30791522_30791638_ENSMUST00000198503__II_944569|
"""index: 1000, intensity: 2607.0, mobility: 0.906"""	0.124412	0.00631313	0.0206679	NTLPTKETIEQEKRSE	generic|tr_A6H6H4_A6H6H4_MOUSE|
"""index: 2096, intensity: 2738.0, mobility: 0.808"""	0.12173	0.00631313	0.0210092	EDKGEFLSEGGGVR	generic|sp_E9PV24_FIBA_MOUSE	|generic|sp_E9PV24-2_FIBA_MOUSE|
"""index: 10942, intensity: 2671.0, mobility: 0.967"""	0.121155	0.00631313	0.0210833	AQHYQSGPVPGTAINGTLPLSHM	generic|tr_Q3V2B6_Q3V2B6_MOUSE	|generic|tr_Q60I23_Q60I23_MOUSE	|generic|tr_Q3UES8_Q3UES8_MOUSE|
"""index: 12848, intensity: 4253.0, mobility: 0.985"""	0.119685	0.00631313	0.0212743	APNLSRMGAVPVMIPAQSKDGSIV	generic|sp_P97792_CXAR_MOUSE__chr16_1_78334866_78334964_ENSMUST00000231251|
"""index: 8899, intensity: 2603.0, mobility: 1.059"""	0.119444	0.00631313	0.0213059	SQAGMTGYGMPRQIM	generic|tr_Q9D6K2_Q9D6K2_MOUSE	|generic|sp_Q9R1Q8_TAGL3_MOUSE|
"""index: 592, intensity: 2559.0, mobility: 0.831"""	0.119134	0.00631313	0.0213465	SLSGAQIDDNNPRRTG	generic|tr_Q3TXY0_Q3TXY0_MOUSE__chr5_1_37273379_37273519_ENSMUST00000202377	|generic|tr_Q6P1J1_Q6P1J1_MOUSE__chr5_1_37273379_37273519_ENSMUST00000202377	|generic|sp_P97427_DPYL1_MOUSE__chr5_1_37273379_37273519_ENSMUST00000202377	|generic|tr_Q3TY94_Q3TY94_MOUSE__chr5_1_37273379_37273519_ENSMUST00000202377|
"""index: 748, intensity: 14377.0, mobility: 0.871"""	0.119094	0.00631313	0.0213517	LEDEAKELQ	generic|tr_Q3UXY8_Q3UXY8_MOUSE	|generic|sp_P22005_PENK_MOUSE|
"""index: 3192, intensity: 4322.0, mobility: 0.880"""	0.118983	0.00631313	0.0213663	IGGFAGRIGASN	generic|sp_Q8C854_MYEF2_MOUSE__II_1000715	|generic|sp_Q8C854-3_MYEF2_MOUSE__II_1000715	|generic|tr_A7UQY4_A7UQY4_MOUSE__II_1000715	|generic|tr_G8JL68_G8JL68_MOUSE__II_1000715|
"""index: 12042, intensity: 2745.0, mobility: 1.109"""	0.116124	0.00631313	0.0217467	MGAVPVMIPAQSKDGSIV	generic|sp_P97792_CXAR_MOUSE__chr16_1_78334866_78334964_ENSMUST00000231251|
"""index: 2991, intensity: 2879.0, mobility: 1.063"""	0.114876	0.00631313	0.0219155	QQQPQPHHIPTSAPVYQQPQQQQMTS	generic|tr_Q543N3_Q543N3_MOUSE__II_1131100	|generic|II_1131096_TX=10090	|generic|tr_A2A6H0_A2A6H0_MOUSE|
"""index: 9806, intensity: 2779.0, mobility: 0.984"""	0.11405	0.00631313	0.0220282	VDLEPTVIDEVR	generic|sp_P05213_TBA1B_MOUSE__IP_3506392	|generic|tr_Q52L87_Q52L87_MOUSE__IP_3506392	|generic|tr_Q3TIZ0_Q3TIZ0_MOUSE__IP_3506393	|generic|tr_A0A2R8VHF3_A0A2R8VHF3_MOUSE__IP_3506392	|generic|sp_P68369_TBA1A_MOUSE__IP_3506392	|generic|IP_988839_TX=10090	|generic|II_3485679_TX=10090	|generic|IP_3502747_TX=10090	|generic|tr_O89052_O89052_MOUSE|
"""index: 1153, intensity: 18094.0, mobility: 0.994"""	0.113854	0.00631313	0.022055	AAQGAMNQPQTQYS	generic|sp_Q9JKD3_SCAM5_MOUSE__chr9_-1_57443670_57443780_ENSMUST00000215208__II_3456302|
"""index: 11363, intensity: 3710.0, mobility: 0.920"""	0.110823	0.00631313	0.0224756	LSRMGAVPVMIPAQSKDGSIV	generic|sp_P97792_CXAR_MOUSE__chr16_1_78334866_78334964_ENSMUST00000231251|
"""index: 4475, intensity: 5044.0, mobility: 0.730"""	0.110777	0.00631313	0.0224822	LPGPLQDMFKK	generic|sp_P63040_CPLX1_MOUSE	|generic|sp_P84086_CPLX2_MOUSE|
"""index: 7207, intensity: 2545.0, mobility: 0.830"""	0.109956	0.00631313	0.0225978	NEFRAWTDIKPVKPIKAKPQY	generic|sp_Q7TSJ2-3_MAP6_MOUSE__chr7_1_99269285_99269317_ENSMUST00000208978__II_884492	|generic|sp_Q7TSJ2_MAP6_MOUSE__chr7_1_99336781_99337002_ENSMUST00000122101__II_884487	|generic|sp_Q7TSJ2-2_MAP6_MOUSE__chr7_1_99269285_99269317_ENSMUST00000208978__II_884487	|generic|tr_D3Z6W1_D3Z6W1_MOUSE__chr7_1_99269285_99269317_ENSMUST00000208978__II_884487	|generic|II_884478_TX=10090	|generic|tr_A0A140LIT9_A0A140LIT9_MOUSE__chr7_1_99336781_99337002_ENSMUST00000122101|
"""index: 2905, intensity: 2885.0, mobility: 1.000"""	0.109778	0.00631313	0.022623	SDIPNPIGSENSEK	generic|sp_CAS1_BOVIN_|
"""index: 4216, intensity: 2784.0, mobility: 0.824"""	0.109558	0.00631313	0.0226543	STPTGITDHIAQGRNFS	generic|sp_Q9CRD0-3_OCAD1_MOUSE__chr5_1_73304560_73304688_ENSMUST00000201739|
"""index: 10163, intensity: 4066.0, mobility: 0.859"""	0.10757	0.00631313	0.0229387	SRMGAVPVMIPAQSKDGSIV	generic|sp_P97792_CXAR_MOUSE__chr16_1_78334866_78334964_ENSMUST00000231251|
"""index: 1669, intensity: 3180.0, mobility: 0.900"""	0.106571	0.00631313	0.0230834	QEKNTLPTKETIEQEKRSEIS	generic|tr_A6H6H4_A6H6H4_MOUSE|
"""index: 3560, intensity: 3816.0, mobility: 1.033"""	0.106563	0.00631313	0.0230846	SETIPTDKTVTYKHMDPPPAPMQDRSPSPRHPDVS	generic|sp_P14873_MAP1B_MOUSE	|generic|tr_B2RQQ5_B2RQQ5_MOUSE	|generic|tr_Q3UF78_Q3UF78_MOUSE|
"""index: 6516, intensity: 3393.0, mobility: 0.947"""	0.106329	0.00631313	0.0231186	VLEYLNQEQAEQGREHLA	generic|sp_Q03517_SCG2_MOUSE	|generic|tr_Q4W8U9_Q4W8U9_MOUSE|
"""index: 9463, intensity: 3123.0, mobility: 0.847"""	0.10436	0.00631313	0.0234078	ASVTTQPTEFKIKL	generic|tr_Q3U8V1_Q3U8V1_MOUSE__chr15_-1_83149191_83149238_ENSMUST00000149802	|generic|tr_Q3TJ78_Q3TJ78_MOUSE__chr15_-1_83149191_83149238_ENSMUST00000149802	|generic|tr_Q3UDD3_Q3UDD3_MOUSE__chr15_-1_83149191_83149238_ENSMUST00000149802	|generic|tr_Q571G8_Q571G8_MOUSE__chr15_-1_83149191_83149238_ENSMUST00000149802	|generic|sp_Q8BG81_PDIP3_MOUSE__chr15_-1_83149191_83149238_ENSMUST00000149802|
"""index: 9209, intensity: 4380.0, mobility: 1.211"""	0.104185	0.00631313	0.0234337	QPVVPAEATDPVEQRAQEAP	generic|sp_P09240_CCKN_MOUSE__II_2424256	|generic|tr_A0A1L1SU12_A0A1L1SU12_MOUSE__II_3501794	|generic|tr_Q8R041_Q8R041_MOUSE	|generic|tr_A0A1L1SRD3_A0A1L1SRD3_MOUSE|
"""index: 12266, intensity: 2784.0, mobility: 0.998"""	0.104142	0.00631313	0.0234402	TLAEDVTAALAKQG	generic|sp_P20357_MTAP2_MOUSE__chr1_1_66438885_66439007_ENSMUST00000172486	|generic|tr_Q80ZL4_Q80ZL4_MOUSE__chr1_1_66438885_66439007_ENSMUST00000172486	|generic|tr_Q3TLQ0_Q3TLQ0_MOUSE__chr1_1_66438885_66439007_ENSMUST00000172486	|generic|tr_Q80X35_Q80X35_MOUSE__chr1_1_66438885_66439007_ENSMUST00000172486	|generic|tr_B2KGT5_B2KGT5_MOUSE__chr1_1_66438885_66439007_ENSMUST00000172486	|generic|tr_A0A668KLC6_A0A668KLC6_MOUSE__chr1_1_66438885_66439007_ENSMUST00000172486|
"""index: 390, intensity: 2822.0, mobility: 0.841"""	0.103909	0.00631313	0.0234747	KEDVPSERY	generic|sp_CAS1_BOVIN_|
"""index: 6292, intensity: 52849.0, mobility: 0.929"""	0.103598	0.00631313	0.0235209	DIPNPIGSENSE	generic|sp_CAS1_BOVIN_|
"""index: 2151, intensity: 3835.0, mobility: 0.831"""	0.103256	0.00631313	0.0235721	TEDKGEFLSEGGGVR	generic|sp_E9PV24_FIBA_MOUSE	|generic|sp_E9PV24-2_FIBA_MOUSE|
"""index: 2619, intensity: 3656.0, mobility: 0.867"""	0.101421	0.00631313	0.0238482	AAAQYNPEPPPPRSHYSNIE	generic|tr_A0A0R4J1C2_A0A0R4J1C2_MOUSE__II_894144	|generic|tr_A0A0R4IZW8_A0A0R4IZW8_MOUSE__chr7_-1_30193874_30194080_ENSMUST00000146852__II_894141	|generic|sp_O88456_CPNS1_MOUSE__II_894144|
"""index: 8209, intensity: 5292.0, mobility: 1.106"""	0.100818	0.00631313	0.0239398	QMEEKPVPAAPVPSPVAPAPVPSRRNPPGGKSSLVLG	generic|sp_P97825_JUPI1_MOUSE__II_1124041|
"""index: 9383, intensity: 3029.0, mobility: 0.916"""	0.100089	0.00631313	0.0240512	QSGFSLSGAQIDDNIPRRTTQRIV	generic|sp_O08553_DPYL2_MOUSE|
"""index: 2421, intensity: 2878.0, mobility: 1.045"""	0.0998932	0.00631313	0.0240812	TPPPPYEQVVKDK	generic|sp_Q8R1C3_VOPP1_MOUSE__chr6_-1_57774707_57774748_ENSMUST00000204878|
"""index: 8371, intensity: 5633.0, mobility: 1.052"""	0.0994727	0.00631313	0.0241459	APPGRPDVFPPPLSSEHNGQVAEDAVSRPKDDGVPEVRAA	generic|tr_A0A087WQ93_A0A087WQ93_MOUSE	|generic|sp_Q0VGU4_VGF_MOUSE|
"""index: 10032, intensity: 2777.0, mobility: 1.071"""	0.0986038	0.00631313	0.0242802	AVPVMIPAQSKDGSIV	generic|sp_P97792_CXAR_MOUSE__chr16_1_78334866_78334964_ENSMUST00000231251|
"""index: 4090, intensity: 5332.0, mobility: 1.044"""	0.0980752	0.00631313	0.0243624	VANPNSAIFGGARPREEVVQKEQE	generic|tr_Q80U88_Q80U88_MOUSE__chr5_-1_134625358_134625459_ENSMUST00000202289__II_929730	|generic|tr_Q3V244_Q3V244_MOUSE__chr5_-1_134625358_134625459_ENSMUST00000202289__II_929730	|generic|tr_Q3TG58_Q3TG58_MOUSE__chr5_-1_134625358_134625459_ENSMUST00000202289__II_929730	|generic|tr_Q564E5_Q564E5_MOUSE__chr5_-1_134625358_134625459_ENSMUST00000202289__II_929730|
"""index: 4964, intensity: 3586.0, mobility: 0.921"""	0.0977119	0.00631313	0.0244191	AQPAPKPEPSFSEYASVQVQRK	generic|sp_P97797_SHPS1_MOUSE	|generic|sp_P97797-2_SHPS1_MOUSE	|generic|sp_P97797-3_SHPS1_MOUSE	|generic|sp_P97797-4_SHPS1_MOUSE	|generic|tr_Q2M4I8_Q2M4I8_MOUSE	|generic|tr_E0CX65_E0CX65_MOUSE|
"""index: 2884, intensity: 4260.0, mobility: 0.830"""	0.0961852	0.00672646	0.0246591	TTQLTADSHPSYHTDGFN	generic|sp_P60904_DNJC5_MOUSE__chr2_1_181546445_181546492_ENSMUST00000116365|
"""index: 7046, intensity: 4166.0, mobility: 0.975"""	0.0951637	0.00672646	0.0248213	SRFSVSPALETPGPPARAPDARPAGPVEN	generic|sp_Q5XJV6_LMTK3_MOUSE__chr7_1_45791301_45791447_ENSMUST00000209351__II_3498272	|generic|tr_A0A0R4J0W7_A0A0R4J0W7_MOUSE__chr7_1_45791301_45791447_ENSMUST00000209351__II_3498272	|generic|tr_A0A1B0GSR5_A0A1B0GSR5_MOUSE__chr7_1_45791301_45791447_ENSMUST00000209351__II_3498272|
"""index: 6150, intensity: 3540.0, mobility: 0.867"""	0.0934289	0.00672646	0.0251	TAPVPMPDLK	generic|tr_A0A0A0MQC7_A0A0A0MQC7_MOUSE	|generic|tr_A2A5Y6_A2A5Y6_MOUSE	|generic|sp_P10637_TAU_MOUSE	|generic|sp_P10637-2_TAU_MOUSE	|generic|sp_P10637-3_TAU_MOUSE	|generic|sp_P10637-4_TAU_MOUSE	|generic|tr_Q3UH19_Q3UH19_MOUSE	|generic|sp_P10637-6_TAU_MOUSE	|generic|tr_Q547J4_Q547J4_MOUSE	|generic|tr_B1AQW2_B1AQW2_MOUSE	|generic|sp_TAU_HUMAN_|
"""index: 1748, intensity: 2789.0, mobility: 0.924"""	0.0926772	0.00672646	0.025222	IPNPIGSENSEK	generic|sp_CAS1_BOVIN_|
"""index: 8569, intensity: 3622.0, mobility: 0.816"""	0.0926009	0.00672646	0.0252344	VAPFPEVFGKEK	generic|sp_CAS1_BOVIN_|
"""index: 7908, intensity: 25342.0, mobility: 0.993"""	0.0917895	0.00672646	0.025367	LKPRTVATPLNQVANPNSAIFGGARPREEVVQKEQE	generic|tr_Q80U88_Q80U88_MOUSE__chr5_-1_134625358_134625459_ENSMUST00000202289__II_929730	|generic|tr_Q3V244_Q3V244_MOUSE__chr5_-1_134625358_134625459_ENSMUST00000202289__II_929730	|generic|tr_Q3TG58_Q3TG58_MOUSE__chr5_-1_134625358_134625459_ENSMUST00000202289__II_929730	|generic|tr_Q564E5_Q564E5_MOUSE__chr5_-1_134625358_134625459_ENSMUST00000202289__II_929730|
"""index: 1375, intensity: 3738.0, mobility: 1.009"""	0.0903047	0.00672646	0.0256119	GAAQGAMNQPQTQYS	generic|sp_Q9JKD3_SCAM5_MOUSE__chr9_-1_57443670_57443780_ENSMUST00000215208__II_3456302|
"""index: 2631, intensity: 3772.0, mobility: 0.942"""	0.0896277	0.00672646	0.0257245	SSTQPLLVHEDA	generic|tr_Q3ULJ6_Q3ULJ6_MOUSE__chr5_1_75654426_75654545_ENSMUST00000202167	|generic|sp_P05532_KIT_MOUSE__chr5_1_75654426_75654545_ENSMUST00000202167	|generic|sp_P05532-2_KIT_MOUSE__chr5_1_75654426_75654545_ENSMUST00000202167	|generic|sp_P05532-3_KIT_MOUSE__chr5_1_75654426_75654545_ENSMUST00000202167|
"""index: 2218, intensity: 3878.0, mobility: 0.934"""	0.0890479	0.00672646	0.0258215	QQQPQPHHIPTSAPVYQQPQQ	generic|tr_Q543N3_Q543N3_MOUSE__II_1131100	|generic|II_1131096_TX=10090	|generic|tr_A2A6H0_A2A6H0_MOUSE|
"""index: 10132, intensity: 2824.0, mobility: 1.047"""	0.0879491	0.00672646	0.0260065	AAAPMIGYPMPTGYSQ	generic|tr_Q921Y3_Q921Y3_MOUSE__chr11_-1_106781850_106782137_ENSMUST00000133426__II_1125049	|generic|tr_Q9CSD9_Q9CSD9_MOUSE__chr11_-1_106783954_106783992_ENSMUST00000133426__II_1125049	|generic|tr_Q3V0Z8_Q3V0Z8_MOUSE__chr11_-1_106784876_106784983_ENSMUST00000133426__II_1125049	|generic|tr_A1L333_A1L333_MOUSE__chr11_-1_106784876_106784983_ENSMUST00000133426__II_1125049	|generic|tr_Q3UXW3_Q3UXW3_MOUSE__chr11_-1_106784876_106784983_ENSMUST00000133426__II_1125049	|generic|tr_Q5U222_Q5U222_MOUSE__chr11_-1_106784876_106784983_ENSMUST00000133426__II_1125049	|generic|tr_Q8BTS0_Q8BTS0_MOUSE__chr11_-1_106784876_106784983_ENSMUST00000133426__II_1125049|
"""index: 10356, intensity: 18376.0, mobility: 0.929"""	0.0861436	0.00672646	0.0263141	SRMGAVPVMIPAQSKDGSIV	generic|sp_P97792_CXAR_MOUSE__chr16_1_78334866_78334964_ENSMUST00000231251|
"""index: 8817, intensity: 5003.0, mobility: 1.013"""	0.0835074	0.00672646	0.0267715	ATSGPMYLSDHENVGAETPKSTMTLG	generic|tr_V9GXH3_V9GXH3_MOUSE__chr6_-1_119694567_119694731_ENSMUST00000185139	|generic|tr_V9GXF0_V9GXF0_MOUSE__chr6_-1_119694567_119694731_ENSMUST00000185139	|generic|tr_V9GXP8_V9GXP8_MOUSE__chr6_-1_119694567_119694731_ENSMUST00000185139	|generic|tr_F8VPM7_F8VPM7_MOUSE__chr6_-1_119694567_119694731_ENSMUST00000185139	|generic|sp_Q99MI1_RB6I2_MOUSE__chr6_-1_119694567_119694731_ENSMUST00000185139	|generic|sp_Q99MI1-2_RB6I2_MOUSE__chr6_-1_119694567_119694731_ENSMUST00000185139	|generic|tr_V9GWT6_V9GWT6_MOUSE__chr6_-1_119694567_119694731_ENSMUST00000185139	|generic|tr_V9GX53_V9GX53_MOUSE__chr6_-1_119694567_119694731_ENSMUST00000185139|
"""index: 4520, intensity: 3331.0, mobility: 1.216"""	0.0833848	0.00672646	0.026793	RPQPPPPPPSAASPGATPGSATASAERASTAAPVA	generic|sp_O88935_SYN1_MOUSE__chr6_1_115261704_115261733_ENSMUST00000203768	|generic|sp_O88935-1_SYN1_MOUSE__chr6_1_115261704_115261733_ENSMUST00000203768	|generic|sp_O88935-3_SYN1_MOUSE__chr6_1_115261704_115261733_ENSMUST00000203768|
"""index: 4889, intensity: 25515.0, mobility: 1.010"""	0.0831604	0.00672646	0.0268324	IVAPPGGRSNITSLG	generic|tr_Q3TXY0_Q3TXY0_MOUSE__chr5_1_37273379_37273519_ENSMUST00000202377	|generic|tr_Q6P1J1_Q6P1J1_MOUSE__chr5_1_37273379_37273519_ENSMUST00000202377	|generic|sp_P97427_DPYL1_MOUSE__chr5_1_37273379_37273519_ENSMUST00000202377	|generic|tr_Q3TY94_Q3TY94_MOUSE__chr5_1_37273379_37273519_ENSMUST00000202377|
"""index: 4495, intensity: 3390.0, mobility: 0.970"""	0.082917	0.00672646	0.0268753	TPGRPGVQNGGGQSDFIVHQNVPTGSVTR	generic|sp_Q8BYR2_LATS1_MOUSE|
"""index: 6012, intensity: 3451.0, mobility: 1.216"""	0.0825718	0.00672646	0.0269362	SAISSAVTSPPVGNQSRQTVP	generic|tr_E9Q828_E9Q828_MOUSE	|generic|tr_Q6Q476_Q6Q476_MOUSE	|generic|tr_H2BL43_H2BL43_MOUSE|
"""index: 835, intensity: 3165.0, mobility: 0.871"""	0.082027	0.00672646	0.0270326	LEDEAKELQ	generic|tr_Q3UXY8_Q3UXY8_MOUSE	|generic|sp_P22005_PENK_MOUSE|
"""index: 17918, intensity: 3606.0, mobility: 1.194"""	0.0811326	0.00672646	0.027192	SHYEEGPGKNLPFSVENKWRLLAMMTVYFGSGFAAPFFIVRHQLLKK	generic|sp_P17665_COX7C_MOUSE|
"""index: 1685, intensity: 4190.0, mobility: 0.973"""	0.0787297	0.00672646	0.0276258	AQPAPKPEPSFSE	generic|sp_P97797_SHPS1_MOUSE	|generic|sp_P97797-2_SHPS1_MOUSE	|generic|sp_P97797-3_SHPS1_MOUSE	|generic|sp_P97797-4_SHPS1_MOUSE	|generic|tr_Q2M4I8_Q2M4I8_MOUSE	|generic|tr_E0CX65_E0CX65_MOUSE|
"""index: 2307, intensity: 2716.0, mobility: 0.836"""	0.0760983	0.00672646	0.0281107	GSQIDDHVPKRASARILAPPGGRSSG	generic|sp_Q9EQF6_DPYL5_MOUSE__chr5_1_30791522_30791638_ENSMUST00000198503__II_944569|
"""index: 7861, intensity: 4973.0, mobility: 0.996"""	0.07435	0.00672646	0.0284387	LKPRTVATPLNQVANPNSAIFGGARPREEVVQKEQE	generic|tr_Q80U88_Q80U88_MOUSE__chr5_-1_134625358_134625459_ENSMUST00000202289__II_929730	|generic|tr_Q3V244_Q3V244_MOUSE__chr5_-1_134625358_134625459_ENSMUST00000202289__II_929730	|generic|tr_Q3TG58_Q3TG58_MOUSE__chr5_-1_134625358_134625459_ENSMUST00000202289__II_929730	|generic|tr_Q564E5_Q564E5_MOUSE__chr5_-1_134625358_134625459_ENSMUST00000202289__II_929730|
"""index: 1060, intensity: 2874.0, mobility: 0.913"""	0.0730105	0.00672646	0.0286932	KHMDPPPAPMQDRSPSPRHPDVS	generic|sp_P14873_MAP1B_MOUSE	|generic|tr_B2RQQ5_B2RQQ5_MOUSE	|generic|tr_Q3UF78_Q3UF78_MOUSE|
"""index: 2184, intensity: 3044.0, mobility: 0.877"""	0.072391	0.00672646	0.0288118	QIDDHVPKRASARIL	generic|sp_Q9EQF6_DPYL5_MOUSE__chr5_1_30791522_30791638_ENSMUST00000198503__II_944569|
"""index: 4606, intensity: 4542.0, mobility: 0.934"""	0.0719684	0.00672646	0.0288931	ANPNSAIFGGARP	generic|tr_Q80U88_Q80U88_MOUSE__chr5_-1_134625358_134625459_ENSMUST00000202289__II_929730	|generic|tr_Q3V244_Q3V244_MOUSE__chr5_-1_134625358_134625459_ENSMUST00000202289__II_929730	|generic|tr_Q3TG58_Q3TG58_MOUSE__chr5_-1_134625358_134625459_ENSMUST00000202289__II_929730	|generic|tr_Q564E5_Q564E5_MOUSE__chr5_-1_134625358_134625459_ENSMUST00000202289__II_929730|
"""index: 8515, intensity: 4860.0, mobility: 0.885"""	0.0709631	0.00672646	0.0290876	SRMGAVPVMIPAQSKDGSIV	generic|sp_P97792_CXAR_MOUSE__chr16_1_78334866_78334964_ENSMUST00000231251|
"""index: 4536, intensity: 3478.0, mobility: 0.978"""	0.0706747	0.00672646	0.0291437	SPQLEDEAKELQ	generic|tr_Q3UXY8_Q3UXY8_MOUSE	|generic|sp_P22005_PENK_MOUSE|
"""index: 12161, intensity: 2638.0, mobility: 1.093"""	0.0672404	0.00672646	0.0298218	AAAAPMIGYPMPTGYSQ	generic|tr_Q921Y3_Q921Y3_MOUSE__chr11_-1_106781850_106782137_ENSMUST00000133426__II_1125049	|generic|tr_Q9CSD9_Q9CSD9_MOUSE__chr11_-1_106783954_106783992_ENSMUST00000133426__II_1125049	|generic|tr_Q3V0Z8_Q3V0Z8_MOUSE__chr11_-1_106784876_106784983_ENSMUST00000133426__II_1125049	|generic|tr_A1L333_A1L333_MOUSE__chr11_-1_106784876_106784983_ENSMUST00000133426__II_1125049	|generic|tr_Q3UXW3_Q3UXW3_MOUSE__chr11_-1_106784876_106784983_ENSMUST00000133426__II_1125049	|generic|tr_Q5U222_Q5U222_MOUSE__chr11_-1_106784876_106784983_ENSMUST00000133426__II_1125049	|generic|tr_Q8BTS0_Q8BTS0_MOUSE__chr11_-1_106784876_106784983_ENSMUST00000133426__II_1125049|
"""index: 7485, intensity: 3660.0, mobility: 0.966"""	0.067065	0.00672646	0.0298569	QQAPPVRNLHQSGFSLSGAQIDDNIPRRTTQ	generic|sp_O08553_DPYL2_MOUSE|
"""index: 730, intensity: 4373.0, mobility: 0.843"""	0.0669094	0.00672646	0.0298881	TVVGTYHGSQDQPHQVPGNH	generic|tr_F6YP03_F6YP03_MOUSE__II_1004805	|generic|II_1004795_TX=10090	|generic|tr_Q3TTW8_Q3TTW8_MOUSE__chr2_-1_103775412_103775516_ENSMUST00000137390	|generic|tr_Q3TEY4_Q3TEY4_MOUSE__chr2_-1_103775412_103775516_ENSMUST00000137390	|generic|tr_A1L0T9_A1L0T9_MOUSE__chr2_-1_103775412_103775516_ENSMUST00000137390	|generic|sp_Q60865_CAPR1_MOUSE__chr2_-1_103775412_103775516_ENSMUST00000137390|
"""index: 547, intensity: 2728.0, mobility: 0.806"""	0.0658337	0.00672646	0.030105	AQGPLYEQRSTQTR	generic|tr_A0A0H2UH17_A0A0H2UH17_MOUSE__chr3_-1_90020893_90021060_ENSMUST00000196568__II_979012	|generic|tr_Q8BJ53_Q8BJ53_MOUSE__chr3_-1_90020893_90021060_ENSMUST00000196568__II_979012	|generic|tr_Q812D5_Q812D5_MOUSE__chr3_-1_90020893_90021060_ENSMUST00000196568__II_979012	|generic|tr_A0A0G2JFN7_A0A0G2JFN7_MOUSE__chr3_-1_90020893_90021060_ENSMUST00000196568__II_979038	|generic|tr_A0A0G2JDV6_A0A0G2JDV6_MOUSE__chr3_-1_90020893_90021060_ENSMUST00000196568__II_979012	|generic|sp_Q80X50_UBP2L_MOUSE__chr3_-1_90020893_90021060_ENSMUST00000196568__II_979012	|generic|sp_Q80X50-2_UBP2L_MOUSE__chr3_-1_90020893_90021060_ENSMUST00000196568__II_979012	|generic|sp_Q80X50-3_UBP2L_MOUSE__chr3_-1_90020893_90021060_ENSMUST00000196568__II_979012	|generic|sp_Q80X50-4_UBP2L_MOUSE__chr3_-1_90020893_90021060_ENSMUST00000196568__II_979012	|generic|sp_Q80X50-5_UBP2L_MOUSE__chr3_-1_90020893_90021060_ENSMUST00000196568__II_979012	|generic|tr_Q812D4_Q812D4_MOUSE__chr3_-1_90020893_90021060_ENSMUST00000196568__II_979012	|generic|tr_Q80U73_Q80U73_MOUSE__chr3_-1_90020893_90021060_ENSMUST00000196568__II_979038|
"""index: 4420, intensity: 3402.0, mobility: 1.044"""	0.0650185	0.00672646	0.0302707	ETQSAEPPPPEPPRI	generic|sp_Q8BIF0_C99L2_MOUSE	|generic|sp_Q8BIF0-2_C99L2_MOUSE	|generic|tr_I7HJQ8_I7HJQ8_MOUSE	|generic|tr_A2AP74_A2AP74_MOUSE|
"""index: 4486, intensity: 3685.0, mobility: 1.020"""	0.0648742	0.00672646	0.0303001	QVANPNSAIFGGARPREEVVQKEQE	generic|tr_Q80U88_Q80U88_MOUSE__chr5_-1_134625358_134625459_ENSMUST00000202289__II_929730	|generic|tr_Q3V244_Q3V244_MOUSE__chr5_-1_134625358_134625459_ENSMUST00000202289__II_929730	|generic|tr_Q3TG58_Q3TG58_MOUSE__chr5_-1_134625358_134625459_ENSMUST00000202289__II_929730	|generic|tr_Q564E5_Q564E5_MOUSE__chr5_-1_134625358_134625459_ENSMUST00000202289__II_929730|
"""index: 912, intensity: 2968.0, mobility: 0.942"""	0.0630389	0.00672646	0.0306775	DSHPSYHTDGFN	generic|sp_P60904_DNJC5_MOUSE__chr2_1_181546445_181546492_ENSMUST00000116365|
"""index: 8516, intensity: 3196.0, mobility: 1.001"""	0.0628302	0.00672646	0.0307208	QLPAAAPDKTEVTGDHIPTPQDLPQRKPSLVASKLAG	generic|sp_P56212_ARP19_MOUSE__chr9_1_75052236_75056805_ENSMUST00000166549	|generic|sp_P56212-2_ARP19_MOUSE__chr9_1_75052236_75056805_ENSMUST00000166549	|generic|tr_E9PXD7_E9PXD7_MOUSE__chr9_1_75052236_75056805_ENSMUST00000166549	|generic|tr_E9Q4B9_E9Q4B9_MOUSE	|generic|tr_E9Q827_E9Q827_MOUSE__chr9_1_75052236_75056805_ENSMUST00000166549|
"""index: 874, intensity: 5430.0, mobility: 0.835"""	0.0619971	0.00672646	0.0308943	AQIDDNIPRRTTQ	generic|sp_O08553_DPYL2_MOUSE|
"""index: 1989, intensity: 9357.0, mobility: 1.211"""	0.0608285	0.00672646	0.0311396	TLPTKETIEQEKRSEIS	generic|tr_A6H6H4_A6H6H4_MOUSE|
"""index: 9647, intensity: 3224.0, mobility: 0.906"""	0.0600444	0.00672646	0.0313055	ARPVKEPRSLSAASAPLVETSTPLRL	generic|sp_Q9QXV0_PCS1N_MOUSE|
"""index: 342, intensity: 4595.0, mobility: 0.787"""	0.0591535	0.00672646	0.0314954	QIDDHVPKRASA	generic|sp_Q9EQF6_DPYL5_MOUSE__chr5_1_30791522_30791638_ENSMUST00000198503__II_944569|
"""index: 1118, intensity: 3574.0, mobility: 0.993"""	0.0579911	0.00672646	0.0317451	AAQGAMNQPQTQYS	generic|sp_Q9JKD3_SCAM5_MOUSE__chr9_-1_57443670_57443780_ENSMUST00000215208__II_3456302|
"""index: 600, intensity: 3404.0, mobility: 0.889"""	0.0570901	0.00672646	0.0319403	EAKPAPTEVKTVPNDATQTKENESKA	generic|tr_A0A0A6YY91_A0A0A6YY91_MOUSE__II_850562	|generic|sp_P13595_NCAM1_MOUSE	|generic|sp_P13595-2_NCAM1_MOUSE	|generic|tr_E9QB01_E9QB01_MOUSE	|generic|tr_A0A0A6YY47_A0A0A6YY47_MOUSE|
"""index: 724, intensity: 2764.0, mobility: 0.866"""	0.0556462	0.00672646	0.0322561	QLYENKPR	generic|sp_Q9D3P9_NEUT_MOUSE|
"""index: 11455, intensity: 2535.0, mobility: 1.192"""	0.0540864	0.00672646	0.0326014	AIPQPDLTKLHQLAMQ	generic|tr_Q3TF69_Q3TF69_MOUSE__II_3495156	|generic|tr_A0A2R8W6U6_A0A2R8W6U6_MOUSE__chr15_1_102490634_102490807_ENSMUST00000230631__II_772974	|generic|tr_A0A2R8VHP9_A0A2R8VHP9_MOUSE__chr15_1_102490634_102490807_ENSMUST00000230631__II_772974	|generic|sp_Q61990_PCBP2_MOUSE__chr15_1_102490634_102490807_ENSMUST00000230631__II_772974	|generic|sp_Q61990-2_PCBP2_MOUSE__chr15_1_102490634_102490807_ENSMUST00000230631__II_772974	|generic|sp_Q61990-3_PCBP2_MOUSE__chr15_1_102490634_102490807_ENSMUST00000230631__II_772974	|generic|tr_A0A2R8VI92_A0A2R8VI92_MOUSE__chr15_1_102490634_102490807_ENSMUST00000230631__II_772974	|generic|tr_B2M1R7_B2M1R7_MOUSE__chr15_1_102490634_102490807_ENSMUST00000230631__II_772974	|generic|tr_Q3TT81_Q3TT81_MOUSE__chr15_1_102490634_102490807_ENSMUST00000230631__II_772974	|generic|tr_A0A2R8W6H3_A0A2R8W6H3_MOUSE__chr15_1_102490634_102490807_ENSMUST00000230631__II_772974	|generic|tr_A0A2R8VKF0_A0A2R8VKF0_MOUSE	|generic|tr_A0A2R8VHZ0_A0A2R8VHZ0_MOUSE	|generic|tr_A0A2R8VJY1_A0A2R8VJY1_MOUSE	|generic|tr_A0A2R8VI73_A0A2R8VI73_MOUSE	|generic|tr_A0A2R8VI12_A0A2R8VI12_MOUSE	|generic|tr_A0A2R8VHY9_A0A2R8VHY9_MOUSE	|generic|tr_A0A2R8VHL8_A0A2R8VHL8_MOUSE|
"""index: 721, intensity: 11476.0, mobility: 0.948"""	0.0537709	0.00672646	0.0326718	SPPVGNQSRQTVP	generic|tr_E9Q828_E9Q828_MOUSE	|generic|tr_Q6Q476_Q6Q476_MOUSE	|generic|tr_H2BL43_H2BL43_MOUSE|
"""index: 3502, intensity: 3044.0, mobility: 1.125"""	0.0525453	0.00672646	0.0329469	TPASAQTAAKREIYL	generic|tr_Q2TJI9_Q2TJI9_MOUSE__chr18_-1_38189545_38189796_ENSMUST00000160721__II_1060469	|generic|tr_F7BJK1_F7BJK1_MOUSE__chr18_-1_38189545_38189796_ENSMUST00000160721__II_1060474	|generic|tr_Q2TJI7_Q2TJI7_MOUSE|
"""index: 8732, intensity: 3422.0, mobility: 0.920"""	0.0520339	0.00672646	0.0330625	MGTNRGASQAGMTGYGMPRQIL	generic|sp_Q9WVA4_TAGL2_MOUSE|
"""index: 8508, intensity: 5613.0, mobility: 1.031"""	0.0519342	0.00672646	0.0330851	APPGRPDVFPPPLSSEHNGQVAEDAVSRPKDDGVPEVRAA	generic|tr_A0A087WQ93_A0A087WQ93_MOUSE	|generic|sp_Q0VGU4_VGF_MOUSE|
"""index: 2713, intensity: 3489.0, mobility: 0.845"""	0.0514318	0.00672646	0.0331992	TQLTADSHPSYHTDGFN	generic|sp_P60904_DNJC5_MOUSE__chr2_1_181546445_181546492_ENSMUST00000116365|
"""index: 11585, intensity: 2868.0, mobility: 0.876"""	0.0514076	0.00672646	0.0332047	KLPNDLLDLQQPTFHPSVH	generic|tr_A0A140LHQ8_A0A140LHQ8_MOUSE__II_885340	|generic|tr_A0A1L1SUR7_A0A1L1SUR7_MOUSE__II_3498699	|generic|tr_Q570Z8_Q570Z8_MOUSE__chr5_1_121425971_121426000_ENSMUST00000042163	|generic|tr_Q3TD51_Q3TD51_MOUSE	|generic|sp_Q7M6Y3_PICAL_MOUSE	|generic|sp_Q7M6Y3-3_PICAL_MOUSE	|generic|sp_Q7M6Y3-4_PICAL_MOUSE	|generic|sp_Q7M6Y3-5_PICAL_MOUSE	|generic|sp_Q7M6Y3-6_PICAL_MOUSE|
"""index: 519, intensity: 2907.0, mobility: 0.887"""	0.051194	0.00672646	0.0332534	GEVQGQIPGRQ	generic|tr_I1E4X0_I1E4X0_MOUSE__chr2_1_156761809_156761985_ENSMUST00000127944|
"""index: 11346, intensity: 2531.0, mobility: 1.167"""	0.0498464	0.00672646	0.0335624	EAPSNLSVNELLTPQGPR	generic|tr_Q8CAD1_Q8CAD1_MOUSE__chrX_1_20851679_20851816_ENSMUST00000136451__II_836925|
"""index: 1321, intensity: 3270.0, mobility: 0.821"""	0.0491581	0.00672646	0.0337216	QIDDNIPR	generic|sp_O08553_DPYL2_MOUSE|
"""index: 5930, intensity: 3592.0, mobility: 1.170"""	0.0485226	0.00672646	0.0338693	GSQQPPQPQQAYSQKALL	generic|sp_P70297_STAM1_MOUSE__chr2_1_14102418_14102489_ENSMUST00000193636__II_1014500	|generic|IP_1121602_TX=10090	|generic|tr_Q3UMC8_Q3UMC8_MOUSE__chr2_1_14102418_14102489_ENSMUST00000193636	|generic|tr_Q9CU37_Q9CU37_MOUSE	|generic|tr_Q3TPR2_Q3TPR2_MOUSE__chr2_1_14141735_14141881_ENSMUST00000193636|
"""index: 1491, intensity: 4283.0, mobility: 0.914"""	0.0483637	0.00672646	0.0339063	KKNAPPEPVPPPRAAPAPTHV	generic|sp_Q0VGU4_VGF_MOUSE|
"""index: 9751, intensity: 4204.0, mobility: 1.029"""	0.047624	0.00672646	0.0340794	TVATPLNQVANPNSAIFGGARPREEVVQKEQE	generic|tr_Q80U88_Q80U88_MOUSE__chr5_-1_134625358_134625459_ENSMUST00000202289__II_929730	|generic|tr_Q3V244_Q3V244_MOUSE__chr5_-1_134625358_134625459_ENSMUST00000202289__II_929730	|generic|tr_Q3TG58_Q3TG58_MOUSE__chr5_-1_134625358_134625459_ENSMUST00000202289__II_929730	|generic|tr_Q564E5_Q564E5_MOUSE__chr5_-1_134625358_134625459_ENSMUST00000202289__II_929730|
"""index: 3473, intensity: 3010.0, mobility: 0.931"""	0.0471054	0.00672646	0.0342014	AVPITPTLNRE	generic|sp_CAS2_BOVIN_|
"""index: 1606, intensity: 2852.0, mobility: 0.930"""	0.0470411	0.00672646	0.0342166	IVAPPGGRANITS	generic|sp_O08553_DPYL2_MOUSE|
"""index: 11983, intensity: 3440.0, mobility: 1.020"""	0.0456572	0.00672646	0.0345448	SVVPSPKVSDTVVEPYNATLSVHQL	generic|sp_P68372_TBB4B_MOUSE__IP_840323	|generic|tr_Q9DCR1_Q9DCR1_MOUSE__IP_840323	|generic|tr_Q9CVR0_Q9CVR0_MOUSE__IP_840323	|generic|sp_Q9D6F9_TBB4A_MOUSE__IP_840323	|generic|sp_P99024_TBB5_MOUSE__chr17_-1_35836571_35838041_ENSMUST00000134978|
"""index: 1912, intensity: 3289.0, mobility: 0.796"""	0.045182	0.00672646	0.0346583	LTADSHPSYHTDGFN	generic|sp_P60904_DNJC5_MOUSE__chr2_1_181546445_181546492_ENSMUST00000116365|
"""index: 1278, intensity: 2719.0, mobility: 0.909"""	0.0451683	0.00672646	0.0346616	AVPYPQRDMP	generic|sp_CASB_BOVIN_|
"""index: 8206, intensity: 3930.0, mobility: 0.958"""	0.0449967	0.00672646	0.0347027	AGALPALAQGAERV	generic|sp_Q9QZ26_KCNE5_MOUSE|
"""index: 8870, intensity: 2544.0, mobility: 1.170"""	0.0413736	0.00672646	0.0355841	IVQDGPPQSPPNIYYKV	generic|tr_Q543Q7_Q543Q7_MOUSE|
"""index: 2227, intensity: 2736.0, mobility: 0.808"""	0.0374041	0.00672646	0.0365796	SQIDDHVPKRASARIL	generic|sp_Q9EQF6_DPYL5_MOUSE__chr5_1_30791522_30791638_ENSMUST00000198503__II_944569|
"""index: 3534, intensity: 6260.0, mobility: 1.016"""	0.0367169	0.00672646	0.0367551	GLPPVAHPPHAPSPGQTVKPEADRDHTSDQL	generic|tr_A0A0J9YU62_A0A0J9YU62_MOUSE__chr5_-1_33249103_33249207_ENSMUST00000202962__II_942165	|generic|sp_O88712_CTBP1_MOUSE__chr5_-1_33249103_33249207_ENSMUST00000202962__II_942165	|generic|sp_O88712-2_CTBP1_MOUSE__chr5_-1_33249103_33249207_ENSMUST00000202962__II_942165	|generic|sp_O88712-3_CTBP1_MOUSE__chr5_-1_33249103_33249207_ENSMUST00000202962__II_942165|
"""index: 4837, intensity: 2699.0, mobility: 1.131"""	0.0361101	0.00672646	0.0369109	SAYTAQPTQGYAQTTQAY	generic|sp_Q61545_EWS_MOUSE__II_656743	|generic|tr_Q3UGI7_Q3UGI7_MOUSE__II_1139840	|generic|tr_Q5SUS9_Q5SUS9_MOUSE__II_656743	|generic|tr_Q6NVA3_Q6NVA3_MOUSE__II_656743	|generic|tr_Q3UI30_Q3UI30_MOUSE__II_656743	|generic|tr_Q5SUS8_Q5SUS8_MOUSE__II_1139840	|generic|tr_Q5SUT0_Q5SUT0_MOUSE__II_656743	|generic|tr_Q8BQU4_Q8BQU4_MOUSE|
"""index: 9567, intensity: 2702.0, mobility: 0.899"""	0.035943	0.00672646	0.036954	PGPTQTLSPNGENNNDIIQDNGTIIPFRKHTVR	generic|sp_Q8R001_MARE2_MOUSE	|generic|sp_Q8R001_MARE2_MOUSE	|generic|tr_E9Q1B7_E9Q1B7_MOUSE__chr18_1_23853664_23853702_ENSMUST00000155708	|generic|tr_E9Q1B7_E9Q1B7_MOUSE__chr18_1_23853664_23853702_ENSMUST00000155708|
"""index: 9724, intensity: 3478.0, mobility: 0.877"""	0.0351465	0.00672646	0.0371599	APSGRMSVLKNLQSLDPSHRISD	generic|chr9_-1_121490068_121493414_ENSMUST00000216138__II_2424256_TX=10090	|generic|sp_P09240_CCKN_MOUSE__II_2424256|
"""index: 10247, intensity: 4766.0, mobility: 0.871"""	0.0338104	0.00672646	0.0375083	RMGAVPVMIPAQSKDGSIV	generic|sp_P97792_CXAR_MOUSE__chr16_1_78334866_78334964_ENSMUST00000231251|
"""index: 1244, intensity: 5012.0, mobility: 0.831"""	0.0328512	0.00672646	0.0377607	SRSGGGGGGGLGSGGSIRSSY	generic|sp_K1C9_HUMAN_|
"""index: 9166, intensity: 2571.0, mobility: 1.091"""	0.0326211	0.00672646	0.0378215	AYPGYPVGSGVEGTETY	generic|II_3461577_TX=10090	|generic|sp_Q8R191_SNG3_MOUSE|
"""index: 2839, intensity: 3213.0, mobility: 0.819"""	0.0323332	0.00672646	0.0378978	VRKPVVATISKGGYLQ	generic|tr_Q8BYV9_Q8BYV9_MOUSE__chr3_-1_50424038_50424085_ENSMUST00000142932__II_985056	|generic|tr_Q8BYV9_Q8BYV9_MOUSE__chr3_-1_50424038_50424085_ENSMUST00000142932__II_985056	|generic|sp_Q9WTR6_XCT_MOUSE__chr3_-1_50424038_50424085_ENSMUST00000142932__II_985056	|generic|sp_Q9WTR6_XCT_MOUSE__chr3_-1_50424038_50424085_ENSMUST00000142932__II_985056	|generic|tr_A0A0B4J1P7_A0A0B4J1P7_MOUSE__chr3_-1_50424038_50424085_ENSMUST00000142932__II_985056	|generic|tr_A0A0B4J1P7_A0A0B4J1P7_MOUSE__chr3_-1_50424038_50424085_ENSMUST00000142932__II_985056	|generic|tr_Q3TN05_Q3TN05_MOUSE__chr3_-1_50424038_50424085_ENSMUST00000142932__II_985056	|generic|tr_Q3TN05_Q3TN05_MOUSE__chr3_-1_50424038_50424085_ENSMUST00000142932__II_985056|
"""index: 8329, intensity: 3735.0, mobility: 0.917"""	0.0318291	0.00672646	0.0380318	TLADEVSASLAK	generic|II_1128081_TX=10090	|generic|II_1128079_TX=10090	|generic|tr_A0A0A0MQC7_A0A0A0MQC7_MOUSE	|generic|tr_A2A5Y6_A2A5Y6_MOUSE	|generic|sp_P10637_TAU_MOUSE	|generic|sp_P10637-2_TAU_MOUSE	|generic|sp_P10637-3_TAU_MOUSE	|generic|sp_P10637-4_TAU_MOUSE	|generic|tr_Q3UH19_Q3UH19_MOUSE	|generic|sp_P10637-6_TAU_MOUSE	|generic|tr_Q8C5K4_Q8C5K4_MOUSE	|generic|tr_Q547J4_Q547J4_MOUSE	|generic|tr_B1AQW2_B1AQW2_MOUSE	|generic|sp_TAU_HUMAN_|
"""index: 3199, intensity: 2750.0, mobility: 0.908"""	0.030867	0.00672646	0.0382889	VVPAEATDPVEQRAQEAPRRQL	generic|sp_P09240_CCKN_MOUSE__II_2424256	|generic|tr_A0A1L1SU12_A0A1L1SU12_MOUSE__II_3501794	|generic|tr_Q8R041_Q8R041_MOUSE	|generic|tr_A0A1L1SRD3_A0A1L1SRD3_MOUSE|
"""index: 9133, intensity: 3503.0, mobility: 0.940"""	0.0308084	0.00672646	0.0383047	PGPTQTLSPNGENNNDIIQDNGTIIPFRKHTVR	generic|sp_Q8R001_MARE2_MOUSE	|generic|sp_Q8R001_MARE2_MOUSE	|generic|tr_E9Q1B7_E9Q1B7_MOUSE__chr18_1_23853664_23853702_ENSMUST00000155708	|generic|tr_E9Q1B7_E9Q1B7_MOUSE__chr18_1_23853664_23853702_ENSMUST00000155708|
"""index: 3076, intensity: 4924.0, mobility: 0.855"""	0.0305333	0.00672646	0.0383786	SKQETQSAEPPPPEPPRI	generic|sp_Q8BIF0_C99L2_MOUSE	|generic|sp_Q8BIF0-2_C99L2_MOUSE	|generic|tr_I7HJQ8_I7HJQ8_MOUSE	|generic|tr_A2AP74_A2AP74_MOUSE|
"""index: 12615, intensity: 7245.0, mobility: 1.018"""	0.0300794	0.00672646	0.0385009	LEPPVLSIHPGAID	generic|tr_A0A0A6YX40_A0A0A6YX40_MOUSE__chr3_1_101378468_101378500_ENSMUST00000198995	|generic|sp_Q6ZQA6_IGSF3_MOUSE__chr3_1_101378468_101378500_ENSMUST00000198995|
"""index: 5048, intensity: 2981.0, mobility: 0.975"""	0.0290022	0.00672646	0.038793	MPQPQPEPEPEPEPEPEPEPEPEPE	generic|II_834726_TX=10090	|generic|tr_Q9JLE7_Q9JLE7_MOUSE	|generic|tr_A2AMW3_A2AMW3_MOUSE	|generic|tr_Q9JLE8_Q9JLE8_MOUSE|
"""index: 7197, intensity: 3861.0, mobility: 0.990"""	0.0284766	0.00672646	0.0389364	NEFRAWTDIKPVKPIKAKPQY	generic|sp_Q7TSJ2-3_MAP6_MOUSE__chr7_1_99269285_99269317_ENSMUST00000208978__II_884492	|generic|sp_Q7TSJ2_MAP6_MOUSE__chr7_1_99336781_99337002_ENSMUST00000122101__II_884487	|generic|sp_Q7TSJ2-2_MAP6_MOUSE__chr7_1_99269285_99269317_ENSMUST00000208978__II_884487	|generic|tr_D3Z6W1_D3Z6W1_MOUSE__chr7_1_99269285_99269317_ENSMUST00000208978__II_884487	|generic|II_884478_TX=10090	|generic|tr_A0A140LIT9_A0A140LIT9_MOUSE__chr7_1_99336781_99337002_ENSMUST00000122101|
"""index: 14706, intensity: 5158.0, mobility: 0.943"""	0.0282696	0.00672646	0.038993	QEPVLGPVRGPF	generic|sp_CASB_BOVIN_|
"""index: 10509, intensity: 13419.0, mobility: 0.888"""	0.0276133	0.00672646	0.0391732	SRMGAVPVMIPAQSKDGSIV	generic|sp_P97792_CXAR_MOUSE__chr16_1_78334866_78334964_ENSMUST00000231251|
"""index: 1540, intensity: 15851.0, mobility: 0.842"""	0.025491	0.00672646	0.0397623	LPTKETIEQEKRSEIS	generic|tr_A6H6H4_A6H6H4_MOUSE|
"""index: 1068, intensity: 11303.0, mobility: 0.876"""	0.0237586	0.00672646	0.0402505	KHMDPPPAPMQDRSPSPRHPDVS	generic|sp_P14873_MAP1B_MOUSE	|generic|tr_B2RQQ5_B2RQQ5_MOUSE	|generic|tr_Q3UF78_Q3UF78_MOUSE|
"""index: 5011, intensity: 3229.0, mobility: 0.946"""	0.022348	0.00672646	0.0406529	SVNELLTPQGPR	generic|tr_Q8CAD1_Q8CAD1_MOUSE__chrX_1_20851679_20851816_ENSMUST00000136451__II_836925|
"""index: 7033, intensity: 3160.0, mobility: 0.942"""	0.0219961	0.00672646	0.0407539	LYQEPVLGPVR	generic|sp_CASB_BOVIN_|
"""index: 12601, intensity: 2956.0, mobility: 1.016"""	0.021566	0.00672646	0.0408779	EMPFPKYPVEPF	generic|sp_CASB_BOVIN_|
"""index: 15433, intensity: 6697.0, mobility: 0.852"""	0.0208861	0.00672646	0.0410746	TLADEVSASLAKQGL	generic|II_1128081_TX=10090	|generic|II_1128079_TX=10090	|generic|tr_A0A0A0MQC7_A0A0A0MQC7_MOUSE	|generic|tr_A2A5Y6_A2A5Y6_MOUSE	|generic|sp_P10637_TAU_MOUSE	|generic|sp_P10637-2_TAU_MOUSE	|generic|sp_P10637-4_TAU_MOUSE	|generic|tr_Q3UH19_Q3UH19_MOUSE	|generic|sp_P10637-6_TAU_MOUSE	|generic|tr_Q8C5K4_Q8C5K4_MOUSE	|generic|tr_Q547J4_Q547J4_MOUSE	|generic|tr_B1AQW2_B1AQW2_MOUSE	|generic|sp_TAU_HUMAN_|
"""index: 8948, intensity: 4489.0, mobility: 0.984"""	0.0201199	0.00672646	0.0412975	AEDVTAALAKQGL	generic|sp_P20357_MTAP2_MOUSE__chr1_1_66438885_66439007_ENSMUST00000172486	|generic|tr_Q80ZL4_Q80ZL4_MOUSE__chr1_1_66438885_66439007_ENSMUST00000172486	|generic|tr_Q3TLQ0_Q3TLQ0_MOUSE__chr1_1_66438885_66439007_ENSMUST00000172486	|generic|tr_Q80X35_Q80X35_MOUSE__chr1_1_66438885_66439007_ENSMUST00000172486	|generic|tr_B2KGT5_B2KGT5_MOUSE__chr1_1_66438885_66439007_ENSMUST00000172486	|generic|tr_A0A668KLC6_A0A668KLC6_MOUSE__chr1_1_66438885_66439007_ENSMUST00000172486|
"""index: 7771, intensity: 2530.0, mobility: 0.899"""	0.0185044	0.00672646	0.0417718	AQPGGVPSAPTGPLGPPGHGQTLG	generic|sp_Q9Z1R2_BAG6_MOUSE__chr17_1_35147165_35147236_ENSMUST00000172882__II_1065885	|generic|tr_Q3UF95_Q3UF95_MOUSE__chr17_1_35147165_35147236_ENSMUST00000172882__II_1065885	|generic|tr_Q8HWH4_Q8HWH4_MOUSE__chr17_1_35140290_35140493_ENSMUST00000173351	|generic|tr_G3UZT6_G3UZT6_MOUSE__chr17_1_35147165_35147236_ENSMUST00000172882	|generic|tr_Q3TDL4_Q3TDL4_MOUSE__chr17_1_35140290_35140493_ENSMUST00000173351	|generic|tr_G3UYQ2_G3UYQ2_MOUSE__chr17_1_35147165_35147236_ENSMUST00000172882	|generic|tr_G3UXT8_G3UXT8_MOUSE__chr17_1_35140290_35140493_ENSMUST00000173351	|generic|tr_A0A1B0GX81_A0A1B0GX81_MOUSE__chr17_1_35140290_35140493_ENSMUST00000173351|
"""index: 2138, intensity: 3123.0, mobility: 0.874"""	0.01718	0.00672646	0.0421652	QIDDHVPKRASARILAPPGGRSSG	generic|sp_Q9EQF6_DPYL5_MOUSE__chr5_1_30791522_30791638_ENSMUST00000198503__II_944569|
"""index: 3011, intensity: 4908.0, mobility: 1.022"""	0.0166474	0.00672646	0.0423244	QQQPQPHHIPTSAPVYQQPQQQQMTS	generic|tr_Q543N3_Q543N3_MOUSE__II_1131100	|generic|II_1131096_TX=10090	|generic|tr_A2A6H0_A2A6H0_MOUSE|
"""index: 9817, intensity: 2836.0, mobility: 0.985"""	0.015678	0.00672646	0.0426161	VDLEPTVIDEVR	generic|sp_P05213_TBA1B_MOUSE__IP_3506392	|generic|tr_Q52L87_Q52L87_MOUSE__IP_3506392	|generic|tr_Q3TIZ0_Q3TIZ0_MOUSE__IP_3506393	|generic|tr_A0A2R8VHF3_A0A2R8VHF3_MOUSE__IP_3506392	|generic|sp_P68369_TBA1A_MOUSE__IP_3506392	|generic|IP_988839_TX=10090	|generic|II_3485679_TX=10090	|generic|IP_3502747_TX=10090	|generic|tr_O89052_O89052_MOUSE|
"""index: 1549, intensity: 12966.0, mobility: 0.794"""	0.0154055	0.00672646	0.0426984	LPTKETIEQEKRSEIS	generic|tr_A6H6H4_A6H6H4_MOUSE|
"""index: 599, intensity: 3204.0, mobility: 0.978"""	0.0145626	0.00672646	0.0429543	AFKESKGMMNDE	generic|chr16_1_49906666_49910873_ENSMUST00000229206	|generic|tr_A0A2R8W6P0_A0A2R8W6P0_MOUSE	|generic|tr_A0A2R8VK70_A0A2R8VK70_MOUSE|
"""index: 1750, intensity: 4501.0, mobility: 0.931"""	0.0142347	0.00672646	0.0430542	IPNPIGSENSEK	generic|sp_CAS1_BOVIN_|
"""index: 3156, intensity: 8230.0, mobility: 0.847"""	0.0138532	0.00672646	0.0431709	NAPPEPVPPPRAAPAPTHV	generic|sp_Q0VGU4_VGF_MOUSE|
"""index: 6315, intensity: 4038.0, mobility: 1.102"""	0.0136071	0.00672646	0.0432463	AVGDGLPEGATANGMKTM	generic|sp_Q3UHH2-2_S22AN_MOUSE__chr13_-1_34221899_34221982_ENSMUST00000145038__II_1107661	|generic|tr_F7BP73_F7BP73_MOUSE__chr13_-1_34298989_34299135_ENSMUST00000145038__II_1107661	|generic|sp_Q3UHH2_S22AN_MOUSE__chr13_-1_34298989_34299135_ENSMUST00000145038__II_1107650|
"""index: 6902, intensity: 4540.0, mobility: 0.910"""	0.0128206	0.00672646	0.0434883	DVPSERYLGY	generic|sp_CAS1_BOVIN_|
"""index: 8640, intensity: 4579.0, mobility: 0.982"""	0.00968823	0.00672646	0.0444664	GLSSNLHTPMYY	generic|tr_Q9EQ94_Q9EQ94_MOUSE__II_3503494	|generic|tr_Q7TRB2_Q7TRB2_MOUSE__II_3503494	|generic|tr_Q7TRB1_Q7TRB1_MOUSE	|generic|tr_Q9EQB6_Q9EQB6_MOUSE|
"""index: 6522, intensity: 5461.0, mobility: 1.005"""	0.00932689	0.00672646	0.0445807	IVAPPGGRANITSLG	generic|sp_O08553_DPYL2_MOUSE|
"""index: 3557, intensity: 14918.0, mobility: 1.085"""	0.00856186	0.00672646	0.0448238	SPAPATGASGQASELAPSTADSAVPPAPAKTEKGPVETK	generic|tr_A0A0A6YY91_A0A0A6YY91_MOUSE__II_850562|
"""index: 2845, intensity: 2900.0, mobility: 0.820"""	0.00852053	0.00672646	0.0448369	VRKPVVATISKGGYLQ	generic|tr_Q8BYV9_Q8BYV9_MOUSE__chr3_-1_50424038_50424085_ENSMUST00000142932__II_985056	|generic|tr_Q8BYV9_Q8BYV9_MOUSE__chr3_-1_50424038_50424085_ENSMUST00000142932__II_985056	|generic|sp_Q9WTR6_XCT_MOUSE__chr3_-1_50424038_50424085_ENSMUST00000142932__II_985056	|generic|sp_Q9WTR6_XCT_MOUSE__chr3_-1_50424038_50424085_ENSMUST00000142932__II_985056	|generic|tr_A0A0B4J1P7_A0A0B4J1P7_MOUSE__chr3_-1_50424038_50424085_ENSMUST00000142932__II_985056	|generic|tr_A0A0B4J1P7_A0A0B4J1P7_MOUSE__chr3_-1_50424038_50424085_ENSMUST00000142932__II_985056	|generic|tr_Q3TN05_Q3TN05_MOUSE__chr3_-1_50424038_50424085_ENSMUST00000142932__II_985056	|generic|tr_Q3TN05_Q3TN05_MOUSE__chr3_-1_50424038_50424085_ENSMUST00000142932__II_985056|
"""index: 2347, intensity: 3541.0, mobility: 0.842"""	0.00687848	0.00780379	0.0453636	SQIDDHVPKRASARIL	generic|sp_Q9EQF6_DPYL5_MOUSE__chr5_1_30791522_30791638_ENSMUST00000198503__II_944569|
"""index: 1218, intensity: 2977.0, mobility: 0.817"""	0.00520737	0.00780379	0.0459062	TPGPPARAPDARPAGPVEN	generic|sp_Q5XJV6_LMTK3_MOUSE__chr7_1_45791301_45791447_ENSMUST00000209351__II_3498272	|generic|tr_A0A0R4J0W7_A0A0R4J0W7_MOUSE__chr7_1_45791301_45791447_ENSMUST00000209351__II_3498272	|generic|tr_A0A1B0GSR5_A0A1B0GSR5_MOUSE__chr7_1_45791301_45791447_ENSMUST00000209351__II_3498272|
"""index: 8302, intensity: 2995.0, mobility: 0.895"""	0.00359174	0.00780379	0.0464374	LVETSTPLRL	generic|sp_Q9QXV0_PCS1N_MOUSE	|generic|tr_Q9ESU4_Q9ESU4_MOUSE|
"""index: 2005, intensity: 5275.0, mobility: 0.922"""	0.00327104	0.00780379	0.0465436	TPLADTPTRPVT	generic|sp_Q9EQF6_DPYL5_MOUSE__chr5_1_30791522_30791638_ENSMUST00000198503__II_944569|
"""index: 12052, intensity: 3106.0, mobility: 1.109"""	0.00201849	0.00780379	0.0469608	MGAVPVMIPAQSKDGSIV	generic|sp_P97792_CXAR_MOUSE__chr16_1_78334866_78334964_ENSMUST00000231251|
"""index: 5766, intensity: 4460.0, mobility: 0.919"""	0	0.00889878	0.0476415	DIPNPIGSENSE	generic|sp_CAS1_BOVIN_|
"""index: 4632, intensity: 3821.0, mobility: 0.931"""	0	0.00889878	0.0476415	FSLSGSQIDDHVPKRASA	generic|sp_Q9EQF6_DPYL5_MOUSE__chr5_1_30791522_30791638_ENSMUST00000198503__II_944569|
"""index: 2315, intensity: 2961.0, mobility: 0.900"""	-0.00508653	0.0109409	0.0494032	GSQIDDHVPKRASARILAPPGGRSSG	generic|sp_Q9EQF6_DPYL5_MOUSE__chr5_1_30791522_30791638_ENSMUST00000198503__II_944569|
"""index: 11582, intensity: 2979.0, mobility: 1.168"""	-0.00540618	0.0109409	0.0495161	SSPSNMLPVRPQTNPLLG	generic|tr_Q5SUH7_Q5SUH7_MOUSE__II_1140912	|generic|tr_Q3UPG6_Q3UPG6_MOUSE__II_1140912	|generic|tr_Q3TJF5_Q3TJF5_MOUSE__II_1140912	|generic|tr_Q5SUH6_Q5SUH6_MOUSE__II_1140912	|generic|sp_Q99KN9_EPN4_MOUSE__II_1140912	|generic|tr_Q3UGL3_Q3UGL3_MOUSE|
"""index: 6579, intensity: 3860.0, mobility: 0.895"""	-0.00557547	0.0109409	0.0495761	TTEPVSELLK	generic|tr_Q8C243_Q8C243_MOUSE__chr7_-1_142387733_142387786_ENSMUST00000153679__IP_880233	|generic|II_880227_TX=10090	|generic|tr_Q3U651_Q3U651_MOUSE__chr7_-1_142387733_142387786_ENSMUST00000153679	|generic|tr_Q3TWR6_Q3TWR6_MOUSE	|generic|tr_Q3UC89_Q3UC89_MOUSE__chr7_-1_142387733_142387786_ENSMUST00000153679	|generic|tr_Q3UAQ1_Q3UAQ1_MOUSE__chr7_-1_142387733_142387786_ENSMUST00000153679	|generic|tr_Q3U7P0_Q3U7P0_MOUSE__chr7_-1_142387733_142387786_ENSMUST00000153679	|generic|tr_Q3TJN3_Q3TJN3_MOUSE__chr7_-1_142387733_142387786_ENSMUST00000153679	|generic|tr_Q3TXL5_Q3TXL5_MOUSE__chr7_-1_142387733_142387786_ENSMUST00000153679	|generic|chr7_-1_142385402_142385611_ENSMUST00000153679	|generic|tr_Q3TWD0_Q3TWD0_MOUSE__chr7_-1_142387733_142387786_ENSMUST00000153679	|generic|tr_Q3U8W5_Q3U8W5_MOUSE__chr7_-1_142387733_142387786_ENSMUST00000153679	|generic|tr_F8WIR1_F8WIR1_MOUSE__chr7_-1_142387733_142387786_ENSMUST00000153679	|generic|tr_Q3UCD9_Q3UCD9_MOUSE__chr7_-1_142387733_142387786_ENSMUST00000153679	|generic|tr_Q3UCW4_Q3UCW4_MOUSE__chr7_-1_142387733_142387786_ENSMUST00000153679	|generic|tr_Q3U7I9_Q3U7I9_MOUSE__chr7_-1_142387733_142387786_ENSMUST00000153679	|generic|tr_Q3TIR0_Q3TIR0_MOUSE__chr7_-1_142387733_142387786_ENSMUST00000153679|
"""index: 9779, intensity: 3324.0, mobility: 1.054"""	-0.00594553	0.0109409	0.0497074	AQQMQQQNPEFVEQIRSQVVR	generic|sp_Q8BJU0_SGTA_MOUSE__chr10_-1_81049249_81049338_ENSMUST00000219126__II_3468303	|generic|sp_Q8BJU0-2_SGTA_MOUSE__chr10_-1_81049249_81049338_ENSMUST00000219126__II_3468303|
"""index: 7791, intensity: 4829.0, mobility: 0.876"""	-0.00620569	0.0109409	0.0497999	FSLSGAQIDDNIPRRTTQ	generic|sp_O08553_DPYL2_MOUSE|
"""index: 7109, intensity: 3197.0, mobility: 1.115"""	-0.00700616	0.0109409	0.0500856	TEIKDAVVVPVPQTGSN	generic|tr_D3YVY0_D3YVY0_MOUSE	|generic|sp_Q6NZQ8_MARH1_MOUSE	|generic|sp_Q6NZQ8-2_MARH1_MOUSE	|generic|sp_Q6NZQ8-3_MARH1_MOUSE	|generic|sp_Q6NZQ8-4_MARH1_MOUSE	|generic|sp_Q6NZQ8-5_MARH1_MOUSE|
"""index: 8832, intensity: 3056.0, mobility: 1.128"""	-0.00720212	0.0109409	0.0501559	SQVPNYTLTSSTLPQTG	generic|sp_P70297_STAM1_MOUSE__chr2_1_14102418_14102489_ENSMUST00000193636__II_1014500	|generic|IP_1121602_TX=10090	|generic|tr_Q3UMC8_Q3UMC8_MOUSE__chr2_1_14102418_14102489_ENSMUST00000193636	|generic|tr_Q9CU37_Q9CU37_MOUSE	|generic|tr_Q3TPR2_Q3TPR2_MOUSE__chr2_1_14141735_14141881_ENSMUST00000193636|
"""index: 2485, intensity: 3361.0, mobility: 0.899"""	-0.00753063	0.0109409	0.0502738	SIYSSTPEVKA	generic|tr_B2RUC7_B2RUC7_MOUSE|
"""index: 7106, intensity: 4053.0, mobility: 0.915"""	-0.00832694	0.0109409	0.0505609	MGSNKGASQAGMTGYGMPRQIM	generic|tr_Q9D6K2_Q9D6K2_MOUSE	|generic|sp_Q9R1Q8_TAGL3_MOUSE|
"""index: 1124, intensity: 6444.0, mobility: 0.941"""	-0.00839632	0.0109409	0.050586	VSPTTPTSPTEGEAS	generic|tr_Q3TVT4_Q3TVT4_MOUSE	|generic|tr_Q3TWG5_Q3TWG5_MOUSE__chr9_1_114688891_114689031_ENSMUST00000215345|
"""index: 13918, intensity: 4057.0, mobility: 0.890"""	-0.00904387	0.0109409	0.0508209	LPGPLQDMFK	generic|sp_P63040_CPLX1_MOUSE	|generic|sp_P84086_CPLX2_MOUSE|
"""index: 535, intensity: 2622.0, mobility: 0.764"""	-0.00978911	0.0109409	0.0510926	YLKTVYQHQ	generic|sp_CAS2_BOVIN_|
"""index: 8959, intensity: 3903.0, mobility: 1.201"""	-0.0107284	0.0109409	0.0514373	SSFPEPTTDDVSPSLHAEVG	generic|sp_P14873_MAP1B_MOUSE	|generic|tr_B2RQQ5_B2RQQ5_MOUSE|
"""index: 2870, intensity: 2522.0, mobility: 0.869"""	-0.01096	0.0109409	0.0515226	SKQETQSAEPPPPEPPRI	generic|sp_Q8BIF0_C99L2_MOUSE	|generic|sp_Q8BIF0-2_C99L2_MOUSE	|generic|tr_I7HJQ8_I7HJQ8_MOUSE	|generic|tr_A2AP74_A2AP74_MOUSE|
"""index: 2337, intensity: 3338.0, mobility: 0.952"""	-0.0113575	0.0109409	0.0516694	GTPLADTPTRPVT	generic|sp_Q9EQF6_DPYL5_MOUSE__chr5_1_30791522_30791638_ENSMUST00000198503__II_944569|
"""index: 12369, intensity: 2800.0, mobility: 0.985"""	-0.01465	0.0116649	0.0529026	APIASIHSVDLDL	generic|sp_P97783_AF1Q_MOUSE__chr3_-1_95220185_95220457_ENSMUST00000198948|
"""index: 1273, intensity: 5244.0, mobility: 0.990"""	-0.0159409	0.0116649	0.0533944	AAQGAMNQPQTQYS	generic|sp_Q9JKD3_SCAM5_MOUSE__chr9_-1_57443670_57443780_ENSMUST00000215208__II_3456302|
"""index: 1573, intensity: 2660.0, mobility: 0.951"""	-0.0198833	0.0116649	0.0549262	SMDAPEGPRGQLS	generic|tr_Q3TQE9_Q3TQE9_MOUSE	|generic|sp_Q61361_PGCB_MOUSE|
"""index: 270, intensity: 3297.0, mobility: 0.874"""	-0.0210699	0.0116649	0.0553961	NPAENGDAKTDQAQKAEGAGDAK	generic|IP_1078763_TX=10090	|generic|tr_F6W687_F6W687_MOUSE	|generic|tr_A3KGL9_A3KGL9_MOUSE	|generic|tr_Q5XK38_Q5XK38_MOUSE	|generic|sp_P09602_HMGN2_MOUSE	|generic|tr_Q58E57_Q58E57_MOUSE|
"""index: 2605, intensity: 3280.0, mobility: 0.808"""	-0.0212306	0.0116649	0.05546	SQIDDHVPKRASARIL	generic|sp_Q9EQF6_DPYL5_MOUSE__chr5_1_30791522_30791638_ENSMUST00000198503__II_944569|
"""index: 9539, intensity: 2827.0, mobility: 1.202"""	-0.0216855	0.0116649	0.0556415	TVLPSASLHAPPEPIEEAEG	generic|sp_Q3U3E2_F117B_MOUSE__chr1_1_59974903_59975007_ENSMUST00000151630|
"""index: 12906, intensity: 5264.0, mobility: 0.993"""	-0.0221697	0.0116649	0.0558354	APNLSRMGAVPVMIPAQSKDGSIV	generic|sp_P97792_CXAR_MOUSE__chr16_1_78334866_78334964_ENSMUST00000231251|
"""index: 3205, intensity: 3414.0, mobility: 0.904"""	-0.0237429	0.0116649	0.05647	VVPAEATDPVEQRAQEAPRRQL	generic|sp_P09240_CCKN_MOUSE__II_2424256	|generic|tr_A0A1L1SU12_A0A1L1SU12_MOUSE__II_3501794	|generic|tr_Q8R041_Q8R041_MOUSE	|generic|tr_A0A1L1SRD3_A0A1L1SRD3_MOUSE|
"""index: 10519, intensity: 4726.0, mobility: 0.856"""	-0.0250783	0.0116649	0.0570146	TISPLDLAKLNQVARQQSH	generic|sp_P60335_PCBP1_MOUSE|
"""index: 850, intensity: 5543.0, mobility: 0.853"""	-0.0264571	0.0116649	0.0575826	AQIDDNIPRRTTQ	generic|sp_O08553_DPYL2_MOUSE|
"""index: 4448, intensity: 3012.0, mobility: 0.922"""	-0.0271598	0.0116649	0.0578742	MGSNKGASQAGMTGYGMPRQIM	generic|tr_Q9D6K2_Q9D6K2_MOUSE	|generic|sp_Q9R1Q8_TAGL3_MOUSE|
"""index: 3006, intensity: 4691.0, mobility: 1.061"""	-0.0278236	0.0116649	0.0581512	QQQPQPHHIPTSAPVYQQPQQQQMTS	generic|tr_Q543N3_Q543N3_MOUSE__II_1131100	|generic|II_1131096_TX=10090	|generic|tr_A2A6H0_A2A6H0_MOUSE|
"""index: 3399, intensity: 13512.0, mobility: 0.910"""	-0.030318	0.0116649	0.0592042	AEPPPPEPPRI	generic|sp_Q8BIF0_C99L2_MOUSE	|generic|sp_Q8BIF0-2_C99L2_MOUSE	|generic|tr_I7HJQ8_I7HJQ8_MOUSE	|generic|tr_A2AP74_A2AP74_MOUSE|
"""index: 10189, intensity: 3732.0, mobility: 1.173"""	-0.0310299	0.0116649	0.0595084	HDPDPNGELLPGSPTPEEPI	generic|sp_O70324_MOT8_MOUSE	|generic|tr_Q8K3S7_Q8K3S7_MOUSE|
"""index: 8144, intensity: 3946.0, mobility: 0.986"""	-0.032048	0.0116649	0.0599461	LKPRTVATPLNQVANPNSAIFGGARPREEVVQKEQE	generic|tr_Q80U88_Q80U88_MOUSE__chr5_-1_134625358_134625459_ENSMUST00000202289__II_929730	|generic|tr_Q3V244_Q3V244_MOUSE__chr5_-1_134625358_134625459_ENSMUST00000202289__II_929730	|generic|tr_Q3TG58_Q3TG58_MOUSE__chr5_-1_134625358_134625459_ENSMUST00000202289__II_929730	|generic|tr_Q564E5_Q564E5_MOUSE__chr5_-1_134625358_134625459_ENSMUST00000202289__II_929730|
"""index: 936, intensity: 2745.0, mobility: 0.911"""	-0.0328596	0.0116649	0.0602974	VKLGNNFAEK	generic|tr_A0A0J9YVB5_A0A0J9YVB5_MOUSE__II_940939	|generic|tr_A0A0J9YVB5_A0A0J9YVB5_MOUSE__II_940939	|generic|tr_A0A0J9YTZ4_A0A0J9YTZ4_MOUSE__chr5_-1_38158871_38159002_ENSMUST00000202831	|generic|tr_A0A0J9YTZ4_A0A0J9YTZ4_MOUSE__chr5_-1_38158871_38159002_ENSMUST00000202831	|generic|tr_Q8C5M2_Q8C5M2_MOUSE__chr5_-1_38158871_38159002_ENSMUST00000202831	|generic|tr_Q8C5M2_Q8C5M2_MOUSE__chr5_-1_38158871_38159002_ENSMUST00000202831	|generic|sp_Q62092_NSG1_MOUSE__chr5_-1_38158871_38159002_ENSMUST00000202831	|generic|sp_Q62092_NSG1_MOUSE__chr5_-1_38158871_38159002_ENSMUST00000202831	|generic|tr_A0A0J9YVF8_A0A0J9YVF8_MOUSE__chr5_-1_38158871_38159002_ENSMUST00000202831	|generic|tr_A0A0J9YVF8_A0A0J9YVF8_MOUSE__chr5_-1_38158871_38159002_ENSMUST00000202831|
"""index: 14498, intensity: 2704.0, mobility: 1.050"""	-0.0351609	0.0116649	0.0613052	TLADEVSASLAKQGL	generic|II_1128081_TX=10090	|generic|II_1128079_TX=10090	|generic|tr_A0A0A0MQC7_A0A0A0MQC7_MOUSE	|generic|tr_A2A5Y6_A2A5Y6_MOUSE	|generic|sp_P10637_TAU_MOUSE	|generic|sp_P10637-2_TAU_MOUSE	|generic|sp_P10637-4_TAU_MOUSE	|generic|tr_Q3UH19_Q3UH19_MOUSE	|generic|sp_P10637-6_TAU_MOUSE	|generic|tr_Q8C5K4_Q8C5K4_MOUSE	|generic|tr_Q547J4_Q547J4_MOUSE	|generic|tr_B1AQW2_B1AQW2_MOUSE	|generic|sp_TAU_HUMAN_|
"""index: 8245, intensity: 7253.0, mobility: 0.990"""	-0.0353829	0.0116649	0.0614033	AQMEEKPVPAAPVPSPVAPAPVPSRRNPPGGKSSLVLG	generic|sp_P97825_JUPI1_MOUSE__II_1124041|
"""index: 3518, intensity: 3729.0, mobility: 1.121"""	-0.0370801	0.0116649	0.0621588	TPASAQTAAKREIYL	generic|tr_Q2TJI9_Q2TJI9_MOUSE__chr18_-1_38189545_38189796_ENSMUST00000160721__II_1060469	|generic|tr_F7BJK1_F7BJK1_MOUSE__chr18_-1_38189545_38189796_ENSMUST00000160721__II_1060474	|generic|tr_Q2TJI7_Q2TJI7_MOUSE|
"""index: 9176, intensity: 3907.0, mobility: 1.134"""	-0.0399169	0.0116649	0.0634429	TNEIVEEQYTPQSLAT	generic|sp_Q03517_SCG2_MOUSE	|generic|tr_Q4W8U9_Q4W8U9_MOUSE|
"""index: 10769, intensity: 2573.0, mobility: 1.140"""	-0.0400989	0.0116649	0.0635262	EVILKSPSDLSPESPVLS	generic|tr_Q9D1K5_Q9D1K5_MOUSE	|generic|tr_Q545T6_Q545T6_MOUSE|
"""index: 5295, intensity: 2619.0, mobility: 1.103"""	-0.0405032	0.0116649	0.0637117	LDMGNEIDTQNRQID	generic|sp_P60879_SNP25_MOUSE	|generic|sp_P60879-2_SNP25_MOUSE|
"""index: 2985, intensity: 3753.0, mobility: 1.038"""	-0.040776	0.0116649	0.0638372	QQQPQPHHIPTSAPVYQQPQQQQMTS	generic|tr_Q543N3_Q543N3_MOUSE__II_1131100	|generic|II_1131096_TX=10090	|generic|tr_A2A6H0_A2A6H0_MOUSE|
"""index: 345, intensity: 11834.0, mobility: 0.773"""	-0.0419693	0.0116649	0.0643889	QIDDHVPKRASA	generic|sp_Q9EQF6_DPYL5_MOUSE__chr5_1_30791522_30791638_ENSMUST00000198503__II_944569|
"""index: 4793, intensity: 9823.0, mobility: 0.934"""	-0.0447054	0.0116649	0.0656723	QVANPNSAIFGGARPREEVVQKEQE	generic|tr_Q80U88_Q80U88_MOUSE__chr5_-1_134625358_134625459_ENSMUST00000202289__II_929730	|generic|tr_Q3V244_Q3V244_MOUSE__chr5_-1_134625358_134625459_ENSMUST00000202289__II_929730	|generic|tr_Q3TG58_Q3TG58_MOUSE__chr5_-1_134625358_134625459_ENSMUST00000202289__II_929730	|generic|tr_Q564E5_Q564E5_MOUSE__chr5_-1_134625358_134625459_ENSMUST00000202289__II_929730|
"""index: 10182, intensity: 32981.0, mobility: 0.859"""	-0.0453408	0.0116649	0.0659741	RMGAVPVMIPAQSKDGSIV	generic|sp_P97792_CXAR_MOUSE__chr16_1_78334866_78334964_ENSMUST00000231251|
"""index: 6686, intensity: 2829.0, mobility: 1.059"""	-0.0458926	0.0116649	0.0662373	DINSSASLNREGLLN	generic|sp_Q80TS3_AGRL3_MOUSE__chr5_1_81794785_81795063_ENSMUST00000120128__II_943824	|generic|sp_Q80TS3-4_AGRL3_MOUSE__chr5_1_81794785_81795063_ENSMUST00000120128__II_943824	|generic|sp_Q80TS3-5_AGRL3_MOUSE__chr5_1_81794785_81795063_ENSMUST00000120128__II_943857	|generic|tr_D3Z634_D3Z634_MOUSE__chr5_1_81794785_81795063_ENSMUST00000120128__II_943857	|generic|tr_F6WMY5_F6WMY5_MOUSE__chr5_1_81794785_81795063_ENSMUST00000120128__II_943857|
"""index: 812, intensity: 3173.0, mobility: 0.977"""	-0.0479432	0.0116649	0.0672249	KSEPPESEAKPAPTEVKTVPNDATQTKENESKA	generic|tr_A0A0A6YY91_A0A0A6YY91_MOUSE__II_850562	|generic|sp_P13595_NCAM1_MOUSE	|generic|sp_P13595-2_NCAM1_MOUSE	|generic|tr_E9QB01_E9QB01_MOUSE	|generic|tr_A0A0A6YY47_A0A0A6YY47_MOUSE|
"""index: 1065, intensity: 2913.0, mobility: 0.908"""	-0.0491308	0.0116649	0.0678037	KHMDPPPAPMQDRSPSPRHPDVS	generic|sp_P14873_MAP1B_MOUSE	|generic|tr_B2RQQ5_B2RQQ5_MOUSE	|generic|tr_Q3UF78_Q3UF78_MOUSE|
"""index: 7914, intensity: 4754.0, mobility: 0.900"""	-0.0513574	0.0124095	0.0689024	AQQESPPKNYLGVEEEKIMDHSHSDGLH	generic|sp_Q6P5F6_S39AA_MOUSE|
"""index: 9450, intensity: 106099.0, mobility: 1.125"""	-0.0518122	0.0124095	0.0691291	TPIVIQPASATETTQLT	generic|tr_Q921J3_Q921J3_MOUSE__chr2_1_181549329_181549376_ENSMUST00000116365	|generic|sp_P60904_DNJC5_MOUSE__chr2_1_181546445_181546492_ENSMUST00000116365|
"""index: 8211, intensity: 4185.0, mobility: 0.982"""	-0.0532794	0.0124095	0.0698654	QMEEKPVPAAPVPSPVAPAPVPSRRNPPGGKSSLVLG	generic|sp_P97825_JUPI1_MOUSE__II_1124041|
"""index: 9917, intensity: 4059.0, mobility: 0.861"""	-0.0535082	0.0124095	0.0699809	AIPQPDLTKLHQLA	generic|tr_Q3TF69_Q3TF69_MOUSE__II_3495156	|generic|tr_A0A2R8W6U6_A0A2R8W6U6_MOUSE__chr15_1_102490634_102490807_ENSMUST00000230631__II_772974	|generic|tr_A0A2R8VHP9_A0A2R8VHP9_MOUSE__chr15_1_102490634_102490807_ENSMUST00000230631__II_772974	|generic|sp_Q61990_PCBP2_MOUSE__chr15_1_102490634_102490807_ENSMUST00000230631__II_772974	|generic|sp_Q61990-2_PCBP2_MOUSE__chr15_1_102490634_102490807_ENSMUST00000230631__II_772974	|generic|sp_Q61990-3_PCBP2_MOUSE__chr15_1_102490634_102490807_ENSMUST00000230631__II_772974	|generic|tr_A0A2R8VI92_A0A2R8VI92_MOUSE__chr15_1_102490634_102490807_ENSMUST00000230631__II_772974	|generic|tr_B2M1R7_B2M1R7_MOUSE__chr15_1_102490634_102490807_ENSMUST00000230631__II_772974	|generic|tr_Q3TT81_Q3TT81_MOUSE__chr15_1_102490634_102490807_ENSMUST00000230631__II_772974	|generic|tr_A0A2R8W6H3_A0A2R8W6H3_MOUSE__chr15_1_102490634_102490807_ENSMUST00000230631__II_772974	|generic|tr_A0A2R8VKF0_A0A2R8VKF0_MOUSE	|generic|tr_A0A2R8VHZ0_A0A2R8VHZ0_MOUSE	|generic|tr_A0A2R8VJY1_A0A2R8VJY1_MOUSE	|generic|tr_A0A2R8VI73_A0A2R8VI73_MOUSE	|generic|tr_A0A2R8VI12_A0A2R8VI12_MOUSE	|generic|tr_A0A2R8VHY9_A0A2R8VHY9_MOUSE	|generic|tr_A0A2R8VHL8_A0A2R8VHL8_MOUSE|
"""index: 5128, intensity: 3237.0, mobility: 0.951"""	-0.0540882	0.0124095	0.0702746	TESIANAGKGKAGMSNPALTMENET	generic|tr_A0JP44_A0JP44_MOUSE__chr8_1_40456670_40456699_ENSMUST00000131672	|generic|tr_A4FUU5_A4FUU5_MOUSE__chr8_1_40456670_40456699_ENSMUST00000131672|
"""index: 5213, intensity: 2566.0, mobility: 1.009"""	-0.0542285	0.0124095	0.0703459	TPAGPGARAPLTGFSS	generic|tr_B2RRK2_B2RRK2_MOUSE__chr19_-1_5423851_5423880_ENSMUST00000148219	|generic|sp_Q3UH53_SDK1_MOUSE__chr19_-1_5423851_5423880_ENSMUST00000148219	|generic|sp_Q3UH53-2_SDK1_MOUSE__chr19_-1_5423851_5423880_ENSMUST00000148219	|generic|tr_Q3UNQ9_Q3UNQ9_MOUSE|
"""index: 1627, intensity: 12849.0, mobility: 0.934"""	-0.0550719	0.0124095	0.0707757	IVAPPGGRANITS	generic|sp_O08553_DPYL2_MOUSE|
"""index: 8174, intensity: 4438.0, mobility: 0.995"""	-0.0561786	0.0124095	0.0713436	LKPRTVATPLNQVANPNSAIFGGARPREEVVQKEQE	generic|tr_Q80U88_Q80U88_MOUSE__chr5_-1_134625358_134625459_ENSMUST00000202289__II_929730	|generic|tr_Q3V244_Q3V244_MOUSE__chr5_-1_134625358_134625459_ENSMUST00000202289__II_929730	|generic|tr_Q3TG58_Q3TG58_MOUSE__chr5_-1_134625358_134625459_ENSMUST00000202289__II_929730	|generic|tr_Q564E5_Q564E5_MOUSE__chr5_-1_134625358_134625459_ENSMUST00000202289__II_929730|
"""index: 14116, intensity: 2739.0, mobility: 1.184"""	-0.0573946	0.0124095	0.071973	ALRGAALGPPVSLPAPLTE	generic|sp_Q6P6N5_SPRE3_MOUSE	|generic|tr_A0A0R4J0K0_A0A0R4J0K0_MOUSE|
"""index: 15745, intensity: 4541.0, mobility: 0.990"""	-0.0583658	0.0124095	0.0724796	FVAPFPEVFGKE	generic|sp_CAS1_BOVIN_|
"""index: 10152, intensity: 4462.0, mobility: 0.889"""	-0.0593563	0.0124095	0.073	SRMGAVPVMIPAQSKDGSIV	generic|sp_P97792_CXAR_MOUSE__chr16_1_78334866_78334964_ENSMUST00000231251|
"""index: 12175, intensity: 2790.0, mobility: 1.093"""	-0.0596212	0.0124095	0.0731398	AAAAPMIGYPMPTGYSQ	generic|tr_Q921Y3_Q921Y3_MOUSE__chr11_-1_106781850_106782137_ENSMUST00000133426__II_1125049	|generic|tr_Q9CSD9_Q9CSD9_MOUSE__chr11_-1_106783954_106783992_ENSMUST00000133426__II_1125049	|generic|tr_Q3V0Z8_Q3V0Z8_MOUSE__chr11_-1_106784876_106784983_ENSMUST00000133426__II_1125049	|generic|tr_A1L333_A1L333_MOUSE__chr11_-1_106784876_106784983_ENSMUST00000133426__II_1125049	|generic|tr_Q3UXW3_Q3UXW3_MOUSE__chr11_-1_106784876_106784983_ENSMUST00000133426__II_1125049	|generic|tr_Q5U222_Q5U222_MOUSE__chr11_-1_106784876_106784983_ENSMUST00000133426__II_1125049	|generic|tr_Q8BTS0_Q8BTS0_MOUSE__chr11_-1_106784876_106784983_ENSMUST00000133426__II_1125049|
"""index: 407, intensity: 2882.0, mobility: 0.866"""	-0.0638168	0.0124095	0.07539	EVQGQIPGRQ	generic|tr_I1E4X0_I1E4X0_MOUSE__chr2_1_156761809_156761985_ENSMUST00000127944|
"""index: 337, intensity: 2979.0, mobility: 0.894"""	-0.0660854	0.0124095	0.0766354	GGGGGLGSGGSIRSS	generic|sp_K1C9_HUMAN_|
"""index: 9529, intensity: 19026.0, mobility: 1.085"""	-0.066602	0.0124095	0.0769217	TNEIVEEQYTPQSL	generic|sp_Q03517_SCG2_MOUSE	|generic|tr_Q4W8U9_Q4W8U9_MOUSE|
"""index: 8664, intensity: 4072.0, mobility: 0.851"""	-0.068289	0.0124095	0.0778645	SRMGAVPVMIPAQSKDGSIV	generic|sp_P97792_CXAR_MOUSE__chr16_1_78334866_78334964_ENSMUST00000231251|
"""index: 3054, intensity: 2682.0, mobility: 1.064"""	-0.068477	0.0124095	0.0779702	QQQPQPHHIPTSAPVYQQPQQQQMTS	generic|tr_Q543N3_Q543N3_MOUSE__II_1131100	|generic|II_1131096_TX=10090	|generic|tr_A2A6H0_A2A6H0_MOUSE|
"""index: 7143, intensity: 5367.0, mobility: 0.868"""	-0.0686136	0.0124095	0.0780471	SNKGASQAGMTGYGMPRQIM	generic|tr_Q9D6K2_Q9D6K2_MOUSE	|generic|sp_Q9R1Q8_TAGL3_MOUSE|
"""index: 6747, intensity: 3458.0, mobility: 1.020"""	-0.0687292	0.0124095	0.0781123	SFLKGGGGGGGGGGLGGGLG	generic|tr_A0A0R4IZW8_A0A0R4IZW8_MOUSE__chr7_-1_30193874_30194080_ENSMUST00000146852__II_894141	|generic|sp_O88456_CPNS1_MOUSE__II_894144|
"""index: 7923, intensity: 4933.0, mobility: 1.044"""	-0.0700122	0.0124095	0.0788392	LKPRTVATPLNQVANPNSAIFGGARPREEVVQKEQE	generic|tr_Q80U88_Q80U88_MOUSE__chr5_-1_134625358_134625459_ENSMUST00000202289__II_929730	|generic|tr_Q3V244_Q3V244_MOUSE__chr5_-1_134625358_134625459_ENSMUST00000202289__II_929730	|generic|tr_Q3TG58_Q3TG58_MOUSE__chr5_-1_134625358_134625459_ENSMUST00000202289__II_929730	|generic|tr_Q564E5_Q564E5_MOUSE__chr5_-1_134625358_134625459_ENSMUST00000202289__II_929730|
"""index: 2300, intensity: 14650.0, mobility: 0.840"""	-0.072387	0.0124095	0.0802022	SQIDDHVPKRASARILAPPGGRSSG	generic|sp_Q9EQF6_DPYL5_MOUSE__chr5_1_30791522_30791638_ENSMUST00000198503__II_944569|
"""index: 6895, intensity: 4373.0, mobility: 0.994"""	-0.0731192	0.0124095	0.0806271	QSGFSLSGAQIDDNIPRRTTQR	generic|sp_O08553_DPYL2_MOUSE|
"""index: 10759, intensity: 3649.0, mobility: 0.876"""	-0.0748914	0.0124095	0.0816646	EPVLGPVRGPF	generic|sp_CASB_BOVIN_|
"""index: 926, intensity: 3919.0, mobility: 0.777"""	-0.0751589	0.0124095	0.0818223	AEAVAVLK	generic|tr_E9Q8Y2_E9Q8Y2_MOUSE__II_1037661	|generic|sp_P20357_MTAP2_MOUSE__chr1_1_66438885_66439007_ENSMUST00000172486	|generic|tr_F7ALC8_F7ALC8_MOUSE	|generic|tr_Q3URJ7_Q3URJ7_MOUSE	|generic|tr_Q80ZL4_Q80ZL4_MOUSE__chr1_1_66438885_66439007_ENSMUST00000172486	|generic|tr_Q3TLQ0_Q3TLQ0_MOUSE__chr1_1_66438885_66439007_ENSMUST00000172486	|generic|tr_Q80X35_Q80X35_MOUSE__chr1_1_66438885_66439007_ENSMUST00000172486	|generic|tr_G3UZE9_G3UZE9_MOUSE	|generic|tr_B2KGT5_B2KGT5_MOUSE__chr1_1_66438885_66439007_ENSMUST00000172486	|generic|tr_A0A668KLC6_A0A668KLC6_MOUSE__chr1_1_66438885_66439007_ENSMUST00000172486	|generic|tr_Q3TRF8_Q3TRF8_MOUSE|
"""index: 11728, intensity: 2508.0, mobility: 1.010"""	-0.0765141	0.0132248	0.0826261	AAPMIGYPMPTGYSQ	generic|tr_Q921Y3_Q921Y3_MOUSE__chr11_-1_106781850_106782137_ENSMUST00000133426__II_1125049	|generic|tr_Q9CSD9_Q9CSD9_MOUSE__chr11_-1_106783954_106783992_ENSMUST00000133426__II_1125049	|generic|tr_Q3V0Z8_Q3V0Z8_MOUSE__chr11_-1_106784876_106784983_ENSMUST00000133426__II_1125049	|generic|tr_A1L333_A1L333_MOUSE__chr11_-1_106784876_106784983_ENSMUST00000133426__II_1125049	|generic|tr_Q3UXW3_Q3UXW3_MOUSE__chr11_-1_106784876_106784983_ENSMUST00000133426__II_1125049	|generic|tr_Q5U222_Q5U222_MOUSE__chr11_-1_106784876_106784983_ENSMUST00000133426__II_1125049	|generic|tr_Q8BTS0_Q8BTS0_MOUSE__chr11_-1_106784876_106784983_ENSMUST00000133426__II_1125049	|generic|sp_Q61656_DDX5_MOUSE__chr11_-1_106784876_106784983_ENSMUST00000133426|
"""index: 9452, intensity: 12397.0, mobility: 0.911"""	-0.0781491	0.0132248	0.083606	QSGFSLSGAQIDDNIPRRTTQRIV	generic|sp_O08553_DPYL2_MOUSE|
"""index: 7988, intensity: 3686.0, mobility: 0.986"""	-0.0781938	0.0132248	0.0836329	TLPQTGGSQQPPQPQQAYSQKALL	generic|sp_P70297_STAM1_MOUSE__chr2_1_14102418_14102489_ENSMUST00000193636__II_1014500	|generic|IP_1121602_TX=10090	|generic|tr_Q3UMC8_Q3UMC8_MOUSE__chr2_1_14102418_14102489_ENSMUST00000193636	|generic|tr_Q9CU37_Q9CU37_MOUSE	|generic|tr_Q3TPR2_Q3TPR2_MOUSE__chr2_1_14141735_14141881_ENSMUST00000193636|
"""index: 10022, intensity: 3099.0, mobility: 1.121"""	-0.0792223	0.0132248	0.0842553	QMEEKPVPAAPVPSPVAPAPVPSRRNPPGGKSSLVLG	generic|sp_P97825_JUPI1_MOUSE__II_1124041|
"""index: 2410, intensity: 3408.0, mobility: 0.966"""	-0.0792675	0.0132248	0.0842827	NTLPTKETIEQEKRSEIS	generic|tr_A6H6H4_A6H6H4_MOUSE|
"""index: 8478, intensity: 3407.0, mobility: 1.011"""	-0.0793579	0.0132248	0.0843377	APPGRPDVFPPPLSSEHNGQVAEDAVSRPKDDGVPEVRAA	generic|tr_A0A087WQ93_A0A087WQ93_MOUSE	|generic|sp_Q0VGU4_VGF_MOUSE|
"""index: 7570, intensity: 2711.0, mobility: 0.910"""	-0.0805159	0.0132248	0.0850445	AQQESPPKNYLGVEEEKIMDHSH	generic|sp_Q6P5F6_S39AA_MOUSE|
"""index: 4482, intensity: 6420.0, mobility: 0.878"""	-0.0805976	0.0132248	0.0850946	EPPPPEPPRI	generic|sp_Q8BIF0_C99L2_MOUSE	|generic|sp_Q8BIF0-2_C99L2_MOUSE	|generic|tr_I7HJQ8_I7HJQ8_MOUSE	|generic|tr_A2AP74_A2AP74_MOUSE|
"""index: 1215, intensity: 4183.0, mobility: 0.931"""	-0.0818732	0.0132248	0.0858802	KTETQEKNPLPSKETIEQEKQAGES	generic|sp_P20065_TYB4_MOUSE__chrX_-1_167207501_167208325_ENSMUST00000112175	|generic|tr_Q6ZWX2_Q6ZWX2_MOUSE__chrX_-1_167207501_167208325_ENSMUST00000112175|
"""index: 2903, intensity: 3312.0, mobility: 0.809"""	-0.0827221	0.0132248	0.0864069	SPGPERVW	generic|sp_Q0VGU4_VGF_MOUSE|
"""index: 12776, intensity: 2539.0, mobility: 1.157"""	-0.0849544	0.0132248	0.0878067	GSQTPQMPAQAMFMAPAQ	generic|sp_Q7TN29_SMAP2_MOUSE|
"""index: 11658, intensity: 3151.0, mobility: 0.985"""	-0.0856569	0.0132248	0.0882517	QEPVLGPVRGPFP	generic|sp_CASB_BOVIN_|
"""index: 11437, intensity: 6443.0, mobility: 0.853"""	-0.0872325	0.0132248	0.0892576	AIPQPDLTKLHQLAMQ	generic|tr_Q3TF69_Q3TF69_MOUSE__II_3495156	|generic|tr_A0A2R8W6U6_A0A2R8W6U6_MOUSE__chr15_1_102490634_102490807_ENSMUST00000230631__II_772974	|generic|tr_A0A2R8VHP9_A0A2R8VHP9_MOUSE__chr15_1_102490634_102490807_ENSMUST00000230631__II_772974	|generic|sp_Q61990_PCBP2_MOUSE__chr15_1_102490634_102490807_ENSMUST00000230631__II_772974	|generic|sp_Q61990-2_PCBP2_MOUSE__chr15_1_102490634_102490807_ENSMUST00000230631__II_772974	|generic|sp_Q61990-3_PCBP2_MOUSE__chr15_1_102490634_102490807_ENSMUST00000230631__II_772974	|generic|tr_A0A2R8VI92_A0A2R8VI92_MOUSE__chr15_1_102490634_102490807_ENSMUST00000230631__II_772974	|generic|tr_B2M1R7_B2M1R7_MOUSE__chr15_1_102490634_102490807_ENSMUST00000230631__II_772974	|generic|tr_Q3TT81_Q3TT81_MOUSE__chr15_1_102490634_102490807_ENSMUST00000230631__II_772974	|generic|tr_A0A2R8W6H3_A0A2R8W6H3_MOUSE__chr15_1_102490634_102490807_ENSMUST00000230631__II_772974	|generic|tr_A0A2R8VKF0_A0A2R8VKF0_MOUSE	|generic|tr_A0A2R8VHZ0_A0A2R8VHZ0_MOUSE	|generic|tr_A0A2R8VJY1_A0A2R8VJY1_MOUSE	|generic|tr_A0A2R8VI73_A0A2R8VI73_MOUSE	|generic|tr_A0A2R8VI12_A0A2R8VI12_MOUSE	|generic|tr_A0A2R8VHY9_A0A2R8VHY9_MOUSE	|generic|tr_A0A2R8VHL8_A0A2R8VHL8_MOUSE|
"""index: 9106, intensity: 2746.0, mobility: 1.177"""	-0.0873228	0.0132248	0.0893156	FKPGEQVLLSNSNLQDA	generic|sp_Q8WTY4_CPIN1_MOUSE__chr8_-1_94823097_94823201_ENSMUST00000162357__II_861190	|generic|tr_F7BWP1_F7BWP1_MOUSE__chr8_-1_94823097_94823201_ENSMUST00000162357__II_3505169	|generic|II_861183_TX=10090|
"""index: 9120, intensity: 3092.0, mobility: 1.015"""	-0.0874606	0.0132248	0.0894042	FSDIPNPIGSENSE	generic|sp_CAS1_BOVIN_|
"""index: 11469, intensity: 2596.0, mobility: 1.034"""	-0.0876313	0.0132248	0.0895139	APMIGYPMPTGYSQ	generic|tr_Q921Y3_Q921Y3_MOUSE__chr11_-1_106781850_106782137_ENSMUST00000133426__II_1125049	|generic|tr_Q9CSD9_Q9CSD9_MOUSE__chr11_-1_106783954_106783992_ENSMUST00000133426__II_1125049	|generic|tr_Q3V0Z8_Q3V0Z8_MOUSE__chr11_-1_106784876_106784983_ENSMUST00000133426__II_1125049	|generic|tr_A1L333_A1L333_MOUSE__chr11_-1_106784876_106784983_ENSMUST00000133426__II_1125049	|generic|tr_Q3UXW3_Q3UXW3_MOUSE__chr11_-1_106784876_106784983_ENSMUST00000133426__II_1125049	|generic|tr_Q5U222_Q5U222_MOUSE__chr11_-1_106784876_106784983_ENSMUST00000133426__II_1125049	|generic|tr_Q8BTS0_Q8BTS0_MOUSE__chr11_-1_106784876_106784983_ENSMUST00000133426__II_1125049	|generic|sp_Q61656_DDX5_MOUSE__chr11_-1_106784876_106784983_ENSMUST00000133426|
"""index: 1178, intensity: 3156.0, mobility: 0.950"""	-0.089059	0.0140281	0.0904373	AAGEKAEEPAPGATAGDASSAAGPEQE	generic|sp_P26645_MARCS_MOUSE	|generic|tr_A0A0A1HAM8_A0A0A1HAM8_MOUSE|
"""index: 12712, intensity: 4134.0, mobility: 1.045"""	-0.0907687	0.0140281	0.0915549	YLPGPLQDMFKK	generic|sp_P63040_CPLX1_MOUSE	|generic|sp_P84086_CPLX2_MOUSE|
"""index: 2342, intensity: 3144.0, mobility: 0.932"""	-0.0912972	0.0140281	0.091903	APPEPVPPPRAAP	generic|sp_Q0VGU4_VGF_MOUSE|
"""index: 10694, intensity: 4739.0, mobility: 1.082"""	-0.0920946	0.0140281	0.0924305	GAVPVMIPAQSKDGSIV	generic|sp_P97792_CXAR_MOUSE__chr16_1_78334866_78334964_ENSMUST00000231251|
"""index: 2854, intensity: 4311.0, mobility: 0.820"""	-0.0928012	0.0140281	0.0929004	VRKPVVATISKGGYLQ	generic|tr_Q8BYV9_Q8BYV9_MOUSE__chr3_-1_50424038_50424085_ENSMUST00000142932__II_985056	|generic|tr_Q8BYV9_Q8BYV9_MOUSE__chr3_-1_50424038_50424085_ENSMUST00000142932__II_985056	|generic|sp_Q9WTR6_XCT_MOUSE__chr3_-1_50424038_50424085_ENSMUST00000142932__II_985056	|generic|sp_Q9WTR6_XCT_MOUSE__chr3_-1_50424038_50424085_ENSMUST00000142932__II_985056	|generic|tr_A0A0B4J1P7_A0A0B4J1P7_MOUSE__chr3_-1_50424038_50424085_ENSMUST00000142932__II_985056	|generic|tr_A0A0B4J1P7_A0A0B4J1P7_MOUSE__chr3_-1_50424038_50424085_ENSMUST00000142932__II_985056	|generic|tr_Q3TN05_Q3TN05_MOUSE__chr3_-1_50424038_50424085_ENSMUST00000142932__II_985056	|generic|tr_Q3TN05_Q3TN05_MOUSE__chr3_-1_50424038_50424085_ENSMUST00000142932__II_985056|
"""index: 2413, intensity: 3522.0, mobility: 0.962"""	-0.0944091	0.0140281	0.093978	NTLPTKETIEQEKRSEIS	generic|tr_A6H6H4_A6H6H4_MOUSE|
"""index: 4316, intensity: 2590.0, mobility: 0.867"""	-0.0954951	0.0140281	0.0947123	LESFQPNLH	generic|sp_Q99P72_RTN4_MOUSE	|generic|sp_Q99P72-3_RTN4_MOUSE|
"""index: 9834, intensity: 3215.0, mobility: 1.010"""	-0.0963984	0.0140281	0.0953272	LLWPFKVFYSF	generic|IP_1124872_TX=10090|
"""index: 1184, intensity: 4047.0, mobility: 0.895"""	-0.0966278	0.0140281	0.095484	LRKMYRDLSQYHDQHVPTIREEK	generic|tr_Q3TUL5_Q3TUL5_MOUSE__II_877316	|generic|tr_G3UVW5_G3UVW5_MOUSE__II_877316	|generic|tr_Q8BZQ3_Q8BZQ3_MOUSE__II_877316	|generic|tr_E9Q2C0_E9Q2C0_MOUSE__II_877345	|generic|tr_Q8C0V6_Q8C0V6_MOUSE|
"""index: 1736, intensity: 16424.0, mobility: 0.924"""	-0.0976716	0.0140281	0.0962002	TLPTKETIEQEKRSEIS	generic|tr_A6H6H4_A6H6H4_MOUSE|
"""index: 11665, intensity: 2938.0, mobility: 0.936"""	-0.0993211	0.0140281	0.0973422	TVGLNVPASVRF	generic|sp_Q9CR68_UCRI_MOUSE|
"""index: 7160, intensity: 3045.0, mobility: 1.032"""	-0.100079	0.0140281	0.097871	KPVPAAPVPSPVAPAPVPSRRNPPGGKSSLVLG	generic|sp_P97825_JUPI1_MOUSE__II_1124041|
"""index: 9372, intensity: 4457.0, mobility: 1.124"""	-0.100407	0.0140281	0.0981009	TPIVIQPASATETTQLT	generic|tr_Q921J3_Q921J3_MOUSE__chr2_1_181549329_181549376_ENSMUST00000116365	|generic|sp_P60904_DNJC5_MOUSE__chr2_1_181546445_181546492_ENSMUST00000116365|
"""index: 6837, intensity: 3005.0, mobility: 1.167"""	-0.101924	0.0140281	0.0991699	SVNPYLQGKRLDNVVA	generic|tr_Q3TT51_Q3TT51_MOUSE|
"""index: 3080, intensity: 4254.0, mobility: 0.869"""	-0.102048	0.0140281	0.0992577	SKQETQSAEPPPPEPPRI	generic|sp_Q8BIF0_C99L2_MOUSE	|generic|sp_Q8BIF0-2_C99L2_MOUSE	|generic|tr_I7HJQ8_I7HJQ8_MOUSE	|generic|tr_A2AP74_A2AP74_MOUSE|
"""index: 7774, intensity: 3517.0, mobility: 1.060"""	-0.105772	0.016683	0.101929	EEKPVPAAPVPSPVAPAPVPSRRNPPGGKSSLVLG	generic|sp_P97825_JUPI1_MOUSE__II_1124041|
"""index: 3170, intensity: 2593.0, mobility: 0.882"""	-0.105829	0.016683	0.101971	AVPITPTLNR	generic|sp_CAS2_BOVIN_|
"""index: 8844, intensity: 3521.0, mobility: 0.871"""	-0.107049	0.016683	0.102861	APISPGPLTPMREKDVLE	generic|sp_P20357_MTAP2_MOUSE__chr1_1_66438885_66439007_ENSMUST00000172486	|generic|tr_F7ALC8_F7ALC8_MOUSE	|generic|tr_G3UZK9_G3UZK9_MOUSE	|generic|tr_Q3URJ7_Q3URJ7_MOUSE	|generic|tr_G3UZE9_G3UZE9_MOUSE	|generic|tr_A0A668KLC6_A0A668KLC6_MOUSE__chr1_1_66438885_66439007_ENSMUST00000172486	|generic|tr_Q3TRF8_Q3TRF8_MOUSE|
"""index: 4734, intensity: 4404.0, mobility: 0.876"""	-0.107451	0.016683	0.103156	MGHHCLACLELLEACIFLPLPQAPWQ	generic|IP_924303_TX=10090|
"""index: 4752, intensity: 7010.0, mobility: 0.913"""	-0.107871	0.016683	0.103465	DKPDMAEIEKFDKSKLKKTETQEKN	generic|sp_P20065_TYB4_MOUSE__chrX_-1_167207501_167208325_ENSMUST00000112175	|generic|tr_Q6ZWX2_Q6ZWX2_MOUSE__chrX_-1_167207501_167208325_ENSMUST00000112175|
"""index: 7183, intensity: 5724.0, mobility: 1.033"""	-0.108358	0.016683	0.103824	KPVPAAPVPSPVAPAPVPSRRNPPGGKSSLVLG	generic|sp_P97825_JUPI1_MOUSE__II_1124041|
"""index: 8293, intensity: 3449.0, mobility: 1.048"""	-0.109398	0.016683	0.104595	AQMEEKPVPAAPVPSPVAPAPVPSRRNPPGGKSSLVLG	generic|sp_P97825_JUPI1_MOUSE__II_1124041|
"""index: 6378, intensity: 4110.0, mobility: 1.142"""	-0.111287	0.016683	0.106008	LLDEGHYPVRESPIDTA	generic|tr_Q3UZU8_Q3UZU8_MOUSE	|generic|sp_P16014_SCG1_MOUSE	|generic|tr_Q8BP91_Q8BP91_MOUSE|
"""index: 3049, intensity: 2906.0, mobility: 0.930"""	-0.11379	0.016683	0.107908	QSNFSLSGAQIDDNNPRRTGH	generic|tr_Q3TXY0_Q3TXY0_MOUSE__chr5_1_37273379_37273519_ENSMUST00000202377	|generic|tr_Q6P1J1_Q6P1J1_MOUSE__chr5_1_37273379_37273519_ENSMUST00000202377	|generic|sp_P97427_DPYL1_MOUSE__chr5_1_37273379_37273519_ENSMUST00000202377	|generic|tr_Q3TY94_Q3TY94_MOUSE__chr5_1_37273379_37273519_ENSMUST00000202377|
"""index: 9168, intensity: 4621.0, mobility: 0.915"""	-0.114313	0.016683	0.108309	SLGIPVPAAAGAQQ	generic|sp_Q60737_CSK21_MOUSE__II_1001537|
"""index: 5906, intensity: 3669.0, mobility: 0.857"""	-0.119622	0.016683	0.112456	SVNVDYSKLKKEGPDF	generic|sp_Q62425_NDUA4_MOUSE__chr6_-1_11900535_11907365_ENSMUST00000204714__II_915882	|generic|tr_A0A0N4SVQ1_A0A0N4SVQ1_MOUSE__chr6_-1_11906016_11906045_ENSMUST00000203801|
"""index: 9726, intensity: 3916.0, mobility: 1.013"""	-0.122016	0.016683	0.114372	QQPQAASPSVPEPHSLTPVAQSDPLVRRQRVQDLM	generic|tr_Q3TTW8_Q3TTW8_MOUSE__chr2_-1_103775412_103775516_ENSMUST00000137390	|generic|tr_F6YLI0_F6YLI0_MOUSE__chr2_-1_103775412_103775516_ENSMUST00000137390	|generic|sp_Q60865_CAPR1_MOUSE__chr2_-1_103775412_103775516_ENSMUST00000137390|
"""index: 4233, intensity: 16182.0, mobility: 0.897"""	-0.122722	0.016683	0.114944	VANPNSAIFGGARPREEVVQKEQE	generic|tr_Q80U88_Q80U88_MOUSE__chr5_-1_134625358_134625459_ENSMUST00000202289__II_929730	|generic|tr_Q3V244_Q3V244_MOUSE__chr5_-1_134625358_134625459_ENSMUST00000202289__II_929730	|generic|tr_Q3TG58_Q3TG58_MOUSE__chr5_-1_134625358_134625459_ENSMUST00000202289__II_929730	|generic|tr_Q564E5_Q564E5_MOUSE__chr5_-1_134625358_134625459_ENSMUST00000202289__II_929730|
"""index: 8152, intensity: 3230.0, mobility: 1.181"""	-0.122784	0.016683	0.114994	ELSAERPLNEQIAEAEAD	generic|sp_P47867_SCG3_MOUSE__II_3456604	|generic|sp_P47867-2_SCG3_MOUSE__II_3456604|
"""index: 9263, intensity: 4455.0, mobility: 0.866"""	-0.122926	0.016683	0.115109	VAPFPEVFGKEKVN	generic|sp_CAS1_BOVIN_|
"""index: 7644, intensity: 2611.0, mobility: 0.831"""	-0.123839	0.016683	0.115852	SNVPLETRHFLFKTS	generic|II_1141222_TX=10090	|generic|tr_A0A0A0MQB7_A0A0A0MQB7_MOUSE	|generic|tr_B9EJ72_B9EJ72_MOUSE	|generic|sp_Q9WTS5_TEN2_MOUSE	|generic|tr_A0A0A0MQ92_A0A0A0MQ92_MOUSE|
"""index: 1537, intensity: 2753.0, mobility: 0.863"""	-0.124025	0.016683	0.116004	QEDAELQPR	generic|sp_P56388_CART_MOUSE	|generic|sp_P56388-2_CART_MOUSE	|generic|tr_Q3UY31_Q3UY31_MOUSE|
"""index: 5373, intensity: 2630.0, mobility: 0.909"""	-0.124585	0.016683	0.116462	TPLVLSRCSSVS	generic|tr_D3YTR0_D3YTR0_MOUSE__chr10_1_80302337_80302498_ENSMUST00000140658	|generic|sp_Q9Z1K7_APCL_MOUSE__chr10_1_80302337_80302498_ENSMUST00000140658	|generic|tr_G5E832_G5E832_MOUSE__chr10_1_80302337_80302498_ENSMUST00000140658|
"""index: 5760, intensity: 5343.0, mobility: 0.932"""	-0.124617	0.016683	0.116488	DIPNPIGSENSE	generic|sp_CAS1_BOVIN_|
"""index: 11391, intensity: 5415.0, mobility: 0.926"""	-0.125306	0.016683	0.117055	LSRMGAVPVMIPAQSKDGSIV	generic|sp_P97792_CXAR_MOUSE__chr16_1_78334866_78334964_ENSMUST00000231251|
"""index: 1238, intensity: 21738.0, mobility: 1.010"""	-0.125455	0.016683	0.117177	SEPPESEAKPAPTEVKTVPNDATQTKENESKA	generic|tr_A0A0A6YY91_A0A0A6YY91_MOUSE__II_850562	|generic|sp_P13595_NCAM1_MOUSE	|generic|sp_P13595-2_NCAM1_MOUSE	|generic|tr_E9QB01_E9QB01_MOUSE	|generic|tr_A0A0A6YY47_A0A0A6YY47_MOUSE|
"""index: 8884, intensity: 2508.0, mobility: 1.272"""	-0.130447	0.0175953	0.121359	SLPGDPGDGPQTELQRSPPEFQ	generic|sp_Q3UD01_A7L3B_MOUSE__chr10_-1_112928429_112928722_ENSMUST00000099276|
"""index: 7231, intensity: 3453.0, mobility: 1.001"""	-0.130978	0.0175953	0.121812	KPVPAAPVPSPVAPAPVPSRRNPPGGKSSLVLG	generic|sp_P97825_JUPI1_MOUSE__II_1124041|
"""index: 11666, intensity: 2893.0, mobility: 0.984"""	-0.135116	0.0175953	0.12539	QEPVLGPVRGPFP	generic|sp_CASB_BOVIN_|
"""index: 9064, intensity: 2786.0, mobility: 1.181"""	-0.135588	0.0175953	0.125804	LGFPLPKSSPTSPAPTSGNPA	generic|sp_Q7TQC7_GPTC2_MOUSE__chr1_1_187226134_187226223_ENSMUST00000160481__II_1024921	|generic|sp_Q7TQC7-2_GPTC2_MOUSE__chr1_1_187226134_187226223_ENSMUST00000160481__II_1024921	|generic|sp_Q7TQC7-3_GPTC2_MOUSE__chr1_1_187226134_187226223_ENSMUST00000160481__II_1024921	|generic|tr_E0CZ29_E0CZ29_MOUSE__II_1024921|
"""index: 5934, intensity: 5493.0, mobility: 0.901"""	-0.140431	0.0184645	0.130122	LEPTVIDEVR	generic|sp_P05213_TBA1B_MOUSE__IP_3506392	|generic|tr_Q52L87_Q52L87_MOUSE__IP_3506392	|generic|tr_Q3TIZ0_Q3TIZ0_MOUSE__IP_3506393	|generic|tr_A0A2R8VHF3_A0A2R8VHF3_MOUSE__IP_3506392	|generic|sp_P68369_TBA1A_MOUSE__IP_3506392	|generic|IP_988839_TX=10090	|generic|II_3485679_TX=10090	|generic|IP_3502747_TX=10090	|generic|tr_O89052_O89052_MOUSE|
"""index: 10155, intensity: 4601.0, mobility: 1.071"""	-0.140511	0.0184645	0.130195	AVPVMIPAQSKDGSIV	generic|sp_P97792_CXAR_MOUSE__chr16_1_78334866_78334964_ENSMUST00000231251|
"""index: 8232, intensity: 3463.0, mobility: 0.959"""	-0.141102	0.0184645	0.130731	VAEDAVSRPKDDGVPEVRAA	generic|tr_A0A087WQ93_A0A087WQ93_MOUSE	|generic|sp_Q0VGU4_VGF_MOUSE|
"""index: 4576, intensity: 4257.0, mobility: 1.152"""	-0.144111	0.0184645	0.133489	RPQPPPPPPSAASPGATPGSATASAERASTAAPVA	generic|sp_O88935_SYN1_MOUSE__chr6_1_115261704_115261733_ENSMUST00000203768	|generic|sp_O88935-1_SYN1_MOUSE__chr6_1_115261704_115261733_ENSMUST00000203768	|generic|sp_O88935-3_SYN1_MOUSE__chr6_1_115261704_115261733_ENSMUST00000203768|
"""index: 7880, intensity: 3382.0, mobility: 1.158"""	-0.145275	0.0184645	0.13457	QPPPKPPLQAEPPTQEDPTTEVLTESTGEKQENG	generic|sp_E9PUL5_PRRT2_MOUSE|
"""index: 4908, intensity: 4632.0, mobility: 1.028"""	-0.148526	0.0184645	0.137628	AAATPIIMSRSPTDA	generic|tr_A0A571BED8_A0A571BED8_MOUSE__chr11_-1_74395775_74395891_ENSMUST00000047488__II_1135417	|generic|sp_Q5SVL6_RPGP2_MOUSE__chr11_-1_74395775_74395891_ENSMUST00000047488__II_1135417	|generic|sp_Q5SVL6-2_RPGP2_MOUSE__chr11_-1_74395775_74395891_ENSMUST00000047488__II_1135417	|generic|II_1135436_TX=10090|
"""index: 343, intensity: 2685.0, mobility: 0.910"""	-0.149424	0.0193424	0.138484	GGGGGGLGSGGSIRSS	generic|sp_K1C9_HUMAN_|
"""index: 1505, intensity: 4774.0, mobility: 0.934"""	-0.150425	0.0193424	0.139443	IVAPPGGRSNITS	generic|tr_Q3TXY0_Q3TXY0_MOUSE__chr5_1_37273379_37273519_ENSMUST00000202377	|generic|tr_Q3TAS8_Q3TAS8_MOUSE__chr18_-1_43324332_43324412_ENSMUST00000237707	|generic|tr_Q6P1J1_Q6P1J1_MOUSE__chr5_1_37273379_37273519_ENSMUST00000202377	|generic|sp_P97427_DPYL1_MOUSE__chr5_1_37273379_37273519_ENSMUST00000202377	|generic|tr_E9PWE8_E9PWE8_MOUSE__chr18_-1_43324332_43324412_ENSMUST00000237707	|generic|sp_Q62188_DPYL3_MOUSE__chr18_-1_43324332_43324412_ENSMUST00000237707	|generic|tr_Q3TY94_Q3TY94_MOUSE__chr5_1_37273379_37273519_ENSMUST00000202377	|generic|tr_Q3TT92_Q3TT92_MOUSE__chr18_-1_43324332_43324412_ENSMUST00000237707|
"""index: 3197, intensity: 3634.0, mobility: 0.964"""	-0.151377	0.0193424	0.140359	AVPITPTLNREQ	generic|sp_CAS2_BOVIN_|
"""index: 2828, intensity: 3071.0, mobility: 0.887"""	-0.152743	0.0193424	0.141684	DTAPSQLPARSTQARAAGQSF	generic|tr_A0A2I3BQV6_A0A2I3BQV6_MOUSE	|generic|tr_B7ZNF6_B7ZNF6_MOUSE__chr15_1_31027559_31027672_ENSMUST00000228827	|generic|sp_O35927_CTND2_MOUSE__chr15_1_31027559_31027672_ENSMUST00000228827	|generic|sp_O35927-2_CTND2_MOUSE__chr15_1_31027559_31027672_ENSMUST00000228827	|generic|tr_E9QKH8_E9QKH8_MOUSE__chr15_1_31027559_31027672_ENSMUST00000228827|
"""index: 5009, intensity: 5251.0, mobility: 0.952"""	-0.153966	0.0193424	0.142879	QPVVPAEATDPVEQRAQEAPRRQL	generic|sp_P09240_CCKN_MOUSE__II_2424256	|generic|tr_A0A1L1SU12_A0A1L1SU12_MOUSE__II_3501794	|generic|tr_Q8R041_Q8R041_MOUSE	|generic|tr_A0A1L1SRD3_A0A1L1SRD3_MOUSE|
"""index: 8953, intensity: 3627.0, mobility: 0.916"""	-0.154112	0.0202117	0.143022	SLPGDPGDGPQTELQRSPPEFQ	generic|sp_Q3UD01_A7L3B_MOUSE__chr10_-1_112928429_112928722_ENSMUST00000099276|
"""index: 8363, intensity: 9323.0, mobility: 1.029"""	-0.156095	0.0202117	0.14498	AQMEEKPVPAAPVPSPVAPAPVPSRRNPPGGKSSLVLG	generic|sp_P97825_JUPI1_MOUSE__II_1124041|
"""index: 7694, intensity: 2956.0, mobility: 0.808"""	-0.159609	0.0202117	0.148504	SNVPLETRHFLFK	generic|II_1141222_TX=10090	|generic|tr_A0A0A0MQB7_A0A0A0MQB7_MOUSE	|generic|tr_B9EJ72_B9EJ72_MOUSE	|generic|sp_Q9WTS5_TEN2_MOUSE	|generic|tr_A0A0A0MQ92_A0A0A0MQ92_MOUSE|
"""index: 8030, intensity: 18661.0, mobility: 0.970"""	-0.163038	0.0202117	0.152012	LKPRTVATPLNQVANPNSAIFGGARPREEVVQKEQE	generic|tr_Q80U88_Q80U88_MOUSE__chr5_-1_134625358_134625459_ENSMUST00000202289__II_929730	|generic|tr_Q3V244_Q3V244_MOUSE__chr5_-1_134625358_134625459_ENSMUST00000202289__II_929730	|generic|tr_Q3TG58_Q3TG58_MOUSE__chr5_-1_134625358_134625459_ENSMUST00000202289__II_929730	|generic|tr_Q564E5_Q564E5_MOUSE__chr5_-1_134625358_134625459_ENSMUST00000202289__II_929730|
"""index: 11676, intensity: 4983.0, mobility: 1.028"""	-0.163656	0.0202117	0.152652	SLSAASAPLVETSTPL	generic|sp_Q9QXV0_PCS1N_MOUSE|
"""index: 10198, intensity: 3525.0, mobility: 0.804"""	-0.165724	0.0211132	0.154807	GNDNYRNVMMQRR	generic|tr_Q8C663_Q8C663_MOUSE|
"""index: 2487, intensity: 3737.0, mobility: 1.011"""	-0.166113	0.0211132	0.155215	GASQAGMTGYGMPRQ	generic|tr_Q9D6K2_Q9D6K2_MOUSE	|generic|sp_Q9WVA4_TAGL2_MOUSE	|generic|sp_Q9R1Q8_TAGL3_MOUSE|
"""index: 9151, intensity: 3333.0, mobility: 1.200"""	-0.166419	0.0211132	0.155538	PTDEDEMEETTNRPRKK	generic|IP_925754_TX=10090|
"""index: 8757, intensity: 3220.0, mobility: 0.995"""	-0.166999	0.0220096	0.156149	TAAANAASTAATSAAQNAFKGNQM	generic|tr_Q3TD71_Q3TD71_MOUSE	|generic|tr_Q3TSA8_Q3TSA8_MOUSE	|generic|tr_Q3UY11_Q3UY11_MOUSE|
"""index: 2370, intensity: 3076.0, mobility: 0.834"""	-0.167191	0.0220096	0.156352	TPPPPYEQVVKDK	generic|sp_Q8R1C3_VOPP1_MOUSE__chr6_-1_57774707_57774748_ENSMUST00000204878|
"""index: 8303, intensity: 3312.0, mobility: 1.001"""	-0.167744	0.0220096	0.156937	QMEEKPVPAAPVPSPVAPAPVPSRRNPPGGKSSLVLG	generic|sp_P97825_JUPI1_MOUSE__II_1124041|
"""index: 2350, intensity: 2824.0, mobility: 0.872"""	-0.169034	0.0229226	0.158311	LIAQDNEPEKPVADSETKM	generic|tr_Q543U3_Q543U3_MOUSE__chr15_-1_8636132_8636311_ENSMUST00000125997__II_1092018	|generic|tr_Q8C3T7_Q8C3T7_MOUSE__chr15_-1_8636132_8636311_ENSMUST00000125997	|generic|tr_Q8C7W8_Q8C7W8_MOUSE__chr15_-1_8636132_8636311_ENSMUST00000125997|
"""index: 759, intensity: 3354.0, mobility: 0.848"""	-0.171054	0.0229226	0.16048	SEESITRIN	generic|sp_CASB_BOVIN_|
"""index: 7541, intensity: 3319.0, mobility: 1.045"""	-0.172514	0.0236742	0.162064	EKPVPAAPVPSPVAPAPVPSRRNPPGGKSSLVLG	generic|sp_P97825_JUPI1_MOUSE__II_1124041|
"""index: 10875, intensity: 5114.0, mobility: 0.792"""	-0.172853	0.0236742	0.162434	EIKVASLE	generic|IP_944534_TX=10090|
"""index: 8278, intensity: 2953.0, mobility: 0.851"""	-0.173318	0.0236742	0.162942	APVPMPDLKNVRSKIGSTENLK	generic|tr_A0A0A0MQC7_A0A0A0MQC7_MOUSE	|generic|tr_A2A5Y6_A2A5Y6_MOUSE	|generic|sp_P10637_TAU_MOUSE	|generic|sp_P10637-2_TAU_MOUSE	|generic|sp_P10637-3_TAU_MOUSE	|generic|sp_P10637-4_TAU_MOUSE	|generic|tr_Q3UH19_Q3UH19_MOUSE	|generic|sp_P10637-6_TAU_MOUSE	|generic|tr_Q547J4_Q547J4_MOUSE	|generic|tr_B1AQW2_B1AQW2_MOUSE|
"""index: 315, intensity: 3365.0, mobility: 0.972"""	-0.173846	0.0236742	0.16352	AVDEAKPKESARQDEGKEDPEADQEHA	generic|sp_P06837_NEUM_MOUSE|
"""index: 2400, intensity: 15400.0, mobility: 0.842"""	-0.176279	0.0236742	0.166208	SQIDDHVPKRASARIL	generic|sp_Q9EQF6_DPYL5_MOUSE__chr5_1_30791522_30791638_ENSMUST00000198503__II_944569|
"""index: 2564, intensity: 2862.0, mobility: 0.806"""	-0.176289	0.0236742	0.166219	SQIDDHVPKRASARIL	generic|sp_Q9EQF6_DPYL5_MOUSE__chr5_1_30791522_30791638_ENSMUST00000198503__II_944569|
"""index: 13768, intensity: 3105.0, mobility: 1.064"""	-0.179061	0.0236742	0.169327	EPLLLPRAQSVLY	generic|sp_Q80TR1_AGRL1_MOUSE__chr8_1_83938832_83939086_ENSMUST00000124355	|generic|sp_Q80TR1-2_AGRL1_MOUSE__chr8_1_83938832_83939086_ENSMUST00000124355	|generic|tr_F6YP92_F6YP92_MOUSE	|generic|tr_Q3UYB4_Q3UYB4_MOUSE__chr8_1_83938832_83939086_ENSMUST00000124355	|generic|tr_E9Q9Q9_E9Q9Q9_MOUSE__chr8_1_83938832_83939086_ENSMUST00000124355	|generic|tr_H7BX15_H7BX15_MOUSE__chr8_1_83938832_83939086_ENSMUST00000124355	|generic|tr_E9Q3V9_E9Q3V9_MOUSE__chr8_1_83938832_83939086_ENSMUST00000124355|
"""index: 882, intensity: 3737.0, mobility: 0.890"""	-0.179883	0.0236742	0.170258	VPYPQRDMP	generic|sp_CASB_BOVIN_|
"""index: 740, intensity: 2743.0, mobility: 0.876"""	-0.184706	0.0236742	0.175804	AGSSASKEAYI	generic|sp_P31648_SC6A1_MOUSE__chr6_1_114301971_114302195_ENSMUST00000204074__II_909049	|generic|tr_Q6PCX2_Q6PCX2_MOUSE__chr6_1_114301971_114302195_ENSMUST00000204074__II_909049	|generic|tr_A0A0N4SVF5_A0A0N4SVF5_MOUSE__chr6_1_114315341_114315409_ENSMUST00000204540__II_909026|
"""index: 11421, intensity: 4054.0, mobility: 0.913"""	-0.186045	0.0255198	0.177371	VAPFPEVFGKE	generic|sp_CAS1_BOVIN_|
"""index: 4209, intensity: 2876.0, mobility: 0.825"""	-0.187843	0.0255198	0.179492	STPTGITDHIAQGRNFS	generic|sp_Q9CRD0-3_OCAD1_MOUSE__chr5_1_73304560_73304688_ENSMUST00000201739|
"""index: 9091, intensity: 4050.0, mobility: 0.887"""	-0.188576	0.0258303	0.180363	KMIIHHDQVGFIPGMQGW	generic|IP_3506361_TX=10090|
"""index: 2444, intensity: 2725.0, mobility: 0.924"""	-0.189833	0.0258303	0.181865	QPPPPPYYPPEDKKTQ	generic|tr_Q3TRG5_Q3TRG5_MOUSE__II_1123726	|generic|sp_P97765_WBP2_MOUSE__II_1123728	|generic|sp_P97765-2_WBP2_MOUSE__II_1123726	|generic|chr11_-1_116079543_116079920_ENSMUST00000074628|
"""index: 16762, intensity: 4745.0, mobility: 1.060"""	-0.191558	0.0258303	0.183942	TQTPVVVPPFLQPE	generic|sp_CASB_BOVIN_|
"""index: 7802, intensity: 7737.0, mobility: 0.990"""	-0.192635	0.0258303	0.18525	QPVVPAEATDPVEQRAQEAPRRQL	generic|sp_P09240_CCKN_MOUSE__II_2424256	|generic|tr_A0A1L1SU12_A0A1L1SU12_MOUSE__II_3501794	|generic|tr_Q8R041_Q8R041_MOUSE	|generic|tr_A0A1L1SRD3_A0A1L1SRD3_MOUSE|
"""index: 10045, intensity: 5444.0, mobility: 1.072"""	-0.193611	0.0258303	0.186442	AVPVMIPAQSKDGSIV	generic|sp_P97792_CXAR_MOUSE__chr16_1_78334866_78334964_ENSMUST00000231251|
"""index: 1644, intensity: 3072.0, mobility: 0.815"""	-0.193816	0.0258303	0.186693	AMEDIKQM	generic|sp_CAS1_BOVIN_|
"""index: 11749, intensity: 2550.0, mobility: 1.068"""	-0.198421	0.0258303	0.192407	AAAPMIGYPMPTGYSQ	generic|tr_Q921Y3_Q921Y3_MOUSE__chr11_-1_106781850_106782137_ENSMUST00000133426__II_1125049	|generic|tr_Q9CSD9_Q9CSD9_MOUSE__chr11_-1_106783954_106783992_ENSMUST00000133426__II_1125049	|generic|tr_Q3V0Z8_Q3V0Z8_MOUSE__chr11_-1_106784876_106784983_ENSMUST00000133426__II_1125049	|generic|tr_A1L333_A1L333_MOUSE__chr11_-1_106784876_106784983_ENSMUST00000133426__II_1125049	|generic|tr_Q3UXW3_Q3UXW3_MOUSE__chr11_-1_106784876_106784983_ENSMUST00000133426__II_1125049	|generic|tr_Q5U222_Q5U222_MOUSE__chr11_-1_106784876_106784983_ENSMUST00000133426__II_1125049	|generic|tr_Q8BTS0_Q8BTS0_MOUSE__chr11_-1_106784876_106784983_ENSMUST00000133426__II_1125049|
"""index: 5199, intensity: 32655.0, mobility: 0.921"""	-0.198458	0.0258303	0.192453	TQVDEGVRSASKRIVAPPGGRSNITSLS	generic|tr_Q3TAS8_Q3TAS8_MOUSE__chr18_-1_43324332_43324412_ENSMUST00000237707	|generic|tr_E9PWE8_E9PWE8_MOUSE__chr18_-1_43324332_43324412_ENSMUST00000237707	|generic|sp_Q62188_DPYL3_MOUSE__chr18_-1_43324332_43324412_ENSMUST00000237707	|generic|tr_Q3TT92_Q3TT92_MOUSE__chr18_-1_43324332_43324412_ENSMUST00000237707|
"""index: 15948, intensity: 9514.0, mobility: 1.001"""	-0.199045	0.0258303	0.193192	EFEVLRRLNH	generic|sp_Q9R0T8_IKKE_MOUSE__II_1035704	|generic|tr_Q3U6P9_Q3U6P9_MOUSE	|generic|tr_E0CY50_E0CY50_MOUSE|
"""index: 6593, intensity: 4732.0, mobility: 0.895"""	-0.199744	0.0258303	0.194075	TTEPVSELLK	generic|tr_Q8C243_Q8C243_MOUSE__chr7_-1_142387733_142387786_ENSMUST00000153679__IP_880233	|generic|II_880227_TX=10090	|generic|tr_Q3U651_Q3U651_MOUSE__chr7_-1_142387733_142387786_ENSMUST00000153679	|generic|tr_Q3TWR6_Q3TWR6_MOUSE	|generic|tr_Q3UC89_Q3UC89_MOUSE__chr7_-1_142387733_142387786_ENSMUST00000153679	|generic|tr_Q3UAQ1_Q3UAQ1_MOUSE__chr7_-1_142387733_142387786_ENSMUST00000153679	|generic|tr_Q3U7P0_Q3U7P0_MOUSE__chr7_-1_142387733_142387786_ENSMUST00000153679	|generic|tr_Q3TJN3_Q3TJN3_MOUSE__chr7_-1_142387733_142387786_ENSMUST00000153679	|generic|tr_Q3TXL5_Q3TXL5_MOUSE__chr7_-1_142387733_142387786_ENSMUST00000153679	|generic|chr7_-1_142385402_142385611_ENSMUST00000153679	|generic|tr_Q3TWD0_Q3TWD0_MOUSE__chr7_-1_142387733_142387786_ENSMUST00000153679	|generic|tr_Q3U8W5_Q3U8W5_MOUSE__chr7_-1_142387733_142387786_ENSMUST00000153679	|generic|tr_F8WIR1_F8WIR1_MOUSE__chr7_-1_142387733_142387786_ENSMUST00000153679	|generic|tr_Q3UCD9_Q3UCD9_MOUSE__chr7_-1_142387733_142387786_ENSMUST00000153679	|generic|tr_Q3UCW4_Q3UCW4_MOUSE__chr7_-1_142387733_142387786_ENSMUST00000153679	|generic|tr_Q3U7I9_Q3U7I9_MOUSE__chr7_-1_142387733_142387786_ENSMUST00000153679	|generic|tr_Q3TIR0_Q3TIR0_MOUSE__chr7_-1_142387733_142387786_ENSMUST00000153679|
"""index: 9392, intensity: 3260.0, mobility: 1.042"""	-0.200311	0.0258303	0.194793	VPVMIPAQSKDGSIV	generic|sp_P97792_CXAR_MOUSE__chr16_1_78334866_78334964_ENSMUST00000231251|
"""index: 1388, intensity: 6101.0, mobility: 0.905"""	-0.200357	0.0258303	0.194851	IVAPPGGRSNIT	generic|tr_Q3TXY0_Q3TXY0_MOUSE__chr5_1_37273379_37273519_ENSMUST00000202377	|generic|tr_Q3TAS8_Q3TAS8_MOUSE__chr18_-1_43324332_43324412_ENSMUST00000237707	|generic|tr_Q6P1J1_Q6P1J1_MOUSE__chr5_1_37273379_37273519_ENSMUST00000202377	|generic|sp_P97427_DPYL1_MOUSE__chr5_1_37273379_37273519_ENSMUST00000202377	|generic|tr_E9PWE8_E9PWE8_MOUSE__chr18_-1_43324332_43324412_ENSMUST00000237707	|generic|sp_Q62188_DPYL3_MOUSE__chr18_-1_43324332_43324412_ENSMUST00000237707	|generic|tr_Q3TY94_Q3TY94_MOUSE__chr5_1_37273379_37273519_ENSMUST00000202377	|generic|tr_Q3TT92_Q3TT92_MOUSE__chr18_-1_43324332_43324412_ENSMUST00000237707|
"""index: 8761, intensity: 6414.0, mobility: 0.863"""	-0.203035	0.0258303	0.198275	SRMGAVPVMIPAQSKDGSIV	generic|sp_P97792_CXAR_MOUSE__chr16_1_78334866_78334964_ENSMUST00000231251|
"""index: 11764, intensity: 3051.0, mobility: 1.086"""	-0.203686	0.0258303	0.199115	VPPGLDEYNPFSDSR	generic|tr_Q3TD71_Q3TD71_MOUSE	|generic|chr13_-1_94252984_94253052_ENSMUST00000152555	|generic|tr_Q3UY11_Q3UY11_MOUSE|
"""index: 9402, intensity: 3494.0, mobility: 0.966"""	-0.20421	0.0258303	0.199794	TLADEVSASLAKQ	generic|II_1128081_TX=10090	|generic|II_1128079_TX=10090	|generic|tr_A0A0A0MQC7_A0A0A0MQC7_MOUSE	|generic|tr_A2A5Y6_A2A5Y6_MOUSE	|generic|sp_P10637_TAU_MOUSE	|generic|sp_P10637-2_TAU_MOUSE	|generic|sp_P10637-3_TAU_MOUSE	|generic|sp_P10637-4_TAU_MOUSE	|generic|tr_Q3UH19_Q3UH19_MOUSE	|generic|sp_P10637-6_TAU_MOUSE	|generic|tr_Q8C5K4_Q8C5K4_MOUSE	|generic|tr_Q547J4_Q547J4_MOUSE	|generic|tr_B1AQW2_B1AQW2_MOUSE	|generic|sp_TAU_HUMAN_|
"""index: 7448, intensity: 2597.0, mobility: 1.083"""	-0.20429	0.0258303	0.199897	GPPAAPAPAPAPPAPAAPAPGTLSKEAAASNTNTLNRKTTPV	generic|sp_Q8VHW2_CCG8_MOUSE__II_899025	|generic|tr_F7CZ64_F7CZ64_MOUSE__II_899025|
"""index: 11435, intensity: 4246.0, mobility: 0.986"""	-0.204617	0.0258303	0.200321	QEPVLGPVRGPFP	generic|sp_CASB_BOVIN_|
"""index: 1460, intensity: 3147.0, mobility: 0.864"""	-0.205823	0.0258303	0.201893	QEKNPLPSKETIEQEKQAGES	generic|sp_P20065_TYB4_MOUSE__chrX_-1_167207501_167208325_ENSMUST00000112175	|generic|tr_Q6ZWX2_Q6ZWX2_MOUSE__chrX_-1_167207501_167208325_ENSMUST00000112175|
"""index: 1694, intensity: 4000.0, mobility: 0.925"""	-0.205842	0.0258303	0.201917	TLPTKETIEQEKRSEIS	generic|tr_A6H6H4_A6H6H4_MOUSE|
"""index: 4151, intensity: 2743.0, mobility: 1.167"""	-0.207721	0.0258303	0.204386	ATPASAQTAAKREIYL	generic|tr_Q2TJI9_Q2TJI9_MOUSE__chr18_-1_38189545_38189796_ENSMUST00000160721__II_1060469	|generic|tr_F7BJK1_F7BJK1_MOUSE__chr18_-1_38189545_38189796_ENSMUST00000160721__II_1060474	|generic|tr_Q2TJI7_Q2TJI7_MOUSE|
"""index: 10194, intensity: 26071.0, mobility: 0.888"""	-0.207916	0.0258303	0.204644	SRMGAVPVMIPAQSKDGSIV	generic|sp_P97792_CXAR_MOUSE__chr16_1_78334866_78334964_ENSMUST00000231251|
"""index: 572, intensity: 2787.0, mobility: 0.834"""	-0.212116	0.0258303	0.210256	ITVDDKHY	generic|sp_CAS2_BOVIN_|
"""index: 10147, intensity: 7710.0, mobility: 0.863"""	-0.212392	0.0258303	0.21063	RMGAVPVMIPAQSKDGSIV	generic|sp_P97792_CXAR_MOUSE__chr16_1_78334866_78334964_ENSMUST00000231251|
"""index: 4210, intensity: 2512.0, mobility: 0.775"""	-0.213351	0.0258303	0.21193	IPQPDLTKLHQ	generic|tr_Q3TF69_Q3TF69_MOUSE__II_3495156	|generic|tr_A0A2R8W6U6_A0A2R8W6U6_MOUSE__chr15_1_102490634_102490807_ENSMUST00000230631__II_772974	|generic|tr_A0A2R8VHP9_A0A2R8VHP9_MOUSE__chr15_1_102490634_102490807_ENSMUST00000230631__II_772974	|generic|sp_Q61990_PCBP2_MOUSE__chr15_1_102490634_102490807_ENSMUST00000230631__II_772974	|generic|sp_Q61990-2_PCBP2_MOUSE__chr15_1_102490634_102490807_ENSMUST00000230631__II_772974	|generic|sp_Q61990-3_PCBP2_MOUSE__chr15_1_102490634_102490807_ENSMUST00000230631__II_772974	|generic|tr_A0A2R8VI92_A0A2R8VI92_MOUSE__chr15_1_102490634_102490807_ENSMUST00000230631__II_772974	|generic|tr_B2M1R7_B2M1R7_MOUSE__chr15_1_102490634_102490807_ENSMUST00000230631__II_772974	|generic|tr_Q3TT81_Q3TT81_MOUSE__chr15_1_102490634_102490807_ENSMUST00000230631__II_772974	|generic|tr_A0A2R8W6H3_A0A2R8W6H3_MOUSE__chr15_1_102490634_102490807_ENSMUST00000230631__II_772974	|generic|tr_A0A2R8VKF0_A0A2R8VKF0_MOUSE	|generic|tr_A0A2R8VHZ0_A0A2R8VHZ0_MOUSE	|generic|tr_A0A2R8VJY1_A0A2R8VJY1_MOUSE	|generic|tr_A0A2R8VI73_A0A2R8VI73_MOUSE	|generic|tr_A0A2R8VI12_A0A2R8VI12_MOUSE	|generic|tr_A0A2R8VHY9_A0A2R8VHY9_MOUSE	|generic|tr_A0A2R8VHL8_A0A2R8VHL8_MOUSE|
"""index: 11380, intensity: 4588.0, mobility: 0.841"""	-0.213368	0.0258303	0.211953	WFKPRNVQILSMVTRQGALW	generic|IP_901022_TX=10090|
"""index: 1009, intensity: 2934.0, mobility: 0.773"""	-0.215018	0.0258303	0.214207	QIDDHVPKRASA	generic|sp_Q9EQF6_DPYL5_MOUSE__chr5_1_30791522_30791638_ENSMUST00000198503__II_944569|
"""index: 12573, intensity: 2765.0, mobility: 0.890"""	-0.2167	0.0266299	0.216525	VAPFPEVFGKEKVNEL	generic|sp_CAS1_BOVIN_|
"""index: 11279, intensity: 5197.0, mobility: 0.853"""	-0.218077	0.0266299	0.218437	VAPFPEVFGK	generic|sp_CAS1_BOVIN_|
"""index: 18576, intensity: 6442.0, mobility: 1.223"""	-0.218537	0.0266299	0.219079	LPLALQIPVVRKR	generic|IP_1121150_TX=10090|
"""index: 1373, intensity: 2949.0, mobility: 0.906"""	-0.219416	0.0266299	0.22031	IVAPPGGRSNIT	generic|tr_Q3TXY0_Q3TXY0_MOUSE__chr5_1_37273379_37273519_ENSMUST00000202377	|generic|tr_Q3TAS8_Q3TAS8_MOUSE__chr18_-1_43324332_43324412_ENSMUST00000237707	|generic|tr_Q6P1J1_Q6P1J1_MOUSE__chr5_1_37273379_37273519_ENSMUST00000202377	|generic|sp_P97427_DPYL1_MOUSE__chr5_1_37273379_37273519_ENSMUST00000202377	|generic|tr_E9PWE8_E9PWE8_MOUSE__chr18_-1_43324332_43324412_ENSMUST00000237707	|generic|sp_Q62188_DPYL3_MOUSE__chr18_-1_43324332_43324412_ENSMUST00000237707	|generic|tr_Q3TY94_Q3TY94_MOUSE__chr5_1_37273379_37273519_ENSMUST00000202377	|generic|tr_Q3TT92_Q3TT92_MOUSE__chr18_-1_43324332_43324412_ENSMUST00000237707|
"""index: 6075, intensity: 34126.0, mobility: 0.982"""	-0.220214	0.0266299	0.221431	TPIVIQPASATETT	generic|tr_Q921J3_Q921J3_MOUSE__chr2_1_181549329_181549376_ENSMUST00000116365	|generic|sp_P60904_DNJC5_MOUSE__chr2_1_181546445_181546492_ENSMUST00000116365|
"""index: 2983, intensity: 3013.0, mobility: 1.033"""	-0.222695	0.0274223	0.224949	QQQPQPHHIPTSAPVYQQPQQQQMTS	generic|tr_Q543N3_Q543N3_MOUSE__II_1131100	|generic|II_1131096_TX=10090	|generic|tr_A2A6H0_A2A6H0_MOUSE|
"""index: 6267, intensity: 4529.0, mobility: 0.910"""	-0.223563	0.0274223	0.226191	MTHWRPHSLGLPSRPHTR	generic|IP_1005323_TX=10090|
"""index: 9540, intensity: 5635.0, mobility: 1.096"""	-0.223574	0.0274223	0.226206	TPIVIQPASATETTQLT	generic|tr_Q921J3_Q921J3_MOUSE__chr2_1_181549329_181549376_ENSMUST00000116365	|generic|sp_P60904_DNJC5_MOUSE__chr2_1_181546445_181546492_ENSMUST00000116365|
"""index: 10600, intensity: 3657.0, mobility: 1.197"""	-0.223733	0.0274223	0.226434	IVQEMPPQSPANIYYKV	generic|sp_P52800_EFNB2_MOUSE__chr8_-1_8660480_8660584_ENSMUST00000209169__II_867982	|generic|tr_Q544L9_Q544L9_MOUSE|
"""index: 6920, intensity: 2850.0, mobility: 1.112"""	-0.224544	0.0274223	0.227599	AVGSYIYDKDPEGTVQP	generic|tr_A0A0G2JF37_A0A0G2JF37_MOUSE__chr12_1_113144264_113145030_ENSMUST00000196015	|generic|tr_Q4FJU3_Q4FJU3_MOUSE__chr12_1_113144264_113145030_ENSMUST00000196015|
"""index: 6586, intensity: 4814.0, mobility: 0.883"""	-0.225701	0.0279531	0.22927	QHWSYGLRPG	generic|tr_Q14AC4_Q14AC4_MOUSE__II_3479003	|generic|tr_Q3UTE9_Q3UTE9_MOUSE__II_3479003|
"""index: 1108, intensity: 3344.0, mobility: 0.850"""	-0.225907	0.0279531	0.229569	KHMDPPPAPMQDRSPSPRHPDVS	generic|sp_P14873_MAP1B_MOUSE	|generic|tr_B2RQQ5_B2RQQ5_MOUSE	|generic|tr_Q3UF78_Q3UF78_MOUSE|
"""index: 8251, intensity: 3851.0, mobility: 0.920"""	-0.226346	0.0279531	0.230205	SGFSLSGAQIDDNIPRRTTQ	generic|sp_O08553_DPYL2_MOUSE|
"""index: 15691, intensity: 15789.0, mobility: 0.988"""	-0.22716	0.0279531	0.231391	REMHIKTTIR	generic|IP_3455811_TX=10090|
"""index: 6875, intensity: 3331.0, mobility: 1.070"""	-0.227386	0.0279531	0.231721	WMEKTPKQEAKW	generic|IP_962090_TX=10090|
"""index: 2964, intensity: 6838.0, mobility: 0.892"""	-0.227946	0.0279531	0.23254	GTQVDEGVRSASKRIVAPPGGRSNITS	generic|tr_Q3TAS8_Q3TAS8_MOUSE__chr18_-1_43324332_43324412_ENSMUST00000237707	|generic|tr_E9PWE8_E9PWE8_MOUSE__chr18_-1_43324332_43324412_ENSMUST00000237707	|generic|sp_Q62188_DPYL3_MOUSE__chr18_-1_43324332_43324412_ENSMUST00000237707	|generic|tr_Q3TT92_Q3TT92_MOUSE__chr18_-1_43324332_43324412_ENSMUST00000237707|
"""index: 937, intensity: 9859.0, mobility: 0.831"""	-0.228215	0.0279531	0.232934	AQIDDNIPRRTTQ	generic|sp_O08553_DPYL2_MOUSE|
"""index: 5406, intensity: 15348.0, mobility: 0.931"""	-0.228253	0.0279531	0.23299	SDIPNPIGSENSE	generic|sp_CAS1_BOVIN_|
"""index: 2323, intensity: 3181.0, mobility: 0.899"""	-0.22862	0.0279531	0.233528	GSQIDDHVPKRASARILAPPGGRSSG	generic|sp_Q9EQF6_DPYL5_MOUSE__chr5_1_30791522_30791638_ENSMUST00000198503__II_944569|
"""index: 11420, intensity: 3392.0, mobility: 0.837"""	-0.228647	0.0279531	0.233568	WFKPRNVQILSMVTRQGALW	generic|IP_901022_TX=10090|
"""index: 7261, intensity: 3431.0, mobility: 0.920"""	-0.230917	0.0279531	0.236921	FSLGFDEPAEQPVRKNKMAS	generic|sp_P97825_JUPI1_MOUSE__II_1124041	|generic|II_1124038_TX=10090|
"""index: 661, intensity: 7063.0, mobility: 0.931"""	-0.232108	0.0279531	0.238696	SPPVGNQSRQTVP	generic|tr_E9Q828_E9Q828_MOUSE	|generic|tr_Q6Q476_Q6Q476_MOUSE	|generic|tr_H2BL43_H2BL43_MOUSE|
"""index: 9566, intensity: 2557.0, mobility: 0.983"""	-0.23357	0.0279531	0.240888	ALPQYLKTVYQ	generic|sp_CAS2_BOVIN_|
"""index: 13048, intensity: 2655.0, mobility: 1.162"""	-0.233656	0.0279531	0.241018	LMPPLSPQTKIITPYTA	generic|tr_F2Z3U3_F2Z3U3_MOUSE__chr1_-1_60502820_60502984_ENSMUST00000189383__II_1038329|
"""index: 8319, intensity: 13545.0, mobility: 1.086"""	-0.234324	0.0279531	0.242025	QMEEKPVPAAPVPSPVAPAPVPSRRNPPGGKSSLVLG	generic|sp_P97825_JUPI1_MOUSE__II_1124041|
"""index: 4503, intensity: 15664.0, mobility: 0.848"""	-0.238026	0.0295964	0.247662	STSTLRHKQTHWLL	generic|IP_1138052_TX=10090|
"""index: 8542, intensity: 3876.0, mobility: 0.822"""	-0.239523	0.0295964	0.24997	LEGEDDPDRSMKLSF	generic|sp_P26339_CMGA_MOUSE	|generic|tr_Q3UN28_Q3UN28_MOUSE|
"""index: 8496, intensity: 7574.0, mobility: 0.961"""	-0.240197	0.0295964	0.251014	VAEDAVSRPKDDGVPEVRAA	generic|tr_A0A087WQ93_A0A087WQ93_MOUSE	|generic|sp_Q0VGU4_VGF_MOUSE|
"""index: 4762, intensity: 2613.0, mobility: 1.055"""	-0.240767	0.0295964	0.251898	AQQKEPMIGVNQEL	generic|sp_CAS1_BOVIN_|
"""index: 9702, intensity: 5832.0, mobility: 0.861"""	-0.240794	0.0295964	0.251941	AIPQPDLTKLHQLA	generic|tr_Q3TF69_Q3TF69_MOUSE__II_3495156	|generic|tr_A0A2R8W6U6_A0A2R8W6U6_MOUSE__chr15_1_102490634_102490807_ENSMUST00000230631__II_772974	|generic|tr_A0A2R8VHP9_A0A2R8VHP9_MOUSE__chr15_1_102490634_102490807_ENSMUST00000230631__II_772974	|generic|sp_Q61990_PCBP2_MOUSE__chr15_1_102490634_102490807_ENSMUST00000230631__II_772974	|generic|sp_Q61990-2_PCBP2_MOUSE__chr15_1_102490634_102490807_ENSMUST00000230631__II_772974	|generic|sp_Q61990-3_PCBP2_MOUSE__chr15_1_102490634_102490807_ENSMUST00000230631__II_772974	|generic|tr_A0A2R8VI92_A0A2R8VI92_MOUSE__chr15_1_102490634_102490807_ENSMUST00000230631__II_772974	|generic|tr_B2M1R7_B2M1R7_MOUSE__chr15_1_102490634_102490807_ENSMUST00000230631__II_772974	|generic|tr_Q3TT81_Q3TT81_MOUSE__chr15_1_102490634_102490807_ENSMUST00000230631__II_772974	|generic|tr_A0A2R8W6H3_A0A2R8W6H3_MOUSE__chr15_1_102490634_102490807_ENSMUST00000230631__II_772974	|generic|tr_A0A2R8VKF0_A0A2R8VKF0_MOUSE	|generic|tr_A0A2R8VHZ0_A0A2R8VHZ0_MOUSE	|generic|tr_A0A2R8VJY1_A0A2R8VJY1_MOUSE	|generic|tr_A0A2R8VI73_A0A2R8VI73_MOUSE	|generic|tr_A0A2R8VI12_A0A2R8VI12_MOUSE	|generic|tr_A0A2R8VHY9_A0A2R8VHY9_MOUSE	|generic|tr_A0A2R8VHL8_A0A2R8VHL8_MOUSE|
"""index: 4414, intensity: 4299.0, mobility: 0.871"""	-0.241099	0.0295964	0.252415	LESFQPNLH	generic|sp_Q99P72_RTN4_MOUSE	|generic|sp_Q99P72-3_RTN4_MOUSE|
"""index: 2865, intensity: 5003.0, mobility: 1.173"""	-0.243358	0.0312221	0.255952	TTQLTADSHPSYHTDGFN	generic|sp_P60904_DNJC5_MOUSE__chr2_1_181546445_181546492_ENSMUST00000116365|
"""index: 299, intensity: 2564.0, mobility: 0.736"""	-0.243882	0.0312221	0.256777	SQIDDHVPKRASAR	generic|sp_Q9EQF6_DPYL5_MOUSE__chr5_1_30791522_30791638_ENSMUST00000198503__II_944569|
"""index: 5371, intensity: 8851.0, mobility: 0.822"""	-0.246784	0.0312221	0.261381	LENPSPQAPARRLLPP	generic|sp_Q9QXV0_PCS1N_MOUSE|
"""index: 4577, intensity: 3928.0, mobility: 1.088"""	-0.24715	0.0312221	0.261965	RPQPPPPPPSAASPGATPGSATASAERASTAAPVA	generic|sp_O88935_SYN1_MOUSE__chr6_1_115261704_115261733_ENSMUST00000203768	|generic|sp_O88935-1_SYN1_MOUSE__chr6_1_115261704_115261733_ENSMUST00000203768	|generic|sp_O88935-3_SYN1_MOUSE__chr6_1_115261704_115261733_ENSMUST00000203768|
"""index: 8339, intensity: 3053.0, mobility: 1.009"""	-0.248136	0.0312221	0.263546	QMEEKPVPAAPVPSPVAPAPVPSRRNPPGGKSSLVLG	generic|sp_P97825_JUPI1_MOUSE__II_1124041|
"""index: 6112, intensity: 4692.0, mobility: 0.988"""	-0.248617	0.0312221	0.264319	TPIVIQPASATETT	generic|tr_Q921J3_Q921J3_MOUSE__chr2_1_181549329_181549376_ENSMUST00000116365	|generic|sp_P60904_DNJC5_MOUSE__chr2_1_181546445_181546492_ENSMUST00000116365|
"""index: 4600, intensity: 3254.0, mobility: 1.090"""	-0.253085	0.0328889	0.271572	QQQPQPHHIPTSAPVYQQPQQQQMTSSYG	generic|tr_Q543N3_Q543N3_MOUSE__II_1131100	|generic|II_1131096_TX=10090	|generic|tr_A2A6H0_A2A6H0_MOUSE|
"""index: 2071, intensity: 2600.0, mobility: 0.840"""	-0.253579	0.0328889	0.272384	MKNLTNSM	generic|chr9_1_111188766_111190207_ENSMUST00000200094__IP_841992_TX=10090|
"""index: 3550, intensity: 2800.0, mobility: 1.028"""	-0.254378	0.0328889	0.273697	SETIPTDKTVTYKHMDPPPAPMQDRSPSPRHPDVS	generic|sp_P14873_MAP1B_MOUSE	|generic|tr_B2RQQ5_B2RQQ5_MOUSE	|generic|tr_Q3UF78_Q3UF78_MOUSE|
"""index: 1686, intensity: 5349.0, mobility: 0.903"""	-0.254705	0.0328889	0.274235	QEKNTLPTKETIEQEKRSEIS	generic|tr_A6H6H4_A6H6H4_MOUSE|
"""index: 9243, intensity: 3215.0, mobility: 0.864"""	-0.255626	0.0337178	0.275757	VAPFPEVFGKEKVN	generic|sp_CAS1_BOVIN_|
"""index: 11396, intensity: 10415.0, mobility: 0.931"""	-0.258225	0.0337178	0.280079	TDGFNLEDALK	generic|sp_Q8BIF0_C99L2_MOUSE	|generic|sp_Q8BIF0-2_C99L2_MOUSE	|generic|tr_I7HJQ8_I7HJQ8_MOUSE|
"""index: 2822, intensity: 2792.0, mobility: 0.885"""	-0.259206	0.034331	0.281722	VPITPTLNRE	generic|sp_CAS2_BOVIN_|
"""index: 316, intensity: 5080.0, mobility: 0.883"""	-0.259915	0.034331	0.282913	AVDEAKPKESARQDEGKEDPEADQEHA	generic|sp_P06837_NEUM_MOUSE|
"""index: 404, intensity: 2874.0, mobility: 0.973"""	-0.261383	0.034331	0.285388	LSKDIGSESTEDQ	generic|sp_CAS1_BOVIN_|
"""index: 9684, intensity: 4153.0, mobility: 1.042"""	-0.261438	0.034331	0.285481	GNPELVSKAGTSVLL	generic|sp_Q6Q477_AT2B4_MOUSE__II_1034961	|generic|tr_D1FNM9_D1FNM9_MOUSE__II_1034961|
"""index: 6864, intensity: 3922.0, mobility: 1.098"""	-0.261473	0.034331	0.28554	SEPAFQINTQSDPQPT	generic|tr_A0A0J9YV24_A0A0J9YV24_MOUSE	|generic|sp_E9PUL5_PRRT2_MOUSE|
"""index: 8782, intensity: 5295.0, mobility: 0.934"""	-0.262194	0.034331	0.286761	TYAPVISAEKAYHEQL	generic|tr_Q99KA2_Q99KA2_MOUSE__IP_3506393	|generic|tr_A0A0A0MQA5_A0A0A0MQA5_MOUSE__chr1_-1_75215622_75215885_ENSMUST00000188593__IP_3506393	|generic|sp_P05213_TBA1B_MOUSE__IP_3506392	|generic|tr_Q52L87_Q52L87_MOUSE__IP_3506392	|generic|sp_P68368_TBA4A_MOUSE__chr1_-1_75215622_75215885_ENSMUST00000188593__IP_3506393	|generic|tr_Q3TIZ0_Q3TIZ0_MOUSE__IP_3506393	|generic|sp_P68369_TBA1A_MOUSE__IP_3506392	|generic|IP_988840_TX=10090	|generic|IP_1052575_TX=10090	|generic|IP_3502747_TX=10090	|generic|tr_Q9D9Y2_Q9D9Y2_MOUSE	|generic|sp_P05214_TBA3_MOUSE|
"""index: 15151, intensity: 2527.0, mobility: 1.086"""	-0.262216	0.034331	0.286799	KVPLLLPNVSALESQ	generic|sp_Q99P72_RTN4_MOUSE	|generic|sp_Q99P72-3_RTN4_MOUSE|
"""index: 3959, intensity: 4502.0, mobility: 1.095"""	-0.262994	0.034331	0.288121	SPAPATGASGQASELAPSTADSAVPPAPAKTEKGPVETK	generic|tr_A0A0A6YY91_A0A0A6YY91_MOUSE__II_850562|
"""index: 8127, intensity: 3031.0, mobility: 0.884"""	-0.264998	0.034331	0.291541	QSGFSLSGAQIDDNIPRRTT	generic|sp_O08553_DPYL2_MOUSE|
"""index: 12155, intensity: 3860.0, mobility: 0.988"""	-0.265417	0.035057	0.292258	MPFPKYPVEPF	generic|sp_CASB_BOVIN_|
"""index: 7993, intensity: 2650.0, mobility: 0.932"""	-0.265601	0.035057	0.292575	FSLSGSQIDDHVPKRASARIL	generic|sp_Q9EQF6_DPYL5_MOUSE__chr5_1_30791522_30791638_ENSMUST00000198503__II_944569|
"""index: 8269, intensity: 3867.0, mobility: 1.006"""	-0.266993	0.035057	0.294969	QMEEKPVPAAPVPSPVAPAPVPSRRNPPGGKSSLVLG	generic|sp_P97825_JUPI1_MOUSE__II_1124041|
"""index: 12066, intensity: 15802.0, mobility: 0.922"""	-0.267064	0.035057	0.295092	IQERFKQP	generic|chr12_-1_11436439_11436552_ENSMUST00000072299|
"""index: 7598, intensity: 5193.0, mobility: 1.108"""	-0.2679	0.035057	0.296535	MANLLTGPKRNLMAMARTWWNQFSVTALQL	generic|tr_Q499X4_Q499X4_MOUSE	|generic|tr_Q3TXD3_Q3TXD3_MOUSE	|generic|tr_Q3U331_Q3U331_MOUSE	|generic|tr_Q5RKP0_Q5RKP0_MOUSE|
"""index: 4697, intensity: 5993.0, mobility: 1.066"""	-0.269634	0.0358392	0.299543	EVQIVREHYKGQSSRGQGGPRVQEEI	generic|IP_3494025_TX=10090|
"""index: 1858, intensity: 3023.0, mobility: 0.994"""	-0.269926	0.0358392	0.30005	AQKKEAVPAPPPEPESQDPPAPSQDAS	generic|tr_Q08EE0_Q08EE0_MOUSE	|generic|sp_Q5SQY2_BOD1_MOUSE|
"""index: 7660, intensity: 2999.0, mobility: 1.075"""	-0.270123	0.0358392	0.300393	QMEEKPVPAAPVPSPVAPAPVPSRRNPPGGKSSLVLG	generic|sp_P97825_JUPI1_MOUSE__II_1124041|
"""index: 16983, intensity: 22345.0, mobility: 1.058"""	-0.270866	0.0364267	0.301688	GAAAATAGGVAGSGAGIGTGFGVSSLARNPSLKQQLFSYAILGFAL	generic|IP_1078646_TX=10090|
"""index: 8574, intensity: 16155.0, mobility: 0.857"""	-0.270882	0.0364267	0.301717	RMGAVPVMIPAQSKDGSIV	generic|sp_P97792_CXAR_MOUSE__chr16_1_78334866_78334964_ENSMUST00000231251|
"""index: 7521, intensity: 3536.0, mobility: 1.007"""	-0.270956	0.0364267	0.301847	EIGDEENSAKFPIG	generic|sp_P56942_MCH_MOUSE|
"""index: 2153, intensity: 3036.0, mobility: 0.876"""	-0.272041	0.0364267	0.303744	QIDDHVPKRASARILAPPGGRSSG	generic|sp_Q9EQF6_DPYL5_MOUSE__chr5_1_30791522_30791638_ENSMUST00000198503__II_944569|
"""index: 8243, intensity: 5874.0, mobility: 1.114"""	-0.273515	0.0364267	0.306332	QMEEKPVPAAPVPSPVAPAPVPSRRNPPGGKSSLVLG	generic|sp_P97825_JUPI1_MOUSE__II_1124041|
"""index: 2569, intensity: 2770.0, mobility: 0.910"""	-0.275594	0.0364267	0.310002	MQNPSLPPWW	generic|IP_1115139_TX=10090|
"""index: 8249, intensity: 2754.0, mobility: 1.129"""	-0.276147	0.0364267	0.310983	RQQVMPPTEQSKRPRLEVGHPGVVFQHP	generic|tr_D3Z6R8_D3Z6R8_MOUSE__chr3_-1_80878005_80878034_ENSMUST00000029654	|generic|tr_Q641K9_Q641K9_MOUSE__chr3_-1_80878005_80878034_ENSMUST00000029654	|generic|sp_Q8CHI8_EP400_MOUSE__chr3_-1_80878005_80878034_ENSMUST00000029654	|generic|sp_Q8CHI8-2_EP400_MOUSE__chr3_-1_80878005_80878034_ENSMUST00000029654	|generic|sp_Q8CHI8-4_EP400_MOUSE__chr3_-1_80878005_80878034_ENSMUST00000029654	|generic|sp_Q8CHI8-5_EP400_MOUSE__chr3_-1_80878005_80878034_ENSMUST00000029654|
"""index: 8780, intensity: 7792.0, mobility: 1.147"""	-0.276941	0.0364267	0.312392	QQWISLYLFASSLCFLLWWSMAPCIILS	generic|chr11_-1_41912546_41916420_ENSMUST00000070735__IP_1141156_TX=10090	|generic|chr11_-1_41916223_41916420_ENSMUST00000070725__IP_1141145_TX=10090	|generic|IP_1141143_TX=10090|
"""index: 3250, intensity: 3156.0, mobility: 0.910"""	-0.277188	0.0364267	0.312831	QAPPISSSQRK	generic|IP_864451_TX=10090|
"""index: 773, intensity: 2970.0, mobility: 0.847"""	-0.279189	0.0371651	0.316399	SEESLRISQ	generic|tr_Q0VAW0_Q0VAW0_MOUSE__chr7_1_82306966_82306995_ENSMUST00000178526	|generic|sp_Q8C5W4_MOR2B_MOUSE__chr7_1_82306966_82306995_ENSMUST00000178526	|generic|sp_Q8C5W4-2_MOR2B_MOUSE__chr7_1_82306966_82306995_ENSMUST00000178526|
"""index: 6381, intensity: 2564.0, mobility: 0.867"""	-0.280046	0.0371651	0.317933	GPLQDAGHRL	generic|tr_Q8BS15_Q8BS15_MOUSE|
"""index: 9074, intensity: 3224.0, mobility: 1.047"""	-0.281504	0.0371651	0.320551	VTFNINNSIPPTFD	generic|tr_Q8R5L1_Q8R5L1_MOUSE__chr11_-1_70978095_70978241_ENSMUST00000155371__II_1133088	|generic|sp_O35658_C1QBP_MOUSE__chr11_-1_70978095_70978241_ENSMUST00000155371__II_1133088|
"""index: 788, intensity: 2661.0, mobility: 0.827"""	-0.282398	0.0371651	0.32216	LNQEQAEQGREHL	generic|sp_Q03517_SCG2_MOUSE	|generic|tr_Q4W8U9_Q4W8U9_MOUSE|
"""index: 4824, intensity: 5051.0, mobility: 0.841"""	-0.283364	0.037931	0.323903	IQFSVEEFNSFWPGFFLYLRNQV	generic|IP_1058001_TX=10090|
"""index: 10483, intensity: 4227.0, mobility: 0.843"""	-0.28389	0.037931	0.324854	RMGAVPVMIPAQSKDGSIV	generic|sp_P97792_CXAR_MOUSE__chr16_1_78334866_78334964_ENSMUST00000231251|
"""index: 312, intensity: 2689.0, mobility: 0.883"""	-0.285489	0.037931	0.327752	AVDEAKPKESARQDEGKEDPEADQEHA	generic|sp_P06837_NEUM_MOUSE|
"""index: 6510, intensity: 3105.0, mobility: 0.895"""	-0.28712	0.039621	0.330719	QHWSYGLRPG	generic|tr_Q14AC4_Q14AC4_MOUSE__II_3479003	|generic|tr_Q3UTE9_Q3UTE9_MOUSE__II_3479003|
"""index: 9378, intensity: 3328.0, mobility: 0.846"""	-0.289852	0.0400682	0.335709	VAPFPEVFGKEKVNE	generic|sp_CAS1_BOVIN_|
"""index: 1593, intensity: 3216.0, mobility: 0.888"""	-0.290265	0.0400682	0.336466	SPGFSDSTSAAKETAAAHQASS	generic|sp_P14873_MAP1B_MOUSE	|generic|tr_B2RQQ5_B2RQQ5_MOUSE|
"""index: 12381, intensity: 18737.0, mobility: 0.925"""	-0.291783	0.0400682	0.339253	MHYRAKRL	generic|IP_1143424_TX=10090|
"""index: 8292, intensity: 3396.0, mobility: 1.162"""	-0.291981	0.0400682	0.339616	SLQDEVAFLRSNHEEEVADLLAQIQASHIT	generic|tr_A0A0R4J036_A0A0R4J036_MOUSE	|generic|tr_D3YZ35_D3YZ35_MOUSE	|generic|sp_P08553_NFM_MOUSE|
"""index: 12400, intensity: 3250.0, mobility: 1.068"""	-0.293392	0.0400682	0.342214	AAAPMIGYPMPTGYSQ	generic|tr_Q921Y3_Q921Y3_MOUSE__chr11_-1_106781850_106782137_ENSMUST00000133426__II_1125049	|generic|tr_Q9CSD9_Q9CSD9_MOUSE__chr11_-1_106783954_106783992_ENSMUST00000133426__II_1125049	|generic|tr_Q3V0Z8_Q3V0Z8_MOUSE__chr11_-1_106784876_106784983_ENSMUST00000133426__II_1125049	|generic|tr_A1L333_A1L333_MOUSE__chr11_-1_106784876_106784983_ENSMUST00000133426__II_1125049	|generic|tr_Q3UXW3_Q3UXW3_MOUSE__chr11_-1_106784876_106784983_ENSMUST00000133426__II_1125049	|generic|tr_Q5U222_Q5U222_MOUSE__chr11_-1_106784876_106784983_ENSMUST00000133426__II_1125049	|generic|tr_Q8BTS0_Q8BTS0_MOUSE__chr11_-1_106784876_106784983_ENSMUST00000133426__II_1125049|
"""index: 5831, intensity: 34595.0, mobility: 1.000"""	-0.294884	0.0400682	0.344968	TPIVIQPASATETT	generic|tr_Q921J3_Q921J3_MOUSE__chr2_1_181549329_181549376_ENSMUST00000116365	|generic|sp_P60904_DNJC5_MOUSE__chr2_1_181546445_181546492_ENSMUST00000116365|
"""index: 6034, intensity: 4324.0, mobility: 0.866"""	-0.295238	0.0400682	0.345623	YQEMNAPSF	generic|tr_E9Q6H0_E9Q6H0_MOUSE	|generic|tr_Q6XE41_Q6XE41_MOUSE	|generic|tr_B7ZN37_B7ZN37_MOUSE	|generic|tr_Q8BXH3_Q8BXH3_MOUSE	|generic|tr_B2RQD5_B2RQD5_MOUSE|
"""index: 9188, intensity: 3737.0, mobility: 0.952"""	-0.297969	0.0400682	0.350682	GMINEIRSAFEETLGDLVW	generic|sp_P0DPD9_EFCE2_MOUSE__II_3486897	|generic|sp_P0DPD9-2_EFCE2_MOUSE__II_3486897	|generic|tr_Q923T6_Q923T6_MOUSE__II_3486897	|generic|sp_B2RQR8_ECE2_MOUSE__II_3486897	|generic|sp_B2RQR8-2_ECE2_MOUSE__II_3486897	|generic|tr_F6WM66_F6WM66_MOUSE__II_3486897	|generic|tr_Q8C099_Q8C099_MOUSE__II_3486897	|generic|tr_Q8K0P0_Q8K0P0_MOUSE__II_3486897	|generic|tr_E9Q1S5_E9Q1S5_MOUSE__II_3486897	|generic|II_1078986_TX=10090	|generic|tr_Q80Z58_Q80Z58_MOUSE	|generic|tr_Q80Z57_Q80Z57_MOUSE|
"""index: 14628, intensity: 5653.0, mobility: 0.931"""	-0.298289	0.0400682	0.351276	MTPDVVLAEL	generic|IP_843239_TX=10090|
"""index: 10445, intensity: 7425.0, mobility: 0.859"""	-0.298792	0.0400682	0.352209	RMGAVPVMIPAQSKDGSIV	generic|sp_P97792_CXAR_MOUSE__chr16_1_78334866_78334964_ENSMUST00000231251|
"""index: 2191, intensity: 3334.0, mobility: 0.821"""	-0.299146	0.0400682	0.352867	VAPEEHPVL	generic|II_590140_TX=10090	|generic|IP_879390_TX=10090	|generic|IP_828140_TX=10090	|generic|II_932746_TX=10090	|generic|IP_932742_TX=10090	|generic|IP_898083_TX=10090	|generic|IP_1053598_TX=10090	|generic|IP_3455901_TX=10090	|generic|II_1122447_TX=10090	|generic|tr_Q3UAF6_Q3UAF6_MOUSE	|generic|sp_P60710_ACTB_MOUSE	|generic|tr_Q3U804_Q3U804_MOUSE	|generic|tr_Q3UD81_Q3UD81_MOUSE	|generic|tr_Q3UAF7_Q3UAF7_MOUSE	|generic|tr_Q3U939_Q3U939_MOUSE	|generic|tr_G3UYG0_G3UYG0_MOUSE	|generic|tr_E9Q5F4_E9Q5F4_MOUSE	|generic|tr_G3UZ07_G3UZ07_MOUSE	|generic|tr_A1E281_A1E281_MOUSE	|generic|tr_Q3UGS0_Q3UGS0_MOUSE	|generic|tr_Q3UCF8_Q3UCF8_MOUSE	|generic|tr_Q9QZ83_Q9QZ83_MOUSE	|generic|tr_Q3TIJ9_Q3TIJ9_MOUSE	|generic|tr_Q3TSB7_Q3TSB7_MOUSE	|generic|tr_E9Q606_E9Q606_MOUSE	|generic|tr_Q3UA89_Q3UA89_MOUSE	|generic|tr_Q3U5R4_Q3U5R4_MOUSE	|generic|tr_Q4KL81_Q4KL81_MOUSE	|generic|tr_Q61276_Q61276_MOUSE	|generic|tr_Q3UAA9_Q3UAA9_MOUSE|
"""index: 17859, intensity: 5540.0, mobility: 1.083"""	-0.300608	0.0400682	0.355587	RLPSRSALVPWT	generic|IP_1064730_TX=10090|
"""index: 12196, intensity: 4076.0, mobility: 0.988"""	-0.303441	0.0408163	0.360869	MPFPKYPVEPF	generic|sp_CASB_BOVIN_|
"""index: 4560, intensity: 7929.0, mobility: 0.882"""	-0.30374	0.0408163	0.361427	MQLHRHPWMSMFLPVWTVDRADLI	generic|IP_1069952_TX=10090|
"""index: 8444, intensity: 2892.0, mobility: 0.855"""	-0.304678	0.0408163	0.36318	QRVAEVLNDPESMEKRRSR	generic|tr_Q7TNF4_Q7TNF4_MOUSE__II_1114857	|generic|tr_F6UYN4_F6UYN4_MOUSE__II_1114860	|generic|tr_Q7M701_Q7M701_MOUSE__II_1114857	|generic|tr_A0A5F8MPZ2_A0A5F8MPZ2_MOUSE__II_1114857	|generic|tr_Q8CD76_Q8CD76_MOUSE__II_1114857	|generic|tr_Q7M700_Q7M700_MOUSE__II_1114857	|generic|tr_Q7M6Z6_Q7M6Z6_MOUSE__II_1114857	|generic|tr_E9Q7C9_E9Q7C9_MOUSE__II_1114857	|generic|tr_Q7M6Z7_Q7M6Z7_MOUSE__II_1114860	|generic|tr_Q7M6Z8_Q7M6Z8_MOUSE__II_1114857	|generic|tr_Q7M702_Q7M702_MOUSE	|generic|tr_Q7M6Z9_Q7M6Z9_MOUSE	|generic|tr_Q5UE59_Q5UE59_MOUSE	|generic|sp_O88447_KLC1_MOUSE|
"""index: 8660, intensity: 7794.0, mobility: 1.181"""	-0.306646	0.042337	0.36686	MANLLTGPKRNLMAMARTWWNQFSVTALQL	generic|tr_Q499X4_Q499X4_MOUSE	|generic|tr_Q3TXD3_Q3TXD3_MOUSE	|generic|tr_Q3U331_Q3U331_MOUSE	|generic|tr_Q5RKP0_Q5RKP0_MOUSE|
"""index: 1842, intensity: 3377.0, mobility: 0.895"""	-0.307816	0.042337	0.369049	QPTELPQMQS	generic|IP_943385_TX=10090|
"""index: 18593, intensity: 6680.0, mobility: 1.383"""	-0.307956	0.042337	0.36931	LPLALQIPVVRKR	generic|IP_1121150_TX=10090|
"""index: 9781, intensity: 4218.0, mobility: 0.839"""	-0.308331	0.042337	0.370013	QRGPSGLR	generic|IP_1088976_TX=10090|
"""index: 13867, intensity: 3607.0, mobility: 1.186"""	-0.308829	0.042337	0.370946	ALRGAALGPPVSLPAPLTE	generic|sp_Q6P6N5_SPRE3_MOUSE	|generic|tr_A0A0R4J0K0_A0A0R4J0K0_MOUSE|
"""index: 2043, intensity: 2932.0, mobility: 0.925"""	-0.31019	0.0430743	0.373494	MPSLGLCSTTPK	generic|IP_882238_TX=10090|
"""index: 11602, intensity: 7436.0, mobility: 0.954"""	-0.310735	0.0430743	0.374514	IAVPKNGSMICLDPDAPWVK	generic|sp_Q9WVL7_CXL15_MOUSE|
"""index: 7705, intensity: 14727.0, mobility: 1.184"""	-0.31156	0.0430743	0.376061	WWAKAYLLAFCEHATPVPHTLVRPKGMLV	generic|IP_1137422_TX=10090|
"""index: 7811, intensity: 5351.0, mobility: 0.958"""	-0.313616	0.0438449	0.379911	MKQNRYCCIPK	generic|IP_1028454_TX=10090|
"""index: 263, intensity: 2804.0, mobility: 0.843"""	-0.313861	0.0438449	0.380371	MEDIKQME	generic|sp_CAS1_BOVIN_|
"""index: 8308, intensity: 5234.0, mobility: 1.010"""	-0.316466	0.0463353	0.385246	QMEEKPVPAAPVPSPVAPAPVPSRRNPPGGKSSLVLG	generic|sp_P97825_JUPI1_MOUSE__II_1124041|
"""index: 6532, intensity: 3421.0, mobility: 0.898"""	-0.317497	0.0486577	0.387173	QHWSYGLRPG	generic|tr_Q14AC4_Q14AC4_MOUSE__II_3479003	|generic|tr_Q3UTE9_Q3UTE9_MOUSE__II_3479003|
"""index: 9398, intensity: 3311.0, mobility: 0.853"""	-0.317535	0.0486577	0.387244	NLVRLNLC	generic|sp_Q9Z0Z3-2_SKP2_MOUSE__chr15_-1_9127882_9127968_ENSMUST00000191316	|generic|tr_Q569Z9_Q569Z9_MOUSE__chr15_-1_9113654_9113710_ENSMUST00000110585	|generic|tr_A0A087WQ11_A0A087WQ11_MOUSE__chr15_-1_9113654_9113710_ENSMUST00000110585|
"""index: 1332, intensity: 10927.0, mobility: 0.862"""	-0.317546	0.0486577	0.387264	LPAQSGSSRVL	generic|II_997117_TX=10090	|generic|II_997122_TX=10090	|generic|sp_Q8BTW8_CK5P1_MOUSE|
"""index: 2663, intensity: 11387.0, mobility: 0.892"""	-0.31869	0.0486577	0.389402	QKEPMIGVNQE	generic|sp_CAS1_BOVIN_|
"""index: 7177, intensity: 5009.0, mobility: 1.090"""	-0.320433	0.0486577	0.392655	MNRRVCGFLVSTAWAGGFLHALIQILFMVWLPFCGPNIIDHFI	generic|tr_Q8VGN9_Q8VGN9_MOUSE__II_3453245	|generic|tr_A0A1L1SVA0_A0A1L1SVA0_MOUSE|
"""index: 8043, intensity: 4749.0, mobility: 1.007"""	-0.321748	0.0511316	0.395104	LKPRTVATPLNQVANPNSAIFGGARPREEVVQKEQE	generic|tr_Q80U88_Q80U88_MOUSE__chr5_-1_134625358_134625459_ENSMUST00000202289__II_929730	|generic|tr_Q3V244_Q3V244_MOUSE__chr5_-1_134625358_134625459_ENSMUST00000202289__II_929730	|generic|tr_Q3TG58_Q3TG58_MOUSE__chr5_-1_134625358_134625459_ENSMUST00000202289__II_929730	|generic|tr_Q564E5_Q564E5_MOUSE__chr5_-1_134625358_134625459_ENSMUST00000202289__II_929730|
"""index: 9297, intensity: 3128.0, mobility: 1.140"""	-0.32331	0.0518395	0.398011	LMQLCWEEAPDDRPSLDQIYTQFKSINQGK	generic|sp_A0A0U1RPR8_GUC2D_MOUSE__II_884649	|generic|tr_F6VFS9_F6VFS9_MOUSE__II_884649|
"""index: 8666, intensity: 9106.0, mobility: 0.834"""	-0.324272	0.0518395	0.399798	FPRFYFIGDDDLLEIL	generic|sp_Q45VK7_DYHC2_MOUSE__chr9_-1_7052557_7052643_ENSMUST00000139671	|generic|sp_Q45VK7-2_DYHC2_MOUSE__chr9_-1_7052557_7052643_ENSMUST00000139671|
"""index: 9679, intensity: 2661.0, mobility: 1.013"""	-0.325082	0.0518395	0.401301	GFLMSSSKGVHSFGQYLLFNLNLKGTVESFASRQL	generic|IP_918580_TX=10090|
"""index: 6915, intensity: 3722.0, mobility: 0.959"""	-0.325739	0.0525438	0.402518	APVPSPVAPAPVPSRRNPPGGKSSLVLG	generic|sp_P97825_JUPI1_MOUSE__II_1124041|
"""index: 827, intensity: 3017.0, mobility: 1.015"""	-0.325855	0.0525438	0.402734	TADSHPSYHTDGFN	generic|sp_P60904_DNJC5_MOUSE__chr2_1_181546445_181546492_ENSMUST00000116365|
"""index: 7264, intensity: 3086.0, mobility: 1.246"""	-0.325861	0.0525438	0.402744	EKDNARFMKKATKHYEML	generic|tr_Q3TAW4_Q3TAW4_MOUSE__chr6_1_122838593_122838622_ENSMUST00000003238	|generic|sp_Q9D662_SC23B_MOUSE__chr6_1_122838593_122838622_ENSMUST00000003238	|generic|tr_Q3TIS3_Q3TIS3_MOUSE__chr6_1_122838593_122838622_ENSMUST00000003238	|generic|tr_Q3UKB4_Q3UKB4_MOUSE__chr6_1_122838593_122838622_ENSMUST00000003238	|generic|tr_Q8CDS4_Q8CDS4_MOUSE__chr6_1_122838593_122838622_ENSMUST00000003238	|generic|tr_Q3TYS4_Q3TYS4_MOUSE__chr6_1_122838593_122838622_ENSMUST00000003238|
"""index: 9215, intensity: 3558.0, mobility: 0.851"""	-0.329282	0.0541216	0.409068	SMERLKKYYVYLYICINLYIHV	generic|IP_1038156_TX=10090|
"""index: 3149, intensity: 3384.0, mobility: 0.979"""	-0.3294	0.0541216	0.409284	KPDQEDMGEAENRQYLANADGARPSSGV	generic|IP_881417_TX=10090|
"""index: 7946, intensity: 21000.0, mobility: 0.884"""	-0.329519	0.0549085	0.409504	ITVKDILDFLQMFHLIQMPKL	generic|IP_915768_TX=10090|
"""index: 10251, intensity: 11192.0, mobility: 0.906"""	-0.330287	0.0555556	0.410917	SRMGAVPVMIPAQSKDGSIV	generic|sp_P97792_CXAR_MOUSE__chr16_1_78334866_78334964_ENSMUST00000231251|
"""index: 6887, intensity: 3845.0, mobility: 0.901"""	-0.331922	0.0555556	0.413922	QSGFSLSGAQIDDNIPRRTTQR	generic|sp_O08553_DPYL2_MOUSE|
"""index: 5025, intensity: 2633.0, mobility: 1.222"""	-0.332218	0.0555556	0.414464	APAPAAPAAAEPQAEAPAAAASSEQSVAVKE	generic|sp_Q91XV3_BASP1_MOUSE|
"""index: 11053, intensity: 33787.0, mobility: 1.011"""	-0.332539	0.0555556	0.415051	RMKMKRMKMIAMRMKMMRK	generic|chr1_-1_86357068_86357253_ENSMUST00000027438__IP_1032263_TX=10090|
"""index: 3089, intensity: 3126.0, mobility: 0.892"""	-0.333416	0.056338	0.416656	YQDPKVHS	generic|sp_Q8CJH3_PLXB1_MOUSE__chr9_1_109108470_109108547_ENSMUST00000194734__II_842592	|generic|tr_A0A0G2JDM9_A0A0G2JDM9_MOUSE__chr9_1_109108470_109108547_ENSMUST00000194734__II_842592	|generic|tr_B2RWT9_B2RWT9_MOUSE__chr9_1_109108470_109108547_ENSMUST00000194734__II_842592|
"""index: 10243, intensity: 4820.0, mobility: 0.853"""	-0.335673	0.0576606	0.420775	SRMGAVPVMIPAQSKDGSIV	generic|sp_P97792_CXAR_MOUSE__chr16_1_78334866_78334964_ENSMUST00000231251|
"""index: 17524, intensity: 3557.0, mobility: 1.011"""	-0.336065	0.0576606	0.421487	LVEKIMSVLPQL	generic|tr_Q3UPD0_Q3UPD0_MOUSE__chr5_-1_74206303_74206395_ENSMUST00000146015__II_938457	|generic|tr_Q3UXF7_Q3UXF7_MOUSE__chr5_-1_74206303_74206395_ENSMUST00000146015__II_938457	|generic|sp_Q8BTY8_SCFD2_MOUSE__chr5_-1_74206303_74206395_ENSMUST00000146015__II_938457	|generic|sp_Q8BTY8-3_SCFD2_MOUSE__chr5_-1_74519480_74519605_ENSMUST00000075848__II_938455	|generic|sp_Q8BTY8-4_SCFD2_MOUSE__chr5_-1_74519480_74519605_ENSMUST00000075848__II_938455	|generic|II_938450_TX=10090	|generic|sp_Q8BTY8-2_SCFD2_MOUSE__chr5_-1_74206303_74206395_ENSMUST00000146015|
"""index: 9413, intensity: 3405.0, mobility: 1.112"""	-0.33623	0.0576606	0.421787	VPERAPLPPPVPSQFQ	generic|sp_Q0VGU4_VGF_MOUSE|
"""index: 7896, intensity: 4558.0, mobility: 0.903"""	-0.336247	0.0576606	0.421818	NSLPAPPPVTY	generic|IP_1102819_TX=10090|
"""index: 10436, intensity: 4848.0, mobility: 0.832"""	-0.336681	0.0576606	0.422605	IPMQLYLI	generic|chr16_1_49701934_49703183_ENSMUST00000046777|
"""index: 7630, intensity: 4360.0, mobility: 0.970"""	-0.337883	0.0576606	0.424784	LQQQQQQQQQQQQQQQFQAQQNAMQQQF	generic|tr_Q3TLG6_Q3TLG6_MOUSE__chr16_-1_17655674_17655781_ENSMUST00000231674__II_3486747	|generic|sp_Q924H2_MED15_MOUSE__chr16_-1_17655674_17655781_ENSMUST00000231674__II_3486747	|generic|tr_A0A338P730_A0A338P730_MOUSE__chr16_-1_17655674_17655781_ENSMUST00000231674__II_3486747	|generic|tr_Q80UN2_Q80UN2_MOUSE__chr16_-1_17655674_17655781_ENSMUST00000231674__II_3486747	|generic|tr_Q6KAM1_Q6KAM1_MOUSE__chr16_-1_17655674_17655781_ENSMUST00000231674__II_3486747	|generic|tr_E9Q7C1_E9Q7C1_MOUSE__chr16_-1_17655674_17655781_ENSMUST00000231674__II_3486747	|generic|tr_A0A338P6A9_A0A338P6A9_MOUSE	|generic|tr_A0A338P6V8_A0A338P6V8_MOUSE	|generic|tr_Q3TE00_Q3TE00_MOUSE__chr16_-1_17652200_17652232_ENSMUST00000232645|
"""index: 8268, intensity: 22465.0, mobility: 1.069"""	-0.338396	0.0576606	0.425712	QMEEKPVPAAPVPSPVAPAPVPSRRNPPGGKSSLVLG	generic|sp_P97825_JUPI1_MOUSE__II_1124041|
"""index: 8332, intensity: 18678.0, mobility: 1.164"""	-0.339164	0.0581967	0.427099	WWAKAYLLAFCEHATPVPHTLVRPKGMLV	generic|IP_1137422_TX=10090|
"""index: 4753, intensity: 4730.0, mobility: 0.861"""	-0.339317	0.0581967	0.427374	ASFDKAKLKKTETQEKN	generic|tr_A0A0N4SVF0_A0A0N4SVF0_MOUSE	|generic|tr_A6H6H4_A6H6H4_MOUSE|
"""index: 9158, intensity: 2832.0, mobility: 1.121"""	-0.339985	0.0581967	0.428578	DGLSRDRERHPRVGTTRCRARVRCPAV	generic|chr8_1_85026888_85027055_ENSMUST00000047281	|generic|chr8_1_85026903_85027055_ENSMUST00000047281|
"""index: 9639, intensity: 2594.0, mobility: 0.968"""	-0.340584	0.0581967	0.429656	TLMVQHRMMVP	generic|sp_Q80U95_UBE3C_MOUSE__chr5_1_29597105_29597188_ENSMUST00000197193__II_944870	|generic|tr_A0A0G2JDR9_A0A0G2JDR9_MOUSE__chr5_1_29631207_29631317_ENSMUST00000199598__II_944861|
"""index: 4547, intensity: 4737.0, mobility: 0.979"""	-0.341285	0.0581967	0.430915	SLSGAQIDDNIPR	generic|sp_O08553_DPYL2_MOUSE|
"""index: 4403, intensity: 2681.0, mobility: 0.821"""	-0.342033	0.0581967	0.432254	DMAEIEKFDKSKLK	generic|sp_P20065_TYB4_MOUSE__chrX_-1_167207501_167208325_ENSMUST00000112175	|generic|tr_Q6ZWX2_Q6ZWX2_MOUSE__chrX_-1_167207501_167208325_ENSMUST00000112175|
"""index: 17119, intensity: 3802.0, mobility: 0.882"""	-0.343301	0.0586319	0.43452	FRSLHTQTLDIL	generic|IP_826303_TX=10090|
"""index: 6387, intensity: 6810.0, mobility: 0.895"""	-0.344321	0.0586319	0.436335	GIEEHSTMLASRARILQQMFF	generic|sp_Q8C3L1_SSUH2_MOUSE|
"""index: 4612, intensity: 2948.0, mobility: 1.095"""	-0.344404	0.0586319	0.436484	QQQPQPHHIPTSAPVYQQPQQQQMTSSYG	generic|tr_Q543N3_Q543N3_MOUSE__II_1131100	|generic|II_1131096_TX=10090	|generic|tr_A2A6H0_A2A6H0_MOUSE|
"""index: 3472, intensity: 2884.0, mobility: 1.045"""	-0.345306	0.0586319	0.438085	DIPNPIGSENSEKTT	generic|sp_CAS1_BOVIN_|
"""index: 14579, intensity: 9067.0, mobility: 1.056"""	-0.3455	0.0586319	0.438427	HRKYKKKNNK	generic|IP_904035_TX=10090|
"""index: 15232, intensity: 93698.0, mobility: 0.952"""	-0.346666	0.0586319	0.440487	AFLSHAHQLR	generic|IP_965200_TX=10090|
"""index: 3544, intensity: 3580.0, mobility: 0.984"""	-0.347005	0.0586319	0.441086	NAPVTEYMSQNAN	generic|tr_A0A0G2JGJ4_A0A0G2JGJ4_MOUSE__II_933118	|generic|sp_Q6P5F7_TTYH3_MOUSE__chr5_-1_140634755_140634850_ENSMUST00000198704|
"""index: 2760, intensity: 3516.0, mobility: 0.839"""	-0.347332	0.0586319	0.441662	RDQKLSELDDRADALQ	generic|tr_A0A0N4SUV3_A0A0N4SUV3_MOUSE__II_905896	|generic|tr_D3YTU0_D3YTU0_MOUSE__II_905878	|generic|II_951896_TX=10090	|generic|sp_P63024_VAMP3_MOUSE	|generic|tr_B0QZN5_B0QZN5_MOUSE	|generic|sp_Q62442_VAMP1_MOUSE	|generic|sp_Q62442-2_VAMP1_MOUSE	|generic|tr_Q9CXX2_Q9CXX2_MOUSE	|generic|sp_P63044_VAMP2_MOUSE	|generic|chr11_1_69089731_69089979_ENSMUST00000146847	|generic|tr_O35619_O35619_MOUSE|
"""index: 10080, intensity: 4187.0, mobility: 1.090"""	-0.348987	0.0601137	0.444566	QMEEKPVPAAPVPSPVAPAPVPSRRNPPGGKSSLVLG	generic|sp_P97825_JUPI1_MOUSE__II_1124041|
"""index: 7488, intensity: 4531.0, mobility: 1.186"""	-0.350115	0.0601137	0.446535	MANLLTGPKRNLMAMARTWWNQFSVTALQL	generic|tr_Q499X4_Q499X4_MOUSE	|generic|tr_Q3TXD3_Q3TXD3_MOUSE	|generic|tr_Q3U331_Q3U331_MOUSE	|generic|tr_Q5RKP0_Q5RKP0_MOUSE|
"""index: 2820, intensity: 2970.0, mobility: 1.092"""	-0.350237	0.0601137	0.446749	CMIVTMPSTLLWGV	generic|IP_3475705_TX=10090|
"""index: 2133, intensity: 3808.0, mobility: 0.835"""	-0.352314	0.0616883	0.450351	GYLVRQEFRSRMNFLK	generic|tr_Q6ZQK2_Q6ZQK2_MOUSE__II_886289	|generic|tr_Q05CQ4_Q05CQ4_MOUSE__II_886289	|generic|tr_Q8CGH5_Q8CGH5_MOUSE__II_886289	|generic|sp_Q9JKF1_IQGA1_MOUSE__II_886289	|generic|tr_Q80UW7_Q80UW7_MOUSE	|generic|tr_Q8CDT3_Q8CDT3_MOUSE|
"""index: 5666, intensity: 5026.0, mobility: 0.979"""	-0.357099	0.0640194	0.458536	TPIVIQPASATETT	generic|tr_Q921J3_Q921J3_MOUSE__chr2_1_181549329_181549376_ENSMUST00000116365	|generic|sp_P60904_DNJC5_MOUSE__chr2_1_181546445_181546492_ENSMUST00000116365|
"""index: 1917, intensity: 3157.0, mobility: 0.869"""	-0.357834	0.0640194	0.459779	TLDPEQRKAHEKMCMLT	generic|IP_3466853_TX=10090|
"""index: 7741, intensity: 4531.0, mobility: 1.070"""	-0.359474	0.0646726	0.462536	TMPPVSQPEGSIVLRS	generic|tr_Q80ZK2_Q80ZK2_MOUSE	|generic|tr_Q68FG2_Q68FG2_MOUSE	|generic|tr_Q3UGZ4_Q3UGZ4_MOUSE	|generic|tr_Q68FM2_Q68FM2_MOUSE	|generic|tr_Q6A087_Q6A087_MOUSE|
"""index: 13940, intensity: 2981.0, mobility: 1.049"""	-0.359731	0.0646726	0.462966	TISPLDLAKLNQVA	generic|sp_P60335_PCBP1_MOUSE|
"""index: 1497, intensity: 3081.0, mobility: 0.796"""	-0.360477	0.0646726	0.464212	LPTKETIEQEKRSEIS	generic|tr_A6H6H4_A6H6H4_MOUSE|
"""index: 6321, intensity: 15114.0, mobility: 0.922"""	-0.360981	0.0653753	0.465051	QVFGNAISLILGLTPFVFRLSQATDLEQLTAHS	generic|sp_Q8CB19_PHTF2_MOUSE__II_946177	|generic|tr_A0A0R4J1Q1_A0A0R4J1Q1_MOUSE__II_946177|
"""index: 9136, intensity: 2672.0, mobility: 1.104"""	-0.361102	0.0653753	0.465252	ISEQQAEKILKRIRTGHFWGPVTYMD	generic|sp_A2ASZ8-5_SCMC2_MOUSE	|generic|tr_F6RC04_F6RC04_MOUSE	|generic|sp_A2ASZ8-3_SCMC2_MOUSE|
"""index: 5813, intensity: 3168.0, mobility: 0.983"""	-0.36249	0.0660225	0.46755	TPIVIQPASATETT	generic|tr_Q921J3_Q921J3_MOUSE__chr2_1_181549329_181549376_ENSMUST00000116365	|generic|sp_P60904_DNJC5_MOUSE__chr2_1_181546445_181546492_ENSMUST00000116365|
"""index: 1129, intensity: 3754.0, mobility: 0.840"""	-0.363145	0.0660225	0.468629	TPCTHVRVCQECRRIQAL	generic|tr_Q3UYN0_Q3UYN0_MOUSE__chrX_1_99136671_99136700_ENSMUST00000052839__II_891306	|generic|sp_Q61626_GRIK5_MOUSE__chr7_-1_25022437_25022613_ENSMUST00000205328__II_891306	|generic|tr_Q80WU3_Q80WU3_MOUSE__chr7_-1_25022437_25022613_ENSMUST00000205328|
"""index: 18308, intensity: 3486.0, mobility: 1.258"""	-0.364675	0.0660225	0.471135	RMPKMMKRKETVKKEK	generic|IP_1071964_TX=10090|
"""index: 6748, intensity: 3458.0, mobility: 0.909"""	-0.367924	0.0665064	0.476387	LRAEMGRDYQLAKKLCQMILIYEPEN	generic|tr_D3Z5X9_D3Z5X9_MOUSE	|generic|tr_E9Q1A6_E9Q1A6_MOUSE|
"""index: 439, intensity: 2524.0, mobility: 0.809"""	-0.367925	0.0665064	0.476389	QEYSKPAV	generic|sp_P14873_MAP1B_MOUSE	|generic|tr_B2RQQ5_B2RQQ5_MOUSE|
"""index: 825, intensity: 2774.0, mobility: 0.876"""	-0.368651	0.0665064	0.477549	PKLKWDNQ	generic|sp_O35417_PDYN_MOUSE	|generic|tr_Q3UZW2_Q3UZW2_MOUSE	|generic|tr_O35852_O35852_MOUSE|
"""index: 8114, intensity: 2900.0, mobility: 1.253"""	-0.369805	0.0665064	0.479383	AVQGPVGTDFKPLNSTPAATTT	generic|sp_Q9JMD0_ZN207_MOUSE__chr11_1_80389266_80389334_ENSMUST00000178665__II_1129855	|generic|tr_M0QWF0_M0QWF0_MOUSE__chr11_1_80389266_80389334_ENSMUST00000178665__II_1129855	|generic|sp_Q9JMD0-2_ZN207_MOUSE__chr11_1_80389266_80389334_ENSMUST00000178665	|generic|sp_Q9JMD0-3_ZN207_MOUSE__chr11_1_80389266_80389334_ENSMUST00000178665	|generic|sp_Q9JMD0-4_ZN207_MOUSE__chr11_1_80389266_80389334_ENSMUST00000178665|
"""index: 8264, intensity: 2617.0, mobility: 1.123"""	-0.370276	0.0665064	0.480129	AQMEEKPVPAAPVPSPVAPAPVPSRRNPPGGKSSLVLG	generic|sp_P97825_JUPI1_MOUSE__II_1124041|
"""index: 17843, intensity: 4465.0, mobility: 0.921"""	-0.37085	0.0665064	0.481034	MLSGLPHPGVR	generic|chr3_1_45381709_45381798_ENSMUST00000193252|
"""index: 6927, intensity: 4991.0, mobility: 0.909"""	-0.372019	0.068	0.482867	VDPSAYLWTF	generic|IP_3457964_TX=10090|
"""index: 2920, intensity: 3420.0, mobility: 0.825"""	-0.374126	0.068	0.486137	EQQPPQPPPPPPPTLPPS	generic|tr_Q61685_Q61685_MOUSE	|generic|sp_P09027_HXD3_MOUSE|
"""index: 3220, intensity: 2529.0, mobility: 0.804"""	-0.379579	0.0711431	0.494392	YTVTSVFA	generic|tr_Q7TRG4_Q7TRG4_MOUSE	|generic|tr_Q8VFJ6_Q8VFJ6_MOUSE|
"""index: 8888, intensity: 5002.0, mobility: 0.884"""	-0.38104	0.071885	0.496549	QLRFPRMLMKLVSLRTLS	generic|tr_A0A140LHL9_A0A140LHL9_MOUSE__chr6_1_92152393_92152425_ENSMUST00000146175__II_890053	|generic|tr_Q8BP65_Q8BP65_MOUSE__chr6_1_92152393_92152425_ENSMUST00000146175	|generic|sp_Q60644_NR1H2_MOUSE__chr6_1_92152393_92152425_ENSMUST00000146175|
"""index: 1016, intensity: 2591.0, mobility: 0.794"""	-0.383796	0.0733068	0.500556	FCLLHLDCHQVGKKNKMT	generic|chr9_1_72721519_72726486_ENSMUST00000034740__IP_847240_TX=10090|
"""index: 4413, intensity: 4336.0, mobility: 0.930"""	-0.384151	0.0733068	0.501065	QVANPNSAIFGGARPREEVVQKEQE	generic|tr_Q80U88_Q80U88_MOUSE__chr5_-1_134625358_134625459_ENSMUST00000202289__II_929730	|generic|tr_Q3V244_Q3V244_MOUSE__chr5_-1_134625358_134625459_ENSMUST00000202289__II_929730	|generic|tr_Q3TG58_Q3TG58_MOUSE__chr5_-1_134625358_134625459_ENSMUST00000202289__II_929730	|generic|tr_Q564E5_Q564E5_MOUSE__chr5_-1_134625358_134625459_ENSMUST00000202289__II_929730|
"""index: 3004, intensity: 2950.0, mobility: 0.889"""	-0.384287	0.0733068	0.50126	EVSASLAKQGL	generic|II_1128081_TX=10090	|generic|II_1128079_TX=10090	|generic|tr_A0A0A0MQC7_A0A0A0MQC7_MOUSE	|generic|tr_A2A5Y6_A2A5Y6_MOUSE	|generic|sp_P10637_TAU_MOUSE	|generic|sp_P10637-2_TAU_MOUSE	|generic|sp_P10637-4_TAU_MOUSE	|generic|tr_Q3UH19_Q3UH19_MOUSE	|generic|sp_P10637-6_TAU_MOUSE	|generic|tr_Q8C5K4_Q8C5K4_MOUSE	|generic|tr_Q547J4_Q547J4_MOUSE	|generic|tr_B1AQW2_B1AQW2_MOUSE	|generic|sp_TAU_HUMAN_|
"""index: 1056, intensity: 3679.0, mobility: 1.006"""	-0.385106	0.0739269	0.50243	AQQKEPMIGVNQE	generic|sp_CAS1_BOVIN_|
"""index: 4223, intensity: 7603.0, mobility: 1.047"""	-0.386217	0.0739269	0.504004	SASWSPRPEFEVTFLLLPHGLQQENDRHFVDEMANPERQIMK	generic|tr_A6PWL3_A6PWL3_MOUSE	|generic|tr_Q3ULL4_Q3ULL4_MOUSE|
"""index: 7455, intensity: 2516.0, mobility: 0.952"""	-0.38644	0.0739269	0.504319	WRTDPGSIFDI	generic|tr_F6RM14_F6RM14_MOUSE	|generic|tr_B7ZCI2_B7ZCI2_MOUSE|
"""index: 13078, intensity: 5650.0, mobility: 0.951"""	-0.386936	0.074544	0.505016	LFYLMLMGILPICMFVHLVH	generic|IP_939500_TX=10090|
"""index: 7030, intensity: 3775.0, mobility: 1.001"""	-0.388111	0.074544	0.506655	NTQVHLIPEAMV	generic|IP_914425_TX=10090|
"""index: 1767, intensity: 2919.0, mobility: 1.169"""	-0.388339	0.074544	0.506971	QENSSTTSPARNSLTQEVS	generic|sp_Q64735-2_CR1L_MOUSE__chr1_-1_195129143_195129208_ENSMUST00000195586__II_1023938	|generic|sp_Q64735_CR1L_MOUSE__chr1_-1_195129143_195129208_ENSMUST00000195586|
"""index: 10219, intensity: 3898.0, mobility: 0.869"""	-0.388962	0.0758294	0.507833	EPWRRFVKREIYFF	generic|IP_934174_TX=10090|
"""index: 6293, intensity: 3814.0, mobility: 0.827"""	-0.39045	0.0758294	0.50987	NCSEPLSILVRNERGHS	generic|sp_Q64339_ISG15_MOUSE|
"""index: 1249, intensity: 4828.0, mobility: 0.984"""	-0.390983	0.0758294	0.510594	QNKYQQAEELY	generic|tr_D3Z710_D3Z710_MOUSE__II_892177	|generic|sp_Q91W40_KLC3_MOUSE|
"""index: 2351, intensity: 2501.0, mobility: 0.821"""	-0.392254	0.0758294	0.511675	GSQIDDHVPKRASARIL	generic|sp_Q9EQF6_DPYL5_MOUSE__chr5_1_30791522_30791638_ENSMUST00000198503__II_944569|
"""index: 10008, intensity: 14248.0, mobility: 0.929"""	-0.392306	0.0758294	0.511675	EGLSMMNIEIPPKITIEVP	generic|tr_A0A0R4J1R4_A0A0R4J1R4_MOUSE	|generic|sp_A2AEY4_MA7D3_MOUSE	|generic|sp_A2AEY4-2_MA7D3_MOUSE|
"""index: 7375, intensity: 4097.0, mobility: 0.885"""	-0.393266	0.0765588	0.511675	QQYQNALMASRMDKTPQS	generic|sp_Q3TWN3_CNNM2_MOUSE	|generic|sp_Q3TWN3-2_CNNM2_MOUSE	|generic|tr_C6KI93_C6KI93_MOUSE|
"""index: 18618, intensity: 3067.0, mobility: 0.866"""	-0.396493	0.0772871	0.511675	AHRRVNNC	generic|tr_Q80U60_Q80U60_MOUSE__chr12_1_30015472_30015570_ENSMUST00000218620__II_3471634	|generic|tr_A0A1W2P6L9_A0A1W2P6L9_MOUSE__chr12_1_30015472_30015570_ENSMUST00000218620__II_3471634	|generic|sp_Q3UQ28_PXDN_MOUSE__chr12_1_30015472_30015570_ENSMUST00000218620__II_3471634	|generic|tr_B2RX13_B2RX13_MOUSE__chr12_1_30015472_30015570_ENSMUST00000218620__II_3471634|
"""index: 16330, intensity: 3031.0, mobility: 0.968"""	-0.396915	0.0779528	0.511675	ATHQLILSFLP	generic|IP_997277_TX=10090|
"""index: 5260, intensity: 4176.0, mobility: 0.858"""	-0.397197	0.0779528	0.511675	ISSTQARKEKGLQWE	generic|IP_868761_TX=10090|
"""index: 6659, intensity: 3631.0, mobility: 1.026"""	-0.397913	0.0786164	0.511675	QVEYKGETKSFY	generic|tr_D3Z5E2_D3Z5E2_MOUSE__II_854154	|generic|tr_Q3ULM1_Q3ULM1_MOUSE__II_854160	|generic|tr_Q504P4_Q504P4_MOUSE__II_854160	|generic|tr_Q3TZJ3_Q3TZJ3_MOUSE__II_854160	|generic|tr_Q3TEK2_Q3TEK2_MOUSE__II_854160	|generic|tr_Q3TF16_Q3TF16_MOUSE__II_854160	|generic|tr_Q3KQJ4_Q3KQJ4_MOUSE__II_854160	|generic|tr_Q3UBA6_Q3UBA6_MOUSE__II_854160	|generic|tr_Q3U9L2_Q3U9L2_MOUSE__II_854160	|generic|tr_Q3TH56_Q3TH56_MOUSE__II_854160	|generic|tr_Q3TQ13_Q3TQ13_MOUSE__II_854160	|generic|sp_P63017_HSP7C_MOUSE__II_854160	|generic|tr_Q3TRH3_Q3TRH3_MOUSE__II_854160	|generic|IP_830472_TX=10090	|generic|tr_Q3TB63_Q3TB63_MOUSE	|generic|tr_Q3UDS0_Q3UDS0_MOUSE|
"""index: 8071, intensity: 28017.0, mobility: 1.156"""	-0.399363	0.0786164	0.511675	WWAKAYLLAFCEHATPVPHTLVRPKGMLV	generic|IP_1137422_TX=10090|
"""index: 3940, intensity: 3145.0, mobility: 0.990"""	-0.400678	0.0792779	0.511675	MWPHAPAPVQP	generic|II_1032388_TX=10090	|generic|IP_1032386_TX=10090|
"""index: 4361, intensity: 4166.0, mobility: 0.890"""	-0.401034	0.0792779	0.511675	IVFADIFIMNLILWMD	generic|tr_A2AFI6_A2AFI6_MOUSE|
"""index: 719, intensity: 3373.0, mobility: 0.780"""	-0.402111	0.08	0.511675	MAPTKETW	generic|chr2_1_91900586_91900624_ENSMUST00000099712__IP_1002273_TX=10090	|generic|chr2_1_91900559_91900624_ENSMUST00000099712__IP_1002273_TX=10090	|generic|chr2_1_91900508_91900624_ENSMUST00000099712__IP_1002273_TX=10090|
"""index: 8028, intensity: 6649.0, mobility: 1.167"""	-0.403608	0.0814409	0.511675	MANLLTGPKRNLMAMARTWWNQFSVTALQL	generic|tr_Q499X4_Q499X4_MOUSE	|generic|tr_Q3TXD3_Q3TXD3_MOUSE	|generic|tr_Q3U331_Q3U331_MOUSE	|generic|tr_Q5RKP0_Q5RKP0_MOUSE|
"""index: 7101, intensity: 3573.0, mobility: 0.873"""	-0.404501	0.0814409	0.511675	LSSAISTENWKPKDLDR	generic|chr13_-1_14265177_14271063_ENSMUST00000110516__IP_1109835_TX=10090|
"""index: 12532, intensity: 4122.0, mobility: 0.892"""	-0.407419	0.0828125	0.511675	VAPFPEVFGKEKVNEL	generic|sp_CAS1_BOVIN_|
"""index: 15101, intensity: 3183.0, mobility: 1.034"""	-0.407745	0.0828125	0.511675	FTLPAPLRRWSF	generic|IP_3493814_TX=10090|
"""index: 3102, intensity: 2720.0, mobility: 0.851"""	-0.407893	0.0828125	0.511675	NVEVEVLSPSKEPVHP	generic|sp_B2RRE4_Z518B_MOUSE	|generic|tr_J3QPN0_J3QPN0_MOUSE|
"""index: 17072, intensity: 4751.0, mobility: 1.203"""	-0.409545	0.0840467	0.511675	RKGGDPKYAHLNMDLHVFIEVFGPPCEAYALMAHAMEEVKKFLVPVR	generic|chr4_-1_129725546_129725713_ENSMUST00000129342	|generic|chr4_-1_129725546_129725713_ENSMUST00000129342|
"""index: 1448, intensity: 2879.0, mobility: 0.824"""	-0.409669	0.0840467	0.511675	PLQQSDLRNSNSIEDR	generic|IP_921848_TX=10090|
"""index: 338, intensity: 2651.0, mobility: 0.873"""	-0.41036	0.0840467	0.511675	EHSNKHGYLV	generic|IP_987867_TX=10090	|generic|IP_874599_TX=10090|
"""index: 500, intensity: 2964.0, mobility: 0.744"""	-0.41174	0.0840467	0.511675	ASLAKQGL	generic|II_1128081_TX=10090	|generic|II_1128079_TX=10090	|generic|tr_A0A0A0MQC7_A0A0A0MQC7_MOUSE	|generic|tr_A2A5Y6_A2A5Y6_MOUSE	|generic|sp_P10637_TAU_MOUSE	|generic|sp_P10637-2_TAU_MOUSE	|generic|sp_P10637-4_TAU_MOUSE	|generic|tr_Q3UH19_Q3UH19_MOUSE	|generic|sp_P10637-6_TAU_MOUSE	|generic|tr_Q8C5K4_Q8C5K4_MOUSE	|generic|tr_Q547J4_Q547J4_MOUSE	|generic|tr_B1AQW2_B1AQW2_MOUSE	|generic|sp_TAU_HUMAN_|
"""index: 9040, intensity: 2858.0, mobility: 1.027"""	-0.411937	0.0840467	0.511675	QAGMTGYGMPRQIM	generic|tr_Q9D6K2_Q9D6K2_MOUSE	|generic|sp_Q9R1Q8_TAGL3_MOUSE|
"""index: 9017, intensity: 12040.0, mobility: 1.050"""	-0.412621	0.0845617	0.511675	IGGFAGRIGASNMGPVG	generic|sp_Q8C854_MYEF2_MOUSE__II_1000715	|generic|sp_Q8C854-3_MYEF2_MOUSE__II_1000715	|generic|tr_A7UQY4_A7UQY4_MOUSE__II_1000715	|generic|tr_G8JL68_G8JL68_MOUSE__II_1000715|
"""index: 3196, intensity: 2762.0, mobility: 1.152"""	-0.412997	0.0845617	0.511675	QQQPQPHHIPTSAPVYQ	generic|tr_Q543N3_Q543N3_MOUSE__II_1131100	|generic|II_1131096_TX=10090	|generic|tr_A2A6H0_A2A6H0_MOUSE|
"""index: 6851, intensity: 5236.0, mobility: 0.930"""	-0.413652	0.0845617	0.511675	GEQEKEAQYKDQPAALPLAAEETA	generic|tr_B2KGT5_B2KGT5_MOUSE__chr1_1_66438885_66439007_ENSMUST00000172486|
"""index: 8306, intensity: 9391.0, mobility: 1.201"""	-0.413684	0.0845617	0.511675	WWAKAYLLAFCEHATPVPHTLVRPKGMLV	generic|IP_1137422_TX=10090|
"""index: 12435, intensity: 5262.0, mobility: 0.942"""	-0.415107	0.0860465	0.511675	MRVSGPLGLEL	generic|IP_981060_TX=10090|
"""index: 7080, intensity: 4559.0, mobility: 0.916"""	-0.420865	0.0880989	0.511675	YANRLGYYPWYTSEGVPINGGLPQN	generic|tr_L0MX76_L0MX76_MOUSE|
"""index: 6775, intensity: 2506.0, mobility: 0.832"""	-0.421113	0.0880989	0.511675	WNTSLREVSGAVVVSGL	generic|tr_A0A0R4J067_A0A0R4J067_MOUSE	|generic|sp_Q60850_S23A3_MOUSE	|generic|sp_Q60850-2_S23A3_MOUSE|
"""index: 4423, intensity: 3422.0, mobility: 0.910"""	-0.421323	0.0880989	0.511675	QVANPNSAIFGGARPREEVVQKEQE	generic|tr_Q80U88_Q80U88_MOUSE__chr5_-1_134625358_134625459_ENSMUST00000202289__II_929730	|generic|tr_Q3V244_Q3V244_MOUSE__chr5_-1_134625358_134625459_ENSMUST00000202289__II_929730	|generic|tr_Q3TG58_Q3TG58_MOUSE__chr5_-1_134625358_134625459_ENSMUST00000202289__II_929730	|generic|tr_Q564E5_Q564E5_MOUSE__chr5_-1_134625358_134625459_ENSMUST00000202289__II_929730|
"""index: 12627, intensity: 6121.0, mobility: 0.916"""	-0.422048	0.0880989	0.511675	VVIDKHPVR	generic|sp_Q3TP92_CNEP1_MOUSE__chr11_1_69989999_69990037_ENSMUST00000138246|
"""index: 7579, intensity: 2545.0, mobility: 0.809"""	-0.422647	0.0888031	0.511675	LSRTIAAP	generic|sp_E9Q7D5_ARHG5_MOUSE__II_921841|
"""index: 1777, intensity: 3285.0, mobility: 0.884"""	-0.423335	0.0895062	0.511675	QCLFYKRQPKRMPQVP	generic|IP_1022928_TX=10090|
"""index: 6813, intensity: 2566.0, mobility: 0.926"""	-0.423794	0.0901387	0.511675	LMWAAVIGLFCRQYDIIKDNDS	generic|tr_A0A0J9YUI2_A0A0J9YUI2_MOUSE__chr5_-1_31295000_31295104_ENSMUST00000201906	|generic|tr_B9EI95_B9EI95_MOUSE__chr5_-1_31295000_31295104_ENSMUST00000201906|
"""index: 7943, intensity: 8550.0, mobility: 1.086"""	-0.424594	0.0901387	0.511675	WWAKAYLLAFCEHATPVPHTLVRPKGMLV	generic|IP_1137422_TX=10090|
"""index: 8087, intensity: 7091.0, mobility: 1.120"""	-0.425639	0.0907692	0.511675	MANLLTGPKRNLMAMARTWWNQFSVTALQL	generic|tr_Q499X4_Q499X4_MOUSE	|generic|tr_Q3TXD3_Q3TXD3_MOUSE	|generic|tr_Q3U331_Q3U331_MOUSE	|generic|tr_Q5RKP0_Q5RKP0_MOUSE|
"""index: 3194, intensity: 4169.0, mobility: 0.889"""	-0.426093	0.0907692	0.511675	DIPNTGSLAFLREQGLCTVRDSLT	generic|II_3457132_TX=10090|
"""index: 16418, intensity: 3393.0, mobility: 0.947"""	-0.426833	0.0922367	0.511675	SLVYPFPGPIPN	generic|sp_CASB_BOVIN_|
"""index: 8323, intensity: 3359.0, mobility: 1.180"""	-0.427443	0.0929339	0.511675	MISFYPLSYPMFMICRPNLKLLIKCFY	generic|IP_1129906_TX=10090|
"""index: 3256, intensity: 5474.0, mobility: 0.908"""	-0.432071	0.0950192	0.511675	DLVDEAKNYLLLPQERPLMQGPR	generic|sp_Q8VCK5_KLH20_MOUSE__chr1_-1_161101447_161101506_ENSMUST00000117467__II_1028084|
"""index: 7996, intensity: 10395.0, mobility: 1.114"""	-0.432876	0.0950192	0.511675	LMQGKCFMWMVMILGRTQELLLGDALQLI	generic|IP_896703_TX=10090|
"""index: 8455, intensity: 3019.0, mobility: 1.070"""	-0.433309	0.0950192	0.511675	QMEEKPVPAAPVPSPVAPAPVPSRRNPPGGKSSLVLG	generic|sp_P97825_JUPI1_MOUSE__II_1124041|
"""index: 7350, intensity: 6499.0, mobility: 0.920"""	-0.433963	0.0952018	0.511675	MSANLILCELQKARWSP	generic|IP_3506321_TX=10090|
"""index: 9719, intensity: 2648.0, mobility: 1.098"""	-0.434035	0.0952018	0.511675	APVSTGAGGGTVLAKMYP	generic|sp_Q8R1I2_GRP_MOUSE	|generic|chr18_1_65873631_65873807_ENSMUST00000173530|
"""index: 6694, intensity: 6282.0, mobility: 1.016"""	-0.434083	0.0952018	0.511675	LGESLVMETQLSTFKGRSQSVWETSLHMIWVTGFLWF	generic|sp_Q9R244_TRPC2_MOUSE__II_883674	|generic|sp_Q9R244-2_TRPC2_MOUSE__II_883674	|generic|sp_Q9R244-3_TRPC2_MOUSE__II_883674	|generic|sp_Q9R244-4_TRPC2_MOUSE__II_883674	|generic|tr_F8VQM8_F8VQM8_MOUSE__II_883674	|generic|tr_Q5F0M4_Q5F0M4_MOUSE|
"""index: 2932, intensity: 4537.0, mobility: 0.906"""	-0.43428	0.0952018	0.511675	APPEPVPPPRAAPAPTHV	generic|sp_Q0VGU4_VGF_MOUSE|
"""index: 5248, intensity: 2992.0, mobility: 0.876"""	-0.434287	0.0952018	0.511675	RSLGHSLPE	generic|IP_3500150_TX=10090|
"""index: 8827, intensity: 2803.0, mobility: 0.873"""	-0.435335	0.0952018	0.511675	PQRSVRRYMKNLRRRR	generic|IP_830559_TX=10090|
"""index: 4636, intensity: 2502.0, mobility: 0.780"""	-0.435937	0.0952018	0.511675	STSERILAFRQTQS	generic|IP_1094025_TX=10090|
"""index: 10234, intensity: 2894.0, mobility: 0.829"""	-0.436429	0.0952018	0.511675	FQQFPNPLGSWVRRIQ	generic|IP_919071_TX=10090|
"""index: 12037, intensity: 6399.0, mobility: 0.864"""	-0.437925	0.0958175	0.511675	RTRRRESA	generic|IP_985438_TX=10090|
"""index: 7729, intensity: 3757.0, mobility: 0.975"""	-0.43809	0.0958175	0.511675	LSMPACGCHHLRRPRVHGKQIPDH	generic|IP_1109487_TX=10090|
"""index: 10203, intensity: 2866.0, mobility: 0.929"""	-0.438613	0.0963581	0.511675	SRMGAVPVMIPAQSKDGSIV	generic|sp_P97792_CXAR_MOUSE__chr16_1_78334866_78334964_ENSMUST00000231251|
"""index: 8560, intensity: 5680.0, mobility: 1.141"""	-0.43899	0.0963581	0.511675	MANLLTGPKRNLMAMARTWWNQFSVTALQL	generic|tr_Q499X4_Q499X4_MOUSE	|generic|tr_Q3TXD3_Q3TXD3_MOUSE	|generic|tr_Q3U331_Q3U331_MOUSE	|generic|tr_Q5RKP0_Q5RKP0_MOUSE|
"""index: 8495, intensity: 3535.0, mobility: 1.041"""	-0.439188	0.0963581	0.511675	TISCRASESVDNYDINFMNWFQQKPGQPPKLLIYA	generic|sp_P03977_KV3A4_MOUSE|
"""index: 4886, intensity: 4235.0, mobility: 0.978"""	-0.440597	0.0976533	0.511675	EPEPEPEPLQEPEPEPEPEPEPEPE	generic|tr_C4IXT3_C4IXT3_MOUSE__chr11_-1_61157167_61157217_ENSMUST00000173525|
"""index: 9358, intensity: 2811.0, mobility: 1.112"""	-0.441292	0.0976533	0.511675	VPERAPLPPPVPSQFQ	generic|sp_Q0VGU4_VGF_MOUSE|
"""index: 4935, intensity: 3666.0, mobility: 1.032"""	-0.441438	0.0976533	0.511675	AQPAPKPEPSFSEYASVQVQRK	generic|sp_P97797_SHPS1_MOUSE	|generic|sp_P97797-2_SHPS1_MOUSE	|generic|sp_P97797-3_SHPS1_MOUSE	|generic|sp_P97797-4_SHPS1_MOUSE	|generic|tr_Q2M4I8_Q2M4I8_MOUSE	|generic|tr_E0CX65_E0CX65_MOUSE|
"""index: 14617, intensity: 2572.0, mobility: 0.883"""	-0.441636	0.0990923	0.511675	SSRSVNTYDYA	generic|tr_A0A2I3BRV5_A0A2I3BRV5_MOUSE	|generic|tr_Q569V0_Q569V0_MOUSE	|generic|tr_A0A2I3BRF3_A0A2I3BRF3_MOUSE	|generic|tr_A0A0A0MQM7_A0A0A0MQM7_MOUSE	|generic|sp_O08746_MATN2_MOUSE	|generic|sp_O08746-2_MATN2_MOUSE	|generic|tr_Q3TQ80_Q3TQ80_MOUSE	|generic|tr_Q8C435_Q8C435_MOUSE|
"""index: 2496, intensity: 3651.0, mobility: 0.900"""	-0.443591	0.100302	0.511675	SIYINNTKQT	generic|IP_1055564_TX=10090|
"""index: 10097, intensity: 3101.0, mobility: 0.927"""	-0.443765	0.100302	0.511675	ESRPLEGPLLQ	generic|sp_E9PVD3_PCD16_MOUSE__chr7_-1_105757583_105757615_ENSMUST00000140959|
"""index: 9337, intensity: 10773.0, mobility: 1.026"""	-0.44443	0.100302	0.511675	FSDIPNPIGSENSE	generic|sp_CAS1_BOVIN_|
"""index: 253, intensity: 2565.0, mobility: 0.861"""	-0.44455	0.100302	0.511675	TQVDEGVRSAS	generic|tr_Q3TAS8_Q3TAS8_MOUSE__chr18_-1_43324332_43324412_ENSMUST00000237707	|generic|tr_E9PWE8_E9PWE8_MOUSE__chr18_-1_43324332_43324412_ENSMUST00000237707	|generic|sp_Q62188_DPYL3_MOUSE__chr18_-1_43324332_43324412_ENSMUST00000237707	|generic|tr_Q3TT92_Q3TT92_MOUSE__chr18_-1_43324332_43324412_ENSMUST00000237707|
"""index: 4193, intensity: 4563.0, mobility: 0.957"""	-0.445179	0.100601	0.511675	MMIIMAIMMAM	generic|chr11_1_50382803_50382880_ENSMUST00000109142|
"""index: 9085, intensity: 2633.0, mobility: 1.202"""	-0.446764	0.100601	0.511675	AWEKHGRPGGFWEASSVH	generic|IP_881950_TX=10090|
"""index: 6430, intensity: 15772.0, mobility: 0.803"""	-0.447757	0.100601	0.511675	STDREKKAYEHMFLR	generic|IP_1120244_TX=10090	|generic|tr_A0A1G5SJA0_A0A1G5SJA0_MOUSE	|generic|tr_A0A1G5SL47_A0A1G5SL47_MOUSE	|generic|tr_A0A1G5SJ80_A0A1G5SJ80_MOUSE	|generic|tr_A0A1G5SLJ2_A0A1G5SLJ2_MOUSE	|generic|tr_Q8R3R7_Q8R3R7_MOUSE	|generic|sp_B1ARD6_SLFN9_MOUSE	|generic|tr_A0A1G5SJ64_A0A1G5SJ64_MOUSE|
"""index: 4453, intensity: 3489.0, mobility: 0.816"""	-0.447988	0.100601	0.511675	STSTLRHKQTHWLL	generic|IP_1138052_TX=10090|
"""index: 13244, intensity: 49053.0, mobility: 0.882"""	-0.448429	0.100601	0.511675	KWNTKGRR	generic|tr_Q3V040_Q3V040_MOUSE	|generic|tr_E9Q3K0_E9Q3K0_MOUSE|
"""index: 13326, intensity: 2793.0, mobility: 0.967"""	-0.448481	0.100601	0.511675	ESWRRQKAR	generic|IP_1134412_TX=10090|
"""index: 16701, intensity: 4912.0, mobility: 1.047"""	-0.449281	0.101048	0.511675	HLIRCGKSIRQ	generic|IP_3500126_TX=10090|
"""index: 12301, intensity: 3763.0, mobility: 0.980"""	-0.449509	0.101048	0.511675	CRITKVGQLE	generic|IP_3466559_TX=10090|
"""index: 1956, intensity: 5916.0, mobility: 0.931"""	-0.450303	0.101048	0.511675	SIKNNVTPNMMEEMYKKAHTA	generic|IP_1101333_TX=10090|
"""index: 5164, intensity: 7714.0, mobility: 0.880"""	-0.450753	0.101048	0.511675	DGELDGLWTTITIFISLFLLSVCYSAS	generic|tr_A0A0A6YVP0_A0A0A6YVP0_MOUSE__II_1111956	|generic|tr_Q6KAM2_Q6KAM2_MOUSE__II_3502246	|generic|tr_A0A1Y7VJN6_A0A1Y7VJN6_MOUSE__II_3502246	|generic|sp_P03987_IGHG3_MOUSE__II_3502246	|generic|tr_F6TQW2_F6TQW2_MOUSE__II_1111967	|generic|sp_P01865_GCAM_MOUSE	|generic|sp_P01867_IGG2B_MOUSE|
"""index: 10520, intensity: 2633.0, mobility: 1.001"""	-0.452361	0.101568	0.511675	FICTFTILYIL	generic|tr_Q8CDX1_Q8CDX1_MOUSE|
"""index: 8603, intensity: 5215.0, mobility: 0.885"""	-0.452628	0.101568	0.511675	QLYENKPRRPYIL	generic|sp_Q9D3P9_NEUT_MOUSE|
"""index: 1319, intensity: 5441.0, mobility: 0.813"""	-0.45326	0.101568	0.511675	SRSGGGGGGGLGSGGSIRSSY	generic|sp_K1C9_HUMAN_|
"""index: 9926, intensity: 6621.0, mobility: 0.834"""	-0.454191	0.102239	0.511675	LLGKACLRS	generic|tr_Q7TS91_Q7TS91_MOUSE__chr2_-1_11482046_11482102_ENSMUST00000195779__II_1014838	|generic|tr_A7UAK5_A7UAK5_MOUSE__chr2_-1_11482046_11482102_ENSMUST00000195779__II_1014838|
"""index: 12050, intensity: 16013.0, mobility: 0.926"""	-0.455634	0.102908	0.511675	MLWSTRRR	generic|chr11_-1_50297340_50297384_ENSMUST00000020637|
"""index: 8064, intensity: 2786.0, mobility: 0.887"""	-0.456145	0.103577	0.511675	MRWAAPWEHKPLPTRGQQC	generic|IP_1149731_TX=10090|
"""index: 6707, intensity: 5679.0, mobility: 0.919"""	-0.456406	0.104244	0.511675	DEVSASLAKQGL	generic|II_1128081_TX=10090	|generic|II_1128079_TX=10090	|generic|tr_A0A0A0MQC7_A0A0A0MQC7_MOUSE	|generic|tr_A2A5Y6_A2A5Y6_MOUSE	|generic|sp_P10637_TAU_MOUSE	|generic|sp_P10637-2_TAU_MOUSE	|generic|sp_P10637-4_TAU_MOUSE	|generic|tr_Q3UH19_Q3UH19_MOUSE	|generic|sp_P10637-6_TAU_MOUSE	|generic|tr_Q8C5K4_Q8C5K4_MOUSE	|generic|tr_Q547J4_Q547J4_MOUSE	|generic|tr_B1AQW2_B1AQW2_MOUSE	|generic|sp_TAU_HUMAN_|
"""index: 12171, intensity: 4301.0, mobility: 0.834"""	-0.456681	0.104755	0.511675	SSSLEKSYEL	generic|tr_Q61852_Q61852_MOUSE__IP_913138	|generic|IP_826025_TX=10090	|generic|IP_828139_TX=10090	|generic|IP_898081_TX=10090	|generic|IP_3455901_TX=10090	|generic|IP_1071672_TX=10090	|generic|IP_3505881_TX=10090	|generic|tr_Q3U122_Q3U122_MOUSE	|generic|tr_Q3UAF6_Q3UAF6_MOUSE	|generic|sp_P60710_ACTB_MOUSE	|generic|tr_Q3U804_Q3U804_MOUSE	|generic|tr_Q3UIJ3_Q3UIJ3_MOUSE	|generic|tr_Q3UAF7_Q3UAF7_MOUSE	|generic|tr_Q3U939_Q3U939_MOUSE	|generic|sp_P68134_ACTS_MOUSE	|generic|tr_E9Q5F4_E9Q5F4_MOUSE	|generic|tr_Q3UJ36_Q3UJ36_MOUSE	|generic|tr_A0A0U1RQ96_A0A0U1RQ96_MOUSE	|generic|tr_Q6IWE2_Q6IWE2_MOUSE	|generic|sp_P62737_ACTA_MOUSE	|generic|tr_Q61264_Q61264_MOUSE	|generic|tr_E9Q1F2_E9Q1F2_MOUSE	|generic|tr_Q61275_Q61275_MOUSE	|generic|tr_Q3UBP6_Q3UBP6_MOUSE	|generic|tr_Q3UGS0_Q3UGS0_MOUSE	|generic|tr_Q3UCF8_Q3UCF8_MOUSE	|generic|tr_Q9QZ83_Q9QZ83_MOUSE	|generic|tr_Q3TIJ9_Q3TIJ9_MOUSE	|generic|tr_Q3TSB7_Q3TSB7_MOUSE	|generic|tr_Q3UBQ4_Q3UBQ4_MOUSE	|generic|tr_Q9CXK3_Q9CXK3_MOUSE	|generic|tr_Q3UA89_Q3UA89_MOUSE	|generic|tr_Q3U5R4_Q3U5R4_MOUSE	|generic|tr_Q3TG92_Q3TG92_MOUSE	|generic|tr_Q61272_Q61272_MOUSE	|generic|tr_Q4KL81_Q4KL81_MOUSE	|generic|tr_Q61276_Q61276_MOUSE	|generic|tr_Q3UAA9_Q3UAA9_MOUSE	|generic|sp_P68033_ACTC_MOUSE|
"""index: 3374, intensity: 4374.0, mobility: 0.969"""	-0.456896	0.104755	0.511675	DIPNPIGSENSEK	generic|sp_CAS1_BOVIN_|
"""index: 1242, intensity: 3684.0, mobility: 0.982"""	-0.457385	0.104755	0.511675	EFQRGQELLSRRDHSHRRDRDQTMSCWTEG	generic|IP_1058439_TX=10090	|generic|IP_1058439_TX=10090|
"""index: 7216, intensity: 3558.0, mobility: 0.968"""	-0.45822	0.105419	0.511675	QDFVASHSSSSKGK	generic|tr_E9QA57_E9QA57_MOUSE|
"""index: 15337, intensity: 6135.0, mobility: 1.028"""	-0.458424	0.106083	0.511675	LLGSPSRQPRR	generic|IP_971338_TX=10090|
"""index: 7465, intensity: 4880.0, mobility: 0.884"""	-0.458549	0.106667	0.511675	VNLALPWRPQWARFRLFCPVCLSP	generic|IP_929461_TX=10090|
"""index: 2835, intensity: 4230.0, mobility: 0.920"""	-0.45862	0.106667	0.511675	LMPMRPSPTLS	generic|IP_891305_TX=10090	|generic|IP_891300_TX=10090|
"""index: 8415, intensity: 3015.0, mobility: 0.937"""	-0.459515	0.108728	0.511675	KTHVEKKTPFIDMLNSLPLRQ	generic|sp_Q69ZF3_GBA2_MOUSE__chr4_-1_43567189_43567464_ENSMUST00000128403__II_964035	|generic|II_964041_TX=10090	|generic|II_964038_TX=10090	|generic|II_964023_TX=10090	|generic|tr_B1AWI3_B1AWI3_MOUSE__chr4_-1_43578012_43578257_ENSMUST00000152251|
"""index: 8968, intensity: 2519.0, mobility: 1.184"""	-0.460137	0.108728	0.511675	SSFPEPTTDDVSPSLHAEVG	generic|sp_P14873_MAP1B_MOUSE	|generic|tr_B2RQQ5_B2RQQ5_MOUSE|
"""index: 7995, intensity: 11277.0, mobility: 1.148"""	-0.460987	0.109306	0.511675	MANLLTGPKRNLMAMARTWWNQFSVTALQL	generic|tr_Q499X4_Q499X4_MOUSE	|generic|tr_Q3TXD3_Q3TXD3_MOUSE	|generic|tr_Q3U331_Q3U331_MOUSE	|generic|tr_Q5RKP0_Q5RKP0_MOUSE|
"""index: 11107, intensity: 2699.0, mobility: 1.164"""	-0.462119	0.109306	0.511675	QFVFTVVTILSNEKMK	generic|IP_938527_TX=10090|
"""index: 8313, intensity: 3152.0, mobility: 1.163"""	-0.463375	0.109559	0.511675	WKEEVLETVQTVEQFLRQENFREDRGP	generic|sp_Q8VI94_OASL1_MOUSE|
"""index: 9411, intensity: 4147.0, mobility: 1.086"""	-0.463958	0.109559	0.511675	ARCIISDGMDAGLWQ	generic|tr_Q9CUK0_Q9CUK0_MOUSE	|generic|tr_Q8VCL4_Q8VCL4_MOUSE	|generic|tr_Q80TA4_Q80TA4_MOUSE|
"""index: 5216, intensity: 3516.0, mobility: 0.954"""	-0.464441	0.109559	0.511675	RSAWPCLATPGLWRAGRRRMRTP	generic|chr11_-1_120009935_120010228_ENSMUST00000103020__IP_1122552_TX=10090|
"""index: 1519, intensity: 3502.0, mobility: 0.878"""	-0.464771	0.109559	0.511675	YDEVVDTSKG	generic|sp_Q9D2R0_AACS_MOUSE__chr5_1_125509806_125509907_ENSMUST00000144361__II_930589|
"""index: 4678, intensity: 3383.0, mobility: 1.213"""	-0.464794	0.109559	0.511675	GAAQGAMNQPQTQYSATPNY	generic|sp_Q9JKD3_SCAM5_MOUSE__chr9_-1_57443670_57443780_ENSMUST00000215208__II_3456302|
"""index: 3226, intensity: 13944.0, mobility: 0.883"""	-0.46529	0.109559	0.511675	EPPPPEPPRI	generic|sp_Q8BIF0_C99L2_MOUSE	|generic|sp_Q8BIF0-2_C99L2_MOUSE	|generic|tr_I7HJQ8_I7HJQ8_MOUSE	|generic|tr_A2AP74_A2AP74_MOUSE|
"""index: 9161, intensity: 3379.0, mobility: 0.859"""	-0.465703	0.110051	0.511675	RDFVVSLL	generic|IP_825529_TX=10090|
"""index: 7800, intensity: 3112.0, mobility: 1.108"""	-0.465911	0.110051	0.511675	TMPPVSQPEGSIVLRS	generic|tr_Q80ZK2_Q80ZK2_MOUSE	|generic|tr_Q68FG2_Q68FG2_MOUSE	|generic|tr_Q3UGZ4_Q3UGZ4_MOUSE	|generic|tr_Q68FM2_Q68FM2_MOUSE	|generic|tr_Q6A087_Q6A087_MOUSE|
"""index: 7762, intensity: 2638.0, mobility: 1.052"""	-0.466621	0.110051	0.511675	KLLNDYVSNQTQGMIKELVSDLEER	generic|tr_D3Z451_D3Z451_MOUSE|
"""index: 9905, intensity: 4404.0, mobility: 0.911"""	-0.467357	0.110623	0.511675	MRSLPLPQMP	generic|chr12_-1_111832628_111833372_ENSMUST00000054815__IP_1112268_TX=10090	|generic|chr12_-1_111833094_111833372_ENSMUST00000054815|
"""index: 12046, intensity: 5161.0, mobility: 1.131"""	-0.467365	0.110623	0.511675	MGAVPVMIPAQSKDGSIV	generic|sp_P97792_CXAR_MOUSE__chr16_1_78334866_78334964_ENSMUST00000231251|
"""index: 6683, intensity: 7096.0, mobility: 1.049"""	-0.468247	0.111274	0.511675	SFSANEAKQAFAEKDPKEEVLR	generic|chr7_1_97680706_97680798_ENSMUST00000107153|
"""index: 6678, intensity: 3643.0, mobility: 0.847"""	-0.469379	0.111842	0.511675	QKFHTQHEGESLSYAKRHHHE	generic|tr_Q8BN74_Q8BN74_MOUSE__chr1_-1_13166879_13167094_ENSMUST00000147927__II_1043639	|generic|tr_A6P3E3_A6P3E3_MOUSE__chr12_-1_100967989_100968279_ENSMUST00000068411	|generic|tr_Q7TPU7_Q7TPU7_MOUSE__chr12_-1_100967989_100968279_ENSMUST00000068411	|generic|tr_E9PV80_E9PV80_MOUSE__chr12_-1_100967989_100968279_ENSMUST00000068411	|generic|sp_Q61026_NCOA2_MOUSE__chr12_-1_100967989_100968279_ENSMUST00000068411|
"""index: 8461, intensity: 3474.0, mobility: 1.112"""	-0.469789	0.111842	0.511675	TMVLTVAVVANFLKRGKGASDHWNSLHR	generic|IP_898308_TX=10090|
"""index: 15275, intensity: 113040.0, mobility: 1.054"""	-0.470965	0.113869	0.511675	TLADEVSASLAKQGL	generic|II_1128081_TX=10090	|generic|II_1128079_TX=10090	|generic|tr_A0A0A0MQC7_A0A0A0MQC7_MOUSE	|generic|tr_A2A5Y6_A2A5Y6_MOUSE	|generic|sp_P10637_TAU_MOUSE	|generic|sp_P10637-2_TAU_MOUSE	|generic|sp_P10637-4_TAU_MOUSE	|generic|tr_Q3UH19_Q3UH19_MOUSE	|generic|sp_P10637-6_TAU_MOUSE	|generic|tr_Q8C5K4_Q8C5K4_MOUSE	|generic|tr_Q547J4_Q547J4_MOUSE	|generic|tr_B1AQW2_B1AQW2_MOUSE	|generic|sp_TAU_HUMAN_|
"""index: 2986, intensity: 5015.0, mobility: 0.941"""	-0.471202	0.113869	0.511675	NAPPEPVPPPRAAPAPTHV	generic|sp_Q0VGU4_VGF_MOUSE|
"""index: 9497, intensity: 4594.0, mobility: 0.864"""	-0.47156	0.114515	0.511675	RRQASPEL	generic|tr_D3Z7Q6_D3Z7Q6_MOUSE	|generic|sp_O35885_ASCL2_MOUSE|
"""index: 5746, intensity: 5805.0, mobility: 0.962"""	-0.472874	0.11799	0.511675	ADEVSASLAKQGL	generic|II_1128081_TX=10090	|generic|II_1128079_TX=10090	|generic|tr_A0A0A0MQC7_A0A0A0MQC7_MOUSE	|generic|tr_A2A5Y6_A2A5Y6_MOUSE	|generic|sp_P10637_TAU_MOUSE	|generic|sp_P10637-2_TAU_MOUSE	|generic|sp_P10637-4_TAU_MOUSE	|generic|tr_Q3UH19_Q3UH19_MOUSE	|generic|sp_P10637-6_TAU_MOUSE	|generic|tr_Q8C5K4_Q8C5K4_MOUSE	|generic|tr_Q547J4_Q547J4_MOUSE	|generic|tr_B1AQW2_B1AQW2_MOUSE	|generic|sp_TAU_HUMAN_|
"""index: 4377, intensity: 3168.0, mobility: 1.013"""	-0.473026	0.11799	0.511675	CMRNTGHPRWMP	generic|IP_1146725_TX=10090	|generic|IP_1146722_TX=10090|
"""index: 15535, intensity: 65992.0, mobility: 1.050"""	-0.473471	0.118545	0.511675	TLADEVSASLAKQGL	generic|II_1128081_TX=10090	|generic|II_1128079_TX=10090	|generic|tr_A0A0A0MQC7_A0A0A0MQC7_MOUSE	|generic|tr_A2A5Y6_A2A5Y6_MOUSE	|generic|sp_P10637_TAU_MOUSE	|generic|sp_P10637-2_TAU_MOUSE	|generic|sp_P10637-4_TAU_MOUSE	|generic|tr_Q3UH19_Q3UH19_MOUSE	|generic|sp_P10637-6_TAU_MOUSE	|generic|tr_Q8C5K4_Q8C5K4_MOUSE	|generic|tr_Q547J4_Q547J4_MOUSE	|generic|tr_B1AQW2_B1AQW2_MOUSE	|generic|sp_TAU_HUMAN_|
"""index: 8838, intensity: 4560.0, mobility: 0.892"""	-0.473659	0.118545	0.511675	QLYENKPRRPYIL	generic|sp_Q9D3P9_NEUT_MOUSE|
"""index: 14183, intensity: 4681.0, mobility: 0.974"""	-0.474312	0.120464	0.511675	KFRRKDRE	generic|sp_Q99KN9-2_EPN4_MOUSE__II_1140910	|generic|tr_Q5SUH7_Q5SUH7_MOUSE__II_1140912	|generic|tr_Q3UPG6_Q3UPG6_MOUSE__II_1140912	|generic|tr_Q5SUH6_Q5SUH6_MOUSE__II_1140912	|generic|sp_Q99KN9_EPN4_MOUSE__II_1140912	|generic|tr_Q3UGL3_Q3UGL3_MOUSE|
"""index: 2040, intensity: 2522.0, mobility: 0.863"""	-0.474502	0.120464	0.511675	LLARWTKH	generic|sp_Q8K4H1-2_KFA_MOUSE__II_1123098	|generic|tr_B1AQL0_B1AQL0_MOUSE__II_1123098	|generic|II_1123102_TX=10090	|generic|sp_Q8K4H1_KFA_MOUSE|
"""index: 17333, intensity: 5239.0, mobility: 1.013"""	-0.474541	0.120464	0.511675	WLRLHRLHH	generic|IP_1068809_TX=10090|
"""index: 1849, intensity: 3869.0, mobility: 0.974"""	-0.475296	0.121102	0.511675	QETEEEPHVRVA	generic|sp_Q8BGK5_S35F1_MOUSE|
"""index: 2266, intensity: 2583.0, mobility: 0.972"""	-0.476316	0.123823	0.511675	MRWGGGGEHGWR	generic|IP_1035739_TX=10090|
"""index: 4772, intensity: 3570.0, mobility: 0.868"""	-0.476357	0.123823	0.511675	RGPARGQCPQSPQHFGCDHRSHCTIQN	generic|IP_1013524_TX=10090|
"""index: 13381, intensity: 14428.0, mobility: 0.985"""	-0.477589	0.124457	0.511675	KEKGERQRLR	generic|IP_1111583_TX=10090|
"""index: 11378, intensity: 5000.0, mobility: 0.830"""	-0.478551	0.125	0.511675	RDVDNALR	generic|tr_Q3UHS6_Q3UHS6_MOUSE__chr2_1_29733737_29733766_ENSMUST00000123953__II_964058	|generic|tr_Q80TM2_Q80TM2_MOUSE__chr2_1_29733737_29733766_ENSMUST00000123953__II_964058	|generic|sp_P26039_TLN1_MOUSE__chr2_1_29733737_29733766_ENSMUST00000123953__II_964058|
"""index: 14466, intensity: 4583.0, mobility: 0.924"""	-0.479174	0.125	0.511675	VYMYIHIYVY	generic|IP_968025_TX=10090|
"""index: 10024, intensity: 31103.0, mobility: 0.977"""	-0.479461	0.126801	0.511675	ISSDILSAKQVQEAQETLM	generic|tr_Q7TPU1_Q7TPU1_MOUSE	|generic|sp_B9EJR8_DAAF5_MOUSE	|generic|tr_B2RY24_B2RY24_MOUSE|
"""index: 14616, intensity: 3718.0, mobility: 1.041"""	-0.479731	0.126801	0.511675	LGRERPCLKKT	generic|IP_1108808_TX=10090	|generic|IP_1108808_TX=10090|
"""index: 10714, intensity: 4369.0, mobility: 0.975"""	-0.480166	0.126801	0.511675	GCFLSNRRPLHDLCSMAKKG	generic|IP_990278_TX=10090|
"""index: 1200, intensity: 2566.0, mobility: 0.831"""	-0.480446	0.126801	0.511675	AAEAYSMMSSYTPCQGGTQKQKR	generic|IP_3501548_TX=10090|
"""index: 332, intensity: 2636.0, mobility: 0.801"""	-0.480647	0.12743	0.511675	CLHLLRSAAPTLKDR	generic|IP_961451_TX=10090|
"""index: 976, intensity: 2689.0, mobility: 0.945"""	-0.48188	0.127965	0.511675	TPTTCGICSVPR	generic|IP_1080571_TX=10090|
"""index: 15913, intensity: 2959.0, mobility: 0.934"""	-0.482051	0.127965	0.511675	VFITSAETVNL	generic|sp_Q6P5U7_NWD2_MOUSE|
"""index: 9782, intensity: 2530.0, mobility: 1.038"""	-0.483393	0.129218	0.511675	GNPELVSKAGTSVLL	generic|sp_Q6Q477_AT2B4_MOUSE__II_1034961	|generic|tr_D1FNM9_D1FNM9_MOUSE__II_1034961|
"""index: 9792, intensity: 3706.0, mobility: 0.959"""	-0.483423	0.129218	0.511675	HQELGTAAAAAAAASRSAMVTSMASILDG	generic|tr_Q3ZAT5_Q3ZAT5_MOUSE	|generic|sp_Q6XBJ3_ONEC2_MOUSE|
"""index: 9152, intensity: 10885.0, mobility: 1.142"""	-0.483933	0.129656	0.511675	IVQDGPPQSPPNIYYKV	generic|tr_Q543Q7_Q543Q7_MOUSE|
"""index: 11196, intensity: 5540.0, mobility: 0.880"""	-0.484975	0.129656	0.511675	VAPFPEVFGK	generic|sp_CAS1_BOVIN_|
"""index: 2514, intensity: 5194.0, mobility: 0.914"""	-0.485096	0.129656	0.511675	FLLPGDLNRQDTRDTCLHE	generic|IP_956947_TX=10090|
"""index: 8759, intensity: 30043.0, mobility: 1.004"""	-0.485855	0.130714	0.511675	LADEVSASLAKQGL	generic|II_1128081_TX=10090	|generic|II_1128079_TX=10090	|generic|tr_A0A0A0MQC7_A0A0A0MQC7_MOUSE	|generic|tr_A2A5Y6_A2A5Y6_MOUSE	|generic|sp_P10637_TAU_MOUSE	|generic|sp_P10637-2_TAU_MOUSE	|generic|sp_P10637-4_TAU_MOUSE	|generic|tr_Q3UH19_Q3UH19_MOUSE	|generic|sp_P10637-6_TAU_MOUSE	|generic|tr_Q8C5K4_Q8C5K4_MOUSE	|generic|tr_Q547J4_Q547J4_MOUSE	|generic|tr_B1AQW2_B1AQW2_MOUSE	|generic|sp_TAU_HUMAN_|
"""index: 7632, intensity: 2732.0, mobility: 1.145"""	-0.485971	0.130714	0.511675	MANLLTGPKRNLMAMARTWWNQFSVTALQL	generic|tr_Q499X4_Q499X4_MOUSE	|generic|tr_Q3TXD3_Q3TXD3_MOUSE	|generic|tr_Q3U331_Q3U331_MOUSE	|generic|tr_Q5RKP0_Q5RKP0_MOUSE|
"""index: 4663, intensity: 26366.0, mobility: 1.045"""	-0.486007	0.130714	0.511675	LNKRMKTTLWMPQKTTQENRDQW	generic|chr2_-1_132808657_132808884_ENSMUST00000039554__IP_998996_TX=10090	|generic|chr2_-1_132806995_132808869_ENSMUST00000039554__IP_998996_TX=10090|
"""index: 9287, intensity: 3351.0, mobility: 0.959"""	-0.48611	0.130714	0.511675	SLGFDEPAEQPVRKNKMASNIF	generic|sp_P97825_JUPI1_MOUSE__II_1124041	|generic|II_1124038_TX=10090|
"""index: 9655, intensity: 3403.0, mobility: 0.951"""	-0.486373	0.131241	0.511675	WTVESTSFDLL	generic|tr_A0A1Y7VLK8_A0A1Y7VLK8_MOUSE__chr13_1_13991494_13991556_ENSMUST00000223483__II_3473361	|generic|II_3473360_TX=10090	|generic|sp_Q8BG28_B3GL2_MOUSE__chr13_1_13991494_13991556_ENSMUST00000223483|
"""index: 2880, intensity: 2866.0, mobility: 0.941"""	-0.486892	0.131241	0.511675	MENLNTLDLQN	generic|tr_Q78KN5_Q78KN5_MOUSE__chr3_1_158063763_158063873_ENSMUST00000156597__II_977434	|generic|tr_A0A0R4J0W6_A0A0R4J0W6_MOUSE__chr3_1_158063763_158063873_ENSMUST00000156597__II_977434	|generic|sp_Q9CRC8_LRC40_MOUSE__chr3_1_158063763_158063873_ENSMUST00000156597__II_977434|
"""index: 9218, intensity: 2666.0, mobility: 0.937"""	-0.487154	0.132384	0.511675	DMNYETMGRALRYYYQRGI	generic|sp_Q9JHC9_ELF2_MOUSE__chr3_-1_51259168_51259350_ENSMUST00000183463	|generic|sp_Q9JHC9-2_ELF2_MOUSE__chr3_-1_51259168_51259350_ENSMUST00000183463	|generic|sp_Q9JHC9-3_ELF2_MOUSE__chr3_-1_51259168_51259350_ENSMUST00000183463	|generic|sp_Q9JHC9-4_ELF2_MOUSE__chr3_-1_51259168_51259350_ENSMUST00000183463	|generic|tr_Q58E60_Q58E60_MOUSE__chr3_-1_51259168_51259350_ENSMUST00000183463	|generic|sp_Q9Z2U4_ELF4_MOUSE	|generic|sp_Q60775_ELF1_MOUSE	|generic|tr_Q3U1B2_Q3U1B2_MOUSE	|generic|tr_A0A2I3BPX9_A0A2I3BPX9_MOUSE	|generic|tr_Q32MF0_Q32MF0_MOUSE	|generic|tr_A0A0B4J1G5_A0A0B4J1G5_MOUSE__chr3_-1_51259168_51259350_ENSMUST00000183463	|generic|tr_Q3U1U8_Q3U1U8_MOUSE	|generic|tr_Q3UQ47_Q3UQ47_MOUSE	|generic|tr_Q3U2M4_Q3U2M4_MOUSE	|generic|tr_Q3UZ20_Q3UZ20_MOUSE__chr3_-1_51259168_51259350_ENSMUST00000183463|
"""index: 928, intensity: 4576.0, mobility: 0.855"""	-0.487157	0.132384	0.511675	TQEKNTLPTKETIEQEKRSE	generic|tr_A6H6H4_A6H6H4_MOUSE|
"""index: 7066, intensity: 22754.0, mobility: 0.990"""	-0.487415	0.132384	0.511675	EIGDEENSAKFPI	generic|sp_P56942_MCH_MOUSE|
"""index: 7255, intensity: 2794.0, mobility: 0.874"""	-0.49112	0.133428	0.511675	REFLMLSSKLSDSQRKD	generic|IP_1025297_TX=10090|
"""index: 7796, intensity: 3364.0, mobility: 0.924"""	-0.491409	0.133428	0.511675	LHPYNTFAAGFNSTGLPHSHSTTRV	generic|tr_A0A5S9EES2_A0A5S9EES2_MOUSE	|generic|tr_A2AGI2_A2AGI2_MOUSE	|generic|tr_B2RWZ9_B2RWZ9_MOUSE	|generic|tr_Q69ZI4_Q69ZI4_MOUSE	|generic|tr_A0A5S9EER5_A0A5S9EER5_MOUSE	|generic|tr_A2AGI3_A2AGI3_MOUSE	|generic|sp_Q8BYM5_NLGN3_MOUSE|
"""index: 8727, intensity: 5671.0, mobility: 1.004"""	-0.491728	0.133428	0.511675	LADEVSASLAKQGL	generic|II_1128081_TX=10090	|generic|II_1128079_TX=10090	|generic|tr_A0A0A0MQC7_A0A0A0MQC7_MOUSE	|generic|tr_A2A5Y6_A2A5Y6_MOUSE	|generic|sp_P10637_TAU_MOUSE	|generic|sp_P10637-2_TAU_MOUSE	|generic|sp_P10637-4_TAU_MOUSE	|generic|tr_Q3UH19_Q3UH19_MOUSE	|generic|sp_P10637-6_TAU_MOUSE	|generic|tr_Q8C5K4_Q8C5K4_MOUSE	|generic|tr_Q547J4_Q547J4_MOUSE	|generic|tr_B1AQW2_B1AQW2_MOUSE	|generic|sp_TAU_HUMAN_|
"""index: 8852, intensity: 4272.0, mobility: 0.834"""	-0.492042	0.133428	0.511675	QLYENKPRRPYIL	generic|sp_Q9D3P9_NEUT_MOUSE|
"""index: 10549, intensity: 2747.0, mobility: 1.000"""	-0.492377	0.133758	0.511675	MCVAVFGVFSVAM	generic|sp_Q0EEE2_PTHD3_MOUSE	|generic|sp_Q0EEE2-2_PTHD3_MOUSE	|generic|tr_B7ZN87_B7ZN87_MOUSE|
"""index: 9506, intensity: 3509.0, mobility: 1.026"""	-0.492438	0.133758	0.511675	FSDIPNPIGSENSE	generic|sp_CAS1_BOVIN_|
"""index: 10160, intensity: 3936.0, mobility: 0.925"""	-0.49259	0.133758	0.511675	DSQRGLQELW	generic|IP_1102955_TX=10090|
"""index: 12431, intensity: 3811.0, mobility: 0.903"""	-0.492973	0.133758	0.511675	QITLESMII	generic|sp_Q8BPC6_IDHG2_MOUSE|
"""index: 13967, intensity: 3606.0, mobility: 0.908"""	-0.493347	0.134086	0.511675	RCKYFHII	generic|chr12_1_3617622_3617714_ENSMUST00000173483|
"""index: 8007, intensity: 5675.0, mobility: 1.168"""	-0.493402	0.134086	0.511675	RMRTTWTWRSCLVKMTTTFISSMPFPRQ	generic|IP_1079835_TX=10090|
"""index: 7385, intensity: 4272.0, mobility: 1.020"""	-0.494576	0.134086	0.511675	MLSAAAVRWGAKPFPNRPRRADGSEL	generic|IP_1043581_TX=10090|
"""index: 18036, intensity: 2652.0, mobility: 0.915"""	-0.494621	0.134086	0.511675	QPLPPTVMFPP	generic|sp_CASB_BOVIN_|
"""index: 7595, intensity: 19034.0, mobility: 1.007"""	-0.494971	0.134507	0.511675	GYSVSVCTSLRRIICAQVPLDSTSL	generic|IP_2560168_TX=10090|
"""index: 17611, intensity: 15852.0, mobility: 0.957"""	-0.495161	0.134507	0.511675	ATHLQTERIR	generic|chr14_-1_70614908_70615391_ENSMUST00000022694|
"""index: 10180, intensity: 5649.0, mobility: 1.058"""	-0.49532	0.134507	0.511675	RLVELKEHPAHER	generic|sp_Q9JIF7_COPB_MOUSE__II_3459270|
"""index: 7723, intensity: 4056.0, mobility: 1.007"""	-0.495686	0.134926	0.511675	QMEEKPVPAAPVPSPVAPAPVPSRRNPPGGKSSLVLG	generic|sp_P97825_JUPI1_MOUSE__II_1124041|
"""index: 6669, intensity: 4178.0, mobility: 1.021"""	-0.495707	0.134926	0.511675	AFQHSRSTESIKS	generic|II_909581_TX=10090	|generic|tr_E9QN14_E9QN14_MOUSE__chr6_-1_112829435_112829617_ENSMUST00000060215	|generic|chr6_-1_112771328_112771552_ENSMUST00000060215	|generic|tr_F8VPQ4_F8VPQ4_MOUSE__chr6_-1_112829435_112829617_ENSMUST00000060215	|generic|sp_Q812A2_SRGP3_MOUSE__chr6_-1_112829435_112829617_ENSMUST00000060215|
"""index: 10230, intensity: 7208.0, mobility: 1.150"""	-0.49591	0.134926	0.511675	QSGFSLSGAQIDDNIPR	generic|sp_O08553_DPYL2_MOUSE|
"""index: 1876, intensity: 3009.0, mobility: 1.166"""	-0.496869	0.135249	0.511675	AEPSTPSGPESGPTPASAEQNE	generic|sp_P28667_MRP_MOUSE|
"""index: 15592, intensity: 7607.0, mobility: 1.071"""	-0.497021	0.135249	0.511675	TLADEVSASLAKQGL	generic|II_1128081_TX=10090	|generic|II_1128079_TX=10090	|generic|tr_A0A0A0MQC7_A0A0A0MQC7_MOUSE	|generic|tr_A2A5Y6_A2A5Y6_MOUSE	|generic|sp_P10637_TAU_MOUSE	|generic|sp_P10637-2_TAU_MOUSE	|generic|sp_P10637-4_TAU_MOUSE	|generic|tr_Q3UH19_Q3UH19_MOUSE	|generic|sp_P10637-6_TAU_MOUSE	|generic|tr_Q8C5K4_Q8C5K4_MOUSE	|generic|tr_Q547J4_Q547J4_MOUSE	|generic|tr_B1AQW2_B1AQW2_MOUSE	|generic|sp_TAU_HUMAN_|
"""index: 3496, intensity: 4356.0, mobility: 0.927"""	-0.497884	0.135249	0.511675	AVPITPTLNRE	generic|sp_CAS2_BOVIN_|
"""index: 11654, intensity: 9373.0, mobility: 0.909"""	-0.497949	0.135249	0.511675	VAPFPEVFGKE	generic|sp_CAS1_BOVIN_|
"""index: 5308, intensity: 3938.0, mobility: 0.879"""	-0.498506	0.135664	0.511675	DIAGIQKLY	generic|sp_Q10738_MMP7_MOUSE	|generic|tr_Q6GXA3_Q6GXA3_MOUSE	|generic|tr_Q3UN27_Q3UN27_MOUSE|
"""index: 17863, intensity: 3210.0, mobility: 1.072"""	-0.498928	0.135664	0.511675	RKYLMYPTVLQ	generic|chr8_-1_107585753_107586684_ENSMUST00000044106|
"""index: 12130, intensity: 3800.0, mobility: 0.826"""	-0.499081	0.135664	0.511675	SSLRNFMMD	generic|IP_947585_TX=10090	|generic|IP_947691_TX=10090|
"""index: 7573, intensity: 17696.0, mobility: 1.119"""	-0.499522	0.135983	0.511675	LSKESVDQEKKAYSFCGTVEYMAPEVVNRR	generic|tr_E9PUP0_E9PUP0_MOUSE	|generic|sp_Q7TPS0_KS6A6_MOUSE	|generic|sp_Q7TPS0-2_KS6A6_MOUSE	|generic|sp_Q7TPS0-3_KS6A6_MOUSE	|generic|tr_E9QK39_E9QK39_MOUSE	|generic|tr_A2CEE5_A2CEE5_MOUSE	|generic|tr_A2CEE7_A2CEE7_MOUSE	|generic|tr_A2CEE6_A2CEE6_MOUSE|
"""index: 2582, intensity: 2788.0, mobility: 0.834"""	-0.499631	0.135983	0.511675	MLLSRGKGRPLKDIYNEPVPHTH	generic|IP_1135262_TX=10090|
"""index: 5230, intensity: 3140.0, mobility: 1.026"""	-0.500245	0.135983	0.511675	TPAGPGARAPLTGFSS	generic|tr_B2RRK2_B2RRK2_MOUSE__chr19_-1_5423851_5423880_ENSMUST00000148219	|generic|sp_Q3UH53_SDK1_MOUSE__chr19_-1_5423851_5423880_ENSMUST00000148219	|generic|sp_Q3UH53-2_SDK1_MOUSE__chr19_-1_5423851_5423880_ENSMUST00000148219	|generic|tr_Q3UNQ9_Q3UNQ9_MOUSE|
"""index: 8963, intensity: 4678.0, mobility: 0.894"""	-0.50029	0.135983	0.511675	PGPTQTLSPNGENNNDIIQDNGTIIPFRKHTVR	generic|sp_Q8R001_MARE2_MOUSE	|generic|sp_Q8R001_MARE2_MOUSE	|generic|tr_E9Q1B7_E9Q1B7_MOUSE__chr18_1_23853664_23853702_ENSMUST00000155708	|generic|tr_E9Q1B7_E9Q1B7_MOUSE__chr18_1_23853664_23853702_ENSMUST00000155708|
"""index: 4818, intensity: 4384.0, mobility: 0.988"""	-0.500888	0.137282	0.511675	PEPEPQPEPEPEPEPEPQPEPEPEQ	generic|tr_C4IXT3_C4IXT3_MOUSE__chr11_-1_61157167_61157217_ENSMUST00000173525|
"""index: 9230, intensity: 3295.0, mobility: 1.039"""	-0.501055	0.137883	0.511675	ESWRVESNEFCN	generic|sp_Q8CJ69_BMPER_MOUSE	|generic|tr_A0A1L1SS01_A0A1L1SS01_MOUSE|
"""index: 7157, intensity: 2524.0, mobility: 0.880"""	-0.502009	0.138387	0.511675	LPYMKFSAMQTLSQYICQTGLLLTSK	generic|IP_3485347_TX=10090|
"""index: 7964, intensity: 27004.0, mobility: 1.130"""	-0.502319	0.138387	0.511675	WWAKAYLLAFCEHATPVPHTLVRPKGMLV	generic|IP_1137422_TX=10090|
"""index: 4460, intensity: 18919.0, mobility: 0.938"""	-0.504305	0.13968	0.511675	QDRFWSDMSNGMQLMFPRKSALRK	generic|II_852414_TX=10090|
"""index: 7037, intensity: 6652.0, mobility: 1.013"""	-0.504772	0.140582	0.511675	VLAPMVLFSLSMK	generic|chr6_-1_149068440_149068631_ENSMUST00000111557__IP_906829_TX=10090	|generic|chr6_-1_149068440_149068631_ENSMUST00000111557__IP_906829_TX=10090|
"""index: 17609, intensity: 11837.0, mobility: 1.125"""	-0.505014	0.140582	0.511675	LRWLPQPMSLGQNWFLRLHPYPLCHQKGPVELGTQGLHPSTLMY	generic|IP_1133546_TX=10090	|generic|IP_1133549_TX=10090|
"""index: 3996, intensity: 5707.0, mobility: 0.967"""	-0.505054	0.140582	0.511675	SPQLEDEAKELQ	generic|tr_Q3UXY8_Q3UXY8_MOUSE	|generic|sp_P22005_PENK_MOUSE|
"""index: 7152, intensity: 4371.0, mobility: 1.074"""	-0.505519	0.140582	0.511675	SQPAAYVAQPATAAAYA	generic|tr_E9QL13_E9QL13_MOUSE	|generic|tr_Q3U6A2_Q3U6A2_MOUSE	|generic|sp_Q8C2Q3_RBM14_MOUSE	|generic|sp_Q8C2Q3-2_RBM14_MOUSE	|generic|tr_Q62019_Q62019_MOUSE|
"""index: 9722, intensity: 3193.0, mobility: 1.113"""	-0.506285	0.140582	0.511675	VPERAPLPPPVPSQFQ	generic|sp_Q0VGU4_VGF_MOUSE|
"""index: 15555, intensity: 6362.0, mobility: 1.031"""	-0.507302	0.140981	0.511675	TLADEVSASLAKQGL	generic|II_1128081_TX=10090	|generic|II_1128079_TX=10090	|generic|tr_A0A0A0MQC7_A0A0A0MQC7_MOUSE	|generic|tr_A2A5Y6_A2A5Y6_MOUSE	|generic|sp_P10637_TAU_MOUSE	|generic|sp_P10637-2_TAU_MOUSE	|generic|sp_P10637-4_TAU_MOUSE	|generic|tr_Q3UH19_Q3UH19_MOUSE	|generic|sp_P10637-6_TAU_MOUSE	|generic|tr_Q8C5K4_Q8C5K4_MOUSE	|generic|tr_Q547J4_Q547J4_MOUSE	|generic|tr_B1AQW2_B1AQW2_MOUSE	|generic|sp_TAU_HUMAN_|
"""index: 10605, intensity: 19869.0, mobility: 0.874"""	-0.507472	0.140981	0.511675	RVQRKKGY	generic|IP_955251_TX=10090|
"""index: 8848, intensity: 6091.0, mobility: 1.172"""	-0.507797	0.140981	0.511675	CQRRVLYGTKAWGESVPCLSTKMLVTAHPC	generic|IP_923452_TX=10090|
"""index: 8289, intensity: 5810.0, mobility: 1.129"""	-0.508267	0.142069	0.511675	CLEDVVYRGDMLLEKIQSALADIAQSQL	generic|sp_Q9CQ39_MED21_MOUSE__chr6_1_146650162_146650287_ENSMUST00000204040__II_907172|
"""index: 11079, intensity: 65420.0, mobility: 0.852"""	-0.50839	0.142069	0.511675	VSNLSHSPAVESTCFQIWKLAVM	generic|tr_D3Z286_D3Z286_MOUSE|
"""index: 15431, intensity: 9686.0, mobility: 0.993"""	-0.508531	0.142069	0.511675	NFLWIHVRR	generic|chr1_-1_181919338_181919667_ENSMUST00000111025|
"""index: 7287, intensity: 3733.0, mobility: 1.232"""	-0.509249	0.14266	0.511675	AANAASTAATSAAQNAFKGNQM	generic|tr_Q3TD71_Q3TD71_MOUSE	|generic|tr_Q3TSA8_Q3TSA8_MOUSE	|generic|tr_Q3UY11_Q3UY11_MOUSE|
"""index: 7529, intensity: 24512.0, mobility: 0.908"""	-0.509714	0.142955	0.511675	MGSNKGASQAGMTGYGMPRQIM	generic|tr_Q9D6K2_Q9D6K2_MOUSE	|generic|sp_Q9R1Q8_TAGL3_MOUSE|
"""index: 14713, intensity: 4640.0, mobility: 1.028"""	-0.510436	0.142955	0.511675	SFTLKIIMKSCI	generic|IP_3499239_TX=10090|
"""index: 10389, intensity: 2758.0, mobility: 1.196"""	-0.510553	0.142955	0.511675	IVQEMPPQSPANIYYKV	generic|sp_P52800_EFNB2_MOUSE__chr8_-1_8660480_8660584_ENSMUST00000209169__II_867982	|generic|tr_Q544L9_Q544L9_MOUSE|
"""index: 10246, intensity: 65272.0, mobility: 0.946"""	-0.511342	0.142955	0.511675	ISSDILSAKQVQEAQETLM	generic|tr_Q7TPU1_Q7TPU1_MOUSE	|generic|sp_B9EJR8_DAAF5_MOUSE	|generic|tr_B2RY24_B2RY24_MOUSE|
"""index: 10983, intensity: 155273.0, mobility: 0.937"""	-0.51213	0.143445	0.511675	MRIHPELVTGSKDHELDPRRY	generic|chr2_1_28665571_28665642_ENSMUST00000156857__II_1012734_TX=10090|
"""index: 3456, intensity: 23819.0, mobility: 0.996"""	-0.512443	0.143445	0.511675	WIMWLTSPSKHGRPTCMSCNTK	generic|IP_1041130_TX=10090|
"""index: 9532, intensity: 5320.0, mobility: 0.882"""	-0.512957	0.144422	0.511675	MNIIQSIL	generic|chr12_1_52516387_52516446_ENSMUST00000219443	|generic|chr12_1_52516300_52516446_ENSMUST00000219443|
"""index: 5481, intensity: 16401.0, mobility: 1.048"""	-0.51313	0.144422	0.511675	MVGQFYWIVNIKPSPHTEMQEAQLRNWQHIIMYVVLAML	generic|tr_Q8CEZ6_Q8CEZ6_MOUSE|
"""index: 6552, intensity: 6062.0, mobility: 1.010"""	-0.513237	0.144422	0.511675	VLAPLGGEGLWAWV	generic|chr11_-1_69556003_69556713_ENSMUST00000004036__IP_1133958_TX=10090|
"""index: 570, intensity: 2529.0, mobility: 0.835"""	-0.513667	0.144422	0.511675	ITVDDKHY	generic|sp_CAS2_BOVIN_|
"""index: 18547, intensity: 2661.0, mobility: 1.397"""	-0.51398	0.145007	0.511675	RRLRVAITALLRS	generic|IP_1008257_TX=10090|
"""index: 17342, intensity: 4031.0, mobility: 0.917"""	-0.514232	0.145392	0.511675	VRLKIMVKVWDQ	generic|IP_3487079_TX=10090|
"""index: 3237, intensity: 3500.0, mobility: 1.081"""	-0.514244	0.145392	0.511675	STAATSAAQNAFKGNQM	generic|tr_Q3TD71_Q3TD71_MOUSE	|generic|tr_Q3TSA8_Q3TSA8_MOUSE	|generic|tr_Q3UY11_Q3UY11_MOUSE|
"""index: 11852, intensity: 3525.0, mobility: 0.855"""	-0.514455	0.145392	0.511675	LHLNIEMSCM	generic|IP_971942_TX=10090|
"""index: 14335, intensity: 2581.0, mobility: 1.012"""	-0.514696	0.145975	0.511675	AFVVTVFAPITFP	generic|sp_Q5SWD9_TSR1_MOUSE__chr11_1_74908266_74908406_ENSMUST00000128230__II_1135278	|generic|sp_Q5SWD9-2_TSR1_MOUSE__chr11_1_74908266_74908406_ENSMUST00000128230__II_1135278	|generic|II_1135272_TX=10090|
"""index: 8713, intensity: 2507.0, mobility: 0.993"""	-0.515567	0.147921	0.511675	WMPRLPLCYPQSRSPENHG	generic|sp_Q8BZL1_NEUR4_MOUSE	|generic|sp_Q8BZL1-1_NEUR4_MOUSE|
"""index: 12452, intensity: 17021.0, mobility: 1.284"""	-0.516308	0.149081	0.511675	STEGQLERVARIYRHPFYN	generic|tr_D3YTR8_D3YTR8_MOUSE__II_1147105	|generic|sp_P69525_TMPS9_MOUSE	|generic|tr_B2RY54_B2RY54_MOUSE|
"""index: 4665, intensity: 9807.0, mobility: 0.887"""	-0.516584	0.149081	0.511675	LGAPLSYVCIYVACDNVHTGGCCLLTHAQ	generic|IP_848250_TX=10090|
"""index: 16293, intensity: 3674.0, mobility: 0.930"""	-0.517603	0.15034	0.511675	NIHEVLVQVQ	generic|IP_2432841_TX=10090|
"""index: 1154, intensity: 3386.0, mobility: 0.925"""	-0.518926	0.152174	0.511675	LAGTRESVDSAKPRVY	generic|sp_P35455_NEU2_MOUSE|
"""index: 4605, intensity: 14975.0, mobility: 0.846"""	-0.519031	0.152174	0.511675	MWPRSTSTLRHKQTHWLL	generic|IP_1138052_TX=10090|
"""index: 3406, intensity: 4454.0, mobility: 1.044"""	-0.519217	0.152749	0.511675	GLPPVAHPPHAPSPGQTVKPEADRDHTSDQL	generic|tr_A0A0J9YU62_A0A0J9YU62_MOUSE__chr5_-1_33249103_33249207_ENSMUST00000202962__II_942165	|generic|sp_O88712_CTBP1_MOUSE__chr5_-1_33249103_33249207_ENSMUST00000202962__II_942165	|generic|sp_O88712-2_CTBP1_MOUSE__chr5_-1_33249103_33249207_ENSMUST00000202962__II_942165	|generic|sp_O88712-3_CTBP1_MOUSE__chr5_-1_33249103_33249207_ENSMUST00000202962__II_942165|
"""index: 10150, intensity: 3622.0, mobility: 1.129"""	-0.519273	0.15322	0.511675	KMVFGETSLGPLQVFF	generic|IP_982973_TX=10090|
"""index: 8871, intensity: 3842.0, mobility: 1.170"""	-0.519715	0.15322	0.511675	IVQDGPPQSPPNIYYKV	generic|tr_Q543Q7_Q543Q7_MOUSE|
"""index: 8949, intensity: 3595.0, mobility: 0.898"""	-0.519957	0.153586	0.511675	PGPTQTLSPNGENNNDIIQDNGTIIPFRKHTVR	generic|sp_Q8R001_MARE2_MOUSE	|generic|sp_Q8R001_MARE2_MOUSE	|generic|tr_E9Q1B7_E9Q1B7_MOUSE__chr18_1_23853664_23853702_ENSMUST00000155708	|generic|tr_E9Q1B7_E9Q1B7_MOUSE__chr18_1_23853664_23853702_ENSMUST00000155708|
"""index: 13287, intensity: 3015.0, mobility: 1.081"""	-0.520836	0.153586	0.511675	KQSLDICSGILIIV	generic|IP_835821_TX=10090|
"""index: 13630, intensity: 53313.0, mobility: 1.153"""	-0.521034	0.153586	0.511675	SLSAASAPLVETSTPLRL	generic|sp_Q9QXV0_PCS1N_MOUSE|
"""index: 3185, intensity: 17723.0, mobility: 0.920"""	-0.521841	0.154054	0.511675	VNELLTPQGPR	generic|tr_Q8CAD1_Q8CAD1_MOUSE__chrX_1_20851679_20851816_ENSMUST00000136451__II_836925|
"""index: 7326, intensity: 2874.0, mobility: 1.020"""	-0.522354	0.154054	0.511675	QDLTYSEIPQALHPRDAACIGSLLTFEYLI	generic|sp_A2A9C3_SZT2_MOUSE	|generic|sp_A2A9C3-2_SZT2_MOUSE|
"""index: 1982, intensity: 84792.0, mobility: 0.941"""	-0.523186	0.154313	0.511675	TLPTKETIEQEKRSEIS	generic|tr_A6H6H4_A6H6H4_MOUSE|
"""index: 13185, intensity: 3556.0, mobility: 0.982"""	-0.523775	0.154313	0.511675	MLEYFQATWAV	generic|sp_Q9WVJ0_KCNH3_MOUSE__chr15_1_99242367_99242522_ENSMUST00000230552__II_3485689|
"""index: 8545, intensity: 4836.0, mobility: 1.020"""	-0.524228	0.154313	0.511675	MRSTGETTVTKFP	generic|IP_928955_TX=10090|
"""index: 7714, intensity: 2680.0, mobility: 1.208"""	-0.524472	0.154313	0.511675	SSLGSMSPSNMEGYSKTQY	generic|tr_Q3TV22_Q3TV22_MOUSE__chr16_1_78334866_78334964_ENSMUST00000231251	|generic|sp_P97792_CXAR_MOUSE__chr16_1_78334866_78334964_ENSMUST00000231251	|generic|sp_P97792-2_CXAR_MOUSE__chr16_1_78334866_78334964_ENSMUST00000231251|
"""index: 6291, intensity: 4941.0, mobility: 0.993"""	-0.525004	0.155451	0.511675	VPITPTLNREQL	generic|sp_CAS2_BOVIN_|
"""index: 4515, intensity: 7121.0, mobility: 0.952"""	-0.525035	0.155451	0.511675	ELNMIIMLPDEHVELSTVEKEITHE	generic|IP_3500889_TX=10090	|generic|tr_W4VSP4_W4VSP4_MOUSE	|generic|tr_Q8VHQ0_Q8VHQ0_MOUSE	|generic|tr_Q6P6K7_Q6P6K7_MOUSE|
"""index: 4735, intensity: 3606.0, mobility: 0.813"""	-0.525212	0.156019	0.511675	MAGGVAASTGRSAGSPSNYILEEADAKLQL	generic|IP_874405_TX=10090|
"""index: 8448, intensity: 3948.0, mobility: 1.132"""	-0.525809	0.157258	0.511675	NSETDITPKLLWHPVMNGDKACGDVLVTAELI	generic|tr_A0A286YDF5_A0A286YDF5_MOUSE__chr15_-1_38501570_38501599_ENSMUST00000065308__II_3464579	|generic|tr_B9EK95_B9EK95_MOUSE__chr15_-1_38501570_38501599_ENSMUST00000065308__II_3464579	|generic|sp_Q69ZN7_MYOF_MOUSE__chr15_-1_38501570_38501599_ENSMUST00000065308__II_3464579	|generic|sp_Q69ZN7-4_MYOF_MOUSE__chr15_-1_38501570_38501599_ENSMUST00000065308__II_3464579	|generic|tr_E9Q390_E9Q390_MOUSE__chr15_-1_38501570_38501599_ENSMUST00000065308__II_3464579	|generic|tr_A0A286YCZ3_A0A286YCZ3_MOUSE__chr15_-1_38501570_38501599_ENSMUST00000065308__II_3464579|
"""index: 10953, intensity: 3592.0, mobility: 0.967"""	-0.526946	0.157824	0.511675	AQHYQSGPVPGTAINGTLPLSHM	generic|tr_Q3V2B6_Q3V2B6_MOUSE	|generic|tr_Q60I23_Q60I23_MOUSE	|generic|tr_Q3UES8_Q3UES8_MOUSE|
"""index: 1623, intensity: 3917.0, mobility: 0.951"""	-0.527876	0.158667	0.511675	QMKVTKTCSLF	generic|IP_902444_TX=10090	|generic|tr_Q9EQ39_Q9EQ39_MOUSE|
"""index: 321, intensity: 2559.0, mobility: 0.876"""	-0.528014	0.158667	0.511675	GGGGLGSGGSIRSS	generic|sp_K1C9_HUMAN_|
"""index: 12941, intensity: 11391.0, mobility: 1.021"""	-0.52807	0.158667	0.511675	RNVIRRERR	generic|IP_918329_TX=10090|
"""index: 7626, intensity: 4972.0, mobility: 0.961"""	-0.529499	0.158667	0.511675	FENIQSTNWQTMRFKPPPPNSD	generic|sp_P97494_GSH1_MOUSE	|generic|tr_Q3UNA7_Q3UNA7_MOUSE|
"""index: 7057, intensity: 4042.0, mobility: 0.901"""	-0.530239	0.158667	0.511675	KASNIETKQEWIKNIR	generic|tr_F6QYT9_F6QYT9_MOUSE__II_1076421	|generic|sp_A2CG49-7_KALRN_MOUSE__chr16_-1_33975516_33975593_ENSMUST00000132002__II_1076414	|generic|sp_A2CG49-2_KALRN_MOUSE__II_1076421	|generic|tr_B1B1A7_B1B1A7_MOUSE	|generic|sp_A2CG49_KALRN_MOUSE__chr16_-1_33975516_33975593_ENSMUST00000132002	|generic|sp_A2CG49-5_KALRN_MOUSE	|generic|sp_A2CG49-8_KALRN_MOUSE	|generic|sp_A2CG49-9_KALRN_MOUSE	|generic|sp_A2CG49-10_KALRN_MOUSE|
"""index: 3898, intensity: 7351.0, mobility: 1.117"""	-0.532224	0.158667	0.511675	AKAPAPAAPAAAEPQAEAPAAAASSEQSVAVKE	generic|sp_Q91XV3_BASP1_MOUSE|
"""index: 10488, intensity: 2957.0, mobility: 0.919"""	-0.532418	0.158667	0.511675	ELSAERPLNEQIAEAEADKI	generic|sp_P47867_SCG3_MOUSE__II_3456604	|generic|sp_P47867-2_SCG3_MOUSE__II_3456604|
"""index: 2418, intensity: 13908.0, mobility: 0.877"""	-0.532466	0.158667	0.511675	RLQHGCVLYFHEAFERRRGLV	generic|sp_Q62407_SPEG_MOUSE	|generic|sp_Q62407-3_SPEG_MOUSE	|generic|sp_Q62407-4_SPEG_MOUSE	|generic|tr_E9QQ25_E9QQ25_MOUSE	|generic|tr_A0A087WSE3_A0A087WSE3_MOUSE|
"""index: 2452, intensity: 4855.0, mobility: 0.914"""	-0.532747	0.158667	0.511675	LQVACMQLINALVTSPDDLDFRLHLR	generic|tr_Q3UU77_Q3UU77_MOUSE__II_3482131	|generic|tr_F8WIG5_F8WIG5_MOUSE__II_3482130	|generic|tr_Q0VGT1_Q0VGT1_MOUSE__II_3482130	|generic|sp_Q9Z207_DIAP3_MOUSE__II_3482130	|generic|tr_Q8K331_Q8K331_MOUSE	|generic|tr_Q3TSX1_Q3TSX1_MOUSE	|generic|tr_Q3UVP0_Q3UVP0_MOUSE	|generic|tr_Q5DTM7_Q5DTM7_MOUSE	|generic|tr_Q5PR81_Q5PR81_MOUSE|
"""index: 287, intensity: 2620.0, mobility: 0.848"""	-0.533005	0.158667	0.511675	QKEDVPSER	generic|sp_CAS1_BOVIN_|
"""index: 274, intensity: 3440.0, mobility: 0.962"""	-0.53336	0.158667	0.511675	AQLQSDEREATD	generic|tr_Q921J3_Q921J3_MOUSE__chr2_1_181549329_181549376_ENSMUST00000116365	|generic|sp_P60904_DNJC5_MOUSE__chr2_1_181546445_181546492_ENSMUST00000116365|
"""index: 11257, intensity: 3347.0, mobility: 1.158"""	-0.53378	0.159121	0.511675	IVQEMPPQSPANIYYKV	generic|sp_P52800_EFNB2_MOUSE__chr8_-1_8660480_8660584_ENSMUST00000209169__II_867982	|generic|tr_Q544L9_Q544L9_MOUSE|
"""index: 3937, intensity: 2682.0, mobility: 0.868"""	-0.533916	0.159121	0.511675	MDQIIIWM	generic|chr1_-1_153458322_153458459_ENSMUST00000186380__IP_1041398_TX=10090|
"""index: 2402, intensity: 2692.0, mobility: 0.855"""	-0.535118	0.159603	0.511675	QAMEDIKQM	generic|sp_CAS1_BOVIN_|
"""index: 10734, intensity: 7015.0, mobility: 0.816"""	-0.535415	0.159603	0.511675	PATAKPKN	generic|tr_Q3UW71_Q3UW71_MOUSE__II_1060037	|generic|sp_Q8CDJ8_STON1_MOUSE__II_1060038|
"""index: 7298, intensity: 5812.0, mobility: 1.097"""	-0.53549	0.159603	0.511675	EAAAAAVAGSRGEPVCFRVKEESPFQTMKASN	generic|IP_960422_TX=10090|
"""index: 10859, intensity: 4362.0, mobility: 0.948"""	-0.535635	0.159603	0.511675	ISNTEKTYQGKKNTLMMF	generic|sp_Q7TST5_LAMP3_MOUSE|
"""index: 8327, intensity: 3488.0, mobility: 1.065"""	-0.535666	0.159603	0.511675	SWGQSPHTPLYFLTVPGLGFPTTSSMEQRLL	generic|IP_1087714_TX=10090|
"""index: 3700, intensity: 223201.0, mobility: 0.910"""	-0.535763	0.159603	0.511675	AEPPPPEPPRI	generic|sp_Q8BIF0_C99L2_MOUSE	|generic|sp_Q8BIF0-2_C99L2_MOUSE	|generic|tr_I7HJQ8_I7HJQ8_MOUSE	|generic|tr_A2AP74_A2AP74_MOUSE|
"""index: 10291, intensity: 4002.0, mobility: 0.866"""	-0.536038	0.159603	0.511675	LEVRDLFL	generic|chr3_-1_103737774_103737917_ENSMUST00000154145__II_980935_TX=10090|
"""index: 6760, intensity: 3976.0, mobility: 0.847"""	-0.536226	0.159603	0.511675	EPQKALQEYS	generic|tr_A0A087WRX1_A0A087WRX1_MOUSE|
"""index: 8072, intensity: 4155.0, mobility: 1.166"""	-0.536516	0.159947	0.511675	SGEVATPRERTMRKTALNMVPALLCEVET	generic|IP_2425566_TX=10090|
"""index: 8918, intensity: 3377.0, mobility: 0.829"""	-0.53678	0.159947	0.511675	CPTFPSRTYTVW	generic|IP_1041574_TX=10090|
"""index: 1834, intensity: 56693.0, mobility: 0.804"""	-0.53717	0.159947	0.511675	TLPTKETIEQEKRSEIS	generic|tr_A6H6H4_A6H6H4_MOUSE|
"""index: 6180, intensity: 24029.0, mobility: 0.972"""	-0.537699	0.160185	0.511675	VMIPAQSKDGSIV	generic|sp_P97792_CXAR_MOUSE__chr16_1_78334866_78334964_ENSMUST00000231251|
"""index: 11485, intensity: 4938.0, mobility: 0.948"""	-0.538254	0.160185	0.511675	MSVYLALVWY	generic|IP_2504139_TX=10090|
"""index: 16794, intensity: 2705.0, mobility: 0.901"""	-0.53858	0.160185	0.511675	RHVYSRDR	generic|IP_1069342_TX=10090|
"""index: 8903, intensity: 2723.0, mobility: 1.147"""	-0.539135	0.160185	0.511675	IVQDGPPQSPPNIYYKV	generic|tr_Q543Q7_Q543Q7_MOUSE|
"""index: 7439, intensity: 3323.0, mobility: 1.009"""	-0.539871	0.160526	0.511675	PGPQSPSTKLSLTM	generic|sp_Q3UYI5_RGL3_MOUSE__II_3449740|
"""index: 1879, intensity: 98892.0, mobility: 0.883"""	-0.539884	0.160526	0.511675	TLPTKETIEQEKRSEIS	generic|tr_A6H6H4_A6H6H4_MOUSE|
"""index: 4688, intensity: 6747.0, mobility: 0.932"""	-0.540045	0.160526	0.511675	CSMKYQEWIHGLILFLISLLCHQSS	generic|IP_1051938_TX=10090|
"""index: 8973, intensity: 3264.0, mobility: 0.872"""	-0.540261	0.160867	0.511675	LELSFHLY	generic|sp_Q8C5W0-3_CLMN_MOUSE__chr12_-1_104789978_104790043_ENSMUST00000223103|
"""index: 2801, intensity: 3451.0, mobility: 0.866"""	-0.540301	0.160867	0.511675	TLTDVENLH	generic|sp_CASB_BOVIN_|
"""index: 7365, intensity: 2640.0, mobility: 0.837"""	-0.540369	0.160867	0.511675	VIILNCMRSQNPDESAKLANSISLK	generic|tr_Q8BZG4_Q8BZG4_MOUSE	|generic|tr_Q8C059_Q8C059_MOUSE	|generic|sp_Q69Z37_SAM9L_MOUSE	|generic|tr_Q6PIQ3_Q6PIQ3_MOUSE	|generic|tr_E9PX59_E9PX59_MOUSE|
"""index: 623, intensity: 3369.0, mobility: 0.961"""	-0.540592	0.161417	0.511675	QETEEEPHVRVA	generic|sp_Q8BGK5_S35F1_MOUSE|
"""index: 6629, intensity: 3053.0, mobility: 0.990"""	-0.541205	0.162623	0.511675	MFETFNNYLICNSSDVDCFYDARDSSQGLCMLGNGSTH	generic|IP_3454783_TX=10090|
"""index: 7347, intensity: 2922.0, mobility: 0.917"""	-0.541945	0.165684	0.511675	MKNCLPILLKENSVHSVAIYL	generic|chr2_-1_120873140_120875383_ENSMUST00000028728|
"""index: 2944, intensity: 6390.0, mobility: 0.825"""	-0.542179	0.165684	0.511675	KQETQSAEPPPPEPPRI	generic|sp_Q8BIF0_C99L2_MOUSE	|generic|sp_Q8BIF0-2_C99L2_MOUSE	|generic|tr_I7HJQ8_I7HJQ8_MOUSE	|generic|tr_A2AP74_A2AP74_MOUSE|
"""index: 1559, intensity: 2678.0, mobility: 1.047"""	-0.543262	0.167539	0.511675	QQYVRADVELER	generic|tr_Q8C2V9_Q8C2V9_MOUSE__chr15_1_6744361_6744396_ENSMUST00000228918|
"""index: 10094, intensity: 22034.0, mobility: 0.819"""	-0.543679	0.168084	0.511675	VNMIVLDK	generic|tr_A3KME9_A3KME9_MOUSE	|generic|sp_Q08642_PADI2_MOUSE	|generic|tr_Q3TBF1_Q3TBF1_MOUSE|
"""index: 12566, intensity: 6285.0, mobility: 1.029"""	-0.5446	0.16873	0.511675	LTIVNTVGFGDQIN	generic|tr_A0A0R4J233_A0A0R4J233_MOUSE__II_3464994	|generic|sp_Q8C650_SEP10_MOUSE__II_3464994	|generic|sp_Q8C650-2_SEP10_MOUSE__II_3464994	|generic|tr_A0A1W2P6J7_A0A1W2P6J7_MOUSE__II_3464994|
"""index: 2450, intensity: 2952.0, mobility: 0.924"""	-0.544686	0.16873	0.511675	MKELRDVYR	generic|IP_1142977_TX=10090	|generic|tr_D3Z647_D3Z647_MOUSE	|generic|sp_Q8K2Z8_UB2Q2_MOUSE	|generic|sp_Q8K2Z8-2_UB2Q2_MOUSE|
"""index: 12816, intensity: 19288.0, mobility: 1.002"""	-0.545041	0.16873	0.511675	APNLSRMGAVPVMIPAQSKDGSIV	generic|sp_P97792_CXAR_MOUSE__chr16_1_78334866_78334964_ENSMUST00000231251|
"""index: 15890, intensity: 3908.0, mobility: 0.952"""	-0.545047	0.16873	0.511675	LRRNMRAAHL	generic|IP_1058119_TX=10090|
"""index: 610, intensity: 3406.0, mobility: 0.843"""	-0.545079	0.16873	0.511675	LPTKETIEQEKRSE	generic|tr_A6H6H4_A6H6H4_MOUSE|
"""index: 3310, intensity: 59356.0, mobility: 0.866"""	-0.545286	0.16873	0.511675	EPPPPEPPRI	generic|sp_Q8BIF0_C99L2_MOUSE	|generic|sp_Q8BIF0-2_C99L2_MOUSE	|generic|tr_I7HJQ8_I7HJQ8_MOUSE	|generic|tr_A2AP74_A2AP74_MOUSE|
"""index: 4314, intensity: 4660.0, mobility: 1.010"""	-0.545616	0.169922	0.511675	LSRAQPAPKPEPSFSEYASVQVQRK	generic|sp_P97797_SHPS1_MOUSE	|generic|sp_P97797-2_SHPS1_MOUSE	|generic|sp_P97797-3_SHPS1_MOUSE	|generic|sp_P97797-4_SHPS1_MOUSE	|generic|tr_Q2M4I8_Q2M4I8_MOUSE	|generic|tr_E0CX65_E0CX65_MOUSE|
"""index: 6756, intensity: 4131.0, mobility: 0.946"""	-0.545959	0.171113	0.511675	MIVLTMVDSRLQTPMYFFLR	generic|tr_Q7TR70_Q7TR70_MOUSE	|generic|tr_B2RRH1_B2RRH1_MOUSE	|generic|tr_Q8VF53_Q8VF53_MOUSE|
"""index: 10411, intensity: 4450.0, mobility: 0.848"""	-0.54628	0.171651	0.511675	TELGSGDKVLALAGFDVEKAKK	generic|sp_Q8K3C3_LZIC_MOUSE|
"""index: 1045, intensity: 2867.0, mobility: 1.017"""	-0.546349	0.172078	0.511675	TLPTKETIEQEK	generic|tr_A6H6H4_A6H6H4_MOUSE|
"""index: 8913, intensity: 4226.0, mobility: 1.132"""	-0.546369	0.172078	0.511675	IVQDGPPQSPPNIYYKV	generic|tr_Q543Q7_Q543Q7_MOUSE|
"""index: 6023, intensity: 5967.0, mobility: 0.973"""	-0.546832	0.172615	0.511675	VMIPAQSKDGSIV	generic|sp_P97792_CXAR_MOUSE__chr16_1_78334866_78334964_ENSMUST00000231251|
"""index: 10868, intensity: 4278.0, mobility: 0.920"""	-0.547242	0.174336	0.511675	EPVLGPVRGPF	generic|sp_CASB_BOVIN_|
"""index: 7785, intensity: 3653.0, mobility: 0.900"""	-0.547279	0.174336	0.511675	LSFFFQFLLDIFFIY	generic|IP_1084655_TX=10090|
"""index: 9311, intensity: 4114.0, mobility: 1.012"""	-0.548333	0.175405	0.511675	MRIPTVTSRPER	generic|IP_882361_TX=10090	|generic|IP_3492941_TX=10090|
"""index: 884, intensity: 4081.0, mobility: 0.852"""	-0.548552	0.175405	0.511675	ILAPPTVMAN	generic|sp_E9QA28_CEA16_MOUSE|
"""index: 4952, intensity: 2629.0, mobility: 1.189"""	-0.549463	0.176206	0.511675	PAPAAPAAAEPQAEAPAAAASSEQSVAVKE	generic|sp_Q91XV3_BASP1_MOUSE|
"""index: 2427, intensity: 3313.0, mobility: 0.852"""	-0.54994	0.176206	0.511675	TPPPPYEQVVKDK	generic|sp_Q8R1C3_VOPP1_MOUSE__chr6_-1_57774707_57774748_ENSMUST00000204878|
"""index: 6968, intensity: 5291.0, mobility: 0.840"""	-0.549994	0.176206	0.511675	DGDDSLYPIAVLIDEL	generic|tr_G3UWS4_G3UWS4_MOUSE__chr9_1_50878797_50878844_ENSMUST00000175926__II_850341	|generic|sp_Q7TNP2_2AAB_MOUSE__chr9_1_50878797_50878844_ENSMUST00000175926__II_850341	|generic|tr_H3BKU1_H3BKU1_MOUSE__chr9_1_50878797_50878844_ENSMUST00000175926__II_850341	|generic|tr_Q8BIX1_Q8BIX1_MOUSE__chr9_1_50878797_50878844_ENSMUST00000175926__II_850341	|generic|tr_Q3TTF6_Q3TTF6_MOUSE__chr9_1_50878797_50878844_ENSMUST00000175926__II_850341	|generic|tr_H3BLE7_H3BLE7_MOUSE__chr9_1_50878797_50878844_ENSMUST00000175926__II_850341	|generic|tr_H3BIV7_H3BIV7_MOUSE__chr9_1_50878797_50878844_ENSMUST00000175926__II_850341	|generic|tr_H3BLQ0_H3BLQ0_MOUSE__chr9_1_50878797_50878844_ENSMUST00000175926__II_850341	|generic|sp_Q76MZ3_2AAA_MOUSE__chr17_1_20955803_20956024_ENSMUST00000173658	|generic|tr_G3UXQ1_G3UXQ1_MOUSE	|generic|tr_Q7TMX2_Q7TMX2_MOUSE__chr17_1_20955803_20956024_ENSMUST00000173658	|generic|tr_Q8C2E1_Q8C2E1_MOUSE__chr17_1_20955803_20956024_ENSMUST00000173658	|generic|tr_H3BJ83_H3BJ83_MOUSE|
"""index: 10232, intensity: 3405.0, mobility: 0.938"""	-0.550017	0.176206	0.511675	MKLWLNWVFLLTLLHGIQCEVK	generic|tr_A0A075B5S2_A0A075B5S2_MOUSE|
"""index: 15737, intensity: 4369.0, mobility: 0.930"""	-0.550303	0.176206	0.511675	LLRSWCRW	generic|IP_1046794_TX=10090|
"""index: 13670, intensity: 3398.0, mobility: 0.953"""	-0.550334	0.176206	0.511675	VELDFEVRR	generic|sp_O35161_CELR1_MOUSE|
"""index: 8689, intensity: 4039.0, mobility: 0.913"""	-0.550634	0.176206	0.511675	DVETKVCPVLI	generic|tr_F6TLH3_F6TLH3_MOUSE	|generic|tr_E9QPR5_E9QPR5_MOUSE__chr17_1_65836034_65836087_ENSMUST00000162109	|generic|tr_E9PX53_E9PX53_MOUSE__chr17_1_65836034_65836087_ENSMUST00000162109	|generic|tr_E0CXK8_E0CXK8_MOUSE	|generic|tr_E0CYV2_E0CYV2_MOUSE	|generic|sp_Q8K2V1_PP4R1_MOUSE__chr17_1_65836034_65836087_ENSMUST00000162109	|generic|tr_Q3TLM9_Q3TLM9_MOUSE__chr17_1_65836034_65836087_ENSMUST00000162109|
"""index: 5602, intensity: 16843.0, mobility: 0.920"""	-0.551046	0.176206	0.511675	LQSEFQDSQGYTCLEKLKKK	generic|IP_1140426_TX=10090|
"""index: 8934, intensity: 2829.0, mobility: 1.132"""	-0.55119	0.176206	0.511675	TNEIVEEQYTPQSLAT	generic|sp_Q03517_SCG2_MOUSE	|generic|tr_Q4W8U9_Q4W8U9_MOUSE|
"""index: 11262, intensity: 5510.0, mobility: 0.980"""	-0.551197	0.176206	0.511675	APNLSRMGAVPVMIPAQSKDGSIV	generic|sp_P97792_CXAR_MOUSE__chr16_1_78334866_78334964_ENSMUST00000231251|
"""index: 7418, intensity: 2827.0, mobility: 0.924"""	-0.551588	0.177264	0.511675	RFPSSLSEHK	generic|tr_Q80VN4_Q80VN4_MOUSE__chr9_-1_53655268_53655297_ENSMUST00000034529__II_3477125	|generic|tr_Q3TLD3_Q3TLD3_MOUSE	|generic|tr_Q8BIN6_Q8BIN6_MOUSE	|generic|tr_Q3UZ26_Q3UZ26_MOUSE	|generic|tr_B9EIT6_B9EIT6_MOUSE	|generic|tr_Q3UWJ2_Q3UWJ2_MOUSE|
"""index: 9258, intensity: 4355.0, mobility: 0.864"""	-0.551792	0.177264	0.511675	GRSLPQVRTGRMW	generic|IP_1052085_TX=10090|
"""index: 3152, intensity: 3192.0, mobility: 0.877"""	-0.552302	0.178205	0.511675	EPPPPEPPRI	generic|sp_Q8BIF0_C99L2_MOUSE	|generic|sp_Q8BIF0-2_C99L2_MOUSE	|generic|tr_I7HJQ8_I7HJQ8_MOUSE	|generic|tr_A2AP74_A2AP74_MOUSE|
"""index: 2414, intensity: 4641.0, mobility: 0.885"""	-0.55235	0.178205	0.511675	TSSLERHKSSLVLKM	generic|IP_840395_TX=10090|
"""index: 18184, intensity: 4319.0, mobility: 1.061"""	-0.552447	0.178205	0.511675	MGHFCCFVLFRSLTGNSIRPLGSCIRRPSVPRRL	generic|IP_1021861_TX=10090|
"""index: 10809, intensity: 2523.0, mobility: 1.120"""	-0.553448	0.179898	0.511675	RMTWCPDALLTRGCLAACVSQSLPPCFE	generic|IP_1010435_TX=10090|
"""index: 3180, intensity: 3734.0, mobility: 0.885"""	-0.553501	0.179898	0.511675	AVPITPTLNR	generic|sp_CAS2_BOVIN_|
"""index: 2396, intensity: 5165.0, mobility: 0.922"""	-0.55421	0.180307	0.511675	TLPEEWKYLPFLALPDG	generic|tr_A0A0N4SUI4_A0A0N4SUI4_MOUSE__chr6_1_56725081_56725167_ENSMUST00000204193	|generic|sp_Q80U56_AVL9_MOUSE__chr6_1_56753390_56753422_ENSMUST00000176560|
"""index: 9874, intensity: 3210.0, mobility: 1.060"""	-0.554218	0.180307	0.511675	TYTEQNRLMTSFK	generic|IP_3474730_TX=10090|
"""index: 9698, intensity: 41000.0, mobility: 1.124"""	-0.55468	0.180485	0.511675	TPIVIQPASATETTQLT	generic|tr_Q921J3_Q921J3_MOUSE__chr2_1_181549329_181549376_ENSMUST00000116365	|generic|sp_P60904_DNJC5_MOUSE__chr2_1_181546445_181546492_ENSMUST00000116365|
"""index: 2033, intensity: 5618.0, mobility: 0.862"""	-0.55485	0.180485	0.511675	MGSNKGASQAGMTGYGMPRQ	generic|tr_Q9D6K2_Q9D6K2_MOUSE	|generic|sp_Q9R1Q8_TAGL3_MOUSE|
"""index: 4200, intensity: 3013.0, mobility: 0.937"""	-0.555003	0.180485	0.511675	PEPQPEPEPEPEPEPQPEPEPEQ	generic|tr_C4IXT3_C4IXT3_MOUSE__chr11_-1_61157167_61157217_ENSMUST00000173525|
"""index: 2872, intensity: 2894.0, mobility: 1.169"""	-0.555222	0.180485	0.511675	TTQLTADSHPSYHTDGFN	generic|sp_P60904_DNJC5_MOUSE__chr2_1_181546445_181546492_ENSMUST00000116365|
"""index: 10106, intensity: 4618.0, mobility: 0.995"""	-0.555869	0.181182	0.511675	PGPTQTLSPNGENNNDIIQDNGTIIPFRKHT	generic|sp_Q8R001_MARE2_MOUSE	|generic|sp_Q8R001_MARE2_MOUSE	|generic|tr_E9Q1B7_E9Q1B7_MOUSE__chr18_1_23853664_23853702_ENSMUST00000155708	|generic|tr_E9Q1B7_E9Q1B7_MOUSE__chr18_1_23853664_23853702_ENSMUST00000155708|
"""index: 14609, intensity: 17190.0, mobility: 1.049"""	-0.556669	0.181182	0.511675	WKWWRRKRL	generic|IP_982359_TX=10090|
"""index: 15196, intensity: 25118.0, mobility: 1.053"""	-0.557244	0.181182	0.511675	TLADEVSASLAKQGL	generic|II_1128081_TX=10090	|generic|II_1128079_TX=10090	|generic|tr_A0A0A0MQC7_A0A0A0MQC7_MOUSE	|generic|tr_A2A5Y6_A2A5Y6_MOUSE	|generic|sp_P10637_TAU_MOUSE	|generic|sp_P10637-2_TAU_MOUSE	|generic|sp_P10637-4_TAU_MOUSE	|generic|tr_Q3UH19_Q3UH19_MOUSE	|generic|sp_P10637-6_TAU_MOUSE	|generic|tr_Q8C5K4_Q8C5K4_MOUSE	|generic|tr_Q547J4_Q547J4_MOUSE	|generic|tr_B1AQW2_B1AQW2_MOUSE	|generic|sp_TAU_HUMAN_|
"""index: 4264, intensity: 2738.0, mobility: 0.948"""	-0.557617	0.181182	0.511675	EPQPEPEPEPEPEPQPEPEPKPE	generic|tr_Q9JLE7_Q9JLE7_MOUSE	|generic|tr_Q9JLE7_Q9JLE7_MOUSE_REVERSED	|generic|tr_Q9JLE8_Q9JLE8_MOUSE	|generic|tr_Q9JLE8_Q9JLE8_MOUSE_REVERSED|
"""index: 13488, intensity: 4857.0, mobility: 1.058"""	-0.55792	0.181182	0.511675	LYQEPVLGPVRGPF	generic|sp_CASB_BOVIN_|
"""index: 7338, intensity: 4974.0, mobility: 0.935"""	-0.559341	0.182338	0.511675	SVNPYLQGKRLDNVVAKKSVPHF	generic|tr_Q3TT51_Q3TT51_MOUSE|
"""index: 17870, intensity: 6960.0, mobility: 0.948"""	-0.559655	0.183492	0.511675	EKPWWQVFSDD	generic|sp_Q8QZR8_CCNQ_MOUSE|
"""index: 9983, intensity: 2642.0, mobility: 0.969"""	-0.559998	0.184411	0.511675	RTWMHWRAVRLCSSASCPSLK	generic|II_1135975_TX=10090|
"""index: 12771, intensity: 16675.0, mobility: 0.885"""	-0.560078	0.184411	0.511675	KHFFISPQ	generic|IP_3504898_TX=10090|
"""index: 6546, intensity: 10312.0, mobility: 1.005"""	-0.560094	0.184411	0.511675	QVANPNSAIFGGARP	generic|tr_Q80U88_Q80U88_MOUSE__chr5_-1_134625358_134625459_ENSMUST00000202289__II_929730	|generic|tr_Q3V244_Q3V244_MOUSE__chr5_-1_134625358_134625459_ENSMUST00000202289__II_929730	|generic|tr_Q3TG58_Q3TG58_MOUSE__chr5_-1_134625358_134625459_ENSMUST00000202289__II_929730	|generic|tr_Q564E5_Q564E5_MOUSE__chr5_-1_134625358_134625459_ENSMUST00000202289__II_929730|
"""index: 7542, intensity: 3684.0, mobility: 0.927"""	-0.560845	0.184693	0.511675	RPRSRRPQSQPGPGELCVKPR	generic|sp_Q8VCR9_OCEL1_MOUSE__chr8_1_71372958_71373074_ENSMUST00000110051|
"""index: 5395, intensity: 3148.0, mobility: 0.834"""	-0.560878	0.184693	0.511675	DLDIHLSNE	generic|chr17_-1_47611369_47611416_ENSMUST00000024783|
"""index: 6058, intensity: 9647.0, mobility: 0.945"""	-0.56119	0.184693	0.511675	DVNDNAPKLTISSLNSSIPENAPETVVAVFS	generic|tr_Q14DQ9_Q14DQ9_MOUSE	|generic|tr_Q91VE5_Q91VE5_MOUSE	|generic|tr_A4QMV0_A4QMV0_MOUSE|
"""index: 7219, intensity: 3888.0, mobility: 1.056"""	-0.561777	0.186355	0.511675	DEASAVQNYVEHMLFLLIEEQAKDAA	generic|sp_Q505K2_F16A1_MOUSE__II_982516|
"""index: 8552, intensity: 4647.0, mobility: 0.974"""	-0.561918	0.186355	0.511675	FGLIMWSTQASMAFTSTRNMNP	generic|IP_1043273_TX=10090|
"""index: 7468, intensity: 3089.0, mobility: 0.978"""	-0.562666	0.186792	0.511675	VMESICVMKGLKPERKPDPSGSGKMIED	generic|tr_A0A140LIN9_A0A140LIN9_MOUSE__II_3459278	|generic|sp_Q8BW94_DYH3_MOUSE__II_881306	|generic|sp_Q8BW94-2_DYH3_MOUSE__II_881306	|generic|II_881304_TX=10090|
"""index: 4321, intensity: 5069.0, mobility: 0.964"""	-0.562723	0.186792	0.511675	VQQECKQFQELGKDTLQ	generic|sp_O89020_AFAM_MOUSE	|generic|sp_O89020-2_AFAM_MOUSE	|generic|sp_O89020-3_AFAM_MOUSE|
"""index: 12296, intensity: 3379.0, mobility: 0.899"""	-0.562927	0.186792	0.511675	RLWADHGVQACFGRSREYQLN	generic|sp_P08752_GNAI2_MOUSE__chr9_-1_107616931_107617059_ENSMUST00000193372__II_843694	|generic|tr_A0A0A6YWA9_A0A0A6YWA9_MOUSE__chr9_-1_107616931_107617059_ENSMUST00000193372|
"""index: 8824, intensity: 3915.0, mobility: 1.124"""	-0.562973	0.186792	0.511675	ALGMRVRDYLGYVLWGRKTHSLCVVSSPR	generic|IP_1152251_TX=10090|
"""index: 2993, intensity: 4701.0, mobility: 1.017"""	-0.563623	0.186792	0.511675	SSASSTQPLLVHEDA	generic|tr_Q3ULJ6_Q3ULJ6_MOUSE__chr5_1_75654426_75654545_ENSMUST00000202167	|generic|sp_P05532_KIT_MOUSE__chr5_1_75654426_75654545_ENSMUST00000202167	|generic|sp_P05532-2_KIT_MOUSE__chr5_1_75654426_75654545_ENSMUST00000202167	|generic|sp_P05532-3_KIT_MOUSE__chr5_1_75654426_75654545_ENSMUST00000202167|
"""index: 9196, intensity: 2979.0, mobility: 1.095"""	-0.563774	0.186792	0.511675	CKLTAAFYSEMLP	generic|IP_1015809_TX=10090|
"""index: 10791, intensity: 2959.0, mobility: 0.917"""	-0.564143	0.186792	0.511675	WLRLHGAPQ	generic|tr_A0A3B0IP17_A0A3B0IP17_MOUSE|
"""index: 6704, intensity: 2504.0, mobility: 1.162"""	-0.564348	0.187186	0.511675	MYFLATDLYYFLFY	generic|IP_837375_TX=10090|
"""index: 949, intensity: 12502.0, mobility: 0.783"""	-0.564508	0.187186	0.511675	SLCPGKPW	generic|tr_F8WGG3_F8WGG3_MOUSE__chr15_1_102337643_102337834_ENSMUST00000170078__II_1082229	|generic|sp_Q9JK81_MYG1_MOUSE__chr15_1_102337643_102337834_ENSMUST00000170078__II_1082216	|generic|II_1082222_TX=10090	|generic|tr_F7A3N3_F7A3N3_MOUSE__chr15_1_102337350_102337514_ENSMUST00000170078	|generic|tr_Q8R038_Q8R038_MOUSE__chr15_1_102337643_102337834_ENSMUST00000170078|
"""index: 11968, intensity: 3824.0, mobility: 1.192"""	-0.564865	0.188833	0.511675	QSGPVPGTAINGTLPLSHM	generic|tr_Q3V2B6_Q3V2B6_MOUSE	|generic|tr_Q60I23_Q60I23_MOUSE	|generic|tr_Q3UES8_Q3UES8_MOUSE|
"""index: 8362, intensity: 6221.0, mobility: 1.121"""	-0.564908	0.188833	0.511675	MANLLTGPKRNLMAMARTWWNQFSVTALQL	generic|tr_Q499X4_Q499X4_MOUSE	|generic|tr_Q3TXD3_Q3TXD3_MOUSE	|generic|tr_Q3U331_Q3U331_MOUSE	|generic|tr_Q5RKP0_Q5RKP0_MOUSE|
"""index: 17048, intensity: 6995.0, mobility: 1.162"""	-0.565262	0.189342	0.511675	MPSERHQTGSLKKYYLLNAASLLPV	generic|sp_Q8CCT7_NSUN3_MOUSE|
"""index: 10158, intensity: 2728.0, mobility: 0.804"""	-0.566032	0.189612	0.511675	NHDELMREKGIYF	generic|sp_P21447_MDR1A_MOUSE__chr5_1_8733699_8733743_ENSMUST00000126846__II_946712	|generic|sp_P06795_MDR1B_MOUSE__II_946696|
"""index: 3569, intensity: 79646.0, mobility: 0.866"""	-0.566049	0.189612	0.511675	EPPPPEPPRI	generic|sp_Q8BIF0_C99L2_MOUSE	|generic|sp_Q8BIF0-2_C99L2_MOUSE	|generic|tr_I7HJQ8_I7HJQ8_MOUSE	|generic|tr_A2AP74_A2AP74_MOUSE|
"""index: 3493, intensity: 4667.0, mobility: 0.882"""	-0.566108	0.189612	0.511675	MKETIMNQEKLAKLQ	generic|II_1106078_TX=10090	|generic|IP_970468_TX=10090	|generic|sp_Q64152_BTF3_MOUSE	|generic|sp_Q64152-2_BTF3_MOUSE|
"""index: 2231, intensity: 4185.0, mobility: 0.892"""	-0.566414	0.190625	0.511675	MLKGCNPRPREAMQHKM	generic|IP_967912_TX=10090|
"""index: 8312, intensity: 3833.0, mobility: 1.050"""	-0.566628	0.190625	0.511675	IESKSWAHLPPPSPPFPASKPPPSPSHLIRGLVFL	generic|IP_839266_TX=10090|
"""index: 371, intensity: 3046.0, mobility: 0.964"""	-0.566833	0.191011	0.511675	SGGGGGGGLGSGGSIRSS	generic|sp_K1C9_HUMAN_|
"""index: 5566, intensity: 5051.0, mobility: 1.036"""	-0.566936	0.191011	0.511675	IYASMYLYIYVSMHLSIYLSIYLSIYLSNHQYLSVLCIESRT	generic|IP_3497257_TX=10090|
"""index: 2242, intensity: 3190.0, mobility: 0.804"""	-0.567197	0.191781	0.511675	SQIDDHVPKRASARIL	generic|sp_Q9EQF6_DPYL5_MOUSE__chr5_1_30791522_30791638_ENSMUST00000198503__II_944569|
"""index: 8946, intensity: 17663.0, mobility: 1.170"""	-0.567382	0.191781	0.511675	IVQDGPPQSPPNIYYKV	generic|tr_Q543Q7_Q543Q7_MOUSE|
"""index: 11899, intensity: 12700.0, mobility: 1.066"""	-0.567805	0.191781	0.511675	AAAPMIGYPMPTGYSQ	generic|tr_Q921Y3_Q921Y3_MOUSE__chr11_-1_106781850_106782137_ENSMUST00000133426__II_1125049	|generic|tr_Q9CSD9_Q9CSD9_MOUSE__chr11_-1_106783954_106783992_ENSMUST00000133426__II_1125049	|generic|tr_Q3V0Z8_Q3V0Z8_MOUSE__chr11_-1_106784876_106784983_ENSMUST00000133426__II_1125049	|generic|tr_A1L333_A1L333_MOUSE__chr11_-1_106784876_106784983_ENSMUST00000133426__II_1125049	|generic|tr_Q3UXW3_Q3UXW3_MOUSE__chr11_-1_106784876_106784983_ENSMUST00000133426__II_1125049	|generic|tr_Q5U222_Q5U222_MOUSE__chr11_-1_106784876_106784983_ENSMUST00000133426__II_1125049	|generic|tr_Q8BTS0_Q8BTS0_MOUSE__chr11_-1_106784876_106784983_ENSMUST00000133426__II_1125049|
"""index: 10697, intensity: 4023.0, mobility: 0.903"""	-0.567892	0.191781	0.511675	EPVLGPVRGPF	generic|sp_CASB_BOVIN_|
"""index: 5242, intensity: 4920.0, mobility: 0.936"""	-0.568479	0.192284	0.511675	CLCLLGKRFFSTPEVSRAYVLLEFF	generic|IP_943330_TX=10090|
"""index: 7354, intensity: 3971.0, mobility: 1.033"""	-0.568833	0.19403	0.511675	VFQELGKLTGPSNQ	generic|sp_Q03517_SCG2_MOUSE	|generic|tr_Q4W8U9_Q4W8U9_MOUSE|
"""index: 7952, intensity: 3274.0, mobility: 0.989"""	-0.570415	0.195652	0.511675	STRIQNIGEQGHMALLGHSLGAYI	generic|sp_Q99K01_PDXD1_MOUSE__chr16_-1_13887693_13887734_ENSMUST00000154150__II_1083294	|generic|sp_Q99K01-2_PDXD1_MOUSE__chr16_-1_13887693_13887734_ENSMUST00000154150__II_1083294	|generic|sp_Q99K01-3_PDXD1_MOUSE__chr16_-1_13887693_13887734_ENSMUST00000154150__II_1083294	|generic|sp_Q99K01-4_PDXD1_MOUSE__chr16_-1_13887693_13887734_ENSMUST00000154150__II_1083294	|generic|sp_Q99K01-5_PDXD1_MOUSE__chr16_-1_13887693_13887734_ENSMUST00000154150__II_1083294	|generic|tr_D3YZA7_D3YZA7_MOUSE__chr16_-1_13887693_13887734_ENSMUST00000154150__II_1083294	|generic|tr_A0A0R4J034_A0A0R4J034_MOUSE__chr16_-1_13887693_13887734_ENSMUST00000154150__II_1083294|
"""index: 13956, intensity: 3050.0, mobility: 1.054"""	-0.570677	0.195652	0.511675	VVSKMNKDAQMRAAINQKLI	generic|tr_A0A2I3BRR5_A0A2I3BRR5_MOUSE__II_3484190	|generic|tr_A0A2I3BRR5_A0A2I3BRR5_MOUSE__II_3484190	|generic|tr_A0A2I3BQ37_A0A2I3BQ37_MOUSE	|generic|tr_A0A2I3BQ37_A0A2I3BQ37_MOUSE	|generic|tr_A0A2I3BQK0_A0A2I3BQK0_MOUSE	|generic|tr_A0A2I3BQK0_A0A2I3BQK0_MOUSE	|generic|sp_Q9JIX0_ENY2_MOUSE__chr15_1_44429569_44435688_ENSMUST00000226827	|generic|sp_Q9JIX0_ENY2_MOUSE__chr15_1_44429569_44435688_ENSMUST00000226827|
"""index: 12332, intensity: 3604.0, mobility: 0.872"""	-0.57098	0.196406	0.511675	EQLENRSQET	generic|chr3_1_95287994_95288212_ENSMUST00000039537__IP_977880_TX=10090	|generic|chr3_1_95287964_95288212_ENSMUST00000039537__IP_977880_TX=10090	|generic|chr3_1_95287937_95288212_ENSMUST00000039537__IP_977880_TX=10090|
"""index: 9828, intensity: 2886.0, mobility: 1.055"""	-0.571101	0.196406	0.511675	HDLQMQTTVVGYNP	generic|sp_Q9CPW0_CNTP2_MOUSE	|generic|tr_E9QNF7_E9QNF7_MOUSE|
"""index: 12778, intensity: 3927.0, mobility: 0.978"""	-0.571188	0.196406	0.511675	APNLSRMGAVPVMIPAQSKDGSIV	generic|sp_P97792_CXAR_MOUSE__chr16_1_78334866_78334964_ENSMUST00000231251|
[truncated: 1,216,221 more chars]
