# Supplementary material for: Ion Mobility Coupled to a Time-of-Flight Mass Analyzer Combined With Fragment Intensity Predictions Improves Identification of Classical Bioactive Peptides and Small Open Reading Frame-Encoded Peptides
Source: Front Cell Dev Biol. 2021 Sep 17;9:720570. doi: 10.3389/fcell.2021.720570 (PMC8484717; doi:10.3389/fcell.2021.720570)
Supplement: Supplementary file 14 [file Data_Sheet_2.ZIP › sORFs_P5_anterior_c_1_1_1114.msgf_allfeatures.pout_dec]

PSMId	score	q-value	posterior_error_prob	peptide	proteinIds
"""index: 7445, intensity: 2654.0, mobility: 1.082"""	0.751028	0.00428266	0.00201327	GPAPAPAPAPAPAPAPAPAPAPAAAPAPTSAAGGPVASGVSAAPVSAA	generic|sp_Q99PP7_TRI33_MOUSE__chr3_1_103339303_103339347_ENSMUST00000198706__II_981001_REVERSED	|generic|sp_Q99PP7-2_TRI33_MOUSE__chr3_1_103339303_103339347_ENSMUST00000198706_REVERSED|
"""index: 1715, intensity: 3175.0, mobility: 0.792"""	0.373094	0.00594059	0.00638739	KDVPLAPK	generic|tr_E9QLR8_E9QLR8_MOUSE__II_882704_REVERSED	|generic|tr_Q5SEK5_Q5SEK5_MOUSE__II_882704_REVERSED	|generic|tr_Q3UH62_Q3UH62_MOUSE_REVERSED	|generic|sp_Q924W6_TRI66_MOUSE_REVERSED	|generic|sp_Q924W6-2_TRI66_MOUSE_REVERSED	|generic|tr_E9PZP2_E9PZP2_MOUSE_REVERSED	|generic|tr_B2RQQ4_B2RQQ4_MOUSE_REVERSED|
"""index: 809, intensity: 3406.0, mobility: 0.827"""	0.330981	0.00631313	0.0075134	KEDAADVDFKNKYYRQK	generic|sp_Q9DBR1_XRN2_MOUSE__chr2_1_147061509_147061541_ENSMUST00000137358_REVERSED	|generic|sp_Q9DBR1-2_XRN2_MOUSE__chr2_1_147061509_147061541_ENSMUST00000137358_REVERSED|
"""index: 4484, intensity: 3021.0, mobility: 0.917"""	0.242825	0.00631313	0.0109653	TIPAQPRSWR	generic|tr_A0A087WR50_A0A087WR50_MOUSE__chr1_-1_71637244_71637333_ENSMUST00000186613__II_1037262_REVERSED	|generic|tr_A0A087WSN6_A0A087WSN6_MOUSE__chr1_-1_71637244_71637333_ENSMUST00000186613__II_1037262_REVERSED	|generic|sp_P11276_FINC_MOUSE__chr1_-1_71637244_71637333_ENSMUST00000186613__II_1037262_REVERSED	|generic|tr_Q3TCF1_Q3TCF1_MOUSE__chr1_-1_71637244_71637333_ENSMUST00000186613__II_1037262_REVERSED	|generic|tr_B9EHT6_B9EHT6_MOUSE__chr1_-1_71637244_71637333_ENSMUST00000186613__II_1037262_REVERSED	|generic|tr_Q3UHL6_Q3UHL6_MOUSE__chr1_-1_71637244_71637333_ENSMUST00000186613__II_1037262_REVERSED	|generic|tr_Q3UGY5_Q3UGY5_MOUSE__chr1_-1_71637244_71637333_ENSMUST00000186613_REVERSED	|generic|tr_Q3TCL7_Q3TCL7_MOUSE__chr1_-1_71637244_71637333_ENSMUST00000186613_REVERSED	|generic|tr_B7ZNJ1_B7ZNJ1_MOUSE__chr1_-1_71637244_71637333_ENSMUST00000186613_REVERSED	|generic|tr_Q3UH17_Q3UH17_MOUSE__chr1_-1_71637244_71637333_ENSMUST00000186613_REVERSED	|generic|tr_Q3TBB4_Q3TBB4_MOUSE__chr1_-1_71637244_71637333_ENSMUST00000186613_REVERSED	|generic|tr_A0A087WS56_A0A087WS56_MOUSE__chr1_-1_71637244_71637333_ENSMUST00000186613_REVERSED	|generic|tr_Q3UHR1_Q3UHR1_MOUSE__chr1_-1_71637244_71637333_ENSMUST00000186613_REVERSED|
"""index: 10988, intensity: 4975.0, mobility: 0.941"""	0.0966165	0.00672646	0.024591	FVQYFQERL	generic|IP_3462186_TX=10090_REVERSED|
"""index: 12059, intensity: 7280.0, mobility: 0.952"""	0.00830593	0.00780379	0.0449054	RIGFLTLTLF	generic|IP_874726_TX=10090_REVERSED|
"""index: 11841, intensity: 3189.0, mobility: 0.894"""	0	0.00889878	0.0476415	PHVPCHVEL	generic|IP_1124152_TX=10090_REVERSED|
"""index: 18057, intensity: 9174.0, mobility: 0.979"""	-0.00194522	0.0100111	0.0483073	VRRMKDITEF	generic|sp_Q8K4Q0-2_RPTOR_MOUSE__chr11_1_119780571_119780606_ENSMUST00000147781__II_1122605_REVERSED	|generic|tr_F7CN67_F7CN67_MOUSE__II_1122637_REVERSED	|generic|sp_Q8K4Q0_RPTOR_MOUSE__chr11_1_119780571_119780606_ENSMUST00000147781__II_1122636_REVERSED	|generic|tr_F7B6I3_F7B6I3_MOUSE__II_1122628_REVERSED	|generic|tr_A2ACM0_A2ACM0_MOUSE__chr11_1_119780571_119780606_ENSMUST00000147781__II_1122635_REVERSED	|generic|tr_A4FUW1_A4FUW1_MOUSE__chr11_1_119780571_119780606_ENSMUST00000147781__II_1122635_REVERSED|
"""index: 12476, intensity: 3031.0, mobility: 1.026"""	-0.00499857	0.0109409	0.0493721	FLMSKSIMGMEL	generic|IP_1060495_TX=10090_REVERSED|
"""index: 11952, intensity: 2652.0, mobility: 1.063"""	-0.0145054	0.0116649	0.0528478	ARSDPLSLELYGPL	generic|IP_1134301_TX=10090_REVERSED|
"""index: 5398, intensity: 9251.0, mobility: 1.001"""	-0.0495772	0.0124095	0.0680225	VIAPDIRGIWELG	generic|tr_X5J5Q7_X5J5Q7_MOUSE_REVERSED|
"""index: 2116, intensity: 4115.0, mobility: 0.861"""	-0.075173	0.0132248	0.0818306	EIIVPGTQKP	generic|tr_A2A654_A2A654_MOUSE__II_1124969_REVERSED	|generic|tr_E5D6T0_E5D6T0_MOUSE__II_1124969_REVERSED	|generic|tr_E9Q6A7_E9Q6A7_MOUSE__II_1124969_REVERSED	|generic|tr_Q6P9L3_Q6P9L3_MOUSE__II_1124969_REVERSED	|generic|tr_A2A655_A2A655_MOUSE__II_1124969_REVERSED	|generic|tr_A2A653_A2A653_MOUSE_REVERSED	|generic|tr_Q3UPA6_Q3UPA6_MOUSE_REVERSED	|generic|tr_Q8K092_Q8K092_MOUSE_REVERSED|
"""index: 7339, intensity: 2823.0, mobility: 0.839"""	-0.0889819	0.0140281	0.0903872	DGHNTTPVVL	generic|sp_Q8K4J6_MRTFA_MOUSE_REVERSED	|generic|sp_Q8K4J6-2_MRTFA_MOUSE_REVERSED	|generic|tr_D3YUG5_D3YUG5_MOUSE_REVERSED	|generic|tr_D3YUI2_D3YUI2_MOUSE_REVERSED	|generic|tr_A0A5F8MQ33_A0A5F8MQ33_MOUSE_REVERSED	|generic|tr_Q3U1I6_Q3U1I6_MOUSE_REVERSED|
"""index: 10114, intensity: 3956.0, mobility: 1.264"""	-0.1025	0.0150301	0.0995785	QWRFLRERLCTTLESLA	generic|tr_B2RQE3_B2RQE3_MOUSE__II_939966_REVERSED	|generic|tr_A5CVE4_A5CVE4_MOUSE__II_939966_REVERSED	|generic|tr_B7ZN44_B7ZN44_MOUSE_REVERSED	|generic|tr_I1E4X8_I1E4X8_MOUSE_REVERSED|
"""index: 13008, intensity: 4902.0, mobility: 1.000"""	-0.105234	0.0160321	0.101539	SRIVKYDKSR	generic|sp_Q3U6K5_SPAT6_MOUSE__II_958286_REVERSED	|generic|tr_A2AED8_A2AED8_MOUSE__II_958286_REVERSED	|generic|II_958285_TX=10090_REVERSED	|generic|II_958295_TX=10090_REVERSED	|generic|tr_A0PJG4_A0PJG4_MOUSE_REVERSED	|generic|sp_Q3U6K5-2_SPAT6_MOUSE_REVERSED|
"""index: 2992, intensity: 2595.0, mobility: 1.098"""	-0.10557	0.016683	0.101783	DGMLRSFRDQRER	generic|tr_Q9CZE1_Q9CZE1_MOUSE__chr19_-1_5730369_5730668_ENSMUST00000159693_REVERSED|
"""index: 8075, intensity: 3209.0, mobility: 0.853"""	-0.126449	0.0175953	0.118	SALISFVEVVVMVRGRTSHYVPL	generic|tr_A2BE32_A2BE32_MOUSE__II_3501929_REVERSED	|generic|tr_A0A3Q4EIC8_A0A3Q4EIC8_MOUSE__chrX_-1_42608370_42608399_ENSMUST00000115059__II_947326_REVERSED	|generic|II_947330_TX=10090_REVERSED	|generic|tr_O35189_O35189_MOUSE__chrX_-1_42608370_42608399_ENSMUST00000115059_REVERSED|
"""index: 8347, intensity: 2639.0, mobility: 1.157"""	-0.138885	0.0184645	0.128729	FVRSVPHLQMYHVSTYLFYLRSVFRCM	generic|IP_1077204_TX=10090_REVERSED|
"""index: 10948, intensity: 3626.0, mobility: 0.885"""	-0.149315	0.0193424	0.13838	SFHIPYFL	generic|IP_926288_TX=10090_REVERSED|
"""index: 11300, intensity: 8709.0, mobility: 0.884"""	-0.154005	0.0202117	0.142917	ELPRTNLE	generic|IP_1127704_TX=10090_REVERSED|
"""index: 3917, intensity: 3164.0, mobility: 0.945"""	-0.164119	0.0211132	0.153132	EQLSLRAQEHEVELQQRRQAVERMH	generic|tr_Q5NCP6_Q5NCP6_MOUSE__II_1128676_REVERSED	|generic|sp_Q7TNF8_RIMB1_MOUSE__II_1128676_REVERSED	|generic|sp_Q7TNF8-2_RIMB1_MOUSE__II_1128676_REVERSED	|generic|sp_Q7TNF8-4_RIMB1_MOUSE_REVERSED|
"""index: 8805, intensity: 2586.0, mobility: 0.868"""	-0.166814	0.0220096	0.155954	NPASPKEAAYCSFVLLIK	generic|IP_1028408_TX=10090_REVERSED|
"""index: 9780, intensity: 3156.0, mobility: 0.942"""	-0.168185	0.0229226	0.157406	LLAPPHTPHLNT	generic|IP_955935_TX=10090_REVERSED|
"""index: 6796, intensity: 5171.0, mobility: 0.892"""	-0.17128	0.0236742	0.160724	MVESDASPHQVG	generic|chr6_1_107569024_107569116_ENSMUST00000049285_REVERSED|
"""index: 3099, intensity: 3183.0, mobility: 0.952"""	-0.185091	0.0246212	0.176253	FWHQLLPRISYNIMYQ	generic|IP_1092167_TX=10090_REVERSED|
"""index: 4156, intensity: 4313.0, mobility: 1.053"""	-0.185559	0.0255198	0.1768	VAPAGASS	generic|IP_1108923_TX=10090_REVERSED	|generic|IP_1108916_TX=10090_REVERSED|
"""index: 10395, intensity: 10692.0, mobility: 0.867"""	-0.188133	0.0258303	0.179837	FLHLATEL	generic|II_1064055_TX=10090_REVERSED	|generic|tr_F6YRX3_F6YRX3_MOUSE_REVERSED	|generic|sp_Q5RJI4_PKDCC_MOUSE_REVERSED	|generic|sp_Q5RJI4-2_PKDCC_MOUSE_REVERSED|
"""index: 2373, intensity: 4019.0, mobility: 0.941"""	-0.215677	0.0266299	0.215112	LVAPPIDKTEAL	generic|sp_Q5NCI0-2_URGCP_MOUSE__II_1139737_REVERSED	|generic|sp_Q5NCI0_URGCP_MOUSE_REVERSED	|generic|tr_Q6ZPP3_Q6ZPP3_MOUSE_REVERSED|
"""index: 10249, intensity: 2565.0, mobility: 1.043"""	-0.220568	0.0274223	0.221931	WMFQSHSSPMGYK	generic|sp_Q9JMF7_DOPP1_MOUSE__chr2_1_30392482_30393651_ENSMUST00000123202__II_1012118_REVERSED	|generic|tr_A2AWJ3_A2AWJ3_MOUSE__chr2_1_30392482_30393651_ENSMUST00000123202__II_1012122_REVERSED|
"""index: 1333, intensity: 2577.0, mobility: 0.779"""	-0.224752	0.0279531	0.227899	PGPPPPPPP	generic|chr13_1_46669632_46669853_ENSMUST00000099547__IP_1106985_TX=10090_REVERSED	|generic|sp_Q80UV9_TAF1_MOUSE__chrX_1_101562127_101562291_ENSMUST00000143908__II_831688_REVERSED	|generic|sp_Q80UV9-3_TAF1_MOUSE__chrX_1_101562127_101562291_ENSMUST00000143908__II_831688_REVERSED	|generic|tr_Q3TXX8_Q3TXX8_MOUSE__II_915139_REVERSED	|generic|tr_Q3UQ99_Q3UQ99_MOUSE__II_915139_REVERSED	|generic|tr_Q3UGK7_Q3UGK7_MOUSE__II_915139_REVERSED	|generic|tr_Q7TPN5_Q7TPN5_MOUSE__II_915139_REVERSED	|generic|tr_Q3T9Z7_Q3T9Z7_MOUSE__II_954851_REVERSED	|generic|tr_D3Z139_D3Z139_MOUSE__II_859065_REVERSED	|generic|sp_Q8BH43_WASF2_MOUSE__II_954851_REVERSED	|generic|sp_Q3UR85_MYRF_MOUSE__chr19_-1_10223113_10223235_ENSMUST00000190922__II_1049632	|generic|sp_Q3UR85-2_MYRF_MOUSE__chr19_-1_10223113_10223235_ENSMUST00000190922__II_1049632	|generic|sp_Q3UR85-3_MYRF_MOUSE__chr19_-1_10223113_10223235_ENSMUST00000190922__II_1049643	|generic|sp_Q14AX6_CDK12_MOUSE__chr13_-1_17739087_17739164_ENSMUST00000222359__II_1127685	|generic|sp_Q14AX6-3_CDK12_MOUSE__chr13_-1_17739087_17739164_ENSMUST00000222359__II_1127685	|generic|tr_B1Q2W7_B1Q2W7_MOUSE__chrX_1_101562127_101562291_ENSMUST00000143908__II_831688_REVERSED	|generic|sp_Q8K0G8_ESRP2_MOUSE__II_859065_REVERSED	|generic|tr_Q3TH23_Q3TH23_MOUSE__II_859065_REVERSED	|generic|tr_D3YZK4_D3YZK4_MOUSE__chrX_1_101562127_101562291_ENSMUST00000143908__II_831688_REVERSED	|generic|sp_Q8VHQ2_SOCS7_MOUSE_REVERSED	|generic|tr_D3Z0K7_D3Z0K7_MOUSE_REVERSED	|generic|tr_Q3U3E7_Q3U3E7_MOUSE_REVERSED	|generic|tr_A0A1B0GRU3_A0A1B0GRU3_MOUSE_REVERSED	|generic|tr_Q8BKZ3_Q8BKZ3_MOUSE_REVERSED	|generic|tr_S4R1B9_S4R1B9_MOUSE__chrX_1_101562127_101562291_ENSMUST00000143908_REVERSED	|generic|tr_E9Q2D0_E9Q2D0_MOUSE_REVERSED	|generic|tr_A0A286YCS6_A0A286YCS6_MOUSE_REVERSED	|generic|tr_C9K0Z8_C9K0Z8_MOUSE__chr7_1_30415650_30415679_ENSMUST00000207982	|generic|sp_Q3UG20_KMT2E_MOUSE__chr13_-1_43303268_43303297_ENSMUST00000055341_REVERSED	|generic|sp_Q3UG20-2_KMT2E_MOUSE__chr13_-1_43303268_43303297_ENSMUST00000055341_REVERSED	|generic|sp_P0C7L0_WIPF3_MOUSE_REVERSED	|generic|sp_P0C7L0-2_WIPF3_MOUSE_REVERSED	|generic|sp_Q6PEV3_WIPF2_MOUSE_REVERSED	|generic|sp_Q9CYT6_CAP2_MOUSE_REVERSED	|generic|tr_D3Z5R4_D3Z5R4_MOUSE_REVERSED	|generic|tr_Q6P9T5_Q6P9T5_MOUSE	|generic|tr_Q80VV6_Q80VV6_MOUSE_REVERSED	|generic|tr_Q05BD7_Q05BD7_MOUSE	|generic|tr_Q05BD7_Q05BD7_MOUSE_REVERSED	|generic|tr_D3YTR7_D3YTR7_MOUSE_REVERSED	|generic|tr_E9Q8K8_E9Q8K8_MOUSE_REVERSED	|generic|sp_Q6ZPZ3_ZC3H4_MOUSE_REVERSED	|generic|sp_Q6ZPZ3-2_ZC3H4_MOUSE_REVERSED	|generic|sp_O88703_HCN2_MOUSE__chr7_1_30415650_30415679_ENSMUST00000207982	|generic|sp_Q76LL6_FHOD3_MOUSE__chr18_1_24754234_24754329_ENSMUST00000234462	|generic|sp_Q76LL6-2_FHOD3_MOUSE__chr18_1_24754234_24754329_ENSMUST00000234462	|generic|sp_Q76LL6-4_FHOD3_MOUSE__chr18_1_24754234_24754329_ENSMUST00000234462	|generic|sp_Q9DBD5_PELP1_MOUSE	|generic|tr_Q8BZD7_Q8BZD7_MOUSE_REVERSED	|generic|sp_Q80Z10_ASTN2_MOUSE	|generic|sp_Q80Z10-2_ASTN2_MOUSE	|generic|tr_Q8CHD5_Q8CHD5_MOUSE__chr19_1_45518810_45518923_ENSMUST00000225662_REVERSED	|generic|sp_P10284_HXB4_MOUSE	|generic|sp_Q80Z10-3_ASTN2_MOUSE	|generic|tr_A0A571BEJ5_A0A571BEJ5_MOUSE	|generic|tr_A0A571BEJ5_A0A571BEJ5_MOUSE_REVERSED	|generic|sp_D7PDD4_G6B_MOUSE_REVERSED|
"""index: 7554, intensity: 3684.0, mobility: 0.851"""	-0.234493	0.0288548	0.242279	QREVHLLPAPGLQRPYSLHGRA	generic|chr11_-1_117967938_117968237_ENSMUST00000054002_REVERSED|
"""index: 5964, intensity: 3200.0, mobility: 0.864"""	-0.234633	0.0295964	0.242491	PALGMRKSVYQMAQ	generic|tr_I6L9G8_I6L9G8_MOUSE_REVERSED	|generic|sp_Q3UIR3_DTX3L_MOUSE_REVERSED	|generic|sp_Q3UIR3-2_DTX3L_MOUSE_REVERSED|
"""index: 8155, intensity: 3014.0, mobility: 1.159"""	-0.241667	0.0304933	0.253301	SVVPDYEWLQNGKLHHCKLMTVPGNLK	generic|II_1057232_TX=10090_REVERSED|
"""index: 6942, intensity: 3415.0, mobility: 0.876"""	-0.242595	0.0312221	0.254754	TFPPLHNPPLCSDPNRASI	generic|IP_861081_TX=10090_REVERSED|
"""index: 8643, intensity: 3016.0, mobility: 1.091"""	-0.250532	0.0321142	0.267412	KRPMDKSCYLYLFKNMQSTALRDRIEL	generic|tr_A0A1Y7VNP1_A0A1Y7VNP1_MOUSE__chr12_-1_105626174_105626347_ENSMUST00000220960__II_3471074_REVERSED	|generic|sp_Q80XK6_ATG2B_MOUSE__chr12_-1_105660996_105661238_ENSMUST00000221568_REVERSED|
"""index: 4613, intensity: 5870.0, mobility: 1.045"""	-0.252471	0.0328889	0.270568	ELTMLQKQHQRRMRKYGSMQERL	generic|tr_B2RX66_B2RX66_MOUSE_REVERSED|
"""index: 7507, intensity: 2857.0, mobility: 0.889"""	-0.254792	0.0337178	0.27438	TKVQVLYSLS	generic|IP_1078304_TX=10090_REVERSED|
"""index: 9878, intensity: 3016.0, mobility: 1.005"""	-0.258606	0.034331	0.280716	MTNVFSSMIISED	generic|tr_A1L0U6_A1L0U6_MOUSE__II_1006092_REVERSED	|generic|tr_A2AS98_A2AS98_MOUSE__II_1006092_REVERSED	|generic|sp_P28660_NCKP1_MOUSE__II_1006092_REVERSED	|generic|sp_P28660-2_NCKP1_MOUSE__II_1006092_REVERSED|
"""index: 15598, intensity: 6524.0, mobility: 1.031"""	-0.265403	0.035057	0.292235	ALRMVLINERR	generic|tr_F7CCI4_F7CCI4_MOUSE__II_1071099_REVERSED	|generic|tr_A0A3B2W4D2_A0A3B2W4D2_MOUSE_REVERSED	|generic|sp_Q9ER69_FL2D_MOUSE_REVERSED	|generic|sp_Q9ER69-2_FL2D_MOUSE_REVERSED	|generic|tr_E0CYH0_E0CYH0_MOUSE_REVERSED	|generic|tr_Q571E0_Q571E0_MOUSE_REVERSED|
"""index: 6718, intensity: 2537.0, mobility: 0.817"""	-0.268825	0.0358392	0.298136	MEKWLIEKFFLVRSPF	generic|tr_A0A087WRC9_A0A087WRC9_MOUSE__II_848277_REVERSED|
"""index: 8097, intensity: 3041.0, mobility: 1.005"""	-0.270543	0.0364267	0.301125	KGSPGQSEQPCLDREPVSLSSKMPSRPIVLP	generic|IP_1053605_TX=10090_REVERSED|
"""index: 8116, intensity: 4806.0, mobility: 1.088"""	-0.2774	0.0371651	0.313207	YPQRIMSQYWKLPTLVLATRDTNIAQ	generic|sp_P63277_AMELX_MOUSE_REVERSED|
"""index: 6857, intensity: 3672.0, mobility: 0.999"""	-0.282828	0.037931	0.322935	HSSMVNLLRAQR	generic|IP_921165_TX=10090_REVERSED|
"""index: 8841, intensity: 3766.0, mobility: 0.931"""	-0.285949	0.0387931	0.328587	PEPPPPPFFFRWLRRM	generic|tr_L7N480_L7N480_MOUSE__II_898460_REVERSED	|generic|tr_M0QW72_M0QW72_MOUSE_REVERSED|
"""index: 14761, intensity: 19153.0, mobility: 1.068"""	-0.286522	0.039621	0.32963	ERMPRLNRGRL	generic|sp_Q6PFH3_DCA15_MOUSE__chr8_-1_84102952_84103017_ENSMUST00000210625_REVERSED	|generic|sp_Q6PFH3-2_DCA15_MOUSE__chr8_-1_84102952_84103017_ENSMUST00000210625_REVERSED|
"""index: 13637, intensity: 14220.0, mobility: 0.942"""	-0.288072	0.0400682	0.332454	YRVKGKSWK	generic|IP_926262_TX=10090_REVERSED|
"""index: 4447, intensity: 3599.0, mobility: 0.845"""	-0.301214	0.0408163	0.356716	GESTLINRIFLTRW	generic|tr_Q8BFT5_Q8BFT5_MOUSE__IP_925893_REVERSED|
"""index: 6740, intensity: 3475.0, mobility: 0.885"""	-0.30622	0.0416667	0.366063	FFKQFNNSNRWNTLKQKFVIYNK	generic|IP_1033720_TX=10090_REVERSED|
"""index: 8466, intensity: 3456.0, mobility: 1.032"""	-0.306588	0.042337	0.366751	QQMTPSHLATQVQMPLQSGLPQQM	generic|sp_Q66JW3_TOX_MOUSE__chr4_-1_6741280_6741444_ENSMUST00000147657__II_966997_REVERSED|
"""index: 14938, intensity: 2875.0, mobility: 1.043"""	-0.308968	0.0430743	0.371206	MRMKRRWRR	generic|IP_834925_TX=10090_REVERSED|
"""index: 4543, intensity: 2634.0, mobility: 0.914"""	-0.312735	0.0438449	0.378262	TIPAQPRSWR	generic|tr_A0A087WR50_A0A087WR50_MOUSE__chr1_-1_71637244_71637333_ENSMUST00000186613__II_1037262_REVERSED	|generic|tr_A0A087WSN6_A0A087WSN6_MOUSE__chr1_-1_71637244_71637333_ENSMUST00000186613__II_1037262_REVERSED	|generic|sp_P11276_FINC_MOUSE__chr1_-1_71637244_71637333_ENSMUST00000186613__II_1037262_REVERSED	|generic|tr_Q3TCF1_Q3TCF1_MOUSE__chr1_-1_71637244_71637333_ENSMUST00000186613__II_1037262_REVERSED	|generic|tr_B9EHT6_B9EHT6_MOUSE__chr1_-1_71637244_71637333_ENSMUST00000186613__II_1037262_REVERSED	|generic|tr_Q3UHL6_Q3UHL6_MOUSE__chr1_-1_71637244_71637333_ENSMUST00000186613__II_1037262_REVERSED	|generic|tr_Q3UGY5_Q3UGY5_MOUSE__chr1_-1_71637244_71637333_ENSMUST00000186613_REVERSED	|generic|tr_Q3TCL7_Q3TCL7_MOUSE__chr1_-1_71637244_71637333_ENSMUST00000186613_REVERSED	|generic|tr_B7ZNJ1_B7ZNJ1_MOUSE__chr1_-1_71637244_71637333_ENSMUST00000186613_REVERSED	|generic|tr_Q3UH17_Q3UH17_MOUSE__chr1_-1_71637244_71637333_ENSMUST00000186613_REVERSED	|generic|tr_Q3TBB4_Q3TBB4_MOUSE__chr1_-1_71637244_71637333_ENSMUST00000186613_REVERSED	|generic|tr_A0A087WS56_A0A087WS56_MOUSE__chr1_-1_71637244_71637333_ENSMUST00000186613_REVERSED	|generic|tr_Q3UHR1_Q3UHR1_MOUSE__chr1_-1_71637244_71637333_ENSMUST00000186613_REVERSED|
"""index: 6898, intensity: 4634.0, mobility: 0.901"""	-0.314807	0.044688	0.382142	TMAVVTTLTWCATVLLSCRQFS	generic|tr_A0A0U1RPY7_A0A0U1RPY7_MOUSE_REVERSED	|generic|tr_B1ARL3_B1ARL3_MOUSE_REVERSED	|generic|tr_Q7TRW9_Q7TRW9_MOUSE_REVERSED	|generic|tr_A0A0U1RQ21_A0A0U1RQ21_MOUSE_REVERSED|
"""index: 16761, intensity: 2596.0, mobility: 0.871"""	-0.315182	0.0455312	0.382843	PIILWLRKWM	generic|chr2_-1_52416129_52416167_ENSMUST00000036541_REVERSED|
"""index: 6817, intensity: 3556.0, mobility: 0.848"""	-0.315624	0.0463353	0.38367	GKTSVIRKNNSVSSSLP	generic|sp_E9Q5K9_YTDC1_MOUSE__chr5_1_86835732_86835908_ENSMUST00000156363__II_943565_REVERSED	|generic|sp_E9Q5K9-2_YTDC1_MOUSE__chr5_1_86835732_86835908_ENSMUST00000156363__II_943565_REVERSED	|generic|sp_E9Q5K9-3_YTDC1_MOUSE__chr5_1_86835732_86835908_ENSMUST00000156363__II_943565_REVERSED	|generic|tr_D6RG95_D6RG95_MOUSE__chr5_1_86827991_86828173_ENSMUST00000156363__II_943576_REVERSED|
"""index: 11693, intensity: 6038.0, mobility: 0.861"""	-0.316559	0.0471778	0.385419	RPAFDQPK	generic|IP_997535_TX=10090_REVERSED|
"""index: 8300, intensity: 3311.0, mobility: 0.800"""	-0.317164	0.0480202	0.38655	GRPGLNLE	generic|tr_E9PX33_E9PX33_MOUSE__chr18_1_37958174_37958395_ENSMUST00000163128_REVERSED	|generic|tr_H3BJY5_H3BJY5_MOUSE__chr18_1_37958174_37958395_ENSMUST00000163128_REVERSED	|generic|tr_E9Q812_E9Q812_MOUSE_REVERSED	|generic|tr_Q8CFT0_Q8CFT0_MOUSE__chr18_1_37958174_37958395_ENSMUST00000163128_REVERSED	|generic|sp_Q8BRJ3_RELL2_MOUSE__chr18_1_37958174_37958395_ENSMUST00000163128_REVERSED|
"""index: 1866, intensity: 2894.0, mobility: 1.009"""	-0.317304	0.0486577	0.386812	TVRTMPLPHSTM	generic|chr6_-1_124399441_124403177_ENSMUST00000112530__IP_906411_TX=10090_REVERSED|
"""index: 2094, intensity: 2702.0, mobility: 0.845"""	-0.320508	0.0494966	0.392793	QHAGMIEVR	generic|IP_837637_TX=10090_REVERSED|
"""index: 8505, intensity: 3818.0, mobility: 0.950"""	-0.32065	0.0503356	0.39306	WCEVRVSCSSTNQRQPEAQQW	generic|IP_955248_TX=10090_REVERSED|
"""index: 9646, intensity: 32013.0, mobility: 0.967"""	-0.320724	0.0511316	0.393197	MMAESVEKEIQEQAKRSLP	generic|tr_E9Q9F9_E9Q9F9_MOUSE__chr7_1_133671424_133671540_ENSMUST00000211072__II_3448714_REVERSED	|generic|tr_D3YZE7_D3YZE7_MOUSE__chr7_1_133671424_133671540_ENSMUST00000211072__II_3448714_REVERSED	|generic|sp_Q6GQV7_EDRF1_MOUSE__chr7_1_133671424_133671540_ENSMUST00000211072__II_3448714_REVERSED|
"""index: 1429, intensity: 6778.0, mobility: 0.880"""	-0.323102	0.0518395	0.397624	LTPTSGSGRRSATTTLTP	generic|tr_F7C950_F7C950_MOUSE_REVERSED	|generic|tr_D9N008_D9N008_MOUSE_REVERSED|
"""index: 1190, intensity: 3067.0, mobility: 0.966"""	-0.325622	0.0525438	0.402301	DWPRSGEEPRQ	generic|IP_3463055_TX=10090_REVERSED|
"""index: 11960, intensity: 4593.0, mobility: 0.963"""	-0.326537	0.0533778	0.403998	EADLTASAVILRLDGRKKQ	generic|tr_Q8K1G9_Q8K1G9_MOUSE__II_995842_REVERSED	|generic|tr_A2ACQ1_A2ACQ1_MOUSE__II_995842_REVERSED	|generic|II_995856_TX=10090_REVERSED|
"""index: 9163, intensity: 4856.0, mobility: 0.942"""	-0.328768	0.0541216	0.408119	ETRSTSSKRM	generic|chr2_1_85042275_85042310_ENSMUST00000077798__IP_1005737_TX=10090_REVERSED	|generic|chr2_1_85041530_85042310_ENSMUST00000077798__IP_1005737_TX=10090_REVERSED|
"""index: 12861, intensity: 4592.0, mobility: 0.957"""	-0.329473	0.0549085	0.409419	MGFTTFMGKILLTPSSTPFNHK	generic|tr_B1B0E8_B1B0E8_MOUSE__II_828930_REVERSED	|generic|sp_Q62377_U2AFM_MOUSE__II_828930_REVERSED	|generic|II_828931_TX=10090_REVERSED|
"""index: 8382, intensity: 4284.0, mobility: 1.146"""	-0.329586	0.0555556	0.409627	KRGTTVPRGKQFPWPQQMCHLLLSLFY	generic|IP_2420539_TX=10090_REVERSED|
"""index: 13944, intensity: 4426.0, mobility: 0.911"""	-0.33326	0.056338	0.416371	RWIWHADK	generic|chr4_-1_116074851_116075024_ENSMUST00000050580_REVERSED|
"""index: 16263, intensity: 5239.0, mobility: 0.931"""	-0.333973	0.0571665	0.417675	AREAYERIR	generic|IP_888496_TX=10090_REVERSED|
"""index: 6218, intensity: 35358.0, mobility: 1.016"""	-0.335331	0.0576606	0.420151	LVAPPRGAPQGRFG	generic|chr2_1_121867144_121867437_ENSMUST00000078752_REVERSED|
"""index: 9290, intensity: 4367.0, mobility: 1.009"""	-0.339089	0.0581967	0.426964	PHISEVQKDLLDEVAIGLHKM	generic|tr_Q3T9U5_Q3T9U5_MOUSE_REVERSED|
"""index: 11587, intensity: 3616.0, mobility: 0.934"""	-0.342034	0.0586319	0.432257	HRDKFRPF	generic|sp_Q8BQ86_CHST8_MOUSE__chr7_-1_34675159_34675434_ENSMUST00000154629__II_893327_REVERSED|
"""index: 7742, intensity: 4089.0, mobility: 0.964"""	-0.347605	0.0594463	0.442142	AWLVLLWMRVVLWCSQM	generic|IP_982193_TX=10090_REVERSED|
"""index: 11096, intensity: 12826.0, mobility: 0.940"""	-0.34784	0.0601137	0.442554	QIIFETSLL	generic|IP_878565_TX=10090_REVERSED|
"""index: 2371, intensity: 2507.0, mobility: 1.124"""	-0.350802	0.0609261	0.447731	QKRLYSLDMGLRRP	generic|IP_3494496_TX=10090_REVERSED|
"""index: 6258, intensity: 21752.0, mobility: 0.858"""	-0.352285	0.0616883	0.450301	LSDSINLQKIEGRTSL	generic|sp_Q5FWI3_CEIP2_MOUSE__chr19_1_21797413_21797475_ENSMUST00000236506_REVERSED|
"""index: 4630, intensity: 5019.0, mobility: 0.908"""	-0.352541	0.0625	0.450742	TMWSWSSGKL	generic|chr11_-1_101291393_101294130_ENSMUST00000130916__IP_1126449_TX=10090_REVERSED|
"""index: 3082, intensity: 3717.0, mobility: 0.906"""	-0.353499	0.0633117	0.452394	FVLPRVPSWRVAFLYK	generic|tr_A2BE91_A2BE91_MOUSE__chr2_-1_30034759_30034818_ENSMUST00000143892__II_1012365_REVERSED	|generic|sp_Q5U4F6_WDR34_MOUSE__chr2_-1_30034759_30034818_ENSMUST00000143892__II_1012365_REVERSED|
"""index: 13387, intensity: 4024.0, mobility: 0.950"""	-0.356185	0.0640194	0.456986	EERFRQEER	generic|tr_A0A0B4J1F9_A0A0B4J1F9_MOUSE_REVERSED|
"""index: 3632, intensity: 6525.0, mobility: 1.197"""	-0.358468	0.0646726	0.460847	APIVASNQNP	generic|sp_Q9ER74_SALL1_MOUSE_REVERSED	|generic|tr_Q6P5E3_Q6P5E3_MOUSE_REVERSED	|generic|tr_Q9EPW7_Q9EPW7_MOUSE_REVERSED|
"""index: 4843, intensity: 4379.0, mobility: 1.026"""	-0.360967	0.0653753	0.465027	LSYHTGSGSGSFRSP	generic|tr_I6L991_I6L991_MOUSE__II_914246_REVERSED|
"""index: 534, intensity: 3009.0, mobility: 0.839"""	-0.362287	0.0660225	0.467215	LLAPPLRCE	generic|IP_1073212_TX=10090_REVERSED|
"""index: 18468, intensity: 3330.0, mobility: 1.434"""	-0.367527	0.0665064	0.475751	RRVKLPVLYVLPA	generic|IP_983034_TX=10090_REVERSED|
"""index: 431, intensity: 2694.0, mobility: 0.915"""	-0.371104	0.0673077	0.481433	LISQASTHYIV	generic|sp_P07759_SPA3K_MOUSE_REVERSED	|generic|tr_A0A0R4J0I1_A0A0R4J0I1_MOUSE_REVERSED|
"""index: 6768, intensity: 3320.0, mobility: 0.809"""	-0.371586	0.068	0.48219	KDERASRVDDSVRRVSSLL	generic|sp_P24529_TY3H_MOUSE__chr7_-1_142896407_142896442_ENSMUST00000124951__II_880126_REVERSED	|generic|tr_Q3UTB3_Q3UTB3_MOUSE__chr7_-1_142896407_142896442_ENSMUST00000124951__II_880126_REVERSED	|generic|tr_E9Q9G5_E9Q9G5_MOUSE__chr7_-1_142896407_142896442_ENSMUST00000124951_REVERSED	|generic|tr_D3Z0B1_D3Z0B1_MOUSE_REVERSED|
"""index: 5059, intensity: 4777.0, mobility: 0.915"""	-0.375739	0.0688	0.488612	FYLKCRLTLCRRFQQYTKYR	generic|sp_Q924W5_SMC6_MOUSE__chr12_1_11317789_11317884_ENSMUST00000218022__II_3501745_REVERSED|
"""index: 10733, intensity: 5043.0, mobility: 0.890"""	-0.37627	0.0696	0.489421	LDIQILDMAIMTAIIIHM	generic|IP_988826_TX=10090_REVERSED|
"""index: 10136, intensity: 3469.0, mobility: 0.925"""	-0.377331	0.0704	0.491026	FLELESTNAPCNQPGQR	generic|IP_1047126_TX=10090_REVERSED|
"""index: 11940, intensity: 2906.0, mobility: 0.899"""	-0.379211	0.0711431	0.493844	DALYRQIMEEQYQHRHGMKL	generic|sp_B2RUR8_OTU7B_MOUSE_REVERSED|
"""index: 1441, intensity: 3941.0, mobility: 0.817"""	-0.380932	0.071885	0.49639	WPQPPPPP	generic|tr_B2RW88_B2RW88_MOUSE_REVERSED|
"""index: 8736, intensity: 3889.0, mobility: 0.994"""	-0.382263	0.0726837	0.498337	QDRVLISTVNYSNNEQLEY	generic|sp_P11672_NGAL_MOUSE__II_1011385_REVERSED	|generic|tr_A0A0A6YW77_A0A0A6YW77_MOUSE__II_1011385_REVERSED	|generic|tr_Q60842_Q60842_MOUSE__II_1011385_REVERSED	|generic|II_1011395_TX=10090_REVERSED|
"""index: 8120, intensity: 3781.0, mobility: 0.837"""	-0.383152	0.0733068	0.499627	CLLSNMTAGKSESDRERVGQGWTR	generic|IP_1080792_TX=10090_REVERSED|
"""index: 13901, intensity: 3821.0, mobility: 0.934"""	-0.385093	0.0739269	0.502412	YWGPVLCRR	generic|tr_G3UX70_G3UX70_MOUSE_REVERSED	|generic|tr_A0A0G2JDL4_A0A0G2JDL4_MOUSE_REVERSED	|generic|sp_Q9EQW8_NDST4_MOUSE_REVERSED|
"""index: 15313, intensity: 9571.0, mobility: 1.017"""	-0.386832	0.074544	0.504869	RRQKMFAKW	generic|tr_E9Q1B0_E9Q1B0_MOUSE__chr10_1_21994992_21995045_ENSMUST00000141218_REVERSED	|generic|tr_D3YXA3_D3YXA3_MOUSE__chr10_1_21994992_21995045_ENSMUST00000141218_REVERSED|
"""index: 3558, intensity: 12413.0, mobility: 1.023"""	-0.388387	0.075337	0.507037	WYRQLEEGLHKSRDEPLVSFMDDEELRR	generic|tr_A0A1C9IC75_A0A1C9IC75_MOUSE__II_3482494_REVERSED	|generic|tr_B7ZWC5_B7ZWC5_MOUSE_REVERSED	|generic|tr_E9Q236_E9Q236_MOUSE_REVERSED	|generic|tr_B9EKC2_B9EKC2_MOUSE_REVERSED	|generic|tr_E9Q467_E9Q467_MOUSE_REVERSED	|generic|tr_Q3TZN9_Q3TZN9_MOUSE_REVERSED|
"""index: 459, intensity: 12647.0, mobility: 0.879"""	-0.388627	0.0758294	0.507369	LGPPKQLEHH	generic|IP_883738_TX=10090_REVERSED|
"""index: 17769, intensity: 3295.0, mobility: 0.892"""	-0.393188	0.0765588	0.511675	EPVEVRRE	generic|tr_Q4KML8_Q4KML8_MOUSE_REVERSED	|generic|tr_A0A0R4IZW5_A0A0R4IZW5_MOUSE_REVERSED|
"""index: 12253, intensity: 5018.0, mobility: 0.889"""	-0.395992	0.0772871	0.511675	VVDVYMGHK	generic|IP_1021607_TX=10090_REVERSED|
"""index: 15305, intensity: 3973.0, mobility: 0.985"""	-0.396827	0.0779528	0.511675	VLHYVCETKK	generic|IP_1092917_TX=10090_REVERSED|
"""index: 5352, intensity: 2704.0, mobility: 1.090"""	-0.397756	0.0786164	0.511675	YLFEEVSAPKLYYTCFEYFTGEQQRH	generic|tr_B1AWZ3_B1AWZ3_MOUSE_REVERSED	|generic|tr_Q9D9L2_Q9D9L2_MOUSE_REVERSED	|generic|tr_G3X8S9_G3X8S9_MOUSE_REVERSED|
"""index: 7396, intensity: 3814.0, mobility: 1.037"""	-0.400198	0.0792779	0.511675	HKHAAPNEASITIFILINIVESFCW	generic|IP_938496_TX=10090_REVERSED|
"""index: 10566, intensity: 3544.0, mobility: 1.052"""	-0.401608	0.08	0.511675	RAPETIFSPTPLRSP	generic|II_851880_TX=10090_REVERSED|
"""index: 9095, intensity: 3199.0, mobility: 0.925"""	-0.40306	0.0807843	0.511675	ATEGGKTSISSCVRWPWIM	generic|IP_3458009_TX=10090_REVERSED|
"""index: 8411, intensity: 2890.0, mobility: 0.847"""	-0.403179	0.0814409	0.511675	MTPITVMTAIEIGPAMW	generic|IP_975586_TX=10090_REVERSED|
"""index: 9361, intensity: 2519.0, mobility: 1.042"""	-0.404727	0.082224	0.511675	EYEQICQLTGDEARITFTEGPNVQV	generic|tr_A0A0A6YX88_A0A0A6YX88_MOUSE_REVERSED|
"""index: 9818, intensity: 2805.0, mobility: 0.898"""	-0.406673	0.0828125	0.511675	MWPGETKASAPFPCWS	generic|IP_3476204_TX=10090_REVERSED|
"""index: 9518, intensity: 2522.0, mobility: 0.938"""	-0.40797	0.0835937	0.511675	SYKSMLVIERHLQITRHRLE	generic|sp_Q6ZQ11_CHSS1_MOUSE_REVERSED	|generic|tr_A2VCT7_A2VCT7_MOUSE_REVERSED	|generic|tr_A8E636_A8E636_MOUSE_REVERSED|
"""index: 9415, intensity: 5055.0, mobility: 0.842"""	-0.408121	0.0840467	0.511675	MPIQAFLV	generic|IP_977230_TX=10090_REVERSED|
"""index: 9623, intensity: 3516.0, mobility: 0.908"""	-0.412577	0.0845617	0.511675	GKTIFLLTSTYVSYVREEGVQKKT	generic|IP_858144_TX=10090_REVERSED|
"""index: 4898, intensity: 4920.0, mobility: 0.911"""	-0.414037	0.0853375	0.511675	NGWVPVEIEY	generic|tr_Q9D4W6_Q9D4W6_MOUSE__II_3487652_REVERSED|
"""index: 5637, intensity: 8193.0, mobility: 1.031"""	-0.414186	0.0860465	0.511675	LQEQSRSEPMFTPDTTLRWSINVMPK	generic|IP_1121707_TX=10090_REVERSED|
"""index: 7601, intensity: 2638.0, mobility: 0.922"""	-0.415922	0.0868217	0.511675	QCPPVARRTCIDAPMNKRR	generic|IP_971121_TX=10090_REVERSED|
"""index: 5905, intensity: 22416.0, mobility: 0.938"""	-0.417493	0.0875969	0.511675	MAEAAQILETVA	generic|tr_A0A1L1SQP9_A0A1L1SQP9_MOUSE__II_3500450_REVERSED	|generic|tr_A0A1L1SRI1_A0A1L1SRI1_MOUSE__chr2_1_29733737_29733766_ENSMUST00000123953__II_3500449_REVERSED	|generic|tr_Q9CS79_Q9CS79_MOUSE_REVERSED	|generic|tr_A0A1L1SQ51_A0A1L1SQ51_MOUSE__chr2_1_29733737_29733766_ENSMUST00000123953_REVERSED	|generic|tr_Q68FD6_Q68FD6_MOUSE__chr2_1_29733737_29733766_ENSMUST00000123953_REVERSED	|generic|tr_B2RY15_B2RY15_MOUSE__chr2_1_29733737_29733766_ENSMUST00000123953_REVERSED	|generic|tr_Q6PB69_Q6PB69_MOUSE_REVERSED	|generic|tr_Q8CHG4_Q8CHG4_MOUSE__chr2_1_29733737_29733766_ENSMUST00000123953_REVERSED	|generic|tr_Q8CDM9_Q8CDM9_MOUSE__chr2_1_29733737_29733766_ENSMUST00000123953_REVERSED	|generic|sp_Q71LX4_TLN2_MOUSE__chr2_1_29733737_29733766_ENSMUST00000123953_REVERSED	|generic|tr_E9PUM4_E9PUM4_MOUSE__chr2_1_29733737_29733766_ENSMUST00000123953_REVERSED|
"""index: 2336, intensity: 2583.0, mobility: 0.899"""	-0.419903	0.0880989	0.511675	GSQKSIHYFI	generic|tr_A0A1W2P7L6_A0A1W2P7L6_MOUSE__II_1149711_REVERSED	|generic|sp_Q78DX7_ROS1_MOUSE__II_1149711_REVERSED	|generic|II_1149721_TX=10090_REVERSED	|generic|tr_A0A1W2P7C6_A0A1W2P7C6_MOUSE_REVERSED|
"""index: 17753, intensity: 7375.0, mobility: 1.027"""	-0.422102	0.0888031	0.511675	MIHVCFFLIL	generic|IP_1032875_TX=10090_REVERSED|
"""index: 8758, intensity: 6157.0, mobility: 1.120"""	-0.422963	0.0895062	0.511675	QEKSALLLKSYQSLQEDGLNIPHDVNVWK	generic|tr_D3Z1N2_D3Z1N2_MOUSE__chr5_-1_115241985_115242020_ENSMUST00000139853__II_938285_REVERSED	|generic|tr_F7AN16_F7AN16_MOUSE__chr5_-1_115251273_115251443_ENSMUST00000139853__II_938288_REVERSED	|generic|sp_Q3UIW5_RNF10_MOUSE__chr5_-1_115241985_115242020_ENSMUST00000139853__II_938285_REVERSED	|generic|tr_Q3U0W6_Q3U0W6_MOUSE__chr5_-1_115241985_115242020_ENSMUST00000139853__II_938285_REVERSED	|generic|sp_Q3UIW5-2_RNF10_MOUSE__chr5_-1_115241985_115242020_ENSMUST00000139853_REVERSED	|generic|tr_H7BX06_H7BX06_MOUSE__chr5_-1_115241985_115242020_ENSMUST00000139853_REVERSED|
"""index: 8265, intensity: 4482.0, mobility: 1.049"""	-0.423563	0.0901387	0.511675	LDWVLCTQLVPADR	generic|chr7_-1_141891918_141892115_ENSMUST00000211231_REVERSED|
"""index: 7013, intensity: 2870.0, mobility: 0.967"""	-0.425336	0.0907692	0.511675	KITLDYSDWRERDLNGMVIL	generic|tr_F7BJK1_F7BJK1_MOUSE__chr18_-1_38189545_38189796_ENSMUST00000160721__II_1060474_REVERSED	|generic|tr_Q8QZT6_Q8QZT6_MOUSE_REVERSED	|generic|tr_E0CXD4_E0CXD4_MOUSE_REVERSED	|generic|tr_Q2TJH4_Q2TJH4_MOUSE_REVERSED	|generic|tr_Q8CFX3_Q8CFX3_MOUSE_REVERSED|
"""index: 13416, intensity: 4114.0, mobility: 1.004"""	-0.426283	0.0915385	0.511675	REKGTHTSKLR	generic|tr_E9Q520_E9Q520_MOUSE_REVERSED	|generic|tr_Q60917_Q60917_MOUSE_REVERSED	|generic|sp_E9PW05_ZFP54_MOUSE_REVERSED|
"""index: 2693, intensity: 3030.0, mobility: 0.820"""	-0.426449	0.0922367	0.511675	EGHGYIGRTKARFDQL	generic|tr_B7ZWE9_B7ZWE9_MOUSE_REVERSED	|generic|sp_Q3V2J0_CBAR2_MOUSE_REVERSED|
"""index: 12863, intensity: 2729.0, mobility: 0.810"""	-0.427284	0.0929339	0.511675	TMRWLPLLSSFWM	generic|chr5_-1_43745285_43745335_ENSMUST00000119523_REVERSED|
"""index: 11312, intensity: 2780.0, mobility: 0.999"""	-0.427885	0.093702	0.511675	NWEGEVRELLIDVRVGVGWVK	generic|IP_3489808_TX=10090_REVERSED|
"""index: 9710, intensity: 3430.0, mobility: 1.032"""	-0.430058	0.09447	0.511675	YHLPHCIAVWRDYAMVTLLLGGMDGFLFFFSVQ	generic|II_3457524_TX=10090_REVERSED|
"""index: 8331, intensity: 3046.0, mobility: 1.128"""	-0.430372	0.0950192	0.511675	DFSMILLVSSEMASFE	generic|tr_Q3ZAT9_Q3ZAT9_MOUSE_REVERSED	|generic|tr_Q7TRR8_Q7TRR8_MOUSE_REVERSED	|generic|tr_Q8VH13_Q8VH13_MOUSE_REVERSED|
"""index: 13341, intensity: 6235.0, mobility: 0.930"""	-0.433505	0.0952018	0.511675	PRTTPSPGIIR	generic|chr6_1_125101273_125101460_ENSMUST00000112392_REVERSED|
"""index: 3113, intensity: 2665.0, mobility: 0.876"""	-0.437824	0.0958175	0.511675	RYCYIMEIFLWLTLFVLLIYMM	generic|tr_A0A1L1SRT9_A0A1L1SRT9_MOUSE__II_854228_REVERSED	|generic|tr_H3BKP5_H3BKP5_MOUSE__II_854228_REVERSED	|generic|tr_Q0P666_Q0P666_MOUSE__II_854228_REVERSED	|generic|tr_H3BJR6_H3BJR6_MOUSE__II_854228_REVERSED	|generic|tr_Q69ZQ3_Q69ZQ3_MOUSE__chr9_1_40269505_40269606_ENSMUST00000049941__II_854228_REVERSED	|generic|tr_C3VDI6_C3VDI6_MOUSE_REVERSED|
"""index: 10111, intensity: 20333.0, mobility: 0.862"""	-0.438524	0.0963581	0.511675	VHKFSSRL	generic|IP_839351_TX=10090_REVERSED|
"""index: 12418, intensity: 4550.0, mobility: 0.858"""	-0.44023	0.0971168	0.511675	ESLLLSMAQ	generic|IP_900241_TX=10090_REVERSED|
"""index: 13155, intensity: 8627.0, mobility: 0.904"""	-0.440379	0.0976533	0.511675	PRVQVTRY	generic|IP_1019753_TX=10090_REVERSED|
"""index: 14480, intensity: 3538.0, mobility: 1.052"""	-0.441449	0.0984103	0.511675	QLSRVDARWRL	generic|sp_Q99LJ8_NGBR_MOUSE_REVERSED|
"""index: 4545, intensity: 2949.0, mobility: 0.972"""	-0.441545	0.0990923	0.511675	AEKKKDQIYY	generic|IP_3466155_TX=10090_REVERSED|
"""index: 15831, intensity: 7864.0, mobility: 1.018"""	-0.441773	0.0998487	0.511675	EIQLNRDQLR	generic|chr6_-1_145865270_145865362_ENSMUST00000032386_REVERSED|
"""index: 8786, intensity: 3406.0, mobility: 0.930"""	-0.443515	0.100302	0.511675	YVETMERILQDRRMVF	generic|tr_Q8BVT7_Q8BVT7_MOUSE_REVERSED|
"""index: 9174, intensity: 3005.0, mobility: 0.998"""	-0.444633	0.100601	0.511675	LPCDLFQLELPDAARKQCGRTEQLDLVLLEGR	generic|tr_F6QKC0_F6QKC0_MOUSE__chr2_-1_126795439_126795492_ENSMUST00000127277_REVERSED|
"""index: 6265, intensity: 2721.0, mobility: 0.824"""	-0.44858	0.101048	0.511675	WEPNENQL	generic|sp_Q8BIY3_ZC12D_MOUSE_REVERSED	|generic|tr_E9QNR7_E9QNR7_MOUSE_REVERSED|
"""index: 2616, intensity: 23967.0, mobility: 0.873"""	-0.451967	0.101568	0.511675	SDEEARLRILMSVRLVFHSLELHTKM	generic|IP_935842_TX=10090_REVERSED|
"""index: 4948, intensity: 2596.0, mobility: 0.869"""	-0.453496	0.102239	0.511675	DVAPALAQLES	generic|sp_P0DPD9_EFCE2_MOUSE__II_3486897_REVERSED	|generic|sp_P0DPD9-2_EFCE2_MOUSE__II_3486897_REVERSED	|generic|tr_Q923T6_Q923T6_MOUSE__II_3486897_REVERSED	|generic|sp_B2RQR8_ECE2_MOUSE__II_3486897_REVERSED	|generic|sp_B2RQR8-2_ECE2_MOUSE__II_3486897_REVERSED	|generic|tr_F6WM66_F6WM66_MOUSE__II_3486897_REVERSED	|generic|tr_Q8C099_Q8C099_MOUSE__II_3486897_REVERSED	|generic|tr_Q8K0P0_Q8K0P0_MOUSE__II_3486897_REVERSED	|generic|tr_E9Q1S5_E9Q1S5_MOUSE__II_3486897_REVERSED	|generic|II_1078986_TX=10090_REVERSED	|generic|tr_Q80Z58_Q80Z58_MOUSE_REVERSED	|generic|tr_Q80Z57_Q80Z57_MOUSE_REVERSED|
"""index: 12247, intensity: 2996.0, mobility: 1.002"""	-0.454722	0.102908	0.511675	QWYTPMLVMTL	generic|IP_3474807_TX=10090_REVERSED|
"""index: 14698, intensity: 33126.0, mobility: 0.951"""	-0.456024	0.103577	0.511675	YVMLKLPKGE	generic|sp_Q91X51_GORS1_MOUSE_REVERSED|
"""index: 12570, intensity: 6854.0, mobility: 0.975"""	-0.456276	0.104244	0.511675	WIEPSHLLGL	generic|IP_1073050_TX=10090_REVERSED|
"""index: 17346, intensity: 3310.0, mobility: 1.048"""	-0.456482	0.104755	0.511675	FYEKGPCLEQRLLQVPAR	generic|tr_A0A338P6G2_A0A338P6G2_MOUSE__II_3495225_REVERSED	|generic|tr_A0A338P6M1_A0A338P6M1_MOUSE_REVERSED	|generic|tr_F6WEU2_F6WEU2_MOUSE_REVERSED|
"""index: 2375, intensity: 2668.0, mobility: 0.932"""	-0.45786	0.105419	0.511675	EEIEKETQNKTFVMVNENLK	generic|sp_Q9QXK2_RAD18_MOUSE__II_909613_REVERSED	|generic|II_909619_TX=10090_REVERSED	|generic|tr_D3Z733_D3Z733_MOUSE_REVERSED	|generic|tr_Q8CDH2_Q8CDH2_MOUSE_REVERSED	|generic|tr_F6ZKR0_F6ZKR0_MOUSE_REVERSED	|generic|tr_D3Z734_D3Z734_MOUSE_REVERSED	|generic|tr_Q8CED3_Q8CED3_MOUSE_REVERSED	|generic|tr_E9Q392_E9Q392_MOUSE_REVERSED|
"""index: 14164, intensity: 5677.0, mobility: 0.958"""	-0.458379	0.106083	0.511675	HLHFKRFVR	generic|tr_V9GZJ5_V9GZJ5_MOUSE__II_1066260_REVERSED	|generic|tr_V9GZG9_V9GZG9_MOUSE__II_1066260_REVERSED	|generic|sp_P01029_CO4B_MOUSE__II_1066260_REVERSED	|generic|tr_B9EIU2_B9EIU2_MOUSE__II_1066260_REVERSED	|generic|tr_B2RWX2_B2RWX2_MOUSE__II_1066260_REVERSED	|generic|tr_V9GZQ6_V9GZQ6_MOUSE__II_1066260_REVERSED	|generic|tr_B2RXW7_B2RXW7_MOUSE__II_1066260_REVERSED	|generic|tr_G3UZS2_G3UZS2_MOUSE__chr17_-1_34735724_34735843_ENSMUST00000173057_REVERSED|
"""index: 11688, intensity: 3269.0, mobility: 1.055"""	-0.458449	0.106667	0.511675	YTYIYMIHTYIC	generic|IP_1021891_TX=10090_REVERSED|
"""index: 4083, intensity: 3175.0, mobility: 1.104"""	-0.458843	0.107407	0.511675	MQERTSTPQGGLLVGLEVMYDLYATLVK	generic|sp_P0DPD9_EFCE2_MOUSE__II_3486897_REVERSED	|generic|sp_P0DPD9-2_EFCE2_MOUSE__II_3486897_REVERSED	|generic|tr_Q923T6_Q923T6_MOUSE__II_3486897_REVERSED	|generic|sp_B2RQR8_ECE2_MOUSE__II_3486897_REVERSED	|generic|sp_B2RQR8-2_ECE2_MOUSE__II_3486897_REVERSED	|generic|tr_F6WM66_F6WM66_MOUSE__II_3486897_REVERSED	|generic|tr_Q8C099_Q8C099_MOUSE__II_3486897_REVERSED	|generic|tr_Q8K0P0_Q8K0P0_MOUSE__II_3486897_REVERSED	|generic|tr_E9Q1S5_E9Q1S5_MOUSE__II_3486897_REVERSED	|generic|II_1078986_TX=10090_REVERSED	|generic|tr_Q80Z58_Q80Z58_MOUSE_REVERSED	|generic|tr_Q80Z57_Q80Z57_MOUSE_REVERSED|
"""index: 6423, intensity: 3292.0, mobility: 0.920"""	-0.459314	0.108148	0.511675	HASSFDRDVQHQGLEMKRWPA	generic|tr_A0A2I3BPT9_A0A2I3BPT9_MOUSE__II_3482772_REVERSED|
"""index: 16298, intensity: 3226.0, mobility: 1.009"""	-0.459475	0.108728	0.511675	RRGEAAEIVWR	generic|sp_Q4V9Z5_SE6L2_MOUSE__chr7_1_126967977_126968048_ENSMUST00000155138_REVERSED	|generic|sp_Q4V9Z5-2_SE6L2_MOUSE__chr7_1_126967977_126968048_ENSMUST00000155138_REVERSED	|generic|sp_Q4V9Z5-3_SE6L2_MOUSE__chr7_1_126967977_126968048_ENSMUST00000155138_REVERSED	|generic|tr_A0A0U1RNQ8_A0A0U1RNQ8_MOUSE_REVERSED|
"""index: 18022, intensity: 2521.0, mobility: 0.911"""	-0.460568	0.109306	0.511675	RRQLGPDLAGTFIS	generic|sp_Q8VDD8_WASH1_MOUSE__chr17_1_66115990_66116106_ENSMUST00000233589_REVERSED|
"""index: 12710, intensity: 3611.0, mobility: 0.917"""	-0.463302	0.109559	0.511675	RRGYSELYV	generic|IP_1105262_TX=10090_REVERSED|
"""index: 7073, intensity: 3807.0, mobility: 0.841"""	-0.465546	0.110051	0.511675	INNEKLRHCKFAYKKKQVEPSP	generic|tr_A0A140LHA2_A0A140LHA2_MOUSE__chr7_1_131568555_131568725_ENSMUST00000207736_REVERSED	|generic|tr_A0A140LIM5_A0A140LIM5_MOUSE_REVERSED	|generic|sp_Q9WVA3_BUB3_MOUSE__chr7_1_131568555_131568725_ENSMUST00000207736_REVERSED|
"""index: 9755, intensity: 2907.0, mobility: 0.946"""	-0.46699	0.110623	0.511675	SPIPGLCLPCRR	generic|IP_825408_TX=10090_REVERSED	|generic|IP_981721_TX=10090_REVERSED|
"""index: 11729, intensity: 3222.0, mobility: 0.952"""	-0.467725	0.111274	0.511675	WRPLKEPQQ	generic|chr7_-1_35203514_35203573_ENSMUST00000122409_REVERSED|
"""index: 6996, intensity: 5079.0, mobility: 0.953"""	-0.468827	0.111842	0.511675	FVEIHRPASTFKKGMRDTAIAVLTTQGV	generic|tr_A0A0G2JFZ8_A0A0G2JFZ8_MOUSE_REVERSED	|generic|sp_Q9D2F7_P210L_MOUSE_REVERSED|
"""index: 17060, intensity: 81864.0, mobility: 1.064"""	-0.470189	0.112573	0.511675	VRVDQYACGSSVSLLNLQAPTLVDTVNFPRPWLPQLKR	generic|tr_Q7TMS4_Q7TMS4_MOUSE__chr11_1_87803573_87803602_ENSMUST00000167903__II_1128667_REVERSED	|generic|sp_P11247_PERM_MOUSE__chr11_1_87803573_87803602_ENSMUST00000167903__II_1128667_REVERSED	|generic|tr_A0A0A0MQL9_A0A0A0MQL9_MOUSE_REVERSED	|generic|tr_F8WGZ9_F8WGZ9_MOUSE_REVERSED|
"""index: 7063, intensity: 4574.0, mobility: 1.247"""	-0.4703	0.113304	0.511675	SQVVEPTKRSEQTLIDQ	generic|tr_Q5RIM6_Q5RIM6_MOUSE__chr11_-1_62327102_62327170_ENSMUST00000131911__II_1137955_REVERSED	|generic|sp_Q60974_NCOR1_MOUSE__chr11_-1_62327102_62327170_ENSMUST00000131911__II_1137955_REVERSED	|generic|sp_Q60974-2_NCOR1_MOUSE__chr11_-1_62327102_62327170_ENSMUST00000131911__II_1137955_REVERSED	|generic|tr_E9Q9Y2_E9Q9Y2_MOUSE__chr11_-1_62327102_62327170_ENSMUST00000131911__II_1137992_REVERSED	|generic|tr_Q8CHB6_Q8CHB6_MOUSE__chr11_-1_62327102_62327170_ENSMUST00000131911__II_1137996_REVERSED	|generic|tr_Q8VDE8_Q8VDE8_MOUSE__chr11_-1_62327102_62327170_ENSMUST00000131911__II_1137992_REVERSED	|generic|tr_Q5PRE9_Q5PRE9_MOUSE__chr11_-1_62327102_62327170_ENSMUST00000131911__II_1137955_REVERSED	|generic|tr_E9Q2B2_E9Q2B2_MOUSE__chr11_-1_62327102_62327170_ENSMUST00000131911__II_1137955_REVERSED	|generic|tr_F7C134_F7C134_MOUSE__chr11_-1_62327102_62327170_ENSMUST00000131911__II_1137992_REVERSED	|generic|II_1137965_TX=10090_REVERSED	|generic|tr_Q3UV34_Q3UV34_MOUSE__chr11_-1_62327102_62327170_ENSMUST00000131911_REVERSED|
"""index: 7989, intensity: 2645.0, mobility: 1.208"""	-0.470352	0.113869	0.511675	GMENGPDGVDTTNMALILTW	generic|IP_1001884_TX=10090_REVERSED|
"""index: 5366, intensity: 3239.0, mobility: 0.937"""	-0.471392	0.114515	0.511675	SVWERTTWIKPDNEKKSSHEAP	generic|IP_3494487_TX=10090_REVERSED|
"""index: 12835, intensity: 11256.0, mobility: 0.953"""	-0.471728	0.115244	0.511675	QLKMGSRRR	generic|tr_Q3UIB2_Q3UIB2_MOUSE__II_1068014_REVERSED	|generic|tr_A0A3F2YNL4_A0A3F2YNL4_MOUSE__II_1068014_REVERSED|
"""index: 8554, intensity: 3913.0, mobility: 1.166"""	-0.47184	0.115974	0.511675	TYYHPHVVIRNLSLLQDGYYLYQERLQV	generic|tr_E9QJW9_E9QJW9_MOUSE_REVERSED	|generic|sp_P21845_TRYB2_MOUSE_REVERSED	|generic|sp_P21845-2_TRYB2_MOUSE_REVERSED	|generic|tr_A0A3Q4L2Q9_A0A3Q4L2Q9_MOUSE_REVERSED	|generic|tr_A0A3Q4EH65_A0A3Q4EH65_MOUSE_REVERSED|
"""index: 14898, intensity: 7449.0, mobility: 1.027"""	-0.471965	0.116703	0.511675	KMQVRVFLWT	generic|IP_1093809_TX=10090_REVERSED|
"""index: 8195, intensity: 7315.0, mobility: 1.130"""	-0.472054	0.117433	0.511675	LLTCDPFTDDVVVQDLPQYKGEKGAKLL	generic|II_1094058_TX=10090_REVERSED	|generic|sp_Q80ZV0_RNH2B_MOUSE__chr14_1_62348562_62348636_ENSMUST00000169728_REVERSED|
"""index: 12853, intensity: 3149.0, mobility: 1.079"""	-0.472789	0.11799	0.511675	YVSVAGIDKGNEYVW	generic|IP_990052_TX=10090_REVERSED|
"""index: 9678, intensity: 3457.0, mobility: 1.063"""	-0.473289	0.118545	0.511675	EGYIIIVNTSSMMI	generic|tr_A0A3B2WC95_A0A3B2WC95_MOUSE_REVERSED	|generic|tr_A0A3B2WD73_A0A3B2WD73_MOUSE_REVERSED	|generic|tr_L7N203_L7N203_MOUSE_REVERSED	|generic|tr_L7N2B2_L7N2B2_MOUSE_REVERSED	|generic|tr_A0A3B2WCG3_A0A3B2WCG3_MOUSE_REVERSED	|generic|tr_A0A3B2WCD3_A0A3B2WCD3_MOUSE_REVERSED|
"""index: 14007, intensity: 2742.0, mobility: 0.866"""	-0.473742	0.119273	0.511675	SKHKRLGWKW	generic|IP_920674_TX=10090_REVERSED|
"""index: 4451, intensity: 19732.0, mobility: 0.961"""	-0.474048	0.12	0.511675	MITTYHLPHCIAVYRDYAMSTLLFS	generic|tr_Q8VGK9_Q8VGK9_MOUSE_REVERSED	|generic|tr_A1L3R4_A1L3R4_MOUSE_REVERSED	|generic|tr_Q8VGJ9_Q8VGJ9_MOUSE_REVERSED|
"""index: 13070, intensity: 5605.0, mobility: 0.957"""	-0.474071	0.120464	0.511675	TPSHCPPSPPLPLMRMSAPLPLV	generic|IP_924895_TX=10090_REVERSED|
"""index: 11579, intensity: 2719.0, mobility: 1.161"""	-0.475154	0.121102	0.511675	GKREMDERFESLIKNG	generic|tr_E9PYS0_E9PYS0_MOUSE__II_3488510_REVERSED	|generic|tr_A0A3B2WAK9_A0A3B2WAK9_MOUSE__II_3488518_REVERSED	|generic|tr_A0A3B2WD17_A0A3B2WD17_MOUSE__II_3488519_REVERSED	|generic|tr_A0A3B2WAT0_A0A3B2WAT0_MOUSE__II_3488522_REVERSED	|generic|tr_A0A3B2WB20_A0A3B2WB20_MOUSE__II_3488521_REVERSED|
"""index: 10731, intensity: 3522.0, mobility: 1.090"""	-0.475537	0.121827	0.511675	QRLVLCWEVAHWV	generic|IP_1141202_TX=10090_REVERSED|
"""index: 7167, intensity: 4770.0, mobility: 0.927"""	-0.475601	0.122553	0.511675	FNLFACYLFL	generic|tr_B2RXV6_B2RXV6_MOUSE_REVERSED	|generic|sp_Q80T32_AGRD1_MOUSE_REVERSED|
"""index: 11477, intensity: 3603.0, mobility: 0.855"""	-0.47602	0.123278	0.511675	ESRKAPTQ	generic|tr_F6PX41_F6PX41_MOUSE_REVERSED	|generic|tr_A0A087WSQ0_A0A087WSQ0_MOUSE_REVERSED	|generic|tr_B2RSN1_B2RSN1_MOUSE_REVERSED	|generic|sp_P01108_MYC_MOUSE_REVERSED	|generic|tr_F8WID3_F8WID3_MOUSE_REVERSED	|generic|tr_O88594_O88594_MOUSE_REVERSED	|generic|tr_Q6WDF1_Q6WDF1_MOUSE_REVERSED|
"""index: 7398, intensity: 4403.0, mobility: 0.921"""	-0.476283	0.123823	0.511675	RYPDLMILRSDEDKPDEIVRKIGP	generic|tr_A0A1Y7VMB1_A0A1Y7VMB1_MOUSE_REVERSED	|generic|sp_Q9D0C4_TRM5_MOUSE_REVERSED	|generic|sp_Q9D0C4-2_TRM5_MOUSE_REVERSED|
"""index: 1821, intensity: 14580.0, mobility: 1.217"""	-0.476847	0.124457	0.511675	SEFLRRVCARTTLTYSS	generic|chr7_-1_102124363_102125130_ENSMUST00000210682__IP_2415703_TX=10090_REVERSED|
"""index: 16957, intensity: 30240.0, mobility: 0.931"""	-0.477929	0.125	0.511675	HGHPPTIHRK	generic|tr_E9Q6I3_E9Q6I3_MOUSE__II_942645_REVERSED	|generic|tr_A0A286YDQ8_A0A286YDQ8_MOUSE__II_942645_REVERSED	|generic|tr_E9QMY5_E9QMY5_MOUSE__II_942645_REVERSED	|generic|tr_A0A0R4J1H8_A0A0R4J1H8_MOUSE__II_942645_REVERSED	|generic|tr_B7ZNA0_B7ZNA0_MOUSE_REVERSED	|generic|sp_Q9QXN0_SHRM3_MOUSE_REVERSED	|generic|sp_Q9QXN0-2_SHRM3_MOUSE_REVERSED	|generic|sp_Q9QXN0-3_SHRM3_MOUSE_REVERSED	|generic|sp_Q9QXN0-4_SHRM3_MOUSE_REVERSED|
"""index: 6159, intensity: 12995.0, mobility: 1.068"""	-0.479246	0.125723	0.511675	LREVENIYMLEAEAPLIGSHAKHEQAVKQTLEELAAEEMALDMP	generic|tr_Q8CE88_Q8CE88_MOUSE__II_1024708_REVERSED	|generic|sp_Q62130_PTN14_MOUSE__II_1024711_REVERSED	|generic|tr_A0A0R4J080_A0A0R4J080_MOUSE__II_1024711_REVERSED	|generic|tr_Q8CAV9_Q8CAV9_MOUSE__II_1024711_REVERSED	|generic|tr_Q8C3A0_Q8C3A0_MOUSE_REVERSED	|generic|tr_Q9JLJ9_Q9JLJ9_MOUSE_REVERSED	|generic|tr_Q9JLJ8_Q9JLJ8_MOUSE_REVERSED|
"""index: 9291, intensity: 3693.0, mobility: 0.888"""	-0.479315	0.126445	0.511675	LDKSFVCPGHTLCLFLHPGVVHRKET	generic|IP_857231_TX=10090_REVERSED|
"""index: 6797, intensity: 3122.0, mobility: 1.029"""	-0.479323	0.126801	0.511675	FVYSPTVEKEGTKPKMGFYGV	generic|tr_Q62438_Q62438_MOUSE_REVERSED	|generic|sp_Q05860_FMN1_MOUSE_REVERSED	|generic|sp_Q05860-2_FMN1_MOUSE_REVERSED	|generic|sp_Q05860-3_FMN1_MOUSE_REVERSED	|generic|sp_Q05860-5_FMN1_MOUSE_REVERSED	|generic|sp_Q05860-6_FMN1_MOUSE_REVERSED	|generic|tr_A0A5F8MPL0_A0A5F8MPL0_MOUSE_REVERSED	|generic|tr_B7ZW99_B7ZW99_MOUSE_REVERSED	|generic|tr_B9EHJ5_B9EHJ5_MOUSE_REVERSED	|generic|tr_E9Q7P6_E9Q7P6_MOUSE_REVERSED|
"""index: 7825, intensity: 4178.0, mobility: 0.943"""	-0.480605	0.12743	0.511675	DKEFQRKMKALGGPVTCVDSEEMVNASFSR	generic|tr_B2BBR9_B2BBR9_MOUSE__II_1007720_REVERSED	|generic|tr_B2BBR7_B2BBR7_MOUSE__II_1007720_REVERSED	|generic|tr_A0A5F8MPJ5_A0A5F8MPJ5_MOUSE__II_1007720_REVERSED	|generic|tr_B2BBR8_B2BBR8_MOUSE__II_1007720_REVERSED	|generic|tr_B2BBR6_B2BBR6_MOUSE__II_1007720_REVERSED	|generic|sp_Q4U4S6_XIRP2_MOUSE__II_1007720_REVERSED	|generic|tr_A9YSG3_A9YSG3_MOUSE_REVERSED	|generic|tr_A0A089VPF9_A0A089VPF9_MOUSE_REVERSED	|generic|sp_Q4U4S6-2_XIRP2_MOUSE_REVERSED	|generic|tr_A0A5F8MPR4_A0A5F8MPR4_MOUSE_REVERSED|
"""index: 12401, intensity: 3945.0, mobility: 0.892"""	-0.481278	0.127965	0.511675	ERILQLTSEKSRQAPLTTNDRKVVE	generic|tr_E9Q4B1_E9Q4B1_MOUSE_REVERSED	|generic|sp_Q32MG2_CBY2_MOUSE_REVERSED	|generic|sp_Q32MG2-2_CBY2_MOUSE_REVERSED	|generic|sp_Q32MG2-3_CBY2_MOUSE_REVERSED|
"""index: 7369, intensity: 3151.0, mobility: 0.874"""	-0.482781	0.128684	0.511675	VTVEPDFVYFLCELMKRYSEP	generic|tr_E9PUL2_E9PUL2_MOUSE_REVERSED	|generic|tr_A0A1Y7VLD2_A0A1Y7VLD2_MOUSE_REVERSED|
"""index: 4738, intensity: 3709.0, mobility: 0.989"""	-0.483308	0.129218	0.511675	MFDRLISKPHGPEMRLRENNFKWY	generic|sp_O54732_MMP15_MOUSE_REVERSED|
"""index: 17453, intensity: 2778.0, mobility: 0.922"""	-0.48349	0.129656	0.511675	EPNVVIGLVQRRW	generic|tr_E0CYE6_E0CYE6_MOUSE__chr14_-1_50929580_50929621_ENSMUST00000163088__II_1098964_REVERSED	|generic|II_1098968_TX=10090_REVERSED|
"""index: 6780, intensity: 5281.0, mobility: 0.819"""	-0.485188	0.130372	0.511675	ECVWCIAKKDEKCFLLLK	generic|tr_Q3TA29_Q3TA29_MOUSE_REVERSED	|generic|sp_Q99PP6_TR34A_MOUSE_REVERSED	|generic|sp_Q99PP6-2_TR34A_MOUSE_REVERSED	|generic|sp_Q99PP6-3_TR34A_MOUSE_REVERSED	|generic|tr_Q3TAH7_Q3TAH7_MOUSE_REVERSED	|generic|tr_E9PYZ4_E9PYZ4_MOUSE_REVERSED|
"""index: 9288, intensity: 7758.0, mobility: 0.867"""	-0.485609	0.130714	0.511675	DKEIAELL	generic|tr_E9QJV4_E9QJV4_MOUSE__chr12_1_65057837_65057917_ENSMUST00000129956__II_2440450_REVERSED	|generic|sp_Q8K2Z2_PRP39_MOUSE__chr12_1_65057837_65057917_ENSMUST00000129956__II_2440450_REVERSED	|generic|II_1116321_TX=10090_REVERSED	|generic|II_3506276_TX=10090_REVERSED	|generic|tr_A0PJ46_A0PJ46_MOUSE_REVERSED	|generic|sp_Q8K2Z2-2_PRP39_MOUSE__chr12_1_65057837_65057917_ENSMUST00000129956_REVERSED|
"""index: 13102, intensity: 4443.0, mobility: 0.862"""	-0.486187	0.131241	0.511675	KHHNKRVD	generic|tr_Q8CDZ6_Q8CDZ6_MOUSE__chr3_1_159907196_159907255_ENSMUST00000200191__II_977378_REVERSED	|generic|sp_Q6DID7_WLS_MOUSE__chr3_1_159907196_159907255_ENSMUST00000200191__II_977384_REVERSED|
"""index: 8586, intensity: 5174.0, mobility: 1.124"""	-0.487102	0.131954	0.511675	SADWVVVTHDFSGTIIRDGSTDFSLSIIEAL	generic|tr_D3Z7A5_D3Z7A5_MOUSE__II_1032689_REVERSED	|generic|tr_Q9D4T2_Q9D4T2_MOUSE__II_1032689_REVERSED|
"""index: 17694, intensity: 5535.0, mobility: 0.914"""	-0.487148	0.132384	0.511675	PRRLVEPLSAPQVS	generic|IP_933828_TX=10090_REVERSED|
"""index: 12165, intensity: 3229.0, mobility: 0.985"""	-0.488139	0.133096	0.511675	YYRLSFFEMI	generic|sp_P50172_DHI1_MOUSE_REVERSED	|generic|tr_Q3TJI8_Q3TJI8_MOUSE_REVERSED|
"""index: 8520, intensity: 3664.0, mobility: 0.910"""	-0.488804	0.133428	0.511675	ERYEQRAEEKEKIE	generic|sp_E9PYK3_PARP4_MOUSE__II_1094585_REVERSED|
"""index: 11157, intensity: 3458.0, mobility: 0.989"""	-0.492374	0.133758	0.511675	DSNLYPFYNQHGFMITFPSLSI	generic|IP_3457112_TX=10090_REVERSED|
"""index: 13478, intensity: 3372.0, mobility: 0.866"""	-0.493324	0.134086	0.511675	QGIEQLQELLRSNARLS	generic|tr_Q3TZ55_Q3TZ55_MOUSE__chrX_1_7801314_7801355_ENSMUST00000135622_REVERSED	|generic|tr_A2AEW6_A2AEW6_MOUSE__chrX_1_7801314_7801355_ENSMUST00000135622_REVERSED	|generic|tr_A2AEW9_A2AEW9_MOUSE__chrX_1_7820050_7820094_ENSMUST00000144946_REVERSED	|generic|tr_A2AEW8_A2AEW8_MOUSE__chrX_1_7820050_7820094_ENSMUST00000144946_REVERSED	|generic|tr_Q3T9D9_Q3T9D9_MOUSE__chrX_1_7801314_7801355_ENSMUST00000135622_REVERSED	|generic|sp_Q8VD04_GRAP1_MOUSE__chrX_1_7820050_7820094_ENSMUST00000144946_REVERSED	|generic|tr_A2AEW5_A2AEW5_MOUSE__chrX_1_7801314_7801355_ENSMUST00000135622_REVERSED|
"""index: 4944, intensity: 212657.0, mobility: 0.882"""	-0.494961	0.134507	0.511675	LEMRLDQLASNSPPQLLSTINNAPQSE	generic|IP_947849_TX=10090_REVERSED|
"""index: 6307, intensity: 4059.0, mobility: 0.996"""	-0.495328	0.134926	0.511675	MTLQLHHWIRFLFALGASIMYGINPACSLLA	generic|sp_Q76M72_S22AR_MOUSE_REVERSED|
"""index: 5941, intensity: 7378.0, mobility: 1.148"""	-0.496202	0.135249	0.511675	ELMTKITKRQDIYIDEFALAGSSLLIMFVIFTEFWNHEVI	generic|tr_A0A0J9YVF2_A0A0J9YVF2_MOUSE__II_1007769_REVERSED	|generic|tr_A0A0J9YUJ5_A0A0J9YUJ5_MOUSE__chr2_-1_66289025_66289099_ENSMUST00000112366__II_1007786_REVERSED	|generic|sp_A2APX8_SCN1A_MOUSE__chr15_1_100970239_100970271_ENSMUST00000202971__II_1007785_REVERSED	|generic|sp_A2APX8-2_SCN1A_MOUSE__chr15_1_100970239_100970271_ENSMUST00000202971__II_1007785_REVERSED	|generic|sp_A2APX8-3_SCN1A_MOUSE__chr15_1_100970239_100970271_ENSMUST00000202971__II_1007785_REVERSED	|generic|tr_B2X2D5_B2X2D5_MOUSE_REVERSED	|generic|tr_Q62206_Q62206_MOUSE_REVERSED|
"""index: 8595, intensity: 3975.0, mobility: 0.914"""	-0.49803	0.135664	0.511675	ITADTRKCSPI	generic|sp_P55200_KMT2A_MOUSE__chr9_-1_44835794_44835835_ENSMUST00000152241__II_853586_REVERSED	|generic|sp_P55200-2_KMT2A_MOUSE__chr9_-1_44835794_44835835_ENSMUST00000152241__II_853586_REVERSED	|generic|tr_D3Z5H5_D3Z5H5_MOUSE__chr9_-1_44845385_44845522_ENSMUST00000152241_REVERSED|
"""index: 8324, intensity: 5139.0, mobility: 1.119"""	-0.499497	0.135983	0.511675	SRHYLKLMYRLPYGQPWQKMEKGPAEK	generic|tr_Q3USZ3_Q3USZ3_MOUSE_REVERSED	|generic|sp_Q9Z0L4_BMP15_MOUSE_REVERSED|
"""index: 13099, intensity: 4987.0, mobility: 0.985"""	-0.500672	0.136681	0.511675	TPSHCPPSPPLPLMRMSAPLPLV	generic|IP_924895_TX=10090_REVERSED|
"""index: 14198, intensity: 4613.0, mobility: 0.969"""	-0.500804	0.137282	0.511675	LRRVTRWRR	generic|chr15_1_81771745_81771900_ENSMUST00000109554__IP_1087101_TX=10090_REVERSED|
"""index: 4016, intensity: 3054.0, mobility: 0.873"""	-0.500947	0.137883	0.511675	NIRTGVCEMQ	generic|sp_Q91ZM9_DOK5_MOUSE_REVERSED	|generic|tr_Q6NXY7_Q6NXY7_MOUSE_REVERSED|
"""index: 14420, intensity: 25414.0, mobility: 1.001"""	-0.501188	0.138387	0.511675	PKEGIHIIKHK	generic|tr_Q8BIN6_Q8BIN6_MOUSE_REVERSED	|generic|tr_Q3UZ26_Q3UZ26_MOUSE_REVERSED	|generic|tr_B9EIT6_B9EIT6_MOUSE_REVERSED	|generic|tr_Q3UWJ2_Q3UWJ2_MOUSE_REVERSED|
"""index: 1532, intensity: 3871.0, mobility: 0.917"""	-0.502413	0.139082	0.511675	FFHILMHLIWMLSISSSIHKVA	generic|tr_E9Q2N4_E9Q2N4_MOUSE_REVERSED|
"""index: 9160, intensity: 4889.0, mobility: 0.956"""	-0.502546	0.13968	0.511675	IFNFAMGFFM	generic|tr_Q06EZ3_Q06EZ3_MOUSE__chr1_-1_156440499_156440579_ENSMUST00000191379__II_1040787_REVERSED	|generic|sp_Q61263_SOAT1_MOUSE__chr1_-1_156440499_156440579_ENSMUST00000191379__II_1040787_REVERSED	|generic|tr_Q8C795_Q8C795_MOUSE__chr1_-1_156440499_156440579_ENSMUST00000191379_REVERSED|
"""index: 4435, intensity: 2578.0, mobility: 0.817"""	-0.504466	0.140375	0.511675	EKVEVTNTQKGVSTEISEEPGM	generic|IP_3463675_TX=10090_REVERSED|
"""index: 11091, intensity: 3444.0, mobility: 1.352"""	-0.504678	0.140582	0.511675	NQYSLHKMKQTIMNSSVSLSHV	generic|IP_1049241_TX=10090_REVERSED|
"""index: 3384, intensity: 4343.0, mobility: 0.941"""	-0.507219	0.140981	0.511675	MTINFKGHITDYQFMYVM	generic|IP_953525_TX=10090_REVERSED|
"""index: 3881, intensity: 13736.0, mobility: 1.032"""	-0.507986	0.141672	0.511675	TQRCVPCSLTLSHAPIYNQLCRECFTHLCPLVKPNKYRELCIS	generic|tr_D3YY69_D3YY69_MOUSE__chr3_-1_84210169_84210273_ENSMUST00000128574__II_982648_REVERSED	|generic|tr_Q8C8J9_Q8C8J9_MOUSE__chr3_-1_84208129_84208407_ENSMUST00000128574__II_982633_REVERSED	|generic|tr_D3YTN5_D3YTN5_MOUSE__chr3_-1_84210169_84210273_ENSMUST00000128574__II_982648_REVERSED	|generic|tr_Q8CA33_Q8CA33_MOUSE__chr3_-1_84210169_84210273_ENSMUST00000128574__II_982635_REVERSED	|generic|tr_D3YZJ0_D3YZJ0_MOUSE__chr3_-1_84210169_84210273_ENSMUST00000128574__II_982619_REVERSED	|generic|tr_E9QKC6_E9QKC6_MOUSE__chr3_-1_84165097_84165225_ENSMUST00000128574__II_982619_REVERSED	|generic|tr_Q3UHH4_Q3UHH4_MOUSE__chr3_-1_84165097_84165225_ENSMUST00000128574__II_982619_REVERSED	|generic|tr_Q3URK9_Q3URK9_MOUSE__chr3_-1_84165097_84165225_ENSMUST00000128574__II_982619_REVERSED	|generic|tr_Q3TPI3_Q3TPI3_MOUSE__chr3_-1_84165097_84165225_ENSMUST00000128574_REVERSED	|generic|sp_Q9ESN6_TRIM2_MOUSE__chr3_-1_84165097_84165225_ENSMUST00000128574_REVERSED|
"""index: 7637, intensity: 4940.0, mobility: 0.980"""	-0.508023	0.142069	0.511675	HRIVFKVRLEDNYLMSPYNQM	generic|tr_B4YB44_B4YB44_MOUSE_REVERSED|
"""index: 16075, intensity: 3462.0, mobility: 0.963"""	-0.508715	0.14266	0.511675	FSPTNLVLRD	generic|tr_A0A1L1SQG7_A0A1L1SQG7_MOUSE_REVERSED	|generic|sp_E9PZQ0_RYR1_MOUSE_REVERSED	|generic|tr_K3W4M2_K3W4M2_MOUSE_REVERSED|
"""index: 1518, intensity: 3263.0, mobility: 0.941"""	-0.509297	0.142955	0.511675	AYSMLSLNSTHTSDLTEGSFN	generic|sp_Q3TL44_NLRX1_MOUSE__chr9_-1_44265160_44265216_ENSMUST00000213764_REVERSED|
"""index: 5692, intensity: 5286.0, mobility: 1.021"""	-0.511613	0.143445	0.511675	QDQLKGAVVMESGKFHHQFKYRTVE	generic|tr_E9Q5L2_E9Q5L2_MOUSE__II_1097855_REVERSED	|generic|sp_A6X935_ITIH4_MOUSE__II_1097855_REVERSED	|generic|sp_A6X935-2_ITIH4_MOUSE__II_1097855_REVERSED	|generic|tr_E9PVD2_E9PVD2_MOUSE__II_1097855_REVERSED	|generic|tr_A0A2K6EDJ7_A0A2K6EDJ7_MOUSE__II_1097855_REVERSED|
"""index: 4849, intensity: 2941.0, mobility: 0.995"""	-0.512697	0.144132	0.511675	DLWKEVMQTVLPHNRRRSSKQM	generic|tr_A0A1L1SQ24_A0A1L1SQ24_MOUSE__chr7_1_132973592_132973627_ENSMUST00000210507__II_3326814_REVERSED	|generic|sp_Q7M760_ZRAN1_MOUSE__chr7_1_132973592_132973627_ENSMUST00000210507__II_3326814_REVERSED|
"""index: 7856, intensity: 2850.0, mobility: 1.151"""	-0.51275	0.144422	0.511675	WTMGRCLSSIEPRTM	generic|IP_934209_TX=10090_REVERSED|
"""index: 7787, intensity: 2983.0, mobility: 1.096"""	-0.513798	0.145007	0.511675	QQYQKQKELFQQHQQQVVLQALTSQPL	generic|tr_Q3UNF4_Q3UNF4_MOUSE_REVERSED|
"""index: 9417, intensity: 3303.0, mobility: 1.055"""	-0.514168	0.145392	0.511675	MNFPFAGTFFFPQ	generic|sp_Q5SUE8-2_ANR40_MOUSE_REVERSED	|generic|sp_Q5SUE8-3_ANR40_MOUSE_REVERSED	|generic|sp_Q5SUE8_ANR40_MOUSE__chr11_1_94339649_94339699_ENSMUST00000051221_REVERSED|
"""index: 17248, intensity: 6374.0, mobility: 1.004"""	-0.514509	0.145975	0.511675	RTTPQSQPQLR	generic|tr_V9GX98_V9GX98_MOUSE__II_843265_REVERSED	|generic|sp_O88737_BSN_MOUSE__II_843265_REVERSED	|generic|sp_O88737-2_BSN_MOUSE__II_843265_REVERSED|
"""index: 16484, intensity: 2739.0, mobility: 0.908"""	-0.515263	0.146658	0.511675	RKRNRLIFVLMG	generic|tr_B2RXM1_B2RXM1_MOUSE_REVERSED	|generic|tr_Q69Z70_Q69Z70_MOUSE_REVERSED	|generic|tr_B2RWY3_B2RWY3_MOUSE_REVERSED|
"""index: 3303, intensity: 3428.0, mobility: 1.039"""	-0.515348	0.14734	0.511675	RALEEQVSRKHW	generic|IP_887152_TX=10090_REVERSED|
"""index: 15726, intensity: 7389.0, mobility: 0.990"""	-0.51551	0.147921	0.511675	RWRRLRAQW	generic|chr1_-1_154725690_154799253_ENSMUST00000238369__IP_1041184_TX=10090_REVERSED|
"""index: 14960, intensity: 104519.0, mobility: 0.952"""	-0.515579	0.148603	0.511675	RFIMKKGIW	generic|IP_1129281_TX=10090_REVERSED|
"""index: 4534, intensity: 2901.0, mobility: 0.867"""	-0.516261	0.149081	0.511675	VSSCLSSPPKNLLHLL	generic|IP_1047278_TX=10090_REVERSED|
"""index: 9000, intensity: 3672.0, mobility: 0.915"""	-0.516859	0.149762	0.511675	QELMLLPSSSLRAYSARHQEP	generic|tr_A0A1W2P6K6_A0A1W2P6K6_MOUSE__chr1_1_127205257_127205286_ENSMUST00000038361__II_3470975_REVERSED	|generic|sp_Q5DU37_ZFY26_MOUSE__chr1_1_127205257_127205286_ENSMUST00000038361__II_3507020_REVERSED	|generic|tr_Q811D4_Q811D4_MOUSE__chr1_1_127205257_127205286_ENSMUST00000038361_REVERSED|
"""index: 14314, intensity: 24734.0, mobility: 0.983"""	-0.517293	0.15034	0.511675	MKKMRMKLVG	generic|chr4_1_33330958_33331077_ENSMUST00000029942__IP_965769_TX=10090_REVERSED|
"""index: 8005, intensity: 14966.0, mobility: 0.969"""	-0.517985	0.15102	0.511675	DPEEWRIAICTSSLKAPVRNEVEQLVPVRGPITGPS	generic|tr_Q3UKF7_Q3UKF7_MOUSE_REVERSED	|generic|tr_A2AP83_A2AP83_MOUSE_REVERSED|
"""index: 13408, intensity: 6753.0, mobility: 1.037"""	-0.518095	0.151701	0.511675	TKGGIDETLRKR	generic|tr_Q8C671_Q8C671_MOUSE__chr11_-1_116852564_116852842_ENSMUST00000136914_REVERSED|
"""index: 10449, intensity: 3076.0, mobility: 0.846"""	-0.518849	0.152174	0.511675	LPPIRPSTQVAAPLFRT	generic|IP_1068193_TX=10090_REVERSED|
"""index: 9069, intensity: 3620.0, mobility: 0.951"""	-0.519203	0.152749	0.511675	QDYHKHCYEKAMKTDKLVHVYIFLAQEHKG	generic|tr_Q3TC98_Q3TC98_MOUSE__chr2_-1_120318034_120318084_ENSMUST00000133260__II_1009016_REVERSED	|generic|tr_Q5KU38_Q5KU38_MOUSE__chr2_-1_120318034_120318084_ENSMUST00000133260__II_1009015_REVERSED	|generic|tr_Q6ZQ51_Q6ZQ51_MOUSE__chr2_-1_120318034_120318084_ENSMUST00000133260__II_1009015_REVERSED	|generic|tr_Q8BY36_Q8BY36_MOUSE__chr2_-1_120318034_120318084_ENSMUST00000133260__II_1009015_REVERSED	|generic|tr_Q3USV9_Q3USV9_MOUSE__chr2_-1_120318034_120318084_ENSMUST00000133260__II_1009015_REVERSED	|generic|tr_Q8BUJ2_Q8BUJ2_MOUSE__chr2_-1_120338677_120338775_ENSMUST00000147085_REVERSED|
"""index: 17885, intensity: 5333.0, mobility: 0.968"""	-0.519271	0.15322	0.511675	SSNFVVVDAVLC	generic|sp_Q8BW56_GTDC1_MOUSE__II_1009700_REVERSED	|generic|sp_Q8BW56-2_GTDC1_MOUSE__II_1009700_REVERSED	|generic|tr_G8JL42_G8JL42_MOUSE__II_1009700_REVERSED	|generic|tr_A0A0A0MQK2_A0A0A0MQK2_MOUSE__II_1009700_REVERSED|
"""index: 4856, intensity: 5015.0, mobility: 1.043"""	-0.519799	0.153586	0.511675	CPRETNWDMIWAASLIKRRE	generic|chr8_-1_25989658_25994113_ENSMUST00000061850__IP_865237_TX=10090_REVERSED|
"""index: 11297, intensity: 2622.0, mobility: 0.914"""	-0.521229	0.154054	0.511675	GTLMTYLLVGLSWIDCAADYGQR	generic|tr_B1AXN9_B1AXN9_MOUSE__chrX_1_159363414_159363485_ENSMUST00000149939__II_829339_REVERSED	|generic|sp_P18654_KS6A3_MOUSE__chrX_1_159363414_159363485_ENSMUST00000149939__II_829339_REVERSED	|generic|tr_A7E215_A7E215_MOUSE__chrX_1_159363414_159363485_ENSMUST00000149939__II_829339_REVERSED|
"""index: 4676, intensity: 4063.0, mobility: 0.842"""	-0.523185	0.154313	0.511675	RQGEPIYARELEKYTDAALQHLH	generic|tr_Q9R2C3_Q9R2C3_MOUSE_REVERSED|
"""index: 13975, intensity: 2601.0, mobility: 0.984"""	-0.524661	0.154987	0.511675	HRYIQKMKF	generic|IP_902552_TX=10090_REVERSED|
"""index: 2980, intensity: 10314.0, mobility: 0.919"""	-0.52491	0.155451	0.511675	APPHFSLLQQT	generic|IP_3474300_TX=10090_REVERSED|
"""index: 10442, intensity: 2837.0, mobility: 1.075"""	-0.525156	0.156019	0.511675	ATHAAQLASRSRHM	generic|IP_891422_TX=10090_REVERSED	|generic|IP_891417_TX=10090_REVERSED|
"""index: 6082, intensity: 32316.0, mobility: 0.925"""	-0.52549	0.156691	0.511675	MPWVRDRALGVRDRSGRSHM	generic|IP_1135749_TX=10090_REVERSED	|generic|IP_1135752_TX=10090_REVERSED|
"""index: 7303, intensity: 3336.0, mobility: 0.948"""	-0.525593	0.157258	0.511675	RMLMLISLNALTQIGLVELFMGIH	generic|sp_Q8CDP0-5_CBPC3_MOUSE_REVERSED|
"""index: 3774, intensity: 3854.0, mobility: 0.927"""	-0.526038	0.157824	0.511675	FIFIFLMLLMCFTAVNDMTKMLVVLQRQ	generic|II_1132123_TX=10090_REVERSED	|generic|tr_Q5SUG3_Q5SUG3_MOUSE__chr15_1_80369739_80369771_ENSMUST00000162155_REVERSED	|generic|tr_Q5SUF5_Q5SUF5_MOUSE__chr15_1_80369739_80369771_ENSMUST00000162155_REVERSED	|generic|tr_Q5SUG2_Q5SUG2_MOUSE__chr15_1_80369739_80369771_ENSMUST00000162155_REVERSED	|generic|tr_Q6PFV8_Q6PFV8_MOUSE__chr15_1_80369739_80369771_ENSMUST00000162155_REVERSED	|generic|tr_Q5SUF9_Q5SUF9_MOUSE__chr15_1_80369739_80369771_ENSMUST00000162155_REVERSED	|generic|tr_Q5SUG0_Q5SUG0_MOUSE__chr15_1_80369739_80369771_ENSMUST00000162155_REVERSED	|generic|tr_Q5SUF7_Q5SUF7_MOUSE__chr15_1_80369739_80369771_ENSMUST00000162155_REVERSED	|generic|tr_E9PWL1_E9PWL1_MOUSE__chr15_1_80369739_80369771_ENSMUST00000162155_REVERSED	|generic|tr_Q27YN9_Q27YN9_MOUSE__chr15_1_80369739_80369771_ENSMUST00000162155_REVERSED	|generic|tr_Q9WUT2_Q9WUT2_MOUSE__chr15_1_80369739_80369771_ENSMUST00000162155_REVERSED	|generic|tr_Q5SUF8_Q5SUF8_MOUSE__chr15_1_80369739_80369771_ENSMUST00000162155_REVERSED	|generic|tr_Q5SUG4_Q5SUG4_MOUSE__chr15_1_80369739_80369771_ENSMUST00000162155_REVERSED	|generic|tr_Q5SUG1_Q5SUG1_MOUSE__chr15_1_80369739_80369771_ENSMUST00000162155_REVERSED	|generic|tr_Q5SUF6_Q5SUF6_MOUSE__chr15_1_80369739_80369771_ENSMUST00000162155_REVERSED|
"""index: 16030, intensity: 7338.0, mobility: 0.839"""	-0.527052	0.158496	0.511675	MCGMYSII	generic|tr_Q8VG55_Q8VG55_MOUSE_REVERSED	|generic|tr_Q7TRE3_Q7TRE3_MOUSE_REVERSED	|generic|tr_E9PW59_E9PW59_MOUSE_REVERSED	|generic|tr_Q9EQA9_Q9EQA9_MOUSE_REVERSED	|generic|tr_A0A140T8K0_A0A140T8K0_MOUSE_REVERSED|
"""index: 18531, intensity: 10236.0, mobility: 1.217"""	-0.527053	0.158667	0.511675	LRVLLRTRVTFK	generic|tr_E9QJX9_E9QJX9_MOUSE__chr10_1_128276571_128276627_ENSMUST00000218863__II_3469598_REVERSED	|generic|tr_Q8CD97_Q8CD97_MOUSE__chr10_1_128278792_128278821_ENSMUST00000217852__II_3469598_REVERSED	|generic|tr_Q9QXJ2_Q9QXJ2_MOUSE__chr10_1_128276571_128276627_ENSMUST00000218863__II_3469598_REVERSED	|generic|tr_Q3UDU1_Q3UDU1_MOUSE__chr10_1_128276571_128276627_ENSMUST00000218863_REVERSED	|generic|tr_Q3U5W1_Q3U5W1_MOUSE__chr10_1_128278792_128278821_ENSMUST00000217852_REVERSED	|generic|sp_Q9WVL2_STAT2_MOUSE__chr10_1_128284137_128284196_ENSMUST00000218862_REVERSED	|generic|tr_Q9QZE4_Q9QZE4_MOUSE__chr10_1_128276571_128276627_ENSMUST00000218863_REVERSED|
"""index: 1196, intensity: 3030.0, mobility: 0.733"""	-0.527158	0.158667	0.511675	FGIRNAARLRFS	generic|sp_Q8BX90_FND3A_MOUSE_REVERSED	|generic|tr_F6TLV3_F6TLV3_MOUSE_REVERSED|
"""index: 8068, intensity: 5649.0, mobility: 0.968"""	-0.533608	0.159121	0.511675	GCVPIAQKIPLEGSRMYQ	generic|tr_Q91XW2_Q91XW2_MOUSE_REVERSED	|generic|tr_F8VPU6_F8VPU6_MOUSE_REVERSED|
"""index: 10748, intensity: 2737.0, mobility: 0.801"""	-0.533987	0.159603	0.511675	VHYVGLTV	generic|chr2_-1_73612760_73612903_ENSMUST00000112024__IP_1006909_TX=10090_REVERSED|
"""index: 10175, intensity: 3586.0, mobility: 0.805"""	-0.53423	0.159603	0.511675	VSETVIVMVRPGYDS	generic|sp_Q0EEE2_PTHD3_MOUSE_REVERSED|
"""index: 11800, intensity: 65403.0, mobility: 0.931"""	-0.536359	0.159947	0.511675	KKMRDTRL	generic|tr_E9PZ87_E9PZ87_MOUSE_REVERSED	|generic|tr_Q8BJG6_Q8BJG6_MOUSE_REVERSED|
"""index: 5863, intensity: 3166.0, mobility: 0.832"""	-0.537338	0.160185	0.511675	SMLPEMFCSPPKLAMK	generic|IP_874183_TX=10090_REVERSED|
"""index: 4757, intensity: 4978.0, mobility: 0.877"""	-0.5397	0.160526	0.511675	WHHLQHQAPYHPLHPRCAAATPARH	generic|IP_955250_TX=10090_REVERSED|
"""index: 2758, intensity: 3254.0, mobility: 1.083"""	-0.540071	0.160867	0.511675	QIHYQCYECDHLNVTQTCPEGNKK	generic|sp_Q0VBD2_MCM10_MOUSE__II_1015333_REVERSED|
"""index: 15080, intensity: 4225.0, mobility: 0.884"""	-0.5404	0.161417	0.511675	EELLWKRRKR	generic|IP_977488_TX=10090_REVERSED|
"""index: 4969, intensity: 19673.0, mobility: 1.053"""	-0.540936	0.162073	0.511675	IFEIFHFSQAVHEYQTLYVSTLNLICEKLPMLMLYPFHFR	generic|IP_2455538_TX=10090_REVERSED|
"""index: 11483, intensity: 14356.0, mobility: 0.894"""	-0.541196	0.162623	0.511675	VNFIYHFAEELTEGLAVMGHNR	generic|sp_Q9QYB5_ADDG_MOUSE_REVERSED	|generic|sp_Q9QYB5-2_ADDG_MOUSE_REVERSED	|generic|tr_A0A494B9K4_A0A494B9K4_MOUSE_REVERSED	|generic|tr_Q8BJH2_Q8BJH2_MOUSE_REVERSED	|generic|tr_Q8BM29_Q8BM29_MOUSE_REVERSED	|generic|tr_Q05C56_Q05C56_MOUSE_REVERSED	|generic|tr_Q05DT0_Q05DT0_MOUSE_REVERSED|
"""index: 12080, intensity: 3716.0, mobility: 0.885"""	-0.541297	0.163279	0.511675	GIRPAVDRTMRFYPDQDI	generic|sp_P32921_SYWC_MOUSE__chr12_-1_108861265_108861360_ENSMUST00000160477__II_1115237_REVERSED	|generic|tr_Q3U6U7_Q3U6U7_MOUSE__chr12_-1_108861265_108861360_ENSMUST00000160477__II_1115237_REVERSED	|generic|tr_Q4FJZ4_Q4FJZ4_MOUSE__chr12_-1_108861265_108861360_ENSMUST00000160477_REVERSED	|generic|tr_Q3UDG2_Q3UDG2_MOUSE__chr12_-1_108861265_108861360_ENSMUST00000160477_REVERSED|
"""index: 7931, intensity: 15601.0, mobility: 0.853"""	-0.541359	0.163934	0.511675	MKSQKVEIESVLMKQQNLQLAL	generic|tr_A0A087WSP0_A0A087WSP0_MOUSE__chr1_1_34161097_34161162_ENSMUST00000183331__II_1042653_REVERSED	|generic|sp_Q91ZU6-4_DYST_MOUSE__chr1_1_34161097_34161162_ENSMUST00000183331__II_1042653_REVERSED	|generic|sp_Q91ZU6-5_DYST_MOUSE__chr1_1_34161097_34161162_ENSMUST00000183331__II_1042617_REVERSED	|generic|tr_E9Q9X1_E9Q9X1_MOUSE__chr1_1_34161097_34161162_ENSMUST00000183331_REVERSED	|generic|tr_S4R1P5_S4R1P5_MOUSE__chr1_1_34161097_34161162_ENSMUST00000183331_REVERSED	|generic|sp_Q91ZU6_DYST_MOUSE__chr1_1_34161097_34161162_ENSMUST00000183331_REVERSED	|generic|sp_Q91ZU6-2_DYST_MOUSE__chr1_1_34161097_34161162_ENSMUST00000183331_REVERSED	|generic|sp_Q91ZU6-3_DYST_MOUSE__chr1_1_34161097_34161162_ENSMUST00000183331_REVERSED	|generic|tr_A0A087WPR7_A0A087WPR7_MOUSE__chr1_1_34161097_34161162_ENSMUST00000183331_REVERSED	|generic|tr_A0A087WRB8_A0A087WRB8_MOUSE__chr1_1_34161097_34161162_ENSMUST00000183331_REVERSED|
"""index: 10435, intensity: 3999.0, mobility: 0.898"""	-0.5414	0.16459	0.511675	ALSFPGKRR	generic|IP_1003936_TX=10090_REVERSED|
"""index: 1308, intensity: 3504.0, mobility: 1.006"""	-0.541783	0.165246	0.511675	SEIKKQQEAVDP	generic|tr_B1ATX6_B1ATX6_MOUSE_REVERSED|
"""index: 7809, intensity: 7943.0, mobility: 1.175"""	-0.541903	0.165684	0.511675	SADWVVVTHDFSGTIIRDGSTDFSLSIIEAL	generic|tr_D3Z7A5_D3Z7A5_MOUSE__II_1032689_REVERSED	|generic|tr_Q9D4T2_Q9D4T2_MOUSE__II_1032689_REVERSED|
"""index: 17381, intensity: 4352.0, mobility: 1.023"""	-0.542288	0.166339	0.511675	YYITLHLPFR	generic|chrMT_1_14675_14755_ENSMUST00000082421_REVERSED|
"""index: 3360, intensity: 2641.0, mobility: 1.066"""	-0.542802	0.166994	0.511675	LCYDVFRRFSDTWERSQLTPSDNQAIHYL	generic|tr_A0A0R4J1T3_A0A0R4J1T3_MOUSE__II_937870_REVERSED	|generic|sp_Q8BYC6_TAOK3_MOUSE__II_937870_REVERSED	|generic|tr_B2RY27_B2RY27_MOUSE__II_937870_REVERSED	|generic|II_937878_TX=10090_REVERSED	|generic|tr_F6RXB5_F6RXB5_MOUSE_REVERSED|
"""index: 3765, intensity: 3185.0, mobility: 0.952"""	-0.542829	0.167539	0.511675	DAQIKEWRERKQKRWNEIMQPMKAM	generic|sp_Q9CR59_G45IP_MOUSE_REVERSED|
"""index: 1884, intensity: 2565.0, mobility: 0.948"""	-0.543297	0.168084	0.511675	ALTASVAAAAPEVQ	generic|sp_Q6R0H7-2_GNAS1_MOUSE_REVERSED	|generic|tr_Q9QYZ0_Q9QYZ0_MOUSE_REVERSED	|generic|sp_Q6R0H7_GNAS1_MOUSE__chr2_1_174345695_174346388_ENSMUST00000109096_REVERSED	|generic|sp_Q6R0H7-3_GNAS1_MOUSE__chr2_1_174334212_174334244_ENSMUST00000080493_REVERSED	|generic|sp_Q6R0H7-4_GNAS1_MOUSE__chr2_1_174345695_174346388_ENSMUST00000109096_REVERSED|
"""index: 7052, intensity: 2767.0, mobility: 1.240"""	-0.54408	0.16873	0.511675	FMVEFRCMFAKLNPFEDL	generic|tr_E9PVM7_E9PVM7_MOUSE_REVERSED|
"""index: 7913, intensity: 3369.0, mobility: 0.995"""	-0.544315	0.16873	0.511675	RLMAVQCVPLGSCPLTMSATLVLM	generic|IP_873278_TX=10090_REVERSED|
"""index: 2236, intensity: 4592.0, mobility: 0.900"""	-0.545386	0.169381	0.511675	QVSQEDGKQSPPQLPCRE	generic|chr5_1_129739511_129739730_ENSMUST00000086046_REVERSED|
"""index: 7882, intensity: 4527.0, mobility: 1.038"""	-0.545457	0.169922	0.511675	EFDPLNHIIEMY	generic|sp_Q9DC23_DJC10_MOUSE_REVERSED|
"""index: 7406, intensity: 4837.0, mobility: 0.924"""	-0.545633	0.170573	0.511675	ITINNSNNIMIYIDPICFIQYLVR	generic|IP_839182_TX=10090_REVERSED|
"""index: 3332, intensity: 13782.0, mobility: 0.836"""	-0.545725	0.171113	0.511675	YTLAMGAEGERPWPRGNQTH	generic|tr_Q8BKJ2_Q8BKJ2_MOUSE__chr9_-1_116822735_116822830_ENSMUST00000069095__II_841534_REVERSED	|generic|tr_G3UY10_G3UY10_MOUSE__II_841546_REVERSED	|generic|tr_A0A6I8MX12_A0A6I8MX12_MOUSE__chr9_-1_116822735_116822830_ENSMUST00000069095_REVERSED	|generic|sp_Q8BWL5_RBMS3_MOUSE__chr9_-1_116822735_116822830_ENSMUST00000069095_REVERSED	|generic|sp_Q8BWL5-2_RBMS3_MOUSE__chr9_-1_116822735_116822830_ENSMUST00000069095_REVERSED	|generic|sp_Q8BWL5-3_RBMS3_MOUSE__chr9_-1_116822735_116822830_ENSMUST00000069095_REVERSED	|generic|sp_Q8BWL5-4_RBMS3_MOUSE__chr9_-1_116822735_116822830_ENSMUST00000069095_REVERSED	|generic|sp_Q8BWL5-5_RBMS3_MOUSE__chr9_-1_116822735_116822830_ENSMUST00000069095_REVERSED	|generic|sp_Q8BWL5-6_RBMS3_MOUSE__chr9_-1_116822735_116822830_ENSMUST00000069095_REVERSED	|generic|tr_Q8K256_Q8K256_MOUSE_REVERSED	|generic|tr_G3UYP9_G3UYP9_MOUSE_REVERSED|
"""index: 12150, intensity: 3966.0, mobility: 0.962"""	-0.546213	0.171651	0.511675	LFIYLKWHS	generic|IP_1001714_TX=10090_REVERSED|
"""index: 12237, intensity: 3456.0, mobility: 1.152"""	-0.546339	0.172078	0.511675	PNFVDILVPHTAYSIN	generic|IP_2474418_TX=10090_REVERSED|
"""index: 4408, intensity: 3565.0, mobility: 1.032"""	-0.54666	0.172615	0.511675	NRWFSQTVFGGSQTGTWAANTWTRRSGSPMRSPRHLTHRTSDLARPWR	generic|chr17_1_25875540_25876707_ENSMUST00000169085__IP_1068898_TX=10090_REVERSED|
"""index: 6824, intensity: 2587.0, mobility: 0.850"""	-0.546979	0.173264	0.511675	LSSNGMPVNHLQNLAHR	generic|IP_1144802_TX=10090_REVERSED|
"""index: 8445, intensity: 2939.0, mobility: 0.897"""	-0.547189	0.173913	0.511675	RLVTTADLHG	generic|tr_Q3U1T5_Q3U1T5_MOUSE_REVERSED|
"""index: 7814, intensity: 2677.0, mobility: 1.101"""	-0.547229	0.174336	0.511675	PMFITAATSEPLPAITQSPLTSPAPSVVLSIN	generic|tr_D3YYN5_D3YYN5_MOUSE__II_1063069_REVERSED|
"""index: 6697, intensity: 3630.0, mobility: 0.817"""	-0.547735	0.174984	0.511675	EEKYKESEKATKVQKSR	generic|tr_F6YZU5_F6YZU5_MOUSE__chr14_-1_24170426_24170551_ENSMUST00000224920__II_1098464_REVERSED	|generic|sp_E9Q9R9_DLG5_MOUSE__chr14_-1_24170426_24170551_ENSMUST00000224920_REVERSED	|generic|tr_Q3UH41_Q3UH41_MOUSE__chr14_-1_24170426_24170551_ENSMUST00000224920_REVERSED	|generic|tr_Q6NXJ3_Q6NXJ3_MOUSE__chr14_-1_24170426_24170551_ENSMUST00000224920_REVERSED	|generic|tr_E9Q9I2_E9Q9I2_MOUSE__chr14_-1_24170426_24170551_ENSMUST00000224920_REVERSED|
"""index: 17479, intensity: 3448.0, mobility: 0.888"""	-0.548282	0.175405	0.511675	LEQLRPLKRFAD	generic|tr_Q3TZF5_Q3TZF5_MOUSE_REVERSED	|generic|tr_Q3TZF6_Q3TZF6_MOUSE_REVERSED|
"""index: 11816, intensity: 3144.0, mobility: 0.948"""	-0.548646	0.176052	0.511675	MGVKLDFLPEAIEREMSEYDLKFAWLQL	generic|sp_Q6P9Q4_FHOD1_MOUSE__II_859342_REVERSED	|generic|II_859340_TX=10090_REVERSED|
"""index: 9391, intensity: 2649.0, mobility: 1.142"""	-0.548832	0.176206	0.511675	VSTESQLRMVFKHS	generic|tr_Q6ZPV8_Q6ZPV8_MOUSE_REVERSED	|generic|sp_Q91ZD4_VANG2_MOUSE_REVERSED	|generic|tr_D3YY75_D3YY75_MOUSE_REVERSED|
"""index: 8124, intensity: 2646.0, mobility: 1.076"""	-0.549567	0.176206	0.511675	ENLNEMSFNHSYFHLIMLLINCKHVI	generic|IP_3489645_TX=10090_REVERSED|
"""index: 9622, intensity: 3800.0, mobility: 1.009"""	-0.551566	0.176849	0.511675	LWEVGMSVVKADP	generic|sp_Q3U435_MMP25_MOUSE__II_3488709_REVERSED	|generic|tr_A0A3B2WCE2_A0A3B2WCE2_MOUSE_REVERSED	|generic|tr_A0A3B2W7R0_A0A3B2W7R0_MOUSE_REVERSED|
"""index: 17413, intensity: 2608.0, mobility: 1.124"""	-0.551569	0.177264	0.511675	EKGSSKAYVTQKDRSQAICSMYLKQDEIKEVQIDLVALSGVPILNK	generic|tr_A0A0G2JEK7_A0A0G2JEK7_MOUSE_REVERSED	|generic|sp_Q9CQJ0-2_THEM5_MOUSE_REVERSED|
"""index: 4666, intensity: 4882.0, mobility: 0.809"""	-0.551934	0.177906	0.511675	PFPSTLASASVLVPSCAPAVASNLGPVHSST	generic|tr_A0A087WQ44_A0A087WQ44_MOUSE__chr7_1_127531747_127531893_ENSMUST00000189629__II_879057_REVERSED	|generic|tr_A0A087WNL7_A0A087WNL7_MOUSE__chr7_1_127531747_127531893_ENSMUST00000189629__II_879057_REVERSED	|generic|tr_A0A087WP63_A0A087WP63_MOUSE__chr7_1_127531747_127531893_ENSMUST00000189629__IP_879045_REVERSED	|generic|tr_A0A087WNX7_A0A087WNX7_MOUSE__chr7_1_127531747_127531893_ENSMUST00000189629__II_879057_REVERSED|
"""index: 6812, intensity: 3315.0, mobility: 1.017"""	-0.552293	0.178205	0.511675	GVYFPFKFWEMRGFTCMAFSVAPNI	generic|tr_D3YYD6_D3YYD6_MOUSE__II_847518_REVERSED	|generic|sp_Q9JJJ3_AQP9_MOUSE__II_847518_REVERSED	|generic|tr_Q8R1T7_Q8R1T7_MOUSE_REVERSED	|generic|tr_E9Q8P3_E9Q8P3_MOUSE_REVERSED|
"""index: 7082, intensity: 4693.0, mobility: 1.055"""	-0.552773	0.178846	0.511675	HGAEQLHRALEEINWRGQQNNAVLHGVI	generic|tr_Q80X24_Q80X24_MOUSE__chr12_1_13558612_13558755_ENSMUST00000223081__II_3501783_REVERSED	|generic|tr_Q6GQV6_Q6GQV6_MOUSE__chr12_1_13558612_13558755_ENSMUST00000223081__II_3501783_REVERSED	|generic|tr_E9Q411_E9Q411_MOUSE__chr12_1_13558612_13558755_ENSMUST00000223081__II_3501783_REVERSED	|generic|tr_Q6PGH6_Q6PGH6_MOUSE__chr12_1_13558612_13558755_ENSMUST00000223081__II_3501783_REVERSED	|generic|tr_Q3UJX6_Q3UJX6_MOUSE__chr12_1_13558612_13558755_ENSMUST00000223081_REVERSED	|generic|tr_Q80XK8_Q80XK8_MOUSE__chr12_1_13558612_13558755_ENSMUST00000223081_REVERSED|
"""index: 12319, intensity: 2517.0, mobility: 1.151"""	-0.552886	0.179487	0.511675	IFVAVLILLNNIFTDF	generic|IP_3502077_TX=10090_REVERSED|
"""index: 6758, intensity: 9579.0, mobility: 1.044"""	-0.553152	0.179898	0.511675	MTKFLVLSPFALQSCALICVYM	generic|IP_992895_TX=10090_REVERSED|
"""index: 2723, intensity: 3142.0, mobility: 0.966"""	-0.553737	0.180307	0.511675	VYALRQTDSDES	generic|tr_Q571G3_Q571G3_MOUSE_REVERSED	|generic|tr_Q547J6_Q547J6_MOUSE_REVERSED	|generic|tr_Q9CYB4_Q9CYB4_MOUSE_REVERSED|
"""index: 711, intensity: 2593.0, mobility: 0.814"""	-0.554677	0.180485	0.511675	QPPPQPLPK	generic|tr_E9QQ33_E9QQ33_MOUSE_REVERSED	|generic|sp_Q69ZI1_SH3R1_MOUSE_REVERSED	|generic|sp_Q69ZI1-2_SH3R1_MOUSE_REVERSED	|generic|sp_Q69ZI1-3_SH3R1_MOUSE_REVERSED	|generic|sp_Q69ZI1-4_SH3R1_MOUSE_REVERSED	|generic|tr_A0A1B0GSY0_A0A1B0GSY0_MOUSE_REVERSED|
"""index: 15814, intensity: 3256.0, mobility: 0.908"""	-0.555489	0.181122	0.511675	EKIWHIVDD	generic|tr_E9QP46_E9QP46_MOUSE__chr12_1_75888313_75888345_ENSMUST00000133623_REVERSED	|generic|sp_Q6ZWQ0_SYNE2_MOUSE__chr12_1_75888313_75888345_ENSMUST00000133623_REVERSED|
"""index: 6459, intensity: 9263.0, mobility: 0.929"""	-0.555751	0.181182	0.511675	EERKEHIHTGYTSEIILIDP	generic|tr_A0A1Y7VIZ9_A0A1Y7VIZ9_MOUSE__chr12_1_21293233_21293358_ENSMUST00000221042__II_3470767_REVERSED	|generic|tr_Q3U057_Q3U057_MOUSE__chr12_1_21293233_21293358_ENSMUST00000221042__II_3442880_REVERSED	|generic|sp_Q9QXK7_CPSF3_MOUSE__chr12_1_21293233_21293358_ENSMUST00000221042__II_3442880_REVERSED	|generic|tr_Q3TC91_Q3TC91_MOUSE__chr12_1_21293233_21293358_ENSMUST00000221042_REVERSED	|generic|tr_A0A1Y7VLY3_A0A1Y7VLY3_MOUSE__chr12_1_21305339_21305476_ENSMUST00000221042_REVERSED	|generic|tr_Q497G2_Q497G2_MOUSE__chr12_1_21305339_21305476_ENSMUST00000221042_REVERSED	|generic|tr_A0A1Y7VJ97_A0A1Y7VJ97_MOUSE__chr12_1_21293233_21293358_ENSMUST00000221042_REVERSED|
"""index: 6069, intensity: 7094.0, mobility: 1.048"""	-0.558125	0.181818	0.511675	MWVAATLFGGPVVPGRAFVRWYCAVLYPGWLTLFLFTMIYF	generic|tr_Q6ZWR2_Q6ZWR2_MOUSE_REVERSED|
"""index: 9257, intensity: 2739.0, mobility: 1.114"""	-0.558198	0.182338	0.511675	LSTIMPVPMRSRR	generic|IP_864395_TX=10090_REVERSED|
"""index: 7592, intensity: 4202.0, mobility: 0.995"""	-0.559402	0.182973	0.511675	SLSLSRPTLPDRMSSWMAEALASLLATTATRP	generic|chr3_-1_107748201_107750454_ENSMUST00000118593__IP_980189_TX=10090_REVERSED|
"""index: 5756, intensity: 6866.0, mobility: 0.883"""	-0.559514	0.183492	0.511675	LGEGEIETGLLCILQLEPIGVCNVEHW	generic|tr_G3X8S8_G3X8S8_MOUSE__II_675768_REVERSED	|generic|sp_Q8R3W5_SEN15_MOUSE__II_675768_REVERSED	|generic|II_1041572_TX=10090_REVERSED	|generic|IP_903895_TX=10090_REVERSED	|generic|tr_E0CY96_E0CY96_MOUSE_REVERSED|
"""index: 15420, intensity: 4852.0, mobility: 0.835"""	-0.55967	0.184127	0.511675	TLNNHDLQLVEMN	generic|sp_Q6P1C6_LRIG3_MOUSE__II_3469495_REVERSED	|generic|II_3469498_TX=10090_REVERSED|
"""index: 1498, intensity: 2522.0, mobility: 0.963"""	-0.559863	0.184411	0.511675	DELDANEGELMRVKELYNALRENLI	generic|sp_Q6IFX4_K1C39_MOUSE_REVERSED|
"""index: 4909, intensity: 4175.0, mobility: 0.973"""	-0.560383	0.184693	0.511675	MIIMYHLPHCI	generic|tr_Q8VGU6_Q8VGU6_MOUSE_REVERSED	|generic|tr_Q3MI62_Q3MI62_MOUSE_REVERSED	|generic|tr_O55018_O55018_MOUSE_REVERSED	|generic|tr_B9EJ38_B9EJ38_MOUSE_REVERSED	|generic|tr_Q925E9_Q925E9_MOUSE_REVERSED	|generic|tr_A0A142J2E9_A0A142J2E9_MOUSE_REVERSED	|generic|tr_Q8VGU7_Q8VGU7_MOUSE_REVERSED	|generic|tr_Q9Z1U3_Q9Z1U3_MOUSE_REVERSED|
"""index: 12998, intensity: 4396.0, mobility: 0.994"""	-0.561238	0.185326	0.511675	VKVDELYGRR	generic|sp_Q8R0W0_EPIPL_MOUSE_REVERSED	|generic|tr_A0A2I3BRT4_A0A2I3BRT4_MOUSE_REVERSED|
"""index: 6907, intensity: 4357.0, mobility: 0.872"""	-0.561437	0.185958	0.511675	LSTGQMASAARAEEEKECLPKCDL	generic|tr_Q3U583_Q3U583_MOUSE__II_907443_REVERSED	|generic|tr_Q3V325_Q3V325_MOUSE__II_907443_REVERSED	|generic|tr_E9Q2C8_E9Q2C8_MOUSE_REVERSED	|generic|tr_F6WLY0_F6WLY0_MOUSE_REVERSED	|generic|tr_Q3TGD7_Q3TGD7_MOUSE_REVERSED	|generic|tr_Q3TL84_Q3TL84_MOUSE_REVERSED	|generic|tr_G5E880_G5E880_MOUSE_REVERSED	|generic|sp_Q60664_IRAG2_MOUSE_REVERSED	|generic|tr_Q3U560_Q3U560_MOUSE_REVERSED	|generic|tr_Q3V3H7_Q3V3H7_MOUSE_REVERSED	|generic|tr_Q3TVR1_Q3TVR1_MOUSE_REVERSED	|generic|tr_F6VUK8_F6VUK8_MOUSE_REVERSED|
"""index: 16300, intensity: 2826.0, mobility: 0.994"""	-0.561578	0.186355	0.511675	LFFFFFFTII	generic|IP_3480693_TX=10090_REVERSED|
"""index: 803, intensity: 3741.0, mobility: 0.827"""	-0.562024	0.186792	0.511675	LELEQSPAEDKHR	generic|tr_A0A1B0GS91_A0A1B0GS91_MOUSE__II_1053149_REVERSED	|generic|tr_E9Q3Z5_E9Q3Z5_MOUSE__II_1053149_REVERSED	|generic|sp_Q8K4L3_SVIL_MOUSE__II_1053149_REVERSED	|generic|tr_Q8K4L2_Q8K4L2_MOUSE_REVERSED|
"""index: 2731, intensity: 4926.0, mobility: 0.847"""	-0.562181	0.186792	0.511675	GQLDWMLVTKDRSASFFQNAKPICAIK	generic|sp_Q9JHB4_WDR31_MOUSE_REVERSED	|generic|sp_Q9JHB4-2_WDR31_MOUSE_REVERSED|
"""index: 4117, intensity: 7653.0, mobility: 0.994"""	-0.564163	0.187186	0.511675	GRMQSAQQRHPHAPPPHPPLEPHLE	generic|IP_981645_TX=10090_REVERSED|
"""index: 5194, intensity: 3284.0, mobility: 0.882"""	-0.564682	0.187814	0.511675	WYYFMIKKKLIVFVHQPCSDCFW	generic|IP_2501169_TX=10090_REVERSED|
"""index: 1574, intensity: 3212.0, mobility: 0.887"""	-0.564758	0.188442	0.511675	WEVFPMPLV	generic|IP_968477_TX=10090_REVERSED|
"""index: 2076, intensity: 3678.0, mobility: 1.059"""	-0.564837	0.188833	0.511675	KMLAELQTRREECDEMQLELNEE	generic|sp_A2AJB1_CC183_MOUSE_REVERSED	|generic|sp_A2AJB1-2_CC183_MOUSE_REVERSED|
"""index: 7151, intensity: 8332.0, mobility: 1.155"""	-0.565259	0.189342	0.511675	ENLLYESFIHMYFIYVYISMFWRRSIISTLLIYPRIEAE	generic|IP_1041571_TX=10090_REVERSED|
"""index: 3109, intensity: 3946.0, mobility: 0.951"""	-0.565913	0.189612	0.511675	EHQRLQEKMTDISAFYK	generic|sp_Q9ESF1_OTOF_MOUSE__chr5_-1_30427528_30427605_ENSMUST00000144125__II_944684_REVERSED	|generic|sp_Q9ESF1-3_OTOF_MOUSE__chr5_-1_30427528_30427605_ENSMUST00000144125__II_944667_REVERSED	|generic|tr_E9PYR6_E9PYR6_MOUSE__chr5_-1_30427528_30427605_ENSMUST00000144125__II_944684_REVERSED	|generic|tr_A0A2Z2CEU0_A0A2Z2CEU0_MOUSE__chr5_-1_30427528_30427605_ENSMUST00000144125_REVERSED	|generic|sp_Q9ESF1-2_OTOF_MOUSE__chr5_-1_30427528_30427605_ENSMUST00000144125_REVERSED	|generic|tr_B7ZN98_B7ZN98_MOUSE__chr5_-1_30427528_30427605_ENSMUST00000144125_REVERSED	|generic|tr_A0A0R4J1K2_A0A0R4J1K2_MOUSE__chr5_-1_30427528_30427605_ENSMUST00000144125_REVERSED|
"""index: 8853, intensity: 3607.0, mobility: 1.164"""	-0.566203	0.190238	0.511675	NRLMLLDQGLSLPQEWSLHGADSLQAHCTGR	generic|sp_P70289_PTPRV_MOUSE_REVERSED|
"""index: 4689, intensity: 2989.0, mobility: 1.072"""	-0.566411	0.190625	0.511675	KFSDAQQEKAHKDKATKFESFFEEEYERIAEISESSNGKGTVV	generic|tr_Q80TX7_Q80TX7_MOUSE__chr16_1_29616666_29616695_ENSMUST00000160475_REVERSED|
"""index: 6901, intensity: 3144.0, mobility: 0.975"""	-0.566748	0.191011	0.511675	SCQSLAPLLASFQFDVICCSVLEL	generic|tr_L7N1Y3_L7N1Y3_MOUSE__II_3503431_REVERSED	|generic|tr_A0A1Y7VJ51_A0A1Y7VJ51_MOUSE_REVERSED	|generic|tr_Q3UTB0_Q3UTB0_MOUSE_REVERSED|
"""index: 2518, intensity: 3976.0, mobility: 0.901"""	-0.566984	0.191635	0.511675	SLIHSTQFSY	generic|IP_1071782_TX=10090_REVERSED|
"""index: 8635, intensity: 2589.0, mobility: 0.877"""	-0.567194	0.191781	0.511675	VEREYLEGMAARGAQQQR	generic|tr_Q80TQ3_Q80TQ3_MOUSE_REVERSED	|generic|sp_P19246_NFH_MOUSE_REVERSED|
"""index: 8867, intensity: 3850.0, mobility: 0.864"""	-0.568094	0.192284	0.511675	APISLMTPIHLPTCLRAT	generic|IP_1073361_TX=10090_REVERSED|
"""index: 7728, intensity: 2612.0, mobility: 1.026"""	-0.568485	0.192906	0.511675	EERLRDEDRLLAVLQKAKERVNVGQDKGDRDV	generic|chr7_1_5089928_5090209_ENSMUST00000155436_REVERSED	|generic|sp_Q80VP1_EPN1_MOUSE_REVERSED	|generic|sp_Q80VP1-2_EPN1_MOUSE_REVERSED|
"""index: 5170, intensity: 3110.0, mobility: 0.970"""	-0.56868	0.193528	0.511675	HQHRLGFLLAMEYCLRSHVLQHGSV	generic|sp_Q80VA5-4_S3TC2_MOUSE__IP_1054778_REVERSED	|generic|sp_Q80VA5_S3TC2_MOUSE_REVERSED	|generic|sp_Q80VA5-2_S3TC2_MOUSE_REVERSED	|generic|tr_A0A494BAH3_A0A494BAH3_MOUSE_REVERSED	|generic|tr_Q69Z49_Q69Z49_MOUSE_REVERSED	|generic|tr_Q3UPD8_Q3UPD8_MOUSE_REVERSED	|generic|tr_Q6DFU9_Q6DFU9_MOUSE_REVERSED|
"""index: 1075, intensity: 2800.0, mobility: 0.985"""	-0.568821	0.19403	0.511675	LWTTPTSAQSDNR	generic|chr16_-1_23496080_23496166_ENSMUST00000089883_REVERSED|
"""index: 8003, intensity: 3987.0, mobility: 1.075"""	-0.569621	0.194652	0.511675	LCKVTVPKGVELPGSFQIEPDKPFSYID	generic|tr_Q91X98_Q91X98_MOUSE_REVERSED	|generic|tr_Q8K0X1_Q8K0X1_MOUSE_REVERSED	|generic|tr_A0A0G2JFP9_A0A0G2JFP9_MOUSE_REVERSED	|generic|tr_Q544V4_Q544V4_MOUSE_REVERSED	|generic|tr_Q3TR98_Q3TR98_MOUSE_REVERSED	|generic|sp_P29533_VCAM1_MOUSE_REVERSED	|generic|tr_Q3UPN1_Q3UPN1_MOUSE_REVERSED|
"""index: 8348, intensity: 4156.0, mobility: 1.163"""	-0.569665	0.195274	0.511675	SPCLTWLNLSVYGCVVALSFIVDPFVTSTFT	generic|IP_916272_TX=10090_REVERSED|
"""index: 16900, intensity: 3382.0, mobility: 0.859"""	-0.569764	0.195652	0.511675	KLELEMRVELR	generic|chr11_1_53579122_53579211_ENSMUST00000132653_REVERSED|
"""index: 5470, intensity: 6750.0, mobility: 1.009"""	-0.57075	0.196273	0.511675	LMRPGVATSYCLDSFSLHSLFFYMPTHLQPDMRILAIMGINEL	generic|tr_Q7TR40_Q7TR40_MOUSE_REVERSED|
"""index: 12125, intensity: 5871.0, mobility: 0.831"""	-0.570753	0.196406	0.511675	SIERNLSL	generic|IP_864941_TX=10090_REVERSED|
"""index: 11615, intensity: 2692.0, mobility: 1.054"""	-0.571277	0.196904	0.511675	YCLTAKESLLPLLP	generic|IP_3498567_TX=10090_REVERSED|
"""index: 5884, intensity: 3230.0, mobility: 0.951"""	-0.571543	0.197035	0.511675	EEQGNALKEQQLAMEEHLKRERVQA	generic|tr_A2AS42_A2AS42_MOUSE__II_1010586_REVERSED	|generic|tr_R4GML3_R4GML3_MOUSE__II_1010567_REVERSED	|generic|sp_A2AL36_CNTRL_MOUSE__II_1010567_REVERSED	|generic|tr_E9Q9E7_E9Q9E7_MOUSE__II_1010567_REVERSED	|generic|tr_B2RXX1_B2RXX1_MOUSE__II_1010567_REVERSED	|generic|tr_F6QP53_F6QP53_MOUSE__II_1010586_REVERSED	|generic|tr_R4GML4_R4GML4_MOUSE_REVERSED|
"""index: 11162, intensity: 2848.0, mobility: 1.097"""	-0.57262	0.197653	0.511675	QPELNTALLHDGRFLSLHALPYSDVTCIF	generic|tr_G3X8X6_G3X8X6_MOUSE_REVERSED	|generic|tr_H9KUZ3_H9KUZ3_MOUSE_REVERSED	|generic|sp_Q62230_SN_MOUSE_REVERSED	|generic|sp_Q62230-3_SN_MOUSE_REVERSED|
"""index: 7313, intensity: 2792.0, mobility: 1.026"""	-0.573061	0.198271	0.511675	RGGCTPGGSRPDRQIALNDEGGR	generic|IP_889685_TX=10090_REVERSED|
"""index: 2948, intensity: 5950.0, mobility: 0.882"""	-0.573067	0.198525	0.511675	QLQWGAPMRSLQPQQPGWAVGRIS	generic|IP_1107151_TX=10090_REVERSED|
"""index: 10950, intensity: 10734.0, mobility: 0.945"""	-0.573213	0.198525	0.511675	VNFIYHFAEELTEGLAVMGHNR	generic|sp_Q9QYB5_ADDG_MOUSE_REVERSED	|generic|sp_Q9QYB5-2_ADDG_MOUSE_REVERSED	|generic|tr_A0A494B9K4_A0A494B9K4_MOUSE_REVERSED	|generic|tr_Q8BJH2_Q8BJH2_MOUSE_REVERSED	|generic|tr_Q8BM29_Q8BM29_MOUSE_REVERSED	|generic|tr_Q05C56_Q05C56_MOUSE_REVERSED	|generic|tr_Q05DT0_Q05DT0_MOUSE_REVERSED|
"""index: 13067, intensity: 8290.0, mobility: 1.001"""	-0.574174	0.199017	0.511675	TPSHCPPSPPLPLMRMSAPLPLV	generic|IP_924895_TX=10090_REVERSED|
"""index: 8521, intensity: 10472.0, mobility: 1.159"""	-0.574209	0.199509	0.511675	EYLGGRVCVPEITVLEEMEPRAAAGGPRARK	generic|tr_Q3TDC6_Q3TDC6_MOUSE__chr14_-1_45610488_45610730_ENSMUST00000149286__II_1099486_REVERSED|
"""index: 1637, intensity: 2924.0, mobility: 1.082"""	-0.574433	0.199634	0.511675	RSFTCDNYCLSHIKN	generic|sp_A2AFS3_ELAP1_MOUSE__chr3_-1_108464247_108464420_ENSMUST00000185128_REVERSED	|generic|sp_A2AFS3-2_ELAP1_MOUSE__chr3_-1_108464247_108464420_ENSMUST00000185128_REVERSED	|generic|sp_A2AFS3-3_ELAP1_MOUSE__chr3_-1_108464247_108464420_ENSMUST00000185128_REVERSED	|generic|tr_A0A0A0MQC6_A0A0A0MQC6_MOUSE__chr3_-1_108464247_108464420_ENSMUST00000185128_REVERSED|
"""index: 4885, intensity: 3711.0, mobility: 1.029"""	-0.575176	0.199634	0.511675	LRLRYHIGNNTKETGPERDKEVFDIFATREVEVPQGQRDYM	generic|sp_Q8K4J2-2_COE4_MOUSE__II_999676_REVERSED	|generic|sp_Q8K4J2-3_COE4_MOUSE_REVERSED	|generic|sp_Q8K4J2-4_COE4_MOUSE_REVERSED	|generic|sp_Q8K4J2-5_COE4_MOUSE_REVERSED	|generic|tr_B2RQX3_B2RQX3_MOUSE_REVERSED	|generic|tr_B7ZNC0_B7ZNC0_MOUSE_REVERSED	|generic|tr_A2BI80_A2BI80_MOUSE_REVERSED	|generic|tr_A2BI84_A2BI84_MOUSE_REVERSED|
"""index: 12590, intensity: 3915.0, mobility: 0.931"""	-0.576315	0.199756	0.511675	ARLNKMWK	generic|chr12_-1_69346342_69348898_ENSMUST00000021368_REVERSED|
"""index: 14032, intensity: 30479.0, mobility: 1.021"""	-0.577048	0.200121	0.511675	EREQKEKKLR	generic|sp_Q5SUF2-2_LC7L3_MOUSE__II_1132182_REVERSED	|generic|II_1132183_TX=10090_REVERSED	|generic|sp_Q5SUF2_LC7L3_MOUSE__chr11_-1_94293118_94293246_ENSMUST00000107822_REVERSED	|generic|sp_Q5SUF2-3_LC7L3_MOUSE_REVERSED|
"""index: 9994, intensity: 724182.0, mobility: 0.950"""	-0.57774	0.200121	0.511675	QSADLGAVPPAQVMPQLQQQ	generic|sp_P56477_IRF5_MOUSE_REVERSED	|generic|tr_B2CC69_B2CC69_MOUSE_REVERSED|
"""index: 12362, intensity: 28894.0, mobility: 0.905"""	-0.578223	0.200728	0.511675	FDRLRSRQ	generic|IP_1033946_TX=10090_REVERSED|
"""index: 15477, intensity: 3083.0, mobility: 0.876"""	-0.5787	0.201198	0.511675	FGRYLFVF	generic|II_1070745_TX=10090_REVERSED|
"""index: 3218, intensity: 3548.0, mobility: 0.951"""	-0.579429	0.201198	0.511675	IGPPPLYGHFLV	generic|sp_Q8BFX3_KCTD3_MOUSE__chr1_-1_188976607_188976642_ENSMUST00000193143__II_1024822_REVERSED	|generic|II_1024806_TX=10090_REVERSED	|generic|tr_A0A0A6YX67_A0A0A6YX67_MOUSE__chr1_-1_188976607_188976642_ENSMUST00000193143_REVERSED	|generic|sp_Q8BFX3-2_KCTD3_MOUSE__chr1_-1_188981336_188981377_ENSMUST00000085678_REVERSED|
"""index: 16328, intensity: 5026.0, mobility: 0.914"""	-0.579912	0.201198	0.511675	WRSKTERR	generic|chr8_1_71474489_71474743_ENSMUST00000124745__IP_866209_TX=10090_REVERSED|
"""index: 8419, intensity: 3532.0, mobility: 1.128"""	-0.580732	0.201198	0.511675	QTSRQLGRGSDTRR	generic|IP_870535_TX=10090_REVERSED|
"""index: 5682, intensity: 3619.0, mobility: 1.052"""	-0.580735	0.201198	0.511675	EEDSDKFEICIAINRAKAFSKQSDYKLYKPYVYLHNSYVTYP	generic|tr_Q7TN11_Q7TN11_MOUSE__chr14_-1_121595538_121595603_ENSMUST00000212416__II_2454734_REVERSED	|generic|sp_Q8BIK4-2_DOCK9_MOUSE__chr14_-1_121595538_121595603_ENSMUST00000212416__II_2454734_REVERSED	|generic|tr_F8VPN7_F8VPN7_MOUSE__chr14_-1_121595538_121595603_ENSMUST00000212416__II_2454734_REVERSED	|generic|tr_B2RY79_B2RY79_MOUSE__chr14_-1_121595538_121595603_ENSMUST00000212416__II_2454734_REVERSED	|generic|tr_B2RXS7_B2RXS7_MOUSE__chr14_-1_121595538_121595603_ENSMUST00000212416__II_2454734_REVERSED	|generic|tr_A0A1D5RMM1_A0A1D5RMM1_MOUSE__chr14_-1_121595538_121595603_ENSMUST00000212416__II_2454734_REVERSED	|generic|tr_E9QMR2_E9QMR2_MOUSE__chr14_-1_121595538_121595603_ENSMUST00000212416__II_2454734_REVERSED	|generic|sp_Q8BIK4_DOCK9_MOUSE__chr14_-1_121595538_121595603_ENSMUST00000212416_REVERSED	|generic|tr_A0A1D5RLE0_A0A1D5RLE0_MOUSE__chr14_-1_121595538_121595603_ENSMUST00000212416_REVERSED	|generic|tr_B2RY08_B2RY08_MOUSE__chr14_-1_121595538_121595603_ENSMUST00000212416_REVERSED	|generic|tr_A0A5F8MPL9_A0A5F8MPL9_MOUSE__chr14_-1_121595538_121595603_ENSMUST00000212416_REVERSED|
"""index: 10195, intensity: 9287.0, mobility: 0.839"""	-0.583525	0.201435	0.511675	PPHTSLHI	generic|IP_3476444_TX=10090_REVERSED|
"""index: 6976, intensity: 2689.0, mobility: 0.931"""	-0.584708	0.201791	0.511675	ELGQEPRQKVWHMYHDKINFGSAKCSL	generic|tr_X5J519_X5J519_MOUSE_REVERSED|
"""index: 5312, intensity: 2551.0, mobility: 0.831"""	-0.585592	0.202261	0.511675	LLLRLRRECSRSRLDQTVV	generic|chr10_1_80148291_80149838_ENSMUST00000099492_REVERSED|
"""index: 1837, intensity: 3029.0, mobility: 0.990"""	-0.585832	0.202261	0.511675	NLSKMNTGNKVQD	generic|tr_Q8BPP7_Q8BPP7_MOUSE_REVERSED	|generic|sp_Q80T14_FRAS1_MOUSE_REVERSED|
"""index: 14354, intensity: 9261.0, mobility: 0.895"""	-0.587095	0.202494	0.511675	TWTTPWRI	generic|chr7_-1_27375369_27375485_ENSMUST00000108362_REVERSED|
"""index: 4155, intensity: 3847.0, mobility: 0.909"""	-0.587931	0.202847	0.511675	GLPLRSLSIIRLHCQVWAAPNFTVPW	generic|IP_1045355_TX=10090_REVERSED|
"""index: 5531, intensity: 37268.0, mobility: 0.998"""	-0.588217	0.20332	0.511675	RYSGGNGGGGGGFNGGRGMFSGSGGGRGRQSGASQMEQKSLAKN	generic|IP_992147_TX=10090_REVERSED|
"""index: 8630, intensity: 16302.0, mobility: 0.984"""	-0.588602	0.203878	0.511675	PPLLAGDKGKKNQGHLYKLRGQFNMALFGSSNDL	generic|tr_Q3U5D9_Q3U5D9_MOUSE_REVERSED	|generic|tr_Q6DLX4_Q6DLX4_MOUSE_REVERSED	|generic|tr_Q3U2B1_Q3U2B1_MOUSE_REVERSED	|generic|tr_Q6DLX2_Q6DLX2_MOUSE_REVERSED	|generic|sp_P30561_AHR_MOUSE_REVERSED|
"""index: 14755, intensity: 3415.0, mobility: 1.038"""	-0.588987	0.203878	0.511675	RKVRLESNMIM	generic|IP_938699_TX=10090_REVERSED|
"""index: 15584, intensity: 30044.0, mobility: 0.969"""	-0.589417	0.203878	0.511675	QHRWRKRR	generic|tr_A3EWM2_A3EWM2_MOUSE_REVERSED|
"""index: 8452, intensity: 5614.0, mobility: 0.857"""	-0.590071	0.203878	0.511675	ERLSQHVIEQKVTVWLMCT	generic|IP_1072373_TX=10090_REVERSED|
"""index: 3948, intensity: 3836.0, mobility: 0.847"""	-0.591873	0.204225	0.511675	LKIERGEFMFRSLKAAKAN	generic|tr_E9Q0B6_E9Q0B6_MOUSE__chr4_-1_129629107_129629136_ENSMUST00000084264__II_913725_REVERSED	|generic|tr_E9Q3H7_E9Q3H7_MOUSE__chr4_-1_129629107_129629136_ENSMUST00000084264__II_913725_REVERSED	|generic|tr_O08827_O08827_MOUSE_REVERSED|
"""index: 1305, intensity: 2808.0, mobility: 1.005"""	-0.592466	0.204692	0.511675	SEIKKQQEAVDP	generic|tr_B1ATX6_B1ATX6_MOUSE_REVERSED|
"""index: 7803, intensity: 18339.0, mobility: 0.911"""	-0.592914	0.204798	0.511675	DLSLNEMLNLVMFRFL	generic|IP_839424_TX=10090_REVERSED|
"""index: 6913, intensity: 4839.0, mobility: 0.961"""	-0.594497	0.205023	0.511675	SCQSLAPLLASFQFDVICCSVLEL	generic|tr_L7N1Y3_L7N1Y3_MOUSE__II_3503431_REVERSED	|generic|tr_A0A1Y7VJ51_A0A1Y7VJ51_MOUSE_REVERSED	|generic|tr_Q3UTB0_Q3UTB0_MOUSE_REVERSED|
"""index: 9252, intensity: 4516.0, mobility: 0.846"""	-0.594952	0.205607	0.511675	TEQSPALR	generic|tr_Q8CE84_Q8CE84_MOUSE_REVERSED	|generic|sp_P61622_ITA11_MOUSE_REVERSED	|generic|tr_Q7TQC3_Q7TQC3_MOUSE_REVERSED	|generic|tr_A0A0B4J1F0_A0A0B4J1F0_MOUSE_REVERSED|
"""index: 12478, intensity: 2858.0, mobility: 0.924"""	-0.595123	0.206192	0.511675	MDVVHLTDELLCTKLEYDEQ	generic|tr_A7E1Z2_A7E1Z2_MOUSE__II_997486_REVERSED	|generic|sp_A2APC3_TTLL9_MOUSE__II_997473_REVERSED	|generic|sp_A2APC3-2_TTLL9_MOUSE__II_997488_REVERSED	|generic|II_997483_TX=10090_REVERSED|
"""index: 2847, intensity: 3853.0, mobility: 0.863"""	-0.595142	0.206776	0.511675	SQNDGTQPYYHPKSHMS	generic|IP_3466348_TX=10090_REVERSED|
"""index: 17354, intensity: 16203.0, mobility: 0.991"""	-0.595313	0.20736	0.511675	EQVPPSKQRR	generic|chr5_-1_44094535_44094750_ENSMUST00000074113__IP_940575_TX=10090_REVERSED|
"""index: 2806, intensity: 3480.0, mobility: 0.917"""	-0.595343	0.207459	0.511675	PRLNSFVEPWSRRCGHYNVLLQLARD	generic|tr_A2A5I7_A2A5I7_MOUSE__II_995454_REVERSED	|generic|sp_Q9D3D0-2_TTPAL_MOUSE_REVERSED	|generic|sp_Q9D3D0_TTPAL_MOUSE__chr2_1_163615384_163615641_ENSMUST00000109405_REVERSED|
"""index: 14438, intensity: 5947.0, mobility: 0.892"""	-0.596583	0.207558	0.511675	IWPTAPHRV	generic|IP_969239_TX=10090_REVERSED|
"""index: 4550, intensity: 3508.0, mobility: 0.919"""	-0.596986	0.20814	0.511675	TIPAQPRSWR	generic|tr_A0A087WR50_A0A087WR50_MOUSE__chr1_-1_71637244_71637333_ENSMUST00000186613__II_1037262_REVERSED	|generic|tr_A0A087WSN6_A0A087WSN6_MOUSE__chr1_-1_71637244_71637333_ENSMUST00000186613__II_1037262_REVERSED	|generic|sp_P11276_FINC_MOUSE__chr1_-1_71637244_71637333_ENSMUST00000186613__II_1037262_REVERSED	|generic|tr_Q3TCF1_Q3TCF1_MOUSE__chr1_-1_71637244_71637333_ENSMUST00000186613__II_1037262_REVERSED	|generic|tr_B9EHT6_B9EHT6_MOUSE__chr1_-1_71637244_71637333_ENSMUST00000186613__II_1037262_REVERSED	|generic|tr_Q3UHL6_Q3UHL6_MOUSE__chr1_-1_71637244_71637333_ENSMUST00000186613__II_1037262_REVERSED	|generic|tr_Q3UGY5_Q3UGY5_MOUSE__chr1_-1_71637244_71637333_ENSMUST00000186613_REVERSED	|generic|tr_Q3TCL7_Q3TCL7_MOUSE__chr1_-1_71637244_71637333_ENSMUST00000186613_REVERSED	|generic|tr_B7ZNJ1_B7ZNJ1_MOUSE__chr1_-1_71637244_71637333_ENSMUST00000186613_REVERSED	|generic|tr_Q3UH17_Q3UH17_MOUSE__chr1_-1_71637244_71637333_ENSMUST00000186613_REVERSED	|generic|tr_Q3TBB4_Q3TBB4_MOUSE__chr1_-1_71637244_71637333_ENSMUST00000186613_REVERSED	|generic|tr_A0A087WS56_A0A087WS56_MOUSE__chr1_-1_71637244_71637333_ENSMUST00000186613_REVERSED	|generic|tr_Q3UHR1_Q3UHR1_MOUSE__chr1_-1_71637244_71637333_ENSMUST00000186613_REVERSED|
"""index: 4496, intensity: 3095.0, mobility: 0.893"""	-0.597078	0.208479	0.511675	MMSPMTTTTRTTTTTMRMM	generic|IP_833495_TX=10090_REVERSED|
"""index: 6392, intensity: 3393.0, mobility: 0.914"""	-0.597238	0.208938	0.511675	ELTSKDKLLQYTEKELMEREDQVLLMST	generic|sp_Q3V125_CC110_MOUSE_REVERSED|
"""index: 4541, intensity: 2772.0, mobility: 0.929"""	-0.597391	0.209154	0.511675	WLGWLHSGPSSCVSVWPPYLI	generic|IP_2463000_TX=10090_REVERSED|
"""index: 12392, intensity: 4520.0, mobility: 0.873"""	-0.597869	0.209733	0.511675	ELQFLKCENE	generic|IP_848724_TX=10090_REVERSED|
"""index: 16400, intensity: 2778.0, mobility: 1.099"""	-0.597931	0.210313	0.511675	TTRAAPIGQPNLPLP	generic|tr_A0A1D5RME2_A0A1D5RME2_MOUSE_REVERSED|
"""index: 1618, intensity: 2677.0, mobility: 1.095"""	-0.597942	0.210892	0.511675	APYTSLRWRSMSSDK	generic|IP_1058299_TX=10090_REVERSED|
"""index: 6037, intensity: 5756.0, mobility: 1.144"""	-0.598226	0.211284	0.511675	KEAKLKMSVVDSGANPESMALAGIFEGSILKPLYKEKQAENGNR	generic|sp_Q9JHI5_IVD_MOUSE__II_1003473_REVERSED|
"""index: 17493, intensity: 5872.0, mobility: 1.169"""	-0.59854	0.211284	0.511675	YDIFSIQSKPISCTNRDFVPMVVPLGQRKEEDTQAFYEESIRGAWEICL	generic|tr_Q3UUK9_Q3UUK9_MOUSE__II_1103855_REVERSED	|generic|tr_Q3U4Q2_Q3U4Q2_MOUSE__II_1103855_REVERSED	|generic|tr_A6YR19_A6YR19_MOUSE__chr13_-1_95104649_95104678_ENSMUST00000162328__II_1103855_REVERSED	|generic|sp_E9Q4S1_PDE8B_MOUSE__chr13_-1_95104649_95104678_ENSMUST00000162328__II_1103855_REVERSED	|generic|tr_E9Q8J6_E9Q8J6_MOUSE__chr13_-1_95104649_95104678_ENSMUST00000162328__II_1103855_REVERSED	|generic|tr_E9PXX4_E9PXX4_MOUSE__chr13_-1_95104649_95104678_ENSMUST00000162328__II_1103855_REVERSED	|generic|tr_E9Q7S6_E9Q7S6_MOUSE__chr13_-1_95104649_95104678_ENSMUST00000162328__II_1103855_REVERSED	|generic|tr_E9PX38_E9PX38_MOUSE__chr13_-1_95104649_95104678_ENSMUST00000162328__II_1103855_REVERSED	|generic|tr_E9PYP0_E9PYP0_MOUSE__chr13_-1_95104649_95104678_ENSMUST00000162328__II_1103855_REVERSED	|generic|tr_Q8BI47_Q8BI47_MOUSE__chr13_-1_95104649_95104678_ENSMUST00000162328__II_1103855_REVERSED	|generic|tr_F7CT85_F7CT85_MOUSE__II_1103874_REVERSED	|generic|tr_Q8CFW8_Q8CFW8_MOUSE__chr13_-1_95104649_95104678_ENSMUST00000162328_REVERSED|
"""index: 474, intensity: 2612.0, mobility: 0.751"""	-0.599187	0.211284	0.511675	AALAKVAQ	generic|tr_Q3UA72_Q3UA72_MOUSE__chr1_1_152774278_152774322_ENSMUST00000143008_REVERSED|
"""index: 8760, intensity: 5174.0, mobility: 0.937"""	-0.600646	0.21186	0.511675	QHPRDPYFRPMVMIKWPLNRVFCPPSLVSESL	generic|tr_F8VPX1_F8VPX1_MOUSE__chr16_-1_8711990_8712136_ENSMUST00000160326__II_1080752_REVERSED	|generic|sp_Q6A4J8_UBP7_MOUSE__chr16_-1_8711990_8712136_ENSMUST00000160326__II_1080752_REVERSED	|generic|sp_Q6A4J8-2_UBP7_MOUSE__chr16_-1_8711990_8712136_ENSMUST00000160326__II_1080752_REVERSED	|generic|tr_E9PXY8_E9PXY8_MOUSE__chr16_-1_8711990_8712136_ENSMUST00000160326__II_1080752_REVERSED	|generic|sp_Q6A4J8-3_UBP7_MOUSE__chr16_-1_8711990_8712136_ENSMUST00000160326_REVERSED|
"""index: 6561, intensity: 4553.0, mobility: 0.892"""	-0.600665	0.211947	0.511675	TLDPVVFEPV	generic|sp_Q9CQN7_RM41_MOUSE_REVERSED|
"""index: 10961, intensity: 4009.0, mobility: 1.013"""	-0.601107	0.212034	0.511675	EQVAPTMNDYQSMIPGKVKQ	generic|tr_I7HFI3_I7HFI3_MOUSE__chr9_1_32247112_32247219_ENSMUST00000174730__II_855045_REVERSED	|generic|sp_Q811P8_RHG32_MOUSE__chr9_1_32247112_32247219_ENSMUST00000174730__II_855045_REVERSED	|generic|sp_Q811P8-2_RHG32_MOUSE__chr9_1_32247112_32247219_ENSMUST00000174730__II_855045_REVERSED|
"""index: 9574, intensity: 3548.0, mobility: 1.206"""	-0.602257	0.212364	0.511675	YSQFKANTFCFRREMPRLALCSQTKICK	generic|IP_1016851_TX=10090_REVERSED|
"""index: 8250, intensity: 3694.0, mobility: 0.980"""	-0.603587	0.212815	0.511675	LVQNLPSRQLPLHRFDTMRLTMHSLFLHW	generic|IP_884537_TX=10090_REVERSED|
"""index: 12345, intensity: 6580.0, mobility: 1.001"""	-0.603818	0.213387	0.511675	LLTEHRQRKFY	generic|tr_Q6PG12_Q6PG12_MOUSE__chr12_1_4196768_4196926_ENSMUST00000152792__II_1118625_REVERSED	|generic|tr_Q6PGC0_Q6PGC0_MOUSE__chr12_1_4196768_4196926_ENSMUST00000152792__II_1118633_REVERSED	|generic|tr_Q80TY9_Q80TY9_MOUSE__chr12_1_4196768_4196926_ENSMUST00000152792__II_1118633_REVERSED	|generic|tr_B8JK56_B8JK56_MOUSE__chr12_1_4196768_4196926_ENSMUST00000152792__II_1118633_REVERSED	|generic|sp_Q8VHH7_ADCY3_MOUSE__chr12_1_4196768_4196926_ENSMUST00000152792__II_1118633_REVERSED|
"""index: 16919, intensity: 7744.0, mobility: 1.004"""	-0.603956	0.21347	0.511675	VIDFGPVVLTWP	generic|chr11_-1_119038781_119038981_ENSMUST00000026663_REVERSED|
"""index: 9967, intensity: 4217.0, mobility: 0.871"""	-0.6044	0.213919	0.511675	VKESETDLASTAEDLLLVRP	generic|sp_P21440_MDR3_MOUSE_REVERSED|
"""index: 4848, intensity: 4075.0, mobility: 1.055"""	-0.604519	0.214367	0.511675	NQLFFYMATKLHS	generic|tr_Q8VFH3_Q8VFH3_MOUSE_REVERSED	|generic|tr_Q3MI34_Q3MI34_MOUSE_REVERSED|
"""index: 2472, intensity: 17008.0, mobility: 0.856"""	-0.604948	0.214811	0.511675	TSSTLLAWRSVGGQRI	generic|chr3_1_96188142_96188423_ENSMUST00000133665_REVERSED|
"""index: 15542, intensity: 2582.0, mobility: 0.920"""	-0.605076	0.214811	0.511675	TMKPRVNRG	generic|sp_Q3UNW5_TF2L1_MOUSE_REVERSED|
"""index: 8145, intensity: 4555.0, mobility: 0.916"""	-0.605388	0.214811	0.511675	MIELPIAFIKNYMRVSR	generic|II_1153187_TX=10090_REVERSED	|generic|sp_Q91W97_HKDC1_MOUSE_REVERSED|
"""index: 6109, intensity: 3763.0, mobility: 0.922"""	-0.606796	0.214811	0.511675	QDANAMLLWI	generic|tr_Q8CHR1_Q8CHR1_MOUSE__chr11_1_69103202_69103261_ENSMUST00000142392_REVERSED	|generic|tr_Q6A060_Q6A060_MOUSE__chr11_1_69103202_69103261_ENSMUST00000142392_REVERSED	|generic|sp_O35973_PER1_MOUSE__chr11_1_69103202_69103261_ENSMUST00000142392_REVERSED	|generic|tr_Q3UFZ7_Q3UFZ7_MOUSE__chr11_1_69103202_69103261_ENSMUST00000142392_REVERSED	|generic|tr_Q5BJ30_Q5BJ30_MOUSE__chr11_1_69103202_69103261_ENSMUST00000142392_REVERSED|
"""index: 12621, intensity: 4399.0, mobility: 0.842"""	-0.607313	0.215254	0.511675	SSPGQLSHAEM	generic|IP_3495173_TX=10090_REVERSED|
"""index: 2147, intensity: 2667.0, mobility: 0.827"""	-0.607645	0.215576	0.511675	EYNDRASWGPYLQ	generic|tr_Q8BS68_Q8BS68_MOUSE__chr19_1_55912572_55912649_ENSMUST00000111654_REVERSED	|generic|tr_E9Q990_E9Q990_MOUSE__chr19_1_55912572_55912649_ENSMUST00000111654_REVERSED|
"""index: 549, intensity: 2760.0, mobility: 0.883"""	-0.608391	0.216018	0.511675	EQVQWHKTV	generic|sp_Q6P7W2_SHKB1_MOUSE__II_895562_REVERSED	|generic|sp_Q6P7W2-2_SHKB1_MOUSE_REVERSED|
"""index: 5569, intensity: 4861.0, mobility: 0.962"""	-0.608768	0.216338	0.511675	ERRLSSNGGGLEGLEV	generic|II_3458498_TX=10090_REVERSED|
"""index: 4602, intensity: 9391.0, mobility: 0.932"""	-0.609222	0.216779	0.511675	MEKLFPHDASLKREMHLNELATPAVS	generic|sp_Q32M21_GSDA2_MOUSE__II_1127520_REVERSED	|generic|tr_A0A679B178_A0A679B178_MOUSE__II_1127520_REVERSED|
"""index: 6273, intensity: 27014.0, mobility: 0.946"""	-0.609337	0.21722	0.511675	HGSMVMGGELAVHKSQDAKREKVPM	generic|IP_3455142_TX=10090_REVERSED|
"""index: 7799, intensity: 60505.0, mobility: 1.178"""	-0.609667	0.217367	0.511675	SLQLDSPKLNKIYRNVYSMLIPTVYSEM	generic|chr15_1_35371964_35372146_ENSMUST00000227309_REVERSED|
"""index: 17708, intensity: 2673.0, mobility: 0.909"""	-0.60996	0.217367	0.511675	ISWCLVSRR	generic|chr17_1_29697088_29697997_ENSMUST00000024816__IP_1067739_TX=10090_REVERSED|
"""index: 7531, intensity: 3704.0, mobility: 1.007"""	-0.611868	0.217927	0.511675	GYWQGLWTRPLSVVTRYTPPPPP	generic|tr_Q3UGH4_Q3UGH4_MOUSE_REVERSED|
"""index: 9220, intensity: 2831.0, mobility: 1.129"""	-0.611874	0.217999	0.511675	ETVTDADVTSMDVYCK	generic|tr_D3YYT1_D3YYT1_MOUSE__chr16_-1_5029330_5029365_ENSMUST00000231132_REVERSED	|generic|sp_Q922P9_GLYR1_MOUSE__chr16_-1_5029330_5029365_ENSMUST00000231132_REVERSED|
"""index: 6708, intensity: 5884.0, mobility: 0.868"""	-0.612276	0.218436	0.511675	LSSLDEVNTVAADIVLMV	generic|tr_Q5ZPR7_Q5ZPR7_MOUSE__II_1113582_REVERSED	|generic|tr_Q3USR6_Q3USR6_MOUSE__II_1113582_REVERSED|
"""index: 420, intensity: 3146.0, mobility: 0.892"""	-0.612397	0.218994	0.511675	QSLQSPRMTE	generic|IP_1049841_TX=10090_REVERSED|
"""index: 8872, intensity: 3184.0, mobility: 1.068"""	-0.612609	0.219553	0.511675	LAMLVLMKHYCS	generic|IP_1151031_TX=10090_REVERSED|
"""index: 5253, intensity: 16975.0, mobility: 0.864"""	-0.613086	0.219989	0.511675	EWASAAPWQP	generic|tr_Q8C8G9_Q8C8G9_MOUSE__II_845918_REVERSED	|generic|sp_Q61503_5NTD_MOUSE__chr9_1_88367335_88367388_ENSMUST00000187166_REVERSED|
"""index: 9296, intensity: 3441.0, mobility: 0.893"""	-0.613151	0.220178	0.511675	QESSILVYSELRQR	generic|sp_Q8CDL9_CCD87_MOUSE_REVERSED|
"""index: 5491, intensity: 128576.0, mobility: 1.063"""	-0.613743	0.220736	0.511675	EQQQAGLPTGLEELSQLFPAEQS	generic|tr_H3BJX8_H3BJX8_MOUSE__chr3_1_88639335_88639496_ENSMUST00000177418__II_985926_REVERSED|
"""index: 12938, intensity: 99426.0, mobility: 0.983"""	-0.613912	0.221047	0.511675	TKYNGTPKRL	generic|IP_924230_TX=10090_REVERSED|
"""index: 8620, intensity: 4559.0, mobility: 0.839"""	-0.614375	0.22148	0.511675	QLYGANRIHQYLSK	generic|sp_Q9QYZ3_SMK2B_MOUSE_REVERSED	|generic|sp_Q9QYZ6_SMK2A_MOUSE_REVERSED	|generic|tr_A0A5F8MQB3_A0A5F8MQB3_MOUSE_REVERSED	|generic|tr_G5E8M0_G5E8M0_MOUSE_REVERSED|
"""index: 14039, intensity: 4184.0, mobility: 0.852"""	-0.614532	0.222037	0.511675	KKLHPLPPPTPM	generic|IP_942755_TX=10090_REVERSED|
"""index: 935, intensity: 3989.0, mobility: 0.985"""	-0.614631	0.222468	0.511675	RGEEISMNEPVQ	generic|sp_Q9JIF9_MYOTI_MOUSE_REVERSED|
"""index: 2764, intensity: 17409.0, mobility: 0.959"""	-0.614635	0.222468	0.511675	LGPPHPLSLFTF	generic|sp_P97382_KCAB3_MOUSE__chr11_1_69331774_69331833_ENSMUST00000142328_REVERSED|
"""index: 9827, intensity: 5681.0, mobility: 1.224"""	-0.614976	0.222468	0.511675	SHQLKNYNQNRYLAPMTC	generic|tr_Q059L0_Q059L0_MOUSE_REVERSED|
"""index: 6754, intensity: 4625.0, mobility: 0.915"""	-0.616087	0.223022	0.511675	FRLAIVIFWHHNRLAMKWHATTPLL	generic|IP_971551_TX=10090_REVERSED|
"""index: 8349, intensity: 5248.0, mobility: 1.074"""	-0.616361	0.223451	0.511675	QEEKIMPELLVWV	generic|tr_F6RUH9_F6RUH9_MOUSE_REVERSED|
"""index: 6166, intensity: 3947.0, mobility: 0.817"""	-0.616447	0.224004	0.511675	NVGEKYIRPPLWQS	generic|IP_3505006_TX=10090_REVERSED|
"""index: 16788, intensity: 3257.0, mobility: 0.900"""	-0.616482	0.224433	0.511675	LYQFLFQM	generic|chr5_-1_149627327_149629277_ENSMUST00000201452__IP_927614_TX=10090_REVERSED	|generic|chr5_-1_149627528_149627641_ENSMUST00000201452_REVERSED|
"""index: 7557, intensity: 5417.0, mobility: 0.897"""	-0.616698	0.224793	0.511675	LLLPLLCLFLIKSLADLPRRHPPHS	generic|IP_927582_TX=10090_REVERSED|
"""index: 5450, intensity: 3546.0, mobility: 0.991"""	-0.616863	0.224793	0.511675	SLSSFCQQGECHDENGCSLGECVCMYLKQNVKPKEDEV	generic|tr_Q8C7A7_Q8C7A7_MOUSE__II_1008520_REVERSED	|generic|tr_B1AW87_B1AW87_MOUSE__II_1008520_REVERSED	|generic|sp_P37172_ACVR1_MOUSE_REVERSED|
"""index: 6950, intensity: 18052.0, mobility: 0.941"""	-0.617424	0.225096	0.511675	AFLSPNVRITEPMLRWPKTDVKQLFTG	generic|IP_829611_TX=10090_REVERSED|
"""index: 7210, intensity: 3545.0, mobility: 0.898"""	-0.617921	0.225523	0.511675	PTVTRRYSPMGWFVELLR	generic|IP_910481_TX=10090_REVERSED|
"""index: 18158, intensity: 2628.0, mobility: 1.066"""	-0.618151	0.226073	0.511675	QKINSSLLTGRNK	generic|IP_855664_TX=10090_REVERSED|
"""index: 7719, intensity: 15526.0, mobility: 0.822"""	-0.618519	0.226623	0.511675	ATAELTEAELHLRTPLESLA	generic|IP_913819_TX=10090_REVERSED|
"""index: 545, intensity: 13254.0, mobility: 0.839"""	-0.618838	0.226674	0.511675	LLAPPLRCE	generic|IP_1073212_TX=10090_REVERSED|
"""index: 11634, intensity: 3445.0, mobility: 1.065"""	-0.619249	0.227223	0.511675	LDRPLNNQVHEKF	generic|tr_A0A1Y7VM45_A0A1Y7VM45_MOUSE__II_1116317_REVERSED	|generic|tr_E9QJV4_E9QJV4_MOUSE__chr12_1_65057837_65057917_ENSMUST00000129956__II_2440450_REVERSED	|generic|sp_Q8K2Z2_PRP39_MOUSE__chr12_1_65057837_65057917_ENSMUST00000129956__II_2440450_REVERSED	|generic|tr_A0PJ46_A0PJ46_MOUSE_REVERSED|
"""index: 4981, intensity: 178278.0, mobility: 0.884"""	-0.619274	0.227647	0.511675	EKCLMAVAGLFISLLVWFTSSHTGEKN	generic|sp_Q8BG19-2_TMTC4_MOUSE_REVERSED	|generic|sp_Q8BG19_TMTC4_MOUSE__chr14_-1_122919995_122920084_ENSMUST00000143189_REVERSED	|generic|tr_D6RHA9_D6RHA9_MOUSE_REVERSED|
"""index: 10546, intensity: 8347.0, mobility: 0.872"""	-0.619527	0.22807	0.511675	KYTQPTLR	generic|chr6_1_22999927_23000106_ENSMUST00000090568__IP_915272_TX=10090_REVERSED|
"""index: 5548, intensity: 3355.0, mobility: 0.876"""	-0.619914	0.228493	0.511675	KHPGSEEMFS	generic|IP_968386_TX=10090_REVERSED|
"""index: 7200, intensity: 2577.0, mobility: 1.238"""	-0.620047	0.22879	0.511675	NQPEWFFNARGYLHLEHP	generic|IP_3471621_TX=10090_REVERSED|
"""index: 8991, intensity: 3512.0, mobility: 0.911"""	-0.620496	0.229212	0.511675	RKQSRQMFSLKVSSPSGQTLD	generic|sp_Q9WVL5_MORC1_MOUSE_REVERSED|
"""index: 7926, intensity: 4181.0, mobility: 0.943"""	-0.620619	0.229508	0.511675	ACVQCQFFAEQMEPILQ	generic|tr_Q3UA65_Q3UA65_MOUSE_REVERSED	|generic|tr_Q542F4_Q542F4_MOUSE_REVERSED	|generic|tr_Q8C1Z0_Q8C1Z0_MOUSE_REVERSED	|generic|tr_Q9D077_Q9D077_MOUSE_REVERSED	|generic|tr_A0A2R8VHP7_A0A2R8VHP7_MOUSE_REVERSED	|generic|tr_Q5DTS8_Q5DTS8_MOUSE_REVERSED|
"""index: 6656, intensity: 3683.0, mobility: 0.872"""	-0.6209	0.229803	0.511675	PMVSGGLPTHT	generic|sp_Q80TF6_STAR9_MOUSE__II_1003263_REVERSED|
"""index: 4035, intensity: 5239.0, mobility: 0.894"""	-0.621248	0.230224	0.511675	KRILAKGVHKHSAEAAEEQYSSW	generic|IP_841498_TX=10090_REVERSED|
"""index: 9855, intensity: 2872.0, mobility: 0.916"""	-0.621484	0.230518	0.511675	AVNTTRSLREDHMLFPVGD	generic|sp_Q9ESM6_GDPD2_MOUSE__chrX_1_100737778_100737837_ENSMUST00000151572__II_831883_REVERSED|
"""index: 2067, intensity: 4135.0, mobility: 0.846"""	-0.621884	0.230686	0.511675	AMPSTWFITFLSLPNFS	generic|IP_977851_TX=10090_REVERSED	|generic|IP_977848_TX=10090_REVERSED|
"""index: 4137, intensity: 3180.0, mobility: 1.085"""	-0.622369	0.230978	0.511675	EKEGIWLECAHVEGFMRYVALADRLWQRRL	generic|tr_Q91ZE6_Q91ZE6_MOUSE__chr14_1_20707869_20707898_ENSMUST00000022358__II_895543_REVERSED	|generic|tr_E9PX29_E9PX29_MOUSE__chr14_1_20707869_20707898_ENSMUST00000022358_REVERSED	|generic|tr_Q8VIE5_Q8VIE5_MOUSE__chr14_1_20707869_20707898_ENSMUST00000022358_REVERSED|
"""index: 6057, intensity: 29996.0, mobility: 1.002"""	-0.623141	0.231396	0.511675	HVGQEKKLTGCARGAAGRAHVPFLGGLTLGGALR	generic|sp_Q5NCH9_GRM6_MOUSE__II_1137365_REVERSED	|generic|II_1137376_TX=10090_REVERSED	|generic|tr_A7MD55_A7MD55_MOUSE_REVERSED|
"""index: 14499, intensity: 9677.0, mobility: 0.851"""	-0.623426	0.231813	0.511675	MSDSHHPSIY	generic|IP_905709_TX=10090_REVERSED|
"""index: 8483, intensity: 3495.0, mobility: 1.032"""	-0.623714	0.231853	0.511675	EFDLLMTPTPAMHRGMLMTVKEM	generic|tr_W8QK46_W8QK46_MOUSE_REVERSED|
"""index: 1357, intensity: 2557.0, mobility: 1.015"""	-0.624252	0.232017	0.511675	ECVWIDQTVQQILRFDHSVLMMGSEFESL	generic|IP_830529_TX=10090_REVERSED|
"""index: 2117, intensity: 18188.0, mobility: 0.809"""	-0.624945	0.232432	0.511675	HHAQPIAIH	generic|IP_959681_TX=10090_REVERSED|
"""index: 300, intensity: 2610.0, mobility: 0.848"""	-0.62517	0.232973	0.511675	LQEDRKTKSTPTQMIR	generic|IP_963250_TX=10090_REVERSED|
"""index: 7550, intensity: 5983.0, mobility: 1.112"""	-0.625305	0.233387	0.511675	QYDRLKERSAWDKEPADEPISLLEVPGQVQ	generic|tr_A2APY6_A2APY6_MOUSE__chr12_-1_73284743_73284772_ENSMUST00000116420__II_998659_REVERSED	|generic|tr_B2RXU2_B2RXU2_MOUSE__chr2_-1_140158476_140158592_ENSMUST00000137005__II_998659_REVERSED	|generic|II_998661_TX=10090_REVERSED|
"""index: 9037, intensity: 4070.0, mobility: 0.919"""	-0.625885	0.233801	0.511675	NMKEINQRR	generic|sp_Q8VC31_CCDC9_MOUSE__chr7_-1_16278353_16278523_ENSMUST00000124084__II_896155_REVERSED	|generic|tr_G3X927_G3X927_MOUSE__chr7_-1_16278353_16278523_ENSMUST00000124084__II_896155_REVERSED	|generic|tr_D3YW42_D3YW42_MOUSE__chr7_-1_16278353_16278523_ENSMUST00000124084__II_896155_REVERSED|
"""index: 9773, intensity: 3411.0, mobility: 1.072"""	-0.626508	0.233962	0.511675	ERSRNTLVDVITDY	generic|sp_Q9JHQ0_ANXA9_MOUSE_REVERSED|
"""index: 15194, intensity: 2659.0, mobility: 0.831"""	-0.627096	0.234375	0.511675	WDVCLYFH	generic|II_928272_TX=10090_REVERSED|
"""index: 12561, intensity: 5302.0, mobility: 0.829"""	-0.627309	0.234535	0.511675	LEAPQFLE	generic|tr_A6H6S0_A6H6S0_MOUSE__chr6_1_58894542_58902123_ENSMUST00000204629_REVERSED	|generic|tr_Q80U90_Q80U90_MOUSE__chr6_1_58894542_58902123_ENSMUST00000204629_REVERSED	|generic|tr_Q8CFQ0_Q8CFQ0_MOUSE__chr6_1_58894542_58902123_ENSMUST00000204629_REVERSED|
"""index: 9953, intensity: 3176.0, mobility: 0.917"""	-0.628004	0.235073	0.511675	MPKSSSIWNR	generic|IP_1115156_TX=10090_REVERSED|
"""index: 8579, intensity: 2662.0, mobility: 1.181"""	-0.628058	0.235231	0.511675	QSSSVAETEPEPEEKKPEVSQNRRGKKARPE	generic|tr_A0A1Y7VMG9_A0A1Y7VMG9_MOUSE__chr13_-1_9693426_9693533_ENSMUST00000220996__II_3474748_REVERSED	|generic|tr_Q6PD13_Q6PD13_MOUSE__chr13_-1_9693426_9693533_ENSMUST00000220996__II_3474748_REVERSED	|generic|tr_D3YY85_D3YY85_MOUSE__chr13_-1_9693426_9693533_ENSMUST00000220996__II_3474748_REVERSED	|generic|tr_Q3UKS1_Q3UKS1_MOUSE__chr13_-1_9693426_9693533_ENSMUST00000220996__II_3474748_REVERSED	|generic|tr_Q8BJZ0_Q8BJZ0_MOUSE__chr13_-1_9693426_9693533_ENSMUST00000220996__II_3474748_REVERSED	|generic|sp_Q8R5C8_ZMY11_MOUSE__chr13_-1_9693426_9693533_ENSMUST00000220996__II_3474748_REVERSED	|generic|tr_A0A1Y7VJ93_A0A1Y7VJ93_MOUSE__chr13_-1_9693426_9693533_ENSMUST00000220996_REVERSED	|generic|tr_Q4FJS3_Q4FJS3_MOUSE__chr13_-1_9693426_9693533_ENSMUST00000220996_REVERSED|
"""index: 8277, intensity: 3886.0, mobility: 1.047"""	-0.628619	0.23542	0.511675	FRNSVIYILLKPSLGPKQLYWHLYTNGNTHVL	generic|tr_A2P1G9_A2P1G9_MOUSE_REVERSED	|generic|tr_Q65ZC0_Q65ZC0_MOUSE_REVERSED|
"""index: 2008, intensity: 3991.0, mobility: 0.913"""	-0.628824	0.23542	0.511675	SSSPHLPQLMAQLDRR	generic|sp_A2CI98_DYTN_MOUSE__II_1037974_REVERSED|
"""index: 16423, intensity: 4856.0, mobility: 0.920"""	-0.629683	0.235829	0.511675	SKMRRRMKRKR	generic|IP_1023680_TX=10090_REVERSED|
"""index: 4967, intensity: 4002.0, mobility: 0.937"""	-0.629921	0.236364	0.511675	AKFAEPCACGPPDAPGRPHQLPNGCHG	generic|chr1_-1_154634992_154635887_ENSMUST00000187541_REVERSED|
"""index: 14157, intensity: 26015.0, mobility: 0.929"""	-0.630058	0.236898	0.511675	WLMKMLLLS	generic|IP_3495827_TX=10090_REVERSED|
"""index: 5895, intensity: 4529.0, mobility: 0.982"""	-0.630093	0.237037	0.511675	CHGRRPLLFPEQGGLFVGMTHL	generic|tr_Q3UW08_Q3UW08_MOUSE__IP_1121747_REVERSED|
"""index: 8273, intensity: 3044.0, mobility: 0.968"""	-0.630344	0.237037	0.511675	HKPFFAKRLYQPCELYQLI	generic|tr_Q66L45_Q66L45_MOUSE__chr2_-1_30177319_30177468_ENSMUST00000142669__II_1012256_REVERSED	|generic|sp_Q3UHX9_CI114_MOUSE__chr2_-1_30177319_30177468_ENSMUST00000142669__II_1012263_REVERSED	|generic|sp_Q3UHX9-2_CI114_MOUSE__chr2_-1_30177319_30177468_ENSMUST00000142669__II_1012263_REVERSED|
"""index: 15852, intensity: 5520.0, mobility: 0.885"""	-0.630404	0.237037	0.511675	QSIMSSKHITM	generic|IP_828859_TX=10090_REVERSED|
"""index: 2976, intensity: 3568.0, mobility: 0.856"""	-0.631763	0.237037	0.511675	DKLTMTNEI	generic|sp_P97313_PRKDC_MOUSE_REVERSED|
"""index: 8875, intensity: 2525.0, mobility: 0.861"""	-0.632215	0.237037	0.511675	LPVMFALL	generic|sp_Q9Z2J6_PD2R2_MOUSE_REVERSED|
"""index: 5081, intensity: 4338.0, mobility: 0.924"""	-0.633752	0.237441	0.511675	TIPAQPRSWR	generic|tr_A0A087WR50_A0A087WR50_MOUSE__chr1_-1_71637244_71637333_ENSMUST00000186613__II_1037262_REVERSED	|generic|tr_A0A087WSN6_A0A087WSN6_MOUSE__chr1_-1_71637244_71637333_ENSMUST00000186613__II_1037262_REVERSED	|generic|sp_P11276_FINC_MOUSE__chr1_-1_71637244_71637333_ENSMUST00000186613__II_1037262_REVERSED	|generic|tr_Q3TCF1_Q3TCF1_MOUSE__chr1_-1_71637244_71637333_ENSMUST00000186613__II_1037262_REVERSED	|generic|tr_B9EHT6_B9EHT6_MOUSE__chr1_-1_71637244_71637333_ENSMUST00000186613__II_1037262_REVERSED	|generic|tr_Q3UHL6_Q3UHL6_MOUSE__chr1_-1_71637244_71637333_ENSMUST00000186613__II_1037262_REVERSED	|generic|tr_Q3UGY5_Q3UGY5_MOUSE__chr1_-1_71637244_71637333_ENSMUST00000186613_REVERSED	|generic|tr_Q3TCL7_Q3TCL7_MOUSE__chr1_-1_71637244_71637333_ENSMUST00000186613_REVERSED	|generic|tr_B7ZNJ1_B7ZNJ1_MOUSE__chr1_-1_71637244_71637333_ENSMUST00000186613_REVERSED	|generic|tr_Q3UH17_Q3UH17_MOUSE__chr1_-1_71637244_71637333_ENSMUST00000186613_REVERSED	|generic|tr_Q3TBB4_Q3TBB4_MOUSE__chr1_-1_71637244_71637333_ENSMUST00000186613_REVERSED	|generic|tr_A0A087WS56_A0A087WS56_MOUSE__chr1_-1_71637244_71637333_ENSMUST00000186613_REVERSED	|generic|tr_Q3UHR1_Q3UHR1_MOUSE__chr1_-1_71637244_71637333_ENSMUST00000186613_REVERSED|
"""index: 16790, intensity: 3503.0, mobility: 0.940"""	-0.63385	0.237718	0.511675	RAMALINDTV	generic|sp_Q6NZK8_PTPC1_MOUSE__chr13_-1_48590622_48590690_ENSMUST00000223025__II_3475964_REVERSED	|generic|sp_Q6NZK8-2_PTPC1_MOUSE__chr13_-1_48590622_48590690_ENSMUST00000223025__II_3475964_REVERSED	|generic|sp_Q6NZK8-3_PTPC1_MOUSE__chr13_-1_48590622_48590690_ENSMUST00000223025__II_3475964_REVERSED	|generic|tr_A0A5F8MPG6_A0A5F8MPG6_MOUSE__chr13_-1_48590622_48590690_ENSMUST00000223025__II_3475964_REVERSED|
"""index: 3950, intensity: 3607.0, mobility: 1.038"""	-0.634139	0.237995	0.511675	EVRPMFRAIKIYYHTPKPMLFEGPIEVEATQASFNSLFRCKE	generic|tr_A0A1D5RLL4_A0A1D5RLL4_MOUSE__chr5_1_144858911_144858958_ENSMUST00000198524__II_932221_REVERSED	|generic|tr_E9PWT1_E9PWT1_MOUSE__chr5_1_144858911_144858958_ENSMUST00000198524__II_932221_REVERSED	|generic|sp_Q80YV3_TRRAP_MOUSE__chr5_1_144858911_144858958_ENSMUST00000198524__II_932198_REVERSED	|generic|tr_E9QLK7_E9QLK7_MOUSE__chr5_1_144858911_144858958_ENSMUST00000198524__II_932221_REVERSED	|generic|tr_E9PZA7_E9PZA7_MOUSE__chr5_1_144858911_144858958_ENSMUST00000198524__II_932221_REVERSED	|generic|tr_Q3UH32_Q3UH32_MOUSE__chr5_1_144858911_144858958_ENSMUST00000198524__II_932198_REVERSED	|generic|tr_F7CGG2_F7CGG2_MOUSE__chr5_1_144858911_144858958_ENSMUST00000198524__II_932221_REVERSED|
"""index: 3734, intensity: 4024.0, mobility: 1.203"""	-0.634574	0.238271	0.511675	GEVVAAAGQAAA	generic|chr10_1_29147284_29147565_ENSMUST00000092629_REVERSED|
"""index: 9939, intensity: 4571.0, mobility: 1.101"""	-0.634943	0.238421	0.511675	NSFIISAASFSDNSKC	generic|sp_A2ARV4_LRP2_MOUSE_REVERSED	|generic|tr_A2ARV5_A2ARV5_MOUSE_REVERSED|
"""index: 12254, intensity: 2937.0, mobility: 0.985"""	-0.635502	0.238445	0.511675	KQRTKSSFIR	generic|IP_983280_TX=10090_REVERSED|
"""index: 9935, intensity: 3375.0, mobility: 0.922"""	-0.636021	0.238971	0.511675	MGENGARDRPL	generic|tr_Q3UEB4_Q3UEB4_MOUSE__chr5_1_114452888_114452929_ENSMUST00000125120__II_933817_REVERSED	|generic|tr_A0A0G2JEG0_A0A0G2JEG0_MOUSE__chr5_1_114452888_114452929_ENSMUST00000125120_REVERSED	|generic|chr5_1_114450303_114450440_ENSMUST00000125120_REVERSED	|generic|tr_A0A0G2JFX8_A0A0G2JFX8_MOUSE__chr5_1_114452888_114452929_ENSMUST00000125120_REVERSED	|generic|sp_Q9R008_KIME_MOUSE__chr5_1_114452888_114452929_ENSMUST00000125120_REVERSED	|generic|tr_D3YV77_D3YV77_MOUSE__chr5_1_114452888_114452929_ENSMUST00000125120_REVERSED|
"""index: 10487, intensity: 3848.0, mobility: 0.993"""	-0.636247	0.239496	0.511675	MGLYTLELARW	generic|IP_1006238_TX=10090_REVERSED|
"""index: 10985, intensity: 5080.0, mobility: 0.953"""	-0.636565	0.239895	0.511675	MDKNIQDMGEEIRNLQEGQEDL	generic|tr_E9Q8A1_E9Q8A1_MOUSE_REVERSED	|generic|tr_B0R029_B0R029_MOUSE_REVERSED	|generic|tr_B0R030_B0R030_MOUSE_REVERSED	|generic|tr_Q9D3L3_Q9D3L3_MOUSE_REVERSED	|generic|tr_A2AKH4_A2AKH4_MOUSE_REVERSED|
"""index: 16505, intensity: 2757.0, mobility: 0.945"""	-0.636618	0.24042	0.511675	SLGPGSLNGLLVP	generic|tr_B9EKJ3_B9EKJ3_MOUSE__chr10_-1_123020300_123020470_ENSMUST00000222536__II_3469427_REVERSED	|generic|sp_Q80TL7_MON2_MOUSE__chr10_-1_123020300_123020470_ENSMUST00000222536__II_3469427_REVERSED	|generic|sp_Q80TL7-2_MON2_MOUSE__chr10_-1_123020300_123020470_ENSMUST00000222536__II_3469427_REVERSED|
"""index: 10050, intensity: 3388.0, mobility: 1.159"""	-0.63707	0.240566	0.511675	SFLEQMLPTAFPHSDQ	generic|sp_O54915_NR1I2_MOUSE_REVERSED	|generic|sp_O54915-2_NR1I2_MOUSE_REVERSED|
"""index: 14122, intensity: 4998.0, mobility: 0.984"""	-0.63738	0.240586	0.511676	QPEPQRRRR	generic|IP_1058415_TX=10090_REVERSED|
"""index: 6904, intensity: 24059.0, mobility: 1.087"""	-0.6378	0.240731	0.51168	MLDLLWLKIGSVLMTSSSFWYRCITREMHVMVILESHIYSL	generic|IP_996905_TX=10090_REVERSED|
"""index: 6337, intensity: 20421.0, mobility: 0.895"""	-0.638414	0.24075	0.51169	RYDNFCSKLVKLQLNTMQTRFRK	generic|tr_Q5DTG5_Q5DTG5_MOUSE_REVERSED	|generic|sp_Q61329_ZFHX3_MOUSE__chr10_1_128278792_128278821_ENSMUST00000217852_REVERSED	|generic|tr_E9QMD3_E9QMD3_MOUSE__chr10_1_128278792_128278821_ENSMUST00000217852_REVERSED	|generic|tr_Q63ZY0_Q63ZY0_MOUSE_REVERSED	|generic|tr_Q6P9K2_Q6P9K2_MOUSE__chr10_1_128278792_128278821_ENSMUST00000217852_REVERSED|
"""index: 16170, intensity: 3422.0, mobility: 0.893"""	-0.639454	0.241271	0.511721	LELIFVRVSKSGR	generic|IP_1153678_TX=10090_REVERSED|
"""index: 17875, intensity: 5878.0, mobility: 0.924"""	-0.639494	0.241793	0.511723	QHISHLVSFP	generic|IP_858133_TX=10090_REVERSED|
"""index: 8592, intensity: 4259.0, mobility: 1.162"""	-0.639552	0.241827	0.511725	FNALVVAQSQLHGQAYAMHLARFYGEAAQR	generic|tr_Q6KAR4_Q6KAR4_MOUSE__II_941388_REVERSED	|generic|tr_G3X9F6_G3X9F6_MOUSE__II_941393_REVERSED	|generic|tr_F6U4F1_F6U4F1_MOUSE__II_941395_REVERSED	|generic|tr_Q3UDI4_Q3UDI4_MOUSE__II_941388_REVERSED	|generic|tr_A1A4B6_A1A4B6_MOUSE__II_941388_REVERSED	|generic|tr_Q3TXV8_Q3TXV8_MOUSE__II_941388_REVERSED	|generic|II_941383_TX=10090_REVERSED	|generic|tr_Q8R1A5_Q8R1A5_MOUSE_REVERSED|
"""index: 12404, intensity: 8630.0, mobility: 0.892"""	-0.639967	0.241827	0.511743	LLIHEIMVP	generic|IP_984073_TX=10090_REVERSED|
"""index: 8572, intensity: 3496.0, mobility: 1.034"""	-0.640923	0.242346	0.511794	WGGDKPVDLGIVDAIGKLTEVDTDITVEPQGP	generic|tr_Q3UCQ7_Q3UCQ7_MOUSE_REVERSED|
"""index: 2120, intensity: 3002.0, mobility: 0.985"""	-0.641207	0.242613	0.511812	MTAMYGEVIQGLD	generic|sp_Q9CWR0_ARHGP_MOUSE__chr10_-1_127186079_127186141_ENSMUST00000218864__II_3469535_REVERSED	|generic|sp_Q9CWR0-2_ARHGP_MOUSE__chr10_-1_127186079_127186141_ENSMUST00000218864__II_3469535_REVERSED	|generic|tr_G5E825_G5E825_MOUSE__chr10_-1_127186079_127186141_ENSMUST00000218864__II_3469539_REVERSED	|generic|tr_A0A0R4J211_A0A0R4J211_MOUSE__chr10_-1_127186079_127186141_ENSMUST00000218864__II_3469535_REVERSED	|generic|tr_A0A1W2P6R9_A0A1W2P6R9_MOUSE__chr10_-1_127186079_127186141_ENSMUST00000218864__II_3469535_REVERSED	|generic|tr_A0A1Y7VNM7_A0A1Y7VNM7_MOUSE__chr10_-1_127186079_127186141_ENSMUST00000218864__II_3469539_REVERSED|
"""index: 17778, intensity: 4315.0, mobility: 1.005"""	-0.641484	0.243131	0.511831	HKSMHVHKKDI	generic|IP_3505415_TX=10090_REVERSED|
"""index: 8130, intensity: 21607.0, mobility: 1.181"""	-0.64155	0.24365	0.511836	NRLARKMDRNRLSYIFPNLMPTVVTYMM	generic|tr_Q8VGJ7_Q8VGJ7_MOUSE_REVERSED|
"""index: 10801, intensity: 2777.0, mobility: 0.959"""	-0.641616	0.244041	0.511841	STVAVLRWLR	generic|chr10_-1_127029595_127030512_ENSMUST00000152054_REVERSED|
"""index: 17469, intensity: 3873.0, mobility: 0.898"""	-0.641647	0.24456	0.511843	PQKMYRMMW	generic|IP_963694_TX=10090_REVERSED|
"""index: 9990, intensity: 2862.0, mobility: 1.137"""	-0.641873	0.244824	0.51186	ISNEMFRLGPMVMPPVSLKLLFM	generic|IP_827945_TX=10090_REVERSED|
"""index: 2915, intensity: 14402.0, mobility: 0.835"""	-0.642115	0.244845	0.511879	SPTRLLHPPSSFDHLQR	generic|tr_Q5CZX0_Q5CZX0_MOUSE_REVERSED	|generic|sp_O88898_P63_MOUSE__chr11_-1_118497229_118501589_ENSMUST00000117731_REVERSED	|generic|sp_O88898-2_P63_MOUSE__chr11_-1_118497229_118501589_ENSMUST00000117731_REVERSED	|generic|tr_Q3UVI3_Q3UVI3_MOUSE__chr11_-1_118497229_118501589_ENSMUST00000117731_REVERSED|
"""index: 4583, intensity: 5004.0, mobility: 0.895"""	-0.642605	0.244845	0.511921	FLSPILSQLASLYMHLKHEDLGHEGE	generic|tr_G3X9J4_G3X9J4_MOUSE__chr1_1_105725678_105725809_ENSMUST00000186807__II_1030288_REVERSED	|generic|sp_Q148V7_RELCH_MOUSE__chr1_1_105725678_105725809_ENSMUST00000186807__II_1030277_REVERSED	|generic|sp_Q148V7-2_RELCH_MOUSE__chr1_1_105725678_105725809_ENSMUST00000186807__II_1030277_REVERSED	|generic|sp_Q148V7-3_RELCH_MOUSE__chr1_1_105725678_105725809_ENSMUST00000186807__II_1030265_REVERSED	|generic|tr_E9QM90_E9QM90_MOUSE__chr1_1_105725678_105725809_ENSMUST00000186807__II_1030277_REVERSED	|generic|tr_A0A087WSS1_A0A087WSS1_MOUSE__chr1_1_105725678_105725809_ENSMUST00000186807__II_1030277_REVERSED|
"""index: 18103, intensity: 6387.0, mobility: 0.977"""	-0.64376	0.245234	0.512035	QFQISSLLSW	generic|sp_Q8K249_CLM2_MOUSE_REVERSED|
"""index: 8551, intensity: 3475.0, mobility: 1.036"""	-0.64398	0.245623	0.51206	TCPLLIQGLLGVMRQVTFNAKDVHAYMPFG	generic|sp_Q9DCY0_KEG1_MOUSE__II_1048956_REVERSED|
"""index: 3936, intensity: 3849.0, mobility: 0.926"""	-0.644046	0.245632	0.512067	CFISARHQRSYQVAFILLLHM	generic|IP_925769_TX=10090_REVERSED|
"""index: 3279, intensity: 2561.0, mobility: 0.995"""	-0.644665	0.24602	0.51214	GSRGESPSMFSSTVLLVEYDQEGA	generic|tr_Q3U2B4_Q3U2B4_MOUSE__chr7_1_24573228_24573338_ENSMUST00000205575__II_891460_REVERSED|
"""index: 10023, intensity: 3864.0, mobility: 1.065"""	-0.645529	0.246162	0.512254	RAHLRISIHFFL	generic|chr14_-1_54781272_54781430_ENSMUST00000022787_REVERSED|
"""index: 8136, intensity: 5544.0, mobility: 1.144"""	-0.645663	0.246162	0.512272	ERPPTPPMRNSRNKLKNWPLAHTLCW	generic|IP_969508_TX=10090_REVERSED|
"""index: 10959, intensity: 3438.0, mobility: 0.910"""	-0.646248	0.246429	0.512358	KLQELDLAE	generic|IP_853577_TX=10090_REVERSED|
"""index: 4775, intensity: 3512.0, mobility: 1.175"""	-0.646712	0.246429	0.51243	VMEPATVTMILKEVCDPAVSHLHTLHLQLHIKNNLMDQCLPCR	generic|sp_Q61329_ZFHX3_MOUSE__chr10_1_128278792_128278821_ENSMUST00000217852_REVERSED	|generic|tr_E9QMD3_E9QMD3_MOUSE__chr10_1_128278792_128278821_ENSMUST00000217852_REVERSED|
"""index: 14010, intensity: 2718.0, mobility: 1.156"""	-0.64759	0.246694	0.512576	VSSIVPFPGGDELFARWPFLAFAQPSWPDLPQ	generic|tr_A0A1W2P6T8_A0A1W2P6T8_MOUSE__II_3464912_REVERSED	|generic|sp_Q0VG85_CC162_MOUSE__II_3464912_REVERSED	|generic|sp_Q0VG85-6_CC162_MOUSE__II_3464912_REVERSED|
"""index: 5896, intensity: 4286.0, mobility: 0.840"""	-0.647771	0.246694	0.512608	QVDELSQCLYLLTKLEEK	generic|sp_Q8R3K3_PTCD2_MOUSE_REVERSED|
"""index: 12159, intensity: 3592.0, mobility: 0.826"""	-0.648975	0.247077	0.512835	MGPQQYYDL	generic|tr_H7BX36_H7BX36_MOUSE__chr3_1_55533580_55533627_ENSMUST00000196745__II_984463_REVERSED	|generic|tr_A0A0G2JEN4_A0A0G2JEN4_MOUSE__II_984463_REVERSED	|generic|tr_Q8BQN2_Q8BQN2_MOUSE_REVERSED	|generic|tr_Q1EDH1_Q1EDH1_MOUSE__chr3_1_55533580_55533627_ENSMUST00000196745_REVERSED|
"""index: 9146, intensity: 9386.0, mobility: 1.202"""	-0.64931	0.247585	0.512902	WPQESFPLEWLACAALGAQ	generic|IP_877543_TX=10090_REVERSED|
"""index: 3912, intensity: 4161.0, mobility: 1.086"""	-0.649326	0.24785	0.512906	YCFWYVKDGRGTHQLFDLVTKNKNYLRNQDRNLSELLNCEI	generic|tr_Q3T9G8_Q3T9G8_MOUSE_REVERSED|
"""index: 7387, intensity: 4218.0, mobility: 0.878"""	-0.649331	0.24785	0.512907	MLATLLAQAMGLAFRFPNKRVVIFY	generic|tr_Q9QWI2_Q9QWI2_MOUSE__chr19_1_28905343_28905531_ENSMUST00000161119__II_1046548_REVERSED	|generic|tr_Q8VI14_Q8VI14_MOUSE__chr19_1_28905343_28905531_ENSMUST00000161119__II_1046548_REVERSED	|generic|tr_Q9D393_Q9D393_MOUSE__chr19_1_28905343_28905531_ENSMUST00000161119__II_1046548_REVERSED	|generic|sp_P51906_EAA3_MOUSE__chr19_1_28905343_28905531_ENSMUST00000161119__II_1046556_REVERSED	|generic|tr_Q6P1Z8_Q6P1Z8_MOUSE__chr19_1_28905343_28905531_ENSMUST00000161119_REVERSED|
"""index: 2235, intensity: 2934.0, mobility: 0.967"""	-0.649389	0.24785	0.512919	EMVGQIHDVNEK	generic|sp_Q80UK0_SESD1_MOUSE_REVERSED|
"""index: 6553, intensity: 2688.0, mobility: 1.152"""	-0.650589	0.248234	0.51318	YRRQVGSPCNTDELCF	generic|tr_Q6NV59_Q6NV59_MOUSE_REVERSED	|generic|sp_Q924C6_LOXL4_MOUSE_REVERSED	|generic|tr_E9Q600_E9Q600_MOUSE_REVERSED|
"""index: 12143, intensity: 3925.0, mobility: 0.853"""	-0.650636	0.248234	0.51319	NATSLLLALRRFFESS	generic|tr_D3Z4E6_D3Z4E6_MOUSE__chr10_-1_94000347_94000508_ENSMUST00000150704__II_1145360_REVERSED	|generic|sp_Q3ZK22_VEZA_MOUSE__chr10_-1_94000347_94000508_ENSMUST00000150704_REVERSED	|generic|sp_Q3ZK22-3_VEZA_MOUSE__chr10_-1_94000347_94000508_ENSMUST00000150704_REVERSED	|generic|sp_Q3ZK22-4_VEZA_MOUSE__chr10_-1_94000347_94000508_ENSMUST00000150704_REVERSED|
"""index: 3305, intensity: 3623.0, mobility: 0.969"""	-0.651313	0.248488	0.513349	ENPVFINDEPLN	generic|IP_1145463_TX=10090_REVERSED|
"""index: 11325, intensity: 6738.0, mobility: 0.801"""	-0.651608	0.248622	0.513422	SSSFMEGRR	generic|IP_1007711_TX=10090_REVERSED|
"""index: 11116, intensity: 4842.0, mobility: 0.867"""	-0.651928	0.248622	0.513501	PNLPWERRCAEWCSDKSCNILT	generic|IP_1010203_TX=10090_REVERSED|
"""index: 8482, intensity: 3629.0, mobility: 1.141"""	-0.652714	0.248622	0.513706	WSVAVTRLKPNSSNVRCTMTVSNNKEVETP	generic|tr_A0A087WQV3_A0A087WQV3_MOUSE__II_893699_REVERSED	|generic|tr_Q3T9T5_Q3T9T5_MOUSE__II_893695_REVERSED	|generic|tr_A0A1L1SSS3_A0A1L1SSS3_MOUSE__II_893695_REVERSED	|generic|sp_P35329_CD22_MOUSE__II_893695_REVERSED	|generic|sp_P35329-2_CD22_MOUSE__II_893695_REVERSED	|generic|sp_P35329-3_CD22_MOUSE__II_893695_REVERSED	|generic|tr_Q3TAX0_Q3TAX0_MOUSE__II_893695_REVERSED	|generic|tr_Q3TAA6_Q3TAA6_MOUSE__II_893695_REVERSED	|generic|tr_Q3UP36_Q3UP36_MOUSE__II_893699_REVERSED	|generic|tr_A0A087WR96_A0A087WR96_MOUSE__II_893695_REVERSED	|generic|tr_Q3U0M3_Q3U0M3_MOUSE__II_893695_REVERSED|
"""index: 8238, intensity: 3132.0, mobility: 1.034"""	-0.65369	0.248998	0.513976	WNNQVTLRYLTGSKLINQYQKPSDLVPSA	generic|sp_Q8BM47_PKHM3_MOUSE__chr1_-1_64883125_64883298_ENSMUST00000139649_REVERSED	|generic|sp_Q8BM47-2_PKHM3_MOUSE__chr1_-1_64883125_64883298_ENSMUST00000139649_REVERSED|
"""index: 17613, intensity: 3499.0, mobility: 0.817"""	-0.654405	0.249125	0.514184	GFCECLMI	generic|IP_3477882_TX=10090_REVERSED|
"""index: 7731, intensity: 15829.0, mobility: 1.162"""	-0.654501	0.249251	0.514213	EYLGGRVCVPEITVLEEMEPRAAAGGPRARK	generic|tr_Q3TDC6_Q3TDC6_MOUSE__chr14_-1_45610488_45610730_ENSMUST00000149286__II_1099486_REVERSED|
"""index: 11925, intensity: 3669.0, mobility: 0.919"""	-0.654604	0.24975	0.514244	IMIRMQSKTMITMGDTLKMNAT	generic|IP_1106728_TX=10090_REVERSED|
"""index: 13495, intensity: 5117.0, mobility: 0.882"""	-0.654721	0.25025	0.51428	MVKVITVFM	generic|IP_1138016_TX=10090_REVERSED|
"""index: 9797, intensity: 3367.0, mobility: 0.798"""	-0.654779	0.250624	0.514297	FPPIPDPT	generic|chr9_-1_107753941_107754150_ENSMUST00000182371_REVERSED|
"""index: 17679, intensity: 10534.0, mobility: 1.045"""	-0.655123	0.250748	0.514404	QAGTRQMIHKVN	generic|tr_G3X8S6_G3X8S6_MOUSE_REVERSED	|generic|sp_Q99MQ1_BICC1_MOUSE_REVERSED	|generic|sp_Q99MQ1-2_BICC1_MOUSE_REVERSED|
"""index: 8138, intensity: 3085.0, mobility: 0.958"""	-0.655414	0.251121	0.514495	MFVPPPCTRHR	generic|sp_Q8VC82_RHBL1_MOUSE__chr17_-1_25835741_25835887_ENSMUST00000176751__II_1068989_REVERSED	|generic|tr_V9GX92_V9GX92_MOUSE__chr17_-1_25835741_25835887_ENSMUST00000176751__II_1068979_REVERSED	|generic|IP_1068982_TX=10090_REVERSED	|generic|chr17_-1_25835933_25836136_ENSMUST00000176751_REVERSED	|generic|tr_V9GX09_V9GX09_MOUSE_REVERSED|
"""index: 15424, intensity: 3887.0, mobility: 0.898"""	-0.655556	0.251494	0.514541	QFVPISSLTV	generic|sp_Q8BHN3_GANAB_MOUSE__chr19_1_8904935_8905066_ENSMUST00000236499_REVERSED	|generic|sp_Q8BHN3-3_GANAB_MOUSE_REVERSED	|generic|tr_A1A4T2_A1A4T2_MOUSE__chr19_1_8904935_8905066_ENSMUST00000236499_REVERSED|
"""index: 15949, intensity: 4131.0, mobility: 0.901"""	-0.655673	0.251616	0.514578	MDMNRTKYVF	generic|sp_Q8VHE0_SEC63_MOUSE__chr10_1_42791188_42791295_ENSMUST00000155410__II_1150094_REVERSED	|generic|tr_Q80YG4_Q80YG4_MOUSE__chr10_1_42791188_42791295_ENSMUST00000155410_REVERSED|
"""index: 4433, intensity: 3140.0, mobility: 1.012"""	-0.656075	0.251738	0.51471	IVAPESVTQYHLL	generic|tr_Q3UJ02_Q3UJ02_MOUSE__chr10_1_21358321_21358407_ENSMUST00000218850__II_3495670_REVERSED	|generic|tr_Q3TGM7_Q3TGM7_MOUSE__chr10_1_21358321_21358407_ENSMUST00000218850__II_3495670_REVERSED	|generic|sp_Q69ZS7_HBS1L_MOUSE__chr10_1_21358321_21358407_ENSMUST00000218850__II_3495670_REVERSED	|generic|sp_Q69ZS7-2_HBS1L_MOUSE__chr10_1_21358321_21358407_ENSMUST00000218850__II_3495670_REVERSED|
"""index: 6211, intensity: 3118.0, mobility: 0.842"""	-0.656186	0.251848	0.514746	SRWWRAPICSWRWVGMLKTRIWG	generic|IP_1052468_TX=10090_REVERSED	|generic|IP_1052482_TX=10090_REVERSED|
"""index: 17156, intensity: 4304.0, mobility: 0.990"""	-0.656709	0.251848	0.514923	VFGFFGTRRLL	generic|IP_863147_TX=10090_REVERSED|
"""index: 9924, intensity: 173364.0, mobility: 0.946"""	-0.656891	0.251848	0.514986	QSADLGAVPPAQVMPQLQQQ	generic|sp_P56477_IRF5_MOUSE_REVERSED	|generic|tr_B2CC69_B2CC69_MOUSE_REVERSED|
"""index: 8157, intensity: 3816.0, mobility: 1.005"""	-0.658059	0.251848	0.515403	NQLFSKRFHITSRLLKLNDPSGKALNDTMNRV	generic|tr_Q8BZ38_Q8BZ38_MOUSE_REVERSED|
"""index: 14520, intensity: 3464.0, mobility: 0.816"""	-0.658776	0.251969	0.515672	LERAPSNR	generic|sp_Q2PZL6_FAT4_MOUSE__chr3_1_38949453_38949710_ENSMUST00000129182_REVERSED|
"""index: 12744, intensity: 2550.0, mobility: 1.117"""	-0.65919	0.252212	0.515832	SSITLEPANDNVDLVEI	generic|tr_Q925M4_Q925M4_MOUSE_REVERSED	|generic|tr_Q91XZ5_Q91XZ5_MOUSE_REVERSED	|generic|tr_Q8CEA8_Q8CEA8_MOUSE_REVERSED|
"""index: 2434, intensity: 3138.0, mobility: 0.839"""	-0.659643	0.252704	0.516011	KTYGVAVTTQPLSTMEPVSRGLCCVLT	generic|chr14_1_20714464_20714757_ENSMUST00000022358__IP_1101577_TX=10090_REVERSED|
"""index: 7436, intensity: 4483.0, mobility: 0.921"""	-0.659647	0.253071	0.516012	MRPIRRDQV	generic|chr1_-1_162702218_162704486_ENSMUST00000182149__IP_1027834_TX=10090_REVERSED|
"""index: 7873, intensity: 5529.0, mobility: 1.174"""	-0.659954	0.253438	0.516136	TLASSPVNEPDPVFKSKPSAPACPSQSSPAAKR	generic|tr_B2RWW9_B2RWW9_MOUSE__II_954585_REVERSED	|generic|tr_A0A2I3BQG2_A0A2I3BQG2_MOUSE__II_954589_REVERSED	|generic|tr_B7ZCC2_B7ZCC2_MOUSE__II_954589_REVERSED|
"""index: 888, intensity: 3575.0, mobility: 0.938"""	-0.660231	0.253542	0.516249	FGQGHQFPMAVA	generic|IP_931344_TX=10090_REVERSED|
"""index: 5266, intensity: 3495.0, mobility: 0.909"""	-0.660255	0.253542	0.516259	VMQSNPLNRGPGPLNTSQNEA	generic|sp_Q14B70_HDX_MOUSE_REVERSED	|generic|sp_Q14B70-2_HDX_MOUSE_REVERSED|
"""index: 9335, intensity: 2978.0, mobility: 1.199"""	-0.66074	0.253542	0.51646	ELIQMLQM	generic|tr_A0A5F8MPN1_A0A5F8MPN1_MOUSE__chr5_1_150381674_150381727_ENSMUST00000202841__II_927530_REVERSED	|generic|sp_E9Q8I9_FRY_MOUSE__chr5_1_150381674_150381727_ENSMUST00000202841__II_927530_REVERSED	|generic|sp_E9Q8I9-2_FRY_MOUSE__chr5_1_150381674_150381727_ENSMUST00000202841__II_927560_REVERSED|
"""index: 12382, intensity: 2970.0, mobility: 1.004"""	-0.661558	0.253906	0.516811	WVLVTGKRYMH	generic|tr_Q9CQT0_Q9CQT0_MOUSE__II_1140876_REVERSED	|generic|sp_Q9CY52_THG1_MOUSE_REVERSED	|generic|tr_Q8BT63_Q8BT63_MOUSE_REVERSED|
"""index: 1318, intensity: 13315.0, mobility: 0.880"""	-0.662042	0.254022	0.517025	LTPTAGLPRPHPCRACL	generic|IP_1048602_TX=10090_REVERSED|
"""index: 9238, intensity: 3415.0, mobility: 1.034"""	-0.662514	0.254262	0.517238	QCKTFSSESFLVFWGLWGSWTSLLFDVLFLV	generic|IP_941979_TX=10090_REVERSED|
"""index: 10669, intensity: 2613.0, mobility: 0.857"""	-0.662756	0.254749	0.517348	SSPLYLLW	generic|IP_3489008_TX=10090_REVERSED	|generic|IP_3489009_TX=10090_REVERSED|
"""index: 10469, intensity: 2508.0, mobility: 0.899"""	-0.662822	0.254978	0.517379	VPDSTGLTQCR	generic|II_1097627_TX=10090_REVERSED|
"""index: 7609, intensity: 30923.0, mobility: 1.189"""	-0.66299	0.254978	0.517457	DEAKTVPELDISDIYMLNLKHNIALASHELA	generic|sp_P70303_PYRG2_MOUSE_REVERSED	|generic|sp_P70303-2_PYRG2_MOUSE_REVERSED	|generic|sp_P70303-3_PYRG2_MOUSE_REVERSED|
"""index: 1255, intensity: 15242.0, mobility: 0.996"""	-0.663597	0.255216	0.517743	ELKYFAQNEIGC	generic|sp_Q6P5H6-4_FRMD5_MOUSE__chr2_-1_121562881_121562970_ENSMUST00000128428__II_1001051_REVERSED	|generic|tr_B0R0D4_B0R0D4_MOUSE__chr2_-1_121562881_121562970_ENSMUST00000128428__II_1001065_REVERSED	|generic|tr_A2AR56_A2AR56_MOUSE__chr2_-1_121562881_121562970_ENSMUST00000128428__II_1001039_REVERSED	|generic|sp_Q6P5H6_FRMD5_MOUSE__chr2_-1_121562881_121562970_ENSMUST00000128428__II_1001039_REVERSED	|generic|tr_B0R0D5_B0R0D5_MOUSE__chr2_-1_121562881_121562970_ENSMUST00000128428__II_1001051_REVERSED	|generic|tr_F6XM46_F6XM46_MOUSE__chr2_-1_121562881_121562970_ENSMUST00000128428_REVERSED	|generic|sp_Q6P5H6-2_FRMD5_MOUSE__chr2_-1_121562881_121562970_ENSMUST00000128428_REVERSED	|generic|sp_Q6P5H6-3_FRMD5_MOUSE__chr2_-1_121562881_121562970_ENSMUST00000128428_REVERSED|
"""index: 18095, intensity: 6576.0, mobility: 0.947"""	-0.663851	0.255701	0.517864	HFLMIMSRSL	generic|IP_1092425_TX=10090_REVERSED|
"""index: 17797, intensity: 6226.0, mobility: 1.161"""	-0.664145	0.256062	0.518007	SINKSERKWITKFDSCFEFWVMFVYSPTVEKEGTKPK	generic|tr_Q62438_Q62438_MOUSE_REVERSED	|generic|sp_Q05860_FMN1_MOUSE_REVERSED	|generic|sp_Q05860-2_FMN1_MOUSE_REVERSED	|generic|sp_Q05860-3_FMN1_MOUSE_REVERSED	|generic|sp_Q05860-5_FMN1_MOUSE_REVERSED	|generic|sp_Q05860-6_FMN1_MOUSE_REVERSED	|generic|tr_A0A5F8MPL0_A0A5F8MPL0_MOUSE_REVERSED	|generic|tr_B7ZW99_B7ZW99_MOUSE_REVERSED	|generic|tr_B9EHJ5_B9EHJ5_MOUSE_REVERSED	|generic|tr_E9Q7P6_E9Q7P6_MOUSE_REVERSED|
"""index: 5847, intensity: 3215.0, mobility: 0.815"""	-0.664224	0.256298	0.518045	LMQLKKGWYARVASLER	generic|sp_Q99PP6-2_TR34A_MOUSE_REVERSED|
"""index: 5632, intensity: 4084.0, mobility: 1.032"""	-0.664526	0.256398	0.518194	FGFLNPDGLGQGPLGEVTQLWCAS	generic|IP_866296_TX=10090_REVERSED|
"""index: 9918, intensity: 3397.0, mobility: 0.970"""	-0.664707	0.256398	0.518285	MLEIRLMYQR	generic|sp_O08538_ANGP1_MOUSE_REVERSED	|generic|tr_Q6A0F0_Q6A0F0_MOUSE_REVERSED	|generic|tr_Q8C2K6_Q8C2K6_MOUSE_REVERSED|
"""index: 11404, intensity: 2929.0, mobility: 1.203"""	-0.665248	0.256744	0.518557	ARKIAGFQSGQSLVTYY	generic|sp_A2ARV4_LRP2_MOUSE_REVERSED|
"""index: 9677, intensity: 2571.0, mobility: 1.125"""	-0.665546	0.256744	0.51871	WVLAAVNHPWMHPSRVTCQVRPARPCHLPIALNKFF	generic|IP_3460702_TX=10090_REVERSED|
"""index: 11150, intensity: 8640.0, mobility: 1.016"""	-0.666513	0.257225	0.519219	YRLVLKHRDK	generic|IP_826149_TX=10090_REVERSED	|generic|sp_Q8CJG0_AGO2_MOUSE__chr4_-1_126346627_126346761_ENSMUST00000127831_REVERSED	|generic|tr_Q6P239_Q6P239_MOUSE__chr4_-1_126346627_126346761_ENSMUST00000127831_REVERSED	|generic|tr_Q8CGT7_Q8CGT7_MOUSE__chr4_-1_126346627_126346761_ENSMUST00000127831_REVERSED|
"""index: 8311, intensity: 6699.0, mobility: 1.163"""	-0.666858	0.257707	0.519404	TLASSPVNEPDPVFKSKPSAPACPSQSSPAAKR	generic|tr_B2RWW9_B2RWW9_MOUSE__II_954585_REVERSED	|generic|tr_A0A2I3BQG2_A0A2I3BQG2_MOUSE__II_954589_REVERSED	|generic|tr_B7ZCC2_B7ZCC2_MOUSE__II_954589_REVERSED|
"""index: 3810, intensity: 15615.0, mobility: 0.953"""	-0.666937	0.257816	0.519447	EEEMVYTLLKWDWEVTKANAPHLQLPE	generic|tr_Q8CE66_Q8CE66_MOUSE__chr13_1_54537205_54537240_ENSMUST00000138869__II_1106347_REVERSED|
"""index: 2885, intensity: 4090.0, mobility: 0.937"""	-0.667402	0.258297	0.519703	RQKAWQHSTELLTTLHTRVTTSNEEAQLI	generic|tr_A0A571BEG0_A0A571BEG0_MOUSE_REVERSED	|generic|tr_B9EKG2_B9EKG2_MOUSE_REVERSED	|generic|tr_E9PUJ8_E9PUJ8_MOUSE_REVERSED	|generic|tr_B7ZWG8_B7ZWG8_MOUSE_REVERSED	|generic|tr_Q3TY91_Q3TY91_MOUSE_REVERSED|
"""index: 7599, intensity: 3575.0, mobility: 0.975"""	-0.667456	0.25853	0.519732	ETWTEVAVLVVRTNLQEKYIS	generic|sp_Q9R1V7-4_ADA23_MOUSE__chr8_1_85302905_85302934_ENSMUST00000211597__II_1038060_REVERSED	|generic|sp_Q9R1V7_ADA23_MOUSE__chr8_1_85302905_85302934_ENSMUST00000211597__II_1038022_REVERSED	|generic|sp_Q9R1V7-2_ADA23_MOUSE__chr8_1_85302905_85302934_ENSMUST00000211597__II_1037997_REVERSED	|generic|sp_Q9R1V7-3_ADA23_MOUSE__chr8_1_85302905_85302934_ENSMUST00000211597_REVERSED|
"""index: 12464, intensity: 4908.0, mobility: 0.959"""	-0.66771	0.25901	0.519874	RRSGARYRR	generic|chr1_-1_92463145_92467461_ENSMUST00000027478__IP_1031282_TX=10090_REVERSED	|generic|chr1_-1_92464357_92464482_ENSMUST00000027478_REVERSED|
"""index: 3844, intensity: 3496.0, mobility: 1.086"""	-0.667781	0.259366	0.519914	ELQHLLGLCEPHKIALPPLSSNHVTVDEWVHNQHVPRAARQMAE	generic|tr_Q8CFW9_Q8CFW9_MOUSE_REVERSED	|generic|tr_Q8BGR1_Q8BGR1_MOUSE_REVERSED	|generic|tr_H3BJY8_H3BJY8_MOUSE_REVERSED|
"""index: 14681, intensity: 3938.0, mobility: 1.023"""	-0.668046	0.259846	0.520063	KKTTMDKYARK	generic|chr2_-1_119660301_119660441_ENSMUST00000110801__IP_1009282_TX=10090_REVERSED|
"""index: 6401, intensity: 12023.0, mobility: 1.085"""	-0.668396	0.260307	0.520263	LVAEKEKGDTKYKYTDNEIPLLDYAMAQFTLEHLVTSVPDFGR	generic|sp_Q60770-2_STXB3_MOUSE_REVERSED	|generic|sp_Q60770_STXB3_MOUSE__chr3_-1_108797377_108797406_ENSMUST00000124782_REVERSED|
"""index: 16314, intensity: 4542.0, mobility: 1.053"""	-0.66888	0.260307	0.520543	NLFDRFVASLR	generic|tr_B1GX81_B1GX81_MOUSE_REVERSED	|generic|tr_B1GX80_B1GX80_MOUSE_REVERSED	|generic|sp_Q61036_PAK3_MOUSE_REVERSED	|generic|sp_Q61036-2_PAK3_MOUSE_REVERSED|
"""index: 8150, intensity: 2841.0, mobility: 0.941"""	-0.669233	0.260766	0.52075	SEAPEQHEQARSRVAHAAYNLSTNESWHW	generic|sp_Q8BMS4_COQ3_MOUSE_REVERSED	|generic|tr_Q3UQM8_Q3UQM8_MOUSE_REVERSED|
"""index: 13216, intensity: 2745.0, mobility: 0.978"""	-0.669368	0.260766	0.52083	FLYFFVMYEN	generic|IP_1103223_TX=10090_REVERSED|
"""index: 11887, intensity: 3971.0, mobility: 0.876"""	-0.670604	0.260994	0.521579	SARRHRTT	generic|IP_934274_TX=10090_REVERSED|
"""index: 13234, intensity: 6594.0, mobility: 0.954"""	-0.670821	0.261304	0.521714	RRMRGFRR	generic|tr_Q6PE20_Q6PE20_MOUSE_REVERSED	|generic|tr_Q3TIT2_Q3TIT2_MOUSE_REVERSED	|generic|tr_Q3UYP3_Q3UYP3_MOUSE_REVERSED|
"""index: 4228, intensity: 4087.0, mobility: 0.922"""	-0.671021	0.261304	0.52184	TETKVLTIKIDGYMDSDEPWY	generic|II_955244_TX=10090_REVERSED	|generic|sp_B1AUH1_PTPRU_MOUSE__chr4_-1_131797849_131797959_ENSMUST00000154224_REVERSED	|generic|sp_B1AUH1-2_PTPRU_MOUSE__chr4_-1_131797849_131797959_ENSMUST00000154224_REVERSED|
"""index: 2412, intensity: 3391.0, mobility: 1.083"""	-0.671497	0.261304	0.522141	WYAPPHGSSPPNMWM	generic|II_998228_TX=10090_REVERSED|
"""index: 6298, intensity: 4632.0, mobility: 1.063"""	-0.672159	0.261487	0.522568	RKEAESMVKWEA	generic|sp_P53783_SOX1_MOUSE_REVERSED|
"""index: 14134, intensity: 3111.0, mobility: 0.901"""	-0.67218	0.261487	0.522581	VIFNTLWH	generic|sp_P0C6A1_GTR7_MOUSE_REVERSED	|generic|tr_B1ARZ3_B1ARZ3_MOUSE_REVERSED|
"""index: 7936, intensity: 3040.0, mobility: 1.083"""	-0.672589	0.261487	0.522849	AKAQEMALGFNLRDGTYNKVILLTGVTGAQAV	generic|sp_Q8VC30_TKFC_MOUSE__chr19_-1_10593460_10593558_ENSMUST00000236121_REVERSED	|generic|tr_A0A494BBI2_A0A494BBI2_MOUSE_REVERSED	|generic|tr_Q3UTZ4_Q3UTZ4_MOUSE__chr19_-1_10593460_10593558_ENSMUST00000236121_REVERSED	|generic|tr_A0A494BB96_A0A494BB96_MOUSE_REVERSED|
"""index: 8661, intensity: 2789.0, mobility: 1.129"""	-0.673491	0.261837	0.523455	IKCLVTPSHFFFTTTWVQYLVNLHRTP	generic|IP_1110638_TX=10090_REVERSED|
"""index: 3876, intensity: 17795.0, mobility: 0.927"""	-0.673825	0.261939	0.523682	YVWLSRQCRWEIHGVKQLRGFRSFMSK	generic|IP_978144_TX=10090_REVERSED	|generic|IP_978145_TX=10090_REVERSED	|generic|IP_978146_TX=10090_REVERSED|
"""index: 1976, intensity: 2739.0, mobility: 0.868"""	-0.674359	0.262287	0.524052	DQLKQIIEP	generic|sp_Q99KP6_PRP19_MOUSE_REVERSED	|generic|sp_Q99KP6-2_PRP19_MOUSE_REVERSED	|generic|sp_Q99KP6-3_PRP19_MOUSE_REVERSED|
"""index: 3459, intensity: 4020.0, mobility: 0.988"""	-0.674616	0.262441	0.524232	PAPYLEMILQSLNATHHLLNMLVSTSIDN	generic|tr_Q497S3_Q497S3_MOUSE_REVERSED	|generic|tr_A2ASI9_A2ASI9_MOUSE_REVERSED	|generic|tr_B1ARV5_B1ARV5_MOUSE_REVERSED|
"""index: 8996, intensity: 4438.0, mobility: 0.969"""	-0.674703	0.262441	0.524294	TLWEVGMSVVKA	generic|sp_Q3U435_MMP25_MOUSE__II_3488709_REVERSED	|generic|tr_A0A3B2WCE2_A0A3B2WCE2_MOUSE_REVERSED	|generic|tr_A0A3B2W7R0_A0A3B2W7R0_MOUSE_REVERSED|
"""index: 3211, intensity: 2637.0, mobility: 0.879"""	-0.675685	0.262441	0.524997	FGDDVASKCLELETQPYYHVY	generic|sp_Q64237_DOPO_MOUSE_REVERSED|
"""index: 4517, intensity: 2745.0, mobility: 0.909"""	-0.675743	0.262441	0.52504	SNDGKVTSLPPCQMSVSKGRLM	generic|IP_3470142_TX=10090_REVERSED|
"""index: 5203, intensity: 4687.0, mobility: 1.068"""	-0.677399	0.262664	0.526275	HCRGHCSCKYYLSYLPQLGFKFASRS	generic|IP_961899_TX=10090_REVERSED|
"""index: 11179, intensity: 3676.0, mobility: 0.884"""	-0.677556	0.262887	0.526396	RIGVPVPMIP	generic|sp_Q9ESF1_OTOF_MOUSE__chr5_-1_30427528_30427605_ENSMUST00000144125__II_944684_REVERSED	|generic|sp_Q9ESF1-3_OTOF_MOUSE__chr5_-1_30427528_30427605_ENSMUST00000144125__II_944667_REVERSED	|generic|tr_E9PYR6_E9PYR6_MOUSE__chr5_-1_30427528_30427605_ENSMUST00000144125__II_944684_REVERSED	|generic|II_944686_TX=10090_REVERSED	|generic|tr_A0A2Z2CEU0_A0A2Z2CEU0_MOUSE__chr5_-1_30427528_30427605_ENSMUST00000144125_REVERSED	|generic|sp_Q9ESF1-2_OTOF_MOUSE__chr5_-1_30427528_30427605_ENSMUST00000144125_REVERSED	|generic|tr_B7ZN98_B7ZN98_MOUSE__chr5_-1_30427528_30427605_ENSMUST00000144125_REVERSED	|generic|tr_A0A0R4J1K2_A0A0R4J1K2_MOUSE__chr5_-1_30427528_30427605_ENSMUST00000144125_REVERSED|
"""index: 15210, intensity: 9921.0, mobility: 0.991"""	-0.677962	0.263232	0.526708	EKAEVKPVKW	generic|tr_A0A1B0GRE6_A0A1B0GRE6_MOUSE_REVERSED	|generic|tr_A0A1B0GRV4_A0A1B0GRV4_MOUSE_REVERSED	|generic|sp_Q9QZL9_DKKL1_MOUSE_REVERSED	|generic|tr_Q3V2N2_Q3V2N2_MOUSE_REVERSED|
"""index: 18681, intensity: 3795.0, mobility: 1.174"""	-0.678086	0.2637	0.526805	KRRVPLKKLPRK	generic|IP_897814_TX=10090_REVERSED|
"""index: 10017, intensity: 2934.0, mobility: 1.159"""	-0.678113	0.263772	0.526826	SFLEQMLPTAFPHSDQ	generic|sp_O54915_NR1I2_MOUSE_REVERSED	|generic|sp_O54915-2_NR1I2_MOUSE_REVERSED|
"""index: 4645, intensity: 3877.0, mobility: 0.968"""	-0.678442	0.263772	0.527084	RTPLPLIHSACCVPWQTLSHAAHAQGKG	generic|IP_875094_TX=10090_REVERSED|
"""index: 15069, intensity: 14293.0, mobility: 1.017"""	-0.67884	0.263844	0.527398	TDRNLKRSSHK	generic|IP_1074647_TX=10090_REVERSED|
"""index: 7014, intensity: 2787.0, mobility: 0.915"""	-0.678929	0.263844	0.52747	LIVVDDKQFWKIQPHFSRGHPQPASSIT	generic|sp_Q9CWU0_TDR12_MOUSE_REVERSED	|generic|tr_A0A0A6YX17_A0A0A6YX17_MOUSE_REVERSED|
"""index: 4159, intensity: 2905.0, mobility: 0.856"""	-0.680343	0.264309	0.528619	NPGCKYYLV	generic|IP_968824_TX=10090_REVERSED|
"""index: 10847, intensity: 2532.0, mobility: 0.975"""	-0.680705	0.264651	0.52892	NTRGMLGTFLHD	generic|tr_A2NVW5_A2NVW5_MOUSE_REVERSED|
"""index: 1223, intensity: 2770.0, mobility: 0.916"""	-0.680868	0.264993	0.529057	SLKSDFDEDVEQIMSKLGLHTQPAGLKEMM	generic|sp_Q9D8Y0_EFHD2_MOUSE_REVERSED	|generic|tr_Q8C845_Q8C845_MOUSE_REVERSED|
"""index: 14798, intensity: 3581.0, mobility: 0.885"""	-0.680905	0.265429	0.529088	CTSAVLGPVWET	generic|chr16_1_13672041_13676855_ENSMUST00000035426_REVERSED|
"""index: 2998, intensity: 3304.0, mobility: 0.867"""	-0.680956	0.265429	0.529131	DLVNWARHGRNRSMVV	generic|IP_900745_TX=10090_REVERSED|
"""index: 18379, intensity: 4292.0, mobility: 1.082"""	-0.681961	0.26577	0.529989	IYVHKNCYKRK	generic|IP_1088097_TX=10090_REVERSED|
"""index: 8992, intensity: 2824.0, mobility: 0.831"""	-0.682044	0.265987	0.53006	QLLVAFSL	generic|chr2_1_49701015_49701092_ENSMUST00000028102_REVERSED|
"""index: 251, intensity: 2796.0, mobility: 0.840"""	-0.682112	0.266299	0.530119	VLPDSAREE	generic|IP_884880_TX=10090_REVERSED|
"""index: 11377, intensity: 4681.0, mobility: 0.930"""	-0.682451	0.266299	0.530415	YRLWDVLR	generic|tr_Q4KL57_Q4KL57_MOUSE__II_932934_REVERSED	|generic|tr_B7ZMR5_B7ZMR5_MOUSE__chr5_1_142477322_142477486_ENSMUST00000196405__II_932923_REVERSED	|generic|tr_A0A0G2JFH9_A0A0G2JFH9_MOUSE__chr5_1_142477322_142477486_ENSMUST00000196405__II_932923_REVERSED	|generic|sp_Q3U829_AP5Z1_MOUSE__chr5_1_142477322_142477486_ENSMUST00000196405__II_932923_REVERSED	|generic|tr_Q6PFH7_Q6PFH7_MOUSE__chr5_1_142477322_142477486_ENSMUST00000196405__II_932923_REVERSED	|generic|II_932928_TX=10090_REVERSED|
"""index: 2877, intensity: 2703.0, mobility: 0.874"""	-0.68316	0.266299	0.531041	FVSVTQTDEV	generic|IP_856900_TX=10090_REVERSED|
"""index: 18134, intensity: 4221.0, mobility: 0.984"""	-0.683368	0.266299	0.531227	ICYFRISFFK	generic|IP_989866_TX=10090_REVERSED|
"""index: 5639, intensity: 23872.0, mobility: 0.897"""	-0.683818	0.266299	0.531632	LHSYNATCSQWESSSNRLRKLMRESTPM	generic|IP_998498_TX=10090_REVERSED|
"""index: 7593, intensity: 23488.0, mobility: 1.156"""	-0.683903	0.266299	0.531709	DEAKTVPELDISDIYMLNLKHNIALASHELA	generic|sp_P70303_PYRG2_MOUSE_REVERSED	|generic|sp_P70303-2_PYRG2_MOUSE_REVERSED	|generic|sp_P70303-3_PYRG2_MOUSE_REVERSED|
"""index: 1156, intensity: 3070.0, mobility: 0.954"""	-0.685151	0.266697	0.532861	TMYHAPGTNASFQ	generic|tr_A9C475_A9C475_MOUSE_REVERSED	|generic|tr_Q8C774_Q8C774_MOUSE_REVERSED	|generic|tr_F6U6X3_F6U6X3_MOUSE_REVERSED	|generic|tr_A1L341_A1L341_MOUSE_REVERSED	|generic|tr_Q80ZK5_Q80ZK5_MOUSE_REVERSED	|generic|tr_Q8K006_Q8K006_MOUSE_REVERSED|
"""index: 2848, intensity: 2598.0, mobility: 0.801"""	-0.685219	0.266697	0.532924	VMGLSIQH	generic|IP_3504833_TX=10090_REVERSED|
"""index: 11192, intensity: 4769.0, mobility: 0.911"""	-0.685951	0.266697	0.533617	QLLLYAPCR	generic|sp_Q8CFL8_ZSWM3_MOUSE_REVERSED|
"""index: 8573, intensity: 8735.0, mobility: 0.984"""	-0.686827	0.267155	0.534462	WGWHNKMTSFYLLKIFATIRNQTLMNTRQV	generic|tr_A0A3Q4EGX1_A0A3Q4EGX1_MOUSE__II_3461240_REVERSED	|generic|II_1070411_TX=10090_REVERSED|
"""index: 9856, intensity: 4115.0, mobility: 1.033"""	-0.686868	0.267612	0.534501	QYSFQLSTPAAGPQQPPPPPPPPPPQQHQQLQSPLP	generic|tr_H3BJC9_H3BJC9_MOUSE__chr9_-1_50896640_50896723_ENSMUST00000176491_REVERSED	|generic|tr_F8VPT7_F8VPT7_MOUSE__chr9_-1_50896640_50896723_ENSMUST00000176491_REVERSED	|generic|sp_Q8CFH6_SIK2_MOUSE__chr9_-1_50896640_50896723_ENSMUST00000176491_REVERSED	|generic|tr_H3BKG1_H3BKG1_MOUSE__chr9_-1_50896640_50896723_ENSMUST00000176491_REVERSED|
"""index: 6452, intensity: 3008.0, mobility: 1.059"""	-0.686908	0.26807	0.53454	LHLCWMSSTAATSIVAVPKFFQA	generic|IP_1076208_TX=10090_REVERSED|
"""index: 2291, intensity: 4777.0, mobility: 0.945"""	-0.686918	0.268527	0.53455	GRAQKETLEGASMLAGPWV	generic|IP_850288_TX=10090_REVERSED|
"""index: 8683, intensity: 2901.0, mobility: 1.119"""	-0.68697	0.268984	0.534601	TWHQGMARPRRLYS	generic|tr_S4R1C2_S4R1C2_MOUSE__II_896519_REVERSED|
"""index: 3474, intensity: 3197.0, mobility: 0.880"""	-0.687352	0.269319	0.534976	WGLAYSVPPQ	generic|IP_1082651_TX=10090_REVERSED|
"""index: 3150, intensity: 5295.0, mobility: 0.905"""	-0.687601	0.269776	0.535222	EMVEAQYTGE	generic|tr_F8WIF5_F8WIF5_MOUSE__II_1153562_REVERSED	|generic|tr_E9Q7M6_E9Q7M6_MOUSE__II_1153561_REVERSED	|generic|tr_K4DI74_K4DI74_MOUSE__II_1153562_REVERSED	|generic|tr_Q5DUA3_Q5DUA3_MOUSE__II_1153562_REVERSED	|generic|sp_Q99PF4_CAD23_MOUSE__II_1153561_REVERSED	|generic|sp_Q99PF4-2_CAD23_MOUSE__II_1153561_REVERSED	|generic|II_1153560_TX=10090_REVERSED	|generic|II_1153533_TX=10090_REVERSED	|generic|tr_Q5DUA5_Q5DUA5_MOUSE_REVERSED	|generic|tr_Q5DUA4_Q5DUA4_MOUSE_REVERSED|
"""index: 10539, intensity: 4351.0, mobility: 1.025"""	-0.687774	0.270233	0.535393	RDNSLFHKLMAPVTVSICGVD	generic|tr_Q7TRX3_Q7TRX3_MOUSE_REVERSED	|generic|tr_Q8VGR2_Q8VGR2_MOUSE_REVERSED|
"""index: 7909, intensity: 19169.0, mobility: 0.927"""	-0.687806	0.27069	0.535426	ITDKLLLQCI	generic|IP_1038231_TX=10090_REVERSED|
"""index: 4687, intensity: 4930.0, mobility: 1.135"""	-0.687949	0.270713	0.535569	VKQQLCYLSMPLLSDLEQEQEKAQK	generic|IP_1133042_TX=10090_REVERSED	|generic|IP_3495723_TX=10090_REVERSED	|generic|IP_1014900_TX=10090_REVERSED|
"""index: 10279, intensity: 2522.0, mobility: 0.874"""	-0.688131	0.270713	0.535751	HWKVKPAW	generic|chr9_-1_57550704_57552310_ENSMUST00000034856__IP_849537_TX=10090_REVERSED	|generic|chr9_-1_57552143_57552259_ENSMUST00000034856_REVERSED|
"""index: 5627, intensity: 4558.0, mobility: 1.164"""	-0.688178	0.270713	0.535798	HFYFISPDLGSTQSLSLFLLCLYRPPSWPHSRKQLVLHFD	generic|IP_897439_TX=10090_REVERSED|
"""index: 1180, intensity: 3992.0, mobility: 0.895"""	-0.688459	0.270713	0.536081	WMFMYFGPTMFFLPRSLQNLLEINDTTV	generic|tr_B2RU67_B2RU67_MOUSE_REVERSED	|generic|sp_Q3TT99_GDPD4_MOUSE_REVERSED|
"""index: 9761, intensity: 3917.0, mobility: 1.036"""	-0.688757	0.270713	0.536384	QYYHQYAFAKGCQKCEYPKEGTHIRKHIQYY	generic|tr_E9QAG4_E9QAG4_MOUSE_REVERSED|
"""index: 3404, intensity: 2660.0, mobility: 1.028"""	-0.689042	0.270713	0.536674	EEVLVQASVEPHEA	generic|tr_A0A140LJ04_A0A140LJ04_MOUSE__chr11_1_72917820_72917873_ENSMUST00000152481__II_1132657_REVERSED	|generic|tr_E9Q5W5_E9Q5W5_MOUSE__chr11_1_72917820_72917873_ENSMUST00000152481__II_1132657_REVERSED	|generic|sp_Q5SSH7_ZZEF1_MOUSE__chr11_1_72917820_72917873_ENSMUST00000152481__II_1132657_REVERSED	|generic|sp_Q5SSH7-2_ZZEF1_MOUSE__chr11_1_72917820_72917873_ENSMUST00000152481__II_1132657_REVERSED|
"""index: 14431, intensity: 9630.0, mobility: 0.980"""	-0.689773	0.270713	0.537429	IERRSHARGR	generic|tr_Q4KL66_Q4KL66_MOUSE__IP_876276_REVERSED	|generic|tr_Q9WVH7_Q9WVH7_MOUSE__IP_876276_REVERSED	|generic|tr_Q4KL65_Q4KL65_MOUSE__IP_876276_REVERSED	|generic|tr_B2RSG7_B2RSG7_MOUSE__II_895823_REVERSED	|generic|tr_Q4KL67_Q4KL67_MOUSE__IP_876276_REVERSED	|generic|tr_Q9R038_Q9R038_MOUSE_REVERSED	|generic|tr_E9Q8L0_E9Q8L0_MOUSE_REVERSED	|generic|tr_Q3TIY4_Q3TIY4_MOUSE_REVERSED|
"""index: 480, intensity: 3690.0, mobility: 0.956"""	-0.689965	0.270713	0.53763	RFLSVHCETSP	generic|IP_2469161_TX=10090_REVERSED|
"""index: 1167, intensity: 4261.0, mobility: 0.932"""	-0.691141	0.270713	0.538876	QGRRLGSPFRRCRRQLCASAAYKGHV	generic|IP_883802_TX=10090_REVERSED|
"""index: 14097, intensity: 2719.0, mobility: 1.162"""	-0.691254	0.270713	0.538997	TFIMGMVIPIFIFNLTTVQLLCCDQDPNTHV	generic|sp_Q9JJB9_TM183_MOUSE__II_1034838_REVERSED|
"""index: 3743, intensity: 3180.0, mobility: 1.101"""	-0.691562	0.270713	0.53933	QSEQMLYCYNNSNKLQSMNLGVSTISHILNMSML	generic|tr_Q8R277_Q8R277_MOUSE_REVERSED|
"""index: 18072, intensity: 2773.0, mobility: 0.829"""	-0.691946	0.270713	0.539747	VQFGKSMI	generic|IP_1099175_TX=10090_REVERSED|
"""index: 7767, intensity: 2832.0, mobility: 0.919"""	-0.692385	0.270713	0.540229	CSRSGFCKTRKRMRMR	generic|IP_909320_TX=10090_REVERSED|
"""index: 13782, intensity: 4910.0, mobility: 0.832"""	-0.693312	0.270713	0.54126	MACLLRCSYA	generic|IP_1041365_TX=10090_REVERSED|
"""index: 7243, intensity: 2565.0, mobility: 1.266"""	-0.694128	0.270713	0.542185	ARWLAKESNLTSGTNWNWH	generic|chr14_-1_45595542_45601681_ENSMUST00000051310__IP_1099475_TX=10090_REVERSED|
"""index: 367, intensity: 2722.0, mobility: 0.775"""	-0.694328	0.270713	0.542414	EFAKLDRQYEQH	generic|tr_A0A1L1STC6_A0A1L1STC6_MOUSE__chr10_-1_5368188_5368301_ENSMUST00000215887_REVERSED	|generic|sp_Q6ZWR6_SYNE1_MOUSE__chr10_-1_5368188_5368301_ENSMUST00000215887_REVERSED	|generic|sp_Q6ZWR6-4_SYNE1_MOUSE__chr10_-1_5368188_5368301_ENSMUST00000215887_REVERSED|
"""index: 5427, intensity: 2880.0, mobility: 0.915"""	-0.695124	0.270713	0.543336	TPLPTTSPQPPN	generic|sp_Q91Z58_CF132_MOUSE_REVERSED|
"""index: 4710, intensity: 3610.0, mobility: 0.863"""	-0.695456	0.270713	0.543725	LFFAQLLEVCWGVTLAR	generic|tr_A0A0G2JEB3_A0A0G2JEB3_MOUSE__II_979579_REVERSED	|generic|tr_A0A0G2JEA5_A0A0G2JEA5_MOUSE__chr3_-1_89088996_89089079_ENSMUST00000200357__II_979605_REVERSED	|generic|IP_904220_TX=10090_REVERSED	|generic|tr_A0A0G2JDJ5_A0A0G2JDJ5_MOUSE_REVERSED	|generic|tr_Q3TMB3_Q3TMB3_MOUSE_REVERSED	|generic|tr_Q4FJN9_Q4FJN9_MOUSE_REVERSED	|generic|tr_Q5M8R9_Q5M8R9_MOUSE_REVERSED	|generic|tr_Q3US29_Q3US29_MOUSE_REVERSED|
"""index: 3860, intensity: 6599.0, mobility: 0.961"""	-0.695797	0.270713	0.544126	PMMLLTQTQHRRIPHIMFHA	generic|IP_3491683_TX=10090_REVERSED|
"""index: 12852, intensity: 4242.0, mobility: 0.894"""	-0.696398	0.270769	0.544841	RHERITSQM	generic|sp_Q6PFX9_TNKS1_MOUSE__chr8_-1_34867690_34867776_ENSMUST00000209904__II_3500806_REVERSED	|generic|sp_Q6PFX9-2_TNKS1_MOUSE__chr8_-1_34867690_34867776_ENSMUST00000209904__II_3500806_REVERSED	|generic|II_3500802_TX=10090_REVERSED|
"""index: 7907, intensity: 2662.0, mobility: 1.045"""	-0.69673	0.270769	0.545239	DRTQHWRPELVALAVYLFGSLGLFSLGQSREQLAS	generic|tr_F7A0T4_F7A0T4_MOUSE_REVERSED|
"""index: 4481, intensity: 2524.0, mobility: 0.847"""	-0.696872	0.270769	0.54541	QFPTSSISTNGSEKHKYLEK	generic|tr_Q8BHK4_Q8BHK4_MOUSE__chr17_-1_32821774_32830091_ENSMUST00000201499__II_1067167_REVERSED	|generic|tr_J3QMI2_J3QMI2_MOUSE__chr17_-1_32821774_32830091_ENSMUST00000201499__II_1067167_REVERSED	|generic|tr_Q4VA42_Q4VA42_MOUSE__chr17_-1_32821774_32830091_ENSMUST00000201499_REVERSED|
"""index: 18150, intensity: 5348.0, mobility: 1.005"""	-0.6971	0.270769	0.545686	QLCAPRSSLFR	generic|IP_1034772_TX=10090_REVERSED	|generic|IP_2407714_TX=10090_REVERSED|
"""index: 4619, intensity: 4301.0, mobility: 0.852"""	-0.697266	0.270769	0.545887	FNMKNFDE	generic|sp_E9Q4P1_WDFY1_MOUSE__chr1_-1_79761560_79761658_ENSMUST00000187005__II_1033029_REVERSED	|generic|tr_D3Z057_D3Z057_MOUSE__chr1_-1_79761560_79761658_ENSMUST00000187005_REVERSED	|generic|tr_Q9DAD3_Q9DAD3_MOUSE__chr1_-1_79761560_79761658_ENSMUST00000187005_REVERSED|
"""index: 6798, intensity: 4253.0, mobility: 0.910"""	-0.699478	0.27109	0.548634	LIKNIFFHFRADIVSSLDQAEMRQFV	generic|tr_A0A0A6YXM9_A0A0A6YXM9_MOUSE__chr1_-1_193114601_193114717_ENSMUST00000195291__II_1024204_REVERSED	|generic|tr_A0A0R4J114_A0A0R4J114_MOUSE__chr1_-1_193114601_193114717_ENSMUST00000195291__II_1024186_REVERSED	|generic|sp_Q8BTT6_DIEXF_MOUSE__chr1_-1_193114601_193114717_ENSMUST00000195291__II_1024186_REVERSED|
"""index: 5082, intensity: 2853.0, mobility: 0.867"""	-0.699699	0.271172	0.548915	STAAAPQSSLE	generic|chr16_1_20106833_20107063_ENSMUST00000023509__IP_1079175_TX=10090_REVERSED	|generic|II_3486870_TX=10090_REVERSED|
"""index: 11723, intensity: 29541.0, mobility: 0.937"""	-0.69977	0.27161	0.549005	AMLLLPAVVM	generic|sp_Q8VC69_S22A6_MOUSE_REVERSED|
"""index: 13760, intensity: 11320.0, mobility: 1.018"""	-0.700118	0.272049	0.54945	RWRRLAPIMP	generic|IP_1057338_TX=10090_REVERSED|
"""index: 9561, intensity: 2721.0, mobility: 1.031"""	-0.700137	0.272488	0.549474	LLGQSRSCSFPMLAKQPGGVRMHS	generic|IP_1107214_TX=10090_REVERSED|
"""index: 8691, intensity: 5595.0, mobility: 1.144"""	-0.700214	0.272687	0.549573	MERENENGRLAVSPSHSMGRIINEVRARK	generic|sp_P48437_PROX1_MOUSE_REVERSED|
"""index: 8747, intensity: 3047.0, mobility: 1.164"""	-0.700536	0.272847	0.549988	PTPSYLMVCMPIRMSKSKLGLRAAFGPSAAALV	generic|IP_869620_TX=10090_REVERSED|
"""index: 5947, intensity: 3391.0, mobility: 1.045"""	-0.700835	0.272847	0.550375	HLGQTDTYICDVYTPHTRMFVEKVKEINEPKIRTAFPTYMVS	generic|sp_Q8C636_SPT16_MOUSE_REVERSED	|generic|sp_Q8C636-2_SPT16_MOUSE_REVERSED|
"""index: 11001, intensity: 3702.0, mobility: 0.947"""	-0.701156	0.272926	0.550793	SSAGLARCGSLLM	generic|chr1_-1_58973277_58973327_ENSMUST00000027186_REVERSED|
"""index: 3942, intensity: 2577.0, mobility: 0.866"""	-0.7014	0.273362	0.551112	TSVWKAPGYHRIEYSGPQPDID	generic|tr_Q922P6_Q922P6_MOUSE_REVERSED	|generic|tr_A0A1L1SRL4_A0A1L1SRL4_MOUSE_REVERSED	|generic|sp_Q9WU63_HEBP2_MOUSE_REVERSED|
"""index: 13402, intensity: 6654.0, mobility: 0.964"""	-0.701452	0.273799	0.551181	RTLCVLKGLEH	generic|IP_963111_TX=10090_REVERSED|
"""index: 9056, intensity: 3541.0, mobility: 0.963"""	-0.701473	0.274194	0.551208	WTEVLVSFKHIAFASYSM	generic|IP_1093920_TX=10090_REVERSED|
"""index: 5129, intensity: 4041.0, mobility: 0.901"""	-0.701972	0.274194	0.551866	NRVNLFSQQSTLDFMLLFGMADRF	generic|tr_Q549X4_Q549X4_MOUSE_REVERSED	|generic|tr_Q05D38_Q05D38_MOUSE_REVERSED	|generic|tr_Q4VA90_Q4VA90_MOUSE_REVERSED|
"""index: 10580, intensity: 2841.0, mobility: 1.103"""	-0.702609	0.274629	0.552713	WKMYLRAWKMHAFNKRYTRYCFSVYS	generic|IP_839644_TX=10090_REVERSED|
"""index: 7944, intensity: 3073.0, mobility: 1.018"""	-0.702751	0.275065	0.552903	HLHRPHFADQRESLNESSGGQHLSLVRILQ	generic|IP_985369_TX=10090_REVERSED|
"""index: 10104, intensity: 5357.0, mobility: 1.161"""	-0.702765	0.275381	0.552922	QFESYHLALPLQPVDM	generic|IP_933799_TX=10090_REVERSED|
"""index: 5990, intensity: 34136.0, mobility: 1.148"""	-0.703275	0.275577	0.553609	QIERLIANGDNTMVIGGMPDLLMKMMSKPGLCTRIIDAITKAAN	generic|tr_Q3U4U6_Q3U4U6_MOUSE__chr3_1_88321453_88321548_ENSMUST00000164122__II_986172_REVERSED	|generic|tr_Q3U0I3_Q3U0I3_MOUSE__chr3_1_88321107_88321178_ENSMUST00000167000__II_986172_REVERSED	|generic|tr_Q3UJP4_Q3UJP4_MOUSE__chr3_1_88321453_88321548_ENSMUST00000164122_REVERSED|
"""index: 5050, intensity: 2540.0, mobility: 0.856"""	-0.703531	0.275772	0.553956	FKYMQLGN	generic|chr5_-1_67767122_67767154_ENSMUST00000135930_REVERSED|
"""index: 8224, intensity: 8000.0, mobility: 1.108"""	-0.704005	0.276207	0.554603	QFSPTPVMVKIYSTASLFPSWTPSNSLH	generic|IP_986204_TX=10090_REVERSED|
"""index: 12064, intensity: 3220.0, mobility: 0.825"""	-0.704052	0.276522	0.554666	SSRWTAMMM	generic|chr2_-1_91937976_91938074_ENSMUST00000099709_REVERSED|
"""index: 14537, intensity: 7957.0, mobility: 0.951"""	-0.704258	0.276836	0.554949	ETTKGRSRR	generic|IP_1117142_TX=10090_REVERSED|
"""index: 8667, intensity: 3856.0, mobility: 1.181"""	-0.704571	0.27715	0.55538	PTPSYLMVCMPIRMSKSKLGLRAAFGPSAAALV	generic|IP_869620_TX=10090_REVERSED|
"""index: 5341, intensity: 2828.0, mobility: 0.940"""	-0.704634	0.277223	0.555468	SVWERTTWIKPDNEKKSSHEAP	generic|IP_3494487_TX=10090_REVERSED|
"""index: 18636, intensity: 9600.0, mobility: 1.403"""	-0.704972	0.277657	0.555936	LRRLRGLLLALLL	generic|tr_B2RR03_B2RR03_MOUSE_REVERSED	|generic|sp_P56400_GP1BB_MOUSE_REVERSED|
"""index: 1782, intensity: 3784.0, mobility: 0.905"""	-0.704978	0.27785	0.555944	KEMSGYTEVQ	generic|tr_Q3TRH2_Q3TRH2_MOUSE_REVERSED	|generic|tr_Q9CSW4_Q9CSW4_MOUSE_REVERSED	|generic|tr_B1AT36_B1AT36_MOUSE_REVERSED	|generic|tr_Q3U8F5_Q3U8F5_MOUSE_REVERSED	|generic|sp_Q9D8W5_PSD12_MOUSE_REVERSED|
"""index: 6892, intensity: 16224.0, mobility: 0.934"""	-0.705151	0.278283	0.556185	SLVMQQLSKYKSLQAKKEYLEMKPEE	generic|tr_A0A1L1STC6_A0A1L1STC6_MOUSE__chr10_-1_5368188_5368301_ENSMUST00000215887_REVERSED	|generic|sp_Q6ZWR6_SYNE1_MOUSE__chr10_-1_5368188_5368301_ENSMUST00000215887_REVERSED	|generic|sp_Q6ZWR6-4_SYNE1_MOUSE__chr10_-1_5368188_5368301_ENSMUST00000215887_REVERSED|
"""index: 18524, intensity: 7036.0, mobility: 1.489"""	-0.705239	0.278399	0.556307	SLVPRTIILKRII	generic|IP_1120856_TX=10090_REVERSED|
"""index: 6039, intensity: 5435.0, mobility: 0.974"""	-0.70529	0.278399	0.55638	EELLYEDKPFIGEMLDMTTKIKVSPDLID	generic|sp_A2ALU4_SHRM2_MOUSE__II_829597_REVERSED	|generic|sp_A2ALU4-2_SHRM2_MOUSE__II_829597_REVERSED	|generic|tr_A7TU71_A7TU71_MOUSE__II_829597_REVERSED	|generic|II_829599_TX=10090_REVERSED|
"""index: 8276, intensity: 2645.0, mobility: 0.909"""	-0.70549	0.278399	0.556658	LSSVFIKWPMQQSCPLP	generic|tr_Q3UM36_Q3UM36_MOUSE_REVERSED|
"""index: 6595, intensity: 12079.0, mobility: 1.053"""	-0.70619	0.278399	0.557646	ESALLNGPGNMQLLLSSNSNNLPT	generic|tr_Q8CEE5_Q8CEE5_MOUSE__II_1080434_REVERSED|
"""index: 3805, intensity: 51773.0, mobility: 1.059"""	-0.706979	0.278399	0.55877	QIVQGISAPSQQKLFCQKKCEMLQELDRWMKAQKMNPGHSER	generic|sp_O35594_IFT81_MOUSE__chr5_-1_122610074_122610130_ENSMUST00000196452_REVERSED	|generic|sp_O35594-2_IFT81_MOUSE__chr5_-1_122551021_122551119_ENSMUST00000135956_REVERSED|
"""index: 16190, intensity: 2568.0, mobility: 1.080"""	-0.707748	0.27859	0.559879	RQDWWRLLLR	generic|chr7_1_82869291_82869455_ENSMUST00000082237_REVERSED|
"""index: 13160, intensity: 11540.0, mobility: 0.972"""	-0.707976	0.2789	0.56021	QIFRHIEGLL	generic|IP_872398_TX=10090_REVERSED|
"""index: 13219, intensity: 20248.0, mobility: 0.963"""	-0.708297	0.27933	0.560678	HKRRWNSPK	generic|sp_Q8BJH1_ZC21A_MOUSE_REVERSED	|generic|sp_Q8BJH1-2_ZC21A_MOUSE_REVERSED|
"""index: 9723, intensity: 6348.0, mobility: 1.012"""	-0.708421	0.279639	0.560859	RWVAPTSPVQPRGRRKWPRNQFVPLCDLLMEN	generic|IP_1087063_TX=10090_REVERSED|
"""index: 13233, intensity: 2627.0, mobility: 1.011"""	-0.708666	0.279657	0.561219	FRKSCHKRRS	generic|IP_1029747_TX=10090_REVERSED|
"""index: 6114, intensity: 44551.0, mobility: 1.119"""	-0.709065	0.279657	0.561808	MMPIRLPTRQDLSFSEQKRTQYRDFPHKCKAKFFIYNL	generic|tr_E9QLL8_E9QLL8_MOUSE_REVERSED	|generic|tr_Q3UEP8_Q3UEP8_MOUSE_REVERSED	|generic|tr_H3BJV3_H3BJV3_MOUSE_REVERSED	|generic|tr_E9QK54_E9QK54_MOUSE_REVERSED|
"""index: 4581, intensity: 2773.0, mobility: 0.848"""	-0.709978	0.279966	0.563167	LMYEVPME	generic|tr_Q3THQ0_Q3THQ0_MOUSE_REVERSED	|generic|sp_P29416_HEXA_MOUSE_REVERSED	|generic|tr_Q3U936_Q3U936_MOUSE_REVERSED	|generic|tr_Q3UCP6_Q3UCP6_MOUSE_REVERSED	|generic|tr_Q3TXV7_Q3TXV7_MOUSE_REVERSED	|generic|tr_Q8BNS6_Q8BNS6_MOUSE_REVERSED	|generic|tr_Q3TKF6_Q3TKF6_MOUSE_REVERSED	|generic|tr_Q3TW10_Q3TW10_MOUSE_REVERSED	|generic|tr_Q3TVI2_Q3TVI2_MOUSE_REVERSED|
"""index: 3914, intensity: 5941.0, mobility: 1.179"""	-0.710118	0.280274	0.563377	RISMPLSSSTAFRAHKGSS	generic|IP_1052334_TX=10090_REVERSED|
"""index: 1690, intensity: 3608.0, mobility: 0.934"""	-0.710544	0.280702	0.564019	NETELPRFQH	generic|IP_1145922_TX=10090_REVERSED|
"""index: 15734, intensity: 5418.0, mobility: 0.968"""	-0.71058	0.28113	0.564073	FSVRTIFRSM	generic|IP_3501089_TX=10090_REVERSED|
"""index: 14014, intensity: 4869.0, mobility: 1.023"""	-0.710601	0.281437	0.564105	EWLNGPILSRR	generic|tr_F7ANW7_F7ANW7_MOUSE__II_1070731_REVERSED|
"""index: 18216, intensity: 2573.0, mobility: 1.058"""	-0.710923	0.281865	0.564593	MPTHLHPNWSIALVIPLNGSITVMYMGLFLGLIIE	generic|IP_1120852_TX=10090_REVERSED|
"""index: 8396, intensity: 3478.0, mobility: 1.010"""	-0.711344	0.282293	0.565235	QHTQIKISCDRR	generic|chrX_-1_74079995_74085576_ENSMUST00000100750_REVERSED|
"""index: 7227, intensity: 2753.0, mobility: 0.962"""	-0.711625	0.28272	0.565664	FHQVDPQALGHS	generic|sp_Q8BVM7-2_FACC1_MOUSE_REVERSED|
"""index: 18499, intensity: 6794.0, mobility: 1.454"""	-0.711785	0.283148	0.56591	LLAVKLLLLQLQR	generic|tr_E9PUI4_E9PUI4_MOUSE__chr10_1_41482711_41482752_ENSMUST00000126436__II_1150323_REVERSED	|generic|sp_Q8VDP3_MICA1_MOUSE__chr10_1_41486443_41486475_ENSMUST00000126436__II_1150305_REVERSED	|generic|sp_Q8VDP3-3_MICA1_MOUSE__chr10_1_41486443_41486475_ENSMUST00000126436__II_1150305_REVERSED|
"""index: 1663, intensity: 2967.0, mobility: 1.001"""	-0.711825	0.283276	0.565972	IKAEKLSSEFEE	generic|tr_A0A087WSP0_A0A087WSP0_MOUSE__chr1_1_34161097_34161162_ENSMUST00000183331__II_1042653_REVERSED	|generic|sp_Q91ZU6-4_DYST_MOUSE__chr1_1_34161097_34161162_ENSMUST00000183331__II_1042653_REVERSED	|generic|sp_Q91ZU6-5_DYST_MOUSE__chr1_1_34161097_34161162_ENSMUST00000183331__II_1042617_REVERSED	|generic|II_1042650_TX=10090_REVERSED	|generic|tr_E9Q9X1_E9Q9X1_MOUSE__chr1_1_34161097_34161162_ENSMUST00000183331_REVERSED	|generic|tr_S4R1P5_S4R1P5_MOUSE__chr1_1_34161097_34161162_ENSMUST00000183331_REVERSED	|generic|sp_Q91ZU6_DYST_MOUSE__chr1_1_34161097_34161162_ENSMUST00000183331_REVERSED	|generic|sp_Q91ZU6-2_DYST_MOUSE__chr1_1_34161097_34161162_ENSMUST00000183331_REVERSED	|generic|sp_Q91ZU6-3_DYST_MOUSE__chr1_1_34161097_34161162_ENSMUST00000183331_REVERSED	|generic|tr_A0A087WPR7_A0A087WPR7_MOUSE__chr1_1_34161097_34161162_ENSMUST00000183331_REVERSED	|generic|tr_A0A087WRB8_A0A087WRB8_MOUSE__chr1_1_34161097_34161162_ENSMUST00000183331_REVERSED|
"""index: 10393, intensity: 50945.0, mobility: 0.863"""	-0.711902	0.283276	0.566091	SKRPLATW	generic|chr11_1_101738456_101738515_ENSMUST00000039152__IP_1126283_TX=10090_REVERSED|
"""index: 11489, intensity: 2681.0, mobility: 1.228"""	-0.712671	0.283703	0.567282	YWYTFQISGKLLRVM	generic|IP_3499577_TX=10090_REVERSED|
"""index: 10010, intensity: 3718.0, mobility: 0.794"""	-0.712711	0.284009	0.567343	DTEERAQSDQEKVQGCHIS	generic|tr_Q80XH7_Q80XH7_MOUSE__II_934698_REVERSED	|generic|sp_Q9WVF7_DPOE1_MOUSE__II_934698_REVERSED	|generic|II_934676_TX=10090_REVERSED	|generic|tr_E9QAP6_E9QAP6_MOUSE_REVERSED	|generic|tr_Q3UWI6_Q3UWI6_MOUSE_REVERSED	|generic|tr_Q3UPI9_Q3UPI9_MOUSE_REVERSED	|generic|tr_Q3TBY2_Q3TBY2_MOUSE_REVERSED|
"""index: 8422, intensity: 3861.0, mobility: 1.125"""	-0.712948	0.284072	0.567713	ELFTQLPSPVAAQFS	generic|IP_900978_TX=10090_REVERSED|
"""index: 11236, intensity: 64607.0, mobility: 0.946"""	-0.713659	0.284497	0.568829	ERSKTQYVQWSKFVSSFTKLN	generic|IP_3477302_TX=10090_REVERSED|
"""index: 14654, intensity: 4073.0, mobility: 0.904"""	-0.713857	0.284864	0.569142	VVLCHWRRP	generic|chr13_-1_55352942_55353046_ENSMUST00000021940_REVERSED|
"""index: 3954, intensity: 4822.0, mobility: 1.048"""	-0.714309	0.284864	0.56986	FADRNLKDFMNEGLHAHPVMK	generic|tr_Q8CA01_Q8CA01_MOUSE__II_964627_REVERSED	|generic|II_964624_TX=10090_REVERSED	|generic|tr_Q6NV99_Q6NV99_MOUSE_REVERSED|
"""index: 7617, intensity: 3169.0, mobility: 1.007"""	-0.715022	0.285047	0.570999	EMKNRGPLCLTHN	generic|sp_Q5XK03_SERC4_MOUSE__II_1001137_REVERSED	|generic|II_1001154_TX=10090_REVERSED|
"""index: 11320, intensity: 4294.0, mobility: 0.938"""	-0.715423	0.285108	0.571644	VRWPYLSR	generic|IP_3498263_TX=10090_REVERSED|
"""index: 11536, intensity: 3930.0, mobility: 0.859"""	-0.715873	0.28529	0.572374	LEQWALLF	generic|chr18_-1_53731189_53735651_ENSMUST00000049811_REVERSED|
"""index: 2966, intensity: 3715.0, mobility: 0.806"""	-0.716167	0.285593	0.572853	PALIPPPLPSQLHFSST	generic|IP_1153184_TX=10090_REVERSED|
"""index: 4049, intensity: 2733.0, mobility: 1.173"""	-0.716233	0.285896	0.57296	GRLWQAMEGAGLNQRFSM	generic|IP_3491105_TX=10090_REVERSED|
"""index: 18142, intensity: 5705.0, mobility: 0.968"""	-0.716251	0.286319	0.57299	KRESHQHRLS	generic|IP_828854_TX=10090_REVERSED|
"""index: 465, intensity: 2546.0, mobility: 0.843"""	-0.716468	0.286375	0.573345	REKSVSPTKLPEE	generic|sp_Q6NS45_CCD66_MOUSE__II_3479870_REVERSED	|generic|sp_Q6NS45-2_CCD66_MOUSE__II_3479870_REVERSED	|generic|sp_Q6NS45-3_CCD66_MOUSE__II_3479870_REVERSED|
"""index: 14008, intensity: 8010.0, mobility: 1.012"""	-0.716821	0.286375	0.573925	PHAPHERPARL	generic|IP_910743_TX=10090_REVERSED|
"""index: 4901, intensity: 3545.0, mobility: 1.106"""	-0.717087	0.286375	0.574362	EKDQKQCVTEYAKAFPAFYGRIKDQVLRDSSCIGEASEILEKE	generic|sp_E9Q555_RN213_MOUSE_REVERSED	|generic|tr_A0A171EBL2_A0A171EBL2_MOUSE_REVERSED|
"""index: 16084, intensity: 5640.0, mobility: 0.998"""	-0.717943	0.286375	0.575784	QERQTKWKPK	generic|IP_991014_TX=10090_REVERSED|
"""index: 5358, intensity: 3025.0, mobility: 0.898"""	-0.718524	0.286375	0.576757	MQDEFPSLSLPCWYIHGIVTYVLAP	generic|IP_1152482_TX=10090_REVERSED|
"""index: 713, intensity: 6909.0, mobility: 0.835"""	-0.719098	0.286796	0.577725	QLDDKHVQIFDV	generic|tr_A2RRR3_A2RRR3_MOUSE__chr9_1_113918001_113918081_ENSMUST00000215022_REVERSED	|generic|tr_E9Q8N5_E9Q8N5_MOUSE__chr9_1_113918001_113918081_ENSMUST00000215022_REVERSED	|generic|tr_Q08EB6_Q08EB6_MOUSE__chr9_1_113918001_113918081_ENSMUST00000215022_REVERSED	|generic|tr_B9EJA4_B9EJA4_MOUSE__chr9_1_113918001_113918081_ENSMUST00000215022_REVERSED	|generic|tr_Q08EB5_Q08EB5_MOUSE__chr9_1_113918001_113918081_ENSMUST00000215022_REVERSED	|generic|sp_Q8BRT1_CLAP2_MOUSE__chr9_1_113918001_113918081_ENSMUST00000215022_REVERSED	|generic|tr_F7DCH5_F7DCH5_MOUSE__chr9_1_113918001_113918081_ENSMUST00000215022_REVERSED|
"""index: 14298, intensity: 3879.0, mobility: 0.931"""	-0.719224	0.287216	0.577938	TYGLISIFWG	generic|IP_909558_TX=10090_REVERSED|
"""index: 8432, intensity: 10938.0, mobility: 1.184"""	-0.719381	0.287395	0.578205	EADVKVVAYYPLNVFVPANDNQDEVTVKVV	generic|tr_Q9QXA3_Q9QXA3_MOUSE_REVERSED	|generic|tr_A0A1L1SQU7_A0A1L1SQU7_MOUSE_REVERSED	|generic|tr_A0A087WRT4_A0A087WRT4_MOUSE_REVERSED	|generic|tr_F2Z4A3_F2Z4A3_MOUSE_REVERSED|
"""index: 12179, intensity: 2979.0, mobility: 0.782"""	-0.719623	0.287453	0.578618	DSYKHLMC	generic|IP_1101034_TX=10090_REVERSED|
"""index: 13140, intensity: 8537.0, mobility: 1.120"""	-0.720118	0.287631	0.579463	PRHERKQNLQEQH	generic|tr_G3X952_G3X952_MOUSE__II_880578_REVERSED	|generic|tr_Q8BI51_Q8BI51_MOUSE_REVERSED	|generic|tr_G3UZ80_G3UZ80_MOUSE_REVERSED|
"""index: 16551, intensity: 9555.0, mobility: 1.054"""	-0.720246	0.28805	0.579684	ISQPRRSCRPK	generic|IP_2473386_TX=10090_REVERSED|
"""index: 18608, intensity: 4147.0, mobility: 1.232"""	-0.720471	0.28847	0.58007	IKVILIAVARIFF	generic|IP_3501134_TX=10090_REVERSED|
"""index: 16253, intensity: 3116.0, mobility: 0.909"""	-0.720495	0.288526	0.580111	IPYMIKAFR	generic|sp_Q8BLG2_LPAR4_MOUSE_REVERSED	|generic|tr_Q80UD5_Q80UD5_MOUSE_REVERSED|
"""index: 8790, intensity: 5080.0, mobility: 1.163"""	-0.72099	0.288703	0.580967	EYLGGRVCVPEITVLEEMEPRAAAGGPRARK	generic|tr_Q3TDC6_Q3TDC6_MOUSE__chr14_-1_45610488_45610730_ENSMUST00000149286__II_1099486_REVERSED|
"""index: 925, intensity: 3480.0, mobility: 0.836"""	-0.721372	0.289	0.581631	FATPAQSTFP	generic|tr_D3YVX4_D3YVX4_MOUSE__chr1_-1_23849295_23849438_ENSMUST00000133398__II_1043053_REVERSED	|generic|sp_Q91VZ6_SMAP1_MOUSE__chr1_-1_23849295_23849438_ENSMUST00000133398__II_1043053_REVERSED|
"""index: 12149, intensity: 6981.0, mobility: 0.850"""	-0.72149	0.289419	0.581837	LSTGLLGRHAQHTPPLQ	generic|IP_910939_TX=10090_REVERSED|
"""index: 10438, intensity: 2784.0, mobility: 0.845"""	-0.721585	0.289837	0.582002	IPLPWSCPSLWPVLTR	generic|chr11_-1_115359691_115359807_ENSMUST00000106542__IP_1124124_TX=10090_REVERSED	|generic|chr11_-1_115358981_115360329_ENSMUST00000106542__IP_1124123_TX=10090_REVERSED|
"""index: 13921, intensity: 10608.0, mobility: 0.957"""	-0.721636	0.290255	0.582091	VMRQRKPKH	generic|IP_882809_TX=10090_REVERSED|
"""index: 7401, intensity: 3796.0, mobility: 1.017"""	-0.721726	0.290552	0.582248	FVTTVISVNLPFSYLNLFPN	generic|IP_1091659_TX=10090_REVERSED|
"""index: 14502, intensity: 4378.0, mobility: 0.958"""	-0.722092	0.29097	0.582891	LYELDELRR	generic|tr_B2RQ03_B2RQ03_MOUSE_REVERSED	|generic|sp_Q9D2H8-2_FNDC8_MOUSE_REVERSED|
"""index: 12849, intensity: 3543.0, mobility: 0.909"""	-0.722183	0.291266	0.583051	RKEAWSPLS	generic|IP_926409_TX=10090_REVERSED|
"""index: 802, intensity: 2780.0, mobility: 0.878"""	-0.722378	0.291562	0.583393	WRPEPHLNP	generic|IP_897777_TX=10090_REVERSED|
"""index: 15432, intensity: 12011.0, mobility: 0.922"""	-0.723271	0.291615	0.584976	RHFRLEHAT	generic|sp_Q8BSD4_CXD4_MOUSE_REVERSED	|generic|tr_A0A654ICD8_A0A654ICD8_MOUSE_REVERSED|
"""index: 1269, intensity: 16755.0, mobility: 0.979"""	-0.723709	0.292032	0.585759	ECLGKLAPCRLR	generic|IP_859695_TX=10090_REVERSED|
"""index: 10934, intensity: 73381.0, mobility: 0.922"""	-0.723803	0.292327	0.585928	ETLTDMTTVKMIVTTMRTAMRT	generic|IP_1075216_TX=10090_REVERSED|
"""index: 5804, intensity: 4423.0, mobility: 0.888"""	-0.723979	0.29239	0.586242	FLFLFASCRDTVWFWPPLK	generic|IP_1034488_TX=10090_REVERSED|
"""index: 15655, intensity: 4458.0, mobility: 0.862"""	-0.724325	0.29239	0.586865	SLTFYMLL	generic|IP_924851_TX=10090_REVERSED|
"""index: 13763, intensity: 6640.0, mobility: 1.013"""	-0.724526	0.29239	0.587229	HPLAVKRTRDS	generic|IP_883825_TX=10090_REVERSED|
"""index: 1569, intensity: 2783.0, mobility: 0.972"""	-0.724822	0.29239	0.587765	YFVECHSGQIHS	generic|tr_Q3TQ12_Q3TQ12_MOUSE__chr18_1_65682952_65683011_ENSMUST00000182478__II_704848_REVERSED	|generic|tr_S4R2I9_S4R2I9_MOUSE__chr18_1_65682952_65683011_ENSMUST00000182478__II_704848_REVERSED	|generic|sp_Q6NXK2-2_ZN532_MOUSE_REVERSED|
"""index: 10492, intensity: 3699.0, mobility: 0.974"""	-0.725165	0.29239	0.588389	ITAEDVQSWPKS	generic|tr_A0A0J9YV44_A0A0J9YV44_MOUSE__chr18_1_44873051_44873137_ENSMUST00000201507__II_1055781_REVERSED	|generic|sp_B2RR83_YTDC2_MOUSE__chr18_1_44873051_44873137_ENSMUST00000201507_REVERSED|
"""index: 6261, intensity: 4310.0, mobility: 0.850"""	-0.725806	0.29239	0.58956	ERQVGCFSVLKMKYNVLMLLFP	generic|tr_A0A571BEW1_A0A571BEW1_MOUSE_REVERSED|
"""index: 6675, intensity: 3044.0, mobility: 1.087"""	-0.726198	0.292441	0.590281	RIQFFFHEFNFFFSKRRNEKSLSHIYMELTHVVKFNTTH	generic|IP_1057636_TX=10090_REVERSED|
"""index: 13251, intensity: 3194.0, mobility: 0.885"""	-0.726645	0.292492	0.591107	TYLVVVFLM	generic|IP_952807_TX=10090_REVERSED|
"""index: 2319, intensity: 26066.0, mobility: 0.877"""	-0.72711	0.292904	0.591971	FVEIKRIQMMTLFLMLWYSAHLT	generic|IP_1047821_TX=10090_REVERSED|
"""index: 4202, intensity: 3452.0, mobility: 0.787"""	-0.727198	0.292954	0.592135	TCLPLPYS	generic|IP_1078157_TX=10090_REVERSED|
"""index: 16844, intensity: 3270.0, mobility: 1.093"""	-0.727681	0.293054	0.593038	YRQTMKKQDEIL	generic|tr_D3Z420_D3Z420_MOUSE_REVERSED	|generic|tr_A0A2R8VHU0_A0A2R8VHU0_MOUSE_REVERSED|
"""index: 18926, intensity: 4025.0, mobility: 1.056"""	-0.728499	0.293054	0.594578	ERKGPLKLRGSCVEGFEGAGIVREITICSAEIEKAF	generic|tr_E9PUQ4_E9PUQ4_MOUSE__chr5_-1_84142274_84142339_ENSMUST00000154804_REVERSED	|generic|tr_E9PUQ0_E9PUQ0_MOUSE__chr5_-1_84142274_84142339_ENSMUST00000154804_REVERSED	|generic|sp_Q60629_EPHA5_MOUSE__chr5_-1_84142274_84142339_ENSMUST00000154804_REVERSED	|generic|tr_E9PUP9_E9PUP9_MOUSE__chr5_-1_84142274_84142339_ENSMUST00000154804_REVERSED	|generic|tr_E9PUQ2_E9PUQ2_MOUSE__chr5_-1_84142274_84142339_ENSMUST00000154804_REVERSED	|generic|tr_Q6PFV6_Q6PFV6_MOUSE__chr5_-1_84142274_84142339_ENSMUST00000154804_REVERSED|
"""index: 18719, intensity: 2854.0, mobility: 1.079"""	-0.729173	0.293224	0.595859	GASGCCMM	generic|chr7_1_44461661_44461690_ENSMUST00000058667_REVERSED|
"""index: 12135, intensity: 4789.0, mobility: 0.836"""	-0.729522	0.293279	0.596524	MVALISFF	generic|IP_3483362_TX=10090_REVERSED|
"""index: 4968, intensity: 2659.0, mobility: 0.888"""	-0.729806	0.293279	0.597068	AQRENSSSRYWQELVTPELSCLYDM	generic|IP_3503521_TX=10090_REVERSED|
"""index: 8886, intensity: 3067.0, mobility: 1.098"""	-0.730128	0.293279	0.597688	LNVCLVLWYVTEFFLFLVLCLIFTHCVS	generic|IP_857130_TX=10090_REVERSED|
"""index: 3098, intensity: 4359.0, mobility: 0.899"""	-0.730364	0.293279	0.598144	QQEQNQALLQSVEALKERIVEQY	generic|sp_Q8BP86_SNPC4_MOUSE__II_1016287_REVERSED	|generic|II_1016266_TX=10090_REVERSED	|generic|tr_Q05D51_Q05D51_MOUSE_REVERSED	|generic|sp_Q8BP86-2_SNPC4_MOUSE_REVERSED	|generic|sp_Q8BP86-3_SNPC4_MOUSE_REVERSED	|generic|tr_A2AIV6_A2AIV6_MOUSE_REVERSED|
"""index: 6609, intensity: 3327.0, mobility: 0.887"""	-0.73078	0.293279	0.598949	HRLHYEAAREYDQLLTYT	generic|sp_Q6IR34_GPSM1_MOUSE__II_1016319_REVERSED	|generic|sp_Q6IR34-3_GPSM1_MOUSE__II_1016319_REVERSED	|generic|sp_Q6IR34-5_GPSM1_MOUSE__II_1016319_REVERSED	|generic|sp_Q6IR34-2_GPSM1_MOUSE_REVERSED|
"""index: 5056, intensity: 7386.0, mobility: 0.956"""	-0.731889	0.293279	0.601112	WGDNNLDALAIASGFYAGVQTGKLVQKR	generic|sp_Q62470-2_ITA3_MOUSE__chr11_-1_95055853_95055930_ENSMUST00000141693__II_1131936_REVERSED	|generic|sp_Q62470_ITA3_MOUSE__chr11_-1_95055853_95055930_ENSMUST00000141693_REVERSED	|generic|sp_Q62470-3_ITA3_MOUSE__chr11_-1_95055853_95055930_ENSMUST00000141693_REVERSED|
"""index: 4272, intensity: 4019.0, mobility: 0.956"""	-0.73214	0.293447	0.601606	VYAKCPGQLAPLSCTALPGSMCALM	generic|tr_K4HPC4_K4HPC4_MOUSE_REVERSED|
"""index: 7782, intensity: 3471.0, mobility: 1.032"""	-0.732223	0.293615	0.601768	ELMEYVQIINKH	generic|sp_Q9D2E1_TSSK3_MOUSE_REVERSED|
"""index: 3243, intensity: 14941.0, mobility: 0.951"""	-0.73269	0.293831	0.602691	GLPVWSHGTPIF	generic|II_829817_TX=10090_REVERSED|
"""index: 3371, intensity: 21856.0, mobility: 0.954"""	-0.732803	0.293831	0.602914	RHVLSNPWMRLKMMTQQFGCVRSSGRM	generic|chr6_1_142756981_142764396_ENSMUST00000032419__IP_907664_TX=10090_REVERSED|
"""index: 7833, intensity: 11597.0, mobility: 1.218"""	-0.733359	0.294118	0.604019	VRCLGIKGSSSSCAVEQCEIDLLESVILLAKPT	generic|IP_1152080_TX=10090_REVERSED	|generic|IP_1152081_TX=10090_REVERSED|
"""index: 12770, intensity: 2817.0, mobility: 0.942"""	-0.733783	0.294165	0.604866	QGRRVLIMGT	generic|tr_A0A1B0GT42_A0A1B0GT42_MOUSE_REVERSED|
"""index: 7395, intensity: 4918.0, mobility: 0.798"""	-0.734197	0.294451	0.605697	RMSSRLSNTDINVVKGSLDHR	generic|tr_A5D6Q2_A5D6Q2_MOUSE__II_998018_REVERSED	|generic|tr_Q3UQL7_Q3UQL7_MOUSE__II_998018_REVERSED	|generic|tr_Q05BA5_Q05BA5_MOUSE__II_998018_REVERSED	|generic|tr_B2RUJ1_B2RUJ1_MOUSE_REVERSED	|generic|tr_Q3UV84_Q3UV84_MOUSE_REVERSED	|generic|tr_A2A468_A2A468_MOUSE_REVERSED	|generic|sp_O09000_NCOA3_MOUSE_REVERSED|
"""index: 10947, intensity: 2988.0, mobility: 0.937"""	-0.734246	0.294618	0.605794	VMQYRKYVQ	generic|tr_A0A1L1SQ41_A0A1L1SQ41_MOUSE__II_878242_REVERSED	|generic|tr_A0A140LJ98_A0A140LJ98_MOUSE__II_878242_REVERSED	|generic|sp_Q9Z2A5_ATE1_MOUSE__II_878242_REVERSED	|generic|tr_Q4FCQ7_Q4FCQ7_MOUSE__II_878242_REVERSED	|generic|tr_Q8BP95_Q8BP95_MOUSE__II_878242_REVERSED|
"""index: 12803, intensity: 3333.0, mobility: 0.908"""	-0.734556	0.295022	0.606419	VVPWRLDT	generic|IP_946744_TX=10090_REVERSED|
"""index: 5015, intensity: 97980.0, mobility: 1.092"""	-0.734561	0.295188	0.606429	IFDAPIFGTFHYHVEVTQAFTQMKVCQLLKGELIIPMLCHTTM	generic|IP_1030679_TX=10090_REVERSED|
"""index: 12407, intensity: 4418.0, mobility: 0.916"""	-0.734766	0.295354	0.606844	ENTFVIRHCAHLFMYRSPV	generic|sp_Q6UJY2_SL9C1_MOUSE__II_1075124_REVERSED	|generic|II_1075122_TX=10090_REVERSED|
"""index: 5211, intensity: 3531.0, mobility: 0.843"""	-0.734988	0.295758	0.607294	EASDLRAKVAELSDEK	generic|sp_Q922J3_CLIP1_MOUSE__chr5_-1_123590789_123590845_ENSMUST00000125340__II_931266_REVERSED	|generic|sp_Q922J3-2_CLIP1_MOUSE__chr5_-1_123590789_123590845_ENSMUST00000125340__II_931266_REVERSED	|generic|tr_D3Z2Z1_D3Z2Z1_MOUSE__chr5_-1_123590789_123590845_ENSMUST00000125340__II_931266_REVERSED	|generic|tr_F6RCU2_F6RCU2_MOUSE__chr5_-1_123590789_123590845_ENSMUST00000125340__II_931276_REVERSED	|generic|tr_F8WIA1_F8WIA1_MOUSE__chr5_-1_123590789_123590845_ENSMUST00000125340__II_931266_REVERSED	|generic|tr_Q8C0S5_Q8C0S5_MOUSE__chr5_-1_123641774_123641875_ENSMUST00000144121_REVERSED	|generic|tr_D3Z3M7_D3Z3M7_MOUSE__chr5_-1_123590789_123590845_ENSMUST00000125340_REVERSED|
"""index: 17817, intensity: 4195.0, mobility: 0.889"""	-0.734991	0.296162	0.607298	LELRDSRW	generic|IP_862139_TX=10090_REVERSED	|generic|IP_862153_TX=10090_REVERSED|
"""index: 6945, intensity: 2743.0, mobility: 1.002"""	-0.734997	0.296446	0.60731	RRHAPLGEPSHE	generic|tr_Q8BRB4_Q8BRB4_MOUSE_REVERSED	|generic|tr_A0A3Q4EI56_A0A3Q4EI56_MOUSE_REVERSED|
"""index: 3284, intensity: 4453.0, mobility: 0.937"""	-0.735061	0.296491	0.60744	APLTPPPPVSANH	generic|tr_A0A571BDS0_A0A571BDS0_MOUSE__IP_841162_REVERSED|
"""index: 2654, intensity: 4917.0, mobility: 0.855"""	-0.735267	0.296818	0.607858	WYVQWVGY	generic|IP_1065212_TX=10090_REVERSED|
"""index: 796, intensity: 3953.0, mobility: 0.951"""	-0.735607	0.296818	0.60855	EVAVMTKGTSSLY	generic|tr_E9PXI5_E9PXI5_MOUSE__II_3497219_REVERSED	|generic|tr_D3YUI0_D3YUI0_MOUSE__II_3497243_REVERSED	|generic|tr_A0A3B2WCZ3_A0A3B2WCZ3_MOUSE__II_3497243_REVERSED	|generic|II_3497148_TX=10090_REVERSED|
"""index: 8446, intensity: 2859.0, mobility: 0.840"""	-0.7359	0.297101	0.609149	TRYLEPSVVTPMKGQGGLIGTSKVV	generic|sp_Q9Z1T6_FYV1_MOUSE__chr1_1_65233771_65233863_ENSMUST00000190058__II_1037726_REVERSED	|generic|tr_D3Z5N5_D3Z5N5_MOUSE__chr1_1_65233771_65233863_ENSMUST00000190058_REVERSED	|generic|sp_Q9Z1T6-1_FYV1_MOUSE__chr1_1_65233771_65233863_ENSMUST00000190058_REVERSED|
"""index: 2825, intensity: 2819.0, mobility: 1.052"""	-0.736154	0.297265	0.609668	WVETQEDIVYY	generic|IP_1121720_TX=10090_REVERSED|
"""index: 8960, intensity: 7424.0, mobility: 1.098"""	-0.736518	0.297667	0.610416	YKQIWPGFATLGYY	generic|sp_Q9EQC4_ELOV4_MOUSE_REVERSED	|generic|tr_V9GXI2_V9GXI2_MOUSE_REVERSED|
"""index: 17257, intensity: 19944.0, mobility: 0.953"""	-0.736564	0.297949	0.610511	GRSTKWAFQV	generic|chr8_1_31125179_31128300_ENSMUST00000217278_REVERSED|
"""index: 12212, intensity: 3304.0, mobility: 0.903"""	-0.736577	0.298232	0.610536	CRLFYVSVK	generic|IP_1046306_TX=10090_REVERSED|
"""index: 13328, intensity: 9193.0, mobility: 1.007"""	-0.736649	0.298274	0.610686	SLWLAKEKHK	generic|IP_1051462_TX=10090_REVERSED|
"""index: 7783, intensity: 2931.0, mobility: 0.979"""	-0.737502	0.298675	0.612448	GTATERAYDQPRPWAAKSLTEPFR	generic|tr_Q9D927_Q9D927_MOUSE_REVERSED|
"""index: 1365, intensity: 4076.0, mobility: 0.982"""	-0.73775	0.298957	0.612964	WHMLYLDLYE	generic|tr_Q810X5_Q810X5_MOUSE__II_957622_REVERSED	|generic|tr_B1AXW3_B1AXW3_MOUSE__II_957622_REVERSED	|generic|sp_Q9JII6_AK1A1_MOUSE__II_957628_REVERSED	|generic|tr_Q3UJW9_Q3UJW9_MOUSE__II_957628_REVERSED	|generic|tr_Q80XJ7_Q80XJ7_MOUSE__II_957628_REVERSED|
"""index: 2469, intensity: 3937.0, mobility: 0.871"""	-0.737931	0.299358	0.61334	TILDDRARLVKLRAQNMLNSMQ	generic|tr_A0A0N4SWA3_A0A0N4SWA3_MOUSE__chr6_-1_120808358_120808435_ENSMUST00000203432__II_912255_REVERSED	|generic|tr_A0A0N4SW07_A0A0N4SW07_MOUSE__chr6_-1_120795702_120795740_ENSMUST00000203527__II_912268_REVERSED	|generic|sp_P50518_VATE1_MOUSE__chr6_-1_120795702_120795740_ENSMUST00000203527__II_912262_REVERSED	|generic|tr_A0A0N4SW34_A0A0N4SW34_MOUSE__chr6_-1_120808358_120808435_ENSMUST00000203432_REVERSED|
"""index: 6544, intensity: 3897.0, mobility: 1.152"""	-0.737945	0.299519	0.61337	IGGTCYMLVRKQRFIDLNKDVYSPFYSFKRIDPALCGQFR	generic|sp_Q3U269_TSTD2_MOUSE__chr4_-1_46131839_46132072_ENSMUST00000160008_REVERSED|
"""index: 11227, intensity: 2930.0, mobility: 1.047"""	-0.738682	0.299679	0.61491	QNFIKGSYVDVMR	generic|IP_3486778_TX=10090_REVERSED|
"""index: 18386, intensity: 5846.0, mobility: 0.940"""	-0.739232	0.29984	0.616068	QLLAPSRLQR	generic|sp_Q80YR2_F16B2_MOUSE_REVERSED	|generic|sp_Q80YR2-2_F16B2_MOUSE_REVERSED|
"""index: 10838, intensity: 2590.0, mobility: 1.126"""	-0.7394	0.29988	0.616422	RFPWAGEEQTLAPPAK	generic|tr_D3Z3Y7_D3Z3Y7_MOUSE__II_2559935_REVERSED	|generic|II_3498253_TX=10090_REVERSED|
"""index: 8526, intensity: 4089.0, mobility: 1.131"""	-0.739717	0.29996	0.617093	RNEENHIHETQIIHLGESNLPAELLEA	generic|tr_F6UK53_F6UK53_MOUSE_REVERSED	|generic|tr_F6RU76_F6RU76_MOUSE_REVERSED	|generic|tr_Q1LZK4_Q1LZK4_MOUSE_REVERSED	|generic|tr_A1L0V8_A1L0V8_MOUSE_REVERSED|
"""index: 6302, intensity: 3521.0, mobility: 1.083"""	-0.740079	0.29996	0.617862	ARWVPEPVMEYDRG	generic|tr_F8VPZ3_F8VPZ3_MOUSE__chr11_-1_85050383_85050433_ENSMUST00000172950__II_1129155_REVERSED	|generic|tr_G3UZF4_G3UZF4_MOUSE_REVERSED|
"""index: 10919, intensity: 36901.0, mobility: 0.922"""	-0.740622	0.30012	0.61902	ETLTDMTTVKMIVTTMRTAMRT	generic|IP_1075216_TX=10090_REVERSED|
"""index: 3608, intensity: 6136.0, mobility: 1.009"""	-0.741125	0.300398	0.620095	TYELRKPTIQLDRQMDFAQNIFIDLCHSH	generic|tr_A0A087WP69_A0A087WP69_MOUSE__chr1_1_132456456_132456485_ENSMUST00000188006_REVERSED	|generic|sp_Q6XUX1_DUSTY_MOUSE__chr1_1_132456456_132456485_ENSMUST00000188006_REVERSED	|generic|sp_Q6XUX1-2_DUSTY_MOUSE__chr1_1_132456456_132456485_ENSMUST00000188006_REVERSED	|generic|sp_Q6XUX1-3_DUSTY_MOUSE__chr1_1_132456456_132456485_ENSMUST00000188006_REVERSED	|generic|tr_A0A087WQX0_A0A087WQX0_MOUSE_REVERSED	|generic|tr_Q6A064_Q6A064_MOUSE__chr1_1_132456456_132456485_ENSMUST00000188006_REVERSED	|generic|tr_A1L3P8_A1L3P8_MOUSE_REVERSED|
"""index: 4463, intensity: 6549.0, mobility: 0.980"""	-0.741245	0.300797	0.620352	LSPLEGFGLTMMLLFSFILVTLFM	generic|IP_833273_TX=10090_REVERSED|
"""index: 4557, intensity: 5337.0, mobility: 0.922"""	-0.741279	0.300832	0.620426	QTSPVLSWDEAVTTHARLRLAMEE	generic|IP_3506084_TX=10090_REVERSED|
"""index: 16638, intensity: 3583.0, mobility: 0.945"""	-0.74147	0.300832	0.620836	CNSLPRWLR	generic|IP_841392_TX=10090_REVERSED|
"""index: 9993, intensity: 20892.0, mobility: 1.102"""	-0.741947	0.300832	0.621864	NSFIISAASFSDNSKC	generic|sp_A2ARV4_LRP2_MOUSE_REVERSED	|generic|tr_A2ARV5_A2ARV5_MOUSE_REVERSED|
"""index: 18167, intensity: 5560.0, mobility: 1.159"""	-0.742115	0.300832	0.622229	PKKFYDLGRGIKIMWGNNFRIER	generic|sp_Q8VDV8_MITD1_MOUSE__II_1050736_REVERSED|
"""index: 3509, intensity: 2728.0, mobility: 1.029"""	-0.743736	0.300871	0.625762	LFRWTDEFDPSSDQMMVLETTNYIGALVARRTY	generic|sp_Q8K1Z0_COQ9_MOUSE__chr8_1_94850128_94850271_ENSMUST00000159424_REVERSED	|generic|tr_F6SFF5_F6SFF5_MOUSE__chr8_1_94850128_94850271_ENSMUST00000159424_REVERSED	|generic|tr_A0A1D5RLE9_A0A1D5RLE9_MOUSE__chr7_1_112053227_112053256_ENSMUST00000106653_REVERSED|
"""index: 6351, intensity: 3214.0, mobility: 1.174"""	-0.743907	0.301267	0.626137	GYRPNRDSQPWACAGQCN	generic|tr_Q5EC55_Q5EC55_MOUSE_REVERSED	|generic|tr_A7E2R1_A7E2R1_MOUSE_REVERSED|
"""index: 16437, intensity: 2988.0, mobility: 1.028"""	-0.743956	0.301424	0.626245	RQNERSTDRRPS	generic|tr_A0A2I3BQU5_A0A2I3BQU5_MOUSE__chr15_-1_96423513_96423584_ENSMUST00000227069_REVERSED	|generic|tr_Q9CSS1_Q9CSS1_MOUSE__chr15_-1_96414788_96414877_ENSMUST00000227069_REVERSED	|generic|tr_Q6ZPE9_Q6ZPE9_MOUSE__chr15_-1_96423513_96423584_ENSMUST00000227069_REVERSED	|generic|tr_E9PZM7_E9PZM7_MOUSE__chr15_-1_96423513_96423584_ENSMUST00000227069_REVERSED|
"""index: 12306, intensity: 5469.0, mobility: 0.840"""	-0.744281	0.30182	0.626959	WKVTVPDT	generic|tr_A0A068BIU3_A0A068BIU3_MOUSE_REVERSED	|generic|tr_A0A2Z4SYU4_A0A2Z4SYU4_MOUSE_REVERSED|
"""index: 6390, intensity: 5095.0, mobility: 0.866"""	-0.744476	0.302096	0.62739	EKHNQVCEKGESNARDQPTIK	generic|tr_A0A5S8DHC4_A0A5S8DHC4_MOUSE__chr15_1_66632867_66632905_ENSMUST00000229576_REVERSED	|generic|sp_Q8CCJ9_P20L1_MOUSE__chr15_1_66632867_66632905_ENSMUST00000229576_REVERSED	|generic|sp_Q8CCJ9-7_P20L1_MOUSE__chr15_1_66632867_66632905_ENSMUST00000229576_REVERSED	|generic|sp_Q8CCJ9-8_P20L1_MOUSE__chr15_1_66632867_66632905_ENSMUST00000229576_REVERSED	|generic|tr_A0A2R8VHV1_A0A2R8VHV1_MOUSE__chr15_1_66632867_66632905_ENSMUST00000229576_REVERSED|
"""index: 2318, intensity: 3802.0, mobility: 0.929"""	-0.744713	0.302289	0.627913	VMPPKMDADQVSRSATAHIQ	generic|IP_831196_TX=10090_REVERSED|
"""index: 2113, intensity: 3226.0, mobility: 0.914"""	-0.74494	0.302289	0.628417	PAPHPRTPLQP	generic|IP_918940_TX=10090_REVERSED|
"""index: 4919, intensity: 3722.0, mobility: 1.020"""	-0.746219	0.302445	0.631266	LQMYAPSSSKDATLPAKDKFKQNYH	generic|tr_X5J5N2_X5J5N2_MOUSE_REVERSED|
"""index: 7133, intensity: 3487.0, mobility: 1.034"""	-0.746368	0.302839	0.6316	MLRGAGLDEKDTMLFYSQGTKRGPTK	generic|IP_856709_TX=10090_REVERSED|
"""index: 9881, intensity: 2558.0, mobility: 1.068"""	-0.74647	0.303233	0.631828	KDNVTRTWLGLEPV	generic|sp_Q8BKU8-3_TM87B_MOUSE__chr2_1_128842608_128842703_ENSMUST00000126160__II_999934_REVERSED	|generic|tr_Z4YML9_Z4YML9_MOUSE__chr2_1_128842608_128842703_ENSMUST00000126160__II_999934_REVERSED	|generic|sp_Q8BKU8_TM87B_MOUSE__chr2_1_128842608_128842703_ENSMUST00000126160_REVERSED	|generic|tr_A0A5F8MPT2_A0A5F8MPT2_MOUSE__chr2_1_128842608_128842703_ENSMUST00000126160_REVERSED|
"""index: 13210, intensity: 11586.0, mobility: 1.047"""	-0.746508	0.303628	0.631914	MRLCLISLIMM	generic|tr_Q8BQB7_Q8BQB7_MOUSE__chrX_1_69856703_69856765_ENSMUST00000151662__II_834953_REVERSED|
"""index: 12772, intensity: 5120.0, mobility: 0.927"""	-0.746619	0.303902	0.632162	KRMFIKSH	generic|IP_3457184_TX=10090_REVERSED|
"""index: 8059, intensity: 3538.0, mobility: 0.874"""	-0.746739	0.304091	0.632433	YLYRQRVQGGFQLLPSSDPIPYAQ	generic|sp_Q9JJN1_FGF21_MOUSE_REVERSED|
"""index: 5838, intensity: 2682.0, mobility: 0.825"""	-0.746827	0.304091	0.63263	CSVPLPLSLPSFRSLSLFACLY	generic|II_3458285_TX=10090_REVERSED|
"""index: 4493, intensity: 2593.0, mobility: 0.929"""	-0.74762	0.304485	0.63442	EKRRGKGEERGGKVSIEVDGVD	generic|IP_1099765_TX=10090_REVERSED|
"""index: 1439, intensity: 3363.0, mobility: 0.989"""	-0.747661	0.304519	0.634513	QVVPNPGDNQPVP	generic|tr_Q541Z2_Q541Z2_MOUSE__chr8_-1_26000966_26001025_ENSMUST00000209860__II_3453787_REVERSED|
"""index: 1142, intensity: 2878.0, mobility: 0.967"""	-0.748548	0.304912	0.636529	SRLQTCVSTPECH	generic|IP_921410_TX=10090_REVERSED|
"""index: 1164, intensity: 2745.0, mobility: 0.848"""	-0.74869	0.305065	0.636853	FSLRQGPLSYIK	generic|IP_877569_TX=10090_REVERSED|
"""index: 8139, intensity: 3686.0, mobility: 1.139"""	-0.748896	0.305218	0.637324	QYDRLKERSAWDKEPADEPISLLEVPGQVQ	generic|tr_A2APY6_A2APY6_MOUSE__chr12_-1_73284743_73284772_ENSMUST00000116420__II_998659_REVERSED	|generic|tr_B2RXU2_B2RXU2_MOUSE__chr2_-1_140158476_140158592_ENSMUST00000137005__II_998659_REVERSED	|generic|II_998661_TX=10090_REVERSED|
"""index: 5534, intensity: 106468.0, mobility: 1.090"""	-0.749706	0.30561	0.639179	PYTVSAKEEAPLKQDVNFTFDDVVLSMLMPLFKTILEAEMKPE	generic|sp_Q8C4Y3_NELFB_MOUSE__chr2_-1_25200320_25200454_ENSMUST00000128876__II_1013409_REVERSED	|generic|sp_Q8C4Y3-3_NELFB_MOUSE__chr2_-1_25200320_25200454_ENSMUST00000128876__II_1013409_REVERSED	|generic|tr_A0A5H1ZRL3_A0A5H1ZRL3_MOUSE__chr2_-1_25200320_25200454_ENSMUST00000128876__II_1013409_REVERSED|
"""index: 482, intensity: 3112.0, mobility: 0.762"""	-0.74976	0.306002	0.639304	ASLAKDLA	generic|sp_Q921W0_CHM1A_MOUSE__chr8_-1_123206140_123206211_ENSMUST00000167655__II_860458_REVERSED|
"""index: 6333, intensity: 3886.0, mobility: 0.884"""	-0.749774	0.306067	0.639337	TTANERIFT	generic|sp_Q8C3Y4_KNTC1_MOUSE__II_931188_REVERSED|
"""index: 6344, intensity: 3301.0, mobility: 0.901"""	-0.749931	0.306067	0.639699	QWGRQLSFSRTADTTFLHET	generic|IP_987095_TX=10090_REVERSED|
"""index: 12884, intensity: 3852.0, mobility: 0.836"""	-0.750672	0.306458	0.641409	MTYLSVTI	generic|tr_Q3U226_Q3U226_MOUSE__chr2_-1_165282077_165282142_ENSMUST00000132270_REVERSED	|generic|tr_Q5GMG7_Q5GMG7_MOUSE__chr2_-1_165282077_165282142_ENSMUST00000132270_REVERSED	|generic|tr_Q5GMH2_Q5GMH2_MOUSE__chr2_-1_165282077_165282142_ENSMUST00000132270_REVERSED	|generic|tr_Q5GMG8_Q5GMG8_MOUSE__chr2_-1_165282077_165282142_ENSMUST00000132270_REVERSED	|generic|tr_Q5GMH1_Q5GMH1_MOUSE__chr2_-1_165282077_165282142_ENSMUST00000132270_REVERSED|
"""index: 13401, intensity: 4029.0, mobility: 1.033"""	-0.750755	0.306849	0.641602	TKGGIDETLRKR	generic|tr_Q8C671_Q8C671_MOUSE__chr11_-1_116852564_116852842_ENSMUST00000136914_REVERSED|
"""index: 12824, intensity: 4786.0, mobility: 0.990"""	-0.750772	0.307	0.641641	NVIQGEIITKY	generic|sp_Q8BMI3_GGA3_MOUSE__chr11_-1_115585730_115585834_ENSMUST00000156173__II_1123998_REVERSED	|generic|tr_A2A9W7_A2A9W7_MOUSE__chr11_-1_115585730_115585834_ENSMUST00000156173__II_1123998_REVERSED	|generic|tr_S4R2D2_S4R2D2_MOUSE__II_1123999_REVERSED|
"""index: 3786, intensity: 5738.0, mobility: 1.196"""	-0.751017	0.307391	0.64221	DQIDEQAYPNSHLLEKGAQQLEEMYRRSAL	generic|tr_A0A571BF02_A0A571BF02_MOUSE__IP_3490944_REVERSED	|generic|IP_3490943_TX=10090_REVERSED|
"""index: 10920, intensity: 3740.0, mobility: 0.861"""	-0.751085	0.307783	0.642368	EERKQQIPFEMRNWMFKHM	generic|IP_917374_TX=10090_REVERSED|
"""index: 12911, intensity: 8601.0, mobility: 0.913"""	-0.751118	0.308053	0.642445	LPRHAFPRR	generic|IP_3483436_TX=10090_REVERSED|
"""index: 11725, intensity: 6499.0, mobility: 0.975"""	-0.751293	0.308444	0.642851	RRPQPQRPV	generic|II_1102146_TX=10090_REVERSED|
"""index: 11730, intensity: 4709.0, mobility: 0.868"""	-0.751407	0.308469	0.643115	WSAWLLTL	generic|tr_A0A1Y7VJD4_A0A1Y7VJD4_MOUSE__II_3470944_REVERSED	|generic|tr_A0A140LJ41_A0A140LJ41_MOUSE__II_1115848_REVERSED	|generic|tr_A0A140LIU7_A0A140LIU7_MOUSE_REVERSED	|generic|tr_A0A140LI79_A0A140LI79_MOUSE_REVERSED	|generic|tr_A0A140LIS8_A0A140LIS8_MOUSE_REVERSED|
"""index: 15773, intensity: 3278.0, mobility: 0.922"""	-0.751762	0.308469	0.643943	VLMYEQFK	generic|IP_2462813_TX=10090_REVERSED|
"""index: 18553, intensity: 3852.0, mobility: 1.463"""	-0.752318	0.308469	0.645244	KRLLFDILKHLK	generic|tr_Q68FG1_Q68FG1_MOUSE__II_3471040_REVERSED	|generic|tr_Q3V1X3_Q3V1X3_MOUSE__II_3471041_REVERSED	|generic|tr_A0A1Y7VMP7_A0A1Y7VMP7_MOUSE__II_3471041_REVERSED	|generic|tr_Q8R407_Q8R407_MOUSE_REVERSED	|generic|tr_Q8BZC3_Q8BZC3_MOUSE_REVERSED|
"""index: 8675, intensity: 3437.0, mobility: 0.931"""	-0.752729	0.308469	0.646207	VQSLSLQQLR	generic|sp_C3VPR6_NLRC5_MOUSE__II_861289_REVERSED|
"""index: 9586, intensity: 13958.0, mobility: 0.840"""	-0.753032	0.308469	0.646922	EKISTKQP	generic|sp_Q6IRU7_CEP78_MOUSE__chr19_-1_15970892_15970957_ENSMUST00000235718_REVERSED	|generic|tr_A0A494BA29_A0A494BA29_MOUSE__chr19_-1_15970892_15970957_ENSMUST00000235718_REVERSED|
"""index: 16569, intensity: 6245.0, mobility: 1.009"""	-0.753951	0.308858	0.649091	LPQRMRRMIR	generic|chr2_1_59842778_59842894_ENSMUST00000112568_REVERSED|
"""index: 8697, intensity: 2705.0, mobility: 1.179"""	-0.754036	0.309063	0.649293	EQEQRRARLQEEALAMEEEMASAEEKARR	generic|tr_Q6A0A1_Q6A0A1_MOUSE_REVERSED	|generic|tr_Q80X98_Q80X98_MOUSE_REVERSED	|generic|tr_Q8R1J6_Q8R1J6_MOUSE_REVERSED	|generic|tr_O89064_O89064_MOUSE_REVERSED|
"""index: 989, intensity: 3540.0, mobility: 0.898"""	-0.754092	0.309063	0.649425	RLQMLINIVSMFHGTALTEKT	generic|tr_Q3U4M6_Q3U4M6_MOUSE__chr7_1_127531747_127531893_ENSMUST00000189629__IP_879045_REVERSED	|generic|tr_A0A087WQ44_A0A087WQ44_MOUSE__chr7_1_127531747_127531893_ENSMUST00000189629__II_879057_REVERSED	|generic|tr_E9Q9V7_E9Q9V7_MOUSE__chr7_1_127531747_127531893_ENSMUST00000189629__IP_879045_REVERSED	|generic|tr_A0A087WNL7_A0A087WNL7_MOUSE__chr7_1_127531747_127531893_ENSMUST00000189629__II_879057_REVERSED	|generic|tr_A0A087WP63_A0A087WP63_MOUSE__chr7_1_127531747_127531893_ENSMUST00000189629__IP_879045_REVERSED	|generic|tr_A0A087WQY5_A0A087WQY5_MOUSE__chr7_1_127531747_127531893_ENSMUST00000189629__II_879057_REVERSED	|generic|tr_A0A087WNX7_A0A087WNX7_MOUSE__chr7_1_127531747_127531893_ENSMUST00000189629__II_879057_REVERSED	|generic|II_879044_TX=10090_REVERSED	|generic|II_879051_TX=10090_REVERSED|
"""index: 8400, intensity: 2794.0, mobility: 0.819"""	-0.75494	0.309063	0.651442	LTNKERKFFFLST	generic|IP_1138002_TX=10090_REVERSED|
"""index: 13068, intensity: 3567.0, mobility: 0.883"""	-0.755781	0.30945	0.653454	LKSYDSELYV	generic|tr_G3UZ14_G3UZ14_MOUSE__II_1008086_REVERSED	|generic|sp_P97321_SEPR_MOUSE__II_1008093_REVERSED	|generic|sp_P97321-2_SEPR_MOUSE__II_1008093_REVERSED	|generic|tr_A0A172Q394_A0A172Q394_MOUSE__II_1008093_REVERSED	|generic|sp_P97321-3_SEPR_MOUSE__II_1008093_REVERSED|
"""index: 11497, intensity: 4474.0, mobility: 0.864"""	-0.755856	0.309837	0.653633	EKEINALV	generic|tr_Q3UZG1_Q3UZG1_MOUSE_REVERSED	|generic|sp_Q61143_TRPC6_MOUSE_REVERSED	|generic|tr_Q6NV56_Q6NV56_MOUSE_REVERSED|
"""index: 17931, intensity: 2789.0, mobility: 0.885"""	-0.755986	0.310225	0.653947	RRWSRRVAGLW	generic|IP_952070_TX=10090_REVERSED|
"""index: 7522, intensity: 5082.0, mobility: 0.906"""	-0.756055	0.310492	0.654111	SQNPNSVISNISKINEGPSPQ	generic|IP_1119154_TX=10090_REVERSED|
"""index: 1470, intensity: 2817.0, mobility: 0.858"""	-0.756358	0.310879	0.654842	FAQLAKYGES	generic|IP_2443506_TX=10090_REVERSED|
"""index: 15422, intensity: 5938.0, mobility: 1.020"""	-0.756363	0.311171	0.654852	RWITDTHLIR	generic|sp_Q3TQF0_FBX31_MOUSE__chr8_-1_121556238_121556336_ENSMUST00000180539__II_860877_REVERSED	|generic|II_860880_TX=10090_REVERSED	|generic|tr_A0A1D5RMG0_A0A1D5RMG0_MOUSE_REVERSED|
"""index: 1084, intensity: 2541.0, mobility: 0.943"""	-0.756387	0.311171	0.654911	QKHMWPPYYS	generic|IP_3482710_TX=10090_REVERSED|
"""index: 10892, intensity: 2507.0, mobility: 1.330"""	-0.756668	0.311437	0.655587	TFKMFDNNKIASYYKMTY	generic|IP_899738_TX=10090_REVERSED|
"""index: 2127, intensity: 2729.0, mobility: 1.006"""	-0.756765	0.311824	0.655822	LQSTEMKSHQYI	generic|IP_846295_TX=10090_REVERSED|
"""index: 8188, intensity: 3798.0, mobility: 0.908"""	-0.756909	0.311969	0.656169	GYLPMSRDFE	generic|sp_Q9D684_RIN2_MOUSE__chr2_1_145885885_145885923_ENSMUST00000147976_REVERSED	|generic|sp_Q9D684-2_RIN2_MOUSE__chr2_1_145885885_145885923_ENSMUST00000147976_REVERSED	|generic|tr_F8WGD2_F8WGD2_MOUSE__chr2_1_145885885_145885923_ENSMUST00000147976_REVERSED	|generic|tr_Q3TR60_Q3TR60_MOUSE__chr2_1_145885885_145885923_ENSMUST00000147976_REVERSED	|generic|tr_Q3U8Y2_Q3U8Y2_MOUSE__chr2_1_145885885_145885923_ENSMUST00000147976_REVERSED|
"""index: 15473, intensity: 4544.0, mobility: 0.924"""	-0.757074	0.312355	0.656569	RWKLWLFS	generic|tr_A0A0R4J0T3_A0A0R4J0T3_MOUSE_REVERSED	|generic|sp_Q7TQA7_TA2R3_MOUSE_REVERSED|
"""index: 4400, intensity: 5741.0, mobility: 1.052"""	-0.757103	0.3125	0.656639	AAIFTDMSGVAQAFFVFSVAWQP	generic|tr_Q2T9H5_Q2T9H5_MOUSE_REVERSED	|generic|sp_Q9QZ25_VNN3_MOUSE_REVERSED|
"""index: 15164, intensity: 7300.0, mobility: 1.007"""	-0.757214	0.312572	0.656908	WARAPRVLQCK	generic|tr_B7ZNY8_B7ZNY8_MOUSE_REVERSED	|generic|tr_B7ZNY9_B7ZNY9_MOUSE_REVERSED	|generic|sp_Q5Y5T3_ZDH23_MOUSE_REVERSED|
"""index: 4938, intensity: 2731.0, mobility: 0.815"""	-0.757274	0.312572	0.657053	VGPGASRSVPSHSSLTEQ	generic|sp_Q9Z0M9_I18BP_MOUSE_REVERSED|
"""index: 8439, intensity: 3557.0, mobility: 1.222"""	-0.758274	0.312572	0.659481	HLHRPHFADQRESLNESSGGQHLSLVRILQ	generic|IP_985369_TX=10090_REVERSED|
"""index: 3281, intensity: 2724.0, mobility: 0.783"""	-0.758469	0.312716	0.659956	LEILSLHRIKKMDEVSL	generic|tr_F6XG99_F6XG99_MOUSE__II_1061784_REVERSED	|generic|tr_A0A2X0SYT7_A0A2X0SYT7_MOUSE_REVERSED	|generic|tr_F6ZDY5_F6ZDY5_MOUSE_REVERSED	|generic|tr_E9Q642_E9Q642_MOUSE_REVERSED	|generic|sp_Q8BN58_RHG28_MOUSE_REVERSED	|generic|sp_Q8BN58-2_RHG28_MOUSE_REVERSED	|generic|sp_Q8BN58-3_RHG28_MOUSE_REVERSED|
"""index: 7310, intensity: 5232.0, mobility: 0.967"""	-0.7587	0.3131	0.66052	LSDSLDLNTHF	generic|IP_953371_TX=10090_REVERSED|
"""index: 16978, intensity: 3320.0, mobility: 0.954"""	-0.75873	0.313484	0.660593	DMSWIFGLFFSS	generic|IP_3461158_TX=10090_REVERSED|
"""index: 18328, intensity: 17660.0, mobility: 0.921"""	-0.758786	0.313673	0.660729	PREKWCLM	generic|tr_Q3TLX4_Q3TLX4_MOUSE_REVERSED	|generic|sp_P06240_LCK_MOUSE_REVERSED	|generic|tr_E9Q696_E9Q696_MOUSE_REVERSED|
"""index: 16112, intensity: 2502.0, mobility: 1.069"""	-0.759063	0.313673	0.661407	RMILRTLRQWT	generic|IP_992389_TX=10090_REVERSED|
"""index: 6210, intensity: 5457.0, mobility: 0.913"""	-0.759462	0.313673	0.662384	VDVLYKEILAWDIEVEKNKQNQTI	generic|tr_L7N474_L7N474_MOUSE__II_946544_REVERSED	|generic|tr_F6VCN9_F6VCN9_MOUSE__II_946544_REVERSED|
"""index: 17849, intensity: 3410.0, mobility: 0.941"""	-0.760085	0.314056	0.663917	DEEITVRRE	generic|chr1_1_15287142_15287201_None_REVERSED|
"""index: 12699, intensity: 3722.0, mobility: 0.983"""	-0.760194	0.314439	0.664185	STLEMDLGQSLSRETNERATLEM	generic|IP_847123_TX=10090_REVERSED|
"""index: 11099, intensity: 12000.0, mobility: 0.930"""	-0.760247	0.314822	0.664316	EPRPDQSTVCRLHRRQVQDYV	generic|IP_911611_TX=10090_REVERSED|
"""index: 12728, intensity: 2905.0, mobility: 0.798"""	-0.760282	0.315205	0.664401	SDSNLDKYP	generic|tr_Q80ZL7_Q80ZL7_MOUSE__chr6_1_5113652_5113834_ENSMUST00000176263__II_916148_REVERSED|
"""index: 6196, intensity: 2647.0, mobility: 0.850"""	-0.760287	0.315346	0.664413	GTGVEGDLSRSMTYRKSSSREFY	generic|sp_Q9WV92-7_E41L3_MOUSE__chr17_1_69257404_69257472_ENSMUST00000225740__II_3460197_REVERSED	|generic|sp_Q9WV92-8_E41L3_MOUSE__chr17_1_69257404_69257472_ENSMUST00000225740__II_3460198_REVERSED	|generic|tr_A0A3B2WBE1_A0A3B2WBE1_MOUSE__chr17_1_69257404_69257472_ENSMUST00000225740__II_3460197_REVERSED	|generic|tr_A0A286YDY4_A0A286YDY4_MOUSE__chr17_1_69257404_69257472_ENSMUST00000225740__II_3460198_REVERSED	|generic|tr_D0VYV6_D0VYV6_MOUSE__chr17_1_69257404_69257472_ENSMUST00000225740_REVERSED|
"""index: 10404, intensity: 10985.0, mobility: 1.075"""	-0.760448	0.315608	0.664812	RELVIEIFLGGTQH	generic|chr1_1_45819521_45819721_ENSMUST00000154436_REVERSED|
"""index: 7533, intensity: 5735.0, mobility: 0.890"""	-0.760604	0.315991	0.665195	QKAKVLTGYK	generic|sp_B9EJX3_VAFNB_MOUSE_REVERSED|
"""index: 10698, intensity: 12732.0, mobility: 0.846"""	-0.76066	0.31619	0.665334	LSGLGMVRL	generic|IP_1047842_TX=10090_REVERSED|
"""index: 3691, intensity: 4251.0, mobility: 1.061"""	-0.760716	0.31619	0.665473	KKLEQNNERAEMNEMELNHLYTMIEKEKLKLEKYHRTQR	generic|tr_B7ZN93_B7ZN93_MOUSE_REVERSED|
"""index: 10532, intensity: 2506.0, mobility: 1.117"""	-0.761054	0.31619	0.666309	EGLPRQTSTDPPAPLGPSTHRH	generic|IP_849509_TX=10090_REVERSED|
"""index: 1217, intensity: 2575.0, mobility: 0.910"""	-0.761177	0.31619	0.666613	SKKKWSYIFPSKCVCPAFFAKM	generic|IP_959638_TX=10090_REVERSED|
"""index: 4661, intensity: 2569.0, mobility: 0.905"""	-0.761854	0.316571	0.668295	AATGIKGIVSSTLITTYRLPYCIAVYR	generic|tr_F8VPJ8_F8VPJ8_MOUSE_REVERSED	|generic|tr_Q9WVD9_Q9WVD9_MOUSE_REVERSED|
"""index: 2742, intensity: 4037.0, mobility: 0.961"""	-0.762066	0.316952	0.668821	LGPPHPLSLFTF	generic|sp_P97382_KCAB3_MOUSE__chr11_1_69331774_69331833_ENSMUST00000142328_REVERSED|
"""index: 10966, intensity: 3726.0, mobility: 0.947"""	-0.762111	0.317212	0.668934	LNVDSAWSVPL	generic|IP_3454894_TX=10090_REVERSED|
"""index: 6932, intensity: 3673.0, mobility: 1.012"""	-0.762277	0.317249	0.669348	LVAPLHRHQHLM	generic|chr8_1_123660887_123661093_ENSMUST00000045487_REVERSED|
"""index: 13221, intensity: 13323.0, mobility: 0.989"""	-0.762303	0.317249	0.669414	NRLHPPIYRG	generic|sp_Q62167_DDX3X_MOUSE__II_837215_REVERSED	|generic|tr_Q3U484_Q3U484_MOUSE__chrY_-1_1263792_1263917_ENSMUST00000188484__II_825848_REVERSED	|generic|sp_Q62095_DDX3Y_MOUSE__chrY_-1_1263792_1263917_ENSMUST00000188484__II_825848_REVERSED	|generic|tr_B9EKE9_B9EKE9_MOUSE__II_837215_REVERSED	|generic|II_837217_TX=10090_REVERSED	|generic|sp_P16381_DDX3L_MOUSE_REVERSED|
"""index: 13886, intensity: 3132.0, mobility: 1.023"""	-0.762846	0.317629	0.67077	LQLFFRAVMKA	generic|sp_Q3UGF1_WDR19_MOUSE__chr5_1_65257748_65257816_ENSMUST00000203359__II_939676_REVERSED	|generic|sp_Q3UGF1-2_WDR19_MOUSE__chr5_1_65257748_65257816_ENSMUST00000203359__II_939653_REVERSED	|generic|sp_Q3UGF1-3_WDR19_MOUSE__chr5_1_65202572_65202655_ENSMUST00000204582__II_939676_REVERSED	|generic|II_939663_TX=10090_REVERSED|
"""index: 5219, intensity: 4362.0, mobility: 1.132"""	-0.762928	0.317888	0.670974	QWMRPSRCSTHSSEWPQSLTSTACSPWPWSC	generic|IP_848538_TX=10090_REVERSED|
"""index: 16262, intensity: 34073.0, mobility: 0.989"""	-0.763145	0.318147	0.671517	YIVAIIFAGAVF	generic|tr_A0A1B0GSS2_A0A1B0GSS2_MOUSE__II_867706_REVERSED	|generic|sp_Q9DA77_TEX29_MOUSE__II_867706_REVERSED|
"""index: 11052, intensity: 2927.0, mobility: 0.974"""	-0.763392	0.318406	0.672136	CPFSFCGDAPLRLLDDTTLSIADM	generic|tr_G8CZ88_G8CZ88_MOUSE__II_3451419_REVERSED	|generic|tr_G8CZ49_G8CZ49_MOUSE__II_3451419_REVERSED	|generic|tr_G8CZ50_G8CZ50_MOUSE__II_3451419_REVERSED	|generic|tr_G8CZ89_G8CZ89_MOUSE__II_3451419_REVERSED	|generic|tr_G8CZ46_G8CZ46_MOUSE__II_3451419_REVERSED	|generic|tr_G8CZ53_G8CZ53_MOUSE__II_3451419_REVERSED	|generic|tr_G8CZ60_G8CZ60_MOUSE_REVERSED	|generic|tr_G8CZ76_G8CZ76_MOUSE_REVERSED	|generic|tr_A0A1D5RLY5_A0A1D5RLY5_MOUSE_REVERSED	|generic|tr_G8CZ74_G8CZ74_MOUSE_REVERSED	|generic|tr_G8CZ47_G8CZ47_MOUSE_REVERSED	|generic|tr_A0A1D5RMK7_A0A1D5RMK7_MOUSE_REVERSED	|generic|tr_G8CZ65_G8CZ65_MOUSE_REVERSED	|generic|tr_G8CZ71_G8CZ71_MOUSE_REVERSED	|generic|tr_G8CZ59_G8CZ59_MOUSE_REVERSED	|generic|tr_G8CZ87_G8CZ87_MOUSE_REVERSED	|generic|tr_G8CZ66_G8CZ66_MOUSE_REVERSED	|generic|tr_G8CZ57_G8CZ57_MOUSE_REVERSED	|generic|tr_G8CZ86_G8CZ86_MOUSE_REVERSED	|generic|sp_Q8CB14-4_LAS2_MOUSE_REVERSED	|generic|tr_G8CZ67_G8CZ67_MOUSE_REVERSED	|generic|tr_G8CZ90_G8CZ90_MOUSE_REVERSED	|generic|tr_G8CZ62_G8CZ62_MOUSE_REVERSED	|generic|tr_Q3UFM3_Q3UFM3_MOUSE_REVERSED	|generic|tr_G8CZ77_G8CZ77_MOUSE_REVERSED	|generic|tr_G8CZ61_G8CZ61_MOUSE_REVERSED|
"""index: 4285, intensity: 5026.0, mobility: 0.946"""	-0.76367	0.318544	0.672834	MPCAQQQLLQLDWHSSPSRTVTSRLP	generic|sp_Q61043-2_NIN_MOUSE__II_3443039_REVERSED	|generic|sp_Q61043-1_NIN_MOUSE__II_3443039_REVERSED	|generic|II_3472156_TX=10090_REVERSED	|generic|sp_Q61043_NIN_MOUSE_REVERSED|
"""index: 1343, intensity: 3531.0, mobility: 0.852"""	-0.763948	0.318802	0.673533	PEGSGEPCYF	generic|tr_A0A140LHT4_A0A140LHT4_MOUSE_REVERSED|
"""index: 1510, intensity: 2539.0, mobility: 0.815"""	-0.76431	0.31906	0.674444	VLSTDPQIA	generic|tr_Q921V3_Q921V3_MOUSE_REVERSED	|generic|sp_Q9Z1J3_NFS1_MOUSE_REVERSED|
"""index: 12838, intensity: 4374.0, mobility: 0.856"""	-0.764768	0.319245	0.6756	SRSRQSSLL	generic|IP_1150134_TX=10090_REVERSED|
"""index: 6418, intensity: 3483.0, mobility: 0.858"""	-0.764875	0.319245	0.67587	PPVSFSPNPPRPDQIPF	generic|tr_Q3U196_Q3U196_MOUSE_REVERSED|
"""index: 4474, intensity: 4366.0, mobility: 0.840"""	-0.765571	0.319245	0.677635	LSCVLQPGGKQFDRR	generic|tr_G3V001_G3V001_MOUSE_REVERSED	|generic|tr_A0A3B0IYV7_A0A3B0IYV7_MOUSE_REVERSED	|generic|tr_G3UXA9_G3UXA9_MOUSE_REVERSED	|generic|sp_Q9D8U4_C1QT2_MOUSE_REVERSED|
"""index: 2484, intensity: 3337.0, mobility: 0.980"""	-0.765811	0.319245	0.678244	HFTISDPHLEQNRQVCDEPEWMR	generic|IP_847702_TX=10090_REVERSED|
"""index: 4078, intensity: 4010.0, mobility: 1.158"""	-0.766428	0.319623	0.679814	QLEQKELVRPDTDIHNDEIHEILDALTPFH	generic|sp_Q80ZQ5_JAZF1_MOUSE__II_920762_REVERSED	|generic|sp_Q80ZQ5-2_JAZF1_MOUSE__II_920762_REVERSED|
"""index: 16068, intensity: 3779.0, mobility: 0.980"""	-0.766838	0.32	0.680859	MSALKKVHATW	generic|sp_Q3UQ84_SYTM_MOUSE__chr3_-1_95751502_95751630_ENSMUST00000196868__II_977707_REVERSED	|generic|tr_E9Q7H6_E9Q7H6_MOUSE__chr3_-1_95740171_95740221_ENSMUST00000196077__II_977707_REVERSED	|generic|tr_A0A0G2JGW2_A0A0G2JGW2_MOUSE__chr3_-1_95751502_95751630_ENSMUST00000196868__II_977725_REVERSED	|generic|tr_A0A0G2JFW1_A0A0G2JFW1_MOUSE_REVERSED	|generic|tr_A0A0G2JFT3_A0A0G2JFT3_MOUSE_REVERSED	|generic|tr_A0A0G2JF63_A0A0G2JF63_MOUSE_REVERSED	|generic|tr_Q922A3_Q922A3_MOUSE__chr3_-1_95751502_95751630_ENSMUST00000196868_REVERSED	|generic|tr_Q3TP97_Q3TP97_MOUSE__chr3_-1_95751502_95751630_ENSMUST00000196868_REVERSED|
"""index: 2162, intensity: 3668.0, mobility: 0.964"""	-0.767077	0.320257	0.68147	KNMYVSHPWQ	generic|IP_908484_TX=10090_REVERSED|
"""index: 13018, intensity: 4985.0, mobility: 0.950"""	-0.767268	0.320407	0.681957	FHVMLSVIGLPILTYKPAMQY	generic|tr_K7N747_K7N747_MOUSE_REVERSED|
"""index: 14730, intensity: 4023.0, mobility: 0.859"""	-0.767552	0.320407	0.682687	KLHLWVSPHPI	generic|IP_848609_TX=10090_REVERSED|
"""index: 10851, intensity: 3659.0, mobility: 1.011"""	-0.767862	0.320783	0.68348	SVLCLLPTELLQ	generic|sp_Q8CC86_PNCB_MOUSE__II_3482916_REVERSED	|generic|tr_A0A2R8VHP2_A0A2R8VHP2_MOUSE_REVERSED|
"""index: 5536, intensity: 6543.0, mobility: 0.903"""	-0.768043	0.32116	0.683945	TFYYKLYTK	generic|IP_964939_TX=10090_REVERSED|
"""index: 15904, intensity: 4157.0, mobility: 1.001"""	-0.768087	0.321536	0.684059	EPFYTLNTIL	generic|tr_Q8C7S3_Q8C7S3_MOUSE_REVERSED	|generic|tr_Q91YM0_Q91YM0_MOUSE_REVERSED	|generic|tr_Q3V1K8_Q3V1K8_MOUSE_REVERSED	|generic|sp_P54761_EPHB4_MOUSE_REVERSED	|generic|tr_E9PWK7_E9PWK7_MOUSE_REVERSED	|generic|tr_Q8C8K1_Q8C8K1_MOUSE_REVERSED|
"""index: 1488, intensity: 2756.0, mobility: 0.982"""	-0.76809	0.321913	0.684065	QAMPVVRTGRSPW	generic|IP_1085288_TX=10090_REVERSED|
"""index: 14701, intensity: 5393.0, mobility: 0.988"""	-0.768093	0.321926	0.684075	RWRETFLR	generic|chr1_1_63549754_63551850_ENSMUST00000087374__IP_1038020_TX=10090_REVERSED|
"""index: 4882, intensity: 3726.0, mobility: 0.937"""	-0.768577	0.322302	0.685318	PAPKYGNSMMYTKPLKTKKLNDEAKEDAM	generic|tr_A0A1L1SQG7_A0A1L1SQG7_MOUSE_REVERSED	|generic|sp_E9PZQ0_RYR1_MOUSE_REVERSED	|generic|tr_K3W4M2_K3W4M2_MOUSE_REVERSED|
"""index: 8272, intensity: 3950.0, mobility: 1.049"""	-0.768583	0.322435	0.685334	WPMLTWFIIRWRLLYLFAEGFAESKM	generic|IP_831193_TX=10090_REVERSED|
"""index: 17276, intensity: 3319.0, mobility: 0.878"""	-0.768847	0.322811	0.686014	YLFMYVMYN	generic|IP_970910_TX=10090_REVERSED	|generic|IP_973112_TX=10090_REVERSED|
"""index: 11276, intensity: 57766.0, mobility: 0.882"""	-0.768934	0.322823	0.686238	ETLTDMTTVKMIVTTMRTAMRT	generic|IP_1075216_TX=10090_REVERSED|
"""index: 16561, intensity: 2873.0, mobility: 1.058"""	-0.769388	0.323198	0.687412	TEVAVEDRDKEKL	generic|sp_Q6PEE2_CTIF_MOUSE_REVERSED|
"""index: 3905, intensity: 5380.0, mobility: 0.957"""	-0.769393	0.323331	0.687424	LQVQDKSPAAPMANRVAPASVSPRTN	generic|tr_A0A0G2JF11_A0A0G2JF11_MOUSE_REVERSED	|generic|tr_A0A0G2JEM3_A0A0G2JEM3_MOUSE__chr5_-1_124404185_124404259_ENSMUST00000199004_REVERSED	|generic|tr_A0A0G2JDL6_A0A0G2JDL6_MOUSE_REVERSED	|generic|tr_F7CVW0_F7CVW0_MOUSE__chr5_-1_124404185_124404259_ENSMUST00000199004_REVERSED	|generic|tr_Q3TMM7_Q3TMM7_MOUSE__chr5_-1_124404185_124404259_ENSMUST00000199004_REVERSED	|generic|tr_A0A0G2JGC7_A0A0G2JGC7_MOUSE__chr5_-1_124404185_124404259_ENSMUST00000199004_REVERSED	|generic|tr_A0A0G2JFU7_A0A0G2JFU7_MOUSE_REVERSED	|generic|tr_I6L981_I6L981_MOUSE__chr5_-1_124404185_124404259_ENSMUST00000199004_REVERSED	|generic|tr_B2RRI2_B2RRI2_MOUSE__chr5_-1_124404185_124404259_ENSMUST00000199004_REVERSED	|generic|sp_Q689Z5_SBNO1_MOUSE__chr5_-1_124404185_124404259_ENSMUST00000199004_REVERSED	|generic|sp_Q689Z5-2_SBNO1_MOUSE__chr5_-1_124404185_124404259_ENSMUST00000199004_REVERSED	|generic|chr5_-1_124410029_124410325_ENSMUST00000199004_REVERSED|
"""index: 6637, intensity: 4830.0, mobility: 1.023"""	-0.769725	0.323342	0.688284	CMKRWLPVKSYLHTESVASR	generic|IP_915776_TX=10090_REVERSED|
"""index: 3070, intensity: 4982.0, mobility: 0.871"""	-0.769951	0.323596	0.688868	FVPLAKDTRERAVWPPP	generic|tr_Q920V9_Q920V9_MOUSE_REVERSED|
"""index: 11919, intensity: 3974.0, mobility: 0.919"""	-0.769995	0.323728	0.688983	CVCVGRRESELRPWIAENMLNS	generic|IP_899817_TX=10090_REVERSED|
"""index: 3311, intensity: 80664.0, mobility: 0.764"""	-0.770453	0.324102	0.690173	MKELRRPYKTASV	generic|tr_Q4KL57_Q4KL57_MOUSE__II_932934_REVERSED	|generic|tr_Q6ZQC1_Q6ZQC1_MOUSE__chr5_1_142477322_142477486_ENSMUST00000196405__II_932923_REVERSED	|generic|tr_A0A0G2JFH9_A0A0G2JFH9_MOUSE__chr5_1_142477322_142477486_ENSMUST00000196405__II_932923_REVERSED	|generic|sp_Q3U829_AP5Z1_MOUSE__chr5_1_142477322_142477486_ENSMUST00000196405__II_932923_REVERSED	|generic|tr_Q6PFH7_Q6PFH7_MOUSE__chr5_1_142477322_142477486_ENSMUST00000196405__II_932923_REVERSED	|generic|II_932928_TX=10090_REVERSED|
"""index: 14066, intensity: 14834.0, mobility: 0.959"""	-0.770487	0.324476	0.690259	ERIQSHPWK	generic|tr_F7BJ98_F7BJ98_MOUSE__chr1_1_60277947_60278069_ENSMUST00000162291__II_1038439_REVERSED	|generic|tr_E9PYP2_E9PYP2_MOUSE__chr1_1_60277947_60278069_ENSMUST00000162291__II_1038407_REVERSED	|generic|tr_E9PV03_E9PV03_MOUSE__chr1_1_60277947_60278069_ENSMUST00000162291_REVERSED|
"""index: 2338, intensity: 2735.0, mobility: 0.900"""	-0.770598	0.324729	0.690548	EDLSFVHRTSQATSRFY	generic|tr_Q91XX4_Q91XX4_MOUSE__chr18_1_37833338_37840129_ENSMUST00000193941__II_1051469_REVERSED|
"""index: 5037, intensity: 3562.0, mobility: 0.871"""	-0.771066	0.32486	0.691767	WPEMGRLIWYFIGTYIMGGYVGLI	generic|tr_Q6PF96_Q6PF96_MOUSE_REVERSED	|generic|sp_Q921G7_ETFD_MOUSE_REVERSED|
"""index: 9048, intensity: 6161.0, mobility: 0.790"""	-0.771213	0.324991	0.69215	ERGMGVKK	generic|chr6_-1_124914566_124914703_ENSMUST00000032216_REVERSED|
"""index: 6682, intensity: 5158.0, mobility: 1.196"""	-0.77146	0.325364	0.692794	MLKLGNTVRDETILSFNSMNNEKMAQFSSYKFVLDLEDPGLNK	generic|tr_K7N6K9_K7N6K9_MOUSE_REVERSED|
"""index: 9430, intensity: 3877.0, mobility: 1.034"""	-0.771486	0.325503	0.692861	SVVSYLSINSWLY	generic|tr_Q3TAQ9_Q3TAQ9_MOUSE__chr18_1_32843833_32843898_ENSMUST00000234158__II_3464094_REVERSED	|generic|tr_Q8VDN1_Q8VDN1_MOUSE__chr18_1_32854804_32854863_ENSMUST00000234798__II_3464094_REVERSED	|generic|tr_Q6NSU4_Q6NSU4_MOUSE__chr18_1_32854804_32854863_ENSMUST00000234798__II_3464094_REVERSED	|generic|tr_Q3TA68_Q3TA68_MOUSE__chr18_1_32843833_32843898_ENSMUST00000234158_REVERSED	|generic|tr_Q505Q0_Q505Q0_MOUSE__chr18_1_32843833_32843898_ENSMUST00000234158_REVERSED|
"""index: 17372, intensity: 4308.0, mobility: 1.002"""	-0.771539	0.325503	0.693001	WHVFRIRFY	generic|IP_1141425_TX=10090_REVERSED|
"""index: 14611, intensity: 8369.0, mobility: 1.036"""	-0.772331	0.325512	0.69507	IDFVRVEVRF	generic|tr_Q91Y08_Q91Y08_MOUSE_REVERSED|
"""index: 2809, intensity: 2672.0, mobility: 0.970"""	-0.772872	0.325763	0.696492	ELCQPEHIALSQ	generic|sp_Q6V5K9_ZN474_MOUSE_REVERSED|
"""index: 5946, intensity: 4739.0, mobility: 0.815"""	-0.773121	0.326136	0.697146	LLMSSCQQSARTGTVML	generic|IP_2496491_TX=10090_REVERSED|
"""index: 4974, intensity: 2810.0, mobility: 0.988"""	-0.773145	0.32616	0.697207	YFREARCTLNVQNMSTPSQQTV	generic|sp_P97797_SHPS1_MOUSE_REVERSED	|generic|sp_P97797-2_SHPS1_MOUSE_REVERSED	|generic|tr_Q2M4I8_Q2M4I8_MOUSE_REVERSED|
"""index: 7405, intensity: 4944.0, mobility: 0.984"""	-0.773346	0.32616	0.697737	GLKGNPSIEFDEL	generic|sp_Q6P5U7_NWD2_MOUSE_REVERSED|
"""index: 8074, intensity: 2583.0, mobility: 0.954"""	-0.773595	0.32616	0.698393	GLSIDGIIPHPGTRFEDW	generic|IP_995412_TX=10090_REVERSED|
"""index: 13613, intensity: 3275.0, mobility: 0.815"""	-0.774084	0.326312	0.699681	GFSELPTMW	generic|IP_1110801_TX=10090_REVERSED|
"""index: 12743, intensity: 2538.0, mobility: 1.206"""	-0.774633	0.326312	0.701132	GLIYNSSLALIKWYNFM	generic|IP_946257_TX=10090_REVERSED|
"""index: 4036, intensity: 5281.0, mobility: 1.162"""	-0.774918	0.326312	0.701886	RPESAETAKGGTTSIFD	generic|IP_1086751_TX=10090_REVERSED|
"""index: 10431, intensity: 2615.0, mobility: 0.925"""	-0.77497	0.326312	0.702024	TTASIRRRKDKTIFKNT	generic|tr_Q496R8_Q496R8_MOUSE__II_920832_REVERSED	|generic|tr_Q496S0_Q496S0_MOUSE__II_920833_REVERSED	|generic|tr_Q496R9_Q496R9_MOUSE__II_920831_REVERSED	|generic|sp_Q62424_HXA13_MOUSE_REVERSED	|generic|tr_E0CXK7_E0CXK7_MOUSE_REVERSED	|generic|tr_E9QM91_E9QM91_MOUSE_REVERSED|
"""index: 5359, intensity: 2665.0, mobility: 1.167"""	-0.775915	0.326561	0.704534	RMQSDDKDFSSNDRK	generic|tr_Q3URW7_Q3URW7_MOUSE__chr1_1_128174962_128175012_ENSMUST00000191016__II_1036112_REVERSED	|generic|tr_A0A087WQF6_A0A087WQF6_MOUSE__chr1_1_128174962_128175012_ENSMUST00000191016__II_1036072_REVERSED	|generic|tr_B9EHE8_B9EHE8_MOUSE__chr1_1_128236531_128236758_ENSMUST00000190288__II_1036033_REVERSED	|generic|tr_A0A087WPF0_A0A087WPF0_MOUSE__chr1_1_128174962_128175012_ENSMUST00000191016__II_1036072_REVERSED	|generic|tr_E9Q9Q2_E9Q9Q2_MOUSE__chr1_1_128236531_128236758_ENSMUST00000190288__II_1036033_REVERSED	|generic|tr_Q80ZH9_Q80ZH9_MOUSE__chr1_1_128186793_128186933_ENSMUST00000185471__II_1036072_REVERSED|
"""index: 7497, intensity: 2909.0, mobility: 0.956"""	-0.775947	0.32693	0.704618	ATNKKQFQTF	generic|IP_1102022_TX=10090_REVERSED|
"""index: 7750, intensity: 5804.0, mobility: 0.836"""	-0.775951	0.327058	0.70463	ATAELTEAELHLRTPLESLA	generic|IP_913819_TX=10090_REVERSED|
"""index: 15200, intensity: 3811.0, mobility: 0.824"""	-0.776357	0.327427	0.705709	GDESMLPILFRILF	generic|IP_850975_TX=10090_REVERSED|
"""index: 15495, intensity: 5455.0, mobility: 0.884"""	-0.776399	0.327796	0.70582	ARKMEQQIED	generic|chr17_-1_51767868_51768047_ENSMUST00000192997__IP_1053721_TX=10090_REVERSED	|generic|tr_H3BKH3_H3BKH3_MOUSE_REVERSED	|generic|sp_Q8VI24_SATB2_MOUSE_REVERSED	|generic|sp_Q8VI24-2_SATB2_MOUSE_REVERSED	|generic|tr_E9PVB7_E9PVB7_MOUSE_REVERSED	|generic|sp_Q60611_SATB1_MOUSE_REVERSED|
"""index: 14241, intensity: 3448.0, mobility: 1.033"""	-0.776422	0.328044	0.705882	MLLGQKHRAVVM	generic|IP_3468902_TX=10090_REVERSED|
"""index: 4792, intensity: 14511.0, mobility: 0.994"""	-0.776485	0.328413	0.706051	IMKLQINCAQSH	generic|IP_1042567_TX=10090_REVERSED|
"""index: 8735, intensity: 2852.0, mobility: 1.114"""	-0.776576	0.328661	0.706293	QRYLVGVNGRSREPSHWDVARRKARE	generic|II_882665_TX=10090_REVERSED	|generic|sp_Q9JJR5_AKIP1_MOUSE__chr7_1_109711843_109711893_ENSMUST00000147497_REVERSED|
"""index: 9695, intensity: 4072.0, mobility: 1.090"""	-0.77669	0.328909	0.706595	TSVKRSLYEIYEVQEDNTMASWALEDLNRHKNKKK	generic|sp_Q8K2D0_F199X_MOUSE_REVERSED|
"""index: 16688, intensity: 61214.0, mobility: 1.025"""	-0.776776	0.329156	0.706826	RQERNVLDVVK	generic|IP_2451189_TX=10090_REVERSED|
"""index: 10910, intensity: 4353.0, mobility: 0.910"""	-0.776974	0.329525	0.707355	EKFHWPKL	generic|tr_Q3UT60_Q3UT60_MOUSE_REVERSED|
"""index: 18568, intensity: 5548.0, mobility: 1.547"""	-0.777432	0.329893	0.708577	KRRRRRPLRPL	generic|chr9_1_21642456_21647375_ENSMUST00000034707__IP_851984_TX=10090_REVERSED	|generic|chr9_1_21641057_21647375_ENSMUST00000034707__IP_851984_TX=10090_REVERSED	|generic|chr9_1_21641048_21647375_ENSMUST00000034707__IP_851984_TX=10090_REVERSED|
"""index: 9070, intensity: 2537.0, mobility: 1.155"""	-0.777683	0.329897	0.709249	WWPDTQCRLLACFSSM	generic|IP_1024023_TX=10090_REVERSED|
"""index: 1456, intensity: 2967.0, mobility: 0.904"""	-0.777914	0.330026	0.70987	VHMCYISVLYQYIILVSSFLCVTIY	generic|IP_3463692_TX=10090_REVERSED|
"""index: 2707, intensity: 4210.0, mobility: 0.885"""	-0.777946	0.330026	0.709955	PLPQQLCSNR	generic|IP_1053399_TX=10090_REVERSED|
"""index: 11294, intensity: 15253.0, mobility: 0.882"""	-0.778935	0.330393	0.712611	VIMTGNEIR	generic|sp_Q9QZT4_PA2GF_MOUSE_REVERSED	|generic|sp_Q9QZT4-2_PA2GF_MOUSE_REVERSED|
"""index: 9867, intensity: 5010.0, mobility: 0.945"""	-0.778988	0.330761	0.712752	LSSLIFAENGMAFWFLLF	generic|IP_1096702_TX=10090_REVERSED	|generic|IP_1096594_TX=10090_REVERSED	|generic|IP_1096637_TX=10090_REVERSED	|generic|IP_1096792_TX=10090_REVERSED|
"""index: 4658, intensity: 3168.0, mobility: 1.012"""	-0.77908	0.331128	0.712999	GLDNSDTKGRLHAPIKSRPDDQMTPKS	generic|tr_A0A571BDN7_A0A571BDN7_MOUSE__chr9_1_72721338_72721424_ENSMUST00000238368__II_847218_REVERSED	|generic|tr_B2RSC8_B2RSC8_MOUSE__chr9_1_72721338_72721424_ENSMUST00000238368__II_847216_REVERSED|
"""index: 17530, intensity: 2533.0, mobility: 0.850"""	-0.779163	0.331374	0.713223	WLIQDSQV	generic|chrX_1_135748698_135748814_ENSMUST00000113144_REVERSED|
"""index: 11210, intensity: 6632.0, mobility: 0.941"""	-0.779351	0.331376	0.71373	TSEEGEDMLGQERQAQSKGEFTY	generic|IP_828308_TX=10090_REVERSED|
"""index: 8972, intensity: 4282.0, mobility: 0.945"""	-0.780036	0.3315	0.715576	NEKMIIVSDQLVFDEDE	generic|sp_Q8VHN7_AGRV1_MOUSE__chr1_-1_170880997_170881026_ENSMUST00000171447_REVERSED	|generic|tr_B8JJE0_B8JJE0_MOUSE__chr1_-1_170880997_170881026_ENSMUST00000171447_REVERSED|
"""index: 4823, intensity: 16168.0, mobility: 0.920"""	-0.780156	0.331867	0.715899	TIPAQPRSWR	generic|tr_A0A087WR50_A0A087WR50_MOUSE__chr1_-1_71637244_71637333_ENSMUST00000186613__II_1037262_REVERSED	|generic|tr_A0A087WSN6_A0A087WSN6_MOUSE__chr1_-1_71637244_71637333_ENSMUST00000186613__II_1037262_REVERSED	|generic|sp_P11276_FINC_MOUSE__chr1_-1_71637244_71637333_ENSMUST00000186613__II_1037262_REVERSED	|generic|tr_Q3TCF1_Q3TCF1_MOUSE__chr1_-1_71637244_71637333_ENSMUST00000186613__II_1037262_REVERSED	|generic|tr_B9EHT6_B9EHT6_MOUSE__chr1_-1_71637244_71637333_ENSMUST00000186613__II_1037262_REVERSED	|generic|tr_Q3UHL6_Q3UHL6_MOUSE__chr1_-1_71637244_71637333_ENSMUST00000186613__II_1037262_REVERSED	|generic|tr_Q3UGY5_Q3UGY5_MOUSE__chr1_-1_71637244_71637333_ENSMUST00000186613_REVERSED	|generic|tr_Q3TCL7_Q3TCL7_MOUSE__chr1_-1_71637244_71637333_ENSMUST00000186613_REVERSED	|generic|tr_B7ZNJ1_B7ZNJ1_MOUSE__chr1_-1_71637244_71637333_ENSMUST00000186613_REVERSED	|generic|tr_Q3UH17_Q3UH17_MOUSE__chr1_-1_71637244_71637333_ENSMUST00000186613_REVERSED	|generic|tr_Q3TBB4_Q3TBB4_MOUSE__chr1_-1_71637244_71637333_ENSMUST00000186613_REVERSED	|generic|tr_A0A087WS56_A0A087WS56_MOUSE__chr1_-1_71637244_71637333_ENSMUST00000186613_REVERSED	|generic|tr_Q3UHR1_Q3UHR1_MOUSE__chr1_-1_71637244_71637333_ENSMUST00000186613_REVERSED|
"""index: 5049, intensity: 5316.0, mobility: 0.913"""	-0.780232	0.332233	0.716106	VSSFQQLYNWSDQTRSDTIVQEP	generic|tr_A0A140LIY9_A0A140LIY9_MOUSE_REVERSED|
"""index: 1148, intensity: 3768.0, mobility: 0.900"""	-0.780285	0.332478	0.716248	QSCIALWVYGKDGEILWCDARVAGPQCVCLL	generic|sp_Q68FM6_PPR29_MOUSE_REVERSED|
"""index: 1854, intensity: 3166.0, mobility: 0.869"""	-0.780312	0.332723	0.716323	TEVSPARFPGGEQAGIQQRIK	generic|sp_Q9DCI9_RM32_MOUSE__chr13_-1_14610486_14610707_ENSMUST00000221699__II_3473367_REVERSED	|generic|II_3473375_TX=10090_REVERSED	|generic|II_3475038_TX=10090_REVERSED|
"""index: 18079, intensity: 5048.0, mobility: 0.970"""	-0.780681	0.332846	0.71732	LPTVNQWVDF	generic|sp_Q9WTR0_MMP16_MOUSE__chr4_1_18116135_18116221_ENSMUST00000183662_REVERSED	|generic|tr_V9GXD8_V9GXD8_MOUSE__chr4_1_17987623_17987724_ENSMUST00000183662_REVERSED	|generic|tr_B1AVH0_B1AVH0_MOUSE__chr4_1_17987623_17987724_ENSMUST00000183662_REVERSED|
"""index: 6712, intensity: 6163.0, mobility: 1.196"""	-0.780808	0.332846	0.717664	YYWYQSPLLPQRPYDNWVEWLDYAWPKDYLFVAGAMTILL	generic|sp_Q1A3B0_CERS3_MOUSE_REVERSED	|generic|sp_Q1A3B0-2_CERS3_MOUSE_REVERSED|
"""index: 19009, intensity: 4931.0, mobility: 1.054"""	-0.781172	0.332968	0.718649	KLFSELLSKRAEVRDSDMNGFPLDPFLKKPGKVN	generic|sp_Q6P4T1_SNX19_MOUSE__chr9_1_30463243_30463311_ENSMUST00000216545__II_3506272_REVERSED	|generic|tr_Q99KI8_Q99KI8_MOUSE__chr9_1_30463243_30463311_ENSMUST00000216545__II_3506272_REVERSED|
"""index: 1272, intensity: 16833.0, mobility: 0.956"""	-0.781222	0.333333	0.718784	WTARVPPSNITNRTEHSKHAKQDSGESMAAC	generic|IP_877664_TX=10090_REVERSED|
"""index: 6300, intensity: 3309.0, mobility: 0.915"""	-0.781298	0.333699	0.71899	KCTKRKNFNREVACNAKGRLVRTESRE	generic|sp_B2RRF6_Z518A_MOUSE_REVERSED	|generic|tr_Q5DU36_Q5DU36_MOUSE_REVERSED|
"""index: 12898, intensity: 13170.0, mobility: 0.841"""	-0.78148	0.333819	0.719485	QWGLVLRM	generic|chr7_1_127848840_127848956_ENSMUST00000033075_REVERSED|
"""index: 18567, intensity: 4353.0, mobility: 1.491"""	-0.781902	0.333819	0.720631	RRVKLPVLYVLPA	generic|IP_983034_TX=10090_REVERSED|
"""index: 13331, intensity: 4119.0, mobility: 0.937"""	-0.782267	0.333819	0.721622	EEQPPRAKIE	generic|sp_Q3V1H3_HPHL1_MOUSE_REVERSED|
"""index: 17275, intensity: 4194.0, mobility: 0.946"""	-0.782432	0.333819	0.722071	ALLHGYLSIM	generic|tr_Q14CI2_Q14CI2_MOUSE_REVERSED	|generic|sp_Q50L43_PA24D_MOUSE_REVERSED	|generic|tr_Q14DK8_Q14DK8_MOUSE_REVERSED|
"""index: 12307, intensity: 3439.0, mobility: 0.892"""	-0.782754	0.334059	0.722946	DSECLCHHMF	generic|IP_1111245_TX=10090_REVERSED|
"""index: 5349, intensity: 3079.0, mobility: 0.954"""	-0.782947	0.334059	0.723474	VECPLPSETSPLC	generic|tr_A0A0U1RP16_A0A0U1RP16_MOUSE_REVERSED|
"""index: 16976, intensity: 16531.0, mobility: 1.099"""	-0.783251	0.334059	0.724302	WTERPPVALRGGPAGLGAPGDGKAPAGDPGSVILPGKKED	generic|tr_E9Q151_E9Q151_MOUSE__chrX_1_73676799_73676903_ENSMUST00000146796__II_834439_REVERSED	|generic|tr_A2ALM6_A2ALM6_MOUSE__chrX_1_73676799_73676903_ENSMUST00000146796__II_834439_REVERSED	|generic|sp_Q8VBW1_SC6A8_MOUSE__chrX_1_73676799_73676903_ENSMUST00000146796__II_834442_REVERSED	|generic|sp_Q8VBW1-3_SC6A8_MOUSE__chrX_1_73676799_73676903_ENSMUST00000146796__II_834442_REVERSED|
"""index: 7680, intensity: 3999.0, mobility: 0.948"""	-0.783949	0.334059	0.726207	CHPCQFPREGTHLRRHNLLH	generic|tr_Q8BV16_Q8BV16_MOUSE_REVERSED	|generic|tr_Q3U267_Q3U267_MOUSE_REVERSED	|generic|tr_Q8BVH0_Q8BVH0_MOUSE_REVERSED	|generic|tr_Q14DQ6_Q14DQ6_MOUSE_REVERSED	|generic|tr_E9Q569_E9Q569_MOUSE_REVERSED|
"""index: 7034, intensity: 3762.0, mobility: 0.968"""	-0.784147	0.334421	0.726748	LEVYAFVQNQDQVIRQYDPK	generic|sp_Q9CYC5_DSN1_MOUSE_REVERSED|
"""index: 15742, intensity: 2774.0, mobility: 1.054"""	-0.784331	0.334784	0.727253	WRRTESHLTLI	generic|IP_3495423_TX=10090_REVERSED|
"""index: 9353, intensity: 3620.0, mobility: 0.868"""	-0.784351	0.335025	0.727306	SVKDLSARFIIDGASAALRL	generic|IP_916244_TX=10090_REVERSED|
"""index: 18927, intensity: 2574.0, mobility: 1.087"""	-0.784593	0.335388	0.727969	TKWNGSVSTRMYAKYNQGIKQVRVDYKADIFPE	generic|tr_W8QPF2_W8QPF2_MOUSE__chr6_1_115261704_115261733_ENSMUST00000203768_REVERSED	|generic|sp_O88935_SYN1_MOUSE__chr6_1_115261704_115261733_ENSMUST00000203768_REVERSED	|generic|sp_O88935-1_SYN1_MOUSE__chr6_1_115261704_115261733_ENSMUST00000203768_REVERSED	|generic|sp_O88935-3_SYN1_MOUSE__chr6_1_115261704_115261733_ENSMUST00000203768_REVERSED|
"""index: 2501, intensity: 5560.0, mobility: 0.916"""	-0.784623	0.335629	0.728051	ICLIIKEESFKHICCLSVNNGKP	generic|IP_1009728_TX=10090_REVERSED|
"""index: 14712, intensity: 3163.0, mobility: 0.884"""	-0.785483	0.335991	0.730409	TFRLDSDHDR	generic|tr_A2AQ99_A2AQ99_MOUSE__chr2_1_80326682_80326711_ENSMUST00000028392_REVERSED	|generic|tr_A2AQ92_A2AQ92_MOUSE__chr5_1_30876503_30876690_ENSMUST00000201203_REVERSED	|generic|tr_A0A494BAW1_A0A494BAW1_MOUSE__chr2_1_80326682_80326711_ENSMUST00000028392_REVERSED	|generic|tr_Q8BZ02_Q8BZ02_MOUSE_REVERSED	|generic|tr_B7ZWM4_B7ZWM4_MOUSE__chr2_1_80326682_80326711_ENSMUST00000028392_REVERSED|
"""index: 9548, intensity: 2630.0, mobility: 1.162"""	-0.78553	0.336354	0.730537	RNRYTLSSWSSTYGHFSLRAICSSRPLYVTNT	generic|IP_3506168_TX=10090_REVERSED|
"""index: 17561, intensity: 4518.0, mobility: 1.056"""	-0.785611	0.336716	0.73076	LQALFVPGALAVLAAAERRVDPSLAGRLGLLIR	generic|sp_Q3V050_S47A2_MOUSE_REVERSED	|generic|tr_Z4YMV2_Z4YMV2_MOUSE_REVERSED|
"""index: 14344, intensity: 4959.0, mobility: 0.927"""	-0.785627	0.336957	0.730804	GHHKLLINE	generic|sp_Q922Y0_DYRK3_MOUSE_REVERSED|
"""index: 16478, intensity: 2796.0, mobility: 0.930"""	-0.785816	0.337197	0.731323	PHLCLPWLL	generic|IP_889904_TX=10090_REVERSED|
"""index: 11558, intensity: 4186.0, mobility: 1.022"""	-0.78609	0.337559	0.732076	LFDQLIFSPMAVY	generic|IP_1105353_TX=10090_REVERSED|
"""index: 6318, intensity: 2656.0, mobility: 1.219"""	-0.786096	0.337799	0.732094	TIEPMSASLQLQQKEERE	generic|tr_Q8R3Q5_Q8R3Q5_MOUSE__chr7_-1_19531511_19531591_ENSMUST00000209190__II_892091_REVERSED	|generic|sp_Q8BKR5_PPR37_MOUSE__chr7_-1_19531511_19531591_ENSMUST00000209190__II_892091_REVERSED|
"""index: 14462, intensity: 3059.0, mobility: 0.869"""	-0.786277	0.338023	0.73259	KKHKRKFEAIF	generic|tr_Q3ULM1_Q3ULM1_MOUSE__II_854160_REVERSED	|generic|tr_Q504P4_Q504P4_MOUSE__II_854160_REVERSED	|generic|tr_Q3TZJ3_Q3TZJ3_MOUSE__II_854160_REVERSED	|generic|tr_Q3TEK2_Q3TEK2_MOUSE__II_854160_REVERSED	|generic|tr_Q3TF16_Q3TF16_MOUSE__II_854160_REVERSED	|generic|tr_Q3KQJ4_Q3KQJ4_MOUSE__II_854160_REVERSED	|generic|tr_Q3UBA6_Q3UBA6_MOUSE__II_854160_REVERSED	|generic|tr_Q3U9L2_Q3U9L2_MOUSE__II_854160_REVERSED	|generic|tr_Q3TH56_Q3TH56_MOUSE__II_854160_REVERSED	|generic|tr_Q3TH04_Q3TH04_MOUSE__II_854160_REVERSED	|generic|tr_Q3TQ13_Q3TQ13_MOUSE__II_854160_REVERSED	|generic|sp_P63017_HSP7C_MOUSE__II_854160_REVERSED	|generic|tr_Q3TRH3_Q3TRH3_MOUSE__II_854160_REVERSED	|generic|tr_Q3TB63_Q3TB63_MOUSE_REVERSED	|generic|tr_Q3UDS0_Q3UDS0_MOUSE_REVERSED|
"""index: 13843, intensity: 3826.0, mobility: 0.857"""	-0.786405	0.338023	0.732943	LRTTIYFAIFV	generic|tr_Q3UH82_Q3UH82_MOUSE__chr14_1_21792960_21793241_ENSMUST00000144061_REVERSED	|generic|tr_Q497L5_Q497L5_MOUSE__chr14_1_21792960_21793241_ENSMUST00000144061_REVERSED	|generic|sp_Q9DA37_SAMD8_MOUSE__chr14_1_21792960_21793241_ENSMUST00000144061_REVERSED|
"""index: 13986, intensity: 12228.0, mobility: 0.885"""	-0.786513	0.338023	0.733239	RTTTMRRR	generic|chr3_1_95937064_95937234_ENSMUST00000165307_REVERSED|
"""index: 3432, intensity: 11077.0, mobility: 1.229"""	-0.786713	0.338023	0.73379	EAVVATDVQP	generic|II_984334_TX=10090_REVERSED	|generic|tr_G3X955_G3X955_MOUSE_REVERSED	|generic|tr_Q497T6_Q497T6_MOUSE__chr3_-1_57646679_57646837_ENSMUST00000041954_REVERSED|
"""index: 4492, intensity: 5723.0, mobility: 0.988"""	-0.787576	0.338367	0.736169	GTWTQTTEKGQS	generic|IP_2469213_TX=10090_REVERSED|
"""index: 4265, intensity: 5018.0, mobility: 0.898"""	-0.787585	0.338367	0.736194	EDESLTPSAASA	generic|sp_Q04890_SOX12_MOUSE_REVERSED|
"""index: 18437, intensity: 35409.0, mobility: 1.240"""	-0.787751	0.338367	0.736653	KRRVPLKKLPRK	generic|IP_897814_TX=10090_REVERSED|
"""index: 3264, intensity: 5070.0, mobility: 1.053"""	-0.787869	0.338367	0.736978	RMMRAPWTILHKLSRCCWPRHPGPRSAWA	generic|chr11_-1_6193416_6200121_ENSMUST00000066496__IP_1139588_TX=10090_REVERSED|
"""index: 3656, intensity: 3258.0, mobility: 0.937"""	-0.788692	0.338727	0.739253	MNILLVVLCTT	generic|IP_950723_TX=10090_REVERSED|
"""index: 15128, intensity: 2730.0, mobility: 0.884"""	-0.788796	0.338965	0.739541	KRRRARMKARF	generic|tr_G5E8I8_G5E8I8_MOUSE_REVERSED	|generic|sp_Q8CGZ0_CHERP_MOUSE_REVERSED	|generic|tr_A0A1D5RL92_A0A1D5RL92_MOUSE_REVERSED|
"""index: 16290, intensity: 8291.0, mobility: 1.023"""	-0.789115	0.339074	0.740424	YLAMKRTRAR	generic|chr12_1_111541712_111542245_ENSMUST00000166123__IP_1114912_TX=10090_REVERSED	|generic|IP_3472356_TX=10090_REVERSED	|generic|IP_3464083_TX=10090_REVERSED|
"""index: 12376, intensity: 100287.0, mobility: 0.930"""	-0.789285	0.339074	0.740895	FLFRPLAEL	generic|sp_Q8K1S1_LGI4_MOUSE__chr7_1_31063325_31063360_ENSMUST00000169785_REVERSED	|generic|tr_Q3UYI9_Q3UYI9_MOUSE__chr7_1_31063325_31063360_ENSMUST00000169785_REVERSED|
"""index: 6454, intensity: 4743.0, mobility: 1.075"""	-0.789984	0.339311	0.742833	EVKDVSHGLQKLQEIRHRTQLFPDYR	generic|tr_A0A286YDB8_A0A286YDB8_MOUSE__chr14_-1_65577921_65578058_ENSMUST00000224743_REVERSED	|generic|sp_Q9CZX0_ELP3_MOUSE__chr14_-1_65577921_65578058_ENSMUST00000224743_REVERSED	|generic|sp_Q9CZX0-2_ELP3_MOUSE__chr14_-1_65577921_65578058_ENSMUST00000224743_REVERSED|
"""index: 14405, intensity: 5646.0, mobility: 1.028"""	-0.790254	0.339548	0.743583	RRPWHKSQTK	generic|chr4_-1_142154456_142154596_ENSMUST00000155023__IP_953115_TX=10090_REVERSED|
"""index: 16843, intensity: 4019.0, mobility: 0.948"""	-0.790596	0.339785	0.74453	LSTDRKMRL	generic|sp_O35598_ADA10_MOUSE__II_847529_REVERSED	|generic|tr_E9PYF2_E9PYF2_MOUSE_REVERSED	|generic|tr_Q6NZC0_Q6NZC0_MOUSE_REVERSED|
"""index: 972, intensity: 4721.0, mobility: 0.819"""	-0.790835	0.340021	0.745195	AEQEEEQELERAKMQMYDQVL	generic|tr_Q3V1A7_Q3V1A7_MOUSE__chr7_-1_114634464_114635212_ENSMUST00000205714_REVERSED	|generic|tr_A0A0U1RNG0_A0A0U1RNG0_MOUSE__chr7_-1_114634464_114635212_ENSMUST00000205714_REVERSED	|generic|sp_Q99JA0_CALCA_MOUSE__chr7_-1_114634464_114635212_ENSMUST00000205714_REVERSED	|generic|sp_P70160_CALC_MOUSE__chr7_-1_114634464_114635212_ENSMUST00000205714_REVERSED	|generic|tr_A0A0U1RNZ0_A0A0U1RNZ0_MOUSE__chr7_-1_114634464_114635212_ENSMUST00000205714_REVERSED|
"""index: 2187, intensity: 2519.0, mobility: 0.867"""	-0.790977	0.34025	0.745589	WFVRGWGPGLVTAMI	generic|IP_838450_TX=10090_REVERSED|
"""index: 3571, intensity: 8123.0, mobility: 1.197"""	-0.791385	0.34025	0.746726	CQLLFTMKHKQLFSFMWQRRQSPNIGQPHPVLKLSIYSEEQRVGCLLVFY	generic|chr11_-1_86730354_86732605_ENSMUST00000103186__IP_1128925_TX=10090_REVERSED|
"""index: 15368, intensity: 3966.0, mobility: 0.883"""	-0.791882	0.340486	0.748108	RWRKSPPPPRR	generic|chr9_-1_44701059_44703876_ENSMUST00000147495__IP_853666_TX=10090_REVERSED|
"""index: 8437, intensity: 3707.0, mobility: 0.847"""	-0.792229	0.340844	0.749077	TFIPWTKWYLDHRF	generic|tr_B5THE3_B5THE3_MOUSE_REVERSED	|generic|tr_F8VQM5_F8VQM5_MOUSE_REVERSED|
"""index: 3203, intensity: 2536.0, mobility: 0.927"""	-0.792266	0.340958	0.749177	STSSLPLALPVTLPVLLCSLSSSF	generic|tr_D3Z4M4_D3Z4M4_MOUSE_REVERSED	|generic|sp_Q8C310-3_ROBO4_MOUSE_REVERSED|
"""index: 7265, intensity: 4454.0, mobility: 1.157"""	-0.792513	0.341315	0.749866	MSNSLPQKHLLMSKERIEDGNFLKSTSTKELPEMKPSHGLPIDV	generic|tr_Q8BHV4_Q8BHV4_MOUSE_REVERSED|
"""index: 7806, intensity: 10590.0, mobility: 1.134"""	-0.792568	0.341551	0.750022	KQRDEEWSLLQRQHVAVMDNLEKDRDKL	generic|II_931135_TX=10090_REVERSED	|generic|sp_E9PVD1_CCD62_MOUSE_REVERSED|
"""index: 7650, intensity: 4369.0, mobility: 0.959"""	-0.79317	0.341786	0.751699	KMITMKMMMMMTMKKKKMMMKTATTLIQA	generic|IP_893008_TX=10090_REVERSED|
"""index: 3292, intensity: 15513.0, mobility: 1.063"""	-0.793194	0.341899	0.751768	VRLHHRDKERLH	generic|IP_3473313_TX=10090_REVERSED|
"""index: 9582, intensity: 3952.0, mobility: 1.222"""	-0.793292	0.342011	0.75204	AWTSAMRMDRSRWAAPLAS	generic|IP_959128_TX=10090_REVERSED|
"""index: 10076, intensity: 2523.0, mobility: 1.151"""	-0.793744	0.342368	0.753302	RNEMTSSSVNTRQEAK	generic|tr_Q8R053_Q8R053_MOUSE__II_957953_REVERSED	|generic|tr_Q3V1D2_Q3V1D2_MOUSE__II_957953_REVERSED	|generic|sp_Q8BGQ6_EFC14_MOUSE__II_957953_REVERSED	|generic|tr_Q6PCQ6_Q6PCQ6_MOUSE__II_957953_REVERSED	|generic|sp_Q8BGQ6-2_EFC14_MOUSE_REVERSED|
"""index: 6807, intensity: 3735.0, mobility: 1.033"""	-0.793903	0.34248	0.753746	LVQEKNPLFCQHSIWAFHAL	generic|tr_B9EKU4_B9EKU4_MOUSE_REVERSED	|generic|tr_G3UX45_G3UX45_MOUSE_REVERSED	|generic|tr_E9Q7L1_E9Q7L1_MOUSE_REVERSED|
"""index: 2919, intensity: 3027.0, mobility: 0.993"""	-0.793962	0.342837	0.753912	ERFCVGLTRVMN	generic|IP_937247_TX=10090_REVERSED|
"""index: 4659, intensity: 2833.0, mobility: 1.085"""	-0.794065	0.343193	0.754199	LDELTQNIEAQIDLKQEEDSLRPMLYAE	generic|tr_A0A1X7SB70_A0A1X7SB70_MOUSE_REVERSED	|generic|sp_Q8K342_RASF9_MOUSE_REVERSED|
"""index: 3770, intensity: 3112.0, mobility: 0.963"""	-0.794186	0.343427	0.754539	WWYYKPPFKSGDNVFVNPFV	generic|tr_A2AQ99_A2AQ99_MOUSE__chr2_1_80326682_80326711_ENSMUST00000028392_REVERSED	|generic|tr_A0A494BAW1_A0A494BAW1_MOUSE__chr2_1_80326682_80326711_ENSMUST00000028392_REVERSED	|generic|tr_B7ZWM4_B7ZWM4_MOUSE__chr2_1_80326682_80326711_ENSMUST00000028392_REVERSED|
"""index: 1239, intensity: 3049.0, mobility: 0.934"""	-0.794645	0.343661	0.755821	EQLVCRFLTY	generic|IP_3457184_TX=10090_REVERSED|
"""index: 4615, intensity: 207245.0, mobility: 0.884"""	-0.794813	0.344017	0.756293	LRGSDLDEQGFSNVVQNEILLHGSQLP	generic|tr_F6ZML1_F6ZML1_MOUSE__II_1102728_REVERSED	|generic|tr_F6RXI4_F6RXI4_MOUSE_REVERSED	|generic|tr_Q6NXH4_Q6NXH4_MOUSE_REVERSED|
"""index: 18327, intensity: 4867.0, mobility: 1.000"""	-0.794946	0.344251	0.756665	WMFKTPQATLV	generic|IP_983573_TX=10090_REVERSED|
"""index: 8450, intensity: 3776.0, mobility: 1.006"""	-0.794983	0.344607	0.756768	QHTQIKISCDRR	generic|chrX_-1_74079995_74085576_ENSMUST00000100750_REVERSED|
"""index: 2322, intensity: 3065.0, mobility: 0.973"""	-0.79504	0.34484	0.756927	AGMNRWRCRSF	generic|IP_1046941_TX=10090_REVERSED|
"""index: 9362, intensity: 2735.0, mobility: 0.989"""	-0.79525	0.345196	0.757516	RNMYEKKRKY	generic|sp_Q8C1B2_PARPT_MOUSE_REVERSED|
"""index: 3252, intensity: 3507.0, mobility: 1.137"""	-0.795251	0.345552	0.757518	RQMFEVMQTSRDKGATLAWAQPNRGKEDHL	generic|sp_Q7M6U3_TEX14_MOUSE_REVERSED|
"""index: 3548, intensity: 2941.0, mobility: 1.087"""	-0.795264	0.345907	0.757556	YLCSKLSHIYWVKIKMECEFTRYLFLCHLCFCVFLFGLFVFLF	generic|IP_3470738_TX=10090_REVERSED|
"""index: 4595, intensity: 3461.0, mobility: 0.958"""	-0.795282	0.346263	0.757606	FDYSFSHVHMLDRVKDCEETFLLSLQR	generic|II_961315_TX=10090_REVERSED|
"""index: 5364, intensity: 3119.0, mobility: 0.843"""	-0.795422	0.346619	0.757996	PAVRFLASLSASVRT	generic|chr5_1_130449267_130506147_ENSMUST00000111288_REVERSED|
"""index: 2490, intensity: 4994.0, mobility: 0.913"""	-0.795673	0.346975	0.7587	ELKAVQTQYMQVSVKSHRLQELEQE	generic|sp_A6PWD2_FHAD1_MOUSE_REVERSED	|generic|sp_A6PWD2-4_FHAD1_MOUSE_REVERSED|
"""index: 4610, intensity: 3163.0, mobility: 0.959"""	-0.795728	0.347178	0.758854	HVEKMLESETISLDLSCEAANRHKPTKDG	generic|IP_1080120_TX=10090_REVERSED|
"""index: 12312, intensity: 11458.0, mobility: 1.023"""	-0.795839	0.347178	0.759166	TLLTIALWSVPYD	generic|II_965730_TX=10090_REVERSED|
"""index: 12560, intensity: 13350.0, mobility: 0.850"""	-0.795848	0.347178	0.759191	SRSPIMRL	generic|IP_1099651_TX=10090_REVERSED	|generic|IP_3466218_TX=10090_REVERSED|
"""index: 9694, intensity: 4649.0, mobility: 0.935"""	-0.796597	0.34741	0.761292	CMELKMLLSLLINRMREFDSPAVDNSM	generic|sp_A2AX52_CO6A4_MOUSE_REVERSED|
"""index: 5234, intensity: 4775.0, mobility: 0.914"""	-0.796895	0.347518	0.762127	CMALRRKIYVLVNTDRGTDSPRLFD	generic|sp_Q8K4P7-3_ST7L_MOUSE__chr3_1_104926570_104926608_ENSMUST00000183914_REVERSED|
"""index: 2863, intensity: 2769.0, mobility: 0.936"""	-0.79712	0.347749	0.762761	THRNTNLTFILILPLLTICEYF	generic|IP_962932_TX=10090_REVERSED|
"""index: 16779, intensity: 3098.0, mobility: 0.917"""	-0.797423	0.34798	0.763611	YHLPDCIAMY	generic|tr_Q7TRM9_Q7TRM9_MOUSE__II_3499514_REVERSED	|generic|tr_Q8VFM7_Q8VFM7_MOUSE_REVERSED	|generic|tr_Q9JKA6_Q9JKA6_MOUSE_REVERSED|
"""index: 11011, intensity: 5325.0, mobility: 0.837"""	-0.797643	0.348211	0.764229	EMDEALELTEYLGQYYQATSLH	generic|tr_Q8K0J8_Q8K0J8_MOUSE__chr16_1_20686784_20686936_ENSMUST00000156226__II_1077823_REVERSED	|generic|tr_Q8R2V4_Q8R2V4_MOUSE__chr16_1_20686784_20686936_ENSMUST00000156226__II_1077823_REVERSED	|generic|tr_Q6PD42_Q6PD42_MOUSE__chr16_1_20686784_20686936_ENSMUST00000156226__II_1077839_REVERSED	|generic|sp_Q6NZJ6_IF4G1_MOUSE__chr16_1_20686784_20686936_ENSMUST00000156226__II_1077839_REVERSED	|generic|sp_Q6NZJ6-2_IF4G1_MOUSE__chr16_1_20686784_20686936_ENSMUST00000156226__II_1077839_REVERSED	|generic|tr_E9PVC6_E9PVC6_MOUSE__chr16_1_20686784_20686936_ENSMUST00000156226__II_1077839_REVERSED	|generic|tr_E9Q9E1_E9Q9E1_MOUSE__chr16_1_20686784_20686936_ENSMUST00000156226__II_1077839_REVERSED	|generic|tr_A0A0J9YUS5_A0A0J9YUS5_MOUSE__chr16_1_20686784_20686936_ENSMUST00000156226__II_1077839_REVERSED	|generic|tr_E9PVC5_E9PVC5_MOUSE__chr16_1_20686784_20686936_ENSMUST00000156226__II_1077839_REVERSED|
"""index: 9605, intensity: 3578.0, mobility: 0.863"""	-0.79777	0.348442	0.764585	WTLKDLDPSFLACHL	generic|IP_1076862_TX=10090_REVERSED|
"""index: 3947, intensity: 6326.0, mobility: 0.897"""	-0.797947	0.348673	0.765082	TPPPPPFLFW	generic|IP_3459182_TX=10090_REVERSED|
"""index: 10141, intensity: 2933.0, mobility: 0.929"""	-0.798774	0.34878	0.767408	TECKICGKSALISMVVLIAFL	generic|sp_P0C7M9_CLC2L_MOUSE_REVERSED|
"""index: 1377, intensity: 2850.0, mobility: 0.809"""	-0.799024	0.348887	0.768111	APNISRCR	generic|IP_1061271_TX=10090_REVERSED|
"""index: 7495, intensity: 2533.0, mobility: 0.904"""	-0.799203	0.34924	0.768616	EPCPAPILKPLNNCKFNSPK	generic|IP_3496329_TX=10090_REVERSED|
"""index: 14702, intensity: 3175.0, mobility: 0.929"""	-0.799207	0.34947	0.768626	FHFSFLLVF	generic|IP_3464861_TX=10090_REVERSED|
"""index: 6611, intensity: 5132.0, mobility: 1.009"""	-0.799294	0.349823	0.768872	ESFTGRPLIHPTHVPKMVEPRLFEPSFTVELQWYMRSDKH	generic|IP_1058433_TX=10090_REVERSED|
"""index: 11557, intensity: 2504.0, mobility: 0.800"""	-0.799426	0.350053	0.769243	SSMRPAQSGH	generic|IP_897407_TX=10090_REVERSED|
"""index: 8227, intensity: 4388.0, mobility: 1.139"""	-0.799443	0.350159	0.76929	WWALSPWMPGTSLGTLRLHNRLCVLRGP	generic|IP_3482145_TX=10090_REVERSED|
"""index: 10730, intensity: 4002.0, mobility: 0.855"""	-0.799697	0.350512	0.770006	MPRGPISCLTNQNANRLV	generic|IP_1093054_TX=10090_REVERSED|
"""index: 13313, intensity: 2773.0, mobility: 1.027"""	-0.799928	0.350865	0.770657	HRLEEILLRM	generic|chr6_1_83797992_83798135_ENSMUST00000150322_REVERSED|
"""index: 7925, intensity: 2732.0, mobility: 1.119"""	-0.800178	0.351218	0.771362	WLWGVIDTPQTLALDQAPMPVQSIIPKS	generic|II_1067775_TX=10090_REVERSED|
"""index: 12453, intensity: 3309.0, mobility: 1.211"""	-0.800215	0.351571	0.771466	GTFPSALNVQFLLFSY	generic|IP_936567_TX=10090_REVERSED|
"""index: 18647, intensity: 10747.0, mobility: 1.224"""	-0.800426	0.351924	0.77206	KRRVPLKKLPRK	generic|IP_897814_TX=10090_REVERSED|
"""index: 986, intensity: 6171.0, mobility: 0.817"""	-0.800702	0.352152	0.772839	PKCTNEATQNDDDLKPLAPGDDKE	generic|sp_Q9D9I1_TEX43_MOUSE_REVERSED|
"""index: 7504, intensity: 3916.0, mobility: 1.053"""	-0.800762	0.352257	0.773007	LTGTNRRQDKYDPPPRTLHRNMQDQPSLK	generic|tr_F6U238_F6U238_MOUSE_REVERSED	|generic|tr_Q8BMG4_Q8BMG4_MOUSE_REVERSED	|generic|tr_Q6ZPH8_Q6ZPH8_MOUSE_REVERSED	|generic|tr_E9Q7L5_E9Q7L5_MOUSE_REVERSED|
"""index: 868, intensity: 3265.0, mobility: 0.827"""	-0.80116	0.352609	0.774128	KPAPPQVSAM	generic|tr_E9QJV1_E9QJV1_MOUSE_REVERSED	|generic|sp_A1EGX6_FSCB_MOUSE_REVERSED|
"""index: 13357, intensity: 11417.0, mobility: 0.975"""	-0.801366	0.352672	0.77471	PQERYKTRN	generic|tr_Q3USX1_Q3USX1_MOUSE__IP_903182_REVERSED	|generic|IP_903180_TX=10090_REVERSED|
"""index: 16041, intensity: 3167.0, mobility: 0.911"""	-0.801462	0.352672	0.774982	QLLHDLVTRRAKI	generic|tr_Q6IR24_Q6IR24_MOUSE_REVERSED|
"""index: 5459, intensity: 4930.0, mobility: 0.845"""	-0.801474	0.352672	0.775015	EASDLRAKVAELSDEK	generic|sp_Q922J3_CLIP1_MOUSE__chr5_-1_123590789_123590845_ENSMUST00000125340__II_931266_REVERSED	|generic|sp_Q922J3-2_CLIP1_MOUSE__chr5_-1_123590789_123590845_ENSMUST00000125340__II_931266_REVERSED	|generic|tr_D3Z2Z1_D3Z2Z1_MOUSE__chr5_-1_123590789_123590845_ENSMUST00000125340__II_931266_REVERSED	|generic|tr_F6RCU2_F6RCU2_MOUSE__chr5_-1_123590789_123590845_ENSMUST00000125340__II_931276_REVERSED	|generic|tr_F8WIA1_F8WIA1_MOUSE__chr5_-1_123590789_123590845_ENSMUST00000125340__II_931266_REVERSED	|generic|tr_Q8C0S5_Q8C0S5_MOUSE__chr5_-1_123641774_123641875_ENSMUST00000144121_REVERSED	|generic|tr_D3Z3M7_D3Z3M7_MOUSE__chr5_-1_123590789_123590845_ENSMUST00000125340_REVERSED|
"""index: 3638, intensity: 8318.0, mobility: 1.075"""	-0.802321	0.352776	0.777406	DSFLFSVQHLSEPRLSWFDWVMDPDKLHT	generic|tr_Q3UZE7_Q3UZE7_MOUSE_REVERSED	|generic|sp_P24270_CATA_MOUSE__chr2_-1_103454756_103456957_ENSMUST00000111168_REVERSED	|generic|tr_Q91XI2_Q91XI2_MOUSE__chr2_-1_103454756_103456957_ENSMUST00000111168_REVERSED	|generic|tr_Q542K4_Q542K4_MOUSE__chr2_-1_103454756_103456957_ENSMUST00000111168_REVERSED	|generic|tr_Q3UF58_Q3UF58_MOUSE__chr2_-1_103454756_103456957_ENSMUST00000111168_REVERSED	|generic|sp_CATA_HUMAN__REVERSED|
"""index: 2604, intensity: 16664.0, mobility: 0.857"""	-0.802437	0.353003	0.777733	QISKWEELSWTRGSQPLRMVQWTLQ	generic|chr16_1_29625513_29625608_ENSMUST00000160597__IP_1077116_TX=10090_REVERSED|
"""index: 5166, intensity: 5810.0, mobility: 0.921"""	-0.802478	0.35323	0.77785	CLSTQRFQTAKKARARTSSARRLSTG	generic|tr_H3BKM5_H3BKM5_MOUSE__chr11_-1_20712160_20712228_ENSMUST00000134897__II_1138778_REVERSED|
"""index: 7021, intensity: 4933.0, mobility: 0.915"""	-0.802567	0.35356	0.7781	WSCLRRLFDYLRAQFSFRAQRLRED	generic|sp_Q8C2R7_PIGM_MOUSE_REVERSED|
"""index: 9515, intensity: 2519.0, mobility: 1.142"""	-0.802572	0.35356	0.778115	QQFHSRVMSSSSHVGH	generic|IP_872706_TX=10090_REVERSED|
"""index: 2310, intensity: 4955.0, mobility: 0.861"""	-0.802636	0.353911	0.778295	TSSQRLATNQLCLLIA	generic|IP_901598_TX=10090_REVERSED|
"""index: 7905, intensity: 2589.0, mobility: 1.150"""	-0.802698	0.354262	0.778471	CSKVTVEVTVTSKAECD	generic|tr_A0A0N4SVZ4_A0A0N4SVZ4_MOUSE_REVERSED|
"""index: 12370, intensity: 4742.0, mobility: 0.935"""	-0.802727	0.354612	0.778554	QFSDELRWRSVTACEGRRVG	generic|IP_928645_TX=10090_REVERSED|
"""index: 8477, intensity: 3176.0, mobility: 1.109"""	-0.802739	0.354839	0.778586	RSQATVKDLVSTPQALQCICRVYDDLSP	generic|tr_A0A0N4SVI9_A0A0N4SVI9_MOUSE_REVERSED	|generic|sp_Q8K2F3_DEPP1_MOUSE_REVERSED|
"""index: 3546, intensity: 19018.0, mobility: 0.841"""	-0.802969	0.355189	0.779237	KPGMLEVFDDFDVHGGLNMNI	generic|tr_Q3URT4_Q3URT4_MOUSE__II_938325_REVERSED	|generic|tr_D3Z1M4_D3Z1M4_MOUSE__II_938327_REVERSED	|generic|sp_Q9JLK7_CABP1_MOUSE__II_938325_REVERSED	|generic|sp_Q9JLK7-2_CABP1_MOUSE__II_938327_REVERSED|
"""index: 7844, intensity: 5828.0, mobility: 0.794"""	-0.803188	0.35554	0.779857	PSTCIPLL	generic|tr_Q8CCL0_Q8CCL0_MOUSE_REVERSED|
"""index: 1680, intensity: 2918.0, mobility: 0.863"""	-0.803241	0.355641	0.780004	TFLFLGIVAVVSSA	generic|tr_F6TW47_F6TW47_MOUSE__II_1049295_REVERSED	|generic|tr_Q9D2W6_Q9D2W6_MOUSE_REVERSED	|generic|tr_Q8BV59_Q8BV59_MOUSE_REVERSED	|generic|tr_Q3U8S2_Q3U8S2_MOUSE_REVERSED	|generic|tr_Q3UAR5_Q3UAR5_MOUSE_REVERSED	|generic|tr_Q99N04_Q99N04_MOUSE_REVERSED	|generic|tr_E9Q9V5_E9Q9V5_MOUSE_REVERSED|
"""index: 1814, intensity: 2543.0, mobility: 0.796"""	-0.803508	0.355992	0.780759	MVTSAILF	generic|IP_1104346_TX=10090_REVERSED|
"""index: 3901, intensity: 111325.0, mobility: 1.083"""	-0.803525	0.356217	0.780809	QEQRHRELKRQHELLEQQHKMALMEQQQKIHEHLQAEHQ	generic|sp_Q6NZM9_HDAC4_MOUSE__chr1_-1_91933652_91933780_ENSMUST00000191327__II_1031316_REVERSED|
"""index: 10937, intensity: 4067.0, mobility: 0.821"""	-0.8036	0.356318	0.781021	SWPMQVEQP	generic|chr13_-1_54463704_54463826_ENSMUST00000026990__IP_1106362_TX=10090_REVERSED|
"""index: 15939, intensity: 2890.0, mobility: 1.047"""	-0.803739	0.356668	0.781412	WYSLLLLLITPN	generic|IP_988217_TX=10090_REVERSED|
"""index: 5552, intensity: 72592.0, mobility: 1.092"""	-0.803779	0.356893	0.781525	QDEDVWITKRQEEVIKDKLVRLLEEVSSWMEAEVTAYLCPLA	generic|tr_Q8BVX8_Q8BVX8_MOUSE__II_933004_REVERSED	|generic|sp_Q8CIS0_CAR11_MOUSE__II_933004_REVERSED	|generic|sp_Q8CIS0-2_CAR11_MOUSE__II_933004_REVERSED|
"""index: 4829, intensity: 4692.0, mobility: 0.857"""	-0.803915	0.357193	0.781912	IVSRMNEENMSGNILTAIYVGQLGEV	generic|sp_O88307_SORL_MOUSE_REVERSED	|generic|tr_Q3U2X9_Q3U2X9_MOUSE_REVERSED|
"""index: 4921, intensity: 3430.0, mobility: 0.900"""	-0.80402	0.357193	0.782208	ERRQGPGWRQLRHPQDLSDGAGQPQIT	generic|sp_P57110_ATS8_MOUSE_REVERSED	|generic|tr_F8VQ15_F8VQ15_MOUSE_REVERSED|
"""index: 1886, intensity: 3033.0, mobility: 0.983"""	-0.804103	0.357193	0.782442	CLVKEEVLGFEE	generic|sp_Q9R1R0-2_LHX6_MOUSE__chr2_-1_36083996_36084052_ENSMUST00000112961__II_1010428_REVERSED	|generic|tr_E9QN32_E9QN32_MOUSE__chr2_-1_36083996_36084052_ENSMUST00000112961__II_1010429_REVERSED	|generic|tr_H9H9T0_H9H9T0_MOUSE__chr2_-1_36102854_36102937_ENSMUST00000187180_REVERSED	|generic|sp_Q9R1R0_LHX6_MOUSE__chr2_-1_36102854_36102937_ENSMUST00000187180_REVERSED|
"""index: 2813, intensity: 3161.0, mobility: 0.899"""	-0.804943	0.357542	0.78482	QANEDLQWAM	generic|tr_F6YZU5_F6YZU5_MOUSE__chr14_-1_24170426_24170551_ENSMUST00000224920__II_1098464_REVERSED	|generic|sp_E9Q9R9_DLG5_MOUSE__chr14_-1_24170426_24170551_ENSMUST00000224920_REVERSED	|generic|tr_Q3UH41_Q3UH41_MOUSE__chr14_-1_24170426_24170551_ENSMUST00000224920_REVERSED	|generic|tr_Q6NXJ3_Q6NXJ3_MOUSE__chr14_-1_24170426_24170551_ENSMUST00000224920_REVERSED	|generic|tr_E9Q9I2_E9Q9I2_MOUSE__chr14_-1_24170426_24170551_ENSMUST00000224920_REVERSED|
"""index: 1356, intensity: 2746.0, mobility: 0.983"""	-0.804948	0.357565	0.784832	KYFLFDDFASM	generic|IP_1008284_TX=10090_REVERSED|
"""index: 10295, intensity: 4416.0, mobility: 0.972"""	-0.804948	0.357565	0.784835	ATCHSYNLRPQDSPPPPPPRP	generic|IP_1136486_TX=10090_REVERSED|
"""index: 9758, intensity: 2777.0, mobility: 0.927"""	-0.805019	0.357565	0.785034	MRPLTSTSLVLDTVSLMCLFLFMPEHLTREAR	generic|tr_A2RS33_A2RS33_MOUSE__II_3498963_REVERSED	|generic|tr_E9Q838_E9Q838_MOUSE__II_3498973_REVERSED	|generic|tr_Q8K549_Q8K549_MOUSE__II_3498973_REVERSED	|generic|tr_Q8VEW8_Q8VEW8_MOUSE_REVERSED	|generic|tr_Q7TRR0_Q7TRR0_MOUSE_REVERSED|
"""index: 6960, intensity: 4264.0, mobility: 1.022"""	-0.805583	0.357565	0.786633	VRSSKKVSNDWRRVRIVFQMNLMTMIGSFTQNIKPTLIEFF	generic|chr3_-1_82108579_82108854_ENSMUST00000191942__II_982821_TX=10090_REVERSED	|generic|sp_Q9ERL9_GCYA1_MOUSE__chr3_-1_82113268_82113324_ENSMUST00000191942_REVERSED|
"""index: 14565, intensity: 3675.0, mobility: 1.053"""	-0.805861	0.357913	0.787419	EKLALNRAINTR	generic|sp_E9Q555_RN213_MOUSE_REVERSED	|generic|tr_A0A171EBL2_A0A171EBL2_MOUSE_REVERSED|
"""index: 11519, intensity: 3616.0, mobility: 0.882"""	-0.805872	0.358261	0.787451	FDEVRLTLM	generic|IP_2431124_TX=10090_REVERSED|
"""index: 7708, intensity: 13515.0, mobility: 1.157"""	-0.806034	0.358458	0.787908	RQLMVFMLVGAAGHVFLSSFLAWLFIWY	generic|sp_P86050_T170B_MOUSE_REVERSED|
"""index: 10523, intensity: 3745.0, mobility: 0.894"""	-0.806416	0.358458	0.788993	IWLHWLVP	generic|sp_Q8K358_PIGU_MOUSE_REVERSED	|generic|tr_Q3TRB7_Q3TRB7_MOUSE_REVERSED	|generic|tr_Q3TAA8_Q3TAA8_MOUSE_REVERSED|
"""index: 15959, intensity: 3338.0, mobility: 0.885"""	-0.806868	0.358654	0.790274	TCFHRQINNE	generic|II_3453731_TX=10090_REVERSED	|generic|sp_Q61733_RT31_MOUSE__chr8_1_22414846_22415007_ENSMUST00000211083_REVERSED|
"""index: 10908, intensity: 2649.0, mobility: 0.885"""	-0.807028	0.358654	0.790726	RYQVRLFL	generic|IP_1138008_TX=10090_REVERSED|
"""index: 8086, intensity: 11616.0, mobility: 1.173"""	-0.807312	0.359001	0.791533	FLLSLSGQLAMPNACDSRSDVNRWGVTTALNK	generic|IP_856516_TX=10090_REVERSED|
"""index: 16529, intensity: 25478.0, mobility: 1.033"""	-0.807442	0.359348	0.7919	WKLHSVAVQLE	generic|IP_3501124_TX=10090_REVERSED|
"""index: 17571, intensity: 5078.0, mobility: 1.025"""	-0.807589	0.359695	0.792319	WGLQPAQRRR	generic|chr11_-1_59807915_59809775_ENSMUST00000102697_REVERSED|
"""index: 3990, intensity: 3757.0, mobility: 1.068"""	-0.807659	0.359792	0.792518	ALPIGPFDAGCDYSFYRYVHWTRGFDASREVLMAAPRFTKFTM	generic|tr_Q3USI2_Q3USI2_MOUSE_REVERSED	|generic|sp_Q61292_LAMB2_MOUSE_REVERSED|
"""index: 4706, intensity: 4408.0, mobility: 1.117"""	-0.808163	0.359889	0.793947	NDESQQTDSKLVVRKIVKSYNDGDEINVPEQPMGQMTVEEKET	generic|sp_Q8C8R3-2_ANK2_MOUSE__chr3_-1_126934525_126934599_ENSMUST00000182271_REVERSED	|generic|sp_Q8C8R3-5_ANK2_MOUSE__chr3_-1_126934525_126934599_ENSMUST00000182271_REVERSED	|generic|tr_S4R2F3_S4R2F3_MOUSE__chr3_-1_126934525_126934599_ENSMUST00000182271_REVERSED	|generic|sp_Q8C8R3_ANK2_MOUSE__chr3_-1_126934525_126934599_ENSMUST00000182271_REVERSED|
"""index: 4777, intensity: 49799.0, mobility: 0.995"""	-0.80859	0.360111	0.795159	RSLFAPTLIASPSLAMSWSCGRTIMPAT	generic|IP_1073405_TX=10090_REVERSED|
"""index: 8608, intensity: 4652.0, mobility: 0.921"""	-0.808964	0.360208	0.796221	RLSMIFRGHHFAIGSQ	generic|tr_Q3TQK8_Q3TQK8_MOUSE__chr15_1_59321403_59321498_ENSMUST00000162142__II_1085099_REVERSED	|generic|tr_Q3TSS7_Q3TSS7_MOUSE__chr15_1_59321403_59321498_ENSMUST00000162142__II_1085099_REVERSED|
"""index: 13088, intensity: 4511.0, mobility: 0.852"""	-0.809095	0.360429	0.796593	IWMYVEMSI	generic|IP_826912_TX=10090_REVERSED|
"""index: 12530, intensity: 5996.0, mobility: 0.879"""	-0.809268	0.36065	0.797083	SADWLRVR	generic|tr_A0A140LIV8_A0A140LIV8_MOUSE_REVERSED|
"""index: 13060, intensity: 4706.0, mobility: 0.853"""	-0.809386	0.360718	0.797419	MRMLCLSSSF	generic|IP_832220_TX=10090_REVERSED	|generic|IP_832227_TX=10090_REVERSED|
"""index: 4784, intensity: 3384.0, mobility: 1.055"""	-0.809882	0.360718	0.79883	FQLNRLECELLHS	generic|IP_1073965_TX=10090_REVERSED|
"""index: 15257, intensity: 4980.0, mobility: 0.956"""	-0.810006	0.360939	0.799182	CLSQVRLNNK	generic|II_930758_TX=10090_REVERSED|
"""index: 4330, intensity: 3289.0, mobility: 1.091"""	-0.810255	0.361284	0.799889	PMEHHRSKSPPASTPAARPTMLLKRFDENTLKSQHFSHPDDVDHGDPALP	generic|tr_Q8CDT0_Q8CDT0_MOUSE__chr18_1_36749214_36749288_ENSMUST00000235165__II_3464095_REVERSED	|generic|tr_Q3TJY5_Q3TJY5_MOUSE__chr18_1_36749214_36749288_ENSMUST00000235165__II_3464095_REVERSED	|generic|tr_Q8C7D0_Q8C7D0_MOUSE__chr18_1_36749214_36749288_ENSMUST00000235165__II_3464095_REVERSED	|generic|sp_Q9Z1M8_RED_MOUSE__chr18_1_36749214_36749288_ENSMUST00000235165__II_3464095_REVERSED	|generic|tr_Q8C2T9_Q8C2T9_MOUSE__chr18_1_36749214_36749288_ENSMUST00000235165__II_3464096_REVERSED|
"""index: 3301, intensity: 3207.0, mobility: 0.879"""	-0.810263	0.361504	0.799913	TSSGACLIPLYPLLSAFLTV	generic|IP_862199_TX=10090_REVERSED|
"""index: 12024, intensity: 18400.0, mobility: 0.897"""	-0.810401	0.361599	0.800304	RVQMIFRGV	generic|IP_912182_TX=10090_REVERSED|
"""index: 2255, intensity: 4138.0, mobility: 0.941"""	-0.810712	0.361944	0.801189	EMQEAYLDDR	generic|sp_Q920B9_SP16H_MOUSE_REVERSED	|generic|tr_G3X956_G3X956_MOUSE_REVERSED|
"""index: 693, intensity: 3331.0, mobility: 0.936"""	-0.810714	0.362289	0.801195	AVPKEQSWPK	generic|tr_Q7TMK5_Q7TMK5_MOUSE__II_982376_REVERSED	|generic|tr_E9Q395_E9Q395_MOUSE__II_982376_REVERSED|
"""index: 18203, intensity: 2697.0, mobility: 1.097"""	-0.810851	0.362634	0.801583	QAEKEIEKLFDVKATGKRGAMAGGLRSFIWYLQGI	generic|tr_Q6ZPT2_Q6ZPT2_MOUSE__chr18_-1_42202513_42202707_ENSMUST00000237587_REVERSED|
"""index: 8113, intensity: 2671.0, mobility: 1.162"""	-0.810983	0.362728	0.801958	ERWTSLPYKWAITPSPSAQAFCQLTVNKGVQ	generic|sp_Q6PFC5_LRIT2_MOUSE_REVERSED|
"""index: 17774, intensity: 7237.0, mobility: 1.077"""	-0.811086	0.362823	0.802252	PRANLIFSITCLLK	generic|IP_843260_TX=10090_REVERSED|
"""index: 18024, intensity: 4188.0, mobility: 1.013"""	-0.811431	0.363167	0.803233	TQQGGIFTKRHK	generic|IP_828235_TX=10090_REVERSED|
"""index: 10970, intensity: 81701.0, mobility: 0.975"""	-0.811503	0.363511	0.803437	SQNTMFDAFNWILEGVVYEKR	generic|sp_P12265_BGLR_MOUSE__chr5_-1_129997776_129997886_ENSMUST00000201801__II_930204_REVERSED	|generic|tr_Q3TW82_Q3TW82_MOUSE__chr5_-1_129997776_129997886_ENSMUST00000201801_REVERSED|
"""index: 8966, intensity: 2794.0, mobility: 0.911"""	-0.811644	0.36373	0.803839	EQVNEQPPFLLEQGIRQSSIC	generic|tr_F8WHT3_F8WHT3_MOUSE__chr2_1_32230653_32230742_ENSMUST00000036691_REVERSED|
"""index: 17976, intensity: 3457.0, mobility: 1.218"""	-0.812109	0.364074	0.805162	QKQEKLRLTHIDIVTSYIDRMHIIK	generic|tr_A0A1W2P803_A0A1W2P803_MOUSE_REVERSED	|generic|tr_A0A1W2P725_A0A1W2P725_MOUSE_REVERSED	|generic|tr_B2RUN2_B2RUN2_MOUSE_REVERSED|
"""index: 3934, intensity: 3069.0, mobility: 0.804"""	-0.812302	0.364104	0.80571	LLAPPLCASTSQ	generic|tr_A0A338P6R1_A0A338P6R1_MOUSE__chr9_1_72999049_72999078_ENSMUST00000037977_REVERSED	|generic|tr_Q8BTA4_Q8BTA4_MOUSE__chr9_1_72999049_72999078_ENSMUST00000037977_REVERSED	|generic|tr_Q80VT5_Q80VT5_MOUSE__chr9_1_72999049_72999078_ENSMUST00000037977_REVERSED	|generic|tr_A0A338P7G0_A0A338P7G0_MOUSE__chr9_1_72999049_72999078_ENSMUST00000037977_REVERSED|
"""index: 6445, intensity: 10585.0, mobility: 0.926"""	-0.812405	0.364104	0.806005	WLISLVPMVGNSTLPTESRSPP	generic|IP_3500598_TX=10090_REVERSED|
"""index: 16406, intensity: 3268.0, mobility: 0.969"""	-0.812828	0.364104	0.807208	ELSDLARKQIR	generic|IP_936636_TX=10090_REVERSED|
"""index: 9395, intensity: 4923.0, mobility: 0.748"""	-0.813099	0.364322	0.807979	MMSLLVCE	generic|tr_Q7TS18_Q7TS18_MOUSE__II_3496965_REVERSED	|generic|II_949929_TX=10090_REVERSED	|generic|tr_Q9QZ22_Q9QZ22_MOUSE_REVERSED	|generic|tr_A5D901_A5D901_MOUSE_REVERSED	|generic|tr_Q3MIC8_Q3MIC8_MOUSE_REVERSED	|generic|tr_Q8VGB7_Q8VGB7_MOUSE_REVERSED	|generic|tr_A1L3S1_A1L3S1_MOUSE_REVERSED|
"""index: 6662, intensity: 4426.0, mobility: 0.993"""	-0.8133	0.364666	0.808551	FRSFRVWSNSI	generic|IP_1148955_TX=10090_REVERSED|
"""index: 645, intensity: 3121.0, mobility: 0.832"""	-0.813564	0.364851	0.809303	APYTWSAHLRRPYGPVSEV	generic|sp_Q64385_I11RA_MOUSE__chr4_1_41768183_41768269_ENSMUST00000155538__II_965281_REVERSED	|generic|sp_P70225_I11RB_MOUSE__chr4_1_41768183_41768269_ENSMUST00000155538__II_965281_REVERSED	|generic|tr_Q3U294_Q3U294_MOUSE__II_965281_REVERSED|
"""index: 15687, intensity: 4202.0, mobility: 0.985"""	-0.813677	0.364851	0.809627	RPGSTVPSPRLS	generic|chr3_-1_88552366_88552506_ENSMUST00000029698__IP_985983_TX=10090_REVERSED|
"""index: 12458, intensity: 40292.0, mobility: 0.989"""	-0.81407	0.365063	0.810744	SLSTPLHQLSL	generic|IP_909522_TX=10090_REVERSED|
"""index: 18296, intensity: 3257.0, mobility: 1.028"""	-0.814542	0.365063	0.81209	WPEPYRRIYF	generic|IP_942357_TX=10090_REVERSED|
"""index: 14490, intensity: 3878.0, mobility: 0.995"""	-0.814795	0.365063	0.81281	IWFRSAWIK	generic|chr4_-1_57265036_57270051_ENSMUST00000075637_REVERSED|
"""index: 12091, intensity: 3588.0, mobility: 1.077"""	-0.814798	0.365063	0.812819	YHALLFVWLQQH	generic|IP_957229_TX=10090_REVERSED|
"""index: 8639, intensity: 3188.0, mobility: 0.910"""	-0.814878	0.365063	0.813048	VQSLSLQQLR	generic|sp_C3VPR6_NLRC5_MOUSE__II_861289_REVERSED|
"""index: 16231, intensity: 13286.0, mobility: 0.964"""	-0.815535	0.365123	0.81492	WLLTRTHVEV	generic|IP_831547_TX=10090_REVERSED|
"""index: 1885, intensity: 3685.0, mobility: 1.043"""	-0.815778	0.365123	0.815614	ERRREYCARIGAD	generic|sp_P30678_GNA15_MOUSE__II_1146636_REVERSED|
"""index: 4128, intensity: 4373.0, mobility: 1.044"""	-0.816691	0.365463	0.818217	RSSTYCEPKQEPN	generic|IP_957680_TX=10090_REVERSED|
"""index: 1455, intensity: 2783.0, mobility: 0.979"""	-0.816702	0.365555	0.818248	SWIDTTASSHTG	generic|IP_1135233_TX=10090_REVERSED|
"""index: 17720, intensity: 5513.0, mobility: 0.919"""	-0.81723	0.365862	0.819754	MTAPPVMTEEPV	generic|chr11_1_94945516_94945602_ENSMUST00000001547__IP_1131990_TX=10090_REVERSED	|generic|chr11_1_94945384_94946335_ENSMUST00000001547__IP_1131990_TX=10090_REVERSED|
"""index: 6701, intensity: 2542.0, mobility: 0.850"""	-0.817276	0.365862	0.819885	LTVREGVSMSMSKPSQTMVINGDA	generic|tr_A0A140T8P2_A0A140T8P2_MOUSE_REVERSED	|generic|sp_P01634_KV5A2_MOUSE_REVERSED	|generic|tr_A0A0G2JEI6_A0A0G2JEI6_MOUSE_REVERSED	|generic|tr_A0A075B5N2_A0A075B5N2_MOUSE_REVERSED|
"""index: 7245, intensity: 3976.0, mobility: 0.958"""	-0.817391	0.366202	0.820214	TEMALMEPEIEMFQRVVDQPVAAMARPLIIV	generic|tr_D3YU17_D3YU17_MOUSE__chr10_-1_81488191_81488268_ENSMUST00000151701__II_1146655_REVERSED	|generic|sp_Q8VCM8_NCLN_MOUSE__chr10_-1_81488191_81488268_ENSMUST00000151701__II_1146650_REVERSED|
"""index: 13248, intensity: 37877.0, mobility: 0.898"""	-0.817435	0.366508	0.820339	KEMDQKLR	generic|tr_A8Y5L4_A8Y5L4_MOUSE__II_1002121_REVERSED	|generic|sp_Q8CEL2_CFA61_MOUSE__II_1002121_REVERSED	|generic|tr_B7ZCD7_B7ZCD7_MOUSE_REVERSED|
"""index: 10943, intensity: 65407.0, mobility: 0.900"""	-0.817514	0.366508	0.820565	ERSKTQYVQWSKFVSSFTKLN	generic|IP_3477302_TX=10090_REVERSED|
"""index: 13924, intensity: 4159.0, mobility: 0.947"""	-0.817944	0.366848	0.82179	LFTINPSQHY	generic|tr_Q6ZQ39_Q6ZQ39_MOUSE_REVERSED|
"""index: 5623, intensity: 5708.0, mobility: 0.899"""	-0.818034	0.366938	0.822047	TFYYKLYTK	generic|IP_964939_TX=10090_REVERSED|
"""index: 1951, intensity: 15803.0, mobility: 1.041"""	-0.8184	0.367278	0.823094	TPSFPTPAEQPWTH	generic|IP_1054961_TX=10090_REVERSED|
"""index: 7726, intensity: 4283.0, mobility: 1.108"""	-0.818403	0.367602	0.8231	WWALSPWMPGTSLGTLRLHNRLCVLRGP	generic|IP_3482145_TX=10090_REVERSED|
"""index: 9102, intensity: 3891.0, mobility: 0.920"""	-0.818685	0.367602	0.823905	GEQTIDMGNISGSLSGELER	generic|tr_Q147Z1_Q147Z1_MOUSE__II_1134481_REVERSED|
"""index: 7228, intensity: 3190.0, mobility: 0.876"""	-0.818745	0.367602	0.824078	PMVSGGLPTHT	generic|sp_Q80TF6_STAR9_MOUSE__II_1003263_REVERSED|
"""index: 6993, intensity: 8406.0, mobility: 0.922"""	-0.818871	0.367602	0.824436	YKLPENLRNGVANVIAVKTINTSNESIST	generic|sp_Q8BNA6_FAT3_MOUSE_REVERSED	|generic|tr_E9QK16_E9QK16_MOUSE_REVERSED|
"""index: 17029, intensity: 6245.0, mobility: 0.945"""	-0.819066	0.367602	0.824992	KYDKHSGRK	generic|sp_Q8CJ19_MICA3_MOUSE__chr6_-1_121026962_121027090_ENSMUST00000203254__II_912188_REVERSED	|generic|sp_Q8CJ19-3_MICA3_MOUSE__chr6_-1_121026962_121027090_ENSMUST00000203254__II_912197_REVERSED	|generic|tr_A0A5F8MPU7_A0A5F8MPU7_MOUSE__chr6_-1_121026962_121027090_ENSMUST00000203254_REVERSED	|generic|tr_A0A5F8MPN4_A0A5F8MPN4_MOUSE__chr6_-1_121026962_121027090_ENSMUST00000203254_REVERSED	|generic|sp_Q8CJ19-2_MICA3_MOUSE__chr6_-1_121026962_121027090_ENSMUST00000203254_REVERSED	|generic|tr_A0A5F8MPF3_A0A5F8MPF3_MOUSE__chr6_-1_121026962_121027090_ENSMUST00000203254_REVERSED	|generic|tr_A0A0N4SVV2_A0A0N4SVV2_MOUSE__chr6_-1_121026962_121027090_ENSMUST00000203254_REVERSED	|generic|tr_A0A0N4SWA5_A0A0N4SWA5_MOUSE__chr6_-1_121026962_121027090_ENSMUST00000203254_REVERSED|
"""index: 17656, intensity: 5594.0, mobility: 0.934"""	-0.819874	0.36794	0.8273	GLLRRRRCTESTK	generic|IP_910057_TX=10090_REVERSED|
"""index: 18108, intensity: 6920.0, mobility: 1.001"""	-0.819891	0.368279	0.82735	WQHSPPLGSLL	generic|tr_G4V4Z1_G4V4Z1_MOUSE_REVERSED|
"""index: 8708, intensity: 4453.0, mobility: 0.885"""	-0.820012	0.368386	0.827695	VLPLPIAAAED	generic|sp_Q8K224_NAT10_MOUSE__chr2_-1_103721823_103721912_ENSMUST00000143017__II_1004838_REVERSED	|generic|II_1004839_TX=10090_REVERSED|
"""index: 13066, intensity: 2751.0, mobility: 0.858"""	-0.820101	0.368386	0.827949	STYGHLTHCW	generic|IP_1014744_TX=10090_REVERSED	|generic|IP_1014762_TX=10090_REVERSED	|generic|IP_1014767_TX=10090_REVERSED|
"""index: 1766, intensity: 2944.0, mobility: 1.218"""	-0.820126	0.368386	0.82802	RSAWRINKEEKYPSPE	generic|tr_E9PZ69_E9PZ69_MOUSE__chr14_1_122123728_122123787_ENSMUST00000170007_REVERSED|
"""index: 3111, intensity: 2971.0, mobility: 0.884"""	-0.82015	0.368386	0.828088	MSIVVTSMAW	generic|IP_1150393_TX=10090_REVERSED|
"""index: 8126, intensity: 2827.0, mobility: 0.922"""	-0.820924	0.368598	0.830298	WHKHTCLIAVLNVREKEISAQVARP	generic|sp_Q69ZP3_PNKD_MOUSE__II_1037005_REVERSED	|generic|sp_Q69ZP3-3_PNKD_MOUSE__II_1037005_REVERSED	|generic|sp_Q69ZP3-4_PNKD_MOUSE_REVERSED|
"""index: 5047, intensity: 3962.0, mobility: 1.050"""	-0.821012	0.368935	0.830548	QYGRLPDNRVCQSGNSELRNAL	generic|IP_984828_TX=10090_REVERSED|
"""index: 3573, intensity: 2515.0, mobility: 0.964"""	-0.821121	0.369148	0.830861	FLEDEQWCRH	generic|tr_Q3T9I9_Q3T9I9_MOUSE_REVERSED|
"""index: 4768, intensity: 6878.0, mobility: 0.935"""	-0.821175	0.369485	0.831015	PKALVDMRQLMRKMQQEEEETF	generic|tr_F6YFQ5_F6YFQ5_MOUSE_REVERSED|
"""index: 12978, intensity: 4686.0, mobility: 0.945"""	-0.821238	0.369573	0.831194	WPKENNQVLKTEATRWLPV	generic|tr_A0A1X7SB70_A0A1X7SB70_MOUSE_REVERSED	|generic|sp_Q8K342_RASF9_MOUSE_REVERSED|
"""index: 8153, intensity: 2826.0, mobility: 1.132"""	-0.821681	0.369785	0.832459	SDEFQATKAFGLSVHWVKQGNITNMTPFKNS	generic|IP_917805_TX=10090_REVERSED|
"""index: 15615, intensity: 3116.0, mobility: 0.988"""	-0.822047	0.370084	0.833505	RRTLSQVQLRA	generic|tr_Q8R1H4_Q8R1H4_MOUSE__II_1084110_REVERSED	|generic|tr_S4R181_S4R181_MOUSE__II_1084110_REVERSED|
"""index: 10569, intensity: 4002.0, mobility: 0.877"""	-0.822104	0.370084	0.833666	SSLLAANSIR	generic|IP_893749_TX=10090_REVERSED|
"""index: 4359, intensity: 4826.0, mobility: 0.877"""	-0.822482	0.37042	0.834748	TMLAMNKKLIYSNVWK	generic|tr_A6PWX5_A6PWX5_MOUSE__chr2_-1_155848392_155848517_ENSMUST00000136933__II_996682_REVERSED|
"""index: 13546, intensity: 3727.0, mobility: 0.941"""	-0.822577	0.370632	0.835017	PPYKPPPITTE	generic|tr_B1AWG4_B1AWG4_MOUSE_REVERSED|
"""index: 6943, intensity: 4180.0, mobility: 1.064"""	-0.822654	0.370968	0.835239	QQQRVKLQEMMRQNYRQMQEREKEHKRLLDHRQLFYQ	generic|tr_Q3UG53_Q3UG53_MOUSE_REVERSED	|generic|sp_O55098_STK10_MOUSE_REVERSED	|generic|tr_Q5DTS2_Q5DTS2_MOUSE_REVERSED	|generic|tr_A1A553_A1A553_MOUSE_REVERSED|
"""index: 2665, intensity: 2608.0, mobility: 0.921"""	-0.82266	0.371304	0.835255	APPLRHHFHL	generic|sp_O54974_LEG7_MOUSE_REVERSED|
"""index: 7446, intensity: 3253.0, mobility: 1.007"""	-0.822755	0.37164	0.835526	SYKSRRIYATQS	generic|IP_1085965_TX=10090_REVERSED|
"""index: 8295, intensity: 11016.0, mobility: 1.139"""	-0.822798	0.371851	0.83565	SADWVVVTHDFSGTIIRDGSTDFSLSIIEAL	generic|tr_D3Z7A5_D3Z7A5_MOUSE__II_1032689_REVERSED	|generic|tr_Q9D4T2_Q9D4T2_MOUSE__II_1032689_REVERSED|
"""index: 7815, intensity: 3635.0, mobility: 1.036"""	-0.822895	0.372023	0.835926	LIESRTLFFSRM	generic|IP_3490320_TX=10090_REVERSED|
"""index: 12425, intensity: 12998.0, mobility: 1.286"""	-0.822926	0.372023	0.836014	WNMLRRQSSCSRPPRPIPR	generic|IP_858752_TX=10090_REVERSED|
"""index: 16999, intensity: 68477.0, mobility: 1.172"""	-0.823421	0.372358	0.837428	ALGLATNAVGGSKIPQRAGAALPHSGPTQTRNQLGPKTRTIGLCQSY	generic|IP_1064879_TX=10090_REVERSED|
"""index: 6835, intensity: 3311.0, mobility: 0.778"""	-0.823426	0.372694	0.837443	APDCMIKKIKKH	generic|IP_937118_TX=10090_REVERSED|
"""index: 8315, intensity: 3100.0, mobility: 1.049"""	-0.823474	0.372904	0.83758	WPPGGPDQTNILPLLEAMLVKELHIQQHLLAVQ	generic|sp_Q6GQV0-2_TEDC2_MOUSE_REVERSED	|generic|sp_Q6GQV0_TEDC2_MOUSE__chr7_-1_30955886_30955915_ENSMUST00000058860_REVERSED|
"""index: 8627, intensity: 2714.0, mobility: 0.984"""	-0.8236	0.372989	0.83794	EDVNLIYTSEAE	generic|II_3502310_TX=10090_REVERSED	|generic|sp_Q8BG79_C19L2_MOUSE_REVERSED|
"""index: 6010, intensity: 22116.0, mobility: 0.945"""	-0.8237	0.373199	0.838224	QQKEQSASGTLL	generic|IP_2519109_TX=10090_REVERSED|
"""index: 386, intensity: 3030.0, mobility: 0.830"""	-0.823964	0.373409	0.838976	APMTKIHIE	generic|sp_O88888_APBA3_MOUSE__chr10_1_81273085_81273120_ENSMUST00000218297__II_3450821_REVERSED	|generic|tr_Q3TER1_Q3TER1_MOUSE__chr10_1_81273085_81273120_ENSMUST00000218297__II_3450821_REVERSED|
"""index: 9109, intensity: 2710.0, mobility: 1.123"""	-0.824085	0.373494	0.839322	SAKDGCVRCLEHGLMKPAPGKKRKREPE	generic|tr_A0A140LHL9_A0A140LHL9_MOUSE__chr6_1_92152393_92152425_ENSMUST00000146175__II_890053_REVERSED	|generic|tr_Q8BP65_Q8BP65_MOUSE__chr6_1_92152393_92152425_ENSMUST00000146175_REVERSED	|generic|sp_Q60644_NR1H2_MOUSE__chr6_1_92152393_92152425_ENSMUST00000146175_REVERSED	|generic|tr_A0A140LHK8_A0A140LHK8_MOUSE__chr6_1_92152393_92152425_ENSMUST00000146175_REVERSED|
"""index: 18317, intensity: 3396.0, mobility: 0.914"""	-0.824772	0.373829	0.841283	QRYRLPEV	generic|IP_1020298_TX=10090_REVERSED|
"""index: 5212, intensity: 6064.0, mobility: 0.915"""	-0.824789	0.374038	0.841332	TFYYKLYTK	generic|IP_964939_TX=10090_REVERSED|
"""index: 2995, intensity: 4173.0, mobility: 0.859"""	-0.824921	0.374373	0.841708	VPDPRLQPSPLCSPVPACL	generic|sp_Q8BJ34_MARF1_MOUSE_REVERSED	|generic|sp_Q8BJ34-3_MARF1_MOUSE_REVERSED	|generic|sp_Q8BJ34-4_MARF1_MOUSE_REVERSED	|generic|sp_Q8BJ34-6_MARF1_MOUSE_REVERSED|
"""index: 4617, intensity: 32325.0, mobility: 0.887"""	-0.825026	0.374707	0.842009	EMKSILDDCIRTLEDIEKTKQELTM	generic|tr_Q99LH8_Q99LH8_MOUSE__II_942027_REVERSED	|generic|tr_Q9JIQ5_Q9JIQ5_MOUSE__II_942027_REVERSED	|generic|tr_Q9JIQ4_Q9JIQ4_MOUSE__II_942027_REVERSED	|generic|sp_Q9JJ11_TACC3_MOUSE__II_942027_REVERSED	|generic|sp_Q9JJ11-2_TACC3_MOUSE__II_942027_REVERSED	|generic|tr_Q6NV52_Q6NV52_MOUSE__II_942027_REVERSED	|generic|tr_Q9ET42_Q9ET42_MOUSE__II_942027_REVERSED|
"""index: 6534, intensity: 2693.0, mobility: 1.068"""	-0.825185	0.374916	0.842463	KKRQLWTKVEPTSEPTPKTHDITYIDKGQKWIQYRDPQF	generic|tr_A2BEG5_A2BEG5_MOUSE__II_965128_REVERSED	|generic|tr_Q3UMI0_Q3UMI0_MOUSE__II_965128_REVERSED	|generic|tr_I7HLQ5_I7HLQ5_MOUSE_REVERSED	|generic|tr_Q8BXY9_Q8BXY9_MOUSE_REVERSED|
"""index: 7283, intensity: 3095.0, mobility: 0.913"""	-0.825291	0.375125	0.842764	PLLECRSSLSSLSLCWSLLGSVTANEWLLQA	generic|IP_877413_TX=10090_REVERSED|
"""index: 11292, intensity: 2773.0, mobility: 0.966"""	-0.825426	0.37546	0.84315	WGKRSEARARL	generic|IP_863113_TX=10090_REVERSED|
"""index: 14439, intensity: 4690.0, mobility: 1.066"""	-0.825587	0.375668	0.84361	WRLRTKKMRL	generic|IP_1145796_TX=10090_REVERSED|
"""index: 12272, intensity: 3675.0, mobility: 0.780"""	-0.825653	0.375877	0.843796	ASGEYGPKCS	generic|sp_P11835_ITB2_MOUSE__chr10_1_77559543_77559728_ENSMUST00000156644__II_1148507_REVERSED	|generic|tr_Q542I8_Q542I8_MOUSE__chr10_1_77559543_77559728_ENSMUST00000156644__II_1148507_REVERSED|
"""index: 3438, intensity: 2769.0, mobility: 0.798"""	-0.82575	0.37596	0.844074	EHIHGSLF	generic|sp_Q80TY5_VP13B_MOUSE__chr15_1_35834274_35834384_ENSMUST00000227567_REVERSED|
"""index: 2931, intensity: 4478.0, mobility: 0.876"""	-0.826093	0.376168	0.845051	KSSKTALNLMSMSTQVGLLAERDYDARH	generic|tr_D6RHL9_D6RHL9_MOUSE__II_849812_REVERSED|
"""index: 4767, intensity: 6476.0, mobility: 1.016"""	-0.826163	0.376251	0.845251	VYWSQFPSYTHSLKMFLEHQLDLP	generic|II_1080859_TX=10090_REVERSED|
"""index: 8491, intensity: 3194.0, mobility: 1.129"""	-0.826466	0.376584	0.846115	EVLDWHQFKAQPAGELLEFSKHKNERVQ	generic|tr_E9PVP9_E9PVP9_MOUSE_REVERSED	|generic|tr_Q8CDP2_Q8CDP2_MOUSE_REVERSED|
"""index: 5966, intensity: 7411.0, mobility: 1.083"""	-0.826511	0.376918	0.846244	VDVVELDDMDLRGKYYLVDRRLLDKKCYILQRDFLFFM	generic|tr_Q3TQN9_Q3TQN9_MOUSE__chr1_1_34807113_34807295_ENSMUST00000160855__II_1047199_REVERSED	|generic|tr_E0CX56_E0CX56_MOUSE__chr1_1_34807113_34807295_ENSMUST00000160855__II_1047208_REVERSED	|generic|tr_E9PYK8_E9PYK8_MOUSE__chr1_1_34807113_34807295_ENSMUST00000160855__II_1047199_REVERSED	|generic|tr_Q3UYJ6_Q3UYJ6_MOUSE_REVERSED	|generic|tr_Q3TDW8_Q3TDW8_MOUSE__chr1_1_34807113_34807295_ENSMUST00000160855_REVERSED|
"""index: 9597, intensity: 4819.0, mobility: 1.177"""	-0.826514	0.377	0.846254	RYRALRDYVHDLNR	generic|sp_Q61470_CD37_MOUSE__II_3458443_REVERSED	|generic|tr_Q3U429_Q3U429_MOUSE__II_3458443_REVERSED	|generic|II_2438975_TX=10090_REVERSED|
"""index: 17365, intensity: 3609.0, mobility: 1.021"""	-0.826649	0.377289	0.846637	RKMRLKMTRS	generic|chr5_1_122401662_122403380_ENSMUST00000102525_REVERSED|
"""index: 1330, intensity: 3237.0, mobility: 0.906"""	-0.826791	0.377289	0.847041	RSPENTNEDY	generic|sp_Q9ESS0_DUS10_MOUSE_REVERSED|
"""index: 8084, intensity: 3210.0, mobility: 0.952"""	-0.827346	0.377622	0.848625	TQFPPEPPAKDL	generic|tr_B9EHJ9_B9EHJ9_MOUSE_REVERSED	|generic|sp_P33609_DPOLA_MOUSE_REVERSED|
"""index: 5146, intensity: 2776.0, mobility: 0.778"""	-0.827426	0.377955	0.848854	CGDPSVMMT	generic|IP_3506043_TX=10090_REVERSED|
"""index: 9256, intensity: 3059.0, mobility: 0.943"""	-0.827454	0.378162	0.848932	DTRVGPDSPRP	generic|II_886485_TX=10090_REVERSED|
"""index: 7706, intensity: 8476.0, mobility: 1.129"""	-0.827586	0.378495	0.849308	PMVPTVPTMVPMVPMVPTVPMVPMVPMVPTV	generic|IP_869294_TX=10090_REVERSED|
"""index: 16039, intensity: 3189.0, mobility: 1.038"""	-0.827741	0.378702	0.849751	SIWSLRGLATIR	generic|chr11_1_42421243_42421320_ENSMUST00000007797_REVERSED|
"""index: 11461, intensity: 4777.0, mobility: 0.910"""	-0.827892	0.378783	0.850181	DGEIVRNCHF	generic|tr_A0A5F8MPJ3_A0A5F8MPJ3_MOUSE__chr10_1_58418785_58421568_ENSMUST00000020077__II_1153833_REVERSED	|generic|tr_A0A0R4J005_A0A0R4J005_MOUSE__chr10_1_58418785_58421568_ENSMUST00000020077__II_1153833_REVERSED	|generic|sp_Q99JW4_LIMS1_MOUSE__chr10_1_58418785_58421568_ENSMUST00000020077__II_1153833_REVERSED	|generic|tr_E9QP62_E9QP62_MOUSE__chr10_1_58418785_58421568_ENSMUST00000020077__II_1153833_REVERSED	|generic|tr_A8CVP1_A8CVP1_MOUSE_REVERSED	|generic|tr_A8CVP4_A8CVP4_MOUSE_REVERSED	|generic|tr_Q4ZJB3_Q4ZJB3_MOUSE_REVERSED	|generic|tr_Q9D7B2_Q9D7B2_MOUSE_REVERSED|
"""index: 4668, intensity: 6911.0, mobility: 0.897"""	-0.828011	0.378989	0.850519	FLMPTGVCAPSMSLQAAHRMLAQRLHP	generic|IP_1130383_TX=10090_REVERSED|
"""index: 8902, intensity: 11206.0, mobility: 1.197"""	-0.828031	0.37915	0.850577	PTNNTKCLIWGGSSEHLMK	generic|tr_E9PWT2_E9PWT2_MOUSE_REVERSED	|generic|tr_Q80ZY7_Q80ZY7_MOUSE_REVERSED|
"""index: 3603, intensity: 3010.0, mobility: 0.932"""	-0.828083	0.37915	0.850725	FFSDFIIEMM	generic|IP_1034306_TX=10090_REVERSED|
"""index: 6642, intensity: 3017.0, mobility: 1.115"""	-0.828799	0.379356	0.852763	TYEKVMLFEASTSKK	generic|sp_Q8BGX4_OFCC1_MOUSE_REVERSED	|generic|tr_A0A286YCJ1_A0A286YCJ1_MOUSE_REVERSED	|generic|tr_C3S7Q5_C3S7Q5_MOUSE_REVERSED|
"""index: 16208, intensity: 4072.0, mobility: 1.032"""	-0.828824	0.379562	0.852835	LLSLFTLSKLYT	generic|IP_3471942_TX=10090_REVERSED|
"""index: 11815, intensity: 3934.0, mobility: 0.856"""	-0.828972	0.379768	0.853256	MSDEPGGSSIPL	generic|tr_Q3U241_Q3U241_MOUSE_REVERSED	|generic|tr_Q3U1W0_Q3U1W0_MOUSE_REVERSED|
"""index: 5888, intensity: 71787.0, mobility: 0.994"""	-0.829435	0.379973	0.854575	QNAKTGGGGGGGGGGGGGGGAGAPGSLNTPAQAGGPSHLDTEMMMSYM	generic|sp_P53783_SOX1_MOUSE_REVERSED|
"""index: 1816, intensity: 2924.0, mobility: 0.869"""	-0.829662	0.380305	0.85522	WRAPSRHLHVFPRVSLSPKS	generic|chr10_-1_75755491_75764155_ENSMUST00000001712_REVERSED|
"""index: 5503, intensity: 3232.0, mobility: 0.885"""	-0.829736	0.380338	0.855433	EKRFDPINASEYLLKTVNHGGEHLVQ	generic|II_1091909_TX=10090_REVERSED	|generic|sp_Q8JZZ0_UD3A2_MOUSE_REVERSED	|generic|tr_Q8BRY7_Q8BRY7_MOUSE_REVERSED|
"""index: 1394, intensity: 24678.0, mobility: 0.935"""	-0.829857	0.380338	0.855776	LVAPPLSLCIGEG	generic|IP_980629_TX=10090_REVERSED|
"""index: 1125, intensity: 3057.0, mobility: 0.853"""	-0.830523	0.380449	0.857672	SENMKKEMQLQAASLQPKAAGRPNLQ	generic|sp_P28359_HXD10_MOUSE_REVERSED|
"""index: 6369, intensity: 4217.0, mobility: 0.869"""	-0.83062	0.380449	0.857946	GLSNTCFTEWRERVEDPLDK	generic|II_3464631_TX=10090_REVERSED	|generic|tr_G5E8R4_G5E8R4_MOUSE__chr19_-1_3526698_3526865_ENSMUST00000223919_REVERSED	|generic|sp_Q922D4_PP6R3_MOUSE__chr19_-1_3526698_3526865_ENSMUST00000223919_REVERSED	|generic|sp_Q922D4-2_PP6R3_MOUSE__chr19_-1_3526698_3526865_ENSMUST00000223919_REVERSED	|generic|sp_Q922D4-3_PP6R3_MOUSE__chr19_-1_3526698_3526865_ENSMUST00000223919_REVERSED|
"""index: 3408, intensity: 2976.0, mobility: 0.914"""	-0.830745	0.380449	0.858303	LMPPIVALQRMQKELNEQESLGDIIESVE	generic|tr_E9Q701_E9Q701_MOUSE__chr5_-1_125047936_125048211_ENSMUST00000149968__II_930677_REVERSED	|generic|tr_F8VQL9_F8VQL9_MOUSE__chr5_-1_125047936_125048211_ENSMUST00000149968__II_930677_REVERSED	|generic|tr_E9Q9V3_E9Q9V3_MOUSE__chr5_-1_125047936_125048211_ENSMUST00000149968__II_930677_REVERSED	|generic|sp_Q9WU42_NCOR2_MOUSE__chr5_-1_125047936_125048211_ENSMUST00000149968__II_930677_REVERSED	|generic|sp_Q9WU42-2_NCOR2_MOUSE__chr5_-1_125047936_125048211_ENSMUST00000149968__II_930677_REVERSED	|generic|tr_E9PY55_E9PY55_MOUSE__chr5_-1_125047936_125048211_ENSMUST00000149968__II_930677_REVERSED|
"""index: 4816, intensity: 3037.0, mobility: 0.921"""	-0.831122	0.380654	0.859373	ERKNGELSNWSGFECLKLERFVQP	generic|IP_827922_TX=10090_REVERSED	|generic|IP_827922_TX=10090_REVERSED|
"""index: 7857, intensity: 20035.0, mobility: 1.011"""	-0.831277	0.380732	0.859814	RHLLATVVTAFQLCKPSFVTGYSM	generic|IP_838319_TX=10090_REVERSED|
"""index: 5019, intensity: 3867.0, mobility: 1.069"""	-0.832006	0.381015	0.861886	SPSWSTGSTLPQSKAQRPMTENCLPKSRTSWSYKWCFSLSSRM	generic|IP_916075_TX=10090_REVERSED|
"""index: 4292, intensity: 22393.0, mobility: 1.066"""	-0.832173	0.381015	0.862361	SLHHLWKTSELASLWNGPDPMQTCLLRLSQFSRRISHINAM	generic|tr_M0QW74_M0QW74_MOUSE__chr11_-1_4489618_4489767_ENSMUST00000130716__II_1139990_REVERSED	|generic|tr_B1ATD5_B1ATD5_MOUSE__chr11_-1_4489618_4489767_ENSMUST00000130716__II_656654_REVERSED	|generic|sp_Q8K296_MTMR3_MOUSE__chr11_-1_4489618_4489767_ENSMUST00000130716__II_1140000_REVERSED	|generic|tr_Q66I45_Q66I45_MOUSE__chr11_-1_4489618_4489767_ENSMUST00000130716__II_656654_REVERSED	|generic|tr_B1ATD4_B1ATD4_MOUSE__chr11_-1_4489618_4489767_ENSMUST00000130716__II_1139992_REVERSED	|generic|tr_R4GML8_R4GML8_MOUSE__chr11_-1_4489618_4489767_ENSMUST00000130716__II_1140000_REVERSED	|generic|sp_Q8K296-2_MTMR3_MOUSE__chr11_-1_4489618_4489767_ENSMUST00000130716_REVERSED|
"""index: 11012, intensity: 2640.0, mobility: 0.998"""	-0.83302	0.381094	0.864766	PIHMSGSLVKDL	generic|IP_3485901_TX=10090_REVERSED|
"""index: 3984, intensity: 3753.0, mobility: 1.072"""	-0.833198	0.381423	0.865272	FNVRGRMDQYFDSYIKDVAYLIIVHDMAENNPGSLRLWEIDL	generic|tr_Q1RME4_Q1RME4_MOUSE_REVERSED|
"""index: 6201, intensity: 3155.0, mobility: 0.880"""	-0.833275	0.381752	0.865489	ELDILAVAEEDTIGEELYFEV	generic|tr_Q9ERM4_Q9ERM4_MOUSE__chr6_1_115926260_115926325_ENSMUST00000141305__II_908755_REVERSED	|generic|tr_Q8C5U2_Q8C5U2_MOUSE__chr6_1_115926260_115926325_ENSMUST00000141305__II_908735_REVERSED	|generic|sp_Q6NWV3_IF122_MOUSE__chr6_1_115926260_115926325_ENSMUST00000141305__II_908735_REVERSED	|generic|tr_E9Q9G8_E9Q9G8_MOUSE__chr6_1_115926260_115926325_ENSMUST00000141305__II_908735_REVERSED	|generic|sp_Q6NWV3-2_IF122_MOUSE__chr6_1_115926260_115926325_ENSMUST00000141305_REVERSED|
"""index: 4329, intensity: 3570.0, mobility: 1.016"""	-0.833399	0.382082	0.865843	RSSWPTQRRRW	generic|IP_993941_TX=10090_REVERSED|
"""index: 3154, intensity: 4053.0, mobility: 1.060"""	-0.833406	0.382411	0.865861	MQLSWLPHLRGQE	generic|IP_3474425_TX=10090_REVERSED|
"""index: 16445, intensity: 4379.0, mobility: 0.885"""	-0.833417	0.382488	0.865893	RSFRRQSH	generic|chr12_-1_11436439_11436552_ENSMUST00000072299_REVERSED|
"""index: 10145, intensity: 4225.0, mobility: 0.885"""	-0.833491	0.382818	0.866103	AGQLLWTSSGGPAVAWLFVV	generic|sp_Q497J1_TM86B_MOUSE__II_898546_REVERSED	|generic|tr_A0A0U1RQ11_A0A0U1RQ11_MOUSE_REVERSED|
"""index: 7623, intensity: 2721.0, mobility: 0.903"""	-0.83358	0.383	0.866356	YREERRMSRGEKWL	generic|IP_910412_TX=10090_REVERSED|
"""index: 2258, intensity: 3490.0, mobility: 0.890"""	-0.833595	0.383	0.866398	LTPTTSSQRVRVATGTTNQ	generic|chr15_-1_42676194_42676349_ENSMUST00000022921__IP_1085764_TX=10090_REVERSED|
"""index: 12801, intensity: 8529.0, mobility: 0.882"""	-0.833959	0.383	0.86743	MQLLGELR	generic|tr_A0A140LIU8_A0A140LIU8_MOUSE_REVERSED|
"""index: 10946, intensity: 4154.0, mobility: 0.846"""	-0.834428	0.383	0.86876	LLSQHTID	generic|sp_O35130_NEP1_MOUSE__chr6_-1_124704545_124704652_ENSMUST00000204334__II_906300_REVERSED	|generic|II_906301_TX=10090_REVERSED|
"""index: 2846, intensity: 3601.0, mobility: 0.956"""	-0.834884	0.383076	0.870052	KYFLFSAHRADIAVSIPGISAVANMLADENKPV	generic|tr_A0A0R4J182_A0A0R4J182_MOUSE__II_2446882_REVERSED	|generic|tr_A0A286YCC4_A0A286YCC4_MOUSE__II_3474079_REVERSED	|generic|tr_Q812B5_Q812B5_MOUSE__II_2446882_REVERSED	|generic|sp_Q9JL96_CATM_MOUSE__II_2446882_REVERSED|
"""index: 18021, intensity: 6618.0, mobility: 0.961"""	-0.83501	0.383257	0.870409	SRYRSEPRR	generic|sp_Q5HZJ0_RNC_MOUSE__chr15_1_12842106_12842171_ENSMUST00000150211_REVERSED	|generic|tr_Q6PAJ6_Q6PAJ6_MOUSE__chr15_1_12842106_12842171_ENSMUST00000150211_REVERSED|
"""index: 9310, intensity: 3265.0, mobility: 1.063"""	-0.835126	0.383257	0.870737	ELDNQLAQFTDTH	generic|sp_B2RUP2_UN13D_MOUSE__II_1123748_REVERSED	|generic|sp_B2RUP2-2_UN13D_MOUSE__II_1123748_REVERSED|
"""index: 9752, intensity: 4185.0, mobility: 0.850"""	-0.835253	0.383257	0.871097	GGWDRVIR	generic|IP_1133668_TX=10090_REVERSED|
"""index: 7679, intensity: 4659.0, mobility: 1.137"""	-0.835334	0.383257	0.871327	MQKAAKVTDEVTAVTKHSGPDLSQAELLRQ	generic|tr_Q8BQI9_Q8BQI9_MOUSE_REVERSED	|generic|tr_A0A1B0GXH2_A0A1B0GXH2_MOUSE_REVERSED	|generic|tr_A2AD39_A2AD39_MOUSE_REVERSED|
"""index: 4929, intensity: 49825.0, mobility: 0.885"""	-0.83612	0.383584	0.873552	HSGCTACLILRWRRDPIHIGMRLME	generic|sp_Q9DAG9-2_PHF7_MOUSE__II_3478418_REVERSED|
"""index: 9799, intensity: 2842.0, mobility: 1.010"""	-0.83614	0.383611	0.873609	QFIISLPSDWDM	generic|chr13_1_93346627_93349280_ENSMUST00000109494__IP_1104034_TX=10090_REVERSED	|generic|IP_1104037_TX=10090_REVERSED	|generic|chr13_1_93346639_93346704_ENSMUST00000109494_REVERSED|
"""index: 7366, intensity: 2824.0, mobility: 1.081"""	-0.836558	0.383611	0.87479	SVQGHQPAPAGHAAGGAH	generic|chr15_1_101287004_101287171_ENSMUST00000048393_REVERSED	|generic|chr15_1_101286950_101287171_ENSMUST00000048393_REVERSED	|generic|chr15_1_101286962_101287171_ENSMUST00000048393_REVERSED|
"""index: 9861, intensity: 2779.0, mobility: 1.068"""	-0.836736	0.383687	0.875294	YPFAPLLMMHYR	generic|IP_969425_TX=10090_REVERSED|
"""index: 7329, intensity: 2868.0, mobility: 0.787"""	-0.837203	0.384013	0.876615	AEAVFQTLVRVMAH	generic|sp_Q76HP3_T132D_MOUSE_REVERSED	|generic|tr_A0A0R4J0I2_A0A0R4J0I2_MOUSE_REVERSED|
"""index: 2072, intensity: 2524.0, mobility: 1.060"""	-0.837208	0.384339	0.876627	GMAWAAACASRVCRGVLGCARQVEPQM	generic|tr_A0A1S6GWH4_A0A1S6GWH4_MOUSE__chr13_1_69627132_69627170_ENSMUST00000136932__II_1105220_REVERSED|
"""index: 3240, intensity: 3410.0, mobility: 1.166"""	-0.837247	0.384666	0.876738	WTAGAWPRGRGGSAGATGAAGPDCPPPSQ	generic|tr_Q05DC4_Q05DC4_MOUSE_REVERSED|
"""index: 5803, intensity: 3804.0, mobility: 0.950"""	-0.837284	0.384992	0.876842	NEAQEEIQKQLHLVQGEMYR	generic|tr_E9Q9T4_E9Q9T4_MOUSE__II_1027385_REVERSED	|generic|sp_Q8C0T9_ADCYA_MOUSE_REVERSED|
"""index: 9955, intensity: 3316.0, mobility: 0.972"""	-0.837309	0.385192	0.876913	RFERGGNLDWFSPL	generic|IP_970426_TX=10090_REVERSED|
"""index: 9235, intensity: 4789.0, mobility: 0.993"""	-0.837424	0.385393	0.877239	FLMRIFKFLACIICNNETYHDDDDECEEEYEEYEEYEEEEMTYYEEEE	generic|tr_Q3V0K5_Q3V0K5_MOUSE_REVERSED|
"""index: 8702, intensity: 3541.0, mobility: 1.114"""	-0.837589	0.385719	0.877705	LCKVTVPKGVELPGSFQIEPDKPFSYID	generic|tr_Q91X98_Q91X98_MOUSE_REVERSED	|generic|tr_Q8K0X1_Q8K0X1_MOUSE_REVERSED	|generic|tr_A0A0G2JFP9_A0A0G2JFP9_MOUSE_REVERSED	|generic|tr_Q544V4_Q544V4_MOUSE_REVERSED	|generic|tr_Q3TR98_Q3TR98_MOUSE_REVERSED	|generic|sp_P29533_VCAM1_MOUSE_REVERSED	|generic|tr_Q3UPN1_Q3UPN1_MOUSE_REVERSED|
"""index: 6170, intensity: 4440.0, mobility: 1.025"""	-0.837627	0.386045	0.877813	RQPEMPHFLNSL	generic|IP_909680_TX=10090_REVERSED|
"""index: 7867, intensity: 5666.0, mobility: 1.092"""	-0.837717	0.386119	0.878065	RTFGCPSTRLSRSTRNWVESSNGMLRAQR	generic|IP_996257_TX=10090_REVERSED|
"""index: 3175, intensity: 2886.0, mobility: 0.888"""	-0.837955	0.386445	0.878739	RAPLGSTQAFASMDRWIQRERI	generic|IP_924737_TX=10090_REVERSED|
"""index: 8026, intensity: 10811.0, mobility: 0.774"""	-0.838093	0.386771	0.879127	NPLAAAPQ	generic|chr1_1_74332636_74347390_ENSMUST00000087225_REVERSED|
"""index: 12291, intensity: 3434.0, mobility: 0.873"""	-0.838113	0.387097	0.879184	NGHVHFNVYF	generic|IP_966260_TX=10090_REVERSED|
"""index: 4584, intensity: 3170.0, mobility: 1.091"""	-0.838122	0.387423	0.879209	MDIWLGDFKMKENYFDYIERTWWES	generic|tr_B5THE3_B5THE3_MOUSE_REVERSED	|generic|tr_F8VQM5_F8VQM5_MOUSE_REVERSED|
"""index: 3326, intensity: 3690.0, mobility: 0.908"""	-0.838147	0.387622	0.879279	WCELLYFCV	generic|IP_944930_TX=10090_REVERSED|
"""index: 8267, intensity: 6383.0, mobility: 1.146"""	-0.838295	0.387948	0.879697	SSPACVPTCCFRKLSTFLVCDNCVMLVTSLLL	generic|IP_852919_TX=10090_REVERSED|
"""index: 17775, intensity: 5186.0, mobility: 1.007"""	-0.838301	0.388147	0.879715	TKNFYDKEIPK	generic|tr_L7N2E1_L7N2E1_MOUSE__II_3458016_REVERSED	|generic|IP_876045_TX=10090_REVERSED	|generic|IP_876082_TX=10090_REVERSED	|generic|IP_876096_TX=10090_REVERSED	|generic|IP_876030_TX=10090_REVERSED	|generic|IP_879223_TX=10090_REVERSED	|generic|IP_876128_TX=10090_REVERSED	|generic|II_3458023_TX=10090_REVERSED	|generic|IP_876040_TX=10090_REVERSED	|generic|tr_G3UYA8_G3UYA8_MOUSE_REVERSED	|generic|tr_L7N282_L7N282_MOUSE_REVERSED	|generic|tr_E9PW61_E9PW61_MOUSE_REVERSED	|generic|tr_K7N705_K7N705_MOUSE_REVERSED	|generic|tr_Q80Z08_Q80Z08_MOUSE_REVERSED	|generic|tr_L7N2D4_L7N2D4_MOUSE_REVERSED	|generic|tr_K7N652_K7N652_MOUSE_REVERSED	|generic|tr_L7N2E5_L7N2E5_MOUSE_REVERSED	|generic|tr_L7N1Z4_L7N1Z4_MOUSE_REVERSED|
"""index: 15427, intensity: 3070.0, mobility: 1.177"""	-0.838404	0.388186	0.880003	HATWKIVPELIAEEKWVSLNKRSLIFLFKELSIELFEEQQWVEK	generic|sp_Q6GQU2_KLH23_MOUSE_REVERSED|
"""index: 6956, intensity: 5510.0, mobility: 1.079"""	-0.838534	0.388186	0.880371	TFRLPFFRHRFFNMSFKCCNCVYKGRRIFVTNQRQVFLR	generic|IP_3469290_TX=10090_REVERSED|
"""index: 13847, intensity: 4132.0, mobility: 0.917"""	-0.838555	0.388186	0.88043	YVMRSFLR	generic|IP_828842_TX=10090_REVERSED|
"""index: 13293, intensity: 4736.0, mobility: 0.885"""	-0.838909	0.388186	0.881427	FGTWVRRR	generic|IP_1114091_TX=10090_REVERSED|
"""index: 16909, intensity: 3311.0, mobility: 0.991"""	-0.839208	0.388384	0.882272	YRERAKGHHK	generic|sp_Q4FJU9_TMM40_MOUSE__II_908808_REVERSED	|generic|tr_E9QN39_E9QN39_MOUSE__II_908797_REVERSED	|generic|tr_E9Q6I9_E9Q6I9_MOUSE__II_908797_REVERSED|
"""index: 4099, intensity: 3914.0, mobility: 1.058"""	-0.839401	0.388709	0.882815	VAPAGASS	generic|IP_1108923_TX=10090_REVERSED	|generic|IP_1108916_TX=10090_REVERSED|
"""index: 17293, intensity: 7899.0, mobility: 1.031"""	-0.839433	0.389033	0.882903	WTASRSGLRPRI	generic|IP_858518_TX=10090_REVERSED|
"""index: 13801, intensity: 5846.0, mobility: 0.951"""	-0.839452	0.389105	0.882959	WPKRKVLPDT	generic|tr_Q3V0F4_Q3V0F4_MOUSE_REVERSED	|generic|sp_Q80UW5_MRCKG_MOUSE_REVERSED|
"""index: 294, intensity: 2599.0, mobility: 0.827"""	-0.839527	0.389303	0.88317	SDVVTIFIPEDFLELP	generic|tr_A0A0N4SWG7_A0A0N4SWG7_MOUSE_REVERSED	|generic|tr_A0A0N4SWH3_A0A0N4SWH3_MOUSE_REVERSED	|generic|tr_E9PXU9_E9PXU9_MOUSE_REVERSED	|generic|tr_E9Q423_E9Q423_MOUSE_REVERSED	|generic|tr_A0A0N4SUJ2_A0A0N4SUJ2_MOUSE_REVERSED	|generic|tr_A0A0N4SVX9_A0A0N4SVX9_MOUSE_REVERSED	|generic|tr_A0A0N4SV63_A0A0N4SV63_MOUSE_REVERSED	|generic|tr_E9QL12_E9QL12_MOUSE_REVERSED	|generic|sp_Q9ESD7_DYSF_MOUSE_REVERSED	|generic|sp_Q9ESD7-2_DYSF_MOUSE_REVERSED	|generic|sp_Q9ESD7-3_DYSF_MOUSE_REVERSED	|generic|tr_A0A0N4SUN3_A0A0N4SUN3_MOUSE_REVERSED|
"""index: 12789, intensity: 4760.0, mobility: 1.004"""	-0.839723	0.389392	0.883721	VPIDMWLSTCECA	generic|IP_1025291_TX=10090_REVERSED|
"""index: 5448, intensity: 8897.0, mobility: 1.044"""	-0.839998	0.389392	0.884496	QWCKRSMHLRLISRMHRQDLNKKSITLQENELSTRSHCV	generic|tr_J3QMS2_J3QMS2_MOUSE_REVERSED|
"""index: 16320, intensity: 8387.0, mobility: 1.004"""	-0.840157	0.389392	0.884941	RREQQKLFHL	generic|sp_Q62415_ASPP1_MOUSE__II_1112264_REVERSED	|generic|tr_Q3UF84_Q3UF84_MOUSE__II_1112264_REVERSED|
"""index: 3971, intensity: 3317.0, mobility: 0.974"""	-0.840858	0.389715	0.886914	SCGKLVTGKANHY	generic|IP_949416_TX=10090_REVERSED|
"""index: 17398, intensity: 7716.0, mobility: 1.098"""	-0.840893	0.390039	0.887011	LAGKSIFGDMKNLSTSRERESDMSLVKSVERELY	generic|sp_Q9D9D5_TMC5A_MOUSE__II_1003740_REVERSED	|generic|sp_Q9D9D5-2_TMC5A_MOUSE__II_1003740_REVERSED	|generic|tr_Z4YLS6_Z4YLS6_MOUSE_REVERSED	|generic|tr_A0A0R4J1W9_A0A0R4J1W9_MOUSE_REVERSED|
"""index: 9570, intensity: 2931.0, mobility: 1.203"""	-0.840923	0.390055	0.887096	LTQKTQTMQLQRTKRLSQFHIQCTRMM	generic|IP_1040044_TX=10090_REVERSED|
"""index: 6246, intensity: 2547.0, mobility: 1.037"""	-0.8411	0.390055	0.887593	YIPEKGDMAEMWLRRNAESP	generic|sp_Q99J31_OPHN1_MOUSE__chr8_1_85302905_85302934_ENSMUST00000211597__II_832105_REVERSED	|generic|tr_A0A2X0SSN2_A0A2X0SSN2_MOUSE__chr8_1_85302905_85302934_ENSMUST00000211597__II_832105_REVERSED	|generic|tr_Q8C4C7_Q8C4C7_MOUSE__chr8_1_85302905_85302934_ENSMUST00000211597__II_832105_REVERSED|
"""index: 13794, intensity: 2851.0, mobility: 0.969"""	-0.841482	0.390252	0.888664	PHQRTSALPRP	generic|tr_Q9D2I7_Q9D2I7_MOUSE__IP_922988_REVERSED|
"""index: 3340, intensity: 2951.0, mobility: 1.037"""	-0.841539	0.390575	0.888826	RALEEQVSRKHW	generic|IP_887152_TX=10090_REVERSED|
"""index: 741, intensity: 4648.0, mobility: 0.817"""	-0.841573	0.390645	0.88892	EDVSARCCL	generic|tr_A0A0R4J0C3_A0A0R4J0C3_MOUSE_REVERSED	|generic|sp_Q08EA8_TM213_MOUSE_REVERSED|
"""index: 2164, intensity: 5312.0, mobility: 0.964"""	-0.842123	0.390842	0.890462	ENKVNMPTWW	generic|chr3_1_36555537_36556906_ENSMUST00000029269_REVERSED|
"""index: 12781, intensity: 6173.0, mobility: 0.983"""	-0.842408	0.391164	0.891263	GLDVPYIQINVDLILDMKFSE	generic|tr_A0A338P6I2_A0A338P6I2_MOUSE__chr16_1_20721920_20722027_ENSMUST00000231656__II_625910_REVERSED	|generic|sp_Q923G2_RPAB3_MOUSE__chr16_1_20721920_20722027_ENSMUST00000231656__II_625910_REVERSED	|generic|tr_A0A338P6M3_A0A338P6M3_MOUSE__chr16_1_20720521_20721944_ENSMUST00000021405_REVERSED|
"""index: 3365, intensity: 3553.0, mobility: 0.917"""	-0.842435	0.391444	0.891339	QCLANSPDEQHPTGIHHGLG	generic|IP_869041_TX=10090_REVERSED|
"""index: 9621, intensity: 3111.0, mobility: 1.069"""	-0.842695	0.391444	0.892066	MKSAFPKGPIHAGHFSARPRPLMMESVRLVLNRVYCM	generic|IP_3490428_TX=10090_REVERSED|
"""index: 2774, intensity: 3001.0, mobility: 0.988"""	-0.842975	0.391444	0.892851	QRLEGTSAMSRAHPGPPITCA	generic|IP_889776_TX=10090_REVERSED	|generic|IP_889779_TX=10090_REVERSED	|generic|II_889784_TX=10090_REVERSED|
"""index: 10897, intensity: 12638.0, mobility: 0.903"""	-0.843023	0.391444	0.892984	ETLTDMTTVKMIVTTMRTAMRT	generic|IP_1075216_TX=10090_REVERSED|
"""index: 10846, intensity: 5434.0, mobility: 0.892"""	-0.843549	0.391766	0.894455	RRVHEEKP	generic|sp_Q8CGY8_OGT1_MOUSE__chrX_1_101643017_101643160_ENSMUST00000155713__II_831651_REVERSED	|generic|sp_Q8CGY8-2_OGT1_MOUSE__chrX_1_101643017_101643160_ENSMUST00000155713__II_831651_REVERSED|
"""index: 18664, intensity: 5499.0, mobility: 1.487"""	-0.843605	0.392087	0.894612	KRRVPLKKLPRK	generic|IP_897814_TX=10090_REVERSED|
"""index: 3031, intensity: 2550.0, mobility: 0.874"""	-0.843617	0.392169	0.894646	ESTVERVQFLHIFVCTLPSVHSVFAPLV	generic|IP_3473371_TX=10090_REVERSED|
"""index: 5504, intensity: 2805.0, mobility: 1.119"""	-0.843669	0.392169	0.894792	RWLRQWADMKFSGR	generic|IP_859977_TX=10090_REVERSED|
"""index: 17501, intensity: 7344.0, mobility: 1.097"""	-0.843693	0.392169	0.894858	PRQLLDQWLAKVFLLCFLQKCHKPHQKEWIM	generic|IP_987517_TX=10090_REVERSED|
"""index: 12869, intensity: 27439.0, mobility: 0.917"""	-0.844255	0.392364	0.896429	VRIKKYDCL	generic|chrX_-1_8072308_8072460_ENSMUST00000150095_REVERSED|
"""index: 1090, intensity: 3187.0, mobility: 0.977"""	-0.844525	0.392685	0.897182	MHLESCKVARCM	generic|sp_Q01102_LYAM3_MOUSE__II_1027608_REVERSED	|generic|tr_Q3UWM1_Q3UWM1_MOUSE_REVERSED|
"""index: 10711, intensity: 2576.0, mobility: 1.058"""	-0.84456	0.393006	0.89728	ELVPAQDVGPWFGPTTHTLLAARAGHW	generic|sp_A2AX52_CO6A4_MOUSE_REVERSED|
"""index: 4240, intensity: 5052.0, mobility: 0.995"""	-0.844603	0.393201	0.897399	THSRLHIQLSSDTGFVKPCYRCKHKGLVVEDKAKVD	generic|sp_Q8BX22_SALL4_MOUSE_REVERSED	|generic|tr_Q7TPT1_Q7TPT1_MOUSE_REVERSED|
"""index: 7618, intensity: 3385.0, mobility: 0.931"""	-0.844748	0.393464	0.897804	LRCAPCNKRRIKDIICDNRGACLYNHQRSC	generic|tr_E9Q8M8_E9Q8M8_MOUSE__chr8_1_76909967_76910032_ENSMUST00000148106_REVERSED|
"""index: 4506, intensity: 11925.0, mobility: 0.885"""	-0.844804	0.393464	0.897959	MPDVLNMIEP	generic|tr_Q8BY76_Q8BY76_MOUSE_REVERSED	|generic|sp_P0C5E4_PTPRQ_MOUSE_REVERSED|
"""index: 7084, intensity: 3725.0, mobility: 0.908"""	-0.845041	0.39362	0.898621	MIQRPMGYGTMGAQSAGKNSGM	generic|tr_Q9D6K2_Q9D6K2_MOUSE_REVERSED	|generic|sp_Q9R1Q8_TAGL3_MOUSE_REVERSED|
"""index: 10494, intensity: 2952.0, mobility: 0.888"""	-0.845043	0.39362	0.898627	SETLTNWVI	generic|tr_E0CXB2_E0CXB2_MOUSE__chr1_-1_135403284_135403391_ENSMUST00000161032_REVERSED	|generic|tr_E9QKZ2_E9QKZ2_MOUSE__chr1_-1_135403284_135403391_ENSMUST00000161032_REVERSED	|generic|tr_Q4G0B8_Q4G0B8_MOUSE__chr1_-1_135403284_135403391_ENSMUST00000161032_REVERSED	|generic|sp_Q91YE6_IPO9_MOUSE__chr1_-1_135403284_135403391_ENSMUST00000161032_REVERSED|
"""index: 16451, intensity: 10651.0, mobility: 0.899"""	-0.845128	0.39362	0.898863	AWRSLGVVW	generic|sp_P21958_TAP1_MOUSE__II_1069527_REVERSED	|generic|II_1069535_TX=10090_REVERSED	|generic|tr_Q3U543_Q3U543_MOUSE_REVERSED	|generic|tr_A0A068BER1_A0A068BER1_MOUSE_REVERSED	|generic|tr_Q78E61_Q78E61_MOUSE_REVERSED	|generic|tr_Q62429_Q62429_MOUSE_REVERSED	|generic|tr_Q3U6V4_Q3U6V4_MOUSE_REVERSED	|generic|tr_Q3TBA3_Q3TBA3_MOUSE_REVERSED	|generic|tr_Q62428_Q62428_MOUSE_REVERSED|
"""index: 10885, intensity: 11598.0, mobility: 0.921"""	-0.84552	0.39362	0.899954	PVQKGYGLR	generic|chr3_1_95588983_95589138_ENSMUST00000177390_REVERSED|
"""index: 10060, intensity: 4458.0, mobility: 0.900"""	-0.846109	0.39362	0.901595	LSSVMNKWTNVSKTPWTK	generic|chr10_1_82881866_82881928_ENSMUST00000219368_REVERSED|
"""index: 7410, intensity: 4240.0, mobility: 0.863"""	-0.846158	0.39362	0.90173	GTVDNNGEELIYRESS	generic|IP_3444723_TX=10090_REVERSED|
"""index: 14542, intensity: 5266.0, mobility: 0.984"""	-0.846734	0.393939	0.903331	SKAKHSETKKP	generic|tr_Q149V4_Q149V4_MOUSE_REVERSED|
"""index: 3523, intensity: 3417.0, mobility: 1.053"""	-0.846756	0.394258	0.903391	WERIGEAASMPLHE	generic|IP_1085229_TX=10090_REVERSED|
"""index: 1993, intensity: 3355.0, mobility: 0.936"""	-0.846828	0.394577	0.903592	VFLDRRTWA	generic|IP_980773_TX=10090_REVERSED|
"""index: 1535, intensity: 2750.0, mobility: 0.945"""	-0.846853	0.39477	0.903662	LMMTELDPSDK	generic|tr_A0A0R4J1C3_A0A0R4J1C3_MOUSE__chr11_-1_72159396_72159434_ENSMUST00000204457__II_1132910_REVERSED	|generic|sp_Q6A000_MOONR_MOUSE__chr11_-1_72159396_72159434_ENSMUST00000204457__II_1132910_REVERSED	|generic|II_1132897_TX=10090_REVERSED|
"""index: 8178, intensity: 4410.0, mobility: 0.941"""	-0.847037	0.39503	0.904172	SVALEAQHWQRGHSGTMNWVA	generic|II_955244_TX=10090_REVERSED	|generic|sp_B1AUH1_PTPRU_MOUSE__chr4_-1_131797849_131797959_ENSMUST00000154224_REVERSED	|generic|sp_B1AUH1-2_PTPRU_MOUSE__chr4_-1_131797849_131797959_ENSMUST00000154224_REVERSED	|generic|tr_Q3V360_Q3V360_MOUSE__chr4_-1_131797849_131797959_ENSMUST00000154224_REVERSED|
"""index: 11810, intensity: 3286.0, mobility: 0.951"""	-0.847064	0.39503	0.904247	EGRIGLSSRPLP	generic|chr2_-1_165310106_165310261_ENSMUST00000126318_REVERSED|
"""index: 18743, intensity: 2903.0, mobility: 1.162"""	-0.847241	0.395349	0.904737	SSSSGCCM	generic|IP_1149569_TX=10090_REVERSED|
"""index: 18054, intensity: 3763.0, mobility: 0.941"""	-0.847257	0.395667	0.90478	LMSPHSFRK	generic|chr9_-1_62796986_62797120_ENSMUST00000034775__IP_848819_TX=10090_REVERSED|
"""index: 2840, intensity: 3076.0, mobility: 1.052"""	-0.847261	0.395986	0.904791	MPLMPQMPQMPQMPLMPQMPLMPQMPQMPQMPQMPLM	generic|tr_O35745_O35745_MOUSE_REVERSED	|generic|tr_Q3UQW2_Q3UQW2_MOUSE_REVERSED	|generic|tr_B7ZP38_B7ZP38_MOUSE_REVERSED	|generic|tr_Q9JLQ4_Q9JLQ4_MOUSE_REVERSED	|generic|tr_Q3UQR2_Q3UQR2_MOUSE_REVERSED|
"""index: 16886, intensity: 2531.0, mobility: 1.064"""	-0.847283	0.396178	0.904854	TFPKNLYELLYT	generic|IP_1138101_TX=10090_REVERSED|
"""index: 5064, intensity: 15885.0, mobility: 0.916"""	-0.847493	0.396322	0.905434	LTQACAIISKMEQVIIGSPQLCL	generic|IP_886993_TX=10090_REVERSED|
"""index: 14605, intensity: 6607.0, mobility: 0.977"""	-0.847561	0.396322	0.905624	EKKNKKQKTH	generic|IP_1143004_TX=10090_REVERSED|
"""index: 2451, intensity: 13587.0, mobility: 1.022"""	-0.847661	0.396322	0.905901	EKGLMYGPSYWCR	generic|IP_1123674_TX=10090_REVERSED|
"""index: 9437, intensity: 2562.0, mobility: 0.856"""	-0.847907	0.396322	0.906583	TAELDYYKSGMLAGLQNFPMGM	generic|IP_3484217_TX=10090_REVERSED	|generic|tr_Q8C4W1_Q8C4W1_MOUSE_REVERSED|
"""index: 6726, intensity: 3067.0, mobility: 0.920"""	-0.848171	0.396322	0.907314	VLSDGLAKEPCH	generic|IP_832318_TX=10090_REVERSED|
"""index: 7990, intensity: 30513.0, mobility: 1.157"""	-0.84847	0.396322	0.908139	SADWVVVTHDFSGTIIRDGSTDFSLSIIEAL	generic|tr_D3Z7A5_D3Z7A5_MOUSE__II_1032689_REVERSED	|generic|tr_Q9D4T2_Q9D4T2_MOUSE__II_1032689_REVERSED|
"""index: 8473, intensity: 3144.0, mobility: 0.951"""	-0.848925	0.396388	0.909396	HMVLEGIELRSQITSNAM	generic|IP_1102329_TX=10090_REVERSED|
"""index: 8014, intensity: 3546.0, mobility: 1.132"""	-0.84901	0.396399	0.90963	PISTRCSRPLWPMVPPHPGPVSETAIAARQ	generic|chr7_1_139875092_139875328_ENSMUST00000026548__IP_877301_TX=10090_REVERSED|
"""index: 5299, intensity: 5139.0, mobility: 0.961"""	-0.849137	0.396399	0.90998	EFASFPRFNLGVQLTQTWT	generic|chr11_-1_76792658_76792825_ENSMUST00000021201_REVERSED|
"""index: 4796, intensity: 4971.0, mobility: 1.000"""	-0.849151	0.396399	0.91002	YSPPEQTKQLEQTEQTEQTEQQKQL	generic|sp_Q8VC49_IF27B_MOUSE_REVERSED|
"""index: 7433, intensity: 2956.0, mobility: 0.954"""	-0.849443	0.396399	0.910825	LAPGSFTNKEMDWFWMRSIHQ	generic|tr_Q78U92_Q78U92_MOUSE__IP_1040227_REVERSED|
"""index: 7667, intensity: 4269.0, mobility: 0.934"""	-0.850045	0.396715	0.912483	VIYVFIFYFGSALFYRNLPLYLYLF	generic|IP_3470882_TX=10090_REVERSED|
"""index: 7960, intensity: 2880.0, mobility: 1.026"""	-0.850069	0.397031	0.912548	EQRLAKQVDPNRALEFLTMVLPIATTDVSGATLEMS	generic|sp_P15539_C11B2_MOUSE_REVERSED	|generic|tr_G3UWE4_G3UWE4_MOUSE_REVERSED|
"""index: 5825, intensity: 147903.0, mobility: 1.045"""	-0.850097	0.397221	0.912624	IYEKMVSPYDGTKFLPDAFWAIEFQLFREAAKWHSDVFPNAP	generic|sp_Q99N32_KLOTB_MOUSE_REVERSED|
"""index: 1572, intensity: 10396.0, mobility: 1.023"""	-0.850209	0.397537	0.912933	PICPAMSRACPLIH	generic|chr9_1_31327334_31327438_ENSMUST00000117389__IP_855135_TX=10090_REVERSED|
"""index: 999, intensity: 2560.0, mobility: 0.873"""	-0.850218	0.397853	0.912957	RMVLAKLHN	generic|IP_1104386_TX=10090_REVERSED|
"""index: 17426, intensity: 11896.0, mobility: 0.890"""	-0.850225	0.397917	0.912977	VGAHLYHQLLKPK	generic|tr_Q8CDT2_Q8CDT2_MOUSE_REVERSED	|generic|tr_Q80ZQ7_Q80ZQ7_MOUSE_REVERSED|
"""index: 5505, intensity: 9219.0, mobility: 1.076"""	-0.850361	0.398233	0.913352	KKVTQEWMHVKDQDEKLQNKEFDLQIGLRTKQNEFELR	generic|sp_Q9CU62_SMC1A_MOUSE__chrX_1_152037591_152037701_ENSMUST00000135172__II_829704_REVERSED|
"""index: 7208, intensity: 3576.0, mobility: 1.086"""	-0.850374	0.398297	0.913386	EEGLVDQIVGMKEKSPKADLELEYFLESYELLLEQFEEKARD	generic|tr_B2RTN5_B2RTN5_MOUSE_REVERSED	|generic|tr_Q3TSU7_Q3TSU7_MOUSE_REVERSED|
"""index: 9352, intensity: 3195.0, mobility: 0.962"""	-0.850474	0.398612	0.91366	TVSTSSQSSPQTLDDPPPVPF	generic|tr_E9Q011_E9Q011_MOUSE_REVERSED	|generic|sp_Q61502_E2F5_MOUSE_REVERSED|
"""index: 4708, intensity: 4088.0, mobility: 0.936"""	-0.850534	0.398928	0.913825	EMPFHYLLFYLSRAKGDARWL	generic|IP_1036901_TX=10090_REVERSED|
"""index: 2629, intensity: 4823.0, mobility: 0.948"""	-0.850601	0.399243	0.91401	HRVQMDTHISCA	generic|IP_1067348_TX=10090_REVERSED	|generic|IP_1067349_TX=10090_REVERSED|
"""index: 8383, intensity: 2832.0, mobility: 1.012"""	-0.850717	0.399433	0.914328	IGLPTMFLWKFV	generic|tr_Q3U0H1_Q3U0H1_MOUSE_REVERSED|
"""index: 3215, intensity: 3482.0, mobility: 0.774"""	-0.850879	0.399433	0.914773	FASERSSRLLVRGF	generic|tr_Q9JKQ8_Q9JKQ8_MOUSE_REVERSED	|generic|sp_P21552_WNT2_MOUSE_REVERSED	|generic|tr_Q3TJ02_Q3TJ02_MOUSE_REVERSED	|generic|tr_Q8BRC7_Q8BRC7_MOUSE_REVERSED|
"""index: 5948, intensity: 15635.0, mobility: 0.994"""	-0.850903	0.399433	0.91484	EMYKKEEFVRSIVPRLVEHLYRMGVLKMFQEMSKSALSNSR	generic|sp_Q9Z268_RASL1_MOUSE__chr5_1_120678969_120679028_ENSMUST00000154759_REVERSED|
"""index: 15384, intensity: 3992.0, mobility: 1.007"""	-0.851259	0.399748	0.915815	ENEKVVEQVRL	generic|sp_Q9CZX2_CEP89_MOUSE__chr7_1_35427725_35427784_ENSMUST00000141704__II_893211_REVERSED	|generic|II_893193_TX=10090_REVERSED	|generic|tr_Q99KW6_Q99KW6_MOUSE__chr7_1_35427725_35427784_ENSMUST00000141704_REVERSED	|generic|tr_E9Q9S2_E9Q9S2_MOUSE__chr7_1_35427725_35427784_ENSMUST00000141704_REVERSED|
"""index: 754, intensity: 3349.0, mobility: 0.772"""	-0.851351	0.400063	0.916068	IDDARVGP	generic|sp_Q80T14_FRAS1_MOUSE_REVERSED|
"""index: 10986, intensity: 41646.0, mobility: 0.903"""	-0.851449	0.400378	0.916335	PPEVPQKKP	generic|IP_923944_TX=10090_REVERSED|
"""index: 11453, intensity: 3877.0, mobility: 0.974"""	-0.851698	0.400566	0.917016	ITTPEQLDLVLP	generic|IP_929664_TX=10090_REVERSED|
"""index: 14124, intensity: 2820.0, mobility: 1.036"""	-0.851775	0.400755	0.917227	VVPHRPGASSQIR	generic|tr_A4GE65_A4GE65_MOUSE_REVERSED	|generic|tr_Q14DP5_Q14DP5_MOUSE_REVERSED	|generic|tr_A4GE64_A4GE64_MOUSE_REVERSED	|generic|sp_Q65CL1_CTNA3_MOUSE_REVERSED|
"""index: 5098, intensity: 2790.0, mobility: 1.115"""	-0.851922	0.40107	0.917628	VDCKNGLIMKEVDASAHEEINRIWNRINDFSKENTIDYVLMI	generic|II_863354_TX=10090_REVERSED	|generic|tr_Q0PD50_Q0PD50_MOUSE_REVERSED	|generic|tr_Q3UHW5_Q3UHW5_MOUSE_REVERSED|
"""index: 10624, intensity: 16143.0, mobility: 0.905"""	-0.851933	0.401384	0.917659	LEKLHQPK	generic|IP_1143055_TX=10090_REVERSED|
"""index: 11731, intensity: 2701.0, mobility: 1.099"""	-0.851965	0.401699	0.917748	EPERHLTQQAQPLT	generic|sp_Q924A2_CIC_MOUSE__chr7_1_25290580_25290696_ENSMUST00000167379_REVERSED|
"""index: 5228, intensity: 3143.0, mobility: 0.871"""	-0.852123	0.402013	0.918178	KDLAFKTDG	generic|chr9_-1_22350899_22351003_ENSMUST00000217010__II_3455556_TX=10090_REVERSED	|generic|sp_Q8K298_ANLN_MOUSE_REVERSED	|generic|tr_A0A1L1SS34_A0A1L1SS34_MOUSE_REVERSED|
"""index: 3258, intensity: 6162.0, mobility: 1.137"""	-0.852168	0.402328	0.918301	WYRQLEEGLHKSRDEPLVSFMDDEELRR	generic|tr_A0A1C9IC75_A0A1C9IC75_MOUSE__II_3482494_REVERSED	|generic|tr_B7ZWC5_B7ZWC5_MOUSE_REVERSED	|generic|tr_E9Q236_E9Q236_MOUSE_REVERSED	|generic|tr_B9EKC2_B9EKC2_MOUSE_REVERSED	|generic|tr_E9Q467_E9Q467_MOUSE_REVERSED	|generic|tr_Q3TZN9_Q3TZN9_MOUSE_REVERSED|
"""index: 7390, intensity: 3289.0, mobility: 0.936"""	-0.852314	0.402516	0.918701	RDLFHPPFRL	generic|IP_1032724_TX=10090_REVERSED|
"""index: 8038, intensity: 3449.0, mobility: 1.173"""	-0.852442	0.40283	0.91905	RKLFVSSGCCRLTGRVMIAIRDGLVDAEDMY	generic|tr_Q6XBG2_Q6XBG2_MOUSE_REVERSED	|generic|tr_E9PWH4_E9PWH4_MOUSE_REVERSED|
"""index: 11000, intensity: 2613.0, mobility: 0.998"""	-0.852534	0.403145	0.9193	RESKSRVSKSM	generic|II_857958_TX=10090_REVERSED|
"""index: 16142, intensity: 59549.0, mobility: 1.000"""	-0.85262	0.403206	0.919534	TLIALIFFEPS	generic|IP_3490249_TX=10090_REVERSED	|generic|IP_969328_TX=10090_REVERSED|
"""index: 6663, intensity: 6655.0, mobility: 0.922"""	-0.852958	0.40352	0.920455	LVEKLLSDKCLQSRFSFFTLIMGLMP	generic|IP_903272_TX=10090_REVERSED|
"""index: 17412, intensity: 3652.0, mobility: 0.892"""	-0.852986	0.403834	0.920531	ARAQYLEKTKRR	generic|chrX_-1_157871680_157872251_ENSMUST00000026750_REVERSED|
"""index: 7655, intensity: 3987.0, mobility: 1.001"""	-0.853168	0.404021	0.921027	ITRAQLQRRYEHIEERSARIAETSRA	generic|sp_P46660_AINX_MOUSE_REVERSED	|generic|tr_Q3UMG4_Q3UMG4_MOUSE_REVERSED|
"""index: 16793, intensity: 6449.0, mobility: 0.954"""	-0.853341	0.404082	0.921497	SFNRRWPR	generic|tr_Q3UTW8_Q3UTW8_MOUSE__IP_927944_REVERSED|
"""index: 10351, intensity: 3463.0, mobility: 0.784"""	-0.853766	0.404396	0.922653	MNMELVYD	generic|tr_A0A0R4IZY0_A0A0R4IZY0_MOUSE_REVERSED	|generic|sp_Q8C1A5_THOP1_MOUSE_REVERSED|
"""index: 6428, intensity: 8738.0, mobility: 0.985"""	-0.853785	0.40471	0.922703	EMKPGEPAAVELSQRRNQQ	generic|tr_Q9D3Q7_Q9D3Q7_MOUSE_REVERSED	|generic|sp_Q8VDI1_ESIP1_MOUSE_REVERSED	|generic|sp_Q8VDI1-2_ESIP1_MOUSE_REVERSED	|generic|tr_A0A140T8I6_A0A140T8I6_MOUSE_REVERSED|
"""index: 15092, intensity: 2841.0, mobility: 1.039"""	-0.853864	0.405024	0.922919	FHFLTSKFPAKA	generic|sp_Q5DTX6_JCAD_MOUSE__chr18_1_4649140_4649409_ENSMUST00000234494__II_3494282_REVERSED|
"""index: 3882, intensity: 8097.0, mobility: 0.952"""	-0.853921	0.405338	0.923072	ALLEMDEASPLWSSIKKKLCSPPHPVNFP	generic|IP_991276_TX=10090_REVERSED|
"""index: 12855, intensity: 120482.0, mobility: 0.946"""	-0.853936	0.405524	0.923113	LTLFVLNKTT	generic|IP_939157_TX=10090_REVERSED|
"""index: 7641, intensity: 4170.0, mobility: 0.991"""	-0.854018	0.405838	0.923336	QLSSMRDPDSPHPPCRPKPLAQVGLEPRAWP	generic|IP_953070_TX=10090_REVERSED|
"""index: 9937, intensity: 2725.0, mobility: 1.101"""	-0.854059	0.406152	0.923447	TFAATIQNEIEGQMH	generic|sp_Q9Z139_ROR1_MOUSE_REVERSED	|generic|tr_Q8BNP9_Q8BNP9_MOUSE_REVERSED|
"""index: 9125, intensity: 3169.0, mobility: 0.958"""	-0.854106	0.406211	0.923574	IRRRCYPCCAHQLVLLEYDE	generic|tr_Q9ERM4_Q9ERM4_MOUSE__chr6_1_115926260_115926325_ENSMUST00000141305__II_908755_REVERSED	|generic|tr_Q8C5U2_Q8C5U2_MOUSE__chr6_1_115926260_115926325_ENSMUST00000141305__II_908735_REVERSED	|generic|sp_Q6NWV3_IF122_MOUSE__chr6_1_115926260_115926325_ENSMUST00000141305__II_908735_REVERSED	|generic|tr_E9Q9G8_E9Q9G8_MOUSE__chr6_1_115926260_115926325_ENSMUST00000141305__II_908735_REVERSED	|generic|sp_Q6NWV3-2_IF122_MOUSE__chr6_1_115926260_115926325_ENSMUST00000141305_REVERSED|
"""index: 7361, intensity: 2787.0, mobility: 0.880"""	-0.854482	0.406367	0.924592	LFQNVQFYS	generic|tr_D6RJ43_D6RJ43_MOUSE_REVERSED|
"""index: 6576, intensity: 4027.0, mobility: 0.888"""	-0.854596	0.406367	0.924901	MVESDASPHQVG	generic|chr6_1_107569024_107569116_ENSMUST00000049285_REVERSED|
"""index: 7969, intensity: 4770.0, mobility: 1.132"""	-0.854875	0.406367	0.925655	GNHIHVMNKKTNMRRNLVDPHKGAEPE	generic|IP_3466508_TX=10090_REVERSED|
"""index: 13626, intensity: 3991.0, mobility: 0.878"""	-0.854933	0.406367	0.925812	MSHTIYFFVT	generic|IP_949266_TX=10090_REVERSED|
"""index: 13567, intensity: 10217.0, mobility: 0.922"""	-0.855123	0.406367	0.926327	TPYIKRER	generic|sp_Q499E5_STOX2_MOUSE__chr8_-1_47191835_47192029_ENSMUST00000209337__II_3500426_REVERSED	|generic|sp_Q499E5-2_STOX2_MOUSE__chr8_-1_47191835_47192029_ENSMUST00000209337__II_3500426_REVERSED	|generic|sp_Q499E5-3_STOX2_MOUSE__chr8_-1_47191835_47192029_ENSMUST00000209337__II_3500426_REVERSED	|generic|tr_A0A1D5RMH0_A0A1D5RMH0_MOUSE__chr8_-1_47191835_47192029_ENSMUST00000209337__II_3500426_REVERSED	|generic|tr_A0A1B0GRU7_A0A1B0GRU7_MOUSE_REVERSED|
"""index: 12228, intensity: 2753.0, mobility: 1.137"""	-0.855198	0.406367	0.926528	VMWQIGVLENEFDQQ	generic|chr1_1_180952151_180952225_ENSMUST00000162283_REVERSED|
"""index: 5902, intensity: 3448.0, mobility: 1.147"""	-0.855712	0.406367	0.927913	YETHPLPHIKIESEASVREMELHPKSRKLKVMGSIIVYIGE	generic|sp_Q6UJY2_SL9C1_MOUSE__II_1075124_REVERSED	|generic|II_1075122_TX=10090_REVERSED|
"""index: 6706, intensity: 5682.0, mobility: 1.001"""	-0.856067	0.406679	0.928868	HLVWMLSISCGNHMIAKVK	generic|tr_B2RWV3_B2RWV3_MOUSE_REVERSED	|generic|tr_Q8R299_Q8R299_MOUSE_REVERSED|
"""index: 5387, intensity: 3336.0, mobility: 0.843"""	-0.856087	0.406991	0.928922	ILDQVFQLFRPIS	generic|tr_B1ASB3_B1ASB3_MOUSE_REVERSED|
"""index: 9672, intensity: 4194.0, mobility: 1.058"""	-0.856178	0.407038	0.929166	REMAAEREKWRRIQEERMKYFLIQKQEESLEAL	generic|sp_Q9D7V1_SH24A_MOUSE_REVERSED|
"""index: 7864, intensity: 3677.0, mobility: 0.993"""	-0.856206	0.407038	0.929241	LNVCLVLWYVTEFFLFLVLCLIFTHCVS	generic|IP_857130_TX=10090_REVERSED|
"""index: 2975, intensity: 3784.0, mobility: 0.915"""	-0.856364	0.407038	0.929666	SIGLTQPWISS	generic|IP_951780_TX=10090_REVERSED|
"""index: 8785, intensity: 5293.0, mobility: 1.158"""	-0.856618	0.40735	0.930348	IFHMLMHLVWMLSISCGNHMIAKVKHDK	generic|tr_B2RWV3_B2RWV3_MOUSE_REVERSED	|generic|tr_Q8R299_Q8R299_MOUSE_REVERSED|
"""index: 16306, intensity: 5096.0, mobility: 0.924"""	-0.856712	0.407661	0.9306	RSTKLMRVSS	generic|chr14_-1_60238532_60239526_ENSMUST00000225311__IP_1094244_TX=10090_REVERSED|
"""index: 10466, intensity: 2686.0, mobility: 1.135"""	-0.856803	0.407973	0.930845	ELKQHENKMQLVQMQGMEKLHQKREEEV	generic|tr_Q5SV02_Q5SV02_MOUSE__chr11_-1_53701953_53701982_ENSMUST00000128483_REVERSED|
"""index: 2492, intensity: 3447.0, mobility: 0.945"""	-0.85681	0.408284	0.930864	INCFTCLSLQK	generic|IP_852597_TX=10090_REVERSED|
"""index: 2240, intensity: 3998.0, mobility: 0.842"""	-0.856837	0.408595	0.930935	LSDLAHLKQ	generic|IP_873139_TX=10090_REVERSED|
"""index: 4884, intensity: 2947.0, mobility: 1.056"""	-0.856898	0.40878	0.931099	HYRMIAKDVAHQM	generic|tr_Q3TN91_Q3TN91_MOUSE__II_1069933_REVERSED	|generic|tr_Q6AXE3_Q6AXE3_MOUSE_REVERSED	|generic|tr_Q80XT2_Q80XT2_MOUSE_REVERSED	|generic|sp_Q8R420_ABCA3_MOUSE_REVERSED|
"""index: 15042, intensity: 4717.0, mobility: 0.969"""	-0.856952	0.408964	0.931244	RNEQEPKKKP	generic|tr_Q9DAB5_Q9DAB5_MOUSE_REVERSED|
"""index: 12480, intensity: 11614.0, mobility: 1.260"""	-0.857034	0.409275	0.931462	DTQRPKFNSMKRPPFNQGAT	generic|IP_1012223_TX=10090_REVERSED|
"""index: 9519, intensity: 2894.0, mobility: 0.889"""	-0.857146	0.409331	0.931762	QTVPNPKNEEEELVRAFHSL	generic|tr_F2Z470_F2Z470_MOUSE__chr13_-1_96655546_96655653_ENSMUST00000168855__II_1103703_REVERSED	|generic|sp_Q01237_HMDH_MOUSE__chr13_-1_96655546_96655653_ENSMUST00000168855__II_1103718_REVERSED|
"""index: 1311, intensity: 3055.0, mobility: 0.873"""	-0.857232	0.409388	0.931994	YEDCSVEWM	generic|IP_935002_TX=10090_REVERSED|
"""index: 7077, intensity: 10473.0, mobility: 0.921"""	-0.857314	0.409571	0.932213	NFKDKLMKWTFDFPLNRVFIQCAKR	generic|tr_A0A1S6GWJ8_A0A1S6GWJ8_MOUSE__chr17_-1_33685263_33685349_ENSMUST00000153608__II_1066942_REVERSED	|generic|tr_Q3TQ66_Q3TQ66_MOUSE__chr17_-1_33646496_33646654_ENSMUST00000114385__II_1066942_REVERSED	|generic|sp_Q9D0E1_HNRPM_MOUSE__chr17_-1_33685263_33685349_ENSMUST00000153608__II_1066942_REVERSED	|generic|tr_Q570Z0_Q570Z0_MOUSE__chr17_-1_33685263_33685349_ENSMUST00000153608__II_1066937_REVERSED	|generic|tr_A0A3Q4L2X3_A0A3Q4L2X3_MOUSE__II_3489032_REVERSED	|generic|tr_Q3THB3_Q3THB3_MOUSE__chr17_-1_33685263_33685349_ENSMUST00000153608__II_1066937_REVERSED	|generic|tr_Q3TW40_Q3TW40_MOUSE__chr17_-1_33685263_33685349_ENSMUST00000153608__II_1066937_REVERSED	|generic|tr_B8JK32_B8JK32_MOUSE__chr17_-1_33685263_33685349_ENSMUST00000153608_REVERSED	|generic|tr_Q3TL61_Q3TL61_MOUSE__chr17_-1_33685263_33685349_ENSMUST00000153608_REVERSED	|generic|tr_B8JK33_B8JK33_MOUSE__chr17_-1_33685263_33685349_ENSMUST00000153608_REVERSED|
"""index: 10787, intensity: 3399.0, mobility: 0.866"""	-0.857621	0.409755	0.933032	KQSLERPG	generic|sp_Q9D956_MALD3_MOUSE_REVERSED	|generic|sp_Q9D956-2_MALD3_MOUSE_REVERSED|
"""index: 3333, intensity: 22811.0, mobility: 0.787"""	-0.857989	0.409938	0.934014	MKELRRPYKTASV	generic|tr_Q4KL57_Q4KL57_MOUSE__II_932934_REVERSED	|generic|tr_Q6ZQC1_Q6ZQC1_MOUSE__chr5_1_142477322_142477486_ENSMUST00000196405__II_932923_REVERSED	|generic|tr_A0A0G2JFH9_A0A0G2JFH9_MOUSE__chr5_1_142477322_142477486_ENSMUST00000196405__II_932923_REVERSED	|generic|sp_Q3U829_AP5Z1_MOUSE__chr5_1_142477322_142477486_ENSMUST00000196405__II_932923_REVERSED	|generic|tr_Q6PFH7_Q6PFH7_MOUSE__chr5_1_142477322_142477486_ENSMUST00000196405__II_932923_REVERSED	|generic|II_932928_TX=10090_REVERSED|
"""index: 16462, intensity: 2793.0, mobility: 0.947"""	-0.858081	0.410248	0.934258	FVQMNERIR	generic|sp_Q8K023_AKC1H_MOUSE_REVERSED	|generic|sp_Q8K023-2_AKC1H_MOUSE_REVERSED|
"""index: 10186, intensity: 3641.0, mobility: 0.948"""	-0.858334	0.410432	0.934933	SPPQNSNNCKPSSIKKDVLT	generic|sp_Q9JIH2_NUP50_MOUSE_REVERSED|
"""index: 5006, intensity: 3420.0, mobility: 0.837"""	-0.858535	0.410742	0.935468	LFGPTCDRI	generic|IP_852151_TX=10090_REVERSED|
"""index: 10778, intensity: 4533.0, mobility: 0.895"""	-0.858585	0.410925	0.935599	LSRQSVARE	generic|chr19_1_23758978_23892809_ENSMUST00000025830_REVERSED|
"""index: 4295, intensity: 2733.0, mobility: 0.863"""	-0.858747	0.411235	0.936032	IESYTQFVP	generic|IP_1057149_TX=10090_REVERSED|
"""index: 1960, intensity: 2820.0, mobility: 1.061"""	-0.858754	0.411546	0.93605	QPVHYPLSDECVEM	generic|chr3_-1_40839410_40839463_ENSMUST00000026859__IP_985345_TX=10090_REVERSED|
"""index: 13434, intensity: 5912.0, mobility: 0.901"""	-0.858804	0.4116	0.936183	HENQHPKK	generic|IP_1122237_TX=10090_REVERSED|
"""index: 13711, intensity: 3654.0, mobility: 0.917"""	-0.859216	0.411783	0.937275	WISSWLRR	generic|chr3_1_107279053_107279121_ENSMUST00000145735_REVERSED|
"""index: 2268, intensity: 3812.0, mobility: 1.038"""	-0.859287	0.412093	0.937463	VSGLTKCMSSPEKGSLQEEAELLLKRM	generic|IP_979698_TX=10090_REVERSED|
"""index: 5089, intensity: 3116.0, mobility: 0.872"""	-0.859376	0.412148	0.937699	VFHDGRKKTILLIKDFLF	generic|sp_Q4VAC9_PKHG3_MOUSE_REVERSED	|generic|sp_Q4VAC9-2_PKHG3_MOUSE_REVERSED	|generic|sp_Q4VAC9-3_PKHG3_MOUSE_REVERSED	|generic|sp_Q4VAC9-4_PKHG3_MOUSE_REVERSED|
"""index: 7070, intensity: 5741.0, mobility: 0.952"""	-0.859702	0.412457	0.938563	VNIVNMPNREVIDEKMYDLIGSSYFPK	generic|IP_892689_TX=10090_REVERSED|
"""index: 1585, intensity: 3875.0, mobility: 0.899"""	-0.859711	0.412639	0.938586	QTTPQLGGPCPR	generic|IP_1097027_TX=10090_REVERSED|
"""index: 16524, intensity: 2613.0, mobility: 0.916"""	-0.859877	0.412821	0.939023	MTMIWNLFLY	generic|chr1_1_40580601_40580771_ENSMUST00000027233__IP_1040392_TX=10090_REVERSED|
"""index: 4993, intensity: 68458.0, mobility: 0.951"""	-0.860017	0.413003	0.939393	CRNGGRKLNALAVEIEMAALAMMSEGDV	generic|IP_1022318_TX=10090_REVERSED|
"""index: 10614, intensity: 4217.0, mobility: 0.798"""	-0.860169	0.413185	0.939795	SPGPRPQA	generic|tr_Q3UQ14_Q3UQ14_MOUSE_REVERSED	|generic|tr_Q9JJQ3_Q9JJQ3_MOUSE_REVERSED	|generic|tr_G3X904_G3X904_MOUSE_REVERSED	|generic|tr_A2AIE7_A2AIE7_MOUSE_REVERSED|
"""index: 1226, intensity: 2895.0, mobility: 0.982"""	-0.860272	0.413494	0.940067	FYGVKFYVSELFLFFSFCCNMYMKRQTFH	generic|IP_1107655_TX=10090_REVERSED|
"""index: 16532, intensity: 22714.0, mobility: 1.027"""	-0.86028	0.413804	0.940088	WKSRRHRCLL	generic|IP_868048_TX=10090_REVERSED|
"""index: 7642, intensity: 3471.0, mobility: 0.935"""	-0.860333	0.413857	0.940228	SREATTFYRCTTSDSADRCHMYALGALLLRL	generic|sp_Q9R244_TRPC2_MOUSE__II_883674_REVERSED	|generic|sp_Q9R244-2_TRPC2_MOUSE__II_883674_REVERSED	|generic|sp_Q9R244-3_TRPC2_MOUSE__II_883674_REVERSED	|generic|sp_Q9R244-4_TRPC2_MOUSE__II_883674_REVERSED	|generic|tr_F8VQM8_F8VQM8_MOUSE__II_883674_REVERSED	|generic|tr_Q5F0M4_Q5F0M4_MOUSE_REVERSED|
"""index: 5965, intensity: 2767.0, mobility: 0.814"""	-0.860457	0.414038	0.940553	YAKLVSMHDKYPNIP	generic|sp_Q9R0G7_ZEB2_MOUSE__II_1009635_REVERSED	|generic|tr_Q80TX6_Q80TX6_MOUSE__II_1009635_REVERSED	|generic|tr_Q3URW5_Q3URW5_MOUSE__II_1009635_REVERSED	|generic|tr_A0A0M3HEP2_A0A0M3HEP2_MOUSE__II_1009635_REVERSED	|generic|tr_A0A0J9YVF6_A0A0J9YVF6_MOUSE__II_1009635_REVERSED	|generic|tr_H9H9S3_H9H9S3_MOUSE_REVERSED	|generic|tr_A0A0J9YV01_A0A0J9YV01_MOUSE_REVERSED|
"""index: 5126, intensity: 3716.0, mobility: 1.059"""	-0.860512	0.414219	0.940699	MLAKSVRRGGTAESAQSQDSNGDEEGDPHKGKQTNKAKVKPRTDQN	generic|tr_A2AG46_A2AG46_MOUSE__II_829934_REVERSED	|generic|tr_Q9ER67_Q9ER67_MOUSE__chrX_-1_150808717_150808758_ENSMUST00000145342__II_829932_REVERSED	|generic|tr_Q99PB4_Q99PB4_MOUSE__chrX_-1_150808717_150808758_ENSMUST00000145342_REVERSED	|generic|tr_Q3TFU3_Q3TFU3_MOUSE__chrX_-1_150808717_150808758_ENSMUST00000145342_REVERSED	|generic|tr_A2AG47_A2AG47_MOUSE_REVERSED|
"""index: 10696, intensity: 9598.0, mobility: 0.961"""	-0.860601	0.4144	0.940933	YRESLQMIRE	generic|II_1024570_TX=10090_REVERSED	|generic|tr_D3YXH9_D3YXH9_MOUSE__chr1_-1_191046108_191046269_ENSMUST00000085633_REVERSED	|generic|tr_D3Z0V5_D3Z0V5_MOUSE_REVERSED	|generic|sp_Q3U1C6_TATD3_MOUSE__chr1_-1_191046108_191046269_ENSMUST00000085633_REVERSED	|generic|sp_Q3U1C6-2_TATD3_MOUSE__chr1_-1_191046108_191046269_ENSMUST00000085633_REVERSED	|generic|sp_Q3U1C6-3_TATD3_MOUSE_REVERSED	|generic|tr_E9QL22_E9QL22_MOUSE__chr1_-1_191046108_191046269_ENSMUST00000085633_REVERSED|
"""index: 6158, intensity: 2502.0, mobility: 1.128"""	-0.860704	0.41471	0.941205	VKNVVSHLFFYTILLLLYNPTPMSSLVAMFPCLPSHTHPDSE	generic|IP_1124929_TX=10090_REVERSED|
"""index: 8565, intensity: 3404.0, mobility: 0.798"""	-0.860733	0.415019	0.94128	LAVAAGLIAPPGPPGP	generic|tr_A2AJY5_A2AJY5_MOUSE_REVERSED	|generic|tr_A2AJY2_A2AJY2_MOUSE_REVERSED	|generic|sp_O35206_COFA1_MOUSE_REVERSED|
"""index: 4640, intensity: 67334.0, mobility: 0.932"""	-0.860793	0.415199	0.941437	RSLFAPTLIASPSLAMSWSCGRTIMPAT	generic|IP_1073405_TX=10090_REVERSED|
"""index: 17740, intensity: 4445.0, mobility: 0.986"""	-0.860983	0.415304	0.941938	WLNETSIRYK	generic|IP_833829_TX=10090_REVERSED|
"""index: 16709, intensity: 3842.0, mobility: 0.947"""	-0.861049	0.415304	0.942112	YVVLNFPLSK	generic|IP_927037_TX=10090_REVERSED|
"""index: 5653, intensity: 3446.0, mobility: 0.945"""	-0.861327	0.415484	0.942842	ALLMPRKNQGLCKVTYVYMFYMNFNLH	generic|IP_1130046_TX=10090_REVERSED|
"""index: 9504, intensity: 3612.0, mobility: 1.129"""	-0.861422	0.415793	0.94309	QLWLKYMRNRRQC	generic|IP_989787_TX=10090_REVERSED|
"""index: 9595, intensity: 2588.0, mobility: 0.966"""	-0.861499	0.416025	0.943291	SQCRAQHFSSAR	generic|IP_999575_TX=10090_REVERSED|
"""index: 17286, intensity: 2935.0, mobility: 1.022"""	-0.861509	0.416025	0.943316	FLMRLASGLRGT	generic|IP_1048204_TX=10090_REVERSED|
"""index: 14345, intensity: 2886.0, mobility: 0.868"""	-0.862147	0.416076	0.944986	HLRKVKSFASRS	generic|IP_1082187_TX=10090_REVERSED|
"""index: 9067, intensity: 4186.0, mobility: 1.097"""	-0.86233	0.416359	0.945463	WLIYLPQGPDQHLKMNDWLMQIL	generic|tr_Q8CBI8_Q8CBI8_MOUSE__chr9_1_64912377_64912520_ENSMUST00000213744__II_3506657_REVERSED	|generic|tr_E9Q8V6_E9Q8V6_MOUSE__chr9_1_64889692_64889739_ENSMUST00000216098__II_3506657_REVERSED	|generic|II_3506656_TX=10090_REVERSED|
"""index: 16512, intensity: 3590.0, mobility: 0.959"""	-0.862428	0.416359	0.945719	WLYPGWTLK	generic|sp_Q8BR63_F177A_MOUSE__IP_3505588_REVERSED	|generic|tr_Q3TVY3_Q3TVY3_MOUSE_REVERSED|
"""index: 8789, intensity: 2818.0, mobility: 1.131"""	-0.862525	0.416359	0.945971	NSVFIVLELRIFFALAGNCANAEKGIALE	generic|IP_869395_TX=10090_REVERSED|
"""index: 13983, intensity: 44526.0, mobility: 1.039"""	-0.862791	0.416667	0.946665	HYKRRREHK	generic|sp_P56135_ATPK_MOUSE_REVERSED	|generic|tr_F8WHP8_F8WHP8_MOUSE__chr5_-1_145183839_145187279_ENSMUST00000037056_REVERSED|
"""index: 7904, intensity: 3208.0, mobility: 0.941"""	-0.862809	0.416846	0.946711	EQLECTYFTQFCEVESPEKCLTS	generic|IP_1054926_TX=10090_REVERSED|
"""index: 12264, intensity: 3861.0, mobility: 1.278"""	-0.862889	0.417153	0.946919	RYLCTYEPHGWNSLVRLEV	generic|sp_Q9D666_SUN1_MOUSE__chr5_1_139223616_139223789_ENSMUST00000142473__II_933411_REVERSED	|generic|sp_Q9D666-4_SUN1_MOUSE__chr5_1_139223616_139223789_ENSMUST00000142473__II_933411_REVERSED	|generic|sp_Q9D666-2_SUN1_MOUSE__chr5_1_139223616_139223789_ENSMUST00000142473_REVERSED	|generic|sp_Q9D666-3_SUN1_MOUSE__chr5_1_139223616_139223789_ENSMUST00000142473_REVERSED	|generic|sp_Q9D666-5_SUN1_MOUSE__chr5_1_139223616_139223789_ENSMUST00000142473_REVERSED|
"""index: 3822, intensity: 5769.0, mobility: 1.217"""	-0.862889	0.417461	0.946921	VRTTIQTVYHLPDCVAYHRDVSIFCLHFIS	generic|tr_A4FUU0_A4FUU0_MOUSE_REVERSED	|generic|sp_Q5QD15_TAAR4_MOUSE_REVERSED	|generic|tr_D8KZM7_D8KZM7_MOUSE_REVERSED	|generic|tr_A0AUN7_A0AUN7_MOUSE_REVERSED|
"""index: 11644, intensity: 5657.0, mobility: 0.869"""	-0.862895	0.417512	0.946936	RPRGWSRS	generic|chr9_1_57961528_57961638_ENSMUST00000043059__IP_849414_TX=10090_REVERSED|
"""index: 4774, intensity: 2745.0, mobility: 0.796"""	-0.862962	0.417819	0.94711	TSSFETKRRMRKP	generic|IP_1101460_TX=10090_REVERSED	|generic|tr_A0A5F8MQ39_A0A5F8MQ39_MOUSE_REVERSED|
"""index: 12954, intensity: 4730.0, mobility: 1.096"""	-0.862985	0.418126	0.947169	YVSVAGIDKGNEYVW	generic|IP_990052_TX=10090_REVERSED|
"""index: 2798, intensity: 2658.0, mobility: 0.941"""	-0.863016	0.418433	0.94725	EYKYIHYLK	generic|IP_1008765_TX=10090_REVERSED|
"""index: 8230, intensity: 13248.0, mobility: 1.125"""	-0.86312	0.418662	0.94752	DRTAEAFVGYPIFFMLVSTYIGQAICIFF	generic|sp_P98199_AT8B2_MOUSE__chr3_-1_89946175_89946276_ENSMUST00000163354__II_979079_REVERSED	|generic|tr_E9QAL4_E9QAL4_MOUSE__chr3_-1_89946175_89946276_ENSMUST00000163354__II_979079_REVERSED	|generic|tr_Q69ZR1_Q69ZR1_MOUSE__chr3_-1_89946175_89946276_ENSMUST00000163354__II_979079_REVERSED	|generic|tr_D3YXQ5_D3YXQ5_MOUSE__chr3_-1_89946175_89946276_ENSMUST00000163354_REVERSED|
"""index: 10037, intensity: 2788.0, mobility: 0.759"""	-0.863149	0.418662	0.947597	ECDSLEMKGLPSDLVSYKM	generic|tr_Q4VA39_Q4VA39_MOUSE_REVERSED|
"""index: 2066, intensity: 2835.0, mobility: 1.059"""	-0.863431	0.418969	0.948327	ERSALPTNCLRCNPNYDSDQLWQL	generic|tr_E0CX79_E0CX79_MOUSE__II_1050702_REVERSED	|generic|tr_E0CXR3_E0CXR3_MOUSE_REVERSED	|generic|tr_A0A494B9Y9_A0A494B9Y9_MOUSE_REVERSED	|generic|sp_Q9DB43_ZFPL1_MOUSE_REVERSED	|generic|tr_E0CZD9_E0CZD9_MOUSE_REVERSED	|generic|tr_E0CXM9_E0CXM9_MOUSE_REVERSED|
"""index: 3461, intensity: 3177.0, mobility: 0.934"""	-0.863473	0.419276	0.948436	DFIGRLESPL	generic|IP_1100975_TX=10090_REVERSED|
"""index: 2397, intensity: 2569.0, mobility: 0.846"""	-0.863486	0.419424	0.948469	LPTPEPKEQ	generic|tr_A0A0R4J172_A0A0R4J172_MOUSE__chr3_1_90270919_90271008_ENSMUST00000156358_REVERSED	|generic|tr_B9EKY0_B9EKY0_MOUSE__chr3_1_90270919_90271008_ENSMUST00000156358_REVERSED	|generic|sp_Q3U1Y4_DEN4B_MOUSE__chr3_1_90270919_90271008_ENSMUST00000156358_REVERSED	|generic|sp_Q3U1Y4-2_DEN4B_MOUSE__chr3_1_90270919_90271008_ENSMUST00000156358_REVERSED	|generic|sp_Q3U1Y4-3_DEN4B_MOUSE__chr3_1_90270919_90271008_ENSMUST00000156358_REVERSED|
"""index: 6934, intensity: 2657.0, mobility: 1.222"""	-0.863694	0.419424	0.94901	IGRNMKIYQEKTMKNKVQPSHLDTTLMIISYALVYATDASAFL	generic|sp_G3X9K3_BIG1_MOUSE__chr1_-1_10138832_10138939_ENSMUST00000187417__II_1043890_REVERSED	|generic|sp_A2A5R2_BIG2_MOUSE_REVERSED	|generic|tr_Q3U2F2_Q3U2F2_MOUSE_REVERSED	|generic|tr_D3YYK9_D3YYK9_MOUSE_REVERSED|
"""index: 6554, intensity: 5858.0, mobility: 1.039"""	-0.863712	0.419424	0.949055	QPRQQEPDPSPRHNTTIPSRP	generic|tr_Q8CBV1_Q8CBV1_MOUSE_REVERSED	|generic|tr_Q80WR3_Q80WR3_MOUSE_REVERSED	|generic|tr_Q3U037_Q3U037_MOUSE_REVERSED	|generic|sp_P97360_ETV6_MOUSE_REVERSED	|generic|tr_E9Q8J8_E9Q8J8_MOUSE_REVERSED	|generic|tr_Q8C5E8_Q8C5E8_MOUSE_REVERSED|
"""index: 5404, intensity: 6134.0, mobility: 1.054"""	-0.864339	0.41973	0.950675	RGWSTVLFYSYFTFRAFIPGPNTEQRLQLCLAFSKTIQM	generic|IP_1118824_TX=10090_REVERSED|
"""index: 18586, intensity: 3197.0, mobility: 0.775"""	-0.864354	0.420037	0.950716	GSTSSILC	generic|II_943985_TX=10090_REVERSED	|generic|II_944001_TX=10090_REVERSED|
"""index: 2051, intensity: 2984.0, mobility: 0.861"""	-0.864429	0.420343	0.950909	ILSRLPTQP	generic|II_1011412_TX=10090_REVERSED|
"""index: 10257, intensity: 3361.0, mobility: 1.115"""	-0.864433	0.420521	0.950918	FSFFLVFCGMVAVPAPRSAHAP	generic|IP_930661_TX=10090_REVERSED|
"""index: 7011, intensity: 3557.0, mobility: 0.862"""	-0.864524	0.420827	0.951155	QYEALDKRLLMLQSELLDTKAEY	generic|tr_Q9CYH0_Q9CYH0_MOUSE__chr1_1_176845275_176845373_ENSMUST00000123409__II_1029601_REVERSED	|generic|tr_Q3UVU9_Q3UVU9_MOUSE__chr1_1_176845275_176845373_ENSMUST00000123409__II_1029601_REVERSED	|generic|tr_Q05DD9_Q05DD9_MOUSE__chr1_1_176845275_176845373_ENSMUST00000123409__II_1029601_REVERSED	|generic|sp_Q80UF4_SDCG8_MOUSE__chr1_1_176845275_176845373_ENSMUST00000123409__II_1029601_REVERSED	|generic|tr_E9Q2E2_E9Q2E2_MOUSE__chr1_1_176845275_176845373_ENSMUST00000123409_REVERSED	|generic|tr_Q9CSM9_Q9CSM9_MOUSE__chr1_1_176845275_176845373_ENSMUST00000123409_REVERSED	|generic|tr_Q8BI65_Q8BI65_MOUSE__chr1_1_176845275_176845373_ENSMUST00000123409_REVERSED	|generic|tr_Q8R3K0_Q8R3K0_MOUSE__chr1_1_176845275_176845373_ENSMUST00000123409_REVERSED|
"""index: 9451, intensity: 3196.0, mobility: 1.000"""	-0.864527	0.421133	0.951161	QCTELSVMPRFR	generic|IP_1141635_TX=10090_REVERSED|
"""index: 3063, intensity: 3528.0, mobility: 0.871"""	-0.864538	0.42144	0.951189	FVLPRVPSWRVAFLYK	generic|tr_A2BE91_A2BE91_MOUSE__chr2_-1_30034759_30034818_ENSMUST00000143892__II_1012365_REVERSED	|generic|sp_Q5U4F6_WDR34_MOUSE__chr2_-1_30034759_30034818_ENSMUST00000143892__II_1012365_REVERSED|
"""index: 7356, intensity: 3717.0, mobility: 0.947"""	-0.864654	0.421488	0.951489	CRVEIYLSKPPKVDQTIDLGEDGGL	generic|sp_Q9CZ15_PSF1_MOUSE_REVERSED	|generic|tr_Q6ZQH1_Q6ZQH1_MOUSE_REVERSED|
"""index: 1145, intensity: 2561.0, mobility: 1.022"""	-0.864745	0.421794	0.951723	LCTPLYKDFLII	generic|sp_Q69Z23_DYH17_MOUSE__chr3_1_20098111_20098140_ENSMUST00000002502_REVERSED	|generic|sp_Q69Z23-2_DYH17_MOUSE__chr3_1_20098111_20098140_ENSMUST00000002502_REVERSED	|generic|tr_A2A520_A2A520_MOUSE__chr3_1_20098111_20098140_ENSMUST00000002502_REVERSED	|generic|tr_E9Q7P0_E9Q7P0_MOUSE__chr3_1_20098111_20098140_ENSMUST00000002502_REVERSED	|generic|tr_K3W4R0_K3W4R0_MOUSE__chr3_1_20098111_20098140_ENSMUST00000002502_REVERSED|
"""index: 6751, intensity: 3991.0, mobility: 0.977"""	-0.864823	0.421842	0.951924	SCQSLAPLLASFQFDVICCSVLEL	generic|tr_L7N1Y3_L7N1Y3_MOUSE__II_3503431_REVERSED	|generic|tr_A0A1Y7VJ51_A0A1Y7VJ51_MOUSE_REVERSED	|generic|tr_Q3UTB0_Q3UTB0_MOUSE_REVERSED|
"""index: 13361, intensity: 3617.0, mobility: 1.034"""	-0.864999	0.422018	0.952376	AASINDISKSAGKI	generic|sp_Q5DTI8_ESYT3_MOUSE_REVERSED	|generic|sp_Q5DTI8-2_ESYT3_MOUSE_REVERSED|
"""index: 4699, intensity: 665115.0, mobility: 0.959"""	-0.865233	0.422195	0.952977	MEMPGMPKPASILERAAAEPVERLQIT	generic|tr_E9QM61_E9QM61_MOUSE__chr1_1_44180909_44181082_ENSMUST00000131177__II_1040113_REVERSED	|generic|II_1040108_TX=10090_REVERSED	|generic|tr_Q3TPQ3_Q3TPQ3_MOUSE__chr1_1_44175841_44175987_ENSMUST00000131177_REVERSED	|generic|sp_P35689_ERCC5_MOUSE__chr1_1_44180909_44181082_ENSMUST00000131177_REVERSED	|generic|tr_Q3TUN4_Q3TUN4_MOUSE__chr1_1_44175841_44175987_ENSMUST00000131177_REVERSED	|generic|tr_Q3UV64_Q3UV64_MOUSE__chr1_1_44175841_44175987_ENSMUST00000131177_REVERSED	|generic|tr_Q6P9Q0_Q6P9Q0_MOUSE_REVERSED	|generic|tr_Q3TUT3_Q3TUT3_MOUSE__chr1_1_44175841_44175987_ENSMUST00000131177_REVERSED	|generic|tr_B2RUC3_B2RUC3_MOUSE__chr1_1_44175841_44175987_ENSMUST00000131177_REVERSED|
"""index: 5560, intensity: 3251.0, mobility: 0.809"""	-0.86529	0.422501	0.953123	MIDNTHDLP	generic|tr_Q76HN3_Q76HN3_MOUSE_REVERSED	|generic|tr_Q920S1_Q920S1_MOUSE_REVERSED|
"""index: 14385, intensity: 13787.0, mobility: 0.993"""	-0.865391	0.422806	0.953382	RRPPTVTHPRP	generic|chr4_1_137727737_137728344_ENSMUST00000105835__II_957433_TX=10090_REVERSED|
"""index: 13178, intensity: 13242.0, mobility: 1.025"""	-0.865624	0.422854	0.953981	LSLACLIQLCTY	generic|IP_900237_TX=10090_REVERSED|
"""index: 5293, intensity: 4307.0, mobility: 0.884"""	-0.865779	0.422901	0.954376	PGSSFCPPAGPPIPPGGPPLPPAPPPPCSDFP	generic|II_3462237_TX=10090_REVERSED	|generic|sp_Q80U19_DAAM2_MOUSE__chr17_-1_49493817_49493906_ENSMUST00000224954_REVERSED|
"""index: 1445, intensity: 2545.0, mobility: 0.905"""	-0.865869	0.423077	0.954608	ECTRQSTEGCL	generic|tr_Q68FM7_Q68FM7_MOUSE__chr3_1_87730444_87730503_ENSMUST00000152006__II_982270_REVERSED	|generic|II_982257_TX=10090_REVERSED	|generic|II_982256_TX=10090_REVERSED	|generic|tr_D6RGQ8_D6RGQ8_MOUSE__chr3_1_87713276_87713347_ENSMUST00000152006_REVERSED	|generic|tr_E9Q0A3_E9Q0A3_MOUSE__chr3_1_87730444_87730503_ENSMUST00000152006_REVERSED	|generic|tr_Q3U048_Q3U048_MOUSE__chr3_1_87730444_87730503_ENSMUST00000152006_REVERSED|
"""index: 9903, intensity: 3190.0, mobility: 1.074"""	-0.86597	0.423171	0.954866	SSDWLLLWLGLPPM	generic|chr19_1_45050673_45050891_ENSMUST00000062213_REVERSED|
"""index: 7942, intensity: 16232.0, mobility: 1.184"""	-0.866008	0.423171	0.954962	SADWVVVTHDFSGTIIRDGSTDFSLSIIEAL	generic|tr_D3Z7A5_D3Z7A5_MOUSE__II_1032689_REVERSED	|generic|tr_Q9D4T2_Q9D4T2_MOUSE__II_1032689_REVERSED|
"""index: 5434, intensity: 3677.0, mobility: 1.069"""	-0.866254	0.423476	0.955593	KLQTYERLRHKQKISYSYNDKLLEESFKMSIIISQTMKDMDL	generic|tr_J3QJZ7_J3QJZ7_MOUSE__II_1100484_REVERSED	|generic|tr_M0QWW3_M0QWW3_MOUSE__II_1100482_REVERSED|
"""index: 15638, intensity: 4320.0, mobility: 0.882"""	-0.866264	0.423651	0.955616	EAPSTRIEK	generic|IP_1080293_TX=10090_REVERSED|
"""index: 2532, intensity: 8359.0, mobility: 1.012"""	-0.866476	0.423956	0.956159	RRQSGPSRRRGGPGARGEAELWLEPWRQQTEPDVGLQLLPR	generic|IP_1097314_TX=10090_REVERSED|
"""index: 8663, intensity: 2908.0, mobility: 0.956"""	-0.866587	0.424261	0.95644	TALTSTAAEHDEVQGHLQQVRQLQ	generic|IP_830278_TX=10090_REVERSED|
"""index: 5691, intensity: 546593.0, mobility: 1.079"""	-0.86667	0.424566	0.956652	PKSEIMASNAGNFLEIIMNKRS	generic|IP_897234_TX=10090_REVERSED|
"""index: 6929, intensity: 13573.0, mobility: 1.039"""	-0.866763	0.42487	0.95689	QMEKLKEAVMTANRSSRFQNSPLNYFKRLYNEATKINKEEL	generic|sp_O70138_MMP8_MOUSE_REVERSED	|generic|tr_Q8C230_Q8C230_MOUSE_REVERSED	|generic|tr_Q3TAV4_Q3TAV4_MOUSE_REVERSED	|generic|tr_Q3U1P0_Q3U1P0_MOUSE_REVERSED	|generic|tr_Q3TCE6_Q3TCE6_MOUSE_REVERSED|
"""index: 8885, intensity: 2978.0, mobility: 1.200"""	-0.866789	0.425175	0.956956	VTWSLDVSNQTVGTVRLEE	generic|tr_A0A5F8MPH8_A0A5F8MPH8_MOUSE_REVERSED	|generic|tr_O35452_O35452_MOUSE_REVERSED	|generic|tr_E9Q2T3_E9Q2T3_MOUSE_REVERSED	|generic|tr_O54796_O54796_MOUSE_REVERSED	|generic|tr_Q3V5L4_Q3V5L4_MOUSE_REVERSED	|generic|tr_A0A571BG59_A0A571BG59_MOUSE_REVERSED|
"""index: 4727, intensity: 5866.0, mobility: 0.915"""	-0.866826	0.42548	0.95705	SQDTVNVIFVEDSLFQSLRMHCTYW	generic|tr_Q6PEU8_Q6PEU8_MOUSE__II_880544_REVERSED	|generic|sp_Q9JHX3_IL21R_MOUSE__II_880540_REVERSED	|generic|tr_Q3UBS8_Q3UBS8_MOUSE__II_880540_REVERSED	|generic|tr_Q3TA82_Q3TA82_MOUSE_REVERSED|
"""index: 7569, intensity: 4140.0, mobility: 0.979"""	-0.866893	0.425655	0.95722	MEQILNFVSFNKPIIGDKLLMW	generic|sp_P29352_PTN22_MOUSE__II_980845_REVERSED	|generic|tr_E9QAS3_E9QAS3_MOUSE__II_980845_REVERSED|
"""index: 3361, intensity: 15948.0, mobility: 1.010"""	-0.866913	0.425926	0.95727	GQLVHDVTRPSLCHVFFISSDPMRKHQHFN	generic|IP_1039062_TX=10090_REVERSED|
"""index: 9900, intensity: 2724.0, mobility: 1.023"""	-0.86695	0.425926	0.957365	YIMRLGTMEKQV	generic|tr_D3YYQ8_D3YYQ8_MOUSE__chr6_1_58663645_58663677_ENSMUST00000143752__II_930764_REVERSED	|generic|tr_F7ABZ6_F7ABZ6_MOUSE__chr6_1_58663645_58663677_ENSMUST00000143752__II_930764_REVERSED|
"""index: 4644, intensity: 53801.0, mobility: 0.903"""	-0.867141	0.425926	0.957849	RSLFAPTLIASPSLAMSWSCGRTIMPAT	generic|IP_1073405_TX=10090_REVERSED|
"""index: 4206, intensity: 4065.0, mobility: 0.995"""	-0.867247	0.425926	0.95812	RVYEINNRPYELSLLKPNLLLPMRQYMPNPHLR	generic|tr_J3QPS3_J3QPS3_MOUSE_REVERSED	|generic|tr_E9PVV8_E9PVV8_MOUSE_REVERSED	|generic|tr_Q497X0_Q497X0_MOUSE_REVERSED	|generic|tr_Q32SD4_Q32SD4_MOUSE_REVERSED	|generic|tr_Q32S49_Q32S49_MOUSE_REVERSED	|generic|tr_K3W4P7_K3W4P7_MOUSE_REVERSED	|generic|tr_Q32SD3_Q32SD3_MOUSE_REVERSED	|generic|sp_Q61006-3_MUSK_MOUSE_REVERSED	|generic|sp_Q61006-4_MUSK_MOUSE_REVERSED	|generic|tr_Q32S50_Q32S50_MOUSE_REVERSED	|generic|tr_I7GSQ5_I7GSQ5_MOUSE_REVERSED	|generic|tr_F6WVU1_F6WVU1_MOUSE_REVERSED|
"""index: 14142, intensity: 3369.0, mobility: 0.859"""	-0.86727	0.425926	0.958178	TFSKLIFVKLF	generic|IP_3486188_TX=10090_REVERSED|
"""index: 1998, intensity: 3001.0, mobility: 0.861"""	-0.867764	0.425926	0.959429	PTPIPASSPFASPLSMPMQ	generic|sp_Q8CH77-2_NAV1_MOUSE__chr1_-1_135452800_135452931_ENSMUST00000187311__II_1034420_REVERSED	|generic|tr_A0A589P973_A0A589P973_MOUSE__chr1_-1_135452800_135452931_ENSMUST00000187311__II_1018573_REVERSED	|generic|sp_Q8CH77_NAV1_MOUSE__chr1_-1_135452800_135452931_ENSMUST00000187311_REVERSED	|generic|sp_Q8CH77-3_NAV1_MOUSE_REVERSED	|generic|sp_Q8CH77-4_NAV1_MOUSE_REVERSED|
"""index: 352, intensity: 2622.0, mobility: 0.871"""	-0.86795	0.426145	0.9599	NNGNLDLRET	generic|tr_Q8BPJ0_Q8BPJ0_MOUSE__chr5_1_47987843_47987914_ENSMUST00000033967__II_940374_REVERSED	|generic|tr_G3UY21_G3UY21_MOUSE__chr5_1_48211287_48211358_ENSMUST00000033967__II_940374_REVERSED	|generic|sp_Q9R1B9_SLIT2_MOUSE__chr5_1_48211287_48211358_ENSMUST00000033967__II_940374_REVERSED	|generic|tr_B7ZNW9_B7ZNW9_MOUSE__chr5_1_48211287_48211358_ENSMUST00000033967__II_940377_REVERSED	|generic|tr_B2RX05_B2RX05_MOUSE__chr5_1_48211287_48211358_ENSMUST00000033967__II_940374_REVERSED	|generic|tr_Q5DTL5_Q5DTL5_MOUSE__chr5_1_48211287_48211358_ENSMUST00000033967__II_940374_REVERSED	|generic|tr_G3UYX7_G3UYX7_MOUSE__chr5_1_48211287_48211358_ENSMUST00000033967__II_940374_REVERSED	|generic|tr_A0A140T8T2_A0A140T8T2_MOUSE__chr5_1_48211287_48211358_ENSMUST00000033967__II_940374_REVERSED	|generic|tr_G3X909_G3X909_MOUSE__chr5_1_48211287_48211358_ENSMUST00000033967__II_940374_REVERSED|
"""index: 4638, intensity: 2524.0, mobility: 1.108"""	-0.867954	0.426145	0.959911	ELNETLLIMQIGQALFNLGSGQMQGDK	generic|IP_988441_TX=10090_REVERSED|
"""index: 18121, intensity: 3206.0, mobility: 0.934"""	-0.86802	0.426448	0.960076	GRCKGPSKAKM	generic|IP_990996_TX=10090_REVERSED|
"""index: 5232, intensity: 9334.0, mobility: 0.867"""	-0.868032	0.426537	0.960107	KHQYTNNNDSCLRNMELLSLCLFLP	generic|tr_Q8C3B0_Q8C3B0_MOUSE__IP_1075614_REVERSED|
"""index: 14135, intensity: 3153.0, mobility: 1.151"""	-0.868085	0.426537	0.960241	TYPREGTHIKQHITLQTKEFFAKECSSCKY	generic|tr_E9QAH2_E9QAH2_MOUSE_REVERSED	|generic|tr_Q3UYP7_Q3UYP7_MOUSE_REVERSED|
"""index: 4651, intensity: 4068.0, mobility: 0.915"""	-0.868312	0.42684	0.960815	EGPHFSPCWVLHLVWLHSAEFSTTSPNRD	generic|IP_950790_TX=10090_REVERSED|
"""index: 11719, intensity: 2891.0, mobility: 1.101"""	-0.868341	0.427058	0.960886	IFKAQTSHASHITLL	generic|IP_1101052_TX=10090_REVERSED|
"""index: 4662, intensity: 3640.0, mobility: 1.162"""	-0.868364	0.427058	0.960945	RLNLLPWMSTNTWISMGLFSWRERTSKGRM	generic|chr2_-1_145926826_145928251_ENSMUST00000001818__IP_1002162_TX=10090_REVERSED|
"""index: 7976, intensity: 6151.0, mobility: 1.128"""	-0.868954	0.427361	0.962432	EQLSCPVCNAWVRWAPRWYFVLPLMGL	generic|tr_E9QPP7_E9QPP7_MOUSE__chr16_-1_29440016_29440069_ENSMUST00000182168__II_1077163_REVERSED	|generic|sp_Q5XF90_AT134_MOUSE__chr16_-1_29440016_29440069_ENSMUST00000182168__II_1077163_REVERSED	|generic|sp_Q5XF90-2_AT134_MOUSE__chr16_-1_29440016_29440069_ENSMUST00000182168__II_1077163_REVERSED	|generic|tr_S4R234_S4R234_MOUSE__chr16_-1_29440016_29440069_ENSMUST00000182168__II_1077163_REVERSED	|generic|tr_A0A0R4J0M2_A0A0R4J0M2_MOUSE__chr16_-1_29440016_29440069_ENSMUST00000182168_REVERSED	|generic|tr_S4R2B9_S4R2B9_MOUSE_REVERSED	|generic|sp_Q5XF90-4_AT134_MOUSE__chr16_-1_29440016_29440069_ENSMUST00000182168_REVERSED|
"""index: 2378, intensity: 7248.0, mobility: 0.879"""	-0.868975	0.427663	0.962483	TSSTLLAWRSVGGQRI	generic|chr3_1_96188142_96188423_ENSMUST00000133665_REVERSED|
"""index: 6198, intensity: 124509.0, mobility: 1.087"""	-0.868983	0.42788	0.962504	DRALEVLFAQANEERRFMRGIIRYRGLHKLAEHLTEEFE	generic|sp_Q8JZW8_PNMA3_MOUSE_REVERSED|
"""index: 8793, intensity: 3459.0, mobility: 0.883"""	-0.869002	0.42788	0.962553	FCSVLGLHKE	generic|tr_Q3UH45_Q3UH45_MOUSE__chr12_1_110968886_110969020_ENSMUST00000223210_REVERSED	|generic|tr_Q6ZQE1_Q6ZQE1_MOUSE__chr12_1_110968886_110969020_ENSMUST00000223210_REVERSED	|generic|tr_B9EHS4_B9EHS4_MOUSE__chr12_1_110968886_110969020_ENSMUST00000223210_REVERSED	|generic|tr_A0A1Y7VP50_A0A1Y7VP50_MOUSE__chr12_1_110918890_110919030_ENSMUST00000223210_REVERSED|
"""index: 2326, intensity: 3022.0, mobility: 0.817"""	-0.869158	0.428183	0.962944	MQTISLRNEQSLLIA	generic|chr1_-1_156007668_156030413_ENSMUST00000027738__IP_1040905_TX=10090_REVERSED|
"""index: 4525, intensity: 12248.0, mobility: 0.845"""	-0.869191	0.428485	0.963026	FEKIELSTDLYPRIGRVKN	generic|tr_Q8CG17_Q8CG17_MOUSE_REVERSED	|generic|tr_Q8CGT1_Q8CGT1_MOUSE_REVERSED	|generic|tr_Q8CGS8_Q8CGS8_MOUSE_REVERSED	|generic|tr_Q8CGS9_Q8CGS9_MOUSE_REVERSED	|generic|tr_Q8CGT0_Q8CGT0_MOUSE_REVERSED	|generic|tr_Q540N6_Q540N6_MOUSE_REVERSED	|generic|tr_Q8CGS7_Q8CGS7_MOUSE_REVERSED	|generic|tr_Q14AY6_Q14AY6_MOUSE_REVERSED	|generic|tr_A9C471_A9C471_MOUSE_REVERSED	|generic|sp_Q9QUK4_BIR1B_MOUSE_REVERSED	|generic|tr_Q8CH71_Q8CH71_MOUSE_REVERSED	|generic|tr_Q8CH66_Q8CH66_MOUSE_REVERSED|
"""index: 6636, intensity: 4597.0, mobility: 1.077"""	-0.86925	0.428658	0.963173	CSVSRRMSNSQQIIKCHSTHKLSYPVQDLRKQCLEKENEDLE	generic|tr_E9Q6C6_E9Q6C6_MOUSE__chr3_1_146979722_146979751_ENSMUST00000197547__II_974041_REVERSED	|generic|tr_E9PWB8_E9PWB8_MOUSE__chr3_1_146979722_146979751_ENSMUST00000197547_REVERSED|
"""index: 334, intensity: 3284.0, mobility: 0.991"""	-0.869347	0.428701	0.963418	GQNEQLLEEPMK	generic|IP_1099960_TX=10090_REVERSED|
"""index: 17705, intensity: 3880.0, mobility: 0.920"""	-0.869471	0.429003	0.963728	VRQRLVEELYLI	generic|sp_Q3UR70_TGFA1_MOUSE__chr1_-1_43059876_43060175_ENSMUST00000188598_REVERSED|
"""index: 5204, intensity: 3284.0, mobility: 1.097"""	-0.86959	0.429305	0.964026	RLIEALDYFEVKSQLFEGELLKSR	generic|IP_3492562_TX=10090_REVERSED	|generic|IP_3459003_TX=10090_REVERSED|
"""index: 13509, intensity: 22060.0, mobility: 1.015"""	-0.869623	0.429477	0.964109	MLLFKRFISR	generic|tr_Q52KJ0_Q52KJ0_MOUSE_REVERSED|
"""index: 14374, intensity: 3020.0, mobility: 1.041"""	-0.86969	0.42978	0.964277	SRRYKSTKLML	generic|IP_1003316_TX=10090_REVERSED|
"""index: 15267, intensity: 17871.0, mobility: 0.980"""	-0.87009	0.430082	0.965277	RRAAFGSRVW	generic|chr5_-1_21675879_21675938_ENSMUST00000115217_REVERSED|
"""index: 16705, intensity: 39926.0, mobility: 1.034"""	-0.87009	0.430296	0.965277	YRQCRKRLSK	generic|tr_E0CYB0_E0CYB0_MOUSE_REVERSED	|generic|sp_Q8CIZ9_NOX1_MOUSE_REVERSED	|generic|sp_Q8CIZ9-2_NOX1_MOUSE_REVERSED	|generic|sp_Q8CIZ9-3_NOX1_MOUSE_REVERSED|
"""index: 6442, intensity: 3280.0, mobility: 0.866"""	-0.870119	0.430296	0.965348	RARMGRLHPTQMK	generic|chr1_-1_38812602_38813272_ENSMUST00000147695__IP_1040659_TX=10090_REVERSED|
"""index: 4504, intensity: 2998.0, mobility: 0.794"""	-0.870269	0.430338	0.965723	SWSQYEVESGLLRL	generic|sp_A2AQH4_BCORL_MOUSE__chrX_1_48377002_48377085_ENSMUST00000156042__II_835669_REVERSED	|generic|tr_F8WJL9_F8WJL9_MOUSE__chrX_1_48377002_48377085_ENSMUST00000156042__II_835677_REVERSED|
"""index: 8956, intensity: 3229.0, mobility: 1.027"""	-0.870372	0.430422	0.965981	MKSVTNLAVSFDKS	generic|chr10_1_29222026_29222166_ENSMUST00000213490_REVERSED|
"""index: 8947, intensity: 2922.0, mobility: 1.058"""	-0.870481	0.430422	0.966252	ETHELALCQFHGQHHWDSHCPHSLVVTME	generic|IP_961991_TX=10090_REVERSED|
"""index: 8088, intensity: 6468.0, mobility: 1.052"""	-0.87078	0.430464	0.966995	LGLGLERPAAPEELPPRLAAMSGLPPGPARAMPP	generic|II_893825_TX=10090_REVERSED	|generic|tr_D3YYW8_D3YYW8_MOUSE__chr7_-1_30641300_30641476_ENSMUST00000146232_REVERSED	|generic|sp_Q91V81_RBM42_MOUSE__chr7_-1_30641300_30641476_ENSMUST00000146232_REVERSED|
"""index: 4803, intensity: 3224.0, mobility: 1.180"""	-0.87096	0.430635	0.967443	YWLQQPTKPKEPIDSKKANQILDPHDERFRALNREFEQKE	generic|tr_A2AWT7_A2AWT7_MOUSE__chr11_-1_102306562_102306926_ENSMUST00000174302__II_1126009_REVERSED	|generic|tr_Q9DBH1_Q9DBH1_MOUSE__chr11_-1_102306562_102306926_ENSMUST00000174302__II_1126009_REVERSED	|generic|sp_P25976_UBF1_MOUSE_REVERSED	|generic|sp_P25976-2_UBF1_MOUSE_REVERSED	|generic|tr_A2AWT6_A2AWT6_MOUSE_REVERSED	|generic|tr_A2AWT5_A2AWT5_MOUSE_REVERSED	|generic|tr_Q05DS1_Q05DS1_MOUSE_REVERSED|
"""index: 7415, intensity: 3465.0, mobility: 0.856"""	-0.871051	0.430936	0.967668	TKLYSRELGTVALMM	generic|chr8_-1_94082416_94082490_ENSMUST00000034206_REVERSED|
"""index: 16144, intensity: 3200.0, mobility: 1.010"""	-0.871167	0.43106	0.967957	ARRTPERTRP	generic|IP_1017449_TX=10090_REVERSED|
"""index: 5697, intensity: 3538.0, mobility: 0.899"""	-0.87118	0.43106	0.967988	SMERSAADFPRLVHCVSQMVEWQDCSILE	generic|sp_Q80WQ9_ZBED4_MOUSE__IP_875871_REVERSED	|generic|IP_3481019_TX=10090_REVERSED	|generic|IP_3445374_TX=10090_REVERSED	|generic|IP_1018142_TX=10090_REVERSED|
"""index: 5982, intensity: 3217.0, mobility: 0.991"""	-0.871198	0.43106	0.968033	RNSALNLERIRLGNPFCSS	generic|sp_P70193_LRIG1_MOUSE__chr6_-1_94654843_94654902_ENSMUST00000204645_REVERSED	|generic|tr_B7ZP45_B7ZP45_MOUSE__chr6_-1_94654843_94654902_ENSMUST00000204645_REVERSED|
"""index: 17671, intensity: 7762.0, mobility: 0.915"""	-0.871716	0.431361	0.969315	FGSSDADYKRW	generic|sp_Q91WD9_SEGN_MOUSE_REVERSED|
"""index: 5140, intensity: 2955.0, mobility: 0.954"""	-0.871823	0.431661	0.969579	RFDQSKPFSCTIRQISLQHQIDWL	generic|tr_A0A0N4SW55_A0A0N4SW55_MOUSE_REVERSED	|generic|tr_A0A0N4SUK7_A0A0N4SUK7_MOUSE_REVERSED	|generic|tr_A0A0N4SUR4_A0A0N4SUR4_MOUSE_REVERSED|
"""index: 17375, intensity: 4331.0, mobility: 1.029"""	-0.871866	0.431962	0.969686	PKRQSGSAHTRL	generic|IP_877452_TX=10090_REVERSED|
"""index: 8093, intensity: 9809.0, mobility: 1.142"""	-0.872049	0.431995	0.970138	VSGQTAVPRYRERAINIMLETSEAEKLRT	generic|tr_E9Q0B6_E9Q0B6_MOUSE__chr4_-1_129629107_129629136_ENSMUST00000084264__II_913725_REVERSED	|generic|tr_E9Q3H7_E9Q3H7_MOUSE__chr4_-1_129629107_129629136_ENSMUST00000084264__II_913725_REVERSED|
"""index: 2012, intensity: 3622.0, mobility: 0.894"""	-0.872114	0.431995	0.970299	SRWLAEAGEPSGKWPQP	generic|IP_857753_TX=10090_REVERSED|
"""index: 8818, intensity: 4805.0, mobility: 0.946"""	-0.872147	0.431995	0.970379	MGPTWKAFENVWTNILNTPMILL	generic|sp_Q8BHK9_ERC6L_MOUSE_REVERSED|
"""index: 2937, intensity: 15294.0, mobility: 0.946"""	-0.872186	0.431995	0.970475	RHAKYDKLDKHVKLDQTEQRGQ	generic|IP_848059_TX=10090_REVERSED|
"""index: 4162, intensity: 19492.0, mobility: 1.052"""	-0.87295	0.432295	0.972355	DSDLSLCITILINVGPDEEAEKQ	generic|IP_3469798_TX=10090_REVERSED|
"""index: 6001, intensity: 7709.0, mobility: 1.006"""	-0.872978	0.432376	0.972422	PYQNLDNYTRGAITNLFMLYEFNSIERRQWRQTMNSSKYL	generic|sp_Q9EPN1_NBEA_MOUSE__chr3_-1_55723135_55723236_ENSMUST00000198259_REVERSED	|generic|sp_Q9EPN1-2_NBEA_MOUSE__chr3_-1_55723135_55723236_ENSMUST00000198259_REVERSED	|generic|sp_Q9EPN1-3_NBEA_MOUSE__chr3_-1_55723135_55723236_ENSMUST00000198259_REVERSED	|generic|sp_Q9EPN1-4_NBEA_MOUSE__chr3_-1_55723135_55723236_ENSMUST00000198259_REVERSED|
"""index: 5519, intensity: 15660.0, mobility: 1.056"""	-0.873007	0.432376	0.972494	LKLTYFINGSYTIELDSLLCPS	generic|IP_3473100_TX=10090_REVERSED	|generic|IP_3473104_TX=10090_REVERSED|
"""index: 10708, intensity: 3807.0, mobility: 0.811"""	-0.873164	0.432546	0.972879	QMLAPALR	generic|IP_840702_TX=10090_REVERSED|
"""index: 5597, intensity: 11686.0, mobility: 0.959"""	-0.873274	0.432586	0.973147	LPHELISDPYRDFFIENVAMDFTPIVEQPYSILQRYLNKSF	generic|tr_A0A2R8VKJ4_A0A2R8VKJ4_MOUSE__II_3485997_REVERSED|
"""index: 1754, intensity: 21694.0, mobility: 0.921"""	-0.873485	0.432885	0.973664	YLQFAKSLEE	generic|sp_Q640L5_CCD18_MOUSE_REVERSED	|generic|sp_Q640L5-2_CCD18_MOUSE_REVERSED|
"""index: 7614, intensity: 2711.0, mobility: 0.906"""	-0.873525	0.433054	0.973762	STLHIYAACIPSLNFVM	generic|IP_971998_TX=10090_REVERSED|
"""index: 7178, intensity: 10834.0, mobility: 1.041"""	-0.873553	0.433353	0.97383	SETVYIPPDGYQTQAFNLLRR	generic|sp_Q8K1F9_LCTL_MOUSE__II_848698_REVERSED	|generic|tr_D3YTQ7_D3YTQ7_MOUSE_REVERSED	|generic|sp_Q8K1F9-3_LCTL_MOUSE_REVERSED|
"""index: 13740, intensity: 3008.0, mobility: 1.058"""	-0.873554	0.433652	0.973832	QILLIGNNTIFLR	generic|IP_2483994_TX=10090_REVERSED|
"""index: 11794, intensity: 4685.0, mobility: 0.850"""	-0.873594	0.433821	0.97393	PILLWICY	generic|chr11_1_119865567_119865638_ENSMUST00000026671_REVERSED|
"""index: 15398, intensity: 3925.0, mobility: 1.026"""	-0.87367	0.4339	0.974116	RSRSLPGDPRGR	generic|chr6_1_124931503_124932119_ENSMUST00000180095_REVERSED	|generic|chr6_1_124931467_124932119_ENSMUST00000180095_REVERSED|
"""index: 4446, intensity: 3099.0, mobility: 1.061"""	-0.873779	0.4339	0.974382	SRNKKWFFCLLPPSFFFSFVRYE	generic|IP_839287_TX=10090_REVERSED|
"""index: 9481, intensity: 4068.0, mobility: 1.074"""	-0.874085	0.434199	0.975129	WSGCAPLLSSKQVD	generic|IP_973910_TX=10090_REVERSED|
"""index: 8993, intensity: 3383.0, mobility: 1.266"""	-0.874243	0.434497	0.975514	VFEPSGYKSY	generic|sp_A2AAJ9_OBSCN_MOUSE__chr2_-1_128933186_128933215_ENSMUST00000028866__II_1135984_REVERSED	|generic|tr_H7BX05_H7BX05_MOUSE__chr2_-1_128933186_128933215_ENSMUST00000028866_REVERSED|
"""index: 2379, intensity: 12401.0, mobility: 0.830"""	-0.874301	0.434796	0.975655	TSSTLLAWRSVGGQRI	generic|chr3_1_96188142_96188423_ENSMUST00000133665_REVERSED|
"""index: 4244, intensity: 3559.0, mobility: 0.932"""	-0.874337	0.434834	0.975743	SLSPPWPNNKM	generic|chr11_1_74669495_74669596_ENSMUST00000092915_REVERSED|
"""index: 4468, intensity: 2787.0, mobility: 0.892"""	-0.87439	0.435003	0.975871	VGSGMNVLLMPYPNDLCYPK	generic|tr_Q543J7_Q543J7_MOUSE_REVERSED	|generic|sp_Q8K4K6_PANK1_MOUSE_REVERSED	|generic|tr_A0A494B9A0_A0A494B9A0_MOUSE_REVERSED|
"""index: 15103, intensity: 4338.0, mobility: 0.904"""	-0.874499	0.435301	0.976137	VEPLGLAEPVK	generic|sp_Q3TNL8_IPRI_MOUSE_REVERSED	|generic|sp_Q3TNL8-2_IPRI_MOUSE_REVERSED|
"""index: 1192, intensity: 2647.0, mobility: 0.846"""	-0.874515	0.435326	0.976174	APSKFHPCNRVQSKQAILKAG	generic|IP_3462657_TX=10090_REVERSED|
"""index: 1933, intensity: 3132.0, mobility: 0.904"""	-0.874674	0.435326	0.976561	KWWHPAPCADEWERQRE	generic|chr1_1_106281454_106281567_ENSMUST00000061047__IP_1030216_TX=10090_REVERSED|
"""index: 3044, intensity: 4425.0, mobility: 1.013"""	-0.874712	0.435326	0.976654	ERFNLHVTENWP	generic|IP_1046425_TX=10090_REVERSED|
"""index: 4275, intensity: 3624.0, mobility: 0.945"""	-0.874743	0.435326	0.976729	NQRPISQNRWRHYNLTQGPITAQAP	generic|IP_825800_TX=10090_REVERSED|
"""index: 17461, intensity: 10476.0, mobility: 1.064"""	-0.875091	0.435623	0.97757	AEPSFFELSSEPTMFPAWMQGSTGNIMNCQESHW	generic|sp_Q61009_SCRB1_MOUSE__chr5_-1_125287355_125287405_ENSMUST00000148373__II_930664_REVERSED	|generic|sp_Q61009-2_SCRB1_MOUSE__chr5_-1_125287355_125287405_ENSMUST00000148373__II_930669_REVERSED|
"""index: 2710, intensity: 2770.0, mobility: 1.006"""	-0.875139	0.435791	0.977688	MLVARKYEYDQ	generic|IP_864164_TX=10090_REVERSED|
"""index: 10515, intensity: 127006.0, mobility: 0.986"""	-0.875199	0.435829	0.977832	AFATEVAANLCKA	generic|tr_Q9R1R6_Q9R1R6_MOUSE__IP_1147517_REVERSED|
"""index: 1361, intensity: 2773.0, mobility: 0.929"""	-0.87572	0.436126	0.97909	MRPKSLTWEM	generic|chr17_1_56309512_56312118_ENSMUST00000001258__IP_1062476_TX=10090_REVERSED|
"""index: 1986, intensity: 3195.0, mobility: 0.942"""	-0.875746	0.436423	0.979154	VCTRSTYFVNE	generic|sp_Q8BHI9_NIM1_MOUSE_REVERSED|
"""index: 4745, intensity: 4320.0, mobility: 0.811"""	-0.875838	0.436461	0.979376	QACKIGFLRVYDRKCYTKGDRVFC	generic|sp_Q9CXV0_ISL2_MOUSE__II_849828_REVERSED	|generic|tr_A0A087WNT5_A0A087WNT5_MOUSE_REVERSED|
"""index: 8046, intensity: 4234.0, mobility: 1.070"""	-0.875849	0.436628	0.979403	PPLTETDSVYLLPFTPRSMCLTQPLSLARQA	generic|IP_1087889_TX=10090_REVERSED|
"""index: 14455, intensity: 9243.0, mobility: 0.991"""	-0.875911	0.43687	0.979552	ERLLRHGSVR	generic|IP_869806_TX=10090_REVERSED|
"""index: 3673, intensity: 3422.0, mobility: 0.917"""	-0.875978	0.43687	0.979711	EKSTVKYPEAFLPSSPPFADEGQQIEQNR	generic|tr_B7ZC42_B7ZC42_MOUSE__II_1136917_REVERSED	|generic|tr_B7ZNX0_B7ZNX0_MOUSE__chr11_1_53408078_53408197_ENSMUST00000154499_REVERSED	|generic|sp_Q9ESC8_AFF4_MOUSE__chr11_1_53408078_53408197_ENSMUST00000154499_REVERSED|
"""index: 10439, intensity: 2868.0, mobility: 1.013"""	-0.876	0.43687	0.979764	FLGFYLFVREG	generic|IP_1128548_TX=10090_REVERSED|
"""index: 4169, intensity: 4547.0, mobility: 0.984"""	-0.876188	0.437167	0.980218	EIREPDCDPSNSQ	generic|sp_Q80UN9_MOD5_MOUSE__II_960673_REVERSED	|generic|sp_Q80UN9-2_MOD5_MOUSE__II_960673_REVERSED|
"""index: 7291, intensity: 4098.0, mobility: 0.911"""	-0.876193	0.437204	0.980229	MQKTANNKMGIKLMWKSKMRQVYQMDR	generic|sp_Q91VY9_ZN622_MOUSE__chr15_1_25987190_25987327_ENSMUST00000227912__II_3483594_REVERSED	|generic|tr_A0A2I3BPL6_A0A2I3BPL6_MOUSE_REVERSED	|generic|tr_Q3U343_Q3U343_MOUSE__chr15_1_25987190_25987327_ENSMUST00000227912_REVERSED|
"""index: 11639, intensity: 5786.0, mobility: 0.911"""	-0.87631	0.437278	0.98051	QTRHSRQPK	generic|IP_1089675_TX=10090_REVERSED|
"""index: 7191, intensity: 15366.0, mobility: 1.001"""	-0.876321	0.437278	0.980538	RYRITVTMAKENLCSCAFYMGSIM	generic|IP_968489_TX=10090_REVERSED|
"""index: 3278, intensity: 9320.0, mobility: 1.058"""	-0.876628	0.437445	0.981274	EQCRFQTDADCVTTPCNREDSMDGCDNDFDC	generic|sp_O88307_SORL_MOUSE_REVERSED	|generic|tr_Q3UV32_Q3UV32_MOUSE_REVERSED|
"""index: 8082, intensity: 2888.0, mobility: 1.183"""	-0.87679	0.43774	0.981662	LEKMRNDKLDLQSRLAAAHDTAEKAQRRLE	generic|tr_B7ZCA7_B7ZCA7_MOUSE__II_953119_REVERSED	|generic|tr_G3UY74_G3UY74_MOUSE__II_953102_REVERSED	|generic|tr_G3UZT9_G3UZT9_MOUSE__II_953102_REVERSED	|generic|sp_Q69ZS8_KAZRN_MOUSE__II_953134_REVERSED	|generic|sp_Q69ZS8-2_KAZRN_MOUSE__II_953102_REVERSED	|generic|sp_Q69ZS8-3_KAZRN_MOUSE__II_953102_REVERSED	|generic|tr_F6RLJ7_F6RLJ7_MOUSE__II_953134_REVERSED	|generic|tr_G3UZH4_G3UZH4_MOUSE_REVERSED|
"""index: 5479, intensity: 2589.0, mobility: 0.940"""	-0.876977	0.437907	0.982109	KVLLFSREFHLCMTMQCSYFMSRGFFK	generic|IP_3500604_TX=10090_REVERSED	|generic|IP_3500604_TX=10090_REVERSED|
"""index: 1232, intensity: 4176.0, mobility: 0.975"""	-0.877011	0.438073	0.982189	ECLGKLAPCRLR	generic|IP_859695_TX=10090_REVERSED|
"""index: 7225, intensity: 2915.0, mobility: 0.898"""	-0.877073	0.438239	0.982337	ESPRFMTKIFLIVALGSTSE	generic|sp_A8C756-4_THADA_MOUSE__chr17_-1_84457836_84457877_ENSMUST00000234313__II_2472745_REVERSED	|generic|chr17_-1_84447924_84448031_ENSMUST00000234313_REVERSED	|generic|sp_A8C756_THADA_MOUSE__chr17_-1_84457836_84457877_ENSMUST00000234313_REVERSED|
"""index: 12167, intensity: 4547.0, mobility: 0.825"""	-0.877351	0.438493	0.983001	SMPRSGMWF	generic|IP_1133410_TX=10090_REVERSED|
"""index: 5369, intensity: 22764.0, mobility: 0.954"""	-0.877351	0.438493	0.983001	MSPFSGSSNTATR	generic|IP_933842_TX=10090_REVERSED|
"""index: 7676, intensity: 5831.0, mobility: 0.943"""	-0.877391	0.438493	0.983097	WTRPAAPPSASGHRQRRCPESRREETHYIS	generic|IP_2421503_TX=10090_REVERSED|
"""index: 16327, intensity: 31966.0, mobility: 0.989"""	-0.877528	0.438493	0.983423	RRLSVMRWF	generic|IP_959961_TX=10090_REVERSED|
"""index: 5648, intensity: 6617.0, mobility: 1.144"""	-0.877543	0.438493	0.983458	RAWAPVGPAPLSVGAMTR	generic|tr_Q9DB93_Q9DB93_MOUSE_REVERSED	|generic|sp_Q64327_MEA1_MOUSE_REVERSED	|generic|tr_A0A3B2WB12_A0A3B2WB12_MOUSE_REVERSED|
"""index: 1291, intensity: 4041.0, mobility: 0.885"""	-0.877677	0.438493	0.983779	PLPRRMPFAQSPMMHQQN	generic|sp_Q8BUR3_FOXJ3_MOUSE__chr4_1_119560626_119560667_ENSMUST00000161196_REVERSED	|generic|sp_Q8BUR3-2_FOXJ3_MOUSE__chr4_1_119560626_119560667_ENSMUST00000161196_REVERSED|
"""index: 14546, intensity: 24223.0, mobility: 1.041"""	-0.877855	0.438493	0.984201	QKLFVFVFVFI	generic|IP_3472383_TX=10090_REVERSED|
"""index: 2118, intensity: 4174.0, mobility: 0.845"""	-0.878415	0.438788	0.985529	GFQMQLWLGSLGVPFPA	generic|IP_1059819_TX=10090_REVERSED|
"""index: 14301, intensity: 4843.0, mobility: 0.921"""	-0.878506	0.439082	0.985744	IFHSCPYRRW	generic|IP_1021774_TX=10090_REVERSED|
"""index: 1647, intensity: 4279.0, mobility: 0.815"""	-0.878511	0.439354	0.985756	VPFFIGHP	generic|IP_893466_TX=10090_REVERSED	|generic|IP_893463_TX=10090_REVERSED|
"""index: 5778, intensity: 3658.0, mobility: 1.107"""	-0.878532	0.439354	0.985806	ELSDQAVQPEYLFLFLVLGFALETISHLFGPTLDRANVFYDW	generic|IP_1020076_TX=10090_REVERSED|
"""index: 6374, intensity: 6057.0, mobility: 0.885"""	-0.878666	0.439354	0.986124	VTTEVCIASAHWTSKGSAQASASWSC	generic|chr7_-1_25714955_25715968_ENSMUST00000002683__IP_890950_TX=10090_REVERSED	|generic|chr7_-1_25715714_25715968_ENSMUST00000002683_REVERSED|
"""index: 3778, intensity: 8115.0, mobility: 1.001"""	-0.878787	0.439354	0.986408	EPRTDAQGVGEAESKGPLTRHGSK	generic|IP_855295_TX=10090_REVERSED|
"""index: 8158, intensity: 8518.0, mobility: 0.903"""	-0.879028	0.439425	0.986977	RCAAVVSRFF	generic|sp_Q8C160_MSLNL_MOUSE_REVERSED|
"""index: 7087, intensity: 135877.0, mobility: 0.903"""	-0.879214	0.439425	0.987415	ISSLIKVMSRHKKMMH	generic|sp_B1AWL2_ZN462_MOUSE_REVERSED|
"""index: 2028, intensity: 2947.0, mobility: 1.098"""	-0.879716	0.439461	0.988594	TTWCISNEMVNRQTS	generic|IP_870179_TX=10090_REVERSED|
"""index: 6163, intensity: 8885.0, mobility: 1.043"""	-0.879879	0.439531	0.988976	ERDINPLPTRWFMFSSFELN	generic|tr_Q148S3_Q148S3_MOUSE__chr8_-1_107412914_107413135_ENSMUST00000169311__II_858786_REVERSED|
"""index: 10592, intensity: 3265.0, mobility: 1.017"""	-0.880032	0.439531	0.989334	ATSAGTSSSTLLGESPRVATAAHML	generic|chrX_1_73353917_73354216_ENSMUST00000114499__IP_834560_TX=10090_REVERSED|
"""index: 8523, intensity: 4676.0, mobility: 0.996"""	-0.880194	0.439696	0.989713	QKWHPPVGMLFSLQLSTAVTTLSFLCVFVLGFWL	generic|IP_841862_TX=10090_REVERSED|
"""index: 12490, intensity: 2868.0, mobility: 0.850"""	-0.880254	0.43986	0.989854	RNRLYSPV	generic|chr9_-1_44405246_44406939_ENSMUST00000034623__II_853742_TX=10090_REVERSED|
"""index: 5475, intensity: 16190.0, mobility: 0.915"""	-0.880303	0.440152	0.989968	QEEKDLSIFNGFWSRKALEPS	generic|tr_D3Z5P0_D3Z5P0_MOUSE__chr7_1_141983029_141983070_ENSMUST00000174405_REVERSED	|generic|sp_Q5RJI5_BRSK1_MOUSE__chr7_1_141983029_141983070_ENSMUST00000174405_REVERSED|
"""index: 10869, intensity: 2806.0, mobility: 0.821"""	-0.88031	0.440445	0.989986	SSSWPSQPPAG	generic|IP_1114244_TX=10090_REVERSED	|generic|IP_1114260_TX=10090_REVERSED	|generic|IP_1114254_TX=10090_REVERSED|
"""index: 5794, intensity: 3134.0, mobility: 1.117"""	-0.880422	0.44048	0.990245	FMNKAKVCAICNKIF	generic|IP_985968_TX=10090_REVERSED|
"""index: 17068, intensity: 12674.0, mobility: 1.095"""	-0.880783	0.440514	0.991088	EIVGNVDALTKVDNTGIIGGIEGLDKLLLNLIETARKKQH	generic|tr_Q3TY51_Q3TY51_MOUSE_REVERSED	|generic|tr_Q8CHF1_Q8CHF1_MOUSE_REVERSED	|generic|sp_P28738_KIF5C_MOUSE_REVERSED|
"""index: 18001, intensity: 5341.0, mobility: 1.076"""	-0.880884	0.440807	0.991322	IRPPFDEQRLRS	generic|tr_Q3UUE8_Q3UUE8_MOUSE__II_3487550_REVERSED	|generic|tr_Q3UQW4_Q3UQW4_MOUSE__II_3487550_REVERSED	|generic|tr_Q3V357_Q3V357_MOUSE__chr16_-1_74352543_74352791_ENSMUST00000140062__II_1074432_REVERSED	|generic|tr_Q3UQ03_Q3UQ03_MOUSE__II_3487550_REVERSED	|generic|sp_Q7TPD3_ROBO2_MOUSE__II_3486308_REVERSED	|generic|tr_G5E843_G5E843_MOUSE__chr10_1_127659952_127659981_ENSMUST00000145470__II_3495263_REVERSED	|generic|tr_A0A2I3BR72_A0A2I3BR72_MOUSE__II_1074444_REVERSED	|generic|tr_Q19AB3_Q19AB3_MOUSE__II_1074444_REVERSED	|generic|sp_O89026_ROBO1_MOUSE__chr10_1_127659952_127659981_ENSMUST00000145470__II_3487562_REVERSED	|generic|tr_E9Q6A0_E9Q6A0_MOUSE__II_1074444_REVERSED	|generic|tr_A0A338P6F7_A0A338P6F7_MOUSE__chr10_1_127659952_127659981_ENSMUST00000145470__II_3495263_REVERSED	|generic|tr_Q19AB2_Q19AB2_MOUSE__II_1074444_REVERSED	|generic|sp_Q7TPD3-2_ROBO2_MOUSE_REVERSED	|generic|tr_A0A2I3BQB9_A0A2I3BQB9_MOUSE_REVERSED	|generic|tr_A0A338P6U2_A0A338P6U2_MOUSE_REVERSED|
"""index: 7503, intensity: 3217.0, mobility: 0.884"""	-0.88091	0.440841	0.991381	CRITGAEPSPP	generic|II_1131379_TX=10090_REVERSED	|generic|sp_A2A9T0_TBKB1_MOUSE_REVERSED	|generic|sp_A2A9T0-2_TBKB1_MOUSE_REVERSED	|generic|tr_Z4YKN2_Z4YKN2_MOUSE_REVERSED|
"""index: 12333, intensity: 2659.0, mobility: 1.232"""	-0.881205	0.441134	0.992068	RRWTQTMLVMMGTVEAQKR	generic|chr2_1_121305573_121305803_ENSMUST00000094639__IP_1001252_TX=10090_REVERSED|
"""index: 2392, intensity: 8975.0, mobility: 0.813"""	-0.88127	0.441426	0.992217	TSSTLLAWRSVGGQRI	generic|chr3_1_96188142_96188423_ENSMUST00000133665_REVERSED|
"""index: 15720, intensity: 74488.0, mobility: 0.988"""	-0.881293	0.441494	0.992271	TRLPWHGISR	generic|IP_1134991_TX=10090_REVERSED|
"""index: 4471, intensity: 4242.0, mobility: 1.038"""	-0.881334	0.441494	0.992366	RFTRRWSALWTGCHEVQSQKEGMMCIRQKTVLDYVDWGLFV	generic|tr_A6H6I0_A6H6I0_MOUSE__II_1088265_REVERSED	|generic|tr_E9PUZ0_E9PUZ0_MOUSE__II_1088265_REVERSED|
"""index: 1883, intensity: 3496.0, mobility: 0.876"""	-0.88148	0.441528	0.992703	TLQLDTDCDDHRRMTPV	generic|tr_A0A1B0GR71_A0A1B0GR71_MOUSE_REVERSED|
"""index: 309, intensity: 2525.0, mobility: 0.924"""	-0.881622	0.44182	0.993033	DQTADRARSL	generic|tr_E9Q7G4_E9Q7G4_MOUSE_REVERSED	|generic|sp_Q3UHR0_BAHC1_MOUSE_REVERSED|
"""index: 2248, intensity: 45906.0, mobility: 0.950"""	-0.881636	0.441983	0.993065	NNEDSTLQIARLRPLMLPSGPPSCLGSD	generic|sp_Q8VDG6_M3K21_MOUSE_REVERSED|
"""index: 17063, intensity: 6175.0, mobility: 0.864"""	-0.881796	0.442274	0.993434	MTMSELLEVM	generic|IP_3503583_TX=10090_REVERSED|
"""index: 4684, intensity: 4974.0, mobility: 0.779"""	-0.881829	0.442566	0.99351	STSTLSKWLFSRPI	generic|chr12_1_76293391_76294233_ENSMUST00000021443_REVERSED|
"""index: 6829, intensity: 4227.0, mobility: 1.305"""	-0.881836	0.442857	0.993528	TIQLMKRAQSSSSPHFLQCYTG	generic|IP_902096_TX=10090_REVERSED|
"""index: 5575, intensity: 129973.0, mobility: 0.919"""	-0.881895	0.44302	0.993664	GGGGSGGGSGSGGGGGGFGSSLRKGSLLKE	generic|tr_Q3UHP6_Q3UHP6_MOUSE__II_3488800_REVERSED	|generic|sp_P59672-2_ANS1A_MOUSE__II_3488800_REVERSED	|generic|tr_A0A3B2WAQ7_A0A3B2WAQ7_MOUSE_REVERSED	|generic|sp_P59672_ANS1A_MOUSE_REVERSED|
"""index: 5880, intensity: 2639.0, mobility: 1.092"""	-0.882029	0.443248	0.993972	VAALNSHLHASHPIRFRRTTWYQHVVHQELWSRSDPEDEWCV	generic|sp_Q8BKN5_GCP5_MOUSE__chr7_1_55830856_55830888_ENSMUST00000206191__II_888519_REVERSED	|generic|sp_Q8BKN5-2_GCP5_MOUSE__chr7_1_55830856_55830888_ENSMUST00000206191__II_888545_REVERSED	|generic|sp_Q8BKN5-3_GCP5_MOUSE__chr7_1_55818832_55818900_ENSMUST00000206191__II_888519_REVERSED|
"""index: 1723, intensity: 3146.0, mobility: 0.794"""	-0.882135	0.443248	0.994216	KDVPLAPK	generic|tr_E9QLR8_E9QLR8_MOUSE__II_882704_REVERSED	|generic|tr_Q5SEK5_Q5SEK5_MOUSE__II_882704_REVERSED	|generic|tr_Q3UH62_Q3UH62_MOUSE_REVERSED	|generic|sp_Q924W6_TRI66_MOUSE_REVERSED	|generic|sp_Q924W6-2_TRI66_MOUSE_REVERSED	|generic|tr_E9PZP2_E9PZP2_MOUSE_REVERSED	|generic|tr_B2RQQ4_B2RQQ4_MOUSE_REVERSED|
"""index: 3604, intensity: 2890.0, mobility: 1.125"""	-0.882307	0.443248	0.994613	KSKSEEEEEEEEEEEEEEEEEEEEEEEE	generic|IP_903317_TX=10090_REVERSED|
"""index: 7818, intensity: 5606.0, mobility: 1.110"""	-0.882598	0.443539	0.99528	QYDRLKERSAWDKEPADEPISLLEVPGQVQ	generic|tr_A2APY6_A2APY6_MOUSE__chr12_-1_73284743_73284772_ENSMUST00000116420__II_998659_REVERSED	|generic|tr_B2RXU2_B2RXU2_MOUSE__chr2_-1_140158476_140158592_ENSMUST00000137005__II_998659_REVERSED	|generic|II_998661_TX=10090_REVERSED|
"""index: 6111, intensity: 5713.0, mobility: 1.064"""	-0.882604	0.443572	0.995292	LVNEDSLCLPTTTFLGAGRESVEA	generic|IP_3473795_TX=10090_REVERSED|
"""index: 5816, intensity: 5176.0, mobility: 1.114"""	-0.882972	0.443863	0.996137	FMNKAKVCAICNKIF	generic|IP_985968_TX=10090_REVERSED|
"""index: 14478, intensity: 7750.0, mobility: 0.921"""	-0.882978	0.444024	0.996149	MRASKKYQH	generic|IP_905277_TX=10090_REVERSED|
"""index: 1612, intensity: 20237.0, mobility: 0.999"""	-0.883024	0.444315	0.996255	QYEQAPGWSRR	generic|II_1108277_TX=10090_REVERSED	|generic|II_1108287_TX=10090_REVERSED	|generic|tr_Q9CTA1_Q9CTA1_MOUSE_REVERSED	|generic|sp_Q6EDY6_CARL1_MOUSE__chr13_-1_24154674_24154748_ENSMUST00000125420_REVERSED|
"""index: 10283, intensity: 21479.0, mobility: 1.179"""	-0.883054	0.444477	0.996323	LCSSTLTSLCIQLGPSGQP	generic|tr_Q8CEX7_Q8CEX7_MOUSE_REVERSED	|generic|tr_A0A494B8Y7_A0A494B8Y7_MOUSE_REVERSED|
"""index: 14457, intensity: 8944.0, mobility: 0.991"""	-0.88328	0.444767	0.99684	YGSESKVIRVV	generic|sp_Q3UHD6_SNX27_MOUSE__chr3_-1_94582241_94582426_ENSMUST00000199462__II_978250_REVERSED	|generic|tr_A0A0G2JG07_A0A0G2JG07_MOUSE_REVERSED	|generic|sp_Q3UHD6-2_SNX27_MOUSE__chr3_-1_94582241_94582426_ENSMUST00000199462_REVERSED|
"""index: 2050, intensity: 3369.0, mobility: 0.929"""	-0.883817	0.445058	0.998061	MSGLPTRSQRT	generic|chr3_1_88563109_88563360_ENSMUST00000008748__IP_985970_TX=10090_REVERSED	|generic|IP_985976_TX=10090_REVERSED|
"""index: 4795, intensity: 4919.0, mobility: 1.049"""	-0.88382	0.445219	0.998068	NGDLSFLFSRRKVSDESESKPFRDGEPRHNGELHERQRRKK	generic|sp_A2ASI5_SCN3A_MOUSE_REVERSED	|generic|sp_A2ASI5-2_SCN3A_MOUSE_REVERSED	|generic|sp_A2ASI5-3_SCN3A_MOUSE_REVERSED	|generic|tr_A0A571BG54_A0A571BG54_MOUSE_REVERSED	|generic|tr_A0A571BEB6_A0A571BEB6_MOUSE_REVERSED	|generic|tr_A0A571BFW3_A0A571BFW3_MOUSE_REVERSED|
"""index: 10096, intensity: 6910.0, mobility: 0.822"""	-0.883922	0.445251	0.9983	KVNREATV	generic|sp_Q9CPW0_CNTP2_MOUSE_REVERSED	|generic|tr_E9QNF7_E9QNF7_MOUSE_REVERSED|
"""index: 8140, intensity: 2553.0, mobility: 0.889"""	-0.884013	0.445542	0.998505	LFLEVSSDKIFGGSRSIAR	generic|sp_Q66JV4_R12BB_MOUSE_REVERSED	|generic|tr_B2RPV4_B2RPV4_MOUSE_REVERSED	|generic|sp_Q80YR9_R12BA_MOUSE_REVERSED|
"""index: 3269, intensity: 3500.0, mobility: 0.936"""	-0.884069	0.445703	0.998632	EDVAAGTLRGAEYAKELRSMF	generic|tr_E9Q3N0_E9Q3N0_MOUSE__II_907734_REVERSED	|generic|sp_Q9Z129_RECQ1_MOUSE__II_907734_REVERSED	|generic|tr_Q3UUK0_Q3UUK0_MOUSE__II_907734_REVERSED|
"""index: 10893, intensity: 3960.0, mobility: 1.027"""	-0.884226	0.445864	0.998988	PTWFPINSGQFSY	generic|IP_1038125_TX=10090_REVERSED|
"""index: 1002, intensity: 2697.0, mobility: 0.872"""	-0.884281	0.446154	0.999113	RMVLAKLHN	generic|IP_1104386_TX=10090_REVERSED|
"""index: 2428, intensity: 3119.0, mobility: 0.872"""	-0.884339	0.446185	0.999244	KSLNLCIYDYGYWPVGMVLKKP	generic|tr_Q102J0_Q102J0_MOUSE__chr3_1_146454959_146455165_ENSMUST00000196609_REVERSED	|generic|sp_Q8R242-2_DIAC_MOUSE__chr3_1_146454959_146455165_ENSMUST00000196609_REVERSED|
"""index: 5023, intensity: 3885.0, mobility: 0.915"""	-0.884387	0.446216	0.999351	SNKSGGHPQQR	generic|chr11_-1_120814719_120815173_ENSMUST00000055655_REVERSED|
"""index: 3676, intensity: 4776.0, mobility: 1.090"""	-0.884851	0.446506	1	IIMYELESPVNKDSIFPQLYQPSATGLQDLH	generic|sp_Q80TY5_VP13B_MOUSE__chr15_1_35834274_35834384_ENSMUST00000227567_REVERSED|
"""index: 13560, intensity: 3906.0, mobility: 0.984"""	-0.884895	0.446796	1	MSSLQKHRTR	generic|sp_Q99LJ0_CT2NL_MOUSE_REVERSED|
"""index: 3367, intensity: 3774.0, mobility: 0.969"""	-0.88504	0.446957	1	EFYPLYFFQF	generic|sp_Q8R0J4_TM134_MOUSE__chr19_1_4131267_4131444_ENSMUST00000171743__II_1047435_REVERSED	|generic|sp_Q8R0J4-2_TM134_MOUSE__chr19_1_4131267_4131444_ENSMUST00000171743__IP_1047418_REVERSED	|generic|IP_1047437_TX=10090_REVERSED	|generic|IP_1047444_TX=10090_REVERSED	|generic|IP_1047443_TX=10090_REVERSED	|generic|IP_1047429_TX=10090_REVERSED	|generic|sp_Q8R0J4-3_TM134_MOUSE__chr19_1_4131267_4131444_ENSMUST00000171743_REVERSED|
"""index: 12120, intensity: 14132.0, mobility: 0.840"""	-0.885187	0.447246	1	NQKSDPDRW	generic|IP_1071910_TX=10090_REVERSED|
"""index: 5254, intensity: 7644.0, mobility: 0.883"""	-0.885243	0.447536	1	FLSPILSQLASLYMHLKHEDLGHEGE	generic|tr_G3X9J4_G3X9J4_MOUSE__chr1_1_105725678_105725809_ENSMUST00000186807__II_1030288_REVERSED	|generic|sp_Q148V7_RELCH_MOUSE__chr1_1_105725678_105725809_ENSMUST00000186807__II_1030277_REVERSED	|generic|sp_Q148V7-2_RELCH_MOUSE__chr1_1_105725678_105725809_ENSMUST00000186807__II_1030277_REVERSED	|generic|sp_Q148V7-3_RELCH_MOUSE__chr1_1_105725678_105725809_ENSMUST00000186807__II_1030265_REVERSED	|generic|tr_E9QM90_E9QM90_MOUSE__chr1_1_105725678_105725809_ENSMUST00000186807__II_1030277_REVERSED	|generic|tr_A0A087WSS1_A0A087WSS1_MOUSE__chr1_1_105725678_105725809_ENSMUST00000186807__II_1030277_REVERSED|
"""index: 5759, intensity: 13678.0, mobility: 0.996"""	-0.885385	0.447696	1	RNDLLPLNEESVRLSPMRWR	generic|IP_925525_TX=10090_REVERSED|
"""index: 7324, intensity: 2873.0, mobility: 0.874"""	-0.885636	0.447856	1	GWWSFMYHVSVSMNGLIGVMTM	generic|tr_Q8R271_Q8R271_MOUSE_REVERSED	|generic|tr_Q8R272_Q8R272_MOUSE_REVERSED	|generic|tr_Q8R270_Q8R270_MOUSE_REVERSED|
"""index: 5440, intensity: 26739.0, mobility: 1.050"""	-0.885673	0.448146	1	CHGRRPLLFPEQGGLFVGMTHL	generic|tr_Q3UW08_Q3UW08_MOUSE__IP_1121747_REVERSED|
"""index: 2333, intensity: 23563.0, mobility: 0.861"""	-0.885701	0.448436	1	TSSTLLAWRSVGGQRI	generic|chr3_1_96188142_96188423_ENSMUST00000133665_REVERSED|
"""index: 6791, intensity: 20528.0, mobility: 0.884"""	-0.88572	0.448725	1	VLGSALLLFSAKSKQRFRQYAMMLIAI	generic|tr_Q9D627_Q9D627_MOUSE_REVERSED|
"""index: 18514, intensity: 3822.0, mobility: 1.570"""	-0.8858	0.448885	1	LVIRRLSRRKLN	generic|IP_1048428_TX=10090_REVERSED|
"""index: 9419, intensity: 4535.0, mobility: 0.887"""	-0.885894	0.448915	1	SLGFMINVKISACALRAIGMHE	generic|tr_Q7TRP1_Q7TRP1_MOUSE__II_3499307_REVERSED	|generic|tr_A0A1B0GSN5_A0A1B0GSN5_MOUSE__II_3499301_REVERSED	|generic|tr_A0A1B0GSE1_A0A1B0GSE1_MOUSE__II_3499307_REVERSED	|generic|tr_Q7TRP2_Q7TRP2_MOUSE__II_3499301_REVERSED|
"""index: 643, intensity: 2971.0, mobility: 0.952"""	-0.885977	0.448944	1	ALDVVRYQNAFA	generic|tr_F7CXI4_F7CXI4_MOUSE__chr11_1_118484487_118484525_ENSMUST00000171769__II_1122902_REVERSED	|generic|sp_Q8BX80_ENASE_MOUSE__chr11_1_118479247_118479291_ENSMUST00000166995__II_1122900_REVERSED	|generic|tr_Q3TAJ0_Q3TAJ0_MOUSE__chr11_1_118484487_118484525_ENSMUST00000171769__II_1122900_REVERSED	|generic|II_1122918_TX=10090_REVERSED|
"""index: 4297, intensity: 4619.0, mobility: 1.018"""	-0.886064	0.448974	1	LTPLEYGCVKRAPSSKYPMPMYPEHVSWPMTPWVVTLTKWGPT	generic|chr2_1_181640662_181647323_ENSMUST00000136481__IP_993085_TX=10090_REVERSED|
"""index: 5751, intensity: 4607.0, mobility: 1.052"""	-0.886269	0.449263	1	LRSHLNRYVNIEKKLEQNNERAETYEMELNHLFSMVEKEK	generic|IP_3474496_TX=10090_REVERSED|
"""index: 7903, intensity: 2786.0, mobility: 0.979"""	-0.886288	0.449422	1	IEMPDSYKGRGSLVMMLRKWNTCAVKPVYCY	generic|tr_B9EHC3_B9EHC3_MOUSE_REVERSED	|generic|tr_B7ZMT9_B7ZMT9_MOUSE_REVERSED|
"""index: 5937, intensity: 5148.0, mobility: 1.041"""	-0.886414	0.449451	1	YRMHNIKGPERAYYMISLI	generic|sp_Q8CE96_TRM6_MOUSE__chr2_-1_132805421_132805609_ENSMUST00000152836__II_999008_REVERSED|
"""index: 18427, intensity: 8086.0, mobility: 1.336"""	-0.886585	0.44961	1	KMKKRIMLLKMKRRMKR	generic|chr15_-1_58052256_58052354_ENSMUST00000175805__IP_1085256_TX=10090_REVERSED|
"""index: 14697, intensity: 7608.0, mobility: 1.012"""	-0.886698	0.449769	1	YVIYKFIKHS	generic|IP_1139320_TX=10090_REVERSED|
"""index: 11758, intensity: 3457.0, mobility: 0.951"""	-0.886797	0.450014	1	QALINMALKF	generic|tr_A0A494BAY4_A0A494BAY4_MOUSE__chr19_-1_6965682_6965729_ENSMUST00000237726_REVERSED	|generic|tr_Q3TWI4_Q3TWI4_MOUSE__chr19_-1_6965682_6965729_ENSMUST00000237726_REVERSED	|generic|tr_Q571K9_Q571K9_MOUSE__chr19_-1_6965682_6965729_ENSMUST00000237726_REVERSED	|generic|tr_Q8CI86_Q8CI86_MOUSE__chr19_-1_6965682_6965729_ENSMUST00000237726_REVERSED	|generic|tr_A0A494B9C1_A0A494B9C1_MOUSE__chr19_-1_6965682_6965729_ENSMUST00000237726_REVERSED	|generic|sp_P51432_PLCB3_MOUSE__chr19_-1_6965682_6965729_ENSMUST00000237726_REVERSED	|generic|tr_Q9R1Y4_Q9R1Y4_MOUSE__chr19_-1_6965682_6965729_ENSMUST00000237726_REVERSED	|generic|tr_Q3TPL1_Q3TPL1_MOUSE__chr19_-1_6965682_6965729_ENSMUST00000237726_REVERSED|
"""index: 18916, intensity: 2577.0, mobility: 1.090"""	-0.886848	0.450014	1	FMEDLAASQVMQVAHSLILREATVGHIGDLLRQKD	generic|tr_Q6PB82_Q6PB82_MOUSE__chr5_-1_110786172_110786222_ENSMUST00000196094__II_934536_REVERSED	|generic|tr_Q80TT3_Q80TT3_MOUSE__chr5_-1_110786172_110786222_ENSMUST00000196094__II_934536_REVERSED	|generic|tr_Q8K0Q7_Q8K0Q7_MOUSE__chr5_-1_110786172_110786222_ENSMUST00000196094__II_934536_REVERSED	|generic|tr_Q3U350_Q3U350_MOUSE__chr5_-1_110786172_110786222_ENSMUST00000196094__II_934536_REVERSED	|generic|sp_O70405_ULK1_MOUSE__chr5_-1_110786172_110786222_ENSMUST00000196094__II_934536_REVERSED	|generic|tr_Q3UFT4_Q3UFT4_MOUSE__chr5_-1_110786172_110786222_ENSMUST00000196094__II_934536_REVERSED	|generic|tr_A0A0R4J0B3_A0A0R4J0B3_MOUSE__chr5_-1_110786172_110786222_ENSMUST00000196094__II_934536_REVERSED	|generic|tr_Q3U0V5_Q3U0V5_MOUSE__chr5_-1_110786172_110786222_ENSMUST00000196094__II_934536_REVERSED|
"""index: 17932, intensity: 5765.0, mobility: 1.144"""	-0.886914	0.450014	1	VKKLAKVLDAYDGAELKPNKVLVEVAELAEK	generic|sp_A2AGT5_CKAP5_MOUSE__chr2_1_91550622_91550762_ENSMUST00000139433_REVERSED	|generic|sp_A2AGT5-2_CKAP5_MOUSE__chr2_1_91550622_91550762_ENSMUST00000139433_REVERSED	|generic|sp_A2AGT5-3_CKAP5_MOUSE__chr2_1_91550622_91550762_ENSMUST00000139433_REVERSED	|generic|tr_Z4YL78_Z4YL78_MOUSE__chr2_1_91550622_91550762_ENSMUST00000139433_REVERSED	|generic|tr_K3W4R5_K3W4R5_MOUSE__chr2_1_91550622_91550762_ENSMUST00000139433_REVERSED	|generic|tr_A0A0R4J0K2_A0A0R4J0K2_MOUSE__chr2_1_91550622_91550762_ENSMUST00000139433_REVERSED|
"""index: 2372, intensity: 2664.0, mobility: 0.998"""	-0.88703	0.450014	1	EVEGPERIRNPD	generic|sp_Q80TJ7_PHF8_MOUSE__chrX_1_151631359_151631427_ENSMUST00000138318_REVERSED	|generic|sp_Q80TJ7-2_PHF8_MOUSE_REVERSED	|generic|tr_Z4YL84_Z4YL84_MOUSE_REVERSED|
"""index: 8118, intensity: 3927.0, mobility: 0.929"""	-0.887164	0.450303	1	NWKQVSVRQYRSPIGYPTY	generic|tr_Q4ZGD9_Q4ZGD9_MOUSE_REVERSED	|generic|tr_B1AUS0_B1AUS0_MOUSE_REVERSED|
"""index: 10090, intensity: 4598.0, mobility: 1.150"""	-0.88718	0.450591	1	VQKFAELCEGVSISPND	generic|sp_Q8BHK0_PNMA2_MOUSE_REVERSED	|generic|tr_Q5DU13_Q5DU13_MOUSE_REVERSED|
"""index: 10057, intensity: 53045.0, mobility: 0.836"""	-0.887237	0.450749	1	LRTGKNDK	generic|tr_A0A1W2P750_A0A1W2P750_MOUSE__chr10_1_108277261_108277293_ENSMUST00000070663__II_3465786_REVERSED	|generic|sp_Q9DBR7_MYPT1_MOUSE__chr10_1_108277261_108277293_ENSMUST00000070663__II_3469085_REVERSED	|generic|sp_Q9DBR7-2_MYPT1_MOUSE__chr10_1_108252785_108252928_ENSMUST00000219068_REVERSED|
"""index: 4152, intensity: 5076.0, mobility: 1.108"""	-0.887449	0.451037	1	ITLNAAAQYRMTFHVGFCQLSLFLYWTIQIEESRGGLQAWA	generic|IP_1038038_TX=10090_REVERSED|
"""index: 8428, intensity: 4799.0, mobility: 0.968"""	-0.887451	0.451325	1	WTDTSNEQKQWTGQALCHRYA	generic|tr_Q80UB5_Q80UB5_MOUSE_REVERSED	|generic|tr_A0A158RFU9_A0A158RFU9_MOUSE_REVERSED|
"""index: 14430, intensity: 106731.0, mobility: 1.038"""	-0.887451	0.451483	1	RASKTRFLALM	generic|chr17_1_30208216_30208326_ENSMUST00000226208__IP_1067645_TX=10090_REVERSED|
"""index: 7624, intensity: 2735.0, mobility: 1.142"""	-0.887494	0.451771	1	EWVEPQKRSEKAAWWSVVAPQLTQLGLP	generic|tr_Q4QQM3_Q4QQM3_MOUSE__chr15_-1_79728386_79728550_ENSMUST00000162392__II_1087607_REVERSED	|generic|sp_Q8BJS4_SUN2_MOUSE__chr15_-1_79725447_79725533_ENSMUST00000162392__II_1087610_REVERSED	|generic|sp_Q8BJS4-2_SUN2_MOUSE__chr15_-1_79725447_79725533_ENSMUST00000162392__II_1087610_REVERSED	|generic|sp_Q8BJS4-3_SUN2_MOUSE__chr15_-1_79725447_79725533_ENSMUST00000162392__II_1087610_REVERSED	|generic|tr_Q6A022_Q6A022_MOUSE__chr15_-1_79725447_79725533_ENSMUST00000162392__II_1087610_REVERSED|
"""index: 12514, intensity: 3938.0, mobility: 0.877"""	-0.887497	0.451929	1	LVDGHVLYT	generic|sp_O55237_CD70_MOUSE_REVERSED|
"""index: 14201, intensity: 34954.0, mobility: 0.915"""	-0.887572	0.451956	1	IWAFMKLKA	generic|IP_863809_TX=10090_REVERSED|
"""index: 16901, intensity: 9940.0, mobility: 1.055"""	-0.887726	0.452114	1	LKRDAIRSHLE	generic|tr_D3Z7D4_D3Z7D4_MOUSE__II_1148685_REVERSED	|generic|sp_Q9D9W0_SPC1L_MOUSE_REVERSED|
"""index: 2603, intensity: 30434.0, mobility: 0.906"""	-0.887811	0.452224	1	QEERQKQKFKMNGFHLLAGVIKYCAC	generic|sp_A2AQP0_MYH7B_MOUSE_REVERSED|
"""index: 12176, intensity: 2851.0, mobility: 1.041"""	-0.887834	0.452224	1	CRLWVLELHEKM	generic|chr3_1_69746796_69748894_ENSMUST00000029358__IP_983323_TX=10090_REVERSED|
"""index: 5305, intensity: 3214.0, mobility: 1.137"""	-0.887895	0.452224	1	EEFGYLYKKYACKVN	generic|sp_A2CG63_ARI4B_MOUSE__chr13_1_14197668_14197733_ENSMUST00000151151__II_1109848_REVERSED	|generic|sp_A2CG63-2_ARI4B_MOUSE__chr13_1_14197668_14197733_ENSMUST00000151151__II_1109848_REVERSED	|generic|tr_Z4YMH1_Z4YMH1_MOUSE__chr13_1_14145287_14145370_ENSMUST00000222928_REVERSED	|generic|tr_Z4YL44_Z4YL44_MOUSE__chr13_1_14145287_14145370_ENSMUST00000222928_REVERSED	|generic|tr_Q8BV50_Q8BV50_MOUSE__chr13_1_14164857_14164946_ENSMUST00000110533_REVERSED|
"""index: 4530, intensity: 2756.0, mobility: 0.926"""	-0.888054	0.452224	1	QKELGLAAKAKEGYLHCLSQVD	generic|sp_Q9D952_EVPL_MOUSE_REVERSED|
"""index: 3464, intensity: 3165.0, mobility: 1.044"""	-0.888604	0.452511	1	TTRQWQNTLFCFG	generic|II_3461577_TX=10090_REVERSED	|generic|sp_Q8R191_SNG3_MOUSE_REVERSED|
"""index: 15393, intensity: 3466.0, mobility: 0.950"""	-0.888624	0.452517	1	CRRFLVFRR	generic|IP_3486399_TX=10090_REVERSED|
"""index: 6870, intensity: 4264.0, mobility: 0.938"""	-0.888797	0.452517	1	GCLKSMINLWFFIFLYLLNGQLSIGHT	generic|IP_1085604_TX=10090_REVERSED|
"""index: 10123, intensity: 3221.0, mobility: 0.885"""	-0.888991	0.452517	1	LRLMSPETGRQRHTLTF	generic|IP_921774_TX=10090_REVERSED|
"""index: 3607, intensity: 5388.0, mobility: 1.102"""	-0.889163	0.452517	1	AYFVRWTQPAPLQSVTLNHE	generic|sp_Q8BPS4_GP180_MOUSE_REVERSED|
"""index: 4109, intensity: 3636.0, mobility: 0.795"""	-0.889186	0.452517	1	TSSKIAKIAKQMKE	generic|tr_L7N2E9_L7N2E9_MOUSE_REVERSED	|generic|tr_L7N1Z7_L7N1Z7_MOUSE_REVERSED|
"""index: 16486, intensity: 3634.0, mobility: 0.954"""	-0.889811	0.452803	1	WRAARGPPRAS	generic|chr7_-1_127273868_127274020_ENSMUST00000082428_REVERSED|
"""index: 11703, intensity: 4811.0, mobility: 0.867"""	-0.889837	0.45296	1	EEWKGILK	generic|II_906334_TX=10090_REVERSED|
"""index: 10683, intensity: 2886.0, mobility: 0.909"""	-0.889902	0.453143	1	PLNQRAFRT	generic|IP_920513_TX=10090_REVERSED|
"""index: 6799, intensity: 4332.0, mobility: 1.328"""	-0.890035	0.453143	1	KDPKRALASCTPVMDSLETIYQ	generic|tr_A0A140LIL3_A0A140LIL3_MOUSE__chr7_-1_84361550_84361642_ENSMUST00000208204__II_885723_REVERSED	|generic|tr_A0A140LHY4_A0A140LHY4_MOUSE__chr7_-1_84361550_84361642_ENSMUST00000208204__II_885723_REVERSED	|generic|sp_Q61324_ARNT2_MOUSE__chr7_-1_84263173_84263310_ENSMUST00000208564__II_885723_REVERSED	|generic|sp_Q61324-2_ARNT2_MOUSE__chr7_-1_84263173_84263310_ENSMUST00000208564__II_885723_REVERSED	|generic|tr_A0A140LID4_A0A140LID4_MOUSE__chr7_-1_84361550_84361642_ENSMUST00000208204_REVERSED	|generic|tr_A0A140LHH4_A0A140LHH4_MOUSE__chr7_-1_84361550_84361642_ENSMUST00000208204_REVERSED|
"""index: 7631, intensity: 2856.0, mobility: 0.884"""	-0.890382	0.45317	1	TYEEVQIDQHDSMLITSQVEEY	generic|IP_3492061_TX=10090_REVERSED|
"""index: 12018, intensity: 2539.0, mobility: 1.091"""	-0.890541	0.453326	1	SRPEGRRSDPYWW	generic|IP_860930_TX=10090_REVERSED|
"""index: 16383, intensity: 3420.0, mobility: 1.009"""	-0.89071	0.453482	1	PIRSHRWSGNV	generic|IP_1051707_TX=10090_REVERSED|
"""index: 10811, intensity: 28033.0, mobility: 0.899"""	-0.890757	0.453767	1	EIVMKSLR	generic|tr_A0A494BB25_A0A494BB25_MOUSE_REVERSED	|generic|sp_Q3TC46_PATL1_MOUSE__chr19_1_11925195_11925230_ENSMUST00000238190_REVERSED|
"""index: 1689, intensity: 3196.0, mobility: 0.903"""	-0.890771	0.454053	1	PIAQAMIPTW	generic|chr8_-1_84958066_84959829_ENSMUST00000109736_REVERSED	|generic|chr8_-1_84959767_84959829_ENSMUST00000109736_REVERSED|
"""index: 8893, intensity: 2671.0, mobility: 1.085"""	-0.890798	0.454338	1	PYIQYIPGAQWWD	generic|sp_Q91WV7_SLC31_MOUSE_REVERSED	|generic|tr_A8C1U5_A8C1U5_MOUSE_REVERSED	|generic|tr_O55093_O55093_MOUSE_REVERSED|
"""index: 765, intensity: 7897.0, mobility: 0.848"""	-0.890965	0.45439	1	LEDETDLIQ	generic|sp_Q01065_PDE1B_MOUSE__chr15_1_103519950_103520066_ENSMUST00000226468__II_3483233_REVERSED	|generic|tr_Q9DBS6_Q9DBS6_MOUSE__chr15_1_103525240_103525341_ENSMUST00000226468__II_3483233_REVERSED	|generic|tr_A0A2I3BPC1_A0A2I3BPC1_MOUSE__chr15_1_103519950_103520066_ENSMUST00000226468__II_3483233_REVERSED	|generic|tr_A0A2I3BR90_A0A2I3BR90_MOUSE__chr15_1_103519950_103520066_ENSMUST00000226468_REVERSED	|generic|tr_Q6PDS5_Q6PDS5_MOUSE__chr15_1_103519950_103520066_ENSMUST00000226468_REVERSED|
"""index: 4500, intensity: 5496.0, mobility: 1.068"""	-0.890969	0.45439	1	KRRLHFYVTMVI	generic|sp_Q9D6F4_GBRA4_MOUSE__chr5_-1_71657720_71657776_ENSMUST00000197994_REVERSED	|generic|tr_Q3URE7_Q3URE7_MOUSE__chr5_-1_71657720_71657776_ENSMUST00000197994_REVERSED	|generic|tr_Q3TRC7_Q3TRC7_MOUSE__chr5_-1_71657720_71657776_ENSMUST00000197994_REVERSED	|generic|tr_Q3USX9_Q3USX9_MOUSE__chr5_-1_71657720_71657776_ENSMUST00000197994_REVERSED|
"""index: 9690, intensity: 4493.0, mobility: 1.099"""	-0.891186	0.454545	1	RLSAPMLGKFKTEYE	generic|sp_Q5PR68_CE112_MOUSE__II_1124783_REVERSED	|generic|tr_A2ABQ5_A2ABQ5_MOUSE__II_1124794_REVERSED	|generic|tr_S4R1I4_S4R1I4_MOUSE__II_1124783_REVERSED	|generic|tr_J3JS86_J3JS86_MOUSE__II_1124783_REVERSED	|generic|tr_Z4YKK6_Z4YKK6_MOUSE_REVERSED	|generic|tr_Q9DAQ8_Q9DAQ8_MOUSE_REVERSED	|generic|sp_Q5PR68-2_CE112_MOUSE_REVERSED	|generic|tr_S4R188_S4R188_MOUSE_REVERSED|
"""index: 10331, intensity: 2531.0, mobility: 1.115"""	-0.891272	0.45483	1	SDLRPSRLPPRCLNSIPDENMVSAEPTRLTK	generic|sp_Q921T2_TOIP1_MOUSE__chr1_-1_156006925_156007209_ENSMUST00000136331__II_1040909_REVERSED	|generic|sp_Q921T2-2_TOIP1_MOUSE__chr1_-1_156006925_156007209_ENSMUST00000136331__II_1040909_REVERSED	|generic|II_1040900_TX=10090_REVERSED	|generic|sp_Q921T2-3_TOIP1_MOUSE__chr1_-1_156006925_156007209_ENSMUST00000136331_REVERSED	|generic|tr_Q3UE61_Q3UE61_MOUSE_REVERSED	|generic|tr_J3QQ40_J3QQ40_MOUSE_REVERSED|
"""index: 10075, intensity: 3471.0, mobility: 0.979"""	-0.891317	0.455115	1	IQLAVIDTVQPLVSLLHFNYM	generic|IP_927026_TX=10090_REVERSED|
"""index: 14921, intensity: 4127.0, mobility: 1.177"""	-0.891356	0.4554	1	ALMMRVFDSAEKVSEEDTEMMSATKCELLKQKISEYIVFHIVTESIG	generic|tr_Q8BZJ4_Q8BZJ4_MOUSE__II_845010_REVERSED	|generic|sp_Q922G0_S2536_MOUSE__chr9_-1_97100071_97100115_ENSMUST00000153070__II_626763_REVERSED|
"""index: 6803, intensity: 5079.0, mobility: 0.913"""	-0.891498	0.455685	1	SLQSVRSDVSPIQLVFSERQLMLLWR	generic|chr11_-1_86725157_86726349_ENSMUST00000103186__IP_1128916_TX=10090_REVERSED|
"""index: 1895, intensity: 3125.0, mobility: 1.211"""	-0.891499	0.455736	1	ANAAPSDDKVMSEPGSPSHPM	generic|tr_Q8C308_Q8C308_MOUSE_REVERSED|
"""index: 5604, intensity: 6669.0, mobility: 1.125"""	-0.891797	0.455736	1	AHLHSNQKFSKGCVDCEYPKEGSHTRQHVTLYSKLIFSKRCEKC	generic|tr_Q3UFF8_Q3UFF8_MOUSE_REVERSED	|generic|tr_Q5NC63_Q5NC63_MOUSE_REVERSED|
"""index: 8989, intensity: 3508.0, mobility: 0.935"""	-0.891965	0.455891	1	LFDQQLLLQNLQDRVQMCIVIQKVIRLYYMN	generic|IP_1090152_TX=10090_REVERSED|
"""index: 18533, intensity: 7756.0, mobility: 1.178"""	-0.891992	0.455941	1	RLVLRLHKKLID	generic|IP_855346_TX=10090_REVERSED|
"""index: 11148, intensity: 5609.0, mobility: 0.910"""	-0.891993	0.455941	1	HAAERKSIVEENEPFLQQSGKPP	generic|tr_F7CG54_F7CG54_MOUSE__II_935332_REVERSED	|generic|sp_Q80TK0_K1107_MOUSE_REVERSED	|generic|tr_Q3TEG0_Q3TEG0_MOUSE__chr5_1_107508966_107509139_ENSMUST00000160160_REVERSED	|generic|tr_A0A1D5RL96_A0A1D5RL96_MOUSE__chr5_1_107470748_107470801_ENSMUST00000212858_REVERSED	|generic|tr_Q8C884_Q8C884_MOUSE__chr5_1_107508966_107509139_ENSMUST00000160160_REVERSED|
"""index: 13350, intensity: 73976.0, mobility: 0.966"""	-0.892463	0.456095	1	PRRAAARRTR	generic|IP_917813_TX=10090_REVERSED|
"""index: 5559, intensity: 7830.0, mobility: 0.920"""	-0.892479	0.45638	1	WICAGLWLEP	generic|IP_3449733_TX=10090_REVERSED|
"""index: 2303, intensity: 5091.0, mobility: 0.893"""	-0.892598	0.456454	1	LLREWFSCDAAGGAMTGLLYPNIEIVK	generic|IP_879539_TX=10090_REVERSED	|generic|sp_O55234_PSB5_MOUSE_REVERSED|
"""index: 7699, intensity: 2901.0, mobility: 1.222"""	-0.892603	0.456454	1	FCLSRGTSSFSLVAKNRFM	generic|IP_1091037_TX=10090_REVERSED|
"""index: 14321, intensity: 60321.0, mobility: 0.926"""	-0.892746	0.456454	1	VPFGRHGRRA	generic|IP_1071579_TX=10090_REVERSED|
"""index: 6781, intensity: 3191.0, mobility: 1.034"""	-0.893009	0.456738	1	VNEAHLVDNQTKKTEDRAQALESSLAQLQKKVRENKQTETVRE	generic|tr_Q3U111_Q3U111_MOUSE_REVERSED	|generic|sp_P26043_RADI_MOUSE_REVERSED	|generic|tr_Q3TH46_Q3TH46_MOUSE_REVERSED	|generic|tr_Q3UJJ8_Q3UJJ8_MOUSE_REVERSED	|generic|tr_A0A5F8MPB9_A0A5F8MPB9_MOUSE_REVERSED	|generic|tr_Q3TS74_Q3TS74_MOUSE_REVERSED|
"""index: 7269, intensity: 2991.0, mobility: 0.880"""	-0.893042	0.457021	1	ELTCESTVYFYVWVWVRACDSLRR	generic|IP_3497026_TX=10090_REVERSED|
"""index: 1753, intensity: 5756.0, mobility: 0.996"""	-0.893074	0.45707	1	IDLVAKRDENDP	generic|IP_1019956_TX=10090_REVERSED|
"""index: 8765, intensity: 5666.0, mobility: 0.884"""	-0.893118	0.45707	1	NIFDKVNNIMLHMITKP	generic|tr_Q8BUT2_Q8BUT2_MOUSE__chr1_-1_162477659_162477799_ENSMUST00000161155_REVERSED	|generic|tr_F2Z460_F2Z460_MOUSE__chr1_-1_162134453_162134539_ENSMUST00000161539_REVERSED	|generic|tr_E0CXZ8_E0CXZ8_MOUSE__chr1_-1_162134453_162134539_ENSMUST00000161539_REVERSED	|generic|sp_Q8BZ98_DYN3_MOUSE__chr1_-1_162477659_162477799_ENSMUST00000161155_REVERSED	|generic|sp_Q8BZ98-2_DYN3_MOUSE__chr1_-1_162477659_162477799_ENSMUST00000161155_REVERSED	|generic|tr_E9QLL2_E9QLL2_MOUSE__chr1_-1_162477659_162477799_ENSMUST00000161155_REVERSED|
"""index: 6890, intensity: 4684.0, mobility: 1.039"""	-0.893219	0.457094	1	PKRLLRGLAGHMDKNRLSYIFPNMMPTVVAYMVTAVSDKMSYT	generic|tr_Q7TRW7_Q7TRW7_MOUSE__II_3496558_REVERSED|
"""index: 8241, intensity: 3171.0, mobility: 0.847"""	-0.893274	0.457378	1	LLIRLVELHGKEAASMLATAGGQ	generic|tr_Q8BIY0_Q8BIY0_MOUSE__chr1_1_153758554_153758592_ENSMUST00000182131__II_1041319_REVERSED	|generic|tr_S4R1J5_S4R1J5_MOUSE__chr1_1_153758554_153758592_ENSMUST00000182131_REVERSED	|generic|sp_Q05921_RN5A_MOUSE__chr1_1_153758554_153758592_ENSMUST00000182131_REVERSED	|generic|tr_S4R2R4_S4R2R4_MOUSE__chr1_1_153758554_153758592_ENSMUST00000182131_REVERSED	|generic|tr_Q05DT6_Q05DT6_MOUSE__chr1_1_153758554_153758592_ENSMUST00000182131_REVERSED|
"""index: 8198, intensity: 3065.0, mobility: 0.878"""	-0.893308	0.457661	1	NLTLKIMVKVLTEPQLV	generic|IP_948804_TX=10090_REVERSED|
"""index: 10224, intensity: 6051.0, mobility: 0.837"""	-0.893336	0.457944	1	IAFRITNQ	generic|chr3_-1_103763726_103769450_ENSMUST00000118317_REVERSED|
"""index: 5139, intensity: 4278.0, mobility: 1.083"""	-0.893366	0.458097	1	WMIHLKQHQILSIQCTFAEGCADCEYIEQTKVEAHIKQHNVL	generic|tr_Q8BKW8_Q8BKW8_MOUSE_REVERSED	|generic|tr_Q8BKP2_Q8BKP2_MOUSE_REVERSED	|generic|tr_Q8VDT8_Q8VDT8_MOUSE_REVERSED|
"""index: 10087, intensity: 3458.0, mobility: 0.929"""	-0.893431	0.458381	1	DTGVPVQLPRAS	generic|tr_D6RIN1_D6RIN1_MOUSE__IP_886500_REVERSED|
"""index: 7581, intensity: 3154.0, mobility: 0.930"""	-0.893433	0.458428	1	LQKSRQKGCLSRANNLFYIY	generic|tr_E9QAC9_E9QAC9_MOUSE__chr12_1_44311351_44311599_ENSMUST00000218803__II_1117004_REVERSED	|generic|sp_Q8K1N1_PLPL8_MOUSE__chr12_1_44311351_44311599_ENSMUST00000218803__II_1117005_REVERSED	|generic|tr_D3Z5W9_D3Z5W9_MOUSE_REVERSED|
"""index: 5058, intensity: 3068.0, mobility: 0.970"""	-0.893495	0.458428	1	AAEFQATLFLVQFYLFPQQNVTFHS	generic|sp_Q8BJ71_NUP93_MOUSE__chr8_1_94227803_94227859_ENSMUST00000212039_REVERSED	|generic|sp_Q8BJ71-2_NUP93_MOUSE_REVERSED	|generic|tr_A0A1D5RLQ0_A0A1D5RLQ0_MOUSE_REVERSED	|generic|tr_Q3TFC8_Q3TFC8_MOUSE_REVERSED|
"""index: 5747, intensity: 6362.0, mobility: 1.050"""	-0.893858	0.45871	1	QASLKIAPASPVTDQASLQASHRH	generic|IP_1125479_TX=10090_REVERSED|
"""index: 6935, intensity: 4384.0, mobility: 1.079"""	-0.893926	0.458993	1	NELSLITVNKFTDKTQMARKIEHFSKEILRMDVSILCRRLSYIHVSCLIL	generic|tr_Q14BK1_Q14BK1_MOUSE_REVERSED|
"""index: 11103, intensity: 3615.0, mobility: 0.958"""	-0.89394	0.459276	1	PALCHTNCSANSVIKLSNDYKEHN	generic|IP_950508_TX=10090_REVERSED	|generic|IP_970962_TX=10090_REVERSED|
"""index: 2092, intensity: 4230.0, mobility: 1.041"""	-0.893974	0.459299	1	CHFTILSTYNMYRDALCHTSSEFN	generic|tr_Q8K0J1_Q8K0J1_MOUSE_REVERSED	|generic|tr_Q8C2F9_Q8C2F9_MOUSE_REVERSED	|generic|tr_B9EKB8_B9EKB8_MOUSE_REVERSED	|generic|sp_Q07113_MPRI_MOUSE_REVERSED	|generic|tr_B7ZWC4_B7ZWC4_MOUSE_REVERSED|
"""index: 6089, intensity: 8405.0, mobility: 0.935"""	-0.89415	0.459475	1	TAAGPFPPLSASSPAVAGGVPPPPQPQ	generic|tr_E9Q7M2_E9Q7M2_MOUSE__chr3_1_58460011_58460268_ENSMUST00000196049_REVERSED	|generic|tr_A0A0G2JFZ4_A0A0G2JFZ4_MOUSE__chr3_1_58460011_58460268_ENSMUST00000196049_REVERSED	|generic|tr_Q3V1I7_Q3V1I7_MOUSE_REVERSED|
"""index: 714, intensity: 3081.0, mobility: 0.800"""	-0.894206	0.459475	1	IQDERFLSAIH	generic|tr_A0FF38_A0FF38_MOUSE_REVERSED|
"""index: 6861, intensity: 3856.0, mobility: 1.037"""	-0.894426	0.459757	1	QGQQDHSLLKIKDEKERRDQYYHRS	generic|tr_Q9D3T1_Q9D3T1_MOUSE_REVERSED	|generic|tr_Q9CUF7_Q9CUF7_MOUSE_REVERSED|
"""index: 5229, intensity: 5517.0, mobility: 1.124"""	-0.894456	0.459803	1	PLMNLLTWVWCHREPGTCTMPHSAHAACPIST	generic|IP_945570_TX=10090_REVERSED|
"""index: 3260, intensity: 4113.0, mobility: 0.873"""	-0.894532	0.459803	1	DNVDMVKVRLELPRELDEGRSNL	generic|sp_Q7TMD7_DSG4_MOUSE_REVERSED	|generic|tr_A1IGX7_A1IGX7_MOUSE_REVERSED|
"""index: 7768, intensity: 4239.0, mobility: 1.091"""	-0.894703	0.459955	1	EAAGGAAETHCPRTQEVPHGPEPSKRERKVK	generic|IP_3501027_TX=10090_REVERSED|
"""index: 15112, intensity: 3234.0, mobility: 0.831"""	-0.894901	0.46	1	SSKDLCENW	generic|sp_Q5SGK3_AOXB_MOUSE_REVERSED|
"""index: 5075, intensity: 2959.0, mobility: 1.085"""	-0.895009	0.46	1	QYKHTGCTGYSSDPQ	generic|sp_E9Q5F9_SETD2_MOUSE__chr9_1_110592527_110592583_ENSMUST00000196814__II_842183_REVERSED	|generic|sp_E9Q5F9-2_SETD2_MOUSE__chr9_1_110592527_110592583_ENSMUST00000196814__II_842200_REVERSED	|generic|tr_A0A0G2JH06_A0A0G2JH06_MOUSE__chr9_1_110551271_110551498_ENSMUST00000196814__II_842206_REVERSED|
"""index: 1634, intensity: 13062.0, mobility: 0.920"""	-0.895167	0.460023	1	PAPLSAEVPEFA	generic|tr_Q3TPM7_Q3TPM7_MOUSE__chr16_-1_17842521_17842757_ENSMUST00000150068__II_3486795_REVERSED	|generic|tr_Q8K2G3_Q8K2G3_MOUSE__chr16_-1_17842521_17842757_ENSMUST00000150068__II_3486795_REVERSED	|generic|tr_Q3UZE8_Q3UZE8_MOUSE__chr16_-1_17842521_17842757_ENSMUST00000150068__II_3486795_REVERSED	|generic|tr_A0A338P7A8_A0A338P7A8_MOUSE__chr16_-1_17842521_17842757_ENSMUST00000150068__II_3486795_REVERSED	|generic|tr_Q6P5A9_Q6P5A9_MOUSE__chr16_-1_17842521_17842757_ENSMUST00000150068__II_3486795_REVERSED	|generic|tr_Q8C2R4_Q8C2R4_MOUSE__chr16_-1_17842521_17842757_ENSMUST00000150068__II_3486795_REVERSED	|generic|tr_Q3TQ62_Q3TQ62_MOUSE__chr16_-1_17842521_17842757_ENSMUST00000150068__II_3486795_REVERSED	|generic|tr_E9QNU3_E9QNU3_MOUSE__chr16_-1_17842521_17842757_ENSMUST00000150068__II_3486795_REVERSED	|generic|tr_A0A0R4J1M6_A0A0R4J1M6_MOUSE__chr16_-1_17842521_17842757_ENSMUST00000150068__II_3486795_REVERSED	|generic|tr_Q6ZQH9_Q6ZQH9_MOUSE__chr16_-1_17842521_17842757_ENSMUST00000150068__II_3486795_REVERSED	|generic|tr_E9Q548_E9Q548_MOUSE__chr16_-1_17858356_17858466_ENSMUST00000155943_REVERSED	|generic|tr_Q8CB23_Q8CB23_MOUSE_REVERSED	|generic|sp_P98154_IDD_MOUSE__chr16_-1_17842521_17842757_ENSMUST00000150068_REVERSED|
"""index: 7918, intensity: 2734.0, mobility: 1.148"""	-0.895249	0.460045	1	FWQVPTLSLTVHGSLLTNAVFAVGALLDSAALNG	generic|sp_P52592_S1PR2_MOUSE_REVERSED	|generic|tr_Q3U5W6_Q3U5W6_MOUSE_REVERSED|
"""index: 1624, intensity: 9648.0, mobility: 0.930"""	-0.895294	0.460197	1	EGPIWFRRSQ	generic|sp_Q8VBX4_CLC4K_MOUSE_REVERSED	|generic|tr_Q8VDD4_Q8VDD4_MOUSE_REVERSED|
"""index: 2078, intensity: 2738.0, mobility: 0.924"""	-0.895499	0.460242	1	QDAHLMVFCCWKQKIDLLKRHNQLMI	generic|tr_E9PX56_E9PX56_MOUSE_REVERSED|
"""index: 2361, intensity: 3446.0, mobility: 0.897"""	-0.895514	0.460242	1	TILDDRARLVKLRAQNMLNSMQ	generic|tr_A0A0N4SWA3_A0A0N4SWA3_MOUSE__chr6_-1_120808358_120808435_ENSMUST00000203432__II_912255_REVERSED	|generic|tr_A0A0N4SW07_A0A0N4SW07_MOUSE__chr6_-1_120795702_120795740_ENSMUST00000203527__II_912268_REVERSED	|generic|sp_P50518_VATE1_MOUSE__chr6_-1_120795702_120795740_ENSMUST00000203527__II_912262_REVERSED	|generic|tr_A0A0N4SW34_A0A0N4SW34_MOUSE__chr6_-1_120808358_120808435_ENSMUST00000203432_REVERSED|
"""index: 2721, intensity: 2780.0, mobility: 1.148"""	-0.895713	0.460504	1	VQEQMYEYLAPVCWE	generic|sp_Q6ZPF3_TIAM2_MOUSE__chr17_1_3518450_3518728_ENSMUST00000227405_REVERSED	|generic|sp_Q6ZPF3-2_TIAM2_MOUSE__chr17_1_3518450_3518728_ENSMUST00000227405_REVERSED	|generic|tr_A0A2X0SSQ6_A0A2X0SSQ6_MOUSE__chr17_1_3518450_3518728_ENSMUST00000227405_REVERSED|
"""index: 826, intensity: 2515.0, mobility: 0.784"""	-0.895807	0.460504	1	MEELAPRMASRIEEVPFL	generic|tr_D3Z3D5_D3Z3D5_MOUSE__II_1136879_REVERSED	|generic|sp_Q5SX79_SHRM1_MOUSE__chr3_1_89445453_89445482_ENSMUST00000038942__II_1136879_REVERSED	|generic|sp_Q5SX79-2_SHRM1_MOUSE__chr3_1_89445453_89445482_ENSMUST00000038942__II_1136879_REVERSED|
"""index: 2215, intensity: 6139.0, mobility: 0.880"""	-0.895899	0.460504	1	MERQQDILTTCIAASLMRLLCLEKAL	generic|IP_3486497_TX=10090_REVERSED|
"""index: 8011, intensity: 2673.0, mobility: 1.159"""	-0.896026	0.460504	1	EGDAYGGIVMTNWLPNMKSRRSYMARTLWSHI	generic|sp_P99026_PSB4_MOUSE__chr3_-1_94884667_94884744_ENSMUST00000134133_REVERSED	|generic|chr3_-1_94886047_94886208_ENSMUST00000133412_REVERSED|
"""index: 2889, intensity: 2749.0, mobility: 1.210"""	-0.896219	0.460504	1	HHRYNNRVARAALTVPV	generic|sp_Q8BH98_MBOA1_MOUSE__II_3475321_REVERSED|
"""index: 6280, intensity: 5599.0, mobility: 0.917"""	-0.896328	0.460504	1	DNIDDISIIASATATLGDGSMDAVQLT	generic|sp_P33146_CAD15_MOUSE_REVERSED|
"""index: 8882, intensity: 4410.0, mobility: 0.820"""	-0.896507	0.460526	1	GSPLAIQQ	generic|sp_A2A5K6_ZN335_MOUSE__chr10_1_89745024_89745053_ENSMUST00000020112__II_998300_REVERSED|
"""index: 14545, intensity: 4037.0, mobility: 0.869"""	-0.896712	0.460806	1	RKKFWRQLKA	generic|tr_Q4TU86_Q4TU86_MOUSE__IP_830283_REVERSED	|generic|tr_A6PW38_A6PW38_MOUSE__IP_830283_REVERSED	|generic|tr_A2A4F1_A2A4F1_MOUSE__IP_830283_REVERSED	|generic|IP_830292_TX=10090_REVERSED|
"""index: 15017, intensity: 4141.0, mobility: 1.052"""	-0.896715	0.46085	1	FIRQVQLRQR	generic|tr_A0A2I3BRQ5_A0A2I3BRQ5_MOUSE_REVERSED	|generic|sp_Q5DTZ0_NYNRI_MOUSE_REVERSED|
"""index: 1473, intensity: 2620.0, mobility: 0.897"""	-0.896749	0.46085	1	LCMRKYTQCFLRTLEFISFG	generic|IP_988418_TX=10090_REVERSED|
"""index: 17956, intensity: 10009.0, mobility: 1.091"""	-0.896908	0.46113	1	SPTMSPLLRWKAM	generic|IP_826566_TX=10090_REVERSED	|generic|IP_1093458_TX=10090_REVERSED	|generic|IP_901142_TX=10090_REVERSED	|generic|IP_1021303_TX=10090_REVERSED|
"""index: 14612, intensity: 4287.0, mobility: 1.081"""	-0.896947	0.461151	1	GYQQPIKPLAER	generic|IP_945872_TX=10090_REVERSED|
"""index: 1161, intensity: 2758.0, mobility: 0.827"""	-0.897218	0.461324	1	WAILMTSW	generic|tr_F2Z482_F2Z482_MOUSE_REVERSED|
"""index: 3623, intensity: 4070.0, mobility: 0.934"""	-0.897223	0.461324	1	RDIEQPYPYD	generic|tr_Q8K2R3_Q8K2R3_MOUSE_REVERSED	|generic|tr_E9PWM3_E9PWM3_MOUSE_REVERSED	|generic|tr_Q8R103_Q8R103_MOUSE_REVERSED|
"""index: 18899, intensity: 3643.0, mobility: 1.042"""	-0.897606	0.461496	1	ECLRRMDEVKKKWITIAEHLINI	generic|sp_E9PVB3_CC175_MOUSE_REVERSED|
"""index: 9576, intensity: 3169.0, mobility: 1.032"""	-0.897616	0.461496	1	LASQMTHNFFPHTYNIRQTTCNRDGP	generic|tr_Q9CZV9_Q9CZV9_MOUSE_REVERSED	|generic|sp_Q9D771_PACC1_MOUSE_REVERSED|
"""index: 2912, intensity: 3644.0, mobility: 0.869"""	-0.897844	0.461775	1	CIECITLIIC	generic|tr_A0A654ICX2_A0A654ICX2_MOUSE_REVERSED|
"""index: 14483, intensity: 2875.0, mobility: 1.037"""	-0.8979	0.462054	1	SKGWLKNSGRLR	generic|II_3487330_TX=10090_REVERSED|
"""index: 7276, intensity: 4456.0, mobility: 1.099"""	-0.898085	0.462333	1	LSRWEARASDLFGM	generic|IP_1030980_TX=10090_REVERSED|
"""index: 5195, intensity: 6764.0, mobility: 1.099"""	-0.898095	0.462612	1	IIHTHPCLSSIYLHVYTYFQVKQTVRMALVTRFTMWQRDR	generic|IP_1135191_TX=10090_REVERSED|
"""index: 8036, intensity: 3898.0, mobility: 0.897"""	-0.898101	0.462891	1	CTPDMVSVSPTPVCFAMG	generic|IP_1119760_TX=10090_REVERSED|
"""index: 8507, intensity: 9278.0, mobility: 1.123"""	-0.898159	0.46317	1	SMYYPTGILTSAMDGHNELVRAIGLDGVKII	generic|tr_Q3THY0_Q3THY0_MOUSE__II_3480020_REVERSED	|generic|tr_Q6GTE9_Q6GTE9_MOUSE__chr14_1_30982342_30982524_ENSMUST00000228392__II_3480016_REVERSED	|generic|tr_F8WGA9_F8WGA9_MOUSE__chr14_1_30982342_30982524_ENSMUST00000228392__II_3480016_REVERSED	|generic|tr_Q3UED6_Q3UED6_MOUSE__chr14_1_30982342_30982524_ENSMUST00000228392__II_3480016_REVERSED	|generic|sp_Q9Z1J2_NEK4_MOUSE__chr14_1_30982342_30982524_ENSMUST00000228392__II_3480016_REVERSED	|generic|tr_A0A2I3BPM0_A0A2I3BPM0_MOUSE__chr14_1_30982342_30982524_ENSMUST00000228392__II_3478411_REVERSED|
"""index: 17209, intensity: 2957.0, mobility: 0.876"""	-0.89822	0.463449	1	RKRKWIELFVT	generic|sp_P86044_ANO9_MOUSE__II_3459594_REVERSED	|generic|II_3459602_TX=10090_REVERSED	|generic|II_3459593_TX=10090_REVERSED|
"""index: 2276, intensity: 17019.0, mobility: 0.937"""	-0.898237	0.463619	1	KVSCAEKRLSAMEELSSHAPHLPSGKST	generic|tr_F8VQE6_F8VQE6_MOUSE__II_909137_REVERSED	|generic|tr_Q3U179_Q3U179_MOUSE__II_909137_REVERSED	|generic|tr_Q571H2_Q571H2_MOUSE__II_909137_REVERSED	|generic|tr_B7ZNL9_B7ZNL9_MOUSE__II_909137_REVERSED	|generic|tr_Q3UJK8_Q3UJK8_MOUSE_REVERSED|
"""index: 13771, intensity: 8351.0, mobility: 0.869"""	-0.898475	0.463619	1	KGWPNYIR	generic|sp_B2RX88_CSPP1_MOUSE__II_1043904_REVERSED	|generic|sp_B2RX88-2_CSPP1_MOUSE__II_1043904_REVERSED	|generic|sp_B2RX88-4_CSPP1_MOUSE__II_1043904_REVERSED	|generic|II_1043910_TX=10090_REVERSED|
"""index: 8642, intensity: 2782.0, mobility: 1.163"""	-0.898748	0.46374	1	ELFSIARNKIFLNVLMKPAIVSSYCFDVF	generic|tr_Q8VGA7_Q8VGA7_MOUSE_REVERSED|
"""index: 3783, intensity: 4232.0, mobility: 1.090"""	-0.898765	0.46374	1	LRVEELYSMGKAIQVCWNLLDQSGLRGRHER	generic|tr_Q8R2X1_Q8R2X1_MOUSE__II_1127613_REVERSED	|generic|sp_P70424_ERBB2_MOUSE__II_1127613_REVERSED	|generic|tr_Q8C0E7_Q8C0E7_MOUSE_REVERSED|
"""index: 7258, intensity: 3041.0, mobility: 1.004"""	-0.899068	0.46374	1	EEQSPAICLQQVL	generic|chr5_1_135852267_135854568_ENSMUST00000144211_REVERSED|
"""index: 12731, intensity: 2670.0, mobility: 0.903"""	-0.899114	0.46374	1	KTDACALRVLSPAECFFHNIT	generic|tr_Q8VFG7_Q8VFG7_MOUSE_REVERSED|
"""index: 12388, intensity: 11995.0, mobility: 1.301"""	-0.899242	0.46374	1	IHRRRSHESTMQPCATNLAK	generic|IP_901089_TX=10090_REVERSED	|generic|IP_902025_TX=10090_REVERSED	|generic|sp_Q8K4E0_ALMS1_MOUSE_REVERSED	|generic|tr_A0A1D5RMI8_A0A1D5RMI8_MOUSE_REVERSED|
"""index: 8695, intensity: 3746.0, mobility: 0.948"""	-0.899254	0.46374	1	IFLSELSERLLATVELMTFCPC	generic|IP_3460217_TX=10090_REVERSED|
"""index: 4332, intensity: 4447.0, mobility: 0.963"""	-0.899491	0.464018	1	NKRMWMMVSGSMFGLIIMAGLLARVT	generic|II_1065338_TX=10090_REVERSED	|generic|tr_Q31202_Q31202_MOUSE_REVERSED	|generic|tr_F6TIX5_F6TIX5_MOUSE_REVERSED	|generic|tr_Q05A75_Q05A75_MOUSE_REVERSED	|generic|tr_Q60678_Q60678_MOUSE_REVERSED	|generic|tr_Q4KN87_Q4KN87_MOUSE_REVERSED	|generic|tr_Q62322_Q62322_MOUSE_REVERSED	|generic|sp_P14432_HA1T_MOUSE_REVERSED	|generic|tr_Q95551_Q95551_MOUSE_REVERSED	|generic|tr_Q8HWB4_Q8HWB4_MOUSE_REVERSED|
"""index: 7687, intensity: 10971.0, mobility: 1.145"""	-0.8995	0.464167	1	SVQGGVLKLTEDQSPMHDRALVVDIRPGQA	generic|sp_Q8CEE6_PASK_MOUSE__II_1030997_REVERSED	|generic|tr_B9EKC1_B9EKC1_MOUSE__II_1030997_REVERSED|
"""index: 7006, intensity: 5184.0, mobility: 0.906"""	-0.899573	0.464315	1	MQAAEDIFIH	generic|sp_E9QAM5_HELZ2_MOUSE__II_993343_REVERSED	|generic|tr_A2AS03_A2AS03_MOUSE__II_993343_REVERSED	|generic|tr_A2AS05_A2AS05_MOUSE__II_993343_REVERSED	|generic|tr_Q3TZD5_Q3TZD5_MOUSE_REVERSED|
"""index: 4454, intensity: 3152.0, mobility: 0.763"""	-0.899652	0.464593	1	STLCINILDKAKSFA	generic|IP_925432_TX=10090_REVERSED|
"""index: 17071, intensity: 5308.0, mobility: 1.260"""	-0.899703	0.464652	1	QLVRPVCYLLMNNFLVLYREMPDSRRFSIKLVPGER	generic|sp_Q8BY35_FGD2_MOUSE__II_1067781_REVERSED|
"""index: 16863, intensity: 3413.0, mobility: 1.110"""	-0.899806	0.464652	1	RCDQFIRVPVFQIANARMHLTTLKRLGHFLDPALAQL	generic|sp_Q8K377_LRRT1_MOUSE__chr6_1_77244843_77245130_ENSMUST00000020400_REVERSED|
"""index: 875, intensity: 4568.0, mobility: 0.856"""	-0.899868	0.464652	1	SFQLPIGKGGATHL	generic|II_987542_TX=10090_REVERSED|
"""index: 5728, intensity: 2926.0, mobility: 0.816"""	-0.90015	0.4648	1	EERIDGGELNIVFTGMLEI	generic|tr_Q8R2M5_Q8R2M5_MOUSE_REVERSED|
"""index: 3290, intensity: 3306.0, mobility: 0.969"""	-0.900427	0.465078	1	ARPDLFEMATSY	generic|tr_A0A338P6I0_A0A338P6I0_MOUSE_REVERSED|
"""index: 5727, intensity: 4551.0, mobility: 0.869"""	-0.900475	0.465355	1	VPLGVIIMSVEFRQKEERPPLISC	generic|IP_831869_TX=10090_REVERSED|
"""index: 3751, intensity: 6180.0, mobility: 1.064"""	-0.900555	0.465503	1	DQEFVPPNDNVDLVTVTVEMPTRAPPMGKDVAYARLVYQAVNER	generic|sp_Q9R0M0_CELR2_MOUSE__chr3_-1_108394209_108394271_ENSMUST00000130941__II_979913_REVERSED	|generic|sp_Q9R0M0-2_CELR2_MOUSE__chr3_-1_108394209_108394271_ENSMUST00000130941__II_979913_REVERSED|
"""index: 12315, intensity: 13197.0, mobility: 0.852"""	-0.90061	0.46578	1	RFYVGGRS	generic|chr12_1_110954694_110954858_ENSMUST00000223210_REVERSED	|generic|tr_Q3UH45_Q3UH45_MOUSE__chr12_1_110968886_110969020_ENSMUST00000223210_REVERSED	|generic|tr_Q6ZQE1_Q6ZQE1_MOUSE__chr12_1_110968886_110969020_ENSMUST00000223210_REVERSED	|generic|tr_B9EHS4_B9EHS4_MOUSE__chr12_1_110968886_110969020_ENSMUST00000223210_REVERSED	|generic|chr12_1_110954679_110954858_ENSMUST00000223210_REVERSED|
"""index: 6731, intensity: 2659.0, mobility: 0.892"""	-0.900617	0.466057	1	HRFMDLYM	generic|IP_958887_TX=10090_REVERSED|
"""index: 4113, intensity: 4384.0, mobility: 0.938"""	-0.900683	0.466076	1	CNSQGPYRPGQPIQLKLLVSLQRW	generic|tr_Q8CAT9_Q8CAT9_MOUSE_REVERSED|
"""index: 11048, intensity: 3384.0, mobility: 0.961"""	-0.900964	0.466224	1	PVQRYELYNEQVLDETI	generic|IP_827442_TX=10090_REVERSED	|generic|IP_827438_TX=10090_REVERSED|
"""index: 1703, intensity: 2749.0, mobility: 0.863"""	-0.90103	0.466371	1	FVSLIQIFATGVK	generic|chr3_1_96637267_96643613_ENSMUST00000118557__IP_982033_TX=10090_REVERSED|
"""index: 6830, intensity: 7852.0, mobility: 1.155"""	-0.901047	0.46639	1	QLQPVYQQLEPEKEPQERVWNLVKTVRECLKLPNFEVELW	generic|tr_Q3UL99_Q3UL99_MOUSE_REVERSED	|generic|sp_P23116_EIF3A_MOUSE_REVERSED	|generic|tr_Q3TKF9_Q3TKF9_MOUSE_REVERSED	|generic|tr_Q6A0B9_Q6A0B9_MOUSE_REVERSED	|generic|tr_Q3UEK3_Q3UEK3_MOUSE_REVERSED	|generic|tr_Q3UM46_Q3UM46_MOUSE_REVERSED|
"""index: 7010, intensity: 4357.0, mobility: 0.956"""	-0.901276	0.466667	1	EADRYLLSKQAKLRCALCMFISEV	generic|tr_Q3SXA7_Q3SXA7_MOUSE_REVERSED|
"""index: 7707, intensity: 3403.0, mobility: 1.039"""	-0.901348	0.466943	1	QASTRPLLQRKKFSCQFELKPAQARTECS	generic|sp_Q5EE38_ACD_MOUSE__chr8_-1_105698256_105698300_ENSMUST00000211870_REVERSED	|generic|sp_Q5EE38-2_ACD_MOUSE__chr8_-1_105698256_105698300_ENSMUST00000211870_REVERSED	|generic|sp_Q5EE38-3_ACD_MOUSE__chr8_-1_105698256_105698300_ENSMUST00000211870_REVERSED	|generic|sp_Q5EE38-4_ACD_MOUSE__chr8_-1_105698256_105698300_ENSMUST00000211870_REVERSED|
"""index: 6249, intensity: 6104.0, mobility: 1.048"""	-0.901573	0.467091	1	CILQLEPIGVCNVEHWSKGSLA	generic|II_1041572_TX=10090_REVERSED|
"""index: 6874, intensity: 4146.0, mobility: 0.988"""	-0.901691	0.467367	1	KMNKFHGQVFVLSPLRTCEVP	generic|IP_3480440_TX=10090_REVERSED|
"""index: 16742, intensity: 3043.0, mobility: 0.936"""	-0.901741	0.467457	1	TFMKRFTWYD	generic|chr5_1_144856941_144857123_ENSMUST00000198524__II_932201_TX=10090_REVERSED	|generic|tr_Q3TIP5_Q3TIP5_MOUSE__chr5_1_144858911_144858958_ENSMUST00000198524__II_932198_REVERSED	|generic|tr_A0A1D5RLL4_A0A1D5RLL4_MOUSE__chr5_1_144858911_144858958_ENSMUST00000198524__II_932221_REVERSED	|generic|tr_E9PWT1_E9PWT1_MOUSE__chr5_1_144858911_144858958_ENSMUST00000198524__II_932221_REVERSED	|generic|sp_Q80YV3_TRRAP_MOUSE__chr5_1_144858911_144858958_ENSMUST00000198524__II_932198_REVERSED	|generic|tr_E9QLK7_E9QLK7_MOUSE__chr5_1_144858911_144858958_ENSMUST00000198524__II_932221_REVERSED	|generic|tr_E9PZA7_E9PZA7_MOUSE__chr5_1_144858911_144858958_ENSMUST00000198524__II_932221_REVERSED	|generic|tr_Q3UH32_Q3UH32_MOUSE__chr5_1_144858911_144858958_ENSMUST00000198524__II_932198_REVERSED	|generic|tr_F7CGG2_F7CGG2_MOUSE__chr5_1_144858911_144858958_ENSMUST00000198524__II_932221_REVERSED|
"""index: 9879, intensity: 5145.0, mobility: 0.951"""	-0.901894	0.467457	1	ELSLFPLVGSH	generic|IP_1011510_TX=10090_REVERSED|
"""index: 11132, intensity: 4786.0, mobility: 0.908"""	-0.902094	0.467457	1	PMQMSGQDTQEGHHPGISTVGAPQN	generic|sp_Q80YT7-2_MYOME_MOUSE__chr3_-1_97741271_97741426_ENSMUST00000175751__II_981756_REVERSED	|generic|tr_B7ZNY0_B7ZNY0_MOUSE__chr3_-1_97742485_97742601_ENSMUST00000175751_REVERSED	|generic|sp_Q80YT7_MYOME_MOUSE__chr3_-1_97742485_97742601_ENSMUST00000175751_REVERSED	|generic|tr_B2RUJ9_B2RUJ9_MOUSE__chr3_-1_97742485_97742601_ENSMUST00000175751_REVERSED	|generic|tr_E9Q1A0_E9Q1A0_MOUSE__chr3_-1_97742485_97742601_ENSMUST00000175751_REVERSED	|generic|tr_Q3UR03_Q3UR03_MOUSE_REVERSED	|generic|tr_G3X9L9_G3X9L9_MOUSE__chr3_-1_97742485_97742601_ENSMUST00000175751_REVERSED|
"""index: 14765, intensity: 3006.0, mobility: 1.061"""	-0.902304	0.467457	1	RRSTGRAKSERR	generic|sp_Q3MI48_JSPR1_MOUSE_REVERSED|
"""index: 318, intensity: 2886.0, mobility: 0.880"""	-0.902499	0.467457	1	SEMRRYTRPRSRSASLMPGRPLFT	generic|IP_1047030_TX=10090_REVERSED|
"""index: 10377, intensity: 7806.0, mobility: 0.897"""	-0.902622	0.467733	1	LPLPHFRR	generic|IP_840909_TX=10090_REVERSED|
"""index: 15976, intensity: 4468.0, mobility: 0.903"""	-0.902653	0.46788	1	GMSPPNEQMRK	generic|tr_A0A1G5SK54_A0A1G5SK54_MOUSE_REVERSED	|generic|sp_V9GXG1_SLN14_MOUSE_REVERSED	|generic|tr_A0A1G5SK34_A0A1G5SK34_MOUSE_REVERSED|
"""index: 6304, intensity: 3289.0, mobility: 1.236"""	-0.902841	0.468026	1	FRESVAVVGWPACLRLLCP	generic|IP_1027321_TX=10090_REVERSED|
"""index: 4549, intensity: 2753.0, mobility: 0.783"""	-0.902876	0.468173	1	KEDETPSPPQPPQLPPPAEKP	generic|sp_O08795-2_GLU2B_MOUSE_REVERSED|
"""index: 2834, intensity: 3634.0, mobility: 1.034"""	-0.902945	0.468191	1	PSCTDLVTDMWQWFVLERRRWELAAELRIN	generic|sp_Q3UK37_TEDC1_MOUSE__II_1111986_REVERSED	|generic|tr_Q5DU65_Q5DU65_MOUSE_REVERSED	|generic|tr_Q8R232_Q8R232_MOUSE_REVERSED|
"""index: 17816, intensity: 12261.0, mobility: 0.978"""	-0.903138	0.468208	1	RSAWLAHVRGP	generic|chr5_1_33996774_33996905_ENSMUST00000056355_REVERSED	|generic|chr5_1_33996792_33996905_ENSMUST00000056355_REVERSED	|generic|chr5_1_33996723_33996905_ENSMUST00000056355_REVERSED|
"""index: 2059, intensity: 6022.0, mobility: 0.830"""	-0.903267	0.468483	1	ESTPSVYMVMVSGYFLS	generic|tr_L7N1X7_L7N1X7_MOUSE_REVERSED	|generic|tr_Q8VFT8_Q8VFT8_MOUSE_REVERSED|
"""index: 2891, intensity: 3289.0, mobility: 0.882"""	-0.903292	0.46863	1	VAHPAGSDVPK	generic|tr_A0A571BGG1_A0A571BGG1_MOUSE_REVERSED	|generic|sp_Q91X43_SH319_MOUSE_REVERSED	|generic|sp_Q91X43-2_SH319_MOUSE_REVERSED	|generic|tr_A0A571BEF4_A0A571BEF4_MOUSE_REVERSED	|generic|tr_A0A571BET4_A0A571BET4_MOUSE_REVERSED|
"""index: 14691, intensity: 6055.0, mobility: 1.013"""	-0.90335	0.468905	1	KLLLQELRMR	generic|chrX_-1_104083857_104083994_ENSMUST00000118314__IP_831412_TX=10090_REVERSED|
"""index: 3886, intensity: 4144.0, mobility: 1.023"""	-0.903407	0.46918	1	TETAQEEEKRLSESADLKDVKTLYEKMVQIFYPMAFDMINHR	generic|tr_Q5SXR6_Q5SXR6_MOUSE_REVERSED	|generic|tr_Q80U89_Q80U89_MOUSE_REVERSED	|generic|tr_Q8K2I5_Q8K2I5_MOUSE_REVERSED	|generic|sp_Q68FD5_CLH1_MOUSE_REVERSED	|generic|tr_Q3TJ98_Q3TJ98_MOUSE_REVERSED|
"""index: 12865, intensity: 3304.0, mobility: 1.004"""	-0.903427	0.469197	1	KRFHSNGLFR	generic|IP_1021503_TX=10090_REVERSED|
"""index: 6836, intensity: 3953.0, mobility: 1.045"""	-0.903505	0.469343	1	LPCGRTAGWIYYTQLFVLMAQKGAKVEQQDIHKRNSGNGSVGQGL	generic|IP_3505375_TX=10090_REVERSED|
"""index: 833, intensity: 2987.0, mobility: 1.029"""	-0.903669	0.469618	1	MHKPGQPAWRYQ	generic|tr_Q3URB8_Q3URB8_MOUSE__IP_866099_REVERSED|
"""index: 13134, intensity: 2828.0, mobility: 1.033"""	-0.903705	0.469764	1	VTERTQVSLKRR	generic|IP_896093_TX=10090_REVERSED|
"""index: 3591, intensity: 2771.0, mobility: 0.873"""	-0.903797	0.470038	1	RLLSDKVRLEKIFDDKS	generic|sp_A2AIV8_CARD9_MOUSE__II_1016290_REVERSED|
"""index: 8571, intensity: 7837.0, mobility: 1.201"""	-0.903806	0.470184	1	MKPATVSSHCLDLFSLQRLFFYMPTHLH	generic|tr_Q8VET7_Q8VET7_MOUSE_REVERSED	|generic|tr_Q2M2M5_Q2M2M5_MOUSE_REVERSED	|generic|tr_A0A0U1RP76_A0A0U1RP76_MOUSE_REVERSED|
[truncated: 892,247 more chars]
