# Supplementary material for: Ion Mobility Coupled to a Time-of-Flight Mass Analyzer Combined With Fragment Intensity Predictions Improves Identification of Classical Bioactive Peptides and Small Open Reading Frame-Encoded Peptides
Source: Front Cell Dev Biol. 2021 Sep 17;9:720570. doi: 10.3389/fcell.2021.720570 (PMC8484717; doi:10.3389/fcell.2021.720570)
Supplement: Supplementary file 14 [file Data_Sheet_2.ZIP › sORFs_P5_anterior_c_1_1_1114.msgf_searchenginefeatures.pout_dec]

PSMId	score	q-value	posterior_error_prob	peptide	proteinIds
"""index: 7445, intensity: 2654.0, mobility: 1.082"""	1.31959	0.0021692	3.82028e-05	GPAPAPAPAPAPAPAPAPAPAPAAAPAPTSAAGGPVASGVSAAPVSAA	generic|sp_Q99PP7_TRI33_MOUSE__chr3_1_103339303_103339347_ENSMUST00000198706__II_981001_REVERSED	|generic|sp_Q99PP7-2_TRI33_MOUSE__chr3_1_103339303_103339347_ENSMUST00000198706_REVERSED|
"""index: 9994, intensity: 724182.0, mobility: 0.950"""	0.278192	0.0029615	0.0214609	QSADLGAVPPAQVMPQLQQQ	generic|sp_P56477_IRF5_MOUSE_REVERSED	|generic|tr_B2CC69_B2CC69_MOUSE_REVERSED|
"""index: 809, intensity: 3406.0, mobility: 0.827"""	0.229245	0.00387973	0.0288194	KEDAADVDFKNKYYRQK	generic|sp_Q9DBR1_XRN2_MOUSE__chr2_1_147061509_147061541_ENSMUST00000137358_REVERSED	|generic|sp_Q9DBR1-2_XRN2_MOUSE__chr2_1_147061509_147061541_ENSMUST00000137358_REVERSED|
"""index: 3292, intensity: 15513.0, mobility: 1.063"""	0.22039	0.00414594	0.0303932	VRLHHRDKERLH	generic|IP_3473313_TX=10090_REVERSED|
"""index: 13251, intensity: 3194.0, mobility: 0.885"""	0.138045	0.00453858	0.0496654	TYLVVVFLM	generic|IP_952807_TX=10090_REVERSED|
"""index: 12247, intensity: 2996.0, mobility: 1.002"""	0.0739542	0.00519288	0.0723501	QWYTPMLVMTL	generic|IP_3474807_TX=10090_REVERSED|
"""index: 765, intensity: 7897.0, mobility: 0.848"""	0.0567512	0.00572246	0.0799327	LEDETDLIQ	generic|sp_Q01065_PDE1B_MOUSE__chr15_1_103519950_103520066_ENSMUST00000226468__II_3483233_REVERSED	|generic|tr_Q9DBS6_Q9DBS6_MOUSE__chr15_1_103525240_103525341_ENSMUST00000226468__II_3483233_REVERSED	|generic|tr_A0A2I3BPC1_A0A2I3BPC1_MOUSE__chr15_1_103519950_103520066_ENSMUST00000226468__II_3483233_REVERSED	|generic|tr_A0A2I3BR90_A0A2I3BR90_MOUSE__chr15_1_103519950_103520066_ENSMUST00000226468_REVERSED	|generic|tr_Q6PDS5_Q6PDS5_MOUSE__chr15_1_103519950_103520066_ENSMUST00000226468_REVERSED|
"""index: 6159, intensity: 12995.0, mobility: 1.068"""	0.0169798	0.00632022	0.100366	LREVENIYMLEAEAPLIGSHAKHEQAVKQTLEELAAEEMALDMP	generic|tr_Q8CE88_Q8CE88_MOUSE__II_1024708_REVERSED	|generic|sp_Q62130_PTN14_MOUSE__II_1024711_REVERSED	|generic|tr_A0A0R4J080_A0A0R4J080_MOUSE__II_1024711_REVERSED	|generic|tr_Q8CAV9_Q8CAV9_MOUSE__II_1024711_REVERSED	|generic|tr_Q8C3A0_Q8C3A0_MOUSE_REVERSED	|generic|tr_Q9JLJ9_Q9JLJ9_MOUSE_REVERSED	|generic|tr_Q9JLJ8_Q9JLJ8_MOUSE_REVERSED|
"""index: 4823, intensity: 16168.0, mobility: 0.920"""	0.00197259	0.00700771	0.109239	TIPAQPRSWR	generic|tr_A0A087WR50_A0A087WR50_MOUSE__chr1_-1_71637244_71637333_ENSMUST00000186613__II_1037262_REVERSED	|generic|tr_A0A087WSN6_A0A087WSN6_MOUSE__chr1_-1_71637244_71637333_ENSMUST00000186613__II_1037262_REVERSED	|generic|sp_P11276_FINC_MOUSE__chr1_-1_71637244_71637333_ENSMUST00000186613__II_1037262_REVERSED	|generic|tr_Q3TCF1_Q3TCF1_MOUSE__chr1_-1_71637244_71637333_ENSMUST00000186613__II_1037262_REVERSED	|generic|tr_B9EHT6_B9EHT6_MOUSE__chr1_-1_71637244_71637333_ENSMUST00000186613__II_1037262_REVERSED	|generic|tr_Q3UHL6_Q3UHL6_MOUSE__chr1_-1_71637244_71637333_ENSMUST00000186613__II_1037262_REVERSED	|generic|tr_Q3UGY5_Q3UGY5_MOUSE__chr1_-1_71637244_71637333_ENSMUST00000186613_REVERSED	|generic|tr_Q3TCL7_Q3TCL7_MOUSE__chr1_-1_71637244_71637333_ENSMUST00000186613_REVERSED	|generic|tr_B7ZNJ1_B7ZNJ1_MOUSE__chr1_-1_71637244_71637333_ENSMUST00000186613_REVERSED	|generic|tr_Q3UH17_Q3UH17_MOUSE__chr1_-1_71637244_71637333_ENSMUST00000186613_REVERSED	|generic|tr_Q3TBB4_Q3TBB4_MOUSE__chr1_-1_71637244_71637333_ENSMUST00000186613_REVERSED	|generic|tr_A0A087WS56_A0A087WS56_MOUSE__chr1_-1_71637244_71637333_ENSMUST00000186613_REVERSED	|generic|tr_Q3UHR1_Q3UHR1_MOUSE__chr1_-1_71637244_71637333_ENSMUST00000186613_REVERSED|
"""index: 3154, intensity: 4053.0, mobility: 1.060"""	0.000346401	0.00768693	0.110242	MQLSWLPHLRGQE	generic|IP_3474425_TX=10090_REVERSED|
"""index: 8643, intensity: 3016.0, mobility: 1.091"""	-0.000857483	0.00838574	0.11099	KRPMDKSCYLYLFKNMQSTALRDRIEL	generic|tr_A0A1Y7VNP1_A0A1Y7VNP1_MOUSE__chr12_-1_105626174_105626347_ENSMUST00000220960__II_3471074_REVERSED	|generic|sp_Q80XK6_ATG2B_MOUSE__chr12_-1_105660996_105661238_ENSMUST00000221568_REVERSED|
"""index: 6273, intensity: 27014.0, mobility: 0.946"""	-0.00148005	0.00907188	0.111378	HGSMVMGGELAVHKSQDAKREKVPM	generic|IP_3455142_TX=10090_REVERSED|
"""index: 7593, intensity: 23488.0, mobility: 1.156"""	-0.00490133	0.0097561	0.113534	DEAKTVPELDISDIYMLNLKHNIALASHELA	generic|sp_P70303_PYRG2_MOUSE_REVERSED	|generic|sp_P70303-2_PYRG2_MOUSE_REVERSED	|generic|sp_P70303-3_PYRG2_MOUSE_REVERSED|
"""index: 1723, intensity: 3146.0, mobility: 0.794"""	-0.00707937	0.0104167	0.114926	KDVPLAPK	generic|tr_E9QLR8_E9QLR8_MOUSE__II_882704_REVERSED	|generic|tr_Q5SEK5_Q5SEK5_MOUSE__II_882704_REVERSED	|generic|tr_Q3UH62_Q3UH62_MOUSE_REVERSED	|generic|sp_Q924W6_TRI66_MOUSE_REVERSED	|generic|sp_Q924W6-2_TRI66_MOUSE_REVERSED	|generic|tr_E9PZP2_E9PZP2_MOUSE_REVERSED	|generic|tr_B2RQQ4_B2RQQ4_MOUSE_REVERSED|
"""index: 1333, intensity: 2577.0, mobility: 0.779"""	-0.00983833	0.011088	0.116711	PGPPPPPPP	generic|chr13_1_46669632_46669853_ENSMUST00000099547__IP_1106985_TX=10090_REVERSED	|generic|sp_Q80UV9_TAF1_MOUSE__chrX_1_101562127_101562291_ENSMUST00000143908__II_831688_REVERSED	|generic|sp_Q80UV9-3_TAF1_MOUSE__chrX_1_101562127_101562291_ENSMUST00000143908__II_831688_REVERSED	|generic|tr_Q3TXX8_Q3TXX8_MOUSE__II_915139_REVERSED	|generic|tr_Q3UQ99_Q3UQ99_MOUSE__II_915139_REVERSED	|generic|tr_Q3UGK7_Q3UGK7_MOUSE__II_915139_REVERSED	|generic|tr_Q7TPN5_Q7TPN5_MOUSE__II_915139_REVERSED	|generic|tr_Q3T9Z7_Q3T9Z7_MOUSE__II_954851_REVERSED	|generic|tr_D3Z139_D3Z139_MOUSE__II_859065_REVERSED	|generic|sp_Q8BH43_WASF2_MOUSE__II_954851_REVERSED	|generic|sp_Q3UR85_MYRF_MOUSE__chr19_-1_10223113_10223235_ENSMUST00000190922__II_1049632	|generic|sp_Q3UR85-2_MYRF_MOUSE__chr19_-1_10223113_10223235_ENSMUST00000190922__II_1049632	|generic|sp_Q3UR85-3_MYRF_MOUSE__chr19_-1_10223113_10223235_ENSMUST00000190922__II_1049643	|generic|sp_Q14AX6_CDK12_MOUSE__chr13_-1_17739087_17739164_ENSMUST00000222359__II_1127685	|generic|sp_Q14AX6-3_CDK12_MOUSE__chr13_-1_17739087_17739164_ENSMUST00000222359__II_1127685	|generic|tr_B1Q2W7_B1Q2W7_MOUSE__chrX_1_101562127_101562291_ENSMUST00000143908__II_831688_REVERSED	|generic|sp_Q8K0G8_ESRP2_MOUSE__II_859065_REVERSED	|generic|tr_Q3TH23_Q3TH23_MOUSE__II_859065_REVERSED	|generic|tr_D3YZK4_D3YZK4_MOUSE__chrX_1_101562127_101562291_ENSMUST00000143908__II_831688_REVERSED	|generic|sp_Q8VHQ2_SOCS7_MOUSE_REVERSED	|generic|tr_D3Z0K7_D3Z0K7_MOUSE_REVERSED	|generic|tr_Q3U3E7_Q3U3E7_MOUSE_REVERSED	|generic|tr_A0A1B0GRU3_A0A1B0GRU3_MOUSE_REVERSED	|generic|tr_Q8BKZ3_Q8BKZ3_MOUSE_REVERSED	|generic|tr_S4R1B9_S4R1B9_MOUSE__chrX_1_101562127_101562291_ENSMUST00000143908_REVERSED	|generic|tr_E9Q2D0_E9Q2D0_MOUSE_REVERSED	|generic|tr_A0A286YCS6_A0A286YCS6_MOUSE_REVERSED	|generic|tr_C9K0Z8_C9K0Z8_MOUSE__chr7_1_30415650_30415679_ENSMUST00000207982	|generic|sp_Q3UG20_KMT2E_MOUSE__chr13_-1_43303268_43303297_ENSMUST00000055341_REVERSED	|generic|sp_Q3UG20-2_KMT2E_MOUSE__chr13_-1_43303268_43303297_ENSMUST00000055341_REVERSED	|generic|sp_P0C7L0_WIPF3_MOUSE_REVERSED	|generic|sp_P0C7L0-2_WIPF3_MOUSE_REVERSED	|generic|sp_Q6PEV3_WIPF2_MOUSE_REVERSED	|generic|sp_Q9CYT6_CAP2_MOUSE_REVERSED	|generic|tr_D3Z5R4_D3Z5R4_MOUSE_REVERSED	|generic|tr_Q6P9T5_Q6P9T5_MOUSE	|generic|tr_Q80VV6_Q80VV6_MOUSE_REVERSED	|generic|tr_Q05BD7_Q05BD7_MOUSE	|generic|tr_Q05BD7_Q05BD7_MOUSE_REVERSED	|generic|tr_D3YTR7_D3YTR7_MOUSE_REVERSED	|generic|tr_E9Q8K8_E9Q8K8_MOUSE_REVERSED	|generic|sp_Q6ZPZ3_ZC3H4_MOUSE_REVERSED	|generic|sp_Q6ZPZ3-2_ZC3H4_MOUSE_REVERSED	|generic|sp_O88703_HCN2_MOUSE__chr7_1_30415650_30415679_ENSMUST00000207982	|generic|sp_Q76LL6_FHOD3_MOUSE__chr18_1_24754234_24754329_ENSMUST00000234462	|generic|sp_Q76LL6-2_FHOD3_MOUSE__chr18_1_24754234_24754329_ENSMUST00000234462	|generic|sp_Q76LL6-4_FHOD3_MOUSE__chr18_1_24754234_24754329_ENSMUST00000234462	|generic|sp_Q9DBD5_PELP1_MOUSE	|generic|tr_Q8BZD7_Q8BZD7_MOUSE_REVERSED	|generic|sp_Q80Z10_ASTN2_MOUSE	|generic|sp_Q80Z10-2_ASTN2_MOUSE	|generic|tr_Q8CHD5_Q8CHD5_MOUSE__chr19_1_45518810_45518923_ENSMUST00000225662_REVERSED	|generic|sp_P10284_HXB4_MOUSE	|generic|sp_Q80Z10-3_ASTN2_MOUSE	|generic|tr_A0A571BEJ5_A0A571BEJ5_MOUSE	|generic|tr_A0A571BEJ5_A0A571BEJ5_MOUSE_REVERSED	|generic|sp_D7PDD4_G6B_MOUSE_REVERSED|
"""index: 18527, intensity: 48525.0, mobility: 1.189"""	-0.012204	0.0117161	0.118261	KRRVPLKKLPRK	generic|IP_897814_TX=10090_REVERSED|
"""index: 7034, intensity: 3762.0, mobility: 0.968"""	-0.0200764	0.0123711	0.123552	LEVYAFVQNQDQVIRQYDPK	generic|sp_Q9CYC5_DSN1_MOUSE_REVERSED|
"""index: 645, intensity: 3121.0, mobility: 0.832"""	-0.0247566	0.0130316	0.126795	APYTWSAHLRRPYGPVSEV	generic|sp_Q64385_I11RA_MOUSE__chr4_1_41768183_41768269_ENSMUST00000155538__II_965281_REVERSED	|generic|sp_P70225_I11RB_MOUSE__chr4_1_41768183_41768269_ENSMUST00000155538__II_965281_REVERSED	|generic|tr_Q3U294_Q3U294_MOUSE__II_965281_REVERSED|
"""index: 1394, intensity: 24678.0, mobility: 0.935"""	-0.0292811	0.0134953	0.130001	LVAPPLSLCIGEG	generic|IP_980629_TX=10090_REVERSED|
"""index: 821, intensity: 3500.0, mobility: 0.855"""	-0.044971	0.0141034	0.141674	SEGIAKWPR	generic|IP_925736_TX=10090_REVERSED	|generic|IP_991472_TX=10090_REVERSED	|generic|IP_899287_TX=10090_REVERSED	|generic|IP_3501599_TX=10090_REVERSED	|generic|IP_1125312_TX=10090_REVERSED	|generic|IP_923762_TX=10090_REVERSED	|generic|IP_972063_TX=10090_REVERSED|
"""index: 5211, intensity: 3531.0, mobility: 0.843"""	-0.0493069	0.014775	0.145056	EASDLRAKVAELSDEK	generic|sp_Q922J3_CLIP1_MOUSE__chr5_-1_123590789_123590845_ENSMUST00000125340__II_931266_REVERSED	|generic|sp_Q922J3-2_CLIP1_MOUSE__chr5_-1_123590789_123590845_ENSMUST00000125340__II_931266_REVERSED	|generic|tr_D3Z2Z1_D3Z2Z1_MOUSE__chr5_-1_123590789_123590845_ENSMUST00000125340__II_931266_REVERSED	|generic|tr_F6RCU2_F6RCU2_MOUSE__chr5_-1_123590789_123590845_ENSMUST00000125340__II_931276_REVERSED	|generic|tr_F8WIA1_F8WIA1_MOUSE__chr5_-1_123590789_123590845_ENSMUST00000125340__II_931266_REVERSED	|generic|tr_Q8C0S5_Q8C0S5_MOUSE__chr5_-1_123641774_123641875_ENSMUST00000144121_REVERSED	|generic|tr_D3Z3M7_D3Z3M7_MOUSE__chr5_-1_123590789_123590845_ENSMUST00000125340_REVERSED|
"""index: 2072, intensity: 2524.0, mobility: 1.060"""	-0.0500682	0.0154052	0.145657	GMAWAAACASRVCRGVLGCARQVEPQM	generic|tr_A0A1S6GWH4_A0A1S6GWH4_MOUSE__chr13_1_69627132_69627170_ENSMUST00000136932__II_1105220_REVERSED|
"""index: 7799, intensity: 60505.0, mobility: 1.178"""	-0.0519273	0.0157999	0.147133	SLQLDSPKLNKIYRNVYSMLIPTVYSEM	generic|chr15_1_35371964_35372146_ENSMUST00000227309_REVERSED|
"""index: 431, intensity: 2694.0, mobility: 0.915"""	-0.0650981	0.0164474	0.157964	LISQASTHYIV	generic|sp_P07759_SPA3K_MOUSE_REVERSED	|generic|tr_A0A0R4J0I1_A0A0R4J0I1_MOUSE_REVERSED|
"""index: 711, intensity: 2593.0, mobility: 0.814"""	-0.0668919	0.017094	0.159491	QPPPQPLPK	generic|tr_E9QQ33_E9QQ33_MOUSE_REVERSED	|generic|sp_Q69ZI1_SH3R1_MOUSE_REVERSED	|generic|sp_Q69ZI1-2_SH3R1_MOUSE_REVERSED	|generic|sp_Q69ZI1-3_SH3R1_MOUSE_REVERSED	|generic|sp_Q69ZI1-4_SH3R1_MOUSE_REVERSED	|generic|tr_A0A1B0GSY0_A0A1B0GSY0_MOUSE_REVERSED|
"""index: 7609, intensity: 30923.0, mobility: 1.189"""	-0.0684342	0.0176471	0.160813	DEAKTVPELDISDIYMLNLKHNIALASHELA	generic|sp_P70303_PYRG2_MOUSE_REVERSED	|generic|sp_P70303-2_PYRG2_MOUSE_REVERSED	|generic|sp_P70303-3_PYRG2_MOUSE_REVERSED|
"""index: 5459, intensity: 4930.0, mobility: 0.845"""	-0.074086	0.0182648	0.165738	EASDLRAKVAELSDEK	generic|sp_Q922J3_CLIP1_MOUSE__chr5_-1_123590789_123590845_ENSMUST00000125340__II_931266_REVERSED	|generic|sp_Q922J3-2_CLIP1_MOUSE__chr5_-1_123590789_123590845_ENSMUST00000125340__II_931266_REVERSED	|generic|tr_D3Z2Z1_D3Z2Z1_MOUSE__chr5_-1_123590789_123590845_ENSMUST00000125340__II_931266_REVERSED	|generic|tr_F6RCU2_F6RCU2_MOUSE__chr5_-1_123590789_123590845_ENSMUST00000125340__II_931276_REVERSED	|generic|tr_F8WIA1_F8WIA1_MOUSE__chr5_-1_123590789_123590845_ENSMUST00000125340__II_931266_REVERSED	|generic|tr_Q8C0S5_Q8C0S5_MOUSE__chr5_-1_123641774_123641875_ENSMUST00000144121_REVERSED	|generic|tr_D3Z3M7_D3Z3M7_MOUSE__chr5_-1_123590789_123590845_ENSMUST00000125340_REVERSED|
"""index: 6942, intensity: 3415.0, mobility: 0.876"""	-0.0752773	0.0189172	0.166792	TFPPLHNPPLCSDPNRASI	generic|IP_861081_TX=10090_REVERSED|
"""index: 12861, intensity: 4592.0, mobility: 0.957"""	-0.0762058	0.0195695	0.167618	MGFTTFMGKILLTPSSTPFNHK	generic|tr_B1B0E8_B1B0E8_MOUSE__II_828930_REVERSED	|generic|sp_Q62377_U2AFM_MOUSE__II_828930_REVERSED	|generic|II_828931_TX=10090_REVERSED|
"""index: 2008, intensity: 3991.0, mobility: 0.913"""	-0.0762757	0.0201168	0.16768	SSSPHLPQLMAQLDRR	generic|sp_A2CI98_DYTN_MOUSE__II_1037974_REVERSED|
"""index: 1715, intensity: 3175.0, mobility: 0.792"""	-0.0837999	0.0204342	0.174499	KDVPLAPK	generic|tr_E9QLR8_E9QLR8_MOUSE__II_882704_REVERSED	|generic|tr_Q5SEK5_Q5SEK5_MOUSE__II_882704_REVERSED	|generic|tr_Q3UH62_Q3UH62_MOUSE_REVERSED	|generic|sp_Q924W6_TRI66_MOUSE_REVERSED	|generic|sp_Q924W6-2_TRI66_MOUSE_REVERSED	|generic|tr_E9PZP2_E9PZP2_MOUSE_REVERSED	|generic|tr_B2RQQ4_B2RQQ4_MOUSE_REVERSED|
"""index: 1993, intensity: 3355.0, mobility: 0.936"""	-0.102192	0.0209657	0.19214	VFLDRRTWA	generic|IP_980773_TX=10090_REVERSED|
"""index: 2117, intensity: 18188.0, mobility: 0.809"""	-0.107549	0.0215599	0.197544	HHAQPIAIH	generic|IP_959681_TX=10090_REVERSED|
"""index: 12476, intensity: 3031.0, mobility: 1.026"""	-0.109307	0.022082	0.199344	FLMSKSIMGMEL	generic|IP_1060495_TX=10090_REVERSED|
"""index: 4484, intensity: 3021.0, mobility: 0.917"""	-0.113792	0.0225705	0.203996	TIPAQPRSWR	generic|tr_A0A087WR50_A0A087WR50_MOUSE__chr1_-1_71637244_71637333_ENSMUST00000186613__II_1037262_REVERSED	|generic|tr_A0A087WSN6_A0A087WSN6_MOUSE__chr1_-1_71637244_71637333_ENSMUST00000186613__II_1037262_REVERSED	|generic|sp_P11276_FINC_MOUSE__chr1_-1_71637244_71637333_ENSMUST00000186613__II_1037262_REVERSED	|generic|tr_Q3TCF1_Q3TCF1_MOUSE__chr1_-1_71637244_71637333_ENSMUST00000186613__II_1037262_REVERSED	|generic|tr_B9EHT6_B9EHT6_MOUSE__chr1_-1_71637244_71637333_ENSMUST00000186613__II_1037262_REVERSED	|generic|tr_Q3UHL6_Q3UHL6_MOUSE__chr1_-1_71637244_71637333_ENSMUST00000186613__II_1037262_REVERSED	|generic|tr_Q3UGY5_Q3UGY5_MOUSE__chr1_-1_71637244_71637333_ENSMUST00000186613_REVERSED	|generic|tr_Q3TCL7_Q3TCL7_MOUSE__chr1_-1_71637244_71637333_ENSMUST00000186613_REVERSED	|generic|tr_B7ZNJ1_B7ZNJ1_MOUSE__chr1_-1_71637244_71637333_ENSMUST00000186613_REVERSED	|generic|tr_Q3UH17_Q3UH17_MOUSE__chr1_-1_71637244_71637333_ENSMUST00000186613_REVERSED	|generic|tr_Q3TBB4_Q3TBB4_MOUSE__chr1_-1_71637244_71637333_ENSMUST00000186613_REVERSED	|generic|tr_A0A087WS56_A0A087WS56_MOUSE__chr1_-1_71637244_71637333_ENSMUST00000186613_REVERSED	|generic|tr_Q3UHR1_Q3UHR1_MOUSE__chr1_-1_71637244_71637333_ENSMUST00000186613_REVERSED|
"""index: 1377, intensity: 2850.0, mobility: 0.809"""	-0.120979	0.02301	0.211633	APNISRCR	generic|IP_1061271_TX=10090_REVERSED|
"""index: 3950, intensity: 3607.0, mobility: 1.038"""	-0.126548	0.0236025	0.217704	EVRPMFRAIKIYYHTPKPMLFEGPIEVEATQASFNSLFRCKE	generic|tr_A0A1D5RLL4_A0A1D5RLL4_MOUSE__chr5_1_144858911_144858958_ENSMUST00000198524__II_932221_REVERSED	|generic|tr_E9PWT1_E9PWT1_MOUSE__chr5_1_144858911_144858958_ENSMUST00000198524__II_932221_REVERSED	|generic|sp_Q80YV3_TRRAP_MOUSE__chr5_1_144858911_144858958_ENSMUST00000198524__II_932198_REVERSED	|generic|tr_E9QLK7_E9QLK7_MOUSE__chr5_1_144858911_144858958_ENSMUST00000198524__II_932221_REVERSED	|generic|tr_E9PZA7_E9PZA7_MOUSE__chr5_1_144858911_144858958_ENSMUST00000198524__II_932221_REVERSED	|generic|tr_Q3UH32_Q3UH32_MOUSE__chr5_1_144858911_144858958_ENSMUST00000198524__II_932198_REVERSED	|generic|tr_F7CGG2_F7CGG2_MOUSE__chr5_1_144858911_144858958_ENSMUST00000198524__II_932221_REVERSED|
"""index: 9290, intensity: 4367.0, mobility: 1.009"""	-0.129842	0.0241038	0.22136	PHISEVQKDLLDEVAIGLHKM	generic|tr_Q3T9U5_Q3T9U5_MOUSE_REVERSED|
"""index: 308, intensity: 2629.0, mobility: 0.901"""	-0.132782	0.0246002	0.224664	YFEQIQFTF	generic|IP_888160_TX=10090_REVERSED|
"""index: 3558, intensity: 12413.0, mobility: 1.023"""	-0.137953	0.0248786	0.230567	WYRQLEEGLHKSRDEPLVSFMDDEELRR	generic|tr_A0A1C9IC75_A0A1C9IC75_MOUSE__II_3482494_REVERSED	|generic|tr_B7ZWC5_B7ZWC5_MOUSE_REVERSED	|generic|tr_E9Q236_E9Q236_MOUSE_REVERSED	|generic|tr_B9EKC2_B9EKC2_MOUSE_REVERSED	|generic|tr_E9Q467_E9Q467_MOUSE_REVERSED	|generic|tr_Q3TZN9_Q3TZN9_MOUSE_REVERSED|
"""index: 12957, intensity: 8295.0, mobility: 0.853"""	-0.150886	0.02547	0.245854	QKGLADTKQ	generic|tr_V9GX21_V9GX21_MOUSE__II_957943_REVERSED	|generic|sp_Q811I0_ATPF1_MOUSE__II_957943_REVERSED	|generic|tr_H3BLL2_H3BLL2_MOUSE__II_957943_REVERSED	|generic|tr_H3BJP9_H3BJP9_MOUSE__II_957943_REVERSED|
"""index: 2764, intensity: 17409.0, mobility: 0.959"""	-0.153131	0.0260606	0.248584	LGPPHPLSLFTF	generic|sp_P97382_KCAB3_MOUSE__chr11_1_69331774_69331833_ENSMUST00000142328_REVERSED|
"""index: 9953, intensity: 3176.0, mobility: 0.917"""	-0.153354	0.02657	0.248857	MPKSSSIWNR	generic|IP_1115156_TX=10090_REVERSED|
"""index: 2338, intensity: 2735.0, mobility: 0.900"""	-0.156704	0.0271575	0.252977	EDLSFVHRTSQATSRFY	generic|tr_Q91XX4_Q91XX4_MOUSE__chr18_1_37833338_37840129_ENSMUST00000193941__II_1051469_REVERSED|
"""index: 17479, intensity: 3448.0, mobility: 0.888"""	-0.157744	0.027611	0.254265	LEQLRPLKRFAD	generic|tr_Q3TZF5_Q3TZF5_MOUSE_REVERSED	|generic|tr_Q3TZF6_Q3TZF6_MOUSE_REVERSED|
"""index: 8691, intensity: 5595.0, mobility: 1.144"""	-0.163244	0.0281775	0.261164	MERENENGRLAVSPSHSMGRIINEVRARK	generic|sp_P48437_PROX1_MOUSE_REVERSED|
"""index: 5682, intensity: 3619.0, mobility: 1.052"""	-0.166093	0.0286225	0.264792	EEDSDKFEICIAINRAKAFSKQSDYKLYKPYVYLHNSYVTYP	generic|tr_Q7TN11_Q7TN11_MOUSE__chr14_-1_121595538_121595603_ENSMUST00000212416__II_2454734_REVERSED	|generic|sp_Q8BIK4-2_DOCK9_MOUSE__chr14_-1_121595538_121595603_ENSMUST00000212416__II_2454734_REVERSED	|generic|tr_F8VPN7_F8VPN7_MOUSE__chr14_-1_121595538_121595603_ENSMUST00000212416__II_2454734_REVERSED	|generic|tr_B2RY79_B2RY79_MOUSE__chr14_-1_121595538_121595603_ENSMUST00000212416__II_2454734_REVERSED	|generic|tr_B2RXS7_B2RXS7_MOUSE__chr14_-1_121595538_121595603_ENSMUST00000212416__II_2454734_REVERSED	|generic|tr_A0A1D5RMM1_A0A1D5RMM1_MOUSE__chr14_-1_121595538_121595603_ENSMUST00000212416__II_2454734_REVERSED	|generic|tr_E9QMR2_E9QMR2_MOUSE__chr14_-1_121595538_121595603_ENSMUST00000212416__II_2454734_REVERSED	|generic|sp_Q8BIK4_DOCK9_MOUSE__chr14_-1_121595538_121595603_ENSMUST00000212416_REVERSED	|generic|tr_A0A1D5RLE0_A0A1D5RLE0_MOUSE__chr14_-1_121595538_121595603_ENSMUST00000212416_REVERSED	|generic|tr_B2RY08_B2RY08_MOUSE__chr14_-1_121595538_121595603_ENSMUST00000212416_REVERSED	|generic|tr_A0A5F8MPL9_A0A5F8MPL9_MOUSE__chr14_-1_121595538_121595603_ENSMUST00000212416_REVERSED|
"""index: 5947, intensity: 3391.0, mobility: 1.045"""	-0.172222	0.0291667	0.27272	HLGQTDTYICDVYTPHTRMFVEKVKEINEPKIRTAFPTYMVS	generic|sp_Q8C636_SPT16_MOUSE_REVERSED	|generic|sp_Q8C636-2_SPT16_MOUSE_REVERSED|
"""index: 545, intensity: 13254.0, mobility: 0.839"""	-0.173882	0.029656	0.274895	LLAPPLRCE	generic|IP_1073212_TX=10090_REVERSED|
"""index: 4915, intensity: 5962.0, mobility: 1.043"""	-0.176766	0.0302491	0.278705	LESQKKEAEETEKHLEAIDKMISDQLRSVEMLLPDKHGDKER	generic|sp_Q99PP2_ZN318_MOUSE_REVERSED	|generic|sp_Q99PP2-2_ZN318_MOUSE_REVERSED|
"""index: 11816, intensity: 3144.0, mobility: 0.948"""	-0.176767	0.0308057	0.278707	MGVKLDFLPEAIEREMSEYDLKFAWLQL	generic|sp_Q6P9Q4_FHOD1_MOUSE__II_859342_REVERSED	|generic|II_859340_TX=10090_REVERSED|
"""index: 8735, intensity: 2852.0, mobility: 1.114"""	-0.177939	0.0313981	0.280266	QRYLVGVNGRSREPSHWDVARRKARE	generic|II_882665_TX=10090_REVERSED	|generic|sp_Q9JJR5_AKIP1_MOUSE__chr7_1_109711843_109711893_ENSMUST00000147497_REVERSED|
"""index: 14314, intensity: 24734.0, mobility: 0.983"""	-0.178043	0.0317647	0.280404	MKKMRMKLVG	generic|chr4_1_33330958_33331077_ENSMUST00000029942__IP_965769_TX=10090_REVERSED|
"""index: 10950, intensity: 10734.0, mobility: 0.945"""	-0.185186	0.0323339	0.290044	VNFIYHFAEELTEGLAVMGHNR	generic|sp_Q9QYB5_ADDG_MOUSE_REVERSED	|generic|sp_Q9QYB5-2_ADDG_MOUSE_REVERSED	|generic|tr_A0A494B9K4_A0A494B9K4_MOUSE_REVERSED	|generic|tr_Q8BJH2_Q8BJH2_MOUSE_REVERSED	|generic|tr_Q8BM29_Q8BM29_MOUSE_REVERSED	|generic|tr_Q05C56_Q05C56_MOUSE_REVERSED	|generic|tr_Q05DT0_Q05DT0_MOUSE_REVERSED|
"""index: 7554, intensity: 3684.0, mobility: 0.851"""	-0.185755	0.0327294	0.290821	QREVHLLPAPGLQRPYSLHGRA	generic|chr11_-1_117967938_117968237_ENSMUST00000054002_REVERSED|
"""index: 2076, intensity: 3678.0, mobility: 1.059"""	-0.191121	0.0332944	0.298225	KMLAELQTRREECDEMQLELNEE	generic|sp_A2AJB1_CC183_MOUSE_REVERSED	|generic|sp_A2AJB1-2_CC183_MOUSE_REVERSED|
"""index: 9780, intensity: 3156.0, mobility: 0.942"""	-0.192103	0.0337995	0.299595	LLAPPHTPHLNT	generic|IP_955935_TX=10090_REVERSED|
"""index: 334, intensity: 3284.0, mobility: 0.991"""	-0.194887	0.0343823	0.303498	GQNEQLLEEPMK	generic|IP_1099960_TX=10090_REVERSED|
"""index: 13313, intensity: 2773.0, mobility: 1.027"""	-0.195825	0.0349243	0.304821	HRLEEILLRM	generic|chr6_1_83797992_83798135_ENSMUST00000150322_REVERSED|
"""index: 5470, intensity: 6750.0, mobility: 1.009"""	-0.197228	0.0354857	0.306808	LMRPGVATSYCLDSFSLHSLFFYMPTHLQPDMRILAIMGINEL	generic|tr_Q7TR40_Q7TR40_MOUSE_REVERSED|
"""index: 11297, intensity: 2622.0, mobility: 0.914"""	-0.199612	0.0360465	0.310203	GTLMTYLLVGLSWIDCAADYGQR	generic|tr_B1AXN9_B1AXN9_MOUSE__chrX_1_159363414_159363485_ENSMUST00000149939__II_829339_REVERSED	|generic|sp_P18654_KS6A3_MOUSE__chrX_1_159363414_159363485_ENSMUST00000149939__II_829339_REVERSED	|generic|tr_A7E215_A7E215_MOUSE__chrX_1_159363414_159363485_ENSMUST00000149939__II_829339_REVERSED|
"""index: 5896, intensity: 4286.0, mobility: 0.840"""	-0.20109	0.0365217	0.31232	QVDELSQCLYLLTKLEEK	generic|sp_Q8R3K3_PTCD2_MOUSE_REVERSED|
"""index: 10988, intensity: 4975.0, mobility: 0.941"""	-0.206039	0.03708	0.319479	FVQYFQERL	generic|IP_3462186_TX=10090_REVERSED|
"""index: 493, intensity: 12452.0, mobility: 0.758"""	-0.206776	0.0375723	0.320553	ASLAKDLA	generic|sp_Q921W0_CHM1A_MOUSE__chr8_-1_123206140_123206211_ENSMUST00000167655__II_860458_REVERSED|
"""index: 3243, intensity: 14941.0, mobility: 0.951"""	-0.208348	0.0381282	0.322854	GLPVWSHGTPIF	generic|II_829817_TX=10090_REVERSED|
"""index: 17656, intensity: 5594.0, mobility: 0.934"""	-0.209936	0.0386836	0.32519	GLLRRRRCTESTK	generic|IP_910057_TX=10090_REVERSED|
"""index: 251, intensity: 2796.0, mobility: 0.840"""	-0.21139	0.0391254	0.327337	VLPDSAREE	generic|IP_884880_TX=10090_REVERSED|
"""index: 4885, intensity: 3711.0, mobility: 1.029"""	-0.212499	0.0397008	0.328981	LRLRYHIGNNTKETGPERDKEVFDIFATREVEVPQGQRDYM	generic|sp_Q8K4J2-2_COE4_MOUSE__II_999676_REVERSED	|generic|sp_Q8K4J2-3_COE4_MOUSE_REVERSED	|generic|sp_Q8K4J2-4_COE4_MOUSE_REVERSED	|generic|sp_Q8K4J2-5_COE4_MOUSE_REVERSED	|generic|tr_B2RQX3_B2RQX3_MOUSE_REVERSED	|generic|tr_B7ZNC0_B7ZNC0_MOUSE_REVERSED	|generic|tr_A2BI80_A2BI80_MOUSE_REVERSED	|generic|tr_A2BI84_A2BI84_MOUSE_REVERSED|
"""index: 16880, intensity: 25684.0, mobility: 0.929"""	-0.213785	0.0402762	0.330895	LERHPLGMPL	generic|IP_993415_TX=10090_REVERSED|
"""index: 18533, intensity: 7756.0, mobility: 1.178"""	-0.214473	0.0406877	0.33192	RLVLRLHKKLID	generic|IP_855346_TX=10090_REVERSED|
"""index: 482, intensity: 3112.0, mobility: 0.762"""	-0.216219	0.0411899	0.334534	ASLAKDLA	generic|sp_Q921W0_CHM1A_MOUSE__chr8_-1_123206140_123206211_ENSMUST00000167655__II_860458_REVERSED|
"""index: 5422, intensity: 3575.0, mobility: 0.945"""	-0.219198	0.0417143	0.339022	VDSVNLNGIEPE	generic|sp_Q80YX1_TENA_MOUSE_REVERSED	|generic|sp_Q80YX1-2_TENA_MOUSE_REVERSED|
"""index: 4550, intensity: 3508.0, mobility: 0.919"""	-0.219941	0.0421412	0.340148	TIPAQPRSWR	generic|tr_A0A087WR50_A0A087WR50_MOUSE__chr1_-1_71637244_71637333_ENSMUST00000186613__II_1037262_REVERSED	|generic|tr_A0A087WSN6_A0A087WSN6_MOUSE__chr1_-1_71637244_71637333_ENSMUST00000186613__II_1037262_REVERSED	|generic|sp_P11276_FINC_MOUSE__chr1_-1_71637244_71637333_ENSMUST00000186613__II_1037262_REVERSED	|generic|tr_Q3TCF1_Q3TCF1_MOUSE__chr1_-1_71637244_71637333_ENSMUST00000186613__II_1037262_REVERSED	|generic|tr_B9EHT6_B9EHT6_MOUSE__chr1_-1_71637244_71637333_ENSMUST00000186613__II_1037262_REVERSED	|generic|tr_Q3UHL6_Q3UHL6_MOUSE__chr1_-1_71637244_71637333_ENSMUST00000186613__II_1037262_REVERSED	|generic|tr_Q3UGY5_Q3UGY5_MOUSE__chr1_-1_71637244_71637333_ENSMUST00000186613_REVERSED	|generic|tr_Q3TCL7_Q3TCL7_MOUSE__chr1_-1_71637244_71637333_ENSMUST00000186613_REVERSED	|generic|tr_B7ZNJ1_B7ZNJ1_MOUSE__chr1_-1_71637244_71637333_ENSMUST00000186613_REVERSED	|generic|tr_Q3UH17_Q3UH17_MOUSE__chr1_-1_71637244_71637333_ENSMUST00000186613_REVERSED	|generic|tr_Q3TBB4_Q3TBB4_MOUSE__chr1_-1_71637244_71637333_ENSMUST00000186613_REVERSED	|generic|tr_A0A087WS56_A0A087WS56_MOUSE__chr1_-1_71637244_71637333_ENSMUST00000186613_REVERSED	|generic|tr_Q3UHR1_Q3UHR1_MOUSE__chr1_-1_71637244_71637333_ENSMUST00000186613_REVERSED|
"""index: 1976, intensity: 2739.0, mobility: 0.868"""	-0.2242	0.0426136	0.346643	DQLKQIIEP	generic|sp_Q99KP6_PRP19_MOUSE_REVERSED	|generic|sp_Q99KP6-2_PRP19_MOUSE_REVERSED	|generic|sp_Q99KP6-3_PRP19_MOUSE_REVERSED|
"""index: 6637, intensity: 4830.0, mobility: 1.023"""	-0.226125	0.0431818	0.349604	CMKRWLPVKSYLHTESVASR	generic|IP_915776_TX=10090_REVERSED|
"""index: 15667, intensity: 12043.0, mobility: 0.885"""	-0.226235	0.0437003	0.349774	NKVRIMRWRR	generic|IP_831062_TX=10090_REVERSED|
"""index: 534, intensity: 3009.0, mobility: 0.839"""	-0.228972	0.0442177	0.35401	LLAPPLRCE	generic|IP_1073212_TX=10090_REVERSED|
"""index: 4435, intensity: 2578.0, mobility: 0.817"""	-0.231043	0.0447085	0.357236	EKVEVTNTQKGVSTEISEEPGM	generic|IP_3463675_TX=10090_REVERSED|
"""index: 4359, intensity: 4826.0, mobility: 0.877"""	-0.232243	0.0452233	0.359113	TMLAMNKKLIYSNVWK	generic|tr_A6PWX5_A6PWX5_MOUSE__chr2_-1_155848392_155848517_ENSMUST00000136933__II_996682_REVERSED|
"""index: 6682, intensity: 5158.0, mobility: 1.196"""	-0.233099	0.0456338	0.360455	MLKLGNTVRDETILSFNSMNNEKMAQFSSYKFVLDLEDPGLNK	generic|tr_K7N6K9_K7N6K9_MOUSE_REVERSED|
"""index: 11519, intensity: 3616.0, mobility: 0.882"""	-0.2356	0.0461712	0.364393	FDEVRLTLM	generic|IP_2431124_TX=10090_REVERSED|
"""index: 3751, intensity: 6180.0, mobility: 1.064"""	-0.235942	0.046603	0.364935	DQEFVPPNDNVDLVTVTVEMPTRAPPMGKDVAYARLVYQAVNER	generic|sp_Q9R0M0_CELR2_MOUSE__chr3_-1_108394209_108394271_ENSMUST00000130941__II_979913_REVERSED	|generic|sp_Q9R0M0-2_CELR2_MOUSE__chr3_-1_108394209_108394271_ENSMUST00000130941__II_979913_REVERSED|
"""index: 6401, intensity: 12023.0, mobility: 1.085"""	-0.23695	0.0470062	0.36653	LVAEKEKGDTKYKYTDNEIPLLDYAMAQFTLEHLVTSVPDFGR	generic|sp_Q60770-2_STXB3_MOUSE_REVERSED	|generic|sp_Q60770_STXB3_MOUSE__chr3_-1_108797377_108797406_ENSMUST00000124782_REVERSED|
"""index: 3340, intensity: 2951.0, mobility: 1.037"""	-0.240305	0.0473802	0.371872	RALEEQVSRKHW	generic|IP_887152_TX=10090_REVERSED|
"""index: 3844, intensity: 3496.0, mobility: 1.086"""	-0.243979	0.0478575	0.377769	ELQHLLGLCEPHKIALPPLSSNHVTVDEWVHNQHVPRAARQMAE	generic|tr_Q8CFW9_Q8CFW9_MOUSE_REVERSED	|generic|tr_Q8BGR1_Q8BGR1_MOUSE_REVERSED	|generic|tr_H3BJY8_H3BJY8_MOUSE_REVERSED|
"""index: 1233, intensity: 3231.0, mobility: 0.893"""	-0.244629	0.0483871	0.378819	LTSSTRGSPPR	generic|chr3_1_103587706_103587798_ENSMUST00000121834_REVERSED|
"""index: 611, intensity: 3138.0, mobility: 0.880"""	-0.245168	0.0489433	0.379689	IEPVDTWDGI	generic|tr_Q8BVB4_Q8BVB4_MOUSE_REVERSED|
"""index: 1895, intensity: 3125.0, mobility: 1.211"""	-0.245222	0.0493348	0.379776	ANAAPSDDKVMSEPGSPSHPM	generic|tr_Q8C308_Q8C308_MOUSE_REVERSED|
"""index: 8227, intensity: 4388.0, mobility: 1.139"""	-0.248226	0.0498891	0.384651	WWALSPWMPGTSLGTLRLHNRLCVLRGP	generic|IP_3482145_TX=10090_REVERSED|
"""index: 1308, intensity: 3504.0, mobility: 1.006"""	-0.248959	0.050304	0.385845	SEIKKQQEAVDP	generic|tr_B1ATX6_B1ATX6_MOUSE_REVERSED|
"""index: 10961, intensity: 4009.0, mobility: 1.013"""	-0.251539	0.0508568	0.390066	EQVAPTMNDYQSMIPGKVKQ	generic|tr_I7HFI3_I7HFI3_MOUSE__chr9_1_32247112_32247219_ENSMUST00000174730__II_855045_REVERSED	|generic|sp_Q811P8_RHG32_MOUSE__chr9_1_32247112_32247219_ENSMUST00000174730__II_855045_REVERSED	|generic|sp_Q811P8-2_RHG32_MOUSE__chr9_1_32247112_32247219_ENSMUST00000174730__II_855045_REVERSED|
"""index: 14385, intensity: 13787.0, mobility: 0.993"""	-0.251984	0.0513528	0.390796	RRPPTVTHPRP	generic|chr4_1_137727737_137728344_ENSMUST00000105835__II_957433_TX=10090_REVERSED|
"""index: 420, intensity: 3146.0, mobility: 0.892"""	-0.253281	0.0518764	0.39293	QSLQSPRMTE	generic|IP_1049841_TX=10090_REVERSED|
"""index: 2120, intensity: 3002.0, mobility: 0.985"""	-0.254396	0.0523416	0.394768	MTAMYGEVIQGLD	generic|sp_Q9CWR0_ARHGP_MOUSE__chr10_-1_127186079_127186141_ENSMUST00000218864__II_3469535_REVERSED	|generic|sp_Q9CWR0-2_ARHGP_MOUSE__chr10_-1_127186079_127186141_ENSMUST00000218864__II_3469535_REVERSED	|generic|tr_G5E825_G5E825_MOUSE__chr10_-1_127186079_127186141_ENSMUST00000218864__II_3469539_REVERSED	|generic|tr_A0A0R4J211_A0A0R4J211_MOUSE__chr10_-1_127186079_127186141_ENSMUST00000218864__II_3469535_REVERSED	|generic|tr_A0A1W2P6R9_A0A1W2P6R9_MOUSE__chr10_-1_127186079_127186141_ENSMUST00000218864__II_3469535_REVERSED	|generic|tr_A0A1Y7VNM7_A0A1Y7VNM7_MOUSE__chr10_-1_127186079_127186141_ENSMUST00000218864__II_3469539_REVERSED|
"""index: 352, intensity: 2622.0, mobility: 0.871"""	-0.255204	0.0528343	0.396102	NNGNLDLRET	generic|tr_Q8BPJ0_Q8BPJ0_MOUSE__chr5_1_47987843_47987914_ENSMUST00000033967__II_940374_REVERSED	|generic|tr_G3UY21_G3UY21_MOUSE__chr5_1_48211287_48211358_ENSMUST00000033967__II_940374_REVERSED	|generic|sp_Q9R1B9_SLIT2_MOUSE__chr5_1_48211287_48211358_ENSMUST00000033967__II_940374_REVERSED	|generic|tr_B7ZNW9_B7ZNW9_MOUSE__chr5_1_48211287_48211358_ENSMUST00000033967__II_940377_REVERSED	|generic|tr_B2RX05_B2RX05_MOUSE__chr5_1_48211287_48211358_ENSMUST00000033967__II_940374_REVERSED	|generic|tr_Q5DTL5_Q5DTL5_MOUSE__chr5_1_48211287_48211358_ENSMUST00000033967__II_940374_REVERSED	|generic|tr_G3UYX7_G3UYX7_MOUSE__chr5_1_48211287_48211358_ENSMUST00000033967__II_940374_REVERSED	|generic|tr_A0A140T8T2_A0A140T8T2_MOUSE__chr5_1_48211287_48211358_ENSMUST00000033967__II_940374_REVERSED	|generic|tr_G3X909_G3X909_MOUSE__chr5_1_48211287_48211358_ENSMUST00000033967__II_940374_REVERSED|
"""index: 15459, intensity: 3556.0, mobility: 1.020"""	-0.255686	0.0533847	0.3969	VNMNVEPVVASVT	generic|tr_Q3TEL5_Q3TEL5_MOUSE_REVERSED|
"""index: 15536, intensity: 14320.0, mobility: 1.001"""	-0.256727	0.053787	0.398625	IKLFVYNWAR	generic|IP_845326_TX=10090_REVERSED|
"""index: 277, intensity: 2865.0, mobility: 0.852"""	-0.258964	0.0543061	0.402345	YSKSKFLMR	generic|tr_Q8CDT0_Q8CDT0_MOUSE__chr18_1_36749214_36749288_ENSMUST00000235165__II_3464095_REVERSED	|generic|tr_Q3TJY5_Q3TJY5_MOUSE__chr18_1_36749214_36749288_ENSMUST00000235165__II_3464095_REVERSED	|generic|tr_Q8C7D0_Q8C7D0_MOUSE__chr18_1_36749214_36749288_ENSMUST00000235165__II_3464095_REVERSED	|generic|sp_Q9Z1M8_RED_MOUSE__chr18_1_36749214_36749288_ENSMUST00000235165__II_3464095_REVERSED	|generic|tr_Q8C2T9_Q8C2T9_MOUSE__chr18_1_36749214_36749288_ENSMUST00000235165__II_3464096_REVERSED|
"""index: 8960, intensity: 7424.0, mobility: 1.098"""	-0.259601	0.0547945	0.403408	YKQIWPGFATLGYY	generic|sp_Q9EQC4_ELOV4_MOUSE_REVERSED	|generic|tr_V9GXI2_V9GXI2_MOUSE_REVERSED|
"""index: 18425, intensity: 3619.0, mobility: 1.509"""	-0.260618	0.0553122	0.405108	IRLVLRLHKKLI	generic|IP_855346_TX=10090_REVERSED|
"""index: 7731, intensity: 15829.0, mobility: 1.162"""	-0.263438	0.0558292	0.409837	EYLGGRVCVPEITVLEEMEPRAAAGGPRARK	generic|tr_Q3TDC6_Q3TDC6_MOUSE__chr14_-1_45610488_45610730_ENSMUST00000149286__II_1099486_REVERSED|
"""index: 6307, intensity: 4059.0, mobility: 0.996"""	-0.265491	0.0563149	0.413298	MTLQLHHWIRFLFALGASIMYGINPACSLLA	generic|sp_Q76M72_S22AR_MOUSE_REVERSED|
"""index: 2378, intensity: 7248.0, mobility: 0.879"""	-0.266211	0.0568617	0.414515	TSSTLLAWRSVGGQRI	generic|chr3_1_96188142_96188423_ENSMUST00000133665_REVERSED|
"""index: 10923, intensity: 3388.0, mobility: 0.940"""	-0.266756	0.0572207	0.415437	GLPFSRSVDEL	generic|IP_3477802_TX=10090_REVERSED|
"""index: 8097, intensity: 3041.0, mobility: 1.005"""	-0.272646	0.0576714	0.425467	KGSPGQSEQPCLDREPVSLSSKMPSRPIVLP	generic|IP_1053605_TX=10090_REVERSED|
"""index: 4929, intensity: 49825.0, mobility: 0.885"""	-0.274405	0.0582155	0.428483	HSGCTACLILRWRRDPIHIGMRLME	generic|sp_Q9DAG9-2_PHF7_MOUSE__II_3478418_REVERSED|
"""index: 3656, intensity: 3258.0, mobility: 0.937"""	-0.274769	0.0586001	0.429108	MNILLVVLCTT	generic|IP_950723_TX=10090_REVERSED|
"""index: 18569, intensity: 52951.0, mobility: 1.227"""	-0.2784	0.0591106	0.435369	KKQKKKKLNKHI	generic|IP_1128996_TX=10090_REVERSED|
"""index: 17135, intensity: 3620.0, mobility: 0.990"""	-0.281754	0.0594595	0.441187	HRRGNKVSPDK	generic|tr_Q9D2F2_Q9D2F2_MOUSE__IP_922905_REVERSED|
"""index: 11325, intensity: 6738.0, mobility: 0.801"""	-0.283264	0.0599352	0.443817	SSSFMEGRR	generic|IP_1007711_TX=10090_REVERSED|
"""index: 17931, intensity: 2789.0, mobility: 0.885"""	-0.284497	0.0604752	0.445968	RRWSRRVAGLW	generic|IP_952070_TX=10090_REVERSED|
"""index: 15878, intensity: 6464.0, mobility: 1.005"""	-0.28452	0.0610151	0.446008	VKPKMTRWHR	generic|IP_881241_TX=10090_REVERSED|
"""index: 16979, intensity: 3168.0, mobility: 0.905"""	-0.284598	0.0615551	0.446144	NKLSNMKQR	generic|chr13_1_19045975_19077373_ENSMUST00000003345_REVERSED	|generic|chr13_1_18948392_19077373_ENSMUST00000003345_REVERSED|
"""index: 11477, intensity: 3603.0, mobility: 0.855"""	-0.284777	0.062028	0.446458	ESRKAPTQ	generic|tr_F6PX41_F6PX41_MOUSE_REVERSED	|generic|tr_A0A087WSQ0_A0A087WSQ0_MOUSE_REVERSED	|generic|tr_B2RSN1_B2RSN1_MOUSE_REVERSED	|generic|sp_P01108_MYC_MOUSE_REVERSED	|generic|tr_F8WID3_F8WID3_MOUSE_REVERSED	|generic|tr_O88594_O88594_MOUSE_REVERSED	|generic|tr_Q6WDF1_Q6WDF1_MOUSE_REVERSED|
"""index: 1019, intensity: 4560.0, mobility: 0.796"""	-0.285755	0.0625337	0.448169	EGDVSPQR	generic|tr_Q8BKB4_Q8BKB4_MOUSE__chr15_1_76714507_76714647_ENSMUST00000142610__II_1088428_REVERSED	|generic|sp_Q8VC16_LRC14_MOUSE__chr15_1_76714507_76714647_ENSMUST00000142610__II_1088441_REVERSED	|generic|tr_Q80WK4_Q80WK4_MOUSE__chr15_1_76714507_76714647_ENSMUST00000142610_REVERSED|
"""index: 9622, intensity: 3800.0, mobility: 1.009"""	-0.287515	0.0630728	0.451254	LWEVGMSVVKADP	generic|sp_Q3U435_MMP25_MOUSE__II_3488709_REVERSED	|generic|tr_A0A3B2WCE2_A0A3B2WCE2_MOUSE_REVERSED	|generic|tr_A0A3B2W7R0_A0A3B2W7R0_MOUSE_REVERSED|
"""index: 2616, intensity: 23967.0, mobility: 0.873"""	-0.288178	0.0635776	0.452419	SDEEARLRILMSVRLVFHSLELHTKM	generic|IP_935842_TX=10090_REVERSED|
"""index: 8140, intensity: 2553.0, mobility: 0.889"""	-0.288921	0.0640474	0.453724	LFLEVSSDKIFGGSRSIAR	generic|sp_Q66JV4_R12BB_MOUSE_REVERSED	|generic|tr_B2RPV4_B2RPV4_MOUSE_REVERSED	|generic|sp_Q80YR9_R12BA_MOUSE_REVERSED|
"""index: 3258, intensity: 6162.0, mobility: 1.137"""	-0.2897	0.0645856	0.455095	WYRQLEEGLHKSRDEPLVSFMDDEELRR	generic|tr_A0A1C9IC75_A0A1C9IC75_MOUSE__II_3482494_REVERSED	|generic|tr_B7ZWC5_B7ZWC5_MOUSE_REVERSED	|generic|tr_E9Q236_E9Q236_MOUSE_REVERSED	|generic|tr_B9EKC2_B9EKC2_MOUSE_REVERSED	|generic|tr_E9Q467_E9Q467_MOUSE_REVERSED	|generic|tr_Q3TZN9_Q3TZN9_MOUSE_REVERSED|
"""index: 16886, intensity: 2531.0, mobility: 1.064"""	-0.290167	0.0649142	0.455919	TFPKNLYELLYT	generic|IP_1138101_TX=10090_REVERSED|
"""index: 7617, intensity: 3169.0, mobility: 1.007"""	-0.292694	0.0654155	0.460381	EMKNRGPLCLTHN	generic|sp_Q5XK03_SERC4_MOUSE__II_1001137_REVERSED	|generic|II_1001154_TX=10090_REVERSED|
"""index: 5589, intensity: 2931.0, mobility: 1.059"""	-0.293266	0.0657754	0.461392	SQKGELEEGNMMRERHRERERERERERERERERGSKRRR	generic|IP_3497334_TX=10090_REVERSED|
"""index: 1227, intensity: 26612.0, mobility: 0.882"""	-0.294977	0.066204	0.464425	LPAQTEVRVC	generic|chr15_-1_102708625_102709212_ENSMUST00000023818__IP_1082033_TX=10090_REVERSED	|generic|chr15_-1_102709072_102709212_ENSMUST00000023818__IP_1082033_TX=10090_REVERSED|
"""index: 7208, intensity: 3576.0, mobility: 1.086"""	-0.295985	0.0666311	0.466215	EEGLVDQIVGMKEKSPKADLELEYFLESYELLLEQFEEKARD	generic|tr_B2RTN5_B2RTN5_MOUSE_REVERSED	|generic|tr_Q3TSU7_Q3TSU7_MOUSE_REVERSED|
"""index: 11227, intensity: 2930.0, mobility: 1.047"""	-0.298234	0.0671284	0.470217	QNFIKGSYVDVMR	generic|IP_3486778_TX=10090_REVERSED|
"""index: 4545, intensity: 2949.0, mobility: 0.972"""	-0.298724	0.0675173	0.47109	AEKKKDQIYY	generic|IP_3466155_TX=10090_REVERSED|
"""index: 9160, intensity: 4889.0, mobility: 0.956"""	-0.299502	0.0680128	0.472479	IFNFAMGFFM	generic|tr_Q06EZ3_Q06EZ3_MOUSE__chr1_-1_156440499_156440579_ENSMUST00000191379__II_1040787_REVERSED	|generic|sp_Q61263_SOAT1_MOUSE__chr1_-1_156440499_156440579_ENSMUST00000191379__II_1040787_REVERSED	|generic|tr_Q8C795_Q8C795_MOUSE__chr1_-1_156440499_156440579_ENSMUST00000191379_REVERSED|
"""index: 1634, intensity: 13062.0, mobility: 0.920"""	-0.300703	0.0682901	0.474625	PAPLSAEVPEFA	generic|tr_Q3TPM7_Q3TPM7_MOUSE__chr16_-1_17842521_17842757_ENSMUST00000150068__II_3486795_REVERSED	|generic|tr_Q8K2G3_Q8K2G3_MOUSE__chr16_-1_17842521_17842757_ENSMUST00000150068__II_3486795_REVERSED	|generic|tr_Q3UZE8_Q3UZE8_MOUSE__chr16_-1_17842521_17842757_ENSMUST00000150068__II_3486795_REVERSED	|generic|tr_A0A338P7A8_A0A338P7A8_MOUSE__chr16_-1_17842521_17842757_ENSMUST00000150068__II_3486795_REVERSED	|generic|tr_Q6P5A9_Q6P5A9_MOUSE__chr16_-1_17842521_17842757_ENSMUST00000150068__II_3486795_REVERSED	|generic|tr_Q8C2R4_Q8C2R4_MOUSE__chr16_-1_17842521_17842757_ENSMUST00000150068__II_3486795_REVERSED	|generic|tr_Q3TQ62_Q3TQ62_MOUSE__chr16_-1_17842521_17842757_ENSMUST00000150068__II_3486795_REVERSED	|generic|tr_E9QNU3_E9QNU3_MOUSE__chr16_-1_17842521_17842757_ENSMUST00000150068__II_3486795_REVERSED	|generic|tr_A0A0R4J1M6_A0A0R4J1M6_MOUSE__chr16_-1_17842521_17842757_ENSMUST00000150068__II_3486795_REVERSED	|generic|tr_Q6ZQH9_Q6ZQH9_MOUSE__chr16_-1_17842521_17842757_ENSMUST00000150068__II_3486795_REVERSED	|generic|tr_E9Q548_E9Q548_MOUSE__chr16_-1_17858356_17858466_ENSMUST00000155943_REVERSED	|generic|tr_Q8CB23_Q8CB23_MOUSE_REVERSED	|generic|sp_P98154_IDD_MOUSE__chr16_-1_17842521_17842757_ENSMUST00000150068_REVERSED|
"""index: 3774, intensity: 3854.0, mobility: 0.927"""	-0.305073	0.0688195	0.482459	FIFIFLMLLMCFTAVNDMTKMLVVLQRQ	generic|II_1132123_TX=10090_REVERSED	|generic|tr_Q5SUG3_Q5SUG3_MOUSE__chr15_1_80369739_80369771_ENSMUST00000162155_REVERSED	|generic|tr_Q5SUF5_Q5SUF5_MOUSE__chr15_1_80369739_80369771_ENSMUST00000162155_REVERSED	|generic|tr_Q5SUG2_Q5SUG2_MOUSE__chr15_1_80369739_80369771_ENSMUST00000162155_REVERSED	|generic|tr_Q6PFV8_Q6PFV8_MOUSE__chr15_1_80369739_80369771_ENSMUST00000162155_REVERSED	|generic|tr_Q5SUF9_Q5SUF9_MOUSE__chr15_1_80369739_80369771_ENSMUST00000162155_REVERSED	|generic|tr_Q5SUG0_Q5SUG0_MOUSE__chr15_1_80369739_80369771_ENSMUST00000162155_REVERSED	|generic|tr_Q5SUF7_Q5SUF7_MOUSE__chr15_1_80369739_80369771_ENSMUST00000162155_REVERSED	|generic|tr_E9PWL1_E9PWL1_MOUSE__chr15_1_80369739_80369771_ENSMUST00000162155_REVERSED	|generic|tr_Q27YN9_Q27YN9_MOUSE__chr15_1_80369739_80369771_ENSMUST00000162155_REVERSED	|generic|tr_Q9WUT2_Q9WUT2_MOUSE__chr15_1_80369739_80369771_ENSMUST00000162155_REVERSED	|generic|tr_Q5SUF8_Q5SUF8_MOUSE__chr15_1_80369739_80369771_ENSMUST00000162155_REVERSED	|generic|tr_Q5SUG4_Q5SUG4_MOUSE__chr15_1_80369739_80369771_ENSMUST00000162155_REVERSED	|generic|tr_Q5SUG1_Q5SUG1_MOUSE__chr15_1_80369739_80369771_ENSMUST00000162155_REVERSED	|generic|tr_Q5SUF6_Q5SUF6_MOUSE__chr15_1_80369739_80369771_ENSMUST00000162155_REVERSED|
"""index: 796, intensity: 3953.0, mobility: 0.951"""	-0.305083	0.0693122	0.482477	EVAVMTKGTSSLY	generic|tr_E9PXI5_E9PXI5_MOUSE__II_3497219_REVERSED	|generic|tr_D3YUI0_D3YUI0_MOUSE__II_3497243_REVERSED	|generic|tr_A0A3B2WCZ3_A0A3B2WCZ3_MOUSE__II_3497243_REVERSED	|generic|II_3497148_TX=10090_REVERSED|
"""index: 8521, intensity: 10472.0, mobility: 1.159"""	-0.305943	0.0698043	0.484022	EYLGGRVCVPEITVLEEMEPRAAAGGPRARK	generic|tr_Q3TDC6_Q3TDC6_MOUSE__chr14_-1_45610488_45610730_ENSMUST00000149286__II_1099486_REVERSED|
"""index: 12801, intensity: 8529.0, mobility: 0.882"""	-0.306501	0.070296	0.485028	MQLLGELR	generic|tr_A0A140LIU8_A0A140LIU8_MOUSE_REVERSED|
"""index: 10249, intensity: 2565.0, mobility: 1.043"""	-0.307041	0.0707871	0.486	WMFQSHSSPMGYK	generic|sp_Q9JMF7_DOPP1_MOUSE__chr2_1_30392482_30393651_ENSMUST00000123202__II_1012118_REVERSED	|generic|tr_A2AWJ3_A2AWJ3_MOUSE__chr2_1_30392482_30393651_ENSMUST00000123202__II_1012122_REVERSED|
"""index: 6069, intensity: 7094.0, mobility: 1.048"""	-0.307223	0.0712025	0.486326	MWVAATLFGGPVVPGRAFVRWYCAVLYPGWLTLFLFTMIYF	generic|tr_Q6ZWR2_Q6ZWR2_MOUSE_REVERSED|
"""index: 18681, intensity: 3795.0, mobility: 1.174"""	-0.308837	0.07173	0.489238	KRRVPLKKLPRK	generic|IP_897814_TX=10090_REVERSED|
"""index: 9694, intensity: 4649.0, mobility: 0.935"""	-0.309097	0.0721812	0.489707	CMELKMLLSLLINRMREFDSPAVDNSM	generic|sp_A2AX52_CO6A4_MOUSE_REVERSED|
"""index: 8138, intensity: 3085.0, mobility: 0.958"""	-0.310071	0.0726316	0.491466	MFVPPPCTRHR	generic|sp_Q8VC82_RHBL1_MOUSE__chr17_-1_25835741_25835887_ENSMUST00000176751__II_1068989_REVERSED	|generic|tr_V9GX92_V9GX92_MOUSE__chr17_-1_25835741_25835887_ENSMUST00000176751__II_1068979_REVERSED	|generic|IP_1068982_TX=10090_REVERSED	|generic|chr17_-1_25835933_25836136_ENSMUST00000176751_REVERSED	|generic|tr_V9GX09_V9GX09_MOUSE_REVERSED|
"""index: 10730, intensity: 4002.0, mobility: 0.855"""	-0.310621	0.073081	0.49246	MPRGPISCLTNQNANRLV	generic|IP_1093054_TX=10090_REVERSED|
"""index: 8015, intensity: 2999.0, mobility: 1.007"""	-0.311121	0.0736067	0.493365	VLDLESASQREDA	generic|tr_Q9CYN8_Q9CYN8_MOUSE__chr8_1_71369530_71369709_ENSMUST00000154550__II_866306_REVERSED	|generic|tr_Q05CJ0_Q05CJ0_MOUSE__chr8_1_71369530_71369709_ENSMUST00000154550__II_866317_REVERSED	|generic|sp_Q9CQ56_USE1_MOUSE__chr8_1_71369530_71369709_ENSMUST00000154550__II_866317_REVERSED	|generic|sp_Q9CQ56-2_USE1_MOUSE__chr8_1_71369530_71369709_ENSMUST00000154550__II_866305_REVERSED	|generic|tr_E9Q496_E9Q496_MOUSE__chr8_1_71369530_71369709_ENSMUST00000154550__II_866317_REVERSED	|generic|tr_Q5I940_Q5I940_MOUSE__chr8_1_71369530_71369709_ENSMUST00000154550__II_866311_REVERSED|
"""index: 4433, intensity: 3140.0, mobility: 1.012"""	-0.311246	0.0741325	0.493591	IVAPESVTQYHLL	generic|tr_Q3UJ02_Q3UJ02_MOUSE__chr10_1_21358321_21358407_ENSMUST00000218850__II_3495670_REVERSED	|generic|tr_Q3TGM7_Q3TGM7_MOUSE__chr10_1_21358321_21358407_ENSMUST00000218850__II_3495670_REVERSED	|generic|sp_Q69ZS7_HBS1L_MOUSE__chr10_1_21358321_21358407_ENSMUST00000218850__II_3495670_REVERSED	|generic|sp_Q69ZS7-2_HBS1L_MOUSE__chr10_1_21358321_21358407_ENSMUST00000218850__II_3495670_REVERSED|
"""index: 8265, intensity: 4482.0, mobility: 1.049"""	-0.31133	0.0746583	0.493742	LDWVLCTQLVPADR	generic|chr7_-1_141891918_141892115_ENSMUST00000211231_REVERSED|
"""index: 2806, intensity: 3480.0, mobility: 0.917"""	-0.311749	0.075184	0.494502	PRLNSFVEPWSRRCGHYNVLLQLARD	generic|tr_A2A5I7_A2A5I7_MOUSE__II_995454_REVERSED	|generic|sp_Q9D3D0-2_TTPAL_MOUSE_REVERSED	|generic|sp_Q9D3D0_TTPAL_MOUSE__chr2_1_163615384_163615641_ENSMUST00000109405_REVERSED|
"""index: 18567, intensity: 4353.0, mobility: 1.491"""	-0.312143	0.0755509	0.495215	RRVKLPVLYVLPA	generic|IP_983034_TX=10090_REVERSED|
"""index: 4699, intensity: 665115.0, mobility: 0.959"""	-0.312838	0.0760357	0.496473	MEMPGMPKPASILERAAAEPVERLQIT	generic|tr_E9QM61_E9QM61_MOUSE__chr1_1_44180909_44181082_ENSMUST00000131177__II_1040113_REVERSED	|generic|II_1040108_TX=10090_REVERSED	|generic|tr_Q3TPQ3_Q3TPQ3_MOUSE__chr1_1_44175841_44175987_ENSMUST00000131177_REVERSED	|generic|sp_P35689_ERCC5_MOUSE__chr1_1_44180909_44181082_ENSMUST00000131177_REVERSED	|generic|tr_Q3TUN4_Q3TUN4_MOUSE__chr1_1_44175841_44175987_ENSMUST00000131177_REVERSED	|generic|tr_Q3UV64_Q3UV64_MOUSE__chr1_1_44175841_44175987_ENSMUST00000131177_REVERSED	|generic|tr_Q6P9Q0_Q6P9Q0_MOUSE_REVERSED	|generic|tr_Q3TUT3_Q3TUT3_MOUSE__chr1_1_44175841_44175987_ENSMUST00000131177_REVERSED	|generic|tr_B2RUC3_B2RUC3_MOUSE__chr1_1_44175841_44175987_ENSMUST00000131177_REVERSED|
"""index: 13180, intensity: 5562.0, mobility: 0.913"""	-0.313481	0.07656	0.497639	WCTRLQPK	generic|IP_1066157_TX=10090_REVERSED|
"""index: 754, intensity: 3349.0, mobility: 0.772"""	-0.314347	0.0770844	0.49921	IDDARVGP	generic|sp_Q80T14_FRAS1_MOUSE_REVERSED|
"""index: 13760, intensity: 11320.0, mobility: 1.018"""	-0.314624	0.0775681	0.499713	RWRRLAPIMP	generic|IP_1057338_TX=10090_REVERSED|
"""index: 1518, intensity: 3263.0, mobility: 0.941"""	-0.315089	0.0780513	0.500557	AYSMLSLNSTHTSDLTEGSFN	generic|sp_Q3TL44_NLRX1_MOUSE__chr9_-1_44265160_44265216_ENSMUST00000213764_REVERSED|
"""index: 7415, intensity: 3465.0, mobility: 0.856"""	-0.315453	0.078534	0.501219	TKLYSRELGTVALMM	generic|chr8_-1_94082416_94082490_ENSMUST00000034206_REVERSED|
"""index: 8841, intensity: 3766.0, mobility: 0.931"""	-0.315896	0.0790576	0.502024	PEPPPPPFFFRWLRRM	generic|tr_L7N480_L7N480_MOUSE__II_898460_REVERSED	|generic|tr_M0QW72_M0QW72_MOUSE_REVERSED|
"""index: 4843, intensity: 4379.0, mobility: 1.026"""	-0.316194	0.0795812	0.502565	LSYHTGSGSGSFRSP	generic|tr_I6L991_I6L991_MOUSE__II_914246_REVERSED|
"""index: 8491, intensity: 3194.0, mobility: 1.129"""	-0.317313	0.0799791	0.504601	EVLDWHQFKAQPAGELLEFSKHKNERVQ	generic|tr_E9PVP9_E9PVP9_MOUSE_REVERSED	|generic|tr_Q8CDP2_Q8CDP2_MOUSE_REVERSED|
"""index: 17381, intensity: 4352.0, mobility: 1.023"""	-0.318637	0.0802501	0.507011	YYITLHLPFR	generic|chrMT_1_14675_14755_ENSMUST00000082421_REVERSED|
"""index: 4083, intensity: 3175.0, mobility: 1.104"""	-0.320498	0.0807712	0.510404	MQERTSTPQGGLLVGLEVMYDLYATLVK	generic|sp_P0DPD9_EFCE2_MOUSE__II_3486897_REVERSED	|generic|sp_P0DPD9-2_EFCE2_MOUSE__II_3486897_REVERSED	|generic|tr_Q923T6_Q923T6_MOUSE__II_3486897_REVERSED	|generic|sp_B2RQR8_ECE2_MOUSE__II_3486897_REVERSED	|generic|sp_B2RQR8-2_ECE2_MOUSE__II_3486897_REVERSED	|generic|tr_F6WM66_F6WM66_MOUSE__II_3486897_REVERSED	|generic|tr_Q8C099_Q8C099_MOUSE__II_3486897_REVERSED	|generic|tr_Q8K0P0_Q8K0P0_MOUSE__II_3486897_REVERSED	|generic|tr_E9Q1S5_E9Q1S5_MOUSE__II_3486897_REVERSED	|generic|II_1078986_TX=10090_REVERSED	|generic|tr_Q80Z58_Q80Z58_MOUSE_REVERSED	|generic|tr_Q80Z57_Q80Z57_MOUSE_REVERSED|
"""index: 12781, intensity: 6173.0, mobility: 0.983"""	-0.320966	0.08125	0.51126	GLDVPYIQINVDLILDMKFSE	generic|tr_A0A338P6I2_A0A338P6I2_MOUSE__chr16_1_20721920_20722027_ENSMUST00000231656__II_625910_REVERSED	|generic|sp_Q923G2_RPAB3_MOUSE__chr16_1_20721920_20722027_ENSMUST00000231656__II_625910_REVERSED	|generic|tr_A0A338P6M3_A0A338P6M3_MOUSE__chr16_1_20720521_20721944_ENSMUST00000021405_REVERSED|
"""index: 9773, intensity: 3411.0, mobility: 1.072"""	-0.321676	0.0817283	0.512556	ERSRNTLVDVITDY	generic|sp_Q9JHQ0_ANXA9_MOUSE_REVERSED|
"""index: 1572, intensity: 10396.0, mobility: 1.023"""	-0.322454	0.0822488	0.513978	PICPAMSRACPLIH	generic|chr9_1_31327334_31327438_ENSMUST00000117389__IP_855135_TX=10090_REVERSED|
"""index: 3218, intensity: 3548.0, mobility: 0.951"""	-0.32264	0.0827694	0.514318	IGPPPLYGHFLV	generic|sp_Q8BFX3_KCTD3_MOUSE__chr1_-1_188976607_188976642_ENSMUST00000193143__II_1024822_REVERSED	|generic|II_1024806_TX=10090_REVERSED	|generic|tr_A0A0A6YX67_A0A0A6YX67_MOUSE__chr1_-1_188976607_188976642_ENSMUST00000193143_REVERSED	|generic|sp_Q8BFX3-2_KCTD3_MOUSE__chr1_-1_188981336_188981377_ENSMUST00000085678_REVERSED|
"""index: 931, intensity: 6361.0, mobility: 0.892"""	-0.323325	0.0832466	0.515569	CIPVFLCAGCKSELLPV	generic|IP_993469_TX=10090_REVERSED|
"""index: 5398, intensity: 9251.0, mobility: 1.001"""	-0.323646	0.0837669	0.516157	VIAPDIRGIWELG	generic|tr_X5J5Q7_X5J5Q7_MOUSE_REVERSED|
"""index: 3284, intensity: 4453.0, mobility: 0.937"""	-0.324203	0.0842872	0.517176	APLTPPPPVSANH	generic|tr_A0A571BDS0_A0A571BDS0_MOUSE__IP_841162_REVERSED|
"""index: 7507, intensity: 2857.0, mobility: 0.889"""	-0.324501	0.0846314	0.517722	TKVQVLYSLS	generic|IP_1078304_TX=10090_REVERSED|
"""index: 14712, intensity: 3163.0, mobility: 0.884"""	-0.325514	0.0848422	0.519575	TFRLDSDHDR	generic|tr_A2AQ99_A2AQ99_MOUSE__chr2_1_80326682_80326711_ENSMUST00000028392_REVERSED	|generic|tr_A2AQ92_A2AQ92_MOUSE__chr5_1_30876503_30876690_ENSMUST00000201203_REVERSED	|generic|tr_A0A494BAW1_A0A494BAW1_MOUSE__chr2_1_80326682_80326711_ENSMUST00000028392_REVERSED	|generic|tr_Q8BZ02_Q8BZ02_MOUSE_REVERSED	|generic|tr_B7ZWM4_B7ZWM4_MOUSE__chr2_1_80326682_80326711_ENSMUST00000028392_REVERSED|
"""index: 13983, intensity: 44526.0, mobility: 1.039"""	-0.328313	0.0852273	0.524708	HYKRRREHK	generic|sp_P56135_ATPK_MOUSE_REVERSED	|generic|tr_F8WHP8_F8WHP8_MOUSE__chr5_-1_145183839_145187279_ENSMUST00000037056_REVERSED|
"""index: 8116, intensity: 4806.0, mobility: 1.088"""	-0.329236	0.0857438	0.526403	YPQRIMSQYWKLPTLVLATRDTNIAQ	generic|sp_P63277_AMELX_MOUSE_REVERSED|
"""index: 2980, intensity: 10314.0, mobility: 0.919"""	-0.329242	0.0860381	0.526415	APPHFSLLQQT	generic|IP_3474300_TX=10090_REVERSED|
"""index: 17346, intensity: 3310.0, mobility: 1.048"""	-0.331829	0.0865533	0.531168	FYEKGPCLEQRLLQVPAR	generic|tr_A0A338P6G2_A0A338P6G2_MOUSE__II_3495225_REVERSED	|generic|tr_A0A338P6M1_A0A338P6M1_MOUSE_REVERSED	|generic|tr_F6WEU2_F6WEU2_MOUSE_REVERSED|
"""index: 9518, intensity: 2522.0, mobility: 0.938"""	-0.332029	0.0870237	0.531535	SYKSMLVIERHLQITRHRLE	generic|sp_Q6ZQ11_CHSS1_MOUSE_REVERSED	|generic|tr_A2VCT7_A2VCT7_MOUSE_REVERSED	|generic|tr_A8E636_A8E636_MOUSE_REVERSED|
"""index: 5081, intensity: 4338.0, mobility: 0.924"""	-0.332411	0.0875386	0.532239	TIPAQPRSWR	generic|tr_A0A087WR50_A0A087WR50_MOUSE__chr1_-1_71637244_71637333_ENSMUST00000186613__II_1037262_REVERSED	|generic|tr_A0A087WSN6_A0A087WSN6_MOUSE__chr1_-1_71637244_71637333_ENSMUST00000186613__II_1037262_REVERSED	|generic|sp_P11276_FINC_MOUSE__chr1_-1_71637244_71637333_ENSMUST00000186613__II_1037262_REVERSED	|generic|tr_Q3TCF1_Q3TCF1_MOUSE__chr1_-1_71637244_71637333_ENSMUST00000186613__II_1037262_REVERSED	|generic|tr_B9EHT6_B9EHT6_MOUSE__chr1_-1_71637244_71637333_ENSMUST00000186613__II_1037262_REVERSED	|generic|tr_Q3UHL6_Q3UHL6_MOUSE__chr1_-1_71637244_71637333_ENSMUST00000186613__II_1037262_REVERSED	|generic|tr_Q3UGY5_Q3UGY5_MOUSE__chr1_-1_71637244_71637333_ENSMUST00000186613_REVERSED	|generic|tr_Q3TCL7_Q3TCL7_MOUSE__chr1_-1_71637244_71637333_ENSMUST00000186613_REVERSED	|generic|tr_B7ZNJ1_B7ZNJ1_MOUSE__chr1_-1_71637244_71637333_ENSMUST00000186613_REVERSED	|generic|tr_Q3UH17_Q3UH17_MOUSE__chr1_-1_71637244_71637333_ENSMUST00000186613_REVERSED	|generic|tr_Q3TBB4_Q3TBB4_MOUSE__chr1_-1_71637244_71637333_ENSMUST00000186613_REVERSED	|generic|tr_A0A087WS56_A0A087WS56_MOUSE__chr1_-1_71637244_71637333_ENSMUST00000186613_REVERSED	|generic|tr_Q3UHR1_Q3UHR1_MOUSE__chr1_-1_71637244_71637333_ENSMUST00000186613_REVERSED|
"""index: 5293, intensity: 4307.0, mobility: 0.884"""	-0.33325	0.0880536	0.533782	PGSSFCPPAGPPIPPGGPPLPPAPPPPCSDFP	generic|II_3462237_TX=10090_REVERSED	|generic|sp_Q80U19_DAAM2_MOUSE__chr17_-1_49493817_49493906_ENSMUST00000224954_REVERSED|
"""index: 367, intensity: 2722.0, mobility: 0.775"""	-0.333538	0.0885685	0.534313	EFAKLDRQYEQH	generic|tr_A0A1L1STC6_A0A1L1STC6_MOUSE__chr10_-1_5368188_5368301_ENSMUST00000215887_REVERSED	|generic|sp_Q6ZWR6_SYNE1_MOUSE__chr10_-1_5368188_5368301_ENSMUST00000215887_REVERSED	|generic|sp_Q6ZWR6-4_SYNE1_MOUSE__chr10_-1_5368188_5368301_ENSMUST00000215887_REVERSED|
"""index: 2809, intensity: 2672.0, mobility: 0.970"""	-0.333887	0.0890834	0.534956	ELCQPEHIALSQ	generic|sp_Q6V5K9_ZN474_MOUSE_REVERSED|
"""index: 2379, intensity: 12401.0, mobility: 0.830"""	-0.334218	0.0895984	0.535564	TSSTLLAWRSVGGQRI	generic|chr3_1_96188142_96188423_ENSMUST00000133665_REVERSED|
"""index: 14545, intensity: 4037.0, mobility: 0.869"""	-0.334223	0.0901133	0.535574	RKKFWRQLKA	generic|tr_Q4TU86_Q4TU86_MOUSE__IP_830283_REVERSED	|generic|tr_A6PW38_A6PW38_MOUSE__IP_830283_REVERSED	|generic|tr_A2A4F1_A2A4F1_MOUSE__IP_830283_REVERSED	|generic|IP_830292_TX=10090_REVERSED|
"""index: 17561, intensity: 4518.0, mobility: 1.056"""	-0.334301	0.0905816	0.535717	LQALFVPGALAVLAAAERRVDPSLAGRLGLLIR	generic|sp_Q3V050_S47A2_MOUSE_REVERSED	|generic|tr_Z4YMV2_Z4YMV2_MOUSE_REVERSED|
"""index: 6648, intensity: 4497.0, mobility: 0.903"""	-0.334778	0.0910962	0.536597	TCSVAMSAEGKGM	generic|IP_1111634_TX=10090_REVERSED|
"""index: 13018, intensity: 4985.0, mobility: 0.950"""	-0.336573	0.0915638	0.539904	FHVMLSVIGLPILTYKPAMQY	generic|tr_K7N747_K7N747_MOUSE_REVERSED|
"""index: 6662, intensity: 4426.0, mobility: 0.993"""	-0.337529	0.0919836	0.541667	FRSFRVWSNSI	generic|IP_1148955_TX=10090_REVERSED|
"""index: 9621, intensity: 3111.0, mobility: 1.069"""	-0.339621	0.0924025	0.545527	MKSAFPKGPIHAGHFSARPRPLMMESVRLVLNRVYCM	generic|IP_3490428_TX=10090_REVERSED|
"""index: 10050, intensity: 3388.0, mobility: 1.159"""	-0.341419	0.0929158	0.548849	SFLEQMLPTAFPHSDQ	generic|sp_O54915_NR1I2_MOUSE_REVERSED	|generic|sp_O54915-2_NR1I2_MOUSE_REVERSED|
"""index: 8272, intensity: 3950.0, mobility: 1.049"""	-0.341596	0.0933333	0.549175	WPMLTWFIIRWRLLYLFAEGFAESKM	generic|IP_831193_TX=10090_REVERSED|
"""index: 5780, intensity: 7903.0, mobility: 1.023"""	-0.343445	0.0937981	0.552592	LVAPVNVSYVYLS	generic|IP_1093080_TX=10090_REVERSED|
"""index: 8649, intensity: 3310.0, mobility: 0.913"""	-0.344376	0.0943106	0.554313	TTAGPVSSALAR	generic|sp_Q8CAF4_NHSL1_MOUSE_REVERSED	|generic|sp_Q8CAF4-3_NHSL1_MOUSE_REVERSED	|generic|tr_E0CYL9_E0CYL9_MOUSE_REVERSED	|generic|tr_A0A140LIZ7_A0A140LIZ7_MOUSE_REVERSED|
"""index: 1223, intensity: 2770.0, mobility: 0.916"""	-0.344403	0.0947746	0.554363	SLKSDFDEDVEQIMSKLGLHTQPAGLKEMM	generic|sp_Q9D8Y0_EFHD2_MOUSE_REVERSED	|generic|tr_Q8C845_Q8C845_MOUSE_REVERSED|
"""index: 16804, intensity: 12709.0, mobility: 1.034"""	-0.34492	0.0951894	0.555318	QRGINGVTVGGSFFI	generic|sp_Q8BGI3_INSI1_MOUSE_REVERSED|
"""index: 6913, intensity: 4839.0, mobility: 0.961"""	-0.345063	0.0955544	0.555584	SCQSLAPLLASFQFDVICCSVLEL	generic|tr_L7N1Y3_L7N1Y3_MOUSE__II_3503431_REVERSED	|generic|tr_A0A1Y7VJ51_A0A1Y7VJ51_MOUSE_REVERSED	|generic|tr_Q3UTB0_Q3UTB0_MOUSE_REVERSED|
"""index: 4689, intensity: 2989.0, mobility: 1.072"""	-0.345312	0.0960163	0.556043	KFSDAQQEKAHKDKATKFESFFEEEYERIAEISESSNGKGTVV	generic|tr_Q80TX7_Q80TX7_MOUSE__chr16_1_29616666_29616695_ENSMUST00000160475_REVERSED|
"""index: 11483, intensity: 14356.0, mobility: 0.894"""	-0.34603	0.0964286	0.557371	VNFIYHFAEELTEGLAVMGHNR	generic|sp_Q9QYB5_ADDG_MOUSE_REVERSED	|generic|sp_Q9QYB5-2_ADDG_MOUSE_REVERSED	|generic|tr_A0A494B9K4_A0A494B9K4_MOUSE_REVERSED	|generic|tr_Q8BJH2_Q8BJH2_MOUSE_REVERSED	|generic|tr_Q8BM29_Q8BM29_MOUSE_REVERSED	|generic|tr_Q05C56_Q05C56_MOUSE_REVERSED	|generic|tr_Q05DT0_Q05DT0_MOUSE_REVERSED|
"""index: 1145, intensity: 2561.0, mobility: 1.022"""	-0.347109	0.0966921	0.559367	LCTPLYKDFLII	generic|sp_Q69Z23_DYH17_MOUSE__chr3_1_20098111_20098140_ENSMUST00000002502_REVERSED	|generic|sp_Q69Z23-2_DYH17_MOUSE__chr3_1_20098111_20098140_ENSMUST00000002502_REVERSED	|generic|tr_A2A520_A2A520_MOUSE__chr3_1_20098111_20098140_ENSMUST00000002502_REVERSED	|generic|tr_E9Q7P0_E9Q7P0_MOUSE__chr3_1_20098111_20098140_ENSMUST00000002502_REVERSED	|generic|tr_K3W4R0_K3W4R0_MOUSE__chr3_1_20098111_20098140_ENSMUST00000002502_REVERSED|
"""index: 7504, intensity: 3916.0, mobility: 1.053"""	-0.34957	0.0971516	0.563924	LTGTNRRQDKYDPPPRTLHRNMQDQPSLK	generic|tr_F6U238_F6U238_MOUSE_REVERSED	|generic|tr_Q8BMG4_Q8BMG4_MOUSE_REVERSED	|generic|tr_Q6ZPH8_Q6ZPH8_MOUSE_REVERSED	|generic|tr_E9Q7L5_E9Q7L5_MOUSE_REVERSED|
"""index: 10539, intensity: 4351.0, mobility: 1.025"""	-0.350712	0.0976602	0.566036	RDNSLFHKLMAPVTVSICGVD	generic|tr_Q7TRX3_Q7TRX3_MOUSE_REVERSED	|generic|tr_Q8VGR2_Q8VGR2_MOUSE_REVERSED|
"""index: 5803, intensity: 3804.0, mobility: 0.950"""	-0.351021	0.0981689	0.566609	NEAQEEIQKQLHLVQGEMYR	generic|tr_E9Q9T4_E9Q9T4_MOUSE__II_1027385_REVERSED	|generic|sp_Q8C0T9_ADCYA_MOUSE_REVERSED|
"""index: 16157, intensity: 3981.0, mobility: 1.098"""	-0.351075	0.0986775	0.56671	KQKQPVLYMKPK	generic|IP_1006538_TX=10090_REVERSED|
"""index: 3912, intensity: 4161.0, mobility: 1.086"""	-0.352256	0.0991862	0.568896	YCFWYVKDGRGTHQLFDLVTKNKNYLRNQDRNLSELLNCEI	generic|tr_Q3T9G8_Q3T9G8_MOUSE_REVERSED|
"""index: 18057, intensity: 9174.0, mobility: 0.979"""	-0.352279	0.0996948	0.568938	VRRMKDITEF	generic|sp_Q8K4Q0-2_RPTOR_MOUSE__chr11_1_119780571_119780606_ENSMUST00000147781__II_1122605_REVERSED	|generic|tr_F7CN67_F7CN67_MOUSE__II_1122637_REVERSED	|generic|sp_Q8K4Q0_RPTOR_MOUSE__chr11_1_119780571_119780606_ENSMUST00000147781__II_1122636_REVERSED	|generic|tr_F7B6I3_F7B6I3_MOUSE__II_1122628_REVERSED	|generic|tr_A2ACM0_A2ACM0_MOUSE__chr11_1_119780571_119780606_ENSMUST00000147781__II_1122635_REVERSED	|generic|tr_A4FUW1_A4FUW1_MOUSE__chr11_1_119780571_119780606_ENSMUST00000147781__II_1122635_REVERSED|
"""index: 16788, intensity: 3257.0, mobility: 0.900"""	-0.352809	0.100102	0.56992	LYQFLFQM	generic|chr5_-1_149627327_149629277_ENSMUST00000201452__IP_927614_TX=10090_REVERSED	|generic|chr5_-1_149627528_149627641_ENSMUST00000201452_REVERSED|
"""index: 4292, intensity: 22393.0, mobility: 1.066"""	-0.353447	0.100508	0.571101	SLHHLWKTSELASLWNGPDPMQTCLLRLSQFSRRISHINAM	generic|tr_M0QW74_M0QW74_MOUSE__chr11_-1_4489618_4489767_ENSMUST00000130716__II_1139990_REVERSED	|generic|tr_B1ATD5_B1ATD5_MOUSE__chr11_-1_4489618_4489767_ENSMUST00000130716__II_656654_REVERSED	|generic|sp_Q8K296_MTMR3_MOUSE__chr11_-1_4489618_4489767_ENSMUST00000130716__II_1140000_REVERSED	|generic|tr_Q66I45_Q66I45_MOUSE__chr11_-1_4489618_4489767_ENSMUST00000130716__II_656654_REVERSED	|generic|tr_B1ATD4_B1ATD4_MOUSE__chr11_-1_4489618_4489767_ENSMUST00000130716__II_1139992_REVERSED	|generic|tr_R4GML8_R4GML8_MOUSE__chr11_-1_4489618_4489767_ENSMUST00000130716__II_1140000_REVERSED	|generic|sp_Q8K296-2_MTMR3_MOUSE__chr11_-1_4489618_4489767_ENSMUST00000130716_REVERSED|
"""index: 4451, intensity: 19732.0, mobility: 0.961"""	-0.354066	0.101015	0.572249	MITTYHLPHCIAVYRDYAMSTLLFS	generic|tr_Q8VGK9_Q8VGK9_MOUSE_REVERSED	|generic|tr_A1L3R4_A1L3R4_MOUSE_REVERSED	|generic|tr_Q8VGJ9_Q8VGJ9_MOUSE_REVERSED|
"""index: 8595, intensity: 3975.0, mobility: 0.914"""	-0.35419	0.10142	0.572479	ITADTRKCSPI	generic|sp_P55200_KMT2A_MOUSE__chr9_-1_44835794_44835835_ENSMUST00000152241__II_853586_REVERSED	|generic|sp_P55200-2_KMT2A_MOUSE__chr9_-1_44835794_44835835_ENSMUST00000152241__II_853586_REVERSED	|generic|tr_D3Z5H5_D3Z5H5_MOUSE__chr9_-1_44845385_44845522_ENSMUST00000152241_REVERSED|
"""index: 6996, intensity: 5079.0, mobility: 0.953"""	-0.354888	0.101824	0.573772	FVEIHRPASTFKKGMRDTAIAVLTTQGV	generic|tr_A0A0G2JFZ8_A0A0G2JFZ8_MOUSE_REVERSED	|generic|sp_Q9D2F7_P210L_MOUSE_REVERSED|
"""index: 9174, intensity: 3005.0, mobility: 0.998"""	-0.355288	0.102227	0.574512	LPCDLFQLELPDAARKQCGRTEQLDLVLLEGR	generic|tr_F6QKC0_F6QKC0_MOUSE__chr2_-1_126795439_126795492_ENSMUST00000127277_REVERSED|
"""index: 10114, intensity: 3956.0, mobility: 1.264"""	-0.355843	0.102733	0.575539	QWRFLRERLCTTLESLA	generic|tr_B2RQE3_B2RQE3_MOUSE__II_939966_REVERSED	|generic|tr_A5CVE4_A5CVE4_MOUSE__II_939966_REVERSED	|generic|tr_B7ZN44_B7ZN44_MOUSE_REVERSED	|generic|tr_I1E4X8_I1E4X8_MOUSE_REVERSED|
"""index: 4821, intensity: 3354.0, mobility: 1.079"""	-0.356239	0.103239	0.576274	TYGALSFRNLDLFN	generic|chr8_-1_99279620_99400772_ENSMUST00000155527_REVERSED|
"""index: 15598, intensity: 6524.0, mobility: 1.031"""	-0.356287	0.103692	0.576362	ALRMVLINERR	generic|tr_F7CCI4_F7CCI4_MOUSE__II_1071099_REVERSED	|generic|tr_A0A3B2W4D2_A0A3B2W4D2_MOUSE_REVERSED	|generic|sp_Q9ER69_FL2D_MOUSE_REVERSED	|generic|sp_Q9ER69-2_FL2D_MOUSE_REVERSED	|generic|tr_E0CYH0_E0CYH0_MOUSE_REVERSED	|generic|tr_Q571E0_Q571E0_MOUSE_REVERSED|
"""index: 6298, intensity: 4632.0, mobility: 1.063"""	-0.35676	0.104198	0.577238	RKEAESMVKWEA	generic|sp_P53783_SOX1_MOUSE_REVERSED|
"""index: 8145, intensity: 4555.0, mobility: 0.916"""	-0.356878	0.104651	0.577457	MIELPIAFIKNYMRVSR	generic|II_1153187_TX=10090_REVERSED	|generic|sp_Q91W97_HKDC1_MOUSE_REVERSED|
"""index: 6656, intensity: 3683.0, mobility: 0.872"""	-0.35766	0.104997	0.578906	PMVSGGLPTHT	generic|sp_Q80TF6_STAR9_MOUSE__II_1003263_REVERSED|
"""index: 10566, intensity: 3544.0, mobility: 1.052"""	-0.359587	0.105502	0.582475	RAPETIFSPTPLRSP	generic|II_851880_TX=10090_REVERSED|
"""index: 4668, intensity: 6911.0, mobility: 0.897"""	-0.359829	0.105954	0.582923	FLMPTGVCAPSMSLQAAHRMLAQRLHP	generic|IP_1130383_TX=10090_REVERSED|
"""index: 12297, intensity: 3240.0, mobility: 0.975"""	-0.360316	0.106458	0.583825	DILTWIGLGGF	generic|sp_Q8BJ83_TM2D3_MOUSE__chr7_1_65701630_65701758_ENSMUST00000206934__II_887919_REVERSED	|generic|sp_Q8BJ83-2_TM2D3_MOUSE__chr7_1_65701630_65701758_ENSMUST00000206934__II_887919_REVERSED	|generic|tr_A0A0U1RNE7_A0A0U1RNE7_MOUSE__chr7_1_65701630_65701758_ENSMUST00000206934__II_887919_REVERSED|
"""index: 15648, intensity: 3798.0, mobility: 0.932"""	-0.360318	0.106963	0.583828	EEKKQPGRF	generic|IP_1152034_TX=10090_REVERSED	|generic|IP_2430017_TX=10090_REVERSED|
"""index: 9102, intensity: 3891.0, mobility: 0.920"""	-0.360546	0.107467	0.584251	GEQTIDMGNISGSLSGELER	generic|tr_Q147Z1_Q147Z1_MOUSE__II_1134481_REVERSED|
"""index: 13341, intensity: 6235.0, mobility: 0.930"""	-0.36055	0.107809	0.584258	PRTTPSPGIIR	generic|chr6_1_125101273_125101460_ENSMUST00000112392_REVERSED|
"""index: 14090, intensity: 132924.0, mobility: 1.021"""	-0.362375	0.108312	0.587638	KTGKSSSSSKRI	generic|tr_Q548M7_Q548M7_MOUSE_REVERSED|
"""index: 5059, intensity: 4777.0, mobility: 0.915"""	-0.362912	0.108707	0.588632	FYLKCRLTLCRRFQQYTKYR	generic|sp_Q924W5_SMC6_MOUSE__chr12_1_11317789_11317884_ENSMUST00000218022__II_3501745_REVERSED|
"""index: 7726, intensity: 4283.0, mobility: 1.108"""	-0.363291	0.1091	0.589333	WWALSPWMPGTSLGTLRLHNRLCVLRGP	generic|IP_3482145_TX=10090_REVERSED|
"""index: 10104, intensity: 5357.0, mobility: 1.161"""	-0.36529	0.109548	0.593035	QFESYHLALPLQPVDM	generic|IP_933799_TX=10090_REVERSED|
"""index: 6768, intensity: 3320.0, mobility: 0.809"""	-0.365955	0.109774	0.594265	KDERASRVDDSVRRVSSLL	generic|sp_P24529_TY3H_MOUSE__chr7_-1_142896407_142896442_ENSMUST00000124951__II_880126_REVERSED	|generic|tr_Q3UTB3_Q3UTB3_MOUSE__chr7_-1_142896407_142896442_ENSMUST00000124951__II_880126_REVERSED	|generic|tr_E9Q9G5_E9Q9G5_MOUSE__chr7_-1_142896407_142896442_ENSMUST00000124951_REVERSED	|generic|tr_D3Z0B1_D3Z0B1_MOUSE_REVERSED|
"""index: 12898, intensity: 13170.0, mobility: 0.841"""	-0.367571	0.110276	0.597256	QWGLVLRM	generic|chr7_1_127848840_127848956_ENSMUST00000033075_REVERSED|
"""index: 7925, intensity: 2732.0, mobility: 1.119"""	-0.36776	0.110777	0.597605	WLWGVIDTPQTLALDQAPMPVQSIIPKS	generic|II_1067775_TX=10090_REVERSED|
"""index: 6796, intensity: 5171.0, mobility: 0.892"""	-0.367902	0.111278	0.597869	MVESDASPHQVG	generic|chr6_1_107569024_107569116_ENSMUST00000049285_REVERSED|
"""index: 15069, intensity: 14293.0, mobility: 1.017"""	-0.368076	0.111668	0.59819	TDRNLKRSSHK	generic|IP_1074647_TX=10090_REVERSED|
"""index: 5168, intensity: 3620.0, mobility: 0.943"""	-0.368927	0.112	0.599763	MWSATTQWTF	generic|IP_1134158_TX=10090_REVERSED|
"""index: 2742, intensity: 4037.0, mobility: 0.961"""	-0.371348	0.112388	0.60424	LGPPHPLSLFTF	generic|sp_P97382_KCAB3_MOUSE__chr11_1_69331774_69331833_ENSMUST00000142328_REVERSED|
"""index: 16689, intensity: 18023.0, mobility: 0.926"""	-0.372219	0.112887	0.605848	RYPISTHGEK	generic|chr9_1_3369671_3369721_ENSMUST00000212294_REVERSED|
"""index: 8195, intensity: 7315.0, mobility: 1.130"""	-0.372406	0.11333	0.606194	LLTCDPFTDDVVVQDLPQYKGEKGAKLL	generic|II_1094058_TX=10090_REVERSED	|generic|sp_Q80ZV0_RNH2B_MOUSE__chr14_1_62348562_62348636_ENSMUST00000169728_REVERSED|
"""index: 14761, intensity: 19153.0, mobility: 1.068"""	-0.372843	0.113772	0.607001	ERMPRLNRGRL	generic|sp_Q6PFH3_DCA15_MOUSE__chr8_-1_84102952_84103017_ENSMUST00000210625_REVERSED	|generic|sp_Q6PFH3-2_DCA15_MOUSE__chr8_-1_84102952_84103017_ENSMUST00000210625_REVERSED|
"""index: 4329, intensity: 3570.0, mobility: 1.016"""	-0.373071	0.114271	0.607421	RSSWPTQRRRW	generic|IP_993941_TX=10090_REVERSED|
"""index: 6901, intensity: 3144.0, mobility: 0.975"""	-0.373153	0.11477	0.607574	SCQSLAPLLASFQFDVICCSVLEL	generic|tr_L7N1Y3_L7N1Y3_MOUSE__II_3503431_REVERSED	|generic|tr_A0A1Y7VJ51_A0A1Y7VJ51_MOUSE_REVERSED	|generic|tr_Q3UTB0_Q3UTB0_MOUSE_REVERSED|
"""index: 6780, intensity: 5281.0, mobility: 0.819"""	-0.373326	0.115155	0.607893	ECVWCIAKKDEKCFLLLK	generic|tr_Q3TA29_Q3TA29_MOUSE_REVERSED	|generic|sp_Q99PP6_TR34A_MOUSE_REVERSED	|generic|sp_Q99PP6-2_TR34A_MOUSE_REVERSED	|generic|sp_Q99PP6-3_TR34A_MOUSE_REVERSED	|generic|tr_Q3TAH7_Q3TAH7_MOUSE_REVERSED	|generic|tr_E9PYZ4_E9PYZ4_MOUSE_REVERSED|
"""index: 18614, intensity: 21112.0, mobility: 1.299"""	-0.374001	0.115653	0.609139	KKQKKKKLNKHI	generic|IP_1128996_TX=10090_REVERSED|
"""index: 15773, intensity: 3278.0, mobility: 0.922"""	-0.37442	0.116036	0.609914	VLMYEQFK	generic|IP_2462813_TX=10090_REVERSED|
"""index: 8422, intensity: 3861.0, mobility: 1.125"""	-0.376311	0.116418	0.613402	ELFTQLPSPVAAQFS	generic|IP_900978_TX=10090_REVERSED|
"""index: 8198, intensity: 3065.0, mobility: 0.878"""	-0.377447	0.116915	0.615497	NLTLKIMVKVLTEPQLV	generic|IP_948804_TX=10090_REVERSED|
"""index: 1611, intensity: 4101.0, mobility: 0.850"""	-0.377872	0.117413	0.616281	QAIDRGERP	generic|sp_Q8BL06_UBP54_MOUSE__chr14_-1_20585994_20586137_ENSMUST00000143267_REVERSED|
"""index: 7495, intensity: 2533.0, mobility: 0.904"""	-0.378533	0.117852	0.6175	EPCPAPILKPLNNCKFNSPK	generic|IP_3496329_TX=10090_REVERSED|
"""index: 14044, intensity: 4341.0, mobility: 0.840"""	-0.378693	0.118349	0.617794	MGCMYVSK	generic|IP_838783_TX=10090_REVERSED|
"""index: 741, intensity: 4648.0, mobility: 0.817"""	-0.378977	0.118787	0.618317	EDVSARCCL	generic|tr_A0A0R4J0C3_A0A0R4J0C3_MOUSE_REVERSED	|generic|sp_Q08EA8_TM213_MOUSE_REVERSED|
"""index: 17671, intensity: 7762.0, mobility: 0.915"""	-0.379737	0.119225	0.619717	FGSSDADYKRW	generic|sp_Q91WD9_SEGN_MOUSE_REVERSED|
"""index: 9640, intensity: 2908.0, mobility: 0.942"""	-0.380105	0.119366	0.620394	NIVLINAAIVDP	generic|tr_B2Z895_B2Z895_MOUSE__II_1035863_REVERSED|
"""index: 13426, intensity: 13566.0, mobility: 0.925"""	-0.381872	0.119861	0.623646	IVLHHYGPK	generic|tr_Q3UGE8_Q3UGE8_MOUSE__II_877318_REVERSED	|generic|tr_D3Z0A9_D3Z0A9_MOUSE__II_877318_REVERSED	|generic|tr_Q3TUL5_Q3TUL5_MOUSE__II_877316_REVERSED	|generic|tr_G3UVW5_G3UVW5_MOUSE__II_877316_REVERSED	|generic|tr_Q8BZQ3_Q8BZQ3_MOUSE__II_877316_REVERSED	|generic|tr_E9Q2C0_E9Q2C0_MOUSE__II_877345_REVERSED	|generic|tr_Q8C0V6_Q8C0V6_MOUSE_REVERSED|
"""index: 13901, intensity: 3821.0, mobility: 0.934"""	-0.382123	0.120357	0.624108	YWGPVLCRR	generic|tr_G3UX70_G3UX70_MOUSE_REVERSED	|generic|tr_A0A0G2JDL4_A0A0G2JDL4_MOUSE_REVERSED	|generic|sp_Q9EQW8_NDST4_MOUSE_REVERSED|
"""index: 868, intensity: 3265.0, mobility: 0.827"""	-0.382249	0.120852	0.62434	KPAPPQVSAM	generic|tr_E9QJV1_E9QJV1_MOUSE_REVERSED	|generic|sp_A1EGX6_FSCB_MOUSE_REVERSED|
"""index: 9582, intensity: 3952.0, mobility: 1.222"""	-0.382402	0.121347	0.62462	AWTSAMRMDRSRWAAPLAS	generic|IP_959128_TX=10090_REVERSED|
"""index: 8702, intensity: 3541.0, mobility: 1.114"""	-0.382661	0.121782	0.625097	LCKVTVPKGVELPGSFQIEPDKPFSYID	generic|tr_Q91X98_Q91X98_MOUSE_REVERSED	|generic|tr_Q8K0X1_Q8K0X1_MOUSE_REVERSED	|generic|tr_A0A0G2JFP9_A0A0G2JFP9_MOUSE_REVERSED	|generic|tr_Q544V4_Q544V4_MOUSE_REVERSED	|generic|tr_Q3TR98_Q3TR98_MOUSE_REVERSED	|generic|sp_P29533_VCAM1_MOUSE_REVERSED	|generic|tr_Q3UPN1_Q3UPN1_MOUSE_REVERSED|
"""index: 19004, intensity: 4985.0, mobility: 1.109"""	-0.384833	0.122096	0.629088	SLRLGYCRVMVSLRLGYCRVMVSLRLVYCRVMLSLR	generic|IP_1127999_TX=10090_REVERSED|
"""index: 14765, intensity: 3006.0, mobility: 1.061"""	-0.385387	0.12259	0.630104	RRSTGRAKSERR	generic|sp_Q3MI48_JSPR1_MOUSE_REVERSED|
"""index: 1510, intensity: 2539.0, mobility: 0.815"""	-0.385418	0.123085	0.630162	VLSTDPQIA	generic|tr_Q921V3_Q921V3_MOUSE_REVERSED	|generic|sp_Q9Z1J3_NFS1_MOUSE_REVERSED|
"""index: 13845, intensity: 2670.0, mobility: 1.068"""	-0.385443	0.123579	0.630208	YLKESHTRARRR	generic|sp_Q75UR0_ANO5_MOUSE__II_888675_REVERSED	|generic|sp_Q75UR0-3_ANO5_MOUSE__II_888655_REVERSED	|generic|sp_Q75UR0-2_ANO5_MOUSE_REVERSED|
"""index: 3044, intensity: 4425.0, mobility: 1.013"""	-0.385565	0.123889	0.630432	ERFNLHVTENWP	generic|IP_1046425_TX=10090_REVERSED|
"""index: 12852, intensity: 4242.0, mobility: 0.894"""	-0.387301	0.124383	0.633616	RHERITSQM	generic|sp_Q6PFX9_TNKS1_MOUSE__chr8_-1_34867690_34867776_ENSMUST00000209904__II_3500806_REVERSED	|generic|sp_Q6PFX9-2_TNKS1_MOUSE__chr8_-1_34867690_34867776_ENSMUST00000209904__II_3500806_REVERSED	|generic|II_3500802_TX=10090_REVERSED|
"""index: 4244, intensity: 3559.0, mobility: 0.932"""	-0.387671	0.124877	0.634294	SLSPPWPNNKM	generic|chr11_1_74669495_74669596_ENSMUST00000092915_REVERSED|
"""index: 12465, intensity: 4570.0, mobility: 0.897"""	-0.387925	0.125247	0.634759	KKSAEHMAK	generic|tr_Q6P1B9_Q6P1B9_MOUSE__chr18_1_32435156_32435242_ENSMUST00000234373__II_3464090_REVERSED	|generic|sp_O08539_BIN1_MOUSE__chr18_1_32435156_32435242_ENSMUST00000234373__II_3464090_REVERSED	|generic|sp_O08539-2_BIN1_MOUSE__chr18_1_32435156_32435242_ENSMUST00000234373__II_3464090_REVERSED	|generic|tr_A0A3Q4EBK4_A0A3Q4EBK4_MOUSE__chr18_1_32435156_32435242_ENSMUST00000234373__II_3464090_REVERSED|
"""index: 12710, intensity: 3611.0, mobility: 0.917"""	-0.389094	0.125616	0.636901	RRGYSELYV	generic|IP_1105262_TX=10090_REVERSED|
"""index: 559, intensity: 2906.0, mobility: 0.768"""	-0.39124	0.126108	0.640826	AQLLVPNQIDE	generic|IP_1087828_TX=10090_REVERSED|
"""index: 826, intensity: 2515.0, mobility: 0.784"""	-0.391335	0.126539	0.641001	MEELAPRMASRIEEVPFL	generic|tr_D3Z3D5_D3Z3D5_MOUSE__II_1136879_REVERSED	|generic|sp_Q5SX79_SHRM1_MOUSE__chr3_1_89445453_89445482_ENSMUST00000038942__II_1136879_REVERSED	|generic|sp_Q5SX79-2_SHRM1_MOUSE__chr3_1_89445453_89445482_ENSMUST00000038942__II_1136879_REVERSED|
"""index: 12237, intensity: 3456.0, mobility: 1.152"""	-0.391404	0.126906	0.641127	PNFVDILVPHTAYSIN	generic|IP_2474418_TX=10090_REVERSED|
"""index: 7313, intensity: 2792.0, mobility: 1.026"""	-0.391965	0.127335	0.642152	RGGCTPGGSRPDRQIALNDEGGR	generic|IP_889685_TX=10090_REVERSED|
"""index: 14405, intensity: 5646.0, mobility: 1.028"""	-0.392451	0.127827	0.643038	RRPWHKSQTK	generic|chr4_-1_142154456_142154596_ENSMUST00000155023__IP_953115_TX=10090_REVERSED|
"""index: 474, intensity: 2612.0, mobility: 0.751"""	-0.392824	0.128319	0.64372	AALAKVAQ	generic|tr_Q3UA72_Q3UA72_MOUSE__chr1_1_152774278_152774322_ENSMUST00000143008_REVERSED|
"""index: 1752, intensity: 3432.0, mobility: 0.908"""	-0.392943	0.128747	0.643937	VLADTVANLLH	generic|tr_A0A0R4J0Y6_A0A0R4J0Y6_MOUSE__II_1118095_REVERSED	|generic|tr_A0A1W2P736_A0A1W2P736_MOUSE__II_1118095_REVERSED	|generic|sp_O08537_ESR2_MOUSE__II_1118095_REVERSED	|generic|sp_O08537-2_ESR2_MOUSE__II_1118095_REVERSED	|generic|sp_O08537-4_ESR2_MOUSE_REVERSED|
"""index: 2322, intensity: 3065.0, mobility: 0.973"""	-0.393392	0.129238	0.644758	AGMNRWRCRSF	generic|IP_1046941_TX=10090_REVERSED|
"""index: 7706, intensity: 8476.0, mobility: 1.129"""	-0.393645	0.12973	0.645219	PMVPTVPTMVPMVPMVPTVPMVPMVPMVPTV	generic|IP_869294_TX=10090_REVERSED|
"""index: 3269, intensity: 3500.0, mobility: 0.936"""	-0.393655	0.129966	0.645237	EDVAAGTLRGAEYAKELRSMF	generic|tr_E9Q3N0_E9Q3N0_MOUSE__II_907734_REVERSED	|generic|sp_Q9Z129_RECQ1_MOUSE__II_907734_REVERSED	|generic|tr_Q3UUK0_Q3UUK0_MOUSE__II_907734_REVERSED|
"""index: 8994, intensity: 3049.0, mobility: 1.136"""	-0.394768	0.130392	0.647267	ERGSLTYTIMLQWTP	generic|IP_3493014_TX=10090_REVERSED|
"""index: 4645, intensity: 3877.0, mobility: 0.968"""	-0.394938	0.130882	0.647576	RTPLPLIHSACCVPWQTLSHAAHAQGKG	generic|IP_875094_TX=10090_REVERSED|
"""index: 6114, intensity: 44551.0, mobility: 1.119"""	-0.395001	0.131373	0.647691	MMPIRLPTRQDLSFSEQKRTQYRDFPHKCKAKFFIYNL	generic|tr_E9QLL8_E9QLL8_MOUSE_REVERSED	|generic|tr_Q3UEP8_Q3UEP8_MOUSE_REVERSED	|generic|tr_H3BJV3_H3BJV3_MOUSE_REVERSED	|generic|tr_E9QK54_E9QK54_MOUSE_REVERSED|
"""index: 6082, intensity: 32316.0, mobility: 0.925"""	-0.395176	0.131863	0.648011	MPWVRDRALGVRDRSGRSHM	generic|IP_1135749_TX=10090_REVERSED	|generic|IP_1135752_TX=10090_REVERSED|
"""index: 11461, intensity: 4777.0, mobility: 0.910"""	-0.395632	0.132288	0.648841	DGEIVRNCHF	generic|tr_A0A5F8MPJ3_A0A5F8MPJ3_MOUSE__chr10_1_58418785_58421568_ENSMUST00000020077__II_1153833_REVERSED	|generic|tr_A0A0R4J005_A0A0R4J005_MOUSE__chr10_1_58418785_58421568_ENSMUST00000020077__II_1153833_REVERSED	|generic|sp_Q99JW4_LIMS1_MOUSE__chr10_1_58418785_58421568_ENSMUST00000020077__II_1153833_REVERSED	|generic|tr_E9QP62_E9QP62_MOUSE__chr10_1_58418785_58421568_ENSMUST00000020077__II_1153833_REVERSED	|generic|tr_A8CVP1_A8CVP1_MOUSE_REVERSED	|generic|tr_A8CVP4_A8CVP4_MOUSE_REVERSED	|generic|tr_Q4ZJB3_Q4ZJB3_MOUSE_REVERSED	|generic|tr_Q9D7B2_Q9D7B2_MOUSE_REVERSED|
"""index: 1753, intensity: 5756.0, mobility: 0.996"""	-0.396961	0.132778	0.65126	IDLVAKRDENDP	generic|IP_1019956_TX=10090_REVERSED|
"""index: 4557, intensity: 5337.0, mobility: 0.922"""	-0.397433	0.132942	0.652118	QTSPVLSWDEAVTTHARLRLAMEE	generic|IP_3506084_TX=10090_REVERSED|
"""index: 9710, intensity: 3430.0, mobility: 1.032"""	-0.3992	0.133366	0.655329	YHLPHCIAVWRDYAMVTLLLGGMDGFLFFFSVQ	generic|II_3457524_TX=10090_REVERSED|
"""index: 12551, intensity: 3133.0, mobility: 0.919"""	-0.399872	0.133854	0.656549	WVLPDDEWR	generic|chr13_-1_37987534_37987599_ENSMUST00000225246_REVERSED|
"""index: 1455, intensity: 2783.0, mobility: 0.979"""	-0.400402	0.134343	0.657511	SWIDTTASSHTG	generic|IP_1135233_TX=10090_REVERSED|
"""index: 4206, intensity: 4065.0, mobility: 0.995"""	-0.40054	0.134831	0.657761	RVYEINNRPYELSLLKPNLLLPMRQYMPNPHLR	generic|tr_J3QPS3_J3QPS3_MOUSE_REVERSED	|generic|tr_E9PVV8_E9PVV8_MOUSE_REVERSED	|generic|tr_Q497X0_Q497X0_MOUSE_REVERSED	|generic|tr_Q32SD4_Q32SD4_MOUSE_REVERSED	|generic|tr_Q32S49_Q32S49_MOUSE_REVERSED	|generic|tr_K3W4P7_K3W4P7_MOUSE_REVERSED	|generic|tr_Q32SD3_Q32SD3_MOUSE_REVERSED	|generic|sp_Q61006-3_MUSK_MOUSE_REVERSED	|generic|sp_Q61006-4_MUSK_MOUSE_REVERSED	|generic|tr_Q32S50_Q32S50_MOUSE_REVERSED	|generic|tr_I7GSQ5_I7GSQ5_MOUSE_REVERSED	|generic|tr_F6WVU1_F6WVU1_MOUSE_REVERSED|
"""index: 5863, intensity: 3166.0, mobility: 0.832"""	-0.400602	0.13532	0.657873	SMLPEMFCSPPKLAMK	generic|IP_874183_TX=10090_REVERSED|
"""index: 1082, intensity: 2995.0, mobility: 0.941"""	-0.401153	0.135809	0.658872	RWTAPTRLPL	generic|IP_1135234_TX=10090_REVERSED|
"""index: 2846, intensity: 3601.0, mobility: 0.956"""	-0.401207	0.136098	0.658969	KYFLFSAHRADIAVSIPGISAVANMLADENKPV	generic|tr_A0A0R4J182_A0A0R4J182_MOUSE__II_2446882_REVERSED	|generic|tr_A0A286YCC4_A0A286YCC4_MOUSE__II_3474079_REVERSED	|generic|tr_Q812B5_Q812B5_MOUSE__II_2446882_REVERSED	|generic|sp_Q9JL96_CATM_MOUSE__II_2446882_REVERSED|
"""index: 703, intensity: 2817.0, mobility: 0.819"""	-0.401595	0.136452	0.659673	QIQQSMIYPHRG	generic|sp_Q811B3_ATS12_MOUSE_REVERSED|
"""index: 4543, intensity: 2634.0, mobility: 0.914"""	-0.40219	0.136673	0.660749	TIPAQPRSWR	generic|tr_A0A087WR50_A0A087WR50_MOUSE__chr1_-1_71637244_71637333_ENSMUST00000186613__II_1037262_REVERSED	|generic|tr_A0A087WSN6_A0A087WSN6_MOUSE__chr1_-1_71637244_71637333_ENSMUST00000186613__II_1037262_REVERSED	|generic|sp_P11276_FINC_MOUSE__chr1_-1_71637244_71637333_ENSMUST00000186613__II_1037262_REVERSED	|generic|tr_Q3TCF1_Q3TCF1_MOUSE__chr1_-1_71637244_71637333_ENSMUST00000186613__II_1037262_REVERSED	|generic|tr_B9EHT6_B9EHT6_MOUSE__chr1_-1_71637244_71637333_ENSMUST00000186613__II_1037262_REVERSED	|generic|tr_Q3UHL6_Q3UHL6_MOUSE__chr1_-1_71637244_71637333_ENSMUST00000186613__II_1037262_REVERSED	|generic|tr_Q3UGY5_Q3UGY5_MOUSE__chr1_-1_71637244_71637333_ENSMUST00000186613_REVERSED	|generic|tr_Q3TCL7_Q3TCL7_MOUSE__chr1_-1_71637244_71637333_ENSMUST00000186613_REVERSED	|generic|tr_B7ZNJ1_B7ZNJ1_MOUSE__chr1_-1_71637244_71637333_ENSMUST00000186613_REVERSED	|generic|tr_Q3UH17_Q3UH17_MOUSE__chr1_-1_71637244_71637333_ENSMUST00000186613_REVERSED	|generic|tr_Q3TBB4_Q3TBB4_MOUSE__chr1_-1_71637244_71637333_ENSMUST00000186613_REVERSED	|generic|tr_A0A087WS56_A0A087WS56_MOUSE__chr1_-1_71637244_71637333_ENSMUST00000186613_REVERSED	|generic|tr_Q3UHR1_Q3UHR1_MOUSE__chr1_-1_71637244_71637333_ENSMUST00000186613_REVERSED|
"""index: 1884, intensity: 2565.0, mobility: 0.948"""	-0.403843	0.13716	0.66374	ALTASVAAAAPEVQ	generic|sp_Q6R0H7-2_GNAS1_MOUSE_REVERSED	|generic|tr_Q9QYZ0_Q9QYZ0_MOUSE_REVERSED	|generic|sp_Q6R0H7_GNAS1_MOUSE__chr2_1_174345695_174346388_ENSMUST00000109096_REVERSED	|generic|sp_Q6R0H7-3_GNAS1_MOUSE__chr2_1_174334212_174334244_ENSMUST00000080493_REVERSED	|generic|sp_Q6R0H7-4_GNAS1_MOUSE__chr2_1_174345695_174346388_ENSMUST00000109096_REVERSED|
"""index: 5941, intensity: 7378.0, mobility: 1.148"""	-0.403883	0.137646	0.663812	ELMTKITKRQDIYIDEFALAGSSLLIMFVIFTEFWNHEVI	generic|tr_A0A0J9YVF2_A0A0J9YVF2_MOUSE__II_1007769_REVERSED	|generic|tr_A0A0J9YUJ5_A0A0J9YUJ5_MOUSE__chr2_-1_66289025_66289099_ENSMUST00000112366__II_1007786_REVERSED	|generic|sp_A2APX8_SCN1A_MOUSE__chr15_1_100970239_100970271_ENSMUST00000202971__II_1007785_REVERSED	|generic|sp_A2APX8-2_SCN1A_MOUSE__chr15_1_100970239_100970271_ENSMUST00000202971__II_1007785_REVERSED	|generic|sp_A2APX8-3_SCN1A_MOUSE__chr15_1_100970239_100970271_ENSMUST00000202971__II_1007785_REVERSED	|generic|tr_B2X2D5_B2X2D5_MOUSE_REVERSED	|generic|tr_Q62206_Q62206_MOUSE_REVERSED|
"""index: 14490, intensity: 3878.0, mobility: 0.995"""	-0.404013	0.138132	0.664048	IWFRSAWIK	generic|chr4_-1_57265036_57270051_ENSMUST00000075637_REVERSED|
"""index: 6561, intensity: 4553.0, mobility: 0.892"""	-0.404594	0.138619	0.665097	TLDPVVFEPV	generic|sp_Q9CQN7_RM41_MOUSE_REVERSED|
"""index: 2451, intensity: 13587.0, mobility: 1.022"""	-0.405416	0.139105	0.666581	EKGLMYGPSYWCR	generic|IP_1123674_TX=10090_REVERSED|
"""index: 17434, intensity: 5322.0, mobility: 0.920"""	-0.40558	0.139524	0.666876	MKLPIWKNK	generic|IP_1104155_TX=10090_REVERSED|
"""index: 6037, intensity: 5756.0, mobility: 1.144"""	-0.405839	0.14001	0.667343	KEAKLKMSVVDSGANPESMALAGIFEGSILKPLYKEKQAENGNR	generic|sp_Q9JHI5_IVD_MOUSE__II_1003473_REVERSED|
"""index: 13008, intensity: 4902.0, mobility: 1.000"""	-0.406211	0.140496	0.668015	SRIVKYDKSR	generic|sp_Q3U6K5_SPAT6_MOUSE__II_958286_REVERSED	|generic|tr_A2AED8_A2AED8_MOUSE__II_958286_REVERSED	|generic|II_958285_TX=10090_REVERSED	|generic|II_958295_TX=10090_REVERSED	|generic|tr_A0PJG4_A0PJG4_MOUSE_REVERSED	|generic|sp_Q3U6K5-2_SPAT6_MOUSE_REVERSED|
"""index: 3603, intensity: 3010.0, mobility: 0.932"""	-0.406452	0.140982	0.668449	FFSDFIIEMM	generic|IP_1034306_TX=10090_REVERSED|
"""index: 16634, intensity: 9001.0, mobility: 0.983"""	-0.406626	0.141399	0.668762	LKKMLMLFDK	generic|tr_Q8C7K2_Q8C7K2_MOUSE_REVERSED	|generic|sp_P56655_CP238_MOUSE_REVERSED	|generic|tr_A5A8F8_A5A8F8_MOUSE_REVERSED|
"""index: 6418, intensity: 3483.0, mobility: 0.858"""	-0.4072	0.141885	0.669797	PPVSFSPNPPRPDQIPF	generic|tr_Q3U196_Q3U196_MOUSE_REVERSED|
"""index: 7395, intensity: 4918.0, mobility: 0.798"""	-0.407339	0.142233	0.670046	RMSSRLSNTDINVVKGSLDHR	generic|tr_A5D6Q2_A5D6Q2_MOUSE__II_998018_REVERSED	|generic|tr_Q3UQL7_Q3UQL7_MOUSE__II_998018_REVERSED	|generic|tr_Q05BA5_Q05BA5_MOUSE__II_998018_REVERSED	|generic|tr_B2RUJ1_B2RUJ1_MOUSE_REVERSED	|generic|tr_Q3UV84_Q3UV84_MOUSE_REVERSED	|generic|tr_A2A468_A2A468_MOUSE_REVERSED	|generic|sp_O09000_NCOA3_MOUSE_REVERSED|
"""index: 2291, intensity: 4777.0, mobility: 0.945"""	-0.408322	0.14258	0.671815	GRAQKETLEGASMLAGPWV	generic|IP_850288_TX=10090_REVERSED|
"""index: 11693, intensity: 6038.0, mobility: 0.861"""	-0.409173	0.143065	0.673345	RPAFDQPK	generic|IP_997535_TX=10090_REVERSED|
"""index: 18003, intensity: 4183.0, mobility: 0.922"""	-0.409494	0.14355	0.673922	FCAGRVEERR	generic|IP_908927_TX=10090_REVERSED|
"""index: 6318, intensity: 2656.0, mobility: 1.219"""	-0.409792	0.144035	0.674458	TIEPMSASLQLQQKEERE	generic|tr_Q8R3Q5_Q8R3Q5_MOUSE__chr7_-1_19531511_19531591_ENSMUST00000209190__II_892091_REVERSED	|generic|sp_Q8BKR5_PPR37_MOUSE__chr7_-1_19531511_19531591_ENSMUST00000209190__II_892091_REVERSED|
"""index: 12911, intensity: 8601.0, mobility: 0.913"""	-0.409946	0.14452	0.674734	LPRHAFPRR	generic|IP_3483436_TX=10090_REVERSED|
"""index: 15456, intensity: 32616.0, mobility: 0.985"""	-0.41027	0.145005	0.675315	RIGMHRGKRR	generic|IP_1022784_TX=10090_REVERSED|
"""index: 3265, intensity: 6894.0, mobility: 0.966"""	-0.410509	0.145208	0.675744	IGPHAMLVLTML	generic|IP_972510_TX=10090_REVERSED|
"""index: 7728, intensity: 2612.0, mobility: 1.026"""	-0.411032	0.145622	0.676682	EERLRDEDRLLAVLQKAKERVNVGQDKGDRDV	generic|chr7_1_5089928_5090209_ENSMUST00000155436_REVERSED	|generic|sp_Q80VP1_EPN1_MOUSE_REVERSED	|generic|sp_Q80VP1-2_EPN1_MOUSE_REVERSED|
"""index: 6111, intensity: 5713.0, mobility: 1.064"""	-0.41123	0.146105	0.677037	LVNEDSLCLPTTTFLGAGRESVEA	generic|IP_3473795_TX=10090_REVERSED|
"""index: 9936, intensity: 4345.0, mobility: 0.867"""	-0.411324	0.146589	0.677206	EGQKQRLS	generic|sp_Q8K5C0_GRHL2_MOUSE__II_1085983_REVERSED	|generic|tr_Q9DCN4_Q9DCN4_MOUSE_REVERSED|
"""index: 7190, intensity: 6027.0, mobility: 1.096"""	-0.411405	0.147073	0.67735	LYSNRTAQPPMIPF	generic|chr9_-1_108115683_108115958_ENSMUST00000035208__IP_843292_TX=10090_REVERSED|
"""index: 9541, intensity: 5528.0, mobility: 0.989"""	-0.412464	0.147557	0.679248	WEHCPALALEQLG	generic|sp_Q91W61_FXL15_MOUSE_REVERSED|
"""index: 6302, intensity: 3521.0, mobility: 1.083"""	-0.413297	0.147826	0.680738	ARWVPEPVMEYDRG	generic|tr_F8VPZ3_F8VPZ3_MOUSE__chr11_-1_85050383_85050433_ENSMUST00000172950__II_1129155_REVERSED	|generic|tr_G3UZF4_G3UZF4_MOUSE_REVERSED|
"""index: 9903, intensity: 3190.0, mobility: 1.074"""	-0.414204	0.148238	0.682358	SSDWLLLWLGLPPM	generic|chr19_1_45050673_45050891_ENSMUST00000062213_REVERSED|
"""index: 7699, intensity: 2901.0, mobility: 1.222"""	-0.41431	0.148649	0.682547	FCLSRGTSSFSLVAKNRFM	generic|IP_1091037_TX=10090_REVERSED|
"""index: 17071, intensity: 5308.0, mobility: 1.260"""	-0.414559	0.149131	0.682992	QLVRPVCYLLMNNFLVLYREMPDSRRFSIKLVPGER	generic|sp_Q8BY35_FGD2_MOUSE__II_1067781_REVERSED|
"""index: 12335, intensity: 5352.0, mobility: 1.002"""	-0.414592	0.149326	0.683051	KKKKWVCHR	generic|IP_1131093_TX=10090_REVERSED|
"""index: 16190, intensity: 2568.0, mobility: 1.080"""	-0.415183	0.149807	0.684105	RQDWWRLLLR	generic|chr7_1_82869291_82869455_ENSMUST00000082237_REVERSED|
"""index: 3531, intensity: 3275.0, mobility: 1.159"""	-0.41548	0.150289	0.684634	PCSQHRGWLCALKFFFFFFFLVPMQLGPQG	generic|IP_958514_TX=10090_REVERSED|
"""index: 11300, intensity: 8709.0, mobility: 0.884"""	-0.415824	0.150481	0.685248	ELPRTNLE	generic|IP_1127704_TX=10090_REVERSED|
"""index: 18570, intensity: 29021.0, mobility: 1.174"""	-0.417481	0.150962	0.688199	PVLKRRKRQILL	generic|IP_3480764_TX=10090_REVERSED	|generic|IP_3480757_TX=10090_REVERSED	|generic|IP_3480760_TX=10090_REVERSED|
"""index: 6932, intensity: 3673.0, mobility: 1.012"""	-0.417974	0.151442	0.689075	LVAPLHRHQHLM	generic|chr8_1_123660887_123661093_ENSMUST00000045487_REVERSED|
"""index: 17191, intensity: 3614.0, mobility: 1.141"""	-0.418088	0.151631	0.689278	EMELRYIKELLDQNTRMLVQKEEVWAADQGKEVLLKE	generic|tr_D3Z4U5_D3Z4U5_MOUSE__chr5_1_37147966_37148001_ENSMUST00000232332__II_941083_REVERSED	|generic|tr_G3UYZ9_G3UYZ9_MOUSE__chr5_1_37147966_37148001_ENSMUST00000232332__II_941083_REVERSED	|generic|tr_A0A1D5RLA4_A0A1D5RLA4_MOUSE__chr5_1_37124886_37125050_ENSMUST00000232332_REVERSED	|generic|sp_Q8BVL9_JKIP1_MOUSE__chr5_1_37124886_37125050_ENSMUST00000232332_REVERSED|
"""index: 6057, intensity: 29996.0, mobility: 1.002"""	-0.419582	0.152111	0.69193	HVGQEKKLTGCARGAAGRAHVPFLGGLTLGGALR	generic|sp_Q5NCH9_GRM6_MOUSE__II_1137365_REVERSED	|generic|II_1137376_TX=10090_REVERSED	|generic|tr_A7MD55_A7MD55_MOUSE_REVERSED|
"""index: 713, intensity: 6909.0, mobility: 0.835"""	-0.420216	0.152591	0.693054	QLDDKHVQIFDV	generic|tr_A2RRR3_A2RRR3_MOUSE__chr9_1_113918001_113918081_ENSMUST00000215022_REVERSED	|generic|tr_E9Q8N5_E9Q8N5_MOUSE__chr9_1_113918001_113918081_ENSMUST00000215022_REVERSED	|generic|tr_Q08EB6_Q08EB6_MOUSE__chr9_1_113918001_113918081_ENSMUST00000215022_REVERSED	|generic|tr_B9EJA4_B9EJA4_MOUSE__chr9_1_113918001_113918081_ENSMUST00000215022_REVERSED	|generic|tr_Q08EB5_Q08EB5_MOUSE__chr9_1_113918001_113918081_ENSMUST00000215022_REVERSED	|generic|sp_Q8BRT1_CLAP2_MOUSE__chr9_1_113918001_113918081_ENSMUST00000215022_REVERSED	|generic|tr_F7DCH5_F7DCH5_MOUSE__chr9_1_113918001_113918081_ENSMUST00000215022_REVERSED|
"""index: 11952, intensity: 2652.0, mobility: 1.063"""	-0.420305	0.153071	0.693212	ARSDPLSLELYGPL	generic|IP_1134301_TX=10090_REVERSED|
"""index: 3691, intensity: 4251.0, mobility: 1.061"""	-0.420835	0.153477	0.694151	KKLEQNNERAEMNEMELNHLYTMIEKEKLKLEKYHRTQR	generic|tr_B7ZN93_B7ZN93_MOUSE_REVERSED|
"""index: 13070, intensity: 5605.0, mobility: 0.957"""	-0.421714	0.153809	0.695706	TPSHCPPSPPLPLMRMSAPLPLV	generic|IP_924895_TX=10090_REVERSED|
"""index: 15249, intensity: 21017.0, mobility: 0.982"""	-0.423559	0.154215	0.698965	FARKKGETSR	generic|II_3459536_TX=10090_REVERSED	|generic|tr_Q8VGL5_Q8VGL5_MOUSE_REVERSED|
"""index: 18629, intensity: 7161.0, mobility: 1.282"""	-0.423794	0.154619	0.69938	PVLKRRKRQILL	generic|IP_3480764_TX=10090_REVERSED	|generic|IP_3480757_TX=10090_REVERSED	|generic|IP_3480760_TX=10090_REVERSED|
"""index: 9646, intensity: 32013.0, mobility: 0.967"""	-0.423879	0.154876	0.699529	MMAESVEKEIQEQAKRSLP	generic|tr_E9Q9F9_E9Q9F9_MOUSE__chr7_1_133671424_133671540_ENSMUST00000211072__II_3448714_REVERSED	|generic|tr_D3YZE7_D3YZE7_MOUSE__chr7_1_133671424_133671540_ENSMUST00000211072__II_3448714_REVERSED	|generic|sp_Q6GQV7_EDRF1_MOUSE__chr7_1_133671424_133671540_ENSMUST00000211072__II_3448714_REVERSED|
"""index: 2334, intensity: 2969.0, mobility: 0.843"""	-0.424805	0.155354	0.701161	SVPQQQKW	generic|tr_B2RU43_B2RU43_MOUSE_REVERSED	|generic|sp_P58308_OX2R_MOUSE_REVERSED	|generic|sp_P58308-2_OX2R_MOUSE_REVERSED	|generic|tr_Q8BV78_Q8BV78_MOUSE_REVERSED|
"""index: 2731, intensity: 4926.0, mobility: 0.847"""	-0.425161	0.15546	0.701788	GQLDWMLVTKDRSASFFQNAKPICAIK	generic|sp_Q9JHB4_WDR31_MOUSE_REVERSED	|generic|sp_Q9JHB4-2_WDR31_MOUSE_REVERSED|
"""index: 1305, intensity: 2808.0, mobility: 1.005"""	-0.428027	0.155863	0.706822	SEIKKQQEAVDP	generic|tr_B1ATX6_B1ATX6_MOUSE_REVERSED|
"""index: 6907, intensity: 4357.0, mobility: 0.872"""	-0.428483	0.156339	0.707619	LSTGQMASAARAEEEKECLPKCDL	generic|tr_Q3U583_Q3U583_MOUSE__II_907443_REVERSED	|generic|tr_Q3V325_Q3V325_MOUSE__II_907443_REVERSED	|generic|tr_E9Q2C8_E9Q2C8_MOUSE_REVERSED	|generic|tr_F6WLY0_F6WLY0_MOUSE_REVERSED	|generic|tr_Q3TGD7_Q3TGD7_MOUSE_REVERSED	|generic|tr_Q3TL84_Q3TL84_MOUSE_REVERSED	|generic|tr_G5E880_G5E880_MOUSE_REVERSED	|generic|sp_Q60664_IRAG2_MOUSE_REVERSED	|generic|tr_Q3U560_Q3U560_MOUSE_REVERSED	|generic|tr_Q3V3H7_Q3V3H7_MOUSE_REVERSED	|generic|tr_Q3TVR1_Q3TVR1_MOUSE_REVERSED	|generic|tr_F6VUK8_F6VUK8_MOUSE_REVERSED|
"""index: 7398, intensity: 4403.0, mobility: 0.921"""	-0.428622	0.156741	0.707863	RYPDLMILRSDEDKPDEIVRKIGP	generic|tr_A0A1Y7VMB1_A0A1Y7VMB1_MOUSE_REVERSED	|generic|sp_Q9D0C4_TRM5_MOUSE_REVERSED	|generic|sp_Q9D0C4-2_TRM5_MOUSE_REVERSED|
"""index: 8790, intensity: 5080.0, mobility: 1.163"""	-0.428751	0.157068	0.708089	EYLGGRVCVPEITVLEEMEPRAAAGGPRARK	generic|tr_Q3TDC6_Q3TDC6_MOUSE__chr14_-1_45610488_45610730_ENSMUST00000149286__II_1099486_REVERSED|
"""index: 5964, intensity: 3200.0, mobility: 0.864"""	-0.428974	0.157544	0.70848	PALGMRKSVYQMAQ	generic|tr_I6L9G8_I6L9G8_MOUSE_REVERSED	|generic|sp_Q3UIR3_DTX3L_MOUSE_REVERSED	|generic|sp_Q3UIR3-2_DTX3L_MOUSE_REVERSED|
"""index: 14790, intensity: 14522.0, mobility: 0.964"""	-0.429243	0.157945	0.708951	LSKMRCSLIK	generic|tr_A0A0R4J1M9_A0A0R4J1M9_MOUSE__II_942761_REVERSED	|generic|tr_A0A0R4J1N4_A0A0R4J1N4_MOUSE__II_942768_REVERSED	|generic|tr_A0A0R4J1Q4_A0A0R4J1Q4_MOUSE__II_942771_REVERSED|
"""index: 1148, intensity: 3768.0, mobility: 0.900"""	-0.429551	0.158421	0.709488	QSCIALWVYGKDGEILWCDARVAGPQCVCLL	generic|sp_Q68FM6_PPR29_MOUSE_REVERSED|
"""index: 7178, intensity: 10834.0, mobility: 1.041"""	-0.430006	0.158821	0.710283	SETVYIPPDGYQTQAFNLLRR	generic|sp_Q8K1F9_LCTL_MOUSE__II_848698_REVERSED	|generic|tr_D3YTQ7_D3YTQ7_MOUSE_REVERSED	|generic|sp_Q8K1F9-3_LCTL_MOUSE_REVERSED|
"""index: 935, intensity: 3989.0, mobility: 0.985"""	-0.430188	0.158994	0.710602	RGEEISMNEPVQ	generic|sp_Q9JIF9_MYOTI_MOUSE_REVERSED|
"""index: 10546, intensity: 8347.0, mobility: 0.872"""	-0.430797	0.159468	0.711664	KYTQPTLR	generic|chr6_1_22999927_23000106_ENSMUST00000090568__IP_915272_TX=10090_REVERSED|
"""index: 6697, intensity: 3630.0, mobility: 0.817"""	-0.431032	0.159867	0.712076	EEKYKESEKATKVQKSR	generic|tr_F6YZU5_F6YZU5_MOUSE__chr14_-1_24170426_24170551_ENSMUST00000224920__II_1098464_REVERSED	|generic|sp_E9Q9R9_DLG5_MOUSE__chr14_-1_24170426_24170551_ENSMUST00000224920_REVERSED	|generic|tr_Q3UH41_Q3UH41_MOUSE__chr14_-1_24170426_24170551_ENSMUST00000224920_REVERSED	|generic|tr_Q6NXJ3_Q6NXJ3_MOUSE__chr14_-1_24170426_24170551_ENSMUST00000224920_REVERSED	|generic|tr_E9Q9I2_E9Q9I2_MOUSE__chr14_-1_24170426_24170551_ENSMUST00000224920_REVERSED|
"""index: 9678, intensity: 3457.0, mobility: 1.063"""	-0.431447	0.160114	0.712798	EGYIIIVNTSSMMI	generic|tr_A0A3B2WC95_A0A3B2WC95_MOUSE_REVERSED	|generic|tr_A0A3B2WD73_A0A3B2WD73_MOUSE_REVERSED	|generic|tr_L7N203_L7N203_MOUSE_REVERSED	|generic|tr_L7N2B2_L7N2B2_MOUSE_REVERSED	|generic|tr_A0A3B2WCG3_A0A3B2WCG3_MOUSE_REVERSED	|generic|tr_A0A3B2WCD3_A0A3B2WCD3_MOUSE_REVERSED|
"""index: 3504, intensity: 5023.0, mobility: 0.948"""	-0.432231	0.160435	0.714164	GLPVWSHGTPIF	generic|II_829817_TX=10090_REVERSED|
"""index: 13613, intensity: 3275.0, mobility: 0.815"""	-0.432928	0.160757	0.715379	GFSELPTMW	generic|IP_1110801_TX=10090_REVERSED|
"""index: 8993, intensity: 3383.0, mobility: 1.266"""	-0.433716	0.161153	0.716748	VFEPSGYKSY	generic|sp_A2AAJ9_OBSCN_MOUSE__chr2_-1_128933186_128933215_ENSMUST00000028866__II_1135984_REVERSED	|generic|tr_H7BX05_H7BX05_MOUSE__chr2_-1_128933186_128933215_ENSMUST00000028866_REVERSED|
"""index: 4583, intensity: 5004.0, mobility: 0.895"""	-0.433744	0.161473	0.716796	FLSPILSQLASLYMHLKHEDLGHEGE	generic|tr_G3X9J4_G3X9J4_MOUSE__chr1_1_105725678_105725809_ENSMUST00000186807__II_1030288_REVERSED	|generic|sp_Q148V7_RELCH_MOUSE__chr1_1_105725678_105725809_ENSMUST00000186807__II_1030277_REVERSED	|generic|sp_Q148V7-2_RELCH_MOUSE__chr1_1_105725678_105725809_ENSMUST00000186807__II_1030277_REVERSED	|generic|sp_Q148V7-3_RELCH_MOUSE__chr1_1_105725678_105725809_ENSMUST00000186807__II_1030265_REVERSED	|generic|tr_E9QM90_E9QM90_MOUSE__chr1_1_105725678_105725809_ENSMUST00000186807__II_1030277_REVERSED	|generic|tr_A0A087WSS1_A0A087WSS1_MOUSE__chr1_1_105725678_105725809_ENSMUST00000186807__II_1030277_REVERSED|
"""index: 1318, intensity: 13315.0, mobility: 0.880"""	-0.434351	0.161869	0.717851	LTPTAGLPRPHPCRACL	generic|IP_1048602_TX=10090_REVERSED|
"""index: 17756, intensity: 4421.0, mobility: 0.983"""	-0.434776	0.162264	0.718588	WFGIVELPYNL	generic|sp_Q99LQ7_TM189_MOUSE__II_997672_REVERSED|
"""index: 10604, intensity: 6375.0, mobility: 0.784"""	-0.435088	0.162736	0.719128	MSRMTGMIA	generic|IP_1022562_TX=10090_REVERSED|
"""index: 3128, intensity: 3630.0, mobility: 1.031"""	-0.435104	0.163208	0.719156	VASMMKPNPTEPLS	generic|sp_Q0QWG9_GRD2I_MOUSE_REVERSED	|generic|sp_Q0QWG9-2_GRD2I_MOUSE_REVERSED	|generic|sp_Q0QWG9-3_GRD2I_MOUSE_REVERSED|
"""index: 4156, intensity: 4313.0, mobility: 1.053"""	-0.435282	0.163448	0.719465	VAPAGASS	generic|IP_1108923_TX=10090_REVERSED	|generic|IP_1108916_TX=10090_REVERSED|
"""index: 1146, intensity: 3329.0, mobility: 0.952"""	-0.436257	0.163765	0.721153	QLVSQCFGISH	generic|chr4_1_28821409_28821465_ENSMUST00000080934_REVERSED|
"""index: 5101, intensity: 4082.0, mobility: 0.826"""	-0.436562	0.164235	0.721679	RSVPLVPDP	generic|chr1_-1_60493594_60495477_ENSMUST00000140485__IP_1038330_TX=10090_REVERSED|
"""index: 16999, intensity: 68477.0, mobility: 1.172"""	-0.436985	0.164474	0.722411	ALGLATNAVGGSKIPQRAGAALPHSGPTQTRNQLGPKTRTIGLCQSY	generic|IP_1064879_TX=10090_REVERSED|
"""index: 4963, intensity: 3610.0, mobility: 1.093"""	-0.437461	0.164944	0.723233	RFDVTSTRPERWTVMIDNRLMSFLPPGQHETACGAKRYLSHM	generic|IP_1003721_TX=10090_REVERSED|
"""index: 1075, intensity: 2800.0, mobility: 0.985"""	-0.437563	0.165414	0.723409	LWTTPTSAQSDNR	generic|chr16_-1_23496080_23496166_ENSMUST00000089883_REVERSED|
"""index: 3934, intensity: 3069.0, mobility: 0.804"""	-0.43782	0.165806	0.723853	LLAPPLCASTSQ	generic|tr_A0A338P6R1_A0A338P6R1_MOUSE__chr9_1_72999049_72999078_ENSMUST00000037977_REVERSED	|generic|tr_Q8BTA4_Q8BTA4_MOUSE__chr9_1_72999049_72999078_ENSMUST00000037977_REVERSED	|generic|tr_Q80VT5_Q80VT5_MOUSE__chr9_1_72999049_72999078_ENSMUST00000037977_REVERSED	|generic|tr_A0A338P7G0_A0A338P7G0_MOUSE__chr9_1_72999049_72999078_ENSMUST00000037977_REVERSED|
"""index: 13099, intensity: 4987.0, mobility: 0.985"""	-0.438325	0.166275	0.724725	TPSHCPPSPPLPLMRMSAPLPLV	generic|IP_924895_TX=10090_REVERSED|
"""index: 1637, intensity: 2924.0, mobility: 1.082"""	-0.438607	0.16651	0.72521	RSFTCDNYCLSHIKN	generic|sp_A2AFS3_ELAP1_MOUSE__chr3_-1_108464247_108464420_ENSMUST00000185128_REVERSED	|generic|sp_A2AFS3-2_ELAP1_MOUSE__chr3_-1_108464247_108464420_ENSMUST00000185128_REVERSED	|generic|sp_A2AFS3-3_ELAP1_MOUSE__chr3_-1_108464247_108464420_ENSMUST00000185128_REVERSED	|generic|tr_A0A0A0MQC6_A0A0A0MQC6_MOUSE__chr3_-1_108464247_108464420_ENSMUST00000185128_REVERSED|
"""index: 3990, intensity: 3757.0, mobility: 1.068"""	-0.439297	0.166979	0.726398	ALPIGPFDAGCDYSFYRYVHWTRGFDASREVLMAAPRFTKFTM	generic|tr_Q3USI2_Q3USI2_MOUSE_REVERSED	|generic|sp_Q61292_LAMB2_MOUSE_REVERSED|
"""index: 8579, intensity: 2662.0, mobility: 1.181"""	-0.439301	0.16737	0.726406	QSSSVAETEPEPEEKKPEVSQNRRGKKARPE	generic|tr_A0A1Y7VMG9_A0A1Y7VMG9_MOUSE__chr13_-1_9693426_9693533_ENSMUST00000220996__II_3474748_REVERSED	|generic|tr_Q6PD13_Q6PD13_MOUSE__chr13_-1_9693426_9693533_ENSMUST00000220996__II_3474748_REVERSED	|generic|tr_D3YY85_D3YY85_MOUSE__chr13_-1_9693426_9693533_ENSMUST00000220996__II_3474748_REVERSED	|generic|tr_Q3UKS1_Q3UKS1_MOUSE__chr13_-1_9693426_9693533_ENSMUST00000220996__II_3474748_REVERSED	|generic|tr_Q8BJZ0_Q8BJZ0_MOUSE__chr13_-1_9693426_9693533_ENSMUST00000220996__II_3474748_REVERSED	|generic|sp_Q8R5C8_ZMY11_MOUSE__chr13_-1_9693426_9693533_ENSMUST00000220996__II_3474748_REVERSED	|generic|tr_A0A1Y7VJ93_A0A1Y7VJ93_MOUSE__chr13_-1_9693426_9693533_ENSMUST00000220996_REVERSED	|generic|tr_Q4FJS3_Q4FJS3_MOUSE__chr13_-1_9693426_9693533_ENSMUST00000220996_REVERSED|
"""index: 11841, intensity: 3189.0, mobility: 0.894"""	-0.4396	0.167446	0.726919	PHVPCHVEL	generic|IP_1124152_TX=10090_REVERSED|
"""index: 3548, intensity: 2941.0, mobility: 1.087"""	-0.440348	0.167914	0.728206	YLCSKLSHIYWVKIKMECEFTRYLFLCHLCFCVFLFGLFVFLF	generic|IP_3470738_TX=10090_REVERSED|
"""index: 11453, intensity: 3877.0, mobility: 0.974"""	-0.440662	0.168303	0.728745	ITTPEQLDLVLP	generic|IP_929664_TX=10090_REVERSED|
"""index: 758, intensity: 3567.0, mobility: 0.773"""	-0.441	0.168613	0.729325	LGGDDLRP	generic|chr1_-1_71648005_71648094_ENSMUST00000188894_REVERSED|
"""index: 8805, intensity: 2586.0, mobility: 0.868"""	-0.44145	0.16908	0.730098	NPASPKEAAYCSFVLLIK	generic|IP_1028408_TX=10090_REVERSED|
"""index: 8675, intensity: 3437.0, mobility: 0.931"""	-0.441461	0.169547	0.730117	VQSLSLQQLR	generic|sp_C3VPR6_NLRC5_MOUSE__II_861289_REVERSED|
"""index: 16298, intensity: 3226.0, mobility: 1.009"""	-0.441701	0.170014	0.730528	RRGEAAEIVWR	generic|sp_Q4V9Z5_SE6L2_MOUSE__chr7_1_126967977_126968048_ENSMUST00000155138_REVERSED	|generic|sp_Q4V9Z5-2_SE6L2_MOUSE__chr7_1_126967977_126968048_ENSMUST00000155138_REVERSED	|generic|sp_Q4V9Z5-3_SE6L2_MOUSE__chr7_1_126967977_126968048_ENSMUST00000155138_REVERSED	|generic|tr_A0A0U1RNQ8_A0A0U1RNQ8_MOUSE_REVERSED|
"""index: 3109, intensity: 3946.0, mobility: 0.951"""	-0.442254	0.170401	0.731475	EHQRLQEKMTDISAFYK	generic|sp_Q9ESF1_OTOF_MOUSE__chr5_-1_30427528_30427605_ENSMUST00000144125__II_944684_REVERSED	|generic|sp_Q9ESF1-3_OTOF_MOUSE__chr5_-1_30427528_30427605_ENSMUST00000144125__II_944667_REVERSED	|generic|tr_E9PYR6_E9PYR6_MOUSE__chr5_-1_30427528_30427605_ENSMUST00000144125__II_944684_REVERSED	|generic|tr_A0A2Z2CEU0_A0A2Z2CEU0_MOUSE__chr5_-1_30427528_30427605_ENSMUST00000144125_REVERSED	|generic|sp_Q9ESF1-2_OTOF_MOUSE__chr5_-1_30427528_30427605_ENSMUST00000144125_REVERSED	|generic|tr_B7ZN98_B7ZN98_MOUSE__chr5_-1_30427528_30427605_ENSMUST00000144125_REVERSED	|generic|tr_A0A0R4J1K2_A0A0R4J1K2_MOUSE__chr5_-1_30427528_30427605_ENSMUST00000144125_REVERSED|
"""index: 11928, intensity: 4452.0, mobility: 0.941"""	-0.442518	0.170789	0.731927	FGLPEPEPSRP	generic|IP_3461790_TX=10090_REVERSED|
"""index: 5778, intensity: 3658.0, mobility: 1.107"""	-0.442915	0.171175	0.732607	ELSDQAVQPEYLFLFLVLGFALETISHLFGPTLDRANVFYDW	generic|IP_1020076_TX=10090_REVERSED|
"""index: 4775, intensity: 3512.0, mobility: 1.175"""	-0.443501	0.171402	0.733609	VMEPATVTMILKEVCDPAVSHLHTLHLQLHIKNNLMDQCLPCR	generic|sp_Q61329_ZFHX3_MOUSE__chr10_1_128278792_128278821_ENSMUST00000217852_REVERSED	|generic|tr_E9QMD3_E9QMD3_MOUSE__chr10_1_128278792_128278821_ENSMUST00000217852_REVERSED|
"""index: 6201, intensity: 3155.0, mobility: 0.880"""	-0.445482	0.171628	0.736987	ELDILAVAEEDTIGEELYFEV	generic|tr_Q9ERM4_Q9ERM4_MOUSE__chr6_1_115926260_115926325_ENSMUST00000141305__II_908755_REVERSED	|generic|tr_Q8C5U2_Q8C5U2_MOUSE__chr6_1_115926260_115926325_ENSMUST00000141305__II_908735_REVERSED	|generic|sp_Q6NWV3_IF122_MOUSE__chr6_1_115926260_115926325_ENSMUST00000141305__II_908735_REVERSED	|generic|tr_E9Q9G8_E9Q9G8_MOUSE__chr6_1_115926260_115926325_ENSMUST00000141305__II_908735_REVERSED	|generic|sp_Q6NWV3-2_IF122_MOUSE__chr6_1_115926260_115926325_ENSMUST00000141305_REVERSED|
"""index: 5349, intensity: 3079.0, mobility: 0.954"""	-0.447286	0.172093	0.740055	VECPLPSETSPLC	generic|tr_A0A0U1RP16_A0A0U1RP16_MOUSE_REVERSED|
"""index: 15615, intensity: 3116.0, mobility: 0.988"""	-0.44771	0.172558	0.740773	RRTLSQVQLRA	generic|tr_Q8R1H4_Q8R1H4_MOUSE__II_1084110_REVERSED	|generic|tr_S4R181_S4R181_MOUSE__II_1084110_REVERSED|
"""index: 8996, intensity: 4438.0, mobility: 0.969"""	-0.447854	0.172862	0.741017	TLWEVGMSVVKA	generic|sp_Q3U435_MMP25_MOUSE__II_3488709_REVERSED	|generic|tr_A0A3B2WCE2_A0A3B2WCE2_MOUSE_REVERSED	|generic|tr_A0A3B2W7R0_A0A3B2W7R0_MOUSE_REVERSED|
"""index: 3367, intensity: 3774.0, mobility: 0.969"""	-0.450602	0.173247	0.745665	EFYPLYFFQF	generic|sp_Q8R0J4_TM134_MOUSE__chr19_1_4131267_4131444_ENSMUST00000171743__II_1047435_REVERSED	|generic|sp_Q8R0J4-2_TM134_MOUSE__chr19_1_4131267_4131444_ENSMUST00000171743__IP_1047418_REVERSED	|generic|IP_1047437_TX=10090_REVERSED	|generic|IP_1047444_TX=10090_REVERSED	|generic|IP_1047443_TX=10090_REVERSED	|generic|IP_1047429_TX=10090_REVERSED	|generic|sp_Q8R0J4-3_TM134_MOUSE__chr19_1_4131267_4131444_ENSMUST00000171743_REVERSED|
"""index: 2375, intensity: 2668.0, mobility: 0.932"""	-0.451216	0.17363	0.746699	EEIEKETQNKTFVMVNENLK	generic|sp_Q9QXK2_RAD18_MOUSE__II_909613_REVERSED	|generic|II_909619_TX=10090_REVERSED	|generic|tr_D3Z733_D3Z733_MOUSE_REVERSED	|generic|tr_Q8CDH2_Q8CDH2_MOUSE_REVERSED	|generic|tr_F6ZKR0_F6ZKR0_MOUSE_REVERSED	|generic|tr_D3Z734_D3Z734_MOUSE_REVERSED	|generic|tr_Q8CED3_Q8CED3_MOUSE_REVERSED	|generic|tr_E9Q392_E9Q392_MOUSE_REVERSED|
"""index: 2440, intensity: 2607.0, mobility: 0.975"""	-0.451317	0.174095	0.746869	NVDLIRVFVSVRTTEKPNNIEAA	generic|tr_Q8VI68_Q8VI68_MOUSE__II_1091490_REVERSED	|generic|sp_P70408_CAD10_MOUSE__II_1091490_REVERSED|
"""index: 386, intensity: 3030.0, mobility: 0.830"""	-0.451707	0.174559	0.747527	APMTKIHIE	generic|sp_O88888_APBA3_MOUSE__chr10_1_81273085_81273120_ENSMUST00000218297__II_3450821_REVERSED	|generic|tr_Q3TER1_Q3TER1_MOUSE__chr10_1_81273085_81273120_ENSMUST00000218297__II_3450821_REVERSED|
"""index: 373, intensity: 2636.0, mobility: 0.847"""	-0.45171	0.174942	0.747531	APMTRAFVF	generic|tr_E9QNX9_E9QNX9_MOUSE__chr7_1_68173290_68173379_ENSMUST00000207621_REVERSED	|generic|tr_Q3U1L4_Q3U1L4_MOUSE__chr7_1_68173290_68173379_ENSMUST00000207621_REVERSED	|generic|sp_Q60751_IGF1R_MOUSE__chr7_1_68173290_68173379_ENSMUST00000207621_REVERSED	|generic|tr_Q3UVJ3_Q3UVJ3_MOUSE_REVERSED|
"""index: 8324, intensity: 5139.0, mobility: 1.119"""	-0.45346	0.175081	0.750472	SRHYLKLMYRLPYGQPWQKMEKGPAEK	generic|tr_Q3USZ3_Q3USZ3_MOUSE_REVERSED	|generic|sp_Q9Z0L4_BMP15_MOUSE_REVERSED|
"""index: 17286, intensity: 2935.0, mobility: 1.022"""	-0.454174	0.175463	0.751668	FLMRLASGLRGT	generic|IP_1048204_TX=10090_REVERSED|
"""index: 8348, intensity: 4156.0, mobility: 1.163"""	-0.454371	0.175601	0.751997	SPCLTWLNLSVYGCVVALSFIVDPFVTSTFT	generic|IP_916272_TX=10090_REVERSED|
"""index: 7782, intensity: 3471.0, mobility: 1.032"""	-0.455387	0.1759	0.753697	ELMEYVQIINKH	generic|sp_Q9D2E1_TSSK3_MOUSE_REVERSED|
"""index: 11675, intensity: 3238.0, mobility: 1.145"""	-0.455713	0.176281	0.754242	LHWSLSSTQGLLSLLPS	generic|tr_Q8CFW5_Q8CFW5_MOUSE__chr18_1_78032925_78033107_ENSMUST00000235433_REVERSED	|generic|sp_Q80TA9_EPG5_MOUSE__chr18_1_78032925_78033107_ENSMUST00000235433_REVERSED|
"""index: 3290, intensity: 3306.0, mobility: 0.969"""	-0.455949	0.176579	0.754636	ARPDLFEMATSY	generic|tr_A0A338P6I0_A0A338P6I0_MOUSE_REVERSED|
"""index: 2948, intensity: 5950.0, mobility: 0.882"""	-0.456481	0.176877	0.755523	QLQWGAPMRSLQPQQPGWAVGRIS	generic|IP_1107151_TX=10090_REVERSED|
"""index: 8136, intensity: 5544.0, mobility: 1.144"""	-0.456827	0.177256	0.7561	ERPPTPPMRNSRNKLKNWPLAHTLCW	generic|IP_969508_TX=10090_REVERSED|
"""index: 14344, intensity: 4959.0, mobility: 0.927"""	-0.45739	0.177635	0.757036	GHHKLLINE	generic|sp_Q922Y0_DYRK3_MOUSE_REVERSED|
"""index: 4969, intensity: 19673.0, mobility: 1.053"""	-0.457688	0.177931	0.757532	IFEIFHFSQAVHEYQTLYVSTLNLICEKLPMLMLYPFHFR	generic|IP_2455538_TX=10090_REVERSED|
"""index: 8383, intensity: 2832.0, mobility: 1.012"""	-0.458562	0.178309	0.758985	IGLPTMFLWKFV	generic|tr_Q3U0H1_Q3U0H1_MOUSE_REVERSED|
"""index: 8466, intensity: 3456.0, mobility: 1.032"""	-0.458668	0.178768	0.759161	QQMTPSHLATQVQMPLQSGLPQQM	generic|sp_Q66JW3_TOX_MOUSE__chr4_-1_6741280_6741444_ENSMUST00000147657__II_966997_REVERSED|
"""index: 7787, intensity: 2983.0, mobility: 1.096"""	-0.458809	0.179228	0.759394	QQYQKQKELFQQHQQQVVLQALTSQPL	generic|tr_Q3UNF4_Q3UNF4_MOUSE_REVERSED|
"""index: 16829, intensity: 7799.0, mobility: 0.945"""	-0.458819	0.179688	0.759411	PTVGRYIIACL	generic|IP_1042228_TX=10090_REVERSED|
"""index: 11688, intensity: 3269.0, mobility: 1.055"""	-0.458972	0.179899	0.759666	YTYIYMIHTYIC	generic|IP_1021891_TX=10090_REVERSED|
"""index: 13077, intensity: 12181.0, mobility: 0.942"""	-0.459455	0.18011	0.760467	SRMWCLKPK	generic|IP_1151932_TX=10090_REVERSED|
"""index: 16919, intensity: 7744.0, mobility: 1.004"""	-0.460075	0.180403	0.761493	VIDFGPVVLTWP	generic|chr11_-1_119038781_119038981_ENSMUST00000026663_REVERSED|
"""index: 10503, intensity: 3185.0, mobility: 0.855"""	-0.460552	0.180861	0.762283	ELSVWRTV	generic|IP_1043798_TX=10090_REVERSED|
"""index: 4920, intensity: 4293.0, mobility: 0.969"""	-0.46057	0.181236	0.762312	WGRGPSHMFLM	generic|IP_2424248_TX=10090_REVERSED|
"""index: 3260, intensity: 4113.0, mobility: 0.873"""	-0.461036	0.181361	0.763082	DNVDMVKVRLELPRELDEGRSNL	generic|sp_Q7TMD7_DSG4_MOUSE_REVERSED	|generic|tr_A1IGX7_A1IGX7_MOUSE_REVERSED|
"""index: 8572, intensity: 3496.0, mobility: 1.034"""	-0.461779	0.181818	0.764309	WGGDKPVDLGIVDAIGKLTEVDTDITVEPQGP	generic|tr_Q3UCQ7_Q3UCQ7_MOUSE_REVERSED|
"""index: 3886, intensity: 4144.0, mobility: 1.023"""	-0.462171	0.182275	0.764955	TETAQEEEKRLSESADLKDVKTLYEKMVQIFYPMAFDMINHR	generic|tr_Q5SXR6_Q5SXR6_MOUSE_REVERSED	|generic|tr_Q80U89_Q80U89_MOUSE_REVERSED	|generic|tr_Q8K2I5_Q8K2I5_MOUSE_REVERSED	|generic|sp_Q68FD5_CLH1_MOUSE_REVERSED	|generic|tr_Q3TJ98_Q3TJ98_MOUSE_REVERSED|
"""index: 12744, intensity: 2550.0, mobility: 1.117"""	-0.462551	0.182565	0.76558	SSITLEPANDNVDLVEI	generic|tr_Q925M4_Q925M4_MOUSE_REVERSED	|generic|tr_Q91XZ5_Q91XZ5_MOUSE_REVERSED	|generic|tr_Q8CEA8_Q8CEA8_MOUSE_REVERSED|
"""index: 3175, intensity: 2886.0, mobility: 0.888"""	-0.463084	0.182688	0.766458	RAPLGSTQAFASMDRWIQRERI	generic|IP_924737_TX=10090_REVERSED|
"""index: 1574, intensity: 3212.0, mobility: 0.887"""	-0.465497	0.183144	0.770416	WEVFPMPLV	generic|IP_968477_TX=10090_REVERSED|
"""index: 16272, intensity: 16644.0, mobility: 0.897"""	-0.465527	0.183599	0.770464	ELRTHFSGK	generic|IP_1073291_TX=10090_REVERSED|
"""index: 8789, intensity: 2818.0, mobility: 1.131"""	-0.466128	0.183971	0.771447	NSVFIVLELRIFFALAGNCANAEKGIALE	generic|IP_869395_TX=10090_REVERSED|
"""index: 7210, intensity: 3545.0, mobility: 0.898"""	-0.466935	0.184426	0.772764	PTVTRRYSPMGWFVELLR	generic|IP_910481_TX=10090_REVERSED|
"""index: 12748, intensity: 8729.0, mobility: 0.959"""	-0.467049	0.184797	0.772952	LKWMKMSIR	generic|sp_Q6P5D8_SMHD1_MOUSE__chr17_-1_71360023_71360160_ENSMUST00000233839__II_1064783_REVERSED|
"""index: 6218, intensity: 35358.0, mobility: 1.016"""	-0.467372	0.185253	0.773478	LVAPPRGAPQGRFG	generic|chr2_1_121867144_121867437_ENSMUST00000078752_REVERSED|
"""index: 4049, intensity: 2733.0, mobility: 1.173"""	-0.467682	0.185623	0.773983	GRLWQAMEGAGLNQRFSM	generic|IP_3491105_TX=10090_REVERSED|
"""index: 10948, intensity: 3626.0, mobility: 0.885"""	-0.468328	0.186078	0.775034	SFHIPYFL	generic|IP_926288_TX=10090_REVERSED|
"""index: 14420, intensity: 25414.0, mobility: 1.001"""	-0.46881	0.186448	0.775817	PKEGIHIIKHK	generic|tr_Q8BIN6_Q8BIN6_MOUSE_REVERSED	|generic|tr_Q3UZ26_Q3UZ26_MOUSE_REVERSED	|generic|tr_B9EIT6_B9EIT6_MOUSE_REVERSED	|generic|tr_Q3UWJ2_Q3UWJ2_MOUSE_REVERSED|
"""index: 15147, intensity: 5793.0, mobility: 0.998"""	-0.469383	0.186733	0.776746	FILYTLFIRE	generic|IP_846882_TX=10090_REVERSED|
"""index: 16451, intensity: 10651.0, mobility: 0.899"""	-0.471035	0.187188	0.779423	AWRSLGVVW	generic|sp_P21958_TAP1_MOUSE__II_1069527_REVERSED	|generic|II_1069535_TX=10090_REVERSED	|generic|tr_Q3U543_Q3U543_MOUSE_REVERSED	|generic|tr_A0A068BER1_A0A068BER1_MOUSE_REVERSED	|generic|tr_Q78E61_Q78E61_MOUSE_REVERSED	|generic|tr_Q62429_Q62429_MOUSE_REVERSED	|generic|tr_Q3U6V4_Q3U6V4_MOUSE_REVERSED	|generic|tr_Q3TBA3_Q3TBA3_MOUSE_REVERSED	|generic|tr_Q62428_Q62428_MOUSE_REVERSED|
"""index: 2665, intensity: 2608.0, mobility: 0.921"""	-0.471343	0.187472	0.779919	APPLRHHFHL	generic|sp_O54974_LEG7_MOUSE_REVERSED|
"""index: 9481, intensity: 4068.0, mobility: 1.074"""	-0.472046	0.18784	0.781053	WSGCAPLLSSKQVD	generic|IP_973910_TX=10090_REVERSED|
"""index: 16545, intensity: 4848.0, mobility: 0.916"""	-0.472213	0.188235	0.781323	KEKEGTHTK	generic|tr_E9Q707_E9Q707_MOUSE__chr6_1_65936096_65936134_ENSMUST00000172638__II_919686_REVERSED	|generic|sp_Q9CXE0_PRDM5_MOUSE__chr6_1_65936096_65936134_ENSMUST00000172638__II_919686_REVERSED	|generic|tr_Q9D364_Q9D364_MOUSE__chr6_1_65936096_65936134_ENSMUST00000172638__II_919686_REVERSED	|generic|tr_G3UWU3_G3UWU3_MOUSE_REVERSED|
"""index: 986, intensity: 6171.0, mobility: 0.817"""	-0.473086	0.188235	0.782729	PKCTNEATQNDDDLKPLAPGDDKE	generic|sp_Q9D9I1_TEX43_MOUSE_REVERSED|
"""index: 3743, intensity: 3180.0, mobility: 1.101"""	-0.474749	0.188688	0.785398	QSEQMLYCYNNSNKLQSMNLGVSTISHILNMSML	generic|tr_Q8R277_Q8R277_MOUSE_REVERSED|
"""index: 6544, intensity: 3897.0, mobility: 1.152"""	-0.475296	0.18914	0.786275	IGGTCYMLVRKQRFIDLNKDVYSPFYSFKRIDPALCGQFR	generic|sp_Q3U269_TSTD2_MOUSE__chr4_-1_46131839_46132072_ENSMUST00000160008_REVERSED|
"""index: 5170, intensity: 3110.0, mobility: 0.970"""	-0.475337	0.189593	0.78634	HQHRLGFLLAMEYCLRSHVLQHGSV	generic|sp_Q80VA5-4_S3TC2_MOUSE__IP_1054778_REVERSED	|generic|sp_Q80VA5_S3TC2_MOUSE_REVERSED	|generic|sp_Q80VA5-2_S3TC2_MOUSE_REVERSED	|generic|tr_A0A494BAH3_A0A494BAH3_MOUSE_REVERSED	|generic|tr_Q69Z49_Q69Z49_MOUSE_REVERSED	|generic|tr_Q3UPD8_Q3UPD8_MOUSE_REVERSED	|generic|tr_Q6DFU9_Q6DFU9_MOUSE_REVERSED|
"""index: 9109, intensity: 2710.0, mobility: 1.123"""	-0.47579	0.190045	0.787064	SAKDGCVRCLEHGLMKPAPGKKRKREPE	generic|tr_A0A140LHL9_A0A140LHL9_MOUSE__chr6_1_92152393_92152425_ENSMUST00000146175__II_890053_REVERSED	|generic|tr_Q8BP65_Q8BP65_MOUSE__chr6_1_92152393_92152425_ENSMUST00000146175_REVERSED	|generic|sp_Q60644_NR1H2_MOUSE__chr6_1_92152393_92152425_ENSMUST00000146175_REVERSED	|generic|tr_A0A140LHK8_A0A140LHK8_MOUSE__chr6_1_92152393_92152425_ENSMUST00000146175_REVERSED|
"""index: 8463, intensity: 3405.0, mobility: 0.899"""	-0.475935	0.190068	0.787296	KRVIEKYEE	generic|tr_A0A2I3BRQ7_A0A2I3BRQ7_MOUSE__chr15_-1_96414788_96414877_ENSMUST00000227069__II_3483093_REVERSED	|generic|tr_Q810T0_Q810T0_MOUSE__chr15_-1_96414788_96414877_ENSMUST00000227069_REVERSED	|generic|tr_Q9CSS1_Q9CSS1_MOUSE__chr15_-1_96414788_96414877_ENSMUST00000227069_REVERSED	|generic|tr_Q6ZPE9_Q6ZPE9_MOUSE__chr15_-1_96423513_96423584_ENSMUST00000227069_REVERSED	|generic|tr_E9PZM7_E9PZM7_MOUSE__chr15_-1_96423513_96423584_ENSMUST00000227069_REVERSED|
"""index: 12229, intensity: 2771.0, mobility: 1.027"""	-0.476567	0.190519	0.788305	VARTIVPNSGVVFM	generic|IP_1082199_TX=10090_REVERSED|
"""index: 8635, intensity: 2589.0, mobility: 0.877"""	-0.476697	0.190971	0.788512	VEREYLEGMAARGAQQQR	generic|tr_Q80TQ3_Q80TQ3_MOUSE_REVERSED	|generic|sp_P19246_NFH_MOUSE_REVERSED|
"""index: 2248, intensity: 45906.0, mobility: 0.950"""	-0.476748	0.191336	0.788595	NNEDSTLQIARLRPLMLPSGPPSCLGSD	generic|sp_Q8VDG6_M3K21_MOUSE_REVERSED|
"""index: 4297, intensity: 4619.0, mobility: 1.018"""	-0.47718	0.191738	0.789283	LTPLEYGCVKRAPSSKYPMPMYPEHVSWPMTPWVVTLTKWGPT	generic|chr2_1_181640662_181647323_ENSMUST00000136481__IP_993085_TX=10090_REVERSED|
"""index: 9561, intensity: 2721.0, mobility: 1.031"""	-0.4772	0.191738	0.789315	LLGQSRSCSFPMLAKQPGGVRMHS	generic|IP_1107214_TX=10090_REVERSED|
"""index: 8315, intensity: 3100.0, mobility: 1.049"""	-0.478152	0.191738	0.790829	WPPGGPDQTNILPLLEAMLVKELHIQQHLLAVQ	generic|sp_Q6GQV0-2_TEDC2_MOUSE_REVERSED	|generic|sp_Q6GQV0_TEDC2_MOUSE__chr7_-1_30955886_30955915_ENSMUST00000058860_REVERSED|
"""index: 2012, intensity: 3622.0, mobility: 0.894"""	-0.480536	0.192014	0.794608	SRWLAEAGEPSGKWPQP	generic|IP_857753_TX=10090_REVERSED|
"""index: 4848, intensity: 4075.0, mobility: 1.055"""	-0.481001	0.192204	0.795343	NQLFFYMATKLHS	generic|tr_Q8VFH3_Q8VFH3_MOUSE_REVERSED	|generic|tr_Q3MI34_Q3MI34_MOUSE_REVERSED|
"""index: 16208, intensity: 4072.0, mobility: 1.032"""	-0.482291	0.192652	0.797376	LLSLFTLSKLYT	generic|IP_3471942_TX=10090_REVERSED|
"""index: 6993, intensity: 8406.0, mobility: 0.922"""	-0.482312	0.192669	0.797409	YKLPENLRNGVANVIAVKTINTSNESIST	generic|sp_Q8BNA6_FAT3_MOUSE_REVERSED	|generic|tr_E9QK16_E9QK16_MOUSE_REVERSED|
"""index: 7063, intensity: 4574.0, mobility: 1.247"""	-0.483305	0.193116	0.798969	SQVVEPTKRSEQTLIDQ	generic|tr_Q5RIM6_Q5RIM6_MOUSE__chr11_-1_62327102_62327170_ENSMUST00000131911__II_1137955_REVERSED	|generic|sp_Q60974_NCOR1_MOUSE__chr11_-1_62327102_62327170_ENSMUST00000131911__II_1137955_REVERSED	|generic|sp_Q60974-2_NCOR1_MOUSE__chr11_-1_62327102_62327170_ENSMUST00000131911__II_1137955_REVERSED	|generic|tr_E9Q9Y2_E9Q9Y2_MOUSE__chr11_-1_62327102_62327170_ENSMUST00000131911__II_1137992_REVERSED	|generic|tr_Q8CHB6_Q8CHB6_MOUSE__chr11_-1_62327102_62327170_ENSMUST00000131911__II_1137996_REVERSED	|generic|tr_Q8VDE8_Q8VDE8_MOUSE__chr11_-1_62327102_62327170_ENSMUST00000131911__II_1137992_REVERSED	|generic|tr_Q5PRE9_Q5PRE9_MOUSE__chr11_-1_62327102_62327170_ENSMUST00000131911__II_1137955_REVERSED	|generic|tr_E9Q2B2_E9Q2B2_MOUSE__chr11_-1_62327102_62327170_ENSMUST00000131911__II_1137955_REVERSED	|generic|tr_F7C134_F7C134_MOUSE__chr11_-1_62327102_62327170_ENSMUST00000131911__II_1137992_REVERSED	|generic|II_1137965_TX=10090_REVERSED	|generic|tr_Q3UV34_Q3UV34_MOUSE__chr11_-1_62327102_62327170_ENSMUST00000131911_REVERSED|
"""index: 875, intensity: 4568.0, mobility: 0.856"""	-0.483604	0.193476	0.799439	SFQLPIGKGGATHL	generic|II_987542_TX=10090_REVERSED|
"""index: 2303, intensity: 5091.0, mobility: 0.893"""	-0.484526	0.19375	0.800883	LLREWFSCDAAGGAMTGLLYPNIEIVK	generic|IP_879539_TX=10090_REVERSED	|generic|sp_O55234_PSB5_MOUSE_REVERSED|
"""index: 11801, intensity: 6838.0, mobility: 0.864"""	-0.484933	0.19385	0.80152	LNKSSGGTKK	generic|sp_Q99N92_RM27_MOUSE__II_1132038_REVERSED	|generic|IP_875452_TX=10090_REVERSED|
"""index: 7410, intensity: 4240.0, mobility: 0.863"""	-0.485982	0.194036	0.803157	GTVDNNGEELIYRESS	generic|IP_3444723_TX=10090_REVERSED|
"""index: 10439, intensity: 2868.0, mobility: 1.013"""	-0.487378	0.194482	0.805329	FLGFYLFVREG	generic|IP_1128548_TX=10090_REVERSED|
"""index: 13361, intensity: 3617.0, mobility: 1.034"""	-0.487725	0.194753	0.805868	AASINDISKSAGKI	generic|sp_Q5DTI8_ESYT3_MOUSE_REVERSED	|generic|sp_Q5DTI8-2_ESYT3_MOUSE_REVERSED|
"""index: 6374, intensity: 6057.0, mobility: 0.885"""	-0.48831	0.195198	0.806775	VTTEVCIASAHWTSKGSAQASASWSC	generic|chr7_-1_25714955_25715968_ENSMUST00000002683__IP_890950_TX=10090_REVERSED	|generic|chr7_-1_25715714_25715968_ENSMUST00000002683_REVERSED|
"""index: 2361, intensity: 3446.0, mobility: 0.897"""	-0.488508	0.195643	0.807082	TILDDRARLVKLRAQNMLNSMQ	generic|tr_A0A0N4SWA3_A0A0N4SWA3_MOUSE__chr6_-1_120808358_120808435_ENSMUST00000203432__II_912255_REVERSED	|generic|tr_A0A0N4SW07_A0A0N4SW07_MOUSE__chr6_-1_120795702_120795740_ENSMUST00000203527__II_912268_REVERSED	|generic|sp_P50518_VATE1_MOUSE__chr6_-1_120795702_120795740_ENSMUST00000203527__II_912262_REVERSED	|generic|tr_A0A0N4SW34_A0A0N4SW34_MOUSE__chr6_-1_120808358_120808435_ENSMUST00000203432_REVERSED|
"""index: 13394, intensity: 18154.0, mobility: 1.021"""	-0.489118	0.196087	0.808027	IPAWRRKSRN	generic|tr_A0A286YCT9_A0A286YCT9_MOUSE__II_3463914_REVERSED	|generic|sp_P55849_DSC1_MOUSE__II_1057566_REVERSED	|generic|tr_Q8C4K6_Q8C4K6_MOUSE_REVERSED	|generic|tr_Q32ME9_Q32ME9_MOUSE_REVERSED	|generic|sp_P55849-2_DSC1_MOUSE_REVERSED	|generic|tr_Q2VPA9_Q2VPA9_MOUSE_REVERSED|
"""index: 15399, intensity: 4018.0, mobility: 1.153"""	-0.489457	0.196444	0.80855	RDRERLRFQSFCYMVKGYSSGLTEKGATLSFRSM	generic|IP_1049075_TX=10090_REVERSED|
"""index: 6898, intensity: 4634.0, mobility: 0.901"""	-0.490202	0.196714	0.809699	TMAVVTTLTWCATVLLSCRQFS	generic|tr_A0A0U1RPY7_A0A0U1RPY7_MOUSE_REVERSED	|generic|tr_B1ARL3_B1ARL3_MOUSE_REVERSED	|generic|tr_Q7TRW9_Q7TRW9_MOUSE_REVERSED	|generic|tr_A0A0U1RQ21_A0A0U1RQ21_MOUSE_REVERSED|
"""index: 3876, intensity: 17795.0, mobility: 0.927"""	-0.491135	0.197158	0.811137	YVWLSRQCRWEIHGVKQLRGFRSFMSK	generic|IP_978144_TX=10090_REVERSED	|generic|IP_978145_TX=10090_REVERSED	|generic|IP_978146_TX=10090_REVERSED|
"""index: 3240, intensity: 3410.0, mobility: 1.166"""	-0.491381	0.197602	0.811515	WTAGAWPRGRGGSAGATGAAGPDCPPPSQ	generic|tr_Q05DC4_Q05DC4_MOUSE_REVERSED|
"""index: 9255, intensity: 3603.0, mobility: 1.002"""	-0.492054	0.197958	0.812549	RSLPVPMASSGPSF	generic|IP_3465769_TX=10090_REVERSED|
"""index: 3917, intensity: 3164.0, mobility: 0.945"""	-0.492404	0.198314	0.813086	EQLSLRAQEHEVELQQRRQAVERMH	generic|tr_Q5NCP6_Q5NCP6_MOUSE__II_1128676_REVERSED	|generic|sp_Q7TNF8_RIMB1_MOUSE__II_1128676_REVERSED	|generic|sp_Q7TNF8-2_RIMB1_MOUSE__II_1128676_REVERSED	|generic|sp_Q7TNF8-4_RIMB1_MOUSE_REVERSED|
"""index: 1969, intensity: 4709.0, mobility: 0.970"""	-0.492649	0.198758	0.813461	DVLNPQLHGSVIKENYIY	generic|sp_Q8BJ71_NUP93_MOUSE__chr8_1_94227803_94227859_ENSMUST00000212039_REVERSED	|generic|sp_Q8BJ71-2_NUP93_MOUSE_REVERSED	|generic|tr_A0A1D5RLQ0_A0A1D5RLQ0_MOUSE_REVERSED	|generic|tr_Q3TFC8_Q3TFC8_MOUSE_REVERSED|
"""index: 7748, intensity: 3304.0, mobility: 0.988"""	-0.492886	0.199201	0.813824	ELQTAVQAVQHQLGQFDFIRKGFQMREKI	generic|sp_Q9DBL1_ACDSB_MOUSE__chr7_1_131441217_131441348_ENSMUST00000156261__II_877965_REVERSED	|generic|tr_Q7TMY2_Q7TMY2_MOUSE__chr7_1_131441217_131441348_ENSMUST00000156261__II_877965_REVERSED	|generic|tr_E9Q5L3_E9Q5L3_MOUSE__chr7_1_131441217_131441348_ENSMUST00000156261_REVERSED|
"""index: 5794, intensity: 3134.0, mobility: 1.117"""	-0.492901	0.199557	0.813846	FMNKAKVCAICNKIF	generic|IP_985968_TX=10090_REVERSED|
"""index: 8066, intensity: 4126.0, mobility: 1.106"""	-0.493421	0.199646	0.814642	SINTKDKNWAEQYLRESMQLSNAKALVVEP	generic|tr_F6RDH3_F6RDH3_MOUSE_REVERSED	|generic|tr_A0A571BF46_A0A571BF46_MOUSE_REVERSED	|generic|tr_A0A571BF58_A0A571BF58_MOUSE_REVERSED	|generic|tr_Q62412_Q62412_MOUSE_REVERSED	|generic|tr_E9Q1W3_E9Q1W3_MOUSE_REVERSED|
"""index: 9924, intensity: 173364.0, mobility: 0.946"""	-0.495498	0.200089	0.817809	QSADLGAVPPAQVMPQLQQQ	generic|sp_P56477_IRF5_MOUSE_REVERSED	|generic|tr_B2CC69_B2CC69_MOUSE_REVERSED|
"""index: 5948, intensity: 15635.0, mobility: 0.994"""	-0.495619	0.200354	0.817993	EMYKKEEFVRSIVPRLVEHLYRMGVLKMFQEMSKSALSNSR	generic|sp_Q9Z268_RASL1_MOUSE__chr5_1_120678969_120679028_ENSMUST00000154759_REVERSED|
"""index: 4617, intensity: 32325.0, mobility: 0.887"""	-0.496132	0.200707	0.818771	EMKSILDDCIRTLEDIEKTKQELTM	generic|tr_Q99LH8_Q99LH8_MOUSE__II_942027_REVERSED	|generic|tr_Q9JIQ5_Q9JIQ5_MOUSE__II_942027_REVERSED	|generic|tr_Q9JIQ4_Q9JIQ4_MOUSE__II_942027_REVERSED	|generic|sp_Q9JJ11_TACC3_MOUSE__II_942027_REVERSED	|generic|sp_Q9JJ11-2_TACC3_MOUSE__II_942027_REVERSED	|generic|tr_Q6NV52_Q6NV52_MOUSE__II_942027_REVERSED	|generic|tr_Q9ET42_Q9ET42_MOUSE__II_942027_REVERSED|
"""index: 18621, intensity: 15900.0, mobility: 1.205"""	-0.497066	0.201149	0.820187	LRRLRGLLLALLL	generic|tr_B2RR03_B2RR03_MOUSE_REVERSED	|generic|sp_P56400_GP1BB_MOUSE_REVERSED|
"""index: 8902, intensity: 11206.0, mobility: 1.197"""	-0.497151	0.201502	0.820316	PTNNTKCLIWGGSSEHLMK	generic|tr_E9PWT2_E9PWT2_MOUSE_REVERSED	|generic|tr_Q80ZY7_Q80ZY7_MOUSE_REVERSED|
"""index: 2449, intensity: 3142.0, mobility: 1.058"""	-0.497236	0.201766	0.820444	LFHLCITPGENPCKC	generic|IP_925079_TX=10090_REVERSED|
"""index: 1484, intensity: 4583.0, mobility: 0.889"""	-0.49735	0.202118	0.820616	SPRLVEEPVKEMTMHHILFY	generic|sp_E9QAM5_HELZ2_MOUSE__II_993343_REVERSED	|generic|tr_Q69ZA7_Q69ZA7_MOUSE__II_993342_REVERSED	|generic|tr_A2AS03_A2AS03_MOUSE__II_993343_REVERSED	|generic|tr_Q922U3_Q922U3_MOUSE__II_993335_REVERSED	|generic|tr_A2AS05_A2AS05_MOUSE__II_993343_REVERSED|
"""index: 1311, intensity: 3055.0, mobility: 0.873"""	-0.498613	0.20247	0.822523	YEDCSVEWM	generic|IP_935002_TX=10090_REVERSED|
"""index: 12944, intensity: 36108.0, mobility: 0.977"""	-0.498909	0.202911	0.822969	QVSKRPQAGPK	generic|IP_970360_TX=10090_REVERSED	|generic|tr_K4DI71_K4DI71_MOUSE_REVERSED	|generic|sp_Q9DB00_GON4L_MOUSE_REVERSED	|generic|tr_E9Q507_E9Q507_MOUSE_REVERSED	|generic|tr_A0PJB4_A0PJB4_MOUSE_REVERSED|
"""index: 12838, intensity: 4374.0, mobility: 0.856"""	-0.498965	0.203084	0.823054	SRSRQSSLL	generic|IP_1150134_TX=10090_REVERSED|
"""index: 8577, intensity: 3917.0, mobility: 0.959"""	-0.500457	0.203524	0.825295	TWVNSFLLVSALGPPYVCTSTRCF	generic|IP_3457069_TX=10090_REVERSED|
"""index: 9419, intensity: 4535.0, mobility: 0.887"""	-0.50064	0.203965	0.82557	SLGFMINVKISACALRAIGMHE	generic|tr_Q7TRP1_Q7TRP1_MOUSE__II_3499307_REVERSED	|generic|tr_A0A1B0GSN5_A0A1B0GSN5_MOUSE__II_3499301_REVERSED	|generic|tr_A0A1B0GSE1_A0A1B0GSE1_MOUSE__II_3499307_REVERSED	|generic|tr_Q7TRP2_Q7TRP2_MOUSE__II_3499301_REVERSED|
"""index: 10801, intensity: 2777.0, mobility: 0.959"""	-0.500931	0.204225	0.826005	STVAVLRWLR	generic|chr10_-1_127029595_127030512_ENSMUST00000152054_REVERSED|
"""index: 2392, intensity: 8975.0, mobility: 0.813"""	-0.501591	0.204665	0.826992	TSSTLLAWRSVGGQRI	generic|chr3_1_96188142_96188423_ENSMUST00000133665_REVERSED|
"""index: 14067, intensity: 6816.0, mobility: 0.910"""	-0.501875	0.205106	0.827416	NKMTKNQPK	generic|IP_878653_TX=10090_REVERSED|
"""index: 12731, intensity: 2670.0, mobility: 0.903"""	-0.502192	0.205365	0.82789	KTDACALRVLSPAECFFHNIT	generic|tr_Q8VFG7_Q8VFG7_MOUSE_REVERSED|
"""index: 14588, intensity: 5627.0, mobility: 1.077"""	-0.502948	0.205714	0.829016	KMTTTMMMRMGMR	generic|tr_A2AWT7_A2AWT7_MOUSE__chr11_-1_102306562_102306926_ENSMUST00000174302__II_1126009_REVERSED	|generic|tr_Q9DBH1_Q9DBH1_MOUSE__chr11_-1_102306562_102306926_ENSMUST00000174302__II_1126009_REVERSED|
"""index: 5448, intensity: 8897.0, mobility: 1.044"""	-0.503235	0.206154	0.829443	QWCKRSMHLRLISRMHRQDLNKKSITLQENELSTRSHCV	generic|tr_J3QMS2_J3QMS2_MOUSE_REVERSED|
"""index: 3474, intensity: 3197.0, mobility: 0.880"""	-0.504052	0.206321	0.830656	WGLAYSVPPQ	generic|IP_1082651_TX=10090_REVERSED|
"""index: 2236, intensity: 4592.0, mobility: 0.900"""	-0.505096	0.206579	0.832203	QVSQEDGKQSPPQLPCRE	generic|chr5_1_129739511_129739730_ENSMUST00000086046_REVERSED|
"""index: 11681, intensity: 3705.0, mobility: 0.873"""	-0.505191	0.207018	0.832344	NKHRVKCM	generic|IP_3501075_TX=10090_REVERSED|
"""index: 16328, intensity: 5026.0, mobility: 0.914"""	-0.505341	0.207456	0.832566	WRSKTERR	generic|chr8_1_71474489_71474743_ENSMUST00000124745__IP_866209_TX=10090_REVERSED|
"""index: 16148, intensity: 3803.0, mobility: 1.047"""	-0.505503	0.207804	0.832806	VCPLLASLGQGLFF	generic|sp_Q9D8F3_S52A2_MOUSE__chr15_1_76541028_76541126_ENSMUST00000230994_REVERSED	|generic|sp_Q9D8F3-2_S52A2_MOUSE__chr15_1_76539488_76539610_ENSMUST00000230994_REVERSED|
"""index: 8153, intensity: 2826.0, mobility: 1.132"""	-0.505811	0.207968	0.83326	SDEFQATKAFGLSVHWVKQGNITNMTPFKNS	generic|IP_917805_TX=10090_REVERSED|
"""index: 2397, intensity: 2569.0, mobility: 0.846"""	-0.506803	0.208406	0.834722	LPTPEPKEQ	generic|tr_A0A0R4J172_A0A0R4J172_MOUSE__chr3_1_90270919_90271008_ENSMUST00000156358_REVERSED	|generic|tr_B9EKY0_B9EKY0_MOUSE__chr3_1_90270919_90271008_ENSMUST00000156358_REVERSED	|generic|sp_Q3U1Y4_DEN4B_MOUSE__chr3_1_90270919_90271008_ENSMUST00000156358_REVERSED	|generic|sp_Q3U1Y4-2_DEN4B_MOUSE__chr3_1_90270919_90271008_ENSMUST00000156358_REVERSED	|generic|sp_Q3U1Y4-3_DEN4B_MOUSE__chr3_1_90270919_90271008_ENSMUST00000156358_REVERSED|
"""index: 17068, intensity: 12674.0, mobility: 1.095"""	-0.506961	0.208753	0.834955	EIVGNVDALTKVDNTGIIGGIEGLDKLLLNLIETARKKQH	generic|tr_Q3TY51_Q3TY51_MOUSE_REVERSED	|generic|tr_Q8CHF1_Q8CHF1_MOUSE_REVERSED	|generic|sp_P28738_KIF5C_MOUSE_REVERSED|
"""index: 12303, intensity: 5946.0, mobility: 0.850"""	-0.507061	0.20919	0.835102	SSRSRPRR	generic|chr11_-1_102230001_102230144_ENSMUST00000107151__IP_1126069_TX=10090_REVERSED	|generic|chr11_-1_102224934_102230144_ENSMUST00000107151__IP_1126069_TX=10090_REVERSED	|generic|IP_1126096_TX=10090_REVERSED	|generic|chr8_-1_120667646_120667936_ENSMUST00000180417|
"""index: 15300, intensity: 4528.0, mobility: 1.085"""	-0.507254	0.209536	0.835385	QAVLFLMRKHR	generic|tr_A0A1G5SJJ3_A0A1G5SJJ3_MOUSE_REVERSED	|generic|sp_Q60766_IRGM1_MOUSE_REVERSED	|generic|sp_Q60766-2_IRGM1_MOUSE_REVERSED|
"""index: 8758, intensity: 6157.0, mobility: 1.120"""	-0.508741	0.209974	0.837566	QEKSALLLKSYQSLQEDGLNIPHDVNVWK	generic|tr_D3Z1N2_D3Z1N2_MOUSE__chr5_-1_115241985_115242020_ENSMUST00000139853__II_938285_REVERSED	|generic|tr_F7AN16_F7AN16_MOUSE__chr5_-1_115251273_115251443_ENSMUST00000139853__II_938288_REVERSED	|generic|sp_Q3UIW5_RNF10_MOUSE__chr5_-1_115241985_115242020_ENSMUST00000139853__II_938285_REVERSED	|generic|tr_Q3U0W6_Q3U0W6_MOUSE__chr5_-1_115241985_115242020_ENSMUST00000139853__II_938285_REVERSED	|generic|sp_Q3UIW5-2_RNF10_MOUSE__chr5_-1_115241985_115242020_ENSMUST00000139853_REVERSED	|generic|tr_H7BX06_H7BX06_MOUSE__chr5_-1_115241985_115242020_ENSMUST00000139853_REVERSED|
"""index: 2890, intensity: 8794.0, mobility: 0.956"""	-0.509252	0.210411	0.838312	IGPSLQPYPQVQ	generic|IP_1018859_TX=10090_REVERSED|
"""index: 8639, intensity: 3188.0, mobility: 0.910"""	-0.509361	0.210756	0.838472	VQSLSLQQLR	generic|sp_C3VPR6_NLRC5_MOUSE__II_861289_REVERSED|
"""index: 7679, intensity: 4659.0, mobility: 1.137"""	-0.509726	0.210917	0.839005	MQKAAKVTDEVTAVTKHSGPDLSQAELLRQ	generic|tr_Q8BQI9_Q8BQI9_MOUSE_REVERSED	|generic|tr_A0A1B0GXH2_A0A1B0GXH2_MOUSE_REVERSED	|generic|tr_A2AD39_A2AD39_MOUSE_REVERSED|
"""index: 12938, intensity: 99426.0, mobility: 0.983"""	-0.509866	0.211354	0.839209	TKYNGTPKRL	generic|IP_924230_TX=10090_REVERSED|
"""index: 614, intensity: 2900.0, mobility: 0.882"""	-0.509943	0.211698	0.839321	ELVPDDGELAS	generic|tr_Q8C879_Q8C879_MOUSE__II_854255_REVERSED	|generic|tr_Q99PG9_Q99PG9_MOUSE_REVERSED	|generic|tr_E9Q2D3_E9Q2D3_MOUSE_REVERSED	|generic|tr_Q99PG8_Q99PG8_MOUSE_REVERSED|
"""index: 13567, intensity: 10217.0, mobility: 0.922"""	-0.510553	0.212042	0.840209	TPYIKRER	generic|sp_Q499E5_STOX2_MOUSE__chr8_-1_47191835_47192029_ENSMUST00000209337__II_3500426_REVERSED	|generic|sp_Q499E5-2_STOX2_MOUSE__chr8_-1_47191835_47192029_ENSMUST00000209337__II_3500426_REVERSED	|generic|sp_Q499E5-3_STOX2_MOUSE__chr8_-1_47191835_47192029_ENSMUST00000209337__II_3500426_REVERSED	|generic|tr_A0A1D5RMH0_A0A1D5RMH0_MOUSE__chr8_-1_47191835_47192029_ENSMUST00000209337__II_3500426_REVERSED	|generic|tr_A0A1B0GRU7_A0A1B0GRU7_MOUSE_REVERSED|
"""index: 4898, intensity: 4920.0, mobility: 0.911"""	-0.511491	0.212478	0.841574	NGWVPVEIEY	generic|tr_Q9D4W6_Q9D4W6_MOUSE__II_3487652_REVERSED|
"""index: 15194, intensity: 2659.0, mobility: 0.831"""	-0.511649	0.212636	0.841803	WDVCLYFH	generic|II_928272_TX=10090_REVERSED|
"""index: 6836, intensity: 3953.0, mobility: 1.045"""	-0.512274	0.212979	0.842707	LPCGRTAGWIYYTQLFVLMAQKGAKVEQQDIHKRNSGNGSVGQGL	generic|IP_3505375_TX=10090_REVERSED|
"""index: 8285, intensity: 2638.0, mobility: 0.909"""	-0.512331	0.213415	0.84279	LLGPGQAEQYK	generic|sp_Q9DCF1_TMM25_MOUSE__chr9_-1_44794975_44795028_ENSMUST00000213203__II_853610_REVERSED	|generic|tr_Q3U4J4_Q3U4J4_MOUSE__chr9_-1_44794975_44795028_ENSMUST00000213203__II_853610_REVERSED	|generic|tr_A0A1N9MYB8_A0A1N9MYB8_MOUSE__chr9_-1_44794975_44795028_ENSMUST00000213203__II_853610_REVERSED	|generic|sp_Q9DCF1-2_TMM25_MOUSE_REVERSED	|generic|tr_A0A1L1SVA2_A0A1L1SVA2_MOUSE_REVERSED	|generic|tr_A0A1L1SQN0_A0A1L1SQN0_MOUSE_REVERSED|
"""index: 3564, intensity: 2572.0, mobility: 1.221"""	-0.512758	0.213571	0.843407	LKYRSQLDWDNGWHQHI	generic|sp_Q920P3_BRNP1_MOUSE_REVERSED|
"""index: 7631, intensity: 2856.0, mobility: 0.884"""	-0.513546	0.214006	0.844546	TYEEVQIDQHDSMLITSQVEEY	generic|IP_3492061_TX=10090_REVERSED|
"""index: 2710, intensity: 2770.0, mobility: 1.006"""	-0.513563	0.214317	0.84457	MLVARKYEYDQ	generic|IP_864164_TX=10090_REVERSED|
"""index: 7569, intensity: 4140.0, mobility: 0.979"""	-0.513623	0.214317	0.844656	MEQILNFVSFNKPIIGDKLLMW	generic|sp_P29352_PTN22_MOUSE__II_980845_REVERSED	|generic|tr_E9QAS3_E9QAS3_MOUSE__II_980845_REVERSED|
"""index: 14755, intensity: 3415.0, mobility: 1.038"""	-0.51442	0.214657	0.845804	RKVRLESNMIM	generic|IP_938699_TX=10090_REVERSED|
"""index: 7708, intensity: 13515.0, mobility: 1.157"""	-0.514568	0.214872	0.846017	RQLMVFMLVGAAGHVFLSSFLAWLFIWY	generic|sp_P86050_T170B_MOUSE_REVERSED|
"""index: 8432, intensity: 10938.0, mobility: 1.184"""	-0.514951	0.214872	0.846568	EADVKVVAYYPLNVFVPANDNQDEVTVKVV	generic|tr_Q9QXA3_Q9QXA3_MOUSE_REVERSED	|generic|tr_A0A1L1SQU7_A0A1L1SQU7_MOUSE_REVERSED	|generic|tr_A0A087WRT4_A0A087WRT4_MOUSE_REVERSED	|generic|tr_F2Z4A3_F2Z4A3_MOUSE_REVERSED|
"""index: 17354, intensity: 16203.0, mobility: 0.991"""	-0.51637	0.215119	0.848599	EQVPPSKQRR	generic|chr5_-1_44094535_44094750_ENSMUST00000074113__IP_940575_TX=10090_REVERSED|
"""index: 11217, intensity: 21071.0, mobility: 0.935"""	-0.516557	0.215365	0.848867	ICRHVSKHK	generic|IP_970954_TX=10090_REVERSED|
"""index: 10523, intensity: 3745.0, mobility: 0.894"""	-0.516811	0.215703	0.849229	IWLHWLVP	generic|sp_Q8K358_PIGU_MOUSE_REVERSED	|generic|tr_Q3TRB7_Q3TRB7_MOUSE_REVERSED	|generic|tr_Q3TAA8_Q3TAA8_MOUSE_REVERSED|
"""index: 5098, intensity: 2790.0, mobility: 1.115"""	-0.516827	0.2161	0.849252	VDCKNGLIMKEVDASAHEEINRIWNRINDFSKENTIDYVLMI	generic|II_863354_TX=10090_REVERSED	|generic|tr_Q0PD50_Q0PD50_MOUSE_REVERSED	|generic|tr_Q3UHW5_Q3UHW5_MOUSE_REVERSED|
"""index: 4196, intensity: 5255.0, mobility: 1.052"""	-0.51691	0.2161	0.849371	MTGLQGFLSGQLVACF	generic|tr_A0A498WFQ1_A0A498WFQ1_MOUSE__chr9_-1_62796154_62796183_ENSMUST00000034775__IP_1058540_REVERSED	|generic|tr_A0A494BAC3_A0A494BAC3_MOUSE_REVERSED	|generic|sp_Q61672_S29A2_MOUSE_REVERSED	|generic|tr_A0A494BAD2_A0A494BAD2_MOUSE_REVERSED|
"""index: 12514, intensity: 3938.0, mobility: 0.877"""	-0.517986	0.216251	0.850904	LVDGHVLYT	generic|sp_O55237_CD70_MOUSE_REVERSED|
"""index: 4777, intensity: 49799.0, mobility: 0.995"""	-0.51864	0.216681	0.851833	RSLFAPTLIASPSLAMSWSCGRTIMPAT	generic|IP_1073405_TX=10090_REVERSED|
"""index: 16705, intensity: 39926.0, mobility: 1.034"""	-0.518702	0.217111	0.851921	YRQCRKRLSK	generic|tr_E0CYB0_E0CYB0_MOUSE_REVERSED	|generic|sp_Q8CIZ9_NOX1_MOUSE_REVERSED	|generic|sp_Q8CIZ9-2_NOX1_MOUSE_REVERSED	|generic|sp_Q8CIZ9-3_NOX1_MOUSE_REVERSED|
"""index: 15513, intensity: 4926.0, mobility: 1.033"""	-0.519255	0.217541	0.852704	RVYSVLICIFP	generic|tr_Q8VGK7_Q8VGK7_MOUSE_REVERSED|
"""index: 12998, intensity: 4396.0, mobility: 0.994"""	-0.519309	0.217597	0.85278	VKVDELYGRR	generic|sp_Q8R0W0_EPIPL_MOUSE_REVERSED	|generic|tr_A0A2I3BRT4_A0A2I3BRT4_MOUSE_REVERSED|
"""index: 7082, intensity: 4693.0, mobility: 1.055"""	-0.520708	0.217839	0.854758	HGAEQLHRALEEINWRGQQNNAVLHGVI	generic|tr_Q80X24_Q80X24_MOUSE__chr12_1_13558612_13558755_ENSMUST00000223081__II_3501783_REVERSED	|generic|tr_Q6GQV6_Q6GQV6_MOUSE__chr12_1_13558612_13558755_ENSMUST00000223081__II_3501783_REVERSED	|generic|tr_E9Q411_E9Q411_MOUSE__chr12_1_13558612_13558755_ENSMUST00000223081__II_3501783_REVERSED	|generic|tr_Q6PGH6_Q6PGH6_MOUSE__chr12_1_13558612_13558755_ENSMUST00000223081__II_3501783_REVERSED	|generic|tr_Q3UJX6_Q3UJX6_MOUSE__chr12_1_13558612_13558755_ENSMUST00000223081_REVERSED	|generic|tr_Q80XK8_Q80XK8_MOUSE__chr12_1_13558612_13558755_ENSMUST00000223081_REVERSED|
"""index: 388, intensity: 2721.0, mobility: 0.822"""	-0.52156	0.217987	0.855956	MSEMPMRT	generic|chr17_-1_25391214_25391396_ENSMUST00000159610__IP_1069230_TX=10090_REVERSED|
"""index: 516, intensity: 3465.0, mobility: 0.743"""	-0.522049	0.218322	0.856644	ASLAKNGK	generic|tr_Q3THQ5_Q3THQ5_MOUSE_REVERSED	|generic|sp_Q60864_STIP1_MOUSE_REVERSED|
"""index: 2837, intensity: 2884.0, mobility: 0.946"""	-0.52207	0.21871	0.856673	SSKTREATTDLHAQLMLDQQQGLSFPLLVMS	generic|tr_Q62200_Q62200_MOUSE__II_1130333_REVERSED	|generic|sp_Q7TME2_SPAG5_MOUSE__II_1130334_REVERSED|
"""index: 16144, intensity: 3200.0, mobility: 1.010"""	-0.522101	0.21871	0.856716	ARRTPERTRP	generic|IP_1017449_TX=10090_REVERSED|
"""index: 2975, intensity: 3784.0, mobility: 0.915"""	-0.523706	0.219044	0.858962	SIGLTQPWISS	generic|IP_951780_TX=10090_REVERSED|
"""index: 12621, intensity: 4399.0, mobility: 0.842"""	-0.523902	0.219283	0.859237	SSPGQLSHAEM	generic|IP_3495173_TX=10090_REVERSED|
"""index: 6039, intensity: 5435.0, mobility: 0.974"""	-0.524334	0.219523	0.859837	EELLYEDKPFIGEMLDMTTKIKVSPDLID	generic|sp_A2ALU4_SHRM2_MOUSE__II_829597_REVERSED	|generic|sp_A2ALU4-2_SHRM2_MOUSE__II_829597_REVERSED	|generic|tr_A7TU71_A7TU71_MOUSE__II_829597_REVERSED	|generic|II_829599_TX=10090_REVERSED|
"""index: 13986, intensity: 12228.0, mobility: 0.885"""	-0.525343	0.219761	0.861241	RTTTMRRR	generic|chr3_1_95937064_95937234_ENSMUST00000165307_REVERSED|
"""index: 2434, intensity: 3138.0, mobility: 0.839"""	-0.526284	0.220094	0.862546	KTYGVAVTTQPLSTMEPVSRGLCCVLT	generic|chr14_1_20714464_20714757_ENSMUST00000022358__IP_1101577_TX=10090_REVERSED|
"""index: 13233, intensity: 2627.0, mobility: 1.011"""	-0.52661	0.220519	0.862996	FRKSCHKRRS	generic|IP_1029747_TX=10090_REVERSED|
"""index: 4602, intensity: 9391.0, mobility: 0.932"""	-0.527294	0.220851	0.86394	MEKLFPHDASLKREMHLNELATPAVS	generic|sp_Q32M21_GSDA2_MOUSE__II_1127520_REVERSED	|generic|tr_A0A679B178_A0A679B178_MOUSE__II_1127520_REVERSED|
"""index: 10140, intensity: 3610.0, mobility: 1.011"""	-0.527709	0.221182	0.864512	SVLEVSVTLCPFH	generic|sp_Q8BQY8_HUS1_MOUSE_REVERSED|
"""index: 4619, intensity: 4301.0, mobility: 0.852"""	-0.527778	0.221419	0.864608	FNMKNFDE	generic|sp_E9Q4P1_WDFY1_MOUSE__chr1_-1_79761560_79761658_ENSMUST00000187005__II_1033029_REVERSED	|generic|tr_D3Z057_D3Z057_MOUSE__chr1_-1_79761560_79761658_ENSMUST00000187005_REVERSED	|generic|tr_Q9DAD3_Q9DAD3_MOUSE__chr1_-1_79761560_79761658_ENSMUST00000187005_REVERSED|
"""index: 9121, intensity: 4445.0, mobility: 0.934"""	-0.528855	0.221844	0.866088	QTHLPCYLAFD	generic|tr_E9QLR8_E9QLR8_MOUSE__II_882704_REVERSED	|generic|tr_Q5SEK5_Q5SEK5_MOUSE__II_882704_REVERSED	|generic|tr_Q3UH62_Q3UH62_MOUSE_REVERSED	|generic|sp_Q924W6_TRI66_MOUSE_REVERSED	|generic|sp_Q924W6-2_TRI66_MOUSE_REVERSED	|generic|tr_E9PZP2_E9PZP2_MOUSE_REVERSED	|generic|tr_B2RQQ4_B2RQQ4_MOUSE_REVERSED|
"""index: 693, intensity: 3331.0, mobility: 0.936"""	-0.528978	0.222269	0.866256	AVPKEQSWPK	generic|tr_Q7TMK5_Q7TMK5_MOUSE__II_982376_REVERSED	|generic|tr_E9Q395_E9Q395_MOUSE__II_982376_REVERSED|
"""index: 4839, intensity: 4776.0, mobility: 1.011"""	-0.529106	0.2226	0.866431	LVAPPAVEKCLYH	generic|tr_A0A494BBB9_A0A494BBB9_MOUSE_REVERSED	|generic|sp_Q62120_JAK2_MOUSE_REVERSED	|generic|tr_G5E852_G5E852_MOUSE_REVERSED|
"""index: 11328, intensity: 5341.0, mobility: 0.824"""	-0.529805	0.22293	0.867388	WLTIGTPQ	generic|IP_1038220_TX=10090_REVERSED	|generic|IP_1038208_TX=10090_REVERSED|
"""index: 10087, intensity: 3458.0, mobility: 0.929"""	-0.530249	0.223165	0.867994	DTGVPVQLPRAS	generic|tr_D6RIN1_D6RIN1_MOUSE__IP_886500_REVERSED|
"""index: 12239, intensity: 8499.0, mobility: 0.931"""	-0.530976	0.2234	0.868986	LRTEYKIR	generic|sp_Q99PU7_BAP1_MOUSE__chr14_1_31258711_31258839_ENSMUST00000190788__II_634129_REVERSED	|generic|II_1097627_TX=10090_REVERSED	|generic|chr14_1_31255114_31255266_ENSMUST00000190788_REVERSED|
"""index: 14916, intensity: 4260.0, mobility: 1.188"""	-0.531933	0.223729	0.870287	EEPRNYNRQKVGCRLRLRVNKLRESQESYKRRTLTWKQLPESR	generic|chr9_-1_44758616_44758996_ENSMUST00000034607__IP_853645_TX=10090_REVERSED|
"""index: 5404, intensity: 6134.0, mobility: 1.054"""	-0.532877	0.223963	0.871566	RGWSTVLFYSYFTFRAFIPGPNTEQRLQLCLAFSKTIQM	generic|IP_1118824_TX=10090_REVERSED|
"""index: 16199, intensity: 21675.0, mobility: 1.033"""	-0.533685	0.224051	0.872657	SNLKKNTTTTTK	generic|IP_873993_TX=10090_REVERSED|
"""index: 5637, intensity: 8193.0, mobility: 1.031"""	-0.53377	0.224051	0.872772	LQEQSRSEPMFTPDTTLRWSINVMPK	generic|IP_1121707_TX=10090_REVERSED|
"""index: 9865, intensity: 2754.0, mobility: 1.079"""	-0.535419	0.224473	0.874988	KYGDMFSANIYDTQT	generic|sp_O35239_PTN9_MOUSE__chr9_1_57060959_57061159_ENSMUST00000215707_REVERSED|
"""index: 11393, intensity: 3120.0, mobility: 1.009"""	-0.535437	0.22461	0.875012	ALWAEVPPLGYFP	generic|IP_1055428_TX=10090_REVERSED|
"""index: 15519, intensity: 3557.0, mobility: 0.983"""	-0.535912	0.224937	0.875648	TWPIGERKY	generic|sp_O88329_MYO1A_MOUSE_REVERSED|
"""index: 17738, intensity: 25227.0, mobility: 1.015"""	-0.536173	0.22521	0.875997	PLKVAKAYNSHK	generic|sp_Q8BW11_PRS58_MOUSE_REVERSED|
"""index: 12581, intensity: 24209.0, mobility: 0.983"""	-0.536365	0.22521	0.876254	KDRKKGGHRR	generic|tr_V9GXH0_V9GXH0_MOUSE__II_908783_REVERSED|
"""index: 4059, intensity: 5259.0, mobility: 1.055"""	-0.538118	0.225535	0.878588	KLEQYKHQNSQMQDLLFNLEDCGLLHQFISNVLQYGAGAAISLL	generic|IP_870666_TX=10090_REVERSED	|generic|sp_Q80SU7_GVIN1_MOUSE_REVERSED	|generic|tr_L7N451_L7N451_MOUSE_REVERSED|
"""index: 10149, intensity: 3319.0, mobility: 0.878"""	-0.538495	0.225955	0.879088	KGESSKFIR	generic|sp_Q9JLC8_SACS_MOUSE_REVERSED	|generic|sp_Q9JLC8-2_SACS_MOUSE_REVERSED	|generic|sp_Q9JLC8-3_SACS_MOUSE_REVERSED	|generic|tr_E9QNY8_E9QNY8_MOUSE_REVERSED|
"""index: 16561, intensity: 2873.0, mobility: 1.058"""	-0.538661	0.226375	0.879308	TEVAVEDRDKEKL	generic|sp_Q6PEE2_CTIF_MOUSE_REVERSED|
"""index: 13975, intensity: 2601.0, mobility: 0.984"""	-0.538821	0.226795	0.87952	HRYIQKMKF	generic|IP_902552_TX=10090_REVERSED|
"""index: 18120, intensity: 4749.0, mobility: 0.986"""	-0.539135	0.227215	0.879935	YYYGRRVGR	generic|tr_X5J5T5_X5J5T5_MOUSE_REVERSED|
"""index: 3333, intensity: 22811.0, mobility: 0.787"""	-0.539256	0.22754	0.880095	MKELRRPYKTASV	generic|tr_Q4KL57_Q4KL57_MOUSE__II_932934_REVERSED	|generic|tr_Q6ZQC1_Q6ZQC1_MOUSE__chr5_1_142477322_142477486_ENSMUST00000196405__II_932923_REVERSED	|generic|tr_A0A0G2JFH9_A0A0G2JFH9_MOUSE__chr5_1_142477322_142477486_ENSMUST00000196405__II_932923_REVERSED	|generic|sp_Q3U829_AP5Z1_MOUSE__chr5_1_142477322_142477486_ENSMUST00000196405__II_932923_REVERSED	|generic|tr_Q6PFH7_Q6PFH7_MOUSE__chr5_1_142477322_142477486_ENSMUST00000196405__II_932923_REVERSED	|generic|II_932928_TX=10090_REVERSED|
"""index: 12865, intensity: 3304.0, mobility: 1.004"""	-0.539768	0.227864	0.880771	KRFHSNGLFR	generic|IP_1021503_TX=10090_REVERSED|
"""index: 5536, intensity: 6543.0, mobility: 0.903"""	-0.540196	0.228284	0.881335	TFYYKLYTK	generic|IP_964939_TX=10090_REVERSED|
"""index: 5005, intensity: 5428.0, mobility: 0.909"""	-0.540269	0.228703	0.881431	APPRMMPPGPMMPMHGGMPLRMGPAPGVPVMG	generic|IP_869909_TX=10090_REVERSED|
"""index: 9993, intensity: 20892.0, mobility: 1.102"""	-0.540342	0.229027	0.881528	NSFIISAASFSDNSKC	generic|sp_A2ARV4_LRP2_MOUSE_REVERSED	|generic|tr_A2ARV5_A2ARV5_MOUSE_REVERSED|
"""index: 8452, intensity: 5614.0, mobility: 0.857"""	-0.54052	0.229254	0.881762	ERLSQHVIEQKVTVWLMCT	generic|IP_1072373_TX=10090_REVERSED|
"""index: 3948, intensity: 3836.0, mobility: 0.847"""	-0.541496	0.229673	0.883044	LKIERGEFMFRSLKAAKAN	generic|tr_E9Q0B6_E9Q0B6_MOUSE__chr4_-1_129629107_129629136_ENSMUST00000084264__II_913725_REVERSED	|generic|tr_E9Q3H7_E9Q3H7_MOUSE__chr4_-1_129629107_129629136_ENSMUST00000084264__II_913725_REVERSED	|generic|tr_O08827_O08827_MOUSE_REVERSED|
"""index: 7687, intensity: 10971.0, mobility: 1.145"""	-0.541643	0.230092	0.883236	SVQGGVLKLTEDQSPMHDRALVVDIRPGQA	generic|sp_Q8CEE6_PASK_MOUSE__II_1030997_REVERSED	|generic|tr_B9EKC1_B9EKC1_MOUSE__II_1030997_REVERSED|
"""index: 9818, intensity: 2805.0, mobility: 0.898"""	-0.541967	0.230415	0.88366	MWPGETKASAPFPCWS	generic|IP_3476204_TX=10090_REVERSED|
"""index: 2902, intensity: 5503.0, mobility: 0.861"""	-0.542717	0.230834	0.88464	DTIIADFYTG	generic|tr_E9QKG3_E9QKG3_MOUSE__II_3464832_REVERSED	|generic|sp_Q9CWH5_TRM11_MOUSE__II_3464832_REVERSED	|generic|sp_Q9CWH5-2_TRM11_MOUSE_REVERSED|
"""index: 5140, intensity: 2955.0, mobility: 0.954"""	-0.54296	0.231253	0.884956	RFDQSKPFSCTIRQISLQHQIDWL	generic|tr_A0A0N4SW55_A0A0N4SW55_MOUSE_REVERSED	|generic|tr_A0A0N4SUK7_A0A0N4SUK7_MOUSE_REVERSED	|generic|tr_A0A0N4SUR4_A0A0N4SUR4_MOUSE_REVERSED|
"""index: 13637, intensity: 14220.0, mobility: 0.942"""	-0.543049	0.231381	0.885073	YRVKGKSWK	generic|IP_926262_TX=10090_REVERSED|
"""index: 6950, intensity: 18052.0, mobility: 0.941"""	-0.543217	0.231605	0.885291	AFLSPNVRITEPMLRWPKTDVKQLFTG	generic|IP_829611_TX=10090_REVERSED|
"""index: 8505, intensity: 3818.0, mobility: 0.950"""	-0.54367	0.231926	0.88588	WCEVRVSCSSTNQRQPEAQQW	generic|IP_955248_TX=10090_REVERSED|
"""index: 10893, intensity: 3960.0, mobility: 1.027"""	-0.544188	0.232344	0.886553	PTWFPINSGQFSY	generic|IP_1038125_TX=10090_REVERSED|
"""index: 2316, intensity: 2960.0, mobility: 0.845"""	-0.544201	0.232665	0.88657	WPNDELLI	generic|tr_B2RXM1_B2RXM1_MOUSE_REVERSED	|generic|tr_Q69Z70_Q69Z70_MOUSE_REVERSED	|generic|tr_B2RWY3_B2RWY3_MOUSE_REVERSED|
"""index: 11579, intensity: 2719.0, mobility: 1.161"""	-0.544706	0.232791	0.887224	GKREMDERFESLIKNG	generic|tr_E9PYS0_E9PYS0_MOUSE__II_3488510_REVERSED	|generic|tr_A0A3B2WAK9_A0A3B2WAK9_MOUSE__II_3488518_REVERSED	|generic|tr_A0A3B2WD17_A0A3B2WD17_MOUSE__II_3488519_REVERSED	|generic|tr_A0A3B2WAT0_A0A3B2WAT0_MOUSE__II_3488522_REVERSED	|generic|tr_A0A3B2WB20_A0A3B2WB20_MOUSE__II_3488521_REVERSED|
"""index: 8663, intensity: 2908.0, mobility: 0.956"""	-0.545599	0.233111	0.888379	TALTSTAAEHDEVQGHLQQVRQLQ	generic|IP_830278_TX=10090_REVERSED|
"""index: 4661, intensity: 2569.0, mobility: 0.905"""	-0.546088	0.233528	0.889009	AATGIKGIVSSTLITTYRLPYCIAVYR	generic|tr_F8VPJ8_F8VPJ8_MOUSE_REVERSED	|generic|tr_Q9WVD9_Q9WVD9_MOUSE_REVERSED|
"""index: 5888, intensity: 71787.0, mobility: 0.994"""	-0.546185	0.233945	0.889133	QNAKTGGGGGGGGGGGGGGGAGAPGSLNTPAQAGGPSHLDTEMMMSYM	generic|sp_P53783_SOX1_MOUSE_REVERSED|
"""index: 8551, intensity: 3475.0, mobility: 1.036"""	-0.546382	0.234096	0.889387	TCPLLIQGLLGVMRQVTFNAKDVHAYMPFG	generic|sp_Q9DCY0_KEG1_MOUSE__II_1048956_REVERSED|
"""index: 11470, intensity: 4477.0, mobility: 0.974"""	-0.5464	0.234096	0.88941	AWLTPTVKKMF	generic|IP_1120631_TX=10090_REVERSED|
"""index: 11753, intensity: 2627.0, mobility: 1.090"""	-0.547721	0.234511	0.891105	HLAWEGLHQLQYPT	generic|IP_885241_TX=10090_REVERSED|
"""index: 8003, intensity: 3987.0, mobility: 1.075"""	-0.548086	0.234732	0.891571	LCKVTVPKGVELPGSFQIEPDKPFSYID	generic|tr_Q91X98_Q91X98_MOUSE_REVERSED	|generic|tr_Q8K0X1_Q8K0X1_MOUSE_REVERSED	|generic|tr_A0A0G2JFP9_A0A0G2JFP9_MOUSE_REVERSED	|generic|tr_Q544V4_Q544V4_MOUSE_REVERSED	|generic|tr_Q3TR98_Q3TR98_MOUSE_REVERSED	|generic|sp_P29533_VCAM1_MOUSE_REVERSED	|generic|tr_Q3UPN1_Q3UPN1_MOUSE_REVERSED|
"""index: 9918, intensity: 3397.0, mobility: 0.970"""	-0.548378	0.234855	0.891945	MLEIRLMYQR	generic|sp_O08538_ANGP1_MOUSE_REVERSED	|generic|tr_Q6A0F0_Q6A0F0_MOUSE_REVERSED	|generic|tr_Q8C2K6_Q8C2K6_MOUSE_REVERSED|
"""index: 8336, intensity: 21225.0, mobility: 0.841"""	-0.548626	0.23527	0.892261	ITDESPTKQNTKRL	generic|sp_G3X9G7-2_ZN809_MOUSE__chr9_1_22238998_22239273_ENSMUST00000215902__II_3449743_REVERSED	|generic|sp_G3X9G7_ZN809_MOUSE_REVERSED|
"""index: 1837, intensity: 3029.0, mobility: 0.990"""	-0.548722	0.235294	0.892383	NLSKMNTGNKVQD	generic|tr_Q8BPP7_Q8BPP7_MOUSE_REVERSED	|generic|sp_Q80T14_FRAS1_MOUSE_REVERSED|
"""index: 18103, intensity: 6387.0, mobility: 0.977"""	-0.54947	0.235318	0.893335	QFQISSLLSW	generic|sp_Q8K249_CLM2_MOUSE_REVERSED|
"""index: 17276, intensity: 3319.0, mobility: 0.878"""	-0.550382	0.23544	0.894491	YLFMYVMYN	generic|IP_970910_TX=10090_REVERSED	|generic|IP_973112_TX=10090_REVERSED|
"""index: 12502, intensity: 4079.0, mobility: 0.824"""	-0.551291	0.235756	0.895641	FTAKSVFF	generic|tr_Q0VEL2_Q0VEL2_MOUSE_REVERSED	|generic|tr_Q3UUY8_Q3UUY8_MOUSE_REVERSED|
"""index: 7531, intensity: 3704.0, mobility: 1.007"""	-0.551486	0.236071	0.895887	GYWQGLWTRPLSVVTRYTPPPPP	generic|tr_Q3UGH4_Q3UGH4_MOUSE_REVERSED|
"""index: 4638, intensity: 2524.0, mobility: 1.108"""	-0.552471	0.236484	0.897125	ELNETLLIMQIGQALFNLGSGQMQGDK	generic|IP_988441_TX=10090_REVERSED|
"""index: 12727, intensity: 4807.0, mobility: 0.853"""	-0.552605	0.236896	0.897293	SFCFVGLR	generic|tr_E9PWF0_E9PWF0_MOUSE__chr3_1_89226531_89226584_ENSMUST00000136881__II_979450_REVERSED	|generic|sp_Q05895_TSP3_MOUSE__chr3_1_89226531_89226584_ENSMUST00000136881__II_979450_REVERSED	|generic|sp_Q9R0G6_COMP_MOUSE_REVERSED	|generic|sp_Q9Z1T2_TSP4_MOUSE_REVERSED	|generic|tr_Q8VI54_Q8VI54_MOUSE_REVERSED	|generic|tr_A1A557_A1A557_MOUSE_REVERSED	|generic|tr_A2VCQ0_A2VCQ0_MOUSE_REVERSED|
"""index: 543, intensity: 2565.0, mobility: 0.897"""	-0.553137	0.237309	0.897961	APQVCEKGPQE	generic|tr_Q5DTI2_Q5DTI2_MOUSE__chr5_-1_122467703_122467786_ENSMUST00000179939_REVERSED	|generic|sp_O55143_AT2A2_MOUSE__chr5_-1_122467703_122467786_ENSMUST00000179939_REVERSED|
"""index: 4713, intensity: 253472.0, mobility: 0.898"""	-0.55331	0.237624	0.898177	TCTAPLLCVDLGDLYKRDLSSLGREQP	generic|tr_A0A0U1RPT2_A0A0U1RPT2_MOUSE_REVERSED|
"""index: 9384, intensity: 6278.0, mobility: 0.863"""	-0.553406	0.238036	0.898297	FTALLDLR	generic|chr8_1_45024322_45024405_ENSMUST00000191428__IP_864340_TX=10090_REVERSED|
"""index: 2992, intensity: 2595.0, mobility: 1.098"""	-0.553447	0.238449	0.898348	DGMLRSFRDQRER	generic|tr_Q9CZE1_Q9CZE1_MOUSE__chr19_-1_5730369_5730668_ENSMUST00000159693_REVERSED|
"""index: 8697, intensity: 2705.0, mobility: 1.179"""	-0.553619	0.238664	0.898563	EQEQRRARLQEEALAMEEEMASAEEKARR	generic|tr_Q6A0A1_Q6A0A1_MOUSE_REVERSED	|generic|tr_Q80X98_Q80X98_MOUSE_REVERSED	|generic|tr_Q8R1J6_Q8R1J6_MOUSE_REVERSED	|generic|tr_O89064_O89064_MOUSE_REVERSED|
"""index: 8295, intensity: 11016.0, mobility: 1.139"""	-0.554095	0.239077	0.899158	SADWVVVTHDFSGTIIRDGSTDFSLSIIEAL	generic|tr_D3Z7A5_D3Z7A5_MOUSE__II_1032689_REVERSED	|generic|tr_Q9D4T2_Q9D4T2_MOUSE__II_1032689_REVERSED|
"""index: 15178, intensity: 4128.0, mobility: 0.835"""	-0.554855	0.239193	0.900104	QSASLLSSLP	generic|IP_1070134_TX=10090_REVERSED|
"""index: 18015, intensity: 3626.0, mobility: 0.919"""	-0.555773	0.239506	0.901242	DRLFPDVHHS	generic|sp_Q3UYR4_ESPNL_MOUSE_REVERSED|
"""index: 7094, intensity: 2996.0, mobility: 0.858"""	-0.555867	0.239819	0.901359	SDKMPPTSLSSLSSMTPGSVC	generic|IP_991148_TX=10090_REVERSED|
"""index: 6415, intensity: 4931.0, mobility: 0.926"""	-0.556046	0.24023	0.901581	NFAAAAVAVVEE	generic|IP_1043886_TX=10090_REVERSED|
"""index: 3168, intensity: 2609.0, mobility: 1.042"""	-0.556296	0.24046	0.90189	RFNGNGIPPLNEPIG	generic|IP_875844_TX=10090_REVERSED|
"""index: 7976, intensity: 6151.0, mobility: 1.128"""	-0.556302	0.24046	0.901897	EQLSCPVCNAWVRWAPRWYFVLPLMGL	generic|tr_E9QPP7_E9QPP7_MOUSE__chr16_-1_29440016_29440069_ENSMUST00000182168__II_1077163_REVERSED	|generic|sp_Q5XF90_AT134_MOUSE__chr16_-1_29440016_29440069_ENSMUST00000182168__II_1077163_REVERSED	|generic|sp_Q5XF90-2_AT134_MOUSE__chr16_-1_29440016_29440069_ENSMUST00000182168__II_1077163_REVERSED	|generic|tr_S4R234_S4R234_MOUSE__chr16_-1_29440016_29440069_ENSMUST00000182168__II_1077163_REVERSED	|generic|tr_A0A0R4J0M2_A0A0R4J0M2_MOUSE__chr16_-1_29440016_29440069_ENSMUST00000182168_REVERSED	|generic|tr_S4R2B9_S4R2B9_MOUSE_REVERSED	|generic|sp_Q5XF90-4_AT134_MOUSE__chr16_-1_29440016_29440069_ENSMUST00000182168_REVERSED|
"""index: 3360, intensity: 2641.0, mobility: 1.066"""	-0.557001	0.24087	0.902759	LCYDVFRRFSDTWERSQLTPSDNQAIHYL	generic|tr_A0A0R4J1T3_A0A0R4J1T3_MOUSE__II_937870_REVERSED	|generic|sp_Q8BYC6_TAOK3_MOUSE__II_937870_REVERSED	|generic|tr_B2RY27_B2RY27_MOUSE__II_937870_REVERSED	|generic|II_937878_TX=10090_REVERSED	|generic|tr_F6RXB5_F6RXB5_MOUSE_REVERSED|
"""index: 16512, intensity: 3590.0, mobility: 0.959"""	-0.557115	0.241181	0.9029	WLYPGWTLK	generic|sp_Q8BR63_F177A_MOUSE__IP_3505588_REVERSED	|generic|tr_Q3TVY3_Q3TVY3_MOUSE_REVERSED|
"""index: 1376, intensity: 3660.0, mobility: 0.903"""	-0.557426	0.241393	0.903282	TICRSGSGLLW	generic|IP_875361_TX=10090_REVERSED|
"""index: 4202, intensity: 3452.0, mobility: 0.787"""	-0.558241	0.241803	0.904283	TCLPLPYS	generic|IP_1078157_TX=10090_REVERSED|
"""index: 18167, intensity: 5560.0, mobility: 1.159"""	-0.558362	0.242015	0.904432	PKKFYDLGRGIKIMWGNNFRIER	generic|sp_Q8VDV8_MITD1_MOUSE__II_1050736_REVERSED|
"""index: 5873, intensity: 16320.0, mobility: 1.012"""	-0.559077	0.242424	0.905306	QTGLLIVLISPHAMCVKAQAEEM	generic|IP_1111074_TX=10090_REVERSED|
"""index: 1766, intensity: 2944.0, mobility: 1.218"""	-0.559165	0.242734	0.905413	RSAWRINKEEKYPSPE	generic|tr_E9PZ69_E9PZ69_MOUSE__chr14_1_122123728_122123787_ENSMUST00000170007_REVERSED|
"""index: 1798, intensity: 2680.0, mobility: 0.913"""	-0.559251	0.243044	0.905518	VMMSNNTSLPM	generic|tr_Q05CJ6_Q05CJ6_MOUSE_REVERSED|
"""index: 2142, intensity: 30610.0, mobility: 0.917"""	-0.559657	0.243453	0.906014	KMPSKASKSFT	generic|chr3_-1_126942837_126942908_ENSMUST00000182078_REVERSED|
"""index: 8586, intensity: 5174.0, mobility: 1.124"""	-0.559952	0.243763	0.906373	SADWVVVTHDFSGTIIRDGSTDFSLSIIEAL	generic|tr_D3Z7A5_D3Z7A5_MOUSE__II_1032689_REVERSED	|generic|tr_Q9D4T2_Q9D4T2_MOUSE__II_1032689_REVERSED|
"""index: 2919, intensity: 3027.0, mobility: 0.993"""	-0.560739	0.244072	0.907329	ERFCVGLTRVMN	generic|IP_937247_TX=10090_REVERSED|
"""index: 18139, intensity: 3849.0, mobility: 0.941"""	-0.561274	0.244481	0.907977	RYYIYFAPK	generic|IP_1002107_TX=10090_REVERSED|
"""index: 8055, intensity: 7318.0, mobility: 0.911"""	-0.561279	0.24489	0.907983	LSSARSPARRYPEEPQGS	generic|IP_1140471_TX=10090_REVERSED|
"""index: 14483, intensity: 2875.0, mobility: 1.037"""	-0.561339	0.245298	0.908054	SKGWLKNSGRLR	generic|II_3487330_TX=10090_REVERSED|
"""index: 10136, intensity: 3469.0, mobility: 0.925"""	-0.561345	0.245607	0.908063	FLELESTNAPCNQPGQR	generic|IP_1047126_TX=10090_REVERSED|
"""index: 3150, intensity: 5295.0, mobility: 0.905"""	-0.561572	0.246016	0.908337	EMVEAQYTGE	generic|tr_F8WIF5_F8WIF5_MOUSE__II_1153562_REVERSED	|generic|tr_E9Q7M6_E9Q7M6_MOUSE__II_1153561_REVERSED	|generic|tr_K4DI74_K4DI74_MOUSE__II_1153562_REVERSED	|generic|tr_Q5DUA3_Q5DUA3_MOUSE__II_1153562_REVERSED	|generic|sp_Q99PF4_CAD23_MOUSE__II_1153561_REVERSED	|generic|sp_Q99PF4-2_CAD23_MOUSE__II_1153561_REVERSED	|generic|II_1153560_TX=10090_REVERSED	|generic|II_1153533_TX=10090_REVERSED	|generic|tr_Q5DUA5_Q5DUA5_MOUSE_REVERSED	|generic|tr_Q5DUA4_Q5DUA4_MOUSE_REVERSED|
"""index: 16422, intensity: 19106.0, mobility: 1.021"""	-0.561715	0.246324	0.90851	PPASQRWRRR	generic|IP_861144_TX=10090_REVERSED|
"""index: 4615, intensity: 207245.0, mobility: 0.884"""	-0.562053	0.246631	0.908918	LRGSDLDEQGFSNVVQNEILLHGSQLP	generic|tr_F6ZML1_F6ZML1_MOUSE__II_1102728_REVERSED	|generic|tr_F6RXI4_F6RXI4_MOUSE_REVERSED	|generic|tr_Q6NXH4_Q6NXH4_MOUSE_REVERSED|
"""index: 13416, intensity: 4114.0, mobility: 1.004"""	-0.562077	0.24704	0.908946	REKGTHTSKLR	generic|tr_E9Q520_E9Q520_MOUSE_REVERSED	|generic|tr_Q60917_Q60917_MOUSE_REVERSED	|generic|sp_E9PW05_ZFP54_MOUSE_REVERSED|
"""index: 15638, intensity: 4320.0, mobility: 0.882"""	-0.562113	0.247448	0.908989	EAPSTRIEK	generic|IP_1080293_TX=10090_REVERSED|
"""index: 7503, intensity: 3217.0, mobility: 0.884"""	-0.562206	0.247856	0.909101	CRITGAEPSPP	generic|II_1131379_TX=10090_REVERSED	|generic|sp_A2A9T0_TBKB1_MOUSE_REVERSED	|generic|sp_A2A9T0-2_TBKB1_MOUSE_REVERSED	|generic|tr_Z4YKN2_Z4YKN2_MOUSE_REVERSED|
"""index: 3783, intensity: 4232.0, mobility: 1.090"""	-0.562438	0.248062	0.909381	LRVEELYSMGKAIQVCWNLLDQSGLRGRHER	generic|tr_Q8R2X1_Q8R2X1_MOUSE__II_1127613_REVERSED	|generic|sp_P70424_ERBB2_MOUSE__II_1127613_REVERSED	|generic|tr_Q8C0E7_Q8C0E7_MOUSE_REVERSED|
"""index: 2373, intensity: 4019.0, mobility: 0.941"""	-0.562577	0.24847	0.909548	LVAPPIDKTEAL	generic|sp_Q5NCI0-2_URGCP_MOUSE__II_1139737_REVERSED	|generic|sp_Q5NCI0_URGCP_MOUSE_REVERSED	|generic|tr_Q6ZPP3_Q6ZPP3_MOUSE_REVERSED|
"""index: 12770, intensity: 2817.0, mobility: 0.942"""	-0.562706	0.248878	0.909703	QGRRVLIMGT	generic|tr_A0A1B0GT42_A0A1B0GT42_MOUSE_REVERSED|
"""index: 3778, intensity: 8115.0, mobility: 1.001"""	-0.562712	0.249286	0.90971	EPRTDAQGVGEAESKGPLTRHGSK	generic|IP_855295_TX=10090_REVERSED|
"""index: 16462, intensity: 2793.0, mobility: 0.947"""	-0.562759	0.249592	0.909767	FVQMNERIR	generic|sp_Q8K023_AKC1H_MOUSE_REVERSED	|generic|sp_Q8K023-2_AKC1H_MOUSE_REVERSED|
"""index: 2824, intensity: 2885.0, mobility: 0.900"""	-0.563216	0.25	0.910315	QFNVGQVWMY	generic|IP_1128612_TX=10090_REVERSED|
"""index: 2655, intensity: 4455.0, mobility: 0.841"""	-0.563489	0.250408	0.910643	LNLFLFFPQFAQLEAPVTTLGFGLDESI	generic|tr_A6MDD3_A6MDD3_MOUSE__chr8_1_106244691_106244720_ENSMUST00000071592_REVERSED|
"""index: 18653, intensity: 10323.0, mobility: 1.192"""	-0.564068	0.250816	0.911336	RPLLRLLRLLRV	generic|sp_Q9WVJ0_KCNH3_MOUSE__chr15_1_99242367_99242522_ENSMUST00000230552__II_3485689_REVERSED|
"""index: 13813, intensity: 5849.0, mobility: 0.968"""	-0.564466	0.251223	0.91181	VKWGQPTKRI	generic|tr_Q8C955_Q8C955_MOUSE__IP_1140960_REVERSED|
"""index: 589, intensity: 3339.0, mobility: 0.935"""	-0.56453	0.251529	0.911887	GIMGGLAEGTEMM	generic|IP_1113904_TX=10090_REVERSED|
"""index: 8785, intensity: 5293.0, mobility: 1.158"""	-0.564878	0.251629	0.912302	IFHMLMHLVWMLSISCGNHMIAKVKHDK	generic|tr_B2RWV3_B2RWV3_MOUSE_REVERSED	|generic|tr_Q8R299_Q8R299_MOUSE_REVERSED|
"""index: 4534, intensity: 2901.0, mobility: 0.867"""	-0.565501	0.251831	0.913043	VSSCLSSPPKNLLHLL	generic|IP_1047278_TX=10090_REVERSED|
"""index: 10186, intensity: 3641.0, mobility: 0.948"""	-0.566246	0.252238	0.913926	SPPQNSNNCKPSSIKKDVLT	generic|sp_Q9JIH2_NUP50_MOUSE_REVERSED|
"""index: 10017, intensity: 2934.0, mobility: 1.159"""	-0.566354	0.252542	0.914054	SFLEQMLPTAFPHSDQ	generic|sp_O54915_NR1I2_MOUSE_REVERSED	|generic|sp_O54915-2_NR1I2_MOUSE_REVERSED|
"""index: 18048, intensity: 5555.0, mobility: 0.968"""	-0.56679	0.25264	0.914569	EWFIQATRP	generic|chr18_1_33184774_33184965_ENSMUST00000042868__IP_1056856_TX=10090_REVERSED|
"""index: 6718, intensity: 2537.0, mobility: 0.817"""	-0.567427	0.253046	0.915319	MEKWLIEKFFLVRSPF	generic|tr_A0A087WRC9_A0A087WRC9_MOUSE__II_848277_REVERSED|
"""index: 5569, intensity: 4861.0, mobility: 0.962"""	-0.567502	0.25335	0.915408	ERRLSSNGGGLEGLEV	generic|II_3458498_TX=10090_REVERSED|
"""index: 6929, intensity: 13573.0, mobility: 1.039"""	-0.567913	0.253756	0.915891	QMEKLKEAVMTANRSSRFQNSPLNYFKRLYNEATKINKEEL	generic|sp_O70138_MMP8_MOUSE_REVERSED	|generic|tr_Q8C230_Q8C230_MOUSE_REVERSED	|generic|tr_Q3TAV4_Q3TAV4_MOUSE_REVERSED	|generic|tr_Q3U1P0_Q3U1P0_MOUSE_REVERSED	|generic|tr_Q3TCE6_Q3TCE6_MOUSE_REVERSED|
"""index: 1064, intensity: 14955.0, mobility: 0.816"""	-0.567914	0.254052	0.915892	TSASGLSAPR	generic|sp_Q9D6F4_GBRA4_MOUSE__chr5_-1_71657720_71657776_ENSMUST00000197994_REVERSED	|generic|tr_Q3URE7_Q3URE7_MOUSE__chr5_-1_71657720_71657776_ENSMUST00000197994_REVERSED	|generic|tr_Q3USX9_Q3USX9_MOUSE__chr5_-1_71657720_71657776_ENSMUST00000197994_REVERSED|
"""index: 13387, intensity: 4024.0, mobility: 0.950"""	-0.568549	0.254052	0.916636	EERFRQEER	generic|tr_A0A0B4J1F9_A0A0B4J1F9_MOUSE_REVERSED|
"""index: 5816, intensity: 5176.0, mobility: 1.114"""	-0.569427	0.254457	0.917663	FMNKAKVCAICNKIF	generic|IP_985968_TX=10090_REVERSED|
"""index: 7944, intensity: 3073.0, mobility: 1.018"""	-0.569481	0.254862	0.917726	HLHRPHFADQRESLNESSGGQHLSLVRILQ	generic|IP_985369_TX=10090_REVERSED|
"""index: 18886, intensity: 3328.0, mobility: 1.059"""	-0.569532	0.255053	0.917786	QTRHIKPVPLQDPLWMFDRVLTCERIRTTTEI	generic|IP_924081_TX=10090_REVERSED|
"""index: 2915, intensity: 14402.0, mobility: 0.835"""	-0.570003	0.255053	0.918334	SPTRLLHPPSSFDHLQR	generic|tr_Q5CZX0_Q5CZX0_MOUSE_REVERSED	|generic|sp_O88898_P63_MOUSE__chr11_-1_118497229_118501589_ENSMUST00000117731_REVERSED	|generic|sp_O88898-2_P63_MOUSE__chr11_-1_118497229_118501589_ENSMUST00000117731_REVERSED	|generic|tr_Q3UVI3_Q3UVI3_MOUSE__chr11_-1_118497229_118501589_ENSMUST00000117731_REVERSED|
"""index: 2504, intensity: 3547.0, mobility: 0.977"""	-0.570778	0.255457	0.919233	QNMPLTVLMHH	generic|IP_903525_TX=10090_REVERSED|
"""index: 8565, intensity: 3404.0, mobility: 0.798"""	-0.570903	0.255758	0.919378	LAVAAGLIAPPGPPGP	generic|tr_A2AJY5_A2AJY5_MOUSE_REVERSED	|generic|tr_A2AJY2_A2AJY2_MOUSE_REVERSED	|generic|sp_O35206_COFA1_MOUSE_REVERSED|
"""index: 2852, intensity: 3208.0, mobility: 0.789"""	-0.571416	0.255851	0.919972	PAAAFASHT	generic|IP_1145126_TX=10090_REVERSED|
"""index: 1090, intensity: 3187.0, mobility: 0.977"""	-0.571533	0.256152	0.920107	MHLESCKVARCM	generic|sp_Q01102_LYAM3_MOUSE__II_1027608_REVERSED	|generic|tr_Q3UWM1_Q3UWM1_MOUSE_REVERSED|
"""index: 6861, intensity: 3856.0, mobility: 1.037"""	-0.57157	0.256348	0.920151	QGQQDHSLLKIKDEKERRDQYYHRS	generic|tr_Q9D3T1_Q9D3T1_MOUSE_REVERSED	|generic|tr_Q9CUF7_Q9CUF7_MOUSE_REVERSED|
"""index: 303, intensity: 2735.0, mobility: 0.919"""	-0.571883	0.256545	0.920512	WREEINEPMP	generic|II_971294_TX=10090_REVERSED	|generic|tr_W4VSP6_W4VSP6_MOUSE_REVERSED|
"""index: 11537, intensity: 2802.0, mobility: 0.810"""	-0.571957	0.256833	0.920596	SSHFQTSFM	generic|IP_914055_TX=10090_REVERSED|
"""index: 7084, intensity: 3725.0, mobility: 0.908"""	-0.572159	0.256833	0.92083	MIQRPMGYGTMGAQSAGKNSGM	generic|tr_Q9D6K2_Q9D6K2_MOUSE_REVERSED	|generic|sp_Q9R1Q8_TAGL3_MOUSE_REVERSED|
"""index: 4004, intensity: 5053.0, mobility: 1.221"""	-0.572612	0.257235	0.92135	DHVMTLYAKDWLHLSPEVYPFIGIYDVMY	generic|IP_3491863_TX=10090_REVERSED|
"""index: 1616, intensity: 2547.0, mobility: 0.945"""	-0.572759	0.257533	0.92152	VCVQHFSYTLV	generic|chr1_1_43980351_43980419_ENSMUST00000188302_REVERSED|
"""index: 5262, intensity: 3726.0, mobility: 1.098"""	-0.572902	0.257935	0.921683	TLFDLSAQLTTTPPMAKYHTPPRMPRAICSTPKQTPLGPAATSWAP	generic|chr7_-1_45050298_45051340_ENSMUST00000057293__IP_889614_TX=10090_REVERSED|
"""index: 18024, intensity: 4188.0, mobility: 1.013"""	-0.573162	0.258337	0.921982	TQQGGIFTKRHK	generic|IP_828235_TX=10090_REVERSED|
"""index: 13521, intensity: 4225.0, mobility: 1.002"""	-0.573208	0.258738	0.922035	MTHVVLTSAQR	generic|chr9_-1_58198862_58198936_ENSMUST00000163200_REVERSED|
"""index: 1529, intensity: 2575.0, mobility: 0.861"""	-0.573275	0.258932	0.922111	CGAALLPSPRLTLLFICWCRP	generic|IP_961201_TX=10090_REVERSED	|generic|IP_961196_TX=10090_REVERSED	|generic|IP_961178_TX=10090_REVERSED	|generic|IP_961204_TX=10090_REVERSED	|generic|IP_961185_TX=10090_REVERSED|
"""index: 15112, intensity: 3234.0, mobility: 0.831"""	-0.573608	0.259334	0.922493	SSKDLCENW	generic|sp_Q5SGK3_AOXB_MOUSE_REVERSED|
"""index: 9677, intensity: 2571.0, mobility: 1.125"""	-0.573662	0.259631	0.922554	WVLAAVNHPWMHPSRVTCQVRPARPCHLPIALNKFF	generic|IP_3460702_TX=10090_REVERSED|
"""index: 12464, intensity: 4908.0, mobility: 0.959"""	-0.57387	0.260032	0.922793	RRSGARYRR	generic|chr1_-1_92463145_92467461_ENSMUST00000027478__IP_1031282_TX=10090_REVERSED	|generic|chr1_-1_92464357_92464482_ENSMUST00000027478_REVERSED|
"""index: 13408, intensity: 6753.0, mobility: 1.037"""	-0.57392	0.260433	0.922849	TKGGIDETLRKR	generic|tr_Q8C671_Q8C671_MOUSE__chr11_-1_116852564_116852842_ENSMUST00000136914_REVERSED|
"""index: 15943, intensity: 29167.0, mobility: 0.969"""	-0.573928	0.260835	0.922858	ILTTTPIEKQP	generic|IP_827349_TX=10090_REVERSED|
"""index: 9437, intensity: 2562.0, mobility: 0.856"""	-0.573986	0.261131	0.922925	TAELDYYKSGMLAGLQNFPMGM	generic|IP_3484217_TX=10090_REVERSED	|generic|tr_Q8C4W1_Q8C4W1_MOUSE_REVERSED|
"""index: 9375, intensity: 17431.0, mobility: 0.836"""	-0.57445	0.261427	0.923454	TLRRANSL	generic|IP_883687_TX=10090_REVERSED|
"""index: 2208, intensity: 4899.0, mobility: 0.931"""	-0.57475	0.261828	0.923795	DIQMAPEFEST	generic|tr_Q8BRL5_Q8BRL5_MOUSE_REVERSED	|generic|tr_Q3U1P4_Q3U1P4_MOUSE_REVERSED	|generic|sp_P51448_RORA_MOUSE_REVERSED|
"""index: 7294, intensity: 3517.0, mobility: 0.930"""	-0.575262	0.262229	0.924377	SLHSYQLVPPV	generic|IP_1016552_TX=10090_REVERSED|
"""index: 2675, intensity: 3463.0, mobility: 0.927"""	-0.575436	0.26263	0.924575	APVQGSRFLHL	generic|II_1064055_TX=10090_REVERSED|
"""index: 14179, intensity: 17149.0, mobility: 0.999"""	-0.575437	0.262926	0.924576	LELEPQQATRL	generic|IP_1100238_TX=10090_REVERSED|
"""index: 17976, intensity: 3457.0, mobility: 1.218"""	-0.575632	0.26299	0.924797	QKQEKLRLTHIDIVTSYIDRMHIIK	generic|tr_A0A1W2P803_A0A1W2P803_MOUSE_REVERSED	|generic|tr_A0A1W2P725_A0A1W2P725_MOUSE_REVERSED	|generic|tr_B2RUN2_B2RUN2_MOUSE_REVERSED|
"""index: 8956, intensity: 3229.0, mobility: 1.027"""	-0.575875	0.26299	0.925073	MKSVTNLAVSFDKS	generic|chr10_1_29222026_29222166_ENSMUST00000213490_REVERSED|
"""index: 7486, intensity: 3041.0, mobility: 0.871"""	-0.576435	0.263032	0.925705	SSEVAATSRGF	generic|IP_1066396_TX=10090_REVERSED|
"""index: 14423, intensity: 3015.0, mobility: 1.036"""	-0.576912	0.263032	0.926243	FLNKHKELRTV	generic|tr_Q8BWS3_Q8BWS3_MOUSE_REVERSED|
"""index: 2125, intensity: 3537.0, mobility: 0.841"""	-0.577326	0.263032	0.926708	ETHLAQDLHLTGQETF	generic|sp_Q80TA9_EPG5_MOUSE__chr18_1_78032925_78033107_ENSMUST00000235433_REVERSED|
"""index: 3088, intensity: 3085.0, mobility: 0.950"""	-0.579353	0.263325	0.928975	AFDLKDKLDAE	generic|sp_B9EJR8_DAAF5_MOUSE_REVERSED	|generic|tr_B2RY24_B2RY24_MOUSE_REVERSED|
"""index: 13850, intensity: 17054.0, mobility: 1.034"""	-0.579628	0.263723	0.929281	EREQKEKKLR	generic|sp_Q5SUF2-2_LC7L3_MOUSE__II_1132182_REVERSED	|generic|II_1132183_TX=10090_REVERSED	|generic|sp_Q5SUF2_LC7L3_MOUSE__chr11_-1_94293118_94293246_ENSMUST00000107822_REVERSED	|generic|sp_Q5SUF2-3_LC7L3_MOUSE_REVERSED|
"""index: 8005, intensity: 14966.0, mobility: 0.969"""	-0.579699	0.263971	0.92936	DPEEWRIAICTSSLKAPVRNEVEQLVPVRGPITGPS	generic|tr_Q3UKF7_Q3UKF7_MOUSE_REVERSED	|generic|tr_A2AP83_A2AP83_MOUSE_REVERSED|
"""index: 18899, intensity: 3643.0, mobility: 1.042"""	-0.58013	0.263971	0.929838	ECLRRMDEVKKKWITIAEHLINI	generic|sp_E9PVB3_CC175_MOUSE_REVERSED|
"""index: 2761, intensity: 3847.0, mobility: 0.887"""	-0.581046	0.263971	0.930851	TAMQVSAKRAAVETQESTTEGF	generic|tr_E3VVQ8_E3VVQ8_MOUSE__II_1053149_REVERSED	|generic|tr_A0A1B0GS91_A0A1B0GS91_MOUSE__II_1053149_REVERSED	|generic|tr_E9Q3Z5_E9Q3Z5_MOUSE__II_1053149_REVERSED	|generic|sp_Q8K4L3_SVIL_MOUSE__II_1053149_REVERSED	|generic|sp_Q8K4L3-3_SVIL_MOUSE__II_1053149_REVERSED	|generic|tr_F6R6A4_F6R6A4_MOUSE__II_1053152_REVERSED	|generic|tr_Q8K4L2_Q8K4L2_MOUSE_REVERSED|
"""index: 8040, intensity: 14925.0, mobility: 1.036"""	-0.581587	0.264158	0.931447	VFLVMTVRSQHA	generic|sp_Q8BUB4_WDFY2_MOUSE__chr14_1_62838011_62838064_ENSMUST00000224948_REVERSED|
"""index: 6265, intensity: 2721.0, mobility: 0.824"""	-0.581846	0.264345	0.931732	WEPNENQL	generic|sp_Q8BIY3_ZC12D_MOUSE_REVERSED	|generic|tr_E9QNR7_E9QNR7_MOUSE_REVERSED|
"""index: 10843, intensity: 7709.0, mobility: 0.924"""	-0.583406	0.264741	0.93344	LLSGRHKQP	generic|II_848753_TX=10090_REVERSED	|generic|tr_B2RUB3_B2RUB3_MOUSE_REVERSED	|generic|sp_Q9D2K4_IQCH_MOUSE_REVERSED	|generic|sp_Q9D2K4-2_IQCH_MOUSE_REVERSED	|generic|tr_E9PUW2_E9PUW2_MOUSE_REVERSED	|generic|tr_B7ZNG8_B7ZNG8_MOUSE_REVERSED|
"""index: 2318, intensity: 3802.0, mobility: 0.929"""	-0.583514	0.264927	0.933558	VMPPKMDADQVSRSATAHIQ	generic|IP_831196_TX=10090_REVERSED|
"""index: 9310, intensity: 3265.0, mobility: 1.063"""	-0.583632	0.265008	0.933686	ELDNQLAQFTDTH	generic|sp_B2RUP2_UN13D_MOUSE__II_1123748_REVERSED	|generic|sp_B2RUP2-2_UN13D_MOUSE__II_1123748_REVERSED|
"""index: 5212, intensity: 6064.0, mobility: 0.915"""	-0.584359	0.265403	0.934477	TFYYKLYTK	generic|IP_964939_TX=10090_REVERSED|
"""index: 11723, intensity: 29541.0, mobility: 0.937"""	-0.584394	0.265693	0.934515	AMLLLPAVVM	generic|sp_Q8VC69_S22A6_MOUSE_REVERSED|
"""index: 5990, intensity: 34136.0, mobility: 1.148"""	-0.584742	0.265957	0.934891	QIERLIANGDNTMVIGGMPDLLMKMMSKPGLCTRIIDAITKAAN	generic|tr_Q3U4U6_Q3U4U6_MOUSE__chr3_1_88321453_88321548_ENSMUST00000164122__II_986172_REVERSED	|generic|tr_Q3U0I3_Q3U0I3_MOUSE__chr3_1_88321107_88321178_ENSMUST00000167000__II_986172_REVERSED	|generic|tr_Q3UJP4_Q3UJP4_MOUSE__chr3_1_88321453_88321548_ENSMUST00000164122_REVERSED|
"""index: 2333, intensity: 23563.0, mobility: 0.861"""	-0.584862	0.265957	0.935022	TSSTLLAWRSVGGQRI	generic|chr3_1_96188142_96188423_ENSMUST00000133665_REVERSED|
"""index: 948, intensity: 3691.0, mobility: 0.920"""	-0.586392	0.266351	0.936672	KNQQQSPDIR	generic|IP_1054352_TX=10090_REVERSED|
"""index: 7077, intensity: 10473.0, mobility: 0.921"""	-0.586498	0.266745	0.936786	NFKDKLMKWTFDFPLNRVFIQCAKR	generic|tr_A0A1S6GWJ8_A0A1S6GWJ8_MOUSE__chr17_-1_33685263_33685349_ENSMUST00000153608__II_1066942_REVERSED	|generic|tr_Q3TQ66_Q3TQ66_MOUSE__chr17_-1_33646496_33646654_ENSMUST00000114385__II_1066942_REVERSED	|generic|sp_Q9D0E1_HNRPM_MOUSE__chr17_-1_33685263_33685349_ENSMUST00000153608__II_1066942_REVERSED	|generic|tr_Q570Z0_Q570Z0_MOUSE__chr17_-1_33685263_33685349_ENSMUST00000153608__II_1066937_REVERSED	|generic|tr_A0A3Q4L2X3_A0A3Q4L2X3_MOUSE__II_3489032_REVERSED	|generic|tr_Q3THB3_Q3THB3_MOUSE__chr17_-1_33685263_33685349_ENSMUST00000153608__II_1066937_REVERSED	|generic|tr_Q3TW40_Q3TW40_MOUSE__chr17_-1_33685263_33685349_ENSMUST00000153608__II_1066937_REVERSED	|generic|tr_B8JK32_B8JK32_MOUSE__chr17_-1_33685263_33685349_ENSMUST00000153608_REVERSED	|generic|tr_Q3TL61_Q3TL61_MOUSE__chr17_-1_33685263_33685349_ENSMUST00000153608_REVERSED	|generic|tr_B8JK33_B8JK33_MOUSE__chr17_-1_33685263_33685349_ENSMUST00000153608_REVERSED|
"""index: 8459, intensity: 2667.0, mobility: 0.864"""	-0.586549	0.267139	0.93684	TYPSAMVLPPSSRAQASPSWSAARMREPWTTSCQQTMSSP	generic|IP_889287_TX=10090_REVERSED|
"""index: 9067, intensity: 4186.0, mobility: 1.097"""	-0.586644	0.267533	0.936942	WLIYLPQGPDQHLKMNDWLMQIL	generic|tr_Q8CBI8_Q8CBI8_MOUSE__chr9_1_64912377_64912520_ENSMUST00000213744__II_3506657_REVERSED	|generic|tr_E9Q8V6_E9Q8V6_MOUSE__chr9_1_64889692_64889739_ENSMUST00000216098__II_3506657_REVERSED	|generic|II_3506656_TX=10090_REVERSED|
"""index: 1821, intensity: 14580.0, mobility: 1.217"""	-0.587224	0.267822	0.937564	SEFLRRVCARTTLTYSS	generic|chr7_-1_102124363_102125130_ENSMUST00000210682__IP_2415703_TX=10090_REVERSED|
"""index: 2028, intensity: 2947.0, mobility: 1.098"""	-0.587276	0.26811	0.937619	TTWCISNEMVNRQTS	generic|IP_870179_TX=10090_REVERSED|
"""index: 10881, intensity: 3678.0, mobility: 1.001"""	-0.587438	0.268398	0.937792	RQNMSASVDVALL	generic|tr_Q80W12_Q80W12_MOUSE_REVERSED	|generic|tr_Q3TJ75_Q3TJ75_MOUSE__chr1_-1_143757742_143757873_ENSMUST00000018343_REVERSED	|generic|tr_Q8R562_Q8R562_MOUSE__chr1_-1_143757742_143757873_ENSMUST00000018343_REVERSED|
"""index: 7446, intensity: 3253.0, mobility: 1.007"""	-0.587601	0.26858	0.937966	SYKSRRIYATQS	generic|IP_1085965_TX=10090_REVERSED|
"""index: 2734, intensity: 4517.0, mobility: 0.977"""	-0.588048	0.268868	0.938443	NKMPSKRSSKS	generic|IP_3479923_TX=10090_REVERSED|
"""index: 10733, intensity: 5043.0, mobility: 0.890"""	-0.588221	0.269261	0.938627	LDIQILDMAIMTAIIIHM	generic|IP_988826_TX=10090_REVERSED|
"""index: 1857, intensity: 2999.0, mobility: 1.045"""	-0.588227	0.269654	0.938633	GMTMQLCLKKSMMSHYQLPNCIAVYRDYAMAALLFCDTTE	generic|tr_Q8VGQ6_Q8VGQ6_MOUSE_REVERSED|
"""index: 5632, intensity: 4084.0, mobility: 1.032"""	-0.588257	0.270047	0.938665	FGFLNPDGLGQGPLGEVTQLWCAS	generic|IP_866296_TX=10090_REVERSED|
"""index: 6595, intensity: 12079.0, mobility: 1.053"""	-0.588524	0.270334	0.938949	ESALLNGPGNMQLLLSSNSNNLPT	generic|tr_Q8CEE5_Q8CEE5_MOUSE__II_1080434_REVERSED|
"""index: 14359, intensity: 3243.0, mobility: 0.973"""	-0.58903	0.270727	0.939486	PTMRSKWIFT	generic|tr_Q8K205_Q8K205_MOUSE__chr15_1_34526205_34526321_ENSMUST00000132427_REVERSED	|generic|tr_Q9D4G5_Q9D4G5_MOUSE__chr15_1_34526205_34526321_ENSMUST00000132427_REVERSED|
"""index: 5640, intensity: 8076.0, mobility: 0.843"""	-0.589041	0.27112	0.939497	VTELGRCGISPDPFSS	generic|IP_2417300_TX=10090_REVERSED|
"""index: 3942, intensity: 2577.0, mobility: 0.866"""	-0.589094	0.271193	0.939553	TSVWKAPGYHRIEYSGPQPDID	generic|tr_Q922P6_Q922P6_MOUSE_REVERSED	|generic|tr_A0A1L1SRL4_A0A1L1SRL4_MOUSE_REVERSED	|generic|sp_Q9WU63_HEBP2_MOUSE_REVERSED|
"""index: 1940, intensity: 3850.0, mobility: 0.926"""	-0.589996	0.271586	0.940507	EGPICAKSERR	generic|tr_E9PUP3_E9PUP3_MOUSE_REVERSED	|generic|tr_Q3UQE1_Q3UQE1_MOUSE_REVERSED	|generic|tr_A0A494BAI0_A0A494BAI0_MOUSE_REVERSED	|generic|tr_A0A494BAK5_A0A494BAK5_MOUSE_REVERSED	|generic|tr_Q14DJ1_Q14DJ1_MOUSE_REVERSED	|generic|tr_A0A494BA31_A0A494BA31_MOUSE_REVERSED	|generic|tr_Q8BUG8_Q8BUG8_MOUSE_REVERSED|
"""index: 8113, intensity: 2671.0, mobility: 1.162"""	-0.590084	0.271909	0.940599	ERWTSLPYKWAITPSPSAQAFCQLTVNKGVQ	generic|sp_Q6PFC5_LRIT2_MOUSE_REVERSED|
"""index: 9266, intensity: 2973.0, mobility: 0.998"""	-0.590264	0.271909	0.940789	KFGFTEVPLYKC	generic|IP_864505_TX=10090_REVERSED|
"""index: 18664, intensity: 5499.0, mobility: 1.487"""	-0.590399	0.271909	0.940931	KRRVPLKKLPRK	generic|IP_897814_TX=10090_REVERSED|
"""index: 14455, intensity: 9243.0, mobility: 0.991"""	-0.591875	0.2723	0.942476	ERLLRHGSVR	generic|IP_869806_TX=10090_REVERSED|
"""index: 14436, intensity: 15231.0, mobility: 1.025"""	-0.591893	0.272585	0.942496	KMLKPIEELVV	generic|sp_Q60770-2_STXB3_MOUSE_REVERSED	|generic|sp_Q60770_STXB3_MOUSE__chr3_-1_108797377_108797406_ENSMUST00000124782_REVERSED|
"""index: 12315, intensity: 13197.0, mobility: 0.852"""	-0.592314	0.272976	0.942934	RFYVGGRS	generic|chr12_1_110954694_110954858_ENSMUST00000223210_REVERSED	|generic|tr_Q3UH45_Q3UH45_MOUSE__chr12_1_110968886_110969020_ENSMUST00000223210_REVERSED	|generic|tr_Q6ZQE1_Q6ZQE1_MOUSE__chr12_1_110968886_110969020_ENSMUST00000223210_REVERSED	|generic|tr_B9EHS4_B9EHS4_MOUSE__chr12_1_110968886_110969020_ENSMUST00000223210_REVERSED	|generic|chr12_1_110954679_110954858_ENSMUST00000223210_REVERSED|
"""index: 4655, intensity: 4152.0, mobility: 0.830"""	-0.592327	0.27326	0.942948	QRMPLLFGH	generic|IP_3504373_TX=10090_REVERSED|
"""index: 1357, intensity: 2557.0, mobility: 1.015"""	-0.592376	0.273651	0.942999	ECVWIDQTVQQILRFDHSVLMMGSEFESL	generic|IP_830529_TX=10090_REVERSED|
"""index: 5751, intensity: 4607.0, mobility: 1.052"""	-0.592931	0.273828	0.943576	LRSHLNRYVNIEKKLEQNNERAETYEMELNHLFSMVEKEK	generic|IP_3474496_TX=10090_REVERSED|
"""index: 9252, intensity: 4516.0, mobility: 0.846"""	-0.593238	0.274219	0.943894	TEQSPALR	generic|tr_Q8CE84_Q8CE84_MOUSE_REVERSED	|generic|sp_P61622_ITA11_MOUSE_REVERSED	|generic|tr_Q7TQC3_Q7TQC3_MOUSE_REVERSED	|generic|tr_A0A0B4J1F0_A0A0B4J1F0_MOUSE_REVERSED|
"""index: 4738, intensity: 3709.0, mobility: 0.989"""	-0.593604	0.274502	0.944273	MFDRLISKPHGPEMRLRENNFKWY	generic|sp_O54732_MMP15_MOUSE_REVERSED|
"""index: 13627, intensity: 3798.0, mobility: 0.938"""	-0.593724	0.274893	0.944397	ESNQKLMLAK	generic|chr12_-1_44208069_44208140_ENSMUST00000015049_REVERSED|
"""index: 714, intensity: 3081.0, mobility: 0.800"""	-0.593766	0.275283	0.94444	IQDERFLSAIH	generic|tr_A0FF38_A0FF38_MOUSE_REVERSED|
"""index: 775, intensity: 4988.0, mobility: 0.851"""	-0.593936	0.275566	0.944615	TDESLTGKAQ	generic|II_1138096_TX=10090_REVERSED	|generic|tr_Q3UG39_Q3UG39_MOUSE_REVERSED	|generic|sp_Q9QY01_ULK2_MOUSE_REVERSED	|generic|tr_Q3UIJ5_Q3UIJ5_MOUSE_REVERSED|
"""index: 7151, intensity: 8332.0, mobility: 1.155"""	-0.594021	0.275956	0.944703	ENLLYESFIHMYFIYVYISMFWRRSIISTLLIYPRIEAE	generic|IP_1041571_TX=10090_REVERSED|
"""index: 8322, intensity: 5987.0, mobility: 0.794"""	-0.594139	0.276239	0.944824	THAASGLR	generic|IP_1071663_TX=10090_REVERSED|
"""index: 3899, intensity: 158004.0, mobility: 1.049"""	-0.594266	0.276413	0.944956	KRTGQQFSASTCYAEIVKLIQADEELAATSKRIVYEEESAKRET	generic|sp_Q8K4I3_ARHG6_MOUSE__chrX_-1_57275874_57275945_ENSMUST00000134028__II_835194_REVERSED	|generic|tr_F6WMJ3_F6WMJ3_MOUSE__chrX_-1_57275874_57275945_ENSMUST00000134028__II_835194_REVERSED	|generic|II_835200_TX=10090_REVERSED	|generic|tr_A2AFJ8_A2AFJ8_MOUSE__chrX_-1_57275874_57275945_ENSMUST00000134028_REVERSED|
"""index: 16198, intensity: 2759.0, mobility: 0.934"""	-0.595096	0.276587	0.945808	NIFRNLLAM	generic|IP_908873_TX=10090_REVERSED|
"""index: 1806, intensity: 2717.0, mobility: 0.930"""	-0.59527	0.276869	0.945987	DKWYWMGLR	generic|sp_D3Z0R2_PPR36_MOUSE__II_3472315_REVERSED	|generic|II_3472310_TX=10090_REVERSED	|generic|tr_A0A1W2P8A7_A0A1W2P8A7_MOUSE_REVERSED|
"""index: 17437, intensity: 4241.0, mobility: 1.066"""	-0.595468	0.277043	0.94619	LIWSTGQSLLLSR	generic|IP_1092559_TX=10090_REVERSED|
"""index: 1441, intensity: 3941.0, mobility: 0.817"""	-0.595861	0.277432	0.946591	WPQPPPPP	generic|tr_B2RW88_B2RW88_MOUSE_REVERSED|
"""index: 2116, intensity: 4115.0, mobility: 0.861"""	-0.596043	0.277562	0.946777	EIIVPGTQKP	generic|tr_A2A654_A2A654_MOUSE__II_1124969_REVERSED	|generic|tr_E5D6T0_E5D6T0_MOUSE__II_1124969_REVERSED	|generic|tr_E9Q6A7_E9Q6A7_MOUSE__II_1124969_REVERSED	|generic|tr_Q6P9L3_Q6P9L3_MOUSE__II_1124969_REVERSED	|generic|tr_A2A655_A2A655_MOUSE__II_1124969_REVERSED	|generic|tr_A2A653_A2A653_MOUSE_REVERSED	|generic|tr_Q3UPA6_Q3UPA6_MOUSE_REVERSED	|generic|tr_Q8K092_Q8K092_MOUSE_REVERSED|
"""index: 3673, intensity: 3422.0, mobility: 0.917"""	-0.596098	0.277562	0.946834	EKSTVKYPEAFLPSSPPFADEGQQIEQNR	generic|tr_B7ZC42_B7ZC42_MOUSE__II_1136917_REVERSED	|generic|tr_B7ZNX0_B7ZNX0_MOUSE__chr11_1_53408078_53408197_ENSMUST00000154499_REVERSED	|generic|sp_Q9ESC8_AFF4_MOUSE__chr11_1_53408078_53408197_ENSMUST00000154499_REVERSED|
"""index: 7806, intensity: 10590.0, mobility: 1.134"""	-0.597439	0.277842	0.948196	KQRDEEWSLLQRQHVAVMDNLEKDRDKL	generic|II_931135_TX=10090_REVERSED	|generic|sp_E9PVD1_CCD62_MOUSE_REVERSED|
"""index: 4215, intensity: 4627.0, mobility: 0.942"""	-0.598314	0.278123	0.949079	WPPLTHAFRSI	generic|IP_1083751_TX=10090_REVERSED|
"""index: 3280, intensity: 11663.0, mobility: 0.937"""	-0.598461	0.27851	0.949227	GLPAMWLRRPP	generic|IP_1142242_TX=10090_REVERSED|
"""index: 17775, intensity: 5186.0, mobility: 1.007"""	-0.598482	0.278898	0.949248	TKNFYDKEIPK	generic|tr_L7N2E1_L7N2E1_MOUSE__II_3458016_REVERSED	|generic|IP_876045_TX=10090_REVERSED	|generic|IP_876082_TX=10090_REVERSED	|generic|IP_876096_TX=10090_REVERSED	|generic|IP_876030_TX=10090_REVERSED	|generic|IP_879223_TX=10090_REVERSED	|generic|IP_876128_TX=10090_REVERSED	|generic|II_3458023_TX=10090_REVERSED	|generic|IP_876040_TX=10090_REVERSED	|generic|tr_G3UYA8_G3UYA8_MOUSE_REVERSED	|generic|tr_L7N282_L7N282_MOUSE_REVERSED	|generic|tr_E9PW61_E9PW61_MOUSE_REVERSED	|generic|tr_K7N705_K7N705_MOUSE_REVERSED	|generic|tr_Q80Z08_Q80Z08_MOUSE_REVERSED	|generic|tr_L7N2D4_L7N2D4_MOUSE_REVERSED	|generic|tr_K7N652_K7N652_MOUSE_REVERSED	|generic|tr_L7N2E5_L7N2E5_MOUSE_REVERSED	|generic|tr_L7N1Z4_L7N1Z4_MOUSE_REVERSED|
"""index: 17018, intensity: 12092.0, mobility: 1.083"""	-0.598608	0.279286	0.949375	TSYCSTPGLSPATRRRLSRRQPAHR	generic|IP_952171_TX=10090_REVERSED|
"""index: 5552, intensity: 72592.0, mobility: 1.092"""	-0.598934	0.279674	0.949702	QDEDVWITKRQEEVIKDKLVRLLEEVSSWMEAEVTAYLCPLA	generic|tr_Q8BVX8_Q8BVX8_MOUSE__II_933004_REVERSED	|generic|sp_Q8CIS0_CAR11_MOUSE__II_933004_REVERSED	|generic|sp_Q8CIS0-2_CAR11_MOUSE__II_933004_REVERSED|
"""index: 14778, intensity: 5740.0, mobility: 0.934"""	-0.59909	0.279845	0.949859	RVPHALPQCIG	generic|IP_952689_TX=10090_REVERSED	|generic|IP_952684_TX=10090_REVERSED|
"""index: 8793, intensity: 3459.0, mobility: 0.883"""	-0.599458	0.280124	0.950227	FCSVLGLHKE	generic|tr_Q3UH45_Q3UH45_MOUSE__chr12_1_110968886_110969020_ENSMUST00000223210_REVERSED	|generic|tr_Q6ZQE1_Q6ZQE1_MOUSE__chr12_1_110968886_110969020_ENSMUST00000223210_REVERSED	|generic|tr_B9EHS4_B9EHS4_MOUSE__chr12_1_110968886_110969020_ENSMUST00000223210_REVERSED	|generic|tr_A0A1Y7VP50_A0A1Y7VP50_MOUSE__chr12_1_110918890_110919030_ENSMUST00000223210_REVERSED|
"""index: 5361, intensity: 4361.0, mobility: 0.926"""	-0.599769	0.280294	0.950539	SALLWTENRQ	generic|chr1_-1_75475716_75475802_ENSMUST00000079205_REVERSED|
"""index: 18788, intensity: 2527.0, mobility: 1.144"""	-0.600499	0.280681	0.951266	SSSSGCCM	generic|IP_1149569_TX=10090_REVERSED|
"""index: 6676, intensity: 3417.0, mobility: 1.031"""	-0.600568	0.281069	0.951335	EGDKENILHAMLFNDYDTKPIT	generic|tr_A2BIN0_A2BIN0_MOUSE__II_962283_REVERSED	|generic|tr_Q9D0H8_Q9D0H8_MOUSE__II_962283_REVERSED	|generic|tr_A9C497_A9C497_MOUSE__IP_962278_REVERSED	|generic|tr_A9C496_A9C496_MOUSE_REVERSED	|generic|sp_A2BIM8_MUP18_MOUSE_REVERSED	|generic|tr_A2CEL1_A2CEL1_MOUSE_REVERSED	|generic|tr_B5TE76_B5TE76_MOUSE_REVERSED	|generic|tr_Q9CXU6_Q9CXU6_MOUSE_REVERSED	|generic|sp_P11589_MUP2_MOUSE_REVERSED	|generic|tr_Q4FZE8_Q4FZE8_MOUSE_REVERSED	|generic|tr_A2BIN1_A2BIN1_MOUSE_REVERSED	|generic|tr_A2AKN8_A2AKN8_MOUSE_REVERSED	|generic|tr_Q58EV3_Q58EV3_MOUSE_REVERSED	|generic|tr_B5X0G0_B5X0G0_MOUSE_REVERSED	|generic|sp_B5X0G2_MUP17_MOUSE_REVERSED	|generic|tr_L7MUC7_L7MUC7_MOUSE_REVERSED	|generic|tr_E9QA79_E9QA79_MOUSE_REVERSED	|generic|tr_Q8JZT0_Q8JZT0_MOUSE_REVERSED	|generic|tr_Q58ES8_Q58ES8_MOUSE_REVERSED	|generic|tr_L7N222_L7N222_MOUSE_REVERSED	|generic|sp_P02762_MUP6_MOUSE_REVERSED	|generic|tr_B8JI96_B8JI96_MOUSE_REVERSED	|generic|tr_E9PVW0_E9PVW0_MOUSE_REVERSED	|generic|tr_A2AKN9_A2AKN9_MOUSE_REVERSED	|generic|tr_A2CEL0_A2CEL0_MOUSE_REVERSED	|generic|tr_A2CEK6_A2CEK6_MOUSE_REVERSED	|generic|tr_A9R9W0_A9R9W0_MOUSE_REVERSED	|generic|tr_A2CEK7_A2CEK7_MOUSE_REVERSED	|generic|tr_B0V388_B0V388_MOUSE_REVERSED|
"""index: 9069, intensity: 3620.0, mobility: 0.951"""	-0.600581	0.281238	0.951348	QDYHKHCYEKAMKTDKLVHVYIFLAQEHKG	generic|tr_Q3TC98_Q3TC98_MOUSE__chr2_-1_120318034_120318084_ENSMUST00000133260__II_1009016_REVERSED	|generic|tr_Q5KU38_Q5KU38_MOUSE__chr2_-1_120318034_120318084_ENSMUST00000133260__II_1009015_REVERSED	|generic|tr_Q6ZQ51_Q6ZQ51_MOUSE__chr2_-1_120318034_120318084_ENSMUST00000133260__II_1009015_REVERSED	|generic|tr_Q8BY36_Q8BY36_MOUSE__chr2_-1_120318034_120318084_ENSMUST00000133260__II_1009015_REVERSED	|generic|tr_Q3USV9_Q3USV9_MOUSE__chr2_-1_120318034_120318084_ENSMUST00000133260__II_1009015_REVERSED	|generic|tr_Q8BUJ2_Q8BUJ2_MOUSE__chr2_-1_120338677_120338775_ENSMUST00000147085_REVERSED|
"""index: 9881, intensity: 2558.0, mobility: 1.068"""	-0.600698	0.281516	0.951464	KDNVTRTWLGLEPV	generic|sp_Q8BKU8-3_TM87B_MOUSE__chr2_1_128842608_128842703_ENSMUST00000126160__II_999934_REVERSED	|generic|tr_Z4YML9_Z4YML9_MOUSE__chr2_1_128842608_128842703_ENSMUST00000126160__II_999934_REVERSED	|generic|sp_Q8BKU8_TM87B_MOUSE__chr2_1_128842608_128842703_ENSMUST00000126160_REVERSED	|generic|tr_A0A5F8MPT2_A0A5F8MPT2_MOUSE__chr2_1_128842608_128842703_ENSMUST00000126160_REVERSED|
"""index: 5019, intensity: 3867.0, mobility: 1.069"""	-0.601018	0.281794	0.951782	SPSWSTGSTLPQSKAQRPMTENCLPKSRTSWSYKWCFSLSSRM	generic|IP_916075_TX=10090_REVERSED|
"""index: 4981, intensity: 178278.0, mobility: 0.884"""	-0.601091	0.28218	0.951854	EKCLMAVAGLFISLLVWFTSSHTGEKN	generic|sp_Q8BG19-2_TMTC4_MOUSE_REVERSED	|generic|sp_Q8BG19_TMTC4_MOUSE__chr14_-1_122919995_122920084_ENSMUST00000143189_REVERSED	|generic|tr_D6RHA9_D6RHA9_MOUSE_REVERSED|
"""index: 9095, intensity: 3199.0, mobility: 0.925"""	-0.601363	0.282457	0.952123	ATEGGKTSISSCVRWPWIM	generic|IP_3458009_TX=10090_REVERSED|
"""index: 7324, intensity: 2873.0, mobility: 0.874"""	-0.601391	0.282625	0.952151	GWWSFMYHVSVSMNGLIGVMTM	generic|tr_Q8R271_Q8R271_MOUSE_REVERSED	|generic|tr_Q8R272_Q8R272_MOUSE_REVERSED	|generic|tr_Q8R270_Q8R270_MOUSE_REVERSED|
"""index: 9257, intensity: 2739.0, mobility: 1.114"""	-0.601891	0.283012	0.952645	LSTIMPVPMRSRR	generic|IP_864395_TX=10090_REVERSED|
"""index: 1255, intensity: 15242.0, mobility: 0.996"""	-0.601934	0.283398	0.952688	ELKYFAQNEIGC	generic|sp_Q6P5H6-4_FRMD5_MOUSE__chr2_-1_121562881_121562970_ENSMUST00000128428__II_1001051_REVERSED	|generic|tr_B0R0D4_B0R0D4_MOUSE__chr2_-1_121562881_121562970_ENSMUST00000128428__II_1001065_REVERSED	|generic|tr_A2AR56_A2AR56_MOUSE__chr2_-1_121562881_121562970_ENSMUST00000128428__II_1001039_REVERSED	|generic|sp_Q6P5H6_FRMD5_MOUSE__chr2_-1_121562881_121562970_ENSMUST00000128428__II_1001039_REVERSED	|generic|tr_B0R0D5_B0R0D5_MOUSE__chr2_-1_121562881_121562970_ENSMUST00000128428__II_1001051_REVERSED	|generic|tr_F6XM46_F6XM46_MOUSE__chr2_-1_121562881_121562970_ENSMUST00000128428_REVERSED	|generic|sp_Q6P5H6-2_FRMD5_MOUSE__chr2_-1_121562881_121562970_ENSMUST00000128428_REVERSED	|generic|sp_Q6P5H6-3_FRMD5_MOUSE__chr2_-1_121562881_121562970_ENSMUST00000128428_REVERSED|
"""index: 9461, intensity: 12795.0, mobility: 1.080"""	-0.601962	0.283674	0.952715	LELRGHLFCSNSNM	generic|IP_989499_TX=10090_REVERSED|
"""index: 6642, intensity: 3017.0, mobility: 1.115"""	-0.602562	0.283951	0.953306	TYEKVMLFEASTSKK	generic|sp_Q8BGX4_OFCC1_MOUSE_REVERSED	|generic|tr_A0A286YCJ1_A0A286YCJ1_MOUSE_REVERSED	|generic|tr_C3S7Q5_C3S7Q5_MOUSE_REVERSED|
"""index: 17774, intensity: 7237.0, mobility: 1.077"""	-0.603074	0.284012	0.953809	PRANLIFSITCLLK	generic|IP_843260_TX=10090_REVERSED|
"""index: 9265, intensity: 4438.0, mobility: 0.832"""	-0.603536	0.284012	0.95426	ELFGPPPQ	generic|IP_1014228_TX=10090_REVERSED|
"""index: 10588, intensity: 2740.0, mobility: 1.004"""	-0.603806	0.284012	0.954524	CNIPDDQSQILLLSHGTVVLTST	generic|IP_3483984_TX=10090_REVERSED|
"""index: 10934, intensity: 73381.0, mobility: 0.922"""	-0.605093	0.284397	0.955775	ETLTDMTTVKMIVTTMRTAMRT	generic|IP_1075216_TX=10090_REVERSED|
"""index: 14298, intensity: 3879.0, mobility: 0.931"""	-0.605576	0.284781	0.956243	TYGLISIFWG	generic|IP_909558_TX=10090_REVERSED|
"""index: 3371, intensity: 21856.0, mobility: 0.954"""	-0.606033	0.285165	0.956683	RHVLSNPWMRLKMMTQQFGCVRSSGRM	generic|chr6_1_142756981_142764396_ENSMUST00000032419__IP_907664_TX=10090_REVERSED|
"""index: 9785, intensity: 25084.0, mobility: 0.826"""	-0.60716	0.28555	0.957766	KDQAAQLL	generic|sp_Q61292_LAMB2_MOUSE_REVERSED|
"""index: 4468, intensity: 2787.0, mobility: 0.892"""	-0.607281	0.285934	0.957881	VGSGMNVLLMPYPNDLCYPK	generic|tr_Q543J7_Q543J7_MOUSE_REVERSED	|generic|sp_Q8K4K6_PANK1_MOUSE_REVERSED	|generic|tr_A0A494B9A0_A0A494B9A0_MOUSE_REVERSED|
"""index: 1689, intensity: 3196.0, mobility: 0.903"""	-0.607313	0.286208	0.957912	PIAQAMIPTW	generic|chr8_-1_84958066_84959829_ENSMUST00000109736_REVERSED	|generic|chr8_-1_84959767_84959829_ENSMUST00000109736_REVERSED|
"""index: 2472, intensity: 17008.0, mobility: 0.856"""	-0.607573	0.286592	0.95816	TSSTLLAWRSVGGQRI	generic|chr3_1_96188142_96188423_ENSMUST00000133665_REVERSED|
"""index: 16855, intensity: 3541.0, mobility: 0.968"""	-0.607608	0.286977	0.958194	KWFAKQFRR	generic|sp_Q91ZY2_HRH4_MOUSE_REVERSED	|generic|tr_Q2M2N7_Q2M2N7_MOUSE_REVERSED|
"""index: 11857, intensity: 4444.0, mobility: 0.837"""	-0.607711	0.28725	0.958292	SSHCDINKEL	generic|IP_3498749_TX=10090_REVERSED|
"""index: 3836, intensity: 4121.0, mobility: 0.947"""	-0.607751	0.287634	0.95833	KLPTQMMKLFALVDAYM	generic|IP_3471790_TX=10090_REVERSED|
"""index: 1171, intensity: 3703.0, mobility: 1.007"""	-0.608283	0.287687	0.958836	LTRRARQTHTPT	generic|IP_956730_TX=10090_REVERSED|
"""index: 3825, intensity: 6542.0, mobility: 0.967"""	-0.608576	0.28796	0.959114	YPVCRFAVGLGDREPLPPVKEM	generic|IP_1098364_TX=10090_REVERSED|
"""index: 2336, intensity: 2583.0, mobility: 0.899"""	-0.609389	0.288344	0.959883	GSQKSIHYFI	generic|tr_A0A1W2P7L6_A0A1W2P7L6_MOUSE__II_1149711_REVERSED	|generic|sp_Q78DX7_ROS1_MOUSE__II_1149711_REVERSED	|generic|II_1149721_TX=10090_REVERSED	|generic|tr_A0A1W2P7C6_A0A1W2P7C6_MOUSE_REVERSED|
"""index: 17745, intensity: 5566.0, mobility: 0.999"""	-0.60947	0.288506	0.95996	VYIGNILYDLR	generic|tr_Q3TAH6_Q3TAH6_MOUSE_REVERSED	|generic|tr_Q8K0I0_Q8K0I0_MOUSE_REVERSED	|generic|sp_Q9CR33_MANS1_MOUSE_REVERSED|
"""index: 418, intensity: 2714.0, mobility: 0.892"""	-0.610209	0.288778	0.960655	QSLQSPRMTE	generic|IP_1049841_TX=10090_REVERSED|
"""index: 12091, intensity: 3588.0, mobility: 1.077"""	-0.6104	0.289161	0.960834	YHALLFVWLQQH	generic|IP_957229_TX=10090_REVERSED|
"""index: 7637, intensity: 4940.0, mobility: 0.980"""	-0.610598	0.289544	0.96102	HRIVFKVRLEDNYLMSPYNQM	generic|tr_B4YB44_B4YB44_MOUSE_REVERSED|
"""index: 7140, intensity: 3696.0, mobility: 1.077"""	-0.610798	0.289927	0.961207	RTSCSISKTNAVEGAQ	generic|IP_3472534_TX=10090_REVERSED|
"""index: 10315, intensity: 3332.0, mobility: 0.980"""	-0.61094	0.290199	0.96134	TLEWVSQAKER	generic|IP_2452141_TX=10090_REVERSED|
"""index: 2629, intensity: 4823.0, mobility: 0.948"""	-0.611054	0.290471	0.961447	HRVQMDTHISCA	generic|IP_1067348_TX=10090_REVERSED	|generic|IP_1067349_TX=10090_REVERSED|
"""index: 7873, intensity: 5529.0, mobility: 1.174"""	-0.611127	0.290853	0.961515	TLASSPVNEPDPVFKSKPSAPACPSQSSPAAKR	generic|tr_B2RWW9_B2RWW9_MOUSE__II_954585_REVERSED	|generic|tr_A0A2I3BQG2_A0A2I3BQG2_MOUSE__II_954589_REVERSED	|generic|tr_B7ZCC2_B7ZCC2_MOUSE__II_954589_REVERSED|
"""index: 12743, intensity: 2538.0, mobility: 1.206"""	-0.612051	0.291125	0.962375	GLIYNSSLALIKWYNFM	generic|IP_946257_TX=10090_REVERSED|
"""index: 7461, intensity: 2873.0, mobility: 0.946"""	-0.612209	0.291396	0.962522	SQLNPRSGDEWYKKSLGLFKLRHL	generic|sp_Q8VE33_GD1L1_MOUSE_REVERSED	|generic|tr_A2A5H8_A2A5H8_MOUSE_REVERSED	|generic|tr_Q3USC7_Q3USC7_MOUSE_REVERSED|
"""index: 6799, intensity: 4332.0, mobility: 1.328"""	-0.612444	0.291667	0.96274	KDPKRALASCTPVMDSLETIYQ	generic|tr_A0A140LIL3_A0A140LIL3_MOUSE__chr7_-1_84361550_84361642_ENSMUST00000208204__II_885723_REVERSED	|generic|tr_A0A140LHY4_A0A140LHY4_MOUSE__chr7_-1_84361550_84361642_ENSMUST00000208204__II_885723_REVERSED	|generic|sp_Q61324_ARNT2_MOUSE__chr7_-1_84263173_84263310_ENSMUST00000208564__II_885723_REVERSED	|generic|sp_Q61324-2_ARNT2_MOUSE__chr7_-1_84263173_84263310_ENSMUST00000208564__II_885723_REVERSED	|generic|tr_A0A140LID4_A0A140LID4_MOUSE__chr7_-1_84361550_84361642_ENSMUST00000208204_REVERSED	|generic|tr_A0A140LHH4_A0A140LHH4_MOUSE__chr7_-1_84361550_84361642_ENSMUST00000208204_REVERSED|
"""index: 4974, intensity: 2810.0, mobility: 0.988"""	-0.612559	0.291937	0.962846	YFREARCTLNVQNMSTPSQQTV	generic|sp_P97797_SHPS1_MOUSE_REVERSED	|generic|sp_P97797-2_SHPS1_MOUSE_REVERSED	|generic|tr_Q2M4I8_Q2M4I8_MOUSE_REVERSED|
"""index: 3098, intensity: 4359.0, mobility: 0.899"""	-0.612982	0.292208	0.963237	QQEQNQALLQSVEALKERIVEQY	generic|sp_Q8BP86_SNPC4_MOUSE__II_1016287_REVERSED	|generic|II_1016266_TX=10090_REVERSED	|generic|tr_Q05D51_Q05D51_MOUSE_REVERSED	|generic|sp_Q8BP86-2_SNPC4_MOUSE_REVERSED	|generic|sp_Q8BP86-3_SNPC4_MOUSE_REVERSED	|generic|tr_A2AIV6_A2AIV6_MOUSE_REVERSED|
"""index: 7389, intensity: 3745.0, mobility: 0.993"""	-0.61312	0.29259	0.963364	KTTPTNEEKGEP	generic|IP_3463203_TX=10090_REVERSED|
"""index: 1425, intensity: 3131.0, mobility: 0.808"""	-0.613318	0.29286	0.963547	APNISRCR	generic|IP_1061271_TX=10090_REVERSED|
"""index: 5946, intensity: 4739.0, mobility: 0.815"""	-0.613738	0.293242	0.963933	LLMSSCQQSARTGTVML	generic|IP_2496491_TX=10090_REVERSED|
"""index: 6462, intensity: 5110.0, mobility: 1.036"""	-0.61379	0.293511	0.963981	QQAIKREVDKLEMQFREMITVDTLCVKASEEEPMITGLLTEQE	generic|tr_Q5SV02_Q5SV02_MOUSE__chr11_-1_53701953_53701982_ENSMUST00000128483_REVERSED	|generic|sp_P70388_RAD50_MOUSE__chr11_-1_53701953_53701982_ENSMUST00000128483_REVERSED	|generic|sp_P70388-2_RAD50_MOUSE__chr11_-1_53701953_53701982_ENSMUST00000128483_REVERSED|
"""index: 19012, intensity: 2691.0, mobility: 1.159"""	-0.613971	0.293893	0.964147	KAIRCLIEDLRSELQTYQRNMIDLQQEKGRKQAKMHSHK	generic|tr_R4GML3_R4GML3_MOUSE__II_1010567_REVERSED	|generic|sp_A2AL36_CNTRL_MOUSE__II_1010567_REVERSED	|generic|tr_B2RXX1_B2RXX1_MOUSE__II_1010567_REVERSED	|generic|tr_F6QP53_F6QP53_MOUSE__II_1010586_REVERSED|
"""index: 1229, intensity: 4141.0, mobility: 0.894"""	-0.614141	0.29405	0.964303	RGMEPGRRGE	generic|IP_992570_TX=10090_REVERSED|
"""index: 5665, intensity: 13902.0, mobility: 0.977"""	-0.614441	0.294432	0.964577	IRQVDGWHELTLSLPTTVTQGM	generic|tr_Q6YIY0_Q6YIY0_MOUSE_REVERSED	|generic|tr_G4V4Y9_G4V4Y9_MOUSE_REVERSED|
"""index: 9163, intensity: 4856.0, mobility: 0.942"""	-0.614546	0.294813	0.964674	ETRSTSSKRM	generic|chr2_1_85042275_85042310_ENSMUST00000077798__IP_1005737_TX=10090_REVERSED	|generic|chr2_1_85041530_85042310_ENSMUST00000077798__IP_1005737_TX=10090_REVERSED|
"""index: 9613, intensity: 5628.0, mobility: 0.858"""	-0.614583	0.294857	0.964707	EKLLSPFL	generic|II_1028153_TX=10090_REVERSED|
"""index: 2789, intensity: 3169.0, mobility: 0.925"""	-0.615036	0.295238	0.965121	VISMLTLVYHQLNQGHH	generic|tr_Q3ULV2_Q3ULV2_MOUSE_REVERSED	|generic|sp_P59511_ATS20_MOUSE_REVERSED	|generic|sp_P59511-2_ATS20_MOUSE_REVERSED	|generic|tr_Q0V926_Q0V926_MOUSE_REVERSED|
"""index: 3332, intensity: 13782.0, mobility: 0.836"""	-0.615111	0.295437	0.965189	YTLAMGAEGERPWPRGNQTH	generic|tr_Q8BKJ2_Q8BKJ2_MOUSE__chr9_-1_116822735_116822830_ENSMUST00000069095__II_841534_REVERSED	|generic|tr_G3UY10_G3UY10_MOUSE__II_841546_REVERSED	|generic|tr_A0A6I8MX12_A0A6I8MX12_MOUSE__chr9_-1_116822735_116822830_ENSMUST00000069095_REVERSED	|generic|sp_Q8BWL5_RBMS3_MOUSE__chr9_-1_116822735_116822830_ENSMUST00000069095_REVERSED	|generic|sp_Q8BWL5-2_RBMS3_MOUSE__chr9_-1_116822735_116822830_ENSMUST00000069095_REVERSED	|generic|sp_Q8BWL5-3_RBMS3_MOUSE__chr9_-1_116822735_116822830_ENSMUST00000069095_REVERSED	|generic|sp_Q8BWL5-4_RBMS3_MOUSE__chr9_-1_116822735_116822830_ENSMUST00000069095_REVERSED	|generic|sp_Q8BWL5-5_RBMS3_MOUSE__chr9_-1_116822735_116822830_ENSMUST00000069095_REVERSED	|generic|sp_Q8BWL5-6_RBMS3_MOUSE__chr9_-1_116822735_116822830_ENSMUST00000069095_REVERSED	|generic|tr_Q8K256_Q8K256_MOUSE_REVERSED	|generic|tr_G3UYP9_G3UYP9_MOUSE_REVERSED|
"""index: 3356, intensity: 2520.0, mobility: 0.867"""	-0.615391	0.295437	0.965444	MLNLVMFR	generic|IP_839424_TX=10090_REVERSED|
"""index: 12590, intensity: 3915.0, mobility: 0.931"""	-0.61607	0.295705	0.96606	ARLNKMWK	generic|chr12_-1_69346342_69348898_ENSMUST00000021368_REVERSED|
"""index: 5623, intensity: 5708.0, mobility: 0.899"""	-0.616265	0.295973	0.966236	TFYYKLYTK	generic|IP_964939_TX=10090_REVERSED|
"""index: 4684, intensity: 4974.0, mobility: 0.779"""	-0.616563	0.29624	0.966506	STSTLSKWLFSRPI	generic|chr12_1_76293391_76294233_ENSMUST00000021443_REVERSED|
"""index: 15424, intensity: 3887.0, mobility: 0.898"""	-0.617025	0.296324	0.966922	QFVPISSLTV	generic|sp_Q8BHN3_GANAB_MOUSE__chr19_1_8904935_8905066_ENSMUST00000236499_REVERSED	|generic|sp_Q8BHN3-3_GANAB_MOUSE_REVERSED	|generic|tr_A1A4T2_A1A4T2_MOUSE__chr19_1_8904935_8905066_ENSMUST00000236499_REVERSED|
"""index: 13219, intensity: 20248.0, mobility: 0.963"""	-0.617081	0.296324	0.966972	HKRRWNSPK	generic|sp_Q8BJH1_ZC21A_MOUSE_REVERSED	|generic|sp_Q8BJH1-2_ZC21A_MOUSE_REVERSED|
"""index: 11829, intensity: 2903.0, mobility: 1.148"""	-0.617999	0.296703	0.967796	LLATSSGSPFWGRSKQK	generic|IP_1118587_TX=10090_REVERSED|
"""index: 6170, intensity: 4440.0, mobility: 1.025"""	-0.618015	0.297082	0.96781	RQPEMPHFLNSL	generic|IP_909680_TX=10090_REVERSED|
"""index: 8419, intensity: 3532.0, mobility: 1.128"""	-0.618248	0.297236	0.968017	QTSRQLGRGSDTRR	generic|IP_870535_TX=10090_REVERSED|
"""index: 4446, intensity: 3099.0, mobility: 1.061"""	-0.61845	0.297389	0.968198	SRNKKWFFCLLPPSFFFSFVRYE	generic|IP_839287_TX=10090_REVERSED|
"""index: 9672, intensity: 4194.0, mobility: 1.058"""	-0.618668	0.297736	0.968392	REMAAEREKWRRIQEERMKYFLIQKQEESLEAL	generic|sp_Q9D7V1_SH24A_MOUSE_REVERSED|
"""index: 1434, intensity: 4019.0, mobility: 1.009"""	-0.618715	0.297736	0.968434	ICVKGTQFDEKRCCPDRDSLGLPTLEDKSTG	generic|IP_1093456_TX=10090_REVERSED|
"""index: 17426, intensity: 11896.0, mobility: 0.890"""	-0.618887	0.297736	0.968586	VGAHLYHQLLKPK	generic|tr_Q8CDT2_Q8CDT2_MOUSE_REVERSED	|generic|tr_Q80ZQ7_Q80ZQ7_MOUSE_REVERSED|
"""index: 17375, intensity: 4331.0, mobility: 1.029"""	-0.619853	0.298113	0.969443	PKRQSGSAHTRL	generic|IP_877452_TX=10090_REVERSED|
"""index: 1164, intensity: 2745.0, mobility: 0.848"""	-0.619922	0.298378	0.969504	FSLRQGPLSYIK	generic|IP_877569_TX=10090_REVERSED|
"""index: 8437, intensity: 3707.0, mobility: 0.847"""	-0.620138	0.298755	0.969694	TFIPWTKWYLDHRF	generic|tr_B5THE3_B5THE3_MOUSE_REVERSED	|generic|tr_F8VQM5_F8VQM5_MOUSE_REVERSED|
"""index: 3082, intensity: 3717.0, mobility: 0.906"""	-0.620207	0.299132	0.969755	FVLPRVPSWRVAFLYK	generic|tr_A2BE91_A2BE91_MOUSE__chr2_-1_30034759_30034818_ENSMUST00000143892__II_1012365_REVERSED	|generic|sp_Q5U4F6_WDR34_MOUSE__chr2_-1_30034759_30034818_ENSMUST00000143892__II_1012365_REVERSED|
"""index: 5253, intensity: 16975.0, mobility: 0.864"""	-0.620231	0.29951	0.969776	EWASAAPWQP	generic|tr_Q8C8G9_Q8C8G9_MOUSE__II_845918_REVERSED	|generic|sp_Q61503_5NTD_MOUSE__chr9_1_88367335_88367388_ENSMUST00000187166_REVERSED|
"""index: 4492, intensity: 5723.0, mobility: 0.988"""	-0.620408	0.299887	0.969932	GTWTQTTEKGQS	generic|IP_2469213_TX=10090_REVERSED|
"""index: 4630, intensity: 5019.0, mobility: 0.908"""	-0.620464	0.300264	0.969981	TMWSWSSGKL	generic|chr11_-1_101291393_101294130_ENSMUST00000130916__IP_1126449_TX=10090_REVERSED|
"""index: 8554, intensity: 3913.0, mobility: 1.166"""	-0.620622	0.300641	0.97012	TYYHPHVVIRNLSLLQDGYYLYQERLQV	generic|tr_E9QJW9_E9QJW9_MOUSE_REVERSED	|generic|sp_P21845_TRYB2_MOUSE_REVERSED	|generic|sp_P21845-2_TRYB2_MOUSE_REVERSED	|generic|tr_A0A3Q4L2Q9_A0A3Q4L2Q9_MOUSE_REVERSED	|generic|tr_A0A3Q4EH65_A0A3Q4EH65_MOUSE_REVERSED|
"""index: 8523, intensity: 4676.0, mobility: 0.996"""	-0.621045	0.301018	0.970491	QKWHPPVGMLFSLQLSTAVTTLSFLCVFVLGFWL	generic|IP_841862_TX=10090_REVERSED|
"""index: 7616, intensity: 3281.0, mobility: 1.086"""	-0.621189	0.301396	0.970618	GTWAERLCATESAPL	generic|sp_Q8BQ47_CNPY4_MOUSE__chr5_1_138190305_138190400_ENSMUST00000130126_REVERSED|
"""index: 17451, intensity: 10745.0, mobility: 1.018"""	-0.621389	0.301773	0.970792	WVGSKEPLLQR	generic|IP_1083139_TX=10090_REVERSED|
"""index: 10409, intensity: 2845.0, mobility: 1.071"""	-0.62144	0.30215	0.970837	WHQFGGSGGSGGGGGGLPAA	generic|tr_Q542S0_Q542S0_MOUSE_REVERSED|
"""index: 9939, intensity: 4571.0, mobility: 1.101"""	-0.62145	0.302527	0.970846	NSFIISAASFSDNSKC	generic|sp_A2ARV4_LRP2_MOUSE_REVERSED	|generic|tr_A2ARV5_A2ARV5_MOUSE_REVERSED|
"""index: 1998, intensity: 3001.0, mobility: 0.861"""	-0.621618	0.30279	0.970992	PTPIPASSPFASPLSMPMQ	generic|sp_Q8CH77-2_NAV1_MOUSE__chr1_-1_135452800_135452931_ENSMUST00000187311__II_1034420_REVERSED	|generic|tr_A0A589P973_A0A589P973_MOUSE__chr1_-1_135452800_135452931_ENSMUST00000187311__II_1018573_REVERSED	|generic|sp_Q8CH77_NAV1_MOUSE__chr1_-1_135452800_135452931_ENSMUST00000187311_REVERSED	|generic|sp_Q8CH77-3_NAV1_MOUSE_REVERSED	|generic|sp_Q8CH77-4_NAV1_MOUSE_REVERSED|
"""index: 12382, intensity: 2970.0, mobility: 1.004"""	-0.621801	0.303167	0.971152	WVLVTGKRYMH	generic|tr_Q9CQT0_Q9CQT0_MOUSE__II_1140876_REVERSED	|generic|sp_Q9CY52_THG1_MOUSE_REVERSED	|generic|tr_Q8BT63_Q8BT63_MOUSE_REVERSED|
"""index: 3595, intensity: 3223.0, mobility: 0.972"""	-0.621933	0.303544	0.971267	EHLITEKEEYLSARMVTM	generic|IP_1081694_TX=10090_REVERSED|
"""index: 10885, intensity: 11598.0, mobility: 0.921"""	-0.621941	0.303922	0.971274	PVQKGYGLR	generic|chr3_1_95588983_95589138_ENSMUST00000177390_REVERSED|
"""index: 12780, intensity: 5636.0, mobility: 1.289"""	-0.622161	0.304184	0.971466	WHHRPTGFAWILTLPHCALP	generic|IP_1110688_TX=10090_REVERSED|
"""index: 8099, intensity: 3466.0, mobility: 0.962"""	-0.622304	0.304446	0.97159	HSVEFDLEKTLRIEGTIKDIVFPQS	generic|tr_Q91Y07_Q91Y07_MOUSE_REVERSED	|generic|tr_A0PJT6_A0PJT6_MOUSE_REVERSED|
"""index: 8157, intensity: 3816.0, mobility: 1.005"""	-0.622447	0.304823	0.971714	NQLFSKRFHITSRLLKLNDPSGKALNDTMNRV	generic|tr_Q8BZ38_Q8BZ38_MOUSE_REVERSED|
"""index: 7167, intensity: 4770.0, mobility: 0.927"""	-0.622874	0.305085	0.972084	FNLFACYLFL	generic|tr_B2RXV6_B2RXV6_MOUSE_REVERSED	|generic|sp_Q80T32_AGRD1_MOUSE_REVERSED|
"""index: 10492, intensity: 3699.0, mobility: 0.974"""	-0.623138	0.305346	0.972312	ITAEDVQSWPKS	generic|tr_A0A0J9YV44_A0A0J9YV44_MOUSE__chr18_1_44873051_44873137_ENSMUST00000201507__II_1055781_REVERSED	|generic|sp_B2RR83_YTDC2_MOUSE__chr18_1_44873051_44873137_ENSMUST00000201507_REVERSED|
"""index: 5505, intensity: 9219.0, mobility: 1.076"""	-0.623373	0.305723	0.972515	KKVTQEWMHVKDQDEKLQNKEFDLQIGLRTKQNEFELR	generic|sp_Q9CU62_SMC1A_MOUSE__chrX_1_152037591_152037701_ENSMUST00000135172__II_829704_REVERSED|
"""index: 18134, intensity: 4221.0, mobility: 0.984"""	-0.623486	0.305869	0.972613	ICYFRISFFK	generic|IP_989866_TX=10090_REVERSED|
"""index: 7073, intensity: 3807.0, mobility: 0.841"""	-0.623666	0.306015	0.972768	INNEKLRHCKFAYKKKQVEPSP	generic|tr_A0A140LHA2_A0A140LHA2_MOUSE__chr7_1_131568555_131568725_ENSMUST00000207736_REVERSED	|generic|tr_A0A140LIM5_A0A140LIM5_MOUSE_REVERSED	|generic|sp_Q9WVA3_BUB3_MOUSE__chr7_1_131568555_131568725_ENSMUST00000207736_REVERSED|
"""index: 13721, intensity: 30398.0, mobility: 0.957"""	-0.624301	0.306276	0.973314	PRTPIWGSRR	generic|IP_3480974_TX=10090_REVERSED|
"""index: 9822, intensity: 62077.0, mobility: 0.835"""	-0.624423	0.306652	0.973418	EKISTKQP	generic|sp_Q6IRU7_CEP78_MOUSE__chr19_-1_15970892_15970957_ENSMUST00000235718_REVERSED	|generic|tr_A0A494BA29_A0A494BA29_MOUSE__chr19_-1_15970892_15970957_ENSMUST00000235718_REVERSED|
"""index: 4402, intensity: 3447.0, mobility: 0.884"""	-0.624482	0.307027	0.973469	LSTSSPPPPLTHLKRSDQFVFP	generic|IP_3485075_TX=10090_REVERSED|
"""index: 7011, intensity: 3557.0, mobility: 0.862"""	-0.624504	0.307403	0.973488	QYEALDKRLLMLQSELLDTKAEY	generic|tr_Q9CYH0_Q9CYH0_MOUSE__chr1_1_176845275_176845373_ENSMUST00000123409__II_1029601_REVERSED	|generic|tr_Q3UVU9_Q3UVU9_MOUSE__chr1_1_176845275_176845373_ENSMUST00000123409__II_1029601_REVERSED	|generic|tr_Q05DD9_Q05DD9_MOUSE__chr1_1_176845275_176845373_ENSMUST00000123409__II_1029601_REVERSED	|generic|sp_Q80UF4_SDCG8_MOUSE__chr1_1_176845275_176845373_ENSMUST00000123409__II_1029601_REVERSED	|generic|tr_E9Q2E2_E9Q2E2_MOUSE__chr1_1_176845275_176845373_ENSMUST00000123409_REVERSED	|generic|tr_Q9CSM9_Q9CSM9_MOUSE__chr1_1_176845275_176845373_ENSMUST00000123409_REVERSED	|generic|tr_Q8BI65_Q8BI65_MOUSE__chr1_1_176845275_176845373_ENSMUST00000123409_REVERSED	|generic|tr_Q8R3K0_Q8R3K0_MOUSE__chr1_1_176845275_176845373_ENSMUST00000123409_REVERSED|
"""index: 5999, intensity: 4161.0, mobility: 0.974"""	-0.624769	0.307432	0.973714	DNLSRWVELNV	generic|II_1058898_TX=10090_REVERSED	|generic|tr_Q3TM06_Q3TM06_MOUSE_REVERSED	|generic|sp_Q9QZM3_CLCF1_MOUSE_REVERSED	|generic|tr_Q3TC09_Q3TC09_MOUSE_REVERSED|
"""index: 3459, intensity: 4020.0, mobility: 0.988"""	-0.624921	0.307808	0.973844	PAPYLEMILQSLNATHHLLNMLVSTSIDN	generic|tr_Q497S3_Q497S3_MOUSE_REVERSED	|generic|tr_A2ASI9_A2ASI9_MOUSE_REVERSED	|generic|tr_B1ARV5_B1ARV5_MOUSE_REVERSED|
"""index: 4658, intensity: 3168.0, mobility: 1.012"""	-0.624952	0.308068	0.973871	GLDNSDTKGRLHAPIKSRPDDQMTPKS	generic|tr_A0A571BDN7_A0A571BDN7_MOUSE__chr9_1_72721338_72721424_ENSMUST00000238368__II_847218_REVERSED	|generic|tr_B2RSC8_B2RSC8_MOUSE__chr9_1_72721338_72721424_ENSMUST00000238368__II_847216_REVERSED|
"""index: 17826, intensity: 4522.0, mobility: 1.000"""	-0.625516	0.308443	0.974351	RWFVLQQWQ	generic|IP_3475100_TX=10090_REVERSED|
"""index: 1239, intensity: 3049.0, mobility: 0.934"""	-0.626417	0.308818	0.975115	EQLVCRFLTY	generic|IP_3457184_TX=10090_REVERSED|
"""index: 8765, intensity: 5666.0, mobility: 0.884"""	-0.626547	0.309193	0.975225	NIFDKVNNIMLHMITKP	generic|tr_Q8BUT2_Q8BUT2_MOUSE__chr1_-1_162477659_162477799_ENSMUST00000161155_REVERSED	|generic|tr_F2Z460_F2Z460_MOUSE__chr1_-1_162134453_162134539_ENSMUST00000161539_REVERSED	|generic|tr_E0CXZ8_E0CXZ8_MOUSE__chr1_-1_162134453_162134539_ENSMUST00000161539_REVERSED	|generic|sp_Q8BZ98_DYN3_MOUSE__chr1_-1_162477659_162477799_ENSMUST00000161155_REVERSED	|generic|sp_Q8BZ98-2_DYN3_MOUSE__chr1_-1_162477659_162477799_ENSMUST00000161155_REVERSED	|generic|tr_E9QLL2_E9QLL2_MOUSE__chr1_-1_162477659_162477799_ENSMUST00000161155_REVERSED|
"""index: 3765, intensity: 3185.0, mobility: 0.952"""	-0.62712	0.309568	0.975707	DAQIKEWRERKQKRWNEIMQPMKAM	generic|sp_Q9CR59_G45IP_MOUSE_REVERSED|
"""index: 7667, intensity: 4269.0, mobility: 0.934"""	-0.62727	0.309944	0.975833	VIYVFIFYFGSALFYRNLPLYLYLF	generic|IP_3470882_TX=10090_REVERSED|
"""index: 9248, intensity: 2963.0, mobility: 1.099"""	-0.627303	0.310086	0.975861	WVSPREVQPSHPWT	generic|IP_1058221_TX=10090_REVERSED|
"""index: 1156, intensity: 3070.0, mobility: 0.954"""	-0.627972	0.310461	0.976421	TMYHAPGTNASFQ	generic|tr_A9C475_A9C475_MOUSE_REVERSED	|generic|tr_Q8C774_Q8C774_MOUSE_REVERSED	|generic|tr_F6U6X3_F6U6X3_MOUSE_REVERSED	|generic|tr_A1L341_A1L341_MOUSE_REVERSED	|generic|tr_Q80ZK5_Q80ZK5_MOUSE_REVERSED	|generic|tr_Q8K006_Q8K006_MOUSE_REVERSED|
"""index: 10470, intensity: 6241.0, mobility: 0.850"""	-0.627992	0.310836	0.976438	FQLLDRLT	generic|tr_F8VPX1_F8VPX1_MOUSE__chr16_-1_8711990_8712136_ENSMUST00000160326__II_1080752_REVERSED	|generic|sp_Q6A4J8_UBP7_MOUSE__chr16_-1_8711990_8712136_ENSMUST00000160326__II_1080752_REVERSED	|generic|sp_Q6A4J8-2_UBP7_MOUSE__chr16_-1_8711990_8712136_ENSMUST00000160326__II_1080752_REVERSED	|generic|tr_E9PXY8_E9PXY8_MOUSE__chr16_-1_8711990_8712136_ENSMUST00000160326__II_1080752_REVERSED	|generic|sp_Q6A4J8-3_UBP7_MOUSE__chr16_-1_8711990_8712136_ENSMUST00000160326_REVERSED|
"""index: 12749, intensity: 9146.0, mobility: 0.904"""	-0.62803	0.311094	0.97647	CLPLLTPVF	generic|IP_1035031_TX=10090_REVERSED|
"""index: 654, intensity: 3408.0, mobility: 1.022"""	-0.628264	0.311236	0.976665	HWRGMMKGEVENRSLVFSEWSNRSVAAGWAKL	generic|IP_949974_TX=10090_REVERSED	|generic|IP_950038_TX=10090_REVERSED|
"""index: 1816, intensity: 2924.0, mobility: 0.869"""	-0.628604	0.311494	0.976949	WRAPSRHLHVFPRVSLSPKS	generic|chr10_-1_75755491_75764155_ENSMUST00000001712_REVERSED|
"""index: 13328, intensity: 9193.0, mobility: 1.007"""	-0.628684	0.311868	0.977015	SLWLAKEKHK	generic|IP_1051462_TX=10090_REVERSED|
"""index: 1140, intensity: 2727.0, mobility: 0.738"""	-0.628857	0.312243	0.977159	LCTPLYKDFLII	generic|sp_Q69Z23_DYH17_MOUSE__chr3_1_20098111_20098140_ENSMUST00000002502_REVERSED	|generic|sp_Q69Z23-2_DYH17_MOUSE__chr3_1_20098111_20098140_ENSMUST00000002502_REVERSED	|generic|tr_A2A520_A2A520_MOUSE__chr3_1_20098111_20098140_ENSMUST00000002502_REVERSED	|generic|tr_E9Q7P0_E9Q7P0_MOUSE__chr3_1_20098111_20098140_ENSMUST00000002502_REVERSED	|generic|tr_K3W4R0_K3W4R0_MOUSE__chr3_1_20098111_20098140_ENSMUST00000002502_REVERSED|
"""index: 6835, intensity: 3311.0, mobility: 0.778"""	-0.628902	0.312617	0.977196	APDCMIKKIKKH	generic|IP_937118_TX=10090_REVERSED|
"""index: 2002, intensity: 5345.0, mobility: 0.937"""	-0.628957	0.312874	0.977242	LPGGPLSMWMPT	generic|IP_888314_TX=10090_REVERSED|
"""index: 18954, intensity: 3359.0, mobility: 1.025"""	-0.629097	0.313131	0.977359	KRIGDTKKKKKREKKRLHSRN	generic|chr1_1_9601313_9601510_ENSMUST00000088666_REVERSED|
"""index: 14345, intensity: 2886.0, mobility: 0.868"""	-0.62924	0.313388	0.977477	HLRKVKSFASRS	generic|IP_1082187_TX=10090_REVERSED|
"""index: 7228, intensity: 3190.0, mobility: 0.876"""	-0.629256	0.313645	0.97749	PMVSGGLPTHT	generic|sp_Q80TF6_STAR9_MOUSE__II_1003263_REVERSED|
"""index: 6904, intensity: 24059.0, mobility: 1.087"""	-0.629539	0.314019	0.977724	MLDLLWLKIGSVLMTSSSFWYRCITREMHVMVILESHIYSL	generic|IP_996905_TX=10090_REVERSED|
"""index: 8188, intensity: 3798.0, mobility: 0.908"""	-0.629733	0.314158	0.977884	GYLPMSRDFE	generic|sp_Q9D684_RIN2_MOUSE__chr2_1_145885885_145885923_ENSMUST00000147976_REVERSED	|generic|sp_Q9D684-2_RIN2_MOUSE__chr2_1_145885885_145885923_ENSMUST00000147976_REVERSED	|generic|tr_F8WGD2_F8WGD2_MOUSE__chr2_1_145885885_145885923_ENSMUST00000147976_REVERSED	|generic|tr_Q3TR60_Q3TR60_MOUSE__chr2_1_145885885_145885923_ENSMUST00000147976_REVERSED	|generic|tr_Q3U8Y2_Q3U8Y2_MOUSE__chr2_1_145885885_145885923_ENSMUST00000147976_REVERSED|
"""index: 18927, intensity: 2574.0, mobility: 1.087"""	-0.630502	0.314296	0.978518	TKWNGSVSTRMYAKYNQGIKQVRVDYKADIFPE	generic|tr_W8QPF2_W8QPF2_MOUSE__chr6_1_115261704_115261733_ENSMUST00000203768_REVERSED	|generic|sp_O88935_SYN1_MOUSE__chr6_1_115261704_115261733_ENSMUST00000203768_REVERSED	|generic|sp_O88935-1_SYN1_MOUSE__chr6_1_115261704_115261733_ENSMUST00000203768_REVERSED	|generic|sp_O88935-3_SYN1_MOUSE__chr6_1_115261704_115261733_ENSMUST00000203768_REVERSED|
"""index: 7059, intensity: 2888.0, mobility: 1.015"""	-0.631026	0.31467	0.978947	HFSLEPTLFVQH	generic|IP_1049861_TX=10090_REVERSED|
"""index: 7533, intensity: 5735.0, mobility: 0.890"""	-0.63134	0.315043	0.979204	QKAKVLTGYK	generic|sp_B9EJX3_VAFNB_MOUSE_REVERSED|
"""index: 14037, intensity: 3334.0, mobility: 0.993"""	-0.631387	0.315416	0.979243	PNKRSLHTNL	generic|tr_A0A0J9YVE6_A0A0J9YVE6_MOUSE_REVERSED	|generic|tr_A0A571BF69_A0A571BF69_MOUSE_REVERSED|
"""index: 16976, intensity: 16531.0, mobility: 1.099"""	-0.631445	0.315672	0.97929	WTERPPVALRGGPAGLGAPGDGKAPAGDPGSVILPGKKED	generic|tr_E9Q151_E9Q151_MOUSE__chrX_1_73676799_73676903_ENSMUST00000146796__II_834439_REVERSED	|generic|tr_A2ALM6_A2ALM6_MOUSE__chrX_1_73676799_73676903_ENSMUST00000146796__II_834439_REVERSED	|generic|sp_Q8VBW1_SC6A8_MOUSE__chrX_1_73676799_73676903_ENSMUST00000146796__II_834442_REVERSED	|generic|sp_Q8VBW1-3_SC6A8_MOUSE__chrX_1_73676799_73676903_ENSMUST00000146796__II_834442_REVERSED|
"""index: 6258, intensity: 21752.0, mobility: 0.858"""	-0.631852	0.316045	0.979622	LSDSINLQKIEGRTSL	generic|sp_Q5FWI3_CEIP2_MOUSE__chr19_1_21797413_21797475_ENSMUST00000236506_REVERSED|
"""index: 395, intensity: 3394.0, mobility: 0.872"""	-0.631954	0.316418	0.979704	TLNELNSFT	generic|tr_Q8C3D9_Q8C3D9_MOUSE_REVERSED	|generic|sp_O35367_KERA_MOUSE_REVERSED|
"""index: 8382, intensity: 4284.0, mobility: 1.146"""	-0.632128	0.316673	0.979846	KRGTTVPRGKQFPWPQQMCHLLLSLFY	generic|IP_2420539_TX=10090_REVERSED|
"""index: 13711, intensity: 3654.0, mobility: 0.917"""	-0.632331	0.317046	0.98001	WISSWLRR	generic|chr3_1_107279053_107279121_ENSMUST00000145735_REVERSED|
"""index: 6442, intensity: 3280.0, mobility: 0.866"""	-0.632331	0.317182	0.980011	RARMGRLHPTQMK	generic|chr1_-1_38812602_38813272_ENSMUST00000147695__IP_1040659_TX=10090_REVERSED|
"""index: 10611, intensity: 3011.0, mobility: 1.134"""	-0.632632	0.317437	0.980254	ITWSSNMASHVPVRTI	generic|tr_A0A060GU49_A0A060GU49_MOUSE_REVERSED|
"""index: 588, intensity: 2504.0, mobility: 0.846"""	-0.633043	0.317809	0.980586	CKAVVHLMM	generic|IP_995345_TX=10090_REVERSED|
"""index: 8503, intensity: 3137.0, mobility: 1.049"""	-0.633109	0.318063	0.98064	QVWASRDSLPGPNQ	generic|tr_P70355_P70355_MOUSE_REVERSED	|generic|tr_Q1KYL9_Q1KYL9_MOUSE_REVERSED	|generic|tr_A0A240FAT1_A0A240FAT1_MOUSE_REVERSED	|generic|tr_Q1KYM2_Q1KYM2_MOUSE_REVERSED	|generic|tr_A0A068ETZ5_A0A068ETZ5_MOUSE_REVERSED|
"""index: 3408, intensity: 2976.0, mobility: 0.914"""	-0.633682	0.318334	0.9811	LMPPIVALQRMQKELNEQESLGDIIESVE	generic|tr_E9Q701_E9Q701_MOUSE__chr5_-1_125047936_125048211_ENSMUST00000149968__II_930677_REVERSED	|generic|tr_F8VQL9_F8VQL9_MOUSE__chr5_-1_125047936_125048211_ENSMUST00000149968__II_930677_REVERSED	|generic|tr_E9Q9V3_E9Q9V3_MOUSE__chr5_-1_125047936_125048211_ENSMUST00000149968__II_930677_REVERSED	|generic|sp_Q9WU42_NCOR2_MOUSE__chr5_-1_125047936_125048211_ENSMUST00000149968__II_930677_REVERSED	|generic|sp_Q9WU42-2_NCOR2_MOUSE__chr5_-1_125047936_125048211_ENSMUST00000149968__II_930677_REVERSED	|generic|tr_E9PY55_E9PY55_MOUSE__chr5_-1_125047936_125048211_ENSMUST00000149968__II_930677_REVERSED|
"""index: 12453, intensity: 3309.0, mobility: 1.211"""	-0.633844	0.318334	0.98123	GTFPSALNVQFLLFSY	generic|IP_936567_TX=10090_REVERSED|
"""index: 4295, intensity: 2733.0, mobility: 0.863"""	-0.634607	0.318706	0.981841	IESYTQFVP	generic|IP_1057149_TX=10090_REVERSED|
"""index: 15200, intensity: 3811.0, mobility: 0.824"""	-0.634634	0.318738	0.981862	GDESMLPILFRILF	generic|IP_850975_TX=10090_REVERSED|
"""index: 6428, intensity: 8738.0, mobility: 0.985"""	-0.634845	0.318738	0.982031	EMKPGEPAAVELSQRRNQQ	generic|tr_Q9D3Q7_Q9D3Q7_MOUSE_REVERSED	|generic|sp_Q8VDI1_ESIP1_MOUSE_REVERSED	|generic|sp_Q8VDI1-2_ESIP1_MOUSE_REVERSED	|generic|tr_A0A140T8I6_A0A140T8I6_MOUSE_REVERSED|
"""index: 18943, intensity: 4406.0, mobility: 1.115"""	-0.635423	0.319109	0.982489	QKHSLASLMKTEAEALDKFSSGVLFLATGKLEYIALINQ	generic|sp_Q2EMV9_PAR14_MOUSE_REVERSED	|generic|tr_B2RSI3_B2RSI3_MOUSE_REVERSED|
"""index: 12490, intensity: 2868.0, mobility: 0.850"""	-0.635727	0.319481	0.98273	RNRLYSPV	generic|chr9_-1_44405246_44406939_ENSMUST00000034623__II_853742_TX=10090_REVERSED|
"""index: 4265, intensity: 5018.0, mobility: 0.898"""	-0.636073	0.319733	0.983004	EDESLTPSAASA	generic|sp_Q04890_SOX12_MOUSE_REVERSED|
"""index: 14858, intensity: 4844.0, mobility: 0.945"""	-0.636309	0.320104	0.98319	NPAAAPFVCRR	generic|IP_951973_TX=10090_REVERSED|
"""index: 4117, intensity: 7653.0, mobility: 0.994"""	-0.636418	0.320356	0.983276	GRMQSAQQRHPHAPPPHPPLEPHLE	generic|IP_981645_TX=10090_REVERSED|
"""index: 13657, intensity: 5597.0, mobility: 0.927"""	-0.636608	0.320727	0.983425	ITLIIFLQM	generic|IP_970768_TX=10090_REVERSED|
"""index: 9720, intensity: 4092.0, mobility: 0.853"""	-0.636643	0.321098	0.983453	MKYKFDGL	generic|IP_885069_TX=10090_REVERSED|
"""index: 9586, intensity: 13958.0, mobility: 0.840"""	-0.636872	0.32123	0.983632	EKISTKQP	generic|sp_Q6IRU7_CEP78_MOUSE__chr19_-1_15970892_15970957_ENSMUST00000235718_REVERSED	|generic|tr_A0A494BA29_A0A494BA29_MOUSE__chr19_-1_15970892_15970957_ENSMUST00000235718_REVERSED|
"""index: 5517, intensity: 30976.0, mobility: 0.917"""	-0.637779	0.321495	0.984341	DKYAPQIVVGH	generic|tr_E9PZI9_E9PZI9_MOUSE__II_1075151_REVERSED	|generic|tr_Q05D16_Q05D16_MOUSE__II_1075151_REVERSED	|generic|chr16_-1_45396955_45397212_ENSMUST00000167355_REVERSED	|generic|tr_Q80VX2_Q80VX2_MOUSE__chr16_-1_45392246_45392368_ENSMUST00000167355_REVERSED	|generic|tr_E9QMY1_E9QMY1_MOUSE_REVERSED	|generic|sp_O54901_OX2G_MOUSE_REVERSED|
"""index: 2891, intensity: 3289.0, mobility: 0.882"""	-0.637894	0.321495	0.984431	VAHPAGSDVPK	generic|tr_A0A571BGG1_A0A571BGG1_MOUSE_REVERSED	|generic|sp_Q91X43_SH319_MOUSE_REVERSED	|generic|sp_Q91X43-2_SH319_MOUSE_REVERSED	|generic|tr_A0A571BEF4_A0A571BEF4_MOUSE_REVERSED	|generic|tr_A0A571BET4_A0A571BET4_MOUSE_REVERSED|
"""index: 3058, intensity: 3731.0, mobility: 0.911"""	-0.63854	0.321865	0.984933	LKDVPYTTVPRMYTFICPVFFLVVVTFH	generic|tr_Q3MI32_Q3MI32_MOUSE_REVERSED	|generic|tr_Q3MI33_Q3MI33_MOUSE_REVERSED	|generic|tr_Q8VF90_Q8VF90_MOUSE_REVERSED|
"""index: 6934, intensity: 2657.0, mobility: 1.222"""	-0.638624	0.322115	0.984998	IGRNMKIYQEKTMKNKVQPSHLDTTLMIISYALVYATDASAFL	generic|sp_G3X9K3_BIG1_MOUSE__chr1_-1_10138832_10138939_ENSMUST00000187417__II_1043890_REVERSED	|generic|sp_A2A5R2_BIG2_MOUSE_REVERSED	|generic|tr_Q3U2F2_Q3U2F2_MOUSE_REVERSED	|generic|tr_D3YYK9_D3YYK9_MOUSE_REVERSED|
"""index: 17180, intensity: 46806.0, mobility: 1.074"""	-0.638662	0.322378	0.985027	LRLSNNEAKQRGLESETDMAKRALSKMEKEVTTI	generic|tr_D6RIK6_D6RIK6_MOUSE__II_1050757_REVERSED	|generic|sp_Q6NY15_TSG10_MOUSE__II_1050757_REVERSED	|generic|sp_Q6NY15-2_TSG10_MOUSE__II_1050757_REVERSED	|generic|sp_Q6NY15-3_TSG10_MOUSE__II_1050757_REVERSED|
"""index: 5015, intensity: 97980.0, mobility: 1.092"""	-0.639149	0.322378	0.985403	IFDAPIFGTFHYHVEVTQAFTQMKVCQLLKGELIIPMLCHTTM	generic|IP_1030679_TX=10090_REVERSED|
"""index: 8638, intensity: 2541.0, mobility: 1.080"""	-0.63986	0.322628	0.98595	RYMAQAFVPNNDNI	generic|sp_Q2PZL6_FAT4_MOUSE__chr3_1_38949453_38949710_ENSMUST00000129182_REVERSED|
"""index: 9361, intensity: 2519.0, mobility: 1.042"""	-0.640415	0.322878	0.986375	EYEQICQLTGDEARITFTEGPNVQV	generic|tr_A0A0A6YX88_A0A0A6YX88_MOUSE_REVERSED|
"""index: 10878, intensity: 3682.0, mobility: 0.911"""	-0.64064	0.323128	0.986547	FALPWSSRL	generic|chr7_-1_109921343_109926858_ENSMUST00000106722__IP_882609_TX=10090_REVERSED|
"""index: 8482, intensity: 3629.0, mobility: 1.141"""	-0.640845	0.323497	0.986703	WSVAVTRLKPNSSNVRCTMTVSNNKEVETP	generic|tr_A0A087WQV3_A0A087WQV3_MOUSE__II_893699_REVERSED	|generic|tr_Q3T9T5_Q3T9T5_MOUSE__II_893695_REVERSED	|generic|tr_A0A1L1SSS3_A0A1L1SSS3_MOUSE__II_893695_REVERSED	|generic|sp_P35329_CD22_MOUSE__II_893695_REVERSED	|generic|sp_P35329-2_CD22_MOUSE__II_893695_REVERSED	|generic|sp_P35329-3_CD22_MOUSE__II_893695_REVERSED	|generic|tr_Q3TAX0_Q3TAX0_MOUSE__II_893695_REVERSED	|generic|tr_Q3TAA6_Q3TAA6_MOUSE__II_893695_REVERSED	|generic|tr_Q3UP36_Q3UP36_MOUSE__II_893699_REVERSED	|generic|tr_A0A087WR96_A0A087WR96_MOUSE__II_893695_REVERSED	|generic|tr_Q3U0M3_Q3U0M3_MOUSE__II_893695_REVERSED|
"""index: 2654, intensity: 4917.0, mobility: 0.855"""	-0.64093	0.323866	0.986768	WYVQWVGY	generic|IP_1065212_TX=10090_REVERSED|
"""index: 5023, intensity: 3885.0, mobility: 0.915"""	-0.641031	0.324115	0.986845	SNKSGGHPQQR	generic|chr11_-1_120814719_120815173_ENSMUST00000055655_REVERSED|
"""index: 300, intensity: 2610.0, mobility: 0.848"""	-0.641222	0.324484	0.98699	LQEDRKTKSTPTQMIR	generic|IP_963250_TX=10090_REVERSED|
"""index: 12480, intensity: 11614.0, mobility: 1.260"""	-0.641271	0.324733	0.987028	DTQRPKFNSMKRPPFNQGAT	generic|IP_1012223_TX=10090_REVERSED|
"""index: 11091, intensity: 3444.0, mobility: 1.352"""	-0.641283	0.324862	0.987036	NQYSLHKMKQTIMNSSVSLSHV	generic|IP_1049241_TX=10090_REVERSED|
"""index: 13045, intensity: 12038.0, mobility: 0.931"""	-0.641618	0.32523	0.987291	KELAQPRKQP	generic|IP_1147386_TX=10090_REVERSED|
"""index: 13606, intensity: 3759.0, mobility: 0.942"""	-0.641704	0.325599	0.987356	RPEFRQYAL	generic|tr_Q0VB50_Q0VB50_MOUSE_REVERSED|
"""index: 925, intensity: 3480.0, mobility: 0.836"""	-0.641897	0.325727	0.987502	FATPAQSTFP	generic|tr_D3YVX4_D3YVX4_MOUSE__chr1_-1_23849295_23849438_ENSMUST00000133398__II_1043053_REVERSED	|generic|sp_Q91VZ6_SMAP1_MOUSE__chr1_-1_23849295_23849438_ENSMUST00000133398__II_1043053_REVERSED|
"""index: 9275, intensity: 5928.0, mobility: 1.177"""	-0.642336	0.325975	0.987833	EMDKMKRGALLTTMTSN	generic|sp_P19137_LAMA1_MOUSE__II_3462742_REVERSED|
"""index: 15035, intensity: 3177.0, mobility: 0.904"""	-0.642423	0.326103	0.987898	LEKQVHQPL	generic|sp_A2A7S8_K1522_MOUSE__chr2_-1_160779992_160780021_ENSMUST00000103111_REVERSED	|generic|sp_A2A7S8-2_K1522_MOUSE__chr2_-1_160779992_160780021_ENSMUST00000103111_REVERSED	|generic|sp_A2A7S8-3_K1522_MOUSE__chr2_-1_160779992_160780021_ENSMUST00000103111_REVERSED	|generic|sp_A2A7S8-4_K1522_MOUSE__chr2_-1_160779992_160780021_ENSMUST00000103111_REVERSED|
"""index: 2235, intensity: 2934.0, mobility: 0.967"""	-0.642708	0.326231	0.988112	EMVGQIHDVNEK	generic|sp_Q80UK0_SESD1_MOUSE_REVERSED|
"""index: 17925, intensity: 4561.0, mobility: 0.966"""	-0.643242	0.326598	0.988513	RTQGLGPAGAGPSL	generic|tr_A0A140LIA8_A0A140LIA8_MOUSE_REVERSED|
"""index: 6163, intensity: 8885.0, mobility: 1.043"""	-0.643272	0.326845	0.988535	ERDINPLPTRWFMFSSFELN	generic|tr_Q148S3_Q148S3_MOUSE__chr8_-1_107412914_107413135_ENSMUST00000169311__II_858786_REVERSED|
"""index: 10908, intensity: 2649.0, mobility: 0.885"""	-0.643311	0.327213	0.988564	RYQVRLFL	generic|IP_1138008_TX=10090_REVERSED|
"""index: 12324, intensity: 3401.0, mobility: 1.005"""	-0.643645	0.32758	0.988814	WVVKLGSLRANM	generic|IP_879856_TX=10090_REVERSED|
"""index: 13966, intensity: 7922.0, mobility: 0.962"""	-0.643702	0.327706	0.988857	LLFSWTTLK	generic|II_886148_TX=10090_REVERSED|
"""index: 1951, intensity: 15803.0, mobility: 1.041"""	-0.64419	0.328073	0.98922	TPSFPTPAEQPWTH	generic|IP_1054961_TX=10090_REVERSED|
"""index: 9213, intensity: 6987.0, mobility: 0.836"""	-0.64423	0.32844	0.989249	RVSPAPSK	generic|IP_3468075_TX=10090_REVERSED|
"""index: 3113, intensity: 2665.0, mobility: 0.876"""	-0.644317	0.328807	0.989314	RYCYIMEIFLWLTLFVLLIYMM	generic|tr_A0A1L1SRT9_A0A1L1SRT9_MOUSE__II_854228_REVERSED	|generic|tr_H3BKP5_H3BKP5_MOUSE__II_854228_REVERSED	|generic|tr_Q0P666_Q0P666_MOUSE__II_854228_REVERSED	|generic|tr_H3BJR6_H3BJR6_MOUSE__II_854228_REVERSED	|generic|tr_Q69ZQ3_Q69ZQ3_MOUSE__chr9_1_40269505_40269606_ENSMUST00000049941__II_854228_REVERSED	|generic|tr_C3VDI6_C3VDI6_MOUSE_REVERSED|
"""index: 14895, intensity: 14216.0, mobility: 0.999"""	-0.644371	0.329174	0.989354	PMPLRWIAQKG	generic|IP_1148328_TX=10090_REVERSED|
"""index: 9205, intensity: 2846.0, mobility: 1.001"""	-0.644547	0.3293	0.989485	FHPPPDSSPRPCW	generic|IP_889605_TX=10090_REVERSED|
"""index: 16306, intensity: 5096.0, mobility: 0.924"""	-0.644905	0.329666	0.989749	RSTKLMRVSS	generic|chr14_-1_60238532_60239526_ENSMUST00000225311__IP_1094244_TX=10090_REVERSED|
"""index: 2937, intensity: 15294.0, mobility: 0.946"""	-0.645146	0.330033	0.989927	RHAKYDKLDKHVKLDQTEQRGQ	generic|IP_848059_TX=10090_REVERSED|
"""index: 16399, intensity: 3789.0, mobility: 1.016"""	-0.645271	0.330037	0.990019	SMAWLLMKRR	generic|sp_Q99PU5_ACBG1_MOUSE_REVERSED|
"""index: 5234, intensity: 4775.0, mobility: 0.914"""	-0.645955	0.330282	0.990522	CMALRRKIYVLVNTDRGTDSPRLFD	generic|sp_Q8K4P7-3_ST7L_MOUSE__chr3_1_104926570_104926608_ENSMUST00000183914_REVERSED|
"""index: 9454, intensity: 2934.0, mobility: 1.077"""	-0.646109	0.330527	0.990634	RSVPTRGGMGSSSRVP	generic|sp_Q91VM5_RMXL1_MOUSE__II_560909_REVERSED	|generic|tr_A0A2I3BRL8_A0A2I3BRL8_MOUSE__II_560909_REVERSED|
"""index: 424, intensity: 3237.0, mobility: 0.813"""	-0.646221	0.330772	0.990717	FLSRMHFSCHISYL	generic|IP_3491663_TX=10090_REVERSED|
"""index: 14565, intensity: 3675.0, mobility: 1.053"""	-0.646532	0.330775	0.990944	EKLALNRAINTR	generic|sp_E9Q555_RN213_MOUSE_REVERSED	|generic|tr_A0A171EBL2_A0A171EBL2_MOUSE_REVERSED|
"""index: 10377, intensity: 7806.0, mobility: 0.897"""	-0.646836	0.331019	0.991165	LPLPHFRR	generic|IP_840909_TX=10090_REVERSED|
"""index: 10823, intensity: 3967.0, mobility: 0.796"""	-0.646981	0.331385	0.99127	ATGNPRPL	generic|II_3464064_TX=10090_REVERSED	|generic|tr_A0A3Q4EHL9_A0A3Q4EHL9_MOUSE__chr18_1_31774246_31774350_ENSMUST00000234500_REVERSED	|generic|tr_Q3V0N3_Q3V0N3_MOUSE__chr18_1_31780660_31780755_ENSMUST00000234191_REVERSED	|generic|sp_Q8JZZ6_AMERL_MOUSE__chr18_1_31780660_31780755_ENSMUST00000234191_REVERSED|
"""index: 15593, intensity: 11112.0, mobility: 1.016"""	-0.647284	0.33175	0.99149	RYMRLAERR	generic|chr4_1_136291059_136291157_ENSMUST00000069195__IP_953993_TX=10090_REVERSED|
"""index: 4676, intensity: 4063.0, mobility: 0.842"""	-0.64743	0.331996	0.991596	RQGEPIYARELEKYTDAALQHLH	generic|tr_Q9R2C3_Q9R2C3_MOUSE_REVERSED|
"""index: 4504, intensity: 2998.0, mobility: 0.794"""	-0.647483	0.331996	0.991635	SWSQYEVESGLLRL	generic|sp_A2AQH4_BCORL_MOUSE__chrX_1_48377002_48377085_ENSMUST00000156042__II_835669_REVERSED	|generic|tr_F8WJL9_F8WJL9_MOUSE__chrX_1_48377002_48377085_ENSMUST00000156042__II_835677_REVERSED|
"""index: 6576, intensity: 4027.0, mobility: 0.888"""	-0.647657	0.332118	0.99176	MVESDASPHQVG	generic|chr6_1_107569024_107569116_ENSMUST00000049285_REVERSED|
"""index: 564, intensity: 2580.0, mobility: 0.980"""	-0.648495	0.332362	0.992365	FGHEKERWAVP	generic|tr_G3UYU5_G3UYU5_MOUSE__chr13_-1_35896727_35896807_ENSMUST00000174852__II_1107566_REVERSED	|generic|sp_Q8R1F9_RPP40_MOUSE__chr13_-1_35896727_35896807_ENSMUST00000174852__II_1107566_REVERSED	|generic|tr_G3UYT2_G3UYT2_MOUSE__chr13_-1_35896727_35896807_ENSMUST00000174852_REVERSED|
"""index: 8872, intensity: 3184.0, mobility: 1.068"""	-0.648561	0.332605	0.992412	LAMLVLMKHYCS	generic|IP_1151031_TX=10090_REVERSED|
"""index: 5126, intensity: 3716.0, mobility: 1.059"""	-0.648672	0.332848	0.992492	MLAKSVRRGGTAESAQSQDSNGDEEGDPHKGKQTNKAKVKPRTDQN	generic|tr_A2AG46_A2AG46_MOUSE__II_829934_REVERSED	|generic|tr_Q9ER67_Q9ER67_MOUSE__chrX_-1_150808717_150808758_ENSMUST00000145342__II_829932_REVERSED	|generic|tr_Q99PB4_Q99PB4_MOUSE__chrX_-1_150808717_150808758_ENSMUST00000145342_REVERSED	|generic|tr_Q3TFU3_Q3TFU3_MOUSE__chrX_-1_150808717_150808758_ENSMUST00000145342_REVERSED	|generic|tr_A2AG47_A2AG47_MOUSE_REVERSED|
"""index: 2094, intensity: 2702.0, mobility: 0.845"""	-0.648845	0.333212	0.992616	QHAGMIEVR	generic|IP_837637_TX=10090_REVERSED|
"""index: 11496, intensity: 4968.0, mobility: 0.926"""	-0.648966	0.333455	0.992702	KELHQKSLR	generic|tr_B2KFM4_B2KFM4_MOUSE_REVERSED	|generic|tr_X2FV61_X2FV61_MOUSE_REVERSED	|generic|tr_B2KFM9_B2KFM9_MOUSE_REVERSED	|generic|tr_E9PVR0_E9PVR0_MOUSE_REVERSED	|generic|tr_Q2TBA9_Q2TBA9_MOUSE_REVERSED	|generic|sp_P35710_SOX5_MOUSE_REVERSED	|generic|sp_P35710-2_SOX5_MOUSE_REVERSED	|generic|sp_P35710-3_SOX5_MOUSE_REVERSED|
"""index: 8046, intensity: 4234.0, mobility: 1.070"""	-0.649416	0.333697	0.993024	PPLTETDSVYLLPFTPRSMCLTQPLSLARQA	generic|IP_1087889_TX=10090_REVERSED|
"""index: 11256, intensity: 5284.0, mobility: 0.927"""	-0.649703	0.334061	0.993228	MYLLKKHQ	generic|IP_1099717_TX=10090_REVERSED|
"""index: 2276, intensity: 17019.0, mobility: 0.937"""	-0.649758	0.334425	0.993267	KVSCAEKRLSAMEELSSHAPHLPSGKST	generic|tr_F8VQE6_F8VQE6_MOUSE__II_909137_REVERSED	|generic|tr_Q3U179_Q3U179_MOUSE__II_909137_REVERSED	|generic|tr_Q571H2_Q571H2_MOUSE__II_909137_REVERSED	|generic|tr_B7ZNL9_B7ZNL9_MOUSE__II_909137_REVERSED	|generic|tr_Q3UJK8_Q3UJK8_MOUSE_REVERSED|
"""index: 6803, intensity: 5079.0, mobility: 0.913"""	-0.650016	0.334789	0.993451	SLQSVRSDVSPIQLVFSERQLMLLWR	generic|chr11_-1_86725157_86726349_ENSMUST00000103186__IP_1128916_TX=10090_REVERSED|
"""index: 1356, intensity: 2746.0, mobility: 0.983"""	-0.650141	0.335153	0.99354	KYFLFDDFASM	generic|IP_1008284_TX=10090_REVERSED|
"""index: 16846, intensity: 6651.0, mobility: 0.922"""	-0.650407	0.335273	0.993728	MQRIYILSY	generic|IP_977017_TX=10090_REVERSED|
"""index: 18075, intensity: 3945.0, mobility: 0.966"""	-0.651182	0.335636	0.994274	SDKTAFQQVLA	generic|sp_P70158_ASM3A_MOUSE_REVERSED|
"""index: 13202, intensity: 8934.0, mobility: 0.910"""	-0.651537	0.336	0.994524	EIPHLVSNR	generic|sp_Q68FD9_K1549_MOUSE__chr6_-1_38148332_38148547_ENSMUST00000149557__II_917747_REVERSED	|generic|tr_D3YTS3_D3YTS3_MOUSE__chr6_-1_38148332_38148547_ENSMUST00000149557__II_917747_REVERSED|
"""index: 18652, intensity: 6942.0, mobility: 1.243"""	-0.651562	0.336364	0.994541	KRRVPLKKLPRK	generic|IP_897814_TX=10090_REVERSED|
"""index: 4945, intensity: 2673.0, mobility: 0.814"""	-0.651626	0.336716	0.994586	VGPTDISQSKFEKMID	generic|sp_Q60520_SIN3A_MOUSE__chr9_1_57119108_57119191_ENSMUST00000167963_REVERSED	|generic|sp_Q60520-1_SIN3A_MOUSE__chr9_1_57119108_57119191_ENSMUST00000167963_REVERSED	|generic|tr_E9PXF9_E9PXF9_MOUSE_REVERSED|
"""index: 6911, intensity: 9164.0, mobility: 1.061"""	-0.651655	0.336716	0.994607	DTLIRVREMQTSFPYLLEFLILGLSFIDVKHSYNNGHIQEPS	generic|sp_Q9Z2B5_E2AK3_MOUSE__chr6_1_70890132_70890218_ENSMUST00000159401__II_914219_REVERSED	|generic|tr_E9QQ30_E9QQ30_MOUSE__chr6_1_70890132_70890218_ENSMUST00000159401__II_914219_REVERSED|
"""index: 1134, intensity: 3706.0, mobility: 0.990"""	-0.651707	0.336716	0.994643	ENESLIKMEDENLSPIKEPYLVGLYCKW	generic|IP_2462412_TX=10090_REVERSED|
"""index: 1410, intensity: 5596.0, mobility: 1.018"""	-0.652407	0.336716	0.995132	RVPSTPGWLCVSTLQRNPGEDIGKI	generic|IP_826550_TX=10090_REVERSED|
"""index: 3591, intensity: 2771.0, mobility: 0.873"""	-0.653331	0.337079	0.995773	RLLSDKVRLEKIFDDKS	generic|sp_A2AIV8_CARD9_MOUSE__II_1016290_REVERSED|
"""index: 16253, intensity: 3116.0, mobility: 0.909"""	-0.653382	0.337319	0.995808	IPYMIKAFR	generic|sp_Q8BLG2_LPAR4_MOUSE_REVERSED	|generic|tr_Q80UD5_Q80UD5_MOUSE_REVERSED|
"""index: 10515, intensity: 127006.0, mobility: 0.986"""	-0.653624	0.337437	0.995975	AFATEVAANLCKA	generic|tr_Q9R1R6_Q9R1R6_MOUSE__IP_1147517_REVERSED|
"""index: 18039, intensity: 4987.0, mobility: 1.085"""	-0.653864	0.337676	0.99614	SKLSSPETTVSRLK	generic|sp_Q8BJ05_ZC3HE_MOUSE__chr12_1_98785698_98785745_ENSMUST00000220660__II_3507372_REVERSED	|generic|sp_Q8BJ05-2_ZC3HE_MOUSE__chr12_1_98785698_98785745_ENSMUST00000220660__II_3507372_REVERSED	|generic|sp_Q8BJ05-3_ZC3HE_MOUSE__chr12_1_98785698_98785745_ENSMUST00000220660__II_3507372_REVERSED	|generic|tr_A0A1Y7VK72_A0A1Y7VK72_MOUSE_REVERSED|
"""index: 12384, intensity: 3571.0, mobility: 0.840"""	-0.653955	0.337916	0.996203	SVAMVYNK	generic|tr_Q8C2A8_Q8C2A8_MOUSE_REVERSED	|generic|tr_Q3TF68_Q3TF68_MOUSE_REVERSED|
"""index: 8168, intensity: 3050.0, mobility: 0.903"""	-0.654176	0.338156	0.996355	GYLPMSRDFE	generic|sp_Q9D684_RIN2_MOUSE__chr2_1_145885885_145885923_ENSMUST00000147976_REVERSED	|generic|sp_Q9D684-2_RIN2_MOUSE__chr2_1_145885885_145885923_ENSMUST00000147976_REVERSED	|generic|tr_F8WGD2_F8WGD2_MOUSE__chr2_1_145885885_145885923_ENSMUST00000147976_REVERSED	|generic|tr_Q3TR60_Q3TR60_MOUSE__chr2_1_145885885_145885923_ENSMUST00000147976_REVERSED	|generic|tr_Q3U8Y2_Q3U8Y2_MOUSE__chr2_1_145885885_145885923_ENSMUST00000147976_REVERSED|
"""index: 6186, intensity: 3157.0, mobility: 1.147"""	-0.65438	0.338395	0.996495	FWSSVHTLEFFFNL	generic|IP_1001228_TX=10090_REVERSED|
"""index: 9867, intensity: 5010.0, mobility: 0.945"""	-0.654698	0.338756	0.996713	LSSLIFAENGMAFWFLLF	generic|IP_1096702_TX=10090_REVERSED	|generic|IP_1096594_TX=10090_REVERSED	|generic|IP_1096637_TX=10090_REVERSED	|generic|IP_1096792_TX=10090_REVERSED|
"""index: 17572, intensity: 23019.0, mobility: 0.963"""	-0.654796	0.339118	0.99678	LKEELLLGQSH	generic|IP_3499101_TX=10090_REVERSED|
"""index: 5129, intensity: 4041.0, mobility: 0.901"""	-0.654882	0.339479	0.996839	NRVNLFSQQSTLDFMLLFGMADRF	generic|tr_Q549X4_Q549X4_MOUSE_REVERSED	|generic|tr_Q05D38_Q05D38_MOUSE_REVERSED	|generic|tr_Q4VA90_Q4VA90_MOUSE_REVERSED|
"""index: 11887, intensity: 3971.0, mobility: 0.876"""	-0.655003	0.339718	0.996921	SARRHRTT	generic|IP_934274_TX=10090_REVERSED|
"""index: 4109, intensity: 3636.0, mobility: 0.795"""	-0.655144	0.34008	0.997018	TSSKIAKIAKQMKE	generic|tr_L7N2E9_L7N2E9_MOUSE_REVERSED	|generic|tr_L7N1Z7_L7N1Z7_MOUSE_REVERSED|
"""index: 1561, intensity: 3146.0, mobility: 0.819"""	-0.655238	0.340318	0.997081	NVTPPPYQ	generic|sp_Q6P1E1_ZMIZ1_MOUSE__chr14_1_25656915_25656998_ENSMUST00000162546_REVERSED	|generic|sp_Q6P1E1-2_ZMIZ1_MOUSE__chr14_1_25656915_25656998_ENSMUST00000162546_REVERSED|
"""index: 5776, intensity: 2587.0, mobility: 1.070"""	-0.655614	0.340679	0.997337	PYGWLMTATQWCRMGSTVLLLRTALSARTVRMMASPLAGQHYCK	generic|IP_1043723_TX=10090_REVERSED|
"""index: 14586, intensity: 3576.0, mobility: 1.079"""	-0.655808	0.34104	0.997468	ETKTNNHPPLECGPC	generic|IP_3454638_TX=10090_REVERSED|
"""index: 12853, intensity: 3149.0, mobility: 1.079"""	-0.655968	0.341278	0.997577	YVSVAGIDKGNEYVW	generic|IP_990052_TX=10090_REVERSED|
"""index: 8875, intensity: 2525.0, mobility: 0.861"""	-0.656497	0.341393	0.997934	LPVMFALL	generic|sp_Q9Z2J6_PD2R2_MOUSE_REVERSED|
"""index: 4330, intensity: 3289.0, mobility: 1.091"""	-0.656595	0.341754	0.998	PMEHHRSKSPPASTPAARPTMLLKRFDENTLKSQHFSHPDDVDHGDPALP	generic|tr_Q8CDT0_Q8CDT0_MOUSE__chr18_1_36749214_36749288_ENSMUST00000235165__II_3464095_REVERSED	|generic|tr_Q3TJY5_Q3TJY5_MOUSE__chr18_1_36749214_36749288_ENSMUST00000235165__II_3464095_REVERSED	|generic|tr_Q8C7D0_Q8C7D0_MOUSE__chr18_1_36749214_36749288_ENSMUST00000235165__II_3464095_REVERSED	|generic|sp_Q9Z1M8_RED_MOUSE__chr18_1_36749214_36749288_ENSMUST00000235165__II_3464095_REVERSED	|generic|tr_Q8C2T9_Q8C2T9_MOUSE__chr18_1_36749214_36749288_ENSMUST00000235165__II_3464096_REVERSED|
"""index: 4162, intensity: 19492.0, mobility: 1.052"""	-0.656862	0.342115	0.99818	DSDLSLCITILINVGPDEEAEKQ	generic|IP_3469798_TX=10090_REVERSED|
"""index: 9937, intensity: 2725.0, mobility: 1.101"""	-0.656971	0.342352	0.998253	TFAATIQNEIEGQMH	generic|sp_Q9Z139_ROR1_MOUSE_REVERSED	|generic|tr_Q8BNP9_Q8BNP9_MOUSE_REVERSED|
"""index: 9238, intensity: 3415.0, mobility: 1.034"""	-0.657253	0.342713	0.998442	QCKTFSSESFLVFWGLWGSWTSLLFDVLFLV	generic|IP_941979_TX=10090_REVERSED|
"""index: 10407, intensity: 5724.0, mobility: 0.887"""	-0.657397	0.34295	0.998539	QLLFRLEM	generic|tr_A0A0R4J0M8_A0A0R4J0M8_MOUSE__II_936805_REVERSED	|generic|sp_Q8CDV6_CCD63_MOUSE__II_936805_REVERSED	|generic|sp_Q8CDV6-2_CCD63_MOUSE__II_936805_REVERSED	|generic|tr_D3YUZ2_D3YUZ2_MOUSE_REVERSED	|generic|tr_A7YTZ6_A7YTZ6_MOUSE_REVERSED|
"""index: 1986, intensity: 3195.0, mobility: 0.942"""	-0.657495	0.343063	0.998604	VCTRSTYFVNE	generic|sp_Q8BHI9_NIM1_MOUSE_REVERSED|
"""index: 10057, intensity: 53045.0, mobility: 0.836"""	-0.657641	0.343423	0.998701	LRTGKNDK	generic|tr_A0A1W2P750_A0A1W2P750_MOUSE__chr10_1_108277261_108277293_ENSMUST00000070663__II_3465786_REVERSED	|generic|sp_Q9DBR7_MYPT1_MOUSE__chr10_1_108277261_108277293_ENSMUST00000070663__II_3469085_REVERSED	|generic|sp_Q9DBR7-2_MYPT1_MOUSE__chr10_1_108252785_108252928_ENSMUST00000219068_REVERSED|
"""index: 13210, intensity: 11586.0, mobility: 1.047"""	-0.657871	0.343638	0.998855	MRLCLISLIMM	generic|tr_Q8BQB7_Q8BQB7_MOUSE__chrX_1_69856703_69856765_ENSMUST00000151662__II_834953_REVERSED|
"""index: 17932, intensity: 5765.0, mobility: 1.144"""	-0.657981	0.343638	0.998928	VKKLAKVLDAYDGAELKPNKVLVEVAELAEK	generic|sp_A2AGT5_CKAP5_MOUSE__chr2_1_91550622_91550762_ENSMUST00000139433_REVERSED	|generic|sp_A2AGT5-2_CKAP5_MOUSE__chr2_1_91550622_91550762_ENSMUST00000139433_REVERSED	|generic|sp_A2AGT5-3_CKAP5_MOUSE__chr2_1_91550622_91550762_ENSMUST00000139433_REVERSED	|generic|tr_Z4YL78_Z4YL78_MOUSE__chr2_1_91550622_91550762_ENSMUST00000139433_REVERSED	|generic|tr_K3W4R5_K3W4R5_MOUSE__chr2_1_91550622_91550762_ENSMUST00000139433_REVERSED	|generic|tr_A0A0R4J0K2_A0A0R4J0K2_MOUSE__chr2_1_91550622_91550762_ENSMUST00000139433_REVERSED|
"""index: 275, intensity: 3471.0, mobility: 0.852"""	-0.658298	0.343638	0.999139	LGNFLYYDLYALFIGLLYF	generic|IP_1071107_TX=10090_REVERSED|
"""index: 12679, intensity: 4276.0, mobility: 0.913"""	-0.658684	0.343874	0.999394	GWATGKKGMR	generic|IP_995236_TX=10090_REVERSED|
"""index: 13067, intensity: 8290.0, mobility: 1.001"""	-0.659011	0.344233	0.999611	TPSHCPPSPPLPLMRMSAPLPLV	generic|IP_924895_TX=10090_REVERSED|
"""index: 9439, intensity: 2940.0, mobility: 1.079"""	-0.659094	0.344468	0.999666	RPTMAELCSPTLRR	generic|IP_865946_TX=10090_REVERSED|
"""index: 3045, intensity: 3749.0, mobility: 0.951"""	-0.659228	0.344704	0.999754	RDLPRMGSYDV	generic|tr_Q8BUK5_Q8BUK5_MOUSE__II_1127879_REVERSED	|generic|tr_F6VCI2_F6VCI2_MOUSE__II_1127890_REVERSED	|generic|tr_F6VP19_F6VP19_MOUSE__chr11_1_105923483_105923716_ENSMUST00000089485__II_1127893_REVERSED	|generic|sp_A2A690_TANC2_MOUSE__chr11_1_105923483_105923716_ENSMUST00000089485__II_1127893_REVERSED	|generic|sp_A2A690-2_TANC2_MOUSE__chr11_1_105923483_105923716_ENSMUST00000089485__II_1127893_REVERSED|
"""index: 11320, intensity: 4294.0, mobility: 0.938"""	-0.659775	0.344926	1	VRWPYLSR	generic|IP_3498263_TX=10090_REVERSED|
"""index: 14014, intensity: 4869.0, mobility: 1.023"""	-0.659807	0.344926	1	EWLNGPILSRR	generic|tr_F7ANW7_F7ANW7_MOUSE__II_1070731_REVERSED|
"""index: 18327, intensity: 4867.0, mobility: 1.000"""	-0.660072	0.345285	1	WMFKTPQATLV	generic|IP_983573_TX=10090_REVERSED|
"""index: 8396, intensity: 3478.0, mobility: 1.010"""	-0.66017	0.345644	1	QHTQIKISCDRR	generic|chrX_-1_74079995_74085576_ENSMUST00000100750_REVERSED|
"""index: 10661, intensity: 10225.0, mobility: 0.986"""	-0.660211	0.346002	1	GFVLSCVVNSTAQ	generic|tr_D3Z762_D3Z762_MOUSE__II_890903_REVERSED	|generic|tr_D3Z7F1_D3Z7F1_MOUSE_REVERSED	|generic|sp_Q9DBX6_CP2S1_MOUSE_REVERSED|
"""index: 9906, intensity: 2767.0, mobility: 0.852"""	-0.660324	0.346237	1	VIDLAVNHK	generic|IP_1017929_TX=10090_REVERSED|
"""index: 2912, intensity: 3644.0, mobility: 0.869"""	-0.66036	0.346457	1	CIECITLIIC	generic|tr_A0A654ICX2_A0A654ICX2_MOUSE_REVERSED|
"""index: 7372, intensity: 3635.0, mobility: 0.956"""	-0.660853	0.346457	1	ELVHCNTASFSCKFFLYWLKP	generic|tr_A0A338P6T0_A0A338P6T0_MOUSE__II_3488271_REVERSED	|generic|tr_A0A338P7D4_A0A338P7D4_MOUSE__II_3488271_REVERSED	|generic|tr_L7N274_L7N274_MOUSE_REVERSED|
"""index: 888, intensity: 3575.0, mobility: 0.938"""	-0.660982	0.346567	1	FGQGHQFPMAVA	generic|IP_931344_TX=10090_REVERSED|
"""index: 4137, intensity: 3180.0, mobility: 1.085"""	-0.661128	0.346924	1	EKEGIWLECAHVEGFMRYVALADRLWQRRL	generic|tr_Q91ZE6_Q91ZE6_MOUSE__chr14_1_20707869_20707898_ENSMUST00000022358__II_895543_REVERSED	|generic|tr_E9PX29_E9PX29_MOUSE__chr14_1_20707869_20707898_ENSMUST00000022358_REVERSED	|generic|tr_Q8VIE5_Q8VIE5_MOUSE__chr14_1_20707869_20707898_ENSMUST00000022358_REVERSED|
"""index: 833, intensity: 2987.0, mobility: 1.029"""	-0.661318	0.347034	1	MHKPGQPAWRYQ	generic|tr_Q3URB8_Q3URB8_MOUSE__IP_866099_REVERSED|
"""index: 11894, intensity: 4986.0, mobility: 0.899"""	-0.66187	0.347376	1	WLHLTLIGW	generic|IP_3476527_TX=10090_REVERSED|
"""index: 8349, intensity: 5248.0, mobility: 1.074"""	-0.662534	0.347376	1	QEEKIMPELLVWV	generic|tr_F6RUH9_F6RUH9_MOUSE_REVERSED|
"""index: 8178, intensity: 4410.0, mobility: 0.941"""	-0.662773	0.347609	1	SVALEAQHWQRGHSGTMNWVA	generic|II_955244_TX=10090_REVERSED	|generic|sp_B1AUH1_PTPRU_MOUSE__chr4_-1_131797849_131797959_ENSMUST00000154224_REVERSED	|generic|sp_B1AUH1-2_PTPRU_MOUSE__chr4_-1_131797849_131797959_ENSMUST00000154224_REVERSED	|generic|tr_Q3V360_Q3V360_MOUSE__chr4_-1_131797849_131797959_ENSMUST00000154224_REVERSED|
"""index: 7814, intensity: 2677.0, mobility: 1.101"""	-0.662872	0.347718	1	PMFITAATSEPLPAITQSPLTSPAPSVVLSIN	generic|tr_D3YYN5_D3YYN5_MOUSE__II_1063069_REVERSED|
"""index: 12579, intensity: 27693.0, mobility: 0.951"""	-0.662958	0.348074	1	VERPRHSLL	generic|sp_Q3U6Q4_PI3R6_MOUSE__II_1134410_REVERSED	|generic|sp_Q3U6Q4-2_PI3R6_MOUSE__II_1134410_REVERSED|
"""index: 8483, intensity: 3495.0, mobility: 1.032"""	-0.663145	0.348182	1	EFDLLMTPTPAMHRGMLMTVKEM	generic|tr_W8QK46_W8QK46_MOUSE_REVERSED|
"""index: 6943, intensity: 4180.0, mobility: 1.064"""	-0.663771	0.348539	1	QQQRVKLQEMMRQNYRQMQEREKEHKRLLDHRQLFYQ	generic|tr_Q3UG53_Q3UG53_MOUSE_REVERSED	|generic|sp_O55098_STK10_MOUSE_REVERSED	|generic|tr_Q5DTS2_Q5DTS2_MOUSE_REVERSED	|generic|tr_A1A553_A1A553_MOUSE_REVERSED|
"""index: 3881, intensity: 13736.0, mobility: 1.032"""	-0.663774	0.348771	1	TQRCVPCSLTLSHAPIYNQLCRECFTHLCPLVKPNKYRELCIS	generic|tr_D3YY69_D3YY69_MOUSE__chr3_-1_84210169_84210273_ENSMUST00000128574__II_982648_REVERSED	|generic|tr_Q8C8J9_Q8C8J9_MOUSE__chr3_-1_84208129_84208407_ENSMUST00000128574__II_982633_REVERSED	|generic|tr_D3YTN5_D3YTN5_MOUSE__chr3_-1_84210169_84210273_ENSMUST00000128574__II_982648_REVERSED	|generic|tr_Q8CA33_Q8CA33_MOUSE__chr3_-1_84210169_84210273_ENSMUST00000128574__II_982635_REVERSED	|generic|tr_D3YZJ0_D3YZJ0_MOUSE__chr3_-1_84210169_84210273_ENSMUST00000128574__II_982619_REVERSED	|generic|tr_E9QKC6_E9QKC6_MOUSE__chr3_-1_84165097_84165225_ENSMUST00000128574__II_982619_REVERSED	|generic|tr_Q3UHH4_Q3UHH4_MOUSE__chr3_-1_84165097_84165225_ENSMUST00000128574__II_982619_REVERSED	|generic|tr_Q3URK9_Q3URK9_MOUSE__chr3_-1_84165097_84165225_ENSMUST00000128574__II_982619_REVERSED	|generic|tr_Q3TPI3_Q3TPI3_MOUSE__chr3_-1_84165097_84165225_ENSMUST00000128574_REVERSED	|generic|sp_Q9ESN6_TRIM2_MOUSE__chr3_-1_84165097_84165225_ENSMUST00000128574_REVERSED|
"""index: 16793, intensity: 6449.0, mobility: 0.954"""	-0.664042	0.349003	1	SFNRRWPR	generic|tr_Q3UTW8_Q3UTW8_MOUSE__IP_927944_REVERSED|
"""index: 13808, intensity: 15954.0, mobility: 0.876"""	-0.664287	0.349359	1	KMRLVNRD	generic|tr_B7ZC42_B7ZC42_MOUSE__II_1136917_REVERSED	|generic|tr_B7ZNX0_B7ZNX0_MOUSE__chr11_1_53408078_53408197_ENSMUST00000154499_REVERSED	|generic|sp_Q9ESC8_AFF4_MOUSE__chr11_1_53408078_53408197_ENSMUST00000154499_REVERSED|
"""index: 3901, intensity: 111325.0, mobility: 1.083"""	-0.664291	0.349556	1	QEQRHRELKRQHELLEQQHKMALMEQQQKIHEHLQAEHQ	generic|sp_Q6NZM9_HDAC4_MOUSE__chr1_-1_91933652_91933780_ENSMUST00000191327__II_1031316_REVERSED|
"""index: 16366, intensity: 3514.0, mobility: 1.079"""	-0.664427	0.349556	1	MMRSFLALIFMCWRTHYEERIIGALQMYSNLSKPKFHIFM	generic|IP_3468585_TX=10090_REVERSED|
"""index: 3352, intensity: 2604.0, mobility: 1.005"""	-0.66493	0.349556	1	VYLNLDGRESICM	generic|IP_1149898_TX=10090_REVERSED|
"""index: 12799, intensity: 2728.0, mobility: 1.017"""	-0.665616	0.349911	1	YEIVYFEGKMM	generic|sp_Q61584_FXR1_MOUSE__chr3_1_34046557_34046589_ENSMUST00000200086_REVERSED	|generic|sp_Q61584-2_FXR1_MOUSE__chr3_1_34064265_34064327_ENSMUST00000200086_REVERSED	|generic|sp_Q61584-3_FXR1_MOUSE__chr3_1_34064265_34064327_ENSMUST00000200086_REVERSED	|generic|sp_Q61584-4_FXR1_MOUSE__chr3_1_34046557_34046589_ENSMUST00000200086_REVERSED	|generic|sp_Q61584-5_FXR1_MOUSE__chr3_1_34046557_34046589_ENSMUST00000200086_REVERSED	|generic|sp_Q61584-6_FXR1_MOUSE__chr3_1_34046557_34046589_ENSMUST00000200086_REVERSED	|generic|sp_Q61584-7_FXR1_MOUSE__chr3_1_34046557_34046589_ENSMUST00000200086_REVERSED	|generic|tr_A0A0G2JEP0_A0A0G2JEP0_MOUSE__chr3_1_34064265_34064327_ENSMUST00000200086_REVERSED	|generic|tr_A0A0H2UH27_A0A0H2UH27_MOUSE__chr3_1_34064265_34064327_ENSMUST00000200086_REVERSED|
"""index: 10441, intensity: 2975.0, mobility: 1.172"""	-0.665655	0.350266	1	AAHKPPPEPAEPGPTIGGRT	generic|sp_B1AZP2_DLGP4_MOUSE__chr2_1_156762742_156762903_ENSMUST00000000094_REVERSED	|generic|sp_B1AZP2-2_DLGP4_MOUSE__chr2_1_156762742_156762903_ENSMUST00000000094_REVERSED	|generic|sp_B1AZP2-3_DLGP4_MOUSE__chr2_1_156762742_156762903_ENSMUST00000000094_REVERSED	|generic|tr_Q3UCF7_Q3UCF7_MOUSE__chr2_1_156762742_156762903_ENSMUST00000000094_REVERSED	|generic|tr_B7ZNS2_B7ZNS2_MOUSE__chr2_1_156762742_156762903_ENSMUST00000000094_REVERSED|
"""index: 12530, intensity: 5996.0, mobility: 0.879"""	-0.665682	0.350497	1	SADWLRVR	generic|tr_A0A140LIV8_A0A140LIV8_MOUSE_REVERSED|
"""index: 11636, intensity: 6734.0, mobility: 0.878"""	-0.665846	0.350852	1	NPLNRYKP	generic|IP_966031_TX=10090_REVERSED|
"""index: 9037, intensity: 4070.0, mobility: 0.919"""	-0.665865	0.350958	1	NMKEINQRR	generic|sp_Q8VC31_CCDC9_MOUSE__chr7_-1_16278353_16278523_ENSMUST00000124084__II_896155_REVERSED	|generic|tr_G3X927_G3X927_MOUSE__chr7_-1_16278353_16278523_ENSMUST00000124084__II_896155_REVERSED	|generic|tr_D3YW42_D3YW42_MOUSE__chr7_-1_16278353_16278523_ENSMUST00000124084__II_896155_REVERSED|
"""index: 11260, intensity: 116948.0, mobility: 0.897"""	-0.666421	0.351313	1	EPQIQFAPQPSASKYHRALDPSD	generic|tr_F6ZNL5_F6ZNL5_MOUSE__II_830793_REVERSED	|generic|tr_B1AZR7_B1AZR7_MOUSE__II_830799_REVERSED	|generic|tr_Q2TJH7_Q2TJH7_MOUSE__II_830770_REVERSED	|generic|tr_E9Q622_E9Q622_MOUSE__II_830799_REVERSED	|generic|tr_Q2TJH6_Q2TJH6_MOUSE__II_830799_REVERSED	|generic|tr_Q2TJH9_Q2TJH9_MOUSE__II_830773_REVERSED	|generic|tr_Q2TJH5_Q2TJH5_MOUSE_REVERSED	|generic|tr_A0JNT1_A0JNT1_MOUSE_REVERSED	|generic|tr_A0A0A6YWK0_A0A0A6YWK0_MOUSE_REVERSED	|generic|tr_Q6KEQ5_Q6KEQ5_MOUSE_REVERSED	|generic|tr_Q2TJH8_Q2TJH8_MOUSE_REVERSED|
"""index: 1095, intensity: 2937.0, mobility: 0.874"""	-0.666647	0.351668	1	QGNLQETLQSFAPVER	generic|IP_881321_TX=10090_REVERSED|
"""index: 7441, intensity: 3107.0, mobility: 0.989"""	-0.666655	0.351878	1	VECQLPKAGSHRM	generic|sp_Q8CE64_ZN276_MOUSE__II_860405_REVERSED	|generic|tr_B2RRU2_B2RRU2_MOUSE__II_860405_REVERSED|
"""index: 18610, intensity: 24938.0, mobility: 1.508"""	-0.666785	0.351878	1	KRRVPLKKLPRK	generic|IP_897814_TX=10090_REVERSED|
"""index: 1312, intensity: 2531.0, mobility: 0.821"""	-0.66764	0.352232	1	QIDTLHLM	generic|sp_Q9EP69_SAC1_MOUSE__chr9_1_123590821_123590937_ENSMUST00000217089__II_3500992_REVERSED	|generic|tr_A0A5F8MPK9_A0A5F8MPK9_MOUSE__chr9_1_123590821_123590937_ENSMUST00000217089__II_3500992_REVERSED|
"""index: 18150, intensity: 5348.0, mobility: 1.005"""	-0.667663	0.352587	1	QLCAPRSSLFR	generic|IP_1034772_TX=10090_REVERSED	|generic|IP_2407714_TX=10090_REVERSED|
"""index: 9570, intensity: 2931.0, mobility: 1.203"""	-0.667725	0.352941	1	LTQKTQTMQLQRTKRLSQFHIQCTRMM	generic|IP_1040044_TX=10090_REVERSED|
"""index: 3309, intensity: 4800.0, mobility: 0.930"""	-0.667811	0.35317	1	FTIMQSARWAKSPPQFNMM	generic|sp_Q32NZ6_TMC5_MOUSE_REVERSED	|generic|sp_Q32NZ6-2_TMC5_MOUSE_REVERSED|
"""index: 11818, intensity: 2602.0, mobility: 0.827"""	-0.668097	0.353399	1	VDETVNRI	generic|sp_Q8R0K9_E2F4_MOUSE__chr8_1_105304632_105304688_ENSMUST00000212572__II_3454787_REVERSED|
"""index: 4285, intensity: 5026.0, mobility: 0.946"""	-0.668181	0.353754	1	MPCAQQQLLQLDWHSSPSRTVTSRLP	generic|sp_Q61043-2_NIN_MOUSE__II_3443039_REVERSED	|generic|sp_Q61043-1_NIN_MOUSE__II_3443039_REVERSED	|generic|II_3472156_TX=10090_REVERSED	|generic|sp_Q61043_NIN_MOUSE_REVERSED|
"""index: 4493, intensity: 2593.0, mobility: 0.929"""	-0.668217	0.354108	1	EKRRGKGEERGGKVSIEVDGVD	generic|IP_1099765_TX=10090_REVERSED|
"""index: 5475, intensity: 16190.0, mobility: 0.915"""	-0.668229	0.354167	1	QEEKDLSIFNGFWSRKALEPS	generic|tr_D3Z5P0_D3Z5P0_MOUSE__chr7_1_141983029_141983070_ENSMUST00000174405_REVERSED	|generic|sp_Q5RJI5_BRSK1_MOUSE__chr7_1_141983029_141983070_ENSMUST00000174405_REVERSED|
"""index: 7867, intensity: 5666.0, mobility: 1.092"""	-0.668355	0.354167	1	RTFGCPSTRLSRSTRNWVESSNGMLRAQR	generic|IP_996257_TX=10090_REVERSED|
"""index: 2275, intensity: 4728.0, mobility: 0.999"""	-0.668404	0.354167	1	PSMLVNYRLPHC	generic|tr_A0PK55_A0PK55_MOUSE__II_3488985_REVERSED	|generic|tr_K7N6Q1_K7N6Q1_MOUSE__II_3488981_REVERSED	|generic|tr_K7N6V7_K7N6V7_MOUSE__II_3489010_REVERSED	|generic|tr_Q9Z1U4_Q9Z1U4_MOUSE__II_3488981_REVERSED	|generic|tr_A0A140LIE7_A0A140LIE7_MOUSE__II_3489010_REVERSED	|generic|tr_Q8CG22_Q8CG22_MOUSE_REVERSED	|generic|tr_A0A2I3BQR4_A0A2I3BQR4_MOUSE_REVERSED	|generic|tr_A0A2I3BPU7_A0A2I3BPU7_MOUSE_REVERSED	|generic|tr_Q7TS28_Q7TS28_MOUSE_REVERSED	|generic|tr_Q8VER0_Q8VER0_MOUSE_REVERSED	|generic|tr_Q7TS25_Q7TS25_MOUSE_REVERSED|
"""index: 2701, intensity: 2762.0, mobility: 0.890"""	-0.669172	0.35452	1	THTRKHRKLNSHSAFVKGCQNCKYPK	generic|tr_Q99LG7_Q99LG7_MOUSE__II_868032_REVERSED	|generic|tr_F6R9A8_F6R9A8_MOUSE__II_868032_REVERSED|
"""index: 11692, intensity: 36444.0, mobility: 0.934"""	-0.669224	0.354873	1	YRLKFQKP	generic|chr11_1_93099887_93100069_ENSMUST00000107859__IP_1128283_TX=10090_REVERSED	|generic|chr11_1_93099926_93100069_ENSMUST00000107859__IP_1128283_TX=10090_REVERSED	|generic|chr11_1_93099803_93100069_ENSMUST00000107859__IP_1128283_TX=10090_REVERSED|
"""index: 17571, intensity: 5078.0, mobility: 1.025"""	-0.669258	0.355226	1	WGLQPAQRRR	generic|chr11_-1_59807915_59809775_ENSMUST00000102697_REVERSED|
"""index: 1226, intensity: 2895.0, mobility: 0.982"""	-0.669275	0.355579	1	FYGVKFYVSELFLFFSFCCNMYMKRQTFH	generic|IP_1107655_TX=10090_REVERSED|
"""index: 2518, intensity: 3976.0, mobility: 0.901"""	-0.669342	0.355681	1	SLIHSTQFSY	generic|IP_1071782_TX=10090_REVERSED|
"""index: 14724, intensity: 2899.0, mobility: 0.922"""	-0.66956	0.356034	1	GFSLTMKKY	generic|II_839133_TX=10090_REVERSED|
"""index: 5727, intensity: 4551.0, mobility: 0.869"""	-0.669585	0.356188	1	VPLGVIIMSVEFRQKEERPPLISC	generic|IP_831869_TX=10090_REVERSED|
"""index: 1429, intensity: 6778.0, mobility: 0.880"""	-0.669905	0.356188	1	LTPTSGSGRRSATTTLTP	generic|tr_F7C950_F7C950_MOUSE_REVERSED	|generic|tr_D9N008_D9N008_MOUSE_REVERSED|
"""index: 5714, intensity: 3982.0, mobility: 1.128"""	-0.670217	0.356188	1	YNVIANFSQNVWQWFVVTPTKRYFTLMCGTITMNMPVQASMR	generic|sp_Q91V61_SFXN3_MOUSE_REVERSED	|generic|tr_Q3U4F0_Q3U4F0_MOUSE_REVERSED|
"""index: 11294, intensity: 15253.0, mobility: 0.882"""	-0.670398	0.356188	1	VIMTGNEIR	generic|sp_Q9QZT4_PA2GF_MOUSE_REVERSED	|generic|sp_Q9QZT4-2_PA2GF_MOUSE_REVERSED|
"""index: 8075, intensity: 3209.0, mobility: 0.853"""	-0.671296	0.35654	1	SALISFVEVVVMVRGRTSHYVPL	generic|tr_A2BE32_A2BE32_MOUSE__II_3501929_REVERSED	|generic|tr_A0A3Q4EIC8_A0A3Q4EIC8_MOUSE__chrX_-1_42608370_42608399_ENSMUST00000115059__II_947326_REVERSED	|generic|II_947330_TX=10090_REVERSED	|generic|tr_O35189_O35189_MOUSE__chrX_-1_42608370_42608399_ENSMUST00000115059_REVERSED|
"""index: 14898, intensity: 7449.0, mobility: 1.027"""	-0.671483	0.356892	1	KMQVRVFLWT	generic|IP_1093809_TX=10090_REVERSED|
"""index: 1374, intensity: 2532.0, mobility: 1.136"""	-0.671486	0.356967	1	DWWGKRSQPSSSCY	generic|IP_847508_TX=10090_REVERSED|
"""index: 6826, intensity: 4037.0, mobility: 0.998"""	-0.671594	0.356967	1	EKMQNTRHSQK	generic|sp_Q0V8T8-2_CTP5B_MOUSE__II_1030366_REVERSED	|generic|tr_A0A087WPQ7_A0A087WPQ7_MOUSE__II_1030366_REVERSED	|generic|sp_Q0V8T8_CTP5B_MOUSE_REVERSED	|generic|tr_B7ZP40_B7ZP40_MOUSE_REVERSED|
"""index: 5427, intensity: 2880.0, mobility: 0.915"""	-0.672537	0.357318	1	TPLPTTSPQPPN	generic|sp_Q91Z58_CF132_MOUSE_REVERSED|
"""index: 3063, intensity: 3528.0, mobility: 0.871"""	-0.672792	0.357418	1	FVLPRVPSWRVAFLYK	generic|tr_A2BE91_A2BE91_MOUSE__chr2_-1_30034759_30034818_ENSMUST00000143892__II_1012365_REVERSED	|generic|sp_Q5U4F6_WDR34_MOUSE__chr2_-1_30034759_30034818_ENSMUST00000143892__II_1012365_REVERSED|
"""index: 16505, intensity: 2757.0, mobility: 0.945"""	-0.672932	0.357644	1	SLGPGSLNGLLVP	generic|tr_B9EKJ3_B9EKJ3_MOUSE__chr10_-1_123020300_123020470_ENSMUST00000222536__II_3469427_REVERSED	|generic|sp_Q80TL7_MON2_MOUSE__chr10_-1_123020300_123020470_ENSMUST00000222536__II_3469427_REVERSED	|generic|sp_Q80TL7-2_MON2_MOUSE__chr10_-1_123020300_123020470_ENSMUST00000222536__II_3469427_REVERSED|
"""index: 1288, intensity: 2556.0, mobility: 0.905"""	-0.673721	0.357744	1	LGPPEWQCLF	generic|chr5_1_145101171_145101251_ENSMUST00000031625_REVERSED|
"""index: 11096, intensity: 12826.0, mobility: 0.940"""	-0.673987	0.358094	1	QIIFETSLL	generic|IP_878565_TX=10090_REVERSED|
"""index: 10574, intensity: 6958.0, mobility: 0.789"""	-0.674248	0.358319	1	PALNPTLT	generic|sp_Q7TPN9_PRR14_MOUSE__chr7_1_127473601_127473720_ENSMUST00000147202__II_879095_REVERSED	|generic|tr_A0A0U1RPH9_A0A0U1RPH9_MOUSE__chr7_1_127476613_127476660_ENSMUST00000132124__II_879097_REVERSED|
"""index: 6001, intensity: 7709.0, mobility: 1.006"""	-0.674447	0.358543	1	PYQNLDNYTRGAITNLFMLYEFNSIERRQWRQTMNSSKYL	generic|sp_Q9EPN1_NBEA_MOUSE__chr3_-1_55723135_55723236_ENSMUST00000198259_REVERSED	|generic|sp_Q9EPN1-2_NBEA_MOUSE__chr3_-1_55723135_55723236_ENSMUST00000198259_REVERSED	|generic|sp_Q9EPN1-3_NBEA_MOUSE__chr3_-1_55723135_55723236_ENSMUST00000198259_REVERSED	|generic|sp_Q9EPN1-4_NBEA_MOUSE__chr3_-1_55723135_55723236_ENSMUST00000198259_REVERSED|
"""index: 7070, intensity: 5741.0, mobility: 0.952"""	-0.674994	0.358894	1	VNIVNMPNREVIDEKMYDLIGSSYFPK	generic|IP_892689_TX=10090_REVERSED|
"""index: 14157, intensity: 26015.0, mobility: 0.929"""	-0.675088	0.359118	1	WLMKMLLLS	generic|IP_3495827_TX=10090_REVERSED|
"""index: 10442, intensity: 2837.0, mobility: 1.075"""	-0.675134	0.359315	1	ATHAAQLASRSRHM	generic|IP_891422_TX=10090_REVERSED	|generic|IP_891417_TX=10090_REVERSED|
"""index: 2412, intensity: 3391.0, mobility: 1.083"""	-0.675359	0.359315	1	WYAPPHGSSPPNMWM	generic|II_998228_TX=10090_REVERSED|
"""index: 1456, intensity: 2967.0, mobility: 0.904"""	-0.676263	0.359539	1	VHMCYISVLYQYIILVSSFLCVTIY	generic|IP_3463692_TX=10090_REVERSED|
"""index: 2825, intensity: 2819.0, mobility: 1.052"""	-0.676319	0.359888	1	WVETQEDIVYY	generic|IP_1121720_TX=10090_REVERSED|
"""index: 7857, intensity: 20035.0, mobility: 1.011"""	-0.676374	0.360238	1	RHLLATVVTAFQLCKPSFVTGYSM	generic|IP_838319_TX=10090_REVERSED|
"""index: 17103, intensity: 3552.0, mobility: 0.909"""	-0.67643	0.360587	1	WAPLHLSWP	generic|chr15_1_74587150_74587446_ENSMUST00000042035__IP_1084436_TX=10090_REVERSED|
"""index: 2963, intensity: 3063.0, mobility: 0.947"""	-0.676635	0.36081	1	EHTMSSNIDYK	generic|sp_Q6DFV6_FN3C1_MOUSE_REVERSED|
"""index: 6638, intensity: 4935.0, mobility: 0.972"""	-0.676649	0.361005	1	VSEGKEMICLEERVEKKE	generic|IP_1108065_TX=10090_REVERSED|
"""index: 12389, intensity: 3417.0, mobility: 1.093"""	-0.676658	0.361005	1	WWQGAEFQKRAK	generic|IP_908361_TX=10090_REVERSED	|generic|IP_908363_TX=10090_REVERSED|
"""index: 15965, intensity: 96790.0, mobility: 0.990"""	-0.677078	0.361353	1	WKFTFPKRR	generic|sp_Q9Z183_PADI4_MOUSE__II_956860_REVERSED	|generic|sp_Q08642_PADI2_MOUSE_REVERSED	|generic|sp_Q9Z185_PADI1_MOUSE_REVERSED|
"""index: 13691, intensity: 3323.0, mobility: 0.814"""	-0.677106	0.361702	1	AMRMVCWR	generic|IP_1071296_TX=10090_REVERSED|
"""index: 12675, intensity: 5863.0, mobility: 0.915"""	-0.677349	0.361925	1	VNRKWGWL	generic|chr2_1_155157794_155163456_ENSMUST00000109685__IP_996963_TX=10090_REVERSED|
"""index: 14201, intensity: 34954.0, mobility: 0.915"""	-0.677407	0.362273	1	IWAFMKLKA	generic|IP_863809_TX=10090_REVERSED|
"""index: 4251, intensity: 4722.0, mobility: 0.984"""	-0.677596	0.362622	1	MQSVTQFRDPN	generic|tr_D3YYQ8_D3YYQ8_MOUSE__chr6_1_58663645_58663677_ENSMUST00000143752__II_930764_REVERSED	|generic|tr_F7ABZ6_F7ABZ6_MOUSE__chr6_1_58663645_58663677_ENSMUST00000143752__II_930764_REVERSED|
"""index: 16383, intensity: 3420.0, mobility: 1.009"""	-0.677708	0.362971	1	PIRSHRWSGNV	generic|IP_1051707_TX=10090_REVERSED|
"""index: 14241, intensity: 3448.0, mobility: 1.033"""	-0.677731	0.363193	1	MLLGQKHRAVVM	generic|IP_3468902_TX=10090_REVERSED|
"""index: 13817, intensity: 4787.0, mobility: 0.905"""	-0.678294	0.363541	1	SSVPSCVMSLPSL	generic|IP_1129203_TX=10090_REVERSED|
"""index: 737, intensity: 3883.0, mobility: 0.852"""	-0.678341	0.363763	1	KLDPYVDDHIKD	generic|tr_Q1RME4_Q1RME4_MOUSE_REVERSED|
"""index: 6365, intensity: 4815.0, mobility: 0.868"""	-0.678548	0.364111	1	ISSDEIVFNLLHKPY	generic|IP_3455885_TX=10090_REVERSED|
"""index: 3211, intensity: 2637.0, mobility: 0.879"""	-0.678712	0.364333	1	FGDDVASKCLELETQPYYHVY	generic|sp_Q64237_DOPO_MOUSE_REVERSED|
"""index: 9293, intensity: 2737.0, mobility: 1.012"""	-0.678846	0.364681	1	STNPIKSSQALCPI	generic|IP_890822_TX=10090_REVERSED|
"""index: 10090, intensity: 4598.0, mobility: 1.150"""	-0.678866	0.364775	1	VQKFAELCEGVSISPND	generic|sp_Q8BHK0_PNMA2_MOUSE_REVERSED	|generic|tr_Q5DU13_Q5DU13_MOUSE_REVERSED|
"""index: 2164, intensity: 5312.0, mobility: 0.964"""	-0.679016	0.36487	1	ENKVNMPTWW	generic|chr3_1_36555537_36556906_ENSMUST00000029269_REVERSED|
"""index: 12156, intensity: 3784.0, mobility: 0.927"""	-0.679164	0.364964	1	IQRINFKHQ	generic|IP_3488252_TX=10090_REVERSED|
"""index: 12343, intensity: 3666.0, mobility: 0.853"""	-0.679386	0.365311	1	MMICNYLFR	generic|IP_1000477_TX=10090_REVERSED|
"""index: 17471, intensity: 2608.0, mobility: 1.161"""	-0.679489	0.365405	1	IDENNIQVEIWDMLLDMYRPASLATPKRFRQED	generic|sp_Q8BSU7_MOB3A_MOUSE_REVERSED|
"""index: 6274, intensity: 2921.0, mobility: 0.883"""	-0.679893	0.365752	1	TSQLITTRTRWVRERSVIDRTVDV	generic|sp_Q8JZM7_CDC73_MOUSE__II_1033699_REVERSED|
"""index: 9706, intensity: 2968.0, mobility: 0.766"""	-0.68014	0.365972	1	SSRQSQYN	generic|tr_Q62500_Q62500_MOUSE_REVERSED|
"""index: 13830, intensity: 7954.0, mobility: 0.954"""	-0.680259	0.366065	1	RRYEWNLR	generic|tr_C6EQH7_C6EQH7_MOUSE__IP_1022512_REVERSED|
"""index: 3070, intensity: 4982.0, mobility: 0.871"""	-0.681319	0.366378	1	FVPLAKDTRERAVWPPP	generic|tr_Q920V9_Q920V9_MOUSE_REVERSED|
"""index: 11851, intensity: 3919.0, mobility: 0.961"""	-0.681463	0.366378	1	FRVTFCLLLI	generic|IP_1135371_TX=10090_REVERSED|
"""index: 6198, intensity: 124509.0, mobility: 1.087"""	-0.68182	0.366436	1	DRALEVLFAQANEERRFMRGIIRYRGLHKLAEHLTEEFE	generic|sp_Q8JZW8_PNMA3_MOUSE_REVERSED|
"""index: 16320, intensity: 8387.0, mobility: 1.004"""	-0.682155	0.366436	1	RREQQKLFHL	generic|sp_Q62415_ASPP1_MOUSE__II_1112264_REVERSED	|generic|tr_Q3UF84_Q3UF84_MOUSE__II_1112264_REVERSED|
"""index: 10696, intensity: 9598.0, mobility: 0.961"""	-0.682792	0.366782	1	YRESLQMIRE	generic|II_1024570_TX=10090_REVERSED	|generic|tr_D3YXH9_D3YXH9_MOUSE__chr1_-1_191046108_191046269_ENSMUST00000085633_REVERSED	|generic|tr_D3Z0V5_D3Z0V5_MOUSE_REVERSED	|generic|sp_Q3U1C6_TATD3_MOUSE__chr1_-1_191046108_191046269_ENSMUST00000085633_REVERSED	|generic|sp_Q3U1C6-2_TATD3_MOUSE__chr1_-1_191046108_191046269_ENSMUST00000085633_REVERSED	|generic|sp_Q3U1C6-3_TATD3_MOUSE_REVERSED	|generic|tr_E9QL22_E9QL22_MOUSE__chr1_-1_191046108_191046269_ENSMUST00000085633_REVERSED|
"""index: 13712, intensity: 3633.0, mobility: 0.817"""	-0.682795	0.367001	1	FGGRMHEHV	generic|IP_3495468_TX=10090_REVERSED|
"""index: 12666, intensity: 2924.0, mobility: 1.297"""	-0.683107	0.367347	1	QWEKWTGRYSWNLSVIRE	generic|IP_949685_TX=10090_REVERSED	|generic|IP_949682_TX=10090_REVERSED|
"""index: 13230, intensity: 2888.0, mobility: 0.975"""	-0.68315	0.367693	1	LFMYVPGESPFS	generic|chr15_1_6783631_6783960_ENSMUST00000061656_REVERSED|
"""index: 4919, intensity: 3722.0, mobility: 1.020"""	-0.683235	0.368039	1	LQMYAPSSSKDATLPAKDKFKQNYH	generic|tr_X5J5N2_X5J5N2_MOUSE_REVERSED|
"""index: 15877, intensity: 6323.0, mobility: 1.054"""	-0.683397	0.36813	1	ERDRWLVKRR	generic|IP_872326_TX=10090_REVERSED|
"""index: 3303, intensity: 3428.0, mobility: 1.039"""	-0.684023	0.368476	1	RALEEQVSRKHW	generic|IP_887152_TX=10090_REVERSED|
"""index: 768, intensity: 2733.0, mobility: 0.827"""	-0.684189	0.368694	1	YGLVRHAAEYLQR	generic|sp_Q8R3F5_FABD_MOUSE__chr15_-1_83547520_83547792_ENSMUST00000230851__II_2462001_REVERSED	|generic|tr_A0A2R8VHT7_A0A2R8VHT7_MOUSE_REVERSED|
"""index: 18719, intensity: 2854.0, mobility: 1.079"""	-0.684249	0.369039	1	GASGCCMM	generic|chr7_1_44461661_44461690_ENSMUST00000058667_REVERSED|
"""index: 14124, intensity: 2820.0, mobility: 1.036"""	-0.684302	0.369385	1	VVPHRPGASSQIR	generic|tr_A4GE65_A4GE65_MOUSE_REVERSED	|generic|tr_Q14DP5_Q14DP5_MOUSE_REVERSED	|generic|tr_A4GE64_A4GE64_MOUSE_REVERSED	|generic|sp_Q65CL1_CTNA3_MOUSE_REVERSED|
"""index: 5604, intensity: 6669.0, mobility: 1.125"""	-0.684336	0.369603	1	AHLHSNQKFSKGCVDCEYPKEGSHTRQHVTLYSKLIFSKRCEKC	generic|tr_Q3UFF8_Q3UFF8_MOUSE_REVERSED	|generic|tr_Q5NC63_Q5NC63_MOUSE_REVERSED|
"""index: 8068, intensity: 5649.0, mobility: 0.968"""	-0.684673	0.369948	1	GCVPIAQKIPLEGSRMYQ	generic|tr_Q91XW2_Q91XW2_MOUSE_REVERSED	|generic|tr_F8VPU6_F8VPU6_MOUSE_REVERSED|
"""index: 14273, intensity: 3627.0, mobility: 0.894"""	-0.684694	0.370294	1	MNTGVSTTMPHI	generic|IP_824832_TX=10090_REVERSED|
"""index: 5412, intensity: 5397.0, mobility: 1.044"""	-0.685146	0.370639	1	ETLLLFVPPQRWHAPAGGYSCV	generic|IP_1131078_TX=10090_REVERSED|
"""index: 16110, intensity: 54902.0, mobility: 0.974"""	-0.685162	0.370984	1	EKISSFDKLLS	generic|tr_A0JLR5_A0JLR5_MOUSE__II_1004850_REVERSED	|generic|sp_Q7TQI7_ABTB2_MOUSE__II_1004850_REVERSED	|generic|tr_Q3U8L9_Q3U8L9_MOUSE__II_1004850_REVERSED|
"""index: 4710, intensity: 3610.0, mobility: 0.863"""	-0.685332	0.37133	1	LFFAQLLEVCWGVTLAR	generic|tr_A0A0G2JEB3_A0A0G2JEB3_MOUSE__II_979579_REVERSED	|generic|tr_A0A0G2JEA5_A0A0G2JEA5_MOUSE__chr3_-1_89088996_89089079_ENSMUST00000200357__II_979605_REVERSED	|generic|IP_904220_TX=10090_REVERSED	|generic|tr_A0A0G2JDJ5_A0A0G2JDJ5_MOUSE_REVERSED	|generic|tr_Q3TMB3_Q3TMB3_MOUSE_REVERSED	|generic|tr_Q4FJN9_Q4FJN9_MOUSE_REVERSED	|generic|tr_Q5M8R9_Q5M8R9_MOUSE_REVERSED	|generic|tr_Q3US29_Q3US29_MOUSE_REVERSED|
"""index: 5514, intensity: 3727.0, mobility: 1.175"""	-0.685408	0.371675	1	HTEKKLEQKNEQAEMNEMELNHLFTMIEKEKLKLKEYLPN	generic|tr_A0A0G2JFY7_A0A0G2JFY7_MOUSE_REVERSED	|generic|tr_Q80ZT2_Q80ZT2_MOUSE_REVERSED	|generic|tr_L7N261_L7N261_MOUSE_REVERSED	|generic|tr_Q9D3W2_Q9D3W2_MOUSE_REVERSED	|generic|tr_K7N6W5_K7N6W5_MOUSE_REVERSED	|generic|tr_A0A0G2JFD5_A0A0G2JFD5_MOUSE_REVERSED	|generic|tr_G3UXD1_G3UXD1_MOUSE_REVERSED	|generic|tr_L7N216_L7N216_MOUSE_REVERSED	|generic|tr_Q8C5Y0_Q8C5Y0_MOUSE_REVERSED|
"""index: 1866, intensity: 2894.0, mobility: 1.009"""	-0.685447	0.372021	1	TVRTMPLPHSTM	generic|chr6_-1_124399441_124403177_ENSMUST00000112530__IP_906411_TX=10090_REVERSED|
"""index: 12609, intensity: 5639.0, mobility: 0.884"""	-0.685454	0.372109	1	AFRTRGRR	generic|IP_1070985_TX=10090_REVERSED|
"""index: 17762, intensity: 5901.0, mobility: 1.075"""	-0.685553	0.372414	1	KLCLHSLLGKGQRH	generic|chr13_1_19102970_19104288_ENSMUST00000003345_REVERSED|
"""index: 5963, intensity: 11833.0, mobility: 0.916"""	-0.685587	0.372414	1	ENKNNKPFDKYEVQFGQARSL	generic|tr_A2A5S3_A2A5S3_MOUSE__chr2_-1_166949740_166949823_ENSMUST00000184390__II_997882_REVERSED	|generic|tr_Q9DBE7_Q9DBE7_MOUSE__chr2_-1_166949740_166949823_ENSMUST00000184390__II_997882_REVERSED	|generic|tr_Q3TWP5_Q3TWP5_MOUSE__chr2_-1_166949740_166949823_ENSMUST00000184390__II_997882_REVERSED	|generic|tr_Q3TJ07_Q3TJ07_MOUSE__chr2_-1_166949740_166949823_ENSMUST00000184390__II_997882_REVERSED	|generic|tr_Q3U8D3_Q3U8D3_MOUSE__chr2_-1_166949740_166949823_ENSMUST00000184390__II_997882_REVERSED	|generic|tr_Q641P2_Q641P2_MOUSE__chr2_-1_166949740_166949823_ENSMUST00000184390__II_997882_REVERSED	|generic|tr_A2A5R8_A2A5R8_MOUSE__chr2_-1_166949740_166949823_ENSMUST00000184390__II_997868_REVERSED	|generic|tr_Q3UTC8_Q3UTC8_MOUSE__chr2_-1_166949740_166949823_ENSMUST00000184390__II_997882_REVERSED	|generic|sp_Q9Z108_STAU1_MOUSE__chr2_-1_166949740_166949823_ENSMUST00000184390__II_997882_REVERSED	|generic|tr_Q3UKX3_Q3UKX3_MOUSE__chr2_-1_166949740_166949823_ENSMUST00000184390__II_997882_REVERSED	|generic|tr_Q3TU43_Q3TU43_MOUSE__chr2_-1_166949740_166949823_ENSMUST00000184390__II_997882_REVERSED	|generic|II_997875_TX=10090_REVERSED	|generic|tr_Q3U7A6_Q3U7A6_MOUSE_REVERSED|
"""index: 5056, intensity: 7386.0, mobility: 0.956"""	-0.686281	0.37263	1	WGDNNLDALAIASGFYAGVQTGKLVQKR	generic|sp_Q62470-2_ITA3_MOUSE__chr11_-1_95055853_95055930_ENSMUST00000141693__II_1131936_REVERSED	|generic|sp_Q62470_ITA3_MOUSE__chr11_-1_95055853_95055930_ENSMUST00000141693_REVERSED	|generic|sp_Q62470-3_ITA3_MOUSE__chr11_-1_95055853_95055930_ENSMUST00000141693_REVERSED|
"""index: 8428, intensity: 4799.0, mobility: 0.968"""	-0.686458	0.372975	1	WTDTSNEQKQWTGQALCHRYA	generic|tr_Q80UB5_Q80UB5_MOUSE_REVERSED	|generic|tr_A0A158RFU9_A0A158RFU9_MOUSE_REVERSED|
"""index: 10076, intensity: 2523.0, mobility: 1.151"""	-0.686566	0.37332	1	RNEMTSSSVNTRQEAK	generic|tr_Q8R053_Q8R053_MOUSE__II_957953_REVERSED	|generic|tr_Q3V1D2_Q3V1D2_MOUSE__II_957953_REVERSED	|generic|sp_Q8BGQ6_EFC14_MOUSE__II_957953_REVERSED	|generic|tr_Q6PCQ6_Q6PCQ6_MOUSE__II_957953_REVERSED	|generic|sp_Q8BGQ6-2_EFC14_MOUSE_REVERSED|
"""index: 13560, intensity: 3906.0, mobility: 0.984"""	-0.686752	0.373407	1	MSSLQKHRTR	generic|sp_Q99LJ0_CT2NL_MOUSE_REVERSED|
"""index: 1862, intensity: 3049.0, mobility: 1.031"""	-0.687244	0.373457	1	TRSGQHQVGIEMTM	generic|IP_994253_TX=10090_REVERSED|
"""index: 5955, intensity: 3354.0, mobility: 0.973"""	-0.687252	0.373457	1	MVMYVREQTEFVEVLQIINA	generic|sp_Q91YA2_KPSH1_MOUSE_REVERSED|
"""index: 18524, intensity: 7036.0, mobility: 1.489"""	-0.687441	0.373457	1	SLVPRTIILKRII	generic|IP_1120856_TX=10090_REVERSED|
"""index: 10624, intensity: 16143.0, mobility: 0.905"""	-0.687622	0.373457	1	LEKLHQPK	generic|IP_1143055_TX=10090_REVERSED|
"""index: 13402, intensity: 6654.0, mobility: 0.964"""	-0.687879	0.373457	1	RTLCVLKGLEH	generic|IP_963111_TX=10090_REVERSED|
"""index: 14134, intensity: 3111.0, mobility: 0.901"""	-0.689265	0.3738	1	VIFNTLWH	generic|sp_P0C6A1_GTR7_MOUSE_REVERSED	|generic|tr_B1ARZ3_B1ARZ3_MOUSE_REVERSED|
"""index: 6675, intensity: 3044.0, mobility: 1.087"""	-0.689471	0.374143	1	RIQFFFHEFNFFFSKRRNEKSLSHIYMELTHVVKFNTTH	generic|IP_1057636_TX=10090_REVERSED|
"""index: 6876, intensity: 4287.0, mobility: 1.000"""	-0.689646	0.374486	1	SMLLRPPSASTPR	generic|IP_1128899_TX=10090_REVERSED|
"""index: 18091, intensity: 3378.0, mobility: 0.948"""	-0.689841	0.3747	1	HTFHVSIFHP	generic|IP_863515_TX=10090_REVERSED|
"""index: 16263, intensity: 5239.0, mobility: 0.931"""	-0.690107	0.374914	1	AREAYERIR	generic|IP_888496_TX=10090_REVERSED|
"""index: 9584, intensity: 4811.0, mobility: 0.996"""	-0.69026	0.375257	1	RHIMEAFVELDS	generic|IP_3484471_TX=10090_REVERSED|
"""index: 11048, intensity: 3384.0, mobility: 0.961"""	-0.690589	0.3756	1	PVQRYELYNEQVLDETI	generic|IP_827442_TX=10090_REVERSED	|generic|IP_827438_TX=10090_REVERSED|
"""index: 8347, intensity: 2639.0, mobility: 1.157"""	-0.690731	0.375942	1	FVRSVPHLQMYHVSTYLFYLRSVFRCM	generic|IP_1077204_TX=10090_REVERSED|
"""index: 7601, intensity: 2638.0, mobility: 0.922"""	-0.690902	0.376285	1	QCPPVARRTCIDAPMNKRR	generic|IP_971121_TX=10090_REVERSED|
"""index: 11116, intensity: 4842.0, mobility: 0.867"""	-0.690997	0.376628	1	PNLPWERRCAEWCSDKSCNILT	generic|IP_1010203_TX=10090_REVERSED|
"""index: 7931, intensity: 15601.0, mobility: 0.853"""	-0.691006	0.376712	1	MKSQKVEIESVLMKQQNLQLAL	generic|tr_A0A087WSP0_A0A087WSP0_MOUSE__chr1_1_34161097_34161162_ENSMUST00000183331__II_1042653_REVERSED	|generic|sp_Q91ZU6-4_DYST_MOUSE__chr1_1_34161097_34161162_ENSMUST00000183331__II_1042653_REVERSED	|generic|sp_Q91ZU6-5_DYST_MOUSE__chr1_1_34161097_34161162_ENSMUST00000183331__II_1042617_REVERSED	|generic|tr_E9Q9X1_E9Q9X1_MOUSE__chr1_1_34161097_34161162_ENSMUST00000183331_REVERSED	|generic|tr_S4R1P5_S4R1P5_MOUSE__chr1_1_34161097_34161162_ENSMUST00000183331_REVERSED	|generic|sp_Q91ZU6_DYST_MOUSE__chr1_1_34161097_34161162_ENSMUST00000183331_REVERSED	|generic|sp_Q91ZU6-2_DYST_MOUSE__chr1_1_34161097_34161162_ENSMUST00000183331_REVERSED	|generic|sp_Q91ZU6-3_DYST_MOUSE__chr1_1_34161097_34161162_ENSMUST00000183331_REVERSED	|generic|tr_A0A087WPR7_A0A087WPR7_MOUSE__chr1_1_34161097_34161162_ENSMUST00000183331_REVERSED	|generic|tr_A0A087WRB8_A0A087WRB8_MOUSE__chr1_1_34161097_34161162_ENSMUST00000183331_REVERSED|
"""index: 15428, intensity: 3530.0, mobility: 0.937"""	-0.691123	0.376797	1	GKDLLLTVMD	generic|sp_Q8C8R3-2_ANK2_MOUSE__chr3_-1_126934525_126934599_ENSMUST00000182271_REVERSED	|generic|sp_Q8C8R3-4_ANK2_MOUSE__chr3_-1_126934525_126934599_ENSMUST00000182271_REVERSED	|generic|sp_Q8C8R3-5_ANK2_MOUSE__chr3_-1_126934525_126934599_ENSMUST00000182271_REVERSED	|generic|tr_S4R2T7_S4R2T7_MOUSE__chr3_-1_126976047_126976154_ENSMUST00000183075_REVERSED	|generic|tr_S4R1J9_S4R1J9_MOUSE__chr3_-1_126976047_126976154_ENSMUST00000183075_REVERSED	|generic|tr_S4R2R5_S4R2R5_MOUSE__chr3_-1_126934525_126934599_ENSMUST00000182271_REVERSED	|generic|tr_S4R2F3_S4R2F3_MOUSE__chr3_-1_126934525_126934599_ENSMUST00000182271_REVERSED	|generic|sp_Q8C8R3_ANK2_MOUSE__chr3_-1_126934525_126934599_ENSMUST00000182271_REVERSED|
"""index: 8036, intensity: 3898.0, mobility: 0.897"""	-0.691359	0.377139	1	CTPDMVSVSPTPVCFAMG	generic|IP_1119760_TX=10090_REVERSED|
"""index: 5639, intensity: 23872.0, mobility: 0.897"""	-0.691372	0.377481	1	LHSYNATCSQWESSSNRLRKLMRESTPM	generic|IP_998498_TX=10090_REVERSED|
"""index: 5937, intensity: 5148.0, mobility: 1.041"""	-0.691377	0.377823	1	YRMHNIKGPERAYYMISLI	generic|sp_Q8CE96_TRM6_MOUSE__chr2_-1_132805421_132805609_ENSMUST00000152836__II_999008_REVERSED|
"""index: 3238, intensity: 5082.0, mobility: 0.842"""	-0.691526	0.377861	1	MIMLIPVHC	generic|IP_3459482_TX=10090_REVERSED|
"""index: 13156, intensity: 5910.0, mobility: 0.876"""	-0.691633	0.377861	1	QKDWTAPK	generic|II_1090619_TX=10090_REVERSED|
"""index: 11108, intensity: 3379.0, mobility: 1.018"""	-0.691819	0.378203	1	WAWWSARIDPHM	generic|IP_827555_TX=10090_REVERSED|
"""index: 17415, intensity: 3278.0, mobility: 0.954"""	-0.691839	0.378415	1	LWELAQFQW	generic|IP_3502315_TX=10090_REVERSED|
"""index: 4128, intensity: 4373.0, mobility: 1.044"""	-0.692199	0.378757	1	RSSTYCEPKQEPN	generic|IP_957680_TX=10090_REVERSED|
"""index: 14422, intensity: 3819.0, mobility: 0.868"""	-0.692639	0.378969	1	KLREKHSGIGMV	generic|tr_Q7TRS3_Q7TRS3_MOUSE_REVERSED	|generic|tr_Q8VH16_Q8VH16_MOUSE_REVERSED|
"""index: 14701, intensity: 5393.0, mobility: 0.988"""	-0.692887	0.37931	1	RWRETFLR	generic|chr1_1_63549754_63551850_ENSMUST00000087374__IP_1038020_TX=10090_REVERSED|
"""index: 10331, intensity: 2531.0, mobility: 1.115"""	-0.6929	0.379652	1	SDLRPSRLPPRCLNSIPDENMVSAEPTRLTK	generic|sp_Q921T2_TOIP1_MOUSE__chr1_-1_156006925_156007209_ENSMUST00000136331__II_1040909_REVERSED	|generic|sp_Q921T2-2_TOIP1_MOUSE__chr1_-1_156006925_156007209_ENSMUST00000136331__II_1040909_REVERSED	|generic|II_1040900_TX=10090_REVERSED	|generic|sp_Q921T2-3_TOIP1_MOUSE__chr1_-1_156006925_156007209_ENSMUST00000136331_REVERSED	|generic|tr_Q3UE61_Q3UE61_MOUSE_REVERSED	|generic|tr_J3QQ40_J3QQ40_MOUSE_REVERSED|
"""index: 432, intensity: 5048.0, mobility: 0.851"""	-0.693068	0.379993	1	WTTLYLTAS	generic|chr7_1_114030291_114030818_ENSMUST00000046687__IP_882080_TX=10090_REVERSED	|generic|chr7_1_114030345_114030818_ENSMUST00000046687__IP_882080_TX=10090_REVERSED|
"""index: 4454, intensity: 3152.0, mobility: 0.763"""	-0.693263	0.380335	1	STLCINILDKAKSFA	generic|IP_925432_TX=10090_REVERSED|
"""index: 1044, intensity: 3290.0, mobility: 0.793"""	-0.693313	0.380676	1	MQKNLNNIADELTKKDKE	generic|tr_E9QP46_E9QP46_MOUSE__chr12_1_75888313_75888345_ENSMUST00000133623_REVERSED	|generic|sp_Q6ZWQ0_SYNE2_MOUSE__chr12_1_75888313_75888345_ENSMUST00000133623_REVERSED|
"""index: 841, intensity: 2668.0, mobility: 0.817"""	-0.693414	0.381017	1	PHGLQDAIP	generic|IP_3455383_TX=10090_REVERSED|
"""index: 11786, intensity: 2803.0, mobility: 0.956"""	-0.693474	0.381229	1	LLIHMEEARI	generic|IP_888087_TX=10090_REVERSED|
"""index: 7577, intensity: 2566.0, mobility: 0.868"""	-0.693587	0.38144	1	SSNNATYAQR	generic|sp_Q9CZW5_TOM70_MOUSE__chr1_1_127205257_127205286_ENSMUST00000038361_REVERSED	|generic|tr_Q80TT4_Q80TT4_MOUSE__chr1_1_127205257_127205286_ENSMUST00000038361_REVERSED	|generic|tr_Q3TSX8_Q3TSX8_MOUSE__chr1_1_127205257_127205286_ENSMUST00000038361_REVERSED|
"""index: 13763, intensity: 6640.0, mobility: 1.013"""	-0.69367	0.381521	1	HPLAVKRTRDS	generic|IP_883825_TX=10090_REVERSED|
"""index: 16377, intensity: 4249.0, mobility: 0.951"""	-0.693843	0.381862	1	KTDKWVWTK	generic|IP_3478088_TX=10090_REVERSED|
"""index: 5265, intensity: 10635.0, mobility: 0.893"""	-0.693889	0.381942	1	CMSYNETKKREPKEKKKGGERRVSA	generic|IP_939412_TX=10090_REVERSED|
"""index: 10438, intensity: 2784.0, mobility: 0.845"""	-0.694268	0.382283	1	IPLPWSCPSLWPVLTR	generic|chr11_-1_115359691_115359807_ENSMUST00000106542__IP_1124124_TX=10090_REVERSED	|generic|chr11_-1_115358981_115360329_ENSMUST00000106542__IP_1124123_TX=10090_REVERSED|
"""index: 8230, intensity: 13248.0, mobility: 1.125"""	-0.694469	0.382363	1	DRTAEAFVGYPIFFMLVSTYIGQAICIFF	generic|sp_P98199_AT8B2_MOUSE__chr3_-1_89946175_89946276_ENSMUST00000163354__II_979079_REVERSED	|generic|tr_E9QAL4_E9QAL4_MOUSE__chr3_-1_89946175_89946276_ENSMUST00000163354__II_979079_REVERSED	|generic|tr_Q69ZR1_Q69ZR1_MOUSE__chr3_-1_89946175_89946276_ENSMUST00000163354__II_979079_REVERSED	|generic|tr_D3YXQ5_D3YXQ5_MOUSE__chr3_-1_89946175_89946276_ENSMUST00000163354_REVERSED|
"""index: 7405, intensity: 4944.0, mobility: 0.984"""	-0.694794	0.382703	1	GLKGNPSIEFDEL	generic|sp_Q6P5U7_NWD2_MOUSE_REVERSED|
"""index: 18983, intensity: 4989.0, mobility: 1.162"""	-0.695099	0.382914	1	SAGILTYYAVLRFSPIFEPTIPLSLVVLDQGPERVQRGAKLLK	generic|sp_P01027_CO3_MOUSE_REVERSED|
"""index: 12212, intensity: 3304.0, mobility: 0.903"""	-0.695287	0.383124	1	CRLFYVSVK	generic|IP_1046306_TX=10090_REVERSED|
"""index: 6390, intensity: 5095.0, mobility: 0.866"""	-0.695584	0.383152	1	EKHNQVCEKGESNARDQPTIK	generic|tr_A0A5S8DHC4_A0A5S8DHC4_MOUSE__chr15_1_66632867_66632905_ENSMUST00000229576_REVERSED	|generic|sp_Q8CCJ9_P20L1_MOUSE__chr15_1_66632867_66632905_ENSMUST00000229576_REVERSED	|generic|sp_Q8CCJ9-7_P20L1_MOUSE__chr15_1_66632867_66632905_ENSMUST00000229576_REVERSED	|generic|sp_Q8CCJ9-8_P20L1_MOUSE__chr15_1_66632867_66632905_ENSMUST00000229576_REVERSED	|generic|tr_A0A2R8VHV1_A0A2R8VHV1_MOUSE__chr15_1_66632867_66632905_ENSMUST00000229576_REVERSED|
"""index: 14472, intensity: 3681.0, mobility: 0.883"""	-0.695683	0.383152	1	FFIVVFFQ	generic|IP_1067495_TX=10090_REVERSED|
"""index: 297, intensity: 3677.0, mobility: 0.805"""	-0.69629	0.38326	1	EPGYASLVPKSTGALPVF	generic|sp_Q66JQ7_KNL1_MOUSE_REVERSED	|generic|tr_A3KGI3_A3KGI3_MOUSE_REVERSED|
"""index: 3453, intensity: 3322.0, mobility: 0.897"""	-0.696467	0.38326	1	WMQFPTMRMWKPLPQSCRKKLKLTLF	generic|IP_996103_TX=10090_REVERSED|
"""index: 1675, intensity: 4250.0, mobility: 0.882"""	-0.696981	0.38326	1	QDTTTMKEIDIGNSTLID	generic|sp_P51910_APOD_MOUSE__chr16_-1_31297341_31297550_ENSMUST00000023207_REVERSED|
"""index: 7969, intensity: 4770.0, mobility: 1.132"""	-0.697344	0.383469	1	GNHIHVMNKKTNMRRNLVDPHKGAEPE	generic|IP_3466508_TX=10090_REVERSED|
"""index: 15967, intensity: 4904.0, mobility: 1.047"""	-0.697558	0.383808	1	PFDLDLKFKDNL	generic|II_980135_TX=10090_REVERSED	|generic|tr_D3YVP8_D3YVP8_MOUSE__chr3_-1_107939227_107939313_ENSMUST00000155926_REVERSED	|generic|tr_A0A087WNU8_A0A087WNU8_MOUSE_REVERSED	|generic|tr_G5E8M7_G5E8M7_MOUSE__chr3_-1_107939227_107939313_ENSMUST00000155926_REVERSED	|generic|sp_O35660_GSTM6_MOUSE__chr3_-1_107939227_107939313_ENSMUST00000155926_REVERSED	|generic|tr_Q9D5J8_Q9D5J8_MOUSE__chr3_-1_107939227_107939313_ENSMUST00000155926_REVERSED	|generic|tr_D3YVP9_D3YVP9_MOUSE_REVERSED|
"""index: 7049, intensity: 2823.0, mobility: 1.013"""	-0.697747	0.384146	1	MPGGKKMAQWLSQ	generic|sp_Q8BPS4_GP180_MOUSE_REVERSED|
"""index: 1522, intensity: 2569.0, mobility: 0.794"""	-0.698132	0.384355	1	LLMSPVRLYNHMT	generic|IP_1023541_TX=10090_REVERSED|
"""index: 846, intensity: 4517.0, mobility: 0.957"""	-0.698299	0.384563	1	SAQGLSVYFKKMIMYNDEDTSPPPPAPPRRL	generic|sp_G3UYX5_RGS22_MOUSE__II_1090976_REVERSED|
"""index: 1961, intensity: 2523.0, mobility: 1.069"""	-0.698363	0.384772	1	SLIEPASSEMSFMFM	generic|IP_3489800_TX=10090_REVERSED|
"""index: 6751, intensity: 3991.0, mobility: 0.977"""	-0.698527	0.38511	1	SCQSLAPLLASFQFDVICCSVLEL	generic|tr_L7N1Y3_L7N1Y3_MOUSE__II_3503431_REVERSED	|generic|tr_A0A1Y7VJ51_A0A1Y7VJ51_MOUSE_REVERSED	|generic|tr_Q3UTB0_Q3UTB0_MOUSE_REVERSED|
"""index: 13226, intensity: 2945.0, mobility: 0.934"""	-0.698616	0.385448	1	FNTVWQVIP	generic|IP_838942_TX=10090_REVERSED|
"""index: 12228, intensity: 2753.0, mobility: 1.137"""	-0.69878	0.385526	1	VMWQIGVLENEFDQQ	generic|chr1_1_180952151_180952225_ENSMUST00000162283_REVERSED|
"""index: 9623, intensity: 3516.0, mobility: 0.908"""	-0.699308	0.385734	1	GKTIFLLTSTYVSYVREEGVQKKT	generic|IP_858144_TX=10090_REVERSED|
"""index: 1387, intensity: 3133.0, mobility: 0.964"""	-0.699388	0.385758	1	SLTCPPRPTVLGMLSLVQSMAERPAPAW	generic|IP_1120811_TX=10090_REVERSED|
"""index: 1190, intensity: 3067.0, mobility: 0.966"""	-0.699714	0.385758	1	DWPRSGEEPRQ	generic|IP_3463055_TX=10090_REVERSED|
"""index: 656, intensity: 2718.0, mobility: 0.927"""	-0.700394	0.386095	1	SAPYGSPSFFPY	generic|IP_3466575_TX=10090_REVERSED|
"""index: 9504, intensity: 3612.0, mobility: 1.129"""	-0.700435	0.386249	1	QLWLKYMRNRRQC	generic|IP_989787_TX=10090_REVERSED|
"""index: 11001, intensity: 3702.0, mobility: 0.947"""	-0.700762	0.386249	1	SSAGLARCGSLLM	generic|chr1_-1_58973277_58973327_ENSMUST00000027186_REVERSED|
"""index: 3261, intensity: 3097.0, mobility: 1.115"""	-0.700886	0.386456	1	SSVVTLDFTGDTSRPQ	generic|sp_Q2PZL6_FAT4_MOUSE__chr3_1_38949453_38949710_ENSMUST00000129182_REVERSED|
"""index: 5854, intensity: 9786.0, mobility: 1.050"""	-0.700939	0.386608	1	PKGGGQEGKPAWGVSIPYESEYFSKKKKLLVNLPCAGGESQPSWEK	generic|IP_842474_TX=10090_REVERSED|
"""index: 4901, intensity: 3545.0, mobility: 1.106"""	-0.701041	0.386608	1	EKDQKQCVTEYAKAFPAFYGRIKDQVLRDSSCIGEASEILEKE	generic|sp_E9Q555_RN213_MOUSE_REVERSED	|generic|tr_A0A171EBL2_A0A171EBL2_MOUSE_REVERSED|
"""index: 1769, intensity: 5328.0, mobility: 0.879"""	-0.701456	0.386815	1	NVYWVGLVVALEEACLDP	generic|chr17_1_74747679_74747780_ENSMUST00000234705_REVERSED|
"""index: 11774, intensity: 5718.0, mobility: 0.866"""	-0.701617	0.387021	1	ILDAVFPR	generic|tr_Q3U9K6_Q3U9K6_MOUSE__chr7_1_45002305_45002346_ENSMUST00000207129__II_889627_REVERSED	|generic|tr_Q3UJM9_Q3UJM9_MOUSE__chr7_1_45002305_45002346_ENSMUST00000207129_REVERSED|
"""index: 10835, intensity: 2886.0, mobility: 1.001"""	-0.70178	0.387324	1	HLLMLTVSSGTMM	generic|IP_1060898_TX=10090_REVERSED	|generic|IP_1060902_TX=10090_REVERSED|
"""index: 2431, intensity: 13691.0, mobility: 0.898"""	-0.701827	0.387324	1	STSTALTRRAF	generic|tr_A0A140T8V9_A0A140T8V9_MOUSE_REVERSED	|generic|sp_Q8VDC1_FYCO1_MOUSE_REVERSED|
"""index: 7825, intensity: 4178.0, mobility: 0.943"""	-0.701867	0.387324	1	DKEFQRKMKALGGPVTCVDSEEMVNASFSR	generic|tr_B2BBR9_B2BBR9_MOUSE__II_1007720_REVERSED	|generic|tr_B2BBR7_B2BBR7_MOUSE__II_1007720_REVERSED	|generic|tr_A0A5F8MPJ5_A0A5F8MPJ5_MOUSE__II_1007720_REVERSED	|generic|tr_B2BBR8_B2BBR8_MOUSE__II_1007720_REVERSED	|generic|tr_B2BBR6_B2BBR6_MOUSE__II_1007720_REVERSED	|generic|sp_Q4U4S6_XIRP2_MOUSE__II_1007720_REVERSED	|generic|tr_A9YSG3_A9YSG3_MOUSE_REVERSED	|generic|tr_A0A089VPF9_A0A089VPF9_MOUSE_REVERSED	|generic|sp_Q4U4S6-2_XIRP2_MOUSE_REVERSED	|generic|tr_A0A5F8MPR4_A0A5F8MPR4_MOUSE_REVERSED|
"""index: 11925, intensity: 3669.0, mobility: 0.919"""	-0.702567	0.387324	1	IMIRMQSKTMITMGDTLKMNAT	generic|IP_1106728_TX=10090_REVERSED|
"""index: 10685, intensity: 3378.0, mobility: 0.794"""	-0.702841	0.387659	1	APISSTLR	generic|IP_890926_TX=10090_REVERSED|
"""index: 7111, intensity: 3746.0, mobility: 1.000"""	-0.702852	0.387995	1	KSYSYGGTVYICGNMIVAGCEMRRE	generic|sp_Q6GQU2_KLH23_MOUSE_REVERSED|
"""index: 17797, intensity: 6226.0, mobility: 1.161"""	-0.703174	0.3882	1	SINKSERKWITKFDSCFEFWVMFVYSPTVEKEGTKPK	generic|tr_Q62438_Q62438_MOUSE_REVERSED	|generic|sp_Q05860_FMN1_MOUSE_REVERSED	|generic|sp_Q05860-2_FMN1_MOUSE_REVERSED	|generic|sp_Q05860-3_FMN1_MOUSE_REVERSED	|generic|sp_Q05860-5_FMN1_MOUSE_REVERSED	|generic|sp_Q05860-6_FMN1_MOUSE_REVERSED	|generic|tr_A0A5F8MPL0_A0A5F8MPL0_MOUSE_REVERSED	|generic|tr_B7ZW99_B7ZW99_MOUSE_REVERSED	|generic|tr_B9EHJ5_B9EHJ5_MOUSE_REVERSED	|generic|tr_E9Q7P6_E9Q7P6_MOUSE_REVERSED|
"""index: 2539, intensity: 2688.0, mobility: 1.085"""	-0.703519	0.388535	1	YQWCQVRLLFGMM	generic|IP_875679_TX=10090_REVERSED|
"""index: 16652, intensity: 4039.0, mobility: 0.935"""	-0.703524	0.38887	1	YQTWVEDTPRP	generic|IP_937867_TX=10090_REVERSED|
"""index: 4259, intensity: 8065.0, mobility: 1.060"""	-0.703554	0.389205	1	RDGPIVMLWVEEWMSQKFDLKCGPTTACAKLGLVRSASGPPGGLEL	generic|tr_Q3UW69_Q3UW69_MOUSE__II_1012827_REVERSED|
"""index: 14582, intensity: 3893.0, mobility: 1.036"""	-0.703568	0.389541	1	KNTQKNTKTKQP	generic|IP_3466783_TX=10090_REVERSED|
"""index: 5648, intensity: 6617.0, mobility: 1.144"""	-0.703739	0.389745	1	RAWAPVGPAPLSVGAMTR	generic|tr_Q9DB93_Q9DB93_MOUSE_REVERSED	|generic|sp_Q64327_MEA1_MOUSE_REVERSED	|generic|tr_A0A3B2WB12_A0A3B2WB12_MOUSE_REVERSED|
"""index: 4644, intensity: 53801.0, mobility: 0.903"""	-0.704177	0.39008	1	RSLFAPTLIASPSLAMSWSCGRTIMPAT	generic|IP_1073405_TX=10090_REVERSED|
"""index: 9755, intensity: 2907.0, mobility: 0.946"""	-0.704327	0.390416	1	SPIPGLCLPCRR	generic|IP_825408_TX=10090_REVERSED	|generic|IP_981721_TX=10090_REVERSED|
"""index: 1235, intensity: 4028.0, mobility: 0.851"""	-0.704338	0.39062	1	FEHEQHEE	generic|chr4_1_107869015_107869104_ENSMUST00000238584__IP_958801_TX=10090_REVERSED|
"""index: 17006, intensity: 18497.0, mobility: 1.126"""	-0.704421	0.390912	1	NRKKLKPTDQPAGENLSRAKQEVLKGSPMKRTSGVKWT	generic|IP_3443140_TX=10090_REVERSED|
"""index: 8026, intensity: 10811.0, mobility: 0.774"""	-0.704429	0.390912	1	NPLAAAPQ	generic|chr1_1_74332636_74347390_ENSMUST00000087225_REVERSED|
"""index: 10687, intensity: 8293.0, mobility: 0.856"""	-0.704662	0.390912	1	KSVMILTNV	generic|IP_1059524_TX=10090_REVERSED|
"""index: 6554, intensity: 5858.0, mobility: 1.039"""	-0.705296	0.390912	1	QPRQQEPDPSPRHNTTIPSRP	generic|tr_Q8CBV1_Q8CBV1_MOUSE_REVERSED	|generic|tr_Q80WR3_Q80WR3_MOUSE_REVERSED	|generic|tr_Q3U037_Q3U037_MOUSE_REVERSED	|generic|sp_P97360_ETV6_MOUSE_REVERSED	|generic|tr_E9Q8J8_E9Q8J8_MOUSE_REVERSED	|generic|tr_Q8C5E8_Q8C5E8_MOUSE_REVERSED|
"""index: 14653, intensity: 14373.0, mobility: 0.979"""	-0.706349	0.390927	1	EQKISEIPLP	generic|sp_P59178_LMBL2_MOUSE__chr15_1_81687008_81687052_ENSMUST00000172748__II_1087145_REVERSED	|generic|tr_Q3U164_Q3U164_MOUSE__chr15_1_81687008_81687052_ENSMUST00000172748_REVERSED|
"""index: 5066, intensity: 3592.0, mobility: 0.898"""	-0.706774	0.390927	1	WQPNPIGDICS	generic|IP_3502727_TX=10090_REVERSED|
"""index: 13509, intensity: 22060.0, mobility: 1.015"""	-0.707424	0.391261	1	MLLFKRFISR	generic|tr_Q52KJ0_Q52KJ0_MOUSE_REVERSED|
"""index: 3464, intensity: 3165.0, mobility: 1.044"""	-0.707756	0.391594	1	TTRQWQNTLFCFG	generic|II_3461577_TX=10090_REVERSED	|generic|sp_Q8R191_SNG3_MOUSE_REVERSED|
"""index: 9548, intensity: 2630.0, mobility: 1.162"""	-0.707821	0.391797	1	RNRYTLSSWSSTYGHFSLRAICSSRPLYVTNT	generic|IP_3506168_TX=10090_REVERSED|
"""index: 17054, intensity: 5773.0, mobility: 1.097"""	-0.707844	0.392072	1	LPLQRRVQRCWPIPYPLRTSHILQWIQEESLSTLRDSKL	generic|tr_Q80T77_Q80T77_MOUSE_REVERSED|
"""index: 18131, intensity: 3302.0, mobility: 0.995"""	-0.707885	0.392072	1	QKVLYKTMY	generic|IP_1142074_TX=10090_REVERSED|
"""index: 13137, intensity: 5684.0, mobility: 0.932"""	-0.708355	0.392274	1	YRGIALLCVV	generic|tr_D6RFD9_D6RFD9_MOUSE__chr5_-1_124083066_124083110_ENSMUST00000031354_REVERSED|
"""index: 5305, intensity: 3214.0, mobility: 1.137"""	-0.708451	0.392346	1	EEFGYLYKKYACKVN	generic|sp_A2CG63_ARI4B_MOUSE__chr13_1_14197668_14197733_ENSMUST00000151151__II_1109848_REVERSED	|generic|sp_A2CG63-2_ARI4B_MOUSE__chr13_1_14197668_14197733_ENSMUST00000151151__II_1109848_REVERSED	|generic|tr_Z4YMH1_Z4YMH1_MOUSE__chr13_1_14145287_14145370_ENSMUST00000222928_REVERSED	|generic|tr_Z4YL44_Z4YL44_MOUSE__chr13_1_14145287_14145370_ENSMUST00000222928_REVERSED	|generic|tr_Q8BV50_Q8BV50_MOUSE__chr13_1_14164857_14164946_ENSMUST00000110533_REVERSED|
"""index: 12894, intensity: 13029.0, mobility: 1.113"""	-0.708681	0.392679	1	HIREHKQFCSLYR	generic|II_3489026_TX=10090_REVERSED	|generic|tr_Q8BP18_Q8BP18_MOUSE_REVERSED	|generic|tr_Q8C668_Q8C668_MOUSE_REVERSED	|generic|tr_Q64247_Q64247_MOUSE_REVERSED|
"""index: 2774, intensity: 3001.0, mobility: 0.988"""	-0.708704	0.392881	1	QRLEGTSAMSRAHPGPPITCA	generic|IP_889776_TX=10090_REVERSED	|generic|IP_889779_TX=10090_REVERSED	|generic|II_889784_TX=10090_REVERSED|
"""index: 3393, intensity: 4380.0, mobility: 0.924"""	-0.708743	0.393214	1	ASQVEKSLRKYYKGYINSVMMII	generic|sp_Q9JJ59_ABCB9_MOUSE__chr5_-1_124062663_124062899_ENSMUST00000153433_REVERSED	|generic|sp_Q9JJ59-2_ABCB9_MOUSE__chr5_-1_124083602_124083709_ENSMUST00000126856_REVERSED|
"""index: 7818, intensity: 5606.0, mobility: 1.110"""	-0.708857	0.393296	1	QYDRLKERSAWDKEPADEPISLLEVPGQVQ	generic|tr_A2APY6_A2APY6_MOUSE__chr12_-1_73284743_73284772_ENSMUST00000116420__II_998659_REVERSED	|generic|tr_B2RXU2_B2RXU2_MOUSE__chr2_-1_140158476_140158592_ENSMUST00000137005__II_998659_REVERSED	|generic|II_998661_TX=10090_REVERSED|
"""index: 1049, intensity: 3942.0, mobility: 0.956"""	-0.708995	0.393296	1	MHLESCKVARCM	generic|sp_Q01102_LYAM3_MOUSE__II_1027608_REVERSED	|generic|tr_Q3UWM1_Q3UWM1_MOUSE_REVERSED|
"""index: 18325, intensity: 7810.0, mobility: 1.269"""	-0.709316	0.393296	1	FFLGCVLQLYWTGRSVPL	generic|IP_3507393_TX=10090_REVERSED|
"""index: 7265, intensity: 4454.0, mobility: 1.157"""	-0.71056	0.393628	1	MSNSLPQKHLLMSKERIEDGNFLKSTSTKELPEMKPSHGLPIDV	generic|tr_Q8BHV4_Q8BHV4_MOUSE_REVERSED|
"""index: 15585, intensity: 3429.0, mobility: 0.887"""	-0.710577	0.393698	1	RFCVSLAPR	generic|IP_1047145_TX=10090_REVERSED|
"""index: 11725, intensity: 6499.0, mobility: 0.975"""	-0.710778	0.39403	1	RRPQPQRPV	generic|II_1102146_TX=10090_REVERSED|
"""index: 12677, intensity: 2940.0, mobility: 1.015"""	-0.710806	0.394362	1	YKHVSVAREPTL	generic|IP_905636_TX=10090_REVERSED|
"""index: 1417, intensity: 3914.0, mobility: 0.943"""	-0.710845	0.394371	1	TRINDGASPPAW	generic|IP_3475090_TX=10090_REVERSED|
"""index: 12954, intensity: 4730.0, mobility: 1.096"""	-0.710943	0.394371	1	YVSVAGIDKGNEYVW	generic|IP_990052_TX=10090_REVERSED|
"""index: 10410, intensity: 2779.0, mobility: 0.901"""	-0.711422	0.394571	1	PLIFLFSTK	generic|IP_3472978_TX=10090_REVERSED|
"""index: 3833, intensity: 3959.0, mobility: 0.925"""	-0.711522	0.394902	1	RETFSRLNHRRRRGDPDRKP	generic|sp_Q9QX29_TRPC5_MOUSE__chrX_-1_144419527_144419805_ENSMUST00000148240__II_833010_REVERSED	|generic|tr_Q8C8A8_Q8C8A8_MOUSE__chrX_-1_144419527_144419805_ENSMUST00000148240_REVERSED|
"""index: 353, intensity: 2583.0, mobility: 0.834"""	-0.711552	0.395103	1	ISKQIRWMEMWSR	generic|chr5_-1_25021978_25028523_ENSMUST00000030784__IP_945334_TX=10090_REVERSED	|generic|chr5_-1_25028461_25028523_ENSMUST00000030784_REVERSED|
"""index: 11044, intensity: 3304.0, mobility: 0.940"""	-0.711652	0.395372	1	RKDRRNPF	generic|IP_870689_TX=10090_REVERSED|
"""index: 3365, intensity: 3553.0, mobility: 0.917"""	-0.711832	0.395372	1	QCLANSPDEQHPTGIHHGLG	generic|IP_869041_TX=10090_REVERSED|
"""index: 14368, intensity: 4993.0, mobility: 1.020"""	-0.712218	0.395572	1	ENEIVIIFTHLE	generic|tr_Q8BN44_Q8BN44_MOUSE_REVERSED|
"""index: 4610, intensity: 3163.0, mobility: 0.959"""	-0.712538	0.395641	1	HVEKMLESETISLDLSCEAANRHKPTKDG	generic|IP_1080120_TX=10090_REVERSED|
"""index: 3713, intensity: 25848.0, mobility: 1.059"""	-0.712767	0.39584	1	DRDKCCISALTHLPTMMQLSII	generic|IP_3480325_TX=10090_REVERSED|
"""index: 18598, intensity: 4027.0, mobility: 1.401"""	-0.713025	0.395909	1	VSLLLLLHKLIIE	generic|IP_1041483_TX=10090_REVERSED|
"""index: 15959, intensity: 3338.0, mobility: 0.885"""	-0.713109	0.396108	1	TCFHRQINNE	generic|II_3453731_TX=10090_REVERSED	|generic|sp_Q61733_RT31_MOUSE__chr8_1_22414846_22415007_ENSMUST00000211083_REVERSED|
"""index: 10023, intensity: 3864.0, mobility: 1.065"""	-0.713156	0.396376	1	RAHLRISIHFFL	generic|chr14_-1_54781272_54781430_ENSMUST00000022787_REVERSED|
"""index: 17907, intensity: 3215.0, mobility: 1.005"""	-0.713171	0.396376	1	ERGILYTFIR	generic|tr_A0A411ACY3_A0A411ACY3_MOUSE__chr14_-1_29721642_29721749_ENSMUST00000224128__II_3479889_REVERSED	|generic|tr_A0A286YCT5_A0A286YCT5_MOUSE__chr14_-1_29293056_29293115_ENSMUST00000225863__II_3479889_REVERSED|
"""index: 8439, intensity: 3557.0, mobility: 1.222"""	-0.713297	0.396574	1	HLHRPHFADQRESLNESSGGQHLSLVRILQ	generic|IP_985369_TX=10090_REVERSED|
"""index: 14396, intensity: 4423.0, mobility: 1.075"""	-0.713684	0.396904	1	RQLSPGGHGLPLR	generic|IP_947779_TX=10090_REVERSED|
"""index: 16901, intensity: 9940.0, mobility: 1.055"""	-0.713715	0.397102	1	LKRDAIRSHLE	generic|tr_D3Z7D4_D3Z7D4_MOUSE__II_1148685_REVERSED	|generic|sp_Q9D9W0_SPC1L_MOUSE_REVERSED|
"""index: 2067, intensity: 4135.0, mobility: 0.846"""	-0.713788	0.39717	1	AMPSTWFITFLSLPNFS	generic|IP_977851_TX=10090_REVERSED	|generic|IP_977848_TX=10090_REVERSED|
"""index: 7809, intensity: 7943.0, mobility: 1.175"""	-0.714636	0.397247	1	SADWVVVTHDFSGTIIRDGSTDFSLSIIEAL	generic|tr_D3Z7A5_D3Z7A5_MOUSE__II_1032689_REVERSED	|generic|tr_Q9D4T2_Q9D4T2_MOUSE__II_1032689_REVERSED|
"""index: 15017, intensity: 4141.0, mobility: 1.052"""	-0.714992	0.397247	1	FIRQVQLRQR	generic|tr_A0A2I3BRQ5_A0A2I3BRQ5_MOUSE_REVERSED	|generic|sp_Q5DTZ0_NYNRI_MOUSE_REVERSED|
"""index: 15957, intensity: 28552.0, mobility: 1.010"""	-0.715549	0.397247	1	GATTKKWHNRL	generic|II_917293_TX=10090_REVERSED	|generic|II_917291_TX=10090_REVERSED	|generic|sp_Q9ESW4-2_AGK_MOUSE_REVERSED	|generic|sp_Q9ESW4_AGK_MOUSE__chr2_1_129133331_129133360_ENSMUST00000035481_REVERSED	|generic|tr_A0A0J9YU24_A0A0J9YU24_MOUSE_REVERSED|
"""index: 16893, intensity: 2604.0, mobility: 0.872"""	-0.715713	0.397247	1	KKVMLGAKYTPH	generic|sp_Q9D2G5_SYNJ2_MOUSE__chr17_1_6016313_6016351_ENSMUST00000134767__II_1072204_REVERSED	|generic|sp_Q9D2G5-2_SYNJ2_MOUSE__chr17_1_6016313_6016351_ENSMUST00000134767__II_1072204_REVERSED	|generic|sp_Q9D2G5-4_SYNJ2_MOUSE__chr17_1_6016313_6016351_ENSMUST00000134767__II_1072204_REVERSED	|generic|sp_Q9D2G5-5_SYNJ2_MOUSE__chr17_1_6016313_6016351_ENSMUST00000134767__II_1072189_REVERSED	|generic|tr_F7BI35_F7BI35_MOUSE__chr17_1_6016313_6016351_ENSMUST00000134767__II_1072177_REVERSED	|generic|tr_F6U4I6_F6U4I6_MOUSE__chr17_1_6027243_6027323_ENSMUST00000134767__II_1072176_REVERSED	|generic|tr_E9Q4P5_E9Q4P5_MOUSE__chr17_1_6016313_6016351_ENSMUST00000134767__II_1072204_REVERSED	|generic|sp_Q9D2G5-3_SYNJ2_MOUSE__chr17_1_6016313_6016351_ENSMUST00000134767_REVERSED	|generic|tr_Q3TTB3_Q3TTB3_MOUSE__chr17_1_6016313_6016351_ENSMUST00000134767_REVERSED|
"""index: 4078, intensity: 4010.0, mobility: 1.158"""	-0.716071	0.397247	1	QLEQKELVRPDTDIHNDEIHEILDALTPFH	generic|sp_Q80ZQ5_JAZF1_MOUSE__II_920762_REVERSED	|generic|sp_Q80ZQ5-2_JAZF1_MOUSE__II_920762_REVERSED|
"""index: 4541, intensity: 2772.0, mobility: 0.929"""	-0.716593	0.397575	1	WLGWLHSGPSSCVSVWPPYLI	generic|IP_2463000_TX=10090_REVERSED|
"""index: 17469, intensity: 3873.0, mobility: 0.898"""	-0.71661	0.397642	1	PQKMYRMMW	generic|IP_963694_TX=10090_REVERSED|
"""index: 15288, intensity: 5806.0, mobility: 1.147"""	-0.717086	0.397969	1	GHPDAYVAPLVHITSSALEYCVTDRLSARLTVSAFMM	generic|IP_1003240_TX=10090_REVERSED|
"""index: 17480, intensity: 12438.0, mobility: 1.068"""	-0.71713	0.398297	1	KTLNGRLGQCRKL	generic|chr15_1_80880241_80880438_ENSMUST00000067689_REVERSED|
"""index: 718, intensity: 2793.0, mobility: 0.894"""	-0.717172	0.39856	1	LGPPCRWRW	generic|IP_1107712_TX=10090_REVERSED|
"""index: 1440, intensity: 3434.0, mobility: 0.894"""	-0.717588	0.39856	1	WNSTSHPPLP	generic|IP_1137201_TX=10090_REVERSED|
"""index: 17836, intensity: 7569.0, mobility: 0.959"""	-0.717803	0.398887	1	TSACQAPELYL	generic|IP_3479910_TX=10090_REVERSED	|generic|IP_2455745_TX=10090_REVERSED|
"""index: 15895, intensity: 52719.0, mobility: 0.986"""	-0.718022	0.399215	1	FRRYRFPKI	generic|IP_947673_TX=10090_REVERSED|
"""index: 549, intensity: 2760.0, mobility: 0.883"""	-0.718031	0.399542	1	EQVQWHKTV	generic|sp_Q6P7W2_SHKB1_MOUSE__II_895562_REVERSED	|generic|sp_Q6P7W2-2_SHKB1_MOUSE_REVERSED|
"""index: 17818, intensity: 4439.0, mobility: 1.221"""	-0.718077	0.399608	1	LEMITKRLSKQFHKERALVNRLSEKTNELEIIVRDLKHKLKK	generic|IP_924463_TX=10090_REVERSED|
"""index: 12254, intensity: 2937.0, mobility: 0.985"""	-0.718337	0.399804	1	KQRTKSSFIR	generic|IP_983280_TX=10090_REVERSED|
"""index: 8450, intensity: 3776.0, mobility: 1.006"""	-0.718686	0.400131	1	QHTQIKISCDRR	generic|chrX_-1_74079995_74085576_ENSMUST00000100750_REVERSED|
"""index: 1196, intensity: 3030.0, mobility: 0.733"""	-0.719188	0.400327	1	FGIRNAARLRFS	generic|sp_Q8BX90_FND3A_MOUSE_REVERSED	|generic|tr_F6TLV3_F6TLV3_MOUSE_REVERSED|
"""index: 13292, intensity: 9283.0, mobility: 0.906"""	-0.719258	0.400392	1	QHKMLHHK	generic|tr_Q8BV16_Q8BV16_MOUSE_REVERSED	|generic|tr_Q3U267_Q3U267_MOUSE_REVERSED	|generic|tr_Q8BVH0_Q8BVH0_MOUSE_REVERSED	|generic|tr_Q14DQ6_Q14DQ6_MOUSE_REVERSED	|generic|tr_E9Q569_E9Q569_MOUSE_REVERSED|
"""index: 9430, intensity: 3877.0, mobility: 1.034"""	-0.719327	0.400718	1	SVVSYLSINSWLY	generic|tr_Q3TAQ9_Q3TAQ9_MOUSE__chr18_1_32843833_32843898_ENSMUST00000234158__II_3464094_REVERSED	|generic|tr_Q8VDN1_Q8VDN1_MOUSE__chr18_1_32854804_32854863_ENSMUST00000234798__II_3464094_REVERSED	|generic|tr_Q6NSU4_Q6NSU4_MOUSE__chr18_1_32854804_32854863_ENSMUST00000234798__II_3464094_REVERSED	|generic|tr_Q3TA68_Q3TA68_MOUSE__chr18_1_32843833_32843898_ENSMUST00000234158_REVERSED	|generic|tr_Q505Q0_Q505Q0_MOUSE__chr18_1_32843833_32843898_ENSMUST00000234158_REVERSED|
"""index: 1730, intensity: 3031.0, mobility: 0.876"""	-0.71941	0.401045	1	FISSGRPNNE	generic|tr_Q91XY8_Q91XY8_MOUSE__chr18_1_37833338_37840129_ENSMUST00000193941__II_1051469_REVERSED|
"""index: 17778, intensity: 4315.0, mobility: 1.005"""	-0.719563	0.401372	1	HKSMHVHKKDI	generic|IP_3505415_TX=10090_REVERSED|
"""index: 7006, intensity: 5184.0, mobility: 0.906"""	-0.719607	0.401436	1	MQAAEDIFIH	generic|sp_E9QAM5_HELZ2_MOUSE__II_993343_REVERSED	|generic|tr_A2AS03_A2AS03_MOUSE__II_993343_REVERSED	|generic|tr_A2AS05_A2AS05_MOUSE__II_993343_REVERSED	|generic|tr_Q3TZD5_Q3TZD5_MOUSE_REVERSED|
"""index: 11225, intensity: 2784.0, mobility: 1.118"""	-0.719833	0.401631	1	QSAKHLLLHMGKGPPE	generic|IP_3485209_TX=10090_REVERSED|
"""index: 3005, intensity: 2854.0, mobility: 0.798"""	-0.720163	0.401826	1	ISSNIKWERLEGI	generic|IP_905112_TX=10090_REVERSED|
"""index: 9408, intensity: 3104.0, mobility: 1.004"""	-0.720315	0.402153	1	RMHWGCSHSVPW	generic|IP_933341_TX=10090_REVERSED|
"""index: 14478, intensity: 7750.0, mobility: 0.921"""	-0.720448	0.402479	1	MRASKKYQH	generic|IP_905277_TX=10090_REVERSED|
"""index: 10627, intensity: 3356.0, mobility: 0.784"""	-0.720505	0.402805	1	VLAPALPM	generic|IP_1130506_TX=10090_REVERSED|
"""index: 13684, intensity: 5105.0, mobility: 0.988"""	-0.720529	0.402868	1	HLTRSIVVAYR	generic|chr17_-1_79852860_79853859_ENSMUST00000068282__IP_1064191_TX=10090_REVERSED|
"""index: 10778, intensity: 4533.0, mobility: 0.895"""	-0.720666	0.403063	1	LSRQSVARE	generic|chr19_1_23758978_23892809_ENSMUST00000025830_REVERSED|
"""index: 2603, intensity: 30434.0, mobility: 0.906"""	-0.720829	0.403389	1	QEERQKQKFKMNGFHLLAGVIKYCAC	generic|sp_A2AQP0_MYH7B_MOUSE_REVERSED|
"""index: 14921, intensity: 4127.0, mobility: 1.177"""	-0.720877	0.403715	1	ALMMRVFDSAEKVSEEDTEMMSATKCELLKQKISEYIVFHIVTESIG	generic|tr_Q8BZJ4_Q8BZJ4_MOUSE__II_845010_REVERSED	|generic|sp_Q922G0_S2536_MOUSE__chr9_-1_97100071_97100115_ENSMUST00000153070__II_626763_REVERSED|
"""index: 11011, intensity: 5325.0, mobility: 0.837"""	-0.720887	0.403777	1	EMDEALELTEYLGQYYQATSLH	generic|tr_Q8K0J8_Q8K0J8_MOUSE__chr16_1_20686784_20686936_ENSMUST00000156226__II_1077823_REVERSED	|generic|tr_Q8R2V4_Q8R2V4_MOUSE__chr16_1_20686784_20686936_ENSMUST00000156226__II_1077823_REVERSED	|generic|tr_Q6PD42_Q6PD42_MOUSE__chr16_1_20686784_20686936_ENSMUST00000156226__II_1077839_REVERSED	|generic|sp_Q6NZJ6_IF4G1_MOUSE__chr16_1_20686784_20686936_ENSMUST00000156226__II_1077839_REVERSED	|generic|sp_Q6NZJ6-2_IF4G1_MOUSE__chr16_1_20686784_20686936_ENSMUST00000156226__II_1077839_REVERSED	|generic|tr_E9PVC6_E9PVC6_MOUSE__chr16_1_20686784_20686936_ENSMUST00000156226__II_1077839_REVERSED	|generic|tr_E9Q9E1_E9Q9E1_MOUSE__chr16_1_20686784_20686936_ENSMUST00000156226__II_1077839_REVERSED	|generic|tr_A0A0J9YUS5_A0A0J9YUS5_MOUSE__chr16_1_20686784_20686936_ENSMUST00000156226__II_1077839_REVERSED	|generic|tr_E9PVC5_E9PVC5_MOUSE__chr16_1_20686784_20686936_ENSMUST00000156226__II_1077839_REVERSED|
"""index: 6619, intensity: 4804.0, mobility: 1.086"""	-0.721512	0.404103	1	LQLDSVSEKEGPCPRNVETRSRPSTYGITKIEQLGLETLNSNRF	generic|sp_Q3UG20_KMT2E_MOUSE__chr13_-1_43303268_43303297_ENSMUST00000055341_REVERSED	|generic|sp_Q3UG20-2_KMT2E_MOUSE__chr13_-1_43303268_43303297_ENSMUST00000055341_REVERSED	|generic|tr_M4KB43_M4KB43_MOUSE_REVERSED|
"""index: 4319, intensity: 25338.0, mobility: 1.077"""	-0.721563	0.404165	1	QESKHAMLKEQNRG	generic|sp_Q0P5X1_LRIQ1_MOUSE_REVERSED|
"""index: 3078, intensity: 4736.0, mobility: 0.851"""	-0.721768	0.404359	1	SVQLATQNLPQVKMHIP	generic|tr_F8VQD7_F8VQD7_MOUSE__chr14_1_12166816_12166881_ENSMUST00000142917__II_1102085_REVERSED	|generic|sp_Q05909_PTPRG_MOUSE__chr14_1_12166816_12166881_ENSMUST00000142917_REVERSED|
"""index: 9620, intensity: 2847.0, mobility: 1.207"""	-0.722051	0.404684	1	ESPNISTSLDMSLISLWM	generic|IP_1075222_TX=10090_REVERSED|
"""index: 11835, intensity: 10117.0, mobility: 0.897"""	-0.722078	0.40501	1	RYQLVAHQ	generic|IP_872605_TX=10090_REVERSED|
"""index: 6337, intensity: 20421.0, mobility: 0.895"""	-0.722097	0.405335	1	RYDNFCSKLVKLQLNTMQTRFRK	generic|tr_Q5DTG5_Q5DTG5_MOUSE_REVERSED	|generic|sp_Q61329_ZFHX3_MOUSE__chr10_1_128278792_128278821_ENSMUST00000217852_REVERSED	|generic|tr_E9QMD3_E9QMD3_MOUSE__chr10_1_128278792_128278821_ENSMUST00000217852_REVERSED	|generic|tr_Q63ZY0_Q63ZY0_MOUSE_REVERSED	|generic|tr_Q6P9K2_Q6P9K2_MOUSE__chr10_1_128278792_128278821_ENSMUST00000217852_REVERSED|
"""index: 4720, intensity: 2777.0, mobility: 1.021"""	-0.722358	0.40566	1	AVPWSSPMVSQNLLTDEPQCQVNVRGKVSM	generic|IP_891013_TX=10090_REVERSED|
"""index: 17051, intensity: 3235.0, mobility: 0.930"""	-0.722573	0.405986	1	SPVMLLPQPW	generic|chr17_-1_24702017_24702272_ENSMUST00000126319__IP_1071655_TX=10090_REVERSED	|generic|IP_1071662_TX=10090_REVERSED	|generic|chr17_-1_24702141_24702272_ENSMUST00000126319_REVERSED|
"""index: 8311, intensity: 6699.0, mobility: 1.163"""	-0.722754	0.406311	1	TLASSPVNEPDPVFKSKPSAPACPSQSSPAAKR	generic|tr_B2RWW9_B2RWW9_MOUSE__II_954585_REVERSED	|generic|tr_A0A2I3BQG2_A0A2I3BQG2_MOUSE__II_954589_REVERSED	|generic|tr_B7ZCC2_B7ZCC2_MOUSE__II_954589_REVERSED|
"""index: 11205, intensity: 5879.0, mobility: 0.835"""	-0.722802	0.406636	1	YGNSALVDETEEDKHDAQIEFPN	generic|sp_Q8CI71_VPS50_MOUSE__chr6_1_3567804_3567857_ENSMUST00000184461__II_916349_REVERSED	|generic|sp_Q8CI71-2_VPS50_MOUSE__chr6_1_3567804_3567857_ENSMUST00000184461_REVERSED	|generic|sp_Q8CI71-3_VPS50_MOUSE__chr6_1_3600177_3600359_ENSMUST00000184461_REVERSED|
"""index: 356, intensity: 2618.0, mobility: 0.836"""	-0.72291	0.406962	1	IFAVDFWF	generic|sp_Q9WVG6_CARM1_MOUSE__chr9_1_21586473_21586538_ENSMUST00000130032__II_852033_REVERSED	|generic|tr_D3YUP1_D3YUP1_MOUSE__chr9_1_21586473_21586538_ENSMUST00000130032__II_852026_REVERSED	|generic|II_852024_TX=10090_REVERSED	|generic|sp_Q9WVG6-2_CARM1_MOUSE__chr9_1_21586473_21586538_ENSMUST00000130032_REVERSED|
"""index: 7496, intensity: 2931.0, mobility: 1.052"""	-0.723081	0.407287	1	RTPVTETLSAHPMHTTKLDRSGLKLTPLII	generic|IP_1136405_TX=10090_REVERSED|
"""index: 14430, intensity: 106731.0, mobility: 1.038"""	-0.723124	0.40748	1	RASKTRFLALM	generic|chr17_1_30208216_30208326_ENSMUST00000226208__IP_1067645_TX=10090_REVERSED|
"""index: 16025, intensity: 3056.0, mobility: 0.993"""	-0.723585	0.407805	1	LFNGIVRDVNVP	generic|IP_1071704_TX=10090_REVERSED|
"""index: 5277, intensity: 26100.0, mobility: 0.919"""	-0.723589	0.40813	1	DKYAPQIVVGH	generic|tr_E9PZI9_E9PZI9_MOUSE__II_1075151_REVERSED	|generic|tr_Q05D16_Q05D16_MOUSE__II_1075151_REVERSED	|generic|chr16_-1_45396955_45397212_ENSMUST00000167355_REVERSED	|generic|tr_Q80VX2_Q80VX2_MOUSE__chr16_-1_45392246_45392368_ENSMUST00000167355_REVERSED	|generic|tr_E9QMY1_E9QMY1_MOUSE_REVERSED	|generic|sp_O54901_OX2G_MOUSE_REVERSED|
"""index: 10570, intensity: 3299.0, mobility: 1.037"""	-0.723633	0.408249	1	TVDVHYSVVIQLGLELSDLPC	generic|IP_1082139_TX=10090_REVERSED|
"""index: 10257, intensity: 3361.0, mobility: 1.115"""	-0.724475	0.408249	1	FSFFLVFCGMVAVPAPRSAHAP	generic|IP_930661_TX=10090_REVERSED|
"""index: 16290, intensity: 8291.0, mobility: 1.023"""	-0.724777	0.408309	1	YLAMKRTRAR	generic|chr12_1_111541712_111542245_ENSMUST00000166123__IP_1114912_TX=10090_REVERSED	|generic|IP_3472356_TX=10090_REVERSED	|generic|IP_3464083_TX=10090_REVERSED|
"""index: 12285, intensity: 4169.0, mobility: 0.873"""	-0.724894	0.408634	1	VTDKPFSLR	generic|IP_894476_TX=10090_REVERSED|
"""index: 10224, intensity: 6051.0, mobility: 0.837"""	-0.725014	0.408825	1	IAFRITNQ	generic|chr3_-1_103763726_103769450_ENSMUST00000118317_REVERSED|
"""index: 4474, intensity: 4366.0, mobility: 0.840"""	-0.725138	0.40915	1	LSCVLQPGGKQFDRR	generic|tr_G3V001_G3V001_MOUSE_REVERSED	|generic|tr_A0A3B0IYV7_A0A3B0IYV7_MOUSE_REVERSED	|generic|tr_G3UXA9_G3UXA9_MOUSE_REVERSED	|generic|sp_Q9D8U4_C1QT2_MOUSE_REVERSED|
"""index: 983, intensity: 13290.0, mobility: 0.774"""	-0.725141	0.409326	1	CVYVCIYVCIFVCVYICMCVYL	generic|IP_1084689_TX=10090_REVERSED|
"""index: 3376, intensity: 3889.0, mobility: 1.066"""	-0.72523	0.409326	1	YSPSCTYRLVTGPVIPLSYYPKRANKVEPPPDCSIQ	generic|tr_A0A1B0GS59_A0A1B0GS59_MOUSE__II_1023916_REVERSED	|generic|tr_Q78EE4_Q78EE4_MOUSE_REVERSED|
"""index: 5886, intensity: 3227.0, mobility: 1.145"""	-0.725528	0.409326	1	VPRTPMLPYHPRLKGTYRYGAWPDTNVDGEVTWSCVERKAK	generic|sp_Q8BP48_MAP11_MOUSE_REVERSED	|generic|tr_A0A0G2JF71_A0A0G2JF71_MOUSE_REVERSED|
"""index: 9635, intensity: 8267.0, mobility: 0.822"""	-0.725827	0.40965	1	NRPGFRPG	generic|sp_O70480_VAMP4_MOUSE__chr1_1_162577881_162577922_ENSMUST00000128704__II_1027862_REVERSED	|generic|tr_A0A0A6YY66_A0A0A6YY66_MOUSE__chr1_1_162577881_162577922_ENSMUST00000128704__II_1027862_REVERSED	|generic|tr_Q8BSN6_Q8BSN6_MOUSE__chr1_1_162577881_162577922_ENSMUST00000128704__II_1027862_REVERSED|
"""index: 15900, intensity: 3325.0, mobility: 1.047"""	-0.725938	0.409767	1	IKQLLQQQREY	generic|sp_Q9Z304_MYCS_MOUSE_REVERSED|
"""index: 8991, intensity: 3512.0, mobility: 0.911"""	-0.72599	0.409767	1	RKQSRQMFSLKVSSPSGQTLD	generic|sp_Q9WVL5_MORC1_MOUSE_REVERSED|
"""index: 9391, intensity: 2649.0, mobility: 1.142"""	-0.726483	0.410091	1	VSTESQLRMVFKHS	generic|tr_Q6ZPV8_Q6ZPV8_MOUSE_REVERSED	|generic|sp_Q91ZD4_VANG2_MOUSE_REVERSED	|generic|tr_D3YY75_D3YY75_MOUSE_REVERSED|
"""index: 17322, intensity: 28352.0, mobility: 0.968"""	-0.726502	0.410414	1	RPRMKTDLR	generic|chr11_-1_70978226_70978759_ENSMUST00000078528__IP_1133090_TX=10090_REVERSED|
"""index: 7823, intensity: 28827.0, mobility: 0.969"""	-0.726667	0.410737	1	MLPLCCPLISAAPLTSPHQ	generic|IP_958076_TX=10090_REVERSED|
"""index: 8277, intensity: 3886.0, mobility: 1.047"""	-0.726848	0.410928	1	FRNSVIYILLKPSLGPKQLYWHLYTNGNTHVL	generic|tr_A2P1G9_A2P1G9_MOUSE_REVERSED	|generic|tr_Q65ZC0_Q65ZC0_MOUSE_REVERSED|
"""index: 17996, intensity: 5517.0, mobility: 1.059"""	-0.726932	0.411251	1	GPSLEMFISLTKEQPDRLCGYYQVIREHLLNKL	generic|sp_Q61083_M3K2_MOUSE__chr18_1_32203026_32203145_ENSMUST00000234611_REVERSED|
"""index: 14800, intensity: 3333.0, mobility: 1.146"""	-0.727079	0.411575	1	SRLLSGPWCSHPPTPCPMWLSGFSSNAARPELGTSRR	generic|chr5_-1_124835587_124835862_ENSMUST00000036206__IP_930749_TX=10090_REVERSED|
"""index: 4784, intensity: 3384.0, mobility: 1.055"""	-0.727094	0.411765	1	FQLNRLECELLHS	generic|IP_1073965_TX=10090_REVERSED|
"""index: 4411, intensity: 8364.0, mobility: 1.061"""	-0.727121	0.412088	1	QESKHAMLKEQNRG	generic|sp_Q0P5X1_LRIQ1_MOUSE_REVERSED|
"""index: 16989, intensity: 3096.0, mobility: 0.880"""	-0.727192	0.412411	1	RPSPLWIRTAW	generic|IP_3481813_TX=10090_REVERSED	|generic|chr14_-1_70617347_70618109_ENSMUST00000022694_REVERSED|
"""index: 2715, intensity: 3097.0, mobility: 1.238"""	-0.727287	0.412734	1	EPFMETLGWLRESLTEEL	generic|IP_948740_TX=10090_REVERSED|
"""index: 12167, intensity: 4547.0, mobility: 0.825"""	-0.727371	0.412791	1	SMPRSGMWF	generic|IP_1133410_TX=10090_REVERSED|
"""index: 5872, intensity: 291512.0, mobility: 1.092"""	-0.727613	0.413114	1	EDEEDMLAGYAGKRLLDEIEKKSLQQVGNTANERGSMSQLVAKDL	generic|sp_A2AJK6_CHD7_MOUSE__II_966934_REVERSED	|generic|sp_A2AJK6-3_CHD7_MOUSE__II_966934_REVERSED|
"""index: 5534, intensity: 106468.0, mobility: 1.090"""	-0.727626	0.413303	1	PYTVSAKEEAPLKQDVNFTFDDVVLSMLMPLFKTILEAEMKPE	generic|sp_Q8C4Y3_NELFB_MOUSE__chr2_-1_25200320_25200454_ENSMUST00000128876__II_1013409_REVERSED	|generic|sp_Q8C4Y3-3_NELFB_MOUSE__chr2_-1_25200320_25200454_ENSMUST00000128876__II_1013409_REVERSED	|generic|tr_A0A5H1ZRL3_A0A5H1ZRL3_MOUSE__chr2_-1_25200320_25200454_ENSMUST00000128876__II_1013409_REVERSED|
"""index: 2803, intensity: 3642.0, mobility: 1.016"""	-0.727742	0.413626	1	SSLFNQLKMTDMLVHMTYLYLVEKTKLMFML	generic|chr19_1_36871728_36872502_ENSMUST00000025729__IP_1045909_TX=10090_REVERSED|
"""index: 8661, intensity: 2789.0, mobility: 1.129"""	-0.727791	0.413949	1	IKCLVTPSHFFFTTTWVQYLVNLHRTP	generic|IP_1110638_TX=10090_REVERSED|
"""index: 2900, intensity: 3759.0, mobility: 0.946"""	-0.727865	0.414138	1	KMSFYYLFLMFILIGKDYRLT	generic|IP_3491844_TX=10090_REVERSED|
"""index: 4830, intensity: 3658.0, mobility: 1.168"""	-0.728056	0.414327	1	NSGVHLFDLEKLSFVCLPIHAFYNNS	generic|tr_B2RVX0_B2RVX0_MOUSE_REVERSED	|generic|sp_Q3UV48_LRC30_MOUSE_REVERSED|
"""index: 5621, intensity: 7637.0, mobility: 1.042"""	-0.728393	0.41465	1	EEHRLRAAEEEMRLRNEELRRQAEEEERAWKAAEEEQKRL	generic|tr_G3UWR2_G3UWR2_MOUSE__chr1_1_87423213_87423287_ENSMUST00000172964__II_1032087_REVERSED	|generic|sp_Q6Y7W8_GGYF2_MOUSE__chr1_1_87449107_87449145_ENSMUST00000172964__II_1032087_REVERSED	|generic|tr_G3UYG6_G3UYG6_MOUSE__chr1_1_87449107_87449145_ENSMUST00000172964__II_1032087_REVERSED	|generic|tr_G3UZX7_G3UZX7_MOUSE__chr1_1_87423213_87423287_ENSMUST00000172964__II_1032087_REVERSED	|generic|tr_G3UYR9_G3UYR9_MOUSE__chr1_1_87423213_87423287_ENSMUST00000172964_REVERSED|
"""index: 18572, intensity: 7277.0, mobility: 1.205"""	-0.728408	0.414973	1	RLVLRLHKKLID	generic|IP_855346_TX=10090_REVERSED|
"""index: 7833, intensity: 11597.0, mobility: 1.218"""	-0.728414	0.415161	1	VRCLGIKGSSSSCAVEQCEIDLLESVILLAKPT	generic|IP_1152080_TX=10090_REVERSED	|generic|IP_1152081_TX=10090_REVERSED|
"""index: 7717, intensity: 4735.0, mobility: 0.956"""	-0.728769	0.415484	1	QTLDQDLVLPM	generic|tr_A2RT14_A2RT14_MOUSE_REVERSED|
"""index: 1691, intensity: 2894.0, mobility: 0.863"""	-0.728818	0.415551	1	FTLILPSPLTHKG	generic|IP_865206_TX=10090_REVERSED|
"""index: 3322, intensity: 4517.0, mobility: 0.901"""	-0.729036	0.415551	1	FTMAMMGFEIQPREVAAAEAA	generic|IP_1064131_TX=10090_REVERSED	|generic|IP_1064136_TX=10090_REVERSED|
"""index: 12230, intensity: 5671.0, mobility: 0.959"""	-0.729206	0.415551	1	WMEIKQRR	generic|tr_A0A0U1RPI8_A0A0U1RPI8_MOUSE__chr7_1_66088778_66088846_ENSMUST00000205279__II_887875_REVERSED	|generic|sp_Q9BCZ4_SELS_MOUSE__chr7_1_66080340_66080471_ENSMUST00000206044__II_887877_REVERSED	|generic|II_887872_TX=10090_REVERSED	|generic|tr_A0A0U1RP62_A0A0U1RP62_MOUSE__chr7_1_66080340_66080471_ENSMUST00000206044_REVERSED|
"""index: 11392, intensity: 2787.0, mobility: 1.222"""	-0.729372	0.415551	1	DVMALGRKSLHGGRQDF	generic|IP_1153352_TX=10090_REVERSED|
"""index: 4099, intensity: 3914.0, mobility: 1.058"""	-0.729411	0.415551	1	VAPAGASS	generic|IP_1108923_TX=10090_REVERSED	|generic|IP_1108916_TX=10090_REVERSED|
"""index: 10006, intensity: 4382.0, mobility: 1.091"""	-0.729705	0.415551	1	VYTNEAAAGNMAPRQI	generic|chr19_-1_24130876_24131139_ENSMUST00000233027__IP_1046831_TX=10090_REVERSED|
"""index: 17029, intensity: 6245.0, mobility: 0.945"""	-0.730218	0.415551	1	KYDKHSGRK	generic|sp_Q8CJ19_MICA3_MOUSE__chr6_-1_121026962_121027090_ENSMUST00000203254__II_912188_REVERSED	|generic|sp_Q8CJ19-3_MICA3_MOUSE__chr6_-1_121026962_121027090_ENSMUST00000203254__II_912197_REVERSED	|generic|tr_A0A5F8MPU7_A0A5F8MPU7_MOUSE__chr6_-1_121026962_121027090_ENSMUST00000203254_REVERSED	|generic|tr_A0A5F8MPN4_A0A5F8MPN4_MOUSE__chr6_-1_121026962_121027090_ENSMUST00000203254_REVERSED	|generic|sp_Q8CJ19-2_MICA3_MOUSE__chr6_-1_121026962_121027090_ENSMUST00000203254_REVERSED	|generic|tr_A0A5F8MPF3_A0A5F8MPF3_MOUSE__chr6_-1_121026962_121027090_ENSMUST00000203254_REVERSED	|generic|tr_A0A0N4SVV2_A0A0N4SVV2_MOUSE__chr6_-1_121026962_121027090_ENSMUST00000203254_REVERSED	|generic|tr_A0A0N4SWA5_A0A0N4SWA5_MOUSE__chr6_-1_121026962_121027090_ENSMUST00000203254_REVERSED|
"""index: 429, intensity: 2595.0, mobility: 0.835"""	-0.73034	0.415551	1	DATTLIDIGH	generic|sp_Q8BYA0_TBCD_MOUSE__chr11_1_121603678_121603740_ENSMUST00000155666__II_1122017_REVERSED|
"""index: 9762, intensity: 4105.0, mobility: 0.986"""	-0.730962	0.415551	1	TGPSLPRHFIFDRFCRFLFWSSLGLSSHHLSLC	generic|IP_3492659_TX=10090_REVERSED|
"""index: 6829, intensity: 4227.0, mobility: 1.305"""	-0.73105	0.415551	1	TIQLMKRAQSSSSPHFLQCYTG	generic|IP_902096_TX=10090_REVERSED|
"""index: 8931, intensity: 3249.0, mobility: 0.969"""	-0.731222	0.415551	1	QFMMQVPKEEN	generic|tr_W4VSP4_W4VSP4_MOUSE_REVERSED	|generic|tr_Q6P6K7_Q6P6K7_MOUSE_REVERSED|
"""index: 14007, intensity: 2742.0, mobility: 0.866"""	-0.731284	0.415551	1	SKHKRLGWKW	generic|IP_920674_TX=10090_REVERSED|
"""index: 13325, intensity: 3674.0, mobility: 0.908"""	-0.731305	0.415551	1	TYSHGHLPWPQ	generic|IP_1116707_TX=10090_REVERSED|
"""index: 17487, intensity: 2585.0, mobility: 1.121"""	-0.73205	0.415551	1	TVDKPKKIIKVTEVHLRASAGLRGLKFGYVSEDAMACNK	generic|tr_A0A5K1VVQ9_A0A5K1VVQ9_MOUSE__chr19_-1_7374046_7374075_ENSMUST00000237653__II_1006392_REVERSED	|generic|sp_A2ASS6_TITIN_MOUSE__chr19_-1_7374046_7374075_ENSMUST00000237653__II_1006392_REVERSED	|generic|sp_A2ASS6-2_TITIN_MOUSE__chr19_-1_7374046_7374075_ENSMUST00000237653__II_1006392_REVERSED	|generic|tr_A0A5K1VVQ1_A0A5K1VVQ1_MOUSE__chr19_-1_7374046_7374075_ENSMUST00000237653__II_1006392_REVERSED	|generic|tr_E9Q8K5_E9Q8K5_MOUSE__chr19_-1_7374046_7374075_ENSMUST00000237653__II_1006392_REVERSED	|generic|sp_A2ASS6-3_TITIN_MOUSE__II_1006392_REVERSED	|generic|tr_E9Q8N1_E9Q8N1_MOUSE__chr19_-1_7374046_7374075_ENSMUST00000237653__II_1006392_REVERSED|
"""index: 16677, intensity: 5270.0, mobility: 1.023"""	-0.732051	0.415551	1	LFNCSKIKMKV	generic|IP_2420078_TX=10090_REVERSED|
"""index: 4447, intensity: 3599.0, mobility: 0.845"""	-0.732221	0.415551	1	GESTLINRIFLTRW	generic|tr_Q8BFT5_Q8BFT5_MOUSE__IP_925893_REVERSED|
"""index: 14953, intensity: 4106.0, mobility: 0.868"""	-0.733356	0.415737	1	PKLLIYRGFVIM	generic|IP_1145786_TX=10090_REVERSED|
"""index: 18743, intensity: 2903.0, mobility: 1.162"""	-0.733462	0.416056	1	SSSSGCCM	generic|IP_1149569_TX=10090_REVERSED|
"""index: 6470, intensity: 4756.0, mobility: 0.943"""	-0.733471	0.416242	1	IRAIMTGMVFGTRTLASAMPALSSTAEAPTMTA	generic|IP_1007544_TX=10090_REVERSED|
"""index: 3305, intensity: 3623.0, mobility: 0.969"""	-0.733638	0.416561	1	ENPVFINDEPLN	generic|IP_1145463_TX=10090_REVERSED|
"""index: 17816, intensity: 12261.0, mobility: 0.978"""	-0.73391	0.416614	1	RSAWLAHVRGP	generic|chr5_1_33996774_33996905_ENSMUST00000056355_REVERSED	|generic|chr5_1_33996792_33996905_ENSMUST00000056355_REVERSED	|generic|chr5_1_33996723_33996905_ENSMUST00000056355_REVERSED|
"""index: 10920, intensity: 3740.0, mobility: 0.861"""	-0.734305	0.41672	1	EERKQQIPFEMRNWMFKHM	generic|IP_917374_TX=10090_REVERSED|
"""index: 14439, intensity: 4690.0, mobility: 1.066"""	-0.734402	0.41672	1	WRLRTKKMRL	generic|IP_1145796_TX=10090_REVERSED|
"""index: 3099, intensity: 3183.0, mobility: 0.952"""	-0.73472	0.417038	1	FWHQLLPRISYNIMYQ	generic|IP_1092167_TX=10090_REVERSED|
"""index: 1703, intensity: 2749.0, mobility: 0.863"""	-0.734836	0.417355	1	FVSLIQIFATGVK	generic|chr3_1_96637267_96643613_ENSMUST00000118557__IP_982033_TX=10090_REVERSED|
"""index: 5627, intensity: 4558.0, mobility: 1.164"""	-0.734856	0.417673	1	HFYFISPDLGSTQSLSLFLLCLYRPPSWPHSRKQLVLHFD	generic|IP_897439_TX=10090_REVERSED|
"""index: 15808, intensity: 3189.0, mobility: 0.888"""	-0.73522	0.417991	1	MAWPEKPK	generic|IP_993083_TX=10090_REVERSED	|generic|chr2_1_181650105_181650245_ENSMUST00000136481_REVERSED|
"""index: 2847, intensity: 3853.0, mobility: 0.863"""	-0.735439	0.418095	1	SQNDGTQPYYHPKSHMS	generic|IP_3466348_TX=10090_REVERSED|
"""index: 3777, intensity: 10311.0, mobility: 1.069"""	-0.735441	0.418095	1	CFVWEKKSNRMKIPFFCKRSFFFELDCLPSSKGNPETKW	generic|IP_1150772_TX=10090_REVERSED|
"""index: 3188, intensity: 3664.0, mobility: 0.880"""	-0.736005	0.418413	1	LNFAMEKHM	generic|tr_A0A087WQS9_A0A087WQS9_MOUSE_REVERSED|
"""index: 2446, intensity: 3628.0, mobility: 0.974"""	-0.736105	0.418464	1	AEGADDTCHCQKKRKKRRSKKL	generic|sp_Q7M764_U17PE_MOUSE_REVERSED	|generic|tr_A0A1B0GS33_A0A1B0GS33_MOUSE_REVERSED	|generic|tr_A0A140T8J5_A0A140T8J5_MOUSE_REVERSED|
"""index: 4921, intensity: 3430.0, mobility: 0.900"""	-0.736504	0.4187	1	ERRQGPGWRQLRHPQDLSDGAGQPQIT	generic|sp_P57110_ATS8_MOUSE_REVERSED	|generic|tr_F8VQ15_F8VQ15_MOUSE_REVERSED|
"""index: 9974, intensity: 5069.0, mobility: 0.767"""	-0.736643	0.4187	1	SSSHMKNY	generic|tr_G8JL85_G8JL85_MOUSE__chr4_1_43426346_43426384_ENSMUST00000173682__II_964169_REVERSED	|generic|sp_Q80U22_RUSC2_MOUSE__chr4_1_43425878_43426132_ENSMUST00000173682__II_964169_REVERSED	|generic|sp_Q80U22-2_RUSC2_MOUSE__chr4_1_43426346_43426384_ENSMUST00000173682__II_964169_REVERSED	|generic|tr_G3UXJ5_G3UXJ5_MOUSE__II_964185_REVERSED	|generic|tr_Q3V1Z0_Q3V1Z0_MOUSE__chr4_1_43425878_43426132_ENSMUST00000173682__II_964169_REVERSED	|generic|tr_Q80YT8_Q80YT8_MOUSE_REVERSED|
"""index: 12636, intensity: 12941.0, mobility: 1.002"""	-0.737263	0.419017	1	VRYVYAKSLI	generic|tr_E9PXX0_E9PXX0_MOUSE_REVERSED	|generic|tr_E1AZ71_E1AZ71_MOUSE_REVERSED	|generic|tr_Q80XL8_Q80XL8_MOUSE_REVERSED|
"""index: 9294, intensity: 2597.0, mobility: 0.962"""	-0.737297	0.419069	1	LWLDPVTSSVPS	generic|IP_3472480_TX=10090_REVERSED|
"""index: 8331, intensity: 3046.0, mobility: 1.128"""	-0.737709	0.419385	1	DFSMILLVSSEMASFE	generic|tr_Q3ZAT9_Q3ZAT9_MOUSE_REVERSED	|generic|tr_Q7TRR8_Q7TRR8_MOUSE_REVERSED	|generic|tr_Q8VH13_Q8VH13_MOUSE_REVERSED|
"""index: 14258, intensity: 4042.0, mobility: 1.060"""	-0.737942	0.419702	1	THIRYHRKLS	generic|tr_J3QN14_J3QN14_MOUSE_REVERSED|
"""index: 18216, intensity: 2573.0, mobility: 1.058"""	-0.737987	0.419886	1	MPTHLHPNWSIALVIPLNGSITVMYMGLFLGLIIE	generic|IP_1120852_TX=10090_REVERSED|
"""index: 1219, intensity: 3021.0, mobility: 0.993"""	-0.738224	0.420203	1	ELKYFAQNEIGC	generic|sp_Q6P5H6-4_FRMD5_MOUSE__chr2_-1_121562881_121562970_ENSMUST00000128428__II_1001051_REVERSED	|generic|tr_B0R0D4_B0R0D4_MOUSE__chr2_-1_121562881_121562970_ENSMUST00000128428__II_1001065_REVERSED	|generic|tr_A2AR56_A2AR56_MOUSE__chr2_-1_121562881_121562970_ENSMUST00000128428__II_1001039_REVERSED	|generic|sp_Q6P5H6_FRMD5_MOUSE__chr2_-1_121562881_121562970_ENSMUST00000128428__II_1001039_REVERSED	|generic|tr_B0R0D5_B0R0D5_MOUSE__chr2_-1_121562881_121562970_ENSMUST00000128428__II_1001051_REVERSED	|generic|tr_F6XM46_F6XM46_MOUSE__chr2_-1_121562881_121562970_ENSMUST00000128428_REVERSED	|generic|sp_Q6P5H6-2_FRMD5_MOUSE__chr2_-1_121562881_121562970_ENSMUST00000128428_REVERSED	|generic|sp_Q6P5H6-3_FRMD5_MOUSE__chr2_-1_121562881_121562970_ENSMUST00000128428_REVERSED|
"""index: 10638, intensity: 2881.0, mobility: 1.132"""	-0.738261	0.420386	1	LYWWATAFLRGTKW	generic|IP_1133936_TX=10090_REVERSED	|generic|IP_1133944_TX=10090_REVERSED|
"""index: 9547, intensity: 3913.0, mobility: 0.820"""	-0.738433	0.420703	1	LEPQGDPK	generic|tr_A0A5F8MPI9_A0A5F8MPI9_MOUSE__chr2_1_29732870_29732923_ENSMUST00000123953_REVERSED	|generic|tr_Q91ZZ2_Q91ZZ2_MOUSE__chr2_1_29732870_29732923_ENSMUST00000123953_REVERSED	|generic|tr_A1L338_A1L338_MOUSE__chr2_1_29732870_29732923_ENSMUST00000123953_REVERSED	|generic|tr_Q3UGX8_Q3UGX8_MOUSE__chr2_1_29732870_29732923_ENSMUST00000123953_REVERSED	|generic|tr_Q3UHC1_Q3UHC1_MOUSE__chr2_1_29732870_29732923_ENSMUST00000123953_REVERSED|
"""index: 15065, intensity: 2536.0, mobility: 0.889"""	-0.738716	0.420886	1	LLWTCIWL	generic|IP_1116494_TX=10090_REVERSED|
"""index: 12328, intensity: 7547.0, mobility: 0.930"""	-0.738985	0.421203	1	KYKVRTHLH	generic|IP_933072_TX=10090_REVERSED|
"""index: 2492, intensity: 3447.0, mobility: 0.945"""	-0.738992	0.421386	1	INCFTCLSLQK	generic|IP_852597_TX=10090_REVERSED|
"""index: 16228, intensity: 3231.0, mobility: 0.962"""	-0.739098	0.421569	1	RHERDLRKT	generic|sp_Q2PZL6-2_FAT4_MOUSE__chr3_1_38951091_38951390_ENSMUST00000129182__II_985448_REVERSED	|generic|sp_Q2PZL6_FAT4_MOUSE__chr3_1_38949453_38949710_ENSMUST00000129182_REVERSED|
"""index: 6392, intensity: 3393.0, mobility: 0.914"""	-0.739141	0.421618	1	ELTSKDKLLQYTEKELMEREDQVLLMST	generic|sp_Q3V125_CC110_MOUSE_REVERSED|
"""index: 18427, intensity: 8086.0, mobility: 1.336"""	-0.739411	0.421934	1	KMKKRIMLLKMKRRMKR	generic|chr15_-1_58052256_58052354_ENSMUST00000175805__IP_1085256_TX=10090_REVERSED|
"""index: 13542, intensity: 3631.0, mobility: 0.869"""	-0.739416	0.422117	1	SSSFHFIFYP	generic|IP_1119829_TX=10090_REVERSED|
"""index: 1843, intensity: 3201.0, mobility: 0.814"""	-0.739493	0.422433	1	GFRKQITYIRSSRVGMM	generic|IP_3481839_TX=10090_REVERSED|
"""index: 7272, intensity: 3679.0, mobility: 1.045"""	-0.739595	0.422749	1	SMAELSPAQNAQPPSISEPLPART	generic|sp_Q3UYV8_DAAF3_MOUSE_REVERSED|
"""index: 16870, intensity: 5811.0, mobility: 1.114"""	-0.739685	0.422931	1	TMITAMSRGIEHYQQGKGVPGLLIFLFRTPIPVETLGSL	generic|sp_Q8JZR6_S4A8_MOUSE__chr14_1_14765628_14765714_ENSMUST00000225496__II_1082635_REVERSED	|generic|sp_Q8JZR6-2_S4A8_MOUSE__chr14_1_14765628_14765714_ENSMUST00000225496__II_1082635_REVERSED|
"""index: 10748, intensity: 2737.0, mobility: 0.801"""	-0.739723	0.423113	1	VHYVGLTV	generic|chr2_-1_73612760_73612903_ENSMUST00000112024__IP_1006909_TX=10090_REVERSED|
"""index: 11404, intensity: 2929.0, mobility: 1.203"""	-0.739795	0.423429	1	ARKIAGFQSGQSLVTYY	generic|sp_A2ARV4_LRP2_MOUSE_REVERSED|
"""index: 4951, intensity: 4366.0, mobility: 0.915"""	-0.739886	0.423611	1	AIAYEEMLPEKTFHFQMPDDTSL	generic|sp_Q3V1D3_AMPD1_MOUSE__II_981064_REVERSED	|generic|tr_H3BIY4_H3BIY4_MOUSE__II_981064_REVERSED|
"""index: 11721, intensity: 3070.0, mobility: 1.099"""	-0.740402	0.423927	1	IKFVTTPNPIVRPSP	generic|sp_Q571K4_TAB3_MOUSE_REVERSED|
"""index: 17769, intensity: 3295.0, mobility: 0.892"""	-0.740425	0.424109	1	EPVEVRRE	generic|tr_Q4KML8_Q4KML8_MOUSE_REVERSED	|generic|tr_A0A0R4IZW5_A0A0R4IZW5_MOUSE_REVERSED|
"""index: 17060, intensity: 81864.0, mobility: 1.064"""	-0.740575	0.424156	1	VRVDQYACGSSVSLLNLQAPTLVDTVNFPRPWLPQLKR	generic|tr_Q7TMS4_Q7TMS4_MOUSE__chr11_1_87803573_87803602_ENSMUST00000167903__II_1128667_REVERSED	|generic|sp_P11247_PERM_MOUSE__chr11_1_87803573_87803602_ENSMUST00000167903__II_1128667_REVERSED	|generic|tr_A0A0A0MQL9_A0A0A0MQL9_MOUSE_REVERSED	|generic|tr_F8WGZ9_F8WGZ9_MOUSE_REVERSED|
"""index: 1276, intensity: 3065.0, mobility: 0.894"""	-0.741269	0.424472	1	LVMFLLLMF	generic|tr_Q8K3I0_Q8K3I0_MOUSE_REVERSED	|generic|sp_E9Q7T7_CHADL_MOUSE__chr15_-1_81692120_81692293_ENSMUST00000173598_REVERSED|
"""index: 3279, intensity: 2561.0, mobility: 0.995"""	-0.741271	0.424567	1	GSRGESPSMFSSTVLLVEYDQEGA	generic|tr_Q3U2B4_Q3U2B4_MOUSE__chr7_1_24573228_24573338_ENSMUST00000205575__II_891460_REVERSED|
"""index: 7707, intensity: 3403.0, mobility: 1.039"""	-0.741354	0.424567	1	QASTRPLLQRKKFSCQFELKPAQARTECS	generic|sp_Q5EE38_ACD_MOUSE__chr8_-1_105698256_105698300_ENSMUST00000211870_REVERSED	|generic|sp_Q5EE38-2_ACD_MOUSE__chr8_-1_105698256_105698300_ENSMUST00000211870_REVERSED	|generic|sp_Q5EE38-3_ACD_MOUSE__chr8_-1_105698256_105698300_ENSMUST00000211870_REVERSED	|generic|sp_Q5EE38-4_ACD_MOUSE__chr8_-1_105698256_105698300_ENSMUST00000211870_REVERSED|
"""index: 12093, intensity: 31734.0, mobility: 0.897"""	-0.742048	0.424614	1	RPFLFGSRL	generic|IP_878183_TX=10090_REVERSED|
"""index: 14605, intensity: 6607.0, mobility: 0.977"""	-0.742451	0.424709	1	EKKNKKQKTH	generic|IP_1143004_TX=10090_REVERSED|
"""index: 2368, intensity: 3180.0, mobility: 0.957"""	-0.742649	0.424709	1	DGLASCGLASTLLD	generic|tr_Q5NCP6_Q5NCP6_MOUSE__II_1128676_REVERSED	|generic|sp_Q7TNF8_RIMB1_MOUSE__II_1128676_REVERSED	|generic|sp_Q7TNF8-2_RIMB1_MOUSE__II_1128676_REVERSED	|generic|sp_Q7TNF8-4_RIMB1_MOUSE_REVERSED|
"""index: 3927, intensity: 3292.0, mobility: 0.979"""	-0.743013	0.424757	1	EMEVVEGSWLTV	generic|IP_880087_TX=10090_REVERSED|
"""index: 1237, intensity: 3555.0, mobility: 0.847"""	-0.743153	0.424937	1	HIRFHKILFAKQSFSMGCERCQF	generic|tr_Q05CE1_Q05CE1_MOUSE__IP_879240_REVERSED	|generic|IP_3491983_TX=10090_REVERSED|
"""index: 1569, intensity: 2783.0, mobility: 0.972"""	-0.743309	0.425251	1	YFVECHSGQIHS	generic|tr_Q3TQ12_Q3TQ12_MOUSE__chr18_1_65682952_65683011_ENSMUST00000182478__II_704848_REVERSED	|generic|tr_S4R2I9_S4R2I9_MOUSE__chr18_1_65682952_65683011_ENSMUST00000182478__II_704848_REVERSED	|generic|sp_Q6NXK2-2_ZN532_MOUSE_REVERSED|
"""index: 3664, intensity: 5761.0, mobility: 1.058"""	-0.743365	0.425565	1	RFVCLCLCVSLFVFVCVYMFV	generic|IP_925278_TX=10090_REVERSED|
"""index: 10469, intensity: 2508.0, mobility: 0.899"""	-0.743422	0.425879	1	VPDSTGLTQCR	generic|II_1097627_TX=10090_REVERSED|
"""index: 16725, intensity: 7597.0, mobility: 1.055"""	-0.74343	0.425926	1	EAARAKKNKNLEA	generic|tr_Q8BJK2_Q8BJK2_MOUSE__chr13_-1_17772297_17772326_ENSMUST00000222848__II_3475086_REVERSED	|generic|sp_Q69ZA1_CDK13_MOUSE__chr13_-1_17772297_17772326_ENSMUST00000222848_REVERSED	|generic|sp_Q69ZA1-2_CDK13_MOUSE__chr13_-1_17772297_17772326_ENSMUST00000222848_REVERSED|
"""index: 11960, intensity: 4593.0, mobility: 0.963"""	-0.744093	0.42624	1	EADLTASAVILRLDGRKKQ	generic|tr_Q8K1G9_Q8K1G9_MOUSE__II_995842_REVERSED	|generic|tr_A2ACQ1_A2ACQ1_MOUSE__II_995842_REVERSED	|generic|II_995856_TX=10090_REVERSED|
"""index: 17101, intensity: 3912.0, mobility: 1.043"""	-0.744148	0.426554	1	QRGINGVTVGGSFFI	generic|sp_Q8BGI3_INSI1_MOUSE_REVERSED|
"""index: 14438, intensity: 5947.0, mobility: 0.892"""	-0.744244	0.426868	1	IWPTAPHRV	generic|IP_969239_TX=10090_REVERSED|
"""index: 3573, intensity: 2515.0, mobility: 0.964"""	-0.744291	0.427093	1	FLEDEQWCRH	generic|tr_Q3T9I9_Q3T9I9_MOUSE_REVERSED|
"""index: 17109, intensity: 7885.0, mobility: 1.103"""	-0.744295	0.427093	1	QKYIGYALAVATTENMLRLCNLGAVQAAAMVSRREADTFFSP	generic|tr_A0A0N4SVU2_A0A0N4SVU2_MOUSE__chr3_1_40745684_40745788_ENSMUST00000203267_REVERSED	|generic|tr_E0CY23_E0CY23_MOUSE__chr3_1_40745684_40745788_ENSMUST00000203267_REVERSED	|generic|sp_P48722_HS74L_MOUSE__chr3_1_40745684_40745788_ENSMUST00000203267_REVERSED	|generic|sp_P48722-2_HS74L_MOUSE_REVERSED|
"""index: 3677, intensity: 6793.0, mobility: 1.038"""	-0.744429	0.427273	1	ETRQLQQNRMLSLMNEELLRLAQWSEMLKRLEEQVMTAGEP	generic|sp_Q4FZC9_SYNE3_MOUSE_REVERSED	|generic|sp_Q4FZC9-2_SYNE3_MOUSE_REVERSED|
"""index: 4856, intensity: 5015.0, mobility: 1.043"""	-0.744533	0.427586	1	CPRETNWDMIWAASLIKRRE	generic|chr8_-1_25989658_25994113_ENSMUST00000061850__IP_865237_TX=10090_REVERSED|
"""index: 13294, intensity: 2917.0, mobility: 1.006"""	-0.744686	0.4279	1	RAPPPTGPAPTRS	generic|chr16_-1_38450426_38452698_ENSMUST00000002923_REVERSED|
"""index: 1225, intensity: 2592.0, mobility: 0.979"""	-0.74476	0.428213	1	QLEQLRCSSQPETKINEKKFVTQLDSESSSSSC	generic|tr_Q6PDS2_Q6PDS2_MOUSE_REVERSED	|generic|sp_Q8BU04_UBR7_MOUSE_REVERSED	|generic|tr_Q68FN3_Q68FN3_MOUSE_REVERSED	|generic|tr_Q3U1Z8_Q3U1Z8_MOUSE_REVERSED|
"""index: 3788, intensity: 113394.0, mobility: 1.060"""	-0.744773	0.428527	1	HTASSTAPTTTGPKMKSKAQKGGAM	generic|IP_925376_TX=10090_REVERSED|
"""index: 11587, intensity: 3616.0, mobility: 0.934"""	-0.744831	0.428706	1	HRDKFRPF	generic|sp_Q8BQ86_CHST8_MOUSE__chr7_-1_34675159_34675434_ENSMUST00000154629__II_893327_REVERSED|
"""index: 7770, intensity: 3243.0, mobility: 0.952"""	-0.744976	0.429019	1	TRLDAMQHCLS	generic|chr9_1_90017049_90017111_ENSMUST00000034912__IP_845712_TX=10090_REVERSED|
"""index: 8403, intensity: 3368.0, mobility: 1.031"""	-0.74501	0.429198	1	EFEPTPSCSVGTRCRLGPESRCRE	generic|IP_897914_TX=10090_REVERSED|
"""index: 17218, intensity: 4539.0, mobility: 0.866"""	-0.74512	0.429511	1	CGSRVLDMRM	generic|chr7_1_16157162_16157212_ENSMUST00000211649_REVERSED|
"""index: 13082, intensity: 4859.0, mobility: 0.905"""	-0.74519	0.429734	1	PYLAIIDDK	generic|sp_Q64505_CP7A1_MOUSE_REVERSED	|generic|tr_A1L3S6_A1L3S6_MOUSE_REVERSED|
"""index: 3786, intensity: 5738.0, mobility: 1.196"""	-0.745229	0.429734	1	DQIDEQAYPNSHLLEKGAQQLEEMYRRSAL	generic|tr_A0A571BF02_A0A571BF02_MOUSE__IP_3490944_REVERSED	|generic|IP_3490943_TX=10090_REVERSED|
"""index: 17501, intensity: 7344.0, mobility: 1.097"""	-0.745701	0.429956	1	PRQLLDQWLAKVFLLCFLQKCHKPHQKEWIM	generic|IP_987517_TX=10090_REVERSED|
"""index: 18181, intensity: 3147.0, mobility: 1.059"""	-0.745783	0.429956	1	EQLKRLMGRFDVIGYQMCIKEYDKRDATVLLQ	generic|sp_Q3KNY0_IGFN1_MOUSE_REVERSED	|generic|sp_Q3KNY0-4_IGFN1_MOUSE_REVERSED	|generic|tr_F6QKE4_F6QKE4_MOUSE_REVERSED|
"""index: 4936, intensity: 3291.0, mobility: 0.975"""	-0.746321	0.430269	1	RGLEVGGSEQWT	generic|tr_Q543V3_Q543V3_MOUSE_REVERSED	|generic|sp_P35569_IRS1_MOUSE_REVERSED|
"""index: 1799, intensity: 3341.0, mobility: 0.986"""	-0.746326	0.430582	1	DNVIVDEGLVTVN	generic|II_843371_TX=10090_REVERSED	|generic|II_843363_TX=10090_REVERSED	|generic|sp_Q8BTZ7_GMPPB_MOUSE__chr9_1_108051326_108051457_ENSMUST00000137284_REVERSED|
"""index: 13794, intensity: 2851.0, mobility: 0.969"""	-0.746518	0.430894	1	PHQRTSALPRP	generic|tr_Q9D2I7_Q9D2I7_MOUSE__IP_922988_REVERSED|
"""index: 7018, intensity: 10366.0, mobility: 0.901"""	-0.746601	0.431207	1	VVKYMGPGGRLFPH	generic|sp_Q7TPH6_MYCB2_MOUSE__chr14_-1_103346212_103346409_ENSMUST00000162537__II_1089206_REVERSED	|generic|tr_F6SMY7_F6SMY7_MOUSE__chr14_-1_103346212_103346409_ENSMUST00000162537__II_1089182_REVERSED	|generic|sp_Q7TPH6-2_MYCB2_MOUSE__chr14_-1_103346212_103346409_ENSMUST00000162537_REVERSED	|generic|tr_F7CZG3_F7CZG3_MOUSE_REVERSED|
"""index: 4344, intensity: 3703.0, mobility: 1.076"""	-0.746816	0.431385	1	IEMPVLSDALEPMIEIKEYRRKFPLALVEARRYSMAPPQCDIMLDMR	generic|tr_A0A0R4J0J5_A0A0R4J0J5_MOUSE__chr14_1_64992989_64993117_ENSMUST00000224593_REVERSED	|generic|sp_Q8K114_INT9_MOUSE__chr14_1_64992989_64993117_ENSMUST00000224593_REVERSED|
"""index: 2042, intensity: 3899.0, mobility: 0.817"""	-0.74704	0.43147	1	VMLQMEKFNRIMQE	generic|sp_Q810N5_CL060_MOUSE_REVERSED|
"""index: 8276, intensity: 2645.0, mobility: 0.909"""	-0.74707	0.43147	1	LSSVFIKWPMQQSCPLP	generic|tr_Q3UM36_Q3UM36_MOUSE_REVERSED|
"""index: 17740, intensity: 4445.0, mobility: 0.986"""	-0.747847	0.431648	1	WLNETSIRYK	generic|IP_833829_TX=10090_REVERSED|
"""index: 6811, intensity: 3511.0, mobility: 1.093"""	-0.747945	0.431691	1	SLKRKSMRKWFYHFGSDARLNQNGFLNFGNIAELAAKALGVSSS	generic|II_861901_TX=10090_REVERSED|
"""index: 13297, intensity: 101942.0, mobility: 0.983"""	-0.748324	0.431733	1	QFVTLFTARL	generic|tr_A0A0A0MQP1_A0A0A0MQP1_MOUSE__II_1139256_REVERSED	|generic|tr_A0A0A0MQK4_A0A0A0MQK4_MOUSE__II_1139267_REVERSED	|generic|sp_Q8R526_PK1L1_MOUSE_REVERSED|
"""index: 17897, intensity: 4002.0, mobility: 0.889"""	-0.748471	0.43191	1	DFKFTVMK	generic|sp_Q3UH66-5_WNK2_MOUSE__chr6_-1_120002189_120002227_ENSMUST00000159397__II_1106824_REVERSED	|generic|sp_Q3UH66-7_WNK2_MOUSE__chr6_-1_120002189_120002227_ENSMUST00000159397__II_1106821_REVERSED	|generic|tr_Q6SLK2_Q6SLK2_MOUSE__chr8_-1_70386333_70387567_ENSMUST00000076615__II_912506_REVERSED	|generic|tr_E9QMI9_E9QMI9_MOUSE__chr6_-1_120002189_120002227_ENSMUST00000159397__II_1106821_REVERSED	|generic|tr_F7BQG5_F7BQG5_MOUSE__II_1106808_REVERSED	|generic|tr_A0A0R4J1Z1_A0A0R4J1Z1_MOUSE__chr17_-1_25985528_25985557_ENSMUST00000212520__II_1106821_REVERSED	|generic|tr_V9GWU7_V9GWU7_MOUSE__chr6_-1_120002189_120002227_ENSMUST00000159397__II_829861_REVERSED	|generic|sp_P83741_WNK1_MOUSE__chr8_-1_70386333_70387567_ENSMUST00000076615__II_912506_REVERSED	|generic|sp_P83741-2_WNK1_MOUSE__chr8_-1_70386333_70387567_ENSMUST00000076615__II_912506_REVERSED	|generic|sp_P83741-3_WNK1_MOUSE__chr8_-1_70386333_70387567_ENSMUST00000076615__II_912506_REVERSED	|generic|sp_P83741-4_WNK1_MOUSE__chr8_-1_70386333_70387567_ENSMUST00000076615__II_912506_REVERSED	|generic|sp_P83741-5_WNK1_MOUSE__chr8_-1_70386333_70387567_ENSMUST00000076615__II_912506_REVERSED	|generic|tr_E9QM73_E9QM73_MOUSE__chr6_-1_120002189_120002227_ENSMUST00000159397__II_1106824_REVERSED	|generic|sp_Q80XP9_WNK3_MOUSE__chr6_-1_120002189_120002227_ENSMUST00000159397__II_829861_REVERSED	|generic|sp_Q80XP9-2_WNK3_MOUSE__chr6_-1_120002189_120002227_ENSMUST00000159397__II_829861_REVERSED	|generic|tr_E9Q6Q2_E9Q6Q2_MOUSE__chr6_-1_120002189_120002227_ENSMUST00000159397_REVERSED	|generic|sp_Q3UH66_WNK2_MOUSE__chr6_-1_120002189_120002227_ENSMUST00000159397_REVERSED	|generic|sp_Q3UH66-2_WNK2_MOUSE__chr6_-1_120002189_120002227_ENSMUST00000159397_REVERSED	|generic|sp_Q3UH66-3_WNK2_MOUSE__chr6_-1_120002189_120002227_ENSMUST00000159397_REVERSED	|generic|sp_Q3UH66-4_WNK2_MOUSE__chr6_-1_120002189_120002227_ENSMUST00000159397_REVERSED	|generic|sp_Q3UH66-6_WNK2_MOUSE__chr6_-1_120002189_120002227_ENSMUST00000159397_REVERSED	|generic|tr_E9QJQ9_E9QJQ9_MOUSE__chr6_-1_120002189_120002227_ENSMUST00000159397_REVERSED	|generic|tr_E9QMI8_E9QMI8_MOUSE__chr6_-1_120002189_120002227_ENSMUST00000159397_REVERSED	|generic|tr_E0CYT1_E0CYT1_MOUSE__chr6_-1_120002189_120002227_ENSMUST00000159397_REVERSED	|generic|tr_E0CZE3_E0CZE3_MOUSE__chr6_-1_120002189_120002227_ENSMUST00000159397_REVERSED	|generic|chr13_-1_49070749_49070886_ENSMUST00000159633_REVERSED|
"""index: 7225, intensity: 2915.0, mobility: 0.898"""	-0.74855	0.432222	1	ESPRFMTKIFLIVALGSTSE	generic|sp_A8C756-4_THADA_MOUSE__chr17_-1_84457836_84457877_ENSMUST00000234313__II_2472745_REVERSED	|generic|chr17_-1_84447924_84448031_ENSMUST00000234313_REVERSED	|generic|sp_A8C756_THADA_MOUSE__chr17_-1_84457836_84457877_ENSMUST00000234313_REVERSED|
"""index: 7905, intensity: 2589.0, mobility: 1.150"""	-0.748553	0.432533	1	CSKVTVEVTVTSKAECD	generic|tr_A0A0N4SVZ4_A0A0N4SVZ4_MOUSE_REVERSED|
"""index: 15822, intensity: 5956.0, mobility: 1.026"""	-0.748775	0.432617	1	EIRKLYFHKH	generic|sp_O88738-2_BIRC6_MOUSE__chr17_1_74659302_74659364_ENSMUST00000183249__II_1064545_REVERSED	|generic|tr_A0A1S6GWH6_A0A1S6GWH6_MOUSE__chr17_1_74659302_74659364_ENSMUST00000183249__II_1064467_REVERSED	|generic|tr_S4R2P8_S4R2P8_MOUSE__chr17_1_74659302_74659364_ENSMUST00000183249__II_1064467_REVERSED	|generic|sp_O88738_BIRC6_MOUSE__chr17_1_74659302_74659364_ENSMUST00000183249__II_1064467_REVERSED	|generic|sp_O88738-3_BIRC6_MOUSE__chr17_1_74659302_74659364_ENSMUST00000183249__II_1064467_REVERSED	|generic|tr_S4R1L5_S4R1L5_MOUSE__chr17_1_74659302_74659364_ENSMUST00000183249__II_1064467_REVERSED|
"""index: 1610, intensity: 2667.0, mobility: 0.917"""	-0.748879	0.432617	1	APVELSYFTLS	generic|IP_1010549_TX=10090_REVERSED|
"""index: 15584, intensity: 30044.0, mobility: 0.969"""	-0.749377	0.432929	1	QHRWRKRR	generic|tr_A3EWM2_A3EWM2_MOUSE_REVERSED|
"""index: 12264, intensity: 3861.0, mobility: 1.278"""	-0.74945	0.433105	1	RYLCTYEPHGWNSLVRLEV	generic|sp_Q9D666_SUN1_MOUSE__chr5_1_139223616_139223789_ENSMUST00000142473__II_933411_REVERSED	|generic|sp_Q9D666-4_SUN1_MOUSE__chr5_1_139223616_139223789_ENSMUST00000142473__II_933411_REVERSED	|generic|sp_Q9D666-2_SUN1_MOUSE__chr5_1_139223616_139223789_ENSMUST00000142473_REVERSED	|generic|sp_Q9D666-3_SUN1_MOUSE__chr5_1_139223616_139223789_ENSMUST00000142473_REVERSED	|generic|sp_Q9D666-5_SUN1_MOUSE__chr5_1_139223616_139223789_ENSMUST00000142473_REVERSED|
"""index: 17425, intensity: 7918.0, mobility: 0.953"""	-0.749511	0.43323	1	SSKPSEFISRL	generic|tr_A0A5F8MPJ5_A0A5F8MPJ5_MOUSE__II_1007720_REVERSED	|generic|tr_Q3TYN9_Q3TYN9_MOUSE_REVERSED	|generic|tr_A0A089VPF9_A0A089VPF9_MOUSE_REVERSED	|generic|tr_A0A5F8MPR4_A0A5F8MPR4_MOUSE_REVERSED|
"""index: 1292, intensity: 17862.0, mobility: 0.929"""	-0.749514	0.43323	1	QTGCRVLSLRASRMTMHALAQPLTTS	generic|tr_Q7TQV3_Q7TQV3_MOUSE_REVERSED|
"""index: 16876, intensity: 3307.0, mobility: 1.095"""	-0.749689	0.43323	1	CRHRRLPMRARFLEVTENWLRTARYPGPGVVRHEM	generic|sp_Q8BH88_DEP1B_MOUSE__II_1103045_REVERSED	|generic|tr_E9PW09_E9PW09_MOUSE__II_1103045_REVERSED	|generic|tr_A7MCV2_A7MCV2_MOUSE__II_1103045_REVERSED|
"""index: 12863, intensity: 2729.0, mobility: 0.810"""	-0.750722	0.43354	1	TMRWLPLLSSFWM	generic|chr5_-1_43745285_43745335_ENSMUST00000119523_REVERSED|
"""index: 14066, intensity: 14834.0, mobility: 0.959"""	-0.75078	0.433716	1	ERIQSHPWK	generic|tr_F7BJ98_F7BJ98_MOUSE__chr1_1_60277947_60278069_ENSMUST00000162291__II_1038439_REVERSED	|generic|tr_E9PYP2_E9PYP2_MOUSE__chr1_1_60277947_60278069_ENSMUST00000162291__II_1038407_REVERSED	|generic|tr_E9PV03_E9PV03_MOUSE__chr1_1_60277947_60278069_ENSMUST00000162291_REVERSED|
"""index: 13345, intensity: 3465.0, mobility: 1.013"""	-0.751059	0.434027	1	KHKPYLTEVIV	generic|II_939973_TX=10090_REVERSED|
"""index: 989, intensity: 3540.0, mobility: 0.898"""	-0.75115	0.434068	1	RLQMLINIVSMFHGTALTEKT	generic|tr_Q3U4M6_Q3U4M6_MOUSE__chr7_1_127531747_127531893_ENSMUST00000189629__IP_879045_REVERSED	|generic|tr_A0A087WQ44_A0A087WQ44_MOUSE__chr7_1_127531747_127531893_ENSMUST00000189629__II_879057_REVERSED	|generic|tr_E9Q9V7_E9Q9V7_MOUSE__chr7_1_127531747_127531893_ENSMUST00000189629__IP_879045_REVERSED	|generic|tr_A0A087WNL7_A0A087WNL7_MOUSE__chr7_1_127531747_127531893_ENSMUST00000189629__II_879057_REVERSED	|generic|tr_A0A087WP63_A0A087WP63_MOUSE__chr7_1_127531747_127531893_ENSMUST00000189629__IP_879045_REVERSED	|generic|tr_A0A087WQY5_A0A087WQY5_MOUSE__chr7_1_127531747_127531893_ENSMUST00000189629__II_879057_REVERSED	|generic|tr_A0A087WNX7_A0A087WNX7_MOUSE__chr7_1_127531747_127531893_ENSMUST00000189629__II_879057_REVERSED	|generic|II_879044_TX=10090_REVERSED	|generic|II_879051_TX=10090_REVERSED|
"""index: 14838, intensity: 3743.0, mobility: 1.177"""	-0.751586	0.434378	1	EAILWDFVNEKEPLTQ	generic|IP_1134400_TX=10090_REVERSED|
"""index: 6158, intensity: 2502.0, mobility: 1.128"""	-0.751816	0.43454	1	VKNVVSHLFFYTILLLLYNPTPMSSLVAMFPCLPSHTHPDSE	generic|IP_1124929_TX=10090_REVERSED|
"""index: 12165, intensity: 3229.0, mobility: 0.985"""	-0.751864	0.43454	1	YYRLSFFEMI	generic|sp_P50172_DHI1_MOUSE_REVERSED	|generic|tr_Q3TJI8_Q3TJI8_MOUSE_REVERSED|
"""index: 9342, intensity: 10707.0, mobility: 0.792"""	-0.752446	0.43454	1	PVNLTPCL	generic|IP_1126359_TX=10090_REVERSED|
"""index: 6000, intensity: 7641.0, mobility: 1.079"""	-0.752606	0.43454	1	SKKFMRTSDESIQMFRMIVNNLYIDSLTAHDKSERRVQNLL	generic|sp_Q91Z69_SRGP1_MOUSE__chr10_-1_121931310_121931495_ENSMUST00000162710__II_1143952_REVERSED	|generic|tr_D3YZW1_D3YZW1_MOUSE__chr10_-1_121931310_121931495_ENSMUST00000162710__II_1143952_REVERSED|
"""index: 17215, intensity: 5672.0, mobility: 1.047"""	-0.753226	0.434715	1	CLVVSIGGFYRAK	generic|IP_1152998_TX=10090_REVERSED|
"""index: 2358, intensity: 3145.0, mobility: 0.879"""	-0.753374	0.434756	1	VRELAELMIISNGRIVVMGINNQ	generic|tr_Q3V424_Q3V424_MOUSE__II_914452_REVERSED	|generic|sp_P62309_RUXG_MOUSE__II_914452_REVERSED|
"""index: 5556, intensity: 3747.0, mobility: 0.754"""	-0.7535	0.435065	1	QVGDGDMM	generic|chr15_1_58872720_58872782_ENSMUST00000036937_REVERSED|
"""index: 3200, intensity: 2609.0, mobility: 0.835"""	-0.753549	0.435374	1	CSRQVGQEPTSPSKDS	generic|tr_D3YWR0_D3YWR0_MOUSE__chr9_-1_40303494_40303529_ENSMUST00000155265__II_854219_REVERSED	|generic|tr_A0A1L1SQ42_A0A1L1SQ42_MOUSE__chr9_-1_40303494_40303529_ENSMUST00000155265__II_854219_REVERSED	|generic|sp_Q80TI0-4_ASTRB_MOUSE__chr9_-1_40303494_40303529_ENSMUST00000155265__II_854219_REVERSED	|generic|tr_A0A1D5RLT6_A0A1D5RLT6_MOUSE__chr9_-1_40303494_40303529_ENSMUST00000155265_REVERSED	|generic|sp_Q80TI0_ASTRB_MOUSE__chr9_-1_40303494_40303529_ENSMUST00000155265_REVERSED	|generic|sp_Q80TI0-2_ASTRB_MOUSE__chr9_-1_40303494_40303529_ENSMUST00000155265_REVERSED	|generic|sp_Q80TI0-3_ASTRB_MOUSE__chr9_-1_40303494_40303529_ENSMUST00000155265_REVERSED|
"""index: 17592, intensity: 15784.0, mobility: 0.994"""	-0.753557	0.435683	1	QTRTIFLLSLH	generic|IP_1005135_TX=10090_REVERSED|
"""index: 16075, intensity: 3462.0, mobility: 0.963"""	-0.753616	0.435993	1	FSPTNLVLRD	generic|tr_A0A1L1SQG7_A0A1L1SQG7_MOUSE_REVERSED	|generic|sp_E9PZQ0_RYR1_MOUSE_REVERSED	|generic|tr_K3W4M2_K3W4M2_MOUSE_REVERSED|
"""index: 8507, intensity: 9278.0, mobility: 1.123"""	-0.753649	0.436302	1	SMYYPTGILTSAMDGHNELVRAIGLDGVKII	generic|tr_Q3THY0_Q3THY0_MOUSE__II_3480020_REVERSED	|generic|tr_Q6GTE9_Q6GTE9_MOUSE__chr14_1_30982342_30982524_ENSMUST00000228392__II_3480016_REVERSED	|generic|tr_F8WGA9_F8WGA9_MOUSE__chr14_1_30982342_30982524_ENSMUST00000228392__II_3480016_REVERSED	|generic|tr_Q3UED6_Q3UED6_MOUSE__chr14_1_30982342_30982524_ENSMUST00000228392__II_3480016_REVERSED	|generic|sp_Q9Z1J2_NEK4_MOUSE__chr14_1_30982342_30982524_ENSMUST00000228392__II_3480016_REVERSED	|generic|tr_A0A2I3BPM0_A0A2I3BPM0_MOUSE__chr14_1_30982342_30982524_ENSMUST00000228392__II_3478411_REVERSED|
"""index: 10569, intensity: 4002.0, mobility: 0.877"""	-0.753684	0.436611	1	SSLLAANSIR	generic|IP_893749_TX=10090_REVERSED|
"""index: 972, intensity: 4721.0, mobility: 0.819"""	-0.753746	0.436785	1	AEQEEEQELERAKMQMYDQVL	generic|tr_Q3V1A7_Q3V1A7_MOUSE__chr7_-1_114634464_114635212_ENSMUST00000205714_REVERSED	|generic|tr_A0A0U1RNG0_A0A0U1RNG0_MOUSE__chr7_-1_114634464_114635212_ENSMUST00000205714_REVERSED	|generic|sp_Q99JA0_CALCA_MOUSE__chr7_-1_114634464_114635212_ENSMUST00000205714_REVERSED	|generic|sp_P70160_CALC_MOUSE__chr7_-1_114634464_114635212_ENSMUST00000205714_REVERSED	|generic|tr_A0A0U1RNZ0_A0A0U1RNZ0_MOUSE__chr7_-1_114634464_114635212_ENSMUST00000205714_REVERSED|
"""index: 9777, intensity: 4158.0, mobility: 0.867"""	-0.753867	0.437094	1	VAPYRGRV	generic|IP_857937_TX=10090_REVERSED|
"""index: 6459, intensity: 9263.0, mobility: 0.929"""	-0.754205	0.437268	1	EERKEHIHTGYTSEIILIDP	generic|tr_A0A1Y7VIZ9_A0A1Y7VIZ9_MOUSE__chr12_1_21293233_21293358_ENSMUST00000221042__II_3470767_REVERSED	|generic|tr_Q3U057_Q3U057_MOUSE__chr12_1_21293233_21293358_ENSMUST00000221042__II_3442880_REVERSED	|generic|sp_Q9QXK7_CPSF3_MOUSE__chr12_1_21293233_21293358_ENSMUST00000221042__II_3442880_REVERSED	|generic|tr_Q3TC91_Q3TC91_MOUSE__chr12_1_21293233_21293358_ENSMUST00000221042_REVERSED	|generic|tr_A0A1Y7VLY3_A0A1Y7VLY3_MOUSE__chr12_1_21305339_21305476_ENSMUST00000221042_REVERSED	|generic|tr_Q497G2_Q497G2_MOUSE__chr12_1_21305339_21305476_ENSMUST00000221042_REVERSED	|generic|tr_A0A1Y7VJ97_A0A1Y7VJ97_MOUSE__chr12_1_21293233_21293358_ENSMUST00000221042_REVERSED|
"""index: 459, intensity: 12647.0, mobility: 0.879"""	-0.754398	0.437577	1	LGPPKQLEHH	generic|IP_883738_TX=10090_REVERSED|
"""index: 12903, intensity: 5598.0, mobility: 0.998"""	-0.754591	0.437789	1	KLFLSQTHPLV	generic|IP_967185_TX=10090_REVERSED|
"""index: 11638, intensity: 10288.0, mobility: 0.816"""	-0.754624	0.437789	1	VRASVSARS	generic|sp_Q6A025_PPR26_MOUSE_REVERSED|
"""index: 3087, intensity: 2864.0, mobility: 1.072"""	-0.755146	0.438098	1	CGEEKCDQPLLSYI	generic|sp_P26262_KLKB1_MOUSE__II_864299_REVERSED|
"""index: 15976, intensity: 4468.0, mobility: 0.903"""	-0.755166	0.438407	1	GMSPPNEQMRK	generic|tr_A0A1G5SK54_A0A1G5SK54_MOUSE_REVERSED	|generic|sp_V9GXG1_SLN14_MOUSE_REVERSED	|generic|tr_A0A1G5SK34_A0A1G5SK34_MOUSE_REVERSED|
"""index: 18054, intensity: 3763.0, mobility: 0.941"""	-0.755278	0.43858	1	LMSPHSFRK	generic|chr9_-1_62796986_62797120_ENSMUST00000034775__IP_848819_TX=10090_REVERSED|
"""index: 1531, intensity: 2791.0, mobility: 1.016"""	-0.755303	0.438889	1	TQQSQFWPMFDH	generic|chr2_-1_168710715_168710963_ENSMUST00000151610_REVERSED|
"""index: 3239, intensity: 3405.0, mobility: 0.871"""	-0.75542	0.439062	1	MLNLVMFR	generic|IP_839424_TX=10090_REVERSED|
"""index: 15422, intensity: 5938.0, mobility: 1.020"""	-0.75549	0.439371	1	RWITDTHLIR	generic|sp_Q3TQF0_FBX31_MOUSE__chr8_-1_121556238_121556336_ENSMUST00000180539__II_860877_REVERSED	|generic|II_860880_TX=10090_REVERSED	|generic|tr_A0A1D5RMG0_A0A1D5RMG0_MOUSE_REVERSED|
"""index: 12362, intensity: 28894.0, mobility: 0.905"""	-0.755539	0.439543	1	FDRLRSRQ	generic|IP_1033946_TX=10090_REVERSED|
"""index: 10279, intensity: 2522.0, mobility: 0.874"""	-0.755659	0.439852	1	HWKVKPAW	generic|chr9_-1_57550704_57552310_ENSMUST00000034856__IP_849537_TX=10090_REVERSED	|generic|chr9_-1_57552143_57552259_ENSMUST00000034856_REVERSED|
"""index: 10060, intensity: 4458.0, mobility: 0.900"""	-0.755781	0.44016	1	LSSVMNKWTNVSKTPWTK	generic|chr10_1_82881866_82881928_ENSMUST00000219368_REVERSED|
"""index: 4727, intensity: 5866.0, mobility: 0.915"""	-0.755903	0.440333	1	SQDTVNVIFVEDSLFQSLRMHCTYW	generic|tr_Q6PEU8_Q6PEU8_MOUSE__II_880544_REVERSED	|generic|sp_Q9JHX3_IL21R_MOUSE__II_880540_REVERSED	|generic|tr_Q3UBS8_Q3UBS8_MOUSE__II_880540_REVERSED	|generic|tr_Q3TA82_Q3TA82_MOUSE_REVERSED|
"""index: 8120, intensity: 3781.0, mobility: 0.837"""	-0.756024	0.440407	1	CLLSNMTAGKSESDRERVGQGWTR	generic|IP_1080792_TX=10090_REVERSED|
"""index: 2721, intensity: 2780.0, mobility: 1.148"""	-0.756107	0.440407	1	VQEQMYEYLAPVCWE	generic|sp_Q6ZPF3_TIAM2_MOUSE__chr17_1_3518450_3518728_ENSMUST00000227405_REVERSED	|generic|sp_Q6ZPF3-2_TIAM2_MOUSE__chr17_1_3518450_3518728_ENSMUST00000227405_REVERSED	|generic|tr_A0A2X0SSQ6_A0A2X0SSQ6_MOUSE__chr17_1_3518450_3518728_ENSMUST00000227405_REVERSED|
"""index: 3203, intensity: 2536.0, mobility: 0.927"""	-0.756894	0.440652	1	STSSLPLALPVTLPVLLCSLSSSF	generic|tr_D3Z4M4_D3Z4M4_MOUSE_REVERSED	|generic|sp_Q8C310-3_ROBO4_MOUSE_REVERSED|
"""index: 8224, intensity: 8000.0, mobility: 1.108"""	-0.756906	0.440652	1	QFSPTPVMVKIYSTASLFPSWTPSNSLH	generic|IP_986204_TX=10090_REVERSED|
"""index: 18763, intensity: 2875.0, mobility: 1.142"""	-0.757293	0.440652	1	SSSSGCCM	generic|IP_1149569_TX=10090_REVERSED|
"""index: 15118, intensity: 4347.0, mobility: 1.114"""	-0.757751	0.440959	1	QFSFKVDAMSIRATMDEDIMVSRSNLAHRPILPELTHLFAM	generic|II_886691_TX=10090_REVERSED	|generic|sp_O55222_ILK_MOUSE__chr7_1_105737188_105737241_ENSMUST00000149695_REVERSED|
"""index: 985, intensity: 4317.0, mobility: 0.916"""	-0.757975	0.441267	1	MNQRVPRDQE	generic|IP_872826_TX=10090_REVERSED|
"""index: 17615, intensity: 5392.0, mobility: 1.168"""	-0.758314	0.441574	1	LLILINWPMKDNVTKWTLIAPPAKLKGPKK	generic|sp_Q9ES88_S13A2_MOUSE_REVERSED|
"""index: 7310, intensity: 5232.0, mobility: 0.967"""	-0.758352	0.441882	1	LSDSLDLNTHF	generic|IP_953371_TX=10090_REVERSED|
"""index: 9690, intensity: 4493.0, mobility: 1.099"""	-0.75837	0.442053	1	RLSAPMLGKFKTEYE	generic|sp_Q5PR68_CE112_MOUSE__II_1124783_REVERSED	|generic|tr_A2ABQ5_A2ABQ5_MOUSE__II_1124794_REVERSED	|generic|tr_S4R1I4_S4R1I4_MOUSE__II_1124783_REVERSED	|generic|tr_J3JS86_J3JS86_MOUSE__II_1124783_REVERSED	|generic|tr_Z4YKK6_Z4YKK6_MOUSE_REVERSED	|generic|tr_Q9DAQ8_Q9DAQ8_MOUSE_REVERSED	|generic|sp_Q5PR68-2_CE112_MOUSE_REVERSED	|generic|tr_S4R188_S4R188_MOUSE_REVERSED|
"""index: 1488, intensity: 2756.0, mobility: 0.982"""	-0.758558	0.442361	1	QAMPVVRTGRSPW	generic|IP_1085288_TX=10090_REVERSED|
"""index: 12593, intensity: 7023.0, mobility: 0.950"""	-0.75867	0.442668	1	QQMKQIEAK	generic|sp_Q9DBS8_POC5_MOUSE_REVERSED|
"""index: 11505, intensity: 3159.0, mobility: 0.977"""	-0.75868	0.442976	1	SSIVVTKTDLF	generic|IP_1034387_TX=10090_REVERSED|
"""index: 1535, intensity: 2750.0, mobility: 0.945"""	-0.758812	0.443015	1	LMMTELDPSDK	generic|tr_A0A0R4J1C3_A0A0R4J1C3_MOUSE__chr11_-1_72159396_72159434_ENSMUST00000204457__II_1132910_REVERSED	|generic|sp_Q6A000_MOONR_MOUSE__chr11_-1_72159396_72159434_ENSMUST00000204457__II_1132910_REVERSED	|generic|II_1132897_TX=10090_REVERSED|
"""index: 3810, intensity: 15615.0, mobility: 0.953"""	-0.758831	0.443015	1	EEEMVYTLLKWDWEVTKANAPHLQLPE	generic|tr_Q8CE66_Q8CE66_MOUSE__chr13_1_54537205_54537240_ENSMUST00000138869__II_1106347_REVERSED|
"""index: 6087, intensity: 3663.0, mobility: 1.183"""	-0.75898	0.443015	1	KQEEELQHKWMEGKYAGRKDTELSFPEAQTVNKVKKEPLN	generic|tr_Q8BTJ3_Q8BTJ3_MOUSE__chr2_1_152880177_152880233_ENSMUST00000144848_REVERSED|
"""index: 5684, intensity: 3744.0, mobility: 1.028"""	-0.759121	0.443015	1	QEDQPNADTSHLRKPCRFRLHAVYP	generic|sp_Q8BZ97_PRDM8_MOUSE_REVERSED	|generic|tr_B2RU90_B2RU90_MOUSE_REVERSED|
"""index: 14645, intensity: 25078.0, mobility: 0.996"""	-0.759555	0.443015	1	EQWKLLKCLH	generic|IP_3480359_TX=10090_REVERSED|
"""index: 14580, intensity: 5201.0, mobility: 0.961"""	-0.760087	0.44305	1	KKEESKKLSE	generic|sp_Q8CH25_SLTM_MOUSE__chr9_1_70581409_70581468_ENSMUST00000217593__II_3450102_REVERSED	|generic|sp_Q8CH25-2_SLTM_MOUSE__chr9_1_70581409_70581468_ENSMUST00000217593__II_3450102_REVERSED	|generic|tr_A0A1L1STF9_A0A1L1STF9_MOUSE__chr9_1_70581409_70581468_ENSMUST00000217593_REVERSED|
"""index: 4400, intensity: 5741.0, mobility: 1.052"""	-0.760332	0.443356	1	AAIFTDMSGVAQAFFVFSVAWQP	generic|tr_Q2T9H5_Q2T9H5_MOUSE_REVERSED	|generic|sp_Q9QZ25_VNN3_MOUSE_REVERSED|
"""index: 5408, intensity: 4843.0, mobility: 0.788"""	-0.760379	0.443526	1	SPQGDVMAQIIGTLETCF	generic|tr_A0A0R4J1R9_A0A0R4J1R9_MOUSE__chrX_1_152272896_152273074_ENSMUST00000155793__II_961516_REVERSED	|generic|tr_Q8VC93_Q8VC93_MOUSE__chrX_1_152272896_152273074_ENSMUST00000155793__II_961510_REVERSED	|generic|sp_Q8C460_ERI3_MOUSE__chrX_1_152272896_152273074_ENSMUST00000155793__II_961510_REVERSED	|generic|sp_Q8C460-2_ERI3_MOUSE__chrX_1_152272896_152273074_ENSMUST00000155793__II_961510_REVERSED	|generic|sp_Q8C460-3_ERI3_MOUSE__chrX_1_152272896_152273074_ENSMUST00000155793__II_961516_REVERSED|
"""index: 1929, intensity: 3203.0, mobility: 1.072"""	-0.760738	0.443765	1	EMDQTLEEGNLQWTLTINAPYFGMAWCRLTVDGASRPHHT	generic|tr_B2RY37_B2RY37_MOUSE_REVERSED	|generic|tr_A0A2Z4T478_A0A2Z4T478_MOUSE_REVERSED|
"""index: 12803, intensity: 3333.0, mobility: 0.908"""	-0.760902	0.443765	1	VVPWRLDT	generic|IP_946744_TX=10090_REVERSED|
"""index: 15811, intensity: 13078.0, mobility: 1.082"""	-0.761047	0.443765	1	LQYPIISPWIVI	generic|II_3500572_TX=10090_REVERSED|
"""index: 18468, intensity: 3330.0, mobility: 1.434"""	-0.761346	0.444071	1	RRVKLPVLYVLPA	generic|IP_983034_TX=10090_REVERSED|
"""index: 15432, intensity: 12011.0, mobility: 0.922"""	-0.76143	0.444241	1	RHFRLEHAT	generic|sp_Q8BSD4_CXD4_MOUSE_REVERSED	|generic|tr_A0A654ICD8_A0A654ICD8_MOUSE_REVERSED|
"""index: 15267, intensity: 17871.0, mobility: 0.980"""	-0.762157	0.444546	1	RRAAFGSRVW	generic|chr5_-1_21675879_21675938_ENSMUST00000115217_REVERSED|
"""index: 7674, intensity: 13133.0, mobility: 1.086"""	-0.762273	0.444716	1	STNLNLGLMFNHVK	generic|sp_P47713_PA24A_MOUSE_REVERSED	|generic|tr_Q9DBX5_Q9DBX5_MOUSE_REVERSED|
"""index: 6249, intensity: 6104.0, mobility: 1.048"""	-0.762351	0.44475	1	CILQLEPIGVCNVEHWSKGSLA	generic|II_1041572_TX=10090_REVERSED|
"""index: 14774, intensity: 7396.0, mobility: 0.919"""	-0.762536	0.444919	1	AIAMDKLQNK	generic|IP_1121048_TX=10090_REVERSED	|generic|sp_P63038_CH60_MOUSE_REVERSED|
"""index: 11333, intensity: 20765.0, mobility: 0.897"""	-0.762622	0.445224	1	PLKRLPNIE	generic|sp_Q9D4P7_GSTT4_MOUSE__II_1152013_REVERSED|
"""index: 8477, intensity: 3176.0, mobility: 1.109"""	-0.762654	0.445529	1	RSQATVKDLVSTPQALQCICRVYDDLSP	generic|tr_A0A0N4SVI9_A0A0N4SVI9_MOUSE_REVERSED	|generic|sp_Q8K2F3_DEPP1_MOUSE_REVERSED|
"""index: 4884, intensity: 2947.0, mobility: 1.056"""	-0.762829	0.445563	1	HYRMIAKDVAHQM	generic|tr_Q3TN91_Q3TN91_MOUSE__II_1069933_REVERSED	|generic|tr_Q6AXE3_Q6AXE3_MOUSE_REVERSED	|generic|tr_Q80XT2_Q80XT2_MOUSE_REVERSED	|generic|sp_Q8R420_ABCA3_MOUSE_REVERSED|
"""index: 4761, intensity: 2820.0, mobility: 1.134"""	-0.763124	0.445732	1	LIQDTGCPITESWSDMK	generic|IP_1032777_TX=10090_REVERSED|
"""index: 18449, intensity: 55175.0, mobility: 1.415"""	-0.763459	0.446037	1	LKKRKPPRGRRK	generic|sp_E9Q2Z1_CECR2_MOUSE__II_912294_REVERSED	|generic|sp_E9Q2Z1-2_CECR2_MOUSE__II_912294_REVERSED|
"""index: 7744, intensity: 2748.0, mobility: 0.998"""	-0.763582	0.446238	1	MMMMKKMMMML	generic|IP_1151864_TX=10090_REVERSED|
"""index: 17697, intensity: 4204.0, mobility: 1.058"""	-0.763731	0.446238	1	RRFNHLREAR	generic|tr_F7B335_F7B335_MOUSE__II_1003263_REVERSED	|generic|sp_Q80TF6_STAR9_MOUSE__II_1003263_REVERSED	|generic|II_1003259_TX=10090_REVERSED|
"""index: 3938, intensity: 3242.0, mobility: 1.106"""	-0.763937	0.446543	1	WMSDLNVSLRSGTM	generic|IP_1019618_TX=10090_REVERSED|
"""index: 11822, intensity: 8127.0, mobility: 0.934"""	-0.763941	0.446575	1	IKMWVWKM	generic|chr11_1_53163020_53163166_ENSMUST00000036796_REVERSED|
"""index: 2438, intensity: 3077.0, mobility: 0.921"""	-0.764129	0.44688	1	QFNVGQVWMY	generic|IP_1128612_TX=10090_REVERSED|
"""index: 9220, intensity: 2831.0, mobility: 1.129"""	-0.764177	0.447184	1	ETVTDADVTSMDVYCK	generic|tr_D3YYT1_D3YYT1_MOUSE__chr16_-1_5029330_5029365_ENSMUST00000231132_REVERSED	|generic|sp_Q922P9_GLYR1_MOUSE__chr16_-1_5029330_5029365_ENSMUST00000231132_REVERSED|
"""index: 15095, intensity: 5767.0, mobility: 1.069"""	-0.764313	0.447352	1	IVHFKLYAKLKD	generic|tr_A0A1W2P6Y4_A0A1W2P6Y4_MOUSE__II_1149091_REVERSED	|generic|tr_Q0PNF1_Q0PNF1_MOUSE_REVERSED	|generic|tr_E5RKG5_E5RKG5_MOUSE_REVERSED	|generic|tr_E5RKF9_E5RKF9_MOUSE_REVERSED|
"""index: 16539, intensity: 32067.0, mobility: 1.016"""	-0.764522	0.447448	1	ALFLERCAGKKG	generic|IP_3464152_TX=10090_REVERSED|
"""index: 14571, intensity: 3880.0, mobility: 1.056"""	-0.764883	0.447448	1	LHRPLPLTQRR	generic|IP_876444_TX=10090_REVERSED|
"""index: 3264, intensity: 5070.0, mobility: 1.053"""	-0.76516	0.447448	1	RMMRAPWTILHKLSRCCWPRHPGPRSAWA	generic|chr11_-1_6193416_6200121_ENSMUST00000066496__IP_1139588_TX=10090_REVERSED|
"""index: 12641, intensity: 3006.0, mobility: 1.012"""	-0.765501	0.447752	1	FIFLSSEKRI	generic|tr_I7HIK2_I7HIK2_MOUSE_REVERSED	|generic|tr_I7HFU4_I7HFU4_MOUSE_REVERSED	|generic|tr_B2FDF6_B2FDF6_MOUSE_REVERSED	|generic|tr_I7HPB1_I7HPB1_MOUSE_REVERSED	|generic|tr_J3JS29_J3JS29_MOUSE_REVERSED	|generic|sp_Q8R570_SNP47_MOUSE_REVERSED	|generic|sp_Q8R570-2_SNP47_MOUSE_REVERSED|
"""index: 15129, intensity: 3770.0, mobility: 1.027"""	-0.765503	0.447784	1	KFQLFISGVKE	generic|tr_Q8CF03_Q8CF03_MOUSE_REVERSED|
"""index: 1039, intensity: 2933.0, mobility: 0.793"""	-0.765814	0.447951	1	VVMTEALTPASTSSSLPLSPQ	generic|tr_Q6SLK2_Q6SLK2_MOUSE__chr8_-1_70386333_70387567_ENSMUST00000076615__II_912506_REVERSED	|generic|sp_P83741_WNK1_MOUSE__chr8_-1_70386333_70387567_ENSMUST00000076615__II_912506_REVERSED	|generic|sp_P83741-2_WNK1_MOUSE__chr8_-1_70386333_70387567_ENSMUST00000076615__II_912506_REVERSED	|generic|sp_P83741-3_WNK1_MOUSE__chr8_-1_70386333_70387567_ENSMUST00000076615__II_912506_REVERSED	|generic|sp_P83741-4_WNK1_MOUSE__chr8_-1_70386333_70387567_ENSMUST00000076615__II_912506_REVERSED	|generic|sp_P83741-5_WNK1_MOUSE__chr8_-1_70386333_70387567_ENSMUST00000076615__II_912506_REVERSED	|generic|II_912487_TX=10090_REVERSED|
"""index: 3822, intensity: 5769.0, mobility: 1.217"""	-0.76598	0.448255	1	VRTTIQTVYHLPDCVAYHRDVSIFCLHFIS	generic|tr_A4FUU0_A4FUU0_MOUSE_REVERSED	|generic|sp_Q5QD15_TAAR4_MOUSE_REVERSED	|generic|tr_D8KZM7_D8KZM7_MOUSE_REVERSED	|generic|tr_A0AUN7_A0AUN7_MOUSE_REVERSED|
"""index: 7129, intensity: 39852.0, mobility: 0.917"""	-0.766001	0.448422	1	ESAMVKVQFTVPNNIQVG	generic|sp_P11835_ITB2_MOUSE__chr10_1_77559543_77559728_ENSMUST00000156644__II_1148507_REVERSED	|generic|tr_Q542I8_Q542I8_MOUSE__chr10_1_77559543_77559728_ENSMUST00000156644__II_1148507_REVERSED	|generic|tr_M0QWA7_M0QWA7_MOUSE_REVERSED|
"""index: 12440, intensity: 54213.0, mobility: 0.924"""	-0.76625	0.448726	1	LVAAHSEKRL	generic|IP_940489_TX=10090_REVERSED|
"""index: 13801, intensity: 5846.0, mobility: 0.951"""	-0.766308	0.449029	1	WPKRKVLPDT	generic|tr_Q3V0F4_Q3V0F4_MOUSE_REVERSED	|generic|sp_Q80UW5_MRCKG_MOUSE_REVERSED|
"""index: 14097, intensity: 2719.0, mobility: 1.162"""	-0.766426	0.44906	1	TFIMGMVIPIFIFNLTTVQLLCCDQDPNTHV	generic|sp_Q9JJB9_TM183_MOUSE__II_1034838_REVERSED|
"""index: 1746, intensity: 7494.0, mobility: 0.934"""	-0.766676	0.449227	1	VLAPPVPHTGQH	generic|IP_843103_TX=10090_REVERSED|
"""index: 9576, intensity: 3169.0, mobility: 1.032"""	-0.766776	0.449425	1	LASQMTHNFFPHTYNIRQTTCNRDGP	generic|tr_Q9CZV9_Q9CZV9_MOUSE_REVERSED	|generic|sp_Q9D771_PACC1_MOUSE_REVERSED|
"""index: 2255, intensity: 4138.0, mobility: 0.941"""	-0.766802	0.449425	1	EMQEAYLDDR	generic|sp_Q920B9_SP16H_MOUSE_REVERSED	|generic|tr_G3X956_G3X956_MOUSE_REVERSED|
"""index: 16008, intensity: 2558.0, mobility: 0.859"""	-0.767278	0.449727	1	KRDGRAEW	generic|sp_Q9JHE6_HES6_MOUSE__chr1_-1_91412058_91412357_ENSMUST00000132188__II_1031402_REVERSED	|generic|II_1031401_TX=10090_REVERSED	|generic|II_1031406_TX=10090_REVERSED|
"""index: 16688, intensity: 61214.0, mobility: 1.025"""	-0.767278	0.449894	1	RQERNVLDVVK	generic|IP_2451189_TX=10090_REVERSED|
"""index: 10044, intensity: 3760.0, mobility: 1.178"""	-0.767562	0.449955	1	RMFGGYKEMNKIAIMML	generic|IP_932014_TX=10090_REVERSED|
"""index: 9298, intensity: 2840.0, mobility: 1.052"""	-0.767567	0.449955	1	KWYSKKQTSMQV	generic|sp_Q5SSE9_ABCAD_MOUSE_REVERSED	|generic|sp_Q5SSE9-2_ABCAD_MOUSE_REVERSED|
"""index: 8867, intensity: 3850.0, mobility: 0.864"""	-0.768043	0.450121	1	APISLMTPIHLPTCLRAT	generic|IP_1073361_TX=10090_REVERSED|
"""index: 6906, intensity: 31708.0, mobility: 0.929"""	-0.76823	0.450423	1	QTLPLGTSEGGGDGTLLTRLRTIE	generic|tr_F6RND9_F6RND9_MOUSE__II_1135702_REVERSED	|generic|tr_F6XZM9_F6XZM9_MOUSE__II_1135695_REVERSED	|generic|sp_P97434-3_MPRIP_MOUSE__chr11_1_59775519_59775587_ENSMUST00000108751__II_1135699_REVERSED	|generic|tr_F6S5I0_F6S5I0_MOUSE__chr11_1_59775519_59775587_ENSMUST00000108751__II_1135699_REVERSED	|generic|sp_P97434_MPRIP_MOUSE_REVERSED	|generic|sp_P97434-4_MPRIP_MOUSE_REVERSED	|generic|sp_P97434-5_MPRIP_MOUSE_REVERSED	|generic|tr_Q5SWZ5_Q5SWZ5_MOUSE__chr11_1_59775519_59775587_ENSMUST00000108751_REVERSED	|generic|sp_P97434-2_MPRIP_MOUSE__chr11_1_59775519_59775587_ENSMUST00000108751_REVERSED	|generic|tr_Q8CHC7_Q8CHC7_MOUSE__chr11_1_59775519_59775587_ENSMUST00000108751_REVERSED|
"""index: 11810, intensity: 3286.0, mobility: 0.951"""	-0.768236	0.450467	1	EGRIGLSSRPLP	generic|chr2_-1_165310106_165310261_ENSMUST00000126318_REVERSED|
"""index: 17941, intensity: 6973.0, mobility: 1.091"""	-0.768254	0.450467	1	LRPSLRMHKSVM	generic|IP_894089_TX=10090_REVERSED|
"""index: 18538, intensity: 48983.0, mobility: 1.421"""	-0.768343	0.450467	1	KKQKKKKLNKHI	generic|IP_1128996_TX=10090_REVERSED|
"""index: 7361, intensity: 2787.0, mobility: 0.880"""	-0.768486	0.450467	1	LFQNVQFYS	generic|tr_D6RJ43_D6RJ43_MOUSE_REVERSED|
"""index: 7659, intensity: 4173.0, mobility: 1.128"""	-0.769166	0.450467	1	EELRMRLHVMESALLQTTDRGPAVGAEEP	generic|sp_Q8C1B1-2_CAMP2_MOUSE__II_1034172_REVERSED	|generic|tr_A0A0A6YXV8_A0A0A6YXV8_MOUSE__II_1034172_REVERSED	|generic|sp_Q8C1B1_CAMP2_MOUSE_REVERSED	|generic|tr_H7BX08_H7BX08_MOUSE_REVERSED	|generic|tr_A0A0A6YY67_A0A0A6YY67_MOUSE_REVERSED	|generic|tr_B2RRE3_B2RRE3_MOUSE_REVERSED|
"""index: 3301, intensity: 3207.0, mobility: 0.879"""	-0.769525	0.450467	1	TSSGACLIPLYPLLSAFLTV	generic|IP_862199_TX=10090_REVERSED|
"""index: 17984, intensity: 4081.0, mobility: 0.957"""	-0.76988	0.450768	1	KWPIRFMTK	generic|sp_Q61179_IRF9_MOUSE__II_1094857_REVERSED	|generic|tr_E9PZJ2_E9PZJ2_MOUSE__II_1094857_REVERSED	|generic|tr_E9Q8M6_E9Q8M6_MOUSE__II_1094857_REVERSED	|generic|II_860986_TX=10090_REVERSED	|generic|tr_E0CZE4_E0CZE4_MOUSE_REVERSED	|generic|tr_Q3UCV9_Q3UCV9_MOUSE_REVERSED	|generic|tr_Q3U075_Q3U075_MOUSE_REVERSED	|generic|tr_Q3U068_Q3U068_MOUSE_REVERSED	|generic|tr_Q3U0X4_Q3U0X4_MOUSE_REVERSED	|generic|tr_Q924T6_Q924T6_MOUSE__chr14_1_55606581_55606625_ENSMUST00000145680_REVERSED	|generic|tr_F7C1A3_F7C1A3_MOUSE_REVERSED	|generic|tr_Q3U6F0_Q3U6F0_MOUSE_REVERSED	|generic|sp_P23611_IRF8_MOUSE_REVERSED|
"""index: 12850, intensity: 4359.0, mobility: 0.857"""	-0.769942	0.451069	1	MLWLGMGLI	generic|IP_917715_TX=10090_REVERSED|
"""index: 16571, intensity: 3184.0, mobility: 1.060"""	-0.770061	0.451234	1	DREEALTNVKNEL	generic|tr_E9Q9F7_E9Q9F7_MOUSE_REVERSED	|generic|tr_G3X8Z3_G3X8Z3_MOUSE_REVERSED	|generic|tr_Q9D511_Q9D511_MOUSE_REVERSED|
"""index: 7768, intensity: 4239.0, mobility: 1.091"""	-0.770207	0.451264	1	EAAGGAAETHCPRTQEVPHGPEPSKRERKVK	generic|IP_3501027_TX=10090_REVERSED|
"""index: 13414, intensity: 5434.0, mobility: 0.988"""	-0.770454	0.451564	1	VHAKKFRLDM	generic|IP_826311_TX=10090_REVERSED|
"""index: 5279, intensity: 10647.0, mobility: 0.940"""	-0.77063	0.451865	1	MPLKICMTFLKLTGSLVTSSVFSLYS	generic|IP_958424_TX=10090_REVERSED|
"""index: 16486, intensity: 3634.0, mobility: 0.954"""	-0.770738	0.452166	1	WRAARGPPRAS	generic|chr7_-1_127273868_127274020_ENSMUST00000082428_REVERSED|
"""index: 5559, intensity: 7830.0, mobility: 0.920"""	-0.770957	0.452331	1	WICAGLWLEP	generic|IP_3449733_TX=10090_REVERSED|
"""index: 7052, intensity: 2767.0, mobility: 1.240"""	-0.771374	0.452632	1	FMVEFRCMFAKLNPFEDL	generic|tr_E9PVM7_E9PVM7_MOUSE_REVERSED|
"""index: 1061, intensity: 3743.0, mobility: 0.863"""	-0.771418	0.452932	1	LEVRGSYALTSVTSKAES	generic|IP_967734_TX=10090_REVERSED|
"""index: 15483, intensity: 8058.0, mobility: 0.885"""	-0.771535	0.453233	1	MIRENPHDFT	generic|tr_Q3TTY9_Q3TTY9_MOUSE__II_905326_REVERSED	|generic|sp_Q3UU35_OVOS_MOUSE__II_905326_REVERSED|
"""index: 7133, intensity: 3487.0, mobility: 1.034"""	-0.771723	0.453534	1	MLRGAGLDEKDTMLFYSQGTKRGPTK	generic|IP_856709_TX=10090_REVERSED|
"""index: 4609, intensity: 2538.0, mobility: 1.053"""	-0.771783	0.453782	1	GLTSFHSRPSILMKQLWPGSLMLSDM	generic|sp_Q6Q473-2_CLA4A_MOUSE_REVERSED|
"""index: 13371, intensity: 3415.0, mobility: 0.855"""	-0.771793	0.453782	1	PPLFGPSR	generic|IP_1107689_TX=10090_REVERSED|
"""index: 10487, intensity: 3848.0, mobility: 0.993"""	-0.771842	0.453782	1	MGLYTLELARW	generic|IP_1006238_TX=10090_REVERSED|
"""index: 17861, intensity: 6786.0, mobility: 1.121"""	-0.772066	0.453782	1	KGGPTIKKATGACAYRACLGRSYHRSMTICHQQHRS	generic|IP_859555_TX=10090_REVERSED|
"""index: 11150, intensity: 8640.0, mobility: 1.016"""	-0.772601	0.453809	1	YRLVLKHRDK	generic|IP_826149_TX=10090_REVERSED	|generic|sp_Q8CJG0_AGO2_MOUSE__chr4_-1_126346627_126346761_ENSMUST00000127831_REVERSED	|generic|tr_Q6P239_Q6P239_MOUSE__chr4_-1_126346627_126346761_ENSMUST00000127831_REVERSED	|generic|tr_Q8CGT7_Q8CGT7_MOUSE__chr4_-1_126346627_126346761_ENSMUST00000127831_REVERSED|
"""index: 18926, intensity: 4025.0, mobility: 1.056"""	-0.77299	0.454109	1	ERKGPLKLRGSCVEGFEGAGIVREITICSAEIEKAF	generic|tr_E9PUQ4_E9PUQ4_MOUSE__chr5_-1_84142274_84142339_ENSMUST00000154804_REVERSED	|generic|tr_E9PUQ0_E9PUQ0_MOUSE__chr5_-1_84142274_84142339_ENSMUST00000154804_REVERSED	|generic|sp_Q60629_EPHA5_MOUSE__chr5_-1_84142274_84142339_ENSMUST00000154804_REVERSED	|generic|tr_E9PUP9_E9PUP9_MOUSE__chr5_-1_84142274_84142339_ENSMUST00000154804_REVERSED	|generic|tr_E9PUQ2_E9PUQ2_MOUSE__chr5_-1_84142274_84142339_ENSMUST00000154804_REVERSED	|generic|tr_Q6PFV6_Q6PFV6_MOUSE__chr5_-1_84142274_84142339_ENSMUST00000154804_REVERSED|
"""index: 3072, intensity: 2791.0, mobility: 0.970"""	-0.773083	0.454409	1	ESVNKAWDKMKEFSSLYDQDITP	generic|IP_1100843_TX=10090_REVERSED|
"""index: 14238, intensity: 4282.0, mobility: 0.850"""	-0.773356	0.454436	1	SAQILSCSSMF	generic|IP_943275_TX=10090_REVERSED|
"""index: 3060, intensity: 2527.0, mobility: 0.999"""	-0.773459	0.454736	1	EWQVTVTGPVNEQ	generic|sp_Q3KNY0_IGFN1_MOUSE_REVERSED	|generic|sp_Q3KNY0-2_IGFN1_MOUSE_REVERSED	|generic|sp_Q3KNY0-3_IGFN1_MOUSE_REVERSED	|generic|sp_Q3KNY0-4_IGFN1_MOUSE_REVERSED	|generic|sp_Q3KNY0-5_IGFN1_MOUSE_REVERSED	|generic|tr_F6QKE4_F6QKE4_MOUSE_REVERSED|
"""index: 15263, intensity: 2855.0, mobility: 0.903"""	-0.7735	0.455036	1	RQEELLDCTSL	generic|IP_971146_TX=10090_REVERSED	|generic|IP_971151_TX=10090_REVERSED	|generic|tr_L7N2E9_L7N2E9_MOUSE_REVERSED	|generic|tr_L7N1Z7_L7N1Z7_MOUSE_REVERSED|
"""index: 2840, intensity: 3076.0, mobility: 1.052"""	-0.77357	0.455063	1	MPLMPQMPQMPQMPLMPQMPLMPQMPQMPQMPQMPLM	generic|tr_O35745_O35745_MOUSE_REVERSED	|generic|tr_Q3UQW2_Q3UQW2_MOUSE_REVERSED	|generic|tr_B7ZP38_B7ZP38_MOUSE_REVERSED	|generic|tr_Q9JLQ4_Q9JLQ4_MOUSE_REVERSED	|generic|tr_Q3UQR2_Q3UQR2_MOUSE_REVERSED|
"""index: 8999, intensity: 3028.0, mobility: 0.785"""	-0.773825	0.455362	1	SPVGSPTIV	generic|IP_2483263_TX=10090_REVERSED|
"""index: 16547, intensity: 2885.0, mobility: 0.916"""	-0.774162	0.455526	1	YFYIYQYKY	generic|IP_833502_TX=10090_REVERSED|
"""index: 14678, intensity: 2927.0, mobility: 0.856"""	-0.774277	0.455825	1	QLAELHHR	generic|tr_Q8BXH2_Q8BXH2_MOUSE__chr13_1_19096037_19096096_ENSMUST00000200273__II_1109702_REVERSED	|generic|tr_C6EQG9_C6EQG9_MOUSE__chr13_1_19096037_19096096_ENSMUST00000200273__II_3475147_REVERSED	|generic|tr_A0A668KM31_A0A668KM31_MOUSE__chr13_1_19096037_19096096_ENSMUST00000200273__II_1109702_REVERSED	|generic|tr_A0A0G2JEG8_A0A0G2JEG8_MOUSE__chr13_1_19096037_19096096_ENSMUST00000200273__II_1109702_REVERSED	|generic|sp_Q7TQF7_AMPH_MOUSE__chr13_1_19096037_19096096_ENSMUST00000200273__II_1109702_REVERSED	|generic|chr13_1_19094783_19094896_ENSMUST00000200273_REVERSED|
"""index: 10838, intensity: 2590.0, mobility: 1.126"""	-0.774352	0.456125	1	RFPWAGEEQTLAPPAK	generic|tr_D3Z3Y7_D3Z3Y7_MOUSE__II_2559935_REVERSED	|generic|II_3498253_TX=10090_REVERSED|
"""index: 11315, intensity: 37795.0, mobility: 0.936"""	-0.774499	0.45634	1	EELAQLVEKVEDKAADNESQLHS	generic|sp_P33175_KIF5A_MOUSE__chr10_-1_127242653_127242778_ENSMUST00000218298_REVERSED|
"""index: 859, intensity: 2611.0, mobility: 0.895"""	-0.774574	0.45634	1	SNIMGPELFAINFTQLWH	generic|tr_Q85ZW6_Q85ZW6_MOUSE_REVERSED|
"""index: 9848, intensity: 6310.0, mobility: 0.894"""	-0.774732	0.45634	1	RVHPAERK	generic|sp_Q6P5F6_S39AA_MOUSE_REVERSED|
"""index: 18531, intensity: 10236.0, mobility: 1.217"""	-0.775092	0.456639	1	LRVLLRTRVTFK	generic|tr_E9QJX9_E9QJX9_MOUSE__chr10_1_128276571_128276627_ENSMUST00000218863__II_3469598_REVERSED	|generic|tr_Q8CD97_Q8CD97_MOUSE__chr10_1_128278792_128278821_ENSMUST00000217852__II_3469598_REVERSED	|generic|tr_Q9QXJ2_Q9QXJ2_MOUSE__chr10_1_128276571_128276627_ENSMUST00000218863__II_3469598_REVERSED	|generic|tr_Q3UDU1_Q3UDU1_MOUSE__chr10_1_128276571_128276627_ENSMUST00000218863_REVERSED	|generic|tr_Q3U5W1_Q3U5W1_MOUSE__chr10_1_128278792_128278821_ENSMUST00000217852_REVERSED	|generic|sp_Q9WVL2_STAT2_MOUSE__chr10_1_128284137_128284196_ENSMUST00000218862_REVERSED	|generic|tr_Q9QZE4_Q9QZE4_MOUSE__chr10_1_128276571_128276627_ENSMUST00000218863_REVERSED|
"""index: 2800, intensity: 5283.0, mobility: 0.917"""	-0.775179	0.456938	1	QFNVGQVWMY	generic|IP_1128612_TX=10090_REVERSED|
"""index: 5874, intensity: 3913.0, mobility: 0.920"""	-0.77519	0.457237	1	DKYAPQIVVGH	generic|tr_E9PZI9_E9PZI9_MOUSE__II_1075151_REVERSED	|generic|tr_Q05D16_Q05D16_MOUSE__II_1075151_REVERSED	|generic|chr16_-1_45396955_45397212_ENSMUST00000167355_REVERSED	|generic|tr_Q80VX2_Q80VX2_MOUSE__chr16_-1_45392246_45392368_ENSMUST00000167355_REVERSED	|generic|tr_E9QMY1_E9QMY1_MOUSE_REVERSED	|generic|sp_O54901_OX2G_MOUSE_REVERSED|
"""index: 1909, intensity: 14361.0, mobility: 0.768"""	-0.775209	0.457536	1	TFNHAVKQWFDMSFRM	generic|II_885372_TX=10090_REVERSED|
"""index: 1653, intensity: 3615.0, mobility: 0.904"""	-0.775491	0.457835	1	DDLVSRLYDF	generic|tr_Q3TLX4_Q3TLX4_MOUSE_REVERSED	|generic|sp_P06240_LCK_MOUSE_REVERSED	|generic|tr_E9Q696_E9Q696_MOUSE_REVERSED|
"""index: 2360, intensity: 4121.0, mobility: 1.013"""	-0.775635	0.458134	1	TKLSTDAARLCELSIQPMVKGLPEWARQTHGGPE	generic|tr_A0A571BDS0_A0A571BDS0_MOUSE__IP_841162_REVERSED|
"""index: 2301, intensity: 3691.0, mobility: 0.956"""	-0.775734	0.458296	1	MNQRLNSFYPD	generic|chr14_-1_59586022_59586309_ENSMUST00000225103__II_3481426_TX=10090_REVERSED	|generic|sp_Q8BMD5_CDAC1_MOUSE_REVERSED	|generic|sp_Q8BMD5-2_CDAC1_MOUSE_REVERSED	|generic|sp_Q8BMD5-3_CDAC1_MOUSE_REVERSED	|generic|sp_Q8BMD5-4_CDAC1_MOUSE_REVERSED	|generic|sp_Q8BMD5-6_CDAC1_MOUSE_REVERSED	|generic|tr_G3UW39_G3UW39_MOUSE_REVERSED|
"""index: 1180, intensity: 3992.0, mobility: 0.895"""	-0.775992	0.458595	1	WMFMYFGPTMFFLPRSLQNLLEINDTTV	generic|tr_B2RU67_B2RU67_MOUSE_REVERSED	|generic|sp_Q3TT99_GDPD4_MOUSE_REVERSED|
"""index: 1473, intensity: 2620.0, mobility: 0.897"""	-0.77604	0.458894	1	LCMRKYTQCFLRTLEFISFG	generic|IP_988418_TX=10090_REVERSED|
"""index: 3906, intensity: 3202.0, mobility: 0.904"""	-0.776306	0.458918	1	GCEQGKFKCYLMMDKLDHGVRHLFELMSFQKPKYHKFNAKQ	generic|tr_Q3UYD3_Q3UYD3_MOUSE_REVERSED|
"""index: 15117, intensity: 4919.0, mobility: 0.978"""	-0.776413	0.459217	1	QKRPRRQLS	generic|sp_Q1WG82_ZGLP1_MOUSE__II_3457585_REVERSED|
"""index: 1476, intensity: 2863.0, mobility: 0.879"""	-0.776521	0.459379	1	QLSSDVRARDVSVSVPVP	generic|sp_P70207_PLXA2_MOUSE__chr1_1_194780516_194780668_ENSMUST00000135664__II_1024021_REVERSED|
"""index: 8318, intensity: 3831.0, mobility: 1.161"""	-0.776875	0.459403	1	FNALVVAQSQLHGQAYAMHLARFYGEAAQR	generic|tr_Q6KAR4_Q6KAR4_MOUSE__II_941388_REVERSED	|generic|tr_G3X9F6_G3X9F6_MOUSE__II_941393_REVERSED	|generic|tr_F6U4F1_F6U4F1_MOUSE__II_941395_REVERSED	|generic|tr_Q3UDI4_Q3UDI4_MOUSE__II_941388_REVERSED	|generic|tr_A1A4B6_A1A4B6_MOUSE__II_941388_REVERSED	|generic|tr_Q3TXV8_Q3TXV8_MOUSE__II_941388_REVERSED	|generic|II_941383_TX=10090_REVERSED	|generic|tr_Q8R1A5_Q8R1A5_MOUSE_REVERSED|
"""index: 16441, intensity: 4753.0, mobility: 0.910"""	-0.777486	0.459588	1	FRPLFVEVE	generic|tr_Q3UWK8_Q3UWK8_MOUSE_REVERSED|
"""index: 2068, intensity: 2580.0, mobility: 1.147"""	-0.777545	0.459588	1	WTGDKNRTEMIVLQGTELCADLLTIQTNC	generic|sp_Q99K46_UBP11_MOUSE__chrX_1_20713115_20713180_ENSMUST00000137101__II_836946_REVERSED	|generic|tr_Q5DTP2_Q5DTP2_MOUSE__chrX_1_20713115_20713180_ENSMUST00000137101__II_836946_REVERSED|
"""index: 4973, intensity: 4917.0, mobility: 1.055"""	-0.777886	0.459887	1	KWRAPRWGERWEEHSWSRLKWP	generic|chr19_1_31084318_31084452_ENSMUST00000066039__IP_1046273_TX=10090_REVERSED|
"""index: 10593, intensity: 3978.0, mobility: 0.909"""	-0.777908	0.460185	1	SIKKTERW	generic|tr_G5E8B1_G5E8B1_MOUSE__II_935865_REVERSED	|generic|tr_Q6PG62_Q6PG62_MOUSE__II_935865_REVERSED	|generic|II_935871_TX=10090_REVERSED	|generic|II_935853_TX=10090_REVERSED	|generic|tr_Q8BV52_Q8BV52_MOUSE_REVERSED	|generic|sp_Q64512_PTN13_MOUSE_REVERSED|
"""index: 9353, intensity: 3620.0, mobility: 0.868"""	-0.777923	0.460303	1	SVKDLSARFIIDGASAALRL	generic|IP_916244_TX=10090_REVERSED|
"""index: 5548, intensity: 3355.0, mobility: 0.876"""	-0.778131	0.460303	1	KHPGSEEMFS	generic|IP_968386_TX=10090_REVERSED|
"""index: 6758, intensity: 9579.0, mobility: 1.044"""	-0.778268	0.460303	1	MTKFLVLSPFALQSCALICVYM	generic|IP_992895_TX=10090_REVERSED|
"""index: 4463, intensity: 6549.0, mobility: 0.980"""	-0.778574	0.460303	1	LSPLEGFGLTMMLLFSFILVTLFM	generic|IP_833273_TX=10090_REVERSED|
"""index: 2988, intensity: 2951.0, mobility: 0.980"""	-0.778649	0.460303	1	EMGPINPGSHPKPE	generic|tr_Q3U5E2_Q3U5E2_MOUSE_REVERSED	|generic|sp_Q6GYP7_RGPA1_MOUSE__chr12_-1_55676400_55676690_ENSMUST00000220017_REVERSED	|generic|sp_Q6GYP7-2_RGPA1_MOUSE__chr12_-1_55676400_55676690_ENSMUST00000220017_REVERSED	|generic|sp_Q6GYP7-4_RGPA1_MOUSE__chr12_-1_55712623_55712754_ENSMUST00000219529_REVERSED	|generic|tr_B7ZNA3_B7ZNA3_MOUSE__chr12_-1_55676400_55676690_ENSMUST00000220017_REVERSED	|generic|tr_A0A1W2P712_A0A1W2P712_MOUSE__chr12_-1_55676400_55676690_ENSMUST00000220017_REVERSED	|generic|tr_A0A1W2P832_A0A1W2P832_MOUSE__chr12_-1_55676400_55676690_ENSMUST00000220017_REVERSED	|generic|tr_A0A2I3BRX9_A0A2I3BRX9_MOUSE__chr12_-1_55676400_55676690_ENSMUST00000220017_REVERSED|
"""index: 10406, intensity: 3592.0, mobility: 0.957"""	-0.779141	0.460464	1	TESQQSMFAKREGPVSETAVIQ	generic|tr_Q8BN38_Q8BN38_MOUSE__II_3474964_REVERSED	|generic|sp_P97412_LYST_MOUSE_REVERSED	|generic|sp_P97412-2_LYST_MOUSE_REVERSED	|generic|tr_G5E8Q0_G5E8Q0_MOUSE_REVERSED|
"""index: 13843, intensity: 3826.0, mobility: 0.857"""	-0.779392	0.460761	1	LRTTIYFAIFV	generic|tr_Q3UH82_Q3UH82_MOUSE__chr14_1_21792960_21793241_ENSMUST00000144061_REVERSED	|generic|tr_Q497L5_Q497L5_MOUSE__chr14_1_21792960_21793241_ENSMUST00000144061_REVERSED	|generic|sp_Q9DA37_SAMD8_MOUSE__chr14_1_21792960_21793241_ENSMUST00000144061_REVERSED|
"""index: 14096, intensity: 3225.0, mobility: 0.996"""	-0.779396	0.460784	1	FITEIQQSTLV	generic|sp_Q6PAJ1_BCR_MOUSE__chr10_1_75176388_75176456_ENSMUST00000219807_REVERSED	|generic|tr_A2RRK7_A2RRK7_MOUSE__chr10_1_75176388_75176456_ENSMUST00000219807_REVERSED|
"""index: 2931, intensity: 4478.0, mobility: 0.876"""	-0.779472	0.460944	1	KSSKTALNLMSMSTQVGLLAERDYDARH	generic|tr_D6RHL9_D6RHL9_MOUSE__II_849812_REVERSED|
"""index: 17744, intensity: 4614.0, mobility: 1.049"""	-0.779534	0.461105	1	ARLASLGPREPDGA	generic|chr1_-1_93626178_93627206_ENSMUST00000027498_REVERSED|
"""index: 8267, intensity: 6383.0, mobility: 1.146"""	-0.779703	0.461128	1	SSPACVPTCCFRKLSTFLVCDNCVMLVTSLLL	generic|IP_852919_TX=10090_REVERSED|
"""index: 17956, intensity: 10009.0, mobility: 1.091"""	-0.779991	0.461424	1	SPTMSPLLRWKAM	generic|IP_826566_TX=10090_REVERSED	|generic|IP_1093458_TX=10090_REVERSED	|generic|IP_901142_TX=10090_REVERSED	|generic|IP_1021303_TX=10090_REVERSED|
"""index: 14321, intensity: 60321.0, mobility: 0.926"""	-0.780055	0.461721	1	VPFGRHGRRA	generic|IP_1071579_TX=10090_REVERSED|
"""index: 7990, intensity: 30513.0, mobility: 1.157"""	-0.780161	0.461881	1	SADWVVVTHDFSGTIIRDGSTDFSLSIIEAL	generic|tr_D3Z7A5_D3Z7A5_MOUSE__II_1032689_REVERSED	|generic|tr_Q9D4T2_Q9D4T2_MOUSE__II_1032689_REVERSED|
"""index: 2767, intensity: 3690.0, mobility: 0.922"""	-0.780313	0.462177	1	APPHNHTIKQP	generic|IP_828574_TX=10090_REVERSED|
"""index: 5884, intensity: 3230.0, mobility: 0.951"""	-0.780467	0.462337	1	EEQGNALKEQQLAMEEHLKRERVQA	generic|tr_A2AS42_A2AS42_MOUSE__II_1010586_REVERSED	|generic|tr_R4GML3_R4GML3_MOUSE__II_1010567_REVERSED	|generic|sp_A2AL36_CNTRL_MOUSE__II_1010567_REVERSED	|generic|tr_E9Q9E7_E9Q9E7_MOUSE__II_1010567_REVERSED	|generic|tr_B2RXX1_B2RXX1_MOUSE__II_1010567_REVERSED	|generic|tr_F6QP53_F6QP53_MOUSE__II_1010586_REVERSED	|generic|tr_R4GML4_R4GML4_MOUSE_REVERSED|
"""index: 13694, intensity: 41583.0, mobility: 1.022"""	-0.780553	0.462496	1	SLRLHRTSRTT	generic|chr18_-1_38199435_38199503_ENSMUST00000161701_REVERSED|
"""index: 4500, intensity: 5496.0, mobility: 1.068"""	-0.78073	0.462563	1	KRRLHFYVTMVI	generic|sp_Q9D6F4_GBRA4_MOUSE__chr5_-1_71657720_71657776_ENSMUST00000197994_REVERSED	|generic|tr_Q3URE7_Q3URE7_MOUSE__chr5_-1_71657720_71657776_ENSMUST00000197994_REVERSED	|generic|tr_Q3TRC7_Q3TRC7_MOUSE__chr5_-1_71657720_71657776_ENSMUST00000197994_REVERSED	|generic|tr_Q3USX9_Q3USX9_MOUSE__chr5_-1_71657720_71657776_ENSMUST00000197994_REVERSED|
"""index: 16779, intensity: 3098.0, mobility: 0.917"""	-0.780853	0.462563	1	YHLPDCIAMY	generic|tr_Q7TRM9_Q7TRM9_MOUSE__II_3499514_REVERSED	|generic|tr_Q8VFM7_Q8VFM7_MOUSE_REVERSED	|generic|tr_Q9JKA6_Q9JKA6_MOUSE_REVERSED|
"""index: 13750, intensity: 6916.0, mobility: 0.943"""	-0.781155	0.462563	1	WFRRRIFD	generic|tr_A3KGW0_A3KGW0_MOUSE__chr2_1_29902223_29902345_ENSMUST00000184845_REVERSED	|generic|tr_F6Y325_F6Y325_MOUSE__chr2_1_29902223_29902345_ENSMUST00000184845_REVERSED|
"""index: 18603, intensity: 3315.0, mobility: 1.268"""	-0.781456	0.462722	1	RLVLRLHKKLID	generic|IP_855346_TX=10090_REVERSED|
"""index: 10731, intensity: 3522.0, mobility: 1.090"""	-0.781774	0.462881	1	QRLVLCWEVAHWV	generic|IP_1141202_TX=10090_REVERSED|
"""index: 12592, intensity: 3217.0, mobility: 1.015"""	-0.78185	0.463177	1	YILLGIFMNKDL	generic|tr_A0A3Q4EHH0_A0A3Q4EHH0_MOUSE_REVERSED	|generic|tr_E9PWY5_E9PWY5_MOUSE_REVERSED|
"""index: 6333, intensity: 3886.0, mobility: 0.884"""	-0.781938	0.463335	1	TTANERIFT	generic|sp_Q8C3Y4_KNTC1_MOUSE__II_931188_REVERSED|
"""index: 13771, intensity: 8351.0, mobility: 0.869"""	-0.782099	0.463631	1	KGWPNYIR	generic|sp_B2RX88_CSPP1_MOUSE__II_1043904_REVERSED	|generic|sp_B2RX88-2_CSPP1_MOUSE__II_1043904_REVERSED	|generic|sp_B2RX88-4_CSPP1_MOUSE__II_1043904_REVERSED	|generic|II_1043910_TX=10090_REVERSED|
"""index: 3755, intensity: 4903.0, mobility: 1.071"""	-0.782112	0.46379	1	IELVFDVPMAWIKMNICCLHLSDKRQQAWKLFYAQAEDRRP	generic|tr_J3QMM8_J3QMM8_MOUSE__IP_942561_REVERSED|
"""index: 15937, intensity: 3174.0, mobility: 0.937"""	-0.78242	0.464085	1	TLLPCQIGQF	generic|IP_1044199_TX=10090_REVERSED	|generic|tr_H3BJK4_H3BJK4_MOUSE_REVERSED|
"""index: 5691, intensity: 546593.0, mobility: 1.079"""	-0.782443	0.464381	1	PKSEIMASNAGNFLEIIMNKRS	generic|IP_897234_TX=10090_REVERSED|
"""index: 6359, intensity: 13931.0, mobility: 1.064"""	-0.782748	0.464676	1	GILYSGAVMQICVKRSMLIPYRLPKCIAVYRDVAMAALLYCDCT	generic|tr_Q8VF75_Q8VF75_MOUSE_REVERSED|
"""index: 16349, intensity: 2611.0, mobility: 0.956"""	-0.782758	0.464972	1	FELVALAKWD	generic|IP_936608_TX=10090_REVERSED|
"""index: 18507, intensity: 11597.0, mobility: 1.489"""	-0.782777	0.46513	1	IRLVLRLHKKLI	generic|IP_855346_TX=10090_REVERSED|
"""index: 11312, intensity: 2780.0, mobility: 0.999"""	-0.782875	0.465329	1	NWEGEVRELLIDVRVGVGWVK	generic|IP_3489808_TX=10090_REVERSED|
"""index: 15358, intensity: 4404.0, mobility: 0.867"""	-0.782952	0.465329	1	ALLKRRLAPWY	generic|IP_3505850_TX=10090_REVERSED|
"""index: 10919, intensity: 36901.0, mobility: 0.922"""	-0.78304	0.465329	1	ETLTDMTTVKMIVTTMRTAMRT	generic|IP_1075216_TX=10090_REVERSED|
"""index: 13144, intensity: 4601.0, mobility: 0.887"""	-0.78353	0.465624	1	MRGQRWMCPI	generic|chr18_-1_22921918_22952297_ENSMUST00000081423__IP_1057356_TX=10090_REVERSED	|generic|chr18_-1_22952157_22952297_ENSMUST00000081423__IP_1057356_TX=10090_REVERSED|
"""index: 6945, intensity: 2743.0, mobility: 1.002"""	-0.783649	0.465644	1	RRHAPLGEPSHE	generic|tr_Q8BRB4_Q8BRB4_MOUSE_REVERSED	|generic|tr_A0A3Q4EI56_A0A3Q4EI56_MOUSE_REVERSED|
"""index: 7487, intensity: 2842.0, mobility: 1.031"""	-0.783724	0.465939	1	KELVAICDREDN	generic|IP_855791_TX=10090_REVERSED|
"""index: 1886, intensity: 3033.0, mobility: 0.983"""	-0.784068	0.466097	1	CLVKEEVLGFEE	generic|sp_Q9R1R0-2_LHX6_MOUSE__chr2_-1_36083996_36084052_ENSMUST00000112961__II_1010428_REVERSED	|generic|tr_E9QN32_E9QN32_MOUSE__chr2_-1_36083996_36084052_ENSMUST00000112961__II_1010429_REVERSED	|generic|tr_H9H9T0_H9H9T0_MOUSE__chr2_-1_36102854_36102937_ENSMUST00000187180_REVERSED	|generic|sp_Q9R1R0_LHX6_MOUSE__chr2_-1_36102854_36102937_ENSMUST00000187180_REVERSED|
"""index: 13390, intensity: 8109.0, mobility: 0.869"""	-0.784183	0.466392	1	HKSNPELWHS	generic|IP_956637_TX=10090_REVERSED|
"""index: 12126, intensity: 5156.0, mobility: 0.867"""	-0.784261	0.466686	1	MAVLHRSL	generic|tr_A0A1Y7VJP4_A0A1Y7VJP4_MOUSE_REVERSED	|generic|sp_Q6NV72_WDCP_MOUSE_REVERSED	|generic|sp_Q6NV72-2_WDCP_MOUSE_REVERSED|
"""index: 8447, intensity: 3744.0, mobility: 1.050"""	-0.784484	0.466844	1	WNTLGARMVAMGLQ	generic|tr_G5E8R7_G5E8R7_MOUSE_REVERSED	|generic|sp_P97443_SMYD1_MOUSE_REVERSED	|generic|sp_P97443-2_SMYD1_MOUSE_REVERSED	|generic|sp_P97443-3_SMYD1_MOUSE_REVERSED|
"""index: 2969, intensity: 4096.0, mobility: 0.862"""	-0.784862	0.467059	1	TAIVIEPHRNLMRQQKQTSMGGVL	generic|tr_F8WJA0_F8WJA0_MOUSE__chr2_-1_44997282_44997311_ENSMUST00000176438_REVERSED	|generic|tr_Q3TLR1_Q3TLR1_MOUSE__chr2_-1_44997282_44997311_ENSMUST00000176438_REVERSED	|generic|sp_Q9ESV0_DDX24_MOUSE__chr2_-1_44997282_44997311_ENSMUST00000176438_REVERSED	|generic|tr_Q3U7R4_Q3U7R4_MOUSE__chr2_-1_44997282_44997311_ENSMUST00000176438_REVERSED	|generic|tr_Q3UYV7_Q3UYV7_MOUSE__chr2_-1_44997282_44997311_ENSMUST00000176438_REVERSED	|generic|tr_A0A1Y7VKX7_A0A1Y7VKX7_MOUSE__chr2_-1_44997282_44997311_ENSMUST00000176438_REVERSED|
"""index: 1038, intensity: 4245.0, mobility: 0.962"""	-0.784896	0.467059	1	SRLEFGSVAMYW	generic|IP_895514_TX=10090_REVERSED|
"""index: 6779, intensity: 4089.0, mobility: 0.890"""	-0.78523	0.467059	1	TELDAPLHEEH	generic|tr_A0A654IER4_A0A654IER4_MOUSE_REVERSED	|generic|tr_Q8C783_Q8C783_MOUSE_REVERSED|
"""index: 16759, intensity: 2819.0, mobility: 0.991"""	-0.785484	0.467059	1	RRMQLSLFR	generic|IP_833473_TX=10090_REVERSED|
"""index: 12333, intensity: 2659.0, mobility: 1.232"""	-0.785625	0.467216	1	RRWTQTMLVMMGTVEAQKR	generic|chr2_1_121305573_121305803_ENSMUST00000094639__IP_1001252_TX=10090_REVERSED|
"""index: 15001, intensity: 15446.0, mobility: 1.000"""	-0.7858	0.46751	1	YQQKDKAIKE	generic|IP_1110530_TX=10090_REVERSED	|generic|IP_1110577_TX=10090_REVERSED	|generic|IP_1110552_TX=10090_REVERSED|
"""index: 12824, intensity: 4786.0, mobility: 0.990"""	-0.786121	0.467666	1	NVIQGEIITKY	generic|sp_Q8BMI3_GGA3_MOUSE__chr11_-1_115585730_115585834_ENSMUST00000156173__II_1123998_REVERSED	|generic|tr_A2A9W7_A2A9W7_MOUSE__chr11_-1_115585730_115585834_ENSMUST00000156173__II_1123998_REVERSED	|generic|tr_S4R2D2_S4R2D2_MOUSE__II_1123999_REVERSED|
"""index: 5299, intensity: 5139.0, mobility: 0.961"""	-0.786141	0.467823	1	EFASFPRFNLGVQLTQTWT	generic|chr11_-1_76792658_76792825_ENSMUST00000021201_REVERSED|
"""index: 5378, intensity: 2556.0, mobility: 0.988"""	-0.786312	0.468116	1	ELHRGNGGNQRW	generic|chr14_-1_70612749_70614848_ENSMUST00000022694_REVERSED|
"""index: 7856, intensity: 2850.0, mobility: 1.151"""	-0.786447	0.468154	1	WTMGRCLSSIEPRTM	generic|IP_934209_TX=10090_REVERSED|
"""index: 9900, intensity: 2724.0, mobility: 1.023"""	-0.786469	0.468154	1	YIMRLGTMEKQV	generic|tr_D3YYQ8_D3YYQ8_MOUSE__chr6_1_58663645_58663677_ENSMUST00000143752__II_930764_REVERSED	|generic|tr_F7ABZ6_F7ABZ6_MOUSE__chr6_1_58663645_58663677_ENSMUST00000143752__II_930764_REVERSED|
"""index: 2885, intensity: 4090.0, mobility: 0.937"""	-0.786788	0.468172	1	RQKAWQHSTELLTTLHTRVTTSNEEAQLI	generic|tr_A0A571BEG0_A0A571BEG0_MOUSE_REVERSED	|generic|tr_B9EKG2_B9EKG2_MOUSE_REVERSED	|generic|tr_E9PUJ8_E9PUJ8_MOUSE_REVERSED	|generic|tr_B7ZWG8_B7ZWG8_MOUSE_REVERSED	|generic|tr_Q3TY91_Q3TY91_MOUSE_REVERSED|
"""index: 3248, intensity: 2993.0, mobility: 0.909"""	-0.786891	0.468466	1	SLPPSFAPNDR	generic|tr_A2AHD2_A2AHD2_MOUSE_REVERSED	|generic|tr_B2RVL1_B2RVL1_MOUSE_REVERSED|
"""index: 12309, intensity: 2606.0, mobility: 0.943"""	-0.786937	0.468759	1	KYLKGDKYLRYVNGGITDEC	generic|IP_879475_TX=10090_REVERSED|
"""index: 15472, intensity: 5920.0, mobility: 0.847"""	-0.787038	0.468796	1	QSASLLSSLP	generic|IP_1070134_TX=10090_REVERSED|
"""index: 17885, intensity: 5333.0, mobility: 0.968"""	-0.787066	0.468796	1	SSNFVVVDAVLC	generic|sp_Q8BW56_GTDC1_MOUSE__II_1009700_REVERSED	|generic|sp_Q8BW56-2_GTDC1_MOUSE__II_1009700_REVERSED	|generic|tr_G8JL42_G8JL42_MOUSE__II_1009700_REVERSED	|generic|tr_A0A0A0MQK2_A0A0A0MQK2_MOUSE__II_1009700_REVERSED|
"""index: 9565, intensity: 2979.0, mobility: 1.037"""	-0.788056	0.468814	1	EKNRSGNKSGPNNQ	generic|IP_868798_TX=10090_REVERSED|
"""index: 16050, intensity: 2755.0, mobility: 0.950"""	-0.78821	0.468923	1	QTKWTVSRL	generic|IP_881212_TX=10090_REVERSED|
"""index: 15226, intensity: 7508.0, mobility: 0.961"""	-0.78827	0.468923	1	PLNSPHLLSR	generic|IP_838299_TX=10090_REVERSED|
"""index: 16341, intensity: 4002.0, mobility: 0.991"""	-0.788466	0.468923	1	QKVYKLSPMHK	generic|IP_1074208_TX=10090_REVERSED|
"""index: 4651, intensity: 4068.0, mobility: 0.915"""	-0.788532	0.468923	1	EGPHFSPCWVLHLVWLHSAEFSTTSPNRD	generic|IP_950790_TX=10090_REVERSED|
"""index: 11678, intensity: 24147.0, mobility: 0.873"""	-0.788587	0.468923	1	LPHASDKGII	generic|tr_Q9QZH1_Q9QZH1_MOUSE_REVERSED|
"""index: 8022, intensity: 3747.0, mobility: 1.139"""	-0.788764	0.468923	1	VSWTVFDKH	generic|IP_1118290_TX=10090_REVERSED|
"""index: 8885, intensity: 2978.0, mobility: 1.200"""	-0.789213	0.469215	1	VTWSLDVSNQTVGTVRLEE	generic|tr_A0A5F8MPH8_A0A5F8MPH8_MOUSE_REVERSED	|generic|tr_O35452_O35452_MOUSE_REVERSED	|generic|tr_E9Q2T3_E9Q2T3_MOUSE_REVERSED	|generic|tr_O54796_O54796_MOUSE_REVERSED	|generic|tr_Q3V5L4_Q3V5L4_MOUSE_REVERSED	|generic|tr_A0A571BG59_A0A571BG59_MOUSE_REVERSED|
"""index: 1701, intensity: 4159.0, mobility: 0.901"""	-0.789536	0.469507	1	LCEPPIFNPL	generic|IP_1123548_TX=10090_REVERSED|
"""index: 12882, intensity: 20674.0, mobility: 0.969"""	-0.789729	0.469799	1	PRVRLGLWKM	generic|chr9_1_44773088_44773147_ENSMUST00000002099_REVERSED|
"""index: 10946, intensity: 4154.0, mobility: 0.846"""	-0.789859	0.469953	1	LLSQHTID	generic|sp_O35130_NEP1_MOUSE__chr6_-1_124704545_124704652_ENSMUST00000204334__II_906300_REVERSED	|generic|II_906301_TX=10090_REVERSED|
"""index: 9288, intensity: 7758.0, mobility: 0.867"""	-0.790028	0.470245	1	DKEIAELL	generic|tr_E9QJV4_E9QJV4_MOUSE__chr12_1_65057837_65057917_ENSMUST00000129956__II_2440450_REVERSED	|generic|sp_Q8K2Z2_PRP39_MOUSE__chr12_1_65057837_65057917_ENSMUST00000129956__II_2440450_REVERSED	|generic|II_1116321_TX=10090_REVERSED	|generic|II_3506276_TX=10090_REVERSED	|generic|tr_A0PJ46_A0PJ46_MOUSE_REVERSED	|generic|sp_Q8K2Z2-2_PRP39_MOUSE__chr12_1_65057837_65057917_ENSMUST00000129956_REVERSED|
"""index: 5636, intensity: 983850.0, mobility: 1.109"""	-0.790204	0.4704	1	PVHLHYEICVGAPSLQQTALSSAQQGFDDDQALIIVWSWQFHII	generic|II_3458195_TX=10090_REVERSED	|generic|tr_E9PXC1_E9PXC1_MOUSE_REVERSED	|generic|tr_X5I0W1_X5I0W1_MOUSE_REVERSED	|generic|tr_A0A3B2W422_A0A3B2W422_MOUSE_REVERSED	|generic|tr_K7N649_K7N649_MOUSE_REVERSED	|generic|tr_A0A3B2W3J6_A0A3B2W3J6_MOUSE_REVERSED	|generic|tr_G3UWZ4_G3UWZ4_MOUSE_REVERSED|
"""index: 4272, intensity: 4019.0, mobility: 0.956"""	-0.790531	0.470691	1	VYAKCPGQLAPLSCTALPGSMCALM	generic|tr_K4HPC4_K4HPC4_MOUSE_REVERSED|
"""index: 1217, intensity: 2575.0, mobility: 0.910"""	-0.790536	0.470983	1	SKKKWSYIFPSKCVCPAFFAKM	generic|IP_959638_TX=10090_REVERSED|
"""index: 4525, intensity: 12248.0, mobility: 0.845"""	-0.790576	0.471274	1	FEKIELSTDLYPRIGRVKN	generic|tr_Q8CG17_Q8CG17_MOUSE_REVERSED	|generic|tr_Q8CGT1_Q8CGT1_MOUSE_REVERSED	|generic|tr_Q8CGS8_Q8CGS8_MOUSE_REVERSED	|generic|tr_Q8CGS9_Q8CGS9_MOUSE_REVERSED	|generic|tr_Q8CGT0_Q8CGT0_MOUSE_REVERSED	|generic|tr_Q540N6_Q540N6_MOUSE_REVERSED	|generic|tr_Q8CGS7_Q8CGS7_MOUSE_REVERSED	|generic|tr_Q14AY6_Q14AY6_MOUSE_REVERSED	|generic|tr_A9C471_A9C471_MOUSE_REVERSED	|generic|sp_Q9QUK4_BIR1B_MOUSE_REVERSED	|generic|tr_Q8CH71_Q8CH71_MOUSE_REVERSED	|generic|tr_Q8CH66_Q8CH66_MOUSE_REVERSED|
"""index: 14552, intensity: 10692.0, mobility: 1.050"""	-0.790626	0.471291	1	FKQLKRKQWGL	generic|IP_972095_TX=10090_REVERSED|
"""index: 11949, intensity: 9351.0, mobility: 0.938"""	-0.791055	0.471325	1	ASLMKAKNVV	generic|II_974761_TX=10090_REVERSED	|generic|tr_Q8BKH0_Q8BKH0_MOUSE_REVERSED	|generic|tr_Q3TLU4_Q3TLU4_MOUSE_REVERSED	|generic|tr_E9Q912_E9Q912_MOUSE_REVERSED	|generic|tr_A0A0G2JGC8_A0A0G2JGC8_MOUSE_REVERSED	|generic|tr_Q3TU36_Q3TU36_MOUSE_REVERSED	|generic|tr_Q3TA69_Q3TA69_MOUSE_REVERSED	|generic|tr_E9Q6Q4_E9Q6Q4_MOUSE_REVERSED	|generic|tr_I6L967_I6L967_MOUSE_REVERSED|
"""index: 2188, intensity: 2838.0, mobility: 0.952"""	-0.79114	0.471325	1	QILVFYWLMH	generic|sp_Q9WU81_G6PT3_MOUSE_REVERSED	|generic|sp_Q9WU81-2_G6PT3_MOUSE_REVERSED|
"""index: 16593, intensity: 5677.0, mobility: 0.903"""	-0.791767	0.471616	1	YLVKQMGPR	generic|sp_P70181_PI51B_MOUSE__chr19_-1_24397012_24397113_ENSMUST00000156814__II_1046816_REVERSED	|generic|sp_P70181-2_PI51B_MOUSE__chr19_-1_24397012_24397113_ENSMUST00000156814__II_1046816_REVERSED|
"""index: 2155, intensity: 5155.0, mobility: 0.986"""	-0.791798	0.471632	1	WGWLRSPSLGGHS	generic|tr_E9QKH0_E9QKH0_MOUSE__chr1_1_118467904_118467981_ENSMUST00000190733__II_1029866_REVERSED	|generic|tr_A0A087WQ31_A0A087WQ31_MOUSE__chr1_1_118467904_118467981_ENSMUST00000190733__II_1029866_REVERSED	|generic|sp_Q80TV8_CLAP1_MOUSE__chr1_1_118467904_118467981_ENSMUST00000190733__II_1029866_REVERSED|
"""index: 9146, intensity: 9386.0, mobility: 1.202"""	-0.792025	0.471698	1	WPQESFPLEWLACAALGAQ	generic|IP_877543_TX=10090_REVERSED|
"""index: 5244, intensity: 2525.0, mobility: 0.882"""	-0.792322	0.471698	1	RSKESSLIMELMDGHLKEMVVFVRE	generic|tr_Q5FWX6_Q5FWX6_MOUSE__II_1064239_REVERSED	|generic|sp_Q8K1Y2_KPCD3_MOUSE__II_1064239_REVERSED	|generic|tr_D3Z6I0_D3Z6I0_MOUSE__II_1064239_REVERSED|
"""index: 7657, intensity: 3317.0, mobility: 0.837"""	-0.79236	0.471698	1	EVSDLVAHE	generic|tr_Q8C187_Q8C187_MOUSE__II_1092909_REVERSED	|generic|tr_M0QWX4_M0QWX4_MOUSE__II_1092906_REVERSED	|generic|sp_P59110_SENP1_MOUSE__II_1092906_REVERSED|
"""index: 3311, intensity: 80664.0, mobility: 0.764"""	-0.792391	0.471698	1	MKELRRPYKTASV	generic|tr_Q4KL57_Q4KL57_MOUSE__II_932934_REVERSED	|generic|tr_Q6ZQC1_Q6ZQC1_MOUSE__chr5_1_142477322_142477486_ENSMUST00000196405__II_932923_REVERSED	|generic|tr_A0A0G2JFH9_A0A0G2JFH9_MOUSE__chr5_1_142477322_142477486_ENSMUST00000196405__II_932923_REVERSED	|generic|sp_Q3U829_AP5Z1_MOUSE__chr5_1_142477322_142477486_ENSMUST00000196405__II_932923_REVERSED	|generic|tr_Q6PFH7_Q6PFH7_MOUSE__chr5_1_142477322_142477486_ENSMUST00000196405__II_932923_REVERSED	|generic|II_932928_TX=10090_REVERSED|
"""index: 10351, intensity: 3463.0, mobility: 0.784"""	-0.793063	0.471988	1	MNMELVYD	generic|tr_A0A0R4IZY0_A0A0R4IZY0_MOUSE_REVERSED	|generic|sp_Q8C1A5_THOP1_MOUSE_REVERSED|
"""index: 10773, intensity: 2595.0, mobility: 0.826"""	-0.793137	0.472279	1	SGRGAAAEAL	generic|sp_Q6PDI6_MINY2_MOUSE__chr9_-1_70626747_70626812_ENSMUST00000214293_REVERSED	|generic|sp_Q6PDI6-3_MINY2_MOUSE__chr9_-1_70626747_70626812_ENSMUST00000214293_REVERSED	|generic|tr_A0A1L1STF0_A0A1L1STF0_MOUSE__chr9_-1_70626747_70626812_ENSMUST00000214293_REVERSED|
"""index: 17875, intensity: 5878.0, mobility: 0.924"""	-0.793191	0.472569	1	QHISHLVSFP	generic|IP_858133_TX=10090_REVERSED|
"""index: 3404, intensity: 2660.0, mobility: 1.028"""	-0.793275	0.472848	1	EEVLVQASVEPHEA	generic|tr_A0A140LJ04_A0A140LJ04_MOUSE__chr11_1_72917820_72917873_ENSMUST00000152481__II_1132657_REVERSED	|generic|tr_E9Q5W5_E9Q5W5_MOUSE__chr11_1_72917820_72917873_ENSMUST00000152481__II_1132657_REVERSED	|generic|sp_Q5SSH7_ZZEF1_MOUSE__chr11_1_72917820_72917873_ENSMUST00000152481__II_1132657_REVERSED	|generic|sp_Q5SSH7-2_ZZEF1_MOUSE__chr11_1_72917820_72917873_ENSMUST00000152481__II_1132657_REVERSED|
"""index: 8250, intensity: 3694.0, mobility: 0.980"""	-0.793335	0.472848	1	LVQNLPSRQLPLHRFDTMRLTMHSLFLHW	generic|IP_884537_TX=10090_REVERSED|
"""index: 8531, intensity: 3443.0, mobility: 0.819"""	-0.793517	0.472848	1	LEADDNGAHHGRAMVM	generic|sp_Q9DCC4_P5CR3_MOUSE_REVERSED|
"""index: 16310, intensity: 3932.0, mobility: 0.943"""	-0.794201	0.472848	1	YEPKASIPKF	generic|IP_1020571_TX=10090_REVERSED|
"""index: 643, intensity: 2971.0, mobility: 0.952"""	-0.794362	0.472848	1	ALDVVRYQNAFA	generic|tr_F7CXI4_F7CXI4_MOUSE__chr11_1_118484487_118484525_ENSMUST00000171769__II_1122902_REVERSED	|generic|sp_Q8BX80_ENASE_MOUSE__chr11_1_118479247_118479291_ENSMUST00000166995__II_1122900_REVERSED	|generic|tr_Q3TAJ0_Q3TAJ0_MOUSE__chr11_1_118484487_118484525_ENSMUST00000171769__II_1122900_REVERSED	|generic|II_1122918_TX=10090_REVERSED|
"""index: 5004, intensity: 8695.0, mobility: 0.959"""	-0.794405	0.472848	1	KLFTQSAFFHWLRTMTHWHCPNMNINA	generic|chr13_-1_14272020_14280457_ENSMUST00000110516__IP_1109826_TX=10090_REVERSED|
"""index: 18155, intensity: 3018.0, mobility: 0.847"""	-0.794602	0.472848	1	EMELTTRK	generic|tr_D3Z7R7_D3Z7R7_MOUSE__II_1147684_REVERSED	|generic|sp_Q3TBD2_HMHA1_MOUSE__II_1147684_REVERSED	|generic|sp_Q3TBD2-2_HMHA1_MOUSE__II_1147684_REVERSED	|generic|tr_G3X9Q3_G3X9Q3_MOUSE__II_1147684_REVERSED|
"""index: 14681, intensity: 3938.0, mobility: 1.023"""	-0.794639	0.472848	1	KKTTMDKYARK	generic|chr2_-1_119660301_119660441_ENSMUST00000110801__IP_1009282_TX=10090_REVERSED|
"""index: 4700, intensity: 4615.0, mobility: 0.871"""	-0.794664	0.472848	1	EQPSLISELAKHFQKGQLFVNSTYEA	generic|sp_Q9CXC3_MGME1_MOUSE_REVERSED|
"""index: 16726, intensity: 3416.0, mobility: 0.995"""	-0.795203	0.472864	1	LLHDKWMKIR	generic|sp_Q8BJD1_ITIH5_MOUSE_REVERSED|
"""index: 2285, intensity: 3762.0, mobility: 0.948"""	-0.795416	0.472879	1	EPGSTLAIQSRSE	generic|IP_1132283_TX=10090_REVERSED|
"""index: 6551, intensity: 4053.0, mobility: 0.926"""	-0.795443	0.473168	1	EVNHPPLNTGTQSPLSIGRETE	generic|tr_Q9WUT8_Q9WUT8_MOUSE_REVERSED	|generic|tr_A0A0J9YVD2_A0A0J9YVD2_MOUSE_REVERSED	|generic|tr_B2RXS8_B2RXS8_MOUSE__chr6_1_23049540_23049677_ENSMUST00000200769_REVERSED	|generic|tr_Q810U6_Q810U6_MOUSE_REVERSED	|generic|sp_B9EKR1_PTPRZ_MOUSE__chr6_1_23049540_23049677_ENSMUST00000200769_REVERSED|
"""index: 16910, intensity: 4392.0, mobility: 1.066"""	-0.795497	0.473456	1	KKVRADISWLLS	generic|sp_Q99K82-3_SMOX_MOUSE_REVERSED|
"""index: 1343, intensity: 3531.0, mobility: 0.852"""	-0.7956	0.473745	1	PEGSGEPCYF	generic|tr_A0A140LHT4_A0A140LHT4_MOUSE_REVERSED|
"""index: 2855, intensity: 2912.0, mobility: 0.998"""	-0.795699	0.473897	1	DEVLAALARLQQA	generic|IP_938122_TX=10090_REVERSED|
"""index: 18437, intensity: 35409.0, mobility: 1.240"""	-0.795974	0.474185	1	KRRVPLKKLPRK	generic|IP_897814_TX=10090_REVERSED|
"""index: 3313, intensity: 27698.0, mobility: 1.139"""	-0.796093	0.474474	1	VVCDMNLDRSNDMKVIVSTDSIHANLIQIEE	generic|sp_K2M3_SHEEP__REVERSED|
"""index: 2524, intensity: 3754.0, mobility: 1.103"""	-0.796231	0.474762	1	FFFFFSRDQFPPV	generic|IP_1056228_TX=10090_REVERSED|
"""index: 9124, intensity: 5094.0, mobility: 0.835"""	-0.796326	0.474777	1	VGEIMKKP	generic|tr_A0A571BEN1_A0A571BEN1_MOUSE__II_1148929_REVERSED	|generic|tr_F6RQD1_F6RQD1_MOUSE_REVERSED	|generic|tr_D3YU50_D3YU50_MOUSE_REVERSED	|generic|tr_Q6P6L5_Q6P6L5_MOUSE_REVERSED|
"""index: 15411, intensity: 4192.0, mobility: 0.961"""	-0.796746	0.474942	1	RRHDQTKRR	generic|IP_1076268_TX=10090_REVERSED|
"""index: 5482, intensity: 8931.0, mobility: 0.990"""	-0.796749	0.474942	1	DEISSGICGQTCNPHCPHCERDQDAYKFIFSNAGQLGDP	generic|sp_Q61527-2_ERBB4_MOUSE__chr1_-1_68298283_68298390_ENSMUST00000126682__II_1037477_REVERSED	|generic|tr_B2KGF7_B2KGF7_MOUSE__chr1_-1_68298283_68298390_ENSMUST00000126682__II_1037477_REVERSED|
"""index: 5983, intensity: 4534.0, mobility: 1.076"""	-0.79698	0.475094	1	QHQLFRHLWRPRESTWEDEWFPEPYENHVNLTIKQTK	generic|sp_A1KXC4_FAIM3_MOUSE__II_1035802_REVERSED	|generic|tr_A0A0G2LB91_A0A0G2LB91_MOUSE__II_1035802_REVERSED	|generic|tr_Q3U0V8_Q3U0V8_MOUSE_REVERSED|
"""index: 6890, intensity: 4684.0, mobility: 1.039"""	-0.797087	0.475245	1	PKRLLRGLAGHMDKNRLSYIFPNMMPTVVAYMVTAVSDKMSYT	generic|tr_Q7TRW7_Q7TRW7_MOUSE__II_3496558_REVERSED|
"""index: 3856, intensity: 32361.0, mobility: 1.018"""	-0.797279	0.475259	1	YYWYQSPIISQIPYGEWVKRLDYFWPKDVTVAMGAVFAILY	generic|tr_D3YTM0_D3YTM0_MOUSE__chr3_1_95320075_95320239_ENSMUST00000133748__II_977861_REVERSED	|generic|sp_Q924Z4_CERS2_MOUSE__chr3_1_95320075_95320239_ENSMUST00000133748__II_977861_REVERSED	|generic|tr_D3Z0Z2_D3Z0Z2_MOUSE__chr3_1_95320075_95320239_ENSMUST00000133748__II_977861_REVERSED|
"""index: 15775, intensity: 4152.0, mobility: 1.027"""	-0.797721	0.475438	1	EMKRMIMKIR	generic|IP_995694_TX=10090_REVERSED	|generic|chr2_-1_160965154_160965243_ENSMUST00000039782_REVERSED|
"""index: 7960, intensity: 2880.0, mobility: 1.026"""	-0.797774	0.475438	1	EQRLAKQVDPNRALEFLTMVLPIATTDVSGATLEMS	generic|sp_P15539_C11B2_MOUSE_REVERSED	|generic|tr_G3UWE4_G3UWE4_MOUSE_REVERSED|
"""index: 999, intensity: 2560.0, mobility: 0.873"""	-0.797902	0.475438	1	RMVLAKLHN	generic|IP_1104386_TX=10090_REVERSED|
"""index: 6636, intensity: 4597.0, mobility: 1.077"""	-0.798556	0.475725	1	CSVSRRMSNSQQIIKCHSTHKLSYPVQDLRKQCLEKENEDLE	generic|tr_E9Q6C6_E9Q6C6_MOUSE__chr3_1_146979722_146979751_ENSMUST00000197547__II_974041_REVERSED	|generic|tr_E9PWB8_E9PWB8_MOUSE__chr3_1_146979722_146979751_ENSMUST00000197547_REVERSED|
"""index: 6870, intensity: 4264.0, mobility: 0.938"""	-0.798635	0.476013	1	GCLKSMINLWFFIFLYLLNGQLSIGHT	generic|IP_1085604_TX=10090_REVERSED|
"""index: 16601, intensity: 6339.0, mobility: 0.995"""	-0.798677	0.4763	1	IEHKTMGTRRL	generic|tr_Q3TT45_Q3TT45_MOUSE__II_1096256_REVERSED	|generic|tr_H3BK13_H3BK13_MOUSE__II_1096279_REVERSED	|generic|tr_H3BKF8_H3BKF8_MOUSE__II_1096274_REVERSED	|generic|tr_H3BL55_H3BL55_MOUSE_REVERSED	|generic|tr_H3BJ31_H3BJ31_MOUSE_REVERSED	|generic|sp_Q8BJA3_HMBX1_MOUSE_REVERSED	|generic|sp_Q8BJA3-2_HMBX1_MOUSE_REVERSED	|generic|sp_Q8BJA3-3_HMBX1_MOUSE_REVERSED	|generic|tr_H3BK67_H3BK67_MOUSE_REVERSED	|generic|sp_Q8BJA3-4_HMBX1_MOUSE_REVERSED	|generic|tr_H3BKM3_H3BKM3_MOUSE_REVERSED|
"""index: 8966, intensity: 2794.0, mobility: 0.911"""	-0.798694	0.47645	1	EQVNEQPPFLLEQGIRQSSIC	generic|tr_F8WHT3_F8WHT3_MOUSE__chr2_1_32230653_32230742_ENSMUST00000036691_REVERSED|
"""index: 14629, intensity: 4291.0, mobility: 1.041"""	-0.798869	0.476738	1	VLTPPSPLESTR	generic|tr_B1ASL3_B1ASL3_MOUSE_REVERSED	|generic|sp_P47741_TNR4_MOUSE_REVERSED|
"""index: 7050, intensity: 3157.0, mobility: 0.946"""	-0.798915	0.477025	1	EYLGRVEREHESERRRLAQELGERER	generic|sp_Q80ZJ8_EFC4A_MOUSE__II_3457883_REVERSED	|generic|tr_E9Q2F1_E9Q2F1_MOUSE_REVERSED	|generic|tr_E9PZB6_E9PZB6_MOUSE_REVERSED|
"""index: 1097, intensity: 2601.0, mobility: 1.053"""	-0.799042	0.477312	1	DARALDAVTLFGSAYLFRAR	generic|tr_Q7TQC0_Q7TQC0_MOUSE__II_1075939_REVERSED	|generic|sp_Q8CGS6_DPOLQ_MOUSE__II_1075939_REVERSED	|generic|sp_Q8CGS6-2_DPOLQ_MOUSE__II_1075939_REVERSED	|generic|tr_Q3U1F8_Q3U1F8_MOUSE_REVERSED|
"""index: 6857, intensity: 3672.0, mobility: 0.999"""	-0.799118	0.477325	1	HSSMVNLLRAQR	generic|IP_921165_TX=10090_REVERSED|
"""index: 11314, intensity: 3019.0, mobility: 0.903"""	-0.799785	0.477338	1	LKLEWWHK	generic|tr_Q8BQ08_Q8BQ08_MOUSE_REVERSED|
"""index: 3281, intensity: 2724.0, mobility: 0.783"""	-0.800241	0.477625	1	LEILSLHRIKKMDEVSL	generic|tr_F6XG99_F6XG99_MOUSE__II_1061784_REVERSED	|generic|tr_A0A2X0SYT7_A0A2X0SYT7_MOUSE_REVERSED	|generic|tr_F6ZDY5_F6ZDY5_MOUSE_REVERSED	|generic|tr_E9Q642_E9Q642_MOUSE_REVERSED	|generic|sp_Q8BN58_RHG28_MOUSE_REVERSED	|generic|sp_Q8BN58-2_RHG28_MOUSE_REVERSED	|generic|sp_Q8BN58-3_RHG28_MOUSE_REVERSED|
"""index: 8074, intensity: 2583.0, mobility: 0.954"""	-0.80025	0.477912	1	GLSIDGIIPHPGTRFEDW	generic|IP_995412_TX=10090_REVERSED|
"""index: 1803, intensity: 5103.0, mobility: 0.967"""	-0.80034	0.478061	1	LDIELLRGYGSF	generic|sp_Q3TWW8_SRSF6_MOUSE__chr2_1_162933678_162933866_ENSMUST00000017065__II_995598_REVERSED	|generic|tr_A0A0A6YXX6_A0A0A6YXX6_MOUSE__chr2_1_162931695_162931781_ENSMUST00000017065__II_995604_REVERSED|
"""index: 4589, intensity: 31210.0, mobility: 0.950"""	-0.800406	0.478348	1	QNELLSLGGCASLCGEQLIDGLGVRNAIH	generic|IP_1075596_TX=10090_REVERSED|
"""index: 9212, intensity: 3118.0, mobility: 0.946"""	-0.800497	0.478635	1	IDISGPITENMSNTTTPTM	generic|tr_W8W3Q2_W8W3Q2_MOUSE_REVERSED	|generic|tr_H3BKL3_H3BKL3_MOUSE_REVERSED|
"""index: 11558, intensity: 4186.0, mobility: 1.022"""	-0.800506	0.478784	1	LFDQLIFSPMAVY	generic|IP_1105353_TX=10090_REVERSED|
"""index: 8582, intensity: 3009.0, mobility: 1.045"""	-0.800601	0.479071	1	WPALQTLGLRLM	generic|IP_886890_TX=10090_REVERSED|
"""index: 16936, intensity: 2949.0, mobility: 0.967"""	-0.800619	0.479358	1	YIMRCPKRL	generic|IP_1045842_TX=10090_REVERSED	|generic|chr19_-1_37174956_37207324_ENSMUST00000079754_REVERSED|
"""index: 14688, intensity: 6157.0, mobility: 0.946"""	-0.800668	0.479644	1	DRSEFLKLR	generic|sp_P97434-3_MPRIP_MOUSE__chr11_1_59775519_59775587_ENSMUST00000108751__II_1135699_REVERSED	|generic|tr_F6S5I0_F6S5I0_MOUSE__chr11_1_59775519_59775587_ENSMUST00000108751__II_1135699_REVERSED	|generic|tr_Q5SWZ5_Q5SWZ5_MOUSE__chr11_1_59775519_59775587_ENSMUST00000108751_REVERSED	|generic|sp_P97434-2_MPRIP_MOUSE__chr11_1_59775519_59775587_ENSMUST00000108751_REVERSED	|generic|tr_Q8CHC7_Q8CHC7_MOUSE__chr11_1_59775519_59775587_ENSMUST00000108751_REVERSED|
"""index: 9868, intensity: 32256.0, mobility: 0.837"""	-0.800708	0.479656	1	LPSKEFVK	generic|II_874871_TX=10090_REVERSED|
"""index: 5083, intensity: 2652.0, mobility: 0.793"""	-0.801078	0.479805	1	YASPITRLTIRWM	generic|IP_983525_TX=10090_REVERSED|
"""index: 11861, intensity: 3281.0, mobility: 1.197"""	-0.80116	0.480092	1	KQFISTSLSRALEEDGR	generic|tr_Q8BPM3_Q8BPM3_MOUSE_REVERSED|
"""index: 15687, intensity: 4202.0, mobility: 0.985"""	-0.801221	0.480274	1	RPGSTVPSPRLS	generic|chr3_-1_88552366_88552506_ENSMUST00000029698__IP_985983_TX=10090_REVERSED|
"""index: 11877, intensity: 3548.0, mobility: 0.829"""	-0.801298	0.480274	1	VTDVPLEK	generic|IP_1111347_TX=10090_REVERSED|
"""index: 10264, intensity: 3714.0, mobility: 0.910"""	-0.80131	0.480274	1	LAWRNAQLSAGFGHEWL	generic|IP_962312_TX=10090_REVERSED|
"""index: 9291, intensity: 3693.0, mobility: 0.888"""	-0.80169	0.480274	1	LDKSFVCPGHTLCLFLHPGVVHRKET	generic|IP_857231_TX=10090_REVERSED|
"""index: 4988, intensity: 2808.0, mobility: 0.840"""	-0.802225	0.480423	1	CTLPTMLGLG	generic|tr_B2RU86_B2RU86_MOUSE_REVERSED	|generic|tr_Q8VG23_Q8VG23_MOUSE_REVERSED|
"""index: 1208, intensity: 3040.0, mobility: 0.837"""	-0.802589	0.480434	1	FTGQTDMLL	generic|chr12_1_69932223_69932378_ENSMUST00000222141__II_3472146_TX=10090_REVERSED	|generic|sp_Q8BH66_ATLA1_MOUSE__chr12_1_69946216_69946314_ENSMUST00000222141_REVERSED|
"""index: 6663, intensity: 6655.0, mobility: 0.922"""	-0.802828	0.48072	1	LVEKLLSDKCLQSRFSFFTLIMGLMP	generic|IP_903272_TX=10090_REVERSED|
"""index: 3584, intensity: 12773.0, mobility: 0.855"""	-0.802878	0.481005	1	WMLGQFQQH	generic|IP_863247_TX=10090_REVERSED|
"""index: 10363, intensity: 6024.0, mobility: 0.813"""	-0.802941	0.481154	1	QTKPEGLQ	generic|tr_Q3UIE0_Q3UIE0_MOUSE__II_960675_REVERSED|
"""index: 2372, intensity: 2664.0, mobility: 0.998"""	-0.802965	0.481439	1	EVEGPERIRNPD	generic|sp_Q80TJ7_PHF8_MOUSE__chrX_1_151631359_151631427_ENSMUST00000138318_REVERSED	|generic|sp_Q80TJ7-2_PHF8_MOUSE_REVERSED	|generic|tr_Z4YL84_Z4YL84_MOUSE_REVERSED|
"""index: 2848, intensity: 2598.0, mobility: 0.801"""	-0.80297	0.48145	1	VMGLSIQH	generic|IP_3504833_TX=10090_REVERSED|
"""index: 13740, intensity: 3008.0, mobility: 1.058"""	-0.803419	0.48146	1	QILLIGNNTIFLR	generic|IP_2483994_TX=10090_REVERSED|
"""index: 5006, intensity: 3420.0, mobility: 0.837"""	-0.803627	0.481746	1	LFGPTCDRI	generic|IP_852151_TX=10090_REVERSED|
"""index: 3862, intensity: 4317.0, mobility: 1.096"""	-0.803662	0.481893	1	AKYMWNSPKSDQKAVASTTAKKFSYWYRFKYMCNAASILFER	generic|IP_826202_TX=10090_REVERSED|
"""index: 1893, intensity: 4162.0, mobility: 0.866"""	-0.803794	0.482179	1	AWYKLTSKVWINMCCW	generic|chr1_-1_54996838_54996906_ENSMUST00000027127_REVERSED|
"""index: 17613, intensity: 3499.0, mobility: 0.817"""	-0.803795	0.482464	1	GFCECLMI	generic|IP_3477882_TX=10090_REVERSED|
"""index: 18735, intensity: 2889.0, mobility: 1.131"""	-0.803831	0.482611	1	SSSSGCCM	generic|IP_1149569_TX=10090_REVERSED|
"""index: 12326, intensity: 9876.0, mobility: 0.878"""	-0.803942	0.482896	1	IYYNGLKA	generic|sp_Q9Z0L8_GGH_MOUSE_REVERSED	|generic|sp_Q9Z0L8-2_GGH_MOUSE_REVERSED	|generic|tr_Q91XH7_Q91XH7_MOUSE_REVERSED	|generic|tr_B9EKG3_B9EKG3_MOUSE_REVERSED|
"""index: 15265, intensity: 21591.0, mobility: 0.966"""	-0.804042	0.483073	1	RLTPRQDQIL	generic|IP_929100_TX=10090_REVERSED|
"""index: 992, intensity: 9882.0, mobility: 0.795"""	-0.804122	0.483073	1	CCLGIPKR	generic|tr_Q9D4F7_Q9D4F7_MOUSE__IP_1142247_REVERSED|
"""index: 2099, intensity: 3697.0, mobility: 0.901"""	-0.804166	0.483073	1	QKDHKTREE	generic|tr_Q3V3Y8_Q3V3Y8_MOUSE__chr12_1_4650052_4650123_ENSMUST00000219832__II_3502739_REVERSED	|generic|tr_A0A1W2P7G8_A0A1W2P7G8_MOUSE__II_3502739_REVERSED	|generic|tr_E9QNG1_E9QNG1_MOUSE__chr12_1_4700374_4700430_ENSMUST00000219832__II_3471209_REVERSED	|generic|sp_Q9Z0R6_ITSN2_MOUSE__chr12_1_4700374_4700430_ENSMUST00000219832__II_3471209_REVERSED	|generic|sp_Q9Z0R6-2_ITSN2_MOUSE__chr12_1_4658105_4658194_ENSMUST00000219832__II_3502739_REVERSED	|generic|tr_B2RR82_B2RR82_MOUSE__chr12_1_4700374_4700430_ENSMUST00000219832__II_3471209_REVERSED	|generic|tr_Q3TQ85_Q3TQ85_MOUSE_REVERSED|
"""index: 1920, intensity: 16364.0, mobility: 1.079"""	-0.804929	0.483073	1	HMTRKGEAVFCIW	generic|IP_3455679_TX=10090_REVERSED|
"""index: 9797, intensity: 3367.0, mobility: 0.798"""	-0.805496	0.483357	1	FPPIPDPT	generic|chr9_-1_107753941_107754150_ENSMUST00000182371_REVERSED|
"""index: 7276, intensity: 4456.0, mobility: 1.099"""	-0.805593	0.483367	1	LSRWEARASDLFGM	generic|IP_1030980_TX=10090_REVERSED|
"""index: 442, intensity: 3385.0, mobility: 0.822"""	-0.805926	0.483651	1	CLINNRTRTFTS	generic|II_1141440_TX=10090_REVERSED|
"""index: 5135, intensity: 8214.0, mobility: 1.044"""	-0.805952	0.48366	1	LNMVLDLDGHVPQDEALQPEVK	generic|tr_F7ACR9_F7ACR9_MOUSE__chr4_-1_123457872_123457942_ENSMUST00000106220__II_960571_REVERSED	|generic|tr_F6Q750_F6Q750_MOUSE__chr4_-1_123457872_123457942_ENSMUST00000106220__II_960573_REVERSED	|generic|tr_B1ARU4_B1ARU4_MOUSE__chr4_-1_123457872_123457942_ENSMUST00000106220_REVERSED	|generic|tr_Q80TZ5_Q80TZ5_MOUSE_REVERSED	|generic|sp_Q9QXZ0_MACF1_MOUSE_REVERSED	|generic|sp_Q9QXZ0-2_MACF1_MOUSE_REVERSED	|generic|tr_A0A0A0MQA6_A0A0A0MQA6_MOUSE__chr4_-1_123457872_123457942_ENSMUST00000106220_REVERSED	|generic|sp_Q9QXZ0-3_MACF1_MOUSE_REVERSED	|generic|sp_Q9QXZ0-4_MACF1_MOUSE_REVERSED	|generic|tr_A0A571BF93_A0A571BF93_MOUSE__chr4_-1_123457872_123457942_ENSMUST00000106220_REVERSED	|generic|tr_E9QNP1_E9QNP1_MOUSE__chr4_-1_123461087_123461116_ENSMUST00000106213_REVERSED	|generic|tr_E9QA63_E9QA63_MOUSE_REVERSED	|generic|tr_A0A571BGC6_A0A571BGC6_MOUSE__chr4_-1_123457872_123457942_ENSMUST00000106220_REVERSED	|generic|tr_E9PVY8_E9PVY8_MOUSE__chr4_-1_123457872_123457942_ENSMUST00000106220_REVERSED|
"""index: 2183, intensity: 4637.0, mobility: 0.967"""	-0.806113	0.483807	1	IWATSSTSSFMR	generic|IP_985489_TX=10090_REVERSED|
"""index: 6264, intensity: 4642.0, mobility: 1.036"""	-0.806234	0.484091	1	LQSKSHLHKCQRQHRFLIIVMYTSTSLMVGVLFVDRLTTM	generic|IP_902156_TX=10090_REVERSED|
"""index: 3293, intensity: 5459.0, mobility: 1.009"""	-0.806266	0.484375	1	NMMAKRLIAKRLIAKRLIAKRLIAKRLIAK	generic|tr_Q3UQJ3_Q3UQJ3_MOUSE__IP_1001176_REVERSED|
"""index: 9421, intensity: 3092.0, mobility: 1.112"""	-0.806381	0.484548	1	LDFTTPIVQSLKTTHS	generic|sp_Q66JQ7_KNL1_MOUSE_REVERSED	|generic|tr_A3KGI3_A3KGI3_MOUSE_REVERSED|
"""index: 12662, intensity: 4391.0, mobility: 0.859"""	-0.80664	0.484548	1	SSALYPPRP	generic|sp_Q8BP97_RHBD3_MOUSE__II_1139833_REVERSED	|generic|sp_Q8BP97-2_RHBD3_MOUSE__II_1139831_REVERSED|
"""index: 2074, intensity: 2510.0, mobility: 0.809"""	-0.806849	0.484548	1	LDVDHMAI	generic|II_1108834_TX=10090_REVERSED	|generic|tr_D3Z065_D3Z065_MOUSE_REVERSED	|generic|sp_Q8R087_B4GT7_MOUSE__chr13_1_55604087_55604386_ENSMUST00000142654_REVERSED	|generic|sp_Q8R087-2_B4GT7_MOUSE__chr13_1_55604087_55604386_ENSMUST00000142654_REVERSED	|generic|tr_Q3UR73_Q3UR73_MOUSE__chr13_1_55604087_55604386_ENSMUST00000142654_REVERSED|
"""index: 10635, intensity: 4197.0, mobility: 0.929"""	-0.806951	0.484548	1	KDLVVNGFCEV	generic|IP_979678_TX=10090_REVERSED|
"""index: 9099, intensity: 2536.0, mobility: 1.107"""	-0.807349	0.484557	1	KSWLMGSDVAGHPAEPL	generic|tr_A0A5F8MPP7_A0A5F8MPP7_MOUSE_REVERSED	|generic|sp_A2AAY5_SPD2B_MOUSE_REVERSED	|generic|tr_B9EJ37_B9EJ37_MOUSE_REVERSED|
"""index: 2626, intensity: 2842.0, mobility: 0.968"""	-0.807483	0.48484	1	HACVSNKGCEKYQYPTKGSHAEQ	generic|tr_Q8BLR6_Q8BLR6_MOUSE_REVERSED	|generic|tr_E9PUR3_E9PUR3_MOUSE_REVERSED	|generic|tr_D3Z2T8_D3Z2T8_MOUSE_REVERSED	|generic|tr_F7BDX4_F7BDX4_MOUSE_REVERSED|
"""index: 7250, intensity: 3161.0, mobility: 1.005"""	-0.807626	0.485123	1	VCAYYYLTKFW	generic|IP_1099220_TX=10090_REVERSED|
"""index: 1502, intensity: 2707.0, mobility: 1.007"""	-0.807632	0.485407	1	QFCSETLFNNVVQ	generic|IP_1023022_TX=10090_REVERSED|
"""index: 4640, intensity: 67334.0, mobility: 0.932"""	-0.807723	0.48569	1	RSLFAPTLIASPSLAMSWSCGRTIMPAT	generic|IP_1073405_TX=10090_REVERSED|
"""index: 15477, intensity: 3083.0, mobility: 0.876"""	-0.807743	0.485973	1	FGRYLFVF	generic|II_1070745_TX=10090_REVERSED|
"""index: 4878, intensity: 25023.0, mobility: 0.910"""	-0.807795	0.486257	1	KEIADQNNMIKNDKMTVNVGSALFLG	generic|sp_Q7TPD1_FBX11_MOUSE__chr17_-1_87992046_87992147_ENSMUST00000135639__II_1060075_REVERSED	|generic|sp_Q7TPD1-2_FBX11_MOUSE__chr17_-1_87992046_87992147_ENSMUST00000135639__II_1060075_REVERSED	|generic|sp_Q7TPD1-3_FBX11_MOUSE__chr17_-1_87992046_87992147_ENSMUST00000135639__II_1060075_REVERSED	|generic|tr_Q3V178_Q3V178_MOUSE__chr17_-1_87992046_87992147_ENSMUST00000135639_REVERSED|
"""index: 8139, intensity: 3686.0, mobility: 1.139"""	-0.807885	0.48654	1	QYDRLKERSAWDKEPADEPISLLEVPGQVQ	generic|tr_A2APY6_A2APY6_MOUSE__chr12_-1_73284743_73284772_ENSMUST00000116420__II_998659_REVERSED	|generic|tr_B2RXU2_B2RXU2_MOUSE__chr2_-1_140158476_140158592_ENSMUST00000137005__II_998659_REVERSED	|generic|II_998661_TX=10090_REVERSED|
"""index: 8130, intensity: 21607.0, mobility: 1.181"""	-0.807914	0.486823	1	NRLARKMDRNRLSYIFPNLMPTVVTYMM	generic|tr_Q8VGJ7_Q8VGJ7_MOUSE_REVERSED|
"""index: 7224, intensity: 3006.0, mobility: 0.958"""	-0.80795	0.486969	1	PYRYEAPNVNN	generic|IP_973997_TX=10090_REVERSED|
"""index: 13913, intensity: 3250.0, mobility: 0.842"""	-0.807999	0.486976	1	QSGRTLVH	generic|tr_F6T1D2_F6T1D2_MOUSE__chr10_1_39843492_39843533_ENSMUST00000131186__II_1150494_REVERSED	|generic|sp_Q61493_REV3L_MOUSE__chr10_1_39843492_39843533_ENSMUST00000131186__II_1150497_REVERSED|
"""index: 9856, intensity: 4115.0, mobility: 1.033"""	-0.808104	0.487259	1	QYSFQLSTPAAGPQQPPPPPPPPPPQQHQQLQSPLP	generic|tr_H3BJC9_H3BJC9_MOUSE__chr9_-1_50896640_50896723_ENSMUST00000176491_REVERSED	|generic|tr_F8VPT7_F8VPT7_MOUSE__chr9_-1_50896640_50896723_ENSMUST00000176491_REVERSED	|generic|sp_Q8CFH6_SIK2_MOUSE__chr9_-1_50896640_50896723_ENSMUST00000176491_REVERSED	|generic|tr_H3BKG1_H3BKG1_MOUSE__chr9_-1_50896640_50896723_ENSMUST00000176491_REVERSED|
"""index: 9435, intensity: 3976.0, mobility: 1.104"""	-0.80811	0.487404	1	LEKSLLNFCSHHKF	generic|IP_947317_TX=10090_REVERSED|
"""index: 4812, intensity: 3489.0, mobility: 1.092"""	-0.808142	0.48755	1	EGRFEEAMGLVCMSM	generic|sp_Q2TPA8_HSDL2_MOUSE_REVERSED	|generic|tr_B1AX78_B1AX78_MOUSE_REVERSED	|generic|tr_B1AX77_B1AX77_MOUSE_REVERSED	|generic|tr_Q9D015_Q9D015_MOUSE_REVERSED|
"""index: 2050, intensity: 3369.0, mobility: 0.929"""	-0.808326	0.487729	1	MSGLPTRSQRT	generic|chr3_1_88563109_88563360_ENSMUST00000008748__IP_985970_TX=10090_REVERSED	|generic|IP_985976_TX=10090_REVERSED|
"""index: 5859, intensity: 3189.0, mobility: 1.129"""	-0.808344	0.487729	1	WRYHALARNAEAMKH	generic|sp_Q80X85_RT07_MOUSE_REVERSED|
"""index: 8886, intensity: 3067.0, mobility: 1.098"""	-0.808425	0.487729	1	LNVCLVLWYVTEFFLFLVLCLIFTHCVS	generic|IP_857130_TX=10090_REVERSED|
"""index: 6708, intensity: 5884.0, mobility: 0.868"""	-0.808634	0.487729	1	LSSLDEVNTVAADIVLMV	generic|tr_Q5ZPR7_Q5ZPR7_MOUSE__II_1113582_REVERSED	|generic|tr_Q3USR6_Q3USR6_MOUSE__II_1113582_REVERSED|
"""index: 16313, intensity: 12736.0, mobility: 1.028"""	-0.808917	0.487729	1	VFKQDIYRKA	generic|sp_Q6PD03_2A5A_MOUSE__chr1_-1_191358921_191359010_ENSMUST00000191925_REVERSED	|generic|chr1_-1_191362234_191362341_ENSMUST00000191925_REVERSED	|generic|tr_Q3ULN8_Q3ULN8_MOUSE__chr1_-1_191357788_191357820_ENSMUST00000191925_REVERSED	|generic|tr_A0A0A6YVV9_A0A0A6YVV9_MOUSE_REVERSED|
"""index: 7227, intensity: 2753.0, mobility: 0.962"""	-0.809031	0.487729	1	FHQVDPQALGHS	generic|sp_Q8BVM7-2_FACC1_MOUSE_REVERSED|
"""index: 7366, intensity: 2824.0, mobility: 1.081"""	-0.809261	0.488011	1	SVQGHQPAPAGHAAGGAH	generic|chr15_1_101287004_101287171_ENSMUST00000048393_REVERSED	|generic|chr15_1_101286950_101287171_ENSMUST00000048393_REVERSED	|generic|chr15_1_101286962_101287171_ENSMUST00000048393_REVERSED|
"""index: 1603, intensity: 2588.0, mobility: 0.845"""	-0.80928	0.488293	1	SQPNKWPW	generic|chr2_-1_144254932_144255427_ENSMUST00000110030_REVERSED|
"""index: 465, intensity: 2546.0, mobility: 0.843"""	-0.80937	0.488438	1	REKSVSPTKLPEE	generic|sp_Q6NS45_CCD66_MOUSE__II_3479870_REVERSED	|generic|sp_Q6NS45-2_CCD66_MOUSE__II_3479870_REVERSED	|generic|sp_Q6NS45-3_CCD66_MOUSE__II_3479870_REVERSED|
"""index: 3484, intensity: 4416.0, mobility: 0.840"""	-0.809601	0.48872	1	EGNQQDLEVHHKMHNMFRI	generic|tr_D3YUX1_D3YUX1_MOUSE__chr3_1_94871204_94871329_ENSMUST00000140397_REVERSED	|generic|tr_D3YUW8_D3YUW8_MOUSE__chr3_1_94871204_94871329_ENSMUST00000140397_REVERSED	|generic|tr_Q0VGT3_Q0VGT3_MOUSE__chr3_1_94871204_94871329_ENSMUST00000140397_REVERSED	|generic|tr_Q3TSQ2_Q3TSQ2_MOUSE__chr3_1_94871204_94871329_ENSMUST00000140397_REVERSED	|generic|sp_Q8BZH4_POGZ_MOUSE__chr3_1_94871204_94871329_ENSMUST00000140397_REVERSED|
"""index: 7625, intensity: 4859.0, mobility: 1.027"""	-0.809639	0.489002	1	FKKVTQKMMIEEDTLTQLPAFAV	generic|tr_A0A140LHL4_A0A140LHL4_MOUSE__chr7_1_131428612_131428644_ENSMUST00000151995__II_877969_REVERSED	|generic|sp_Q9DBL1_ACDSB_MOUSE__chr7_1_131441217_131441348_ENSMUST00000156261__II_877965_REVERSED	|generic|tr_Q3V2R9_Q3V2R9_MOUSE_REVERSED	|generic|tr_E9Q5L3_E9Q5L3_MOUSE__chr7_1_131441217_131441348_ENSMUST00000156261_REVERSED|
"""index: 17373, intensity: 3248.0, mobility: 0.950"""	-0.809789	0.489152	1	QIWPNIKYG	generic|tr_A0A060GQ68_A0A060GQ68_MOUSE_REVERSED|
"""index: 15527, intensity: 70782.0, mobility: 0.983"""	-0.809896	0.489152	1	LCYNLALQLR	generic|IP_3454311_TX=10090_REVERSED|
"""index: 12458, intensity: 40292.0, mobility: 0.989"""	-0.810491	0.489296	1	SLSTPLHQLSL	generic|IP_909522_TX=10090_REVERSED|
"""index: 17618, intensity: 3374.0, mobility: 0.980"""	-0.810556	0.489577	1	NVINDACFTLR	generic|tr_Q9EQA7_Q9EQA7_MOUSE_REVERSED	|generic|tr_Q7TRE4_Q7TRE4_MOUSE_REVERSED|
"""index: 5228, intensity: 3143.0, mobility: 0.871"""	-0.810648	0.489727	1	KDLAFKTDG	generic|chr9_-1_22350899_22351003_ENSMUST00000217010__II_3455556_TX=10090_REVERSED	|generic|sp_Q8K298_ANLN_MOUSE_REVERSED	|generic|tr_A0A1L1SS34_A0A1L1SS34_MOUSE_REVERSED|
"""index: 10370, intensity: 15667.0, mobility: 0.988"""	-0.810656	0.489727	1	TLEWVSQAKER	generic|IP_2452141_TX=10090_REVERSED|
"""index: 8155, intensity: 3014.0, mobility: 1.159"""	-0.811116	0.490008	1	SVVPDYEWLQNGKLHHCKLMTVPGNLK	generic|II_1057232_TX=10090_REVERSED|
"""index: 10231, intensity: 3162.0, mobility: 1.044"""	-0.811145	0.490152	1	SFALCIGVLVPHGHEGLRVGREACCDP	generic|IP_3443102_TX=10090_REVERSED|
"""index: 14215, intensity: 5426.0, mobility: 0.832"""	-0.811205	0.490433	1	SSFYSFAPHS	generic|sp_Q9WV66_MARH7_MOUSE_REVERSED|
"""index: 17938, intensity: 3799.0, mobility: 0.963"""	-0.811236	0.490577	1	TRRPESHSHK	generic|IP_881893_TX=10090_REVERSED|
"""index: 5635, intensity: 4328.0, mobility: 1.164"""	-0.811437	0.490858	1	DIHYKKVAKECDRYNLKRFYDALNDSNWALVESRFPVNK	generic|tr_B1ATD1_B1ATD1_MOUSE__chr17_1_24504170_24504199_ENSMUST00000024958_REVERSED	|generic|sp_Q60787_LCP2_MOUSE__chr17_1_24504170_24504199_ENSMUST00000024958_REVERSED	|generic|tr_Q8CAS1_Q8CAS1_MOUSE__chr17_1_24504170_24504199_ENSMUST00000024958_REVERSED|
"""index: 12059, intensity: 7280.0, mobility: 0.952"""	-0.811699	0.491139	1	RIGFLTLTLF	generic|IP_874726_TX=10090_REVERSED|
[truncated: 889,105 more chars]
