# Supplementary material for: Ion Mobility Coupled to a Time-of-Flight Mass Analyzer Combined With Fragment Intensity Predictions Improves Identification of Classical Bioactive Peptides and Small Open Reading Frame-Encoded Peptides
Source: Front Cell Dev Biol. 2021 Sep 17;9:720570. doi: 10.3389/fcell.2021.720570 (PMC8484717; doi:10.3389/fcell.2021.720570)
Supplement: Supplementary file 15 [file Data_Sheet_3.ZIP › sORFs_P5_cerebellum_a_1_1_1133.msgf_allfeatures.pout]

PSMId	score	q-value	posterior_error_prob	peptide	proteinIds
"""index: 27341, intensity: 6738.0, mobility: 0.980"""	2.57214	0.00127877	1.51318e-09	YGGFMTSEKSQTPLVTLFKNAIIKNAH	generic|sp_P01193_COLI_MOUSE|
"""index: 23453, intensity: 39310.0, mobility: 1.059"""	2.26461	0.00127877	1.37706e-08	YGGFMTSEKSQTPLVTLFKNAIIKNAHKKGQ	generic|sp_P01193_COLI_MOUSE|
"""index: 23566, intensity: 3866.0, mobility: 1.040"""	2.14126	0.00127877	3.33935e-08	YGGFMTSEKSQTPLVTLFKNAIIKNAHKK	generic|sp_P01193_COLI_MOUSE|
"""index: 8023, intensity: 4845.0, mobility: 1.083"""	2.13626	0.00127877	3.46122e-08	AQPAPKPEPSFSEYASVQVQRK	generic|sp_P97797_SHPS1_MOUSE	|generic|sp_P97797-2_SHPS1_MOUSE	|generic|sp_P97797-3_SHPS1_MOUSE	|generic|sp_P97797-4_SHPS1_MOUSE	|generic|tr_Q2M4I8_Q2M4I8_MOUSE	|generic|tr_E0CX65_E0CX65_MOUSE|
"""index: 12830, intensity: 3759.0, mobility: 0.904"""	2.066	0.00127877	5.73267e-08	AQQESPPKNYLGVEEEKIMDHSHSDGLH	generic|sp_Q6P5F6_S39AA_MOUSE|
"""index: 18922, intensity: 6676.0, mobility: 1.017"""	1.93668	0.00127877	1.45092e-07	AQPPGATNMIGYMGQTAYQYPPPPPPPPPSRK	generic|tr_Q3U741_Q3U741_MOUSE__chr11_-1_106783954_106783992_ENSMUST00000133426	|generic|sp_Q501J6_DDX17_MOUSE__chr11_-1_106783954_106783992_ENSMUST00000133426	|generic|tr_Q3U6Y5_Q3U6Y5_MOUSE	|generic|tr_Q78W10_Q78W10_MOUSE	|generic|tr_Q8K392_Q8K392_MOUSE|
"""index: 23612, intensity: 7237.0, mobility: 0.884"""	1.91137	0.00127877	1.74013e-07	DADSSVEKQVALLKALYGHGQISH	generic|tr_A0A0A0MQA8_A0A0A0MQA8_MOUSE	|generic|sp_P41539_TKN1_MOUSE|
"""index: 23506, intensity: 77345.0, mobility: 0.944"""	1.88656	0.00127877	2.07946e-07	YGGFMTSEKSQTPLVTLFKNAIIKNAHKKGQ	generic|sp_P01193_COLI_MOUSE|
"""index: 21793, intensity: 4161.0, mobility: 0.968"""	1.87977	0.00127877	2.18337e-07	TFPTFKFDDPKFEVIDKPQS	generic|sp_P97450_ATP5J_MOUSE__chr16_-1_84831325_84831486_ENSMUST00000146103__II_1074235|
"""index: 18962, intensity: 6035.0, mobility: 0.997"""	1.85163	0.00127877	2.67235e-07	AQPPGATNMIGYMGQTAYQYPPPPPPPPPSRK	generic|tr_Q3U741_Q3U741_MOUSE__chr11_-1_106783954_106783992_ENSMUST00000133426	|generic|sp_Q501J6_DDX17_MOUSE__chr11_-1_106783954_106783992_ENSMUST00000133426	|generic|tr_Q3U6Y5_Q3U6Y5_MOUSE	|generic|tr_Q78W10_Q78W10_MOUSE	|generic|tr_Q8K392_Q8K392_MOUSE|
"""index: 18596, intensity: 5315.0, mobility: 0.991"""	1.83539	0.00127877	3.00279e-07	DTDGFNLEDALKETSSVKQR	generic|sp_Q8BIF0_C99L2_MOUSE	|generic|sp_Q8BIF0-2_C99L2_MOUSE|
"""index: 7800, intensity: 6109.0, mobility: 1.067"""	1.78611	0.00127877	4.27771e-07	AQPAPKPEPSFSEYASVQVQRK	generic|sp_P97797_SHPS1_MOUSE	|generic|sp_P97797-2_SHPS1_MOUSE	|generic|sp_P97797-3_SHPS1_MOUSE	|generic|sp_P97797-4_SHPS1_MOUSE	|generic|tr_Q2M4I8_Q2M4I8_MOUSE	|generic|tr_E0CX65_E0CX65_MOUSE|
"""index: 6606, intensity: 21221.0, mobility: 1.105"""	1.76186	0.00127877	5.0914e-07	AKAPAPAAPAAAEPQAEAPAAAASSEQSVAVKE	generic|sp_Q91XV3_BASP1_MOUSE|
"""index: 87, intensity: 2769.0, mobility: 0.965"""	1.70687	0.00127877	7.55664e-07	HLVDEPQNLIK	generic|sp_ALBU_BOVIN_|
"""index: 18006, intensity: 5485.0, mobility: 0.949"""	1.70033	0.00127877	7.92031e-07	SEKSQTPLVTLFKNAIIKNAHKKGQ	generic|sp_P01193_COLI_MOUSE|
"""index: 17774, intensity: 14032.0, mobility: 0.952"""	1.67644	0.00127877	9.40249e-07	GHPVYIVQDGPPQSPPNIYYKV	generic|tr_Q543Q7_Q543Q7_MOUSE|
"""index: 1944, intensity: 66619.0, mobility: 0.864"""	1.63789	0.00127877	1.24015e-06	TLPTKETIEQEKRSE	generic|tr_A6H6H4_A6H6H4_MOUSE|
"""index: 23171, intensity: 72179.0, mobility: 0.944"""	1.62497	0.00127877	1.36066e-06	YGGFMTSEKSQTPLVTLFKNAIIKNAHKKGQ	generic|sp_P01193_COLI_MOUSE|
"""index: 3509, intensity: 2677.0, mobility: 1.187"""	1.62446	0.00127877	1.36567e-06	AEPSTPSGPESGPTPASAEQNE	generic|sp_P28667_MRP_MOUSE|
"""index: 7040, intensity: 5271.0, mobility: 0.907"""	1.61166	0.00127877	1.49712e-06	LSRAQPAPKPEPSFSEYASVQVQRK	generic|sp_P97797_SHPS1_MOUSE	|generic|sp_P97797-2_SHPS1_MOUSE	|generic|sp_P97797-3_SHPS1_MOUSE	|generic|sp_P97797-4_SHPS1_MOUSE	|generic|tr_Q2M4I8_Q2M4I8_MOUSE	|generic|tr_E0CX65_E0CX65_MOUSE|
"""index: 13997, intensity: 3162.0, mobility: 0.901"""	1.60816	0.00127877	1.53526e-06	EDVTAALAKQGL	generic|sp_P20357_MTAP2_MOUSE__chr1_1_66438885_66439007_ENSMUST00000172486	|generic|tr_Q80ZL4_Q80ZL4_MOUSE__chr1_1_66438885_66439007_ENSMUST00000172486	|generic|tr_Q3TLQ0_Q3TLQ0_MOUSE__chr1_1_66438885_66439007_ENSMUST00000172486	|generic|tr_Q80X35_Q80X35_MOUSE__chr1_1_66438885_66439007_ENSMUST00000172486	|generic|tr_B2KGT5_B2KGT5_MOUSE__chr1_1_66438885_66439007_ENSMUST00000172486	|generic|tr_A0A668KLC6_A0A668KLC6_MOUSE__chr1_1_66438885_66439007_ENSMUST00000172486|
"""index: 20478, intensity: 3475.0, mobility: 0.997"""	1.6071	0.00127877	1.54698e-06	LDFDPFKPDVAPAGSAAATHSPMSQ	generic|tr_C6EQG9_C6EQG9_MOUSE__chr13_1_19096037_19096096_ENSMUST00000200273__II_3475147	|generic|tr_A0A668KM31_A0A668KM31_MOUSE__chr13_1_19096037_19096096_ENSMUST00000200273__II_1109702	|generic|tr_A0A0G2JEG8_A0A0G2JEG8_MOUSE__chr13_1_19096037_19096096_ENSMUST00000200273__II_1109702	|generic|sp_Q7TQF7_AMPH_MOUSE__chr13_1_19096037_19096096_ENSMUST00000200273__II_1109702|
"""index: 1278, intensity: 3567.0, mobility: 0.896"""	1.60598	0.00127877	1.55944e-06	SEAKPAPTEVKTVPNDATQTKENESKA	generic|tr_A0A0A6YY91_A0A0A6YY91_MOUSE__II_850562	|generic|sp_P13595_NCAM1_MOUSE	|generic|sp_P13595-2_NCAM1_MOUSE	|generic|tr_E9QB01_E9QB01_MOUSE	|generic|tr_A0A0A6YY47_A0A0A6YY47_MOUSE|
"""index: 2283, intensity: 72432.0, mobility: 0.861"""	1.60116	0.00127877	1.61442e-06	KNPLPSKETIEQEKQAGES	generic|sp_P20065_TYB4_MOUSE__chrX_-1_167207501_167208325_ENSMUST00000112175	|generic|tr_Q6ZWX2_Q6ZWX2_MOUSE__chrX_-1_167207501_167208325_ENSMUST00000112175|
"""index: 1762, intensity: 235211.0, mobility: 0.867"""	1.58603	0.00127877	1.79963e-06	TLPTKETIEQEKRSE	generic|tr_A6H6H4_A6H6H4_MOUSE|
"""index: 9101, intensity: 3900.0, mobility: 0.891"""	1.5803	0.00127877	1.8753e-06	PNVPNTQPAIMKPTEEHPAY	generic|tr_Q3TD71_Q3TD71_MOUSE	|generic|tr_Q3TSA8_Q3TSA8_MOUSE	|generic|tr_Q3TSA8_Q3TSA8_MOUSE	|generic|tr_Q9D577_Q9D577_MOUSE	|generic|tr_Q9D577_Q9D577_MOUSE	|generic|tr_D3YTP4_D3YTP4_MOUSE	|generic|tr_D3YTP4_D3YTP4_MOUSE	|generic|tr_Q3UY11_Q3UY11_MOUSE|
"""index: 14706, intensity: 67116.0, mobility: 0.884"""	1.57963	0.00127877	1.88432e-06	PGPTQTLSPNGENNNDIIQDNGTIIPFRKHTVR	generic|sp_Q8R001_MARE2_MOUSE	|generic|sp_Q8R001_MARE2_MOUSE	|generic|tr_E9Q1B7_E9Q1B7_MOUSE__chr18_1_23853664_23853702_ENSMUST00000155708	|generic|tr_E9Q1B7_E9Q1B7_MOUSE__chr18_1_23853664_23853702_ENSMUST00000155708|
"""index: 15424, intensity: 5167.0, mobility: 0.990"""	1.54487	0.00127877	2.41851e-06	LQTLHPYNTFAAGFNSTGLPHSHSTTRV	generic|tr_A0A5S9EES2_A0A5S9EES2_MOUSE	|generic|tr_A2AGI2_A2AGI2_MOUSE	|generic|tr_B2RWZ9_B2RWZ9_MOUSE	|generic|tr_Q69ZI4_Q69ZI4_MOUSE	|generic|tr_A0A5S9EER5_A0A5S9EER5_MOUSE	|generic|tr_A2AGI3_A2AGI3_MOUSE	|generic|sp_Q8BYM5_NLGN3_MOUSE|
"""index: 12758, intensity: 3010.0, mobility: 0.891"""	1.53395	0.00127877	2.61583e-06	AQQESPPKNYLGVEEEKIMDHSHSDGLH	generic|sp_Q6P5F6_S39AA_MOUSE|
"""index: 20825, intensity: 9002.0, mobility: 0.935"""	1.52553	0.00127877	2.77892e-06	LSLETPVFPGNGDEQPLTENPR	generic|tr_A0A1W2P7R2_A0A1W2P7R2_MOUSE	|generic|sp_P01193_COLI_MOUSE|
"""index: 17788, intensity: 8579.0, mobility: 0.924"""	1.52406	0.00127877	2.80847e-06	GHPVYIVQDGPPQSPPNIYYKV	generic|tr_Q543Q7_Q543Q7_MOUSE|
"""index: 15694, intensity: 4055.0, mobility: 1.247"""	1.52278	0.00127877	2.8343e-06	LETPVFPGNGDEQPLTENPR	generic|tr_A0A1W2P7R2_A0A1W2P7R2_MOUSE	|generic|sp_P01193_COLI_MOUSE|
"""index: 23301, intensity: 5544.0, mobility: 0.894"""	1.52126	0.00127877	2.8655e-06	MTSEKSQTPLVTLFKNAIIKNAH	generic|sp_P01193_COLI_MOUSE|
"""index: 2592, intensity: 2654.0, mobility: 0.811"""	1.50651	0.00127877	3.18551e-06	AANGKSADCSVEEEPWKREK	generic|II_1004965_TX=10090	|generic|tr_Q3UYK6_Q3UYK6_MOUSE__chr2_1_102781469_102781534_ENSMUST00000154446	|generic|tr_Q3USU5_Q3USU5_MOUSE__chr2_1_102781469_102781534_ENSMUST00000154446	|generic|sp_P43006-2_EAA2_MOUSE__chr2_1_102781469_102781534_ENSMUST00000154446|
"""index: 13529, intensity: 4497.0, mobility: 0.938"""	1.49967	0.00127877	3.34586e-06	APPGRPDVFPPPLSSEHNGQVAEDAVSRPKDDGVPEVRAA	generic|tr_A0A087WQ93_A0A087WQ93_MOUSE	|generic|sp_Q0VGU4_VGF_MOUSE|
"""index: 25568, intensity: 5016.0, mobility: 0.925"""	1.49892	0.00127877	3.36396e-06	FMTSEKSQTPLVTLFKNAIIKNAH	generic|sp_P01193_COLI_MOUSE|
"""index: 3812, intensity: 33345.0, mobility: 0.926"""	1.49489	0.00127877	3.46279e-06	TLPTKETIEQEKRSEIS	generic|tr_A6H6H4_A6H6H4_MOUSE|
"""index: 5614, intensity: 11264.0, mobility: 1.072"""	1.49418	0.00127877	3.48039e-06	STAATSAAQNAFKGNQM	generic|tr_Q3TD71_Q3TD71_MOUSE	|generic|tr_Q3TSA8_Q3TSA8_MOUSE	|generic|tr_Q3UY11_Q3UY11_MOUSE|
"""index: 3705, intensity: 2507.0, mobility: 1.189"""	1.48747	0.00127877	3.65233e-06	AEPSTPSGPESGPTPASAEQNE	generic|sp_P28667_MRP_MOUSE|
"""index: 25984, intensity: 3982.0, mobility: 0.973"""	1.48543	0.00127877	3.7063e-06	YGGFMTSEKSQTPLVTLFKNA	generic|sp_P01193_COLI_MOUSE|
"""index: 28860, intensity: 7713.0, mobility: 1.220"""	1.48031	0.00127877	3.84499e-06	SPQLATLADEVSASLAKQGL	generic|II_1128081_TX=10090	|generic|II_1128079_TX=10090	|generic|tr_A0A0A0MQC7_A0A0A0MQC7_MOUSE	|generic|tr_A2A5Y6_A2A5Y6_MOUSE	|generic|sp_P10637_TAU_MOUSE	|generic|sp_P10637-2_TAU_MOUSE	|generic|sp_P10637-4_TAU_MOUSE	|generic|tr_Q3UH19_Q3UH19_MOUSE	|generic|sp_P10637-6_TAU_MOUSE	|generic|tr_Q8C5K4_Q8C5K4_MOUSE	|generic|tr_Q547J4_Q547J4_MOUSE	|generic|tr_B1AQW2_B1AQW2_MOUSE	|generic|sp_TAU_HUMAN_|
"""index: 16621, intensity: 4022.0, mobility: 1.132"""	1.47724	0.00127877	3.93079e-06	QSGFSLSGAQIDDNIPR	generic|sp_O08553_DPYL2_MOUSE|
"""index: 3121, intensity: 3892.0, mobility: 0.788"""	1.47438	0.00127877	4.01216e-06	LVQLAGTRESVDSAKPR	generic|sp_P35455_NEU2_MOUSE|
"""index: 19247, intensity: 16359.0, mobility: 1.064"""	1.47334	0.00127877	4.04231e-06	TAPEEELAALQLGPTH	generic|tr_A0A5S9EES2_A0A5S9EES2_MOUSE	|generic|tr_A2AGI2_A2AGI2_MOUSE	|generic|tr_B2RWZ9_B2RWZ9_MOUSE	|generic|tr_Q69ZI4_Q69ZI4_MOUSE	|generic|tr_A0A5S9EER5_A0A5S9EER5_MOUSE	|generic|tr_A2AGI3_A2AGI3_MOUSE	|generic|sp_Q8BYM5_NLGN3_MOUSE|
"""index: 13343, intensity: 5047.0, mobility: 0.837"""	1.47292	0.00127877	4.0547e-06	APVPMPDLKNVRSKIGSTENLK	generic|tr_A0A0A0MQC7_A0A0A0MQC7_MOUSE	|generic|tr_A2A5Y6_A2A5Y6_MOUSE	|generic|sp_P10637_TAU_MOUSE	|generic|sp_P10637-2_TAU_MOUSE	|generic|sp_P10637-3_TAU_MOUSE	|generic|sp_P10637-4_TAU_MOUSE	|generic|tr_Q3UH19_Q3UH19_MOUSE	|generic|sp_P10637-6_TAU_MOUSE	|generic|tr_Q547J4_Q547J4_MOUSE	|generic|tr_B1AQW2_B1AQW2_MOUSE|
"""index: 16785, intensity: 16431.0, mobility: 1.135"""	1.47159	0.00127877	4.09334e-06	QSGFSLSGAQIDDNIPR	generic|sp_O08553_DPYL2_MOUSE|
"""index: 1671, intensity: 55595.0, mobility: 0.867"""	1.46163	0.00127877	4.39692e-06	TLPTKETIEQEKRSE	generic|tr_A6H6H4_A6H6H4_MOUSE|
"""index: 17613, intensity: 4276.0, mobility: 0.956"""	1.44716	0.00127877	4.87858e-06	GHPVYIVQDGPPQSPPNIYYKV	generic|tr_Q543Q7_Q543Q7_MOUSE|
"""index: 13556, intensity: 8950.0, mobility: 0.938"""	1.44661	0.00127877	4.89762e-06	APPGRPDVFPPPLSSEHNGQVAEDAVSRPKDDGVPEVRAA	generic|tr_A0A087WQ93_A0A087WQ93_MOUSE	|generic|sp_Q0VGU4_VGF_MOUSE|
"""index: 14530, intensity: 76933.0, mobility: 0.885"""	1.44645	0.00127877	4.90325e-06	PGPTQTLSPNGENNNDIIQDNGTIIPFRKHTVR	generic|sp_Q8R001_MARE2_MOUSE	|generic|sp_Q8R001_MARE2_MOUSE	|generic|tr_E9Q1B7_E9Q1B7_MOUSE__chr18_1_23853664_23853702_ENSMUST00000155708	|generic|tr_E9Q1B7_E9Q1B7_MOUSE__chr18_1_23853664_23853702_ENSMUST00000155708|
"""index: 15571, intensity: 26489.0, mobility: 0.989"""	1.44408	0.00127877	4.98765e-06	LQTLHPYNTFAAGFNSTGLPHSHSTTRV	generic|tr_A0A5S9EES2_A0A5S9EES2_MOUSE	|generic|tr_A2AGI2_A2AGI2_MOUSE	|generic|tr_B2RWZ9_B2RWZ9_MOUSE	|generic|tr_Q69ZI4_Q69ZI4_MOUSE	|generic|tr_A0A5S9EER5_A0A5S9EER5_MOUSE	|generic|tr_A2AGI3_A2AGI3_MOUSE	|generic|sp_Q8BYM5_NLGN3_MOUSE|
"""index: 16418, intensity: 4206.0, mobility: 1.060"""	1.44172	0.00127877	5.07287e-06	FSLSGAQIDDNIPR	generic|sp_O08553_DPYL2_MOUSE|
"""index: 14112, intensity: 36238.0, mobility: 0.995"""	1.44112	0.00127877	5.09449e-06	LADEVSASLAKQGL	generic|II_1128081_TX=10090	|generic|II_1128079_TX=10090	|generic|tr_A0A0A0MQC7_A0A0A0MQC7_MOUSE	|generic|tr_A2A5Y6_A2A5Y6_MOUSE	|generic|sp_P10637_TAU_MOUSE	|generic|sp_P10637-2_TAU_MOUSE	|generic|sp_P10637-4_TAU_MOUSE	|generic|tr_Q3UH19_Q3UH19_MOUSE	|generic|sp_P10637-6_TAU_MOUSE	|generic|tr_Q8C5K4_Q8C5K4_MOUSE	|generic|tr_Q547J4_Q547J4_MOUSE	|generic|tr_B1AQW2_B1AQW2_MOUSE	|generic|sp_TAU_HUMAN_|
"""index: 4189, intensity: 4531.0, mobility: 0.859"""	1.4357	0.00127877	5.29692e-06	MGTNRGASQAGMTGYGMPRQ	generic|sp_Q9WVA4_TAGL2_MOUSE|
"""index: 25093, intensity: 150144.0, mobility: 1.028"""	1.4265	0.00127877	5.65866e-06	TLADEVSASLAKQGL	generic|II_1128081_TX=10090	|generic|II_1128079_TX=10090	|generic|tr_A0A0A0MQC7_A0A0A0MQC7_MOUSE	|generic|tr_A2A5Y6_A2A5Y6_MOUSE	|generic|sp_P10637_TAU_MOUSE	|generic|sp_P10637-2_TAU_MOUSE	|generic|sp_P10637-4_TAU_MOUSE	|generic|tr_Q3UH19_Q3UH19_MOUSE	|generic|sp_P10637-6_TAU_MOUSE	|generic|tr_Q8C5K4_Q8C5K4_MOUSE	|generic|tr_Q547J4_Q547J4_MOUSE	|generic|tr_B1AQW2_B1AQW2_MOUSE	|generic|sp_TAU_HUMAN_|
"""index: 2448, intensity: 23587.0, mobility: 0.794"""	1.42448	0.00127877	5.74129e-06	IPVGSLKNEDTPNR	generic|sp_Q03517_SCG2_MOUSE	|generic|tr_Q4W8U9_Q4W8U9_MOUSE|
"""index: 7670, intensity: 5237.0, mobility: 0.919"""	1.42379	0.00127877	5.76963e-06	TYAPVISAEKAYHEQ	generic|tr_Q99KA2_Q99KA2_MOUSE__IP_3506393	|generic|tr_A0A0A0MQA5_A0A0A0MQA5_MOUSE__chr1_-1_75215622_75215885_ENSMUST00000188593__IP_3506393	|generic|sp_P05213_TBA1B_MOUSE__IP_3506392	|generic|tr_Q52L87_Q52L87_MOUSE__IP_3506392	|generic|sp_P68368_TBA4A_MOUSE__chr1_-1_75215622_75215885_ENSMUST00000188593__IP_3506393	|generic|tr_Q3TIZ0_Q3TIZ0_MOUSE__IP_3506393	|generic|sp_P68369_TBA1A_MOUSE__IP_3506392	|generic|IP_988840_TX=10090	|generic|IP_1052575_TX=10090	|generic|IP_3456589_TX=10090	|generic|IP_3502747_TX=10090	|generic|tr_Q9D9Y2_Q9D9Y2_MOUSE	|generic|sp_P05214_TBA3_MOUSE|
"""index: 16632, intensity: 6850.0, mobility: 1.113"""	1.42376	0.00127877	5.77113e-06	QSGFSLSGAQIDDNIPR	generic|sp_O08553_DPYL2_MOUSE|
"""index: 12574, intensity: 4189.0, mobility: 0.915"""	1.4201	0.00127877	5.92474e-06	LHPYNTFAAGFNSTGLPHSHSTTRV	generic|tr_A0A5S9EES2_A0A5S9EES2_MOUSE	|generic|tr_A2AGI2_A2AGI2_MOUSE	|generic|tr_B2RWZ9_B2RWZ9_MOUSE	|generic|tr_Q69ZI4_Q69ZI4_MOUSE	|generic|tr_A0A5S9EER5_A0A5S9EER5_MOUSE	|generic|tr_A2AGI3_A2AGI3_MOUSE	|generic|sp_Q8BYM5_NLGN3_MOUSE|
"""index: 27839, intensity: 5483.0, mobility: 0.983"""	1.41889	0.00127877	5.97649e-06	YGGFMTSEKSQTPLVTLFKNAIIKNAH	generic|sp_P01193_COLI_MOUSE|
"""index: 21620, intensity: 5979.0, mobility: 0.916"""	1.41883	0.00127877	5.97918e-06	GPAPGPAVAPSVATEAPKMSNADFAKLLLRK	generic|II_934114_TX=10090	|generic|sp_Q9JLI8_SART3_MOUSE__chr5_-1_113743129_113743260_ENSMUST00000197041|
"""index: 28251, intensity: 5183.0, mobility: 0.970"""	1.41812	0.00127877	6.00963e-06	SSPETLISDLLMKESTENAPR	generic|sp_P57774_NPY_MOUSE__chr6_1_49823598_49829327_ENSMUST00000031843|
"""index: 26380, intensity: 4342.0, mobility: 1.069"""	1.41568	0.00127877	6.11579e-06	ATLADEVSASLAKQGL	generic|II_1128081_TX=10090	|generic|II_1128079_TX=10090	|generic|tr_A0A0A0MQC7_A0A0A0MQC7_MOUSE	|generic|tr_A2A5Y6_A2A5Y6_MOUSE	|generic|sp_P10637_TAU_MOUSE	|generic|sp_P10637-2_TAU_MOUSE	|generic|sp_P10637-4_TAU_MOUSE	|generic|tr_Q3UH19_Q3UH19_MOUSE	|generic|sp_P10637-6_TAU_MOUSE	|generic|tr_Q8C5K4_Q8C5K4_MOUSE	|generic|tr_Q547J4_Q547J4_MOUSE	|generic|tr_B1AQW2_B1AQW2_MOUSE	|generic|sp_TAU_HUMAN_|
"""index: 4376, intensity: 4601.0, mobility: 0.810"""	1.41166	0.00127877	6.29485e-06	TPPPPYEQVVKDK	generic|sp_Q8R1C3_VOPP1_MOUSE__chr6_-1_57774707_57774748_ENSMUST00000204878|
"""index: 11633, intensity: 3591.0, mobility: 0.852"""	1.40608	0.00127877	6.55208e-06	APVSTGAGGGTVLAKMYPR	generic|sp_Q8R1I2_GRP_MOUSE	|generic|chr18_1_65873631_65873807_ENSMUST00000173530|
"""index: 3865, intensity: 70664.0, mobility: 0.916"""	1.39999	0.00127877	6.84502e-06	TLPTKETIEQEKRSEIS	generic|tr_A6H6H4_A6H6H4_MOUSE|
"""index: 4645, intensity: 21227.0, mobility: 0.821"""	1.39902	0.00127877	6.89315e-06	TDTEDKGEFLSEGGGVR	generic|sp_E9PV24_FIBA_MOUSE	|generic|sp_E9PV24-2_FIBA_MOUSE|
"""index: 7667, intensity: 4493.0, mobility: 1.125"""	1.3985	0.00127877	6.91883e-06	AEEEAVWGDGSPEPSPREG	generic|sp_P01193_COLI_MOUSE|
"""index: 1597, intensity: 13321.0, mobility: 0.868"""	1.39771	0.00127877	6.95823e-06	TLPTKETIEQEKRSE	generic|tr_A6H6H4_A6H6H4_MOUSE|
"""index: 23242, intensity: 5162.0, mobility: 0.893"""	1.39443	0.00127877	7.12387e-06	MTSEKSQTPLVTLFKNAIIKNAH	generic|sp_P01193_COLI_MOUSE|
"""index: 2344, intensity: 9829.0, mobility: 0.917"""	1.39308	0.00127877	7.19351e-06	LAGTRESVDSAKPRVY	generic|sp_P35455_NEU2_MOUSE|
"""index: 11776, intensity: 4382.0, mobility: 1.208"""	1.38933	0.00127877	7.38948e-06	NQPQTQYSATPNYTYSNEM	generic|sp_Q9JKD3_SCAM5_MOUSE__chr9_-1_57443670_57443780_ENSMUST00000215208__II_3456302|
"""index: 3601, intensity: 22023.0, mobility: 0.777"""	1.38651	0.00127877	7.5411e-06	TLPTKETIEQEKRSEIS	generic|tr_A6H6H4_A6H6H4_MOUSE|
"""index: 19458, intensity: 5703.0, mobility: 1.010"""	1.38462	0.00127877	7.64376e-06	SVVPSPKVSDTVVEPYNATLSVHQL	generic|sp_P68372_TBB4B_MOUSE__IP_840323	|generic|tr_Q9DCR1_Q9DCR1_MOUSE__IP_840323	|generic|tr_Q9CVR0_Q9CVR0_MOUSE__IP_840323	|generic|sp_Q9D6F9_TBB4A_MOUSE__IP_840323	|generic|sp_P99024_TBB5_MOUSE__chr17_-1_35836571_35838041_ENSMUST00000134978|
"""index: 1682, intensity: 5227.0, mobility: 0.910"""	1.38401	0.00127877	7.67763e-06	KSEPPESEAKPAPTEVKTVPNDATQTKENESKA	generic|tr_A0A0A6YY91_A0A0A6YY91_MOUSE__II_850562	|generic|sp_P13595_NCAM1_MOUSE	|generic|sp_P13595-2_NCAM1_MOUSE	|generic|tr_E9QB01_E9QB01_MOUSE	|generic|tr_A0A0A6YY47_A0A0A6YY47_MOUSE|
"""index: 23748, intensity: 4133.0, mobility: 1.058"""	1.38229	0.00127877	7.77315e-06	YGGFMTSEKSQTPLVTLFKNAIIKNAHKKGQ	generic|sp_P01193_COLI_MOUSE|
"""index: 20301, intensity: 5147.0, mobility: 0.866"""	1.3803	0.00127877	7.88475e-06	SQTPLVTLFKNAIIKNAHKKGQ	generic|sp_P01193_COLI_MOUSE|
"""index: 20534, intensity: 8914.0, mobility: 0.995"""	1.37914	0.00127877	7.95089e-06	LDFDPFKPDVAPAGSAAATHSPMSQ	generic|tr_C6EQG9_C6EQG9_MOUSE__chr13_1_19096037_19096096_ENSMUST00000200273__II_3475147	|generic|tr_A0A668KM31_A0A668KM31_MOUSE__chr13_1_19096037_19096096_ENSMUST00000200273__II_1109702	|generic|tr_A0A0G2JEG8_A0A0G2JEG8_MOUSE__chr13_1_19096037_19096096_ENSMUST00000200273__II_1109702	|generic|sp_Q7TQF7_AMPH_MOUSE__chr13_1_19096037_19096096_ENSMUST00000200273__II_1109702|
"""index: 14544, intensity: 19616.0, mobility: 0.888"""	1.3779	0.00127877	8.02176e-06	PGPTQTLSPNGENNNDIIQDNGTIIPFRKHTVR	generic|sp_Q8R001_MARE2_MOUSE	|generic|sp_Q8R001_MARE2_MOUSE	|generic|tr_E9Q1B7_E9Q1B7_MOUSE__chr18_1_23853664_23853702_ENSMUST00000155708	|generic|tr_E9Q1B7_E9Q1B7_MOUSE__chr18_1_23853664_23853702_ENSMUST00000155708|
"""index: 20642, intensity: 7646.0, mobility: 1.026"""	1.37692	0.00127877	8.07855e-06	LGEYGFQNALIVR	generic|sp_ALBU_BOVIN_|
"""index: 3592, intensity: 6882.0, mobility: 0.919"""	1.36784	0.00127877	8.6228e-06	TLPTKETIEQEKRSEIS	generic|tr_A6H6H4_A6H6H4_MOUSE|
"""index: 4664, intensity: 6539.0, mobility: 0.808"""	1.36624	0.00127877	8.72267e-06	TDTEDKGEFLSEGGGVR	generic|sp_E9PV24_FIBA_MOUSE	|generic|sp_E9PV24-2_FIBA_MOUSE|
"""index: 18346, intensity: 5785.0, mobility: 1.049"""	1.36598	0.00127877	8.73881e-06	AVVPLQAGDGEEGPAPQPHSPPSTKTPPANGAPPRVLQKLVEEDRIG	generic|sp_E9PUL5_PRRT2_MOUSE|
"""index: 23124, intensity: 10054.0, mobility: 0.924"""	1.36412	0.00127877	8.85595e-06	YGGFMTSEKSQTPLVTLFKNAIIKNAHKKGQ	generic|sp_P01193_COLI_MOUSE|
"""index: 17629, intensity: 4950.0, mobility: 0.833"""	1.36383	0.00127877	8.87497e-06	TDGFNLEDALKETSSVKQR	generic|sp_Q8BIF0_C99L2_MOUSE	|generic|sp_Q8BIF0-2_C99L2_MOUSE|
"""index: 14543, intensity: 73464.0, mobility: 0.995"""	1.36189	0.00127877	8.99894e-06	LADEVSASLAKQGL	generic|II_1128081_TX=10090	|generic|II_1128079_TX=10090	|generic|tr_A0A0A0MQC7_A0A0A0MQC7_MOUSE	|generic|tr_A2A5Y6_A2A5Y6_MOUSE	|generic|sp_P10637_TAU_MOUSE	|generic|sp_P10637-2_TAU_MOUSE	|generic|sp_P10637-4_TAU_MOUSE	|generic|tr_Q3UH19_Q3UH19_MOUSE	|generic|sp_P10637-6_TAU_MOUSE	|generic|tr_Q8C5K4_Q8C5K4_MOUSE	|generic|tr_Q547J4_Q547J4_MOUSE	|generic|tr_B1AQW2_B1AQW2_MOUSE	|generic|sp_TAU_HUMAN_|
"""index: 2352, intensity: 91923.0, mobility: 0.947"""	1.36072	0.00127877	9.07485e-06	SEPPESEAKPAPTEVKTVPNDATQTKENESKA	generic|tr_A0A0A6YY91_A0A0A6YY91_MOUSE__II_850562	|generic|sp_P13595_NCAM1_MOUSE	|generic|sp_P13595-2_NCAM1_MOUSE	|generic|tr_E9QB01_E9QB01_MOUSE	|generic|tr_A0A0A6YY47_A0A0A6YY47_MOUSE|
"""index: 15642, intensity: 4067.0, mobility: 0.930"""	1.3593	0.00127877	9.16828e-06	LETPVFPGNGDEQPLTENPR	generic|tr_A0A1W2P7R2_A0A1W2P7R2_MOUSE	|generic|sp_P01193_COLI_MOUSE|
"""index: 1753, intensity: 3743.0, mobility: 0.960"""	1.35846	0.00127877	9.22382e-06	KSEPPESEAKPAPTEVKTVPNDATQTKENESKA	generic|tr_A0A0A6YY91_A0A0A6YY91_MOUSE__II_850562	|generic|sp_P13595_NCAM1_MOUSE	|generic|sp_P13595-2_NCAM1_MOUSE	|generic|tr_E9QB01_E9QB01_MOUSE	|generic|tr_A0A0A6YY47_A0A0A6YY47_MOUSE|
"""index: 18961, intensity: 4203.0, mobility: 1.083"""	1.356	0.00127877	9.38798e-06	TVQTAAANAASTAATSAAQNAFKGNQM	generic|tr_Q3TD71_Q3TD71_MOUSE	|generic|tr_Q3TSA8_Q3TSA8_MOUSE	|generic|tr_Q3UY11_Q3UY11_MOUSE|
"""index: 20003, intensity: 6060.0, mobility: 1.034"""	1.35587	0.00127877	9.397e-06	VSGDYGHPVYIVQDGPPQSPPNIYYKV	generic|tr_Q543Q7_Q543Q7_MOUSE|
"""index: 12560, intensity: 3400.0, mobility: 1.137"""	1.3488	0.00127877	9.88594e-06	NPEPQDQGELFQGVDPR	generic|tr_A0A087WQ93_A0A087WQ93_MOUSE	|generic|sp_Q0VGU4_VGF_MOUSE|
"""index: 22131, intensity: 3182.0, mobility: 1.141"""	1.3451	0.00127877	1.01522e-05	SLSAASAPLVETSTPLRL	generic|sp_Q9QXV0_PCS1N_MOUSE|
"""index: 20001, intensity: 5987.0, mobility: 1.189"""	1.34309	0.00127877	1.02997e-05	QVPNYTLTSSTLPQTGGSQQPPQPQQAYSQKALL	generic|sp_P70297_STAM1_MOUSE__chr2_1_14102418_14102489_ENSMUST00000193636__II_1014500	|generic|IP_1121602_TX=10090	|generic|tr_Q3UMC8_Q3UMC8_MOUSE__chr2_1_14102418_14102489_ENSMUST00000193636	|generic|tr_Q9CU37_Q9CU37_MOUSE	|generic|tr_Q3TPR2_Q3TPR2_MOUSE__chr2_1_14141735_14141881_ENSMUST00000193636|
"""index: 3068, intensity: 2590.0, mobility: 0.805"""	1.34137	0.00127877	1.04275e-05	AGFNSTGLPHSHSTTRV	generic|tr_A0A5S9EES2_A0A5S9EES2_MOUSE	|generic|tr_A2AGI2_A2AGI2_MOUSE	|generic|tr_B2RWZ9_B2RWZ9_MOUSE	|generic|tr_Q69ZI4_Q69ZI4_MOUSE	|generic|tr_A0A5S9EER5_A0A5S9EER5_MOUSE	|generic|tr_A2AGI3_A2AGI3_MOUSE	|generic|sp_Q8BYM5_NLGN3_MOUSE|
"""index: 3413, intensity: 6335.0, mobility: 0.812"""	1.34099	0.00127877	1.0456e-05	TLPTKETIEQEKRSEIS	generic|tr_A6H6H4_A6H6H4_MOUSE|
"""index: 13460, intensity: 5971.0, mobility: 0.936"""	1.33669	0.00127877	1.07844e-05	TLHPYNTFAAGFNSTGLPHSHSTTRV	generic|tr_A0A5S9EES2_A0A5S9EES2_MOUSE	|generic|tr_A2AGI2_A2AGI2_MOUSE	|generic|tr_B2RWZ9_B2RWZ9_MOUSE	|generic|tr_Q69ZI4_Q69ZI4_MOUSE	|generic|tr_A0A5S9EER5_A0A5S9EER5_MOUSE	|generic|tr_A2AGI3_A2AGI3_MOUSE	|generic|sp_Q8BYM5_NLGN3_MOUSE|
"""index: 21011, intensity: 6523.0, mobility: 1.328"""	1.33654	0.00127877	1.07962e-05	LSLETPVFPGNGDEQPLTENPR	generic|tr_A0A1W2P7R2_A0A1W2P7R2_MOUSE	|generic|sp_P01193_COLI_MOUSE|
"""index: 19377, intensity: 5304.0, mobility: 1.023"""	1.33576	0.00127877	1.08567e-05	TAPEEELAALQLGPTH	generic|tr_A0A5S9EES2_A0A5S9EES2_MOUSE	|generic|tr_A2AGI2_A2AGI2_MOUSE	|generic|tr_B2RWZ9_B2RWZ9_MOUSE	|generic|tr_Q69ZI4_Q69ZI4_MOUSE	|generic|tr_A0A5S9EER5_A0A5S9EER5_MOUSE	|generic|tr_A2AGI3_A2AGI3_MOUSE	|generic|sp_Q8BYM5_NLGN3_MOUSE|
"""index: 3432, intensity: 79859.0, mobility: 0.873"""	1.3351	0.00127877	1.09078e-05	TLPTKETIEQEKRSEIS	generic|tr_A6H6H4_A6H6H4_MOUSE|
"""index: 813, intensity: 2564.0, mobility: 0.925"""	1.33444	0.00127877	1.09602e-05	SPSNMEGYSKTQ	generic|tr_Q3TV22_Q3TV22_MOUSE__chr16_1_78334866_78334964_ENSMUST00000231251	|generic|sp_P97792_CXAR_MOUSE__chr16_1_78334866_78334964_ENSMUST00000231251	|generic|sp_P97792-2_CXAR_MOUSE__chr16_1_78334866_78334964_ENSMUST00000231251|
"""index: 19858, intensity: 4952.0, mobility: 1.012"""	1.33305	0.00127877	1.10701e-05	SVMPSPKVSDTVVEPYNATLSVHQL	generic|IP_3501757_TX=10090	|generic|sp_Q7TMM9_TBB2A_MOUSE__chr17_-1_35836571_35838041_ENSMUST00000134978	|generic|sp_Q922F4_TBB6_MOUSE	|generic|tr_Q99J49_Q99J49_MOUSE	|generic|tr_Q3U9U3_Q3U9U3_MOUSE	|generic|tr_B2RSN3_B2RSN3_MOUSE__chr17_-1_35836571_35838041_ENSMUST00000134978|
"""index: 11288, intensity: 3629.0, mobility: 1.234"""	1.33304	0.00127877	1.10705e-05	ESSFSLSGSQIDDHVPK	generic|sp_Q9EQF6_DPYL5_MOUSE__chr5_1_30791522_30791638_ENSMUST00000198503__II_944569|
"""index: 1518, intensity: 17451.0, mobility: 0.905"""	1.32647	0.00127877	1.16053e-05	KTETQEKNTLPTKETIEQEKRSE	generic|tr_A6H6H4_A6H6H4_MOUSE|
"""index: 6699, intensity: 4129.0, mobility: 0.899"""	1.32455	0.00127877	1.17664e-05	MGSNKGASQAGMTGYGMPRQIM	generic|tr_Q9D6K2_Q9D6K2_MOUSE	|generic|sp_Q9R1Q8_TAGL3_MOUSE|
"""index: 7529, intensity: 6587.0, mobility: 0.901"""	1.32123	0.00127877	1.20506e-05	TYAPVISAEKAYHEQ	generic|tr_Q99KA2_Q99KA2_MOUSE__IP_3506393	|generic|tr_A0A0A0MQA5_A0A0A0MQA5_MOUSE__chr1_-1_75215622_75215885_ENSMUST00000188593__IP_3506393	|generic|sp_P05213_TBA1B_MOUSE__IP_3506392	|generic|tr_Q52L87_Q52L87_MOUSE__IP_3506392	|generic|sp_P68368_TBA4A_MOUSE__chr1_-1_75215622_75215885_ENSMUST00000188593__IP_3506393	|generic|tr_Q3TIZ0_Q3TIZ0_MOUSE__IP_3506393	|generic|sp_P68369_TBA1A_MOUSE__IP_3506392	|generic|IP_988840_TX=10090	|generic|IP_1052575_TX=10090	|generic|IP_3456589_TX=10090	|generic|IP_3502747_TX=10090	|generic|tr_Q9D9Y2_Q9D9Y2_MOUSE	|generic|sp_P05214_TBA3_MOUSE|
"""index: 2094, intensity: 11944.0, mobility: 0.866"""	1.31916	0.00127877	1.22312e-05	TLPTKETIEQEKRSE	generic|tr_A6H6H4_A6H6H4_MOUSE|
"""index: 18591, intensity: 4056.0, mobility: 0.994"""	1.31901	0.00127877	1.22438e-05	DTDGFNLEDALKETSSVKQR	generic|sp_Q8BIF0_C99L2_MOUSE	|generic|sp_Q8BIF0-2_C99L2_MOUSE|
"""index: 8641, intensity: 6801.0, mobility: 0.859"""	1.3179	0.00127877	1.23421e-05	KNPLPSKETIEQEKQAGES	generic|sp_P20065_TYB4_MOUSE__chrX_-1_167207501_167208325_ENSMUST00000112175	|generic|tr_Q6ZWX2_Q6ZWX2_MOUSE__chrX_-1_167207501_167208325_ENSMUST00000112175|
"""index: 1413, intensity: 4417.0, mobility: 0.846"""	1.31645	0.00127877	1.24713e-05	TLPTKETIEQEKRS	generic|tr_A6H6H4_A6H6H4_MOUSE|
"""index: 13651, intensity: 2711.0, mobility: 1.301"""	1.31461	0.00127877	1.26373e-05	GAMNQPQTQYSATPNYTYSNEM	generic|sp_Q9JKD3_SCAM5_MOUSE__chr9_-1_57443670_57443780_ENSMUST00000215208__II_3456302|
"""index: 4730, intensity: 6440.0, mobility: 0.883"""	1.31452	0.00127877	1.26454e-05	TSLGQETEEEPHVRVA	generic|sp_Q8BGK5_S35F1_MOUSE|
"""index: 3403, intensity: 78125.0, mobility: 0.794"""	1.31402	0.00127877	1.26906e-05	TLPTKETIEQEKRSEIS	generic|tr_A6H6H4_A6H6H4_MOUSE|
"""index: 10650, intensity: 4269.0, mobility: 0.861"""	1.31354	0.00127877	1.27348e-05	FSLGFDEPAEQPVRKNK	generic|sp_P97825_JUPI1_MOUSE__II_1124041	|generic|II_1124038_TX=10090|
"""index: 17040, intensity: 3951.0, mobility: 1.108"""	1.31137	0.00127877	1.29349e-05	QSGFSLSGAQIDDNIPR	generic|sp_O08553_DPYL2_MOUSE|
"""index: 2018, intensity: 3807.0, mobility: 0.899"""	1.31081	0.00127877	1.2987e-05	NTLPTKETIEQEKRSE	generic|tr_A6H6H4_A6H6H4_MOUSE|
"""index: 3630, intensity: 463968.0, mobility: 0.912"""	1.31071	0.00127877	1.29959e-05	TLPTKETIEQEKRSEIS	generic|tr_A6H6H4_A6H6H4_MOUSE|
"""index: 21029, intensity: 7590.0, mobility: 1.328"""	1.31048	0.00127877	1.30175e-05	LSLETPVFPGNGDEQPLTENPR	generic|tr_A0A1W2P7R2_A0A1W2P7R2_MOUSE	|generic|sp_P01193_COLI_MOUSE|
"""index: 21656, intensity: 8617.0, mobility: 0.942"""	1.30908	0.00127877	1.31492e-05	YGGFMTSEKSQTPLVTLFKNAIIKNAHKKGQ	generic|sp_P01193_COLI_MOUSE|
"""index: 22642, intensity: 12006.0, mobility: 1.141"""	1.30602	0.00127877	1.34413e-05	SLSAASAPLVETSTPLRL	generic|sp_Q9QXV0_PCS1N_MOUSE|
"""index: 14394, intensity: 3486.0, mobility: 1.129"""	1.30354	0.00127877	1.36832e-05	IVQDGPPQSPPNIYYKV	generic|tr_Q543Q7_Q543Q7_MOUSE|
"""index: 24861, intensity: 747333.0, mobility: 1.046"""	1.30345	0.00127877	1.36917e-05	TLADEVSASLAKQGL	generic|II_1128081_TX=10090	|generic|II_1128079_TX=10090	|generic|tr_A0A0A0MQC7_A0A0A0MQC7_MOUSE	|generic|tr_A2A5Y6_A2A5Y6_MOUSE	|generic|sp_P10637_TAU_MOUSE	|generic|sp_P10637-2_TAU_MOUSE	|generic|sp_P10637-4_TAU_MOUSE	|generic|tr_Q3UH19_Q3UH19_MOUSE	|generic|sp_P10637-6_TAU_MOUSE	|generic|tr_Q8C5K4_Q8C5K4_MOUSE	|generic|tr_Q547J4_Q547J4_MOUSE	|generic|tr_B1AQW2_B1AQW2_MOUSE	|generic|sp_TAU_HUMAN_|
"""index: 13705, intensity: 4659.0, mobility: 0.990"""	1.30294	0.00127877	1.37417e-05	GQPASGGGGGYGPQGDYGQQGYGQQGAPTSF	generic|sp_Q62277_SYPH_MOUSE|
"""index: 18855, intensity: 5277.0, mobility: 1.018"""	1.30288	0.00127877	1.37482e-05	AQPPGATNMIGYMGQTAYQYPPPPPPPPPSRK	generic|tr_Q3U741_Q3U741_MOUSE__chr11_-1_106783954_106783992_ENSMUST00000133426	|generic|sp_Q501J6_DDX17_MOUSE__chr11_-1_106783954_106783992_ENSMUST00000133426	|generic|tr_Q3U6Y5_Q3U6Y5_MOUSE	|generic|tr_Q78W10_Q78W10_MOUSE	|generic|tr_Q8K392_Q8K392_MOUSE|
"""index: 6600, intensity: 3993.0, mobility: 0.947"""	1.30033	0.00127877	1.40015e-05	SPQLEDEAKELQ	generic|tr_Q3UXY8_Q3UXY8_MOUSE	|generic|sp_P22005_PENK_MOUSE|
"""index: 2401, intensity: 4050.0, mobility: 0.805"""	1.29958	0.00127877	1.40773e-05	IPVGSLKNEDTPNR	generic|sp_Q03517_SCG2_MOUSE	|generic|tr_Q4W8U9_Q4W8U9_MOUSE|
"""index: 1697, intensity: 3355.0, mobility: 0.778"""	1.29956	0.00127877	1.4079e-05	TLPTKETIEQEKRSE	generic|tr_A6H6H4_A6H6H4_MOUSE|
"""index: 3699, intensity: 30744.0, mobility: 0.793"""	1.29943	0.00127877	1.40923e-05	TLPTKETIEQEKRSEIS	generic|tr_A6H6H4_A6H6H4_MOUSE|
"""index: 2260, intensity: 3619.0, mobility: 0.861"""	1.29789	0.00127877	1.42495e-05	KNPLPSKETIEQEKQAGES	generic|sp_P20065_TYB4_MOUSE__chrX_-1_167207501_167208325_ENSMUST00000112175	|generic|tr_Q6ZWX2_Q6ZWX2_MOUSE__chrX_-1_167207501_167208325_ENSMUST00000112175|
"""index: 1945, intensity: 3300.0, mobility: 0.782"""	1.29778	0.00127877	1.42611e-05	TLPTKETIEQEKRSE	generic|tr_A6H6H4_A6H6H4_MOUSE|
"""index: 7128, intensity: 3474.0, mobility: 1.114"""	1.2973	0.00127877	1.43098e-05	SVGSSASSTQPLLVHEDA	generic|tr_Q3ULJ6_Q3ULJ6_MOUSE__chr5_1_75654426_75654545_ENSMUST00000202167	|generic|sp_P05532_KIT_MOUSE__chr5_1_75654426_75654545_ENSMUST00000202167	|generic|sp_P05532-2_KIT_MOUSE__chr5_1_75654426_75654545_ENSMUST00000202167	|generic|sp_P05532-3_KIT_MOUSE__chr5_1_75654426_75654545_ENSMUST00000202167|
"""index: 3412, intensity: 534397.0, mobility: 0.914"""	1.29568	0.00127877	1.44768e-05	TLPTKETIEQEKRSEIS	generic|tr_A6H6H4_A6H6H4_MOUSE|
"""index: 3485, intensity: 312542.0, mobility: 0.796"""	1.29547	0.00127877	1.44988e-05	TLPTKETIEQEKRSEIS	generic|tr_A6H6H4_A6H6H4_MOUSE|
"""index: 13218, intensity: 2758.0, mobility: 0.829"""	1.29128	0.00127877	1.4942e-05	AERPLNEQIAEAEADKI	generic|sp_P47867_SCG3_MOUSE__II_3456604	|generic|sp_P47867-2_SCG3_MOUSE__II_3456604|
"""index: 4517, intensity: 27385.0, mobility: 0.810"""	1.28715	0.00127877	1.53916e-05	IPVGSLKNEDTPNRQY	generic|sp_Q03517_SCG2_MOUSE	|generic|tr_Q4W8U9_Q4W8U9_MOUSE|
"""index: 21771, intensity: 3787.0, mobility: 1.141"""	1.28563	0.00127877	1.55608e-05	NGYENPTYKFFEQMQN	generic|tr_Q3TXI9_Q3TXI9_MOUSE__chr16_-1_84955331_84955420_ENSMUST00000227737__II_3496014	|generic|tr_Q8BPV5_Q8BPV5_MOUSE__chr16_-1_84955331_84955420_ENSMUST00000227737__II_3496014	|generic|tr_Q8BPC7_Q8BPC7_MOUSE__chr16_-1_84955331_84955420_ENSMUST00000227737__II_3496014	|generic|sp_P12023_A4_MOUSE__chr16_-1_84955331_84955420_ENSMUST00000227737__II_3496014	|generic|sp_P12023-3_A4_MOUSE__chr16_-1_84955331_84955420_ENSMUST00000227737__II_3496014	|generic|tr_Q3TWF3_Q3TWF3_MOUSE__chr16_-1_84955331_84955420_ENSMUST00000227737__II_3496014	|generic|tr_Q6GR78_Q6GR78_MOUSE__chr16_-1_84955331_84955420_ENSMUST00000227737__II_3496014	|generic|tr_A0A2I3BQZ9_A0A2I3BQZ9_MOUSE__chr16_-1_84955331_84955420_ENSMUST00000227737__II_3496014	|generic|tr_Q53ZT3_Q53ZT3_MOUSE__chr16_-1_84955331_84955420_ENSMUST00000227737__II_3496014	|generic|tr_A0A2I3BPT1_A0A2I3BPT1_MOUSE__chr16_-1_84955331_84955420_ENSMUST00000227737__II_3496014|
"""index: 25962, intensity: 4458.0, mobility: 0.956"""	1.28049	0.00127877	1.61455e-05	YGGFMTSEKSQTPLVTLFKNA	generic|sp_P01193_COLI_MOUSE|
"""index: 23843, intensity: 3350.0, mobility: 1.126"""	1.28026	0.00127877	1.61723e-05	ATVSAATTPATSVPFAATATANQIILK	generic|sp_Q8C181_MBNL2_MOUSE	|generic|sp_Q8C181-2_MBNL2_MOUSE	|generic|tr_A0A2K6EDM5_A0A2K6EDM5_MOUSE|
"""index: 4113, intensity: 16412.0, mobility: 0.862"""	1.27807	0.00127877	1.64291e-05	SQIDDHVPKRASARILAPPGGRSSG	generic|sp_Q9EQF6_DPYL5_MOUSE__chr5_1_30791522_30791638_ENSMUST00000198503__II_944569|
"""index: 20607, intensity: 3484.0, mobility: 1.285"""	1.27763	0.00127877	1.64804e-05	LSLETPVFPGNGDEQPLTENPR	generic|tr_A0A1W2P7R2_A0A1W2P7R2_MOUSE	|generic|sp_P01193_COLI_MOUSE|
"""index: 25522, intensity: 22798.0, mobility: 1.026"""	1.27663	0.00127877	1.65997e-05	TLADEVSASLAKQGL	generic|II_1128081_TX=10090	|generic|II_1128079_TX=10090	|generic|tr_A0A0A0MQC7_A0A0A0MQC7_MOUSE	|generic|tr_A2A5Y6_A2A5Y6_MOUSE	|generic|sp_P10637_TAU_MOUSE	|generic|sp_P10637-2_TAU_MOUSE	|generic|sp_P10637-4_TAU_MOUSE	|generic|tr_Q3UH19_Q3UH19_MOUSE	|generic|sp_P10637-6_TAU_MOUSE	|generic|tr_Q8C5K4_Q8C5K4_MOUSE	|generic|tr_Q547J4_Q547J4_MOUSE	|generic|tr_B1AQW2_B1AQW2_MOUSE	|generic|sp_TAU_HUMAN_|
"""index: 16186, intensity: 21274.0, mobility: 0.984"""	1.27652	0.00127877	1.66123e-05	PGPTQTLSPNGENNNDIIQDNGTIIPFRKHT	generic|sp_Q8R001_MARE2_MOUSE	|generic|sp_Q8R001_MARE2_MOUSE	|generic|tr_E9Q1B7_E9Q1B7_MOUSE__chr18_1_23853664_23853702_ENSMUST00000155708	|generic|tr_E9Q1B7_E9Q1B7_MOUSE__chr18_1_23853664_23853702_ENSMUST00000155708|
"""index: 6964, intensity: 46890.0, mobility: 1.016"""	1.2751	0.00127877	1.67833e-05	LVQLAGTRESVDSAKPRVY	generic|sp_P35455_NEU2_MOUSE|
"""index: 17245, intensity: 3039.0, mobility: 1.108"""	1.27494	0.00127877	1.68026e-05	SGFSLSGAQIDDNIPR	generic|sp_O08553_DPYL2_MOUSE|
"""index: 4777, intensity: 83868.0, mobility: 0.986"""	1.27453	0.00127877	1.68515e-05	AVWGDGSPEPSPRE	generic|sp_P01193_COLI_MOUSE|
"""index: 2900, intensity: 4242.0, mobility: 0.804"""	1.274	0.00127877	1.69155e-05	AGFNSTGLPHSHSTTRV	generic|tr_A0A5S9EES2_A0A5S9EES2_MOUSE	|generic|tr_A2AGI2_A2AGI2_MOUSE	|generic|tr_B2RWZ9_B2RWZ9_MOUSE	|generic|tr_Q69ZI4_Q69ZI4_MOUSE	|generic|tr_A0A5S9EER5_A0A5S9EER5_MOUSE	|generic|tr_A2AGI3_A2AGI3_MOUSE	|generic|sp_Q8BYM5_NLGN3_MOUSE|
"""index: 16561, intensity: 137351.0, mobility: 1.067"""	1.27382	0.00127877	1.69379e-05	AVPVMIPAQSKDGSIV	generic|sp_P97792_CXAR_MOUSE__chr16_1_78334866_78334964_ENSMUST00000231251|
"""index: 7251, intensity: 3851.0, mobility: 1.058"""	1.26986	0.00127877	1.74259e-05	AEEEAVWGDGSPEPSPR	generic|sp_P01193_COLI_MOUSE|
"""index: 14787, intensity: 9485.0, mobility: 1.127"""	1.26678	0.00127877	1.78167e-05	IVQDGPPQSPPNIYYKV	generic|tr_Q543Q7_Q543Q7_MOUSE|
"""index: 28348, intensity: 11488.0, mobility: 0.915"""	1.26611	0.00127877	1.79026e-05	EQEELENYIEHVLLHRP	generic|sp_Q0VGU4_VGF_MOUSE|
"""index: 3414, intensity: 11466.0, mobility: 0.920"""	1.26436	0.00127877	1.81291e-05	TLPTKETIEQEKRSEIS	generic|tr_A6H6H4_A6H6H4_MOUSE|
"""index: 17512, intensity: 3325.0, mobility: 0.941"""	1.26407	0.00127877	1.8166e-05	GHPVYIVQDGPPQSPPNIYYKV	generic|tr_Q543Q7_Q543Q7_MOUSE|
"""index: 17555, intensity: 6052.0, mobility: 0.949"""	1.26383	0.00127877	1.8198e-05	TDGFNLEDALKETSSVKQR	generic|sp_Q8BIF0_C99L2_MOUSE	|generic|sp_Q8BIF0-2_C99L2_MOUSE|
"""index: 22324, intensity: 83529.0, mobility: 1.141"""	1.26249	0.00127877	1.83737e-05	SLSAASAPLVETSTPLRL	generic|sp_Q9QXV0_PCS1N_MOUSE|
"""index: 26437, intensity: 6734.0, mobility: 1.069"""	1.25815	0.00127877	1.89553e-05	ATLADEVSASLAKQGL	generic|II_1128081_TX=10090	|generic|II_1128079_TX=10090	|generic|tr_A0A0A0MQC7_A0A0A0MQC7_MOUSE	|generic|tr_A2A5Y6_A2A5Y6_MOUSE	|generic|sp_P10637_TAU_MOUSE	|generic|sp_P10637-2_TAU_MOUSE	|generic|sp_P10637-4_TAU_MOUSE	|generic|tr_Q3UH19_Q3UH19_MOUSE	|generic|sp_P10637-6_TAU_MOUSE	|generic|tr_Q8C5K4_Q8C5K4_MOUSE	|generic|tr_Q547J4_Q547J4_MOUSE	|generic|tr_B1AQW2_B1AQW2_MOUSE	|generic|sp_TAU_HUMAN_|
"""index: 24075, intensity: 4249.0, mobility: 0.926"""	1.25787	0.00127877	1.89937e-05	YGGFMTSEKSQTPLVTLFK	generic|sp_P01193_COLI_MOUSE|
"""index: 22417, intensity: 4283.0, mobility: 0.863"""	1.25713	0.00127877	1.90938e-05	SEKSQTPLVTLFKNAIIKNAH	generic|sp_P01193_COLI_MOUSE|
"""index: 3371, intensity: 22387.0, mobility: 0.933"""	1.25599	0.00127877	1.92517e-05	TLPTKETIEQEKRSEIS	generic|tr_A6H6H4_A6H6H4_MOUSE|
"""index: 3090, intensity: 3347.0, mobility: 0.931"""	1.25494	0.00127877	1.93972e-05	LVQLAGTRESVDSAKPR	generic|sp_P35455_NEU2_MOUSE|
"""index: 3142, intensity: 27614.0, mobility: 0.933"""	1.25458	0.00127877	1.94468e-05	LVQLAGTRESVDSAKPR	generic|sp_P35455_NEU2_MOUSE|
"""index: 7781, intensity: 5768.0, mobility: 0.928"""	1.25405	0.00127877	1.95212e-05	AQPAPKPEPSFSEYASVQVQRK	generic|sp_P97797_SHPS1_MOUSE	|generic|sp_P97797-2_SHPS1_MOUSE	|generic|sp_P97797-3_SHPS1_MOUSE	|generic|sp_P97797-4_SHPS1_MOUSE	|generic|tr_Q2M4I8_Q2M4I8_MOUSE	|generic|tr_E0CX65_E0CX65_MOUSE|
"""index: 12578, intensity: 3633.0, mobility: 1.141"""	1.2536	0.00127877	1.95853e-05	NPEPQDQGELFQGVDPR	generic|tr_A0A087WQ93_A0A087WQ93_MOUSE	|generic|sp_Q0VGU4_VGF_MOUSE|
"""index: 17550, intensity: 6252.0, mobility: 0.932"""	1.25304	0.00127877	1.96642e-05	HPVYIVQDGPPQSPPNIYYKV	generic|tr_Q543Q7_Q543Q7_MOUSE|
"""index: 24461, intensity: 519490.0, mobility: 1.046"""	1.25297	0.00127877	1.96738e-05	TLADEVSASLAKQGL	generic|II_1128081_TX=10090	|generic|II_1128079_TX=10090	|generic|tr_A0A0A0MQC7_A0A0A0MQC7_MOUSE	|generic|tr_A2A5Y6_A2A5Y6_MOUSE	|generic|sp_P10637_TAU_MOUSE	|generic|sp_P10637-2_TAU_MOUSE	|generic|sp_P10637-4_TAU_MOUSE	|generic|tr_Q3UH19_Q3UH19_MOUSE	|generic|sp_P10637-6_TAU_MOUSE	|generic|tr_Q8C5K4_Q8C5K4_MOUSE	|generic|tr_Q547J4_Q547J4_MOUSE	|generic|tr_B1AQW2_B1AQW2_MOUSE	|generic|sp_TAU_HUMAN_|
"""index: 24091, intensity: 5602.0, mobility: 0.927"""	1.25178	0.00127877	1.98428e-05	YGGFMTSEKSQTPLVTLFK	generic|sp_P01193_COLI_MOUSE|
"""index: 11945, intensity: 3034.0, mobility: 1.169"""	1.25162	0.00127877	1.98656e-05	NAPVTEYMSQNANFQNPR	generic|tr_A0A0G2JGJ4_A0A0G2JGJ4_MOUSE__II_933118	|generic|sp_Q6P5F7_TTYH3_MOUSE__chr5_-1_140634755_140634850_ENSMUST00000198704|
"""index: 17116, intensity: 5756.0, mobility: 0.845"""	1.25118	0.00127877	1.99276e-05	TISPLDLAKLNQVARQQSH	generic|sp_P60335_PCBP1_MOUSE|
"""index: 21967, intensity: 5420.0, mobility: 0.932"""	1.25053	0.00127877	2.00218e-05	QGAFLPTELSLPHPDTQIHAE	generic|tr_I7HFI3_I7HFI3_MOUSE__chr9_1_32247112_32247219_ENSMUST00000174730__II_855045	|generic|sp_Q811P8_RHG32_MOUSE__chr9_1_32247112_32247219_ENSMUST00000174730__II_855045	|generic|sp_Q811P8-2_RHG32_MOUSE__chr9_1_32247112_32247219_ENSMUST00000174730__II_855045	|generic|tr_Q3US80_Q3US80_MOUSE|
"""index: 4387, intensity: 9616.0, mobility: 0.806"""	1.24884	0.00127877	2.02655e-05	TPPPPYEQVVKDK	generic|sp_Q8R1C3_VOPP1_MOUSE__chr6_-1_57774707_57774748_ENSMUST00000204878|
"""index: 7177, intensity: 5174.0, mobility: 1.003"""	1.24787	0.00127877	2.04078e-05	TQSAEPPPPEPPRI	generic|sp_Q8BIF0_C99L2_MOUSE	|generic|sp_Q8BIF0-2_C99L2_MOUSE	|generic|tr_I7HJQ8_I7HJQ8_MOUSE	|generic|tr_A2AP74_A2AP74_MOUSE|
"""index: 14781, intensity: 30322.0, mobility: 1.158"""	1.24235	0.00127877	2.12319e-05	IVQDGPPQSPPNIYYKV	generic|tr_Q543Q7_Q543Q7_MOUSE|
"""index: 16462, intensity: 3805.0, mobility: 1.059"""	1.24021	0.00127877	2.15618e-05	FSLSGAQIDDNIPR	generic|sp_O08553_DPYL2_MOUSE|
"""index: 26265, intensity: 5531.0, mobility: 1.058"""	1.24019	0.00127877	2.15647e-05	TLADEVSASLAKQGL	generic|II_1128081_TX=10090	|generic|II_1128079_TX=10090	|generic|tr_A0A0A0MQC7_A0A0A0MQC7_MOUSE	|generic|tr_A2A5Y6_A2A5Y6_MOUSE	|generic|sp_P10637_TAU_MOUSE	|generic|sp_P10637-2_TAU_MOUSE	|generic|sp_P10637-4_TAU_MOUSE	|generic|tr_Q3UH19_Q3UH19_MOUSE	|generic|sp_P10637-6_TAU_MOUSE	|generic|tr_Q8C5K4_Q8C5K4_MOUSE	|generic|tr_Q547J4_Q547J4_MOUSE	|generic|tr_B1AQW2_B1AQW2_MOUSE	|generic|sp_TAU_HUMAN_|
"""index: 28219, intensity: 8787.0, mobility: 1.046"""	1.23846	0.00127877	2.18342e-05	TLAEDVTAALAKQGL	generic|sp_P20357_MTAP2_MOUSE__chr1_1_66438885_66439007_ENSMUST00000172486	|generic|tr_Q80ZL4_Q80ZL4_MOUSE__chr1_1_66438885_66439007_ENSMUST00000172486	|generic|tr_Q3TLQ0_Q3TLQ0_MOUSE__chr1_1_66438885_66439007_ENSMUST00000172486	|generic|tr_Q80X35_Q80X35_MOUSE__chr1_1_66438885_66439007_ENSMUST00000172486	|generic|tr_B2KGT5_B2KGT5_MOUSE__chr1_1_66438885_66439007_ENSMUST00000172486	|generic|tr_A0A668KLC6_A0A668KLC6_MOUSE__chr1_1_66438885_66439007_ENSMUST00000172486|
"""index: 3524, intensity: 3820.0, mobility: 0.759"""	1.23796	0.00127877	2.1913e-05	TLPTKETIEQEKRSEIS	generic|tr_A6H6H4_A6H6H4_MOUSE|
"""index: 4708, intensity: 3226.0, mobility: 0.884"""	1.23667	0.00127877	2.21167e-05	TSLGQETEEEPHVRVA	generic|sp_Q8BGK5_S35F1_MOUSE|
"""index: 6598, intensity: 7364.0, mobility: 0.907"""	1.23627	0.00127877	2.21801e-05	AEPPPPEPPRI	generic|sp_Q8BIF0_C99L2_MOUSE	|generic|sp_Q8BIF0-2_C99L2_MOUSE	|generic|tr_I7HJQ8_I7HJQ8_MOUSE	|generic|tr_A2AP74_A2AP74_MOUSE|
"""index: 10601, intensity: 36520.0, mobility: 0.997"""	1.23594	0.00127877	2.22322e-05	QVANPNSAIFGGARP	generic|tr_Q80U88_Q80U88_MOUSE__chr5_-1_134625358_134625459_ENSMUST00000202289__II_929730	|generic|tr_Q3V244_Q3V244_MOUSE__chr5_-1_134625358_134625459_ENSMUST00000202289__II_929730	|generic|tr_Q3TG58_Q3TG58_MOUSE__chr5_-1_134625358_134625459_ENSMUST00000202289__II_929730	|generic|tr_Q564E5_Q564E5_MOUSE__chr5_-1_134625358_134625459_ENSMUST00000202289__II_929730|
"""index: 25004, intensity: 54111.0, mobility: 1.024"""	1.23473	0.00127877	2.24274e-05	TLADEVSASLAKQGL	generic|II_1128081_TX=10090	|generic|II_1128079_TX=10090	|generic|tr_A0A0A0MQC7_A0A0A0MQC7_MOUSE	|generic|tr_A2A5Y6_A2A5Y6_MOUSE	|generic|sp_P10637_TAU_MOUSE	|generic|sp_P10637-2_TAU_MOUSE	|generic|sp_P10637-4_TAU_MOUSE	|generic|tr_Q3UH19_Q3UH19_MOUSE	|generic|sp_P10637-6_TAU_MOUSE	|generic|tr_Q8C5K4_Q8C5K4_MOUSE	|generic|tr_Q547J4_Q547J4_MOUSE	|generic|tr_B1AQW2_B1AQW2_MOUSE	|generic|sp_TAU_HUMAN_|
"""index: 14182, intensity: 165081.0, mobility: 0.995"""	1.23461	0.00127877	2.24467e-05	LADEVSASLAKQGL	generic|II_1128081_TX=10090	|generic|II_1128079_TX=10090	|generic|tr_A0A0A0MQC7_A0A0A0MQC7_MOUSE	|generic|tr_A2A5Y6_A2A5Y6_MOUSE	|generic|sp_P10637_TAU_MOUSE	|generic|sp_P10637-2_TAU_MOUSE	|generic|sp_P10637-4_TAU_MOUSE	|generic|tr_Q3UH19_Q3UH19_MOUSE	|generic|sp_P10637-6_TAU_MOUSE	|generic|tr_Q8C5K4_Q8C5K4_MOUSE	|generic|tr_Q547J4_Q547J4_MOUSE	|generic|tr_B1AQW2_B1AQW2_MOUSE	|generic|sp_TAU_HUMAN_|
"""index: 19688, intensity: 14580.0, mobility: 1.056"""	1.23401	0.00127877	2.25431e-05	TAPEEELAALQLGPTH	generic|tr_A0A5S9EES2_A0A5S9EES2_MOUSE	|generic|tr_A2AGI2_A2AGI2_MOUSE	|generic|tr_B2RWZ9_B2RWZ9_MOUSE	|generic|tr_Q69ZI4_Q69ZI4_MOUSE	|generic|tr_A0A5S9EER5_A0A5S9EER5_MOUSE	|generic|tr_A2AGI3_A2AGI3_MOUSE	|generic|sp_Q8BYM5_NLGN3_MOUSE|
"""index: 26424, intensity: 4916.0, mobility: 1.069"""	1.23275	0.00127877	2.27479e-05	ATLADEVSASLAKQGL	generic|II_1128081_TX=10090	|generic|II_1128079_TX=10090	|generic|tr_A0A0A0MQC7_A0A0A0MQC7_MOUSE	|generic|tr_A2A5Y6_A2A5Y6_MOUSE	|generic|sp_P10637_TAU_MOUSE	|generic|sp_P10637-2_TAU_MOUSE	|generic|sp_P10637-4_TAU_MOUSE	|generic|tr_Q3UH19_Q3UH19_MOUSE	|generic|sp_P10637-6_TAU_MOUSE	|generic|tr_Q8C5K4_Q8C5K4_MOUSE	|generic|tr_Q547J4_Q547J4_MOUSE	|generic|tr_B1AQW2_B1AQW2_MOUSE	|generic|sp_TAU_HUMAN_|
"""index: 4328, intensity: 23175.0, mobility: 0.826"""	1.23151	0.00127877	2.29518e-05	TPPPPYEQVVKDK	generic|sp_Q8R1C3_VOPP1_MOUSE__chr6_-1_57774707_57774748_ENSMUST00000204878|
"""index: 15567, intensity: 2553.0, mobility: 1.247"""	1.22845	0.00127877	2.3461e-05	LETPVFPGNGDEQPLTENPR	generic|tr_A0A1W2P7R2_A0A1W2P7R2_MOUSE	|generic|sp_P01193_COLI_MOUSE|
"""index: 27011, intensity: 10819.0, mobility: 1.042"""	1.22624	0.00127877	2.38358e-05	TLADEVSASLAKQGL	generic|II_1128081_TX=10090	|generic|II_1128079_TX=10090	|generic|tr_A0A0A0MQC7_A0A0A0MQC7_MOUSE	|generic|tr_A2A5Y6_A2A5Y6_MOUSE	|generic|sp_P10637_TAU_MOUSE	|generic|sp_P10637-2_TAU_MOUSE	|generic|sp_P10637-4_TAU_MOUSE	|generic|tr_Q3UH19_Q3UH19_MOUSE	|generic|sp_P10637-6_TAU_MOUSE	|generic|tr_Q8C5K4_Q8C5K4_MOUSE	|generic|tr_Q547J4_Q547J4_MOUSE	|generic|tr_B1AQW2_B1AQW2_MOUSE	|generic|sp_TAU_HUMAN_|
"""index: 985, intensity: 2603.0, mobility: 0.965"""	1.22592	0.00127877	2.38912e-05	ASAPAQAPKGAQAPKGAQAPVK	generic|sp_P47915_RL29_MOUSE__IP_989185	|generic|IP_949381_TX=10090	|generic|IP_1051693_TX=10090	|generic|IP_3502862_TX=10090|
"""index: 19921, intensity: 10932.0, mobility: 1.016"""	1.22385	0.00127877	2.42483e-05	VSGDYGHPVYIVQDGPPQSPPNIYYKV	generic|tr_Q543Q7_Q543Q7_MOUSE|
"""index: 13265, intensity: 3048.0, mobility: 1.290"""	1.22104	0.00127877	2.47439e-05	AMNQPQTQYSATPNYTYSNEM	generic|sp_Q9JKD3_SCAM5_MOUSE__chr9_-1_57443670_57443780_ENSMUST00000215208__II_3456302|
"""index: 2694, intensity: 3862.0, mobility: 0.963"""	1.22021	0.00127877	2.48906e-05	VASSGLQSVVHR	generic|sp_Q9DC28_KC1D_MOUSE|
"""index: 7923, intensity: 2940.0, mobility: 1.176"""	1.21963	0.00127877	2.49952e-05	PAPAAPAAAEPQAEAPAAAASSEQSVAVKE	generic|sp_Q91XV3_BASP1_MOUSE|
"""index: 3519, intensity: 3503.0, mobility: 1.148"""	1.21943	0.00127877	2.50307e-05	AEPSTPSGPESGPTPASAEQNE	generic|sp_P28667_MRP_MOUSE|
"""index: 2254, intensity: 3717.0, mobility: 1.005"""	1.21802	0.00127877	2.52856e-05	TLPTKETIEQEK	generic|tr_A6H6H4_A6H6H4_MOUSE|
"""index: 3329, intensity: 6543.0, mobility: 0.931"""	1.21626	0.00127877	2.56065e-05	TLPTKETIEQEKRSEIS	generic|tr_A6H6H4_A6H6H4_MOUSE|
"""index: 4263, intensity: 3310.0, mobility: 0.820"""	1.21585	0.00127877	2.56834e-05	TPPPPYEQVVKDK	generic|sp_Q8R1C3_VOPP1_MOUSE__chr6_-1_57774707_57774748_ENSMUST00000204878|
"""index: 1837, intensity: 2612.0, mobility: 1.231"""	1.21504	0.00127877	2.58324e-05	KAEEPAPGATAGDASSAAGPEQE	generic|sp_P26645_MARCS_MOUSE	|generic|tr_A0A0A1HAM8_A0A0A1HAM8_MOUSE|
"""index: 3754, intensity: 14463.0, mobility: 0.853"""	1.21241	0.00127877	2.63246e-05	MGSNKGASQAGMTGYGMPRQ	generic|tr_Q9D6K2_Q9D6K2_MOUSE	|generic|sp_Q9R1Q8_TAGL3_MOUSE|
"""index: 13254, intensity: 6076.0, mobility: 0.827"""	1.2109	0.00127877	2.66125e-05	AERPLNEQIAEAEADKI	generic|sp_P47867_SCG3_MOUSE__II_3456604	|generic|sp_P47867-2_SCG3_MOUSE__II_3456604|
"""index: 11795, intensity: 6963.0, mobility: 0.938"""	1.20979	0.00127877	2.68256e-05	AANAASTAATSAAQNAFKGNQM	generic|tr_Q3TD71_Q3TD71_MOUSE	|generic|tr_Q3TSA8_Q3TSA8_MOUSE	|generic|tr_Q3UY11_Q3UY11_MOUSE|
"""index: 4367, intensity: 44299.0, mobility: 0.827"""	1.20798	0.00127877	2.71765e-05	TPPPPYEQVVKDK	generic|sp_Q8R1C3_VOPP1_MOUSE__chr6_-1_57774707_57774748_ENSMUST00000204878|
"""index: 3585, intensity: 5014.0, mobility: 0.765"""	1.20701	0.00127877	2.73655e-05	TLPTKETIEQEKRSEIS	generic|tr_A6H6H4_A6H6H4_MOUSE|
"""index: 27202, intensity: 4723.0, mobility: 1.163"""	1.20511	0.00127877	2.77425e-05	SPQLATLADEVSASLAKQ	generic|II_1128081_TX=10090	|generic|II_1128079_TX=10090	|generic|tr_A0A0A0MQC7_A0A0A0MQC7_MOUSE	|generic|tr_A2A5Y6_A2A5Y6_MOUSE	|generic|sp_P10637_TAU_MOUSE	|generic|sp_P10637-2_TAU_MOUSE	|generic|sp_P10637-3_TAU_MOUSE	|generic|sp_P10637-4_TAU_MOUSE	|generic|tr_Q3UH19_Q3UH19_MOUSE	|generic|sp_P10637-6_TAU_MOUSE	|generic|tr_Q8C5K4_Q8C5K4_MOUSE	|generic|tr_Q547J4_Q547J4_MOUSE	|generic|tr_B1AQW2_B1AQW2_MOUSE	|generic|sp_TAU_HUMAN_|
"""index: 14191, intensity: 6875.0, mobility: 0.962"""	1.20447	0.00127877	2.78694e-05	TLADEVSASLAKQ	generic|II_1128081_TX=10090	|generic|II_1128079_TX=10090	|generic|tr_A0A0A0MQC7_A0A0A0MQC7_MOUSE	|generic|tr_A2A5Y6_A2A5Y6_MOUSE	|generic|sp_P10637_TAU_MOUSE	|generic|sp_P10637-2_TAU_MOUSE	|generic|sp_P10637-3_TAU_MOUSE	|generic|sp_P10637-4_TAU_MOUSE	|generic|tr_Q3UH19_Q3UH19_MOUSE	|generic|sp_P10637-6_TAU_MOUSE	|generic|tr_Q8C5K4_Q8C5K4_MOUSE	|generic|tr_Q547J4_Q547J4_MOUSE	|generic|tr_B1AQW2_B1AQW2_MOUSE	|generic|sp_TAU_HUMAN_|
"""index: 13248, intensity: 3025.0, mobility: 1.292"""	1.20439	0.00127877	2.78849e-05	AMNQPQTQYSATPNYTYSNEM	generic|sp_Q9JKD3_SCAM5_MOUSE__chr9_-1_57443670_57443780_ENSMUST00000215208__II_3456302|
"""index: 26211, intensity: 5361.0, mobility: 1.078"""	1.20206	0.00127877	2.83568e-05	LLYQEPVLGPVRGPF	generic|sp_CASB_BOVIN_|
"""index: 28234, intensity: 40790.0, mobility: 1.045"""	1.2002	0.00127877	2.87386e-05	TLAEDVTAALAKQGL	generic|sp_P20357_MTAP2_MOUSE__chr1_1_66438885_66439007_ENSMUST00000172486	|generic|tr_Q80ZL4_Q80ZL4_MOUSE__chr1_1_66438885_66439007_ENSMUST00000172486	|generic|tr_Q3TLQ0_Q3TLQ0_MOUSE__chr1_1_66438885_66439007_ENSMUST00000172486	|generic|tr_Q80X35_Q80X35_MOUSE__chr1_1_66438885_66439007_ENSMUST00000172486	|generic|tr_B2KGT5_B2KGT5_MOUSE__chr1_1_66438885_66439007_ENSMUST00000172486	|generic|tr_A0A668KLC6_A0A668KLC6_MOUSE__chr1_1_66438885_66439007_ENSMUST00000172486|
"""index: 4596, intensity: 13327.0, mobility: 0.825"""	1.19841	0.00127877	2.91102e-05	TPPPPYEQVVKDK	generic|sp_Q8R1C3_VOPP1_MOUSE__chr6_-1_57774707_57774748_ENSMUST00000204878|
"""index: 28293, intensity: 251205.0, mobility: 1.045"""	1.19783	0.00127877	2.92317e-05	TLAEDVTAALAKQGL	generic|sp_P20357_MTAP2_MOUSE__chr1_1_66438885_66439007_ENSMUST00000172486	|generic|tr_Q80ZL4_Q80ZL4_MOUSE__chr1_1_66438885_66439007_ENSMUST00000172486	|generic|tr_Q3TLQ0_Q3TLQ0_MOUSE__chr1_1_66438885_66439007_ENSMUST00000172486	|generic|tr_Q80X35_Q80X35_MOUSE__chr1_1_66438885_66439007_ENSMUST00000172486	|generic|tr_B2KGT5_B2KGT5_MOUSE__chr1_1_66438885_66439007_ENSMUST00000172486	|generic|tr_A0A668KLC6_A0A668KLC6_MOUSE__chr1_1_66438885_66439007_ENSMUST00000172486|
"""index: 16747, intensity: 4011.0, mobility: 0.912"""	1.19651	0.00127877	2.95091e-05	SAGPQSQLLASVIAEKSR	generic|sp_Q9QYB8_ADDB_MOUSE	|generic|sp_Q9QYB8-2_ADDB_MOUSE	|generic|tr_Q8C0Y2_Q8C0Y2_MOUSE|
"""index: 29458, intensity: 3759.0, mobility: 1.257"""	1.1947	0.00127877	2.98957e-05	SPQLATLAEDVTAALAKQGL	generic|sp_P20357_MTAP2_MOUSE__chr1_1_66438885_66439007_ENSMUST00000172486	|generic|tr_Q80ZL4_Q80ZL4_MOUSE__chr1_1_66438885_66439007_ENSMUST00000172486	|generic|tr_Q3TLQ0_Q3TLQ0_MOUSE__chr1_1_66438885_66439007_ENSMUST00000172486	|generic|tr_Q80X35_Q80X35_MOUSE__chr1_1_66438885_66439007_ENSMUST00000172486	|generic|tr_B2KGT5_B2KGT5_MOUSE__chr1_1_66438885_66439007_ENSMUST00000172486	|generic|tr_A0A668KLC6_A0A668KLC6_MOUSE__chr1_1_66438885_66439007_ENSMUST00000172486|
"""index: 11794, intensity: 4076.0, mobility: 1.218"""	1.19301	0.00127877	3.02593e-05	AANAASTAATSAAQNAFKGNQM	generic|tr_Q3TD71_Q3TD71_MOUSE	|generic|tr_Q3TSA8_Q3TSA8_MOUSE	|generic|tr_Q3UY11_Q3UY11_MOUSE|
"""index: 20483, intensity: 5861.0, mobility: 0.975"""	1.19295	0.00127877	3.02737e-05	LDFDPFKPDVAPAGSAAATHSPMSQ	generic|tr_C6EQG9_C6EQG9_MOUSE__chr13_1_19096037_19096096_ENSMUST00000200273__II_3475147	|generic|tr_A0A668KM31_A0A668KM31_MOUSE__chr13_1_19096037_19096096_ENSMUST00000200273__II_1109702	|generic|tr_A0A0G2JEG8_A0A0G2JEG8_MOUSE__chr13_1_19096037_19096096_ENSMUST00000200273__II_1109702	|generic|sp_Q7TQF7_AMPH_MOUSE__chr13_1_19096037_19096096_ENSMUST00000200273__II_1109702|
"""index: 17167, intensity: 3266.0, mobility: 1.058"""	1.19238	0.00127877	3.0397e-05	SGFSLSGAQIDDNIPR	generic|sp_O08553_DPYL2_MOUSE|
"""index: 22647, intensity: 21436.0, mobility: 0.863"""	1.19059	0.00127877	3.07915e-05	SEKSQTPLVTLFKNAIIKNAH	generic|sp_P01193_COLI_MOUSE|
"""index: 2407, intensity: 6942.0, mobility: 0.788"""	1.18986	0.00127877	3.09517e-05	IPVGSLKNEDTPNR	generic|sp_Q03517_SCG2_MOUSE	|generic|tr_Q4W8U9_Q4W8U9_MOUSE|
"""index: 4792, intensity: 3148.0, mobility: 1.096"""	1.18952	0.00127877	3.10279e-05	TSLGQETEEEPHVRVA	generic|sp_Q8BGK5_S35F1_MOUSE|
"""index: 6399, intensity: 5416.0, mobility: 1.104"""	1.18714	0.00127877	3.15635e-05	EEEAVWGDGSPEPSPRE	generic|sp_P01193_COLI_MOUSE|
"""index: 18716, intensity: 2642.0, mobility: 1.295"""	1.18702	0.00127877	3.15913e-05	SVFGDAYYEQQMTARQANALS	generic|II_866636_TX=10090	|generic|sp_Q68ED7_CRTC1_MOUSE__chr8_-1_70386124_70386300_ENSMUST00000142769|
"""index: 6886, intensity: 4272.0, mobility: 0.804"""	1.18693	0.00127877	3.16103e-05	ATPASAQTAAKREIYL	generic|tr_Q2TJI9_Q2TJI9_MOUSE__chr18_-1_38189545_38189796_ENSMUST00000160721__II_1060469	|generic|tr_F7BJK1_F7BJK1_MOUSE__chr18_-1_38189545_38189796_ENSMUST00000160721__II_1060474	|generic|tr_Q2TJI7_Q2TJI7_MOUSE|
"""index: 2757, intensity: 3469.0, mobility: 0.805"""	1.18672	0.00127877	3.16577e-05	AANGKSADCSVEEEPWKREK	generic|II_1004965_TX=10090	|generic|tr_Q3UYK6_Q3UYK6_MOUSE__chr2_1_102781469_102781534_ENSMUST00000154446	|generic|tr_Q3USU5_Q3USU5_MOUSE__chr2_1_102781469_102781534_ENSMUST00000154446	|generic|sp_P43006-2_EAA2_MOUSE__chr2_1_102781469_102781534_ENSMUST00000154446|
"""index: 5556, intensity: 2630.0, mobility: 1.071"""	1.18275	0.00127877	3.2573e-05	STAATSAAQNAFKGNQM	generic|tr_Q3TD71_Q3TD71_MOUSE	|generic|tr_Q3TSA8_Q3TSA8_MOUSE	|generic|tr_Q3UY11_Q3UY11_MOUSE|
"""index: 17003, intensity: 3174.0, mobility: 0.919"""	1.18216	0.00127877	3.27124e-05	FNLPEPAPPRPSLSQDEVKAETIRSLR	generic|sp_O88935_SYN1_MOUSE__chr6_1_115261704_115261733_ENSMUST00000203768	|generic|sp_O88935-3_SYN1_MOUSE__chr6_1_115261704_115261733_ENSMUST00000203768|
"""index: 5583, intensity: 4503.0, mobility: 1.070"""	1.18198	0.00127877	3.27535e-05	STAATSAAQNAFKGNQM	generic|tr_Q3TD71_Q3TD71_MOUSE	|generic|tr_Q3TSA8_Q3TSA8_MOUSE	|generic|tr_Q3UY11_Q3UY11_MOUSE|
"""index: 1358, intensity: 6084.0, mobility: 0.896"""	1.18094	0.00127877	3.29999e-05	VQLAGTRESVDSAKPR	generic|sp_P35455_NEU2_MOUSE|
"""index: 1871, intensity: 2581.0, mobility: 0.911"""	1.18038	0.00127877	3.31329e-05	KSEPPESEAKPAPTEVKTVPNDATQTKENESKA	generic|tr_A0A0A6YY91_A0A0A6YY91_MOUSE__II_850562	|generic|sp_P13595_NCAM1_MOUSE	|generic|sp_P13595-2_NCAM1_MOUSE	|generic|tr_E9QB01_E9QB01_MOUSE	|generic|tr_A0A0A6YY47_A0A0A6YY47_MOUSE|
"""index: 24369, intensity: 108805.0, mobility: 1.045"""	1.17843	0.00127877	3.36012e-05	TLADEVSASLAKQGL	generic|II_1128081_TX=10090	|generic|II_1128079_TX=10090	|generic|tr_A0A0A0MQC7_A0A0A0MQC7_MOUSE	|generic|tr_A2A5Y6_A2A5Y6_MOUSE	|generic|sp_P10637_TAU_MOUSE	|generic|sp_P10637-2_TAU_MOUSE	|generic|sp_P10637-4_TAU_MOUSE	|generic|tr_Q3UH19_Q3UH19_MOUSE	|generic|sp_P10637-6_TAU_MOUSE	|generic|tr_Q8C5K4_Q8C5K4_MOUSE	|generic|tr_Q547J4_Q547J4_MOUSE	|generic|tr_B1AQW2_B1AQW2_MOUSE	|generic|sp_TAU_HUMAN_|
"""index: 20918, intensity: 7208.0, mobility: 0.969"""	1.1783	0.00127877	3.36328e-05	APNLSRMGAVPVMIPAQSKDGSIV	generic|sp_P97792_CXAR_MOUSE__chr16_1_78334866_78334964_ENSMUST00000231251|
"""index: 3327, intensity: 17481.0, mobility: 0.794"""	1.17764	0.00127877	3.37903e-05	TLPTKETIEQEKRSEIS	generic|tr_A6H6H4_A6H6H4_MOUSE|
"""index: 3676, intensity: 3374.0, mobility: 1.164"""	1.17763	0.00127877	3.37937e-05	AEPSTPSGPESGPTPASAEQNE	generic|sp_P28667_MRP_MOUSE|
"""index: 7581, intensity: 4786.0, mobility: 1.130"""	1.17598	0.00127877	3.41971e-05	AEEEAVWGDGSPEPSPREG	generic|sp_P01193_COLI_MOUSE|
"""index: 3344, intensity: 21040.0, mobility: 0.911"""	1.17547	0.00127877	3.43211e-05	QPPPPPYYPPEDKKTQ	generic|tr_Q3TRG5_Q3TRG5_MOUSE__II_1123726	|generic|sp_P97765_WBP2_MOUSE__II_1123728	|generic|sp_P97765-2_WBP2_MOUSE__II_1123726	|generic|chr11_-1_116079543_116079920_ENSMUST00000074628|
"""index: 7892, intensity: 7941.0, mobility: 1.049"""	1.17326	0.00127877	3.48706e-05	AQPAPKPEPSFSEYASVQVQRK	generic|sp_P97797_SHPS1_MOUSE	|generic|sp_P97797-2_SHPS1_MOUSE	|generic|sp_P97797-3_SHPS1_MOUSE	|generic|sp_P97797-4_SHPS1_MOUSE	|generic|tr_Q2M4I8_Q2M4I8_MOUSE	|generic|tr_E0CX65_E0CX65_MOUSE|
"""index: 5998, intensity: 15997.0, mobility: 0.872"""	1.17233	0.00127877	3.51048e-05	MKETIMNQEKLAKLQ	generic|II_1106078_TX=10090	|generic|IP_970468_TX=10090	|generic|sp_Q64152_BTF3_MOUSE	|generic|sp_Q64152-2_BTF3_MOUSE|
"""index: 2932, intensity: 5574.0, mobility: 0.853"""	1.17202	0.00127877	3.51824e-05	LPTKETIEQEKRSEIS	generic|tr_A6H6H4_A6H6H4_MOUSE|
"""index: 1806, intensity: 8460.0, mobility: 0.850"""	1.17175	0.00127877	3.52518e-05	TQEKNTLPTKETIEQEKRSE	generic|tr_A6H6H4_A6H6H4_MOUSE|
"""index: 4559, intensity: 16850.0, mobility: 0.826"""	1.1712	0.00127877	3.53902e-05	TPPPPYEQVVKDK	generic|sp_Q8R1C3_VOPP1_MOUSE__chr6_-1_57774707_57774748_ENSMUST00000204878|
"""index: 24680, intensity: 198674.0, mobility: 1.022"""	1.17007	0.00127877	3.5678e-05	TLADEVSASLAKQGL	generic|II_1128081_TX=10090	|generic|II_1128079_TX=10090	|generic|tr_A0A0A0MQC7_A0A0A0MQC7_MOUSE	|generic|tr_A2A5Y6_A2A5Y6_MOUSE	|generic|sp_P10637_TAU_MOUSE	|generic|sp_P10637-2_TAU_MOUSE	|generic|sp_P10637-4_TAU_MOUSE	|generic|tr_Q3UH19_Q3UH19_MOUSE	|generic|sp_P10637-6_TAU_MOUSE	|generic|tr_Q8C5K4_Q8C5K4_MOUSE	|generic|tr_Q547J4_Q547J4_MOUSE	|generic|tr_B1AQW2_B1AQW2_MOUSE	|generic|sp_TAU_HUMAN_|
"""index: 25413, intensity: 70675.0, mobility: 1.043"""	1.16845	0.00127877	3.6096e-05	TLADEVSASLAKQGL	generic|II_1128081_TX=10090	|generic|II_1128079_TX=10090	|generic|tr_A0A0A0MQC7_A0A0A0MQC7_MOUSE	|generic|tr_A2A5Y6_A2A5Y6_MOUSE	|generic|sp_P10637_TAU_MOUSE	|generic|sp_P10637-2_TAU_MOUSE	|generic|sp_P10637-4_TAU_MOUSE	|generic|tr_Q3UH19_Q3UH19_MOUSE	|generic|sp_P10637-6_TAU_MOUSE	|generic|tr_Q8C5K4_Q8C5K4_MOUSE	|generic|tr_Q547J4_Q547J4_MOUSE	|generic|tr_B1AQW2_B1AQW2_MOUSE	|generic|sp_TAU_HUMAN_|
"""index: 18949, intensity: 3256.0, mobility: 0.803"""	1.16752	0.00127877	3.63384e-05	ELILKPPSPISEAPRTL	generic|chr3_1_8545581_8545877_ENSMUST00000191847__II_987555_TX=10090	|generic|tr_Q9CZ46_Q9CZ46_MOUSE__IP_987562	|generic|tr_Q545S4_Q545S4_MOUSE|
"""index: 21525, intensity: 5273.0, mobility: 0.924"""	1.16575	0.00127877	3.68038e-05	GPAPGPAVAPSVATEAPKMSNADFAKLLLRK	generic|II_934114_TX=10090	|generic|sp_Q9JLI8_SART3_MOUSE__chr5_-1_113743129_113743260_ENSMUST00000197041|
"""index: 16841, intensity: 3040.0, mobility: 1.182"""	1.16545	0.00127877	3.6883e-05	IVQEMPPQSPANIYYKV	generic|sp_P52800_EFNB2_MOUSE__chr8_-1_8660480_8660584_ENSMUST00000209169__II_867982	|generic|tr_Q544L9_Q544L9_MOUSE|
"""index: 3880, intensity: 7172.0, mobility: 0.933"""	1.16463	0.00127877	3.70999e-05	TLPTKETIEQEKRSEIS	generic|tr_A6H6H4_A6H6H4_MOUSE|
"""index: 25865, intensity: 6154.0, mobility: 1.022"""	1.16158	0.00127877	3.79226e-05	TLADEVSASLAKQGL	generic|II_1128081_TX=10090	|generic|II_1128079_TX=10090	|generic|tr_A0A0A0MQC7_A0A0A0MQC7_MOUSE	|generic|tr_A2A5Y6_A2A5Y6_MOUSE	|generic|sp_P10637_TAU_MOUSE	|generic|sp_P10637-2_TAU_MOUSE	|generic|sp_P10637-4_TAU_MOUSE	|generic|tr_Q3UH19_Q3UH19_MOUSE	|generic|sp_P10637-6_TAU_MOUSE	|generic|tr_Q8C5K4_Q8C5K4_MOUSE	|generic|tr_Q547J4_Q547J4_MOUSE	|generic|tr_B1AQW2_B1AQW2_MOUSE	|generic|sp_TAU_HUMAN_|
"""index: 2258, intensity: 4995.0, mobility: 0.915"""	1.16012	0.00127877	3.83216e-05	LAGTRESVDSAKPRVY	generic|sp_P35455_NEU2_MOUSE|
"""index: 20572, intensity: 4644.0, mobility: 1.329"""	1.15942	0.00127877	3.85142e-05	LSLETPVFPGNGDEQPLTENPR	generic|tr_A0A1W2P7R2_A0A1W2P7R2_MOUSE	|generic|sp_P01193_COLI_MOUSE|
"""index: 16016, intensity: 21374.0, mobility: 0.910"""	1.15902	0.00127877	3.86264e-05	ASPQEVGKPYLESFQPNLH	generic|sp_Q99P72_RTN4_MOUSE	|generic|sp_Q99P72-3_RTN4_MOUSE|
"""index: 18240, intensity: 6629.0, mobility: 1.008"""	1.15785	0.00127877	3.89503e-05	ASAPLVETSTPLRL	generic|sp_Q9QXV0_PCS1N_MOUSE|
"""index: 3730, intensity: 18441.0, mobility: 0.854"""	1.15716	0.00127877	3.91442e-05	MGSNKGASQAGMTGYGMPRQ	generic|tr_Q9D6K2_Q9D6K2_MOUSE	|generic|sp_Q9R1Q8_TAGL3_MOUSE|
"""index: 2443, intensity: 4047.0, mobility: 0.791"""	1.157	0.00127877	3.91912e-05	EEPVDSRTPVTERVS	generic|sp_Q9Z2D6_MECP2_MOUSE__chrX_-1_74035417_74035656_ENSMUST00000123362__II_834118	|generic|sp_Q9Z2D6-2_MECP2_MOUSE__chrX_-1_74035417_74035656_ENSMUST00000123362__II_834118|
"""index: 10427, intensity: 8439.0, mobility: 0.999"""	1.1565	0.00127877	3.93306e-05	QVANPNSAIFGGARP	generic|tr_Q80U88_Q80U88_MOUSE__chr5_-1_134625358_134625459_ENSMUST00000202289__II_929730	|generic|tr_Q3V244_Q3V244_MOUSE__chr5_-1_134625358_134625459_ENSMUST00000202289__II_929730	|generic|tr_Q3TG58_Q3TG58_MOUSE__chr5_-1_134625358_134625459_ENSMUST00000202289__II_929730	|generic|tr_Q564E5_Q564E5_MOUSE__chr5_-1_134625358_134625459_ENSMUST00000202289__II_929730|
"""index: 21606, intensity: 3570.0, mobility: 1.038"""	1.15412	0.00127877	4.00099e-05	GPAPGPAVAPSVATEAPKMSNADFAKLLLRK	generic|II_934114_TX=10090	|generic|sp_Q9JLI8_SART3_MOUSE__chr5_-1_113743129_113743260_ENSMUST00000197041|
"""index: 1840, intensity: 11407.0, mobility: 0.888"""	1.15284	0.00127877	4.03795e-05	TLPTKETIEQEKRSE	generic|tr_A6H6H4_A6H6H4_MOUSE|
"""index: 1272, intensity: 11290.0, mobility: 0.830"""	1.15249	0.00127877	4.04808e-05	LPTKETIEQEKRSE	generic|tr_A6H6H4_A6H6H4_MOUSE|
"""index: 25416, intensity: 24579.0, mobility: 1.028"""	1.15226	0.00127877	4.05468e-05	TLADEVSASLAKQGL	generic|II_1128081_TX=10090	|generic|II_1128079_TX=10090	|generic|tr_A0A0A0MQC7_A0A0A0MQC7_MOUSE	|generic|tr_A2A5Y6_A2A5Y6_MOUSE	|generic|sp_P10637_TAU_MOUSE	|generic|sp_P10637-2_TAU_MOUSE	|generic|sp_P10637-4_TAU_MOUSE	|generic|tr_Q3UH19_Q3UH19_MOUSE	|generic|sp_P10637-6_TAU_MOUSE	|generic|tr_Q8C5K4_Q8C5K4_MOUSE	|generic|tr_Q547J4_Q547J4_MOUSE	|generic|tr_B1AQW2_B1AQW2_MOUSE	|generic|sp_TAU_HUMAN_|
"""index: 17643, intensity: 13453.0, mobility: 0.944"""	1.15068	0.00127877	4.10095e-05	GHPVYIVQDGPPQSPPNIYYKV	generic|tr_Q543Q7_Q543Q7_MOUSE|
"""index: 24563, intensity: 44150.0, mobility: 1.018"""	1.1479	0.00127877	4.1837e-05	TLADEVSASLAKQGL	generic|II_1128081_TX=10090	|generic|II_1128079_TX=10090	|generic|tr_A0A0A0MQC7_A0A0A0MQC7_MOUSE	|generic|tr_A2A5Y6_A2A5Y6_MOUSE	|generic|sp_P10637_TAU_MOUSE	|generic|sp_P10637-2_TAU_MOUSE	|generic|sp_P10637-4_TAU_MOUSE	|generic|tr_Q3UH19_Q3UH19_MOUSE	|generic|sp_P10637-6_TAU_MOUSE	|generic|tr_Q8C5K4_Q8C5K4_MOUSE	|generic|tr_Q547J4_Q547J4_MOUSE	|generic|tr_B1AQW2_B1AQW2_MOUSE	|generic|sp_TAU_HUMAN_|
"""index: 6591, intensity: 9091.0, mobility: 1.080"""	1.1454	0.00127877	4.25951e-05	EEEAVWGDGSPEPSPRE	generic|sp_P01193_COLI_MOUSE|
"""index: 27325, intensity: 4253.0, mobility: 0.981"""	1.14486	0.00127877	4.27611e-05	YGGFMTSEKSQTPLVTLFKNAIIKNAH	generic|sp_P01193_COLI_MOUSE|
"""index: 3207, intensity: 5226.0, mobility: 0.917"""	1.14454	0.00127877	4.28593e-05	TLPTKETIEQEKRSEIS	generic|tr_A6H6H4_A6H6H4_MOUSE|
"""index: 14613, intensity: 19138.0, mobility: 0.980"""	1.14446	0.00127877	4.28837e-05	TLADEVSASLAKQG	generic|II_1128081_TX=10090	|generic|II_1128079_TX=10090	|generic|tr_A0A0A0MQC7_A0A0A0MQC7_MOUSE	|generic|tr_A2A5Y6_A2A5Y6_MOUSE	|generic|sp_P10637_TAU_MOUSE	|generic|sp_P10637-2_TAU_MOUSE	|generic|sp_P10637-3_TAU_MOUSE	|generic|sp_P10637-4_TAU_MOUSE	|generic|tr_Q3UH19_Q3UH19_MOUSE	|generic|sp_P10637-6_TAU_MOUSE	|generic|tr_Q8C5K4_Q8C5K4_MOUSE	|generic|tr_Q547J4_Q547J4_MOUSE	|generic|tr_B1AQW2_B1AQW2_MOUSE	|generic|sp_TAU_HUMAN_|
"""index: 14298, intensity: 2676.0, mobility: 1.154"""	1.14397	0.00127877	4.30333e-05	IVQDGPPQSPPNIYYKV	generic|tr_Q543Q7_Q543Q7_MOUSE|
"""index: 21614, intensity: 2824.0, mobility: 1.116"""	1.14387	0.00127877	4.30662e-05	AGVGLDPGSAGSLSPQDPMALGSSARPGLA	generic|tr_Q9D743_Q9D743_MOUSE__chr1_1_105664381_105664641_ENSMUST00000186807__II_1030275	|generic|tr_G3X9J4_G3X9J4_MOUSE__chr1_1_105725678_105725809_ENSMUST00000186807__II_1030288	|generic|sp_Q148V7_RELCH_MOUSE__chr1_1_105725678_105725809_ENSMUST00000186807__II_1030277	|generic|sp_Q148V7-2_RELCH_MOUSE__chr1_1_105725678_105725809_ENSMUST00000186807__II_1030277	|generic|sp_Q148V7-3_RELCH_MOUSE__chr1_1_105725678_105725809_ENSMUST00000186807__II_1030265	|generic|tr_E9QM90_E9QM90_MOUSE__chr1_1_105725678_105725809_ENSMUST00000186807__II_1030277	|generic|tr_A0A087WSS1_A0A087WSS1_MOUSE__chr1_1_105725678_105725809_ENSMUST00000186807__II_1030277	|generic|tr_A0A087WRM8_A0A087WRM8_MOUSE|
"""index: 17533, intensity: 4345.0, mobility: 0.933"""	1.1437	0.00127877	4.31174e-05	HPVYIVQDGPPQSPPNIYYKV	generic|tr_Q543Q7_Q543Q7_MOUSE|
"""index: 28340, intensity: 4022.0, mobility: 0.915"""	1.14339	0.00127877	4.32148e-05	EQEELENYIEHVLLHRP	generic|sp_Q0VGU4_VGF_MOUSE|
"""index: 13520, intensity: 2714.0, mobility: 1.298"""	1.14142	0.00127877	4.38306e-05	GAMNQPQTQYSATPNYTYSNEM	generic|sp_Q9JKD3_SCAM5_MOUSE__chr9_-1_57443670_57443780_ENSMUST00000215208__II_3456302|
"""index: 14447, intensity: 4020.0, mobility: 1.103"""	1.13977	0.00127877	4.43516e-05	IVQDGPPQSPPNIYYKV	generic|tr_Q543Q7_Q543Q7_MOUSE|
"""index: 2068, intensity: 5040.0, mobility: 1.002"""	1.1394	0.00127877	4.44707e-05	TLPTKETIEQEK	generic|tr_A6H6H4_A6H6H4_MOUSE|
"""index: 17821, intensity: 5874.0, mobility: 0.882"""	1.139	0.00127877	4.45989e-05	SEKSQTPLVTLFKNAIIKNAHKKGQ	generic|sp_P01193_COLI_MOUSE|
"""index: 4595, intensity: 7308.0, mobility: 0.875"""	1.13826	0.00127877	4.48342e-05	TDTEDKGEFLSEGGGVR	generic|sp_E9PV24_FIBA_MOUSE	|generic|sp_E9PV24-2_FIBA_MOUSE|
"""index: 19716, intensity: 5255.0, mobility: 1.026"""	1.13692	0.00127877	4.52699e-05	SVVPSPKVSDTVVEPYNATLSVHQL	generic|sp_P68372_TBB4B_MOUSE__IP_840323	|generic|tr_Q9DCR1_Q9DCR1_MOUSE__IP_840323	|generic|tr_Q9CVR0_Q9CVR0_MOUSE__IP_840323	|generic|sp_Q9D6F9_TBB4A_MOUSE__IP_840323	|generic|sp_P99024_TBB5_MOUSE__chr17_-1_35836571_35838041_ENSMUST00000134978|
"""index: 22462, intensity: 2559.0, mobility: 1.262"""	1.13642	0.00127877	4.54323e-05	DLYANTVLSGGTTMYPGIADR	generic|tr_F8WGM8_F8WGM8_MOUSE__II_1122449	|generic|IP_898086_TX=10090	|generic|tr_Q99NC5_Q99NC5_MOUSE	|generic|tr_Q3UAF6_Q3UAF6_MOUSE	|generic|sp_P60710_ACTB_MOUSE	|generic|tr_Q3U804_Q3U804_MOUSE	|generic|tr_Q3UAF7_Q3UAF7_MOUSE	|generic|tr_Q3U939_Q3U939_MOUSE	|generic|tr_E9Q1F2_E9Q1F2_MOUSE	|generic|tr_Q3UBP6_Q3UBP6_MOUSE	|generic|tr_Q3UGS0_Q3UGS0_MOUSE	|generic|tr_Q3UCF8_Q3UCF8_MOUSE	|generic|tr_Q3TSB7_Q3TSB7_MOUSE	|generic|tr_Q3UBQ4_Q3UBQ4_MOUSE	|generic|tr_Q3UA89_Q3UA89_MOUSE	|generic|tr_Q3U5R4_Q3U5R4_MOUSE	|generic|tr_Q4KL81_Q4KL81_MOUSE	|generic|tr_B1ATY1_B1ATY1_MOUSE	|generic|tr_Q61276_Q61276_MOUSE|
"""index: 9752, intensity: 2884.0, mobility: 1.214"""	1.13586	0.00127877	4.56132e-05	MGAAQGAMNQPQTQYSATPNY	generic|sp_Q9JKD3_SCAM5_MOUSE__chr9_-1_57443670_57443780_ENSMUST00000215208__II_3456302|
"""index: 25403, intensity: 24951.0, mobility: 1.059"""	1.13496	0.00127877	4.59096e-05	TLADEVSASLAKQGL	generic|II_1128081_TX=10090	|generic|II_1128079_TX=10090	|generic|tr_A0A0A0MQC7_A0A0A0MQC7_MOUSE	|generic|tr_A2A5Y6_A2A5Y6_MOUSE	|generic|sp_P10637_TAU_MOUSE	|generic|sp_P10637-2_TAU_MOUSE	|generic|sp_P10637-4_TAU_MOUSE	|generic|tr_Q3UH19_Q3UH19_MOUSE	|generic|sp_P10637-6_TAU_MOUSE	|generic|tr_Q8C5K4_Q8C5K4_MOUSE	|generic|tr_Q547J4_Q547J4_MOUSE	|generic|tr_B1AQW2_B1AQW2_MOUSE	|generic|sp_TAU_HUMAN_|
"""index: 19622, intensity: 55850.0, mobility: 1.055"""	1.13438	0.00127877	4.61018e-05	AAAPMIGYPMPTGYSQ	generic|tr_Q921Y3_Q921Y3_MOUSE__chr11_-1_106781850_106782137_ENSMUST00000133426__II_1125049	|generic|tr_Q9CSD9_Q9CSD9_MOUSE__chr11_-1_106783954_106783992_ENSMUST00000133426__II_1125049	|generic|tr_Q3V0Z8_Q3V0Z8_MOUSE__chr11_-1_106784876_106784983_ENSMUST00000133426__II_1125049	|generic|tr_A1L333_A1L333_MOUSE__chr11_-1_106784876_106784983_ENSMUST00000133426__II_1125049	|generic|tr_Q3UXW3_Q3UXW3_MOUSE__chr11_-1_106784876_106784983_ENSMUST00000133426__II_1125049	|generic|tr_Q5U222_Q5U222_MOUSE__chr11_-1_106784876_106784983_ENSMUST00000133426__II_1125049	|generic|tr_Q8BTS0_Q8BTS0_MOUSE__chr11_-1_106784876_106784983_ENSMUST00000133426__II_1125049|
"""index: 19810, intensity: 5205.0, mobility: 0.995"""	1.13255	0.00127877	4.67124e-05	QASGLGSSQLIDTHLLQARANLTQ	generic|tr_S4R209_S4R209_MOUSE__II_1027838	|generic|tr_S4R2L9_S4R2L9_MOUSE__chr1_-1_162673402_162673536_ENSMUST00000182149__II_1027843	|generic|tr_S4R294_S4R294_MOUSE__chr1_-1_162723106_162723174_ENSMUST00000182288__II_1027809	|generic|sp_Q3TLH4_PRC2C_MOUSE__chr1_-1_162723106_162723174_ENSMUST00000182288__II_1027809	|generic|sp_Q3TLH4-5_PRC2C_MOUSE__chr1_-1_162723106_162723174_ENSMUST00000182288__II_1027809	|generic|tr_S4R2J9_S4R2J9_MOUSE__chr1_-1_162723106_162723174_ENSMUST00000182288	|generic|tr_A0A0A0MQ79_A0A0A0MQ79_MOUSE__chr1_-1_162723106_162723174_ENSMUST00000182288|
"""index: 1271, intensity: 4255.0, mobility: 0.907"""	1.13235	0.00127877	4.67786e-05	EAKPAPTEVKTVPNDATQTKENESKA	generic|tr_A0A0A6YY91_A0A0A6YY91_MOUSE__II_850562	|generic|sp_P13595_NCAM1_MOUSE	|generic|sp_P13595-2_NCAM1_MOUSE	|generic|tr_E9QB01_E9QB01_MOUSE	|generic|tr_A0A0A6YY47_A0A0A6YY47_MOUSE|
"""index: 1675, intensity: 3237.0, mobility: 0.777"""	1.13206	0.00127877	4.6875e-05	TLPTKETIEQEKRSE	generic|tr_A6H6H4_A6H6H4_MOUSE|
"""index: 7063, intensity: 5524.0, mobility: 0.997"""	1.13094	0.00127877	4.7256e-05	LSRAQPAPKPEPSFSEYASVQVQRK	generic|sp_P97797_SHPS1_MOUSE	|generic|sp_P97797-2_SHPS1_MOUSE	|generic|sp_P97797-3_SHPS1_MOUSE	|generic|sp_P97797-4_SHPS1_MOUSE	|generic|tr_Q2M4I8_Q2M4I8_MOUSE	|generic|tr_E0CX65_E0CX65_MOUSE|
"""index: 3734, intensity: 5298.0, mobility: 0.814"""	1.13016	0.00127877	4.75195e-05	MGSNKGASQAGMTGYGMPRQ	generic|tr_Q9D6K2_Q9D6K2_MOUSE	|generic|sp_Q9R1Q8_TAGL3_MOUSE|
"""index: 16897, intensity: 6689.0, mobility: 0.840"""	1.1299	0.00127877	4.76101e-05	TELGSGDKVLALAGFDVEKAKK	generic|sp_Q8K3C3_LZIC_MOUSE|
"""index: 25956, intensity: 11070.0, mobility: 1.058"""	1.12957	0.00127877	4.77221e-05	TLADEVSASLAKQGL	generic|II_1128081_TX=10090	|generic|II_1128079_TX=10090	|generic|tr_A0A0A0MQC7_A0A0A0MQC7_MOUSE	|generic|tr_A2A5Y6_A2A5Y6_MOUSE	|generic|sp_P10637_TAU_MOUSE	|generic|sp_P10637-2_TAU_MOUSE	|generic|sp_P10637-4_TAU_MOUSE	|generic|tr_Q3UH19_Q3UH19_MOUSE	|generic|sp_P10637-6_TAU_MOUSE	|generic|tr_Q8C5K4_Q8C5K4_MOUSE	|generic|tr_Q547J4_Q547J4_MOUSE	|generic|tr_B1AQW2_B1AQW2_MOUSE	|generic|sp_TAU_HUMAN_|
"""index: 6596, intensity: 5693.0, mobility: 1.070"""	1.1245	0.00127877	4.9492e-05	AKAPAPAAPAAAEPQAEAPAAAASSEQSVAVKE	generic|sp_Q91XV3_BASP1_MOUSE|
"""index: 22401, intensity: 3540.0, mobility: 0.862"""	1.12442	0.00127877	4.95194e-05	SEKSQTPLVTLFKNAIIKNAH	generic|sp_P01193_COLI_MOUSE|
"""index: 14184, intensity: 3165.0, mobility: 0.827"""	1.12384	0.00127877	4.97275e-05	LADEVSASLAKQGL	generic|II_1128081_TX=10090	|generic|II_1128079_TX=10090	|generic|tr_A0A0A0MQC7_A0A0A0MQC7_MOUSE	|generic|tr_A2A5Y6_A2A5Y6_MOUSE	|generic|sp_P10637_TAU_MOUSE	|generic|sp_P10637-2_TAU_MOUSE	|generic|sp_P10637-4_TAU_MOUSE	|generic|tr_Q3UH19_Q3UH19_MOUSE	|generic|sp_P10637-6_TAU_MOUSE	|generic|tr_Q8C5K4_Q8C5K4_MOUSE	|generic|tr_Q547J4_Q547J4_MOUSE	|generic|tr_B1AQW2_B1AQW2_MOUSE	|generic|sp_TAU_HUMAN_|
"""index: 6872, intensity: 204104.0, mobility: 1.107"""	1.12089	0.00127877	5.07893e-05	AEEEAVWGDGSPEPSPRE	generic|sp_P01193_COLI_MOUSE|
"""index: 22986, intensity: 4720.0, mobility: 1.058"""	1.12062	0.00127877	5.08909e-05	YGGFMTSEKSQTPLVTLFKNAIIKNAHKKGQ	generic|sp_P01193_COLI_MOUSE|
"""index: 20512, intensity: 5139.0, mobility: 1.039"""	1.12029	0.00127877	5.1012e-05	LGEYGFQNALIVR	generic|sp_ALBU_BOVIN_|
"""index: 14550, intensity: 4963.0, mobility: 0.921"""	1.11965	0.00127877	5.12452e-05	PGPTQTLSPNGENNNDIIQDNGTIIPFRKHTVR	generic|sp_Q8R001_MARE2_MOUSE	|generic|sp_Q8R001_MARE2_MOUSE	|generic|tr_E9Q1B7_E9Q1B7_MOUSE__chr18_1_23853664_23853702_ENSMUST00000155708	|generic|tr_E9Q1B7_E9Q1B7_MOUSE__chr18_1_23853664_23853702_ENSMUST00000155708|
"""index: 3325, intensity: 118851.0, mobility: 0.914"""	1.11863	0.00127877	5.16204e-05	TLPTKETIEQEKRSEIS	generic|tr_A6H6H4_A6H6H4_MOUSE|
"""index: 1306, intensity: 2859.0, mobility: 0.952"""	1.11789	0.00127877	5.18954e-05	QETEEEPHVRVA	generic|sp_Q8BGK5_S35F1_MOUSE|
"""index: 11201, intensity: 3939.0, mobility: 0.840"""	1.11761	0.00127877	5.20004e-05	GSNKGASQAGMTGYGMPRQIM	generic|tr_Q9D6K2_Q9D6K2_MOUSE	|generic|sp_Q9R1Q8_TAGL3_MOUSE|
"""index: 17144, intensity: 4730.0, mobility: 0.912"""	1.11689	0.00127877	5.22717e-05	FNLPEPAPPRPSLSQDEVKAETIRSLR	generic|sp_O88935_SYN1_MOUSE__chr6_1_115261704_115261733_ENSMUST00000203768	|generic|sp_O88935-3_SYN1_MOUSE__chr6_1_115261704_115261733_ENSMUST00000203768|
"""index: 17562, intensity: 10355.0, mobility: 0.947"""	1.11598	0.00127877	5.26139e-05	HPVYIVQDGPPQSPPNIYYKV	generic|tr_Q543Q7_Q543Q7_MOUSE|
"""index: 25736, intensity: 32523.0, mobility: 1.042"""	1.11379	0.00127877	5.34494e-05	TLADEVSASLAKQGL	generic|II_1128081_TX=10090	|generic|II_1128079_TX=10090	|generic|tr_A0A0A0MQC7_A0A0A0MQC7_MOUSE	|generic|tr_A2A5Y6_A2A5Y6_MOUSE	|generic|sp_P10637_TAU_MOUSE	|generic|sp_P10637-2_TAU_MOUSE	|generic|sp_P10637-4_TAU_MOUSE	|generic|tr_Q3UH19_Q3UH19_MOUSE	|generic|sp_P10637-6_TAU_MOUSE	|generic|tr_Q8C5K4_Q8C5K4_MOUSE	|generic|tr_Q547J4_Q547J4_MOUSE	|generic|tr_B1AQW2_B1AQW2_MOUSE	|generic|sp_TAU_HUMAN_|
"""index: 21012, intensity: 3201.0, mobility: 1.153"""	1.11364	0.00127877	5.35051e-05	QSGFSLSGAQIDDNIPR	generic|sp_O08553_DPYL2_MOUSE|
"""index: 1386, intensity: 2761.0, mobility: 1.116"""	1.11344	0.00127877	5.35817e-05	AAAPGEQAGGAGAEGAAGGEPRE	generic|sp_P26645_MARCS_MOUSE	|generic|tr_A0A0A1HAM8_A0A0A1HAM8_MOUSE|
"""index: 18925, intensity: 3191.0, mobility: 0.805"""	1.11338	0.00127877	5.36068e-05	ELILKPPSPISEAPRTL	generic|chr3_1_8545581_8545877_ENSMUST00000191847__II_987555_TX=10090	|generic|tr_Q9CZ46_Q9CZ46_MOUSE__IP_987562	|generic|tr_Q545S4_Q545S4_MOUSE|
"""index: 1783, intensity: 8643.0, mobility: 0.857"""	1.1125	0.00127877	5.39437e-05	TLPTKETIEQEKRSE	generic|tr_A6H6H4_A6H6H4_MOUSE|
"""index: 17181, intensity: 7910.0, mobility: 1.184"""	1.11211	0.00127877	5.40975e-05	IVQEMPPQSPANIYYKV	generic|sp_P52800_EFNB2_MOUSE__chr8_-1_8660480_8660584_ENSMUST00000209169__II_867982	|generic|tr_Q544L9_Q544L9_MOUSE|
"""index: 2350, intensity: 3429.0, mobility: 1.072"""	1.10976	0.00127877	5.50188e-05	QEQAQEQVQPKPLES	generic|tr_Q9DBN0_Q9DBN0_MOUSE	|generic|sp_P06728_APOA4_MOUSE|
"""index: 24979, intensity: 4434.0, mobility: 0.887"""	1.10898	0.00127877	5.53264e-05	FELILKPPSPISEAPRTL	generic|chr3_1_8545581_8545877_ENSMUST00000191847__II_987555_TX=10090	|generic|tr_Q9CZ46_Q9CZ46_MOUSE__IP_987562	|generic|tr_Q545S4_Q545S4_MOUSE|
"""index: 7356, intensity: 127346.0, mobility: 0.919"""	1.1083	0.00127877	5.55966e-05	QVANPNSAIFGGARPREEVVQKEQE	generic|tr_Q80U88_Q80U88_MOUSE__chr5_-1_134625358_134625459_ENSMUST00000202289__II_929730	|generic|tr_Q3V244_Q3V244_MOUSE__chr5_-1_134625358_134625459_ENSMUST00000202289__II_929730	|generic|tr_Q3TG58_Q3TG58_MOUSE__chr5_-1_134625358_134625459_ENSMUST00000202289__II_929730	|generic|tr_Q564E5_Q564E5_MOUSE__chr5_-1_134625358_134625459_ENSMUST00000202289__II_929730|
"""index: 14823, intensity: 6461.0, mobility: 1.108"""	1.10542	0.00127877	5.67602e-05	IVQDGPPQSPPNIYYKV	generic|tr_Q543Q7_Q543Q7_MOUSE|
"""index: 15713, intensity: 19697.0, mobility: 1.224"""	1.10323	0.00127877	5.76591e-05	LETPVFPGNGDEQPLTENPR	generic|tr_A0A1W2P7R2_A0A1W2P7R2_MOUSE	|generic|sp_P01193_COLI_MOUSE|
"""index: 24307, intensity: 24107.0, mobility: 1.043"""	1.10273	0.00127877	5.7867e-05	TLADEVSASLAKQGL	generic|II_1128081_TX=10090	|generic|II_1128079_TX=10090	|generic|tr_A0A0A0MQC7_A0A0A0MQC7_MOUSE	|generic|tr_A2A5Y6_A2A5Y6_MOUSE	|generic|sp_P10637_TAU_MOUSE	|generic|sp_P10637-2_TAU_MOUSE	|generic|sp_P10637-4_TAU_MOUSE	|generic|tr_Q3UH19_Q3UH19_MOUSE	|generic|sp_P10637-6_TAU_MOUSE	|generic|tr_Q8C5K4_Q8C5K4_MOUSE	|generic|tr_Q547J4_Q547J4_MOUSE	|generic|tr_B1AQW2_B1AQW2_MOUSE	|generic|sp_TAU_HUMAN_|
"""index: 8134, intensity: 5325.0, mobility: 0.932"""	1.10111	0.00127877	5.85414e-05	AQPAPKPEPSFSEYASVQVQRK	generic|sp_P97797_SHPS1_MOUSE	|generic|sp_P97797-2_SHPS1_MOUSE	|generic|sp_P97797-3_SHPS1_MOUSE	|generic|sp_P97797-4_SHPS1_MOUSE	|generic|tr_Q2M4I8_Q2M4I8_MOUSE	|generic|tr_E0CX65_E0CX65_MOUSE|
"""index: 14366, intensity: 3559.0, mobility: 1.245"""	1.10074	0.00127877	5.8697e-05	VYPGPAQSGTYLVAGSAQMTH	generic|sp_P70297_STAM1_MOUSE__chr2_1_14102418_14102489_ENSMUST00000193636__II_1014500	|generic|IP_1121610_TX=10090	|generic|tr_Q3UGN9_Q3UGN9_MOUSE__chr2_1_14102418_14102489_ENSMUST00000193636	|generic|tr_Q3UMC8_Q3UMC8_MOUSE__chr2_1_14102418_14102489_ENSMUST00000193636	|generic|tr_Q3TPR2_Q3TPR2_MOUSE__chr2_1_14141735_14141881_ENSMUST00000193636|
"""index: 1667, intensity: 2966.0, mobility: 0.779"""	1.10038	0.00127877	5.88504e-05	TLPTKETIEQEKRSE	generic|tr_A6H6H4_A6H6H4_MOUSE|
"""index: 19303, intensity: 16488.0, mobility: 1.044"""	1.10032	0.00127877	5.88774e-05	TAPEEELAALQLGPTH	generic|tr_A0A5S9EES2_A0A5S9EES2_MOUSE	|generic|tr_A2AGI2_A2AGI2_MOUSE	|generic|tr_B2RWZ9_B2RWZ9_MOUSE	|generic|tr_Q69ZI4_Q69ZI4_MOUSE	|generic|tr_A0A5S9EER5_A0A5S9EER5_MOUSE	|generic|tr_A2AGI3_A2AGI3_MOUSE	|generic|sp_Q8BYM5_NLGN3_MOUSE|
"""index: 22215, intensity: 19554.0, mobility: 1.141"""	1.09973	0.00127877	5.91264e-05	SLSAASAPLVETSTPLRL	generic|sp_Q9QXV0_PCS1N_MOUSE|
"""index: 10619, intensity: 7073.0, mobility: 1.016"""	1.09879	0.00127877	5.95271e-05	QVANPNSAIFGGARP	generic|tr_Q80U88_Q80U88_MOUSE__chr5_-1_134625358_134625459_ENSMUST00000202289__II_929730	|generic|tr_Q3V244_Q3V244_MOUSE__chr5_-1_134625358_134625459_ENSMUST00000202289__II_929730	|generic|tr_Q3TG58_Q3TG58_MOUSE__chr5_-1_134625358_134625459_ENSMUST00000202289__II_929730	|generic|tr_Q564E5_Q564E5_MOUSE__chr5_-1_134625358_134625459_ENSMUST00000202289__II_929730|
"""index: 3904, intensity: 13211.0, mobility: 0.893"""	1.09849	0.00127877	5.96531e-05	TLPTKETIEQEKRSEIS	generic|tr_A6H6H4_A6H6H4_MOUSE|
"""index: 28897, intensity: 5473.0, mobility: 1.203"""	1.09654	0.00127877	6.0494e-05	SPQLATLADEVSASLAKQGL	generic|II_1128081_TX=10090	|generic|II_1128079_TX=10090	|generic|tr_A0A0A0MQC7_A0A0A0MQC7_MOUSE	|generic|tr_A2A5Y6_A2A5Y6_MOUSE	|generic|sp_P10637_TAU_MOUSE	|generic|sp_P10637-2_TAU_MOUSE	|generic|sp_P10637-4_TAU_MOUSE	|generic|tr_Q3UH19_Q3UH19_MOUSE	|generic|sp_P10637-6_TAU_MOUSE	|generic|tr_Q8C5K4_Q8C5K4_MOUSE	|generic|tr_Q547J4_Q547J4_MOUSE	|generic|tr_B1AQW2_B1AQW2_MOUSE	|generic|sp_TAU_HUMAN_|
"""index: 21643, intensity: 3243.0, mobility: 1.024"""	1.09431	0.00127877	6.14713e-05	AAPQAENGPAPGPAVAPSVATEAPKMSNADFAKLLLRK	generic|II_934114_TX=10090	|generic|sp_Q9JLI8_SART3_MOUSE__chr5_-1_113743129_113743260_ENSMUST00000197041|
"""index: 6942, intensity: 10010.0, mobility: 0.875"""	1.09253	0.00127877	6.22617e-05	EPPPPEPPRI	generic|sp_Q8BIF0_C99L2_MOUSE	|generic|sp_Q8BIF0-2_C99L2_MOUSE	|generic|tr_I7HJQ8_I7HJQ8_MOUSE	|generic|tr_A2AP74_A2AP74_MOUSE|
"""index: 11744, intensity: 2619.0, mobility: 1.212"""	1.09204	0.00127877	6.24832e-05	NQPQTQYSATPNYTYSNEM	generic|sp_Q9JKD3_SCAM5_MOUSE__chr9_-1_57443670_57443780_ENSMUST00000215208__II_3456302|
"""index: 14572, intensity: 7719.0, mobility: 1.087"""	1.09081	0.00127877	6.30384e-05	AVAGGAGVGGDSHLALPALERDHLN	generic|sp_P0C192_LRC4B_MOUSE__chr16_1_91662218_91662247_ENSMUST00000117633|
"""index: 6266, intensity: 3999.0, mobility: 0.884"""	1.09064	0.00127877	6.31142e-05	AEPPPPEPPRI	generic|sp_Q8BIF0_C99L2_MOUSE	|generic|sp_Q8BIF0-2_C99L2_MOUSE	|generic|tr_I7HJQ8_I7HJQ8_MOUSE	|generic|tr_A2AP74_A2AP74_MOUSE|
"""index: 20250, intensity: 20423.0, mobility: 1.022"""	1.08884	0.00127877	6.39332e-05	LGEYGFQNALIVR	generic|sp_ALBU_BOVIN_|
"""index: 10257, intensity: 5381.0, mobility: 0.937"""	1.08709	0.00127877	6.47442e-05	VLEYLNQEQAEQGREHLA	generic|sp_Q03517_SCG2_MOUSE	|generic|tr_Q4W8U9_Q4W8U9_MOUSE|
"""index: 1383, intensity: 3342.0, mobility: 0.820"""	1.08655	0.00127877	6.49967e-05	LNQEQAEQGREHLA	generic|sp_Q03517_SCG2_MOUSE	|generic|tr_Q4W8U9_Q4W8U9_MOUSE|
"""index: 16485, intensity: 3047.0, mobility: 1.131"""	1.08618	0.00127877	6.51685e-05	VPERAPLPPPVPSQFQA	generic|sp_Q0VGU4_VGF_MOUSE|
"""index: 7531, intensity: 6396.0, mobility: 0.996"""	1.08508	0.00127877	6.56864e-05	SLSGAQIDDNIPR	generic|sp_O08553_DPYL2_MOUSE|
"""index: 7133, intensity: 8016.0, mobility: 0.907"""	1.08343	0.00127877	6.6469e-05	LSRAQPAPKPEPSFSEYASVQVQRK	generic|sp_P97797_SHPS1_MOUSE	|generic|sp_P97797-2_SHPS1_MOUSE	|generic|sp_P97797-3_SHPS1_MOUSE	|generic|sp_P97797-4_SHPS1_MOUSE	|generic|tr_Q2M4I8_Q2M4I8_MOUSE	|generic|tr_E0CX65_E0CX65_MOUSE|
"""index: 19166, intensity: 2937.0, mobility: 1.131"""	1.08188	0.00127877	6.72128e-05	SAMIGGFAGRIGASNMGPVG	generic|sp_Q8C854_MYEF2_MOUSE__II_1000715	|generic|sp_Q8C854-3_MYEF2_MOUSE__II_1000715	|generic|tr_A7UQY4_A7UQY4_MOUSE__II_1000715	|generic|tr_G8JL68_G8JL68_MOUSE__II_1000715|
"""index: 18620, intensity: 4102.0, mobility: 1.003"""	1.08176	0.00127877	6.72707e-05	LAEDVTAALAKQGL	generic|sp_P20357_MTAP2_MOUSE__chr1_1_66438885_66439007_ENSMUST00000172486	|generic|tr_Q80ZL4_Q80ZL4_MOUSE__chr1_1_66438885_66439007_ENSMUST00000172486	|generic|tr_Q3TLQ0_Q3TLQ0_MOUSE__chr1_1_66438885_66439007_ENSMUST00000172486	|generic|tr_Q80X35_Q80X35_MOUSE__chr1_1_66438885_66439007_ENSMUST00000172486	|generic|tr_B2KGT5_B2KGT5_MOUSE__chr1_1_66438885_66439007_ENSMUST00000172486	|generic|tr_A0A668KLC6_A0A668KLC6_MOUSE__chr1_1_66438885_66439007_ENSMUST00000172486|
"""index: 493, intensity: 3006.0, mobility: 0.895"""	1.07998	0.00127877	6.81368e-05	GTQVDEGVRSAS	generic|tr_Q3TAS8_Q3TAS8_MOUSE__chr18_-1_43324332_43324412_ENSMUST00000237707	|generic|tr_E9PWE8_E9PWE8_MOUSE__chr18_-1_43324332_43324412_ENSMUST00000237707	|generic|sp_Q62188_DPYL3_MOUSE__chr18_-1_43324332_43324412_ENSMUST00000237707	|generic|tr_Q3TT92_Q3TT92_MOUSE__chr18_-1_43324332_43324412_ENSMUST00000237707|
"""index: 11652, intensity: 6757.0, mobility: 0.917"""	1.07896	0.00127877	6.86358e-05	EHPGAPPQPPAPLQPALAPPSR	generic|sp_Q7TSJ2_MAP6_MOUSE__chr7_1_99336781_99337002_ENSMUST00000122101__II_884487	|generic|sp_Q7TSJ2-2_MAP6_MOUSE__chr7_1_99269285_99269317_ENSMUST00000208978__II_884487	|generic|tr_D3Z6W1_D3Z6W1_MOUSE__chr7_1_99269285_99269317_ENSMUST00000208978__II_884487|
"""index: 1209, intensity: 3525.0, mobility: 0.853"""	1.07756	0.00127877	6.93288e-05	SAKTSPAKQQAPPVRNL	generic|sp_O08553_DPYL2_MOUSE|
"""index: 12003, intensity: 5862.0, mobility: 0.852"""	1.07419	0.00127877	7.10262e-05	EDPATFKPPKMDVPMVEGKKQPLR	generic|sp_Q9DBN4_P33MX_MOUSE	|generic|sp_Q9DBN4-2_P33MX_MOUSE	|generic|tr_D3Z1F7_D3Z1F7_MOUSE|
"""index: 8249, intensity: 6983.0, mobility: 0.941"""	1.07385	0.00127877	7.11994e-05	QSGFSLSGTQVDEGVRSASK	generic|tr_Q3TAS8_Q3TAS8_MOUSE__chr18_-1_43324332_43324412_ENSMUST00000237707	|generic|tr_E9PWE8_E9PWE8_MOUSE__chr18_-1_43324332_43324412_ENSMUST00000237707	|generic|sp_Q62188_DPYL3_MOUSE__chr18_-1_43324332_43324412_ENSMUST00000237707	|generic|tr_Q3TT92_Q3TT92_MOUSE__chr18_-1_43324332_43324412_ENSMUST00000237707|
"""index: 19524, intensity: 2782.0, mobility: 1.089"""	1.07384	0.00127877	7.12056e-05	TAPEEELAALQLGPTH	generic|tr_A0A5S9EES2_A0A5S9EES2_MOUSE	|generic|tr_A2AGI2_A2AGI2_MOUSE	|generic|tr_B2RWZ9_B2RWZ9_MOUSE	|generic|tr_Q69ZI4_Q69ZI4_MOUSE	|generic|tr_A0A5S9EER5_A0A5S9EER5_MOUSE	|generic|tr_A2AGI3_A2AGI3_MOUSE	|generic|sp_Q8BYM5_NLGN3_MOUSE|
"""index: 1617, intensity: 3330.0, mobility: 0.808"""	1.07351	0.00127877	7.13751e-05	QDNEPEKPVADSETKM	generic|tr_Q543U3_Q543U3_MOUSE__chr15_-1_8636132_8636311_ENSMUST00000125997__II_1092018	|generic|tr_Q8C3T7_Q8C3T7_MOUSE__chr15_-1_8636132_8636311_ENSMUST00000125997	|generic|tr_Q8C7W8_Q8C7W8_MOUSE__chr15_-1_8636132_8636311_ENSMUST00000125997|
"""index: 5195, intensity: 5865.0, mobility: 1.006"""	1.07193	0.00127877	7.21902e-05	SSASSTQPLLVHEDA	generic|tr_Q3ULJ6_Q3ULJ6_MOUSE__chr5_1_75654426_75654545_ENSMUST00000202167	|generic|sp_P05532_KIT_MOUSE__chr5_1_75654426_75654545_ENSMUST00000202167	|generic|sp_P05532-2_KIT_MOUSE__chr5_1_75654426_75654545_ENSMUST00000202167	|generic|sp_P05532-3_KIT_MOUSE__chr5_1_75654426_75654545_ENSMUST00000202167|
"""index: 16118, intensity: 5211.0, mobility: 0.984"""	1.07015	0.00127877	7.31182e-05	PGPTQTLSPNGENNNDIIQDNGTIIPFRKHT	generic|sp_Q8R001_MARE2_MOUSE	|generic|sp_Q8R001_MARE2_MOUSE	|generic|tr_E9Q1B7_E9Q1B7_MOUSE__chr18_1_23853664_23853702_ENSMUST00000155708	|generic|tr_E9Q1B7_E9Q1B7_MOUSE__chr18_1_23853664_23853702_ENSMUST00000155708|
"""index: 11934, intensity: 4404.0, mobility: 0.903"""	1.06934	0.00127877	7.35433e-05	TFKRPSLPEEEKMKLAKGPPPTF	generic|tr_Q6PB68_Q6PB68_MOUSE__chr15_1_74575839_74575928_ENSMUST00000186360__II_3484621	|generic|tr_Q8BL11_Q8BL11_MOUSE__chr15_1_74572818_74572877_ENSMUST00000186360__II_3484621	|generic|tr_E9Q4H5_E9Q4H5_MOUSE__chr15_1_74572818_74572877_ENSMUST00000186360__II_3484621	|generic|sp_Q3UHD1_AGRB1_MOUSE__chr15_1_74572818_74572877_ENSMUST00000186360__II_3484621	|generic|tr_Q5DTN9_Q5DTN9_MOUSE__chr15_1_74572818_74572877_ENSMUST00000186360__II_3484621|
"""index: 22316, intensity: 2888.0, mobility: 0.992"""	1.0685	0.00127877	7.39908e-05	SKPDDDILDIPLDDPGANAAAAKIQA	generic|sp_P60761_NEUG_MOUSE__chr9_-1_37545953_37552551_ENSMUST00000065668|
"""index: 1359, intensity: 2703.0, mobility: 0.825"""	1.06814	0.00127877	7.418e-05	TLPTKETIEQEKR	generic|tr_A6H6H4_A6H6H4_MOUSE|
"""index: 6988, intensity: 26767.0, mobility: 0.826"""	1.06754	0.00127877	7.45027e-05	ATPASAQTAAKREIYL	generic|tr_Q2TJI9_Q2TJI9_MOUSE__chr18_-1_38189545_38189796_ENSMUST00000160721__II_1060469	|generic|tr_F7BJK1_F7BJK1_MOUSE__chr18_-1_38189545_38189796_ENSMUST00000160721__II_1060474	|generic|tr_Q2TJI7_Q2TJI7_MOUSE|
"""index: 26808, intensity: 3509.0, mobility: 1.132"""	1.0669	0.00127877	7.48461e-05	LLYQEPVLGPVRGPFP	generic|sp_CASB_BOVIN_|
"""index: 4440, intensity: 3312.0, mobility: 0.973"""	1.06635	0.00127877	7.51388e-05	VQLAGTRESVDSAKPRVY	generic|sp_P35455_NEU2_MOUSE|
"""index: 5141, intensity: 15679.0, mobility: 1.019"""	1.06568	0.00127877	7.55031e-05	SSASSTQPLLVHEDA	generic|tr_Q3ULJ6_Q3ULJ6_MOUSE__chr5_1_75654426_75654545_ENSMUST00000202167	|generic|sp_P05532_KIT_MOUSE__chr5_1_75654426_75654545_ENSMUST00000202167	|generic|sp_P05532-2_KIT_MOUSE__chr5_1_75654426_75654545_ENSMUST00000202167	|generic|sp_P05532-3_KIT_MOUSE__chr5_1_75654426_75654545_ENSMUST00000202167|
"""index: 24265, intensity: 5760.0, mobility: 1.048"""	1.0644	0.00127877	7.61976e-05	TLADEVSASLAKQGL	generic|II_1128081_TX=10090	|generic|II_1128079_TX=10090	|generic|tr_A0A0A0MQC7_A0A0A0MQC7_MOUSE	|generic|tr_A2A5Y6_A2A5Y6_MOUSE	|generic|sp_P10637_TAU_MOUSE	|generic|sp_P10637-2_TAU_MOUSE	|generic|sp_P10637-4_TAU_MOUSE	|generic|tr_Q3UH19_Q3UH19_MOUSE	|generic|sp_P10637-6_TAU_MOUSE	|generic|tr_Q8C5K4_Q8C5K4_MOUSE	|generic|tr_Q547J4_Q547J4_MOUSE	|generic|tr_B1AQW2_B1AQW2_MOUSE	|generic|sp_TAU_HUMAN_|
"""index: 4432, intensity: 15463.0, mobility: 1.033"""	1.06432	0.00127877	7.6243e-05	TPPPPYEQVVKDK	generic|sp_Q8R1C3_VOPP1_MOUSE__chr6_-1_57774707_57774748_ENSMUST00000204878|
"""index: 20237, intensity: 5455.0, mobility: 1.053"""	1.06398	0.00127877	7.64281e-05	VSGDYGHPVYIVQDGPPQSPPNIYYKV	generic|tr_Q543Q7_Q543Q7_MOUSE|
"""index: 3467, intensity: 2680.0, mobility: 1.164"""	1.06366	0.00127877	7.66048e-05	AEPSTPSGPESGPTPASAEQNE	generic|sp_P28667_MRP_MOUSE|
"""index: 26112, intensity: 3854.0, mobility: 0.972"""	1.0628	0.00127877	7.70798e-05	YGGFMTSEKSQTPLVTLFKNA	generic|sp_P01193_COLI_MOUSE|
"""index: 15738, intensity: 4501.0, mobility: 0.885"""	1.06215	0.00127877	7.74437e-05	KKGQLNADEISLRPAQSFLMNK	generic|tr_Q3URI0_Q3URI0_MOUSE__II_882335	|generic|tr_A0JNY7_A0JNY7_MOUSE__chr7_-1_111074336_111074518_ENSMUST00000159465__II_882335	|generic|sp_Q62448_IF4G2_MOUSE__chr7_-1_111074336_111074518_ENSMUST00000159465__II_882328	|generic|tr_G3XA17_G3XA17_MOUSE__chr7_-1_111074336_111074518_ENSMUST00000159465__II_882335	|generic|tr_Q3U9U9_Q3U9U9_MOUSE|
"""index: 5364, intensity: 3370.0, mobility: 0.990"""	1.06183	0.00127877	7.76218e-05	ALDMGNEIDTQNR	generic|sp_P60879_SNP25_MOUSE	|generic|sp_P60879-2_SNP25_MOUSE|
"""index: 1071, intensity: 5360.0, mobility: 0.809"""	1.06168	0.00127877	7.77034e-05	TLPSKETIQQEKEHNERT	generic|tr_A2AF31_A2AF31_MOUSE__chrX_-1_136955445_136976801_ENSMUST00000127404	|generic|tr_Q8C0W0_Q8C0W0_MOUSE__chrX_-1_136955445_136976801_ENSMUST00000127404|
"""index: 19982, intensity: 136953.0, mobility: 1.050"""	1.06043	0.00127877	7.84021e-05	SVFQELGKLTGPSNQ	generic|sp_Q03517_SCG2_MOUSE	|generic|tr_Q4W8U9_Q4W8U9_MOUSE|
"""index: 6769, intensity: 40041.0, mobility: 1.107"""	1.06023	0.00127877	7.85184e-05	AEEEAVWGDGSPEPSPRE	generic|sp_P01193_COLI_MOUSE|
"""index: 28236, intensity: 7957.0, mobility: 0.937"""	1.05987	0.00127877	7.87208e-05	SSPETLISDLLMKESTENAPRT	generic|sp_P57774_NPY_MOUSE__chr6_1_49823598_49829327_ENSMUST00000031843|
"""index: 23438, intensity: 5205.0, mobility: 1.039"""	1.05763	0.00127877	7.9995e-05	YGGFMTSEKSQTPLVTLFKNAIIKNAHKK	generic|sp_P01193_COLI_MOUSE|
"""index: 2632, intensity: 2610.0, mobility: 0.848"""	1.05745	0.00127877	8.00968e-05	STPASRIQQTGNTSPRAIS	generic|sp_Q9JMK2_KC1E_MOUSE__II_1087695	|generic|tr_Q8CBH9_Q8CBH9_MOUSE__II_1087695	|generic|tr_Q9QUI3_Q9QUI3_MOUSE__II_1087695|
"""index: 14063, intensity: 5975.0, mobility: 0.994"""	1.05694	0.00127877	8.03942e-05	LADEVSASLAKQGL	generic|II_1128081_TX=10090	|generic|II_1128079_TX=10090	|generic|tr_A0A0A0MQC7_A0A0A0MQC7_MOUSE	|generic|tr_A2A5Y6_A2A5Y6_MOUSE	|generic|sp_P10637_TAU_MOUSE	|generic|sp_P10637-2_TAU_MOUSE	|generic|sp_P10637-4_TAU_MOUSE	|generic|tr_Q3UH19_Q3UH19_MOUSE	|generic|sp_P10637-6_TAU_MOUSE	|generic|tr_Q8C5K4_Q8C5K4_MOUSE	|generic|tr_Q547J4_Q547J4_MOUSE	|generic|tr_B1AQW2_B1AQW2_MOUSE	|generic|sp_TAU_HUMAN_|
"""index: 21958, intensity: 6662.0, mobility: 0.953"""	1.05632	0.00127877	8.07518e-05	QGAFLPTELSLPHPDTQIHAE	generic|tr_I7HFI3_I7HFI3_MOUSE__chr9_1_32247112_32247219_ENSMUST00000174730__II_855045	|generic|sp_Q811P8_RHG32_MOUSE__chr9_1_32247112_32247219_ENSMUST00000174730__II_855045	|generic|sp_Q811P8-2_RHG32_MOUSE__chr9_1_32247112_32247219_ENSMUST00000174730__II_855045	|generic|tr_Q3US80_Q3US80_MOUSE|
"""index: 19851, intensity: 32855.0, mobility: 1.050"""	1.05467	0.00127877	8.1715e-05	SVFQELGKLTGPSNQ	generic|sp_Q03517_SCG2_MOUSE	|generic|tr_Q4W8U9_Q4W8U9_MOUSE|
"""index: 24247, intensity: 3246.0, mobility: 1.043"""	1.05427	0.00127877	8.19481e-05	TLADEVSASLAKQGL	generic|II_1128081_TX=10090	|generic|II_1128079_TX=10090	|generic|tr_A0A0A0MQC7_A0A0A0MQC7_MOUSE	|generic|tr_A2A5Y6_A2A5Y6_MOUSE	|generic|sp_P10637_TAU_MOUSE	|generic|sp_P10637-2_TAU_MOUSE	|generic|sp_P10637-4_TAU_MOUSE	|generic|tr_Q3UH19_Q3UH19_MOUSE	|generic|sp_P10637-6_TAU_MOUSE	|generic|tr_Q8C5K4_Q8C5K4_MOUSE	|generic|tr_Q547J4_Q547J4_MOUSE	|generic|tr_B1AQW2_B1AQW2_MOUSE	|generic|sp_TAU_HUMAN_|
"""index: 5064, intensity: 3813.0, mobility: 0.995"""	1.05319	0.00127877	8.25894e-05	SASSTQPLLVHEDA	generic|tr_Q3ULJ6_Q3ULJ6_MOUSE__chr5_1_75654426_75654545_ENSMUST00000202167	|generic|sp_P05532_KIT_MOUSE__chr5_1_75654426_75654545_ENSMUST00000202167	|generic|sp_P05532-2_KIT_MOUSE__chr5_1_75654426_75654545_ENSMUST00000202167	|generic|sp_P05532-3_KIT_MOUSE__chr5_1_75654426_75654545_ENSMUST00000202167|
"""index: 7745, intensity: 9126.0, mobility: 1.122"""	1.05261	0.00127877	8.29347e-05	AEEEAVWGDGSPEPSPRE	generic|sp_P01193_COLI_MOUSE|
"""index: 1418, intensity: 11457.0, mobility: 0.825"""	1.05234	0.00127877	8.30923e-05	TLPTKETIEQEKR	generic|tr_A6H6H4_A6H6H4_MOUSE|
"""index: 7366, intensity: 4740.0, mobility: 0.969"""	1.05176	0.00127877	8.34378e-05	SPQLEDEAKELQ	generic|tr_Q3UXY8_Q3UXY8_MOUSE	|generic|sp_P22005_PENK_MOUSE|
"""index: 6648, intensity: 9672.0, mobility: 0.952"""	1.04727	0.00127877	8.61753e-05	SPQLEDEAKELQ	generic|tr_Q3UXY8_Q3UXY8_MOUSE	|generic|sp_P22005_PENK_MOUSE|
"""index: 17471, intensity: 5287.0, mobility: 0.964"""	1.04646	0.00127877	8.66787e-05	TDGFNLEDALKETSSVKQR	generic|sp_Q8BIF0_C99L2_MOUSE	|generic|sp_Q8BIF0-2_C99L2_MOUSE|
"""index: 553, intensity: 2518.0, mobility: 0.890"""	1.04615	0.00127877	8.68712e-05	SANSNPAMAPRE	generic|tr_Q545V6_Q545V6_MOUSE|
"""index: 11459, intensity: 4871.0, mobility: 0.987"""	1.04491	0.00127877	8.76437e-05	NEFRAWTDIKPVKPIKAKPQY	generic|sp_Q7TSJ2-3_MAP6_MOUSE__chr7_1_99269285_99269317_ENSMUST00000208978__II_884492	|generic|sp_Q7TSJ2_MAP6_MOUSE__chr7_1_99336781_99337002_ENSMUST00000122101__II_884487	|generic|sp_Q7TSJ2-2_MAP6_MOUSE__chr7_1_99269285_99269317_ENSMUST00000208978__II_884487	|generic|tr_D3Z6W1_D3Z6W1_MOUSE__chr7_1_99269285_99269317_ENSMUST00000208978__II_884487	|generic|II_884478_TX=10090	|generic|tr_A0A140LIT9_A0A140LIT9_MOUSE__chr7_1_99336781_99337002_ENSMUST00000122101|
"""index: 15470, intensity: 4657.0, mobility: 0.883"""	1.04184	0.00127877	8.96e-05	LQTLHPYNTFAAGFNSTGLPHSHSTTRV	generic|tr_A0A5S9EES2_A0A5S9EES2_MOUSE	|generic|tr_A2AGI2_A2AGI2_MOUSE	|generic|tr_B2RWZ9_B2RWZ9_MOUSE	|generic|tr_Q69ZI4_Q69ZI4_MOUSE	|generic|tr_A0A5S9EER5_A0A5S9EER5_MOUSE	|generic|tr_A2AGI3_A2AGI3_MOUSE	|generic|sp_Q8BYM5_NLGN3_MOUSE|
"""index: 4413, intensity: 9583.0, mobility: 0.808"""	1.04147	0.00127877	8.98382e-05	TPPPPYEQVVKDK	generic|sp_Q8R1C3_VOPP1_MOUSE__chr6_-1_57774707_57774748_ENSMUST00000204878|
"""index: 10056, intensity: 5743.0, mobility: 0.965"""	1.04146	0.00127877	8.98453e-05	STIGTYATLSPTKRLVHA	generic|tr_B7ZNF6_B7ZNF6_MOUSE__chr15_1_31027559_31027672_ENSMUST00000228827	|generic|sp_O35927_CTND2_MOUSE__chr15_1_31027559_31027672_ENSMUST00000228827	|generic|sp_O35927-2_CTND2_MOUSE__chr15_1_31027559_31027672_ENSMUST00000228827	|generic|tr_E9QKH8_E9QKH8_MOUSE__chr15_1_31027559_31027672_ENSMUST00000228827|
"""index: 29956, intensity: 2561.0, mobility: 1.246"""	1.04108	0.00127877	9.00926e-05	MITDVQLAIFANMLGVSLFLLVVLYHYVAVNNPKKQE	generic|sp_Q99LX8_OST4_MOUSE__chr5_-1_30907422_30907535_ENSMUST00000132034|
"""index: 27566, intensity: 12307.0, mobility: 0.912"""	1.04092	0.00127877	9.01969e-05	GRTLSDYNIQKESTLHLVLRLR	generic|tr_B0LAC2_B0LAC2_MOUSE__IP_825414	|generic|tr_E9Q5F6_E9Q5F6_MOUSE__II_647476	|generic|tr_E9Q5F6_E9Q5F6_MOUSE__II_647476	|generic|tr_Q922Z8_Q922Z8_MOUSE__II_647476	|generic|tr_Q922Z8_Q922Z8_MOUSE__II_647476	|generic|tr_Q922Z8_Q922Z8_MOUSE__II_647476	|generic|tr_Q922Z8_Q922Z8_MOUSE__II_647476	|generic|tr_Q922Z8_Q922Z8_MOUSE__II_647476	|generic|tr_Q922Z8_Q922Z8_MOUSE__II_647476	|generic|tr_Q922Z8_Q922Z8_MOUSE__II_647476	|generic|tr_Q3TH47_Q3TH47_MOUSE__II_647476	|generic|tr_Q3TH47_Q3TH47_MOUSE__II_647476	|generic|tr_Q3TH47_Q3TH47_MOUSE__II_647476	|generic|tr_Q8VC46_Q8VC46_MOUSE__II_647476	|generic|tr_Q8VC46_Q8VC46_MOUSE__II_647476	|generic|tr_Q8VC46_Q8VC46_MOUSE__II_647476	|generic|tr_Q8VC46_Q8VC46_MOUSE__II_647476	|generic|tr_Q8VC46_Q8VC46_MOUSE__II_647476	|generic|tr_Q8VC46_Q8VC46_MOUSE__II_647476	|generic|tr_Q8VC46_Q8VC46_MOUSE__II_647476	|generic|tr_Q8VC46_Q8VC46_MOUSE__II_647476	|generic|tr_Q922B0_Q922B0_MOUSE__II_647476	|generic|tr_Q922B0_Q922B0_MOUSE__II_647476	|generic|tr_Q5SX22_Q5SX22_MOUSE__II_647476	|generic|tr_Q5SX22_Q5SX22_MOUSE__II_647476	|generic|tr_Q5SX22_Q5SX22_MOUSE__II_647476	|generic|tr_Q8R0Z9_Q8R0Z9_MOUSE__II_647476	|generic|tr_Q8R0Z9_Q8R0Z9_MOUSE__II_647476	|generic|tr_Q8R0Z9_Q8R0Z9_MOUSE__II_647476	|generic|tr_Q8R0Z9_Q8R0Z9_MOUSE__II_647476	|generic|sp_P0CG50_UBC_MOUSE__II_647476	|generic|sp_P0CG50_UBC_MOUSE__II_647476	|generic|sp_P0CG50_UBC_MOUSE__II_647476	|generic|sp_P0CG50_UBC_MOUSE__II_647476	|generic|sp_P0CG50_UBC_MOUSE__II_647476	|generic|sp_P0CG50_UBC_MOUSE__II_647476	|generic|sp_P0CG50_UBC_MOUSE__II_647476	|generic|sp_P0CG50_UBC_MOUSE__II_647476	|generic|sp_P0CG50_UBC_MOUSE__II_647476	|generic|tr_Q78XY9_Q78XY9_MOUSE__II_647476	|generic|tr_Q78XY9_Q78XY9_MOUSE__II_647476	|generic|tr_Q78XY9_Q78XY9_MOUSE__II_647476	|generic|tr_Q78XY9_Q78XY9_MOUSE__II_647476	|generic|tr_A5JUZ1_A5JUZ1_MOUSE__II_647476	|generic|sp_P62984_RL40_MOUSE__II_866586	|generic|tr_E9QNP0_E9QNP0_MOUSE__II_866571	|generic|tr_E9Q4P0_E9Q4P0_MOUSE__II_866571	|generic|tr_A0A0A6YW67_A0A0A6YW67_MOUSE__II_647476	|generic|tr_E9Q9J0_E9Q9J0_MOUSE__II_647476	|generic|tr_Q642L7_Q642L7_MOUSE__II_647476	|generic|IP_899761_TX=10090	|generic|sp_RS27A_HUMAN_|
"""index: 28301, intensity: 14475.0, mobility: 1.078"""	1.04081	0.00127877	9.02624e-05	TLAEDVTAALAKQGL	generic|sp_P20357_MTAP2_MOUSE__chr1_1_66438885_66439007_ENSMUST00000172486	|generic|tr_Q80ZL4_Q80ZL4_MOUSE__chr1_1_66438885_66439007_ENSMUST00000172486	|generic|tr_Q3TLQ0_Q3TLQ0_MOUSE__chr1_1_66438885_66439007_ENSMUST00000172486	|generic|tr_Q80X35_Q80X35_MOUSE__chr1_1_66438885_66439007_ENSMUST00000172486	|generic|tr_B2KGT5_B2KGT5_MOUSE__chr1_1_66438885_66439007_ENSMUST00000172486	|generic|tr_A0A668KLC6_A0A668KLC6_MOUSE__chr1_1_66438885_66439007_ENSMUST00000172486|
"""index: 19712, intensity: 4732.0, mobility: 0.850"""	1.03905	0.00127877	9.14123e-05	VSPSLLTGSSPLHLRSGL	generic|tr_A0A1L1STR9_A0A1L1STR9_MOUSE__II_3455162|
"""index: 5227, intensity: 3084.0, mobility: 1.043"""	1.03872	0.00127877	9.16306e-05	TTFSPPVAAATAKNQS	generic|tr_A0A571BED8_A0A571BED8_MOUSE__chr11_-1_74395775_74395891_ENSMUST00000047488__II_1135417	|generic|sp_Q5SVL6_RPGP2_MOUSE__chr11_-1_74395775_74395891_ENSMUST00000047488__II_1135417	|generic|sp_Q5SVL6-2_RPGP2_MOUSE__chr11_-1_74395775_74395891_ENSMUST00000047488__II_1135417	|generic|tr_A0A171EBK8_A0A171EBK8_MOUSE__chr11_-1_74395775_74395891_ENSMUST00000047488|
"""index: 27964, intensity: 4976.0, mobility: 1.306"""	1.03805	0.00127877	9.20732e-05	SNPFMTGAPTGQLPTGSSSTNPFL	generic|tr_A0A087WR52_A0A087WR52_MOUSE__II_1032712	|generic|tr_A0A087WNV1_A0A087WNV1_MOUSE	|generic|sp_Q8K2K6_AGFG1_MOUSE	|generic|sp_Q8K2K6-1_AGFG1_MOUSE	|generic|sp_Q8K2K6-2_AGFG1_MOUSE	|generic|sp_Q8K2K6-3_AGFG1_MOUSE	|generic|tr_A0A087WSR7_A0A087WSR7_MOUSE|
"""index: 29359, intensity: 5086.0, mobility: 1.226"""	1.03691	0.00127877	9.28273e-05	LLYQEPVLGPVRGPFPIIV	generic|sp_CASB_BOVIN_|
"""index: 24654, intensity: 3015.0, mobility: 1.023"""	1.03581	0.00127877	9.35618e-05	TLADEVSASLAKQGL	generic|II_1128081_TX=10090	|generic|II_1128079_TX=10090	|generic|tr_A0A0A0MQC7_A0A0A0MQC7_MOUSE	|generic|tr_A2A5Y6_A2A5Y6_MOUSE	|generic|sp_P10637_TAU_MOUSE	|generic|sp_P10637-2_TAU_MOUSE	|generic|sp_P10637-4_TAU_MOUSE	|generic|tr_Q3UH19_Q3UH19_MOUSE	|generic|sp_P10637-6_TAU_MOUSE	|generic|tr_Q8C5K4_Q8C5K4_MOUSE	|generic|tr_Q547J4_Q547J4_MOUSE	|generic|tr_B1AQW2_B1AQW2_MOUSE	|generic|sp_TAU_HUMAN_|
"""index: 6037, intensity: 122843.0, mobility: 0.854"""	1.03519	0.00127877	9.39831e-05	EPPPPEPPRI	generic|sp_Q8BIF0_C99L2_MOUSE	|generic|sp_Q8BIF0-2_C99L2_MOUSE	|generic|tr_I7HJQ8_I7HJQ8_MOUSE	|generic|tr_A2AP74_A2AP74_MOUSE|
"""index: 2302, intensity: 4222.0, mobility: 0.904"""	1.03512	0.00127877	9.40307e-05	LAGTRESVDSAKPRVY	generic|sp_P35455_NEU2_MOUSE|
"""index: 1889, intensity: 12685.0, mobility: 0.972"""	1.03499	0.00127877	9.4116e-05	KSEPPESEAKPAPTEVKTVPNDATQTKENESKA	generic|tr_A0A0A6YY91_A0A0A6YY91_MOUSE__II_850562	|generic|sp_P13595_NCAM1_MOUSE	|generic|sp_P13595-2_NCAM1_MOUSE	|generic|tr_E9QB01_E9QB01_MOUSE	|generic|tr_A0A0A6YY47_A0A0A6YY47_MOUSE|
"""index: 24407, intensity: 5953.0, mobility: 1.016"""	1.03485	0.00127877	9.42094e-05	TLADEVSASLAKQGL	generic|II_1128081_TX=10090	|generic|II_1128079_TX=10090	|generic|tr_A0A0A0MQC7_A0A0A0MQC7_MOUSE	|generic|tr_A2A5Y6_A2A5Y6_MOUSE	|generic|sp_P10637_TAU_MOUSE	|generic|sp_P10637-2_TAU_MOUSE	|generic|sp_P10637-4_TAU_MOUSE	|generic|tr_Q3UH19_Q3UH19_MOUSE	|generic|sp_P10637-6_TAU_MOUSE	|generic|tr_Q8C5K4_Q8C5K4_MOUSE	|generic|tr_Q547J4_Q547J4_MOUSE	|generic|tr_B1AQW2_B1AQW2_MOUSE	|generic|sp_TAU_HUMAN_|
"""index: 20750, intensity: 5322.0, mobility: 0.915"""	1.03397	0.00127877	9.48104e-05	LSLETPVFPGNGDEQPLTENPR	generic|tr_A0A1W2P7R2_A0A1W2P7R2_MOUSE	|generic|sp_P01193_COLI_MOUSE|
"""index: 3639, intensity: 5760.0, mobility: 0.946"""	1.03264	0.00127877	9.57191e-05	NTLPTKETIEQEKRSEIS	generic|tr_A6H6H4_A6H6H4_MOUSE|
"""index: 4519, intensity: 2520.0, mobility: 0.786"""	1.03242	0.00127877	9.58719e-05	LPLVDTHSKRTL	generic|tr_Q3V2S4_Q3V2S4_MOUSE__chr2_1_13574750_13574998_ENSMUST00000155605__II_1014555	|generic|tr_Q3UAX1_Q3UAX1_MOUSE__chr2_1_13574750_13574998_ENSMUST00000155605__II_1014555	|generic|tr_Q3TFD9_Q3TFD9_MOUSE__chr2_1_13574750_13574998_ENSMUST00000155605__II_1014555	|generic|tr_Q5FWJ3_Q5FWJ3_MOUSE__chr2_1_13574750_13574998_ENSMUST00000155605__II_1014555	|generic|tr_Q3UD36_Q3UD36_MOUSE__chr2_1_13574750_13574998_ENSMUST00000155605__II_1014555	|generic|tr_Q3TWV0_Q3TWV0_MOUSE__chr2_1_13574750_13574998_ENSMUST00000155605__II_1014555	|generic|tr_Q3U6S1_Q3U6S1_MOUSE__chr2_1_13582473_13582514_ENSMUST00000193675|
"""index: 18629, intensity: 5565.0, mobility: 1.027"""	1.03231	0.00127877	9.59448e-05	AASAPLVETSTPLRL	generic|sp_Q9QXV0_PCS1N_MOUSE|
"""index: 22405, intensity: 2965.0, mobility: 0.952"""	1.03188	0.00127877	9.62441e-05	SKPDDDILDIPLDDPGANAAAAKIQA	generic|sp_P60761_NEUG_MOUSE__chr9_-1_37545953_37552551_ENSMUST00000065668|
"""index: 26693, intensity: 11746.0, mobility: 1.042"""	1.03077	0.00127877	9.70151e-05	TLADEVSASLAKQGL	generic|II_1128081_TX=10090	|generic|II_1128079_TX=10090	|generic|tr_A0A0A0MQC7_A0A0A0MQC7_MOUSE	|generic|tr_A2A5Y6_A2A5Y6_MOUSE	|generic|sp_P10637_TAU_MOUSE	|generic|sp_P10637-2_TAU_MOUSE	|generic|sp_P10637-4_TAU_MOUSE	|generic|tr_Q3UH19_Q3UH19_MOUSE	|generic|sp_P10637-6_TAU_MOUSE	|generic|tr_Q8C5K4_Q8C5K4_MOUSE	|generic|tr_Q547J4_Q547J4_MOUSE	|generic|tr_B1AQW2_B1AQW2_MOUSE	|generic|sp_TAU_HUMAN_|
"""index: 10316, intensity: 2540.0, mobility: 1.190"""	1.02898	0.00127877	9.82687e-05	SSFSLSGSQIDDHVPK	generic|sp_Q9EQF6_DPYL5_MOUSE__chr5_1_30791522_30791638_ENSMUST00000198503__II_944569|
"""index: 24628, intensity: 25261.0, mobility: 1.010"""	1.02776	0.00127877	9.91309e-05	TLADEVSASLAKQGL	generic|II_1128081_TX=10090	|generic|II_1128079_TX=10090	|generic|tr_A0A0A0MQC7_A0A0A0MQC7_MOUSE	|generic|tr_A2A5Y6_A2A5Y6_MOUSE	|generic|sp_P10637_TAU_MOUSE	|generic|sp_P10637-2_TAU_MOUSE	|generic|sp_P10637-4_TAU_MOUSE	|generic|tr_Q3UH19_Q3UH19_MOUSE	|generic|sp_P10637-6_TAU_MOUSE	|generic|tr_Q8C5K4_Q8C5K4_MOUSE	|generic|tr_Q547J4_Q547J4_MOUSE	|generic|tr_B1AQW2_B1AQW2_MOUSE	|generic|sp_TAU_HUMAN_|
"""index: 19802, intensity: 4857.0, mobility: 1.092"""	1.02661	0.00127877	9.99519e-05	AAAAPMIGYPMPTGYSQ	generic|tr_Q921Y3_Q921Y3_MOUSE__chr11_-1_106781850_106782137_ENSMUST00000133426__II_1125049	|generic|tr_Q9CSD9_Q9CSD9_MOUSE__chr11_-1_106783954_106783992_ENSMUST00000133426__II_1125049	|generic|tr_Q3V0Z8_Q3V0Z8_MOUSE__chr11_-1_106784876_106784983_ENSMUST00000133426__II_1125049	|generic|tr_A1L333_A1L333_MOUSE__chr11_-1_106784876_106784983_ENSMUST00000133426__II_1125049	|generic|tr_Q3UXW3_Q3UXW3_MOUSE__chr11_-1_106784876_106784983_ENSMUST00000133426__II_1125049	|generic|tr_Q5U222_Q5U222_MOUSE__chr11_-1_106784876_106784983_ENSMUST00000133426__II_1125049	|generic|tr_Q8BTS0_Q8BTS0_MOUSE__chr11_-1_106784876_106784983_ENSMUST00000133426__II_1125049|
"""index: 14952, intensity: 5958.0, mobility: 0.984"""	1.02612	0.00127877	0.000100305	FSDIPNPIGSENSE	generic|sp_CAS1_BOVIN_|
"""index: 1832, intensity: 5549.0, mobility: 0.795"""	1.02434	0.00127877	0.0001016	TLPTKETIEQEKRSE	generic|tr_A6H6H4_A6H6H4_MOUSE|
"""index: 15770, intensity: 5475.0, mobility: 1.002"""	1.02322	0.00127877	0.00010242	GMENVVNQKSPYFPNQYSQDKAL	generic|sp_Q03517_SCG2_MOUSE	|generic|tr_Q4W8U9_Q4W8U9_MOUSE|
"""index: 1367, intensity: 2549.0, mobility: 1.044"""	1.02201	0.00127877	0.000103313	EEPQVTYSKQETQS	generic|sp_Q8BIF0_C99L2_MOUSE	|generic|sp_Q8BIF0-2_C99L2_MOUSE	|generic|tr_I7HJQ8_I7HJQ8_MOUSE	|generic|tr_A2AP74_A2AP74_MOUSE|
"""index: 21372, intensity: 3518.0, mobility: 1.016"""	1.02102	0.00127877	0.000104047	SVVPSPKVSDTVVEPYNATLSIHQL	generic|sp_Q9ERD7_TBB3_MOUSE__chr17_-1_35836571_35838041_ENSMUST00000134978	|generic|tr_D5MR34_D5MR34_MOUSE|
"""index: 19786, intensity: 4957.0, mobility: 1.159"""	1.02097	0.00127877	0.000104089	QVPNYTLTSSTLPQTGGSQQPPQPQQAYSQKALL	generic|sp_P70297_STAM1_MOUSE__chr2_1_14102418_14102489_ENSMUST00000193636__II_1014500	|generic|IP_1121602_TX=10090	|generic|tr_Q3UMC8_Q3UMC8_MOUSE__chr2_1_14102418_14102489_ENSMUST00000193636	|generic|tr_Q9CU37_Q9CU37_MOUSE	|generic|tr_Q3TPR2_Q3TPR2_MOUSE__chr2_1_14141735_14141881_ENSMUST00000193636|
"""index: 19756, intensity: 5046.0, mobility: 1.137"""	1.0207	0.00127877	0.000104288	QVPNYTLTSSTLPQTGGSQQPPQPQQAYSQKALL	generic|sp_P70297_STAM1_MOUSE__chr2_1_14102418_14102489_ENSMUST00000193636__II_1014500	|generic|IP_1121602_TX=10090	|generic|tr_Q3UMC8_Q3UMC8_MOUSE__chr2_1_14102418_14102489_ENSMUST00000193636	|generic|tr_Q9CU37_Q9CU37_MOUSE	|generic|tr_Q3TPR2_Q3TPR2_MOUSE__chr2_1_14141735_14141881_ENSMUST00000193636|
"""index: 9321, intensity: 6337.0, mobility: 0.907"""	1.01919	0.00127877	0.000105428	LEGEDDPDRSMKLSFRT	generic|sp_P26339_CMGA_MOUSE	|generic|tr_Q3UN28_Q3UN28_MOUSE|
"""index: 11158, intensity: 2819.0, mobility: 1.235"""	1.01914	0.00127877	0.000105462	ESSFSLSGSQIDDHVPK	generic|sp_Q9EQF6_DPYL5_MOUSE__chr5_1_30791522_30791638_ENSMUST00000198503__II_944569|
"""index: 2282, intensity: 20039.0, mobility: 0.915"""	1.01894	0.00127877	0.000105611	LAGTRESVDSAKPRVY	generic|sp_P35455_NEU2_MOUSE|
"""index: 25248, intensity: 2771.0, mobility: 1.246"""	1.01799	0.00127877	0.00010634	STMMEVFLQEKPPAVATSTA	generic|tr_A0A0H2UH17_A0A0H2UH17_MOUSE__chr3_-1_90020893_90021060_ENSMUST00000196568__II_979012	|generic|tr_Q8BJ53_Q8BJ53_MOUSE__chr3_-1_90020893_90021060_ENSMUST00000196568__II_979012	|generic|tr_Q812D5_Q812D5_MOUSE__chr3_-1_90020893_90021060_ENSMUST00000196568__II_979012	|generic|tr_A0A0G2JDV6_A0A0G2JDV6_MOUSE__chr3_-1_90020893_90021060_ENSMUST00000196568__II_979012	|generic|sp_Q80X50_UBP2L_MOUSE__chr3_-1_90020893_90021060_ENSMUST00000196568__II_979012	|generic|sp_Q80X50-2_UBP2L_MOUSE__chr3_-1_90020893_90021060_ENSMUST00000196568__II_979012	|generic|sp_Q80X50-3_UBP2L_MOUSE__chr3_-1_90020893_90021060_ENSMUST00000196568__II_979012	|generic|sp_Q80X50-4_UBP2L_MOUSE__chr3_-1_90020893_90021060_ENSMUST00000196568__II_979012	|generic|sp_Q80X50-5_UBP2L_MOUSE__chr3_-1_90020893_90021060_ENSMUST00000196568__II_979012	|generic|tr_Q812D4_Q812D4_MOUSE__chr3_-1_90020893_90021060_ENSMUST00000196568__II_979012	|generic|chr3_-1_90021206_90021490_ENSMUST00000196568|
"""index: 7164, intensity: 6859.0, mobility: 0.812"""	1.01794	0.00127877	0.000106375	ATPASAQTAAKREIYL	generic|tr_Q2TJI9_Q2TJI9_MOUSE__chr18_-1_38189545_38189796_ENSMUST00000160721__II_1060469	|generic|tr_F7BJK1_F7BJK1_MOUSE__chr18_-1_38189545_38189796_ENSMUST00000160721__II_1060474	|generic|tr_Q2TJI7_Q2TJI7_MOUSE|
"""index: 6022, intensity: 80103.0, mobility: 0.900"""	1.01756	0.00127877	0.000106668	AEPPPPEPPRI	generic|sp_Q8BIF0_C99L2_MOUSE	|generic|sp_Q8BIF0-2_C99L2_MOUSE	|generic|tr_I7HJQ8_I7HJQ8_MOUSE	|generic|tr_A2AP74_A2AP74_MOUSE|
"""index: 14472, intensity: 5278.0, mobility: 1.023"""	1.01598	0.00127877	0.000107886	PGPTQTLSPNGENNNDIIQDNGTIIPFRKHTVR	generic|sp_Q8R001_MARE2_MOUSE	|generic|sp_Q8R001_MARE2_MOUSE	|generic|tr_E9Q1B7_E9Q1B7_MOUSE__chr18_1_23853664_23853702_ENSMUST00000155708	|generic|tr_E9Q1B7_E9Q1B7_MOUSE__chr18_1_23853664_23853702_ENSMUST00000155708|
"""index: 10407, intensity: 7192.0, mobility: 0.997"""	1.01579	0.00127877	0.000108034	QVANPNSAIFGGARP	generic|tr_Q80U88_Q80U88_MOUSE__chr5_-1_134625358_134625459_ENSMUST00000202289__II_929730	|generic|tr_Q3V244_Q3V244_MOUSE__chr5_-1_134625358_134625459_ENSMUST00000202289__II_929730	|generic|tr_Q3TG58_Q3TG58_MOUSE__chr5_-1_134625358_134625459_ENSMUST00000202289__II_929730	|generic|tr_Q564E5_Q564E5_MOUSE__chr5_-1_134625358_134625459_ENSMUST00000202289__II_929730|
"""index: 1053, intensity: 2888.0, mobility: 0.850"""	1.0156	0.00127877	0.000108181	GTRESVDSAKPRVY	generic|sp_P35455_NEU2_MOUSE|
"""index: 14414, intensity: 13571.0, mobility: 1.158"""	1.0152	0.00127877	0.000108488	IVQDGPPQSPPNIYYKV	generic|tr_Q543Q7_Q543Q7_MOUSE|
"""index: 6950, intensity: 5764.0, mobility: 1.054"""	1.01215	0.00127877	0.000110892	AEEEAVWGDGSPEPSPRE	generic|sp_P01193_COLI_MOUSE|
"""index: 5644, intensity: 48450.0, mobility: 0.874"""	1.01166	0.00127877	0.000111286	EPPPPEPPRI	generic|sp_Q8BIF0_C99L2_MOUSE	|generic|sp_Q8BIF0-2_C99L2_MOUSE	|generic|tr_I7HJQ8_I7HJQ8_MOUSE	|generic|tr_A2AP74_A2AP74_MOUSE|
"""index: 2908, intensity: 2920.0, mobility: 1.206"""	1.0106	0.00127877	0.000112135	AEEPAPGATAGDASSAAGPEQE	generic|sp_P26645_MARCS_MOUSE	|generic|tr_A0A0A1HAM8_A0A0A1HAM8_MOUSE|
"""index: 20381, intensity: 2884.0, mobility: 1.214"""	1.00842	0.00127877	0.000113901	NPEPQDQGELFQGVDPRALA	generic|tr_A0A087WQ93_A0A087WQ93_MOUSE	|generic|sp_Q0VGU4_VGF_MOUSE|
"""index: 26648, intensity: 3123.0, mobility: 1.061"""	1.0064	0.00127877	0.000115569	TLADEVSASLAKQGL	generic|II_1128081_TX=10090	|generic|II_1128079_TX=10090	|generic|tr_A0A0A0MQC7_A0A0A0MQC7_MOUSE	|generic|tr_A2A5Y6_A2A5Y6_MOUSE	|generic|sp_P10637_TAU_MOUSE	|generic|sp_P10637-2_TAU_MOUSE	|generic|sp_P10637-4_TAU_MOUSE	|generic|tr_Q3UH19_Q3UH19_MOUSE	|generic|sp_P10637-6_TAU_MOUSE	|generic|tr_Q8C5K4_Q8C5K4_MOUSE	|generic|tr_Q547J4_Q547J4_MOUSE	|generic|tr_B1AQW2_B1AQW2_MOUSE	|generic|sp_TAU_HUMAN_|
"""index: 3448, intensity: 6055.0, mobility: 0.822"""	1.00628	0.00127877	0.000115666	PTKETIEQEKRSEIS	generic|tr_A6H6H4_A6H6H4_MOUSE|
"""index: 28498, intensity: 6241.0, mobility: 1.076"""	1.00627	0.00127877	0.000115676	QYDGVAELDQLLHY	generic|tr_Q3UZU8_Q3UZU8_MOUSE	|generic|sp_P16014_SCG1_MOUSE	|generic|tr_Q8BP91_Q8BP91_MOUSE|
"""index: 6864, intensity: 5315.0, mobility: 0.819"""	1.00609	0.00127877	0.000115823	ATPASAQTAAKREIYL	generic|tr_Q2TJI9_Q2TJI9_MOUSE__chr18_-1_38189545_38189796_ENSMUST00000160721__II_1060469	|generic|tr_F7BJK1_F7BJK1_MOUSE__chr18_-1_38189545_38189796_ENSMUST00000160721__II_1060474	|generic|tr_Q2TJI7_Q2TJI7_MOUSE|
"""index: 18469, intensity: 2629.0, mobility: 0.731"""	1.00604	0.00127877	0.000115868	LPGPLQDMFKK	generic|sp_P63040_CPLX1_MOUSE	|generic|sp_P84086_CPLX2_MOUSE|
"""index: 28018, intensity: 20514.0, mobility: 1.111"""	1.00595	0.00127877	0.000115939	LATLADEVSASLAKQGL	generic|II_1128081_TX=10090	|generic|II_1128079_TX=10090	|generic|tr_A0A0A0MQC7_A0A0A0MQC7_MOUSE	|generic|tr_A2A5Y6_A2A5Y6_MOUSE	|generic|sp_P10637_TAU_MOUSE	|generic|sp_P10637-2_TAU_MOUSE	|generic|sp_P10637-4_TAU_MOUSE	|generic|tr_Q3UH19_Q3UH19_MOUSE	|generic|sp_P10637-6_TAU_MOUSE	|generic|tr_Q8C5K4_Q8C5K4_MOUSE	|generic|tr_Q547J4_Q547J4_MOUSE	|generic|tr_B1AQW2_B1AQW2_MOUSE	|generic|sp_TAU_HUMAN_|
"""index: 2110, intensity: 2556.0, mobility: 0.975"""	1.00588	0.00127877	0.000115995	SPGFSDSTSAAKETA	generic|sp_P14873_MAP1B_MOUSE	|generic|tr_B2RQQ5_B2RQQ5_MOUSE|
"""index: 25383, intensity: 5907.0, mobility: 1.062"""	1.00506	0.00127877	0.000116679	TLADEVSASLAKQGL	generic|II_1128081_TX=10090	|generic|II_1128079_TX=10090	|generic|tr_A0A0A0MQC7_A0A0A0MQC7_MOUSE	|generic|tr_A2A5Y6_A2A5Y6_MOUSE	|generic|sp_P10637_TAU_MOUSE	|generic|sp_P10637-2_TAU_MOUSE	|generic|sp_P10637-4_TAU_MOUSE	|generic|tr_Q3UH19_Q3UH19_MOUSE	|generic|sp_P10637-6_TAU_MOUSE	|generic|tr_Q8C5K4_Q8C5K4_MOUSE	|generic|tr_Q547J4_Q547J4_MOUSE	|generic|tr_B1AQW2_B1AQW2_MOUSE	|generic|sp_TAU_HUMAN_|
"""index: 4340, intensity: 9613.0, mobility: 0.811"""	1.0046	0.00127877	0.00011707	TPPPPYEQVVKDK	generic|sp_Q8R1C3_VOPP1_MOUSE__chr6_-1_57774707_57774748_ENSMUST00000204878|
"""index: 11268, intensity: 3101.0, mobility: 1.162"""	1.00436	0.00127877	0.000117271	QSGFSLSGTQVDEGVRSAS	generic|tr_Q3TAS8_Q3TAS8_MOUSE__chr18_-1_43324332_43324412_ENSMUST00000237707	|generic|tr_E9PWE8_E9PWE8_MOUSE__chr18_-1_43324332_43324412_ENSMUST00000237707	|generic|sp_Q62188_DPYL3_MOUSE__chr18_-1_43324332_43324412_ENSMUST00000237707	|generic|tr_Q3TT92_Q3TT92_MOUSE__chr18_-1_43324332_43324412_ENSMUST00000237707|
"""index: 17424, intensity: 4574.0, mobility: 1.018"""	1.00433	0.00127877	0.000117297	APEEELAALQLGPTH	generic|tr_A0A5S9EES2_A0A5S9EES2_MOUSE	|generic|tr_A2AGI2_A2AGI2_MOUSE	|generic|tr_B2RWZ9_B2RWZ9_MOUSE	|generic|tr_Q69ZI4_Q69ZI4_MOUSE	|generic|tr_A0A5S9EER5_A0A5S9EER5_MOUSE	|generic|tr_A2AGI3_A2AGI3_MOUSE	|generic|sp_Q8BYM5_NLGN3_MOUSE|
"""index: 2083, intensity: 3852.0, mobility: 0.879"""	1.00331	0.00127877	0.000118163	KHMDPPPAPMQDRSPSPRHPDVS	generic|sp_P14873_MAP1B_MOUSE	|generic|tr_B2RQQ5_B2RQQ5_MOUSE	|generic|tr_Q3UF78_Q3UF78_MOUSE|
"""index: 14432, intensity: 5010.0, mobility: 0.970"""	1.00277	0.00127877	0.000118616	LADEVSASLAKQGL	generic|II_1128081_TX=10090	|generic|II_1128079_TX=10090	|generic|tr_A0A0A0MQC7_A0A0A0MQC7_MOUSE	|generic|tr_A2A5Y6_A2A5Y6_MOUSE	|generic|sp_P10637_TAU_MOUSE	|generic|sp_P10637-2_TAU_MOUSE	|generic|sp_P10637-4_TAU_MOUSE	|generic|tr_Q3UH19_Q3UH19_MOUSE	|generic|sp_P10637-6_TAU_MOUSE	|generic|tr_Q8C5K4_Q8C5K4_MOUSE	|generic|tr_Q547J4_Q547J4_MOUSE	|generic|tr_B1AQW2_B1AQW2_MOUSE	|generic|sp_TAU_HUMAN_|
"""index: 13951, intensity: 4195.0, mobility: 0.903"""	1.00199	0.00127877	0.000119284	GSAVISLEGKPL	generic|tr_F8WGL3_F8WGL3_MOUSE__chr19_1_5492659_5492808_ENSMUST00000236645	|generic|sp_P18760_COF1_MOUSE__chr19_1_5492659_5492808_ENSMUST00000236645|
"""index: 24810, intensity: 6621.0, mobility: 0.996"""	1.0017	0.00127877	0.000119531	TLADEVSASLAKQGL	generic|II_1128081_TX=10090	|generic|II_1128079_TX=10090	|generic|tr_A0A0A0MQC7_A0A0A0MQC7_MOUSE	|generic|tr_A2A5Y6_A2A5Y6_MOUSE	|generic|sp_P10637_TAU_MOUSE	|generic|sp_P10637-2_TAU_MOUSE	|generic|sp_P10637-4_TAU_MOUSE	|generic|tr_Q3UH19_Q3UH19_MOUSE	|generic|sp_P10637-6_TAU_MOUSE	|generic|tr_Q8C5K4_Q8C5K4_MOUSE	|generic|tr_Q547J4_Q547J4_MOUSE	|generic|tr_B1AQW2_B1AQW2_MOUSE	|generic|sp_TAU_HUMAN_|
"""index: 18133, intensity: 2725.0, mobility: 1.236"""	1.00168	0.00127877	0.00011955	SGVQQYTAMYPTAAIAPVAH	generic|tr_D3Z4T1_D3Z4T1_MOUSE	|generic|tr_D3Z4C5_D3Z4C5_MOUSE	|generic|tr_D3Z580_D3Z580_MOUSE	|generic|tr_D3Z588_D3Z588_MOUSE	|generic|tr_A0A5F8MPH2_A0A5F8MPH2_MOUSE|
"""index: 11287, intensity: 3859.0, mobility: 0.794"""	1.00166	0.00127877	0.000119567	SAKEQIKWSLLR	generic|tr_Q542M2_Q542M2_MOUSE__chr15_1_103296555_103296614_ENSMUST00000229549	|generic|chr15_1_103297755_103298740_ENSMUST00000100162|
"""index: 24647, intensity: 4928.0, mobility: 0.810"""	1.00158	0.00127877	0.000119632	TLADEVSASLAKQGL	generic|II_1128081_TX=10090	|generic|II_1128079_TX=10090	|generic|tr_A0A0A0MQC7_A0A0A0MQC7_MOUSE	|generic|tr_A2A5Y6_A2A5Y6_MOUSE	|generic|sp_P10637_TAU_MOUSE	|generic|sp_P10637-2_TAU_MOUSE	|generic|sp_P10637-4_TAU_MOUSE	|generic|tr_Q3UH19_Q3UH19_MOUSE	|generic|sp_P10637-6_TAU_MOUSE	|generic|tr_Q8C5K4_Q8C5K4_MOUSE	|generic|tr_Q547J4_Q547J4_MOUSE	|generic|tr_B1AQW2_B1AQW2_MOUSE	|generic|sp_TAU_HUMAN_|
"""index: 2275, intensity: 27452.0, mobility: 0.904"""	1.00132	0.00127877	0.000119858	KTETQEKNPLPSKETIEQEKQAG	generic|sp_P20065_TYB4_MOUSE__chrX_-1_167207501_167208325_ENSMUST00000112175	|generic|tr_Q6ZWX2_Q6ZWX2_MOUSE__chrX_-1_167207501_167208325_ENSMUST00000112175|
"""index: 17462, intensity: 3952.0, mobility: 0.997"""	0.999754	0.00127877	0.000121215	SKQQLSAEELDAQLDAYNARMDTS	generic|sp_O08583_THOC4_MOUSE__II_1125641	|generic|sp_O08583-2_THOC4_MOUSE__II_1125641	|generic|sp_Q9JJW6-2_ALRF2_MOUSE|
"""index: 19766, intensity: 3785.0, mobility: 1.143"""	0.999725	0.00127877	0.00012124	SGPVPGTAINGTLPLSHM	generic|tr_Q3V2B6_Q3V2B6_MOUSE	|generic|tr_Q60I23_Q60I23_MOUSE	|generic|tr_Q3UES8_Q3UES8_MOUSE|
"""index: 23122, intensity: 19005.0, mobility: 1.058"""	0.999303	0.00127877	0.000121607	YGGFMTSEKSQTPLVTLFKNAIIKNAHKKGQ	generic|sp_P01193_COLI_MOUSE|
"""index: 24640, intensity: 5063.0, mobility: 1.103"""	0.998786	0.00127877	0.00012206	LPNDLLDLQQPTFHP	generic|tr_A0A140LHQ8_A0A140LHQ8_MOUSE__II_885340	|generic|tr_A0A1L1SUR7_A0A1L1SUR7_MOUSE__II_3498699	|generic|tr_Q570Z8_Q570Z8_MOUSE__chr5_1_121425971_121426000_ENSMUST00000042163	|generic|tr_Q3TD51_Q3TD51_MOUSE	|generic|sp_Q7M6Y3_PICAL_MOUSE	|generic|sp_Q7M6Y3-3_PICAL_MOUSE	|generic|sp_Q7M6Y3-4_PICAL_MOUSE	|generic|sp_Q7M6Y3-5_PICAL_MOUSE	|generic|sp_Q7M6Y3-6_PICAL_MOUSE|
"""index: 699, intensity: 12688.0, mobility: 0.912"""	0.99837	0.00127877	0.000122425	SKPKKPLGSSTAAPQRPIATQRTT	generic|sp_Q61166_MARE1_MOUSE|
"""index: 14546, intensity: 3411.0, mobility: 1.147"""	0.99829	0.00127877	0.000122496	IVQEMPPQSPANIYYKV	generic|sp_P52800_EFNB2_MOUSE__chr8_-1_8660480_8660584_ENSMUST00000209169__II_867982	|generic|tr_Q544L9_Q544L9_MOUSE|
"""index: 19013, intensity: 4118.0, mobility: 0.989"""	0.996736	0.00127877	0.00012387	TLDVYNPFENR	generic|tr_E9Q855_E9Q855_MOUSE__chr3_1_89180737_89180892_ENSMUST00000129294	|generic|tr_B2M0S3_B2M0S3_MOUSE__chr3_1_89175434_89175475_ENSMUST00000128318	|generic|tr_B2M0S2_B2M0S2_MOUSE__chr3_1_89175434_89175475_ENSMUST00000128318	|generic|tr_Q3UK26_Q3UK26_MOUSE__chr3_1_89180737_89180892_ENSMUST00000129294	|generic|sp_O35609_SCAM3_MOUSE__chr3_1_89180737_89180892_ENSMUST00000129294	|generic|chr3_1_89177999_89178079_ENSMUST00000136165	|generic|tr_Q3TDM8_Q3TDM8_MOUSE__chr3_1_89180737_89180892_ENSMUST00000129294	|generic|tr_Q3UXS0_Q3UXS0_MOUSE__chr3_1_89180737_89180892_ENSMUST00000129294|
"""index: 26354, intensity: 15093.0, mobility: 1.042"""	0.996357	0.00127877	0.000124207	TLADEVSASLAKQGL	generic|II_1128081_TX=10090	|generic|II_1128079_TX=10090	|generic|tr_A0A0A0MQC7_A0A0A0MQC7_MOUSE	|generic|tr_A2A5Y6_A2A5Y6_MOUSE	|generic|sp_P10637_TAU_MOUSE	|generic|sp_P10637-2_TAU_MOUSE	|generic|sp_P10637-4_TAU_MOUSE	|generic|tr_Q3UH19_Q3UH19_MOUSE	|generic|sp_P10637-6_TAU_MOUSE	|generic|tr_Q8C5K4_Q8C5K4_MOUSE	|generic|tr_Q547J4_Q547J4_MOUSE	|generic|tr_B1AQW2_B1AQW2_MOUSE	|generic|sp_TAU_HUMAN_|
"""index: 16874, intensity: 3625.0, mobility: 1.040"""	0.996324	0.00127877	0.000124237	SAVSASQVYPGPAQSGTYLVAGSAQMTH	generic|sp_P70297_STAM1_MOUSE__chr2_1_14102418_14102489_ENSMUST00000193636__II_1014500	|generic|tr_Q3UGN9_Q3UGN9_MOUSE__chr2_1_14102418_14102489_ENSMUST00000193636	|generic|tr_Q3UMC8_Q3UMC8_MOUSE__chr2_1_14102418_14102489_ENSMUST00000193636	|generic|tr_Q3TPR2_Q3TPR2_MOUSE__chr2_1_14141735_14141881_ENSMUST00000193636|
"""index: 19128, intensity: 4362.0, mobility: 0.946"""	0.99443	0.00127877	0.000125938	MPQLPVAVPQQGLRLQPAKAQIVR	generic|tr_F6VP19_F6VP19_MOUSE__chr11_1_105923483_105923716_ENSMUST00000089485__II_1127893	|generic|sp_A2A690_TANC2_MOUSE__chr11_1_105923483_105923716_ENSMUST00000089485__II_1127893	|generic|sp_A2A690-2_TANC2_MOUSE__chr11_1_105923483_105923716_ENSMUST00000089485__II_1127893|
"""index: 13868, intensity: 4408.0, mobility: 0.992"""	0.993661	0.00127877	0.000126636	EHPGAPPQPPAPLQPALAPPSRAVA	generic|sp_Q7TSJ2_MAP6_MOUSE__chr7_1_99336781_99337002_ENSMUST00000122101__II_884487	|generic|sp_Q7TSJ2-2_MAP6_MOUSE__chr7_1_99269285_99269317_ENSMUST00000208978__II_884487	|generic|tr_D3Z6W1_D3Z6W1_MOUSE__chr7_1_99269285_99269317_ENSMUST00000208978__II_884487|
"""index: 3379, intensity: 2597.0, mobility: 0.909"""	0.992992	0.00127877	0.000127246	TLPTKETIEQEKRSEIS	generic|tr_A6H6H4_A6H6H4_MOUSE|
"""index: 7087, intensity: 5517.0, mobility: 0.812"""	0.992095	0.00127877	0.000128067	DMAEIEKFDKSKLK	generic|sp_P20065_TYB4_MOUSE__chrX_-1_167207501_167208325_ENSMUST00000112175	|generic|tr_Q6ZWX2_Q6ZWX2_MOUSE__chrX_-1_167207501_167208325_ENSMUST00000112175|
"""index: 14674, intensity: 2896.0, mobility: 0.873"""	0.990655	0.00127877	0.000129399	GQHTISPLDLAKLNQVARQQSH	generic|sp_P60335_PCBP1_MOUSE|
"""index: 30185, intensity: 7785.0, mobility: 1.048"""	0.990627	0.00127877	0.000129425	TLADEVSASLAKQGL	generic|II_1128081_TX=10090	|generic|II_1128079_TX=10090	|generic|tr_A0A0A0MQC7_A0A0A0MQC7_MOUSE	|generic|tr_A2A5Y6_A2A5Y6_MOUSE	|generic|sp_P10637_TAU_MOUSE	|generic|sp_P10637-2_TAU_MOUSE	|generic|sp_P10637-4_TAU_MOUSE	|generic|tr_Q3UH19_Q3UH19_MOUSE	|generic|sp_P10637-6_TAU_MOUSE	|generic|tr_Q8C5K4_Q8C5K4_MOUSE	|generic|tr_Q547J4_Q547J4_MOUSE	|generic|tr_B1AQW2_B1AQW2_MOUSE	|generic|sp_TAU_HUMAN_|
"""index: 2811, intensity: 2812.0, mobility: 0.997"""	0.990346	0.00127877	0.000129686	SLSGTQVDEGVRSAS	generic|tr_Q3TAS8_Q3TAS8_MOUSE__chr18_-1_43324332_43324412_ENSMUST00000237707	|generic|tr_E9PWE8_E9PWE8_MOUSE__chr18_-1_43324332_43324412_ENSMUST00000237707	|generic|sp_Q62188_DPYL3_MOUSE__chr18_-1_43324332_43324412_ENSMUST00000237707	|generic|tr_Q3TT92_Q3TT92_MOUSE__chr18_-1_43324332_43324412_ENSMUST00000237707|
"""index: 18367, intensity: 4613.0, mobility: 0.994"""	0.990168	0.00127877	0.000129852	APNLSRMGAVPVMIPAQSKDGSIV	generic|sp_P97792_CXAR_MOUSE__chr16_1_78334866_78334964_ENSMUST00000231251|
"""index: 23250, intensity: 3979.0, mobility: 1.000"""	0.989473	0.00127877	0.000130502	SEKSQTPLVTLFKNAIIKN	generic|sp_P01193_COLI_MOUSE|
"""index: 24949, intensity: 57460.0, mobility: 0.831"""	0.987873	0.00127877	0.00013201	TLADEVSASLAKQGL	generic|II_1128081_TX=10090	|generic|II_1128079_TX=10090	|generic|tr_A0A0A0MQC7_A0A0A0MQC7_MOUSE	|generic|tr_A2A5Y6_A2A5Y6_MOUSE	|generic|sp_P10637_TAU_MOUSE	|generic|sp_P10637-2_TAU_MOUSE	|generic|sp_P10637-4_TAU_MOUSE	|generic|tr_Q3UH19_Q3UH19_MOUSE	|generic|sp_P10637-6_TAU_MOUSE	|generic|tr_Q8C5K4_Q8C5K4_MOUSE	|generic|tr_Q547J4_Q547J4_MOUSE	|generic|tr_B1AQW2_B1AQW2_MOUSE	|generic|sp_TAU_HUMAN_|
"""index: 6926, intensity: 7734.0, mobility: 1.105"""	0.98663	0.00127877	0.000133193	EEEAVWGDGSPEPSPRE	generic|sp_P01193_COLI_MOUSE|
"""index: 15896, intensity: 4812.0, mobility: 0.910"""	0.986115	0.00127877	0.000133687	ASPQEVGKPYLESFQPNLH	generic|sp_Q99P72_RTN4_MOUSE	|generic|sp_Q99P72-3_RTN4_MOUSE|
"""index: 1477, intensity: 4107.0, mobility: 0.905"""	0.983616	0.00127877	0.000136108	KTETQEKNTLPTKETIEQEKRSE	generic|tr_A6H6H4_A6H6H4_MOUSE|
"""index: 23033, intensity: 17102.0, mobility: 0.943"""	0.982999	0.00127877	0.000136712	YGGFMTSEKSQTPLVTLFKNAIIKNAHKKGQ	generic|sp_P01193_COLI_MOUSE|
"""index: 3363, intensity: 8661.0, mobility: 0.777"""	0.982836	0.00127877	0.000136872	TLPTKETIEQEKRSEIS	generic|tr_A6H6H4_A6H6H4_MOUSE|
"""index: 1664, intensity: 2727.0, mobility: 1.124"""	0.981598	0.00127877	0.000138094	TLPTKETIEQEKRSE	generic|tr_A6H6H4_A6H6H4_MOUSE|
"""index: 7304, intensity: 4191.0, mobility: 1.011"""	0.98124	0.00127877	0.000138449	LVQLAGTRESVDSAKPRVY	generic|sp_P35455_NEU2_MOUSE|
"""index: 11796, intensity: 2695.0, mobility: 1.167"""	0.981218	0.00127877	0.000138471	NAPVTEYMSQNANFQNPR	generic|tr_A0A0G2JGJ4_A0A0G2JGJ4_MOUSE__II_933118	|generic|sp_Q6P5F7_TTYH3_MOUSE__chr5_-1_140634755_140634850_ENSMUST00000198704|
"""index: 11908, intensity: 3177.0, mobility: 1.173"""	0.979987	0.00127877	0.000139701	NAPVTEYMSQNANFQNPR	generic|tr_A0A0G2JGJ4_A0A0G2JGJ4_MOUSE__II_933118	|generic|sp_Q6P5F7_TTYH3_MOUSE__chr5_-1_140634755_140634850_ENSMUST00000198704|
"""index: 2207, intensity: 17709.0, mobility: 0.859"""	0.979437	0.00127877	0.000140254	KNPLPSKETIEQEKQAGES	generic|sp_P20065_TYB4_MOUSE__chrX_-1_167207501_167208325_ENSMUST00000112175	|generic|tr_Q6ZWX2_Q6ZWX2_MOUSE__chrX_-1_167207501_167208325_ENSMUST00000112175|
"""index: 2270, intensity: 4677.0, mobility: 0.869"""	0.979375	0.00127877	0.000140316	TLPTKETIEQEKRSE	generic|tr_A6H6H4_A6H6H4_MOUSE|
"""index: 17615, intensity: 3716.0, mobility: 0.836"""	0.979319	0.00127877	0.000140372	TDGFNLEDALKETSSVKQR	generic|sp_Q8BIF0_C99L2_MOUSE	|generic|sp_Q8BIF0-2_C99L2_MOUSE|
"""index: 1759, intensity: 4967.0, mobility: 0.861"""	0.978974	0.00127877	0.000140721	TLPTKETIEQEKRSE	generic|tr_A6H6H4_A6H6H4_MOUSE|
"""index: 22966, intensity: 3061.0, mobility: 1.252"""	0.978601	0.00127877	0.000141097	AYPATAAAAPMIGYPMPTGYSQ	generic|tr_Q921Y3_Q921Y3_MOUSE__chr11_-1_106781850_106782137_ENSMUST00000133426__II_1125049	|generic|tr_Q9CSD9_Q9CSD9_MOUSE__chr11_-1_106783954_106783992_ENSMUST00000133426__II_1125049	|generic|tr_Q3V0Z8_Q3V0Z8_MOUSE__chr11_-1_106784876_106784983_ENSMUST00000133426__II_1125049	|generic|tr_A1L333_A1L333_MOUSE__chr11_-1_106784876_106784983_ENSMUST00000133426__II_1125049	|generic|tr_Q3UXW3_Q3UXW3_MOUSE__chr11_-1_106784876_106784983_ENSMUST00000133426__II_1125049	|generic|tr_Q5U222_Q5U222_MOUSE__chr11_-1_106784876_106784983_ENSMUST00000133426__II_1125049	|generic|tr_Q8BTS0_Q8BTS0_MOUSE__chr11_-1_106784876_106784983_ENSMUST00000133426__II_1125049|
"""index: 15380, intensity: 4007.0, mobility: 0.992"""	0.97772	0.00127877	0.000141994	LADEVSASLAKQGL	generic|II_1128081_TX=10090	|generic|II_1128079_TX=10090	|generic|tr_A0A0A0MQC7_A0A0A0MQC7_MOUSE	|generic|tr_A2A5Y6_A2A5Y6_MOUSE	|generic|sp_P10637_TAU_MOUSE	|generic|sp_P10637-2_TAU_MOUSE	|generic|sp_P10637-4_TAU_MOUSE	|generic|tr_Q3UH19_Q3UH19_MOUSE	|generic|sp_P10637-6_TAU_MOUSE	|generic|tr_Q8C5K4_Q8C5K4_MOUSE	|generic|tr_Q547J4_Q547J4_MOUSE	|generic|tr_B1AQW2_B1AQW2_MOUSE	|generic|sp_TAU_HUMAN_|
"""index: 4353, intensity: 4436.0, mobility: 0.976"""	0.977165	0.00127877	0.00014256	VQLAGTRESVDSAKPRVY	generic|sp_P35455_NEU2_MOUSE|
"""index: 14571, intensity: 3062.0, mobility: 1.147"""	0.977038	0.00127877	0.00014269	IVQEMPPQSPANIYYKV	generic|sp_P52800_EFNB2_MOUSE__chr8_-1_8660480_8660584_ENSMUST00000209169__II_867982	|generic|tr_Q544L9_Q544L9_MOUSE|
"""index: 11731, intensity: 4493.0, mobility: 1.215"""	0.977016	0.00127877	0.000142712	AANAASTAATSAAQNAFKGNQM	generic|tr_Q3TD71_Q3TD71_MOUSE	|generic|tr_Q3TSA8_Q3TSA8_MOUSE	|generic|tr_Q3UY11_Q3UY11_MOUSE|
"""index: 17660, intensity: 10230.0, mobility: 1.143"""	0.976942	0.00127877	0.000142789	IVQEMPPQSPANIYYKV	generic|sp_P52800_EFNB2_MOUSE__chr8_-1_8660480_8660584_ENSMUST00000209169__II_867982	|generic|tr_Q544L9_Q544L9_MOUSE|
"""index: 6628, intensity: 6122.0, mobility: 1.017"""	0.974996	0.00127877	0.000144798	AKAPAPAAPAAAEPQAEAPAAAASSEQSVAVKE	generic|sp_Q91XV3_BASP1_MOUSE|
"""index: 5538, intensity: 15605.0, mobility: 0.858"""	0.974894	0.00127877	0.000144904	EPPPPEPPRI	generic|sp_Q8BIF0_C99L2_MOUSE	|generic|sp_Q8BIF0-2_C99L2_MOUSE	|generic|tr_I7HJQ8_I7HJQ8_MOUSE	|generic|tr_A2AP74_A2AP74_MOUSE|
"""index: 16688, intensity: 5306.0, mobility: 0.912"""	0.974818	0.00127877	0.000144983	SAGPQSQLLASVIAEKSR	generic|sp_Q9QYB8_ADDB_MOUSE	|generic|sp_Q9QYB8-2_ADDB_MOUSE	|generic|tr_Q8C0Y2_Q8C0Y2_MOUSE|
"""index: 2087, intensity: 4764.0, mobility: 0.758"""	0.97458	0.00127877	0.000145231	TLPTKETIEQEK	generic|tr_A6H6H4_A6H6H4_MOUSE|
"""index: 14746, intensity: 9929.0, mobility: 0.840"""	0.974568	0.00127877	0.000145244	IVQDGPPQSPPNIYYKV	generic|tr_Q543Q7_Q543Q7_MOUSE|
"""index: 10246, intensity: 5848.0, mobility: 0.938"""	0.974277	0.00127877	0.000145548	VLEYLNQEQAEQGREHLA	generic|sp_Q03517_SCG2_MOUSE	|generic|tr_Q4W8U9_Q4W8U9_MOUSE|
"""index: 6764, intensity: 5360.0, mobility: 0.893"""	0.973352	0.00127877	0.000146517	MGSNKGASQAGMTGYGMPRQIM	generic|tr_Q9D6K2_Q9D6K2_MOUSE	|generic|sp_Q9R1Q8_TAGL3_MOUSE|
"""index: 2458, intensity: 5441.0, mobility: 0.835"""	0.973272	0.00127877	0.000146602	IAQDNEPEKPVADSETKM	generic|tr_Q543U3_Q543U3_MOUSE__chr15_-1_8636132_8636311_ENSMUST00000125997__II_1092018	|generic|tr_Q8C3T7_Q8C3T7_MOUSE__chr15_-1_8636132_8636311_ENSMUST00000125997	|generic|tr_Q8C7W8_Q8C7W8_MOUSE__chr15_-1_8636132_8636311_ENSMUST00000125997|
"""index: 25166, intensity: 2548.0, mobility: 1.201"""	0.972993	0.00127877	0.000146896	DILDIPLDDPGANAAAAKIQA	generic|sp_P60761_NEUG_MOUSE__chr9_-1_37545953_37552551_ENSMUST00000065668|
"""index: 19677, intensity: 4799.0, mobility: 1.035"""	0.97297	0.00127877	0.000146919	VIGLQMGSNKGASQAGMTGYGMPRQIM	generic|tr_Q9D6K2_Q9D6K2_MOUSE	|generic|sp_Q9R1Q8_TAGL3_MOUSE|
"""index: 11504, intensity: 5500.0, mobility: 0.915"""	0.972751	0.00127877	0.000147151	SGDKVLALAGFDVEKAKK	generic|sp_Q8K3C3_LZIC_MOUSE|
"""index: 10642, intensity: 4837.0, mobility: 0.878"""	0.971156	0.00127877	0.000148846	TGYGMPRQIM	generic|tr_Q9D6K2_Q9D6K2_MOUSE	|generic|sp_Q9R1Q8_TAGL3_MOUSE|
"""index: 6478, intensity: 34948.0, mobility: 0.853"""	0.970717	0.00127877	0.000149316	EPPPPEPPRI	generic|sp_Q8BIF0_C99L2_MOUSE	|generic|sp_Q8BIF0-2_C99L2_MOUSE	|generic|tr_I7HJQ8_I7HJQ8_MOUSE	|generic|tr_A2AP74_A2AP74_MOUSE|
"""index: 8364, intensity: 2713.0, mobility: 1.135"""	0.970141	0.00127877	0.000149935	SSLGSMSPSNMEGYSKTQ	generic|tr_Q3TV22_Q3TV22_MOUSE__chr16_1_78334866_78334964_ENSMUST00000231251	|generic|sp_P97792_CXAR_MOUSE__chr16_1_78334866_78334964_ENSMUST00000231251	|generic|sp_P97792-2_CXAR_MOUSE__chr16_1_78334866_78334964_ENSMUST00000231251|
"""index: 17037, intensity: 5247.0, mobility: 0.948"""	0.968184	0.00127877	0.000152057	TISPLDLAKLNQVARQQSH	generic|sp_P60335_PCBP1_MOUSE|
"""index: 1551, intensity: 7929.0, mobility: 0.824"""	0.967783	0.00127877	0.000152495	TLPTKETIEQEKR	generic|tr_A6H6H4_A6H6H4_MOUSE|
"""index: 5906, intensity: 4420.0, mobility: 0.851"""	0.967666	0.00127877	0.000152623	TPASAQTAAKREIYL	generic|tr_Q2TJI9_Q2TJI9_MOUSE__chr18_-1_38189545_38189796_ENSMUST00000160721__II_1060469	|generic|tr_F7BJK1_F7BJK1_MOUSE__chr18_-1_38189545_38189796_ENSMUST00000160721__II_1060474	|generic|tr_Q2TJI7_Q2TJI7_MOUSE|
"""index: 1301, intensity: 4073.0, mobility: 0.763"""	0.967501	0.00127877	0.000152804	LPTKETIEQEKRSE	generic|tr_A6H6H4_A6H6H4_MOUSE|
"""index: 5247, intensity: 3778.0, mobility: 0.826"""	0.967403	0.00127877	0.000152911	SLPLVDTHSKRTL	generic|tr_Q3V2S4_Q3V2S4_MOUSE__chr2_1_13574750_13574998_ENSMUST00000155605__II_1014555	|generic|tr_Q3UAX1_Q3UAX1_MOUSE__chr2_1_13574750_13574998_ENSMUST00000155605__II_1014555	|generic|tr_Q3TFD9_Q3TFD9_MOUSE__chr2_1_13574750_13574998_ENSMUST00000155605__II_1014555	|generic|tr_Q5FWJ3_Q5FWJ3_MOUSE__chr2_1_13574750_13574998_ENSMUST00000155605__II_1014555	|generic|tr_Q3UD36_Q3UD36_MOUSE__chr2_1_13574750_13574998_ENSMUST00000155605__II_1014555	|generic|tr_Q3TWV0_Q3TWV0_MOUSE__chr2_1_13574750_13574998_ENSMUST00000155605__II_1014555	|generic|tr_Q3U6S1_Q3U6S1_MOUSE__chr2_1_13582473_13582514_ENSMUST00000193675|
"""index: 3298, intensity: 5551.0, mobility: 0.984"""	0.965313	0.00127877	0.000155224	IPVGSLKNEDTPN	generic|sp_Q03517_SCG2_MOUSE	|generic|tr_Q4W8U9_Q4W8U9_MOUSE|
"""index: 5912, intensity: 3875.0, mobility: 0.873"""	0.964865	0.00127877	0.000155724	MKETIMNQEKLAKLQ	generic|II_1106078_TX=10090	|generic|IP_970468_TX=10090	|generic|sp_Q64152_BTF3_MOUSE	|generic|sp_Q64152-2_BTF3_MOUSE|
"""index: 14487, intensity: 5831.0, mobility: 1.087"""	0.964749	0.00127877	0.000155854	AVAGGAGVGGDSHLALPALERDHLN	generic|sp_P0C192_LRC4B_MOUSE__chr16_1_91662218_91662247_ENSMUST00000117633|
"""index: 20643, intensity: 7109.0, mobility: 0.958"""	0.963931	0.00127877	0.000156772	LSLETPVFPGNGDEQPLTENPR	generic|tr_A0A1W2P7R2_A0A1W2P7R2_MOUSE	|generic|sp_P01193_COLI_MOUSE|
"""index: 3308, intensity: 5730.0, mobility: 0.880"""	0.963914	0.00127877	0.000156791	TLPTKETIEQEKRSEIS	generic|tr_A6H6H4_A6H6H4_MOUSE|
"""index: 25813, intensity: 2868.0, mobility: 0.825"""	0.963814	0.00127877	0.000156904	SQTPLVTLFKNAIIKNAH	generic|sp_P01193_COLI_MOUSE|
"""index: 3006, intensity: 3975.0, mobility: 0.859"""	0.962773	0.00127877	0.000158081	YLNQEQAEQGREHLA	generic|sp_Q03517_SCG2_MOUSE	|generic|tr_Q4W8U9_Q4W8U9_MOUSE|
"""index: 2527, intensity: 21929.0, mobility: 0.833"""	0.962487	0.00127877	0.000158406	IAQDNEPEKPVADSETKM	generic|tr_Q543U3_Q543U3_MOUSE__chr15_-1_8636132_8636311_ENSMUST00000125997__II_1092018	|generic|tr_Q8C3T7_Q8C3T7_MOUSE__chr15_-1_8636132_8636311_ENSMUST00000125997	|generic|tr_Q8C7W8_Q8C7W8_MOUSE__chr15_-1_8636132_8636311_ENSMUST00000125997|
"""index: 2543, intensity: 2594.0, mobility: 1.037"""	0.961957	0.00127877	0.00015901	APVISAEKAYHEQ	generic|tr_Q99KA2_Q99KA2_MOUSE__IP_3506393	|generic|tr_A0A0A0MQA5_A0A0A0MQA5_MOUSE__chr1_-1_75215622_75215885_ENSMUST00000188593__IP_3506393	|generic|sp_P05213_TBA1B_MOUSE__IP_3506392	|generic|tr_Q52L87_Q52L87_MOUSE__IP_3506392	|generic|sp_P68368_TBA4A_MOUSE__chr1_-1_75215622_75215885_ENSMUST00000188593__IP_3506393	|generic|tr_Q3TIZ0_Q3TIZ0_MOUSE__IP_3506393	|generic|sp_P68369_TBA1A_MOUSE__IP_3506392	|generic|IP_988840_TX=10090	|generic|IP_1052575_TX=10090	|generic|IP_3456589_TX=10090	|generic|IP_3502747_TX=10090	|generic|tr_Q9D9Y2_Q9D9Y2_MOUSE	|generic|sp_P05214_TBA3_MOUSE|
"""index: 1460, intensity: 4046.0, mobility: 0.733"""	0.961946	0.00127877	0.000159022	TLPTKETIEQEKR	generic|tr_A6H6H4_A6H6H4_MOUSE|
"""index: 2587, intensity: 3116.0, mobility: 0.808"""	0.961848	0.00127877	0.000159135	ATATLQRPGSLAAGSRAS	generic|tr_B7ZNF6_B7ZNF6_MOUSE__chr15_1_31027559_31027672_ENSMUST00000228827	|generic|sp_O35927_CTND2_MOUSE__chr15_1_31027559_31027672_ENSMUST00000228827	|generic|sp_O35927-2_CTND2_MOUSE__chr15_1_31027559_31027672_ENSMUST00000228827	|generic|tr_E9QKH8_E9QKH8_MOUSE__chr15_1_31027559_31027672_ENSMUST00000228827|
"""index: 10985, intensity: 5406.0, mobility: 0.976"""	0.961186	0.00127877	0.000159893	NTLPTKETIEQEKRSEIS	generic|tr_A6H6H4_A6H6H4_MOUSE|
"""index: 19191, intensity: 16551.0, mobility: 1.064"""	0.960846	0.00127877	0.000160283	TAPEEELAALQLGPTH	generic|tr_A0A5S9EES2_A0A5S9EES2_MOUSE	|generic|tr_A2AGI2_A2AGI2_MOUSE	|generic|tr_B2RWZ9_B2RWZ9_MOUSE	|generic|tr_Q69ZI4_Q69ZI4_MOUSE	|generic|tr_A0A5S9EER5_A0A5S9EER5_MOUSE	|generic|tr_A2AGI3_A2AGI3_MOUSE	|generic|sp_Q8BYM5_NLGN3_MOUSE|
"""index: 7703, intensity: 2644.0, mobility: 1.163"""	0.960576	0.00127877	0.000160594	SEAPSSAAKAPAPAAPAAAEPQAEAPAAAASSEQSVAVKE	generic|sp_Q91XV3_BASP1_MOUSE|
"""index: 5083, intensity: 3692.0, mobility: 1.017"""	0.959312	0.00127877	0.000162058	SSASSTQPLLVHEDA	generic|tr_Q3ULJ6_Q3ULJ6_MOUSE__chr5_1_75654426_75654545_ENSMUST00000202167	|generic|sp_P05532_KIT_MOUSE__chr5_1_75654426_75654545_ENSMUST00000202167	|generic|sp_P05532-2_KIT_MOUSE__chr5_1_75654426_75654545_ENSMUST00000202167	|generic|sp_P05532-3_KIT_MOUSE__chr5_1_75654426_75654545_ENSMUST00000202167|
"""index: 19062, intensity: 5204.0, mobility: 0.944"""	0.959025	0.00127877	0.000162393	MPQLPVAVPQQGLRLQPAKAQIVR	generic|tr_F6VP19_F6VP19_MOUSE__chr11_1_105923483_105923716_ENSMUST00000089485__II_1127893	|generic|sp_A2A690_TANC2_MOUSE__chr11_1_105923483_105923716_ENSMUST00000089485__II_1127893	|generic|sp_A2A690-2_TANC2_MOUSE__chr11_1_105923483_105923716_ENSMUST00000089485__II_1127893|
"""index: 6632, intensity: 7194.0, mobility: 1.107"""	0.95884	0.00127877	0.000162608	AEEEAVWGDGSPEPSPRE	generic|sp_P01193_COLI_MOUSE|
"""index: 3692, intensity: 35358.0, mobility: 0.795"""	0.958341	0.00127877	0.000163193	TLPTKETIEQEKRSEIS	generic|tr_A6H6H4_A6H6H4_MOUSE|
"""index: 2174, intensity: 5508.0, mobility: 0.904"""	0.958056	0.00127877	0.000163526	KTETQEKNPLPSKETIEQEKQAG	generic|sp_P20065_TYB4_MOUSE__chrX_-1_167207501_167208325_ENSMUST00000112175	|generic|tr_Q6ZWX2_Q6ZWX2_MOUSE__chrX_-1_167207501_167208325_ENSMUST00000112175|
"""index: 5037, intensity: 8660.0, mobility: 0.863"""	0.954836	0.00127877	0.000167352	RAEEEAVWGDGSPEPSPRE	generic|sp_P01193_COLI_MOUSE|
"""index: 23180, intensity: 3375.0, mobility: 1.196"""	0.954816	0.00127877	0.000167376	TMMEVFLQEKPPAVATSTA	generic|tr_A0A0H2UH17_A0A0H2UH17_MOUSE__chr3_-1_90020893_90021060_ENSMUST00000196568__II_979012	|generic|tr_Q8BJ53_Q8BJ53_MOUSE__chr3_-1_90020893_90021060_ENSMUST00000196568__II_979012	|generic|tr_Q812D5_Q812D5_MOUSE__chr3_-1_90020893_90021060_ENSMUST00000196568__II_979012	|generic|tr_A0A0G2JDV6_A0A0G2JDV6_MOUSE__chr3_-1_90020893_90021060_ENSMUST00000196568__II_979012	|generic|sp_Q80X50_UBP2L_MOUSE__chr3_-1_90020893_90021060_ENSMUST00000196568__II_979012	|generic|sp_Q80X50-2_UBP2L_MOUSE__chr3_-1_90020893_90021060_ENSMUST00000196568__II_979012	|generic|sp_Q80X50-3_UBP2L_MOUSE__chr3_-1_90020893_90021060_ENSMUST00000196568__II_979012	|generic|sp_Q80X50-4_UBP2L_MOUSE__chr3_-1_90020893_90021060_ENSMUST00000196568__II_979012	|generic|sp_Q80X50-5_UBP2L_MOUSE__chr3_-1_90020893_90021060_ENSMUST00000196568__II_979012	|generic|tr_Q812D4_Q812D4_MOUSE__chr3_-1_90020893_90021060_ENSMUST00000196568__II_979012	|generic|chr3_-1_90021206_90021490_ENSMUST00000196568|
"""index: 14528, intensity: 26885.0, mobility: 1.018"""	0.954523	0.00127877	0.000167728	PGPTQTLSPNGENNNDIIQDNGTIIPFRKHTVR	generic|sp_Q8R001_MARE2_MOUSE	|generic|sp_Q8R001_MARE2_MOUSE	|generic|tr_E9Q1B7_E9Q1B7_MOUSE__chr18_1_23853664_23853702_ENSMUST00000155708	|generic|tr_E9Q1B7_E9Q1B7_MOUSE__chr18_1_23853664_23853702_ENSMUST00000155708|
"""index: 18641, intensity: 4129.0, mobility: 1.153"""	0.954281	0.00127877	0.00016802	EAPSNLSVNELLTPQGPR	generic|tr_Q8CAD1_Q8CAD1_MOUSE__chrX_1_20851679_20851816_ENSMUST00000136451__II_836925|
"""index: 1509, intensity: 2623.0, mobility: 0.957"""	0.954074	0.00127877	0.000168269	LPTKETIEQEK	generic|tr_A6H6H4_A6H6H4_MOUSE|
"""index: 6549, intensity: 96501.0, mobility: 0.915"""	0.953981	0.00127877	0.000168382	AEPPPPEPPRI	generic|sp_Q8BIF0_C99L2_MOUSE	|generic|sp_Q8BIF0-2_C99L2_MOUSE	|generic|tr_I7HJQ8_I7HJQ8_MOUSE	|generic|tr_A2AP74_A2AP74_MOUSE|
"""index: 19686, intensity: 4324.0, mobility: 1.185"""	0.953673	0.00127877	0.000168755	QVPNYTLTSSTLPQTGGSQQPPQPQQAYSQKALL	generic|sp_P70297_STAM1_MOUSE__chr2_1_14102418_14102489_ENSMUST00000193636__II_1014500	|generic|IP_1121602_TX=10090	|generic|tr_Q3UMC8_Q3UMC8_MOUSE__chr2_1_14102418_14102489_ENSMUST00000193636	|generic|tr_Q9CU37_Q9CU37_MOUSE	|generic|tr_Q3TPR2_Q3TPR2_MOUSE__chr2_1_14141735_14141881_ENSMUST00000193636|
"""index: 21807, intensity: 2602.0, mobility: 1.141"""	0.953131	0.00127877	0.000169413	NGYENPTYKFFEQMQN	generic|tr_Q3TXI9_Q3TXI9_MOUSE__chr16_-1_84955331_84955420_ENSMUST00000227737__II_3496014	|generic|tr_Q8BPV5_Q8BPV5_MOUSE__chr16_-1_84955331_84955420_ENSMUST00000227737__II_3496014	|generic|tr_Q8BPC7_Q8BPC7_MOUSE__chr16_-1_84955331_84955420_ENSMUST00000227737__II_3496014	|generic|sp_P12023_A4_MOUSE__chr16_-1_84955331_84955420_ENSMUST00000227737__II_3496014	|generic|sp_P12023-3_A4_MOUSE__chr16_-1_84955331_84955420_ENSMUST00000227737__II_3496014	|generic|tr_Q3TWF3_Q3TWF3_MOUSE__chr16_-1_84955331_84955420_ENSMUST00000227737__II_3496014	|generic|tr_Q6GR78_Q6GR78_MOUSE__chr16_-1_84955331_84955420_ENSMUST00000227737__II_3496014	|generic|tr_A0A2I3BQZ9_A0A2I3BQZ9_MOUSE__chr16_-1_84955331_84955420_ENSMUST00000227737__II_3496014	|generic|tr_Q53ZT3_Q53ZT3_MOUSE__chr16_-1_84955331_84955420_ENSMUST00000227737__II_3496014	|generic|tr_A0A2I3BPT1_A0A2I3BPT1_MOUSE__chr16_-1_84955331_84955420_ENSMUST00000227737__II_3496014|
"""index: 4560, intensity: 5138.0, mobility: 0.822"""	0.952877	0.00127877	0.000169723	TDTEDKGEFLSEGGGVR	generic|sp_E9PV24_FIBA_MOUSE	|generic|sp_E9PV24-2_FIBA_MOUSE|
"""index: 7013, intensity: 33830.0, mobility: 0.972"""	0.952808	0.00127877	0.000169807	SPQLEDEAKELQ	generic|tr_Q3UXY8_Q3UXY8_MOUSE	|generic|sp_P22005_PENK_MOUSE|
"""index: 18698, intensity: 18970.0, mobility: 1.005"""	0.952679	0.00127877	0.000169964	LAEDVTAALAKQGL	generic|sp_P20357_MTAP2_MOUSE__chr1_1_66438885_66439007_ENSMUST00000172486	|generic|tr_Q80ZL4_Q80ZL4_MOUSE__chr1_1_66438885_66439007_ENSMUST00000172486	|generic|tr_Q3TLQ0_Q3TLQ0_MOUSE__chr1_1_66438885_66439007_ENSMUST00000172486	|generic|tr_Q80X35_Q80X35_MOUSE__chr1_1_66438885_66439007_ENSMUST00000172486	|generic|tr_B2KGT5_B2KGT5_MOUSE__chr1_1_66438885_66439007_ENSMUST00000172486	|generic|tr_A0A668KLC6_A0A668KLC6_MOUSE__chr1_1_66438885_66439007_ENSMUST00000172486|
"""index: 14259, intensity: 31112.0, mobility: 0.963"""	0.950986	0.00127877	0.000172042	TLADEVSASLAKQ	generic|II_1128081_TX=10090	|generic|II_1128079_TX=10090	|generic|tr_A0A0A0MQC7_A0A0A0MQC7_MOUSE	|generic|tr_A2A5Y6_A2A5Y6_MOUSE	|generic|sp_P10637_TAU_MOUSE	|generic|sp_P10637-2_TAU_MOUSE	|generic|sp_P10637-3_TAU_MOUSE	|generic|sp_P10637-4_TAU_MOUSE	|generic|tr_Q3UH19_Q3UH19_MOUSE	|generic|sp_P10637-6_TAU_MOUSE	|generic|tr_Q8C5K4_Q8C5K4_MOUSE	|generic|tr_Q547J4_Q547J4_MOUSE	|generic|tr_B1AQW2_B1AQW2_MOUSE	|generic|sp_TAU_HUMAN_|
"""index: 14624, intensity: 4697.0, mobility: 1.089"""	0.949984	0.00127877	0.000173284	GASQAGMTGYGMPRQIM	generic|tr_Q9D6K2_Q9D6K2_MOUSE	|generic|sp_Q9R1Q8_TAGL3_MOUSE|
"""index: 5497, intensity: 4962.0, mobility: 0.829"""	0.948924	0.00127877	0.000174609	SKQETQSAEPPPPEPPRI	generic|sp_Q8BIF0_C99L2_MOUSE	|generic|sp_Q8BIF0-2_C99L2_MOUSE	|generic|tr_I7HJQ8_I7HJQ8_MOUSE	|generic|tr_A2AP74_A2AP74_MOUSE|
"""index: 3661, intensity: 4525.0, mobility: 0.853"""	0.948434	0.00127877	0.000175225	MGSNKGASQAGMTGYGMPRQ	generic|tr_Q9D6K2_Q9D6K2_MOUSE	|generic|sp_Q9R1Q8_TAGL3_MOUSE|
"""index: 29875, intensity: 2596.0, mobility: 1.044"""	0.946974	0.00127877	0.000177071	TLADEVSASLAKQGL	generic|II_1128081_TX=10090	|generic|II_1128079_TX=10090	|generic|tr_A0A0A0MQC7_A0A0A0MQC7_MOUSE	|generic|tr_A2A5Y6_A2A5Y6_MOUSE	|generic|sp_P10637_TAU_MOUSE	|generic|sp_P10637-2_TAU_MOUSE	|generic|sp_P10637-4_TAU_MOUSE	|generic|tr_Q3UH19_Q3UH19_MOUSE	|generic|sp_P10637-6_TAU_MOUSE	|generic|tr_Q8C5K4_Q8C5K4_MOUSE	|generic|tr_Q547J4_Q547J4_MOUSE	|generic|tr_B1AQW2_B1AQW2_MOUSE	|generic|sp_TAU_HUMAN_|
"""index: 7072, intensity: 3356.0, mobility: 0.735"""	0.946429	0.00127877	0.000177765	ATRLMTGAGNILK	generic|sp_P70414_NAC1_MOUSE	|generic|tr_A0A3Q4EBU5_A0A3Q4EBU5_MOUSE	|generic|tr_Q91ZJ7_Q91ZJ7_MOUSE	|generic|tr_Q68FL0_Q68FL0_MOUSE	|generic|tr_Q27PY9_Q27PY9_MOUSE	|generic|tr_Q8BXB3_Q8BXB3_MOUSE	|generic|tr_G5E8Y0_G5E8Y0_MOUSE	|generic|tr_Q9ET74_Q9ET74_MOUSE	|generic|tr_G3X9J1_G3X9J1_MOUSE	|generic|tr_A0A3Q4L326_A0A3Q4L326_MOUSE	|generic|tr_Q8R505_Q8R505_MOUSE	|generic|tr_O35157_O35157_MOUSE|
"""index: 6774, intensity: 23212.0, mobility: 1.089"""	0.945251	0.00127877	0.000179276	AKAPAPAAPAAAEPQAEAPAAAASSEQSVAVKE	generic|sp_Q91XV3_BASP1_MOUSE|
"""index: 5070, intensity: 4411.0, mobility: 0.816"""	0.944953	0.00127877	0.000179659	KQETQSAEPPPPEPPRI	generic|sp_Q8BIF0_C99L2_MOUSE	|generic|sp_Q8BIF0-2_C99L2_MOUSE	|generic|tr_I7HJQ8_I7HJQ8_MOUSE	|generic|tr_A2AP74_A2AP74_MOUSE|
"""index: 17527, intensity: 19370.0, mobility: 0.730"""	0.944703	0.00127877	0.000179982	LPGPLQDMFKK	generic|sp_P63040_CPLX1_MOUSE	|generic|sp_P84086_CPLX2_MOUSE|
"""index: 12945, intensity: 40073.0, mobility: 0.979"""	0.944515	0.00127877	0.000180225	LKPRTVATPLNQVANPNSAIFGGARPREEVVQKEQE	generic|tr_Q80U88_Q80U88_MOUSE__chr5_-1_134625358_134625459_ENSMUST00000202289__II_929730	|generic|tr_Q3V244_Q3V244_MOUSE__chr5_-1_134625358_134625459_ENSMUST00000202289__II_929730	|generic|tr_Q3TG58_Q3TG58_MOUSE__chr5_-1_134625358_134625459_ENSMUST00000202289__II_929730	|generic|tr_Q564E5_Q564E5_MOUSE__chr5_-1_134625358_134625459_ENSMUST00000202289__II_929730|
"""index: 17172, intensity: 14472.0, mobility: 0.730"""	0.943584	0.00127877	0.000181434	LPGPLQDMFKK	generic|sp_P63040_CPLX1_MOUSE	|generic|sp_P84086_CPLX2_MOUSE|
"""index: 2886, intensity: 4361.0, mobility: 0.788"""	0.943365	0.00127877	0.000181719	LPTKETIEQEKRSEIS	generic|tr_A6H6H4_A6H6H4_MOUSE|
"""index: 4864, intensity: 3840.0, mobility: 0.953"""	0.941953	0.00127877	0.000183571	LADEVSASLAKQG	generic|II_1128081_TX=10090	|generic|II_1128079_TX=10090	|generic|tr_A0A0A0MQC7_A0A0A0MQC7_MOUSE	|generic|tr_A2A5Y6_A2A5Y6_MOUSE	|generic|sp_P10637_TAU_MOUSE	|generic|sp_P10637-2_TAU_MOUSE	|generic|sp_P10637-3_TAU_MOUSE	|generic|sp_P10637-4_TAU_MOUSE	|generic|tr_Q3UH19_Q3UH19_MOUSE	|generic|sp_P10637-6_TAU_MOUSE	|generic|tr_Q8C5K4_Q8C5K4_MOUSE	|generic|tr_Q547J4_Q547J4_MOUSE	|generic|tr_B1AQW2_B1AQW2_MOUSE	|generic|sp_TAU_HUMAN_|
"""index: 12601, intensity: 3874.0, mobility: 0.917"""	0.941678	0.00127877	0.000183933	FSLSGAQIDDNIPRRTTQ	generic|sp_O08553_DPYL2_MOUSE|
"""index: 28914, intensity: 9570.0, mobility: 1.046"""	0.941511	0.00127877	0.000184155	TLAEDVTAALAKQGL	generic|sp_P20357_MTAP2_MOUSE__chr1_1_66438885_66439007_ENSMUST00000172486	|generic|tr_Q80ZL4_Q80ZL4_MOUSE__chr1_1_66438885_66439007_ENSMUST00000172486	|generic|tr_Q3TLQ0_Q3TLQ0_MOUSE__chr1_1_66438885_66439007_ENSMUST00000172486	|generic|tr_Q80X35_Q80X35_MOUSE__chr1_1_66438885_66439007_ENSMUST00000172486	|generic|tr_B2KGT5_B2KGT5_MOUSE__chr1_1_66438885_66439007_ENSMUST00000172486	|generic|tr_A0A668KLC6_A0A668KLC6_MOUSE__chr1_1_66438885_66439007_ENSMUST00000172486|
"""index: 16924, intensity: 5756.0, mobility: 0.914"""	0.941465	0.00127877	0.000184215	FNLPEPAPPRPSLSQDEVKAETIRSLR	generic|sp_O88935_SYN1_MOUSE__chr6_1_115261704_115261733_ENSMUST00000203768	|generic|sp_O88935-3_SYN1_MOUSE__chr6_1_115261704_115261733_ENSMUST00000203768|
"""index: 4182, intensity: 3502.0, mobility: 0.854"""	0.940431	0.00127877	0.000185589	MGTNRGASQAGMTGYGMPRQ	generic|sp_Q9WVA4_TAGL2_MOUSE|
"""index: 9335, intensity: 51388.0, mobility: 0.953"""	0.940423	0.00127877	0.0001856	ADEVSASLAKQGL	generic|II_1128081_TX=10090	|generic|II_1128079_TX=10090	|generic|tr_A0A0A0MQC7_A0A0A0MQC7_MOUSE	|generic|tr_A2A5Y6_A2A5Y6_MOUSE	|generic|sp_P10637_TAU_MOUSE	|generic|sp_P10637-2_TAU_MOUSE	|generic|sp_P10637-4_TAU_MOUSE	|generic|tr_Q3UH19_Q3UH19_MOUSE	|generic|sp_P10637-6_TAU_MOUSE	|generic|tr_Q8C5K4_Q8C5K4_MOUSE	|generic|tr_Q547J4_Q547J4_MOUSE	|generic|tr_B1AQW2_B1AQW2_MOUSE	|generic|sp_TAU_HUMAN_|
"""index: 1995, intensity: 3054.0, mobility: 0.898"""	0.93963	0.00127877	0.000186659	NTLPTKETIEQEKRSE	generic|tr_A6H6H4_A6H6H4_MOUSE|
"""index: 3171, intensity: 2632.0, mobility: 1.050"""	0.938258	0.00127877	0.000188506	SLSGSQIDDHVPK	generic|sp_Q9EQF6_DPYL5_MOUSE__chr5_1_30791522_30791638_ENSMUST00000198503__II_944569|
"""index: 16233, intensity: 10743.0, mobility: 0.965"""	0.937295	0.00127877	0.000189815	PGPTQTLSPNGENNNDIIQDNGTIIPFRKHT	generic|sp_Q8R001_MARE2_MOUSE	|generic|sp_Q8R001_MARE2_MOUSE	|generic|tr_E9Q1B7_E9Q1B7_MOUSE__chr18_1_23853664_23853702_ENSMUST00000155708	|generic|tr_E9Q1B7_E9Q1B7_MOUSE__chr18_1_23853664_23853702_ENSMUST00000155708|
"""index: 7497, intensity: 5272.0, mobility: 0.919"""	0.936957	0.00127877	0.000190276	FSLSGSQIDDHVPKRASA	generic|sp_Q9EQF6_DPYL5_MOUSE__chr5_1_30791522_30791638_ENSMUST00000198503__II_944569|
"""index: 14331, intensity: 5875.0, mobility: 1.085"""	0.936826	0.00127877	0.000190456	GQPASGGGGGYGPQGDYGQQGYGQQGAPTSFSNQM	generic|sp_Q62277_SYPH_MOUSE|
"""index: 19793, intensity: 21015.0, mobility: 1.054"""	0.935913	0.00127877	0.000191708	VSGDYGHPVYIVQDGPPQSPPNIYYKV	generic|tr_Q543Q7_Q543Q7_MOUSE|
"""index: 26825, intensity: 3440.0, mobility: 1.147"""	0.935402	0.00127877	0.000192413	LESVFQELGKLTGPSNQ	generic|sp_Q03517_SCG2_MOUSE	|generic|tr_Q4W8U9_Q4W8U9_MOUSE|
"""index: 7288, intensity: 3236.0, mobility: 1.092"""	0.934295	0.00127877	0.000193948	GAPAQGQLVARPSSVNY	generic|tr_Q3UB97_Q3UB97_MOUSE	|generic|sp_O08992_SDCB1_MOUSE	|generic|tr_Q3U6J5_Q3U6J5_MOUSE	|generic|tr_Q3U724_Q3U724_MOUSE	|generic|tr_A2AKJ9_A2AKJ9_MOUSE	|generic|tr_Q3UBE4_Q3UBE4_MOUSE	|generic|tr_H3BLG5_H3BLG5_MOUSE|
"""index: 23349, intensity: 4354.0, mobility: 1.037"""	0.934123	0.00127877	0.000194188	TLADEVSASLAKQGL	generic|II_1128081_TX=10090	|generic|II_1128079_TX=10090	|generic|tr_A0A0A0MQC7_A0A0A0MQC7_MOUSE	|generic|tr_A2A5Y6_A2A5Y6_MOUSE	|generic|sp_P10637_TAU_MOUSE	|generic|sp_P10637-2_TAU_MOUSE	|generic|sp_P10637-4_TAU_MOUSE	|generic|tr_Q3UH19_Q3UH19_MOUSE	|generic|sp_P10637-6_TAU_MOUSE	|generic|tr_Q8C5K4_Q8C5K4_MOUSE	|generic|tr_Q547J4_Q547J4_MOUSE	|generic|tr_B1AQW2_B1AQW2_MOUSE	|generic|sp_TAU_HUMAN_|
"""index: 14042, intensity: 27053.0, mobility: 0.968"""	0.934052	0.00127877	0.000194286	AEDVTAALAKQGL	generic|sp_P20357_MTAP2_MOUSE__chr1_1_66438885_66439007_ENSMUST00000172486	|generic|tr_Q80ZL4_Q80ZL4_MOUSE__chr1_1_66438885_66439007_ENSMUST00000172486	|generic|tr_Q3TLQ0_Q3TLQ0_MOUSE__chr1_1_66438885_66439007_ENSMUST00000172486	|generic|tr_Q80X35_Q80X35_MOUSE__chr1_1_66438885_66439007_ENSMUST00000172486	|generic|tr_B2KGT5_B2KGT5_MOUSE__chr1_1_66438885_66439007_ENSMUST00000172486	|generic|tr_A0A668KLC6_A0A668KLC6_MOUSE__chr1_1_66438885_66439007_ENSMUST00000172486|
"""index: 25647, intensity: 2855.0, mobility: 1.257"""	0.93389	0.00127877	0.000194513	GTGAQQSTPGVFMGPTNIPFTS	generic|tr_D3YVX4_D3YVX4_MOUSE__chr1_-1_23849295_23849438_ENSMUST00000133398__II_1043053	|generic|sp_Q91VZ6_SMAP1_MOUSE__chr1_-1_23849295_23849438_ENSMUST00000133398__II_1043053|
"""index: 25734, intensity: 3913.0, mobility: 1.196"""	0.933182	0.00127877	0.000195505	GSQTPQMPAQAMFMAPAQM	generic|sp_Q7TN29_SMAP2_MOUSE|
"""index: 6382, intensity: 5021.0, mobility: 1.100"""	0.932924	0.00127877	0.000195866	EEEAVWGDGSPEPSPRE	generic|sp_P01193_COLI_MOUSE|
"""index: 12087, intensity: 33803.0, mobility: 0.924"""	0.932231	0.00127877	0.000196844	GEKLSPKSDISPLTPRESSPLY	generic|sp_P14873_MAP1B_MOUSE	|generic|tr_B2RQQ5_B2RQQ5_MOUSE|
"""index: 15755, intensity: 20197.0, mobility: 1.096"""	0.9321	0.00127877	0.000197029	AEPYDDIVGETVEKTE	generic|tr_Q78TF3_Q78TF3_MOUSE__chr9_1_109978869_110002753_ENSMUST00000169851	|generic|sp_P27546_MAP4_MOUSE	|generic|sp_P27546-2_MAP4_MOUSE	|generic|sp_P27546-3_MAP4_MOUSE|
"""index: 12261, intensity: 32225.0, mobility: 0.896"""	0.931563	0.00127877	0.00019779	MGSNKGASQAGMTGYGMPRQIM	generic|tr_Q9D6K2_Q9D6K2_MOUSE	|generic|sp_Q9R1Q8_TAGL3_MOUSE|
"""index: 5573, intensity: 10972.0, mobility: 1.026"""	0.931487	0.00127877	0.000197898	TAATSAAQNAFKGNQM	generic|tr_Q3TD71_Q3TD71_MOUSE	|generic|tr_Q3TSA8_Q3TSA8_MOUSE	|generic|tr_Q3UY11_Q3UY11_MOUSE|
"""index: 21074, intensity: 148693.0, mobility: 0.949"""	0.930986	0.00127877	0.000198612	APNLSRMGAVPVMIPAQSKDGSIV	generic|sp_P97792_CXAR_MOUSE__chr16_1_78334866_78334964_ENSMUST00000231251|
"""index: 3996, intensity: 3568.0, mobility: 0.809"""	0.930967	0.00127877	0.000198639	AQQFAETAHKLAMK	generic|tr_Q3TYA4_Q3TYA4_MOUSE	|generic|sp_Q8R3T5_STXB6_MOUSE|
"""index: 14420, intensity: 5924.0, mobility: 1.127"""	0.929433	0.00127877	0.000200839	IVQDGPPQSPPNIYYKV	generic|tr_Q543Q7_Q543Q7_MOUSE|
"""index: 1390, intensity: 5839.0, mobility: 0.801"""	0.929125	0.00127877	0.000201283	LNQEQAEQGREHLA	generic|sp_Q03517_SCG2_MOUSE	|generic|tr_Q4W8U9_Q4W8U9_MOUSE|
"""index: 12751, intensity: 3970.0, mobility: 0.999"""	0.926452	0.00127877	0.000205184	AQQESPPKNYLGVEEEKIMDHSHSDGLH	generic|sp_Q6P5F6_S39AA_MOUSE|
"""index: 22028, intensity: 6492.0, mobility: 1.059"""	0.926248	0.00127877	0.000205485	LYQEPVLGPVRGPF	generic|sp_CASB_BOVIN_|
"""index: 667, intensity: 2655.0, mobility: 0.826"""	0.926177	0.00127877	0.00020559	TSPAKQQAPPVRNLH	generic|sp_O08553_DPYL2_MOUSE|
"""index: 6276, intensity: 345772.0, mobility: 0.901"""	0.925775	0.00127877	0.000206183	AEPPPPEPPRI	generic|sp_Q8BIF0_C99L2_MOUSE	|generic|sp_Q8BIF0-2_C99L2_MOUSE	|generic|tr_I7HJQ8_I7HJQ8_MOUSE	|generic|tr_A2AP74_A2AP74_MOUSE|
"""index: 17537, intensity: 4660.0, mobility: 0.958"""	0.925739	0.00127877	0.000206237	HPVYIVQDGPPQSPPNIYYKV	generic|tr_Q543Q7_Q543Q7_MOUSE|
"""index: 2118, intensity: 2716.0, mobility: 0.976"""	0.92504	0.00127877	0.000207275	SPGFSDSTSAAKETA	generic|sp_P14873_MAP1B_MOUSE	|generic|tr_B2RQQ5_B2RQQ5_MOUSE|
"""index: 19314, intensity: 3184.0, mobility: 1.044"""	0.924721	0.00127877	0.00020775	LATLADEVSASLAKQ	generic|II_1128081_TX=10090	|generic|II_1128079_TX=10090	|generic|tr_A0A0A0MQC7_A0A0A0MQC7_MOUSE	|generic|tr_A2A5Y6_A2A5Y6_MOUSE	|generic|sp_P10637_TAU_MOUSE	|generic|sp_P10637-2_TAU_MOUSE	|generic|sp_P10637-3_TAU_MOUSE	|generic|sp_P10637-4_TAU_MOUSE	|generic|tr_Q3UH19_Q3UH19_MOUSE	|generic|sp_P10637-6_TAU_MOUSE	|generic|tr_Q8C5K4_Q8C5K4_MOUSE	|generic|tr_Q547J4_Q547J4_MOUSE	|generic|tr_B1AQW2_B1AQW2_MOUSE	|generic|sp_TAU_HUMAN_|
"""index: 23162, intensity: 3543.0, mobility: 0.875"""	0.924645	0.00127877	0.000207864	TPLVTLFKNAIIKNAH	generic|sp_P01193_COLI_MOUSE|
"""index: 19865, intensity: 3557.0, mobility: 1.204"""	0.924494	0.00127877	0.000208088	SQVPNYTLTSSTLPQTGGSQQPPQPQQAYSQKALL	generic|sp_P70297_STAM1_MOUSE__chr2_1_14102418_14102489_ENSMUST00000193636__II_1014500	|generic|IP_1121602_TX=10090	|generic|tr_Q3UMC8_Q3UMC8_MOUSE__chr2_1_14102418_14102489_ENSMUST00000193636	|generic|tr_Q9CU37_Q9CU37_MOUSE	|generic|tr_Q3TPR2_Q3TPR2_MOUSE__chr2_1_14141735_14141881_ENSMUST00000193636|
"""index: 4793, intensity: 20029.0, mobility: 1.003"""	0.924241	0.00127877	0.000208467	AVWGDGSPEPSPRE	generic|sp_P01193_COLI_MOUSE|
"""index: 3059, intensity: 15745.0, mobility: 0.976"""	0.924153	0.00127877	0.000208599	ATSAAQNAFKGNQM	generic|tr_Q3TD71_Q3TD71_MOUSE	|generic|tr_Q3TSA8_Q3TSA8_MOUSE	|generic|tr_Q3UY11_Q3UY11_MOUSE|
"""index: 15652, intensity: 4370.0, mobility: 1.098"""	0.924074	0.00127877	0.000208718	AEPYDDIVGETVEKTE	generic|tr_Q78TF3_Q78TF3_MOUSE__chr9_1_109978869_110002753_ENSMUST00000169851	|generic|sp_P27546_MAP4_MOUSE	|generic|sp_P27546-2_MAP4_MOUSE	|generic|sp_P27546-3_MAP4_MOUSE|
"""index: 3802, intensity: 3368.0, mobility: 1.046"""	0.922859	0.00127877	0.000210546	GFAQDSQAKVSQLK	generic|sp_Q5HZI2_C2C4C_MOUSE|
"""index: 1760, intensity: 11627.0, mobility: 1.122"""	0.922791	0.00127877	0.000210648	TLPTKETIEQEKRSE	generic|tr_A6H6H4_A6H6H4_MOUSE|
"""index: 2082, intensity: 3138.0, mobility: 0.756"""	0.922741	0.00127877	0.000210724	TLPTKETIEQEK	generic|tr_A6H6H4_A6H6H4_MOUSE|
"""index: 4657, intensity: 7703.0, mobility: 0.941"""	0.921786	0.00127877	0.000212174	LADEVSASLAKQ	generic|II_1128081_TX=10090	|generic|II_1128079_TX=10090	|generic|tr_A0A0A0MQC7_A0A0A0MQC7_MOUSE	|generic|tr_A2A5Y6_A2A5Y6_MOUSE	|generic|sp_P10637_TAU_MOUSE	|generic|sp_P10637-2_TAU_MOUSE	|generic|sp_P10637-3_TAU_MOUSE	|generic|sp_P10637-4_TAU_MOUSE	|generic|tr_Q3UH19_Q3UH19_MOUSE	|generic|sp_P10637-6_TAU_MOUSE	|generic|tr_Q8C5K4_Q8C5K4_MOUSE	|generic|tr_Q547J4_Q547J4_MOUSE	|generic|tr_B1AQW2_B1AQW2_MOUSE	|generic|sp_TAU_HUMAN_|
"""index: 2403, intensity: 3105.0, mobility: 1.069"""	0.921707	0.00127877	0.000212294	IPVGSLKNEDTPNR	generic|sp_Q03517_SCG2_MOUSE	|generic|tr_Q4W8U9_Q4W8U9_MOUSE|
"""index: 12547, intensity: 3623.0, mobility: 1.197"""	0.921321	0.00127877	0.000212884	SSLGSMSPSNMEGYSKTQY	generic|tr_Q3TV22_Q3TV22_MOUSE__chr16_1_78334866_78334964_ENSMUST00000231251	|generic|sp_P97792_CXAR_MOUSE__chr16_1_78334866_78334964_ENSMUST00000231251	|generic|sp_P97792-2_CXAR_MOUSE__chr16_1_78334866_78334964_ENSMUST00000231251|
"""index: 21063, intensity: 5660.0, mobility: 0.884"""	0.920864	0.00127877	0.000213584	ADSSVEKQVALLKALYGHGQISH	generic|tr_A0A0A0MQA8_A0A0A0MQA8_MOUSE	|generic|sp_P41539_TKN1_MOUSE|
"""index: 11891, intensity: 2613.0, mobility: 1.171"""	0.920325	0.00127877	0.000214412	NAPVTEYMSQNANFQNPR	generic|tr_A0A0G2JGJ4_A0A0G2JGJ4_MOUSE__II_933118	|generic|sp_Q6P5F7_TTYH3_MOUSE__chr5_-1_140634755_140634850_ENSMUST00000198704|
"""index: 13900, intensity: 4753.0, mobility: 1.096"""	0.920072	0.00127877	0.000214802	SLSAASAPLVETSTPLR	generic|sp_Q9QXV0_PCS1N_MOUSE|
"""index: 14638, intensity: 23287.0, mobility: 1.001"""	0.919862	0.00127877	0.000215126	PGPTQTLSPNGENNNDIIQDNGTIIPFRKHTVR	generic|sp_Q8R001_MARE2_MOUSE	|generic|sp_Q8R001_MARE2_MOUSE	|generic|tr_E9Q1B7_E9Q1B7_MOUSE__chr18_1_23853664_23853702_ENSMUST00000155708	|generic|tr_E9Q1B7_E9Q1B7_MOUSE__chr18_1_23853664_23853702_ENSMUST00000155708|
"""index: 20817, intensity: 5475.0, mobility: 0.910"""	0.919088	0.00127877	0.000216324	LSLETPVFPGNGDEQPLTENPR	generic|tr_A0A1W2P7R2_A0A1W2P7R2_MOUSE	|generic|sp_P01193_COLI_MOUSE|
"""index: 19499, intensity: 13786.0, mobility: 1.066"""	0.918202	0.00127877	0.000217705	AAAPMIGYPMPTGYSQ	generic|tr_Q921Y3_Q921Y3_MOUSE__chr11_-1_106781850_106782137_ENSMUST00000133426__II_1125049	|generic|tr_Q9CSD9_Q9CSD9_MOUSE__chr11_-1_106783954_106783992_ENSMUST00000133426__II_1125049	|generic|tr_Q3V0Z8_Q3V0Z8_MOUSE__chr11_-1_106784876_106784983_ENSMUST00000133426__II_1125049	|generic|tr_A1L333_A1L333_MOUSE__chr11_-1_106784876_106784983_ENSMUST00000133426__II_1125049	|generic|tr_Q3UXW3_Q3UXW3_MOUSE__chr11_-1_106784876_106784983_ENSMUST00000133426__II_1125049	|generic|tr_Q5U222_Q5U222_MOUSE__chr11_-1_106784876_106784983_ENSMUST00000133426__II_1125049	|generic|tr_Q8BTS0_Q8BTS0_MOUSE__chr11_-1_106784876_106784983_ENSMUST00000133426__II_1125049|
"""index: 7519, intensity: 4789.0, mobility: 0.899"""	0.918115	0.00127877	0.000217842	TYAPVISAEKAYHEQ	generic|tr_Q99KA2_Q99KA2_MOUSE__IP_3506393	|generic|tr_A0A0A0MQA5_A0A0A0MQA5_MOUSE__chr1_-1_75215622_75215885_ENSMUST00000188593__IP_3506393	|generic|sp_P05213_TBA1B_MOUSE__IP_3506392	|generic|tr_Q52L87_Q52L87_MOUSE__IP_3506392	|generic|sp_P68368_TBA4A_MOUSE__chr1_-1_75215622_75215885_ENSMUST00000188593__IP_3506393	|generic|tr_Q3TIZ0_Q3TIZ0_MOUSE__IP_3506393	|generic|sp_P68369_TBA1A_MOUSE__IP_3506392	|generic|IP_988840_TX=10090	|generic|IP_1052575_TX=10090	|generic|IP_3456589_TX=10090	|generic|IP_3502747_TX=10090	|generic|tr_Q9D9Y2_Q9D9Y2_MOUSE	|generic|sp_P05214_TBA3_MOUSE|
"""index: 4338, intensity: 2888.0, mobility: 0.974"""	0.917567	0.00127877	0.0002187	VQLAGTRESVDSAKPRVY	generic|sp_P35455_NEU2_MOUSE|
"""index: 6706, intensity: 214566.0, mobility: 0.901"""	0.917399	0.00127877	0.000218964	AEPPPPEPPRI	generic|sp_Q8BIF0_C99L2_MOUSE	|generic|sp_Q8BIF0-2_C99L2_MOUSE	|generic|tr_I7HJQ8_I7HJQ8_MOUSE	|generic|tr_A2AP74_A2AP74_MOUSE|
"""index: 2620, intensity: 2805.0, mobility: 0.970"""	0.916962	0.00127877	0.000219653	LFKNAIIKNAH	generic|sp_P01193_COLI_MOUSE|
"""index: 2485, intensity: 4991.0, mobility: 0.741"""	0.91673	0.00127877	0.000220019	IPVGSLKNEDTPNR	generic|sp_Q03517_SCG2_MOUSE	|generic|tr_Q4W8U9_Q4W8U9_MOUSE|
"""index: 26856, intensity: 3917.0, mobility: 0.990"""	0.916161	0.00127877	0.000220919	AKLQSSPDYLQVLEEQTALNKI	generic|tr_Q8BL04_Q8BL04_MOUSE	|generic|sp_Q810B8_SLIK4_MOUSE|
"""index: 4379, intensity: 3320.0, mobility: 0.997"""	0.915906	0.00127877	0.000221325	GASQAGMTGYGMPRQ	generic|tr_Q9D6K2_Q9D6K2_MOUSE	|generic|sp_Q9WVA4_TAGL2_MOUSE	|generic|sp_Q9R1Q8_TAGL3_MOUSE|
"""index: 8038, intensity: 4954.0, mobility: 1.050"""	0.915129	0.00127877	0.000222562	AQPAPKPEPSFSEYASVQVQRK	generic|sp_P97797_SHPS1_MOUSE	|generic|sp_P97797-2_SHPS1_MOUSE	|generic|sp_P97797-3_SHPS1_MOUSE	|generic|sp_P97797-4_SHPS1_MOUSE	|generic|tr_Q2M4I8_Q2M4I8_MOUSE	|generic|tr_E0CX65_E0CX65_MOUSE|
"""index: 11725, intensity: 3088.0, mobility: 1.209"""	0.915081	0.00127877	0.000222639	NQPQTQYSATPNYTYSNEM	generic|sp_Q9JKD3_SCAM5_MOUSE__chr9_-1_57443670_57443780_ENSMUST00000215208__II_3456302|
"""index: 5265, intensity: 3921.0, mobility: 1.005"""	0.914987	0.00127877	0.00022279	EAVWGDGSPEPSPRE	generic|sp_P01193_COLI_MOUSE|
"""index: 3546, intensity: 70454.0, mobility: 0.814"""	0.914957	0.00127877	0.000222838	TLPTKETIEQEKRSEIS	generic|tr_A6H6H4_A6H6H4_MOUSE|
"""index: 21091, intensity: 137168.0, mobility: 0.990"""	0.914785	0.00127877	0.000223114	APNLSRMGAVPVMIPAQSKDGSIV	generic|sp_P97792_CXAR_MOUSE__chr16_1_78334866_78334964_ENSMUST00000231251|
"""index: 26881, intensity: 5010.0, mobility: 0.991"""	0.914133	0.00127877	0.00022416	AKLQSSPDYLQVLEEQTALNKI	generic|tr_Q8BL04_Q8BL04_MOUSE	|generic|sp_Q810B8_SLIK4_MOUSE|
"""index: 15199, intensity: 4514.0, mobility: 1.157"""	0.914111	0.00127877	0.000224195	IVQDGPPQSPPNIYYKV	generic|tr_Q543Q7_Q543Q7_MOUSE|
"""index: 6777, intensity: 5191.0, mobility: 0.973"""	0.911963	0.00127877	0.000227679	HLVDEPQNLIK	generic|sp_ALBU_BOVIN_|
"""index: 7268, intensity: 28563.0, mobility: 0.919"""	0.911915	0.00127877	0.000227759	QVANPNSAIFGGARPREEVVQKEQE	generic|tr_Q80U88_Q80U88_MOUSE__chr5_-1_134625358_134625459_ENSMUST00000202289__II_929730	|generic|tr_Q3V244_Q3V244_MOUSE__chr5_-1_134625358_134625459_ENSMUST00000202289__II_929730	|generic|tr_Q3TG58_Q3TG58_MOUSE__chr5_-1_134625358_134625459_ENSMUST00000202289__II_929730	|generic|tr_Q564E5_Q564E5_MOUSE__chr5_-1_134625358_134625459_ENSMUST00000202289__II_929730|
"""index: 20688, intensity: 6746.0, mobility: 1.285"""	0.910714	0.00127877	0.000229731	LSLETPVFPGNGDEQPLTENPR	generic|tr_A0A1W2P7R2_A0A1W2P7R2_MOUSE	|generic|sp_P01193_COLI_MOUSE|
"""index: 1593, intensity: 2875.0, mobility: 1.069"""	0.909027	0.00127877	0.000232531	GSQQPPQPQQAYSQKA	generic|sp_P70297_STAM1_MOUSE__chr2_1_14102418_14102489_ENSMUST00000193636__II_1014500	|generic|IP_1121602_TX=10090	|generic|tr_Q3UMC8_Q3UMC8_MOUSE__chr2_1_14102418_14102489_ENSMUST00000193636	|generic|tr_Q9CU37_Q9CU37_MOUSE	|generic|tr_Q3TPR2_Q3TPR2_MOUSE__chr2_1_14141735_14141881_ENSMUST00000193636|
"""index: 6597, intensity: 3743.0, mobility: 1.017"""	0.908182	0.00127877	0.000233945	AKAPAPAAPAAAEPQAEAPAAAASSEQSVAVKE	generic|sp_Q91XV3_BASP1_MOUSE|
"""index: 2116, intensity: 5769.0, mobility: 0.773"""	0.908011	0.00127877	0.000234233	TLPTKETIEQEK	generic|tr_A6H6H4_A6H6H4_MOUSE|
"""index: 7798, intensity: 5539.0, mobility: 1.129"""	0.907759	0.00127877	0.000234657	AEEEAVWGDGSPEPSPRE	generic|sp_P01193_COLI_MOUSE|
"""index: 3381, intensity: 123353.0, mobility: 0.987"""	0.907564	0.00127877	0.000234985	IPVGSLKNEDTPN	generic|sp_Q03517_SCG2_MOUSE	|generic|tr_Q4W8U9_Q4W8U9_MOUSE|
"""index: 14710, intensity: 4856.0, mobility: 0.928"""	0.907371	0.00127877	0.000235312	GKPEPMSSAEATPTASEIRNPVF	generic|sp_Q3UNH4_GRIN1_MOUSE|
"""index: 4857, intensity: 17705.0, mobility: 0.967"""	0.907213	0.00127877	0.00023558	AVWGDGSPEPSPRE	generic|sp_P01193_COLI_MOUSE|
"""index: 3198, intensity: 3077.0, mobility: 1.050"""	0.906932	0.00127877	0.000236055	SLSGSQIDDHVPK	generic|sp_Q9EQF6_DPYL5_MOUSE__chr5_1_30791522_30791638_ENSMUST00000198503__II_944569|
"""index: 4543, intensity: 2943.0, mobility: 1.132"""	0.906533	0.00127877	0.000236732	IPVGSLKNEDTPNRQY	generic|sp_Q03517_SCG2_MOUSE	|generic|tr_Q4W8U9_Q4W8U9_MOUSE|
"""index: 3430, intensity: 66337.0, mobility: 1.203"""	0.906489	0.00127877	0.000236807	TLPTKETIEQEKRSEIS	generic|tr_A6H6H4_A6H6H4_MOUSE|
"""index: 25177, intensity: 4469.0, mobility: 0.909"""	0.904371	0.00127877	0.000240436	TVIKYLPGPLQDMFKK	generic|sp_P63040_CPLX1_MOUSE|
"""index: 2375, intensity: 4821.0, mobility: 0.967"""	0.90423	0.00127877	0.000240678	TQEKNPLPSKETIEQEKQ	generic|sp_P20065_TYB4_MOUSE__chrX_-1_167207501_167208325_ENSMUST00000112175	|generic|tr_Q6ZWX2_Q6ZWX2_MOUSE__chrX_-1_167207501_167208325_ENSMUST00000112175|
"""index: 4486, intensity: 2620.0, mobility: 0.789"""	0.90307	0.00127877	0.000242692	LPLVDTHSKRTL	generic|tr_Q3V2S4_Q3V2S4_MOUSE__chr2_1_13574750_13574998_ENSMUST00000155605__II_1014555	|generic|tr_Q3UAX1_Q3UAX1_MOUSE__chr2_1_13574750_13574998_ENSMUST00000155605__II_1014555	|generic|tr_Q3TFD9_Q3TFD9_MOUSE__chr2_1_13574750_13574998_ENSMUST00000155605__II_1014555	|generic|tr_Q5FWJ3_Q5FWJ3_MOUSE__chr2_1_13574750_13574998_ENSMUST00000155605__II_1014555	|generic|tr_Q3UD36_Q3UD36_MOUSE__chr2_1_13574750_13574998_ENSMUST00000155605__II_1014555	|generic|tr_Q3TWV0_Q3TWV0_MOUSE__chr2_1_13574750_13574998_ENSMUST00000155605__II_1014555	|generic|tr_Q3U6S1_Q3U6S1_MOUSE__chr2_1_13582473_13582514_ENSMUST00000193675|
"""index: 10077, intensity: 2893.0, mobility: 0.779"""	0.903012	0.00127877	0.000242793	KVPQVSTPTLVEVSR	generic|sp_ALBU_BOVIN_	|generic|sp_ALBU_HUMAN_|
"""index: 26710, intensity: 4120.0, mobility: 1.114"""	0.903002	0.00127877	0.000242811	LLYQEPVLGPVRGPFP	generic|sp_CASB_BOVIN_|
"""index: 11390, intensity: 4790.0, mobility: 0.857"""	0.902943	0.00127877	0.000242914	SNKGASQAGMTGYGMPRQIM	generic|tr_Q9D6K2_Q9D6K2_MOUSE	|generic|sp_Q9R1Q8_TAGL3_MOUSE|
"""index: 5664, intensity: 68610.0, mobility: 0.856"""	0.902347	0.00127877	0.000243956	EPPPPEPPRI	generic|sp_Q8BIF0_C99L2_MOUSE	|generic|sp_Q8BIF0-2_C99L2_MOUSE	|generic|tr_I7HJQ8_I7HJQ8_MOUSE	|generic|tr_A2AP74_A2AP74_MOUSE|
"""index: 4021, intensity: 5216.0, mobility: 0.922"""	0.9022	0.00127877	0.000244213	QPPPPPYYPPEDKKTQ	generic|tr_Q3TRG5_Q3TRG5_MOUSE__II_1123726	|generic|sp_P97765_WBP2_MOUSE__II_1123728	|generic|sp_P97765-2_WBP2_MOUSE__II_1123726	|generic|chr11_-1_116079543_116079920_ENSMUST00000074628|
"""index: 8338, intensity: 28414.0, mobility: 0.940"""	0.901735	0.00127877	0.00024503	SVNELLTPQGPR	generic|tr_Q8CAD1_Q8CAD1_MOUSE__chrX_1_20851679_20851816_ENSMUST00000136451__II_836925|
"""index: 24160, intensity: 3795.0, mobility: 0.964"""	0.900644	0.00127877	0.000246956	SEKSQTPLVTLFKNAIIK	generic|sp_P01193_COLI_MOUSE|
"""index: 4137, intensity: 3784.0, mobility: 0.960"""	0.89997	0.00127877	0.000248154	SQIDDHVPKRASARILAPPGGRSSG	generic|sp_Q9EQF6_DPYL5_MOUSE__chr5_1_30791522_30791638_ENSMUST00000198503__II_944569|
"""index: 24700, intensity: 26577.0, mobility: 1.006"""	0.897847	0.00127877	0.000251966	TLADEVSASLAKQGL	generic|II_1128081_TX=10090	|generic|II_1128079_TX=10090	|generic|tr_A0A0A0MQC7_A0A0A0MQC7_MOUSE	|generic|tr_A2A5Y6_A2A5Y6_MOUSE	|generic|sp_P10637_TAU_MOUSE	|generic|sp_P10637-2_TAU_MOUSE	|generic|sp_P10637-4_TAU_MOUSE	|generic|tr_Q3UH19_Q3UH19_MOUSE	|generic|sp_P10637-6_TAU_MOUSE	|generic|tr_Q8C5K4_Q8C5K4_MOUSE	|generic|tr_Q547J4_Q547J4_MOUSE	|generic|tr_B1AQW2_B1AQW2_MOUSE	|generic|sp_TAU_HUMAN_|
"""index: 6610, intensity: 3270.0, mobility: 0.794"""	0.897525	0.00127877	0.000252549	AEPPPPEPPRI	generic|sp_Q8BIF0_C99L2_MOUSE	|generic|sp_Q8BIF0-2_C99L2_MOUSE	|generic|tr_I7HJQ8_I7HJQ8_MOUSE	|generic|tr_A2AP74_A2AP74_MOUSE|
"""index: 16413, intensity: 4133.0, mobility: 1.027"""	0.896771	0.00127877	0.00025392	FSLSGAQIDDNIPR	generic|sp_O08553_DPYL2_MOUSE|
"""index: 5107, intensity: 2998.0, mobility: 0.805"""	0.896345	0.00127877	0.000254698	TKLTEEEKNRLNF	generic|sp_CAS2_BOVIN_|
"""index: 12857, intensity: 5490.0, mobility: 0.921"""	0.896171	0.00127877	0.000255016	LKPRTVATPLNQVANPNSAIFGGARPREEVVQKEQE	generic|tr_Q80U88_Q80U88_MOUSE__chr5_-1_134625358_134625459_ENSMUST00000202289__II_929730	|generic|tr_Q3V244_Q3V244_MOUSE__chr5_-1_134625358_134625459_ENSMUST00000202289__II_929730	|generic|tr_Q3TG58_Q3TG58_MOUSE__chr5_-1_134625358_134625459_ENSMUST00000202289__II_929730	|generic|tr_Q564E5_Q564E5_MOUSE__chr5_-1_134625358_134625459_ENSMUST00000202289__II_929730|
"""index: 13368, intensity: 8405.0, mobility: 0.905"""	0.89597	0.00127877	0.000255385	AYGFRDPGPQL	generic|sp_P26339_CMGA_MOUSE	|generic|tr_Q3UN28_Q3UN28_MOUSE|
"""index: 23119, intensity: 3403.0, mobility: 1.279"""	0.895861	0.00127877	0.000255584	AYPATAAAAPMIGYPMPTGYSQ	generic|tr_Q921Y3_Q921Y3_MOUSE__chr11_-1_106781850_106782137_ENSMUST00000133426__II_1125049	|generic|tr_Q9CSD9_Q9CSD9_MOUSE__chr11_-1_106783954_106783992_ENSMUST00000133426__II_1125049	|generic|tr_Q3V0Z8_Q3V0Z8_MOUSE__chr11_-1_106784876_106784983_ENSMUST00000133426__II_1125049	|generic|tr_A1L333_A1L333_MOUSE__chr11_-1_106784876_106784983_ENSMUST00000133426__II_1125049	|generic|tr_Q3UXW3_Q3UXW3_MOUSE__chr11_-1_106784876_106784983_ENSMUST00000133426__II_1125049	|generic|tr_Q5U222_Q5U222_MOUSE__chr11_-1_106784876_106784983_ENSMUST00000133426__II_1125049	|generic|tr_Q8BTS0_Q8BTS0_MOUSE__chr11_-1_106784876_106784983_ENSMUST00000133426__II_1125049|
"""index: 3264, intensity: 24327.0, mobility: 0.914"""	0.895514	0.00127877	0.000256223	TLPTKETIEQEKRSEIS	generic|tr_A6H6H4_A6H6H4_MOUSE|
"""index: 2051, intensity: 2681.0, mobility: 1.006"""	0.895344	0.00127877	0.000256535	TLPTKETIEQEK	generic|tr_A6H6H4_A6H6H4_MOUSE|
"""index: 1472, intensity: 4671.0, mobility: 0.809"""	0.894396	0.00127877	0.000258287	QDNEPEKPVADSETKM	generic|tr_Q543U3_Q543U3_MOUSE__chr15_-1_8636132_8636311_ENSMUST00000125997__II_1092018	|generic|tr_Q8C3T7_Q8C3T7_MOUSE__chr15_-1_8636132_8636311_ENSMUST00000125997	|generic|tr_Q8C7W8_Q8C7W8_MOUSE__chr15_-1_8636132_8636311_ENSMUST00000125997|
"""index: 27228, intensity: 13314.0, mobility: 1.039"""	0.893761	0.00127877	0.000259468	TLADEVSASLAKQGL	generic|II_1128081_TX=10090	|generic|II_1128079_TX=10090	|generic|tr_A0A0A0MQC7_A0A0A0MQC7_MOUSE	|generic|tr_A2A5Y6_A2A5Y6_MOUSE	|generic|sp_P10637_TAU_MOUSE	|generic|sp_P10637-2_TAU_MOUSE	|generic|sp_P10637-4_TAU_MOUSE	|generic|tr_Q3UH19_Q3UH19_MOUSE	|generic|sp_P10637-6_TAU_MOUSE	|generic|tr_Q8C5K4_Q8C5K4_MOUSE	|generic|tr_Q547J4_Q547J4_MOUSE	|generic|tr_B1AQW2_B1AQW2_MOUSE	|generic|sp_TAU_HUMAN_|
"""index: 17772, intensity: 70697.0, mobility: 0.731"""	0.8931	0.00127877	0.000260702	LPGPLQDMFKK	generic|sp_P63040_CPLX1_MOUSE	|generic|sp_P84086_CPLX2_MOUSE|
"""index: 5509, intensity: 5453.0, mobility: 0.980"""	0.892776	0.00127877	0.00026131	AVWGDGSPEPSPRE	generic|sp_P01193_COLI_MOUSE|
"""index: 21661, intensity: 5137.0, mobility: 1.019"""	0.892624	0.00127877	0.000261595	AAPQAENGPAPGPAVAPSVATEAPKMSNADFAKLLLRK	generic|II_934114_TX=10090	|generic|sp_Q9JLI8_SART3_MOUSE__chr5_-1_113743129_113743260_ENSMUST00000197041|
"""index: 24424, intensity: 30286.0, mobility: 0.831"""	0.892089	0.00127877	0.000262602	TLADEVSASLAKQGL	generic|II_1128081_TX=10090	|generic|II_1128079_TX=10090	|generic|tr_A0A0A0MQC7_A0A0A0MQC7_MOUSE	|generic|tr_A2A5Y6_A2A5Y6_MOUSE	|generic|sp_P10637_TAU_MOUSE	|generic|sp_P10637-2_TAU_MOUSE	|generic|sp_P10637-4_TAU_MOUSE	|generic|tr_Q3UH19_Q3UH19_MOUSE	|generic|sp_P10637-6_TAU_MOUSE	|generic|tr_Q8C5K4_Q8C5K4_MOUSE	|generic|tr_Q547J4_Q547J4_MOUSE	|generic|tr_B1AQW2_B1AQW2_MOUSE	|generic|sp_TAU_HUMAN_|
"""index: 7852, intensity: 2515.0, mobility: 0.856"""	0.891638	0.00127877	0.000263453	EPPPPEPPRI	generic|sp_Q8BIF0_C99L2_MOUSE	|generic|sp_Q8BIF0-2_C99L2_MOUSE	|generic|tr_I7HJQ8_I7HJQ8_MOUSE	|generic|tr_A2AP74_A2AP74_MOUSE|
"""index: 1063, intensity: 2697.0, mobility: 0.809"""	0.890415	0.00127877	0.000265777	TLPSKETIQQEKEHNERT	generic|tr_A2AF31_A2AF31_MOUSE__chrX_-1_136955445_136976801_ENSMUST00000127404	|generic|tr_Q8C0W0_Q8C0W0_MOUSE__chrX_-1_136955445_136976801_ENSMUST00000127404|
"""index: 15873, intensity: 3573.0, mobility: 1.126"""	0.890319	0.00127877	0.000265961	VARTLPVAQAYQDNLY	generic|tr_F6VP19_F6VP19_MOUSE__chr11_1_105923483_105923716_ENSMUST00000089485__II_1127893	|generic|sp_A2A690_TANC2_MOUSE__chr11_1_105923483_105923716_ENSMUST00000089485__II_1127893	|generic|sp_A2A690-2_TANC2_MOUSE__chr11_1_105923483_105923716_ENSMUST00000089485__II_1127893|
"""index: 28888, intensity: 12634.0, mobility: 0.963"""	0.890317	0.00127877	0.000265963	SPQLATLADEVSASLAKQGL	generic|II_1128081_TX=10090	|generic|II_1128079_TX=10090	|generic|tr_A0A0A0MQC7_A0A0A0MQC7_MOUSE	|generic|tr_A2A5Y6_A2A5Y6_MOUSE	|generic|sp_P10637_TAU_MOUSE	|generic|sp_P10637-2_TAU_MOUSE	|generic|sp_P10637-4_TAU_MOUSE	|generic|tr_Q3UH19_Q3UH19_MOUSE	|generic|sp_P10637-6_TAU_MOUSE	|generic|tr_Q8C5K4_Q8C5K4_MOUSE	|generic|tr_Q547J4_Q547J4_MOUSE	|generic|tr_B1AQW2_B1AQW2_MOUSE	|generic|sp_TAU_HUMAN_|
"""index: 21443, intensity: 4596.0, mobility: 1.054"""	0.890292	0.00127877	0.000266012	YGGFMTSEKSQTPLVTLFKNAIIKNAHKKGQ	generic|sp_P01193_COLI_MOUSE|
"""index: 581, intensity: 6488.0, mobility: 0.890"""	0.889955	0.00127877	0.000266656	SANSNPAMAPRE	generic|tr_Q545V6_Q545V6_MOUSE|
"""index: 20857, intensity: 5114.0, mobility: 0.816"""	0.888397	0.00127877	0.000269656	YLPGPLQDMFKK	generic|sp_P63040_CPLX1_MOUSE	|generic|sp_P84086_CPLX2_MOUSE|
"""index: 7038, intensity: 5230.0, mobility: 1.017"""	0.888311	0.00127877	0.000269822	LSRAQPAPKPEPSFSEYASVQVQRK	generic|sp_P97797_SHPS1_MOUSE	|generic|sp_P97797-2_SHPS1_MOUSE	|generic|sp_P97797-3_SHPS1_MOUSE	|generic|sp_P97797-4_SHPS1_MOUSE	|generic|tr_Q2M4I8_Q2M4I8_MOUSE	|generic|tr_E0CX65_E0CX65_MOUSE|
"""index: 9338, intensity: 38292.0, mobility: 0.938"""	0.887914	0.00127877	0.000270593	ADEVSASLAKQGL	generic|II_1128081_TX=10090	|generic|II_1128079_TX=10090	|generic|tr_A0A0A0MQC7_A0A0A0MQC7_MOUSE	|generic|tr_A2A5Y6_A2A5Y6_MOUSE	|generic|sp_P10637_TAU_MOUSE	|generic|sp_P10637-2_TAU_MOUSE	|generic|sp_P10637-4_TAU_MOUSE	|generic|tr_Q3UH19_Q3UH19_MOUSE	|generic|sp_P10637-6_TAU_MOUSE	|generic|tr_Q8C5K4_Q8C5K4_MOUSE	|generic|tr_Q547J4_Q547J4_MOUSE	|generic|tr_B1AQW2_B1AQW2_MOUSE	|generic|sp_TAU_HUMAN_|
"""index: 20185, intensity: 3351.0, mobility: 1.206"""	0.887587	0.00127877	0.00027123	QQTSNPQPIPILYDHQLG	generic|tr_S4R209_S4R209_MOUSE__II_1027838	|generic|tr_S4R2L9_S4R2L9_MOUSE__chr1_-1_162673402_162673536_ENSMUST00000182149__II_1027843	|generic|tr_S4R294_S4R294_MOUSE__chr1_-1_162723106_162723174_ENSMUST00000182288__II_1027809	|generic|sp_Q3TLH4_PRC2C_MOUSE__chr1_-1_162723106_162723174_ENSMUST00000182288__II_1027809	|generic|sp_Q3TLH4-5_PRC2C_MOUSE__chr1_-1_162723106_162723174_ENSMUST00000182288__II_1027809	|generic|tr_S4R2J9_S4R2J9_MOUSE__chr1_-1_162723106_162723174_ENSMUST00000182288	|generic|tr_A0A0A0MQ79_A0A0A0MQ79_MOUSE__chr1_-1_162723106_162723174_ENSMUST00000182288|
"""index: 28910, intensity: 4174.0, mobility: 1.295"""	0.887318	0.00127877	0.000271752	SPQLATLADEVSASLAKQGL	generic|II_1128081_TX=10090	|generic|II_1128079_TX=10090	|generic|tr_A0A0A0MQC7_A0A0A0MQC7_MOUSE	|generic|tr_A2A5Y6_A2A5Y6_MOUSE	|generic|sp_P10637_TAU_MOUSE	|generic|sp_P10637-2_TAU_MOUSE	|generic|sp_P10637-4_TAU_MOUSE	|generic|tr_Q3UH19_Q3UH19_MOUSE	|generic|sp_P10637-6_TAU_MOUSE	|generic|tr_Q8C5K4_Q8C5K4_MOUSE	|generic|tr_Q547J4_Q547J4_MOUSE	|generic|tr_B1AQW2_B1AQW2_MOUSE	|generic|sp_TAU_HUMAN_|
"""index: 15945, intensity: 3332.0, mobility: 1.116"""	0.886438	0.00127877	0.000273476	NVNYGYQQQGLPLEATAAPGDTMLKSKNKVTQPGP	generic|sp_P97793_ALK_MOUSE__chr18_-1_35213482_35213511_ENSMUST00000091636__II_3462863|
"""index: 7577, intensity: 3269.0, mobility: 1.127"""	0.886245	0.00127877	0.000273855	AEEEAVWGDGSPEPSPREG	generic|sp_P01193_COLI_MOUSE|
"""index: 918, intensity: 3182.0, mobility: 0.804"""	0.886133	0.00127877	0.000274074	FPKPEGSQDKSLHN	generic|sp_P47867_SCG3_MOUSE__II_3456604	|generic|sp_P47867-2_SCG3_MOUSE__II_3456604	|generic|tr_A0A1Y7VLI5_A0A1Y7VLI5_MOUSE|
"""index: 13036, intensity: 6384.0, mobility: 0.933"""	0.884688	0.00127877	0.000276934	MDVVKYESGPDGGEEMRKMKLGLVK	generic|tr_Q7M702_Q7M702_MOUSE|
"""index: 19955, intensity: 3195.0, mobility: 1.026"""	0.884475	0.00127877	0.000277358	LGEYGFQNALIVR	generic|sp_ALBU_BOVIN_|
"""index: 24876, intensity: 2964.0, mobility: 0.884"""	0.884077	0.00127877	0.00027815	FELILKPPSPISEAPRTL	generic|chr3_1_8545581_8545877_ENSMUST00000191847__II_987555_TX=10090	|generic|tr_Q9CZ46_Q9CZ46_MOUSE__IP_987562	|generic|tr_Q545S4_Q545S4_MOUSE|
"""index: 957, intensity: 2532.0, mobility: 0.803"""	0.884024	0.00127877	0.000278256	FPKPEGSQDKSLH	generic|sp_P47867_SCG3_MOUSE__II_3456604	|generic|sp_P47867-2_SCG3_MOUSE__II_3456604	|generic|tr_A0A1Y7VLI5_A0A1Y7VLI5_MOUSE|
"""index: 4270, intensity: 5536.0, mobility: 0.822"""	0.883471	0.00127877	0.000279365	TPPPPYEQVVKDK	generic|sp_Q8R1C3_VOPP1_MOUSE__chr6_-1_57774707_57774748_ENSMUST00000204878|
"""index: 26404, intensity: 7111.0, mobility: 1.027"""	0.883303	0.00127877	0.000279701	TLADEVSASLAKQGL	generic|II_1128081_TX=10090	|generic|II_1128079_TX=10090	|generic|tr_A0A0A0MQC7_A0A0A0MQC7_MOUSE	|generic|tr_A2A5Y6_A2A5Y6_MOUSE	|generic|sp_P10637_TAU_MOUSE	|generic|sp_P10637-2_TAU_MOUSE	|generic|sp_P10637-4_TAU_MOUSE	|generic|tr_Q3UH19_Q3UH19_MOUSE	|generic|sp_P10637-6_TAU_MOUSE	|generic|tr_Q8C5K4_Q8C5K4_MOUSE	|generic|tr_Q547J4_Q547J4_MOUSE	|generic|tr_B1AQW2_B1AQW2_MOUSE	|generic|sp_TAU_HUMAN_|
"""index: 8717, intensity: 27808.0, mobility: 0.841"""	0.883003	0.00127877	0.000280304	NPLPSKETIEQEKQAGES	generic|sp_P20065_TYB4_MOUSE__chrX_-1_167207501_167208325_ENSMUST00000112175	|generic|tr_Q6ZWX2_Q6ZWX2_MOUSE__chrX_-1_167207501_167208325_ENSMUST00000112175|
"""index: 4585, intensity: 5129.0, mobility: 0.862"""	0.882285	0.00127877	0.000281753	QEKNTLPTKETIEQEKRSEIS	generic|tr_A6H6H4_A6H6H4_MOUSE|
"""index: 21032, intensity: 131916.0, mobility: 0.970"""	0.881168	0.00127877	0.000284021	APNLSRMGAVPVMIPAQSKDGSIV	generic|sp_P97792_CXAR_MOUSE__chr16_1_78334866_78334964_ENSMUST00000231251|
"""index: 23273, intensity: 3869.0, mobility: 0.922"""	0.881019	0.00127877	0.000284325	YGGFMTSEKSQTPLVTLFKN	generic|sp_P01193_COLI_MOUSE|
"""index: 8098, intensity: 3501.0, mobility: 1.208"""	0.880929	0.00127877	0.00028451	APAPAAPAAAEPQAEAPAAAASSEQSVAVKE	generic|sp_Q91XV3_BASP1_MOUSE|
"""index: 18627, intensity: 3342.0, mobility: 1.153"""	0.880907	0.00127877	0.000284555	EAPSNLSVNELLTPQGPR	generic|tr_Q8CAD1_Q8CAD1_MOUSE__chrX_1_20851679_20851816_ENSMUST00000136451__II_836925|
"""index: 18829, intensity: 6368.0, mobility: 0.914"""	0.879882	0.00127877	0.000286657	VAPFPEVFGKE	generic|sp_CAS1_BOVIN_|
"""index: 15727, intensity: 5334.0, mobility: 0.933"""	0.879291	0.00127877	0.000287875	GGSRQQEAPSNLSVNELLTPQGPR	generic|tr_Q8CAD1_Q8CAD1_MOUSE__chrX_1_20851679_20851816_ENSMUST00000136451__II_836925|
"""index: 2951, intensity: 19435.0, mobility: 0.784"""	0.878815	0.00127877	0.000288861	LPTKETIEQEKRSEIS	generic|tr_A6H6H4_A6H6H4_MOUSE|
"""index: 12744, intensity: 4491.0, mobility: 1.026"""	0.878618	0.00127877	0.00028927	AEPYDDIVGETVEK	generic|tr_Q78TF3_Q78TF3_MOUSE__chr9_1_109978869_110002753_ENSMUST00000169851	|generic|sp_P27546_MAP4_MOUSE	|generic|sp_P27546-2_MAP4_MOUSE	|generic|sp_P27546-3_MAP4_MOUSE|
"""index: 12078, intensity: 4707.0, mobility: 0.948"""	0.878299	0.00127877	0.000289934	EDPATFKPPKMDVPMVEGKKQPLR	generic|sp_Q9DBN4_P33MX_MOUSE	|generic|sp_Q9DBN4-2_P33MX_MOUSE	|generic|tr_D3Z1F7_D3Z1F7_MOUSE|
"""index: 21538, intensity: 7614.0, mobility: 0.927"""	0.878118	0.00127877	0.00029031	AIPQPDLTKLHQLAMQQSHFPMTH	generic|tr_Q3TF69_Q3TF69_MOUSE__II_3495156	|generic|tr_A0A2R8W6U6_A0A2R8W6U6_MOUSE__chr15_1_102490634_102490807_ENSMUST00000230631__II_772974	|generic|tr_A0A2R8VHP9_A0A2R8VHP9_MOUSE__chr15_1_102490634_102490807_ENSMUST00000230631__II_772974	|generic|sp_Q61990_PCBP2_MOUSE__chr15_1_102490634_102490807_ENSMUST00000230631__II_772974	|generic|sp_Q61990-2_PCBP2_MOUSE__chr15_1_102490634_102490807_ENSMUST00000230631__II_772974	|generic|sp_Q61990-3_PCBP2_MOUSE__chr15_1_102490634_102490807_ENSMUST00000230631__II_772974	|generic|tr_A0A2R8VI92_A0A2R8VI92_MOUSE__chr15_1_102490634_102490807_ENSMUST00000230631__II_772974	|generic|tr_B2M1R7_B2M1R7_MOUSE__chr15_1_102490634_102490807_ENSMUST00000230631__II_772974	|generic|tr_Q3TT81_Q3TT81_MOUSE__chr15_1_102490634_102490807_ENSMUST00000230631__II_772974	|generic|tr_A0A2R8W6H3_A0A2R8W6H3_MOUSE__chr15_1_102490634_102490807_ENSMUST00000230631__II_772974	|generic|tr_A0A2R8VHZ0_A0A2R8VHZ0_MOUSE	|generic|tr_A0A2R8VJY1_A0A2R8VJY1_MOUSE	|generic|tr_A0A2R8VI73_A0A2R8VI73_MOUSE	|generic|tr_A0A2R8VI12_A0A2R8VI12_MOUSE	|generic|tr_A0A2R8VHY9_A0A2R8VHY9_MOUSE	|generic|tr_A0A2R8VHL8_A0A2R8VHL8_MOUSE|
"""index: 3460, intensity: 4324.0, mobility: 0.933"""	0.877925	0.00127877	0.000290713	QPPPPPYYPPEDKKTQ	generic|tr_Q3TRG5_Q3TRG5_MOUSE__II_1123726	|generic|sp_P97765_WBP2_MOUSE__II_1123728	|generic|sp_P97765-2_WBP2_MOUSE__II_1123726	|generic|chr11_-1_116079543_116079920_ENSMUST00000074628|
"""index: 6617, intensity: 13443.0, mobility: 1.119"""	0.877369	0.00127877	0.000291876	EEEAVWGDGSPEPSPRE	generic|sp_P01193_COLI_MOUSE|
"""index: 22891, intensity: 6251.0, mobility: 0.880"""	0.877006	0.00127877	0.000292638	LPGPLQDMFK	generic|sp_P63040_CPLX1_MOUSE	|generic|sp_P84086_CPLX2_MOUSE|
"""index: 7439, intensity: 5371.0, mobility: 0.927"""	0.876408	0.00127877	0.000293897	ANPNSAIFGGARP	generic|tr_Q80U88_Q80U88_MOUSE__chr5_-1_134625358_134625459_ENSMUST00000202289__II_929730	|generic|tr_Q3V244_Q3V244_MOUSE__chr5_-1_134625358_134625459_ENSMUST00000202289__II_929730	|generic|tr_Q3TG58_Q3TG58_MOUSE__chr5_-1_134625358_134625459_ENSMUST00000202289__II_929730	|generic|tr_Q564E5_Q564E5_MOUSE__chr5_-1_134625358_134625459_ENSMUST00000202289__II_929730|
"""index: 5557, intensity: 11780.0, mobility: 0.879"""	0.876262	0.00127877	0.000294205	EPPPPEPPRI	generic|sp_Q8BIF0_C99L2_MOUSE	|generic|sp_Q8BIF0-2_C99L2_MOUSE	|generic|tr_I7HJQ8_I7HJQ8_MOUSE	|generic|tr_A2AP74_A2AP74_MOUSE|
"""index: 5223, intensity: 2945.0, mobility: 1.042"""	0.875895	0.00127877	0.000294981	TTFSPPVAAATAKNQS	generic|tr_A0A571BED8_A0A571BED8_MOUSE__chr11_-1_74395775_74395891_ENSMUST00000047488__II_1135417	|generic|sp_Q5SVL6_RPGP2_MOUSE__chr11_-1_74395775_74395891_ENSMUST00000047488__II_1135417	|generic|sp_Q5SVL6-2_RPGP2_MOUSE__chr11_-1_74395775_74395891_ENSMUST00000047488__II_1135417	|generic|tr_A0A171EBK8_A0A171EBK8_MOUSE__chr11_-1_74395775_74395891_ENSMUST00000047488|
"""index: 4754, intensity: 6308.0, mobility: 0.959"""	0.875884	0.00127877	0.000295005	AVWGDGSPEPSPRE	generic|sp_P01193_COLI_MOUSE|
"""index: 2393, intensity: 2951.0, mobility: 1.107"""	0.875421	0.00127877	0.000295986	IPVGSLKNEDTPNRQ	generic|sp_Q03517_SCG2_MOUSE	|generic|tr_Q4W8U9_Q4W8U9_MOUSE|
"""index: 7472, intensity: 2808.0, mobility: 1.131"""	0.874972	0.00127877	0.000296942	AEEEAVWGDGSPEPSPRE	generic|sp_P01193_COLI_MOUSE|
"""index: 1713, intensity: 2661.0, mobility: 0.751"""	0.874408	0.00127877	0.000298147	SSPSKHQPPPIRNL	generic|tr_Q3TXY0_Q3TXY0_MOUSE__chr5_1_37273379_37273519_ENSMUST00000202377	|generic|tr_Q6P1J1_Q6P1J1_MOUSE__chr5_1_37273379_37273519_ENSMUST00000202377	|generic|sp_P97427_DPYL1_MOUSE__chr5_1_37273379_37273519_ENSMUST00000202377	|generic|tr_Q3TY94_Q3TY94_MOUSE__chr5_1_37273379_37273519_ENSMUST00000202377|
"""index: 5310, intensity: 18776.0, mobility: 1.003"""	0.873543	0.00127877	0.000300005	EAVWGDGSPEPSPRE	generic|sp_P01193_COLI_MOUSE|
"""index: 24545, intensity: 28779.0, mobility: 0.815"""	0.872141	0.00127877	0.000303039	TLADEVSASLAKQGL	generic|II_1128081_TX=10090	|generic|II_1128079_TX=10090	|generic|tr_A0A0A0MQC7_A0A0A0MQC7_MOUSE	|generic|tr_A2A5Y6_A2A5Y6_MOUSE	|generic|sp_P10637_TAU_MOUSE	|generic|sp_P10637-2_TAU_MOUSE	|generic|sp_P10637-4_TAU_MOUSE	|generic|tr_Q3UH19_Q3UH19_MOUSE	|generic|sp_P10637-6_TAU_MOUSE	|generic|tr_Q8C5K4_Q8C5K4_MOUSE	|generic|tr_Q547J4_Q547J4_MOUSE	|generic|tr_B1AQW2_B1AQW2_MOUSE	|generic|sp_TAU_HUMAN_|
"""index: 19809, intensity: 6170.0, mobility: 1.093"""	0.872036	0.00127877	0.000303268	AAAAPMIGYPMPTGYSQ	generic|tr_Q921Y3_Q921Y3_MOUSE__chr11_-1_106781850_106782137_ENSMUST00000133426__II_1125049	|generic|tr_Q9CSD9_Q9CSD9_MOUSE__chr11_-1_106783954_106783992_ENSMUST00000133426__II_1125049	|generic|tr_Q3V0Z8_Q3V0Z8_MOUSE__chr11_-1_106784876_106784983_ENSMUST00000133426__II_1125049	|generic|tr_A1L333_A1L333_MOUSE__chr11_-1_106784876_106784983_ENSMUST00000133426__II_1125049	|generic|tr_Q3UXW3_Q3UXW3_MOUSE__chr11_-1_106784876_106784983_ENSMUST00000133426__II_1125049	|generic|tr_Q5U222_Q5U222_MOUSE__chr11_-1_106784876_106784983_ENSMUST00000133426__II_1125049	|generic|tr_Q8BTS0_Q8BTS0_MOUSE__chr11_-1_106784876_106784983_ENSMUST00000133426__II_1125049|
"""index: 9820, intensity: 3326.0, mobility: 1.212"""	0.871362	0.00127877	0.00030474	MGAAQGAMNQPQTQYSATPNY	generic|sp_Q9JKD3_SCAM5_MOUSE__chr9_-1_57443670_57443780_ENSMUST00000215208__II_3456302|
"""index: 19650, intensity: 4944.0, mobility: 1.040"""	0.871284	0.00127877	0.000304911	VSGDYGHPVYIVQDGPPQSPPNIYYKV	generic|tr_Q543Q7_Q543Q7_MOUSE|
"""index: 17315, intensity: 4838.0, mobility: 0.756"""	0.871281	0.00127877	0.000304917	LPGPLQDMFKK	generic|sp_P63040_CPLX1_MOUSE	|generic|sp_P84086_CPLX2_MOUSE|
"""index: 2516, intensity: 2530.0, mobility: 0.762"""	0.871237	0.00127877	0.000305012	KSADCSVEEEPWKREK	generic|II_1004965_TX=10090	|generic|tr_Q3UYK6_Q3UYK6_MOUSE__chr2_1_102781469_102781534_ENSMUST00000154446	|generic|tr_Q3USU5_Q3USU5_MOUSE__chr2_1_102781469_102781534_ENSMUST00000154446	|generic|sp_P43006-2_EAA2_MOUSE__chr2_1_102781469_102781534_ENSMUST00000154446|
"""index: 19047, intensity: 7012.0, mobility: 1.003"""	0.871033	0.00127877	0.000305461	LAEDVTAALAKQGL	generic|sp_P20357_MTAP2_MOUSE__chr1_1_66438885_66439007_ENSMUST00000172486	|generic|tr_Q80ZL4_Q80ZL4_MOUSE__chr1_1_66438885_66439007_ENSMUST00000172486	|generic|tr_Q3TLQ0_Q3TLQ0_MOUSE__chr1_1_66438885_66439007_ENSMUST00000172486	|generic|tr_Q80X35_Q80X35_MOUSE__chr1_1_66438885_66439007_ENSMUST00000172486	|generic|tr_B2KGT5_B2KGT5_MOUSE__chr1_1_66438885_66439007_ENSMUST00000172486	|generic|tr_A0A668KLC6_A0A668KLC6_MOUSE__chr1_1_66438885_66439007_ENSMUST00000172486|
"""index: 22251, intensity: 6282.0, mobility: 1.048"""	0.870614	0.00127877	0.000306381	LYQEPVLGPVRGPF	generic|sp_CASB_BOVIN_|
"""index: 4897, intensity: 3483.0, mobility: 0.831"""	0.870465	0.00127877	0.000306707	SKQETQSAEPPPPEPPRI	generic|sp_Q8BIF0_C99L2_MOUSE	|generic|sp_Q8BIF0-2_C99L2_MOUSE	|generic|tr_I7HJQ8_I7HJQ8_MOUSE	|generic|tr_A2AP74_A2AP74_MOUSE|
"""index: 7429, intensity: 12918.0, mobility: 0.898"""	0.869704	0.00127877	0.000308389	AEPPPPEPPRI	generic|sp_Q8BIF0_C99L2_MOUSE	|generic|sp_Q8BIF0-2_C99L2_MOUSE	|generic|tr_I7HJQ8_I7HJQ8_MOUSE	|generic|tr_A2AP74_A2AP74_MOUSE|
"""index: 5882, intensity: 3477.0, mobility: 1.165"""	0.869363	0.00127877	0.000309145	AYPTQPGQGYSQQSSQPYG	generic|tr_Q91VQ2_Q91VQ2_MOUSE__II_878670	|generic|tr_Q3UK30_Q3UK30_MOUSE__II_878670	|generic|tr_Q8CFQ9_Q8CFQ9_MOUSE__II_878670	|generic|tr_Q564D0_Q564D0_MOUSE__II_878670|
"""index: 816, intensity: 2884.0, mobility: 0.926"""	0.868945	0.00127877	0.000310074	SPSNMEGYSKTQ	generic|tr_Q3TV22_Q3TV22_MOUSE__chr16_1_78334866_78334964_ENSMUST00000231251	|generic|sp_P97792_CXAR_MOUSE__chr16_1_78334866_78334964_ENSMUST00000231251	|generic|sp_P97792-2_CXAR_MOUSE__chr16_1_78334866_78334964_ENSMUST00000231251|
"""index: 877, intensity: 12083.0, mobility: 0.980"""	0.867466	0.00127877	0.000313384	SQIDDHVPKRASA	generic|sp_Q9EQF6_DPYL5_MOUSE__chr5_1_30791522_30791638_ENSMUST00000198503__II_944569|
"""index: 8601, intensity: 2743.0, mobility: 0.778"""	0.866914	0.00127877	0.000314628	GNMINLETKNTRL	generic|tr_E9PYQ9_E9PYQ9_MOUSE__chr16_-1_36754438_36754539_ENSMUST00000165380__II_1076067	|generic|sp_Q9ES07_S15A2_MOUSE__chr16_-1_36754438_36754539_ENSMUST00000165380__II_1076067	|generic|tr_Q9JM03_Q9JM03_MOUSE__chr16_-1_36754438_36754539_ENSMUST00000165380__II_1076067	|generic|tr_E9QMN8_E9QMN8_MOUSE__chr16_-1_36754438_36754539_ENSMUST00000165380__II_1076067|
"""index: 13503, intensity: 7934.0, mobility: 1.010"""	0.866791	0.00127877	0.000314906	AQMEEKPVPAAPVPSPVAPAPVPSRRNPPGGKSSLVLG	generic|sp_P97825_JUPI1_MOUSE__II_1124041|
"""index: 7313, intensity: 20546.0, mobility: 0.894"""	0.864864	0.00127877	0.000319294	QVANPNSAIFGGARPREEVVQKEQE	generic|tr_Q80U88_Q80U88_MOUSE__chr5_-1_134625358_134625459_ENSMUST00000202289__II_929730	|generic|tr_Q3V244_Q3V244_MOUSE__chr5_-1_134625358_134625459_ENSMUST00000202289__II_929730	|generic|tr_Q3TG58_Q3TG58_MOUSE__chr5_-1_134625358_134625459_ENSMUST00000202289__II_929730	|generic|tr_Q564E5_Q564E5_MOUSE__chr5_-1_134625358_134625459_ENSMUST00000202289__II_929730|
"""index: 5895, intensity: 3781.0, mobility: 1.167"""	0.864542	0.00127877	0.000320033	AYPTQPGQGYSQQSSQPYG	generic|tr_Q91VQ2_Q91VQ2_MOUSE__II_878670	|generic|tr_Q3UK30_Q3UK30_MOUSE__II_878670	|generic|tr_Q8CFQ9_Q8CFQ9_MOUSE__II_878670	|generic|tr_Q564D0_Q564D0_MOUSE__II_878670|
"""index: 18061, intensity: 4883.0, mobility: 1.146"""	0.864516	0.00127877	0.000320092	IVQEMPPQSPANIYYKV	generic|sp_P52800_EFNB2_MOUSE__chr8_-1_8660480_8660584_ENSMUST00000209169__II_867982	|generic|tr_Q544L9_Q544L9_MOUSE|
"""index: 28780, intensity: 7346.0, mobility: 1.088"""	0.862982	0.00127877	0.000323636	QEPVLGPVRGPFPIIV	generic|sp_CASB_BOVIN_|
"""index: 3708, intensity: 6587.0, mobility: 0.858"""	0.862551	0.00127877	0.00032464	TLPTKETIEQEKRSEIS	generic|tr_A6H6H4_A6H6H4_MOUSE|
"""index: 3646, intensity: 66061.0, mobility: 0.879"""	0.862244	0.00127877	0.000325358	TLPTKETIEQEKRSEIS	generic|tr_A6H6H4_A6H6H4_MOUSE|
"""index: 4097, intensity: 5082.0, mobility: 0.956"""	0.860966	0.00127877	0.000328357	SQAGMTGYGMPRQ	generic|tr_Q9D6K2_Q9D6K2_MOUSE	|generic|sp_Q9WVA4_TAGL2_MOUSE	|generic|sp_Q9R1Q8_TAGL3_MOUSE|
"""index: 12063, intensity: 4812.0, mobility: 0.901"""	0.860448	0.00127877	0.000329581	AVAGGAGVGGDSHLALPALERDHLNH	generic|sp_P0C192_LRC4B_MOUSE__chr16_1_91662218_91662247_ENSMUST00000117633|
"""index: 2837, intensity: 3520.0, mobility: 0.925"""	0.859614	0.00127877	0.00033156	TQEKNPLPSKETIEQEKQAGES	generic|sp_P20065_TYB4_MOUSE__chrX_-1_167207501_167208325_ENSMUST00000112175	|generic|tr_Q6ZWX2_Q6ZWX2_MOUSE__chrX_-1_167207501_167208325_ENSMUST00000112175|
"""index: 29960, intensity: 3289.0, mobility: 1.229"""	0.859365	0.00127877	0.000332152	MITDVQLAIFANMLGVSLFLLVVLYHYVAVNNPKKQE	generic|sp_Q99LX8_OST4_MOUSE__chr5_-1_30907422_30907535_ENSMUST00000132034|
"""index: 5955, intensity: 2512.0, mobility: 1.006"""	0.858546	0.00127877	0.000334112	EAVWGDGSPEPSPRE	generic|sp_P01193_COLI_MOUSE|
"""index: 18522, intensity: 4241.0, mobility: 1.145"""	0.856677	0.00127877	0.000338625	IVQEMPPQSPANIYYKV	generic|sp_P52800_EFNB2_MOUSE__chr8_-1_8660480_8660584_ENSMUST00000209169__II_867982	|generic|tr_Q544L9_Q544L9_MOUSE|
"""index: 3317, intensity: 16622.0, mobility: 0.965"""	0.856446	0.00127877	0.000339187	VWGDGSPEPSPRE	generic|sp_P01193_COLI_MOUSE|
"""index: 18259, intensity: 2547.0, mobility: 1.184"""	0.855522	0.00127877	0.000341445	IVQEMPPQSPANIYYKV	generic|sp_P52800_EFNB2_MOUSE__chr8_-1_8660480_8660584_ENSMUST00000209169__II_867982	|generic|tr_Q544L9_Q544L9_MOUSE|
"""index: 2359, intensity: 3127.0, mobility: 1.092"""	0.855198	0.00127877	0.00034224	TTPLTEPEKGPVETK	generic|sp_P13595-2_NCAM1_MOUSE	|generic|tr_E9QB01_E9QB01_MOUSE	|generic|tr_A0A0A6YY47_A0A0A6YY47_MOUSE|
"""index: 2076, intensity: 2515.0, mobility: 0.952"""	0.855039	0.00127877	0.00034263	SLSGTQVDEGVRS	generic|tr_Q3TAS8_Q3TAS8_MOUSE__chr18_-1_43324332_43324412_ENSMUST00000237707	|generic|tr_E9PWE8_E9PWE8_MOUSE__chr18_-1_43324332_43324412_ENSMUST00000237707	|generic|sp_Q62188_DPYL3_MOUSE__chr18_-1_43324332_43324412_ENSMUST00000237707	|generic|tr_Q3TT92_Q3TT92_MOUSE__chr18_-1_43324332_43324412_ENSMUST00000237707|
"""index: 25935, intensity: 2753.0, mobility: 0.827"""	0.853662	0.00127877	0.000346035	SQTPLVTLFKNAIIKNAH	generic|sp_P01193_COLI_MOUSE|
"""index: 923, intensity: 2982.0, mobility: 1.034"""	0.85344	0.00127877	0.000346586	TQGKLSVANKAPGTE	generic|sp_Q8K097_LFG2_MOUSE__chr15_-1_99513345_99513383_ENSMUST00000230837__II_3485707	|generic|sp_Q8K097_LFG2_MOUSE__chr15_-1_99513345_99513383_ENSMUST00000230837__II_3485707	|generic|sp_Q8K097-2_LFG2_MOUSE__chr15_-1_99513345_99513383_ENSMUST00000230837__II_3485730	|generic|sp_Q8K097-2_LFG2_MOUSE__chr15_-1_99513345_99513383_ENSMUST00000230837__II_3485730	|generic|II_3495195_TX=10090	|generic|II_3495195_TX=10090|
"""index: 1603, intensity: 2517.0, mobility: 0.973"""	0.85298	0.00127877	0.000347734	ADSHPSYHTDGFN	generic|sp_P60904_DNJC5_MOUSE__chr2_1_181546445_181546492_ENSMUST00000116365|
"""index: 17628, intensity: 8575.0, mobility: 0.920"""	0.851918	0.00127877	0.000350396	QEPVLGPVRGPF	generic|sp_CASB_BOVIN_|
"""index: 11993, intensity: 6967.0, mobility: 0.925"""	0.850656	0.00127877	0.000353584	GEKLSPKSDISPLTPRESSPLY	generic|sp_P14873_MAP1B_MOUSE	|generic|tr_B2RQQ5_B2RQQ5_MOUSE|
"""index: 6572, intensity: 22088.0, mobility: 0.970"""	0.850249	0.00127877	0.000354618	SPQLEDEAKELQ	generic|tr_Q3UXY8_Q3UXY8_MOUSE	|generic|sp_P22005_PENK_MOUSE|
"""index: 10596, intensity: 7458.0, mobility: 1.015"""	0.849553	0.00127877	0.000356394	QVANPNSAIFGGARP	generic|tr_Q80U88_Q80U88_MOUSE__chr5_-1_134625358_134625459_ENSMUST00000202289__II_929730	|generic|tr_Q3V244_Q3V244_MOUSE__chr5_-1_134625358_134625459_ENSMUST00000202289__II_929730	|generic|tr_Q3TG58_Q3TG58_MOUSE__chr5_-1_134625358_134625459_ENSMUST00000202289__II_929730	|generic|tr_Q564E5_Q564E5_MOUSE__chr5_-1_134625358_134625459_ENSMUST00000202289__II_929730|
"""index: 22412, intensity: 3569.0, mobility: 0.965"""	0.848417	0.00127877	0.000359314	SKPDDDILDIPLDDPGANAAAAKIQA	generic|sp_P60761_NEUG_MOUSE__chr9_-1_37545953_37552551_ENSMUST00000065668|
"""index: 25707, intensity: 4357.0, mobility: 0.827"""	0.84816	0.00127877	0.000359977	TLADEVSASLAKQGL	generic|II_1128081_TX=10090	|generic|II_1128079_TX=10090	|generic|tr_A0A0A0MQC7_A0A0A0MQC7_MOUSE	|generic|tr_A2A5Y6_A2A5Y6_MOUSE	|generic|sp_P10637_TAU_MOUSE	|generic|sp_P10637-2_TAU_MOUSE	|generic|sp_P10637-4_TAU_MOUSE	|generic|tr_Q3UH19_Q3UH19_MOUSE	|generic|sp_P10637-6_TAU_MOUSE	|generic|tr_Q8C5K4_Q8C5K4_MOUSE	|generic|tr_Q547J4_Q547J4_MOUSE	|generic|tr_B1AQW2_B1AQW2_MOUSE	|generic|sp_TAU_HUMAN_|
"""index: 25361, intensity: 5239.0, mobility: 0.815"""	0.847813	0.00127877	0.000360876	TLADEVSASLAKQGL	generic|II_1128081_TX=10090	|generic|II_1128079_TX=10090	|generic|tr_A0A0A0MQC7_A0A0A0MQC7_MOUSE	|generic|tr_A2A5Y6_A2A5Y6_MOUSE	|generic|sp_P10637_TAU_MOUSE	|generic|sp_P10637-2_TAU_MOUSE	|generic|sp_P10637-4_TAU_MOUSE	|generic|tr_Q3UH19_Q3UH19_MOUSE	|generic|sp_P10637-6_TAU_MOUSE	|generic|tr_Q8C5K4_Q8C5K4_MOUSE	|generic|tr_Q547J4_Q547J4_MOUSE	|generic|tr_B1AQW2_B1AQW2_MOUSE	|generic|sp_TAU_HUMAN_|
"""index: 2319, intensity: 2696.0, mobility: 1.322"""	0.847573	0.00127877	0.000361497	AAGEKAEEPAPGATAGDASSAAGPEQE	generic|sp_P26645_MARCS_MOUSE	|generic|tr_A0A0A1HAM8_A0A0A1HAM8_MOUSE|
"""index: 22203, intensity: 3824.0, mobility: 0.925"""	0.847573	0.00127877	0.000361497	GGFMTSEKSQTPLVTLFKNAIIKNAHKKGQ	generic|sp_P01193_COLI_MOUSE|
"""index: 17463, intensity: 6634.0, mobility: 0.936"""	0.845931	0.00127877	0.000365784	QEPVLGPVRGPF	generic|sp_CASB_BOVIN_|
"""index: 17542, intensity: 71753.0, mobility: 0.951"""	0.845771	0.00127877	0.000366204	LPGPLQDMFKK	generic|sp_P63040_CPLX1_MOUSE	|generic|sp_P84086_CPLX2_MOUSE|
"""index: 18635, intensity: 5160.0, mobility: 0.999"""	0.845372	0.00127877	0.000367255	ASAPLVETSTPLRL	generic|sp_Q9QXV0_PCS1N_MOUSE|
"""index: 5377, intensity: 3699.0, mobility: 1.015"""	0.844695	0.00127877	0.000369045	EAVWGDGSPEPSPRE	generic|sp_P01193_COLI_MOUSE|
"""index: 13027, intensity: 12218.0, mobility: 0.996"""	0.84429	0.00127877	0.000370119	LKPRTVATPLNQVANPNSAIFGGARPREEVVQKEQE	generic|tr_Q80U88_Q80U88_MOUSE__chr5_-1_134625358_134625459_ENSMUST00000202289__II_929730	|generic|tr_Q3V244_Q3V244_MOUSE__chr5_-1_134625358_134625459_ENSMUST00000202289__II_929730	|generic|tr_Q3TG58_Q3TG58_MOUSE__chr5_-1_134625358_134625459_ENSMUST00000202289__II_929730	|generic|tr_Q564E5_Q564E5_MOUSE__chr5_-1_134625358_134625459_ENSMUST00000202289__II_929730|
"""index: 20152, intensity: 6440.0, mobility: 0.990"""	0.843892	0.00127877	0.000371179	YQEPVLGPVRGPF	generic|sp_CASB_BOVIN_|
"""index: 23492, intensity: 7111.0, mobility: 0.921"""	0.843463	0.00127877	0.000372323	YGGFMTSEKSQTPLVTLFKNAIIKNAHKKGQ	generic|sp_P01193_COLI_MOUSE|
"""index: 23076, intensity: 3529.0, mobility: 1.076"""	0.841822	0.00127877	0.000376737	RPASPPSVPGGSQQGTPEEAAEALLTESVRSQTH	generic|tr_A0A087WQ93_A0A087WQ93_MOUSE	|generic|sp_Q0VGU4_VGF_MOUSE|
"""index: 28837, intensity: 11652.0, mobility: 0.999"""	0.840516	0.00127877	0.000380285	SSPETLISDLLMK	generic|sp_P57774_NPY_MOUSE__chr6_1_49823598_49829327_ENSMUST00000031843|
"""index: 2355, intensity: 4055.0, mobility: 0.958"""	0.840363	0.00127877	0.000380702	LSGTQVDEGVRSAS	generic|tr_Q3TAS8_Q3TAS8_MOUSE__chr18_-1_43324332_43324412_ENSMUST00000237707	|generic|tr_E9PWE8_E9PWE8_MOUSE__chr18_-1_43324332_43324412_ENSMUST00000237707	|generic|sp_Q62188_DPYL3_MOUSE__chr18_-1_43324332_43324412_ENSMUST00000237707	|generic|tr_Q3TT92_Q3TT92_MOUSE__chr18_-1_43324332_43324412_ENSMUST00000237707|
"""index: 19758, intensity: 4409.0, mobility: 0.999"""	0.840231	0.00127877	0.000381064	YQEPVLGPVRGPF	generic|sp_CASB_BOVIN_|
"""index: 847, intensity: 2961.0, mobility: 0.980"""	0.840156	0.00127877	0.000381268	SQIDDHVPKRASA	generic|sp_Q9EQF6_DPYL5_MOUSE__chr5_1_30791522_30791638_ENSMUST00000198503__II_944569|
"""index: 13946, intensity: 3755.0, mobility: 0.868"""	0.839538	0.00127877	0.000382963	EHALAQAELLKRQEELERKAAELDR	generic|tr_Q3TD71_Q3TD71_MOUSE	|generic|tr_Q3TSA8_Q3TSA8_MOUSE	|generic|tr_Q9D577_Q9D577_MOUSE	|generic|tr_D3YTP4_D3YTP4_MOUSE	|generic|tr_Q3UY11_Q3UY11_MOUSE|
"""index: 17524, intensity: 7699.0, mobility: 0.949"""	0.83935	0.00127877	0.000383483	TISPLDLAKLNQVARQQSH	generic|sp_P60335_PCBP1_MOUSE|
"""index: 3263, intensity: 2782.0, mobility: 0.770"""	0.839266	0.00127877	0.000383714	GAEDALGGHQGALERE	generic|sp_Q8CIT0_CRF_MOUSE|
"""index: 19989, intensity: 5957.0, mobility: 0.972"""	0.838756	0.00127877	0.000385121	YQEPVLGPVRGPF	generic|sp_CASB_BOVIN_|
"""index: 19157, intensity: 3450.0, mobility: 1.040"""	0.838592	0.00127877	0.000385575	APMIGYPMPTGYSQ	generic|tr_Q921Y3_Q921Y3_MOUSE__chr11_-1_106781850_106782137_ENSMUST00000133426__II_1125049	|generic|tr_Q9CSD9_Q9CSD9_MOUSE__chr11_-1_106783954_106783992_ENSMUST00000133426__II_1125049	|generic|tr_Q3V0Z8_Q3V0Z8_MOUSE__chr11_-1_106784876_106784983_ENSMUST00000133426__II_1125049	|generic|tr_A1L333_A1L333_MOUSE__chr11_-1_106784876_106784983_ENSMUST00000133426__II_1125049	|generic|tr_Q3UXW3_Q3UXW3_MOUSE__chr11_-1_106784876_106784983_ENSMUST00000133426__II_1125049	|generic|tr_Q5U222_Q5U222_MOUSE__chr11_-1_106784876_106784983_ENSMUST00000133426__II_1125049	|generic|tr_Q8BTS0_Q8BTS0_MOUSE__chr11_-1_106784876_106784983_ENSMUST00000133426__II_1125049	|generic|sp_Q61656_DDX5_MOUSE__chr11_-1_106784876_106784983_ENSMUST00000133426|
"""index: 862, intensity: 69730.0, mobility: 0.780"""	0.838226	0.00127877	0.000386588	SQIDDHVPKRASA	generic|sp_Q9EQF6_DPYL5_MOUSE__chr5_1_30791522_30791638_ENSMUST00000198503__II_944569|
"""index: 26267, intensity: 3837.0, mobility: 1.002"""	0.837943	0.00127877	0.000387376	TVMENFVAFVDK	generic|sp_ALBU_BOVIN_|
"""index: 6220, intensity: 4960.0, mobility: 1.008"""	0.837909	0.00127877	0.000387471	SKPASPKLSPDPQTPTLVPTKNVPRS	generic|sp_Q9R1L5_MAST1_MOUSE__chr8_-1_84921336_84921440_ENSMUST00000153000__II_862134|
"""index: 1255, intensity: 4576.0, mobility: 0.927"""	0.837395	0.00127877	0.000388903	ESVDSAKPRVY	generic|sp_P35455_NEU2_MOUSE|
"""index: 25439, intensity: 4833.0, mobility: 1.017"""	0.837254	0.00127877	0.000389296	TLADEVSASLAKQGL	generic|II_1128081_TX=10090	|generic|II_1128079_TX=10090	|generic|tr_A0A0A0MQC7_A0A0A0MQC7_MOUSE	|generic|tr_A2A5Y6_A2A5Y6_MOUSE	|generic|sp_P10637_TAU_MOUSE	|generic|sp_P10637-2_TAU_MOUSE	|generic|sp_P10637-4_TAU_MOUSE	|generic|tr_Q3UH19_Q3UH19_MOUSE	|generic|sp_P10637-6_TAU_MOUSE	|generic|tr_Q8C5K4_Q8C5K4_MOUSE	|generic|tr_Q547J4_Q547J4_MOUSE	|generic|tr_B1AQW2_B1AQW2_MOUSE	|generic|sp_TAU_HUMAN_|
"""index: 1446, intensity: 3249.0, mobility: 0.904"""	0.837234	0.00127877	0.000389352	KTETQEKNTLPTKETIEQEKRSE	generic|tr_A6H6H4_A6H6H4_MOUSE|
"""index: 28004, intensity: 4713.0, mobility: 1.290"""	0.836932	0.00127877	0.000390197	SNPFMTGAPTGQLPTGSSSTNPFL	generic|tr_A0A087WR52_A0A087WR52_MOUSE__II_1032712	|generic|tr_A0A087WNV1_A0A087WNV1_MOUSE	|generic|sp_Q8K2K6_AGFG1_MOUSE	|generic|sp_Q8K2K6-1_AGFG1_MOUSE	|generic|sp_Q8K2K6-2_AGFG1_MOUSE	|generic|sp_Q8K2K6-3_AGFG1_MOUSE	|generic|tr_A0A087WSR7_A0A087WSR7_MOUSE|
"""index: 21327, intensity: 3575.0, mobility: 1.189"""	0.835738	0.00127877	0.000393557	TNEIVEEQYTPQSLATLE	generic|sp_Q03517_SCG2_MOUSE	|generic|tr_Q4W8U9_Q4W8U9_MOUSE|
"""index: 14593, intensity: 16513.0, mobility: 0.940"""	0.83505	0.00127877	0.000395506	PGPTQTLSPNGENNNDIIQDNGTIIPFRKHTVR	generic|sp_Q8R001_MARE2_MOUSE	|generic|sp_Q8R001_MARE2_MOUSE	|generic|tr_E9Q1B7_E9Q1B7_MOUSE__chr18_1_23853664_23853702_ENSMUST00000155708	|generic|tr_E9Q1B7_E9Q1B7_MOUSE__chr18_1_23853664_23853702_ENSMUST00000155708|
"""index: 1085, intensity: 3731.0, mobility: 0.791"""	0.834443	0.00127877	0.000397232	LPTKETIEQEKR	generic|tr_A6H6H4_A6H6H4_MOUSE|
"""index: 12946, intensity: 20697.0, mobility: 0.900"""	0.832706	0.00127877	0.000402218	QSGFSLSGAQIDDNIPRRTTQ	generic|sp_O08553_DPYL2_MOUSE|
"""index: 1309, intensity: 3045.0, mobility: 0.803"""	0.832413	0.00127877	0.000403063	QETEEEPHVRVA	generic|sp_Q8BGK5_S35F1_MOUSE|
"""index: 3277, intensity: 7653.0, mobility: 0.899"""	0.831844	0.00127877	0.000404715	QPPPPPYYPPEDKKTQ	generic|tr_Q3TRG5_Q3TRG5_MOUSE__II_1123726	|generic|sp_P97765_WBP2_MOUSE__II_1123728	|generic|sp_P97765-2_WBP2_MOUSE__II_1123726	|generic|chr11_-1_116079543_116079920_ENSMUST00000074628|
"""index: 7267, intensity: 4351.0, mobility: 1.032"""	0.831695	0.00127877	0.000405148	ETQSAEPPPPEPPRI	generic|sp_Q8BIF0_C99L2_MOUSE	|generic|sp_Q8BIF0-2_C99L2_MOUSE	|generic|tr_I7HJQ8_I7HJQ8_MOUSE	|generic|tr_A2AP74_A2AP74_MOUSE|
"""index: 9972, intensity: 9865.0, mobility: 0.949"""	0.831454	0.00127877	0.000405849	ADEVSASLAKQGL	generic|II_1128081_TX=10090	|generic|II_1128079_TX=10090	|generic|tr_A0A0A0MQC7_A0A0A0MQC7_MOUSE	|generic|tr_A2A5Y6_A2A5Y6_MOUSE	|generic|sp_P10637_TAU_MOUSE	|generic|sp_P10637-2_TAU_MOUSE	|generic|sp_P10637-4_TAU_MOUSE	|generic|tr_Q3UH19_Q3UH19_MOUSE	|generic|sp_P10637-6_TAU_MOUSE	|generic|tr_Q8C5K4_Q8C5K4_MOUSE	|generic|tr_Q547J4_Q547J4_MOUSE	|generic|tr_B1AQW2_B1AQW2_MOUSE	|generic|sp_TAU_HUMAN_|
"""index: 913, intensity: 4286.0, mobility: 0.843"""	0.830628	0.00127877	0.000408262	TRESVDSAKPRVY	generic|sp_P35455_NEU2_MOUSE|
"""index: 21970, intensity: 3786.0, mobility: 1.032"""	0.83036	0.00127877	0.00040905	VIGLQMGTNRGASQAGMTGYGMPRQIL	generic|sp_Q9WVA4_TAGL2_MOUSE|
"""index: 2997, intensity: 3988.0, mobility: 0.817"""	0.83001	0.00127877	0.000410077	GSNKGASQAGMTGYGMPRQ	generic|tr_Q9D6K2_Q9D6K2_MOUSE	|generic|sp_Q9R1Q8_TAGL3_MOUSE|
"""index: 5304, intensity: 4340.0, mobility: 0.980"""	0.828628	0.00127877	0.000414167	AVWGDGSPEPSPRE	generic|sp_P01193_COLI_MOUSE|
"""index: 19856, intensity: 18530.0, mobility: 1.010"""	0.828574	0.00127877	0.000414329	YQEPVLGPVRGPF	generic|sp_CASB_BOVIN_|
"""index: 24543, intensity: 127359.0, mobility: 0.832"""	0.828535	0.00127877	0.000414443	TLADEVSASLAKQGL	generic|II_1128081_TX=10090	|generic|II_1128079_TX=10090	|generic|tr_A0A0A0MQC7_A0A0A0MQC7_MOUSE	|generic|tr_A2A5Y6_A2A5Y6_MOUSE	|generic|sp_P10637_TAU_MOUSE	|generic|sp_P10637-2_TAU_MOUSE	|generic|sp_P10637-4_TAU_MOUSE	|generic|tr_Q3UH19_Q3UH19_MOUSE	|generic|sp_P10637-6_TAU_MOUSE	|generic|tr_Q8C5K4_Q8C5K4_MOUSE	|generic|tr_Q547J4_Q547J4_MOUSE	|generic|tr_B1AQW2_B1AQW2_MOUSE	|generic|sp_TAU_HUMAN_|
"""index: 577, intensity: 3061.0, mobility: 0.891"""	0.828469	0.00127877	0.000414641	SANSNPAMAPRE	generic|tr_Q545V6_Q545V6_MOUSE|
"""index: 4408, intensity: 3522.0, mobility: 0.832"""	0.828426	0.00127877	0.000414769	MEPQQQVYHPELK	generic|sp_Q8VDM6_HNRL1_MOUSE	|generic|sp_Q8VDM6-2_HNRL1_MOUSE	|generic|sp_Q8VDM6-3_HNRL1_MOUSE|
"""index: 3843, intensity: 4681.0, mobility: 0.937"""	0.828347	0.00127877	0.000415003	KTFQPGSWTPEDGKRQSQ	generic|II_3474424_TX=10090	|generic|sp_Q59J78_NDUF2_MOUSE__chr13_-1_108052706_108052855_ENSMUST00000223734	|generic|tr_Q3TLI6_Q3TLI6_MOUSE|
"""index: 6973, intensity: 6391.0, mobility: 0.976"""	0.828188	0.00127877	0.000415478	LVQLAGTRESVDSAKPRVY	generic|sp_P35455_NEU2_MOUSE|
"""index: 2478, intensity: 3763.0, mobility: 0.863"""	0.824391	0.00127877	0.000426959	KTETQEKNPLPSKETIEQEKQAGES	generic|sp_P20065_TYB4_MOUSE__chrX_-1_167207501_167208325_ENSMUST00000112175	|generic|tr_Q6ZWX2_Q6ZWX2_MOUSE__chrX_-1_167207501_167208325_ENSMUST00000112175|
"""index: 25207, intensity: 5116.0, mobility: 1.028"""	0.824223	0.00127877	0.000427475	SPAAPSPGSSGGGGFFSSLSNAVKQTTA	generic|sp_O88935_SYN1_MOUSE__chr6_1_115261704_115261733_ENSMUST00000203768	|generic|sp_O88935-1_SYN1_MOUSE__chr6_1_115261704_115261733_ENSMUST00000203768	|generic|sp_O88935-3_SYN1_MOUSE__chr6_1_115261704_115261733_ENSMUST00000203768|
"""index: 15397, intensity: 4908.0, mobility: 0.896"""	0.824184	0.00127877	0.000427595	PGPTQTLSPNGENNNDIIQDNGTIIPFRKHTVR	generic|sp_Q8R001_MARE2_MOUSE	|generic|sp_Q8R001_MARE2_MOUSE	|generic|tr_E9Q1B7_E9Q1B7_MOUSE__chr18_1_23853664_23853702_ENSMUST00000155708	|generic|tr_E9Q1B7_E9Q1B7_MOUSE__chr18_1_23853664_23853702_ENSMUST00000155708|
"""index: 2869, intensity: 2866.0, mobility: 0.783"""	0.822115	0.00127877	0.000433992	LPTKETIEQEKRSEIS	generic|tr_A6H6H4_A6H6H4_MOUSE|
"""index: 2501, intensity: 47344.0, mobility: 0.996"""	0.82206	0.00127877	0.000434165	SEPPESEAKPAPTEVKTVPNDATQTKENESKA	generic|tr_A0A0A6YY91_A0A0A6YY91_MOUSE__II_850562	|generic|sp_P13595_NCAM1_MOUSE	|generic|sp_P13595-2_NCAM1_MOUSE	|generic|tr_E9QB01_E9QB01_MOUSE	|generic|tr_A0A0A6YY47_A0A0A6YY47_MOUSE|
"""index: 2589, intensity: 2852.0, mobility: 0.809"""	0.821814	0.00127877	0.000434931	AANGKSADCSVEEEPWKREK	generic|II_1004965_TX=10090	|generic|tr_Q3UYK6_Q3UYK6_MOUSE__chr2_1_102781469_102781534_ENSMUST00000154446	|generic|tr_Q3USU5_Q3USU5_MOUSE__chr2_1_102781469_102781534_ENSMUST00000154446	|generic|sp_P43006-2_EAA2_MOUSE__chr2_1_102781469_102781534_ENSMUST00000154446|
"""index: 4277, intensity: 76486.0, mobility: 0.800"""	0.821725	0.00127877	0.000435209	SQIDDHVPKRASARIL	generic|sp_Q9EQF6_DPYL5_MOUSE__chr5_1_30791522_30791638_ENSMUST00000198503__II_944569|
"""index: 1494, intensity: 3190.0, mobility: 0.821"""	0.821438	0.00127877	0.000436108	TQEKNTLPTKETIEQEKR	generic|tr_A6H6H4_A6H6H4_MOUSE|
"""index: 3627, intensity: 4021.0, mobility: 0.925"""	0.820303	0.00127877	0.000439675	QPPPPPYYPPEDKKTQ	generic|tr_Q3TRG5_Q3TRG5_MOUSE__II_1123726	|generic|sp_P97765_WBP2_MOUSE__II_1123728	|generic|sp_P97765-2_WBP2_MOUSE__II_1123726	|generic|chr11_-1_116079543_116079920_ENSMUST00000074628|
"""index: 11748, intensity: 4172.0, mobility: 0.890"""	0.820056	0.00127877	0.000440456	VQIVYKPVDLSKVTSK	generic|II_1128081_TX=10090	|generic|tr_A0A0A0MQC7_A0A0A0MQC7_MOUSE	|generic|tr_A2A5Y6_A2A5Y6_MOUSE	|generic|sp_P10637_TAU_MOUSE	|generic|sp_P10637-2_TAU_MOUSE	|generic|sp_P10637-3_TAU_MOUSE	|generic|sp_P10637-4_TAU_MOUSE	|generic|tr_Q3UH19_Q3UH19_MOUSE	|generic|sp_P10637-6_TAU_MOUSE	|generic|tr_Q8C5K4_Q8C5K4_MOUSE	|generic|tr_Q547J4_Q547J4_MOUSE	|generic|tr_B1AQW2_B1AQW2_MOUSE	|generic|sp_TAU_HUMAN_|
"""index: 492, intensity: 2729.0, mobility: 0.960"""	0.819349	0.00127877	0.000442695	ITTNAAEPQKAEN	generic|sp_Q9D164_FXYD6_MOUSE__chr9_1_45389993_45392704_ENSMUST00000085939	|generic|sp_Q9D164-2_FXYD6_MOUSE|
"""index: 15035, intensity: 3350.0, mobility: 0.930"""	0.819227	0.00127877	0.000443085	VGSKTSGVVQGVASVAEKTKEQASHLG	generic|sp_Q91ZZ3_SYUB_MOUSE|
"""index: 17757, intensity: 5965.0, mobility: 0.932"""	0.817479	0.00127877	0.000448679	LPGPLQDMFKK	generic|sp_P63040_CPLX1_MOUSE	|generic|sp_P84086_CPLX2_MOUSE|
"""index: 1181, intensity: 2839.0, mobility: 0.926"""	0.817028	0.00127877	0.000450135	ETEEEPHVRVA	generic|sp_Q8BGK5_S35F1_MOUSE|
"""index: 23169, intensity: 3453.0, mobility: 0.894"""	0.81648	0.00127877	0.00045191	MTSEKSQTPLVTLFKNAIIKNAH	generic|sp_P01193_COLI_MOUSE|
"""index: 5299, intensity: 13274.0, mobility: 0.856"""	0.81629	0.00127877	0.000452527	SKQETQSAEPPPPEPPRI	generic|sp_Q8BIF0_C99L2_MOUSE	|generic|sp_Q8BIF0-2_C99L2_MOUSE	|generic|tr_I7HJQ8_I7HJQ8_MOUSE	|generic|tr_A2AP74_A2AP74_MOUSE|
"""index: 22975, intensity: 4912.0, mobility: 0.864"""	0.816117	0.00127877	0.00045309	TSEKSQTPLVTLFKNAIIKNAH	generic|sp_P01193_COLI_MOUSE|
"""index: 16770, intensity: 10532.0, mobility: 0.821"""	0.816061	0.00127877	0.00045327	AIPQPDLTKLHQLAMQQSH	generic|tr_Q3TF69_Q3TF69_MOUSE__II_3495156	|generic|tr_A0A2R8W6U6_A0A2R8W6U6_MOUSE__chr15_1_102490634_102490807_ENSMUST00000230631__II_772974	|generic|tr_A0A2R8VHP9_A0A2R8VHP9_MOUSE__chr15_1_102490634_102490807_ENSMUST00000230631__II_772974	|generic|sp_Q61990_PCBP2_MOUSE__chr15_1_102490634_102490807_ENSMUST00000230631__II_772974	|generic|sp_Q61990-2_PCBP2_MOUSE__chr15_1_102490634_102490807_ENSMUST00000230631__II_772974	|generic|sp_Q61990-3_PCBP2_MOUSE__chr15_1_102490634_102490807_ENSMUST00000230631__II_772974	|generic|tr_A0A2R8VI92_A0A2R8VI92_MOUSE__chr15_1_102490634_102490807_ENSMUST00000230631__II_772974	|generic|tr_B2M1R7_B2M1R7_MOUSE__chr15_1_102490634_102490807_ENSMUST00000230631__II_772974	|generic|tr_Q3TT81_Q3TT81_MOUSE__chr15_1_102490634_102490807_ENSMUST00000230631__II_772974	|generic|tr_A0A2R8W6H3_A0A2R8W6H3_MOUSE__chr15_1_102490634_102490807_ENSMUST00000230631__II_772974	|generic|tr_A0A2R8VKF0_A0A2R8VKF0_MOUSE	|generic|tr_A0A2R8VHZ0_A0A2R8VHZ0_MOUSE	|generic|tr_A0A2R8VJY1_A0A2R8VJY1_MOUSE	|generic|tr_A0A2R8VI73_A0A2R8VI73_MOUSE	|generic|tr_A0A2R8VI12_A0A2R8VI12_MOUSE	|generic|tr_A0A2R8VHY9_A0A2R8VHY9_MOUSE	|generic|tr_A0A2R8VHL8_A0A2R8VHL8_MOUSE|
"""index: 16263, intensity: 3671.0, mobility: 0.796"""	0.815437	0.00127877	0.000455306	TEAPKMSNADFAKLLLRK	generic|II_934114_TX=10090	|generic|sp_Q9JLI8_SART3_MOUSE__chr5_-1_113743129_113743260_ENSMUST00000197041|
"""index: 2494, intensity: 17540.0, mobility: 0.793"""	0.814814	0.00127877	0.000457346	EEPVDSRTPVTERVS	generic|sp_Q9Z2D6_MECP2_MOUSE__chrX_-1_74035417_74035656_ENSMUST00000123362__II_834118	|generic|sp_Q9Z2D6-2_MECP2_MOUSE__chrX_-1_74035417_74035656_ENSMUST00000123362__II_834118|
"""index: 891, intensity: 3715.0, mobility: 0.967"""	0.814749	0.00127877	0.00045756	SQIDDHVPKRASA	generic|sp_Q9EQF6_DPYL5_MOUSE__chr5_1_30791522_30791638_ENSMUST00000198503__II_944569|
"""index: 2149, intensity: 3414.0, mobility: 0.903"""	0.813023	0.0013587	0.000463264	TETQEKNTLPTKETIEQEKRSE	generic|tr_A6H6H4_A6H6H4_MOUSE|
"""index: 687, intensity: 3045.0, mobility: 0.910"""	0.812865	0.0013587	0.000463792	SKPKKPLGSSTAAPQRPIATQRTT	generic|sp_Q61166_MARE1_MOUSE|
"""index: 703, intensity: 3029.0, mobility: 0.852"""	0.81247	0.0013587	0.000465109	SKPKKPLGSSTAAPQRPIATQRTT	generic|sp_Q61166_MARE1_MOUSE|
"""index: 4256, intensity: 3516.0, mobility: 0.878"""	0.812268	0.0013587	0.000465783	LIAQDNEPEKPVADSETKM	generic|tr_Q543U3_Q543U3_MOUSE__chr15_-1_8636132_8636311_ENSMUST00000125997__II_1092018	|generic|tr_Q8C3T7_Q8C3T7_MOUSE__chr15_-1_8636132_8636311_ENSMUST00000125997	|generic|tr_Q8C7W8_Q8C7W8_MOUSE__chr15_-1_8636132_8636311_ENSMUST00000125997|
"""index: 17285, intensity: 4326.0, mobility: 1.012"""	0.812141	0.0013587	0.000466209	LPQEVLNENLLR	generic|sp_CAS1_BOVIN_|
"""index: 13940, intensity: 13710.0, mobility: 0.827"""	0.811366	0.0013587	0.000468809	RMGAVPVMIPAQSKDGSIV	generic|sp_P97792_CXAR_MOUSE__chr16_1_78334866_78334964_ENSMUST00000231251|
"""index: 595, intensity: 33048.0, mobility: 0.889"""	0.811336	0.0013587	0.000468912	SANSNPAMAPRE	generic|tr_Q545V6_Q545V6_MOUSE|
"""index: 1763, intensity: 15305.0, mobility: 0.778"""	0.811144	0.0013587	0.000469556	TLPTKETIEQEKRSE	generic|tr_A6H6H4_A6H6H4_MOUSE|
"""index: 7824, intensity: 2681.0, mobility: 0.853"""	0.810905	0.0013587	0.000470363	EPPPPEPPRI	generic|sp_Q8BIF0_C99L2_MOUSE	|generic|sp_Q8BIF0-2_C99L2_MOUSE	|generic|tr_I7HJQ8_I7HJQ8_MOUSE	|generic|tr_A2AP74_A2AP74_MOUSE|
"""index: 607, intensity: 3538.0, mobility: 0.790"""	0.810787	0.0013587	0.000470763	AVVKEKAPAAPKTPSKA	generic|tr_O88723_O88723_MOUSE__II_1050419	|generic|tr_E9Q5N7_E9Q5N7_MOUSE__chr11_-1_76808827_76808859_ENSMUST00000021201__II_1050419	|generic|tr_Q6ZQ25_Q6ZQ25_MOUSE__chr11_-1_76808827_76808859_ENSMUST00000021201__II_1050419	|generic|tr_A0A494B8Y4_A0A494B8Y4_MOUSE__chr11_-1_76808827_76808859_ENSMUST00000021201__II_1050419	|generic|tr_B2RX09_B2RX09_MOUSE__chr11_-1_76808827_76808859_ENSMUST00000021201__II_1050419	|generic|tr_E9PUN2_E9PUN2_MOUSE__chr11_-1_76808827_76808859_ENSMUST00000021201	|generic|tr_Q3UGZ9_Q3UGZ9_MOUSE__chr11_-1_76808827_76808859_ENSMUST00000021201	|generic|tr_E9PUM9_E9PUM9_MOUSE__chr11_-1_76808827_76808859_ENSMUST00000021201	|generic|tr_Q6PAI9_Q6PAI9_MOUSE	|generic|sp_E9Q7X7_NRX2A_MOUSE__chr11_-1_76808827_76808859_ENSMUST00000021201	|generic|tr_E9PUN0_E9PUN0_MOUSE__chr11_-1_76808827_76808859_ENSMUST00000021201|
"""index: 2232, intensity: 10784.0, mobility: 0.903"""	0.809646	0.0013587	0.000474635	KTETQEKNPLPSKETIEQEKQAG	generic|sp_P20065_TYB4_MOUSE__chrX_-1_167207501_167208325_ENSMUST00000112175	|generic|tr_Q6ZWX2_Q6ZWX2_MOUSE__chrX_-1_167207501_167208325_ENSMUST00000112175|
"""index: 1539, intensity: 3860.0, mobility: 0.838"""	0.809529	0.0013587	0.000475032	RPQAPMGSYQRHY	generic|tr_Q69ZE0_Q69ZE0_MOUSE__chr2_-1_165001582_165001860_ENSMUST00000122070__II_998258	|generic|sp_Q91W39_NCOA5_MOUSE__chr2_-1_165001582_165001860_ENSMUST00000122070__II_998258	|generic|tr_Q8BX12_Q8BX12_MOUSE__chr2_-1_165001582_165001860_ENSMUST00000122070__II_998258	|generic|tr_B7ZC23_B7ZC23_MOUSE__chr2_-1_165001582_165001860_ENSMUST00000122070__II_998258|
"""index: 7898, intensity: 5510.0, mobility: 0.905"""	0.809207	0.0013587	0.00047613	AQPAPKPEPSFSEYASVQVQRK	generic|sp_P97797_SHPS1_MOUSE	|generic|sp_P97797-2_SHPS1_MOUSE	|generic|sp_P97797-3_SHPS1_MOUSE	|generic|sp_P97797-4_SHPS1_MOUSE	|generic|tr_Q2M4I8_Q2M4I8_MOUSE	|generic|tr_E0CX65_E0CX65_MOUSE|
"""index: 2419, intensity: 2978.0, mobility: 0.943"""	0.808977	0.0013587	0.00047692	SISNPPGSNLRTT	generic|tr_Q6SLK2_Q6SLK2_MOUSE__chr8_-1_70386333_70387567_ENSMUST00000076615__II_912506	|generic|tr_Q7TPR2_Q7TPR2_MOUSE__chr6_-1_119926370_119926648_ENSMUST00000159903__II_912506	|generic|sp_P83741_WNK1_MOUSE__chr8_-1_70386333_70387567_ENSMUST00000076615__II_912506	|generic|sp_P83741-2_WNK1_MOUSE__chr8_-1_70386333_70387567_ENSMUST00000076615__II_912506	|generic|sp_P83741-3_WNK1_MOUSE__chr8_-1_70386333_70387567_ENSMUST00000076615__II_912506	|generic|sp_P83741-4_WNK1_MOUSE__chr8_-1_70386333_70387567_ENSMUST00000076615__II_912506	|generic|sp_P83741-5_WNK1_MOUSE__chr8_-1_70386333_70387567_ENSMUST00000076615__II_912506|
"""index: 16663, intensity: 5339.0, mobility: 1.160"""	0.808497	0.0013587	0.000478565	HDPDPNGELLPGSPTPEEPI	generic|sp_O70324_MOT8_MOUSE	|generic|tr_Q8K3S7_Q8K3S7_MOUSE|
"""index: 7234, intensity: 133548.0, mobility: 1.104"""	0.807316	0.0013587	0.000482639	AEEEAVWGDGSPEPSPRE	generic|sp_P01193_COLI_MOUSE|
"""index: 4477, intensity: 2854.0, mobility: 1.164"""	0.807153	0.0013587	0.000483203	AAATPIIMSRSPTDAKS	generic|tr_A0A571BED8_A0A571BED8_MOUSE__chr11_-1_74395775_74395891_ENSMUST00000047488__II_1135417	|generic|sp_Q5SVL6_RPGP2_MOUSE__chr11_-1_74395775_74395891_ENSMUST00000047488__II_1135417	|generic|sp_Q5SVL6-2_RPGP2_MOUSE__chr11_-1_74395775_74395891_ENSMUST00000047488__II_1135417	|generic|II_1135436_TX=10090|
"""index: 1709, intensity: 2566.0, mobility: 1.045"""	0.80683	0.0013587	0.000484327	TTQLTADSHPSYHTDG	generic|tr_Q921J3_Q921J3_MOUSE__chr2_1_181549329_181549376_ENSMUST00000116365	|generic|sp_P60904_DNJC5_MOUSE__chr2_1_181546445_181546492_ENSMUST00000116365|
"""index: 4551, intensity: 5289.0, mobility: 0.859"""	0.804719	0.0013587	0.000491723	AAAQYNPEPPPPRSHYSNIE	generic|tr_A0A0R4J1C2_A0A0R4J1C2_MOUSE__II_894144	|generic|tr_A0A0R4IZW8_A0A0R4IZW8_MOUSE__chr7_-1_30193874_30194080_ENSMUST00000146852__II_894141	|generic|sp_O88456_CPNS1_MOUSE__II_894144|
"""index: 17507, intensity: 12210.0, mobility: 0.931"""	0.803728	0.0013587	0.000495233	LPGPLQDMFKK	generic|sp_P63040_CPLX1_MOUSE	|generic|sp_P84086_CPLX2_MOUSE|
"""index: 19196, intensity: 14258.0, mobility: 1.018"""	0.803659	0.0013587	0.000495479	AQPPGATNMIGYMGQTAYQYPPPPPPPPPSRK	generic|tr_Q3U741_Q3U741_MOUSE__chr11_-1_106783954_106783992_ENSMUST00000133426	|generic|sp_Q501J6_DDX17_MOUSE__chr11_-1_106783954_106783992_ENSMUST00000133426	|generic|tr_Q3U6Y5_Q3U6Y5_MOUSE	|generic|tr_Q78W10_Q78W10_MOUSE	|generic|tr_Q8K392_Q8K392_MOUSE|
"""index: 17493, intensity: 3114.0, mobility: 0.932"""	0.803603	0.0013587	0.000495678	HPVYIVQDGPPQSPPNIYYKV	generic|tr_Q543Q7_Q543Q7_MOUSE|
"""index: 20473, intensity: 4755.0, mobility: 0.976"""	0.803217	0.0013587	0.000497052	LDFDPFKPDVAPAGSAAATHSPMSQ	generic|tr_C6EQG9_C6EQG9_MOUSE__chr13_1_19096037_19096096_ENSMUST00000200273__II_3475147	|generic|tr_A0A668KM31_A0A668KM31_MOUSE__chr13_1_19096037_19096096_ENSMUST00000200273__II_1109702	|generic|tr_A0A0G2JEG8_A0A0G2JEG8_MOUSE__chr13_1_19096037_19096096_ENSMUST00000200273__II_1109702	|generic|sp_Q7TQF7_AMPH_MOUSE__chr13_1_19096037_19096096_ENSMUST00000200273__II_1109702|
"""index: 19087, intensity: 4256.0, mobility: 1.089"""	0.802753	0.0013587	0.00049871	MEPSSLPQEIIANAK	generic|tr_E9QK20_E9QK20_MOUSE__chr1_-1_154483513_154483623_ENSMUST00000188965__II_1041223	|generic|tr_A0A087WS83_A0A087WS83_MOUSE__chr1_-1_154483513_154483623_ENSMUST00000188965__II_1041173	|generic|tr_B2RWX7_B2RWX7_MOUSE__chr1_-1_154483513_154483623_ENSMUST00000188965__II_1041173	|generic|sp_Q61290_CAC1E_MOUSE__chr1_-1_154483513_154483623_ENSMUST00000188965__II_1041173	|generic|tr_A0A1D5RLU3_A0A1D5RLU3_MOUSE__chr1_-1_154483513_154483623_ENSMUST00000188965|
"""index: 20986, intensity: 29324.0, mobility: 0.989"""	0.80238	0.0013587	0.00050005	APNLSRMGAVPVMIPAQSKDGSIV	generic|sp_P97792_CXAR_MOUSE__chr16_1_78334866_78334964_ENSMUST00000231251|
"""index: 19190, intensity: 4629.0, mobility: 1.134"""	0.801981	0.0013587	0.000501481	SAMIGGFAGRIGASNMGPVG	generic|sp_Q8C854_MYEF2_MOUSE__II_1000715	|generic|sp_Q8C854-3_MYEF2_MOUSE__II_1000715	|generic|tr_A7UQY4_A7UQY4_MOUSE__II_1000715	|generic|tr_G8JL68_G8JL68_MOUSE__II_1000715|
"""index: 22910, intensity: 3792.0, mobility: 0.943"""	0.801926	0.0013587	0.00050168	YGGFMTSEKSQTPLVTLFKNAIIKNAHKKGQ	generic|sp_P01193_COLI_MOUSE|
"""index: 4377, intensity: 4556.0, mobility: 0.911"""	0.801189	0.0013587	0.000504343	QPPPPPYYPPEDKKTQ	generic|tr_Q3TRG5_Q3TRG5_MOUSE__II_1123726	|generic|sp_P97765_WBP2_MOUSE__II_1123728	|generic|sp_P97765-2_WBP2_MOUSE__II_1123726	|generic|chr11_-1_116079543_116079920_ENSMUST00000074628|
"""index: 20437, intensity: 3494.0, mobility: 1.241"""	0.801053	0.0013587	0.000504834	AYVPVYPVGTPYAGGTPGGPGVTS	generic|sp_O35449_PRRT1_MOUSE__chr17_1_34632084_34632260_ENSMUST00000172945__II_1066299|
"""index: 4872, intensity: 3993.0, mobility: 0.952"""	0.800956	0.0013587	0.000505188	LADEVSASLAKQG	generic|II_1128081_TX=10090	|generic|II_1128079_TX=10090	|generic|tr_A0A0A0MQC7_A0A0A0MQC7_MOUSE	|generic|tr_A2A5Y6_A2A5Y6_MOUSE	|generic|sp_P10637_TAU_MOUSE	|generic|sp_P10637-2_TAU_MOUSE	|generic|sp_P10637-3_TAU_MOUSE	|generic|sp_P10637-4_TAU_MOUSE	|generic|tr_Q3UH19_Q3UH19_MOUSE	|generic|sp_P10637-6_TAU_MOUSE	|generic|tr_Q8C5K4_Q8C5K4_MOUSE	|generic|tr_Q547J4_Q547J4_MOUSE	|generic|tr_B1AQW2_B1AQW2_MOUSE	|generic|sp_TAU_HUMAN_|
"""index: 9760, intensity: 16576.0, mobility: 1.197"""	0.800683	0.0013587	0.000506176	GSQQPPQPQQAYSQKALL	generic|sp_P70297_STAM1_MOUSE__chr2_1_14102418_14102489_ENSMUST00000193636__II_1014500	|generic|IP_1121602_TX=10090	|generic|tr_Q3UMC8_Q3UMC8_MOUSE__chr2_1_14102418_14102489_ENSMUST00000193636	|generic|tr_Q9CU37_Q9CU37_MOUSE	|generic|tr_Q3TPR2_Q3TPR2_MOUSE__chr2_1_14141735_14141881_ENSMUST00000193636|
"""index: 10680, intensity: 4496.0, mobility: 0.878"""	0.800164	0.0013587	0.000508067	TGYGMPRQIM	generic|tr_Q9D6K2_Q9D6K2_MOUSE	|generic|sp_Q9R1Q8_TAGL3_MOUSE|
"""index: 9766, intensity: 3758.0, mobility: 1.214"""	0.79944	0.0013587	0.000510715	MGAAQGAMNQPQTQYSATPNY	generic|sp_Q9JKD3_SCAM5_MOUSE__chr9_-1_57443670_57443780_ENSMUST00000215208__II_3456302|
"""index: 14448, intensity: 6845.0, mobility: 1.034"""	0.797939	0.0013587	0.000516248	GQPASGGGGGYGPQGDYGQQGYGQQGAPTSFSNQM	generic|sp_Q62277_SYPH_MOUSE|
"""index: 2057, intensity: 3288.0, mobility: 1.006"""	0.797323	0.0013587	0.000518535	TLPTKETIEQEK	generic|tr_A6H6H4_A6H6H4_MOUSE|
"""index: 3246, intensity: 2775.0, mobility: 0.800"""	0.797308	0.0013587	0.000518591	TLPTKETIEQEKRSEIS	generic|tr_A6H6H4_A6H6H4_MOUSE|
"""index: 19344, intensity: 5113.0, mobility: 0.951"""	0.796457	0.0013587	0.000521768	KLPNDLLDLQQPTFHPSVH	generic|tr_A0A140LHQ8_A0A140LHQ8_MOUSE__II_885340	|generic|tr_A0A1L1SUR7_A0A1L1SUR7_MOUSE__II_3498699	|generic|tr_Q570Z8_Q570Z8_MOUSE__chr5_1_121425971_121426000_ENSMUST00000042163	|generic|tr_Q3TD51_Q3TD51_MOUSE	|generic|sp_Q7M6Y3_PICAL_MOUSE	|generic|sp_Q7M6Y3-3_PICAL_MOUSE	|generic|sp_Q7M6Y3-4_PICAL_MOUSE	|generic|sp_Q7M6Y3-5_PICAL_MOUSE	|generic|sp_Q7M6Y3-6_PICAL_MOUSE|
"""index: 2897, intensity: 3231.0, mobility: 0.852"""	0.796335	0.0013587	0.000522225	LPTKETIEQEKRSEIS	generic|tr_A6H6H4_A6H6H4_MOUSE|
"""index: 4234, intensity: 3623.0, mobility: 0.764"""	0.795881	0.0013587	0.00052393	FENKVPEKQKLFQ	generic|sp_P48771_CX7A2_MOUSE__II_3500032	|generic|II_3500033_TX=10090|
"""index: 12317, intensity: 3702.0, mobility: 0.786"""	0.795858	0.0013587	0.000524018	APVPMPDLKNVRSKIG	generic|tr_A0A0A0MQC7_A0A0A0MQC7_MOUSE	|generic|tr_A2A5Y6_A2A5Y6_MOUSE	|generic|sp_P10637_TAU_MOUSE	|generic|sp_P10637-2_TAU_MOUSE	|generic|sp_P10637-3_TAU_MOUSE	|generic|sp_P10637-4_TAU_MOUSE	|generic|tr_Q3UH19_Q3UH19_MOUSE	|generic|sp_P10637-6_TAU_MOUSE	|generic|tr_Q547J4_Q547J4_MOUSE	|generic|tr_B1AQW2_B1AQW2_MOUSE|
"""index: 10263, intensity: 2769.0, mobility: 0.790"""	0.795235	0.0013587	0.000526368	LQTAPVPMPDLKNVRSK	generic|tr_A0A0A0MQC7_A0A0A0MQC7_MOUSE	|generic|tr_A2A5Y6_A2A5Y6_MOUSE	|generic|sp_P10637_TAU_MOUSE	|generic|sp_P10637-2_TAU_MOUSE	|generic|sp_P10637-3_TAU_MOUSE	|generic|sp_P10637-4_TAU_MOUSE	|generic|tr_Q3UH19_Q3UH19_MOUSE	|generic|sp_P10637-6_TAU_MOUSE	|generic|tr_Q547J4_Q547J4_MOUSE	|generic|tr_B1AQW2_B1AQW2_MOUSE|
"""index: 20122, intensity: 5663.0, mobility: 1.184"""	0.794987	0.0013587	0.000527305	QVPNYTLTSSTLPQTGGSQQPPQPQQAYSQKALL	generic|sp_P70297_STAM1_MOUSE__chr2_1_14102418_14102489_ENSMUST00000193636__II_1014500	|generic|IP_1121602_TX=10090	|generic|tr_Q3UMC8_Q3UMC8_MOUSE__chr2_1_14102418_14102489_ENSMUST00000193636	|generic|tr_Q9CU37_Q9CU37_MOUSE	|generic|tr_Q3TPR2_Q3TPR2_MOUSE__chr2_1_14141735_14141881_ENSMUST00000193636|
"""index: 10936, intensity: 7434.0, mobility: 0.967"""	0.794612	0.0013587	0.000528725	GGTGSGMGTLLISK	generic|sp_P68372_TBB4B_MOUSE__IP_840323	|generic|tr_Q9CVR0_Q9CVR0_MOUSE__IP_840323	|generic|sp_Q9D6F9_TBB4A_MOUSE__IP_840323	|generic|IP_1022517_TX=10090	|generic|sp_Q7TMM9_TBB2A_MOUSE__chr17_-1_35836571_35838041_ENSMUST00000134978	|generic|sp_Q922F4_TBB6_MOUSE	|generic|tr_Q3U9U3_Q3U9U3_MOUSE	|generic|sp_Q9ERD7_TBB3_MOUSE__chr17_-1_35836571_35838041_ENSMUST00000134978	|generic|tr_D5MR34_D5MR34_MOUSE	|generic|tr_B2RSN3_B2RSN3_MOUSE__chr17_-1_35836571_35838041_ENSMUST00000134978	|generic|sp_P99024_TBB5_MOUSE__chr17_-1_35836571_35838041_ENSMUST00000134978|
"""index: 21907, intensity: 3873.0, mobility: 1.034"""	0.794578	0.0013587	0.000528854	VIGLQMGTNRGASQAGMTGYGMPRQIL	generic|sp_Q9WVA4_TAGL2_MOUSE|
"""index: 24818, intensity: 5238.0, mobility: 0.928"""	0.794211	0.0013587	0.00053025	GVAELDQLLHY	generic|tr_Q3UZU8_Q3UZU8_MOUSE	|generic|sp_P16014_SCG1_MOUSE	|generic|tr_Q8BP91_Q8BP91_MOUSE|
"""index: 9551, intensity: 46776.0, mobility: 0.943"""	0.794173	0.0013587	0.000530395	ADEVSASLAKQGL	generic|II_1128081_TX=10090	|generic|II_1128079_TX=10090	|generic|tr_A0A0A0MQC7_A0A0A0MQC7_MOUSE	|generic|tr_A2A5Y6_A2A5Y6_MOUSE	|generic|sp_P10637_TAU_MOUSE	|generic|sp_P10637-2_TAU_MOUSE	|generic|sp_P10637-4_TAU_MOUSE	|generic|tr_Q3UH19_Q3UH19_MOUSE	|generic|sp_P10637-6_TAU_MOUSE	|generic|tr_Q8C5K4_Q8C5K4_MOUSE	|generic|tr_Q547J4_Q547J4_MOUSE	|generic|tr_B1AQW2_B1AQW2_MOUSE	|generic|sp_TAU_HUMAN_|
"""index: 4223, intensity: 2911.0, mobility: 0.779"""	0.793975	0.0013587	0.000531148	YQYPPPPPPPPPSRK	generic|tr_Q3U741_Q3U741_MOUSE__chr11_-1_106783954_106783992_ENSMUST00000133426	|generic|sp_Q501J6_DDX17_MOUSE__chr11_-1_106783954_106783992_ENSMUST00000133426	|generic|tr_Q3U6Y5_Q3U6Y5_MOUSE	|generic|tr_Q78W10_Q78W10_MOUSE	|generic|tr_Q8K392_Q8K392_MOUSE|
"""index: 11876, intensity: 5145.0, mobility: 1.198"""	0.793709	0.0013587	0.000532164	AANAASTAATSAAQNAFKGNQM	generic|tr_Q3TD71_Q3TD71_MOUSE	|generic|tr_Q3TSA8_Q3TSA8_MOUSE	|generic|tr_Q3UY11_Q3UY11_MOUSE|
"""index: 4188, intensity: 3143.0, mobility: 0.810"""	0.793708	0.0013587	0.000532168	GSQIDDHVPKRASARIL	generic|sp_Q9EQF6_DPYL5_MOUSE__chr5_1_30791522_30791638_ENSMUST00000198503__II_944569|
"""index: 13401, intensity: 3901.0, mobility: 0.935"""	0.793353	0.0013587	0.000533527	TLHPYNTFAAGFNSTGLPHSHSTTRV	generic|tr_A0A5S9EES2_A0A5S9EES2_MOUSE	|generic|tr_A2AGI2_A2AGI2_MOUSE	|generic|tr_B2RWZ9_B2RWZ9_MOUSE	|generic|tr_Q69ZI4_Q69ZI4_MOUSE	|generic|tr_A0A5S9EER5_A0A5S9EER5_MOUSE	|generic|tr_A2AGI3_A2AGI3_MOUSE	|generic|sp_Q8BYM5_NLGN3_MOUSE|
"""index: 4168, intensity: 4769.0, mobility: 0.927"""	0.793122	0.0013587	0.000534413	GSQIDDHVPKRASARILAPPGGRSSG	generic|sp_Q9EQF6_DPYL5_MOUSE__chr5_1_30791522_30791638_ENSMUST00000198503__II_944569|
"""index: 3503, intensity: 18177.0, mobility: 0.848"""	0.79277	0.0013587	0.000535765	TLPTKETIEQEKRSEIS	generic|tr_A6H6H4_A6H6H4_MOUSE|
"""index: 12811, intensity: 5700.0, mobility: 0.980"""	0.792108	0.0013587	0.000538314	LKPRTVATPLNQVANPNSAIFGGARPREEVVQKEQE	generic|tr_Q80U88_Q80U88_MOUSE__chr5_-1_134625358_134625459_ENSMUST00000202289__II_929730	|generic|tr_Q3V244_Q3V244_MOUSE__chr5_-1_134625358_134625459_ENSMUST00000202289__II_929730	|generic|tr_Q3TG58_Q3TG58_MOUSE__chr5_-1_134625358_134625459_ENSMUST00000202289__II_929730	|generic|tr_Q564E5_Q564E5_MOUSE__chr5_-1_134625358_134625459_ENSMUST00000202289__II_929730|
"""index: 63, intensity: 2703.0, mobility: 0.967"""	0.791998	0.0013587	0.000538743	HLVDEPQNLIK	generic|sp_ALBU_BOVIN_|
"""index: 29958, intensity: 8702.0, mobility: 1.258"""	0.791546	0.0013587	0.000540494	MITDVQLAIFANMLGVSLFLLVVLYHYVAVNNPKKQE	generic|sp_Q99LX8_OST4_MOUSE__chr5_-1_30907422_30907535_ENSMUST00000132034|
"""index: 2294, intensity: 73500.0, mobility: 0.997"""	0.790842	0.0013587	0.000543233	SEPPESEAKPAPTEVKTVPNDATQTKENESKA	generic|tr_A0A0A6YY91_A0A0A6YY91_MOUSE__II_850562	|generic|sp_P13595_NCAM1_MOUSE	|generic|sp_P13595-2_NCAM1_MOUSE	|generic|tr_E9QB01_E9QB01_MOUSE	|generic|tr_A0A0A6YY47_A0A0A6YY47_MOUSE|
"""index: 14127, intensity: 2723.0, mobility: 1.200"""	0.790775	0.0013587	0.000543491	TYAPVISAEKAYHEQL	generic|tr_Q99KA2_Q99KA2_MOUSE__IP_3506393	|generic|tr_A0A0A0MQA5_A0A0A0MQA5_MOUSE__chr1_-1_75215622_75215885_ENSMUST00000188593__IP_3506393	|generic|sp_P05213_TBA1B_MOUSE__IP_3506392	|generic|tr_Q52L87_Q52L87_MOUSE__IP_3506392	|generic|sp_P68368_TBA4A_MOUSE__chr1_-1_75215622_75215885_ENSMUST00000188593__IP_3506393	|generic|tr_Q3TIZ0_Q3TIZ0_MOUSE__IP_3506393	|generic|sp_P68369_TBA1A_MOUSE__IP_3506392	|generic|IP_988840_TX=10090	|generic|IP_1052575_TX=10090	|generic|IP_3502747_TX=10090	|generic|tr_Q9D9Y2_Q9D9Y2_MOUSE	|generic|sp_P05214_TBA3_MOUSE|
"""index: 3944, intensity: 3280.0, mobility: 0.936"""	0.789808	0.0013587	0.000547278	VWGDGSPEPSPRE	generic|sp_P01193_COLI_MOUSE|
"""index: 8092, intensity: 4528.0, mobility: 0.947"""	0.789783	0.0013587	0.000547378	QKPSQDVPPPITAAAGGPPHPQLK	generic|sp_O88935-1_SYN1_MOUSE__chr6_1_115261704_115261733_ENSMUST00000203768|
"""index: 23038, intensity: 4385.0, mobility: 1.241"""	0.789761	0.0013587	0.000547462	AYPATAAAAPMIGYPMPTGYSQ	generic|tr_Q921Y3_Q921Y3_MOUSE__chr11_-1_106781850_106782137_ENSMUST00000133426__II_1125049	|generic|tr_Q9CSD9_Q9CSD9_MOUSE__chr11_-1_106783954_106783992_ENSMUST00000133426__II_1125049	|generic|tr_Q3V0Z8_Q3V0Z8_MOUSE__chr11_-1_106784876_106784983_ENSMUST00000133426__II_1125049	|generic|tr_A1L333_A1L333_MOUSE__chr11_-1_106784876_106784983_ENSMUST00000133426__II_1125049	|generic|tr_Q3UXW3_Q3UXW3_MOUSE__chr11_-1_106784876_106784983_ENSMUST00000133426__II_1125049	|generic|tr_Q5U222_Q5U222_MOUSE__chr11_-1_106784876_106784983_ENSMUST00000133426__II_1125049	|generic|tr_Q8BTS0_Q8BTS0_MOUSE__chr11_-1_106784876_106784983_ENSMUST00000133426__II_1125049|
"""index: 14386, intensity: 127931.0, mobility: 0.963"""	0.788711	0.0013587	0.000551606	TLADEVSASLAKQ	generic|II_1128081_TX=10090	|generic|II_1128079_TX=10090	|generic|tr_A0A0A0MQC7_A0A0A0MQC7_MOUSE	|generic|tr_A2A5Y6_A2A5Y6_MOUSE	|generic|sp_P10637_TAU_MOUSE	|generic|sp_P10637-2_TAU_MOUSE	|generic|sp_P10637-3_TAU_MOUSE	|generic|sp_P10637-4_TAU_MOUSE	|generic|tr_Q3UH19_Q3UH19_MOUSE	|generic|sp_P10637-6_TAU_MOUSE	|generic|tr_Q8C5K4_Q8C5K4_MOUSE	|generic|tr_Q547J4_Q547J4_MOUSE	|generic|tr_B1AQW2_B1AQW2_MOUSE	|generic|sp_TAU_HUMAN_|
"""index: 24493, intensity: 8627.0, mobility: 0.810"""	0.788333	0.0013587	0.000553103	TLADEVSASLAKQGL	generic|II_1128081_TX=10090	|generic|II_1128079_TX=10090	|generic|tr_A0A0A0MQC7_A0A0A0MQC7_MOUSE	|generic|tr_A2A5Y6_A2A5Y6_MOUSE	|generic|sp_P10637_TAU_MOUSE	|generic|sp_P10637-2_TAU_MOUSE	|generic|sp_P10637-4_TAU_MOUSE	|generic|tr_Q3UH19_Q3UH19_MOUSE	|generic|sp_P10637-6_TAU_MOUSE	|generic|tr_Q8C5K4_Q8C5K4_MOUSE	|generic|tr_Q547J4_Q547J4_MOUSE	|generic|tr_B1AQW2_B1AQW2_MOUSE	|generic|sp_TAU_HUMAN_|
"""index: 11486, intensity: 4278.0, mobility: 1.146"""	0.788252	0.0013587	0.000553427	QSGFSLSGTQVDEGVRSAS	generic|tr_Q3TAS8_Q3TAS8_MOUSE__chr18_-1_43324332_43324412_ENSMUST00000237707	|generic|tr_E9PWE8_E9PWE8_MOUSE__chr18_-1_43324332_43324412_ENSMUST00000237707	|generic|sp_Q62188_DPYL3_MOUSE__chr18_-1_43324332_43324412_ENSMUST00000237707	|generic|tr_Q3TT92_Q3TT92_MOUSE__chr18_-1_43324332_43324412_ENSMUST00000237707|
"""index: 27017, intensity: 7232.0, mobility: 1.056"""	0.787904	0.0013587	0.000554809	TLADEVSASLAKQGL	generic|II_1128081_TX=10090	|generic|II_1128079_TX=10090	|generic|tr_A0A0A0MQC7_A0A0A0MQC7_MOUSE	|generic|tr_A2A5Y6_A2A5Y6_MOUSE	|generic|sp_P10637_TAU_MOUSE	|generic|sp_P10637-2_TAU_MOUSE	|generic|sp_P10637-4_TAU_MOUSE	|generic|tr_Q3UH19_Q3UH19_MOUSE	|generic|sp_P10637-6_TAU_MOUSE	|generic|tr_Q8C5K4_Q8C5K4_MOUSE	|generic|tr_Q547J4_Q547J4_MOUSE	|generic|tr_B1AQW2_B1AQW2_MOUSE	|generic|sp_TAU_HUMAN_|
"""index: 3669, intensity: 5918.0, mobility: 0.900"""	0.787768	0.0013587	0.000555352	TPLADTPTRPVT	generic|sp_Q9EQF6_DPYL5_MOUSE__chr5_1_30791522_30791638_ENSMUST00000198503__II_944569|
"""index: 12210, intensity: 4404.0, mobility: 0.889"""	0.787438	0.0013587	0.00055667	MGSNKGASQAGMTGYGMPRQIM	generic|tr_Q9D6K2_Q9D6K2_MOUSE	|generic|sp_Q9R1Q8_TAGL3_MOUSE|
"""index: 4888, intensity: 4492.0, mobility: 0.910"""	0.787194	0.0013587	0.000557644	LADEVSASLAKQ	generic|II_1128081_TX=10090	|generic|II_1128079_TX=10090	|generic|tr_A0A0A0MQC7_A0A0A0MQC7_MOUSE	|generic|tr_A2A5Y6_A2A5Y6_MOUSE	|generic|sp_P10637_TAU_MOUSE	|generic|sp_P10637-2_TAU_MOUSE	|generic|sp_P10637-3_TAU_MOUSE	|generic|sp_P10637-4_TAU_MOUSE	|generic|tr_Q3UH19_Q3UH19_MOUSE	|generic|sp_P10637-6_TAU_MOUSE	|generic|tr_Q8C5K4_Q8C5K4_MOUSE	|generic|tr_Q547J4_Q547J4_MOUSE	|generic|tr_B1AQW2_B1AQW2_MOUSE	|generic|sp_TAU_HUMAN_|
"""index: 17987, intensity: 4557.0, mobility: 0.972"""	0.786978	0.0013587	0.000558512	ETKLSTEPSPEFSNYSEIAKFEKSVPDH	generic|sp_Q99P72_RTN4_MOUSE	|generic|sp_Q99P72-3_RTN4_MOUSE|
"""index: 26044, intensity: 21006.0, mobility: 1.039"""	0.786459	0.0013587	0.000560594	TLADEVSASLAKQGL	generic|II_1128081_TX=10090	|generic|II_1128079_TX=10090	|generic|tr_A0A0A0MQC7_A0A0A0MQC7_MOUSE	|generic|tr_A2A5Y6_A2A5Y6_MOUSE	|generic|sp_P10637_TAU_MOUSE	|generic|sp_P10637-2_TAU_MOUSE	|generic|sp_P10637-4_TAU_MOUSE	|generic|tr_Q3UH19_Q3UH19_MOUSE	|generic|sp_P10637-6_TAU_MOUSE	|generic|tr_Q8C5K4_Q8C5K4_MOUSE	|generic|tr_Q547J4_Q547J4_MOUSE	|generic|tr_B1AQW2_B1AQW2_MOUSE	|generic|sp_TAU_HUMAN_|
"""index: 6635, intensity: 4419.0, mobility: 1.136"""	0.786188	0.0013587	0.000561687	AKAPAPAAPAAAEPQAEAPAAAASSEQSVAVKE	generic|sp_Q91XV3_BASP1_MOUSE|
"""index: 4787, intensity: 2762.0, mobility: 1.093"""	0.785614	0.0013587	0.000564006	TSLGQETEEEPHVRVA	generic|sp_Q8BGK5_S35F1_MOUSE|
"""index: 28878, intensity: 4710.0, mobility: 1.204"""	0.785048	0.0013587	0.000566304	SPQLATLADEVSASLAKQGL	generic|II_1128081_TX=10090	|generic|II_1128079_TX=10090	|generic|tr_A0A0A0MQC7_A0A0A0MQC7_MOUSE	|generic|tr_A2A5Y6_A2A5Y6_MOUSE	|generic|sp_P10637_TAU_MOUSE	|generic|sp_P10637-2_TAU_MOUSE	|generic|sp_P10637-4_TAU_MOUSE	|generic|tr_Q3UH19_Q3UH19_MOUSE	|generic|sp_P10637-6_TAU_MOUSE	|generic|tr_Q8C5K4_Q8C5K4_MOUSE	|generic|tr_Q547J4_Q547J4_MOUSE	|generic|tr_B1AQW2_B1AQW2_MOUSE	|generic|sp_TAU_HUMAN_|
"""index: 7819, intensity: 5732.0, mobility: 0.972"""	0.784328	0.0013587	0.000569239	PEPEPQPEPEPEPEPEPQPEPEPEQ	generic|tr_C4IXT3_C4IXT3_MOUSE__chr11_-1_61157167_61157217_ENSMUST00000173525|
"""index: 4689, intensity: 3105.0, mobility: 0.757"""	0.78313	0.0013587	0.000574156	VGPPSTPLDHRGYQA	generic|sp_Q62179_SEM4B_MOUSE__chr7_1_80218904_80219068_ENSMUST00000107383__II_890142	|generic|tr_Q8BIR6_Q8BIR6_MOUSE__chr7_1_80218904_80219068_ENSMUST00000107383|
"""index: 16171, intensity: 4858.0, mobility: 0.869"""	0.782021	0.0013587	0.000578744	APFPEVFGKE	generic|sp_CAS1_BOVIN_|
"""index: 20621, intensity: 19003.0, mobility: 1.329"""	0.781675	0.0013587	0.000580182	LSLETPVFPGNGDEQPLTENPR	generic|tr_A0A1W2P7R2_A0A1W2P7R2_MOUSE	|generic|sp_P01193_COLI_MOUSE|
"""index: 17751, intensity: 7238.0, mobility: 0.906"""	0.781534	0.0013587	0.000580772	HQNPAGPVAIAPELESKESVL	generic|tr_Q5SSP3_Q5SSP3_MOUSE	|generic|tr_Q3US35_Q3US35_MOUSE	|generic|tr_Q9ESU8_Q9ESU8_MOUSE	|generic|tr_Q8BXT5_Q8BXT5_MOUSE	|generic|sp_O35874_SATT_MOUSE|
"""index: 2656, intensity: 2607.0, mobility: 0.742"""	0.781262	0.0013587	0.000581906	LDEGHYPVRESP	generic|tr_Q3UZU8_Q3UZU8_MOUSE	|generic|sp_P16014_SCG1_MOUSE	|generic|tr_Q8BP91_Q8BP91_MOUSE|
"""index: 22943, intensity: 3199.0, mobility: 1.087"""	0.78037	0.0013587	0.000585642	LYQEPVLGPVRGPFP	generic|sp_CASB_BOVIN_|
"""index: 23228, intensity: 3677.0, mobility: 1.218"""	0.778944	0.0013587	0.000591672	TMMEVFLQEKPPAVATSTA	generic|tr_A0A0H2UH17_A0A0H2UH17_MOUSE__chr3_-1_90020893_90021060_ENSMUST00000196568__II_979012	|generic|tr_Q8BJ53_Q8BJ53_MOUSE__chr3_-1_90020893_90021060_ENSMUST00000196568__II_979012	|generic|tr_Q812D5_Q812D5_MOUSE__chr3_-1_90020893_90021060_ENSMUST00000196568__II_979012	|generic|tr_A0A0G2JDV6_A0A0G2JDV6_MOUSE__chr3_-1_90020893_90021060_ENSMUST00000196568__II_979012	|generic|sp_Q80X50_UBP2L_MOUSE__chr3_-1_90020893_90021060_ENSMUST00000196568__II_979012	|generic|sp_Q80X50-2_UBP2L_MOUSE__chr3_-1_90020893_90021060_ENSMUST00000196568__II_979012	|generic|sp_Q80X50-3_UBP2L_MOUSE__chr3_-1_90020893_90021060_ENSMUST00000196568__II_979012	|generic|sp_Q80X50-4_UBP2L_MOUSE__chr3_-1_90020893_90021060_ENSMUST00000196568__II_979012	|generic|sp_Q80X50-5_UBP2L_MOUSE__chr3_-1_90020893_90021060_ENSMUST00000196568__II_979012	|generic|tr_Q812D4_Q812D4_MOUSE__chr3_-1_90020893_90021060_ENSMUST00000196568__II_979012	|generic|chr3_-1_90021206_90021490_ENSMUST00000196568|
"""index: 6239, intensity: 2719.0, mobility: 0.884"""	0.778795	0.0013587	0.000592304	AEPPPPEPPRI	generic|sp_Q8BIF0_C99L2_MOUSE	|generic|sp_Q8BIF0-2_C99L2_MOUSE	|generic|tr_I7HJQ8_I7HJQ8_MOUSE	|generic|tr_A2AP74_A2AP74_MOUSE|
"""index: 4347, intensity: 6030.0, mobility: 0.868"""	0.778139	0.0013587	0.0005951	SQIDDHVPKRASARILAPPGGRSSG	generic|sp_Q9EQF6_DPYL5_MOUSE__chr5_1_30791522_30791638_ENSMUST00000198503__II_944569|
"""index: 1542, intensity: 15698.0, mobility: 0.983"""	0.777626	0.0013587	0.000597296	ADSHPSYHTDGFN	generic|sp_P60904_DNJC5_MOUSE__chr2_1_181546445_181546492_ENSMUST00000116365|
"""index: 2653, intensity: 37007.0, mobility: 0.996"""	0.776978	0.0013587	0.000600079	SEPPESEAKPAPTEVKTVPNDATQTKENESKA	generic|tr_A0A0A6YY91_A0A0A6YY91_MOUSE__II_850562	|generic|sp_P13595_NCAM1_MOUSE	|generic|sp_P13595-2_NCAM1_MOUSE	|generic|tr_E9QB01_E9QB01_MOUSE	|generic|tr_A0A0A6YY47_A0A0A6YY47_MOUSE|
"""index: 1275, intensity: 3101.0, mobility: 0.894"""	0.776114	0.0013587	0.000603812	SEAKPAPTEVKTVPNDATQTKENESKA	generic|tr_A0A0A6YY91_A0A0A6YY91_MOUSE__II_850562	|generic|sp_P13595_NCAM1_MOUSE	|generic|sp_P13595-2_NCAM1_MOUSE	|generic|tr_E9QB01_E9QB01_MOUSE	|generic|tr_A0A0A6YY47_A0A0A6YY47_MOUSE|
"""index: 15834, intensity: 3022.0, mobility: 0.878"""	0.776084	0.0013587	0.000603943	AEPYDDIVGETVEKTE	generic|tr_Q78TF3_Q78TF3_MOUSE__chr9_1_109978869_110002753_ENSMUST00000169851	|generic|sp_P27546_MAP4_MOUSE	|generic|sp_P27546-2_MAP4_MOUSE	|generic|sp_P27546-3_MAP4_MOUSE|
"""index: 19269, intensity: 9672.0, mobility: 0.866"""	0.77603	0.0013587	0.000604178	KLPNDLLDLQQPTFHPSVH	generic|tr_A0A140LHQ8_A0A140LHQ8_MOUSE__II_885340	|generic|tr_A0A1L1SUR7_A0A1L1SUR7_MOUSE__II_3498699	|generic|tr_Q570Z8_Q570Z8_MOUSE__chr5_1_121425971_121426000_ENSMUST00000042163	|generic|tr_Q3TD51_Q3TD51_MOUSE	|generic|sp_Q7M6Y3_PICAL_MOUSE	|generic|sp_Q7M6Y3-3_PICAL_MOUSE	|generic|sp_Q7M6Y3-4_PICAL_MOUSE	|generic|sp_Q7M6Y3-5_PICAL_MOUSE	|generic|sp_Q7M6Y3-6_PICAL_MOUSE|
"""index: 9083, intensity: 2974.0, mobility: 1.141"""	0.775658	0.0013587	0.000605795	QSNFSLSGAQIDDNNPR	generic|tr_Q3TXY0_Q3TXY0_MOUSE__chr5_1_37273379_37273519_ENSMUST00000202377	|generic|tr_Q6P1J1_Q6P1J1_MOUSE__chr5_1_37273379_37273519_ENSMUST00000202377	|generic|sp_P97427_DPYL1_MOUSE__chr5_1_37273379_37273519_ENSMUST00000202377	|generic|tr_Q3TY94_Q3TY94_MOUSE__chr5_1_37273379_37273519_ENSMUST00000202377|
"""index: 16247, intensity: 2810.0, mobility: 1.248"""	0.77549	0.0013587	0.000606524	SLETPVFPGNGDEQPLTENPR	generic|tr_A0A1W2P7R2_A0A1W2P7R2_MOUSE	|generic|sp_P01193_COLI_MOUSE|
"""index: 28796, intensity: 5963.0, mobility: 1.212"""	0.77515	0.0013587	0.000608009	ATLESVFQELGKLTGPSNQ	generic|sp_Q03517_SCG2_MOUSE	|generic|tr_Q4W8U9_Q4W8U9_MOUSE|
"""index: 22534, intensity: 4542.0, mobility: 0.880"""	0.774898	0.0013587	0.000609108	LPGPLQDMFK	generic|sp_P63040_CPLX1_MOUSE	|generic|sp_P84086_CPLX2_MOUSE|
"""index: 12181, intensity: 6794.0, mobility: 0.895"""	0.774716	0.0013587	0.000609902	MGSNKGASQAGMTGYGMPRQIM	generic|tr_Q9D6K2_Q9D6K2_MOUSE	|generic|sp_Q9R1Q8_TAGL3_MOUSE|
"""index: 27572, intensity: 10749.0, mobility: 1.033"""	0.774331	0.0013587	0.000611591	QLEDGRTLSDYNIQKESTLHLVLRLRGG	generic|tr_B0LAC2_B0LAC2_MOUSE__IP_825414	|generic|tr_E9Q5F6_E9Q5F6_MOUSE__II_647476	|generic|tr_E9Q5F6_E9Q5F6_MOUSE__II_647476	|generic|tr_Q922Z8_Q922Z8_MOUSE__II_647476	|generic|tr_Q922Z8_Q922Z8_MOUSE__II_647476	|generic|tr_Q922Z8_Q922Z8_MOUSE__II_647476	|generic|tr_Q922Z8_Q922Z8_MOUSE__II_647476	|generic|tr_Q922Z8_Q922Z8_MOUSE__II_647476	|generic|tr_Q922Z8_Q922Z8_MOUSE__II_647476	|generic|tr_Q922Z8_Q922Z8_MOUSE__II_647476	|generic|tr_Q3TH47_Q3TH47_MOUSE__II_647476	|generic|tr_Q3TH47_Q3TH47_MOUSE__II_647476	|generic|tr_Q3TH47_Q3TH47_MOUSE__II_647476	|generic|tr_Q8VC46_Q8VC46_MOUSE__II_647476	|generic|tr_Q8VC46_Q8VC46_MOUSE__II_647476	|generic|tr_Q8VC46_Q8VC46_MOUSE__II_647476	|generic|tr_Q8VC46_Q8VC46_MOUSE__II_647476	|generic|tr_Q8VC46_Q8VC46_MOUSE__II_647476	|generic|tr_Q8VC46_Q8VC46_MOUSE__II_647476	|generic|tr_Q8VC46_Q8VC46_MOUSE__II_647476	|generic|tr_Q8VC46_Q8VC46_MOUSE__II_647476	|generic|tr_Q922B0_Q922B0_MOUSE__II_647476	|generic|tr_Q922B0_Q922B0_MOUSE__II_647476	|generic|tr_Q5SX22_Q5SX22_MOUSE__II_647476	|generic|tr_Q5SX22_Q5SX22_MOUSE__II_647476	|generic|tr_Q5SX22_Q5SX22_MOUSE__II_647476	|generic|tr_Q8R0Z9_Q8R0Z9_MOUSE__II_647476	|generic|tr_Q8R0Z9_Q8R0Z9_MOUSE__II_647476	|generic|tr_Q8R0Z9_Q8R0Z9_MOUSE__II_647476	|generic|tr_Q8R0Z9_Q8R0Z9_MOUSE__II_647476	|generic|sp_P0CG50_UBC_MOUSE__II_647476	|generic|sp_P0CG50_UBC_MOUSE__II_647476	|generic|sp_P0CG50_UBC_MOUSE__II_647476	|generic|sp_P0CG50_UBC_MOUSE__II_647476	|generic|sp_P0CG50_UBC_MOUSE__II_647476	|generic|sp_P0CG50_UBC_MOUSE__II_647476	|generic|sp_P0CG50_UBC_MOUSE__II_647476	|generic|sp_P0CG50_UBC_MOUSE__II_647476	|generic|sp_P0CG50_UBC_MOUSE__II_647476	|generic|tr_Q78XY9_Q78XY9_MOUSE__II_647476	|generic|tr_Q78XY9_Q78XY9_MOUSE__II_647476	|generic|tr_Q78XY9_Q78XY9_MOUSE__II_647476	|generic|tr_Q78XY9_Q78XY9_MOUSE__II_647476	|generic|tr_A5JUZ1_A5JUZ1_MOUSE__II_647476	|generic|sp_P62984_RL40_MOUSE__II_866586	|generic|tr_E9QNP0_E9QNP0_MOUSE__II_866571	|generic|tr_E9Q4P0_E9Q4P0_MOUSE__II_866571	|generic|tr_A0A0A6YW67_A0A0A6YW67_MOUSE__II_647476	|generic|tr_E9Q9J0_E9Q9J0_MOUSE__II_647476	|generic|tr_Q642L7_Q642L7_MOUSE__II_647476	|generic|IP_899761_TX=10090	|generic|sp_RS27A_HUMAN_|
"""index: 16895, intensity: 3265.0, mobility: 1.159"""	0.774218	0.0013587	0.000612088	HDPDPNGELLPGSPTPEEPI	generic|sp_O70324_MOT8_MOUSE	|generic|tr_Q8K3S7_Q8K3S7_MOUSE|
"""index: 14826, intensity: 20548.0, mobility: 0.910"""	0.774215	0.0013587	0.000612103	MGTNRGASQAGMTGYGMPRQIL	generic|sp_Q9WVA4_TAGL2_MOUSE|
"""index: 2493, intensity: 11787.0, mobility: 0.859"""	0.773043	0.0013587	0.000617276	KNPLPSKETIEQEKQAGES	generic|sp_P20065_TYB4_MOUSE__chrX_-1_167207501_167208325_ENSMUST00000112175	|generic|tr_Q6ZWX2_Q6ZWX2_MOUSE__chrX_-1_167207501_167208325_ENSMUST00000112175|
"""index: 1096, intensity: 5232.0, mobility: 0.809"""	0.773012	0.0013587	0.000617409	TLPSKETIQQEKEHNERT	generic|tr_A2AF31_A2AF31_MOUSE__chrX_-1_136955445_136976801_ENSMUST00000127404	|generic|tr_Q8C0W0_Q8C0W0_MOUSE__chrX_-1_136955445_136976801_ENSMUST00000127404|
"""index: 17246, intensity: 8515.0, mobility: 1.049"""	0.772761	0.0013587	0.000618525	EHPGAPPQPPAPLQPALAPPSRAVAIE	generic|sp_Q7TSJ2_MAP6_MOUSE__chr7_1_99336781_99337002_ENSMUST00000122101__II_884487	|generic|sp_Q7TSJ2-2_MAP6_MOUSE__chr7_1_99269285_99269317_ENSMUST00000208978__II_884487	|generic|tr_D3Z6W1_D3Z6W1_MOUSE__chr7_1_99269285_99269317_ENSMUST00000208978__II_884487|
"""index: 10069, intensity: 5534.0, mobility: 0.963"""	0.772636	0.0013587	0.00061908	STIGTYATLSPTKRLVHA	generic|tr_B7ZNF6_B7ZNF6_MOUSE__chr15_1_31027559_31027672_ENSMUST00000228827	|generic|sp_O35927_CTND2_MOUSE__chr15_1_31027559_31027672_ENSMUST00000228827	|generic|sp_O35927-2_CTND2_MOUSE__chr15_1_31027559_31027672_ENSMUST00000228827	|generic|tr_E9QKH8_E9QKH8_MOUSE__chr15_1_31027559_31027672_ENSMUST00000228827|
"""index: 620, intensity: 2800.0, mobility: 0.880"""	0.772543	0.0013587	0.000619494	SANSNPAMAPRE	generic|tr_Q545V6_Q545V6_MOUSE|
"""index: 14651, intensity: 4841.0, mobility: 1.089"""	0.772438	0.0013587	0.000619961	GASQAGMTGYGMPRQIM	generic|tr_Q9D6K2_Q9D6K2_MOUSE	|generic|sp_Q9R1Q8_TAGL3_MOUSE|
"""index: 24802, intensity: 3588.0, mobility: 0.931"""	0.772402	0.0013587	0.000620122	GVAELDQLLHY	generic|tr_Q3UZU8_Q3UZU8_MOUSE	|generic|sp_P16014_SCG1_MOUSE	|generic|tr_Q8BP91_Q8BP91_MOUSE|
"""index: 6165, intensity: 2785.0, mobility: 0.796"""	0.7723	0.0013587	0.000620577	AEPPPPEPPRI	generic|sp_Q8BIF0_C99L2_MOUSE	|generic|sp_Q8BIF0-2_C99L2_MOUSE	|generic|tr_I7HJQ8_I7HJQ8_MOUSE	|generic|tr_A2AP74_A2AP74_MOUSE|
"""index: 975, intensity: 3274.0, mobility: 0.862"""	0.771705	0.0013587	0.000623233	SPQLEDEAKE	generic|tr_Q3UXY8_Q3UXY8_MOUSE	|generic|sp_P22005_PENK_MOUSE|
"""index: 17843, intensity: 6801.0, mobility: 0.956"""	0.771319	0.0013587	0.000624962	STTPEEVLEKLKTEAEKK	generic|sp_Q9CRC3_CO040_MOUSE	|generic|tr_Q3TDI7_Q3TDI7_MOUSE|
"""index: 1074, intensity: 12124.0, mobility: 0.843"""	0.771306	0.0013587	0.00062502	GTRESVDSAKPRVY	generic|sp_P35455_NEU2_MOUSE|
"""index: 653, intensity: 6605.0, mobility: 0.894"""	0.770663	0.0013587	0.00062791	SANSNPAMAPRE	generic|tr_Q545V6_Q545V6_MOUSE|
"""index: 4511, intensity: 10118.0, mobility: 0.798"""	0.770647	0.0013587	0.000627984	SQIDDHVPKRASARIL	generic|sp_Q9EQF6_DPYL5_MOUSE__chr5_1_30791522_30791638_ENSMUST00000198503__II_944569|
"""index: 19783, intensity: 3640.0, mobility: 0.980"""	0.770589	0.0013587	0.000628245	DTDGFNLEDALK	generic|sp_Q8BIF0_C99L2_MOUSE	|generic|sp_Q8BIF0-2_C99L2_MOUSE	|generic|tr_I7HJQ8_I7HJQ8_MOUSE|
"""index: 15703, intensity: 4884.0, mobility: 1.002"""	0.769984	0.0013587	0.00063098	GMENVVNQKSPYFPNQYSQDKAL	generic|sp_Q03517_SCG2_MOUSE	|generic|tr_Q4W8U9_Q4W8U9_MOUSE|
"""index: 12169, intensity: 4844.0, mobility: 0.894"""	0.768451	0.0013587	0.000637963	MGSNKGASQAGMTGYGMPRQIM	generic|tr_Q9D6K2_Q9D6K2_MOUSE	|generic|sp_Q9R1Q8_TAGL3_MOUSE|
"""index: 647, intensity: 2582.0, mobility: 0.768"""	0.768197	0.0013587	0.000639128	SSTAAPQRPIATQRTT	generic|sp_Q61166_MARE1_MOUSE|
"""index: 11338, intensity: 18190.0, mobility: 0.840"""	0.768142	0.0013587	0.000639378	GSNKGASQAGMTGYGMPRQIM	generic|tr_Q9D6K2_Q9D6K2_MOUSE	|generic|sp_Q9R1Q8_TAGL3_MOUSE|
"""index: 16005, intensity: 4528.0, mobility: 0.888"""	0.767797	0.0013587	0.000640964	ASPQEVGKPYLESFQPNLH	generic|sp_Q99P72_RTN4_MOUSE	|generic|sp_Q99P72-3_RTN4_MOUSE|
"""index: 4691, intensity: 5744.0, mobility: 0.940"""	0.767485	0.0013587	0.000642401	AGPQAAEPSTPSGPESGPTPASAEQNE	generic|sp_P28667_MRP_MOUSE|
"""index: 7076, intensity: 6098.0, mobility: 0.995"""	0.766607	0.0013587	0.000646466	LSRAQPAPKPEPSFSEYASVQVQRK	generic|sp_P97797_SHPS1_MOUSE	|generic|sp_P97797-2_SHPS1_MOUSE	|generic|sp_P97797-3_SHPS1_MOUSE	|generic|sp_P97797-4_SHPS1_MOUSE	|generic|tr_Q2M4I8_Q2M4I8_MOUSE	|generic|tr_E0CX65_E0CX65_MOUSE|
"""index: 19488, intensity: 3555.0, mobility: 0.957"""	0.766576	0.0013587	0.000646609	TLAEDVTAALAKQ	generic|sp_P20357_MTAP2_MOUSE__chr1_1_66438885_66439007_ENSMUST00000172486	|generic|tr_Q80ZL4_Q80ZL4_MOUSE__chr1_1_66438885_66439007_ENSMUST00000172486	|generic|tr_Q3TLQ0_Q3TLQ0_MOUSE__chr1_1_66438885_66439007_ENSMUST00000172486	|generic|tr_Q80X35_Q80X35_MOUSE__chr1_1_66438885_66439007_ENSMUST00000172486	|generic|tr_B2KGT5_B2KGT5_MOUSE__chr1_1_66438885_66439007_ENSMUST00000172486	|generic|tr_A0A668KLC6_A0A668KLC6_MOUSE__chr1_1_66438885_66439007_ENSMUST00000172486|
"""index: 16787, intensity: 5339.0, mobility: 0.959"""	0.766328	0.0013587	0.000647759	LLYQEPVLGPVR	generic|sp_CASB_BOVIN_|
"""index: 3533, intensity: 5898.0, mobility: 0.831"""	0.765689	0.0013587	0.00065074	TLPTKETIEQEKRSEIS	generic|tr_A6H6H4_A6H6H4_MOUSE|
"""index: 28756, intensity: 2763.0, mobility: 1.385"""	0.765504	0.0013587	0.000651606	APATSILEYPIEPSGVLGMAFPTKG	generic|sp_Q9QYS9-4_QKI_MOUSE|
"""index: 2134, intensity: 5060.0, mobility: 0.862"""	0.765012	0.0013587	0.000653911	NAPPEPVPPPR	generic|sp_Q0VGU4_VGF_MOUSE|
"""index: 13440, intensity: 4864.0, mobility: 0.928"""	0.764827	0.0013587	0.000654777	APVPMPDLKNVRSKIGSTENLK	generic|tr_A0A0A0MQC7_A0A0A0MQC7_MOUSE	|generic|tr_A2A5Y6_A2A5Y6_MOUSE	|generic|sp_P10637_TAU_MOUSE	|generic|sp_P10637-2_TAU_MOUSE	|generic|sp_P10637-3_TAU_MOUSE	|generic|sp_P10637-4_TAU_MOUSE	|generic|tr_Q3UH19_Q3UH19_MOUSE	|generic|sp_P10637-6_TAU_MOUSE	|generic|tr_Q547J4_Q547J4_MOUSE	|generic|tr_B1AQW2_B1AQW2_MOUSE|
"""index: 9396, intensity: 3458.0, mobility: 1.247"""	0.764638	0.0013587	0.000655669	LQRPQPPPPPPSAASPGATPGSATASAERASTAAPVA	generic|sp_O88935_SYN1_MOUSE__chr6_1_115261704_115261733_ENSMUST00000203768	|generic|sp_O88935-1_SYN1_MOUSE__chr6_1_115261704_115261733_ENSMUST00000203768	|generic|sp_O88935-3_SYN1_MOUSE__chr6_1_115261704_115261733_ENSMUST00000203768|
"""index: 16623, intensity: 3253.0, mobility: 1.045"""	0.764635	0.0013587	0.000655684	AVPVMIPAQSKDGSIV	generic|sp_P97792_CXAR_MOUSE__chr16_1_78334866_78334964_ENSMUST00000231251|
"""index: 17150, intensity: 25070.0, mobility: 0.948"""	0.764447	0.0013587	0.000656568	TISPLDLAKLNQVARQQSH	generic|sp_P60335_PCBP1_MOUSE|
"""index: 11835, intensity: 8281.0, mobility: 0.927"""	0.764424	0.0013587	0.000656676	SVNPYLQGKRLDNVVAKKSVPHF	generic|tr_Q3TT51_Q3TT51_MOUSE|
"""index: 25911, intensity: 5402.0, mobility: 1.080"""	0.764388	0.0013587	0.000656846	LLYQEPVLGPVRGPF	generic|sp_CASB_BOVIN_|
"""index: 17079, intensity: 3739.0, mobility: 1.022"""	0.762706	0.0013587	0.000664827	EHPGAPPQPPAPLQPALAPPSRAVAIE	generic|sp_Q7TSJ2_MAP6_MOUSE__chr7_1_99336781_99337002_ENSMUST00000122101__II_884487	|generic|sp_Q7TSJ2-2_MAP6_MOUSE__chr7_1_99269285_99269317_ENSMUST00000208978__II_884487	|generic|tr_D3Z6W1_D3Z6W1_MOUSE__chr7_1_99269285_99269317_ENSMUST00000208978__II_884487|
"""index: 12894, intensity: 4952.0, mobility: 1.010"""	0.762572	0.0013587	0.000665464	LKPRTVATPLNQVANPNSAIFGGARPREEVVQKEQE	generic|tr_Q80U88_Q80U88_MOUSE__chr5_-1_134625358_134625459_ENSMUST00000202289__II_929730	|generic|tr_Q3V244_Q3V244_MOUSE__chr5_-1_134625358_134625459_ENSMUST00000202289__II_929730	|generic|tr_Q3TG58_Q3TG58_MOUSE__chr5_-1_134625358_134625459_ENSMUST00000202289__II_929730	|generic|tr_Q564E5_Q564E5_MOUSE__chr5_-1_134625358_134625459_ENSMUST00000202289__II_929730|
"""index: 24547, intensity: 25690.0, mobility: 0.851"""	0.761962	0.0013587	0.000668388	TLADEVSASLAKQGL	generic|II_1128081_TX=10090	|generic|II_1128079_TX=10090	|generic|tr_A0A0A0MQC7_A0A0A0MQC7_MOUSE	|generic|tr_A2A5Y6_A2A5Y6_MOUSE	|generic|sp_P10637_TAU_MOUSE	|generic|sp_P10637-2_TAU_MOUSE	|generic|sp_P10637-4_TAU_MOUSE	|generic|tr_Q3UH19_Q3UH19_MOUSE	|generic|sp_P10637-6_TAU_MOUSE	|generic|tr_Q8C5K4_Q8C5K4_MOUSE	|generic|tr_Q547J4_Q547J4_MOUSE	|generic|tr_B1AQW2_B1AQW2_MOUSE	|generic|sp_TAU_HUMAN_|
"""index: 14468, intensity: 15662.0, mobility: 0.883"""	0.76174	0.0013587	0.000669454	PGPTQTLSPNGENNNDIIQDNGTIIPFRKHTVR	generic|sp_Q8R001_MARE2_MOUSE	|generic|sp_Q8R001_MARE2_MOUSE	|generic|tr_E9Q1B7_E9Q1B7_MOUSE__chr18_1_23853664_23853702_ENSMUST00000155708	|generic|tr_E9Q1B7_E9Q1B7_MOUSE__chr18_1_23853664_23853702_ENSMUST00000155708|
"""index: 528, intensity: 3453.0, mobility: 0.932"""	0.760383	0.0013587	0.000676006	AQLQSDEREATD	generic|tr_Q921J3_Q921J3_MOUSE__chr2_1_181549329_181549376_ENSMUST00000116365	|generic|sp_P60904_DNJC5_MOUSE__chr2_1_181546445_181546492_ENSMUST00000116365|
"""index: 21120, intensity: 4188.0, mobility: 0.972"""	0.760064	0.0013587	0.000677559	SVFQELGKLTGPS	generic|sp_Q03517_SCG2_MOUSE	|generic|tr_Q4W8U9_Q4W8U9_MOUSE|
"""index: 3956, intensity: 12550.0, mobility: 0.786"""	0.760002	0.0013587	0.000677859	QIDDHVPKRASARIL	generic|sp_Q9EQF6_DPYL5_MOUSE__chr5_1_30791522_30791638_ENSMUST00000198503__II_944569|
"""index: 17976, intensity: 7051.0, mobility: 0.879"""	0.758881	0.0013587	0.000683336	SEKSQTPLVTLFKNAIIKNAHKKGQ	generic|sp_P01193_COLI_MOUSE|
"""index: 2563, intensity: 2577.0, mobility: 0.786"""	0.757772	0.0013587	0.000688798	VEESKDAGIRTL	generic|sp_P60879_SNP25_MOUSE	|generic|sp_P60879-2_SNP25_MOUSE|
"""index: 25175, intensity: 4172.0, mobility: 1.013"""	0.757746	0.0013587	0.000688927	TLADEVSASLAKQGL	generic|II_1128081_TX=10090	|generic|II_1128079_TX=10090	|generic|tr_A0A0A0MQC7_A0A0A0MQC7_MOUSE	|generic|tr_A2A5Y6_A2A5Y6_MOUSE	|generic|sp_P10637_TAU_MOUSE	|generic|sp_P10637-2_TAU_MOUSE	|generic|sp_P10637-4_TAU_MOUSE	|generic|tr_Q3UH19_Q3UH19_MOUSE	|generic|sp_P10637-6_TAU_MOUSE	|generic|tr_Q8C5K4_Q8C5K4_MOUSE	|generic|tr_Q547J4_Q547J4_MOUSE	|generic|tr_B1AQW2_B1AQW2_MOUSE	|generic|sp_TAU_HUMAN_|
"""index: 15034, intensity: 5140.0, mobility: 0.980"""	0.757106	0.0013587	0.0006921	TLADEVSASLAKQG	generic|II_1128081_TX=10090	|generic|II_1128079_TX=10090	|generic|tr_A0A0A0MQC7_A0A0A0MQC7_MOUSE	|generic|tr_A2A5Y6_A2A5Y6_MOUSE	|generic|sp_P10637_TAU_MOUSE	|generic|sp_P10637-2_TAU_MOUSE	|generic|sp_P10637-3_TAU_MOUSE	|generic|sp_P10637-4_TAU_MOUSE	|generic|tr_Q3UH19_Q3UH19_MOUSE	|generic|sp_P10637-6_TAU_MOUSE	|generic|tr_Q8C5K4_Q8C5K4_MOUSE	|generic|tr_Q547J4_Q547J4_MOUSE	|generic|tr_B1AQW2_B1AQW2_MOUSE	|generic|sp_TAU_HUMAN_|
"""index: 18272, intensity: 3828.0, mobility: 1.006"""	0.75688	0.0013587	0.000693226	DLSGGSRQQEAPSNLSVNELLTPQGPR	generic|tr_Q8CAD1_Q8CAD1_MOUSE__chrX_1_20851679_20851816_ENSMUST00000136451__II_836925|
"""index: 4727, intensity: 3489.0, mobility: 1.087"""	0.756535	0.0013587	0.000694943	TDTEDKGEFLSEGGGVR	generic|sp_E9PV24_FIBA_MOUSE	|generic|sp_E9PV24-2_FIBA_MOUSE|
"""index: 21696, intensity: 4942.0, mobility: 0.885"""	0.756226	0.0013587	0.000696491	TISPLDLAKLNQVARQQSHF	generic|sp_P60335_PCBP1_MOUSE|
"""index: 4001, intensity: 3963.0, mobility: 0.952"""	0.755855	0.0013587	0.000698345	VWGDGSPEPSPRE	generic|sp_P01193_COLI_MOUSE|
"""index: 23321, intensity: 5042.0, mobility: 0.925"""	0.755606	0.0013587	0.000699598	EKSQTPLVTLFKNAIIKN	generic|sp_P01193_COLI_MOUSE|
"""index: 4971, intensity: 17437.0, mobility: 0.984"""	0.755302	0.0013587	0.000701123	AVWGDGSPEPSPRE	generic|sp_P01193_COLI_MOUSE|
"""index: 16520, intensity: 4225.0, mobility: 1.062"""	0.754983	0.0013587	0.000702734	AAAPMIGYPMPTGYSQ	generic|tr_Q921Y3_Q921Y3_MOUSE__chr11_-1_106781850_106782137_ENSMUST00000133426__II_1125049	|generic|tr_Q9CSD9_Q9CSD9_MOUSE__chr11_-1_106783954_106783992_ENSMUST00000133426__II_1125049	|generic|tr_Q3V0Z8_Q3V0Z8_MOUSE__chr11_-1_106784876_106784983_ENSMUST00000133426__II_1125049	|generic|tr_A1L333_A1L333_MOUSE__chr11_-1_106784876_106784983_ENSMUST00000133426__II_1125049	|generic|tr_Q3UXW3_Q3UXW3_MOUSE__chr11_-1_106784876_106784983_ENSMUST00000133426__II_1125049	|generic|tr_Q5U222_Q5U222_MOUSE__chr11_-1_106784876_106784983_ENSMUST00000133426__II_1125049	|generic|tr_Q8BTS0_Q8BTS0_MOUSE__chr11_-1_106784876_106784983_ENSMUST00000133426__II_1125049|
"""index: 4495, intensity: 3540.0, mobility: 0.780"""	0.754587	0.0013587	0.000704732	TLFKNAIIKNAH	generic|sp_P01193_COLI_MOUSE|
"""index: 26985, intensity: 5270.0, mobility: 1.044"""	0.753789	0.0013587	0.000708781	GAKPPSVEDGFQTVPLITPLEVNHLQ	generic|tr_Q5SS04_Q5SS04_MOUSE__chr11_1_32001752_32017800_ENSMUST00000109409	|generic|sp_P47759_NSG2_MOUSE	|generic|tr_Q5SS03_Q5SS03_MOUSE__chr11_1_32017651_32031859_ENSMUST00000093219|
"""index: 6624, intensity: 4378.0, mobility: 1.114"""	0.753716	0.0013587	0.000709153	AEEEAVWGDGSPEPSPRE	generic|sp_P01193_COLI_MOUSE|
"""index: 24999, intensity: 4772.0, mobility: 0.884"""	0.753649	0.0013587	0.000709494	FELILKPPSPISEAPRTL	generic|chr3_1_8545581_8545877_ENSMUST00000191847__II_987555_TX=10090	|generic|tr_Q9CZ46_Q9CZ46_MOUSE__IP_987562	|generic|tr_Q545S4_Q545S4_MOUSE|
"""index: 28475, intensity: 6131.0, mobility: 1.029"""	0.75299	0.0013587	0.00071286	YDGVAELDQLLHY	generic|tr_Q3UZU8_Q3UZU8_MOUSE	|generic|sp_P16014_SCG1_MOUSE	|generic|tr_Q8BP91_Q8BP91_MOUSE|
"""index: 4171, intensity: 4179.0, mobility: 0.842"""	0.752754	0.0013587	0.000714072	GSQIDDHVPKRASARILAPPGGRSSG	generic|sp_Q9EQF6_DPYL5_MOUSE__chr5_1_30791522_30791638_ENSMUST00000198503__II_944569|
"""index: 21273, intensity: 5372.0, mobility: 0.943"""	0.751615	0.0013587	0.000719934	YGGFMTSEKSQTPLVTLFKNAIIKNAHKKGQ	generic|sp_P01193_COLI_MOUSE|
"""index: 6824, intensity: 4157.0, mobility: 0.877"""	0.750988	0.0013587	0.000723183	TVPIEAVTSKTSNIR	generic|tr_Q8BNA5_Q8BNA5_MOUSE__chr7_-1_144436965_144437021_ENSMUST00000134131	|generic|tr_Q921L6_Q921L6_MOUSE__chr7_-1_144436965_144437021_ENSMUST00000134131	|generic|sp_Q60598_SRC8_MOUSE__chr7_-1_144436965_144437021_ENSMUST00000134131|
"""index: 19316, intensity: 7055.0, mobility: 0.857"""	0.750728	0.0013587	0.000724534	TAPEEELAALQLGPTH	generic|tr_A0A5S9EES2_A0A5S9EES2_MOUSE	|generic|tr_A2AGI2_A2AGI2_MOUSE	|generic|tr_B2RWZ9_B2RWZ9_MOUSE	|generic|tr_Q69ZI4_Q69ZI4_MOUSE	|generic|tr_A0A5S9EER5_A0A5S9EER5_MOUSE	|generic|tr_A2AGI3_A2AGI3_MOUSE	|generic|sp_Q8BYM5_NLGN3_MOUSE|
"""index: 22703, intensity: 3535.0, mobility: 0.856"""	0.750601	0.0013587	0.000725195	EKSQTPLVTLFKNAIIKNAH	generic|sp_P01193_COLI_MOUSE|
"""index: 19609, intensity: 3840.0, mobility: 1.175"""	0.750557	0.0013587	0.000725422	QSGPVPGTAINGTLPLSHM	generic|tr_Q3V2B6_Q3V2B6_MOUSE	|generic|tr_Q60I23_Q60I23_MOUSE	|generic|tr_Q3UES8_Q3UES8_MOUSE|
"""index: 4268, intensity: 4414.0, mobility: 0.894"""	0.750401	0.0013587	0.000726236	TLPTKETIEQEKRSEIS	generic|tr_A6H6H4_A6H6H4_MOUSE|
"""index: 23323, intensity: 3358.0, mobility: 1.088"""	0.750326	0.0013587	0.000726628	LYQEPVLGPVRGPFP	generic|sp_CASB_BOVIN_|
"""index: 5165, intensity: 4813.0, mobility: 0.924"""	0.750304	0.0013587	0.000726743	STISSSPIHQLS	generic|tr_B7ZNF6_B7ZNF6_MOUSE__chr15_1_31027559_31027672_ENSMUST00000228827	|generic|sp_O35927_CTND2_MOUSE__chr15_1_31027559_31027672_ENSMUST00000228827	|generic|sp_O35927-2_CTND2_MOUSE__chr15_1_31027559_31027672_ENSMUST00000228827	|generic|tr_E9QKH8_E9QKH8_MOUSE__chr15_1_31027559_31027672_ENSMUST00000228827|
"""index: 20837, intensity: 2595.0, mobility: 0.737"""	0.750114	0.0013587	0.000727737	YLPGPLQDMFKK	generic|sp_P63040_CPLX1_MOUSE	|generic|sp_P84086_CPLX2_MOUSE|
"""index: 16142, intensity: 3783.0, mobility: 0.868"""	0.749074	0.0013587	0.000733192	APFPEVFGKE	generic|sp_CAS1_BOVIN_|
"""index: 19905, intensity: 2673.0, mobility: 1.011"""	0.749006	0.0013587	0.000733548	SVVPSPKVSDTVVEPYNATLSVHQL	generic|sp_P68372_TBB4B_MOUSE__IP_840323	|generic|tr_Q9DCR1_Q9DCR1_MOUSE__IP_840323	|generic|tr_Q9CVR0_Q9CVR0_MOUSE__IP_840323	|generic|sp_Q9D6F9_TBB4A_MOUSE__IP_840323	|generic|sp_P99024_TBB5_MOUSE__chr17_-1_35836571_35838041_ENSMUST00000134978|
"""index: 15573, intensity: 3898.0, mobility: 0.889"""	0.748883	0.0013587	0.000734196	LSAERPLNEQIAEAEADKI	generic|sp_P47867_SCG3_MOUSE__II_3456604	|generic|sp_P47867-2_SCG3_MOUSE__II_3456604|
"""index: 14617, intensity: 3938.0, mobility: 0.948"""	0.748576	0.0013587	0.000735814	FSDIPNPIGSENS	generic|sp_CAS1_BOVIN_|
"""index: 14931, intensity: 10887.0, mobility: 0.990"""	0.748548	0.0013587	0.000735962	LADEVSASLAKQGL	generic|II_1128081_TX=10090	|generic|II_1128079_TX=10090	|generic|tr_A0A0A0MQC7_A0A0A0MQC7_MOUSE	|generic|tr_A2A5Y6_A2A5Y6_MOUSE	|generic|sp_P10637_TAU_MOUSE	|generic|sp_P10637-2_TAU_MOUSE	|generic|sp_P10637-4_TAU_MOUSE	|generic|tr_Q3UH19_Q3UH19_MOUSE	|generic|sp_P10637-6_TAU_MOUSE	|generic|tr_Q8C5K4_Q8C5K4_MOUSE	|generic|tr_Q547J4_Q547J4_MOUSE	|generic|tr_B1AQW2_B1AQW2_MOUSE	|generic|sp_TAU_HUMAN_|
"""index: 4556, intensity: 2912.0, mobility: 0.820"""	0.748336	0.0013587	0.000737086	TDTEDKGEFLSEGGGVR	generic|sp_E9PV24_FIBA_MOUSE	|generic|sp_E9PV24-2_FIBA_MOUSE|
"""index: 11689, intensity: 4571.0, mobility: 0.853"""	0.74819	0.0013587	0.000737857	SKMAEEKLILKMEQIKENR	generic|tr_Q9CZ46_Q9CZ46_MOUSE__IP_987562	|generic|tr_Q545S4_Q545S4_MOUSE|
"""index: 8616, intensity: 4514.0, mobility: 0.778"""	0.748181	0.0013587	0.000737905	GNMINLETKNTRL	generic|tr_E9PYQ9_E9PYQ9_MOUSE__chr16_-1_36754438_36754539_ENSMUST00000165380__II_1076067	|generic|sp_Q9ES07_S15A2_MOUSE__chr16_-1_36754438_36754539_ENSMUST00000165380__II_1076067	|generic|tr_Q9JM03_Q9JM03_MOUSE__chr16_-1_36754438_36754539_ENSMUST00000165380__II_1076067	|generic|tr_E9QMN8_E9QMN8_MOUSE__chr16_-1_36754438_36754539_ENSMUST00000165380__II_1076067|
"""index: 19694, intensity: 4860.0, mobility: 1.017"""	0.747798	0.0013587	0.00073994	VIGLQMGSNKGASQAGMTGYGMPRQIM	generic|tr_Q9D6K2_Q9D6K2_MOUSE	|generic|sp_Q9R1Q8_TAGL3_MOUSE|
"""index: 25931, intensity: 4255.0, mobility: 1.001"""	0.747555	0.0013587	0.000741232	TVMENFVAFVDK	generic|sp_ALBU_BOVIN_|
"""index: 636, intensity: 4524.0, mobility: 0.819"""	0.746833	0.0013587	0.000745086	VDRATLNVDKQNR	generic|sp_Q8R570_SNP47_MOUSE|
"""index: 11674, intensity: 2993.0, mobility: 1.211"""	0.746589	0.0013587	0.000746389	NQPQTQYSATPNYTYSNEM	generic|sp_Q9JKD3_SCAM5_MOUSE__chr9_-1_57443670_57443780_ENSMUST00000215208__II_3456302|
"""index: 10982, intensity: 3613.0, mobility: 0.837"""	0.746413	0.0013587	0.000747335	PTKETIEQEKRSEIS	generic|tr_A6H6H4_A6H6H4_MOUSE|
"""index: 21428, intensity: 17223.0, mobility: 0.992"""	0.746334	0.0013587	0.000747758	APNLSRMGAVPVMIPAQSKDGSIV	generic|sp_P97792_CXAR_MOUSE__chr16_1_78334866_78334964_ENSMUST00000231251|
"""index: 23302, intensity: 4030.0, mobility: 1.242"""	0.746151	0.0013587	0.000748743	AYPATAAAAPMIGYPMPTGYSQ	generic|tr_Q921Y3_Q921Y3_MOUSE__chr11_-1_106781850_106782137_ENSMUST00000133426__II_1125049	|generic|tr_Q9CSD9_Q9CSD9_MOUSE__chr11_-1_106783954_106783992_ENSMUST00000133426__II_1125049	|generic|tr_Q3V0Z8_Q3V0Z8_MOUSE__chr11_-1_106784876_106784983_ENSMUST00000133426__II_1125049	|generic|tr_A1L333_A1L333_MOUSE__chr11_-1_106784876_106784983_ENSMUST00000133426__II_1125049	|generic|tr_Q3UXW3_Q3UXW3_MOUSE__chr11_-1_106784876_106784983_ENSMUST00000133426__II_1125049	|generic|tr_Q5U222_Q5U222_MOUSE__chr11_-1_106784876_106784983_ENSMUST00000133426__II_1125049	|generic|tr_Q8BTS0_Q8BTS0_MOUSE__chr11_-1_106784876_106784983_ENSMUST00000133426__II_1125049|
"""index: 4385, intensity: 19813.0, mobility: 0.978"""	0.746077	0.0013587	0.000749142	VQLAGTRESVDSAKPRVY	generic|sp_P35455_NEU2_MOUSE|
"""index: 22989, intensity: 5879.0, mobility: 0.862"""	0.745949	0.0013587	0.000749826	SEKSQTPLVTLFKNAIIKNAH	generic|sp_P01193_COLI_MOUSE|
"""index: 5447, intensity: 3653.0, mobility: 0.862"""	0.745724	0.0013587	0.00075104	EPPPPEPPRI	generic|sp_Q8BIF0_C99L2_MOUSE	|generic|sp_Q8BIF0-2_C99L2_MOUSE	|generic|tr_I7HJQ8_I7HJQ8_MOUSE	|generic|tr_A2AP74_A2AP74_MOUSE|
"""index: 6841, intensity: 3036.0, mobility: 1.156"""	0.74553	0.0013587	0.000752089	ATPASAQTAAKREIYL	generic|tr_Q2TJI9_Q2TJI9_MOUSE__chr18_-1_38189545_38189796_ENSMUST00000160721__II_1060469	|generic|tr_F7BJK1_F7BJK1_MOUSE__chr18_-1_38189545_38189796_ENSMUST00000160721__II_1060474	|generic|tr_Q2TJI7_Q2TJI7_MOUSE|
"""index: 549, intensity: 2890.0, mobility: 0.863"""	0.745324	0.0013587	0.000753199	ANSNPAMAPRE	generic|tr_Q545V6_Q545V6_MOUSE|
"""index: 20450, intensity: 3106.0, mobility: 1.187"""	0.745258	0.0013587	0.000753561	SGILDPQDYSTSERPSLLS	generic|tr_A0A2I3BQV6_A0A2I3BQV6_MOUSE	|generic|tr_B7ZNF6_B7ZNF6_MOUSE__chr15_1_31027559_31027672_ENSMUST00000228827	|generic|sp_O35927_CTND2_MOUSE__chr15_1_31027559_31027672_ENSMUST00000228827	|generic|sp_O35927-2_CTND2_MOUSE__chr15_1_31027559_31027672_ENSMUST00000228827	|generic|tr_E9QKH8_E9QKH8_MOUSE__chr15_1_31027559_31027672_ENSMUST00000228827|
"""index: 17146, intensity: 2739.0, mobility: 1.233"""	0.744869	0.0013587	0.000755664	NTEDDLPVYLARPGSAAQTP	generic|tr_Q6P1J1_Q6P1J1_MOUSE__chr5_1_37273379_37273519_ENSMUST00000202377	|generic|tr_Q71H75_Q71H75_MOUSE	|generic|tr_Q3TY94_Q3TY94_MOUSE__chr5_1_37273379_37273519_ENSMUST00000202377|
"""index: 4753, intensity: 4375.0, mobility: 1.083"""	0.744654	0.0013587	0.000756837	AMGAAQGAMNQPQTQYS	generic|sp_Q9JKD3_SCAM5_MOUSE__chr9_-1_57443670_57443780_ENSMUST00000215208__II_3456302|
"""index: 9234, intensity: 5550.0, mobility: 1.037"""	0.74459	0.0013587	0.000757183	TPIVIQPASATETTQ	generic|tr_Q921J3_Q921J3_MOUSE__chr2_1_181549329_181549376_ENSMUST00000116365	|generic|sp_P60904_DNJC5_MOUSE__chr2_1_181546445_181546492_ENSMUST00000116365|
"""index: 8700, intensity: 7230.0, mobility: 0.946"""	0.74453	0.0013587	0.000757508	TQEKNPLPSKETIEQEKQAGES	generic|sp_P20065_TYB4_MOUSE__chrX_-1_167207501_167208325_ENSMUST00000112175	|generic|tr_Q6ZWX2_Q6ZWX2_MOUSE__chrX_-1_167207501_167208325_ENSMUST00000112175|
"""index: 1083, intensity: 2723.0, mobility: 0.941"""	0.744274	0.0013587	0.000758903	YLKTVYQHQ	generic|sp_CAS2_BOVIN_|
"""index: 6703, intensity: 3999.0, mobility: 1.110"""	0.743191	0.0013587	0.000764827	TVPIEAVTSKTSNIR	generic|tr_Q8BNA5_Q8BNA5_MOUSE__chr7_-1_144436965_144437021_ENSMUST00000134131	|generic|tr_Q921L6_Q921L6_MOUSE__chr7_-1_144436965_144437021_ENSMUST00000134131	|generic|sp_Q60598_SRC8_MOUSE__chr7_-1_144436965_144437021_ENSMUST00000134131|
"""index: 28874, intensity: 7354.0, mobility: 0.999"""	0.743056	0.0013587	0.00076557	EVLNENLLRFF	generic|sp_CAS1_BOVIN_|
"""index: 12669, intensity: 7801.0, mobility: 0.899"""	0.742715	0.0013587	0.000767449	MGSNKGASQAGMTGYGMPRQIM	generic|tr_Q9D6K2_Q9D6K2_MOUSE	|generic|sp_Q9R1Q8_TAGL3_MOUSE|
"""index: 2889, intensity: 3639.0, mobility: 0.805"""	0.742648	0.0013587	0.000767818	AGFNSTGLPHSHSTTRV	generic|tr_A0A5S9EES2_A0A5S9EES2_MOUSE	|generic|tr_A2AGI2_A2AGI2_MOUSE	|generic|tr_B2RWZ9_B2RWZ9_MOUSE	|generic|tr_Q69ZI4_Q69ZI4_MOUSE	|generic|tr_A0A5S9EER5_A0A5S9EER5_MOUSE	|generic|tr_A2AGI3_A2AGI3_MOUSE	|generic|sp_Q8BYM5_NLGN3_MOUSE|
"""index: 21477, intensity: 2987.0, mobility: 1.129"""	0.742543	0.0013587	0.000768394	LSAASAPLVETSTPLRL	generic|sp_Q9QXV0_PCS1N_MOUSE|
"""index: 18789, intensity: 3806.0, mobility: 1.274"""	0.741558	0.0013587	0.000773851	QSPPFTETLDTSSKGYQVPAY	generic|II_3461577_TX=10090	|generic|sp_Q8R191_SNG3_MOUSE|
"""index: 25097, intensity: 8084.0, mobility: 0.846"""	0.740925	0.0013587	0.000777378	TLADEVSASLAKQGL	generic|II_1128081_TX=10090	|generic|II_1128079_TX=10090	|generic|tr_A0A0A0MQC7_A0A0A0MQC7_MOUSE	|generic|tr_A2A5Y6_A2A5Y6_MOUSE	|generic|sp_P10637_TAU_MOUSE	|generic|sp_P10637-2_TAU_MOUSE	|generic|sp_P10637-4_TAU_MOUSE	|generic|tr_Q3UH19_Q3UH19_MOUSE	|generic|sp_P10637-6_TAU_MOUSE	|generic|tr_Q8C5K4_Q8C5K4_MOUSE	|generic|tr_Q547J4_Q547J4_MOUSE	|generic|tr_B1AQW2_B1AQW2_MOUSE	|generic|sp_TAU_HUMAN_|
"""index: 4300, intensity: 26670.0, mobility: 0.785"""	0.740759	0.0013587	0.000778301	SQIDDHVPKRASARIL	generic|sp_Q9EQF6_DPYL5_MOUSE__chr5_1_30791522_30791638_ENSMUST00000198503__II_944569|
"""index: 6511, intensity: 4435.0, mobility: 1.105"""	0.740648	0.0013587	0.000778925	AKAPAPAAPAAAEPQAEAPAAAASSEQSVAVKE	generic|sp_Q91XV3_BASP1_MOUSE|
"""index: 15668, intensity: 4455.0, mobility: 0.887"""	0.740506	0.0013587	0.00077972	KKGQLNADEISLRPAQSFLMNK	generic|tr_Q3URI0_Q3URI0_MOUSE__II_882335	|generic|tr_A0JNY7_A0JNY7_MOUSE__chr7_-1_111074336_111074518_ENSMUST00000159465__II_882335	|generic|sp_Q62448_IF4G2_MOUSE__chr7_-1_111074336_111074518_ENSMUST00000159465__II_882328	|generic|tr_G3XA17_G3XA17_MOUSE__chr7_-1_111074336_111074518_ENSMUST00000159465__II_882335	|generic|tr_Q3U9U9_Q3U9U9_MOUSE|
"""index: 5988, intensity: 3823.0, mobility: 0.890"""	0.740293	0.0013587	0.000780913	VTLAANGKSADCSVEEEPWKREK	generic|II_1004965_TX=10090	|generic|tr_Q3UYK6_Q3UYK6_MOUSE__chr2_1_102781469_102781534_ENSMUST00000154446	|generic|tr_Q3USU5_Q3USU5_MOUSE__chr2_1_102781469_102781534_ENSMUST00000154446	|generic|sp_P43006-2_EAA2_MOUSE__chr2_1_102781469_102781534_ENSMUST00000154446|
"""index: 2598, intensity: 3975.0, mobility: 0.782"""	0.739575	0.0013587	0.000784947	LFKNAIIKNAH	generic|sp_P01193_COLI_MOUSE|
"""index: 9085, intensity: 4576.0, mobility: 0.975"""	0.73949	0.0013587	0.000785428	PVVLTSGTGSQAQPQPAANQALAAGTH	generic|tr_Q3UR00_Q3UR00_MOUSE	|generic|tr_Q3UHW0_Q3UHW0_MOUSE	|generic|tr_Q3TQ21_Q3TQ21_MOUSE	|generic|tr_Q3TTW5_Q3TTW5_MOUSE	|generic|tr_Q3TRI4_Q3TRI4_MOUSE	|generic|tr_A8WHM8_A8WHM8_MOUSE	|generic|tr_E9Q6M7_E9Q6M7_MOUSE	|generic|sp_Q80U78_PUM1_MOUSE	|generic|sp_Q80U78-2_PUM1_MOUSE	|generic|sp_Q80U78-4_PUM1_MOUSE|
"""index: 4638, intensity: 2659.0, mobility: 0.930"""	0.739486	0.0013587	0.00078545	AGPQAAEPSTPSGPESGPTPASAEQNE	generic|sp_P28667_MRP_MOUSE|
"""index: 2437, intensity: 2871.0, mobility: 0.970"""	0.738012	0.0013587	0.000793811	RMPPRKDAVQQDGFNSLNTAHTTENHGTGNHSAQ	generic|tr_E0CZ78_E0CZ78_MOUSE__chr14_-1_20523775_20523846_ENSMUST00000161332	|generic|tr_A0A6B9EQU3_A0A6B9EQU3_MOUSE__chr14_-1_20523775_20523846_ENSMUST00000161332	|generic|sp_P48453_PP2BB_MOUSE__chr14_-1_20523775_20523846_ENSMUST00000161332	|generic|sp_P48453-2_PP2BB_MOUSE__chr14_-1_20523775_20523846_ENSMUST00000161332	|generic|tr_G3X8U7_G3X8U7_MOUSE__chr14_-1_20523775_20523846_ENSMUST00000161332|
"""index: 2431, intensity: 3712.0, mobility: 0.836"""	0.737695	0.0013587	0.000795617	KTETQEKNPLPSKETIEQEKQAGES	generic|sp_P20065_TYB4_MOUSE__chrX_-1_167207501_167208325_ENSMUST00000112175	|generic|tr_Q6ZWX2_Q6ZWX2_MOUSE__chrX_-1_167207501_167208325_ENSMUST00000112175|
"""index: 17049, intensity: 27786.0, mobility: 0.914"""	0.737433	0.0013587	0.000797115	FNLPEPAPPRPSLSQDEVKAETIRSLR	generic|sp_O88935_SYN1_MOUSE__chr6_1_115261704_115261733_ENSMUST00000203768	|generic|sp_O88935-3_SYN1_MOUSE__chr6_1_115261704_115261733_ENSMUST00000203768|
"""index: 20808, intensity: 2594.0, mobility: 0.741"""	0.737356	0.0013587	0.000797558	YLPGPLQDMFKK	generic|sp_P63040_CPLX1_MOUSE	|generic|sp_P84086_CPLX2_MOUSE|
"""index: 22374, intensity: 10551.0, mobility: 1.064"""	0.736678	0.0013587	0.000801451	LYQEPVLGPVRGPF	generic|sp_CASB_BOVIN_|
"""index: 24234, intensity: 12561.0, mobility: 0.948"""	0.736605	0.0013587	0.000801871	QEPVLGPVRGPF	generic|sp_CASB_BOVIN_|
"""index: 5213, intensity: 3745.0, mobility: 0.959"""	0.735888	0.0013587	0.000806009	LSTSDTSHRGTPSEDEAKAETIRNL	generic|sp_Q8JZP2_SYN3_MOUSE__chr10_-1_86466975_86467268_ENSMUST00000145864__II_1149215	|generic|tr_Q9QZA3_Q9QZA3_MOUSE__chr10_-1_86407609_86407689_ENSMUST00000145864	|generic|tr_Q3KN99_Q3KN99_MOUSE__chr10_-1_86407609_86407689_ENSMUST00000145864|
"""index: 1419, intensity: 2833.0, mobility: 0.765"""	0.735805	0.0013587	0.000806494	PGSSQEMERLAK	generic|sp_Q03517_SCG2_MOUSE	|generic|tr_Q4W8U9_Q4W8U9_MOUSE|
"""index: 3396, intensity: 4447.0, mobility: 0.999"""	0.735748	0.0013587	0.000806822	SPSNMEGYSKTQY	generic|tr_Q3TV22_Q3TV22_MOUSE__chr16_1_78334866_78334964_ENSMUST00000231251	|generic|sp_P97792_CXAR_MOUSE__chr16_1_78334866_78334964_ENSMUST00000231251	|generic|sp_P97792-2_CXAR_MOUSE__chr16_1_78334866_78334964_ENSMUST00000231251|
"""index: 29334, intensity: 43702.0, mobility: 1.242"""	0.735431	0.0013587	0.00080866	LLYQEPVLGPVRGPFPIIV	generic|sp_CASB_BOVIN_|
"""index: 8318, intensity: 5984.0, mobility: 0.974"""	0.735347	0.0013587	0.000809149	ESSFSLSGSQIDDHVPKRASA	generic|sp_Q9EQF6_DPYL5_MOUSE__chr5_1_30791522_30791638_ENSMUST00000198503__II_944569|
"""index: 17938, intensity: 4497.0, mobility: 0.989"""	0.735343	0.0013587	0.000809172	SAPLVETSTPLRL	generic|sp_Q9QXV0_PCS1N_MOUSE	|generic|tr_Q9ESU4_Q9ESU4_MOUSE|
"""index: 3064, intensity: 3071.0, mobility: 1.083"""	0.73528	0.0013587	0.000809542	APTSASGLSGHTTLSGGGDQ	generic|tr_A0A0G2JFT4_A0A0G2JFT4_MOUSE__II_842423	|generic|tr_A0A0G2JFK3_A0A0G2JFK3_MOUSE	|generic|tr_A0A0G2JDU1_A0A0G2JDU1_MOUSE	|generic|tr_A0A0G2JDY5_A0A0G2JDY5_MOUSE	|generic|tr_A0A140T8T5_A0A140T8T5_MOUSE	|generic|tr_E9PZ43_E9PZ43_MOUSE	|generic|sp_P27546_MAP4_MOUSE	|generic|sp_P27546-2_MAP4_MOUSE	|generic|sp_P27546-3_MAP4_MOUSE	|generic|sp_P27546-4_MAP4_MOUSE	|generic|tr_A0A0G2JDN7_A0A0G2JDN7_MOUSE|
"""index: 2069, intensity: 2688.0, mobility: 0.953"""	0.734463	0.0013587	0.000814306	SLSGTQVDEGVRS	generic|tr_Q3TAS8_Q3TAS8_MOUSE__chr18_-1_43324332_43324412_ENSMUST00000237707	|generic|tr_E9PWE8_E9PWE8_MOUSE__chr18_-1_43324332_43324412_ENSMUST00000237707	|generic|sp_Q62188_DPYL3_MOUSE__chr18_-1_43324332_43324412_ENSMUST00000237707	|generic|tr_Q3TT92_Q3TT92_MOUSE__chr18_-1_43324332_43324412_ENSMUST00000237707|
"""index: 17358, intensity: 62146.0, mobility: 0.731"""	0.734131	0.0013587	0.000816246	LPGPLQDMFKK	generic|sp_P63040_CPLX1_MOUSE	|generic|sp_P84086_CPLX2_MOUSE|
"""index: 3517, intensity: 4146.0, mobility: 0.887"""	0.733957	0.0013587	0.000817267	SGAQIDDNIPR	generic|sp_O08553_DPYL2_MOUSE|
"""index: 5047, intensity: 17757.0, mobility: 0.824"""	0.73368	0.0013587	0.000818896	SKQETQSAEPPPPEPPRI	generic|sp_Q8BIF0_C99L2_MOUSE	|generic|sp_Q8BIF0-2_C99L2_MOUSE	|generic|tr_I7HJQ8_I7HJQ8_MOUSE	|generic|tr_A2AP74_A2AP74_MOUSE|
"""index: 16953, intensity: 2805.0, mobility: 1.092"""	0.733536	0.0013587	0.000819743	GASQAGMTGYGMPRQIL	generic|sp_Q9WVA4_TAGL2_MOUSE|
"""index: 20795, intensity: 4182.0, mobility: 0.992"""	0.732638	0.0013587	0.000825049	LSLETPVFPGNGDEQPLTENPR	generic|tr_A0A1W2P7R2_A0A1W2P7R2_MOUSE	|generic|sp_P01193_COLI_MOUSE|
"""index: 16159, intensity: 20692.0, mobility: 1.096"""	0.732491	0.0013587	0.000825919	AEPYDDIVGETVEKTE	generic|tr_Q78TF3_Q78TF3_MOUSE__chr9_1_109978869_110002753_ENSMUST00000169851	|generic|sp_P27546_MAP4_MOUSE	|generic|sp_P27546-2_MAP4_MOUSE	|generic|sp_P27546-3_MAP4_MOUSE|
"""index: 2292, intensity: 2849.0, mobility: 1.290"""	0.732029	0.0013587	0.000828663	AAGEKAEEPAPGATAGDASSAAGPEQE	generic|sp_P26645_MARCS_MOUSE	|generic|tr_A0A0A1HAM8_A0A0A1HAM8_MOUSE|
"""index: 21950, intensity: 3593.0, mobility: 1.034"""	0.731831	0.0013587	0.000829847	VIGLQMGTNRGASQAGMTGYGMPRQIL	generic|sp_Q9WVA4_TAGL2_MOUSE|
"""index: 6879, intensity: 10156.0, mobility: 1.017"""	0.731222	0.0013587	0.000833484	LVQLAGTRESVDSAKPRVY	generic|sp_P35455_NEU2_MOUSE|
"""index: 3415, intensity: 4625.0, mobility: 0.969"""	0.730413	0.0013587	0.000838339	QETEEEPHVRVA	generic|sp_Q8BGK5_S35F1_MOUSE|
"""index: 28352, intensity: 5378.0, mobility: 0.949"""	0.730312	0.0013587	0.000838949	SSPETLISDLLMKESTENAPR	generic|sp_P57774_NPY_MOUSE__chr6_1_49823598_49829327_ENSMUST00000031843|
"""index: 24377, intensity: 3280.0, mobility: 1.076"""	0.730044	0.0013587	0.000840567	KVPLLLPNVSALESQ	generic|sp_Q99P72_RTN4_MOUSE	|generic|sp_Q99P72-3_RTN4_MOUSE|
"""index: 16853, intensity: 3086.0, mobility: 1.306"""	0.729706	0.0013587	0.000842608	FAESLPSDEEGENYSKEVPEIE	generic|tr_Q3UXY8_Q3UXY8_MOUSE	|generic|sp_P22005_PENK_MOUSE|
"""index: 2578, intensity: 12648.0, mobility: 0.888"""	0.729656	0.0013587	0.00084291	KTETQEKNPLPSKETIEQEKQAGES	generic|sp_P20065_TYB4_MOUSE__chrX_-1_167207501_167208325_ENSMUST00000112175	|generic|tr_Q6ZWX2_Q6ZWX2_MOUSE__chrX_-1_167207501_167208325_ENSMUST00000112175|
"""index: 1314, intensity: 3645.0, mobility: 0.801"""	0.729003	0.0013587	0.000846875	QETEEEPHVRVA	generic|sp_Q8BGK5_S35F1_MOUSE|
"""index: 13051, intensity: 4260.0, mobility: 0.946"""	0.728368	0.0013587	0.000850744	SSFSLSGSQIDDHVPKRASARIL	generic|sp_Q9EQF6_DPYL5_MOUSE__chr5_1_30791522_30791638_ENSMUST00000198503__II_944569|
"""index: 7479, intensity: 3564.0, mobility: 0.926"""	0.727749	0.0013587	0.000854537	ATPYATTQILH	generic|tr_E9PYK2_E9PYK2_MOUSE__II_3486308	|generic|sp_Q7TPD3_ROBO2_MOUSE__II_3486308	|generic|tr_A0A338P6D2_A0A338P6D2_MOUSE__II_3486308	|generic|tr_A0A2I3BR72_A0A2I3BR72_MOUSE__II_1074444	|generic|tr_Q19AB3_Q19AB3_MOUSE__II_1074444	|generic|tr_E9Q6A0_E9Q6A0_MOUSE__II_1074444	|generic|tr_Q19AB2_Q19AB2_MOUSE__II_1074444	|generic|tr_A0A2I3BQB9_A0A2I3BQB9_MOUSE|
"""index: 13977, intensity: 16154.0, mobility: 0.920"""	0.727084	0.0013587	0.000858629	EDVTAALAKQGL	generic|sp_P20357_MTAP2_MOUSE__chr1_1_66438885_66439007_ENSMUST00000172486	|generic|tr_Q80ZL4_Q80ZL4_MOUSE__chr1_1_66438885_66439007_ENSMUST00000172486	|generic|tr_Q3TLQ0_Q3TLQ0_MOUSE__chr1_1_66438885_66439007_ENSMUST00000172486	|generic|tr_Q80X35_Q80X35_MOUSE__chr1_1_66438885_66439007_ENSMUST00000172486	|generic|tr_B2KGT5_B2KGT5_MOUSE__chr1_1_66438885_66439007_ENSMUST00000172486	|generic|tr_A0A668KLC6_A0A668KLC6_MOUSE__chr1_1_66438885_66439007_ENSMUST00000172486|
"""index: 3879, intensity: 3674.0, mobility: 0.764"""	0.726741	0.0013587	0.000860747	SVNPYLQGKRLDN	generic|tr_Q3TT51_Q3TT51_MOUSE|
"""index: 5094, intensity: 2756.0, mobility: 0.995"""	0.726479	0.0013587	0.000862368	SDIPNPIGSENSEK	generic|sp_CAS1_BOVIN_|
"""index: 13863, intensity: 11194.0, mobility: 1.027"""	0.726319	0.0013587	0.000863358	APPGRPDVFPPPLSSEHNGQVAEDAVSRPKDDGVPEVRA	generic|tr_A0A087WQ93_A0A087WQ93_MOUSE	|generic|sp_Q0VGU4_VGF_MOUSE|
"""index: 21337, intensity: 4116.0, mobility: 1.102"""	0.725925	0.0013587	0.000865807	YENPTYKFFEQMQN	generic|tr_Q3TXI9_Q3TXI9_MOUSE__chr16_-1_84955331_84955420_ENSMUST00000227737__II_3496014	|generic|tr_Q8BPV5_Q8BPV5_MOUSE__chr16_-1_84955331_84955420_ENSMUST00000227737__II_3496014	|generic|tr_Q8BPC7_Q8BPC7_MOUSE__chr16_-1_84955331_84955420_ENSMUST00000227737__II_3496014	|generic|sp_P12023_A4_MOUSE__chr16_-1_84955331_84955420_ENSMUST00000227737__II_3496014	|generic|sp_P12023-3_A4_MOUSE__chr16_-1_84955331_84955420_ENSMUST00000227737__II_3496014	|generic|tr_Q3TWF3_Q3TWF3_MOUSE__chr16_-1_84955331_84955420_ENSMUST00000227737__II_3496014	|generic|tr_Q6GR78_Q6GR78_MOUSE__chr16_-1_84955331_84955420_ENSMUST00000227737__II_3496014	|generic|tr_A0A2I3BQZ9_A0A2I3BQZ9_MOUSE__chr16_-1_84955331_84955420_ENSMUST00000227737__II_3496014	|generic|tr_Q53ZT3_Q53ZT3_MOUSE__chr16_-1_84955331_84955420_ENSMUST00000227737__II_3496014	|generic|tr_A0A2I3BPT1_A0A2I3BPT1_MOUSE__chr16_-1_84955331_84955420_ENSMUST00000227737__II_3496014|
"""index: 4111, intensity: 17882.0, mobility: 0.831"""	0.725862	0.0013587	0.000866199	SQIDDHVPKRASARILAPPGGRSSG	generic|sp_Q9EQF6_DPYL5_MOUSE__chr5_1_30791522_30791638_ENSMUST00000198503__II_944569|
"""index: 4356, intensity: 6159.0, mobility: 0.899"""	0.724609	0.0013587	0.000874032	TLPTKETIEQEKRSEIS	generic|tr_A6H6H4_A6H6H4_MOUSE|
"""index: 7136, intensity: 3671.0, mobility: 0.922"""	0.724258	0.0013587	0.000876238	RKSGSSSSSSGNPASQFYPQSRGLVPK	generic|tr_Q80U27_Q80U27_MOUSE	|generic|tr_Q3UFZ8_Q3UFZ8_MOUSE	|generic|tr_Q3UHC4_Q3UHC4_MOUSE	|generic|tr_Q8BNH4_Q8BNH4_MOUSE|
"""index: 16828, intensity: 3413.0, mobility: 1.039"""	0.724199	0.0013587	0.000876606	SAVSASQVYPGPAQSGTYLVAGSAQMTH	generic|sp_P70297_STAM1_MOUSE__chr2_1_14102418_14102489_ENSMUST00000193636__II_1014500	|generic|tr_Q3UGN9_Q3UGN9_MOUSE__chr2_1_14102418_14102489_ENSMUST00000193636	|generic|tr_Q3UMC8_Q3UMC8_MOUSE__chr2_1_14102418_14102489_ENSMUST00000193636	|generic|tr_Q3TPR2_Q3TPR2_MOUSE__chr2_1_14141735_14141881_ENSMUST00000193636|
"""index: 6962, intensity: 104363.0, mobility: 1.122"""	0.723955	0.0013587	0.000878146	AEEEAVWGDGSPEPSPRE	generic|sp_P01193_COLI_MOUSE|
"""index: 1473, intensity: 3098.0, mobility: 0.737"""	0.723496	0.0013587	0.000881047	TLPTKETIEQEKR	generic|tr_A6H6H4_A6H6H4_MOUSE|
"""index: 491, intensity: 11580.0, mobility: 0.883"""	0.723412	0.0013587	0.000881581	GTQVDEGVRSAS	generic|tr_Q3TAS8_Q3TAS8_MOUSE__chr18_-1_43324332_43324412_ENSMUST00000237707	|generic|tr_E9PWE8_E9PWE8_MOUSE__chr18_-1_43324332_43324412_ENSMUST00000237707	|generic|sp_Q62188_DPYL3_MOUSE__chr18_-1_43324332_43324412_ENSMUST00000237707	|generic|tr_Q3TT92_Q3TT92_MOUSE__chr18_-1_43324332_43324412_ENSMUST00000237707|
"""index: 12782, intensity: 3855.0, mobility: 1.007"""	0.722733	0.0013587	0.00088589	GRPDVFPPPLSSEHNGQVAEDAVSRPKDDGVPEVRAA	generic|tr_A0A087WQ93_A0A087WQ93_MOUSE	|generic|sp_Q0VGU4_VGF_MOUSE|
"""index: 7562, intensity: 16414.0, mobility: 1.103"""	0.722307	0.0013587	0.000888607	AEEEAVWGDGSPEPSPRE	generic|sp_P01193_COLI_MOUSE|
"""index: 17477, intensity: 5607.0, mobility: 0.888"""	0.722232	0.0013587	0.000889084	EPVLGPVRGPF	generic|sp_CASB_BOVIN_|
"""index: 16808, intensity: 2641.0, mobility: 1.181"""	0.721223	0.0013587	0.000895555	IVQEMPPQSPANIYYKV	generic|sp_P52800_EFNB2_MOUSE__chr8_-1_8660480_8660584_ENSMUST00000209169__II_867982	|generic|tr_Q544L9_Q544L9_MOUSE|
"""index: 3774, intensity: 15048.0, mobility: 0.910"""	0.721166	0.0013587	0.000895918	QPPPPPYYPPEDKKTQ	generic|tr_Q3TRG5_Q3TRG5_MOUSE__II_1123726	|generic|sp_P97765_WBP2_MOUSE__II_1123728	|generic|sp_P97765-2_WBP2_MOUSE__II_1123726	|generic|chr11_-1_116079543_116079920_ENSMUST00000074628|
"""index: 20345, intensity: 4474.0, mobility: 0.948"""	0.721128	0.0013587	0.000896163	LQTLHPYNTFAAGFNSTGLPH	generic|tr_A0A5S9EES2_A0A5S9EES2_MOUSE	|generic|tr_A2AGI2_A2AGI2_MOUSE	|generic|tr_B2RWZ9_B2RWZ9_MOUSE	|generic|tr_Q69ZI4_Q69ZI4_MOUSE	|generic|tr_A0A5S9EER5_A0A5S9EER5_MOUSE	|generic|tr_A2AGI3_A2AGI3_MOUSE	|generic|sp_Q8BYM5_NLGN3_MOUSE|
"""index: 18282, intensity: 7385.0, mobility: 0.932"""	0.721119	0.0013587	0.00089622	TDGFNLEDALK	generic|sp_Q8BIF0_C99L2_MOUSE	|generic|sp_Q8BIF0-2_C99L2_MOUSE	|generic|tr_I7HJQ8_I7HJQ8_MOUSE|
"""index: 4018, intensity: 4300.0, mobility: 0.799"""	0.721035	0.0013587	0.000896765	SQIDDHVPKRASARIL	generic|sp_Q9EQF6_DPYL5_MOUSE__chr5_1_30791522_30791638_ENSMUST00000198503__II_944569|
"""index: 3231, intensity: 20917.0, mobility: 0.891"""	0.720908	0.0013587	0.000897579	QEKNTLPTKETIEQEKRSEIS	generic|tr_A6H6H4_A6H6H4_MOUSE|
"""index: 21739, intensity: 4487.0, mobility: 1.104"""	0.720435	0.0013587	0.000900639	YENPTYKFFEQMQN	generic|tr_Q3TXI9_Q3TXI9_MOUSE__chr16_-1_84955331_84955420_ENSMUST00000227737__II_3496014	|generic|tr_Q8BPV5_Q8BPV5_MOUSE__chr16_-1_84955331_84955420_ENSMUST00000227737__II_3496014	|generic|tr_Q8BPC7_Q8BPC7_MOUSE__chr16_-1_84955331_84955420_ENSMUST00000227737__II_3496014	|generic|sp_P12023_A4_MOUSE__chr16_-1_84955331_84955420_ENSMUST00000227737__II_3496014	|generic|sp_P12023-3_A4_MOUSE__chr16_-1_84955331_84955420_ENSMUST00000227737__II_3496014	|generic|tr_Q3TWF3_Q3TWF3_MOUSE__chr16_-1_84955331_84955420_ENSMUST00000227737__II_3496014	|generic|tr_Q6GR78_Q6GR78_MOUSE__chr16_-1_84955331_84955420_ENSMUST00000227737__II_3496014	|generic|tr_A0A2I3BQZ9_A0A2I3BQZ9_MOUSE__chr16_-1_84955331_84955420_ENSMUST00000227737__II_3496014	|generic|tr_Q53ZT3_Q53ZT3_MOUSE__chr16_-1_84955331_84955420_ENSMUST00000227737__II_3496014	|generic|tr_A0A2I3BPT1_A0A2I3BPT1_MOUSE__chr16_-1_84955331_84955420_ENSMUST00000227737__II_3496014|
"""index: 18273, intensity: 5615.0, mobility: 0.935"""	0.720057	0.0013587	0.000903087	TDGFNLEDALK	generic|sp_Q8BIF0_C99L2_MOUSE	|generic|sp_Q8BIF0-2_C99L2_MOUSE	|generic|tr_I7HJQ8_I7HJQ8_MOUSE|
"""index: 19875, intensity: 18412.0, mobility: 1.032"""	0.71945	0.0013587	0.000907033	VSGDYGHPVYIVQDGPPQSPPNIYYKV	generic|tr_Q543Q7_Q543Q7_MOUSE|
"""index: 5813, intensity: 6143.0, mobility: 1.061"""	0.719204	0.0013587	0.000908637	EEAVWGDGSPEPSPRE	generic|sp_P01193_COLI_MOUSE|
"""index: 6376, intensity: 3881.0, mobility: 1.013"""	0.718465	0.0013587	0.000913474	EAVWGDGSPEPSPRE	generic|sp_P01193_COLI_MOUSE|
"""index: 17602, intensity: 29432.0, mobility: 0.936"""	0.717598	0.0013587	0.000919182	QEPVLGPVRGPF	generic|sp_CASB_BOVIN_|
"""index: 13161, intensity: 3905.0, mobility: 0.952"""	0.717136	0.0013587	0.000922238	MDVVKYESGPDGGEEMRKMKLGLVK	generic|tr_Q7M702_Q7M702_MOUSE|
"""index: 28238, intensity: 5034.0, mobility: 0.821"""	0.716969	0.0013587	0.000923346	TLAEDVTAALAKQGL	generic|sp_P20357_MTAP2_MOUSE__chr1_1_66438885_66439007_ENSMUST00000172486	|generic|tr_Q80ZL4_Q80ZL4_MOUSE__chr1_1_66438885_66439007_ENSMUST00000172486	|generic|tr_Q3TLQ0_Q3TLQ0_MOUSE__chr1_1_66438885_66439007_ENSMUST00000172486	|generic|tr_Q80X35_Q80X35_MOUSE__chr1_1_66438885_66439007_ENSMUST00000172486	|generic|tr_B2KGT5_B2KGT5_MOUSE__chr1_1_66438885_66439007_ENSMUST00000172486	|generic|tr_A0A668KLC6_A0A668KLC6_MOUSE__chr1_1_66438885_66439007_ENSMUST00000172486|
"""index: 5139, intensity: 4602.0, mobility: 0.883"""	0.716968	0.0013587	0.000923351	SYSMEHFRWGKPVGKK	generic|sp_P01193_COLI_MOUSE|
"""index: 4588, intensity: 4118.0, mobility: 0.877"""	0.716699	0.0013587	0.000925143	TDTEDKGEFLSEGGGVR	generic|sp_E9PV24_FIBA_MOUSE	|generic|sp_E9PV24-2_FIBA_MOUSE|
"""index: 12844, intensity: 5698.0, mobility: 1.010"""	0.716303	0.0013587	0.000927774	LKPRTVATPLNQVANPNSAIFGGARPREEVVQKEQE	generic|tr_Q80U88_Q80U88_MOUSE__chr5_-1_134625358_134625459_ENSMUST00000202289__II_929730	|generic|tr_Q3V244_Q3V244_MOUSE__chr5_-1_134625358_134625459_ENSMUST00000202289__II_929730	|generic|tr_Q3TG58_Q3TG58_MOUSE__chr5_-1_134625358_134625459_ENSMUST00000202289__II_929730	|generic|tr_Q564E5_Q564E5_MOUSE__chr5_-1_134625358_134625459_ENSMUST00000202289__II_929730|
"""index: 1236, intensity: 3662.0, mobility: 0.866"""	0.71538	0.0013587	0.000933951	KTETQEKNTLPTKETIEQEKR	generic|tr_A6H6H4_A6H6H4_MOUSE|
"""index: 20400, intensity: 18404.0, mobility: 1.049"""	0.714751	0.0013587	0.000938182	SVFQELGKLTGPSNQ	generic|sp_Q03517_SCG2_MOUSE	|generic|tr_Q4W8U9_Q4W8U9_MOUSE|
"""index: 16524, intensity: 4772.0, mobility: 1.080"""	0.714213	0.0013587	0.000941817	SNKTVQTAAANAASTAATSAAQNAFKGNQM	generic|tr_Q3TD71_Q3TD71_MOUSE	|generic|tr_Q3TSA8_Q3TSA8_MOUSE	|generic|tr_Q3UY11_Q3UY11_MOUSE|
"""index: 22672, intensity: 4229.0, mobility: 1.040"""	0.713998	0.0013587	0.000943271	AATTPATSVPFAATATANQIILK	generic|sp_Q8C181_MBNL2_MOUSE	|generic|sp_Q8C181-2_MBNL2_MOUSE	|generic|tr_A0A2K6EDM5_A0A2K6EDM5_MOUSE|
"""index: 14653, intensity: 6438.0, mobility: 0.969"""	0.713363	0.0013587	0.000947584	PGPTQTLSPNGENNNDIIQDNGTIIPFRKHTVR	generic|sp_Q8R001_MARE2_MOUSE	|generic|sp_Q8R001_MARE2_MOUSE	|generic|tr_E9Q1B7_E9Q1B7_MOUSE__chr18_1_23853664_23853702_ENSMUST00000155708	|generic|tr_E9Q1B7_E9Q1B7_MOUSE__chr18_1_23853664_23853702_ENSMUST00000155708|
"""index: 3324, intensity: 26913.0, mobility: 0.986"""	0.713318	0.0013587	0.000947891	IPVGSLKNEDTPN	generic|sp_Q03517_SCG2_MOUSE	|generic|tr_Q4W8U9_Q4W8U9_MOUSE|
"""index: 12468, intensity: 3583.0, mobility: 0.869"""	0.712781	0.0013587	0.000951558	DVTAALAKQGL	generic|sp_P20357_MTAP2_MOUSE__chr1_1_66438885_66439007_ENSMUST00000172486	|generic|tr_Q80ZL4_Q80ZL4_MOUSE__chr1_1_66438885_66439007_ENSMUST00000172486	|generic|tr_Q3TLQ0_Q3TLQ0_MOUSE__chr1_1_66438885_66439007_ENSMUST00000172486	|generic|tr_Q80X35_Q80X35_MOUSE__chr1_1_66438885_66439007_ENSMUST00000172486	|generic|tr_B2KGT5_B2KGT5_MOUSE__chr1_1_66438885_66439007_ENSMUST00000172486	|generic|tr_A0A668KLC6_A0A668KLC6_MOUSE__chr1_1_66438885_66439007_ENSMUST00000172486|
"""index: 12852, intensity: 5102.0, mobility: 0.987"""	0.712761	0.0013587	0.000951695	GRPDVFPPPLSSEHNGQVAEDAVSRPKDDGVPEVRAA	generic|tr_A0A087WQ93_A0A087WQ93_MOUSE	|generic|sp_Q0VGU4_VGF_MOUSE|
"""index: 27520, intensity: 70894.0, mobility: 0.926"""	0.712733	0.0013587	0.000951885	GRTLSDYNIQKESTLHLVLRLRGG	generic|tr_B0LAC2_B0LAC2_MOUSE__IP_825414	|generic|tr_E9Q5F6_E9Q5F6_MOUSE__II_647476	|generic|tr_E9Q5F6_E9Q5F6_MOUSE__II_647476	|generic|tr_Q922Z8_Q922Z8_MOUSE__II_647476	|generic|tr_Q922Z8_Q922Z8_MOUSE__II_647476	|generic|tr_Q922Z8_Q922Z8_MOUSE__II_647476	|generic|tr_Q922Z8_Q922Z8_MOUSE__II_647476	|generic|tr_Q922Z8_Q922Z8_MOUSE__II_647476	|generic|tr_Q922Z8_Q922Z8_MOUSE__II_647476	|generic|tr_Q922Z8_Q922Z8_MOUSE__II_647476	|generic|tr_Q3TH47_Q3TH47_MOUSE__II_647476	|generic|tr_Q3TH47_Q3TH47_MOUSE__II_647476	|generic|tr_Q3TH47_Q3TH47_MOUSE__II_647476	|generic|tr_Q8VC46_Q8VC46_MOUSE__II_647476	|generic|tr_Q8VC46_Q8VC46_MOUSE__II_647476	|generic|tr_Q8VC46_Q8VC46_MOUSE__II_647476	|generic|tr_Q8VC46_Q8VC46_MOUSE__II_647476	|generic|tr_Q8VC46_Q8VC46_MOUSE__II_647476	|generic|tr_Q8VC46_Q8VC46_MOUSE__II_647476	|generic|tr_Q8VC46_Q8VC46_MOUSE__II_647476	|generic|tr_Q8VC46_Q8VC46_MOUSE__II_647476	|generic|tr_Q922B0_Q922B0_MOUSE__II_647476	|generic|tr_Q922B0_Q922B0_MOUSE__II_647476	|generic|tr_Q5SX22_Q5SX22_MOUSE__II_647476	|generic|tr_Q5SX22_Q5SX22_MOUSE__II_647476	|generic|tr_Q5SX22_Q5SX22_MOUSE__II_647476	|generic|tr_Q8R0Z9_Q8R0Z9_MOUSE__II_647476	|generic|tr_Q8R0Z9_Q8R0Z9_MOUSE__II_647476	|generic|tr_Q8R0Z9_Q8R0Z9_MOUSE__II_647476	|generic|tr_Q8R0Z9_Q8R0Z9_MOUSE__II_647476	|generic|sp_P0CG50_UBC_MOUSE__II_647476	|generic|sp_P0CG50_UBC_MOUSE__II_647476	|generic|sp_P0CG50_UBC_MOUSE__II_647476	|generic|sp_P0CG50_UBC_MOUSE__II_647476	|generic|sp_P0CG50_UBC_MOUSE__II_647476	|generic|sp_P0CG50_UBC_MOUSE__II_647476	|generic|sp_P0CG50_UBC_MOUSE__II_647476	|generic|sp_P0CG50_UBC_MOUSE__II_647476	|generic|sp_P0CG50_UBC_MOUSE__II_647476	|generic|tr_Q78XY9_Q78XY9_MOUSE__II_647476	|generic|tr_Q78XY9_Q78XY9_MOUSE__II_647476	|generic|tr_Q78XY9_Q78XY9_MOUSE__II_647476	|generic|tr_Q78XY9_Q78XY9_MOUSE__II_647476	|generic|tr_A5JUZ1_A5JUZ1_MOUSE__II_647476	|generic|sp_P62984_RL40_MOUSE__II_866586	|generic|tr_E9QNP0_E9QNP0_MOUSE__II_866571	|generic|tr_E9Q4P0_E9Q4P0_MOUSE__II_866571	|generic|tr_A0A0A6YW67_A0A0A6YW67_MOUSE__II_647476	|generic|tr_E9Q9J0_E9Q9J0_MOUSE__II_647476	|generic|tr_Q642L7_Q642L7_MOUSE__II_647476	|generic|IP_899761_TX=10090	|generic|sp_RS27A_HUMAN_|
"""index: 1480, intensity: 3982.0, mobility: 0.968"""	0.712611	0.0013587	0.000952722	AQEQVQPKPLES	generic|tr_Q9DBN0_Q9DBN0_MOUSE	|generic|sp_P06728_APOA4_MOUSE|
"""index: 14488, intensity: 3992.0, mobility: 1.000"""	0.712309	0.0013587	0.000954788	PGPTQTLSPNGENNNDIIQDNGTIIPFRKHTVR	generic|sp_Q8R001_MARE2_MOUSE	|generic|sp_Q8R001_MARE2_MOUSE	|generic|tr_E9Q1B7_E9Q1B7_MOUSE__chr18_1_23853664_23853702_ENSMUST00000155708	|generic|tr_E9Q1B7_E9Q1B7_MOUSE__chr18_1_23853664_23853702_ENSMUST00000155708|
"""index: 19825, intensity: 4560.0, mobility: 0.979"""	0.71171	0.0013587	0.000958907	DTDGFNLEDALK	generic|sp_Q8BIF0_C99L2_MOUSE	|generic|sp_Q8BIF0-2_C99L2_MOUSE	|generic|tr_I7HJQ8_I7HJQ8_MOUSE|
"""index: 21887, intensity: 3724.0, mobility: 1.083"""	0.711254	0.0013587	0.000962058	FDPTANLQTKEFNF	generic|sp_O35344_IMA4_MOUSE|
"""index: 10510, intensity: 4588.0, mobility: 0.770"""	0.71021	0.0013587	0.000969303	KYVMGHFRWD	generic|sp_P01193_COLI_MOUSE|
"""index: 20741, intensity: 3678.0, mobility: 0.907"""	0.709723	0.0013587	0.0009727	LSLETPVFPGNGDEQPLTENPR	generic|tr_A0A1W2P7R2_A0A1W2P7R2_MOUSE	|generic|sp_P01193_COLI_MOUSE|
"""index: 2194, intensity: 4347.0, mobility: 0.810"""	0.709474	0.0013587	0.000974444	MKETIMNQEKLAK	generic|II_1106078_TX=10090	|generic|IP_970468_TX=10090	|generic|sp_Q64152_BTF3_MOUSE	|generic|sp_Q64152-2_BTF3_MOUSE|
"""index: 3840, intensity: 4857.0, mobility: 0.812"""	0.709089	0.0013587	0.00097714	GFAQDSQAKVSQLK	generic|sp_Q5HZI2_C2C4C_MOUSE|
"""index: 2939, intensity: 21393.0, mobility: 0.927"""	0.708641	0.0013587	0.000980291	TQEKNPLPSKETIEQEKQAGES	generic|sp_P20065_TYB4_MOUSE__chrX_-1_167207501_167208325_ENSMUST00000112175	|generic|tr_Q6ZWX2_Q6ZWX2_MOUSE__chrX_-1_167207501_167208325_ENSMUST00000112175|
"""index: 5268, intensity: 47704.0, mobility: 0.824"""	0.708594	0.0013587	0.000980624	SKQETQSAEPPPPEPPRI	generic|sp_Q8BIF0_C99L2_MOUSE	|generic|sp_Q8BIF0-2_C99L2_MOUSE	|generic|tr_I7HJQ8_I7HJQ8_MOUSE	|generic|tr_A2AP74_A2AP74_MOUSE|
"""index: 19787, intensity: 37405.0, mobility: 1.092"""	0.708511	0.0013587	0.00098121	MGAVPVMIPAQSKDGSIV	generic|sp_P97792_CXAR_MOUSE__chr16_1_78334866_78334964_ENSMUST00000231251|
"""index: 3118, intensity: 3547.0, mobility: 0.949"""	0.707807	0.0013587	0.000986186	TTPSQSKAFQTV	generic|sp_Q8R373_CLMP_MOUSE	|generic|tr_Q8C1H8_Q8C1H8_MOUSE|
"""index: 14569, intensity: 3394.0, mobility: 1.091"""	0.707741	0.0013587	0.00098665	GASQAGMTGYGMPRQIM	generic|tr_Q9D6K2_Q9D6K2_MOUSE	|generic|sp_Q9R1Q8_TAGL3_MOUSE|
"""index: 2346, intensity: 3760.0, mobility: 0.877"""	0.7075	0.0013587	0.000988364	LAGTRESVDSAKPRVY	generic|sp_P35455_NEU2_MOUSE|
"""index: 5014, intensity: 4434.0, mobility: 0.964"""	0.707243	0.0013587	0.000990194	AVWGDGSPEPSPRE	generic|sp_P01193_COLI_MOUSE|
"""index: 20217, intensity: 3906.0, mobility: 0.985"""	0.707225	0.0013587	0.000990316	AERPLVTDMTPSLETEMTLGKET	generic|sp_P27546_MAP4_MOUSE	|generic|sp_P27546-2_MAP4_MOUSE	|generic|sp_P27546-3_MAP4_MOUSE|
"""index: 1674, intensity: 5183.0, mobility: 0.953"""	0.706814	0.0013587	0.000993247	SLSGAQIDDNNPR	generic|tr_Q3TXY0_Q3TXY0_MOUSE__chr5_1_37273379_37273519_ENSMUST00000202377	|generic|tr_Q6P1J1_Q6P1J1_MOUSE__chr5_1_37273379_37273519_ENSMUST00000202377	|generic|sp_P97427_DPYL1_MOUSE__chr5_1_37273379_37273519_ENSMUST00000202377	|generic|tr_Q3TY94_Q3TY94_MOUSE__chr5_1_37273379_37273519_ENSMUST00000202377|
"""index: 11317, intensity: 4167.0, mobility: 0.805"""	0.706809	0.0013587	0.000993282	RHPEYAVSVLLR	generic|sp_ALBU_BOVIN_|
"""index: 1408, intensity: 5371.0, mobility: 0.836"""	0.706791	0.0013587	0.000993411	LNQEQAEQGREHLA	generic|sp_Q03517_SCG2_MOUSE	|generic|tr_Q4W8U9_Q4W8U9_MOUSE|
"""index: 563, intensity: 2556.0, mobility: 0.779"""	0.706589	0.0013587	0.000994856	SQIDDHVPKRAS	generic|sp_Q9EQF6_DPYL5_MOUSE__chr5_1_30791522_30791638_ENSMUST00000198503__II_944569|
"""index: 2507, intensity: 4581.0, mobility: 0.915"""	0.706454	0.0013587	0.000995824	LAGTRESVDSAKPRVY	generic|sp_P35455_NEU2_MOUSE|
"""index: 29305, intensity: 5129.0, mobility: 1.085"""	0.706155	0.0013587	0.000997967	QYDGVAELDQLLHY	generic|tr_Q3UZU8_Q3UZU8_MOUSE	|generic|sp_P16014_SCG1_MOUSE	|generic|tr_Q8BP91_Q8BP91_MOUSE|
"""index: 1939, intensity: 3352.0, mobility: 0.831"""	0.705872	0.0013587	0.000999998	ERPIHAEPQYPVR	generic|tr_D3YYT0_D3YYT0_MOUSE	|generic|sp_P15116_CADH2_MOUSE	|generic|tr_Q8BSI9_Q8BSI9_MOUSE	|generic|tr_Q3UIC2_Q3UIC2_MOUSE|
"""index: 10418, intensity: 2723.0, mobility: 1.245"""	0.704956	0.0013587	0.0010066	AMGAAQGAMNQPQTQYSATPNY	generic|sp_Q9JKD3_SCAM5_MOUSE__chr9_-1_57443670_57443780_ENSMUST00000215208__II_3456302|
"""index: 12914, intensity: 5239.0, mobility: 0.909"""	0.704891	0.0013587	0.00100707	AYGFRDPGPQL	generic|sp_P26339_CMGA_MOUSE	|generic|tr_Q3UN28_Q3UN28_MOUSE|
"""index: 25941, intensity: 16845.0, mobility: 0.933"""	0.704733	0.0013587	0.00100821	SQTPLVTLFKNAIIKNAH	generic|sp_P01193_COLI_MOUSE|
"""index: 16165, intensity: 7012.0, mobility: 1.077"""	0.704677	0.0013587	0.00100862	AEPYDDIVGETVEKTE	generic|tr_Q78TF3_Q78TF3_MOUSE__chr9_1_109978869_110002753_ENSMUST00000169851	|generic|sp_P27546_MAP4_MOUSE	|generic|sp_P27546-2_MAP4_MOUSE	|generic|sp_P27546-3_MAP4_MOUSE|
"""index: 3496, intensity: 2699.0, mobility: 1.116"""	0.704597	0.0013587	0.0010092	GIGDTPNQEDQAAGHVTQA	generic|II_1128082_TX=10090	|generic|sp_P10637-2_TAU_MOUSE	|generic|sp_P10637-3_TAU_MOUSE	|generic|sp_P10637-4_TAU_MOUSE	|generic|tr_Q3UH19_Q3UH19_MOUSE	|generic|tr_Q547J4_Q547J4_MOUSE	|generic|tr_B1AQW2_B1AQW2_MOUSE	|generic|tr_B1AQW4_B1AQW4_MOUSE|
"""index: 17950, intensity: 3910.0, mobility: 0.944"""	0.703567	0.0013587	0.00101671	SEKSQTPLVTLFKNAIIKNAHKKGQ	generic|sp_P01193_COLI_MOUSE|
"""index: 4233, intensity: 3863.0, mobility: 0.863"""	0.702976	0.0013587	0.00102103	LIAQDNEPEKPVADSETKM	generic|tr_Q543U3_Q543U3_MOUSE__chr15_-1_8636132_8636311_ENSMUST00000125997__II_1092018	|generic|tr_Q8C3T7_Q8C3T7_MOUSE__chr15_-1_8636132_8636311_ENSMUST00000125997	|generic|tr_Q8C7W8_Q8C7W8_MOUSE__chr15_-1_8636132_8636311_ENSMUST00000125997|
"""index: 19219, intensity: 4619.0, mobility: 1.067"""	0.702919	0.0013587	0.00102145	SIQDLSGGSRQQEAPSNLSVNELLTPQGPR	generic|tr_Q8CAD1_Q8CAD1_MOUSE__chrX_1_20851679_20851816_ENSMUST00000136451__II_836925|
"""index: 12070, intensity: 7089.0, mobility: 1.011"""	0.702708	0.0013587	0.001023	VFQELGKLTGPSNQ	generic|sp_Q03517_SCG2_MOUSE	|generic|tr_Q4W8U9_Q4W8U9_MOUSE|
"""index: 14240, intensity: 6403.0, mobility: 0.916"""	0.701038	0.0013587	0.00103535	SNPAVRTAAANAAAGAAENAFRAP	generic|tr_E9Q855_E9Q855_MOUSE__chr3_1_89180737_89180892_ENSMUST00000129294	|generic|tr_B2M0S2_B2M0S2_MOUSE__chr3_1_89175434_89175475_ENSMUST00000128318	|generic|tr_Q3UK26_Q3UK26_MOUSE__chr3_1_89180737_89180892_ENSMUST00000129294	|generic|sp_O35609_SCAM3_MOUSE__chr3_1_89180737_89180892_ENSMUST00000129294	|generic|tr_Q3TDM8_Q3TDM8_MOUSE__chr3_1_89180737_89180892_ENSMUST00000129294	|generic|tr_Q3UXS0_Q3UXS0_MOUSE__chr3_1_89180737_89180892_ENSMUST00000129294|
"""index: 14744, intensity: 16934.0, mobility: 0.963"""	0.700597	0.0013587	0.00103864	TLADEVSASLAKQ	generic|II_1128081_TX=10090	|generic|II_1128079_TX=10090	|generic|tr_A0A0A0MQC7_A0A0A0MQC7_MOUSE	|generic|tr_A2A5Y6_A2A5Y6_MOUSE	|generic|sp_P10637_TAU_MOUSE	|generic|sp_P10637-2_TAU_MOUSE	|generic|sp_P10637-3_TAU_MOUSE	|generic|sp_P10637-4_TAU_MOUSE	|generic|tr_Q3UH19_Q3UH19_MOUSE	|generic|sp_P10637-6_TAU_MOUSE	|generic|tr_Q8C5K4_Q8C5K4_MOUSE	|generic|tr_Q547J4_Q547J4_MOUSE	|generic|tr_B1AQW2_B1AQW2_MOUSE	|generic|sp_TAU_HUMAN_|
"""index: 19310, intensity: 3885.0, mobility: 1.043"""	0.700397	0.0013587	0.00104013	LATLADEVSASLAKQ	generic|II_1128081_TX=10090	|generic|II_1128079_TX=10090	|generic|tr_A0A0A0MQC7_A0A0A0MQC7_MOUSE	|generic|tr_A2A5Y6_A2A5Y6_MOUSE	|generic|sp_P10637_TAU_MOUSE	|generic|sp_P10637-2_TAU_MOUSE	|generic|sp_P10637-3_TAU_MOUSE	|generic|sp_P10637-4_TAU_MOUSE	|generic|tr_Q3UH19_Q3UH19_MOUSE	|generic|sp_P10637-6_TAU_MOUSE	|generic|tr_Q8C5K4_Q8C5K4_MOUSE	|generic|tr_Q547J4_Q547J4_MOUSE	|generic|tr_B1AQW2_B1AQW2_MOUSE	|generic|sp_TAU_HUMAN_|
"""index: 7503, intensity: 5230.0, mobility: 0.898"""	0.700383	0.0013587	0.00104024	TYAPVISAEKAYHEQ	generic|tr_Q99KA2_Q99KA2_MOUSE__IP_3506393	|generic|tr_A0A0A0MQA5_A0A0A0MQA5_MOUSE__chr1_-1_75215622_75215885_ENSMUST00000188593__IP_3506393	|generic|sp_P05213_TBA1B_MOUSE__IP_3506392	|generic|tr_Q52L87_Q52L87_MOUSE__IP_3506392	|generic|sp_P68368_TBA4A_MOUSE__chr1_-1_75215622_75215885_ENSMUST00000188593__IP_3506393	|generic|tr_Q3TIZ0_Q3TIZ0_MOUSE__IP_3506393	|generic|sp_P68369_TBA1A_MOUSE__IP_3506392	|generic|IP_988840_TX=10090	|generic|IP_1052575_TX=10090	|generic|IP_3456589_TX=10090	|generic|IP_3502747_TX=10090	|generic|tr_Q9D9Y2_Q9D9Y2_MOUSE	|generic|sp_P05214_TBA3_MOUSE|
"""index: 1498, intensity: 4411.0, mobility: 0.821"""	0.699997	0.0013587	0.00104313	TQEKNTLPTKETIEQEKR	generic|tr_A6H6H4_A6H6H4_MOUSE|
"""index: 24929, intensity: 2783.0, mobility: 1.239"""	0.699566	0.0013587	0.00104637	SGSTPLFSSSSPGYPLTSGTVY	generic|II_1141222_TX=10090	|generic|tr_A0A0A0MQB7_A0A0A0MQB7_MOUSE	|generic|tr_B9EJ72_B9EJ72_MOUSE	|generic|sp_Q9WTS5_TEN2_MOUSE	|generic|tr_A0A0A0MQ92_A0A0A0MQ92_MOUSE|
"""index: 22841, intensity: 4536.0, mobility: 0.933"""	0.699501	0.0013587	0.00104685	EVLNENLLRF	generic|sp_CAS1_BOVIN_|
"""index: 17122, intensity: 3475.0, mobility: 1.092"""	0.699442	0.0013587	0.0010473	MGAVPVMIPAQSKDGSIV	generic|sp_P97792_CXAR_MOUSE__chr16_1_78334866_78334964_ENSMUST00000231251|
"""index: 5574, intensity: 3640.0, mobility: 0.964"""	0.699157	0.0013587	0.00104945	EAVWGDGSPEPSPR	generic|sp_P01193_COLI_MOUSE|
"""index: 13316, intensity: 7354.0, mobility: 0.996"""	0.698459	0.0013587	0.00105473	AQMEEKPVPAAPVPSPVAPAPVPSRRNPPGGKSSLVLG	generic|sp_P97825_JUPI1_MOUSE__II_1124041|
"""index: 682, intensity: 2540.0, mobility: 0.907"""	0.697705	0.0013587	0.00106046	KPKKPLGSSTAAPQRPIATQRTT	generic|sp_Q61166_MARE1_MOUSE|
"""index: 525, intensity: 3244.0, mobility: 0.780"""	0.697686	0.0013587	0.0010606	NQEQAEQGREHL	generic|sp_Q03517_SCG2_MOUSE	|generic|tr_Q4W8U9_Q4W8U9_MOUSE|
"""index: 4852, intensity: 3090.0, mobility: 0.951"""	0.696908	0.0013587	0.00106655	LADEVSASLAKQG	generic|II_1128081_TX=10090	|generic|II_1128079_TX=10090	|generic|tr_A0A0A0MQC7_A0A0A0MQC7_MOUSE	|generic|tr_A2A5Y6_A2A5Y6_MOUSE	|generic|sp_P10637_TAU_MOUSE	|generic|sp_P10637-2_TAU_MOUSE	|generic|sp_P10637-3_TAU_MOUSE	|generic|sp_P10637-4_TAU_MOUSE	|generic|tr_Q3UH19_Q3UH19_MOUSE	|generic|sp_P10637-6_TAU_MOUSE	|generic|tr_Q8C5K4_Q8C5K4_MOUSE	|generic|tr_Q547J4_Q547J4_MOUSE	|generic|tr_B1AQW2_B1AQW2_MOUSE	|generic|sp_TAU_HUMAN_|
"""index: 858, intensity: 2553.0, mobility: 0.748"""	0.696002	0.0013587	0.00107353	VDRATLNVDKQN	generic|sp_Q8R570_SNP47_MOUSE|
"""index: 28771, intensity: 9256.0, mobility: 0.973"""	0.695794	0.0013587	0.00107513	SPETLISDLLMK	generic|sp_P57774_NPY_MOUSE__chr6_1_49823598_49829327_ENSMUST00000031843|
"""index: 19153, intensity: 3203.0, mobility: 1.132"""	0.695321	0.0013587	0.00107879	SAMIGGFAGRIGASNMGPVG	generic|sp_Q8C854_MYEF2_MOUSE__II_1000715	|generic|sp_Q8C854-3_MYEF2_MOUSE__II_1000715	|generic|tr_A7UQY4_A7UQY4_MOUSE__II_1000715	|generic|tr_G8JL68_G8JL68_MOUSE__II_1000715|
"""index: 1576, intensity: 2688.0, mobility: 0.898"""	0.69528	0.0013587	0.00107911	LEGEDDPDRSM	generic|sp_P26339_CMGA_MOUSE	|generic|tr_Q3UN28_Q3UN28_MOUSE|
"""index: 14644, intensity: 3877.0, mobility: 0.995"""	0.694873	0.0013587	0.00108228	LQMGSNKGASQAGMTGYGMPRQIM	generic|tr_Q9D6K2_Q9D6K2_MOUSE	|generic|sp_Q9R1Q8_TAGL3_MOUSE|
"""index: 4502, intensity: 3856.0, mobility: 0.835"""	0.693782	0.0013587	0.0010908	SQIDDHVPKRASARIL	generic|sp_Q9EQF6_DPYL5_MOUSE__chr5_1_30791522_30791638_ENSMUST00000198503__II_944569|
"""index: 14557, intensity: 2710.0, mobility: 1.148"""	0.693753	0.0013587	0.00109102	IVQEMPPQSPANIYYKV	generic|sp_P52800_EFNB2_MOUSE__chr8_-1_8660480_8660584_ENSMUST00000209169__II_867982	|generic|tr_Q544L9_Q544L9_MOUSE|
"""index: 24531, intensity: 4940.0, mobility: 1.126"""	0.693625	0.0013587	0.00109203	SESPYEDFLSADSKVLG	generic|sp_P14873_MAP1B_MOUSE	|generic|tr_B2RQQ5_B2RQQ5_MOUSE|
"""index: 2858, intensity: 2659.0, mobility: 0.903"""	0.693335	0.0013587	0.00109431	KKNAPPEPVPPPRAAPAPTHV	generic|sp_Q0VGU4_VGF_MOUSE|
"""index: 20174, intensity: 3445.0, mobility: 1.206"""	0.693238	0.0013587	0.00109507	QQTSNPQPIPILYDHQLG	generic|tr_S4R209_S4R209_MOUSE__II_1027838	|generic|tr_S4R2L9_S4R2L9_MOUSE__chr1_-1_162673402_162673536_ENSMUST00000182149__II_1027843	|generic|tr_S4R294_S4R294_MOUSE__chr1_-1_162723106_162723174_ENSMUST00000182288__II_1027809	|generic|sp_Q3TLH4_PRC2C_MOUSE__chr1_-1_162723106_162723174_ENSMUST00000182288__II_1027809	|generic|sp_Q3TLH4-5_PRC2C_MOUSE__chr1_-1_162723106_162723174_ENSMUST00000182288__II_1027809	|generic|tr_S4R2J9_S4R2J9_MOUSE__chr1_-1_162723106_162723174_ENSMUST00000182288	|generic|tr_A0A0A0MQ79_A0A0A0MQ79_MOUSE__chr1_-1_162723106_162723174_ENSMUST00000182288|
"""index: 3348, intensity: 3246.0, mobility: 0.854"""	0.69295	0.0013587	0.00109734	EDVTAALAKQ	generic|sp_P20357_MTAP2_MOUSE__chr1_1_66438885_66439007_ENSMUST00000172486	|generic|tr_Q80ZL4_Q80ZL4_MOUSE__chr1_1_66438885_66439007_ENSMUST00000172486	|generic|tr_Q3TLQ0_Q3TLQ0_MOUSE__chr1_1_66438885_66439007_ENSMUST00000172486	|generic|tr_Q80X35_Q80X35_MOUSE__chr1_1_66438885_66439007_ENSMUST00000172486	|generic|tr_B2KGT5_B2KGT5_MOUSE__chr1_1_66438885_66439007_ENSMUST00000172486	|generic|tr_A0A668KLC6_A0A668KLC6_MOUSE__chr1_1_66438885_66439007_ENSMUST00000172486|
"""index: 3360, intensity: 3871.0, mobility: 0.812"""	0.692692	0.0013587	0.00109938	TLPTKETIEQEKRSEIS	generic|tr_A6H6H4_A6H6H4_MOUSE|
"""index: 19776, intensity: 4220.0, mobility: 0.983"""	0.692591	0.0013587	0.00110018	TLAEDVTAALAKQG	generic|sp_P20357_MTAP2_MOUSE__chr1_1_66438885_66439007_ENSMUST00000172486	|generic|tr_Q80ZL4_Q80ZL4_MOUSE__chr1_1_66438885_66439007_ENSMUST00000172486	|generic|tr_Q3TLQ0_Q3TLQ0_MOUSE__chr1_1_66438885_66439007_ENSMUST00000172486	|generic|tr_Q80X35_Q80X35_MOUSE__chr1_1_66438885_66439007_ENSMUST00000172486	|generic|tr_B2KGT5_B2KGT5_MOUSE__chr1_1_66438885_66439007_ENSMUST00000172486	|generic|tr_A0A668KLC6_A0A668KLC6_MOUSE__chr1_1_66438885_66439007_ENSMUST00000172486|
"""index: 5964, intensity: 5970.0, mobility: 1.111"""	0.691934	0.0013587	0.00110539	TPASAQTAAKREIYL	generic|tr_Q2TJI9_Q2TJI9_MOUSE__chr18_-1_38189545_38189796_ENSMUST00000160721__II_1060469	|generic|tr_F7BJK1_F7BJK1_MOUSE__chr18_-1_38189545_38189796_ENSMUST00000160721__II_1060474	|generic|tr_Q2TJI7_Q2TJI7_MOUSE|
"""index: 18708, intensity: 5793.0, mobility: 0.858"""	0.691581	0.0013587	0.0011082	DTDGFNLEDALKETSSVKQR	generic|sp_Q8BIF0_C99L2_MOUSE	|generic|sp_Q8BIF0-2_C99L2_MOUSE|
"""index: 7290, intensity: 3165.0, mobility: 0.947"""	0.691526	0.0013587	0.00110864	LTELENELNTK	generic|tr_F7C3I9_F7C3I9_MOUSE__chr17_1_13903897_13904007_ENSMUST00000133422__II_1071017	|generic|tr_E9Q852_E9Q852_MOUSE__chr17_1_13903897_13904007_ENSMUST00000133422	|generic|tr_E9Q9C3_E9Q9C3_MOUSE__chr17_1_13903897_13904007_ENSMUST00000133422	|generic|sp_Q9QZQ1_AFAD_MOUSE__chr17_1_13903897_13904007_ENSMUST00000133422	|generic|sp_Q9QZQ1-2_AFAD_MOUSE__chr17_1_13903897_13904007_ENSMUST00000133422|
"""index: 4175, intensity: 13893.0, mobility: 0.919"""	0.691181	0.0013587	0.00111139	TLPTKETIEQEKRSEIS	generic|tr_A6H6H4_A6H6H4_MOUSE|
"""index: 18631, intensity: 5395.0, mobility: 0.911"""	0.690477	0.0013587	0.00111703	LSRMGAVPVMIPAQSKDGSIV	generic|sp_P97792_CXAR_MOUSE__chr16_1_78334866_78334964_ENSMUST00000231251|
"""index: 424, intensity: 2624.0, mobility: 0.863"""	0.690244	0.0013587	0.00111891	NPAENGDAKTDQAQKAEGAGDAK	generic|IP_1078763_TX=10090	|generic|tr_F6W687_F6W687_MOUSE	|generic|tr_A3KGL9_A3KGL9_MOUSE	|generic|tr_Q5XK38_Q5XK38_MOUSE	|generic|sp_P09602_HMGN2_MOUSE	|generic|tr_Q58E57_Q58E57_MOUSE|
"""index: 1746, intensity: 2612.0, mobility: 1.175"""	0.690177	0.0013587	0.00111944	AAAPGEQAGGAGAEGAAGGEPREAE	generic|sp_P26645_MARCS_MOUSE	|generic|tr_A0A0A1HAM8_A0A0A1HAM8_MOUSE|
"""index: 15119, intensity: 5121.0, mobility: 0.928"""	0.689985	0.0013587	0.00112099	VGSKTSGVVQGVASVAEKTKEQASHLG	generic|sp_Q91ZZ3_SYUB_MOUSE|
"""index: 18772, intensity: 2711.0, mobility: 1.142"""	0.689833	0.0013587	0.00112221	IVQEMPPQSPANIYYKV	generic|sp_P52800_EFNB2_MOUSE__chr8_-1_8660480_8660584_ENSMUST00000209169__II_867982	|generic|tr_Q544L9_Q544L9_MOUSE|
"""index: 5429, intensity: 18808.0, mobility: 1.024"""	0.689004	0.0013587	0.00112892	EAVWGDGSPEPSPRE	generic|sp_P01193_COLI_MOUSE|
"""index: 6878, intensity: 39899.0, mobility: 1.093"""	0.688955	0.0013587	0.00112932	AEEEAVWGDGSPEPSPRE	generic|sp_P01193_COLI_MOUSE|
"""index: 29441, intensity: 3945.0, mobility: 1.250"""	0.688776	0.0013587	0.00113078	SPQLATLAEDVTAALAKQGL	generic|sp_P20357_MTAP2_MOUSE__chr1_1_66438885_66439007_ENSMUST00000172486	|generic|tr_Q80ZL4_Q80ZL4_MOUSE__chr1_1_66438885_66439007_ENSMUST00000172486	|generic|tr_Q3TLQ0_Q3TLQ0_MOUSE__chr1_1_66438885_66439007_ENSMUST00000172486	|generic|tr_Q80X35_Q80X35_MOUSE__chr1_1_66438885_66439007_ENSMUST00000172486	|generic|tr_B2KGT5_B2KGT5_MOUSE__chr1_1_66438885_66439007_ENSMUST00000172486	|generic|tr_A0A668KLC6_A0A668KLC6_MOUSE__chr1_1_66438885_66439007_ENSMUST00000172486|
"""index: 4401, intensity: 10561.0, mobility: 0.912"""	0.688749	0.0013587	0.001131	TLPTKETIEQEKRSEIS	generic|tr_A6H6H4_A6H6H4_MOUSE|
"""index: 20523, intensity: 4962.0, mobility: 0.883"""	0.688521	0.0013587	0.00113286	VAPFPEVFGKEKVNEL	generic|sp_CAS1_BOVIN_|
"""index: 4654, intensity: 31144.0, mobility: 0.925"""	0.687977	0.0013587	0.0011373	LADEVSASLAKQ	generic|II_1128081_TX=10090	|generic|II_1128079_TX=10090	|generic|tr_A0A0A0MQC7_A0A0A0MQC7_MOUSE	|generic|tr_A2A5Y6_A2A5Y6_MOUSE	|generic|sp_P10637_TAU_MOUSE	|generic|sp_P10637-2_TAU_MOUSE	|generic|sp_P10637-3_TAU_MOUSE	|generic|sp_P10637-4_TAU_MOUSE	|generic|tr_Q3UH19_Q3UH19_MOUSE	|generic|sp_P10637-6_TAU_MOUSE	|generic|tr_Q8C5K4_Q8C5K4_MOUSE	|generic|tr_Q547J4_Q547J4_MOUSE	|generic|tr_B1AQW2_B1AQW2_MOUSE	|generic|sp_TAU_HUMAN_|
"""index: 24264, intensity: 4176.0, mobility: 0.917"""	0.68709	0.0013587	0.00114457	HPYFYAPELLYYANK	generic|sp_ALBU_BOVIN_|
"""index: 19168, intensity: 3458.0, mobility: 0.995"""	0.687066	0.0013587	0.00114477	STPSSSNSTSKLPNDLLDLQQPTFHPSVH	generic|tr_A0A140LHQ8_A0A140LHQ8_MOUSE__II_885340	|generic|tr_A0A1L1SUR7_A0A1L1SUR7_MOUSE__II_3498699	|generic|tr_Q570Z8_Q570Z8_MOUSE__chr5_1_121425971_121426000_ENSMUST00000042163	|generic|tr_Q3TD51_Q3TD51_MOUSE	|generic|sp_Q7M6Y3_PICAL_MOUSE	|generic|sp_Q7M6Y3-3_PICAL_MOUSE	|generic|sp_Q7M6Y3-4_PICAL_MOUSE	|generic|sp_Q7M6Y3-5_PICAL_MOUSE	|generic|sp_Q7M6Y3-6_PICAL_MOUSE|
"""index: 17295, intensity: 4161.0, mobility: 1.002"""	0.686877	0.0013587	0.00114633	AMSAGTLLTAHSPTPVAPHPVTVPT	generic|sp_Q80XQ8_F168B_MOUSE__chr1_-1_34818014_34818121_ENSMUST00000185469__II_1047168	|generic|tr_E9Q917_E9Q917_MOUSE__chr1_-1_34818014_34818121_ENSMUST00000185469__II_1047168	|generic|tr_G3UWF0_G3UWF0_MOUSE__chr1_-1_34818014_34818121_ENSMUST00000185469__II_1047168|
"""index: 1304, intensity: 2717.0, mobility: 0.800"""	0.686442	0.0013587	0.00114992	QETEEEPHVRVA	generic|sp_Q8BGK5_S35F1_MOUSE|
"""index: 12651, intensity: 6047.0, mobility: 0.899"""	0.68639	0.0013587	0.00115036	MGSNKGASQAGMTGYGMPRQIM	generic|tr_Q9D6K2_Q9D6K2_MOUSE	|generic|sp_Q9R1Q8_TAGL3_MOUSE|
"""index: 1202, intensity: 2619.0, mobility: 0.837"""	0.686132	0.0013587	0.00115249	LPTKETIEQEKRSE	generic|tr_A6H6H4_A6H6H4_MOUSE|
"""index: 5929, intensity: 26981.0, mobility: 1.058"""	0.685251	0.0013587	0.00115982	EEAVWGDGSPEPSPRE	generic|sp_P01193_COLI_MOUSE|
"""index: 13848, intensity: 22698.0, mobility: 1.022"""	0.684967	0.0013587	0.00116219	APPGRPDVFPPPLSSEHNGQVAEDAVSRPKDDGVPEVRAA	generic|tr_A0A087WQ93_A0A087WQ93_MOUSE	|generic|sp_Q0VGU4_VGF_MOUSE|
"""index: 513, intensity: 2816.0, mobility: 0.803"""	0.684548	0.0013587	0.0011657	VVRTPPKSPSASKSRLQ	generic|tr_A0A0A0MQC7_A0A0A0MQC7_MOUSE	|generic|tr_A2A5Y6_A2A5Y6_MOUSE	|generic|sp_P10637_TAU_MOUSE	|generic|sp_P10637-2_TAU_MOUSE	|generic|sp_P10637-3_TAU_MOUSE	|generic|sp_P10637-4_TAU_MOUSE	|generic|tr_Q3UH19_Q3UH19_MOUSE	|generic|sp_P10637-6_TAU_MOUSE	|generic|tr_Q547J4_Q547J4_MOUSE	|generic|tr_B1AQW2_B1AQW2_MOUSE|
"""index: 20420, intensity: 5098.0, mobility: 1.027"""	0.684078	0.0013587	0.00116964	LLEAAQEEGAVTPDLPGLEKVQVRPE	generic|sp_Q62361_TRH_MOUSE|
"""index: 23418, intensity: 3335.0, mobility: 0.882"""	0.684065	0.0013587	0.00116975	YGGFMTSEKSQTPLVTLFKNAIIKNAHKK	generic|sp_P01193_COLI_MOUSE|
"""index: 4954, intensity: 5534.0, mobility: 0.852"""	0.683789	0.0013587	0.00117207	TTQLTADSHPSYHTDGFN	generic|sp_P60904_DNJC5_MOUSE__chr2_1_181546445_181546492_ENSMUST00000116365|
"""index: 4461, intensity: 3986.0, mobility: 0.811"""	0.683407	0.0013587	0.0011753	IPVGSLKNEDTPNRQY	generic|sp_Q03517_SCG2_MOUSE	|generic|tr_Q4W8U9_Q4W8U9_MOUSE|
"""index: 6850, intensity: 4257.0, mobility: 1.156"""	0.68319	0.0013587	0.00117713	ATPASAQTAAKREIYL	generic|tr_Q2TJI9_Q2TJI9_MOUSE__chr18_-1_38189545_38189796_ENSMUST00000160721__II_1060469	|generic|tr_F7BJK1_F7BJK1_MOUSE__chr18_-1_38189545_38189796_ENSMUST00000160721__II_1060474	|generic|tr_Q2TJI7_Q2TJI7_MOUSE|
"""index: 19780, intensity: 3979.0, mobility: 1.092"""	0.683148	0.0013587	0.00117749	AAAAPMIGYPMPTGYSQ	generic|tr_Q921Y3_Q921Y3_MOUSE__chr11_-1_106781850_106782137_ENSMUST00000133426__II_1125049	|generic|tr_Q9CSD9_Q9CSD9_MOUSE__chr11_-1_106783954_106783992_ENSMUST00000133426__II_1125049	|generic|tr_Q3V0Z8_Q3V0Z8_MOUSE__chr11_-1_106784876_106784983_ENSMUST00000133426__II_1125049	|generic|tr_A1L333_A1L333_MOUSE__chr11_-1_106784876_106784983_ENSMUST00000133426__II_1125049	|generic|tr_Q3UXW3_Q3UXW3_MOUSE__chr11_-1_106784876_106784983_ENSMUST00000133426__II_1125049	|generic|tr_Q5U222_Q5U222_MOUSE__chr11_-1_106784876_106784983_ENSMUST00000133426__II_1125049	|generic|tr_Q8BTS0_Q8BTS0_MOUSE__chr11_-1_106784876_106784983_ENSMUST00000133426__II_1125049|
"""index: 20157, intensity: 3995.0, mobility: 1.058"""	0.681417	0.0013587	0.00119225	TAPEEELAALQLGPTH	generic|tr_A0A5S9EES2_A0A5S9EES2_MOUSE	|generic|tr_A2AGI2_A2AGI2_MOUSE	|generic|tr_B2RWZ9_B2RWZ9_MOUSE	|generic|tr_Q69ZI4_Q69ZI4_MOUSE	|generic|tr_A0A5S9EER5_A0A5S9EER5_MOUSE	|generic|tr_A2AGI3_A2AGI3_MOUSE	|generic|sp_Q8BYM5_NLGN3_MOUSE|
"""index: 4269, intensity: 22990.0, mobility: 0.833"""	0.681085	0.0013587	0.00119509	SQIDDHVPKRASARIL	generic|sp_Q9EQF6_DPYL5_MOUSE__chr5_1_30791522_30791638_ENSMUST00000198503__II_944569|
"""index: 16890, intensity: 18161.0, mobility: 1.146"""	0.681009	0.0013587	0.00119575	IVQEMPPQSPANIYYKV	generic|sp_P52800_EFNB2_MOUSE__chr8_-1_8660480_8660584_ENSMUST00000209169__II_867982	|generic|tr_Q544L9_Q544L9_MOUSE|
"""index: 22837, intensity: 3592.0, mobility: 1.051"""	0.680265	0.0013587	0.00120216	GAPLAVEPTLTIKLE	generic|tr_Q3U5I8_Q3U5I8_MOUSE__chr1_1_62738338_62738475_ENSMUST00000126344__II_1038177	|generic|sp_O35375-6_NRP2_MOUSE__chr1_1_62738338_62738475_ENSMUST00000126344__II_1038177	|generic|tr_Q3URT2_Q3URT2_MOUSE|
"""index: 2115, intensity: 3376.0, mobility: 0.857"""	0.679811	0.0013587	0.0012061	KNPLPSKETIEQEKQAGES	generic|sp_P20065_TYB4_MOUSE__chrX_-1_167207501_167208325_ENSMUST00000112175	|generic|tr_Q6ZWX2_Q6ZWX2_MOUSE__chrX_-1_167207501_167208325_ENSMUST00000112175|
"""index: 5395, intensity: 3330.0, mobility: 1.015"""	0.679526	0.0013587	0.00120858	ASQTSVPFDHLGK	generic|sp_Q9JMK2_KC1E_MOUSE__II_1087695	|generic|tr_Q8CBH9_Q8CBH9_MOUSE__II_1087695	|generic|tr_Q9QUI3_Q9QUI3_MOUSE__II_1087695|
"""index: 14522, intensity: 2900.0, mobility: 0.925"""	0.679016	0.0013587	0.00121302	PGPTQTLSPNGENNNDIIQDNGTIIPFRKHTVR	generic|sp_Q8R001_MARE2_MOUSE	|generic|sp_Q8R001_MARE2_MOUSE	|generic|tr_E9Q1B7_E9Q1B7_MOUSE__chr18_1_23853664_23853702_ENSMUST00000155708	|generic|tr_E9Q1B7_E9Q1B7_MOUSE__chr18_1_23853664_23853702_ENSMUST00000155708|
"""index: 9722, intensity: 14744.0, mobility: 1.175"""	0.678624	0.0013587	0.00121644	GSQQPPQPQQAYSQKALL	generic|sp_P70297_STAM1_MOUSE__chr2_1_14102418_14102489_ENSMUST00000193636__II_1014500	|generic|IP_1121602_TX=10090	|generic|tr_Q3UMC8_Q3UMC8_MOUSE__chr2_1_14102418_14102489_ENSMUST00000193636	|generic|tr_Q9CU37_Q9CU37_MOUSE	|generic|tr_Q3TPR2_Q3TPR2_MOUSE__chr2_1_14141735_14141881_ENSMUST00000193636|
"""index: 3239, intensity: 3502.0, mobility: 0.838"""	0.678169	0.0013587	0.00122043	GTNRGASQAGMTGYGMPRQ	generic|sp_Q9WVA4_TAGL2_MOUSE|
"""index: 12675, intensity: 4353.0, mobility: 0.895"""	0.67774	0.0013587	0.0012242	AQPGGVPSAPTGPLGPPGHGQTLG	generic|sp_Q9Z1R2_BAG6_MOUSE__chr17_1_35147165_35147236_ENSMUST00000172882__II_1065885	|generic|tr_Q3UF95_Q3UF95_MOUSE__chr17_1_35147165_35147236_ENSMUST00000172882__II_1065885	|generic|tr_Q8HWH4_Q8HWH4_MOUSE__chr17_1_35140290_35140493_ENSMUST00000173351	|generic|tr_G3UZT6_G3UZT6_MOUSE__chr17_1_35147165_35147236_ENSMUST00000172882	|generic|tr_Q3TDL4_Q3TDL4_MOUSE__chr17_1_35140290_35140493_ENSMUST00000173351	|generic|tr_G3UYQ2_G3UYQ2_MOUSE__chr17_1_35147165_35147236_ENSMUST00000172882	|generic|tr_G3UXT8_G3UXT8_MOUSE__chr17_1_35140290_35140493_ENSMUST00000173351	|generic|tr_A0A1B0GX81_A0A1B0GX81_MOUSE__chr17_1_35140290_35140493_ENSMUST00000173351|
"""index: 3713, intensity: 4995.0, mobility: 0.816"""	0.677295	0.0013587	0.00122813	MGSNKGASQAGMTGYGMPRQ	generic|tr_Q9D6K2_Q9D6K2_MOUSE	|generic|sp_Q9R1Q8_TAGL3_MOUSE|
"""index: 3190, intensity: 3454.0, mobility: 1.050"""	0.676463	0.0013587	0.0012355	SLSGSQIDDHVPK	generic|sp_Q9EQF6_DPYL5_MOUSE__chr5_1_30791522_30791638_ENSMUST00000198503__II_944569|
"""index: 20798, intensity: 3488.0, mobility: 1.049"""	0.676345	0.0013587	0.00123656	SVFQELGKLTGPSNQ	generic|sp_Q03517_SCG2_MOUSE	|generic|tr_Q4W8U9_Q4W8U9_MOUSE|
"""index: 3254, intensity: 4069.0, mobility: 0.793"""	0.676206	0.0013587	0.00123779	TLPTKETIEQEKRSEIS	generic|tr_A6H6H4_A6H6H4_MOUSE|
"""index: 1541, intensity: 3067.0, mobility: 0.811"""	0.676101	0.0013587	0.00123873	ISKQEYDESGPSIVHRK	generic|tr_F8WGM8_F8WGM8_MOUSE__II_1122449	|generic|tr_Q3UAF6_Q3UAF6_MOUSE	|generic|sp_P60710_ACTB_MOUSE	|generic|tr_Q3U804_Q3U804_MOUSE	|generic|tr_Q3UAF7_Q3UAF7_MOUSE	|generic|tr_Q3U939_Q3U939_MOUSE	|generic|tr_E9Q1F2_E9Q1F2_MOUSE	|generic|tr_Q3UBP6_Q3UBP6_MOUSE	|generic|tr_Q3UGS0_Q3UGS0_MOUSE	|generic|tr_Q3UCF8_Q3UCF8_MOUSE	|generic|tr_Q3TIJ9_Q3TIJ9_MOUSE	|generic|tr_Q3TSB7_Q3TSB7_MOUSE	|generic|tr_Q3UBQ4_Q3UBQ4_MOUSE	|generic|tr_Q3UA89_Q3UA89_MOUSE	|generic|tr_Q3U5R4_Q3U5R4_MOUSE	|generic|tr_Q4KL81_Q4KL81_MOUSE	|generic|tr_B1ATY1_B1ATY1_MOUSE	|generic|tr_Q61276_Q61276_MOUSE	|generic|tr_Q3UAA9_Q3UAA9_MOUSE|
"""index: 1356, intensity: 3534.0, mobility: 0.820"""	0.675488	0.0013587	0.0012442	LNQEQAEQGREHLA	generic|sp_Q03517_SCG2_MOUSE	|generic|tr_Q4W8U9_Q4W8U9_MOUSE|
"""index: 5980, intensity: 3746.0, mobility: 1.022"""	0.675124	0.0013587	0.00124746	SETIPTDKTVTYKHMDPPPAPMQDRSPSPRHPDVS	generic|sp_P14873_MAP1B_MOUSE	|generic|tr_B2RQQ5_B2RQQ5_MOUSE	|generic|tr_Q3UF78_Q3UF78_MOUSE|
"""index: 18012, intensity: 4590.0, mobility: 0.960"""	0.674649	0.0013587	0.00125174	AQHYQSGPVPGTAINGTLPLSHM	generic|tr_Q3V2B6_Q3V2B6_MOUSE	|generic|tr_Q60I23_Q60I23_MOUSE	|generic|tr_Q3UES8_Q3UES8_MOUSE|
"""index: 3576, intensity: 19806.0, mobility: 0.899"""	0.673465	0.0013587	0.00126244	QPPPPPYYPPEDKKTQ	generic|tr_Q3TRG5_Q3TRG5_MOUSE__II_1123726	|generic|sp_P97765_WBP2_MOUSE__II_1123728	|generic|sp_P97765-2_WBP2_MOUSE__II_1123726	|generic|chr11_-1_116079543_116079920_ENSMUST00000074628|
"""index: 2954, intensity: 8189.0, mobility: 0.819"""	0.673416	0.0013587	0.00126289	LGEVRTPGQLSDNNSRQ	generic|sp_Q8C0E2_VP26B_MOUSE__chr9_-1_27019314_27019439_ENSMUST00000213917|
"""index: 7600, intensity: 2821.0, mobility: 1.198"""	0.673277	0.0013587	0.00126415	GAAQGAMNQPQTQYSATPNY	generic|sp_Q9JKD3_SCAM5_MOUSE__chr9_-1_57443670_57443780_ENSMUST00000215208__II_3456302|
"""index: 7845, intensity: 4900.0, mobility: 1.027"""	0.672281	0.0013587	0.00127325	AQPAPKPEPSFSEYASVQVQRK	generic|sp_P97797_SHPS1_MOUSE	|generic|sp_P97797-2_SHPS1_MOUSE	|generic|sp_P97797-3_SHPS1_MOUSE	|generic|sp_P97797-4_SHPS1_MOUSE	|generic|tr_Q2M4I8_Q2M4I8_MOUSE	|generic|tr_E0CX65_E0CX65_MOUSE|
"""index: 5182, intensity: 2739.0, mobility: 1.040"""	0.67209	0.0013587	0.001275	TTFSPPVAAATAKNQS	generic|tr_A0A571BED8_A0A571BED8_MOUSE__chr11_-1_74395775_74395891_ENSMUST00000047488__II_1135417	|generic|sp_Q5SVL6_RPGP2_MOUSE__chr11_-1_74395775_74395891_ENSMUST00000047488__II_1135417	|generic|sp_Q5SVL6-2_RPGP2_MOUSE__chr11_-1_74395775_74395891_ENSMUST00000047488__II_1135417	|generic|tr_A0A171EBK8_A0A171EBK8_MOUSE__chr11_-1_74395775_74395891_ENSMUST00000047488|
"""index: 19732, intensity: 4100.0, mobility: 1.121"""	0.671715	0.0013587	0.00127844	MGAVPVMIPAQSKDGSIV	generic|sp_P97792_CXAR_MOUSE__chr16_1_78334866_78334964_ENSMUST00000231251|
"""index: 13181, intensity: 5019.0, mobility: 0.954"""	0.671492	0.0013587	0.0012805	MDVVKYESGPDGGEEMRKMKLGLVK	generic|tr_Q7M702_Q7M702_MOUSE|
"""index: 25058, intensity: 6860.0, mobility: 1.010"""	0.670365	0.0013587	0.00129093	SPAAPSPGSSGGGGFFSSLSNAVKQTTA	generic|sp_O88935_SYN1_MOUSE__chr6_1_115261704_115261733_ENSMUST00000203768	|generic|sp_O88935-1_SYN1_MOUSE__chr6_1_115261704_115261733_ENSMUST00000203768	|generic|sp_O88935-3_SYN1_MOUSE__chr6_1_115261704_115261733_ENSMUST00000203768|
"""index: 4158, intensity: 6325.0, mobility: 0.906"""	0.670204	0.0013587	0.00129242	QPPPPPYYPPEDKKTQ	generic|tr_Q3TRG5_Q3TRG5_MOUSE__II_1123726	|generic|sp_P97765_WBP2_MOUSE__II_1123728	|generic|sp_P97765-2_WBP2_MOUSE__II_1123726	|generic|chr11_-1_116079543_116079920_ENSMUST00000074628|
"""index: 25401, intensity: 2911.0, mobility: 1.201"""	0.670189	0.0013587	0.00129256	KVYPNVAENESAEAFPLEF	generic|sp_P01193_COLI_MOUSE|
"""index: 9518, intensity: 27341.0, mobility: 0.901"""	0.670179	0.0013587	0.00129265	LEGEDDPDRSMKLSFRT	generic|sp_P26339_CMGA_MOUSE	|generic|tr_Q3UN28_Q3UN28_MOUSE|
"""index: 4592, intensity: 3475.0, mobility: 0.960"""	0.67005	0.0013587	0.00129385	AGPQAAEPSTPSGPESGPTPASAEQNE	generic|sp_P28667_MRP_MOUSE|
"""index: 25891, intensity: 3468.0, mobility: 1.080"""	0.66974	0.0013587	0.00129674	LLYQEPVLGPVRGPF	generic|sp_CASB_BOVIN_|
"""index: 7786, intensity: 12289.0, mobility: 1.110"""	0.66973	0.0013587	0.00129684	AEEEAVWGDGSPEPSPRE	generic|sp_P01193_COLI_MOUSE|
"""index: 18506, intensity: 4150.0, mobility: 0.985"""	0.668816	0.0013587	0.00130539	ASAPLVETSTPLRL	generic|sp_Q9QXV0_PCS1N_MOUSE|
"""index: 3470, intensity: 21369.0, mobility: 0.845"""	0.667789	0.0013587	0.00131508	TLPTKETIEQEKRSEIS	generic|tr_A6H6H4_A6H6H4_MOUSE|
"""index: 24226, intensity: 2518.0, mobility: 1.044"""	0.667443	0.0013587	0.00131836	TLADEVSASLAKQGL	generic|II_1128081_TX=10090	|generic|II_1128079_TX=10090	|generic|tr_A0A0A0MQC7_A0A0A0MQC7_MOUSE	|generic|tr_A2A5Y6_A2A5Y6_MOUSE	|generic|sp_P10637_TAU_MOUSE	|generic|sp_P10637-2_TAU_MOUSE	|generic|sp_P10637-4_TAU_MOUSE	|generic|tr_Q3UH19_Q3UH19_MOUSE	|generic|sp_P10637-6_TAU_MOUSE	|generic|tr_Q8C5K4_Q8C5K4_MOUSE	|generic|tr_Q547J4_Q547J4_MOUSE	|generic|tr_B1AQW2_B1AQW2_MOUSE	|generic|sp_TAU_HUMAN_|
"""index: 10611, intensity: 7174.0, mobility: 0.882"""	0.667147	0.0013587	0.00132117	TTEPVSELLK	generic|tr_Q8C243_Q8C243_MOUSE__chr7_-1_142387733_142387786_ENSMUST00000153679__IP_880233	|generic|II_880227_TX=10090	|generic|tr_Q3U651_Q3U651_MOUSE__chr7_-1_142387733_142387786_ENSMUST00000153679	|generic|tr_Q3TWR6_Q3TWR6_MOUSE	|generic|tr_Q3UC89_Q3UC89_MOUSE__chr7_-1_142387733_142387786_ENSMUST00000153679	|generic|tr_Q3UAQ1_Q3UAQ1_MOUSE__chr7_-1_142387733_142387786_ENSMUST00000153679	|generic|tr_Q3U7P0_Q3U7P0_MOUSE__chr7_-1_142387733_142387786_ENSMUST00000153679	|generic|tr_Q3TJN3_Q3TJN3_MOUSE__chr7_-1_142387733_142387786_ENSMUST00000153679	|generic|tr_Q3TXL5_Q3TXL5_MOUSE__chr7_-1_142387733_142387786_ENSMUST00000153679	|generic|chr7_-1_142385402_142385611_ENSMUST00000153679	|generic|tr_Q3TWD0_Q3TWD0_MOUSE__chr7_-1_142387733_142387786_ENSMUST00000153679	|generic|tr_Q3U8W5_Q3U8W5_MOUSE__chr7_-1_142387733_142387786_ENSMUST00000153679	|generic|tr_F8WIR1_F8WIR1_MOUSE__chr7_-1_142387733_142387786_ENSMUST00000153679	|generic|tr_Q3UCD9_Q3UCD9_MOUSE__chr7_-1_142387733_142387786_ENSMUST00000153679	|generic|tr_Q3UCW4_Q3UCW4_MOUSE__chr7_-1_142387733_142387786_ENSMUST00000153679	|generic|tr_Q3U7I9_Q3U7I9_MOUSE__chr7_-1_142387733_142387786_ENSMUST00000153679	|generic|tr_Q3TIR0_Q3TIR0_MOUSE__chr7_-1_142387733_142387786_ENSMUST00000153679|
"""index: 580, intensity: 2531.0, mobility: 0.895"""	0.666978	0.0013587	0.00132278	SANSNPAMAPRE	generic|tr_Q545V6_Q545V6_MOUSE|
"""index: 17606, intensity: 8842.0, mobility: 0.951"""	0.666941	0.0013587	0.00132313	QEPVLGPVRGPF	generic|sp_CASB_BOVIN_|
"""index: 7598, intensity: 3627.0, mobility: 0.999"""	0.666411	0.0013587	0.00132819	LDAPVACSIANSKTS	generic|sp_Q7TN29_SMAP2_MOUSE	|generic|sp_Q7TN29-2_SMAP2_MOUSE|
"""index: 1716, intensity: 3823.0, mobility: 0.854"""	0.665944	0.0013587	0.00133266	QEKNTLPTKETIEQEKRSE	generic|tr_A6H6H4_A6H6H4_MOUSE|
"""index: 16899, intensity: 4661.0, mobility: 1.042"""	0.665698	0.0013587	0.00133503	SAVSASQVYPGPAQSGTYLVAGSAQMTH	generic|sp_P70297_STAM1_MOUSE__chr2_1_14102418_14102489_ENSMUST00000193636__II_1014500	|generic|tr_Q3UGN9_Q3UGN9_MOUSE__chr2_1_14102418_14102489_ENSMUST00000193636	|generic|tr_Q3UMC8_Q3UMC8_MOUSE__chr2_1_14102418_14102489_ENSMUST00000193636	|generic|tr_Q3TPR2_Q3TPR2_MOUSE__chr2_1_14141735_14141881_ENSMUST00000193636|
"""index: 25086, intensity: 5712.0, mobility: 0.890"""	0.665242	0.0013587	0.00133941	SAKDINRLLEETQAELLK	generic|tr_A0A571BG20_A0A571BG20_MOUSE	|generic|tr_B1AQX6_B1AQX6_MOUSE	|generic|tr_B1AQX9_B1AQX9_MOUSE	|generic|tr_B1AQX7_B1AQX7_MOUSE	|generic|sp_Q9QWI6_SRCN1_MOUSE__chr11_-1_8545308_8545337_ENSMUST00000239091	|generic|sp_Q9QWI6-2_SRCN1_MOUSE__chr11_-1_8545308_8545337_ENSMUST00000239091	|generic|sp_Q9QWI6-3_SRCN1_MOUSE__chr11_-1_8545308_8545337_ENSMUST00000239091	|generic|tr_A0A571BG39_A0A571BG39_MOUSE	|generic|tr_A0A571BDG0_A0A571BDG0_MOUSE	|generic|tr_A0A571BDG6_A0A571BDG6_MOUSE|
"""index: 12392, intensity: 5058.0, mobility: 0.798"""	0.664879	0.0013587	0.00134291	SNVPLETRHFLFK	generic|II_1141222_TX=10090	|generic|tr_A0A0A0MQB7_A0A0A0MQB7_MOUSE	|generic|tr_B9EJ72_B9EJ72_MOUSE	|generic|sp_Q9WTS5_TEN2_MOUSE	|generic|tr_A0A0A0MQ92_A0A0A0MQ92_MOUSE|
"""index: 12167, intensity: 3733.0, mobility: 1.000"""	0.664674	0.0013587	0.0013449	QQAPPVRNLHQSGFSLSGAQIDDNIPRRTTQ	generic|sp_O08553_DPYL2_MOUSE|
"""index: 2034, intensity: 4146.0, mobility: 0.854"""	0.664479	0.0013587	0.00134679	KNPLPSKETIEQEKQAG	generic|sp_P20065_TYB4_MOUSE__chrX_-1_167207501_167208325_ENSMUST00000112175	|generic|tr_Q6ZWX2_Q6ZWX2_MOUSE__chrX_-1_167207501_167208325_ENSMUST00000112175|
"""index: 848, intensity: 2864.0, mobility: 0.891"""	0.664141	0.0013587	0.00135007	IISQASTPRTT	generic|tr_Q3UEW2_Q3UEW2_MOUSE	|generic|sp_Q9WV69_DEMA_MOUSE	|generic|sp_Q9WV69-2_DEMA_MOUSE	|generic|sp_Q9WV69-3_DEMA_MOUSE	|generic|sp_Q9WV69-4_DEMA_MOUSE|
"""index: 14424, intensity: 3702.0, mobility: 0.887"""	0.663572	0.0013587	0.00135562	PGPTQTLSPNGENNNDIIQDNGTIIPFRKHTVR	generic|sp_Q8R001_MARE2_MOUSE	|generic|sp_Q8R001_MARE2_MOUSE	|generic|tr_E9Q1B7_E9Q1B7_MOUSE__chr18_1_23853664_23853702_ENSMUST00000155708	|generic|tr_E9Q1B7_E9Q1B7_MOUSE__chr18_1_23853664_23853702_ENSMUST00000155708|
"""index: 4649, intensity: 4125.0, mobility: 0.932"""	0.663568	0.0013587	0.00135565	AGPQAAEPSTPSGPESGPTPASAEQNE	generic|sp_P28667_MRP_MOUSE|
"""index: 1652, intensity: 3225.0, mobility: 0.854"""	0.662015	0.0013587	0.0013709	QEKNTLPTKETIEQEKRSE	generic|tr_A6H6H4_A6H6H4_MOUSE|
"""index: 25824, intensity: 4148.0, mobility: 0.985"""	0.661806	0.0013587	0.00137295	ASGGIGQPLSLLLK	generic|sp_P08249_MDHM_MOUSE__chr5_1_135790086_135790208_ENSMUST00000138101__II_929340	|generic|II_929333_TX=10090	|generic|II_929331_TX=10090	|generic|tr_A0A0G2JGY4_A0A0G2JGY4_MOUSE|
"""index: 3113, intensity: 3751.0, mobility: 0.829"""	0.661756	0.0013587	0.00137345	AAGFNSTGLPHSHSTTRV	generic|tr_A0A5S9EES2_A0A5S9EES2_MOUSE	|generic|tr_A2AGI2_A2AGI2_MOUSE	|generic|tr_B2RWZ9_B2RWZ9_MOUSE	|generic|tr_Q69ZI4_Q69ZI4_MOUSE	|generic|tr_A0A5S9EER5_A0A5S9EER5_MOUSE	|generic|tr_A2AGI3_A2AGI3_MOUSE	|generic|sp_Q8BYM5_NLGN3_MOUSE|
"""index: 6453, intensity: 26351.0, mobility: 0.870"""	0.661467	0.0013587	0.00137632	EPPPPEPPRI	generic|sp_Q8BIF0_C99L2_MOUSE	|generic|sp_Q8BIF0-2_C99L2_MOUSE	|generic|tr_I7HJQ8_I7HJQ8_MOUSE	|generic|tr_A2AP74_A2AP74_MOUSE|
"""index: 10684, intensity: 5268.0, mobility: 0.946"""	0.661389	0.0013587	0.00137708	KYVMGHFRWD	generic|sp_P01193_COLI_MOUSE|
"""index: 14369, intensity: 4623.0, mobility: 1.054"""	0.661249	0.0013587	0.00137848	SQAGMTGYGMPRQIM	generic|tr_Q9D6K2_Q9D6K2_MOUSE	|generic|sp_Q9R1Q8_TAGL3_MOUSE|
"""index: 9959, intensity: 57778.0, mobility: 1.006"""	0.660609	0.0013587	0.00138484	IVAPPGGRANITSLG	generic|sp_O08553_DPYL2_MOUSE|
"""index: 1879, intensity: 3375.0, mobility: 0.815"""	0.660424	0.0013587	0.00138669	TRSQETYETLKHEKPPQ	generic|sp_P20491_FCERG_MOUSE__chr1_-1_171229865_171234245_ENSMUST00000079957|
"""index: 6496, intensity: 4713.0, mobility: 0.973"""	0.659751	0.0013587	0.00139342	SPQLEDEAKELQ	generic|tr_Q3UXY8_Q3UXY8_MOUSE	|generic|sp_P22005_PENK_MOUSE|
"""index: 1253, intensity: 3221.0, mobility: 0.817"""	0.659008	0.0013587	0.00140089	HGHQELDPDNEGELRHT	generic|sp_Q6P5F6_S39AA_MOUSE|
"""index: 7155, intensity: 2985.0, mobility: 1.088"""	0.658882	0.0013587	0.00140217	GAMNQPQTQYSATPNY	generic|sp_Q9JKD3_SCAM5_MOUSE__chr9_-1_57443670_57443780_ENSMUST00000215208__II_3456302|
"""index: 28842, intensity: 6383.0, mobility: 1.115"""	0.658212	0.0013587	0.00140895	SDLLLQYLLQGGARQ	generic|sp_Q0VGU4_VGF_MOUSE|
"""index: 3184, intensity: 2739.0, mobility: 0.916"""	0.658053	0.0013587	0.00141057	TLPTKETIEQEKRSEIS	generic|tr_A6H6H4_A6H6H4_MOUSE|
"""index: 7983, intensity: 166878.0, mobility: 1.001"""	0.657825	0.0013587	0.00141288	IVAPPGGRSNITSLG	generic|tr_Q3TXY0_Q3TXY0_MOUSE__chr5_1_37273379_37273519_ENSMUST00000202377	|generic|tr_Q6P1J1_Q6P1J1_MOUSE__chr5_1_37273379_37273519_ENSMUST00000202377	|generic|sp_P97427_DPYL1_MOUSE__chr5_1_37273379_37273519_ENSMUST00000202377	|generic|tr_Q3TY94_Q3TY94_MOUSE__chr5_1_37273379_37273519_ENSMUST00000202377|
"""index: 1615, intensity: 13407.0, mobility: 0.769"""	0.657825	0.0013587	0.00141289	SQPARVVDEREQM	generic|sp_P60879_SNP25_MOUSE	|generic|sp_P60879-2_SNP25_MOUSE|
"""index: 2055, intensity: 3768.0, mobility: 0.814"""	0.657676	0.0013587	0.0014144	FPKPEGSQDKSLHNRELS	generic|sp_P47867_SCG3_MOUSE__II_3456604	|generic|sp_P47867-2_SCG3_MOUSE__II_3456604	|generic|tr_A0A1Y7VLI5_A0A1Y7VLI5_MOUSE|
"""index: 4016, intensity: 3725.0, mobility: 0.962"""	0.657496	0.0013587	0.00141624	SVSTVLTSKYR	generic|tr_Q91VB8_Q91VB8_MOUSE__chr11_1_32297143_32297208_ENSMUST00000147010__II_1141542	|generic|tr_Q9CWS5_Q9CWS5_MOUSE__chr11_1_32297143_32297208_ENSMUST00000147010__II_1141542	|generic|tr_Q9CY10_Q9CY10_MOUSE__chr11_1_32297143_32297208_ENSMUST00000147010__II_1141542	|generic|tr_A8DUV1_A8DUV1_MOUSE__chr11_1_32297143_32297208_ENSMUST00000147010	|generic|tr_Q61287_Q61287_MOUSE__chr11_1_32297143_32297208_ENSMUST00000147010	|generic|tr_Q8BPF4_Q8BPF4_MOUSE__chr11_1_32297143_32297208_ENSMUST00000147010	|generic|tr_Q9CY06_Q9CY06_MOUSE	|generic|tr_A8DUV3_A8DUV3_MOUSE__chr11_1_32297143_32297208_ENSMUST00000147010	|generic|sp_HBA_HUMAN_|
"""index: 3010, intensity: 3349.0, mobility: 0.980"""	0.657369	0.0013587	0.00141753	ATSAAQNAFKGNQM	generic|tr_Q3TD71_Q3TD71_MOUSE	|generic|tr_Q3TSA8_Q3TSA8_MOUSE	|generic|tr_Q3UY11_Q3UY11_MOUSE|
"""index: 25302, intensity: 2930.0, mobility: 1.255"""	0.656649	0.0013587	0.0014249	GTGAQQSTPGVFMGPTNIPFTS	generic|tr_D3YVX4_D3YVX4_MOUSE__chr1_-1_23849295_23849438_ENSMUST00000133398__II_1043053	|generic|sp_Q91VZ6_SMAP1_MOUSE__chr1_-1_23849295_23849438_ENSMUST00000133398__II_1043053|
"""index: 5537, intensity: 4166.0, mobility: 0.952"""	0.656127	0.0013587	0.00143026	AVPITPTLNREQ	generic|sp_CAS2_BOVIN_|
"""index: 26872, intensity: 3954.0, mobility: 0.990"""	0.655903	0.0013587	0.00143257	AKLQSSPDYLQVLEEQTALNKI	generic|tr_Q8BL04_Q8BL04_MOUSE	|generic|sp_Q810B8_SLIK4_MOUSE|
"""index: 1584, intensity: 3853.0, mobility: 0.817"""	0.655798	0.0013587	0.00143366	LNQEQAEQGREHL	generic|sp_Q03517_SCG2_MOUSE	|generic|tr_Q4W8U9_Q4W8U9_MOUSE|
"""index: 21035, intensity: 104976.0, mobility: 0.989"""	0.654146	0.0013587	0.00145082	APNLSRMGAVPVMIPAQSKDGSIV	generic|sp_P97792_CXAR_MOUSE__chr16_1_78334866_78334964_ENSMUST00000231251|
"""index: 21524, intensity: 3714.0, mobility: 0.978"""	0.653683	0.0013587	0.00145566	TISPLDLAKLNQVARQQSHF	generic|sp_P60335_PCBP1_MOUSE|
"""index: 5160, intensity: 6151.0, mobility: 0.864"""	0.65352	0.0013587	0.00145737	RAEEEAVWGDGSPEPSPRE	generic|sp_P01193_COLI_MOUSE|
"""index: 12887, intensity: 4109.0, mobility: 0.900"""	0.653274	0.0013587	0.00145995	QSGFSLSGAQIDDNIPRRTTQ	generic|sp_O08553_DPYL2_MOUSE|
"""index: 17517, intensity: 5385.0, mobility: 0.997"""	0.65305	0.0013587	0.00146231	SKQQLSAEELDAQLDAYNARMDTS	generic|sp_O08583_THOC4_MOUSE__II_1125641	|generic|sp_O08583-2_THOC4_MOUSE__II_1125641	|generic|sp_Q9JJW6-2_ALRF2_MOUSE|
"""index: 5967, intensity: 4854.0, mobility: 0.879"""	0.651797	0.0013587	0.00147557	AEPPPPEPPRI	generic|sp_Q8BIF0_C99L2_MOUSE	|generic|sp_Q8BIF0-2_C99L2_MOUSE	|generic|tr_I7HJQ8_I7HJQ8_MOUSE	|generic|tr_A2AP74_A2AP74_MOUSE|
"""index: 26667, intensity: 3429.0, mobility: 1.120"""	0.651694	0.0013587	0.00147667	LLYQEPVLGPVRGPFP	generic|sp_CASB_BOVIN_|
"""index: 16362, intensity: 3448.0, mobility: 0.976"""	0.650644	0.0013587	0.00148787	YQKFPQYLQY	generic|sp_CAS2_BOVIN_|
"""index: 12837, intensity: 3951.0, mobility: 0.920"""	0.650547	0.0013587	0.00148892	FSLSGSQIDDHVPKRASARIL	generic|sp_Q9EQF6_DPYL5_MOUSE__chr5_1_30791522_30791638_ENSMUST00000198503__II_944569|
"""index: 18016, intensity: 3041.0, mobility: 1.184"""	0.649609	0.0013587	0.00149901	IVQEMPPQSPANIYYKV	generic|sp_P52800_EFNB2_MOUSE__chr8_-1_8660480_8660584_ENSMUST00000209169__II_867982	|generic|tr_Q544L9_Q544L9_MOUSE|
"""index: 19173, intensity: 4651.0, mobility: 1.131"""	0.649276	0.0013587	0.00150261	SAMIGGFAGRIGASNMGPVG	generic|sp_Q8C854_MYEF2_MOUSE__II_1000715	|generic|sp_Q8C854-3_MYEF2_MOUSE__II_1000715	|generic|tr_A7UQY4_A7UQY4_MOUSE__II_1000715	|generic|tr_G8JL68_G8JL68_MOUSE__II_1000715|
"""index: 18878, intensity: 3217.0, mobility: 1.054"""	0.649155	0.0013587	0.00150392	SAASAPLVETSTPLRL	generic|sp_Q9QXV0_PCS1N_MOUSE|
"""index: 27088, intensity: 22873.0, mobility: 1.045"""	0.648788	0.0013587	0.0015079	GAKPPSVEDGFQTVPLITPLEVNHLQ	generic|tr_Q5SS04_Q5SS04_MOUSE__chr11_1_32001752_32017800_ENSMUST00000109409	|generic|sp_P47759_NSG2_MOUSE	|generic|tr_Q5SS03_Q5SS03_MOUSE__chr11_1_32017651_32031859_ENSMUST00000093219|
"""index: 15329, intensity: 37643.0, mobility: 1.114"""	0.64829	0.0013587	0.00151333	TPIVIQPASATETTQLT	generic|tr_Q921J3_Q921J3_MOUSE__chr2_1_181549329_181549376_ENSMUST00000116365	|generic|sp_P60904_DNJC5_MOUSE__chr2_1_181546445_181546492_ENSMUST00000116365|
"""index: 23473, intensity: 9863.0, mobility: 0.898"""	0.648169	0.0013587	0.00151464	DADSSVEKQVALLKALYGHGQISH	generic|tr_A0A0A0MQA8_A0A0A0MQA8_MOUSE	|generic|sp_P41539_TKN1_MOUSE|
"""index: 6609, intensity: 64006.0, mobility: 0.883"""	0.648148	0.0013587	0.00151487	AEPPPPEPPRI	generic|sp_Q8BIF0_C99L2_MOUSE	|generic|sp_Q8BIF0-2_C99L2_MOUSE	|generic|tr_I7HJQ8_I7HJQ8_MOUSE	|generic|tr_A2AP74_A2AP74_MOUSE|
"""index: 14278, intensity: 8350.0, mobility: 1.051"""	0.648138	0.0013587	0.00151498	GQPASGGGGGYGPQGDYGQQGYGQQGAPTSFSNQM	generic|sp_Q62277_SYPH_MOUSE|
"""index: 14645, intensity: 4471.0, mobility: 1.087"""	0.64811	0.0013587	0.00151529	GASQAGMTGYGMPRQIM	generic|tr_Q9D6K2_Q9D6K2_MOUSE	|generic|sp_Q9R1Q8_TAGL3_MOUSE|
"""index: 19300, intensity: 5852.0, mobility: 0.962"""	0.648098	0.0013587	0.00151542	KLPNDLLDLQQPTFHPSVH	generic|tr_A0A140LHQ8_A0A140LHQ8_MOUSE__II_885340	|generic|tr_A0A1L1SUR7_A0A1L1SUR7_MOUSE__II_3498699	|generic|tr_Q570Z8_Q570Z8_MOUSE__chr5_1_121425971_121426000_ENSMUST00000042163	|generic|tr_Q3TD51_Q3TD51_MOUSE	|generic|sp_Q7M6Y3_PICAL_MOUSE	|generic|sp_Q7M6Y3-3_PICAL_MOUSE	|generic|sp_Q7M6Y3-4_PICAL_MOUSE	|generic|sp_Q7M6Y3-5_PICAL_MOUSE	|generic|sp_Q7M6Y3-6_PICAL_MOUSE|
"""index: 1942, intensity: 2524.0, mobility: 1.124"""	0.647798	0.0013587	0.0015187	TLPTKETIEQEKRSE	generic|tr_A6H6H4_A6H6H4_MOUSE|
"""index: 28676, intensity: 4913.0, mobility: 1.257"""	0.646679	0.0013587	0.00153099	SILEYPIEPSGVLGMAFPTKG	generic|sp_Q9QYS9-4_QKI_MOUSE|
"""index: 13913, intensity: 6012.0, mobility: 0.960"""	0.645656	0.0013587	0.00154232	AEDVTAALAKQGL	generic|sp_P20357_MTAP2_MOUSE__chr1_1_66438885_66439007_ENSMUST00000172486	|generic|tr_Q80ZL4_Q80ZL4_MOUSE__chr1_1_66438885_66439007_ENSMUST00000172486	|generic|tr_Q3TLQ0_Q3TLQ0_MOUSE__chr1_1_66438885_66439007_ENSMUST00000172486	|generic|tr_Q80X35_Q80X35_MOUSE__chr1_1_66438885_66439007_ENSMUST00000172486	|generic|tr_B2KGT5_B2KGT5_MOUSE__chr1_1_66438885_66439007_ENSMUST00000172486	|generic|tr_A0A668KLC6_A0A668KLC6_MOUSE__chr1_1_66438885_66439007_ENSMUST00000172486|
"""index: 13969, intensity: 3732.0, mobility: 1.008"""	0.644551	0.0013587	0.00155464	TPPPGSVKMPNVPNTQPAIMKPTEEHPAY	generic|tr_Q3TD71_Q3TD71_MOUSE	|generic|tr_Q3UY11_Q3UY11_MOUSE|
"""index: 4288, intensity: 3326.0, mobility: 0.863"""	0.644519	0.0013587	0.00155501	LADEVSASLAK	generic|II_1128081_TX=10090	|generic|II_1128079_TX=10090	|generic|tr_A0A0A0MQC7_A0A0A0MQC7_MOUSE	|generic|tr_A2A5Y6_A2A5Y6_MOUSE	|generic|sp_P10637_TAU_MOUSE	|generic|sp_P10637-2_TAU_MOUSE	|generic|sp_P10637-3_TAU_MOUSE	|generic|sp_P10637-4_TAU_MOUSE	|generic|tr_Q3UH19_Q3UH19_MOUSE	|generic|sp_P10637-6_TAU_MOUSE	|generic|tr_Q8C5K4_Q8C5K4_MOUSE	|generic|tr_Q547J4_Q547J4_MOUSE	|generic|tr_B1AQW2_B1AQW2_MOUSE	|generic|sp_TAU_HUMAN_|
"""index: 23656, intensity: 4155.0, mobility: 1.042"""	0.644336	0.0013587	0.00155705	TLADEVSASLAKQGL	generic|II_1128081_TX=10090	|generic|II_1128079_TX=10090	|generic|tr_A0A0A0MQC7_A0A0A0MQC7_MOUSE	|generic|tr_A2A5Y6_A2A5Y6_MOUSE	|generic|sp_P10637_TAU_MOUSE	|generic|sp_P10637-2_TAU_MOUSE	|generic|sp_P10637-4_TAU_MOUSE	|generic|tr_Q3UH19_Q3UH19_MOUSE	|generic|sp_P10637-6_TAU_MOUSE	|generic|tr_Q8C5K4_Q8C5K4_MOUSE	|generic|tr_Q547J4_Q547J4_MOUSE	|generic|tr_B1AQW2_B1AQW2_MOUSE	|generic|sp_TAU_HUMAN_|
"""index: 22004, intensity: 3366.0, mobility: 1.019"""	0.644046	0.0013587	0.00156031	FDPLQWKNSDFE	generic|tr_Q3UZU8_Q3UZU8_MOUSE	|generic|sp_P16014_SCG1_MOUSE	|generic|tr_Q8BP91_Q8BP91_MOUSE|
"""index: 10001, intensity: 6654.0, mobility: 1.073"""	0.644037	0.0013587	0.00156041	AVGDGLPEGATANGMKTM	generic|sp_Q3UHH2-2_S22AN_MOUSE__chr13_-1_34221899_34221982_ENSMUST00000145038__II_1107661	|generic|tr_F7BP73_F7BP73_MOUSE__chr13_-1_34298989_34299135_ENSMUST00000145038__II_1107661	|generic|sp_Q3UHH2_S22AN_MOUSE__chr13_-1_34298989_34299135_ENSMUST00000145038__II_1107650|
"""index: 29128, intensity: 7496.0, mobility: 1.045"""	0.643893	0.0013587	0.00156204	TLAEDVTAALAKQGL	generic|sp_P20357_MTAP2_MOUSE__chr1_1_66438885_66439007_ENSMUST00000172486	|generic|tr_Q80ZL4_Q80ZL4_MOUSE__chr1_1_66438885_66439007_ENSMUST00000172486	|generic|tr_Q3TLQ0_Q3TLQ0_MOUSE__chr1_1_66438885_66439007_ENSMUST00000172486	|generic|tr_Q80X35_Q80X35_MOUSE__chr1_1_66438885_66439007_ENSMUST00000172486	|generic|tr_B2KGT5_B2KGT5_MOUSE__chr1_1_66438885_66439007_ENSMUST00000172486	|generic|tr_A0A668KLC6_A0A668KLC6_MOUSE__chr1_1_66438885_66439007_ENSMUST00000172486|
"""index: 12136, intensity: 42208.0, mobility: 1.026"""	0.64369	0.0013587	0.00156432	VFQELGKLTGPSNQ	generic|sp_Q03517_SCG2_MOUSE	|generic|tr_Q4W8U9_Q4W8U9_MOUSE|
"""index: 16404, intensity: 6987.0, mobility: 1.066"""	0.643422	0.0013587	0.00156734	AVPVMIPAQSKDGSIV	generic|sp_P97792_CXAR_MOUSE__chr16_1_78334866_78334964_ENSMUST00000231251|
"""index: 2354, intensity: 4731.0, mobility: 0.789"""	0.643319	0.0013587	0.00156851	IPVGSLKNEDTPNRQ	generic|sp_Q03517_SCG2_MOUSE	|generic|tr_Q4W8U9_Q4W8U9_MOUSE|
"""index: 5459, intensity: 17669.0, mobility: 0.911"""	0.642481	0.0013587	0.00157801	VNELLTPQGPR	generic|tr_Q8CAD1_Q8CAD1_MOUSE__chrX_1_20851679_20851816_ENSMUST00000136451__II_836925|
"""index: 10732, intensity: 3516.0, mobility: 1.120"""	0.642092	0.0013587	0.00158243	SEPAFQINTQSDPQPTS	generic|tr_A0A0J9YV24_A0A0J9YV24_MOUSE	|generic|sp_E9PUL5_PRRT2_MOUSE|
"""index: 7148, intensity: 8867.0, mobility: 0.916"""	0.641848	0.0013587	0.00158522	AEPPPPEPPRI	generic|sp_Q8BIF0_C99L2_MOUSE	|generic|sp_Q8BIF0-2_C99L2_MOUSE	|generic|tr_I7HJQ8_I7HJQ8_MOUSE	|generic|tr_A2AP74_A2AP74_MOUSE|
"""index: 15866, intensity: 3355.0, mobility: 0.948"""	0.641195	0.0013587	0.0015927	GGSRQQEAPSNLSVNELLTPQGPR	generic|tr_Q8CAD1_Q8CAD1_MOUSE__chrX_1_20851679_20851816_ENSMUST00000136451__II_836925|
"""index: 20983, intensity: 35301.0, mobility: 0.948"""	0.641077	0.0013587	0.00159405	APNLSRMGAVPVMIPAQSKDGSIV	generic|sp_P97792_CXAR_MOUSE__chr16_1_78334866_78334964_ENSMUST00000231251|
"""index: 15419, intensity: 4896.0, mobility: 0.883"""	0.639942	0.0013587	0.00160715	GAPPRVLQKLVEEDRIG	generic|sp_E9PUL5_PRRT2_MOUSE|
"""index: 14498, intensity: 4123.0, mobility: 0.936"""	0.639705	0.0013587	0.0016099	PGPTQTLSPNGENNNDIIQDNGTIIPFRKHTVR	generic|sp_Q8R001_MARE2_MOUSE	|generic|sp_Q8R001_MARE2_MOUSE	|generic|tr_E9Q1B7_E9Q1B7_MOUSE__chr18_1_23853664_23853702_ENSMUST00000155708	|generic|tr_E9Q1B7_E9Q1B7_MOUSE__chr18_1_23853664_23853702_ENSMUST00000155708|
"""index: 656, intensity: 3059.0, mobility: 0.782"""	0.639574	0.0013587	0.00161141	QIDDHVPKRASA	generic|sp_Q9EQF6_DPYL5_MOUSE__chr5_1_30791522_30791638_ENSMUST00000198503__II_944569|
"""index: 20905, intensity: 3507.0, mobility: 1.010"""	0.638715	0.0013587	0.00162143	YLPGPLQDMFKK	generic|sp_P63040_CPLX1_MOUSE	|generic|sp_P84086_CPLX2_MOUSE|
"""index: 21393, intensity: 5551.0, mobility: 0.905"""	0.6386	0.0013587	0.00162278	GVYGSGYQPEQVFRIREL	generic|tr_D3Z4T1_D3Z4T1_MOUSE	|generic|tr_D3Z4C5_D3Z4C5_MOUSE	|generic|tr_D3Z580_D3Z580_MOUSE	|generic|tr_D3Z588_D3Z588_MOUSE|
"""index: 1516, intensity: 2747.0, mobility: 1.118"""	0.638428	0.0013587	0.00162478	AAAPGEQAGGAGAEGAAGGEPRE	generic|sp_P26645_MARCS_MOUSE	|generic|tr_A0A0A1HAM8_A0A0A1HAM8_MOUSE|
"""index: 3025, intensity: 4866.0, mobility: 0.879"""	0.638232	0.0013587	0.00162708	SPGFSDSTSAAKETAAAHQASS	generic|sp_P14873_MAP1B_MOUSE	|generic|tr_B2RQQ5_B2RQQ5_MOUSE|
"""index: 2805, intensity: 5308.0, mobility: 0.872"""	0.638115	0.0013587	0.00162846	LPTKETIEQEKRSEIS	generic|tr_A6H6H4_A6H6H4_MOUSE|
"""index: 6788, intensity: 14914.0, mobility: 1.122"""	0.637533	0.0013587	0.0016353	AEEEAVWGDGSPEPSPRE	generic|sp_P01193_COLI_MOUSE|
"""index: 21059, intensity: 2921.0, mobility: 1.044"""	0.637375	0.0013587	0.00163717	YQEPVLGPVRGPFP	generic|sp_CASB_BOVIN_|
"""index: 13245, intensity: 4176.0, mobility: 0.827"""	0.637317	0.0013587	0.00163785	AERPLNEQIAEAEADKI	generic|sp_P47867_SCG3_MOUSE__II_3456604	|generic|sp_P47867-2_SCG3_MOUSE__II_3456604|
"""index: 17895, intensity: 6006.0, mobility: 0.889"""	0.636385	0.0013587	0.00164889	EPVLGPVRGPF	generic|sp_CASB_BOVIN_|
"""index: 13242, intensity: 4571.0, mobility: 0.896"""	0.636305	0.0013587	0.00164983	APVPMPDLKNVRSKIGSTENLK	generic|tr_A0A0A0MQC7_A0A0A0MQC7_MOUSE	|generic|tr_A2A5Y6_A2A5Y6_MOUSE	|generic|sp_P10637_TAU_MOUSE	|generic|sp_P10637-2_TAU_MOUSE	|generic|sp_P10637-3_TAU_MOUSE	|generic|sp_P10637-4_TAU_MOUSE	|generic|tr_Q3UH19_Q3UH19_MOUSE	|generic|sp_P10637-6_TAU_MOUSE	|generic|tr_Q547J4_Q547J4_MOUSE	|generic|tr_B1AQW2_B1AQW2_MOUSE|
"""index: 22066, intensity: 2615.0, mobility: 1.151"""	0.635623	0.0013587	0.00165798	SDNSGTTLFGKPEPMSSAEATPTASEIRNPVF	generic|sp_Q3UNH4_GRIN1_MOUSE|
"""index: 10251, intensity: 2770.0, mobility: 1.160"""	0.635419	0.0013587	0.00166041	GSQQPPQPQQAYSQKALL	generic|sp_P70297_STAM1_MOUSE__chr2_1_14102418_14102489_ENSMUST00000193636__II_1014500	|generic|IP_1121602_TX=10090	|generic|tr_Q3UMC8_Q3UMC8_MOUSE__chr2_1_14102418_14102489_ENSMUST00000193636	|generic|tr_Q9CU37_Q9CU37_MOUSE	|generic|tr_Q3TPR2_Q3TPR2_MOUSE__chr2_1_14141735_14141881_ENSMUST00000193636|
"""index: 20947, intensity: 19381.0, mobility: 1.034"""	0.635404	0.0013587	0.00166059	YLPGPLQDMFKK	generic|sp_P63040_CPLX1_MOUSE	|generic|sp_P84086_CPLX2_MOUSE|
"""index: 5302, intensity: 3101.0, mobility: 1.163"""	0.63463	0.0013587	0.00166988	SKQETQSAEPPPPEPPRI	generic|sp_Q8BIF0_C99L2_MOUSE	|generic|sp_Q8BIF0-2_C99L2_MOUSE	|generic|tr_I7HJQ8_I7HJQ8_MOUSE	|generic|tr_A2AP74_A2AP74_MOUSE|
"""index: 17148, intensity: 27405.0, mobility: 1.073"""	0.634628	0.0013587	0.00166991	GAVPVMIPAQSKDGSIV	generic|sp_P97792_CXAR_MOUSE__chr16_1_78334866_78334964_ENSMUST00000231251|
"""index: 18170, intensity: 3951.0, mobility: 0.731"""	0.634294	0.0013587	0.00167393	LPGPLQDMFKK	generic|sp_P63040_CPLX1_MOUSE	|generic|sp_P84086_CPLX2_MOUSE|
"""index: 20769, intensity: 4574.0, mobility: 1.033"""	0.634288	0.0013587	0.00167401	YLPGPLQDMFKK	generic|sp_P63040_CPLX1_MOUSE	|generic|sp_P84086_CPLX2_MOUSE|
"""index: 26742, intensity: 2642.0, mobility: 1.142"""	0.633958	0.0013587	0.001678	LESVFQELGKLTGPSNQ	generic|sp_Q03517_SCG2_MOUSE	|generic|tr_Q4W8U9_Q4W8U9_MOUSE|
"""index: 2643, intensity: 3552.0, mobility: 0.968"""	0.633952	0.0013587	0.00167807	LFKNAIIKNAH	generic|sp_P01193_COLI_MOUSE|
"""index: 18208, intensity: 3064.0, mobility: 1.035"""	0.633597	0.0013587	0.00168237	DLPIMPKVSYGLK	generic|sp_Q9JM96_BORG4_MOUSE	|generic|tr_A2A6Q2_A2A6Q2_MOUSE	|generic|tr_Q3TH99_Q3TH99_MOUSE|
"""index: 10926, intensity: 7860.0, mobility: 0.796"""	0.632332	0.0013587	0.00169778	SYSMEHFRWGKPV	generic|sp_P01193_COLI_MOUSE|
"""index: 13257, intensity: 5467.0, mobility: 1.039"""	0.63227	0.0013587	0.00169854	DGPPQSPPNIYYKV	generic|tr_Q543Q7_Q543Q7_MOUSE|
"""index: 3375, intensity: 4875.0, mobility: 0.980"""	0.63124	0.0013587	0.0017112	EYEATLEECCAKD	generic|sp_ALBU_BOVIN_|
"""index: 19767, intensity: 6573.0, mobility: 1.050"""	0.630889	0.0013587	0.00171554	SVFQELGKLTGPSNQ	generic|sp_Q03517_SCG2_MOUSE	|generic|tr_Q4W8U9_Q4W8U9_MOUSE|
"""index: 4181, intensity: 3897.0, mobility: 0.922"""	0.630702	0.0013587	0.00171785	TEPNETTPLTEPEKGPVETK	generic|sp_P13595-2_NCAM1_MOUSE	|generic|tr_E9QB01_E9QB01_MOUSE	|generic|tr_A0A0A6YY47_A0A0A6YY47_MOUSE|
"""index: 10844, intensity: 3554.0, mobility: 0.800"""	0.629405	0.0013587	0.00173399	RHPEYAVSVLLR	generic|sp_ALBU_BOVIN_|
"""index: 2033, intensity: 4365.0, mobility: 0.911"""	0.629359	0.0013587	0.00173457	TPNHDGGKHTEPNETTPLTEPEKGPVETK	generic|sp_P13595-2_NCAM1_MOUSE	|generic|tr_E9QB01_E9QB01_MOUSE	|generic|tr_A0A0A6YY47_A0A0A6YY47_MOUSE|
"""index: 13992, intensity: 3222.0, mobility: 0.870"""	0.628988	0.0013587	0.00173922	TNRGASQAGMTGYGMPRQIL	generic|sp_Q9WVA4_TAGL2_MOUSE|
"""index: 22157, intensity: 2611.0, mobility: 1.272"""	0.628928	0.0013587	0.00173997	GTQYTDAPSFSDIPNPIGSENSE	generic|sp_CAS1_BOVIN_|
"""index: 3355, intensity: 5728.0, mobility: 0.964"""	0.628866	0.0013587	0.00174075	IPVGSLKNEDTPN	generic|sp_Q03517_SCG2_MOUSE	|generic|tr_Q4W8U9_Q4W8U9_MOUSE|
"""index: 20348, intensity: 4330.0, mobility: 1.066"""	0.628764	0.0013587	0.00174203	LLEAAQEEGAVTPDLPGLEKVQVRPE	generic|sp_Q62361_TRH_MOUSE|
"""index: 18154, intensity: 3992.0, mobility: 1.022"""	0.628458	0.0013587	0.00174588	VGLQTLHPYNTFAAGFNSTGLPHSHSTTRV	generic|tr_A0A5S9EES2_A0A5S9EES2_MOUSE	|generic|tr_A2AGI2_A2AGI2_MOUSE	|generic|tr_B2RWZ9_B2RWZ9_MOUSE	|generic|tr_Q69ZI4_Q69ZI4_MOUSE	|generic|tr_A0A5S9EER5_A0A5S9EER5_MOUSE	|generic|tr_A2AGI3_A2AGI3_MOUSE	|generic|sp_Q8BYM5_NLGN3_MOUSE|
"""index: 14592, intensity: 5276.0, mobility: 1.032"""	0.6277	0.0013587	0.00175545	GQPASGGGGGYGPQGDYGQQGYGQQGAPTSFSNQM	generic|sp_Q62277_SYPH_MOUSE|
"""index: 4207, intensity: 4082.0, mobility: 0.927"""	0.62655	0.0013587	0.00177007	SAAPVATLAPTTR	generic|sp_Q80VC9_CAMP3_MOUSE__chr8_1_3608628_3608903_ENSMUST00000207152__II_868440	|generic|sp_Q80VC9-2_CAMP3_MOUSE__chr8_1_3608628_3608903_ENSMUST00000207152__II_868446	|generic|sp_Q80VC9-3_CAMP3_MOUSE__chr8_1_3608628_3608903_ENSMUST00000207152__II_868440	|generic|sp_Q80VC9-4_CAMP3_MOUSE__chr8_1_3608628_3608903_ENSMUST00000207152__II_868440	|generic|sp_Q80VC9-5_CAMP3_MOUSE__chr8_1_3608628_3608903_ENSMUST00000207152__II_868440	|generic|sp_Q80VC9-6_CAMP3_MOUSE__chr8_1_3608628_3608903_ENSMUST00000207152__II_868440	|generic|sp_Q80VC9-7_CAMP3_MOUSE__chr8_1_3608628_3608903_ENSMUST00000207152__II_868440	|generic|sp_Q80VC9-8_CAMP3_MOUSE__chr8_1_3608628_3608903_ENSMUST00000207152__II_868440	|generic|sp_Q80VC9-9_CAMP3_MOUSE__chr8_1_3608628_3608903_ENSMUST00000207152__II_868440	|generic|sp_Q80VC9-10_CAMP3_MOUSE__chr8_1_3608628_3608903_ENSMUST00000207152__II_868440	|generic|sp_Q80VC9-11_CAMP3_MOUSE__chr8_1_3608628_3608903_ENSMUST00000207152__II_868440	|generic|sp_Q80VC9-12_CAMP3_MOUSE__chr8_1_3608628_3608903_ENSMUST00000207152__II_868440	|generic|sp_Q80VC9-13_CAMP3_MOUSE__chr8_1_3608628_3608903_ENSMUST00000207152__II_868440	|generic|sp_Q80VC9-14_CAMP3_MOUSE__chr8_1_3608628_3608903_ENSMUST00000207152__II_868440	|generic|sp_Q80VC9-15_CAMP3_MOUSE__chr8_1_3608628_3608903_ENSMUST00000207152__II_868440	|generic|sp_Q80VC9-16_CAMP3_MOUSE__chr8_1_3608628_3608903_ENSMUST00000207152__II_868440	|generic|sp_Q80VC9-17_CAMP3_MOUSE__chr8_1_3608628_3608903_ENSMUST00000207152__II_868440|
"""index: 15689, intensity: 4852.0, mobility: 0.936"""	0.626301	0.0013587	0.00177325	GGSRQQEAPSNLSVNELLTPQGPR	generic|tr_Q8CAD1_Q8CAD1_MOUSE__chrX_1_20851679_20851816_ENSMUST00000136451__II_836925|
"""index: 4214, intensity: 3949.0, mobility: 0.930"""	0.626006	0.0013587	0.00177703	SAAPVATLAPTTR	generic|sp_Q80VC9_CAMP3_MOUSE__chr8_1_3608628_3608903_ENSMUST00000207152__II_868440	|generic|sp_Q80VC9-2_CAMP3_MOUSE__chr8_1_3608628_3608903_ENSMUST00000207152__II_868446	|generic|sp_Q80VC9-3_CAMP3_MOUSE__chr8_1_3608628_3608903_ENSMUST00000207152__II_868440	|generic|sp_Q80VC9-4_CAMP3_MOUSE__chr8_1_3608628_3608903_ENSMUST00000207152__II_868440	|generic|sp_Q80VC9-5_CAMP3_MOUSE__chr8_1_3608628_3608903_ENSMUST00000207152__II_868440	|generic|sp_Q80VC9-6_CAMP3_MOUSE__chr8_1_3608628_3608903_ENSMUST00000207152__II_868440	|generic|sp_Q80VC9-7_CAMP3_MOUSE__chr8_1_3608628_3608903_ENSMUST00000207152__II_868440	|generic|sp_Q80VC9-8_CAMP3_MOUSE__chr8_1_3608628_3608903_ENSMUST00000207152__II_868440	|generic|sp_Q80VC9-9_CAMP3_MOUSE__chr8_1_3608628_3608903_ENSMUST00000207152__II_868440	|generic|sp_Q80VC9-10_CAMP3_MOUSE__chr8_1_3608628_3608903_ENSMUST00000207152__II_868440	|generic|sp_Q80VC9-11_CAMP3_MOUSE__chr8_1_3608628_3608903_ENSMUST00000207152__II_868440	|generic|sp_Q80VC9-12_CAMP3_MOUSE__chr8_1_3608628_3608903_ENSMUST00000207152__II_868440	|generic|sp_Q80VC9-13_CAMP3_MOUSE__chr8_1_3608628_3608903_ENSMUST00000207152__II_868440	|generic|sp_Q80VC9-14_CAMP3_MOUSE__chr8_1_3608628_3608903_ENSMUST00000207152__II_868440	|generic|sp_Q80VC9-15_CAMP3_MOUSE__chr8_1_3608628_3608903_ENSMUST00000207152__II_868440	|generic|sp_Q80VC9-16_CAMP3_MOUSE__chr8_1_3608628_3608903_ENSMUST00000207152__II_868440	|generic|sp_Q80VC9-17_CAMP3_MOUSE__chr8_1_3608628_3608903_ENSMUST00000207152__II_868440|
"""index: 9830, intensity: 5323.0, mobility: 1.211"""	0.625782	0.0013587	0.00177991	SQQPPQPQQAYSQKALL	generic|sp_P70297_STAM1_MOUSE__chr2_1_14102418_14102489_ENSMUST00000193636__II_1014500	|generic|IP_1121602_TX=10090	|generic|tr_Q3UMC8_Q3UMC8_MOUSE__chr2_1_14102418_14102489_ENSMUST00000193636	|generic|tr_Q9CU37_Q9CU37_MOUSE	|generic|tr_Q3TPR2_Q3TPR2_MOUSE__chr2_1_14141735_14141881_ENSMUST00000193636|
"""index: 18760, intensity: 16367.0, mobility: 0.936"""	0.625741	0.0013587	0.00178043	VAPFPEVFGKE	generic|sp_CAS1_BOVIN_|
"""index: 512, intensity: 2605.0, mobility: 0.919"""	0.625537	0.0013587	0.00178305	NPAENGDAKTDQAQKAEGAGDAK	generic|IP_1078763_TX=10090	|generic|tr_F6W687_F6W687_MOUSE	|generic|tr_A3KGL9_A3KGL9_MOUSE	|generic|tr_Q5XK38_Q5XK38_MOUSE	|generic|sp_P09602_HMGN2_MOUSE	|generic|tr_Q58E57_Q58E57_MOUSE|
"""index: 12348, intensity: 3949.0, mobility: 0.815"""	0.625197	0.0013587	0.00178742	SFRMEAQEPLSSEKL	generic|II_1142143_TX=10090	|generic|sp_Q9QYE3-13_BC11A_MOUSE	|generic|sp_Q9QYE3-14_BC11A_MOUSE|
"""index: 3498, intensity: 25867.0, mobility: 0.954"""	0.625041	0.0013587	0.00178944	VWGDGSPEPSPRE	generic|sp_P01193_COLI_MOUSE|
"""index: 2128, intensity: 4007.0, mobility: 0.858"""	0.624607	0.0013587	0.00179505	KNPLPSKETIEQEKQAGES	generic|sp_P20065_TYB4_MOUSE__chrX_-1_167207501_167208325_ENSMUST00000112175	|generic|tr_Q6ZWX2_Q6ZWX2_MOUSE__chrX_-1_167207501_167208325_ENSMUST00000112175|
"""index: 7555, intensity: 3479.0, mobility: 0.991"""	0.623968	0.0013587	0.00180334	LDAPVACSIANSKTS	generic|sp_Q7TN29_SMAP2_MOUSE	|generic|sp_Q7TN29-2_SMAP2_MOUSE|
"""index: 17048, intensity: 20584.0, mobility: 1.002"""	0.623792	0.0013587	0.00180563	FNLPEPAPPRPSLSQDEVKAETIRSLR	generic|sp_O88935_SYN1_MOUSE__chr6_1_115261704_115261733_ENSMUST00000203768	|generic|sp_O88935-3_SYN1_MOUSE__chr6_1_115261704_115261733_ENSMUST00000203768|
"""index: 13394, intensity: 4300.0, mobility: 0.985"""	0.623534	0.0013587	0.001809	TETQEKNTLPTKETIEQEKRSEIS	generic|tr_A6H6H4_A6H6H4_MOUSE|
"""index: 10854, intensity: 5952.0, mobility: 0.937"""	0.622929	0.0013587	0.00181691	DEVSASLAKQGL	generic|II_1128081_TX=10090	|generic|II_1128079_TX=10090	|generic|tr_A0A0A0MQC7_A0A0A0MQC7_MOUSE	|generic|tr_A2A5Y6_A2A5Y6_MOUSE	|generic|sp_P10637_TAU_MOUSE	|generic|sp_P10637-2_TAU_MOUSE	|generic|sp_P10637-4_TAU_MOUSE	|generic|tr_Q3UH19_Q3UH19_MOUSE	|generic|sp_P10637-6_TAU_MOUSE	|generic|tr_Q8C5K4_Q8C5K4_MOUSE	|generic|tr_Q547J4_Q547J4_MOUSE	|generic|tr_B1AQW2_B1AQW2_MOUSE	|generic|sp_TAU_HUMAN_|
"""index: 12711, intensity: 5173.0, mobility: 0.891"""	0.62136	0.0013587	0.0018376	AQQESPPKNYLGVEEEKIMDHSHSDGLH	generic|sp_Q6P5F6_S39AA_MOUSE|
"""index: 840, intensity: 2765.0, mobility: 0.960"""	0.61998	0.0013587	0.00185598	VAAPATDAPQAKQE	generic|tr_A0A0A6YY91_A0A0A6YY91_MOUSE__II_850562	|generic|sp_P13595_NCAM1_MOUSE|
"""index: 25890, intensity: 2739.0, mobility: 0.970"""	0.618389	0.0013587	0.00187741	YGGFMTSEKSQTPLVTLFKNA	generic|sp_P01193_COLI_MOUSE|
"""index: 24650, intensity: 5977.0, mobility: 1.102"""	0.618161	0.0013587	0.00188051	LPNDLLDLQQPTFHP	generic|tr_A0A140LHQ8_A0A140LHQ8_MOUSE__II_885340	|generic|tr_A0A1L1SUR7_A0A1L1SUR7_MOUSE__II_3498699	|generic|tr_Q570Z8_Q570Z8_MOUSE__chr5_1_121425971_121426000_ENSMUST00000042163	|generic|tr_Q3TD51_Q3TD51_MOUSE	|generic|sp_Q7M6Y3_PICAL_MOUSE	|generic|sp_Q7M6Y3-3_PICAL_MOUSE	|generic|sp_Q7M6Y3-4_PICAL_MOUSE	|generic|sp_Q7M6Y3-5_PICAL_MOUSE	|generic|sp_Q7M6Y3-6_PICAL_MOUSE|
"""index: 18329, intensity: 3720.0, mobility: 1.051"""	0.617811	0.0013587	0.00188526	SAGPQSQLLASVIAEKSRSPVQQ	generic|sp_Q9QYB8-2_ADDB_MOUSE|
"""index: 19935, intensity: 3169.0, mobility: 1.021"""	0.6176	0.0013587	0.00188814	LGEYGFQNALIVR	generic|sp_ALBU_BOVIN_|
"""index: 12643, intensity: 2834.0, mobility: 0.896"""	0.617539	0.0013587	0.00188897	AQPGGVPSAPTGPLGPPGHGQTLG	generic|sp_Q9Z1R2_BAG6_MOUSE__chr17_1_35147165_35147236_ENSMUST00000172882__II_1065885	|generic|tr_Q3UF95_Q3UF95_MOUSE__chr17_1_35147165_35147236_ENSMUST00000172882__II_1065885	|generic|tr_Q8HWH4_Q8HWH4_MOUSE__chr17_1_35140290_35140493_ENSMUST00000173351	|generic|tr_G3UZT6_G3UZT6_MOUSE__chr17_1_35147165_35147236_ENSMUST00000172882	|generic|tr_Q3TDL4_Q3TDL4_MOUSE__chr17_1_35140290_35140493_ENSMUST00000173351	|generic|tr_G3UYQ2_G3UYQ2_MOUSE__chr17_1_35147165_35147236_ENSMUST00000172882	|generic|tr_G3UXT8_G3UXT8_MOUSE__chr17_1_35140290_35140493_ENSMUST00000173351	|generic|tr_A0A1B0GX81_A0A1B0GX81_MOUSE__chr17_1_35140290_35140493_ENSMUST00000173351|
"""index: 615, intensity: 2574.0, mobility: 0.906"""	0.617471	0.0013587	0.00188989	AVDEAKPKESARQDEGKEDPEADQEHA	generic|sp_P06837_NEUM_MOUSE|
"""index: 12986, intensity: 26845.0, mobility: 0.906"""	0.617453	0.0013587	0.00189014	AYGFRDPGPQL	generic|sp_P26339_CMGA_MOUSE	|generic|tr_Q3UN28_Q3UN28_MOUSE|
"""index: 516, intensity: 3313.0, mobility: 0.915"""	0.617368	0.0013587	0.00189129	TTQLTADSHPS	generic|tr_Q921J3_Q921J3_MOUSE__chr2_1_181549329_181549376_ENSMUST00000116365	|generic|sp_P60904_DNJC5_MOUSE__chr2_1_181546445_181546492_ENSMUST00000116365|
"""index: 2531, intensity: 3421.0, mobility: 1.028"""	0.617019	0.0013587	0.00189606	RPVKVYPNVAENES	generic|sp_P01193_COLI_MOUSE|
"""index: 3935, intensity: 5032.0, mobility: 0.868"""	0.616936	0.0013587	0.00189721	QIDDHVPKRASARIL	generic|sp_Q9EQF6_DPYL5_MOUSE__chr5_1_30791522_30791638_ENSMUST00000198503__II_944569|
"""index: 16424, intensity: 4383.0, mobility: 1.018"""	0.616537	0.0013587	0.00190267	FSLSGAQIDDNIPR	generic|sp_O08553_DPYL2_MOUSE|
"""index: 3803, intensity: 3457.0, mobility: 0.997"""	0.615556	0.0013587	0.0019162	EDKGEFLSEGGGVR	generic|sp_E9PV24_FIBA_MOUSE	|generic|sp_E9PV24-2_FIBA_MOUSE|
"""index: 2818, intensity: 2743.0, mobility: 0.926"""	0.615005	0.0013587	0.00192383	TQEKNPLPSKETIEQEKQAGES	generic|sp_P20065_TYB4_MOUSE__chrX_-1_167207501_167208325_ENSMUST00000112175	|generic|tr_Q6ZWX2_Q6ZWX2_MOUSE__chrX_-1_167207501_167208325_ENSMUST00000112175|
"""index: 6619, intensity: 4672.0, mobility: 1.073"""	0.614533	0.0013587	0.0019304	AMNQPQTQYSATPNY	generic|sp_Q9JKD3_SCAM5_MOUSE__chr9_-1_57443670_57443780_ENSMUST00000215208__II_3456302|
"""index: 24812, intensity: 32480.0, mobility: 0.816"""	0.61387	0.0013587	0.00193966	TLADEVSASLAKQGL	generic|II_1128081_TX=10090	|generic|II_1128079_TX=10090	|generic|tr_A0A0A0MQC7_A0A0A0MQC7_MOUSE	|generic|tr_A2A5Y6_A2A5Y6_MOUSE	|generic|sp_P10637_TAU_MOUSE	|generic|sp_P10637-2_TAU_MOUSE	|generic|sp_P10637-4_TAU_MOUSE	|generic|tr_Q3UH19_Q3UH19_MOUSE	|generic|sp_P10637-6_TAU_MOUSE	|generic|tr_Q8C5K4_Q8C5K4_MOUSE	|generic|tr_Q547J4_Q547J4_MOUSE	|generic|tr_B1AQW2_B1AQW2_MOUSE	|generic|sp_TAU_HUMAN_|
"""index: 4317, intensity: 30151.0, mobility: 0.814"""	0.613416	0.0013587	0.00194602	SQIDDHVPKRASARIL	generic|sp_Q9EQF6_DPYL5_MOUSE__chr5_1_30791522_30791638_ENSMUST00000198503__II_944569|
"""index: 1375, intensity: 4151.0, mobility: 0.835"""	0.613175	0.0013587	0.0019494	LNQEQAEQGREHLA	generic|sp_Q03517_SCG2_MOUSE	|generic|tr_Q4W8U9_Q4W8U9_MOUSE|
"""index: 3857, intensity: 2773.0, mobility: 1.031"""	0.612328	0.0013587	0.00196136	TEDKGEFLSEGGGVR	generic|sp_E9PV24_FIBA_MOUSE	|generic|sp_E9PV24-2_FIBA_MOUSE|
"""index: 18210, intensity: 3143.0, mobility: 0.878"""	0.612182	0.0013587	0.00196343	TSEKSQTPLVTLFKNAIIKNAHKKGQ	generic|sp_P01193_COLI_MOUSE|
"""index: 3910, intensity: 3655.0, mobility: 0.817"""	0.611968	0.0013587	0.00196647	QIDDHVPKRASARILAPPGGRSSG	generic|sp_Q9EQF6_DPYL5_MOUSE__chr5_1_30791522_30791638_ENSMUST00000198503__II_944569|
"""index: 4426, intensity: 3754.0, mobility: 0.833"""	0.611942	0.0013587	0.00196683	MEPQQQVYHPELK	generic|sp_Q8VDM6_HNRL1_MOUSE	|generic|sp_Q8VDM6-2_HNRL1_MOUSE	|generic|sp_Q8VDM6-3_HNRL1_MOUSE|
"""index: 16719, intensity: 5271.0, mobility: 0.948"""	0.611537	0.0013587	0.0019726	GMTGYGMPRQIL	generic|sp_Q9WVA4_TAGL2_MOUSE|
"""index: 5067, intensity: 2531.0, mobility: 0.761"""	0.61125	0.0013587	0.00197669	LLDEGHYPVRESP	generic|tr_Q3UZU8_Q3UZU8_MOUSE	|generic|sp_P16014_SCG1_MOUSE	|generic|tr_Q8BP91_Q8BP91_MOUSE|
"""index: 5491, intensity: 5145.0, mobility: 0.825"""	0.610745	0.0013587	0.0019839	SKQETQSAEPPPPEPPRI	generic|sp_Q8BIF0_C99L2_MOUSE	|generic|sp_Q8BIF0-2_C99L2_MOUSE	|generic|tr_I7HJQ8_I7HJQ8_MOUSE	|generic|tr_A2AP74_A2AP74_MOUSE|
"""index: 10729, intensity: 3782.0, mobility: 0.832"""	0.61057	0.0013587	0.00198642	LSDDDRVTWAEQQYEKERS	generic|tr_Q8BRQ2_Q8BRQ2_MOUSE__II_1104815	|generic|tr_Q32MU0_Q32MU0_MOUSE|
"""index: 29092, intensity: 6627.0, mobility: 1.217"""	0.610513	0.0013587	0.00198723	LYQEPVLGPVRGPFPIIV	generic|sp_CASB_BOVIN_|
"""index: 28010, intensity: 8935.0, mobility: 0.889"""	0.609815	0.0013587	0.00199727	LATLADEVSASLAKQGL	generic|II_1128081_TX=10090	|generic|II_1128079_TX=10090	|generic|tr_A0A0A0MQC7_A0A0A0MQC7_MOUSE	|generic|tr_A2A5Y6_A2A5Y6_MOUSE	|generic|sp_P10637_TAU_MOUSE	|generic|sp_P10637-2_TAU_MOUSE	|generic|sp_P10637-4_TAU_MOUSE	|generic|tr_Q3UH19_Q3UH19_MOUSE	|generic|sp_P10637-6_TAU_MOUSE	|generic|tr_Q8C5K4_Q8C5K4_MOUSE	|generic|tr_Q547J4_Q547J4_MOUSE	|generic|tr_B1AQW2_B1AQW2_MOUSE	|generic|sp_TAU_HUMAN_|
"""index: 17441, intensity: 4481.0, mobility: 0.995"""	0.608986	0.0013587	0.00200927	LPQEVLNENLLR	generic|sp_CAS1_BOVIN_|
"""index: 6051, intensity: 8975.0, mobility: 1.003"""	0.608843	0.0013587	0.00201134	GLPPVAHPPHAPSPGQTVKPEADRDHTSDQL	generic|tr_A0A0J9YU62_A0A0J9YU62_MOUSE__chr5_-1_33249103_33249207_ENSMUST00000202962__II_942165	|generic|sp_O88712_CTBP1_MOUSE__chr5_-1_33249103_33249207_ENSMUST00000202962__II_942165	|generic|sp_O88712-2_CTBP1_MOUSE__chr5_-1_33249103_33249207_ENSMUST00000202962__II_942165	|generic|sp_O88712-3_CTBP1_MOUSE__chr5_-1_33249103_33249207_ENSMUST00000202962__II_942165|
"""index: 19438, intensity: 6312.0, mobility: 0.969"""	0.608718	0.0013587	0.00201316	TLAEDVTAALAKQ	generic|sp_P20357_MTAP2_MOUSE__chr1_1_66438885_66439007_ENSMUST00000172486	|generic|tr_Q80ZL4_Q80ZL4_MOUSE__chr1_1_66438885_66439007_ENSMUST00000172486	|generic|tr_Q3TLQ0_Q3TLQ0_MOUSE__chr1_1_66438885_66439007_ENSMUST00000172486	|generic|tr_Q80X35_Q80X35_MOUSE__chr1_1_66438885_66439007_ENSMUST00000172486	|generic|tr_B2KGT5_B2KGT5_MOUSE__chr1_1_66438885_66439007_ENSMUST00000172486	|generic|tr_A0A668KLC6_A0A668KLC6_MOUSE__chr1_1_66438885_66439007_ENSMUST00000172486|
"""index: 1703, intensity: 3924.0, mobility: 0.814"""	0.608356	0.0013587	0.00201842	RDQKLSELDDRADA	generic|tr_A0A0N4SUV3_A0A0N4SUV3_MOUSE__II_905896	|generic|tr_D3YTU0_D3YTU0_MOUSE__II_905878	|generic|II_951896_TX=10090	|generic|sp_P63024_VAMP3_MOUSE	|generic|tr_B0QZN5_B0QZN5_MOUSE	|generic|sp_Q62442_VAMP1_MOUSE	|generic|sp_Q62442-2_VAMP1_MOUSE	|generic|tr_Q9CXX2_Q9CXX2_MOUSE	|generic|sp_P63044_VAMP2_MOUSE	|generic|chr11_1_69089731_69089979_ENSMUST00000146847	|generic|tr_O35619_O35619_MOUSE|
"""index: 7488, intensity: 3117.0, mobility: 1.080"""	0.608287	0.0013587	0.00201943	QQQPQPHHIPTSAPVYQQPQQQQMTSSYG	generic|tr_Q543N3_Q543N3_MOUSE__II_1131100	|generic|II_1131096_TX=10090	|generic|tr_A2A6H0_A2A6H0_MOUSE|
"""index: 949, intensity: 20318.0, mobility: 0.819"""	0.608146	0.0013587	0.00202148	FPKPEGSQDKSLHN	generic|sp_P47867_SCG3_MOUSE__II_3456604	|generic|sp_P47867-2_SCG3_MOUSE__II_3456604	|generic|tr_A0A1Y7VLI5_A0A1Y7VLI5_MOUSE|
"""index: 2953, intensity: 3880.0, mobility: 0.882"""	0.608059	0.0013587	0.00202276	KTETQEKNTLPTKETIEQEKRSEIS	generic|tr_A6H6H4_A6H6H4_MOUSE|
"""index: 9876, intensity: 4092.0, mobility: 1.200"""	0.607558	0.0013587	0.00203009	SESEDYSPSSSETVRSPNSPF	generic|tr_Q9JLM6_Q9JLM6_MOUSE__chr3_1_55533624_55533734_ENSMUST00000199702__II_984463	|generic|tr_A3KN70_A3KN70_MOUSE__chr3_1_55533624_55533734_ENSMUST00000199702__II_984463	|generic|tr_A0A0G2JE54_A0A0G2JE54_MOUSE__chr3_1_55533624_55533734_ENSMUST00000199702__II_984463	|generic|tr_A0A0G2JGQ6_A0A0G2JGQ6_MOUSE__chr3_1_55533624_55533734_ENSMUST00000199702__II_984463	|generic|tr_Q8CHG1_Q8CHG1_MOUSE__chr3_1_55533624_55533734_ENSMUST00000199702__II_984463	|generic|sp_Q9JLM8_DCLK1_MOUSE__chr3_1_55533624_55533734_ENSMUST00000199702	|generic|tr_Q8CCN4_Q8CCN4_MOUSE__chr3_1_55533624_55533734_ENSMUST00000199702|
"""index: 26384, intensity: 2826.0, mobility: 1.276"""	0.607527	0.0013587	0.00203055	SQPTLFTFEPPVSSHMQPTLS	generic|tr_Q3ZB56_Q3ZB56_MOUSE	|generic|sp_Q9Z1S8_GAB2_MOUSE	|generic|tr_Q3ZB59_Q3ZB59_MOUSE	|generic|tr_Q3ZB57_Q3ZB57_MOUSE|
"""index: 23345, intensity: 3317.0, mobility: 1.192"""	0.607352	0.0013587	0.00203311	TMMEVFLQEKPPAVATSTA	generic|tr_A0A0H2UH17_A0A0H2UH17_MOUSE__chr3_-1_90020893_90021060_ENSMUST00000196568__II_979012	|generic|tr_Q8BJ53_Q8BJ53_MOUSE__chr3_-1_90020893_90021060_ENSMUST00000196568__II_979012	|generic|tr_Q812D5_Q812D5_MOUSE__chr3_-1_90020893_90021060_ENSMUST00000196568__II_979012	|generic|tr_A0A0G2JDV6_A0A0G2JDV6_MOUSE__chr3_-1_90020893_90021060_ENSMUST00000196568__II_979012	|generic|sp_Q80X50_UBP2L_MOUSE__chr3_-1_90020893_90021060_ENSMUST00000196568__II_979012	|generic|sp_Q80X50-2_UBP2L_MOUSE__chr3_-1_90020893_90021060_ENSMUST00000196568__II_979012	|generic|sp_Q80X50-3_UBP2L_MOUSE__chr3_-1_90020893_90021060_ENSMUST00000196568__II_979012	|generic|sp_Q80X50-4_UBP2L_MOUSE__chr3_-1_90020893_90021060_ENSMUST00000196568__II_979012	|generic|sp_Q80X50-5_UBP2L_MOUSE__chr3_-1_90020893_90021060_ENSMUST00000196568__II_979012	|generic|tr_Q812D4_Q812D4_MOUSE__chr3_-1_90020893_90021060_ENSMUST00000196568__II_979012	|generic|chr3_-1_90021206_90021490_ENSMUST00000196568|
"""index: 14913, intensity: 15074.0, mobility: 0.885"""	0.607312	0.0013587	0.0020337	PGPTQTLSPNGENNNDIIQDNGTIIPFRKHTVR	generic|sp_Q8R001_MARE2_MOUSE	|generic|sp_Q8R001_MARE2_MOUSE	|generic|tr_E9Q1B7_E9Q1B7_MOUSE__chr18_1_23853664_23853702_ENSMUST00000155708	|generic|tr_E9Q1B7_E9Q1B7_MOUSE__chr18_1_23853664_23853702_ENSMUST00000155708|
"""index: 2105, intensity: 2691.0, mobility: 0.850"""	0.607228	0.0013587	0.00203493	LPLVDTHSK	generic|tr_Q3V2S4_Q3V2S4_MOUSE__chr2_1_13574750_13574998_ENSMUST00000155605__II_1014555	|generic|tr_Q3UAX1_Q3UAX1_MOUSE__chr2_1_13574750_13574998_ENSMUST00000155605__II_1014555	|generic|tr_Q3TFD9_Q3TFD9_MOUSE__chr2_1_13574750_13574998_ENSMUST00000155605__II_1014555	|generic|tr_Q5FWJ3_Q5FWJ3_MOUSE__chr2_1_13574750_13574998_ENSMUST00000155605__II_1014555	|generic|tr_Q3UD36_Q3UD36_MOUSE__chr2_1_13574750_13574998_ENSMUST00000155605__II_1014555	|generic|tr_Q3TWV0_Q3TWV0_MOUSE__chr2_1_13574750_13574998_ENSMUST00000155605__II_1014555	|generic|tr_Q3U6S1_Q3U6S1_MOUSE__chr2_1_13582473_13582514_ENSMUST00000193675|
"""index: 7403, intensity: 3535.0, mobility: 1.064"""	0.607047	0.0013587	0.00203759	GAPAQGQLVARPSSVNY	generic|tr_Q3UB97_Q3UB97_MOUSE	|generic|sp_O08992_SDCB1_MOUSE	|generic|tr_Q3U6J5_Q3U6J5_MOUSE	|generic|tr_Q3U724_Q3U724_MOUSE	|generic|tr_A2AKJ9_A2AKJ9_MOUSE	|generic|tr_Q3UBE4_Q3UBE4_MOUSE	|generic|tr_H3BLG5_H3BLG5_MOUSE|
"""index: 9361, intensity: 4578.0, mobility: 0.825"""	0.606138	0.0013587	0.00205102	LEGEDDPDRSMKLSFRT	generic|sp_P26339_CMGA_MOUSE	|generic|tr_Q3UN28_Q3UN28_MOUSE|
"""index: 841, intensity: 2838.0, mobility: 0.806"""	0.606116	0.0013587	0.00205133	RESVDSAKPRVY	generic|sp_P35455_NEU2_MOUSE|
"""index: 13411, intensity: 6831.0, mobility: 1.002"""	0.60611	0.0013587	0.00205143	QMEEKPVPAAPVPSPVAPAPVPSRRNPPGGKSSLVLG	generic|sp_P97825_JUPI1_MOUSE__II_1124041|
"""index: 13894, intensity: 3784.0, mobility: 0.916"""	0.605473	0.0013587	0.00206088	EDVTAALAKQGL	generic|sp_P20357_MTAP2_MOUSE__chr1_1_66438885_66439007_ENSMUST00000172486	|generic|tr_Q80ZL4_Q80ZL4_MOUSE__chr1_1_66438885_66439007_ENSMUST00000172486	|generic|tr_Q3TLQ0_Q3TLQ0_MOUSE__chr1_1_66438885_66439007_ENSMUST00000172486	|generic|tr_Q80X35_Q80X35_MOUSE__chr1_1_66438885_66439007_ENSMUST00000172486	|generic|tr_B2KGT5_B2KGT5_MOUSE__chr1_1_66438885_66439007_ENSMUST00000172486	|generic|tr_A0A668KLC6_A0A668KLC6_MOUSE__chr1_1_66438885_66439007_ENSMUST00000172486|
"""index: 11186, intensity: 4109.0, mobility: 1.024"""	0.605399	0.0013587	0.00206199	QVANPNSAIFGGARP	generic|tr_Q80U88_Q80U88_MOUSE__chr5_-1_134625358_134625459_ENSMUST00000202289__II_929730	|generic|tr_Q3V244_Q3V244_MOUSE__chr5_-1_134625358_134625459_ENSMUST00000202289__II_929730	|generic|tr_Q3TG58_Q3TG58_MOUSE__chr5_-1_134625358_134625459_ENSMUST00000202289__II_929730	|generic|tr_Q564E5_Q564E5_MOUSE__chr5_-1_134625358_134625459_ENSMUST00000202289__II_929730|
"""index: 26508, intensity: 3722.0, mobility: 0.940"""	0.604642	0.0013587	0.00207329	SLVYPFPGPIPN	generic|sp_CASB_BOVIN_|
"""index: 6494, intensity: 24440.0, mobility: 1.104"""	0.604236	0.0013587	0.00207939	EEEAVWGDGSPEPSPRE	generic|sp_P01193_COLI_MOUSE|
"""index: 21121, intensity: 2985.0, mobility: 1.017"""	0.604123	0.0013587	0.00208109	YQEPVLGPVRGPFP	generic|sp_CASB_BOVIN_|
"""index: 17223, intensity: 3278.0, mobility: 0.842"""	0.603598	0.0013587	0.00208898	IVQEMPPQSPANIYYKV	generic|sp_P52800_EFNB2_MOUSE__chr8_-1_8660480_8660584_ENSMUST00000209169__II_867982	|generic|tr_Q544L9_Q544L9_MOUSE|
"""index: 412, intensity: 2510.0, mobility: 0.899"""	0.603369	0.0013587	0.00209244	SPSTDASASAVHGN	generic|sp_Q8BVL3_SNX17_MOUSE__chr5_1_31197684_31197752_ENSMUST00000200730__II_944279|
"""index: 1395, intensity: 7724.0, mobility: 0.954"""	0.60318	0.0013587	0.0020953	SPPVGNQSRQTVP	generic|tr_E9Q828_E9Q828_MOUSE	|generic|tr_Q6Q476_Q6Q476_MOUSE	|generic|tr_H2BL43_H2BL43_MOUSE|
"""index: 3620, intensity: 2563.0, mobility: 0.983"""	0.602581	0.0013587	0.00210438	AGGGAGGSGGSGPSAILR	generic|sp_Q8VHW2_CCG8_MOUSE__II_899025	|generic|tr_F7CZ64_F7CZ64_MOUSE__II_899025|
"""index: 15255, intensity: 7902.0, mobility: 1.111"""	0.601678	0.0013587	0.00211815	TPIVIQPASATETTQLT	generic|tr_Q921J3_Q921J3_MOUSE__chr2_1_181549329_181549376_ENSMUST00000116365	|generic|sp_P60904_DNJC5_MOUSE__chr2_1_181546445_181546492_ENSMUST00000116365|
"""index: 3648, intensity: 4579.0, mobility: 0.919"""	0.601476	0.0013587	0.00212125	TPLADTPTRPVT	generic|sp_Q9EQF6_DPYL5_MOUSE__chr5_1_30791522_30791638_ENSMUST00000198503__II_944569|
"""index: 1527, intensity: 3589.0, mobility: 0.859"""	0.601452	0.0013587	0.00212162	KTETQEKNTLPTKETIEQEKRSE	generic|tr_A6H6H4_A6H6H4_MOUSE|
"""index: 14118, intensity: 5568.0, mobility: 0.968"""	0.601448	0.0013587	0.00212169	HPEYAVSVLLR	generic|sp_ALBU_BOVIN_|
"""index: 4002, intensity: 4396.0, mobility: 0.831"""	0.601266	0.0013587	0.00212446	SQIDDHVPKRASARILAPPGGRSSG	generic|sp_Q9EQF6_DPYL5_MOUSE__chr5_1_30791522_30791638_ENSMUST00000198503__II_944569|
"""index: 11160, intensity: 5063.0, mobility: 1.110"""	0.601234	0.0013587	0.00212497	SEPAFQINTQSDPQPT	generic|tr_A0A0J9YV24_A0A0J9YV24_MOUSE	|generic|sp_E9PUL5_PRRT2_MOUSE|
"""index: 5343, intensity: 3577.0, mobility: 0.968"""	0.601075	0.0013587	0.0021274	SQTSVPFDHLGK	generic|sp_Q9JMK2_KC1E_MOUSE__II_1087695	|generic|tr_Q8CBH9_Q8CBH9_MOUSE__II_1087695	|generic|tr_Q9QUI3_Q9QUI3_MOUSE__II_1087695|
"""index: 18579, intensity: 6870.0, mobility: 0.889"""	0.600089	0.0013587	0.00214262	VAPFPEVFGK	generic|sp_CAS1_BOVIN_|
"""index: 15545, intensity: 4601.0, mobility: 1.222"""	0.599752	0.0013587	0.00214784	LETPVFPGNGDEQPLTENPR	generic|tr_A0A1W2P7R2_A0A1W2P7R2_MOUSE	|generic|sp_P01193_COLI_MOUSE|
"""index: 898, intensity: 4491.0, mobility: 0.765"""	0.599559	0.0013587	0.00215083	SLSGAQIDDNNPRRTGH	generic|tr_Q3TXY0_Q3TXY0_MOUSE__chr5_1_37273379_37273519_ENSMUST00000202377	|generic|tr_Q6P1J1_Q6P1J1_MOUSE__chr5_1_37273379_37273519_ENSMUST00000202377	|generic|sp_P97427_DPYL1_MOUSE__chr5_1_37273379_37273519_ENSMUST00000202377	|generic|tr_Q3TY94_Q3TY94_MOUSE__chr5_1_37273379_37273519_ENSMUST00000202377|
"""index: 9808, intensity: 27970.0, mobility: 0.917"""	0.599396	0.0013587	0.00215337	DIPNPIGSENSE	generic|sp_CAS1_BOVIN_|
"""index: 13560, intensity: 3178.0, mobility: 1.118"""	0.599266	0.0013587	0.0021554	YGGFMTSEKSQTPLVT	generic|sp_P01193_COLI_MOUSE|
"""index: 18360, intensity: 5523.0, mobility: 0.946"""	0.599181	0.0013587	0.00215671	APNLSRMGAVPVMIPAQSKDGSIV	generic|sp_P97792_CXAR_MOUSE__chr16_1_78334866_78334964_ENSMUST00000231251|
"""index: 14347, intensity: 16105.0, mobility: 1.059"""	0.598425	0.0013587	0.00216852	GQPASGGGGGYGPQGDYGQQGYGQQGAPTSFSNQM	generic|sp_Q62277_SYPH_MOUSE|
"""index: 600, intensity: 3023.0, mobility: 0.889"""	0.598006	0.0013587	0.00217511	SANSNPAMAPRE	generic|tr_Q545V6_Q545V6_MOUSE|
"""index: 14664, intensity: 4636.0, mobility: 0.932"""	0.597567	0.0013587	0.00218202	GKPEPMSSAEATPTASEIRNPVF	generic|sp_Q3UNH4_GRIN1_MOUSE|
"""index: 12793, intensity: 4582.0, mobility: 1.003"""	0.597466	0.0013587	0.0021836	GRPDVFPPPLSSEHNGQVAEDAVSRPKDDGVPEVRAA	generic|tr_A0A087WQ93_A0A087WQ93_MOUSE	|generic|sp_Q0VGU4_VGF_MOUSE|
"""index: 4797, intensity: 19621.0, mobility: 0.962"""	0.597338	0.0013587	0.00218563	AVWGDGSPEPSPRE	generic|sp_P01193_COLI_MOUSE|
"""index: 16766, intensity: 3976.0, mobility: 1.143"""	0.596801	0.0013587	0.00219413	IVQEMPPQSPANIYYKV	generic|sp_P52800_EFNB2_MOUSE__chr8_-1_8660480_8660584_ENSMUST00000209169__II_867982	|generic|tr_Q544L9_Q544L9_MOUSE|
"""index: 1467, intensity: 2906.0, mobility: 0.822"""	0.596756	0.0013587	0.00219484	TQEKNTLPTKETIEQEKR	generic|tr_A6H6H4_A6H6H4_MOUSE|
"""index: 2637, intensity: 2988.0, mobility: 0.969"""	0.596297	0.0013587	0.00220214	LFKNAIIKNAH	generic|sp_P01193_COLI_MOUSE|
"""index: 2483, intensity: 17171.0, mobility: 0.906"""	0.59599	0.0013587	0.00220702	KTETQEKNPLPSKETIEQEKQAGES	generic|sp_P20065_TYB4_MOUSE__chrX_-1_167207501_167208325_ENSMUST00000112175	|generic|tr_Q6ZWX2_Q6ZWX2_MOUSE__chrX_-1_167207501_167208325_ENSMUST00000112175|
"""index: 18968, intensity: 4005.0, mobility: 0.984"""	0.595956	0.0013587	0.00220756	GWTLNSAGYLLGPHAIDNHRSFSDKHGLT	generic|tr_Q3V002_Q3V002_MOUSE	|generic|tr_A0A498WGR4_A0A498WGR4_MOUSE|
"""index: 14505, intensity: 4045.0, mobility: 0.978"""	0.595679	0.0013587	0.00221199	TLADEVSASLAKQG	generic|II_1128081_TX=10090	|generic|II_1128079_TX=10090	|generic|tr_A0A0A0MQC7_A0A0A0MQC7_MOUSE	|generic|tr_A2A5Y6_A2A5Y6_MOUSE	|generic|sp_P10637_TAU_MOUSE	|generic|sp_P10637-2_TAU_MOUSE	|generic|sp_P10637-3_TAU_MOUSE	|generic|sp_P10637-4_TAU_MOUSE	|generic|tr_Q3UH19_Q3UH19_MOUSE	|generic|sp_P10637-6_TAU_MOUSE	|generic|tr_Q8C5K4_Q8C5K4_MOUSE	|generic|tr_Q547J4_Q547J4_MOUSE	|generic|tr_B1AQW2_B1AQW2_MOUSE	|generic|sp_TAU_HUMAN_|
"""index: 14357, intensity: 4842.0, mobility: 0.919"""	0.595115	0.0013587	0.00222101	EDVTAALAKQGL	generic|sp_P20357_MTAP2_MOUSE__chr1_1_66438885_66439007_ENSMUST00000172486	|generic|tr_Q80ZL4_Q80ZL4_MOUSE__chr1_1_66438885_66439007_ENSMUST00000172486	|generic|tr_Q3TLQ0_Q3TLQ0_MOUSE__chr1_1_66438885_66439007_ENSMUST00000172486	|generic|tr_Q80X35_Q80X35_MOUSE__chr1_1_66438885_66439007_ENSMUST00000172486	|generic|tr_B2KGT5_B2KGT5_MOUSE__chr1_1_66438885_66439007_ENSMUST00000172486	|generic|tr_A0A668KLC6_A0A668KLC6_MOUSE__chr1_1_66438885_66439007_ENSMUST00000172486|
"""index: 2646, intensity: 4084.0, mobility: 0.972"""	0.595045	0.0013587	0.00222215	LFKNAIIKNAH	generic|sp_P01193_COLI_MOUSE|
"""index: 24952, intensity: 19189.0, mobility: 0.814"""	0.594989	0.0013587	0.00222304	TLADEVSASLAKQGL	generic|II_1128081_TX=10090	|generic|II_1128079_TX=10090	|generic|tr_A0A0A0MQC7_A0A0A0MQC7_MOUSE	|generic|tr_A2A5Y6_A2A5Y6_MOUSE	|generic|sp_P10637_TAU_MOUSE	|generic|sp_P10637-2_TAU_MOUSE	|generic|sp_P10637-4_TAU_MOUSE	|generic|tr_Q3UH19_Q3UH19_MOUSE	|generic|sp_P10637-6_TAU_MOUSE	|generic|tr_Q8C5K4_Q8C5K4_MOUSE	|generic|tr_Q547J4_Q547J4_MOUSE	|generic|tr_B1AQW2_B1AQW2_MOUSE	|generic|sp_TAU_HUMAN_|
"""index: 10604, intensity: 3010.0, mobility: 0.796"""	0.594936	0.0013587	0.0022239	DEETVRKAMEAVAAQGKVKK	generic|tr_Q6NWV5_Q6NWV5_MOUSE	|generic|sp_Q9DBJ1_PGAM1_MOUSE|
"""index: 28968, intensity: 9511.0, mobility: 1.180"""	0.594876	0.0013587	0.00222485	YQEPVLGPVRGPFPIIV	generic|sp_CASB_BOVIN_|
"""index: 16578, intensity: 6051.0, mobility: 0.981"""	0.594717	0.0013587	0.00222742	PGPTQTLSPNGENNNDIIQDNGTIIPFRKHT	generic|sp_Q8R001_MARE2_MOUSE	|generic|sp_Q8R001_MARE2_MOUSE	|generic|tr_E9Q1B7_E9Q1B7_MOUSE__chr18_1_23853664_23853702_ENSMUST00000155708	|generic|tr_E9Q1B7_E9Q1B7_MOUSE__chr18_1_23853664_23853702_ENSMUST00000155708|
"""index: 16590, intensity: 4366.0, mobility: 0.819"""	0.59449	0.0013587	0.00223107	RMGAVPVMIPAQSKDGSIV	generic|sp_P97792_CXAR_MOUSE__chr16_1_78334866_78334964_ENSMUST00000231251|
"""index: 27992, intensity: 7983.0, mobility: 1.076"""	0.594209	0.0013587	0.0022356	LEQQLPYAFFTQTG	generic|II_866636_TX=10090	|generic|sp_Q68ED7_CRTC1_MOUSE__chr8_-1_70386124_70386300_ENSMUST00000142769|
"""index: 5081, intensity: 7860.0, mobility: 0.862"""	0.594206	0.0013587	0.00223565	SKQETQSAEPPPPEPPRI	generic|sp_Q8BIF0_C99L2_MOUSE	|generic|sp_Q8BIF0-2_C99L2_MOUSE	|generic|tr_I7HJQ8_I7HJQ8_MOUSE	|generic|tr_A2AP74_A2AP74_MOUSE|
"""index: 21704, intensity: 4973.0, mobility: 1.186"""	0.594149	0.0013587	0.00223658	TNEIVEEQYTPQSLATLE	generic|sp_Q03517_SCG2_MOUSE	|generic|tr_Q4W8U9_Q4W8U9_MOUSE|
"""index: 19500, intensity: 4087.0, mobility: 1.016"""	0.59396	0.0013587	0.00223964	TLAEDVTAALAKQ	generic|sp_P20357_MTAP2_MOUSE__chr1_1_66438885_66439007_ENSMUST00000172486	|generic|tr_Q80ZL4_Q80ZL4_MOUSE__chr1_1_66438885_66439007_ENSMUST00000172486	|generic|tr_Q3TLQ0_Q3TLQ0_MOUSE__chr1_1_66438885_66439007_ENSMUST00000172486	|generic|tr_Q80X35_Q80X35_MOUSE__chr1_1_66438885_66439007_ENSMUST00000172486	|generic|tr_B2KGT5_B2KGT5_MOUSE__chr1_1_66438885_66439007_ENSMUST00000172486	|generic|tr_A0A668KLC6_A0A668KLC6_MOUSE__chr1_1_66438885_66439007_ENSMUST00000172486|
"""index: 12871, intensity: 3793.0, mobility: 0.822"""	0.593376	0.0013587	0.00224911	APFPEVFGKEKVNE	generic|sp_CAS1_BOVIN_|
"""index: 16004, intensity: 4475.0, mobility: 0.976"""	0.593204	0.0013587	0.0022519	VDLEPTVIDEVR	generic|sp_P05213_TBA1B_MOUSE__IP_3506392	|generic|tr_Q52L87_Q52L87_MOUSE__IP_3506392	|generic|tr_Q3TIZ0_Q3TIZ0_MOUSE__IP_3506393	|generic|tr_A0A2R8VHF3_A0A2R8VHF3_MOUSE__IP_3506392	|generic|sp_P68369_TBA1A_MOUSE__IP_3506392	|generic|IP_988839_TX=10090	|generic|II_3485679_TX=10090	|generic|IP_3502747_TX=10090	|generic|tr_O89052_O89052_MOUSE|
"""index: 1475, intensity: 3065.0, mobility: 0.969"""	0.592284	0.0013587	0.00226692	AQEQVQPKPLES	generic|tr_Q9DBN0_Q9DBN0_MOUSE	|generic|sp_P06728_APOA4_MOUSE|
"""index: 1729, intensity: 24222.0, mobility: 0.958"""	0.592048	0.0013587	0.0022708	SLSGAQIDDNNPR	generic|tr_Q3TXY0_Q3TXY0_MOUSE__chr5_1_37273379_37273519_ENSMUST00000202377	|generic|tr_Q6P1J1_Q6P1J1_MOUSE__chr5_1_37273379_37273519_ENSMUST00000202377	|generic|sp_P97427_DPYL1_MOUSE__chr5_1_37273379_37273519_ENSMUST00000202377	|generic|tr_Q3TY94_Q3TY94_MOUSE__chr5_1_37273379_37273519_ENSMUST00000202377|
"""index: 4141, intensity: 5051.0, mobility: 0.935"""	0.59201	0.0013587	0.00227143	VWGDGSPEPSPRE	generic|sp_P01193_COLI_MOUSE|
"""index: 26448, intensity: 4124.0, mobility: 0.978"""	0.591768	0.0013587	0.00227539	MLNDPDMVLADPATEDTFRMDRL	generic|II_866636_TX=10090	|generic|sp_Q68ED7_CRTC1_MOUSE__chr8_-1_70386124_70386300_ENSMUST00000142769|
"""index: 4764, intensity: 3337.0, mobility: 0.920"""	0.591174	0.0013587	0.0022852	AGPQAAEPSTPSGPESGPTPASAEQNE	generic|sp_P28667_MRP_MOUSE|
"""index: 8112, intensity: 6657.0, mobility: 1.111"""	0.590387	0.0013587	0.00229822	AEEEAVWGDGSPEPSPRE	generic|sp_P01193_COLI_MOUSE|
"""index: 3832, intensity: 4025.0, mobility: 0.821"""	0.590357	0.0013587	0.00229872	TEDKGEFLSEGGGVR	generic|sp_E9PV24_FIBA_MOUSE	|generic|sp_E9PV24-2_FIBA_MOUSE|
"""index: 2279, intensity: 3774.0, mobility: 0.937"""	0.590102	0.0013587	0.00230297	AAGEKAEEPAPGATAGDASSAAGPEQE	generic|sp_P26645_MARCS_MOUSE	|generic|tr_A0A0A1HAM8_A0A0A1HAM8_MOUSE|
"""index: 16509, intensity: 4036.0, mobility: 0.949"""	0.589465	0.0013587	0.00231361	LMPRPNSVAATSSAHLEDLAYLDEQRHTPLR	generic|sp_A2A690_TANC2_MOUSE__chr11_1_105923483_105923716_ENSMUST00000089485__II_1127893	|generic|sp_A2A690-2_TANC2_MOUSE__chr11_1_105923483_105923716_ENSMUST00000089485__II_1127893|
"""index: 8131, intensity: 2532.0, mobility: 1.134"""	0.588717	0.0013587	0.00232615	AEEEAVWGDGSPEPSPRE	generic|sp_P01193_COLI_MOUSE|
"""index: 17446, intensity: 4296.0, mobility: 0.935"""	0.588169	0.0013587	0.00233537	QEPVLGPVRGPF	generic|sp_CASB_BOVIN_|
"""index: 709, intensity: 2890.0, mobility: 0.867"""	0.587877	0.0013587	0.00234031	ITEKETHF	generic|sp_P31650_S6A11_MOUSE	|generic|tr_Q8BKG0_Q8BKG0_MOUSE|
"""index: 7543, intensity: 2940.0, mobility: 1.196"""	0.587863	0.0013587	0.00234055	GAAQGAMNQPQTQYSATPNY	generic|sp_Q9JKD3_SCAM5_MOUSE__chr9_-1_57443670_57443780_ENSMUST00000215208__II_3456302|
"""index: 16706, intensity: 24663.0, mobility: 0.906"""	0.587679	0.0013587	0.00234367	SRMGAVPVMIPAQSKDGSIV	generic|sp_P97792_CXAR_MOUSE__chr16_1_78334866_78334964_ENSMUST00000231251|
"""index: 7159, intensity: 4147.0, mobility: 1.162"""	0.587566	0.0013587	0.00234559	AAQGAMNQPQTQYSATPNY	generic|sp_Q9JKD3_SCAM5_MOUSE__chr9_-1_57443670_57443780_ENSMUST00000215208__II_3456302|
"""index: 19025, intensity: 3979.0, mobility: 0.951"""	0.587553	0.0013587	0.00234581	MPQLPVAVPQQGLRLQPAKAQIVR	generic|tr_F6VP19_F6VP19_MOUSE__chr11_1_105923483_105923716_ENSMUST00000089485__II_1127893	|generic|sp_A2A690_TANC2_MOUSE__chr11_1_105923483_105923716_ENSMUST00000089485__II_1127893	|generic|sp_A2A690-2_TANC2_MOUSE__chr11_1_105923483_105923716_ENSMUST00000089485__II_1127893|
"""index: 12836, intensity: 94257.0, mobility: 0.985"""	0.587536	0.0013587	0.0023461	LKPRTVATPLNQVANPNSAIFGGARPREEVVQKEQE	generic|tr_Q80U88_Q80U88_MOUSE__chr5_-1_134625358_134625459_ENSMUST00000202289__II_929730	|generic|tr_Q3V244_Q3V244_MOUSE__chr5_-1_134625358_134625459_ENSMUST00000202289__II_929730	|generic|tr_Q3TG58_Q3TG58_MOUSE__chr5_-1_134625358_134625459_ENSMUST00000202289__II_929730	|generic|tr_Q564E5_Q564E5_MOUSE__chr5_-1_134625358_134625459_ENSMUST00000202289__II_929730|
"""index: 15467, intensity: 3356.0, mobility: 1.086"""	0.58527	0.0013587	0.00238486	ASVTTQPTEFKIKL	generic|tr_Q3U8V1_Q3U8V1_MOUSE__chr15_-1_83149191_83149238_ENSMUST00000149802	|generic|tr_Q3TJ78_Q3TJ78_MOUSE__chr15_-1_83149191_83149238_ENSMUST00000149802	|generic|tr_Q3UDD3_Q3UDD3_MOUSE__chr15_-1_83149191_83149238_ENSMUST00000149802	|generic|tr_Q571G8_Q571G8_MOUSE__chr15_-1_83149191_83149238_ENSMUST00000149802	|generic|sp_Q8BG81_PDIP3_MOUSE__chr15_-1_83149191_83149238_ENSMUST00000149802|
"""index: 19663, intensity: 4487.0, mobility: 0.866"""	0.585228	0.0013587	0.00238558	KLPNDLLDLQQPTFHPSVH	generic|tr_A0A140LHQ8_A0A140LHQ8_MOUSE__II_885340	|generic|tr_A0A1L1SUR7_A0A1L1SUR7_MOUSE__II_3498699	|generic|tr_Q570Z8_Q570Z8_MOUSE__chr5_1_121425971_121426000_ENSMUST00000042163	|generic|tr_Q3TD51_Q3TD51_MOUSE	|generic|sp_Q7M6Y3_PICAL_MOUSE	|generic|sp_Q7M6Y3-3_PICAL_MOUSE	|generic|sp_Q7M6Y3-4_PICAL_MOUSE	|generic|sp_Q7M6Y3-5_PICAL_MOUSE	|generic|sp_Q7M6Y3-6_PICAL_MOUSE|
"""index: 16084, intensity: 4184.0, mobility: 0.868"""	0.584288	0.0013587	0.00240186	KYLPGPLQDMFKK	generic|sp_P63040_CPLX1_MOUSE	|generic|sp_P84086_CPLX2_MOUSE|
"""index: 28967, intensity: 11451.0, mobility: 1.156"""	0.584183	0.0013587	0.00240368	YQEPVLGPVRGPFPIIV	generic|sp_CASB_BOVIN_|
"""index: 3098, intensity: 3091.0, mobility: 0.851"""	0.583826	0.0013587	0.00240989	QEDAELQPR	generic|sp_P56388_CART_MOUSE	|generic|sp_P56388-2_CART_MOUSE	|generic|tr_Q3UY31_Q3UY31_MOUSE|
"""index: 18941, intensity: 2910.0, mobility: 0.980"""	0.583251	0.0013587	0.00241993	TLDVYNPFENR	generic|tr_E9Q855_E9Q855_MOUSE__chr3_1_89180737_89180892_ENSMUST00000129294	|generic|tr_B2M0S3_B2M0S3_MOUSE__chr3_1_89175434_89175475_ENSMUST00000128318	|generic|tr_B2M0S2_B2M0S2_MOUSE__chr3_1_89175434_89175475_ENSMUST00000128318	|generic|tr_Q3UK26_Q3UK26_MOUSE__chr3_1_89180737_89180892_ENSMUST00000129294	|generic|sp_O35609_SCAM3_MOUSE__chr3_1_89180737_89180892_ENSMUST00000129294	|generic|chr3_1_89177999_89178079_ENSMUST00000136165	|generic|tr_Q3TDM8_Q3TDM8_MOUSE__chr3_1_89180737_89180892_ENSMUST00000129294	|generic|tr_Q3UXS0_Q3UXS0_MOUSE__chr3_1_89180737_89180892_ENSMUST00000129294|
"""index: 2450, intensity: 3710.0, mobility: 0.815"""	0.583155	0.0013587	0.00242161	HPGLGDHLAQGRVGTAS	generic|tr_Q8CAU3_Q8CAU3_MOUSE	|generic|sp_Q60613_AA2AR_MOUSE|
"""index: 7487, intensity: 2845.0, mobility: 1.164"""	0.58314	0.0013587	0.00242187	TYAPVISAEKAYHEQ	generic|tr_Q99KA2_Q99KA2_MOUSE__IP_3506393	|generic|tr_A0A0A0MQA5_A0A0A0MQA5_MOUSE__chr1_-1_75215622_75215885_ENSMUST00000188593__IP_3506393	|generic|sp_P05213_TBA1B_MOUSE__IP_3506392	|generic|tr_Q52L87_Q52L87_MOUSE__IP_3506392	|generic|sp_P68368_TBA4A_MOUSE__chr1_-1_75215622_75215885_ENSMUST00000188593__IP_3506393	|generic|tr_Q3TIZ0_Q3TIZ0_MOUSE__IP_3506393	|generic|sp_P68369_TBA1A_MOUSE__IP_3506392	|generic|IP_988840_TX=10090	|generic|IP_1052575_TX=10090	|generic|IP_3456589_TX=10090	|generic|IP_3502747_TX=10090	|generic|tr_Q9D9Y2_Q9D9Y2_MOUSE	|generic|sp_P05214_TBA3_MOUSE|
"""index: 20927, intensity: 11647.0, mobility: 1.016"""	0.583072	0.0013587	0.00242308	YLPGPLQDMFKK	generic|sp_P63040_CPLX1_MOUSE	|generic|sp_P84086_CPLX2_MOUSE|
"""index: 23762, intensity: 13783.0, mobility: 0.895"""	0.58298	0.0013587	0.00242467	DADSSVEKQVALLKALYGHGQISH	generic|tr_A0A0A0MQA8_A0A0A0MQA8_MOUSE	|generic|sp_P41539_TKN1_MOUSE|
"""index: 19441, intensity: 5718.0, mobility: 1.049"""	0.582724	0.0013587	0.00242917	AAAPMIGYPMPTGYSQ	generic|tr_Q921Y3_Q921Y3_MOUSE__chr11_-1_106781850_106782137_ENSMUST00000133426__II_1125049	|generic|tr_Q9CSD9_Q9CSD9_MOUSE__chr11_-1_106783954_106783992_ENSMUST00000133426__II_1125049	|generic|tr_Q3V0Z8_Q3V0Z8_MOUSE__chr11_-1_106784876_106784983_ENSMUST00000133426__II_1125049	|generic|tr_A1L333_A1L333_MOUSE__chr11_-1_106784876_106784983_ENSMUST00000133426__II_1125049	|generic|tr_Q3UXW3_Q3UXW3_MOUSE__chr11_-1_106784876_106784983_ENSMUST00000133426__II_1125049	|generic|tr_Q5U222_Q5U222_MOUSE__chr11_-1_106784876_106784983_ENSMUST00000133426__II_1125049	|generic|tr_Q8BTS0_Q8BTS0_MOUSE__chr11_-1_106784876_106784983_ENSMUST00000133426__II_1125049|
"""index: 5258, intensity: 3552.0, mobility: 1.008"""	0.582296	0.0013587	0.00243671	EAVWGDGSPEPSPRE	generic|sp_P01193_COLI_MOUSE|
"""index: 14533, intensity: 5276.0, mobility: 0.943"""	0.582217	0.0013587	0.00243811	PGPTQTLSPNGENNNDIIQDNGTIIPFRKHTVR	generic|sp_Q8R001_MARE2_MOUSE	|generic|sp_Q8R001_MARE2_MOUSE	|generic|tr_E9Q1B7_E9Q1B7_MOUSE__chr18_1_23853664_23853702_ENSMUST00000155708	|generic|tr_E9Q1B7_E9Q1B7_MOUSE__chr18_1_23853664_23853702_ENSMUST00000155708|
"""index: 29959, intensity: 4777.0, mobility: 1.226"""	0.581614	0.0013587	0.00244875	MITDVQLAIFANMLGVSLFLLVVLYHYVAVNNPKKQE	generic|sp_Q99LX8_OST4_MOUSE__chr5_-1_30907422_30907535_ENSMUST00000132034|
"""index: 2023, intensity: 5936.0, mobility: 0.867"""	0.581517	0.0013587	0.00245047	KHMDPPPAPMQDRSPSPRHPDVS	generic|sp_P14873_MAP1B_MOUSE	|generic|tr_B2RQQ5_B2RQQ5_MOUSE	|generic|tr_Q3UF78_Q3UF78_MOUSE|
"""index: 5466, intensity: 2944.0, mobility: 0.992"""	0.581407	0.0013587	0.00245242	AVWGDGSPEPSPRE	generic|sp_P01193_COLI_MOUSE|
"""index: 11626, intensity: 3192.0, mobility: 0.798"""	0.581193	0.0013587	0.00245622	SNVPLESRHFLFK	generic|sp_Q9WTS6-2_TEN3_MOUSE__chr8_-1_48299590_48299649_ENSMUST00000145344__II_863852	|generic|sp_Q9WTS6-4_TEN3_MOUSE__chr8_-1_48299590_48299649_ENSMUST00000145344__II_863852	|generic|sp_Q9WTS6-6_TEN3_MOUSE__chr8_-1_48299590_48299649_ENSMUST00000145344__II_863852	|generic|sp_Q9WTS6-8_TEN3_MOUSE__chr8_-1_48299590_48299649_ENSMUST00000145344__II_863852	|generic|tr_B7ZNJ5_B7ZNJ5_MOUSE__chr8_-1_48299590_48299649_ENSMUST00000145344__II_863852	|generic|sp_Q9WTS6_TEN3_MOUSE__chr8_-1_48299590_48299649_ENSMUST00000145344	|generic|sp_Q9WTS6-3_TEN3_MOUSE__chr8_-1_48299590_48299649_ENSMUST00000145344	|generic|sp_Q9WTS6-5_TEN3_MOUSE__chr8_-1_48299590_48299649_ENSMUST00000145344	|generic|sp_Q9WTS6-7_TEN3_MOUSE__chr8_-1_48299590_48299649_ENSMUST00000145344	|generic|tr_G3X907_G3X907_MOUSE__chr8_-1_48299590_48299649_ENSMUST00000145344|
"""index: 29278, intensity: 5027.0, mobility: 1.050"""	0.580484	0.0013587	0.00246886	TLAEDVTAALAKQGL	generic|sp_P20357_MTAP2_MOUSE__chr1_1_66438885_66439007_ENSMUST00000172486	|generic|tr_Q80ZL4_Q80ZL4_MOUSE__chr1_1_66438885_66439007_ENSMUST00000172486	|generic|tr_Q3TLQ0_Q3TLQ0_MOUSE__chr1_1_66438885_66439007_ENSMUST00000172486	|generic|tr_Q80X35_Q80X35_MOUSE__chr1_1_66438885_66439007_ENSMUST00000172486	|generic|tr_B2KGT5_B2KGT5_MOUSE__chr1_1_66438885_66439007_ENSMUST00000172486	|generic|tr_A0A668KLC6_A0A668KLC6_MOUSE__chr1_1_66438885_66439007_ENSMUST00000172486|
"""index: 16587, intensity: 3319.0, mobility: 1.102"""	0.580224	0.0013587	0.00247351	AEPYDDIVGETVEKTE	generic|tr_Q78TF3_Q78TF3_MOUSE__chr9_1_109978869_110002753_ENSMUST00000169851	|generic|sp_P27546_MAP4_MOUSE	|generic|sp_P27546-2_MAP4_MOUSE	|generic|sp_P27546-3_MAP4_MOUSE|
"""index: 16962, intensity: 15243.0, mobility: 1.064"""	0.580129	0.0013587	0.0024752	AVPVMIPAQSKDGSIV	generic|sp_P97792_CXAR_MOUSE__chr16_1_78334866_78334964_ENSMUST00000231251|
"""index: 10636, intensity: 4956.0, mobility: 1.103"""	0.579752	0.0013587	0.00248197	SEPAFQINTQSDPQPTS	generic|tr_A0A0J9YV24_A0A0J9YV24_MOUSE	|generic|sp_E9PUL5_PRRT2_MOUSE|
"""index: 2962, intensity: 5924.0, mobility: 0.969"""	0.579254	0.0013587	0.00249092	AQQFAETAHKLA	generic|tr_Q3TYA4_Q3TYA4_MOUSE	|generic|sp_Q8R3T5_STXB6_MOUSE|
"""index: 906, intensity: 8639.0, mobility: 0.775"""	0.579122	0.0013587	0.0024933	SQIDDHVPKRASA	generic|sp_Q9EQF6_DPYL5_MOUSE__chr5_1_30791522_30791638_ENSMUST00000198503__II_944569|
"""index: 1557, intensity: 26077.0, mobility: 0.981"""	0.578434	0.0013587	0.00250574	ADSHPSYHTDGFN	generic|sp_P60904_DNJC5_MOUSE__chr2_1_181546445_181546492_ENSMUST00000116365|
"""index: 612, intensity: 2808.0, mobility: 0.770"""	0.577845	0.0013587	0.00251645	SQIDDHVPKRAS	generic|sp_Q9EQF6_DPYL5_MOUSE__chr5_1_30791522_30791638_ENSMUST00000198503__II_944569|
"""index: 3922, intensity: 3992.0, mobility: 0.922"""	0.577701	0.0013587	0.00251907	LPEDDEPPARPP	generic|sp_Q99P72_RTN4_MOUSE	|generic|sp_Q99P72-4_RTN4_MOUSE	|generic|sp_Q99P72-5_RTN4_MOUSE	|generic|tr_Q8K3G7_Q8K3G7_MOUSE|
"""index: 16910, intensity: 5799.0, mobility: 0.975"""	0.577612	0.0013587	0.00252069	APNLSRMGAVPVMIPAQSKDGSIV	generic|sp_P97792_CXAR_MOUSE__chr16_1_78334866_78334964_ENSMUST00000231251|
"""index: 7876, intensity: 4378.0, mobility: 0.962"""	0.576618	0.0013587	0.00253888	ELEGERPLGLEQ	generic|sp_P01193_COLI_MOUSE|
"""index: 14586, intensity: 4559.0, mobility: 1.092"""	0.576245	0.0013587	0.00254574	GASQAGMTGYGMPRQIM	generic|tr_Q9D6K2_Q9D6K2_MOUSE	|generic|sp_Q9R1Q8_TAGL3_MOUSE|
"""index: 3643, intensity: 22180.0, mobility: 1.203"""	0.576091	0.0013587	0.00254859	TLPTKETIEQEKRSEIS	generic|tr_A6H6H4_A6H6H4_MOUSE|
"""index: 7160, intensity: 3420.0, mobility: 1.088"""	0.57604	0.0013587	0.00254953	GAMNQPQTQYSATPNY	generic|sp_Q9JKD3_SCAM5_MOUSE__chr9_-1_57443670_57443780_ENSMUST00000215208__II_3456302|
"""index: 968, intensity: 3543.0, mobility: 0.796"""	0.57589	0.0013587	0.00255229	MAYMASKE	generic|tr_Q3TUZ9_Q3TUZ9_MOUSE__IP_857122	|generic|tr_S4R1W1_S4R1W1_MOUSE__II_1102100	|generic|tr_A0A0A0MQF6_A0A0A0MQF6_MOUSE__IP_1119761	|generic|tr_D2KHZ9_D2KHZ9_MOUSE__IP_1119761	|generic|tr_A0A1D5RLD8_A0A1D5RLD8_MOUSE__IP_1119761	|generic|tr_V9GX06_V9GX06_MOUSE__II_961906	|generic|IP_873738_TX=10090	|generic|IP_826565_TX=10090	|generic|IP_1078649_TX=10090	|generic|IP_826165_TX=10090	|generic|IP_827427_TX=10090	|generic|IP_1081611_TX=10090	|generic|IP_1143140_TX=10090	|generic|IP_988902_TX=10090	|generic|IP_1143116_TX=10090	|generic|IP_1042067_TX=10090	|generic|IP_989450_TX=10090	|generic|IP_839118_TX=10090	|generic|IP_1093823_TX=10090	|generic|IP_1042280_TX=10090	|generic|IP_1052784_TX=10090	|generic|IP_950506_TX=10090	|generic|IP_900469_TX=10090	|generic|IP_949758_TX=10090	|generic|IP_1053601_TX=10090	|generic|IP_857188_TX=10090	|generic|IP_1110883_TX=10090	|generic|IP_3463018_TX=10090	|generic|IP_924007_TX=10090	|generic|IP_871538_TX=10090	|generic|IP_971196_TX=10090	|generic|IP_973113_TX=10090	|generic|tr_Q4VBD1_Q4VBD1_MOUSE|
"""index: 8758, intensity: 10955.0, mobility: 0.830"""	0.575837	0.0013587	0.00255327	PLPSKETIEQEKQAGES	generic|sp_P20065_TYB4_MOUSE__chrX_-1_167207501_167208325_ENSMUST00000112175	|generic|tr_Q6ZWX2_Q6ZWX2_MOUSE__chrX_-1_167207501_167208325_ENSMUST00000112175|
"""index: 10830, intensity: 4971.0, mobility: 1.018"""	0.575834	0.0013587	0.00255333	QVANPNSAIFGGARP	generic|tr_Q80U88_Q80U88_MOUSE__chr5_-1_134625358_134625459_ENSMUST00000202289__II_929730	|generic|tr_Q3V244_Q3V244_MOUSE__chr5_-1_134625358_134625459_ENSMUST00000202289__II_929730	|generic|tr_Q3TG58_Q3TG58_MOUSE__chr5_-1_134625358_134625459_ENSMUST00000202289__II_929730	|generic|tr_Q564E5_Q564E5_MOUSE__chr5_-1_134625358_134625459_ENSMUST00000202289__II_929730|
"""index: 3560, intensity: 7017.0, mobility: 0.838"""	0.575677	0.0013587	0.00255624	TLPTKETIEQEKRSEIS	generic|tr_A6H6H4_A6H6H4_MOUSE|
"""index: 3166, intensity: 28777.0, mobility: 0.808"""	0.575548	0.0013587	0.00255863	VPFDHLGK	generic|sp_Q9JMK2_KC1E_MOUSE__II_1087695	|generic|tr_Q8CBH9_Q8CBH9_MOUSE__II_1087695	|generic|tr_Q9QUI3_Q9QUI3_MOUSE__II_1087695|
"""index: 21800, intensity: 3257.0, mobility: 1.071"""	0.575524	0.0013587	0.00255906	LPSPALEYTLGSRLA	generic|sp_Q8R3Y8_I2BP1_MOUSE	|generic|sp_Q8R3Y8-2_I2BP1_MOUSE|
"""index: 5421, intensity: 3522.0, mobility: 0.874"""	0.57548	0.0013587	0.00255987	QLIAQDNEPEKPVADSETKM	generic|tr_Q543U3_Q543U3_MOUSE__chr15_-1_8636132_8636311_ENSMUST00000125997__II_1092018	|generic|tr_Q8C3T7_Q8C3T7_MOUSE__chr15_-1_8636132_8636311_ENSMUST00000125997	|generic|tr_Q8C7W8_Q8C7W8_MOUSE__chr15_-1_8636132_8636311_ENSMUST00000125997|
"""index: 830, intensity: 2513.0, mobility: 0.794"""	0.575366	0.0013587	0.00256198	KKSVPHFSEEEKEAE	generic|tr_Q3TT51_Q3TT51_MOUSE|
"""index: 14121, intensity: 4644.0, mobility: 0.899"""	0.574967	0.0013587	0.0025694	LVNELTEFAK	generic|sp_ALBU_BOVIN_|
"""index: 20966, intensity: 31667.0, mobility: 0.968"""	0.574927	0.0013587	0.00257014	APNLSRMGAVPVMIPAQSKDGSIV	generic|sp_P97792_CXAR_MOUSE__chr16_1_78334866_78334964_ENSMUST00000231251|
"""index: 24928, intensity: 3756.0, mobility: 0.888"""	0.574841	0.0013587	0.00257173	FELILKPPSPISEAPRTL	generic|chr3_1_8545581_8545877_ENSMUST00000191847__II_987555_TX=10090	|generic|tr_Q9CZ46_Q9CZ46_MOUSE__IP_987562	|generic|tr_Q545S4_Q545S4_MOUSE|
"""index: 4636, intensity: 2836.0, mobility: 1.134"""	0.574573	0.0013587	0.00257673	GSQQPPQPQQAYSQKAL	generic|sp_P70297_STAM1_MOUSE__chr2_1_14102418_14102489_ENSMUST00000193636__II_1014500	|generic|IP_1121602_TX=10090	|generic|tr_Q3UMC8_Q3UMC8_MOUSE__chr2_1_14102418_14102489_ENSMUST00000193636	|generic|tr_Q9CU37_Q9CU37_MOUSE	|generic|tr_Q3TPR2_Q3TPR2_MOUSE__chr2_1_14141735_14141881_ENSMUST00000193636|
"""index: 2812, intensity: 4994.0, mobility: 0.947"""	0.574032	0.0013587	0.00258684	TSAAQNAFKGNQM	generic|tr_Q3TD71_Q3TD71_MOUSE	|generic|tr_Q3TSA8_Q3TSA8_MOUSE	|generic|tr_Q3UY11_Q3UY11_MOUSE|
"""index: 3693, intensity: 11399.0, mobility: 0.810"""	0.574002	0.0013587	0.0025874	TLPTKETIEQEKRSEIS	generic|tr_A6H6H4_A6H6H4_MOUSE|
"""index: 2441, intensity: 6042.0, mobility: 0.809"""	0.573724	0.0013587	0.00259261	IPVGSLKNEDTPNRQ	generic|sp_Q03517_SCG2_MOUSE	|generic|tr_Q4W8U9_Q4W8U9_MOUSE|
"""index: 7464, intensity: 2892.0, mobility: 1.085"""	0.573574	0.0013587	0.00259542	AEEEAVWGDGSPEPSPR	generic|sp_P01193_COLI_MOUSE|
"""index: 2013, intensity: 5560.0, mobility: 0.866"""	0.573243	0.0013587	0.00260165	KHMDPPPAPMQDRSPSPRHPDVS	generic|sp_P14873_MAP1B_MOUSE	|generic|tr_B2RQQ5_B2RQQ5_MOUSE	|generic|tr_Q3UF78_Q3UF78_MOUSE|
"""index: 4965, intensity: 4380.0, mobility: 0.878"""	0.573156	0.0013587	0.00260329	EVSASLAKQGL	generic|II_1128081_TX=10090	|generic|II_1128079_TX=10090	|generic|tr_A0A0A0MQC7_A0A0A0MQC7_MOUSE	|generic|tr_A2A5Y6_A2A5Y6_MOUSE	|generic|sp_P10637_TAU_MOUSE	|generic|sp_P10637-2_TAU_MOUSE	|generic|sp_P10637-4_TAU_MOUSE	|generic|tr_Q3UH19_Q3UH19_MOUSE	|generic|sp_P10637-6_TAU_MOUSE	|generic|tr_Q8C5K4_Q8C5K4_MOUSE	|generic|tr_Q547J4_Q547J4_MOUSE	|generic|tr_B1AQW2_B1AQW2_MOUSE	|generic|sp_TAU_HUMAN_|
"""index: 18825, intensity: 5212.0, mobility: 1.040"""	0.572965	0.0013587	0.00260689	APMIGYPMPTGYSQ	generic|tr_Q921Y3_Q921Y3_MOUSE__chr11_-1_106781850_106782137_ENSMUST00000133426__II_1125049	|generic|tr_Q9CSD9_Q9CSD9_MOUSE__chr11_-1_106783954_106783992_ENSMUST00000133426__II_1125049	|generic|tr_Q3V0Z8_Q3V0Z8_MOUSE__chr11_-1_106784876_106784983_ENSMUST00000133426__II_1125049	|generic|tr_A1L333_A1L333_MOUSE__chr11_-1_106784876_106784983_ENSMUST00000133426__II_1125049	|generic|tr_Q3UXW3_Q3UXW3_MOUSE__chr11_-1_106784876_106784983_ENSMUST00000133426__II_1125049	|generic|tr_Q5U222_Q5U222_MOUSE__chr11_-1_106784876_106784983_ENSMUST00000133426__II_1125049	|generic|tr_Q8BTS0_Q8BTS0_MOUSE__chr11_-1_106784876_106784983_ENSMUST00000133426__II_1125049	|generic|sp_Q61656_DDX5_MOUSE__chr11_-1_106784876_106784983_ENSMUST00000133426|
"""index: 11577, intensity: 3829.0, mobility: 0.986"""	0.572867	0.0013587	0.00260875	NEFRAWTDIKPVKPIKAKPQY	generic|sp_Q7TSJ2-3_MAP6_MOUSE__chr7_1_99269285_99269317_ENSMUST00000208978__II_884492	|generic|sp_Q7TSJ2_MAP6_MOUSE__chr7_1_99336781_99337002_ENSMUST00000122101__II_884487	|generic|sp_Q7TSJ2-2_MAP6_MOUSE__chr7_1_99269285_99269317_ENSMUST00000208978__II_884487	|generic|tr_D3Z6W1_D3Z6W1_MOUSE__chr7_1_99269285_99269317_ENSMUST00000208978__II_884487	|generic|II_884478_TX=10090	|generic|tr_A0A140LIT9_A0A140LIT9_MOUSE__chr7_1_99336781_99337002_ENSMUST00000122101|
"""index: 22890, intensity: 3266.0, mobility: 0.943"""	0.572816	0.0013587	0.00260972	YGGFMTSEKSQTPLVTLFKNAIIKNAHKKGQ	generic|sp_P01193_COLI_MOUSE|
"""index: 12130, intensity: 4057.0, mobility: 0.896"""	0.572522	0.0013587	0.00261527	MGSNKGASQAGMTGYGMPRQIM	generic|tr_Q9D6K2_Q9D6K2_MOUSE	|generic|sp_Q9R1Q8_TAGL3_MOUSE|
"""index: 2867, intensity: 3814.0, mobility: 0.948"""	0.571335	0.0013587	0.00263784	KTETQEKNTLPTKETIEQEKRSEIS	generic|tr_A6H6H4_A6H6H4_MOUSE|
"""index: 3980, intensity: 6260.0, mobility: 0.898"""	0.571282	0.0013587	0.00263885	LSTSDTSHRGTPSEDEAKAETIRNLR	generic|sp_Q8JZP2_SYN3_MOUSE__chr10_-1_86466975_86467268_ENSMUST00000145864__II_1149215	|generic|tr_Q9QZA3_Q9QZA3_MOUSE__chr10_-1_86407609_86407689_ENSMUST00000145864	|generic|tr_Q3KN99_Q3KN99_MOUSE__chr10_-1_86407609_86407689_ENSMUST00000145864|
"""index: 16566, intensity: 4778.0, mobility: 1.038"""	0.571098	0.0013587	0.00264237	NQVPSEDFERAPQSPTLAPAKVAAPNL	generic|sp_P97792_CXAR_MOUSE__chr16_1_78334866_78334964_ENSMUST00000231251|
"""index: 18332, intensity: 4474.0, mobility: 1.002"""	0.570445	0.0013587	0.00265489	DLSGGSRQQEAPSNLSVNELLTPQGPR	generic|tr_Q8CAD1_Q8CAD1_MOUSE__chrX_1_20851679_20851816_ENSMUST00000136451__II_836925|
"""index: 22063, intensity: 4613.0, mobility: 0.935"""	0.570192	0.0013587	0.00265975	QGAFLPTELSLPHPDTQIHAE	generic|tr_I7HFI3_I7HFI3_MOUSE__chr9_1_32247112_32247219_ENSMUST00000174730__II_855045	|generic|sp_Q811P8_RHG32_MOUSE__chr9_1_32247112_32247219_ENSMUST00000174730__II_855045	|generic|sp_Q811P8-2_RHG32_MOUSE__chr9_1_32247112_32247219_ENSMUST00000174730__II_855045	|generic|tr_Q3US80_Q3US80_MOUSE|
"""index: 5571, intensity: 14118.0, mobility: 1.010"""	0.569694	0.0013587	0.00266936	EAVWGDGSPEPSPRE	generic|sp_P01193_COLI_MOUSE|
"""index: 24782, intensity: 2596.0, mobility: 1.235"""	0.569459	0.0013587	0.00267391	SGSTPLFSSSSPGYPLTSGTVY	generic|II_1141222_TX=10090	|generic|tr_A0A0A0MQB7_A0A0A0MQB7_MOUSE	|generic|tr_B9EJ72_B9EJ72_MOUSE	|generic|sp_Q9WTS5_TEN2_MOUSE	|generic|tr_A0A0A0MQ92_A0A0A0MQ92_MOUSE|
"""index: 26952, intensity: 2502.0, mobility: 1.181"""	0.569279	0.0013587	0.0026774	ASFSSPGSSLFSSFSSAMK	generic|tr_Q9QZA3_Q9QZA3_MOUSE__chr10_-1_86407609_86407689_ENSMUST00000145864|
"""index: 7957, intensity: 5322.0, mobility: 0.891"""	0.569106	0.0013587	0.00268075	HQPGGGKVQIVYKPVDLSKVTSK	generic|sp_P10637-3_TAU_MOUSE	|generic|sp_P10637-4_TAU_MOUSE|
"""index: 9649, intensity: 6381.0, mobility: 0.901"""	0.566852	0.0013587	0.00272486	DIPNPIGSENSE	generic|sp_CAS1_BOVIN_|
"""index: 18514, intensity: 3944.0, mobility: 1.073"""	0.566673	0.0013587	0.0027284	AQYILQPQQSVVLQ	generic|IP_3507535_TX=10090	|generic|sp_Q99PM3_TF2AA_MOUSE	|generic|tr_Q149E9_Q149E9_MOUSE	|generic|tr_Q0VGZ0_Q0VGZ0_MOUSE	|generic|tr_Q3USX2_Q3USX2_MOUSE|
"""index: 16319, intensity: 3065.0, mobility: 1.149"""	0.566235	0.0013587	0.00273707	VPERAPLPPPVPSQFQA	generic|sp_Q0VGU4_VGF_MOUSE|
"""index: 29257, intensity: 3598.0, mobility: 1.284"""	0.565367	0.0013587	0.00275431	SVDQDLGPEVPPENVLGALLRV	generic|sp_Q9QXV0_PCS1N_MOUSE|
"""index: 477, intensity: 2619.0, mobility: 0.883"""	0.565258	0.0013587	0.00275649	GTQVDEGVRSAS	generic|tr_Q3TAS8_Q3TAS8_MOUSE__chr18_-1_43324332_43324412_ENSMUST00000237707	|generic|tr_E9PWE8_E9PWE8_MOUSE__chr18_-1_43324332_43324412_ENSMUST00000237707	|generic|sp_Q62188_DPYL3_MOUSE__chr18_-1_43324332_43324412_ENSMUST00000237707	|generic|tr_Q3TT92_Q3TT92_MOUSE__chr18_-1_43324332_43324412_ENSMUST00000237707|
"""index: 3821, intensity: 3716.0, mobility: 0.995"""	0.564643	0.0013587	0.00276879	SCKSELPSSAPGGGGV	generic|sp_P59648_FXYD7_MOUSE__chr7_-1_31042882_31051386_ENSMUST00000073892	|generic|tr_A0A0U1RPY2_A0A0U1RPY2_MOUSE	|generic|tr_Q6P8R9_Q6P8R9_MOUSE|
"""index: 7595, intensity: 7238.0, mobility: 0.912"""	0.563948	0.0013587	0.00278277	AEPPPPEPPRI	generic|sp_Q8BIF0_C99L2_MOUSE	|generic|sp_Q8BIF0-2_C99L2_MOUSE	|generic|tr_I7HJQ8_I7HJQ8_MOUSE	|generic|tr_A2AP74_A2AP74_MOUSE|
"""index: 7131, intensity: 46415.0, mobility: 0.899"""	0.563627	0.0013587	0.00278925	AEPPPPEPPRI	generic|sp_Q8BIF0_C99L2_MOUSE	|generic|sp_Q8BIF0-2_C99L2_MOUSE	|generic|tr_I7HJQ8_I7HJQ8_MOUSE	|generic|tr_A2AP74_A2AP74_MOUSE|
"""index: 17559, intensity: 4376.0, mobility: 1.185"""	0.563438	0.0013587	0.00279307	IVQEMPPQSPANIYYKV	generic|sp_P52800_EFNB2_MOUSE__chr8_-1_8660480_8660584_ENSMUST00000209169__II_867982	|generic|tr_Q544L9_Q544L9_MOUSE|
"""index: 3765, intensity: 4426.0, mobility: 0.843"""	0.563376	0.0013587	0.00279432	LAANGKSADCSVEEEPWKREK	generic|II_1004965_TX=10090	|generic|tr_Q3UYK6_Q3UYK6_MOUSE__chr2_1_102781469_102781534_ENSMUST00000154446	|generic|tr_Q3USU5_Q3USU5_MOUSE__chr2_1_102781469_102781534_ENSMUST00000154446	|generic|sp_P43006-2_EAA2_MOUSE__chr2_1_102781469_102781534_ENSMUST00000154446|
"""index: 5071, intensity: 3248.0, mobility: 0.990"""	0.56325	0.0013587	0.00279687	SDIPNPIGSENSEK	generic|sp_CAS1_BOVIN_|
"""index: 10935, intensity: 5671.0, mobility: 1.031"""	0.563226	0.0013587	0.00279735	ASFDKAKLKKTETQEKNTLPTKETIEQEKRSEIS	generic|tr_A6H6H4_A6H6H4_MOUSE|
"""index: 1229, intensity: 5537.0, mobility: 0.882"""	0.562592	0.0013587	0.00281024	EAKPAPTEVKTVPNDATQTKENESKA	generic|tr_A0A0A6YY91_A0A0A6YY91_MOUSE__II_850562	|generic|sp_P13595_NCAM1_MOUSE	|generic|sp_P13595-2_NCAM1_MOUSE	|generic|tr_E9QB01_E9QB01_MOUSE	|generic|tr_A0A0A6YY47_A0A0A6YY47_MOUSE|
"""index: 19612, intensity: 5596.0, mobility: 0.952"""	0.561998	0.0013587	0.00282236	TSPPIGTVTPALKLTKTIQVPQQKAMVPLH	generic|II_1086724_TX=10090	|generic|tr_Q3U8V1_Q3U8V1_MOUSE__chr15_-1_83149191_83149238_ENSMUST00000149802	|generic|tr_Q3TJ78_Q3TJ78_MOUSE__chr15_-1_83149191_83149238_ENSMUST00000149802	|generic|tr_Q8C713_Q8C713_MOUSE	|generic|tr_Q571G8_Q571G8_MOUSE__chr15_-1_83149191_83149238_ENSMUST00000149802	|generic|sp_Q8BG81_PDIP3_MOUSE__chr15_-1_83149191_83149238_ENSMUST00000149802|
"""index: 20705, intensity: 2516.0, mobility: 1.204"""	0.561982	0.0013587	0.00282268	QNPAGPVAIAPELESKESVL	generic|tr_Q5SSP3_Q5SSP3_MOUSE	|generic|tr_Q3US35_Q3US35_MOUSE	|generic|tr_Q9ESU8_Q9ESU8_MOUSE	|generic|tr_Q8BXT5_Q8BXT5_MOUSE	|generic|sp_O35874_SATT_MOUSE|
"""index: 987, intensity: 4110.0, mobility: 0.919"""	0.561697	0.0013587	0.00282851	GDEQPLTENPR	generic|tr_A0A1W2P7R2_A0A1W2P7R2_MOUSE	|generic|sp_P01193_COLI_MOUSE|
"""index: 18411, intensity: 5765.0, mobility: 1.044"""	0.560917	0.0013587	0.00284453	AVVPLQAGDGEEGPAPQPHSPPSTKTPPANGAPPRVLQKLVEEDRIG	generic|sp_E9PUL5_PRRT2_MOUSE|
"""index: 27016, intensity: 2927.0, mobility: 1.179"""	0.560324	0.0013587	0.00285679	ASFSSPGSSLFSSFSSAMK	generic|tr_Q9QZA3_Q9QZA3_MOUSE__chr10_-1_86407609_86407689_ENSMUST00000145864|
"""index: 22147, intensity: 4115.0, mobility: 0.899"""	0.560295	0.0013587	0.00285738	AFLPTELSLPHPDTQIHAE	generic|tr_I7HFI3_I7HFI3_MOUSE__chr9_1_32247112_32247219_ENSMUST00000174730__II_855045	|generic|sp_Q811P8_RHG32_MOUSE__chr9_1_32247112_32247219_ENSMUST00000174730__II_855045	|generic|sp_Q811P8-2_RHG32_MOUSE__chr9_1_32247112_32247219_ENSMUST00000174730__II_855045	|generic|tr_Q3US80_Q3US80_MOUSE|
"""index: 24987, intensity: 3889.0, mobility: 0.992"""	0.559641	0.0013587	0.00287095	SPAAPSPGSSGGGGFFSSLSNAVKQTTA	generic|sp_O88935_SYN1_MOUSE__chr6_1_115261704_115261733_ENSMUST00000203768	|generic|sp_O88935-1_SYN1_MOUSE__chr6_1_115261704_115261733_ENSMUST00000203768	|generic|sp_O88935-3_SYN1_MOUSE__chr6_1_115261704_115261733_ENSMUST00000203768|
"""index: 14922, intensity: 4138.0, mobility: 0.922"""	0.55943	0.0013587	0.00287534	SKMAEEKLILKMEQIKENREANLA	generic|tr_Q9CZ46_Q9CZ46_MOUSE__IP_987562	|generic|tr_Q545S4_Q545S4_MOUSE|
"""index: 20355, intensity: 4635.0, mobility: 0.947"""	0.559007	0.0013587	0.00288417	LQTLHPYNTFAAGFNSTGLPH	generic|tr_A0A5S9EES2_A0A5S9EES2_MOUSE	|generic|tr_A2AGI2_A2AGI2_MOUSE	|generic|tr_B2RWZ9_B2RWZ9_MOUSE	|generic|tr_Q69ZI4_Q69ZI4_MOUSE	|generic|tr_A0A5S9EER5_A0A5S9EER5_MOUSE	|generic|tr_A2AGI3_A2AGI3_MOUSE	|generic|sp_Q8BYM5_NLGN3_MOUSE|
"""index: 8300, intensity: 136146.0, mobility: 0.992"""	0.558866	0.0013587	0.00288713	IVAPPGGRSNITSLG	generic|tr_Q3TXY0_Q3TXY0_MOUSE__chr5_1_37273379_37273519_ENSMUST00000202377	|generic|tr_Q6P1J1_Q6P1J1_MOUSE__chr5_1_37273379_37273519_ENSMUST00000202377	|generic|sp_P97427_DPYL1_MOUSE__chr5_1_37273379_37273519_ENSMUST00000202377	|generic|tr_Q3TY94_Q3TY94_MOUSE__chr5_1_37273379_37273519_ENSMUST00000202377|
"""index: 12413, intensity: 2601.0, mobility: 0.856"""	0.558825	0.0013587	0.00288799	FSLSGAQIDDNIPRRTTQ	generic|sp_O08553_DPYL2_MOUSE|
"""index: 7207, intensity: 3097.0, mobility: 1.222"""	0.558802	0.0013587	0.00288846	EQAVTDAAMTSKTLGKVT	generic|sp_P20357_MTAP2_MOUSE__chr1_1_66438885_66439007_ENSMUST00000172486	|generic|tr_G3UZK9_G3UZK9_MOUSE	|generic|tr_Q3URJ7_Q3URJ7_MOUSE	|generic|tr_A0A668KLC6_A0A668KLC6_MOUSE__chr1_1_66438885_66439007_ENSMUST00000172486|
"""index: 15376, intensity: 6398.0, mobility: 0.842"""	0.558672	0.0013587	0.00289118	ASVTTQPTEFKIKL	generic|tr_Q3U8V1_Q3U8V1_MOUSE__chr15_-1_83149191_83149238_ENSMUST00000149802	|generic|tr_Q3TJ78_Q3TJ78_MOUSE__chr15_-1_83149191_83149238_ENSMUST00000149802	|generic|tr_Q3UDD3_Q3UDD3_MOUSE__chr15_-1_83149191_83149238_ENSMUST00000149802	|generic|tr_Q571G8_Q571G8_MOUSE__chr15_-1_83149191_83149238_ENSMUST00000149802	|generic|sp_Q8BG81_PDIP3_MOUSE__chr15_-1_83149191_83149238_ENSMUST00000149802|
"""index: 15847, intensity: 5244.0, mobility: 1.044"""	0.558618	0.0013587	0.00289231	AQQMQQQNPEFVEQIRSQVVR	generic|sp_Q8BJU0_SGTA_MOUSE__chr10_-1_81049249_81049338_ENSMUST00000219126__II_3468303	|generic|sp_Q8BJU0-2_SGTA_MOUSE__chr10_-1_81049249_81049338_ENSMUST00000219126__II_3468303|
"""index: 4886, intensity: 3002.0, mobility: 0.824"""	0.558371	0.0013587	0.00289751	SKQETQSAEPPPPEPPRI	generic|sp_Q8BIF0_C99L2_MOUSE	|generic|sp_Q8BIF0-2_C99L2_MOUSE	|generic|tr_I7HJQ8_I7HJQ8_MOUSE	|generic|tr_A2AP74_A2AP74_MOUSE|
"""index: 6983, intensity: 21510.0, mobility: 1.157"""	0.558293	0.0013587	0.00289913	ATPASAQTAAKREIYL	generic|tr_Q2TJI9_Q2TJI9_MOUSE__chr18_-1_38189545_38189796_ENSMUST00000160721__II_1060469	|generic|tr_F7BJK1_F7BJK1_MOUSE__chr18_-1_38189545_38189796_ENSMUST00000160721__II_1060474	|generic|tr_Q2TJI7_Q2TJI7_MOUSE|
"""index: 3314, intensity: 4092.0, mobility: 0.861"""	0.557851	0.0013587	0.00290844	IDDHVPKRASARILAPPGGRSSG	generic|sp_Q9EQF6_DPYL5_MOUSE__chr5_1_30791522_30791638_ENSMUST00000198503__II_944569|
"""index: 3095, intensity: 6201.0, mobility: 0.933"""	0.55782	0.0013587	0.00290909	LVQLAGTRESVDSAKPR	generic|sp_P35455_NEU2_MOUSE|
"""index: 29283, intensity: 13832.0, mobility: 1.247"""	0.556589	0.0013587	0.00293515	LLYQEPVLGPVRGPFPIIV	generic|sp_CASB_BOVIN_|
"""index: 910, intensity: 3471.0, mobility: 0.821"""	0.556558	0.0013587	0.00293582	FPKPEGSQDKSLHN	generic|sp_P47867_SCG3_MOUSE__II_3456604	|generic|sp_P47867-2_SCG3_MOUSE__II_3456604	|generic|tr_A0A1Y7VLI5_A0A1Y7VLI5_MOUSE|
"""index: 2623, intensity: 12765.0, mobility: 0.924"""	0.555218	0.0013587	0.00296446	KTETQEKNPLPSKETIEQEKQAGES	generic|sp_P20065_TYB4_MOUSE__chrX_-1_167207501_167208325_ENSMUST00000112175	|generic|tr_Q6ZWX2_Q6ZWX2_MOUSE__chrX_-1_167207501_167208325_ENSMUST00000112175|
"""index: 4032, intensity: 9972.0, mobility: 0.935"""	0.555188	0.0013587	0.00296511	TLPTKETIEQEKRSEIS	generic|tr_A6H6H4_A6H6H4_MOUSE|
"""index: 5841, intensity: 6346.0, mobility: 1.011"""	0.555149	0.0013587	0.00296594	GLPPVAHPPHAPSPGQTVKPEADRDHTSDQL	generic|tr_A0A0J9YU62_A0A0J9YU62_MOUSE__chr5_-1_33249103_33249207_ENSMUST00000202962__II_942165	|generic|sp_O88712_CTBP1_MOUSE__chr5_-1_33249103_33249207_ENSMUST00000202962__II_942165	|generic|sp_O88712-2_CTBP1_MOUSE__chr5_-1_33249103_33249207_ENSMUST00000202962__II_942165	|generic|sp_O88712-3_CTBP1_MOUSE__chr5_-1_33249103_33249207_ENSMUST00000202962__II_942165|
"""index: 4702, intensity: 19380.0, mobility: 0.990"""	0.55502	0.0013587	0.00296873	AVWGDGSPEPSPRE	generic|sp_P01193_COLI_MOUSE|
"""index: 6106, intensity: 9165.0, mobility: 0.872"""	0.554762	0.0013587	0.00297427	AEPPPPEPPRI	generic|sp_Q8BIF0_C99L2_MOUSE	|generic|sp_Q8BIF0-2_C99L2_MOUSE	|generic|tr_I7HJQ8_I7HJQ8_MOUSE	|generic|tr_A2AP74_A2AP74_MOUSE|
"""index: 1960, intensity: 2961.0, mobility: 0.762"""	0.554695	0.0013587	0.00297572	QIDDHVPKRASA	generic|sp_Q9EQF6_DPYL5_MOUSE__chr5_1_30791522_30791638_ENSMUST00000198503__II_944569|
"""index: 1205, intensity: 2572.0, mobility: 0.920"""	0.55449	0.0013587	0.00298015	LSGAQIDDNNPR	generic|tr_Q3TXY0_Q3TXY0_MOUSE__chr5_1_37273379_37273519_ENSMUST00000202377	|generic|tr_Q6P1J1_Q6P1J1_MOUSE__chr5_1_37273379_37273519_ENSMUST00000202377	|generic|sp_P97427_DPYL1_MOUSE__chr5_1_37273379_37273519_ENSMUST00000202377	|generic|tr_Q3TY94_Q3TY94_MOUSE__chr5_1_37273379_37273519_ENSMUST00000202377|
"""index: 13449, intensity: 5216.0, mobility: 1.010"""	0.554185	0.0013587	0.00298674	AQMEEKPVPAAPVPSPVAPAPVPSRRNPPGGKSSLVLG	generic|sp_P97825_JUPI1_MOUSE__II_1124041|
"""index: 3312, intensity: 4628.0, mobility: 0.857"""	0.553765	0.0013587	0.00299584	GAQIDDNIPR	generic|sp_O08553_DPYL2_MOUSE|
"""index: 1221, intensity: 4107.0, mobility: 0.879"""	0.553715	0.0013587	0.00299693	EAKPAPTEVKTVPNDATQTKENESKA	generic|tr_A0A0A6YY91_A0A0A6YY91_MOUSE__II_850562	|generic|sp_P13595_NCAM1_MOUSE	|generic|sp_P13595-2_NCAM1_MOUSE	|generic|tr_E9QB01_E9QB01_MOUSE	|generic|tr_A0A0A6YY47_A0A0A6YY47_MOUSE|
"""index: 22556, intensity: 5540.0, mobility: 0.879"""	0.553528	0.0013587	0.00300099	LPGPLQDMFK	generic|sp_P63040_CPLX1_MOUSE	|generic|sp_P84086_CPLX2_MOUSE|
"""index: 4783, intensity: 2605.0, mobility: 0.898"""	0.553239	0.0013587	0.00300729	QAMEDIKQME	generic|sp_CAS1_BOVIN_|
"""index: 7452, intensity: 12501.0, mobility: 1.168"""	0.552996	0.0013587	0.00301259	RPQPPPPPPSAASPGATPGSATASAERASTAAPVA	generic|sp_O88935_SYN1_MOUSE__chr6_1_115261704_115261733_ENSMUST00000203768	|generic|sp_O88935-1_SYN1_MOUSE__chr6_1_115261704_115261733_ENSMUST00000203768	|generic|sp_O88935-3_SYN1_MOUSE__chr6_1_115261704_115261733_ENSMUST00000203768|
"""index: 10071, intensity: 2644.0, mobility: 1.211"""	0.552826	0.0013587	0.0030163	SQQPPQPQQAYSQKALL	generic|sp_P70297_STAM1_MOUSE__chr2_1_14102418_14102489_ENSMUST00000193636__II_1014500	|generic|IP_1121602_TX=10090	|generic|tr_Q3UMC8_Q3UMC8_MOUSE__chr2_1_14102418_14102489_ENSMUST00000193636	|generic|tr_Q9CU37_Q9CU37_MOUSE	|generic|tr_Q3TPR2_Q3TPR2_MOUSE__chr2_1_14141735_14141881_ENSMUST00000193636|
"""index: 1634, intensity: 3102.0, mobility: 0.795"""	0.552646	0.0013587	0.00302025	GPGGPPTPLH	generic|sp_Q8C3Q5_SHSA7_MOUSE__II_898423	|generic|tr_F6T9T6_F6T9T6_MOUSE__II_898423	|generic|sp_Q8C3Q5-2_SHSA7_MOUSE|
"""index: 27286, intensity: 3581.0, mobility: 0.898"""	0.552361	0.0013587	0.00302649	SPQLATLADEVSASLAKQ	generic|II_1128081_TX=10090	|generic|II_1128079_TX=10090	|generic|tr_A0A0A0MQC7_A0A0A0MQC7_MOUSE	|generic|tr_A2A5Y6_A2A5Y6_MOUSE	|generic|sp_P10637_TAU_MOUSE	|generic|sp_P10637-2_TAU_MOUSE	|generic|sp_P10637-3_TAU_MOUSE	|generic|sp_P10637-4_TAU_MOUSE	|generic|tr_Q3UH19_Q3UH19_MOUSE	|generic|sp_P10637-6_TAU_MOUSE	|generic|tr_Q8C5K4_Q8C5K4_MOUSE	|generic|tr_Q547J4_Q547J4_MOUSE	|generic|tr_B1AQW2_B1AQW2_MOUSE	|generic|sp_TAU_HUMAN_|
"""index: 17054, intensity: 4177.0, mobility: 0.946"""	0.552345	0.0013587	0.00302685	LPGPLQDMFKK	generic|sp_P63040_CPLX1_MOUSE	|generic|sp_P84086_CPLX2_MOUSE|
"""index: 8600, intensity: 5950.0, mobility: 0.840"""	0.552277	0.0013587	0.00302833	NPLPSKETIEQEKQAGES	generic|sp_P20065_TYB4_MOUSE__chrX_-1_167207501_167208325_ENSMUST00000112175	|generic|tr_Q6ZWX2_Q6ZWX2_MOUSE__chrX_-1_167207501_167208325_ENSMUST00000112175|
"""index: 26552, intensity: 3515.0, mobility: 1.274"""	0.551926	0.0013587	0.00303605	SQPTLFTFEPPVSSHMQPTLS	generic|tr_Q3ZB56_Q3ZB56_MOUSE	|generic|sp_Q9Z1S8_GAB2_MOUSE	|generic|tr_Q3ZB59_Q3ZB59_MOUSE	|generic|tr_Q3ZB57_Q3ZB57_MOUSE|
"""index: 6655, intensity: 5620.0, mobility: 1.127"""	0.551146	0.0013587	0.00305326	AEEEAVWGDGSPEPSPRE	generic|sp_P01193_COLI_MOUSE|
"""index: 16534, intensity: 4233.0, mobility: 1.060"""	0.550735	0.0013587	0.00306238	AAAPMIGYPMPTGYSQ	generic|tr_Q921Y3_Q921Y3_MOUSE__chr11_-1_106781850_106782137_ENSMUST00000133426__II_1125049	|generic|tr_Q9CSD9_Q9CSD9_MOUSE__chr11_-1_106783954_106783992_ENSMUST00000133426__II_1125049	|generic|tr_Q3V0Z8_Q3V0Z8_MOUSE__chr11_-1_106784876_106784983_ENSMUST00000133426__II_1125049	|generic|tr_A1L333_A1L333_MOUSE__chr11_-1_106784876_106784983_ENSMUST00000133426__II_1125049	|generic|tr_Q3UXW3_Q3UXW3_MOUSE__chr11_-1_106784876_106784983_ENSMUST00000133426__II_1125049	|generic|tr_Q5U222_Q5U222_MOUSE__chr11_-1_106784876_106784983_ENSMUST00000133426__II_1125049	|generic|tr_Q8BTS0_Q8BTS0_MOUSE__chr11_-1_106784876_106784983_ENSMUST00000133426__II_1125049|
"""index: 13444, intensity: 5109.0, mobility: 0.974"""	0.550724	0.0013587	0.00306262	GQPASGGGGGYGPQGDYGQQGYGQQGAPTSF	generic|sp_Q62277_SYPH_MOUSE|
"""index: 3265, intensity: 5179.0, mobility: 0.916"""	0.549947	0.0013587	0.00307991	QPPPPPYYPPEDKKTQ	generic|tr_Q3TRG5_Q3TRG5_MOUSE__II_1123726	|generic|sp_P97765_WBP2_MOUSE__II_1123728	|generic|sp_P97765-2_WBP2_MOUSE__II_1123726	|generic|chr11_-1_116079543_116079920_ENSMUST00000074628|
[truncated: 2,639,168 more chars]
