# Supplementary material for: Ion Mobility Coupled to a Time-of-Flight Mass Analyzer Combined With Fragment Intensity Predictions Improves Identification of Classical Bioactive Peptides and Small Open Reading Frame-Encoded Peptides
Source: Front Cell Dev Biol. 2021 Sep 17;9:720570. doi: 10.3389/fcell.2021.720570 (PMC8484717; doi:10.3389/fcell.2021.720570)
Supplement: Supplementary file 15 [file Data_Sheet_3.ZIP › sORFs_P5_cerebellum_a_1_1_1133.msgf_allfeatures.pout_dec]

PSMId	score	q-value	posterior_error_prob	peptide	proteinIds
"""index: 3274, intensity: 2774.0, mobility: 0.784"""	0.81324	0.0013587	0.000462545	KDVPLAPK	generic|tr_E9QLR8_E9QLR8_MOUSE__II_882704_REVERSED	|generic|tr_Q5SEK5_Q5SEK5_MOUSE__II_882704_REVERSED	|generic|tr_Q3UH62_Q3UH62_MOUSE_REVERSED	|generic|sp_Q924W6_TRI66_MOUSE_REVERSED	|generic|sp_Q924W6-2_TRI66_MOUSE_REVERSED	|generic|tr_E9PZP2_E9PZP2_MOUSE_REVERSED	|generic|tr_B2RQQ4_B2RQQ4_MOUSE_REVERSED|
"""index: 3278, intensity: 4203.0, mobility: 0.784"""	0.768625	0.0013587	0.000637168	KDVPLAPK	generic|tr_E9QLR8_E9QLR8_MOUSE__II_882704_REVERSED	|generic|tr_Q5SEK5_Q5SEK5_MOUSE__II_882704_REVERSED	|generic|tr_Q3UH62_Q3UH62_MOUSE_REVERSED	|generic|sp_Q924W6_TRI66_MOUSE_REVERSED	|generic|sp_Q924W6-2_TRI66_MOUSE_REVERSED	|generic|tr_E9PZP2_E9PZP2_MOUSE_REVERSED	|generic|tr_B2RQQ4_B2RQQ4_MOUSE_REVERSED|
"""index: 12194, intensity: 7080.0, mobility: 1.076"""	0.342319	0.00166667	0.014048	GPAPAPAPAPAPAPAPAPAPAAAPAPTSAAGGPVASGVSAAPVSAAPA	generic|tr_E9QP19_E9QP19_MOUSE__chr3_1_103339303_103339347_ENSMUST00000198706__II_981001_REVERSED	|generic|tr_E9QME5_E9QME5_MOUSE__chr3_1_103339303_103339347_ENSMUST00000198706_REVERSED|
"""index: 1570, intensity: 2552.0, mobility: 0.840"""	0.290504	0.00202675	0.0205704	LEDETDLIQ	generic|sp_Q01065_PDE1B_MOUSE__chr15_1_103519950_103520066_ENSMUST00000226468__II_3483233_REVERSED	|generic|tr_Q9DBS6_Q9DBS6_MOUSE__chr15_1_103525240_103525341_ENSMUST00000226468__II_3483233_REVERSED	|generic|tr_A0A2I3BPC1_A0A2I3BPC1_MOUSE__chr15_1_103519950_103520066_ENSMUST00000226468__II_3483233_REVERSED	|generic|tr_A0A2I3BR90_A0A2I3BR90_MOUSE__chr15_1_103519950_103520066_ENSMUST00000226468_REVERSED	|generic|tr_Q6PDS5_Q6PDS5_MOUSE__chr15_1_103519950_103520066_ENSMUST00000226468_REVERSED|
"""index: 20632, intensity: 9092.0, mobility: 0.825"""	0.271555	0.00232019	0.0236479	HIGKKQHK	generic|tr_V9GWW1_V9GWW1_MOUSE__chr9_1_72330992_72331177_ENSMUST00000184399__II_847345_REVERSED	|generic|tr_Q3TEI2_Q3TEI2_MOUSE__chr9_1_72330992_72331177_ENSMUST00000184399__II_847345_REVERSED	|generic|sp_Q68FE8_Z280D_MOUSE__chr9_1_72330992_72331177_ENSMUST00000184399__II_847345_REVERSED	|generic|sp_Q68FE8-2_Z280D_MOUSE__chr9_1_72330992_72331177_ENSMUST00000184399__II_847345_REVERSED	|generic|sp_Q68FE8-3_Z280D_MOUSE__chr9_1_72330992_72331177_ENSMUST00000184399__II_847345_REVERSED	|generic|tr_V9GXP2_V9GXP2_MOUSE__chr9_1_72330992_72331177_ENSMUST00000184399__II_847345_REVERSED	|generic|tr_V9GXC9_V9GXC9_MOUSE_REVERSED|
"""index: 2593, intensity: 3892.0, mobility: 0.861"""	0.23139	0.00269024	0.0317629	LYSMGPALSR	generic|IP_845702_TX=10090_REVERSED|
"""index: 16577, intensity: 5383.0, mobility: 1.066"""	0.224372	0.00289855	0.0334397	ATHAAQLASRSRHM	generic|IP_891422_TX=10090_REVERSED	|generic|IP_891417_TX=10090_REVERSED|
"""index: 12418, intensity: 9828.0, mobility: 1.130"""	0.164124	0.00319943	0.0518828	DEAKTVPELDISDIYMLNLKHNIALASHELA	generic|sp_P70303_PYRG2_MOUSE_REVERSED	|generic|sp_P70303-2_PYRG2_MOUSE_REVERSED	|generic|sp_P70303-3_PYRG2_MOUSE_REVERSED|
"""index: 13600, intensity: 2517.0, mobility: 0.747"""	0.143328	0.00354862	0.0602918	AMSPLSLNPEPR	generic|IP_996255_TX=10090_REVERSED|
"""index: 8341, intensity: 7557.0, mobility: 0.848"""	0.141762	0.00381415	0.0609754	LSSDLETKGESLHFAK	generic|IP_911425_TX=10090_REVERSED|
"""index: 11997, intensity: 6181.0, mobility: 0.914"""	0.107895	0.00414365	0.0776825	KSIIDYCMKMVTRQSFLHLSRKR	generic|IP_1060068_TX=10090_REVERSED|
"""index: 16093, intensity: 24712.0, mobility: 0.959"""	0.101459	0.00440827	0.0813088	FFIFHKFSTNLHAEEQLQ	generic|chr6_1_83338310_83338480_ENSMUST00000101245_REVERSED	|generic|sp_Q921Y0_MOB1A_MOUSE__chr6_1_83340185_83340253_ENSMUST00000101245_REVERSED	|generic|sp_Q921Y0-2_MOB1A_MOUSE__chr6_1_83340185_83340253_ENSMUST00000101245_REVERSED	|generic|chr6_1_83338379_83338480_ENSMUST00000101245_REVERSED	|generic|tr_Q3T9U1_Q3T9U1_MOUSE__chr5_1_88745059_88745154_ENSMUST00000155298_REVERSED	|generic|tr_Q3UDM0_Q3UDM0_MOUSE__chr5_1_88745059_88745154_ENSMUST00000155298_REVERSED|
"""index: 2166, intensity: 3985.0, mobility: 0.825"""	0.0833745	0.00470272	0.0923562	GRLNCGRSLLERNV	generic|IP_923604_TX=10090_REVERSED|
"""index: 1764, intensity: 7799.0, mobility: 0.885"""	0.0688332	0.00503863	0.10222	TLEAEQQCKLKEATAK	generic|tr_B1AR51_B1AR51_MOUSE__II_1134723_REVERSED	|generic|tr_F7DC70_F7DC70_MOUSE__II_1134738_REVERSED	|generic|tr_B1AR52_B1AR52_MOUSE__II_1134738_REVERSED	|generic|tr_B7FAT5_B7FAT5_MOUSE_REVERSED|
"""index: 3926, intensity: 4389.0, mobility: 0.872"""	0.0683334	0.00536373	0.102576	LTEKRDRSTIEGWRKD	generic|IP_3482040_TX=10090_REVERSED|
"""index: 865, intensity: 2542.0, mobility: 0.903"""	0.0655518	0.00568752	0.104574	LISQASTHYIV	generic|sp_P07759_SPA3K_MOUSE_REVERSED	|generic|tr_A0A0R4J0I1_A0A0R4J0I1_MOUSE_REVERSED|
"""index: 14955, intensity: 3426.0, mobility: 0.788"""	0.0620859	0.00601202	0.107114	AQSTSRRL	generic|tr_F6WMX7_F6WMX7_MOUSE__II_864575_REVERSED	|generic|tr_A0JLX6_A0JLX6_MOUSE_REVERSED	|generic|tr_B7ZND1_B7ZND1_MOUSE_REVERSED	|generic|sp_Q9CTY5_MICU3_MOUSE_REVERSED|
"""index: 12187, intensity: 2969.0, mobility: 1.184"""	0.0585712	0.00631229	0.109746	GPAPAPAPAPAPAPAPAPAPAPAAAPAPTSAAGGPVASGVSAAPVSAA	generic|sp_Q99PP7_TRI33_MOUSE__chr3_1_103339303_103339347_ENSMUST00000198706__II_981001_REVERSED	|generic|sp_Q99PP7-2_TRI33_MOUSE__chr3_1_103339303_103339347_ENSMUST00000198706_REVERSED|
"""index: 15421, intensity: 3850.0, mobility: 1.190"""	0.0531963	0.0066357	0.113882	TWPMLRVRPRSTSHTRTWLSTPRSAWVS	generic|II_1062096_TX=10090_REVERSED|
"""index: 2347, intensity: 3392.0, mobility: 0.827"""	0.050134	0.00681155	0.116301	LVAADKQQE	generic|tr_Q8BN38_Q8BN38_MOUSE__II_3474964_REVERSED	|generic|sp_P97412_LYST_MOUSE_REVERSED	|generic|sp_P97412-2_LYST_MOUSE_REVERSED	|generic|tr_G5E8Q0_G5E8Q0_MOUSE_REVERSED|
"""index: 2802, intensity: 3774.0, mobility: 0.806"""	0.016288	0.00713591	0.146192	GAGEPPPPPP	generic|chr17_-1_46487530_46487595_ENSMUST00000047034_REVERSED|
"""index: 6758, intensity: 4356.0, mobility: 0.854"""	0.0162723	0.00745301	0.146207	FVVNRPKED	generic|tr_A0A0N4SVU2_A0A0N4SVU2_MOUSE__chr3_1_40745684_40745788_ENSMUST00000203267_REVERSED	|generic|tr_E0CY23_E0CY23_MOUSE__chr3_1_40745684_40745788_ENSMUST00000203267_REVERSED	|generic|sp_P48722_HS74L_MOUSE__chr3_1_40745684_40745788_ENSMUST00000203267_REVERSED	|generic|sp_P48722-2_HS74L_MOUSE_REVERSED|
"""index: 18822, intensity: 3938.0, mobility: 1.275"""	0.0130823	0.00777202	0.149339	SFHFTIYPF	generic|IP_3458298_TX=10090_REVERSED|
"""index: 16556, intensity: 3521.0, mobility: 1.003"""	0.0109362	0.00808538	0.151478	LWEVGMSVVKADP	generic|sp_Q3U435_MMP25_MOUSE__II_3488709_REVERSED	|generic|tr_A0A3B2WCE2_A0A3B2WCE2_MOUSE_REVERSED	|generic|tr_A0A3B2W7R0_A0A3B2W7R0_MOUSE_REVERSED|
"""index: 15758, intensity: 2697.0, mobility: 0.894"""	0.00731864	0.00837629	0.155142	YIDMIVKEE	generic|IP_972519_TX=10090_REVERSED|
"""index: 12826, intensity: 3921.0, mobility: 1.184"""	0.00131897	0.00869285	0.161382	RSRQICHTLWSWKRLAMSFIPWTSTAEQP	generic|IP_960994_TX=10090_REVERSED|
"""index: 17360, intensity: 4716.0, mobility: 1.006"""	0.000366602	0.00900322	0.162392	SATLPEQVQVHVAPQPAQLPQIAPHPRH	generic|IP_987654_TX=10090_REVERSED|
"""index: 20436, intensity: 4144.0, mobility: 0.864"""	-0.000261924	0.00932476	0.163061	SPQPRRPPQ	generic|IP_987733_TX=10090_REVERSED|
"""index: 13018, intensity: 4131.0, mobility: 0.960"""	-0.00036559	0.0096401	0.163172	LEEATTVEEWTTDFQYFSVMTIPSHPLLSM	generic|IP_3477156_TX=10090_REVERSED|
"""index: 24416, intensity: 4772.0, mobility: 0.819"""	-0.00186341	0.00996144	0.164776	WNWHPGPW	generic|IP_3461453_TX=10090_REVERSED|
"""index: 10105, intensity: 6736.0, mobility: 1.051"""	-0.00273664	0.0102762	0.165718	TALEAESSAKATQGT	generic|sp_O88746_TOM1_MOUSE_REVERSED	|generic|tr_A0A1D5RL90_A0A1D5RL90_MOUSE_REVERSED	|generic|tr_Q3UDC3_Q3UDC3_MOUSE_REVERSED|
"""index: 8417, intensity: 92542.0, mobility: 0.836"""	-0.0038964	0.0105769	0.166975	EASDLRAKVAELSDEK	generic|sp_Q922J3_CLIP1_MOUSE__chr5_-1_123590789_123590845_ENSMUST00000125340__II_931266_REVERSED	|generic|sp_Q922J3-2_CLIP1_MOUSE__chr5_-1_123590789_123590845_ENSMUST00000125340__II_931266_REVERSED	|generic|tr_D3Z2Z1_D3Z2Z1_MOUSE__chr5_-1_123590789_123590845_ENSMUST00000125340__II_931266_REVERSED	|generic|tr_F6RCU2_F6RCU2_MOUSE__chr5_-1_123590789_123590845_ENSMUST00000125340__II_931276_REVERSED	|generic|tr_F8WIA1_F8WIA1_MOUSE__chr5_-1_123590789_123590845_ENSMUST00000125340__II_931266_REVERSED	|generic|tr_Q8C0S5_Q8C0S5_MOUSE__chr5_-1_123641774_123641875_ENSMUST00000144121_REVERSED	|generic|tr_D3Z3M7_D3Z3M7_MOUSE__chr5_-1_123590789_123590845_ENSMUST00000125340_REVERSED|
"""index: 6556, intensity: 10586.0, mobility: 1.189"""	-0.00594908	0.0108905	0.16922	SPPGNIPCAR	generic|IP_917840_TX=10090_REVERSED|
"""index: 24858, intensity: 3852.0, mobility: 0.850"""	-0.00853095	0.0111928	0.172079	LWNLVLEKKDI	generic|tr_Q8BPD6_Q8BPD6_MOUSE_REVERSED	|generic|tr_O70238_O70238_MOUSE_REVERSED|
"""index: 23649, intensity: 9179.0, mobility: 0.943"""	-0.0112814	0.0115053	0.175168	LCLTHLLGPQK	generic|IP_1117645_TX=10090_REVERSED|
"""index: 8483, intensity: 18454.0, mobility: 1.040"""	-0.0121015	0.0118249	0.176097	MEEHHLVSHNWPIHLFKLLTRMWREPHLVLQEYHVLMCK	generic|tr_Q4FK50_Q4FK50_MOUSE_REVERSED|
"""index: 24205, intensity: 2990.0, mobility: 1.138"""	-0.0127608	0.0121406	0.176848	MFMKRLCHGYLPFSFPGSSLFVKSASNLDEPK	generic|IP_1011868_TX=10090_REVERSED|
"""index: 1858, intensity: 4693.0, mobility: 0.898"""	-0.0133171	0.0124204	0.177483	VKLFAREEQ	generic|sp_Q8CH77-2_NAV1_MOUSE__chr1_-1_135452800_135452931_ENSMUST00000187311__II_1034420_REVERSED	|generic|tr_A0A589P973_A0A589P973_MOUSE__chr1_-1_135452800_135452931_ENSMUST00000187311__II_1018573_REVERSED	|generic|sp_Q8CH77_NAV1_MOUSE__chr1_-1_135452800_135452931_ENSMUST00000187311_REVERSED	|generic|sp_Q8CH77-3_NAV1_MOUSE_REVERSED|
"""index: 13657, intensity: 5216.0, mobility: 0.811"""	-0.0187746	0.0127267	0.183812	LETQLIEMMERLSEYNLV	generic|tr_E9PWI6_E9PWI6_MOUSE__chr10_1_58290307_58290480_ENSMUST00000160636__II_1153857_REVERSED	|generic|tr_E0CYI9_E0CYI9_MOUSE__chr10_1_58290307_58290480_ENSMUST00000160636__II_1153857_REVERSED	|generic|sp_Q8CHG3_GCC2_MOUSE__chr10_1_58290307_58290480_ENSMUST00000160636__II_1153857_REVERSED	|generic|tr_B2RSU7_B2RSU7_MOUSE__chr10_1_58290307_58290480_ENSMUST00000160636__II_1153857_REVERSED|
"""index: 2780, intensity: 18578.0, mobility: 0.869"""	-0.0212434	0.0129952	0.186734	LPAQGECLRK	generic|IP_1097029_TX=10090_REVERSED|
"""index: 14934, intensity: 14967.0, mobility: 1.028"""	-0.0267937	0.0132911	0.19344	IDSDLRQFSYMLAEEISLGMEMHLDLLEQWYVRLHDLHVSTVDK	generic|tr_Q5DTY5_Q5DTY5_MOUSE_REVERSED	|generic|tr_Q504M2_Q504M2_MOUSE_REVERSED|
"""index: 13044, intensity: 57971.0, mobility: 1.156"""	-0.0304787	0.013599	0.197997	SLQLDSPKLNKIYRNVYSMLIPTVYSEM	generic|chr15_1_35371964_35372146_ENSMUST00000227309_REVERSED|
"""index: 12759, intensity: 6664.0, mobility: 1.001"""	-0.0313448	0.0138977	0.199081	LTGTNRRQDKYDPPPRTLHRNMQDQPSLK	generic|tr_F6U238_F6U238_MOUSE_REVERSED	|generic|tr_Q8BMG4_Q8BMG4_MOUSE_REVERSED	|generic|tr_Q6ZPH8_Q6ZPH8_MOUSE_REVERSED	|generic|tr_E9Q7L5_E9Q7L5_MOUSE_REVERSED|
"""index: 13708, intensity: 3223.0, mobility: 0.869"""	-0.0353143	0.0141911	0.204105	ETHINEHRTLQALVTFAKGCVK	generic|tr_Q8K0D9_Q8K0D9_MOUSE__chr7_1_27741025_27741063_ENSMUST00000136373__II_895342_REVERSED	|generic|tr_Q8CEA3_Q8CEA3_MOUSE__chr7_1_27741025_27741063_ENSMUST00000136373__II_895342_REVERSED	|generic|sp_P16374_ZFP60_MOUSE__chr7_1_27741025_27741063_ENSMUST00000136373_REVERSED|
"""index: 2996, intensity: 5046.0, mobility: 0.909"""	-0.0389829	0.0145065	0.208837	NVQDENLKPV	generic|IP_3467349_TX=10090_REVERSED	|generic|IP_3458831_TX=10090_REVERSED|
"""index: 13120, intensity: 13743.0, mobility: 1.170"""	-0.039628	0.0148031	0.209678	LKAMCNKIEMNRLTYILPNLMPTFVTYFV	generic|tr_Q7TQZ5_Q7TQZ5_MOUSE_REVERSED	|generic|tr_Q8VG60_Q8VG60_MOUSE_REVERSED	|generic|tr_Q8VGM3_Q8VGM3_MOUSE_REVERSED|
"""index: 27583, intensity: 11005.0, mobility: 0.874"""	-0.0413031	0.0151038	0.211874	HLVLRIRN	generic|IP_1129193_TX=10090_REVERSED|
"""index: 7322, intensity: 3062.0, mobility: 1.012"""	-0.0434757	0.0153846	0.214748	NIIKFCTRLNESSLELLP	generic|sp_Q8K2V6_IPO11_MOUSE__chr13_-1_106865861_106865956_ENSMUST00000186005_REVERSED|
"""index: 18090, intensity: 3678.0, mobility: 0.936"""	-0.0517574	0.0156397	0.225981	FVQYFQERL	generic|IP_3462186_TX=10090_REVERSED|
"""index: 3039, intensity: 2664.0, mobility: 0.833"""	-0.0567369	0.0159226	0.232947	EKPDELRL	generic|chr16_-1_17926042_17926553_ENSMUST00000003622_REVERSED|
"""index: 11962, intensity: 12377.0, mobility: 1.076"""	-0.060041	0.0162297	0.237658	SVEYIYIHTHTHIYIYIYIYIYIYIYIYIYIYVYMYK	generic|IP_1118056_TX=10090_REVERSED|
"""index: 20315, intensity: 3958.0, mobility: 1.224"""	-0.0606565	0.0165367	0.238543	VERQMEVAMHYIHHDSDNYMVANQFMLMLDRQFEAM	generic|tr_Q8CDF1_Q8CDF1_MOUSE__II_1056714_REVERSED	|generic|tr_G3X9B4_G3X9B4_MOUSE__II_1056714_REVERSED|
"""index: 17322, intensity: 26050.0, mobility: 0.873"""	-0.0615637	0.016765	0.239853	LHSARRPR	generic|chr10_1_106474701_106474865_ENSMUST00000029404__IP_1144860_TX=10090_REVERSED|
"""index: 8320, intensity: 20507.0, mobility: 0.835"""	-0.0685965	0.0170068	0.250185	EASDLRAKVAELSDEK	generic|sp_Q922J3_CLIP1_MOUSE__chr5_-1_123590789_123590845_ENSMUST00000125340__II_931266_REVERSED	|generic|sp_Q922J3-2_CLIP1_MOUSE__chr5_-1_123590789_123590845_ENSMUST00000125340__II_931266_REVERSED	|generic|tr_D3Z2Z1_D3Z2Z1_MOUSE__chr5_-1_123590789_123590845_ENSMUST00000125340__II_931266_REVERSED	|generic|tr_F6RCU2_F6RCU2_MOUSE__chr5_-1_123590789_123590845_ENSMUST00000125340__II_931276_REVERSED	|generic|tr_F8WIA1_F8WIA1_MOUSE__chr5_-1_123590789_123590845_ENSMUST00000125340__II_931266_REVERSED	|generic|tr_Q8C0S5_Q8C0S5_MOUSE__chr5_-1_123641774_123641875_ENSMUST00000144121_REVERSED	|generic|tr_D3Z3M7_D3Z3M7_MOUSE__chr5_-1_123590789_123590845_ENSMUST00000125340_REVERSED|
"""index: 23269, intensity: 3091.0, mobility: 1.050"""	-0.0768567	0.0172414	0.262731	RYLPYHQLLVP	generic|sp_Q80XL7_MPPE1_MOUSE__chr18_-1_67225702_67225878_ENSMUST00000236244_REVERSED	|generic|sp_Q80XL7-2_MPPE1_MOUSE__chr18_-1_67225702_67225878_ENSMUST00000236244_REVERSED|
"""index: 17700, intensity: 3239.0, mobility: 0.773"""	-0.0820424	0.0175385	0.270834	RRRRPWRPAR	generic|chr13_-1_69738962_69739258_ENSMUST00000065118_REVERSED|
"""index: 13696, intensity: 5522.0, mobility: 0.905"""	-0.0826736	0.0178133	0.271833	YWMNGMWILLQFQQSLSSL	generic|IP_926372_TX=10090_REVERSED|
"""index: 4565, intensity: 3596.0, mobility: 0.960"""	-0.0881158	0.018076	0.280547	YDNNKKIEEMN	generic|IP_971455_TX=10090_REVERSED|
"""index: 9285, intensity: 4022.0, mobility: 1.091"""	-0.0926281	0.0183824	0.287917	VRAGIHQNTESGPGWSADTRSRHPLSRYN	generic|sp_Q8BL06_UBP54_MOUSE__chr14_-1_20585994_20586137_ENSMUST00000143267_REVERSED|
"""index: 8398, intensity: 15518.0, mobility: 0.812"""	-0.093029	0.0186887	0.288578	ELNPSINRLFVIEVN	generic|tr_E3VRZ9_E3VRZ9_MOUSE__chr14_-1_23309015_23309215_ENSMUST00000225794_REVERSED|
"""index: 16160, intensity: 3280.0, mobility: 1.008"""	-0.093729	0.0189951	0.289735	TLFTSSTVSALVMK	generic|IP_1025165_TX=10090_REVERSED|
"""index: 30388, intensity: 43521.0, mobility: 1.448"""	-0.0938656	0.0192897	0.289961	LKKRKPPRGRRK	generic|sp_E9Q2Z1_CECR2_MOUSE__II_912294_REVERSED	|generic|sp_E9Q2Z1-2_CECR2_MOUSE__II_912294_REVERSED|
"""index: 23268, intensity: 4362.0, mobility: 1.000"""	-0.0941361	0.0195599	0.290409	LGKAQAHLPDLLL	generic|tr_Q8BTM2_Q8BTM2_MOUSE__II_1011135_REVERSED	|generic|tr_Q3TV33_Q3TV33_MOUSE_REVERSED	|generic|tr_Q3V0B6_Q3V0B6_MOUSE_REVERSED	|generic|tr_B2RU68_B2RU68_MOUSE_REVERSED	|generic|tr_E9PZ84_E9PZ84_MOUSE_REVERSED	|generic|sp_Q8C1F5_TTC16_MOUSE_REVERSED|
"""index: 15042, intensity: 3025.0, mobility: 0.891"""	-0.0993902	0.0198655	0.299205	DMLANFNSLFAVLLILYF	generic|IP_984941_TX=10090_REVERSED|
"""index: 17347, intensity: 3933.0, mobility: 0.894"""	-0.100278	0.0201711	0.300708	LNWALTSKL	generic|IP_896464_TX=10090_REVERSED|
"""index: 17184, intensity: 6327.0, mobility: 0.952"""	-0.101151	0.0204705	0.302191	SDLGLTLLMFFFLFSWFPSLPLMTM	generic|sp_Q6PGE7_SC6A7_MOUSE_REVERSED|
"""index: 30461, intensity: 25739.0, mobility: 1.371"""	-0.101679	0.020776	0.303091	LKKRKPPRGRRK	generic|sp_E9Q2Z1_CECR2_MOUSE__II_912294_REVERSED	|generic|sp_E9Q2Z1-2_CECR2_MOUSE__II_912294_REVERSED|
"""index: 21684, intensity: 3574.0, mobility: 0.846"""	-0.101914	0.0210687	0.303492	TLIDKQNLT	generic|tr_E9Q357_E9Q357_MOUSE_REVERSED|
"""index: 5177, intensity: 10846.0, mobility: 0.872"""	-0.102553	0.0213675	0.304584	VILIDNDSPLDEPKSKEQAKEPTK	generic|sp_Q9ERU9_RBP2_MOUSE__chr10_1_58452014_58452055_ENSMUST00000219332_REVERSED|
"""index: 3889, intensity: 3124.0, mobility: 0.870"""	-0.103692	0.0216332	0.306538	FIKNIALIE	generic|IP_3454790_TX=10090_REVERSED|
"""index: 28977, intensity: 9445.0, mobility: 0.922"""	-0.108637	0.0218978	0.315107	FFHLFSLCMSM	generic|IP_3483778_TX=10090_REVERSED|
"""index: 14871, intensity: 2640.0, mobility: 0.789"""	-0.111004	0.0222019	0.319265	YTNNMREVRIRDD	generic|tr_E9QPY6_E9QPY6_MOUSE__chr13_-1_92212435_92212503_ENSMUST00000190761__II_1104196_REVERSED	|generic|tr_A0A087WQ16_A0A087WQ16_MOUSE__chr13_-1_92212435_92212503_ENSMUST00000190761__II_1104194_REVERSED	|generic|tr_B2RWY6_B2RWY6_MOUSE__chr13_-1_92212435_92212503_ENSMUST00000190761__II_1104194_REVERSED	|generic|II_1104205_TX=10090_REVERSED	|generic|sp_P13705_MSH3_MOUSE__chr13_-1_92212435_92212503_ENSMUST00000190761_REVERSED|
"""index: 21811, intensity: 4159.0, mobility: 0.873"""	-0.111496	0.0224992	0.320132	TYLVVVFLM	generic|IP_952807_TX=10090_REVERSED|
"""index: 23642, intensity: 2836.0, mobility: 1.067"""	-0.112401	0.0227825	0.321733	RRREQQGLWVFRPIMRSEEERVTWMQDMLLDQRRWRDG	generic|sp_Q45KJ6-3_LN28B_MOUSE_REVERSED|
"""index: 6269, intensity: 4748.0, mobility: 1.001"""	-0.112923	0.0230793	0.322658	ELERTSEDHRILMAHEMEKQTRKK	generic|sp_Q8BYC6_TAOK3_MOUSE__II_937870_REVERSED	|generic|tr_B2RY27_B2RY27_MOUSE__II_937870_REVERSED	|generic|tr_Q3V3K3_Q3V3K3_MOUSE_REVERSED|
"""index: 23131, intensity: 5198.0, mobility: 0.837"""	-0.11471	0.0233758	0.32584	IIFYFILSHL	generic|IP_936943_TX=10090_REVERSED|
"""index: 18292, intensity: 3722.0, mobility: 0.832"""	-0.115053	0.0236722	0.326454	RSSGKTWH	generic|IP_3495046_TX=10090_REVERSED|
"""index: 3983, intensity: 2549.0, mobility: 0.845"""	-0.116485	0.0239539	0.329019	AQAENTKWQ	generic|IP_826637_TX=10090_REVERSED	|generic|II_3468778_TX=10090_REVERSED	|generic|II_3496296_TX=10090_REVERSED	|generic|sp_P61089_UBE2N_MOUSE_REVERSED|
"""index: 24351, intensity: 4934.0, mobility: 0.815"""	-0.119109	0.0242498	0.333756	TAEFALDPTFLGTRI	generic|sp_P39053-3_DYN1_MOUSE__chr2_-1_32336180_32336323_ENSMUST00000139624__II_1011446_REVERSED	|generic|tr_A0A0J9YUN4_A0A0J9YUN4_MOUSE__chr2_-1_32336180_32336323_ENSMUST00000139624_REVERSED	|generic|tr_A0A0J9YUE9_A0A0J9YUE9_MOUSE__chr2_-1_32336180_32336323_ENSMUST00000139624_REVERSED|
"""index: 12998, intensity: 4165.0, mobility: 1.108"""	-0.119437	0.0245455	0.33435	NIWAGLIMSLYTNTTMRRGAVILYAAIVSHETRSFVS	generic|tr_A0A0G2JF76_A0A0G2JF76_MOUSE_REVERSED	|generic|tr_Q9D1T9_Q9D1T9_MOUSE_REVERSED|
"""index: 9388, intensity: 4855.0, mobility: 1.087"""	-0.122355	0.024841	0.33967	PASAAPAEEDEMKCKMKQEQKAWFIKVR	generic|tr_Q3UUI0_Q3UUI0_MOUSE__II_881535_REVERSED	|generic|tr_E9PUC1_E9PUC1_MOUSE__II_881535_REVERSED	|generic|tr_D3YYL3_D3YYL3_MOUSE__II_881535_REVERSED|
"""index: 19576, intensity: 3232.0, mobility: 1.113"""	-0.123286	0.0251439	0.341377	PWNLVWETRLMTPY	generic|sp_E9Q8T7_DYH1_MOUSE__II_3480056_REVERSED|
"""index: 1490, intensity: 12029.0, mobility: 0.810"""	-0.123437	0.0254468	0.341655	SMPTPQRY	generic|II_3482804_TX=10090_REVERSED	|generic|tr_A0A2K6EDK3_A0A2K6EDK3_MOUSE__chr15_-1_44376394_44376561_ENSMUST00000226606_REVERSED	|generic|sp_Q6PIP5_NUDC1_MOUSE__chr15_-1_44376394_44376561_ENSMUST00000226606_REVERSED|
"""index: 7453, intensity: 3850.0, mobility: 1.087"""	-0.12362	0.0257186	0.341992	FYFTCLFSVWVESHS	generic|IP_3453103_TX=10090_REVERSED|
"""index: 4814, intensity: 3473.0, mobility: 0.960"""	-0.125266	0.0260212	0.345028	CLDMLRDARHM	generic|IP_883716_TX=10090_REVERSED|
"""index: 10575, intensity: 37321.0, mobility: 1.049"""	-0.12565	0.0262602	0.345738	MSYVLPNLMPIVMTYFVSTVK	generic|tr_Q8VFX4_Q8VFX4_MOUSE_REVERSED	|generic|tr_Q7TQR6_Q7TQR6_MOUSE_REVERSED|
"""index: 9608, intensity: 116420.0, mobility: 0.928"""	-0.129333	0.026522	0.352596	PPGGAARADPSAAGAQHRHKTWK	generic|tr_A0A2I3BQR9_A0A2I3BQR9_MOUSE__chr15_-1_76072501_76072533_ENSMUST00000100527__II_1084044_REVERSED	|generic|tr_A0A2R8VI42_A0A2R8VI42_MOUSE__chr15_-1_76072501_76072533_ENSMUST00000100527__II_1084044_REVERSED	|generic|II_1084050_TX=10090_REVERSED	|generic|II_3484658_TX=10090_REVERSED	|generic|II_3484660_TX=10090_REVERSED|
"""index: 18262, intensity: 7442.0, mobility: 0.951"""	-0.131325	0.0267992	0.356338	LSSLIFAENGMAFWFLLF	generic|IP_1096702_TX=10090_REVERSED	|generic|IP_1096594_TX=10090_REVERSED	|generic|IP_1096637_TX=10090_REVERSED	|generic|IP_1096792_TX=10090_REVERSED|
"""index: 15201, intensity: 6263.0, mobility: 1.040"""	-0.132968	0.0271003	0.359439	KVLMSSLSEGNEHVVLQYCNKEEVSYENHVSLNNYKLHFHLDQ	generic|tr_E9PYQ9_E9PYQ9_MOUSE__chr16_-1_36754438_36754539_ENSMUST00000165380__II_1076067_REVERSED	|generic|sp_Q9ES07_S15A2_MOUSE__chr16_-1_36754438_36754539_ENSMUST00000165380__II_1076067_REVERSED	|generic|tr_Q9JM03_Q9JM03_MOUSE__chr16_-1_36754438_36754539_ENSMUST00000165380__II_1076067_REVERSED	|generic|tr_E9QMN8_E9QMN8_MOUSE__chr16_-1_36754438_36754539_ENSMUST00000165380__II_1076067_REVERSED|
"""index: 7127, intensity: 2615.0, mobility: 1.184"""	-0.134559	0.0273849	0.36246	PLATRNVHC	generic|IP_2472810_TX=10090_REVERSED|
"""index: 18130, intensity: 3453.0, mobility: 0.964"""	-0.135651	0.0276692	0.36454	QFTQKFLSTNFSDGMVMYGGTLN	generic|sp_Q01405_SC23A_MOUSE__chr12_-1_59006986_59007198_ENSMUST00000134223__II_1116454_REVERSED	|generic|tr_E9Q1S3_E9Q1S3_MOUSE__chr12_-1_59006986_59007198_ENSMUST00000134223__II_1116454_REVERSED	|generic|tr_Q8C1E4_Q8C1E4_MOUSE__chr12_-1_58982564_58982629_ENSMUST00000169976_REVERSED|
"""index: 11134, intensity: 3592.0, mobility: 0.903"""	-0.137031	0.0279363	0.367179	VNPSKMSQYK	generic|IP_871678_TX=10090_REVERSED|
"""index: 20505, intensity: 4329.0, mobility: 0.972"""	-0.138935	0.0282282	0.370838	VLSFLFNKRW	generic|IP_3499366_TX=10090_REVERSED|
"""index: 16612, intensity: 4478.0, mobility: 1.135"""	-0.139621	0.02852	0.37216	AVVQLVMM	generic|IP_1015964_TX=10090_REVERSED|
"""index: 21324, intensity: 2835.0, mobility: 0.777"""	-0.141102	0.0288202	0.375025	ASSLPMESSC	generic|sp_Q5DTT1_NEXMI_MOUSE__chrX_-1_104083190_104083231_ENSMUST00000118314_REVERSED	|generic|tr_Q003Y7_Q003Y7_MOUSE_REVERSED|
"""index: 14833, intensity: 5063.0, mobility: 0.996"""	-0.141283	0.0291029	0.375376	SNSLINVLSARQVIPRWEQLMGQLFGIQHRM	generic|tr_Q3U092_Q3U092_MOUSE_REVERSED|
"""index: 9779, intensity: 4837.0, mobility: 1.075"""	-0.143119	0.0293765	0.378947	CPRPDHLSYLHRSRASFVPDL	generic|IP_872286_TX=10090_REVERSED|
"""index: 17676, intensity: 3006.0, mobility: 1.044"""	-0.143798	0.0296763	0.380272	ELTGLFTSISRAAQCLAAYEELL	generic|tr_M0QWZ1_M0QWZ1_MOUSE_REVERSED	|generic|tr_Q3UMC7_Q3UMC7_MOUSE_REVERSED	|generic|sp_Q8CGI1_F193A_MOUSE_REVERSED|
"""index: 4131, intensity: 3280.0, mobility: 1.044"""	-0.143971	0.029976	0.380609	TRSDQSSLSGERLGG	generic|tr_G5E8B1_G5E8B1_MOUSE__II_935865_REVERSED	|generic|sp_Q64512_PTN13_MOUSE_REVERSED|
"""index: 8078, intensity: 3678.0, mobility: 0.964"""	-0.144012	0.0302758	0.38069	GPPLDLDKPGSGQC	generic|tr_Q5NCP6_Q5NCP6_MOUSE__II_1128676_REVERSED	|generic|sp_Q7TNF8_RIMB1_MOUSE__II_1128676_REVERSED	|generic|sp_Q7TNF8-2_RIMB1_MOUSE__II_1128676_REVERSED	|generic|sp_Q7TNF8-4_RIMB1_MOUSE_REVERSED|
"""index: 13300, intensity: 3263.0, mobility: 1.193"""	-0.144098	0.0305755	0.380857	IWGEWGWGSFFYFSFSF	generic|chr8_1_83994922_83995538_ENSMUST00000005606__IP_862477_TX=10090_REVERSED|
"""index: 10126, intensity: 6641.0, mobility: 1.051"""	-0.144377	0.0308291	0.381404	TALEAESSAKATQGT	generic|sp_O88746_TOM1_MOUSE_REVERSED	|generic|tr_A0A1D5RL90_A0A1D5RL90_MOUSE_REVERSED	|generic|tr_Q3UDC3_Q3UDC3_MOUSE_REVERSED|
"""index: 21560, intensity: 3976.0, mobility: 0.992"""	-0.14889	0.0311191	0.390285	EYSMELLQDLD	generic|IP_827630_TX=10090_REVERSED|
"""index: 8677, intensity: 2663.0, mobility: 1.322"""	-0.149638	0.0313995	0.391769	MRNLRKKEVLGTRDLFTDDDSDYFDEDEWNKAKRKRSVA	generic|tr_Q5BKS1_Q5BKS1_MOUSE__II_942462_REVERSED	|generic|tr_E9Q585_E9Q585_MOUSE__II_942462_REVERSED	|generic|II_942466_TX=10090_REVERSED	|generic|tr_E9Q1Q0_E9Q1Q0_MOUSE_REVERSED	|generic|tr_Q3UUI2_Q3UUI2_MOUSE_REVERSED	|generic|tr_Q6GQW1_Q6GQW1_MOUSE_REVERSED	|generic|tr_E9PX68_E9PX68_MOUSE_REVERSED	|generic|tr_O54716_O54716_MOUSE_REVERSED|
"""index: 22685, intensity: 3871.0, mobility: 1.008"""	-0.151909	0.0316512	0.396287	NKLWRCSLLMKLDVTPFAIMKT	generic|chr6_1_83979340_83979435_ENSMUST00000204751_REVERSED|
"""index: 15885, intensity: 3835.0, mobility: 1.053"""	-0.153993	0.0319212	0.400457	FLCVILAYSSHYR	generic|IP_3491731_TX=10090_REVERSED|
"""index: 14647, intensity: 2760.0, mobility: 0.965"""	-0.155756	0.0322196	0.404002	EYFDTHSLLTSLIGLNCSLDSW	generic|tr_F6QYF8_F6QYF8_MOUSE__II_1131343_REVERSED	|generic|sp_Q11011_PSA_MOUSE__II_1131343_REVERSED	|generic|II_1131338_TX=10090_REVERSED	|generic|tr_E9Q039_E9Q039_MOUSE_REVERSED|
"""index: 11972, intensity: 5151.0, mobility: 0.854"""	-0.156144	0.0325082	0.404784	GTVDNNGEELIYRESS	generic|IP_3444723_TX=10090_REVERSED|
"""index: 22488, intensity: 5877.0, mobility: 1.050"""	-0.156751	0.0327186	0.406008	HEWLIVVTLLIY	generic|IP_982613_TX=10090_REVERSED|
"""index: 19071, intensity: 3015.0, mobility: 1.097"""	-0.16064	0.0329964	0.413901	VLERIDSIDEVSFSTG	generic|sp_O35130_NEP1_MOUSE__chr6_-1_124704545_124704652_ENSMUST00000204334__II_906300_REVERSED	|generic|chr6_-1_124704915_124705073_ENSMUST00000204334__II_906311_TX=10090_REVERSED|
"""index: 17287, intensity: 11422.0, mobility: 0.882"""	-0.161567	0.0332443	0.415792	FVRRGSRL	generic|chr2_1_25707066_25707182_ENSMUST00000061483_REVERSED|
"""index: 4835, intensity: 3332.0, mobility: 0.800"""	-0.163938	0.0335113	0.42065	QPPSVPRHLTPGQP	generic|tr_F7C583_F7C583_MOUSE__chr10_1_3903596_3903661_ENSMUST00000144543__II_1154689_REVERSED	|generic|tr_Q3UX37_Q3UX37_MOUSE__chr10_1_3903596_3903661_ENSMUST00000144543_REVERSED	|generic|tr_A0A5F8MPP0_A0A5F8MPP0_MOUSE__chr10_1_3903596_3903661_ENSMUST00000144543_REVERSED	|generic|tr_Q148U4_Q148U4_MOUSE__chr10_1_3903596_3903661_ENSMUST00000144543_REVERSED	|generic|tr_Q80TH7_Q80TH7_MOUSE_REVERSED	|generic|tr_F6S200_F6S200_MOUSE__chr10_1_3903596_3903661_ENSMUST00000144543_REVERSED|
"""index: 27134, intensity: 3368.0, mobility: 1.049"""	-0.164783	0.0338078	0.422387	LWLCIPTVAPNVPE	generic|chr9_-1_106895798_106900757_ENSMUST00000044532_REVERSED	|generic|chr9_-1_106900689_106900757_ENSMUST00000044532_REVERSED|
"""index: 19121, intensity: 4225.0, mobility: 1.165"""	-0.165251	0.0341044	0.42335	KDMKGASNLMDIDKNID	generic|IP_947635_TX=10090_REVERSED	|generic|IP_947519_TX=10090_REVERSED|
"""index: 28334, intensity: 6700.0, mobility: 1.022"""	-0.166767	0.0343704	0.42648	REHKKLASSLVF	generic|tr_E9Q4R4_E9Q4R4_MOUSE_REVERSED|
"""index: 1628, intensity: 3478.0, mobility: 0.986"""	-0.169094	0.0346667	0.431302	YRSAAEQMTETR	generic|tr_B9EK29_B9EK29_MOUSE_REVERSED|
"""index: 10961, intensity: 6357.0, mobility: 0.976"""	-0.16992	0.034963	0.43302	TLQETRGRMRG	generic|IP_1027205_TX=10090_REVERSED	|generic|IP_1027216_TX=10090_REVERSED|
"""index: 4083, intensity: 3883.0, mobility: 0.924"""	-0.170165	0.0352384	0.43353	QEMEKKDKEFNRKMVEIEK	generic|sp_Q6ZQ12_NINL_MOUSE_REVERSED	|generic|sp_Q6ZQ12-2_NINL_MOUSE_REVERSED	|generic|tr_A2ANB6_A2ANB6_MOUSE_REVERSED|
"""index: 20852, intensity: 3513.0, mobility: 1.111"""	-0.171453	0.035524	0.436214	EEDIEAAAALQAQQT	generic|tr_Q3UK68_Q3UK68_MOUSE_REVERSED	|generic|sp_P70670_NACAM_MOUSE_REVERSED	|generic|sp_Q60817_NACA_MOUSE_REVERSED|
"""index: 22690, intensity: 7142.0, mobility: 1.167"""	-0.171707	0.0358094	0.436745	QLISDFCSTIKTELFSTYDSELRAWLAPELL	generic|tr_A0A0R4J0W9_A0A0R4J0W9_MOUSE__II_3504550_REVERSED	|generic|sp_Q6DIA2_EX3L4_MOUSE_REVERSED|
"""index: 14334, intensity: 4366.0, mobility: 0.912"""	-0.171998	0.036084	0.437354	VQSSLEEWQEQLKRNHQELD	generic|II_1079883_TX=10090_REVERSED|
"""index: 5983, intensity: 2620.0, mobility: 0.858"""	-0.173525	0.0363798	0.44055	RGPYKNIARRISHVF	generic|tr_A0A140T8W1_A0A140T8W1_MOUSE_REVERSED	|generic|sp_A6H584_CO6A5_MOUSE_REVERSED	|generic|tr_A0A140T8T7_A0A140T8T7_MOUSE_REVERSED|
"""index: 7897, intensity: 10064.0, mobility: 0.978"""	-0.174848	0.0366647	0.443329	VIAPDIRGIWELG	generic|tr_X5J5Q7_X5J5Q7_MOUSE_REVERSED|
"""index: 16232, intensity: 9291.0, mobility: 0.805"""	-0.175845	0.0368623	0.445426	EYSIMDHLAHAISY	generic|tr_E9Q4U5_E9Q4U5_MOUSE__II_3497895_REVERSED	|generic|tr_A0A3B2WBA1_A0A3B2WBA1_MOUSE__II_3497895_REVERSED	|generic|tr_X5HXP0_X5HXP0_MOUSE_REVERSED	|generic|tr_A0A3B2WD15_A0A3B2WD15_MOUSE_REVERSED|
"""index: 1243, intensity: 4339.0, mobility: 0.830"""	-0.181468	0.0371025	0.457336	LLAPPLRCE	generic|IP_1073212_TX=10090_REVERSED|
"""index: 8685, intensity: 7057.0, mobility: 1.136"""	-0.183981	0.0373969	0.462699	HKFLFLRNAFLSFGCGIFIRQLFHCIFFYILFHFANYR	generic|IP_861592_TX=10090_REVERSED	|generic|IP_861592_TX=10090_REVERSED|
"""index: 24321, intensity: 3969.0, mobility: 1.012"""	-0.184141	0.0376581	0.46304	VRLEELSFGRGAR	generic|IP_1094386_TX=10090_REVERSED	|generic|II_860507_TX=10090_REVERSED	|generic|II_860501_TX=10090_REVERSED	|generic|IP_970072_TX=10090_REVERSED	|generic|IP_971349_TX=10090_REVERSED	|generic|sp_P47963_RL13_MOUSE_REVERSED	|generic|tr_Q5RKP3_Q5RKP3_MOUSE_REVERSED|
"""index: 20736, intensity: 2812.0, mobility: 1.021"""	-0.184777	0.0379077	0.464403	YQTLFASLFSAPQALCNRFSRLM	generic|IP_1099835_TX=10090_REVERSED|
"""index: 8156, intensity: 3340.0, mobility: 0.861"""	-0.187027	0.0381791	0.469231	CKPALLKLDSLPFLFLSTW	generic|IP_877626_TX=10090_REVERSED|
"""index: 1532, intensity: 5989.0, mobility: 0.861"""	-0.187517	0.0384615	0.470284	LEDETDLIQ	generic|sp_Q01065_PDE1B_MOUSE__chr15_1_103519950_103520066_ENSMUST00000226468__II_3483233_REVERSED	|generic|tr_Q9DBS6_Q9DBS6_MOUSE__chr15_1_103525240_103525341_ENSMUST00000226468__II_3483233_REVERSED	|generic|tr_A0A2I3BPC1_A0A2I3BPC1_MOUSE__chr15_1_103519950_103520066_ENSMUST00000226468__II_3483233_REVERSED	|generic|tr_A0A2I3BR90_A0A2I3BR90_MOUSE__chr15_1_103519950_103520066_ENSMUST00000226468_REVERSED	|generic|tr_Q6PDS5_Q6PDS5_MOUSE__chr15_1_103519950_103520066_ENSMUST00000226468_REVERSED|
"""index: 10457, intensity: 4116.0, mobility: 0.882"""	-0.187699	0.0387438	0.470674	WPKDKISEL	generic|tr_D3Z067_D3Z067_MOUSE_REVERSED	|generic|tr_Q8VCV3_Q8VCV3_MOUSE_REVERSED	|generic|sp_O88848-2_ARL6_MOUSE_REVERSED	|generic|tr_Q3U6U3_Q3U6U3_MOUSE_REVERSED	|generic|tr_Q3TUM2_Q3TUM2_MOUSE_REVERSED|
"""index: 19185, intensity: 6089.0, mobility: 0.941"""	-0.187844	0.0389915	0.470987	WPQPIWPSLSSRMSSSPIP	generic|chr19_-1_4453854_4456631_ENSMUST00000059295__IP_1058792_TX=10090_REVERSED|
"""index: 16202, intensity: 4039.0, mobility: 0.853"""	-0.189543	0.0392847	0.47465	FISGSKFAYIMIITSFM	generic|IP_3460340_TX=10090_REVERSED|
"""index: 13268, intensity: 11191.0, mobility: 1.096"""	-0.1896	0.0395662	0.474774	LKLSCVCQMRKQVRSKEQASEKEQVGVSR	generic|IP_949109_TX=10090_REVERSED|
"""index: 12555, intensity: 37211.0, mobility: 0.980"""	-0.190257	0.0398593	0.476192	PHGIASSHTTLLVTHDQGLFEFFL	generic|IP_3500280_TX=10090_REVERSED|
"""index: 18652, intensity: 4321.0, mobility: 0.995"""	-0.190622	0.0401171	0.476982	SLFSFFVRCPIS	generic|IP_953615_TX=10090_REVERSED	|generic|tr_Q8BSC7_Q8BSC7_MOUSE_REVERSED|
"""index: 13635, intensity: 8264.0, mobility: 0.837"""	-0.191646	0.0403863	0.479198	LFAKGAKINVAELDMQISELAQLI	generic|sp_Q7TQI8_TSYL2_MOUSE__chrX_-1_152340078_152340155_ENSMUST00000178165__II_829649_REVERSED	|generic|tr_J3QP69_J3QP69_MOUSE__II_829641_REVERSED	|generic|II_829646_TX=10090_REVERSED|
"""index: 14996, intensity: 4356.0, mobility: 0.991"""	-0.192461	0.040679	0.480965	YWLDIMENHMR	generic|IP_902162_TX=10090_REVERSED|
"""index: 20448, intensity: 3930.0, mobility: 0.825"""	-0.193042	0.0409716	0.482226	WLTDPPSL	generic|IP_944490_TX=10090_REVERSED|
"""index: 14359, intensity: 6497.0, mobility: 1.103"""	-0.194321	0.041216	0.485004	EDTPPPELSCFVLPLFRRAKKVKHQCHSVSVAHT	generic|sp_P34152-2_FAK1_MOUSE__chr15_-1_73264210_73264329_ENSMUST00000227569__II_3484569_REVERSED|
"""index: 10187, intensity: 38344.0, mobility: 0.910"""	-0.196088	0.0415083	0.488852	LGQSAVVVATPVAVAAAAAAAAALDLMWWIRM	generic|chr15_-1_37448276_37459353_ENSMUST00000120746__IP_1085964_TX=10090_REVERSED|
"""index: 13392, intensity: 6646.0, mobility: 1.127"""	-0.196476	0.0418006	0.489698	QCDLVTVRKRLDQVSEKNQDSYDALQAK	generic|tr_F7AX23_F7AX23_MOUSE__II_1128345_REVERSED	|generic|sp_Q9WV89_STXB4_MOUSE__II_1128345_REVERSED	|generic|sp_Q9WV89-4_STXB4_MOUSE__II_1128345_REVERSED	|generic|sp_Q9WV89-2_STXB4_MOUSE__chr2_1_131937148_131937183_ENSMUST00000091288_REVERSED|
"""index: 4145, intensity: 3150.0, mobility: 0.962"""	-0.197389	0.042093	0.491692	MQNVREVHLEE	generic|sp_Q8K3J5_ZN131_MOUSE_REVERSED	|generic|sp_Q8K3J5-2_ZN131_MOUSE_REVERSED|
"""index: 19005, intensity: 2887.0, mobility: 1.044"""	-0.19743	0.0423853	0.49178	FKYGNVLLHYIYHASFCYSR	generic|tr_Q8CCV2_Q8CCV2_MOUSE_REVERSED	|generic|tr_Q3TDX3_Q3TDX3_MOUSE_REVERSED	|generic|tr_Q3TC04_Q3TC04_MOUSE_REVERSED	|generic|tr_Q8BFW6_Q8BFW6_MOUSE_REVERSED|
"""index: 16669, intensity: 4540.0, mobility: 1.167"""	-0.197992	0.0426651	0.49301	ELYSVSINSHIGNLTRC	generic|tr_Q9WVG0_Q9WVG0_MOUSE_REVERSED	|generic|tr_A0A087WS13_A0A087WS13_MOUSE_REVERSED	|generic|tr_F6QGV1_F6QGV1_MOUSE_REVERSED	|generic|sp_Q80Z19_MUC2_MOUSE_REVERSED|
"""index: 1969, intensity: 3305.0, mobility: 0.810"""	-0.198246	0.0429448	0.493565	QKLRENEEALQAVKRENE	generic|tr_Q3V405_Q3V405_MOUSE_REVERSED	|generic|sp_P35639_DDIT3_MOUSE_REVERSED	|generic|tr_D3YX14_D3YX14_MOUSE_REVERSED|
"""index: 17973, intensity: 7425.0, mobility: 0.919"""	-0.200601	0.0432243	0.498723	NLPFQHRVSDWLDHLIGRCKE	generic|chr3_1_115122572_115122703_ENSMUST00000081752_REVERSED|
"""index: 12956, intensity: 4447.0, mobility: 1.100"""	-0.201282	0.043491	0.500218	QAPYISAIIDYLFQYQEYSCVVGPRAK	generic|tr_S4R1M0_S4R1M0_MOUSE__II_1034044_REVERSED	|generic|sp_P06800_PTPRC_MOUSE__II_1034044_REVERSED	|generic|sp_P06800-5_PTPRC_MOUSE__II_1034044_REVERSED	|generic|sp_P06800-6_PTPRC_MOUSE__II_1034044_REVERSED	|generic|tr_Q3U382_Q3U382_MOUSE_REVERSED|
"""index: 21648, intensity: 5877.0, mobility: 0.927"""	-0.20193	0.0436936	0.501642	ISYAITTVFEGGLGLESCLKLAFKEPSNEKESMDW	generic|tr_Q9ESU1_Q9ESU1_MOUSE__chr10_-1_75904380_75904574_ENSMUST00000140388__II_1148877_REVERSED	|generic|tr_Q9ESU0_Q9ESU0_MOUSE__chr10_-1_75904380_75904574_ENSMUST00000140388__II_1148877_REVERSED	|generic|sp_Q9Z0H3_SNF5_MOUSE__chr10_-1_75904380_75904574_ENSMUST00000140388__II_1148877_REVERSED	|generic|sp_Q9Z0H3-2_SNF5_MOUSE__chr10_-1_75904380_75904574_ENSMUST00000140388__II_1148877_REVERSED	|generic|II_1148900_TX=10090_REVERSED|
"""index: 16110, intensity: 6095.0, mobility: 0.900"""	-0.208008	0.0439464	0.515052	EMLNLVMFR	generic|IP_839424_TX=10090_REVERSED|
"""index: 16985, intensity: 4598.0, mobility: 0.817"""	-0.210686	0.0441989	0.520989	EYRGQAALGNMQSLQ	generic|II_1130313_TX=10090_REVERSED|
"""index: 16920, intensity: 3741.0, mobility: 1.215"""	-0.212323	0.0444767	0.524626	SRQKEEWVGSSLELTCHVN	generic|sp_B9EJ80_PDZD8_MOUSE_REVERSED|
"""index: 16934, intensity: 5342.0, mobility: 0.954"""	-0.212769	0.0447544	0.525619	CNIPDDQSQILLLSHGTVVLTST	generic|IP_3483984_TX=10090_REVERSED|
"""index: 10524, intensity: 3288.0, mobility: 1.142"""	-0.215578	0.045032	0.531877	IHKTTHLLSLGMFFDLNFDRKITIVDWQSTTIWIGSDWNIR	generic|IP_3477043_TX=10090_REVERSED|
"""index: 23058, intensity: 3681.0, mobility: 1.094"""	-0.216169	0.0453093	0.533197	ENEPESVMSKGQFRHGLYRYRHILWPYF	generic|tr_A0A087WQN3_A0A087WQN3_MOUSE__II_1047608_REVERSED|
"""index: 9385, intensity: 15150.0, mobility: 0.879"""	-0.216268	0.0455601	0.533418	TQHERHLPAPHPGLQTASAGR	generic|IP_929896_TX=10090_REVERSED|
"""index: 13709, intensity: 2774.0, mobility: 1.091"""	-0.217688	0.045837	0.53659	AESREAPLFVEFVHMQL	generic|IP_863807_TX=10090_REVERSED|
"""index: 11688, intensity: 10155.0, mobility: 0.911"""	-0.218234	0.0461271	0.53781	MMGKNHHVTSCIGYVRLRTINRNN	generic|tr_A0A6B9I7A2_A0A6B9I7A2_MOUSE_REVERSED|
"""index: 20898, intensity: 2993.0, mobility: 1.072"""	-0.218309	0.0463768	0.537976	RCQKKKYFGKKDCNPIHVGRPSLVNLFKLHNL	generic|tr_Q8BP94_Q8BP94_MOUSE_REVERSED	|generic|tr_Q3UR87_Q3UR87_MOUSE_REVERSED	|generic|sp_P47878_IBP3_MOUSE_REVERSED|
"""index: 13944, intensity: 2641.0, mobility: 1.005"""	-0.218551	0.0466667	0.538518	QSQLFPGLFRWVC	generic|tr_Q3UTX0_Q3UTX0_MOUSE__IP_949971_REVERSED	|generic|IP_950041_TX=10090_REVERSED|
"""index: 9270, intensity: 8347.0, mobility: 1.043"""	-0.219208	0.0469429	0.539988	KPEELSYSGEDKKKMRYLMF	generic|sp_P18828-2_SDC1_MOUSE_REVERSED	|generic|tr_Q3THY2_Q3THY2_MOUSE_REVERSED	|generic|tr_Q3V1F2_Q3V1F2_MOUSE_REVERSED|
"""index: 18521, intensity: 5214.0, mobility: 0.853"""	-0.219728	0.0471917	0.541153	TANTLVGLSGSSVNLISV	generic|tr_G5E8P3_G5E8P3_MOUSE__II_1104586_REVERSED	|generic|II_1104592_TX=10090_REVERSED	|generic|sp_Q8VHN7_AGRV1_MOUSE__chr1_-1_170880997_170881026_ENSMUST00000171447_REVERSED	|generic|tr_B8JJE0_B8JJE0_MOUSE__chr1_-1_170880997_170881026_ENSMUST00000171447_REVERSED	|generic|sp_Q8VHN7-2_AGRV1_MOUSE_REVERSED	|generic|sp_Q8VHN7-3_AGRV1_MOUSE_REVERSED|
"""index: 6934, intensity: 4915.0, mobility: 0.870"""	-0.222869	0.0473304	0.548194	IYPADAELTEHHGVVSYK	generic|sp_Q6PGK7_CHSTA_MOUSE__chr1_-1_38865498_38865779_ENSMUST00000193441__II_1040645_REVERSED	|generic|tr_A0A0A6YVW5_A0A0A6YVW5_MOUSE__chr1_-1_38865498_38865779_ENSMUST00000193441__II_1040645_REVERSED	|generic|tr_A2RSS2_A2RSS2_MOUSE__chr1_-1_38865498_38865779_ENSMUST00000193441__II_1040645_REVERSED	|generic|tr_A0A0A6YWA7_A0A0A6YWA7_MOUSE_REVERSED|
"""index: 17654, intensity: 4565.0, mobility: 1.087"""	-0.227394	0.0475916	0.558363	FWPQKGYTFIEWLIVGFSWVDSETTFKRYMISEPPMWRIPLMT	generic|tr_A0A0A6YWF9_A0A0A6YWF9_MOUSE__chr7_-1_78192559_78192714_ENSMUST00000205354__II_890586_REVERSED	|generic|sp_Q6VNS1_NTRK3_MOUSE__chr7_-1_78192559_78192714_ENSMUST00000205354__II_890586_REVERSED	|generic|tr_A0A0A6YWL7_A0A0A6YWL7_MOUSE__chr7_-1_78192559_78192714_ENSMUST00000205354__II_890586_REVERSED|
"""index: 13064, intensity: 5041.0, mobility: 0.895"""	-0.227984	0.04788	0.559689	FPLFAKRHKPYSVFTSR	generic|tr_F6WPW1_F6WPW1_MOUSE__chr5_1_76154525_76154782_ENSMUST00000124217__II_944151_REVERSED	|generic|sp_Q9WUP4_PORED_MOUSE__chr5_1_76154525_76154782_ENSMUST00000124217__II_944151_REVERSED	|generic|tr_Q05DH9_Q05DH9_MOUSE_REVERSED|
"""index: 963, intensity: 4186.0, mobility: 0.754"""	-0.228192	0.0481407	0.560158	AALAKVAQ	generic|tr_Q3UA72_Q3UA72_MOUSE__chr1_1_152774278_152774322_ENSMUST00000143008_REVERSED|
"""index: 17647, intensity: 5440.0, mobility: 0.947"""	-0.230039	0.0483871	0.564319	STVAVLRWLR	generic|chr10_-1_127029595_127030512_ENSMUST00000152054_REVERSED|
"""index: 11502, intensity: 4880.0, mobility: 0.825"""	-0.23189	0.0486751	0.568491	INIHKTWSDSKQYL	generic|IP_1111329_TX=10090_REVERSED|
"""index: 4799, intensity: 3195.0, mobility: 0.836"""	-0.232497	0.0489631	0.56986	QEHGGRERCHVDPHLWQGRED	generic|chr7_-1_78460544_78461199_ENSMUST00000039431_REVERSED	|generic|chr7_-1_78461041_78461175_ENSMUST00000039431_REVERSED|
"""index: 936, intensity: 4227.0, mobility: 0.805"""	-0.232528	0.0492228	0.569932	LETMLKLYSKC	generic|chr3_1_152366221_152366403_ENSMUST00000123237__IP_973769_TX=10090_REVERSED	|generic|sp_Q8R5K2_UBP33_MOUSE__chr3_1_152363980_152364051_ENSMUST00000123237__II_973764_REVERSED	|generic|sp_Q8R5K2-2_UBP33_MOUSE__chr3_1_152363980_152364051_ENSMUST00000123237__II_973764_REVERSED	|generic|tr_Q80TK2_Q80TK2_MOUSE__chr3_1_152363980_152364051_ENSMUST00000123237_REVERSED	|generic|tr_A0A0H2UKB8_A0A0H2UKB8_MOUSE__chr3_1_152363980_152364051_ENSMUST00000123237_REVERSED|
"""index: 4350, intensity: 4094.0, mobility: 0.896"""	-0.233582	0.0495107	0.572309	SGQLGPSGPSRPERRSMTKTKQSR	generic|II_1052259_TX=10090_REVERSED|
"""index: 22301, intensity: 2859.0, mobility: 1.064"""	-0.234347	0.0497555	0.574037	IFIQWNDSRCLDK	generic|IP_974447_TX=10090_REVERSED|
"""index: 20314, intensity: 5161.0, mobility: 0.838"""	-0.235266	0.0500431	0.576111	STGELGAVARCVPPLKAR	generic|tr_Q9D4I1_Q9D4I1_MOUSE__II_934326_REVERSED	|generic|tr_E9PV66_E9PV66_MOUSE__II_934321_REVERSED	|generic|II_934310_TX=10090_REVERSED	|generic|tr_B7ZNF7_B7ZNF7_MOUSE_REVERSED|
"""index: 25542, intensity: 17127.0, mobility: 1.060"""	-0.235835	0.0503307	0.577397	FIEIWITLRRK	generic|chr12_1_35122949_35122990_ENSMUST00000163677_REVERSED|
"""index: 10578, intensity: 3848.0, mobility: 0.838"""	-0.236339	0.0506183	0.578536	ITSEDEKSELGPERPTCAAPPQSQ	generic|tr_F6RND9_F6RND9_MOUSE__II_1135702_REVERSED	|generic|sp_P97434-3_MPRIP_MOUSE__chr11_1_59775519_59775587_ENSMUST00000108751__II_1135699_REVERSED	|generic|tr_F6S5I0_F6S5I0_MOUSE__chr11_1_59775519_59775587_ENSMUST00000108751__II_1135699_REVERSED	|generic|sp_P97434_MPRIP_MOUSE_REVERSED	|generic|sp_P97434-4_MPRIP_MOUSE_REVERSED	|generic|sp_P97434-5_MPRIP_MOUSE_REVERSED	|generic|tr_Q5SWZ5_Q5SWZ5_MOUSE__chr11_1_59775519_59775587_ENSMUST00000108751_REVERSED	|generic|sp_P97434-2_MPRIP_MOUSE__chr11_1_59775519_59775587_ENSMUST00000108751_REVERSED	|generic|tr_Q8C8T6_Q8C8T6_MOUSE_REVERSED|
"""index: 8438, intensity: 7793.0, mobility: 1.032"""	-0.236385	0.050906	0.57864	FFELFFFFFFFGMAKFQVLTRYLFFIYYIDYVFRLVD	generic|IP_1027432_TX=10090_REVERSED|
"""index: 20600, intensity: 4502.0, mobility: 0.846"""	-0.236648	0.0511936	0.579234	EPTDPFLK	generic|IP_999673_TX=10090_REVERSED|
"""index: 7981, intensity: 3840.0, mobility: 1.138"""	-0.236854	0.0514516	0.5797	ESYTSVWLWSPSCSSWWTWFTGSAASTAFG	generic|IP_1044833_TX=10090_REVERSED|
"""index: 14912, intensity: 18319.0, mobility: 1.001"""	-0.237584	0.051739	0.581348	DALMLDRDPLSDE	generic|sp_P59941_SIR6_MOUSE_REVERSED	|generic|tr_Q3UKP1_Q3UKP1_MOUSE_REVERSED|
"""index: 17450, intensity: 144477.0, mobility: 0.978"""	-0.23771	0.0520264	0.581633	AFATEVAASLCRA	generic|tr_Q9D0G4_Q9D0G4_MOUSE__IP_1147532_REVERSED	|generic|IP_1147546_TX=10090_REVERSED	|generic|tr_Q9CX23_Q9CX23_MOUSE_REVERSED|
"""index: 14636, intensity: 5733.0, mobility: 1.164"""	-0.237748	0.0523139	0.581718	LLFYLTGTLTSCFWREELCRLVICESLPFSC	generic|IP_1008770_TX=10090_REVERSED|
"""index: 1935, intensity: 2576.0, mobility: 0.742"""	-0.238079	0.0525862	0.582468	ELYKLERTHN	generic|IP_1047362_TX=10090_REVERSED|
"""index: 11156, intensity: 2629.0, mobility: 0.814"""	-0.239226	0.0528432	0.58506	MQMILLSLQADANTLTETGI	generic|tr_A0A0R4J037_A0A0R4J037_MOUSE__chr13_1_104249448_104249519_ENSMUST00000224500__II_3452959_REVERSED	|generic|sp_Q9ESN5_CENPK_MOUSE__chr13_1_104249448_104249519_ENSMUST00000224500__II_3452959_REVERSED	|generic|tr_A0A286YDG4_A0A286YDG4_MOUSE_REVERSED	|generic|tr_A0A286YE26_A0A286YE26_MOUSE_REVERSED	|generic|sp_Q9ESN5-2_CENPK_MOUSE_REVERSED|
"""index: 14764, intensity: 7326.0, mobility: 0.940"""	-0.24044	0.0531304	0.587804	NDKDYIDKVLLVRVLMNELTNRDLSTSTY	generic|tr_Q3UZ13_Q3UZ13_MOUSE__II_3481366_REVERSED	|generic|sp_Q9CU65_ZMYM2_MOUSE_REVERSED|
"""index: 17020, intensity: 5442.0, mobility: 0.962"""	-0.240552	0.0532951	0.588059	QFTMNLWKMLASLGSNLQTQ	generic|IP_1046127_TX=10090_REVERSED|
"""index: 3469, intensity: 5414.0, mobility: 0.963"""	-0.242077	0.0535817	0.591507	LDNCIWRRPPD	generic|tr_Q91XY3_Q91XY3_MOUSE__chr18_1_37833338_37840129_ENSMUST00000193941__II_1051469_REVERSED	|generic|tr_Q8C8Z4_Q8C8Z4_MOUSE__chr18_1_37833338_37840129_ENSMUST00000193941__II_1051469_REVERSED	|generic|tr_Q8C924_Q8C924_MOUSE_REVERSED|
"""index: 19872, intensity: 3153.0, mobility: 1.269"""	-0.242258	0.0538682	0.591917	VFALHSLFFYMPSQLQPSIQ	generic|tr_Q8VFK4_Q8VFK4_MOUSE_REVERSED|
"""index: 11799, intensity: 3737.0, mobility: 0.868"""	-0.24227	0.0540927	0.591943	LRQMQYDVRWMRLTQ	generic|sp_Q8C0M0_WDR59_MOUSE__chr8_-1_111490284_111490430_ENSMUST00000212327__II_3505554_REVERSED	|generic|sp_Q8C0M0-2_WDR59_MOUSE__chr8_-1_111490284_111490430_ENSMUST00000212327__II_3505554_REVERSED	|generic|sp_Q8C0M0-3_WDR59_MOUSE__chr8_-1_111490284_111490430_ENSMUST00000212327__II_3505554_REVERSED	|generic|tr_A0A1D5RLJ8_A0A1D5RLJ8_MOUSE__chr8_-1_111490284_111490430_ENSMUST00000212327__II_3505554_REVERSED|
"""index: 18854, intensity: 3203.0, mobility: 1.100"""	-0.244065	0.0543789	0.596004	EGDQNRDLSHFMLLLRQEREQLYRTFE	generic|chr17_-1_57058067_57058189_ENSMUST00000165187__II_1062197_TX=10090_REVERSED|
"""index: 20522, intensity: 5079.0, mobility: 0.940"""	-0.244659	0.0546651	0.597348	EAIICDMNLDRSNDLKVVVSTDSIHSQL	generic|sp_KRHB1_HUMAN__REVERSED	|generic|sp_KRHB6_HUMAN__REVERSED|
"""index: 23826, intensity: 4683.0, mobility: 0.944"""	-0.24492	0.0548885	0.597939	LEEEDEELTKIEQEPLSVIPEFQPNHN	generic|IP_3462666_TX=10090_REVERSED|
"""index: 11035, intensity: 2779.0, mobility: 1.142"""	-0.247551	0.0551429	0.603892	SSKWLWWSRGR	generic|IP_892875_TX=10090_REVERSED|
"""index: 19644, intensity: 4501.0, mobility: 1.012"""	-0.247928	0.0554286	0.604744	PTYSEDSKYDAYICLTKVTTKRRFQINVLHPQSGDS	generic|sp_Q8K2H6_APC10_MOUSE_REVERSED|
"""index: 20648, intensity: 6160.0, mobility: 0.974"""	-0.248533	0.0556825	0.606113	FFIDEVDGQSHLKNAQLLKEALM	generic|tr_Q9QXA3_Q9QXA3_MOUSE_REVERSED	|generic|tr_A0A1L1SQU7_A0A1L1SQU7_MOUSE_REVERSED	|generic|tr_A0A087WRT4_A0A087WRT4_MOUSE_REVERSED	|generic|tr_F2Z4A3_F2Z4A3_MOUSE_REVERSED|
"""index: 2880, intensity: 3200.0, mobility: 0.803"""	-0.249125	0.0559042	0.607451	MLAAELNR	generic|IP_853940_TX=10090_REVERSED|
"""index: 21718, intensity: 3310.0, mobility: 1.248"""	-0.24966	0.0561894	0.608663	YVCMYICVYICVHTYIYIYIYIYIYIYIYMCVCVCM	generic|IP_3505190_TX=10090_REVERSED|
"""index: 12403, intensity: 4904.0, mobility: 0.981"""	-0.249885	0.0564746	0.609171	AMNRAPVQTEPSQQGASSYLMLLIGSSTAVLLL	generic|sp_P70277_SIA7B_MOUSE__II_1123386_REVERSED	|generic|II_1123383_TX=10090_REVERSED|
"""index: 7954, intensity: 4487.0, mobility: 0.965"""	-0.250016	0.0567437	0.609467	PEPEPEPEQLPEPEPEPEPEPKQEP	generic|tr_C4IXT3_C4IXT3_MOUSE__chr11_-1_61157167_61157217_ENSMUST00000173525_REVERSED|
"""index: 15550, intensity: 12944.0, mobility: 0.909"""	-0.250352	0.0569963	0.610229	FPLFAECKKLAGNADLFHEPN	generic|sp_P12790_CP2B9_MOUSE_REVERSED|
"""index: 15731, intensity: 4656.0, mobility: 0.960"""	-0.251772	0.0572323	0.61344	DVFCVSPAQMSFVFNPWTLHFGKIGASLLS	generic|IP_851384_TX=10090_REVERSED|
"""index: 28662, intensity: 3101.0, mobility: 1.222"""	-0.252594	0.0575007	0.615298	DPLKGMSALSAIAVTPGRQ	generic|IP_843102_TX=10090_REVERSED|
"""index: 17994, intensity: 3796.0, mobility: 0.825"""	-0.252732	0.0577854	0.615609	GSNMLILIHLRGFFN	generic|chrX_1_13161431_13161686_ENSMUST00000089302__IP_837247_TX=10090_REVERSED|
"""index: 20495, intensity: 2964.0, mobility: 1.045"""	-0.252758	0.05807	0.615668	QYFKTRRCSHLTN	generic|IP_880846_TX=10090_REVERSED|
"""index: 19886, intensity: 4908.0, mobility: 1.135"""	-0.253129	0.0583547	0.616508	EINFINVQLALFDESTMRGKPRETYWRV	generic|IP_838209_TX=10090_REVERSED|
"""index: 13991, intensity: 4364.0, mobility: 0.921"""	-0.253616	0.0586227	0.617609	LYNTDIFLYFTNCMVTHLSLLNYIPVHM	generic|IP_902961_TX=10090_REVERSED|
"""index: 20772, intensity: 5650.0, mobility: 1.012"""	-0.254372	0.0588403	0.619318	YQTLFASLFSAPQALCNRFSRLM	generic|IP_1099835_TX=10090_REVERSED|
"""index: 1285, intensity: 3561.0, mobility: 0.879"""	-0.25526	0.0591245	0.621324	SSQRQDGGLPQ	generic|chr2_1_22622593_22622703_ENSMUST00000028123_REVERSED	|generic|chr2_1_22622527_22622703_ENSMUST00000028123_REVERSED	|generic|chr2_1_22622434_22622703_ENSMUST00000028123_REVERSED|
"""index: 13588, intensity: 3860.0, mobility: 0.853"""	-0.255354	0.0593919	0.621536	KETFILIFYYFLISSNGFMGVTIQC	generic|tr_E9Q373_E9Q373_MOUSE_REVERSED|
"""index: 11568, intensity: 17139.0, mobility: 0.997"""	-0.255832	0.059676	0.622617	EANCLDEKCCFSKV	generic|IP_1078681_TX=10090_REVERSED	|generic|IP_1078685_TX=10090_REVERSED|
"""index: 22719, intensity: 3082.0, mobility: 1.083"""	-0.256094	0.0599432	0.623208	TPDEPSVMGEVTTAQR	generic|tr_B1ASB6_B1ASB6_MOUSE_REVERSED|
"""index: 17068, intensity: 2560.0, mobility: 1.103"""	-0.256824	0.0602273	0.624856	QISEVESQRTELQAI	generic|tr_F7ACR9_F7ACR9_MOUSE__chr4_-1_123457872_123457942_ENSMUST00000106220__II_960571_REVERSED	|generic|tr_F6Q750_F6Q750_MOUSE__chr4_-1_123457872_123457942_ENSMUST00000106220__II_960573_REVERSED	|generic|tr_B1ARU4_B1ARU4_MOUSE__chr4_-1_123457872_123457942_ENSMUST00000106220_REVERSED	|generic|tr_Q5DTZ2_Q5DTZ2_MOUSE__chr4_-1_123457872_123457942_ENSMUST00000106220_REVERSED	|generic|tr_F6XCT0_F6XCT0_MOUSE__chr4_-1_123457872_123457942_ENSMUST00000106220_REVERSED	|generic|tr_F6SHS0_F6SHS0_MOUSE__chr4_-1_123457872_123457942_ENSMUST00000106220_REVERSED	|generic|sp_Q9QXZ0_MACF1_MOUSE_REVERSED	|generic|sp_Q9QXZ0-2_MACF1_MOUSE_REVERSED	|generic|tr_A0A0A0MQA6_A0A0A0MQA6_MOUSE__chr4_-1_123457872_123457942_ENSMUST00000106220_REVERSED	|generic|sp_Q9QXZ0-3_MACF1_MOUSE_REVERSED	|generic|sp_Q9QXZ0-4_MACF1_MOUSE_REVERSED	|generic|tr_Q3UPG9_Q3UPG9_MOUSE_REVERSED	|generic|tr_A0A571BF93_A0A571BF93_MOUSE__chr4_-1_123457872_123457942_ENSMUST00000106220_REVERSED	|generic|tr_E9QNP1_E9QNP1_MOUSE__chr4_-1_123461087_123461116_ENSMUST00000106213_REVERSED	|generic|tr_E9QA63_E9QA63_MOUSE_REVERSED	|generic|tr_A0A571BGC6_A0A571BGC6_MOUSE__chr4_-1_123457872_123457942_ENSMUST00000106220_REVERSED	|generic|tr_E9PVY8_E9PVY8_MOUSE__chr4_-1_123457872_123457942_ENSMUST00000106220_REVERSED|
"""index: 13765, intensity: 3740.0, mobility: 1.110"""	-0.257073	0.0605114	0.625418	SPDTIKSVTAMASDLLMLMMNIFMVLLISYVTFFI	generic|IP_901566_TX=10090_REVERSED|
"""index: 18283, intensity: 5448.0, mobility: 0.853"""	-0.257281	0.0607955	0.625888	GMPTIARKVMGLVGRK	generic|sp_Q9D6D8_PPIL6_MOUSE_REVERSED|
"""index: 13967, intensity: 4161.0, mobility: 0.864"""	-0.257325	0.0610622	0.625988	AKIGTDAKEKIMSLNKDFITIIFFT	generic|IP_3489573_TX=10090_REVERSED|
"""index: 8251, intensity: 3826.0, mobility: 0.812"""	-0.257708	0.0613288	0.626854	ELNPSINRLFVIEVN	generic|tr_E3VRZ9_E3VRZ9_MOUSE__chr14_-1_23309015_23309215_ENSMUST00000225794_REVERSED|
"""index: 1823, intensity: 3849.0, mobility: 0.753"""	-0.25833	0.0616127	0.628256	FNMLYWDSGYTFIL	generic|IP_870175_TX=10090_REVERSED|
"""index: 15742, intensity: 5418.0, mobility: 0.973"""	-0.25869	0.061844	0.629071	ISSGVAKAFSINAPWLSCTKR	generic|IP_1121456_TX=10090_REVERSED|
"""index: 28779, intensity: 5520.0, mobility: 1.138"""	-0.262079	0.0621277	0.636712	QMLSCLLAACQHHRLN	generic|IP_853250_TX=10090_REVERSED|
"""index: 6849, intensity: 4571.0, mobility: 1.219"""	-0.262481	0.062376	0.637618	GRVTYCIAE	generic|sp_Q91WA6_SHRPN_MOUSE__chr15_-1_76348082_76348222_ENSMUST00000230314__II_1083903_REVERSED	|generic|sp_Q91WA6-2_SHRPN_MOUSE__chr15_-1_76348082_76348222_ENSMUST00000230314__II_1083901_REVERSED	|generic|II_1083894_TX=10090_REVERSED|
"""index: 10893, intensity: 5638.0, mobility: 0.973"""	-0.263217	0.0626595	0.639276	SCQSLAPLLASFQFDVICCSVLEL	generic|tr_L7N1Y3_L7N1Y3_MOUSE__II_3503431_REVERSED	|generic|tr_A0A1Y7VJ51_A0A1Y7VJ51_MOUSE_REVERSED	|generic|tr_Q3UTB0_Q3UTB0_MOUSE_REVERSED|
"""index: 21666, intensity: 3051.0, mobility: 1.059"""	-0.2633	0.0629073	0.639464	HDQNYKHVGAWQLHCWERTLSDSNHL	generic|IP_1077639_TX=10090_REVERSED|
"""index: 28459, intensity: 6360.0, mobility: 1.273"""	-0.26446	0.0631907	0.642076	SPMRIRSFKLFLGWAR	generic|IP_915936_TX=10090_REVERSED|
"""index: 11533, intensity: 87465.0, mobility: 1.233"""	-0.264817	0.0634741	0.642878	CEPWKVLRTCVRYHLG	generic|IP_1130757_TX=10090_REVERSED|
"""index: 7660, intensity: 2938.0, mobility: 1.045"""	-0.265206	0.0637213	0.643754	LHHDRAAFREFVC	generic|chr13_1_113794668_113922313_ENSMUST00000091201_REVERSED|
"""index: 12682, intensity: 3992.0, mobility: 1.015"""	-0.265839	0.0639321	0.645178	VMIYLQPRLLWRQQRLGEWILLESELR	generic|IP_1007146_TX=10090_REVERSED|
"""index: 7476, intensity: 3401.0, mobility: 0.789"""	-0.26747	0.064215	0.648845	SVPSPFVSVKEQLFVHFAMLT	generic|II_1011190_TX=10090_REVERSED|
"""index: 4051, intensity: 5234.0, mobility: 0.926"""	-0.267982	0.0644979	0.649993	LKMEEPSMNDVLDTSDQTIKK	generic|tr_F6VSA8_F6VSA8_MOUSE__II_916958_REVERSED|
"""index: 27315, intensity: 3431.0, mobility: 0.854"""	-0.268275	0.0647258	0.650652	PARSARPFARRM	generic|IP_1082043_TX=10090_REVERSED|
"""index: 19322, intensity: 4839.0, mobility: 0.974"""	-0.270384	0.0649901	0.655382	IHRQRTILLEEQLYQEYQQNIYSLIPDWCKDN	generic|tr_Q14BT3_Q14BT3_MOUSE__II_3486425_REVERSED	|generic|tr_A0A2R8VJU7_A0A2R8VJU7_MOUSE__II_3486425_REVERSED	|generic|tr_Q9D451_Q9D451_MOUSE__II_3486426_REVERSED	|generic|tr_Q9D9U8_Q9D9U8_MOUSE__II_3486425_REVERSED|
"""index: 7141, intensity: 3428.0, mobility: 0.877"""	-0.270677	0.0652727	0.65604	AEERLAPPITTECFSGSTKLSTL	generic|IP_982311_TX=10090_REVERSED|
"""index: 23827, intensity: 4284.0, mobility: 0.891"""	-0.270822	0.0655367	0.656365	VACLVAILAFGILLTLVFTDDSM	generic|sp_Q6DFV6_FN3C1_MOUSE_REVERSED|
"""index: 3307, intensity: 2805.0, mobility: 0.960"""	-0.271259	0.0658006	0.657345	TEGPQSPGGPLPDK	generic|chr12_1_16656773_16658443_ENSMUST00000111064__IP_1119577_TX=10090_REVERSED	|generic|IP_3471434_TX=10090_REVERSED|
"""index: 15792, intensity: 2805.0, mobility: 0.882"""	-0.272007	0.066083	0.65902	EAFRSNEQLLLGLNYLMDAMNSRYFLANRY	generic|sp_Q56A06_TMTC2_MOUSE__II_1144911_REVERSED	|generic|sp_Q56A06-2_TMTC2_MOUSE_REVERSED|
"""index: 7370, intensity: 15412.0, mobility: 0.901"""	-0.272367	0.0663654	0.659825	QVALNWAIKRFWNADNVMYDLTS	generic|sp_Q14AT2_TEX11_MOUSE_REVERSED	|generic|sp_Q14AT2-2_TEX11_MOUSE_REVERSED|
"""index: 10616, intensity: 3080.0, mobility: 0.854"""	-0.272433	0.0666478	0.659973	VRVHNTQMCLAVPCGPGAQNLA	generic|IP_1111930_TX=10090_REVERSED|
"""index: 19744, intensity: 5499.0, mobility: 1.098"""	-0.272504	0.0669113	0.660132	TPKDLFDEPIEQRCLACRKGLWSA	generic|tr_A0A1L1SSN4_A0A1L1SSN4_MOUSE_REVERSED	|generic|sp_Q9CZW6_RN146_MOUSE_REVERSED	|generic|tr_H9KV17_H9KV17_MOUSE_REVERSED|
"""index: 29263, intensity: 2903.0, mobility: 0.838"""	-0.273221	0.0671747	0.661738	PPWGPSGPSPYVPHP	generic|II_896212_TX=10090_REVERSED|
"""index: 15624, intensity: 2624.0, mobility: 1.196"""	-0.27338	0.0673999	0.662093	RVLPHWSLGLDVSYELEIAYCSDTVSCSAAFDIQLFS	generic|sp_Q60841_RELN_MOUSE__chr5_-1_22227521_22227616_ENSMUST00000162427__II_945866_REVERSED	|generic|sp_Q60841-2_RELN_MOUSE__chr5_-1_22227521_22227616_ENSMUST00000162427__II_945866_REVERSED	|generic|sp_Q60841-3_RELN_MOUSE__chr5_-1_22227521_22227616_ENSMUST00000162427__II_945866_REVERSED|
"""index: 21934, intensity: 3651.0, mobility: 1.008"""	-0.274338	0.0676628	0.664235	VNMSDLRGKIEVVPVKHYWNAALNRSVFFELNIP	generic|sp_Q8BX70-2_VP13C_MOUSE__chr9_1_67893084_67893227_ENSMUST00000217386__II_3501120_REVERSED	|generic|sp_Q8BX70_VP13C_MOUSE__chr9_1_67893084_67893227_ENSMUST00000217386_REVERSED	|generic|sp_Q8BX70-3_VP13C_MOUSE__chr9_1_67893084_67893227_ENSMUST00000217386_REVERSED|
"""index: 26277, intensity: 4381.0, mobility: 0.904"""	-0.274609	0.0678873	0.664839	RAELNLTPIQ	generic|tr_Q8C9L4_Q8C9L4_MOUSE__chr14_-1_66178827_66178862_ENSMUST00000127083__II_1096060_REVERSED	|generic|tr_E9Q2A6_E9Q2A6_MOUSE__chr14_-1_66154054_66154251_ENSMUST00000136216__II_1096073_REVERSED	|generic|tr_K7QD41_K7QD41_MOUSE__chr14_-1_66154054_66154251_ENSMUST00000136216__II_1096073_REVERSED	|generic|tr_Q8C6R5_Q8C6R5_MOUSE__chr14_-1_66178827_66178862_ENSMUST00000127083_REVERSED	|generic|tr_Q3UDE9_Q3UDE9_MOUSE__chr14_-1_66154054_66154251_ENSMUST00000136216_REVERSED	|generic|tr_Q8C2G0_Q8C2G0_MOUSE__chr14_-1_66154054_66154251_ENSMUST00000136216_REVERSED|
"""index: 3195, intensity: 13896.0, mobility: 1.019"""	-0.275781	0.0681498	0.667456	SEEADWALERR	generic|tr_B7SNM9_B7SNM9_MOUSE_REVERSED	|generic|tr_B7SNM8_B7SNM8_MOUSE_REVERSED|
"""index: 2503, intensity: 4298.0, mobility: 0.821"""	-0.276566	0.0684314	0.669208	ELQPCEGPK	generic|tr_A2A5G6_A2A5G6_MOUSE_REVERSED	|generic|tr_Q4FZJ6_Q4FZJ6_MOUSE_REVERSED	|generic|tr_A2A5G5_A2A5G5_MOUSE_REVERSED|
"""index: 11551, intensity: 2669.0, mobility: 0.794"""	-0.276662	0.0686357	0.669422	LDQLGENL	generic|sp_Q8BHH8_CLRN3_MOUSE_REVERSED|
"""index: 23307, intensity: 3769.0, mobility: 0.901"""	-0.277985	0.068917	0.67237	HKWPIQFIMEEKNI	generic|sp_P15314_IRF1_MOUSE_REVERSED	|generic|tr_Q5SX15_Q5SX15_MOUSE_REVERSED	|generic|tr_Q3U5M1_Q3U5M1_MOUSE_REVERSED	|generic|tr_A8Y5B9_A8Y5B9_MOUSE_REVERSED	|generic|tr_Q5SX14_Q5SX14_MOUSE_REVERSED	|generic|tr_Q4FK18_Q4FK18_MOUSE_REVERSED	|generic|tr_Q5SX16_Q5SX16_MOUSE_REVERSED|
"""index: 10224, intensity: 5870.0, mobility: 0.933"""	-0.278351	0.0691983	0.673185	LGQSAVVVATPVAVAAAAAAAAALDLMWWIRM	generic|chr15_-1_37448276_37459353_ENSMUST00000120746__IP_1085964_TX=10090_REVERSED|
"""index: 8830, intensity: 3095.0, mobility: 1.330"""	-0.278804	0.0694601	0.674194	EREREREREREEREREREKERERERERERERDHDRD	generic|tr_A0A2I3BPQ5_A0A2I3BPQ5_MOUSE__II_3481736_REVERSED	|generic|sp_E9Q784_ZC3HD_MOUSE__II_3481736_REVERSED|
"""index: 18923, intensity: 5506.0, mobility: 0.943"""	-0.279683	0.0697413	0.676149	PHARSTRRR	generic|IP_1079920_TX=10090_REVERSED|
"""index: 9194, intensity: 2771.0, mobility: 0.798"""	-0.279699	0.0700028	0.676184	ALSCDCLQKKLKQ	generic|IP_1082775_TX=10090_REVERSED|
"""index: 16145, intensity: 5412.0, mobility: 0.979"""	-0.279774	0.0702839	0.676351	KHLEDSQVPRGNLYWSVDPAPLGSVKFDMRCFR	generic|sp_Q9JIF9_MYOTI_MOUSE_REVERSED|
"""index: 20803, intensity: 5694.0, mobility: 0.983"""	-0.280017	0.0705056	0.676891	AVERNNSKVTIKISDEYSKCIG	generic|sp_Q8VEE4_RFA1_MOUSE__chr11_-1_75316101_75316175_ENSMUST00000154894__II_1135168_REVERSED	|generic|II_1135170_TX=10090_REVERSED	|generic|tr_Q3U8B3_Q3U8B3_MOUSE__chr11_-1_75316101_75316175_ENSMUST00000154894_REVERSED	|generic|tr_Q5SWN2_Q5SWN2_MOUSE__chr11_-1_75316101_75316175_ENSMUST00000154894_REVERSED|
"""index: 17199, intensity: 11264.0, mobility: 0.894"""	-0.281017	0.0707269	0.679112	LRTISLFW	generic|IP_903398_TX=10090_REVERSED|
"""index: 25035, intensity: 2668.0, mobility: 0.890"""	-0.281814	0.070928	0.680881	RQDLIHSVTATMCLLIQL	generic|sp_Q5XG71_UTP20_MOUSE_REVERSED	|generic|tr_E9QK83_E9QK83_MOUSE_REVERSED|
"""index: 13004, intensity: 14853.0, mobility: 1.033"""	-0.284121	0.0712083	0.685992	KTPEWTSFKEGVGQMKWAKRQEEKAIIE	generic|sp_Q5DU02_UBP22_MOUSE__chr11_-1_61163718_61163783_ENSMUST00000174301__II_1138283_REVERSED	|generic|tr_Q3V3H6_Q3V3H6_MOUSE__chr11_-1_61163718_61163783_ENSMUST00000174301_REVERSED|
"""index: 13002, intensity: 32199.0, mobility: 1.151"""	-0.284395	0.0714886	0.686597	EYLGGRVCVPEITVLEEMEPRAAAGGPRARK	generic|tr_Q3TDC6_Q3TDC6_MOUSE__chr14_-1_45610488_45610730_ENSMUST00000149286__II_1099486_REVERSED|
"""index: 30510, intensity: 3198.0, mobility: 1.517"""	-0.284615	0.071769	0.687084	LKKRKPPRGRRK	generic|sp_E9Q2Z1_CECR2_MOUSE__II_912294_REVERSED	|generic|sp_E9Q2Z1-2_CECR2_MOUSE__II_912294_REVERSED|
"""index: 10011, intensity: 11949.0, mobility: 0.936"""	-0.284752	0.0720493	0.687387	RMDRLAICEWEFLLGLKNVSMQLYEIIC	generic|IP_904309_TX=10090_REVERSED|
"""index: 18209, intensity: 4169.0, mobility: 0.947"""	-0.284755	0.0723297	0.687393	FVGLCSFPHLF	generic|IP_3466241_TX=10090_REVERSED|
"""index: 8506, intensity: 4785.0, mobility: 1.147"""	-0.285217	0.07261	0.688415	ECVTTNLCMCTNTGNGSFKEMLADLEAEIERH	generic|sp_Q80UF9_OTOP3_MOUSE_REVERSED|
"""index: 11953, intensity: 5153.0, mobility: 0.973"""	-0.285521	0.0728904	0.689085	NDAQLDRNRQEAQVLQAELEAELERSGEQFEVLEDRA	generic|sp_Q9ERR1_NDEL1_MOUSE_REVERSED	|generic|sp_Q9ERR1-2_NDEL1_MOUSE_REVERSED|
"""index: 23513, intensity: 6245.0, mobility: 0.943"""	-0.285999	0.0731707	0.69014	IMVVINLSSW	generic|IP_868069_TX=10090_REVERSED|
"""index: 5058, intensity: 6911.0, mobility: 0.874"""	-0.28606	0.0734511	0.690275	TQPFFLSKPAFRSPSSRSTRTSPT	generic|chr2_-1_116059564_116061560_ENSMUST00000028639_REVERSED|
"""index: 1239, intensity: 3511.0, mobility: 0.824"""	-0.286608	0.0737108	0.691485	LLAPPLRCE	generic|IP_1073212_TX=10090_REVERSED|
"""index: 18552, intensity: 3628.0, mobility: 0.996"""	-0.286932	0.0739703	0.692201	RYMAALVKSFAW	generic|sp_Q8BML1_MICA2_MOUSE__chr7_1_112322596_112322667_ENSMUST00000106648_REVERSED|
"""index: 25168, intensity: 16597.0, mobility: 0.985"""	-0.28802	0.0742505	0.694598	RHLLREERN	generic|sp_Q9QYK5_H6ST1_MOUSE__chr1_1_36103964_36104221_ENSMUST00000194670__II_1047118_REVERSED|
"""index: 22122, intensity: 2682.0, mobility: 1.065"""	-0.288084	0.0745307	0.694738	ELYQVPLISKTFH	generic|chr2_1_69663060_69663140_ENSMUST00000074963_REVERSED|
"""index: 21808, intensity: 3189.0, mobility: 1.026"""	-0.2881	0.0748109	0.694774	SLDFGFEARAVRL	generic|tr_Q8K0E9_Q8K0E9_MOUSE_REVERSED	|generic|sp_Q9DBB8_DHDH_MOUSE_REVERSED	|generic|tr_A0A1B0GSH8_A0A1B0GSH8_MOUSE_REVERSED|
"""index: 7947, intensity: 10588.0, mobility: 0.973"""	-0.288729	0.0750911	0.696157	CREQAQAELQQQTHAAQKQVKELMA	generic|tr_Q80U10_Q80U10_MOUSE__II_3465187_REVERSED	|generic|tr_Q8CDL2_Q8CDL2_MOUSE__II_3465187_REVERSED	|generic|tr_A0A1W2P737_A0A1W2P737_MOUSE__II_3465187_REVERSED	|generic|tr_F8VPV0_F8VPV0_MOUSE__II_3465187_REVERSED	|generic|sp_P48725_PCNT_MOUSE__II_3465187_REVERSED	|generic|sp_P48725-2_PCNT_MOUSE__II_3465187_REVERSED	|generic|sp_P48725-3_PCNT_MOUSE_REVERSED|
"""index: 22898, intensity: 3103.0, mobility: 0.862"""	-0.289068	0.075308	0.696902	LVTRIFWSPHV	generic|sp_Q8BHE3_ATCAY_MOUSE__chr10_-1_81212845_81212919_ENSMUST00000146030__II_1146914_REVERSED	|generic|II_1146932_TX=10090_REVERSED	|generic|chr10_-1_81211818_81211931_ENSMUST00000146030_REVERSED|
"""index: 12450, intensity: 2531.0, mobility: 1.167"""	-0.289579	0.0755245	0.698025	ACAPRLEVCTEIEPFQSMIPLVAEMTSGPRLD	generic|tr_H3BL14_H3BL14_MOUSE__chr17_-1_25842362_25842394_ENSMUST00000177470_REVERSED|
"""index: 20274, intensity: 2738.0, mobility: 0.743"""	-0.289783	0.0758042	0.698475	VTQPPGSLLSPIT	generic|tr_E9QLR8_E9QLR8_MOUSE__II_882704_REVERSED	|generic|tr_Q5SEK5_Q5SEK5_MOUSE__II_882704_REVERSED	|generic|tr_Q3UH62_Q3UH62_MOUSE_REVERSED	|generic|sp_Q924W6_TRI66_MOUSE_REVERSED	|generic|sp_Q924W6-2_TRI66_MOUSE_REVERSED	|generic|tr_E9PZP2_E9PZP2_MOUSE_REVERSED	|generic|tr_B2RQQ4_B2RQQ4_MOUSE_REVERSED|
"""index: 8531, intensity: 6014.0, mobility: 1.179"""	-0.289884	0.0760626	0.698696	THCPQFYVLPLGSAVYYSPYGGELVLYPAPQYFCTVN	generic|tr_B1ATX6_B1ATX6_MOUSE_REVERSED|
"""index: 10597, intensity: 3216.0, mobility: 0.858"""	-0.290391	0.0762996	0.699808	ESSDIIQIIGIGSISGCTI	generic|IP_1107038_TX=10090_REVERSED|
"""index: 1105, intensity: 2529.0, mobility: 0.827"""	-0.29064	0.0765149	0.700356	LLAPPLRCE	generic|IP_1073212_TX=10090_REVERSED|
"""index: 20939, intensity: 3365.0, mobility: 1.131"""	-0.291492	0.0767513	0.702222	EEDIEAAAALQAQQT	generic|tr_Q3UK68_Q3UK68_MOUSE_REVERSED	|generic|sp_P70670_NACAM_MOUSE_REVERSED	|generic|sp_Q60817_NACA_MOUSE_REVERSED|
"""index: 5170, intensity: 4722.0, mobility: 0.911"""	-0.291618	0.0770304	0.702499	RGPVHNHSKVSELEMRL	generic|tr_D6RJ36_D6RJ36_MOUSE_REVERSED|
"""index: 18604, intensity: 3035.0, mobility: 1.024"""	-0.291862	0.0772233	0.703033	EAVRRRRWHLM	generic|chr15_-1_74338074_74338193_None_REVERSED|
"""index: 15536, intensity: 6256.0, mobility: 0.958"""	-0.292794	0.0774805	0.705073	FMASKQSYVKFNTKIWNQ	generic|sp_Q9JLT2_TREA_MOUSE__II_853689_REVERSED	|generic|tr_Q8VCS8_Q8VCS8_MOUSE__II_853689_REVERSED	|generic|tr_E9PYP7_E9PYP7_MOUSE__II_853689_REVERSED|
"""index: 18745, intensity: 2865.0, mobility: 1.062"""	-0.293435	0.0777592	0.706476	HEKWESNPDTAFTYYLPGVIENMGQVY	generic|sp_Q8R3D1_TBC13_MOUSE__chr2_1_30137127_30137186_ENSMUST00000136183_REVERSED|
"""index: 2164, intensity: 5195.0, mobility: 0.941"""	-0.293499	0.0779076	0.706615	EEVAVVLRARRKKVRREHEAEEY	generic|tr_F7BWJ0_F7BWJ0_MOUSE__II_981215_REVERSED	|generic|II_981210_TX=10090_REVERSED	|generic|sp_Q80Z96_VANG1_MOUSE_REVERSED|
"""index: 12283, intensity: 3735.0, mobility: 1.165"""	-0.294982	0.0781641	0.709852	GPAPAPAPAPAPAPAPAPAPAPAAAPAPTSAAGGPVASGVSAAPVSAA	generic|sp_Q99PP7_TRI33_MOUSE__chr3_1_103339303_103339347_ENSMUST00000198706__II_981001_REVERSED	|generic|sp_Q99PP7-2_TRI33_MOUSE__chr3_1_103339303_103339347_ENSMUST00000198706_REVERSED|
"""index: 19600, intensity: 2689.0, mobility: 1.192"""	-0.295077	0.0783987	0.710059	KREKPETATWYLADLIDQGFSSFLRDAVELMN	generic|sp_Q4VBD2_TAPT1_MOUSE__chr5_-1_44204206_44204307_ENSMUST00000199374__II_940557_REVERSED	|generic|II_940561_TX=10090_REVERSED|
"""index: 8665, intensity: 9191.0, mobility: 0.981"""	-0.29637	0.0786767	0.712875	APGMRRSDGSRAGSGSSGGNGPKSGASTSSGDMNSVSNAARSSRE	generic|IP_947701_TX=10090_REVERSED|
"""index: 14992, intensity: 4378.0, mobility: 0.879"""	-0.296946	0.0789547	0.714127	QKWMKTLTPDSVYLFPFQELMLSL	generic|sp_Q8BVV7_CEP95_MOUSE__II_1125031_REVERSED	|generic|tr_Q14B65_Q14B65_MOUSE__II_1125031_REVERSED|
"""index: 15339, intensity: 6616.0, mobility: 1.034"""	-0.297318	0.0792107	0.714937	SCLSSICNWGMIPLGGLILSIVWCASILLFSRSS	generic|tr_Q3UUK3_Q3UUK3_MOUSE_REVERSED|
"""index: 17308, intensity: 3890.0, mobility: 0.926"""	-0.297666	0.0794886	0.715691	FTPVSFSLFRDPFHTLCMH	generic|IP_1142530_TX=10090_REVERSED|
"""index: 9721, intensity: 3288.0, mobility: 0.794"""	-0.297832	0.0796558	0.716052	LQQQQQQQQQQQK	generic|IP_3496563_TX=10090_REVERSED|
"""index: 12544, intensity: 3216.0, mobility: 1.137"""	-0.29989	0.0799334	0.720514	LTDEVTDMSLPLWATYIFDLLRQLGAASPV	generic|tr_A2AI76_A2AI76_MOUSE_REVERSED|
"""index: 21567, intensity: 2634.0, mobility: 1.197"""	-0.299949	0.0802109	0.72064	PQEEPPKSE	generic|II_1066447_TX=10090_REVERSED	|generic|tr_Q3V0M8_Q3V0M8_MOUSE_REVERSED	|generic|tr_Q8BHP1_Q8BHP1_MOUSE_REVERSED	|generic|tr_A2CG24_A2CG24_MOUSE_REVERSED|
"""index: 19583, intensity: 6748.0, mobility: 1.045"""	-0.300118	0.0804661	0.721007	QFGLEKYNSAMDKRFLELAKNMAG	generic|sp_MYG_HUMAN__REVERSED|
"""index: 16375, intensity: 2943.0, mobility: 0.912"""	-0.300767	0.0806765	0.72241	PAVLDRCALIFELQPENPIK	generic|tr_Q1A6U9_Q1A6U9_MOUSE__chr8_1_82041907_82042011_ENSMUST00000169387_REVERSED	|generic|tr_Q1A6V1_Q1A6V1_MOUSE__chr8_1_82041907_82042011_ENSMUST00000169387_REVERSED	|generic|tr_E9PVM1_E9PVM1_MOUSE__chr8_1_82041907_82042011_ENSMUST00000169387_REVERSED	|generic|tr_Q3URI3_Q3URI3_MOUSE__chr8_1_82041907_82042011_ENSMUST00000169387_REVERSED	|generic|tr_E9PVM3_E9PVM3_MOUSE__chr8_1_82041907_82042011_ENSMUST00000169387_REVERSED	|generic|sp_Q6P1Y8_INP4B_MOUSE__chr8_1_82041907_82042011_ENSMUST00000169387_REVERSED|
"""index: 21300, intensity: 19998.0, mobility: 1.122"""	-0.301841	0.0809537	0.724728	QHKECVEMREQHFFQCNDPVLLVDSVFEGV	generic|sp_Q06335_APLP2_MOUSE__chr9_-1_31150871_31150939_ENSMUST00000216921__II_3506379_REVERSED	|generic|tr_Q61482_Q61482_MOUSE__chr9_-1_31150871_31150939_ENSMUST00000216921__II_3506379_REVERSED	|generic|tr_Q3UDL6_Q3UDL6_MOUSE__chr9_-1_31150871_31150939_ENSMUST00000216921__II_3506379_REVERSED	|generic|tr_Q7TT34_Q7TT34_MOUSE__chr9_-1_31150871_31150939_ENSMUST00000216921__II_3506379_REVERSED	|generic|tr_Q60709_Q60709_MOUSE__chr9_-1_31150871_31150939_ENSMUST00000216921__II_3506379_REVERSED	|generic|tr_Q64348_Q64348_MOUSE__chr9_-1_31150871_31150939_ENSMUST00000216921__II_3506379_REVERSED	|generic|tr_Q3TV12_Q3TV12_MOUSE_REVERSED	|generic|tr_Q3TPZ7_Q3TPZ7_MOUSE__chr9_-1_31161218_31161298_ENSMUST00000217658_REVERSED	|generic|tr_Q9CYS4_Q9CYS4_MOUSE_REVERSED	|generic|tr_A0A1L1SS44_A0A1L1SS44_MOUSE__chr9_-1_31161218_31161298_ENSMUST00000217658_REVERSED|
"""index: 17472, intensity: 3957.0, mobility: 0.901"""	-0.301893	0.0812084	0.724838	NLFAFAAQLFVFAQRFNEP	generic|IP_935503_TX=10090_REVERSED|
"""index: 22980, intensity: 3863.0, mobility: 1.168"""	-0.302225	0.0814856	0.725556	KEDHNEFLWEADFDMEHKVKNLEKMNFGL	generic|tr_Q5BL11_Q5BL11_MOUSE__chr2_-1_168182047_168182301_ENSMUST00000138667_REVERSED	|generic|tr_Q5RKY4_Q5RKY4_MOUSE__chr2_-1_168182047_168182301_ENSMUST00000138667_REVERSED	|generic|tr_Q3UYC8_Q3UYC8_MOUSE__chr2_-1_168182047_168182301_ENSMUST00000138667_REVERSED	|generic|sp_Q9Z103_ADNP_MOUSE__chr2_-1_168182047_168182301_ENSMUST00000138667_REVERSED	|generic|tr_Q6ZQ47_Q6ZQ47_MOUSE__chr2_-1_168182047_168182301_ENSMUST00000138667_REVERSED|
"""index: 2181, intensity: 3618.0, mobility: 0.835"""	-0.30223	0.0817175	0.725566	RWNNRILGDHTSREDYKM	generic|IP_1143075_TX=10090_REVERSED|
"""index: 22021, intensity: 5831.0, mobility: 0.869"""	-0.302705	0.0819718	0.726589	QGIEQLQELLRSNARLS	generic|tr_Q3TZ55_Q3TZ55_MOUSE__chrX_1_7801314_7801355_ENSMUST00000135622_REVERSED	|generic|tr_A2AEW6_A2AEW6_MOUSE__chrX_1_7801314_7801355_ENSMUST00000135622_REVERSED	|generic|tr_A2AEW9_A2AEW9_MOUSE__chrX_1_7820050_7820094_ENSMUST00000144946_REVERSED	|generic|tr_A2AEW8_A2AEW8_MOUSE__chrX_1_7820050_7820094_ENSMUST00000144946_REVERSED	|generic|tr_Q3T9D9_Q3T9D9_MOUSE__chrX_1_7801314_7801355_ENSMUST00000135622_REVERSED	|generic|sp_Q8VD04_GRAP1_MOUSE__chrX_1_7820050_7820094_ENSMUST00000144946_REVERSED	|generic|tr_A2AEW5_A2AEW5_MOUSE__chrX_1_7801314_7801355_ENSMUST00000135622_REVERSED|
"""index: 14575, intensity: 20581.0, mobility: 0.885"""	-0.302807	0.0822259	0.726809	SHELTKDKEPTIKRTVEDLGMTKSIIQKNGSM	generic|IP_1018661_TX=10090_REVERSED|
"""index: 934, intensity: 2727.0, mobility: 0.741"""	-0.30352	0.0825028	0.728342	AALAKVAQ	generic|tr_Q3UA72_Q3UA72_MOUSE__chr1_1_152774278_152774322_ENSMUST00000143008_REVERSED|
"""index: 13721, intensity: 3565.0, mobility: 1.223"""	-0.30377	0.0826423	0.72888	RATCNPLHIIASAAEYIVMEHKNRLCSEIFDFLPS	generic|sp_Q9QXK3_COPG2_MOUSE_REVERSED	|generic|sp_Q9QXK3-3_COPG2_MOUSE_REVERSED	|generic|sp_Q9QXK3-4_COPG2_MOUSE_REVERSED|
"""index: 13689, intensity: 4072.0, mobility: 1.042"""	-0.305494	0.08285	0.732581	EDSSYISHRPRRA	generic|tr_Q8BTV4_Q8BTV4_MOUSE__II_1151328_REVERSED	|generic|tr_A0A087WPA7_A0A087WPA7_MOUSE_REVERSED	|generic|tr_Q8BU17_Q8BU17_MOUSE_REVERSED	|generic|tr_Q61421_Q61421_MOUSE_REVERSED	|generic|sp_P06876_MYB_MOUSE_REVERSED|
"""index: 9300, intensity: 6660.0, mobility: 0.938"""	-0.306082	0.0830345	0.73384	GLCDLNYNFTLEMGAPIDCLAFLGVRVDGNVTWKQ	generic|tr_D3Z357_D3Z357_MOUSE_REVERSED	|generic|sp_Q6P2L6_NSD3_MOUSE_REVERSED	|generic|sp_Q6P2L6-3_NSD3_MOUSE_REVERSED	|generic|tr_D3Z197_D3Z197_MOUSE_REVERSED|
"""index: 1599, intensity: 4196.0, mobility: 0.840"""	-0.307121	0.0832644	0.73606	LEDETDLIQ	generic|sp_Q01065_PDE1B_MOUSE__chr15_1_103519950_103520066_ENSMUST00000226468__II_3483233_REVERSED	|generic|tr_Q9DBS6_Q9DBS6_MOUSE__chr15_1_103525240_103525341_ENSMUST00000226468__II_3483233_REVERSED	|generic|tr_A0A2I3BPC1_A0A2I3BPC1_MOUSE__chr15_1_103519950_103520066_ENSMUST00000226468__II_3483233_REVERSED	|generic|tr_A0A2I3BR90_A0A2I3BR90_MOUSE__chr15_1_103519950_103520066_ENSMUST00000226468_REVERSED	|generic|tr_Q6PDS5_Q6PDS5_MOUSE__chr15_1_103519950_103520066_ENSMUST00000226468_REVERSED|
"""index: 20551, intensity: 4871.0, mobility: 0.801"""	-0.30777	0.0835401	0.737446	GTQHILASISFIINRCVDTMPTKV	generic|tr_B9EKB0_B9EKB0_MOUSE_REVERSED	|generic|tr_Q3UHL7_Q3UHL7_MOUSE_REVERSED	|generic|tr_E9QN70_E9QN70_MOUSE_REVERSED	|generic|sp_P02469_LAMB1_MOUSE_REVERSED|
"""index: 15901, intensity: 9250.0, mobility: 0.784"""	-0.307822	0.0837235	0.737558	EYNSMIGNTWKSH	generic|IP_1109169_TX=10090_REVERSED|
"""index: 26614, intensity: 4826.0, mobility: 1.051"""	-0.308329	0.0839527	0.738638	TLWEVGMSVVKADP	generic|sp_Q3U435_MMP25_MOUSE__II_3488709_REVERSED	|generic|tr_A0A3B2WCE2_A0A3B2WCE2_MOUSE_REVERSED	|generic|tr_A0A3B2W7R0_A0A3B2W7R0_MOUSE_REVERSED|
"""index: 28899, intensity: 9123.0, mobility: 1.069"""	-0.308606	0.0842279	0.739229	LFPIENREMEQKRYIIRNLVYL	generic|sp_Q5XG69_F169A_MOUSE_REVERSED|
"""index: 15588, intensity: 2634.0, mobility: 0.972"""	-0.308833	0.0844799	0.739711	MCLALTLPLFNKWLLHMLQDYRFRPY	generic|tr_Q3TNL9_Q3TNL9_MOUSE__II_838904_REVERSED	|generic|sp_P03888_NU1M_MOUSE__II_838904_REVERSED	|generic|tr_A0A141CM41_A0A141CM41_MOUSE_REVERSED	|generic|tr_G3EB90_G3EB90_MOUSE_REVERSED	|generic|tr_A0A075DCA9_A0A075DCA9_MOUSE_REVERSED	|generic|tr_A0A141CM15_A0A141CM15_MOUSE_REVERSED|
"""index: 13592, intensity: 4260.0, mobility: 1.022"""	-0.308986	0.0847551	0.740038	SESSNVRRLAWTEMMPPSMVTCPS	generic|IP_955624_TX=10090_REVERSED|
"""index: 11518, intensity: 17498.0, mobility: 0.899"""	-0.309062	0.0850303	0.740199	MASLLINHSRRCTRLTS	generic|chr15_-1_66944015_66946603_ENSMUST00000005256__II_1084734_TX=10090_REVERSED|
"""index: 1323, intensity: 3688.0, mobility: 0.832"""	-0.30921	0.0852585	0.740514	VEELSLHKS	generic|IP_926996_TX=10090_REVERSED|
"""index: 14976, intensity: 4357.0, mobility: 1.031"""	-0.310168	0.08551	0.74255	RWRGHENLWEWVVVASALLM	generic|sp_Q6PDK8_DTX4_MOUSE_REVERSED|
"""index: 19122, intensity: 3755.0, mobility: 1.089"""	-0.31045	0.0857378	0.743149	KQWMELSSALTQPN	generic|IP_3504650_TX=10090_REVERSED|
"""index: 10925, intensity: 6266.0, mobility: 0.874"""	-0.311119	0.0860126	0.744568	EQEKVEIKC	generic|sp_E9PVX6_KI67_MOUSE_REVERSED	|generic|sp_E9PVX6-2_KI67_MOUSE_REVERSED|
"""index: 13860, intensity: 5717.0, mobility: 1.033"""	-0.311171	0.0862637	0.744679	HEIIMDKPMLHKGSFIFIVYYFLISSNGF	generic|tr_A0A2I3BPG7_A0A2I3BPG7_MOUSE__II_3497787_REVERSED	|generic|tr_Q8R286_Q8R286_MOUSE_REVERSED|
"""index: 13143, intensity: 3569.0, mobility: 0.848"""	-0.311558	0.0865147	0.745498	CQDYSYTDYIQLYKWIYVYMCVYI	generic|IP_3489570_TX=10090_REVERSED|
"""index: 29771, intensity: 4103.0, mobility: 1.096"""	-0.311937	0.0867893	0.7463	MLVRDEFMVSLKELLVNLYVPEINRYAEAEFPFLTKLLK	generic|tr_Q3TZM5_Q3TZM5_MOUSE__II_845320_REVERSED	|generic|tr_Q3TRL7_Q3TRL7_MOUSE__II_845302_REVERSED	|generic|sp_Q9JKK8_ATR_MOUSE__II_845316_REVERSED	|generic|tr_A0A1L1SSL9_A0A1L1SSL9_MOUSE__II_845316_REVERSED	|generic|tr_E9QPK4_E9QPK4_MOUSE__II_845316_REVERSED	|generic|tr_Q3UXJ0_Q3UXJ0_MOUSE_REVERSED|
"""index: 13236, intensity: 2835.0, mobility: 0.841"""	-0.312214	0.0869923	0.746886	PKQIFKRFNSKIFHPPKQFGD	generic|sp_A2AG58_BCLA3_MOUSE__II_829299_REVERSED|
"""index: 9295, intensity: 3298.0, mobility: 0.816"""	-0.312887	0.0872667	0.74831	CDAAEGKNEKAQRKKPSIRQR	generic|IP_3485387_TX=10090_REVERSED|
"""index: 2120, intensity: 2817.0, mobility: 0.825"""	-0.31352	0.0875412	0.749645	SETLKKADGGAGRPLC	generic|sp_Q3UH93_PLXD1_MOUSE_REVERSED	|generic|tr_Q6ZQ83_Q6ZQ83_MOUSE_REVERSED|
"""index: 19042, intensity: 6338.0, mobility: 0.978"""	-0.314322	0.0877434	0.751336	AAGCRAPCANAGEEVVQHALLFTTKRHGCSFLRAPAS	generic|tr_Q8C260_Q8C260_MOUSE_REVERSED|
"""index: 7482, intensity: 2576.0, mobility: 1.151"""	-0.315533	0.0879452	0.753882	ERPCYKYILNIDWNG	generic|II_3475242_TX=10090_REVERSED|
"""index: 16598, intensity: 3120.0, mobility: 0.927"""	-0.316106	0.0882192	0.755086	HVFMCMLFLGKLQSHHCM	generic|IP_3462927_TX=10090_REVERSED|
"""index: 16716, intensity: 4107.0, mobility: 0.910"""	-0.316566	0.0884689	0.75605	EPAPLEPKQIRNQISALAEPSYQS	generic|sp_Q9D9T8_EFHC1_MOUSE_REVERSED	|generic|tr_B2CKC6_B2CKC6_MOUSE_REVERSED|
"""index: 19806, intensity: 3526.0, mobility: 1.181"""	-0.317158	0.0887428	0.75729	ETQWKDFMKKLIGEKPFIQELQSSVNELYF	generic|sp_A2ARZ3_FSIP2_MOUSE__II_1006030_REVERSED	|generic|tr_F7BGZ6_F7BGZ6_MOUSE__II_1006025_REVERSED|
"""index: 15695, intensity: 5383.0, mobility: 1.118"""	-0.317332	0.088968	0.757653	ASFPAAPEVYLKGSCIANGKINSAFATYIGEDEPLVVPIR	generic|tr_A0A5K1VVQ9_A0A5K1VVQ9_MOUSE__chr19_-1_7374046_7374075_ENSMUST00000237653__II_1006392_REVERSED	|generic|sp_A2ASS6_TITIN_MOUSE__chr19_-1_7374046_7374075_ENSMUST00000237653__II_1006392_REVERSED	|generic|sp_A2ASS6-2_TITIN_MOUSE__chr19_-1_7374046_7374075_ENSMUST00000237653__II_1006392_REVERSED	|generic|tr_A0A5K1VVQ1_A0A5K1VVQ1_MOUSE__chr19_-1_7374046_7374075_ENSMUST00000237653__II_1006392_REVERSED	|generic|tr_E9Q8K5_E9Q8K5_MOUSE__chr19_-1_7374046_7374075_ENSMUST00000237653__II_1006392_REVERSED	|generic|sp_A2ASS6-3_TITIN_MOUSE__II_1006392_REVERSED	|generic|tr_E9Q8N1_E9Q8N1_MOUSE__chr19_-1_7374046_7374075_ENSMUST00000237653__II_1006392_REVERSED|
"""index: 20410, intensity: 3723.0, mobility: 0.931"""	-0.317805	0.0891929	0.758643	APEIDPVEDVNFRPHWRTLQDDPVAMPPNLS	generic|sp_Q8R4E9_CDT1_MOUSE__II_3454999_REVERSED|
"""index: 19143, intensity: 21810.0, mobility: 0.947"""	-0.31816	0.0894665	0.759385	RATGRPPKQP	generic|tr_G3UWY3_G3UWY3_MOUSE__chr11_-1_12386559_12386693_ENSMUST00000172956__II_1139065_REVERSED	|generic|sp_Q5NBX1_COBL_MOUSE__chr11_-1_12386559_12386693_ENSMUST00000172956__II_1139065_REVERSED	|generic|sp_Q5NBX1-3_COBL_MOUSE__chr11_-1_12386559_12386693_ENSMUST00000172956__II_1139065_REVERSED	|generic|tr_G5E8P4_G5E8P4_MOUSE__chr11_-1_12386559_12386693_ENSMUST00000172956__II_1139065_REVERSED	|generic|tr_B2RWU4_B2RWU4_MOUSE__chr11_-1_12386559_12386693_ENSMUST00000172956_REVERSED	|generic|sp_Q5NBX1-4_COBL_MOUSE__chr11_-1_12386559_12386693_ENSMUST00000172956_REVERSED|
"""index: 19106, intensity: 4393.0, mobility: 1.080"""	-0.318187	0.0897401	0.75944	SGVVQKHVEKWQEKDADTGLEPNL	generic|IP_991101_TX=10090_REVERSED|
"""index: 6281, intensity: 10145.0, mobility: 1.038"""	-0.318384	0.0899645	0.759853	MKLDFLELMCVVNFFGASQDCPEKKKKNTQKNTESKPKQNKSV	generic|IP_3453213_TX=10090_REVERSED|
"""index: 6023, intensity: 2981.0, mobility: 0.810"""	-0.319069	0.0902132	0.761281	GSAKGGATKETRVSAGKL	generic|chr8_-1_70783478_70784187_ENSMUST00000166004__IP_866426_TX=10090_REVERSED|
"""index: 14846, intensity: 3816.0, mobility: 0.905"""	-0.319454	0.0904866	0.762083	GLPCAHLAEQIK	generic|tr_Q3UIV8_Q3UIV8_MOUSE__chr9_1_107561423_107561545_ENSMUST00000156198__II_843793_REVERSED	|generic|tr_B0QZV7_B0QZV7_MOUSE__chr9_1_107561423_107561545_ENSMUST00000156198__II_843793_REVERSED	|generic|sp_Q99MK9_RASF1_MOUSE__chr9_1_107561423_107561545_ENSMUST00000156198__II_843793_REVERSED	|generic|sp_Q99MK9-2_RASF1_MOUSE__chr9_1_107561423_107561545_ENSMUST00000156198__II_843793_REVERSED|
"""index: 15951, intensity: 3550.0, mobility: 0.941"""	-0.319573	0.09076	0.76233	LLAPPHTPHLNT	generic|IP_955935_TX=10090_REVERSED|
"""index: 18337, intensity: 6085.0, mobility: 1.093"""	-0.319643	0.0910334	0.762477	KKLETDSRRLNEELIHRHSLYKDMLQEKETKMELFMVR	generic|sp_Q7TME2_SPAG5_MOUSE__II_1130334_REVERSED|
"""index: 9880, intensity: 6439.0, mobility: 0.874"""	-0.319741	0.0913067	0.762681	QLELSLSNLSAMVEELGGELTDTVSRR	generic|tr_Q9JLI2_Q9JLI2_MOUSE_REVERSED|
"""index: 6547, intensity: 28129.0, mobility: 1.078"""	-0.320052	0.0915551	0.763328	WHMIQIPLAEGLEWLWSWLYSITLIVETSDTHSYPLASRYR	generic|IP_1004077_TX=10090_REVERSED|
"""index: 14830, intensity: 3545.0, mobility: 1.182"""	-0.320249	0.0918284	0.763737	HEKTFPAKFFFFSFPF	generic|tr_Q8CB95_Q8CB95_MOUSE__IP_3505758_REVERSED|
"""index: 1921, intensity: 3147.0, mobility: 0.843"""	-0.320616	0.0920514	0.7645	SGEQVAKQVMKMQGKHLQ	generic|sp_Q14DK4_GPAT2_MOUSE__chr2_1_118790506_118790535_ENSMUST00000037547_REVERSED	|generic|sp_Q14DK4-2_GPAT2_MOUSE__chr2_1_118790506_118790535_ENSMUST00000037547_REVERSED	|generic|sp_Q14DK4-3_GPAT2_MOUSE__chr2_1_118790506_118790535_ENSMUST00000037547_REVERSED|
"""index: 21388, intensity: 2957.0, mobility: 1.037"""	-0.321094	0.0923245	0.765492	LYSKEVHIERY	generic|IP_958226_TX=10090_REVERSED|
"""index: 16139, intensity: 6953.0, mobility: 1.053"""	-0.321139	0.0925977	0.765586	WWWWWWWWWWWRVTGK	generic|IP_1129357_TX=10090_REVERSED|
"""index: 4827, intensity: 23134.0, mobility: 0.790"""	-0.321253	0.0928454	0.765822	EPFTARGPGALEVIK	generic|tr_Q8VBZ1_Q8VBZ1_MOUSE_REVERSED|
"""index: 16256, intensity: 4703.0, mobility: 1.163"""	-0.322072	0.0930423	0.767518	AVLSCMGTHSPTNLSRVM	generic|IP_872575_TX=10090_REVERSED|
"""index: 6663, intensity: 2973.0, mobility: 0.856"""	-0.322639	0.0933151	0.768691	AWYRHYTDQFLDRCAIHAHL	generic|tr_E9QLB8_E9QLB8_MOUSE__chr7_1_27243344_27243400_ENSMUST00000128090__II_895650_REVERSED	|generic|sp_Q566J8_COQ8B_MOUSE__II_895650_REVERSED|
"""index: 24881, intensity: 3364.0, mobility: 1.239"""	-0.322644	0.093588	0.768701	EGMTAFARSIFNEDMYPEL	generic|tr_A2CEQ6_A2CEQ6_MOUSE__chr4_-1_132325204_132325245_ENSMUST00000147652__II_955100_REVERSED	|generic|sp_Q80VC6_TSAP1_MOUSE__chr4_-1_132325204_132325245_ENSMUST00000147652__II_955100_REVERSED	|generic|II_955092_TX=10090_REVERSED	|generic|II_955104_TX=10090_REVERSED	|generic|tr_E9Q0Q0_E9Q0Q0_MOUSE_REVERSED	|generic|tr_E9Q3V7_E9Q3V7_MOUSE_REVERSED	|generic|tr_A2CEQ8_A2CEQ8_MOUSE__chr4_-1_132325204_132325245_ENSMUST00000147652_REVERSED|
"""index: 13659, intensity: 4816.0, mobility: 1.148"""	-0.322963	0.0938097	0.769359	SELNLSSHIVMHNQKGTVVKLFKNCIFM	generic|IP_1076810_TX=10090_REVERSED|
"""index: 16651, intensity: 3964.0, mobility: 1.099"""	-0.323518	0.0940054	0.770506	MCETYSITKIGLMY	generic|tr_Q3B847_Q3B847_MOUSE_REVERSED	|generic|tr_Q8VGH0_Q8VGH0_MOUSE_REVERSED|
"""index: 14971, intensity: 4162.0, mobility: 0.782"""	-0.324394	0.0942779	0.77231	SRAPFTLI	generic|tr_F6QYT9_F6QYT9_MOUSE__II_1076421_REVERSED	|generic|sp_A2CG49-7_KALRN_MOUSE__chr16_-1_33975516_33975593_ENSMUST00000132002__II_1076414_REVERSED	|generic|sp_A2CG49-2_KALRN_MOUSE__II_1076421_REVERSED	|generic|sp_Q0KL02_TRIO_MOUSE__II_3483633_REVERSED	|generic|sp_Q0KL02-4_TRIO_MOUSE__II_3482746_REVERSED	|generic|tr_B1B1A7_B1B1A7_MOUSE_REVERSED	|generic|sp_A2CG49_KALRN_MOUSE__chr16_-1_33975516_33975593_ENSMUST00000132002_REVERSED	|generic|tr_A0A2I3BRK3_A0A2I3BRK3_MOUSE_REVERSED	|generic|tr_A0A2I3BRP6_A0A2I3BRP6_MOUSE_REVERSED	|generic|sp_Q0KL02-2_TRIO_MOUSE_REVERSED	|generic|sp_Q0KL02-3_TRIO_MOUSE_REVERSED	|generic|sp_A2CG49-8_KALRN_MOUSE_REVERSED	|generic|sp_A2CG49-9_KALRN_MOUSE_REVERSED|
"""index: 9336, intensity: 10636.0, mobility: 0.873"""	-0.324456	0.0945504	0.772438	FLSPILSQLASLYMHLKHEDLGHEGE	generic|tr_G3X9J4_G3X9J4_MOUSE__chr1_1_105725678_105725809_ENSMUST00000186807__II_1030288_REVERSED	|generic|sp_Q148V7_RELCH_MOUSE__chr1_1_105725678_105725809_ENSMUST00000186807__II_1030277_REVERSED	|generic|sp_Q148V7-2_RELCH_MOUSE__chr1_1_105725678_105725809_ENSMUST00000186807__II_1030277_REVERSED	|generic|sp_Q148V7-3_RELCH_MOUSE__chr1_1_105725678_105725809_ENSMUST00000186807__II_1030265_REVERSED	|generic|tr_E9QM90_E9QM90_MOUSE__chr1_1_105725678_105725809_ENSMUST00000186807__II_1030277_REVERSED	|generic|tr_A0A087WSS1_A0A087WSS1_MOUSE__chr1_1_105725678_105725809_ENSMUST00000186807__II_1030277_REVERSED|
"""index: 9702, intensity: 6167.0, mobility: 0.891"""	-0.324583	0.0948229	0.7727	IFFFSCLFCSMLSMLLLYSL	generic|tr_O35202_O35202_MOUSE_REVERSED	|generic|tr_F8VQD3_F8VQD3_MOUSE_REVERSED|
"""index: 2918, intensity: 2763.0, mobility: 0.856"""	-0.324743	0.0950695	0.773028	SAALGRGESNRKRKNKAGWGW	generic|IP_1007146_TX=10090_REVERSED|
"""index: 18581, intensity: 2942.0, mobility: 1.050"""	-0.324912	0.0953159	0.773375	QIEQLHVAHEDKWKMHNIHWAVQWM	generic|IP_3471374_TX=10090_REVERSED|
"""index: 13668, intensity: 3999.0, mobility: 1.115"""	-0.325191	0.0955362	0.773949	ELFTQLPSPVAAQFS	generic|IP_900978_TX=10090_REVERSED|
"""index: 1898, intensity: 3377.0, mobility: 0.872"""	-0.325315	0.0957302	0.774203	NKTPNMPPET	generic|tr_Q8BMA4_Q8BMA4_MOUSE__II_1138847_REVERSED	|generic|sp_P61161_ARP2_MOUSE_REVERSED|
"""index: 7108, intensity: 4208.0, mobility: 0.883"""	-0.32662	0.0960022	0.776879	QQRRLLEQKFPCQMRKAELEEEKK	generic|sp_Q78TU8_F107A_MOUSE_REVERSED	|generic|tr_A0A5S8E879_A0A5S8E879_MOUSE_REVERSED|
"""index: 20515, intensity: 3774.0, mobility: 0.976"""	-0.326987	0.0961957	0.77763	IWFVFCNLLR	generic|II_842839_TX=10090_REVERSED	|generic|II_842837_TX=10090_REVERSED|
"""index: 21077, intensity: 23105.0, mobility: 0.976"""	-0.327644	0.0964674	0.778972	RQRGLPRQR	generic|IP_859587_TX=10090_REVERSED|
"""index: 1461, intensity: 2792.0, mobility: 0.867"""	-0.327964	0.0967128	0.779627	GFGFAPFLKD	generic|tr_Q571A1_Q571A1_MOUSE__chr2_-1_156073521_156073622_ENSMUST00000140109__II_996524_REVERSED	|generic|tr_V9GXM6_V9GXM6_MOUSE__chr2_-1_156073936_156073992_ENSMUST00000109607__II_996528_REVERSED	|generic|tr_B7ZCP4_B7ZCP4_MOUSE__chr2_-1_156073521_156073622_ENSMUST00000140109__II_996521_REVERSED	|generic|tr_Q3U893_Q3U893_MOUSE__chr2_-1_156073521_156073622_ENSMUST00000140109__II_996518_REVERSED	|generic|sp_Q8C166_CPNE1_MOUSE__chr2_-1_156073521_156073622_ENSMUST00000140109__II_996524_REVERSED	|generic|tr_B7ZCP5_B7ZCP5_MOUSE__chr2_-1_156077552_156077602_ENSMUST00000147627_REVERSED	|generic|tr_E9Q806_E9Q806_MOUSE__chr2_-1_156077552_156077602_ENSMUST00000147627_REVERSED	|generic|tr_A3KGK7_A3KGK7_MOUSE__chr2_-1_156077552_156077602_ENSMUST00000147627_REVERSED|
"""index: 18755, intensity: 4144.0, mobility: 0.831"""	-0.328861	0.0969318	0.781454	WPAQTALK	generic|sp_Q9Z0R4_ITSN1_MOUSE__chr16_1_91911971_91912009_ENSMUST00000137575__II_3496039_REVERSED	|generic|tr_Q3TUF4_Q3TUF4_MOUSE__II_1073520_REVERSED	|generic|tr_E9Q3I8_E9Q3I8_MOUSE__II_1073520_REVERSED	|generic|tr_E9Q3I4_E9Q3I4_MOUSE__II_1073520_REVERSED	|generic|tr_E9Q3I5_E9Q3I5_MOUSE__II_1073520_REVERSED	|generic|tr_E9Q3I9_E9Q3I9_MOUSE__II_1073520_REVERSED	|generic|sp_Q9Z0R4-2_ITSN1_MOUSE__II_1073520_REVERSED	|generic|tr_E9Q0N0_E9Q0N0_MOUSE__chr16_1_91911971_91912009_ENSMUST00000137575__II_3496039_REVERSED	|generic|tr_Q8CGU5_Q8CGU5_MOUSE_REVERSED	|generic|chr16_1_91839704_91839859_ENSMUST00000154967_REVERSED	|generic|tr_Q6J1S9_Q6J1S9_MOUSE__chr16_1_91848738_91848770_ENSMUST00000114001_REVERSED|
"""index: 16997, intensity: 3926.0, mobility: 1.107"""	-0.3298	0.097177	0.783363	FLIKHKDCVFIRDLVFKSVETHSLNRLAEEKCTNRIL	generic|sp_Q6PGK7_CHSTA_MOUSE__chr1_-1_38865498_38865779_ENSMUST00000193441__II_1040645_REVERSED	|generic|tr_A0A0A6YVW5_A0A0A6YVW5_MOUSE__chr1_-1_38865498_38865779_ENSMUST00000193441__II_1040645_REVERSED	|generic|tr_A2RSS2_A2RSS2_MOUSE__chr1_-1_38865498_38865779_ENSMUST00000193441__II_1040645_REVERSED	|generic|tr_A0A0A6YXK3_A0A0A6YXK3_MOUSE_REVERSED	|generic|sp_Q6PGK7-2_CHSTA_MOUSE_REVERSED|
"""index: 23243, intensity: 5743.0, mobility: 0.965"""	-0.330169	0.0974484	0.784111	SLPVVVLAWIE	generic|IP_1094590_TX=10090_REVERSED|
"""index: 25691, intensity: 4066.0, mobility: 1.120"""	-0.330253	0.0976404	0.784281	ENKHALAQDIFDTA	generic|tr_H3BKL8_H3BKL8_MOUSE_REVERSED|
"""index: 15634, intensity: 4860.0, mobility: 0.949"""	-0.331203	0.0979116	0.786207	DVMTQLNMRKALEEEWRRKYEDRER	generic|sp_Q8R2V2_IFFO2_MOUSE__chr6_1_125145935_125146033_ENSMUST00000144364_REVERSED|
"""index: 21649, intensity: 3383.0, mobility: 1.198"""	-0.33128	0.0981828	0.786361	TPFDEVPPIAGQAILQGYSPPAQQQVIEAEMR	generic|tr_Q3TD85_Q3TD85_MOUSE__chr14_1_54465678_54465713_ENSMUST00000227760_REVERSED	|generic|sp_Q7TQH7_LRP10_MOUSE__chr14_1_54465678_54465713_ENSMUST00000227760_REVERSED	|generic|tr_Q3V1Z1_Q3V1Z1_MOUSE__chr14_1_54465678_54465713_ENSMUST00000227760_REVERSED|
"""index: 18750, intensity: 3805.0, mobility: 1.192"""	-0.331326	0.0984007	0.786454	ARKIAGFQSGQSLVTYY	generic|sp_A2ARV4_LRP2_MOUSE_REVERSED|
"""index: 2569, intensity: 3676.0, mobility: 0.992"""	-0.331748	0.0986717	0.787307	SEIKKQQEAVDP	generic|tr_B1ATX6_B1ATX6_MOUSE_REVERSED|
"""index: 29501, intensity: 4197.0, mobility: 1.054"""	-0.332445	0.0989428	0.788713	VLGCFGLA	generic|IP_977627_TX=10090_REVERSED	|generic|IP_977631_TX=10090_REVERSED|
"""index: 22978, intensity: 2736.0, mobility: 1.147"""	-0.332579	0.099187	0.788985	NHLVAAENLHTMMAMDELLDFRPPNMPQMET	generic|sp_A2AQP0_MYH7B_MOUSE_REVERSED|
"""index: 7914, intensity: 4005.0, mobility: 0.963"""	-0.333133	0.099458	0.7901	PEPEPEQLPEPEPEPEPEPKQEPEP	generic|tr_C4IXT3_C4IXT3_MOUSE__chr11_-1_61157167_61157217_ENSMUST00000173525_REVERSED|
"""index: 10951, intensity: 24406.0, mobility: 1.255"""	-0.333464	0.099702	0.790766	PSSSYADWEGAVPLERALGQRWGWWWWWMVIWEITLWLLM	generic|IP_2447120_TX=10090_REVERSED|
"""index: 18524, intensity: 3480.0, mobility: 1.058"""	-0.333895	0.0999729	0.791632	LSYGQQFFSYQAHMFSLMSDLIEFKK	generic|tr_Q3UH98_Q3UH98_MOUSE__chr4_1_155901699_155901791_ENSMUST00000140902__II_950792_REVERSED	|generic|tr_Q6NXL5_Q6NXL5_MOUSE__chr4_1_155901699_155901791_ENSMUST00000140902__II_950792_REVERSED	|generic|tr_A2ADA6_A2ADA6_MOUSE__chr4_1_155901699_155901791_ENSMUST00000140902__II_950792_REVERSED	|generic|II_950794_TX=10090_REVERSED	|generic|tr_Q4QQN0_Q4QQN0_MOUSE__chr4_1_155901699_155901791_ENSMUST00000140902_REVERSED|
"""index: 18513, intensity: 5996.0, mobility: 0.942"""	-0.333951	0.100162	0.791744	QIVKSLSAGLDGTGSLMKW	generic|tr_Q8BV19_Q8BV19_MOUSE_REVERSED|
"""index: 13167, intensity: 26425.0, mobility: 0.894"""	-0.334628	0.100406	0.793103	MLLFPLAGPGYLDLFLTTT	generic|IP_977518_TX=10090_REVERSED|
"""index: 11790, intensity: 4879.0, mobility: 1.127"""	-0.334761	0.100649	0.793368	IEIRRILETNEWDYFALGNVSRVGLLFGGYISEAGF	generic|sp_O55029_COPB2_MOUSE__chr9_1_98588069_98588140_ENSMUST00000187151__II_844907_REVERSED|
"""index: 22486, intensity: 3961.0, mobility: 1.043"""	-0.334945	0.10092	0.793737	ERLVHGPQDARRQ	generic|chr4_1_21982462_21993370_ENSMUST00000029908_REVERSED|
"""index: 9768, intensity: 12670.0, mobility: 0.947"""	-0.334983	0.101163	0.793813	KVGTHTRQHTVLASSQTFCKSCIPCKHPKAGTHTGQ	generic|sp_P10754_ZFP13_MOUSE_REVERSED	|generic|sp_P10754-2_ZFP13_MOUSE_REVERSED|
"""index: 25152, intensity: 2721.0, mobility: 0.852"""	-0.33537	0.101379	0.794589	YLVLSRKRFYG	generic|IP_1083351_TX=10090_REVERSED|
"""index: 9274, intensity: 4050.0, mobility: 0.890"""	-0.335911	0.101649	0.79567	AYYTAVLMFLPSLFLGSNGFF	generic|tr_Q687I4_Q687I4_MOUSE_REVERSED	|generic|tr_Q8BWG6_Q8BWG6_MOUSE_REVERSED|
"""index: 821, intensity: 2616.0, mobility: 0.884"""	-0.335934	0.101864	0.795715	QSLQSPRMTE	generic|IP_1049841_TX=10090_REVERSED|
"""index: 801, intensity: 12660.0, mobility: 0.935"""	-0.33683	0.102135	0.797501	WLEESQSTGSP	generic|IP_974426_TX=10090_REVERSED|
"""index: 23082, intensity: 13464.0, mobility: 0.979"""	-0.336855	0.102377	0.797552	PRSLRRSERR	generic|IP_2420346_TX=10090_REVERSED|
"""index: 9703, intensity: 6343.0, mobility: 0.837"""	-0.337149	0.102647	0.798138	IEASMLFEKPYMTHKK	generic|IP_874827_TX=10090_REVERSED|
"""index: 5796, intensity: 12141.0, mobility: 0.846"""	-0.337395	0.10289	0.798626	APPALGTDSEK	generic|sp_P46471_PRS7_MOUSE_REVERSED	|generic|tr_Q8BVQ9_Q8BVQ9_MOUSE_REVERSED	|generic|tr_Q3U5V3_Q3U5V3_MOUSE_REVERSED	|generic|tr_Q3UIH5_Q3UIH5_MOUSE_REVERSED|
"""index: 13761, intensity: 4695.0, mobility: 0.869"""	-0.33781	0.10316	0.799451	MARPLWCLGRGLWWAR	generic|IP_1067526_TX=10090_REVERSED|
"""index: 7990, intensity: 3616.0, mobility: 0.967"""	-0.338075	0.103402	0.799977	LETPPTKRAFASMNNPFITLFLTLANAVAMHSL	generic|tr_L7N227_L7N227_MOUSE_REVERSED|
"""index: 7321, intensity: 3779.0, mobility: 1.066"""	-0.339095	0.103644	0.801998	NITFQRKEWYMESTRNRHNVK	generic|tr_Q6UQ03_Q6UQ03_MOUSE_REVERSED	|generic|sp_Q9JKT4_TR105_MOUSE_REVERSED|
"""index: 26336, intensity: 2664.0, mobility: 0.816"""	-0.339242	0.103802	0.802291	WQLEFDNY	generic|sp_B2RU80_PTPRB_MOUSE_REVERSED	|generic|tr_Q80VN7_Q80VN7_MOUSE_REVERSED	|generic|tr_A0A1W2P7W3_A0A1W2P7W3_MOUSE_REVERSED|
"""index: 13090, intensity: 3093.0, mobility: 0.921"""	-0.340355	0.104071	0.804489	WCKLPLPLRVLESYPPSFSFS	generic|IP_968917_TX=10090_REVERSED|
"""index: 11737, intensity: 26572.0, mobility: 1.083"""	-0.340492	0.104341	0.804758	SYFIREELNKLSFSLHHQNLEKIRRKQEGNETNLTRYDLN	generic|tr_A0A571BEV2_A0A571BEV2_MOUSE__II_1040152_REVERSED|
"""index: 19685, intensity: 2749.0, mobility: 1.092"""	-0.340526	0.104582	0.804825	INQVTEYVFELDEP	generic|tr_A0A0J9YU92_A0A0J9YU92_MOUSE__chr5_1_117979807_117979839_ENSMUST00000201427__II_937695_REVERSED	|generic|sp_Q8VDH1_FBX21_MOUSE__chr5_1_117979807_117979839_ENSMUST00000201427_REVERSED	|generic|sp_Q8VDH1-2_FBX21_MOUSE__chr5_1_117979807_117979839_ENSMUST00000201427_REVERSED|
"""index: 7783, intensity: 5420.0, mobility: 1.001"""	-0.341512	0.104795	0.806766	EREQADVNDKHL	generic|II_1003325_TX=10090_REVERSED	|generic|tr_R4GML0_R4GML0_MOUSE__chr2_-1_120545839_120545877_ENSMUST00000141874_REVERSED	|generic|tr_Q8C235_Q8C235_MOUSE__chr2_-1_120545839_120545877_ENSMUST00000141874_REVERSED	|generic|tr_E9Q7S1_E9Q7S1_MOUSE_REVERSED	|generic|sp_O88466_ZN106_MOUSE__chr2_-1_120545839_120545877_ENSMUST00000141874_REVERSED	|generic|sp_O88466-2_ZN106_MOUSE__chr2_-1_120545839_120545877_ENSMUST00000141874_REVERSED	|generic|sp_O88466-3_ZN106_MOUSE__chr2_-1_120545839_120545877_ENSMUST00000141874_REVERSED|
"""index: 12319, intensity: 3626.0, mobility: 1.007"""	-0.341926	0.105036	0.807579	MKVQAEALHCWGA	generic|tr_F8VPK0_F8VPK0_MOUSE__chr13_1_76187600_76187674_ENSMUST00000225147__II_3477493_REVERSED	|generic|tr_Q3UYZ5_Q3UYZ5_MOUSE_REVERSED|
"""index: 6423, intensity: 5415.0, mobility: 0.951"""	-0.342341	0.105306	0.808393	YPVCRFAVGLGDREPLPPVKEM	generic|IP_1098364_TX=10090_REVERSED|
"""index: 16277, intensity: 3278.0, mobility: 1.119"""	-0.342347	0.105575	0.808405	KSMARQLEAKAEQEEEYQERLLDCDHRASQLAHALANKAKSEEEL	generic|sp_Q5SX39_MYH4_MOUSE_REVERSED|
"""index: 17112, intensity: 2657.0, mobility: 1.200"""	-0.342426	0.105816	0.808559	LWPLCSSITGWWCLGGRF	generic|IP_1153035_TX=10090_REVERSED|
"""index: 5226, intensity: 3296.0, mobility: 1.237"""	-0.342824	0.106085	0.809338	DQLPTQSGYMPTRSGSGYMPT	generic|sp_O55201-2_SPT5H_MOUSE__chr7_-1_28315124_28315270_ENSMUST00000207563__II_895080_REVERSED	|generic|sp_O55201_SPT5H_MOUSE__chr7_-1_28329255_28329323_ENSMUST00000207563__II_895080_REVERSED|
"""index: 7626, intensity: 25796.0, mobility: 0.882"""	-0.342879	0.106268	0.809447	EREREWDNEPWVRAREQWHKER	generic|sp_Q9D384_U1SBP_MOUSE_REVERSED|
"""index: 12637, intensity: 8846.0, mobility: 1.034"""	-0.343615	0.106509	0.810885	LDSTEVLMKEVSDLMQSHFIILNMVKALD	generic|sp_Q8K1X4_NCKPL_MOUSE__chr15_1_103461569_103461685_ENSMUST00000229127__II_3453128_REVERSED	|generic|II_3453127_TX=10090_REVERSED	|generic|tr_Q3UDY0_Q3UDY0_MOUSE__chr15_1_103461569_103461685_ENSMUST00000229127_REVERSED|
"""index: 1977, intensity: 8676.0, mobility: 0.930"""	-0.343769	0.106778	0.811186	MNQRVPRDQE	generic|IP_872826_TX=10090_REVERSED|
"""index: 13025, intensity: 25933.0, mobility: 1.113"""	-0.34426	0.10696	0.812143	QSFAKVWAYMKIFKIYTLVENMKQVRD	generic|sp_Q9R1X5_MRP5_MOUSE__chr16_-1_20405385_20405531_ENSMUST00000134962__II_3486883_REVERSED	|generic|tr_A0A338P7E4_A0A338P7E4_MOUSE__II_3453132_REVERSED	|generic|tr_F8WJ10_F8WJ10_MOUSE__chr16_-1_20405385_20405531_ENSMUST00000134962_REVERSED|
"""index: 15859, intensity: 4951.0, mobility: 0.756"""	-0.344975	0.107229	0.813536	STHEYVFS	generic|IP_1044134_TX=10090_REVERSED|
"""index: 16158, intensity: 5476.0, mobility: 1.147"""	-0.345166	0.107469	0.813907	KSMARQLEAKAEQEEEYQERLLDCDHRASQLAHALANKAKSEEEL	generic|sp_Q5SX39_MYH4_MOUSE_REVERSED|
"""index: 30480, intensity: 8430.0, mobility: 1.296"""	-0.345672	0.107536	0.81489	KKQKKKKLNKHI	generic|IP_1128996_TX=10090_REVERSED|
"""index: 20761, intensity: 3152.0, mobility: 1.121"""	-0.347406	0.107804	0.818245	HSFFFAFSLFSVFFFFSVWSATVIHFYPKR	generic|IP_1128052_TX=10090_REVERSED|
"""index: 12536, intensity: 3940.0, mobility: 1.154"""	-0.347906	0.107985	0.819208	EYLGGRVCVPEITVLEEMEPRAAAGGPRARK	generic|tr_Q3TDC6_Q3TDC6_MOUSE__chr14_-1_45610488_45610730_ENSMUST00000149286__II_1099486_REVERSED|
"""index: 15067, intensity: 4820.0, mobility: 1.056"""	-0.348591	0.108195	0.820527	QVMKWAYSVNYAEKGTERLKNIHW	generic|sp_Q6PDJ1_CAHD1_MOUSE__II_959625_REVERSED	|generic|sp_Q6PDJ1-2_CAHD1_MOUSE__II_959625_REVERSED	|generic|tr_Z4YK18_Z4YK18_MOUSE_REVERSED|
"""index: 11089, intensity: 4795.0, mobility: 0.962"""	-0.348738	0.108434	0.82081	LWWLSGPPPPTQPCPPSPGDSDASASLHGLTV	generic|IP_866815_TX=10090_REVERSED|
"""index: 5147, intensity: 7800.0, mobility: 0.875"""	-0.349178	0.108643	0.821654	FKRWSDLFEKFHRIKEARDKG	generic|sp_Q8BTF7_DNLI4_MOUSE_REVERSED|
"""index: 12361, intensity: 23830.0, mobility: 1.053"""	-0.350192	0.108882	0.823598	LTGTNRRQDKYDPPPRTLHRNMQDQPSLK	generic|tr_F6U238_F6U238_MOUSE_REVERSED	|generic|tr_Q8BMG4_Q8BMG4_MOUSE_REVERSED	|generic|tr_Q6ZPH8_Q6ZPH8_MOUSE_REVERSED	|generic|tr_E9Q7L5_E9Q7L5_MOUSE_REVERSED|
"""index: 15637, intensity: 4645.0, mobility: 0.896"""	-0.350396	0.109149	0.823987	PFELLLHDLRTDQPYGCLENSPAWPR	generic|IP_929704_TX=10090_REVERSED|
"""index: 27173, intensity: 5534.0, mobility: 1.055"""	-0.350451	0.109417	0.824092	LWLCIPTVAPNVPE	generic|chr9_-1_106895798_106900757_ENSMUST00000044532_REVERSED	|generic|chr9_-1_106900689_106900757_ENSMUST00000044532_REVERSED|
"""index: 2970, intensity: 2837.0, mobility: 0.976"""	-0.350762	0.109684	0.824686	REQTEWCRPF	generic|IP_988773_TX=10090_REVERSED|
"""index: 4871, intensity: 3245.0, mobility: 0.752"""	-0.350913	0.109952	0.824976	CARGAISPVPYVNQ	generic|IP_3473027_TX=10090_REVERSED|
"""index: 13319, intensity: 4602.0, mobility: 0.836"""	-0.351016	0.110219	0.825172	IFSFCRPLVPMLLLRGPTLGF	generic|IP_887367_TX=10090_REVERSED|
"""index: 19212, intensity: 6703.0, mobility: 1.077"""	-0.351029	0.110487	0.825197	TPKDLFDEPIEQRCLACRKGLWSA	generic|tr_A0A1L1SSN4_A0A1L1SSN4_MOUSE_REVERSED	|generic|sp_Q9CZW6_RN146_MOUSE_REVERSED	|generic|tr_H9KV17_H9KV17_MOUSE_REVERSED|
"""index: 10026, intensity: 3478.0, mobility: 0.804"""	-0.351102	0.110725	0.825336	MLQFNEEDKKNILHFM	generic|sp_P11591_MUP5_MOUSE_REVERSED|
"""index: 7301, intensity: 4577.0, mobility: 0.809"""	-0.351132	0.110992	0.825392	WSQSSSRRKLLCKK	generic|IP_917364_TX=10090_REVERSED|
"""index: 2553, intensity: 3550.0, mobility: 0.877"""	-0.351282	0.1112	0.825679	ETPFTQVMKGPPWCNAASHT	generic|IP_3455911_TX=10090_REVERSED	|generic|IP_3455914_TX=10090_REVERSED|
"""index: 13213, intensity: 29407.0, mobility: 1.168"""	-0.351781	0.111438	0.826629	KEDALSKRERQESPLKSHPSKRGSSVSAPSPS	generic|tr_Q3TQI2_Q3TQI2_MOUSE__chrX_1_20851679_20851816_ENSMUST00000136451__II_836925_REVERSED	|generic|tr_E9Q0P8_E9Q0P8_MOUSE__chrX_1_20851679_20851816_ENSMUST00000136451__II_836925_REVERSED	|generic|sp_P04627_ARAF_MOUSE__chrX_1_20851679_20851816_ENSMUST00000136451__II_836944_REVERSED	|generic|tr_Q3UXR0_Q3UXR0_MOUSE__chrX_1_20851679_20851816_ENSMUST00000136451_REVERSED|
"""index: 11687, intensity: 18168.0, mobility: 0.973"""	-0.352167	0.111705	0.827362	IAPASFVAHVSQLKEGAAEIEKMLAWAEGREAFDRLGNSV	generic|II_942180_TX=10090_REVERSED	|generic|tr_Q6KAS6_Q6KAS6_MOUSE_REVERSED	|generic|tr_A0A0J9YUZ7_A0A0J9YUZ7_MOUSE_REVERSED	|generic|tr_Q8VD28_Q8VD28_MOUSE_REVERSED	|generic|sp_Q8BMS2_SPON2_MOUSE_REVERSED|
"""index: 7910, intensity: 3028.0, mobility: 0.742"""	-0.352328	0.111972	0.827669	RTLSFREMFRKR	generic|II_3497078_TX=10090_REVERSED	|generic|tr_G5E8G4_G5E8G4_MOUSE_REVERSED	|generic|tr_E9Q7S8_E9Q7S8_MOUSE_REVERSED|
"""index: 11455, intensity: 4746.0, mobility: 0.842"""	-0.35236	0.11206	0.82773	WFKVFDRDTKERWEEG	generic|sp_E9Q7E2_ARID2_MOUSE__chr15_1_96401954_96402094_ENSMUST00000176739__II_1093119_REVERSED|
"""index: 10450, intensity: 4145.0, mobility: 0.875"""	-0.353386	0.112327	0.829675	GAATEEGESSETEERDSREDEILK	generic|sp_Q924Z4_CERS2_MOUSE__chr3_1_95320075_95320239_ENSMUST00000133748__II_977861_REVERSED|
"""index: 13950, intensity: 3485.0, mobility: 1.059"""	-0.353599	0.112563	0.830079	IVAPFNNCIQIWPSSLIEVNENLIDLFTLF	generic|tr_Q148B1_Q148B1_MOUSE_REVERSED	|generic|tr_Q5GLZ1_Q5GLZ1_MOUSE_REVERSED	|generic|tr_Q9CVC8_Q9CVC8_MOUSE_REVERSED|
"""index: 23582, intensity: 4410.0, mobility: 0.916"""	-0.353802	0.1128	0.830462	IGLQQSWDVSIRLNPLL	generic|IP_1003269_TX=10090_REVERSED|
"""index: 14003, intensity: 3321.0, mobility: 1.076"""	-0.353908	0.113037	0.830663	VWSAAEGTAVSRTMDTMIIPGLLKWRSL	generic|IP_1023238_TX=10090_REVERSED|
"""index: 6889, intensity: 6021.0, mobility: 1.048"""	-0.354063	0.113303	0.830956	EEKRNIPERRSTRQQPWMGM	generic|IP_929752_TX=10090_REVERSED|
"""index: 18864, intensity: 7592.0, mobility: 0.915"""	-0.354105	0.113479	0.831034	CKFTHKIR	generic|sp_Q99KE8_ZFP64_MOUSE_REVERSED	|generic|tr_A2AQR3_A2AQR3_MOUSE_REVERSED|
"""index: 6252, intensity: 3111.0, mobility: 0.814"""	-0.354767	0.113745	0.832282	PPSLSNRKT	generic|sp_Q5BKS4_ERI2_MOUSE__II_881391_REVERSED	|generic|II_881390_TX=10090_REVERSED	|generic|tr_Q6ZPP5_Q6ZPP5_MOUSE_REVERSED|
"""index: 23964, intensity: 2642.0, mobility: 0.785"""	-0.354967	0.114012	0.83266	EQIDPLPVSPMW	generic|tr_Q9QXA3_Q9QXA3_MOUSE_REVERSED	|generic|tr_Q80XT9_Q80XT9_MOUSE_REVERSED	|generic|tr_Q497H5_Q497H5_MOUSE_REVERSED	|generic|tr_A0A1L1SQU7_A0A1L1SQU7_MOUSE_REVERSED	|generic|tr_Q6X4A1_Q6X4A1_MOUSE_REVERSED	|generic|tr_A0A087WRT4_A0A087WRT4_MOUSE_REVERSED	|generic|tr_F2Z4A3_F2Z4A3_MOUSE_REVERSED	|generic|tr_Q80VA2_Q80VA2_MOUSE_REVERSED|
"""index: 4855, intensity: 3340.0, mobility: 1.080"""	-0.355139	0.114278	0.832983	NTGDAQYLGVYVGSPPVETSNNQHMR	generic|IP_2559040_TX=10090_REVERSED|
"""index: 24255, intensity: 4871.0, mobility: 0.843"""	-0.355157	0.114453	0.833016	LKKEEIENKLK	generic|sp_Q9WVQ0_PMFBP_MOUSE__II_3504821_REVERSED|
"""index: 13290, intensity: 5105.0, mobility: 0.954"""	-0.356425	0.114689	0.835397	PVQHHLGRRPHFHLGLTRSSIMPTGTVDRL	generic|tr_A0A2R8VHM2_A0A2R8VHM2_MOUSE__chr15_-1_71529172_71529234_ENSMUST00000230569__II_3494979_REVERSED	|generic|tr_Q8BLS3_Q8BLS3_MOUSE__chr15_-1_71529172_71529234_ENSMUST00000230569__II_3494979_REVERSED	|generic|sp_Q9DAI6_F135B_MOUSE__chr15_-1_71462068_71462364_ENSMUST00000229634__II_3494978_REVERSED|
"""index: 22007, intensity: 4740.0, mobility: 1.010"""	-0.356692	0.114924	0.835897	VNMSDLRGKIEVVPVKHYWNAALNRSVFFELNIP	generic|sp_Q8BX70-2_VP13C_MOUSE__chr9_1_67893084_67893227_ENSMUST00000217386__II_3501120_REVERSED	|generic|sp_Q8BX70_VP13C_MOUSE__chr9_1_67893084_67893227_ENSMUST00000217386_REVERSED	|generic|sp_Q8BX70-3_VP13C_MOUSE__chr9_1_67893084_67893227_ENSMUST00000217386_REVERSED|
"""index: 12064, intensity: 2719.0, mobility: 1.093"""	-0.35692	0.11519	0.836325	AMWTLSPSWALGMQR	generic|chr15_1_101193941_101194096_ENSMUST00000000544__IP_1082552_TX=10090_REVERSED|
"""index: 27296, intensity: 4854.0, mobility: 1.040"""	-0.356942	0.115456	0.836364	KLQNIQEQWQEKEEIYSLESVWRLNEQRQMSIN	generic|sp_Q9R0L6-2_PCM1_MOUSE__chr8_1_41274102_41274302_ENSMUST00000211090__II_3501011_REVERSED	|generic|tr_B2RSW8_B2RSW8_MOUSE__chr8_1_41274102_41274302_ENSMUST00000211090_REVERSED	|generic|sp_Q9R0L6_PCM1_MOUSE__chr8_1_41274102_41274302_ENSMUST00000211090_REVERSED|
"""index: 17553, intensity: 3936.0, mobility: 1.021"""	-0.356947	0.115691	0.836374	KYVVKESLDQWKVLFMYVYHQSPIFRKEF	generic|tr_Q3UBI5_Q3UBI5_MOUSE_REVERSED|
"""index: 8946, intensity: 4074.0, mobility: 0.847"""	-0.357129	0.115927	0.836715	DKDEPLMPP	generic|tr_Q8BJK2_Q8BJK2_MOUSE__chr13_-1_17772297_17772326_ENSMUST00000222848__II_3475086_REVERSED	|generic|sp_Q69ZA1_CDK13_MOUSE__chr13_-1_17772297_17772326_ENSMUST00000222848_REVERSED	|generic|sp_Q69ZA1-2_CDK13_MOUSE__chr13_-1_17772297_17772326_ENSMUST00000222848_REVERSED|
"""index: 2728, intensity: 3473.0, mobility: 0.799"""	-0.357772	0.115977	0.837915	APNISRCR	generic|IP_1061271_TX=10090_REVERSED|
"""index: 6452, intensity: 3498.0, mobility: 0.927"""	-0.358979	0.116242	0.840162	LQKWSGDATHFDKLMAEVHGKLPKLICK	generic|tr_Q3TBT4_Q3TBT4_MOUSE__chr2_1_145885885_145885923_ENSMUST00000147976_REVERSED	|generic|sp_Q9D684_RIN2_MOUSE__chr2_1_145885885_145885923_ENSMUST00000147976_REVERSED	|generic|sp_Q9D684-2_RIN2_MOUSE__chr2_1_145885885_145885923_ENSMUST00000147976_REVERSED	|generic|tr_F8WGD2_F8WGD2_MOUSE__chr2_1_145885885_145885923_ENSMUST00000147976_REVERSED	|generic|tr_Q3U461_Q3U461_MOUSE__chr2_1_145885885_145885923_ENSMUST00000147976_REVERSED	|generic|tr_Q3TR60_Q3TR60_MOUSE__chr2_1_145885885_145885923_ENSMUST00000147976_REVERSED	|generic|tr_Q3U8Y2_Q3U8Y2_MOUSE__chr2_1_145885885_145885923_ENSMUST00000147976_REVERSED|
"""index: 13408, intensity: 10616.0, mobility: 1.118"""	-0.35908	0.116384	0.840349	HMSALSIVSMQRYSRLMSRPRGVRRD	generic|sp_Q8C3J5_DOCK2_MOUSE__II_1141334_REVERSED	|generic|tr_Q6A0A3_Q6A0A3_MOUSE__II_1141334_REVERSED|
"""index: 15868, intensity: 4438.0, mobility: 1.028"""	-0.360119	0.116649	0.842274	RNLMPSDVRKRP	generic|tr_G3UZ19_G3UZ19_MOUSE__chr7_1_141993241_141993324_ENSMUST00000174405__II_876328_REVERSED	|generic|sp_Q69Z98_BRSK2_MOUSE__chr7_1_141993241_141993324_ENSMUST00000174405__II_876304_REVERSED	|generic|sp_Q69Z98-2_BRSK2_MOUSE__chr7_1_141993241_141993324_ENSMUST00000174405__II_876306_REVERSED	|generic|sp_Q69Z98-3_BRSK2_MOUSE__chr7_1_141993241_141993324_ENSMUST00000174405__II_876304_REVERSED	|generic|tr_G3UYN4_G3UYN4_MOUSE__chr7_1_141993241_141993324_ENSMUST00000174405__II_876315_REVERSED	|generic|tr_G3UXM5_G3UXM5_MOUSE__chr7_1_141993241_141993324_ENSMUST00000174405__II_876318_REVERSED	|generic|II_876313_TX=10090_REVERSED	|generic|tr_G3FEZ6_G3FEZ6_MOUSE__chr7_1_141993241_141993324_ENSMUST00000174405_REVERSED	|generic|sp_Q69Z98-4_BRSK2_MOUSE__chr7_1_141993241_141993324_ENSMUST00000174405_REVERSED	|generic|tr_G3UWV4_G3UWV4_MOUSE__chr7_1_141993241_141993324_ENSMUST00000174405_REVERSED|
"""index: 18311, intensity: 4076.0, mobility: 0.963"""	-0.36042	0.116914	0.842831	FCLLTDCPLCLFLSWQGFPIFQ	generic|IP_974886_TX=10090_REVERSED|
"""index: 21702, intensity: 4111.0, mobility: 0.893"""	-0.360454	0.117148	0.842892	ERQADSMLEQIKILQ	generic|sp_Q9CWV1_MCM8_MOUSE_REVERSED	|generic|sp_Q9CWV1-2_MCM8_MOUSE_REVERSED|
"""index: 12349, intensity: 3001.0, mobility: 0.762"""	-0.360674	0.117413	0.843299	DGFQGFQVDNLLSRATK	generic|sp_O88874_CCNK_MOUSE_REVERSED	|generic|tr_Q3U3M5_Q3U3M5_MOUSE_REVERSED	|generic|tr_Q3U3H2_Q3U3H2_MOUSE_REVERSED|
"""index: 27209, intensity: 3528.0, mobility: 1.035"""	-0.361021	0.117585	0.843939	WTLIMCLGMRAR	generic|IP_1044393_TX=10090_REVERSED|
"""index: 14967, intensity: 8103.0, mobility: 1.022"""	-0.361648	0.11785	0.845093	YTAIELDLALKTNMLEQYDRLLRALDEKAQQ	generic|sp_K2C1_HUMAN__REVERSED|
"""index: 10904, intensity: 4168.0, mobility: 1.212"""	-0.36175	0.118052	0.845281	YNYLMRACLVDDRLASLHLPTQGDELRGLNTDAGRQLFMRCYS	generic|sp_Q91ZU0_ASB7_MOUSE__chr7_-1_66647786_66647911_ENSMUST00000131320_REVERSED	|generic|chr7_-1_66659642_66659920_ENSMUST00000131320_REVERSED	|generic|tr_C0H5Y0_C0H5Y0_MOUSE__chr7_-1_66647786_66647911_ENSMUST00000131320_REVERSED|
"""index: 18859, intensity: 16575.0, mobility: 0.967"""	-0.362673	0.118285	0.846974	EKIQKSPTPGFEEEMPRFMRK	generic|tr_Q3TTU6_Q3TTU6_MOUSE__II_1085973_REVERSED	|generic|sp_Q8K5C0_GRHL2_MOUSE__II_1085983_REVERSED	|generic|tr_F6UT30_F6UT30_MOUSE__II_1085983_REVERSED	|generic|tr_Q99KA7_Q99KA7_MOUSE__II_1085983_REVERSED|
"""index: 12174, intensity: 16651.0, mobility: 0.925"""	-0.363305	0.11855	0.848131	TAVHDWREAPNAPARTTVPRR	generic|sp_Q8BIF0_C99L2_MOUSE_REVERSED	|generic|tr_A2AP74_A2AP74_MOUSE_REVERSED|
"""index: 4049, intensity: 44120.0, mobility: 0.872"""	-0.363374	0.118752	0.848257	WWSTHCTLSALTSFFRWQGTLPINK	generic|IP_957236_TX=10090_REVERSED|
"""index: 11860, intensity: 5566.0, mobility: 1.071"""	-0.364455	0.119016	0.850229	QRRRERYRRGVDEMDEESMPRGEMKTDVEPVKLLDMKRPQ	generic|tr_V9GXH0_V9GXH0_MOUSE__II_908783_REVERSED|
"""index: 20270, intensity: 15620.0, mobility: 1.005"""	-0.364501	0.119029	0.850314	QLPFEPPKPLQY	generic|IP_884268_TX=10090_REVERSED|
"""index: 17352, intensity: 4198.0, mobility: 1.200"""	-0.366373	0.119293	0.85371	DMHHRVVMNMVRKLPNSIRKPRWLCPICLIY	generic|IP_1074104_TX=10090_REVERSED|
"""index: 18265, intensity: 4175.0, mobility: 1.007"""	-0.366385	0.119525	0.853732	EPQHELPPIIQMLVKSCLAL	generic|IP_976566_TX=10090_REVERSED|
"""index: 16856, intensity: 8330.0, mobility: 0.979"""	-0.366476	0.119789	0.853896	FPGDLSQGVQLDM	generic|IP_3493170_TX=10090_REVERSED|
"""index: 22511, intensity: 4068.0, mobility: 1.140"""	-0.366652	0.120053	0.854213	ESLSLSLKLGAQGIYM	generic|IP_923834_TX=10090_REVERSED|
"""index: 6760, intensity: 5148.0, mobility: 0.991"""	-0.366744	0.120126	0.854379	GVQPLSRSRRSTEWDPSKVRHM	generic|IP_963133_TX=10090_REVERSED|
"""index: 16302, intensity: 1279584.0, mobility: 0.947"""	-0.368204	0.120326	0.857008	LSMAMMVCSELPALWLRR	generic|IP_972339_TX=10090_REVERSED|
"""index: 28106, intensity: 2906.0, mobility: 1.273"""	-0.368922	0.120558	0.858294	ILCMSWVMLPGQSLWTPI	generic|IP_1118168_TX=10090_REVERSED|
"""index: 15478, intensity: 4786.0, mobility: 0.978"""	-0.369559	0.120821	0.859433	MVIDLTSSAVMPSHRGNHPNIYNY	generic|tr_Q05DU8_Q05DU8_MOUSE_REVERSED	|generic|sp_P07742_RIR1_MOUSE__chr7_1_102468358_102468483_ENSMUST00000209630_REVERSED	|generic|tr_Q6NZB3_Q6NZB3_MOUSE__chr7_1_102468436_102468483_ENSMUST00000209630_REVERSED|
"""index: 833, intensity: 4494.0, mobility: 0.883"""	-0.369941	0.121053	0.860115	QSLQSPRMTE	generic|IP_1049841_TX=10090_REVERSED|
"""index: 30346, intensity: 7759.0, mobility: 1.425"""	-0.370405	0.121252	0.860943	VIKSILLLFV	generic|sp_Q9ERK7_ACHB2_MOUSE__II_979177_REVERSED	|generic|tr_A0A0G2JG64_A0A0G2JG64_MOUSE_REVERSED	|generic|tr_Q9R291_Q9R291_MOUSE_REVERSED	|generic|tr_Q9R0C3_Q9R0C3_MOUSE_REVERSED	|generic|tr_Q9R1J5_Q9R1J5_MOUSE_REVERSED|
"""index: 22774, intensity: 2511.0, mobility: 1.029"""	-0.370879	0.121515	0.861785	IKEGFYMRILDLPQHKYWMGWR	generic|tr_A2AHK9_A2AHK9_MOUSE__chr2_-1_110756934_110757032_ENSMUST00000111019__II_1004279_REVERSED	|generic|sp_A2AHL1_ANO3_MOUSE__chr2_-1_110756934_110757032_ENSMUST00000111019_REVERSED	|generic|sp_A2AHL1-2_ANO3_MOUSE__chr2_-1_110756934_110757032_ENSMUST00000111019_REVERSED|
"""index: 11899, intensity: 70037.0, mobility: 0.891"""	-0.371128	0.121746	0.862227	LSSDLYSIVAYLNGFQGL	generic|IP_1151971_TX=10090_REVERSED|
"""index: 30408, intensity: 43337.0, mobility: 1.229"""	-0.37122	0.122009	0.86239	KRRVPLKKLPRK	generic|IP_897814_TX=10090_REVERSED|
"""index: 5826, intensity: 4179.0, mobility: 0.925"""	-0.371263	0.122208	0.862467	QNQKFAKDEEDMEKAQKKPQ	generic|IP_927038_TX=10090_REVERSED|
"""index: 13473, intensity: 3134.0, mobility: 1.008"""	-0.371922	0.12247	0.863634	PHCQKMVLPIWAGAQELVEKMTEHGLLNPLRMNQY	generic|tr_Q3UI35_Q3UI35_MOUSE__chr2_1_80326682_80326711_ENSMUST00000028392_REVERSED	|generic|tr_Q3UUM9_Q3UUM9_MOUSE__chr2_1_80326682_80326711_ENSMUST00000028392_REVERSED|
"""index: 15648, intensity: 3129.0, mobility: 0.990"""	-0.371985	0.122701	0.863746	KEEELKKMLATHRMVNEV	generic|sp_Q499E5_STOX2_MOUSE__chr8_-1_47191835_47192029_ENSMUST00000209337__II_3500426_REVERSED	|generic|sp_Q499E5-2_STOX2_MOUSE__chr8_-1_47191835_47192029_ENSMUST00000209337__II_3500426_REVERSED	|generic|sp_Q499E5-3_STOX2_MOUSE__chr8_-1_47191835_47192029_ENSMUST00000209337__II_3500426_REVERSED	|generic|tr_A0A1D5RMH0_A0A1D5RMH0_MOUSE__chr8_-1_47191835_47192029_ENSMUST00000209337__II_3500426_REVERSED|
"""index: 2991, intensity: 3224.0, mobility: 0.744"""	-0.372317	0.122931	0.864332	VNQHTLTRW	generic|tr_G3X8P9_G3X8P9_MOUSE_REVERSED	|generic|sp_O54754_AOXA_MOUSE_REVERSED	|generic|tr_Q8R387_Q8R387_MOUSE_REVERSED|
"""index: 17706, intensity: 29241.0, mobility: 0.831"""	-0.372732	0.123194	0.865065	LGYSMEYYWLRLL	generic|tr_Q80TG4_Q80TG4_MOUSE__chr4_-1_72118284_72118373_ENSMUST00000132550_REVERSED|
"""index: 17469, intensity: 6692.0, mobility: 1.127"""	-0.373553	0.123424	0.86651	RGFVLHSQFDWSRQETNRTFYSTLGKRYKFFS	generic|tr_E9Q7N9_E9Q7N9_MOUSE__II_1111754_REVERSED|
"""index: 6014, intensity: 3167.0, mobility: 0.926"""	-0.374086	0.123525	0.867447	VRMVACVDGTLNRRCATSTLYEQPNLR	generic|tr_Q3UNN4_Q3UNN4_MOUSE__chr9_1_110157284_110157349_ENSMUST00000200237__II_842354_REVERSED	|generic|tr_Q3UMX0_Q3UMX0_MOUSE__chr9_1_110157284_110157349_ENSMUST00000200237__II_842354_REVERSED	|generic|tr_Q3UPK0_Q3UPK0_MOUSE__chr9_1_110157284_110157349_ENSMUST00000200237__II_842354_REVERSED	|generic|sp_P97496_SMRC1_MOUSE__chr9_1_110157284_110157349_ENSMUST00000200237__II_842354_REVERSED	|generic|sp_P97496-2_SMRC1_MOUSE__chr9_1_110157284_110157349_ENSMUST00000200237__II_842354_REVERSED|
"""index: 1163, intensity: 76053.0, mobility: 0.831"""	-0.37564	0.123755	0.870163	LLAPPLRCE	generic|IP_1073212_TX=10090_REVERSED|
"""index: 23294, intensity: 9140.0, mobility: 1.137"""	-0.376119	0.123984	0.870999	RMIDPNNLLHSIEPNRQILQQMQPNAMILQ	generic|sp_Q9QZM0_UBQL2_MOUSE_REVERSED|
"""index: 18881, intensity: 3513.0, mobility: 0.866"""	-0.376904	0.124149	0.872362	IQIKDETIPQYMSLSRVY	generic|sp_Q9Z0T6_PKDRE_MOUSE_REVERSED	|generic|tr_F8VQF3_F8VQF3_MOUSE_REVERSED|
"""index: 15314, intensity: 234048.0, mobility: 0.824"""	-0.377167	0.124346	0.872818	MYISYCFVVHMLK	generic|IP_832800_TX=10090_REVERSED|
"""index: 7916, intensity: 3045.0, mobility: 0.806"""	-0.37815	0.124607	0.874517	VCLGPHEGKIKPHYES	generic|IP_1120961_TX=10090_REVERSED|
"""index: 4431, intensity: 3144.0, mobility: 1.110"""	-0.378364	0.124869	0.874886	KFCSKFQAKSRFVR	generic|IP_864523_TX=10090_REVERSED|
"""index: 14834, intensity: 4470.0, mobility: 0.858"""	-0.378466	0.125098	0.875063	YMPNPPYEYKTVRLDFTVKKGQG	generic|sp_Q5SS00_ZDBF2_MOUSE_REVERSED	|generic|tr_A0A6I8MWW6_A0A6I8MWW6_MOUSE_REVERSED|
"""index: 1137, intensity: 3616.0, mobility: 0.864"""	-0.378551	0.12536	0.875209	HMSLHNQYE	generic|tr_A2A7F4_A2A7F4_MOUSE_REVERSED	|generic|tr_Q3V1H6_Q3V1H6_MOUSE_REVERSED	|generic|tr_E9Q532_E9Q532_MOUSE_REVERSED|
"""index: 16476, intensity: 3612.0, mobility: 0.905"""	-0.378605	0.125556	0.875301	CCHRMAMPPVWNAMSPP	generic|IP_866546_TX=10090_REVERSED|
"""index: 21214, intensity: 4219.0, mobility: 1.010"""	-0.379617	0.125817	0.87704	LMFLPSLFSGSNGFFGIVGVATA	generic|sp_Q76M72_S22AR_MOUSE_REVERSED	|generic|sp_Q76M72-2_S22AR_MOUSE_REVERSED|
"""index: 5903, intensity: 3829.0, mobility: 1.082"""	-0.379682	0.126046	0.877152	SPKIAMDVMYFCCLRGLWLE	generic|sp_Q80X44-3_ZBT24_MOUSE_REVERSED|
"""index: 12810, intensity: 6585.0, mobility: 0.938"""	-0.37978	0.126275	0.877319	LQMLAPKIRCGANSFARP	generic|tr_Q3UZ53_Q3UZ53_MOUSE__IP_1136965_REVERSED|
"""index: 28464, intensity: 2705.0, mobility: 0.960"""	-0.380096	0.126536	0.877861	HNRSQIQRLWGPVLAVQMYSLSMLATSFTK	generic|tr_Q8CEL9_Q8CEL9_MOUSE__IP_1119029_REVERSED|
"""index: 20133, intensity: 2840.0, mobility: 1.066"""	-0.38011	0.126797	0.877885	RDTFVYYVVNQGVMFHQEASVLFHEL	generic|sp_Q3V1N9_A3LT2_MOUSE_REVERSED	|generic|sp_Q3V1N9-2_A3LT2_MOUSE_REVERSED|
"""index: 13063, intensity: 3142.0, mobility: 0.952"""	-0.380126	0.127059	0.877912	RVKCMGYDTLKIHGESDLLVNDLK	generic|chr3_1_31039396_31039530_ENSMUST00000130706__II_986370_TX=10090_REVERSED|
"""index: 15259, intensity: 4631.0, mobility: 0.838"""	-0.380177	0.127121	0.878	EYDVCLCLYRFLE	generic|IP_1022113_TX=10090_REVERSED|
"""index: 2413, intensity: 3533.0, mobility: 0.931"""	-0.381914	0.127382	0.880959	KREAESSQSQ	generic|IP_1093894_TX=10090_REVERSED|
"""index: 28799, intensity: 230455.0, mobility: 1.012"""	-0.382032	0.127643	0.88116	TSTKAKKDDSGTGD	generic|sp_TAU_HUMAN__REVERSED|
"""index: 22447, intensity: 7555.0, mobility: 0.893"""	-0.38211	0.127871	0.881293	SSSPCVPCLCLGR	generic|IP_1061877_TX=10090_REVERSED	|generic|IP_1061870_TX=10090_REVERSED|
"""index: 13154, intensity: 4037.0, mobility: 1.000"""	-0.382272	0.128132	0.881568	QMPQMPLMPQMPLMPQMPQMPQMPQMPLMPQMPELP	generic|tr_O35745_O35745_MOUSE_REVERSED	|generic|tr_Q3UQW2_Q3UQW2_MOUSE_REVERSED	|generic|tr_B7ZP38_B7ZP38_MOUSE_REVERSED	|generic|tr_Q9JLQ4_Q9JLQ4_MOUSE_REVERSED	|generic|tr_Q3UQR2_Q3UQR2_MOUSE_REVERSED|
"""index: 15788, intensity: 8092.0, mobility: 0.810"""	-0.382934	0.128225	0.882688	CKEVLSQQRSLRQPR	generic|sp_Q80Y19_RHGBA_MOUSE__II_1003918_REVERSED	|generic|tr_Q8CCJ8_Q8CCJ8_MOUSE_REVERSED|
"""index: 10537, intensity: 9112.0, mobility: 1.003"""	-0.383862	0.128385	0.884254	CMKRWLPVKSYLHTESVASR	generic|IP_915776_TX=10090_REVERSED|
"""index: 19658, intensity: 4769.0, mobility: 0.873"""	-0.3847	0.128479	0.885663	WHVAKDWVEHNRLFEPC	generic|IP_930443_TX=10090_REVERSED|
"""index: 9942, intensity: 9454.0, mobility: 0.820"""	-0.385633	0.128571	0.887225	SCLLVRSYVTLCFYSSA	generic|IP_3456032_TX=10090_REVERSED|
"""index: 11484, intensity: 4577.0, mobility: 0.830"""	-0.386669	0.128831	0.888952	LLDPQPTPKSHEYPI	generic|IP_1143296_TX=10090_REVERSED|
"""index: 7861, intensity: 5662.0, mobility: 0.927"""	-0.38691	0.129091	0.889352	EMQLTMNYLI	generic|IP_1075273_TX=10090_REVERSED|
"""index: 19194, intensity: 4587.0, mobility: 0.812"""	-0.38692	0.129351	0.889368	LSSNTQKMSQVQR	generic|tr_A0A0R4J1I0_A0A0R4J1I0_MOUSE_REVERSED	|generic|sp_Q8C796_RCOR2_MOUSE_REVERSED|
"""index: 2702, intensity: 3905.0, mobility: 0.874"""	-0.387466	0.12961	0.890275	EYEKYKEYQNGGIQLK	generic|tr_Q69Z88_Q69Z88_MOUSE__II_896738_REVERSED	|generic|tr_Q3UTP2_Q3UTP2_MOUSE_REVERSED	|generic|tr_Q8BK34_Q8BK34_MOUSE_REVERSED	|generic|tr_Q7TSV0_Q7TSV0_MOUSE_REVERSED|
"""index: 27704, intensity: 3822.0, mobility: 1.410"""	-0.387476	0.129836	0.890291	YAFNCCRIEFWNQCLYMNYMNYMSPTEEVVEQFK	generic|chr10_1_84594664_84594894_ENSMUST00000162874__II_1149385_TX=10090_REVERSED|
"""index: 29785, intensity: 4442.0, mobility: 1.185"""	-0.388156	0.130096	0.891416	PDRLTDVALVGFIRMYA	generic|sp_A0JP43_EFCB5_MOUSE__II_1130812_REVERSED	|generic|sp_A0JP43-2_EFCB5_MOUSE__II_1130814_REVERSED	|generic|tr_A0A0A0MQI1_A0A0A0MQI1_MOUSE__II_1130814_REVERSED	|generic|sp_A0JP43-3_EFCB5_MOUSE_REVERSED|
"""index: 25629, intensity: 3904.0, mobility: 1.147"""	-0.388218	0.130356	0.891518	WTHIKQPWTRQRFS	generic|IP_1092699_TX=10090_REVERSED|
"""index: 26893, intensity: 11622.0, mobility: 1.026"""	-0.388736	0.130582	0.892373	LMNSVSLAFTLV	generic|II_1131338_TX=10090_REVERSED|
"""index: 10092, intensity: 32124.0, mobility: 0.952"""	-0.389293	0.130739	0.89329	QFIGSDTRSQRRIFLQSE	generic|tr_A2ATP8_A2ATP8_MOUSE_REVERSED|
"""index: 20618, intensity: 5763.0, mobility: 0.947"""	-0.390323	0.130965	0.894979	ASALMSLFIYMPEHLSSQSLIV	generic|II_870724_TX=10090_REVERSED|
"""index: 6130, intensity: 3232.0, mobility: 0.963"""	-0.390564	0.131122	0.895372	ERIRICAQSYSGSAQLREF	generic|tr_Q8C5I8_Q8C5I8_MOUSE__IP_947370_REVERSED	|generic|IP_947369_TX=10090_REVERSED|
"""index: 7865, intensity: 4793.0, mobility: 0.899"""	-0.391593	0.131381	0.897049	LRYFPLSLSYLFSSLHLHLGT	generic|IP_1059567_TX=10090_REVERSED|
"""index: 29647, intensity: 2801.0, mobility: 0.970"""	-0.391612	0.13164	0.89708	WVLYFVVLEV	generic|IP_871486_TX=10090_REVERSED|
"""index: 650, intensity: 3731.0, mobility: 0.785"""	-0.391752	0.131899	0.897307	SSTAAKHSLAPQLFQT	generic|IP_961846_TX=10090_REVERSED|
"""index: 12602, intensity: 3025.0, mobility: 1.219"""	-0.39177	0.132056	0.897338	VKSNPVDKMIIAEEPNERLIQLTRQDKEAQFLPMLAIRAELDEILLSR	generic|IP_950082_TX=10090_REVERSED|
"""index: 26327, intensity: 3513.0, mobility: 0.827"""	-0.392255	0.132281	0.898124	PPSSSVPRVSSLRSC	generic|IP_3477353_TX=10090_REVERSED	|generic|IP_1105037_TX=10090_REVERSED|
"""index: 27894, intensity: 4989.0, mobility: 1.064"""	-0.392417	0.132505	0.898388	TLEEGVSGDLSRRL	generic|IP_2469024_TX=10090_REVERSED|
"""index: 11833, intensity: 5560.0, mobility: 1.035"""	-0.392664	0.132764	0.898787	KMLERWPYKLEKGAENEKERERMKDKEKSREKNRERER	generic|tr_Q05BL5_Q05BL5_MOUSE_REVERSED|
"""index: 15633, intensity: 5107.0, mobility: 1.042"""	-0.392697	0.132988	0.89884	RLPRPGSPPGRTDRSCLGAPLCRG	generic|chr9_1_46273189_46273353_ENSMUST00000156440_REVERSED|
"""index: 15790, intensity: 5466.0, mobility: 0.938"""	-0.392755	0.133247	0.898933	FMARQCLETWNSGSALLADY	generic|tr_A0A0N4SVK8_A0A0N4SVK8_MOUSE_REVERSED	|generic|sp_Q8BGK2_ARHL1_MOUSE_REVERSED|
"""index: 4416, intensity: 3535.0, mobility: 0.862"""	-0.393075	0.133506	0.89945	HYGARCETGEEKLRREEEEQM	generic|II_907406_TX=10090_REVERSED|
"""index: 16815, intensity: 4189.0, mobility: 0.926"""	-0.393118	0.133765	0.899521	PFSNRDHRSVHCLHT	generic|II_939724_TX=10090_REVERSED|
"""index: 17395, intensity: 34680.0, mobility: 0.925"""	-0.393134	0.134023	0.899547	DLRSNHLKLLDPTRPSICSSQLITRAQCTVQCVR	generic|chr4_1_22375696_22376672_ENSMUST00000039234__IP_966168_TX=10090_REVERSED|
"""index: 7629, intensity: 4975.0, mobility: 1.108"""	-0.393257	0.134282	0.899744	QARVYRPEHYNVYSYHELLKWTI	generic|chr5_-1_22039483_22039656_ENSMUST00000162427_REVERSED|
"""index: 30909, intensity: 4589.0, mobility: 1.011"""	-0.393314	0.134541	0.899837	EKIVSMIKEKVPGTLPVRTTGVRV	generic|sp_Q8R429_AT2A1_MOUSE_REVERSED|
"""index: 21630, intensity: 4091.0, mobility: 1.107"""	-0.393417	0.134799	0.900003	SVTITQNCYDACGKKLVNLGNPDHIYVCEKPFIDMKVSNPP	generic|II_1097719_TX=10090_REVERSED|
"""index: 23538, intensity: 4348.0, mobility: 1.067"""	-0.393467	0.135058	0.900084	RWEHSMSSMVRQS	generic|chr8_1_11785777_11785926_ENSMUST00000110909__IP_3507601_TX=10090_REVERSED	|generic|IP_867732_TX=10090_REVERSED|
"""index: 1348, intensity: 2821.0, mobility: 0.826"""	-0.393823	0.135317	0.900657	QQLAPKQRTYEEHL	generic|tr_E9QP84_E9QP84_MOUSE_REVERSED	|generic|chr10_-1_79898858_79899094_ENSMUST00000170375_REVERSED	|generic|sp_Q6PGF3_MED16_MOUSE_REVERSED	|generic|tr_G3UW74_G3UW74_MOUSE_REVERSED	|generic|tr_Q3UET8_Q3UET8_MOUSE_REVERSED|
"""index: 8667, intensity: 7520.0, mobility: 0.866"""	-0.394096	0.135506	0.901095	VEEITPGSGSAGKPAQAG	generic|tr_Q3TU85_Q3TU85_MOUSE_REVERSED	|generic|tr_Q3TAI8_Q3TAI8_MOUSE_REVERSED|
"""index: 27589, intensity: 6755.0, mobility: 1.130"""	-0.394503	0.135764	0.90175	FELSKSTLILKDRYKPKLCVPNGNLDMKWLKMLKKLLLELDKVHML	generic|tr_E9PUJ7_E9PUJ7_MOUSE_REVERSED	|generic|sp_Q8R1Z4_PPR42_MOUSE_REVERSED|
"""index: 21984, intensity: 2577.0, mobility: 1.049"""	-0.394549	0.136023	0.901822	SQDDTTNQNNNLVIRWLDSSVLKKQDHVL	generic|sp_Q80TY5_VP13B_MOUSE__chr15_1_35834274_35834384_ENSMUST00000227567_REVERSED|
"""index: 28494, intensity: 7409.0, mobility: 0.909"""	-0.394682	0.136281	0.902036	QSRPRSKRHKQP	generic|tr_D3YZW1_D3YZW1_MOUSE__chr10_-1_121931310_121931495_ENSMUST00000162710__II_1143952_REVERSED	|generic|IP_3496468_TX=10090_REVERSED|
"""index: 12312, intensity: 2900.0, mobility: 1.119"""	-0.395363	0.136469	0.903126	LWPYVSFGQRSFGFGFWFLFLWVLVFFS	generic|IP_965371_TX=10090_REVERSED|
"""index: 19962, intensity: 5906.0, mobility: 0.983"""	-0.396317	0.136693	0.904646	LSTVDLGNVGVMPREPITVQFPSNPVHEGGFR	generic|tr_B7FAV1_B7FAV1_MOUSE__chrX_-1_74235106_74235261_ENSMUST00000144429__II_836536_REVERSED|
"""index: 17319, intensity: 7011.0, mobility: 1.081"""	-0.396848	0.136916	0.905489	LEPLALMEVLLSLIEFFLTYPNRPSMDM	generic|II_956725_TX=10090_REVERSED	|generic|sp_Q8BHW6_SPT21_MOUSE_REVERSED|
"""index: 11781, intensity: 5010.0, mobility: 0.863"""	-0.396941	0.137138	0.905637	QCSQKCRNWPKRDMVFYYCK	generic|tr_Q2TJJ3_Q2TJJ3_MOUSE_REVERSED|
"""index: 5422, intensity: 3034.0, mobility: 1.046"""	-0.39705	0.137397	0.90581	WLQMALGPGHQRW	generic|IP_947889_TX=10090_REVERSED|
"""index: 12301, intensity: 6112.0, mobility: 1.027"""	-0.397123	0.137584	0.905925	PGVEMKPQLQYRWAIKMNVNPEPTKASHVD	generic|sp_Q9ER73_ELP4_MOUSE_REVERSED	|generic|tr_A2A414_A2A414_MOUSE_REVERSED|
"""index: 17725, intensity: 2870.0, mobility: 0.911"""	-0.397247	0.137842	0.906122	YLTLRETSKNGKRAVGREAT	generic|IP_872670_TX=10090_REVERSED|
"""index: 16184, intensity: 4939.0, mobility: 1.102"""	-0.397348	0.138065	0.906281	ELFDRINTGMLSLCFVAVDVSEDELPVQAMDCVTVRPDLSALDFCHV	generic|sp_Q9DB85_RRP8_MOUSE__chr7_-1_105733024_105733119_ENSMUST00000127738__II_886706_REVERSED	|generic|tr_E9PVA2_E9PVA2_MOUSE__chr7_-1_105733024_105733119_ENSMUST00000127738__II_886706_REVERSED	|generic|tr_Q3U4B0_Q3U4B0_MOUSE__chr7_-1_105733024_105733119_ENSMUST00000127738_REVERSED|
"""index: 12297, intensity: 5363.0, mobility: 1.130"""	-0.397469	0.138251	0.906472	SQGSSNEQLGQQSRNQKWRLILPNTLAPPSSG	generic|tr_A0A1L1SSS3_A0A1L1SSS3_MOUSE__II_893695_REVERSED|
"""index: 17702, intensity: 5562.0, mobility: 1.094"""	-0.397699	0.138402	0.906836	LKYLGHIHEYIESLLKCVIMYTMHYIERLSEQCRENMKILDAST	generic|tr_Q7TNA6_Q7TNA6_MOUSE__II_973603_REVERSED	|generic|tr_Q7TNA5_Q7TNA5_MOUSE__II_973603_REVERSED	|generic|tr_Q7TNA7_Q7TNA7_MOUSE__II_973603_REVERSED	|generic|tr_Q7TNA1_Q7TNA1_MOUSE_REVERSED|
"""index: 1936, intensity: 2795.0, mobility: 0.976"""	-0.398232	0.138624	0.907677	QSPEAAKELSEEE	generic|tr_G3X8Y1_G3X8Y1_MOUSE_REVERSED|
"""index: 26975, intensity: 2661.0, mobility: 0.854"""	-0.398834	0.138846	0.908623	KHKPLRSPYVF	generic|tr_Q80VN4_Q80VN4_MOUSE__chr9_-1_53655268_53655297_ENSMUST00000034529__II_3477125_REVERSED|
"""index: 13256, intensity: 6413.0, mobility: 1.152"""	-0.399332	0.139104	0.909404	QTMELLKHRLNAAERKEEAMAREAARAK	generic|tr_J3KMG3_J3KMG3_MOUSE__II_1025192_REVERSED	|generic|sp_Q8BI84_TGO1_MOUSE__II_1025192_REVERSED	|generic|tr_J3KMH5_J3KMH5_MOUSE__II_1025192_REVERSED	|generic|sp_Q8BI84-3_TGO1_MOUSE__II_1025192_REVERSED|
"""index: 8488, intensity: 6337.0, mobility: 1.152"""	-0.399593	0.139361	0.909813	FELRNQRLKDMMRKYLDMEDKLRLSTDELRDSMRQRE	generic|sp_Q8BQP8_RFIP4_MOUSE_REVERSED|
"""index: 22533, intensity: 7965.0, mobility: 0.936"""	-0.399601	0.139481	0.909826	MVTTIRMRR	generic|IP_1007667_TX=10090_REVERSED|
"""index: 16194, intensity: 4366.0, mobility: 0.861"""	-0.400178	0.139481	0.910727	EMLNGKTSKYVIMLLTALF	generic|sp_Q9D3H0-2_TMM80_MOUSE__chr7_1_141336015_141336050_ENSMUST00000134221_REVERSED|
"""index: 10933, intensity: 3766.0, mobility: 0.826"""	-0.400999	0.139738	0.912005	LDQGTSQTK	generic|IP_862275_TX=10090_REVERSED|
"""index: 13769, intensity: 3600.0, mobility: 1.147"""	-0.40107	0.139959	0.912116	NRLLFYMPTHLRSEWTVTVMITVNVLV	generic|tr_Q8VFU9_Q8VFU9_MOUSE__II_3464581_REVERSED|
"""index: 27742, intensity: 2755.0, mobility: 0.821"""	-0.401238	0.14018	0.912375	FGNALLRDRLQQL	generic|tr_E9Q1W7_E9Q1W7_MOUSE__chr3_1_132694397_132694459_ENSMUST00000198147__II_975542_REVERSED	|generic|sp_Q8BM85_TBCK_MOUSE__chr3_1_132694397_132694459_ENSMUST00000198147__II_975542_REVERSED	|generic|sp_Q8BM85-2_TBCK_MOUSE__chr3_1_132694397_132694459_ENSMUST00000198147__II_975542_REVERSED|
"""index: 15403, intensity: 6085.0, mobility: 1.124"""	-0.40196	0.140436	0.913495	PCRRCCFMTPAHTSLPRSSNLSRIPRFVMN	generic|IP_1091561_TX=10090_REVERSED|
"""index: 17930, intensity: 3741.0, mobility: 1.013"""	-0.402333	0.140657	0.91407	VQLKQQRERIRDLASSVATSTPLERTH	generic|sp_Q64512_PTN13_MOUSE_REVERSED|
"""index: 7383, intensity: 6153.0, mobility: 0.912"""	-0.402638	0.140878	0.914541	SCTRVFIMGVSLSSESTRAWRIWMK	generic|chr1_1_133092312_133093698_ENSMUST00000077730_REVERSED|
"""index: 21432, intensity: 2597.0, mobility: 0.932"""	-0.402772	0.141098	0.914747	PFGASNAVSEGIRSSAIWKTQDVTTR	generic|sp_Q80VW5_WHRN_MOUSE_REVERSED	|generic|sp_Q80VW5-3_WHRN_MOUSE_REVERSED	|generic|sp_Q80VW5-4_WHRN_MOUSE_REVERSED	|generic|tr_B2RWY4_B2RWY4_MOUSE_REVERSED	|generic|sp_Q80VW5-10_WHRN_MOUSE_REVERSED	|generic|sp_Q80VW5-11_WHRN_MOUSE_REVERSED|
"""index: 13284, intensity: 4907.0, mobility: 1.103"""	-0.402991	0.141318	0.915083	SADWVVVTHDFSGTIIRDGSTDFSLSIIEAL	generic|tr_D3Z7A5_D3Z7A5_MOUSE__II_1032689_REVERSED	|generic|tr_Q9D4T2_Q9D4T2_MOUSE__II_1032689_REVERSED|
"""index: 19740, intensity: 3412.0, mobility: 0.798"""	-0.402995	0.141575	0.91509	MSWEELFE	generic|sp_Q8CFI7_RPB2_MOUSE__chr5_1_77313192_77313227_ENSMUST00000138121__II_617681_REVERSED|
"""index: 13719, intensity: 4261.0, mobility: 1.107"""	-0.403025	0.141795	0.915136	KEDALSKRERQESPLKSHPSKRGSSVSAPSPS	generic|tr_Q3TQI2_Q3TQI2_MOUSE__chrX_1_20851679_20851816_ENSMUST00000136451__II_836925_REVERSED	|generic|tr_E9Q0P8_E9Q0P8_MOUSE__chrX_1_20851679_20851816_ENSMUST00000136451__II_836925_REVERSED	|generic|sp_P04627_ARAF_MOUSE__chrX_1_20851679_20851816_ENSMUST00000136451__II_836944_REVERSED	|generic|tr_Q3UXR0_Q3UXR0_MOUSE__chrX_1_20851679_20851816_ENSMUST00000136451_REVERSED|
"""index: 15009, intensity: 2765.0, mobility: 0.895"""	-0.403555	0.142051	0.91595	MCISPVTVPW	generic|tr_A0A0U1RP73_A0A0U1RP73_MOUSE__II_897577_REVERSED|
"""index: 2695, intensity: 4002.0, mobility: 0.875"""	-0.403583	0.142271	0.915993	LDPMKGESQSSAVTVPRS	generic|tr_A3KGC5_A3KGC5_MOUSE_REVERSED	|generic|tr_B1GX81_B1GX81_MOUSE_REVERSED|
"""index: 22520, intensity: 2820.0, mobility: 0.948"""	-0.40381	0.142491	0.91634	FPIMPLPRPLC	generic|IP_3450378_TX=10090_REVERSED|
"""index: 14652, intensity: 8707.0, mobility: 1.027"""	-0.404516	0.142674	0.91742	TIGMSLSSVWATLGRSQHFEELWEVNLVGLA	generic|sp_Q8K1C7_MOT14_MOUSE_REVERSED|
"""index: 16680, intensity: 131766.0, mobility: 0.937"""	-0.404659	0.14293	0.917639	QSADLGAVPPAQVMPQLQQQ	generic|sp_P56477_IRF5_MOUSE_REVERSED	|generic|tr_B2CC69_B2CC69_MOUSE_REVERSED|
"""index: 18222, intensity: 6913.0, mobility: 0.909"""	-0.404739	0.143077	0.91776	ATELNRWETGVLRSLE	generic|tr_D3YYF2_D3YYF2_MOUSE__chr14_1_31050181_31050255_ENSMUST00000136237__II_1097768_REVERSED	|generic|tr_F8VQD1_F8VQD1_MOUSE__chr14_1_31050181_31050255_ENSMUST00000136237__II_1097768_REVERSED	|generic|tr_E9Q4Y5_E9Q4Y5_MOUSE__chr14_1_31050181_31050255_ENSMUST00000136237__II_1097768_REVERSED	|generic|tr_D3Z1N4_D3Z1N4_MOUSE__chr14_1_31050181_31050255_ENSMUST00000136237__II_1097768_REVERSED	|generic|tr_D3Z1W6_D3Z1W6_MOUSE__chr14_1_31050181_31050255_ENSMUST00000136237__II_1097768_REVERSED	|generic|sp_Q8BSQ9_PB1_MOUSE__chr14_1_31050181_31050255_ENSMUST00000136237__II_1097795_REVERSED	|generic|sp_Q8BSQ9-2_PB1_MOUSE__chr14_1_31050181_31050255_ENSMUST00000136237__II_1097795_REVERSED	|generic|tr_E9Q7L3_E9Q7L3_MOUSE__chr14_1_31050181_31050255_ENSMUST00000136237__II_1097768_REVERSED	|generic|tr_E9Q7L2_E9Q7L2_MOUSE__chr14_1_31050181_31050255_ENSMUST00000136237__II_1097768_REVERSED	|generic|tr_Q9D7L7_Q9D7L7_MOUSE__chr14_1_31105361_31105534_ENSMUST00000136237_REVERSED|
"""index: 18869, intensity: 3207.0, mobility: 1.050"""	-0.405731	0.143332	0.919268	PYKMMGQGRAQNKFMSEFHNILMLVCA	generic|IP_866658_TX=10090_REVERSED|
"""index: 20938, intensity: 4414.0, mobility: 0.800"""	-0.405804	0.143515	0.919379	ICSANSLIKLSNDYK	generic|IP_953524_TX=10090_REVERSED|
"""index: 10471, intensity: 4683.0, mobility: 1.121"""	-0.406238	0.143734	0.920037	EIMEKFRQEEEQITVMREREEALLSTAADRKERLTV	generic|tr_A0A1B0GSQ3_A0A1B0GSQ3_MOUSE_REVERSED	|generic|tr_B2M0R4_B2M0R4_MOUSE_REVERSED	|generic|tr_B2M0R6_B2M0R6_MOUSE_REVERSED	|generic|tr_E9PW10_E9PW10_MOUSE_REVERSED|
"""index: 25139, intensity: 4042.0, mobility: 0.911"""	-0.406302	0.143988	0.920133	IAPNFLIHDCLQKLLPAGHS	generic|II_984380_TX=10090_REVERSED	|generic|sp_Q9EPN1_NBEA_MOUSE__chr3_-1_55723135_55723236_ENSMUST00000198259_REVERSED	|generic|sp_Q9EPN1-3_NBEA_MOUSE__chr3_-1_55723135_55723236_ENSMUST00000198259_REVERSED	|generic|sp_Q9EPN1-4_NBEA_MOUSE__chr3_-1_55723135_55723236_ENSMUST00000198259_REVERSED	|generic|chr3_-1_56037112_56037261_ENSMUST00000200526_REVERSED|
"""index: 11182, intensity: 5353.0, mobility: 0.914"""	-0.406334	0.143988	0.920181	TVQRDFPCRIARGHLPLRTLCDHCVTHG	generic|sp_Q8BGX0_TRI23_MOUSE__II_1103301_REVERSED	|generic|sp_Q8BGX0-2_TRI23_MOUSE_REVERSED	|generic|sp_Q8BGX0-3_TRI23_MOUSE_REVERSED|
"""index: 13148, intensity: 13692.0, mobility: 1.119"""	-0.407074	0.144169	0.921297	RWDSIPHTLKEPCCATSIVAFPWALLLILG	generic|tr_B2RWR2_B2RWR2_MOUSE__chr8_1_92875561_92875593_ENSMUST00000209265_REVERSED|
"""index: 24355, intensity: 4213.0, mobility: 0.956"""	-0.407327	0.144388	0.921678	HVMGRGCHVSRS	generic|IP_2450158_TX=10090_REVERSED|
"""index: 6820, intensity: 3082.0, mobility: 1.087"""	-0.407669	0.144606	0.922192	PNLMQPVVTYLVSAVAAKRSSDTVAFSIY	generic|tr_Q7TRG3_Q7TRG3_MOUSE__II_852520_REVERSED	|generic|tr_A0A2I3BPT4_A0A2I3BPT4_MOUSE__II_852520_REVERSED|
"""index: 15525, intensity: 20341.0, mobility: 1.190"""	-0.407961	0.144861	0.922631	VDELILDEGFQHQGIHEFLSSLMPLLAVTT	generic|tr_F6U7V1_F6U7V1_MOUSE__chr13_-1_11667075_11667146_ENSMUST00000221941__II_3474813_REVERSED	|generic|sp_E9Q401_RYR2_MOUSE__chr13_-1_11667075_11667146_ENSMUST00000221941__II_3474813_REVERSED	|generic|II_3474828_TX=10090_REVERSED|
"""index: 7758, intensity: 5523.0, mobility: 0.970"""	-0.408109	0.145005	0.922852	APPDEPFSSGPSWWLCGDRQLLWLQFNGK	generic|sp_P14753_EPOR_MOUSE_REVERSED|
"""index: 15506, intensity: 41948.0, mobility: 0.916"""	-0.408446	0.145112	0.923356	IMLMEAASSKKKQDYKESRT	generic|tr_A0A1Y7VMI0_A0A1Y7VMI0_MOUSE_REVERSED	|generic|tr_Q9D9C3_Q9D9C3_MOUSE_REVERSED|
"""index: 17868, intensity: 5640.0, mobility: 1.171"""	-0.408964	0.145367	0.924129	VQRSRIMEVVDQNSYGCYPQLGYSFVEWLVVGYSWIDSDISFKGYMVA	generic|tr_Q8BSP6_Q8BSP6_MOUSE_REVERSED	|generic|tr_Q3TZP9_Q3TZP9_MOUSE_REVERSED	|generic|tr_Q8C3W2_Q8C3W2_MOUSE_REVERSED	|generic|tr_Q8K0Q8_Q8K0Q8_MOUSE_REVERSED	|generic|tr_E9PUN5_E9PUN5_MOUSE_REVERSED	|generic|sp_Q9Z138_ROR2_MOUSE_REVERSED|
"""index: 12244, intensity: 4821.0, mobility: 0.942"""	-0.409046	0.145621	0.924252	KACPKHRHDR	generic|IP_2420430_TX=10090_REVERSED|
"""index: 7345, intensity: 5075.0, mobility: 1.035"""	-0.409187	0.145764	0.924462	YPVCRFAVGLGDREPLPPVKEM	generic|IP_1098364_TX=10090_REVERSED|
"""index: 14337, intensity: 4827.0, mobility: 0.827"""	-0.409419	0.146019	0.924807	ELYELGTETVRLRI	generic|sp_Q8C4P0-2_K1958_MOUSE_REVERSED|
"""index: 14511, intensity: 4340.0, mobility: 1.138"""	-0.409622	0.146125	0.925109	EERLYNNKNGLCGGFTF	generic|tr_Q9D3K4_Q9D3K4_MOUSE_REVERSED	|generic|sp_Q9R097_SPIT1_MOUSE_REVERSED|
"""index: 15529, intensity: 5905.0, mobility: 0.912"""	-0.410384	0.146379	0.926238	TSMKTSYLLPNCIAVLRDYAMAALLFFEVA	generic|tr_Q7TRU9_Q7TRU9_MOUSE_REVERSED|
"""index: 11789, intensity: 5062.0, mobility: 1.019"""	-0.410393	0.146633	0.926251	SVTDAARSNSTPDSEINKRTDDLVVNK	generic|tr_B2RWR3_B2RWR3_MOUSE_REVERSED|
"""index: 10802, intensity: 4681.0, mobility: 0.872"""	-0.410419	0.146887	0.926289	ILYTSHLLNMWVLALRW	generic|IP_1064469_TX=10090_REVERSED|
"""index: 11758, intensity: 3364.0, mobility: 0.777"""	-0.410534	0.147141	0.92646	MAARQGLSMLINGPM	generic|IP_872019_TX=10090_REVERSED|
"""index: 22015, intensity: 8339.0, mobility: 0.899"""	-0.410921	0.147358	0.927031	IGIEKLEKHGMEVLVDL	generic|tr_F6V619_F6V619_MOUSE_REVERSED	|generic|sp_Q3UES3_TNKS2_MOUSE__chr19_1_36852811_36852900_ENSMUST00000168973_REVERSED|
"""index: 8723, intensity: 25214.0, mobility: 0.882"""	-0.411068	0.147612	0.927248	IDIDSDDNSGSKLLRKEEEKLKNQMLRL	generic|sp_Q8R3P7_CLUA1_MOUSE__chr16_1_3923864_3923977_ENSMUST00000139294_REVERSED|
"""index: 9965, intensity: 104280.0, mobility: 1.056"""	-0.411364	0.147866	0.927684	QPPPQQGGAGSGGVSVGGSAGGGKKMKT	generic|sp_Q9JM55_TOB2_MOUSE_REVERSED|
"""index: 7467, intensity: 4449.0, mobility: 0.830"""	-0.411569	0.14812	0.927985	WSQSSSRRKLLCKK	generic|IP_917364_TX=10090_REVERSED|
"""index: 22517, intensity: 2740.0, mobility: 1.119"""	-0.411823	0.148336	0.928359	CDVVNLFIYLKHFLIFILIVSDSSYM	generic|IP_1151747_TX=10090_REVERSED|
"""index: 23742, intensity: 2674.0, mobility: 1.070"""	-0.411961	0.14859	0.928561	LPRRSCTAMSRVWLWGWTRRPSVWS	generic|chr1_1_42698092_42698277_ENSMUST00000054883__IP_1040341_TX=10090_REVERSED|
"""index: 4169, intensity: 7625.0, mobility: 0.845"""	-0.412004	0.148844	0.928625	TSSTLLAWRSVGGQRI	generic|chr3_1_96188142_96188423_ENSMUST00000133665_REVERSED|
"""index: 14733, intensity: 4950.0, mobility: 0.992"""	-0.41203	0.14906	0.928663	ERNEPTNLPPETMLFYHDEPEARLYKFVVQEMFR	generic|sp_Q641P0_ARP3B_MOUSE_REVERSED	|generic|sp_Q641P0-2_ARP3B_MOUSE_REVERSED|
"""index: 20598, intensity: 2556.0, mobility: 1.105"""	-0.412103	0.149314	0.928769	VLMYKARYMMHSCYGIELISFFYKDDSM	generic|IP_936466_TX=10090_REVERSED|
"""index: 3971, intensity: 4492.0, mobility: 0.873"""	-0.412111	0.14953	0.92878	MSNKKKGRGRGRGLSAQFDRMA	generic|IP_3495831_TX=10090_REVERSED|
"""index: 11913, intensity: 11049.0, mobility: 1.076"""	-0.412372	0.149708	0.929163	RCLTEADMQRPYR	generic|sp_O88502_PDE8A_MOUSE_REVERSED	|generic|tr_Q3UEE9_Q3UEE9_MOUSE_REVERSED|
"""index: 13258, intensity: 2701.0, mobility: 0.856"""	-0.412632	0.149886	0.929544	GLAWCRLTVKDEPR	generic|tr_Q3UBW0_Q3UBW0_MOUSE__II_1069689_REVERSED	|generic|tr_A0A494BA33_A0A494BA33_MOUSE__II_1069676_REVERSED	|generic|tr_Q3TH01_Q3TH01_MOUSE__II_1069676_REVERSED	|generic|tr_A0A0B4J1G3_A0A0B4J1G3_MOUSE__II_1069676_REVERSED	|generic|tr_W5XIT1_W5XIT1_MOUSE__II_1069676_REVERSED	|generic|tr_Q7JJ15_Q7JJ15_MOUSE__II_1069676_REVERSED	|generic|tr_A0A494BAT0_A0A494BAT0_MOUSE__II_1069676_REVERSED	|generic|tr_A0A286R3P5_A0A286R3P5_MOUSE_REVERSED	|generic|tr_Q31173_Q31173_MOUSE_REVERSED	|generic|tr_Q921P3_Q921P3_MOUSE_REVERSED	|generic|tr_Q7TN03_Q7TN03_MOUSE_REVERSED	|generic|tr_W5XIK7_W5XIK7_MOUSE_REVERSED	|generic|tr_K7WBQ4_K7WBQ4_MOUSE_REVERSED	|generic|tr_Q3TVI9_Q3TVI9_MOUSE_REVERSED	|generic|tr_Q8SNA4_Q8SNA4_MOUSE_REVERSED	|generic|tr_Q61896_Q61896_MOUSE_REVERSED	|generic|sp_P03991_HA1W_MOUSE_REVERSED	|generic|tr_W5XHY0_W5XHY0_MOUSE_REVERSED	|generic|tr_Q5KTQ0_Q5KTQ0_MOUSE_REVERSED	|generic|tr_G3UXW2_G3UXW2_MOUSE_REVERSED	|generic|tr_A0A494B9G8_A0A494B9G8_MOUSE_REVERSED	|generic|sp_P14428_HA1Q_MOUSE_REVERSED	|generic|sp_P04223_HA1K_MOUSE_REVERSED	|generic|sp_P04223-2_HA1K_MOUSE_REVERSED|
"""index: 23338, intensity: 2599.0, mobility: 1.048"""	-0.413039	0.150139	0.930138	YAEPDVNPPVGGQGYHGPQTGYPGGPPLQ	generic|sp_Q8BFY6_PEF1_MOUSE_REVERSED|
"""index: 18030, intensity: 4901.0, mobility: 0.992"""	-0.413317	0.150393	0.930543	YKNLQADGLFK	generic|sp_Q8VE19_MIO_MOUSE__chr6_1_8235434_8235481_ENSMUST00000160265__II_915966_REVERSED	|generic|tr_Q8BV62_Q8BV62_MOUSE__chr6_1_8235434_8235481_ENSMUST00000160265__II_915966_REVERSED|
"""index: 2150, intensity: 5606.0, mobility: 0.850"""	-0.413558	0.150647	0.930893	KNKQEEAIKEISEQHS	generic|tr_A0A1L1STC6_A0A1L1STC6_MOUSE__chr10_-1_5368188_5368301_ENSMUST00000215887_REVERSED	|generic|sp_Q6ZWR6_SYNE1_MOUSE__chr10_-1_5368188_5368301_ENSMUST00000215887_REVERSED	|generic|sp_Q6ZWR6-4_SYNE1_MOUSE__chr10_-1_5368188_5368301_ENSMUST00000215887_REVERSED|
"""index: 16436, intensity: 2895.0, mobility: 0.915"""	-0.413801	0.150862	0.931246	LIKNINTQNMMRQNLQIKMLFPLNWEFEAN	generic|sp_Q8R0W5_EST4A_MOUSE_REVERSED|
"""index: 12564, intensity: 2826.0, mobility: 1.208"""	-0.413912	0.151077	0.931408	ERRNVEPPGGPGGPGEGPRPR	generic|tr_D3Z3Y7_D3Z3Y7_MOUSE__II_2559935_REVERSED	|generic|sp_Q8VC98_PKHA4_MOUSE_REVERSED	|generic|sp_Q8VC98-2_PKHA4_MOUSE_REVERSED	|generic|tr_A0A1B0GR22_A0A1B0GR22_MOUSE_REVERSED	|generic|tr_A0A1B0GSM9_A0A1B0GSM9_MOUSE_REVERSED	|generic|tr_A0A1B0GSC3_A0A1B0GSC3_MOUSE_REVERSED|
"""index: 21625, intensity: 3622.0, mobility: 1.043"""	-0.414271	0.151254	0.931929	EQRRMEQRVAELGGQDEIFDYILK	generic|tr_Q61078_Q61078_MOUSE_REVERSED	|generic|sp_P70315_WASP_MOUSE_REVERSED|
"""index: 3079, intensity: 7421.0, mobility: 0.869"""	-0.414769	0.151431	0.932649	IPTIFRPPMEFAELDI	generic|sp_A2ASS6-3_TITIN_MOUSE__II_1006392_REVERSED	|generic|tr_Q9D6N4_Q9D6N4_MOUSE_REVERSED|
"""index: 11845, intensity: 2833.0, mobility: 0.843"""	-0.415288	0.151607	0.933396	PPEWPGRSVLDLAGPARVLTPRML	generic|tr_Q3TYN2_Q3TYN2_MOUSE_REVERSED|
"""index: 13598, intensity: 2534.0, mobility: 0.861"""	-0.415866	0.151822	0.934227	RGFPRSTNGPPQEQWPG	generic|IP_1125443_TX=10090_REVERSED|
"""index: 16878, intensity: 16149.0, mobility: 0.788"""	-0.415944	0.152075	0.93434	YGGFLFSS	generic|IP_839955_TX=10090_REVERSED|
"""index: 13190, intensity: 4119.0, mobility: 1.099"""	-0.416065	0.152328	0.934513	QYDRLKERSAWDKEPADEPISLLEVPGQVQ	generic|tr_A2APY6_A2APY6_MOUSE__chr12_-1_73284743_73284772_ENSMUST00000116420__II_998659_REVERSED	|generic|tr_B2RXU2_B2RXU2_MOUSE__chr2_-1_140158476_140158592_ENSMUST00000137005__II_998659_REVERSED	|generic|II_998661_TX=10090_REVERSED|
"""index: 23227, intensity: 5429.0, mobility: 0.932"""	-0.416251	0.152581	0.934779	QSDSSTLELSPEWFRFFDEGVS	generic|tr_E9QLR9_E9QLR9_MOUSE_REVERSED	|generic|tr_Q9D655_Q9D655_MOUSE_REVERSED|
"""index: 15662, intensity: 4227.0, mobility: 0.904"""	-0.416383	0.152834	0.934969	EAKKLKEKEKAIEELGEGSEM	generic|tr_B9EKB5_B9EKB5_MOUSE__II_1008330_REVERSED	|generic|tr_A2AUY4_A2AUY4_MOUSE__II_1008330_REVERSED|
"""index: 9797, intensity: 6305.0, mobility: 0.888"""	-0.416506	0.153087	0.935144	AIFYLDVKEDISSIDYNELF	generic|IP_950511_TX=10090_REVERSED|
"""index: 19988, intensity: 15923.0, mobility: 0.956"""	-0.416561	0.15334	0.935222	SRSRHKKRR	generic|tr_A0A494B947_A0A494B947_MOUSE__IP_1059924_REVERSED	|generic|tr_Q14C24_Q14C24_MOUSE__chr17_-1_31658649_31658684_ENSMUST00000236475_REVERSED	|generic|tr_G3UW94_G3UW94_MOUSE__chr17_-1_31658649_31658684_ENSMUST00000236475_REVERSED|
"""index: 24716, intensity: 3191.0, mobility: 1.244"""	-0.416586	0.153554	0.935259	EPLVPTHPCDLWAETRTDF	generic|tr_A0A3B2WB53_A0A3B2WB53_MOUSE_REVERSED	|generic|sp_Q8VEM9_KLDC3_MOUSE_REVERSED	|generic|tr_A0A0R4J0W0_A0A0R4J0W0_MOUSE_REVERSED	|generic|tr_A0A3B2WCF8_A0A3B2WCF8_MOUSE_REVERSED|
"""index: 9878, intensity: 307982.0, mobility: 1.046"""	-0.416715	0.153807	0.935443	ELRANELADGLTRQEREERP	generic|tr_A0A571BEI9_A0A571BEI9_MOUSE__II_961009_REVERSED	|generic|sp_Q8BVF4_CCD30_MOUSE_REVERSED	|generic|sp_Q8BVF4-2_CCD30_MOUSE_REVERSED	|generic|tr_A0A589M9T4_A0A589M9T4_MOUSE_REVERSED	|generic|tr_A0A571BDK5_A0A571BDK5_MOUSE_REVERSED|
"""index: 6045, intensity: 2778.0, mobility: 1.204"""	-0.416868	0.15406	0.935661	RMDWFVVGCLGRLVGWTNS	generic|tr_D7NVX4_D7NVX4_MOUSE_REVERSED|
"""index: 28341, intensity: 4190.0, mobility: 0.973"""	-0.416925	0.154313	0.935743	RLESWTLSKHRQRR	generic|IP_865514_TX=10090_REVERSED|
"""index: 21055, intensity: 2955.0, mobility: 0.773"""	-0.416932	0.154566	0.935753	SNLPTTMSM	generic|chr8_-1_99111667_99111744_ENSMUST00000155527__IP_859748_TX=10090_REVERSED|
"""index: 13638, intensity: 3501.0, mobility: 1.056"""	-0.417104	0.154819	0.935998	CLQVVPPPPHALCSHDLNSPMLKVMHLK	generic|IP_1010969_TX=10090_REVERSED|
"""index: 13578, intensity: 6042.0, mobility: 1.104"""	-0.41721	0.155072	0.936149	SLSLSRPTLPDRMSSWMAEALASLLATTATRP	generic|chr3_-1_107748201_107750454_ENSMUST00000118593__IP_980189_TX=10090_REVERSED|
"""index: 22816, intensity: 6677.0, mobility: 0.943"""	-0.417221	0.155286	0.936164	NRVHWSKKP	generic|sp_Q9DB98_LENG1_MOUSE_REVERSED|
"""index: 16109, intensity: 3210.0, mobility: 0.952"""	-0.417527	0.155382	0.9366	IVEKNRLSYILPNLMPTVITGLVAGVQDQD	generic|tr_Q5NC45_Q5NC45_MOUSE_REVERSED	|generic|tr_Q7TRY7_Q7TRY7_MOUSE_REVERSED|
"""index: 3104, intensity: 2885.0, mobility: 0.890"""	-0.418356	0.155634	0.937776	CRGLHAKALATLSPSSNRQTWV	generic|chr1_-1_93629036_93635347_ENSMUST00000027498_REVERSED|
"""index: 26318, intensity: 3685.0, mobility: 0.987"""	-0.418522	0.155847	0.938011	VEVHLKYGRIE	generic|sp_Q8BGC0_HTSF1_MOUSE_REVERSED|
"""index: 1123, intensity: 18039.0, mobility: 0.829"""	-0.418946	0.156021	0.93861	LLAPPLRCE	generic|IP_1073212_TX=10090_REVERSED|
"""index: 7676, intensity: 4135.0, mobility: 0.819"""	-0.419203	0.156274	0.938971	LMQAMDLNQPMLFFQIVDLRS	generic|tr_G3UYF6_G3UYF6_MOUSE__II_1066004_REVERSED	|generic|tr_B2RUF1_B2RUF1_MOUSE__II_1066004_REVERSED	|generic|sp_Q9QUM7_MSH5_MOUSE__II_1066004_REVERSED	|generic|tr_A0A0R4IZY8_A0A0R4IZY8_MOUSE__II_1066031_REVERSED	|generic|tr_G3UZB5_G3UZB5_MOUSE__II_1066004_REVERSED	|generic|tr_Q9R1I6_Q9R1I6_MOUSE_REVERSED|
"""index: 17519, intensity: 3009.0, mobility: 0.930"""	-0.419329	0.156526	0.939149	TMGAHPNLYARGTILQVSTITNPPLI	generic|IP_874161_TX=10090_REVERSED|
"""index: 17889, intensity: 8753.0, mobility: 0.942"""	-0.419483	0.156779	0.939365	LSADEWRRLSWTHIAAHG	generic|IP_1028969_TX=10090_REVERSED|
"""index: 18824, intensity: 2550.0, mobility: 1.157"""	-0.419649	0.157031	0.939599	DETHTNPMHEAAPLGDL	generic|tr_Q8BX76_Q8BX76_MOUSE_REVERSED|
"""index: 4368, intensity: 6653.0, mobility: 0.816"""	-0.419991	0.157284	0.940079	DGRVHMVCGRKKWMKKERVAR	generic|IP_1039610_TX=10090_REVERSED|
"""index: 11300, intensity: 4569.0, mobility: 0.873"""	-0.420174	0.157536	0.940336	ELVKPAHPHLALHRLNL	generic|sp_Q91V83_TTI1_MOUSE_REVERSED|
"""index: 5542, intensity: 2508.0, mobility: 0.832"""	-0.420299	0.157788	0.94051	ADDLFLGNVPRQRFS	generic|IP_844938_TX=10090_REVERSED|
"""index: 11912, intensity: 61751.0, mobility: 1.142"""	-0.420466	0.158001	0.940744	QSSKSQTLDLVHRLPGLEDELCQLDKLETAQKPLYFKFTLMR	generic|tr_P70292_P70292_MOUSE_REVERSED|
"""index: 19770, intensity: 8943.0, mobility: 0.843"""	-0.42058	0.158174	0.940904	WGGGLRLLTRYGLCIF	generic|IP_1074063_TX=10090_REVERSED|
"""index: 18974, intensity: 3897.0, mobility: 0.983"""	-0.420763	0.158346	0.941158	MSFLEITTYNIYYYAAIMGLNLPAVDM	generic|sp_Q6P4T2_U520_MOUSE__chr2_1_127208986_127209141_ENSMUST00000142327_REVERSED	|generic|tr_Q7TMG2_Q7TMG2_MOUSE__chr2_1_127238503_127238664_ENSMUST00000131435_REVERSED|
"""index: 18785, intensity: 2576.0, mobility: 1.054"""	-0.421529	0.158598	0.942225	LEELSRKQPPRWSGPVWLP	generic|IP_986308_TX=10090_REVERSED|
"""index: 13780, intensity: 2507.0, mobility: 1.003"""	-0.421545	0.15865	0.942248	QRTFPRSSTSRM	generic|IP_1082513_TX=10090_REVERSED|
"""index: 27333, intensity: 4064.0, mobility: 0.933"""	-0.421973	0.158902	0.942841	RSQIPRDKWH	generic|IP_1111253_TX=10090_REVERSED|
"""index: 18496, intensity: 4738.0, mobility: 0.827"""	-0.42205	0.159154	0.942948	TPVATLNCKELTLQELSLLGSFA	generic|sp_Q3URE9_LIGO2_MOUSE_REVERSED	|generic|tr_B7ZN36_B7ZN36_MOUSE_REVERSED|
"""index: 11355, intensity: 4578.0, mobility: 1.233"""	-0.42206	0.159325	0.942962	ERTEKTTLNELELQRV	generic|tr_Q3TZW9_Q3TZW9_MOUSE_REVERSED	|generic|tr_Q3TB93_Q3TB93_MOUSE_REVERSED	|generic|tr_Q3T9Y9_Q3T9Y9_MOUSE_REVERSED	|generic|tr_Q3UCZ5_Q3UCZ5_MOUSE_REVERSED|
"""index: 22513, intensity: 4746.0, mobility: 0.877"""	-0.422158	0.159457	0.943097	SVLERSVKGKNEIWIVISKS	generic|tr_G3X8T0_G3X8T0_MOUSE__II_1090720_REVERSED	|generic|tr_D3YWG8_D3YWG8_MOUSE__II_1090720_REVERSED|
"""index: 20187, intensity: 3533.0, mobility: 1.067"""	-0.422965	0.159708	0.944212	MCFGFRGDVQLVYSAAIGGRSIACPLFSF	generic|IP_1101869_TX=10090_REVERSED|
"""index: 7210, intensity: 6685.0, mobility: 1.031"""	-0.423248	0.15992	0.944601	IRMHNKLDYNHVFKANCHICLYPREGTHKRMHIKLKDQRT	generic|sp_Q8VCZ7_ZBT7C_MOUSE_REVERSED|
"""index: 12102, intensity: 26357.0, mobility: 0.910"""	-0.424014	0.160171	0.945652	QICTLDLFKLANKAYSFRDIQLDR	generic|tr_Q9D4Z5_Q9D4Z5_MOUSE_REVERSED|
"""index: 8212, intensity: 4266.0, mobility: 0.894"""	-0.42419	0.160422	0.945894	SYMYRNHFSFAELTALALDLIFYF	generic|IP_3502610_TX=10090_REVERSED|
"""index: 25873, intensity: 2568.0, mobility: 1.046"""	-0.424512	0.160674	0.946334	QYYLQRKNMKR	generic|tr_Q8BM48_Q8BM48_MOUSE__chr18_1_65809478_65809558_ENSMUST00000126432__II_1054444_REVERSED	|generic|sp_Q9D8V7_SC11C_MOUSE__chr18_1_65817469_65817513_ENSMUST00000126432__II_704830_REVERSED	|generic|tr_A0A494BAT3_A0A494BAT3_MOUSE__chr18_1_65817469_65817513_ENSMUST00000126432__II_704830_REVERSED	|generic|tr_D6RFV4_D6RFV4_MOUSE__chr18_1_65809478_65809558_ENSMUST00000126432_REVERSED|
"""index: 2041, intensity: 3710.0, mobility: 0.845"""	-0.424618	0.160885	0.946478	LPTETKFLSEMRIH	generic|sp_Q8BLG2_LPAR4_MOUSE_REVERSED	|generic|tr_Q80UD5_Q80UD5_MOUSE_REVERSED|
"""index: 2342, intensity: 3286.0, mobility: 0.875"""	-0.424792	0.161136	0.946715	QLYCTIMHMEKGKCIEMP	generic|sp_Q8C0R9_LRRD1_MOUSE_REVERSED|
"""index: 4806, intensity: 3039.0, mobility: 0.959"""	-0.424883	0.161307	0.94684	CMELTTSHERR	generic|chr2_1_26323585_26324432_ENSMUST00000066936__IP_1016321_TX=10090_REVERSED	|generic|chr2_1_26323890_26324039_ENSMUST00000066936_REVERSED|
"""index: 19925, intensity: 2923.0, mobility: 1.209"""	-0.425213	0.161558	0.947288	TQICYLNLSAQEESSNSKE	generic|IP_3462902_TX=10090_REVERSED|
"""index: 15099, intensity: 4143.0, mobility: 0.862"""	-0.425372	0.161687	0.947504	SSQLDRDSGMQQHLSMDLISML	generic|tr_Q3TM18_Q3TM18_MOUSE__chr15_-1_36265272_36265382_ENSMUST00000227735__II_3482815_REVERSED	|generic|tr_A0A2I3BRK4_A0A2I3BRK4_MOUSE__chr15_-1_36265272_36265382_ENSMUST00000227735__II_3482815_REVERSED	|generic|sp_P50636_RN19A_MOUSE__chr15_-1_36241369_36241464_ENSMUST00000228358__II_2479508_REVERSED|
"""index: 23306, intensity: 5888.0, mobility: 1.049"""	-0.426187	0.161938	0.948608	PRSVKRPFRR	generic|chr1_-1_38813180_38813272_ENSMUST00000147695_REVERSED|
"""index: 10841, intensity: 41447.0, mobility: 1.031"""	-0.426291	0.162108	0.94875	LYIGEIYFSLMKRLFIRGVYFTLKRCLFCRVYFGM	generic|IP_1083499_TX=10090_REVERSED|
"""index: 16986, intensity: 7532.0, mobility: 0.903"""	-0.426763	0.162359	0.949386	NLFAFAAQLFVFAQRFNEP	generic|IP_935503_TX=10090_REVERSED|
"""index: 14040, intensity: 3981.0, mobility: 1.107"""	-0.42677	0.16261	0.949396	KEGEVVDFEVTEGDGVSRLFKRPNNRK	generic|tr_A0A0A0MQD2_A0A0A0MQD2_MOUSE_REVERSED	|generic|sp_Q9Z2C8_YBOX2_MOUSE_REVERSED	|generic|sp_Q9Z2C8-2_YBOX2_MOUSE_REVERSED	|generic|tr_B2RUF0_B2RUF0_MOUSE_REVERSED|
"""index: 12494, intensity: 3627.0, mobility: 0.775"""	-0.426784	0.162738	0.949414	VPLASSPK	generic|sp_Q8BMI3_GGA3_MOUSE__chr11_-1_115585730_115585834_ENSMUST00000156173__II_1123998_REVERSED	|generic|tr_A2A9W7_A2A9W7_MOUSE__chr11_-1_115585730_115585834_ENSMUST00000156173__II_1123998_REVERSED|
"""index: 16903, intensity: 4725.0, mobility: 1.011"""	-0.427478	0.162989	0.950346	AFKKDSEMEQFSSVDVMRPFGPAFIKWRYCEQRARLERKRHDL	generic|tr_Q14B96_Q14B96_MOUSE_REVERSED|
"""index: 14849, intensity: 4051.0, mobility: 0.810"""	-0.427715	0.16324	0.950665	VAYVANYLNYGEESLVIDF	generic|tr_A0A3B2WD13_A0A3B2WD13_MOUSE__II_3491240_REVERSED	|generic|tr_L7N2A0_L7N2A0_MOUSE__II_3491240_REVERSED	|generic|tr_A0A3B2WCA7_A0A3B2WCA7_MOUSE__II_3491239_REVERSED	|generic|tr_A0A3B2WCV8_A0A3B2WCV8_MOUSE__II_3491240_REVERSED	|generic|tr_A0A3B2W817_A0A3B2W817_MOUSE_REVERSED	|generic|tr_K7N6Z8_K7N6Z8_MOUSE_REVERSED|
"""index: 25284, intensity: 2716.0, mobility: 1.058"""	-0.427717	0.163449	0.950666	QSILCQTISLTELP	generic|tr_L7N469_L7N469_MOUSE__IP_936530_REVERSED	|generic|tr_Q5U480_Q5U480_MOUSE__II_942574_REVERSED	|generic|tr_E9PWI7_E9PWI7_MOUSE__II_942574_REVERSED	|generic|tr_D3YUK0_D3YUK0_MOUSE__II_936510_REVERSED	|generic|tr_A0A087WSL7_A0A087WSL7_MOUSE__II_936510_REVERSED	|generic|II_936511_TX=10090_REVERSED	|generic|IP_936532_TX=10090_REVERSED	|generic|II_942575_TX=10090_REVERSED	|generic|IP_922692_TX=10090_REVERSED	|generic|IP_922727_TX=10090_REVERSED	|generic|tr_Q7TPV5_Q7TPV5_MOUSE_REVERSED	|generic|tr_K7N5Y9_K7N5Y9_MOUSE_REVERSED	|generic|tr_Q66JY3_Q66JY3_MOUSE_REVERSED	|generic|tr_E9PZS2_E9PZS2_MOUSE_REVERSED	|generic|tr_Q5XK27_Q5XK27_MOUSE_REVERSED|
"""index: 22537, intensity: 4906.0, mobility: 0.992"""	-0.427769	0.163659	0.950736	QILASTHKRR	generic|IP_1071313_TX=10090_REVERSED|
"""index: 21889, intensity: 7008.0, mobility: 0.893"""	-0.428053	0.163869	0.951116	EVQKQNHHIMVPITIRALHHHGPVKLG	generic|IP_3445147_TX=10090_REVERSED|
"""index: 13196, intensity: 10294.0, mobility: 1.136"""	-0.42822	0.164078	0.951339	SLSLSRPTLPDRMSSWMAEALASLLATTATRP	generic|chr3_-1_107748201_107750454_ENSMUST00000118593__IP_980189_TX=10090_REVERSED|
"""index: 6804, intensity: 2676.0, mobility: 0.782"""	-0.428408	0.164288	0.95159	MECFFNDVERH	generic|tr_Q8VFG3_Q8VFG3_MOUSE_REVERSED|
"""index: 3480, intensity: 2851.0, mobility: 1.200"""	-0.428484	0.164538	0.951692	MLSTYSRNMSEMRAKSSE	generic|tr_F2Z3U3_F2Z3U3_MOUSE__chr1_-1_60502820_60502984_ENSMUST00000189383__II_1038329_REVERSED|
"""index: 23753, intensity: 16875.0, mobility: 0.957"""	-0.42868	0.164747	0.951953	RRRPMSFAL	generic|chr5_1_30864909_30865218_ENSMUST00000031058__IP_944554_TX=10090_REVERSED|
"""index: 2668, intensity: 3111.0, mobility: 0.906"""	-0.428955	0.164997	0.952318	LSAPTRHMRW	generic|chr4_-1_117885172_117885883_ENSMUST00000036380__IP_961435_TX=10090_REVERSED|
"""index: 9190, intensity: 8729.0, mobility: 0.969"""	-0.428988	0.165	0.952362	NQEKCMLFMKYASLIVTLI	generic|IP_1144612_TX=10090_REVERSED|
"""index: 4103, intensity: 4508.0, mobility: 0.932"""	-0.429847	0.16525	0.953501	QEEPSLDSMDVQLDAQVRRM	generic|sp_Q8R1Z9-3_RN121_MOUSE_REVERSED|
"""index: 13451, intensity: 4354.0, mobility: 0.840"""	-0.430071	0.165335	0.953797	RRFKADAQADRGITYSGRYGITI	generic|tr_Q14AX3_Q14AX3_MOUSE_REVERSED	|generic|tr_Q69ZA6_Q69ZA6_MOUSE_REVERSED	|generic|sp_Q6WVG3_KCD12_MOUSE_REVERSED	|generic|tr_A0A0R4J2B2_A0A0R4J2B2_MOUSE_REVERSED|
"""index: 12164, intensity: 5107.0, mobility: 0.879"""	-0.430638	0.165543	0.954544	ELELKKESH	generic|sp_Q91Y44_BRDT_MOUSE_REVERSED|
"""index: 18891, intensity: 6508.0, mobility: 0.796"""	-0.430718	0.165793	0.95465	SSLQEEMTM	generic|chr15_-1_93387844_93391124_ENSMUST00000162160_REVERSED	|generic|chr15_-1_93391047_93391124_ENSMUST00000162160_REVERSED|
"""index: 26897, intensity: 9245.0, mobility: 0.981"""	-0.430723	0.166042	0.954656	RRSYLITSLMA	generic|sp_O09061_PSB1_MOUSE__chr17_-1_15476020_15476166_ENSMUST00000231341__II_3496078_REVERSED	|generic|tr_A0A338P7C0_A0A338P7C0_MOUSE__chr17_-1_15476020_15476166_ENSMUST00000231341__II_3496078_REVERSED	|generic|tr_A0A338P7F1_A0A338P7F1_MOUSE__chr17_-1_15494412_15494516_ENSMUST00000232500_REVERSED|
"""index: 5248, intensity: 2515.0, mobility: 0.733"""	-0.430878	0.166251	0.954859	SPLIDKMKRTM	generic|chr12_1_16820366_16820410_ENSMUST00000020908_REVERSED|
"""index: 14684, intensity: 3430.0, mobility: 1.162"""	-0.43106	0.1665	0.955098	PCWRMWGSSPRYWRT	generic|chr11_-1_120615243_120615446_ENSMUST00000026129__IP_1125597_TX=10090_REVERSED	|generic|IP_1125599_TX=10090_REVERSED	|generic|chr11_-1_120614383_120615953_ENSMUST00000026129_REVERSED|
"""index: 17833, intensity: 18756.0, mobility: 0.938"""	-0.431074	0.166708	0.955117	ISDDYRSRKFFGCKWLL	generic|sp_Q61739_ITA6_MOUSE__chr2_1_71853661_71856015_ENSMUST00000028522__II_1007123_REVERSED	|generic|tr_Q6PEE8_Q6PEE8_MOUSE__chr2_1_71853661_71856015_ENSMUST00000028522__II_1007123_REVERSED	|generic|tr_A0A5F8MPB5_A0A5F8MPB5_MOUSE__chr2_1_71853661_71856015_ENSMUST00000028522__II_1007123_REVERSED	|generic|tr_Q80ZI8_Q80ZI8_MOUSE__chr2_1_71853661_71856015_ENSMUST00000028522__II_1007123_REVERSED	|generic|tr_Q8BNH0_Q8BNH0_MOUSE__chr2_1_71853661_71856015_ENSMUST00000028522__II_1007123_REVERSED|
"""index: 14489, intensity: 3537.0, mobility: 0.942"""	-0.43149	0.166916	0.955661	LTGAEGQTQDLLVMELWGVGQLL	generic|IP_841698_TX=10090_REVERSED|
"""index: 19840, intensity: 3093.0, mobility: 0.983"""	-0.431613	0.167124	0.955823	LNLVMARSPNRFCLELLGH	generic|IP_3501092_TX=10090_REVERSED|
"""index: 12630, intensity: 3724.0, mobility: 0.867"""	-0.431686	0.167373	0.955918	PRKLYGLREQSFRLGRVQTPMSP	generic|IP_994368_TX=10090_REVERSED|
"""index: 17983, intensity: 2893.0, mobility: 0.991"""	-0.431748	0.167581	0.955999	ENRVLKHRFD	generic|IP_1019305_TX=10090_REVERSED|
"""index: 20154, intensity: 2684.0, mobility: 0.856"""	-0.431994	0.167789	0.95632	PFVSLIQQT	generic|chr7_1_4133542_4133899_ENSMUST00000129423_REVERSED|
"""index: 19562, intensity: 11596.0, mobility: 1.209"""	-0.432167	0.168038	0.956546	PYFAQRRPQIVVPEPNE	generic|IP_1114171_TX=10090_REVERSED|
"""index: 12125, intensity: 4604.0, mobility: 0.964"""	-0.432299	0.168287	0.956717	FPPDLMGAELRKFNMNRFFPHRKVE	generic|sp_Q8VEB1_GRK5_MOUSE_REVERSED|
"""index: 5613, intensity: 4755.0, mobility: 1.137"""	-0.432475	0.168537	0.956947	QSHTLMNVLMKPATVSSFSIDTFALHSLFFY	generic|IP_992494_TX=10090_REVERSED	|generic|tr_Q8VGK6_Q8VGK6_MOUSE_REVERSED	|generic|tr_Q8VGJ9_Q8VGJ9_MOUSE_REVERSED	|generic|tr_Q8VGK4_Q8VGK4_MOUSE_REVERSED|
"""index: 16775, intensity: 4554.0, mobility: 1.016"""	-0.432622	0.16866	0.957138	AFFNLLLALTSCMWLYYMTSVTKQFEQPIEMSID	generic|tr_E9Q855_E9Q855_MOUSE__chr3_1_89180737_89180892_ENSMUST00000129294_REVERSED	|generic|tr_B2M0S3_B2M0S3_MOUSE__chr3_1_89175434_89175475_ENSMUST00000128318_REVERSED	|generic|tr_B2M0S2_B2M0S2_MOUSE__chr3_1_89175434_89175475_ENSMUST00000128318_REVERSED	|generic|tr_Q3UK26_Q3UK26_MOUSE__chr3_1_89180737_89180892_ENSMUST00000129294_REVERSED	|generic|sp_O35609_SCAM3_MOUSE__chr3_1_89180737_89180892_ENSMUST00000129294_REVERSED	|generic|tr_Q3UXS0_Q3UXS0_MOUSE__chr3_1_89180737_89180892_ENSMUST00000129294_REVERSED|
"""index: 13704, intensity: 2889.0, mobility: 1.148"""	-0.432848	0.168909	0.957431	AQWRELLQTVRERWREVEVDREGHRQ	generic|tr_Q6S393_Q6S393_MOUSE__chr13_-1_29916910_29916939_ENSMUST00000221536_REVERSED	|generic|tr_A0A3B2W7J8_A0A3B2W7J8_MOUSE_REVERSED	|generic|tr_Q6S387_Q6S387_MOUSE__chr13_-1_29916910_29916939_ENSMUST00000221536_REVERSED	|generic|tr_E9Q3W4_E9Q3W4_MOUSE__chr13_-1_29916910_29916939_ENSMUST00000221536_REVERSED	|generic|tr_Q6S390_Q6S390_MOUSE__chr13_-1_29916910_29916939_ENSMUST00000221536_REVERSED	|generic|tr_Q6S385_Q6S385_MOUSE__chr13_-1_29916910_29916939_ENSMUST00000221536_REVERSED	|generic|tr_Q6S392_Q6S392_MOUSE__chr13_-1_29916910_29916939_ENSMUST00000221536_REVERSED	|generic|sp_Q9QXS1_PLEC_MOUSE__chr13_-1_29916910_29916939_ENSMUST00000221536_REVERSED	|generic|sp_Q9QXS1-2_PLEC_MOUSE__chr13_-1_29916910_29916939_ENSMUST00000221536_REVERSED	|generic|sp_Q9QXS1-3_PLEC_MOUSE__chr13_-1_29916910_29916939_ENSMUST00000221536_REVERSED	|generic|sp_Q9QXS1-4_PLEC_MOUSE__chr13_-1_29916910_29916939_ENSMUST00000221536_REVERSED	|generic|sp_Q9QXS1-5_PLEC_MOUSE__chr13_-1_29916910_29916939_ENSMUST00000221536_REVERSED	|generic|sp_Q9QXS1-6_PLEC_MOUSE__chr13_-1_29916910_29916939_ENSMUST00000221536_REVERSED	|generic|sp_Q9QXS1-7_PLEC_MOUSE__chr13_-1_29916910_29916939_ENSMUST00000221536_REVERSED	|generic|sp_Q9QXS1-8_PLEC_MOUSE__chr13_-1_29916910_29916939_ENSMUST00000221536_REVERSED	|generic|sp_Q9QXS1-9_PLEC_MOUSE__chr13_-1_29916910_29916939_ENSMUST00000221536_REVERSED	|generic|sp_Q9QXS1-10_PLEC_MOUSE__chr13_-1_29916910_29916939_ENSMUST00000221536_REVERSED	|generic|sp_Q9QXS1-11_PLEC_MOUSE__chr13_-1_29916910_29916939_ENSMUST00000221536_REVERSED	|generic|sp_Q9QXS1-12_PLEC_MOUSE__chr13_-1_29916910_29916939_ENSMUST00000221536_REVERSED	|generic|sp_Q9QXS1-13_PLEC_MOUSE__chr13_-1_29916910_29916939_ENSMUST00000221536_REVERSED	|generic|sp_Q9QXS1-14_PLEC_MOUSE__chr13_-1_29916910_29916939_ENSMUST00000221536_REVERSED	|generic|sp_Q9QXS1-15_PLEC_MOUSE__chr13_-1_29916910_29916939_ENSMUST00000221536_REVERSED	|generic|sp_Q9QXS1-16_PLEC_MOUSE__chr13_-1_29916910_29916939_ENSMUST00000221536_REVERSED	|generic|tr_Q6S388_Q6S388_MOUSE__chr13_-1_29916910_29916939_ENSMUST00000221536_REVERSED|
"""index: 20571, intensity: 19628.0, mobility: 0.910"""	-0.432857	0.169116	0.957443	MVNVFNVMFSDMDMQIIVSVG	generic|IP_1088613_TX=10090_REVERSED|
"""index: 1855, intensity: 2581.0, mobility: 0.882"""	-0.432989	0.169323	0.957614	CLTDMRGTPE	generic|tr_A0A571BEV2_A0A571BEV2_MOUSE__II_1040152_REVERSED|
"""index: 10391, intensity: 5474.0, mobility: 0.909"""	-0.433288	0.169529	0.958001	SDSSKLTNPKWAMRSPTCPSLS	generic|II_1062945_TX=10090_REVERSED|
"""index: 25225, intensity: 4898.0, mobility: 1.132"""	-0.433379	0.169778	0.958119	IPHNPHLCVQLSLSLWYPWLQQSASSQPWTLWM	generic|IP_1083756_TX=10090_REVERSED|
"""index: 5112, intensity: 3925.0, mobility: 0.814"""	-0.43338	0.169943	0.95812	TVSSQKVEVPPTIHSED	generic|tr_Q3TNM0_Q3TNM0_MOUSE_REVERSED	|generic|tr_Q3TQ35_Q3TQ35_MOUSE_REVERSED	|generic|tr_A0A0N4SV80_A0A0N4SV80_MOUSE_REVERSED	|generic|tr_A0A0N4SVI8_A0A0N4SVI8_MOUSE_REVERSED	|generic|sp_Q61464_ZN638_MOUSE_REVERSED	|generic|sp_Q61464-2_ZN638_MOUSE_REVERSED	|generic|sp_Q61464-4_ZN638_MOUSE_REVERSED	|generic|sp_Q61464-5_ZN638_MOUSE_REVERSED	|generic|sp_Q61464-7_ZN638_MOUSE_REVERSED	|generic|tr_E9QKZ7_E9QKZ7_MOUSE_REVERSED	|generic|tr_E9QML5_E9QML5_MOUSE_REVERSED	|generic|sp_Q61464-3_ZN638_MOUSE__chr6_1_83929983_83930222_ENSMUST00000203273_REVERSED	|generic|tr_A0A0N4SV38_A0A0N4SV38_MOUSE_REVERSED	|generic|tr_A0A0N4SVM8_A0A0N4SVM8_MOUSE_REVERSED	|generic|tr_Q3TZK9_Q3TZK9_MOUSE_REVERSED	|generic|tr_Q3TQM2_Q3TQM2_MOUSE_REVERSED|
"""index: 3501, intensity: 3475.0, mobility: 0.997"""	-0.434103	0.170192	0.959053	RRMMVSPQRQM	generic|IP_978815_TX=10090_REVERSED|
"""index: 23013, intensity: 5338.0, mobility: 1.008"""	-0.434129	0.17044	0.959086	TPLLLGGLAIRMS	generic|sp_P97497_SHBG_MOUSE_REVERSED|
"""index: 22353, intensity: 5049.0, mobility: 0.943"""	-0.434281	0.170477	0.959282	PPSKIYTSKP	generic|tr_Q8VDC3_Q8VDC3_MOUSE_REVERSED	|generic|sp_P28271_ACOC_MOUSE_REVERSED|
"""index: 22579, intensity: 2865.0, mobility: 1.059"""	-0.435652	0.170726	0.961037	LSSLASLLRTSGACSLSAMPDWWSSRLTGAS	generic|IP_1109550_TX=10090_REVERSED|
"""index: 19676, intensity: 3406.0, mobility: 1.096"""	-0.435851	0.170932	0.961291	TLGSTVWH	generic|IP_903264_TX=10090_REVERSED|
"""index: 8250, intensity: 76141.0, mobility: 0.873"""	-0.435912	0.17118	0.961368	EESDRTWLMQIGLLGVQAPFSSLFEI	generic|sp_Q8VHE6_DYH5_MOUSE_REVERSED|
"""index: 4644, intensity: 5901.0, mobility: 0.889"""	-0.435957	0.171343	0.961426	SGSHLHATPSPARRATGSGEPPVRKAKSRM	generic|tr_A0A5F8MPV6_A0A5F8MPV6_MOUSE__chr5_-1_128759032_128759139_ENSMUST00000199537__II_930466_REVERSED|
"""index: 15832, intensity: 5778.0, mobility: 0.991"""	-0.436708	0.171592	0.962378	KELIFERIYRLYHYFTFSKEVYKVSAHNRK	generic|tr_Q7M6X7_Q7M6X7_MOUSE__IP_1105464_REVERSED|
"""index: 11445, intensity: 3793.0, mobility: 0.984"""	-0.436764	0.171755	0.96245	YRDITLLIIFFIESYLALYY	generic|sp_P51678_CCR3_MOUSE_REVERSED	|generic|tr_Q8BHB8_Q8BHB8_MOUSE_REVERSED	|generic|tr_Q3U5L7_Q3U5L7_MOUSE_REVERSED|
"""index: 11655, intensity: 6300.0, mobility: 0.912"""	-0.436873	0.172003	0.962588	NVKRYALVKGRLIMRIRFMKTYVVNQ	generic|IP_1143364_TX=10090_REVERSED|
"""index: 8393, intensity: 4246.0, mobility: 0.884"""	-0.436914	0.172166	0.962639	YTMWLHHKHFWLSNYLWERFYS	generic|sp_O08650_HYAS3_MOUSE_REVERSED	|generic|tr_B2RR08_B2RR08_MOUSE_REVERSED|
"""index: 22431, intensity: 6865.0, mobility: 0.978"""	-0.437396	0.172414	0.963248	QHKIKMRMIL	generic|IP_1007155_TX=10090_REVERSED|
"""index: 15493, intensity: 5627.0, mobility: 1.023"""	-0.437442	0.172576	0.963306	IFKQADSGARTICILGFNAVIQ	generic|tr_Q3V449_Q3V449_MOUSE__chr4_-1_149468796_149469017_ENSMUST00000119921__II_952218_REVERSED	|generic|tr_Q3V455_Q3V455_MOUSE__chr4_-1_149468796_149469017_ENSMUST00000119921__II_952218_REVERSED|
"""index: 28523, intensity: 11287.0, mobility: 0.863"""	-0.438321	0.172824	0.964411	FTKCDGNPVKGMWTNGDA	generic|tr_Q3UJF9_Q3UJF9_MOUSE__chr1_-1_74280779_74280922_ENSMUST00000186833__II_1037027_REVERSED|
"""index: 30984, intensity: 4445.0, mobility: 1.012"""	-0.438435	0.173072	0.964554	LLREEKQKETWASLEEFRGKMAQNNLK	generic|sp_Q8K3K8_OPTN_MOUSE__II_1015310_REVERSED|
"""index: 25616, intensity: 2795.0, mobility: 0.985"""	-0.438536	0.17332	0.96468	LIPLLGGMGSQGSF	generic|IP_904688_TX=10090_REVERSED|
"""index: 4739, intensity: 2914.0, mobility: 0.790"""	-0.438718	0.173525	0.964907	YCSYLYRLCGSTRMA	generic|IP_1104244_TX=10090_REVERSED|
"""index: 26936, intensity: 5005.0, mobility: 1.048"""	-0.438833	0.173773	0.965051	TLWEVGMSVVKADP	generic|sp_Q3U435_MMP25_MOUSE__II_3488709_REVERSED	|generic|tr_A0A3B2WCE2_A0A3B2WCE2_MOUSE_REVERSED	|generic|tr_A0A3B2W7R0_A0A3B2W7R0_MOUSE_REVERSED|
"""index: 17151, intensity: 5529.0, mobility: 0.872"""	-0.438834	0.173935	0.965053	EPPPRRHG	generic|sp_Q6PDY2_AEDO_MOUSE_REVERSED|
"""index: 23884, intensity: 2613.0, mobility: 0.800"""	-0.439189	0.174096	0.965495	SVPLSSSTSCSLRM	generic|IP_2509220_TX=10090_REVERSED|
"""index: 11197, intensity: 3756.0, mobility: 1.087"""	-0.439564	0.174301	0.965963	GRRPSWEHRPWVTSSSVPFTF	generic|chr11_1_69100581_69100769_ENSMUST00000101004_REVERSED|
"""index: 12218, intensity: 4265.0, mobility: 0.964"""	-0.43995	0.174548	0.966441	DGEIKIERRM	generic|sp_Q9QYS2_GRM3_MOUSE_REVERSED|
"""index: 25002, intensity: 4076.0, mobility: 1.176"""	-0.440095	0.174752	0.966621	QLHVMPEEVSHLLSSSLT	generic|sp_Q9CQ02_COMD4_MOUSE__chr9_-1_57155240_57155278_ENSMUST00000214174__II_3449984_REVERSED	|generic|tr_A0A1L1SVC7_A0A1L1SVC7_MOUSE__chr9_-1_57155240_57155278_ENSMUST00000214174__II_3449983_REVERSED	|generic|chr9_-1_57155365_57155580_ENSMUST00000214174_REVERSED	|generic|tr_A0A1L1SRJ9_A0A1L1SRJ9_MOUSE_REVERSED|
"""index: 9692, intensity: 2538.0, mobility: 0.793"""	-0.440711	0.175	0.967383	GGIASLYPRMYGLSAP	generic|II_1065457_TX=10090_REVERSED|
"""index: 2391, intensity: 3296.0, mobility: 0.837"""	-0.440731	0.175117	0.967408	LVLAQMGDRHQLAGTGAHWGS	generic|IP_839680_TX=10090_REVERSED|
"""index: 15659, intensity: 7381.0, mobility: 0.992"""	-0.441095	0.175235	0.967856	YHLPHCIAVWRDYAMVTLLLGGMDGFLFFFSVQ	generic|II_3457524_TX=10090_REVERSED|
"""index: 20204, intensity: 3937.0, mobility: 1.107"""	-0.441897	0.175395	0.96884	ELICHSERGLTLTCLTQHPEKVWMMVLLQHFLIWTTAIKQ	generic|chr10_-1_117367784_117367951_ENSMUST00000069168__IP_1144287_TX=10090_REVERSED|
"""index: 9133, intensity: 2745.0, mobility: 0.827"""	-0.442247	0.175642	0.969268	QPDNLSARYGPKCQYK	generic|tr_E9PZ07_E9PZ07_MOUSE_REVERSED	|generic|tr_E9PVX4_E9PVX4_MOUSE_REVERSED	|generic|tr_G3X970_G3X970_MOUSE_REVERSED	|generic|tr_Q0VET1_Q0VET1_MOUSE_REVERSED|
"""index: 18660, intensity: 23749.0, mobility: 0.905"""	-0.442263	0.175889	0.969288	FVKVKQQVF	generic|II_3469546_TX=10090_REVERSED	|generic|sp_Q91XU3_PI42C_MOUSE__chr10_-1_127208866_127208937_ENSMUST00000218386_REVERSED|
"""index: 17900, intensity: 5235.0, mobility: 0.829"""	-0.442267	0.176093	0.969293	EWCTWGLSAMKKPETSKK	generic|tr_Q3TQ12_Q3TQ12_MOUSE__chr18_1_65682952_65683011_ENSMUST00000182478__II_704848_REVERSED	|generic|tr_S4R2I9_S4R2I9_MOUSE__chr18_1_65682952_65683011_ENSMUST00000182478__II_704848_REVERSED|
"""index: 8792, intensity: 7487.0, mobility: 0.877"""	-0.442279	0.176166	0.969308	SSDHTMKTKMHARYLKPCGDIERKARE	generic|tr_A0A0U1RPM5_A0A0U1RPM5_MOUSE_REVERSED	|generic|sp_Q8BU40_NAL4A_MOUSE_REVERSED|
"""index: 17944, intensity: 25674.0, mobility: 0.846"""	-0.442927	0.176369	0.970097	EELAQLVEKVEDKAADNESQLHS	generic|sp_P33175_KIF5A_MOUSE__chr10_-1_127242653_127242778_ENSMUST00000218298_REVERSED|
"""index: 13655, intensity: 6795.0, mobility: 0.954"""	-0.442986	0.176616	0.970169	SKKSPTPIMTLEQWPTMITALQLIMYTATL	generic|IP_1025454_TX=10090_REVERSED|
"""index: 13142, intensity: 3104.0, mobility: 0.909"""	-0.443048	0.176862	0.970245	PSRTSSCLTSERRESW	generic|IP_1152954_TX=10090_REVERSED|
"""index: 21992, intensity: 4018.0, mobility: 1.135"""	-0.443158	0.177022	0.970378	CWQWRQLVRRRWRRTPCAPAPLLAA	generic|chr14_1_25459452_25502723_ENSMUST00000162645_REVERSED|
"""index: 12089, intensity: 3280.0, mobility: 0.808"""	-0.443421	0.177181	0.970698	ERRAKEEEKRLRDEEAK	generic|tr_A0A0A0MQE5_A0A0A0MQE5_MOUSE__chr2_-1_25935458_25935556_ENSMUST00000143977__IP_1023696_REVERSED	|generic|sp_A2AHC3_CAMP1_MOUSE__chr2_-1_25935458_25935556_ENSMUST00000143977__IP_1023696_REVERSED	|generic|II_1016400_TX=10090_REVERSED|
"""index: 19272, intensity: 4329.0, mobility: 0.958"""	-0.443533	0.177427	0.970833	NRRGDSSGRWAPPSRAAW	generic|chr7_1_27273971_27274186_ENSMUST00000079258_REVERSED|
"""index: 20815, intensity: 2994.0, mobility: 1.031"""	-0.4437	0.177586	0.971035	GRVMLLFIRDPEMKGSMFIKELNA	generic|IP_3478426_TX=10090_REVERSED|
"""index: 29192, intensity: 6193.0, mobility: 1.000"""	-0.443848	0.177833	0.971214	RMLHFALPAWL	generic|IP_3484035_TX=10090_REVERSED|
"""index: 11883, intensity: 4172.0, mobility: 0.964"""	-0.443874	0.178079	0.971246	DIFIYCFISTRQRKRDCIFFLFM	generic|IP_1014363_TX=10090_REVERSED|
"""index: 16453, intensity: 2734.0, mobility: 1.197"""	-0.443949	0.178281	0.971336	METLILFNEEASFEEKLIKNTIEQPMRQKNYSDM	generic|sp_Q60641_NR1H4_MOUSE_REVERSED	|generic|sp_Q60641-3_NR1H4_MOUSE_REVERSED	|generic|sp_Q60641-4_NR1H4_MOUSE_REVERSED	|generic|tr_Q3V1T8_Q3V1T8_MOUSE_REVERSED|
"""index: 17797, intensity: 5703.0, mobility: 1.002"""	-0.444176	0.178527	0.971611	SKSTLIAKTRQP	generic|IP_2450151_TX=10090_REVERSED|
"""index: 18231, intensity: 3534.0, mobility: 1.149"""	-0.444371	0.17873	0.971846	TQTLEGGDGPALLPTSHW	generic|IP_2409594_TX=10090_REVERSED|
"""index: 4838, intensity: 2544.0, mobility: 0.912"""	-0.444846	0.178976	0.972417	LLPHNLFVRSIPRQGKNAYVCLYVCSH	generic|IP_1134113_TX=10090_REVERSED|
"""index: 22676, intensity: 2831.0, mobility: 1.146"""	-0.445039	0.179222	0.972649	QKERMLHDYVGHVHERDFQLKFFEEQLK	generic|tr_B7ZN80_B7ZN80_MOUSE_REVERSED	|generic|sp_Q8CDV0_CC178_MOUSE_REVERSED|
"""index: 6861, intensity: 4000.0, mobility: 1.086"""	-0.445223	0.179424	0.972868	QHLENQKKLEEIQEEKLDLQETLR	generic|tr_H3BJG4_H3BJG4_MOUSE__chr12_-1_101877951_101878118_ENSMUST00000177480__II_1112908_REVERSED	|generic|tr_B2RY51_B2RY51_MOUSE__chr12_-1_101877951_101878118_ENSMUST00000177480_REVERSED	|generic|tr_E9Q512_E9Q512_MOUSE__chr12_-1_101877951_101878118_ENSMUST00000177480_REVERSED	|generic|tr_Q811I5_Q811I5_MOUSE__chr12_-1_101877951_101878118_ENSMUST00000177480_REVERSED|
"""index: 11283, intensity: 17474.0, mobility: 1.071"""	-0.445501	0.179626	0.973202	ERDPNPINELIMKAQQFHKSA	generic|sp_Q6PHQ8_NAA35_MOUSE__chr13_1_59595351_59595386_ENSMUST00000225670__II_1108419_REVERSED|
"""index: 23542, intensity: 20929.0, mobility: 1.050"""	-0.445952	0.179872	0.973739	NHSLLLTKLSSL	generic|sp_Q6R5N8_TLR13_MOUSE_REVERSED|
"""index: 8707, intensity: 8559.0, mobility: 1.000"""	-0.446059	0.180074	0.973867	KENQLSMVEAKLTEISSNKEAKSLER	generic|tr_Q5SV02_Q5SV02_MOUSE__chr11_-1_53701953_53701982_ENSMUST00000128483_REVERSED	|generic|tr_E9PUJ2_E9PUJ2_MOUSE__chr11_-1_53701953_53701982_ENSMUST00000128483_REVERSED	|generic|sp_P70388_RAD50_MOUSE__chr11_-1_53701953_53701982_ENSMUST00000128483_REVERSED|
"""index: 9485, intensity: 9988.0, mobility: 0.826"""	-0.446293	0.18032	0.974146	GIWPMNTSLEYGKLNKRTK	generic|chr2_-1_145926826_145928251_ENSMUST00000001818__IP_1002162_TX=10090_REVERSED|
"""index: 5143, intensity: 8770.0, mobility: 0.874"""	-0.446386	0.180433	0.974256	QTQLAKEKEATLEQSHKNTLSATH	generic|tr_Q3UM73_Q3UM73_MOUSE__chr3_1_116605212_116605280_ENSMUST00000029571__II_977059_REVERSED	|generic|sp_Q80UK7_SAS6_MOUSE__chr3_1_116605212_116605280_ENSMUST00000029571__II_977059_REVERSED	|generic|tr_A0A0G2JFC9_A0A0G2JFC9_MOUSE__chr3_1_116605212_116605280_ENSMUST00000029571__II_977059_REVERSED	|generic|sp_Q80UK7-2_SAS6_MOUSE__chr3_1_116605212_116605280_ENSMUST00000029571_REVERSED|
"""index: 28807, intensity: 6985.0, mobility: 1.070"""	-0.446865	0.180457	0.974824	FSPIFISLFISFV	generic|tr_Q3V0Z0_Q3V0Z0_MOUSE_REVERSED	|generic|sp_O09101_PIGF_MOUSE_REVERSED	|generic|tr_Q8K338_Q8K338_MOUSE_REVERSED|
"""index: 10549, intensity: 19018.0, mobility: 1.182"""	-0.448105	0.180658	0.976287	CPPLSFEKCINMYSYKKSGLCDYRNEREASVCVKGDKVRVKVQ	generic|tr_A6H656_A6H656_MOUSE_REVERSED	|generic|sp_Q61999_ODFP1_MOUSE_REVERSED|
"""index: 4952, intensity: 3117.0, mobility: 1.026"""	-0.448343	0.180903	0.976567	QRAEAEKRWLDRRELLYHPVHGKQTANYRE	generic|sp_Q7TSV9_ENKD1_MOUSE__chr8_-1_105703861_105704010_ENSMUST00000212061__II_3449443_REVERSED	|generic|II_3499971_TX=10090_REVERSED|
"""index: 21024, intensity: 2595.0, mobility: 1.051"""	-0.448543	0.181149	0.976801	LRMSNLSSQLMTTLTLSKYMFMPQLS	generic|IP_1030018_TX=10090_REVERSED|
"""index: 21703, intensity: 3511.0, mobility: 1.278"""	-0.448554	0.181305	0.976814	HLRTRGCEFLTHFVLHMHD	generic|IP_1085410_TX=10090_REVERSED|
"""index: 20113, intensity: 2973.0, mobility: 0.926"""	-0.448839	0.181462	0.977147	KTDACALRVLSPAECFFHNIT	generic|tr_Q8VFG7_Q8VFG7_MOUSE_REVERSED|
"""index: 8437, intensity: 4973.0, mobility: 1.093"""	-0.449086	0.181662	0.977437	SRHWPLFTDPMELFSVLSTCSPFLSPCSLFLIEDLTPCNYTSVVM	generic|IP_1051832_TX=10090_REVERSED|
"""index: 23578, intensity: 5806.0, mobility: 0.972"""	-0.449317	0.181907	0.977706	KRWIQMFEV	generic|sp_Q91WD9_SEGN_MOUSE_REVERSED|
"""index: 3828, intensity: 2996.0, mobility: 0.862"""	-0.449344	0.182108	0.977737	KLNRLKSNSNRDVGLTPLLSME	generic|IP_898091_TX=10090_REVERSED|
"""index: 1968, intensity: 2766.0, mobility: 0.890"""	-0.449438	0.182308	0.977846	ILTGEGTSILLGHDHFPLSHRH	generic|IP_1005989_TX=10090_REVERSED|
"""index: 19320, intensity: 2883.0, mobility: 0.895"""	-0.44959	0.182509	0.978023	LSTSDGQIPPN	generic|sp_D3YWE6_MN1_MOUSE_REVERSED|
"""index: 8172, intensity: 5735.0, mobility: 0.893"""	-0.449853	0.182619	0.978329	QMIFHRESEKDFNAKTFELSNLLA	generic|tr_Q3TFE8_Q3TFE8_MOUSE__chr11_-1_97163910_97164017_ENSMUST00000132633__II_1131361_REVERSED	|generic|tr_Q3UHW8_Q3UHW8_MOUSE__chr11_-1_97163910_97164017_ENSMUST00000132633__II_1131361_REVERSED	|generic|sp_P70168_IMB1_MOUSE__chr11_-1_97163910_97164017_ENSMUST00000132633__II_1131361_REVERSED	|generic|tr_Q7TSZ6_Q7TSZ6_MOUSE__chr11_-1_97163910_97164017_ENSMUST00000132633__II_1131361_REVERSED|
"""index: 882, intensity: 2753.0, mobility: 0.831"""	-0.450178	0.182864	0.978706	ELSLSGSER	generic|tr_Q3TZW9_Q3TZW9_MOUSE_REVERSED	|generic|tr_Q3TB93_Q3TB93_MOUSE_REVERSED	|generic|tr_Q3T9Y9_Q3T9Y9_MOUSE_REVERSED	|generic|tr_Q3UCZ5_Q3UCZ5_MOUSE_REVERSED|
"""index: 24058, intensity: 4353.0, mobility: 0.986"""	-0.450373	0.183109	0.978931	KARGSRRRNH	generic|sp_P59384_ATS15_MOUSE_REVERSED|
"""index: 30228, intensity: 3109.0, mobility: 1.365"""	-0.450413	0.183354	0.978978	HYEKLKTWL	generic|tr_A0A3Q4L2U0_A0A3Q4L2U0_MOUSE__II_3494093_REVERSED	|generic|tr_Q05CC7_Q05CC7_MOUSE__II_3494097_REVERSED	|generic|tr_A0A3Q4EGK0_A0A3Q4EGK0_MOUSE__II_3494097_REVERSED	|generic|tr_A0A3Q4EGL1_A0A3Q4EGL1_MOUSE__II_3494097_REVERSED	|generic|sp_Q80YR6_CTIP_MOUSE__II_3494097_REVERSED	|generic|II_3494098_TX=10090_REVERSED	|generic|tr_A0A3Q4EBX2_A0A3Q4EBX2_MOUSE_REVERSED|
"""index: 9746, intensity: 21638.0, mobility: 1.010"""	-0.450746	0.183599	0.979363	YFTMPMMMMSDGGGHSHSASTTPHHHPPMTINDDTHNM	generic|sp_Q8K211_COPT1_MOUSE__chr4_1_62388608_62388799_ENSMUST00000122092_REVERSED	|generic|tr_A8Y5P1_A8Y5P1_MOUSE_REVERSED	|generic|tr_Q3TDB6_Q3TDB6_MOUSE_REVERSED|
"""index: 20029, intensity: 2805.0, mobility: 1.013"""	-0.450836	0.183843	0.979466	QWHKWNEDALV	generic|IP_964008_TX=10090_REVERSED|
"""index: 21396, intensity: 3931.0, mobility: 1.230"""	-0.450881	0.183863	0.979518	AGSSAAPQPSTPQNQLAQFSPSVRQGTTALTRLTQGGPAVARHPSP	generic|IP_954763_TX=10090_REVERSED|
"""index: 20605, intensity: 4743.0, mobility: 0.900"""	-0.451752	0.183928	0.980518	EEAEKFSGIEMCVAVAQI	generic|II_1043518_TX=10090_REVERSED	|generic|II_1043516_TX=10090_REVERSED	|generic|sp_P70371_TERF1_MOUSE__chr1_1_15813088_15813168_ENSMUST00000188684_REVERSED	|generic|tr_Q7TSK8_Q7TSK8_MOUSE__chr1_1_15813088_15813168_ENSMUST00000188684_REVERSED|
"""index: 13670, intensity: 4210.0, mobility: 0.858"""	-0.452254	0.184082	0.981094	RLLAGRLQFCLMITSCMSLI	generic|IP_1013725_TX=10090_REVERSED|
"""index: 22514, intensity: 2990.0, mobility: 1.012"""	-0.452368	0.184281	0.981223	FRAEFKVLAER	generic|sp_Q9Z1A9_TBCD8_MOUSE__chr1_-1_39402679_39402915_ENSMUST00000192531__II_1040578_REVERSED	|generic|tr_A0A0A6YWY1_A0A0A6YWY1_MOUSE__chr1_-1_39402679_39402915_ENSMUST00000192531_REVERSED|
"""index: 6069, intensity: 3902.0, mobility: 0.767"""	-0.452474	0.18448	0.981345	TIYPNDKKELVSL	generic|IP_1118372_TX=10090_REVERSED|
"""index: 18453, intensity: 2620.0, mobility: 1.169"""	-0.452949	0.184724	0.981885	DEKDTMLFYSQGTKR	generic|IP_856709_TX=10090_REVERSED|
"""index: 3660, intensity: 3984.0, mobility: 0.927"""	-0.453006	0.184923	0.981949	LDDRARLVKLRAQNMLNSMQ	generic|tr_A0A0N4SWA3_A0A0N4SWA3_MOUSE__chr6_-1_120808358_120808435_ENSMUST00000203432__II_912255_REVERSED	|generic|tr_A0A0N4SW07_A0A0N4SW07_MOUSE__chr6_-1_120795702_120795740_ENSMUST00000203527__II_912268_REVERSED	|generic|sp_P50518_VATE1_MOUSE__chr6_-1_120795702_120795740_ENSMUST00000203527__II_912262_REVERSED	|generic|tr_A0A0N4SW34_A0A0N4SW34_MOUSE__chr6_-1_120808358_120808435_ENSMUST00000203432_REVERSED|
"""index: 14046, intensity: 3904.0, mobility: 1.029"""	-0.453164	0.185032	0.982129	AMQVMELAGRLVGCLLNSYILASHNDPLEVFDVLPNNELILSF	generic|tr_Q3U9K9_Q3U9K9_MOUSE_REVERSED|
"""index: 15522, intensity: 4422.0, mobility: 0.958"""	-0.453666	0.185185	0.982697	FMASKQSYVKFNTKIWNQ	generic|sp_Q9JLT2_TREA_MOUSE__II_853689_REVERSED	|generic|tr_Q8VCS8_Q8VCS8_MOUSE__II_853689_REVERSED	|generic|tr_E9PYP7_E9PYP7_MOUSE__II_853689_REVERSED|
"""index: 29055, intensity: 3318.0, mobility: 0.874"""	-0.454455	0.185266	0.983587	RLRQEDTEKIR	generic|tr_F6YA33_F6YA33_MOUSE__chr7_1_19394361_19394444_ENSMUST00000135693__II_892187_REVERSED	|generic|sp_O08811_ERCC2_MOUSE__chr7_1_19394361_19394444_ENSMUST00000135693__II_892187_REVERSED	|generic|tr_E9Q6K1_E9Q6K1_MOUSE__chr7_1_19394361_19394444_ENSMUST00000135693_REVERSED	|generic|tr_D3Z700_D3Z700_MOUSE__chr7_1_19394361_19394444_ENSMUST00000135693_REVERSED	|generic|tr_Q3UKK7_Q3UKK7_MOUSE__chr7_1_19394361_19394444_ENSMUST00000135693_REVERSED	|generic|tr_Q8K223_Q8K223_MOUSE__chr7_1_19394361_19394444_ENSMUST00000135693_REVERSED|
"""index: 6944, intensity: 4233.0, mobility: 1.132"""	-0.454681	0.185266	0.983841	WHGDSLIEACDEGGGQEHG	generic|sp_P24721_ASGR2_MOUSE_REVERSED	|generic|tr_J3QMY0_J3QMY0_MOUSE_REVERSED|
"""index: 9811, intensity: 2860.0, mobility: 0.733"""	-0.455658	0.185482	0.984934	KYVLNTLDTHIRIHEIL	generic|tr_A0A140LHX6_A0A140LHX6_MOUSE_REVERSED|
"""index: 13994, intensity: 4358.0, mobility: 1.100"""	-0.456111	0.185482	0.985438	SSTPATPVPSDSRFTPSLAAEPNRLDLHGS	generic|tr_G3UZP2_G3UZP2_MOUSE__II_1098583_REVERSED	|generic|sp_Q8C3P7_MTA70_MOUSE__chr14_-1_52296070_52296135_ENSMUST00000174351__II_1098573_REVERSED	|generic|tr_Q3U6J4_Q3U6J4_MOUSE__chr14_-1_52296915_52296947_ENSMUST00000174351__II_1098573_REVERSED	|generic|tr_A0A0R4J041_A0A0R4J041_MOUSE__chr14_-1_52296070_52296135_ENSMUST00000174351__II_1098573_REVERSED	|generic|tr_G3UYB5_G3UYB5_MOUSE_REVERSED|
"""index: 16138, intensity: 3378.0, mobility: 1.122"""	-0.45726	0.185725	0.98671	EAVTCQPTIPTWKGEPT	generic|sp_P19070_CR2_MOUSE__II_1023919_REVERSED	|generic|tr_Q9DC83_Q9DC83_MOUSE__II_1023920_REVERSED	|generic|tr_A0A0A6YWU7_A0A0A6YWU7_MOUSE__II_1023920_REVERSED	|generic|tr_A0A1B0GS59_A0A1B0GS59_MOUSE__II_1023916_REVERSED	|generic|tr_Q6LAP4_Q6LAP4_MOUSE_REVERSED	|generic|tr_A0A0A6YWG3_A0A0A6YWG3_MOUSE_REVERSED|
"""index: 17940, intensity: 3773.0, mobility: 1.119"""	-0.457364	0.185967	0.986824	YTHKYTHIYTHIY	generic|IP_3485043_TX=10090_REVERSED|
"""index: 12590, intensity: 3301.0, mobility: 1.140"""	-0.457559	0.18612	0.987039	QMWARWQDYLRFSLN	generic|tr_Q3B7Y2_Q3B7Y2_MOUSE_REVERSED	|generic|tr_F6T1W4_F6T1W4_MOUSE_REVERSED	|generic|tr_Q3B7Y3_Q3B7Y3_MOUSE_REVERSED	|generic|sp_Q9JM58_CRLF1_MOUSE_REVERSED|
"""index: 16830, intensity: 4122.0, mobility: 0.896"""	-0.457876	0.186363	0.987387	LIMYIYIYIYIYIYIHIMYIYI	generic|IP_897087_TX=10090_REVERSED|
"""index: 5634, intensity: 6322.0, mobility: 0.920"""	-0.457891	0.186379	0.987404	MTELLAQHADEAQLAHSCER	generic|sp_Q8R1G1_TASP1_MOUSE_REVERSED|
"""index: 8316, intensity: 2720.0, mobility: 1.180"""	-0.458312	0.186621	0.987866	QVQHGTLFADTRLTCFFVPHSPARIYVCDKI	generic|IP_1109307_TX=10090_REVERSED|
"""index: 2125, intensity: 3445.0, mobility: 0.838"""	-0.458324	0.186864	0.987878	FGHYRQRLAQGLEWH	generic|sp_P24638_PPAL_MOUSE__chr2_1_91206729_91206857_ENSMUST00000124131__II_1002492_REVERSED	|generic|tr_A0A5F8MPS7_A0A5F8MPS7_MOUSE__chr2_1_91206729_91206857_ENSMUST00000124131__II_1002492_REVERSED	|generic|tr_B7ZCF5_B7ZCF5_MOUSE__chr2_1_91206729_91206857_ENSMUST00000124131_REVERSED	|generic|tr_B7ZCF4_B7ZCF4_MOUSE_REVERSED	|generic|tr_Q3U4F3_Q3U4F3_MOUSE__chr2_1_91206729_91206857_ENSMUST00000124131_REVERSED	|generic|tr_Q3UZN1_Q3UZN1_MOUSE__chr2_1_91206729_91206857_ENSMUST00000124131_REVERSED|
"""index: 6226, intensity: 37545.0, mobility: 1.048"""	-0.458333	0.187106	0.987888	PASHLLTQSTSRISSGSEVSAGVYG	generic|IP_979204_TX=10090_REVERSED|
"""index: 15303, intensity: 3007.0, mobility: 1.119"""	-0.458494	0.187303	0.988064	ASRYTKNFLTYVLPN	generic|sp_P35363_5HT2A_MOUSE_REVERSED|
"""index: 17059, intensity: 10378.0, mobility: 0.856"""	-0.458553	0.187545	0.988129	RIMQKAQN	generic|tr_A2AP89_A2AP89_MOUSE_REVERSED|
"""index: 16214, intensity: 4623.0, mobility: 0.861"""	-0.458767	0.187742	0.988363	ATEDELINGESLSLVEL	generic|tr_A0A087WR13_A0A087WR13_MOUSE__IP_1039938_REVERSED	|generic|tr_A0A571BD48_A0A571BD48_MOUSE__IP_1039938_REVERSED	|generic|tr_L7N1Y0_L7N1Y0_MOUSE__IP_1039938_REVERSED	|generic|tr_E9Q0T8_E9Q0T8_MOUSE__IP_1039938_REVERSED	|generic|tr_Q3V0G9_Q3V0G9_MOUSE_REVERSED|
"""index: 11738, intensity: 17154.0, mobility: 0.992"""	-0.459031	0.187984	0.98865	DPVGDCVKDMSICRGSGPCAWERPYCTHHRQNSECGDE	generic|sp_A2ARV4_LRP2_MOUSE_REVERSED	|generic|tr_Q3V346_Q3V346_MOUSE__chr9_1_119446964_119446993_ENSMUST00000035094_REVERSED	|generic|tr_A2ARV5_A2ARV5_MOUSE_REVERSED|
"""index: 14415, intensity: 4721.0, mobility: 1.069"""	-0.459142	0.188014	0.988771	YKQIWPGFATLGYY	generic|sp_Q9EQC4_ELOV4_MOUSE_REVERSED	|generic|tr_V9GXI2_V9GXI2_MOUSE_REVERSED|
"""index: 13664, intensity: 4459.0, mobility: 0.831"""	-0.459248	0.188014	0.988885	TSYVLCTNKSLYSEE	generic|IP_3492326_TX=10090_REVERSED|
"""index: 24900, intensity: 3717.0, mobility: 0.899"""	-0.460355	0.188255	0.990084	MWPVFLTKK	generic|chr1_-1_25128846_25131426_ENSMUST00000126626_REVERSED	|generic|chr1_-1_25131247_25131396_ENSMUST00000126626_REVERSED|
"""index: 6931, intensity: 3920.0, mobility: 1.153"""	-0.460374	0.188497	0.990105	GLIMVMWMFCKGQMLH	generic|IP_896703_TX=10090_REVERSED|
"""index: 26894, intensity: 2659.0, mobility: 0.967"""	-0.460443	0.188602	0.990179	EPAPPPSPVRP	generic|sp_Q80U38_KHNYN_MOUSE__chr14_1_55887932_55888021_ENSMUST00000228462__II_3444238_REVERSED	|generic|II_3481310_TX=10090_REVERSED	|generic|tr_A0A2I3BPI4_A0A2I3BPI4_MOUSE__chr14_1_55887932_55888021_ENSMUST00000228462_REVERSED|
"""index: 17860, intensity: 4926.0, mobility: 0.927"""	-0.460599	0.188798	0.990347	EGPMGRPGLPGMAGMPGTPGAEGKAGPAG	generic|II_1040025_TX=10090_REVERSED	|generic|sp_Q3U962_CO5A2_MOUSE_REVERSED|
"""index: 9297, intensity: 4942.0, mobility: 0.999"""	-0.460872	0.189039	0.99064	PDRSSISPMTQPIMNSSTDMPQSNDPAMQDDPPMYAPPP	generic|II_1108678_TX=10090_REVERSED|
"""index: 17128, intensity: 10783.0, mobility: 1.236"""	-0.461244	0.189281	0.99104	MQLRTIESRLANIQQSARD	generic|tr_Q3V416_Q3V416_MOUSE_REVERSED	|generic|tr_Q3TQJ5_Q3TQJ5_MOUSE_REVERSED	|generic|sp_Q9QXL2_KI21A_MOUSE_REVERSED	|generic|sp_Q9QXL2-2_KI21A_MOUSE_REVERSED	|generic|sp_Q9QXL2-3_KI21A_MOUSE_REVERSED	|generic|sp_Q9QXL2-4_KI21A_MOUSE_REVERSED	|generic|tr_F8WGN6_F8WGN6_MOUSE_REVERSED	|generic|tr_E9Q0J5_E9Q0J5_MOUSE_REVERSED	|generic|tr_Q3UHE7_Q3UHE7_MOUSE_REVERSED|
"""index: 21974, intensity: 3853.0, mobility: 1.010"""	-0.461273	0.189385	0.99107	SSGLLCKNLVKGR	generic|IP_975648_TX=10090_REVERSED|
"""index: 23320, intensity: 14141.0, mobility: 0.920"""	-0.461599	0.189626	0.991419	KRNFEKSRN	generic|IP_936212_TX=10090_REVERSED|
"""index: 16604, intensity: 3485.0, mobility: 1.001"""	-0.461654	0.189822	0.991478	LWEVGMSVVKADP	generic|sp_Q3U435_MMP25_MOUSE__II_3488709_REVERSED	|generic|tr_A0A3B2WCE2_A0A3B2WCE2_MOUSE_REVERSED	|generic|tr_A0A3B2W7R0_A0A3B2W7R0_MOUSE_REVERSED|
"""index: 15104, intensity: 5609.0, mobility: 0.992"""	-0.461813	0.190017	0.991647	FSDELDGCGNVPLR	generic|tr_D4QGC2_D4QGC2_MOUSE_REVERSED|
"""index: 16606, intensity: 5087.0, mobility: 0.814"""	-0.46199	0.190166	0.991836	EYDRHKLMAEKGDT	generic|tr_Q1A602_Q1A602_MOUSE_REVERSED|
"""index: 19857, intensity: 27668.0, mobility: 0.885"""	-0.462544	0.190316	0.992425	HIKKHRQF	generic|IP_1061062_TX=10090_REVERSED|
"""index: 585, intensity: 22689.0, mobility: 0.795"""	-0.462715	0.190511	0.992607	DLAKSMAAQKEVKTAGKG	generic|tr_Q3TBC1_Q3TBC1_MOUSE_REVERSED	|generic|tr_Q0VEI6_Q0VEI6_MOUSE_REVERSED	|generic|tr_Q3TC69_Q3TC69_MOUSE_REVERSED	|generic|sp_O88398_AVIL_MOUSE_REVERSED	|generic|tr_Q3TBC5_Q3TBC5_MOUSE_REVERSED|
"""index: 8633, intensity: 9098.0, mobility: 0.900"""	-0.462828	0.19066	0.992726	KMIEKAQFEDVPCFHA	generic|IP_947018_TX=10090_REVERSED|
"""index: 7684, intensity: 24680.0, mobility: 0.990"""	-0.463167	0.190808	0.993084	YLHKCPGSSSTLDEPQSGSVTIFWGSHT	generic|IP_3479093_TX=10090_REVERSED|
"""index: 28019, intensity: 5359.0, mobility: 1.050"""	-0.463281	0.191049	0.993205	TIADGADVMNKVHF	generic|sp_P27046_MA2A1_MOUSE_REVERSED|
"""index: 24560, intensity: 2560.0, mobility: 1.235"""	-0.463294	0.191106	0.993219	NRKHHLGTDELMAEMEL	generic|tr_Q3TLK5_Q3TLK5_MOUSE__II_976654_REVERSED	|generic|sp_O35600_ABCA4_MOUSE__II_976650_REVERSED	|generic|II_976653_TX=10090_REVERSED|
"""index: 21766, intensity: 2900.0, mobility: 0.863"""	-0.464133	0.1913	0.994101	TIYVTFLQT	generic|IP_894248_TX=10090_REVERSED|
"""index: 2167, intensity: 2725.0, mobility: 0.741"""	-0.464237	0.19154	0.99421	ELVGAGPP	generic|chr5_-1_118228893_118234240_ENSMUST00000117177_REVERSED|
"""index: 18229, intensity: 2683.0, mobility: 1.234"""	-0.46433	0.191781	0.994307	CVCVCLGPQILVVESESNNK	generic|IP_3467740_TX=10090_REVERSED|
"""index: 27277, intensity: 5626.0, mobility: 1.000"""	-0.464432	0.191883	0.994413	KELILNVTAPLDYKAMEDWSFAWYQPSKPSLRLHN	generic|sp_Q8BM14_LIPK_MOUSE__II_3464571_REVERSED	|generic|sp_Q8BM14-2_LIPK_MOUSE__II_3464571_REVERSED|
"""index: 23648, intensity: 2999.0, mobility: 0.996"""	-0.464913	0.192077	0.994916	EKTYVGWSLETETVMVVIGFM	generic|sp_Q9EQR3-8_KCNN1_MOUSE__II_3500453_REVERSED	|generic|tr_A0A1D5RMB2_A0A1D5RMB2_MOUSE_REVERSED	|generic|tr_A0A1D5RM38_A0A1D5RM38_MOUSE_REVERSED	|generic|sp_Q9EQR3_KCNN1_MOUSE_REVERSED	|generic|sp_Q9EQR3-2_KCNN1_MOUSE_REVERSED	|generic|sp_Q9EQR3-3_KCNN1_MOUSE_REVERSED	|generic|tr_Z4YL28_Z4YL28_MOUSE_REVERSED	|generic|sp_Q9EQR3-4_KCNN1_MOUSE_REVERSED	|generic|sp_Q9EQR3-5_KCNN1_MOUSE_REVERSED	|generic|sp_Q9EQR3-6_KCNN1_MOUSE_REVERSED	|generic|sp_Q9EQR3-7_KCNN1_MOUSE_REVERSED	|generic|sp_Q9EQR3-9_KCNN1_MOUSE_REVERSED	|generic|tr_A0A140T8Q8_A0A140T8Q8_MOUSE_REVERSED|
"""index: 9681, intensity: 4859.0, mobility: 0.889"""	-0.465121	0.192317	0.995133	EMTTFIVTFEVVYEAGADGWK	generic|IP_3455068_TX=10090_REVERSED|
"""index: 21499, intensity: 3373.0, mobility: 1.169"""	-0.465247	0.192557	0.995264	KHSSMNGRSLIKAISQALSPKEAVMLVTKM	generic|tr_A0A338P6F5_A0A338P6F5_MOUSE__II_1080084_REVERSED	|generic|tr_A0A338P6J7_A0A338P6J7_MOUSE__II_1080083_REVERSED	|generic|tr_A0A338P6A6_A0A338P6A6_MOUSE__II_1080084_REVERSED	|generic|tr_A0A338P6M7_A0A338P6M7_MOUSE__II_1080083_REVERSED	|generic|tr_A0A338P6C0_A0A338P6C0_MOUSE__II_1080084_REVERSED	|generic|tr_A0A338P7C6_A0A338P7C6_MOUSE__II_1080083_REVERSED	|generic|sp_Q9Z321_TOP3B_MOUSE__chr16_1_16892639_16892896_ENSMUST00000232117__II_1080065_REVERSED	|generic|tr_Q9JJ62_Q9JJ62_MOUSE__chr16_1_16885835_16885933_ENSMUST00000231278_REVERSED|
"""index: 21501, intensity: 2635.0, mobility: 1.044"""	-0.465369	0.192751	0.995391	QSKHKSSPDASTRFWNEGHTKLIHY	generic|tr_Q3TY00_Q3TY00_MOUSE__chr2_-1_181584822_181585019_ENSMUST00000155947__II_993100_REVERSED	|generic|tr_Q6PHP4_Q6PHP4_MOUSE__chr2_-1_181584822_181585019_ENSMUST00000155947__II_993096_REVERSED	|generic|tr_B7ZCR6_B7ZCR6_MOUSE__chr2_-1_181584822_181585019_ENSMUST00000155947__II_993096_REVERSED	|generic|tr_Q6ZPW1_Q6ZPW1_MOUSE__chr2_-1_181584822_181585019_ENSMUST00000155947__II_993096_REVERSED|
"""index: 4301, intensity: 2580.0, mobility: 0.898"""	-0.465406	0.192991	0.995429	GKSLKTHHIDSRLMFRPSFTRL	generic|IP_1061701_TX=10090_REVERSED|
"""index: 16208, intensity: 20684.0, mobility: 0.921"""	-0.465736	0.193138	0.995771	LSSDLNLNLGSCCSLLSSQAH	generic|IP_1057811_TX=10090_REVERSED|
"""index: 12666, intensity: 42586.0, mobility: 1.140"""	-0.466066	0.193378	0.996113	PMVPTVPTMVPMVPMVPTVPMVPMVPMVPTV	generic|IP_869294_TX=10090_REVERSED|
"""index: 19070, intensity: 4109.0, mobility: 1.165"""	-0.466083	0.193618	0.996131	RTEMAGAGGHHSNTAARGQ	generic|tr_F7ABX5_F7ABX5_MOUSE__II_1050358_REVERSED	|generic|tr_D3YZR8_D3YZR8_MOUSE_REVERSED	|generic|tr_A0A494BBC4_A0A494BBC4_MOUSE_REVERSED	|generic|tr_Q3U9H3_Q3U9H3_MOUSE_REVERSED	|generic|sp_Q61337_BAD_MOUSE_REVERSED	|generic|tr_Q3TFU7_Q3TFU7_MOUSE_REVERSED|
"""index: 23837, intensity: 3783.0, mobility: 0.858"""	-0.466099	0.193765	0.996147	RRKLLKMELFV	generic|IP_1078381_TX=10090_REVERSED|
"""index: 13530, intensity: 2776.0, mobility: 0.846"""	-0.466238	0.193958	0.99629	GPLLRYPVAATYREWDRGY	generic|tr_Q3UIQ5_Q3UIQ5_MOUSE_REVERSED	|generic|tr_A0A140LIT2_A0A140LIT2_MOUSE__chr7_1_143841316_143841375_ENSMUST00000128610_REVERSED	|generic|tr_Q4FJX5_Q4FJX5_MOUSE__chr7_1_143841316_143841375_ENSMUST00000128610_REVERSED	|generic|sp_O88455_DHCR7_MOUSE__chr7_1_143841316_143841375_ENSMUST00000128610_REVERSED|
"""index: 9843, intensity: 3538.0, mobility: 1.176"""	-0.466542	0.194151	0.996604	ASVYVSSTNFSPSLKYPFGPHQSQTIQESEPTSHGADIERWRQL	generic|IP_3456517_TX=10090_REVERSED|
"""index: 11696, intensity: 5777.0, mobility: 1.005"""	-0.467209	0.194345	0.997289	WINFLTTACRRHFEYKQEMSTALAKKKKM	generic|sp_Q8C6S9_CFA54_MOUSE__chr2_1_60236805_60236834_ENSMUST00000102748__II_1145524_REVERSED	|generic|sp_Q8C6S9-2_CFA54_MOUSE__chr2_1_60236805_60236834_ENSMUST00000102748__II_1145524_REVERSED	|generic|II_1145520_TX=10090_REVERSED	|generic|tr_Q14BX0_Q14BX0_MOUSE_REVERSED	|generic|tr_E9PZY5_E9PZY5_MOUSE_REVERSED	|generic|tr_A0A140T8I5_A0A140T8I5_MOUSE__chr2_1_60236805_60236834_ENSMUST00000102748_REVERSED|
"""index: 9825, intensity: 3264.0, mobility: 0.805"""	-0.467418	0.194584	0.997503	DVDPMSIKPAKINIE	generic|tr_Q6UL10_Q6UL10_MOUSE_REVERSED	|generic|tr_E9Q616_E9Q616_MOUSE_REVERSED	|generic|tr_A0PJF4_A0PJF4_MOUSE_REVERSED	|generic|tr_Q8BKS2_Q8BKS2_MOUSE_REVERSED|
"""index: 6608, intensity: 3156.0, mobility: 0.937"""	-0.467453	0.194824	0.997538	WVMFWQVPYLQELQPLKNS	generic|IP_3462268_TX=10090_REVERSED|
"""index: 12322, intensity: 2903.0, mobility: 0.812"""	-0.467516	0.195064	0.997603	EQLLQQQYAQMARE	generic|tr_E9QJT8_E9QJT8_MOUSE__II_1140472_REVERSED	|generic|sp_Q3UZY0_SFI1_MOUSE__II_1140472_REVERSED	|generic|sp_Q3UZY0-2_SFI1_MOUSE__II_1140472_REVERSED	|generic|sp_Q3UZY0-3_SFI1_MOUSE__II_1140472_REVERSED	|generic|tr_E9Q8V3_E9Q8V3_MOUSE__II_1140472_REVERSED	|generic|tr_E9Q799_E9Q799_MOUSE__II_1140472_REVERSED	|generic|II_1140465_TX=10090_REVERSED	|generic|II_1140479_TX=10090_REVERSED	|generic|II_1140447_TX=10090_REVERSED|
"""index: 6141, intensity: 6904.0, mobility: 0.801"""	-0.467602	0.195303	0.997691	STSQRLRYAWSKL	generic|tr_V9GWU7_V9GWU7_MOUSE__chr6_-1_120002189_120002227_ENSMUST00000159397__II_829861_REVERSED	|generic|sp_Q80XP9_WNK3_MOUSE__chr6_-1_120002189_120002227_ENSMUST00000159397__II_829861_REVERSED|
"""index: 6589, intensity: 3209.0, mobility: 0.853"""	-0.46768	0.195496	0.99777	LRERFAESKLTQLRLNTQPQMTQI	generic|tr_E0CY95_E0CY95_MOUSE_REVERSED	|generic|tr_E0CX63_E0CX63_MOUSE_REVERSED	|generic|sp_Q8C9J3-4_SPEF2_MOUSE_REVERSED|
"""index: 18286, intensity: 4068.0, mobility: 1.145"""	-0.467742	0.195689	0.997833	EKVIMPEYSVDLKPSALG	generic|sp_Q7TPH6_MYCB2_MOUSE__chr14_-1_103346212_103346409_ENSMUST00000162537__II_1089206_REVERSED	|generic|tr_F6SMY7_F6SMY7_MOUSE__chr14_-1_103346212_103346409_ENSMUST00000162537__II_1089182_REVERSED	|generic|sp_Q7TPH6-2_MYCB2_MOUSE__chr14_-1_103346212_103346409_ENSMUST00000162537_REVERSED|
"""index: 9604, intensity: 8709.0, mobility: 0.845"""	-0.467773	0.195787	0.997865	TTETQIKELGHWH	generic|IP_833569_TX=10090_REVERSED|
"""index: 8666, intensity: 2629.0, mobility: 0.921"""	-0.467993	0.195933	0.99809	KEKMEIRRK	generic|tr_B9EKC3_B9EKC3_MOUSE_REVERSED	|generic|tr_E9PYT0_E9PYT0_MOUSE_REVERSED	|generic|sp_P97393_RHG05_MOUSE_REVERSED|
"""index: 25843, intensity: 2623.0, mobility: 1.049"""	-0.468158	0.196172	0.998257	IDRKRRKQMP	generic|tr_Q5M9M1_Q5M9M1_MOUSE__II_893673_REVERSED	|generic|sp_Q80T19_HEPC2_MOUSE__II_893673_REVERSED	|generic|tr_A0A0U1RPF4_A0A0U1RPF4_MOUSE__II_893673_REVERSED|
"""index: 18141, intensity: 4752.0, mobility: 0.941"""	-0.46832	0.196365	0.998421	SPWMAIMPWPWLSSARSIQL	generic|IP_1132330_TX=10090_REVERSED|
"""index: 17557, intensity: 5899.0, mobility: 0.922"""	-0.468819	0.196604	0.998928	AGLYLHMKHNACPAATLDFNR	generic|tr_Q3UHC8_Q3UHC8_MOUSE_REVERSED|
"""index: 13402, intensity: 4850.0, mobility: 0.875"""	-0.469002	0.196843	0.999113	VPLSMLWLGNPHLKLF	generic|IP_1018325_TX=10090_REVERSED|
"""index: 17041, intensity: 4590.0, mobility: 0.890"""	-0.469039	0.197082	0.99915	KFYILNHI	generic|IP_1042155_TX=10090_REVERSED|
"""index: 15129, intensity: 3628.0, mobility: 0.842"""	-0.469088	0.197321	0.9992	TAELDYYKSGMLAGLQNFPMGM	generic|IP_3484217_TX=10090_REVERSED	|generic|tr_Q8C4W1_Q8C4W1_MOUSE_REVERSED|
"""index: 11512, intensity: 5153.0, mobility: 0.869"""	-0.469164	0.197466	0.999276	ETWNELEIVRELLQLMMVGSFANMK	generic|II_1150895_TX=10090_REVERSED	|generic|sp_Q9D9V3_ECHD1_MOUSE_REVERSED	|generic|sp_Q9D9V3-2_ECHD1_MOUSE_REVERSED	|generic|tr_E0CXS3_E0CXS3_MOUSE_REVERSED|
"""index: 4851, intensity: 3923.0, mobility: 0.845"""	-0.470193	0.197611	1	TALEAESSAKATQGTR	generic|sp_O88746_TOM1_MOUSE_REVERSED	|generic|tr_A0A1D5RL90_A0A1D5RL90_MOUSE_REVERSED	|generic|tr_Q3UDC3_Q3UDC3_MOUSE_REVERSED|
"""index: 7203, intensity: 3829.0, mobility: 0.810"""	-0.470614	0.197755	1	LPCLRGCGSPVRPQRTLTSTCGA	generic|IP_1059099_TX=10090_REVERSED|
"""index: 5863, intensity: 3255.0, mobility: 0.922"""	-0.470705	0.197994	1	CWSRGRRLD	generic|chr1_1_75388376_75388636_ENSMUST00000087122__IP_1041710_TX=10090_REVERSED|
"""index: 7672, intensity: 4800.0, mobility: 0.827"""	-0.471076	0.198233	1	LDQPLMGVQAWLPIAEPSLQELHHEP	generic|tr_Q8BHW4_Q8BHW4_MOUSE_REVERSED	|generic|tr_Q14AX1_Q14AX1_MOUSE_REVERSED|
"""index: 11356, intensity: 3652.0, mobility: 1.109"""	-0.47146	0.198471	1	SVNRSMVIWLSELISLFTEINEHV	generic|tr_B1AZA8_B1AZA8_MOUSE__II_962743_REVERSED	|generic|sp_B1AZA5_TM245_MOUSE__II_962743_REVERSED|
"""index: 21854, intensity: 3732.0, mobility: 1.000"""	-0.471601	0.19871	1	KSRKAKAAAAAAAAAARSGH	generic|tr_Q80ZR9_Q80ZR9_MOUSE_REVERSED	|generic|tr_Q3MSD3_Q3MSD3_MOUSE_REVERSED	|generic|tr_B1AY64_B1AY64_MOUSE_REVERSED	|generic|tr_Q8C1R8_Q8C1R8_MOUSE_REVERSED	|generic|tr_Q3MSC6_Q3MSC6_MOUSE_REVERSED|
"""index: 3918, intensity: 5127.0, mobility: 0.854"""	-0.471618	0.198902	1	AASSLNSWTHKRPHL	generic|IP_899328_TX=10090_REVERSED|
"""index: 28542, intensity: 5906.0, mobility: 1.028"""	-0.471998	0.199093	1	PSYIVGRRETHQ	generic|tr_Q3UEU3_Q3UEU3_MOUSE_REVERSED	|generic|tr_E9Q711_E9Q711_MOUSE__chr7_-1_35202082_35202162_ENSMUST00000155404_REVERSED	|generic|tr_E9Q1T6_E9Q1T6_MOUSE__chr7_-1_35202082_35202162_ENSMUST00000155404_REVERSED	|generic|tr_Q3UEV4_Q3UEV4_MOUSE__chr7_-1_35202082_35202162_ENSMUST00000155404_REVERSED|
"""index: 13754, intensity: 5897.0, mobility: 0.875"""	-0.472072	0.199284	1	RRRCDKWGPSPMVGKSLS	generic|IP_1129103_TX=10090_REVERSED|
"""index: 21141, intensity: 3235.0, mobility: 1.038"""	-0.472241	0.199475	1	RNMRTLTVWIASRTDQIMSSGCPSQP	generic|chr9_1_65077970_65078068_ENSMUST00000034960_REVERSED|
"""index: 13279, intensity: 4246.0, mobility: 0.829"""	-0.472601	0.199666	1	PMNAKAKELMALVQDKST	generic|sp_A2AGT5_CKAP5_MOUSE__chr2_1_91550622_91550762_ENSMUST00000139433_REVERSED	|generic|sp_A2AGT5-2_CKAP5_MOUSE__chr2_1_91550622_91550762_ENSMUST00000139433_REVERSED	|generic|sp_A2AGT5-3_CKAP5_MOUSE__chr2_1_91550622_91550762_ENSMUST00000139433_REVERSED	|generic|tr_Z4YL78_Z4YL78_MOUSE__chr2_1_91550622_91550762_ENSMUST00000139433_REVERSED	|generic|tr_Q80U79_Q80U79_MOUSE_REVERSED	|generic|tr_K3W4R5_K3W4R5_MOUSE__chr2_1_91550622_91550762_ENSMUST00000139433_REVERSED	|generic|tr_A0A0R4J0K2_A0A0R4J0K2_MOUSE__chr2_1_91550622_91550762_ENSMUST00000139433_REVERSED|
"""index: 29390, intensity: 4161.0, mobility: 1.140"""	-0.472857	0.199905	1	ILEANQYADESEYGGRQRIPLLVSVQGLML	generic|IP_875604_TX=10090_REVERSED|
"""index: 10328, intensity: 2975.0, mobility: 0.995"""	-0.472912	0.2	1	LCRQRASNLLCCEPTVQAMLH	generic|IP_1104968_TX=10090_REVERSED|
"""index: 23629, intensity: 3883.0, mobility: 0.905"""	-0.473395	0.200143	1	FMSQSGCEWF	generic|IP_851144_TX=10090_REVERSED|
"""index: 23400, intensity: 7067.0, mobility: 0.891"""	-0.473825	0.200381	1	PLAATLLPLPM	generic|chr17_-1_46955872_46956582_ENSMUST00000113337_REVERSED|
"""index: 568, intensity: 2733.0, mobility: 0.817"""	-0.47387	0.200524	1	DLSVASSKLRKPHPESYE	generic|tr_Q3U0X6_Q3U0X6_MOUSE_REVERSED	|generic|tr_Q811G8_Q811G8_MOUSE_REVERSED|
"""index: 21225, intensity: 3251.0, mobility: 1.023"""	-0.474435	0.200667	1	YSLLSLIVQPALW	generic|IP_3482300_TX=10090_REVERSED|
"""index: 19581, intensity: 3070.0, mobility: 1.190"""	-0.474654	0.200905	1	EERPSDALMVKLRVGNLI	generic|sp_Q8BHN5_RBM45_MOUSE_REVERSED|
"""index: 17005, intensity: 3973.0, mobility: 0.990"""	-0.474694	0.201047	1	QRRWPPSSALLSWLMSPVL	generic|IP_839467_TX=10090_REVERSED|
"""index: 21247, intensity: 3464.0, mobility: 1.157"""	-0.475636	0.201285	1	ETTRPAASKPSYPHTRPAISRQSGGQLVEHPS	generic|IP_826777_TX=10090_REVERSED|
"""index: 8179, intensity: 2980.0, mobility: 0.870"""	-0.47566	0.201475	1	GDRRPSRPFRMSSPQCKVATWNKEM	generic|IP_851849_TX=10090_REVERSED|
"""index: 3100, intensity: 16890.0, mobility: 0.922"""	-0.475739	0.201713	1	VLAPPVPHTGQH	generic|IP_843103_TX=10090_REVERSED|
"""index: 13938, intensity: 4813.0, mobility: 0.883"""	-0.47586	0.201951	1	GDKQTDFISPQGLQSLL	generic|tr_D3YV17_D3YV17_MOUSE__chr5_-1_142765047_142765166_ENSMUST00000200371__II_932803_REVERSED	|generic|sp_Q80WC3_TNC18_MOUSE__chr5_-1_142765047_142765166_ENSMUST00000200371_REVERSED	|generic|sp_Q80WC3-2_TNC18_MOUSE__chr5_-1_142765047_142765166_ENSMUST00000200371_REVERSED|
"""index: 20714, intensity: 3747.0, mobility: 1.011"""	-0.475928	0.202188	1	EQTRVNIYGYHTRLPQRFTYPLP	generic|tr_Q544M3_Q544M3_MOUSE__II_973636_REVERSED	|generic|II_973630_TX=10090_REVERSED|
"""index: 5478, intensity: 3192.0, mobility: 0.877"""	-0.475928	0.202282	1	SASFNKYDVLDFMVIAVASWTII	generic|tr_Q05BQ8_Q05BQ8_MOUSE_REVERSED	|generic|tr_A0A1W2P8G7_A0A1W2P8G7_MOUSE_REVERSED	|generic|sp_E9Q9K5_TRDN_MOUSE_REVERSED	|generic|sp_E9Q9K5-2_TRDN_MOUSE_REVERSED	|generic|sp_E9Q9K5-3_TRDN_MOUSE_REVERSED	|generic|sp_E9Q9K5-4_TRDN_MOUSE_REVERSED|
"""index: 21947, intensity: 3209.0, mobility: 0.895"""	-0.476359	0.202471	1	WRANLLTMQE	generic|tr_Q3UYS4_Q3UYS4_MOUSE_REVERSED	|generic|tr_O08614_O08614_MOUSE_REVERSED	|generic|tr_Q6P6L2_Q6P6L2_MOUSE_REVERSED	|generic|tr_E9Q6R7_E9Q6R7_MOUSE_REVERSED	|generic|tr_A0A1W2P8A5_A0A1W2P8A5_MOUSE_REVERSED	|generic|tr_Q3TR59_Q3TR59_MOUSE_REVERSED	|generic|tr_Q810I5_Q810I5_MOUSE_REVERSED	|generic|tr_A0A1W2P8G5_A0A1W2P8G5_MOUSE_REVERSED|
"""index: 30371, intensity: 27521.0, mobility: 1.273"""	-0.476409	0.202661	1	PVLKRRKRQILL	generic|IP_3480764_TX=10090_REVERSED	|generic|IP_3480757_TX=10090_REVERSED	|generic|IP_3480760_TX=10090_REVERSED|
"""index: 6862, intensity: 5490.0, mobility: 1.027"""	-0.476482	0.20285	1	LMHSHNIPSPFSCVLSFLLFV	generic|IP_1141492_TX=10090_REVERSED|
"""index: 18388, intensity: 2796.0, mobility: 0.947"""	-0.476518	0.20304	1	IPGLDLVRNYD	generic|tr_Q0VDQ3_Q0VDQ3_MOUSE_REVERSED	|generic|sp_Q9D733_GP2_MOUSE_REVERSED	|generic|tr_Q9CV56_Q9CV56_MOUSE_REVERSED	|generic|tr_A0A0R4J0B9_A0A0R4J0B9_MOUSE_REVERSED	|generic|tr_Q9CV52_Q9CV52_MOUSE_REVERSED|
"""index: 30452, intensity: 2802.0, mobility: 1.064"""	-0.477014	0.203229	1	QWVRCELYRDP	generic|IP_3485518_TX=10090_REVERSED|
"""index: 16449, intensity: 3073.0, mobility: 0.919"""	-0.477178	0.203466	1	HHGQKGLEASKKLSGIHIPSL	generic|IP_926704_TX=10090_REVERSED|
"""index: 22715, intensity: 3683.0, mobility: 0.951"""	-0.477282	0.203655	1	VQMLNKELEHLREDKDQLLK	generic|sp_Q9WVQ0_PMFBP_MOUSE__II_3504821_REVERSED|
"""index: 18748, intensity: 5656.0, mobility: 0.900"""	-0.477589	0.203796	1	VAMPQTSRMLA	generic|IP_874406_TX=10090_REVERSED|
"""index: 16996, intensity: 2594.0, mobility: 1.239"""	-0.477907	0.203985	1	RQLEELQITPESLGRCLPM	generic|IP_1027208_TX=10090_REVERSED|
"""index: 4455, intensity: 8790.0, mobility: 0.836"""	-0.47798	0.204222	1	TSSTLLAWRSVGGQRI	generic|chr3_1_96188142_96188423_ENSMUST00000133665_REVERSED|
"""index: 17956, intensity: 4248.0, mobility: 0.970"""	-0.478021	0.204459	1	FNAMSFGTDTQQSSHQMIDAGGVKHLAFR	generic|tr_D3Z678_D3Z678_MOUSE_REVERSED	|generic|tr_F6PZL4_F6PZL4_MOUSE_REVERSED	|generic|tr_A0A087WSB3_A0A087WSB3_MOUSE_REVERSED|
"""index: 4375, intensity: 12975.0, mobility: 0.869"""	-0.47813	0.204599	1	LFMTNLIYYLYSVIHHGESLWRV	generic|IP_3479099_TX=10090_REVERSED|
"""index: 11570, intensity: 4098.0, mobility: 0.972"""	-0.478308	0.204739	1	VHQISVGEGAGADPAEHLPLTEEPREK	generic|IP_920844_TX=10090_REVERSED|
"""index: 25498, intensity: 2934.0, mobility: 1.044"""	-0.478723	0.204922	1	PVGARVLSHLMHR	generic|sp_Q61749_EI2BD_MOUSE__chr5_-1_31190578_31190658_ENSMUST00000200929__II_944293_REVERSED	|generic|sp_Q61749-2_EI2BD_MOUSE__chr5_-1_31190578_31190658_ENSMUST00000200929__II_944293_REVERSED	|generic|tr_D3Z780_D3Z780_MOUSE__chr5_-1_31190578_31190658_ENSMUST00000200929__II_944293_REVERSED	|generic|II_944288_TX=10090_REVERSED	|generic|tr_F7CPG6_F7CPG6_MOUSE__chr5_-1_31190578_31190658_ENSMUST00000200929_REVERSED|
"""index: 15294, intensity: 3419.0, mobility: 0.927"""	-0.47895	0.204922	1	EREPVVAWVEL	generic|sp_Q80W14-2_PR40B_MOUSE__II_1083044_REVERSED	|generic|tr_D3Z4N6_D3Z4N6_MOUSE__chr15_1_99316503_99316553_ENSMUST00000150636_REVERSED	|generic|sp_Q80W14_PR40B_MOUSE__chr15_1_99316503_99316553_ENSMUST00000150636_REVERSED	|generic|sp_Q80W14-3_PR40B_MOUSE__chr15_1_99316503_99316553_ENSMUST00000150636_REVERSED	|generic|tr_E9QMI6_E9QMI6_MOUSE_REVERSED	|generic|tr_E9QP07_E9QP07_MOUSE__chr15_1_99316503_99316553_ENSMUST00000150636_REVERSED	|generic|tr_A0A0R4J1S2_A0A0R4J1S2_MOUSE__chr15_1_99316503_99316553_ENSMUST00000150636_REVERSED|
"""index: 9695, intensity: 4575.0, mobility: 0.954"""	-0.47941	0.205159	1	EIWDIFASVRTFVTPKRLTNCGLSSVFST	generic|sp_Q9CQ52_CEL3B_MOUSE_REVERSED|
"""index: 17905, intensity: 90241.0, mobility: 0.933"""	-0.479487	0.205347	1	ETLTDMTTVKMIVTTMRTAMRT	generic|IP_1075216_TX=10090_REVERSED|
"""index: 1425, intensity: 3549.0, mobility: 0.879"""	-0.47967	0.205535	1	YLVLAQHEW	generic|tr_Q91X04_Q91X04_MOUSE_REVERSED	|generic|tr_Q2TAY4_Q2TAY4_MOUSE_REVERSED|
"""index: 9933, intensity: 4876.0, mobility: 1.017"""	-0.479953	0.205771	1	WAAGHPPHRSWGALVCSRPGSCVR	generic|IP_3480154_TX=10090_REVERSED|
"""index: 23280, intensity: 5596.0, mobility: 0.968"""	-0.480269	0.206008	1	TPQRLSSSATAVVACIAKMKETAM	generic|IP_883509_TX=10090_REVERSED|
"""index: 9162, intensity: 4541.0, mobility: 0.845"""	-0.480509	0.206244	1	FSFNQIAET	generic|tr_A2RRR3_A2RRR3_MOUSE__chr9_1_113918001_113918081_ENSMUST00000215022_REVERSED	|generic|tr_E9Q8N5_E9Q8N5_MOUSE__chr9_1_113918001_113918081_ENSMUST00000215022_REVERSED	|generic|tr_Q08EB6_Q08EB6_MOUSE__chr9_1_113918001_113918081_ENSMUST00000215022_REVERSED	|generic|tr_B9EJA4_B9EJA4_MOUSE__chr9_1_113918001_113918081_ENSMUST00000215022_REVERSED	|generic|tr_Q08EB5_Q08EB5_MOUSE__chr9_1_113918001_113918081_ENSMUST00000215022_REVERSED	|generic|sp_Q8BRT1_CLAP2_MOUSE__chr9_1_113918001_113918081_ENSMUST00000215022_REVERSED	|generic|tr_F7DCH5_F7DCH5_MOUSE__chr9_1_113918001_113918081_ENSMUST00000215022_REVERSED|
"""index: 3504, intensity: 3792.0, mobility: 0.889"""	-0.480609	0.206481	1	PTPAPEPQPPH	generic|IP_924379_TX=10090_REVERSED|
"""index: 8840, intensity: 8462.0, mobility: 0.922"""	-0.480639	0.206619	1	ELFCIQSEPLRKMLRGMFFESGFLESP	generic|tr_Q14CI2_Q14CI2_MOUSE_REVERSED	|generic|sp_Q50L43_PA24D_MOUSE_REVERSED	|generic|tr_Q14DK8_Q14DK8_MOUSE_REVERSED|
"""index: 25811, intensity: 5896.0, mobility: 0.956"""	-0.48118	0.206856	1	YHRSTRRSL	generic|chr2_1_72045142_72045252_ENSMUST00000090826_REVERSED	|generic|chr2_1_72045130_72045252_ENSMUST00000090826_REVERSED|
"""index: 5516, intensity: 2830.0, mobility: 1.143"""	-0.481235	0.206994	1	WYRSRNETEKERER	generic|sp_Q9JKZ2_SC5A3_MOUSE__II_1073485_REVERSED|
"""index: 30045, intensity: 11889.0, mobility: 1.573"""	-0.481749	0.207035	1	LSRPSMLIRRRRRRPLKPNKGWILP	generic|chr4_-1_6722155_6741344_ENSMUST00000039987__IP_966999_TX=10090_REVERSED|
"""index: 8446, intensity: 10149.0, mobility: 0.854"""	-0.482535	0.207173	1	LCVPNWDCPP	generic|IP_1138054_TX=10090_REVERSED|
"""index: 19899, intensity: 5953.0, mobility: 0.938"""	-0.4827	0.20736	1	VIHPLPRWM	generic|IP_834619_TX=10090_REVERSED	|generic|IP_834648_TX=10090_REVERSED|
"""index: 22512, intensity: 2683.0, mobility: 0.944"""	-0.482713	0.207596	1	PFNEPLRRPR	generic|chr2_-1_102451314_102451547_ENSMUST00000099678_REVERSED|
"""index: 17023, intensity: 5438.0, mobility: 0.833"""	-0.482784	0.207734	1	YAVHNEVSVYLCYY	generic|IP_1071249_TX=10090_REVERSED|
"""index: 14773, intensity: 5137.0, mobility: 0.931"""	-0.482889	0.20797	1	TGFLLAVATLHSVCTSFTKARRGSSKMR	generic|tr_Q7TQQ2_Q7TQQ2_MOUSE_REVERSED	|generic|tr_Q8VG66_Q8VG66_MOUSE_REVERSED	|generic|tr_B9EKD0_B9EKD0_MOUSE_REVERSED|
"""index: 29351, intensity: 6543.0, mobility: 0.909"""	-0.482904	0.208157	1	IVNRSFYHK	generic|IP_848325_TX=10090_REVERSED|
"""index: 5229, intensity: 2989.0, mobility: 0.870"""	-0.483069	0.208343	1	HVATTPPSAPSDPGKH	generic|IP_924087_TX=10090_REVERSED|
"""index: 13787, intensity: 3653.0, mobility: 1.033"""	-0.483315	0.20853	1	ERQDRGGAGGRDLAP	generic|chr11_-1_23496778_23497846_ENSMUST00000109539__IP_1138505_TX=10090_REVERSED|
"""index: 25122, intensity: 10713.0, mobility: 1.019"""	-0.483407	0.208765	1	AFLRGQPVLSLSL	generic|sp_Q8K045_PKN3_MOUSE__II_1012339_REVERSED	|generic|tr_Q3UQS3_Q3UQS3_MOUSE__II_1012339_REVERSED	|generic|II_1012352_TX=10090_REVERSED|
"""index: 8033, intensity: 6821.0, mobility: 1.073"""	-0.483624	0.208952	1	TEQQWWQRRRRQLRQQQSRGEEKNAMSRSCAPLFYLYDY	generic|chr15_-1_76075766_76077749_ENSMUST00000100527__IP_1084048_TX=10090_REVERSED|
"""index: 10500, intensity: 5683.0, mobility: 0.906"""	-0.483919	0.209089	1	RHPRLCLLLFALAAAGVTREAEAEEVVEM	generic|chr2_-1_22953570_22957119_ENSMUST00000123948_REVERSED|
"""index: 29152, intensity: 10411.0, mobility: 1.102"""	-0.484093	0.209324	1	PLMTQPILTGELPLH	generic|II_1000602_TX=10090_REVERSED	|generic|II_1000602_TX=10090_REVERSED|
"""index: 26684, intensity: 3316.0, mobility: 1.065"""	-0.484208	0.209412	1	WLIPPFAGKPVQY	generic|IP_926115_TX=10090_REVERSED|
"""index: 16064, intensity: 3008.0, mobility: 1.066"""	-0.484448	0.209548	1	EFLALAQMDIVNGLL	generic|IP_1030640_TX=10090_REVERSED|
"""index: 20232, intensity: 3506.0, mobility: 0.912"""	-0.484664	0.209734	1	TMPIQPSWGAPHGCVPGHGMSLT	generic|IP_933654_TX=10090_REVERSED|
"""index: 8210, intensity: 3603.0, mobility: 0.949"""	-0.484996	0.20992	1	VEICTFKGTNYHKTCYGLEKEEKLI	generic|tr_Q3UTL8_Q3UTL8_MOUSE_REVERSED|
"""index: 22552, intensity: 2623.0, mobility: 1.059"""	-0.485402	0.210155	1	GNPLLSSV	generic|IP_910736_TX=10090_REVERSED	|generic|IP_965941_TX=10090_REVERSED|
"""index: 25445, intensity: 4148.0, mobility: 1.109"""	-0.485698	0.21039	1	DARAVEEMLSGACDQVPRPESNWPESGGR	generic|sp_Q9JJB1-2_T191C_MOUSE__chr16_1_17277543_17277596_ENSMUST00000232092__II_1079878_REVERSED	|generic|sp_Q9JJB1_T191C_MOUSE__chr16_1_17277531_17277596_ENSMUST00000232092__II_1079875_REVERSED	|generic|tr_A0A338P7A9_A0A338P7A9_MOUSE__chr16_1_17277531_17277596_ENSMUST00000232092__II_1079875_REVERSED	|generic|II_1079876_TX=10090_REVERSED	|generic|tr_A0A338P6N9_A0A338P6N9_MOUSE__chr16_1_17277564_17277596_ENSMUST00000232092_REVERSED|
"""index: 10703, intensity: 13787.0, mobility: 1.042"""	-0.485735	0.210625	1	PEDPSGGQKRKKKKTRFDATTWTKWTRRMQKMGNGFGFGFRS	generic|tr_A0A494B9L0_A0A494B9L0_MOUSE__chr17_-1_32321492_32321734_ENSMUST00000236039_REVERSED	|generic|tr_A0A494BBL1_A0A494BBL1_MOUSE__chr17_-1_32334584_32334691_ENSMUST00000235614_REVERSED	|generic|tr_Q5RL57_Q5RL57_MOUSE__chr17_-1_32321492_32321734_ENSMUST00000236039_REVERSED	|generic|tr_A0A494BAS2_A0A494BAS2_MOUSE_REVERSED	|generic|tr_Q3TLG2_Q3TLG2_MOUSE__chr17_-1_32321492_32321734_ENSMUST00000236039_REVERSED	|generic|sp_Q9R0L7_AKP8L_MOUSE__chr17_-1_32321492_32321734_ENSMUST00000236039_REVERSED	|generic|tr_Q9D0K8_Q9D0K8_MOUSE__chr17_-1_32334584_32334691_ENSMUST00000235614_REVERSED|
"""index: 28794, intensity: 4238.0, mobility: 0.845"""	-0.485818	0.210811	1	SPCDLTPTPTTRTDK	generic|chr2_-1_136116173_136116271_ENSMUST00000035264_REVERSED	|generic|chr2_-1_136101015_136116262_ENSMUST00000035264_REVERSED|
"""index: 7934, intensity: 32594.0, mobility: 0.878"""	-0.486149	0.210835	1	DEIERIEMGGKAGATQSSLGSITSVNGKK	generic|sp_Q9EPN1_NBEA_MOUSE__chr3_-1_55723135_55723236_ENSMUST00000198259_REVERSED	|generic|sp_Q9EPN1-3_NBEA_MOUSE__chr3_-1_55723135_55723236_ENSMUST00000198259_REVERSED	|generic|sp_Q9EPN1-4_NBEA_MOUSE__chr3_-1_55723135_55723236_ENSMUST00000198259_REVERSED|
"""index: 17257, intensity: 4477.0, mobility: 0.962"""	-0.486682	0.210835	1	ACGGQPGYKHPYNIDDEHYIVSHFPLIRDK	generic|sp_O35598_ADA10_MOUSE__II_847529_REVERSED	|generic|tr_E9PYF2_E9PYF2_MOUSE_REVERSED	|generic|tr_Q6NZC0_Q6NZC0_MOUSE_REVERSED|
"""index: 7992, intensity: 7193.0, mobility: 0.905"""	-0.487188	0.211069	1	YQKQEEHYQEKSEMNQELLMQ	generic|sp_Q6VGS5_DAPLE_MOUSE__chr4_-1_126744893_126744925_ENSMUST00000030637_REVERSED	|generic|sp_Q6VGS5-2_DAPLE_MOUSE__chr4_-1_126744893_126744925_ENSMUST00000030637_REVERSED	|generic|tr_Q80XQ1_Q80XQ1_MOUSE_REVERSED	|generic|tr_Q69ZH8_Q69ZH8_MOUSE__chr4_-1_126744893_126744925_ENSMUST00000030637_REVERSED|
"""index: 9520, intensity: 16379.0, mobility: 1.032"""	-0.487192	0.211304	1	MSYVLPNLMPIVMTYFVSTVK	generic|tr_Q8VFX4_Q8VFX4_MOUSE_REVERSED	|generic|tr_Q7TQR6_Q7TQR6_MOUSE_REVERSED|
"""index: 12116, intensity: 4028.0, mobility: 0.965"""	-0.487227	0.211538	1	QLLAGDDLLPGKYGLDELSELIDTEMLD	generic|sp_Q3TJZ6_FA98A_MOUSE__chr17_-1_75547603_75547746_ENSMUST00000141969__II_3460532_REVERSED	|generic|II_2520565_TX=10090_REVERSED	|generic|tr_A0A3Q4EBV4_A0A3Q4EBV4_MOUSE__chr17_-1_75547603_75547746_ENSMUST00000141969_REVERSED	|generic|tr_Q8BL36_Q8BL36_MOUSE__chr17_-1_75547603_75547746_ENSMUST00000141969_REVERSED|
"""index: 3866, intensity: 4875.0, mobility: 0.835"""	-0.487237	0.211773	1	EFAELAGQTKFSHGDLA	generic|tr_Q5SYK1_Q5SYK1_MOUSE_REVERSED	|generic|tr_Q32MU3_Q32MU3_MOUSE_REVERSED|
"""index: 12545, intensity: 3501.0, mobility: 0.873"""	-0.487245	0.211908	1	KRKQCGWTSSMWHFSNLLFLFSFI	generic|IP_916577_TX=10090_REVERSED|
"""index: 20678, intensity: 4697.0, mobility: 0.866"""	-0.487378	0.212143	1	AWSPPLKW	generic|sp_O88186_GPIX_MOUSE_REVERSED|
"""index: 10335, intensity: 5488.0, mobility: 1.065"""	-0.487789	0.212362	1	LYMFIVTGYFITVATLHSACTSF	generic|tr_Q8VEV8_Q8VEV8_MOUSE_REVERSED|
"""index: 2092, intensity: 2773.0, mobility: 0.978"""	-0.487879	0.212362	1	LWTTPTSAQSDNR	generic|chr16_-1_23496080_23496166_ENSMUST00000089883_REVERSED|
"""index: 14864, intensity: 4051.0, mobility: 0.835"""	-0.488507	0.212597	1	INVPSFVIN	generic|IP_1111347_TX=10090_REVERSED|
"""index: 18123, intensity: 3139.0, mobility: 1.071"""	-0.488543	0.212781	1	HTARTEAQGRPNQNPTLIHQMQQHHRHLLLVMSVSTWVMISM	generic|IP_875305_TX=10090_REVERSED|
"""index: 9732, intensity: 6759.0, mobility: 0.874"""	-0.488877	0.212965	1	TTETQIKELGHWH	generic|IP_833569_TX=10090_REVERSED|
"""index: 15853, intensity: 5145.0, mobility: 1.043"""	-0.488911	0.213199	1	CKYPREGTHIRQHIKLINKENFCKECESCKYPKE	generic|tr_H3BLB0_H3BLB0_MOUSE_REVERSED	|generic|tr_Q32P14_Q32P14_MOUSE_REVERSED|
"""index: 23663, intensity: 4449.0, mobility: 0.885"""	-0.488979	0.213333	1	EQIYNLSHRAVQSKLGEVSAQFQ	generic|sp_Q3TYD6_LMTK2_MOUSE_REVERSED|
"""index: 9619, intensity: 4496.0, mobility: 0.944"""	-0.489092	0.213567	1	ENPDDLKQLTAYKHAELLKGD	generic|sp_Q80T03_MUC6_MOUSE_REVERSED	|generic|tr_Q80Z18_Q80Z18_MOUSE_REVERSED	|generic|tr_Q0VAV1_Q0VAV1_MOUSE_REVERSED	|generic|tr_A0A087WR59_A0A087WR59_MOUSE_REVERSED	|generic|tr_F8WIM6_F8WIM6_MOUSE_REVERSED|
"""index: 10570, intensity: 7763.0, mobility: 1.044"""	-0.489163	0.213701	1	PSPSAPSSPLRRERDWDRDR	generic|tr_Q8C8P2_Q8C8P2_MOUSE__chr4_-1_131991207_131991260_ENSMUST00000238852__II_996376_REVERSED	|generic|tr_A2AUK5_A2AUK5_MOUSE__chr4_-1_131991207_131991260_ENSMUST00000238852__II_996372_REVERSED	|generic|tr_E9PV14_E9PV14_MOUSE__chr4_-1_131991207_131991260_ENSMUST00000238852__II_996372_REVERSED	|generic|tr_B6ZHC9_B6ZHC9_MOUSE__chr4_-1_131991207_131991260_ENSMUST00000238852__II_996372_REVERSED	|generic|tr_A2AUK8_A2AUK8_MOUSE__chr4_-1_131991207_131991260_ENSMUST00000238852__II_996372_REVERSED	|generic|tr_A2AUK7_A2AUK7_MOUSE__chr4_-1_131991207_131991260_ENSMUST00000238852__II_996372_REVERSED	|generic|sp_Q9Z2H5_E41L1_MOUSE__chr4_-1_131991207_131991260_ENSMUST00000238852__II_996372_REVERSED	|generic|sp_Q9Z2H5-2_E41L1_MOUSE__chr4_-1_131991207_131991260_ENSMUST00000238852__II_996372_REVERSED	|generic|sp_Q9Z2H5-3_E41L1_MOUSE__chr4_-1_131991207_131991260_ENSMUST00000238852__II_996372_REVERSED|
"""index: 8810, intensity: 2820.0, mobility: 0.806"""	-0.489316	0.213935	1	PLTELPSGQVTYVFGM	generic|IP_1146170_TX=10090_REVERSED|
"""index: 22650, intensity: 4580.0, mobility: 0.958"""	-0.489349	0.214069	1	FYHTDDKYYVINELDIGTAERLEQFF	generic|sp_Q8CJ19_MICA3_MOUSE__chr6_-1_121026962_121027090_ENSMUST00000203254__II_912188_REVERSED	|generic|sp_Q8CJ19-3_MICA3_MOUSE__chr6_-1_121026962_121027090_ENSMUST00000203254__II_912197_REVERSED	|generic|tr_A0A5F8MPU7_A0A5F8MPU7_MOUSE__chr6_-1_121026962_121027090_ENSMUST00000203254_REVERSED	|generic|tr_A0A5F8MPN4_A0A5F8MPN4_MOUSE__chr6_-1_121026962_121027090_ENSMUST00000203254_REVERSED	|generic|sp_Q8CJ19-2_MICA3_MOUSE__chr6_-1_121026962_121027090_ENSMUST00000203254_REVERSED	|generic|tr_A0A5F8MPF3_A0A5F8MPF3_MOUSE__chr6_-1_121026962_121027090_ENSMUST00000203254_REVERSED	|generic|tr_A0A0N4SVV2_A0A0N4SVV2_MOUSE__chr6_-1_121026962_121027090_ENSMUST00000203254_REVERSED	|generic|tr_A0A0N4SWA5_A0A0N4SWA5_MOUSE__chr6_-1_121026962_121027090_ENSMUST00000203254_REVERSED|
"""index: 2191, intensity: 3093.0, mobility: 0.919"""	-0.489921	0.214302	1	RAEWWDYETNNLIHFKEG	generic|tr_Q6GTF2_Q6GTF2_MOUSE_REVERSED	|generic|sp_P14234_FGR_MOUSE_REVERSED|
"""index: 5314, intensity: 3213.0, mobility: 0.748"""	-0.489987	0.214536	1	TSTIPGLV	generic|IP_883652_TX=10090_REVERSED|
"""index: 17670, intensity: 2559.0, mobility: 1.165"""	-0.490004	0.21472	1	KHVDDELKAVQTQYMQ	generic|sp_A6PWD2_FHAD1_MOUSE_REVERSED	|generic|sp_A6PWD2-4_FHAD1_MOUSE_REVERSED|
"""index: 22852, intensity: 4344.0, mobility: 1.088"""	-0.49013	0.214953	1	REREEIQAPDLLATMSRLFNTKPGHSVAMEL	generic|sp_Q6NS45_CCD66_MOUSE__II_3479870_REVERSED	|generic|sp_Q6NS45-2_CCD66_MOUSE__II_3479870_REVERSED	|generic|sp_Q6NS45-3_CCD66_MOUSE__II_3479870_REVERSED|
"""index: 22666, intensity: 40156.0, mobility: 0.894"""	-0.490212	0.215137	1	SRASVSRVVF	generic|sp_Q4ACU6-12_SHAN3_MOUSE__chr15_1_89558054_89558323_ENSMUST00000039074__II_3483086_REVERSED	|generic|sp_Q4ACU6_SHAN3_MOUSE__chr15_1_89558054_89558323_ENSMUST00000039074__II_3483086_REVERSED	|generic|sp_Q4ACU6-3_SHAN3_MOUSE__chr15_1_89558054_89558323_ENSMUST00000039074__II_3483086_REVERSED	|generic|sp_Q4ACU6-7_SHAN3_MOUSE__chr15_1_89558054_89558323_ENSMUST00000039074__II_3483086_REVERSED	|generic|sp_Q4ACU6-8_SHAN3_MOUSE__chr15_1_89558054_89558323_ENSMUST00000039074__II_3483086_REVERSED	|generic|sp_Q4ACU6-9_SHAN3_MOUSE__chr15_1_89558054_89558323_ENSMUST00000039074__II_3483086_REVERSED	|generic|sp_Q4ACU6-10_SHAN3_MOUSE__chr15_1_89558054_89558323_ENSMUST00000039074__II_3483086_REVERSED	|generic|sp_Q4ACU6-11_SHAN3_MOUSE__chr15_1_89558054_89558323_ENSMUST00000039074__II_3483086_REVERSED	|generic|tr_A0A571BEU3_A0A571BEU3_MOUSE__chr15_1_89558054_89558323_ENSMUST00000039074_REVERSED	|generic|tr_A0A088DEG3_A0A088DEG3_MOUSE_REVERSED|
"""index: 20361, intensity: 5029.0, mobility: 0.915"""	-0.490331	0.21532	1	IEMAEVLYDERIIHEVRI	generic|tr_Q8BHC2_Q8BHC2_MOUSE__chr8_-1_109682594_109682773_ENSMUST00000212562__II_3454909_REVERSED	|generic|sp_Q9CX00_IST1_MOUSE__chr8_-1_109682594_109682773_ENSMUST00000212562_REVERSED|
"""index: 15073, intensity: 3738.0, mobility: 1.143"""	-0.490451	0.215503	1	SFRRDQQVISNKLRVVMSVSSESSSECTDRH	generic|sp_P0CAX8_TGAP1_MOUSE_REVERSED|
"""index: 4925, intensity: 4235.0, mobility: 0.878"""	-0.490624	0.215686	1	KRVTHPAMRASTSAPSSRGM	generic|chr19_-1_57132906_57134615_ENSMUST00000079360_REVERSED|
"""index: 22731, intensity: 4140.0, mobility: 0.812"""	-0.490877	0.21592	1	SCLGLELFIFIDRRE	generic|IP_1108524_TX=10090_REVERSED|
"""index: 10325, intensity: 46811.0, mobility: 0.969"""	-0.490892	0.216153	1	EAGADGWKIKTPNGKQIIPVAKRNIVLKRNEGMITSH	generic|IP_1078959_TX=10090_REVERSED|
"""index: 16739, intensity: 2767.0, mobility: 1.044"""	-0.490997	0.216387	1	ERDINPLPTRWFMFSSFELN	generic|tr_Q148S3_Q148S3_MOUSE__chr8_-1_107412914_107413135_ENSMUST00000169311__II_858786_REVERSED|
"""index: 4509, intensity: 3750.0, mobility: 0.952"""	-0.491124	0.21662	1	FESPKCPEICE	generic|IP_2483996_TX=10090_REVERSED|
"""index: 27673, intensity: 9353.0, mobility: 0.895"""	-0.491255	0.216803	1	QFIVQIMNLLLCKL	generic|sp_A7XUY5_SKIT5_MOUSE_REVERSED	|generic|sp_A7XUY5-2_SKIT5_MOUSE_REVERSED	|generic|tr_E9Q072_E9Q072_MOUSE_REVERSED	|generic|tr_E9Q4T3_E9Q4T3_MOUSE_REVERSED|
"""index: 12553, intensity: 3756.0, mobility: 0.838"""	-0.491543	0.217036	1	DVCSVEEVEKGSIIKP	generic|tr_A2AQH3_A2AQH3_MOUSE_REVERSED	|generic|tr_Q3UST3_Q3UST3_MOUSE_REVERSED	|generic|sp_Q9ERH7_HIPK3_MOUSE_REVERSED	|generic|tr_A2RRJ7_A2RRJ7_MOUSE_REVERSED	|generic|tr_O35694_O35694_MOUSE_REVERSED|
"""index: 18009, intensity: 503674.0, mobility: 0.937"""	-0.491573	0.21727	1	GPQAAPAAAWPPASSPDPLAPALPTPGG	generic|IP_1052583_TX=10090_REVERSED|
"""index: 7350, intensity: 3056.0, mobility: 0.919"""	-0.491703	0.217503	1	YSSLGLSSISNQVQGASLQCTLK	generic|tr_A0A0J9YTQ3_A0A0J9YTQ3_MOUSE_REVERSED	|generic|sp_Q7TQ07_DPOLN_MOUSE_REVERSED	|generic|sp_Q7TQ07-2_DPOLN_MOUSE_REVERSED	|generic|tr_B7ZNQ7_B7ZNQ7_MOUSE_REVERSED	|generic|tr_B2RUE2_B2RUE2_MOUSE_REVERSED	|generic|tr_A0A0R4J0E3_A0A0R4J0E3_MOUSE_REVERSED	|generic|tr_A0A0J9YVA9_A0A0J9YVA9_MOUSE_REVERSED|
"""index: 11226, intensity: 20234.0, mobility: 0.936"""	-0.491854	0.217635	1	ASPISVILHRYQIRWSEVAFLASLTRM	generic|IP_827562_TX=10090_REVERSED|
"""index: 13701, intensity: 3152.0, mobility: 1.058"""	-0.491939	0.217817	1	APRIAMHHEGPFKKLWVWDGEYLGVNTSEQPQSPV	generic|tr_Q8C8X5_Q8C8X5_MOUSE__II_1134117_REVERSED	|generic|sp_P52785_GUC2E_MOUSE_REVERSED|
"""index: 14797, intensity: 5214.0, mobility: 0.907"""	-0.492013	0.21805	1	GMCLVLKVFRSTFLYM	generic|IP_882122_TX=10090_REVERSED|
"""index: 19999, intensity: 4940.0, mobility: 0.845"""	-0.49215	0.218284	1	MLGGKLGKLQASASTHLN	generic|IP_925997_TX=10090_REVERSED|
"""index: 16547, intensity: 3595.0, mobility: 0.894"""	-0.492165	0.218415	1	VTQVQQVQQQVPVQQVVQTPV	generic|tr_G5E890_G5E890_MOUSE__chr19_-1_27867509_27867610_ENSMUST00000173863__II_1046612_REVERSED	|generic|sp_P48381_RFX3_MOUSE__chr19_-1_27867509_27867610_ENSMUST00000173863__II_1046612_REVERSED	|generic|tr_G3UZZ6_G3UZZ6_MOUSE__chr19_-1_27867509_27867610_ENSMUST00000173863_REVERSED	|generic|tr_G3UWP0_G3UWP0_MOUSE__chr19_-1_27867509_27867610_ENSMUST00000173863_REVERSED	|generic|sp_P48381-2_RFX3_MOUSE__chr19_-1_27867509_27867610_ENSMUST00000173863_REVERSED|
"""index: 8352, intensity: 3232.0, mobility: 0.777"""	-0.4923	0.218474	1	RMKMRKMKMKKKRVMRM	generic|IP_947818_TX=10090_REVERSED	|generic|IP_947818_TX=10090_REVERSED|
"""index: 28347, intensity: 3686.0, mobility: 0.980"""	-0.492658	0.218474	1	NWRGSLQAAFRS	generic|tr_Q08EF0_Q08EF0_MOUSE_REVERSED|
"""index: 16571, intensity: 5034.0, mobility: 0.812"""	-0.493268	0.218706	1	GSMLESGKKNQTHVGC	generic|IP_1076465_TX=10090_REVERSED|
"""index: 9226, intensity: 2732.0, mobility: 0.737"""	-0.493348	0.218866	1	DLGSNLPP	generic|sp_Q80VR3_ST1C1_MOUSE_REVERSED|
"""index: 4293, intensity: 2809.0, mobility: 0.799"""	-0.49356	0.218866	1	RYHVGNMAKCNTKIH	generic|IP_1149003_TX=10090_REVERSED|
"""index: 4770, intensity: 4501.0, mobility: 0.789"""	-0.494152	0.219048	1	PEAGQELKFIVEPK	generic|sp_Q02525_ZFP39_MOUSE_REVERSED|
"""index: 8647, intensity: 4747.0, mobility: 1.207"""	-0.494402	0.21928	1	RFHCLQGRRRQFRCGHAHGRPRPWQQHCARLERHGER	generic|IP_1107490_TX=10090_REVERSED|
"""index: 12869, intensity: 2983.0, mobility: 0.972"""	-0.494594	0.219308	1	AKRMLCLCYAWPSRYFCTWSPGTTKTNLLEL	generic|IP_1013953_TX=10090_REVERSED|
"""index: 7308, intensity: 2608.0, mobility: 0.846"""	-0.495215	0.21954	1	QLDFQGSSVYIGQRMRGLIQ	generic|IP_828714_TX=10090_REVERSED|
"""index: 23625, intensity: 3948.0, mobility: 0.915"""	-0.495318	0.219773	1	LGLKERQMKSSLRNRH	generic|chr6_1_59209915_59210061_ENSMUST00000062626_REVERSED|
"""index: 12370, intensity: 2651.0, mobility: 1.046"""	-0.495351	0.220005	1	QLSSMRDPDSPHPPCRPKPLAQVGLEPRAWP	generic|IP_953070_TX=10090_REVERSED|
"""index: 8778, intensity: 6852.0, mobility: 1.189"""	-0.495352	0.220237	1	LWVPRWRGCPLHTHPAW	generic|IP_1125395_TX=10090_REVERSED|
"""index: 19611, intensity: 5674.0, mobility: 1.031"""	-0.495452	0.220367	1	LMVQNQQIQLIHT	generic|chr3_-1_59219916_59220080_ENSMUST00000196583_REVERSED|
"""index: 17435, intensity: 5895.0, mobility: 0.894"""	-0.496044	0.220598	1	TRYAQKRL	generic|sp_Q8C1F4_CGAT2_MOUSE__II_908310_REVERSED|
"""index: 22171, intensity: 2728.0, mobility: 1.089"""	-0.496058	0.22083	1	LAMPRTQFTVPGANHNRTPPGSAAPAPGAR	generic|chr17_-1_35909845_35910042_ENSMUST00000061052_REVERSED|
"""index: 14368, intensity: 2860.0, mobility: 1.132"""	-0.496113	0.22096	1	HLFMVYRHLKLTVTGYVTAFGLLRAW	generic|chr2_1_21746685_21746855_ENSMUST00000155760_REVERSED|
"""index: 10734, intensity: 3586.0, mobility: 1.007"""	-0.496394	0.221192	1	GWPKEPLTERHQ	generic|IP_966271_TX=10090_REVERSED	|generic|IP_966259_TX=10090_REVERSED|
"""index: 30314, intensity: 15368.0, mobility: 1.331"""	-0.496439	0.221424	1	KKQKKKKLNKHI	generic|IP_1128996_TX=10090_REVERSED|
"""index: 12357, intensity: 4459.0, mobility: 0.992"""	-0.496457	0.221604	1	QQKQFLCSSSVKTPKNTQKLCHEYKVQNKG	generic|tr_A0A1Y7VKW1_A0A1Y7VKW1_MOUSE_REVERSED	|generic|sp_Q8CDW1_F228A_MOUSE_REVERSED	|generic|sp_Q8CDW1-2_F228A_MOUSE_REVERSED|
"""index: 21690, intensity: 4892.0, mobility: 0.843"""	-0.496604	0.221836	1	TERGTKANI	generic|sp_Q8K4C5_IL17C_MOUSE_REVERSED	|generic|tr_A0A0R4J0P4_A0A0R4J0P4_MOUSE_REVERSED|
"""index: 19808, intensity: 5071.0, mobility: 1.182"""	-0.496727	0.222068	1	PQSCRMIVMKNEPHIWSLVTAAALLECRSRNS	generic|tr_Q5DTJ6_Q5DTJ6_MOUSE__II_834863_REVERSED|
"""index: 15908, intensity: 3423.0, mobility: 1.163"""	-0.496793	0.222248	1	GGYRAKWS	generic|IP_1050263_TX=10090_REVERSED|
"""index: 15626, intensity: 4154.0, mobility: 1.005"""	-0.496975	0.222428	1	QRHREETPGSKGRESFTPWTAKGPRPSPQTVMDASRS	generic|IP_1101216_TX=10090_REVERSED|
"""index: 12254, intensity: 3179.0, mobility: 0.965"""	-0.497201	0.222608	1	NMLMKGTRFDFTSLDMSGGLYRALQPK	generic|tr_D3YTR5_D3YTR5_MOUSE__II_1147377_REVERSED	|generic|sp_Q9Z2D8_MBD3_MOUSE__II_1147377_REVERSED	|generic|sp_Q9Z2D8-2_MBD3_MOUSE__II_1147377_REVERSED	|generic|tr_D3YTR4_D3YTR4_MOUSE__II_1147377_REVERSED|
"""index: 13433, intensity: 2785.0, mobility: 0.840"""	-0.497345	0.22284	1	VYLVQIKVTWKEGQRGWKDVAL	generic|IP_957531_TX=10090_REVERSED|
"""index: 3290, intensity: 3455.0, mobility: 0.862"""	-0.497393	0.223072	1	ILCFTRRVDSIGKKERGEYS	generic|tr_Q3U852_Q3U852_MOUSE_REVERSED|
"""index: 23314, intensity: 5171.0, mobility: 0.837"""	-0.49741	0.223276	1	LTTAQVMILIAH	generic|sp_Q4VBD2_TAPT1_MOUSE__chr5_-1_44204206_44204307_ENSMUST00000199374__II_940557_REVERSED	|generic|II_940561_TX=10090_REVERSED|
"""index: 18449, intensity: 7355.0, mobility: 0.829"""	-0.49748	0.223276	1	NGYSFLMHHRGQIF	generic|IP_904803_TX=10090_REVERSED|
"""index: 13695, intensity: 7285.0, mobility: 0.984"""	-0.498277	0.223353	1	VDTPQPAVQPWMPTQPSRLKLHGHWETYGRGGGSIMN	generic|tr_A0A0G2JEB7_A0A0G2JEB7_MOUSE_REVERSED|
"""index: 10433, intensity: 5706.0, mobility: 1.078"""	-0.49861	0.223584	1	DQLMQEPSPPVPIGQEKNQPSKEHWDQWFNHKYRQTMKK	generic|tr_D3Z420_D3Z420_MOUSE_REVERSED	|generic|tr_A0A2R8VHU0_A0A2R8VHU0_MOUSE_REVERSED|
"""index: 23610, intensity: 2845.0, mobility: 0.995"""	-0.498666	0.223815	1	MRWGKRKPQSDLPSSPFVGDF	generic|IP_980183_TX=10090_REVERSED|
"""index: 8113, intensity: 7860.0, mobility: 1.043"""	-0.499001	0.224046	1	YPVCRFAVGLGDREPLPPVKEM	generic|IP_1098364_TX=10090_REVERSED|
"""index: 8625, intensity: 3074.0, mobility: 1.311"""	-0.499114	0.224277	1	QTRLKEMYFCIFTEKTKVWLHSLDMSLIVLSRRPLWED	generic|IP_923673_TX=10090_REVERSED|
"""index: 11369, intensity: 5540.0, mobility: 0.946"""	-0.499213	0.224457	1	YQALGRFHEQYLMIPEISYGLLAAFNK	generic|tr_Q9DBH4_Q9DBH4_MOUSE__II_3482037_REVERSED|
"""index: 1188, intensity: 3640.0, mobility: 0.733"""	-0.499341	0.224636	1	TSAKHSPLYMTM	generic|chr7_-1_105756547_105756978_ENSMUST00000078482__IP_886652_TX=10090_REVERSED|
"""index: 26174, intensity: 7869.0, mobility: 0.925"""	-0.49948	0.224763	1	SAFLLSLLRQSQGK	generic|IP_1048467_TX=10090_REVERSED|
"""index: 12132, intensity: 5167.0, mobility: 1.062"""	-0.499748	0.22481	1	QNKHKFGSVHAQYQ	generic|sp_Q9R0B7_ZN346_MOUSE__chr13_1_55132320_55132394_ENSMUST00000162476__II_1109019_REVERSED	|generic|tr_E9PYN2_E9PYN2_MOUSE__chr13_1_55132320_55132394_ENSMUST00000162476__II_1109019_REVERSED	|generic|tr_E9Q7N8_E9Q7N8_MOUSE__chr13_1_55132320_55132394_ENSMUST00000162476_REVERSED|
"""index: 15760, intensity: 4219.0, mobility: 0.770"""	-0.500015	0.22481	1	QVTPVQHHDWPMNTICHLH	generic|IP_838463_TX=10090_REVERSED|
"""index: 2379, intensity: 4342.0, mobility: 0.940"""	-0.500539	0.224937	1	SFSTARNHRSLPEITHDESDDHKTIWSQDG	generic|tr_D7EYE4_D7EYE4_MOUSE_REVERSED	|generic|tr_G5E8W8_G5E8W8_MOUSE_REVERSED	|generic|tr_A2BI37_A2BI37_MOUSE_REVERSED|
"""index: 4510, intensity: 4166.0, mobility: 0.857"""	-0.500868	0.225012	1	TLLNERLELSALNYLNGINEPLS	generic|tr_Q571M3_Q571M3_MOUSE__II_846766_REVERSED	|generic|sp_Q80VQ1_LRRC1_MOUSE__II_846766_REVERSED	|generic|sp_Q80VQ1-2_LRRC1_MOUSE__II_846766_REVERSED	|generic|tr_G3X9W3_G3X9W3_MOUSE__II_846766_REVERSED	|generic|sp_Q80VQ1-3_LRRC1_MOUSE_REVERSED|
"""index: 10775, intensity: 63629.0, mobility: 1.154"""	-0.501314	0.225242	1	SRFAKVIERAMNLMVNIEEKTKMTVAIEPHDYELYGLEKMAH	generic|sp_Q6UJY2_SL9C1_MOUSE__II_1075124_REVERSED	|generic|II_1075122_TX=10090_REVERSED|
"""index: 16332, intensity: 3339.0, mobility: 0.907"""	-0.501409	0.225368	1	FHTRIYFSDGVRSQSWR	generic|sp_Q9QXY1_ZO3_MOUSE_REVERSED|
"""index: 15098, intensity: 6017.0, mobility: 0.940"""	-0.501554	0.225547	1	NLQNVTIVPLLPWCWSVYTFTLPCDPFSIRE	generic|IP_1117060_TX=10090_REVERSED|
"""index: 4527, intensity: 3942.0, mobility: 0.873"""	-0.501782	0.225673	1	RPPAQLGKGNGPPSAFICLGRD	generic|chr10_-1_91001023_91001121_ENSMUST00000159110__IP_1145602_TX=10090_REVERSED|
"""index: 29215, intensity: 2800.0, mobility: 1.290"""	-0.502151	0.225851	1	EKREQLGMARLFEEY	generic|tr_D3Z3A8_D3Z3A8_MOUSE__chr9_1_59908226_59908303_ENSMUST00000127933_REVERSED	|generic|sp_Q8C170_MYO9A_MOUSE__chr9_1_59908226_59908303_ENSMUST00000127933_REVERSED	|generic|sp_Q8C170-2_MYO9A_MOUSE__chr9_1_59908226_59908303_ENSMUST00000127933_REVERSED|
"""index: 10104, intensity: 2628.0, mobility: 1.109"""	-0.502237	0.226081	1	WRRICICSSVRYYY	generic|IP_3489563_TX=10090_REVERSED|
"""index: 18107, intensity: 6736.0, mobility: 0.837"""	-0.502338	0.226155	1	EVSFNWLNEVSLGDRCIQHWW	generic|IP_1046664_TX=10090_REVERSED|
"""index: 1748, intensity: 3111.0, mobility: 0.941"""	-0.502739	0.226333	1	NVTPQLSRSFCM	generic|IP_959408_TX=10090_REVERSED|
"""index: 14285, intensity: 3465.0, mobility: 1.108"""	-0.502906	0.226562	1	TAKSATVKRPLHQPRKHKNTNMMMRE	generic|IP_1040833_TX=10090_REVERSED|
"""index: 11360, intensity: 3898.0, mobility: 0.852"""	-0.503039	0.22674	1	QVLSLVSGNFVDSIVSRYSQEKRR	generic|sp_Q8C6M1_UBP20_MOUSE_REVERSED|
"""index: 5398, intensity: 4862.0, mobility: 0.803"""	-0.50329	0.22697	1	DGDRHLFAPLHAV	generic|IP_971575_TX=10090_REVERSED|
"""index: 23599, intensity: 5345.0, mobility: 0.941"""	-0.503429	0.2272	1	RGTTSFTTEGNRAGSTQQLMEGAM	generic|IP_3492211_TX=10090_REVERSED	|generic|IP_3492205_TX=10090_REVERSED	|generic|IP_3458312_TX=10090_REVERSED|
"""index: 23071, intensity: 2582.0, mobility: 1.076"""	-0.503435	0.227429	1	LTHLMSYLVTFVWT	generic|tr_Q7TRX8_Q7TRX8_MOUSE__II_3470366_REVERSED	|generic|tr_Q8VER5_Q8VER5_MOUSE_REVERSED|
"""index: 6508, intensity: 3750.0, mobility: 1.156"""	-0.503719	0.227659	1	CSFPKKVTHIRHPNQLASYQAFC	generic|tr_B2RQK9_B2RQK9_MOUSE_REVERSED	|generic|tr_B1ARH2_B1ARH2_MOUSE_REVERSED|
"""index: 6840, intensity: 5323.0, mobility: 0.772"""	-0.503741	0.227889	1	LCGQSSRLLRHPVL	generic|IP_1114119_TX=10090_REVERSED|
"""index: 20929, intensity: 5136.0, mobility: 0.911"""	-0.503744	0.228014	1	CFPPFVWFYRYMYLMTPT	generic|IP_989065_TX=10090_REVERSED|
"""index: 16307, intensity: 10224.0, mobility: 0.869"""	-0.504138	0.228243	1	RRKSTTRS	generic|chr11_1_95004694_95005037_ENSMUST00000038696__IP_1131964_TX=10090_REVERSED|
"""index: 5217, intensity: 3635.0, mobility: 0.958"""	-0.504375	0.228473	1	LLDRIRYFDQ	generic|sp_O35218_CPSF2_MOUSE_REVERSED|
"""index: 9920, intensity: 15579.0, mobility: 0.989"""	-0.504591	0.22865	1	IVAPKPTSSDSPKP	generic|sp_Q8C8R3-2_ANK2_MOUSE__chr3_-1_126934525_126934599_ENSMUST00000182271_REVERSED	|generic|sp_Q8C8R3-4_ANK2_MOUSE__chr3_-1_126934525_126934599_ENSMUST00000182271_REVERSED	|generic|sp_Q8C8R3-5_ANK2_MOUSE__chr3_-1_126934525_126934599_ENSMUST00000182271_REVERSED	|generic|tr_S4R2R5_S4R2R5_MOUSE__chr3_-1_126934525_126934599_ENSMUST00000182271_REVERSED	|generic|tr_S4R2F3_S4R2F3_MOUSE__chr3_-1_126934525_126934599_ENSMUST00000182271_REVERSED	|generic|sp_Q8C8R3_ANK2_MOUSE__chr3_-1_126934525_126934599_ENSMUST00000182271_REVERSED|
"""index: 12432, intensity: 5446.0, mobility: 0.809"""	-0.504847	0.228775	1	RICCHCSLIAHLVAKCLDAP	generic|chr8_1_94391798_94392392_ENSMUST00000161576_REVERSED|
"""index: 26179, intensity: 4049.0, mobility: 0.896"""	-0.505006	0.228899	1	LWRQKGYKKRR	generic|IP_879542_TX=10090_REVERSED|
"""index: 23263, intensity: 2881.0, mobility: 0.873"""	-0.505376	0.229128	1	LPMKTERR	generic|IP_1098502_TX=10090_REVERSED|
"""index: 21708, intensity: 5279.0, mobility: 0.829"""	-0.505483	0.229358	1	MGYVGGVMWSCIQYSM	generic|tr_Q8VF78_Q8VF78_MOUSE__II_3502815_REVERSED	|generic|tr_Q7TRC1_Q7TRC1_MOUSE__II_3502815_REVERSED|
"""index: 13364, intensity: 8993.0, mobility: 1.119"""	-0.505512	0.229535	1	QSDIDTHIRLALEKNVYDRIDVQFSM	generic|II_886463_TX=10090_REVERSED	|generic|tr_Q197W7_Q197W7_MOUSE__chr7_-1_80362605_80362649_ENSMUST00000205853_REVERSED	|generic|tr_Q7TPQ0_Q7TPQ0_MOUSE__chr7_-1_80362605_80362649_ENSMUST00000205853_REVERSED|
"""index: 18623, intensity: 5501.0, mobility: 0.874"""	-0.505552	0.229711	1	KGKMGAAELRRQIEESL	generic|sp_Q920Q2_REV1_MOUSE__II_1040697_REVERSED|
"""index: 8075, intensity: 7199.0, mobility: 1.053"""	-0.505971	0.22994	1	QKRIHVDCTEFLTWLDASPCYQLINMNRDRTTYGGIVYIKGK	generic|tr_B2KFS7_B2KFS7_MOUSE__chr6_1_147108102_147108146_ENSMUST00000203441__II_907036_REVERSED|
"""index: 23535, intensity: 2872.0, mobility: 0.775"""	-0.505979	0.23017	1	FTQTIGSWAMMWY	generic|chr13_1_75097953_75110823_ENSMUST00000022075__IP_1104819_TX=10090_REVERSED	|generic|chr13_1_75097986_75110823_ENSMUST00000022075__IP_1104819_TX=10090_REVERSED	|generic|chr13_1_75097974_75098051_ENSMUST00000022075_REVERSED|
"""index: 11984, intensity: 9377.0, mobility: 0.907"""	-0.50601	0.230346	1	SLSDMNLIWLGVGGGFGHV	generic|tr_Q3U7M5_Q3U7M5_MOUSE__chr14_1_54265289_54265396_ENSMUST00000199338__II_1095421_REVERSED	|generic|sp_Q8VD66_ABHD4_MOUSE__chr14_1_54265289_54265396_ENSMUST00000199338__II_1095421_REVERSED	|generic|tr_A0A0G2JEC8_A0A0G2JEC8_MOUSE_REVERSED	|generic|tr_Q8C0M2_Q8C0M2_MOUSE__chr14_1_54265289_54265396_ENSMUST00000199338_REVERSED|
"""index: 17744, intensity: 3173.0, mobility: 1.181"""	-0.506083	0.230575	1	IPWEDYFEKEKTMDLLGISYRDCNLYTRITYL	generic|sp_Q91ZQ1_PDE6C_MOUSE_REVERSED	|generic|sp_Q91ZQ1-2_PDE6C_MOUSE_REVERSED|
"""index: 15692, intensity: 5705.0, mobility: 0.984"""	-0.506225	0.230752	1	EYINEINETPIE	generic|IP_902318_TX=10090_REVERSED|
"""index: 15394, intensity: 4359.0, mobility: 1.039"""	-0.506443	0.230981	1	PRQLDPIWPTTPSSPSLLNTMN	generic|tr_S4R1F1_S4R1F1_MOUSE__II_921841_REVERSED	|generic|sp_E9Q7D5_ARHG5_MOUSE__II_921841_REVERSED|
"""index: 18622, intensity: 2741.0, mobility: 0.944"""	-0.506515	0.231157	1	YHVLLINKQTFSEKCVTCKYPRAP	generic|sp_Q2MHN3_ZFHX2_MOUSE_REVERSED|
"""index: 22145, intensity: 2783.0, mobility: 1.053"""	-0.506835	0.231174	1	FKYGNVLLHYIYHASFCYSR	generic|tr_Q8CCV2_Q8CCV2_MOUSE_REVERSED	|generic|tr_Q3TDX3_Q3TDX3_MOUSE_REVERSED	|generic|tr_Q3TC04_Q3TC04_MOUSE_REVERSED	|generic|tr_Q8BFW6_Q8BFW6_MOUSE_REVERSED|
"""index: 14940, intensity: 5236.0, mobility: 1.001"""	-0.507062	0.231403	1	FGRKRMQLELVNSPHMVVKT	generic|tr_E0CYB0_E0CYB0_MOUSE_REVERSED	|generic|sp_Q8CIZ9_NOX1_MOUSE_REVERSED	|generic|sp_Q8CIZ9-2_NOX1_MOUSE_REVERSED	|generic|sp_Q8CIZ9-3_NOX1_MOUSE_REVERSED|
"""index: 20089, intensity: 3133.0, mobility: 0.991"""	-0.507108	0.231632	1	ASLLLLSGSYTALQPRAEPPEMVPGLSL	generic|IP_879554_TX=10090_REVERSED|
"""index: 1136, intensity: 3242.0, mobility: 0.874"""	-0.507229	0.231861	1	SCPCKELPK	generic|IP_894153_TX=10090_REVERSED|
"""index: 1768, intensity: 3450.0, mobility: 0.843"""	-0.507261	0.232037	1	TQSNYHFHDTTKVSAWR	generic|IP_917246_TX=10090_REVERSED|
"""index: 8090, intensity: 5108.0, mobility: 0.861"""	-0.507488	0.232212	1	PAPTLCSQAEM	generic|IP_911963_TX=10090_REVERSED|
"""index: 21472, intensity: 3700.0, mobility: 0.928"""	-0.507545	0.232335	1	GDEDRCKSLKPEKDVSVNCSVSRLL	generic|tr_Q9CXR6_Q9CXR6_MOUSE_REVERSED	|generic|sp_Q9CZJ6_MS18A_MOUSE__chr16_-1_90721632_90721745_ENSMUST00000129171_REVERSED|
"""index: 17290, intensity: 3038.0, mobility: 1.186"""	-0.50792	0.232563	1	HERMWSNYVEKCMYFT	generic|sp_Q99MZ7_PECR_MOUSE__II_1037238_REVERSED	|generic|tr_Q3UXD9_Q3UXD9_MOUSE_REVERSED|
"""index: 23469, intensity: 3937.0, mobility: 0.936"""	-0.508022	0.232739	1	FLYFMHLTR	generic|IP_1027649_TX=10090_REVERSED|
"""index: 4303, intensity: 2535.0, mobility: 0.793"""	-0.508255	0.232968	1	LHMQPPPPPRSWRSS	generic|chr15_-1_78673334_78673555_ENSMUST00000229441__IP_1087990_TX=10090_REVERSED|
"""index: 17782, intensity: 4856.0, mobility: 1.018"""	-0.508463	0.233196	1	CEKCAHPKEGAHVKQHTRLSSQKA	generic|tr_E9PWT2_E9PWT2_MOUSE_REVERSED	|generic|tr_Q80ZY7_Q80ZY7_MOUSE_REVERSED|
"""index: 3172, intensity: 2975.0, mobility: 0.996"""	-0.508515	0.233425	1	IRVDEKAAKAPEP	generic|IP_844945_TX=10090_REVERSED|
"""index: 14388, intensity: 4378.0, mobility: 0.987"""	-0.508529	0.233547	1	KHVLFPIILLLFIMEYLA	generic|IP_2412049_TX=10090_REVERSED|
"""index: 10466, intensity: 5722.0, mobility: 1.089"""	-0.509038	0.233722	1	RGQPEMTAWYWEK	generic|IP_1019862_TX=10090_REVERSED|
"""index: 15737, intensity: 4179.0, mobility: 0.941"""	-0.509122	0.23395	1	FFAAATGEVVGSITQFDDAQMS	generic|tr_Q80Z21_Q80Z21_MOUSE_REVERSED	|generic|tr_E9PWB6_E9PWB6_MOUSE_REVERSED	|generic|tr_E9QAQ8_E9QAQ8_MOUSE_REVERSED|
"""index: 22612, intensity: 3934.0, mobility: 1.040"""	-0.509151	0.234072	1	LTWEVFAPLHKY	generic|sp_Q8K449_ABCA9_MOUSE_REVERSED|
"""index: 12921, intensity: 3114.0, mobility: 1.096"""	-0.50947	0.2343	1	QAPYISAIIDYLFQYQEYSCVVGPRAK	generic|tr_S4R1M0_S4R1M0_MOUSE__II_1034044_REVERSED	|generic|sp_P06800_PTPRC_MOUSE__II_1034044_REVERSED	|generic|sp_P06800-5_PTPRC_MOUSE__II_1034044_REVERSED	|generic|sp_P06800-6_PTPRC_MOUSE__II_1034044_REVERSED	|generic|tr_Q3U382_Q3U382_MOUSE_REVERSED|
"""index: 5550, intensity: 3432.0, mobility: 0.885"""	-0.509515	0.234528	1	DVNVQRKMF	generic|IP_864457_TX=10090_REVERSED|
"""index: 22471, intensity: 7017.0, mobility: 1.007"""	-0.509608	0.234757	1	LRGPRHCQRR	generic|IP_891579_TX=10090_REVERSED|
"""index: 12916, intensity: 4540.0, mobility: 1.098"""	-0.509632	0.234985	1	TGEVKQNLYPRKNAQFKARYAPQGVIE	generic|IP_847657_TX=10090_REVERSED|
"""index: 13630, intensity: 3309.0, mobility: 1.168"""	-0.509895	0.235214	1	VPFMADFIDSRENDDLHSFLVNKSIAKALA	generic|tr_Q3TY04_Q3TY04_MOUSE_REVERSED	|generic|tr_G1C1P2_G1C1P2_MOUSE_REVERSED	|generic|tr_Q921L9_Q921L9_MOUSE_REVERSED	|generic|tr_D3Z0V6_D3Z0V6_MOUSE_REVERSED	|generic|tr_I2E5V9_I2E5V9_MOUSE_REVERSED	|generic|tr_D3YTM5_D3YTM5_MOUSE_REVERSED	|generic|tr_I2E5V8_I2E5V8_MOUSE_REVERSED	|generic|sp_P12849_KAP1_MOUSE_REVERSED	|generic|tr_D3Z4L4_D3Z4L4_MOUSE_REVERSED	|generic|tr_D3Z068_D3Z068_MOUSE_REVERSED|
"""index: 20024, intensity: 7309.0, mobility: 1.122"""	-0.509987	0.235388	1	LNKAKHCEDFVIVGDF	generic|tr_A0A0G2JEM3_A0A0G2JEM3_MOUSE__chr5_-1_124404185_124404259_ENSMUST00000199004_REVERSED	|generic|tr_F7CVW0_F7CVW0_MOUSE__chr5_-1_124404185_124404259_ENSMUST00000199004_REVERSED	|generic|tr_Q3TMM7_Q3TMM7_MOUSE__chr5_-1_124404185_124404259_ENSMUST00000199004_REVERSED	|generic|tr_A0A0G2JGC7_A0A0G2JGC7_MOUSE__chr5_-1_124404185_124404259_ENSMUST00000199004_REVERSED	|generic|tr_I6L981_I6L981_MOUSE__chr5_-1_124404185_124404259_ENSMUST00000199004_REVERSED	|generic|tr_B2RRI2_B2RRI2_MOUSE__chr5_-1_124404185_124404259_ENSMUST00000199004_REVERSED	|generic|sp_Q689Z5_SBNO1_MOUSE__chr5_-1_124404185_124404259_ENSMUST00000199004_REVERSED	|generic|sp_Q689Z5-2_SBNO1_MOUSE__chr5_-1_124404185_124404259_ENSMUST00000199004_REVERSED	|generic|tr_A0A0G2JG63_A0A0G2JG63_MOUSE__chr5_-1_124401097_124401273_ENSMUST00000199004_REVERSED|
"""index: 19466, intensity: 3495.0, mobility: 1.107"""	-0.510045	0.235415	1	IGHAKCMQLFVYYFILSLNDHKLQTSMVA	generic|sp_Q9D2K4_IQCH_MOUSE_REVERSED	|generic|tr_E9PUW2_E9PUW2_MOUSE_REVERSED|
"""index: 11452, intensity: 4343.0, mobility: 0.891"""	-0.510145	0.235415	1	NCAQMVTPKPAYMCKWE	generic|tr_G3UXC7_G3UXC7_MOUSE_REVERSED|
"""index: 7116, intensity: 4528.0, mobility: 0.882"""	-0.511337	0.235535	1	QELMPAPPIGLVEVIRSMQDVE	generic|sp_Q9Z188_DYR1B_MOUSE_REVERSED	|generic|sp_Q9Z188-2_DYR1B_MOUSE_REVERSED	|generic|sp_Q9Z188-3_DYR1B_MOUSE_REVERSED|
"""index: 13802, intensity: 3572.0, mobility: 0.880"""	-0.512007	0.235763	1	QLFPVEMAPTLYPCEWPQ	generic|tr_A2A6V5_A2A6V5_MOUSE_REVERSED|
"""index: 28436, intensity: 8244.0, mobility: 1.038"""	-0.512024	0.23583	1	QFSQPPIAQIIQQQPQQIQIQQLI	generic|tr_K4DI62_K4DI62_MOUSE_REVERSED	|generic|sp_Q62445_SP4_MOUSE_REVERSED	|generic|tr_A0A1Y7VJR5_A0A1Y7VJR5_MOUSE_REVERSED	|generic|tr_Q6DFV2_Q6DFV2_MOUSE_REVERSED|
"""index: 20109, intensity: 3712.0, mobility: 0.862"""	-0.512239	0.236004	1	CNKEKKMGRKCRCNYLS	generic|tr_A0A097BVN3_A0A097BVN3_MOUSE__chr19_-1_58238391_58238465_ENSMUST00000140141__II_1047711_REVERSED	|generic|sp_P97785_GFRA1_MOUSE__chr19_-1_58300238_58300525_ENSMUST00000140141__II_1047711_REVERSED	|generic|sp_P97785-2_GFRA1_MOUSE__chr19_-1_58300238_58300525_ENSMUST00000140141__II_1047711_REVERSED	|generic|tr_D6RDD4_D6RDD4_MOUSE__chr19_-1_58300238_58300525_ENSMUST00000140141_REVERSED|
"""index: 19902, intensity: 7742.0, mobility: 0.870"""	-0.51231	0.236177	1	VPVRGGFRY	generic|sp_P41163_ETV2_MOUSE_REVERSED	|generic|tr_Q5EP41_Q5EP41_MOUSE_REVERSED|
"""index: 2599, intensity: 2899.0, mobility: 0.758"""	-0.512496	0.236364	1	LSPGTIHS	generic|IP_3460521_TX=10090_REVERSED	|generic|tr_W4VSP4_W4VSP4_MOUSE	|generic|tr_Q8VHQ0_Q8VHQ0_MOUSE	|generic|tr_Q6P6K7_Q6P6K7_MOUSE	|generic|tr_A0A1Y7VLW2_A0A1Y7VLW2_MOUSE|
"""index: 2873, intensity: 3846.0, mobility: 0.840"""	-0.512716	0.236364	1	VPPRQRHFVHIDMLNELNEQLTER	generic|sp_Q8VI56_LRP4_MOUSE__II_1002381_REVERSED	|generic|sp_Q8VI56-2_LRP4_MOUSE__II_1002381_REVERSED|
"""index: 20430, intensity: 3538.0, mobility: 0.975"""	-0.512996	0.236591	1	VLSNRHRSRVS	generic|IP_3493677_TX=10090_REVERSED|
"""index: 3957, intensity: 3610.0, mobility: 0.868"""	-0.513103	0.236818	1	TRKQAYPHMLFMMLPGFILFF	generic|sp_Q8R4X1_ACER1_MOUSE_REVERSED|
"""index: 10225, intensity: 2591.0, mobility: 0.758"""	-0.513166	0.237045	1	EAAERSPEARGSVPSGRER	generic|tr_F6YCJ0_F6YCJ0_MOUSE_REVERSED|
"""index: 7066, intensity: 3110.0, mobility: 1.315"""	-0.513205	0.237219	1	RDIVMSICCDMVDLVTLFGSNCM	generic|IP_3463979_TX=10090_REVERSED|
"""index: 12843, intensity: 3586.0, mobility: 1.129"""	-0.513515	0.237392	1	ENATKYVSSFDDRLNPDADAALLVQVVSENHSIA	generic|IP_3467127_TX=10090_REVERSED|
"""index: 22589, intensity: 4838.0, mobility: 0.891"""	-0.513684	0.237565	1	LQIRLYSLE	generic|IP_919542_TX=10090_REVERSED|
"""index: 14646, intensity: 5307.0, mobility: 1.024"""	-0.514061	0.237738	1	SNESSLSFPWLQVSQRQHMWTSILNKKSK	generic|tr_A0A3B2WC97_A0A3B2WC97_MOUSE__chr16_1_96525450_96525545_ENSMUST00000061739__II_3486386_REVERSED	|generic|II_3488055_TX=10090_REVERSED	|generic|II_3453134_TX=10090_REVERSED	|generic|II_1072992_TX=10090_REVERSED|
"""index: 4999, intensity: 4658.0, mobility: 1.022"""	-0.514451	0.237965	1	KRWTGKTPVQNEKMQRPAPMSSVHREDESKAK	generic|tr_B2RUG9_B2RUG9_MOUSE__chr18_1_34269085_34269258_ENSMUST00000163295_REVERSED	|generic|tr_E9QLQ9_E9QLQ9_MOUSE__chr18_1_34269085_34269258_ENSMUST00000163295_REVERSED	|generic|sp_Q61315_APC_MOUSE__chr18_1_34269085_34269258_ENSMUST00000163295_REVERSED	|generic|sp_Q61315-2_APC_MOUSE__chr18_1_34269085_34269258_ENSMUST00000163295_REVERSED	|generic|sp_Q61315-3_APC_MOUSE__chr18_1_34269085_34269258_ENSMUST00000163295_REVERSED	|generic|sp_Q61315-4_APC_MOUSE__chr18_1_34269085_34269258_ENSMUST00000163295_REVERSED|
"""index: 28147, intensity: 4214.0, mobility: 1.314"""	-0.514472	0.238138	1	KAERMNESEKSKLSEKISMTA	generic|sp_Q4U4S6_XIRP2_MOUSE__II_1007720_REVERSED	|generic|sp_Q4U4S6-2_XIRP2_MOUSE_REVERSED	|generic|tr_A0A5F8MPR4_A0A5F8MPR4_MOUSE_REVERSED|
"""index: 7153, intensity: 3371.0, mobility: 0.800"""	-0.514579	0.238365	1	VCTGADRSLKCIDTKTLF	generic|tr_J3QQ16_J3QQ16_MOUSE__II_1031596_REVERSED	|generic|tr_O88493_O88493_MOUSE__II_1031596_REVERSED	|generic|tr_E9PWQ3_E9PWQ3_MOUSE_REVERSED	|generic|tr_A0A087WS16_A0A087WS16_MOUSE_REVERSED|
"""index: 3162, intensity: 2856.0, mobility: 0.852"""	-0.514664	0.238593	1	FILYFSVLVGHK	generic|IP_982611_TX=10090_REVERSED|
"""index: 16091, intensity: 41346.0, mobility: 0.830"""	-0.514735	0.238765	1	VPPIYTQP	generic|tr_A0A1D5RLX4_A0A1D5RLX4_MOUSE__II_861289_REVERSED	|generic|sp_C3VPR6_NLRC5_MOUSE__II_861289_REVERSED	|generic|sp_C3VPR6-2_NLRC5_MOUSE__II_861289_REVERSED|
"""index: 13608, intensity: 5168.0, mobility: 0.994"""	-0.514931	0.238992	1	LYPELLHTFAESNLNFKTMHHLIATLINKVTYG	generic|tr_Q9CUK1_Q9CUK1_MOUSE_REVERSED	|generic|tr_Q9D2F8_Q9D2F8_MOUSE_REVERSED|
"""index: 7247, intensity: 3820.0, mobility: 0.805"""	-0.514968	0.239165	1	QWTSKFPAERGTDTQLR	generic|IP_842611_TX=10090_REVERSED|
"""index: 955, intensity: 2863.0, mobility: 0.943"""	-0.515134	0.239338	1	RFLSVHCETSP	generic|IP_2469161_TX=10090_REVERSED|
"""index: 13009, intensity: 13170.0, mobility: 1.131"""	-0.515281	0.239564	1	EELASLLLEKYLKVTIEVNELYDEPRQ	generic|tr_G3UYQ4_G3UYQ4_MOUSE_REVERSED|
"""index: 24582, intensity: 16814.0, mobility: 1.096"""	-0.515312	0.239791	1	WVDEVLELEKQH	generic|sp_Q9JJC6_RIPL1_MOUSE__chr5_-1_124503551_124503679_ENSMUST00000200202_REVERSED|
"""index: 1730, intensity: 5539.0, mobility: 0.858"""	-0.515328	0.239855	1	LEEDTLNEL	generic|tr_Q4FE56_Q4FE56_MOUSE__chrX_1_13114589_13114648_ENSMUST00000139764__IP_830538_REVERSED	|generic|tr_E9PWA9_E9PWA9_MOUSE__chrX_1_13114589_13114648_ENSMUST00000139764_REVERSED	|generic|tr_Q8C7T5_Q8C7T5_MOUSE__chrX_1_13114589_13114648_ENSMUST00000139764_REVERSED	|generic|sp_P70398_USP9X_MOUSE__chrX_1_13114589_13114648_ENSMUST00000139764_REVERSED|
"""index: 23233, intensity: 2838.0, mobility: 0.779"""	-0.515579	0.239973	1	CTSIPMELSASGLLLMPVCSFSMAG	generic|IP_3466853_TX=10090_REVERSED|
"""index: 1458, intensity: 3113.0, mobility: 0.840"""	-0.516062	0.240145	1	RACRQSYNVLYTVNLME	generic|IP_937912_TX=10090_REVERSED|
"""index: 21102, intensity: 3731.0, mobility: 1.071"""	-0.516122	0.240372	1	YVSVAGIDKGNEYVW	generic|IP_990052_TX=10090_REVERSED|
"""index: 1299, intensity: 3216.0, mobility: 0.875"""	-0.516124	0.240598	1	ELVPDDGELAS	generic|tr_Q8C879_Q8C879_MOUSE__II_854255_REVERSED	|generic|tr_Q99PG9_Q99PG9_MOUSE_REVERSED	|generic|tr_E9Q2D3_E9Q2D3_MOUSE_REVERSED	|generic|tr_Q99PG8_Q99PG8_MOUSE_REVERSED|
"""index: 23195, intensity: 5512.0, mobility: 1.192"""	-0.516147	0.24077	1	MLQPPMQPLPRQEVPQTPYGPPRNSFDPLKP	generic|tr_Q5XJV5_Q5XJV5_MOUSE__chr2_-1_155395715_155395834_ENSMUST00000146942__II_996872_REVERSED	|generic|tr_Q3UQD5_Q3UQD5_MOUSE__chr2_-1_155395715_155395834_ENSMUST00000146942__II_996872_REVERSED	|generic|tr_Q6ZQH3_Q6ZQH3_MOUSE__chr2_-1_155395715_155395834_ENSMUST00000146942__II_996872_REVERSED	|generic|sp_Q9JL19_NCOA6_MOUSE__chr2_-1_155395715_155395834_ENSMUST00000146942__II_996872_REVERSED	|generic|tr_Q71E74_Q71E74_MOUSE_REVERSED	|generic|tr_A2AQM9_A2AQM9_MOUSE_REVERSED	|generic|tr_F6M2K0_F6M2K0_MOUSE_REVERSED	|generic|tr_Q3TAG3_Q3TAG3_MOUSE_REVERSED|
"""index: 5661, intensity: 9231.0, mobility: 1.062"""	-0.516328	0.240997	1	IFLNLHYTGLAYTMFYWDQLLYVRQLCF	generic|IP_1017804_TX=10090_REVERSED|
"""index: 11500, intensity: 9639.0, mobility: 0.851"""	-0.516332	0.241059	1	RRCNTSTQSRPPRS	generic|chr17_-1_63490866_63499155_ENSMUST00000024761__IP_1062047_TX=10090_REVERSED|
"""index: 24884, intensity: 13872.0, mobility: 1.033"""	-0.516579	0.241286	1	RERVKELYALR	generic|sp_Q14DL3_LRIQ3_MOUSE_REVERSED|
"""index: 15555, intensity: 4551.0, mobility: 0.926"""	-0.516618	0.241512	1	EKEEKLMYLDEKEKKTEISAISTTDMT	generic|sp_Q6YND2_ZN653_MOUSE__chr9_-1_22071045_22071134_ENSMUST00000213738__II_698342_REVERSED|
"""index: 6924, intensity: 4135.0, mobility: 0.808"""	-0.51662	0.241684	1	LTFDVTLFWWPLSSFV	generic|IP_1109267_TX=10090_REVERSED|
"""index: 5009, intensity: 3103.0, mobility: 0.812"""	-0.516772	0.24191	1	CVNRSRLAWPTLQVPR	generic|chr3_1_97663981_97666639_ENSMUST00000045743_REVERSED|
"""index: 12235, intensity: 4292.0, mobility: 1.035"""	-0.516814	0.242136	1	EWRMYDRLLQTSYYNKFFSLLFSFIRNFDGWLTLIIFMN	generic|IP_1133080_TX=10090_REVERSED|
"""index: 22581, intensity: 50677.0, mobility: 0.899"""	-0.516834	0.242308	1	KHKHGKEAR	generic|IP_1088464_TX=10090_REVERSED	|generic|IP_1088482_TX=10090_REVERSED|
"""index: 7665, intensity: 1205064.0, mobility: 0.953"""	-0.517001	0.242479	1	CRDDPGASVPAPASSEAGRRRVAERPEE	generic|IP_1060101_TX=10090_REVERSED|
"""index: 22119, intensity: 5193.0, mobility: 0.904"""	-0.517344	0.242705	1	RVGGPPRGARE	generic|chr10_-1_42197562_42197849_ENSMUST00000105502__IP_1150164_TX=10090_REVERSED|
"""index: 17365, intensity: 3003.0, mobility: 1.182"""	-0.517346	0.242931	1	FCFYFLFLVVVFLLVLTSLFYFSKTIFESQST	generic|IP_1034413_TX=10090_REVERSED|
"""index: 10829, intensity: 8906.0, mobility: 1.083"""	-0.517384	0.243048	1	EKWFVDGFVDGKGLIAVVEDDQI	generic|tr_A0A1L1M1J8_A0A1L1M1J8_MOUSE__chr1_1_192506002_192506121_ENSMUST00000151152__II_1024294_REVERSED	|generic|tr_Q3UHC9_Q3UHC9_MOUSE__chr1_1_192506002_192506121_ENSMUST00000151152__II_1024294_REVERSED	|generic|sp_Q60603_KCNH1_MOUSE__chr1_1_192506002_192506121_ENSMUST00000151152_REVERSED	|generic|tr_Q32MR7_Q32MR7_MOUSE__chr1_1_192506002_192506121_ENSMUST00000151152_REVERSED|
"""index: 17503, intensity: 26936.0, mobility: 0.965"""	-0.517681	0.243274	1	QVPISARPCLSIFMSCLRID	generic|IP_951943_TX=10090_REVERSED|
"""index: 11715, intensity: 98596.0, mobility: 1.046"""	-0.517783	0.243445	1	TGVVASGGTAGPVGGVAPGEPGVTGAGGGAGS	generic|tr_A2ANQ2_A2ANQ2_MOUSE_REVERSED	|generic|sp_P97714_ADA1D_MOUSE_REVERSED|
"""index: 11958, intensity: 4765.0, mobility: 0.870"""	-0.518039	0.243561	1	QPMGPQGPIPQ	generic|tr_Q9ERT0_Q9ERT0_MOUSE_REVERSED|
"""index: 1110, intensity: 3671.0, mobility: 0.794"""	-0.51831	0.243787	1	QSSCCSTWSFFLGRRKPRR	generic|IP_1154697_TX=10090_REVERSED|
"""index: 8166, intensity: 6528.0, mobility: 1.136"""	-0.518337	0.243958	1	ASGQEGVWMWGEWAWQ	generic|IP_3464683_TX=10090_REVERSED|
"""index: 14128, intensity: 3809.0, mobility: 1.100"""	-0.518438	0.244183	1	EDTPPPELSCFVLPLFRRAKKVKHQCHSVSVAHT	generic|sp_P34152-2_FAK1_MOUSE__chr15_-1_73264210_73264329_ENSMUST00000227569__II_3484569_REVERSED|
"""index: 5394, intensity: 3738.0, mobility: 0.884"""	-0.518555	0.244409	1	ERMQVYKKRAVFKRW	generic|sp_E9Q634_MYO1E_MOUSE__chr9_1_70343086_70343133_ENSMUST00000214042__II_3506354_REVERSED|
"""index: 11730, intensity: 3935.0, mobility: 0.864"""	-0.518572	0.24453	1	GWGEGWWALDSLFRSRPFSYY	generic|IP_1076531_TX=10090_REVERSED|
"""index: 601, intensity: 2568.0, mobility: 0.833"""	-0.518591	0.24453	1	PNVPNDSHSQ	generic|IP_883061_TX=10090_REVERSED|
"""index: 2825, intensity: 4466.0, mobility: 0.889"""	-0.519232	0.244755	1	KCHCLEKCIQRSTRSPSASHSL	generic|IP_1093319_TX=10090_REVERSED|
"""index: 11019, intensity: 4396.0, mobility: 1.208"""	-0.519308	0.244981	1	QPMQSFYFHAQDRNFRQLQAAYENKSEEAMHNRLHAQQKAK	generic|sp_Q8CJ53_CIP4_MOUSE_REVERSED	|generic|sp_Q8CJ53-2_CIP4_MOUSE_REVERSED	|generic|sp_Q8CJ53-3_CIP4_MOUSE_REVERSED	|generic|sp_Q8CJ53-4_CIP4_MOUSE_REVERSED|
"""index: 11399, intensity: 10009.0, mobility: 1.018"""	-0.519405	0.245151	1	SRVGAHVEMHQQLASQAQFRKG	generic|tr_Q3UQ17_Q3UQ17_MOUSE_REVERSED	|generic|tr_A3KMN0_A3KMN0_MOUSE_REVERSED|
"""index: 17556, intensity: 3723.0, mobility: 1.001"""	-0.5197	0.245377	1	GLIKSYVRMCSSTLDESIVTFTVDPEYVSIFRIGTCFV	generic|IP_833676_TX=10090_REVERSED|
"""index: 3586, intensity: 4257.0, mobility: 0.866"""	-0.519876	0.245547	1	QSLIGQPTSHSRGKGEVTYLN	generic|IP_841032_TX=10090_REVERSED|
"""index: 20468, intensity: 5066.0, mobility: 0.976"""	-0.52007	0.245661	1	EASGIKCIAVIIYMYSLLVTLLSLAEV	generic|tr_A2AVT0_A2AVT0_MOUSE_REVERSED	|generic|tr_Q8VFR9_Q8VFR9_MOUSE_REVERSED	|generic|tr_A0A1W5DU97_A0A1W5DU97_MOUSE_REVERSED|
"""index: 4178, intensity: 3544.0, mobility: 0.890"""	-0.520528	0.245887	1	RNTSAIHRM	generic|tr_Q9CUB7_Q9CUB7_MOUSE_REVERSED|
"""index: 15222, intensity: 3938.0, mobility: 0.960"""	-0.520544	0.246112	1	GKMLYGLVPDLFQPNRDVVES	generic|tr_Q3UL39_Q3UL39_MOUSE__chr6_-1_29571032_29571127_ENSMUST00000170350__II_918815_REVERSED	|generic|tr_Q6DI95_Q6DI95_MOUSE__chr6_-1_29551848_29551937_ENSMUST00000170350__II_918815_REVERSED	|generic|sp_Q6P2B1_TNPO3_MOUSE__chr6_-1_29551848_29551937_ENSMUST00000170350__II_918815_REVERSED	|generic|sp_Q6P2B1-2_TNPO3_MOUSE__chr6_-1_29551848_29551937_ENSMUST00000170350__II_918825_REVERSED	|generic|tr_Q571K5_Q571K5_MOUSE__chr6_-1_29551848_29551937_ENSMUST00000170350_REVERSED|
"""index: 24488, intensity: 22676.0, mobility: 0.816"""	-0.520573	0.246338	1	GDESMLPILFRILF	generic|IP_850975_TX=10090_REVERSED|
"""index: 10837, intensity: 71994.0, mobility: 0.906"""	-0.520756	0.246563	1	ASVPPALYSSVSQIYDFLQGGQAA	generic|sp_Q923I7_SC5A2_MOUSE__II_878492_REVERSED	|generic|tr_A0A0U1RNI5_A0A0U1RNI5_MOUSE__II_878486_REVERSED	|generic|tr_A0A0U1RNL6_A0A0U1RNL6_MOUSE__II_878482_REVERSED|
"""index: 17206, intensity: 4249.0, mobility: 0.989"""	-0.520928	0.246733	1	KKQYKLQELNTDIDDKMIFPLPTEEKRLE	generic|tr_G3UYY4_G3UYY4_MOUSE_REVERSED|
"""index: 14611, intensity: 4948.0, mobility: 1.082"""	-0.521195	0.246958	1	EAVIARKWRHWKSSVWLLDMCPR	generic|IP_1118575_TX=10090_REVERSED|
"""index: 1412, intensity: 3229.0, mobility: 0.896"""	-0.521269	0.247128	1	GYTSKQLHEM	generic|sp_Q8BWF2_GIMA5_MOUSE_REVERSED|
"""index: 24224, intensity: 2668.0, mobility: 0.804"""	-0.521695	0.247353	1	FMKLMNWWSVK	generic|chr17_-1_44102398_44102502_ENSMUST00000024757__IP_1066576_TX=10090_REVERSED|
"""index: 30466, intensity: 2653.0, mobility: 1.259"""	-0.521768	0.247523	1	LLAVKLLLLQLQR	generic|tr_E9PUI4_E9PUI4_MOUSE__chr10_1_41482711_41482752_ENSMUST00000126436__II_1150323_REVERSED	|generic|sp_Q8VDP3_MICA1_MOUSE__chr10_1_41486443_41486475_ENSMUST00000126436__II_1150305_REVERSED	|generic|sp_Q8VDP3-3_MICA1_MOUSE__chr10_1_41486443_41486475_ENSMUST00000126436__II_1150305_REVERSED|
"""index: 10470, intensity: 5053.0, mobility: 0.837"""	-0.521824	0.247525	1	SRDRDYQQFLNRWQ	generic|sp_Q8BFY6_PEF1_MOUSE_REVERSED|
"""index: 16686, intensity: 23429.0, mobility: 0.873"""	-0.522265	0.24775	1	QVGPRRLEPYVQRIVTELAARFC	generic|sp_Q8BZG5_RRNAD_MOUSE__chr3_-1_87923791_87923859_ENSMUST00000160143__II_986339_REVERSED	|generic|sp_Q8BZG5-2_RRNAD_MOUSE_REVERSED|
"""index: 21210, intensity: 3346.0, mobility: 0.963"""	-0.522273	0.247863	1	RTPRRGPGSGRG	generic|tr_F6WF36_F6WF36_MOUSE__chr4_-1_126234319_126234459_ENSMUST00000131579__II_956383_REVERSED	|generic|sp_A2AJI0_MA7D1_MOUSE__chr4_-1_126234319_126234459_ENSMUST00000131579__II_956383_REVERSED	|generic|sp_A2AJI0-2_MA7D1_MOUSE__chr4_-1_126234319_126234459_ENSMUST00000131579__II_956383_REVERSED|
"""index: 12375, intensity: 4177.0, mobility: 1.080"""	-0.522359	0.248088	1	LDSRNYVHFEFDNVTIYLRTEAKPDHQKQKPNYMK	generic|sp_A2AAE1_K1109_MOUSE__chr3_1_37040404_37040475_ENSMUST00000136746__II_985682_REVERSED	|generic|sp_A2AAE1-2_K1109_MOUSE__chr3_1_37040404_37040475_ENSMUST00000136746__II_985682_REVERSED	|generic|sp_A2AAE1-3_K1109_MOUSE__chr3_1_37040404_37040475_ENSMUST00000136746__II_985682_REVERSED	|generic|sp_A2AAE1-5_K1109_MOUSE__chr3_1_36887681_36887872_ENSMUST00000152881__II_985682_REVERSED	|generic|sp_A2AAE1-6_K1109_MOUSE__chr3_1_37040404_37040475_ENSMUST00000136746__II_985682_REVERSED	|generic|tr_D6RI50_D6RI50_MOUSE__chr3_1_36887681_36887872_ENSMUST00000152881__II_985692_REVERSED	|generic|tr_A0A1D5RMC4_A0A1D5RMC4_MOUSE__chr3_1_36887681_36887872_ENSMUST00000152881__II_985682_REVERSED	|generic|II_985691_TX=10090_REVERSED|
"""index: 29883, intensity: 3223.0, mobility: 1.146"""	-0.52244	0.248313	1	SMRRSLSPASGGANLLRVATVLHICKV	generic|IP_1118051_TX=10090_REVERSED|
"""index: 9744, intensity: 5546.0, mobility: 0.905"""	-0.522535	0.248482	1	QTAASELSPPTTAIEGKGQHASLLEGKRKMHKSV	generic|IP_2481346_TX=10090_REVERSED|
"""index: 26659, intensity: 7934.0, mobility: 0.905"""	-0.522909	0.248651	1	TAKFVVPPPLTSNFEEF	generic|tr_Q9JLU0_Q9JLU0_MOUSE__II_908167_REVERSED	|generic|sp_E9Q612_PTPRO_MOUSE__II_908167_REVERSED	|generic|tr_E9Q4I1_E9Q4I1_MOUSE__II_908167_REVERSED	|generic|II_908171_TX=10090_REVERSED	|generic|tr_Q9ERM5_Q9ERM5_MOUSE_REVERSED	|generic|chr6_1_137368091_137368387_ENSMUST00000203010_REVERSED|
"""index: 7951, intensity: 21212.0, mobility: 0.893"""	-0.523019	0.248876	1	EKCLMAVAGLFISLLVWFTSSHTGEKN	generic|sp_Q8BG19-2_TMTC4_MOUSE_REVERSED	|generic|sp_Q8BG19_TMTC4_MOUSE__chr14_-1_122919995_122920084_ENSMUST00000143189_REVERSED	|generic|tr_D6RHA9_D6RHA9_MOUSE_REVERSED|
"""index: 10594, intensity: 6357.0, mobility: 0.938"""	-0.523147	0.249101	1	SEQLIKFKKKLMRRFIKFDTVRRQDEGIIV	generic|tr_Q8BTF5_Q8BTF5_MOUSE_REVERSED	|generic|sp_Q8BTF7_DNLI4_MOUSE_REVERSED|
"""index: 18644, intensity: 6053.0, mobility: 0.952"""	-0.523234	0.249269	1	MVAIAQEAKHQLALLAAQRGQ	generic|sp_Q9R0L6-2_PCM1_MOUSE__chr8_1_41274102_41274302_ENSMUST00000211090__II_3501011_REVERSED	|generic|tr_B2RSW8_B2RSW8_MOUSE__chr8_1_41274102_41274302_ENSMUST00000211090_REVERSED	|generic|chr8_1_41267229_41267372_ENSMUST00000211090_REVERSED	|generic|chr8_1_41267280_41267372_ENSMUST00000211090_REVERSED	|generic|sp_Q9R0L6_PCM1_MOUSE__chr8_1_41274102_41274302_ENSMUST00000211090_REVERSED|
"""index: 788, intensity: 4221.0, mobility: 0.821"""	-0.523289	0.249494	1	APHWAGFLR	generic|tr_Q2M2N5_Q2M2N5_MOUSE__chr10_1_81261463_81261546_ENSMUST00000128576__II_1146868_REVERSED	|generic|tr_A0A0R4J1N6_A0A0R4J1N6_MOUSE__chr10_1_81261804_81261872_ENSMUST00000128576__II_1146883_REVERSED	|generic|sp_P41242_MATK_MOUSE__chr10_1_81261804_81261872_ENSMUST00000128576__II_1146883_REVERSED	|generic|sp_P41242-2_MATK_MOUSE__chr10_1_81261804_81261872_ENSMUST00000128576__II_1146883_REVERSED|
"""index: 7953, intensity: 2541.0, mobility: 0.770"""	-0.523331	0.249551	1	EKELMITGVIVLAMQTF	generic|tr_Q8BIR8_Q8BIR8_MOUSE__II_881222_REVERSED	|generic|tr_E9Q8F8_E9Q8F8_MOUSE__II_881222_REVERSED	|generic|tr_Q6XBG3_Q6XBG3_MOUSE_REVERSED|
"""index: 14409, intensity: 3464.0, mobility: 1.110"""	-0.524043	0.249775	1	RNLMFGMLVGGSLNRN	generic|tr_Q5DTP4_Q5DTP4_MOUSE__chr9_1_64889692_64889739_ENSMUST00000216098__II_3506649_REVERSED	|generic|tr_E9Q8V6_E9Q8V6_MOUSE__chr9_1_64889692_64889739_ENSMUST00000216098__II_3506657_REVERSED|
"""index: 843, intensity: 4873.0, mobility: 0.832"""	-0.524075	0.25	1	NCEYYSKEGKHRQL	generic|tr_A0A571BEN2_A0A571BEN2_MOUSE__II_1001847_REVERSED|
"""index: 17292, intensity: 7067.0, mobility: 0.926"""	-0.524182	0.250056	1	DMRMLDLVRFIQRLMEVINTTAKLERIDEDR	generic|sp_Q8K1H7_T11L2_MOUSE__chr10_1_84587139_84587243_ENSMUST00000162874_REVERSED|
"""index: 3706, intensity: 2511.0, mobility: 1.032"""	-0.524783	0.250281	1	RAMWGDQRDLHGY	generic|IP_3504288_TX=10090_REVERSED|
"""index: 8741, intensity: 12009.0, mobility: 1.131"""	-0.524794	0.250505	1	RYCILYLPLCFGLMSMALLGVNVWLPDGGLPGMMALYLPQQ	generic|sp_Q8CGA3_LAT4_MOUSE__chr11_1_75570586_75570648_ENSMUST00000134112_REVERSED	|generic|tr_Q3TYQ1_Q3TYQ1_MOUSE__chr11_1_75570586_75570648_ENSMUST00000134112_REVERSED|
"""index: 18018, intensity: 3518.0, mobility: 1.022"""	-0.524957	0.250505	1	EEIAQNFHEGLKVDSYKMAL	generic|II_1000365_TX=10090_REVERSED	|generic|sp_Q923J1_TRPM7_MOUSE__chr2_-1_126795439_126795492_ENSMUST00000127277_REVERSED	|generic|tr_A2AI57_A2AI57_MOUSE__chr2_-1_126795439_126795492_ENSMUST00000127277_REVERSED	|generic|tr_B9EK83_B9EK83_MOUSE__chr2_-1_126795439_126795492_ENSMUST00000127277_REVERSED|
"""index: 11463, intensity: 4075.0, mobility: 1.077"""	-0.525138	0.250729	1	CRPRPQPMMEQGGSF	generic|tr_I7GPR1_I7GPR1_MOUSE__II_1150514_REVERSED	|generic|tr_I7GPT0_I7GPT0_MOUSE_REVERSED|
"""index: 20484, intensity: 21198.0, mobility: 0.911"""	-0.525737	0.250953	1	YPSLAKSLGW	generic|IP_901261_TX=10090_REVERSED|
"""index: 1402, intensity: 3661.0, mobility: 0.885"""	-0.525791	0.251177	1	ETVRSTISGAPN	generic|sp_P21958_TAP1_MOUSE__II_1069527_REVERSED	|generic|tr_Q5D0F3_Q5D0F3_MOUSE_REVERSED	|generic|tr_Q3U543_Q3U543_MOUSE_REVERSED	|generic|tr_A0A068BER1_A0A068BER1_MOUSE_REVERSED	|generic|tr_Q78E61_Q78E61_MOUSE_REVERSED	|generic|tr_Q62429_Q62429_MOUSE_REVERSED	|generic|tr_Q3U6V4_Q3U6V4_MOUSE_REVERSED	|generic|tr_Q3TBA3_Q3TBA3_MOUSE_REVERSED	|generic|tr_Q62428_Q62428_MOUSE_REVERSED|
"""index: 18014, intensity: 4571.0, mobility: 0.814"""	-0.5258	0.251233	1	LMWFFHPIEMNTCFTLQSVML	generic|II_3457524_TX=10090_REVERSED|
"""index: 5621, intensity: 3397.0, mobility: 0.922"""	-0.526096	0.251344	1	MTLDGPNSSEPLKGQTPFSTF	generic|tr_F7BAB2_F7BAB2_MOUSE__chr5_1_125638246_125638332_ENSMUST00000184422_REVERSED|
"""index: 9615, intensity: 8900.0, mobility: 1.010"""	-0.526583	0.251512	1	DKTAATSATGPCARIYQKRNMRCFM	generic|tr_A0A5K7RLP0_A0A5K7RLP0_MOUSE_REVERSED	|generic|tr_D3YZT1_D3YZT1_MOUSE_REVERSED|
"""index: 3168, intensity: 6082.0, mobility: 0.809"""	-0.526793	0.251736	1	YLPIWMGLAGTAFSVAS	generic|sp_Q91VM4_SPNS2_MOUSE_REVERSED|
"""index: 26658, intensity: 10775.0, mobility: 0.995"""	-0.526864	0.25196	1	LLSLPAPSLSMVQ	generic|tr_A0A1D5RLV3_A0A1D5RLV3_MOUSE__chr1_1_66468450_66468542_ENSMUST00000114008_REVERSED	|generic|sp_Q8BLN6_UNC80_MOUSE__chr1_1_66468450_66468542_ENSMUST00000114008_REVERSED	|generic|tr_B8XCJ6_B8XCJ6_MOUSE__chr1_1_66468450_66468542_ENSMUST00000114008_REVERSED|
"""index: 5546, intensity: 3984.0, mobility: 0.868"""	-0.527037	0.252014	1	EAVSLMGQQYLHEVIAMQLIQQ	generic|sp_Q91YQ7_RMD5B_MOUSE__chr11_-1_51626995_51627090_ENSMUST00000136020__II_1137175_REVERSED	|generic|chr11_-1_51627559_51627738_ENSMUST00000136020_REVERSED	|generic|tr_D6RII5_D6RII5_MOUSE__chr11_-1_51626995_51627090_ENSMUST00000136020_REVERSED|
"""index: 22010, intensity: 4393.0, mobility: 0.883"""	-0.52728	0.252238	1	LVAEQVVELQDRRIEAA	generic|sp_Q8VHY0-3_CSPG4_MOUSE__chr9_1_56892860_56893141_ENSMUST00000215666__II_3456274_REVERSED	|generic|sp_Q8VHY0_CSPG4_MOUSE__chr9_1_56896610_56896783_ENSMUST00000217052_REVERSED|
"""index: 29186, intensity: 16489.0, mobility: 1.163"""	-0.527439	0.252462	1	CLRRMDEVKKKWITIAEHLINIE	generic|sp_E9PVB3_CC175_MOUSE_REVERSED|
"""index: 13341, intensity: 2883.0, mobility: 0.883"""	-0.527495	0.25257	1	AKQFAKFLQQKVSQYTHAGQKAE	generic|II_1110239_TX=10090_REVERSED	|generic|sp_Q9JI20_RED2_MOUSE__chr13_1_8757358_8757402_ENSMUST00000123187_REVERSED	|generic|tr_Q3UY54_Q3UY54_MOUSE__chr13_1_8757358_8757402_ENSMUST00000123187_REVERSED|
"""index: 11513, intensity: 3359.0, mobility: 0.808"""	-0.527578	0.25257	1	QYQDPSGKQRNPVM	generic|sp_Q80XJ2_RN168_MOUSE_REVERSED	|generic|tr_E9PYW4_E9PYW4_MOUSE_REVERSED|
"""index: 22475, intensity: 4185.0, mobility: 0.928"""	-0.528242	0.252679	1	MKLARRFW	generic|sp_Q923Y8_TAAR1_MOUSE_REVERSED|
"""index: 11421, intensity: 4788.0, mobility: 0.861"""	-0.528554	0.252679	1	YIGLLGFGNVEWYGEPWQ	generic|tr_A4QPE8_A4QPE8_MOUSE_REVERSED	|generic|tr_A0A1D5RMF7_A0A1D5RMF7_MOUSE_REVERSED	|generic|sp_Q6L8S8_B4GN3_MOUSE_REVERSED|
"""index: 7605, intensity: 278167.0, mobility: 0.887"""	-0.529429	0.252845	1	METEHELLQLQLQHREKEMREIL	generic|sp_Q3UIJ9_MYZAP_MOUSE__II_847470_REVERSED	|generic|tr_E9Q565_E9Q565_MOUSE_REVERSED|
"""index: 18667, intensity: 6367.0, mobility: 0.841"""	-0.529762	0.253012	1	LHLCWNKNIKNMAWSMFWGLG	generic|chr4_-1_58827059_58828034_ENSMUST00000102889__IP_962509_TX=10090_REVERSED|
"""index: 14788, intensity: 3470.0, mobility: 0.795"""	-0.529834	0.253235	1	LNVLENAQ	generic|tr_E9Q1T9_E9Q1T9_MOUSE__chr2_1_166945716_166945793_ENSMUST00000169290__II_997915_REVERSED	|generic|tr_F6ZEW4_F6ZEW4_MOUSE__chr2_1_166945716_166945793_ENSMUST00000169290__II_997915_REVERSED	|generic|sp_Q9ERK4_XPO2_MOUSE__chr2_1_166945716_166945793_ENSMUST00000169290__II_997915_REVERSED	|generic|II_997904_TX=10090_REVERSED	|generic|II_997906_TX=10090_REVERSED	|generic|II_997913_TX=10090_REVERSED|
"""index: 13551, intensity: 5161.0, mobility: 1.012"""	-0.52992	0.253458	1	FILSQKQSVTALEQLVGGLTSRQGG	generic|IP_935864_TX=10090_REVERSED|
"""index: 471, intensity: 2786.0, mobility: 0.904"""	-0.530039	0.253568	1	PHRVPPLDYHGPIHSNKPSDYHGPPLG	generic|sp_Q8VIK5_PEAR1_MOUSE__II_982204_REVERSED	|generic|sp_Q8VIK5-2_PEAR1_MOUSE__II_982204_REVERSED	|generic|sp_Q8VIK5-4_PEAR1_MOUSE__II_982204_REVERSED	|generic|II_982211_TX=10090_REVERSED|
"""index: 17878, intensity: 13323.0, mobility: 0.937"""	-0.530076	0.253791	1	TKVLAEYDAEELLSASASTEGHKN	generic|tr_A0A5K1VVQ9_A0A5K1VVQ9_MOUSE__chr19_-1_7374046_7374075_ENSMUST00000237653__II_1006392_REVERSED	|generic|sp_A2ASS6_TITIN_MOUSE__chr19_-1_7374046_7374075_ENSMUST00000237653__II_1006392_REVERSED	|generic|sp_A2ASS6-2_TITIN_MOUSE__chr19_-1_7374046_7374075_ENSMUST00000237653__II_1006392_REVERSED	|generic|tr_A0A5K1VVQ1_A0A5K1VVQ1_MOUSE__chr19_-1_7374046_7374075_ENSMUST00000237653__II_1006392_REVERSED	|generic|tr_E9Q8K5_E9Q8K5_MOUSE__chr19_-1_7374046_7374075_ENSMUST00000237653__II_1006392_REVERSED	|generic|sp_A2ASS6-3_TITIN_MOUSE__II_1006392_REVERSED	|generic|tr_E9Q8N1_E9Q8N1_MOUSE__chr19_-1_7374046_7374075_ENSMUST00000237653__II_1006392_REVERSED|
"""index: 12558, intensity: 8053.0, mobility: 0.990"""	-0.530118	0.254014	1	ISRRHPKAPSRPWVSLTTMSCFTKPKL	generic|IP_842016_TX=10090_REVERSED	|generic|IP_842006_TX=10090_REVERSED|
"""index: 11885, intensity: 3915.0, mobility: 0.875"""	-0.530487	0.254181	1	EDKPMVSLELTTDSN	generic|IP_1013993_TX=10090_REVERSED	|generic|sp_Q6DFV3_RHG21_MOUSE_REVERSED	|generic|tr_B7ZCJ1_B7ZCJ1_MOUSE_REVERSED	|generic|tr_A0A0A0MQE8_A0A0A0MQE8_MOUSE_REVERSED	|generic|tr_B7ZCJ0_B7ZCJ0_MOUSE_REVERSED	|generic|tr_B2RWX1_B2RWX1_MOUSE_REVERSED|
"""index: 12335, intensity: 3989.0, mobility: 0.824"""	-0.530954	0.254404	1	EYGKVLMDAVHMDCARESFVQTL	generic|II_916971_TX=10090_REVERSED|
"""index: 13164, intensity: 8117.0, mobility: 1.083"""	-0.531175	0.254627	1	IKYGTVASPSPDWSLRIYKSSLETVVLN	generic|II_846514_TX=10090_REVERSED	|generic|tr_E9PX70_E9PX70_MOUSE_REVERSED	|generic|sp_Q60847_COCA1_MOUSE_REVERSED	|generic|sp_Q60847-2_COCA1_MOUSE_REVERSED	|generic|sp_Q60847-5_COCA1_MOUSE_REVERSED|
"""index: 12258, intensity: 2783.0, mobility: 1.087"""	-0.531207	0.254793	1	VPGAAATATGPAVRTAEPPGPGPGGSAAGACRAFLES	generic|tr_B9EI38_B9EI38_MOUSE_REVERSED	|generic|tr_A2AFI8_A2AFI8_MOUSE_REVERSED|
"""index: 8371, intensity: 4462.0, mobility: 1.100"""	-0.531291	0.255016	1	LHNYAVCAQHESSFEQGRFSCWASKGESYDR	generic|IP_1010758_TX=10090_REVERSED|
"""index: 27646, intensity: 13140.0, mobility: 1.021"""	-0.53135	0.255177	1	VPGPPGAPGPQGDNGRAGAAGAPGTRGREGPLGRPGMPGPSGN	generic|sp_P28481_CO2A1_MOUSE_REVERSED	|generic|sp_P28481-1_CO2A1_MOUSE_REVERSED	|generic|sp_P28481-2_CO2A1_MOUSE_REVERSED	|generic|sp_P28481-4_CO2A1_MOUSE_REVERSED	|generic|sp_P28481-5_CO2A1_MOUSE_REVERSED	|generic|sp_P28481-6_CO2A1_MOUSE_REVERSED	|generic|sp_P28481-7_CO2A1_MOUSE_REVERSED|
"""index: 16381, intensity: 4430.0, mobility: 1.055"""	-0.531356	0.255177	1	QRPIRLAGMRCLI	generic|tr_Q8BSZ5_Q8BSZ5_MOUSE__II_977787_REVERSED	|generic|tr_F6WR04_F6WR04_MOUSE__II_977790_REVERSED	|generic|tr_Q3UBR4_Q3UBR4_MOUSE__II_977790_REVERSED	|generic|tr_Q3UD32_Q3UD32_MOUSE__II_977790_REVERSED	|generic|sp_O70370_CATS_MOUSE__II_977787_REVERSED	|generic|tr_Q3U5K1_Q3U5K1_MOUSE_REVERSED	|generic|tr_Q99M14_Q99M14_MOUSE_REVERSED|
"""index: 17880, intensity: 8312.0, mobility: 0.942"""	-0.531764	0.255286	1	ISSNLSGNILWGQRTMLSN	generic|IP_919600_TX=10090_REVERSED|
"""index: 23191, intensity: 4670.0, mobility: 0.965"""	-0.532228	0.255452	1	QKENRRLHL	generic|IP_971330_TX=10090_REVERSED|
"""index: 21000, intensity: 3282.0, mobility: 1.129"""	-0.532283	0.255674	1	EEDIEAAAALQAQQT	generic|tr_Q3UK68_Q3UK68_MOUSE_REVERSED	|generic|sp_P70670_NACAM_MOUSE_REVERSED	|generic|sp_Q60817_NACA_MOUSE_REVERSED|
"""index: 3729, intensity: 2850.0, mobility: 0.917"""	-0.532317	0.255897	1	ARDRCPKAASMS	generic|chr4_1_150867174_150867443_ENSMUST00000073600__IP_951994_TX=10090_REVERSED|
"""index: 18643, intensity: 4337.0, mobility: 1.018"""	-0.532492	0.256005	1	DFRVGRMNEECL	generic|IP_947820_TX=10090_REVERSED	|generic|tr_Q3UZ14_Q3UZ14_MOUSE_REVERSED	|generic|tr_Q3TWX1_Q3TWX1_MOUSE_REVERSED	|generic|tr_Q3TLB1_Q3TLB1_MOUSE_REVERSED	|generic|tr_Q3TSK4_Q3TSK4_MOUSE_REVERSED	|generic|tr_Q3TX47_Q3TX47_MOUSE_REVERSED	|generic|tr_Q3TJZ1_Q3TJZ1_MOUSE_REVERSED	|generic|tr_Q99LT6_Q99LT6_MOUSE_REVERSED	|generic|tr_Q3UBL9_Q3UBL9_MOUSE_REVERSED	|generic|tr_Q8BMA8_Q8BMA8_MOUSE_REVERSED	|generic|tr_Q6P9L9_Q6P9L9_MOUSE_REVERSED	|generic|tr_Q61509_Q61509_MOUSE_REVERSED	|generic|tr_Q3UDC8_Q3UDC8_MOUSE_REVERSED	|generic|tr_Q8C153_Q8C153_MOUSE_REVERSED	|generic|tr_Q3UMI7_Q3UMI7_MOUSE_REVERSED	|generic|tr_Q3TW58_Q3TW58_MOUSE_REVERSED	|generic|sp_P58252_EF2_MOUSE_REVERSED	|generic|tr_Q3TPG2_Q3TPG2_MOUSE_REVERSED|
"""index: 28054, intensity: 3962.0, mobility: 1.203"""	-0.532932	0.256228	1	HPTPLNLIQLIGTLYKDT	generic|chr4_-1_136557638_136557751_ENSMUST00000116273__IP_953871_TX=10090_REVERSED	|generic|chr4_-1_136555272_136557754_ENSMUST00000116273__IP_953871_TX=10090_REVERSED	|generic|chr4_-1_136557437_136557826_ENSMUST00000155354__IP_953878_TX=10090_REVERSED|
"""index: 1029, intensity: 2895.0, mobility: 0.944"""	-0.533034	0.256393	1	VLSGESTLQTAV	generic|IP_3491250_TX=10090_REVERSED|
"""index: 2104, intensity: 2874.0, mobility: 0.914"""	-0.533077	0.256616	1	QWREPPRAEH	generic|chr1_1_171256584_171256658_ENSMUST00000111315_REVERSED|
"""index: 6463, intensity: 8107.0, mobility: 1.034"""	-0.533436	0.256781	1	SACTAVGGTSEPNLVKSGGGHRGSSAM	generic|IP_1017270_TX=10090_REVERSED|
"""index: 15899, intensity: 2814.0, mobility: 1.113"""	-0.533474	0.256832	1	WRGMEMSTVAAKRAW	generic|chr2_1_70593282_70594688_ENSMUST00000094934_REVERSED|
"""index: 10003, intensity: 3089.0, mobility: 0.806"""	-0.533842	0.25694	1	VCVCVCVCVCVFFFVSALN	generic|IP_843075_TX=10090_REVERSED|
"""index: 6017, intensity: 3710.0, mobility: 0.900"""	-0.534064	0.257156	1	NSPPPHLVTQN	generic|II_3475950_TX=10090_REVERSED	|generic|II_3475967_TX=10090_REVERSED	|generic|sp_Q9EQW7_KI13A_MOUSE_REVERSED	|generic|tr_F8VQ75_F8VQ75_MOUSE_REVERSED|
"""index: 13850, intensity: 3921.0, mobility: 0.910"""	-0.534084	0.257156	1	TRIGLQIGVIIVMNMKSFSGIFLLY	generic|IP_845481_TX=10090_REVERSED|
"""index: 26145, intensity: 2826.0, mobility: 0.975"""	-0.534371	0.25732	1	THILADSTGVLY	generic|tr_Q7TR45_Q7TR45_MOUSE_REVERSED	|generic|tr_Q7TR48_Q7TR48_MOUSE_REVERSED	|generic|tr_A0A1L1SQ35_A0A1L1SQ35_MOUSE_REVERSED|
"""index: 5023, intensity: 3013.0, mobility: 0.793"""	-0.53473	0.257542	1	EVAGLKPVGTRHHSP	generic|IP_1143281_TX=10090_REVERSED|
"""index: 19481, intensity: 10754.0, mobility: 0.915"""	-0.534764	0.257764	1	TQMSDALEVEKSFMNWLLQYL	generic|II_1130063_TX=10090_REVERSED	|generic|II_1130059_TX=10090_REVERSED	|generic|tr_A0A1W2P863_A0A1W2P863_MOUSE_REVERSED	|generic|sp_Q04690-3_NF1_MOUSE_REVERSED	|generic|sp_Q04690-4_NF1_MOUSE_REVERSED	|generic|sp_Q04690_NF1_MOUSE__chr11_1_79547685_79547888_ENSMUST00000146699_REVERSED	|generic|sp_Q04690-2_NF1_MOUSE__chr11_1_79547685_79547888_ENSMUST00000146699_REVERSED|
"""index: 8484, intensity: 48901.0, mobility: 0.987"""	-0.534765	0.257979	1	QNVNMGRLNEEGCCPCLGPPLGENNGSPNKCDKRQQEPK	generic|IP_1142972_TX=10090_REVERSED|
"""index: 23075, intensity: 42673.0, mobility: 1.127"""	-0.534887	0.257979	1	MLQPPMQPLPRQEVPQTPYGPPRNSFDPLKP	generic|tr_Q5XJV5_Q5XJV5_MOUSE__chr2_-1_155395715_155395834_ENSMUST00000146942__II_996872_REVERSED	|generic|tr_Q3UQD5_Q3UQD5_MOUSE__chr2_-1_155395715_155395834_ENSMUST00000146942__II_996872_REVERSED	|generic|tr_Q6ZQH3_Q6ZQH3_MOUSE__chr2_-1_155395715_155395834_ENSMUST00000146942__II_996872_REVERSED	|generic|sp_Q9JL19_NCOA6_MOUSE__chr2_-1_155395715_155395834_ENSMUST00000146942__II_996872_REVERSED	|generic|tr_Q71E74_Q71E74_MOUSE_REVERSED	|generic|tr_A2AQM9_A2AQM9_MOUSE_REVERSED	|generic|tr_F6M2K0_F6M2K0_MOUSE_REVERSED	|generic|tr_Q3TAG3_Q3TAG3_MOUSE_REVERSED|
"""index: 16708, intensity: 2683.0, mobility: 0.754"""	-0.535232	0.258193	1	ELDTTMNVQAMDDL	generic|tr_A0A0R4J204_A0A0R4J204_MOUSE__chr6_-1_38818226_38818495_ENSMUST00000114855_REVERSED	|generic|tr_A0A0R4J202_A0A0R4J202_MOUSE__chr6_-1_38818226_38818495_ENSMUST00000114855_REVERSED	|generic|sp_Q9QZR5_HIPK2_MOUSE__chr6_-1_38818226_38818495_ENSMUST00000114855_REVERSED	|generic|sp_Q9QZR5-2_HIPK2_MOUSE__chr6_-1_38818226_38818495_ENSMUST00000114855_REVERSED	|generic|sp_Q9QZR5-4_HIPK2_MOUSE__chr6_-1_38818226_38818495_ENSMUST00000114855_REVERSED|
"""index: 4279, intensity: 4747.0, mobility: 0.788"""	-0.535249	0.258193	1	TSSTLLAWRSVGGQRI	generic|chr3_1_96188142_96188423_ENSMUST00000133665_REVERSED|
"""index: 27067, intensity: 3283.0, mobility: 0.895"""	-0.53559	0.258357	1	KFPRFLLYLERP	generic|tr_T1ECW4_T1ECW4_MOUSE__II_864827_REVERSED	|generic|sp_Q9WVB0_RBPMS_MOUSE_REVERSED	|generic|sp_Q9WVB0-2_RBPMS_MOUSE_REVERSED	|generic|sp_Q8VC52_RBPS2_MOUSE_REVERSED	|generic|tr_S4R1Y2_S4R1Y2_MOUSE_REVERSED	|generic|tr_Q8C586_Q8C586_MOUSE_REVERSED	|generic|tr_A0A1L1SVH5_A0A1L1SVH5_MOUSE_REVERSED	|generic|tr_A0A1L1SRM3_A0A1L1SRM3_MOUSE_REVERSED	|generic|tr_Q9CWY6_Q9CWY6_MOUSE_REVERSED|
"""index: 22265, intensity: 3286.0, mobility: 1.021"""	-0.535652	0.258521	1	TKGGIDETLRKR	generic|tr_Q8C671_Q8C671_MOUSE__chr11_-1_116852564_116852842_ENSMUST00000136914_REVERSED|
"""index: 13397, intensity: 6894.0, mobility: 1.207"""	-0.535932	0.258743	1	KEDALSKRERQESPLKSHPSKRGSSVSAPSPS	generic|tr_Q3TQI2_Q3TQI2_MOUSE__chrX_1_20851679_20851816_ENSMUST00000136451__II_836925_REVERSED	|generic|tr_E9Q0P8_E9Q0P8_MOUSE__chrX_1_20851679_20851816_ENSMUST00000136451__II_836925_REVERSED	|generic|sp_P04627_ARAF_MOUSE__chrX_1_20851679_20851816_ENSMUST00000136451__II_836944_REVERSED	|generic|tr_Q3UXR0_Q3UXR0_MOUSE__chrX_1_20851679_20851816_ENSMUST00000136451_REVERSED|
"""index: 9832, intensity: 3997.0, mobility: 1.092"""	-0.53642	0.25885	1	DRHLIGHSHLYLMGTIIQHMFHRAERESFPKMRNKLYR	generic|tr_Q3V382_Q3V382_MOUSE__II_985375_REVERSED	|generic|sp_Q64702_PLK4_MOUSE__II_985383_REVERSED	|generic|sp_Q64702-2_PLK4_MOUSE_REVERSED	|generic|sp_Q64702-3_PLK4_MOUSE_REVERSED	|generic|tr_E9PVH4_E9PVH4_MOUSE_REVERSED|
"""index: 14987, intensity: 4020.0, mobility: 0.810"""	-0.536634	0.259071	1	MGRAESGCMSLRLRPNKEE	generic|IP_930505_TX=10090_REVERSED|
"""index: 3275, intensity: 3683.0, mobility: 1.203"""	-0.536904	0.259235	1	LKWLECLCIDEQKVRL	generic|IP_1055831_TX=10090_REVERSED|
"""index: 24073, intensity: 3038.0, mobility: 0.981"""	-0.537019	0.259398	1	ELLRLIPCRH	generic|IP_864041_TX=10090_REVERSED|
"""index: 28872, intensity: 4934.0, mobility: 0.916"""	-0.537098	0.259496	1	VHLFQYLMLLNK	generic|IP_881939_TX=10090_REVERSED|
"""index: 11585, intensity: 4585.0, mobility: 1.126"""	-0.537339	0.259496	1	EMMKKFEVRMLYGR	generic|tr_Q3UUB1_Q3UUB1_MOUSE_REVERSED	|generic|tr_B1AR69_B1AR69_MOUSE_REVERSED	|generic|sp_Q5SX39_MYH4_MOUSE_REVERSED|
"""index: 27743, intensity: 2838.0, mobility: 1.380"""	-0.538011	0.259603	1	QQKLKRILERLQAEVRFASFLCRWHIWHKQCWS	generic|sp_Q6PE54_DHX40_MOUSE_REVERSED|
"""index: 14058, intensity: 5448.0, mobility: 1.016"""	-0.538272	0.259709	1	RQFEQQLQALTE	generic|tr_G3UYF9_G3UYF9_MOUSE__chr17_-1_33938988_33939041_ENSMUST00000173363_REVERSED	|generic|sp_Q03958_PFD6_MOUSE__chr17_-1_33939535_33940087_ENSMUST00000173678_REVERSED|
"""index: 15523, intensity: 3309.0, mobility: 0.904"""	-0.538529	0.259929	1	CIPEDSDRHRCWLQVCIDEV	generic|tr_F8VQ15_F8VQ15_MOUSE_REVERSED|
"""index: 11644, intensity: 3891.0, mobility: 0.877"""	-0.538557	0.26015	1	FCGHTRMGFDSVNKVGKNKRLI	generic|chr9_1_3404120_3411380_ENSMUST00000027027__IP_853428_TX=10090_REVERSED|
"""index: 14822, intensity: 9670.0, mobility: 1.190"""	-0.538587	0.260371	1	FHQIYKSYGDMWRQIK	generic|IP_972818_TX=10090_REVERSED|
"""index: 9668, intensity: 16632.0, mobility: 0.989"""	-0.538602	0.260591	1	ERERTWKIMTEPSRYLFILKAYLEEELELERTERVLFID	generic|tr_Q7TQL5_Q7TQL5_MOUSE__II_860649_REVERSED	|generic|tr_Q6ZQF9_Q6ZQF9_MOUSE__II_860621_REVERSED	|generic|tr_Q3UM62_Q3UM62_MOUSE__II_860621_REVERSED	|generic|tr_F7AC58_F7AC58_MOUSE__II_860621_REVERSED	|generic|tr_Q80XT7_Q80XT7_MOUSE__II_860621_REVERSED	|generic|sp_E2JF22_PIEZ1_MOUSE__II_860621_REVERSED	|generic|tr_E9PUQ9_E9PUQ9_MOUSE__II_860621_REVERSED|
"""index: 12263, intensity: 12265.0, mobility: 0.890"""	-0.538645	0.260754	1	LSSLIFAENGMAFWFLL	generic|IP_1096702_TX=10090_REVERSED	|generic|IP_1096594_TX=10090_REVERSED	|generic|IP_1096637_TX=10090_REVERSED	|generic|IP_1096792_TX=10090_REVERSED|
"""index: 19789, intensity: 8853.0, mobility: 0.981"""	-0.538709	0.260975	1	EPRVWKSFTTKQKPSLPLKGLRDCFPMPY	generic|sp_Q9R1S8_CAN7_MOUSE__chr14_1_31345483_31345530_ENSMUST00000143472__II_1097584_REVERSED	|generic|tr_F2Z3X0_F2Z3X0_MOUSE__chr14_1_31345483_31345530_ENSMUST00000143472_REVERSED|
"""index: 18763, intensity: 3444.0, mobility: 0.928"""	-0.53878	0.261138	1	MAPMSISHRIS	generic|sp_O54818_TPD53_MOUSE__chr10_-1_31332841_31332921_ENSMUST00000214644_REVERSED	|generic|tr_B2RUC1_B2RUC1_MOUSE__chr10_-1_31332841_31332921_ENSMUST00000214644_REVERSED	|generic|tr_A0A1L1SR11_A0A1L1SR11_MOUSE_REVERSED|
"""index: 11920, intensity: 3470.0, mobility: 1.186"""	-0.53882	0.261291	1	IHKWLKGENIHEYIADAGQDFAREFFLA	generic|tr_Q5NCJ9_Q5NCJ9_MOUSE__chr11_-1_4702176_4704306_ENSMUST00000058407_REVERSED|
"""index: 26860, intensity: 3347.0, mobility: 0.899"""	-0.53888	0.261291	1	RMMTQRIR	generic|sp_Q8R4E6_PURG_MOUSE_REVERSED	|generic|sp_Q8R4E6-2_PURG_MOUSE_REVERSED|
"""index: 20991, intensity: 4705.0, mobility: 0.943"""	-0.539253	0.261511	1	SPNQPTQYSDQAKQAQLAAERQ	generic|sp_Q8BKX6_SMG1_MOUSE__chr7_-1_118212881_118212973_ENSMUST00000208209__II_881761_REVERSED|
"""index: 7949, intensity: 277885.0, mobility: 0.873"""	-0.539312	0.261732	1	LEMRLDQLASNSPPQLLSTINNAPQSE	generic|IP_947849_TX=10090_REVERSED|
"""index: 7974, intensity: 6711.0, mobility: 0.903"""	-0.539393	0.261894	1	ACGESDGPSVVEPERALGPPQTS	generic|sp_B1AVH7-2_TBD2A_MOUSE_REVERSED	|generic|sp_B1AVH7_TBD2A_MOUSE_REVERSED|
"""index: 14247, intensity: 2524.0, mobility: 0.850"""	-0.539744	0.262115	1	ILDIWAYLVSLILLRMLQ	generic|chr4_-1_40262931_40263068_ENSMUST00000042575_REVERSED|
"""index: 11906, intensity: 4198.0, mobility: 0.964"""	-0.539766	0.262335	1	LHDMKDAVKNVAMRIETNH	generic|sp_Q6P9Q6_FKB15_MOUSE__II_962216_REVERSED	|generic|tr_Q80YW9_Q80YW9_MOUSE_REVERSED	|generic|tr_Q80YW6_Q80YW6_MOUSE_REVERSED	|generic|tr_Q80YW7_Q80YW7_MOUSE_REVERSED	|generic|tr_B2RQ18_B2RQ18_MOUSE_REVERSED	|generic|tr_A0A6I8MWZ0_A0A6I8MWZ0_MOUSE_REVERSED	|generic|sp_Q6P9Q6-2_FKB15_MOUSE_REVERSED|
"""index: 16992, intensity: 4538.0, mobility: 1.035"""	-0.539852	0.262486	1	QELDEHDPSWVSHGKQARRPRTPGN	generic|IP_856487_TX=10090_REVERSED|
"""index: 9160, intensity: 17192.0, mobility: 1.034"""	-0.539947	0.262486	1	LSPDSRNVFHVGFREAFGTAWEFNDMISWVTYGRLDVKDRVAK	generic|tr_Q3TZ78_Q3TZ78_MOUSE_REVERSED	|generic|tr_F8VPT3_F8VPT3_MOUSE_REVERSED	|generic|tr_Q5XLR9_Q5XLR9_MOUSE_REVERSED|
"""index: 11846, intensity: 4314.0, mobility: 1.119"""	-0.540776	0.262695	1	LHLFSETSIQSRSFGQAQLADVCQEELRSLRQDLQA	generic|sp_Q8K010_OPLA_MOUSE__II_1083947_REVERSED	|generic|tr_E9Q484_E9Q484_MOUSE_REVERSED	|generic|tr_Q3TYS9_Q3TYS9_MOUSE_REVERSED|
"""index: 4062, intensity: 4631.0, mobility: 0.796"""	-0.540838	0.262695	1	KEKEKSQDKEDK	generic|II_957343_TX=10090_REVERSED	|generic|tr_Z4YKA3_Z4YKA3_MOUSE_REVERSED	|generic|tr_A2AM70_A2AM70_MOUSE_REVERSED	|generic|tr_A2AM62_A2AM62_MOUSE_REVERSED	|generic|tr_Q3B7C1_Q3B7C1_MOUSE_REVERSED	|generic|sp_Q3TEA8_HP1B3_MOUSE_REVERSED	|generic|sp_Q3TEA8-2_HP1B3_MOUSE_REVERSED	|generic|sp_Q3TEA8-3_HP1B3_MOUSE_REVERSED	|generic|tr_Z4YKB8_Z4YKB8_MOUSE_REVERSED	|generic|tr_A2AM63_A2AM63_MOUSE_REVERSED|
"""index: 8605, intensity: 4851.0, mobility: 0.889"""	-0.541019	0.262915	1	LEKTTCQLKELEAEKERLSNQVQMLN	generic|sp_Q9WVQ0_PMFBP_MOUSE__II_3504821_REVERSED|
"""index: 25967, intensity: 2966.0, mobility: 0.889"""	-0.541046	0.262961	1	KRRKIKTGVHWK	generic|tr_Q6IQY4_Q6IQY4_MOUSE__II_3484343_REVERSED	|generic|tr_G3X963_G3X963_MOUSE__chr15_-1_58132189_58132236_ENSMUST00000227171__II_3484343_REVERSED	|generic|sp_Q8CDM1_ATAD2_MOUSE__II_3484343_REVERSED|
"""index: 18149, intensity: 2841.0, mobility: 0.964"""	-0.541472	0.263181	1	QLDDELMSTGQQPNPHTKSPTDY	generic|tr_O35233_O35233_MOUSE_REVERSED	|generic|tr_B1AVP1_B1AVP1_MOUSE_REVERSED	|generic|tr_Q3UP77_Q3UP77_MOUSE_REVERSED	|generic|tr_Q5XM34_Q5XM34_MOUSE_REVERSED	|generic|tr_E9Q921_E9Q921_MOUSE_REVERSED	|generic|sp_O88573_AFF1_MOUSE_REVERSED	|generic|tr_A3KMF4_A3KMF4_MOUSE_REVERSED|
"""index: 18902, intensity: 7489.0, mobility: 1.104"""	-0.541492	0.263343	1	EKGRMFVPQNVTVGLDTMRIYNRKMYVY	generic|tr_A2AHC8_A2AHC8_MOUSE__II_837494_REVERSED	|generic|tr_Q80ZT4_Q80ZT4_MOUSE_REVERSED	|generic|tr_Q6XAS1_Q6XAS1_MOUSE_REVERSED	|generic|tr_Q6XAS0_Q6XAS0_MOUSE_REVERSED	|generic|tr_Q8C5Z3_Q8C5Z3_MOUSE_REVERSED	|generic|tr_Q6XAR8_Q6XAR8_MOUSE_REVERSED	|generic|tr_A2BI93_A2BI93_MOUSE_REVERSED	|generic|tr_B7ZWB6_B7ZWB6_MOUSE_REVERSED	|generic|tr_Q9CPU1_Q9CPU1_MOUSE_REVERSED	|generic|tr_Q6XAR9_Q6XAR9_MOUSE_REVERSED	|generic|tr_Q6XAR6_Q6XAR6_MOUSE_REVERSED	|generic|tr_B7ZNZ3_B7ZNZ3_MOUSE_REVERSED	|generic|tr_Q6XAR7_Q6XAR7_MOUSE_REVERSED	|generic|tr_A2BI74_A2BI74_MOUSE_REVERSED|
"""index: 2322, intensity: 18165.0, mobility: 0.874"""	-0.541568	0.263562	1	AFMMLLMLMLMTVISKINPGLGEEPK	generic|sp_Q3TDQ1_STT3B_MOUSE_REVERSED	|generic|tr_A0A0R4J0D3_A0A0R4J0D3_MOUSE_REVERSED|
"""index: 5834, intensity: 18645.0, mobility: 1.072"""	-0.541612	0.263782	1	PQSTRKYM	generic|IP_885059_TX=10090_REVERSED|
"""index: 11467, intensity: 4488.0, mobility: 0.863"""	-0.541676	0.264002	1	GMEQPVFRVSYASDEGEVI	generic|sp_Q8VHX6_FLNC_MOUSE_REVERSED	|generic|sp_Q8VHX6-2_FLNC_MOUSE_REVERSED	|generic|tr_Q3UXJ8_Q3UXJ8_MOUSE_REVERSED|
"""index: 8640, intensity: 5059.0, mobility: 0.914"""	-0.541936	0.264163	1	VVTMSLSPLRPNPQGGGNIQKNT	generic|IP_890973_TX=10090_REVERSED|
"""index: 3289, intensity: 2944.0, mobility: 0.957"""	-0.54218	0.264325	1	LDQTTPSNFRSN	generic|sp_P22725_WNT5A_MOUSE_REVERSED	|generic|sp_P22725-2_WNT5A_MOUSE_REVERSED|
"""index: 26815, intensity: 2538.0, mobility: 1.223"""	-0.542333	0.264486	1	NQNMLALAESHSVPLLTDKP	generic|II_3466702_TX=10090_REVERSED	|generic|sp_Q9Z0K8_VNN1_MOUSE_REVERSED|
"""index: 30369, intensity: 3236.0, mobility: 1.192"""	-0.542373	0.264706	1	KIKRILLFILNM	generic|chr2_-1_48927122_48927208_ENSMUST00000028098_REVERSED|
"""index: 18181, intensity: 3760.0, mobility: 1.116"""	-0.542385	0.264925	1	CYKADDIHDEFFMKLNKCSKMLYKVDYIVPFFLRLIEFFDLEE	generic|tr_Q3TLK9_Q3TLK9_MOUSE__chr8_-1_40507451_40507576_ENSMUST00000144970__II_864542_REVERSED|
"""index: 4826, intensity: 2782.0, mobility: 0.846"""	-0.542447	0.26497	1	QNKQLWIQLFMMQLV	generic|chr17_-1_88014503_88015742_ENSMUST00000005504__IP_1060083_TX=10090_REVERSED|
"""index: 8286, intensity: 3051.0, mobility: 0.980"""	-0.54262	0.265073	1	QSRWGPLLMMSDRIRLINLMKSFMM	generic|IP_1108222_TX=10090_REVERSED|
"""index: 28554, intensity: 12845.0, mobility: 0.862"""	-0.542726	0.265293	1	EHTASSPLSGQFHQFGED	generic|tr_Q8CAL4_Q8CAL4_MOUSE__II_864280_REVERSED	|generic|sp_Q8CFV2_F149A_MOUSE__II_864266_REVERSED	|generic|tr_Q5DTK2_Q5DTK2_MOUSE__II_864280_REVERSED	|generic|tr_Q8CBZ9_Q8CBZ9_MOUSE__II_864266_REVERSED	|generic|tr_F6X0J3_F6X0J3_MOUSE__II_864280_REVERSED|
"""index: 5003, intensity: 3896.0, mobility: 1.019"""	-0.542794	0.265512	1	PNTVKAMFLAIHAKTDSIIMLFPRNFYITMSY	generic|tr_Q3U1B7_Q3U1B7_MOUSE_REVERSED	|generic|tr_A2RTV1_A2RTV1_MOUSE_REVERSED|
"""index: 11976, intensity: 7423.0, mobility: 0.951"""	-0.542885	0.265659	1	CHPFSITDFFGLILSMIPTIGAIRS	generic|IP_1072414_TX=10090_REVERSED|
"""index: 2072, intensity: 2575.0, mobility: 0.735"""	-0.543064	0.265659	1	EKFKVSSINHQ	generic|tr_B7ZCI2_B7ZCI2_MOUSE_REVERSED|
"""index: 21547, intensity: 3833.0, mobility: 0.866"""	-0.543633	0.265878	1	QQPIMKSFSAMINTSKAEQYYAFIGT	generic|sp_Q9Z1W8_AT12A_MOUSE_REVERSED|
"""index: 12953, intensity: 3736.0, mobility: 0.920"""	-0.543746	0.265967	1	SVYKSQTHSHTHTLTHTHTHK	generic|IP_872693_TX=10090_REVERSED|
"""index: 20475, intensity: 3282.0, mobility: 1.043"""	-0.544076	0.265967	1	PAALSPPS	generic|IP_853621_TX=10090_REVERSED|
"""index: 19489, intensity: 5329.0, mobility: 0.900"""	-0.544364	0.266127	1	SFTPVLQYFSLKVLWQT	generic|IP_946727_TX=10090_REVERSED|
"""index: 15341, intensity: 4728.0, mobility: 0.917"""	-0.544395	0.266288	1	ASAPLVHKMITQIWNRRIGSTMAS	generic|tr_F6RND9_F6RND9_MOUSE__II_1135702_REVERSED	|generic|sp_P97434-3_MPRIP_MOUSE__chr11_1_59775519_59775587_ENSMUST00000108751__II_1135699_REVERSED	|generic|tr_F6S5I0_F6S5I0_MOUSE__chr11_1_59775519_59775587_ENSMUST00000108751__II_1135699_REVERSED	|generic|sp_P97434_MPRIP_MOUSE_REVERSED	|generic|sp_P97434-4_MPRIP_MOUSE_REVERSED	|generic|sp_P97434-5_MPRIP_MOUSE_REVERSED	|generic|tr_Q5SWZ5_Q5SWZ5_MOUSE__chr11_1_59775519_59775587_ENSMUST00000108751_REVERSED	|generic|sp_P97434-2_MPRIP_MOUSE__chr11_1_59775519_59775587_ENSMUST00000108751_REVERSED	|generic|tr_Q8CBS0_Q8CBS0_MOUSE_REVERSED	|generic|tr_Q8C8T6_Q8C8T6_MOUSE_REVERSED|
"""index: 18413, intensity: 93874.0, mobility: 0.874"""	-0.544503	0.26639	1	LHLCWNKNIKNMAWSMFWGLG	generic|chr4_-1_58827059_58828034_ENSMUST00000102889__IP_962509_TX=10090_REVERSED|
"""index: 17650, intensity: 4726.0, mobility: 1.097"""	-0.544686	0.266492	1	ERTGMHAVMLQAMELPGAKEMRGWPIKDQS	generic|tr_Q3TZ22_Q3TZ22_MOUSE__II_899061_REVERSED	|generic|tr_Q14BA2_Q14BA2_MOUSE__II_899061_REVERSED	|generic|tr_Q08EE9_Q08EE9_MOUSE__II_899061_REVERSED	|generic|sp_E9Q5R7_NAL12_MOUSE__II_899061_REVERSED	|generic|tr_Q6UQE6_Q6UQE6_MOUSE_REVERSED|
"""index: 27175, intensity: 4046.0, mobility: 1.109"""	-0.54478	0.26671	1	YWEGNIKEVNFNR	generic|IP_949275_TX=10090_REVERSED	|generic|tr_A2AV72_A2AV72_MOUSE_REVERSED	|generic|sp_Q5FW60_MUP20_MOUSE_REVERSED|
"""index: 15465, intensity: 4894.0, mobility: 0.862"""	-0.544858	0.266929	1	QLSEQTSALTLGLLS	generic|IP_967195_TX=10090_REVERSED|
"""index: 30361, intensity: 35294.0, mobility: 1.201"""	-0.544865	0.267147	1	KRRVPLKKLPRK	generic|IP_897814_TX=10090_REVERSED|
"""index: 5655, intensity: 2835.0, mobility: 0.994"""	-0.544889	0.267307	1	VYQPDPGMHEELV	generic|chr15_1_23173798_23173944_ENSMUST00000170626__II_1091434_TX=10090_REVERSED	|generic|tr_Q8BLB5_Q8BLB5_MOUSE__chr15_1_23259689_23259733_ENSMUST00000040427__II_1091430_REVERSED	|generic|chr15_1_23173741_23173944_ENSMUST00000170626__II_1091434_TX=10090_REVERSED	|generic|tr_F6RSC2_F6RSC2_MOUSE__chr15_1_23259689_23259733_ENSMUST00000040427__II_1091435_REVERSED	|generic|tr_A0A2I3BPS8_A0A2I3BPS8_MOUSE__chr15_1_23259689_23259733_ENSMUST00000040427_REVERSED	|generic|tr_E9Q941_E9Q941_MOUSE__chr15_1_23259689_23259733_ENSMUST00000040427_REVERSED	|generic|tr_E9Q9Q6_E9Q9Q6_MOUSE__chr15_1_23259689_23259733_ENSMUST00000040427_REVERSED|
"""index: 19294, intensity: 27528.0, mobility: 1.029"""	-0.545045	0.267526	1	SLTHPIFRCLPRQGRDQEWWDLRVRRFAHAQAC	generic|IP_1053620_TX=10090_REVERSED|
"""index: 6090, intensity: 3050.0, mobility: 0.925"""	-0.545309	0.267627	1	SMLFMPLYMM	generic|IP_886605_TX=10090_REVERSED	|generic|IP_871624_TX=10090_REVERSED	|generic|IP_871669_TX=10090_REVERSED|
"""index: 15514, intensity: 4437.0, mobility: 0.899"""	-0.545588	0.267787	1	PMSPDVPPPVIELDLEQVVNQLQLEL	generic|II_1041390_TX=10090_REVERSED	|generic|tr_Q3UR42_Q3UR42_MOUSE__chr1_-1_153464336_153464407_ENSMUST00000186966_REVERSED	|generic|tr_A0A0R4J2C3_A0A0R4J2C3_MOUSE_REVERSED	|generic|sp_O70133_DHX9_MOUSE__chr1_-1_153464336_153464407_ENSMUST00000186966_REVERSED	|generic|sp_O70133-2_DHX9_MOUSE__chr1_-1_153464336_153464407_ENSMUST00000186966_REVERSED	|generic|sp_O70133-3_DHX9_MOUSE__chr1_-1_153464336_153464407_ENSMUST00000186966_REVERSED	|generic|tr_E9QNN1_E9QNN1_MOUSE__chr1_-1_153464336_153464407_ENSMUST00000186966_REVERSED	|generic|tr_A0A087WPL5_A0A087WPL5_MOUSE__chr1_-1_153464336_153464407_ENSMUST00000186966_REVERSED|
"""index: 18078, intensity: 3484.0, mobility: 1.060"""	-0.545656	0.268005	1	PKWDQQIDCIETQ	generic|sp_P97460_NPAS2_MOUSE_REVERSED	|generic|tr_Q32ME6_Q32ME6_MOUSE_REVERSED	|generic|tr_G3X9B7_G3X9B7_MOUSE_REVERSED|
"""index: 7762, intensity: 2816.0, mobility: 1.091"""	-0.545666	0.268165	1	VRMTKDMQCKIYGNFSSCIFTKWMANVV	generic|IP_3477029_TX=10090_REVERSED|
"""index: 13811, intensity: 8451.0, mobility: 0.981"""	-0.546226	0.268208	1	FGLPFQSAFLTLFWPAAYLSPSIENEELHNYL	generic|tr_F6SUV7_F6SUV7_MOUSE__chr14_-1_101444538_101444747_ENSMUST00000161304__II_1089325_REVERSED	|generic|sp_Q8BYJ6_TBCD4_MOUSE__chr14_-1_101444538_101444747_ENSMUST00000161304_REVERSED	|generic|sp_Q8BYJ6-5_TBCD4_MOUSE__chr14_-1_101444538_101444747_ENSMUST00000161304_REVERSED	|generic|tr_E0CX53_E0CX53_MOUSE__chr14_-1_101444538_101444747_ENSMUST00000161304_REVERSED	|generic|tr_E9Q6Q8_E9Q6Q8_MOUSE__chr14_-1_101444538_101444747_ENSMUST00000161304_REVERSED|
"""index: 24535, intensity: 4398.0, mobility: 0.889"""	-0.546689	0.26825	1	NYVWNLLLKRL	generic|sp_Q6UJY2_SL9C1_MOUSE__II_1075124_REVERSED	|generic|II_1075122_TX=10090_REVERSED|
"""index: 11981, intensity: 5664.0, mobility: 1.088"""	-0.547058	0.268351	1	VQVALGQAYPVLHCLVPGMKWEGMLTYTLT	generic|sp_P97295_NPY2R_MOUSE_REVERSED|
"""index: 16236, intensity: 3913.0, mobility: 0.904"""	-0.547169	0.268569	1	LSSLIWMTSEKQSPMFFD	generic|IP_923830_TX=10090_REVERSED|
"""index: 24869, intensity: 4783.0, mobility: 0.827"""	-0.547237	0.268611	1	WVDEVLELEKQH	generic|sp_Q9JJC6_RIPL1_MOUSE__chr5_-1_124503551_124503679_ENSMUST00000200202_REVERSED|
"""index: 26175, intensity: 3387.0, mobility: 0.829"""	-0.547326	0.268712	1	MMMVGMITSLPKK	generic|chr16_-1_8699167_8699274_ENSMUST00000160405__IP_1080742_TX=10090_REVERSED|
"""index: 8029, intensity: 3786.0, mobility: 0.890"""	-0.547547	0.26893	1	SSVAAYLFCW	generic|IP_1099675_TX=10090_REVERSED|
"""index: 20902, intensity: 2871.0, mobility: 1.138"""	-0.547595	0.26903	1	EEDIEAAAALQAQQT	generic|tr_Q3UK68_Q3UK68_MOUSE_REVERSED	|generic|sp_P70670_NACAM_MOUSE_REVERSED	|generic|sp_Q60817_NACA_MOUSE_REVERSED|
"""index: 16711, intensity: 3233.0, mobility: 0.880"""	-0.548108	0.269197	1	SSLHLHVPLWCALMLSPTSRFD	generic|IP_1032996_TX=10090_REVERSED|
"""index: 26686, intensity: 2706.0, mobility: 1.016"""	-0.548181	0.269197	1	LYFVLGLGLACRGSGIRLQTGRFSLTCFRVLCRAMPLLLY	generic|tr_Q8BXE7_Q8BXE7_MOUSE_REVERSED|
"""index: 16563, intensity: 4974.0, mobility: 0.958"""	-0.548471	0.269197	1	FMAQKSCTTLGPDLMKRYL	generic|tr_A0A0R4J046_A0A0R4J046_MOUSE__chr17_-1_78934571_78934855_ENSMUST00000233484__II_3463006_REVERSED	|generic|sp_P53569_CEBPZ_MOUSE__chr17_-1_78934571_78934855_ENSMUST00000233484__II_3463006_REVERSED|
"""index: 1519, intensity: 37717.0, mobility: 0.795"""	-0.548552	0.269197	1	SMPTPQRY	generic|II_3482804_TX=10090_REVERSED	|generic|tr_A0A2K6EDK3_A0A2K6EDK3_MOUSE__chr15_-1_44376394_44376561_ENSMUST00000226606_REVERSED	|generic|sp_Q6PIP5_NUDC1_MOUSE__chr15_-1_44376394_44376561_ENSMUST00000226606_REVERSED|
"""index: 10183, intensity: 2966.0, mobility: 1.257"""	-0.549535	0.269339	1	GHLRPPSDCLYSDPWDVLIQALAPTEMTFSLLE	generic|tr_Q811T5_Q811T5_MOUSE_REVERSED	|generic|tr_G3X8Y8_G3X8Y8_MOUSE_REVERSED	|generic|tr_Q8K3D9_Q8K3D9_MOUSE_REVERSED	|generic|sp_Q9QUN7_TLR2_MOUSE_REVERSED|
"""index: 7858, intensity: 6378.0, mobility: 0.938"""	-0.549632	0.269339	1	YTHTHTYTHLYIVFIGNYVCMYLTYTN	generic|IP_898928_TX=10090_REVERSED|
"""index: 18835, intensity: 3466.0, mobility: 1.039"""	-0.549996	0.269439	1	LEELSKQLTQNEMELDQLESELQQIKKNSNELAKQLRQNE	generic|tr_A0A6I8MX08_A0A6I8MX08_MOUSE_REVERSED	|generic|sp_Q5SNZ0_GRDN_MOUSE_REVERSED	|generic|sp_Q5SNZ0-2_GRDN_MOUSE_REVERSED	|generic|sp_Q5SNZ0-3_GRDN_MOUSE_REVERSED|
"""index: 16047, intensity: 3063.0, mobility: 0.847"""	-0.5501	0.269539	1	ELYSSQSGPLNLPKDM	generic|IP_890541_TX=10090_REVERSED	|generic|IP_890551_TX=10090_REVERSED|
"""index: 27629, intensity: 14737.0, mobility: 0.973"""	-0.550329	0.269697	1	THSKRKVSILNLQVTIASFMHSYHGT	generic|chr1_-1_178332143_178332352_ENSMUST00000037748__IP_1029474_TX=10090_REVERSED|
"""index: 20533, intensity: 4721.0, mobility: 0.803"""	-0.550469	0.269855	1	HKPDSSAESISQDPRRPRIHHNV	generic|IP_3466611_TX=10090_REVERSED|
"""index: 14456, intensity: 4887.0, mobility: 0.938"""	-0.550681	0.270071	1	PPLCRVPCWAALRSRRE	generic|IP_1126104_TX=10090_REVERSED|
"""index: 3829, intensity: 5062.0, mobility: 0.783"""	-0.55071	0.270194	1	EYAGVKARF	generic|IP_973950_TX=10090_REVERSED|
"""index: 17890, intensity: 152318.0, mobility: 0.890"""	-0.550788	0.270194	1	ETLTDMTTVKMIVTTMRTAMRT	generic|IP_1075216_TX=10090_REVERSED|
"""index: 26865, intensity: 9027.0, mobility: 0.905"""	-0.551504	0.270194	1	HEGKVFPCNPSH	generic|sp_O88738-2_BIRC6_MOUSE__chr17_1_74659302_74659364_ENSMUST00000183249__II_1064545_REVERSED	|generic|tr_A0A1S6GWH6_A0A1S6GWH6_MOUSE__chr17_1_74659302_74659364_ENSMUST00000183249__II_1064467_REVERSED	|generic|tr_S4R2P8_S4R2P8_MOUSE__chr17_1_74659302_74659364_ENSMUST00000183249__II_1064467_REVERSED	|generic|sp_O88738_BIRC6_MOUSE__chr17_1_74659302_74659364_ENSMUST00000183249__II_1064467_REVERSED	|generic|sp_O88738-3_BIRC6_MOUSE__chr17_1_74659302_74659364_ENSMUST00000183249__II_1064467_REVERSED	|generic|tr_S4R1L5_S4R1L5_MOUSE__chr17_1_74659302_74659364_ENSMUST00000183249__II_1064467_REVERSED|
"""index: 8302, intensity: 4608.0, mobility: 0.848"""	-0.551754	0.270294	1	PSGYGAVINLEVQTSFGTLLGYLWLAL	generic|II_1059006_TX=10090_REVERSED|
"""index: 19668, intensity: 3107.0, mobility: 1.154"""	-0.55195	0.270334	1	VWVSCMQQQGMLARCCNQPWTALIERRPRALV	generic|IP_1070232_TX=10090_REVERSED|
"""index: 6622, intensity: 2696.0, mobility: 0.837"""	-0.552183	0.27055	1	ELNATTNQP	generic|tr_A2AP88_A2AP88_MOUSE_REVERSED	|generic|tr_Q571G5_Q571G5_MOUSE_REVERSED|
"""index: 15943, intensity: 5297.0, mobility: 0.930"""	-0.552231	0.270766	1	HIYIETCANQGRTGGDLLKQCRALQAKFDTKMN	generic|sp_Q9DCH2_POP7_MOUSE_REVERSED|
"""index: 7870, intensity: 4917.0, mobility: 0.862"""	-0.552386	0.270982	1	PIPPKCLPFWTDSRHFIQPYGNKG	generic|IP_3490135_TX=10090_REVERSED|
"""index: 10628, intensity: 3737.0, mobility: 1.153"""	-0.552611	0.27108	1	QRMFFENKLHQHDR	generic|IP_2536865_TX=10090_REVERSED|
"""index: 24997, intensity: 2631.0, mobility: 0.816"""	-0.552808	0.271296	1	MPPAMVTEVPNSPL	generic|tr_Q9ES61_Q9ES61_MOUSE__II_1049257_REVERSED|
"""index: 27126, intensity: 4166.0, mobility: 1.182"""	-0.552939	0.271512	1	LEDMNTQELCLPITLIL	generic|IP_870234_TX=10090_REVERSED|
"""index: 805, intensity: 3541.0, mobility: 0.840"""	-0.553006	0.271727	1	RPMAFSLCMRFFVPLSLVTNLA	generic|IP_1069575_TX=10090_REVERSED|
"""index: 1226, intensity: 2611.0, mobility: 0.970"""	-0.55305	0.271943	1	SDVSGSLNCLSSPH	generic|IP_3459076_TX=10090_REVERSED|
"""index: 20262, intensity: 4826.0, mobility: 0.894"""	-0.553118	0.272159	1	RIRGAHDVR	generic|IP_856611_TX=10090_REVERSED|
"""index: 28230, intensity: 2917.0, mobility: 1.354"""	-0.5532	0.272257	1	CCNWLPMRCV	generic|IP_1148094_TX=10090_REVERSED	|generic|IP_1148084_TX=10090_REVERSED|
"""index: 15919, intensity: 3684.0, mobility: 0.746"""	-0.55344	0.272414	1	SSGHTEGYT	generic|IP_1099792_TX=10090_REVERSED|
"""index: 18839, intensity: 4296.0, mobility: 1.037"""	-0.553571	0.272629	1	GDAYYKPEVESIRKRVHLSVYKANFNEIMARSAQDMLKQAL	generic|tr_B1AUY8_B1AUY8_MOUSE__II_834232_REVERSED|
"""index: 16701, intensity: 4527.0, mobility: 0.819"""	-0.553615	0.272845	1	QQLGVSYVSLRRVAGCMSGK	generic|sp_Q80XH4_WSCD1_MOUSE_REVERSED|
"""index: 13532, intensity: 3037.0, mobility: 0.805"""	-0.553782	0.273002	1	VLGCLQIVP	generic|sp_Q8C5T8_CC113_MOUSE_REVERSED|
"""index: 9260, intensity: 2827.0, mobility: 1.203"""	-0.553797	0.27304	1	ATTPYQNIINENQRSRRRLCDRPSHLLGDSACMFVCLC	generic|IP_1102700_TX=10090_REVERSED|
"""index: 2706, intensity: 3057.0, mobility: 0.805"""	-0.553945	0.273256	1	APNISRCR	generic|IP_1061271_TX=10090_REVERSED|
"""index: 18338, intensity: 4034.0, mobility: 1.034"""	-0.553948	0.273471	1	HPHVAGPKVYPIHGSLLYSLCIGSP	generic|tr_D3YYR6_D3YYR6_MOUSE__II_857763_REVERSED	|generic|tr_D3YWF1_D3YWF1_MOUSE__II_857764_REVERSED	|generic|tr_Q9CVY9_Q9CVY9_MOUSE__II_857772_REVERSED	|generic|sp_Q8VC10_OSGI1_MOUSE__II_857772_REVERSED	|generic|II_857765_TX=10090_REVERSED|
"""index: 18166, intensity: 3418.0, mobility: 1.040"""	-0.554127	0.273686	1	FLNELDLARVQAPSQGTSPESRHQARVKAQNPAPFNKELLSMI	generic|IP_2458279_TX=10090_REVERSED|
"""index: 17053, intensity: 3385.0, mobility: 1.008"""	-0.554136	0.273784	1	RKMEWWKKMWQEKPIEGRFVMWRWKELMYTFPLTGVITLAQ	generic|sp_Q8R0I0_ACE2_MOUSE_REVERSED	|generic|tr_F6X479_F6X479_MOUSE_REVERSED	|generic|tr_Q3UXR1_Q3UXR1_MOUSE_REVERSED|
"""index: 13646, intensity: 4706.0, mobility: 0.816"""	-0.554187	0.273999	1	YGGFIPNY	generic|IP_3458012_TX=10090_REVERSED|
"""index: 10643, intensity: 2829.0, mobility: 1.135"""	-0.554293	0.274017	1	EFDPEAEAFLVNNQFSIDTLTRDVLVMETDQIQEGIQLLLFV	generic|sp_Q8C6B2_RTKN_MOUSE__chr6_1_83151927_83152220_ENSMUST00000213056__II_2508742_REVERSED	|generic|sp_Q8C6B2-2_RTKN_MOUSE__chr6_1_83151927_83152220_ENSMUST00000213056__II_2508742_REVERSED	|generic|tr_D3Z4N1_D3Z4N1_MOUSE__chr6_1_83147845_83147949_ENSMUST00000203183_REVERSED	|generic|tr_D3Z7S7_D3Z7S7_MOUSE__chr6_1_83147845_83147949_ENSMUST00000203183_REVERSED|
"""index: 12212, intensity: 4058.0, mobility: 1.086"""	-0.554657	0.274017	1	FYSAVAILAEKPWRSFWDMTCGSILGPFK	generic|sp_Q91XQ0_DYH8_MOUSE_REVERSED	|generic|sp_Q91XQ0-2_DYH8_MOUSE_REVERSED|
"""index: 8893, intensity: 11872.0, mobility: 1.164"""	-0.555206	0.274173	1	PYFLWPLLAQDSDWFSVLDGKFLYISHYISLYISLYISLYI	generic|IP_3503896_TX=10090_REVERSED|
"""index: 15923, intensity: 3406.0, mobility: 1.120"""	-0.555383	0.274388	1	SMEIPFMDEDESTNVNDDRKLNDLQAKRRR	generic|tr_E9QKQ5_E9QKQ5_MOUSE__chr17_1_71233902_71233931_ENSMUST00000142842__II_3470747_REVERSED	|generic|tr_A0A5F8MQ53_A0A5F8MQ53_MOUSE__chr17_1_71233902_71233931_ENSMUST00000142842_REVERSED	|generic|tr_Q8CD95_Q8CD95_MOUSE__chr17_1_71233902_71233931_ENSMUST00000142842_REVERSED	|generic|tr_Q3U3C3_Q3U3C3_MOUSE__chr17_1_71233902_71233931_ENSMUST00000142842_REVERSED	|generic|tr_Q80XT6_Q80XT6_MOUSE__chr17_1_71233902_71233931_ENSMUST00000142842_REVERSED	|generic|tr_A0A5F8MPG1_A0A5F8MPG1_MOUSE__chr17_1_71233902_71233931_ENSMUST00000142842_REVERSED	|generic|tr_A0A1Y7VLN4_A0A1Y7VLN4_MOUSE__chr17_1_71233902_71233931_ENSMUST00000142842_REVERSED|
"""index: 2790, intensity: 2589.0, mobility: 0.845"""	-0.5554	0.274544	1	QPGAGSRFY	generic|IP_855387_TX=10090_REVERSED|
"""index: 28397, intensity: 18169.0, mobility: 0.970"""	-0.555535	0.274758	1	SLVMVSDKISL	generic|tr_Q7TQI6_Q7TQI6_MOUSE__chr5_-1_116014649_116014714_ENSMUST00000133098__II_981792_REVERSED	|generic|sp_Q6PAM0_AAKB2_MOUSE__chr3_1_97662312_97662443_ENSMUST00000143927__II_981783_REVERSED|
"""index: 20724, intensity: 4273.0, mobility: 1.092"""	-0.555555	0.274775	1	QKKSCFRLLLCMAQKLGPKWMRVLVIMSNG	generic|IP_899497_TX=10090_REVERSED|
"""index: 10635, intensity: 5171.0, mobility: 0.856"""	-0.555577	0.274775	1	TQHNKVEKMSHQIGYGFYI	generic|tr_Q3TMH5_Q3TMH5_MOUSE__II_831844_REVERSED	|generic|sp_P70423_CTR3_MOUSE__II_831844_REVERSED	|generic|II_831849_TX=10090_REVERSED|
"""index: 30144, intensity: 11372.0, mobility: 1.040"""	-0.556479	0.274989	1	AGRPFGSWGGHIPHI	generic|IP_887191_TX=10090_REVERSED|
"""index: 22849, intensity: 8925.0, mobility: 0.956"""	-0.556497	0.275204	1	RKMWITTSR	generic|chr8_1_85512207_85512266_ENSMUST00000034136_REVERSED|
"""index: 16943, intensity: 3974.0, mobility: 1.149"""	-0.556577	0.275418	1	YKTPNGMVQWSHGNRQ	generic|chr1_-1_79802968_79810715_ENSMUST00000027467__IP_1033011_TX=10090_REVERSED	|generic|chr1_-1_79810515_79810715_ENSMUST00000027467_REVERSED|
"""index: 22348, intensity: 5430.0, mobility: 0.850"""	-0.55669	0.275574	1	LLGKENRVMPETLRQR	generic|sp_Q91VD9_NDUS1_MOUSE__chr1_-1_63156200_63156286_ENSMUST00000185847__II_1038114_REVERSED	|generic|tr_Q3TIU7_Q3TIU7_MOUSE__chr1_-1_63156200_63156286_ENSMUST00000185847__II_1038114_REVERSED	|generic|tr_Q3UIQ2_Q3UIQ2_MOUSE__chr1_-1_63156200_63156286_ENSMUST00000185847__II_1038114_REVERSED|
"""index: 17008, intensity: 3310.0, mobility: 0.910"""	-0.556773	0.275729	1	FVISTLYTYGGRTPLPATLA	generic|chr15_1_81640057_81640522_ENSMUST00000068387__IP_1087161_TX=10090_REVERSED	|generic|chr15_1_81640006_81640522_ENSMUST00000068387__IP_1087161_TX=10090_REVERSED|
"""index: 9301, intensity: 4683.0, mobility: 1.083"""	-0.556791	0.275943	1	KISAPQEPSVWTIVSKHVDWTS	generic|tr_A0A1D5RMD3_A0A1D5RMD3_MOUSE__II_838547_REVERSED	|generic|tr_A0A1D5RLI0_A0A1D5RLI0_MOUSE_REVERSED	|generic|tr_A0A1D5RLF0_A0A1D5RLF0_MOUSE_REVERSED|
"""index: 24017, intensity: 3515.0, mobility: 1.191"""	-0.556823	0.276099	1	NWFVHDVNRMDLVQLKPRWPHFKRTLRMDVGDLLAQLTELNHMNIL	generic|tr_Q8C6K3_Q8C6K3_MOUSE_REVERSED	|generic|tr_Q3UL33_Q3UL33_MOUSE_REVERSED	|generic|tr_Q499F0_Q499F0_MOUSE_REVERSED	|generic|tr_Q4VBX3_Q4VBX3_MOUSE_REVERSED	|generic|tr_A6H6A2_A6H6A2_MOUSE_REVERSED|
"""index: 18530, intensity: 6956.0, mobility: 0.940"""	-0.556994	0.276313	1	RFGGRQKPELRNGHLQQEVAK	generic|sp_E9PYK3_PARP4_MOUSE__II_1094585_REVERSED|
"""index: 4088, intensity: 3805.0, mobility: 0.841"""	-0.556996	0.276527	1	PLWRWLPSVQSFGTIFPGHNGSF	generic|IP_3469671_TX=10090_REVERSED|
"""index: 18247, intensity: 4269.0, mobility: 1.022"""	-0.557004	0.276623	1	RVTRTTWARMACLQWAPSM	generic|chr8_1_114439761_114448167_ENSMUST00000004756__IP_858025_TX=10090_REVERSED|
"""index: 9665, intensity: 20279.0, mobility: 1.187"""	-0.557109	0.276778	1	LFSGGGYMQCLYPFRWVNGLGVAYSICAFVFQLPHGWQPRAKEM	generic|sp_Q8VDB9_S620A_MOUSE__II_840599_REVERSED	|generic|tr_E9Q0H0_E9Q0H0_MOUSE_REVERSED|
"""index: 18742, intensity: 2857.0, mobility: 1.220"""	-0.557217	0.276992	1	LGGMVQIISLTHQFEKM	generic|chr11_1_80223949_80224002_ENSMUST00000077451_REVERSED|
"""index: 6109, intensity: 3792.0, mobility: 0.895"""	-0.557247	0.277088	1	QSARRKKRMERLFMHEYAKKERDT	generic|tr_Q8R3R7_Q8R3R7_MOUSE_REVERSED|
"""index: 21681, intensity: 3879.0, mobility: 1.008"""	-0.557605	0.277243	1	VCGFAKGLTGSIIDLKHMIGDR	generic|tr_Q8R1G3_Q8R1G3_MOUSE__II_829982_REVERSED	|generic|tr_Q3TA47_Q3TA47_MOUSE__chrX_1_150557260_150557412_ENSMUST00000134670__II_829982_REVERSED	|generic|tr_Q3TNI1_Q3TNI1_MOUSE__chrX_1_150557260_150557412_ENSMUST00000134670__II_829982_REVERSED	|generic|tr_A2AFM1_A2AFM1_MOUSE__chrX_1_150557260_150557412_ENSMUST00000134670__II_829982_REVERSED	|generic|tr_A2AFM0_A2AFM0_MOUSE__chrX_1_150557260_150557412_ENSMUST00000134670__II_829982_REVERSED|
"""index: 20641, intensity: 3929.0, mobility: 1.096"""	-0.557653	0.277338	1	VCVPWIYNTAKCFYRRSVLMRRCCATWM	generic|chr4_-1_53107125_53109204_ENSMUST00000030010__IP_962990_TX=10090_REVERSED|
"""index: 6797, intensity: 11385.0, mobility: 0.962"""	-0.557982	0.277493	1	RRESCEHCLPQTNVSMFFPCNPTECKIDMLSLQPT	generic|sp_Q60769_TNAP3_MOUSE__II_1151503_REVERSED	|generic|tr_Q3U695_Q3U695_MOUSE__II_1151503_REVERSED	|generic|II_1151505_TX=10090_REVERSED	|generic|tr_Q3TBB9_Q3TBB9_MOUSE_REVERSED	|generic|tr_Q8C2N2_Q8C2N2_MOUSE_REVERSED	|generic|tr_Q3T9G9_Q3T9G9_MOUSE_REVERSED|
"""index: 5430, intensity: 3561.0, mobility: 0.866"""	-0.558234	0.277647	1	FKPMKVKPMKLHWDPGQVDMDPANI	generic|tr_Q6UL10_Q6UL10_MOUSE_REVERSED|
"""index: 14123, intensity: 2733.0, mobility: 0.949"""	-0.558275	0.277802	1	EAPFDHREVHEHIYW	generic|sp_Q921Y4_MFSD5_MOUSE_REVERSED|
"""index: 7653, intensity: 312928.0, mobility: 0.916"""	-0.558387	0.277897	1	RSLFAPTLIASPSLAMSWSCGRTIMPAT	generic|IP_1073405_TX=10090_REVERSED|
"""index: 17632, intensity: 4776.0, mobility: 1.089"""	-0.558581	0.27811	1	RWRIMKRLQDMMFKKKLHDYLYSMKRKTKDSAKMEMECIRQ	generic|sp_Q9CR34_CE052_MOUSE_REVERSED	|generic|sp_Q9CR34-2_CE052_MOUSE_REVERSED|
"""index: 10548, intensity: 2998.0, mobility: 0.830"""	-0.558651	0.2783	1	WTQKYKCINQMTIM	generic|IP_3507198_TX=10090_REVERSED|
"""index: 8478, intensity: 59020.0, mobility: 0.910"""	-0.558891	0.2783	1	RGIDTKNMVVNIEEPELEPIW	generic|sp_Q6NZP1_ZRAB3_MOUSE_REVERSED	|generic|tr_Q8BY42_Q8BY42_MOUSE_REVERSED	|generic|tr_Q9D3Z7_Q9D3Z7_MOUSE_REVERSED	|generic|tr_Q8BUI4_Q8BUI4_MOUSE_REVERSED|
"""index: 18409, intensity: 5543.0, mobility: 1.178"""	-0.559667	0.278335	1	SFRRQKPANKVSPLSVSSASPQRDGESGMQQHLSMD	generic|IP_840122_TX=10090_REVERSED|
"""index: 7716, intensity: 2566.0, mobility: 1.007"""	-0.559921	0.278549	1	QRSPRDYSCGWR	generic|chr15_1_76329130_76329395_ENSMUST00000059045__IP_1083941_TX=10090_REVERSED	|generic|chr15_1_76329109_76329395_ENSMUST00000059045__IP_1083941_TX=10090_REVERSED|
"""index: 13549, intensity: 3026.0, mobility: 0.795"""	-0.560038	0.278762	1	APHVPVLGAPVCLHPLFL	generic|IP_889194_TX=10090_REVERSED|
"""index: 19003, intensity: 4510.0, mobility: 0.854"""	-0.56008	0.278975	1	RWGSRAMR	generic|IP_932333_TX=10090_REVERSED|
"""index: 9989, intensity: 20864.0, mobility: 1.080"""	-0.5601	0.279189	1	LQEGWTRTSLSICGMLLTSPMIMKGPYCLTKSLTAMARWRWSAP	generic|IP_834702_TX=10090_REVERSED|
"""index: 11736, intensity: 4148.0, mobility: 0.830"""	-0.560115	0.279402	1	LEAKQEMAEELARALSLAKTEKER	generic|tr_Q811J9_Q811J9_MOUSE_REVERSED	|generic|tr_Q99JJ3_Q99JJ3_MOUSE_REVERSED	|generic|tr_Q3UFT0_Q3UFT0_MOUSE_REVERSED	|generic|sp_Q8VDD5_MYH9_MOUSE_REVERSED|
"""index: 5232, intensity: 3969.0, mobility: 0.903"""	-0.560201	0.279556	1	KGTQVQLYITNEKAKSKRRGLNEAEEITE	generic|sp_O08966_S22A1_MOUSE__II_3460743_REVERSED|
"""index: 21821, intensity: 5711.0, mobility: 0.915"""	-0.560302	0.27965	1	IPPVPFAPSGR	generic|IP_1123434_TX=10090_REVERSED|
"""index: 17159, intensity: 2842.0, mobility: 1.080"""	-0.560597	0.279804	1	AGLFDGLVESALMEEVNMNKIFFEAQYP	generic|tr_Q3V1W5_Q3V1W5_MOUSE__chr6_-1_4707070_4707264_ENSMUST00000123907__II_916252_REVERSED	|generic|sp_O70258_SGCE_MOUSE__chr6_-1_4707070_4707264_ENSMUST00000123907__II_916252_REVERSED	|generic|tr_F6R6P2_F6R6P2_MOUSE__chr6_-1_4707070_4707264_ENSMUST00000123907__II_916252_REVERSED	|generic|sp_O70258-2_SGCE_MOUSE__chr6_-1_4707070_4707264_ENSMUST00000123907_REVERSED	|generic|tr_D3Z572_D3Z572_MOUSE__chr6_-1_4707070_4707264_ENSMUST00000123907_REVERSED	|generic|tr_E9PX46_E9PX46_MOUSE__chr6_-1_4707070_4707264_ENSMUST00000123907_REVERSED	|generic|tr_Q4H437_Q4H437_MOUSE__chr6_-1_4707070_4707264_ENSMUST00000123907_REVERSED	|generic|tr_Q6L8N9_Q6L8N9_MOUSE__chr6_-1_4707070_4707264_ENSMUST00000123907_REVERSED	|generic|tr_F6WKE4_F6WKE4_MOUSE__chr6_-1_4707070_4707264_ENSMUST00000123907_REVERSED	|generic|tr_F8WGM3_F8WGM3_MOUSE__chr6_-1_4707070_4707264_ENSMUST00000123907_REVERSED	|generic|tr_Q4H438_Q4H438_MOUSE__chr6_-1_4691425_4691622_ENSMUST00000153284_REVERSED|
"""index: 9352, intensity: 19399.0, mobility: 0.888"""	-0.560684	0.280017	1	NKQRESERCLSLEGNSRGQVPDEKYMRT	generic|sp_E9Q2Z1_CECR2_MOUSE__II_912294_REVERSED	|generic|sp_E9Q2Z1-2_CECR2_MOUSE__II_912294_REVERSED|
"""index: 17276, intensity: 5447.0, mobility: 1.017"""	-0.560725	0.28023	1	QFRYLLPCCGSAWLFAIRKLFTTKGSGTEGEV	generic|IP_3477851_TX=10090_REVERSED	|generic|sp_Q9QWK5_BIR1A_MOUSE_REVERSED	|generic|sp_Q9R016_BIR1E_MOUSE_REVERSED	|generic|tr_Q8CGT3_Q8CGT3_MOUSE_REVERSED|
"""index: 11530, intensity: 2657.0, mobility: 0.911"""	-0.560745	0.280324	1	EPQFRRVFVDMSIKVMDK	generic|sp_Q8BW72_KDM4A_MOUSE__II_961374_REVERSED	|generic|sp_Q8BW72-2_KDM4A_MOUSE__II_961374_REVERSED	|generic|tr_A2A8L9_A2A8L9_MOUSE__II_961374_REVERSED|
"""index: 19823, intensity: 3411.0, mobility: 1.119"""	-0.561459	0.280537	1	YTFKRWQLHWHLHAKWGRPKESMSNV	generic|IP_3493715_TX=10090_REVERSED|
"""index: 17838, intensity: 10510.0, mobility: 0.978"""	-0.56154	0.28075	1	LCSKFEQHNLRGSKDKDFHKF	generic|tr_A3KGU5_A3KGU5_MOUSE__chr2_1_30030480_30030602_ENSMUST00000201758__II_1012391_REVERSED	|generic|tr_B9EKJ1_B9EKJ1_MOUSE__chr2_1_30030480_30030602_ENSMUST00000201758__II_1012391_REVERSED	|generic|tr_A3KGU7_A3KGU7_MOUSE__chr2_1_30030480_30030602_ENSMUST00000201758__II_1012391_REVERSED	|generic|tr_A3KGU9_A3KGU9_MOUSE__chr2_1_30030480_30030602_ENSMUST00000201758__II_1012391_REVERSED	|generic|tr_B2RXX6_B2RXX6_MOUSE__chr2_1_30030480_30030602_ENSMUST00000201758__II_1012391_REVERSED	|generic|sp_P16546_SPTN1_MOUSE__chr2_1_30030480_30030602_ENSMUST00000201758__II_1012391_REVERSED	|generic|sp_P16546-2_SPTN1_MOUSE__chr2_1_30030480_30030602_ENSMUST00000201758__II_1012391_REVERSED	|generic|tr_E9Q447_E9Q447_MOUSE__chr2_1_30030480_30030602_ENSMUST00000201758__II_1012391_REVERSED	|generic|tr_B7ZWK3_B7ZWK3_MOUSE__chr2_1_30030480_30030602_ENSMUST00000201758__II_1012391_REVERSED	|generic|tr_Q58ES7_Q58ES7_MOUSE__chr2_1_30030480_30030602_ENSMUST00000201758_REVERSED	|generic|tr_Q6PA04_Q6PA04_MOUSE__chr2_1_30030480_30030602_ENSMUST00000201758_REVERSED	|generic|tr_Q3TYI8_Q3TYI8_MOUSE__chr2_1_30030480_30030602_ENSMUST00000201758_REVERSED|
"""index: 22376, intensity: 21816.0, mobility: 0.944"""	-0.561663	0.280964	1	LREPLRALRN	generic|sp_Q8CHE4_PHLP1_MOUSE__chr10_1_89745024_89745053_ENSMUST00000020112_REVERSED	|generic|sp_Q8CHE4-2_PHLP1_MOUSE_REVERSED|
"""index: 20053, intensity: 6440.0, mobility: 1.024"""	-0.561798	0.281117	1	SSDPLSFRTALEPEGPARPSYPLLTSSD	generic|IP_996158_TX=10090_REVERSED|
"""index: 11228, intensity: 12411.0, mobility: 0.954"""	-0.561975	0.28133	1	DWMLVTKDRSASFFQNAKPICAIK	generic|sp_Q9JHB4_WDR31_MOUSE_REVERSED	|generic|sp_Q9JHB4-2_WDR31_MOUSE_REVERSED|
"""index: 15228, intensity: 2999.0, mobility: 0.868"""	-0.562081	0.281423	1	RKLLFFIYIYISREI	generic|chr2_-1_51148871_51148963_ENSMUST00000017288_REVERSED|
"""index: 16627, intensity: 2605.0, mobility: 0.921"""	-0.562239	0.281636	1	CLKCLLEVVRWPWFLH	generic|IP_846430_TX=10090_REVERSED|
"""index: 24658, intensity: 3595.0, mobility: 0.850"""	-0.562268	0.281849	1	STATSQDHFFDDLL	generic|sp_Q7TMY8_HUWE1_MOUSE__chrX_1_151876352_151876432_ENSMUST00000138023__II_829749_REVERSED	|generic|sp_Q7TMY8-2_HUWE1_MOUSE__chrX_1_151876352_151876432_ENSMUST00000138023__II_829749_REVERSED	|generic|sp_Q7TMY8-3_HUWE1_MOUSE__chrX_1_151876352_151876432_ENSMUST00000138023__II_829749_REVERSED	|generic|sp_Q7TMY8-4_HUWE1_MOUSE__chrX_1_151876352_151876432_ENSMUST00000138023__II_829749_REVERSED	|generic|tr_A2AFQ0_A2AFQ0_MOUSE__chrX_1_151876352_151876432_ENSMUST00000138023__II_829749_REVERSED	|generic|tr_Q4JG03_Q4JG03_MOUSE__chrX_1_151876352_151876432_ENSMUST00000138023__II_829749_REVERSED	|generic|chrX_1_151909494_151909604_ENSMUST00000150426_REVERSED	|generic|chrX_1_151909410_151909604_ENSMUST00000150426_REVERSED|
"""index: 18176, intensity: 3356.0, mobility: 1.005"""	-0.56227	0.282002	1	EVPKMLKKQFASRVRQWE	generic|tr_Q3TXU0_Q3TXU0_MOUSE_REVERSED	|generic|tr_Q3TWW0_Q3TWW0_MOUSE_REVERSED	|generic|tr_Q3TWZ8_Q3TWZ8_MOUSE_REVERSED	|generic|tr_Q3TP55_Q3TP55_MOUSE_REVERSED|
"""index: 21485, intensity: 3194.0, mobility: 1.076"""	-0.562379	0.282155	1	WKETLDKKRISPVANLCGIWDKPL	generic|IP_826396_TX=10090_REVERSED|
"""index: 23574, intensity: 5315.0, mobility: 0.974"""	-0.562751	0.282308	1	QLLIALPSALTW	generic|IP_890756_TX=10090_REVERSED|
"""index: 13957, intensity: 6690.0, mobility: 1.018"""	-0.562915	0.28234	1	AFKQCIFGGPIQTVIYGWFFSG	generic|tr_A0A1B0GRU0_A0A1B0GRU0_MOUSE__chr7_1_45174772_45175044_ENSMUST00000210540__II_3458426_REVERSED	|generic|sp_Q3TXX4_VGLU1_MOUSE__chr7_1_45174772_45175044_ENSMUST00000210540__II_3458426_REVERSED|
"""index: 4036, intensity: 2864.0, mobility: 0.926"""	-0.563292	0.282493	1	EQNQQKGLYKQCDEEIRSKL	generic|tr_Q8C1X0_Q8C1X0_MOUSE__II_841335_REVERSED	|generic|tr_Q3U7M4_Q3U7M4_MOUSE__II_841334_REVERSED	|generic|tr_Q3TIB3_Q3TIB3_MOUSE__II_841334_REVERSED	|generic|tr_Q0PM16_Q0PM16_MOUSE__II_841334_REVERSED	|generic|tr_Q3UDG9_Q3UDG9_MOUSE__II_841334_REVERSED|
"""index: 27654, intensity: 5792.0, mobility: 1.402"""	-0.563515	0.282586	1	ELESFDKFVQTKVIDSHIKAVGNVAHCGVICLNAMNIRK	generic|tr_Q3TJQ7_Q3TJQ7_MOUSE_REVERSED|
"""index: 17733, intensity: 5487.0, mobility: 0.798"""	-0.56361	0.282798	1	LGYDCSERTWWPP	generic|IP_1024070_TX=10090_REVERSED|
"""index: 19822, intensity: 4257.0, mobility: 0.854"""	-0.563661	0.283011	1	EQRVLPRP	generic|tr_Q8C2Q0_Q8C2Q0_MOUSE_REVERSED	|generic|tr_Q60965_Q60965_MOUSE_REVERSED	|generic|sp_P01731_CD8A_MOUSE_REVERSED	|generic|tr_Q542K6_Q542K6_MOUSE_REVERSED	|generic|tr_Q3UUV7_Q3UUV7_MOUSE_REVERSED	|generic|tr_Q8K2M2_Q8K2M2_MOUSE_REVERSED|
"""index: 7221, intensity: 3468.0, mobility: 1.054"""	-0.563744	0.283223	1	VDYIVPFFLRLIEFFDLEEEPLNS	generic|tr_Q543X5_Q543X5_MOUSE__chr8_-1_40507451_40507576_ENSMUST00000144970__II_864542_REVERSED	|generic|tr_Q3V231_Q3V231_MOUSE__chr8_-1_40507451_40507576_ENSMUST00000144970__II_864542_REVERSED	|generic|tr_Q3TLK9_Q3TLK9_MOUSE__chr8_-1_40507451_40507576_ENSMUST00000144970__II_864542_REVERSED	|generic|II_864544_TX=10090_REVERSED	|generic|chr8_-1_40499196_40499408_ENSMUST00000144970_REVERSED|
"""index: 11307, intensity: 2968.0, mobility: 0.841"""	-0.563895	0.283376	1	PCWTAVPHSPVPEVTVACPH	generic|chr4_1_133064559_133064852_ENSMUST00000105915__IP_954889_TX=10090_REVERSED|
"""index: 23287, intensity: 2917.0, mobility: 0.989"""	-0.563981	0.283588	1	NEVADLESSPLGQADEQSTIEEVL	generic|sp_Q91VN1_ZNF24_MOUSE_REVERSED|
"""index: 30754, intensity: 2978.0, mobility: 1.048"""	-0.564226	0.283801	1	ELFSTEFVVLQEPGLVSRASAQLTLH	generic|IP_913965_TX=10090_REVERSED|
"""index: 13631, intensity: 3862.0, mobility: 1.109"""	-0.564227	0.284014	1	ITQPVTHVTGNFQKRRAEEVEEPTWSVGHK	generic|tr_H3BK31_H3BK31_MOUSE_REVERSED	|generic|sp_P70121_ZHX1_MOUSE_REVERSED	|generic|tr_Q5DTL2_Q5DTL2_MOUSE_REVERSED|
"""index: 13454, intensity: 3925.0, mobility: 0.919"""	-0.564232	0.284226	1	SSLFGNLSVEHRNVENFTL	generic|IP_868315_TX=10090_REVERSED|
"""index: 29970, intensity: 3322.0, mobility: 1.022"""	-0.564233	0.284439	1	RPQEFFRLYR	generic|sp_Q80UG8_TTLL4_MOUSE__chr2_1_131937148_131937183_ENSMUST00000091288__II_1036713_REVERSED	|generic|tr_D3YY08_D3YY08_MOUSE__chr2_1_131937148_131937183_ENSMUST00000091288__II_1036713_REVERSED	|generic|II_1036711_TX=10090_REVERSED|
"""index: 14341, intensity: 3677.0, mobility: 1.006"""	-0.564374	0.284651	1	LLILKMKTEHKLKEVWF	generic|IP_1015806_TX=10090_REVERSED|
"""index: 2921, intensity: 2772.0, mobility: 0.822"""	-0.564718	0.284864	1	QPRPRLEPRLQQD	generic|IP_1152531_TX=10090_REVERSED|
"""index: 14549, intensity: 3693.0, mobility: 0.974"""	-0.564754	0.285077	1	LIEQAKVCLAHPDSREPL	generic|tr_E9PUV9_E9PUV9_MOUSE_REVERSED	|generic|sp_P58660_CAR10_MOUSE_REVERSED|
"""index: 31008, intensity: 3025.0, mobility: 1.072"""	-0.564839	0.285289	1	RKARNKAQTSHKEKKVQPVTETPPVEK	generic|tr_A0A140T8R7_A0A140T8R7_MOUSE_REVERSED	|generic|sp_Q8CFE3_RCOR1_MOUSE_REVERSED|
"""index: 29429, intensity: 5984.0, mobility: 1.019"""	-0.564947	0.285502	1	EKIVSMIKEKVPGTLPVRTTGVRV	generic|sp_Q8R429_AT2A1_MOUSE_REVERSED|
"""index: 13322, intensity: 5178.0, mobility: 0.920"""	-0.565004	0.285714	1	SLFHNYWSVPILSFLGAVFF	generic|sp_Q9D7D7_CLD23_MOUSE_REVERSED	|generic|tr_Q3ULX4_Q3ULX4_MOUSE_REVERSED|
"""index: 9123, intensity: 5505.0, mobility: 0.944"""	-0.565069	0.285927	1	IKQFGAADLQGSPCDKIFGKYW	generic|sp_Q8BNY6_NCS1_MOUSE__chr2_1_31287302_31287385_ENSMUST00000150670_REVERSED|
"""index: 13015, intensity: 4688.0, mobility: 1.026"""	-0.565116	0.286079	1	ELVRPEPEPPKP	generic|tr_G3X960_G3X960_MOUSE__chr15_-1_77775193_77775225_ENSMUST00000016771_REVERSED	|generic|sp_Q9DBZ9_SYDE1_MOUSE__chr15_-1_77775193_77775225_ENSMUST00000016771_REVERSED|
"""index: 15401, intensity: 4615.0, mobility: 0.920"""	-0.565524	0.286291	1	TKKMAQLVEFWMAQIYVGPS	generic|IP_1122473_TX=10090_REVERSED|
"""index: 30485, intensity: 6535.0, mobility: 1.421"""	-0.565578	0.286443	1	LLAVKLLLLQLQR	generic|tr_E9PUI4_E9PUI4_MOUSE__chr10_1_41482711_41482752_ENSMUST00000126436__II_1150323_REVERSED	|generic|sp_Q8VDP3_MICA1_MOUSE__chr10_1_41486443_41486475_ENSMUST00000126436__II_1150305_REVERSED	|generic|sp_Q8VDP3-3_MICA1_MOUSE__chr10_1_41486443_41486475_ENSMUST00000126436__II_1150305_REVERSED|
"""index: 7693, intensity: 4405.0, mobility: 0.810"""	-0.565925	0.286655	1	LQFALEEGIGSSAGTVWVVMDTLEWEP	generic|sp_Q9CXR1_DHRS7_MOUSE__chr12_-1_72650573_72650608_ENSMUST00000220821__II_3496938_REVERSED	|generic|tr_A0A1Y7VN19_A0A1Y7VN19_MOUSE__chr12_-1_72650573_72650608_ENSMUST00000220821__II_3496938_REVERSED	|generic|tr_A0A1Y7VLS1_A0A1Y7VLS1_MOUSE_REVERSED|
"""index: 22446, intensity: 3594.0, mobility: 0.875"""	-0.565962	0.286807	1	KKGMQAPVRLINPTEEMV	generic|tr_E9Q8L9_E9Q8L9_MOUSE__II_3453790_REVERSED	|generic|sp_Q9D620_RFIP1_MOUSE__II_3453790_REVERSED	|generic|tr_Q6KAN5_Q6KAN5_MOUSE_REVERSED|
"""index: 4203, intensity: 4370.0, mobility: 0.806"""	-0.565981	0.286958	1	TSSTLLAWRSVGGQRI	generic|chr3_1_96188142_96188423_ENSMUST00000133665_REVERSED|
"""index: 22940, intensity: 5059.0, mobility: 1.146"""	-0.566212	0.287171	1	EERRRDLDMRMFLDFEEEHRAIMQNVTE	generic|tr_A0A0R4J170_A0A0R4J170_MOUSE_REVERSED	|generic|tr_Q3URH5_Q3URH5_MOUSE_REVERSED	|generic|tr_Q3UI73_Q3UI73_MOUSE_REVERSED	|generic|sp_Q3TKT4_SMCA4_MOUSE_REVERSED	|generic|sp_Q3TKT4-2_SMCA4_MOUSE_REVERSED	|generic|tr_Q8R569_Q8R569_MOUSE_REVERSED	|generic|tr_G3UX35_G3UX35_MOUSE_REVERSED	|generic|tr_Q8R0K1_Q8R0K1_MOUSE_REVERSED|
"""index: 9139, intensity: 4810.0, mobility: 0.866"""	-0.566249	0.287383	1	STSSSSAPGGAPL	generic|II_1088062_TX=10090_REVERSED	|generic|II_1088065_TX=10090_REVERSED|
"""index: 7023, intensity: 3130.0, mobility: 0.947"""	-0.566362	0.287596	1	EMSPMWNLIVLFLFYL	generic|tr_Q8BZU5_Q8BZU5_MOUSE__II_1141070_REVERSED	|generic|tr_B1AWN4_B1AWN4_MOUSE_REVERSED|
"""index: 13480, intensity: 2899.0, mobility: 1.196"""	-0.566495	0.287808	1	MSATLPEQGQMHVAPQQM	generic|IP_971328_TX=10090_REVERSED|
"""index: 20751, intensity: 2695.0, mobility: 1.008"""	-0.566728	0.287898	1	RFDGSSCRVPMR	generic|IP_824924_TX=10090_REVERSED|
"""index: 15159, intensity: 5813.0, mobility: 1.027"""	-0.566931	0.288017	1	TMHTYKPPFATTNKPTTFHEAERT	generic|tr_A2A9H6_A2A9H6_MOUSE_REVERSED|
"""index: 22930, intensity: 4150.0, mobility: 0.987"""	-0.566989	0.288017	1	NEVADLESSPLGQADEQSTIEEVL	generic|sp_Q91VN1_ZNF24_MOUSE_REVERSED|
"""index: 12966, intensity: 10743.0, mobility: 0.765"""	-0.567333	0.288197	1	VPIISGRG	generic|IP_2471755_TX=10090_REVERSED|
"""index: 16822, intensity: 3165.0, mobility: 1.109"""	-0.567446	0.288197	1	DTKIKELQGRLVQFRGELQESESCMKDVDQ	generic|tr_A0A1B0GR16_A0A1B0GR16_MOUSE__II_3448214_REVERSED	|generic|sp_Q3UX62_CC114_MOUSE__II_3448214_REVERSED	|generic|II_3448216_TX=10090_REVERSED|
"""index: 3370, intensity: 3166.0, mobility: 0.827"""	-0.567972	0.288409	1	TELPLEETLFFGINEMM	generic|IP_3466393_TX=10090_REVERSED|
"""index: 12993, intensity: 7437.0, mobility: 0.947"""	-0.567991	0.288559	1	VAAEPLWVPHLCGERPVH	generic|IP_3495881_TX=10090_REVERSED|
"""index: 4933, intensity: 3370.0, mobility: 0.854"""	-0.568038	0.288649	1	LERNMCSNQFNCKKGKP	generic|IP_1017711_TX=10090_REVERSED|
"""index: 13379, intensity: 3965.0, mobility: 0.863"""	-0.568598	0.288861	1	LEIERQAGDVSDSAHIVNRSIHVSFDG	generic|tr_Q9CS68_Q9CS68_MOUSE_REVERSED	|generic|tr_A0A494B9P5_A0A494B9P5_MOUSE_REVERSED	|generic|sp_Q9WV84_NDKM_MOUSE_REVERSED|
"""index: 11063, intensity: 36251.0, mobility: 0.819"""	-0.568641	0.289072	1	WTISTDSAKVVAVAYY	generic|sp_Q921I1_TRFE_MOUSE__chr9_-1_103211806_103211967_ENSMUST00000190051_REVERSED	|generic|tr_F7BAE9_F7BAE9_MOUSE__chr9_-1_103211806_103211967_ENSMUST00000190051_REVERSED	|generic|tr_F7CJN9_F7CJN9_MOUSE__chr9_-1_103211806_103211967_ENSMUST00000190051_REVERSED|
"""index: 16253, intensity: 3501.0, mobility: 0.853"""	-0.568681	0.289284	1	QTRELKQSNYILSRHV	generic|IP_828316_TX=10090_REVERSED|
"""index: 25433, intensity: 4711.0, mobility: 1.002"""	-0.568683	0.289496	1	PVFVQADPNFSSKIEKDLEPTG	generic|tr_Q80TA8_Q80TA8_MOUSE_REVERSED	|generic|sp_Q9JM55_TOB2_MOUSE_REVERSED|
"""index: 20873, intensity: 2672.0, mobility: 1.059"""	-0.568693	0.289708	1	FMFANFIQLGLLARHYTSEGGYFAFQ	generic|tr_A0A1L1SVG6_A0A1L1SVG6_MOUSE__chr9_1_21347926_21347970_ENSMUST00000217461__II_3455471_REVERSED	|generic|sp_Q8BY89_CTL2_MOUSE__chr9_1_21353753_21353788_ENSMUST00000214268__II_3459733_REVERSED	|generic|sp_Q8BY89-2_CTL2_MOUSE__chr9_1_21353753_21353788_ENSMUST00000214268__II_3459733_REVERSED	|generic|II_3455476_TX=10090_REVERSED|
"""index: 2284, intensity: 3475.0, mobility: 0.788"""	-0.568726	0.28992	1	MRLYKQPSAAAASAAAAA	generic|II_965737_TX=10090_REVERSED	|generic|sp_B1AXD8_AKIR2_MOUSE_REVERSED|
"""index: 18695, intensity: 2669.0, mobility: 1.213"""	-0.568761	0.290131	1	RYYLFERSNKDHLF	generic|II_3454238_TX=10090_REVERSED	|generic|sp_Q8CH02_SUGP1_MOUSE__chr8_1_70059314_70059409_ENSMUST00000211808_REVERSED|
"""index: 23120, intensity: 2895.0, mobility: 1.215"""	-0.568839	0.290282	1	KESDEESLAKPDKAYQHAAE	generic|tr_Q3TZR8_Q3TZR8_MOUSE_REVERSED	|generic|sp_Q8C0C0_ZHX2_MOUSE_REVERSED|
"""index: 19796, intensity: 5144.0, mobility: 1.056"""	-0.568953	0.290309	1	TQLLDGYNLDWFSV	generic|sp_Q6GQT6_SCAP_MOUSE__chr9_1_110374548_110374640_ENSMUST00000196775_REVERSED|
"""index: 21675, intensity: 4071.0, mobility: 0.941"""	-0.569135	0.290398	1	FRRFSEVIY	generic|IP_1106928_TX=10090_REVERSED|
"""index: 19945, intensity: 6199.0, mobility: 0.808"""	-0.56946	0.290609	1	WMMQSLLNKWYM	generic|IP_959762_TX=10090_REVERSED|
"""index: 17661, intensity: 4318.0, mobility: 1.091"""	-0.569545	0.290759	1	QYQVYVNGRLHPELNCSVKFQIVKGVSKFEPLVDYYFDLFQQYI	generic|tr_B1B0E8_B1B0E8_MOUSE__II_828930_REVERSED	|generic|sp_Q62377_U2AFM_MOUSE__II_828930_REVERSED	|generic|II_828931_TX=10090_REVERSED|
"""index: 5981, intensity: 4458.0, mobility: 0.972"""	-0.569565	0.290971	1	AMDQSNMHIQYT	generic|IP_853106_TX=10090_REVERSED|
"""index: 27866, intensity: 9284.0, mobility: 1.078"""	-0.569596	0.291182	1	LPGGSRMTPTWLSVSISKAPFLWNREQNKRMSLVTMQLISRPHC	generic|II_1077262_TX=10090_REVERSED	|generic|IP_1077264_TX=10090_REVERSED|
"""index: 11214, intensity: 5180.0, mobility: 1.111"""	-0.56969	0.291394	1	ILSEGTEEKLDQFFKQNFIFAVGSIEEVKAEATSNRNIFNAT	generic|chr7_1_112311345_112311539_ENSMUST00000106647_REVERSED|
"""index: 10403, intensity: 3625.0, mobility: 0.863"""	-0.569761	0.291482	1	VPCEERSRRHCANNHGMRGAER	generic|IP_856789_TX=10090_REVERSED|
"""index: 22391, intensity: 2708.0, mobility: 1.104"""	-0.569939	0.291508	1	QNMTGLAFPEVRKL	generic|tr_Q3UUK7_Q3UUK7_MOUSE__IP_1016927_REVERSED|
"""index: 21353, intensity: 4315.0, mobility: 1.291"""	-0.57031	0.291719	1	NWDTSRLAQISESLFLFYM	generic|IP_833036_TX=10090_REVERSED|
"""index: 6835, intensity: 2936.0, mobility: 1.072"""	-0.570374	0.291869	1	LLSALTPFLRWGLTAETSRMSKCWSLPNWWNQGSWWLPSQG	generic|IP_3495784_TX=10090_REVERSED|
"""index: 7441, intensity: 2762.0, mobility: 0.799"""	-0.570533	0.29208	1	EDKAGSLPLIDWM	generic|IP_897301_TX=10090_REVERSED|
"""index: 8983, intensity: 4550.0, mobility: 0.868"""	-0.570639	0.292291	1	EQNEVRWK	generic|tr_Q3U0U5_Q3U0U5_MOUSE_REVERSED	|generic|tr_Q3TC53_Q3TC53_MOUSE_REVERSED	|generic|tr_Q3UNQ0_Q3UNQ0_MOUSE_REVERSED	|generic|tr_Q3UVJ2_Q3UVJ2_MOUSE_REVERSED	|generic|sp_P40124_CAP1_MOUSE_REVERSED|
"""index: 6514, intensity: 3981.0, mobility: 0.883"""	-0.570652	0.292441	1	MLYALCLTASRSVGAACHLLTR	generic|sp_Q9D9D8_DUS21_MOUSE_REVERSED|
"""index: 25212, intensity: 4017.0, mobility: 1.225"""	-0.570732	0.292467	1	EQMQMWHQLEDEEKYIT	generic|sp_Q3V036_CCD27_MOUSE_REVERSED|
"""index: 19405, intensity: 4630.0, mobility: 1.099"""	-0.570955	0.292616	1	LVVRPVLYSSTEQYHCSLPALATMVLHINA	generic|tr_Q810H1_Q810H1_MOUSE_REVERSED|
"""index: 17720, intensity: 2580.0, mobility: 1.264"""	-0.571125	0.292827	1	KRRSKKLQYEPDLVEHVR	generic|sp_G5E8I7_U17LC_MOUSE_REVERSED|
"""index: 12180, intensity: 5567.0, mobility: 1.061"""	-0.571143	0.293038	1	EAFNRLPDDGMVWGNHAMLFCAKDPLHILAEEAS	generic|tr_F8VPN4_F8VPN4_MOUSE__chr3_-1_116778615_116778722_ENSMUST00000161336__II_976996_REVERSED	|generic|tr_A0A0G2JGI9_A0A0G2JGI9_MOUSE__chr3_-1_116778615_116778722_ENSMUST00000161336_REVERSED|
"""index: 17621, intensity: 6681.0, mobility: 0.947"""	-0.571184	0.293063	1	CESTRETHNREYIQLHHFLRLRKLVSIVNML	generic|IP_1146504_TX=10090_REVERSED|
"""index: 20494, intensity: 4104.0, mobility: 1.098"""	-0.571319	0.293274	1	LDGGADLRCELQEGCRGYFNASPDLDCL	generic|sp_Q8BJ66_KAZD1_MOUSE_REVERSED|
"""index: 10850, intensity: 19369.0, mobility: 1.031"""	-0.571676	0.293485	1	LERLCSWLAMQLFMLEERSSVKMTLLLFDKLYSQLL	generic|sp_E9Q555_RN213_MOUSE_REVERSED	|generic|tr_A0A171EBL2_A0A171EBL2_MOUSE_REVERSED|
"""index: 30407, intensity: 42682.0, mobility: 1.284"""	-0.571717	0.293696	1	KRRVPLKKLPRK	generic|IP_897814_TX=10090_REVERSED|
"""index: 17125, intensity: 4693.0, mobility: 0.887"""	-0.571749	0.293907	1	SCLVNPSLI	generic|IP_1143049_TX=10090_REVERSED	|generic|IP_873741_TX=10090_REVERSED	|generic|IP_3462957_TX=10090_REVERSED	|generic|tr_A0A2I3BQA4_A0A2I3BQA4_MOUSE_REVERSED	|generic|sp_Q80XI1_FBX34_MOUSE_REVERSED	|generic|sp_Q80XI1-2_FBX34_MOUSE_REVERSED	|generic|tr_Q3TAU3_Q3TAU3_MOUSE_REVERSED	|generic|tr_E9QM55_E9QM55_MOUSE_REVERSED	|generic|tr_A0A2I3BQU0_A0A2I3BQU0_MOUSE_REVERSED	|generic|tr_A0A2I3BRP7_A0A2I3BRP7_MOUSE_REVERSED|
"""index: 17339, intensity: 4112.0, mobility: 0.931"""	-0.571766	0.294118	1	CQDWFQALEVRIKEI	generic|II_886518_TX=10090_REVERSED	|generic|sp_Q99K43_PRC1_MOUSE_REVERSED	|generic|tr_G3UY19_G3UY19_MOUSE_REVERSED	|generic|tr_G3UXT4_G3UXT4_MOUSE_REVERSED	|generic|tr_G3XA79_G3XA79_MOUSE_REVERSED	|generic|tr_G3UW86_G3UW86_MOUSE_REVERSED	|generic|tr_G3UWQ7_G3UWQ7_MOUSE_REVERSED|
"""index: 8827, intensity: 5568.0, mobility: 1.038"""	-0.571856	0.294328	1	LRVLASFPPSQSCPARGPNLVRSSFPSS	generic|IP_869201_TX=10090_REVERSED|
"""index: 19973, intensity: 3247.0, mobility: 1.204"""	-0.571912	0.294427	1	LEEEEPSDIVTEQVYQHFQSAQKTEETHKELHSMMEA	generic|tr_B2BBR9_B2BBR9_MOUSE__II_1007720_REVERSED	|generic|tr_B2BBR7_B2BBR7_MOUSE__II_1007720_REVERSED	|generic|tr_A0A5F8MPJ5_A0A5F8MPJ5_MOUSE__II_1007720_REVERSED	|generic|tr_B2BBR8_B2BBR8_MOUSE__II_1007720_REVERSED	|generic|tr_B2BBR6_B2BBR6_MOUSE__II_1007720_REVERSED	|generic|sp_Q4U4S6_XIRP2_MOUSE__II_1007720_REVERSED	|generic|tr_A0A5F8MP54_A0A5F8MP54_MOUSE_REVERSED	|generic|tr_A0A089VPF9_A0A089VPF9_MOUSE_REVERSED	|generic|sp_Q4U4S6-2_XIRP2_MOUSE_REVERSED	|generic|tr_A0A5F8MPR4_A0A5F8MPR4_MOUSE_REVERSED|
"""index: 12442, intensity: 2767.0, mobility: 1.132"""	-0.572035	0.294427	1	ARERSRQREEQVAERKMGMVLCKQYRCY	generic|tr_E9Q9V9_E9Q9V9_MOUSE_REVERSED	|generic|sp_P28705_RXRG_MOUSE_REVERSED|
"""index: 5370, intensity: 4085.0, mobility: 0.935"""	-0.572229	0.294427	1	FFPLHWRPHQHLRLALWAQQN	generic|sp_Q8CAI1_CC142_MOUSE_REVERSED	|generic|tr_A0A0R3P9D1_A0A0R3P9D1_MOUSE_REVERSED|
"""index: 5336, intensity: 6756.0, mobility: 0.933"""	-0.572232	0.294427	1	KMSFKMQQGYHKVVHKALLMQL	generic|tr_E9QLE2_E9QLE2_MOUSE__chr1_-1_66801045_66801161_ENSMUST00000189846__II_1037561_REVERSED	|generic|sp_Q5DTI6_KAL1L_MOUSE__chr1_-1_66801045_66801161_ENSMUST00000189846__II_1037561_REVERSED	|generic|sp_Q5DTI6-2_KAL1L_MOUSE__chr1_-1_66801045_66801161_ENSMUST00000189846__II_1037561_REVERSED	|generic|sp_Q5DTI6-3_KAL1L_MOUSE__chr1_-1_66801045_66801161_ENSMUST00000189846__II_1037561_REVERSED	|generic|sp_Q5DTI6-4_KAL1L_MOUSE__chr1_-1_66801045_66801161_ENSMUST00000189846__II_1037561_REVERSED	|generic|sp_Q5DTI6-5_KAL1L_MOUSE__chr1_-1_66801045_66801161_ENSMUST00000189846__II_1037561_REVERSED	|generic|tr_B2RUA4_B2RUA4_MOUSE_REVERSED|
"""index: 4667, intensity: 3938.0, mobility: 0.869"""	-0.574031	0.294637	1	SGWTRVFSHSWLAVQW	generic|sp_Q149F1_RUSD2_MOUSE_REVERSED	|generic|tr_Q8BY63_Q8BY63_MOUSE_REVERSED|
"""index: 20973, intensity: 4580.0, mobility: 0.975"""	-0.574046	0.294786	1	RHETQHSVLLMQMQIPWSRASGRLVCSYR	generic|IP_2414786_TX=10090_REVERSED|
"""index: 8636, intensity: 13729.0, mobility: 1.021"""	-0.574165	0.294996	1	MEIFVFYQVSLMRVLTHMEQLMSCFFFLLIFYTWDKMISV	generic|IP_1067199_TX=10090_REVERSED|
"""index: 13691, intensity: 3838.0, mobility: 1.124"""	-0.574186	0.295144	1	HLFFMQVVCADFSILKEESFTDSLMKPVTVTSHCV	generic|tr_Q9R0K4_Q9R0K4_MOUSE_REVERSED	|generic|tr_A0A0U1RP49_A0A0U1RP49_MOUSE_REVERSED|
"""index: 15163, intensity: 4527.0, mobility: 0.973"""	-0.57447	0.295354	1	KHGPEPCAPASPDMPVNLEASMTPVLS	generic|tr_A5CVE1_A5CVE1_MOUSE_REVERSED|
"""index: 13467, intensity: 3432.0, mobility: 0.800"""	-0.574615	0.29544	1	MVLSPKFEFKLLKWL	generic|chr10_-1_91118742_91118837_ENSMUST00000076694_REVERSED|
"""index: 10954, intensity: 31455.0, mobility: 0.879"""	-0.574685	0.295588	1	GEMPTKNGIRLLPLTDVSQDEIKKLKM	generic|IP_3489061_TX=10090_REVERSED|
"""index: 10620, intensity: 7103.0, mobility: 0.938"""	-0.574698	0.295736	1	KDCSIKFMALVRTRIQKTKAGYIIPNIVPPLLL	generic|sp_Q8VBV9_O51E2_MOUSE_REVERSED|
"""index: 14146, intensity: 4134.0, mobility: 1.125"""	-0.57494	0.295846	1	IFHMLMHLVWMLSISCGNHMIAKVKHDK	generic|tr_B2RWV3_B2RWV3_MOUSE_REVERSED	|generic|tr_Q8R299_Q8R299_MOUSE_REVERSED|
"""index: 22573, intensity: 3589.0, mobility: 0.847"""	-0.575096	0.295846	1	TIRARRPQCLP	generic|IP_3453828_TX=10090_REVERSED|
"""index: 17432, intensity: 41741.0, mobility: 0.846"""	-0.575539	0.296055	1	FVLLVTGLE	generic|IP_847134_TX=10090_REVERSED|
"""index: 23198, intensity: 11901.0, mobility: 0.914"""	-0.575594	0.296141	1	KVPQPCAAPQCAEVFCTIQGNKCE	generic|tr_Q80U60_Q80U60_MOUSE__chr12_1_30015472_30015570_ENSMUST00000218620__II_3471634_REVERSED	|generic|tr_A0A1W2P6L9_A0A1W2P6L9_MOUSE__chr12_1_30015472_30015570_ENSMUST00000218620__II_3471634_REVERSED	|generic|sp_Q3UQ28_PXDN_MOUSE__chr12_1_30015472_30015570_ENSMUST00000218620__II_3471634_REVERSED	|generic|tr_B2RX13_B2RX13_MOUSE__chr12_1_30015472_30015570_ENSMUST00000218620__II_3471634_REVERSED|
"""index: 13934, intensity: 8949.0, mobility: 1.168"""	-0.575866	0.296289	1	MLRQLFTEMRKMIEEMLVWNLYSLKLL	generic|chr14_-1_103229473_103242185_ENSMUST00000160758__IP_1089202_TX=10090_REVERSED|
"""index: 13738, intensity: 4275.0, mobility: 1.021"""	-0.575907	0.296498	1	EFDLLMTPTPAMHRGMLMTVKEM	generic|tr_W8QK46_W8QK46_MOUSE_REVERSED|
"""index: 13766, intensity: 3029.0, mobility: 0.914"""	-0.575955	0.296708	1	IAQENNSLMTFDQIWAVKKY	generic|tr_Q8C2M0_Q8C2M0_MOUSE_REVERSED	|generic|tr_A0A494BA69_A0A494BA69_MOUSE_REVERSED|
"""index: 29144, intensity: 3589.0, mobility: 1.138"""	-0.575974	0.296918	1	REKSGGEAVQEWLR	generic|IP_858635_TX=10090_REVERSED|
"""index: 13452, intensity: 2860.0, mobility: 1.164"""	-0.576154	0.297065	1	EERRLLEKKKWLKEKEEERERRRASIEMELRSLEEQQARWQ	generic|sp_Q6P5U8_CC148_MOUSE_REVERSED	|generic|tr_A0A2I3BPW3_A0A2I3BPW3_MOUSE_REVERSED|
"""index: 4813, intensity: 2685.0, mobility: 1.050"""	-0.576248	0.29715	1	MDRAKWTEREWYEPGEEEIWRA	generic|tr_Q4FZH9_Q4FZH9_MOUSE__II_1065428_REVERSED|
"""index: 18516, intensity: 3134.0, mobility: 0.891"""	-0.576527	0.29736	1	QTLEPITNPVETLNQHR	generic|tr_Q8K3I0_Q8K3I0_MOUSE_REVERSED	|generic|sp_E9Q7T7_CHADL_MOUSE__chr15_-1_81692120_81692293_ENSMUST00000173598_REVERSED|
"""index: 22588, intensity: 5140.0, mobility: 0.965"""	-0.576621	0.297569	1	YLFQTIRQNK	generic|chr16_-1_14304565_14311077_ENSMUST00000023357_REVERSED|
"""index: 7801, intensity: 5253.0, mobility: 0.990"""	-0.576762	0.297779	1	PTSLTAQPALLNSSTTSLTAHPALLSNSPTSLTAQPALLNSSA	generic|tr_B2RWU7_B2RWU7_MOUSE_REVERSED|
"""index: 30900, intensity: 3994.0, mobility: 1.033"""	-0.576766	0.297926	1	QKRLDNLDQLKQRYVEVTSELKN	generic|sp_Q8BIL5-2_HOOK1_MOUSE__II_960013_REVERSED	|generic|sp_Q8BIL5_HOOK1_MOUSE__II_960012_REVERSED|
"""index: 21452, intensity: 2969.0, mobility: 0.957"""	-0.576927	0.298073	1	SIYKFIKIWAFFLNVANMNNYQTQWFALFEF	generic|II_1044829_TX=10090_REVERSED	|generic|sp_A2A259_PK2L1_MOUSE_REVERSED|
"""index: 5544, intensity: 3471.0, mobility: 1.017"""	-0.577047	0.298282	1	LEFSFPGQLKEALLLLGDQPFPLF	generic|II_928210_TX=10090_REVERSED|
"""index: 18810, intensity: 4558.0, mobility: 0.821"""	-0.577187	0.298429	1	CVVLEVLR	generic|tr_Q5PRF6_Q5PRF6_MOUSE_REVERSED	|generic|sp_Q8C4V4-2_FBXL3_MOUSE_REVERSED	|generic|tr_Q8BNS3_Q8BNS3_MOUSE_REVERSED	|generic|tr_Q3TJJ7_Q3TJJ7_MOUSE_REVERSED|
"""index: 16323, intensity: 6733.0, mobility: 0.898"""	-0.577188	0.298576	1	ESSSCELVELKEAADGRNEN	generic|tr_Q571M9_Q571M9_MOUSE_REVERSED	|generic|tr_E9Q166_E9Q166_MOUSE__chr12_1_4937447_4937542_ENSMUST00000219187_REVERSED|
"""index: 18263, intensity: 4963.0, mobility: 0.895"""	-0.577629	0.29862	1	LYRTIFVTKGTMDTVTTLCQRQ	generic|sp_Q8CFW7_C2D2A_MOUSE__II_940661_REVERSED	|generic|sp_Q8CFW7-2_C2D2A_MOUSE__II_940661_REVERSED	|generic|tr_F6YZ61_F6YZ61_MOUSE__II_940661_REVERSED|
"""index: 2555, intensity: 3708.0, mobility: 0.861"""	-0.577882	0.29862	1	CAQKPLEPSDLAAQRE	generic|IP_877116_TX=10090_REVERSED|
"""index: 23244, intensity: 4275.0, mobility: 1.033"""	-0.578246	0.298829	1	AETAKCMSYCMLLPNRLLSWLAHF	generic|tr_Q9CUE6_Q9CUE6_MOUSE__IP_1019479_REVERSED	|generic|tr_Q9DA23_Q9DA23_MOUSE__IP_1019479_REVERSED	|generic|tr_Q6SA09_Q6SA09_MOUSE_REVERSED|
"""index: 12256, intensity: 3281.0, mobility: 0.912"""	-0.578278	0.299038	1	PQIKNGIDELLDFDPLMLHRCVTINQY	generic|sp_P27641_XRCC5_MOUSE_REVERSED	|generic|tr_Q9CRI5_Q9CRI5_MOUSE_REVERSED|
"""index: 13146, intensity: 2925.0, mobility: 1.241"""	-0.578447	0.299185	1	AVTRQSTQLSAHRESFLEKC	generic|tr_B2RQ83_B2RQ83_MOUSE__II_1136247_REVERSED	|generic|sp_Q8BX17_GEMI5_MOUSE__II_1136247_REVERSED	|generic|tr_B7ZN04_B7ZN04_MOUSE__II_1136247_REVERSED	|generic|tr_A2AFQ9_A2AFQ9_MOUSE__II_1136247_REVERSED	|generic|tr_E9PUU4_E9PUU4_MOUSE__II_1136247_REVERSED	|generic|tr_Q6KAS0_Q6KAS0_MOUSE__II_1136247_REVERSED	|generic|tr_Q3TR97_Q3TR97_MOUSE_REVERSED|
"""index: 4987, intensity: 3943.0, mobility: 0.932"""	-0.578553	0.299394	1	FNLNQSEKPDN	generic|IP_1057448_TX=10090_REVERSED|
"""index: 13518, intensity: 3623.0, mobility: 0.852"""	-0.578606	0.29954	1	ERKRERDRERCIYVCMYIYMCVNYVCICAYIHIY	generic|IP_3489694_TX=10090_REVERSED|
"""index: 22141, intensity: 3628.0, mobility: 0.866"""	-0.578658	0.299624	1	ASQYLIGGIV	generic|tr_Q6QQR9_Q6QQR9_MOUSE_REVERSED	|generic|sp_P70172_NTCP2_MOUSE_REVERSED|
"""index: 19769, intensity: 3118.0, mobility: 0.900"""	-0.578784	0.299833	1	TISPMLPIWK	generic|chr9_-1_21139783_21140801_ENSMUST00000019615__IP_852183_TX=10090_REVERSED|
"""index: 9025, intensity: 5072.0, mobility: 0.870"""	-0.578811	0.300042	1	KELEVTASKNDSICERIK	generic|tr_F7ACR9_F7ACR9_MOUSE__chr4_-1_123457872_123457942_ENSMUST00000106220__II_960571_REVERSED	|generic|tr_F6Q750_F6Q750_MOUSE__chr4_-1_123457872_123457942_ENSMUST00000106220__II_960573_REVERSED	|generic|tr_B1ARU4_B1ARU4_MOUSE__chr4_-1_123457872_123457942_ENSMUST00000106220_REVERSED	|generic|tr_A0A0A0MQH5_A0A0A0MQH5_MOUSE_REVERSED	|generic|tr_Q80TZ5_Q80TZ5_MOUSE_REVERSED	|generic|sp_Q9QXZ0_MACF1_MOUSE_REVERSED	|generic|sp_Q9QXZ0-2_MACF1_MOUSE_REVERSED	|generic|tr_A0A0A0MQA6_A0A0A0MQA6_MOUSE__chr4_-1_123457872_123457942_ENSMUST00000106220_REVERSED	|generic|sp_Q9QXZ0-3_MACF1_MOUSE_REVERSED	|generic|sp_Q9QXZ0-4_MACF1_MOUSE_REVERSED	|generic|tr_A0A571BF93_A0A571BF93_MOUSE__chr4_-1_123457872_123457942_ENSMUST00000106220_REVERSED	|generic|tr_E9QNP1_E9QNP1_MOUSE__chr4_-1_123461087_123461116_ENSMUST00000106213_REVERSED	|generic|tr_E9QA63_E9QA63_MOUSE_REVERSED	|generic|tr_A0A571BGC6_A0A571BGC6_MOUSE__chr4_-1_123457872_123457942_ENSMUST00000106220_REVERSED	|generic|tr_E9PVY8_E9PVY8_MOUSE__chr4_-1_123457872_123457942_ENSMUST00000106220_REVERSED|
"""index: 29786, intensity: 3881.0, mobility: 1.053"""	-0.578882	0.300083	1	MPTVLSVYREKDMGHKDVVVMSFSYLPIRLLLR	generic|sp_Q9R0M3_SRPX_MOUSE_REVERSED	|generic|sp_Q9R0M3-2_SRPX_MOUSE_REVERSED	|generic|tr_A2BE45_A2BE45_MOUSE_REVERSED|
"""index: 20879, intensity: 4256.0, mobility: 0.973"""	-0.578892	0.300083	1	ALIHVKSYGKR	generic|IP_1088961_TX=10090_REVERSED|
"""index: 28110, intensity: 2626.0, mobility: 0.942"""	-0.579184	0.300292	1	ASVEYPLPLLPAYLAS	generic|sp_Q8VCE9_PKHH3_MOUSE__chr11_-1_101168638_101168691_ENSMUST00000129895__II_1126590_REVERSED	|generic|sp_Q8VCE9-2_PKHH3_MOUSE__chr11_-1_101168638_101168691_ENSMUST00000129895__II_1126590_REVERSED	|generic|sp_Q8VCE9-3_PKHH3_MOUSE__chr11_-1_101168638_101168691_ENSMUST00000129895__II_1126591_REVERSED	|generic|sp_Q8VCE9-4_PKHH3_MOUSE__chr11_-1_101168638_101168691_ENSMUST00000129895__II_1126591_REVERSED|
"""index: 10472, intensity: 7543.0, mobility: 1.054"""	-0.579245	0.300501	1	WPASRAAPPAGAKMATCRCRTMR	generic|IP_1095298_TX=10090_REVERSED|
"""index: 20125, intensity: 4273.0, mobility: 1.012"""	-0.579285	0.300521	1	IVNTLNGELIFEK	generic|IP_934874_TX=10090_REVERSED	|generic|IP_3491280_TX=10090_REVERSED|
"""index: 26690, intensity: 12920.0, mobility: 1.045"""	-0.579841	0.30073	1	ELSWIVSSPSAAWV	generic|IP_1004863_TX=10090_REVERSED|
"""index: 3273, intensity: 3839.0, mobility: 0.924"""	-0.580055	0.300938	1	EVNPNPPGRPEP	generic|tr_A0A0R4J0U2_A0A0R4J0U2_MOUSE__chr6_1_100866454_100866576_ENSMUST00000203067__II_909986_REVERSED	|generic|tr_A0A0N4SV05_A0A0N4SV05_MOUSE__II_909986_REVERSED	|generic|sp_Q0VGB7_PP4R2_MOUSE__II_909986_REVERSED	|generic|IP_827687_TX=10090_REVERSED	|generic|IP_3499761_TX=10090_REVERSED|
"""index: 17177, intensity: 2938.0, mobility: 1.130"""	-0.580064	0.301147	1	IWIQRMLFKMKLAP	generic|IP_3497391_TX=10090_REVERSED|
"""index: 15613, intensity: 6617.0, mobility: 0.905"""	-0.580085	0.301356	1	KEYNGCICHNEVFLLNNYNE	generic|tr_A2A9J5_A2A9J5_MOUSE_REVERSED	|generic|tr_A2A7I0_A2A7I0_MOUSE_REVERSED	|generic|tr_O88859_O88859_MOUSE_REVERSED	|generic|tr_A2A7V0_A2A7V0_MOUSE_REVERSED	|generic|tr_A2AWF2_A2AWF2_MOUSE_REVERSED	|generic|tr_Q4VA13_Q4VA13_MOUSE_REVERSED	|generic|tr_Q6NWW4_Q6NWW4_MOUSE_REVERSED	|generic|tr_Q32P07_Q32P07_MOUSE_REVERSED	|generic|tr_Q9CZZ3_Q9CZZ3_MOUSE_REVERSED	|generic|tr_A2A7U9_A2A7U9_MOUSE_REVERSED	|generic|tr_A2A799_A2A799_MOUSE_REVERSED	|generic|tr_A6H6F1_A6H6F1_MOUSE_REVERSED	|generic|tr_A2A7I1_A2A7I1_MOUSE_REVERSED	|generic|tr_A2A7A0_A2A7A0_MOUSE_REVERSED|
"""index: 2119, intensity: 3436.0, mobility: 0.893"""	-0.5801	0.301564	1	QTAFGPTRFDN	generic|IP_850442_TX=10090_REVERSED|
"""index: 8035, intensity: 3055.0, mobility: 0.957"""	-0.580104	0.30171	1	MHMKLEDLEDQLTMKQVMLEQNER	generic|sp_A2AM05_CNTLN_MOUSE__II_964714_REVERSED	|generic|sp_A2AM05-4_CNTLN_MOUSE__II_964714_REVERSED|
"""index: 5766, intensity: 2571.0, mobility: 0.958"""	-0.580332	0.301918	1	NLDPNWFFSLF	generic|IP_1036405_TX=10090_REVERSED|
"""index: 9419, intensity: 6124.0, mobility: 1.032"""	-0.580377	0.301938	1	RSPFSPQSTIIWMVKGHFSLL	generic|IP_1137332_TX=10090_REVERSED	|generic|tr_Q9CUC9_Q9CUC9_MOUSE_REVERSED|
"""index: 15656, intensity: 5495.0, mobility: 0.862"""	-0.580944	0.302146	1	DIKKSPLF	generic|chr3_-1_126953254_126955048_ENSMUST00000044443_REVERSED	|generic|chr3_-1_126954980_126955048_ENSMUST00000044443_REVERSED|
"""index: 10218, intensity: 9920.0, mobility: 0.970"""	-0.5811	0.302166	1	LIFGVIIGGVLAMALSLLLGFIQSRGQMRKNWDMKY	generic|tr_B2RPX8_B2RPX8_MOUSE__II_890311_REVERSED	|generic|sp_Q9QXP0_RHCG_MOUSE__II_890311_REVERSED|
"""index: 16796, intensity: 3176.0, mobility: 1.042"""	-0.581352	0.302374	1	MSYVLPNLMPIVMTYFVSTVK	generic|tr_Q8VFX4_Q8VFX4_MOUSE_REVERSED	|generic|tr_Q7TQR6_Q7TQR6_MOUSE_REVERSED|
"""index: 18043, intensity: 2638.0, mobility: 1.056"""	-0.581365	0.302582	1	RLSYILPNLMPIVVMYFVSVVKNQDTSYNSKPM	generic|sp_Q8VG03_OL482_MOUSE_REVERSED	|generic|tr_Q7TRU6_Q7TRU6_MOUSE_REVERSED|
"""index: 16405, intensity: 3668.0, mobility: 0.954"""	-0.581388	0.302791	1	MQHFLVVMPQLQADKLS	generic|tr_F8VPT3_F8VPT3_MOUSE_REVERSED|
"""index: 8180, intensity: 3087.0, mobility: 0.786"""	-0.581405	0.302936	1	MRLSSKGRSISMSPL	generic|IP_1105852_TX=10090_REVERSED|
"""index: 17088, intensity: 4112.0, mobility: 0.843"""	-0.581542	0.303081	1	PLRAADRPQLRCRKAM	generic|chr8_1_70318194_70318409_ENSMUST00000165819_REVERSED|
"""index: 20163, intensity: 3415.0, mobility: 1.034"""	-0.581787	0.303182	1	TMKSVQEKAAQLAEVDAAHLMLER	generic|sp_F6ZDS4_TPR_MOUSE__chr1_1_150443389_150443433_ENSMUST00000152967__II_1033421_REVERSED	|generic|tr_Q7M739_Q7M739_MOUSE__chr1_1_150443389_150443433_ENSMUST00000152967__II_1033421_REVERSED	|generic|tr_Q3V1L5_Q3V1L5_MOUSE__chr1_1_150412987_150413121_ENSMUST00000141827_REVERSED|
"""index: 23017, intensity: 3964.0, mobility: 1.109"""	-0.58189	0.303182	1	EEGAPDQGPLLLLSVSASPLQGSIREQSGELVMM	generic|IP_1119285_TX=10090_REVERSED|
"""index: 16096, intensity: 9547.0, mobility: 0.997"""	-0.58262	0.303389	1	HRNSCLRLRWGPSRPLSATNRPASPMSNAPAASLSSWC	generic|II_1095373_TX=10090_REVERSED|
"""index: 15415, intensity: 5076.0, mobility: 0.905"""	-0.582641	0.303597	1	VKLYDAAQHIEKVNWSDLNLTGTYIFEL	generic|sp_Q99MD8_MYNN_MOUSE__chr3_1_30603574_30603804_ENSMUST00000195396__II_986490_REVERSED	|generic|sp_Q99MD8-2_MYNN_MOUSE__chr3_1_30603574_30603804_ENSMUST00000195396__II_986490_REVERSED|
"""index: 3208, intensity: 2648.0, mobility: 1.022"""	-0.582655	0.303679	1	EMIDTAQNNNWNK	generic|sp_Q2M2N2-2_SPOPL_MOUSE__II_1013787_REVERSED	|generic|sp_Q2M2N2_SPOPL_MOUSE_REVERSED|
"""index: 11392, intensity: 5954.0, mobility: 1.061"""	-0.582885	0.303887	1	KHKLVHSRATFMDILMALGEMKLGRSW	generic|IP_1093998_TX=10090_REVERSED|
"""index: 4197, intensity: 3160.0, mobility: 1.043"""	-0.582922	0.304095	1	VSTWPGAG	generic|IP_996657_TX=10090_REVERSED|
"""index: 12737, intensity: 3062.0, mobility: 1.130"""	-0.583045	0.304176	1	YTFPTRMHMSAGMHSFQAQGIAGAFVLAWDPLW	generic|tr_E9QM19_E9QM19_MOUSE_REVERSED	|generic|sp_Q8R1J1_TM6S2_MOUSE_REVERSED	|generic|sp_Q8R1J1-2_TM6S2_MOUSE_REVERSED	|generic|tr_A0A0R4J0J9_A0A0R4J0J9_MOUSE_REVERSED|
"""index: 12099, intensity: 3454.0, mobility: 1.157"""	-0.58316	0.304384	1	KPKDEGTGNKERKSRQMDVCRDNMLQVSGLNKVDENV	generic|sp_Q6AXC6_DDX11_MOUSE__II_3462686_REVERSED	|generic|tr_A0A2Y9CZM3_A0A2Y9CZM3_MOUSE__II_3462686_REVERSED	|generic|II_3462681_TX=10090_REVERSED	|generic|tr_A0A286YDY6_A0A286YDY6_MOUSE_REVERSED|
"""index: 21545, intensity: 3151.0, mobility: 0.968"""	-0.583184	0.304592	1	MLVAASSFARDCDLCQHSLGEKEP	generic|tr_Q8BIE3_Q8BIE3_MOUSE__II_1052157_REVERSED	|generic|tr_S4R299_S4R299_MOUSE__II_1052137_REVERSED	|generic|tr_B2RR24_B2RR24_MOUSE__II_1052137_REVERSED	|generic|tr_Q8BI89_Q8BI89_MOUSE_REVERSED	|generic|tr_Q3U0I2_Q3U0I2_MOUSE_REVERSED|
"""index: 20764, intensity: 4236.0, mobility: 1.037"""	-0.583307	0.3048	1	SLQEDDVPSATQSSKGGSMQNE	generic|tr_F7A4L2_F7A4L2_MOUSE__II_1076883_REVERSED	|generic|tr_F6S6C3_F6S6C3_MOUSE__II_1076884_REVERSED	|generic|sp_Q6NXL6_SENP5_MOUSE_REVERSED|
"""index: 15535, intensity: 5254.0, mobility: 1.043"""	-0.583454	0.305007	1	EFFQPTLSPFLMSLFLLKLSSS	generic|IP_986673_TX=10090_REVERSED|
"""index: 17560, intensity: 17678.0, mobility: 1.113"""	-0.583711	0.305215	1	EYEYRMRQYLIQ	generic|sp_Q8BUB6_UST_MOUSE__II_3466318_REVERSED	|generic|tr_Q3TRA2_Q3TRA2_MOUSE__II_3466318_REVERSED|
"""index: 15349, intensity: 12531.0, mobility: 1.023"""	-0.58375	0.305359	1	GNEEYWVQRIQNRIWMMMSLLFTLFWMLPMVLLLLMDPEW	generic|II_3454295_TX=10090_REVERSED|
"""index: 30021, intensity: 16204.0, mobility: 1.414"""	-0.583923	0.305504	1	RLLALQRARLQSQGTPSLSSDKAN	generic|II_971138_TX=10090_REVERSED	|generic|tr_A0A5F8MPK0_A0A5F8MPK0_MOUSE_REVERSED|
"""index: 25395, intensity: 6269.0, mobility: 1.163"""	-0.584173	0.305584	1	ENQQQLVQIREELIINKEVLKELEIIKKEQLHIQQNKMELVQK	generic|tr_D3YZ69_D3YZ69_MOUSE__chr5_1_148313310_148313519_ENSMUST00000071878__II_927826_REVERSED	|generic|sp_Q3UHD3_MTUS2_MOUSE__chr5_1_148313310_148313519_ENSMUST00000071878__II_927827_REVERSED	|generic|sp_Q3UHD3-3_MTUS2_MOUSE__chr5_1_148313310_148313519_ENSMUST00000071878__II_927827_REVERSED	|generic|sp_Q3UHD3-4_MTUS2_MOUSE__chr5_1_148313310_148313519_ENSMUST00000071878_REVERSED	|generic|tr_D3YUM9_D3YUM9_MOUSE_REVERSED|
"""index: 16450, intensity: 3793.0, mobility: 1.059"""	-0.584429	0.305792	1	CRLICPAFVIALANASMRNTDEQLAIRVLHFILRELT	generic|tr_D3Z3A8_D3Z3A8_MOUSE__chr9_1_59908226_59908303_ENSMUST00000127933_REVERSED	|generic|sp_Q8C170_MYO9A_MOUSE__chr9_1_59908226_59908303_ENSMUST00000127933_REVERSED	|generic|sp_Q8C170-2_MYO9A_MOUSE__chr9_1_59908226_59908303_ENSMUST00000127933_REVERSED|
"""index: 8508, intensity: 3435.0, mobility: 0.824"""	-0.584492	0.305826	1	QKRKVHMAAIKMDLEFMKS	generic|tr_F6VTN8_F6VTN8_MOUSE__chr12_1_105826974_105827090_ENSMUST00000021535__II_1115396_REVERSED	|generic|tr_E9QAN2_E9QAN2_MOUSE__chr12_1_105826974_105827090_ENSMUST00000021535__II_1115398_REVERSED	|generic|tr_Q3V141_Q3V141_MOUSE__chr12_1_105826974_105827090_ENSMUST00000021535__II_1115398_REVERSED	|generic|tr_E9PWC8_E9PWC8_MOUSE__chr12_1_105826974_105827090_ENSMUST00000021535__II_1115398_REVERSED	|generic|sp_Q61183_PAPOA_MOUSE__chr12_1_105826974_105827090_ENSMUST00000021535__II_1115405_REVERSED	|generic|sp_Q61183-3_PAPOA_MOUSE__chr12_1_105826974_105827090_ENSMUST00000021535__II_1115391_REVERSED	|generic|sp_Q61183-4_PAPOA_MOUSE__chr12_1_105826974_105827090_ENSMUST00000021535__II_1115390_REVERSED	|generic|tr_E9PZR3_E9PZR3_MOUSE__chr12_1_105826974_105827090_ENSMUST00000021535__II_1115398_REVERSED	|generic|tr_F7CXD5_F7CXD5_MOUSE__chr12_1_105826974_105827090_ENSMUST00000021535_REVERSED|
"""index: 23209, intensity: 2768.0, mobility: 1.218"""	-0.584512	0.305826	1	EEWFFLHVFRICVYY	generic|IP_1060546_TX=10090_REVERSED|
"""index: 15055, intensity: 4054.0, mobility: 0.951"""	-0.584818	0.30597	1	QPFVWALWSFMMGYAPTGFYLKLF	generic|IP_941430_TX=10090_REVERSED|
"""index: 8517, intensity: 167290.0, mobility: 1.082"""	-0.585032	0.306051	1	MYKDYGELERLKKIEFLNGEVALLCIQSDSLISQPLMSLEL	generic|tr_Q8JZX5_Q8JZX5_MOUSE_REVERSED|
"""index: 6763, intensity: 6053.0, mobility: 1.043"""	-0.585423	0.306258	1	KRLFSDLSGNEMYETVIMEPK	generic|sp_P29319_EPHA3_MOUSE_REVERSED|
"""index: 18069, intensity: 33258.0, mobility: 0.825"""	-0.585499	0.306401	1	REECPKVMGVCVNAFASTCMDVVV	generic|IP_1015952_TX=10090_REVERSED|
"""index: 13626, intensity: 3389.0, mobility: 0.801"""	-0.585559	0.306609	1	AVQAQKPRVVKQVEHY	generic|tr_Q8CAE5_Q8CAE5_MOUSE__II_1028871_REVERSED	|generic|tr_A0A571BGC3_A0A571BGC3_MOUSE__chr16_-1_28372909_28372938_ENSMUST00000100024__II_1028876_REVERSED	|generic|tr_A0A140LIJ4_A0A140LIJ4_MOUSE__chr16_-1_28372909_28372938_ENSMUST00000100024__II_1028876_REVERSED	|generic|tr_Q8BRS3_Q8BRS3_MOUSE_REVERSED|
"""index: 2536, intensity: 3439.0, mobility: 0.958"""	-0.585569	0.306625	1	DLESKGDKNRR	generic|sp_Q8BMD7_MORC4_MOUSE_REVERSED	|generic|sp_Q8BMD7-2_MORC4_MOUSE_REVERSED	|generic|tr_A2RSL2_A2RSL2_MOUSE_REVERSED|
"""index: 9804, intensity: 4452.0, mobility: 1.203"""	-0.585668	0.306832	1	QFTGKDKDVWWISDKMDGSRLLDLLFQYLRIKKKSGTEGH	generic|sp_P17433_SPI1_MOUSE_REVERSED|
"""index: 8086, intensity: 4121.0, mobility: 0.874"""	-0.585742	0.306976	1	VHSWMCVNVCMVLLMKFFCLALM	generic|IP_1154554_TX=10090_REVERSED|
"""index: 3603, intensity: 4242.0, mobility: 0.795"""	-0.585838	0.307056	1	PSDHHLTQPHHQCAHPSLL	generic|IP_863080_TX=10090_REVERSED|
"""index: 8284, intensity: 3993.0, mobility: 1.105"""	-0.586236	0.307072	1	DDKGAHGESKASKLPEERSEEEGAEEEEGEGYP	generic|sp_Q9QY61_IRX4_MOUSE_REVERSED|
"""index: 7647, intensity: 6052.0, mobility: 0.829"""	-0.586517	0.307215	1	TPGGQQMSLLQHLMDTIIVLRQD	generic|tr_Q99NF6_Q99NF6_MOUSE__II_880028_REVERSED	|generic|tr_Q3UWF6_Q3UWF6_MOUSE__II_880028_REVERSED	|generic|sp_P97414_KCNQ1_MOUSE__II_880028_REVERSED	|generic|sp_P97414-2_KCNQ1_MOUSE__II_880028_REVERSED|
"""index: 6312, intensity: 2704.0, mobility: 0.780"""	-0.586552	0.307358	1	MNPVQVKISVPGKNR	generic|tr_Q3TVM1_Q3TVM1_MOUSE__chr11_1_4161097_4161171_ENSMUST00000132666__II_1140062_REVERSED	|generic|sp_Q8K4Z5_SF3A1_MOUSE__chr11_1_4161097_4161171_ENSMUST00000132666__II_1140062_REVERSED|
"""index: 8495, intensity: 6953.0, mobility: 0.862"""	-0.586777	0.307565	1	HGKMTEWLAPDRSNQMIGDYRGHSRS	generic|II_994186_TX=10090_REVERSED|
"""index: 23744, intensity: 8302.0, mobility: 0.933"""	-0.586817	0.307772	1	RTREVHERL	generic|sp_Q9Z1P8_ANGL4_MOUSE__II_1066865_REVERSED	|generic|tr_G3UWT7_G3UWT7_MOUSE_REVERSED	|generic|tr_A0A068BEP2_A0A068BEP2_MOUSE_REVERSED	|generic|tr_Q8CEZ7_Q8CEZ7_MOUSE_REVERSED|
"""index: 19882, intensity: 6451.0, mobility: 0.942"""	-0.586947	0.307979	1	LREKFELFV	generic|sp_Q60992_VAV2_MOUSE__II_1012980_REVERSED	|generic|tr_Q7TSI6_Q7TSI6_MOUSE_REVERSED|
"""index: 9290, intensity: 2738.0, mobility: 0.794"""	-0.58695	0.307994	1	TSPFDLIQYNNLGM	generic|IP_3482439_TX=10090_REVERSED|
"""index: 21832, intensity: 23514.0, mobility: 0.956"""	-0.587249	0.308137	1	RHSFQHKRL	generic|IP_1085284_TX=10090_REVERSED|
"""index: 22510, intensity: 3115.0, mobility: 1.202"""	-0.587555	0.30828	1	KMKISWCVPCQWHNNSDSLSFEDPLCKSHYVHFCM	generic|IP_947748_TX=10090_REVERSED|
"""index: 3994, intensity: 3333.0, mobility: 0.937"""	-0.587662	0.308423	1	ELEADVGDSNKQ	generic|tr_A0A5F8MQ39_A0A5F8MQ39_MOUSE_REVERSED	|generic|sp_Q8BRB7_KAT6B_MOUSE_REVERSED	|generic|sp_Q8BRB7-2_KAT6B_MOUSE_REVERSED	|generic|tr_Q3UH94_Q3UH94_MOUSE_REVERSED|
"""index: 18277, intensity: 4843.0, mobility: 0.985"""	-0.588039	0.308629	1	EFTMVERHNQIIAELYLAREE	generic|tr_F7CGP0_F7CGP0_MOUSE__II_1002102_REVERSED	|generic|tr_A0A2I3BPN8_A0A2I3BPN8_MOUSE__II_1002059_REVERSED	|generic|tr_A0A0A0MQD7_A0A0A0MQD7_MOUSE__II_1002059_REVERSED	|generic|sp_A3KGS3_RGPA2_MOUSE__II_1002059_REVERSED|
"""index: 16154, intensity: 3246.0, mobility: 0.752"""	-0.58806	0.308772	1	QDRLNTDGAFIVTTSDPAEQ	generic|sp_Q9JJX7_TYDP2_MOUSE__chr13_1_24841288_24841362_ENSMUST00000225138__II_3475249_REVERSED	|generic|tr_Q3TIU5_Q3TIU5_MOUSE__chr13_1_24841288_24841362_ENSMUST00000225138__II_3475250_REVERSED	|generic|chr13_1_24840388_24840687_ENSMUST00000225138_REVERSED|
"""index: 17921, intensity: 4501.0, mobility: 1.065"""	-0.58827	0.308978	1	KERIDEHTSWTSHRLTKPQPWDESAEQ	generic|IP_1034896_TX=10090_REVERSED|
"""index: 9334, intensity: 55165.0, mobility: 1.011"""	-0.588318	0.309185	1	GAGGSTGGSGGPTGSGGAGGPTSSGGSHKPNCDRFHQNTGNMQHGAT	generic|sp_O35740_CITE2_MOUSE_REVERSED	|generic|sp_O35740-4_CITE2_MOUSE_REVERSED|
"""index: 10332, intensity: 4042.0, mobility: 0.942"""	-0.588371	0.3092	1	RANMWRPRR	generic|chr1_1_75388376_75388636_ENSMUST00000087122__IP_1041710_TX=10090_REVERSED|
"""index: 6115, intensity: 4254.0, mobility: 1.044"""	-0.588567	0.309406	1	YPVCRFAVGLGDREPLPPVKEM	generic|IP_1098364_TX=10090_REVERSED|
"""index: 16713, intensity: 3805.0, mobility: 1.039"""	-0.588699	0.309485	1	DSRMAQTLVTNQLLLFSMFFGPLCS	generic|sp_A7TZG3_SKIT9_MOUSE_REVERSED|
"""index: 14979, intensity: 3355.0, mobility: 0.931"""	-0.589072	0.309499	1	CFVFYQTACGLFSITNKDTVIDSL	generic|tr_A0A140LHS9_A0A140LHS9_MOUSE__II_3464331_REVERSED|
"""index: 17270, intensity: 4091.0, mobility: 1.187"""	-0.589288	0.309705	1	EMKEIMPKNCTPSVQYVSKTTDEIWLSQEDTLVY	generic|II_3463700_TX=10090_REVERSED	|generic|II_3463703_TX=10090_REVERSED|
"""index: 19074, intensity: 12100.0, mobility: 0.880"""	-0.589314	0.309911	1	LFEGYLKPK	generic|IP_3455547_TX=10090_REVERSED|
"""index: 26835, intensity: 2700.0, mobility: 0.970"""	-0.589366	0.30999	1	FLMEKVSRYLVLDFLME	generic|IP_3502337_TX=10090_REVERSED|
"""index: 25238, intensity: 4010.0, mobility: 0.927"""	-0.58982	0.310068	1	VTPSDSHVLRKEKKRSLSLCAQLWFFL	generic|IP_1022746_TX=10090_REVERSED	|generic|IP_1022717_TX=10090_REVERSED|
"""index: 5746, intensity: 6167.0, mobility: 1.044"""	-0.590332	0.310274	1	LLRQKRFIHMLILIMMLILKLTKRQVRR	generic|IP_1000303_TX=10090_REVERSED|
"""index: 3614, intensity: 2787.0, mobility: 0.822"""	-0.590406	0.31048	1	PHAQLIPLLCGVQLHL	generic|IP_991903_TX=10090_REVERSED|
"""index: 15972, intensity: 5022.0, mobility: 0.853"""	-0.590495	0.310636	1	LAGGSLIRHRPGGAPS	generic|sp_Q9QZS7_NPHN_MOUSE__II_893991_REVERSED	|generic|sp_Q9QZS7-2_NPHN_MOUSE__II_893991_REVERSED|
"""index: 12885, intensity: 5547.0, mobility: 1.005"""	-0.590544	0.310636	1	LRLFSPMFGKYFARPGEKRLM	generic|tr_Q9R246_Q9R246_MOUSE__II_884113_REVERSED	|generic|tr_Q8CBU0_Q8CBU0_MOUSE__II_884113_REVERSED	|generic|tr_Q549J5_Q549J5_MOUSE__II_884113_REVERSED|
"""index: 4607, intensity: 5911.0, mobility: 0.940"""	-0.590771	0.310841	1	SPSSKSVESSMKEEADELAS	generic|tr_E9QP46_E9QP46_MOUSE__chr12_1_75888313_75888345_ENSMUST00000133623_REVERSED	|generic|sp_Q6ZWQ0_SYNE2_MOUSE__chr12_1_75888313_75888345_ENSMUST00000133623_REVERSED|
"""index: 2241, intensity: 5115.0, mobility: 0.910"""	-0.590825	0.311047	1	EEVAVVLRARRKKVRREHEAEEY	generic|tr_F7BWJ0_F7BWJ0_MOUSE__II_981215_REVERSED	|generic|II_981210_TX=10090_REVERSED	|generic|sp_Q80Z96_VANG1_MOUSE_REVERSED|
"""index: 25820, intensity: 4052.0, mobility: 1.071"""	-0.590926	0.311253	1	LRKCTFTPPSGLPNP	generic|IP_3501499_TX=10090_REVERSED|
"""index: 19154, intensity: 4180.0, mobility: 0.926"""	-0.590994	0.311459	1	ERSKTQYVQWSKFVSSFTKLN	generic|IP_3477302_TX=10090_REVERSED|
"""index: 14328, intensity: 3110.0, mobility: 0.812"""	-0.591263	0.311664	1	KTDMDSHRELHS	generic|IP_933310_TX=10090_REVERSED|
"""index: 24753, intensity: 36325.0, mobility: 0.956"""	-0.591288	0.311806	1	RRWRSHHK	generic|IP_1085271_TX=10090_REVERSED|
"""index: 12755, intensity: 7131.0, mobility: 1.102"""	-0.591413	0.311819	1	QYDRLKERSAWDKEPADEPISLLEVPGQVQ	generic|tr_A2APY6_A2APY6_MOUSE__chr12_-1_73284743_73284772_ENSMUST00000116420__II_998659_REVERSED	|generic|tr_B2RXU2_B2RXU2_MOUSE__chr2_-1_140158476_140158592_ENSMUST00000137005__II_998659_REVERSED	|generic|II_998661_TX=10090_REVERSED|
"""index: 15829, intensity: 3035.0, mobility: 0.912"""	-0.591668	0.311832	1	VDEPPDSFTPQVLSCNAFHILHAELI	generic|tr_F6YPZ1_F6YPZ1_MOUSE__chr11_1_101247824_101248066_ENSMUST00000122006__II_1126523_REVERSED	|generic|sp_Q9WUP0_RAMP2_MOUSE__chr11_1_101247824_101248066_ENSMUST00000122006__II_1126523_REVERSED	|generic|II_1126515_TX=10090_REVERSED|
"""index: 15840, intensity: 39900.0, mobility: 0.975"""	-0.591891	0.311974	1	MMAESVEKEIQEQAKRSLP	generic|tr_E9Q9F9_E9Q9F9_MOUSE__chr7_1_133671424_133671540_ENSMUST00000211072__II_3448714_REVERSED	|generic|tr_D3YZE7_D3YZE7_MOUSE__chr7_1_133671424_133671540_ENSMUST00000211072__II_3448714_REVERSED	|generic|sp_Q6GQV7_EDRF1_MOUSE__chr7_1_133671424_133671540_ENSMUST00000211072__II_3448714_REVERSED|
"""index: 1757, intensity: 5458.0, mobility: 0.816"""	-0.592131	0.312128	1	ETSLSDCVHLMGAKCLR	generic|IP_3454219_TX=10090_REVERSED|
"""index: 5521, intensity: 3160.0, mobility: 0.788"""	-0.592207	0.312128	1	WSIAVMLRCAKPSMFIM	generic|tr_Q9D3U9_Q9D3U9_MOUSE_REVERSED	|generic|tr_Q9D4F9_Q9D4F9_MOUSE_REVERSED|
"""index: 11375, intensity: 29195.0, mobility: 1.156"""	-0.59249	0.312333	1	FFVVRFREYYCKLFLVSFNTAEWLKYLAMKQCFDVFVLLA	generic|IP_1139465_TX=10090_REVERSED|
"""index: 7500, intensity: 2888.0, mobility: 1.104"""	-0.592541	0.312538	1	SSWSRYTTRQSRCRRQLMCTGLMCVYM	generic|IP_918712_TX=10090_REVERSED|
"""index: 21311, intensity: 3846.0, mobility: 1.253"""	-0.592546	0.312744	1	YYLATDESRVKSMQLYPT	generic|tr_X5J4Q2_X5J4Q2_MOUSE_REVERSED|
"""index: 28335, intensity: 4563.0, mobility: 1.191"""	-0.592765	0.312885	1	PVVWNEEWSIHLLFQ	generic|IP_1037503_TX=10090_REVERSED|
"""index: 28584, intensity: 8039.0, mobility: 0.837"""	-0.592863	0.31309	1	DKKWLRGIEAFQMLM	generic|sp_Q9WVC8_S26A3_MOUSE__II_1117494_REVERSED|
"""index: 17220, intensity: 3100.0, mobility: 1.103"""	-0.592873	0.313167	1	DVFRSQMRELIMISGLPPFYRVVWNRDDLKTYPKLL	generic|sp_Q3TZX8_NOL9_MOUSE__chr4_1_152045965_152046039_ENSMUST00000131696__II_951782_REVERSED	|generic|tr_A0A0U1RPV7_A0A0U1RPV7_MOUSE__II_951784_REVERSED	|generic|sp_Q3TZX8-2_NOL9_MOUSE__chr4_1_152045965_152046039_ENSMUST00000131696_REVERSED	|generic|sp_Q3TZX8-3_NOL9_MOUSE__chr4_1_152045965_152046039_ENSMUST00000131696_REVERSED|
"""index: 5663, intensity: 4332.0, mobility: 0.919"""	-0.593215	0.313372	1	FGSIVSRYWRSKSFNKIIKI	generic|IP_1014586_TX=10090_REVERSED|
"""index: 8268, intensity: 4196.0, mobility: 0.835"""	-0.593231	0.313577	1	LSSDLPVCMQLPKRSS	generic|IP_1016746_TX=10090_REVERSED|
"""index: 15464, intensity: 3756.0, mobility: 0.940"""	-0.593381	0.313653	1	YHHLDGKSIKGAIKFLMFCLLNGTLFDQT	generic|IP_985575_TX=10090_REVERSED|
"""index: 13474, intensity: 2908.0, mobility: 0.825"""	-0.593539	0.313858	1	PLNNRRNEYFLIQTTQ	generic|IP_899306_TX=10090_REVERSED|
"""index: 6561, intensity: 2751.0, mobility: 1.136"""	-0.593677	0.314063	1	EIGFTGHLVYMWLNVHSDHIRLSAENQLQH	generic|IP_2433950_TX=10090_REVERSED|
"""index: 13825, intensity: 3078.0, mobility: 0.874"""	-0.593773	0.314139	1	SISEFLIYH	generic|IP_973789_TX=10090_REVERSED|
"""index: 7459, intensity: 8135.0, mobility: 0.959"""	-0.594184	0.314239	1	FLSPILSQLASLYMHLKHEDLGHEGE	generic|tr_G3X9J4_G3X9J4_MOUSE__chr1_1_105725678_105725809_ENSMUST00000186807__II_1030288_REVERSED	|generic|sp_Q148V7_RELCH_MOUSE__chr1_1_105725678_105725809_ENSMUST00000186807__II_1030277_REVERSED	|generic|sp_Q148V7-2_RELCH_MOUSE__chr1_1_105725678_105725809_ENSMUST00000186807__II_1030277_REVERSED	|generic|sp_Q148V7-3_RELCH_MOUSE__chr1_1_105725678_105725809_ENSMUST00000186807__II_1030265_REVERSED	|generic|tr_E9QM90_E9QM90_MOUSE__chr1_1_105725678_105725809_ENSMUST00000186807__II_1030277_REVERSED	|generic|tr_A0A087WSS1_A0A087WSS1_MOUSE__chr1_1_105725678_105725809_ENSMUST00000186807__II_1030277_REVERSED|
"""index: 4403, intensity: 8333.0, mobility: 0.872"""	-0.59424	0.314239	1	TSSTLLAWRSVGGQRI	generic|chr3_1_96188142_96188423_ENSMUST00000133665_REVERSED|
"""index: 2915, intensity: 3138.0, mobility: 0.806"""	-0.594533	0.314239	1	GENSILNTMNHLCVRNGLAR	generic|IP_3466383_TX=10090_REVERSED|
"""index: 13453, intensity: 4119.0, mobility: 1.031"""	-0.594733	0.314379	1	DYRLQKRLGEGLQLVVMNSDFMLHFPFARCFTNI	generic|tr_Q3UH83_Q3UH83_MOUSE__chr9_1_3579551_3579583_ENSMUST00000213060_REVERSED	|generic|tr_F8VQK3_F8VQK3_MOUSE__chr9_1_3579551_3579583_ENSMUST00000213060_REVERSED|
"""index: 3995, intensity: 3611.0, mobility: 0.863"""	-0.594847	0.314519	1	KQASTTPPMASGVALPAAKMGARQST	generic|chr1_-1_135472735_135532364_ENSMUST00000067414__IP_1034424_TX=10090_REVERSED|
"""index: 17076, intensity: 12813.0, mobility: 0.830"""	-0.594994	0.314724	1	RPYCIPVL	generic|IP_1114819_TX=10090_REVERSED	|generic|IP_1114830_TX=10090_REVERSED	|generic|IP_1114833_TX=10090_REVERSED|
"""index: 14948, intensity: 3128.0, mobility: 0.869"""	-0.595045	0.314928	1	LFCNGLPPCFIFVYSAGLSKSSK	generic|IP_972495_TX=10090_REVERSED|
"""index: 27205, intensity: 2764.0, mobility: 1.171"""	-0.595045	0.315004	1	TVSTGQGWYDMAYYYSGYYDRACYYMATDDTQLSNMKLFVQSKSN	generic|tr_K7U6F1_K7U6F1_MOUSE_REVERSED|
"""index: 27711, intensity: 6479.0, mobility: 0.857"""	-0.595312	0.315015	1	RDRAKKREEAR	generic|sp_Q9D2H9_DAAF1_MOUSE_REVERSED|
"""index: 16195, intensity: 2882.0, mobility: 0.801"""	-0.595534	0.31522	1	CSASRPMEQLMKPPENTID	generic|sp_A2ASS6-3_TITIN_MOUSE__II_1006392_REVERSED|
"""index: 18188, intensity: 5214.0, mobility: 0.835"""	-0.595577	0.315359	1	SCELPMNRLMEEKANIDSQ	generic|tr_Q6DUV0_Q6DUV0_MOUSE_REVERSED	|generic|tr_Q588F5_Q588F5_MOUSE_REVERSED	|generic|tr_Q8R4P3_Q8R4P3_MOUSE_REVERSED|
"""index: 8200, intensity: 5904.0, mobility: 0.943"""	-0.595752	0.315499	1	VFDMNTKWGEREIIQATPGSNN	generic|II_1079271_TX=10090_REVERSED	|generic|sp_Q61666_HIRA_MOUSE__chr16_1_18922338_18922391_ENSMUST00000153397_REVERSED	|generic|sp_Q61666-2_HIRA_MOUSE__chr16_1_18922338_18922391_ENSMUST00000153397_REVERSED	|generic|sp_Q61666-3_HIRA_MOUSE__chr16_1_18922338_18922391_ENSMUST00000153397_REVERSED|
"""index: 22516, intensity: 2707.0, mobility: 1.233"""	-0.595775	0.315703	1	LILAMTATERPPVEHYMYVGLAYFFGVVGVCALFVMFK	generic|tr_D3YU82_D3YU82_MOUSE__II_1077175_REVERSED	|generic|sp_Q3TYU2_AT135_MOUSE__II_1077175_REVERSED	|generic|sp_Q3TYU2-2_AT135_MOUSE__II_1077175_REVERSED	|generic|tr_D6RHM2_D6RHM2_MOUSE_REVERSED|
"""index: 15181, intensity: 4328.0, mobility: 0.889"""	-0.595898	0.315854	1	REINRLRERAHVPNCQDIPSKFDTRLEDFA	generic|tr_Q9D6E1_Q9D6E1_MOUSE__chr19_-1_5093668_5093700_ENSMUST00000235638_REVERSED	|generic|sp_Q6ZWS4_CNIH3_MOUSE__chr19_-1_5093668_5093700_ENSMUST00000235638_REVERSED	|generic|tr_A0A1B0GSP1_A0A1B0GSP1_MOUSE__chr19_-1_5093668_5093700_ENSMUST00000235638_REVERSED	|generic|tr_G3XA11_G3XA11_MOUSE_REVERSED|
"""index: 11402, intensity: 3940.0, mobility: 1.070"""	-0.59602	0.315854	1	ERERIDRIMSVESVIIDMQRRLKRLTNMLQE	generic|sp_Q8CFI7_RPB2_MOUSE__chr5_1_77313192_77313227_ENSMUST00000138121__II_617681_REVERSED|
"""index: 14725, intensity: 3186.0, mobility: 0.956"""	-0.596172	0.316058	1	MASNNSNQEMLNVSRLNINSFNERSALGALTVESFN	generic|tr_E3VVQ8_E3VVQ8_MOUSE__II_1053149_REVERSED	|generic|tr_A0A1B0GS91_A0A1B0GS91_MOUSE__II_1053149_REVERSED	|generic|tr_E9Q3Z5_E9Q3Z5_MOUSE__II_1053149_REVERSED	|generic|sp_Q8K4L3_SVIL_MOUSE__II_1053149_REVERSED	|generic|sp_Q8K4L3-3_SVIL_MOUSE__II_1053149_REVERSED	|generic|tr_Q7TMJ2_Q7TMJ2_MOUSE__II_1053149_REVERSED	|generic|tr_F6R6A4_F6R6A4_MOUSE__II_1053152_REVERSED	|generic|tr_Q8K4L2_Q8K4L2_MOUSE_REVERSED|
"""index: 12982, intensity: 6735.0, mobility: 1.137"""	-0.596234	0.316197	1	DRTQHWRPELVALAVYLFGSLGLFSLGQSREQLAS	generic|tr_F7A0T4_F7A0T4_MOUSE_REVERSED|
"""index: 30919, intensity: 3426.0, mobility: 1.011"""	-0.596429	0.316337	1	QKRWAKEQEEDWWGQNLLYQ	generic|tr_Q3U3J1_Q3U3J1_MOUSE__chr7_-1_25630263_25631125_ENSMUST00000205808__II_891046_REVERSED	|generic|tr_Q99L69_Q99L69_MOUSE__chr7_-1_25630263_25631125_ENSMUST00000205808__II_891046_REVERSED	|generic|sp_P50136_ODBA_MOUSE_REVERSED|
"""index: 4860, intensity: 3297.0, mobility: 0.805"""	-0.596494	0.316541	1	RLNQPSKTEKMS	generic|IP_1112957_TX=10090_REVERSED|
"""index: 10117, intensity: 23475.0, mobility: 0.916"""	-0.59651	0.31668	1	FPQLGEIRAVNEQSELMKHR	generic|tr_A0A1W2P7L6_A0A1W2P7L6_MOUSE__II_1149711_REVERSED	|generic|sp_Q78DX7_ROS1_MOUSE__II_1149711_REVERSED	|generic|II_1149721_TX=10090_REVERSED	|generic|tr_A0A1W2P7C6_A0A1W2P7C6_MOUSE_REVERSED|
"""index: 8953, intensity: 3857.0, mobility: 0.907"""	-0.596832	0.316884	1	YQFLILYQLLIHRRFNSDSLQLDMLKE	generic|tr_A0A3Q4EBV8_A0A3Q4EBV8_MOUSE__chr18_1_9993404_9993616_ENSMUST00000234901__II_3463341_REVERSED	|generic|sp_Q8R3N6_THOC1_MOUSE__chr18_1_9993404_9993616_ENSMUST00000234901__II_3463704_REVERSED	|generic|tr_Q3UTN0_Q3UTN0_MOUSE__chr18_1_9959116_9959175_ENSMUST00000234423__II_3463691_REVERSED	|generic|II_3463700_TX=10090_REVERSED	|generic|II_3463703_TX=10090_REVERSED|
"""index: 3112, intensity: 3470.0, mobility: 0.911"""	-0.596835	0.317023	1	TGEADVLVSSASLVKHVVSNSHLYD	generic|sp_Q9QZ05-6_E2AK4_MOUSE_REVERSED	|generic|tr_A2AUM0_A2AUM0_MOUSE_REVERSED	|generic|tr_A2AUM1_A2AUM1_MOUSE_REVERSED	|generic|tr_A2AUM2_A2AUM2_MOUSE_REVERSED	|generic|tr_A2AUL9_A2AUL9_MOUSE_REVERSED	|generic|sp_Q9QZ05_E2AK4_MOUSE_REVERSED	|generic|sp_Q9QZ05-2_E2AK4_MOUSE_REVERSED	|generic|sp_Q9QZ05-3_E2AK4_MOUSE_REVERSED	|generic|sp_Q9QZ05-4_E2AK4_MOUSE_REVERSED|
"""index: 17439, intensity: 4326.0, mobility: 1.121"""	-0.596999	0.317227	1	FRWMSECFRTLTSPKEQNRRQRFWRQISRVDWDLQKSLGELR	generic|sp_Q8C172_CERS6_MOUSE__chr2_1_68947266_68947361_ENSMUST00000175684__II_1007628_REVERSED	|generic|tr_H3BL08_H3BL08_MOUSE__chr2_1_68947266_68947361_ENSMUST00000175684__II_1007628_REVERSED|
"""index: 8550, intensity: 5570.0, mobility: 0.848"""	-0.597071	0.317312	1	FFPLFSYI	generic|IP_1006703_TX=10090_REVERSED|
"""index: 20672, intensity: 2665.0, mobility: 0.742"""	-0.597146	0.317312	1	VLFSVYVHISF	generic|IP_985153_TX=10090_REVERSED|
"""index: 11325, intensity: 5601.0, mobility: 1.018"""	-0.597635	0.317451	1	PFLVSDPAELSNWRKNGMEVKEKLTKFMSLIVHEEEM	generic|sp_Q811J3_IREB2_MOUSE_REVERSED|
"""index: 15382, intensity: 4946.0, mobility: 0.816"""	-0.5977	0.317654	1	QYSALVWCPLCRWS	generic|IP_1138613_TX=10090_REVERSED|
"""index: 24643, intensity: 6154.0, mobility: 1.107"""	-0.597714	0.317858	1	TTCSSESTMAISHLIFHQLNPTLKKTKLYDSFS	generic|sp_Q9QZD5_RAE2_MOUSE_REVERSED	|generic|tr_A0A0R4J1A1_A0A0R4J1A1_MOUSE_REVERSED|
"""index: 29449, intensity: 4575.0, mobility: 0.924"""	-0.597738	0.318061	1	YWGEEKGKMG	generic|IP_3485101_TX=10090_REVERSED|
"""index: 12499, intensity: 3554.0, mobility: 0.911"""	-0.598064	0.318265	1	MSKARWHEL	generic|IP_971264_TX=10090_REVERSED|
"""index: 29400, intensity: 3171.0, mobility: 1.203"""	-0.598102	0.318469	1	FYERLYKTGFGLMRNMPHNDIATLKAIA	generic|sp_Q9CPT0_B2L14_MOUSE_REVERSED|
"""index: 26314, intensity: 2818.0, mobility: 0.959"""	-0.59817	0.318672	1	KLLKKMAHKMDRNRL	generic|tr_L7N1X7_L7N1X7_MOUSE_REVERSED	|generic|tr_L7N1X7_L7N1X7_MOUSE_REVERSED	|generic|tr_Q8VFT8_Q8VFT8_MOUSE_REVERSED	|generic|tr_Q8VFT8_Q8VFT8_MOUSE_REVERSED|
"""index: 19938, intensity: 3634.0, mobility: 1.281"""	-0.598175	0.318681	1	ESFKWLYHWFCPKRSRQG	generic|IP_1118954_TX=10090_REVERSED|
"""index: 15408, intensity: 3544.0, mobility: 0.756"""	-0.598337	0.318885	1	SACGLRSFE	generic|IP_840959_TX=10090_REVERSED|
"""index: 8781, intensity: 9404.0, mobility: 1.140"""	-0.598355	0.319088	1	QNKVSEPVMPAENKLSAMISVHQDKRREPVTPARDK	generic|sp_Q7TSJ2_MAP6_MOUSE__chr7_1_99336781_99337002_ENSMUST00000122101__II_884487_REVERSED	|generic|tr_A0A140LIT9_A0A140LIT9_MOUSE__chr7_1_99336781_99337002_ENSMUST00000122101_REVERSED|
"""index: 7249, intensity: 3721.0, mobility: 0.891"""	-0.598357	0.319097	1	TMLAMNKKLIYSNVWK	generic|tr_A6PWX5_A6PWX5_MOUSE__chr2_-1_155848392_155848517_ENSMUST00000136933__II_996682_REVERSED|
"""index: 18634, intensity: 4219.0, mobility: 1.055"""	-0.598762	0.3193	1	FPPLFAGKAWTRCFPRSAPVR	generic|II_942198_TX=10090_REVERSED|
"""index: 16213, intensity: 11293.0, mobility: 0.927"""	-0.598789	0.319374	1	IASMLLSDMPEMAKNGMHR	generic|chr11_-1_5091475_5093754_ENSMUST00000102930__IP_1139846_TX=10090_REVERSED	|generic|IP_1139848_TX=10090_REVERSED|
"""index: 20328, intensity: 3644.0, mobility: 1.000"""	-0.599053	0.319512	1	FGRYTDKKKESSHVESSQPVEMPLHKSVPQ	generic|tr_A0A087WP47_A0A087WP47_MOUSE_REVERSED	|generic|tr_A0A140T8R9_A0A140T8R9_MOUSE_REVERSED	|generic|sp_Q5DTW7_RESF1_MOUSE_REVERSED	|generic|sp_Q5DTW7-3_RESF1_MOUSE_REVERSED	|generic|tr_A0A087WP74_A0A087WP74_MOUSE_REVERSED|
"""index: 8925, intensity: 4764.0, mobility: 0.963"""	-0.599135	0.31965	1	ARYKFMMWR	generic|tr_Q8R291_Q8R291_MOUSE_REVERSED	|generic|tr_F8VQ63_F8VQ63_MOUSE_REVERSED	|generic|tr_A0A2I3BQH4_A0A2I3BQH4_MOUSE_REVERSED|
"""index: 16346, intensity: 3139.0, mobility: 0.979"""	-0.599275	0.319659	1	WTTTGAAGAAMNLSS	generic|IP_1153378_TX=10090_REVERSED|
"""index: 21408, intensity: 3224.0, mobility: 1.141"""	-0.599441	0.319732	1	ESLQLFFAGSLPCLWFLQPAPPLVHSQFFLVAHDG	generic|IP_910813_TX=10090_REVERSED|
"""index: 4714, intensity: 2788.0, mobility: 0.791"""	-0.599492	0.319935	1	WWRMERTCCRRST	generic|tr_A0A1D5RL98_A0A1D5RL98_MOUSE__II_866424_REVERSED|
"""index: 29902, intensity: 3559.0, mobility: 1.042"""	-0.599536	0.320138	1	ALSYKWAGQGTTVSKEFLGV	generic|IP_986007_TX=10090_REVERSED|
"""index: 9268, intensity: 6331.0, mobility: 0.889"""	-0.599716	0.320341	1	TFYYKLYTK	generic|IP_964939_TX=10090_REVERSED|
"""index: 15385, intensity: 4451.0, mobility: 0.887"""	-0.599866	0.320544	1	QLMKEVCHLGNNIREIKRRMISSPSSKSVESS	generic|tr_E9QP46_E9QP46_MOUSE__chr12_1_75888313_75888345_ENSMUST00000133623_REVERSED	|generic|sp_Q6ZWQ0_SYNE2_MOUSE__chr12_1_75888313_75888345_ENSMUST00000133623_REVERSED|
"""index: 12703, intensity: 4027.0, mobility: 1.019"""	-0.599868	0.320747	1	QQLPSSPIQKPSRPVEPFSISRESFFASS	generic|tr_Q8C9L0_Q8C9L0_MOUSE__II_1053144_REVERSED	|generic|tr_A1A5A1_A1A5A1_MOUSE__II_1053144_REVERSED	|generic|tr_E3VVQ8_E3VVQ8_MOUSE__II_1053149_REVERSED	|generic|tr_A0A1B0GS91_A0A1B0GS91_MOUSE__II_1053149_REVERSED	|generic|tr_E9Q3Z5_E9Q3Z5_MOUSE__II_1053149_REVERSED	|generic|sp_Q8K4L3_SVIL_MOUSE__II_1053149_REVERSED	|generic|sp_Q8K4L3-3_SVIL_MOUSE__II_1053149_REVERSED	|generic|tr_Q8K4L2_Q8K4L2_MOUSE_REVERSED|
"""index: 15480, intensity: 24566.0, mobility: 1.124"""	-0.599973	0.32082	1	LDFTTPIVQSLKTTHS	generic|sp_Q66JQ7_KNL1_MOUSE_REVERSED	|generic|tr_A3KGI3_A3KGI3_MOUSE_REVERSED|
"""index: 19765, intensity: 2798.0, mobility: 1.252"""	-0.600105	0.321023	1	YCVMLGLKDQHSNKCLEVEEYELEDMREAEQPGGEMFEA	generic|sp_Q9QY39_PDZD4_MOUSE_REVERSED|
"""index: 1094, intensity: 2769.0, mobility: 1.062"""	-0.600183	0.32116	1	LLEMGLDQLRGSNEPG	generic|sp_Q6PCX9_TRI37_MOUSE__chr11_1_87206814_87206957_ENSMUST00000152637__II_1128838_REVERSED	|generic|tr_F6XMH5_F6XMH5_MOUSE__chr11_1_87206814_87206957_ENSMUST00000152637_REVERSED|
"""index: 8162, intensity: 7396.0, mobility: 1.062"""	-0.600381	0.321233	1	EIVVQYLCYRVMRDMAMMDLRLLITEWFPKDRAVREEIQC	generic|chr17_-1_80038672_80044643_ENSMUST00000184635_REVERSED|
"""index: 16892, intensity: 7406.0, mobility: 0.962"""	-0.600831	0.321436	1	DRSFSSGRRLEGVPKSSMSNDGLNEKDVMW	generic|IP_857263_TX=10090_REVERSED|
"""index: 1366, intensity: 2562.0, mobility: 0.812"""	-0.600868	0.321508	1	VMPPQGSQSRREGHTPHGTKP	generic|IP_910412_TX=10090_REVERSED|
"""index: 13711, intensity: 3235.0, mobility: 1.158"""	-0.601066	0.321711	1	VVQAMVMELDRAVAQAMAVEVQAMAVQQARA	generic|IP_833261_TX=10090_REVERSED|
"""index: 8599, intensity: 6063.0, mobility: 0.899"""	-0.601222	0.321848	1	KMIEKAQFEDVPCFHA	generic|IP_947018_TX=10090_REVERSED|
"""index: 10623, intensity: 9061.0, mobility: 1.055"""	-0.601467	0.321986	1	NIEGENFDAFAKKQTRQINLQD	generic|tr_Q8BXT3_Q8BXT3_MOUSE__II_835776_REVERSED	|generic|sp_Q6NVF0_OCRL_MOUSE__chrX_1_47912981_47913052_ENSMUST00000144664__II_835769_REVERSED	|generic|sp_Q6NVF0-2_OCRL_MOUSE__chrX_1_47912981_47913052_ENSMUST00000144664__II_835769_REVERSED	|generic|tr_F7CAV3_F7CAV3_MOUSE__IP_839196_REVERSED|
"""index: 18302, intensity: 3446.0, mobility: 1.114"""	-0.601731	0.322188	1	YQIEEELKQYKRIEEILREYNQSQFLFEDIDREAKGTILFQY	generic|tr_A0A087WR13_A0A087WR13_MOUSE__IP_1039938_REVERSED	|generic|tr_A0A571BD48_A0A571BD48_MOUSE__IP_1039938_REVERSED	|generic|tr_L7N1Y0_L7N1Y0_MOUSE__IP_1039938_REVERSED|
"""index: 29349, intensity: 4524.0, mobility: 1.059"""	-0.601777	0.322391	1	NPEPDMCMPVEQMSEPNTCVPVEQKFEPDICMPVEQK	generic|sp_Q6RI63_F120B_MOUSE__chr17_1_15417633_15417731_ENSMUST00000231274__II_3452241_REVERSED	|generic|sp_Q6RI63-2_F120B_MOUSE_REVERSED|
"""index: 20890, intensity: 3213.0, mobility: 1.048"""	-0.601894	0.322463	1	VMYVFYELKCQLDNLLNRQAVFVNNPFVTMFLILISSVAMNA	generic|tr_K7N6B6_K7N6B6_MOUSE_REVERSED|
"""index: 28165, intensity: 7099.0, mobility: 1.046"""	-0.602081	0.322666	1	ELDRQIHQQLFGQPDQVWPKI	generic|sp_E9Q555_RN213_MOUSE_REVERSED	|generic|tr_Q69ZG7_Q69ZG7_MOUSE_REVERSED	|generic|tr_A0A171EBL2_A0A171EBL2_MOUSE_REVERSED|
"""index: 6280, intensity: 4689.0, mobility: 1.113"""	-0.602113	0.322803	1	IIEPKWSVPHTEETATEDERYVKITKDAEATLLRSESRDFA	generic|sp_Q922V4_PLRG1_MOUSE__chr3_1_83056798_83056881_ENSMUST00000029628__II_982741_REVERSED	|generic|tr_D3Z4V1_D3Z4V1_MOUSE__chr3_1_83056798_83056881_ENSMUST00000029628__II_982741_REVERSED|
"""index: 8748, intensity: 6219.0, mobility: 1.042"""	-0.602252	0.323005	1	LTMWTHSLLQTRARSLQQLIGQLSGRNQPRQNRNDGSLMSMT	generic|IP_893858_TX=10090_REVERSED|
"""index: 26969, intensity: 3566.0, mobility: 0.994"""	-0.602424	0.323077	1	AIQGRGGADRGPK	generic|chr6_1_83109330_83109497_ENSMUST00000101253_REVERSED|
"""index: 24936, intensity: 6400.0, mobility: 0.947"""	-0.602492	0.323279	1	FAFCVTNKEMERRLYSLFQIDEDNDSIVLGVWNW	generic|tr_K7N6V1_K7N6V1_MOUSE__II_3488696_REVERSED|
"""index: 10795, intensity: 11593.0, mobility: 1.073"""	-0.602765	0.323482	1	SNEDASGLSASTLSTQIRSKPREN	generic|sp_Q61037-7_TSC2_MOUSE__chr17_-1_24604502_24604651_ENSMUST00000226428__II_2471070_REVERSED	|generic|tr_Q7TT21_Q7TT21_MOUSE__chr17_-1_24604502_24604651_ENSMUST00000226428__II_2471070_REVERSED	|generic|tr_Q3TCQ7_Q3TCQ7_MOUSE__chr17_-1_24604502_24604651_ENSMUST00000226428__II_2471070_REVERSED	|generic|tr_A0A2I3BPE9_A0A2I3BPE9_MOUSE__chr17_-1_24604502_24604651_ENSMUST00000226428_REVERSED	|generic|tr_Q3UG84_Q3UG84_MOUSE__chr17_-1_24604502_24604651_ENSMUST00000226428_REVERSED|
"""index: 16000, intensity: 4569.0, mobility: 0.879"""	-0.602813	0.323684	1	PETKATTTNGRSVAWQTVL	generic|IP_2422859_TX=10090_REVERSED|
"""index: 8621, intensity: 13002.0, mobility: 0.889"""	-0.602895	0.323887	1	LEELLNQYHEAEEKEIKAHKREAAVN	generic|sp_Q920F6_SMC1B_MOUSE_REVERSED|
"""index: 6028, intensity: 2940.0, mobility: 0.891"""	-0.602898	0.323958	1	MHWWAWSLFDKRTAYFETSFKLMESM	generic|IP_1033285_TX=10090_REVERSED|
"""index: 28803, intensity: 12667.0, mobility: 1.151"""	-0.603282	0.324029	1	ADRAIPANFRYHLAPLEAQALVMIILSANIPGLAELSQAQDPGQRL	generic|sp_P58459_ATS10_MOUSE__II_1066995_REVERSED	|generic|II_1066986_TX=10090_REVERSED	|generic|II_1066997_TX=10090_REVERSED	|generic|II_1066973_TX=10090_REVERSED	|generic|II_1066974_TX=10090_REVERSED|
"""index: 14564, intensity: 4449.0, mobility: 1.086"""	-0.603779	0.324171	1	YKQIWPGFATLGYY	generic|sp_Q9EQC4_ELOV4_MOUSE_REVERSED	|generic|tr_V9GXI2_V9GXI2_MOUSE_REVERSED|
"""index: 28932, intensity: 6568.0, mobility: 1.114"""	-0.603806	0.324171	1	LIPNGEQAVVSEYALAPRGSPNALDVLIKRIRGSRTGA	generic|sp_P70206_PLXA1_MOUSE__chr6_-1_89341845_89341937_ENSMUST00000205121__II_911125_REVERSED|
"""index: 11816, intensity: 3399.0, mobility: 0.890"""	-0.604112	0.324308	1	PTYQSRLLSAERVSSAKCIV	generic|IP_3469958_TX=10090_REVERSED|
"""index: 28346, intensity: 8981.0, mobility: 1.035"""	-0.604504	0.324444	1	QILYPGTLWALH	generic|IP_3479953_TX=10090_REVERSED|
"""index: 7584, intensity: 196277.0, mobility: 0.868"""	-0.604528	0.324646	1	ETQIGGMGALGASGVSGGWVSRSVSIRSGSGG	generic|sp_P05784_K1C18_MOUSE_REVERSED|
"""index: 7043, intensity: 5066.0, mobility: 0.979"""	-0.604671	0.324848	1	WFLTQFHCRS	generic|chr1_1_74589539_74589628_ENSMUST00000113733_REVERSED|
"""index: 15431, intensity: 3695.0, mobility: 1.064"""	-0.604738	0.325051	1	FDGMMETFQIQL	generic|tr_Q8K033_Q8K033_MOUSE__II_3454771_REVERSED	|generic|sp_Q91WG0_EST2C_MOUSE__II_3454771_REVERSED	|generic|IP_3454777_TX=10090_REVERSED	|generic|IP_3454780_TX=10090_REVERSED	|generic|IP_3454775_TX=10090_REVERSED|
"""index: 10414, intensity: 3849.0, mobility: 0.877"""	-0.604764	0.325253	1	EPKPPDKEKPKEY	generic|sp_O55196_ENAM_MOUSE_REVERSED	|generic|tr_A0A0G2JEP7_A0A0G2JEP7_MOUSE_REVERSED|
"""index: 15651, intensity: 4865.0, mobility: 1.163"""	-0.604785	0.325455	1	WTPRYDDRRKLIERGNSDTFFQGKTKMPTDF	generic|tr_Q3TBM1_Q3TBM1_MOUSE_REVERSED	|generic|sp_O09159_MA2B1_MOUSE_REVERSED|
"""index: 12685, intensity: 58261.0, mobility: 0.956"""	-0.604804	0.325525	1	LDECLLAKMCLALSDVDR	generic|tr_Q8BRM1_Q8BRM1_MOUSE__chr4_-1_116000783_116000818_ENSMUST00000125761__II_957876_REVERSED	|generic|sp_O08914_FAAH1_MOUSE__chr4_-1_115998487_115998594_ENSMUST00000125761__II_957872_REVERSED	|generic|tr_Q8C541_Q8C541_MOUSE__chr4_-1_115998487_115998594_ENSMUST00000125761__II_957850_REVERSED	|generic|tr_Q3UUF0_Q3UUF0_MOUSE__chr4_-1_115998487_115998594_ENSMUST00000125761__II_957872_REVERSED	|generic|II_957871_TX=10090_REVERSED|
"""index: 16489, intensity: 2760.0, mobility: 0.914"""	-0.605037	0.325661	1	VQESCRERAK	generic|sp_Q9CPZ8_COXM1_MOUSE__chr9_-1_118065228_118115421_ENSMUST00000215799_REVERSED	|generic|chr9_-1_118115290_118115421_ENSMUST00000215799_REVERSED	|generic|tr_Q9CVE7_Q9CVE7_MOUSE_REVERSED|
"""index: 8756, intensity: 59503.0, mobility: 0.954"""	-0.605087	0.325863	1	DTEPVESSAAEAELVRAVETGAGLA	generic|sp_Q99MS7_EH1L1_MOUSE__chr19_-1_5710207_5710287_ENSMUST00000237367_REVERSED|
"""index: 4497, intensity: 4840.0, mobility: 0.917"""	-0.605119	0.325999	1	ETLLNSLCRLVPCALLELGVDDMRQVT	generic|sp_Q8BQX5_TMCO6_MOUSE__chr18_1_36738377_36738451_ENSMUST00000237727_REVERSED|
"""index: 29221, intensity: 6265.0, mobility: 1.000"""	-0.60519	0.326135	1	DMIVPTLHFRL	generic|IP_859537_TX=10090_REVERSED|
"""index: 15640, intensity: 3526.0, mobility: 1.075"""	-0.605231	0.326337	1	AYIYIHIYIYVYIYTYIYIYIYIYKNYISELSQTTM	generic|IP_966587_TX=10090_REVERSED|
"""index: 21604, intensity: 3482.0, mobility: 0.832"""	-0.605251	0.326539	1	WPHALMAKFTQDSES	generic|IP_940461_TX=10090_REVERSED|
"""index: 11092, intensity: 5486.0, mobility: 0.847"""	-0.605356	0.326741	1	EYRQSWPKKIVNRHWKHFPNH	generic|IP_3479499_TX=10090_REVERSED|
"""index: 9216, intensity: 3956.0, mobility: 1.104"""	-0.605361	0.326942	1	CLLRLLMINWFSRFGHMQSTRRLEFRPQISQSLILYYIN	generic|IP_908269_TX=10090_REVERSED|
"""index: 12197, intensity: 4020.0, mobility: 1.024"""	-0.605435	0.327144	1	IEKMWFSPSPTSSVAGKKTTPT	generic|IP_3463203_TX=10090_REVERSED|
"""index: 16117, intensity: 3997.0, mobility: 1.053"""	-0.605791	0.327214	1	WWWWWWWWWWWRVTGK	generic|IP_1129357_TX=10090_REVERSED|
"""index: 12535, intensity: 7721.0, mobility: 0.990"""	-0.605929	0.32735	1	ESVTSSTVRSATHPFHLHMPLAPRKGPTV	generic|sp_Q9CXX0_HYLS1_MOUSE_REVERSED	|generic|tr_A0A0R4J1K7_A0A0R4J1K7_MOUSE_REVERSED|
"""index: 11666, intensity: 2615.0, mobility: 0.809"""	-0.606033	0.327551	1	NEIFKFRLRSRM	generic|IP_1095965_TX=10090_REVERSED|
"""index: 16982, intensity: 6900.0, mobility: 1.027"""	-0.606078	0.327621	1	RDNSLFHKLMAPVTVSICGVD	generic|tr_Q7TRX3_Q7TRX3_MOUSE_REVERSED	|generic|tr_Q8VGR2_Q8VGR2_MOUSE_REVERSED|
"""index: 20087, intensity: 3544.0, mobility: 1.113"""	-0.60611	0.327757	1	WPRDCPSHQGWGLGLL	generic|IP_866028_TX=10090_REVERSED|
"""index: 28970, intensity: 6089.0, mobility: 0.983"""	-0.60614	0.327892	1	HQQTNERRQI	generic|sp_CATG_HUMAN__REVERSED|
"""index: 9218, intensity: 5315.0, mobility: 0.959"""	-0.606347	0.327961	1	QTGLLIVLISPHAMCVKAQAEEM	generic|IP_1111074_TX=10090_REVERSED|
"""index: 11546, intensity: 3139.0, mobility: 1.146"""	-0.606492	0.328163	1	LQFLNQWLLLSVYFSLGSVDLECREGLSPW	generic|sp_Q8VHS2-2_CRUM1_MOUSE_REVERSED|
"""index: 28048, intensity: 5348.0, mobility: 1.085"""	-0.606495	0.328232	1	MSFLHPQFIKWGMILRCRPFQNW	generic|IP_964527_TX=10090_REVERSED|
"""index: 12227, intensity: 3198.0, mobility: 0.895"""	-0.606892	0.328235	1	ESQVGLCKFRWMPLNKIY	generic|tr_Q3TGP6_Q3TGP6_MOUSE__chr6_1_71510226_71510438_ENSMUST00000114178_REVERSED	|generic|sp_Q9R1W3_RN103_MOUSE__chr6_1_71510226_71510438_ENSMUST00000114178_REVERSED|
"""index: 21676, intensity: 3182.0, mobility: 0.956"""	-0.606999	0.328436	1	TVYGMDLLSITCLFFYMPTHLQTDLCVLMIILGN	generic|tr_Q7TQV6_Q7TQV6_MOUSE_REVERSED	|generic|tr_A1L1B1_A1L1B1_MOUSE_REVERSED	|generic|tr_A2ACY8_A2ACY8_MOUSE_REVERSED|
"""index: 18502, intensity: 4614.0, mobility: 1.045"""	-0.607064	0.328638	1	AIGMENQFAPHEPLSRHLDREIEETALNYKGMSK	generic|tr_Q6PGG9_Q6PGG9_MOUSE_REVERSED	|generic|sp_Q3UYK3_TBCD9_MOUSE_REVERSED	|generic|sp_Q3UYK3-2_TBCD9_MOUSE_REVERSED|
"""index: 1701, intensity: 26743.0, mobility: 0.824"""	-0.60713	0.328839	1	ACLWETRPSWSAPLQLCR	generic|chr5_-1_49524637_49524885_ENSMUST00000087395_REVERSED|
"""index: 3143, intensity: 3984.0, mobility: 0.872"""	-0.607182	0.32904	1	QDTTTMKEIDIGNSTLID	generic|sp_P51910_APOD_MOUSE__chr16_-1_31297341_31297550_ENSMUST00000023207_REVERSED|
"""index: 5779, intensity: 8280.0, mobility: 1.140"""	-0.607389	0.329241	1	TQTHQTQIHKETNKHTDTHIHIETNYRHI	generic|IP_3457054_TX=10090_REVERSED|
"""index: 24386, intensity: 4745.0, mobility: 0.953"""	-0.607394	0.32931	1	MMRKMRAPR	generic|IP_837634_TX=10090_REVERSED|
"""index: 27324, intensity: 4762.0, mobility: 1.114"""	-0.607674	0.329445	1	VPARPSGAAARPPAEAAELDAGAALM	generic|IP_1066404_TX=10090_REVERSED|
"""index: 16735, intensity: 7952.0, mobility: 0.962"""	-0.607827	0.329582	1	LFFSMDVNCLNCIKFYG	generic|IP_874284_TX=10090_REVERSED|
"""index: 12822, intensity: 3911.0, mobility: 0.909"""	-0.607942	0.329582	1	SNCFDRIRQIISRYAATAPSDP	generic|II_1080605_TX=10090_REVERSED	|generic|sp_Q9R060_NUBP1_MOUSE_REVERSED|
"""index: 23401, intensity: 4993.0, mobility: 1.037"""	-0.60836	0.329783	1	ESLIFTKGKPSLL	generic|IP_1057917_TX=10090_REVERSED|
"""index: 1465, intensity: 3184.0, mobility: 0.806"""	-0.608383	0.329984	1	QPPPQPLPK	generic|tr_E9QQ33_E9QQ33_MOUSE_REVERSED	|generic|sp_Q69ZI1_SH3R1_MOUSE_REVERSED	|generic|sp_Q69ZI1-2_SH3R1_MOUSE_REVERSED	|generic|sp_Q69ZI1-3_SH3R1_MOUSE_REVERSED	|generic|sp_Q69ZI1-4_SH3R1_MOUSE_REVERSED	|generic|tr_A0A1B0GSY0_A0A1B0GSY0_MOUSE_REVERSED|
"""index: 15439, intensity: 3523.0, mobility: 1.086"""	-0.608613	0.330185	1	FRIHMKTEIDIGQWIKLFDEFT	generic|sp_Q9JKL5_CHP3_MOUSE__chr5_1_118046338_118046388_ENSMUST00000124648__II_937684_REVERSED|
"""index: 5940, intensity: 5333.0, mobility: 0.959"""	-0.608762	0.330319	1	VDTYIGSGSHTLRRQLRM	generic|chr18_-1_38601187_38601255_ENSMUST00000025295_REVERSED|
"""index: 9327, intensity: 4189.0, mobility: 1.085"""	-0.608982	0.33052	1	NGGPLGARKEEKEPIQCCVRTWNIKIYM	generic|chr1_-1_53771706_53771798_ENSMUST00000027263__IP_1039502_TX=10090_REVERSED|
"""index: 2517, intensity: 3773.0, mobility: 1.007"""	-0.609081	0.330588	1	DKCELGRDERAVPL	generic|tr_A0A668KLC8_A0A668KLC8_MOUSE_REVERSED|
"""index: 14028, intensity: 3567.0, mobility: 0.868"""	-0.609284	0.33059	1	YDLQEDVFKWLKKKMD	generic|sp_Q9WUF3_C8AP2_MOUSE_REVERSED|
"""index: 26570, intensity: 3231.0, mobility: 1.265"""	-0.609657	0.330724	1	HSLKDFRFKLNSRPSNRS	generic|tr_A0A571BED8_A0A571BED8_MOUSE__chr11_-1_74395775_74395891_ENSMUST00000047488__II_1135417_REVERSED	|generic|sp_Q5SVL6_RPGP2_MOUSE__chr11_-1_74395775_74395891_ENSMUST00000047488__II_1135417_REVERSED	|generic|sp_Q5SVL6-2_RPGP2_MOUSE__chr11_-1_74395775_74395891_ENSMUST00000047488__II_1135417_REVERSED	|generic|II_1135436_TX=10090_REVERSED|
"""index: 10573, intensity: 3371.0, mobility: 1.168"""	-0.609827	0.330726	1	SEWQVQLYAPLECAEITRRDRDVGLVSTVPTCIIMDLK	generic|IP_838259_TX=10090_REVERSED|
"""index: 7000, intensity: 4754.0, mobility: 1.008"""	-0.610757	0.330927	1	CSEYQEADEPTSC	generic|sp_Q8C0T1_FM1AB_MOUSE__II_1141855_REVERSED|
"""index: 9056, intensity: 9018.0, mobility: 0.960"""	-0.61076	0.330994	1	EPGSLTLWSVFSLVTSEGRNSPTEERQLSIKG	generic|tr_Q6A099_Q6A099_MOUSE__chr19_1_46272178_46272273_ENSMUST00000176422__II_1048616_REVERSED	|generic|tr_Q6DFZ1_Q6DFZ1_MOUSE__chr19_1_46272178_46272273_ENSMUST00000176422__II_1048616_REVERSED	|generic|tr_Q6PB54_Q6PB54_MOUSE__chr19_1_46272178_46272273_ENSMUST00000176422__II_1048603_REVERSED	|generic|II_1048619_TX=10090_REVERSED|
"""index: 28474, intensity: 9687.0, mobility: 1.174"""	-0.610994	0.331062	1	LFFQSGNTNPGSNAMSL	generic|sp_Q9QZH3_PPIE_MOUSE_REVERSED|
"""index: 27162, intensity: 3767.0, mobility: 0.922"""	-0.611189	0.331263	1	TPPSPTPSQWVFPLFLRIYLYPRCKML	generic|IP_1091319_TX=10090_REVERSED|
"""index: 30459, intensity: 2728.0, mobility: 1.275"""	-0.611211	0.331463	1	KGARLLIRTRLIL	generic|IP_1151988_TX=10090_REVERSED|
"""index: 12698, intensity: 4538.0, mobility: 0.943"""	-0.611224	0.33153	1	PRVNCVARPRPMTASCRSLPAAWHVS	generic|chr4_1_5798834_5799070_ENSMUST00000054857__IP_967104_TX=10090_REVERSED|
"""index: 19002, intensity: 3994.0, mobility: 0.889"""	-0.611333	0.331664	1	LDWDTLCTNIWINYGKIKQSLTQMFD	generic|IP_870666_TX=10090_REVERSED|
"""index: 13333, intensity: 13189.0, mobility: 1.094"""	-0.611391	0.331865	1	VASDTAPLPKQDIKLATIHSFMDLTKHE	generic|tr_J3QM82_J3QM82_MOUSE_REVERSED	|generic|sp_Q8BXA7_PHLP2_MOUSE_REVERSED|
"""index: 11045, intensity: 8088.0, mobility: 0.853"""	-0.611577	0.331998	1	GDEVKFTQN	generic|sp_P58682_TLR8_MOUSE_REVERSED|
"""index: 16804, intensity: 5574.0, mobility: 1.003"""	-0.611681	0.332199	1	NMGIMFAGKHFH	generic|IP_1000029_TX=10090_REVERSED|
"""index: 3634, intensity: 3315.0, mobility: 0.800"""	-0.611772	0.332332	1	LMKTSARELKALIQP	generic|tr_Q6A0B7_Q6A0B7_MOUSE__chr1_1_87936764_87936904_ENSMUST00000189726_REVERSED	|generic|sp_E9PUQ8_DGKD_MOUSE__chr1_1_87936764_87936904_ENSMUST00000189726_REVERSED|
"""index: 16338, intensity: 8166.0, mobility: 0.973"""	-0.611856	0.332466	1	EYISRARQIEKLSEEWQA	generic|sp_P63154_CRNL1_MOUSE__chr2_-1_145932242_145932304_ENSMUST00000147904__II_1002158_REVERSED|
"""index: 19884, intensity: 4564.0, mobility: 0.809"""	-0.611928	0.3326	1	WTSPEEAESPMHLM	generic|IP_886181_TX=10090_REVERSED|
"""index: 28736, intensity: 3067.0, mobility: 1.274"""	-0.611943	0.3328	1	EWLFLLALLPLFRMWLAM	generic|tr_D3Z595_D3Z595_MOUSE__II_880136_REVERSED	|generic|tr_D3YWU5_D3YWU5_MOUSE_REVERSED	|generic|tr_D0EY27_D0EY27_MOUSE_REVERSED	|generic|tr_Q5EEX1_Q5EEX1_MOUSE_REVERSED	|generic|tr_E0CXX7_E0CXX7_MOUSE_REVERSED	|generic|tr_D3Z596_D3Z596_MOUSE_REVERSED|
"""index: 20307, intensity: 2962.0, mobility: 1.077"""	-0.61196	0.332933	1	FFCFFFLQTMCGMYSIINESVFDSLMK	generic|tr_Q7TRE3_Q7TRE3_MOUSE_REVERSED	|generic|tr_Q9EQA9_Q9EQA9_MOUSE_REVERSED|
"""index: 13069, intensity: 4485.0, mobility: 1.086"""	-0.611966	0.332933	1	TALWGEEYYRRRCVPKEKESKPVRGKW	generic|tr_Q69ZK3_Q69ZK3_MOUSE__II_1072114_REVERSED	|generic|sp_Q9JIL5_TULP4_MOUSE_REVERSED|
"""index: 1891, intensity: 3690.0, mobility: 0.822"""	-0.612358	0.333133	1	EAAFRARCGLRLLASSLLF	generic|tr_D6RCH2_D6RCH2_MOUSE__chr1_1_152504153_152504209_ENSMUST00000127586_REVERSED	|generic|sp_Q6NVG7_GT252_MOUSE__chr1_1_152504153_152504209_ENSMUST00000127586_REVERSED|
"""index: 13595, intensity: 10387.0, mobility: 0.767"""	-0.61237	0.333333	1	AVTPVHAS	generic|IP_880557_TX=10090_REVERSED|
"""index: 17612, intensity: 3073.0, mobility: 1.022"""	-0.612511	0.333533	1	RQGALQRRCTRCTFCQAHYQRKMA	generic|sp_Q71FD7_FBLI1_MOUSE_REVERSED|
"""index: 17665, intensity: 6719.0, mobility: 0.815"""	-0.612597	0.333733	1	EVVYKNIP	generic|sp_Q8BX90_FND3A_MOUSE_REVERSED	|generic|tr_F6TLV3_F6TLV3_MOUSE_REVERSED|
"""index: 25726, intensity: 5735.0, mobility: 1.029"""	-0.612862	0.333933	1	VNLKIHPVTMSL	generic|sp_Q91YD4_TRPM2_MOUSE__chr10_-1_77910176_77910205_ENSMUST00000140471__II_1148356_REVERSED	|generic|tr_Q3UYE9_Q3UYE9_MOUSE__chr10_-1_77930532_77930609_ENSMUST00000140471__II_1148372_REVERSED|
"""index: 7217, intensity: 3294.0, mobility: 0.920"""	-0.612925	0.334066	1	IISVPYFLLCGELHYTISVYIFY	generic|IP_924595_TX=10090_REVERSED|
"""index: 26373, intensity: 6101.0, mobility: 0.890"""	-0.613014	0.334066	1	SYGSWSRVPHM	generic|chr8_1_91090188_91095592_ENSMUST00000034091_REVERSED|
"""index: 14828, intensity: 3166.0, mobility: 0.773"""	-0.613283	0.334199	1	MTVTDMHSQPKNE	generic|IP_945849_TX=10090_REVERSED|
"""index: 12004, intensity: 15143.0, mobility: 0.758"""	-0.613342	0.334332	1	VLEMESLLGTWH	generic|tr_C6EQH2_C6EQH2_MOUSE_REVERSED	|generic|sp_Q4U2R1_HERC2_MOUSE_REVERSED	|generic|sp_Q4U2R1-2_HERC2_MOUSE_REVERSED|
"""index: 16720, intensity: 3859.0, mobility: 0.866"""	-0.613472	0.334465	1	QDGDTLEIWGMVIDKMHI	generic|IP_1034079_TX=10090_REVERSED|
"""index: 22933, intensity: 4759.0, mobility: 1.077"""	-0.613772	0.334598	1	MKSQHLVGPRKADRGRFAQRPMLATMDR	generic|IP_863114_TX=10090_REVERSED|
"""index: 24821, intensity: 3061.0, mobility: 0.943"""	-0.613875	0.334664	1	AQQSRRYREFN	generic|tr_E0CYB0_E0CYB0_MOUSE_REVERSED	|generic|sp_Q8CIZ9_NOX1_MOUSE_REVERSED	|generic|sp_Q8CIZ9-2_NOX1_MOUSE_REVERSED	|generic|sp_Q8CIZ9-3_NOX1_MOUSE_REVERSED|
"""index: 28033, intensity: 3593.0, mobility: 0.931"""	-0.614218	0.33473	1	KEPLLIRKKEMEQPA	generic|sp_O08900_IKZF3_MOUSE_REVERSED|
"""index: 25313, intensity: 5257.0, mobility: 0.851"""	-0.61438	0.334929	1	RKQEEALAKAEL	generic|tr_E9Q1A8_E9Q1A8_MOUSE__chr12_-1_31933353_31933478_ENSMUST00000176138__II_1117413_REVERSED	|generic|sp_Q8R316_HBP1_MOUSE__chr12_-1_31933353_31933478_ENSMUST00000176138_REVERSED|
"""index: 3340, intensity: 3785.0, mobility: 0.759"""	-0.614448	0.335129	1	TMEEGKFHRYDIDEKF	generic|sp_A3KGA4_TCAL7_MOUSE_REVERSED|
"""index: 23288, intensity: 6489.0, mobility: 0.932"""	-0.614495	0.335193	1	TRPMFGFLDNNVSSDGFRMEVGA	generic|IP_3505720_TX=10090_REVERSED|
"""index: 5600, intensity: 3779.0, mobility: 0.909"""	-0.614525	0.335193	1	PDPMYLRLPLKELCRQ	generic|tr_Q810X2_Q810X2_MOUSE__II_1056409_REVERSED	|generic|tr_A0A6I8MWW5_A0A6I8MWW5_MOUSE_REVERSED	|generic|tr_D3YZR2_D3YZR2_MOUSE_REVERSED	|generic|sp_P56974-2_NRG2_MOUSE_REVERSED	|generic|sp_P56974-3_NRG2_MOUSE_REVERSED|
"""index: 17293, intensity: 3373.0, mobility: 0.872"""	-0.61481	0.335393	1	YLTTIQILIARWTLINSH	generic|IP_1105592_TX=10090_REVERSED|
"""index: 20368, intensity: 6700.0, mobility: 0.883"""	-0.614884	0.335592	1	QRLLYEGPA	generic|tr_F6TUN6_F6TUN6_MOUSE__II_1062739_REVERSED	|generic|sp_P59111_KCNH8_MOUSE__II_1062739_REVERSED|
"""index: 7125, intensity: 4757.0, mobility: 1.007"""	-0.614907	0.335657	1	RASRHRRWFWKRRGKEHSLIGEEKETPRTEGEDVNEKQ	generic|tr_E9Q501_E9Q501_MOUSE_REVERSED|
"""index: 12540, intensity: 3640.0, mobility: 0.879"""	-0.615118	0.335723	1	TMLGFQEPM	generic|chr9_-1_62796089_62796175_ENSMUST00000034775_REVERSED|
"""index: 24353, intensity: 3908.0, mobility: 1.108"""	-0.615185	0.335922	1	FLIEAESWSTRFNK	generic|IP_3456841_TX=10090_REVERSED|
"""index: 7470, intensity: 3895.0, mobility: 0.840"""	-0.615279	0.336121	1	PQHAPLNIRRCPLLCMVS	generic|IP_976418_TX=10090_REVERSED|
"""index: 30396, intensity: 4426.0, mobility: 1.398"""	-0.615287	0.336253	1	IRLVLRLHKKLI	generic|IP_855346_TX=10090_REVERSED|
"""index: 12316, intensity: 3233.0, mobility: 0.857"""	-0.615337	0.336385	1	DSGFCRTPMSAAPSCQTKM	generic|IP_3464079_TX=10090_REVERSED|
"""index: 11029, intensity: 4772.0, mobility: 0.964"""	-0.615384	0.336584	1	DTAYHLSFLKSWLKAFYLCLN	generic|IP_1091050_TX=10090_REVERSED|
"""index: 26421, intensity: 3703.0, mobility: 0.879"""	-0.615493	0.336716	1	LLILMCVLFVAIE	generic|tr_A0A140T8J7_A0A140T8J7_MOUSE_REVERSED|
"""index: 10825, intensity: 9237.0, mobility: 1.085"""	-0.615621	0.336848	1	QQLEPRDFAGPYRGFQLKRFPVFKRDMHGKLRLHGH	generic|sp_Q8R507_FKTN_MOUSE__chr4_1_53761178_53761387_ENSMUST00000107638__II_962936_REVERSED	|generic|tr_A0A1Y7VM91_A0A1Y7VM91_MOUSE__chr4_1_53761178_53761387_ENSMUST00000107638__II_962936_REVERSED	|generic|II_3489259_TX=10090_REVERSED	|generic|II_962939_TX=10090_REVERSED	|generic|tr_Q3UMQ5_Q3UMQ5_MOUSE__chr4_1_53761178_53761387_ENSMUST00000107638_REVERSED|
"""index: 14526, intensity: 3748.0, mobility: 1.136"""	-0.615835	0.337047	1	RPLFGLSARGYWLSQLEVINMAATTALGQFCCL	generic|IP_3489370_TX=10090_REVERSED|
"""index: 20976, intensity: 2902.0, mobility: 1.070"""	-0.615881	0.337246	1	ISLEVALKADVPASHAAQLVPYPQTGEPAGRRRRK	generic|tr_A0A0A6YXY9_A0A0A6YXY9_MOUSE_REVERSED	|generic|sp_Q62190_RON_MOUSE_REVERSED	|generic|tr_B2RUR6_B2RUR6_MOUSE_REVERSED|
"""index: 24420, intensity: 10716.0, mobility: 1.136"""	-0.616113	0.337445	1	IIVPRTQTHIGLLRALRPDLKFQPPQYDLMLLVTCRVNVDGPR	generic|sp_Q61466_SMRD1_MOUSE__chr15_1_99707939_99707986_ENSMUST00000230748_REVERSED	|generic|tr_A0A2R8VKP3_A0A2R8VKP3_MOUSE__chr15_1_99707939_99707986_ENSMUST00000230748_REVERSED	|generic|tr_Q68FH8_Q68FH8_MOUSE__chr15_1_99707939_99707986_ENSMUST00000230748_REVERSED|
"""index: 9919, intensity: 5950.0, mobility: 1.056"""	-0.616275	0.337644	1	QEWVMEWFHGCTNPLPGQTLIYSRQAEEMKILSANIYDNDEQ	generic|tr_Q3TZW9_Q3TZW9_MOUSE_REVERSED	|generic|tr_Q3TB93_Q3TB93_MOUSE_REVERSED	|generic|tr_Q3UCZ5_Q3UCZ5_MOUSE_REVERSED|
"""index: 13737, intensity: 4523.0, mobility: 1.080"""	-0.616314	0.337843	1	QENLYLEVVKLCVDDSVLHHLQRAINQVLKDMT	generic|sp_Q62141_SIN3B_MOUSE__chr8_1_72741810_72741932_ENSMUST00000212435_REVERSED	|generic|sp_Q62141-1_SIN3B_MOUSE__chr8_1_72741810_72741932_ENSMUST00000212435_REVERSED|
"""index: 7604, intensity: 1056155.0, mobility: 0.951"""	-0.616325	0.338042	1	SAELGSSPRLAVGVTVCKNWCPWVELY	generic|IP_1017137_TX=10090_REVERSED|
"""index: 17614, intensity: 3572.0, mobility: 0.906"""	-0.616377	0.338241	1	LPQPPFPIP	generic|IP_3478021_TX=10090_REVERSED|
"""index: 4946, intensity: 3037.0, mobility: 0.736"""	-0.616441	0.338305	1	LERVQFEKKSI	generic|tr_E9Q8L9_E9Q8L9_MOUSE__II_3453790_REVERSED	|generic|sp_Q9D620_RFIP1_MOUSE__II_3453790_REVERSED	|generic|tr_Q6KAN5_Q6KAN5_MOUSE_REVERSED|
"""index: 8788, intensity: 8662.0, mobility: 1.145"""	-0.616637	0.338504	1	LDGHNICERFHSLKTMVEEKFMRIVQEVIERNRSQSLAGM	generic|sp_Q5U5V2_HYKK_MOUSE_REVERSED|
"""index: 12562, intensity: 6619.0, mobility: 0.949"""	-0.616715	0.338636	1	TKSPCKLLFPKILSTVGIVMKLEQLINGEAIA	generic|IP_3489083_TX=10090_REVERSED|
"""index: 14844, intensity: 5572.0, mobility: 1.026"""	-0.616921	0.33869	1	KHIDIQTLTHTHHICIYIHMYI	generic|IP_3456677_TX=10090_REVERSED|
"""index: 2960, intensity: 3408.0, mobility: 0.874"""	-0.617131	0.33869	1	LYQEFAKPLQPLADRYKNN	generic|tr_A0A1Y7VM03_A0A1Y7VM03_MOUSE__II_3507855_REVERSED	|generic|tr_A0A1Y7VN27_A0A1Y7VN27_MOUSE_REVERSED	|generic|sp_Q9D0K0_TBCD7_MOUSE__chr13_-1_43151894_43151953_ENSMUST00000220579_REVERSED	|generic|sp_Q9D0K0-2_TBCD7_MOUSE__chr13_-1_43151894_43151953_ENSMUST00000220579_REVERSED	|generic|tr_A0A1Y7VIN4_A0A1Y7VIN4_MOUSE_REVERSED|
"""index: 16693, intensity: 3928.0, mobility: 1.066"""	-0.617249	0.33869	1	QPHTKFASAGFPMMPEQLGSGSKSRQRMAPQPSTQHLYSS	generic|sp_Q8C015_PAK5_MOUSE_REVERSED	|generic|tr_Q8BVB0_Q8BVB0_MOUSE_REVERSED	|generic|tr_Q4KL59_Q4KL59_MOUSE_REVERSED|
"""index: 29185, intensity: 3666.0, mobility: 1.255"""	-0.617814	0.33869	1	KWLLIMMTRLMQCMS	generic|chr11_-1_106251167_106251301_ENSMUST00000021048__IP_1125238_TX=10090_REVERSED|
"""index: 10160, intensity: 2640.0, mobility: 1.204"""	-0.618081	0.338889	1	TIEPMSASLQLQQKEERE	generic|tr_Q8R3Q5_Q8R3Q5_MOUSE__chr7_-1_19531511_19531591_ENSMUST00000209190__II_892091_REVERSED	|generic|sp_Q8BKR5_PPR37_MOUSE__chr7_-1_19531511_19531591_ENSMUST00000209190__II_892091_REVERSED|
"""index: 7952, intensity: 3376.0, mobility: 0.842"""	-0.618125	0.338953	1	ATEGPFHEK	generic|chr12_-1_83842345_83921870_ENSMUST00000117217__II_1114229_TX=10090_REVERSED|
"""index: 18256, intensity: 2817.0, mobility: 0.877"""	-0.618268	0.339151	1	ATKCVIIKTVATKWPNITLTGYFLV	generic|IP_1008486_TX=10090_REVERSED|
"""index: 17198, intensity: 39631.0, mobility: 0.958"""	-0.618298	0.339349	1	YVYHQSPIFR	generic|tr_Q3U9Y3_Q3U9Y3_MOUSE_REVERSED	|generic|tr_Q3UBI5_Q3UBI5_MOUSE_REVERSED	|generic|sp_Q09014_NCF1_MOUSE_REVERSED	|generic|tr_Q7TMH0_Q7TMH0_MOUSE_REVERSED	|generic|tr_F8WH69_F8WH69_MOUSE_REVERSED	|generic|tr_S4R293_S4R293_MOUSE_REVERSED|
"""index: 9720, intensity: 11494.0, mobility: 0.872"""	-0.618508	0.339548	1	NEPSDRGEIMFSDLRMLNVLL	generic|tr_E9Q479_E9Q479_MOUSE__II_1066481_REVERSED	|generic|tr_A0A068BGW6_A0A068BGW6_MOUSE__II_1066481_REVERSED	|generic|tr_Q3T9T7_Q3T9T7_MOUSE__II_1066481_REVERSED	|generic|tr_A0A068BD53_A0A068BD53_MOUSE_REVERSED	|generic|tr_A0JNW8_A0JNW8_MOUSE_REVERSED	|generic|tr_Q496U2_Q496U2_MOUSE_REVERSED	|generic|tr_Q31143_Q31143_MOUSE_REVERSED	|generic|tr_A0A494BB12_A0A494BB12_MOUSE_REVERSED	|generic|tr_Q496U1_Q496U1_MOUSE_REVERSED	|generic|tr_Q3U1X7_Q3U1X7_MOUSE_REVERSED	|generic|tr_O35424_O35424_MOUSE_REVERSED|
"""index: 11146, intensity: 3158.0, mobility: 1.185"""	-0.618527	0.339746	1	QSEVAPLRRTLTHFVSALLKQVPRSGCLRQPPAM	generic|IP_900186_TX=10090_REVERSED|
"""index: 9256, intensity: 5326.0, mobility: 0.896"""	-0.618646	0.339873	1	QLRDMEEAKLEDLEKTRR	generic|tr_A0A0R4J1C3_A0A0R4J1C3_MOUSE__chr11_-1_72159396_72159434_ENSMUST00000204457__II_1132910_REVERSED	|generic|sp_Q6A000_MOONR_MOUSE__chr11_-1_72159396_72159434_ENSMUST00000204457__II_1132910_REVERSED	|generic|tr_F2Z444_F2Z444_MOUSE_REVERSED|
"""index: 5311, intensity: 4519.0, mobility: 0.924"""	-0.618736	0.339873	1	ELPAGYGGLHTR	generic|chr7_1_16960497_16960613_ENSMUST00000038163_REVERSED|
"""index: 6762, intensity: 5676.0, mobility: 1.100"""	-0.618985	0.340071	1	NKNITDMARISHNKFLHGNSFYKLVTRNLQLNERLSQGYN	generic|IP_958718_TX=10090_REVERSED	|generic|IP_3457140_TX=10090_REVERSED|
"""index: 17363, intensity: 5011.0, mobility: 0.761"""	-0.619035	0.34027	1	SMGPYPMQG	generic|tr_Q05AA8_Q05AA8_MOUSE_REVERSED|
"""index: 23423, intensity: 24953.0, mobility: 1.032"""	-0.619187	0.340468	1	QARHKLLTAFP	generic|IP_1072303_TX=10090_REVERSED|
"""index: 3399, intensity: 4055.0, mobility: 0.858"""	-0.619201	0.340666	1	QQLDSKDHK	generic|IP_3500126_TX=10090_REVERSED|
"""index: 15069, intensity: 4541.0, mobility: 0.952"""	-0.619202	0.340864	1	LSSNNMTLHNNFRAQFIY	generic|IP_919879_TX=10090_REVERSED|
"""index: 17809, intensity: 4083.0, mobility: 1.076"""	-0.619275	0.340995	1	ESRQVRLLMQNGDDLFNNVEPCNSLPPQD	generic|sp_Q45VK7-3_DYHC2_MOUSE_REVERSED	|generic|tr_D3Z025_D3Z025_MOUSE__chr9_-1_7165595_7165741_ENSMUST00000147056_REVERSED	|generic|sp_Q45VK7_DYHC2_MOUSE__chr9_-1_7052557_7052643_ENSMUST00000139671_REVERSED	|generic|sp_Q45VK7-2_DYHC2_MOUSE__chr9_-1_7052557_7052643_ENSMUST00000139671_REVERSED|
"""index: 3890, intensity: 5471.0, mobility: 1.207"""	-0.619456	0.341125	1	RSAWRINKEEKYPSPE	generic|tr_E9PZ69_E9PZ69_MOUSE__chr14_1_122123728_122123787_ENSMUST00000170007_REVERSED|
"""index: 28640, intensity: 6660.0, mobility: 1.195"""	-0.619688	0.341256	1	REYASMMSREYASMMSREAMPSMMSREYSMMSREYSSMMSRE	generic|sp_Q9QX47_SON_MOUSE__chr16_1_91647944_91647988_ENSMUST00000140312__II_1073635_REVERSED	|generic|sp_Q9QX47-3_SON_MOUSE__chr16_1_91647944_91647988_ENSMUST00000140312__II_1073635_REVERSED	|generic|tr_H9KV00_H9KV00_MOUSE__chr16_1_91647944_91647988_ENSMUST00000140312__II_662216_REVERSED	|generic|sp_Q9QX47-2_SON_MOUSE__chr16_1_91647944_91647988_ENSMUST00000140312_REVERSED	|generic|sp_Q9QX47-4_SON_MOUSE__chr16_1_91647944_91647988_ENSMUST00000140312_REVERSED	|generic|tr_H9KV15_H9KV15_MOUSE__chr16_1_91647944_91647988_ENSMUST00000140312_REVERSED	|generic|tr_H9KV01_H9KV01_MOUSE__chr16_1_91647944_91647988_ENSMUST00000140312_REVERSED|
"""index: 26861, intensity: 3749.0, mobility: 1.174"""	-0.619727	0.341386	1	LFGHAKSNQSHSGELLIE	generic|IP_1059554_TX=10090_REVERSED|
"""index: 3115, intensity: 3280.0, mobility: 1.073"""	-0.619771	0.341449	1	QIWNHPCPSCDSGTEK	generic|sp_Q8BRU4-2_CLC9A_MOUSE_REVERSED	|generic|sp_Q8BRU4-4_CLC9A_MOUSE_REVERSED|
"""index: 11122, intensity: 20781.0, mobility: 0.915"""	-0.620096	0.341647	1	FNSINTFFRDIMEQLRWSNGTIILTK	generic|sp_Q14AT2_TEX11_MOUSE_REVERSED	|generic|sp_Q14AT2-2_TEX11_MOUSE_REVERSED|
"""index: 11322, intensity: 4990.0, mobility: 0.901"""	-0.620162	0.341845	1	MIQRPMGYGTMGAQSAGKNSGM	generic|tr_Q9D6K2_Q9D6K2_MOUSE_REVERSED	|generic|sp_Q9R1Q8_TAGL3_MOUSE_REVERSED|
"""index: 10443, intensity: 2837.0, mobility: 1.184"""	-0.620274	0.342043	1	TGPHDAFLEITQFTGPFLDYVDERYSKDIKFLFSEAHYHITH	generic|sp_Q3V1H3_HPHL1_MOUSE_REVERSED|
"""index: 18160, intensity: 3148.0, mobility: 0.778"""	-0.620345	0.342241	1	VEEDPVFTMHITRP	generic|tr_A0A087WPX1_A0A087WPX1_MOUSE__II_3456773_REVERSED	|generic|tr_A0A0R4J050_A0A0R4J050_MOUSE__chr9_-1_106434961_106434993_ENSMUST00000189097__II_847913_REVERSED	|generic|tr_A0A1L1SRC1_A0A1L1SRC1_MOUSE__II_847913_REVERSED	|generic|tr_A0A1L1SS90_A0A1L1SS90_MOUSE__chr9_-1_106434961_106434993_ENSMUST00000189097__II_847913_REVERSED	|generic|II_847915_TX=10090_REVERSED	|generic|sp_Q99JW2_ACY1_MOUSE__chr9_-1_106434961_106434993_ENSMUST00000189097_REVERSED	|generic|tr_A0A1L1SSU4_A0A1L1SSU4_MOUSE_REVERSED|
"""index: 2239, intensity: 3707.0, mobility: 0.958"""	-0.620537	0.342439	1	WNLVFYCGRRCENIHPMKKHTLNHRLE	generic|sp_A2BE28_LAS1L_MOUSE__chrX_-1_95946407_95946502_ENSMUST00000126605_REVERSED	|generic|sp_A2BE28-2_LAS1L_MOUSE__chrX_-1_95946407_95946502_ENSMUST00000126605_REVERSED|
"""index: 21067, intensity: 3578.0, mobility: 1.089"""	-0.620649	0.342501	1	GRFSAPTRHPLFDPT	generic|tr_Q9CVI0_Q9CVI0_MOUSE_REVERSED|
"""index: 2670, intensity: 2641.0, mobility: 1.002"""	-0.620851	0.342699	1	MDGKKGALGPRGPF	generic|sp_Q63870_CO7A1_MOUSE__II_3456777_REVERSED|
"""index: 12346, intensity: 5115.0, mobility: 0.947"""	-0.620926	0.342829	1	TSSSPSPQQQQLQQQQQQQQQQQQQQQRR	generic|sp_Q9JJD0_THA11_MOUSE_REVERSED|
"""index: 9059, intensity: 7453.0, mobility: 0.949"""	-0.621113	0.343027	1	AGAGKSMCHMRVTCGRKQNQNKMRDFMLP	generic|tr_Q9JMF9_Q9JMF9_MOUSE__chr5_-1_31293682_31293786_ENSMUST00000172435__IP_947434_REVERSED|
"""index: 645, intensity: 2612.0, mobility: 0.831"""	-0.621116	0.343225	1	LALVSSNEFVFLY	generic|IP_1036081_TX=10090_REVERSED|
"""index: 21051, intensity: 5564.0, mobility: 1.104"""	-0.621205	0.343416	1	KREEEEQKRKPEM	generic|sp_Q64331_MYO6_MOUSE__chr9_1_80288086_80288220_ENSMUST00000139981__II_846412_REVERSED|
"""index: 11218, intensity: 7001.0, mobility: 1.174"""	-0.621216	0.343416	1	EEPQPCLRLEEPLPSLPSEEMPLSVLSDEPPPSAPSDERPRSLRS	generic|sp_Q6PDK2_KMT2D_MOUSE__chrX_1_69523531_69523560_ENSMUST00000033532_REVERSED	|generic|tr_A0A0A0MQ73_A0A0A0MQ73_MOUSE__chrX_1_69523531_69523560_ENSMUST00000033532_REVERSED|
"""index: 19253, intensity: 5548.0, mobility: 0.894"""	-0.621374	0.343546	1	WMYKQASLSNQTGMSTVLP	generic|IP_888578_TX=10090_REVERSED|
"""index: 11192, intensity: 4381.0, mobility: 0.956"""	-0.621457	0.343744	1	VRTPAEVCLKPP	generic|tr_Q8C5R5_Q8C5R5_MOUSE_REVERSED|
"""index: 16810, intensity: 3656.0, mobility: 0.946"""	-0.621469	0.343806	1	FTNKPTEGIDQYSYNHESLFFYKKFLL	generic|IP_1152268_TX=10090_REVERSED|
"""index: 16388, intensity: 5770.0, mobility: 0.833"""	-0.621673	0.344003	1	EGTHIRYHVKLQSTNNFSKGCDRC	generic|tr_Q5PPQ4_Q5PPQ4_MOUSE_REVERSED	|generic|tr_Q3U2V8_Q3U2V8_MOUSE_REVERSED|
"""index: 17286, intensity: 22035.0, mobility: 0.944"""	-0.62171	0.344201	1	LMWLFYRMKMTLEYPP	generic|tr_A0A1D5RLN8_A0A1D5RLN8_MOUSE__II_3491370_REVERSED	|generic|sp_E9PYQ0_RS10B_MOUSE_REVERSED|
"""index: 10004, intensity: 5003.0, mobility: 0.980"""	-0.621757	0.344398	1	ITVMENLTNVFRIGNEGKEP	generic|tr_Q14BA3_Q14BA3_MOUSE_REVERSED	|generic|tr_Q3UWE2_Q3UWE2_MOUSE_REVERSED	|generic|tr_Q9ES78_Q9ES78_MOUSE_REVERSED	|generic|sp_Q9JIP7_S15A1_MOUSE_REVERSED|
"""index: 28653, intensity: 6846.0, mobility: 0.840"""	-0.621881	0.34446	1	TSPLMMQHLLRPQ	generic|chr18_1_35179866_35179958_ENSMUST00000042345__IP_1056559_TX=10090_REVERSED|
"""index: 6330, intensity: 4632.0, mobility: 0.920"""	-0.621946	0.344589	1	VMITTNTAATATNTAATANIAAAPAAA	generic|tr_A0A067XG49_A0A067XG49_MOUSE__chrX_-1_145459995_145460138_ENSMUST00000135832__II_832995_REVERSED	|generic|tr_F6QYS7_F6QYS7_MOUSE__chrX_-1_145459995_145460138_ENSMUST00000135832__II_832995_REVERSED	|generic|sp_Q8VHG2_AMOT_MOUSE__chrX_-1_145459995_145460138_ENSMUST00000135832__II_832995_REVERSED|
"""index: 16724, intensity: 3589.0, mobility: 1.102"""	-0.622161	0.344787	1	QLVSFSTWPLTTLTCHASPMTVRFHENMY	generic|IP_3466278_TX=10090_REVERSED|
"""index: 23757, intensity: 2740.0, mobility: 0.842"""	-0.622331	0.344984	1	RLKNLGGFGALVVA	generic|sp_Q80TB8_VAT1L_MOUSE__II_858054_REVERSED	|generic|II_858057_TX=10090_REVERSED	|generic|tr_D3Z434_D3Z434_MOUSE_REVERSED|
"""index: 13381, intensity: 16909.0, mobility: 1.148"""	-0.622339	0.345175	1	TKTELSLTQPRDWFKSSRQYILQGINLQ	generic|IP_3490086_TX=10090_REVERSED	|generic|IP_3490086_TX=10090_REVERSED|
"""index: 13883, intensity: 31249.0, mobility: 1.037"""	-0.622555	0.345175	1	WPALQTLGLRLM	generic|IP_886890_TX=10090_REVERSED|
"""index: 2958, intensity: 4408.0, mobility: 0.822"""	-0.622783	0.345372	1	KMLSPSSPHQPCLSLAA	generic|chr1_1_59970502_59970720_ENSMUST00000036540_REVERSED	|generic|chr1_1_59970556_59970720_ENSMUST00000036540_REVERSED|
"""index: 18310, intensity: 2733.0, mobility: 1.085"""	-0.622824	0.345569	1	LRCLLPWLDPDEQSAGGLEQAKSFL	generic|sp_Q6DI92_ZSWM9_MOUSE_REVERSED	|generic|sp_Q6DI92-2_ZSWM9_MOUSE_REVERSED	|generic|tr_A0A0R4J1C4_A0A0R4J1C4_MOUSE__chr7_-1_13259678_13259779_ENSMUST00000119139_REVERSED|
"""index: 6458, intensity: 4705.0, mobility: 1.015"""	-0.622943	0.345767	1	FFPNFIYFHAHALFWVFLVHWVEPE	generic|tr_Q69ZA5_Q69ZA5_MOUSE_REVERSED|
"""index: 25900, intensity: 5551.0, mobility: 0.976"""	-0.622964	0.345964	1	HTAVGQLPELK	generic|IP_1112413_TX=10090_REVERSED	|generic|IP_1112456_TX=10090_REVERSED|
"""index: 7777, intensity: 6032.0, mobility: 0.922"""	-0.62314	0.346093	1	AKVSESAKEPTGKPSPSAPSSPLRRERD	generic|tr_A2AUK7_A2AUK7_MOUSE__chr4_-1_131991207_131991260_ENSMUST00000238852__II_996372_REVERSED	|generic|sp_Q9Z2H5-3_E41L1_MOUSE__chr4_-1_131991207_131991260_ENSMUST00000238852__II_996372_REVERSED|
"""index: 5617, intensity: 8581.0, mobility: 0.827"""	-0.623275	0.34629	1	FLTSASNFISTLSSMLSAMMV	generic|tr_Q9QXI6_Q9QXI6_MOUSE_REVERSED	|generic|tr_Q8CCA7_Q8CCA7_MOUSE_REVERSED	|generic|sp_Q8C3K6_SC5A1_MOUSE_REVERSED	|generic|tr_O70122_O70122_MOUSE_REVERSED|
"""index: 7228, intensity: 4084.0, mobility: 0.891"""	-0.623286	0.346419	1	EIALMARLERNLLEY	generic|sp_Q69ZW3_EHBP1_MOUSE_REVERSED	|generic|sp_Q69ZW3-2_EHBP1_MOUSE_REVERSED|
"""index: 13380, intensity: 3118.0, mobility: 0.806"""	-0.623509	0.346617	1	LQRQMATLKKSQVG	generic|sp_Q8VCX5_MICU1_MOUSE__chr10_1_59728000_59728122_ENSMUST00000171409__II_1153669_REVERSED	|generic|sp_Q8VCX5-2_MICU1_MOUSE__chr10_1_59728000_59728122_ENSMUST00000171409__II_1153669_REVERSED	|generic|sp_Q8VCX5-3_MICU1_MOUSE__chr10_1_59728000_59728122_ENSMUST00000171409__II_1153669_REVERSED	|generic|chr10_1_59827246_59827356_ENSMUST00000169842_REVERSED|
"""index: 5482, intensity: 3205.0, mobility: 0.943"""	-0.623636	0.346746	1	EYPIFIDGRQTESHLEYHLTGGYSSVRD	generic|sp_Q61001_LAMA5_MOUSE__II_993744_REVERSED|
"""index: 11345, intensity: 9091.0, mobility: 1.094"""	-0.623752	0.346943	1	TKEKVLQQKEEELESVCRQLNRMESELQENKIQADTVDQYY	generic|tr_Q571K1_Q571K1_MOUSE__chr16_1_36924633_36924815_ENSMUST00000152864_REVERSED	|generic|tr_E9PVZ8_E9PVZ8_MOUSE__chr16_1_36924633_36924815_ENSMUST00000152864_REVERSED	|generic|tr_E9QAH1_E9QAH1_MOUSE__chr16_1_36924633_36924815_ENSMUST00000152864_REVERSED	|generic|tr_B2RWW2_B2RWW2_MOUSE__chr16_1_36924633_36924815_ENSMUST00000152864_REVERSED|
"""index: 27575, intensity: 9287.0, mobility: 0.835"""	-0.6238	0.34714	1	EQNPSLLLAQLIEL	generic|tr_A0A5K1VVS7_A0A5K1VVS7_MOUSE__II_886492_REVERSED	|generic|sp_Q99KD5_UN45A_MOUSE__II_886492_REVERSED|
"""index: 19064, intensity: 5840.0, mobility: 0.803"""	-0.623842	0.347337	1	GEYVKIVQEPAQQCS	generic|tr_F7DAN4_F7DAN4_MOUSE__II_1148964_REVERSED|
"""index: 7718, intensity: 7503.0, mobility: 0.840"""	-0.623943	0.347397	1	PEPRRLHLSATASGVQSDSMQYLDKY	generic|II_941042_TX=10090_REVERSED|
"""index: 2659, intensity: 3580.0, mobility: 1.001"""	-0.624307	0.347526	1	GDPYYQQNMGEPPG	generic|sp_Q62280_SSXT_MOUSE__II_3463401_REVERSED	|generic|II_3463854_TX=10090_REVERSED	|generic|tr_Q8VHA9_Q8VHA9_MOUSE_REVERSED	|generic|tr_Q8BJJ6_Q8BJJ6_MOUSE_REVERSED	|generic|tr_Q8VHA8_Q8VHA8_MOUSE_REVERSED	|generic|tr_Q6P1I1_Q6P1I1_MOUSE_REVERSED	|generic|tr_Q8BKL1_Q8BKL1_MOUSE_REVERSED	|generic|tr_Q8BJH8_Q8BJH8_MOUSE_REVERSED|
"""index: 21274, intensity: 3414.0, mobility: 1.143"""	-0.624371	0.347723	1	SVNGLAGTAHSGGPASGLTGGLAWSFGSGAVSGGAVSSGAFGAGGS	generic|sp_A6BLY7_K1C28_MOUSE_REVERSED|
"""index: 10790, intensity: 4815.0, mobility: 0.905"""	-0.624387	0.347852	1	EPTEESTGPIDP	generic|tr_G3X8X3_G3X8X3_MOUSE__II_1005797_REVERSED	|generic|sp_Q8BSM7_LAT3_MOUSE__II_1005797_REVERSED	|generic|tr_A2ATS4_A2ATS4_MOUSE_REVERSED|
"""index: 12304, intensity: 4501.0, mobility: 0.900"""	-0.624461	0.34798	1	MSKPLNDVHLLTEKINREAQIY	generic|sp_Q0V8T8-2_CTP5B_MOUSE__II_1030366_REVERSED	|generic|tr_A0A087WPQ7_A0A087WPQ7_MOUSE__II_1030366_REVERSED	|generic|sp_Q0V8T8_CTP5B_MOUSE_REVERSED	|generic|tr_B7ZP40_B7ZP40_MOUSE_REVERSED|
"""index: 12961, intensity: 6155.0, mobility: 1.098"""	-0.624519	0.348177	1	QSDIDTHIRLALEKNVYDRIDVQFSM	generic|II_886463_TX=10090_REVERSED	|generic|tr_Q197W7_Q197W7_MOUSE__chr7_-1_80362605_80362649_ENSMUST00000205853_REVERSED	|generic|tr_Q7TPQ0_Q7TPQ0_MOUSE__chr7_-1_80362605_80362649_ENSMUST00000205853_REVERSED|
"""index: 20459, intensity: 3422.0, mobility: 1.119"""	-0.624558	0.348306	1	VMWQIGVLENEFDQQ	generic|chr1_1_180952151_180952225_ENSMUST00000162283_REVERSED|
"""index: 21270, intensity: 6209.0, mobility: 0.912"""	-0.624643	0.348416	1	RRHISHPV	generic|tr_A0A0R4J0N3_A0A0R4J0N3_MOUSE_REVERSED	|generic|sp_Q8K3D6_S35E4_MOUSE_REVERSED|
"""index: 21459, intensity: 3959.0, mobility: 1.129"""	-0.624653	0.348416	1	AFNICFQEFSNNEYDEFGFIDLVGISLTKTD	generic|tr_D3Z3A8_D3Z3A8_MOUSE__chr9_1_59908226_59908303_ENSMUST00000127933_REVERSED	|generic|sp_Q8C170_MYO9A_MOUSE__chr9_1_59908226_59908303_ENSMUST00000127933_REVERSED	|generic|sp_Q8C170-2_MYO9A_MOUSE__chr9_1_59908226_59908303_ENSMUST00000127933_REVERSED|
"""index: 14801, intensity: 6030.0, mobility: 1.089"""	-0.624767	0.348416	1	ISKYHFLGEFHNPCSASVNLVATI	generic|tr_Q2M4K0_Q2M4K0_MOUSE_REVERSED	|generic|sp_Q05922_DUS2_MOUSE_REVERSED|
"""index: 3799, intensity: 27566.0, mobility: 0.800"""	-0.625466	0.348613	1	LDVDHMAI	generic|II_1108834_TX=10090_REVERSED	|generic|tr_D3Z065_D3Z065_MOUSE_REVERSED	|generic|sp_Q8R087_B4GT7_MOUSE__chr13_1_55604087_55604386_ENSMUST00000142654_REVERSED	|generic|sp_Q8R087-2_B4GT7_MOUSE__chr13_1_55604087_55604386_ENSMUST00000142654_REVERSED	|generic|tr_Q3UR73_Q3UR73_MOUSE__chr13_1_55604087_55604386_ENSMUST00000142654_REVERSED|
"""index: 9478, intensity: 4163.0, mobility: 0.891"""	-0.625588	0.34881	1	LEPTLQKDDI	generic|tr_Q99N72_Q99N72_MOUSE_REVERSED	|generic|tr_Q8C067_Q8C067_MOUSE_REVERSED	|generic|tr_Q7TNJ5_Q7TNJ5_MOUSE_REVERSED	|generic|tr_Q8BLE2_Q8BLE2_MOUSE_REVERSED	|generic|tr_A2AET8_A2AET8_MOUSE_REVERSED|
"""index: 20814, intensity: 4175.0, mobility: 1.120"""	-0.625615	0.348997	1	KQYSFSQFYDWSLQMQHKPTILMFHLTMK	generic|IP_1065044_TX=10090_REVERSED|
"""index: 5812, intensity: 110978.0, mobility: 1.130"""	-0.625634	0.348997	1	WYRQLEEGLHKSRDEPLVSFMDDEELRR	generic|tr_A0A1C9IC75_A0A1C9IC75_MOUSE__II_3482494_REVERSED	|generic|tr_B7ZWC5_B7ZWC5_MOUSE_REVERSED	|generic|tr_E9Q236_E9Q236_MOUSE_REVERSED	|generic|tr_B9EKC2_B9EKC2_MOUSE_REVERSED	|generic|tr_E9Q467_E9Q467_MOUSE_REVERSED	|generic|tr_Q3TZN9_Q3TZN9_MOUSE_REVERSED|
"""index: 17364, intensity: 3506.0, mobility: 0.872"""	-0.625755	0.349116	1	NIVPRNPLR	generic|tr_A0A2I3BPU9_A0A2I3BPU9_MOUSE__II_3483069_REVERSED	|generic|sp_O35161_CELR1_MOUSE_REVERSED	|generic|tr_Q571L9_Q571L9_MOUSE_REVERSED|
"""index: 26178, intensity: 4162.0, mobility: 0.986"""	-0.625931	0.349116	1	VYLSAACLRNIT	generic|sp_Q9CRB8_MTFP1_MOUSE_REVERSED	|generic|tr_Q3TI65_Q3TI65_MOUSE_REVERSED|
"""index: 17674, intensity: 2567.0, mobility: 0.973"""	-0.626049	0.349312	1	WSRRWFCRTV	generic|IP_1150530_TX=10090_REVERSED|
"""index: 8624, intensity: 6048.0, mobility: 1.361"""	-0.626059	0.349509	1	LFFFFFFVKLMWVWTKGLMLCSYRICVSKCIDQYNKFYM	generic|IP_1030986_TX=10090_REVERSED|
"""index: 13587, intensity: 3228.0, mobility: 0.925"""	-0.626164	0.349558	1	RMTVQHEITLRETEVLAWYCAL	generic|tr_V9H0W7_V9H0W7_MOUSE_REVERSED|
"""index: 30281, intensity: 3782.0, mobility: 1.540"""	-0.626321	0.349558	1	KRRVPLKKLPRK	generic|IP_897814_TX=10090_REVERSED|
"""index: 11873, intensity: 4001.0, mobility: 1.049"""	-0.626725	0.349755	1	QQKKSNTGMKQGYSTLYPNAVS	generic|IP_1006516_TX=10090_REVERSED|
"""index: 4456, intensity: 4629.0, mobility: 0.859"""	-0.626741	0.349814	1	CPTEMNDPPQELNGSTADPPAVAAR	generic|sp_E9QAT4_SC16A_MOUSE__II_1016207_REVERSED	|generic|sp_E9QAT4-2_SC16A_MOUSE_REVERSED|
"""index: 3633, intensity: 3123.0, mobility: 0.900"""	-0.626972	0.35001	1	TDQWGWRQR	generic|IP_894910_TX=10090_REVERSED|
"""index: 24969, intensity: 31513.0, mobility: 0.954"""	-0.627038	0.350069	1	SWPLVLQFLH	generic|IP_3469005_TX=10090_REVERSED|
"""index: 29126, intensity: 11607.0, mobility: 1.158"""	-0.627253	0.350265	1	REEAMLKWQALTGL	generic|tr_Q8CFU0_Q8CFU0_MOUSE_REVERSED|
"""index: 8635, intensity: 5783.0, mobility: 1.127"""	-0.627324	0.350441	1	LLTRYMDCHRPSLAQPSSQNKASRMTTQCCHHPPSPASVLMSTVV	generic|IP_893103_TX=10090_REVERSED|
[truncated: 1,947,568 more chars]
