# Supplementary material for: Ion Mobility Coupled to a Time-of-Flight Mass Analyzer Combined With Fragment Intensity Predictions Improves Identification of Classical Bioactive Peptides and Small Open Reading Frame-Encoded Peptides
Source: Front Cell Dev Biol. 2021 Sep 17;9:720570. doi: 10.3389/fcell.2021.720570 (PMC8484717; doi:10.3389/fcell.2021.720570)
Supplement: Supplementary file 15 [file Data_Sheet_3.ZIP › sORFs_P5_cerebellum_a_1_1_1133.msgf_searchenginefeatures.pout]

PSMId	score	q-value	posterior_error_prob	peptide	proteinIds
"""index: 23453, intensity: 39310.0, mobility: 1.059"""	1.82332	0.0011976	7.35144e-08	YGGFMTSEKSQTPLVTLFKNAIIKNAHKKGQ	generic|sp_P01193_COLI_MOUSE|
"""index: 27341, intensity: 6738.0, mobility: 0.980"""	1.74489	0.0011976	1.36828e-07	YGGFMTSEKSQTPLVTLFKNAIIKNAH	generic|sp_P01193_COLI_MOUSE|
"""index: 23506, intensity: 77345.0, mobility: 0.944"""	1.7225	0.0011976	1.63373e-07	YGGFMTSEKSQTPLVTLFKNAIIKNAHKKGQ	generic|sp_P01193_COLI_MOUSE|
"""index: 18962, intensity: 6035.0, mobility: 0.997"""	1.52917	0.0011976	7.55504e-07	AQPPGATNMIGYMGQTAYQYPPPPPPPPPSRK	generic|tr_Q3U741_Q3U741_MOUSE__chr11_-1_106783954_106783992_ENSMUST00000133426	|generic|sp_Q501J6_DDX17_MOUSE__chr11_-1_106783954_106783992_ENSMUST00000133426	|generic|tr_Q3U6Y5_Q3U6Y5_MOUSE	|generic|tr_Q78W10_Q78W10_MOUSE	|generic|tr_Q8K392_Q8K392_MOUSE|
"""index: 18922, intensity: 6676.0, mobility: 1.017"""	1.49029	0.0011976	1.02797e-06	AQPPGATNMIGYMGQTAYQYPPPPPPPPPSRK	generic|tr_Q3U741_Q3U741_MOUSE__chr11_-1_106783954_106783992_ENSMUST00000133426	|generic|sp_Q501J6_DDX17_MOUSE__chr11_-1_106783954_106783992_ENSMUST00000133426	|generic|tr_Q3U6Y5_Q3U6Y5_MOUSE	|generic|tr_Q78W10_Q78W10_MOUSE	|generic|tr_Q8K392_Q8K392_MOUSE|
"""index: 23171, intensity: 72179.0, mobility: 0.944"""	1.45774	0.0011976	1.33034e-06	YGGFMTSEKSQTPLVTLFKNAIIKNAHKKGQ	generic|sp_P01193_COLI_MOUSE|
"""index: 23566, intensity: 3866.0, mobility: 1.040"""	1.42849	0.0011976	1.67716e-06	YGGFMTSEKSQTPLVTLFKNAIIKNAHKK	generic|sp_P01193_COLI_MOUSE|
"""index: 23612, intensity: 7237.0, mobility: 0.884"""	1.41545	0.0011976	1.85955e-06	DADSSVEKQVALLKALYGHGQISH	generic|tr_A0A0A0MQA8_A0A0A0MQA8_MOUSE	|generic|sp_P41539_TKN1_MOUSE|
"""index: 1278, intensity: 3567.0, mobility: 0.896"""	1.4109	0.0011976	1.92783e-06	SEAKPAPTEVKTVPNDATQTKENESKA	generic|tr_A0A0A6YY91_A0A0A6YY91_MOUSE__II_850562	|generic|sp_P13595_NCAM1_MOUSE	|generic|sp_P13595-2_NCAM1_MOUSE	|generic|tr_E9QB01_E9QB01_MOUSE	|generic|tr_A0A0A6YY47_A0A0A6YY47_MOUSE|
"""index: 21793, intensity: 4161.0, mobility: 0.968"""	1.38835	0.0011976	2.30491e-06	TFPTFKFDDPKFEVIDKPQS	generic|sp_P97450_ATP5J_MOUSE__chr16_-1_84831325_84831486_ENSMUST00000146103__II_1074235|
"""index: 14706, intensity: 67116.0, mobility: 0.884"""	1.33427	0.0011976	3.53746e-06	PGPTQTLSPNGENNNDIIQDNGTIIPFRKHTVR	generic|sp_Q8R001_MARE2_MOUSE	|generic|sp_Q8R001_MARE2_MOUSE	|generic|tr_E9Q1B7_E9Q1B7_MOUSE__chr18_1_23853664_23853702_ENSMUST00000155708	|generic|tr_E9Q1B7_E9Q1B7_MOUSE__chr18_1_23853664_23853702_ENSMUST00000155708|
"""index: 8023, intensity: 4845.0, mobility: 1.083"""	1.31559	0.0011976	4.1015e-06	AQPAPKPEPSFSEYASVQVQRK	generic|sp_P97797_SHPS1_MOUSE	|generic|sp_P97797-2_SHPS1_MOUSE	|generic|sp_P97797-3_SHPS1_MOUSE	|generic|sp_P97797-4_SHPS1_MOUSE	|generic|tr_Q2M4I8_Q2M4I8_MOUSE	|generic|tr_E0CX65_E0CX65_MOUSE|
"""index: 14530, intensity: 76933.0, mobility: 0.885"""	1.30009	0.0011976	4.63729e-06	PGPTQTLSPNGENNNDIIQDNGTIIPFRKHTVR	generic|sp_Q8R001_MARE2_MOUSE	|generic|sp_Q8R001_MARE2_MOUSE	|generic|tr_E9Q1B7_E9Q1B7_MOUSE__chr18_1_23853664_23853702_ENSMUST00000155708	|generic|tr_E9Q1B7_E9Q1B7_MOUSE__chr18_1_23853664_23853702_ENSMUST00000155708|
"""index: 27839, intensity: 5483.0, mobility: 0.983"""	1.2875	0.0011976	5.12362e-06	YGGFMTSEKSQTPLVTLFKNAIIKNAH	generic|sp_P01193_COLI_MOUSE|
"""index: 6769, intensity: 40041.0, mobility: 1.107"""	1.24487	0.0011976	7.18103e-06	AEEEAVWGDGSPEPSPRE	generic|sp_P01193_COLI_MOUSE|
"""index: 12830, intensity: 3759.0, mobility: 0.904"""	1.2163	0.0011976	9.00472e-06	AQQESPPKNYLGVEEEKIMDHSHSDGLH	generic|sp_Q6P5F6_S39AA_MOUSE|
"""index: 18596, intensity: 5315.0, mobility: 0.991"""	1.21433	0.0011976	9.14632e-06	DTDGFNLEDALKETSSVKQR	generic|sp_Q8BIF0_C99L2_MOUSE	|generic|sp_Q8BIF0-2_C99L2_MOUSE|
"""index: 18006, intensity: 5485.0, mobility: 0.949"""	1.20053	0.0011976	1.02031e-05	SEKSQTPLVTLFKNAIIKNAHKKGQ	generic|sp_P01193_COLI_MOUSE|
"""index: 14544, intensity: 19616.0, mobility: 0.888"""	1.18183	0.0011976	1.18318e-05	PGPTQTLSPNGENNNDIIQDNGTIIPFRKHTVR	generic|sp_Q8R001_MARE2_MOUSE	|generic|sp_Q8R001_MARE2_MOUSE	|generic|tr_E9Q1B7_E9Q1B7_MOUSE__chr18_1_23853664_23853702_ENSMUST00000155708	|generic|tr_E9Q1B7_E9Q1B7_MOUSE__chr18_1_23853664_23853702_ENSMUST00000155708|
"""index: 15567, intensity: 2553.0, mobility: 1.247"""	1.15395	0.0011976	1.47563e-05	LETPVFPGNGDEQPLTENPR	generic|tr_A0A1W2P7R2_A0A1W2P7R2_MOUSE	|generic|sp_P01193_COLI_MOUSE|
"""index: 25568, intensity: 5016.0, mobility: 0.925"""	1.15206	0.0011976	1.49782e-05	FMTSEKSQTPLVTLFKNAIIKNAH	generic|sp_P01193_COLI_MOUSE|
"""index: 11776, intensity: 4382.0, mobility: 1.208"""	1.14959	0.0011976	1.52739e-05	NQPQTQYSATPNYTYSNEM	generic|sp_Q9JKD3_SCAM5_MOUSE__chr9_-1_57443670_57443780_ENSMUST00000215208__II_3456302|
"""index: 7800, intensity: 6109.0, mobility: 1.067"""	1.14725	0.0011976	1.55599e-05	AQPAPKPEPSFSEYASVQVQRK	generic|sp_P97797_SHPS1_MOUSE	|generic|sp_P97797-2_SHPS1_MOUSE	|generic|sp_P97797-3_SHPS1_MOUSE	|generic|sp_P97797-4_SHPS1_MOUSE	|generic|tr_Q2M4I8_Q2M4I8_MOUSE	|generic|tr_E0CX65_E0CX65_MOUSE|
"""index: 6872, intensity: 204104.0, mobility: 1.107"""	1.11159	0.0011976	2.06385e-05	AEEEAVWGDGSPEPSPRE	generic|sp_P01193_COLI_MOUSE|
"""index: 17144, intensity: 4730.0, mobility: 0.912"""	1.11085	0.0011976	2.07596e-05	FNLPEPAPPRPSLSQDEVKAETIRSLR	generic|sp_O88935_SYN1_MOUSE__chr6_1_115261704_115261733_ENSMUST00000203768	|generic|sp_O88935-3_SYN1_MOUSE__chr6_1_115261704_115261733_ENSMUST00000203768|
"""index: 17774, intensity: 14032.0, mobility: 0.952"""	1.10916	0.0011976	2.10391e-05	GHPVYIVQDGPPQSPPNIYYKV	generic|tr_Q543Q7_Q543Q7_MOUSE|
"""index: 20825, intensity: 9002.0, mobility: 0.935"""	1.09992	0.0011976	2.26379e-05	LSLETPVFPGNGDEQPLTENPR	generic|tr_A0A1W2P7R2_A0A1W2P7R2_MOUSE	|generic|sp_P01193_COLI_MOUSE|
"""index: 21029, intensity: 7590.0, mobility: 1.328"""	1.09542	0.0011976	2.3458e-05	LSLETPVFPGNGDEQPLTENPR	generic|tr_A0A1W2P7R2_A0A1W2P7R2_MOUSE	|generic|sp_P01193_COLI_MOUSE|
"""index: 7040, intensity: 5271.0, mobility: 0.907"""	1.08911	0.0011976	2.46601e-05	LSRAQPAPKPEPSFSEYASVQVQRK	generic|sp_P97797_SHPS1_MOUSE	|generic|sp_P97797-2_SHPS1_MOUSE	|generic|sp_P97797-3_SHPS1_MOUSE	|generic|sp_P97797-4_SHPS1_MOUSE	|generic|tr_Q2M4I8_Q2M4I8_MOUSE	|generic|tr_E0CX65_E0CX65_MOUSE|
"""index: 7781, intensity: 5768.0, mobility: 0.928"""	1.08355	0.0011976	2.57713e-05	AQPAPKPEPSFSEYASVQVQRK	generic|sp_P97797_SHPS1_MOUSE	|generic|sp_P97797-2_SHPS1_MOUSE	|generic|sp_P97797-3_SHPS1_MOUSE	|generic|sp_P97797-4_SHPS1_MOUSE	|generic|tr_Q2M4I8_Q2M4I8_MOUSE	|generic|tr_E0CX65_E0CX65_MOUSE|
"""index: 4664, intensity: 6539.0, mobility: 0.808"""	1.08242	0.0011976	2.60033e-05	TDTEDKGEFLSEGGGVR	generic|sp_E9PV24_FIBA_MOUSE	|generic|sp_E9PV24-2_FIBA_MOUSE|
"""index: 2352, intensity: 91923.0, mobility: 0.947"""	1.07942	0.0011976	2.66286e-05	SEPPESEAKPAPTEVKTVPNDATQTKENESKA	generic|tr_A0A0A6YY91_A0A0A6YY91_MOUSE__II_850562	|generic|sp_P13595_NCAM1_MOUSE	|generic|sp_P13595-2_NCAM1_MOUSE	|generic|tr_E9QB01_E9QB01_MOUSE	|generic|tr_A0A0A6YY47_A0A0A6YY47_MOUSE|
"""index: 7745, intensity: 9126.0, mobility: 1.122"""	1.07858	0.0011976	2.68067e-05	AEEEAVWGDGSPEPSPRE	generic|sp_P01193_COLI_MOUSE|
"""index: 23242, intensity: 5162.0, mobility: 0.893"""	1.07812	0.0011976	2.69042e-05	MTSEKSQTPLVTLFKNAIIKNAH	generic|sp_P01193_COLI_MOUSE|
"""index: 7472, intensity: 2808.0, mobility: 1.131"""	1.07498	0.0011976	2.75815e-05	AEEEAVWGDGSPEPSPRE	generic|sp_P01193_COLI_MOUSE|
"""index: 12857, intensity: 5490.0, mobility: 0.921"""	1.07354	0.0011976	2.78985e-05	LKPRTVATPLNQVANPNSAIFGGARPREEVVQKEQE	generic|tr_Q80U88_Q80U88_MOUSE__chr5_-1_134625358_134625459_ENSMUST00000202289__II_929730	|generic|tr_Q3V244_Q3V244_MOUSE__chr5_-1_134625358_134625459_ENSMUST00000202289__II_929730	|generic|tr_Q3TG58_Q3TG58_MOUSE__chr5_-1_134625358_134625459_ENSMUST00000202289__II_929730	|generic|tr_Q564E5_Q564E5_MOUSE__chr5_-1_134625358_134625459_ENSMUST00000202289__II_929730|
"""index: 6606, intensity: 21221.0, mobility: 1.105"""	1.06463	0.0011976	2.99368e-05	AKAPAPAAPAAAEPQAEAPAAAASSEQSVAVKE	generic|sp_Q91XV3_BASP1_MOUSE|
"""index: 13529, intensity: 4497.0, mobility: 0.938"""	1.06328	0.0011976	3.02589e-05	APPGRPDVFPPPLSSEHNGQVAEDAVSRPKDDGVPEVRAA	generic|tr_A0A087WQ93_A0A087WQ93_MOUSE	|generic|sp_Q0VGU4_VGF_MOUSE|
"""index: 3121, intensity: 3892.0, mobility: 0.788"""	1.0617	0.0011976	3.06396e-05	LVQLAGTRESVDSAKPR	generic|sp_P35455_NEU2_MOUSE|
"""index: 15424, intensity: 5167.0, mobility: 0.990"""	1.04909	0.0011976	3.38596e-05	LQTLHPYNTFAAGFNSTGLPHSHSTTRV	generic|tr_A0A5S9EES2_A0A5S9EES2_MOUSE	|generic|tr_A2AGI2_A2AGI2_MOUSE	|generic|tr_B2RWZ9_B2RWZ9_MOUSE	|generic|tr_Q69ZI4_Q69ZI4_MOUSE	|generic|tr_A0A5S9EER5_A0A5S9EER5_MOUSE	|generic|tr_A2AGI3_A2AGI3_MOUSE	|generic|sp_Q8BYM5_NLGN3_MOUSE|
"""index: 21620, intensity: 5979.0, mobility: 0.916"""	1.02736	0.0011976	4.02174e-05	GPAPGPAVAPSVATEAPKMSNADFAKLLLRK	generic|II_934114_TX=10090	|generic|sp_Q9JLI8_SART3_MOUSE__chr5_-1_113743129_113743260_ENSMUST00000197041|
"""index: 17003, intensity: 3174.0, mobility: 0.919"""	1.0259	0.0011976	4.06862e-05	FNLPEPAPPRPSLSQDEVKAETIRSLR	generic|sp_O88935_SYN1_MOUSE__chr6_1_115261704_115261733_ENSMUST00000203768	|generic|sp_O88935-3_SYN1_MOUSE__chr6_1_115261704_115261733_ENSMUST00000203768|
"""index: 2592, intensity: 2654.0, mobility: 0.811"""	1.02287	0.0011976	4.1675e-05	AANGKSADCSVEEEPWKREK	generic|II_1004965_TX=10090	|generic|tr_Q3UYK6_Q3UYK6_MOUSE__chr2_1_102781469_102781534_ENSMUST00000154446	|generic|tr_Q3USU5_Q3USU5_MOUSE__chr2_1_102781469_102781534_ENSMUST00000154446	|generic|sp_P43006-2_EAA2_MOUSE__chr2_1_102781469_102781534_ENSMUST00000154446|
"""index: 6632, intensity: 7194.0, mobility: 1.107"""	1.02098	0.0011976	4.23042e-05	AEEEAVWGDGSPEPSPRE	generic|sp_P01193_COLI_MOUSE|
"""index: 12574, intensity: 4189.0, mobility: 0.915"""	1.00712	0.0011976	4.72096e-05	LHPYNTFAAGFNSTGLPHSHSTTRV	generic|tr_A0A5S9EES2_A0A5S9EES2_MOUSE	|generic|tr_A2AGI2_A2AGI2_MOUSE	|generic|tr_B2RWZ9_B2RWZ9_MOUSE	|generic|tr_Q69ZI4_Q69ZI4_MOUSE	|generic|tr_A0A5S9EER5_A0A5S9EER5_MOUSE	|generic|tr_A2AGI3_A2AGI3_MOUSE	|generic|sp_Q8BYM5_NLGN3_MOUSE|
"""index: 3705, intensity: 2507.0, mobility: 1.189"""	1.00403	0.0011976	4.83794e-05	AEPSTPSGPESGPTPASAEQNE	generic|sp_P28667_MRP_MOUSE|
"""index: 6399, intensity: 5416.0, mobility: 1.104"""	1.00078	0.0011976	4.96428e-05	EEEAVWGDGSPEPSPRE	generic|sp_P01193_COLI_MOUSE|
"""index: 16186, intensity: 21274.0, mobility: 0.984"""	0.999916	0.0011976	4.99834e-05	PGPTQTLSPNGENNNDIIQDNGTIIPFRKHT	generic|sp_Q8R001_MARE2_MOUSE	|generic|sp_Q8R001_MARE2_MOUSE	|generic|tr_E9Q1B7_E9Q1B7_MOUSE__chr18_1_23853664_23853702_ENSMUST00000155708	|generic|tr_E9Q1B7_E9Q1B7_MOUSE__chr18_1_23853664_23853702_ENSMUST00000155708|
"""index: 15571, intensity: 26489.0, mobility: 0.989"""	0.996254	0.0011976	5.14544e-05	LQTLHPYNTFAAGFNSTGLPHSHSTTRV	generic|tr_A0A5S9EES2_A0A5S9EES2_MOUSE	|generic|tr_A2AGI2_A2AGI2_MOUSE	|generic|tr_B2RWZ9_B2RWZ9_MOUSE	|generic|tr_Q69ZI4_Q69ZI4_MOUSE	|generic|tr_A0A5S9EER5_A0A5S9EER5_MOUSE	|generic|tr_A2AGI3_A2AGI3_MOUSE	|generic|sp_Q8BYM5_NLGN3_MOUSE|
"""index: 12945, intensity: 40073.0, mobility: 0.979"""	0.992324	0.0011976	5.30812e-05	LKPRTVATPLNQVANPNSAIFGGARPREEVVQKEQE	generic|tr_Q80U88_Q80U88_MOUSE__chr5_-1_134625358_134625459_ENSMUST00000202289__II_929730	|generic|tr_Q3V244_Q3V244_MOUSE__chr5_-1_134625358_134625459_ENSMUST00000202289__II_929730	|generic|tr_Q3TG58_Q3TG58_MOUSE__chr5_-1_134625358_134625459_ENSMUST00000202289__II_929730	|generic|tr_Q564E5_Q564E5_MOUSE__chr5_-1_134625358_134625459_ENSMUST00000202289__II_929730|
"""index: 4645, intensity: 21227.0, mobility: 0.821"""	0.990267	0.0011976	5.39531e-05	TDTEDKGEFLSEGGGVR	generic|sp_E9PV24_FIBA_MOUSE	|generic|sp_E9PV24-2_FIBA_MOUSE|
"""index: 23748, intensity: 4133.0, mobility: 1.058"""	0.989638	0.0011976	5.42228e-05	YGGFMTSEKSQTPLVTLFKNAIIKNAHKKGQ	generic|sp_P01193_COLI_MOUSE|
"""index: 7234, intensity: 133548.0, mobility: 1.104"""	0.988251	0.0011976	5.48216e-05	AEEEAVWGDGSPEPSPRE	generic|sp_P01193_COLI_MOUSE|
"""index: 6591, intensity: 9091.0, mobility: 1.080"""	0.985535	0.0011976	5.6014e-05	EEEAVWGDGSPEPSPRE	generic|sp_P01193_COLI_MOUSE|
"""index: 13027, intensity: 12218.0, mobility: 0.996"""	0.979728	0.0011976	5.86503e-05	LKPRTVATPLNQVANPNSAIFGGARPREEVVQKEQE	generic|tr_Q80U88_Q80U88_MOUSE__chr5_-1_134625358_134625459_ENSMUST00000202289__II_929730	|generic|tr_Q3V244_Q3V244_MOUSE__chr5_-1_134625358_134625459_ENSMUST00000202289__II_929730	|generic|tr_Q3TG58_Q3TG58_MOUSE__chr5_-1_134625358_134625459_ENSMUST00000202289__II_929730	|generic|tr_Q564E5_Q564E5_MOUSE__chr5_-1_134625358_134625459_ENSMUST00000202289__II_929730|
"""index: 12758, intensity: 3010.0, mobility: 0.891"""	0.97866	0.0011976	5.91484e-05	AQQESPPKNYLGVEEEKIMDHSHSDGLH	generic|sp_Q6P5F6_S39AA_MOUSE|
"""index: 21525, intensity: 5273.0, mobility: 0.924"""	0.978545	0.0011976	5.92025e-05	GPAPGPAVAPSVATEAPKMSNADFAKLLLRK	generic|II_934114_TX=10090	|generic|sp_Q9JLI8_SART3_MOUSE__chr5_-1_113743129_113743260_ENSMUST00000197041|
"""index: 1753, intensity: 3743.0, mobility: 0.960"""	0.977635	0.0011976	5.9631e-05	KSEPPESEAKPAPTEVKTVPNDATQTKENESKA	generic|tr_A0A0A6YY91_A0A0A6YY91_MOUSE__II_850562	|generic|sp_P13595_NCAM1_MOUSE	|generic|sp_P13595-2_NCAM1_MOUSE	|generic|tr_E9QB01_E9QB01_MOUSE	|generic|tr_A0A0A6YY47_A0A0A6YY47_MOUSE|
"""index: 16785, intensity: 16431.0, mobility: 1.135"""	0.970946	0.0011976	6.28752e-05	QSGFSLSGAQIDDNIPR	generic|sp_O08553_DPYL2_MOUSE|
"""index: 9101, intensity: 3900.0, mobility: 0.891"""	0.969943	0.0011976	6.33769e-05	PNVPNTQPAIMKPTEEHPAY	generic|tr_Q3TD71_Q3TD71_MOUSE	|generic|tr_Q3TSA8_Q3TSA8_MOUSE	|generic|tr_Q3TSA8_Q3TSA8_MOUSE	|generic|tr_Q9D577_Q9D577_MOUSE	|generic|tr_Q9D577_Q9D577_MOUSE	|generic|tr_D3YTP4_D3YTP4_MOUSE	|generic|tr_D3YTP4_D3YTP4_MOUSE	|generic|tr_Q3UY11_Q3UY11_MOUSE|
"""index: 17629, intensity: 4950.0, mobility: 0.833"""	0.966634	0.0011976	6.50598e-05	TDGFNLEDALKETSSVKQR	generic|sp_Q8BIF0_C99L2_MOUSE	|generic|sp_Q8BIF0-2_C99L2_MOUSE|
"""index: 20301, intensity: 5147.0, mobility: 0.866"""	0.959563	0.0011976	6.88074e-05	SQTPLVTLFKNAIIKNAHKKGQ	generic|sp_P01193_COLI_MOUSE|
"""index: 28860, intensity: 7713.0, mobility: 1.220"""	0.958413	0.0011976	6.9437e-05	SPQLATLADEVSASLAKQGL	generic|II_1128081_TX=10090	|generic|II_1128079_TX=10090	|generic|tr_A0A0A0MQC7_A0A0A0MQC7_MOUSE	|generic|tr_A2A5Y6_A2A5Y6_MOUSE	|generic|sp_P10637_TAU_MOUSE	|generic|sp_P10637-2_TAU_MOUSE	|generic|sp_P10637-4_TAU_MOUSE	|generic|tr_Q3UH19_Q3UH19_MOUSE	|generic|sp_P10637-6_TAU_MOUSE	|generic|tr_Q8C5K4_Q8C5K4_MOUSE	|generic|tr_Q547J4_Q547J4_MOUSE	|generic|tr_B1AQW2_B1AQW2_MOUSE	|generic|sp_TAU_HUMAN_|
"""index: 7251, intensity: 3851.0, mobility: 1.058"""	0.957001	0.0011976	7.02183e-05	AEEEAVWGDGSPEPSPR	generic|sp_P01193_COLI_MOUSE|
"""index: 28251, intensity: 5183.0, mobility: 0.970"""	0.95316	0.0011976	7.23876e-05	SSPETLISDLLMKESTENAPR	generic|sp_P57774_NPY_MOUSE__chr6_1_49823598_49829327_ENSMUST00000031843|
"""index: 2283, intensity: 72432.0, mobility: 0.861"""	0.952663	0.0011976	7.26731e-05	KNPLPSKETIEQEKQAGES	generic|sp_P20065_TYB4_MOUSE__chrX_-1_167207501_167208325_ENSMUST00000112175	|generic|tr_Q6ZWX2_Q6ZWX2_MOUSE__chrX_-1_167207501_167208325_ENSMUST00000112175|
"""index: 20478, intensity: 3475.0, mobility: 0.997"""	0.951133	0.0011976	7.35592e-05	LDFDPFKPDVAPAGSAAATHSPMSQ	generic|tr_C6EQG9_C6EQG9_MOUSE__chr13_1_19096037_19096096_ENSMUST00000200273__II_3475147	|generic|tr_A0A668KM31_A0A668KM31_MOUSE__chr13_1_19096037_19096096_ENSMUST00000200273__II_1109702	|generic|tr_A0A0G2JEG8_A0A0G2JEG8_MOUSE__chr13_1_19096037_19096096_ENSMUST00000200273__II_1109702	|generic|sp_Q7TQF7_AMPH_MOUSE__chr13_1_19096037_19096096_ENSMUST00000200273__II_1109702|
"""index: 29956, intensity: 2561.0, mobility: 1.246"""	0.947305	0.0011976	7.58235e-05	MITDVQLAIFANMLGVSLFLLVVLYHYVAVNNPKKQE	generic|sp_Q99LX8_OST4_MOUSE__chr5_-1_30907422_30907535_ENSMUST00000132034|
"""index: 5614, intensity: 11264.0, mobility: 1.072"""	0.946543	0.0011976	7.62827e-05	STAATSAAQNAFKGNQM	generic|tr_Q3TD71_Q3TD71_MOUSE	|generic|tr_Q3TSA8_Q3TSA8_MOUSE	|generic|tr_Q3UY11_Q3UY11_MOUSE|
"""index: 1682, intensity: 5227.0, mobility: 0.910"""	0.946348	0.0011976	7.64001e-05	KSEPPESEAKPAPTEVKTVPNDATQTKENESKA	generic|tr_A0A0A6YY91_A0A0A6YY91_MOUSE__II_850562	|generic|sp_P13595_NCAM1_MOUSE	|generic|sp_P13595-2_NCAM1_MOUSE	|generic|tr_E9QB01_E9QB01_MOUSE	|generic|tr_A0A0A6YY47_A0A0A6YY47_MOUSE|
"""index: 22986, intensity: 4720.0, mobility: 1.058"""	0.939456	0.0011976	8.06868e-05	YGGFMTSEKSQTPLVTLFKNAIIKNAHKKGQ	generic|sp_P01193_COLI_MOUSE|
"""index: 22417, intensity: 4283.0, mobility: 0.863"""	0.939185	0.0011976	8.08604e-05	SEKSQTPLVTLFKNAIIKNAH	generic|sp_P01193_COLI_MOUSE|
"""index: 24075, intensity: 4249.0, mobility: 0.926"""	0.931931	0.0011976	8.56423e-05	YGGFMTSEKSQTPLVTLFK	generic|sp_P01193_COLI_MOUSE|
"""index: 4189, intensity: 4531.0, mobility: 0.859"""	0.92822	0.0011976	8.81967e-05	MGTNRGASQAGMTGYGMPRQ	generic|sp_Q9WVA4_TAGL2_MOUSE|
"""index: 13520, intensity: 2714.0, mobility: 1.298"""	0.925805	0.0011976	8.99006e-05	GAMNQPQTQYSATPNYTYSNEM	generic|sp_Q9JKD3_SCAM5_MOUSE__chr9_-1_57443670_57443780_ENSMUST00000215208__II_3456302|
"""index: 25248, intensity: 2771.0, mobility: 1.246"""	0.925787	0.0011976	8.99128e-05	STMMEVFLQEKPPAVATSTA	generic|tr_A0A0H2UH17_A0A0H2UH17_MOUSE__chr3_-1_90020893_90021060_ENSMUST00000196568__II_979012	|generic|tr_Q8BJ53_Q8BJ53_MOUSE__chr3_-1_90020893_90021060_ENSMUST00000196568__II_979012	|generic|tr_Q812D5_Q812D5_MOUSE__chr3_-1_90020893_90021060_ENSMUST00000196568__II_979012	|generic|tr_A0A0G2JDV6_A0A0G2JDV6_MOUSE__chr3_-1_90020893_90021060_ENSMUST00000196568__II_979012	|generic|sp_Q80X50_UBP2L_MOUSE__chr3_-1_90020893_90021060_ENSMUST00000196568__II_979012	|generic|sp_Q80X50-2_UBP2L_MOUSE__chr3_-1_90020893_90021060_ENSMUST00000196568__II_979012	|generic|sp_Q80X50-3_UBP2L_MOUSE__chr3_-1_90020893_90021060_ENSMUST00000196568__II_979012	|generic|sp_Q80X50-4_UBP2L_MOUSE__chr3_-1_90020893_90021060_ENSMUST00000196568__II_979012	|generic|sp_Q80X50-5_UBP2L_MOUSE__chr3_-1_90020893_90021060_ENSMUST00000196568__II_979012	|generic|tr_Q812D4_Q812D4_MOUSE__chr3_-1_90020893_90021060_ENSMUST00000196568__II_979012	|generic|chr3_-1_90021206_90021490_ENSMUST00000196568|
"""index: 3509, intensity: 2677.0, mobility: 1.187"""	0.925372	0.0011976	9.0209e-05	AEPSTPSGPESGPTPASAEQNE	generic|sp_P28667_MRP_MOUSE|
"""index: 23843, intensity: 3350.0, mobility: 1.126"""	0.923604	0.0011976	9.1481e-05	ATVSAATTPATSVPFAATATANQIILK	generic|sp_Q8C181_MBNL2_MOUSE	|generic|sp_Q8C181-2_MBNL2_MOUSE	|generic|tr_A0A2K6EDM5_A0A2K6EDM5_MOUSE|
"""index: 18855, intensity: 5277.0, mobility: 1.018"""	0.922975	0.0011976	9.19383e-05	AQPPGATNMIGYMGQTAYQYPPPPPPPPPSRK	generic|tr_Q3U741_Q3U741_MOUSE__chr11_-1_106783954_106783992_ENSMUST00000133426	|generic|sp_Q501J6_DDX17_MOUSE__chr11_-1_106783954_106783992_ENSMUST00000133426	|generic|tr_Q3U6Y5_Q3U6Y5_MOUSE	|generic|tr_Q78W10_Q78W10_MOUSE	|generic|tr_Q8K392_Q8K392_MOUSE|
"""index: 4730, intensity: 6440.0, mobility: 0.883"""	0.914507	0.0011976	9.83163e-05	TSLGQETEEEPHVRVA	generic|sp_Q8BGK5_S35F1_MOUSE|
"""index: 13248, intensity: 3025.0, mobility: 1.292"""	0.913968	0.0011976	9.87369e-05	AMNQPQTQYSATPNYTYSNEM	generic|sp_Q9JKD3_SCAM5_MOUSE__chr9_-1_57443670_57443780_ENSMUST00000215208__II_3456302|
"""index: 23124, intensity: 10054.0, mobility: 0.924"""	0.911886	0.0011976	0.000100379	YGGFMTSEKSQTPLVTLFKNAIIKNAHKKGQ	generic|sp_P01193_COLI_MOUSE|
"""index: 20572, intensity: 4644.0, mobility: 1.329"""	0.911771	0.0011976	0.00010047	LSLETPVFPGNGDEQPLTENPR	generic|tr_A0A1W2P7R2_A0A1W2P7R2_MOUSE	|generic|sp_P01193_COLI_MOUSE|
"""index: 11633, intensity: 3591.0, mobility: 0.852"""	0.908015	0.0011976	0.000103504	APVSTGAGGGTVLAKMYPR	generic|sp_Q8R1I2_GRP_MOUSE	|generic|chr18_1_65873631_65873807_ENSMUST00000173530|
"""index: 10650, intensity: 4269.0, mobility: 0.861"""	0.902428	0.0011976	0.000108187	FSLGFDEPAEQPVRKNK	generic|sp_P97825_JUPI1_MOUSE__II_1124041	|generic|II_1124038_TX=10090|
"""index: 1762, intensity: 235211.0, mobility: 0.867"""	0.897129	0.0011976	0.000112825	TLPTKETIEQEKRSE	generic|tr_A6H6H4_A6H6H4_MOUSE|
"""index: 11744, intensity: 2619.0, mobility: 1.212"""	0.895859	0.0011976	0.000113966	NQPQTQYSATPNYTYSNEM	generic|sp_Q9JKD3_SCAM5_MOUSE__chr9_-1_57443670_57443780_ENSMUST00000215208__II_3456302|
"""index: 2344, intensity: 9829.0, mobility: 0.917"""	0.893749	0.0011976	0.000115886	LAGTRESVDSAKPRVY	generic|sp_P35455_NEU2_MOUSE|
"""index: 23301, intensity: 5544.0, mobility: 0.894"""	0.887902	0.0011976	0.00012138	MTSEKSQTPLVTLFKNAIIKNAH	generic|sp_P01193_COLI_MOUSE|
"""index: 16418, intensity: 4206.0, mobility: 1.060"""	0.885897	0.0011976	0.000123322	FSLSGAQIDDNIPR	generic|sp_O08553_DPYL2_MOUSE|
"""index: 21656, intensity: 8617.0, mobility: 0.942"""	0.883367	0.0011976	0.000125819	YGGFMTSEKSQTPLVTLFKNAIIKNAHKKGQ	generic|sp_P01193_COLI_MOUSE|
"""index: 20001, intensity: 5987.0, mobility: 1.189"""	0.882859	0.0011976	0.000126326	QVPNYTLTSSTLPQTGGSQQPPQPQQAYSQKALL	generic|sp_P70297_STAM1_MOUSE__chr2_1_14102418_14102489_ENSMUST00000193636__II_1014500	|generic|IP_1121602_TX=10090	|generic|tr_Q3UMC8_Q3UMC8_MOUSE__chr2_1_14102418_14102489_ENSMUST00000193636	|generic|tr_Q9CU37_Q9CU37_MOUSE	|generic|tr_Q3TPR2_Q3TPR2_MOUSE__chr2_1_14141735_14141881_ENSMUST00000193636|
"""index: 15694, intensity: 4055.0, mobility: 1.247"""	0.882725	0.0011976	0.00012646	LETPVFPGNGDEQPLTENPR	generic|tr_A0A1W2P7R2_A0A1W2P7R2_MOUSE	|generic|sp_P01193_COLI_MOUSE|
"""index: 25984, intensity: 3982.0, mobility: 0.973"""	0.877364	0.0011976	0.000131945	YGGFMTSEKSQTPLVTLFKNA	generic|sp_P01193_COLI_MOUSE|
"""index: 18346, intensity: 5785.0, mobility: 1.049"""	0.877333	0.0011976	0.000131978	AVVPLQAGDGEEGPAPQPHSPPSTKTPPANGAPPRVLQKLVEEDRIG	generic|sp_E9PUL5_PRRT2_MOUSE|
"""index: 1518, intensity: 17451.0, mobility: 0.905"""	0.876961	0.0011976	0.000132367	KTETQEKNTLPTKETIEQEKRSE	generic|tr_A6H6H4_A6H6H4_MOUSE|
"""index: 2401, intensity: 4050.0, mobility: 0.805"""	0.873635	0.0011976	0.000135901	IPVGSLKNEDTPNR	generic|sp_Q03517_SCG2_MOUSE	|generic|tr_Q4W8U9_Q4W8U9_MOUSE|
"""index: 2448, intensity: 23587.0, mobility: 0.794"""	0.87213	0.0011976	0.000137531	IPVGSLKNEDTPNR	generic|sp_Q03517_SCG2_MOUSE	|generic|tr_Q4W8U9_Q4W8U9_MOUSE|
"""index: 14550, intensity: 4963.0, mobility: 0.921"""	0.872072	0.0011976	0.000137594	PGPTQTLSPNGENNNDIIQDNGTIIPFRKHTVR	generic|sp_Q8R001_MARE2_MOUSE	|generic|sp_Q8R001_MARE2_MOUSE	|generic|tr_E9Q1B7_E9Q1B7_MOUSE__chr18_1_23853664_23853702_ENSMUST00000155708	|generic|tr_E9Q1B7_E9Q1B7_MOUSE__chr18_1_23853664_23853702_ENSMUST00000155708|
"""index: 17613, intensity: 4276.0, mobility: 0.956"""	0.870393	0.0011976	0.000139435	GHPVYIVQDGPPQSPPNIYYKV	generic|tr_Q543Q7_Q543Q7_MOUSE|
"""index: 14472, intensity: 5278.0, mobility: 1.023"""	0.869732	0.0011976	0.000140167	PGPTQTLSPNGENNNDIIQDNGTIIPFRKHTVR	generic|sp_Q8R001_MARE2_MOUSE	|generic|sp_Q8R001_MARE2_MOUSE	|generic|tr_E9Q1B7_E9Q1B7_MOUSE__chr18_1_23853664_23853702_ENSMUST00000155708	|generic|tr_E9Q1B7_E9Q1B7_MOUSE__chr18_1_23853664_23853702_ENSMUST00000155708|
"""index: 7667, intensity: 4493.0, mobility: 1.125"""	0.866879	0.0011976	0.000143372	AEEEAVWGDGSPEPSPREG	generic|sp_P01193_COLI_MOUSE|
"""index: 18591, intensity: 4056.0, mobility: 0.994"""	0.866842	0.0011976	0.000143413	DTDGFNLEDALKETSSVKQR	generic|sp_Q8BIF0_C99L2_MOUSE	|generic|sp_Q8BIF0-2_C99L2_MOUSE|
"""index: 2260, intensity: 3619.0, mobility: 0.861"""	0.865848	0.0011976	0.000144547	KNPLPSKETIEQEKQAGES	generic|sp_P20065_TYB4_MOUSE__chrX_-1_167207501_167208325_ENSMUST00000112175	|generic|tr_Q6ZWX2_Q6ZWX2_MOUSE__chrX_-1_167207501_167208325_ENSMUST00000112175|
"""index: 11794, intensity: 4076.0, mobility: 1.218"""	0.865552	0.0011976	0.000144886	AANAASTAATSAAQNAFKGNQM	generic|tr_Q3TD71_Q3TD71_MOUSE	|generic|tr_Q3TSA8_Q3TSA8_MOUSE	|generic|tr_Q3UY11_Q3UY11_MOUSE|
"""index: 7923, intensity: 2940.0, mobility: 1.176"""	0.864185	0.0011976	0.000146463	PAPAAPAAAEPQAEAPAAAASSEQSVAVKE	generic|sp_Q91XV3_BASP1_MOUSE|
"""index: 4328, intensity: 23175.0, mobility: 0.826"""	0.85502	0.0011976	0.000157491	TPPPPYEQVVKDK	generic|sp_Q8R1C3_VOPP1_MOUSE__chr6_-1_57774707_57774748_ENSMUST00000204878|
"""index: 3485, intensity: 312542.0, mobility: 0.796"""	0.854312	0.0011976	0.000158377	TLPTKETIEQEKRSEIS	generic|tr_A6H6H4_A6H6H4_MOUSE|
"""index: 3403, intensity: 78125.0, mobility: 0.794"""	0.854085	0.0011976	0.000158661	TLPTKETIEQEKRSEIS	generic|tr_A6H6H4_A6H6H4_MOUSE|
"""index: 16621, intensity: 4022.0, mobility: 1.132"""	0.853653	0.0011976	0.000159206	QSGFSLSGAQIDDNIPR	generic|sp_O08553_DPYL2_MOUSE|
"""index: 5037, intensity: 8660.0, mobility: 0.863"""	0.852917	0.0011976	0.000160136	RAEEEAVWGDGSPEPSPRE	generic|sp_P01193_COLI_MOUSE|
"""index: 13460, intensity: 5971.0, mobility: 0.936"""	0.850946	0.0011976	0.000162655	TLHPYNTFAAGFNSTGLPHSHSTTRV	generic|tr_A0A5S9EES2_A0A5S9EES2_MOUSE	|generic|tr_A2AGI2_A2AGI2_MOUSE	|generic|tr_B2RWZ9_B2RWZ9_MOUSE	|generic|tr_Q69ZI4_Q69ZI4_MOUSE	|generic|tr_A0A5S9EER5_A0A5S9EER5_MOUSE	|generic|tr_A2AGI3_A2AGI3_MOUSE	|generic|sp_Q8BYM5_NLGN3_MOUSE|
"""index: 21606, intensity: 3570.0, mobility: 1.038"""	0.849066	0.0011976	0.000165096	GPAPGPAVAPSVATEAPKMSNADFAKLLLRK	generic|II_934114_TX=10090	|generic|sp_Q9JLI8_SART3_MOUSE__chr5_-1_113743129_113743260_ENSMUST00000197041|
"""index: 4517, intensity: 27385.0, mobility: 0.810"""	0.848421	0.0011976	0.000165941	IPVGSLKNEDTPNRQY	generic|sp_Q03517_SCG2_MOUSE	|generic|tr_Q4W8U9_Q4W8U9_MOUSE|
"""index: 4113, intensity: 16412.0, mobility: 0.862"""	0.845766	0.0011976	0.000169468	SQIDDHVPKRASARILAPPGGRSSG	generic|sp_Q9EQF6_DPYL5_MOUSE__chr5_1_30791522_30791638_ENSMUST00000198503__II_944569|
"""index: 13705, intensity: 4659.0, mobility: 0.990"""	0.845521	0.0011976	0.000169798	GQPASGGGGGYGPQGDYGQQGYGQQGAPTSF	generic|sp_Q62277_SYPH_MOUSE|
"""index: 8641, intensity: 6801.0, mobility: 0.859"""	0.844262	0.0011976	0.000171499	KNPLPSKETIEQEKQAGES	generic|sp_P20065_TYB4_MOUSE__chrX_-1_167207501_167208325_ENSMUST00000112175	|generic|tr_Q6ZWX2_Q6ZWX2_MOUSE__chrX_-1_167207501_167208325_ENSMUST00000112175|
"""index: 18961, intensity: 4203.0, mobility: 1.083"""	0.843116	0.0011976	0.000173063	TVQTAAANAASTAATSAAQNAFKGNQM	generic|tr_Q3TD71_Q3TD71_MOUSE	|generic|tr_Q3TSA8_Q3TSA8_MOUSE	|generic|tr_Q3UY11_Q3UY11_MOUSE|
"""index: 17788, intensity: 8579.0, mobility: 0.924"""	0.837705	0.0011976	0.000180642	GHPVYIVQDGPPQSPPNIYYKV	generic|tr_Q543Q7_Q543Q7_MOUSE|
"""index: 23122, intensity: 19005.0, mobility: 1.058"""	0.835708	0.0011976	0.000183522	YGGFMTSEKSQTPLVTLFKNAIIKNAHKKGQ	generic|sp_P01193_COLI_MOUSE|
"""index: 23438, intensity: 5205.0, mobility: 1.039"""	0.834239	0.0011976	0.000185669	YGGFMTSEKSQTPLVTLFKNAIIKNAHKK	generic|sp_P01193_COLI_MOUSE|
"""index: 27325, intensity: 4253.0, mobility: 0.981"""	0.832835	0.0011976	0.000187745	YGGFMTSEKSQTPLVTLFKNAIIKNAH	generic|sp_P01193_COLI_MOUSE|
"""index: 3371, intensity: 22387.0, mobility: 0.933"""	0.831871	0.0011976	0.000189185	TLPTKETIEQEKRSEIS	generic|tr_A6H6H4_A6H6H4_MOUSE|
"""index: 6950, intensity: 5764.0, mobility: 1.054"""	0.83105	0.0011976	0.000190419	AEEEAVWGDGSPEPSPRE	generic|sp_P01193_COLI_MOUSE|
"""index: 140, intensity: 2836.0, mobility: 0.986"""	0.830963	0.0011976	0.00019055	TVMENFVAFVDK	generic|sp_ALBU_BOVIN_|
"""index: 3601, intensity: 22023.0, mobility: 0.777"""	0.829344	0.0011976	0.00019301	TLPTKETIEQEKRSEIS	generic|tr_A6H6H4_A6H6H4_MOUSE|
"""index: 3432, intensity: 79859.0, mobility: 0.873"""	0.829225	0.0011976	0.000193191	TLPTKETIEQEKRSEIS	generic|tr_A6H6H4_A6H6H4_MOUSE|
"""index: 4367, intensity: 44299.0, mobility: 0.827"""	0.828839	0.0011976	0.000193783	TPPPPYEQVVKDK	generic|sp_Q8R1C3_VOPP1_MOUSE__chr6_-1_57774707_57774748_ENSMUST00000204878|
"""index: 3812, intensity: 33345.0, mobility: 0.926"""	0.826241	0.0011976	0.000197811	TLPTKETIEQEKRSEIS	generic|tr_A6H6H4_A6H6H4_MOUSE|
"""index: 3413, intensity: 6335.0, mobility: 0.812"""	0.821916	0.0011976	0.000204706	TLPTKETIEQEKRSEIS	generic|tr_A6H6H4_A6H6H4_MOUSE|
"""index: 3592, intensity: 6882.0, mobility: 0.919"""	0.820233	0.0011976	0.000207452	TLPTKETIEQEKRSEIS	generic|tr_A6H6H4_A6H6H4_MOUSE|
"""index: 1944, intensity: 66619.0, mobility: 0.864"""	0.81995	0.0011976	0.000207918	TLPTKETIEQEKRSE	generic|tr_A6H6H4_A6H6H4_MOUSE|
"""index: 20534, intensity: 8914.0, mobility: 0.995"""	0.816649	0.0011976	0.000213426	LDFDPFKPDVAPAGSAAATHSPMSQ	generic|tr_C6EQG9_C6EQG9_MOUSE__chr13_1_19096037_19096096_ENSMUST00000200273__II_3475147	|generic|tr_A0A668KM31_A0A668KM31_MOUSE__chr13_1_19096037_19096096_ENSMUST00000200273__II_1109702	|generic|tr_A0A0G2JEG8_A0A0G2JEG8_MOUSE__chr13_1_19096037_19096096_ENSMUST00000200273__II_1109702	|generic|sp_Q7TQF7_AMPH_MOUSE__chr13_1_19096037_19096096_ENSMUST00000200273__II_1109702|
"""index: 21661, intensity: 5137.0, mobility: 1.019"""	0.815685	0.0011976	0.000215062	AAPQAENGPAPGPAVAPSVATEAPKMSNADFAKLLLRK	generic|II_934114_TX=10090	|generic|sp_Q9JLI8_SART3_MOUSE__chr5_-1_113743129_113743260_ENSMUST00000197041|
"""index: 13556, intensity: 8950.0, mobility: 0.938"""	0.814157	0.0011976	0.00021768	APPGRPDVFPPPLSSEHNGQVAEDAVSRPKDDGVPEVRAA	generic|tr_A0A087WQ93_A0A087WQ93_MOUSE	|generic|sp_Q0VGU4_VGF_MOUSE|
"""index: 11795, intensity: 6963.0, mobility: 0.938"""	0.812666	0.0011976	0.000220267	AANAASTAATSAAQNAFKGNQM	generic|tr_Q3TD71_Q3TD71_MOUSE	|generic|tr_Q3TSA8_Q3TSA8_MOUSE	|generic|tr_Q3UY11_Q3UY11_MOUSE|
"""index: 21967, intensity: 5420.0, mobility: 0.932"""	0.812389	0.0011976	0.000220751	QGAFLPTELSLPHPDTQIHAE	generic|tr_I7HFI3_I7HFI3_MOUSE__chr9_1_32247112_32247219_ENSMUST00000174730__II_855045	|generic|sp_Q811P8_RHG32_MOUSE__chr9_1_32247112_32247219_ENSMUST00000174730__II_855045	|generic|sp_Q811P8-2_RHG32_MOUSE__chr9_1_32247112_32247219_ENSMUST00000174730__II_855045	|generic|tr_Q3US80_Q3US80_MOUSE|
"""index: 16118, intensity: 5211.0, mobility: 0.984"""	0.81132	0.0011976	0.000222627	PGPTQTLSPNGENNNDIIQDNGTIIPFRKHT	generic|sp_Q8R001_MARE2_MOUSE	|generic|sp_Q8R001_MARE2_MOUSE	|generic|tr_E9Q1B7_E9Q1B7_MOUSE__chr18_1_23853664_23853702_ENSMUST00000155708	|generic|tr_E9Q1B7_E9Q1B7_MOUSE__chr18_1_23853664_23853702_ENSMUST00000155708|
"""index: 23076, intensity: 3529.0, mobility: 1.076"""	0.806871	0.0011976	0.000230613	RPASPPSVPGGSQQGTPEEAAEALLTESVRSQTH	generic|tr_A0A087WQ93_A0A087WQ93_MOUSE	|generic|sp_Q0VGU4_VGF_MOUSE|
"""index: 3142, intensity: 27614.0, mobility: 0.933"""	0.806309	0.0011976	0.000231642	LVQLAGTRESVDSAKPR	generic|sp_P35455_NEU2_MOUSE|
"""index: 17040, intensity: 3951.0, mobility: 1.108"""	0.805575	0.0011976	0.000232992	QSGFSLSGAQIDDNIPR	generic|sp_O08553_DPYL2_MOUSE|
"""index: 16632, intensity: 6850.0, mobility: 1.113"""	0.803951	0.0011976	0.000236009	QSGFSLSGAQIDDNIPR	generic|sp_O08553_DPYL2_MOUSE|
"""index: 28293, intensity: 251205.0, mobility: 1.045"""	0.802818	0.0011976	0.000238136	TLAEDVTAALAKQGL	generic|sp_P20357_MTAP2_MOUSE__chr1_1_66438885_66439007_ENSMUST00000172486	|generic|tr_Q80ZL4_Q80ZL4_MOUSE__chr1_1_66438885_66439007_ENSMUST00000172486	|generic|tr_Q3TLQ0_Q3TLQ0_MOUSE__chr1_1_66438885_66439007_ENSMUST00000172486	|generic|tr_Q80X35_Q80X35_MOUSE__chr1_1_66438885_66439007_ENSMUST00000172486	|generic|tr_B2KGT5_B2KGT5_MOUSE__chr1_1_66438885_66439007_ENSMUST00000172486	|generic|tr_A0A668KLC6_A0A668KLC6_MOUSE__chr1_1_66438885_66439007_ENSMUST00000172486|
"""index: 24461, intensity: 519490.0, mobility: 1.046"""	0.802466	0.0011976	0.000238801	TLADEVSASLAKQGL	generic|II_1128081_TX=10090	|generic|II_1128079_TX=10090	|generic|tr_A0A0A0MQC7_A0A0A0MQC7_MOUSE	|generic|tr_A2A5Y6_A2A5Y6_MOUSE	|generic|sp_P10637_TAU_MOUSE	|generic|sp_P10637-2_TAU_MOUSE	|generic|sp_P10637-4_TAU_MOUSE	|generic|tr_Q3UH19_Q3UH19_MOUSE	|generic|sp_P10637-6_TAU_MOUSE	|generic|tr_Q8C5K4_Q8C5K4_MOUSE	|generic|tr_Q547J4_Q547J4_MOUSE	|generic|tr_B1AQW2_B1AQW2_MOUSE	|generic|sp_TAU_HUMAN_|
"""index: 2900, intensity: 4242.0, mobility: 0.804"""	0.799982	0.0011976	0.000243545	AGFNSTGLPHSHSTTRV	generic|tr_A0A5S9EES2_A0A5S9EES2_MOUSE	|generic|tr_A2AGI2_A2AGI2_MOUSE	|generic|tr_B2RWZ9_B2RWZ9_MOUSE	|generic|tr_Q69ZI4_Q69ZI4_MOUSE	|generic|tr_A0A5S9EER5_A0A5S9EER5_MOUSE	|generic|tr_A2AGI3_A2AGI3_MOUSE	|generic|sp_Q8BYM5_NLGN3_MOUSE|
"""index: 14468, intensity: 15662.0, mobility: 0.883"""	0.797196	0.0011976	0.00024898	PGPTQTLSPNGENNNDIIQDNGTIIPFRKHTVR	generic|sp_Q8R001_MARE2_MOUSE	|generic|sp_Q8R001_MARE2_MOUSE	|generic|tr_E9Q1B7_E9Q1B7_MOUSE__chr18_1_23853664_23853702_ENSMUST00000155708	|generic|tr_E9Q1B7_E9Q1B7_MOUSE__chr18_1_23853664_23853702_ENSMUST00000155708|
"""index: 25813, intensity: 2868.0, mobility: 0.825"""	0.796201	0.0011976	0.000250949	SQTPLVTLFKNAIIKNAH	generic|sp_P01193_COLI_MOUSE|
"""index: 11317, intensity: 4167.0, mobility: 0.805"""	0.795943	0.0011976	0.000251463	RHPEYAVSVLLR	generic|sp_ALBU_BOVIN_|
"""index: 22642, intensity: 12006.0, mobility: 1.141"""	0.793223	0.0011976	0.00025694	SLSAASAPLVETSTPLRL	generic|sp_Q9QXV0_PCS1N_MOUSE|
"""index: 11731, intensity: 4493.0, mobility: 1.215"""	0.793063	0.0011976	0.000257266	AANAASTAATSAAQNAFKGNQM	generic|tr_Q3TD71_Q3TD71_MOUSE	|generic|tr_Q3TSA8_Q3TSA8_MOUSE	|generic|tr_Q3UY11_Q3UY11_MOUSE|
"""index: 12894, intensity: 4952.0, mobility: 1.010"""	0.792883	0.0011976	0.000257632	LKPRTVATPLNQVANPNSAIFGGARPREEVVQKEQE	generic|tr_Q80U88_Q80U88_MOUSE__chr5_-1_134625358_134625459_ENSMUST00000202289__II_929730	|generic|tr_Q3V244_Q3V244_MOUSE__chr5_-1_134625358_134625459_ENSMUST00000202289__II_929730	|generic|tr_Q3TG58_Q3TG58_MOUSE__chr5_-1_134625358_134625459_ENSMUST00000202289__II_929730	|generic|tr_Q564E5_Q564E5_MOUSE__chr5_-1_134625358_134625459_ENSMUST00000202289__II_929730|
"""index: 3699, intensity: 30744.0, mobility: 0.793"""	0.792507	0.0011976	0.000258401	TLPTKETIEQEKRSEIS	generic|tr_A6H6H4_A6H6H4_MOUSE|
"""index: 20250, intensity: 20423.0, mobility: 1.022"""	0.792141	0.0011976	0.00025915	LGEYGFQNALIVR	generic|sp_ALBU_BOVIN_|
"""index: 14528, intensity: 26885.0, mobility: 1.018"""	0.791578	0.0011976	0.00026031	PGPTQTLSPNGENNNDIIQDNGTIIPFRKHTVR	generic|sp_Q8R001_MARE2_MOUSE	|generic|sp_Q8R001_MARE2_MOUSE	|generic|tr_E9Q1B7_E9Q1B7_MOUSE__chr18_1_23853664_23853702_ENSMUST00000155708	|generic|tr_E9Q1B7_E9Q1B7_MOUSE__chr18_1_23853664_23853702_ENSMUST00000155708|
"""index: 20607, intensity: 3484.0, mobility: 1.285"""	0.78783	0.0011976	0.000268152	LSLETPVFPGNGDEQPLTENPR	generic|tr_A0A1W2P7R2_A0A1W2P7R2_MOUSE	|generic|sp_P01193_COLI_MOUSE|
"""index: 4376, intensity: 4601.0, mobility: 0.810"""	0.787454	0.0011976	0.000268953	TPPPPYEQVVKDK	generic|sp_Q8R1C3_VOPP1_MOUSE__chr6_-1_57774707_57774748_ENSMUST00000204878|
"""index: 16561, intensity: 137351.0, mobility: 1.067"""	0.787331	0.0011976	0.000269214	AVPVMIPAQSKDGSIV	generic|sp_P97792_CXAR_MOUSE__chr16_1_78334866_78334964_ENSMUST00000231251|
"""index: 15642, intensity: 4067.0, mobility: 0.930"""	0.785782	0.0011976	0.000272537	LETPVFPGNGDEQPLTENPR	generic|tr_A0A1W2P7R2_A0A1W2P7R2_MOUSE	|generic|sp_P01193_COLI_MOUSE|
"""index: 5310, intensity: 18776.0, mobility: 1.003"""	0.785016	0.0011976	0.000274196	EAVWGDGSPEPSPRE	generic|sp_P01193_COLI_MOUSE|
"""index: 4777, intensity: 83868.0, mobility: 0.986"""	0.785012	0.0011976	0.000274206	AVWGDGSPEPSPRE	generic|sp_P01193_COLI_MOUSE|
"""index: 14394, intensity: 3486.0, mobility: 1.129"""	0.78283	0.0011976	0.000278986	IVQDGPPQSPPNIYYKV	generic|tr_Q543Q7_Q543Q7_MOUSE|
"""index: 3865, intensity: 70664.0, mobility: 0.916"""	0.781517	0.0011976	0.000281901	TLPTKETIEQEKRSEIS	generic|tr_A6H6H4_A6H6H4_MOUSE|
"""index: 3068, intensity: 2590.0, mobility: 0.805"""	0.780249	0.0011976	0.000284746	AGFNSTGLPHSHSTTRV	generic|tr_A0A5S9EES2_A0A5S9EES2_MOUSE	|generic|tr_A2AGI2_A2AGI2_MOUSE	|generic|tr_B2RWZ9_B2RWZ9_MOUSE	|generic|tr_Q69ZI4_Q69ZI4_MOUSE	|generic|tr_A0A5S9EER5_A0A5S9EER5_MOUSE	|generic|tr_A2AGI3_A2AGI3_MOUSE	|generic|sp_Q8BYM5_NLGN3_MOUSE|
"""index: 17533, intensity: 4345.0, mobility: 0.933"""	0.780047	0.0011976	0.000285203	HPVYIVQDGPPQSPPNIYYKV	generic|tr_Q543Q7_Q543Q7_MOUSE|
"""index: 20642, intensity: 7646.0, mobility: 1.026"""	0.777363	0.0011976	0.000291331	LGEYGFQNALIVR	generic|sp_ALBU_BOVIN_|
"""index: 19810, intensity: 5205.0, mobility: 0.995"""	0.776723	0.0011976	0.000292812	QASGLGSSQLIDTHLLQARANLTQ	generic|tr_S4R209_S4R209_MOUSE__II_1027838	|generic|tr_S4R2L9_S4R2L9_MOUSE__chr1_-1_162673402_162673536_ENSMUST00000182149__II_1027843	|generic|tr_S4R294_S4R294_MOUSE__chr1_-1_162723106_162723174_ENSMUST00000182288__II_1027809	|generic|sp_Q3TLH4_PRC2C_MOUSE__chr1_-1_162723106_162723174_ENSMUST00000182288__II_1027809	|generic|sp_Q3TLH4-5_PRC2C_MOUSE__chr1_-1_162723106_162723174_ENSMUST00000182288__II_1027809	|generic|tr_S4R2J9_S4R2J9_MOUSE__chr1_-1_162723106_162723174_ENSMUST00000182288	|generic|tr_A0A0A0MQ79_A0A0A0MQ79_MOUSE__chr1_-1_162723106_162723174_ENSMUST00000182288|
"""index: 7356, intensity: 127346.0, mobility: 0.919"""	0.771297	0.0011976	0.000305671	QVANPNSAIFGGARPREEVVQKEQE	generic|tr_Q80U88_Q80U88_MOUSE__chr5_-1_134625358_134625459_ENSMUST00000202289__II_929730	|generic|tr_Q3V244_Q3V244_MOUSE__chr5_-1_134625358_134625459_ENSMUST00000202289__II_929730	|generic|tr_Q3TG58_Q3TG58_MOUSE__chr5_-1_134625358_134625459_ENSMUST00000202289__II_929730	|generic|tr_Q564E5_Q564E5_MOUSE__chr5_-1_134625358_134625459_ENSMUST00000202289__II_929730|
"""index: 24091, intensity: 5602.0, mobility: 0.927"""	0.769502	0.0011976	0.000310046	YGGFMTSEKSQTPLVTLFK	generic|sp_P01193_COLI_MOUSE|
"""index: 28348, intensity: 11488.0, mobility: 0.915"""	0.768586	0.0011976	0.000312305	EQEELENYIEHVLLHRP	generic|sp_Q0VGU4_VGF_MOUSE|
"""index: 26380, intensity: 4342.0, mobility: 1.069"""	0.76699	0.0011976	0.000316278	ATLADEVSASLAKQGL	generic|II_1128081_TX=10090	|generic|II_1128079_TX=10090	|generic|tr_A0A0A0MQC7_A0A0A0MQC7_MOUSE	|generic|tr_A2A5Y6_A2A5Y6_MOUSE	|generic|sp_P10637_TAU_MOUSE	|generic|sp_P10637-2_TAU_MOUSE	|generic|sp_P10637-4_TAU_MOUSE	|generic|tr_Q3UH19_Q3UH19_MOUSE	|generic|sp_P10637-6_TAU_MOUSE	|generic|tr_Q8C5K4_Q8C5K4_MOUSE	|generic|tr_Q547J4_Q547J4_MOUSE	|generic|tr_B1AQW2_B1AQW2_MOUSE	|generic|sp_TAU_HUMAN_|
"""index: 18411, intensity: 5765.0, mobility: 1.044"""	0.766968	0.0011976	0.000316332	AVVPLQAGDGEEGPAPQPHSPPSTKTPPANGAPPRVLQKLVEEDRIG	generic|sp_E9PUL5_PRRT2_MOUSE|
"""index: 7670, intensity: 5237.0, mobility: 0.919"""	0.765508	0.0011976	0.000320011	TYAPVISAEKAYHEQ	generic|tr_Q99KA2_Q99KA2_MOUSE__IP_3506393	|generic|tr_A0A0A0MQA5_A0A0A0MQA5_MOUSE__chr1_-1_75215622_75215885_ENSMUST00000188593__IP_3506393	|generic|sp_P05213_TBA1B_MOUSE__IP_3506392	|generic|tr_Q52L87_Q52L87_MOUSE__IP_3506392	|generic|sp_P68368_TBA4A_MOUSE__chr1_-1_75215622_75215885_ENSMUST00000188593__IP_3506393	|generic|tr_Q3TIZ0_Q3TIZ0_MOUSE__IP_3506393	|generic|sp_P68369_TBA1A_MOUSE__IP_3506392	|generic|IP_988840_TX=10090	|generic|IP_1052575_TX=10090	|generic|IP_3456589_TX=10090	|generic|IP_3502747_TX=10090	|generic|tr_Q9D9Y2_Q9D9Y2_MOUSE	|generic|sp_P05214_TBA3_MOUSE|
"""index: 24369, intensity: 108805.0, mobility: 1.045"""	0.765063	0.0011976	0.000321143	TLADEVSASLAKQGL	generic|II_1128081_TX=10090	|generic|II_1128079_TX=10090	|generic|tr_A0A0A0MQC7_A0A0A0MQC7_MOUSE	|generic|tr_A2A5Y6_A2A5Y6_MOUSE	|generic|sp_P10637_TAU_MOUSE	|generic|sp_P10637-2_TAU_MOUSE	|generic|sp_P10637-4_TAU_MOUSE	|generic|tr_Q3UH19_Q3UH19_MOUSE	|generic|sp_P10637-6_TAU_MOUSE	|generic|tr_Q8C5K4_Q8C5K4_MOUSE	|generic|tr_Q547J4_Q547J4_MOUSE	|generic|tr_B1AQW2_B1AQW2_MOUSE	|generic|sp_TAU_HUMAN_|
"""index: 19622, intensity: 55850.0, mobility: 1.055"""	0.762393	0.0011976	0.000328005	AAAPMIGYPMPTGYSQ	generic|tr_Q921Y3_Q921Y3_MOUSE__chr11_-1_106781850_106782137_ENSMUST00000133426__II_1125049	|generic|tr_Q9CSD9_Q9CSD9_MOUSE__chr11_-1_106783954_106783992_ENSMUST00000133426__II_1125049	|generic|tr_Q3V0Z8_Q3V0Z8_MOUSE__chr11_-1_106784876_106784983_ENSMUST00000133426__II_1125049	|generic|tr_A1L333_A1L333_MOUSE__chr11_-1_106784876_106784983_ENSMUST00000133426__II_1125049	|generic|tr_Q3UXW3_Q3UXW3_MOUSE__chr11_-1_106784876_106784983_ENSMUST00000133426__II_1125049	|generic|tr_Q5U222_Q5U222_MOUSE__chr11_-1_106784876_106784983_ENSMUST00000133426__II_1125049	|generic|tr_Q8BTS0_Q8BTS0_MOUSE__chr11_-1_106784876_106784983_ENSMUST00000133426__II_1125049|
"""index: 19921, intensity: 10932.0, mobility: 1.016"""	0.761841	0.0011976	0.000329443	VSGDYGHPVYIVQDGPPQSPPNIYYKV	generic|tr_Q543Q7_Q543Q7_MOUSE|
"""index: 20918, intensity: 7208.0, mobility: 0.969"""	0.761818	0.0011976	0.000329504	APNLSRMGAVPVMIPAQSKDGSIV	generic|sp_P97792_CXAR_MOUSE__chr16_1_78334866_78334964_ENSMUST00000231251|
"""index: 16897, intensity: 6689.0, mobility: 0.840"""	0.758489	0.0011976	0.000338308	TELGSGDKVLALAGFDVEKAKK	generic|sp_Q8K3C3_LZIC_MOUSE|
"""index: 6617, intensity: 13443.0, mobility: 1.119"""	0.757792	0.0011976	0.00034018	EEEAVWGDGSPEPSPRE	generic|sp_P01193_COLI_MOUSE|
"""index: 25962, intensity: 4458.0, mobility: 0.956"""	0.757164	0.0011976	0.000341876	YGGFMTSEKSQTPLVTLFKNA	generic|sp_P01193_COLI_MOUSE|
"""index: 3630, intensity: 463968.0, mobility: 0.912"""	0.756985	0.0011976	0.000342362	TLPTKETIEQEKRSEIS	generic|tr_A6H6H4_A6H6H4_MOUSE|
"""index: 20003, intensity: 6060.0, mobility: 1.034"""	0.756656	0.0011976	0.000343253	VSGDYGHPVYIVQDGPPQSPPNIYYKV	generic|tr_Q543Q7_Q543Q7_MOUSE|
"""index: 19458, intensity: 5703.0, mobility: 1.010"""	0.755981	0.0011976	0.000345094	SVVPSPKVSDTVVEPYNATLSVHQL	generic|sp_P68372_TBB4B_MOUSE__IP_840323	|generic|tr_Q9DCR1_Q9DCR1_MOUSE__IP_840323	|generic|tr_Q9CVR0_Q9CVR0_MOUSE__IP_840323	|generic|sp_Q9D6F9_TBB4A_MOUSE__IP_840323	|generic|sp_P99024_TBB5_MOUSE__chr17_-1_35836571_35838041_ENSMUST00000134978|
"""index: 26265, intensity: 5531.0, mobility: 1.058"""	0.75585	0.0011976	0.000345453	TLADEVSASLAKQGL	generic|II_1128081_TX=10090	|generic|II_1128079_TX=10090	|generic|tr_A0A0A0MQC7_A0A0A0MQC7_MOUSE	|generic|tr_A2A5Y6_A2A5Y6_MOUSE	|generic|sp_P10637_TAU_MOUSE	|generic|sp_P10637-2_TAU_MOUSE	|generic|sp_P10637-4_TAU_MOUSE	|generic|tr_Q3UH19_Q3UH19_MOUSE	|generic|sp_P10637-6_TAU_MOUSE	|generic|tr_Q8C5K4_Q8C5K4_MOUSE	|generic|tr_Q547J4_Q547J4_MOUSE	|generic|tr_B1AQW2_B1AQW2_MOUSE	|generic|sp_TAU_HUMAN_|
"""index: 2094, intensity: 11944.0, mobility: 0.866"""	0.754685	0.0011976	0.000348655	TLPTKETIEQEKRSE	generic|tr_A6H6H4_A6H6H4_MOUSE|
"""index: 14624, intensity: 4697.0, mobility: 1.089"""	0.750433	0.0011976	0.000360596	GASQAGMTGYGMPRQIM	generic|tr_Q9D6K2_Q9D6K2_MOUSE	|generic|sp_Q9R1Q8_TAGL3_MOUSE|
"""index: 6926, intensity: 7734.0, mobility: 1.105"""	0.75039	0.0011976	0.00036072	EEEAVWGDGSPEPSPRE	generic|sp_P01193_COLI_MOUSE|
"""index: 16233, intensity: 10743.0, mobility: 0.965"""	0.748923	0.0011976	0.000364937	PGPTQTLSPNGENNNDIIQDNGTIIPFRKHT	generic|sp_Q8R001_MARE2_MOUSE	|generic|sp_Q8R001_MARE2_MOUSE	|generic|tr_E9Q1B7_E9Q1B7_MOUSE__chr18_1_23853664_23853702_ENSMUST00000155708	|generic|tr_E9Q1B7_E9Q1B7_MOUSE__chr18_1_23853664_23853702_ENSMUST00000155708|
"""index: 6886, intensity: 4272.0, mobility: 0.804"""	0.747159	0.0011976	0.000370071	ATPASAQTAAKREIYL	generic|tr_Q2TJI9_Q2TJI9_MOUSE__chr18_-1_38189545_38189796_ENSMUST00000160721__II_1060469	|generic|tr_F7BJK1_F7BJK1_MOUSE__chr18_-1_38189545_38189796_ENSMUST00000160721__II_1060474	|generic|tr_Q2TJI7_Q2TJI7_MOUSE|
"""index: 13265, intensity: 3048.0, mobility: 1.290"""	0.746	0.0011976	0.000373484	AMNQPQTQYSATPNYTYSNEM	generic|sp_Q9JKD3_SCAM5_MOUSE__chr9_-1_57443670_57443780_ENSMUST00000215208__II_3456302|
"""index: 11652, intensity: 6757.0, mobility: 0.917"""	0.745089	0.0011976	0.000376187	EHPGAPPQPPAPLQPALAPPSR	generic|sp_Q7TSJ2_MAP6_MOUSE__chr7_1_99336781_99337002_ENSMUST00000122101__II_884487	|generic|sp_Q7TSJ2-2_MAP6_MOUSE__chr7_1_99269285_99269317_ENSMUST00000208978__II_884487	|generic|tr_D3Z6W1_D3Z6W1_MOUSE__chr7_1_99269285_99269317_ENSMUST00000208978__II_884487|
"""index: 23302, intensity: 4030.0, mobility: 1.242"""	0.744469	0.0011976	0.000378039	AYPATAAAAPMIGYPMPTGYSQ	generic|tr_Q921Y3_Q921Y3_MOUSE__chr11_-1_106781850_106782137_ENSMUST00000133426__II_1125049	|generic|tr_Q9CSD9_Q9CSD9_MOUSE__chr11_-1_106783954_106783992_ENSMUST00000133426__II_1125049	|generic|tr_Q3V0Z8_Q3V0Z8_MOUSE__chr11_-1_106784876_106784983_ENSMUST00000133426__II_1125049	|generic|tr_A1L333_A1L333_MOUSE__chr11_-1_106784876_106784983_ENSMUST00000133426__II_1125049	|generic|tr_Q3UXW3_Q3UXW3_MOUSE__chr11_-1_106784876_106784983_ENSMUST00000133426__II_1125049	|generic|tr_Q5U222_Q5U222_MOUSE__chr11_-1_106784876_106784983_ENSMUST00000133426__II_1125049	|generic|tr_Q8BTS0_Q8BTS0_MOUSE__chr11_-1_106784876_106784983_ENSMUST00000133426__II_1125049|
"""index: 2837, intensity: 3520.0, mobility: 0.925"""	0.744162	0.0011976	0.00037896	TQEKNPLPSKETIEQEKQAGES	generic|sp_P20065_TYB4_MOUSE__chrX_-1_167207501_167208325_ENSMUST00000112175	|generic|tr_Q6ZWX2_Q6ZWX2_MOUSE__chrX_-1_167207501_167208325_ENSMUST00000112175|
"""index: 5005, intensity: 4443.0, mobility: 0.846"""	0.74416	0.0011976	0.000378968	RAEEEAVWGDGSPEPSPRE	generic|sp_P01193_COLI_MOUSE|
"""index: 3519, intensity: 3503.0, mobility: 1.148"""	0.744083	0.0011976	0.000379199	AEPSTPSGPESGPTPASAEQNE	generic|sp_P28667_MRP_MOUSE|
"""index: 14182, intensity: 165081.0, mobility: 0.995"""	0.742297	0.0011976	0.000384599	LADEVSASLAKQGL	generic|II_1128081_TX=10090	|generic|II_1128079_TX=10090	|generic|tr_A0A0A0MQC7_A0A0A0MQC7_MOUSE	|generic|tr_A2A5Y6_A2A5Y6_MOUSE	|generic|sp_P10637_TAU_MOUSE	|generic|sp_P10637-2_TAU_MOUSE	|generic|sp_P10637-4_TAU_MOUSE	|generic|tr_Q3UH19_Q3UH19_MOUSE	|generic|sp_P10637-6_TAU_MOUSE	|generic|tr_Q8C5K4_Q8C5K4_MOUSE	|generic|tr_Q547J4_Q547J4_MOUSE	|generic|tr_B1AQW2_B1AQW2_MOUSE	|generic|sp_TAU_HUMAN_|
"""index: 13254, intensity: 6076.0, mobility: 0.827"""	0.741593	0.0011976	0.00038675	AERPLNEQIAEAEADKI	generic|sp_P47867_SCG3_MOUSE__II_3456604	|generic|sp_P47867-2_SCG3_MOUSE__II_3456604|
"""index: 17555, intensity: 6052.0, mobility: 0.949"""	0.741251	0.0011976	0.000387799	TDGFNLEDALKETSSVKQR	generic|sp_Q8BIF0_C99L2_MOUSE	|generic|sp_Q8BIF0-2_C99L2_MOUSE|
"""index: 2350, intensity: 3429.0, mobility: 1.072"""	0.738867	0.0011976	0.00039519	QEQAQEQVQPKPLES	generic|tr_Q9DBN0_Q9DBN0_MOUSE	|generic|sp_P06728_APOA4_MOUSE|
"""index: 985, intensity: 2603.0, mobility: 0.965"""	0.737352	0.0011976	0.000399963	ASAPAQAPKGAQAPKGAQAPVK	generic|sp_P47915_RL29_MOUSE__IP_989185	|generic|IP_949381_TX=10090	|generic|IP_1051693_TX=10090	|generic|IP_3502862_TX=10090|
"""index: 27011, intensity: 10819.0, mobility: 1.042"""	0.736325	0.0011976	0.000403229	TLADEVSASLAKQGL	generic|II_1128081_TX=10090	|generic|II_1128079_TX=10090	|generic|tr_A0A0A0MQC7_A0A0A0MQC7_MOUSE	|generic|tr_A2A5Y6_A2A5Y6_MOUSE	|generic|sp_P10637_TAU_MOUSE	|generic|sp_P10637-2_TAU_MOUSE	|generic|sp_P10637-4_TAU_MOUSE	|generic|tr_Q3UH19_Q3UH19_MOUSE	|generic|sp_P10637-6_TAU_MOUSE	|generic|tr_Q8C5K4_Q8C5K4_MOUSE	|generic|tr_Q547J4_Q547J4_MOUSE	|generic|tr_B1AQW2_B1AQW2_MOUSE	|generic|sp_TAU_HUMAN_|
"""index: 5377, intensity: 3699.0, mobility: 1.015"""	0.735733	0.0011976	0.000405125	EAVWGDGSPEPSPRE	generic|sp_P01193_COLI_MOUSE|
"""index: 20483, intensity: 5861.0, mobility: 0.975"""	0.735128	0.0011976	0.000407069	LDFDPFKPDVAPAGSAAATHSPMSQ	generic|tr_C6EQG9_C6EQG9_MOUSE__chr13_1_19096037_19096096_ENSMUST00000200273__II_3475147	|generic|tr_A0A668KM31_A0A668KM31_MOUSE__chr13_1_19096037_19096096_ENSMUST00000200273__II_1109702	|generic|tr_A0A0G2JEG8_A0A0G2JEG8_MOUSE__chr13_1_19096037_19096096_ENSMUST00000200273__II_1109702	|generic|sp_Q7TQF7_AMPH_MOUSE__chr13_1_19096037_19096096_ENSMUST00000200273__II_1109702|
"""index: 6624, intensity: 4378.0, mobility: 1.114"""	0.734109	0.0011976	0.000410369	AEEEAVWGDGSPEPSPRE	generic|sp_P01193_COLI_MOUSE|
"""index: 11504, intensity: 5500.0, mobility: 0.915"""	0.734063	0.0011976	0.000410517	SGDKVLALAGFDVEKAKK	generic|sp_Q8K3C3_LZIC_MOUSE|
"""index: 17562, intensity: 10355.0, mobility: 0.947"""	0.734009	0.0011976	0.000410694	HPVYIVQDGPPQSPPNIYYKV	generic|tr_Q543Q7_Q543Q7_MOUSE|
"""index: 25416, intensity: 24579.0, mobility: 1.028"""	0.73396	0.0011976	0.000410855	TLADEVSASLAKQGL	generic|II_1128081_TX=10090	|generic|II_1128079_TX=10090	|generic|tr_A0A0A0MQC7_A0A0A0MQC7_MOUSE	|generic|tr_A2A5Y6_A2A5Y6_MOUSE	|generic|sp_P10637_TAU_MOUSE	|generic|sp_P10637-2_TAU_MOUSE	|generic|sp_P10637-4_TAU_MOUSE	|generic|tr_Q3UH19_Q3UH19_MOUSE	|generic|sp_P10637-6_TAU_MOUSE	|generic|tr_Q8C5K4_Q8C5K4_MOUSE	|generic|tr_Q547J4_Q547J4_MOUSE	|generic|tr_B1AQW2_B1AQW2_MOUSE	|generic|sp_TAU_HUMAN_|
"""index: 22401, intensity: 3540.0, mobility: 0.862"""	0.732359	0.0011976	0.000416098	SEKSQTPLVTLFKNAIIKNAH	generic|sp_P01193_COLI_MOUSE|
"""index: 2908, intensity: 2920.0, mobility: 1.206"""	0.730283	0.0011976	0.000422995	AEEPAPGATAGDASSAAGPEQE	generic|sp_P26645_MARCS_MOUSE	|generic|tr_A0A0A1HAM8_A0A0A1HAM8_MOUSE|
"""index: 14787, intensity: 9485.0, mobility: 1.127"""	0.729623	0.0011976	0.00042521	IVQDGPPQSPPNIYYKV	generic|tr_Q543Q7_Q543Q7_MOUSE|
"""index: 3585, intensity: 5014.0, mobility: 0.765"""	0.729483	0.0011976	0.000425684	TLPTKETIEQEKRSEIS	generic|tr_A6H6H4_A6H6H4_MOUSE|
"""index: 13503, intensity: 7934.0, mobility: 1.010"""	0.729473	0.0011976	0.000425718	AQMEEKPVPAAPVPSPVAPAPVPSRRNPPGGKSSLVLG	generic|sp_P97825_JUPI1_MOUSE__II_1124041|
"""index: 19858, intensity: 4952.0, mobility: 1.012"""	0.728046	0.0011976	0.000430558	SVMPSPKVSDTVVEPYNATLSVHQL	generic|IP_3501757_TX=10090	|generic|sp_Q7TMM9_TBB2A_MOUSE__chr17_-1_35836571_35838041_ENSMUST00000134978	|generic|sp_Q922F4_TBB6_MOUSE	|generic|tr_Q99J49_Q99J49_MOUSE	|generic|tr_Q3U9U3_Q3U9U3_MOUSE	|generic|tr_B2RSN3_B2RSN3_MOUSE__chr17_-1_35836571_35838041_ENSMUST00000134978|
"""index: 4708, intensity: 3226.0, mobility: 0.884"""	0.726866	0.0011976	0.000434599	TSLGQETEEEPHVRVA	generic|sp_Q8BGK5_S35F1_MOUSE|
"""index: 2083, intensity: 3852.0, mobility: 0.879"""	0.723444	0.0011976	0.00044654	KHMDPPPAPMQDRSPSPRHPDVS	generic|sp_P14873_MAP1B_MOUSE	|generic|tr_B2RQQ5_B2RQQ5_MOUSE	|generic|tr_Q3UF78_Q3UF78_MOUSE|
"""index: 7063, intensity: 5524.0, mobility: 0.997"""	0.722732	0.0011976	0.000449066	LSRAQPAPKPEPSFSEYASVQVQRK	generic|sp_P97797_SHPS1_MOUSE	|generic|sp_P97797-2_SHPS1_MOUSE	|generic|sp_P97797-3_SHPS1_MOUSE	|generic|sp_P97797-4_SHPS1_MOUSE	|generic|tr_Q2M4I8_Q2M4I8_MOUSE	|generic|tr_E0CX65_E0CX65_MOUSE|
"""index: 28498, intensity: 6241.0, mobility: 1.076"""	0.721489	0.0011976	0.00045351	QYDGVAELDQLLHY	generic|tr_Q3UZU8_Q3UZU8_MOUSE	|generic|sp_P16014_SCG1_MOUSE	|generic|tr_Q8BP91_Q8BP91_MOUSE|
"""index: 4595, intensity: 7308.0, mobility: 0.875"""	0.720086	0.0011976	0.000458575	TDTEDKGEFLSEGGGVR	generic|sp_E9PV24_FIBA_MOUSE	|generic|sp_E9PV24-2_FIBA_MOUSE|
"""index: 22910, intensity: 3792.0, mobility: 0.943"""	0.719789	0.0011976	0.000459654	YGGFMTSEKSQTPLVTLFKNAIIKNAHKKGQ	generic|sp_P01193_COLI_MOUSE|
"""index: 4596, intensity: 13327.0, mobility: 0.825"""	0.719718	0.0011976	0.000459916	TPPPPYEQVVKDK	generic|sp_Q8R1C3_VOPP1_MOUSE__chr6_-1_57774707_57774748_ENSMUST00000204878|
"""index: 14638, intensity: 23287.0, mobility: 1.001"""	0.719599	0.0011976	0.000460348	PGPTQTLSPNGENNNDIIQDNGTIIPFRKHTVR	generic|sp_Q8R001_MARE2_MOUSE	|generic|sp_Q8R001_MARE2_MOUSE	|generic|tr_E9Q1B7_E9Q1B7_MOUSE__chr18_1_23853664_23853702_ENSMUST00000155708	|generic|tr_E9Q1B7_E9Q1B7_MOUSE__chr18_1_23853664_23853702_ENSMUST00000155708|
"""index: 21011, intensity: 6523.0, mobility: 1.328"""	0.719376	0.0011976	0.000461162	LSLETPVFPGNGDEQPLTENPR	generic|tr_A0A1W2P7R2_A0A1W2P7R2_MOUSE	|generic|sp_P01193_COLI_MOUSE|
"""index: 24234, intensity: 12561.0, mobility: 0.948"""	0.719345	0.0011976	0.000461276	QEPVLGPVRGPF	generic|sp_CASB_BOVIN_|
"""index: 13343, intensity: 5047.0, mobility: 0.837"""	0.718824	0.0011976	0.000463184	APVPMPDLKNVRSKIGSTENLK	generic|tr_A0A0A0MQC7_A0A0A0MQC7_MOUSE	|generic|tr_A2A5Y6_A2A5Y6_MOUSE	|generic|sp_P10637_TAU_MOUSE	|generic|sp_P10637-2_TAU_MOUSE	|generic|sp_P10637-3_TAU_MOUSE	|generic|sp_P10637-4_TAU_MOUSE	|generic|tr_Q3UH19_Q3UH19_MOUSE	|generic|sp_P10637-6_TAU_MOUSE	|generic|tr_Q547J4_Q547J4_MOUSE	|generic|tr_B1AQW2_B1AQW2_MOUSE|
"""index: 7892, intensity: 7941.0, mobility: 1.049"""	0.718007	0.0011976	0.000466189	AQPAPKPEPSFSEYASVQVQRK	generic|sp_P97797_SHPS1_MOUSE	|generic|sp_P97797-2_SHPS1_MOUSE	|generic|sp_P97797-3_SHPS1_MOUSE	|generic|sp_P97797-4_SHPS1_MOUSE	|generic|tr_Q2M4I8_Q2M4I8_MOUSE	|generic|tr_E0CX65_E0CX65_MOUSE|
"""index: 1418, intensity: 11457.0, mobility: 0.825"""	0.71568	0.0011976	0.000474862	TLPTKETIEQEKR	generic|tr_A6H6H4_A6H6H4_MOUSE|
"""index: 16841, intensity: 3040.0, mobility: 1.182"""	0.715348	0.0011976	0.000476114	IVQEMPPQSPANIYYKV	generic|sp_P52800_EFNB2_MOUSE__chr8_-1_8660480_8660584_ENSMUST00000209169__II_867982	|generic|tr_Q544L9_Q544L9_MOUSE|
"""index: 7531, intensity: 6396.0, mobility: 0.996"""	0.711395	0.0011976	0.000491254	SLSGAQIDDNIPR	generic|sp_O08553_DPYL2_MOUSE|
"""index: 12811, intensity: 5700.0, mobility: 0.980"""	0.711193	0.0011976	0.00049204	LKPRTVATPLNQVANPNSAIFGGARPREEVVQKEQE	generic|tr_Q80U88_Q80U88_MOUSE__chr5_-1_134625358_134625459_ENSMUST00000202289__II_929730	|generic|tr_Q3V244_Q3V244_MOUSE__chr5_-1_134625358_134625459_ENSMUST00000202289__II_929730	|generic|tr_Q3TG58_Q3TG58_MOUSE__chr5_-1_134625358_134625459_ENSMUST00000202289__II_929730	|generic|tr_Q564E5_Q564E5_MOUSE__chr5_-1_134625358_134625459_ENSMUST00000202289__II_929730|
"""index: 24654, intensity: 3015.0, mobility: 1.023"""	0.709597	0.0011976	0.000498302	TLADEVSASLAKQGL	generic|II_1128081_TX=10090	|generic|II_1128079_TX=10090	|generic|tr_A0A0A0MQC7_A0A0A0MQC7_MOUSE	|generic|tr_A2A5Y6_A2A5Y6_MOUSE	|generic|sp_P10637_TAU_MOUSE	|generic|sp_P10637-2_TAU_MOUSE	|generic|sp_P10637-4_TAU_MOUSE	|generic|tr_Q3UH19_Q3UH19_MOUSE	|generic|sp_P10637-6_TAU_MOUSE	|generic|tr_Q8C5K4_Q8C5K4_MOUSE	|generic|tr_Q547J4_Q547J4_MOUSE	|generic|tr_B1AQW2_B1AQW2_MOUSE	|generic|sp_TAU_HUMAN_|
"""index: 1697, intensity: 3355.0, mobility: 0.778"""	0.707784	0.0011976	0.000505507	TLPTKETIEQEKRSE	generic|tr_A6H6H4_A6H6H4_MOUSE|
"""index: 3414, intensity: 11466.0, mobility: 0.920"""	0.707415	0.0011976	0.000506988	TLPTKETIEQEKRSEIS	generic|tr_A6H6H4_A6H6H4_MOUSE|
"""index: 16509, intensity: 4036.0, mobility: 0.949"""	0.706151	0.0011976	0.000512089	LMPRPNSVAATSSAHLEDLAYLDEQRHTPLR	generic|sp_A2A690_TANC2_MOUSE__chr11_1_105923483_105923716_ENSMUST00000089485__II_1127893	|generic|sp_A2A690-2_TANC2_MOUSE__chr11_1_105923483_105923716_ENSMUST00000089485__II_1127893|
"""index: 11934, intensity: 4404.0, mobility: 0.903"""	0.706014	0.0011976	0.000512644	TFKRPSLPEEEKMKLAKGPPPTF	generic|tr_Q6PB68_Q6PB68_MOUSE__chr15_1_74575839_74575928_ENSMUST00000186360__II_3484621	|generic|tr_Q8BL11_Q8BL11_MOUSE__chr15_1_74572818_74572877_ENSMUST00000186360__II_3484621	|generic|tr_E9Q4H5_E9Q4H5_MOUSE__chr15_1_74572818_74572877_ENSMUST00000186360__II_3484621	|generic|sp_Q3UHD1_AGRB1_MOUSE__chr15_1_74572818_74572877_ENSMUST00000186360__II_3484621	|generic|tr_Q5DTN9_Q5DTN9_MOUSE__chr15_1_74572818_74572877_ENSMUST00000186360__II_3484621|
"""index: 15470, intensity: 4657.0, mobility: 0.883"""	0.70571	0.0011976	0.000513881	LQTLHPYNTFAAGFNSTGLPHSHSTTRV	generic|tr_A0A5S9EES2_A0A5S9EES2_MOUSE	|generic|tr_A2AGI2_A2AGI2_MOUSE	|generic|tr_B2RWZ9_B2RWZ9_MOUSE	|generic|tr_Q69ZI4_Q69ZI4_MOUSE	|generic|tr_A0A5S9EER5_A0A5S9EER5_MOUSE	|generic|tr_A2AGI3_A2AGI3_MOUSE	|generic|sp_Q8BYM5_NLGN3_MOUSE|
"""index: 22131, intensity: 3182.0, mobility: 1.141"""	0.705693	0.0011976	0.000513951	SLSAASAPLVETSTPLRL	generic|sp_Q9QXV0_PCS1N_MOUSE|
"""index: 6382, intensity: 5021.0, mobility: 1.100"""	0.704756	0.0011976	0.000517776	EEEAVWGDGSPEPSPRE	generic|sp_P01193_COLI_MOUSE|
"""index: 21643, intensity: 3243.0, mobility: 1.024"""	0.704723	0.0011976	0.000517913	AAPQAENGPAPGPAVAPSVATEAPKMSNADFAKLLLRK	generic|II_934114_TX=10090	|generic|sp_Q9JLI8_SART3_MOUSE__chr5_-1_113743129_113743260_ENSMUST00000197041|
"""index: 27572, intensity: 10749.0, mobility: 1.033"""	0.703631	0.0011976	0.000522411	QLEDGRTLSDYNIQKESTLHLVLRLRGG	generic|tr_B0LAC2_B0LAC2_MOUSE__IP_825414	|generic|tr_E9Q5F6_E9Q5F6_MOUSE__II_647476	|generic|tr_E9Q5F6_E9Q5F6_MOUSE__II_647476	|generic|tr_Q922Z8_Q922Z8_MOUSE__II_647476	|generic|tr_Q922Z8_Q922Z8_MOUSE__II_647476	|generic|tr_Q922Z8_Q922Z8_MOUSE__II_647476	|generic|tr_Q922Z8_Q922Z8_MOUSE__II_647476	|generic|tr_Q922Z8_Q922Z8_MOUSE__II_647476	|generic|tr_Q922Z8_Q922Z8_MOUSE__II_647476	|generic|tr_Q922Z8_Q922Z8_MOUSE__II_647476	|generic|tr_Q3TH47_Q3TH47_MOUSE__II_647476	|generic|tr_Q3TH47_Q3TH47_MOUSE__II_647476	|generic|tr_Q3TH47_Q3TH47_MOUSE__II_647476	|generic|tr_Q8VC46_Q8VC46_MOUSE__II_647476	|generic|tr_Q8VC46_Q8VC46_MOUSE__II_647476	|generic|tr_Q8VC46_Q8VC46_MOUSE__II_647476	|generic|tr_Q8VC46_Q8VC46_MOUSE__II_647476	|generic|tr_Q8VC46_Q8VC46_MOUSE__II_647476	|generic|tr_Q8VC46_Q8VC46_MOUSE__II_647476	|generic|tr_Q8VC46_Q8VC46_MOUSE__II_647476	|generic|tr_Q8VC46_Q8VC46_MOUSE__II_647476	|generic|tr_Q922B0_Q922B0_MOUSE__II_647476	|generic|tr_Q922B0_Q922B0_MOUSE__II_647476	|generic|tr_Q5SX22_Q5SX22_MOUSE__II_647476	|generic|tr_Q5SX22_Q5SX22_MOUSE__II_647476	|generic|tr_Q5SX22_Q5SX22_MOUSE__II_647476	|generic|tr_Q8R0Z9_Q8R0Z9_MOUSE__II_647476	|generic|tr_Q8R0Z9_Q8R0Z9_MOUSE__II_647476	|generic|tr_Q8R0Z9_Q8R0Z9_MOUSE__II_647476	|generic|tr_Q8R0Z9_Q8R0Z9_MOUSE__II_647476	|generic|sp_P0CG50_UBC_MOUSE__II_647476	|generic|sp_P0CG50_UBC_MOUSE__II_647476	|generic|sp_P0CG50_UBC_MOUSE__II_647476	|generic|sp_P0CG50_UBC_MOUSE__II_647476	|generic|sp_P0CG50_UBC_MOUSE__II_647476	|generic|sp_P0CG50_UBC_MOUSE__II_647476	|generic|sp_P0CG50_UBC_MOUSE__II_647476	|generic|sp_P0CG50_UBC_MOUSE__II_647476	|generic|sp_P0CG50_UBC_MOUSE__II_647476	|generic|tr_Q78XY9_Q78XY9_MOUSE__II_647476	|generic|tr_Q78XY9_Q78XY9_MOUSE__II_647476	|generic|tr_Q78XY9_Q78XY9_MOUSE__II_647476	|generic|tr_Q78XY9_Q78XY9_MOUSE__II_647476	|generic|tr_A5JUZ1_A5JUZ1_MOUSE__II_647476	|generic|sp_P62984_RL40_MOUSE__II_866586	|generic|tr_E9QNP0_E9QNP0_MOUSE__II_866571	|generic|tr_E9Q4P0_E9Q4P0_MOUSE__II_866571	|generic|tr_A0A0A6YW67_A0A0A6YW67_MOUSE__II_647476	|generic|tr_E9Q9J0_E9Q9J0_MOUSE__II_647476	|generic|tr_Q642L7_Q642L7_MOUSE__II_647476	|generic|IP_899761_TX=10090	|generic|sp_RS27A_HUMAN_|
"""index: 13181, intensity: 5019.0, mobility: 0.954"""	0.703623	0.0011976	0.000522444	MDVVKYESGPDGGEEMRKMKLGLVK	generic|tr_Q7M702_Q7M702_MOUSE|
"""index: 17512, intensity: 3325.0, mobility: 0.941"""	0.70313	0.0011976	0.00052449	GHPVYIVQDGPPQSPPNIYYKV	generic|tr_Q543Q7_Q543Q7_MOUSE|
"""index: 424, intensity: 2624.0, mobility: 0.863"""	0.703008	0.0011976	0.000524995	NPAENGDAKTDQAQKAEGAGDAK	generic|IP_1078763_TX=10090	|generic|tr_F6W687_F6W687_MOUSE	|generic|tr_A3KGL9_A3KGL9_MOUSE	|generic|tr_Q5XK38_Q5XK38_MOUSE	|generic|sp_P09602_HMGN2_MOUSE	|generic|tr_Q58E57_Q58E57_MOUSE|
"""index: 1671, intensity: 55595.0, mobility: 0.867"""	0.702792	0.0011976	0.000525895	TLPTKETIEQEKRSE	generic|tr_A6H6H4_A6H6H4_MOUSE|
"""index: 29458, intensity: 3759.0, mobility: 1.257"""	0.701753	0.0011976	0.000530242	SPQLATLAEDVTAALAKQGL	generic|sp_P20357_MTAP2_MOUSE__chr1_1_66438885_66439007_ENSMUST00000172486	|generic|tr_Q80ZL4_Q80ZL4_MOUSE__chr1_1_66438885_66439007_ENSMUST00000172486	|generic|tr_Q3TLQ0_Q3TLQ0_MOUSE__chr1_1_66438885_66439007_ENSMUST00000172486	|generic|tr_Q80X35_Q80X35_MOUSE__chr1_1_66438885_66439007_ENSMUST00000172486	|generic|tr_B2KGT5_B2KGT5_MOUSE__chr1_1_66438885_66439007_ENSMUST00000172486	|generic|tr_A0A668KLC6_A0A668KLC6_MOUSE__chr1_1_66438885_66439007_ENSMUST00000172486|
"""index: 16874, intensity: 3625.0, mobility: 1.040"""	0.701449	0.0011976	0.000531521	SAVSASQVYPGPAQSGTYLVAGSAQMTH	generic|sp_P70297_STAM1_MOUSE__chr2_1_14102418_14102489_ENSMUST00000193636__II_1014500	|generic|tr_Q3UGN9_Q3UGN9_MOUSE__chr2_1_14102418_14102489_ENSMUST00000193636	|generic|tr_Q3UMC8_Q3UMC8_MOUSE__chr2_1_14102418_14102489_ENSMUST00000193636	|generic|tr_Q3TPR2_Q3TPR2_MOUSE__chr2_1_14141735_14141881_ENSMUST00000193636|
"""index: 17643, intensity: 13453.0, mobility: 0.944"""	0.700554	0.0011976	0.000535301	GHPVYIVQDGPPQSPPNIYYKV	generic|tr_Q543Q7_Q543Q7_MOUSE|
"""index: 15713, intensity: 19697.0, mobility: 1.224"""	0.699821	0.0011976	0.000538418	LETPVFPGNGDEQPLTENPR	generic|tr_A0A1W2P7R2_A0A1W2P7R2_MOUSE	|generic|sp_P01193_COLI_MOUSE|
"""index: 3317, intensity: 16622.0, mobility: 0.965"""	0.699711	0.0011976	0.000538887	VWGDGSPEPSPRE	generic|sp_P01193_COLI_MOUSE|
"""index: 4543, intensity: 2943.0, mobility: 1.132"""	0.699448	0.0011976	0.00054001	IPVGSLKNEDTPNRQY	generic|sp_Q03517_SCG2_MOUSE	|generic|tr_Q4W8U9_Q4W8U9_MOUSE|
"""index: 6988, intensity: 26767.0, mobility: 0.826"""	0.699292	0.0011976	0.000540677	ATPASAQTAAKREIYL	generic|tr_Q2TJI9_Q2TJI9_MOUSE__chr18_-1_38189545_38189796_ENSMUST00000160721__II_1060469	|generic|tr_F7BJK1_F7BJK1_MOUSE__chr18_-1_38189545_38189796_ENSMUST00000160721__II_1060474	|generic|tr_Q2TJI7_Q2TJI7_MOUSE|
"""index: 3329, intensity: 6543.0, mobility: 0.931"""	0.699207	0.0011976	0.000541043	TLPTKETIEQEKRSEIS	generic|tr_A6H6H4_A6H6H4_MOUSE|
"""index: 28219, intensity: 8787.0, mobility: 1.046"""	0.698106	0.0011976	0.000545779	TLAEDVTAALAKQGL	generic|sp_P20357_MTAP2_MOUSE__chr1_1_66438885_66439007_ENSMUST00000172486	|generic|tr_Q80ZL4_Q80ZL4_MOUSE__chr1_1_66438885_66439007_ENSMUST00000172486	|generic|tr_Q3TLQ0_Q3TLQ0_MOUSE__chr1_1_66438885_66439007_ENSMUST00000172486	|generic|tr_Q80X35_Q80X35_MOUSE__chr1_1_66438885_66439007_ENSMUST00000172486	|generic|tr_B2KGT5_B2KGT5_MOUSE__chr1_1_66438885_66439007_ENSMUST00000172486	|generic|tr_A0A668KLC6_A0A668KLC6_MOUSE__chr1_1_66438885_66439007_ENSMUST00000172486|
"""index: 19377, intensity: 5304.0, mobility: 1.023"""	0.697493	0.0011976	0.000548437	TAPEEELAALQLGPTH	generic|tr_A0A5S9EES2_A0A5S9EES2_MOUSE	|generic|tr_A2AGI2_A2AGI2_MOUSE	|generic|tr_B2RWZ9_B2RWZ9_MOUSE	|generic|tr_Q69ZI4_Q69ZI4_MOUSE	|generic|tr_A0A5S9EER5_A0A5S9EER5_MOUSE	|generic|tr_A2AGI3_A2AGI3_MOUSE	|generic|sp_Q8BYM5_NLGN3_MOUSE|
"""index: 21771, intensity: 3787.0, mobility: 1.141"""	0.696192	0.0011976	0.000554118	NGYENPTYKFFEQMQN	generic|tr_Q3TXI9_Q3TXI9_MOUSE__chr16_-1_84955331_84955420_ENSMUST00000227737__II_3496014	|generic|tr_Q8BPV5_Q8BPV5_MOUSE__chr16_-1_84955331_84955420_ENSMUST00000227737__II_3496014	|generic|tr_Q8BPC7_Q8BPC7_MOUSE__chr16_-1_84955331_84955420_ENSMUST00000227737__II_3496014	|generic|sp_P12023_A4_MOUSE__chr16_-1_84955331_84955420_ENSMUST00000227737__II_3496014	|generic|sp_P12023-3_A4_MOUSE__chr16_-1_84955331_84955420_ENSMUST00000227737__II_3496014	|generic|tr_Q3TWF3_Q3TWF3_MOUSE__chr16_-1_84955331_84955420_ENSMUST00000227737__II_3496014	|generic|tr_Q6GR78_Q6GR78_MOUSE__chr16_-1_84955331_84955420_ENSMUST00000227737__II_3496014	|generic|tr_A0A2I3BQZ9_A0A2I3BQZ9_MOUSE__chr16_-1_84955331_84955420_ENSMUST00000227737__II_3496014	|generic|tr_Q53ZT3_Q53ZT3_MOUSE__chr16_-1_84955331_84955420_ENSMUST00000227737__II_3496014	|generic|tr_A0A2I3BPT1_A0A2I3BPT1_MOUSE__chr16_-1_84955331_84955420_ENSMUST00000227737__II_3496014|
"""index: 17245, intensity: 3039.0, mobility: 1.108"""	0.695847	0.0011976	0.000555633	SGFSLSGAQIDDNIPR	generic|sp_O08553_DPYL2_MOUSE|
"""index: 6964, intensity: 46890.0, mobility: 1.016"""	0.695155	0.0011976	0.000558685	LVQLAGTRESVDSAKPRVY	generic|sp_P35455_NEU2_MOUSE|
"""index: 25177, intensity: 4469.0, mobility: 0.909"""	0.694926	0.0011976	0.000559702	TVIKYLPGPLQDMFKK	generic|sp_P63040_CPLX1_MOUSE|
"""index: 20621, intensity: 19003.0, mobility: 1.329"""	0.692332	0.0011976	0.000571322	LSLETPVFPGNGDEQPLTENPR	generic|tr_A0A1W2P7R2_A0A1W2P7R2_MOUSE	|generic|sp_P01193_COLI_MOUSE|
"""index: 17116, intensity: 5756.0, mobility: 0.845"""	0.690286	0.0011976	0.000580653	TISPLDLAKLNQVARQQSH	generic|sp_P60335_PCBP1_MOUSE|
"""index: 23180, intensity: 3375.0, mobility: 1.196"""	0.689955	0.0011976	0.00058218	TMMEVFLQEKPPAVATSTA	generic|tr_A0A0H2UH17_A0A0H2UH17_MOUSE__chr3_-1_90020893_90021060_ENSMUST00000196568__II_979012	|generic|tr_Q8BJ53_Q8BJ53_MOUSE__chr3_-1_90020893_90021060_ENSMUST00000196568__II_979012	|generic|tr_Q812D5_Q812D5_MOUSE__chr3_-1_90020893_90021060_ENSMUST00000196568__II_979012	|generic|tr_A0A0G2JDV6_A0A0G2JDV6_MOUSE__chr3_-1_90020893_90021060_ENSMUST00000196568__II_979012	|generic|sp_Q80X50_UBP2L_MOUSE__chr3_-1_90020893_90021060_ENSMUST00000196568__II_979012	|generic|sp_Q80X50-2_UBP2L_MOUSE__chr3_-1_90020893_90021060_ENSMUST00000196568__II_979012	|generic|sp_Q80X50-3_UBP2L_MOUSE__chr3_-1_90020893_90021060_ENSMUST00000196568__II_979012	|generic|sp_Q80X50-4_UBP2L_MOUSE__chr3_-1_90020893_90021060_ENSMUST00000196568__II_979012	|generic|sp_Q80X50-5_UBP2L_MOUSE__chr3_-1_90020893_90021060_ENSMUST00000196568__II_979012	|generic|tr_Q812D4_Q812D4_MOUSE__chr3_-1_90020893_90021060_ENSMUST00000196568__II_979012	|generic|chr3_-1_90021206_90021490_ENSMUST00000196568|
"""index: 27566, intensity: 12307.0, mobility: 0.912"""	0.688299	0.0011976	0.000589864	GRTLSDYNIQKESTLHLVLRLR	generic|tr_B0LAC2_B0LAC2_MOUSE__IP_825414	|generic|tr_E9Q5F6_E9Q5F6_MOUSE__II_647476	|generic|tr_E9Q5F6_E9Q5F6_MOUSE__II_647476	|generic|tr_Q922Z8_Q922Z8_MOUSE__II_647476	|generic|tr_Q922Z8_Q922Z8_MOUSE__II_647476	|generic|tr_Q922Z8_Q922Z8_MOUSE__II_647476	|generic|tr_Q922Z8_Q922Z8_MOUSE__II_647476	|generic|tr_Q922Z8_Q922Z8_MOUSE__II_647476	|generic|tr_Q922Z8_Q922Z8_MOUSE__II_647476	|generic|tr_Q922Z8_Q922Z8_MOUSE__II_647476	|generic|tr_Q3TH47_Q3TH47_MOUSE__II_647476	|generic|tr_Q3TH47_Q3TH47_MOUSE__II_647476	|generic|tr_Q3TH47_Q3TH47_MOUSE__II_647476	|generic|tr_Q8VC46_Q8VC46_MOUSE__II_647476	|generic|tr_Q8VC46_Q8VC46_MOUSE__II_647476	|generic|tr_Q8VC46_Q8VC46_MOUSE__II_647476	|generic|tr_Q8VC46_Q8VC46_MOUSE__II_647476	|generic|tr_Q8VC46_Q8VC46_MOUSE__II_647476	|generic|tr_Q8VC46_Q8VC46_MOUSE__II_647476	|generic|tr_Q8VC46_Q8VC46_MOUSE__II_647476	|generic|tr_Q8VC46_Q8VC46_MOUSE__II_647476	|generic|tr_Q922B0_Q922B0_MOUSE__II_647476	|generic|tr_Q922B0_Q922B0_MOUSE__II_647476	|generic|tr_Q5SX22_Q5SX22_MOUSE__II_647476	|generic|tr_Q5SX22_Q5SX22_MOUSE__II_647476	|generic|tr_Q5SX22_Q5SX22_MOUSE__II_647476	|generic|tr_Q8R0Z9_Q8R0Z9_MOUSE__II_647476	|generic|tr_Q8R0Z9_Q8R0Z9_MOUSE__II_647476	|generic|tr_Q8R0Z9_Q8R0Z9_MOUSE__II_647476	|generic|tr_Q8R0Z9_Q8R0Z9_MOUSE__II_647476	|generic|sp_P0CG50_UBC_MOUSE__II_647476	|generic|sp_P0CG50_UBC_MOUSE__II_647476	|generic|sp_P0CG50_UBC_MOUSE__II_647476	|generic|sp_P0CG50_UBC_MOUSE__II_647476	|generic|sp_P0CG50_UBC_MOUSE__II_647476	|generic|sp_P0CG50_UBC_MOUSE__II_647476	|generic|sp_P0CG50_UBC_MOUSE__II_647476	|generic|sp_P0CG50_UBC_MOUSE__II_647476	|generic|sp_P0CG50_UBC_MOUSE__II_647476	|generic|tr_Q78XY9_Q78XY9_MOUSE__II_647476	|generic|tr_Q78XY9_Q78XY9_MOUSE__II_647476	|generic|tr_Q78XY9_Q78XY9_MOUSE__II_647476	|generic|tr_Q78XY9_Q78XY9_MOUSE__II_647476	|generic|tr_A5JUZ1_A5JUZ1_MOUSE__II_647476	|generic|sp_P62984_RL40_MOUSE__II_866586	|generic|tr_E9QNP0_E9QNP0_MOUSE__II_866571	|generic|tr_E9Q4P0_E9Q4P0_MOUSE__II_866571	|generic|tr_A0A0A6YW67_A0A0A6YW67_MOUSE__II_647476	|generic|tr_E9Q9J0_E9Q9J0_MOUSE__II_647476	|generic|tr_Q642L7_Q642L7_MOUSE__II_647476	|generic|IP_899761_TX=10090	|generic|sp_RS27A_HUMAN_|
"""index: 15738, intensity: 4501.0, mobility: 0.885"""	0.687531	0.0011976	0.000593463	KKGQLNADEISLRPAQSFLMNK	generic|tr_Q3URI0_Q3URI0_MOUSE__II_882335	|generic|tr_A0JNY7_A0JNY7_MOUSE__chr7_-1_111074336_111074518_ENSMUST00000159465__II_882335	|generic|sp_Q62448_IF4G2_MOUSE__chr7_-1_111074336_111074518_ENSMUST00000159465__II_882328	|generic|tr_G3XA17_G3XA17_MOUSE__chr7_-1_111074336_111074518_ENSMUST00000159465__II_882335	|generic|tr_Q3U9U9_Q3U9U9_MOUSE|
"""index: 3090, intensity: 3347.0, mobility: 0.931"""	0.685631	0.0011976	0.000602463	LVQLAGTRESVDSAKPR	generic|sp_P35455_NEU2_MOUSE|
"""index: 4387, intensity: 9616.0, mobility: 0.806"""	0.68444	0.0011976	0.000608172	TPPPPYEQVVKDK	generic|sp_Q8R1C3_VOPP1_MOUSE__chr6_-1_57774707_57774748_ENSMUST00000204878|
"""index: 21443, intensity: 4596.0, mobility: 1.054"""	0.680808	0.0011976	0.000625922	YGGFMTSEKSQTPLVTLFKNAIIKNAHKKGQ	generic|sp_P01193_COLI_MOUSE|
"""index: 17550, intensity: 6252.0, mobility: 0.932"""	0.680106	0.0011976	0.000629412	HPVYIVQDGPPQSPPNIYYKV	generic|tr_Q543Q7_Q543Q7_MOUSE|
"""index: 21012, intensity: 3201.0, mobility: 1.153"""	0.678316	0.0011976	0.000638399	QSGFSLSGAQIDDNIPR	generic|sp_O08553_DPYL2_MOUSE|
"""index: 636, intensity: 4524.0, mobility: 0.819"""	0.677536	0.0011976	0.000642356	VDRATLNVDKQNR	generic|sp_Q8R570_SNP47_MOUSE|
"""index: 1837, intensity: 2612.0, mobility: 1.231"""	0.677429	0.0011976	0.000642899	KAEEPAPGATAGDASSAAGPEQE	generic|sp_P26645_MARCS_MOUSE	|generic|tr_A0A0A1HAM8_A0A0A1HAM8_MOUSE|
"""index: 2458, intensity: 5441.0, mobility: 0.835"""	0.67623	0.0011976	0.000649033	IAQDNEPEKPVADSETKM	generic|tr_Q543U3_Q543U3_MOUSE__chr15_-1_8636132_8636311_ENSMUST00000125997__II_1092018	|generic|tr_Q8C3T7_Q8C3T7_MOUSE__chr15_-1_8636132_8636311_ENSMUST00000125997	|generic|tr_Q8C7W8_Q8C7W8_MOUSE__chr15_-1_8636132_8636311_ENSMUST00000125997|
"""index: 19851, intensity: 32855.0, mobility: 1.050"""	0.673924	0.0011976	0.000660994	SVFQELGKLTGPSNQ	generic|sp_Q03517_SCG2_MOUSE	|generic|tr_Q4W8U9_Q4W8U9_MOUSE|
"""index: 3412, intensity: 534397.0, mobility: 0.914"""	0.671422	0.0011976	0.000674223	TLPTKETIEQEKRSEIS	generic|tr_A6H6H4_A6H6H4_MOUSE|
"""index: 14593, intensity: 16513.0, mobility: 0.940"""	0.671238	0.0011976	0.000675206	PGPTQTLSPNGENNNDIIQDNGTIIPFRKHTVR	generic|sp_Q8R001_MARE2_MOUSE	|generic|sp_Q8R001_MARE2_MOUSE	|generic|tr_E9Q1B7_E9Q1B7_MOUSE__chr18_1_23853664_23853702_ENSMUST00000155708	|generic|tr_E9Q1B7_E9Q1B7_MOUSE__chr18_1_23853664_23853702_ENSMUST00000155708|
"""index: 17821, intensity: 5874.0, mobility: 0.882"""	0.671238	0.0011976	0.000675208	SEKSQTPLVTLFKNAIIKNAHKKGQ	generic|sp_P01193_COLI_MOUSE|
"""index: 4629, intensity: 2766.0, mobility: 1.311"""	0.668752	0.0011976	0.000688637	AGPQAAEPSTPSGPESGPTPASAEQNE	generic|sp_P28667_MRP_MOUSE|
"""index: 16016, intensity: 21374.0, mobility: 0.910"""	0.668552	0.0011976	0.000689728	ASPQEVGKPYLESFQPNLH	generic|sp_Q99P72_RTN4_MOUSE	|generic|sp_Q99P72-3_RTN4_MOUSE|
"""index: 28234, intensity: 40790.0, mobility: 1.045"""	0.668289	0.0011976	0.000691163	TLAEDVTAALAKQGL	generic|sp_P20357_MTAP2_MOUSE__chr1_1_66438885_66439007_ENSMUST00000172486	|generic|tr_Q80ZL4_Q80ZL4_MOUSE__chr1_1_66438885_66439007_ENSMUST00000172486	|generic|tr_Q3TLQ0_Q3TLQ0_MOUSE__chr1_1_66438885_66439007_ENSMUST00000172486	|generic|tr_Q80X35_Q80X35_MOUSE__chr1_1_66438885_66439007_ENSMUST00000172486	|generic|tr_B2KGT5_B2KGT5_MOUSE__chr1_1_66438885_66439007_ENSMUST00000172486	|generic|tr_A0A668KLC6_A0A668KLC6_MOUSE__chr1_1_66438885_66439007_ENSMUST00000172486|
"""index: 5556, intensity: 2630.0, mobility: 1.071"""	0.667455	0.0011976	0.000695745	STAATSAAQNAFKGNQM	generic|tr_Q3TD71_Q3TD71_MOUSE	|generic|tr_Q3TSA8_Q3TSA8_MOUSE	|generic|tr_Q3UY11_Q3UY11_MOUSE|
"""index: 21273, intensity: 5372.0, mobility: 0.943"""	0.667285	0.0011976	0.000696683	YGGFMTSEKSQTPLVTLFKNAIIKNAHKKGQ	generic|sp_P01193_COLI_MOUSE|
"""index: 2694, intensity: 3862.0, mobility: 0.963"""	0.665422	0.0011976	0.000707038	VASSGLQSVVHR	generic|sp_Q9DC28_KC1D_MOUSE|
"""index: 1071, intensity: 5360.0, mobility: 0.809"""	0.665241	0.0011976	0.000708056	TLPSKETIQQEKEHNERT	generic|tr_A2AF31_A2AF31_MOUSE__chrX_-1_136955445_136976801_ENSMUST00000127404	|generic|tr_Q8C0W0_Q8C0W0_MOUSE__chrX_-1_136955445_136976801_ENSMUST00000127404|
"""index: 4440, intensity: 3312.0, mobility: 0.973"""	0.66411	0.0011976	0.000714426	VQLAGTRESVDSAKPRVY	generic|sp_P35455_NEU2_MOUSE|
"""index: 23492, intensity: 7111.0, mobility: 0.921"""	0.662587	0.0011976	0.000723093	YGGFMTSEKSQTPLVTLFKNAIIKNAHKKGQ	generic|sp_P01193_COLI_MOUSE|
"""index: 12578, intensity: 3633.0, mobility: 1.141"""	0.660698	0.0011976	0.000733992	NPEPQDQGELFQGVDPR	generic|tr_A0A087WQ93_A0A087WQ93_MOUSE	|generic|sp_Q0VGU4_VGF_MOUSE|
"""index: 18716, intensity: 2642.0, mobility: 1.295"""	0.660675	0.0011976	0.000734128	SVFGDAYYEQQMTARQANALS	generic|II_866636_TX=10090	|generic|sp_Q68ED7_CRTC1_MOUSE__chr8_-1_70386124_70386300_ENSMUST00000142769|
"""index: 17615, intensity: 3716.0, mobility: 0.836"""	0.659942	0.0011976	0.0007384	TDGFNLEDALKETSSVKQR	generic|sp_Q8BIF0_C99L2_MOUSE	|generic|sp_Q8BIF0-2_C99L2_MOUSE|
"""index: 13036, intensity: 6384.0, mobility: 0.933"""	0.659822	0.0011976	0.000739105	MDVVKYESGPDGGEEMRKMKLGLVK	generic|tr_Q7M702_Q7M702_MOUSE|
"""index: 12560, intensity: 3400.0, mobility: 1.137"""	0.659754	0.0011976	0.000739502	NPEPQDQGELFQGVDPR	generic|tr_A0A087WQ93_A0A087WQ93_MOUSE	|generic|sp_Q0VGU4_VGF_MOUSE|
"""index: 8134, intensity: 5325.0, mobility: 0.932"""	0.659534	0.0011976	0.000740792	AQPAPKPEPSFSEYASVQVQRK	generic|sp_P97797_SHPS1_MOUSE	|generic|sp_P97797-2_SHPS1_MOUSE	|generic|sp_P97797-3_SHPS1_MOUSE	|generic|sp_P97797-4_SHPS1_MOUSE	|generic|tr_Q2M4I8_Q2M4I8_MOUSE	|generic|tr_E0CX65_E0CX65_MOUSE|
"""index: 13411, intensity: 6831.0, mobility: 1.002"""	0.659283	0.0011976	0.000742269	QMEEKPVPAAPVPSPVAPAPVPSRRNPPGGKSSLVLG	generic|sp_P97825_JUPI1_MOUSE__II_1124041|
"""index: 16924, intensity: 5756.0, mobility: 0.914"""	0.659029	0.0011976	0.00074376	FNLPEPAPPRPSLSQDEVKAETIRSLR	generic|sp_O88935_SYN1_MOUSE__chr6_1_115261704_115261733_ENSMUST00000203768	|generic|sp_O88935-3_SYN1_MOUSE__chr6_1_115261704_115261733_ENSMUST00000203768|
"""index: 6703, intensity: 3999.0, mobility: 1.110"""	0.657544	0.0011976	0.000752559	TVPIEAVTSKTSNIR	generic|tr_Q8BNA5_Q8BNA5_MOUSE__chr7_-1_144436965_144437021_ENSMUST00000134131	|generic|tr_Q921L6_Q921L6_MOUSE__chr7_-1_144436965_144437021_ENSMUST00000134131	|generic|sp_Q60598_SRC8_MOUSE__chr7_-1_144436965_144437021_ENSMUST00000134131|
"""index: 2757, intensity: 3469.0, mobility: 0.805"""	0.656961	0.0011976	0.000756043	AANGKSADCSVEEEPWKREK	generic|II_1004965_TX=10090	|generic|tr_Q3UYK6_Q3UYK6_MOUSE__chr2_1_102781469_102781534_ENSMUST00000154446	|generic|tr_Q3USU5_Q3USU5_MOUSE__chr2_1_102781469_102781534_ENSMUST00000154446	|generic|sp_P43006-2_EAA2_MOUSE__chr2_1_102781469_102781534_ENSMUST00000154446|
"""index: 7529, intensity: 6587.0, mobility: 0.901"""	0.654704	0.0011976	0.00076968	TYAPVISAEKAYHEQ	generic|tr_Q99KA2_Q99KA2_MOUSE__IP_3506393	|generic|tr_A0A0A0MQA5_A0A0A0MQA5_MOUSE__chr1_-1_75215622_75215885_ENSMUST00000188593__IP_3506393	|generic|sp_P05213_TBA1B_MOUSE__IP_3506392	|generic|tr_Q52L87_Q52L87_MOUSE__IP_3506392	|generic|sp_P68368_TBA4A_MOUSE__chr1_-1_75215622_75215885_ENSMUST00000188593__IP_3506393	|generic|tr_Q3TIZ0_Q3TIZ0_MOUSE__IP_3506393	|generic|sp_P68369_TBA1A_MOUSE__IP_3506392	|generic|IP_988840_TX=10090	|generic|IP_1052575_TX=10090	|generic|IP_3456589_TX=10090	|generic|IP_3502747_TX=10090	|generic|tr_Q9D9Y2_Q9D9Y2_MOUSE	|generic|sp_P05214_TBA3_MOUSE|
"""index: 4353, intensity: 4436.0, mobility: 0.976"""	0.654472	0.0011976	0.000771098	VQLAGTRESVDSAKPRVY	generic|sp_P35455_NEU2_MOUSE|
"""index: 11945, intensity: 3034.0, mobility: 1.169"""	0.65443	0.0011976	0.000771351	NAPVTEYMSQNANFQNPR	generic|tr_A0A0G2JGJ4_A0A0G2JGJ4_MOUSE__II_933118	|generic|sp_Q6P5F7_TTYH3_MOUSE__chr5_-1_140634755_140634850_ENSMUST00000198704|
"""index: 14447, intensity: 4020.0, mobility: 1.103"""	0.654367	0.0011976	0.000771737	IVQDGPPQSPPNIYYKV	generic|tr_Q543Q7_Q543Q7_MOUSE|
"""index: 12063, intensity: 4812.0, mobility: 0.901"""	0.653862	0.0011976	0.000774831	AVAGGAGVGGDSHLALPALERDHLNH	generic|sp_P0C192_LRC4B_MOUSE__chr16_1_91662218_91662247_ENSMUST00000117633|
"""index: 28018, intensity: 20514.0, mobility: 1.111"""	0.653484	0.0011976	0.000777157	LATLADEVSASLAKQGL	generic|II_1128081_TX=10090	|generic|II_1128079_TX=10090	|generic|tr_A0A0A0MQC7_A0A0A0MQC7_MOUSE	|generic|tr_A2A5Y6_A2A5Y6_MOUSE	|generic|sp_P10637_TAU_MOUSE	|generic|sp_P10637-2_TAU_MOUSE	|generic|sp_P10637-4_TAU_MOUSE	|generic|tr_Q3UH19_Q3UH19_MOUSE	|generic|sp_P10637-6_TAU_MOUSE	|generic|tr_Q8C5K4_Q8C5K4_MOUSE	|generic|tr_Q547J4_Q547J4_MOUSE	|generic|tr_B1AQW2_B1AQW2_MOUSE	|generic|sp_TAU_HUMAN_|
"""index: 11908, intensity: 3177.0, mobility: 1.173"""	0.652445	0.0011976	0.000783572	NAPVTEYMSQNANFQNPR	generic|tr_A0A0G2JGJ4_A0A0G2JGJ4_MOUSE__II_933118	|generic|sp_Q6P5F7_TTYH3_MOUSE__chr5_-1_140634755_140634850_ENSMUST00000198704|
"""index: 10601, intensity: 36520.0, mobility: 0.997"""	0.652091	0.0011976	0.000785776	QVANPNSAIFGGARP	generic|tr_Q80U88_Q80U88_MOUSE__chr5_-1_134625358_134625459_ENSMUST00000202289__II_929730	|generic|tr_Q3V244_Q3V244_MOUSE__chr5_-1_134625358_134625459_ENSMUST00000202289__II_929730	|generic|tr_Q3TG58_Q3TG58_MOUSE__chr5_-1_134625358_134625459_ENSMUST00000202289__II_929730	|generic|tr_Q564E5_Q564E5_MOUSE__chr5_-1_134625358_134625459_ENSMUST00000202289__II_929730|
"""index: 22215, intensity: 19554.0, mobility: 1.141"""	0.651218	0.0011976	0.000791225	SLSAASAPLVETSTPLRL	generic|sp_Q9QXV0_PCS1N_MOUSE|
"""index: 16462, intensity: 3805.0, mobility: 1.059"""	0.651216	0.0011976	0.000791239	FSLSGAQIDDNIPR	generic|sp_O08553_DPYL2_MOUSE|
"""index: 29359, intensity: 5086.0, mobility: 1.226"""	0.648344	0.0011976	0.000809445	LLYQEPVLGPVRGPFPIIV	generic|sp_CASB_BOVIN_|
"""index: 3880, intensity: 7172.0, mobility: 0.933"""	0.647918	0.0011976	0.00081218	TLPTKETIEQEKRSEIS	generic|tr_A6H6H4_A6H6H4_MOUSE|
"""index: 7267, intensity: 4351.0, mobility: 1.032"""	0.646667	0.0011976	0.000820267	ETQSAEPPPPEPPRI	generic|sp_Q8BIF0_C99L2_MOUSE	|generic|sp_Q8BIF0-2_C99L2_MOUSE	|generic|tr_I7HJQ8_I7HJQ8_MOUSE	|generic|tr_A2AP74_A2AP74_MOUSE|
"""index: 24861, intensity: 747333.0, mobility: 1.046"""	0.644945	0.0011976	0.000831528	TLADEVSASLAKQGL	generic|II_1128081_TX=10090	|generic|II_1128079_TX=10090	|generic|tr_A0A0A0MQC7_A0A0A0MQC7_MOUSE	|generic|tr_A2A5Y6_A2A5Y6_MOUSE	|generic|sp_P10637_TAU_MOUSE	|generic|sp_P10637-2_TAU_MOUSE	|generic|sp_P10637-4_TAU_MOUSE	|generic|tr_Q3UH19_Q3UH19_MOUSE	|generic|sp_P10637-6_TAU_MOUSE	|generic|tr_Q8C5K4_Q8C5K4_MOUSE	|generic|tr_Q547J4_Q547J4_MOUSE	|generic|tr_B1AQW2_B1AQW2_MOUSE	|generic|sp_TAU_HUMAN_|
"""index: 2294, intensity: 73500.0, mobility: 0.997"""	0.644876	0.0011976	0.000831983	SEPPESEAKPAPTEVKTVPNDATQTKENESKA	generic|tr_A0A0A6YY91_A0A0A6YY91_MOUSE__II_850562	|generic|sp_P13595_NCAM1_MOUSE	|generic|sp_P13595-2_NCAM1_MOUSE	|generic|tr_E9QB01_E9QB01_MOUSE	|generic|tr_A0A0A6YY47_A0A0A6YY47_MOUSE|
"""index: 3904, intensity: 13211.0, mobility: 0.893"""	0.6444	0.0011976	0.00083513	TLPTKETIEQEKRSEIS	generic|tr_A6H6H4_A6H6H4_MOUSE|
"""index: 17660, intensity: 10230.0, mobility: 1.143"""	0.644256	0.0011976	0.000836082	IVQEMPPQSPANIYYKV	generic|sp_P52800_EFNB2_MOUSE__chr8_-1_8660480_8660584_ENSMUST00000209169__II_867982	|generic|tr_Q544L9_Q544L9_MOUSE|
"""index: 12744, intensity: 4491.0, mobility: 1.026"""	0.643035	0.0011976	0.000844204	AEPYDDIVGETVEK	generic|tr_Q78TF3_Q78TF3_MOUSE__chr9_1_109978869_110002753_ENSMUST00000169851	|generic|sp_P27546_MAP4_MOUSE	|generic|sp_P27546-2_MAP4_MOUSE	|generic|sp_P27546-3_MAP4_MOUSE|
"""index: 13316, intensity: 7354.0, mobility: 0.996"""	0.642933	0.0011976	0.000844889	AQMEEKPVPAAPVPSPVAPAPVPSRRNPPGGKSSLVLG	generic|sp_P97825_JUPI1_MOUSE__II_1124041|
"""index: 513, intensity: 2816.0, mobility: 0.803"""	0.642805	0.0011976	0.000845742	VVRTPPKSPSASKSRLQ	generic|tr_A0A0A0MQC7_A0A0A0MQC7_MOUSE	|generic|tr_A2A5Y6_A2A5Y6_MOUSE	|generic|sp_P10637_TAU_MOUSE	|generic|sp_P10637-2_TAU_MOUSE	|generic|sp_P10637-3_TAU_MOUSE	|generic|sp_P10637-4_TAU_MOUSE	|generic|tr_Q3UH19_Q3UH19_MOUSE	|generic|sp_P10637-6_TAU_MOUSE	|generic|tr_Q547J4_Q547J4_MOUSE	|generic|tr_B1AQW2_B1AQW2_MOUSE|
"""index: 20817, intensity: 5475.0, mobility: 0.910"""	0.641232	0.0011976	0.000856349	LSLETPVFPGNGDEQPLTENPR	generic|tr_A0A1W2P7R2_A0A1W2P7R2_MOUSE	|generic|sp_P01193_COLI_MOUSE|
"""index: 13651, intensity: 2711.0, mobility: 1.301"""	0.639713	0.0011976	0.000866708	GAMNQPQTQYSATPNYTYSNEM	generic|sp_Q9JKD3_SCAM5_MOUSE__chr9_-1_57443670_57443780_ENSMUST00000215208__II_3456302|
"""index: 16747, intensity: 4011.0, mobility: 0.912"""	0.639692	0.0011976	0.000866857	SAGPQSQLLASVIAEKSR	generic|sp_Q9QYB8_ADDB_MOUSE	|generic|sp_Q9QYB8-2_ADDB_MOUSE	|generic|tr_Q8C0Y2_Q8C0Y2_MOUSE|
"""index: 23033, intensity: 17102.0, mobility: 0.943"""	0.639572	0.0011976	0.000867681	YGGFMTSEKSQTPLVTLFKNAIIKNAHKKGQ	generic|sp_P01193_COLI_MOUSE|
"""index: 20750, intensity: 5322.0, mobility: 0.915"""	0.639176	0.0011976	0.000870406	LSLETPVFPGNGDEQPLTENPR	generic|tr_A0A1W2P7R2_A0A1W2P7R2_MOUSE	|generic|sp_P01193_COLI_MOUSE|
"""index: 29334, intensity: 43702.0, mobility: 1.242"""	0.63833	0.0011976	0.000876259	LLYQEPVLGPVRGPFPIIV	generic|sp_CASB_BOVIN_|
"""index: 1603, intensity: 2517.0, mobility: 0.973"""	0.638113	0.0011976	0.000877764	ADSHPSYHTDGFN	generic|sp_P60904_DNJC5_MOUSE__chr2_1_181546445_181546492_ENSMUST00000116365|
"""index: 6774, intensity: 23212.0, mobility: 1.089"""	0.638005	0.0011976	0.000878516	AKAPAPAAPAAAEPQAEAPAAAASSEQSVAVKE	generic|sp_Q91XV3_BASP1_MOUSE|
"""index: 19062, intensity: 5204.0, mobility: 0.944"""	0.634977	0.0011976	0.000899838	MPQLPVAVPQQGLRLQPAKAQIVR	generic|tr_F6VP19_F6VP19_MOUSE__chr11_1_105923483_105923716_ENSMUST00000089485__II_1127893	|generic|sp_A2A690_TANC2_MOUSE__chr11_1_105923483_105923716_ENSMUST00000089485__II_1127893	|generic|sp_A2A690-2_TANC2_MOUSE__chr11_1_105923483_105923716_ENSMUST00000089485__II_1127893|
"""index: 12782, intensity: 3855.0, mobility: 1.007"""	0.63491	0.0011976	0.000900316	GRPDVFPPPLSSEHNGQVAEDAVSRPKDDGVPEVRAA	generic|tr_A0A087WQ93_A0A087WQ93_MOUSE	|generic|sp_Q0VGU4_VGF_MOUSE|
"""index: 14781, intensity: 30322.0, mobility: 1.158"""	0.634899	0.0011976	0.000900397	IVQDGPPQSPPNIYYKV	generic|tr_Q543Q7_Q543Q7_MOUSE|
"""index: 5070, intensity: 4411.0, mobility: 0.816"""	0.633621	0.0011976	0.000909556	KQETQSAEPPPPEPPRI	generic|sp_Q8BIF0_C99L2_MOUSE	|generic|sp_Q8BIF0-2_C99L2_MOUSE	|generic|tr_I7HJQ8_I7HJQ8_MOUSE	|generic|tr_A2AP74_A2AP74_MOUSE|
"""index: 5265, intensity: 3921.0, mobility: 1.005"""	0.633147	0.0011976	0.000912976	EAVWGDGSPEPSPRE	generic|sp_P01193_COLI_MOUSE|
"""index: 12844, intensity: 5698.0, mobility: 1.010"""	0.632449	0.0011976	0.000918039	LKPRTVATPLNQVANPNSAIFGGARPREEVVQKEQE	generic|tr_Q80U88_Q80U88_MOUSE__chr5_-1_134625358_134625459_ENSMUST00000202289__II_929730	|generic|tr_Q3V244_Q3V244_MOUSE__chr5_-1_134625358_134625459_ENSMUST00000202289__II_929730	|generic|tr_Q3TG58_Q3TG58_MOUSE__chr5_-1_134625358_134625459_ENSMUST00000202289__II_929730	|generic|tr_Q564E5_Q564E5_MOUSE__chr5_-1_134625358_134625459_ENSMUST00000202289__II_929730|
"""index: 1806, intensity: 8460.0, mobility: 0.850"""	0.631351	0.0011976	0.000926059	TQEKNTLPTKETIEQEKRSE	generic|tr_A6H6H4_A6H6H4_MOUSE|
"""index: 25439, intensity: 4833.0, mobility: 1.017"""	0.630526	0.0011976	0.000932125	TLADEVSASLAKQGL	generic|II_1128081_TX=10090	|generic|II_1128079_TX=10090	|generic|tr_A0A0A0MQC7_A0A0A0MQC7_MOUSE	|generic|tr_A2A5Y6_A2A5Y6_MOUSE	|generic|sp_P10637_TAU_MOUSE	|generic|sp_P10637-2_TAU_MOUSE	|generic|sp_P10637-4_TAU_MOUSE	|generic|tr_Q3UH19_Q3UH19_MOUSE	|generic|sp_P10637-6_TAU_MOUSE	|generic|tr_Q8C5K4_Q8C5K4_MOUSE	|generic|tr_Q547J4_Q547J4_MOUSE	|generic|tr_B1AQW2_B1AQW2_MOUSE	|generic|sp_TAU_HUMAN_|
"""index: 14674, intensity: 2896.0, mobility: 0.873"""	0.629358	0.0011976	0.000940785	GQHTISPLDLAKLNQVARQQSH	generic|sp_P60335_PCBP1_MOUSE|
"""index: 5955, intensity: 2512.0, mobility: 1.006"""	0.629102	0.0011976	0.000942698	EAVWGDGSPEPSPRE	generic|sp_P01193_COLI_MOUSE|
"""index: 15945, intensity: 3332.0, mobility: 1.116"""	0.628957	0.0011976	0.000943784	NVNYGYQQQGLPLEATAAPGDTMLKSKNKVTQPGP	generic|sp_P97793_ALK_MOUSE__chr18_-1_35213482_35213511_ENSMUST00000091636__II_3462863|
"""index: 6494, intensity: 24440.0, mobility: 1.104"""	0.628645	0.0011976	0.000946116	EEEAVWGDGSPEPSPRE	generic|sp_P01193_COLI_MOUSE|
"""index: 2254, intensity: 3717.0, mobility: 1.005"""	0.628608	0.0011976	0.000946395	TLPTKETIEQEK	generic|tr_A6H6H4_A6H6H4_MOUSE|
"""index: 4792, intensity: 3148.0, mobility: 1.096"""	0.628607	0.0011976	0.000946403	TSLGQETEEEPHVRVA	generic|sp_Q8BGK5_S35F1_MOUSE|
"""index: 2375, intensity: 4821.0, mobility: 0.967"""	0.628092	0.0011976	0.000950269	TQEKNPLPSKETIEQEKQ	generic|sp_P20065_TYB4_MOUSE__chrX_-1_167207501_167208325_ENSMUST00000112175	|generic|tr_Q6ZWX2_Q6ZWX2_MOUSE__chrX_-1_167207501_167208325_ENSMUST00000112175|
"""index: 3327, intensity: 17481.0, mobility: 0.794"""	0.628092	0.0011976	0.000950271	TLPTKETIEQEKRSEIS	generic|tr_A6H6H4_A6H6H4_MOUSE|
"""index: 15652, intensity: 4370.0, mobility: 1.098"""	0.627997	0.0011976	0.000950985	AEPYDDIVGETVEKTE	generic|tr_Q78TF3_Q78TF3_MOUSE__chr9_1_109978869_110002753_ENSMUST00000169851	|generic|sp_P27546_MAP4_MOUSE	|generic|sp_P27546-2_MAP4_MOUSE	|generic|sp_P27546-3_MAP4_MOUSE|
"""index: 25413, intensity: 70675.0, mobility: 1.043"""	0.627864	0.0011976	0.000951985	TLADEVSASLAKQGL	generic|II_1128081_TX=10090	|generic|II_1128079_TX=10090	|generic|tr_A0A0A0MQC7_A0A0A0MQC7_MOUSE	|generic|tr_A2A5Y6_A2A5Y6_MOUSE	|generic|sp_P10637_TAU_MOUSE	|generic|sp_P10637-2_TAU_MOUSE	|generic|sp_P10637-4_TAU_MOUSE	|generic|tr_Q3UH19_Q3UH19_MOUSE	|generic|sp_P10637-6_TAU_MOUSE	|generic|tr_Q8C5K4_Q8C5K4_MOUSE	|generic|tr_Q547J4_Q547J4_MOUSE	|generic|tr_B1AQW2_B1AQW2_MOUSE	|generic|sp_TAU_HUMAN_|
"""index: 11158, intensity: 2819.0, mobility: 1.235"""	0.627818	0.0011976	0.000952333	ESSFSLSGSQIDDHVPK	generic|sp_Q9EQF6_DPYL5_MOUSE__chr5_1_30791522_30791638_ENSMUST00000198503__II_944569|
"""index: 28236, intensity: 7957.0, mobility: 0.937"""	0.627366	0.0011976	0.000955752	SSPETLISDLLMKESTENAPRT	generic|sp_P57774_NPY_MOUSE__chr6_1_49823598_49829327_ENSMUST00000031843|
"""index: 15896, intensity: 4812.0, mobility: 0.910"""	0.627023	0.0011976	0.00095835	ASPQEVGKPYLESFQPNLH	generic|sp_Q99P72_RTN4_MOUSE	|generic|sp_Q99P72-3_RTN4_MOUSE|
"""index: 14572, intensity: 7719.0, mobility: 1.087"""	0.626763	0.0011976	0.000960321	AVAGGAGVGGDSHLALPALERDHLN	generic|sp_P0C192_LRC4B_MOUSE__chr16_1_91662218_91662247_ENSMUST00000117633|
"""index: 7133, intensity: 8016.0, mobility: 0.907"""	0.626393	0.0011976	0.000963144	LSRAQPAPKPEPSFSEYASVQVQRK	generic|sp_P97797_SHPS1_MOUSE	|generic|sp_P97797-2_SHPS1_MOUSE	|generic|sp_P97797-3_SHPS1_MOUSE	|generic|sp_P97797-4_SHPS1_MOUSE	|generic|tr_Q2M4I8_Q2M4I8_MOUSE	|generic|tr_E0CX65_E0CX65_MOUSE|
"""index: 3467, intensity: 2680.0, mobility: 1.164"""	0.62638	0.0011976	0.000963243	AEPSTPSGPESGPTPASAEQNE	generic|sp_P28667_MRP_MOUSE|
"""index: 12751, intensity: 3970.0, mobility: 0.999"""	0.626206	0.0011976	0.000964571	AQQESPPKNYLGVEEEKIMDHSHSDGLH	generic|sp_Q6P5F6_S39AA_MOUSE|
"""index: 5374, intensity: 76901.0, mobility: 1.007"""	0.626124	0.0011976	0.000965195	EAVWGDGSPEPSPRE	generic|sp_P01193_COLI_MOUSE|
"""index: 21063, intensity: 5660.0, mobility: 0.884"""	0.625985	0.0011976	0.00096626	ADSSVEKQVALLKALYGHGQISH	generic|tr_A0A0A0MQA8_A0A0A0MQA8_MOUSE	|generic|sp_P41539_TKN1_MOUSE|
"""index: 5813, intensity: 6143.0, mobility: 1.061"""	0.625378	0.0011976	0.000970917	EEAVWGDGSPEPSPRE	generic|sp_P01193_COLI_MOUSE|
"""index: 25166, intensity: 2548.0, mobility: 1.201"""	0.625124	0.0011976	0.000972872	DILDIPLDDPGANAAAAKIQA	generic|sp_P60761_NEUG_MOUSE__chr9_-1_37545953_37552551_ENSMUST00000065668|
"""index: 2443, intensity: 4047.0, mobility: 0.791"""	0.624347	0.0011976	0.000978874	EEPVDSRTPVTERVS	generic|sp_Q9Z2D6_MECP2_MOUSE__chrX_-1_74035417_74035656_ENSMUST00000123362__II_834118	|generic|sp_Q9Z2D6-2_MECP2_MOUSE__chrX_-1_74035417_74035656_ENSMUST00000123362__II_834118|
"""index: 6596, intensity: 5693.0, mobility: 1.070"""	0.623741	0.0011976	0.000983584	AKAPAPAAPAAAEPQAEAPAAAASSEQSVAVKE	generic|sp_Q91XV3_BASP1_MOUSE|
"""index: 3524, intensity: 3820.0, mobility: 0.759"""	0.622792	0.0011976	0.000991006	TLPTKETIEQEKRSEIS	generic|tr_A6H6H4_A6H6H4_MOUSE|
"""index: 7164, intensity: 6859.0, mobility: 0.812"""	0.622072	0.0011976	0.000996675	ATPASAQTAAKREIYL	generic|tr_Q2TJI9_Q2TJI9_MOUSE__chr18_-1_38189545_38189796_ENSMUST00000160721__II_1060469	|generic|tr_F7BJK1_F7BJK1_MOUSE__chr18_-1_38189545_38189796_ENSMUST00000160721__II_1060474	|generic|tr_Q2TJI7_Q2TJI7_MOUSE|
"""index: 22647, intensity: 21436.0, mobility: 0.863"""	0.621825	0.0011976	0.000998623	SEKSQTPLVTLFKNAIIKNAH	generic|sp_P01193_COLI_MOUSE|
"""index: 15755, intensity: 20197.0, mobility: 1.096"""	0.621735	0.0011976	0.00099934	AEPYDDIVGETVEKTE	generic|tr_Q78TF3_Q78TF3_MOUSE__chr9_1_109978869_110002753_ENSMUST00000169851	|generic|sp_P27546_MAP4_MOUSE	|generic|sp_P27546-2_MAP4_MOUSE	|generic|sp_P27546-3_MAP4_MOUSE|
"""index: 19247, intensity: 16359.0, mobility: 1.064"""	0.621396	0.0011976	0.00100202	TAPEEELAALQLGPTH	generic|tr_A0A5S9EES2_A0A5S9EES2_MOUSE	|generic|tr_A2AGI2_A2AGI2_MOUSE	|generic|tr_B2RWZ9_B2RWZ9_MOUSE	|generic|tr_Q69ZI4_Q69ZI4_MOUSE	|generic|tr_A0A5S9EER5_A0A5S9EER5_MOUSE	|generic|tr_A2AGI3_A2AGI3_MOUSE	|generic|sp_Q8BYM5_NLGN3_MOUSE|
"""index: 22462, intensity: 2559.0, mobility: 1.262"""	0.620813	0.0011976	0.00100666	DLYANTVLSGGTTMYPGIADR	generic|tr_F8WGM8_F8WGM8_MOUSE__II_1122449	|generic|IP_898086_TX=10090	|generic|tr_Q99NC5_Q99NC5_MOUSE	|generic|tr_Q3UAF6_Q3UAF6_MOUSE	|generic|sp_P60710_ACTB_MOUSE	|generic|tr_Q3U804_Q3U804_MOUSE	|generic|tr_Q3UAF7_Q3UAF7_MOUSE	|generic|tr_Q3U939_Q3U939_MOUSE	|generic|tr_E9Q1F2_E9Q1F2_MOUSE	|generic|tr_Q3UBP6_Q3UBP6_MOUSE	|generic|tr_Q3UGS0_Q3UGS0_MOUSE	|generic|tr_Q3UCF8_Q3UCF8_MOUSE	|generic|tr_Q3TSB7_Q3TSB7_MOUSE	|generic|tr_Q3UBQ4_Q3UBQ4_MOUSE	|generic|tr_Q3UA89_Q3UA89_MOUSE	|generic|tr_Q3U5R4_Q3U5R4_MOUSE	|generic|tr_Q4KL81_Q4KL81_MOUSE	|generic|tr_B1ATY1_B1ATY1_MOUSE	|generic|tr_Q61276_Q61276_MOUSE|
"""index: 11725, intensity: 3088.0, mobility: 1.209"""	0.620695	0.0011976	0.0010076	NQPQTQYSATPNYTYSNEM	generic|sp_Q9JKD3_SCAM5_MOUSE__chr9_-1_57443670_57443780_ENSMUST00000215208__II_3456302|
"""index: 4263, intensity: 3310.0, mobility: 0.820"""	0.620085	0.0011976	0.00101248	TPPPPYEQVVKDK	generic|sp_Q8R1C3_VOPP1_MOUSE__chr6_-1_57774707_57774748_ENSMUST00000204878|
"""index: 26267, intensity: 3837.0, mobility: 1.002"""	0.618702	0.0011976	0.00102363	TVMENFVAFVDK	generic|sp_ALBU_BOVIN_|
"""index: 22324, intensity: 83529.0, mobility: 1.141"""	0.618398	0.0011976	0.0010261	SLSAASAPLVETSTPLRL	generic|sp_Q9QXV0_PCS1N_MOUSE|
"""index: 18949, intensity: 3256.0, mobility: 0.803"""	0.618001	0.0011976	0.00102933	ELILKPPSPISEAPRTL	generic|chr3_1_8545581_8545877_ENSMUST00000191847__II_987555_TX=10090	|generic|tr_Q9CZ46_Q9CZ46_MOUSE__IP_987562	|generic|tr_Q545S4_Q545S4_MOUSE|
"""index: 12836, intensity: 94257.0, mobility: 0.985"""	0.616195	0.0011976	0.00104416	LKPRTVATPLNQVANPNSAIFGGARPREEVVQKEQE	generic|tr_Q80U88_Q80U88_MOUSE__chr5_-1_134625358_134625459_ENSMUST00000202289__II_929730	|generic|tr_Q3V244_Q3V244_MOUSE__chr5_-1_134625358_134625459_ENSMUST00000202289__II_929730	|generic|tr_Q3TG58_Q3TG58_MOUSE__chr5_-1_134625358_134625459_ENSMUST00000202289__II_929730	|generic|tr_Q564E5_Q564E5_MOUSE__chr5_-1_134625358_134625459_ENSMUST00000202289__II_929730|
"""index: 1871, intensity: 2581.0, mobility: 0.911"""	0.616104	0.0011976	0.00104492	KSEPPESEAKPAPTEVKTVPNDATQTKENESKA	generic|tr_A0A0A6YY91_A0A0A6YY91_MOUSE__II_850562	|generic|sp_P13595_NCAM1_MOUSE	|generic|sp_P13595-2_NCAM1_MOUSE	|generic|tr_E9QB01_E9QB01_MOUSE	|generic|tr_A0A0A6YY47_A0A0A6YY47_MOUSE|
"""index: 3730, intensity: 18441.0, mobility: 0.854"""	0.614375	0.0011976	0.00105932	MGSNKGASQAGMTGYGMPRQ	generic|tr_Q9D6K2_Q9D6K2_MOUSE	|generic|sp_Q9R1Q8_TAGL3_MOUSE|
"""index: 687, intensity: 3045.0, mobility: 0.910"""	0.613977	0.0011976	0.00106267	SKPKKPLGSSTAAPQRPIATQRTT	generic|sp_Q61166_MARE1_MOUSE|
"""index: 699, intensity: 12688.0, mobility: 0.912"""	0.613681	0.0011976	0.00106516	SKPKKPLGSSTAAPQRPIATQRTT	generic|sp_Q61166_MARE1_MOUSE|
"""index: 1271, intensity: 4255.0, mobility: 0.907"""	0.613443	0.0011976	0.00106717	EAKPAPTEVKTVPNDATQTKENESKA	generic|tr_A0A0A6YY91_A0A0A6YY91_MOUSE__II_850562	|generic|sp_P13595_NCAM1_MOUSE	|generic|sp_P13595-2_NCAM1_MOUSE	|generic|tr_E9QB01_E9QB01_MOUSE	|generic|tr_A0A0A6YY47_A0A0A6YY47_MOUSE|
"""index: 24307, intensity: 24107.0, mobility: 1.043"""	0.613366	0.0011976	0.00106782	TLADEVSASLAKQGL	generic|II_1128081_TX=10090	|generic|II_1128079_TX=10090	|generic|tr_A0A0A0MQC7_A0A0A0MQC7_MOUSE	|generic|tr_A2A5Y6_A2A5Y6_MOUSE	|generic|sp_P10637_TAU_MOUSE	|generic|sp_P10637-2_TAU_MOUSE	|generic|sp_P10637-4_TAU_MOUSE	|generic|tr_Q3UH19_Q3UH19_MOUSE	|generic|sp_P10637-6_TAU_MOUSE	|generic|tr_Q8C5K4_Q8C5K4_MOUSE	|generic|tr_Q547J4_Q547J4_MOUSE	|generic|tr_B1AQW2_B1AQW2_MOUSE	|generic|sp_TAU_HUMAN_|
"""index: 11748, intensity: 4172.0, mobility: 0.890"""	0.612761	0.0011976	0.00107295	VQIVYKPVDLSKVTSK	generic|II_1128081_TX=10090	|generic|tr_A0A0A0MQC7_A0A0A0MQC7_MOUSE	|generic|tr_A2A5Y6_A2A5Y6_MOUSE	|generic|sp_P10637_TAU_MOUSE	|generic|sp_P10637-2_TAU_MOUSE	|generic|sp_P10637-3_TAU_MOUSE	|generic|sp_P10637-4_TAU_MOUSE	|generic|tr_Q3UH19_Q3UH19_MOUSE	|generic|sp_P10637-6_TAU_MOUSE	|generic|tr_Q8C5K4_Q8C5K4_MOUSE	|generic|tr_Q547J4_Q547J4_MOUSE	|generic|tr_B1AQW2_B1AQW2_MOUSE	|generic|sp_TAU_HUMAN_|
"""index: 14746, intensity: 9929.0, mobility: 0.840"""	0.612543	0.0011976	0.0010748	IVQDGPPQSPPNIYYKV	generic|tr_Q543Q7_Q543Q7_MOUSE|
"""index: 4754, intensity: 6308.0, mobility: 0.959"""	0.611785	0.0011976	0.00108128	AVWGDGSPEPSPRE	generic|sp_P01193_COLI_MOUSE|
"""index: 7304, intensity: 4191.0, mobility: 1.011"""	0.611661	0.0011976	0.00108233	LVQLAGTRESVDSAKPRVY	generic|sp_P35455_NEU2_MOUSE|
"""index: 2258, intensity: 4995.0, mobility: 0.915"""	0.611457	0.0011976	0.00108409	LAGTRESVDSAKPRVY	generic|sp_P35455_NEU2_MOUSE|
"""index: 28878, intensity: 4710.0, mobility: 1.204"""	0.610853	0.0011976	0.00108929	SPQLATLADEVSASLAKQGL	generic|II_1128081_TX=10090	|generic|II_1128079_TX=10090	|generic|tr_A0A0A0MQC7_A0A0A0MQC7_MOUSE	|generic|tr_A2A5Y6_A2A5Y6_MOUSE	|generic|sp_P10637_TAU_MOUSE	|generic|sp_P10637-2_TAU_MOUSE	|generic|sp_P10637-4_TAU_MOUSE	|generic|tr_Q3UH19_Q3UH19_MOUSE	|generic|sp_P10637-6_TAU_MOUSE	|generic|tr_Q8C5K4_Q8C5K4_MOUSE	|generic|tr_Q547J4_Q547J4_MOUSE	|generic|tr_B1AQW2_B1AQW2_MOUSE	|generic|sp_TAU_HUMAN_|
"""index: 20512, intensity: 5139.0, mobility: 1.039"""	0.610831	0.0011976	0.00108948	LGEYGFQNALIVR	generic|sp_ALBU_BOVIN_|
"""index: 7562, intensity: 16414.0, mobility: 1.103"""	0.610734	0.0011976	0.00109031	AEEEAVWGDGSPEPSPRE	generic|sp_P01193_COLI_MOUSE|
"""index: 19524, intensity: 2782.0, mobility: 1.089"""	0.610603	0.0011976	0.00109145	TAPEEELAALQLGPTH	generic|tr_A0A5S9EES2_A0A5S9EES2_MOUSE	|generic|tr_A2AGI2_A2AGI2_MOUSE	|generic|tr_B2RWZ9_B2RWZ9_MOUSE	|generic|tr_Q69ZI4_Q69ZI4_MOUSE	|generic|tr_A0A5S9EER5_A0A5S9EER5_MOUSE	|generic|tr_A2AGI3_A2AGI3_MOUSE	|generic|sp_Q8BYM5_NLGN3_MOUSE|
"""index: 7072, intensity: 3356.0, mobility: 0.735"""	0.610473	0.0011976	0.00109257	ATRLMTGAGNILK	generic|sp_P70414_NAC1_MOUSE	|generic|tr_A0A3Q4EBU5_A0A3Q4EBU5_MOUSE	|generic|tr_Q91ZJ7_Q91ZJ7_MOUSE	|generic|tr_Q68FL0_Q68FL0_MOUSE	|generic|tr_Q27PY9_Q27PY9_MOUSE	|generic|tr_Q8BXB3_Q8BXB3_MOUSE	|generic|tr_G5E8Y0_G5E8Y0_MOUSE	|generic|tr_Q9ET74_Q9ET74_MOUSE	|generic|tr_G3X9J1_G3X9J1_MOUSE	|generic|tr_A0A3Q4L326_A0A3Q4L326_MOUSE	|generic|tr_Q8R505_Q8R505_MOUSE	|generic|tr_O35157_O35157_MOUSE|
"""index: 20237, intensity: 5455.0, mobility: 1.053"""	0.609539	0.0011976	0.00110068	VSGDYGHPVYIVQDGPPQSPPNIYYKV	generic|tr_Q543Q7_Q543Q7_MOUSE|
"""index: 5583, intensity: 4503.0, mobility: 1.070"""	0.609417	0.0011976	0.00110175	STAATSAAQNAFKGNQM	generic|tr_Q3TD71_Q3TD71_MOUSE	|generic|tr_Q3TSA8_Q3TSA8_MOUSE	|generic|tr_Q3UY11_Q3UY11_MOUSE|
"""index: 5429, intensity: 18808.0, mobility: 1.024"""	0.609365	0.0011976	0.0011022	EAVWGDGSPEPSPRE	generic|sp_P01193_COLI_MOUSE|
"""index: 19166, intensity: 2937.0, mobility: 1.131"""	0.608874	0.0011976	0.00110649	SAMIGGFAGRIGASNMGPVG	generic|sp_Q8C854_MYEF2_MOUSE__II_1000715	|generic|sp_Q8C854-3_MYEF2_MOUSE__II_1000715	|generic|tr_A7UQY4_A7UQY4_MOUSE__II_1000715	|generic|tr_G8JL68_G8JL68_MOUSE__II_1000715|
"""index: 4691, intensity: 5744.0, mobility: 0.940"""	0.608621	0.0011976	0.00110871	AGPQAAEPSTPSGPESGPTPASAEQNE	generic|sp_P28667_MRP_MOUSE|
"""index: 2116, intensity: 5769.0, mobility: 0.773"""	0.608096	0.0011976	0.00111333	TLPTKETIEQEK	generic|tr_A6H6H4_A6H6H4_MOUSE|
"""index: 17987, intensity: 4557.0, mobility: 0.972"""	0.607679	0.0011976	0.00111702	ETKLSTEPSPEFSNYSEIAKFEKSVPDH	generic|sp_Q99P72_RTN4_MOUSE	|generic|sp_Q99P72-3_RTN4_MOUSE|
"""index: 24247, intensity: 3246.0, mobility: 1.043"""	0.607582	0.0011976	0.00111787	TLADEVSASLAKQGL	generic|II_1128081_TX=10090	|generic|II_1128079_TX=10090	|generic|tr_A0A0A0MQC7_A0A0A0MQC7_MOUSE	|generic|tr_A2A5Y6_A2A5Y6_MOUSE	|generic|sp_P10637_TAU_MOUSE	|generic|sp_P10637-2_TAU_MOUSE	|generic|sp_P10637-4_TAU_MOUSE	|generic|tr_Q3UH19_Q3UH19_MOUSE	|generic|sp_P10637-6_TAU_MOUSE	|generic|tr_Q8C5K4_Q8C5K4_MOUSE	|generic|tr_Q547J4_Q547J4_MOUSE	|generic|tr_B1AQW2_B1AQW2_MOUSE	|generic|sp_TAU_HUMAN_|
"""index: 19982, intensity: 136953.0, mobility: 1.050"""	0.607312	0.0011976	0.00112027	SVFQELGKLTGPSNQ	generic|sp_Q03517_SCG2_MOUSE	|generic|tr_Q4W8U9_Q4W8U9_MOUSE|
"""index: 553, intensity: 2518.0, mobility: 0.890"""	0.607266	0.0011976	0.00112067	SANSNPAMAPRE	generic|tr_Q545V6_Q545V6_MOUSE|
"""index: 19865, intensity: 3557.0, mobility: 1.204"""	0.606521	0.0011976	0.00112731	SQVPNYTLTSSTLPQTGGSQQPPQPQQAYSQKALL	generic|sp_P70297_STAM1_MOUSE__chr2_1_14102418_14102489_ENSMUST00000193636__II_1014500	|generic|IP_1121602_TX=10090	|generic|tr_Q3UMC8_Q3UMC8_MOUSE__chr2_1_14102418_14102489_ENSMUST00000193636	|generic|tr_Q9CU37_Q9CU37_MOUSE	|generic|tr_Q3TPR2_Q3TPR2_MOUSE__chr2_1_14141735_14141881_ENSMUST00000193636|
"""index: 6648, intensity: 9672.0, mobility: 0.952"""	0.606292	0.0011976	0.00112935	SPQLEDEAKELQ	generic|tr_Q3UXY8_Q3UXY8_MOUSE	|generic|sp_P22005_PENK_MOUSE|
"""index: 10844, intensity: 3554.0, mobility: 0.800"""	0.606071	0.0011976	0.00113133	RHPEYAVSVLLR	generic|sp_ALBU_BOVIN_|
"""index: 12946, intensity: 20697.0, mobility: 0.900"""	0.605556	0.0011976	0.00113596	QSGFSLSGAQIDDNIPRRTTQ	generic|sp_O08553_DPYL2_MOUSE|
"""index: 14298, intensity: 2676.0, mobility: 1.154"""	0.604775	0.0011976	0.00114301	IVQDGPPQSPPNIYYKV	generic|tr_Q543Q7_Q543Q7_MOUSE|
"""index: 5324, intensity: 2546.0, mobility: 0.974"""	0.604643	0.0011976	0.00114419	SQTSVPFDHLGK	generic|sp_Q9JMK2_KC1E_MOUSE__II_1087695	|generic|tr_Q8CBH9_Q8CBH9_MOUSE__II_1087695	|generic|tr_Q9QUI3_Q9QUI3_MOUSE__II_1087695|
"""index: 28301, intensity: 14475.0, mobility: 1.078"""	0.604636	0.0011976	0.00114426	TLAEDVTAALAKQGL	generic|sp_P20357_MTAP2_MOUSE__chr1_1_66438885_66439007_ENSMUST00000172486	|generic|tr_Q80ZL4_Q80ZL4_MOUSE__chr1_1_66438885_66439007_ENSMUST00000172486	|generic|tr_Q3TLQ0_Q3TLQ0_MOUSE__chr1_1_66438885_66439007_ENSMUST00000172486	|generic|tr_Q80X35_Q80X35_MOUSE__chr1_1_66438885_66439007_ENSMUST00000172486	|generic|tr_B2KGT5_B2KGT5_MOUSE__chr1_1_66438885_66439007_ENSMUST00000172486	|generic|tr_A0A668KLC6_A0A668KLC6_MOUSE__chr1_1_66438885_66439007_ENSMUST00000172486|
"""index: 11288, intensity: 3629.0, mobility: 1.234"""	0.604183	0.0011976	0.00114837	ESSFSLSGSQIDDHVPK	generic|sp_Q9EQF6_DPYL5_MOUSE__chr5_1_30791522_30791638_ENSMUST00000198503__II_944569|
"""index: 24264, intensity: 4176.0, mobility: 0.917"""	0.604176	0.0011976	0.00114844	HPYFYAPELLYYANK	generic|sp_ALBU_BOVIN_|
"""index: 2407, intensity: 6942.0, mobility: 0.788"""	0.604133	0.0011976	0.00114882	IPVGSLKNEDTPNR	generic|sp_Q03517_SCG2_MOUSE	|generic|tr_Q4W8U9_Q4W8U9_MOUSE|
"""index: 28837, intensity: 11652.0, mobility: 0.999"""	0.603032	0.0011976	0.00115889	SSPETLISDLLMK	generic|sp_P57774_NPY_MOUSE__chr6_1_49823598_49829327_ENSMUST00000031843|
"""index: 15035, intensity: 3350.0, mobility: 0.930"""	0.60197	0.0011976	0.00116868	VGSKTSGVVQGVASVAEKTKEQASHLG	generic|sp_Q91ZZ3_SYUB_MOUSE|
"""index: 5929, intensity: 26981.0, mobility: 1.058"""	0.601136	0.0011976	0.00117642	EEAVWGDGSPEPSPRE	generic|sp_P01193_COLI_MOUSE|
"""index: 6655, intensity: 5620.0, mobility: 1.127"""	0.600799	0.0011976	0.00117957	AEEEAVWGDGSPEPSPRE	generic|sp_P01193_COLI_MOUSE|
"""index: 14546, intensity: 3411.0, mobility: 1.147"""	0.600759	0.0011976	0.00117994	IVQEMPPQSPANIYYKV	generic|sp_P52800_EFNB2_MOUSE__chr8_-1_8660480_8660584_ENSMUST00000209169__II_867982	|generic|tr_Q544L9_Q544L9_MOUSE|
"""index: 1358, intensity: 6084.0, mobility: 0.896"""	0.600295	0.0011976	0.00118429	VQLAGTRESVDSAKPR	generic|sp_P35455_NEU2_MOUSE|
"""index: 29960, intensity: 3289.0, mobility: 1.229"""	0.59958	0.0011976	0.00119101	MITDVQLAIFANMLGVSLFLLVVLYHYVAVNNPKKQE	generic|sp_Q99LX8_OST4_MOUSE__chr5_-1_30907422_30907535_ENSMUST00000132034|
"""index: 4551, intensity: 5289.0, mobility: 0.859"""	0.599106	0.0011976	0.00119549	AAAQYNPEPPPPRSHYSNIE	generic|tr_A0A0R4J1C2_A0A0R4J1C2_MOUSE__II_894144	|generic|tr_A0A0R4IZW8_A0A0R4IZW8_MOUSE__chr7_-1_30193874_30194080_ENSMUST00000146852__II_894141	|generic|sp_O88456_CPNS1_MOUSE__II_894144|
"""index: 3754, intensity: 14463.0, mobility: 0.853"""	0.599064	0.0011976	0.00119589	MGSNKGASQAGMTGYGMPRQ	generic|tr_Q9D6K2_Q9D6K2_MOUSE	|generic|sp_Q9R1Q8_TAGL3_MOUSE|
"""index: 17772, intensity: 70697.0, mobility: 0.731"""	0.597922	0.0011976	0.00120675	LPGPLQDMFKK	generic|sp_P63040_CPLX1_MOUSE	|generic|sp_P84086_CPLX2_MOUSE|
"""index: 24700, intensity: 26577.0, mobility: 1.006"""	0.597904	0.0011976	0.00120693	TLADEVSASLAKQGL	generic|II_1128081_TX=10090	|generic|II_1128079_TX=10090	|generic|tr_A0A0A0MQC7_A0A0A0MQC7_MOUSE	|generic|tr_A2A5Y6_A2A5Y6_MOUSE	|generic|sp_P10637_TAU_MOUSE	|generic|sp_P10637-2_TAU_MOUSE	|generic|sp_P10637-4_TAU_MOUSE	|generic|tr_Q3UH19_Q3UH19_MOUSE	|generic|sp_P10637-6_TAU_MOUSE	|generic|tr_Q8C5K4_Q8C5K4_MOUSE	|generic|tr_Q547J4_Q547J4_MOUSE	|generic|tr_B1AQW2_B1AQW2_MOUSE	|generic|sp_TAU_HUMAN_|
"""index: 24563, intensity: 44150.0, mobility: 1.018"""	0.597877	0.0011976	0.00120718	TLADEVSASLAKQGL	generic|II_1128081_TX=10090	|generic|II_1128079_TX=10090	|generic|tr_A0A0A0MQC7_A0A0A0MQC7_MOUSE	|generic|tr_A2A5Y6_A2A5Y6_MOUSE	|generic|sp_P10637_TAU_MOUSE	|generic|sp_P10637-2_TAU_MOUSE	|generic|sp_P10637-4_TAU_MOUSE	|generic|tr_Q3UH19_Q3UH19_MOUSE	|generic|sp_P10637-6_TAU_MOUSE	|generic|tr_Q8C5K4_Q8C5K4_MOUSE	|generic|tr_Q547J4_Q547J4_MOUSE	|generic|tr_B1AQW2_B1AQW2_MOUSE	|generic|sp_TAU_HUMAN_|
"""index: 22203, intensity: 3824.0, mobility: 0.925"""	0.596657	0.0011976	0.0012189	GGFMTSEKSQTPLVTLFKNAIIKNAHKKGQ	generic|sp_P01193_COLI_MOUSE|
"""index: 1945, intensity: 3300.0, mobility: 0.782"""	0.595808	0.0011976	0.00122713	TLPTKETIEQEKRSE	generic|tr_A6H6H4_A6H6H4_MOUSE|
"""index: 24810, intensity: 6621.0, mobility: 0.996"""	0.595685	0.0011976	0.00122832	TLADEVSASLAKQGL	generic|II_1128081_TX=10090	|generic|II_1128079_TX=10090	|generic|tr_A0A0A0MQC7_A0A0A0MQC7_MOUSE	|generic|tr_A2A5Y6_A2A5Y6_MOUSE	|generic|sp_P10637_TAU_MOUSE	|generic|sp_P10637-2_TAU_MOUSE	|generic|sp_P10637-4_TAU_MOUSE	|generic|tr_Q3UH19_Q3UH19_MOUSE	|generic|sp_P10637-6_TAU_MOUSE	|generic|tr_Q8C5K4_Q8C5K4_MOUSE	|generic|tr_Q547J4_Q547J4_MOUSE	|generic|tr_B1AQW2_B1AQW2_MOUSE	|generic|sp_TAU_HUMAN_|
"""index: 24640, intensity: 5063.0, mobility: 1.103"""	0.595628	0.0011976	0.00122887	LPNDLLDLQQPTFHP	generic|tr_A0A140LHQ8_A0A140LHQ8_MOUSE__II_885340	|generic|tr_A0A1L1SUR7_A0A1L1SUR7_MOUSE__II_3498699	|generic|tr_Q570Z8_Q570Z8_MOUSE__chr5_1_121425971_121426000_ENSMUST00000042163	|generic|tr_Q3TD51_Q3TD51_MOUSE	|generic|sp_Q7M6Y3_PICAL_MOUSE	|generic|sp_Q7M6Y3-3_PICAL_MOUSE	|generic|sp_Q7M6Y3-4_PICAL_MOUSE	|generic|sp_Q7M6Y3-5_PICAL_MOUSE	|generic|sp_Q7M6Y3-6_PICAL_MOUSE|
"""index: 3264, intensity: 24327.0, mobility: 0.914"""	0.595332	0.0011976	0.00123176	TLPTKETIEQEKRSEIS	generic|tr_A6H6H4_A6H6H4_MOUSE|
"""index: 17527, intensity: 19370.0, mobility: 0.730"""	0.594875	0.0011976	0.00123623	LPGPLQDMFKK	generic|sp_P63040_CPLX1_MOUSE	|generic|sp_P84086_CPLX2_MOUSE|
"""index: 2932, intensity: 5574.0, mobility: 0.853"""	0.594489	0.0011976	0.00124001	LPTKETIEQEKRSEIS	generic|tr_A6H6H4_A6H6H4_MOUSE|
"""index: 21074, intensity: 148693.0, mobility: 0.949"""	0.593811	0.0011976	0.00124669	APNLSRMGAVPVMIPAQSKDGSIV	generic|sp_P97792_CXAR_MOUSE__chr16_1_78334866_78334964_ENSMUST00000231251|
"""index: 21958, intensity: 6662.0, mobility: 0.953"""	0.593603	0.0011976	0.00124874	QGAFLPTELSLPHPDTQIHAE	generic|tr_I7HFI3_I7HFI3_MOUSE__chr9_1_32247112_32247219_ENSMUST00000174730__II_855045	|generic|sp_Q811P8_RHG32_MOUSE__chr9_1_32247112_32247219_ENSMUST00000174730__II_855045	|generic|sp_Q811P8-2_RHG32_MOUSE__chr9_1_32247112_32247219_ENSMUST00000174730__II_855045	|generic|tr_Q3US80_Q3US80_MOUSE|
"""index: 11287, intensity: 3859.0, mobility: 0.794"""	0.593538	0.0011976	0.00124939	SAKEQIKWSLLR	generic|tr_Q542M2_Q542M2_MOUSE__chr15_1_103296555_103296614_ENSMUST00000229549	|generic|chr15_1_103297755_103298740_ENSMUST00000100162|
"""index: 17542, intensity: 71753.0, mobility: 0.951"""	0.593445	0.0011976	0.00125031	LPGPLQDMFKK	generic|sp_P63040_CPLX1_MOUSE	|generic|sp_P84086_CPLX2_MOUSE|
"""index: 4021, intensity: 5216.0, mobility: 0.922"""	0.593213	0.0011976	0.0012526	QPPPPPYYPPEDKKTQ	generic|tr_Q3TRG5_Q3TRG5_MOUSE__II_1123726	|generic|sp_P97765_WBP2_MOUSE__II_1123728	|generic|sp_P97765-2_WBP2_MOUSE__II_1123726	|generic|chr11_-1_116079543_116079920_ENSMUST00000074628|
"""index: 17843, intensity: 6801.0, mobility: 0.956"""	0.593208	0.0011976	0.00125266	STTPEEVLEKLKTEAEKK	generic|sp_Q9CRC3_CO040_MOUSE	|generic|tr_Q3TDI7_Q3TDI7_MOUSE|
"""index: 1498, intensity: 4411.0, mobility: 0.821"""	0.593121	0.0011976	0.00125352	TQEKNTLPTKETIEQEKR	generic|tr_A6H6H4_A6H6H4_MOUSE|
"""index: 2082, intensity: 3138.0, mobility: 0.756"""	0.592606	0.0011976	0.00125864	TLPTKETIEQEK	generic|tr_A6H6H4_A6H6H4_MOUSE|
"""index: 7071, intensity: 8116.0, mobility: 0.822"""	0.592331	0.0011976	0.00126139	AEEEAVWGDGSPEPSPRE	generic|sp_P01193_COLI_MOUSE|
"""index: 12003, intensity: 5862.0, mobility: 0.852"""	0.591934	0.0011976	0.00126536	EDPATFKPPKMDVPMVEGKKQPLR	generic|sp_Q9DBN4_P33MX_MOUSE	|generic|sp_Q9DBN4-2_P33MX_MOUSE	|generic|tr_D3Z1F7_D3Z1F7_MOUSE|
"""index: 6699, intensity: 4129.0, mobility: 0.899"""	0.591382	0.0011976	0.0012709	MGSNKGASQAGMTGYGMPRQIM	generic|tr_Q9D6K2_Q9D6K2_MOUSE	|generic|sp_Q9R1Q8_TAGL3_MOUSE|
"""index: 27964, intensity: 4976.0, mobility: 1.306"""	0.591288	0.0011976	0.00127184	SNPFMTGAPTGQLPTGSSSTNPFL	generic|tr_A0A087WR52_A0A087WR52_MOUSE__II_1032712	|generic|tr_A0A087WNV1_A0A087WNV1_MOUSE	|generic|sp_Q8K2K6_AGFG1_MOUSE	|generic|sp_Q8K2K6-1_AGFG1_MOUSE	|generic|sp_Q8K2K6-2_AGFG1_MOUSE	|generic|sp_Q8K2K6-3_AGFG1_MOUSE	|generic|tr_A0A087WSR7_A0A087WSR7_MOUSE|
"""index: 2501, intensity: 47344.0, mobility: 0.996"""	0.590723	0.0011976	0.00127755	SEPPESEAKPAPTEVKTVPNDATQTKENESKA	generic|tr_A0A0A6YY91_A0A0A6YY91_MOUSE__II_850562	|generic|sp_P13595_NCAM1_MOUSE	|generic|sp_P13595-2_NCAM1_MOUSE	|generic|tr_E9QB01_E9QB01_MOUSE	|generic|tr_A0A0A6YY47_A0A0A6YY47_MOUSE|
"""index: 24647, intensity: 4928.0, mobility: 0.810"""	0.590506	0.0011976	0.00127975	TLADEVSASLAKQGL	generic|II_1128081_TX=10090	|generic|II_1128079_TX=10090	|generic|tr_A0A0A0MQC7_A0A0A0MQC7_MOUSE	|generic|tr_A2A5Y6_A2A5Y6_MOUSE	|generic|sp_P10637_TAU_MOUSE	|generic|sp_P10637-2_TAU_MOUSE	|generic|sp_P10637-4_TAU_MOUSE	|generic|tr_Q3UH19_Q3UH19_MOUSE	|generic|sp_P10637-6_TAU_MOUSE	|generic|tr_Q8C5K4_Q8C5K4_MOUSE	|generic|tr_Q547J4_Q547J4_MOUSE	|generic|tr_B1AQW2_B1AQW2_MOUSE	|generic|sp_TAU_HUMAN_|
"""index: 12601, intensity: 3874.0, mobility: 0.917"""	0.590377	0.0011976	0.00128106	FSLSGAQIDDNIPRRTTQ	generic|sp_O08553_DPYL2_MOUSE|
"""index: 8131, intensity: 2532.0, mobility: 1.134"""	0.590342	0.0011976	0.00128142	AEEEAVWGDGSPEPSPRE	generic|sp_P01193_COLI_MOUSE|
"""index: 4793, intensity: 20029.0, mobility: 1.003"""	0.590049	0.0011976	0.00128439	AVWGDGSPEPSPRE	generic|sp_P01193_COLI_MOUSE|
"""index: 5912, intensity: 3875.0, mobility: 0.873"""	0.588566	0.0011976	0.00129957	MKETIMNQEKLAKLQ	generic|II_1106078_TX=10090	|generic|IP_970468_TX=10090	|generic|sp_Q64152_BTF3_MOUSE	|generic|sp_Q64152-2_BTF3_MOUSE|
"""index: 18698, intensity: 18970.0, mobility: 1.005"""	0.586385	0.0011976	0.0013222	LAEDVTAALAKQGL	generic|sp_P20357_MTAP2_MOUSE__chr1_1_66438885_66439007_ENSMUST00000172486	|generic|tr_Q80ZL4_Q80ZL4_MOUSE__chr1_1_66438885_66439007_ENSMUST00000172486	|generic|tr_Q3TLQ0_Q3TLQ0_MOUSE__chr1_1_66438885_66439007_ENSMUST00000172486	|generic|tr_Q80X35_Q80X35_MOUSE__chr1_1_66438885_66439007_ENSMUST00000172486	|generic|tr_B2KGT5_B2KGT5_MOUSE__chr1_1_66438885_66439007_ENSMUST00000172486	|generic|tr_A0A668KLC6_A0A668KLC6_MOUSE__chr1_1_66438885_66439007_ENSMUST00000172486|
"""index: 6598, intensity: 7364.0, mobility: 0.907"""	0.585922	0.0011976	0.00132707	AEPPPPEPPRI	generic|sp_Q8BIF0_C99L2_MOUSE	|generic|sp_Q8BIF0-2_C99L2_MOUSE	|generic|tr_I7HJQ8_I7HJQ8_MOUSE	|generic|tr_A2AP74_A2AP74_MOUSE|
"""index: 21970, intensity: 3786.0, mobility: 1.032"""	0.58589	0.0011976	0.0013274	VIGLQMGTNRGASQAGMTGYGMPRQIL	generic|sp_Q9WVA4_TAGL2_MOUSE|
"""index: 7136, intensity: 3671.0, mobility: 0.922"""	0.585271	0.0011976	0.00133392	RKSGSSSSSSGNPASQFYPQSRGLVPK	generic|tr_Q80U27_Q80U27_MOUSE	|generic|tr_Q3UFZ8_Q3UFZ8_MOUSE	|generic|tr_Q3UHC4_Q3UHC4_MOUSE	|generic|tr_Q8BNH4_Q8BNH4_MOUSE|
"""index: 667, intensity: 2655.0, mobility: 0.826"""	0.584826	0.0011976	0.00133863	TSPAKQQAPPVRNLH	generic|sp_O08553_DPYL2_MOUSE|
"""index: 3344, intensity: 21040.0, mobility: 0.911"""	0.584497	0.0011976	0.00134212	QPPPPPYYPPEDKKTQ	generic|tr_Q3TRG5_Q3TRG5_MOUSE__II_1123726	|generic|sp_P97765_WBP2_MOUSE__II_1123728	|generic|sp_P97765-2_WBP2_MOUSE__II_1123726	|generic|chr11_-1_116079543_116079920_ENSMUST00000074628|
"""index: 17537, intensity: 4660.0, mobility: 0.958"""	0.58306	0.0011976	0.00135749	HPVYIVQDGPPQSPPNIYYKV	generic|tr_Q543Q7_Q543Q7_MOUSE|
"""index: 1617, intensity: 3330.0, mobility: 0.808"""	0.582164	0.0011976	0.00136715	QDNEPEKPVADSETKM	generic|tr_Q543U3_Q543U3_MOUSE__chr15_-1_8636132_8636311_ENSMUST00000125997__II_1092018	|generic|tr_Q8C3T7_Q8C3T7_MOUSE__chr15_-1_8636132_8636311_ENSMUST00000125997	|generic|tr_Q8C7W8_Q8C7W8_MOUSE__chr15_-1_8636132_8636311_ENSMUST00000125997|
"""index: 19716, intensity: 5255.0, mobility: 1.026"""	0.582009	0.0011976	0.00136883	SVVPSPKVSDTVVEPYNATLSVHQL	generic|sp_P68372_TBB4B_MOUSE__IP_840323	|generic|tr_Q9DCR1_Q9DCR1_MOUSE__IP_840323	|generic|tr_Q9CVR0_Q9CVR0_MOUSE__IP_840323	|generic|sp_Q9D6F9_TBB4A_MOUSE__IP_840323	|generic|sp_P99024_TBB5_MOUSE__chr17_-1_35836571_35838041_ENSMUST00000134978|
"""index: 13399, intensity: 25737.0, mobility: 1.072"""	0.58107	0.0011976	0.00137905	AQMEEKPVPAAPVPSPVAPAPVPSRRNPPGGKSSLVLG	generic|sp_P97825_JUPI1_MOUSE__II_1124041|
"""index: 14366, intensity: 3559.0, mobility: 1.245"""	0.580881	0.0011976	0.00138111	VYPGPAQSGTYLVAGSAQMTH	generic|sp_P70297_STAM1_MOUSE__chr2_1_14102418_14102489_ENSMUST00000193636__II_1014500	|generic|IP_1121610_TX=10090	|generic|tr_Q3UGN9_Q3UGN9_MOUSE__chr2_1_14102418_14102489_ENSMUST00000193636	|generic|tr_Q3UMC8_Q3UMC8_MOUSE__chr2_1_14102418_14102489_ENSMUST00000193636	|generic|tr_Q3TPR2_Q3TPR2_MOUSE__chr2_1_14141735_14141881_ENSMUST00000193636|
"""index: 14331, intensity: 5875.0, mobility: 1.085"""	0.579822	0.0011976	0.00139275	GQPASGGGGGYGPQGDYGQQGYGQQGAPTSFSNQM	generic|sp_Q62277_SYPH_MOUSE|
"""index: 2516, intensity: 2530.0, mobility: 0.762"""	0.579747	0.0011976	0.00139357	KSADCSVEEEPWKREK	generic|II_1004965_TX=10090	|generic|tr_Q3UYK6_Q3UYK6_MOUSE__chr2_1_102781469_102781534_ENSMUST00000154446	|generic|tr_Q3USU5_Q3USU5_MOUSE__chr2_1_102781469_102781534_ENSMUST00000154446	|generic|sp_P43006-2_EAA2_MOUSE__chr2_1_102781469_102781534_ENSMUST00000154446|
"""index: 4585, intensity: 5129.0, mobility: 0.862"""	0.579092	0.0011976	0.00140082	QEKNTLPTKETIEQEKRSEIS	generic|tr_A6H6H4_A6H6H4_MOUSE|
"""index: 25956, intensity: 11070.0, mobility: 1.058"""	0.578439	0.0011976	0.00140808	TLADEVSASLAKQGL	generic|II_1128081_TX=10090	|generic|II_1128079_TX=10090	|generic|tr_A0A0A0MQC7_A0A0A0MQC7_MOUSE	|generic|tr_A2A5Y6_A2A5Y6_MOUSE	|generic|sp_P10637_TAU_MOUSE	|generic|sp_P10637-2_TAU_MOUSE	|generic|sp_P10637-4_TAU_MOUSE	|generic|tr_Q3UH19_Q3UH19_MOUSE	|generic|sp_P10637-6_TAU_MOUSE	|generic|tr_Q8C5K4_Q8C5K4_MOUSE	|generic|tr_Q547J4_Q547J4_MOUSE	|generic|tr_B1AQW2_B1AQW2_MOUSE	|generic|sp_TAU_HUMAN_|
"""index: 13051, intensity: 4260.0, mobility: 0.946"""	0.577351	0.0011976	0.00142027	SSFSLSGSQIDDHVPKRASARIL	generic|sp_Q9EQF6_DPYL5_MOUSE__chr5_1_30791522_30791638_ENSMUST00000198503__II_944569|
"""index: 5160, intensity: 6151.0, mobility: 0.864"""	0.577322	0.0011976	0.00142059	RAEEEAVWGDGSPEPSPRE	generic|sp_P01193_COLI_MOUSE|
"""index: 9752, intensity: 2884.0, mobility: 1.214"""	0.577109	0.0011976	0.00142299	MGAAQGAMNQPQTQYSATPNY	generic|sp_Q9JKD3_SCAM5_MOUSE__chr9_-1_57443670_57443780_ENSMUST00000215208__II_3456302|
"""index: 1509, intensity: 2623.0, mobility: 0.957"""	0.576298	0.0011976	0.00143216	LPTKETIEQEK	generic|tr_A6H6H4_A6H6H4_MOUSE|
"""index: 13161, intensity: 3905.0, mobility: 0.952"""	0.576054	0.0011976	0.00143493	MDVVKYESGPDGGEEMRKMKLGLVK	generic|tr_Q7M702_Q7M702_MOUSE|
"""index: 20643, intensity: 7109.0, mobility: 0.958"""	0.575995	0.0011976	0.0014356	LSLETPVFPGNGDEQPLTENPR	generic|tr_A0A1W2P7R2_A0A1W2P7R2_MOUSE	|generic|sp_P01193_COLI_MOUSE|
"""index: 7703, intensity: 2644.0, mobility: 1.163"""	0.575841	0.0011976	0.00143735	SEAPSSAAKAPAPAAPAAAEPQAEAPAAAASSEQSVAVKE	generic|sp_Q91XV3_BASP1_MOUSE|
"""index: 17358, intensity: 62146.0, mobility: 0.731"""	0.575368	0.0011976	0.00144275	LPGPLQDMFKK	generic|sp_P63040_CPLX1_MOUSE	|generic|sp_P84086_CPLX2_MOUSE|
"""index: 19786, intensity: 4957.0, mobility: 1.159"""	0.574663	0.0011976	0.00145082	QVPNYTLTSSTLPQTGGSQQPPQPQQAYSQKALL	generic|sp_P70297_STAM1_MOUSE__chr2_1_14102418_14102489_ENSMUST00000193636__II_1014500	|generic|IP_1121602_TX=10090	|generic|tr_Q3UMC8_Q3UMC8_MOUSE__chr2_1_14102418_14102489_ENSMUST00000193636	|generic|tr_Q9CU37_Q9CU37_MOUSE	|generic|tr_Q3TPR2_Q3TPR2_MOUSE__chr2_1_14141735_14141881_ENSMUST00000193636|
"""index: 25383, intensity: 5907.0, mobility: 1.062"""	0.574279	0.0011976	0.00145524	TLADEVSASLAKQGL	generic|II_1128081_TX=10090	|generic|II_1128079_TX=10090	|generic|tr_A0A0A0MQC7_A0A0A0MQC7_MOUSE	|generic|tr_A2A5Y6_A2A5Y6_MOUSE	|generic|sp_P10637_TAU_MOUSE	|generic|sp_P10637-2_TAU_MOUSE	|generic|sp_P10637-4_TAU_MOUSE	|generic|tr_Q3UH19_Q3UH19_MOUSE	|generic|sp_P10637-6_TAU_MOUSE	|generic|tr_Q8C5K4_Q8C5K4_MOUSE	|generic|tr_Q547J4_Q547J4_MOUSE	|generic|tr_B1AQW2_B1AQW2_MOUSE	|generic|sp_TAU_HUMAN_|
"""index: 28340, intensity: 4022.0, mobility: 0.915"""	0.573998	0.0011976	0.00145848	EQEELENYIEHVLLHRP	generic|sp_Q0VGU4_VGF_MOUSE|
"""index: 7034, intensity: 6528.0, mobility: 0.801"""	0.573963	0.0011976	0.00145889	AEEEAVWGDGSPEPSPRE	generic|sp_P01193_COLI_MOUSE|
"""index: 5064, intensity: 3813.0, mobility: 0.995"""	0.573611	0.0011976	0.00146296	SASSTQPLLVHEDA	generic|tr_Q3ULJ6_Q3ULJ6_MOUSE__chr5_1_75654426_75654545_ENSMUST00000202167	|generic|sp_P05532_KIT_MOUSE__chr5_1_75654426_75654545_ENSMUST00000202167	|generic|sp_P05532-2_KIT_MOUSE__chr5_1_75654426_75654545_ENSMUST00000202167	|generic|sp_P05532-3_KIT_MOUSE__chr5_1_75654426_75654545_ENSMUST00000202167|
"""index: 10619, intensity: 7073.0, mobility: 1.016"""	0.573604	0.0011976	0.00146305	QVANPNSAIFGGARP	generic|tr_Q80U88_Q80U88_MOUSE__chr5_-1_134625358_134625459_ENSMUST00000202289__II_929730	|generic|tr_Q3V244_Q3V244_MOUSE__chr5_-1_134625358_134625459_ENSMUST00000202289__II_929730	|generic|tr_Q3TG58_Q3TG58_MOUSE__chr5_-1_134625358_134625459_ENSMUST00000202289__II_929730	|generic|tr_Q564E5_Q564E5_MOUSE__chr5_-1_134625358_134625459_ENSMUST00000202289__II_929730|
"""index: 2087, intensity: 4764.0, mobility: 0.758"""	0.573098	0.0011976	0.00146892	TLPTKETIEQEK	generic|tr_A6H6H4_A6H6H4_MOUSE|
"""index: 14498, intensity: 4123.0, mobility: 0.936"""	0.572998	0.0011976	0.00147008	PGPTQTLSPNGENNNDIIQDNGTIIPFRKHTVR	generic|sp_Q8R001_MARE2_MOUSE	|generic|sp_Q8R001_MARE2_MOUSE	|generic|tr_E9Q1B7_E9Q1B7_MOUSE__chr18_1_23853664_23853702_ENSMUST00000155708	|generic|tr_E9Q1B7_E9Q1B7_MOUSE__chr18_1_23853664_23853702_ENSMUST00000155708|
"""index: 10985, intensity: 5406.0, mobility: 0.976"""	0.572546	0.0011976	0.00147536	NTLPTKETIEQEKRSEIS	generic|tr_A6H6H4_A6H6H4_MOUSE|
"""index: 20437, intensity: 3494.0, mobility: 1.241"""	0.572057	0.0011976	0.00148108	AYVPVYPVGTPYAGGTPGGPGVTS	generic|sp_O35449_PRRT1_MOUSE__chr17_1_34632084_34632260_ENSMUST00000172945__II_1066299|
"""index: 3448, intensity: 6055.0, mobility: 0.822"""	0.570932	0.0011976	0.00149433	PTKETIEQEKRSEIS	generic|tr_A6H6H4_A6H6H4_MOUSE|
"""index: 5083, intensity: 3692.0, mobility: 1.017"""	0.570906	0.0011976	0.00149464	SSASSTQPLLVHEDA	generic|tr_Q3ULJ6_Q3ULJ6_MOUSE__chr5_1_75654426_75654545_ENSMUST00000202167	|generic|sp_P05532_KIT_MOUSE__chr5_1_75654426_75654545_ENSMUST00000202167	|generic|sp_P05532-2_KIT_MOUSE__chr5_1_75654426_75654545_ENSMUST00000202167	|generic|sp_P05532-3_KIT_MOUSE__chr5_1_75654426_75654545_ENSMUST00000202167|
"""index: 19686, intensity: 4324.0, mobility: 1.185"""	0.57069	0.0011976	0.00149719	QVPNYTLTSSTLPQTGGSQQPPQPQQAYSQKALL	generic|sp_P70297_STAM1_MOUSE__chr2_1_14102418_14102489_ENSMUST00000193636__II_1014500	|generic|IP_1121602_TX=10090	|generic|tr_Q3UMC8_Q3UMC8_MOUSE__chr2_1_14102418_14102489_ENSMUST00000193636	|generic|tr_Q9CU37_Q9CU37_MOUSE	|generic|tr_Q3TPR2_Q3TPR2_MOUSE__chr2_1_14141735_14141881_ENSMUST00000193636|
"""index: 14653, intensity: 6438.0, mobility: 0.969"""	0.57007	0.0011976	0.00150456	PGPTQTLSPNGENNNDIIQDNGTIIPFRKHTVR	generic|sp_Q8R001_MARE2_MOUSE	|generic|sp_Q8R001_MARE2_MOUSE	|generic|tr_E9Q1B7_E9Q1B7_MOUSE__chr18_1_23853664_23853702_ENSMUST00000155708	|generic|tr_E9Q1B7_E9Q1B7_MOUSE__chr18_1_23853664_23853702_ENSMUST00000155708|
"""index: 22316, intensity: 2888.0, mobility: 0.992"""	0.569819	0.0011976	0.00150756	SKPDDDILDIPLDDPGANAAAAKIQA	generic|sp_P60761_NEUG_MOUSE__chr9_-1_37545953_37552551_ENSMUST00000065668|
"""index: 13218, intensity: 2758.0, mobility: 0.829"""	0.569644	0.0011976	0.00150965	AERPLNEQIAEAEADKI	generic|sp_P47867_SCG3_MOUSE__II_3456604	|generic|sp_P47867-2_SCG3_MOUSE__II_3456604|
"""index: 25931, intensity: 4255.0, mobility: 1.001"""	0.568838	0.0011976	0.00151931	TVMENFVAFVDK	generic|sp_ALBU_BOVIN_|
"""index: 1551, intensity: 7929.0, mobility: 0.824"""	0.568618	0.0011976	0.00152197	TLPTKETIEQEKR	generic|tr_A6H6H4_A6H6H4_MOUSE|
"""index: 4511, intensity: 10118.0, mobility: 0.798"""	0.568084	0.0011976	0.00152841	SQIDDHVPKRASARIL	generic|sp_Q9EQF6_DPYL5_MOUSE__chr5_1_30791522_30791638_ENSMUST00000198503__II_944569|
"""index: 22412, intensity: 3569.0, mobility: 0.965"""	0.567412	0.0011976	0.00153657	SKPDDDILDIPLDDPGANAAAAKIQA	generic|sp_P60761_NEUG_MOUSE__chr9_-1_37545953_37552551_ENSMUST00000065668|
"""index: 23119, intensity: 3403.0, mobility: 1.279"""	0.56663	0.0011976	0.00154611	AYPATAAAAPMIGYPMPTGYSQ	generic|tr_Q921Y3_Q921Y3_MOUSE__chr11_-1_106781850_106782137_ENSMUST00000133426__II_1125049	|generic|tr_Q9CSD9_Q9CSD9_MOUSE__chr11_-1_106783954_106783992_ENSMUST00000133426__II_1125049	|generic|tr_Q3V0Z8_Q3V0Z8_MOUSE__chr11_-1_106784876_106784983_ENSMUST00000133426__II_1125049	|generic|tr_A1L333_A1L333_MOUSE__chr11_-1_106784876_106784983_ENSMUST00000133426__II_1125049	|generic|tr_Q3UXW3_Q3UXW3_MOUSE__chr11_-1_106784876_106784983_ENSMUST00000133426__II_1125049	|generic|tr_Q5U222_Q5U222_MOUSE__chr11_-1_106784876_106784983_ENSMUST00000133426__II_1125049	|generic|tr_Q8BTS0_Q8BTS0_MOUSE__chr11_-1_106784876_106784983_ENSMUST00000133426__II_1125049|
"""index: 10077, intensity: 2893.0, mobility: 0.779"""	0.566468	0.0011976	0.0015481	KVPQVSTPTLVEVSR	generic|sp_ALBU_BOVIN_	|generic|sp_ALBU_HUMAN_|
"""index: 6824, intensity: 4157.0, mobility: 0.877"""	0.565751	0.0011976	0.00155692	TVPIEAVTSKTSNIR	generic|tr_Q8BNA5_Q8BNA5_MOUSE__chr7_-1_144436965_144437021_ENSMUST00000134131	|generic|tr_Q921L6_Q921L6_MOUSE__chr7_-1_144436965_144437021_ENSMUST00000134131	|generic|sp_Q60598_SRC8_MOUSE__chr7_-1_144436965_144437021_ENSMUST00000134131|
"""index: 4559, intensity: 16850.0, mobility: 0.826"""	0.565374	0.0011976	0.00156158	TPPPPYEQVVKDK	generic|sp_Q8R1C3_VOPP1_MOUSE__chr6_-1_57774707_57774748_ENSMUST00000204878|
"""index: 4971, intensity: 17437.0, mobility: 0.984"""	0.565239	0.0011976	0.00156325	AVWGDGSPEPSPRE	generic|sp_P01193_COLI_MOUSE|
"""index: 28888, intensity: 12634.0, mobility: 0.963"""	0.565121	0.0011976	0.00156471	SPQLATLADEVSASLAKQGL	generic|II_1128081_TX=10090	|generic|II_1128079_TX=10090	|generic|tr_A0A0A0MQC7_A0A0A0MQC7_MOUSE	|generic|tr_A2A5Y6_A2A5Y6_MOUSE	|generic|sp_P10637_TAU_MOUSE	|generic|sp_P10637-2_TAU_MOUSE	|generic|sp_P10637-4_TAU_MOUSE	|generic|tr_Q3UH19_Q3UH19_MOUSE	|generic|sp_P10637-6_TAU_MOUSE	|generic|tr_Q8C5K4_Q8C5K4_MOUSE	|generic|tr_Q547J4_Q547J4_MOUSE	|generic|tr_B1AQW2_B1AQW2_MOUSE	|generic|sp_TAU_HUMAN_|
"""index: 22966, intensity: 3061.0, mobility: 1.252"""	0.564938	0.0011976	0.00156697	AYPATAAAAPMIGYPMPTGYSQ	generic|tr_Q921Y3_Q921Y3_MOUSE__chr11_-1_106781850_106782137_ENSMUST00000133426__II_1125049	|generic|tr_Q9CSD9_Q9CSD9_MOUSE__chr11_-1_106783954_106783992_ENSMUST00000133426__II_1125049	|generic|tr_Q3V0Z8_Q3V0Z8_MOUSE__chr11_-1_106784876_106784983_ENSMUST00000133426__II_1125049	|generic|tr_A1L333_A1L333_MOUSE__chr11_-1_106784876_106784983_ENSMUST00000133426__II_1125049	|generic|tr_Q3UXW3_Q3UXW3_MOUSE__chr11_-1_106784876_106784983_ENSMUST00000133426__II_1125049	|generic|tr_Q5U222_Q5U222_MOUSE__chr11_-1_106784876_106784983_ENSMUST00000133426__II_1125049	|generic|tr_Q8BTS0_Q8BTS0_MOUSE__chr11_-1_106784876_106784983_ENSMUST00000133426__II_1125049|
"""index: 5258, intensity: 3552.0, mobility: 1.008"""	0.564569	0.0011976	0.00157156	EAVWGDGSPEPSPRE	generic|sp_P01193_COLI_MOUSE|
"""index: 8038, intensity: 4954.0, mobility: 1.050"""	0.564089	0.0011976	0.00157754	AQPAPKPEPSFSEYASVQVQRK	generic|sp_P97797_SHPS1_MOUSE	|generic|sp_P97797-2_SHPS1_MOUSE	|generic|sp_P97797-3_SHPS1_MOUSE	|generic|sp_P97797-4_SHPS1_MOUSE	|generic|tr_Q2M4I8_Q2M4I8_MOUSE	|generic|tr_E0CX65_E0CX65_MOUSE|
"""index: 2403, intensity: 3105.0, mobility: 1.069"""	0.563883	0.0011976	0.00158012	IPVGSLKNEDTPNR	generic|sp_Q03517_SCG2_MOUSE	|generic|tr_Q4W8U9_Q4W8U9_MOUSE|
"""index: 4638, intensity: 2659.0, mobility: 0.930"""	0.563744	0.0011976	0.00158186	AGPQAAEPSTPSGPESGPTPASAEQNE	generic|sp_P28667_MRP_MOUSE|
"""index: 7038, intensity: 5230.0, mobility: 1.017"""	0.563557	0.0011976	0.00158421	LSRAQPAPKPEPSFSEYASVQVQRK	generic|sp_P97797_SHPS1_MOUSE	|generic|sp_P97797-2_SHPS1_MOUSE	|generic|sp_P97797-3_SHPS1_MOUSE	|generic|sp_P97797-4_SHPS1_MOUSE	|generic|tr_Q2M4I8_Q2M4I8_MOUSE	|generic|tr_E0CX65_E0CX65_MOUSE|
"""index: 24044, intensity: 25970.0, mobility: 0.932"""	0.563098	0.0011976	0.00158998	QEPVLGPVRGPF	generic|sp_CASB_BOVIN_|
"""index: 19303, intensity: 16488.0, mobility: 1.044"""	0.563095	0.0011976	0.00159001	TAPEEELAALQLGPTH	generic|tr_A0A5S9EES2_A0A5S9EES2_MOUSE	|generic|tr_A2AGI2_A2AGI2_MOUSE	|generic|tr_B2RWZ9_B2RWZ9_MOUSE	|generic|tr_Q69ZI4_Q69ZI4_MOUSE	|generic|tr_A0A5S9EER5_A0A5S9EER5_MOUSE	|generic|tr_A2AGI3_A2AGI3_MOUSE	|generic|sp_Q8BYM5_NLGN3_MOUSE|
"""index: 11201, intensity: 3939.0, mobility: 0.840"""	0.562576	0.0011976	0.00159656	GSNKGASQAGMTGYGMPRQIM	generic|tr_Q9D6K2_Q9D6K2_MOUSE	|generic|sp_Q9R1Q8_TAGL3_MOUSE|
"""index: 14369, intensity: 4623.0, mobility: 1.054"""	0.562151	0.0011976	0.00160194	SQAGMTGYGMPRQIM	generic|tr_Q9D6K2_Q9D6K2_MOUSE	|generic|sp_Q9R1Q8_TAGL3_MOUSE|
"""index: 14487, intensity: 5831.0, mobility: 1.087"""	0.562057	0.0011976	0.00160314	AVAGGAGVGGDSHLALPALERDHLN	generic|sp_P0C192_LRC4B_MOUSE__chr16_1_91662218_91662247_ENSMUST00000117633|
"""index: 8249, intensity: 6983.0, mobility: 0.941"""	0.561837	0.0011976	0.00160593	QSGFSLSGTQVDEGVRSASK	generic|tr_Q3TAS8_Q3TAS8_MOUSE__chr18_-1_43324332_43324412_ENSMUST00000237707	|generic|tr_E9PWE8_E9PWE8_MOUSE__chr18_-1_43324332_43324412_ENSMUST00000237707	|generic|sp_Q62188_DPYL3_MOUSE__chr18_-1_43324332_43324412_ENSMUST00000237707	|generic|tr_Q3TT92_Q3TT92_MOUSE__chr18_-1_43324332_43324412_ENSMUST00000237707|
"""index: 4413, intensity: 9583.0, mobility: 0.808"""	0.561219	0.0011976	0.00161381	TPPPPYEQVVKDK	generic|sp_Q8R1C3_VOPP1_MOUSE__chr6_-1_57774707_57774748_ENSMUST00000204878|
"""index: 3325, intensity: 118851.0, mobility: 0.914"""	0.56077	0.0011976	0.00161955	TLPTKETIEQEKRSEIS	generic|tr_A6H6H4_A6H6H4_MOUSE|
"""index: 18925, intensity: 3191.0, mobility: 0.805"""	0.560713	0.0011976	0.00162028	ELILKPPSPISEAPRTL	generic|chr3_1_8545581_8545877_ENSMUST00000191847__II_987555_TX=10090	|generic|tr_Q9CZ46_Q9CZ46_MOUSE__IP_987562	|generic|tr_Q545S4_Q545S4_MOUSE|
"""index: 5895, intensity: 3781.0, mobility: 1.167"""	0.560429	0.0011976	0.00162393	AYPTQPGQGYSQQSSQPYG	generic|tr_Q91VQ2_Q91VQ2_MOUSE__II_878670	|generic|tr_Q3UK30_Q3UK30_MOUSE__II_878670	|generic|tr_Q8CFQ9_Q8CFQ9_MOUSE__II_878670	|generic|tr_Q564D0_Q564D0_MOUSE__II_878670|
"""index: 26437, intensity: 6734.0, mobility: 1.069"""	0.559915	0.0011976	0.00163057	ATLADEVSASLAKQGL	generic|II_1128081_TX=10090	|generic|II_1128079_TX=10090	|generic|tr_A0A0A0MQC7_A0A0A0MQC7_MOUSE	|generic|tr_A2A5Y6_A2A5Y6_MOUSE	|generic|sp_P10637_TAU_MOUSE	|generic|sp_P10637-2_TAU_MOUSE	|generic|sp_P10637-4_TAU_MOUSE	|generic|tr_Q3UH19_Q3UH19_MOUSE	|generic|sp_P10637-6_TAU_MOUSE	|generic|tr_Q8C5K4_Q8C5K4_MOUSE	|generic|tr_Q547J4_Q547J4_MOUSE	|generic|tr_B1AQW2_B1AQW2_MOUSE	|generic|sp_TAU_HUMAN_|
"""index: 1386, intensity: 2761.0, mobility: 1.116"""	0.559781	0.0011976	0.00163229	AAAPGEQAGGAGAEGAAGGEPRE	generic|sp_P26645_MARCS_MOUSE	|generic|tr_A0A0A1HAM8_A0A0A1HAM8_MOUSE|
"""index: 4764, intensity: 3337.0, mobility: 0.920"""	0.559723	0.0011976	0.00163305	AGPQAAEPSTPSGPESGPTPASAEQNE	generic|sp_P28667_MRP_MOUSE|
"""index: 3207, intensity: 5226.0, mobility: 0.917"""	0.559621	0.0011976	0.00163437	TLPTKETIEQEKRSEIS	generic|tr_A6H6H4_A6H6H4_MOUSE|
"""index: 4797, intensity: 19621.0, mobility: 0.962"""	0.559382	0.0011976	0.00163745	AVWGDGSPEPSPRE	generic|sp_P01193_COLI_MOUSE|
"""index: 19756, intensity: 5046.0, mobility: 1.137"""	0.558557	0.0011976	0.00164819	QVPNYTLTSSTLPQTGGSQQPPQPQQAYSQKALL	generic|sp_P70297_STAM1_MOUSE__chr2_1_14102418_14102489_ENSMUST00000193636__II_1014500	|generic|IP_1121602_TX=10090	|generic|tr_Q3UMC8_Q3UMC8_MOUSE__chr2_1_14102418_14102489_ENSMUST00000193636	|generic|tr_Q9CU37_Q9CU37_MOUSE	|generic|tr_Q3TPR2_Q3TPR2_MOUSE__chr2_1_14141735_14141881_ENSMUST00000193636|
"""index: 17757, intensity: 5965.0, mobility: 0.932"""	0.558257	0.0011976	0.00165211	LPGPLQDMFKK	generic|sp_P63040_CPLX1_MOUSE	|generic|sp_P84086_CPLX2_MOUSE|
"""index: 1597, intensity: 13321.0, mobility: 0.868"""	0.557833	0.0011976	0.00165766	TLPTKETIEQEKRSE	generic|tr_A6H6H4_A6H6H4_MOUSE|
"""index: 9766, intensity: 3758.0, mobility: 1.214"""	0.557228	0.0011976	0.00166563	MGAAQGAMNQPQTQYSATPNY	generic|sp_Q9JKD3_SCAM5_MOUSE__chr9_-1_57443670_57443780_ENSMUST00000215208__II_3456302|
"""index: 25522, intensity: 22798.0, mobility: 1.026"""	0.557057	0.0011976	0.00166789	TLADEVSASLAKQGL	generic|II_1128081_TX=10090	|generic|II_1128079_TX=10090	|generic|tr_A0A0A0MQC7_A0A0A0MQC7_MOUSE	|generic|tr_A2A5Y6_A2A5Y6_MOUSE	|generic|sp_P10637_TAU_MOUSE	|generic|sp_P10637-2_TAU_MOUSE	|generic|sp_P10637-4_TAU_MOUSE	|generic|tr_Q3UH19_Q3UH19_MOUSE	|generic|sp_P10637-6_TAU_MOUSE	|generic|tr_Q8C5K4_Q8C5K4_MOUSE	|generic|tr_Q547J4_Q547J4_MOUSE	|generic|tr_B1AQW2_B1AQW2_MOUSE	|generic|sp_TAU_HUMAN_|
"""index: 16953, intensity: 2805.0, mobility: 1.092"""	0.556807	0.0011976	0.0016712	GASQAGMTGYGMPRQIL	generic|sp_Q9WVA4_TAGL2_MOUSE|
"""index: 15119, intensity: 5121.0, mobility: 0.928"""	0.555891	0.0011976	0.00168335	VGSKTSGVVQGVASVAEKTKEQASHLG	generic|sp_Q91ZZ3_SYUB_MOUSE|
"""index: 7177, intensity: 5174.0, mobility: 1.003"""	0.555592	0.0011976	0.00168735	TQSAEPPPPEPPRI	generic|sp_Q8BIF0_C99L2_MOUSE	|generic|sp_Q8BIF0-2_C99L2_MOUSE	|generic|tr_I7HJQ8_I7HJQ8_MOUSE	|generic|tr_A2AP74_A2AP74_MOUSE|
"""index: 14533, intensity: 5276.0, mobility: 0.943"""	0.554957	0.0011976	0.00169586	PGPTQTLSPNGENNNDIIQDNGTIIPFRKHTVR	generic|sp_Q8R001_MARE2_MOUSE	|generic|sp_Q8R001_MARE2_MOUSE	|generic|tr_E9Q1B7_E9Q1B7_MOUSE__chr18_1_23853664_23853702_ENSMUST00000155708	|generic|tr_E9Q1B7_E9Q1B7_MOUSE__chr18_1_23853664_23853702_ENSMUST00000155708|
"""index: 2018, intensity: 3807.0, mobility: 0.899"""	0.554643	0.0011976	0.00170008	NTLPTKETIEQEKRSE	generic|tr_A6H6H4_A6H6H4_MOUSE|
"""index: 19802, intensity: 4857.0, mobility: 1.092"""	0.554057	0.0011976	0.00170798	AAAAPMIGYPMPTGYSQ	generic|tr_Q921Y3_Q921Y3_MOUSE__chr11_-1_106781850_106782137_ENSMUST00000133426__II_1125049	|generic|tr_Q9CSD9_Q9CSD9_MOUSE__chr11_-1_106783954_106783992_ENSMUST00000133426__II_1125049	|generic|tr_Q3V0Z8_Q3V0Z8_MOUSE__chr11_-1_106784876_106784983_ENSMUST00000133426__II_1125049	|generic|tr_A1L333_A1L333_MOUSE__chr11_-1_106784876_106784983_ENSMUST00000133426__II_1125049	|generic|tr_Q3UXW3_Q3UXW3_MOUSE__chr11_-1_106784876_106784983_ENSMUST00000133426__II_1125049	|generic|tr_Q5U222_Q5U222_MOUSE__chr11_-1_106784876_106784983_ENSMUST00000133426__II_1125049	|generic|tr_Q8BTS0_Q8BTS0_MOUSE__chr11_-1_106784876_106784983_ENSMUST00000133426__II_1125049|
"""index: 10427, intensity: 8439.0, mobility: 0.999"""	0.552574	0.0011976	0.00172816	QVANPNSAIFGGARP	generic|tr_Q80U88_Q80U88_MOUSE__chr5_-1_134625358_134625459_ENSMUST00000202289__II_929730	|generic|tr_Q3V244_Q3V244_MOUSE__chr5_-1_134625358_134625459_ENSMUST00000202289__II_929730	|generic|tr_Q3TG58_Q3TG58_MOUSE__chr5_-1_134625358_134625459_ENSMUST00000202289__II_929730	|generic|tr_Q564E5_Q564E5_MOUSE__chr5_-1_134625358_134625459_ENSMUST00000202289__II_929730|
"""index: 24109, intensity: 8553.0, mobility: 0.912"""	0.552173	0.0011976	0.00173366	QEPVLGPVRGPF	generic|sp_CASB_BOVIN_|
"""index: 6266, intensity: 3999.0, mobility: 0.884"""	0.552113	0.0011976	0.00173448	AEPPPPEPPRI	generic|sp_Q8BIF0_C99L2_MOUSE	|generic|sp_Q8BIF0-2_C99L2_MOUSE	|generic|tr_I7HJQ8_I7HJQ8_MOUSE	|generic|tr_A2AP74_A2AP74_MOUSE|
"""index: 1675, intensity: 3237.0, mobility: 0.777"""	0.551934	0.0011976	0.00173694	TLPTKETIEQEKRSE	generic|tr_A6H6H4_A6H6H4_MOUSE|
"""index: 11459, intensity: 4871.0, mobility: 0.987"""	0.551838	0.0011976	0.00173826	NEFRAWTDIKPVKPIKAKPQY	generic|sp_Q7TSJ2-3_MAP6_MOUSE__chr7_1_99269285_99269317_ENSMUST00000208978__II_884492	|generic|sp_Q7TSJ2_MAP6_MOUSE__chr7_1_99336781_99337002_ENSMUST00000122101__II_884487	|generic|sp_Q7TSJ2-2_MAP6_MOUSE__chr7_1_99269285_99269317_ENSMUST00000208978__II_884487	|generic|tr_D3Z6W1_D3Z6W1_MOUSE__chr7_1_99269285_99269317_ENSMUST00000208978__II_884487	|generic|II_884478_TX=10090	|generic|tr_A0A140LIT9_A0A140LIT9_MOUSE__chr7_1_99336781_99337002_ENSMUST00000122101|
"""index: 1783, intensity: 8643.0, mobility: 0.857"""	0.551345	0.0011976	0.00174506	TLPTKETIEQEKRSE	generic|tr_A6H6H4_A6H6H4_MOUSE|
"""index: 24160, intensity: 3795.0, mobility: 0.964"""	0.551252	0.0011976	0.00174635	SEKSQTPLVTLFKNAIIK	generic|sp_P01193_COLI_MOUSE|
"""index: 1995, intensity: 3054.0, mobility: 0.898"""	0.549796	0.0011976	0.0017666	NTLPTKETIEQEKRSE	generic|tr_A6H6H4_A6H6H4_MOUSE|
"""index: 19413, intensity: 3531.0, mobility: 0.972"""	0.549331	0.0011976	0.00177312	TLAEDVTAALAKQ	generic|sp_P20357_MTAP2_MOUSE__chr1_1_66438885_66439007_ENSMUST00000172486	|generic|tr_Q80ZL4_Q80ZL4_MOUSE__chr1_1_66438885_66439007_ENSMUST00000172486	|generic|tr_Q3TLQ0_Q3TLQ0_MOUSE__chr1_1_66438885_66439007_ENSMUST00000172486	|generic|tr_Q80X35_Q80X35_MOUSE__chr1_1_66438885_66439007_ENSMUST00000172486	|generic|tr_B2KGT5_B2KGT5_MOUSE__chr1_1_66438885_66439007_ENSMUST00000172486	|generic|tr_A0A668KLC6_A0A668KLC6_MOUSE__chr1_1_66438885_66439007_ENSMUST00000172486|
"""index: 14432, intensity: 5010.0, mobility: 0.970"""	0.548679	0.0011976	0.0017823	LADEVSASLAKQGL	generic|II_1128081_TX=10090	|generic|II_1128079_TX=10090	|generic|tr_A0A0A0MQC7_A0A0A0MQC7_MOUSE	|generic|tr_A2A5Y6_A2A5Y6_MOUSE	|generic|sp_P10637_TAU_MOUSE	|generic|sp_P10637-2_TAU_MOUSE	|generic|sp_P10637-4_TAU_MOUSE	|generic|tr_Q3UH19_Q3UH19_MOUSE	|generic|sp_P10637-6_TAU_MOUSE	|generic|tr_Q8C5K4_Q8C5K4_MOUSE	|generic|tr_Q547J4_Q547J4_MOUSE	|generic|tr_B1AQW2_B1AQW2_MOUSE	|generic|sp_TAU_HUMAN_|
"""index: 10257, intensity: 5381.0, mobility: 0.937"""	0.548538	0.0011976	0.00178429	VLEYLNQEQAEQGREHLA	generic|sp_Q03517_SCG2_MOUSE	|generic|tr_Q4W8U9_Q4W8U9_MOUSE|
"""index: 1413, intensity: 4417.0, mobility: 0.846"""	0.548427	0.0011976	0.00178586	TLPTKETIEQEKRS	generic|tr_A6H6H4_A6H6H4_MOUSE|
"""index: 6220, intensity: 4960.0, mobility: 1.008"""	0.548338	0.0011976	0.00178712	SKPASPKLSPDPQTPTLVPTKNVPRS	generic|sp_Q9R1L5_MAST1_MOUSE__chr8_-1_84921336_84921440_ENSMUST00000153000__II_862134|
"""index: 20837, intensity: 2595.0, mobility: 0.737"""	0.54811	0.0011976	0.00179035	YLPGPLQDMFKK	generic|sp_P63040_CPLX1_MOUSE	|generic|sp_P84086_CPLX2_MOUSE|
"""index: 14569, intensity: 3394.0, mobility: 1.091"""	0.547784	0.0011976	0.00179498	GASQAGMTGYGMPRQIM	generic|tr_Q9D6K2_Q9D6K2_MOUSE	|generic|sp_Q9R1Q8_TAGL3_MOUSE|
"""index: 17181, intensity: 7910.0, mobility: 1.184"""	0.546614	0.0011976	0.00181167	IVQEMPPQSPANIYYKV	generic|sp_P52800_EFNB2_MOUSE__chr8_-1_8660480_8660584_ENSMUST00000209169__II_867982	|generic|tr_Q544L9_Q544L9_MOUSE|
"""index: 14424, intensity: 3702.0, mobility: 0.887"""	0.545977	0.0011976	0.00182083	PGPTQTLSPNGENNNDIIQDNGTIIPFRKHTVR	generic|sp_Q8R001_MARE2_MOUSE	|generic|sp_Q8R001_MARE2_MOUSE	|generic|tr_E9Q1B7_E9Q1B7_MOUSE__chr18_1_23853664_23853702_ENSMUST00000155708	|generic|tr_E9Q1B7_E9Q1B7_MOUSE__chr18_1_23853664_23853702_ENSMUST00000155708|
"""index: 14823, intensity: 6461.0, mobility: 1.108"""	0.545926	0.0011976	0.00182158	IVQDGPPQSPPNIYYKV	generic|tr_Q543Q7_Q543Q7_MOUSE|
"""index: 22975, intensity: 4912.0, mobility: 0.864"""	0.545782	0.0011976	0.00182366	TSEKSQTPLVTLFKNAIIKNAH	generic|sp_P01193_COLI_MOUSE|
"""index: 5014, intensity: 4434.0, mobility: 0.964"""	0.545725	0.0011976	0.00182448	AVWGDGSPEPSPRE	generic|sp_P01193_COLI_MOUSE|
"""index: 25865, intensity: 6154.0, mobility: 1.022"""	0.545232	0.0011976	0.00183162	TLADEVSASLAKQGL	generic|II_1128081_TX=10090	|generic|II_1128079_TX=10090	|generic|tr_A0A0A0MQC7_A0A0A0MQC7_MOUSE	|generic|tr_A2A5Y6_A2A5Y6_MOUSE	|generic|sp_P10637_TAU_MOUSE	|generic|sp_P10637-2_TAU_MOUSE	|generic|sp_P10637-4_TAU_MOUSE	|generic|tr_Q3UH19_Q3UH19_MOUSE	|generic|sp_P10637-6_TAU_MOUSE	|generic|tr_Q8C5K4_Q8C5K4_MOUSE	|generic|tr_Q547J4_Q547J4_MOUSE	|generic|tr_B1AQW2_B1AQW2_MOUSE	|generic|sp_TAU_HUMAN_|
"""index: 19783, intensity: 3640.0, mobility: 0.980"""	0.545177	0.0011976	0.00183241	DTDGFNLEDALK	generic|sp_Q8BIF0_C99L2_MOUSE	|generic|sp_Q8BIF0-2_C99L2_MOUSE	|generic|tr_I7HJQ8_I7HJQ8_MOUSE|
"""index: 19190, intensity: 4629.0, mobility: 1.134"""	0.544353	0.0011976	0.0018444	SAMIGGFAGRIGASNMGPVG	generic|sp_Q8C854_MYEF2_MOUSE__II_1000715	|generic|sp_Q8C854-3_MYEF2_MOUSE__II_1000715	|generic|tr_A7UQY4_A7UQY4_MOUSE__II_1000715	|generic|tr_G8JL68_G8JL68_MOUSE__II_1000715|
"""index: 4560, intensity: 5138.0, mobility: 0.822"""	0.544024	0.0011976	0.00184922	TDTEDKGEFLSEGGGVR	generic|sp_E9PV24_FIBA_MOUSE	|generic|sp_E9PV24-2_FIBA_MOUSE|
"""index: 14913, intensity: 15074.0, mobility: 0.885"""	0.543396	0.0011976	0.00185844	PGPTQTLSPNGENNNDIIQDNGTIIPFRKHTVR	generic|sp_Q8R001_MARE2_MOUSE	|generic|sp_Q8R001_MARE2_MOUSE	|generic|tr_E9Q1B7_E9Q1B7_MOUSE__chr18_1_23853664_23853702_ENSMUST00000155708	|generic|tr_E9Q1B7_E9Q1B7_MOUSE__chr18_1_23853664_23853702_ENSMUST00000155708|
"""index: 6600, intensity: 3993.0, mobility: 0.947"""	0.54318	0.0011976	0.00186162	SPQLEDEAKELQ	generic|tr_Q3UXY8_Q3UXY8_MOUSE	|generic|sp_P22005_PENK_MOUSE|
"""index: 3381, intensity: 123353.0, mobility: 0.987"""	0.542691	0.0011976	0.00186884	IPVGSLKNEDTPN	generic|sp_Q03517_SCG2_MOUSE	|generic|tr_Q4W8U9_Q4W8U9_MOUSE|
"""index: 25647, intensity: 2855.0, mobility: 1.257"""	0.542103	0.0011976	0.00187756	GTGAQQSTPGVFMGPTNIPFTS	generic|tr_D3YVX4_D3YVX4_MOUSE__chr1_-1_23849295_23849438_ENSMUST00000133398__II_1043053	|generic|sp_Q91VZ6_SMAP1_MOUSE__chr1_-1_23849295_23849438_ENSMUST00000133398__II_1043053|
"""index: 25941, intensity: 16845.0, mobility: 0.933"""	0.541939	0.0011976	0.00188001	SQTPLVTLFKNAIIKNAH	generic|sp_P01193_COLI_MOUSE|
"""index: 3363, intensity: 8661.0, mobility: 0.777"""	0.5418	0.0011976	0.00188207	TLPTKETIEQEKRSEIS	generic|tr_A6H6H4_A6H6H4_MOUSE|
"""index: 14259, intensity: 31112.0, mobility: 0.963"""	0.541737	0.0011976	0.00188301	TLADEVSASLAKQ	generic|II_1128081_TX=10090	|generic|II_1128079_TX=10090	|generic|tr_A0A0A0MQC7_A0A0A0MQC7_MOUSE	|generic|tr_A2A5Y6_A2A5Y6_MOUSE	|generic|sp_P10637_TAU_MOUSE	|generic|sp_P10637-2_TAU_MOUSE	|generic|sp_P10637-3_TAU_MOUSE	|generic|sp_P10637-4_TAU_MOUSE	|generic|tr_Q3UH19_Q3UH19_MOUSE	|generic|sp_P10637-6_TAU_MOUSE	|generic|tr_Q8C5K4_Q8C5K4_MOUSE	|generic|tr_Q547J4_Q547J4_MOUSE	|generic|tr_B1AQW2_B1AQW2_MOUSE	|generic|sp_TAU_HUMAN_|
"""index: 7013, intensity: 33830.0, mobility: 0.972"""	0.540773	0.0011976	0.00189745	SPQLEDEAKELQ	generic|tr_Q3UXY8_Q3UXY8_MOUSE	|generic|sp_P22005_PENK_MOUSE|
"""index: 20769, intensity: 4574.0, mobility: 1.033"""	0.540667	0.0011976	0.00189904	YLPGPLQDMFKK	generic|sp_P63040_CPLX1_MOUSE	|generic|sp_P84086_CPLX2_MOUSE|
"""index: 25004, intensity: 54111.0, mobility: 1.024"""	0.540505	0.0011976	0.00190147	TLADEVSASLAKQGL	generic|II_1128081_TX=10090	|generic|II_1128079_TX=10090	|generic|tr_A0A0A0MQC7_A0A0A0MQC7_MOUSE	|generic|tr_A2A5Y6_A2A5Y6_MOUSE	|generic|sp_P10637_TAU_MOUSE	|generic|sp_P10637-2_TAU_MOUSE	|generic|sp_P10637-4_TAU_MOUSE	|generic|tr_Q3UH19_Q3UH19_MOUSE	|generic|sp_P10637-6_TAU_MOUSE	|generic|tr_Q8C5K4_Q8C5K4_MOUSE	|generic|tr_Q547J4_Q547J4_MOUSE	|generic|tr_B1AQW2_B1AQW2_MOUSE	|generic|sp_TAU_HUMAN_|
"""index: 16890, intensity: 18161.0, mobility: 1.146"""	0.539779	0.0011976	0.00191244	IVQEMPPQSPANIYYKV	generic|sp_P52800_EFNB2_MOUSE__chr8_-1_8660480_8660584_ENSMUST00000209169__II_867982	|generic|tr_Q544L9_Q544L9_MOUSE|
"""index: 13336, intensity: 12632.0, mobility: 0.900"""	0.539715	0.0011976	0.0019134	QSGFSLSGAQIDDNIPRRTTQ	generic|sp_O08553_DPYL2_MOUSE|
"""index: 1889, intensity: 12685.0, mobility: 0.972"""	0.539454	0.0011976	0.00191736	KSEPPESEAKPAPTEVKTVPNDATQTKENESKA	generic|tr_A0A0A6YY91_A0A0A6YY91_MOUSE__II_850562	|generic|sp_P13595_NCAM1_MOUSE	|generic|sp_P13595-2_NCAM1_MOUSE	|generic|tr_E9QB01_E9QB01_MOUSE	|generic|tr_A0A0A6YY47_A0A0A6YY47_MOUSE|
"""index: 16853, intensity: 3086.0, mobility: 1.306"""	0.538655	0.0011976	0.00192953	FAESLPSDEEGENYSKEVPEIE	generic|tr_Q3UXY8_Q3UXY8_MOUSE	|generic|sp_P22005_PENK_MOUSE|
"""index: 2653, intensity: 37007.0, mobility: 0.996"""	0.537914	0.0011976	0.00194088	SEPPESEAKPAPTEVKTVPNDATQTKENESKA	generic|tr_A0A0A6YY91_A0A0A6YY91_MOUSE__II_850562	|generic|sp_P13595_NCAM1_MOUSE	|generic|sp_P13595-2_NCAM1_MOUSE	|generic|tr_E9QB01_E9QB01_MOUSE	|generic|tr_A0A0A6YY47_A0A0A6YY47_MOUSE|
"""index: 5998, intensity: 15997.0, mobility: 0.872"""	0.537509	0.0011976	0.00194712	MKETIMNQEKLAKLQ	generic|II_1106078_TX=10090	|generic|IP_970468_TX=10090	|generic|sp_Q64152_BTF3_MOUSE	|generic|sp_Q64152-2_BTF3_MOUSE|
"""index: 25736, intensity: 32523.0, mobility: 1.042"""	0.53698	0.0011976	0.0019553	TLADEVSASLAKQGL	generic|II_1128081_TX=10090	|generic|II_1128079_TX=10090	|generic|tr_A0A0A0MQC7_A0A0A0MQC7_MOUSE	|generic|tr_A2A5Y6_A2A5Y6_MOUSE	|generic|sp_P10637_TAU_MOUSE	|generic|sp_P10637-2_TAU_MOUSE	|generic|sp_P10637-4_TAU_MOUSE	|generic|tr_Q3UH19_Q3UH19_MOUSE	|generic|sp_P10637-6_TAU_MOUSE	|generic|tr_Q8C5K4_Q8C5K4_MOUSE	|generic|tr_Q547J4_Q547J4_MOUSE	|generic|tr_B1AQW2_B1AQW2_MOUSE	|generic|sp_TAU_HUMAN_|
"""index: 28796, intensity: 5963.0, mobility: 1.212"""	0.536834	0.0011976	0.00195756	ATLESVFQELGKLTGPSNQ	generic|sp_Q03517_SCG2_MOUSE	|generic|tr_Q4W8U9_Q4W8U9_MOUSE|
"""index: 17315, intensity: 4838.0, mobility: 0.756"""	0.535922	0.0011976	0.00197174	LPGPLQDMFKK	generic|sp_P63040_CPLX1_MOUSE	|generic|sp_P84086_CPLX2_MOUSE|
"""index: 5509, intensity: 5453.0, mobility: 0.980"""	0.53559	0.0011976	0.00197694	AVWGDGSPEPSPRE	generic|sp_P01193_COLI_MOUSE|
"""index: 24543, intensity: 127359.0, mobility: 0.832"""	0.535586	0.0011976	0.001977	TLADEVSASLAKQGL	generic|II_1128081_TX=10090	|generic|II_1128079_TX=10090	|generic|tr_A0A0A0MQC7_A0A0A0MQC7_MOUSE	|generic|tr_A2A5Y6_A2A5Y6_MOUSE	|generic|sp_P10637_TAU_MOUSE	|generic|sp_P10637-2_TAU_MOUSE	|generic|sp_P10637-4_TAU_MOUSE	|generic|tr_Q3UH19_Q3UH19_MOUSE	|generic|sp_P10637-6_TAU_MOUSE	|generic|tr_Q8C5K4_Q8C5K4_MOUSE	|generic|tr_Q547J4_Q547J4_MOUSE	|generic|tr_B1AQW2_B1AQW2_MOUSE	|generic|sp_TAU_HUMAN_|
"""index: 7268, intensity: 28563.0, mobility: 0.919"""	0.535555	0.0011976	0.00197749	QVANPNSAIFGGARPREEVVQKEQE	generic|tr_Q80U88_Q80U88_MOUSE__chr5_-1_134625358_134625459_ENSMUST00000202289__II_929730	|generic|tr_Q3V244_Q3V244_MOUSE__chr5_-1_134625358_134625459_ENSMUST00000202289__II_929730	|generic|tr_Q3TG58_Q3TG58_MOUSE__chr5_-1_134625358_134625459_ENSMUST00000202289__II_929730	|generic|tr_Q564E5_Q564E5_MOUSE__chr5_-1_134625358_134625459_ENSMUST00000202289__II_929730|
"""index: 957, intensity: 2532.0, mobility: 0.803"""	0.535251	0.0011976	0.00198225	FPKPEGSQDKSLH	generic|sp_P47867_SCG3_MOUSE__II_3456604	|generic|sp_P47867-2_SCG3_MOUSE__II_3456604	|generic|tr_A0A1Y7VLI5_A0A1Y7VLI5_MOUSE|
"""index: 5227, intensity: 3084.0, mobility: 1.043"""	0.535196	0.0011976	0.00198311	TTFSPPVAAATAKNQS	generic|tr_A0A571BED8_A0A571BED8_MOUSE__chr11_-1_74395775_74395891_ENSMUST00000047488__II_1135417	|generic|sp_Q5SVL6_RPGP2_MOUSE__chr11_-1_74395775_74395891_ENSMUST00000047488__II_1135417	|generic|sp_Q5SVL6-2_RPGP2_MOUSE__chr11_-1_74395775_74395891_ENSMUST00000047488__II_1135417	|generic|tr_A0A171EBK8_A0A171EBK8_MOUSE__chr11_-1_74395775_74395891_ENSMUST00000047488|
"""index: 23865, intensity: 6096.0, mobility: 0.930"""	0.534489	0.0011976	0.00199425	QEPVLGPVRGPF	generic|sp_CASB_BOVIN_|
"""index: 28352, intensity: 5378.0, mobility: 0.949"""	0.534285	0.0011976	0.00199748	SSPETLISDLLMKESTENAPR	generic|sp_P57774_NPY_MOUSE__chr6_1_49823598_49829327_ENSMUST00000031843|
"""index: 23162, intensity: 3543.0, mobility: 0.875"""	0.533189	0.0011976	0.00201488	TPLVTLFKNAIIKNAH	generic|sp_P01193_COLI_MOUSE|
"""index: 4857, intensity: 17705.0, mobility: 0.967"""	0.532986	0.0011976	0.00201813	AVWGDGSPEPSPRE	generic|sp_P01193_COLI_MOUSE|
"""index: 18432, intensity: 29997.0, mobility: 0.926"""	0.53268	0.0011976	0.00202303	TDGFNLEDALK	generic|sp_Q8BIF0_C99L2_MOUSE	|generic|sp_Q8BIF0-2_C99L2_MOUSE	|generic|tr_I7HJQ8_I7HJQ8_MOUSE|
"""index: 13863, intensity: 11194.0, mobility: 1.027"""	0.532149	0.0011976	0.00203155	APPGRPDVFPPPLSSEHNGQVAEDAVSRPKDDGVPEVRA	generic|tr_A0A087WQ93_A0A087WQ93_MOUSE	|generic|sp_Q0VGU4_VGF_MOUSE|
"""index: 11486, intensity: 4278.0, mobility: 1.146"""	0.532078	0.0011976	0.00203269	QSGFSLSGTQVDEGVRSAS	generic|tr_Q3TAS8_Q3TAS8_MOUSE__chr18_-1_43324332_43324412_ENSMUST00000237707	|generic|tr_E9PWE8_E9PWE8_MOUSE__chr18_-1_43324332_43324412_ENSMUST00000237707	|generic|sp_Q62188_DPYL3_MOUSE__chr18_-1_43324332_43324412_ENSMUST00000237707	|generic|tr_Q3TT92_Q3TT92_MOUSE__chr18_-1_43324332_43324412_ENSMUST00000237707|
"""index: 3283, intensity: 47576.0, mobility: 0.946"""	0.531807	0.0011976	0.00203706	VWGDGSPEPSPRE	generic|sp_P01193_COLI_MOUSE|
"""index: 25911, intensity: 5402.0, mobility: 1.080"""	0.53099	0.0011976	0.00205028	LLYQEPVLGPVRGPF	generic|sp_CASB_BOVIN_|
"""index: 27520, intensity: 70894.0, mobility: 0.926"""	0.5306	0.0011976	0.00205661	GRTLSDYNIQKESTLHLVLRLRGG	generic|tr_B0LAC2_B0LAC2_MOUSE__IP_825414	|generic|tr_E9Q5F6_E9Q5F6_MOUSE__II_647476	|generic|tr_E9Q5F6_E9Q5F6_MOUSE__II_647476	|generic|tr_Q922Z8_Q922Z8_MOUSE__II_647476	|generic|tr_Q922Z8_Q922Z8_MOUSE__II_647476	|generic|tr_Q922Z8_Q922Z8_MOUSE__II_647476	|generic|tr_Q922Z8_Q922Z8_MOUSE__II_647476	|generic|tr_Q922Z8_Q922Z8_MOUSE__II_647476	|generic|tr_Q922Z8_Q922Z8_MOUSE__II_647476	|generic|tr_Q922Z8_Q922Z8_MOUSE__II_647476	|generic|tr_Q3TH47_Q3TH47_MOUSE__II_647476	|generic|tr_Q3TH47_Q3TH47_MOUSE__II_647476	|generic|tr_Q3TH47_Q3TH47_MOUSE__II_647476	|generic|tr_Q8VC46_Q8VC46_MOUSE__II_647476	|generic|tr_Q8VC46_Q8VC46_MOUSE__II_647476	|generic|tr_Q8VC46_Q8VC46_MOUSE__II_647476	|generic|tr_Q8VC46_Q8VC46_MOUSE__II_647476	|generic|tr_Q8VC46_Q8VC46_MOUSE__II_647476	|generic|tr_Q8VC46_Q8VC46_MOUSE__II_647476	|generic|tr_Q8VC46_Q8VC46_MOUSE__II_647476	|generic|tr_Q8VC46_Q8VC46_MOUSE__II_647476	|generic|tr_Q922B0_Q922B0_MOUSE__II_647476	|generic|tr_Q922B0_Q922B0_MOUSE__II_647476	|generic|tr_Q5SX22_Q5SX22_MOUSE__II_647476	|generic|tr_Q5SX22_Q5SX22_MOUSE__II_647476	|generic|tr_Q5SX22_Q5SX22_MOUSE__II_647476	|generic|tr_Q8R0Z9_Q8R0Z9_MOUSE__II_647476	|generic|tr_Q8R0Z9_Q8R0Z9_MOUSE__II_647476	|generic|tr_Q8R0Z9_Q8R0Z9_MOUSE__II_647476	|generic|tr_Q8R0Z9_Q8R0Z9_MOUSE__II_647476	|generic|sp_P0CG50_UBC_MOUSE__II_647476	|generic|sp_P0CG50_UBC_MOUSE__II_647476	|generic|sp_P0CG50_UBC_MOUSE__II_647476	|generic|sp_P0CG50_UBC_MOUSE__II_647476	|generic|sp_P0CG50_UBC_MOUSE__II_647476	|generic|sp_P0CG50_UBC_MOUSE__II_647476	|generic|sp_P0CG50_UBC_MOUSE__II_647476	|generic|sp_P0CG50_UBC_MOUSE__II_647476	|generic|sp_P0CG50_UBC_MOUSE__II_647476	|generic|tr_Q78XY9_Q78XY9_MOUSE__II_647476	|generic|tr_Q78XY9_Q78XY9_MOUSE__II_647476	|generic|tr_Q78XY9_Q78XY9_MOUSE__II_647476	|generic|tr_Q78XY9_Q78XY9_MOUSE__II_647476	|generic|tr_A5JUZ1_A5JUZ1_MOUSE__II_647476	|generic|sp_P62984_RL40_MOUSE__II_866586	|generic|tr_E9QNP0_E9QNP0_MOUSE__II_866571	|generic|tr_E9Q4P0_E9Q4P0_MOUSE__II_866571	|generic|tr_A0A0A6YW67_A0A0A6YW67_MOUSE__II_647476	|generic|tr_E9Q9J0_E9Q9J0_MOUSE__II_647476	|generic|tr_Q642L7_Q642L7_MOUSE__II_647476	|generic|IP_899761_TX=10090	|generic|sp_RS27A_HUMAN_|
"""index: 20473, intensity: 4755.0, mobility: 0.976"""	0.530151	0.0011976	0.00206394	LDFDPFKPDVAPAGSAAATHSPMSQ	generic|tr_C6EQG9_C6EQG9_MOUSE__chr13_1_19096037_19096096_ENSMUST00000200273__II_3475147	|generic|tr_A0A668KM31_A0A668KM31_MOUSE__chr13_1_19096037_19096096_ENSMUST00000200273__II_1109702	|generic|tr_A0A0G2JEG8_A0A0G2JEG8_MOUSE__chr13_1_19096037_19096096_ENSMUST00000200273__II_1109702	|generic|sp_Q7TQF7_AMPH_MOUSE__chr13_1_19096037_19096096_ENSMUST00000200273__II_1109702|
"""index: 2527, intensity: 21929.0, mobility: 0.833"""	0.529663	0.0011976	0.00207193	IAQDNEPEKPVADSETKM	generic|tr_Q543U3_Q543U3_MOUSE__chr15_-1_8636132_8636311_ENSMUST00000125997__II_1092018	|generic|tr_Q8C3T7_Q8C3T7_MOUSE__chr15_-1_8636132_8636311_ENSMUST00000125997	|generic|tr_Q8C7W8_Q8C7W8_MOUSE__chr15_-1_8636132_8636311_ENSMUST00000125997|
"""index: 17471, intensity: 5287.0, mobility: 0.964"""	0.528683	0.0011976	0.00208807	TDGFNLEDALKETSSVKQR	generic|sp_Q8BIF0_C99L2_MOUSE	|generic|sp_Q8BIF0-2_C99L2_MOUSE|
"""index: 21327, intensity: 3575.0, mobility: 1.189"""	0.528257	0.0011976	0.00209512	TNEIVEEQYTPQSLATLE	generic|sp_Q03517_SCG2_MOUSE	|generic|tr_Q4W8U9_Q4W8U9_MOUSE|
"""index: 11390, intensity: 4790.0, mobility: 0.857"""	0.528124	0.0011976	0.00209734	SNKGASQAGMTGYGMPRQIM	generic|tr_Q9D6K2_Q9D6K2_MOUSE	|generic|sp_Q9R1Q8_TAGL3_MOUSE|
"""index: 3996, intensity: 3568.0, mobility: 0.809"""	0.527907	0.0011976	0.00210094	AQQFAETAHKLAMK	generic|tr_Q3TYA4_Q3TYA4_MOUSE	|generic|sp_Q8R3T5_STXB6_MOUSE|
"""index: 1477, intensity: 4107.0, mobility: 0.905"""	0.5276	0.0011976	0.00210605	KTETQEKNTLPTKETIEQEKRSE	generic|tr_A6H6H4_A6H6H4_MOUSE|
"""index: 30185, intensity: 7785.0, mobility: 1.048"""	0.527536	0.0011976	0.00210712	TLADEVSASLAKQGL	generic|II_1128081_TX=10090	|generic|II_1128079_TX=10090	|generic|tr_A0A0A0MQC7_A0A0A0MQC7_MOUSE	|generic|tr_A2A5Y6_A2A5Y6_MOUSE	|generic|sp_P10637_TAU_MOUSE	|generic|sp_P10637-2_TAU_MOUSE	|generic|sp_P10637-4_TAU_MOUSE	|generic|tr_Q3UH19_Q3UH19_MOUSE	|generic|sp_P10637-6_TAU_MOUSE	|generic|tr_Q8C5K4_Q8C5K4_MOUSE	|generic|tr_Q547J4_Q547J4_MOUSE	|generic|tr_B1AQW2_B1AQW2_MOUSE	|generic|sp_TAU_HUMAN_|
"""index: 14042, intensity: 27053.0, mobility: 0.968"""	0.527277	0.0011976	0.00211145	AEDVTAALAKQGL	generic|sp_P20357_MTAP2_MOUSE__chr1_1_66438885_66439007_ENSMUST00000172486	|generic|tr_Q80ZL4_Q80ZL4_MOUSE__chr1_1_66438885_66439007_ENSMUST00000172486	|generic|tr_Q3TLQ0_Q3TLQ0_MOUSE__chr1_1_66438885_66439007_ENSMUST00000172486	|generic|tr_Q80X35_Q80X35_MOUSE__chr1_1_66438885_66439007_ENSMUST00000172486	|generic|tr_B2KGT5_B2KGT5_MOUSE__chr1_1_66438885_66439007_ENSMUST00000172486	|generic|tr_A0A668KLC6_A0A668KLC6_MOUSE__chr1_1_66438885_66439007_ENSMUST00000172486|
"""index: 13946, intensity: 3755.0, mobility: 0.868"""	0.5259	0.0011976	0.00213459	EHALAQAELLKRQEELERKAAELDR	generic|tr_Q3TD71_Q3TD71_MOUSE	|generic|tr_Q3TSA8_Q3TSA8_MOUSE	|generic|tr_Q9D577_Q9D577_MOUSE	|generic|tr_D3YTP4_D3YTP4_MOUSE	|generic|tr_Q3UY11_Q3UY11_MOUSE|
"""index: 5906, intensity: 4420.0, mobility: 0.851"""	0.525661	0.0011976	0.00213863	TPASAQTAAKREIYL	generic|tr_Q2TJI9_Q2TJI9_MOUSE__chr18_-1_38189545_38189796_ENSMUST00000160721__II_1060469	|generic|tr_F7BJK1_F7BJK1_MOUSE__chr18_-1_38189545_38189796_ENSMUST00000160721__II_1060474	|generic|tr_Q2TJI7_Q2TJI7_MOUSE|
"""index: 19780, intensity: 3979.0, mobility: 1.092"""	0.525538	0.0011976	0.00214072	AAAAPMIGYPMPTGYSQ	generic|tr_Q921Y3_Q921Y3_MOUSE__chr11_-1_106781850_106782137_ENSMUST00000133426__II_1125049	|generic|tr_Q9CSD9_Q9CSD9_MOUSE__chr11_-1_106783954_106783992_ENSMUST00000133426__II_1125049	|generic|tr_Q3V0Z8_Q3V0Z8_MOUSE__chr11_-1_106784876_106784983_ENSMUST00000133426__II_1125049	|generic|tr_A1L333_A1L333_MOUSE__chr11_-1_106784876_106784983_ENSMUST00000133426__II_1125049	|generic|tr_Q3UXW3_Q3UXW3_MOUSE__chr11_-1_106784876_106784983_ENSMUST00000133426__II_1125049	|generic|tr_Q5U222_Q5U222_MOUSE__chr11_-1_106784876_106784983_ENSMUST00000133426__II_1125049	|generic|tr_Q8BTS0_Q8BTS0_MOUSE__chr11_-1_106784876_106784983_ENSMUST00000133426__II_1125049|
"""index: 2485, intensity: 4991.0, mobility: 0.741"""	0.525411	0.0011976	0.00214287	IPVGSLKNEDTPNR	generic|sp_Q03517_SCG2_MOUSE	|generic|tr_Q4W8U9_Q4W8U9_MOUSE|
"""index: 29958, intensity: 8702.0, mobility: 1.258"""	0.52508	0.0011976	0.0021485	MITDVQLAIFANMLGVSLFLLVVLYHYVAVNNPKKQE	generic|sp_Q99LX8_OST4_MOUSE__chr5_-1_30907422_30907535_ENSMUST00000132034|
"""index: 25093, intensity: 150144.0, mobility: 1.028"""	0.524951	0.0011976	0.0021507	TLADEVSASLAKQGL	generic|II_1128081_TX=10090	|generic|II_1128079_TX=10090	|generic|tr_A0A0A0MQC7_A0A0A0MQC7_MOUSE	|generic|tr_A2A5Y6_A2A5Y6_MOUSE	|generic|sp_P10637_TAU_MOUSE	|generic|sp_P10637-2_TAU_MOUSE	|generic|sp_P10637-4_TAU_MOUSE	|generic|tr_Q3UH19_Q3UH19_MOUSE	|generic|sp_P10637-6_TAU_MOUSE	|generic|tr_Q8C5K4_Q8C5K4_MOUSE	|generic|tr_Q547J4_Q547J4_MOUSE	|generic|tr_B1AQW2_B1AQW2_MOUSE	|generic|sp_TAU_HUMAN_|
"""index: 14488, intensity: 3992.0, mobility: 1.000"""	0.524637	0.0011976	0.00215604	PGPTQTLSPNGENNNDIIQDNGTIIPFRKHTVR	generic|sp_Q8R001_MARE2_MOUSE	|generic|sp_Q8R001_MARE2_MOUSE	|generic|tr_E9Q1B7_E9Q1B7_MOUSE__chr18_1_23853664_23853702_ENSMUST00000155708	|generic|tr_E9Q1B7_E9Q1B7_MOUSE__chr18_1_23853664_23853702_ENSMUST00000155708|
"""index: 19688, intensity: 14580.0, mobility: 1.056"""	0.524319	0.0011976	0.00216149	TAPEEELAALQLGPTH	generic|tr_A0A5S9EES2_A0A5S9EES2_MOUSE	|generic|tr_A2AGI2_A2AGI2_MOUSE	|generic|tr_B2RWZ9_B2RWZ9_MOUSE	|generic|tr_Q69ZI4_Q69ZI4_MOUSE	|generic|tr_A0A5S9EER5_A0A5S9EER5_MOUSE	|generic|tr_A2AGI3_A2AGI3_MOUSE	|generic|sp_Q8BYM5_NLGN3_MOUSE|
"""index: 25403, intensity: 24951.0, mobility: 1.059"""	0.524146	0.0011976	0.00216445	TLADEVSASLAKQGL	generic|II_1128081_TX=10090	|generic|II_1128079_TX=10090	|generic|tr_A0A0A0MQC7_A0A0A0MQC7_MOUSE	|generic|tr_A2A5Y6_A2A5Y6_MOUSE	|generic|sp_P10637_TAU_MOUSE	|generic|sp_P10637-2_TAU_MOUSE	|generic|sp_P10637-4_TAU_MOUSE	|generic|tr_Q3UH19_Q3UH19_MOUSE	|generic|sp_P10637-6_TAU_MOUSE	|generic|tr_Q8C5K4_Q8C5K4_MOUSE	|generic|tr_Q547J4_Q547J4_MOUSE	|generic|tr_B1AQW2_B1AQW2_MOUSE	|generic|sp_TAU_HUMAN_|
"""index: 19499, intensity: 13786.0, mobility: 1.066"""	0.523841	0.0011976	0.00216968	AAAPMIGYPMPTGYSQ	generic|tr_Q921Y3_Q921Y3_MOUSE__chr11_-1_106781850_106782137_ENSMUST00000133426__II_1125049	|generic|tr_Q9CSD9_Q9CSD9_MOUSE__chr11_-1_106783954_106783992_ENSMUST00000133426__II_1125049	|generic|tr_Q3V0Z8_Q3V0Z8_MOUSE__chr11_-1_106784876_106784983_ENSMUST00000133426__II_1125049	|generic|tr_A1L333_A1L333_MOUSE__chr11_-1_106784876_106784983_ENSMUST00000133426__II_1125049	|generic|tr_Q3UXW3_Q3UXW3_MOUSE__chr11_-1_106784876_106784983_ENSMUST00000133426__II_1125049	|generic|tr_Q5U222_Q5U222_MOUSE__chr11_-1_106784876_106784983_ENSMUST00000133426__II_1125049	|generic|tr_Q8BTS0_Q8BTS0_MOUSE__chr11_-1_106784876_106784983_ENSMUST00000133426__II_1125049|
"""index: 26424, intensity: 4916.0, mobility: 1.069"""	0.523757	0.0011976	0.00217113	ATLADEVSASLAKQGL	generic|II_1128081_TX=10090	|generic|II_1128079_TX=10090	|generic|tr_A0A0A0MQC7_A0A0A0MQC7_MOUSE	|generic|tr_A2A5Y6_A2A5Y6_MOUSE	|generic|sp_P10637_TAU_MOUSE	|generic|sp_P10637-2_TAU_MOUSE	|generic|sp_P10637-4_TAU_MOUSE	|generic|tr_Q3UH19_Q3UH19_MOUSE	|generic|sp_P10637-6_TAU_MOUSE	|generic|tr_Q8C5K4_Q8C5K4_MOUSE	|generic|tr_Q547J4_Q547J4_MOUSE	|generic|tr_B1AQW2_B1AQW2_MOUSE	|generic|sp_TAU_HUMAN_|
"""index: 8098, intensity: 3501.0, mobility: 1.208"""	0.52369	0.0011976	0.00217227	APAPAAPAAAEPQAEAPAAAASSEQSVAVKE	generic|sp_Q91XV3_BASP1_MOUSE|
"""index: 24680, intensity: 198674.0, mobility: 1.022"""	0.523518	0.0011976	0.00217523	TLADEVSASLAKQGL	generic|II_1128081_TX=10090	|generic|II_1128079_TX=10090	|generic|tr_A0A0A0MQC7_A0A0A0MQC7_MOUSE	|generic|tr_A2A5Y6_A2A5Y6_MOUSE	|generic|sp_P10637_TAU_MOUSE	|generic|sp_P10637-2_TAU_MOUSE	|generic|sp_P10637-4_TAU_MOUSE	|generic|tr_Q3UH19_Q3UH19_MOUSE	|generic|sp_P10637-6_TAU_MOUSE	|generic|tr_Q8C5K4_Q8C5K4_MOUSE	|generic|tr_Q547J4_Q547J4_MOUSE	|generic|tr_B1AQW2_B1AQW2_MOUSE	|generic|sp_TAU_HUMAN_|
"""index: 4432, intensity: 15463.0, mobility: 1.033"""	0.522799	0.0011976	0.00218766	TPPPPYEQVVKDK	generic|sp_Q8R1C3_VOPP1_MOUSE__chr6_-1_57774707_57774748_ENSMUST00000204878|
"""index: 7898, intensity: 5510.0, mobility: 0.905"""	0.522341	0.0011976	0.00219561	AQPAPKPEPSFSEYASVQVQRK	generic|sp_P97797_SHPS1_MOUSE	|generic|sp_P97797-2_SHPS1_MOUSE	|generic|sp_P97797-3_SHPS1_MOUSE	|generic|sp_P97797-4_SHPS1_MOUSE	|generic|tr_Q2M4I8_Q2M4I8_MOUSE	|generic|tr_E0CX65_E0CX65_MOUSE|
"""index: 25891, intensity: 3468.0, mobility: 1.080"""	0.521966	0.0011976	0.00220213	LLYQEPVLGPVRGPF	generic|sp_CASB_BOVIN_|
"""index: 8364, intensity: 2713.0, mobility: 1.135"""	0.521798	0.0011976	0.00220507	SSLGSMSPSNMEGYSKTQ	generic|tr_Q3TV22_Q3TV22_MOUSE__chr16_1_78334866_78334964_ENSMUST00000231251	|generic|sp_P97792_CXAR_MOUSE__chr16_1_78334866_78334964_ENSMUST00000231251	|generic|sp_P97792-2_CXAR_MOUSE__chr16_1_78334866_78334964_ENSMUST00000231251|
"""index: 11796, intensity: 2695.0, mobility: 1.167"""	0.520915	0.0011976	0.00222053	NAPVTEYMSQNANFQNPR	generic|tr_A0A0G2JGJ4_A0A0G2JGJ4_MOUSE__II_933118	|generic|sp_Q6P5F7_TTYH3_MOUSE__chr5_-1_140634755_140634850_ENSMUST00000198704|
"""index: 1472, intensity: 4671.0, mobility: 0.809"""	0.519715	0.0011976	0.00224174	QDNEPEKPVADSETKM	generic|tr_Q543U3_Q543U3_MOUSE__chr15_-1_8636132_8636311_ENSMUST00000125997__II_1092018	|generic|tr_Q8C3T7_Q8C3T7_MOUSE__chr15_-1_8636132_8636311_ENSMUST00000125997	|generic|tr_Q8C7W8_Q8C7W8_MOUSE__chr15_-1_8636132_8636311_ENSMUST00000125997|
"""index: 19712, intensity: 4732.0, mobility: 0.850"""	0.51957	0.0011976	0.00224431	VSPSLLTGSSPLHLRSGL	generic|tr_A0A1L1STR9_A0A1L1STR9_MOUSE__II_3455162|
"""index: 5571, intensity: 14118.0, mobility: 1.010"""	0.519443	0.0011976	0.00224657	EAVWGDGSPEPSPRE	generic|sp_P01193_COLI_MOUSE|
"""index: 19955, intensity: 3195.0, mobility: 1.026"""	0.519127	0.0011976	0.0022522	LGEYGFQNALIVR	generic|sp_ALBU_BOVIN_|
"""index: 16663, intensity: 5339.0, mobility: 1.160"""	0.518587	0.0011976	0.00226185	HDPDPNGELLPGSPTPEEPI	generic|sp_O70324_MOT8_MOUSE	|generic|tr_Q8K3S7_Q8K3S7_MOUSE|
"""index: 1275, intensity: 3101.0, mobility: 0.894"""	0.518293	0.0011976	0.00226712	SEAKPAPTEVKTVPNDATQTKENESKA	generic|tr_A0A0A6YY91_A0A0A6YY91_MOUSE__II_850562	|generic|sp_P13595_NCAM1_MOUSE	|generic|sp_P13595-2_NCAM1_MOUSE	|generic|tr_E9QB01_E9QB01_MOUSE	|generic|tr_A0A0A6YY47_A0A0A6YY47_MOUSE|
"""index: 7713, intensity: 2923.0, mobility: 1.236"""	0.518279	0.0011976	0.00226736	SSPEQRTDQPSMPSDPSVNGPV	generic|tr_A0A286YE88_A0A286YE88_MOUSE__II_3464216	|generic|tr_G5E8R4_G5E8R4_MOUSE__chr19_-1_3526698_3526865_ENSMUST00000223919	|generic|sp_Q922D4_PP6R3_MOUSE__chr19_-1_3526698_3526865_ENSMUST00000223919	|generic|sp_Q922D4-2_PP6R3_MOUSE__chr19_-1_3526698_3526865_ENSMUST00000223919	|generic|chr19_-1_3457000_3459787_ENSMUST00000225475|
"""index: 19157, intensity: 3450.0, mobility: 1.040"""	0.516692	0.0011976	0.00229604	APMIGYPMPTGYSQ	generic|tr_Q921Y3_Q921Y3_MOUSE__chr11_-1_106781850_106782137_ENSMUST00000133426__II_1125049	|generic|tr_Q9CSD9_Q9CSD9_MOUSE__chr11_-1_106783954_106783992_ENSMUST00000133426__II_1125049	|generic|tr_Q3V0Z8_Q3V0Z8_MOUSE__chr11_-1_106784876_106784983_ENSMUST00000133426__II_1125049	|generic|tr_A1L333_A1L333_MOUSE__chr11_-1_106784876_106784983_ENSMUST00000133426__II_1125049	|generic|tr_Q3UXW3_Q3UXW3_MOUSE__chr11_-1_106784876_106784983_ENSMUST00000133426__II_1125049	|generic|tr_Q5U222_Q5U222_MOUSE__chr11_-1_106784876_106784983_ENSMUST00000133426__II_1125049	|generic|tr_Q8BTS0_Q8BTS0_MOUSE__chr11_-1_106784876_106784983_ENSMUST00000133426__II_1125049	|generic|sp_Q61656_DDX5_MOUSE__chr11_-1_106784876_106784983_ENSMUST00000133426|
"""index: 6022, intensity: 80103.0, mobility: 0.900"""	0.516594	0.0011976	0.00229781	AEPPPPEPPRI	generic|sp_Q8BIF0_C99L2_MOUSE	|generic|sp_Q8BIF0-2_C99L2_MOUSE	|generic|tr_I7HJQ8_I7HJQ8_MOUSE	|generic|tr_A2AP74_A2AP74_MOUSE|
"""index: 4377, intensity: 4556.0, mobility: 0.911"""	0.516074	0.0011976	0.0023073	QPPPPPYYPPEDKKTQ	generic|tr_Q3TRG5_Q3TRG5_MOUSE__II_1123726	|generic|sp_P97765_WBP2_MOUSE__II_1123728	|generic|sp_P97765-2_WBP2_MOUSE__II_1123726	|generic|chr11_-1_116079543_116079920_ENSMUST00000074628|
"""index: 24051, intensity: 12164.0, mobility: 0.946"""	0.516035	0.0011976	0.00230801	QEPVLGPVRGPF	generic|sp_CASB_BOVIN_|
"""index: 21372, intensity: 3518.0, mobility: 1.016"""	0.515887	0.0011976	0.00231073	SVVPSPKVSDTVVEPYNATLSIHQL	generic|sp_Q9ERD7_TBB3_MOUSE__chr17_-1_35836571_35838041_ENSMUST00000134978	|generic|tr_D5MR34_D5MR34_MOUSE|
"""index: 17264, intensity: 18322.0, mobility: 1.143"""	0.51567	0.0011976	0.0023147	IVQEMPPQSPANIYYKV	generic|sp_P52800_EFNB2_MOUSE__chr8_-1_8660480_8660584_ENSMUST00000209169__II_867982	|generic|tr_Q544L9_Q544L9_MOUSE|
"""index: 6628, intensity: 6122.0, mobility: 1.017"""	0.515669	0.0011976	0.00231471	AKAPAPAAPAAAEPQAEAPAAAASSEQSVAVKE	generic|sp_Q91XV3_BASP1_MOUSE|
"""index: 16688, intensity: 5306.0, mobility: 0.912"""	0.514392	0.0011976	0.00233824	SAGPQSQLLASVIAEKSR	generic|sp_Q9QYB8_ADDB_MOUSE	|generic|sp_Q9QYB8-2_ADDB_MOUSE	|generic|tr_Q8C0Y2_Q8C0Y2_MOUSE|
"""index: 6864, intensity: 5315.0, mobility: 0.819"""	0.513379	0.0011976	0.00235706	ATPASAQTAAKREIYL	generic|tr_Q2TJI9_Q2TJI9_MOUSE__chr18_-1_38189545_38189796_ENSMUST00000160721__II_1060469	|generic|tr_F7BJK1_F7BJK1_MOUSE__chr18_-1_38189545_38189796_ENSMUST00000160721__II_1060474	|generic|tr_Q2TJI7_Q2TJI7_MOUSE|
"""index: 3692, intensity: 35358.0, mobility: 0.795"""	0.51302	0.0011976	0.00236378	TLPTKETIEQEKRSEIS	generic|tr_A6H6H4_A6H6H4_MOUSE|
"""index: 11930, intensity: 2524.0, mobility: 1.176"""	0.512121	0.0011976	0.00238065	NAPVTEYMSQNANFQNPR	generic|tr_A0A0G2JGJ4_A0A0G2JGJ4_MOUSE__II_933118	|generic|sp_Q6P5F7_TTYH3_MOUSE__chr5_-1_140634755_140634850_ENSMUST00000198704|
"""index: 21614, intensity: 2824.0, mobility: 1.116"""	0.510457	0.0011976	0.00241222	AGVGLDPGSAGSLSPQDPMALGSSARPGLA	generic|tr_Q9D743_Q9D743_MOUSE__chr1_1_105664381_105664641_ENSMUST00000186807__II_1030275	|generic|tr_G3X9J4_G3X9J4_MOUSE__chr1_1_105725678_105725809_ENSMUST00000186807__II_1030288	|generic|sp_Q148V7_RELCH_MOUSE__chr1_1_105725678_105725809_ENSMUST00000186807__II_1030277	|generic|sp_Q148V7-2_RELCH_MOUSE__chr1_1_105725678_105725809_ENSMUST00000186807__II_1030277	|generic|sp_Q148V7-3_RELCH_MOUSE__chr1_1_105725678_105725809_ENSMUST00000186807__II_1030265	|generic|tr_E9QM90_E9QM90_MOUSE__chr1_1_105725678_105725809_ENSMUST00000186807__II_1030277	|generic|tr_A0A087WSS1_A0A087WSS1_MOUSE__chr1_1_105725678_105725809_ENSMUST00000186807__II_1030277	|generic|tr_A0A087WRM8_A0A087WRM8_MOUSE|
"""index: 13868, intensity: 4408.0, mobility: 0.992"""	0.510349	0.0011976	0.0024143	EHPGAPPQPPAPLQPALAPPSRAVA	generic|sp_Q7TSJ2_MAP6_MOUSE__chr7_1_99336781_99337002_ENSMUST00000122101__II_884487	|generic|sp_Q7TSJ2-2_MAP6_MOUSE__chr7_1_99269285_99269317_ENSMUST00000208978__II_884487	|generic|tr_D3Z6W1_D3Z6W1_MOUSE__chr7_1_99269285_99269317_ENSMUST00000208978__II_884487|
"""index: 29305, intensity: 5129.0, mobility: 1.085"""	0.510177	0.0011976	0.00241758	QYDGVAELDQLLHY	generic|tr_Q3UZU8_Q3UZU8_MOUSE	|generic|sp_P16014_SCG1_MOUSE	|generic|tr_Q8BP91_Q8BP91_MOUSE|
"""index: 18641, intensity: 4129.0, mobility: 1.153"""	0.510092	0.0011976	0.00241921	EAPSNLSVNELLTPQGPR	generic|tr_Q8CAD1_Q8CAD1_MOUSE__chrX_1_20851679_20851816_ENSMUST00000136451__II_836925|
"""index: 1539, intensity: 3860.0, mobility: 0.838"""	0.509271	0.0011976	0.00243498	RPQAPMGSYQRHY	generic|tr_Q69ZE0_Q69ZE0_MOUSE__chr2_-1_165001582_165001860_ENSMUST00000122070__II_998258	|generic|sp_Q91W39_NCOA5_MOUSE__chr2_-1_165001582_165001860_ENSMUST00000122070__II_998258	|generic|tr_Q8BX12_Q8BX12_MOUSE__chr2_-1_165001582_165001860_ENSMUST00000122070__II_998258	|generic|tr_B7ZC23_B7ZC23_MOUSE__chr2_-1_165001582_165001860_ENSMUST00000122070__II_998258|
"""index: 16787, intensity: 5339.0, mobility: 0.959"""	0.509109	0.0011976	0.00243811	LLYQEPVLGPVR	generic|sp_CASB_BOVIN_|
"""index: 1272, intensity: 11290.0, mobility: 0.830"""	0.508524	0.0011976	0.00244943	LPTKETIEQEKRSE	generic|tr_A6H6H4_A6H6H4_MOUSE|
"""index: 1557, intensity: 26077.0, mobility: 0.981"""	0.507738	0.0011976	0.00246472	ADSHPSYHTDGFN	generic|sp_P60904_DNJC5_MOUSE__chr2_1_181546445_181546492_ENSMUST00000116365|
"""index: 18585, intensity: 7453.0, mobility: 0.914"""	0.507134	0.0011976	0.00247654	TDGFNLEDALK	generic|sp_Q8BIF0_C99L2_MOUSE	|generic|sp_Q8BIF0-2_C99L2_MOUSE	|generic|tr_I7HJQ8_I7HJQ8_MOUSE|
"""index: 28897, intensity: 5473.0, mobility: 1.203"""	0.506785	0.0011976	0.0024834	SPQLATLADEVSASLAKQGL	generic|II_1128081_TX=10090	|generic|II_1128079_TX=10090	|generic|tr_A0A0A0MQC7_A0A0A0MQC7_MOUSE	|generic|tr_A2A5Y6_A2A5Y6_MOUSE	|generic|sp_P10637_TAU_MOUSE	|generic|sp_P10637-2_TAU_MOUSE	|generic|sp_P10637-4_TAU_MOUSE	|generic|tr_Q3UH19_Q3UH19_MOUSE	|generic|sp_P10637-6_TAU_MOUSE	|generic|tr_Q8C5K4_Q8C5K4_MOUSE	|generic|tr_Q547J4_Q547J4_MOUSE	|generic|tr_B1AQW2_B1AQW2_MOUSE	|generic|sp_TAU_HUMAN_|
"""index: 24949, intensity: 57460.0, mobility: 0.831"""	0.506302	0.0011976	0.00249291	TLADEVSASLAKQGL	generic|II_1128081_TX=10090	|generic|II_1128079_TX=10090	|generic|tr_A0A0A0MQC7_A0A0A0MQC7_MOUSE	|generic|tr_A2A5Y6_A2A5Y6_MOUSE	|generic|sp_P10637_TAU_MOUSE	|generic|sp_P10637-2_TAU_MOUSE	|generic|sp_P10637-4_TAU_MOUSE	|generic|tr_Q3UH19_Q3UH19_MOUSE	|generic|sp_P10637-6_TAU_MOUSE	|generic|tr_Q8C5K4_Q8C5K4_MOUSE	|generic|tr_Q547J4_Q547J4_MOUSE	|generic|tr_B1AQW2_B1AQW2_MOUSE	|generic|sp_TAU_HUMAN_|
"""index: 1053, intensity: 2888.0, mobility: 0.850"""	0.505821	0.0011976	0.00250242	GTRESVDSAKPRVY	generic|sp_P35455_NEU2_MOUSE|
"""index: 14571, intensity: 3062.0, mobility: 1.147"""	0.50574	0.0011976	0.00250402	IVQEMPPQSPANIYYKV	generic|sp_P52800_EFNB2_MOUSE__chr8_-1_8660480_8660584_ENSMUST00000209169__II_867982	|generic|tr_Q544L9_Q544L9_MOUSE|
"""index: 11268, intensity: 3101.0, mobility: 1.162"""	0.504878	0.0011976	0.00252118	QSGFSLSGTQVDEGVRSAS	generic|tr_Q3TAS8_Q3TAS8_MOUSE__chr18_-1_43324332_43324412_ENSMUST00000237707	|generic|tr_E9PWE8_E9PWE8_MOUSE__chr18_-1_43324332_43324412_ENSMUST00000237707	|generic|sp_Q62188_DPYL3_MOUSE__chr18_-1_43324332_43324412_ENSMUST00000237707	|generic|tr_Q3TT92_Q3TT92_MOUSE__chr18_-1_43324332_43324412_ENSMUST00000237707|
"""index: 16479, intensity: 11669.0, mobility: 1.080"""	0.504651	0.0011976	0.0025257	QMEEKPVPAAPVPSPVAPAPVPSRRNPPGGKSSLVLG	generic|sp_P97825_JUPI1_MOUSE__II_1124041|
"""index: 16933, intensity: 3432.0, mobility: 0.732"""	0.503935	0.0011976	0.00254006	LPGPLQDMFKK	generic|sp_P63040_CPLX1_MOUSE	|generic|sp_P84086_CPLX2_MOUSE|
"""index: 26825, intensity: 3440.0, mobility: 1.147"""	0.503894	0.0011976	0.00254088	LESVFQELGKLTGPSNQ	generic|sp_Q03517_SCG2_MOUSE	|generic|tr_Q4W8U9_Q4W8U9_MOUSE|
"""index: 17049, intensity: 27786.0, mobility: 0.914"""	0.503722	0.0011976	0.00254434	FNLPEPAPPRPSLSQDEVKAETIRSLR	generic|sp_O88935_SYN1_MOUSE__chr6_1_115261704_115261733_ENSMUST00000203768	|generic|sp_O88935-3_SYN1_MOUSE__chr6_1_115261704_115261733_ENSMUST00000203768|
"""index: 15397, intensity: 4908.0, mobility: 0.896"""	0.503448	0.0011976	0.00254988	PGPTQTLSPNGENNNDIIQDNGTIIPFRKHTVR	generic|sp_Q8R001_MARE2_MOUSE	|generic|sp_Q8R001_MARE2_MOUSE	|generic|tr_E9Q1B7_E9Q1B7_MOUSE__chr18_1_23853664_23853702_ENSMUST00000155708	|generic|tr_E9Q1B7_E9Q1B7_MOUSE__chr18_1_23853664_23853702_ENSMUST00000155708|
"""index: 10418, intensity: 2723.0, mobility: 1.245"""	0.503075	0.0011976	0.00255742	AMGAAQGAMNQPQTQYSATPNY	generic|sp_Q9JKD3_SCAM5_MOUSE__chr9_-1_57443670_57443780_ENSMUST00000215208__II_3456302|
"""index: 26693, intensity: 11746.0, mobility: 1.042"""	0.502572	0.0011976	0.00256763	TLADEVSASLAKQGL	generic|II_1128081_TX=10090	|generic|II_1128079_TX=10090	|generic|tr_A0A0A0MQC7_A0A0A0MQC7_MOUSE	|generic|tr_A2A5Y6_A2A5Y6_MOUSE	|generic|sp_P10637_TAU_MOUSE	|generic|sp_P10637-2_TAU_MOUSE	|generic|sp_P10637-4_TAU_MOUSE	|generic|tr_Q3UH19_Q3UH19_MOUSE	|generic|sp_P10637-6_TAU_MOUSE	|generic|tr_Q8C5K4_Q8C5K4_MOUSE	|generic|tr_Q547J4_Q547J4_MOUSE	|generic|tr_B1AQW2_B1AQW2_MOUSE	|generic|sp_TAU_HUMAN_|
"""index: 17493, intensity: 3114.0, mobility: 0.932"""	0.502065	0.0011976	0.00257794	HPVYIVQDGPPQSPPNIYYKV	generic|tr_Q543Q7_Q543Q7_MOUSE|
"""index: 1209, intensity: 3525.0, mobility: 0.853"""	0.50204	0.0011976	0.00257845	SAKTSPAKQQAPPVRNL	generic|sp_O08553_DPYL2_MOUSE|
"""index: 4137, intensity: 3784.0, mobility: 0.960"""	0.502022	0.0011976	0.00257882	SQIDDHVPKRASARILAPPGGRSSG	generic|sp_Q9EQF6_DPYL5_MOUSE__chr5_1_30791522_30791638_ENSMUST00000198503__II_944569|
"""index: 3734, intensity: 5298.0, mobility: 0.814"""	0.501774	0.0011976	0.0025839	MGSNKGASQAGMTGYGMPRQ	generic|tr_Q9D6K2_Q9D6K2_MOUSE	|generic|sp_Q9R1Q8_TAGL3_MOUSE|
"""index: 13440, intensity: 4864.0, mobility: 0.928"""	0.499985	0.0011976	0.00262075	APVPMPDLKNVRSKIGSTENLK	generic|tr_A0A0A0MQC7_A0A0A0MQC7_MOUSE	|generic|tr_A2A5Y6_A2A5Y6_MOUSE	|generic|sp_P10637_TAU_MOUSE	|generic|sp_P10637-2_TAU_MOUSE	|generic|sp_P10637-3_TAU_MOUSE	|generic|sp_P10637-4_TAU_MOUSE	|generic|tr_Q3UH19_Q3UH19_MOUSE	|generic|sp_P10637-6_TAU_MOUSE	|generic|tr_Q547J4_Q547J4_MOUSE	|generic|tr_B1AQW2_B1AQW2_MOUSE|
"""index: 1359, intensity: 2703.0, mobility: 0.825"""	0.499467	0.0011976	0.00263152	TLPTKETIEQEKR	generic|tr_A6H6H4_A6H6H4_MOUSE|
"""index: 21032, intensity: 131916.0, mobility: 0.970"""	0.499296	0.0011976	0.00263508	APNLSRMGAVPVMIPAQSKDGSIV	generic|sp_P97792_CXAR_MOUSE__chr16_1_78334866_78334964_ENSMUST00000231251|
"""index: 6572, intensity: 22088.0, mobility: 0.970"""	0.499124	0.0011976	0.00263867	SPQLEDEAKELQ	generic|tr_Q3UXY8_Q3UXY8_MOUSE	|generic|sp_P22005_PENK_MOUSE|
"""index: 7452, intensity: 12501.0, mobility: 1.168"""	0.498526	0.0011976	0.0026512	RPQPPPPPPSAASPGATPGSATASAERASTAAPVA	generic|sp_O88935_SYN1_MOUSE__chr6_1_115261704_115261733_ENSMUST00000203768	|generic|sp_O88935-1_SYN1_MOUSE__chr6_1_115261704_115261733_ENSMUST00000203768	|generic|sp_O88935-3_SYN1_MOUSE__chr6_1_115261704_115261733_ENSMUST00000203768|
"""index: 29959, intensity: 4777.0, mobility: 1.226"""	0.498505	0.0011976	0.00265163	MITDVQLAIFANMLGVSLFLLVVLYHYVAVNNPKKQE	generic|sp_Q99LX8_OST4_MOUSE__chr5_-1_30907422_30907535_ENSMUST00000132034|
"""index: 4702, intensity: 19380.0, mobility: 0.990"""	0.498412	0.0011976	0.00265359	AVWGDGSPEPSPRE	generic|sp_P01193_COLI_MOUSE|
"""index: 3639, intensity: 5760.0, mobility: 0.946"""	0.498374	0.0011976	0.0026544	NTLPTKETIEQEKRSEIS	generic|tr_A6H6H4_A6H6H4_MOUSE|
"""index: 11891, intensity: 2613.0, mobility: 1.171"""	0.498057	0.0011976	0.00266105	NAPVTEYMSQNANFQNPR	generic|tr_A0A0G2JGJ4_A0A0G2JGJ4_MOUSE__II_933118	|generic|sp_Q6P5F7_TTYH3_MOUSE__chr5_-1_140634755_140634850_ENSMUST00000198704|
"""index: 1782, intensity: 3490.0, mobility: 0.730"""	0.497813	0.0011976	0.0026662	QKIAEKFSQR	generic|tr_Q3UZU8_Q3UZU8_MOUSE	|generic|sp_P16014_SCG1_MOUSE	|generic|tr_Q8BP91_Q8BP91_MOUSE|
"""index: 13401, intensity: 3901.0, mobility: 0.935"""	0.497722	0.0011976	0.00266812	TLHPYNTFAAGFNSTGLPHSHSTTRV	generic|tr_A0A5S9EES2_A0A5S9EES2_MOUSE	|generic|tr_A2AGI2_A2AGI2_MOUSE	|generic|tr_B2RWZ9_B2RWZ9_MOUSE	|generic|tr_Q69ZI4_Q69ZI4_MOUSE	|generic|tr_A0A5S9EER5_A0A5S9EER5_MOUSE	|generic|tr_A2AGI3_A2AGI3_MOUSE	|generic|sp_Q8BYM5_NLGN3_MOUSE|
"""index: 6706, intensity: 214566.0, mobility: 0.901"""	0.497486	0.0011976	0.00267311	AEPPPPEPPRI	generic|sp_Q8BIF0_C99L2_MOUSE	|generic|sp_Q8BIF0-2_C99L2_MOUSE	|generic|tr_I7HJQ8_I7HJQ8_MOUSE	|generic|tr_A2AP74_A2AP74_MOUSE|
"""index: 17172, intensity: 14472.0, mobility: 0.730"""	0.496954	0.0011976	0.00268441	LPGPLQDMFKK	generic|sp_P63040_CPLX1_MOUSE	|generic|sp_P84086_CPLX2_MOUSE|
"""index: 12167, intensity: 3733.0, mobility: 1.000"""	0.496682	0.0011976	0.00269018	QQAPPVRNLHQSGFSLSGAQIDDNIPRRTTQ	generic|sp_O08553_DPYL2_MOUSE|
"""index: 2275, intensity: 27452.0, mobility: 0.904"""	0.496483	0.0011976	0.00269443	KTETQEKNPLPSKETIEQEKQAG	generic|sp_P20065_TYB4_MOUSE__chrX_-1_167207501_167208325_ENSMUST00000112175	|generic|tr_Q6ZWX2_Q6ZWX2_MOUSE__chrX_-1_167207501_167208325_ENSMUST00000112175|
"""index: 1314, intensity: 3645.0, mobility: 0.801"""	0.49587	0.0011976	0.00270755	QETEEEPHVRVA	generic|sp_Q8BGK5_S35F1_MOUSE|
"""index: 24528, intensity: 5543.0, mobility: 0.914"""	0.495787	0.0011976	0.00270931	QEPVLGPVRGPF	generic|sp_CASB_BOVIN_|
"""index: 24407, intensity: 5953.0, mobility: 1.016"""	0.495692	0.0011976	0.00271136	TLADEVSASLAKQGL	generic|II_1128081_TX=10090	|generic|II_1128079_TX=10090	|generic|tr_A0A0A0MQC7_A0A0A0MQC7_MOUSE	|generic|tr_A2A5Y6_A2A5Y6_MOUSE	|generic|sp_P10637_TAU_MOUSE	|generic|sp_P10637-2_TAU_MOUSE	|generic|sp_P10637-4_TAU_MOUSE	|generic|tr_Q3UH19_Q3UH19_MOUSE	|generic|sp_P10637-6_TAU_MOUSE	|generic|tr_Q8C5K4_Q8C5K4_MOUSE	|generic|tr_Q547J4_Q547J4_MOUSE	|generic|tr_B1AQW2_B1AQW2_MOUSE	|generic|sp_TAU_HUMAN_|
"""index: 3533, intensity: 5898.0, mobility: 0.831"""	0.4943	0.0011976	0.0027414	TLPTKETIEQEKRSEIS	generic|tr_A6H6H4_A6H6H4_MOUSE|
"""index: 9820, intensity: 3326.0, mobility: 1.212"""	0.494125	0.0011976	0.00274521	MGAAQGAMNQPQTQYSATPNY	generic|sp_Q9JKD3_SCAM5_MOUSE__chr9_-1_57443670_57443780_ENSMUST00000215208__II_3456302|
"""index: 13389, intensity: 6753.0, mobility: 1.124"""	0.493854	0.0011976	0.0027511	AQMEEKPVPAAPVPSPVAPAPVPSRRNPPGGKSSLVLG	generic|sp_P97825_JUPI1_MOUSE__II_1124041|
"""index: 3980, intensity: 6260.0, mobility: 0.898"""	0.493483	0.0011976	0.00275918	LSTSDTSHRGTPSEDEAKAETIRNLR	generic|sp_Q8JZP2_SYN3_MOUSE__chr10_-1_86466975_86467268_ENSMUST00000145864__II_1149215	|generic|tr_Q9QZA3_Q9QZA3_MOUSE__chr10_-1_86407609_86407689_ENSMUST00000145864	|generic|tr_Q3KN99_Q3KN99_MOUSE__chr10_-1_86407609_86407689_ENSMUST00000145864|
"""index: 18367, intensity: 4613.0, mobility: 0.994"""	0.493051	0.0011976	0.00276864	APNLSRMGAVPVMIPAQSKDGSIV	generic|sp_P97792_CXAR_MOUSE__chr16_1_78334866_78334964_ENSMUST00000231251|
"""index: 653, intensity: 6605.0, mobility: 0.894"""	0.492873	0.0011976	0.00277255	SANSNPAMAPRE	generic|tr_Q545V6_Q545V6_MOUSE|
"""index: 2419, intensity: 2978.0, mobility: 0.943"""	0.492814	0.0011976	0.00277384	SISNPPGSNLRTT	generic|tr_Q6SLK2_Q6SLK2_MOUSE__chr8_-1_70386333_70387567_ENSMUST00000076615__II_912506	|generic|tr_Q7TPR2_Q7TPR2_MOUSE__chr6_-1_119926370_119926648_ENSMUST00000159903__II_912506	|generic|sp_P83741_WNK1_MOUSE__chr8_-1_70386333_70387567_ENSMUST00000076615__II_912506	|generic|sp_P83741-2_WNK1_MOUSE__chr8_-1_70386333_70387567_ENSMUST00000076615__II_912506	|generic|sp_P83741-3_WNK1_MOUSE__chr8_-1_70386333_70387567_ENSMUST00000076615__II_912506	|generic|sp_P83741-4_WNK1_MOUSE__chr8_-1_70386333_70387567_ENSMUST00000076615__II_912506	|generic|sp_P83741-5_WNK1_MOUSE__chr8_-1_70386333_70387567_ENSMUST00000076615__II_912506|
"""index: 16766, intensity: 3976.0, mobility: 1.143"""	0.492814	0.0011976	0.00277385	IVQEMPPQSPANIYYKV	generic|sp_P52800_EFNB2_MOUSE__chr8_-1_8660480_8660584_ENSMUST00000209169__II_867982	|generic|tr_Q544L9_Q544L9_MOUSE|
"""index: 1840, intensity: 11407.0, mobility: 0.888"""	0.492044	0.0011976	0.00279081	TLPTKETIEQEKRSE	generic|tr_A6H6H4_A6H6H4_MOUSE|
"""index: 5364, intensity: 3370.0, mobility: 0.990"""	0.491882	0.0011976	0.00279438	ALDMGNEIDTQNR	generic|sp_P60879_SNP25_MOUSE	|generic|sp_P60879-2_SNP25_MOUSE|
"""index: 11876, intensity: 5145.0, mobility: 1.198"""	0.491871	0.0011976	0.00279462	AANAASTAATSAAQNAFKGNQM	generic|tr_Q3TD71_Q3TD71_MOUSE	|generic|tr_Q3TSA8_Q3TSA8_MOUSE	|generic|tr_Q3UY11_Q3UY11_MOUSE|
"""index: 23038, intensity: 4385.0, mobility: 1.241"""	0.491647	0.0011976	0.00279958	AYPATAAAAPMIGYPMPTGYSQ	generic|tr_Q921Y3_Q921Y3_MOUSE__chr11_-1_106781850_106782137_ENSMUST00000133426__II_1125049	|generic|tr_Q9CSD9_Q9CSD9_MOUSE__chr11_-1_106783954_106783992_ENSMUST00000133426__II_1125049	|generic|tr_Q3V0Z8_Q3V0Z8_MOUSE__chr11_-1_106784876_106784983_ENSMUST00000133426__II_1125049	|generic|tr_A1L333_A1L333_MOUSE__chr11_-1_106784876_106784983_ENSMUST00000133426__II_1125049	|generic|tr_Q3UXW3_Q3UXW3_MOUSE__chr11_-1_106784876_106784983_ENSMUST00000133426__II_1125049	|generic|tr_Q5U222_Q5U222_MOUSE__chr11_-1_106784876_106784983_ENSMUST00000133426__II_1125049	|generic|tr_Q8BTS0_Q8BTS0_MOUSE__chr11_-1_106784876_106784983_ENSMUST00000133426__II_1125049|
"""index: 3661, intensity: 4525.0, mobility: 0.853"""	0.491646	0.0011976	0.00279961	MGSNKGASQAGMTGYGMPRQ	generic|tr_Q9D6K2_Q9D6K2_MOUSE	|generic|sp_Q9R1Q8_TAGL3_MOUSE|
"""index: 9876, intensity: 4092.0, mobility: 1.200"""	0.491608	0.0011976	0.00280045	SESEDYSPSSSETVRSPNSPF	generic|tr_Q9JLM6_Q9JLM6_MOUSE__chr3_1_55533624_55533734_ENSMUST00000199702__II_984463	|generic|tr_A3KN70_A3KN70_MOUSE__chr3_1_55533624_55533734_ENSMUST00000199702__II_984463	|generic|tr_A0A0G2JE54_A0A0G2JE54_MOUSE__chr3_1_55533624_55533734_ENSMUST00000199702__II_984463	|generic|tr_A0A0G2JGQ6_A0A0G2JGQ6_MOUSE__chr3_1_55533624_55533734_ENSMUST00000199702__II_984463	|generic|tr_Q8CHG1_Q8CHG1_MOUSE__chr3_1_55533624_55533734_ENSMUST00000199702__II_984463	|generic|sp_Q9JLM8_DCLK1_MOUSE__chr3_1_55533624_55533734_ENSMUST00000199702	|generic|tr_Q8CCN4_Q8CCN4_MOUSE__chr3_1_55533624_55533734_ENSMUST00000199702|
"""index: 4340, intensity: 9613.0, mobility: 0.811"""	0.491269	0.0011976	0.00280798	TPPPPYEQVVKDK	generic|sp_Q8R1C3_VOPP1_MOUSE__chr6_-1_57774707_57774748_ENSMUST00000204878|
"""index: 21337, intensity: 4116.0, mobility: 1.102"""	0.491175	0.0011976	0.00281006	YENPTYKFFEQMQN	generic|tr_Q3TXI9_Q3TXI9_MOUSE__chr16_-1_84955331_84955420_ENSMUST00000227737__II_3496014	|generic|tr_Q8BPV5_Q8BPV5_MOUSE__chr16_-1_84955331_84955420_ENSMUST00000227737__II_3496014	|generic|tr_Q8BPC7_Q8BPC7_MOUSE__chr16_-1_84955331_84955420_ENSMUST00000227737__II_3496014	|generic|sp_P12023_A4_MOUSE__chr16_-1_84955331_84955420_ENSMUST00000227737__II_3496014	|generic|sp_P12023-3_A4_MOUSE__chr16_-1_84955331_84955420_ENSMUST00000227737__II_3496014	|generic|tr_Q3TWF3_Q3TWF3_MOUSE__chr16_-1_84955331_84955420_ENSMUST00000227737__II_3496014	|generic|tr_Q6GR78_Q6GR78_MOUSE__chr16_-1_84955331_84955420_ENSMUST00000227737__II_3496014	|generic|tr_A0A2I3BQZ9_A0A2I3BQZ9_MOUSE__chr16_-1_84955331_84955420_ENSMUST00000227737__II_3496014	|generic|tr_Q53ZT3_Q53ZT3_MOUSE__chr16_-1_84955331_84955420_ENSMUST00000227737__II_3496014	|generic|tr_A0A2I3BPT1_A0A2I3BPT1_MOUSE__chr16_-1_84955331_84955420_ENSMUST00000227737__II_3496014|
"""index: 22703, intensity: 3535.0, mobility: 0.856"""	0.490728	0.0011976	0.00282002	EKSQTPLVTLFKNAIIKNAH	generic|sp_P01193_COLI_MOUSE|
"""index: 2494, intensity: 17540.0, mobility: 0.793"""	0.490555	0.0011976	0.0028239	EEPVDSRTPVTERVS	generic|sp_Q9Z2D6_MECP2_MOUSE__chrX_-1_74035417_74035656_ENSMUST00000123362__II_834118	|generic|sp_Q9Z2D6-2_MECP2_MOUSE__chrX_-1_74035417_74035656_ENSMUST00000123362__II_834118|
"""index: 6276, intensity: 345772.0, mobility: 0.901"""	0.490411	0.0011976	0.00282712	AEPPPPEPPRI	generic|sp_Q8BIF0_C99L2_MOUSE	|generic|sp_Q8BIF0-2_C99L2_MOUSE	|generic|tr_I7HJQ8_I7HJQ8_MOUSE	|generic|tr_A2AP74_A2AP74_MOUSE|
"""index: 12091, intensity: 6225.0, mobility: 1.002"""	0.489944	0.0011976	0.00283757	QQAPPVRNLHQSGFSLSGAQIDDNIPRRTTQ	generic|sp_O08553_DPYL2_MOUSE|
"""index: 12087, intensity: 33803.0, mobility: 0.924"""	0.489913	0.0011976	0.00283827	GEKLSPKSDISPLTPRESSPLY	generic|sp_P14873_MAP1B_MOUSE	|generic|tr_B2RQQ5_B2RQQ5_MOUSE|
"""index: 5141, intensity: 15679.0, mobility: 1.019"""	0.489457	0.0011976	0.00284854	SSASSTQPLLVHEDA	generic|tr_Q3ULJ6_Q3ULJ6_MOUSE__chr5_1_75654426_75654545_ENSMUST00000202167	|generic|sp_P05532_KIT_MOUSE__chr5_1_75654426_75654545_ENSMUST00000202167	|generic|sp_P05532-2_KIT_MOUSE__chr5_1_75654426_75654545_ENSMUST00000202167	|generic|sp_P05532-3_KIT_MOUSE__chr5_1_75654426_75654545_ENSMUST00000202167|
"""index: 15770, intensity: 5475.0, mobility: 1.002"""	0.489421	0.0011976	0.00284937	GMENVVNQKSPYFPNQYSQDKAL	generic|sp_Q03517_SCG2_MOUSE	|generic|tr_Q4W8U9_Q4W8U9_MOUSE|
"""index: 14543, intensity: 73464.0, mobility: 0.995"""	0.488076	0.0011976	0.00287986	LADEVSASLAKQGL	generic|II_1128081_TX=10090	|generic|II_1128079_TX=10090	|generic|tr_A0A0A0MQC7_A0A0A0MQC7_MOUSE	|generic|tr_A2A5Y6_A2A5Y6_MOUSE	|generic|sp_P10637_TAU_MOUSE	|generic|sp_P10637-2_TAU_MOUSE	|generic|sp_P10637-4_TAU_MOUSE	|generic|tr_Q3UH19_Q3UH19_MOUSE	|generic|sp_P10637-6_TAU_MOUSE	|generic|tr_Q8C5K4_Q8C5K4_MOUSE	|generic|tr_Q547J4_Q547J4_MOUSE	|generic|tr_B1AQW2_B1AQW2_MOUSE	|generic|sp_TAU_HUMAN_|
"""index: 16580, intensity: 24118.0, mobility: 0.851"""	0.488069	0.0011976	0.00288003	RMGAVPVMIPAQSKDGSIV	generic|sp_P97792_CXAR_MOUSE__chr16_1_78334866_78334964_ENSMUST00000231251|
"""index: 22405, intensity: 2965.0, mobility: 0.952"""	0.487646	0.0011976	0.00288969	SKPDDDILDIPLDDPGANAAAAKIQA	generic|sp_P60761_NEUG_MOUSE__chr9_-1_37545953_37552551_ENSMUST00000065668|
"""index: 12078, intensity: 4707.0, mobility: 0.948"""	0.486873	0.0011976	0.00290741	EDPATFKPPKMDVPMVEGKKQPLR	generic|sp_Q9DBN4_P33MX_MOUSE	|generic|sp_Q9DBN4-2_P33MX_MOUSE	|generic|tr_D3Z1F7_D3Z1F7_MOUSE|
"""index: 16745, intensity: 156900.0, mobility: 0.884"""	0.486813	0.0011976	0.00290879	SRMGAVPVMIPAQSKDGSIV	generic|sp_P97792_CXAR_MOUSE__chr16_1_78334866_78334964_ENSMUST00000231251|
"""index: 13368, intensity: 8405.0, mobility: 0.905"""	0.486109	0.0011976	0.00292505	AYGFRDPGPQL	generic|sp_P26339_CMGA_MOUSE	|generic|tr_Q3UN28_Q3UN28_MOUSE|
"""index: 20947, intensity: 19381.0, mobility: 1.034"""	0.485981	0.0011976	0.00292802	YLPGPLQDMFKK	generic|sp_P63040_CPLX1_MOUSE	|generic|sp_P84086_CPLX2_MOUSE|
"""index: 10246, intensity: 5848.0, mobility: 0.938"""	0.485329	0.0011976	0.00294318	VLEYLNQEQAEQGREHLA	generic|sp_Q03517_SCG2_MOUSE	|generic|tr_Q4W8U9_Q4W8U9_MOUSE|
"""index: 25086, intensity: 5712.0, mobility: 0.890"""	0.484957	0.0011976	0.00295185	SAKDINRLLEETQAELLK	generic|tr_A0A571BG20_A0A571BG20_MOUSE	|generic|tr_B1AQX6_B1AQX6_MOUSE	|generic|tr_B1AQX9_B1AQX9_MOUSE	|generic|tr_B1AQX7_B1AQX7_MOUSE	|generic|sp_Q9QWI6_SRCN1_MOUSE__chr11_-1_8545308_8545337_ENSMUST00000239091	|generic|sp_Q9QWI6-2_SRCN1_MOUSE__chr11_-1_8545308_8545337_ENSMUST00000239091	|generic|sp_Q9QWI6-3_SRCN1_MOUSE__chr11_-1_8545308_8545337_ENSMUST00000239091	|generic|tr_A0A571BG39_A0A571BG39_MOUSE	|generic|tr_A0A571BDG0_A0A571BDG0_MOUSE	|generic|tr_A0A571BDG6_A0A571BDG6_MOUSE|
"""index: 29283, intensity: 13832.0, mobility: 1.247"""	0.484912	0.0011976	0.0029529	LLYQEPVLGPVRGPFPIIV	generic|sp_CASB_BOVIN_|
"""index: 4256, intensity: 3516.0, mobility: 0.878"""	0.484756	0.0011976	0.00295656	LIAQDNEPEKPVADSETKM	generic|tr_Q543U3_Q543U3_MOUSE__chr15_-1_8636132_8636311_ENSMUST00000125997__II_1092018	|generic|tr_Q8C3T7_Q8C3T7_MOUSE__chr15_-1_8636132_8636311_ENSMUST00000125997	|generic|tr_Q8C7W8_Q8C7W8_MOUSE__chr15_-1_8636132_8636311_ENSMUST00000125997|
"""index: 6597, intensity: 3743.0, mobility: 1.017"""	0.484629	0.0011976	0.00295953	AKAPAPAAPAAAEPQAEAPAAAASSEQSVAVKE	generic|sp_Q91XV3_BASP1_MOUSE|
"""index: 1667, intensity: 2966.0, mobility: 0.779"""	0.484189	0.0011976	0.00296984	TLPTKETIEQEKRSE	generic|tr_A6H6H4_A6H6H4_MOUSE|
"""index: 19650, intensity: 4944.0, mobility: 1.040"""	0.484039	0.0011976	0.00297337	VSGDYGHPVYIVQDGPPQSPPNIYYKV	generic|tr_Q543Q7_Q543Q7_MOUSE|
"""index: 28910, intensity: 4174.0, mobility: 1.295"""	0.483787	0.0011976	0.00297931	SPQLATLADEVSASLAKQGL	generic|II_1128081_TX=10090	|generic|II_1128079_TX=10090	|generic|tr_A0A0A0MQC7_A0A0A0MQC7_MOUSE	|generic|tr_A2A5Y6_A2A5Y6_MOUSE	|generic|sp_P10637_TAU_MOUSE	|generic|sp_P10637-2_TAU_MOUSE	|generic|sp_P10637-4_TAU_MOUSE	|generic|tr_Q3UH19_Q3UH19_MOUSE	|generic|sp_P10637-6_TAU_MOUSE	|generic|tr_Q8C5K4_Q8C5K4_MOUSE	|generic|tr_Q547J4_Q547J4_MOUSE	|generic|tr_B1AQW2_B1AQW2_MOUSE	|generic|sp_TAU_HUMAN_|
"""index: 7128, intensity: 3474.0, mobility: 1.114"""	0.483712	0.0011976	0.0029811	SVGSSASSTQPLLVHEDA	generic|tr_Q3ULJ6_Q3ULJ6_MOUSE__chr5_1_75654426_75654545_ENSMUST00000202167	|generic|sp_P05532_KIT_MOUSE__chr5_1_75654426_75654545_ENSMUST00000202167	|generic|sp_P05532-2_KIT_MOUSE__chr5_1_75654426_75654545_ENSMUST00000202167	|generic|sp_P05532-3_KIT_MOUSE__chr5_1_75654426_75654545_ENSMUST00000202167|
"""index: 22891, intensity: 6251.0, mobility: 0.880"""	0.483465	0.0011976	0.00298691	LPGPLQDMFK	generic|sp_P63040_CPLX1_MOUSE	|generic|sp_P84086_CPLX2_MOUSE|
"""index: 19793, intensity: 21015.0, mobility: 1.054"""	0.483335	0.0011976	0.00299	VSGDYGHPVYIVQDGPPQSPPNIYYKV	generic|tr_Q543Q7_Q543Q7_MOUSE|
"""index: 87, intensity: 2769.0, mobility: 0.965"""	0.482952	0.0011976	0.00299909	HLVDEPQNLIK	generic|sp_ALBU_BOVIN_|
"""index: 26211, intensity: 5361.0, mobility: 1.078"""	0.482468	0.0011976	0.00301058	LLYQEPVLGPVRGPF	generic|sp_CASB_BOVIN_|
"""index: 2493, intensity: 11787.0, mobility: 0.859"""	0.482323	0.0011976	0.00301405	KNPLPSKETIEQEKQAGES	generic|sp_P20065_TYB4_MOUSE__chrX_-1_167207501_167208325_ENSMUST00000112175	|generic|tr_Q6ZWX2_Q6ZWX2_MOUSE__chrX_-1_167207501_167208325_ENSMUST00000112175|
"""index: 28771, intensity: 9256.0, mobility: 0.973"""	0.482193	0.0011976	0.00301715	SPETLISDLLMK	generic|sp_P57774_NPY_MOUSE__chr6_1_49823598_49829327_ENSMUST00000031843|
"""index: 5047, intensity: 17757.0, mobility: 0.824"""	0.482147	0.0011976	0.00301825	SKQETQSAEPPPPEPPRI	generic|sp_Q8BIF0_C99L2_MOUSE	|generic|sp_Q8BIF0-2_C99L2_MOUSE	|generic|tr_I7HJQ8_I7HJQ8_MOUSE	|generic|tr_A2AP74_A2AP74_MOUSE|
"""index: 3802, intensity: 3368.0, mobility: 1.046"""	0.481343	0.0011976	0.00303752	GFAQDSQAKVSQLK	generic|sp_Q5HZI2_C2C4C_MOUSE|
"""index: 2207, intensity: 17709.0, mobility: 0.859"""	0.480612	0.0011976	0.00305515	KNPLPSKETIEQEKQAGES	generic|sp_P20065_TYB4_MOUSE__chrX_-1_167207501_167208325_ENSMUST00000112175	|generic|tr_Q6ZWX2_Q6ZWX2_MOUSE__chrX_-1_167207501_167208325_ENSMUST00000112175|
"""index: 3576, intensity: 19806.0, mobility: 0.899"""	0.4799	0.0011976	0.00307243	QPPPPPYYPPEDKKTQ	generic|tr_Q3TRG5_Q3TRG5_MOUSE__II_1123726	|generic|sp_P97765_WBP2_MOUSE__II_1123728	|generic|sp_P97765-2_WBP2_MOUSE__II_1123726	|generic|chr11_-1_116079543_116079920_ENSMUST00000074628|
"""index: 20741, intensity: 3678.0, mobility: 0.907"""	0.47985	0.0011976	0.00307364	LSLETPVFPGNGDEQPLTENPR	generic|tr_A0A1W2P7R2_A0A1W2P7R2_MOUSE	|generic|sp_P01193_COLI_MOUSE|
"""index: 813, intensity: 2564.0, mobility: 0.925"""	0.479219	0.0011976	0.00308902	SPSNMEGYSKTQ	generic|tr_Q3TV22_Q3TV22_MOUSE__chr16_1_78334866_78334964_ENSMUST00000231251	|generic|sp_P97792_CXAR_MOUSE__chr16_1_78334866_78334964_ENSMUST00000231251	|generic|sp_P97792-2_CXAR_MOUSE__chr16_1_78334866_78334964_ENSMUST00000231251|
"""index: 28475, intensity: 6131.0, mobility: 1.029"""	0.478772	0.0011976	0.00309997	YDGVAELDQLLHY	generic|tr_Q3UZU8_Q3UZU8_MOUSE	|generic|sp_P16014_SCG1_MOUSE	|generic|tr_Q8BP91_Q8BP91_MOUSE|
"""index: 595, intensity: 33048.0, mobility: 0.889"""	0.478251	0.0011976	0.00311278	SANSNPAMAPRE	generic|tr_Q545V6_Q545V6_MOUSE|
"""index: 7313, intensity: 20546.0, mobility: 0.894"""	0.477426	0.0011976	0.00313318	QVANPNSAIFGGARPREEVVQKEQE	generic|tr_Q80U88_Q80U88_MOUSE__chr5_-1_134625358_134625459_ENSMUST00000202289__II_929730	|generic|tr_Q3V244_Q3V244_MOUSE__chr5_-1_134625358_134625459_ENSMUST00000202289__II_929730	|generic|tr_Q3TG58_Q3TG58_MOUSE__chr5_-1_134625358_134625459_ENSMUST00000202289__II_929730	|generic|tr_Q564E5_Q564E5_MOUSE__chr5_-1_134625358_134625459_ENSMUST00000202289__II_929730|
"""index: 26112, intensity: 3854.0, mobility: 0.972"""	0.477116	0.0011976	0.00314089	YGGFMTSEKSQTPLVTLFKNA	generic|sp_P01193_COLI_MOUSE|
"""index: 16681, intensity: 97864.0, mobility: 0.850"""	0.476854	0.0011976	0.00314739	RMGAVPVMIPAQSKDGSIV	generic|sp_P97792_CXAR_MOUSE__chr16_1_78334866_78334964_ENSMUST00000231251|
"""index: 10316, intensity: 2540.0, mobility: 1.190"""	0.47676	0.0011976	0.00314974	SSFSLSGSQIDDHVPK	generic|sp_Q9EQF6_DPYL5_MOUSE__chr5_1_30791522_30791638_ENSMUST00000198503__II_944569|
"""index: 24979, intensity: 4434.0, mobility: 0.887"""	0.476416	0.0011976	0.00315833	FELILKPPSPISEAPRTL	generic|chr3_1_8545581_8545877_ENSMUST00000191847__II_987555_TX=10090	|generic|tr_Q9CZ46_Q9CZ46_MOUSE__IP_987562	|generic|tr_Q545S4_Q545S4_MOUSE|
"""index: 19087, intensity: 4256.0, mobility: 1.089"""	0.475965	0.0011976	0.00316963	MEPSSLPQEIIANAK	generic|tr_E9QK20_E9QK20_MOUSE__chr1_-1_154483513_154483623_ENSMUST00000188965__II_1041223	|generic|tr_A0A087WS83_A0A087WS83_MOUSE__chr1_-1_154483513_154483623_ENSMUST00000188965__II_1041173	|generic|tr_B2RWX7_B2RWX7_MOUSE__chr1_-1_154483513_154483623_ENSMUST00000188965__II_1041173	|generic|sp_Q61290_CAC1E_MOUSE__chr1_-1_154483513_154483623_ENSMUST00000188965__II_1041173	|generic|tr_A0A1D5RLU3_A0A1D5RLU3_MOUSE__chr1_-1_154483513_154483623_ENSMUST00000188965|
"""index: 4649, intensity: 4125.0, mobility: 0.932"""	0.475938	0.0011976	0.0031703	AGPQAAEPSTPSGPESGPTPASAEQNE	generic|sp_P28667_MRP_MOUSE|
"""index: 6777, intensity: 5191.0, mobility: 0.973"""	0.475901	0.0011976	0.00317122	HLVDEPQNLIK	generic|sp_ALBU_BOVIN_|
"""index: 20122, intensity: 5663.0, mobility: 1.184"""	0.475861	0.0011976	0.00317224	QVPNYTLTSSTLPQTGGSQQPPQPQQAYSQKALL	generic|sp_P70297_STAM1_MOUSE__chr2_1_14102418_14102489_ENSMUST00000193636__II_1014500	|generic|IP_1121602_TX=10090	|generic|tr_Q3UMC8_Q3UMC8_MOUSE__chr2_1_14102418_14102489_ENSMUST00000193636	|generic|tr_Q9CU37_Q9CU37_MOUSE	|generic|tr_Q3TPR2_Q3TPR2_MOUSE__chr2_1_14141735_14141881_ENSMUST00000193636|
"""index: 3198, intensity: 3077.0, mobility: 1.050"""	0.475791	0.0011976	0.00317399	SLSGSQIDDHVPK	generic|sp_Q9EQF6_DPYL5_MOUSE__chr5_1_30791522_30791638_ENSMUST00000198503__II_944569|
"""index: 682, intensity: 2540.0, mobility: 0.907"""	0.47563	0.0011976	0.00317803	KPKKPLGSSTAAPQRPIATQRTT	generic|sp_Q61166_MARE1_MOUSE|
"""index: 27202, intensity: 4723.0, mobility: 1.163"""	0.474434	0.0011976	0.00320827	SPQLATLADEVSASLAKQ	generic|II_1128081_TX=10090	|generic|II_1128079_TX=10090	|generic|tr_A0A0A0MQC7_A0A0A0MQC7_MOUSE	|generic|tr_A2A5Y6_A2A5Y6_MOUSE	|generic|sp_P10637_TAU_MOUSE	|generic|sp_P10637-2_TAU_MOUSE	|generic|sp_P10637-3_TAU_MOUSE	|generic|sp_P10637-4_TAU_MOUSE	|generic|tr_Q3UH19_Q3UH19_MOUSE	|generic|sp_P10637-6_TAU_MOUSE	|generic|tr_Q8C5K4_Q8C5K4_MOUSE	|generic|tr_Q547J4_Q547J4_MOUSE	|generic|tr_B1AQW2_B1AQW2_MOUSE	|generic|sp_TAU_HUMAN_|
"""index: 6764, intensity: 5360.0, mobility: 0.893"""	0.474016	0.0011976	0.00321891	MGSNKGASQAGMTGYGMPRQIM	generic|tr_Q9D6K2_Q9D6K2_MOUSE	|generic|sp_Q9R1Q8_TAGL3_MOUSE|
"""index: 12886, intensity: 21275.0, mobility: 0.949"""	0.473668	0.0011976	0.00322778	LKPRTVATPLNQVANPNSAIFGGARPREEVVQKEQE	generic|tr_Q80U88_Q80U88_MOUSE__chr5_-1_134625358_134625459_ENSMUST00000202289__II_929730	|generic|tr_Q3V244_Q3V244_MOUSE__chr5_-1_134625358_134625459_ENSMUST00000202289__II_929730	|generic|tr_Q3TG58_Q3TG58_MOUSE__chr5_-1_134625358_134625459_ENSMUST00000202289__II_929730	|generic|tr_Q564E5_Q564E5_MOUSE__chr5_-1_134625358_134625459_ENSMUST00000202289__II_929730|
"""index: 2478, intensity: 3763.0, mobility: 0.863"""	0.473436	0.0011976	0.00323371	KTETQEKNPLPSKETIEQEKQAGES	generic|sp_P20065_TYB4_MOUSE__chrX_-1_167207501_167208325_ENSMUST00000112175	|generic|tr_Q6ZWX2_Q6ZWX2_MOUSE__chrX_-1_167207501_167208325_ENSMUST00000112175|
"""index: 19173, intensity: 4651.0, mobility: 1.131"""	0.472564	0.0011976	0.00325611	SAMIGGFAGRIGASNMGPVG	generic|sp_Q8C854_MYEF2_MOUSE__II_1000715	|generic|sp_Q8C854-3_MYEF2_MOUSE__II_1000715	|generic|tr_A7UQY4_A7UQY4_MOUSE__II_1000715	|generic|tr_G8JL68_G8JL68_MOUSE__II_1000715|
"""index: 6610, intensity: 3270.0, mobility: 0.794"""	0.472482	0.0011976	0.00325822	AEPPPPEPPRI	generic|sp_Q8BIF0_C99L2_MOUSE	|generic|sp_Q8BIF0-2_C99L2_MOUSE	|generic|tr_I7HJQ8_I7HJQ8_MOUSE	|generic|tr_A2AP74_A2AP74_MOUSE|
"""index: 5466, intensity: 2944.0, mobility: 0.992"""	0.472472	0.0011976	0.00325848	AVWGDGSPEPSPRE	generic|sp_P01193_COLI_MOUSE|
"""index: 7503, intensity: 5230.0, mobility: 0.898"""	0.472237	0.0011976	0.00326454	TYAPVISAEKAYHEQ	generic|tr_Q99KA2_Q99KA2_MOUSE__IP_3506393	|generic|tr_A0A0A0MQA5_A0A0A0MQA5_MOUSE__chr1_-1_75215622_75215885_ENSMUST00000188593__IP_3506393	|generic|sp_P05213_TBA1B_MOUSE__IP_3506392	|generic|tr_Q52L87_Q52L87_MOUSE__IP_3506392	|generic|sp_P68368_TBA4A_MOUSE__chr1_-1_75215622_75215885_ENSMUST00000188593__IP_3506393	|generic|tr_Q3TIZ0_Q3TIZ0_MOUSE__IP_3506393	|generic|sp_P68369_TBA1A_MOUSE__IP_3506392	|generic|IP_988840_TX=10090	|generic|IP_1052575_TX=10090	|generic|IP_3456589_TX=10090	|generic|IP_3502747_TX=10090	|generic|tr_Q9D9Y2_Q9D9Y2_MOUSE	|generic|sp_P05214_TBA3_MOUSE|
"""index: 5497, intensity: 4962.0, mobility: 0.829"""	0.472034	0.0011976	0.0032698	SKQETQSAEPPPPEPPRI	generic|sp_Q8BIF0_C99L2_MOUSE	|generic|sp_Q8BIF0-2_C99L2_MOUSE	|generic|tr_I7HJQ8_I7HJQ8_MOUSE	|generic|tr_A2AP74_A2AP74_MOUSE|
"""index: 580, intensity: 2531.0, mobility: 0.895"""	0.471861	0.0011976	0.00327427	SANSNPAMAPRE	generic|tr_Q545V6_Q545V6_MOUSE|
"""index: 13400, intensity: 32184.0, mobility: 1.000"""	0.471122	0.0011976	0.00329349	AQMEEKPVPAAPVPSPVAPAPVPSRRNPPGGKSSLVLG	generic|sp_P97825_JUPI1_MOUSE__II_1124041|
"""index: 25734, intensity: 3913.0, mobility: 1.196"""	0.470867	0.0011976	0.00330016	GSQTPQMPAQAMFMAPAQM	generic|sp_Q7TN29_SMAP2_MOUSE|
"""index: 20450, intensity: 3106.0, mobility: 1.187"""	0.470112	0.0011976	0.00331993	SGILDPQDYSTSERPSLLS	generic|tr_A0A2I3BQV6_A0A2I3BQV6_MOUSE	|generic|tr_B7ZNF6_B7ZNF6_MOUSE__chr15_1_31027559_31027672_ENSMUST00000228827	|generic|sp_O35927_CTND2_MOUSE__chr15_1_31027559_31027672_ENSMUST00000228827	|generic|sp_O35927-2_CTND2_MOUSE__chr15_1_31027559_31027672_ENSMUST00000228827	|generic|tr_E9QKH8_E9QKH8_MOUSE__chr15_1_31027559_31027672_ENSMUST00000228827|
"""index: 19809, intensity: 6170.0, mobility: 1.093"""	0.469609	0.0011976	0.00333316	AAAAPMIGYPMPTGYSQ	generic|tr_Q921Y3_Q921Y3_MOUSE__chr11_-1_106781850_106782137_ENSMUST00000133426__II_1125049	|generic|tr_Q9CSD9_Q9CSD9_MOUSE__chr11_-1_106783954_106783992_ENSMUST00000133426__II_1125049	|generic|tr_Q3V0Z8_Q3V0Z8_MOUSE__chr11_-1_106784876_106784983_ENSMUST00000133426__II_1125049	|generic|tr_A1L333_A1L333_MOUSE__chr11_-1_106784876_106784983_ENSMUST00000133426__II_1125049	|generic|tr_Q3UXW3_Q3UXW3_MOUSE__chr11_-1_106784876_106784983_ENSMUST00000133426__II_1125049	|generic|tr_Q5U222_Q5U222_MOUSE__chr11_-1_106784876_106784983_ENSMUST00000133426__II_1125049	|generic|tr_Q8BTS0_Q8BTS0_MOUSE__chr11_-1_106784876_106784983_ENSMUST00000133426__II_1125049|
"""index: 16520, intensity: 4225.0, mobility: 1.062"""	0.468958	0.0011976	0.00335039	AAAPMIGYPMPTGYSQ	generic|tr_Q921Y3_Q921Y3_MOUSE__chr11_-1_106781850_106782137_ENSMUST00000133426__II_1125049	|generic|tr_Q9CSD9_Q9CSD9_MOUSE__chr11_-1_106783954_106783992_ENSMUST00000133426__II_1125049	|generic|tr_Q3V0Z8_Q3V0Z8_MOUSE__chr11_-1_106784876_106784983_ENSMUST00000133426__II_1125049	|generic|tr_A1L333_A1L333_MOUSE__chr11_-1_106784876_106784983_ENSMUST00000133426__II_1125049	|generic|tr_Q3UXW3_Q3UXW3_MOUSE__chr11_-1_106784876_106784983_ENSMUST00000133426__II_1125049	|generic|tr_Q5U222_Q5U222_MOUSE__chr11_-1_106784876_106784983_ENSMUST00000133426__II_1125049	|generic|tr_Q8BTS0_Q8BTS0_MOUSE__chr11_-1_106784876_106784983_ENSMUST00000133426__II_1125049|
"""index: 10510, intensity: 4588.0, mobility: 0.770"""	0.468634	0.0011976	0.00335899	KYVMGHFRWD	generic|sp_P01193_COLI_MOUSE|
"""index: 18133, intensity: 2725.0, mobility: 1.236"""	0.468014	0.0011976	0.00337553	SGVQQYTAMYPTAAIAPVAH	generic|tr_D3Z4T1_D3Z4T1_MOUSE	|generic|tr_D3Z4C5_D3Z4C5_MOUSE	|generic|tr_D3Z580_D3Z580_MOUSE	|generic|tr_D3Z588_D3Z588_MOUSE	|generic|tr_A0A5F8MPH2_A0A5F8MPH2_MOUSE|
"""index: 1306, intensity: 2859.0, mobility: 0.952"""	0.467258	0.0011976	0.00339578	QETEEEPHVRVA	generic|sp_Q8BGK5_S35F1_MOUSE|
"""index: 4234, intensity: 3623.0, mobility: 0.764"""	0.466895	0.0011976	0.00340554	FENKVPEKQKLFQ	generic|sp_P48771_CX7A2_MOUSE__II_3500032	|generic|II_3500033_TX=10090|
"""index: 14710, intensity: 4856.0, mobility: 0.928"""	0.466013	0.0011976	0.0034294	GKPEPMSSAEATPTASEIRNPVF	generic|sp_Q3UNH4_GRIN1_MOUSE|
"""index: 15703, intensity: 4884.0, mobility: 1.002"""	0.46574	0.0011976	0.00343682	GMENVVNQKSPYFPNQYSQDKAL	generic|sp_Q03517_SCG2_MOUSE	|generic|tr_Q4W8U9_Q4W8U9_MOUSE|
"""index: 2302, intensity: 4222.0, mobility: 0.904"""	0.465703	0.0011976	0.00343782	LAGTRESVDSAKPRVY	generic|sp_P35455_NEU2_MOUSE|
"""index: 1383, intensity: 3342.0, mobility: 0.820"""	0.465469	0.0011976	0.0034442	LNQEQAEQGREHLA	generic|sp_Q03517_SCG2_MOUSE	|generic|tr_Q4W8U9_Q4W8U9_MOUSE|
"""index: 17037, intensity: 5247.0, mobility: 0.948"""	0.46518	0.0011976	0.00345209	TISPLDLAKLNQVARQQSH	generic|sp_P60335_PCBP1_MOUSE|
"""index: 6549, intensity: 96501.0, mobility: 0.915"""	0.464623	0.0011976	0.00346734	AEPPPPEPPRI	generic|sp_Q8BIF0_C99L2_MOUSE	|generic|sp_Q8BIF0-2_C99L2_MOUSE	|generic|tr_I7HJQ8_I7HJQ8_MOUSE	|generic|tr_A2AP74_A2AP74_MOUSE|
"""index: 664, intensity: 4068.0, mobility: 0.790"""	0.46452	0.0011976	0.00347016	AVVKEKAPAAPKTPSKA	generic|tr_O88723_O88723_MOUSE__II_1050419	|generic|tr_E9Q5N7_E9Q5N7_MOUSE__chr11_-1_76808827_76808859_ENSMUST00000021201__II_1050419	|generic|tr_Q6ZQ25_Q6ZQ25_MOUSE__chr11_-1_76808827_76808859_ENSMUST00000021201__II_1050419	|generic|tr_A0A494B8Y4_A0A494B8Y4_MOUSE__chr11_-1_76808827_76808859_ENSMUST00000021201__II_1050419	|generic|tr_B2RX09_B2RX09_MOUSE__chr11_-1_76808827_76808859_ENSMUST00000021201__II_1050419	|generic|tr_E9PUN2_E9PUN2_MOUSE__chr11_-1_76808827_76808859_ENSMUST00000021201	|generic|tr_Q3UGZ9_Q3UGZ9_MOUSE__chr11_-1_76808827_76808859_ENSMUST00000021201	|generic|tr_E9PUM9_E9PUM9_MOUSE__chr11_-1_76808827_76808859_ENSMUST00000021201	|generic|tr_Q6PAI9_Q6PAI9_MOUSE	|generic|sp_E9Q7X7_NRX2A_MOUSE__chr11_-1_76808827_76808859_ENSMUST00000021201	|generic|tr_E9PUN0_E9PUN0_MOUSE__chr11_-1_76808827_76808859_ENSMUST00000021201|
"""index: 19677, intensity: 4799.0, mobility: 1.035"""	0.464183	0.0011976	0.00347945	VIGLQMGSNKGASQAGMTGYGMPRQIM	generic|tr_Q9D6K2_Q9D6K2_MOUSE	|generic|sp_Q9R1Q8_TAGL3_MOUSE|
"""index: 21538, intensity: 7614.0, mobility: 0.927"""	0.464057	0.0011976	0.0034829	AIPQPDLTKLHQLAMQQSHFPMTH	generic|tr_Q3TF69_Q3TF69_MOUSE__II_3495156	|generic|tr_A0A2R8W6U6_A0A2R8W6U6_MOUSE__chr15_1_102490634_102490807_ENSMUST00000230631__II_772974	|generic|tr_A0A2R8VHP9_A0A2R8VHP9_MOUSE__chr15_1_102490634_102490807_ENSMUST00000230631__II_772974	|generic|sp_Q61990_PCBP2_MOUSE__chr15_1_102490634_102490807_ENSMUST00000230631__II_772974	|generic|sp_Q61990-2_PCBP2_MOUSE__chr15_1_102490634_102490807_ENSMUST00000230631__II_772974	|generic|sp_Q61990-3_PCBP2_MOUSE__chr15_1_102490634_102490807_ENSMUST00000230631__II_772974	|generic|tr_A0A2R8VI92_A0A2R8VI92_MOUSE__chr15_1_102490634_102490807_ENSMUST00000230631__II_772974	|generic|tr_B2M1R7_B2M1R7_MOUSE__chr15_1_102490634_102490807_ENSMUST00000230631__II_772974	|generic|tr_Q3TT81_Q3TT81_MOUSE__chr15_1_102490634_102490807_ENSMUST00000230631__II_772974	|generic|tr_A0A2R8W6H3_A0A2R8W6H3_MOUSE__chr15_1_102490634_102490807_ENSMUST00000230631__II_772974	|generic|tr_A0A2R8VHZ0_A0A2R8VHZ0_MOUSE	|generic|tr_A0A2R8VJY1_A0A2R8VJY1_MOUSE	|generic|tr_A0A2R8VI73_A0A2R8VI73_MOUSE	|generic|tr_A0A2R8VI12_A0A2R8VI12_MOUSE	|generic|tr_A0A2R8VHY9_A0A2R8VHY9_MOUSE	|generic|tr_A0A2R8VHL8_A0A2R8VHL8_MOUSE|
"""index: 21341, intensity: 3350.0, mobility: 1.031"""	0.463893	0.0011976	0.00348743	YLPGPLQDMFKK	generic|sp_P63040_CPLX1_MOUSE	|generic|sp_P84086_CPLX2_MOUSE|
"""index: 1063, intensity: 2697.0, mobility: 0.809"""	0.463052	0.0011976	0.00351073	TLPSKETIQQEKEHNERT	generic|tr_A2AF31_A2AF31_MOUSE__chrX_-1_136955445_136976801_ENSMUST00000127404	|generic|tr_Q8C0W0_Q8C0W0_MOUSE__chrX_-1_136955445_136976801_ENSMUST00000127404|
"""index: 5282, intensity: 3343.0, mobility: 0.914"""	0.462732	0.0011976	0.00351962	RAWTDIKPVKPIKAKPQY	generic|sp_Q7TSJ2-3_MAP6_MOUSE__chr7_1_99269285_99269317_ENSMUST00000208978__II_884492	|generic|sp_Q7TSJ2_MAP6_MOUSE__chr7_1_99336781_99337002_ENSMUST00000122101__II_884487	|generic|sp_Q7TSJ2-2_MAP6_MOUSE__chr7_1_99269285_99269317_ENSMUST00000208978__II_884487	|generic|tr_D3Z6W1_D3Z6W1_MOUSE__chr7_1_99269285_99269317_ENSMUST00000208978__II_884487	|generic|II_884478_TX=10090	|generic|tr_A0A140LIT9_A0A140LIT9_MOUSE__chr7_1_99336781_99337002_ENSMUST00000122101|
"""index: 17424, intensity: 4574.0, mobility: 1.018"""	0.462725	0.0011976	0.00351984	APEEELAALQLGPTH	generic|tr_A0A5S9EES2_A0A5S9EES2_MOUSE	|generic|tr_A2AGI2_A2AGI2_MOUSE	|generic|tr_B2RWZ9_B2RWZ9_MOUSE	|generic|tr_Q69ZI4_Q69ZI4_MOUSE	|generic|tr_A0A5S9EER5_A0A5S9EER5_MOUSE	|generic|tr_A2AGI3_A2AGI3_MOUSE	|generic|sp_Q8BYM5_NLGN3_MOUSE|
"""index: 17463, intensity: 6634.0, mobility: 0.936"""	0.461863	0.0011976	0.00354393	QEPVLGPVRGPF	generic|sp_CASB_BOVIN_|
"""index: 12317, intensity: 3702.0, mobility: 0.786"""	0.461185	0.0011976	0.003563	APVPMPDLKNVRSKIG	generic|tr_A0A0A0MQC7_A0A0A0MQC7_MOUSE	|generic|tr_A2A5Y6_A2A5Y6_MOUSE	|generic|sp_P10637_TAU_MOUSE	|generic|sp_P10637-2_TAU_MOUSE	|generic|sp_P10637-3_TAU_MOUSE	|generic|sp_P10637-4_TAU_MOUSE	|generic|tr_Q3UH19_Q3UH19_MOUSE	|generic|sp_P10637-6_TAU_MOUSE	|generic|tr_Q547J4_Q547J4_MOUSE	|generic|tr_B1AQW2_B1AQW2_MOUSE|
"""index: 13422, intensity: 26225.0, mobility: 0.981"""	0.461023	0.0011976	0.00356757	AQMEEKPVPAAPVPSPVAPAPVPSRRNPPGGKSSLVLG	generic|sp_P97825_JUPI1_MOUSE__II_1124041|
"""index: 24265, intensity: 5760.0, mobility: 1.048"""	0.460565	0.0011976	0.00358051	TLADEVSASLAKQGL	generic|II_1128081_TX=10090	|generic|II_1128079_TX=10090	|generic|tr_A0A0A0MQC7_A0A0A0MQC7_MOUSE	|generic|tr_A2A5Y6_A2A5Y6_MOUSE	|generic|sp_P10637_TAU_MOUSE	|generic|sp_P10637-2_TAU_MOUSE	|generic|sp_P10637-4_TAU_MOUSE	|generic|tr_Q3UH19_Q3UH19_MOUSE	|generic|sp_P10637-6_TAU_MOUSE	|generic|tr_Q8C5K4_Q8C5K4_MOUSE	|generic|tr_Q547J4_Q547J4_MOUSE	|generic|tr_B1AQW2_B1AQW2_MOUSE	|generic|sp_TAU_HUMAN_|
"""index: 1181, intensity: 2839.0, mobility: 0.926"""	0.460489	0.0011976	0.00358267	ETEEEPHVRVA	generic|sp_Q8BGK5_S35F1_MOUSE|
"""index: 14386, intensity: 127931.0, mobility: 0.963"""	0.460051	0.0011976	0.00359511	TLADEVSASLAKQ	generic|II_1128081_TX=10090	|generic|II_1128079_TX=10090	|generic|tr_A0A0A0MQC7_A0A0A0MQC7_MOUSE	|generic|tr_A2A5Y6_A2A5Y6_MOUSE	|generic|sp_P10637_TAU_MOUSE	|generic|sp_P10637-2_TAU_MOUSE	|generic|sp_P10637-3_TAU_MOUSE	|generic|sp_P10637-4_TAU_MOUSE	|generic|tr_Q3UH19_Q3UH19_MOUSE	|generic|sp_P10637-6_TAU_MOUSE	|generic|tr_Q8C5K4_Q8C5K4_MOUSE	|generic|tr_Q547J4_Q547J4_MOUSE	|generic|tr_B1AQW2_B1AQW2_MOUSE	|generic|sp_TAU_HUMAN_|
"""index: 19609, intensity: 3840.0, mobility: 1.175"""	0.460026	0.0011976	0.00359582	QSGPVPGTAINGTLPLSHM	generic|tr_Q3V2B6_Q3V2B6_MOUSE	|generic|tr_Q60I23_Q60I23_MOUSE	|generic|tr_Q3UES8_Q3UES8_MOUSE|
"""index: 3627, intensity: 4021.0, mobility: 0.925"""	0.459964	0.0011976	0.0035976	QPPPPPYYPPEDKKTQ	generic|tr_Q3TRG5_Q3TRG5_MOUSE__II_1123726	|generic|sp_P97765_WBP2_MOUSE__II_1123728	|generic|sp_P97765-2_WBP2_MOUSE__II_1123726	|generic|chr11_-1_116079543_116079920_ENSMUST00000074628|
"""index: 4181, intensity: 3897.0, mobility: 0.922"""	0.459284	0.0011976	0.00361701	TEPNETTPLTEPEKGPVETK	generic|sp_P13595-2_NCAM1_MOUSE	|generic|tr_E9QB01_E9QB01_MOUSE	|generic|tr_A0A0A6YY47_A0A0A6YY47_MOUSE|
"""index: 5268, intensity: 47704.0, mobility: 0.824"""	0.458948	0.0011976	0.00362663	SKQETQSAEPPPPEPPRI	generic|sp_Q8BIF0_C99L2_MOUSE	|generic|sp_Q8BIF0-2_C99L2_MOUSE	|generic|tr_I7HJQ8_I7HJQ8_MOUSE	|generic|tr_A2AP74_A2AP74_MOUSE|
"""index: 6841, intensity: 3036.0, mobility: 1.156"""	0.457997	0.0011976	0.00365404	ATPASAQTAAKREIYL	generic|tr_Q2TJI9_Q2TJI9_MOUSE__chr18_-1_38189545_38189796_ENSMUST00000160721__II_1060469	|generic|tr_F7BJK1_F7BJK1_MOUSE__chr18_-1_38189545_38189796_ENSMUST00000160721__II_1060474	|generic|tr_Q2TJI7_Q2TJI7_MOUSE|
"""index: 3922, intensity: 3992.0, mobility: 0.922"""	0.457606	0.0011976	0.00366536	LPEDDEPPARPP	generic|sp_Q99P72_RTN4_MOUSE	|generic|sp_Q99P72-4_RTN4_MOUSE	|generic|sp_Q99P72-5_RTN4_MOUSE	|generic|tr_Q8K3G7_Q8K3G7_MOUSE|
"""index: 3517, intensity: 4146.0, mobility: 0.887"""	0.457462	0.0011976	0.00366953	SGAQIDDNIPR	generic|sp_O08553_DPYL2_MOUSE|
"""index: 7600, intensity: 2821.0, mobility: 1.198"""	0.457417	0.0011976	0.00367084	GAAQGAMNQPQTQYSATPNY	generic|sp_Q9JKD3_SCAM5_MOUSE__chr9_-1_57443670_57443780_ENSMUST00000215208__II_3456302|
"""index: 1309, intensity: 3045.0, mobility: 0.803"""	0.456497	0.0011976	0.00369767	QETEEEPHVRVA	generic|sp_Q8BGK5_S35F1_MOUSE|
"""index: 563, intensity: 2556.0, mobility: 0.779"""	0.456319	0.0011976	0.00370289	SQIDDHVPKRAS	generic|sp_Q9EQF6_DPYL5_MOUSE__chr5_1_30791522_30791638_ENSMUST00000198503__II_944569|
"""index: 18708, intensity: 5793.0, mobility: 0.858"""	0.455921	0.0011976	0.00371456	DTDGFNLEDALKETSSVKQR	generic|sp_Q8BIF0_C99L2_MOUSE	|generic|sp_Q8BIF0-2_C99L2_MOUSE|
"""index: 502, intensity: 2522.0, mobility: 0.796"""	0.455847	0.0011976	0.00371674	QDNEPEKPVADSETKM	generic|tr_Q543U3_Q543U3_MOUSE__chr15_-1_8636132_8636311_ENSMUST00000125997__II_1092018	|generic|tr_Q8C3T7_Q8C3T7_MOUSE__chr15_-1_8636132_8636311_ENSMUST00000125997	|generic|tr_Q8C7W8_Q8C7W8_MOUSE__chr15_-1_8636132_8636311_ENSMUST00000125997|
"""index: 3765, intensity: 4426.0, mobility: 0.843"""	0.455395	0.0011976	0.00373005	LAANGKSADCSVEEEPWKREK	generic|II_1004965_TX=10090	|generic|tr_Q3UYK6_Q3UYK6_MOUSE__chr2_1_102781469_102781534_ENSMUST00000154446	|generic|tr_Q3USU5_Q3USU5_MOUSE__chr2_1_102781469_102781534_ENSMUST00000154446	|generic|sp_P43006-2_EAA2_MOUSE__chr2_1_102781469_102781534_ENSMUST00000154446|
"""index: 14522, intensity: 2900.0, mobility: 0.925"""	0.455302	0.0011976	0.00373282	PGPTQTLSPNGENNNDIIQDNGTIIPFRKHTVR	generic|sp_Q8R001_MARE2_MOUSE	|generic|sp_Q8R001_MARE2_MOUSE	|generic|tr_E9Q1B7_E9Q1B7_MOUSE__chr18_1_23853664_23853702_ENSMUST00000155708	|generic|tr_E9Q1B7_E9Q1B7_MOUSE__chr18_1_23853664_23853702_ENSMUST00000155708|
"""index: 14060, intensity: 4857.0, mobility: 0.903"""	0.455301	0.0011976	0.00373284	SAYYNPGNPHNVYMPTSQPPPPPYYPPEDKKTQ	generic|sp_P97765_WBP2_MOUSE__II_1123728	|generic|sp_P97765-2_WBP2_MOUSE__II_1123726	|generic|chr11_-1_116079543_116079920_ENSMUST00000074628|
"""index: 1419, intensity: 2833.0, mobility: 0.765"""	0.454987	0.0011976	0.00374213	PGSSQEMERLAK	generic|sp_Q03517_SCG2_MOUSE	|generic|tr_Q4W8U9_Q4W8U9_MOUSE|
"""index: 7845, intensity: 4900.0, mobility: 1.027"""	0.45462	0.0011976	0.00375301	AQPAPKPEPSFSEYASVQVQRK	generic|sp_P97797_SHPS1_MOUSE	|generic|sp_P97797-2_SHPS1_MOUSE	|generic|sp_P97797-3_SHPS1_MOUSE	|generic|sp_P97797-4_SHPS1_MOUSE	|generic|tr_Q2M4I8_Q2M4I8_MOUSE	|generic|tr_E0CX65_E0CX65_MOUSE|
"""index: 3840, intensity: 4857.0, mobility: 0.812"""	0.454553	0.0011976	0.00375501	GFAQDSQAKVSQLK	generic|sp_Q5HZI2_C2C4C_MOUSE|
"""index: 7366, intensity: 4740.0, mobility: 0.969"""	0.454473	0.0011976	0.00375739	SPQLEDEAKELQ	generic|tr_Q3UXY8_Q3UXY8_MOUSE	|generic|sp_P22005_PENK_MOUSE|
"""index: 816, intensity: 2884.0, mobility: 0.926"""	0.454166	0.0011976	0.00376652	SPSNMEGYSKTQ	generic|tr_Q3TV22_Q3TV22_MOUSE__chr16_1_78334866_78334964_ENSMUST00000231251	|generic|sp_P97792_CXAR_MOUSE__chr16_1_78334866_78334964_ENSMUST00000231251	|generic|sp_P97792-2_CXAR_MOUSE__chr16_1_78334866_78334964_ENSMUST00000231251|
"""index: 9321, intensity: 6337.0, mobility: 0.907"""	0.45409	0.0011976	0.00376879	LEGEDDPDRSMKLSFRT	generic|sp_P26339_CMGA_MOUSE	|generic|tr_Q3UN28_Q3UN28_MOUSE|
"""index: 14613, intensity: 19138.0, mobility: 0.980"""	0.454086	0.0011976	0.00376892	TLADEVSASLAKQG	generic|II_1128081_TX=10090	|generic|II_1128079_TX=10090	|generic|tr_A0A0A0MQC7_A0A0A0MQC7_MOUSE	|generic|tr_A2A5Y6_A2A5Y6_MOUSE	|generic|sp_P10637_TAU_MOUSE	|generic|sp_P10637-2_TAU_MOUSE	|generic|sp_P10637-3_TAU_MOUSE	|generic|sp_P10637-4_TAU_MOUSE	|generic|tr_Q3UH19_Q3UH19_MOUSE	|generic|sp_P10637-6_TAU_MOUSE	|generic|tr_Q8C5K4_Q8C5K4_MOUSE	|generic|tr_Q547J4_Q547J4_MOUSE	|generic|tr_B1AQW2_B1AQW2_MOUSE	|generic|sp_TAU_HUMAN_|
"""index: 28004, intensity: 4713.0, mobility: 1.290"""	0.454025	0.0011976	0.00377072	SNPFMTGAPTGQLPTGSSSTNPFL	generic|tr_A0A087WR52_A0A087WR52_MOUSE__II_1032712	|generic|tr_A0A087WNV1_A0A087WNV1_MOUSE	|generic|sp_Q8K2K6_AGFG1_MOUSE	|generic|sp_Q8K2K6-1_AGFG1_MOUSE	|generic|sp_Q8K2K6-2_AGFG1_MOUSE	|generic|sp_Q8K2K6-3_AGFG1_MOUSE	|generic|tr_A0A087WSR7_A0A087WSR7_MOUSE|
"""index: 9396, intensity: 3458.0, mobility: 1.247"""	0.453751	0.0011976	0.00377891	LQRPQPPPPPPSAASPGATPGSATASAERASTAAPVA	generic|sp_O88935_SYN1_MOUSE__chr6_1_115261704_115261733_ENSMUST00000203768	|generic|sp_O88935-1_SYN1_MOUSE__chr6_1_115261704_115261733_ENSMUST00000203768	|generic|sp_O88935-3_SYN1_MOUSE__chr6_1_115261704_115261733_ENSMUST00000203768|
"""index: 12770, intensity: 26954.0, mobility: 0.989"""	0.453708	0.0011976	0.0037802	LKPRTVATPLNQVANPNSAIFGGARPREEVVQKEQE	generic|tr_Q80U88_Q80U88_MOUSE__chr5_-1_134625358_134625459_ENSMUST00000202289__II_929730	|generic|tr_Q3V244_Q3V244_MOUSE__chr5_-1_134625358_134625459_ENSMUST00000202289__II_929730	|generic|tr_Q3TG58_Q3TG58_MOUSE__chr5_-1_134625358_134625459_ENSMUST00000202289__II_929730	|generic|tr_Q564E5_Q564E5_MOUSE__chr5_-1_134625358_134625459_ENSMUST00000202289__II_929730|
"""index: 10069, intensity: 5534.0, mobility: 0.963"""	0.45343	0.0011976	0.00378853	STIGTYATLSPTKRLVHA	generic|tr_B7ZNF6_B7ZNF6_MOUSE__chr15_1_31027559_31027672_ENSMUST00000228827	|generic|sp_O35927_CTND2_MOUSE__chr15_1_31027559_31027672_ENSMUST00000228827	|generic|sp_O35927-2_CTND2_MOUSE__chr15_1_31027559_31027672_ENSMUST00000228827	|generic|tr_E9QKH8_E9QKH8_MOUSE__chr15_1_31027559_31027672_ENSMUST00000228827|
"""index: 9642, intensity: 4046.0, mobility: 1.195"""	0.453401	0.0011976	0.00378939	GSQQPPQPQQAYSQKALL	generic|sp_P70297_STAM1_MOUSE__chr2_1_14102418_14102489_ENSMUST00000193636__II_1014500	|generic|IP_1121602_TX=10090	|generic|tr_Q3UMC8_Q3UMC8_MOUSE__chr2_1_14102418_14102489_ENSMUST00000193636	|generic|tr_Q9CU37_Q9CU37_MOUSE	|generic|tr_Q3TPR2_Q3TPR2_MOUSE__chr2_1_14141735_14141881_ENSMUST00000193636|
"""index: 16004, intensity: 4475.0, mobility: 0.976"""	0.453262	0.0011976	0.00379357	VDLEPTVIDEVR	generic|sp_P05213_TBA1B_MOUSE__IP_3506392	|generic|tr_Q52L87_Q52L87_MOUSE__IP_3506392	|generic|tr_Q3TIZ0_Q3TIZ0_MOUSE__IP_3506393	|generic|tr_A0A2R8VHF3_A0A2R8VHF3_MOUSE__IP_3506392	|generic|sp_P68369_TBA1A_MOUSE__IP_3506392	|generic|IP_988839_TX=10090	|generic|II_3485679_TX=10090	|generic|IP_3502747_TX=10090	|generic|tr_O89052_O89052_MOUSE|
"""index: 17429, intensity: 5059.0, mobility: 1.098"""	0.453099	0.0011976	0.00379846	SQPPPPPPPPPPTQEAQETTPSLDEELSKEAKVTAAPE	generic|tr_A0A0R4J1E3_A0A0R4J1E3_MOUSE__chr13_-1_55481535_55481678_ENSMUST00000135705	|generic|sp_Q9QXS6_DREB_MOUSE__chr13_-1_55481535_55481678_ENSMUST00000135705	|generic|tr_Q3TRK3_Q3TRK3_MOUSE__chr13_-1_55481535_55481678_ENSMUST00000135705|
"""index: 2587, intensity: 3116.0, mobility: 0.808"""	0.45261	0.0011976	0.0038132	ATATLQRPGSLAAGSRAS	generic|tr_B7ZNF6_B7ZNF6_MOUSE__chr15_1_31027559_31027672_ENSMUST00000228827	|generic|sp_O35927_CTND2_MOUSE__chr15_1_31027559_31027672_ENSMUST00000228827	|generic|sp_O35927-2_CTND2_MOUSE__chr15_1_31027559_31027672_ENSMUST00000228827	|generic|tr_E9QKH8_E9QKH8_MOUSE__chr15_1_31027559_31027672_ENSMUST00000228827|
"""index: 3774, intensity: 15048.0, mobility: 0.910"""	0.452443	0.0011976	0.00381823	QPPPPPYYPPEDKKTQ	generic|tr_Q3TRG5_Q3TRG5_MOUSE__II_1123726	|generic|sp_P97765_WBP2_MOUSE__II_1123728	|generic|sp_P97765-2_WBP2_MOUSE__II_1123726	|generic|chr11_-1_116079543_116079920_ENSMUST00000074628|
"""index: 862, intensity: 69730.0, mobility: 0.780"""	0.451912	0.0011976	0.00383431	SQIDDHVPKRASA	generic|sp_Q9EQF6_DPYL5_MOUSE__chr5_1_30791522_30791638_ENSMUST00000198503__II_944569|
"""index: 14744, intensity: 16934.0, mobility: 0.963"""	0.451573	0.0011976	0.00384462	TLADEVSASLAKQ	generic|II_1128081_TX=10090	|generic|II_1128079_TX=10090	|generic|tr_A0A0A0MQC7_A0A0A0MQC7_MOUSE	|generic|tr_A2A5Y6_A2A5Y6_MOUSE	|generic|sp_P10637_TAU_MOUSE	|generic|sp_P10637-2_TAU_MOUSE	|generic|sp_P10637-3_TAU_MOUSE	|generic|sp_P10637-4_TAU_MOUSE	|generic|tr_Q3UH19_Q3UH19_MOUSE	|generic|sp_P10637-6_TAU_MOUSE	|generic|tr_Q8C5K4_Q8C5K4_MOUSE	|generic|tr_Q547J4_Q547J4_MOUSE	|generic|tr_B1AQW2_B1AQW2_MOUSE	|generic|sp_TAU_HUMAN_|
"""index: 3708, intensity: 6587.0, mobility: 0.858"""	0.450633	0.0011976	0.00387331	TLPTKETIEQEKRSEIS	generic|tr_A6H6H4_A6H6H4_MOUSE|
"""index: 23273, intensity: 3869.0, mobility: 0.922"""	0.450219	0.0011976	0.00388604	YGGFMTSEKSQTPLVTLFKN	generic|sp_P01193_COLI_MOUSE|
"""index: 4097, intensity: 5082.0, mobility: 0.956"""	0.450125	0.0011976	0.00388893	SQAGMTGYGMPRQ	generic|tr_Q9D6K2_Q9D6K2_MOUSE	|generic|sp_Q9WVA4_TAGL2_MOUSE	|generic|sp_Q9R1Q8_TAGL3_MOUSE|
"""index: 22890, intensity: 3266.0, mobility: 0.943"""	0.449965	0.0011976	0.00389384	YGGFMTSEKSQTPLVTLFKNAIIKNAHKKGQ	generic|sp_P01193_COLI_MOUSE|
"""index: 7479, intensity: 3564.0, mobility: 0.926"""	0.44971	0.0011976	0.00390172	ATPYATTQILH	generic|tr_E9PYK2_E9PYK2_MOUSE__II_3486308	|generic|sp_Q7TPD3_ROBO2_MOUSE__II_3486308	|generic|tr_A0A338P6D2_A0A338P6D2_MOUSE__II_3486308	|generic|tr_A0A2I3BR72_A0A2I3BR72_MOUSE__II_1074444	|generic|tr_Q19AB3_Q19AB3_MOUSE__II_1074444	|generic|tr_E9Q6A0_E9Q6A0_MOUSE__II_1074444	|generic|tr_Q19AB2_Q19AB2_MOUSE__II_1074444	|generic|tr_A0A2I3BQB9_A0A2I3BQB9_MOUSE|
"""index: 2118, intensity: 2716.0, mobility: 0.976"""	0.44965	0.0011976	0.00390358	SPGFSDSTSAAKETA	generic|sp_P14873_MAP1B_MOUSE	|generic|tr_B2RQQ5_B2RQQ5_MOUSE|
"""index: 3396, intensity: 4447.0, mobility: 0.999"""	0.449618	0.0011976	0.00390456	SPSNMEGYSKTQY	generic|tr_Q3TV22_Q3TV22_MOUSE__chr16_1_78334866_78334964_ENSMUST00000231251	|generic|sp_P97792_CXAR_MOUSE__chr16_1_78334866_78334964_ENSMUST00000231251	|generic|sp_P97792-2_CXAR_MOUSE__chr16_1_78334866_78334964_ENSMUST00000231251|
"""index: 10407, intensity: 7192.0, mobility: 0.997"""	0.448986	0.0011976	0.00392415	QVANPNSAIFGGARP	generic|tr_Q80U88_Q80U88_MOUSE__chr5_-1_134625358_134625459_ENSMUST00000202289__II_929730	|generic|tr_Q3V244_Q3V244_MOUSE__chr5_-1_134625358_134625459_ENSMUST00000202289__II_929730	|generic|tr_Q3TG58_Q3TG58_MOUSE__chr5_-1_134625358_134625459_ENSMUST00000202289__II_929730	|generic|tr_Q564E5_Q564E5_MOUSE__chr5_-1_134625358_134625459_ENSMUST00000202289__II_929730|
"""index: 11993, intensity: 6967.0, mobility: 0.925"""	0.448786	0.0011976	0.00393036	GEKLSPKSDISPLTPRESSPLY	generic|sp_P14873_MAP1B_MOUSE	|generic|tr_B2RQQ5_B2RQQ5_MOUSE|
"""index: 25361, intensity: 5239.0, mobility: 0.815"""	0.447965	0.0011976	0.00395596	TLADEVSASLAKQGL	generic|II_1128081_TX=10090	|generic|II_1128079_TX=10090	|generic|tr_A0A0A0MQC7_A0A0A0MQC7_MOUSE	|generic|tr_A2A5Y6_A2A5Y6_MOUSE	|generic|sp_P10637_TAU_MOUSE	|generic|sp_P10637-2_TAU_MOUSE	|generic|sp_P10637-4_TAU_MOUSE	|generic|tr_Q3UH19_Q3UH19_MOUSE	|generic|sp_P10637-6_TAU_MOUSE	|generic|tr_Q8C5K4_Q8C5K4_MOUSE	|generic|tr_Q547J4_Q547J4_MOUSE	|generic|tr_B1AQW2_B1AQW2_MOUSE	|generic|sp_TAU_HUMAN_|
"""index: 18154, intensity: 3992.0, mobility: 1.022"""	0.447672	0.0011976	0.00396517	VGLQTLHPYNTFAAGFNSTGLPHSHSTTRV	generic|tr_A0A5S9EES2_A0A5S9EES2_MOUSE	|generic|tr_A2AGI2_A2AGI2_MOUSE	|generic|tr_B2RWZ9_B2RWZ9_MOUSE	|generic|tr_Q69ZI4_Q69ZI4_MOUSE	|generic|tr_A0A5S9EER5_A0A5S9EER5_MOUSE	|generic|tr_A2AGI3_A2AGI3_MOUSE	|generic|sp_Q8BYM5_NLGN3_MOUSE|
"""index: 13900, intensity: 4753.0, mobility: 1.096"""	0.447537	0.0011976	0.0039694	SLSAASAPLVETSTPLR	generic|sp_Q9QXV0_PCS1N_MOUSE|
"""index: 8092, intensity: 4528.0, mobility: 0.947"""	0.447373	0.0011976	0.00397455	QKPSQDVPPPITAAAGGPPHPQLK	generic|sp_O88935-1_SYN1_MOUSE__chr6_1_115261704_115261733_ENSMUST00000203768|
"""index: 4277, intensity: 76486.0, mobility: 0.800"""	0.447056	0.0011976	0.00398455	SQIDDHVPKRASARIL	generic|sp_Q9EQF6_DPYL5_MOUSE__chr5_1_30791522_30791638_ENSMUST00000198503__II_944569|
"""index: 19621, intensity: 4596.0, mobility: 1.153"""	0.447009	0.0011976	0.00398602	SQVPNYTLTSSTLPQTGGSQQPPQPQQAYSQKALL	generic|sp_P70297_STAM1_MOUSE__chr2_1_14102418_14102489_ENSMUST00000193636__II_1014500	|generic|IP_1121602_TX=10090	|generic|tr_Q3UMC8_Q3UMC8_MOUSE__chr2_1_14102418_14102489_ENSMUST00000193636	|generic|tr_Q9CU37_Q9CU37_MOUSE	|generic|tr_Q3TPR2_Q3TPR2_MOUSE__chr2_1_14141735_14141881_ENSMUST00000193636|
"""index: 913, intensity: 4286.0, mobility: 0.843"""	0.446555	0.0011976	0.00400038	TRESVDSAKPRVY	generic|sp_P35455_NEU2_MOUSE|
"""index: 2886, intensity: 4361.0, mobility: 0.788"""	0.446363	0.0011976	0.00400643	LPTKETIEQEKRSEIS	generic|tr_A6H6H4_A6H6H4_MOUSE|
"""index: 19314, intensity: 3184.0, mobility: 1.044"""	0.44529	0.0011976	0.00404062	LATLADEVSASLAKQ	generic|II_1128081_TX=10090	|generic|II_1128079_TX=10090	|generic|tr_A0A0A0MQC7_A0A0A0MQC7_MOUSE	|generic|tr_A2A5Y6_A2A5Y6_MOUSE	|generic|sp_P10637_TAU_MOUSE	|generic|sp_P10637-2_TAU_MOUSE	|generic|sp_P10637-3_TAU_MOUSE	|generic|sp_P10637-4_TAU_MOUSE	|generic|tr_Q3UH19_Q3UH19_MOUSE	|generic|sp_P10637-6_TAU_MOUSE	|generic|tr_Q8C5K4_Q8C5K4_MOUSE	|generic|tr_Q547J4_Q547J4_MOUSE	|generic|tr_B1AQW2_B1AQW2_MOUSE	|generic|sp_TAU_HUMAN_|
"""index: 10056, intensity: 5743.0, mobility: 0.965"""	0.443832	0.0011976	0.00408749	STIGTYATLSPTKRLVHA	generic|tr_B7ZNF6_B7ZNF6_MOUSE__chr15_1_31027559_31027672_ENSMUST00000228827	|generic|sp_O35927_CTND2_MOUSE__chr15_1_31027559_31027672_ENSMUST00000228827	|generic|sp_O35927-2_CTND2_MOUSE__chr15_1_31027559_31027672_ENSMUST00000228827	|generic|tr_E9QKH8_E9QKH8_MOUSE__chr15_1_31027559_31027672_ENSMUST00000228827|
"""index: 7288, intensity: 3236.0, mobility: 1.092"""	0.443216	0.0011976	0.00410747	GAPAQGQLVARPSSVNY	generic|tr_Q3UB97_Q3UB97_MOUSE	|generic|sp_O08992_SDCB1_MOUSE	|generic|tr_Q3U6J5_Q3U6J5_MOUSE	|generic|tr_Q3U724_Q3U724_MOUSE	|generic|tr_A2AKJ9_A2AKJ9_MOUSE	|generic|tr_Q3UBE4_Q3UBE4_MOUSE	|generic|tr_H3BLG5_H3BLG5_MOUSE|
"""index: 1446, intensity: 3249.0, mobility: 0.904"""	0.443212	0.0011976	0.00410761	KTETQEKNTLPTKETIEQEKRSE	generic|tr_A6H6H4_A6H6H4_MOUSE|
"""index: 1255, intensity: 4576.0, mobility: 0.927"""	0.443082	0.0011976	0.00411184	ESVDSAKPRVY	generic|sp_P35455_NEU2_MOUSE|
"""index: 581, intensity: 6488.0, mobility: 0.890"""	0.442386	0.0011976	0.00413454	SANSNPAMAPRE	generic|tr_Q545V6_Q545V6_MOUSE|
"""index: 26354, intensity: 15093.0, mobility: 1.042"""	0.44237	0.0011976	0.00413507	TLADEVSASLAKQGL	generic|II_1128081_TX=10090	|generic|II_1128079_TX=10090	|generic|tr_A0A0A0MQC7_A0A0A0MQC7_MOUSE	|generic|tr_A2A5Y6_A2A5Y6_MOUSE	|generic|sp_P10637_TAU_MOUSE	|generic|sp_P10637-2_TAU_MOUSE	|generic|sp_P10637-4_TAU_MOUSE	|generic|tr_Q3UH19_Q3UH19_MOUSE	|generic|sp_P10637-6_TAU_MOUSE	|generic|tr_Q8C5K4_Q8C5K4_MOUSE	|generic|tr_Q547J4_Q547J4_MOUSE	|generic|tr_B1AQW2_B1AQW2_MOUSE	|generic|sp_TAU_HUMAN_|
"""index: 16636, intensity: 33989.0, mobility: 0.878"""	0.442161	0.0011976	0.00414191	SRMGAVPVMIPAQSKDGSIV	generic|sp_P97792_CXAR_MOUSE__chr16_1_78334866_78334964_ENSMUST00000231251|
"""index: 8112, intensity: 6657.0, mobility: 1.111"""	0.441945	0.0011976	0.004149	AEEEAVWGDGSPEPSPRE	generic|sp_P01193_COLI_MOUSE|
"""index: 19047, intensity: 7012.0, mobility: 1.003"""	0.441465	0.0011976	0.00416479	LAEDVTAALAKQGL	generic|sp_P20357_MTAP2_MOUSE__chr1_1_66438885_66439007_ENSMUST00000172486	|generic|tr_Q80ZL4_Q80ZL4_MOUSE__chr1_1_66438885_66439007_ENSMUST00000172486	|generic|tr_Q3TLQ0_Q3TLQ0_MOUSE__chr1_1_66438885_66439007_ENSMUST00000172486	|generic|tr_Q80X35_Q80X35_MOUSE__chr1_1_66438885_66439007_ENSMUST00000172486	|generic|tr_B2KGT5_B2KGT5_MOUSE__chr1_1_66438885_66439007_ENSMUST00000172486	|generic|tr_A0A668KLC6_A0A668KLC6_MOUSE__chr1_1_66438885_66439007_ENSMUST00000172486|
"""index: 5107, intensity: 2998.0, mobility: 0.805"""	0.441266	0.0011976	0.00417133	TKLTEEEKNRLNF	generic|sp_CAS2_BOVIN_|
"""index: 3379, intensity: 2597.0, mobility: 0.909"""	0.440817	0.0011976	0.00418618	TLPTKETIEQEKRSEIS	generic|tr_A6H6H4_A6H6H4_MOUSE|
"""index: 17167, intensity: 3266.0, mobility: 1.058"""	0.440693	0.0011976	0.00419028	SGFSLSGAQIDDNIPR	generic|sp_O08553_DPYL2_MOUSE|
"""index: 19344, intensity: 5113.0, mobility: 0.951"""	0.440656	0.0011976	0.00419154	KLPNDLLDLQQPTFHPSVH	generic|tr_A0A140LHQ8_A0A140LHQ8_MOUSE__II_885340	|generic|tr_A0A1L1SUR7_A0A1L1SUR7_MOUSE__II_3498699	|generic|tr_Q570Z8_Q570Z8_MOUSE__chr5_1_121425971_121426000_ENSMUST00000042163	|generic|tr_Q3TD51_Q3TD51_MOUSE	|generic|sp_Q7M6Y3_PICAL_MOUSE	|generic|sp_Q7M6Y3-3_PICAL_MOUSE	|generic|sp_Q7M6Y3-4_PICAL_MOUSE	|generic|sp_Q7M6Y3-5_PICAL_MOUSE	|generic|sp_Q7M6Y3-6_PICAL_MOUSE|
"""index: 923, intensity: 2982.0, mobility: 1.034"""	0.440628	0.0011976	0.00419246	TQGKLSVANKAPGTE	generic|sp_Q8K097_LFG2_MOUSE__chr15_-1_99513345_99513383_ENSMUST00000230837__II_3485707	|generic|sp_Q8K097_LFG2_MOUSE__chr15_-1_99513345_99513383_ENSMUST00000230837__II_3485707	|generic|sp_Q8K097-2_LFG2_MOUSE__chr15_-1_99513345_99513383_ENSMUST00000230837__II_3485730	|generic|sp_Q8K097-2_LFG2_MOUSE__chr15_-1_99513345_99513383_ENSMUST00000230837__II_3485730	|generic|II_3495195_TX=10090	|generic|II_3495195_TX=10090|
"""index: 11835, intensity: 8281.0, mobility: 0.927"""	0.440602	0.0011976	0.00419331	SVNPYLQGKRLDNVVAKKSVPHF	generic|tr_Q3TT51_Q3TT51_MOUSE|
"""index: 14414, intensity: 13571.0, mobility: 1.158"""	0.440484	0.0011976	0.00419725	IVQDGPPQSPPNIYYKV	generic|tr_Q543Q7_Q543Q7_MOUSE|
"""index: 16808, intensity: 2641.0, mobility: 1.181"""	0.440256	0.0011976	0.00420482	IVQEMPPQSPANIYYKV	generic|sp_P52800_EFNB2_MOUSE__chr8_-1_8660480_8660584_ENSMUST00000209169__II_867982	|generic|tr_Q544L9_Q544L9_MOUSE|
"""index: 24493, intensity: 8627.0, mobility: 0.810"""	0.440225	0.0011976	0.00420584	TLADEVSASLAKQGL	generic|II_1128081_TX=10090	|generic|II_1128079_TX=10090	|generic|tr_A0A0A0MQC7_A0A0A0MQC7_MOUSE	|generic|tr_A2A5Y6_A2A5Y6_MOUSE	|generic|sp_P10637_TAU_MOUSE	|generic|sp_P10637-2_TAU_MOUSE	|generic|sp_P10637-4_TAU_MOUSE	|generic|tr_Q3UH19_Q3UH19_MOUSE	|generic|sp_P10637-6_TAU_MOUSE	|generic|tr_Q8C5K4_Q8C5K4_MOUSE	|generic|tr_Q547J4_Q547J4_MOUSE	|generic|tr_B1AQW2_B1AQW2_MOUSE	|generic|sp_TAU_HUMAN_|
"""index: 9085, intensity: 4576.0, mobility: 0.975"""	0.439908	0.0011976	0.00421639	PVVLTSGTGSQAQPQPAANQALAAGTH	generic|tr_Q3UR00_Q3UR00_MOUSE	|generic|tr_Q3UHW0_Q3UHW0_MOUSE	|generic|tr_Q3TQ21_Q3TQ21_MOUSE	|generic|tr_Q3TTW5_Q3TTW5_MOUSE	|generic|tr_Q3TRI4_Q3TRI4_MOUSE	|generic|tr_A8WHM8_A8WHM8_MOUSE	|generic|tr_E9Q6M7_E9Q6M7_MOUSE	|generic|sp_Q80U78_PUM1_MOUSE	|generic|sp_Q80U78-2_PUM1_MOUSE	|generic|sp_Q80U78-4_PUM1_MOUSE|
"""index: 1593, intensity: 2875.0, mobility: 1.069"""	0.439703	0.00165017	0.00422325	GSQQPPQPQQAYSQKA	generic|sp_P70297_STAM1_MOUSE__chr2_1_14102418_14102489_ENSMUST00000193636__II_1014500	|generic|IP_1121602_TX=10090	|generic|tr_Q3UMC8_Q3UMC8_MOUSE__chr2_1_14102418_14102489_ENSMUST00000193636	|generic|tr_Q9CU37_Q9CU37_MOUSE	|generic|tr_Q3TPR2_Q3TPR2_MOUSE__chr2_1_14141735_14141881_ENSMUST00000193636|
"""index: 423, intensity: 3090.0, mobility: 0.919"""	0.439698	0.00165017	0.00422341	NPAENGDAKTDQAQKAEGAGDAK	generic|IP_1078763_TX=10090	|generic|tr_F6W687_F6W687_MOUSE	|generic|tr_A3KGL9_A3KGL9_MOUSE	|generic|tr_Q5XK38_Q5XK38_MOUSE	|generic|sp_P09602_HMGN2_MOUSE	|generic|tr_Q58E57_Q58E57_MOUSE|
"""index: 4018, intensity: 4300.0, mobility: 0.799"""	0.439461	0.00165017	0.00423134	SQIDDHVPKRASARIL	generic|sp_Q9EQF6_DPYL5_MOUSE__chr5_1_30791522_30791638_ENSMUST00000198503__II_944569|
"""index: 21091, intensity: 137168.0, mobility: 0.990"""	0.439133	0.00165017	0.00424235	APNLSRMGAVPVMIPAQSKDGSIV	generic|sp_P97792_CXAR_MOUSE__chr16_1_78334866_78334964_ENSMUST00000231251|
"""index: 14651, intensity: 4841.0, mobility: 1.089"""	0.439114	0.00165017	0.004243	GASQAGMTGYGMPRQIM	generic|tr_Q9D6K2_Q9D6K2_MOUSE	|generic|sp_Q9R1Q8_TAGL3_MOUSE|
"""index: 28968, intensity: 9511.0, mobility: 1.180"""	0.439048	0.00165017	0.00424521	YQEPVLGPVRGPFPIIV	generic|sp_CASB_BOVIN_|
"""index: 22989, intensity: 5879.0, mobility: 0.862"""	0.439006	0.00165017	0.00424662	SEKSQTPLVTLFKNAIIKNAH	generic|sp_P01193_COLI_MOUSE|
"""index: 16578, intensity: 6051.0, mobility: 0.981"""	0.438771	0.00165017	0.00425452	PGPTQTLSPNGENNNDIIQDNGTIIPFRKHT	generic|sp_Q8R001_MARE2_MOUSE	|generic|sp_Q8R001_MARE2_MOUSE	|generic|tr_E9Q1B7_E9Q1B7_MOUSE__chr18_1_23853664_23853702_ENSMUST00000155708	|generic|tr_E9Q1B7_E9Q1B7_MOUSE__chr18_1_23853664_23853702_ENSMUST00000155708|
"""index: 28676, intensity: 4913.0, mobility: 1.257"""	0.438168	0.00165017	0.00427487	SILEYPIEPSGVLGMAFPTKG	generic|sp_Q9QYS9-4_QKI_MOUSE|
"""index: 19196, intensity: 14258.0, mobility: 1.018"""	0.43811	0.00165017	0.00427682	AQPPGATNMIGYMGQTAYQYPPPPPPPPPSRK	generic|tr_Q3U741_Q3U741_MOUSE__chr11_-1_106783954_106783992_ENSMUST00000133426	|generic|sp_Q501J6_DDX17_MOUSE__chr11_-1_106783954_106783992_ENSMUST00000133426	|generic|tr_Q3U6Y5_Q3U6Y5_MOUSE	|generic|tr_Q78W10_Q78W10_MOUSE	|generic|tr_Q8K392_Q8K392_MOUSE|
"""index: 5299, intensity: 13274.0, mobility: 0.856"""	0.437948	0.00165017	0.0042823	SKQETQSAEPPPPEPPRI	generic|sp_Q8BIF0_C99L2_MOUSE	|generic|sp_Q8BIF0-2_C99L2_MOUSE	|generic|tr_I7HJQ8_I7HJQ8_MOUSE	|generic|tr_A2AP74_A2AP74_MOUSE|
"""index: 18259, intensity: 2547.0, mobility: 1.184"""	0.437936	0.00165017	0.00428271	IVQEMPPQSPANIYYKV	generic|sp_P52800_EFNB2_MOUSE__chr8_-1_8660480_8660584_ENSMUST00000209169__II_867982	|generic|tr_Q544L9_Q544L9_MOUSE|
"""index: 6165, intensity: 2785.0, mobility: 0.796"""	0.437413	0.00165017	0.00430049	AEPPPPEPPRI	generic|sp_Q8BIF0_C99L2_MOUSE	|generic|sp_Q8BIF0-2_C99L2_MOUSE	|generic|tr_I7HJQ8_I7HJQ8_MOUSE	|generic|tr_A2AP74_A2AP74_MOUSE|
"""index: 1759, intensity: 4967.0, mobility: 0.861"""	0.43713	0.00165017	0.00431012	TLPTKETIEQEKRSE	generic|tr_A6H6H4_A6H6H4_MOUSE|
"""index: 612, intensity: 2808.0, mobility: 0.770"""	0.437038	0.00165017	0.00431327	SQIDDHVPKRAS	generic|sp_Q9EQF6_DPYL5_MOUSE__chr5_1_30791522_30791638_ENSMUST00000198503__II_944569|
"""index: 23349, intensity: 4354.0, mobility: 1.037"""	0.436671	0.00165017	0.0043258	TLADEVSASLAKQGL	generic|II_1128081_TX=10090	|generic|II_1128079_TX=10090	|generic|tr_A0A0A0MQC7_A0A0A0MQC7_MOUSE	|generic|tr_A2A5Y6_A2A5Y6_MOUSE	|generic|sp_P10637_TAU_MOUSE	|generic|sp_P10637-2_TAU_MOUSE	|generic|sp_P10637-4_TAU_MOUSE	|generic|tr_Q3UH19_Q3UH19_MOUSE	|generic|sp_P10637-6_TAU_MOUSE	|generic|tr_Q8C5K4_Q8C5K4_MOUSE	|generic|tr_Q547J4_Q547J4_MOUSE	|generic|tr_B1AQW2_B1AQW2_MOUSE	|generic|sp_TAU_HUMAN_|
"""index: 1879, intensity: 3375.0, mobility: 0.815"""	0.436534	0.00165017	0.0043305	TRSQETYETLKHEKPPQ	generic|sp_P20491_FCERG_MOUSE__chr1_-1_171229865_171234245_ENSMUST00000079957|
"""index: 14063, intensity: 5975.0, mobility: 0.994"""	0.435802	0.00165017	0.00435564	LADEVSASLAKQGL	generic|II_1128081_TX=10090	|generic|II_1128079_TX=10090	|generic|tr_A0A0A0MQC7_A0A0A0MQC7_MOUSE	|generic|tr_A2A5Y6_A2A5Y6_MOUSE	|generic|sp_P10637_TAU_MOUSE	|generic|sp_P10637-2_TAU_MOUSE	|generic|sp_P10637-4_TAU_MOUSE	|generic|tr_Q3UH19_Q3UH19_MOUSE	|generic|sp_P10637-6_TAU_MOUSE	|generic|tr_Q8C5K4_Q8C5K4_MOUSE	|generic|tr_Q547J4_Q547J4_MOUSE	|generic|tr_B1AQW2_B1AQW2_MOUSE	|generic|sp_TAU_HUMAN_|
"""index: 4182, intensity: 3502.0, mobility: 0.854"""	0.435591	0.00165017	0.00436293	MGTNRGASQAGMTGYGMPRQ	generic|sp_Q9WVA4_TAGL2_MOUSE|
"""index: 29257, intensity: 3598.0, mobility: 1.284"""	0.435488	0.00165017	0.00436647	SVDQDLGPEVPPENVLGALLRV	generic|sp_Q9QXV0_PCS1N_MOUSE|
"""index: 21696, intensity: 4942.0, mobility: 0.885"""	0.435481	0.00165017	0.00436672	TISPLDLAKLNQVARQQSHF	generic|sp_P60335_PCBP1_MOUSE|
"""index: 5067, intensity: 2531.0, mobility: 0.761"""	0.43437	0.00165017	0.00440529	LLDEGHYPVRESP	generic|tr_Q3UZU8_Q3UZU8_MOUSE	|generic|sp_P16014_SCG1_MOUSE	|generic|tr_Q8BP91_Q8BP91_MOUSE|
"""index: 18061, intensity: 4883.0, mobility: 1.146"""	0.43401	0.00165017	0.00441785	IVQEMPPQSPANIYYKV	generic|sp_P52800_EFNB2_MOUSE__chr8_-1_8660480_8660584_ENSMUST00000209169__II_867982	|generic|tr_Q544L9_Q544L9_MOUSE|
"""index: 20808, intensity: 2594.0, mobility: 0.741"""	0.433234	0.00165017	0.00444506	YLPGPLQDMFKK	generic|sp_P63040_CPLX1_MOUSE	|generic|sp_P84086_CPLX2_MOUSE|
"""index: 14420, intensity: 5924.0, mobility: 1.127"""	0.432406	0.00165017	0.00447426	IVQDGPPQSPPNIYYKV	generic|tr_Q543Q7_Q543Q7_MOUSE|
"""index: 10684, intensity: 5268.0, mobility: 0.946"""	0.432162	0.00165017	0.00448291	KYVMGHFRWD	generic|sp_P01193_COLI_MOUSE|
"""index: 4300, intensity: 26670.0, mobility: 0.785"""	0.432116	0.00165017	0.00448455	SQIDDHVPKRASARIL	generic|sp_Q9EQF6_DPYL5_MOUSE__chr5_1_30791522_30791638_ENSMUST00000198503__II_944569|
"""index: 13301, intensity: 6419.0, mobility: 1.081"""	0.431038	0.00165017	0.00452297	AQMEEKPVPAAPVPSPVAPAPVPSRRNPPGGKSSLVLG	generic|sp_P97825_JUPI1_MOUSE__II_1124041|
"""index: 23321, intensity: 5042.0, mobility: 0.925"""	0.430995	0.00165017	0.0045245	EKSQTPLVTLFKNAIIKN	generic|sp_P01193_COLI_MOUSE|
"""index: 525, intensity: 3244.0, mobility: 0.780"""	0.430902	0.00165017	0.00452782	NQEQAEQGREHL	generic|sp_Q03517_SCG2_MOUSE	|generic|tr_Q4W8U9_Q4W8U9_MOUSE|
"""index: 18508, intensity: 23019.0, mobility: 0.870"""	0.430843	0.00165017	0.00452994	VAPFPEVFGK	generic|sp_CAS1_BOVIN_|
"""index: 17507, intensity: 12210.0, mobility: 0.931"""	0.430843	0.00165017	0.00452995	LPGPLQDMFKK	generic|sp_P63040_CPLX1_MOUSE	|generic|sp_P84086_CPLX2_MOUSE|
"""index: 14112, intensity: 36238.0, mobility: 0.995"""	0.430668	0.00165017	0.00453623	LADEVSASLAKQGL	generic|II_1128081_TX=10090	|generic|II_1128079_TX=10090	|generic|tr_A0A0A0MQC7_A0A0A0MQC7_MOUSE	|generic|tr_A2A5Y6_A2A5Y6_MOUSE	|generic|sp_P10637_TAU_MOUSE	|generic|sp_P10637-2_TAU_MOUSE	|generic|sp_P10637-4_TAU_MOUSE	|generic|tr_Q3UH19_Q3UH19_MOUSE	|generic|sp_P10637-6_TAU_MOUSE	|generic|tr_Q8C5K4_Q8C5K4_MOUSE	|generic|tr_Q547J4_Q547J4_MOUSE	|generic|tr_B1AQW2_B1AQW2_MOUSE	|generic|sp_TAU_HUMAN_|
"""index: 9083, intensity: 2974.0, mobility: 1.141"""	0.430598	0.00165017	0.00453872	QSNFSLSGAQIDDNNPR	generic|tr_Q3TXY0_Q3TXY0_MOUSE__chr5_1_37273379_37273519_ENSMUST00000202377	|generic|tr_Q6P1J1_Q6P1J1_MOUSE__chr5_1_37273379_37273519_ENSMUST00000202377	|generic|sp_P97427_DPYL1_MOUSE__chr5_1_37273379_37273519_ENSMUST00000202377	|generic|tr_Q3TY94_Q3TY94_MOUSE__chr5_1_37273379_37273519_ENSMUST00000202377|
"""index: 18282, intensity: 7385.0, mobility: 0.932"""	0.430153	0.00165017	0.00455474	TDGFNLEDALK	generic|sp_Q8BIF0_C99L2_MOUSE	|generic|sp_Q8BIF0-2_C99L2_MOUSE	|generic|tr_I7HJQ8_I7HJQ8_MOUSE|
"""index: 4233, intensity: 3863.0, mobility: 0.863"""	0.429995	0.00165017	0.00456046	LIAQDNEPEKPVADSETKM	generic|tr_Q543U3_Q543U3_MOUSE__chr15_-1_8636132_8636311_ENSMUST00000125997__II_1092018	|generic|tr_Q8C3T7_Q8C3T7_MOUSE__chr15_-1_8636132_8636311_ENSMUST00000125997	|generic|tr_Q8C7W8_Q8C7W8_MOUSE__chr15_-1_8636132_8636311_ENSMUST00000125997|
"""index: 3308, intensity: 5730.0, mobility: 0.880"""	0.429571	0.00165017	0.00457578	TLPTKETIEQEKRSEIS	generic|tr_A6H6H4_A6H6H4_MOUSE|
"""index: 7087, intensity: 5517.0, mobility: 0.812"""	0.429508	0.00165017	0.00457805	DMAEIEKFDKSKLK	generic|sp_P20065_TYB4_MOUSE__chrX_-1_167207501_167208325_ENSMUST00000112175	|generic|tr_Q6ZWX2_Q6ZWX2_MOUSE__chrX_-1_167207501_167208325_ENSMUST00000112175|
"""index: 18829, intensity: 6368.0, mobility: 0.914"""	0.42934	0.00165017	0.00458412	VAPFPEVFGKE	generic|sp_CAS1_BOVIN_|
"""index: 14191, intensity: 6875.0, mobility: 0.962"""	0.42933	0.00165017	0.00458449	TLADEVSASLAKQ	generic|II_1128081_TX=10090	|generic|II_1128079_TX=10090	|generic|tr_A0A0A0MQC7_A0A0A0MQC7_MOUSE	|generic|tr_A2A5Y6_A2A5Y6_MOUSE	|generic|sp_P10637_TAU_MOUSE	|generic|sp_P10637-2_TAU_MOUSE	|generic|sp_P10637-3_TAU_MOUSE	|generic|sp_P10637-4_TAU_MOUSE	|generic|tr_Q3UH19_Q3UH19_MOUSE	|generic|sp_P10637-6_TAU_MOUSE	|generic|tr_Q8C5K4_Q8C5K4_MOUSE	|generic|tr_Q547J4_Q547J4_MOUSE	|generic|tr_B1AQW2_B1AQW2_MOUSE	|generic|sp_TAU_HUMAN_|
"""index: 7852, intensity: 2515.0, mobility: 0.856"""	0.429086	0.00165017	0.00459336	EPPPPEPPRI	generic|sp_Q8BIF0_C99L2_MOUSE	|generic|sp_Q8BIF0-2_C99L2_MOUSE	|generic|tr_I7HJQ8_I7HJQ8_MOUSE	|generic|tr_A2AP74_A2AP74_MOUSE|
"""index: 3059, intensity: 15745.0, mobility: 0.976"""	0.42907	0.00165017	0.00459394	ATSAAQNAFKGNQM	generic|tr_Q3TD71_Q3TD71_MOUSE	|generic|tr_Q3TSA8_Q3TSA8_MOUSE	|generic|tr_Q3UY11_Q3UY11_MOUSE|
"""index: 6343, intensity: 3370.0, mobility: 1.098"""	0.428552	0.00165017	0.00461282	EEEAVWGDGSPEPSPRE	generic|sp_P01193_COLI_MOUSE|
"""index: 9551, intensity: 46776.0, mobility: 0.943"""	0.428417	0.00165017	0.00461775	ADEVSASLAKQGL	generic|II_1128081_TX=10090	|generic|II_1128079_TX=10090	|generic|tr_A0A0A0MQC7_A0A0A0MQC7_MOUSE	|generic|tr_A2A5Y6_A2A5Y6_MOUSE	|generic|sp_P10637_TAU_MOUSE	|generic|sp_P10637-2_TAU_MOUSE	|generic|sp_P10637-4_TAU_MOUSE	|generic|tr_Q3UH19_Q3UH19_MOUSE	|generic|sp_P10637-6_TAU_MOUSE	|generic|tr_Q8C5K4_Q8C5K4_MOUSE	|generic|tr_Q547J4_Q547J4_MOUSE	|generic|tr_B1AQW2_B1AQW2_MOUSE	|generic|sp_TAU_HUMAN_|
"""index: 2023, intensity: 5936.0, mobility: 0.867"""	0.428165	0.00165017	0.00462693	KHMDPPPAPMQDRSPSPRHPDVS	generic|sp_P14873_MAP1B_MOUSE	|generic|tr_B2RQQ5_B2RQQ5_MOUSE	|generic|tr_Q3UF78_Q3UF78_MOUSE|
"""index: 5574, intensity: 3640.0, mobility: 0.964"""	0.428159	0.00165017	0.00462717	EAVWGDGSPEPSPR	generic|sp_P01193_COLI_MOUSE|
"""index: 16005, intensity: 4528.0, mobility: 0.888"""	0.427877	0.00165017	0.0046375	ASPQEVGKPYLESFQPNLH	generic|sp_Q99P72_RTN4_MOUSE	|generic|sp_Q99P72-3_RTN4_MOUSE|
"""index: 22672, intensity: 4229.0, mobility: 1.040"""	0.427802	0.00165017	0.00464027	AATTPATSVPFAATATANQIILK	generic|sp_Q8C181_MBNL2_MOUSE	|generic|sp_Q8C181-2_MBNL2_MOUSE	|generic|tr_A0A2K6EDM5_A0A2K6EDM5_MOUSE|
"""index: 11338, intensity: 18190.0, mobility: 0.840"""	0.42748	0.00165017	0.00465209	GSNKGASQAGMTGYGMPRQIM	generic|tr_Q9D6K2_Q9D6K2_MOUSE	|generic|sp_Q9R1Q8_TAGL3_MOUSE|
"""index: 4592, intensity: 3475.0, mobility: 0.960"""	0.427395	0.00165017	0.00465524	AGPQAAEPSTPSGPESGPTPASAEQNE	generic|sp_P28667_MRP_MOUSE|
"""index: 2319, intensity: 2696.0, mobility: 1.322"""	0.426846	0.00165017	0.00467549	AAGEKAEEPAPGATAGDASSAAGPEQE	generic|sp_P26645_MARCS_MOUSE	|generic|tr_A0A0A1HAM8_A0A0A1HAM8_MOUSE|
"""index: 1542, intensity: 15698.0, mobility: 0.983"""	0.426462	0.00165017	0.0046897	ADSHPSYHTDGFN	generic|sp_P60904_DNJC5_MOUSE__chr2_1_181546445_181546492_ENSMUST00000116365|
"""index: 5841, intensity: 6346.0, mobility: 1.011"""	0.426321	0.00165017	0.00469496	GLPPVAHPPHAPSPGQTVKPEADRDHTSDQL	generic|tr_A0A0J9YU62_A0A0J9YU62_MOUSE__chr5_-1_33249103_33249207_ENSMUST00000202962__II_942165	|generic|sp_O88712_CTBP1_MOUSE__chr5_-1_33249103_33249207_ENSMUST00000202962__II_942165	|generic|sp_O88712-2_CTBP1_MOUSE__chr5_-1_33249103_33249207_ENSMUST00000202962__II_942165	|generic|sp_O88712-3_CTBP1_MOUSE__chr5_-1_33249103_33249207_ENSMUST00000202962__II_942165|
"""index: 3460, intensity: 4324.0, mobility: 0.933"""	0.426196	0.00165017	0.00469961	QPPPPPYYPPEDKKTQ	generic|tr_Q3TRG5_Q3TRG5_MOUSE__II_1123726	|generic|sp_P97765_WBP2_MOUSE__II_1123728	|generic|sp_P97765-2_WBP2_MOUSE__II_1123726	|generic|chr11_-1_116079543_116079920_ENSMUST00000074628|
"""index: 16623, intensity: 3253.0, mobility: 1.045"""	0.426105	0.00165017	0.00470296	AVPVMIPAQSKDGSIV	generic|sp_P97792_CXAR_MOUSE__chr16_1_78334866_78334964_ENSMUST00000231251|
"""index: 2939, intensity: 21393.0, mobility: 0.927"""	0.425964	0.00165017	0.00470823	TQEKNPLPSKETIEQEKQAGES	generic|sp_P20065_TYB4_MOUSE__chrX_-1_167207501_167208325_ENSMUST00000112175	|generic|tr_Q6ZWX2_Q6ZWX2_MOUSE__chrX_-1_167207501_167208325_ENSMUST00000112175|
"""index: 1709, intensity: 2566.0, mobility: 1.045"""	0.425362	0.00165017	0.00473069	TTQLTADSHPSYHTDG	generic|tr_Q921J3_Q921J3_MOUSE__chr2_1_181549329_181549376_ENSMUST00000116365	|generic|sp_P60904_DNJC5_MOUSE__chr2_1_181546445_181546492_ENSMUST00000116365|
"""index: 1229, intensity: 5537.0, mobility: 0.882"""	0.425137	0.00165017	0.00473914	EAKPAPTEVKTVPNDATQTKENESKA	generic|tr_A0A0A6YY91_A0A0A6YY91_MOUSE__II_850562	|generic|sp_P13595_NCAM1_MOUSE	|generic|sp_P13595-2_NCAM1_MOUSE	|generic|tr_E9QB01_E9QB01_MOUSE	|generic|tr_A0A0A6YY47_A0A0A6YY47_MOUSE|
"""index: 18380, intensity: 6319.0, mobility: 0.858"""	0.424541	0.00165017	0.00476153	VAPFPEVFGK	generic|sp_CAS1_BOVIN_|
"""index: 14184, intensity: 3165.0, mobility: 0.827"""	0.424487	0.00165017	0.00476356	LADEVSASLAKQGL	generic|II_1128081_TX=10090	|generic|II_1128079_TX=10090	|generic|tr_A0A0A0MQC7_A0A0A0MQC7_MOUSE	|generic|tr_A2A5Y6_A2A5Y6_MOUSE	|generic|sp_P10637_TAU_MOUSE	|generic|sp_P10637-2_TAU_MOUSE	|generic|sp_P10637-4_TAU_MOUSE	|generic|tr_Q3UH19_Q3UH19_MOUSE	|generic|sp_P10637-6_TAU_MOUSE	|generic|tr_Q8C5K4_Q8C5K4_MOUSE	|generic|tr_Q547J4_Q547J4_MOUSE	|generic|tr_B1AQW2_B1AQW2_MOUSE	|generic|sp_TAU_HUMAN_|
"""index: 3646, intensity: 66061.0, mobility: 0.879"""	0.423891	0.00165017	0.00478609	TLPTKETIEQEKRSEIS	generic|tr_A6H6H4_A6H6H4_MOUSE|
"""index: 1390, intensity: 5839.0, mobility: 0.801"""	0.423704	0.00165017	0.00479318	LNQEQAEQGREHLA	generic|sp_Q03517_SCG2_MOUSE	|generic|tr_Q4W8U9_Q4W8U9_MOUSE|
"""index: 18469, intensity: 2629.0, mobility: 0.731"""	0.423452	0.00165017	0.00480273	LPGPLQDMFKK	generic|sp_P63040_CPLX1_MOUSE	|generic|sp_P84086_CPLX2_MOUSE|
"""index: 20381, intensity: 2884.0, mobility: 1.214"""	0.423379	0.00165017	0.00480552	NPEPQDQGELFQGVDPRALA	generic|tr_A0A087WQ93_A0A087WQ93_MOUSE	|generic|sp_Q0VGU4_VGF_MOUSE|
"""index: 918, intensity: 3182.0, mobility: 0.804"""	0.423278	0.00165017	0.00480936	FPKPEGSQDKSLHN	generic|sp_P47867_SCG3_MOUSE__II_3456604	|generic|sp_P47867-2_SCG3_MOUSE__II_3456604	|generic|tr_A0A1Y7VLI5_A0A1Y7VLI5_MOUSE|
"""index: 3498, intensity: 25867.0, mobility: 0.954"""	0.423019	0.00165017	0.00481922	VWGDGSPEPSPRE	generic|sp_P01193_COLI_MOUSE|
"""index: 2282, intensity: 20039.0, mobility: 0.915"""	0.422761	0.00165017	0.00482906	LAGTRESVDSAKPRVY	generic|sp_P35455_NEU2_MOUSE|
"""index: 4270, intensity: 5536.0, mobility: 0.822"""	0.421779	0.00165017	0.00486674	TPPPPYEQVVKDK	generic|sp_Q8R1C3_VOPP1_MOUSE__chr6_-1_57774707_57774748_ENSMUST00000204878|
"""index: 16899, intensity: 4661.0, mobility: 1.042"""	0.42177	0.00165017	0.00486706	SAVSASQVYPGPAQSGTYLVAGSAQMTH	generic|sp_P70297_STAM1_MOUSE__chr2_1_14102418_14102489_ENSMUST00000193636__II_1014500	|generic|tr_Q3UGN9_Q3UGN9_MOUSE__chr2_1_14102418_14102489_ENSMUST00000193636	|generic|tr_Q3UMC8_Q3UMC8_MOUSE__chr2_1_14102418_14102489_ENSMUST00000193636	|generic|tr_Q3TPR2_Q3TPR2_MOUSE__chr2_1_14141735_14141881_ENSMUST00000193636|
"""index: 24628, intensity: 25261.0, mobility: 1.010"""	0.421054	0.00165017	0.0048947	TLADEVSASLAKQGL	generic|II_1128081_TX=10090	|generic|II_1128079_TX=10090	|generic|tr_A0A0A0MQC7_A0A0A0MQC7_MOUSE	|generic|tr_A2A5Y6_A2A5Y6_MOUSE	|generic|sp_P10637_TAU_MOUSE	|generic|sp_P10637-2_TAU_MOUSE	|generic|sp_P10637-4_TAU_MOUSE	|generic|tr_Q3UH19_Q3UH19_MOUSE	|generic|sp_P10637-6_TAU_MOUSE	|generic|tr_Q8C5K4_Q8C5K4_MOUSE	|generic|tr_Q547J4_Q547J4_MOUSE	|generic|tr_B1AQW2_B1AQW2_MOUSE	|generic|sp_TAU_HUMAN_|
"""index: 7581, intensity: 4786.0, mobility: 1.130"""	0.421039	0.00165017	0.00489528	AEEEAVWGDGSPEPSPREG	generic|sp_P01193_COLI_MOUSE|
"""index: 28914, intensity: 9570.0, mobility: 1.046"""	0.420229	0.00165017	0.00492678	TLAEDVTAALAKQGL	generic|sp_P20357_MTAP2_MOUSE__chr1_1_66438885_66439007_ENSMUST00000172486	|generic|tr_Q80ZL4_Q80ZL4_MOUSE__chr1_1_66438885_66439007_ENSMUST00000172486	|generic|tr_Q3TLQ0_Q3TLQ0_MOUSE__chr1_1_66438885_66439007_ENSMUST00000172486	|generic|tr_Q80X35_Q80X35_MOUSE__chr1_1_66438885_66439007_ENSMUST00000172486	|generic|tr_B2KGT5_B2KGT5_MOUSE__chr1_1_66438885_66439007_ENSMUST00000172486	|generic|tr_A0A668KLC6_A0A668KLC6_MOUSE__chr1_1_66438885_66439007_ENSMUST00000172486|
"""index: 5664, intensity: 68610.0, mobility: 0.856"""	0.419243	0.00165017	0.00496535	EPPPPEPPRI	generic|sp_Q8BIF0_C99L2_MOUSE	|generic|sp_Q8BIF0-2_C99L2_MOUSE	|generic|tr_I7HJQ8_I7HJQ8_MOUSE	|generic|tr_A2AP74_A2AP74_MOUSE|
"""index: 23169, intensity: 3453.0, mobility: 0.894"""	0.418355	0.00165017	0.00500037	MTSEKSQTPLVTLFKNAIIKNAH	generic|sp_P01193_COLI_MOUSE|
"""index: 3470, intensity: 21369.0, mobility: 0.845"""	0.418291	0.00165017	0.00500289	TLPTKETIEQEKRSEIS	generic|tr_A6H6H4_A6H6H4_MOUSE|
"""index: 2656, intensity: 2607.0, mobility: 0.742"""	0.417695	0.00165017	0.00502651	LDEGHYPVRESP	generic|tr_Q3UZU8_Q3UZU8_MOUSE	|generic|sp_P16014_SCG1_MOUSE	|generic|tr_Q8BP91_Q8BP91_MOUSE|
"""index: 11674, intensity: 2993.0, mobility: 1.211"""	0.417687	0.00165017	0.00502685	NQPQTQYSATPNYTYSNEM	generic|sp_Q9JKD3_SCAM5_MOUSE__chr9_-1_57443670_57443780_ENSMUST00000215208__II_3456302|
"""index: 19153, intensity: 3203.0, mobility: 1.132"""	0.417666	0.00165017	0.00502767	SAMIGGFAGRIGASNMGPVG	generic|sp_Q8C854_MYEF2_MOUSE__II_1000715	|generic|sp_Q8C854-3_MYEF2_MOUSE__II_1000715	|generic|tr_A7UQY4_A7UQY4_MOUSE__II_1000715	|generic|tr_G8JL68_G8JL68_MOUSE__II_1000715|
"""index: 2393, intensity: 2951.0, mobility: 1.107"""	0.417276	0.00165017	0.00504322	IPVGSLKNEDTPNRQ	generic|sp_Q03517_SCG2_MOUSE	|generic|tr_Q4W8U9_Q4W8U9_MOUSE|
"""index: 19013, intensity: 4118.0, mobility: 0.989"""	0.417011	0.00165017	0.00505379	TLDVYNPFENR	generic|tr_E9Q855_E9Q855_MOUSE__chr3_1_89180737_89180892_ENSMUST00000129294	|generic|tr_B2M0S3_B2M0S3_MOUSE__chr3_1_89175434_89175475_ENSMUST00000128318	|generic|tr_B2M0S2_B2M0S2_MOUSE__chr3_1_89175434_89175475_ENSMUST00000128318	|generic|tr_Q3UK26_Q3UK26_MOUSE__chr3_1_89180737_89180892_ENSMUST00000129294	|generic|sp_O35609_SCAM3_MOUSE__chr3_1_89180737_89180892_ENSMUST00000129294	|generic|chr3_1_89177999_89178079_ENSMUST00000136165	|generic|tr_Q3TDM8_Q3TDM8_MOUSE__chr3_1_89180737_89180892_ENSMUST00000129294	|generic|tr_Q3UXS0_Q3UXS0_MOUSE__chr3_1_89180737_89180892_ENSMUST00000129294|
"""index: 14644, intensity: 3877.0, mobility: 0.995"""	0.41664	0.00165017	0.00506864	LQMGSNKGASQAGMTGYGMPRQIM	generic|tr_Q9D6K2_Q9D6K2_MOUSE	|generic|sp_Q9R1Q8_TAGL3_MOUSE|
"""index: 21393, intensity: 5551.0, mobility: 0.905"""	0.416541	0.00165017	0.00507261	GVYGSGYQPEQVFRIREL	generic|tr_D3Z4T1_D3Z4T1_MOUSE	|generic|tr_D3Z4C5_D3Z4C5_MOUSE	|generic|tr_D3Z580_D3Z580_MOUSE	|generic|tr_D3Z588_D3Z588_MOUSE|
"""index: 2632, intensity: 2610.0, mobility: 0.848"""	0.416353	0.00165017	0.00508016	STPASRIQQTGNTSPRAIS	generic|sp_Q9JMK2_KC1E_MOUSE__II_1087695	|generic|tr_Q8CBH9_Q8CBH9_MOUSE__II_1087695	|generic|tr_Q9QUI3_Q9QUI3_MOUSE__II_1087695|
"""index: 17559, intensity: 4376.0, mobility: 1.185"""	0.416337	0.00165017	0.00508082	IVQEMPPQSPANIYYKV	generic|sp_P52800_EFNB2_MOUSE__chr8_-1_8660480_8660584_ENSMUST00000209169__II_867982	|generic|tr_Q544L9_Q544L9_MOUSE|
"""index: 29290, intensity: 8830.0, mobility: 1.230"""	0.416021	0.00165017	0.00509354	LLYQEPVLGPVRGPFPIIV	generic|sp_CASB_BOVIN_|
"""index: 2149, intensity: 3414.0, mobility: 0.903"""	0.415662	0.00165017	0.00510799	TETQEKNTLPTKETIEQEKRSE	generic|tr_A6H6H4_A6H6H4_MOUSE|
"""index: 4132, intensity: 3774.0, mobility: 0.984"""	0.415203	0.00165017	0.00512661	AVPYPQRDMPIQ	generic|sp_CASB_BOVIN_|
"""index: 20400, intensity: 18404.0, mobility: 1.049"""	0.414769	0.00165017	0.00514422	SVFQELGKLTGPSNQ	generic|sp_Q03517_SCG2_MOUSE	|generic|tr_Q4W8U9_Q4W8U9_MOUSE|
"""index: 15668, intensity: 4455.0, mobility: 0.887"""	0.414604	0.00165017	0.00515093	KKGQLNADEISLRPAQSFLMNK	generic|tr_Q3URI0_Q3URI0_MOUSE__II_882335	|generic|tr_A0JNY7_A0JNY7_MOUSE__chr7_-1_111074336_111074518_ENSMUST00000159465__II_882335	|generic|sp_Q62448_IF4G2_MOUSE__chr7_-1_111074336_111074518_ENSMUST00000159465__II_882328	|generic|tr_G3XA17_G3XA17_MOUSE__chr7_-1_111074336_111074518_ENSMUST00000159465__II_882335	|generic|tr_Q3U9U9_Q3U9U9_MOUSE|
"""index: 3430, intensity: 66337.0, mobility: 1.203"""	0.414235	0.00165017	0.00516602	TLPTKETIEQEKRSEIS	generic|tr_A6H6H4_A6H6H4_MOUSE|
"""index: 1615, intensity: 13407.0, mobility: 0.769"""	0.414038	0.00165017	0.00517405	SQPARVVDEREQM	generic|sp_P60879_SNP25_MOUSE	|generic|sp_P60879-2_SNP25_MOUSE|
"""index: 2057, intensity: 3288.0, mobility: 1.006"""	0.41395	0.00165017	0.00517764	TLPTKETIEQEK	generic|tr_A6H6H4_A6H6H4_MOUSE|
"""index: 2437, intensity: 2871.0, mobility: 0.970"""	0.413853	0.00165017	0.00518164	RMPPRKDAVQQDGFNSLNTAHTTENHGTGNHSAQ	generic|tr_E0CZ78_E0CZ78_MOUSE__chr14_-1_20523775_20523846_ENSMUST00000161332	|generic|tr_A0A6B9EQU3_A0A6B9EQU3_MOUSE__chr14_-1_20523775_20523846_ENSMUST00000161332	|generic|sp_P48453_PP2BB_MOUSE__chr14_-1_20523775_20523846_ENSMUST00000161332	|generic|sp_P48453-2_PP2BB_MOUSE__chr14_-1_20523775_20523846_ENSMUST00000161332	|generic|tr_G3X8U7_G3X8U7_MOUSE__chr14_-1_20523775_20523846_ENSMUST00000161332|
"""index: 26742, intensity: 2642.0, mobility: 1.142"""	0.413713	0.00165017	0.00518739	LESVFQELGKLTGPSNQ	generic|sp_Q03517_SCG2_MOUSE	|generic|tr_Q4W8U9_Q4W8U9_MOUSE|
"""index: 20857, intensity: 5114.0, mobility: 0.816"""	0.413512	0.00165017	0.00519562	YLPGPLQDMFKK	generic|sp_P63040_CPLX1_MOUSE	|generic|sp_P84086_CPLX2_MOUSE|
"""index: 549, intensity: 2890.0, mobility: 0.863"""	0.413362	0.00165017	0.00520178	ANSNPAMAPRE	generic|tr_Q545V6_Q545V6_MOUSE|
"""index: 12986, intensity: 26845.0, mobility: 0.906"""	0.41316	0.00165017	0.00521013	AYGFRDPGPQL	generic|sp_P26339_CMGA_MOUSE	|generic|tr_Q3UN28_Q3UN28_MOUSE|
"""index: 19488, intensity: 3555.0, mobility: 0.957"""	0.412739	0.00165017	0.00522751	TLAEDVTAALAKQ	generic|sp_P20357_MTAP2_MOUSE__chr1_1_66438885_66439007_ENSMUST00000172486	|generic|tr_Q80ZL4_Q80ZL4_MOUSE__chr1_1_66438885_66439007_ENSMUST00000172486	|generic|tr_Q3TLQ0_Q3TLQ0_MOUSE__chr1_1_66438885_66439007_ENSMUST00000172486	|generic|tr_Q80X35_Q80X35_MOUSE__chr1_1_66438885_66439007_ENSMUST00000172486	|generic|tr_B2KGT5_B2KGT5_MOUSE__chr1_1_66438885_66439007_ENSMUST00000172486	|generic|tr_A0A668KLC6_A0A668KLC6_MOUSE__chr1_1_66438885_66439007_ENSMUST00000172486|
"""index: 4223, intensity: 2911.0, mobility: 0.779"""	0.412594	0.00165017	0.00523349	YQYPPPPPPPPPSRK	generic|tr_Q3U741_Q3U741_MOUSE__chr11_-1_106783954_106783992_ENSMUST00000133426	|generic|sp_Q501J6_DDX17_MOUSE__chr11_-1_106783954_106783992_ENSMUST00000133426	|generic|tr_Q3U6Y5_Q3U6Y5_MOUSE	|generic|tr_Q78W10_Q78W10_MOUSE	|generic|tr_Q8K392_Q8K392_MOUSE|
"""index: 1460, intensity: 4046.0, mobility: 0.733"""	0.412146	0.00165017	0.00525205	TLPTKETIEQEKR	generic|tr_A6H6H4_A6H6H4_MOUSE|
"""index: 16485, intensity: 3047.0, mobility: 1.131"""	0.411842	0.00165017	0.00526473	VPERAPLPPPVPSQFQA	generic|sp_Q0VGU4_VGF_MOUSE|
"""index: 1729, intensity: 24222.0, mobility: 0.958"""	0.411132	0.00165017	0.00529435	SLSGAQIDDNNPR	generic|tr_Q3TXY0_Q3TXY0_MOUSE__chr5_1_37273379_37273519_ENSMUST00000202377	|generic|tr_Q6P1J1_Q6P1J1_MOUSE__chr5_1_37273379_37273519_ENSMUST00000202377	|generic|sp_P97427_DPYL1_MOUSE__chr5_1_37273379_37273519_ENSMUST00000202377	|generic|tr_Q3TY94_Q3TY94_MOUSE__chr5_1_37273379_37273519_ENSMUST00000202377|
"""index: 13245, intensity: 4176.0, mobility: 0.827"""	0.410619	0.00165017	0.00531587	AERPLNEQIAEAEADKI	generic|sp_P47867_SCG3_MOUSE__II_3456604	|generic|sp_P47867-2_SCG3_MOUSE__II_3456604|
"""index: 13232, intensity: 3632.0, mobility: 1.100"""	0.409982	0.00165017	0.00534276	QMEEKPVPAAPVPSPVAPAPVPSRRNPPGGKSSLVLG	generic|sp_P97825_JUPI1_MOUSE__II_1124041|
"""index: 4637, intensity: 3664.0, mobility: 0.979"""	0.409786	0.00165017	0.00535102	AVWGDGSPEPSPRE	generic|sp_P01193_COLI_MOUSE|
"""index: 671, intensity: 3028.0, mobility: 0.812"""	0.409765	0.00165017	0.00535193	APVDNRDHNEEMVTR	generic|tr_Q3UZU8_Q3UZU8_MOUSE	|generic|sp_P16014_SCG1_MOUSE	|generic|tr_Q8BP91_Q8BP91_MOUSE	|generic|tr_Q3UZP2_Q3UZP2_MOUSE	|generic|tr_Q9CTW1_Q9CTW1_MOUSE|
"""index: 763, intensity: 3605.0, mobility: 0.924"""	0.409679	0.00165017	0.00535556	SKPKKPLGSSTAAPQRPIATQRTTAAPK	generic|sp_Q61166_MARE1_MOUSE|
"""index: 6037, intensity: 122843.0, mobility: 0.854"""	0.409301	0.00165017	0.00537162	EPPPPEPPRI	generic|sp_Q8BIF0_C99L2_MOUSE	|generic|sp_Q8BIF0-2_C99L2_MOUSE	|generic|tr_I7HJQ8_I7HJQ8_MOUSE	|generic|tr_A2AP74_A2AP74_MOUSE|
"""index: 16263, intensity: 3671.0, mobility: 0.796"""	0.409008	0.00165017	0.00538405	TEAPKMSNADFAKLLLRK	generic|II_934114_TX=10090	|generic|sp_Q9JLI8_SART3_MOUSE__chr5_-1_113743129_113743260_ENSMUST00000197041|
"""index: 17354, intensity: 112539.0, mobility: 1.051"""	0.408597	0.00165017	0.00540162	QSGFSLSGAQIDDNIPRRTTQRIVAPPGGRANITSLG	generic|sp_O08553_DPYL2_MOUSE|
"""index: 3843, intensity: 4681.0, mobility: 0.937"""	0.408221	0.00165017	0.0054177	KTFQPGSWTPEDGKRQSQ	generic|II_3474424_TX=10090	|generic|sp_Q59J78_NDUF2_MOUSE__chr13_-1_108052706_108052855_ENSMUST00000223734	|generic|tr_Q3TLI6_Q3TLI6_MOUSE|
"""index: 2110, intensity: 2556.0, mobility: 0.975"""	0.408019	0.00165017	0.00542633	SPGFSDSTSAAKETA	generic|sp_P14873_MAP1B_MOUSE	|generic|tr_B2RQQ5_B2RQQ5_MOUSE|
"""index: 2134, intensity: 5060.0, mobility: 0.862"""	0.40786	0.00165017	0.00543317	NAPPEPVPPPR	generic|sp_Q0VGU4_VGF_MOUSE|
"""index: 16413, intensity: 4133.0, mobility: 1.027"""	0.407752	0.00165017	0.00543781	FSLSGAQIDDNIPR	generic|sp_O08553_DPYL2_MOUSE|
"""index: 4753, intensity: 4375.0, mobility: 1.083"""	0.407699	0.00165017	0.00544009	AMGAAQGAMNQPQTQYS	generic|sp_Q9JKD3_SCAM5_MOUSE__chr9_-1_57443670_57443780_ENSMUST00000215208__II_3456302|
"""index: 10263, intensity: 2769.0, mobility: 0.790"""	0.407693	0.00165017	0.00544035	LQTAPVPMPDLKNVRSK	generic|tr_A0A0A0MQC7_A0A0A0MQC7_MOUSE	|generic|tr_A2A5Y6_A2A5Y6_MOUSE	|generic|sp_P10637_TAU_MOUSE	|generic|sp_P10637-2_TAU_MOUSE	|generic|sp_P10637-3_TAU_MOUSE	|generic|sp_P10637-4_TAU_MOUSE	|generic|tr_Q3UH19_Q3UH19_MOUSE	|generic|sp_P10637-6_TAU_MOUSE	|generic|tr_Q547J4_Q547J4_MOUSE	|generic|tr_B1AQW2_B1AQW2_MOUSE|
"""index: 6619, intensity: 4672.0, mobility: 1.073"""	0.407554	0.00165017	0.00544635	AMNQPQTQYSATPNY	generic|sp_Q9JKD3_SCAM5_MOUSE__chr9_-1_57443670_57443780_ENSMUST00000215208__II_3456302|
"""index: 14096, intensity: 4661.0, mobility: 0.959"""	0.407343	0.00165017	0.00545546	SMSPSNMEGYSKTQYNQVPSEDFERAPQSPTLAPAK	generic|tr_Q3TV22_Q3TV22_MOUSE__chr16_1_78334866_78334964_ENSMUST00000231251	|generic|sp_P97792_CXAR_MOUSE__chr16_1_78334866_78334964_ENSMUST00000231251	|generic|sp_P97792-2_CXAR_MOUSE__chr16_1_78334866_78334964_ENSMUST00000231251|
"""index: 6850, intensity: 4257.0, mobility: 1.156"""	0.407297	0.00165017	0.00545741	ATPASAQTAAKREIYL	generic|tr_Q2TJI9_Q2TJI9_MOUSE__chr18_-1_38189545_38189796_ENSMUST00000160721__II_1060469	|generic|tr_F7BJK1_F7BJK1_MOUSE__chr18_-1_38189545_38189796_ENSMUST00000160721__II_1060474	|generic|tr_Q2TJI7_Q2TJI7_MOUSE|
"""index: 3415, intensity: 4625.0, mobility: 0.969"""	0.407041	0.00165017	0.00546849	QETEEEPHVRVA	generic|sp_Q8BGK5_S35F1_MOUSE|
"""index: 28538, intensity: 7567.0, mobility: 1.081"""	0.406686	0.00165017	0.00548385	DAFLGSFLYEYSR	generic|sp_ALBU_BOVIN_|
"""index: 18627, intensity: 3342.0, mobility: 1.153"""	0.40659	0.00165017	0.00548803	EAPSNLSVNELLTPQGPR	generic|tr_Q8CAD1_Q8CAD1_MOUSE__chrX_1_20851679_20851816_ENSMUST00000136451__II_836925|
"""index: 17751, intensity: 7238.0, mobility: 0.906"""	0.406296	0.00165017	0.00550081	HQNPAGPVAIAPELESKESVL	generic|tr_Q5SSP3_Q5SSP3_MOUSE	|generic|tr_Q3US35_Q3US35_MOUSE	|generic|tr_Q9ESU8_Q9ESU8_MOUSE	|generic|tr_Q8BXT5_Q8BXT5_MOUSE	|generic|sp_O35874_SATT_MOUSE|
"""index: 21631, intensity: 3442.0, mobility: 1.046"""	0.406242	0.00165017	0.00550314	TKSADNSLENPFSKGFSSSNPSVVSQPASSDPHRSPFGNPFA	generic|tr_F6TQN9_F6TQN9_MOUSE__II_1092237	|generic|tr_E9QL31_E9QL31_MOUSE__II_1092237	|generic|sp_P98078_DAB2_MOUSE	|generic|sp_P98078-2_DAB2_MOUSE	|generic|sp_P98078-3_DAB2_MOUSE	|generic|tr_Q3TRE6_Q3TRE6_MOUSE	|generic|tr_Q3TRI2_Q3TRI2_MOUSE	|generic|tr_Q3TMQ2_Q3TMQ2_MOUSE	|generic|tr_E9PX84_E9PX84_MOUSE	|generic|tr_A0A0R4J104_A0A0R4J104_MOUSE|
"""index: 3113, intensity: 3751.0, mobility: 0.829"""	0.406092	0.00165017	0.00550969	AAGFNSTGLPHSHSTTRV	generic|tr_A0A5S9EES2_A0A5S9EES2_MOUSE	|generic|tr_A2AGI2_A2AGI2_MOUSE	|generic|tr_B2RWZ9_B2RWZ9_MOUSE	|generic|tr_Q69ZI4_Q69ZI4_MOUSE	|generic|tr_A0A5S9EER5_A0A5S9EER5_MOUSE	|generic|tr_A2AGI3_A2AGI3_MOUSE	|generic|sp_Q8BYM5_NLGN3_MOUSE|
"""index: 2068, intensity: 5040.0, mobility: 1.002"""	0.405889	0.00165017	0.00551853	TLPTKETIEQEK	generic|tr_A6H6H4_A6H6H4_MOUSE|
"""index: 25302, intensity: 2930.0, mobility: 1.255"""	0.405703	0.00165017	0.00552668	GTGAQQSTPGVFMGPTNIPFTS	generic|tr_D3YVX4_D3YVX4_MOUSE__chr1_-1_23849295_23849438_ENSMUST00000133398__II_1043053	|generic|sp_Q91VZ6_SMAP1_MOUSE__chr1_-1_23849295_23849438_ENSMUST00000133398__II_1043053|
"""index: 13940, intensity: 13710.0, mobility: 0.827"""	0.405467	0.00165017	0.005537	RMGAVPVMIPAQSKDGSIV	generic|sp_P97792_CXAR_MOUSE__chr16_1_78334866_78334964_ENSMUST00000231251|
"""index: 19580, intensity: 12004.0, mobility: 1.264"""	0.404993	0.00165017	0.00555781	MPAFKPGEQVLLSNSNLQDA	generic|sp_Q8WTY4_CPIN1_MOUSE__chr8_-1_94823097_94823201_ENSMUST00000162357__II_861190	|generic|tr_F7BWP1_F7BWP1_MOUSE__chr8_-1_94823097_94823201_ENSMUST00000162357__II_3505169	|generic|II_861183_TX=10090|
"""index: 7786, intensity: 12289.0, mobility: 1.110"""	0.404934	0.00165017	0.00556039	AEEEAVWGDGSPEPSPRE	generic|sp_P01193_COLI_MOUSE|
"""index: 18080, intensity: 6431.0, mobility: 1.146"""	0.404868	0.00165017	0.0055633	IVQEMPPQSPANIYYKV	generic|sp_P52800_EFNB2_MOUSE__chr8_-1_8660480_8660584_ENSMUST00000209169__II_867982	|generic|tr_Q544L9_Q544L9_MOUSE|
"""index: 26404, intensity: 7111.0, mobility: 1.027"""	0.404104	0.00165017	0.00559701	TLADEVSASLAKQGL	generic|II_1128081_TX=10090	|generic|II_1128079_TX=10090	|generic|tr_A0A0A0MQC7_A0A0A0MQC7_MOUSE	|generic|tr_A2A5Y6_A2A5Y6_MOUSE	|generic|sp_P10637_TAU_MOUSE	|generic|sp_P10637-2_TAU_MOUSE	|generic|sp_P10637-4_TAU_MOUSE	|generic|tr_Q3UH19_Q3UH19_MOUSE	|generic|sp_P10637-6_TAU_MOUSE	|generic|tr_Q8C5K4_Q8C5K4_MOUSE	|generic|tr_Q547J4_Q547J4_MOUSE	|generic|tr_B1AQW2_B1AQW2_MOUSE	|generic|sp_TAU_HUMAN_|
"""index: 3832, intensity: 4025.0, mobility: 0.821"""	0.403384	0.00165017	0.00562898	TEDKGEFLSEGGGVR	generic|sp_E9PV24_FIBA_MOUSE	|generic|sp_E9PV24-2_FIBA_MOUSE|
"""index: 22028, intensity: 6492.0, mobility: 1.059"""	0.403357	0.00165017	0.00563015	LYQEPVLGPVRGPF	generic|sp_CASB_BOVIN_|
"""index: 20795, intensity: 4182.0, mobility: 0.992"""	0.403325	0.00165017	0.00563161	LSLETPVFPGNGDEQPLTENPR	generic|tr_A0A1W2P7R2_A0A1W2P7R2_MOUSE	|generic|sp_P01193_COLI_MOUSE|
"""index: 6511, intensity: 4435.0, mobility: 1.105"""	0.402909	0.00165017	0.00565015	AKAPAPAAPAAAEPQAEAPAAAASSEQSVAVKE	generic|sp_Q91XV3_BASP1_MOUSE|
"""index: 21807, intensity: 2602.0, mobility: 1.141"""	0.402507	0.00165017	0.00566817	NGYENPTYKFFEQMQN	generic|tr_Q3TXI9_Q3TXI9_MOUSE__chr16_-1_84955331_84955420_ENSMUST00000227737__II_3496014	|generic|tr_Q8BPV5_Q8BPV5_MOUSE__chr16_-1_84955331_84955420_ENSMUST00000227737__II_3496014	|generic|tr_Q8BPC7_Q8BPC7_MOUSE__chr16_-1_84955331_84955420_ENSMUST00000227737__II_3496014	|generic|sp_P12023_A4_MOUSE__chr16_-1_84955331_84955420_ENSMUST00000227737__II_3496014	|generic|sp_P12023-3_A4_MOUSE__chr16_-1_84955331_84955420_ENSMUST00000227737__II_3496014	|generic|tr_Q3TWF3_Q3TWF3_MOUSE__chr16_-1_84955331_84955420_ENSMUST00000227737__II_3496014	|generic|tr_Q6GR78_Q6GR78_MOUSE__chr16_-1_84955331_84955420_ENSMUST00000227737__II_3496014	|generic|tr_A0A2I3BQZ9_A0A2I3BQZ9_MOUSE__chr16_-1_84955331_84955420_ENSMUST00000227737__II_3496014	|generic|tr_Q53ZT3_Q53ZT3_MOUSE__chr16_-1_84955331_84955420_ENSMUST00000227737__II_3496014	|generic|tr_A0A2I3BPT1_A0A2I3BPT1_MOUSE__chr16_-1_84955331_84955420_ENSMUST00000227737__II_3496014|
"""index: 3676, intensity: 3374.0, mobility: 1.164"""	0.402437	0.00165017	0.00567129	AEPSTPSGPESGPTPASAEQNE	generic|sp_P28667_MRP_MOUSE|
"""index: 19299, intensity: 17194.0, mobility: 1.037"""	0.40193	0.00165017	0.00569409	AAPMIGYPMPTGYSQ	generic|tr_Q921Y3_Q921Y3_MOUSE__chr11_-1_106781850_106782137_ENSMUST00000133426__II_1125049	|generic|tr_Q9CSD9_Q9CSD9_MOUSE__chr11_-1_106783954_106783992_ENSMUST00000133426__II_1125049	|generic|tr_Q3V0Z8_Q3V0Z8_MOUSE__chr11_-1_106784876_106784983_ENSMUST00000133426__II_1125049	|generic|tr_A1L333_A1L333_MOUSE__chr11_-1_106784876_106784983_ENSMUST00000133426__II_1125049	|generic|tr_Q3UXW3_Q3UXW3_MOUSE__chr11_-1_106784876_106784983_ENSMUST00000133426__II_1125049	|generic|tr_Q5U222_Q5U222_MOUSE__chr11_-1_106784876_106784983_ENSMUST00000133426__II_1125049	|generic|tr_Q8BTS0_Q8BTS0_MOUSE__chr11_-1_106784876_106784983_ENSMUST00000133426__II_1125049	|generic|sp_Q61656_DDX5_MOUSE__chr11_-1_106784876_106784983_ENSMUST00000133426|
"""index: 23794, intensity: 8490.0, mobility: 0.942"""	0.401392	0.00165017	0.00571837	YGGFMTSEKSQTPLVTLFKNAIIKNAHKKGQ	generic|sp_P01193_COLI_MOUSE|
"""index: 620, intensity: 2800.0, mobility: 0.880"""	0.401262	0.00165017	0.00572422	SANSNPAMAPRE	generic|tr_Q545V6_Q545V6_MOUSE|
"""index: 492, intensity: 2729.0, mobility: 0.960"""	0.401252	0.00165017	0.00572469	ITTNAAEPQKAEN	generic|sp_Q9D164_FXYD6_MOUSE__chr9_1_45389993_45392704_ENSMUST00000085939	|generic|sp_Q9D164-2_FXYD6_MOUSE|
"""index: 15873, intensity: 3573.0, mobility: 1.126"""	0.400516	0.00165017	0.00575811	VARTLPVAQAYQDNLY	generic|tr_F6VP19_F6VP19_MOUSE__chr11_1_105923483_105923716_ENSMUST00000089485__II_1127893	|generic|sp_A2A690_TANC2_MOUSE__chr11_1_105923483_105923716_ENSMUST00000089485__II_1127893	|generic|sp_A2A690-2_TANC2_MOUSE__chr11_1_105923483_105923716_ENSMUST00000089485__II_1127893|
"""index: 19856, intensity: 18530.0, mobility: 1.010"""	0.400275	0.00165017	0.00576907	YQEPVLGPVRGPF	generic|sp_CASB_BOVIN_|
"""index: 19766, intensity: 3785.0, mobility: 1.143"""	0.400231	0.00165017	0.00577112	SGPVPGTAINGTLPLSHM	generic|tr_Q3V2B6_Q3V2B6_MOUSE	|generic|tr_Q60I23_Q60I23_MOUSE	|generic|tr_Q3UES8_Q3UES8_MOUSE|
"""index: 17950, intensity: 3910.0, mobility: 0.944"""	0.400209	0.00165017	0.0057721	SEKSQTPLVTLFKNAIIKNAHKKGQ	generic|sp_P01193_COLI_MOUSE|
"""index: 28756, intensity: 2763.0, mobility: 1.385"""	0.399871	0.00165017	0.00578756	APATSILEYPIEPSGVLGMAFPTKG	generic|sp_Q9QYS9-4_QKI_MOUSE|
"""index: 3546, intensity: 70454.0, mobility: 0.814"""	0.399099	0.00165017	0.005823	TLPTKETIEQEKRSEIS	generic|tr_A6H6H4_A6H6H4_MOUSE|
"""index: 13382, intensity: 11089.0, mobility: 1.088"""	0.399007	0.00165017	0.00582722	QMEEKPVPAAPVPSPVAPAPVPSRRNPPGGKSSLVLG	generic|sp_P97825_JUPI1_MOUSE__II_1124041|
"""index: 1475, intensity: 3065.0, mobility: 0.969"""	0.398906	0.00165017	0.00583189	AQEQVQPKPLES	generic|tr_Q9DBN0_Q9DBN0_MOUSE	|generic|sp_P06728_APOA4_MOUSE|
"""index: 14645, intensity: 4471.0, mobility: 1.087"""	0.398725	0.00165017	0.00584026	GASQAGMTGYGMPRQIM	generic|tr_Q9D6K2_Q9D6K2_MOUSE	|generic|sp_Q9R1Q8_TAGL3_MOUSE|
"""index: 2069, intensity: 2688.0, mobility: 0.953"""	0.398589	0.00165017	0.00584654	SLSGTQVDEGVRS	generic|tr_Q3TAS8_Q3TAS8_MOUSE__chr18_-1_43324332_43324412_ENSMUST00000237707	|generic|tr_E9PWE8_E9PWE8_MOUSE__chr18_-1_43324332_43324412_ENSMUST00000237707	|generic|sp_Q62188_DPYL3_MOUSE__chr18_-1_43324332_43324412_ENSMUST00000237707	|generic|tr_Q3TT92_Q3TT92_MOUSE__chr18_-1_43324332_43324412_ENSMUST00000237707|
"""index: 26881, intensity: 5010.0, mobility: 0.991"""	0.398542	0.00165017	0.00584869	AKLQSSPDYLQVLEEQTALNKI	generic|tr_Q8BL04_Q8BL04_MOUSE	|generic|sp_Q810B8_SLIK4_MOUSE|
"""index: 8601, intensity: 2743.0, mobility: 0.778"""	0.398497	0.00165017	0.00585079	GNMINLETKNTRL	generic|tr_E9PYQ9_E9PYQ9_MOUSE__chr16_-1_36754438_36754539_ENSMUST00000165380__II_1076067	|generic|sp_Q9ES07_S15A2_MOUSE__chr16_-1_36754438_36754539_ENSMUST00000165380__II_1076067	|generic|tr_Q9JM03_Q9JM03_MOUSE__chr16_-1_36754438_36754539_ENSMUST00000165380__II_1076067	|generic|tr_E9QMN8_E9QMN8_MOUSE__chr16_-1_36754438_36754539_ENSMUST00000165380__II_1076067|
"""index: 17963, intensity: 8789.0, mobility: 0.952"""	0.397817	0.00165017	0.00588235	LPGPLQDMFKK	generic|sp_P63040_CPLX1_MOUSE	|generic|sp_P84086_CPLX2_MOUSE|
"""index: 7957, intensity: 5322.0, mobility: 0.891"""	0.397547	0.00165017	0.00589493	HQPGGGKVQIVYKPVDLSKVTSK	generic|sp_P10637-3_TAU_MOUSE	|generic|sp_P10637-4_TAU_MOUSE|
"""index: 3246, intensity: 2775.0, mobility: 0.800"""	0.397424	0.00165017	0.00590064	TLPTKETIEQEKRSEIS	generic|tr_A6H6H4_A6H6H4_MOUSE|
"""index: 17628, intensity: 8575.0, mobility: 0.920"""	0.397175	0.00165017	0.00591228	QEPVLGPVRGPF	generic|sp_CASB_BOVIN_|
"""index: 1998, intensity: 3316.0, mobility: 0.816"""	0.397136	0.00165017	0.00591412	APPEPVPPPR	generic|sp_Q0VGU4_VGF_MOUSE|
"""index: 1367, intensity: 2549.0, mobility: 1.044"""	0.397078	0.00165017	0.00591683	EEPQVTYSKQETQS	generic|sp_Q8BIF0_C99L2_MOUSE	|generic|sp_Q8BIF0-2_C99L2_MOUSE	|generic|tr_I7HJQ8_I7HJQ8_MOUSE	|generic|tr_A2AP74_A2AP74_MOUSE|
"""index: 18825, intensity: 5212.0, mobility: 1.040"""	0.397044	0.00165017	0.0059184	APMIGYPMPTGYSQ	generic|tr_Q921Y3_Q921Y3_MOUSE__chr11_-1_106781850_106782137_ENSMUST00000133426__II_1125049	|generic|tr_Q9CSD9_Q9CSD9_MOUSE__chr11_-1_106783954_106783992_ENSMUST00000133426__II_1125049	|generic|tr_Q3V0Z8_Q3V0Z8_MOUSE__chr11_-1_106784876_106784983_ENSMUST00000133426__II_1125049	|generic|tr_A1L333_A1L333_MOUSE__chr11_-1_106784876_106784983_ENSMUST00000133426__II_1125049	|generic|tr_Q3UXW3_Q3UXW3_MOUSE__chr11_-1_106784876_106784983_ENSMUST00000133426__II_1125049	|generic|tr_Q5U222_Q5U222_MOUSE__chr11_-1_106784876_106784983_ENSMUST00000133426__II_1125049	|generic|tr_Q8BTS0_Q8BTS0_MOUSE__chr11_-1_106784876_106784983_ENSMUST00000133426__II_1125049	|generic|sp_Q61656_DDX5_MOUSE__chr11_-1_106784876_106784983_ENSMUST00000133426|
"""index: 1495, intensity: 2724.0, mobility: 1.088"""	0.396936	0.00165017	0.00592348	QDNEPEKPVADSETKM	generic|tr_Q543U3_Q543U3_MOUSE__chr15_-1_8636132_8636311_ENSMUST00000125997__II_1092018	|generic|tr_Q8C3T7_Q8C3T7_MOUSE__chr15_-1_8636132_8636311_ENSMUST00000125997	|generic|tr_Q8C7W8_Q8C7W8_MOUSE__chr15_-1_8636132_8636311_ENSMUST00000125997|
"""index: 13492, intensity: 2710.0, mobility: 0.862"""	0.396822	0.00165017	0.00592883	FSLGFDEPAEQPVRKN	generic|sp_P97825_JUPI1_MOUSE__II_1124041	|generic|II_1124038_TX=10090|
"""index: 14131, intensity: 5051.0, mobility: 0.922"""	0.396698	0.00165017	0.00593461	AAEFGGAAGEVEAPGETFAQRKIHLQIARQR	generic|tr_A0A3B2WBC6_A0A3B2WBC6_MOUSE|
"""index: 19269, intensity: 9672.0, mobility: 0.866"""	0.396059	0.00165017	0.00596468	KLPNDLLDLQQPTFHPSVH	generic|tr_A0A140LHQ8_A0A140LHQ8_MOUSE__II_885340	|generic|tr_A0A1L1SUR7_A0A1L1SUR7_MOUSE__II_3498699	|generic|tr_Q570Z8_Q570Z8_MOUSE__chr5_1_121425971_121426000_ENSMUST00000042163	|generic|tr_Q3TD51_Q3TD51_MOUSE	|generic|sp_Q7M6Y3_PICAL_MOUSE	|generic|sp_Q7M6Y3-3_PICAL_MOUSE	|generic|sp_Q7M6Y3-4_PICAL_MOUSE	|generic|sp_Q7M6Y3-5_PICAL_MOUSE	|generic|sp_Q7M6Y3-6_PICAL_MOUSE|
"""index: 7497, intensity: 5272.0, mobility: 0.919"""	0.395845	0.00165017	0.0059748	FSLSGSQIDDHVPKRASA	generic|sp_Q9EQF6_DPYL5_MOUSE__chr5_1_30791522_30791638_ENSMUST00000198503__II_944569|
"""index: 13426, intensity: 19680.0, mobility: 1.003"""	0.395764	0.00165017	0.00597861	AQMEEKPVPAAPVPSPVAPAPVPSRRNPPGGKSSLVLG	generic|sp_P97825_JUPI1_MOUSE__II_1124041|
"""index: 7439, intensity: 5371.0, mobility: 0.927"""	0.395626	0.00165017	0.00598513	ANPNSAIFGGARP	generic|tr_Q80U88_Q80U88_MOUSE__chr5_-1_134625358_134625459_ENSMUST00000202289__II_929730	|generic|tr_Q3V244_Q3V244_MOUSE__chr5_-1_134625358_134625459_ENSMUST00000202289__II_929730	|generic|tr_Q3TG58_Q3TG58_MOUSE__chr5_-1_134625358_134625459_ENSMUST00000202289__II_929730	|generic|tr_Q564E5_Q564E5_MOUSE__chr5_-1_134625358_134625459_ENSMUST00000202289__II_929730|
"""index: 2843, intensity: 4970.0, mobility: 0.809"""	0.395114	0.00165017	0.00600943	QDDPSAPHKIQDPLK	generic|sp_Q71M36_CSPG5_MOUSE__chr9_1_110262108_110262221_ENSMUST00000197850__II_842345	|generic|II_842338_TX=10090|
"""index: 1451, intensity: 3297.0, mobility: 0.875"""	0.395089	0.00165017	0.00601064	AGSSASKEAYI	generic|sp_P31648_SC6A1_MOUSE__chr6_1_114301971_114302195_ENSMUST00000204074__II_909049	|generic|tr_Q6PCX2_Q6PCX2_MOUSE__chr6_1_114301971_114302195_ENSMUST00000204074__II_909049	|generic|tr_A0A0N4SVF5_A0A0N4SVF5_MOUSE__chr6_1_114315341_114315409_ENSMUST00000204540__II_909026|
"""index: 975, intensity: 3274.0, mobility: 0.862"""	0.394909	0.00165017	0.00601916	SPQLEDEAKE	generic|tr_Q3UXY8_Q3UXY8_MOUSE	|generic|sp_P22005_PENK_MOUSE|
"""index: 27522, intensity: 16138.0, mobility: 0.815"""	0.39469	0.00165017	0.00602959	GRTLSDYNIQKESTLHLVLRLRGG	generic|tr_B0LAC2_B0LAC2_MOUSE__IP_825414	|generic|tr_E9Q5F6_E9Q5F6_MOUSE__II_647476	|generic|tr_E9Q5F6_E9Q5F6_MOUSE__II_647476	|generic|tr_Q922Z8_Q922Z8_MOUSE__II_647476	|generic|tr_Q922Z8_Q922Z8_MOUSE__II_647476	|generic|tr_Q922Z8_Q922Z8_MOUSE__II_647476	|generic|tr_Q922Z8_Q922Z8_MOUSE__II_647476	|generic|tr_Q922Z8_Q922Z8_MOUSE__II_647476	|generic|tr_Q922Z8_Q922Z8_MOUSE__II_647476	|generic|tr_Q922Z8_Q922Z8_MOUSE__II_647476	|generic|tr_Q3TH47_Q3TH47_MOUSE__II_647476	|generic|tr_Q3TH47_Q3TH47_MOUSE__II_647476	|generic|tr_Q3TH47_Q3TH47_MOUSE__II_647476	|generic|tr_Q8VC46_Q8VC46_MOUSE__II_647476	|generic|tr_Q8VC46_Q8VC46_MOUSE__II_647476	|generic|tr_Q8VC46_Q8VC46_MOUSE__II_647476	|generic|tr_Q8VC46_Q8VC46_MOUSE__II_647476	|generic|tr_Q8VC46_Q8VC46_MOUSE__II_647476	|generic|tr_Q8VC46_Q8VC46_MOUSE__II_647476	|generic|tr_Q8VC46_Q8VC46_MOUSE__II_647476	|generic|tr_Q8VC46_Q8VC46_MOUSE__II_647476	|generic|tr_Q922B0_Q922B0_MOUSE__II_647476	|generic|tr_Q922B0_Q922B0_MOUSE__II_647476	|generic|tr_Q5SX22_Q5SX22_MOUSE__II_647476	|generic|tr_Q5SX22_Q5SX22_MOUSE__II_647476	|generic|tr_Q5SX22_Q5SX22_MOUSE__II_647476	|generic|tr_Q8R0Z9_Q8R0Z9_MOUSE__II_647476	|generic|tr_Q8R0Z9_Q8R0Z9_MOUSE__II_647476	|generic|tr_Q8R0Z9_Q8R0Z9_MOUSE__II_647476	|generic|tr_Q8R0Z9_Q8R0Z9_MOUSE__II_647476	|generic|sp_P0CG50_UBC_MOUSE__II_647476	|generic|sp_P0CG50_UBC_MOUSE__II_647476	|generic|sp_P0CG50_UBC_MOUSE__II_647476	|generic|sp_P0CG50_UBC_MOUSE__II_647476	|generic|sp_P0CG50_UBC_MOUSE__II_647476	|generic|sp_P0CG50_UBC_MOUSE__II_647476	|generic|sp_P0CG50_UBC_MOUSE__II_647476	|generic|sp_P0CG50_UBC_MOUSE__II_647476	|generic|sp_P0CG50_UBC_MOUSE__II_647476	|generic|tr_Q78XY9_Q78XY9_MOUSE__II_647476	|generic|tr_Q78XY9_Q78XY9_MOUSE__II_647476	|generic|tr_Q78XY9_Q78XY9_MOUSE__II_647476	|generic|tr_Q78XY9_Q78XY9_MOUSE__II_647476	|generic|tr_A5JUZ1_A5JUZ1_MOUSE__II_647476	|generic|sp_P62984_RL40_MOUSE__II_866586	|generic|tr_E9QNP0_E9QNP0_MOUSE__II_866571	|generic|tr_E9Q4P0_E9Q4P0_MOUSE__II_866571	|generic|tr_A0A0A6YW67_A0A0A6YW67_MOUSE__II_647476	|generic|tr_E9Q9J0_E9Q9J0_MOUSE__II_647476	|generic|tr_Q642L7_Q642L7_MOUSE__II_647476	|generic|IP_899761_TX=10090	|generic|sp_RS27A_HUMAN_|
"""index: 14364, intensity: 4657.0, mobility: 0.919"""	0.394481	0.00165017	0.00603958	QQNPEFVEQIRSQVVR	generic|sp_Q8BJU0_SGTA_MOUSE__chr10_-1_81049249_81049338_ENSMUST00000219126__II_3468303	|generic|sp_Q8BJU0-2_SGTA_MOUSE__chr10_-1_81049249_81049338_ENSMUST00000219126__II_3468303|
"""index: 3560, intensity: 7017.0, mobility: 0.838"""	0.394377	0.00165017	0.00604455	TLPTKETIEQEKRSEIS	generic|tr_A6H6H4_A6H6H4_MOUSE|
"""index: 1664, intensity: 2727.0, mobility: 1.124"""	0.393525	0.00165017	0.00608541	TLPTKETIEQEKRSE	generic|tr_A6H6H4_A6H6H4_MOUSE|
"""index: 63, intensity: 2703.0, mobility: 0.967"""	0.392863	0.00165017	0.00611737	HLVDEPQNLIK	generic|sp_ALBU_BOVIN_|
"""index: 14118, intensity: 5568.0, mobility: 0.968"""	0.391944	0.00165017	0.00616196	HPEYAVSVLLR	generic|sp_ALBU_BOVIN_|
"""index: 26808, intensity: 3509.0, mobility: 1.132"""	0.391214	0.00165017	0.00619765	LLYQEPVLGPVRGPFP	generic|sp_CASB_BOVIN_|
"""index: 1304, intensity: 2717.0, mobility: 0.800"""	0.391048	0.00165017	0.00620578	QETEEEPHVRVA	generic|sp_Q8BGK5_S35F1_MOUSE|
"""index: 20152, intensity: 6440.0, mobility: 0.990"""	0.390658	0.00165017	0.00622495	YQEPVLGPVRGPF	generic|sp_CASB_BOVIN_|
"""index: 29875, intensity: 2596.0, mobility: 1.044"""	0.390553	0.00165017	0.00623012	TLADEVSASLAKQGL	generic|II_1128081_TX=10090	|generic|II_1128079_TX=10090	|generic|tr_A0A0A0MQC7_A0A0A0MQC7_MOUSE	|generic|tr_A2A5Y6_A2A5Y6_MOUSE	|generic|sp_P10637_TAU_MOUSE	|generic|sp_P10637-2_TAU_MOUSE	|generic|sp_P10637-4_TAU_MOUSE	|generic|tr_Q3UH19_Q3UH19_MOUSE	|generic|sp_P10637-6_TAU_MOUSE	|generic|tr_Q8C5K4_Q8C5K4_MOUSE	|generic|tr_Q547J4_Q547J4_MOUSE	|generic|tr_B1AQW2_B1AQW2_MOUSE	|generic|sp_TAU_HUMAN_|
"""index: 21739, intensity: 4487.0, mobility: 1.104"""	0.390476	0.00165017	0.00623392	YENPTYKFFEQMQN	generic|tr_Q3TXI9_Q3TXI9_MOUSE__chr16_-1_84955331_84955420_ENSMUST00000227737__II_3496014	|generic|tr_Q8BPV5_Q8BPV5_MOUSE__chr16_-1_84955331_84955420_ENSMUST00000227737__II_3496014	|generic|tr_Q8BPC7_Q8BPC7_MOUSE__chr16_-1_84955331_84955420_ENSMUST00000227737__II_3496014	|generic|sp_P12023_A4_MOUSE__chr16_-1_84955331_84955420_ENSMUST00000227737__II_3496014	|generic|sp_P12023-3_A4_MOUSE__chr16_-1_84955331_84955420_ENSMUST00000227737__II_3496014	|generic|tr_Q3TWF3_Q3TWF3_MOUSE__chr16_-1_84955331_84955420_ENSMUST00000227737__II_3496014	|generic|tr_Q6GR78_Q6GR78_MOUSE__chr16_-1_84955331_84955420_ENSMUST00000227737__II_3496014	|generic|tr_A0A2I3BQZ9_A0A2I3BQZ9_MOUSE__chr16_-1_84955331_84955420_ENSMUST00000227737__II_3496014	|generic|tr_Q53ZT3_Q53ZT3_MOUSE__chr16_-1_84955331_84955420_ENSMUST00000227737__II_3496014	|generic|tr_A0A2I3BPT1_A0A2I3BPT1_MOUSE__chr16_-1_84955331_84955420_ENSMUST00000227737__II_3496014|
"""index: 18702, intensity: 2793.0, mobility: 1.181"""	0.389192	0.00165017	0.00629755	AIPQPDLTKLHQLAMQ	generic|tr_Q3TF69_Q3TF69_MOUSE__II_3495156	|generic|tr_A0A2R8W6U6_A0A2R8W6U6_MOUSE__chr15_1_102490634_102490807_ENSMUST00000230631__II_772974	|generic|tr_A0A2R8VHP9_A0A2R8VHP9_MOUSE__chr15_1_102490634_102490807_ENSMUST00000230631__II_772974	|generic|sp_Q61990_PCBP2_MOUSE__chr15_1_102490634_102490807_ENSMUST00000230631__II_772974	|generic|sp_Q61990-2_PCBP2_MOUSE__chr15_1_102490634_102490807_ENSMUST00000230631__II_772974	|generic|sp_Q61990-3_PCBP2_MOUSE__chr15_1_102490634_102490807_ENSMUST00000230631__II_772974	|generic|tr_A0A2R8VI92_A0A2R8VI92_MOUSE__chr15_1_102490634_102490807_ENSMUST00000230631__II_772974	|generic|tr_B2M1R7_B2M1R7_MOUSE__chr15_1_102490634_102490807_ENSMUST00000230631__II_772974	|generic|tr_Q3TT81_Q3TT81_MOUSE__chr15_1_102490634_102490807_ENSMUST00000230631__II_772974	|generic|tr_A0A2R8W6H3_A0A2R8W6H3_MOUSE__chr15_1_102490634_102490807_ENSMUST00000230631__II_772974	|generic|tr_A0A2R8VKF0_A0A2R8VKF0_MOUSE	|generic|tr_A0A2R8VHZ0_A0A2R8VHZ0_MOUSE	|generic|tr_A0A2R8VJY1_A0A2R8VJY1_MOUSE	|generic|tr_A0A2R8VI73_A0A2R8VI73_MOUSE	|generic|tr_A0A2R8VI12_A0A2R8VI12_MOUSE	|generic|tr_A0A2R8VHY9_A0A2R8VHY9_MOUSE	|generic|tr_A0A2R8VHL8_A0A2R8VHL8_MOUSE|
"""index: 11689, intensity: 4571.0, mobility: 0.853"""	0.389155	0.00165017	0.00629939	SKMAEEKLILKMEQIKENR	generic|tr_Q9CZ46_Q9CZ46_MOUSE__IP_987562	|generic|tr_Q545S4_Q545S4_MOUSE|
"""index: 28238, intensity: 5034.0, mobility: 0.821"""	0.389113	0.00165017	0.00630146	TLAEDVTAALAKQGL	generic|sp_P20357_MTAP2_MOUSE__chr1_1_66438885_66439007_ENSMUST00000172486	|generic|tr_Q80ZL4_Q80ZL4_MOUSE__chr1_1_66438885_66439007_ENSMUST00000172486	|generic|tr_Q3TLQ0_Q3TLQ0_MOUSE__chr1_1_66438885_66439007_ENSMUST00000172486	|generic|tr_Q80X35_Q80X35_MOUSE__chr1_1_66438885_66439007_ENSMUST00000172486	|generic|tr_B2KGT5_B2KGT5_MOUSE__chr1_1_66438885_66439007_ENSMUST00000172486	|generic|tr_A0A668KLC6_A0A668KLC6_MOUSE__chr1_1_66438885_66439007_ENSMUST00000172486|
"""index: 2174, intensity: 5508.0, mobility: 0.904"""	0.388864	0.00165017	0.00631388	KTETQEKNPLPSKETIEQEKQAG	generic|sp_P20065_TYB4_MOUSE__chrX_-1_167207501_167208325_ENSMUST00000112175	|generic|tr_Q6ZWX2_Q6ZWX2_MOUSE__chrX_-1_167207501_167208325_ENSMUST00000112175|
"""index: 11485, intensity: 3178.0, mobility: 0.757"""	0.388751	0.00165017	0.00631955	SGDKVLALAGFDVEKAKK	generic|sp_Q8K3C3_LZIC_MOUSE|
"""index: 16465, intensity: 4444.0, mobility: 0.858"""	0.388245	0.00165017	0.00634486	RMGAVPVMIPAQSKDGSIV	generic|sp_P97792_CXAR_MOUSE__chr16_1_78334866_78334964_ENSMUST00000231251|
"""index: 14586, intensity: 4559.0, mobility: 1.092"""	0.388196	0.00165017	0.00634733	GASQAGMTGYGMPRQIM	generic|tr_Q9D6K2_Q9D6K2_MOUSE	|generic|sp_Q9R1Q8_TAGL3_MOUSE|
"""index: 28602, intensity: 8047.0, mobility: 0.967"""	0.388109	0.00165017	0.00635171	PLADLNIKDFL	generic|tr_Q8CHE0_Q8CHE0_MOUSE__II_846019	|generic|tr_E9QLK9_E9QLK9_MOUSE	|generic|tr_E9Q9A3_E9Q9A3_MOUSE	|generic|tr_E9QQ05_E9QQ05_MOUSE	|generic|tr_Q7TT20_Q7TT20_MOUSE	|generic|sp_Q61548_AP180_MOUSE	|generic|sp_Q61548-2_AP180_MOUSE	|generic|sp_Q61548-3_AP180_MOUSE	|generic|tr_Q3UI39_Q3UI39_MOUSE	|generic|tr_A0A5F8MPL3_A0A5F8MPL3_MOUSE|
"""index: 4391, intensity: 5263.0, mobility: 0.837"""	0.38802	0.00165017	0.00635619	GVASVAEKTKEQASHLG	generic|sp_Q91ZZ3_SYUB_MOUSE|
"""index: 17462, intensity: 3952.0, mobility: 0.997"""	0.387898	0.00165017	0.00636231	SKQQLSAEELDAQLDAYNARMDTS	generic|sp_O08583_THOC4_MOUSE__II_1125641	|generic|sp_O08583-2_THOC4_MOUSE__II_1125641	|generic|sp_Q9JJW6-2_ALRF2_MOUSE|
"""index: 2543, intensity: 2594.0, mobility: 1.037"""	0.387818	0.00165017	0.00636632	APVISAEKAYHEQ	generic|tr_Q99KA2_Q99KA2_MOUSE__IP_3506393	|generic|tr_A0A0A0MQA5_A0A0A0MQA5_MOUSE__chr1_-1_75215622_75215885_ENSMUST00000188593__IP_3506393	|generic|sp_P05213_TBA1B_MOUSE__IP_3506392	|generic|tr_Q52L87_Q52L87_MOUSE__IP_3506392	|generic|sp_P68368_TBA4A_MOUSE__chr1_-1_75215622_75215885_ENSMUST00000188593__IP_3506393	|generic|tr_Q3TIZ0_Q3TIZ0_MOUSE__IP_3506393	|generic|sp_P68369_TBA1A_MOUSE__IP_3506392	|generic|IP_988840_TX=10090	|generic|IP_1052575_TX=10090	|generic|IP_3456589_TX=10090	|generic|IP_3502747_TX=10090	|generic|tr_Q9D9Y2_Q9D9Y2_MOUSE	|generic|sp_P05214_TBA3_MOUSE|
"""index: 18240, intensity: 6629.0, mobility: 1.008"""	0.387712	0.00165017	0.00637166	ASAPLVETSTPLRL	generic|sp_Q9QXV0_PCS1N_MOUSE|
"""index: 21950, intensity: 3593.0, mobility: 1.034"""	0.387436	0.00165017	0.00638558	VIGLQMGTNRGASQAGMTGYGMPRQIL	generic|sp_Q9WVA4_TAGL2_MOUSE|
"""index: 4158, intensity: 6325.0, mobility: 0.906"""	0.387224	0.00165017	0.0063963	QPPPPPYYPPEDKKTQ	generic|tr_Q3TRG5_Q3TRG5_MOUSE__II_1123726	|generic|sp_P97765_WBP2_MOUSE__II_1123728	|generic|sp_P97765-2_WBP2_MOUSE__II_1123726	|generic|chr11_-1_116079543_116079920_ENSMUST00000074628|
"""index: 8338, intensity: 28414.0, mobility: 0.940"""	0.387066	0.00165017	0.00640433	SVNELLTPQGPR	generic|tr_Q8CAD1_Q8CAD1_MOUSE__chrX_1_20851679_20851816_ENSMUST00000136451__II_836925|
"""index: 5304, intensity: 4340.0, mobility: 0.980"""	0.386904	0.00165017	0.00641251	AVWGDGSPEPSPRE	generic|sp_P01193_COLI_MOUSE|
"""index: 22534, intensity: 4542.0, mobility: 0.880"""	0.386558	0.00165017	0.00643006	LPGPLQDMFK	generic|sp_P63040_CPLX1_MOUSE	|generic|sp_P84086_CPLX2_MOUSE|
"""index: 2115, intensity: 3376.0, mobility: 0.857"""	0.386379	0.00165017	0.00643919	KNPLPSKETIEQEKQAGES	generic|sp_P20065_TYB4_MOUSE__chrX_-1_167207501_167208325_ENSMUST00000112175	|generic|tr_Q6ZWX2_Q6ZWX2_MOUSE__chrX_-1_167207501_167208325_ENSMUST00000112175|
"""index: 10596, intensity: 7458.0, mobility: 1.015"""	0.386285	0.00165017	0.00644396	QVANPNSAIFGGARP	generic|tr_Q80U88_Q80U88_MOUSE__chr5_-1_134625358_134625459_ENSMUST00000202289__II_929730	|generic|tr_Q3V244_Q3V244_MOUSE__chr5_-1_134625358_134625459_ENSMUST00000202289__II_929730	|generic|tr_Q3TG58_Q3TG58_MOUSE__chr5_-1_134625358_134625459_ENSMUST00000202289__II_929730	|generic|tr_Q564E5_Q564E5_MOUSE__chr5_-1_134625358_134625459_ENSMUST00000202289__II_929730|
"""index: 17054, intensity: 4177.0, mobility: 0.946"""	0.385994	0.00165017	0.00645884	LPGPLQDMFKK	generic|sp_P63040_CPLX1_MOUSE	|generic|sp_P84086_CPLX2_MOUSE|
"""index: 1228, intensity: 4640.0, mobility: 0.822"""	0.385829	0.00165017	0.00646724	SLSGAQIDDNNPRRTG	generic|tr_Q3TXY0_Q3TXY0_MOUSE__chr5_1_37273379_37273519_ENSMUST00000202377	|generic|tr_Q6P1J1_Q6P1J1_MOUSE__chr5_1_37273379_37273519_ENSMUST00000202377	|generic|sp_P97427_DPYL1_MOUSE__chr5_1_37273379_37273519_ENSMUST00000202377	|generic|tr_Q3TY94_Q3TY94_MOUSE__chr5_1_37273379_37273519_ENSMUST00000202377|
"""index: 877, intensity: 12083.0, mobility: 0.980"""	0.38548	0.00165017	0.00648513	SQIDDHVPKRASA	generic|sp_Q9EQF6_DPYL5_MOUSE__chr5_1_30791522_30791638_ENSMUST00000198503__II_944569|
"""index: 1832, intensity: 5549.0, mobility: 0.795"""	0.385135	0.00165017	0.00650286	TLPTKETIEQEKRSE	generic|tr_A6H6H4_A6H6H4_MOUSE|
"""index: 23250, intensity: 3979.0, mobility: 1.000"""	0.384907	0.00165017	0.0065146	SEKSQTPLVTLFKNAIIKN	generic|sp_P01193_COLI_MOUSE|
"""index: 28826, intensity: 5934.0, mobility: 0.958"""	0.384799	0.00165017	0.00652016	SPETLISDLLMK	generic|sp_P57774_NPY_MOUSE__chr6_1_49823598_49829327_ENSMUST00000031843|
"""index: 1473, intensity: 3098.0, mobility: 0.737"""	0.384767	0.00165017	0.00652179	TLPTKETIEQEKR	generic|tr_A6H6H4_A6H6H4_MOUSE|
"""index: 5557, intensity: 11780.0, mobility: 0.879"""	0.384606	0.00165017	0.00653009	EPPPPEPPRI	generic|sp_Q8BIF0_C99L2_MOUSE	|generic|sp_Q8BIF0-2_C99L2_MOUSE	|generic|tr_I7HJQ8_I7HJQ8_MOUSE	|generic|tr_A2AP74_A2AP74_MOUSE|
"""index: 26985, intensity: 5270.0, mobility: 1.044"""	0.384162	0.00165017	0.00655308	GAKPPSVEDGFQTVPLITPLEVNHLQ	generic|tr_Q5SS04_Q5SS04_MOUSE__chr11_1_32001752_32017800_ENSMUST00000109409	|generic|sp_P47759_NSG2_MOUSE	|generic|tr_Q5SS03_Q5SS03_MOUSE__chr11_1_32017651_32031859_ENSMUST00000093219|
"""index: 16084, intensity: 4184.0, mobility: 0.868"""	0.38397	0.00165017	0.00656303	KYLPGPLQDMFKK	generic|sp_P63040_CPLX1_MOUSE	|generic|sp_P84086_CPLX2_MOUSE|
"""index: 26648, intensity: 3123.0, mobility: 1.061"""	0.383509	0.00165017	0.00658698	TLADEVSASLAKQGL	generic|II_1128081_TX=10090	|generic|II_1128079_TX=10090	|generic|tr_A0A0A0MQC7_A0A0A0MQC7_MOUSE	|generic|tr_A2A5Y6_A2A5Y6_MOUSE	|generic|sp_P10637_TAU_MOUSE	|generic|sp_P10637-2_TAU_MOUSE	|generic|sp_P10637-4_TAU_MOUSE	|generic|tr_Q3UH19_Q3UH19_MOUSE	|generic|sp_P10637-6_TAU_MOUSE	|generic|tr_Q8C5K4_Q8C5K4_MOUSE	|generic|tr_Q547J4_Q547J4_MOUSE	|generic|tr_B1AQW2_B1AQW2_MOUSE	|generic|sp_TAU_HUMAN_|
"""index: 7543, intensity: 2940.0, mobility: 1.196"""	0.383336	0.00165017	0.00659601	GAAQGAMNQPQTQYSATPNY	generic|sp_Q9JKD3_SCAM5_MOUSE__chr9_-1_57443670_57443780_ENSMUST00000215208__II_3456302|
"""index: 13449, intensity: 5216.0, mobility: 1.010"""	0.38302	0.00165017	0.00661248	AQMEEKPVPAAPVPSPVAPAPVPSRRNPPGGKSSLVLG	generic|sp_P97825_JUPI1_MOUSE__II_1124041|
"""index: 1939, intensity: 3352.0, mobility: 0.831"""	0.382837	0.00165017	0.00662207	ERPIHAEPQYPVR	generic|tr_D3YYT0_D3YYT0_MOUSE	|generic|sp_P15116_CADH2_MOUSE	|generic|tr_Q8BSI9_Q8BSI9_MOUSE	|generic|tr_Q3UIC2_Q3UIC2_MOUSE|
"""index: 17524, intensity: 7699.0, mobility: 0.949"""	0.382489	0.00165017	0.00664032	TISPLDLAKLNQVARQQSH	generic|sp_P60335_PCBP1_MOUSE|
"""index: 5343, intensity: 3577.0, mobility: 0.968"""	0.382313	0.00165017	0.00664957	SQTSVPFDHLGK	generic|sp_Q9JMK2_KC1E_MOUSE__II_1087695	|generic|tr_Q8CBH9_Q8CBH9_MOUSE__II_1087695	|generic|tr_Q9QUI3_Q9QUI3_MOUSE__II_1087695|
"""index: 2869, intensity: 2866.0, mobility: 0.783"""	0.382241	0.00165017	0.00665333	LPTKETIEQEKRSEIS	generic|tr_A6H6H4_A6H6H4_MOUSE|
"""index: 13310, intensity: 27195.0, mobility: 1.060"""	0.382056	0.00165017	0.0066631	QMEEKPVPAAPVPSPVAPAPVPSRRNPPGGKSSLVLG	generic|sp_P97825_JUPI1_MOUSE__II_1124041|
"""index: 5459, intensity: 17669.0, mobility: 0.911"""	0.381822	0.00165017	0.00667544	VNELLTPQGPR	generic|tr_Q8CAD1_Q8CAD1_MOUSE__chrX_1_20851679_20851816_ENSMUST00000136451__II_836925|
"""index: 15004, intensity: 5188.0, mobility: 1.024"""	0.381709	0.00165017	0.00668138	PGPTQTLSPNGENNNDIIQDNGTIIPFRKHTVR	generic|sp_Q8R001_MARE2_MOUSE	|generic|sp_Q8R001_MARE2_MOUSE	|generic|tr_E9Q1B7_E9Q1B7_MOUSE__chr18_1_23853664_23853702_ENSMUST00000155708	|generic|tr_E9Q1B7_E9Q1B7_MOUSE__chr18_1_23853664_23853702_ENSMUST00000155708|
"""index: 14931, intensity: 10887.0, mobility: 0.990"""	0.381615	0.00165017	0.00668634	LADEVSASLAKQGL	generic|II_1128081_TX=10090	|generic|II_1128079_TX=10090	|generic|tr_A0A0A0MQC7_A0A0A0MQC7_MOUSE	|generic|tr_A2A5Y6_A2A5Y6_MOUSE	|generic|sp_P10637_TAU_MOUSE	|generic|sp_P10637-2_TAU_MOUSE	|generic|sp_P10637-4_TAU_MOUSE	|generic|tr_Q3UH19_Q3UH19_MOUSE	|generic|sp_P10637-6_TAU_MOUSE	|generic|tr_Q8C5K4_Q8C5K4_MOUSE	|generic|tr_Q547J4_Q547J4_MOUSE	|generic|tr_B1AQW2_B1AQW2_MOUSE	|generic|sp_TAU_HUMAN_|
"""index: 607, intensity: 3538.0, mobility: 0.790"""	0.38114	0.00165017	0.0067115	AVVKEKAPAAPKTPSKA	generic|tr_O88723_O88723_MOUSE__II_1050419	|generic|tr_E9Q5N7_E9Q5N7_MOUSE__chr11_-1_76808827_76808859_ENSMUST00000021201__II_1050419	|generic|tr_Q6ZQ25_Q6ZQ25_MOUSE__chr11_-1_76808827_76808859_ENSMUST00000021201__II_1050419	|generic|tr_A0A494B8Y4_A0A494B8Y4_MOUSE__chr11_-1_76808827_76808859_ENSMUST00000021201__II_1050419	|generic|tr_B2RX09_B2RX09_MOUSE__chr11_-1_76808827_76808859_ENSMUST00000021201__II_1050419	|generic|tr_E9PUN2_E9PUN2_MOUSE__chr11_-1_76808827_76808859_ENSMUST00000021201	|generic|tr_Q3UGZ9_Q3UGZ9_MOUSE__chr11_-1_76808827_76808859_ENSMUST00000021201	|generic|tr_E9PUM9_E9PUM9_MOUSE__chr11_-1_76808827_76808859_ENSMUST00000021201	|generic|tr_Q6PAI9_Q6PAI9_MOUSE	|generic|sp_E9Q7X7_NRX2A_MOUSE__chr11_-1_76808827_76808859_ENSMUST00000021201	|generic|tr_E9PUN0_E9PUN0_MOUSE__chr11_-1_76808827_76808859_ENSMUST00000021201|
"""index: 19732, intensity: 4100.0, mobility: 1.121"""	0.380851	0.00165017	0.0067269	MGAVPVMIPAQSKDGSIV	generic|sp_P97792_CXAR_MOUSE__chr16_1_78334866_78334964_ENSMUST00000231251|
"""index: 1074, intensity: 12124.0, mobility: 0.843"""	0.380598	0.00165017	0.00674034	GTRESVDSAKPRVY	generic|sp_P35455_NEU2_MOUSE|
"""index: 20798, intensity: 3488.0, mobility: 1.049"""	0.380333	0.00165017	0.00675449	SVFQELGKLTGPSNQ	generic|sp_Q03517_SCG2_MOUSE	|generic|tr_Q4W8U9_Q4W8U9_MOUSE|
"""index: 13292, intensity: 6606.0, mobility: 0.842"""	0.379752	0.00165017	0.00678555	APVPMPDLKNVRSKIGSTENLK	generic|tr_A0A0A0MQC7_A0A0A0MQC7_MOUSE	|generic|tr_A2A5Y6_A2A5Y6_MOUSE	|generic|sp_P10637_TAU_MOUSE	|generic|sp_P10637-2_TAU_MOUSE	|generic|sp_P10637-3_TAU_MOUSE	|generic|sp_P10637-4_TAU_MOUSE	|generic|tr_Q3UH19_Q3UH19_MOUSE	|generic|sp_P10637-6_TAU_MOUSE	|generic|tr_Q547J4_Q547J4_MOUSE	|generic|tr_B1AQW2_B1AQW2_MOUSE|
"""index: 12261, intensity: 32225.0, mobility: 0.896"""	0.379382	0.00165017	0.00680544	MGSNKGASQAGMTGYGMPRQIM	generic|tr_Q9D6K2_Q9D6K2_MOUSE	|generic|sp_Q9R1Q8_TAGL3_MOUSE|
"""index: 1713, intensity: 2661.0, mobility: 0.751"""	0.379131	0.00165017	0.00681896	SSPSKHQPPPIRNL	generic|tr_Q3TXY0_Q3TXY0_MOUSE__chr5_1_37273379_37273519_ENSMUST00000202377	|generic|tr_Q6P1J1_Q6P1J1_MOUSE__chr5_1_37273379_37273519_ENSMUST00000202377	|generic|sp_P97427_DPYL1_MOUSE__chr5_1_37273379_37273519_ENSMUST00000202377	|generic|tr_Q3TY94_Q3TY94_MOUSE__chr5_1_37273379_37273519_ENSMUST00000202377|
"""index: 8374, intensity: 4901.0, mobility: 0.937"""	0.379051	0.00165017	0.00682327	TAEQALPLGNGKAAEEARGSETLG	generic|sp_P31650_S6A11_MOUSE	|generic|sp_P31650_S6A11_MOUSE|
"""index: 9722, intensity: 14744.0, mobility: 1.175"""	0.378666	0.00165017	0.0068441	GSQQPPQPQQAYSQKALL	generic|sp_P70297_STAM1_MOUSE__chr2_1_14102418_14102489_ENSMUST00000193636__II_1014500	|generic|IP_1121602_TX=10090	|generic|tr_Q3UMC8_Q3UMC8_MOUSE__chr2_1_14102418_14102489_ENSMUST00000193636	|generic|tr_Q9CU37_Q9CU37_MOUSE	|generic|tr_Q3TPR2_Q3TPR2_MOUSE__chr2_1_14141735_14141881_ENSMUST00000193636|
"""index: 27286, intensity: 3581.0, mobility: 0.898"""	0.378633	0.00165017	0.00684587	SPQLATLADEVSASLAKQ	generic|II_1128081_TX=10090	|generic|II_1128079_TX=10090	|generic|tr_A0A0A0MQC7_A0A0A0MQC7_MOUSE	|generic|tr_A2A5Y6_A2A5Y6_MOUSE	|generic|sp_P10637_TAU_MOUSE	|generic|sp_P10637-2_TAU_MOUSE	|generic|sp_P10637-3_TAU_MOUSE	|generic|sp_P10637-4_TAU_MOUSE	|generic|tr_Q3UH19_Q3UH19_MOUSE	|generic|sp_P10637-6_TAU_MOUSE	|generic|tr_Q8C5K4_Q8C5K4_MOUSE	|generic|tr_Q547J4_Q547J4_MOUSE	|generic|tr_B1AQW2_B1AQW2_MOUSE	|generic|sp_TAU_HUMAN_|
"""index: 2270, intensity: 4677.0, mobility: 0.869"""	0.378605	0.00165017	0.00684738	TLPTKETIEQEKRSE	generic|tr_A6H6H4_A6H6H4_MOUSE|
"""index: 29092, intensity: 6627.0, mobility: 1.217"""	0.378518	0.00165017	0.0068521	LYQEPVLGPVRGPFPIIV	generic|sp_CASB_BOVIN_|
"""index: 6055, intensity: 7425.0, mobility: 1.023"""	0.378353	0.00165017	0.00686104	SETIPTDKTVTYKHMDPPPAPMQDRSPSPRHPDVS	generic|sp_P14873_MAP1B_MOUSE	|generic|tr_B2RQQ5_B2RQQ5_MOUSE	|generic|tr_Q3UF78_Q3UF78_MOUSE|
"""index: 21524, intensity: 3714.0, mobility: 0.978"""	0.377224	0.00165017	0.00692253	TISPLDLAKLNQVARQQSHF	generic|sp_P60335_PCBP1_MOUSE|
"""index: 13537, intensity: 7289.0, mobility: 1.038"""	0.376163	0.00165017	0.00698089	AQMEEKPVPAAPVPSPVAPAPVPSRRNPPGGKSSLVLG	generic|sp_P97825_JUPI1_MOUSE__II_1124041|
"""index: 18012, intensity: 4590.0, mobility: 0.960"""	0.376095	0.00165017	0.0069846	AQHYQSGPVPGTAINGTLPLSHM	generic|tr_Q3V2B6_Q3V2B6_MOUSE	|generic|tr_Q60I23_Q60I23_MOUSE	|generic|tr_Q3UES8_Q3UES8_MOUSE|
"""index: 2033, intensity: 4365.0, mobility: 0.911"""	0.374833	0.00165017	0.00705466	TPNHDGGKHTEPNETTPLTEPEKGPVETK	generic|sp_P13595-2_NCAM1_MOUSE	|generic|tr_E9QB01_E9QB01_MOUSE	|generic|tr_A0A0A6YY47_A0A0A6YY47_MOUSE|
"""index: 28277, intensity: 5078.0, mobility: 1.319"""	0.374684	0.00165017	0.00706297	SNTPSSSEGGPDAVIIGMTKIPVIE	generic|II_3474032_TX=10090	|generic|sp_P15209-3_NTRK2_MOUSE	|generic|sp_P15209-4_NTRK2_MOUSE	|generic|sp_P15209_NTRK2_MOUSE__chr13_1_58837992_58838060_ENSMUST00000226021|
"""index: 17048, intensity: 20584.0, mobility: 1.002"""	0.374341	0.00165017	0.00708215	FNLPEPAPPRPSLSQDEVKAETIRSLR	generic|sp_O88935_SYN1_MOUSE__chr6_1_115261704_115261733_ENSMUST00000203768	|generic|sp_O88935-3_SYN1_MOUSE__chr6_1_115261704_115261733_ENSMUST00000203768|
"""index: 15300, intensity: 7293.0, mobility: 1.035"""	0.374066	0.00165017	0.00709755	VPVMIPAQSKDGSIV	generic|sp_P97792_CXAR_MOUSE__chr16_1_78334866_78334964_ENSMUST00000231251|
"""index: 17087, intensity: 8624.0, mobility: 0.842"""	0.373676	0.00165017	0.0071195	RMGAVPVMIPAQSKDGSIV	generic|sp_P97792_CXAR_MOUSE__chr16_1_78334866_78334964_ENSMUST00000231251|
"""index: 22137, intensity: 3602.0, mobility: 0.925"""	0.373351	0.00165017	0.00713777	GGFMTSEKSQTPLVTLFKNAIIKNAHKKGQ	generic|sp_P01193_COLI_MOUSE|
"""index: 4477, intensity: 2854.0, mobility: 1.164"""	0.37329	0.00165017	0.00714123	AAATPIIMSRSPTDAKS	generic|tr_A0A571BED8_A0A571BED8_MOUSE__chr11_-1_74395775_74395891_ENSMUST00000047488__II_1135417	|generic|sp_Q5SVL6_RPGP2_MOUSE__chr11_-1_74395775_74395891_ENSMUST00000047488__II_1135417	|generic|sp_Q5SVL6-2_RPGP2_MOUSE__chr11_-1_74395775_74395891_ENSMUST00000047488__II_1135417	|generic|II_1135436_TX=10090|
"""index: 1522, intensity: 3102.0, mobility: 0.920"""	0.37318	0.00165017	0.00714744	TVVGTYHGSQDQPHQVPGNH	generic|tr_F6YP03_F6YP03_MOUSE__II_1004805	|generic|II_1004795_TX=10090	|generic|tr_Q3TTW8_Q3TTW8_MOUSE__chr2_-1_103775412_103775516_ENSMUST00000137390	|generic|tr_Q3TEY4_Q3TEY4_MOUSE__chr2_-1_103775412_103775516_ENSMUST00000137390	|generic|tr_A1L0T9_A1L0T9_MOUSE__chr2_-1_103775412_103775516_ENSMUST00000137390	|generic|sp_Q60865_CAPR1_MOUSE__chr2_-1_103775412_103775516_ENSMUST00000137390|
"""index: 4188, intensity: 3143.0, mobility: 0.810"""	0.372948	0.00165017	0.00716058	GSQIDDHVPKRASARIL	generic|sp_Q9EQF6_DPYL5_MOUSE__chr5_1_30791522_30791638_ENSMUST00000198503__II_944569|
"""index: 4338, intensity: 2888.0, mobility: 0.974"""	0.372689	0.00165017	0.00717522	VQLAGTRESVDSAKPRVY	generic|sp_P35455_NEU2_MOUSE|
"""index: 23102, intensity: 3793.0, mobility: 0.943"""	0.372682	0.00165017	0.00717565	YGGFMTSEKSQTPLVTLFKNAIIKNAHKKGQ	generic|sp_P01193_COLI_MOUSE|
"""index: 3944, intensity: 3280.0, mobility: 0.936"""	0.372434	0.00165017	0.00718974	VWGDGSPEPSPRE	generic|sp_P01193_COLI_MOUSE|
"""index: 5573, intensity: 10972.0, mobility: 1.026"""	0.372351	0.00165017	0.00719441	TAATSAAQNAFKGNQM	generic|tr_Q3TD71_Q3TD71_MOUSE	|generic|tr_Q3TSA8_Q3TSA8_MOUSE	|generic|tr_Q3UY11_Q3UY11_MOUSE|
"""index: 2076, intensity: 2515.0, mobility: 0.952"""	0.370911	0.00165017	0.00727682	SLSGTQVDEGVRS	generic|tr_Q3TAS8_Q3TAS8_MOUSE__chr18_-1_43324332_43324412_ENSMUST00000237707	|generic|tr_E9PWE8_E9PWE8_MOUSE__chr18_-1_43324332_43324412_ENSMUST00000237707	|generic|sp_Q62188_DPYL3_MOUSE__chr18_-1_43324332_43324412_ENSMUST00000237707	|generic|tr_Q3TT92_Q3TT92_MOUSE__chr18_-1_43324332_43324412_ENSMUST00000237707|
"""index: 5988, intensity: 3823.0, mobility: 0.890"""	0.370671	0.00165017	0.00729064	VTLAANGKSADCSVEEEPWKREK	generic|II_1004965_TX=10090	|generic|tr_Q3UYK6_Q3UYK6_MOUSE__chr2_1_102781469_102781534_ENSMUST00000154446	|generic|tr_Q3USU5_Q3USU5_MOUSE__chr2_1_102781469_102781534_ENSMUST00000154446	|generic|sp_P43006-2_EAA2_MOUSE__chr2_1_102781469_102781534_ENSMUST00000154446|
"""index: 18968, intensity: 4005.0, mobility: 0.984"""	0.370259	0.00165017	0.00731441	GWTLNSAGYLLGPHAIDNHRSFSDKHGLT	generic|tr_Q3V002_Q3V002_MOUSE	|generic|tr_A0A498WGR4_A0A498WGR4_MOUSE|
"""index: 26770, intensity: 3823.0, mobility: 0.805"""	0.370151	0.00165017	0.00732066	APQGSLGEYLFERLTLKHD	generic|tr_Q9CPX4_Q9CPX4_MOUSE__chr7_-1_45458107_45458244_ENSMUST00000210106__II_3458510	|generic|tr_A0A1B0GR60_A0A1B0GR60_MOUSE__chr7_-1_45458107_45458244_ENSMUST00000210106__II_3458510	|generic|tr_Q9CZE7_Q9CZE7_MOUSE__chr7_-1_45458107_45458244_ENSMUST00000210106__II_3458510	|generic|IP_1120967_TX=10090	|generic|tr_Q3TJJ6_Q3TJJ6_MOUSE__chr7_-1_45458107_45458244_ENSMUST00000210106	|generic|tr_Q3UL79_Q3UL79_MOUSE__chr7_-1_45458107_45458244_ENSMUST00000210106	|generic|sp_P29391_FRIL1_MOUSE__chr7_-1_45458107_45458244_ENSMUST00000210106	|generic|tr_Q3THE6_Q3THE6_MOUSE|
"""index: 25207, intensity: 5116.0, mobility: 1.028"""	0.369982	0.00165017	0.00733042	SPAAPSPGSSGGGGFFSSLSNAVKQTTA	generic|sp_O88935_SYN1_MOUSE__chr6_1_115261704_115261733_ENSMUST00000203768	|generic|sp_O88935-1_SYN1_MOUSE__chr6_1_115261704_115261733_ENSMUST00000203768	|generic|sp_O88935-3_SYN1_MOUSE__chr6_1_115261704_115261733_ENSMUST00000203768|
"""index: 18853, intensity: 11361.0, mobility: 1.180"""	0.369258	0.00165017	0.0073725	AIPQPDLTKLHQLAMQ	generic|tr_Q3TF69_Q3TF69_MOUSE__II_3495156	|generic|tr_A0A2R8W6U6_A0A2R8W6U6_MOUSE__chr15_1_102490634_102490807_ENSMUST00000230631__II_772974	|generic|tr_A0A2R8VHP9_A0A2R8VHP9_MOUSE__chr15_1_102490634_102490807_ENSMUST00000230631__II_772974	|generic|sp_Q61990_PCBP2_MOUSE__chr15_1_102490634_102490807_ENSMUST00000230631__II_772974	|generic|sp_Q61990-2_PCBP2_MOUSE__chr15_1_102490634_102490807_ENSMUST00000230631__II_772974	|generic|sp_Q61990-3_PCBP2_MOUSE__chr15_1_102490634_102490807_ENSMUST00000230631__II_772974	|generic|tr_A0A2R8VI92_A0A2R8VI92_MOUSE__chr15_1_102490634_102490807_ENSMUST00000230631__II_772974	|generic|tr_B2M1R7_B2M1R7_MOUSE__chr15_1_102490634_102490807_ENSMUST00000230631__II_772974	|generic|tr_Q3TT81_Q3TT81_MOUSE__chr15_1_102490634_102490807_ENSMUST00000230631__II_772974	|generic|tr_A0A2R8W6H3_A0A2R8W6H3_MOUSE__chr15_1_102490634_102490807_ENSMUST00000230631__II_772974	|generic|tr_A0A2R8VKF0_A0A2R8VKF0_MOUSE	|generic|tr_A0A2R8VHZ0_A0A2R8VHZ0_MOUSE	|generic|tr_A0A2R8VJY1_A0A2R8VJY1_MOUSE	|generic|tr_A0A2R8VI73_A0A2R8VI73_MOUSE	|generic|tr_A0A2R8VI12_A0A2R8VI12_MOUSE	|generic|tr_A0A2R8VHY9_A0A2R8VHY9_MOUSE	|generic|tr_A0A2R8VHL8_A0A2R8VHL8_MOUSE|
"""index: 2359, intensity: 3127.0, mobility: 1.092"""	0.369107	0.00165017	0.00738131	TTPLTEPEKGPVETK	generic|sp_P13595-2_NCAM1_MOUSE	|generic|tr_E9QB01_E9QB01_MOUSE	|generic|tr_A0A0A6YY47_A0A0A6YY47_MOUSE|
"""index: 5644, intensity: 48450.0, mobility: 0.874"""	0.369086	0.00165017	0.00738253	EPPPPEPPRI	generic|sp_Q8BIF0_C99L2_MOUSE	|generic|sp_Q8BIF0-2_C99L2_MOUSE	|generic|tr_I7HJQ8_I7HJQ8_MOUSE	|generic|tr_A2AP74_A2AP74_MOUSE|
"""index: 26856, intensity: 3917.0, mobility: 0.990"""	0.368815	0.00165017	0.00739837	AKLQSSPDYLQVLEEQTALNKI	generic|tr_Q8BL04_Q8BL04_MOUSE	|generic|sp_Q810B8_SLIK4_MOUSE|
"""index: 18210, intensity: 3143.0, mobility: 0.878"""	0.368392	0.00165017	0.00742312	TSEKSQTPLVTLFKNAIIKNAHKKGQ	generic|sp_P01193_COLI_MOUSE|
"""index: 21269, intensity: 3389.0, mobility: 1.231"""	0.368294	0.00165017	0.00742889	TLIGKPELEDPVGETSSPVFG	generic|tr_Q6ZQ33_Q6ZQ33_MOUSE	|generic|tr_A0A0N4SW73_A0A0N4SW73_MOUSE|
"""index: 7207, intensity: 3097.0, mobility: 1.222"""	0.368102	0.00165017	0.00744018	EQAVTDAAMTSKTLGKVT	generic|sp_P20357_MTAP2_MOUSE__chr1_1_66438885_66439007_ENSMUST00000172486	|generic|tr_G3UZK9_G3UZK9_MOUSE	|generic|tr_Q3URJ7_Q3URJ7_MOUSE	|generic|tr_A0A668KLC6_A0A668KLC6_MOUSE__chr1_1_66438885_66439007_ENSMUST00000172486|
"""index: 25707, intensity: 4357.0, mobility: 0.827"""	0.367789	0.00165017	0.00745859	TLADEVSASLAKQGL	generic|II_1128081_TX=10090	|generic|II_1128079_TX=10090	|generic|tr_A0A0A0MQC7_A0A0A0MQC7_MOUSE	|generic|tr_A2A5Y6_A2A5Y6_MOUSE	|generic|sp_P10637_TAU_MOUSE	|generic|sp_P10637-2_TAU_MOUSE	|generic|sp_P10637-4_TAU_MOUSE	|generic|tr_Q3UH19_Q3UH19_MOUSE	|generic|sp_P10637-6_TAU_MOUSE	|generic|tr_Q8C5K4_Q8C5K4_MOUSE	|generic|tr_Q547J4_Q547J4_MOUSE	|generic|tr_B1AQW2_B1AQW2_MOUSE	|generic|sp_TAU_HUMAN_|
"""index: 13071, intensity: 4952.0, mobility: 0.862"""	0.367343	0.00165017	0.00748496	MDVVKYESGPDGGEEMRKMKLGLVK	generic|tr_Q7M702_Q7M702_MOUSE|
"""index: 15545, intensity: 4601.0, mobility: 1.222"""	0.367072	0.00165017	0.007501	LETPVFPGNGDEQPLTENPR	generic|tr_A0A1W2P7R2_A0A1W2P7R2_MOUSE	|generic|sp_P01193_COLI_MOUSE|
"""index: 12852, intensity: 5102.0, mobility: 0.987"""	0.367015	0.00165017	0.00750436	GRPDVFPPPLSSEHNGQVAEDAVSRPKDDGVPEVRAA	generic|tr_A0A087WQ93_A0A087WQ93_MOUSE	|generic|sp_Q0VGU4_VGF_MOUSE|
"""index: 19663, intensity: 4487.0, mobility: 0.866"""	0.366955	0.00165017	0.00750796	KLPNDLLDLQQPTFHPSVH	generic|tr_A0A140LHQ8_A0A140LHQ8_MOUSE__II_885340	|generic|tr_A0A1L1SUR7_A0A1L1SUR7_MOUSE__II_3498699	|generic|tr_Q570Z8_Q570Z8_MOUSE__chr5_1_121425971_121426000_ENSMUST00000042163	|generic|tr_Q3TD51_Q3TD51_MOUSE	|generic|sp_Q7M6Y3_PICAL_MOUSE	|generic|sp_Q7M6Y3-3_PICAL_MOUSE	|generic|sp_Q7M6Y3-4_PICAL_MOUSE	|generic|sp_Q7M6Y3-5_PICAL_MOUSE	|generic|sp_Q7M6Y3-6_PICAL_MOUSE|
"""index: 13992, intensity: 3222.0, mobility: 0.870"""	0.365992	0.00165017	0.00756528	TNRGASQAGMTGYGMPRQIL	generic|sp_Q9WVA4_TAGL2_MOUSE|
"""index: 4408, intensity: 3522.0, mobility: 0.832"""	0.36573	0.00165017	0.00758096	MEPQQQVYHPELK	generic|sp_Q8VDM6_HNRL1_MOUSE	|generic|sp_Q8VDM6-2_HNRL1_MOUSE	|generic|sp_Q8VDM6-3_HNRL1_MOUSE|
"""index: 10611, intensity: 7174.0, mobility: 0.882"""	0.365712	0.00165017	0.00758205	TTEPVSELLK	generic|tr_Q8C243_Q8C243_MOUSE__chr7_-1_142387733_142387786_ENSMUST00000153679__IP_880233	|generic|II_880227_TX=10090	|generic|tr_Q3U651_Q3U651_MOUSE__chr7_-1_142387733_142387786_ENSMUST00000153679	|generic|tr_Q3TWR6_Q3TWR6_MOUSE	|generic|tr_Q3UC89_Q3UC89_MOUSE__chr7_-1_142387733_142387786_ENSMUST00000153679	|generic|tr_Q3UAQ1_Q3UAQ1_MOUSE__chr7_-1_142387733_142387786_ENSMUST00000153679	|generic|tr_Q3U7P0_Q3U7P0_MOUSE__chr7_-1_142387733_142387786_ENSMUST00000153679	|generic|tr_Q3TJN3_Q3TJN3_MOUSE__chr7_-1_142387733_142387786_ENSMUST00000153679	|generic|tr_Q3TXL5_Q3TXL5_MOUSE__chr7_-1_142387733_142387786_ENSMUST00000153679	|generic|chr7_-1_142385402_142385611_ENSMUST00000153679	|generic|tr_Q3TWD0_Q3TWD0_MOUSE__chr7_-1_142387733_142387786_ENSMUST00000153679	|generic|tr_Q3U8W5_Q3U8W5_MOUSE__chr7_-1_142387733_142387786_ENSMUST00000153679	|generic|tr_F8WIR1_F8WIR1_MOUSE__chr7_-1_142387733_142387786_ENSMUST00000153679	|generic|tr_Q3UCD9_Q3UCD9_MOUSE__chr7_-1_142387733_142387786_ENSMUST00000153679	|generic|tr_Q3UCW4_Q3UCW4_MOUSE__chr7_-1_142387733_142387786_ENSMUST00000153679	|generic|tr_Q3U7I9_Q3U7I9_MOUSE__chr7_-1_142387733_142387786_ENSMUST00000153679	|generic|tr_Q3TIR0_Q3TIR0_MOUSE__chr7_-1_142387733_142387786_ENSMUST00000153679|
"""index: 7819, intensity: 5732.0, mobility: 0.972"""	0.365682	0.00165017	0.00758383	PEPEPQPEPEPEPEPEPQPEPEPEQ	generic|tr_C4IXT3_C4IXT3_MOUSE__chr11_-1_61157167_61157217_ENSMUST00000173525|
"""index: 4654, intensity: 31144.0, mobility: 0.925"""	0.365635	0.00165017	0.00758668	LADEVSASLAKQ	generic|II_1128081_TX=10090	|generic|II_1128079_TX=10090	|generic|tr_A0A0A0MQC7_A0A0A0MQC7_MOUSE	|generic|tr_A2A5Y6_A2A5Y6_MOUSE	|generic|sp_P10637_TAU_MOUSE	|generic|sp_P10637-2_TAU_MOUSE	|generic|sp_P10637-3_TAU_MOUSE	|generic|sp_P10637-4_TAU_MOUSE	|generic|tr_Q3UH19_Q3UH19_MOUSE	|generic|sp_P10637-6_TAU_MOUSE	|generic|tr_Q8C5K4_Q8C5K4_MOUSE	|generic|tr_Q547J4_Q547J4_MOUSE	|generic|tr_B1AQW2_B1AQW2_MOUSE	|generic|sp_TAU_HUMAN_|
"""index: 13383, intensity: 11496.0, mobility: 1.000"""	0.365538	0.00165017	0.00759247	QMEEKPVPAAPVPSPVAPAPVPSRRNPPGGKSSLVLG	generic|sp_P97825_JUPI1_MOUSE__II_1124041|
"""index: 20523, intensity: 4962.0, mobility: 0.883"""	0.365269	0.00165017	0.00760867	VAPFPEVFGKEKVNEL	generic|sp_CAS1_BOVIN_|
"""index: 21887, intensity: 3724.0, mobility: 1.083"""	0.365267	0.00165017	0.0076088	FDPTANLQTKEFNF	generic|sp_O35344_IMA4_MOUSE|
"""index: 25443, intensity: 3414.0, mobility: 0.947"""	0.365222	0.00165017	0.00761149	FVAPFPEVFGKE	generic|sp_CAS1_BOVIN_|
"""index: 19128, intensity: 4362.0, mobility: 0.946"""	0.365163	0.00165017	0.00761502	MPQLPVAVPQQGLRLQPAKAQIVR	generic|tr_F6VP19_F6VP19_MOUSE__chr11_1_105923483_105923716_ENSMUST00000089485__II_1127893	|generic|sp_A2A690_TANC2_MOUSE__chr11_1_105923483_105923716_ENSMUST00000089485__II_1127893	|generic|sp_A2A690-2_TANC2_MOUSE__chr11_1_105923483_105923716_ENSMUST00000089485__II_1127893|
"""index: 1301, intensity: 4073.0, mobility: 0.763"""	0.364762	0.00165017	0.00763923	LPTKETIEQEKRSE	generic|tr_A6H6H4_A6H6H4_MOUSE|
"""index: 7464, intensity: 2892.0, mobility: 1.085"""	0.364531	0.00165017	0.00765316	AEEEAVWGDGSPEPSPR	generic|sp_P01193_COLI_MOUSE|
"""index: 16737, intensity: 4163.0, mobility: 0.841"""	0.364332	0.00165017	0.00766521	SRMGAVPVMIPAQSKDGSIV	generic|sp_P97792_CXAR_MOUSE__chr16_1_78334866_78334964_ENSMUST00000231251|
"""index: 3006, intensity: 3975.0, mobility: 0.859"""	0.364038	0.00165017	0.00768305	YLNQEQAEQGREHLA	generic|sp_Q03517_SCG2_MOUSE	|generic|tr_Q4W8U9_Q4W8U9_MOUSE|
"""index: 18966, intensity: 5062.0, mobility: 0.932"""	0.363904	0.00165017	0.00769122	TVGLNVPASVRF	generic|sp_Q9CR68_UCRI_MOUSE|
"""index: 12734, intensity: 3844.0, mobility: 1.028"""	0.363583	0.00165017	0.00771073	AEPYDDIVGETVEK	generic|tr_Q78TF3_Q78TF3_MOUSE__chr9_1_109978869_110002753_ENSMUST00000169851	|generic|sp_P27546_MAP4_MOUSE	|generic|sp_P27546-2_MAP4_MOUSE	|generic|sp_P27546-3_MAP4_MOUSE|
"""index: 2953, intensity: 3880.0, mobility: 0.882"""	0.362382	0.00165017	0.00778425	KTETQEKNTLPTKETIEQEKRSEIS	generic|tr_A6H6H4_A6H6H4_MOUSE|
"""index: 18789, intensity: 3806.0, mobility: 1.274"""	0.361898	0.00165017	0.00781412	QSPPFTETLDTSSKGYQVPAY	generic|II_3461577_TX=10090	|generic|sp_Q8R191_SNG3_MOUSE|
"""index: 2589, intensity: 2852.0, mobility: 0.809"""	0.36182	0.00165017	0.0078189	AANGKSADCSVEEEPWKREK	generic|II_1004965_TX=10090	|generic|tr_Q3UYK6_Q3UYK6_MOUSE__chr2_1_102781469_102781534_ENSMUST00000154446	|generic|tr_Q3USU5_Q3USU5_MOUSE__chr2_1_102781469_102781534_ENSMUST00000154446	|generic|sp_P43006-2_EAA2_MOUSE__chr2_1_102781469_102781534_ENSMUST00000154446|
"""index: 6051, intensity: 8975.0, mobility: 1.003"""	0.361751	0.00165017	0.00782318	GLPPVAHPPHAPSPGQTVKPEADRDHTSDQL	generic|tr_A0A0J9YU62_A0A0J9YU62_MOUSE__chr5_-1_33249103_33249207_ENSMUST00000202962__II_942165	|generic|sp_O88712_CTBP1_MOUSE__chr5_-1_33249103_33249207_ENSMUST00000202962__II_942165	|generic|sp_O88712-2_CTBP1_MOUSE__chr5_-1_33249103_33249207_ENSMUST00000202962__II_942165	|generic|sp_O88712-3_CTBP1_MOUSE__chr5_-1_33249103_33249207_ENSMUST00000202962__II_942165|
"""index: 2563, intensity: 2577.0, mobility: 0.786"""	0.361654	0.00165017	0.00782919	VEESKDAGIRTL	generic|sp_P60879_SNP25_MOUSE	|generic|sp_P60879-2_SNP25_MOUSE|
"""index: 2620, intensity: 2805.0, mobility: 0.970"""	0.361455	0.00165017	0.00784151	LFKNAIIKNAH	generic|sp_P01193_COLI_MOUSE|
"""index: 20157, intensity: 3995.0, mobility: 1.058"""	0.361116	0.00165017	0.00786257	TAPEEELAALQLGPTH	generic|tr_A0A5S9EES2_A0A5S9EES2_MOUSE	|generic|tr_A2AGI2_A2AGI2_MOUSE	|generic|tr_B2RWZ9_B2RWZ9_MOUSE	|generic|tr_Q69ZI4_Q69ZI4_MOUSE	|generic|tr_A0A5S9EER5_A0A5S9EER5_MOUSE	|generic|tr_A2AGI3_A2AGI3_MOUSE	|generic|sp_Q8BYM5_NLGN3_MOUSE|
"""index: 13373, intensity: 7758.0, mobility: 0.975"""	0.360958	0.00165017	0.00787234	ESSFSLSGSQIDDHVPKRASARIL	generic|sp_Q9EQF6_DPYL5_MOUSE__chr5_1_30791522_30791638_ENSMUST00000198503__II_944569|
"""index: 26448, intensity: 4124.0, mobility: 0.978"""	0.360774	0.00165017	0.00788384	MLNDPDMVLADPATEDTFRMDRL	generic|II_866636_TX=10090	|generic|sp_Q68ED7_CRTC1_MOUSE__chr8_-1_70386124_70386300_ENSMUST00000142769|
"""index: 13308, intensity: 4001.0, mobility: 1.193"""	0.360312	0.00165017	0.00791266	SLPSDEEGENYSKEVPEIE	generic|tr_Q3UXY8_Q3UXY8_MOUSE	|generic|sp_P22005_PENK_MOUSE|
"""index: 5049, intensity: 2920.0, mobility: 0.808"""	0.35985	0.00165017	0.0079416	TKLTEEEKNRLNF	generic|sp_CAS2_BOVIN_|
"""index: 4495, intensity: 3540.0, mobility: 0.780"""	0.359844	0.00165017	0.00794201	TLFKNAIIKNAH	generic|sp_P01193_COLI_MOUSE|
"""index: 11914, intensity: 5251.0, mobility: 0.983"""	0.359762	0.00165017	0.00794715	KPRTVATPLNQVANPNSAIFGGARPREEVVQKEQE	generic|tr_Q80U88_Q80U88_MOUSE__chr5_-1_134625358_134625459_ENSMUST00000202289__II_929730	|generic|tr_Q3V244_Q3V244_MOUSE__chr5_-1_134625358_134625459_ENSMUST00000202289__II_929730	|generic|tr_Q3TG58_Q3TG58_MOUSE__chr5_-1_134625358_134625459_ENSMUST00000202289__II_929730	|generic|tr_Q564E5_Q564E5_MOUSE__chr5_-1_134625358_134625459_ENSMUST00000202289__II_929730|
"""index: 1085, intensity: 3731.0, mobility: 0.791"""	0.359659	0.00165017	0.0079536	LPTKETIEQEKR	generic|tr_A6H6H4_A6H6H4_MOUSE|
"""index: 13848, intensity: 22698.0, mobility: 1.022"""	0.359591	0.00165017	0.0079579	APPGRPDVFPPPLSSEHNGQVAEDAVSRPKDDGVPEVRAA	generic|tr_A0A087WQ93_A0A087WQ93_MOUSE	|generic|sp_Q0VGU4_VGF_MOUSE|
"""index: 14357, intensity: 4842.0, mobility: 0.919"""	0.359329	0.00165017	0.00797436	EDVTAALAKQGL	generic|sp_P20357_MTAP2_MOUSE__chr1_1_66438885_66439007_ENSMUST00000172486	|generic|tr_Q80ZL4_Q80ZL4_MOUSE__chr1_1_66438885_66439007_ENSMUST00000172486	|generic|tr_Q3TLQ0_Q3TLQ0_MOUSE__chr1_1_66438885_66439007_ENSMUST00000172486	|generic|tr_Q80X35_Q80X35_MOUSE__chr1_1_66438885_66439007_ENSMUST00000172486	|generic|tr_B2KGT5_B2KGT5_MOUSE__chr1_1_66438885_66439007_ENSMUST00000172486	|generic|tr_A0A668KLC6_A0A668KLC6_MOUSE__chr1_1_66438885_66439007_ENSMUST00000172486|
"""index: 7367, intensity: 3120.0, mobility: 1.129"""	0.359221	0.00165017	0.00798117	QPPPPPYYPPEDKKTQ	generic|tr_Q3TRG5_Q3TRG5_MOUSE__II_1123726	|generic|sp_P97765_WBP2_MOUSE__II_1123728	|generic|sp_P97765-2_WBP2_MOUSE__II_1123726	|generic|chr11_-1_116079543_116079920_ENSMUST00000074628|
"""index: 3118, intensity: 3547.0, mobility: 0.949"""	0.359132	0.00165017	0.00798678	TTPSQSKAFQTV	generic|sp_Q8R373_CLMP_MOUSE	|generic|tr_Q8C1H8_Q8C1H8_MOUSE|
"""index: 4886, intensity: 3002.0, mobility: 0.824"""	0.358952	0.00165017	0.00799815	SKQETQSAEPPPPEPPRI	generic|sp_Q8BIF0_C99L2_MOUSE	|generic|sp_Q8BIF0-2_C99L2_MOUSE	|generic|tr_I7HJQ8_I7HJQ8_MOUSE	|generic|tr_A2AP74_A2AP74_MOUSE|
"""index: 3171, intensity: 2632.0, mobility: 1.050"""	0.358664	0.00165017	0.00801638	SLSGSQIDDHVPK	generic|sp_Q9EQF6_DPYL5_MOUSE__chr5_1_30791522_30791638_ENSMUST00000198503__II_944569|
"""index: 600, intensity: 3023.0, mobility: 0.889"""	0.358452	0.00165017	0.00802981	SANSNPAMAPRE	generic|tr_Q545V6_Q545V6_MOUSE|
"""index: 19825, intensity: 4560.0, mobility: 0.979"""	0.358099	0.00165017	0.00805228	DTDGFNLEDALK	generic|sp_Q8BIF0_C99L2_MOUSE	|generic|sp_Q8BIF0-2_C99L2_MOUSE	|generic|tr_I7HJQ8_I7HJQ8_MOUSE|
"""index: 4519, intensity: 2520.0, mobility: 0.786"""	0.358096	0.00165017	0.00805248	LPLVDTHSKRTL	generic|tr_Q3V2S4_Q3V2S4_MOUSE__chr2_1_13574750_13574998_ENSMUST00000155605__II_1014555	|generic|tr_Q3UAX1_Q3UAX1_MOUSE__chr2_1_13574750_13574998_ENSMUST00000155605__II_1014555	|generic|tr_Q3TFD9_Q3TFD9_MOUSE__chr2_1_13574750_13574998_ENSMUST00000155605__II_1014555	|generic|tr_Q5FWJ3_Q5FWJ3_MOUSE__chr2_1_13574750_13574998_ENSMUST00000155605__II_1014555	|generic|tr_Q3UD36_Q3UD36_MOUSE__chr2_1_13574750_13574998_ENSMUST00000155605__II_1014555	|generic|tr_Q3TWV0_Q3TWV0_MOUSE__chr2_1_13574750_13574998_ENSMUST00000155605__II_1014555	|generic|tr_Q3U6S1_Q3U6S1_MOUSE__chr2_1_13582473_13582514_ENSMUST00000193675|
"""index: 3298, intensity: 5551.0, mobility: 0.984"""	0.35801	0.00165017	0.0080579	IPVGSLKNEDTPN	generic|sp_Q03517_SCG2_MOUSE	|generic|tr_Q4W8U9_Q4W8U9_MOUSE|
"""index: 4136, intensity: 4761.0, mobility: 0.840"""	0.357899	0.00165017	0.008065	SQIDDHVPKRASARIL	generic|sp_Q9EQF6_DPYL5_MOUSE__chr5_1_30791522_30791638_ENSMUST00000198503__II_944569|
"""index: 830, intensity: 2513.0, mobility: 0.794"""	0.357754	0.00165017	0.00807423	KKSVPHFSEEEKEAE	generic|tr_Q3TT51_Q3TT51_MOUSE|
"""index: 577, intensity: 3061.0, mobility: 0.891"""	0.357314	0.00165017	0.00810239	SANSNPAMAPRE	generic|tr_Q545V6_Q545V6_MOUSE|
"""index: 2811, intensity: 2812.0, mobility: 0.997"""	0.357303	0.00165017	0.00810308	SLSGTQVDEGVRSAS	generic|tr_Q3TAS8_Q3TAS8_MOUSE__chr18_-1_43324332_43324412_ENSMUST00000237707	|generic|tr_E9PWE8_E9PWE8_MOUSE__chr18_-1_43324332_43324412_ENSMUST00000237707	|generic|sp_Q62188_DPYL3_MOUSE__chr18_-1_43324332_43324412_ENSMUST00000237707	|generic|tr_Q3TT92_Q3TT92_MOUSE__chr18_-1_43324332_43324412_ENSMUST00000237707|
"""index: 9760, intensity: 16576.0, mobility: 1.197"""	0.357056	0.00165017	0.00811889	GSQQPPQPQQAYSQKALL	generic|sp_P70297_STAM1_MOUSE__chr2_1_14102418_14102489_ENSMUST00000193636__II_1014500	|generic|IP_1121602_TX=10090	|generic|tr_Q3UMC8_Q3UMC8_MOUSE__chr2_1_14102418_14102489_ENSMUST00000193636	|generic|tr_Q9CU37_Q9CU37_MOUSE	|generic|tr_Q3TPR2_Q3TPR2_MOUSE__chr2_1_14141735_14141881_ENSMUST00000193636|
"""index: 1960, intensity: 2961.0, mobility: 0.762"""	0.357052	0.00165017	0.00811919	QIDDHVPKRASA	generic|sp_Q9EQF6_DPYL5_MOUSE__chr5_1_30791522_30791638_ENSMUST00000198503__II_944569|
"""index: 13335, intensity: 4937.0, mobility: 0.967"""	0.356639	0.00165017	0.00814573	AQMEEKPVPAAPVPSPVAPAPVPSRRNPPGGKSSLVLG	generic|sp_P97825_JUPI1_MOUSE__II_1124041|
"""index: 25175, intensity: 4172.0, mobility: 1.013"""	0.356284	0.00165017	0.00816856	TLADEVSASLAKQGL	generic|II_1128081_TX=10090	|generic|II_1128079_TX=10090	|generic|tr_A0A0A0MQC7_A0A0A0MQC7_MOUSE	|generic|tr_A2A5Y6_A2A5Y6_MOUSE	|generic|sp_P10637_TAU_MOUSE	|generic|sp_P10637-2_TAU_MOUSE	|generic|sp_P10637-4_TAU_MOUSE	|generic|tr_Q3UH19_Q3UH19_MOUSE	|generic|sp_P10637-6_TAU_MOUSE	|generic|tr_Q8C5K4_Q8C5K4_MOUSE	|generic|tr_Q547J4_Q547J4_MOUSE	|generic|tr_B1AQW2_B1AQW2_MOUSE	|generic|sp_TAU_HUMAN_|
"""index: 647, intensity: 2582.0, mobility: 0.768"""	0.356195	0.00165017	0.00817436	SSTAAPQRPIATQRTT	generic|sp_Q61166_MARE1_MOUSE|
"""index: 17606, intensity: 8842.0, mobility: 0.951"""	0.356007	0.00165017	0.00818652	QEPVLGPVRGPF	generic|sp_CASB_BOVIN_|
"""index: 4401, intensity: 10561.0, mobility: 0.912"""	0.355691	0.00165017	0.00820696	TLPTKETIEQEKRSEIS	generic|tr_A6H6H4_A6H6H4_MOUSE|
"""index: 28842, intensity: 6383.0, mobility: 1.115"""	0.355511	0.00165017	0.00821862	SDLLLQYLLQGGARQ	generic|sp_Q0VGU4_VGF_MOUSE|
"""index: 19965, intensity: 4341.0, mobility: 1.026"""	0.35549	0.00165017	0.00822001	LGEYGFQNAILVR	generic|sp_P07724_ALBU_MOUSE|
"""index: 426, intensity: 10956.0, mobility: 0.858"""	0.354856	0.00165017	0.00826126	NPAENGDAKTDQAQKAEGAGDAK	generic|IP_1078763_TX=10090	|generic|tr_F6W687_F6W687_MOUSE	|generic|tr_A3KGL9_A3KGL9_MOUSE	|generic|tr_Q5XK38_Q5XK38_MOUSE	|generic|sp_P09602_HMGN2_MOUSE	|generic|tr_Q58E57_Q58E57_MOUSE|
"""index: 18908, intensity: 21660.0, mobility: 0.826"""	0.354609	0.00165017	0.00827743	AIPQPDLTKLHQLAMQ	generic|tr_Q3TF69_Q3TF69_MOUSE__II_3495156	|generic|tr_A0A2R8W6U6_A0A2R8W6U6_MOUSE__chr15_1_102490634_102490807_ENSMUST00000230631__II_772974	|generic|tr_A0A2R8VHP9_A0A2R8VHP9_MOUSE__chr15_1_102490634_102490807_ENSMUST00000230631__II_772974	|generic|sp_Q61990_PCBP2_MOUSE__chr15_1_102490634_102490807_ENSMUST00000230631__II_772974	|generic|sp_Q61990-2_PCBP2_MOUSE__chr15_1_102490634_102490807_ENSMUST00000230631__II_772974	|generic|sp_Q61990-3_PCBP2_MOUSE__chr15_1_102490634_102490807_ENSMUST00000230631__II_772974	|generic|tr_A0A2R8VI92_A0A2R8VI92_MOUSE__chr15_1_102490634_102490807_ENSMUST00000230631__II_772974	|generic|tr_B2M1R7_B2M1R7_MOUSE__chr15_1_102490634_102490807_ENSMUST00000230631__II_772974	|generic|tr_Q3TT81_Q3TT81_MOUSE__chr15_1_102490634_102490807_ENSMUST00000230631__II_772974	|generic|tr_A0A2R8W6H3_A0A2R8W6H3_MOUSE__chr15_1_102490634_102490807_ENSMUST00000230631__II_772974	|generic|tr_A0A2R8VKF0_A0A2R8VKF0_MOUSE	|generic|tr_A0A2R8VHZ0_A0A2R8VHZ0_MOUSE	|generic|tr_A0A2R8VJY1_A0A2R8VJY1_MOUSE	|generic|tr_A0A2R8VI73_A0A2R8VI73_MOUSE	|generic|tr_A0A2R8VI12_A0A2R8VI12_MOUSE	|generic|tr_A0A2R8VHY9_A0A2R8VHY9_MOUSE	|generic|tr_A0A2R8VHL8_A0A2R8VHL8_MOUSE|
"""index: 11481, intensity: 7489.0, mobility: 1.019"""	0.354548	0.00165017	0.00828142	KPVPAAPVPSPVAPAPVPSRRNPPGGKSSLVLG	generic|sp_P97825_JUPI1_MOUSE__II_1124041|
"""index: 1083, intensity: 2723.0, mobility: 0.941"""	0.354147	0.00165017	0.0083077	YLKTVYQHQ	generic|sp_CAS2_BOVIN_|
"""index: 604, intensity: 10364.0, mobility: 0.780"""	0.353695	0.00165017	0.00833743	SQIDDHVPKRAS	generic|sp_Q9EQF6_DPYL5_MOUSE__chr5_1_30791522_30791638_ENSMUST00000198503__II_944569|
"""index: 16345, intensity: 5710.0, mobility: 1.046"""	0.353388	0.00165017	0.00835767	GAPANVSSSDLTGRQEVSRLAASQTSVPFDHLGK	generic|sp_Q9JMK2_KC1E_MOUSE__II_1087695	|generic|tr_Q8CBH9_Q8CBH9_MOUSE__II_1087695	|generic|tr_Q9QUI3_Q9QUI3_MOUSE__II_1087695|
"""index: 5538, intensity: 15605.0, mobility: 0.858"""	0.3533	0.00165017	0.00836347	EPPPPEPPRI	generic|sp_Q8BIF0_C99L2_MOUSE	|generic|sp_Q8BIF0-2_C99L2_MOUSE	|generic|tr_I7HJQ8_I7HJQ8_MOUSE	|generic|tr_A2AP74_A2AP74_MOUSE|
"""index: 5882, intensity: 3477.0, mobility: 1.165"""	0.353144	0.00165017	0.00837379	AYPTQPGQGYSQQSSQPYG	generic|tr_Q91VQ2_Q91VQ2_MOUSE__II_878670	|generic|tr_Q3UK30_Q3UK30_MOUSE__II_878670	|generic|tr_Q8CFQ9_Q8CFQ9_MOUSE__II_878670	|generic|tr_Q564D0_Q564D0_MOUSE__II_878670|
"""index: 12669, intensity: 7801.0, mobility: 0.899"""	0.352791	0.00165017	0.00839719	MGSNKGASQAGMTGYGMPRQIM	generic|tr_Q9D6K2_Q9D6K2_MOUSE	|generic|sp_Q9R1Q8_TAGL3_MOUSE|
"""index: 4556, intensity: 2912.0, mobility: 0.820"""	0.352617	0.00165017	0.00840877	TDTEDKGEFLSEGGGVR	generic|sp_E9PV24_FIBA_MOUSE	|generic|sp_E9PV24-2_FIBA_MOUSE|
"""index: 24424, intensity: 30286.0, mobility: 0.831"""	0.352324	0.00165017	0.00842822	TLADEVSASLAKQGL	generic|II_1128081_TX=10090	|generic|II_1128079_TX=10090	|generic|tr_A0A0A0MQC7_A0A0A0MQC7_MOUSE	|generic|tr_A2A5Y6_A2A5Y6_MOUSE	|generic|sp_P10637_TAU_MOUSE	|generic|sp_P10637-2_TAU_MOUSE	|generic|sp_P10637-4_TAU_MOUSE	|generic|tr_Q3UH19_Q3UH19_MOUSE	|generic|sp_P10637-6_TAU_MOUSE	|generic|tr_Q8C5K4_Q8C5K4_MOUSE	|generic|tr_Q547J4_Q547J4_MOUSE	|generic|tr_B1AQW2_B1AQW2_MOUSE	|generic|sp_TAU_HUMAN_|
"""index: 19168, intensity: 3458.0, mobility: 0.995"""	0.35153	0.00165017	0.0084813	STPSSSNSTSKLPNDLLDLQQPTFHPSVH	generic|tr_A0A140LHQ8_A0A140LHQ8_MOUSE__II_885340	|generic|tr_A0A1L1SUR7_A0A1L1SUR7_MOUSE__II_3498699	|generic|tr_Q570Z8_Q570Z8_MOUSE__chr5_1_121425971_121426000_ENSMUST00000042163	|generic|tr_Q3TD51_Q3TD51_MOUSE	|generic|sp_Q7M6Y3_PICAL_MOUSE	|generic|sp_Q7M6Y3-3_PICAL_MOUSE	|generic|sp_Q7M6Y3-4_PICAL_MOUSE	|generic|sp_Q7M6Y3-5_PICAL_MOUSE	|generic|sp_Q7M6Y3-6_PICAL_MOUSE|
"""index: 23323, intensity: 3358.0, mobility: 1.088"""	0.351463	0.00165017	0.0084858	LYQEPVLGPVRGPFP	generic|sp_CASB_BOVIN_|
"""index: 17602, intensity: 29432.0, mobility: 0.936"""	0.350613	0.00165017	0.00854295	QEPVLGPVRGPF	generic|sp_CASB_BOVIN_|
"""index: 12871, intensity: 3793.0, mobility: 0.822"""	0.350236	0.00165017	0.00856845	APFPEVFGKEKVNE	generic|sp_CAS1_BOVIN_|
"""index: 20249, intensity: 4859.0, mobility: 1.092"""	0.34951	0.00165017	0.0086177	AAAAPMIGYPMPTGYSQ	generic|tr_Q921Y3_Q921Y3_MOUSE__chr11_-1_106781850_106782137_ENSMUST00000133426__II_1125049	|generic|tr_Q9CSD9_Q9CSD9_MOUSE__chr11_-1_106783954_106783992_ENSMUST00000133426__II_1125049	|generic|tr_Q3V0Z8_Q3V0Z8_MOUSE__chr11_-1_106784876_106784983_ENSMUST00000133426__II_1125049	|generic|tr_A1L333_A1L333_MOUSE__chr11_-1_106784876_106784983_ENSMUST00000133426__II_1125049	|generic|tr_Q3UXW3_Q3UXW3_MOUSE__chr11_-1_106784876_106784983_ENSMUST00000133426__II_1125049	|generic|tr_Q5U222_Q5U222_MOUSE__chr11_-1_106784876_106784983_ENSMUST00000133426__II_1125049	|generic|tr_Q8BTS0_Q8BTS0_MOUSE__chr11_-1_106784876_106784983_ENSMUST00000133426__II_1125049|
"""index: 16770, intensity: 10532.0, mobility: 0.821"""	0.349157	0.00165017	0.00864181	AIPQPDLTKLHQLAMQQSH	generic|tr_Q3TF69_Q3TF69_MOUSE__II_3495156	|generic|tr_A0A2R8W6U6_A0A2R8W6U6_MOUSE__chr15_1_102490634_102490807_ENSMUST00000230631__II_772974	|generic|tr_A0A2R8VHP9_A0A2R8VHP9_MOUSE__chr15_1_102490634_102490807_ENSMUST00000230631__II_772974	|generic|sp_Q61990_PCBP2_MOUSE__chr15_1_102490634_102490807_ENSMUST00000230631__II_772974	|generic|sp_Q61990-2_PCBP2_MOUSE__chr15_1_102490634_102490807_ENSMUST00000230631__II_772974	|generic|sp_Q61990-3_PCBP2_MOUSE__chr15_1_102490634_102490807_ENSMUST00000230631__II_772974	|generic|tr_A0A2R8VI92_A0A2R8VI92_MOUSE__chr15_1_102490634_102490807_ENSMUST00000230631__II_772974	|generic|tr_B2M1R7_B2M1R7_MOUSE__chr15_1_102490634_102490807_ENSMUST00000230631__II_772974	|generic|tr_Q3TT81_Q3TT81_MOUSE__chr15_1_102490634_102490807_ENSMUST00000230631__II_772974	|generic|tr_A0A2R8W6H3_A0A2R8W6H3_MOUSE__chr15_1_102490634_102490807_ENSMUST00000230631__II_772974	|generic|tr_A0A2R8VKF0_A0A2R8VKF0_MOUSE	|generic|tr_A0A2R8VHZ0_A0A2R8VHZ0_MOUSE	|generic|tr_A0A2R8VJY1_A0A2R8VJY1_MOUSE	|generic|tr_A0A2R8VI73_A0A2R8VI73_MOUSE	|generic|tr_A0A2R8VI12_A0A2R8VI12_MOUSE	|generic|tr_A0A2R8VHY9_A0A2R8VHY9_MOUSE	|generic|tr_A0A2R8VHL8_A0A2R8VHL8_MOUSE|
"""index: 17146, intensity: 2739.0, mobility: 1.233"""	0.348881	0.00165017	0.00866069	NTEDDLPVYLARPGSAAQTP	generic|tr_Q6P1J1_Q6P1J1_MOUSE__chr5_1_37273379_37273519_ENSMUST00000202377	|generic|tr_Q71H75_Q71H75_MOUSE	|generic|tr_Q3TY94_Q3TY94_MOUSE__chr5_1_37273379_37273519_ENSMUST00000202377|
"""index: 19742, intensity: 5854.0, mobility: 1.207"""	0.348844	0.00165017	0.00866318	SQVPNYTLTSSTLPQTGGSQQPPQPQQAYSQKALL	generic|sp_P70297_STAM1_MOUSE__chr2_1_14102418_14102489_ENSMUST00000193636__II_1014500	|generic|IP_1121602_TX=10090	|generic|tr_Q3UMC8_Q3UMC8_MOUSE__chr2_1_14102418_14102489_ENSMUST00000193636	|generic|tr_Q9CU37_Q9CU37_MOUSE	|generic|tr_Q3TPR2_Q3TPR2_MOUSE__chr2_1_14141735_14141881_ENSMUST00000193636|
"""index: 12413, intensity: 2601.0, mobility: 0.856"""	0.348594	0.00165017	0.00868031	FSLSGAQIDDNIPRRTTQ	generic|sp_O08553_DPYL2_MOUSE|
"""index: 4175, intensity: 13893.0, mobility: 0.919"""	0.348231	0.00165017	0.00870526	TLPTKETIEQEKRSEIS	generic|tr_A6H6H4_A6H6H4_MOUSE|
"""index: 14705, intensity: 9263.0, mobility: 0.984"""	0.348061	0.00165017	0.00871699	PGPTQTLSPNGENNNDIIQDNGTIIPFRKHTVR	generic|sp_Q8R001_MARE2_MOUSE	|generic|sp_Q8R001_MARE2_MOUSE	|generic|tr_E9Q1B7_E9Q1B7_MOUSE__chr18_1_23853664_23853702_ENSMUST00000155708	|generic|tr_E9Q1B7_E9Q1B7_MOUSE__chr18_1_23853664_23853702_ENSMUST00000155708|
"""index: 20688, intensity: 6746.0, mobility: 1.285"""	0.347958	0.00165017	0.00872409	LSLETPVFPGNGDEQPLTENPR	generic|tr_A0A1W2P7R2_A0A1W2P7R2_MOUSE	|generic|sp_P01193_COLI_MOUSE|
"""index: 15834, intensity: 3022.0, mobility: 0.878"""	0.347611	0.00165017	0.008748	AEPYDDIVGETVEKTE	generic|tr_Q78TF3_Q78TF3_MOUSE__chr9_1_109978869_110002753_ENSMUST00000169851	|generic|sp_P27546_MAP4_MOUSE	|generic|sp_P27546-2_MAP4_MOUSE	|generic|sp_P27546-3_MAP4_MOUSE|
"""index: 2637, intensity: 2988.0, mobility: 0.969"""	0.347335	0.00165017	0.00876714	LFKNAIIKNAH	generic|sp_P01193_COLI_MOUSE|
"""index: 20174, intensity: 3445.0, mobility: 1.206"""	0.34729	0.00165017	0.00877024	QQTSNPQPIPILYDHQLG	generic|tr_S4R209_S4R209_MOUSE__II_1027838	|generic|tr_S4R2L9_S4R2L9_MOUSE__chr1_-1_162673402_162673536_ENSMUST00000182149__II_1027843	|generic|tr_S4R294_S4R294_MOUSE__chr1_-1_162723106_162723174_ENSMUST00000182288__II_1027809	|generic|sp_Q3TLH4_PRC2C_MOUSE__chr1_-1_162723106_162723174_ENSMUST00000182288__II_1027809	|generic|sp_Q3TLH4-5_PRC2C_MOUSE__chr1_-1_162723106_162723174_ENSMUST00000182288__II_1027809	|generic|tr_S4R2J9_S4R2J9_MOUSE__chr1_-1_162723106_162723174_ENSMUST00000182288	|generic|tr_A0A0A0MQ79_A0A0A0MQ79_MOUSE__chr1_-1_162723106_162723174_ENSMUST00000182288|
"""index: 899, intensity: 3323.0, mobility: 0.777"""	0.347183	0.00165017	0.00877765	EVRTPGQLSDNNSRQ	generic|sp_Q8C0E2_VP26B_MOUSE__chr9_-1_27019314_27019439_ENSMUST00000213917|
"""index: 28780, intensity: 7346.0, mobility: 1.088"""	0.346792	0.00165017	0.00880481	QEPVLGPVRGPFPIIV	generic|sp_CASB_BOVIN_|
"""index: 615, intensity: 2574.0, mobility: 0.906"""	0.346429	0.00165017	0.00883012	AVDEAKPKESARQDEGKEDPEADQEHA	generic|sp_P06837_NEUM_MOUSE|
"""index: 1494, intensity: 3190.0, mobility: 0.821"""	0.346145	0.00165017	0.00884991	TQEKNTLPTKETIEQEKR	generic|tr_A6H6H4_A6H6H4_MOUSE|
"""index: 17150, intensity: 25070.0, mobility: 0.948"""	0.345927	0.00165017	0.00886521	TISPLDLAKLNQVARQQSH	generic|sp_P60335_PCBP1_MOUSE|
"""index: 3277, intensity: 7653.0, mobility: 0.899"""	0.345824	0.00165017	0.00887238	QPPPPPYYPPEDKKTQ	generic|tr_Q3TRG5_Q3TRG5_MOUSE__II_1123726	|generic|sp_P97765_WBP2_MOUSE__II_1123728	|generic|sp_P97765-2_WBP2_MOUSE__II_1123726	|generic|chr11_-1_116079543_116079920_ENSMUST00000074628|
"""index: 613, intensity: 2629.0, mobility: 0.793"""	0.345796	0.00165017	0.00887439	SQIDDHVPKRAS	generic|sp_Q9EQF6_DPYL5_MOUSE__chr5_1_30791522_30791638_ENSMUST00000198503__II_944569|
"""index: 4888, intensity: 4492.0, mobility: 0.910"""	0.345412	0.00165017	0.00890134	LADEVSASLAKQ	generic|II_1128081_TX=10090	|generic|II_1128079_TX=10090	|generic|tr_A0A0A0MQC7_A0A0A0MQC7_MOUSE	|generic|tr_A2A5Y6_A2A5Y6_MOUSE	|generic|sp_P10637_TAU_MOUSE	|generic|sp_P10637-2_TAU_MOUSE	|generic|sp_P10637-3_TAU_MOUSE	|generic|sp_P10637-4_TAU_MOUSE	|generic|tr_Q3UH19_Q3UH19_MOUSE	|generic|sp_P10637-6_TAU_MOUSE	|generic|tr_Q8C5K4_Q8C5K4_MOUSE	|generic|tr_Q547J4_Q547J4_MOUSE	|generic|tr_B1AQW2_B1AQW2_MOUSE	|generic|sp_TAU_HUMAN_|
"""index: 665, intensity: 2989.0, mobility: 0.975"""	0.345178	0.00165017	0.00891778	GEAKKTEAPAAAGPEAKSDAAPAASDSKPSS	generic|sp_Q91XV3_BASP1_MOUSE|
"""index: 8717, intensity: 27808.0, mobility: 0.841"""	0.344971	0.00165017	0.00893242	NPLPSKETIEQEKQAGES	generic|sp_P20065_TYB4_MOUSE__chrX_-1_167207501_167208325_ENSMUST00000112175	|generic|tr_Q6ZWX2_Q6ZWX2_MOUSE__chrX_-1_167207501_167208325_ENSMUST00000112175|
"""index: 2897, intensity: 3231.0, mobility: 0.852"""	0.344685	0.00165017	0.00895261	LPTKETIEQEKRSEIS	generic|tr_A6H6H4_A6H6H4_MOUSE|
"""index: 6912, intensity: 4792.0, mobility: 0.838"""	0.344595	0.00165017	0.00895897	AEEEAVWGDGSPEPSPRE	generic|sp_P01193_COLI_MOUSE|
"""index: 18579, intensity: 6870.0, mobility: 0.889"""	0.344442	0.00165017	0.00896977	VAPFPEVFGK	generic|sp_CAS1_BOVIN_|
"""index: 7798, intensity: 5539.0, mobility: 1.129"""	0.344109	0.00165017	0.00899345	AEEEAVWGDGSPEPSPRE	generic|sp_P01193_COLI_MOUSE|
"""index: 15255, intensity: 7902.0, mobility: 1.111"""	0.343751	0.00165017	0.00901887	TPIVIQPASATETTQLT	generic|tr_Q921J3_Q921J3_MOUSE__chr2_1_181549329_181549376_ENSMUST00000116365	|generic|sp_P60904_DNJC5_MOUSE__chr2_1_181546445_181546492_ENSMUST00000116365|
"""index: 493, intensity: 3006.0, mobility: 0.895"""	0.34358	0.00165017	0.00903105	GTQVDEGVRSAS	generic|tr_Q3TAS8_Q3TAS8_MOUSE__chr18_-1_43324332_43324412_ENSMUST00000237707	|generic|tr_E9PWE8_E9PWE8_MOUSE__chr18_-1_43324332_43324412_ENSMUST00000237707	|generic|sp_Q62188_DPYL3_MOUSE__chr18_-1_43324332_43324412_ENSMUST00000237707	|generic|tr_Q3TT92_Q3TT92_MOUSE__chr18_-1_43324332_43324412_ENSMUST00000237707|
"""index: 14347, intensity: 16105.0, mobility: 1.059"""	0.343536	0.00165017	0.00903422	GQPASGGGGGYGPQGDYGQQGYGQQGAPTSFSNQM	generic|sp_Q62277_SYPH_MOUSE|
"""index: 16247, intensity: 2810.0, mobility: 1.248"""	0.343488	0.00165017	0.00903762	SLETPVFPGNGDEQPLTENPR	generic|tr_A0A1W2P7R2_A0A1W2P7R2_MOUSE	|generic|sp_P01193_COLI_MOUSE|
"""index: 16344, intensity: 2578.0, mobility: 1.111"""	0.343328	0.00165017	0.00904912	QMEEKPVPAAPVPSPVAPAPVPSRRNPPGGKSSLVLG	generic|sp_P97825_JUPI1_MOUSE__II_1124041|
"""index: 12547, intensity: 3623.0, mobility: 1.197"""	0.343281	0.00165017	0.00905243	SSLGSMSPSNMEGYSKTQY	generic|tr_Q3TV22_Q3TV22_MOUSE__chr16_1_78334866_78334964_ENSMUST00000231251	|generic|sp_P97792_CXAR_MOUSE__chr16_1_78334866_78334964_ENSMUST00000231251	|generic|sp_P97792-2_CXAR_MOUSE__chr16_1_78334866_78334964_ENSMUST00000231251|
"""index: 15380, intensity: 4007.0, mobility: 0.992"""	0.342971	0.00165017	0.00907463	LADEVSASLAKQGL	generic|II_1128081_TX=10090	|generic|II_1128079_TX=10090	|generic|tr_A0A0A0MQC7_A0A0A0MQC7_MOUSE	|generic|tr_A2A5Y6_A2A5Y6_MOUSE	|generic|sp_P10637_TAU_MOUSE	|generic|sp_P10637-2_TAU_MOUSE	|generic|sp_P10637-4_TAU_MOUSE	|generic|tr_Q3UH19_Q3UH19_MOUSE	|generic|sp_P10637-6_TAU_MOUSE	|generic|tr_Q8C5K4_Q8C5K4_MOUSE	|generic|tr_Q547J4_Q547J4_MOUSE	|generic|tr_B1AQW2_B1AQW2_MOUSE	|generic|sp_TAU_HUMAN_|
"""index: 3263, intensity: 2782.0, mobility: 0.770"""	0.34297	0.00165017	0.00907474	GAEDALGGHQGALERE	generic|sp_Q8CIT0_CRF_MOUSE|
"""index: 2051, intensity: 2681.0, mobility: 1.006"""	0.342878	0.00165017	0.00908133	TLPTKETIEQEK	generic|tr_A6H6H4_A6H6H4_MOUSE|
"""index: 7519, intensity: 4789.0, mobility: 0.899"""	0.342556	0.00165017	0.00910443	TYAPVISAEKAYHEQ	generic|tr_Q99KA2_Q99KA2_MOUSE__IP_3506393	|generic|tr_A0A0A0MQA5_A0A0A0MQA5_MOUSE__chr1_-1_75215622_75215885_ENSMUST00000188593__IP_3506393	|generic|sp_P05213_TBA1B_MOUSE__IP_3506392	|generic|tr_Q52L87_Q52L87_MOUSE__IP_3506392	|generic|sp_P68368_TBA4A_MOUSE__chr1_-1_75215622_75215885_ENSMUST00000188593__IP_3506393	|generic|tr_Q3TIZ0_Q3TIZ0_MOUSE__IP_3506393	|generic|sp_P68369_TBA1A_MOUSE__IP_3506392	|generic|IP_988840_TX=10090	|generic|IP_1052575_TX=10090	|generic|IP_3456589_TX=10090	|generic|IP_3502747_TX=10090	|generic|tr_Q9D9Y2_Q9D9Y2_MOUSE	|generic|sp_P05214_TBA3_MOUSE|
"""index: 12136, intensity: 42208.0, mobility: 1.026"""	0.341819	0.00165017	0.0091576	VFQELGKLTGPSNQ	generic|sp_Q03517_SCG2_MOUSE	|generic|tr_Q4W8U9_Q4W8U9_MOUSE|
"""index: 23473, intensity: 9863.0, mobility: 0.898"""	0.341793	0.00165017	0.00915947	DADSSVEKQVALLKALYGHGQISH	generic|tr_A0A0A0MQA8_A0A0A0MQA8_MOUSE	|generic|sp_P41539_TKN1_MOUSE|
"""index: 703, intensity: 3029.0, mobility: 0.852"""	0.340993	0.00165017	0.00921755	SKPKKPLGSSTAAPQRPIATQRTT	generic|sp_Q61166_MARE1_MOUSE|
"""index: 18273, intensity: 5615.0, mobility: 0.935"""	0.339476	0.00165017	0.00932866	TDGFNLEDALK	generic|sp_Q8BIF0_C99L2_MOUSE	|generic|sp_Q8BIF0-2_C99L2_MOUSE	|generic|tr_I7HJQ8_I7HJQ8_MOUSE|
"""index: 20185, intensity: 3351.0, mobility: 1.206"""	0.338895	0.00165017	0.00937156	QQTSNPQPIPILYDHQLG	generic|tr_S4R209_S4R209_MOUSE__II_1027838	|generic|tr_S4R2L9_S4R2L9_MOUSE__chr1_-1_162673402_162673536_ENSMUST00000182149__II_1027843	|generic|tr_S4R294_S4R294_MOUSE__chr1_-1_162723106_162723174_ENSMUST00000182288__II_1027809	|generic|sp_Q3TLH4_PRC2C_MOUSE__chr1_-1_162723106_162723174_ENSMUST00000182288__II_1027809	|generic|sp_Q3TLH4-5_PRC2C_MOUSE__chr1_-1_162723106_162723174_ENSMUST00000182288__II_1027809	|generic|tr_S4R2J9_S4R2J9_MOUSE__chr1_-1_162723106_162723174_ENSMUST00000182288	|generic|tr_A0A0A0MQ79_A0A0A0MQ79_MOUSE__chr1_-1_162723106_162723174_ENSMUST00000182288|
"""index: 26667, intensity: 3429.0, mobility: 1.120"""	0.338273	0.00165017	0.00941771	LLYQEPVLGPVRGPFP	generic|sp_CASB_BOVIN_|
"""index: 21428, intensity: 17223.0, mobility: 0.992"""	0.337434	0.00166021	0.00948035	APNLSRMGAVPVMIPAQSKDGSIV	generic|sp_P97792_CXAR_MOUSE__chr16_1_78334866_78334964_ENSMUST00000231251|
"""index: 4379, intensity: 3320.0, mobility: 0.997"""	0.337123	0.00166021	0.00950368	GASQAGMTGYGMPRQ	generic|tr_Q9D6K2_Q9D6K2_MOUSE	|generic|sp_Q9WVA4_TAGL2_MOUSE	|generic|sp_Q9R1Q8_TAGL3_MOUSE|
"""index: 4872, intensity: 3993.0, mobility: 0.952"""	0.33695	0.00166021	0.0095167	LADEVSASLAKQG	generic|II_1128081_TX=10090	|generic|II_1128079_TX=10090	|generic|tr_A0A0A0MQC7_A0A0A0MQC7_MOUSE	|generic|tr_A2A5Y6_A2A5Y6_MOUSE	|generic|sp_P10637_TAU_MOUSE	|generic|sp_P10637-2_TAU_MOUSE	|generic|sp_P10637-3_TAU_MOUSE	|generic|sp_P10637-4_TAU_MOUSE	|generic|tr_Q3UH19_Q3UH19_MOUSE	|generic|sp_P10637-6_TAU_MOUSE	|generic|tr_Q8C5K4_Q8C5K4_MOUSE	|generic|tr_Q547J4_Q547J4_MOUSE	|generic|tr_B1AQW2_B1AQW2_MOUSE	|generic|sp_TAU_HUMAN_|
"""index: 5302, intensity: 3101.0, mobility: 1.163"""	0.336943	0.00166021	0.00951718	SKQETQSAEPPPPEPPRI	generic|sp_Q8BIF0_C99L2_MOUSE	|generic|sp_Q8BIF0-2_C99L2_MOUSE	|generic|tr_I7HJQ8_I7HJQ8_MOUSE	|generic|tr_A2AP74_A2AP74_MOUSE|
"""index: 17136, intensity: 18923.0, mobility: 0.877"""	0.336931	0.00166021	0.00951807	SRMGAVPVMIPAQSKDGSIV	generic|sp_P97792_CXAR_MOUSE__chr16_1_78334866_78334964_ENSMUST00000231251|
"""index: 12459, intensity: 4798.0, mobility: 1.010"""	0.336307	0.00166021	0.0095651	QMEEKPVPAAPVPSPVAPAPVPSRRNPPGGKSSLVLG	generic|sp_P97825_JUPI1_MOUSE__II_1124041|
"""index: 13997, intensity: 3162.0, mobility: 0.901"""	0.336248	0.00166021	0.00956958	EDVTAALAKQGL	generic|sp_P20357_MTAP2_MOUSE__chr1_1_66438885_66439007_ENSMUST00000172486	|generic|tr_Q80ZL4_Q80ZL4_MOUSE__chr1_1_66438885_66439007_ENSMUST00000172486	|generic|tr_Q3TLQ0_Q3TLQ0_MOUSE__chr1_1_66438885_66439007_ENSMUST00000172486	|generic|tr_Q80X35_Q80X35_MOUSE__chr1_1_66438885_66439007_ENSMUST00000172486	|generic|tr_B2KGT5_B2KGT5_MOUSE__chr1_1_66438885_66439007_ENSMUST00000172486	|generic|tr_A0A668KLC6_A0A668KLC6_MOUSE__chr1_1_66438885_66439007_ENSMUST00000172486|
"""index: 5247, intensity: 3778.0, mobility: 0.826"""	0.335417	0.00166021	0.00963262	SLPLVDTHSKRTL	generic|tr_Q3V2S4_Q3V2S4_MOUSE__chr2_1_13574750_13574998_ENSMUST00000155605__II_1014555	|generic|tr_Q3UAX1_Q3UAX1_MOUSE__chr2_1_13574750_13574998_ENSMUST00000155605__II_1014555	|generic|tr_Q3TFD9_Q3TFD9_MOUSE__chr2_1_13574750_13574998_ENSMUST00000155605__II_1014555	|generic|tr_Q5FWJ3_Q5FWJ3_MOUSE__chr2_1_13574750_13574998_ENSMUST00000155605__II_1014555	|generic|tr_Q3UD36_Q3UD36_MOUSE__chr2_1_13574750_13574998_ENSMUST00000155605__II_1014555	|generic|tr_Q3TWV0_Q3TWV0_MOUSE__chr2_1_13574750_13574998_ENSMUST00000155605__II_1014555	|generic|tr_Q3U6S1_Q3U6S1_MOUSE__chr2_1_13582473_13582514_ENSMUST00000193675|
"""index: 3643, intensity: 22180.0, mobility: 1.203"""	0.335236	0.00166021	0.00964639	TLPTKETIEQEKRSEIS	generic|tr_A6H6H4_A6H6H4_MOUSE|
"""index: 24444, intensity: 13756.0, mobility: 0.931"""	0.33513	0.00166021	0.00965445	QEPVLGPVRGPF	generic|sp_CASB_BOVIN_|
"""index: 28108, intensity: 8259.0, mobility: 1.170"""	0.335091	0.00166021	0.00965741	PVAATNSESAMQQVLDNLG	generic|sp_Q9WV34_MPP2_MOUSE	|generic|sp_Q9WV34_MPP2_MOUSE|
"""index: 17223, intensity: 3278.0, mobility: 0.842"""	0.334919	0.00166021	0.00967053	IVQEMPPQSPANIYYKV	generic|sp_P52800_EFNB2_MOUSE__chr8_-1_8660480_8660584_ENSMUST00000209169__II_867982	|generic|tr_Q544L9_Q544L9_MOUSE|
"""index: 28874, intensity: 7354.0, mobility: 0.999"""	0.334758	0.00166021	0.00968286	EVLNENLLRFF	generic|sp_CAS1_BOVIN_|
"""index: 11321, intensity: 6892.0, mobility: 0.974"""	0.334643	0.00166021	0.00969166	EIGDEENSAKFPI	generic|sp_P56942_MCH_MOUSE|
"""index: 1480, intensity: 3982.0, mobility: 0.968"""	0.334495	0.00166021	0.00970302	AQEQVQPKPLES	generic|tr_Q9DBN0_Q9DBN0_MOUSE	|generic|sp_P06728_APOA4_MOUSE|
"""index: 4111, intensity: 17882.0, mobility: 0.831"""	0.334369	0.00166021	0.00971267	SQIDDHVPKRASARILAPPGGRSSG	generic|sp_Q9EQF6_DPYL5_MOUSE__chr5_1_30791522_30791638_ENSMUST00000198503__II_944569|
"""index: 22805, intensity: 3158.0, mobility: 1.148"""	0.333907	0.00166021	0.00974817	ALRGAALGPPVSLPAPLTE	generic|sp_Q6P6N5_SPRE3_MOUSE	|generic|tr_A0A0R4J0K0_A0A0R4J0K0_MOUSE|
"""index: 1541, intensity: 3067.0, mobility: 0.811"""	0.333468	0.00166021	0.00978204	ISKQEYDESGPSIVHRK	generic|tr_F8WGM8_F8WGM8_MOUSE__II_1122449	|generic|tr_Q3UAF6_Q3UAF6_MOUSE	|generic|sp_P60710_ACTB_MOUSE	|generic|tr_Q3U804_Q3U804_MOUSE	|generic|tr_Q3UAF7_Q3UAF7_MOUSE	|generic|tr_Q3U939_Q3U939_MOUSE	|generic|tr_E9Q1F2_E9Q1F2_MOUSE	|generic|tr_Q3UBP6_Q3UBP6_MOUSE	|generic|tr_Q3UGS0_Q3UGS0_MOUSE	|generic|tr_Q3UCF8_Q3UCF8_MOUSE	|generic|tr_Q3TIJ9_Q3TIJ9_MOUSE	|generic|tr_Q3TSB7_Q3TSB7_MOUSE	|generic|tr_Q3UBQ4_Q3UBQ4_MOUSE	|generic|tr_Q3UA89_Q3UA89_MOUSE	|generic|tr_Q3U5R4_Q3U5R4_MOUSE	|generic|tr_Q4KL81_Q4KL81_MOUSE	|generic|tr_B1ATY1_B1ATY1_MOUSE	|generic|tr_Q61276_Q61276_MOUSE	|generic|tr_Q3UAA9_Q3UAA9_MOUSE|
"""index: 19633, intensity: 6403.0, mobility: 1.028"""	0.333172	0.00166021	0.00980494	TSPPIGTVTPALKLTKTIQVPQQKAMVPLH	generic|II_1086724_TX=10090	|generic|tr_Q3U8V1_Q3U8V1_MOUSE__chr15_-1_83149191_83149238_ENSMUST00000149802	|generic|tr_Q3TJ78_Q3TJ78_MOUSE__chr15_-1_83149191_83149238_ENSMUST00000149802	|generic|tr_Q8C713_Q8C713_MOUSE	|generic|tr_Q571G8_Q571G8_MOUSE__chr15_-1_83149191_83149238_ENSMUST00000149802	|generic|sp_Q8BG81_PDIP3_MOUSE__chr15_-1_83149191_83149238_ENSMUST00000149802|
"""index: 23762, intensity: 13783.0, mobility: 0.895"""	0.333125	0.00166021	0.00980853	DADSSVEKQVALLKALYGHGQISH	generic|tr_A0A0A0MQA8_A0A0A0MQA8_MOUSE	|generic|sp_P41539_TKN1_MOUSE|
"""index: 16706, intensity: 24663.0, mobility: 0.906"""	0.333037	0.00166021	0.00981539	SRMGAVPVMIPAQSKDGSIV	generic|sp_P97792_CXAR_MOUSE__chr16_1_78334866_78334964_ENSMUST00000231251|
"""index: 15376, intensity: 6398.0, mobility: 0.842"""	0.332932	0.00166021	0.00982351	ASVTTQPTEFKIKL	generic|tr_Q3U8V1_Q3U8V1_MOUSE__chr15_-1_83149191_83149238_ENSMUST00000149802	|generic|tr_Q3TJ78_Q3TJ78_MOUSE__chr15_-1_83149191_83149238_ENSMUST00000149802	|generic|tr_Q3UDD3_Q3UDD3_MOUSE__chr15_-1_83149191_83149238_ENSMUST00000149802	|generic|tr_Q571G8_Q571G8_MOUSE__chr15_-1_83149191_83149238_ENSMUST00000149802	|generic|sp_Q8BG81_PDIP3_MOUSE__chr15_-1_83149191_83149238_ENSMUST00000149802|
"""index: 19316, intensity: 7055.0, mobility: 0.857"""	0.332625	0.00166021	0.00984735	TAPEEELAALQLGPTH	generic|tr_A0A5S9EES2_A0A5S9EES2_MOUSE	|generic|tr_A2AGI2_A2AGI2_MOUSE	|generic|tr_B2RWZ9_B2RWZ9_MOUSE	|generic|tr_Q69ZI4_Q69ZI4_MOUSE	|generic|tr_A0A5S9EER5_A0A5S9EER5_MOUSE	|generic|tr_A2AGI3_A2AGI3_MOUSE	|generic|sp_Q8BYM5_NLGN3_MOUSE|
"""index: 6962, intensity: 104363.0, mobility: 1.122"""	0.332453	0.00166021	0.00986077	AEEEAVWGDGSPEPSPRE	generic|sp_P01193_COLI_MOUSE|
"""index: 528, intensity: 3453.0, mobility: 0.932"""	0.332329	0.00166021	0.00987037	AQLQSDEREATD	generic|tr_Q921J3_Q921J3_MOUSE__chr2_1_181549329_181549376_ENSMUST00000116365	|generic|sp_P60904_DNJC5_MOUSE__chr2_1_181546445_181546492_ENSMUST00000116365|
"""index: 7671, intensity: 4657.0, mobility: 0.974"""	0.331829	0.00166021	0.00990944	GPPLDAYSIQGQH	generic|sp_P60335_PCBP1_MOUSE|
"""index: 5980, intensity: 3746.0, mobility: 1.022"""	0.331585	0.00166021	0.00992856	SETIPTDKTVTYKHMDPPPAPMQDRSPSPRHPDVS	generic|sp_P14873_MAP1B_MOUSE	|generic|tr_B2RQQ5_B2RQQ5_MOUSE	|generic|tr_Q3UF78_Q3UF78_MOUSE|
"""index: 5395, intensity: 3330.0, mobility: 1.015"""	0.330972	0.00166021	0.00997679	ASQTSVPFDHLGK	generic|sp_Q9JMK2_KC1E_MOUSE__II_1087695	|generic|tr_Q8CBH9_Q8CBH9_MOUSE__II_1087695	|generic|tr_Q9QUI3_Q9QUI3_MOUSE__II_1087695|
"""index: 24547, intensity: 25690.0, mobility: 0.851"""	0.330778	0.00166021	0.00999207	TLADEVSASLAKQGL	generic|II_1128081_TX=10090	|generic|II_1128079_TX=10090	|generic|tr_A0A0A0MQC7_A0A0A0MQC7_MOUSE	|generic|tr_A2A5Y6_A2A5Y6_MOUSE	|generic|sp_P10637_TAU_MOUSE	|generic|sp_P10637-2_TAU_MOUSE	|generic|sp_P10637-4_TAU_MOUSE	|generic|tr_Q3UH19_Q3UH19_MOUSE	|generic|sp_P10637-6_TAU_MOUSE	|generic|tr_Q8C5K4_Q8C5K4_MOUSE	|generic|tr_Q547J4_Q547J4_MOUSE	|generic|tr_B1AQW2_B1AQW2_MOUSE	|generic|sp_TAU_HUMAN_|
"""index: 5223, intensity: 2945.0, mobility: 1.042"""	0.330745	0.00166021	0.00999467	TTFSPPVAAATAKNQS	generic|tr_A0A571BED8_A0A571BED8_MOUSE__chr11_-1_74395775_74395891_ENSMUST00000047488__II_1135417	|generic|sp_Q5SVL6_RPGP2_MOUSE__chr11_-1_74395775_74395891_ENSMUST00000047488__II_1135417	|generic|sp_Q5SVL6-2_RPGP2_MOUSE__chr11_-1_74395775_74395891_ENSMUST00000047488__II_1135417	|generic|tr_A0A171EBK8_A0A171EBK8_MOUSE__chr11_-1_74395775_74395891_ENSMUST00000047488|
"""index: 6933, intensity: 2924.0, mobility: 0.930"""	0.330207	0.00166021	0.0100372	PEPQPEPEPEPEPEPQPEPEPEQ	generic|tr_C4IXT3_C4IXT3_MOUSE__chr11_-1_61157167_61157217_ENSMUST00000173525|
"""index: 18620, intensity: 4102.0, mobility: 1.003"""	0.329817	0.00166021	0.0100682	LAEDVTAALAKQGL	generic|sp_P20357_MTAP2_MOUSE__chr1_1_66438885_66439007_ENSMUST00000172486	|generic|tr_Q80ZL4_Q80ZL4_MOUSE__chr1_1_66438885_66439007_ENSMUST00000172486	|generic|tr_Q3TLQ0_Q3TLQ0_MOUSE__chr1_1_66438885_66439007_ENSMUST00000172486	|generic|tr_Q80X35_Q80X35_MOUSE__chr1_1_66438885_66439007_ENSMUST00000172486	|generic|tr_B2KGT5_B2KGT5_MOUSE__chr1_1_66438885_66439007_ENSMUST00000172486	|generic|tr_A0A668KLC6_A0A668KLC6_MOUSE__chr1_1_66438885_66439007_ENSMUST00000172486|
"""index: 14391, intensity: 4702.0, mobility: 0.970"""	0.329801	0.00166021	0.0100694	HPEYAVSVLLR	generic|sp_ALBU_BOVIN_|
"""index: 21121, intensity: 2985.0, mobility: 1.017"""	0.329646	0.00166021	0.0100817	YQEPVLGPVRGPFP	generic|sp_CASB_BOVIN_|
"""index: 1027, intensity: 25036.0, mobility: 0.926"""	0.329591	0.00166021	0.0100862	GDEQPLTENPR	generic|tr_A0A1W2P7R2_A0A1W2P7R2_MOUSE	|generic|sp_P01193_COLI_MOUSE|
"""index: 4529, intensity: 3814.0, mobility: 0.859"""	0.329548	0.00166021	0.0100895	AAAQYNPEPPPPRSHYSNIE	generic|tr_A0A0R4J1C2_A0A0R4J1C2_MOUSE__II_894144	|generic|tr_A0A0R4IZW8_A0A0R4IZW8_MOUSE__chr7_-1_30193874_30194080_ENSMUST00000146852__II_894141	|generic|sp_O88456_CPNS1_MOUSE__II_894144|
"""index: 7983, intensity: 166878.0, mobility: 1.001"""	0.329503	0.00166021	0.0100932	IVAPPGGRSNITSLG	generic|tr_Q3TXY0_Q3TXY0_MOUSE__chr5_1_37273379_37273519_ENSMUST00000202377	|generic|tr_Q6P1J1_Q6P1J1_MOUSE__chr5_1_37273379_37273519_ENSMUST00000202377	|generic|sp_P97427_DPYL1_MOUSE__chr5_1_37273379_37273519_ENSMUST00000202377	|generic|tr_Q3TY94_Q3TY94_MOUSE__chr5_1_37273379_37273519_ENSMUST00000202377|
"""index: 27088, intensity: 22873.0, mobility: 1.045"""	0.329267	0.00166021	0.010112	GAKPPSVEDGFQTVPLITPLEVNHLQ	generic|tr_Q5SS04_Q5SS04_MOUSE__chr11_1_32001752_32017800_ENSMUST00000109409	|generic|sp_P47759_NSG2_MOUSE	|generic|tr_Q5SS03_Q5SS03_MOUSE__chr11_1_32017651_32031859_ENSMUST00000093219|
"""index: 22675, intensity: 3417.0, mobility: 0.854"""	0.328697	0.00166021	0.0101576	EKSQTPLVTLFKNAIIKNAH	generic|sp_P01193_COLI_MOUSE|
"""index: 18631, intensity: 5395.0, mobility: 0.911"""	0.328608	0.00166021	0.0101647	LSRMGAVPVMIPAQSKDGSIV	generic|sp_P97792_CXAR_MOUSE__chr16_1_78334866_78334964_ENSMUST00000231251|
"""index: 9537, intensity: 3413.0, mobility: 0.904"""	0.328349	0.00166021	0.0101856	LEPTVIDEVR	generic|sp_P05213_TBA1B_MOUSE__IP_3506392	|generic|tr_Q52L87_Q52L87_MOUSE__IP_3506392	|generic|tr_Q3TIZ0_Q3TIZ0_MOUSE__IP_3506393	|generic|tr_A0A2R8VHF3_A0A2R8VHF3_MOUSE__IP_3506392	|generic|sp_P68369_TBA1A_MOUSE__IP_3506392	|generic|IP_988839_TX=10090	|generic|II_3485679_TX=10090	|generic|IP_3502747_TX=10090	|generic|tr_O89052_O89052_MOUSE|
"""index: 25890, intensity: 2739.0, mobility: 0.970"""	0.32811	0.00166021	0.0102048	YGGFMTSEKSQTPLVTLFKNA	generic|sp_P01193_COLI_MOUSE|
"""index: 847, intensity: 2961.0, mobility: 0.980"""	0.327813	0.00166021	0.0102287	SQIDDHVPKRASA	generic|sp_Q9EQF6_DPYL5_MOUSE__chr5_1_30791522_30791638_ENSMUST00000198503__II_944569|
"""index: 12392, intensity: 5058.0, mobility: 0.798"""	0.327587	0.00166021	0.0102471	SNVPLETRHFLFK	generic|II_1141222_TX=10090	|generic|tr_A0A0A0MQB7_A0A0A0MQB7_MOUSE	|generic|tr_B9EJ72_B9EJ72_MOUSE	|generic|sp_Q9WTS5_TEN2_MOUSE	|generic|tr_A0A0A0MQ92_A0A0A0MQ92_MOUSE|
"""index: 14557, intensity: 2710.0, mobility: 1.148"""	0.327237	0.00166021	0.0102754	IVQEMPPQSPANIYYKV	generic|sp_P52800_EFNB2_MOUSE__chr8_-1_8660480_8660584_ENSMUST00000209169__II_867982	|generic|tr_Q544L9_Q544L9_MOUSE|
"""index: 12785, intensity: 38447.0, mobility: 0.990"""	0.326464	0.00166021	0.0103383	LKPRTVATPLNQVANPNSAIFGGARPREEVVQKEQE	generic|tr_Q80U88_Q80U88_MOUSE__chr5_-1_134625358_134625459_ENSMUST00000202289__II_929730	|generic|tr_Q3V244_Q3V244_MOUSE__chr5_-1_134625358_134625459_ENSMUST00000202289__II_929730	|generic|tr_Q3TG58_Q3TG58_MOUSE__chr5_-1_134625358_134625459_ENSMUST00000202289__II_929730	|generic|tr_Q564E5_Q564E5_MOUSE__chr5_-1_134625358_134625459_ENSMUST00000202289__II_929730|
"""index: 13894, intensity: 3784.0, mobility: 0.916"""	0.326259	0.00166021	0.010355	EDVTAALAKQGL	generic|sp_P20357_MTAP2_MOUSE__chr1_1_66438885_66439007_ENSMUST00000172486	|generic|tr_Q80ZL4_Q80ZL4_MOUSE__chr1_1_66438885_66439007_ENSMUST00000172486	|generic|tr_Q3TLQ0_Q3TLQ0_MOUSE__chr1_1_66438885_66439007_ENSMUST00000172486	|generic|tr_Q80X35_Q80X35_MOUSE__chr1_1_66438885_66439007_ENSMUST00000172486	|generic|tr_B2KGT5_B2KGT5_MOUSE__chr1_1_66438885_66439007_ENSMUST00000172486	|generic|tr_A0A668KLC6_A0A668KLC6_MOUSE__chr1_1_66438885_66439007_ENSMUST00000172486|
"""index: 15949, intensity: 4654.0, mobility: 0.853"""	0.32624	0.00166021	0.0103566	KYLPGPLQDMFKK	generic|sp_P63040_CPLX1_MOUSE	|generic|sp_P84086_CPLX2_MOUSE|
"""index: 6942, intensity: 10010.0, mobility: 0.875"""	0.326075	0.00166021	0.0103701	EPPPPEPPRI	generic|sp_Q8BIF0_C99L2_MOUSE	|generic|sp_Q8BIF0-2_C99L2_MOUSE	|generic|tr_I7HJQ8_I7HJQ8_MOUSE	|generic|tr_A2AP74_A2AP74_MOUSE|
"""index: 2690, intensity: 21815.0, mobility: 0.942"""	0.326055	0.00166021	0.0103718	SEPPESEAKPAPTEVKTVPNDATQTKENESKA	generic|tr_A0A0A6YY91_A0A0A6YY91_MOUSE__II_850562	|generic|sp_P13595_NCAM1_MOUSE	|generic|sp_P13595-2_NCAM1_MOUSE	|generic|tr_E9QB01_E9QB01_MOUSE	|generic|tr_A0A0A6YY47_A0A0A6YY47_MOUSE|
"""index: 12643, intensity: 2834.0, mobility: 0.896"""	0.325896	0.00166021	0.0103847	AQPGGVPSAPTGPLGPPGHGQTLG	generic|sp_Q9Z1R2_BAG6_MOUSE__chr17_1_35147165_35147236_ENSMUST00000172882__II_1065885	|generic|tr_Q3UF95_Q3UF95_MOUSE__chr17_1_35147165_35147236_ENSMUST00000172882__II_1065885	|generic|tr_Q8HWH4_Q8HWH4_MOUSE__chr17_1_35140290_35140493_ENSMUST00000173351	|generic|tr_G3UZT6_G3UZT6_MOUSE__chr17_1_35147165_35147236_ENSMUST00000172882	|generic|tr_Q3TDL4_Q3TDL4_MOUSE__chr17_1_35140290_35140493_ENSMUST00000173351	|generic|tr_G3UYQ2_G3UYQ2_MOUSE__chr17_1_35147165_35147236_ENSMUST00000172882	|generic|tr_G3UXT8_G3UXT8_MOUSE__chr17_1_35140290_35140493_ENSMUST00000173351	|generic|tr_A0A1B0GX81_A0A1B0GX81_MOUSE__chr17_1_35140290_35140493_ENSMUST00000173351|
"""index: 7555, intensity: 3479.0, mobility: 0.991"""	0.325851	0.00166021	0.0103884	LDAPVACSIANSKTS	generic|sp_Q7TN29_SMAP2_MOUSE	|generic|sp_Q7TN29-2_SMAP2_MOUSE|
"""index: 12640, intensity: 6243.0, mobility: 1.059"""	0.325794	0.00166021	0.0103932	EEKPVPAAPVPSPVAPAPVPSRRNPPGGKSSLVLG	generic|sp_P97825_JUPI1_MOUSE__II_1124041|
"""index: 4852, intensity: 3090.0, mobility: 0.951"""	0.325282	0.00166021	0.0104353	LADEVSASLAKQG	generic|II_1128081_TX=10090	|generic|II_1128079_TX=10090	|generic|tr_A0A0A0MQC7_A0A0A0MQC7_MOUSE	|generic|tr_A2A5Y6_A2A5Y6_MOUSE	|generic|sp_P10637_TAU_MOUSE	|generic|sp_P10637-2_TAU_MOUSE	|generic|sp_P10637-3_TAU_MOUSE	|generic|sp_P10637-4_TAU_MOUSE	|generic|tr_Q3UH19_Q3UH19_MOUSE	|generic|sp_P10637-6_TAU_MOUSE	|generic|tr_Q8C5K4_Q8C5K4_MOUSE	|generic|tr_Q547J4_Q547J4_MOUSE	|generic|tr_B1AQW2_B1AQW2_MOUSE	|generic|sp_TAU_HUMAN_|
"""index: 3231, intensity: 20917.0, mobility: 0.891"""	0.324973	0.00166021	0.0104608	QEKNTLPTKETIEQEKRSEIS	generic|tr_A6H6H4_A6H6H4_MOUSE|
"""index: 28798, intensity: 17554.0, mobility: 1.083"""	0.324955	0.00166021	0.0104622	QEPVLGPVRGPFPIIV	generic|sp_CASB_BOVIN_|
"""index: 5877, intensity: 3566.0, mobility: 0.889"""	0.324807	0.00166021	0.0104744	VTLAANGKSADCSVEEEPWKREK	generic|II_1004965_TX=10090	|generic|tr_Q3UYK6_Q3UYK6_MOUSE__chr2_1_102781469_102781534_ENSMUST00000154446	|generic|tr_Q3USU5_Q3USU5_MOUSE__chr2_1_102781469_102781534_ENSMUST00000154446	|generic|sp_P43006-2_EAA2_MOUSE__chr2_1_102781469_102781534_ENSMUST00000154446|
"""index: 7314, intensity: 4207.0, mobility: 0.819"""	0.324806	0.00166021	0.0104745	ATPASAQTAAKREIYL	generic|tr_Q2TJI9_Q2TJI9_MOUSE__chr18_-1_38189545_38189796_ENSMUST00000160721__II_1060469	|generic|tr_F7BJK1_F7BJK1_MOUSE__chr18_-1_38189545_38189796_ENSMUST00000160721__II_1060474	|generic|tr_Q2TJI7_Q2TJI7_MOUSE|
"""index: 4016, intensity: 3725.0, mobility: 0.962"""	0.324642	0.00166021	0.0104881	SVSTVLTSKYR	generic|tr_Q91VB8_Q91VB8_MOUSE__chr11_1_32297143_32297208_ENSMUST00000147010__II_1141542	|generic|tr_Q9CWS5_Q9CWS5_MOUSE__chr11_1_32297143_32297208_ENSMUST00000147010__II_1141542	|generic|tr_Q9CY10_Q9CY10_MOUSE__chr11_1_32297143_32297208_ENSMUST00000147010__II_1141542	|generic|tr_A8DUV1_A8DUV1_MOUSE__chr11_1_32297143_32297208_ENSMUST00000147010	|generic|tr_Q61287_Q61287_MOUSE__chr11_1_32297143_32297208_ENSMUST00000147010	|generic|tr_Q8BPF4_Q8BPF4_MOUSE__chr11_1_32297143_32297208_ENSMUST00000147010	|generic|tr_Q9CY06_Q9CY06_MOUSE	|generic|tr_A8DUV3_A8DUV3_MOUSE__chr11_1_32297143_32297208_ENSMUST00000147010	|generic|sp_HBA_HUMAN_|
"""index: 4787, intensity: 2762.0, mobility: 1.093"""	0.32448	0.00166021	0.0105015	TSLGQETEEEPHVRVA	generic|sp_Q8BGK5_S35F1_MOUSE|
"""index: 2954, intensity: 8189.0, mobility: 0.819"""	0.324292	0.00166021	0.0105172	LGEVRTPGQLSDNNSRQ	generic|sp_Q8C0E2_VP26B_MOUSE__chr9_-1_27019314_27019439_ENSMUST00000213917|
"""index: 12277, intensity: 6369.0, mobility: 0.989"""	0.324133	0.00166021	0.0105303	QQAPPVRNLHQSGFSLSGAQIDDNIPRRTT	generic|sp_O08553_DPYL2_MOUSE|
"""index: 25401, intensity: 2911.0, mobility: 1.201"""	0.324069	0.00166021	0.0105357	KVYPNVAENESAEAFPLEF	generic|sp_P01193_COLI_MOUSE|
"""index: 2292, intensity: 2849.0, mobility: 1.290"""	0.323964	0.00166021	0.0105444	AAGEKAEEPAPGATAGDASSAAGPEQE	generic|sp_P26645_MARCS_MOUSE	|generic|tr_A0A0A1HAM8_A0A0A1HAM8_MOUSE|
"""index: 13444, intensity: 5109.0, mobility: 0.974"""	0.323778	0.00166021	0.0105599	GQPASGGGGGYGPQGDYGQQGYGQQGAPTSF	generic|sp_Q62277_SYPH_MOUSE|
"""index: 7160, intensity: 3420.0, mobility: 1.088"""	0.323612	0.00166021	0.0105737	GAMNQPQTQYSATPNY	generic|sp_Q9JKD3_SCAM5_MOUSE__chr9_-1_57443670_57443780_ENSMUST00000215208__II_3456302|
"""index: 13977, intensity: 16154.0, mobility: 0.920"""	0.323433	0.00166021	0.0105887	EDVTAALAKQGL	generic|sp_P20357_MTAP2_MOUSE__chr1_1_66438885_66439007_ENSMUST00000172486	|generic|tr_Q80ZL4_Q80ZL4_MOUSE__chr1_1_66438885_66439007_ENSMUST00000172486	|generic|tr_Q3TLQ0_Q3TLQ0_MOUSE__chr1_1_66438885_66439007_ENSMUST00000172486	|generic|tr_Q80X35_Q80X35_MOUSE__chr1_1_66438885_66439007_ENSMUST00000172486	|generic|tr_B2KGT5_B2KGT5_MOUSE__chr1_1_66438885_66439007_ENSMUST00000172486	|generic|tr_A0A668KLC6_A0A668KLC6_MOUSE__chr1_1_66438885_66439007_ENSMUST00000172486|
"""index: 2914, intensity: 25262.0, mobility: 0.873"""	0.323343	0.00166021	0.0105962	LPTKETIEQEKRSEIS	generic|tr_A6H6H4_A6H6H4_MOUSE|
"""index: 5421, intensity: 3522.0, mobility: 0.874"""	0.323243	0.00166021	0.0106046	QLIAQDNEPEKPVADSETKM	generic|tr_Q543U3_Q543U3_MOUSE__chr15_-1_8636132_8636311_ENSMUST00000125997__II_1092018	|generic|tr_Q8C3T7_Q8C3T7_MOUSE__chr15_-1_8636132_8636311_ENSMUST00000125997	|generic|tr_Q8C7W8_Q8C7W8_MOUSE__chr15_-1_8636132_8636311_ENSMUST00000125997|
"""index: 23114, intensity: 2753.0, mobility: 1.073"""	0.32302	0.00166021	0.0106233	RPASPPSVPGGSQQGTPEEAAEALLTESVRSQTH	generic|tr_A0A087WQ93_A0A087WQ93_MOUSE	|generic|sp_Q0VGU4_VGF_MOUSE|
"""index: 5806, intensity: 4396.0, mobility: 1.060"""	0.322022	0.00166021	0.0107073	EEAVWGDGSPEPSPRE	generic|sp_P01193_COLI_MOUSE|
"""index: 10729, intensity: 3782.0, mobility: 0.832"""	0.321857	0.00166021	0.0107213	LSDDDRVTWAEQQYEKERS	generic|tr_Q8BRQ2_Q8BRQ2_MOUSE__II_1104815	|generic|tr_Q32MU0_Q32MU0_MOUSE|
"""index: 24377, intensity: 3280.0, mobility: 1.076"""	0.321846	0.00166021	0.0107222	KVPLLLPNVSALESQ	generic|sp_Q99P72_RTN4_MOUSE	|generic|sp_Q99P72-3_RTN4_MOUSE|
"""index: 23418, intensity: 3335.0, mobility: 0.882"""	0.3218	0.00166021	0.0107261	YGGFMTSEKSQTPLVTLFKNAIIKNAHKK	generic|sp_P01193_COLI_MOUSE|
"""index: 7076, intensity: 6098.0, mobility: 0.995"""	0.321588	0.00166021	0.0107441	LSRAQPAPKPEPSFSEYASVQVQRK	generic|sp_P97797_SHPS1_MOUSE	|generic|sp_P97797-2_SHPS1_MOUSE	|generic|sp_P97797-3_SHPS1_MOUSE	|generic|sp_P97797-4_SHPS1_MOUSE	|generic|tr_Q2M4I8_Q2M4I8_MOUSE	|generic|tr_E0CX65_E0CX65_MOUSE|
"""index: 15167, intensity: 3878.0, mobility: 0.960"""	0.321395	0.00166021	0.0107605	TLADEVSASLAKQ	generic|II_1128081_TX=10090	|generic|II_1128079_TX=10090	|generic|tr_A0A0A0MQC7_A0A0A0MQC7_MOUSE	|generic|tr_A2A5Y6_A2A5Y6_MOUSE	|generic|sp_P10637_TAU_MOUSE	|generic|sp_P10637-2_TAU_MOUSE	|generic|sp_P10637-3_TAU_MOUSE	|generic|sp_P10637-4_TAU_MOUSE	|generic|tr_Q3UH19_Q3UH19_MOUSE	|generic|sp_P10637-6_TAU_MOUSE	|generic|tr_Q8C5K4_Q8C5K4_MOUSE	|generic|tr_Q547J4_Q547J4_MOUSE	|generic|tr_B1AQW2_B1AQW2_MOUSE	|generic|sp_TAU_HUMAN_|
"""index: 17122, intensity: 3475.0, mobility: 1.092"""	0.321013	0.00166021	0.0107929	MGAVPVMIPAQSKDGSIV	generic|sp_P97792_CXAR_MOUSE__chr16_1_78334866_78334964_ENSMUST00000231251|
"""index: 3956, intensity: 12550.0, mobility: 0.786"""	0.321005	0.00166021	0.0107936	QIDDHVPKRASARIL	generic|sp_Q9EQF6_DPYL5_MOUSE__chr5_1_30791522_30791638_ENSMUST00000198503__II_944569|
"""index: 3237, intensity: 11293.0, mobility: 0.948"""	0.320754	0.00166021	0.010815	VWGDGSPEPSPRE	generic|sp_P01193_COLI_MOUSE|
"""index: 14495, intensity: 8313.0, mobility: 1.181"""	0.320648	0.00166021	0.0108241	SSFPEPTTDDVSPSLHAEVG	generic|sp_P14873_MAP1B_MOUSE	|generic|tr_B2RQQ5_B2RQQ5_MOUSE|
"""index: 5213, intensity: 3745.0, mobility: 0.959"""	0.320617	0.00166021	0.0108268	LSTSDTSHRGTPSEDEAKAETIRNL	generic|sp_Q8JZP2_SYN3_MOUSE__chr10_-1_86466975_86467268_ENSMUST00000145864__II_1149215	|generic|tr_Q9QZA3_Q9QZA3_MOUSE__chr10_-1_86407609_86407689_ENSMUST00000145864	|generic|tr_Q3KN99_Q3KN99_MOUSE__chr10_-1_86407609_86407689_ENSMUST00000145864|
"""index: 4001, intensity: 3963.0, mobility: 0.952"""	0.320081	0.00166021	0.0108726	VWGDGSPEPSPRE	generic|sp_P01193_COLI_MOUSE|
"""index: 12675, intensity: 4353.0, mobility: 0.895"""	0.32002	0.00166021	0.0108779	AQPGGVPSAPTGPLGPPGHGQTLG	generic|sp_Q9Z1R2_BAG6_MOUSE__chr17_1_35147165_35147236_ENSMUST00000172882__II_1065885	|generic|tr_Q3UF95_Q3UF95_MOUSE__chr17_1_35147165_35147236_ENSMUST00000172882__II_1065885	|generic|tr_Q8HWH4_Q8HWH4_MOUSE__chr17_1_35140290_35140493_ENSMUST00000173351	|generic|tr_G3UZT6_G3UZT6_MOUSE__chr17_1_35147165_35147236_ENSMUST00000172882	|generic|tr_Q3TDL4_Q3TDL4_MOUSE__chr17_1_35140290_35140493_ENSMUST00000173351	|generic|tr_G3UYQ2_G3UYQ2_MOUSE__chr17_1_35147165_35147236_ENSMUST00000172882	|generic|tr_G3UXT8_G3UXT8_MOUSE__chr17_1_35140290_35140493_ENSMUST00000173351	|generic|tr_A0A1B0GX81_A0A1B0GX81_MOUSE__chr17_1_35140290_35140493_ENSMUST00000173351|
"""index: 8700, intensity: 7230.0, mobility: 0.946"""	0.319844	0.00166021	0.010893	TQEKNPLPSKETIEQEKQAGES	generic|sp_P20065_TYB4_MOUSE__chrX_-1_167207501_167208325_ENSMUST00000112175	|generic|tr_Q6ZWX2_Q6ZWX2_MOUSE__chrX_-1_167207501_167208325_ENSMUST00000112175|
"""index: 4954, intensity: 5534.0, mobility: 0.852"""	0.319664	0.00166021	0.0109085	TTQLTADSHPSYHTDGFN	generic|sp_P60904_DNJC5_MOUSE__chr2_1_181546445_181546492_ENSMUST00000116365|
"""index: 21477, intensity: 2987.0, mobility: 1.129"""	0.319431	0.00166021	0.0109286	LSAASAPLVETSTPLRL	generic|sp_Q9QXV0_PCS1N_MOUSE|
"""index: 6478, intensity: 34948.0, mobility: 0.853"""	0.319043	0.00166021	0.0109621	EPPPPEPPRI	generic|sp_Q8BIF0_C99L2_MOUSE	|generic|sp_Q8BIF0-2_C99L2_MOUSE	|generic|tr_I7HJQ8_I7HJQ8_MOUSE	|generic|tr_A2AP74_A2AP74_MOUSE|
"""index: 26044, intensity: 21006.0, mobility: 1.039"""	0.318729	0.00166021	0.0109893	TLADEVSASLAKQGL	generic|II_1128081_TX=10090	|generic|II_1128079_TX=10090	|generic|tr_A0A0A0MQC7_A0A0A0MQC7_MOUSE	|generic|tr_A2A5Y6_A2A5Y6_MOUSE	|generic|sp_P10637_TAU_MOUSE	|generic|sp_P10637-2_TAU_MOUSE	|generic|sp_P10637-4_TAU_MOUSE	|generic|tr_Q3UH19_Q3UH19_MOUSE	|generic|sp_P10637-6_TAU_MOUSE	|generic|tr_Q8C5K4_Q8C5K4_MOUSE	|generic|tr_Q547J4_Q547J4_MOUSE	|generic|tr_B1AQW2_B1AQW2_MOUSE	|generic|sp_TAU_HUMAN_|
"""index: 17525, intensity: 3330.0, mobility: 0.879"""	0.318479	0.00166021	0.011011	SRMGAVPVMIPAQSKDGSIV	generic|sp_P97792_CXAR_MOUSE__chr16_1_78334866_78334964_ENSMUST00000231251|
"""index: 4915, intensity: 3470.0, mobility: 0.875"""	0.318389	0.00166021	0.0110188	DTAPSQLPARSTQARAAGQSF	generic|tr_A0A2I3BQV6_A0A2I3BQV6_MOUSE	|generic|tr_B7ZNF6_B7ZNF6_MOUSE__chr15_1_31027559_31027672_ENSMUST00000228827	|generic|sp_O35927_CTND2_MOUSE__chr15_1_31027559_31027672_ENSMUST00000228827	|generic|sp_O35927-2_CTND2_MOUSE__chr15_1_31027559_31027672_ENSMUST00000228827	|generic|tr_E9QKH8_E9QKH8_MOUSE__chr15_1_31027559_31027672_ENSMUST00000228827|
"""index: 968, intensity: 3543.0, mobility: 0.796"""	0.317971	0.00166021	0.0110553	MAYMASKE	generic|tr_Q3TUZ9_Q3TUZ9_MOUSE__IP_857122	|generic|tr_S4R1W1_S4R1W1_MOUSE__II_1102100	|generic|tr_A0A0A0MQF6_A0A0A0MQF6_MOUSE__IP_1119761	|generic|tr_D2KHZ9_D2KHZ9_MOUSE__IP_1119761	|generic|tr_A0A1D5RLD8_A0A1D5RLD8_MOUSE__IP_1119761	|generic|tr_V9GX06_V9GX06_MOUSE__II_961906	|generic|IP_873738_TX=10090	|generic|IP_826565_TX=10090	|generic|IP_1078649_TX=10090	|generic|IP_826165_TX=10090	|generic|IP_827427_TX=10090	|generic|IP_1081611_TX=10090	|generic|IP_1143140_TX=10090	|generic|IP_988902_TX=10090	|generic|IP_1143116_TX=10090	|generic|IP_1042067_TX=10090	|generic|IP_989450_TX=10090	|generic|IP_839118_TX=10090	|generic|IP_1093823_TX=10090	|generic|IP_1042280_TX=10090	|generic|IP_1052784_TX=10090	|generic|IP_950506_TX=10090	|generic|IP_900469_TX=10090	|generic|IP_949758_TX=10090	|generic|IP_1053601_TX=10090	|generic|IP_857188_TX=10090	|generic|IP_1110883_TX=10090	|generic|IP_3463018_TX=10090	|generic|IP_924007_TX=10090	|generic|IP_871538_TX=10090	|generic|IP_971196_TX=10090	|generic|IP_973113_TX=10090	|generic|tr_Q4VBD1_Q4VBD1_MOUSE|
"""index: 16566, intensity: 4778.0, mobility: 1.038"""	0.317512	0.00166021	0.0110954	NQVPSEDFERAPQSPTLAPAKVAAPNL	generic|sp_P97792_CXAR_MOUSE__chr16_1_78334866_78334964_ENSMUST00000231251|
"""index: 16142, intensity: 3783.0, mobility: 0.868"""	0.316955	0.00166021	0.0111443	APFPEVFGKE	generic|sp_CAS1_BOVIN_|
"""index: 891, intensity: 3715.0, mobility: 0.967"""	0.316941	0.00166021	0.0111455	SQIDDHVPKRASA	generic|sp_Q9EQF6_DPYL5_MOUSE__chr5_1_30791522_30791638_ENSMUST00000198503__II_944569|
"""index: 11626, intensity: 3192.0, mobility: 0.798"""	0.316815	0.00166021	0.0111567	SNVPLESRHFLFK	generic|sp_Q9WTS6-2_TEN3_MOUSE__chr8_-1_48299590_48299649_ENSMUST00000145344__II_863852	|generic|sp_Q9WTS6-4_TEN3_MOUSE__chr8_-1_48299590_48299649_ENSMUST00000145344__II_863852	|generic|sp_Q9WTS6-6_TEN3_MOUSE__chr8_-1_48299590_48299649_ENSMUST00000145344__II_863852	|generic|sp_Q9WTS6-8_TEN3_MOUSE__chr8_-1_48299590_48299649_ENSMUST00000145344__II_863852	|generic|tr_B7ZNJ5_B7ZNJ5_MOUSE__chr8_-1_48299590_48299649_ENSMUST00000145344__II_863852	|generic|sp_Q9WTS6_TEN3_MOUSE__chr8_-1_48299590_48299649_ENSMUST00000145344	|generic|sp_Q9WTS6-3_TEN3_MOUSE__chr8_-1_48299590_48299649_ENSMUST00000145344	|generic|sp_Q9WTS6-5_TEN3_MOUSE__chr8_-1_48299590_48299649_ENSMUST00000145344	|generic|sp_Q9WTS6-7_TEN3_MOUSE__chr8_-1_48299590_48299649_ENSMUST00000145344	|generic|tr_G3X907_G3X907_MOUSE__chr8_-1_48299590_48299649_ENSMUST00000145344|
"""index: 14448, intensity: 6845.0, mobility: 1.034"""	0.316808	0.00166021	0.0111572	GQPASGGGGGYGPQGDYGQQGYGQQGAPTSFSNQM	generic|sp_Q62277_SYPH_MOUSE|
"""index: 27017, intensity: 7232.0, mobility: 1.056"""	0.316708	0.00166021	0.0111661	TLADEVSASLAKQGL	generic|II_1128081_TX=10090	|generic|II_1128079_TX=10090	|generic|tr_A0A0A0MQC7_A0A0A0MQC7_MOUSE	|generic|tr_A2A5Y6_A2A5Y6_MOUSE	|generic|sp_P10637_TAU_MOUSE	|generic|sp_P10637-2_TAU_MOUSE	|generic|sp_P10637-4_TAU_MOUSE	|generic|tr_Q3UH19_Q3UH19_MOUSE	|generic|sp_P10637-6_TAU_MOUSE	|generic|tr_Q8C5K4_Q8C5K4_MOUSE	|generic|tr_Q547J4_Q547J4_MOUSE	|generic|tr_B1AQW2_B1AQW2_MOUSE	|generic|sp_TAU_HUMAN_|
"""index: 19701, intensity: 4273.0, mobility: 1.017"""	0.316508	0.00166021	0.0111837	VSGDYGHPVYIVQDGPPQSPPNIYYKV	generic|tr_Q543Q7_Q543Q7_MOUSE|
"""index: 16165, intensity: 7012.0, mobility: 1.077"""	0.316475	0.00166021	0.0111866	AEPYDDIVGETVEKTE	generic|tr_Q78TF3_Q78TF3_MOUSE__chr9_1_109978869_110002753_ENSMUST00000169851	|generic|sp_P27546_MAP4_MOUSE	|generic|sp_P27546-2_MAP4_MOUSE	|generic|sp_P27546-3_MAP4_MOUSE|
"""index: 27016, intensity: 2927.0, mobility: 1.179"""	0.316274	0.00166021	0.0112043	ASFSSPGSSLFSSFSSAMK	generic|tr_Q9QZA3_Q9QZA3_MOUSE__chr10_-1_86407609_86407689_ENSMUST00000145864|
"""index: 1746, intensity: 2612.0, mobility: 1.175"""	0.316225	0.00166021	0.0112087	AAAPGEQAGGAGAEGAAGGEPREAE	generic|sp_P26645_MARCS_MOUSE	|generic|tr_A0A0A1HAM8_A0A0A1HAM8_MOUSE|
"""index: 12169, intensity: 4844.0, mobility: 0.894"""	0.315488	0.00166021	0.0112741	MGSNKGASQAGMTGYGMPRQIM	generic|tr_Q9D6K2_Q9D6K2_MOUSE	|generic|sp_Q9R1Q8_TAGL3_MOUSE|
"""index: 20983, intensity: 35301.0, mobility: 0.948"""	0.315363	0.00166021	0.0112852	APNLSRMGAVPVMIPAQSKDGSIV	generic|sp_P97792_CXAR_MOUSE__chr16_1_78334866_78334964_ENSMUST00000231251|
"""index: 4766, intensity: 2709.0, mobility: 1.116"""	0.315348	0.00166021	0.0112866	TQLTADSHPSYHTDGFN	generic|sp_P60904_DNJC5_MOUSE__chr2_1_181546445_181546492_ENSMUST00000116365|
"""index: 7577, intensity: 3269.0, mobility: 1.127"""	0.31505	0.00166021	0.0113131	AEEEAVWGDGSPEPSPREG	generic|sp_P01193_COLI_MOUSE|
"""index: 1236, intensity: 3662.0, mobility: 0.866"""	0.314925	0.00166021	0.0113243	KTETQEKNTLPTKETIEQEKR	generic|tr_A6H6H4_A6H6H4_MOUSE|
"""index: 1154, intensity: 3651.0, mobility: 0.877"""	0.314318	0.00166021	0.0113787	EQVQPKPLES	generic|tr_Q9DBN0_Q9DBN0_MOUSE	|generic|sp_P06728_APOA4_MOUSE|
"""index: 25935, intensity: 2753.0, mobility: 0.827"""	0.314003	0.00166021	0.011407	SQTPLVTLFKNAIIKNAH	generic|sp_P01193_COLI_MOUSE|
"""index: 11339, intensity: 2515.0, mobility: 1.169"""	0.313891	0.00166021	0.0114171	ANAASTAATSAAQNAFKGNQM	generic|tr_Q3TD71_Q3TD71_MOUSE	|generic|tr_Q3TSA8_Q3TSA8_MOUSE	|generic|tr_Q3UY11_Q3UY11_MOUSE|
"""index: 4168, intensity: 4769.0, mobility: 0.927"""	0.313609	0.00166021	0.0114425	GSQIDDHVPKRASARILAPPGGRSSG	generic|sp_Q9EQF6_DPYL5_MOUSE__chr5_1_30791522_30791638_ENSMUST00000198503__II_944569|
"""index: 25308, intensity: 9098.0, mobility: 0.831"""	0.313407	0.00166021	0.0114608	TLADEVSASLAKQGL	generic|II_1128081_TX=10090	|generic|II_1128079_TX=10090	|generic|tr_A0A0A0MQC7_A0A0A0MQC7_MOUSE	|generic|tr_A2A5Y6_A2A5Y6_MOUSE	|generic|sp_P10637_TAU_MOUSE	|generic|sp_P10637-2_TAU_MOUSE	|generic|sp_P10637-4_TAU_MOUSE	|generic|tr_Q3UH19_Q3UH19_MOUSE	|generic|sp_P10637-6_TAU_MOUSE	|generic|tr_Q8C5K4_Q8C5K4_MOUSE	|generic|tr_Q547J4_Q547J4_MOUSE	|generic|tr_B1AQW2_B1AQW2_MOUSE	|generic|sp_TAU_HUMAN_|
"""index: 1387, intensity: 5049.0, mobility: 1.064"""	0.31281	0.00166021	0.0115149	LNQEQAEQGREHLA	generic|sp_Q03517_SCG2_MOUSE	|generic|tr_Q4W8U9_Q4W8U9_MOUSE|
"""index: 693, intensity: 3141.0, mobility: 0.852"""	0.312746	0.00166021	0.0115208	SKPKKPLGSSTAAPQRPIATQRTT	generic|sp_Q61166_MARE1_MOUSE|
"""index: 12510, intensity: 11260.0, mobility: 0.857"""	0.312609	0.00166021	0.0115332	FSLSGAQIDDNIPRRTTQ	generic|sp_O08553_DPYL2_MOUSE|
"""index: 1763, intensity: 15305.0, mobility: 0.778"""	0.312174	0.00166021	0.0115729	TLPTKETIEQEKRSE	generic|tr_A6H6H4_A6H6H4_MOUSE|
"""index: 12047, intensity: 4517.0, mobility: 0.999"""	0.311658	0.00166021	0.0116201	KPRTVATPLNQVANPNSAIFGGARPREEVVQKEQE	generic|tr_Q80U88_Q80U88_MOUSE__chr5_-1_134625358_134625459_ENSMUST00000202289__II_929730	|generic|tr_Q3V244_Q3V244_MOUSE__chr5_-1_134625358_134625459_ENSMUST00000202289__II_929730	|generic|tr_Q3TG58_Q3TG58_MOUSE__chr5_-1_134625358_134625459_ENSMUST00000202289__II_929730	|generic|tr_Q564E5_Q564E5_MOUSE__chr5_-1_134625358_134625459_ENSMUST00000202289__II_929730|
"""index: 2074, intensity: 3410.0, mobility: 0.903"""	0.311592	0.00166021	0.0116262	WGDGSPEPSPRE	generic|sp_P01193_COLI_MOUSE|
"""index: 2124, intensity: 13715.0, mobility: 0.903"""	0.31143	0.00166021	0.011641	WGDGSPEPSPRE	generic|sp_P01193_COLI_MOUSE|
"""index: 2461, intensity: 5426.0, mobility: 0.811"""	0.311346	0.00166021	0.0116488	TPGPPARAPDARPAGPVEN	generic|sp_Q5XJV6_LMTK3_MOUSE__chr7_1_45791301_45791447_ENSMUST00000209351__II_3498272	|generic|tr_A0A0R4J0W7_A0A0R4J0W7_MOUSE__chr7_1_45791301_45791447_ENSMUST00000209351__II_3498272	|generic|tr_A0A1B0GSR5_A0A1B0GSR5_MOUSE__chr7_1_45791301_45791447_ENSMUST00000209351__II_3498272|
"""index: 22004, intensity: 3366.0, mobility: 1.019"""	0.311096	0.00166021	0.0116718	FDPLQWKNSDFE	generic|tr_Q3UZU8_Q3UZU8_MOUSE	|generic|sp_P16014_SCG1_MOUSE	|generic|tr_Q8BP91_Q8BP91_MOUSE|
"""index: 12887, intensity: 4109.0, mobility: 0.900"""	0.311062	0.00166021	0.0116749	QSGFSLSGAQIDDNIPRRTTQ	generic|sp_O08553_DPYL2_MOUSE|
"""index: 18522, intensity: 4241.0, mobility: 1.145"""	0.310837	0.00166021	0.0116957	IVQEMPPQSPANIYYKV	generic|sp_P52800_EFNB2_MOUSE__chr8_-1_8660480_8660584_ENSMUST00000209169__II_867982	|generic|tr_Q544L9_Q544L9_MOUSE|
"""index: 11380, intensity: 3890.0, mobility: 0.827"""	0.310771	0.00166021	0.0117017	KGASQAGMTGYGMPRQIM	generic|tr_Q9D6K2_Q9D6K2_MOUSE	|generic|sp_Q9R1Q8_TAGL3_MOUSE|
"""index: 22147, intensity: 4115.0, mobility: 0.899"""	0.310453	0.00166021	0.0117312	AFLPTELSLPHPDTQIHAE	generic|tr_I7HFI3_I7HFI3_MOUSE__chr9_1_32247112_32247219_ENSMUST00000174730__II_855045	|generic|sp_Q811P8_RHG32_MOUSE__chr9_1_32247112_32247219_ENSMUST00000174730__II_855045	|generic|sp_Q811P8-2_RHG32_MOUSE__chr9_1_32247112_32247219_ENSMUST00000174730__II_855045	|generic|tr_Q3US80_Q3US80_MOUSE|
"""index: 13962, intensity: 6758.0, mobility: 0.846"""	0.309799	0.00166021	0.0117918	SRMGAVPVMIPAQSKDGSIV	generic|sp_P97792_CXAR_MOUSE__chr16_1_78334866_78334964_ENSMUST00000231251|
"""index: 19175, intensity: 4871.0, mobility: 1.005"""	0.309616	0.00166021	0.0118089	AAPMIGYPMPTGYSQ	generic|tr_Q921Y3_Q921Y3_MOUSE__chr11_-1_106781850_106782137_ENSMUST00000133426__II_1125049	|generic|tr_Q9CSD9_Q9CSD9_MOUSE__chr11_-1_106783954_106783992_ENSMUST00000133426__II_1125049	|generic|tr_Q3V0Z8_Q3V0Z8_MOUSE__chr11_-1_106784876_106784983_ENSMUST00000133426__II_1125049	|generic|tr_A1L333_A1L333_MOUSE__chr11_-1_106784876_106784983_ENSMUST00000133426__II_1125049	|generic|tr_Q3UXW3_Q3UXW3_MOUSE__chr11_-1_106784876_106784983_ENSMUST00000133426__II_1125049	|generic|tr_Q5U222_Q5U222_MOUSE__chr11_-1_106784876_106784983_ENSMUST00000133426__II_1125049	|generic|tr_Q8BTS0_Q8BTS0_MOUSE__chr11_-1_106784876_106784983_ENSMUST00000133426__II_1125049	|generic|sp_Q61656_DDX5_MOUSE__chr11_-1_106784876_106784983_ENSMUST00000133426|
"""index: 8347, intensity: 2963.0, mobility: 1.212"""	0.30932	0.00166021	0.0118365	QHPANAFDAEPQGYQSQGY	generic|tr_F6PZA3_F6PZA3_MOUSE__II_1087454	|generic|sp_O55100_SNG1_MOUSE|
"""index: 4207, intensity: 4082.0, mobility: 0.927"""	0.309305	0.00166021	0.0118379	SAAPVATLAPTTR	generic|sp_Q80VC9_CAMP3_MOUSE__chr8_1_3608628_3608903_ENSMUST00000207152__II_868440	|generic|sp_Q80VC9-2_CAMP3_MOUSE__chr8_1_3608628_3608903_ENSMUST00000207152__II_868446	|generic|sp_Q80VC9-3_CAMP3_MOUSE__chr8_1_3608628_3608903_ENSMUST00000207152__II_868440	|generic|sp_Q80VC9-4_CAMP3_MOUSE__chr8_1_3608628_3608903_ENSMUST00000207152__II_868440	|generic|sp_Q80VC9-5_CAMP3_MOUSE__chr8_1_3608628_3608903_ENSMUST00000207152__II_868440	|generic|sp_Q80VC9-6_CAMP3_MOUSE__chr8_1_3608628_3608903_ENSMUST00000207152__II_868440	|generic|sp_Q80VC9-7_CAMP3_MOUSE__chr8_1_3608628_3608903_ENSMUST00000207152__II_868440	|generic|sp_Q80VC9-8_CAMP3_MOUSE__chr8_1_3608628_3608903_ENSMUST00000207152__II_868440	|generic|sp_Q80VC9-9_CAMP3_MOUSE__chr8_1_3608628_3608903_ENSMUST00000207152__II_868440	|generic|sp_Q80VC9-10_CAMP3_MOUSE__chr8_1_3608628_3608903_ENSMUST00000207152__II_868440	|generic|sp_Q80VC9-11_CAMP3_MOUSE__chr8_1_3608628_3608903_ENSMUST00000207152__II_868440	|generic|sp_Q80VC9-12_CAMP3_MOUSE__chr8_1_3608628_3608903_ENSMUST00000207152__II_868440	|generic|sp_Q80VC9-13_CAMP3_MOUSE__chr8_1_3608628_3608903_ENSMUST00000207152__II_868440	|generic|sp_Q80VC9-14_CAMP3_MOUSE__chr8_1_3608628_3608903_ENSMUST00000207152__II_868440	|generic|sp_Q80VC9-15_CAMP3_MOUSE__chr8_1_3608628_3608903_ENSMUST00000207152__II_868440	|generic|sp_Q80VC9-16_CAMP3_MOUSE__chr8_1_3608628_3608903_ENSMUST00000207152__II_868440	|generic|sp_Q80VC9-17_CAMP3_MOUSE__chr8_1_3608628_3608903_ENSMUST00000207152__II_868440|
"""index: 15462, intensity: 169944.0, mobility: 1.114"""	0.308874	0.00166021	0.0118783	TPIVIQPASATETTQLT	generic|tr_Q921J3_Q921J3_MOUSE__chr2_1_181549329_181549376_ENSMUST00000116365	|generic|sp_P60904_DNJC5_MOUSE__chr2_1_181546445_181546492_ENSMUST00000116365|
"""index: 26710, intensity: 4120.0, mobility: 1.114"""	0.307497	0.00166021	0.012008	LLYQEPVLGPVRGPFP	generic|sp_CASB_BOVIN_|
"""index: 2818, intensity: 2743.0, mobility: 0.926"""	0.307349	0.00166021	0.012022	TQEKNPLPSKETIEQEKQAGES	generic|sp_P20065_TYB4_MOUSE__chrX_-1_167207501_167208325_ENSMUST00000112175	|generic|tr_Q6ZWX2_Q6ZWX2_MOUSE__chrX_-1_167207501_167208325_ENSMUST00000112175|
"""index: 25824, intensity: 4148.0, mobility: 0.985"""	0.307076	0.00166021	0.012048	ASGGIGQPLSLLLK	generic|sp_P08249_MDHM_MOUSE__chr5_1_135790086_135790208_ENSMUST00000138101__II_929340	|generic|II_929333_TX=10090	|generic|II_929331_TX=10090	|generic|tr_A0A0G2JGY4_A0A0G2JGY4_MOUSE|
"""index: 9335, intensity: 51388.0, mobility: 0.953"""	0.307055	0.00166021	0.01205	ADEVSASLAKQGL	generic|II_1128081_TX=10090	|generic|II_1128079_TX=10090	|generic|tr_A0A0A0MQC7_A0A0A0MQC7_MOUSE	|generic|tr_A2A5Y6_A2A5Y6_MOUSE	|generic|sp_P10637_TAU_MOUSE	|generic|sp_P10637-2_TAU_MOUSE	|generic|sp_P10637-4_TAU_MOUSE	|generic|tr_Q3UH19_Q3UH19_MOUSE	|generic|sp_P10637-6_TAU_MOUSE	|generic|tr_Q8C5K4_Q8C5K4_MOUSE	|generic|tr_Q547J4_Q547J4_MOUSE	|generic|tr_B1AQW2_B1AQW2_MOUSE	|generic|sp_TAU_HUMAN_|
"""index: 4269, intensity: 22990.0, mobility: 0.833"""	0.306957	0.00166021	0.0120593	SQIDDHVPKRASARIL	generic|sp_Q9EQF6_DPYL5_MOUSE__chr5_1_30791522_30791638_ENSMUST00000198503__II_944569|
"""index: 13831, intensity: 5268.0, mobility: 0.826"""	0.306945	0.00166021	0.0120605	QLYENKPRRPYIL	generic|sp_Q9D3P9_NEUT_MOUSE|
"""index: 477, intensity: 2619.0, mobility: 0.883"""	0.305852	0.00166021	0.0121649	GTQVDEGVRSAS	generic|tr_Q3TAS8_Q3TAS8_MOUSE__chr18_-1_43324332_43324412_ENSMUST00000237707	|generic|tr_E9PWE8_E9PWE8_MOUSE__chr18_-1_43324332_43324412_ENSMUST00000237707	|generic|sp_Q62188_DPYL3_MOUSE__chr18_-1_43324332_43324412_ENSMUST00000237707	|generic|tr_Q3TT92_Q3TT92_MOUSE__chr18_-1_43324332_43324412_ENSMUST00000237707|
"""index: 1812, intensity: 2941.0, mobility: 0.906"""	0.305455	0.00166021	0.0122031	QKIAEKFSQR	generic|tr_Q3UZU8_Q3UZU8_MOUSE	|generic|sp_P16014_SCG1_MOUSE	|generic|tr_Q8BP91_Q8BP91_MOUSE|
"""index: 5348, intensity: 4325.0, mobility: 0.896"""	0.304504	0.00166021	0.0122949	APPEPVPPPRAAPAPTHV	generic|sp_Q0VGU4_VGF_MOUSE|
"""index: 6635, intensity: 4419.0, mobility: 1.136"""	0.304164	0.00166021	0.012328	AKAPAPAAPAAAEPQAEAPAAAASSEQSVAVKE	generic|sp_Q91XV3_BASP1_MOUSE|
"""index: 4962, intensity: 2878.0, mobility: 1.156"""	0.303933	0.00166021	0.0123505	TTQLTADSHPSYHTDGFN	generic|sp_P60904_DNJC5_MOUSE__chr2_1_181546445_181546492_ENSMUST00000116365|
"""index: 3064, intensity: 3071.0, mobility: 1.083"""	0.303806	0.00166021	0.0123629	APTSASGLSGHTTLSGGGDQ	generic|tr_A0A0G2JFT4_A0A0G2JFT4_MOUSE__II_842423	|generic|tr_A0A0G2JFK3_A0A0G2JFK3_MOUSE	|generic|tr_A0A0G2JDU1_A0A0G2JDU1_MOUSE	|generic|tr_A0A0G2JDY5_A0A0G2JDY5_MOUSE	|generic|tr_A0A140T8T5_A0A140T8T5_MOUSE	|generic|tr_E9PZ43_E9PZ43_MOUSE	|generic|sp_P27546_MAP4_MOUSE	|generic|sp_P27546-2_MAP4_MOUSE	|generic|sp_P27546-3_MAP4_MOUSE	|generic|sp_P27546-4_MAP4_MOUSE	|generic|tr_A0A0G2JDN7_A0A0G2JDN7_MOUSE|
"""index: 9234, intensity: 5550.0, mobility: 1.037"""	0.303705	0.00166021	0.0123727	TPIVIQPASATETTQ	generic|tr_Q921J3_Q921J3_MOUSE__chr2_1_181549329_181549376_ENSMUST00000116365	|generic|sp_P60904_DNJC5_MOUSE__chr2_1_181546445_181546492_ENSMUST00000116365|
"""index: 5165, intensity: 4813.0, mobility: 0.924"""	0.30356	0.00166021	0.0123869	STISSSPIHQLS	generic|tr_B7ZNF6_B7ZNF6_MOUSE__chr15_1_31027559_31027672_ENSMUST00000228827	|generic|sp_O35927_CTND2_MOUSE__chr15_1_31027559_31027672_ENSMUST00000228827	|generic|sp_O35927-2_CTND2_MOUSE__chr15_1_31027559_31027672_ENSMUST00000228827	|generic|tr_E9QKH8_E9QKH8_MOUSE__chr15_1_31027559_31027672_ENSMUST00000228827|
"""index: 2507, intensity: 4581.0, mobility: 0.915"""	0.303318	0.00166021	0.0124106	LAGTRESVDSAKPRVY	generic|sp_P35455_NEU2_MOUSE|
"""index: 5195, intensity: 5865.0, mobility: 1.006"""	0.303123	0.00166021	0.0124297	SSASSTQPLLVHEDA	generic|tr_Q3ULJ6_Q3ULJ6_MOUSE__chr5_1_75654426_75654545_ENSMUST00000202167	|generic|sp_P05532_KIT_MOUSE__chr5_1_75654426_75654545_ENSMUST00000202167	|generic|sp_P05532-2_KIT_MOUSE__chr5_1_75654426_75654545_ENSMUST00000202167	|generic|sp_P05532-3_KIT_MOUSE__chr5_1_75654426_75654545_ENSMUST00000202167|
"""index: 6983, intensity: 21510.0, mobility: 1.157"""	0.302564	0.00166021	0.0124846	ATPASAQTAAKREIYL	generic|tr_Q2TJI9_Q2TJI9_MOUSE__chr18_-1_38189545_38189796_ENSMUST00000160721__II_1060469	|generic|tr_F7BJK1_F7BJK1_MOUSE__chr18_-1_38189545_38189796_ENSMUST00000160721__II_1060474	|generic|tr_Q2TJI7_Q2TJI7_MOUSE|
"""index: 5105, intensity: 3197.0, mobility: 0.976"""	0.302333	0.00166021	0.0125074	DPKFEVIDKPQS	generic|sp_P97450_ATP5J_MOUSE__chr16_-1_84831325_84831486_ENSMUST00000146103__II_1074235|
"""index: 2805, intensity: 5308.0, mobility: 0.872"""	0.301728	0.00166021	0.0125673	LPTKETIEQEKRSEIS	generic|tr_A6H6H4_A6H6H4_MOUSE|
"""index: 1079, intensity: 3433.0, mobility: 0.873"""	0.301362	0.00166021	0.0126036	GEVQGQIPGRQ	generic|tr_I1E4X0_I1E4X0_MOUSE__chr2_1_156761809_156761985_ENSMUST00000127944|
"""index: 906, intensity: 8639.0, mobility: 0.775"""	0.301327	0.00166021	0.0126071	SQIDDHVPKRASA	generic|sp_Q9EQF6_DPYL5_MOUSE__chr5_1_30791522_30791638_ENSMUST00000198503__II_944569|
"""index: 2578, intensity: 12648.0, mobility: 0.888"""	0.301301	0.00166021	0.0126096	KTETQEKNPLPSKETIEQEKQAGES	generic|sp_P20065_TYB4_MOUSE__chrX_-1_167207501_167208325_ENSMUST00000112175	|generic|tr_Q6ZWX2_Q6ZWX2_MOUSE__chrX_-1_167207501_167208325_ENSMUST00000112175|
"""index: 9830, intensity: 5323.0, mobility: 1.211"""	0.301241	0.00166021	0.0126156	SQQPPQPQQAYSQKALL	generic|sp_P70297_STAM1_MOUSE__chr2_1_14102418_14102489_ENSMUST00000193636__II_1014500	|generic|IP_1121602_TX=10090	|generic|tr_Q3UMC8_Q3UMC8_MOUSE__chr2_1_14102418_14102489_ENSMUST00000193636	|generic|tr_Q9CU37_Q9CU37_MOUSE	|generic|tr_Q3TPR2_Q3TPR2_MOUSE__chr2_1_14141735_14141881_ENSMUST00000193636|
"""index: 21320, intensity: 3624.0, mobility: 1.055"""	0.300719	0.00166021	0.0126677	YGGFMTSEKSQTPLVTLFKNAIIKNAHKKGQ	generic|sp_P01193_COLI_MOUSE|
"""index: 6239, intensity: 2719.0, mobility: 0.884"""	0.300719	0.00166021	0.0126677	AEPPPPEPPRI	generic|sp_Q8BIF0_C99L2_MOUSE	|generic|sp_Q8BIF0-2_C99L2_MOUSE	|generic|tr_I7HJQ8_I7HJQ8_MOUSE	|generic|tr_A2AP74_A2AP74_MOUSE|
"""index: 2997, intensity: 3988.0, mobility: 0.817"""	0.300412	0.00166021	0.0126984	GSNKGASQAGMTGYGMPRQ	generic|tr_Q9D6K2_Q9D6K2_MOUSE	|generic|sp_Q9R1Q8_TAGL3_MOUSE|
"""index: 9425, intensity: 109292.0, mobility: 0.954"""	0.300392	0.00166021	0.0127004	ADEVSASLAKQGL	generic|II_1128081_TX=10090	|generic|II_1128079_TX=10090	|generic|tr_A0A0A0MQC7_A0A0A0MQC7_MOUSE	|generic|tr_A2A5Y6_A2A5Y6_MOUSE	|generic|sp_P10637_TAU_MOUSE	|generic|sp_P10637-2_TAU_MOUSE	|generic|sp_P10637-4_TAU_MOUSE	|generic|tr_Q3UH19_Q3UH19_MOUSE	|generic|sp_P10637-6_TAU_MOUSE	|generic|tr_Q8C5K4_Q8C5K4_MOUSE	|generic|tr_Q547J4_Q547J4_MOUSE	|generic|tr_B1AQW2_B1AQW2_MOUSE	|generic|sp_TAU_HUMAN_|
"""index: 24545, intensity: 28779.0, mobility: 0.815"""	0.300113	0.00166021	0.0127284	TLADEVSASLAKQGL	generic|II_1128081_TX=10090	|generic|II_1128079_TX=10090	|generic|tr_A0A0A0MQC7_A0A0A0MQC7_MOUSE	|generic|tr_A2A5Y6_A2A5Y6_MOUSE	|generic|sp_P10637_TAU_MOUSE	|generic|sp_P10637-2_TAU_MOUSE	|generic|sp_P10637-4_TAU_MOUSE	|generic|tr_Q3UH19_Q3UH19_MOUSE	|generic|sp_P10637-6_TAU_MOUSE	|generic|tr_Q8C5K4_Q8C5K4_MOUSE	|generic|tr_Q547J4_Q547J4_MOUSE	|generic|tr_B1AQW2_B1AQW2_MOUSE	|generic|sp_TAU_HUMAN_|
"""index: 7488, intensity: 3117.0, mobility: 1.080"""	0.30007	0.00166021	0.0127327	QQQPQPHHIPTSAPVYQQPQQQQMTSSYG	generic|tr_Q543N3_Q543N3_MOUSE__II_1131100	|generic|II_1131096_TX=10090	|generic|tr_A2A6H0_A2A6H0_MOUSE|
"""index: 18635, intensity: 5160.0, mobility: 0.999"""	0.299247	0.00166021	0.0128157	ASAPLVETSTPLRL	generic|sp_Q9QXV0_PCS1N_MOUSE|
"""index: 1674, intensity: 5183.0, mobility: 0.953"""	0.299189	0.00166021	0.0128215	SLSGAQIDDNNPR	generic|tr_Q3TXY0_Q3TXY0_MOUSE__chr5_1_37273379_37273519_ENSMUST00000202377	|generic|tr_Q6P1J1_Q6P1J1_MOUSE__chr5_1_37273379_37273519_ENSMUST00000202377	|generic|sp_P97427_DPYL1_MOUSE__chr5_1_37273379_37273519_ENSMUST00000202377	|generic|tr_Q3TY94_Q3TY94_MOUSE__chr5_1_37273379_37273519_ENSMUST00000202377|
"""index: 5537, intensity: 4166.0, mobility: 0.952"""	0.298915	0.00166021	0.0128493	AVPITPTLNREQ	generic|sp_CAS2_BOVIN_|
"""index: 13005, intensity: 55376.0, mobility: 0.965"""	0.298785	0.00166021	0.0128625	LKPRTVATPLNQVANPNSAIFGGARPREEVVQKEQE	generic|tr_Q80U88_Q80U88_MOUSE__chr5_-1_134625358_134625459_ENSMUST00000202289__II_929730	|generic|tr_Q3V244_Q3V244_MOUSE__chr5_-1_134625358_134625459_ENSMUST00000202289__II_929730	|generic|tr_Q3TG58_Q3TG58_MOUSE__chr5_-1_134625358_134625459_ENSMUST00000202289__II_929730	|generic|tr_Q564E5_Q564E5_MOUSE__chr5_-1_134625358_134625459_ENSMUST00000202289__II_929730|
"""index: 2194, intensity: 4347.0, mobility: 0.810"""	0.298718	0.00166021	0.0128692	MKETIMNQEKLAK	generic|II_1106078_TX=10090	|generic|IP_970468_TX=10090	|generic|sp_Q64152_BTF3_MOUSE	|generic|sp_Q64152-2_BTF3_MOUSE|
"""index: 16079, intensity: 2945.0, mobility: 1.219"""	0.298004	0.00166021	0.0129419	APYPQPQPQPVAPSYPGPTY	generic|tr_A0A0G2JGP8_A0A0G2JGP8_MOUSE__II_842670	|generic|tr_Q8BU09_Q8BU09_MOUSE__II_842670	|generic|tr_A0A0G2JER0_A0A0G2JER0_MOUSE__II_842670	|generic|tr_A0A0G2JGK4_A0A0G2JGK4_MOUSE__II_842670	|generic|sp_Q9D7I0_SHSA5_MOUSE__II_842670	|generic|sp_Q9D7I0-2_SHSA5_MOUSE__II_842670	|generic|sp_Q9D7I0-3_SHSA5_MOUSE__II_842670	|generic|sp_Q9D7I0-5_SHSA5_MOUSE__II_842670	|generic|tr_A0A0G2JG03_A0A0G2JG03_MOUSE|
"""index: 20420, intensity: 5098.0, mobility: 1.027"""	0.298003	0.00166021	0.012942	LLEAAQEEGAVTPDLPGLEKVQVRPE	generic|sp_Q62361_TRH_MOUSE|
"""index: 16981, intensity: 3677.0, mobility: 1.096"""	0.297618	0.00166021	0.0129814	GASQAGMTGYGMPRQIL	generic|sp_Q9WVA4_TAGL2_MOUSE|
"""index: 3713, intensity: 4995.0, mobility: 0.816"""	0.297338	0.00166021	0.0130101	MGSNKGASQAGMTGYGMPRQ	generic|tr_Q9D6K2_Q9D6K2_MOUSE	|generic|sp_Q9R1Q8_TAGL3_MOUSE|
"""index: 9361, intensity: 4578.0, mobility: 0.825"""	0.297226	0.00166021	0.0130216	LEGEDDPDRSMKLSFRT	generic|sp_P26339_CMGA_MOUSE	|generic|tr_Q3UN28_Q3UN28_MOUSE|
"""index: 28967, intensity: 11451.0, mobility: 1.156"""	0.297181	0.00166021	0.0130262	YQEPVLGPVRGPFPIIV	generic|sp_CASB_BOVIN_|
"""index: 9898, intensity: 20768.0, mobility: 0.958"""	0.297041	0.00166021	0.0130406	VMIPAQSKDGSIV	generic|sp_P97792_CXAR_MOUSE__chr16_1_78334866_78334964_ENSMUST00000231251|
"""index: 13913, intensity: 6012.0, mobility: 0.960"""	0.296534	0.00166021	0.0130929	AEDVTAALAKQGL	generic|sp_P20357_MTAP2_MOUSE__chr1_1_66438885_66439007_ENSMUST00000172486	|generic|tr_Q80ZL4_Q80ZL4_MOUSE__chr1_1_66438885_66439007_ENSMUST00000172486	|generic|tr_Q3TLQ0_Q3TLQ0_MOUSE__chr1_1_66438885_66439007_ENSMUST00000172486	|generic|tr_Q80X35_Q80X35_MOUSE__chr1_1_66438885_66439007_ENSMUST00000172486	|generic|tr_B2KGT5_B2KGT5_MOUSE__chr1_1_66438885_66439007_ENSMUST00000172486	|generic|tr_A0A668KLC6_A0A668KLC6_MOUSE__chr1_1_66438885_66439007_ENSMUST00000172486|
"""index: 792, intensity: 5390.0, mobility: 0.790"""	0.296208	0.00166021	0.0131266	AVVKEKAPAAPKTPS	generic|tr_O88723_O88723_MOUSE__II_1050419	|generic|tr_E9Q5N7_E9Q5N7_MOUSE__chr11_-1_76808827_76808859_ENSMUST00000021201__II_1050419	|generic|tr_Q6ZQ25_Q6ZQ25_MOUSE__chr11_-1_76808827_76808859_ENSMUST00000021201__II_1050419	|generic|tr_A0A494B8Y4_A0A494B8Y4_MOUSE__chr11_-1_76808827_76808859_ENSMUST00000021201__II_1050419	|generic|tr_B2RX09_B2RX09_MOUSE__chr11_-1_76808827_76808859_ENSMUST00000021201__II_1050419	|generic|tr_E9PUN2_E9PUN2_MOUSE__chr11_-1_76808827_76808859_ENSMUST00000021201	|generic|tr_Q3UGZ9_Q3UGZ9_MOUSE__chr11_-1_76808827_76808859_ENSMUST00000021201	|generic|tr_E9PUM9_E9PUM9_MOUSE__chr11_-1_76808827_76808859_ENSMUST00000021201	|generic|tr_Q6PAI9_Q6PAI9_MOUSE	|generic|sp_E9Q7X7_NRX2A_MOUSE__chr11_-1_76808827_76808859_ENSMUST00000021201	|generic|tr_E9PUN0_E9PUN0_MOUSE__chr11_-1_76808827_76808859_ENSMUST00000021201|
"""index: 19875, intensity: 18412.0, mobility: 1.032"""	0.2954	0.00166021	0.0132105	VSGDYGHPVYIVQDGPPQSPPNIYYKV	generic|tr_Q543Q7_Q543Q7_MOUSE|
"""index: 14278, intensity: 8350.0, mobility: 1.051"""	0.295106	0.00166021	0.0132412	GQPASGGGGGYGPQGDYGQQGYGQQGAPTSFSNQM	generic|sp_Q62277_SYPH_MOUSE|
"""index: 896, intensity: 2630.0, mobility: 0.778"""	0.294936	0.00166021	0.013259	EVRTPGQLSDNNSRQ	generic|sp_Q8C0E2_VP26B_MOUSE__chr9_-1_27019314_27019439_ENSMUST00000213917|
"""index: 829, intensity: 15749.0, mobility: 0.780"""	0.294792	0.00166021	0.013274	SQIDDHVPKRASA	generic|sp_Q9EQF6_DPYL5_MOUSE__chr5_1_30791522_30791638_ENSMUST00000198503__II_944569|
"""index: 14505, intensity: 4045.0, mobility: 0.978"""	0.294761	0.00166021	0.0132772	TLADEVSASLAKQG	generic|II_1128081_TX=10090	|generic|II_1128079_TX=10090	|generic|tr_A0A0A0MQC7_A0A0A0MQC7_MOUSE	|generic|tr_A2A5Y6_A2A5Y6_MOUSE	|generic|sp_P10637_TAU_MOUSE	|generic|sp_P10637-2_TAU_MOUSE	|generic|sp_P10637-3_TAU_MOUSE	|generic|sp_P10637-4_TAU_MOUSE	|generic|tr_Q3UH19_Q3UH19_MOUSE	|generic|sp_P10637-6_TAU_MOUSE	|generic|tr_Q8C5K4_Q8C5K4_MOUSE	|generic|tr_Q547J4_Q547J4_MOUSE	|generic|tr_B1AQW2_B1AQW2_MOUSE	|generic|sp_TAU_HUMAN_|
"""index: 10404, intensity: 26276.0, mobility: 0.798"""	0.294306	0.00166021	0.0133249	SYSMEHFRWGKPV	generic|sp_P01193_COLI_MOUSE|
"""index: 5071, intensity: 3248.0, mobility: 0.990"""	0.294046	0.00166021	0.0133523	SDIPNPIGSENSEK	generic|sp_CAS1_BOVIN_|
"""index: 5964, intensity: 5970.0, mobility: 1.111"""	0.293763	0.00166021	0.0133821	TPASAQTAAKREIYL	generic|tr_Q2TJI9_Q2TJI9_MOUSE__chr18_-1_38189545_38189796_ENSMUST00000160721__II_1060469	|generic|tr_F7BJK1_F7BJK1_MOUSE__chr18_-1_38189545_38189796_ENSMUST00000160721__II_1060474	|generic|tr_Q2TJI7_Q2TJI7_MOUSE|
"""index: 23228, intensity: 3677.0, mobility: 1.218"""	0.29366	0.00166021	0.013393	TMMEVFLQEKPPAVATSTA	generic|tr_A0A0H2UH17_A0A0H2UH17_MOUSE__chr3_-1_90020893_90021060_ENSMUST00000196568__II_979012	|generic|tr_Q8BJ53_Q8BJ53_MOUSE__chr3_-1_90020893_90021060_ENSMUST00000196568__II_979012	|generic|tr_Q812D5_Q812D5_MOUSE__chr3_-1_90020893_90021060_ENSMUST00000196568__II_979012	|generic|tr_A0A0G2JDV6_A0A0G2JDV6_MOUSE__chr3_-1_90020893_90021060_ENSMUST00000196568__II_979012	|generic|sp_Q80X50_UBP2L_MOUSE__chr3_-1_90020893_90021060_ENSMUST00000196568__II_979012	|generic|sp_Q80X50-2_UBP2L_MOUSE__chr3_-1_90020893_90021060_ENSMUST00000196568__II_979012	|generic|sp_Q80X50-3_UBP2L_MOUSE__chr3_-1_90020893_90021060_ENSMUST00000196568__II_979012	|generic|sp_Q80X50-4_UBP2L_MOUSE__chr3_-1_90020893_90021060_ENSMUST00000196568__II_979012	|generic|sp_Q80X50-5_UBP2L_MOUSE__chr3_-1_90020893_90021060_ENSMUST00000196568__II_979012	|generic|tr_Q812D4_Q812D4_MOUSE__chr3_-1_90020893_90021060_ENSMUST00000196568__II_979012	|generic|chr3_-1_90021206_90021490_ENSMUST00000196568|
"""index: 3098, intensity: 3091.0, mobility: 0.851"""	0.293105	0.00166021	0.0134518	QEDAELQPR	generic|sp_P56388_CART_MOUSE	|generic|sp_P56388-2_CART_MOUSE	|generic|tr_Q3UY31_Q3UY31_MOUSE|
"""index: 2431, intensity: 3712.0, mobility: 0.836"""	0.293008	0.00166021	0.0134621	KTETQEKNPLPSKETIEQEKQAGES	generic|sp_P20065_TYB4_MOUSE__chrX_-1_167207501_167208325_ENSMUST00000112175	|generic|tr_Q6ZWX2_Q6ZWX2_MOUSE__chrX_-1_167207501_167208325_ENSMUST00000112175|
"""index: 5585, intensity: 5051.0, mobility: 0.845"""	0.292366	0.00166021	0.0135304	NAPPEPVPPPRAAPAPTHV	generic|sp_Q0VGU4_VGF_MOUSE|
"""index: 17285, intensity: 4326.0, mobility: 1.012"""	0.291939	0.00166021	0.013576	LPQEVLNENLLR	generic|sp_CAS1_BOVIN_|
"""index: 17938, intensity: 4497.0, mobility: 0.989"""	0.291377	0.00166021	0.0136364	SAPLVETSTPLRL	generic|sp_Q9QXV0_PCS1N_MOUSE	|generic|tr_Q9ESU4_Q9ESU4_MOUSE|
"""index: 19776, intensity: 4220.0, mobility: 0.983"""	0.291363	0.00166021	0.0136379	TLAEDVTAALAKQG	generic|sp_P20357_MTAP2_MOUSE__chr1_1_66438885_66439007_ENSMUST00000172486	|generic|tr_Q80ZL4_Q80ZL4_MOUSE__chr1_1_66438885_66439007_ENSMUST00000172486	|generic|tr_Q3TLQ0_Q3TLQ0_MOUSE__chr1_1_66438885_66439007_ENSMUST00000172486	|generic|tr_Q80X35_Q80X35_MOUSE__chr1_1_66438885_66439007_ENSMUST00000172486	|generic|tr_B2KGT5_B2KGT5_MOUSE__chr1_1_66438885_66439007_ENSMUST00000172486	|generic|tr_A0A668KLC6_A0A668KLC6_MOUSE__chr1_1_66438885_66439007_ENSMUST00000172486|
"""index: 16538, intensity: 5989.0, mobility: 0.853"""	0.291355	0.00166021	0.0136387	RMGAVPVMIPAQSKDGSIV	generic|sp_P97792_CXAR_MOUSE__chr16_1_78334866_78334964_ENSMUST00000231251|
"""index: 6496, intensity: 4713.0, mobility: 0.973"""	0.290882	0.00166021	0.0136897	SPQLEDEAKELQ	generic|tr_Q3UXY8_Q3UXY8_MOUSE	|generic|sp_P22005_PENK_MOUSE|
"""index: 3503, intensity: 18177.0, mobility: 0.848"""	0.290547	0.00166021	0.0137259	TLPTKETIEQEKRSEIS	generic|tr_A6H6H4_A6H6H4_MOUSE|
"""index: 9183, intensity: 3294.0, mobility: 0.801"""	0.290425	0.00166021	0.0137391	APVPMPDLK	generic|tr_A0A0A0MQC7_A0A0A0MQC7_MOUSE	|generic|tr_A2A5Y6_A2A5Y6_MOUSE	|generic|sp_P10637_TAU_MOUSE	|generic|sp_P10637-2_TAU_MOUSE	|generic|sp_P10637-3_TAU_MOUSE	|generic|sp_P10637-4_TAU_MOUSE	|generic|tr_Q3UH19_Q3UH19_MOUSE	|generic|sp_P10637-6_TAU_MOUSE	|generic|tr_Q547J4_Q547J4_MOUSE	|generic|tr_B1AQW2_B1AQW2_MOUSE	|generic|sp_TAU_HUMAN_|
"""index: 4657, intensity: 7703.0, mobility: 0.941"""	0.290219	0.00166021	0.0137615	LADEVSASLAKQ	generic|II_1128081_TX=10090	|generic|II_1128079_TX=10090	|generic|tr_A0A0A0MQC7_A0A0A0MQC7_MOUSE	|generic|tr_A2A5Y6_A2A5Y6_MOUSE	|generic|sp_P10637_TAU_MOUSE	|generic|sp_P10637-2_TAU_MOUSE	|generic|sp_P10637-3_TAU_MOUSE	|generic|sp_P10637-4_TAU_MOUSE	|generic|tr_Q3UH19_Q3UH19_MOUSE	|generic|sp_P10637-6_TAU_MOUSE	|generic|tr_Q8C5K4_Q8C5K4_MOUSE	|generic|tr_Q547J4_Q547J4_MOUSE	|generic|tr_B1AQW2_B1AQW2_MOUSE	|generic|sp_TAU_HUMAN_|
"""index: 17036, intensity: 4916.0, mobility: 1.008"""	0.289246	0.00166021	0.0138675	QVANPNSAIFGGARP	generic|tr_Q80U88_Q80U88_MOUSE__chr5_-1_134625358_134625459_ENSMUST00000202289__II_929730	|generic|tr_Q3V244_Q3V244_MOUSE__chr5_-1_134625358_134625459_ENSMUST00000202289__II_929730	|generic|tr_Q3TG58_Q3TG58_MOUSE__chr5_-1_134625358_134625459_ENSMUST00000202289__II_929730	|generic|tr_Q564E5_Q564E5_MOUSE__chr5_-1_134625358_134625459_ENSMUST00000202289__II_929730|
"""index: 19787, intensity: 37405.0, mobility: 1.092"""	0.288529	0.00166021	0.013946	MGAVPVMIPAQSKDGSIV	generic|sp_P97792_CXAR_MOUSE__chr16_1_78334866_78334964_ENSMUST00000231251|
"""index: 12775, intensity: 23218.0, mobility: 0.974"""	0.288416	0.00166021	0.0139585	LKPRTVATPLNQVANPNSAIFGGARPREEVVQKEQE	generic|tr_Q80U88_Q80U88_MOUSE__chr5_-1_134625358_134625459_ENSMUST00000202289__II_929730	|generic|tr_Q3V244_Q3V244_MOUSE__chr5_-1_134625358_134625459_ENSMUST00000202289__II_929730	|generic|tr_Q3TG58_Q3TG58_MOUSE__chr5_-1_134625358_134625459_ENSMUST00000202289__II_929730	|generic|tr_Q564E5_Q564E5_MOUSE__chr5_-1_134625358_134625459_ENSMUST00000202289__II_929730|
"""index: 22251, intensity: 6282.0, mobility: 1.048"""	0.288329	0.00166021	0.0139681	LYQEPVLGPVRGPF	generic|sp_CASB_BOVIN_|
"""index: 20345, intensity: 4474.0, mobility: 0.948"""	0.288295	0.00166021	0.0139718	LQTLHPYNTFAAGFNSTGLPH	generic|tr_A0A5S9EES2_A0A5S9EES2_MOUSE	|generic|tr_A2AGI2_A2AGI2_MOUSE	|generic|tr_B2RWZ9_B2RWZ9_MOUSE	|generic|tr_Q69ZI4_Q69ZI4_MOUSE	|generic|tr_A0A5S9EER5_A0A5S9EER5_MOUSE	|generic|tr_A2AGI3_A2AGI3_MOUSE	|generic|sp_Q8BYM5_NLGN3_MOUSE|
"""index: 5469, intensity: 12135.0, mobility: 0.957"""	0.28805	0.00166021	0.0139989	DIPNPIGSENSEK	generic|sp_CAS1_BOVIN_|
"""index: 23806, intensity: 3946.0, mobility: 1.319"""	0.287224	0.00166021	0.0140903	RPVKVYPNVAENESAEAFPLEF	generic|sp_P01193_COLI_MOUSE|
"""index: 17895, intensity: 6006.0, mobility: 0.889"""	0.287169	0.00166021	0.0140964	EPVLGPVRGPF	generic|sp_CASB_BOVIN_|
"""index: 6973, intensity: 6391.0, mobility: 0.976"""	0.287003	0.00166021	0.0141149	LVQLAGTRESVDSAKPRVY	generic|sp_P35455_NEU2_MOUSE|
"""index: 20423, intensity: 4870.0, mobility: 0.820"""	0.286316	0.00166021	0.0141916	VAPFPEVFGKEKVNEL	generic|sp_CAS1_BOVIN_|
"""index: 9780, intensity: 4814.0, mobility: 0.962"""	0.286296	0.00166021	0.0141938	VMIPAQSKDGSIV	generic|sp_P97792_CXAR_MOUSE__chr16_1_78334866_78334964_ENSMUST00000231251|
"""index: 733, intensity: 2775.0, mobility: 1.002"""	0.286016	0.00166021	0.0142252	APPAAVREKAIQN	generic|sp_Q3UCQ1_FOXK2_MOUSE	|generic|sp_Q3UCQ1-2_FOXK2_MOUSE	|generic|tr_Q811H2_Q811H2_MOUSE|
"""index: 10642, intensity: 4837.0, mobility: 0.878"""	0.285871	0.00166021	0.0142414	TGYGMPRQIM	generic|tr_Q9D6K2_Q9D6K2_MOUSE	|generic|sp_Q9R1Q8_TAGL3_MOUSE|
"""index: 24812, intensity: 32480.0, mobility: 0.816"""	0.285649	0.00166021	0.0142664	TLADEVSASLAKQGL	generic|II_1128081_TX=10090	|generic|II_1128079_TX=10090	|generic|tr_A0A0A0MQC7_A0A0A0MQC7_MOUSE	|generic|tr_A2A5Y6_A2A5Y6_MOUSE	|generic|sp_P10637_TAU_MOUSE	|generic|sp_P10637-2_TAU_MOUSE	|generic|sp_P10637-4_TAU_MOUSE	|generic|tr_Q3UH19_Q3UH19_MOUSE	|generic|sp_P10637-6_TAU_MOUSE	|generic|tr_Q8C5K4_Q8C5K4_MOUSE	|generic|tr_Q547J4_Q547J4_MOUSE	|generic|tr_B1AQW2_B1AQW2_MOUSE	|generic|sp_TAU_HUMAN_|
"""index: 16719, intensity: 5271.0, mobility: 0.948"""	0.285417	0.00166021	0.0142926	GMTGYGMPRQIL	generic|sp_Q9WVA4_TAGL2_MOUSE|
"""index: 13969, intensity: 3732.0, mobility: 1.008"""	0.285259	0.00166021	0.0143103	TPPPGSVKMPNVPNTQPAIMKPTEEHPAY	generic|tr_Q3TD71_Q3TD71_MOUSE	|generic|tr_Q3UY11_Q3UY11_MOUSE|
"""index: 13296, intensity: 6528.0, mobility: 1.023"""	0.284808	0.00166021	0.0143613	APPGRPDVFPPPLSSEHNGQVAEDAVSRPKDDGVPEVRAA	generic|tr_A0A087WQ93_A0A087WQ93_MOUSE	|generic|sp_Q0VGU4_VGF_MOUSE|
"""index: 9959, intensity: 57778.0, mobility: 1.006"""	0.284155	0.00166021	0.0144354	IVAPPGGRANITSLG	generic|sp_O08553_DPYL2_MOUSE|
"""index: 20934, intensity: 7347.0, mobility: 0.944"""	0.283856	0.00166021	0.0144695	APNLSRMGAVPVMIPAQSKDGSIV	generic|sp_P97792_CXAR_MOUSE__chr16_1_78334866_78334964_ENSMUST00000231251|
"""index: 8300, intensity: 136146.0, mobility: 0.992"""	0.283591	0.00166021	0.0144998	IVAPPGGRSNITSLG	generic|tr_Q3TXY0_Q3TXY0_MOUSE__chr5_1_37273379_37273519_ENSMUST00000202377	|generic|tr_Q6P1J1_Q6P1J1_MOUSE__chr5_1_37273379_37273519_ENSMUST00000202377	|generic|sp_P97427_DPYL1_MOUSE__chr5_1_37273379_37273519_ENSMUST00000202377	|generic|tr_Q3TY94_Q3TY94_MOUSE__chr5_1_37273379_37273519_ENSMUST00000202377|
"""index: 26564, intensity: 2769.0, mobility: 1.262"""	0.283547	0.00166021	0.0145048	VKVYPNVAENESAEAFPLEF	generic|sp_P01193_COLI_MOUSE|
"""index: 2926, intensity: 3915.0, mobility: 0.853"""	0.283261	0.00166021	0.0145375	QEDAELQPR	generic|sp_P56388_CART_MOUSE	|generic|sp_P56388-2_CART_MOUSE	|generic|tr_Q3UY31_Q3UY31_MOUSE|
"""index: 10001, intensity: 6654.0, mobility: 1.073"""	0.282713	0.00166021	0.0146005	AVGDGLPEGATANGMKTM	generic|sp_Q3UHH2-2_S22AN_MOUSE__chr13_-1_34221899_34221982_ENSMUST00000145038__II_1107661	|generic|tr_F7BP73_F7BP73_MOUSE__chr13_-1_34298989_34299135_ENSMUST00000145038__II_1107661	|generic|sp_Q3UHH2_S22AN_MOUSE__chr13_-1_34298989_34299135_ENSMUST00000145038__II_1107650|
"""index: 4689, intensity: 3105.0, mobility: 0.757"""	0.282535	0.00166021	0.014621	VGPPSTPLDHRGYQA	generic|sp_Q62179_SEM4B_MOUSE__chr7_1_80218904_80219068_ENSMUST00000107383__II_890142	|generic|tr_Q8BIR6_Q8BIR6_MOUSE__chr7_1_80218904_80219068_ENSMUST00000107383|
"""index: 2623, intensity: 12765.0, mobility: 0.924"""	0.282459	0.00166021	0.0146298	KTETQEKNPLPSKETIEQEKQAGES	generic|sp_P20065_TYB4_MOUSE__chrX_-1_167207501_167208325_ENSMUST00000112175	|generic|tr_Q6ZWX2_Q6ZWX2_MOUSE__chrX_-1_167207501_167208325_ENSMUST00000112175|
"""index: 7148, intensity: 8867.0, mobility: 0.916"""	0.282205	0.00166021	0.0146591	AEPPPPEPPRI	generic|sp_Q8BIF0_C99L2_MOUSE	|generic|sp_Q8BIF0-2_C99L2_MOUSE	|generic|tr_I7HJQ8_I7HJQ8_MOUSE	|generic|tr_A2AP74_A2AP74_MOUSE|
"""index: 13295, intensity: 11359.0, mobility: 1.049"""	0.282205	0.00166021	0.0146591	QMEEKPVPAAPVPSPVAPAPVPSRRNPPGGKSSLVLG	generic|sp_P97825_JUPI1_MOUSE__II_1124041|
"""index: 10641, intensity: 5970.0, mobility: 0.944"""	0.28214	0.00166021	0.0146666	KYVMGHFRWD	generic|sp_P01193_COLI_MOUSE|
"""index: 21800, intensity: 3257.0, mobility: 1.071"""	0.28202	0.00166021	0.0146805	LPSPALEYTLGSRLA	generic|sp_Q8R3Y8_I2BP1_MOUSE	|generic|sp_Q8R3Y8-2_I2BP1_MOUSE|
"""index: 5139, intensity: 4602.0, mobility: 0.883"""	0.281806	0.00166021	0.0147052	SYSMEHFRWGKPVGKK	generic|sp_P01193_COLI_MOUSE|
"""index: 1202, intensity: 2619.0, mobility: 0.837"""	0.281662	0.00166021	0.0147219	LPTKETIEQEKRSE	generic|tr_A6H6H4_A6H6H4_MOUSE|
"""index: 17976, intensity: 7051.0, mobility: 0.879"""	0.281601	0.00166021	0.014729	SEKSQTPLVTLFKNAIIKNAHKKGQ	generic|sp_P01193_COLI_MOUSE|
"""index: 28010, intensity: 8935.0, mobility: 0.889"""	0.281131	0.00166021	0.0147837	LATLADEVSASLAKQGL	generic|II_1128081_TX=10090	|generic|II_1128079_TX=10090	|generic|tr_A0A0A0MQC7_A0A0A0MQC7_MOUSE	|generic|tr_A2A5Y6_A2A5Y6_MOUSE	|generic|sp_P10637_TAU_MOUSE	|generic|sp_P10637-2_TAU_MOUSE	|generic|sp_P10637-4_TAU_MOUSE	|generic|tr_Q3UH19_Q3UH19_MOUSE	|generic|sp_P10637-6_TAU_MOUSE	|generic|tr_Q8C5K4_Q8C5K4_MOUSE	|generic|tr_Q547J4_Q547J4_MOUSE	|generic|tr_B1AQW2_B1AQW2_MOUSE	|generic|sp_TAU_HUMAN_|
"""index: 3831, intensity: 2954.0, mobility: 0.991"""	0.280924	0.00166021	0.0148079	SCKSELPSSAPGGGGV	generic|sp_P59648_FXYD7_MOUSE__chr7_-1_31042882_31051386_ENSMUST00000073892	|generic|tr_A0A0U1RPY2_A0A0U1RPY2_MOUSE	|generic|tr_Q6P8R9_Q6P8R9_MOUSE|
"""index: 19090, intensity: 16185.0, mobility: 0.935"""	0.280836	0.00166021	0.0148181	VAPFPEVFGKE	generic|sp_CAS1_BOVIN_|
"""index: 14172, intensity: 3253.0, mobility: 1.157"""	0.280797	0.00166021	0.0148226	DVAAVGDGLPEGATANGMKTM	generic|sp_Q3UHH2-2_S22AN_MOUSE__chr13_-1_34221899_34221982_ENSMUST00000145038__II_1107661	|generic|tr_F7BP73_F7BP73_MOUSE__chr13_-1_34298989_34299135_ENSMUST00000145038__II_1107661	|generic|sp_Q3UHH2_S22AN_MOUSE__chr13_-1_34298989_34299135_ENSMUST00000145038__II_1107650|
"""index: 29441, intensity: 3945.0, mobility: 1.250"""	0.280685	0.00166021	0.0148358	SPQLATLAEDVTAALAKQGL	generic|sp_P20357_MTAP2_MOUSE__chr1_1_66438885_66439007_ENSMUST00000172486	|generic|tr_Q80ZL4_Q80ZL4_MOUSE__chr1_1_66438885_66439007_ENSMUST00000172486	|generic|tr_Q3TLQ0_Q3TLQ0_MOUSE__chr1_1_66438885_66439007_ENSMUST00000172486	|generic|tr_Q80X35_Q80X35_MOUSE__chr1_1_66438885_66439007_ENSMUST00000172486	|generic|tr_B2KGT5_B2KGT5_MOUSE__chr1_1_66438885_66439007_ENSMUST00000172486	|generic|tr_A0A668KLC6_A0A668KLC6_MOUSE__chr1_1_66438885_66439007_ENSMUST00000172486|
"""index: 13771, intensity: 4995.0, mobility: 0.970"""	0.280591	0.00166021	0.0148467	APPGRPDVFPPPLSSEHNGQVAEDAVSRPKDDGVPEVRA	generic|tr_A0A087WQ93_A0A087WQ93_MOUSE	|generic|sp_Q0VGU4_VGF_MOUSE|
"""index: 1249, intensity: 4749.0, mobility: 0.964"""	0.280506	0.00166021	0.0148566	AFKESKGMMNDE	generic|chr16_1_49906666_49910873_ENSMUST00000229206	|generic|tr_A0A2R8W6P0_A0A2R8W6P0_MOUSE	|generic|tr_A0A2R8VK70_A0A2R8VK70_MOUSE|
"""index: 9777, intensity: 7939.0, mobility: 0.898"""	0.280346	0.00166021	0.0148754	DIPNPIGSENSE	generic|sp_CAS1_BOVIN_|
"""index: 17246, intensity: 8515.0, mobility: 1.049"""	0.280278	0.00166021	0.0148834	EHPGAPPQPPAPLQPALAPPSRAVAIE	generic|sp_Q7TSJ2_MAP6_MOUSE__chr7_1_99336781_99337002_ENSMUST00000122101__II_884487	|generic|sp_Q7TSJ2-2_MAP6_MOUSE__chr7_1_99269285_99269317_ENSMUST00000208978__II_884487	|generic|tr_D3Z6W1_D3Z6W1_MOUSE__chr7_1_99269285_99269317_ENSMUST00000208978__II_884487|
"""index: 5289, intensity: 7439.0, mobility: 0.817"""	0.280143	0.00166021	0.0148992	EQQPPQPPPPPPPTLPPS	generic|tr_Q61685_Q61685_MOUSE	|generic|sp_P09027_HXD3_MOUSE|
"""index: 13461, intensity: 4048.0, mobility: 0.887"""	0.280069	0.00166021	0.0149079	LVETSTPLRL	generic|sp_Q9QXV0_PCS1N_MOUSE	|generic|tr_Q9ESU4_Q9ESU4_MOUSE|
"""index: 11461, intensity: 3323.0, mobility: 0.822"""	0.279664	0.00166021	0.0149557	VSHVSTGGGASLELLEGK	generic|sp_P09411_PGK1_MOUSE__II_831227	|generic|sp_P09041_PGK2_MOUSE|
"""index: 3912, intensity: 4101.0, mobility: 0.872"""	0.279591	0.00166021	0.0149642	TLPTKETIEQEKRSEIS	generic|tr_A6H6H4_A6H6H4_MOUSE|
"""index: 4314, intensity: 3523.0, mobility: 1.033"""	0.27898	0.00166021	0.0150365	TPPPPYEQVVKDK	generic|sp_Q8R1C3_VOPP1_MOUSE__chr6_-1_57774707_57774748_ENSMUST00000204878|
"""index: 634, intensity: 2680.0, mobility: 0.812"""	0.278969	0.00166021	0.0150378	VDRATLNVDKQNR	generic|sp_Q8R570_SNP47_MOUSE|
"""index: 7598, intensity: 3627.0, mobility: 0.999"""	0.278931	0.00166021	0.0150423	LDAPVACSIANSKTS	generic|sp_Q7TN29_SMAP2_MOUSE	|generic|sp_Q7TN29-2_SMAP2_MOUSE|
"""index: 656, intensity: 3059.0, mobility: 0.782"""	0.278635	0.00166021	0.0150775	QIDDHVPKRASA	generic|sp_Q9EQF6_DPYL5_MOUSE__chr5_1_30791522_30791638_ENSMUST00000198503__II_944569|
"""index: 10773, intensity: 6156.0, mobility: 0.905"""	0.278545	0.00166021	0.0150881	DEVSASLAKQGL	generic|II_1128081_TX=10090	|generic|II_1128079_TX=10090	|generic|tr_A0A0A0MQC7_A0A0A0MQC7_MOUSE	|generic|tr_A2A5Y6_A2A5Y6_MOUSE	|generic|sp_P10637_TAU_MOUSE	|generic|sp_P10637-2_TAU_MOUSE	|generic|sp_P10637-4_TAU_MOUSE	|generic|tr_Q3UH19_Q3UH19_MOUSE	|generic|sp_P10637-6_TAU_MOUSE	|generic|tr_Q8C5K4_Q8C5K4_MOUSE	|generic|tr_Q547J4_Q547J4_MOUSE	|generic|tr_B1AQW2_B1AQW2_MOUSE	|generic|sp_TAU_HUMAN_|
"""index: 4502, intensity: 3856.0, mobility: 0.835"""	0.278311	0.00166021	0.0151159	SQIDDHVPKRASARIL	generic|sp_Q9EQF6_DPYL5_MOUSE__chr5_1_30791522_30791638_ENSMUST00000198503__II_944569|
"""index: 1246, intensity: 2920.0, mobility: 0.964"""	0.27831	0.00166021	0.0151161	AFKESKGMMNDE	generic|chr16_1_49906666_49910873_ENSMUST00000229206	|generic|tr_A0A2R8W6P0_A0A2R8W6P0_MOUSE	|generic|tr_A0A2R8VK70_A0A2R8VK70_MOUSE|
"""index: 2157, intensity: 5280.0, mobility: 0.816"""	0.277962	0.00166021	0.0151575	KHMDPPPAPMQDRSPSPRHPDVS	generic|sp_P14873_MAP1B_MOUSE	|generic|tr_B2RQQ5_B2RQQ5_MOUSE	|generic|tr_Q3UF78_Q3UF78_MOUSE|
"""index: 4735, intensity: 2738.0, mobility: 1.082"""	0.277936	0.00166021	0.0151607	AMGAAQGAMNQPQTQYS	generic|sp_Q9JKD3_SCAM5_MOUSE__chr9_-1_57443670_57443780_ENSMUST00000215208__II_3456302|
"""index: 27672, intensity: 7133.0, mobility: 0.952"""	0.277722	0.00166021	0.0151863	DGRTLSDYNIQKESTLHLVLRLRGG	generic|tr_B0LAC2_B0LAC2_MOUSE__IP_825414	|generic|tr_E9Q5F6_E9Q5F6_MOUSE__II_647476	|generic|tr_E9Q5F6_E9Q5F6_MOUSE__II_647476	|generic|tr_Q922Z8_Q922Z8_MOUSE__II_647476	|generic|tr_Q922Z8_Q922Z8_MOUSE__II_647476	|generic|tr_Q922Z8_Q922Z8_MOUSE__II_647476	|generic|tr_Q922Z8_Q922Z8_MOUSE__II_647476	|generic|tr_Q922Z8_Q922Z8_MOUSE__II_647476	|generic|tr_Q922Z8_Q922Z8_MOUSE__II_647476	|generic|tr_Q922Z8_Q922Z8_MOUSE__II_647476	|generic|tr_Q3TH47_Q3TH47_MOUSE__II_647476	|generic|tr_Q3TH47_Q3TH47_MOUSE__II_647476	|generic|tr_Q3TH47_Q3TH47_MOUSE__II_647476	|generic|tr_Q8VC46_Q8VC46_MOUSE__II_647476	|generic|tr_Q8VC46_Q8VC46_MOUSE__II_647476	|generic|tr_Q8VC46_Q8VC46_MOUSE__II_647476	|generic|tr_Q8VC46_Q8VC46_MOUSE__II_647476	|generic|tr_Q8VC46_Q8VC46_MOUSE__II_647476	|generic|tr_Q8VC46_Q8VC46_MOUSE__II_647476	|generic|tr_Q8VC46_Q8VC46_MOUSE__II_647476	|generic|tr_Q8VC46_Q8VC46_MOUSE__II_647476	|generic|tr_Q922B0_Q922B0_MOUSE__II_647476	|generic|tr_Q922B0_Q922B0_MOUSE__II_647476	|generic|tr_Q5SX22_Q5SX22_MOUSE__II_647476	|generic|tr_Q5SX22_Q5SX22_MOUSE__II_647476	|generic|tr_Q5SX22_Q5SX22_MOUSE__II_647476	|generic|tr_Q8R0Z9_Q8R0Z9_MOUSE__II_647476	|generic|tr_Q8R0Z9_Q8R0Z9_MOUSE__II_647476	|generic|tr_Q8R0Z9_Q8R0Z9_MOUSE__II_647476	|generic|tr_Q8R0Z9_Q8R0Z9_MOUSE__II_647476	|generic|sp_P0CG50_UBC_MOUSE__II_647476	|generic|sp_P0CG50_UBC_MOUSE__II_647476	|generic|sp_P0CG50_UBC_MOUSE__II_647476	|generic|sp_P0CG50_UBC_MOUSE__II_647476	|generic|sp_P0CG50_UBC_MOUSE__II_647476	|generic|sp_P0CG50_UBC_MOUSE__II_647476	|generic|sp_P0CG50_UBC_MOUSE__II_647476	|generic|sp_P0CG50_UBC_MOUSE__II_647476	|generic|sp_P0CG50_UBC_MOUSE__II_647476	|generic|tr_Q78XY9_Q78XY9_MOUSE__II_647476	|generic|tr_Q78XY9_Q78XY9_MOUSE__II_647476	|generic|tr_Q78XY9_Q78XY9_MOUSE__II_647476	|generic|tr_Q78XY9_Q78XY9_MOUSE__II_647476	|generic|tr_A5JUZ1_A5JUZ1_MOUSE__II_647476	|generic|sp_P62984_RL40_MOUSE__II_866586	|generic|tr_E9QNP0_E9QNP0_MOUSE__II_866571	|generic|tr_E9Q4P0_E9Q4P0_MOUSE__II_866571	|generic|tr_A0A0A6YW67_A0A0A6YW67_MOUSE__II_647476	|generic|tr_E9Q9J0_E9Q9J0_MOUSE__II_647476	|generic|tr_Q642L7_Q642L7_MOUSE__II_647476	|generic|IP_899761_TX=10090	|generic|sp_RS27A_HUMAN_|
"""index: 1822, intensity: 6904.0, mobility: 0.804"""	0.277666	0.00166021	0.0151929	AQIDDNIPRRTT	generic|sp_O08553_DPYL2_MOUSE|
"""index: 3025, intensity: 4866.0, mobility: 0.879"""	0.27763	0.00166021	0.0151973	SPGFSDSTSAAKETAAAHQASS	generic|sp_P14873_MAP1B_MOUSE	|generic|tr_B2RQQ5_B2RQQ5_MOUSE|
"""index: 893, intensity: 19594.0, mobility: 0.854"""	0.276883	0.00166021	0.0152871	SLSGAQIDDNNPRRTGH	generic|tr_Q3TXY0_Q3TXY0_MOUSE__chr5_1_37273379_37273519_ENSMUST00000202377	|generic|tr_Q6P1J1_Q6P1J1_MOUSE__chr5_1_37273379_37273519_ENSMUST00000202377	|generic|sp_P97427_DPYL1_MOUSE__chr5_1_37273379_37273519_ENSMUST00000202377	|generic|tr_Q3TY94_Q3TY94_MOUSE__chr5_1_37273379_37273519_ENSMUST00000202377|
"""index: 13252, intensity: 4671.0, mobility: 0.981"""	0.276527	0.00166021	0.0153299	QMEEKPVPAAPVPSPVAPAPVPSRRNPPGGKSSLVLG	generic|sp_P97825_JUPI1_MOUSE__II_1124041|
"""index: 1038, intensity: 2728.0, mobility: 0.780"""	0.276514	0.00166021	0.0153316	SQIDDHVPKRASA	generic|sp_Q9EQF6_DPYL5_MOUSE__chr5_1_30791522_30791638_ENSMUST00000198503__II_944569|
"""index: 27992, intensity: 7983.0, mobility: 1.076"""	0.276312	0.00166021	0.015356	LEQQLPYAFFTQTG	generic|II_866636_TX=10090	|generic|sp_Q68ED7_CRTC1_MOUSE__chr8_-1_70386124_70386300_ENSMUST00000142769|
"""index: 17672, intensity: 4165.0, mobility: 0.915"""	0.276131	0.00166021	0.015378	HQNPAGPVAIAPELESKESVL	generic|tr_Q5SSP3_Q5SSP3_MOUSE	|generic|tr_Q3US35_Q3US35_MOUSE	|generic|tr_Q9ESU8_Q9ESU8_MOUSE	|generic|tr_Q8BXT5_Q8BXT5_MOUSE	|generic|sp_O35874_SATT_MOUSE|
"""index: 21814, intensity: 2822.0, mobility: 1.039"""	0.276002	0.00166021	0.0153935	GPPLDAYSIQGQHTISPLDLAKLNQVARQQSH	generic|sp_P60335_PCBP1_MOUSE|
"""index: 9338, intensity: 38292.0, mobility: 0.938"""	0.275979	0.00166021	0.0153963	ADEVSASLAKQGL	generic|II_1128081_TX=10090	|generic|II_1128079_TX=10090	|generic|tr_A0A0A0MQC7_A0A0A0MQC7_MOUSE	|generic|tr_A2A5Y6_A2A5Y6_MOUSE	|generic|sp_P10637_TAU_MOUSE	|generic|sp_P10637-2_TAU_MOUSE	|generic|sp_P10637-4_TAU_MOUSE	|generic|tr_Q3UH19_Q3UH19_MOUSE	|generic|sp_P10637-6_TAU_MOUSE	|generic|tr_Q8C5K4_Q8C5K4_MOUSE	|generic|tr_Q547J4_Q547J4_MOUSE	|generic|tr_B1AQW2_B1AQW2_MOUSE	|generic|sp_TAU_HUMAN_|
"""index: 3717, intensity: 5748.0, mobility: 0.903"""	0.275923	0.00166021	0.0154031	AFLSSPEHVNRPINGNGKQ	generic|IP_1015794_TX=10090	|generic|sp_P46425_GSTP2_MOUSE	|generic|sp_P19157_GSTP1_MOUSE	|generic|tr_A0A494BAW2_A0A494BAW2_MOUSE|
"""index: 4032, intensity: 9972.0, mobility: 0.935"""	0.275828	0.00166021	0.0154146	TLPTKETIEQEKRSEIS	generic|tr_A6H6H4_A6H6H4_MOUSE|
"""index: 6687, intensity: 5736.0, mobility: 0.887"""	0.275791	0.00166021	0.0154191	VANPNSAIFGGARPREEVVQKEQE	generic|tr_Q80U88_Q80U88_MOUSE__chr5_-1_134625358_134625459_ENSMUST00000202289__II_929730	|generic|tr_Q3V244_Q3V244_MOUSE__chr5_-1_134625358_134625459_ENSMUST00000202289__II_929730	|generic|tr_Q3TG58_Q3TG58_MOUSE__chr5_-1_134625358_134625459_ENSMUST00000202289__II_929730	|generic|tr_Q564E5_Q564E5_MOUSE__chr5_-1_134625358_134625459_ENSMUST00000202289__II_929730|
"""index: 14826, intensity: 20548.0, mobility: 0.910"""	0.275722	0.00166021	0.0154275	MGTNRGASQAGMTGYGMPRQIL	generic|sp_Q9WVA4_TAGL2_MOUSE|
"""index: 4486, intensity: 2620.0, mobility: 0.789"""	0.275646	0.00166021	0.0154368	LPLVDTHSKRTL	generic|tr_Q3V2S4_Q3V2S4_MOUSE__chr2_1_13574750_13574998_ENSMUST00000155605__II_1014555	|generic|tr_Q3UAX1_Q3UAX1_MOUSE__chr2_1_13574750_13574998_ENSMUST00000155605__II_1014555	|generic|tr_Q3TFD9_Q3TFD9_MOUSE__chr2_1_13574750_13574998_ENSMUST00000155605__II_1014555	|generic|tr_Q5FWJ3_Q5FWJ3_MOUSE__chr2_1_13574750_13574998_ENSMUST00000155605__II_1014555	|generic|tr_Q3UD36_Q3UD36_MOUSE__chr2_1_13574750_13574998_ENSMUST00000155605__II_1014555	|generic|tr_Q3TWV0_Q3TWV0_MOUSE__chr2_1_13574750_13574998_ENSMUST00000155605__II_1014555	|generic|tr_Q3U6S1_Q3U6S1_MOUSE__chr2_1_13582473_13582514_ENSMUST00000193675|
"""index: 15329, intensity: 37643.0, mobility: 1.114"""	0.275585	0.00166021	0.0154442	TPIVIQPASATETTQLT	generic|tr_Q921J3_Q921J3_MOUSE__chr2_1_181549329_181549376_ENSMUST00000116365	|generic|sp_P60904_DNJC5_MOUSE__chr2_1_181546445_181546492_ENSMUST00000116365|
"""index: 7484, intensity: 3228.0, mobility: 0.896"""	0.275452	0.00166021	0.0154605	TYAPVISAEKAYHEQ	generic|tr_Q99KA2_Q99KA2_MOUSE__IP_3506393	|generic|tr_A0A0A0MQA5_A0A0A0MQA5_MOUSE__chr1_-1_75215622_75215885_ENSMUST00000188593__IP_3506393	|generic|sp_P05213_TBA1B_MOUSE__IP_3506392	|generic|tr_Q52L87_Q52L87_MOUSE__IP_3506392	|generic|sp_P68368_TBA4A_MOUSE__chr1_-1_75215622_75215885_ENSMUST00000188593__IP_3506393	|generic|tr_Q3TIZ0_Q3TIZ0_MOUSE__IP_3506393	|generic|sp_P68369_TBA1A_MOUSE__IP_3506392	|generic|IP_988840_TX=10090	|generic|IP_1052575_TX=10090	|generic|IP_3456589_TX=10090	|generic|IP_3502747_TX=10090	|generic|tr_Q9D9Y2_Q9D9Y2_MOUSE	|generic|sp_P05214_TBA3_MOUSE|
"""index: 12019, intensity: 5715.0, mobility: 0.949"""	0.274901	0.00166021	0.0155277	EDPATFKPPKMDVPMVEGKKQPLR	generic|sp_Q9DBN4_P33MX_MOUSE	|generic|sp_Q9DBN4-2_P33MX_MOUSE	|generic|tr_D3Z1F7_D3Z1F7_MOUSE|
"""index: 13349, intensity: 4891.0, mobility: 1.035"""	0.274769	0.00166021	0.0155438	AQMEEKPVPAAPVPSPVAPAPVPSRRNPPGGKSSLVLG	generic|sp_P97825_JUPI1_MOUSE__II_1124041|
"""index: 28102, intensity: 2976.0, mobility: 1.046"""	0.274317	0.00166021	0.0155993	TLADEVSASLAKQGL	generic|II_1128081_TX=10090	|generic|II_1128079_TX=10090	|generic|tr_A0A0A0MQC7_A0A0A0MQC7_MOUSE	|generic|tr_A2A5Y6_A2A5Y6_MOUSE	|generic|sp_P10637_TAU_MOUSE	|generic|sp_P10637-2_TAU_MOUSE	|generic|sp_P10637-4_TAU_MOUSE	|generic|tr_Q3UH19_Q3UH19_MOUSE	|generic|sp_P10637-6_TAU_MOUSE	|generic|tr_Q8C5K4_Q8C5K4_MOUSE	|generic|tr_Q547J4_Q547J4_MOUSE	|generic|tr_B1AQW2_B1AQW2_MOUSE	|generic|sp_TAU_HUMAN_|
"""index: 1253, intensity: 3221.0, mobility: 0.817"""	0.274021	0.00166021	0.0156357	HGHQELDPDNEGELRHT	generic|sp_Q6P5F6_S39AA_MOUSE|
"""index: 12181, intensity: 6794.0, mobility: 0.895"""	0.273865	0.00166021	0.015655	MGSNKGASQAGMTGYGMPRQIM	generic|tr_Q9D6K2_Q9D6K2_MOUSE	|generic|sp_Q9R1Q8_TAGL3_MOUSE|
"""index: 2643, intensity: 3552.0, mobility: 0.968"""	0.273848	0.00166021	0.0156571	LFKNAIIKNAH	generic|sp_P01193_COLI_MOUSE|
"""index: 17024, intensity: 4190.0, mobility: 1.006"""	0.273732	0.00166021	0.0156714	QVANPNSAIFGGARP	generic|tr_Q80U88_Q80U88_MOUSE__chr5_-1_134625358_134625459_ENSMUST00000202289__II_929730	|generic|tr_Q3V244_Q3V244_MOUSE__chr5_-1_134625358_134625459_ENSMUST00000202289__II_929730	|generic|tr_Q3TG58_Q3TG58_MOUSE__chr5_-1_134625358_134625459_ENSMUST00000202289__II_929730	|generic|tr_Q564E5_Q564E5_MOUSE__chr5_-1_134625358_134625459_ENSMUST00000202289__II_929730|
"""index: 21608, intensity: 3311.0, mobility: 0.967"""	0.273593	0.00166021	0.0156886	MNPPVMDQFNMNLDQHLAPQEH	generic|chr1_-1_25093711_25094001_ENSMUST00000153568__II_1042954_TX=10090	|generic|tr_Q8BIW2_Q8BIW2_MOUSE__chr1_-1_25068168_25068251_ENSMUST00000153568__II_1042961	|generic|tr_Q8K0A3_Q8K0A3_MOUSE__chr1_-1_25128818_25128886_ENSMUST00000153568__II_1042938	|generic|tr_Q68FL1_Q68FL1_MOUSE__chr1_-1_25128818_25128886_ENSMUST00000153568__II_1042938	|generic|sp_Q80ZF8_AGRB3_MOUSE__chr1_-1_25128818_25128886_ENSMUST00000153568__II_1042938	|generic|tr_Q8BJ13_Q8BJ13_MOUSE__chr1_-1_25128818_25128886_ENSMUST00000153568__II_1042938	|generic|tr_Q499E3_Q499E3_MOUSE__chr1_-1_25128818_25128886_ENSMUST00000153568__II_1042938|
"""index: 12025, intensity: 7463.0, mobility: 0.915"""	0.273462	0.00166021	0.0157047	SQIDDHVPKRASARILAPPGGRSSGIW	generic|sp_Q9EQF6_DPYL5_MOUSE__chr5_1_30791522_30791638_ENSMUST00000198503__II_944569|
"""index: 19219, intensity: 4619.0, mobility: 1.067"""	0.273431	0.00166021	0.0157086	SIQDLSGGSRQQEAPSNLSVNELLTPQGPR	generic|tr_Q8CAD1_Q8CAD1_MOUSE__chrX_1_20851679_20851816_ENSMUST00000136451__II_836925|
"""index: 8616, intensity: 4514.0, mobility: 0.778"""	0.273329	0.00166021	0.0157212	GNMINLETKNTRL	generic|tr_E9PYQ9_E9PYQ9_MOUSE__chr16_-1_36754438_36754539_ENSMUST00000165380__II_1076067	|generic|sp_Q9ES07_S15A2_MOUSE__chr16_-1_36754438_36754539_ENSMUST00000165380__II_1076067	|generic|tr_Q9JM03_Q9JM03_MOUSE__chr16_-1_36754438_36754539_ENSMUST00000165380__II_1076067	|generic|tr_E9QMN8_E9QMN8_MOUSE__chr16_-1_36754438_36754539_ENSMUST00000165380__II_1076067|
"""index: 17477, intensity: 5607.0, mobility: 0.888"""	0.273159	0.00166021	0.0157422	EPVLGPVRGPF	generic|sp_CASB_BOVIN_|
"""index: 412, intensity: 2510.0, mobility: 0.899"""	0.272877	0.00166021	0.0157773	SPSTDASASAVHGN	generic|sp_Q8BVL3_SNX17_MOUSE__chr5_1_31197684_31197752_ENSMUST00000200730__II_944279|
"""index: 17148, intensity: 27405.0, mobility: 1.073"""	0.27281	0.00166021	0.0157856	GAVPVMIPAQSKDGSIV	generic|sp_P97792_CXAR_MOUSE__chr16_1_78334866_78334964_ENSMUST00000231251|
"""index: 5785, intensity: 4720.0, mobility: 1.034"""	0.272638	0.00166021	0.015807	GLPPVAHPPHAPSPGQTVKPEADRDHTSDQL	generic|tr_A0A0J9YU62_A0A0J9YU62_MOUSE__chr5_-1_33249103_33249207_ENSMUST00000202962__II_942165	|generic|sp_O88712_CTBP1_MOUSE__chr5_-1_33249103_33249207_ENSMUST00000202962__II_942165	|generic|sp_O88712-2_CTBP1_MOUSE__chr5_-1_33249103_33249207_ENSMUST00000202962__II_942165	|generic|sp_O88712-3_CTBP1_MOUSE__chr5_-1_33249103_33249207_ENSMUST00000202962__II_942165|
"""index: 12210, intensity: 4404.0, mobility: 0.889"""	0.272481	0.00166021	0.0158266	MGSNKGASQAGMTGYGMPRQIM	generic|tr_Q9D6K2_Q9D6K2_MOUSE	|generic|sp_Q9R1Q8_TAGL3_MOUSE|
"""index: 16269, intensity: 4205.0, mobility: 1.029"""	0.27223	0.00166021	0.015858	GAPANVSSSDLTGRQEVSRLAASQTSVPFDHLGK	generic|sp_Q9JMK2_KC1E_MOUSE__II_1087695	|generic|tr_Q8CBH9_Q8CBH9_MOUSE__II_1087695	|generic|tr_Q9QUI3_Q9QUI3_MOUSE__II_1087695|
"""index: 6358, intensity: 3871.0, mobility: 1.064"""	0.272059	0.00166021	0.0158794	EEAVWGDGSPEPSPRE	generic|sp_P01193_COLI_MOUSE|
"""index: 3101, intensity: 18134.0, mobility: 0.838"""	0.271988	0.00166021	0.0158882	NPLPSKETIEQEKQAGES	generic|sp_P20065_TYB4_MOUSE__chrX_-1_167207501_167208325_ENSMUST00000112175	|generic|tr_Q6ZWX2_Q6ZWX2_MOUSE__chrX_-1_167207501_167208325_ENSMUST00000112175|
"""index: 19935, intensity: 3169.0, mobility: 1.021"""	0.271982	0.00166021	0.0158889	LGEYGFQNALIVR	generic|sp_ALBU_BOVIN_|
"""index: 6767, intensity: 3827.0, mobility: 0.970"""	0.271968	0.00166021	0.0158907	HLVDEPQNLIK	generic|sp_ALBU_BOVIN_|
"""index: 16319, intensity: 3065.0, mobility: 1.149"""	0.271714	0.00166021	0.0159225	VPERAPLPPPVPSQFQA	generic|sp_Q0VGU4_VGF_MOUSE|
"""index: 1760, intensity: 11627.0, mobility: 1.122"""	0.271566	0.00166021	0.0159412	TLPTKETIEQEKRSE	generic|tr_A6H6H4_A6H6H4_MOUSE|
"""index: 898, intensity: 4491.0, mobility: 0.765"""	0.271526	0.00166021	0.0159461	SLSGAQIDDNNPRRTGH	generic|tr_Q3TXY0_Q3TXY0_MOUSE__chr5_1_37273379_37273519_ENSMUST00000202377	|generic|tr_Q6P1J1_Q6P1J1_MOUSE__chr5_1_37273379_37273519_ENSMUST00000202377	|generic|sp_P97427_DPYL1_MOUSE__chr5_1_37273379_37273519_ENSMUST00000202377	|generic|tr_Q3TY94_Q3TY94_MOUSE__chr5_1_37273379_37273519_ENSMUST00000202377|
"""index: 11917, intensity: 8485.0, mobility: 1.167"""	0.271125	0.00166021	0.0159966	ETPVFPGNGDEQPLTENPR	generic|tr_A0A1W2P7R2_A0A1W2P7R2_MOUSE	|generic|sp_P01193_COLI_MOUSE|
"""index: 491, intensity: 11580.0, mobility: 0.883"""	0.27097	0.00166021	0.0160162	GTQVDEGVRSAS	generic|tr_Q3TAS8_Q3TAS8_MOUSE__chr18_-1_43324332_43324412_ENSMUST00000237707	|generic|tr_E9PWE8_E9PWE8_MOUSE__chr18_-1_43324332_43324412_ENSMUST00000237707	|generic|sp_Q62188_DPYL3_MOUSE__chr18_-1_43324332_43324412_ENSMUST00000237707	|generic|tr_Q3TT92_Q3TT92_MOUSE__chr18_-1_43324332_43324412_ENSMUST00000237707|
"""index: 2128, intensity: 4007.0, mobility: 0.858"""	0.270743	0.00166021	0.0160449	KNPLPSKETIEQEKQAGES	generic|sp_P20065_TYB4_MOUSE__chrX_-1_167207501_167208325_ENSMUST00000112175	|generic|tr_Q6ZWX2_Q6ZWX2_MOUSE__chrX_-1_167207501_167208325_ENSMUST00000112175|
"""index: 12493, intensity: 3672.0, mobility: 0.887"""	0.269404	0.00166021	0.016215	FSLSGAQIDDNIPRRTTQ	generic|sp_O08553_DPYL2_MOUSE|
"""index: 9289, intensity: 4452.0, mobility: 0.851"""	0.269344	0.00166021	0.0162226	SVNVDYSKLKKEGPDF	generic|sp_Q62425_NDUA4_MOUSE__chr6_-1_11900535_11907365_ENSMUST00000204714__II_915882	|generic|tr_A0A0N4SVQ1_A0A0N4SVQ1_MOUSE__chr6_-1_11906016_11906045_ENSMUST00000203801|
"""index: 7271, intensity: 4383.0, mobility: 0.852"""	0.269336	0.00166021	0.0162237	AFRSSLYEGLEKPESRSSIH	generic|tr_Q6PG79_Q6PG79_MOUSE__II_213398	|generic|tr_A0A1W2P772_A0A1W2P772_MOUSE__II_213398	|generic|tr_Q3TSK3_Q3TSK3_MOUSE__II_213398	|generic|sp_G5E829_AT2B1_MOUSE__II_213398	|generic|tr_Q8K314_Q8K314_MOUSE__II_213398|
"""index: 21907, intensity: 3873.0, mobility: 1.034"""	0.269099	0.00166021	0.0162539	VIGLQMGTNRGASQAGMTGYGMPRQIL	generic|sp_Q9WVA4_TAGL2_MOUSE|
[truncated: 2,642,837 more chars]
