# Supplementary material for: Ion Mobility Coupled to a Time-of-Flight Mass Analyzer Combined With Fragment Intensity Predictions Improves Identification of Classical Bioactive Peptides and Small Open Reading Frame-Encoded Peptides
Source: Front Cell Dev Biol. 2021 Sep 17;9:720570. doi: 10.3389/fcell.2021.720570 (PMC8484717; doi:10.3389/fcell.2021.720570)
Supplement: Supplementary file 15 [file Data_Sheet_3.ZIP › sORFs_P5_cerebellum_a_1_1_1133.msgf_searchenginefeatures.pout_dec]

PSMId	score	q-value	posterior_error_prob	peptide	proteinIds
"""index: 12194, intensity: 7080.0, mobility: 1.076"""	0.439901	0.00165017	0.00421663	GPAPAPAPAPAPAPAPAPAPAAAPAPTSAAGGPVASGVSAAPVSAAPA	generic|tr_E9QP19_E9QP19_MOUSE__chr3_1_103339303_103339347_ENSMUST00000198706__II_981001_REVERSED	|generic|tr_E9QME5_E9QME5_MOUSE__chr3_1_103339303_103339347_ENSMUST00000198706_REVERSED|
"""index: 15042, intensity: 3025.0, mobility: 0.891"""	0.337905	0.00166021	0.00944515	DMLANFNSLFAVLLILYF	generic|IP_984941_TX=10090_REVERSED|
"""index: 6371, intensity: 17896.0, mobility: 1.018"""	0.210514	0.00201816	0.0257627	MHRSLITQSKMYKLCFECMYLRGLRAYEEPYPSHYWTDLEYRGFAITK	generic|tr_Q3UGF2_Q3UGF2_MOUSE__chr11_-1_95275786_95275884_ENSMUST00000138671_REVERSED|
"""index: 8483, intensity: 18454.0, mobility: 1.040"""	0.176672	0.00235849	0.0335747	MEEHHLVSHNWPIHLFKLLTRMWREPHLVLQEYHVLMCK	generic|tr_Q4FK50_Q4FK50_MOUSE_REVERSED|
"""index: 865, intensity: 2542.0, mobility: 0.903"""	0.150337	0.0025663	0.0412192	LISQASTHYIV	generic|sp_P07759_SPA3K_MOUSE_REVERSED	|generic|tr_A0A0R4J0I1_A0A0R4J0I1_MOUSE_REVERSED|
"""index: 12187, intensity: 2969.0, mobility: 1.184"""	0.109271	0.00285714	0.0566199	GPAPAPAPAPAPAPAPAPAPAPAAAPAPTSAAGGPVASGVSAAPVSAA	generic|sp_Q99PP7_TRI33_MOUSE__chr3_1_103339303_103339347_ENSMUST00000198706__II_981001_REVERSED	|generic|sp_Q99PP7-2_TRI33_MOUSE__chr3_1_103339303_103339347_ENSMUST00000198706_REVERSED|
"""index: 1570, intensity: 2552.0, mobility: 0.840"""	0.0873598	0.00324412	0.0669616	LEDETDLIQ	generic|sp_Q01065_PDE1B_MOUSE__chr15_1_103519950_103520066_ENSMUST00000226468__II_3483233_REVERSED	|generic|tr_Q9DBS6_Q9DBS6_MOUSE__chr15_1_103525240_103525341_ENSMUST00000226468__II_3483233_REVERSED	|generic|tr_A0A2I3BPC1_A0A2I3BPC1_MOUSE__chr15_1_103519950_103520066_ENSMUST00000226468__II_3483233_REVERSED	|generic|tr_A0A2I3BR90_A0A2I3BR90_MOUSE__chr15_1_103519950_103520066_ENSMUST00000226468_REVERSED	|generic|tr_Q6PDS5_Q6PDS5_MOUSE__chr15_1_103519950_103520066_ENSMUST00000226468_REVERSED|
"""index: 1599, intensity: 4196.0, mobility: 0.840"""	0.0838675	0.00363783	0.0687673	LEDETDLIQ	generic|sp_Q01065_PDE1B_MOUSE__chr15_1_103519950_103520066_ENSMUST00000226468__II_3483233_REVERSED	|generic|tr_Q9DBS6_Q9DBS6_MOUSE__chr15_1_103525240_103525341_ENSMUST00000226468__II_3483233_REVERSED	|generic|tr_A0A2I3BPC1_A0A2I3BPC1_MOUSE__chr15_1_103519950_103520066_ENSMUST00000226468__II_3483233_REVERSED	|generic|tr_A0A2I3BR90_A0A2I3BR90_MOUSE__chr15_1_103519950_103520066_ENSMUST00000226468_REVERSED	|generic|tr_Q6PDS5_Q6PDS5_MOUSE__chr15_1_103519950_103520066_ENSMUST00000226468_REVERSED|
"""index: 13659, intensity: 4816.0, mobility: 1.148"""	0.0816604	0.00403388	0.069932	SELNLSSHIVMHNQKGTVVKLFKNCIFM	generic|IP_1076810_TX=10090_REVERSED|
"""index: 12418, intensity: 9828.0, mobility: 1.130"""	0.0800059	0.00440705	0.0708173	DEAKTVPELDISDIYMLNLKHNIALASHELA	generic|sp_P70303_PYRG2_MOUSE_REVERSED	|generic|sp_P70303-2_PYRG2_MOUSE_REVERSED	|generic|sp_P70303-3_PYRG2_MOUSE_REVERSED|
"""index: 2593, intensity: 3892.0, mobility: 0.861"""	0.0755311	0.00478469	0.0732649	LYSMGPALSR	generic|IP_845702_TX=10090_REVERSED|
"""index: 2967, intensity: 4195.0, mobility: 1.008"""	0.0738188	0.00513225	0.0742224	LAEAPAGEPSAPGTQL	generic|IP_1025097_TX=10090_REVERSED|
"""index: 13044, intensity: 57971.0, mobility: 1.156"""	0.0698589	0.00530705	0.0764818	SLQLDSPKLNKIYRNVYSMLIPTVYSEM	generic|chr15_1_35371964_35372146_ENSMUST00000227309_REVERSED|
"""index: 4996, intensity: 4592.0, mobility: 0.795"""	0.0484494	0.00567967	0.0898503	SPGPERER	generic|IP_3460058_TX=10090_REVERSED|
"""index: 14359, intensity: 6497.0, mobility: 1.103"""	0.0466191	0.00594133	0.0910883	EDTPPPELSCFVLPLFRRAKKVKHQCHSVSVAHT	generic|sp_P34152-2_FAK1_MOUSE__chr15_-1_73264210_73264329_ENSMUST00000227569__II_3484569_REVERSED|
"""index: 3983, intensity: 2549.0, mobility: 0.845"""	0.0357149	0.00631032	0.0987945	AQAENTKWQ	generic|IP_826637_TX=10090_REVERSED	|generic|II_3468778_TX=10090_REVERSED	|generic|II_3496296_TX=10090_REVERSED	|generic|sp_P61089_UBE2N_MOUSE_REVERSED|
"""index: 5422, intensity: 3034.0, mobility: 1.046"""	0.0354247	0.0065407	0.0990075	WLQMALGPGHQRW	generic|IP_947889_TX=10090_REVERSED|
"""index: 10466, intensity: 5722.0, mobility: 1.089"""	0.0221822	0.00681492	0.109183	RGQPEMTAWYWEK	generic|IP_1019862_TX=10090_REVERSED|
"""index: 25313, intensity: 5257.0, mobility: 0.851"""	0.0113864	0.00716332	0.118166	RKQEEALAKAEL	generic|tr_E9Q1A8_E9Q1A8_MOUSE__chr12_-1_31933353_31933478_ENSMUST00000176138__II_1117413_REVERSED	|generic|sp_Q8R316_HBP1_MOUSE__chr12_-1_31933353_31933478_ENSMUST00000176138_REVERSED|
"""index: 29771, intensity: 4103.0, mobility: 1.096"""	0.010493	0.00749465	0.118938	MLVRDEFMVSLKELLVNLYVPEINRYAEAEFPFLTKLLK	generic|tr_Q3TZM5_Q3TZM5_MOUSE__II_845320_REVERSED	|generic|tr_Q3TRL7_Q3TRL7_MOUSE__II_845302_REVERSED	|generic|sp_Q9JKK8_ATR_MOUSE__II_845316_REVERSED	|generic|tr_A0A1L1SSL9_A0A1L1SSL9_MOUSE__II_845316_REVERSED	|generic|tr_E9QPK4_E9QPK4_MOUSE__II_845316_REVERSED	|generic|tr_Q3UXJ0_Q3UXJ0_MOUSE_REVERSED|
"""index: 12682, intensity: 3992.0, mobility: 1.015"""	0.0082478	0.00784314	0.120898	VMIYLQPRLLWRQQRLGEWILLESELR	generic|IP_1007146_TX=10090_REVERSED|
"""index: 14934, intensity: 14967.0, mobility: 1.028"""	0.00774733	0.0081938	0.121339	IDSDLRQFSYMLAEEISLGMEMHLDLLEQWYVRLHDLHVSTVDK	generic|tr_Q5DTY5_Q5DTY5_MOUSE_REVERSED	|generic|tr_Q504M2_Q504M2_MOUSE_REVERSED|
"""index: 650, intensity: 3731.0, mobility: 0.785"""	0.00757291	0.00848656	0.121493	SSTAAKHSLAPQLFQT	generic|IP_961846_TX=10090_REVERSED|
"""index: 23268, intensity: 4362.0, mobility: 1.000"""	0.0014104	0.00881834	0.127045	LGKAQAHLPDLLL	generic|tr_Q8BTM2_Q8BTM2_MOUSE__II_1011135_REVERSED	|generic|tr_Q3TV33_Q3TV33_MOUSE_REVERSED	|generic|tr_Q3V0B6_Q3V0B6_MOUSE_REVERSED	|generic|tr_B2RU68_B2RU68_MOUSE_REVERSED	|generic|tr_E9PZ84_E9PZ84_MOUSE_REVERSED	|generic|sp_Q8C1F5_TTC16_MOUSE_REVERSED|
"""index: 1532, intensity: 5989.0, mobility: 0.861"""	-0.000275901	0.00916461	0.128603	LEDETDLIQ	generic|sp_Q01065_PDE1B_MOUSE__chr15_1_103519950_103520066_ENSMUST00000226468__II_3483233_REVERSED	|generic|tr_Q9DBS6_Q9DBS6_MOUSE__chr15_1_103525240_103525341_ENSMUST00000226468__II_3483233_REVERSED	|generic|tr_A0A2I3BPC1_A0A2I3BPC1_MOUSE__chr15_1_103519950_103520066_ENSMUST00000226468__II_3483233_REVERSED	|generic|tr_A0A2I3BR90_A0A2I3BR90_MOUSE__chr15_1_103519950_103520066_ENSMUST00000226468_REVERSED	|generic|tr_Q6PDS5_Q6PDS5_MOUSE__chr15_1_103519950_103520066_ENSMUST00000226468_REVERSED|
"""index: 13668, intensity: 3999.0, mobility: 1.115"""	-0.00141294	0.00951374	0.129663	ELFTQLPSPVAAQFS	generic|IP_900978_TX=10090_REVERSED|
"""index: 3274, intensity: 2774.0, mobility: 0.784"""	-0.00198135	0.00963524	0.130196	KDVPLAPK	generic|tr_E9QLR8_E9QLR8_MOUSE__II_882704_REVERSED	|generic|tr_Q5SEK5_Q5SEK5_MOUSE__II_882704_REVERSED	|generic|tr_Q3UH62_Q3UH62_MOUSE_REVERSED	|generic|sp_Q924W6_TRI66_MOUSE_REVERSED	|generic|sp_Q924W6-2_TRI66_MOUSE_REVERSED	|generic|tr_E9PZP2_E9PZP2_MOUSE_REVERSED	|generic|tr_B2RQQ4_B2RQQ4_MOUSE_REVERSED|
"""index: 8320, intensity: 20507.0, mobility: 0.835"""	-0.0158285	0.00995196	0.143775	EASDLRAKVAELSDEK	generic|sp_Q922J3_CLIP1_MOUSE__chr5_-1_123590789_123590845_ENSMUST00000125340__II_931266_REVERSED	|generic|sp_Q922J3-2_CLIP1_MOUSE__chr5_-1_123590789_123590845_ENSMUST00000125340__II_931266_REVERSED	|generic|tr_D3Z2Z1_D3Z2Z1_MOUSE__chr5_-1_123590789_123590845_ENSMUST00000125340__II_931266_REVERSED	|generic|tr_F6RCU2_F6RCU2_MOUSE__chr5_-1_123590789_123590845_ENSMUST00000125340__II_931276_REVERSED	|generic|tr_F8WIA1_F8WIA1_MOUSE__chr5_-1_123590789_123590845_ENSMUST00000125340__II_931266_REVERSED	|generic|tr_Q8C0S5_Q8C0S5_MOUSE__chr5_-1_123641774_123641875_ENSMUST00000144121_REVERSED	|generic|tr_D3Z3M7_D3Z3M7_MOUSE__chr5_-1_123590789_123590845_ENSMUST00000125340_REVERSED|
"""index: 9300, intensity: 6660.0, mobility: 0.938"""	-0.0188673	0.0102951	0.146914	GLCDLNYNFTLEMGAPIDCLAFLGVRVDGNVTWKQ	generic|tr_D3Z357_D3Z357_MOUSE_REVERSED	|generic|sp_Q6P2L6_NSD3_MOUSE_REVERSED	|generic|sp_Q6P2L6-3_NSD3_MOUSE_REVERSED	|generic|tr_D3Z197_D3Z197_MOUSE_REVERSED|
"""index: 1823, intensity: 3849.0, mobility: 0.753"""	-0.0188959	0.0105802	0.146943	FNMLYWDSGYTFIL	generic|IP_870175_TX=10090_REVERSED|
"""index: 8078, intensity: 3678.0, mobility: 0.964"""	-0.023163	0.0109066	0.15145	GPPLDLDKPGSGQC	generic|tr_Q5NCP6_Q5NCP6_MOUSE__II_1128676_REVERSED	|generic|sp_Q7TNF8_RIMB1_MOUSE__II_1128676_REVERSED	|generic|sp_Q7TNF8-2_RIMB1_MOUSE__II_1128676_REVERSED	|generic|sp_Q7TNF8-4_RIMB1_MOUSE_REVERSED|
"""index: 5812, intensity: 110978.0, mobility: 1.130"""	-0.0239893	0.0112207	0.152336	WYRQLEEGLHKSRDEPLVSFMDDEELRR	generic|tr_A0A1C9IC75_A0A1C9IC75_MOUSE__II_3482494_REVERSED	|generic|tr_B7ZWC5_B7ZWC5_MOUSE_REVERSED	|generic|tr_E9Q236_E9Q236_MOUSE_REVERSED	|generic|tr_B9EKC2_B9EKC2_MOUSE_REVERSED	|generic|tr_E9Q467_E9Q467_MOUSE_REVERSED	|generic|tr_Q3TZN9_Q3TZN9_MOUSE_REVERSED|
"""index: 22007, intensity: 4740.0, mobility: 1.010"""	-0.0263202	0.0115607	0.15486	VNMSDLRGKIEVVPVKHYWNAALNRSVFFELNIP	generic|sp_Q8BX70-2_VP13C_MOUSE__chr9_1_67893084_67893227_ENSMUST00000217386__II_3501120_REVERSED	|generic|sp_Q8BX70_VP13C_MOUSE__chr9_1_67893084_67893227_ENSMUST00000217386_REVERSED	|generic|sp_Q8BX70-3_VP13C_MOUSE__chr9_1_67893084_67893227_ENSMUST00000217386_REVERSED|
"""index: 9942, intensity: 9454.0, mobility: 0.820"""	-0.0263606	0.0117885	0.154904	SCLLVRSYVTLCFYSSA	generic|IP_3456032_TX=10090_REVERSED|
"""index: 16184, intensity: 4939.0, mobility: 1.102"""	-0.0336768	0.0120927	0.163058	ELFDRINTGMLSLCFVAVDVSEDELPVQAMDCVTVRPDLSALDFCHV	generic|sp_Q9DB85_RRP8_MOUSE__chr7_-1_105733024_105733119_ENSMUST00000127738__II_886706_REVERSED	|generic|tr_E9PVA2_E9PVA2_MOUSE__chr7_-1_105733024_105733119_ENSMUST00000127738__II_886706_REVERSED	|generic|tr_Q3U4B0_Q3U4B0_MOUSE__chr7_-1_105733024_105733119_ENSMUST00000127738_REVERSED|
"""index: 2041, intensity: 3710.0, mobility: 0.845"""	-0.0353092	0.0124286	0.164925	LPTETKFLSEMRIH	generic|sp_Q8BLG2_LPAR4_MOUSE_REVERSED	|generic|tr_Q80UD5_Q80UD5_MOUSE_REVERSED|
"""index: 21811, intensity: 4159.0, mobility: 0.873"""	-0.035829	0.0126709	0.165523	TYLVVVFLM	generic|IP_952807_TX=10090_REVERSED|
"""index: 16375, intensity: 2943.0, mobility: 0.912"""	-0.0420713	0.0129096	0.172852	PAVLDRCALIFELQPENPIK	generic|tr_Q1A6U9_Q1A6U9_MOUSE__chr8_1_82041907_82042011_ENSMUST00000169387_REVERSED	|generic|tr_Q1A6V1_Q1A6V1_MOUSE__chr8_1_82041907_82042011_ENSMUST00000169387_REVERSED	|generic|tr_E9PVM1_E9PVM1_MOUSE__chr8_1_82041907_82042011_ENSMUST00000169387_REVERSED	|generic|tr_Q3URI3_Q3URI3_MOUSE__chr8_1_82041907_82042011_ENSMUST00000169387_REVERSED	|generic|tr_E9PVM3_E9PVM3_MOUSE__chr8_1_82041907_82042011_ENSMUST00000169387_REVERSED	|generic|sp_Q6P1Y8_INP4B_MOUSE__chr8_1_82041907_82042011_ENSMUST00000169387_REVERSED|
"""index: 8417, intensity: 92542.0, mobility: 0.836"""	-0.0469978	0.0131277	0.178822	EASDLRAKVAELSDEK	generic|sp_Q922J3_CLIP1_MOUSE__chr5_-1_123590789_123590845_ENSMUST00000125340__II_931266_REVERSED	|generic|sp_Q922J3-2_CLIP1_MOUSE__chr5_-1_123590789_123590845_ENSMUST00000125340__II_931266_REVERSED	|generic|tr_D3Z2Z1_D3Z2Z1_MOUSE__chr5_-1_123590789_123590845_ENSMUST00000125340__II_931266_REVERSED	|generic|tr_F6RCU2_F6RCU2_MOUSE__chr5_-1_123590789_123590845_ENSMUST00000125340__II_931276_REVERSED	|generic|tr_F8WIA1_F8WIA1_MOUSE__chr5_-1_123590789_123590845_ENSMUST00000125340__II_931266_REVERSED	|generic|tr_Q8C0S5_Q8C0S5_MOUSE__chr5_-1_123641774_123641875_ENSMUST00000144121_REVERSED	|generic|tr_D3Z3M7_D3Z3M7_MOUSE__chr5_-1_123590789_123590845_ENSMUST00000125340_REVERSED|
"""index: 7322, intensity: 3062.0, mobility: 1.012"""	-0.0520426	0.0134426	0.18511	NIIKFCTRLNESSLELLP	generic|sp_Q8K2V6_IPO11_MOUSE__chr13_-1_106865861_106865956_ENSMUST00000186005_REVERSED|
"""index: 20736, intensity: 2812.0, mobility: 1.021"""	-0.0529377	0.0137615	0.186244	YQTLFASLFSAPQALCNRFSRLM	generic|IP_1099835_TX=10090_REVERSED|
"""index: 12759, intensity: 6664.0, mobility: 1.001"""	-0.0535891	0.0140477	0.187072	LTGTNRRQDKYDPPPRTLHRNMQDQPSLK	generic|tr_F6U238_F6U238_MOUSE_REVERSED	|generic|tr_Q8BMG4_Q8BMG4_MOUSE_REVERSED	|generic|tr_Q6ZPH8_Q6ZPH8_MOUSE_REVERSED	|generic|tr_E9Q7L5_E9Q7L5_MOUSE_REVERSED|
"""index: 4814, intensity: 3473.0, mobility: 0.960"""	-0.0562735	0.0143697	0.190519	CLDMLRDARHM	generic|IP_883716_TX=10090_REVERSED|
"""index: 10218, intensity: 9920.0, mobility: 0.970"""	-0.0569391	0.0146723	0.191381	LIFGVIIGGVLAMALSLLLGFIQSRGQMRKNWDMKY	generic|tr_B2RPX8_B2RPX8_MOUSE__II_890311_REVERSED	|generic|sp_Q9QXP0_RHCG_MOUSE__II_890311_REVERSED|
"""index: 13761, intensity: 4695.0, mobility: 0.869"""	-0.059169	0.0149886	0.194294	MARPLWCLGRGLWWAR	generic|IP_1067526_TX=10090_REVERSED|
"""index: 376, intensity: 2864.0, mobility: 1.096"""	-0.0602341	0.0153144	0.195697	CVCMCTCVMCVVCVCMYA	generic|IP_941445_TX=10090_REVERSED|
"""index: 13213, intensity: 29407.0, mobility: 1.168"""	-0.0604131	0.0156352	0.195933	KEDALSKRERQESPLKSHPSKRGSSVSAPSPS	generic|tr_Q3TQI2_Q3TQI2_MOUSE__chrX_1_20851679_20851816_ENSMUST00000136451__II_836925_REVERSED	|generic|tr_E9Q0P8_E9Q0P8_MOUSE__chrX_1_20851679_20851816_ENSMUST00000136451__II_836925_REVERSED	|generic|sp_P04627_ARAF_MOUSE__chrX_1_20851679_20851816_ENSMUST00000136451__II_836944_REVERSED	|generic|tr_Q3UXR0_Q3UXR0_MOUSE__chrX_1_20851679_20851816_ENSMUST00000136451_REVERSED|
"""index: 9388, intensity: 4855.0, mobility: 1.087"""	-0.0606181	0.0159039	0.196205	PASAAPAEEDEMKCKMKQEQKAWFIKVR	generic|tr_Q3UUI0_Q3UUI0_MOUSE__II_881535_REVERSED	|generic|tr_E9PUC1_E9PUC1_MOUSE__II_881535_REVERSED	|generic|tr_D3YYL3_D3YYL3_MOUSE__II_881535_REVERSED|
"""index: 13025, intensity: 25933.0, mobility: 1.113"""	-0.0633433	0.0162127	0.199839	QSFAKVWAYMKIFKIYTLVENMKQVRD	generic|sp_Q9R1X5_MRP5_MOUSE__chr16_-1_20405385_20405531_ENSMUST00000134962__II_3486883_REVERSED	|generic|tr_A0A338P7E4_A0A338P7E4_MOUSE__II_3453132_REVERSED	|generic|tr_F8WJ10_F8WJ10_MOUSE__chr16_-1_20405385_20405531_ENSMUST00000134962_REVERSED|
"""index: 7383, intensity: 6153.0, mobility: 0.912"""	-0.0643819	0.016537	0.201238	SCTRVFIMGVSLSSESTRAWRIWMK	generic|chr1_1_133092312_133093698_ENSMUST00000077730_REVERSED|
"""index: 8531, intensity: 6014.0, mobility: 1.179"""	-0.0644569	0.0168339	0.201339	THCPQFYVLPLGSAVYYSPYGGELVLYPAPQYFCTVN	generic|tr_B1ATX6_B1ATX6_MOUSE_REVERSED|
"""index: 20772, intensity: 5650.0, mobility: 1.012"""	-0.0659013	0.0171521	0.203299	YQTLFASLFSAPQALCNRFSRLM	generic|IP_1099835_TX=10090_REVERSED|
"""index: 7981, intensity: 3840.0, mobility: 1.138"""	-0.0665257	0.0174419	0.20415	ESYTSVWLWSPSCSSWWTWFTGSAASTAFG	generic|IP_1044833_TX=10090_REVERSED|
"""index: 24881, intensity: 3364.0, mobility: 1.239"""	-0.0685743	0.0177134	0.206964	EGMTAFARSIFNEDMYPEL	generic|tr_A2CEQ6_A2CEQ6_MOUSE__chr4_-1_132325204_132325245_ENSMUST00000147652__II_955100_REVERSED	|generic|sp_Q80VC6_TSAP1_MOUSE__chr4_-1_132325204_132325245_ENSMUST00000147652__II_955100_REVERSED	|generic|II_955092_TX=10090_REVERSED	|generic|II_955104_TX=10090_REVERSED	|generic|tr_E9Q0Q0_E9Q0Q0_MOUSE_REVERSED	|generic|tr_E9Q3V7_E9Q3V7_MOUSE_REVERSED	|generic|tr_A2CEQ8_A2CEQ8_MOUSE__chr4_-1_132325204_132325245_ENSMUST00000147652_REVERSED|
"""index: 5516, intensity: 2830.0, mobility: 1.143"""	-0.0705635	0.0179545	0.209724	WYRSRNETEKERER	generic|sp_Q9JKZ2_SC5A3_MOUSE__II_1073485_REVERSED|
"""index: 21864, intensity: 4504.0, mobility: 0.868"""	-0.0729823	0.0182575	0.213119	TYLVVVFLM	generic|IP_952807_TX=10090_REVERSED|
"""index: 16556, intensity: 3521.0, mobility: 1.003"""	-0.0743222	0.0185659	0.215018	LWEVGMSVVKADP	generic|sp_Q3U435_MMP25_MOUSE__II_3488709_REVERSED	|generic|tr_A0A3B2WCE2_A0A3B2WCE2_MOUSE_REVERSED	|generic|tr_A0A3B2W7R0_A0A3B2W7R0_MOUSE_REVERSED|
"""index: 1748, intensity: 3111.0, mobility: 0.941"""	-0.0746521	0.01888	0.215487	NVTPQLSRSFCM	generic|IP_959408_TX=10090_REVERSED|
"""index: 25593, intensity: 3747.0, mobility: 1.120"""	-0.0757202	0.0191877	0.217013	ENKHALAQDIFDTA	generic|tr_H3BKL8_H3BKL8_MOUSE_REVERSED|
"""index: 11056, intensity: 3790.0, mobility: 1.033"""	-0.076127	0.0195013	0.217596	KWWSWSHTRHACCEEWWLLHEMRSLFQVNMKMEMKILIK	generic|II_3470726_TX=10090_REVERSED|
"""index: 2347, intensity: 3392.0, mobility: 0.827"""	-0.0772549	0.0198146	0.219219	LVAADKQQE	generic|tr_Q8BN38_Q8BN38_MOUSE__II_3474964_REVERSED	|generic|sp_P97412_LYST_MOUSE_REVERSED	|generic|sp_P97412-2_LYST_MOUSE_REVERSED	|generic|tr_G5E8Q0_G5E8Q0_MOUSE_REVERSED|
"""index: 23649, intensity: 9179.0, mobility: 0.943"""	-0.0775649	0.0201278	0.219666	LCLTHLLGPQK	generic|IP_1117645_TX=10090_REVERSED|
"""index: 2166, intensity: 3985.0, mobility: 0.825"""	-0.0784976	0.0204017	0.221018	GRLNCGRSLLERNV	generic|IP_923604_TX=10090_REVERSED|
"""index: 5177, intensity: 10846.0, mobility: 0.872"""	-0.0804951	0.0206875	0.223932	VILIDNDSPLDEPKSKEQAKEPTK	generic|sp_Q9ERU9_RBP2_MOUSE__chr10_1_58452014_58452055_ENSMUST00000219332_REVERSED|
"""index: 15885, intensity: 3835.0, mobility: 1.053"""	-0.0815741	0.020959	0.225519	FLCVILAYSSHYR	generic|IP_3491731_TX=10090_REVERSED|
"""index: 19290, intensity: 4802.0, mobility: 0.947"""	-0.0845016	0.0212631	0.229866	KELSNTHKKP	generic|tr_J3QML2_J3QML2_MOUSE__II_1132160_REVERSED	|generic|tr_A0A0R4J015_A0A0R4J015_MOUSE__II_1132160_REVERSED	|generic|sp_B2RX12_MRP3_MOUSE__II_1132160_REVERSED	|generic|sp_B2RX12-2_MRP3_MOUSE__II_1132160_REVERSED	|generic|sp_B2RX12-3_MRP3_MOUSE__II_1132160_REVERSED	|generic|tr_Q59DK8_Q59DK8_MOUSE_REVERSED|
"""index: 22685, intensity: 3871.0, mobility: 1.008"""	-0.0853769	0.0215531	0.231177	NKLWRCSLLMKLDVTPFAIMKT	generic|chr6_1_83979340_83979435_ENSMUST00000204751_REVERSED|
"""index: 3039, intensity: 2664.0, mobility: 0.833"""	-0.085854	0.0218493	0.231895	EKPDELRL	generic|chr16_-1_17926042_17926553_ENSMUST00000003622_REVERSED|
"""index: 12164, intensity: 5107.0, mobility: 0.879"""	-0.0868454	0.0221379	0.233391	ELELKKESH	generic|sp_Q91Y44_BRDT_MOUSE_REVERSED|
"""index: 21148, intensity: 21703.0, mobility: 0.959"""	-0.0876417	0.0224116	0.234597	KKSRIYSLMI	generic|sp_P23299_KCNE1_MOUSE_REVERSED|
"""index: 5826, intensity: 4179.0, mobility: 0.925"""	-0.0902252	0.0227273	0.238543	QNQKFAKDEEDMEKAQKKPQ	generic|IP_927038_TX=10090_REVERSED|
"""index: 3143, intensity: 3984.0, mobility: 0.872"""	-0.0903811	0.0229777	0.238783	QDTTTMKEIDIGNSTLID	generic|sp_P51910_APOD_MOUSE__chr16_-1_31297341_31297550_ENSMUST00000023207_REVERSED|
"""index: 1935, intensity: 2576.0, mobility: 0.742"""	-0.0939625	0.0232851	0.244338	ELYKLERTHN	generic|IP_1047362_TX=10090_REVERSED|
"""index: 3278, intensity: 4203.0, mobility: 0.784"""	-0.0942789	0.0235997	0.244833	KDVPLAPK	generic|tr_E9QLR8_E9QLR8_MOUSE__II_882704_REVERSED	|generic|tr_Q5SEK5_Q5SEK5_MOUSE__II_882704_REVERSED	|generic|tr_Q3UH62_Q3UH62_MOUSE_REVERSED	|generic|sp_Q924W6_TRI66_MOUSE_REVERSED	|generic|sp_Q924W6-2_TRI66_MOUSE_REVERSED	|generic|tr_E9PZP2_E9PZP2_MOUSE_REVERSED	|generic|tr_B2RQQ4_B2RQQ4_MOUSE_REVERSED|
"""index: 13268, intensity: 11191.0, mobility: 1.096"""	-0.0943596	0.0238994	0.24496	LKLSCVCQMRKQVRSKEQASEKEQVGVSR	generic|IP_949109_TX=10090_REVERSED|
"""index: 579, intensity: 3125.0, mobility: 0.903"""	-0.0943867	0.0241682	0.245002	PSKDSPKFAQLNNLLY	generic|IP_957696_TX=10090_REVERSED|
"""index: 1163, intensity: 76053.0, mobility: 0.831"""	-0.0973304	0.0244821	0.249646	LLAPPLRCE	generic|IP_1073212_TX=10090_REVERSED|
"""index: 21077, intensity: 23105.0, mobility: 0.976"""	-0.0973675	0.0247727	0.249705	RQRGLPRQR	generic|IP_859587_TX=10090_REVERSED|
"""index: 963, intensity: 4186.0, mobility: 0.754"""	-0.098034	0.0250627	0.250766	AALAKVAQ	generic|tr_Q3UA72_Q3UA72_MOUSE__chr1_1_152774278_152774322_ENSMUST00000143008_REVERSED|
"""index: 15758, intensity: 2697.0, mobility: 0.894"""	-0.0998695	0.025368	0.253703	YIDMIVKEE	generic|IP_972519_TX=10090_REVERSED|
"""index: 17360, intensity: 4716.0, mobility: 1.006"""	-0.100249	0.025649	0.254313	SATLPEQVQVHVAPQPAQLPQIAPHPRH	generic|IP_987654_TX=10090_REVERSED|
"""index: 21703, intensity: 3511.0, mobility: 1.278"""	-0.101659	0.0259213	0.25659	HLRTRGCEFLTHFVLHMHD	generic|IP_1085410_TX=10090_REVERSED|
"""index: 2342, intensity: 3286.0, mobility: 0.875"""	-0.104191	0.0262336	0.260714	QLYCTIMHMEKGKCIEMP	generic|sp_Q8C0R9_LRRD1_MOUSE_REVERSED|
"""index: 9721, intensity: 3288.0, mobility: 0.794"""	-0.104242	0.0265459	0.260797	LQQQQQQQQQQQK	generic|IP_3496563_TX=10090_REVERSED|
"""index: 9580, intensity: 10475.0, mobility: 1.099"""	-0.104467	0.0268582	0.261165	NWPKLEPIMHLWSLKRLALCDQFRWHIRKMRKRWPSSLNSSTLCPRIAS	generic|IP_852159_TX=10090_REVERSED|
"""index: 2728, intensity: 3473.0, mobility: 0.799"""	-0.10465	0.0271705	0.261466	APNISRCR	generic|IP_1061271_TX=10090_REVERSED|
"""index: 10933, intensity: 3766.0, mobility: 0.826"""	-0.105744	0.0274485	0.263266	LDQGTSQTK	generic|IP_862275_TX=10090_REVERSED|
"""index: 17308, intensity: 3890.0, mobility: 0.926"""	-0.106918	0.0277259	0.265206	FTPVSFSLFRDPFHTLCMH	generic|IP_1142530_TX=10090_REVERSED|
"""index: 18130, intensity: 3453.0, mobility: 0.964"""	-0.107939	0.0280199	0.266903	QFTQKFLSTNFSDGMVMYGGTLN	generic|sp_Q01405_SC23A_MOUSE__chr12_-1_59006986_59007198_ENSMUST00000134223__II_1116454_REVERSED	|generic|tr_E9Q1S3_E9Q1S3_MOUSE__chr12_-1_59006986_59007198_ENSMUST00000134223__II_1116454_REVERSED	|generic|tr_Q8C1E4_Q8C1E4_MOUSE__chr12_-1_58982564_58982629_ENSMUST00000169976_REVERSED|
"""index: 16302, intensity: 1279584.0, mobility: 0.947"""	-0.108316	0.0282784	0.267531	LSMAMMVCSELPALWLRR	generic|IP_972339_TX=10090_REVERSED|
"""index: 5796, intensity: 12141.0, mobility: 0.846"""	-0.111057	0.0285183	0.272128	APPALGTDSEK	generic|sp_P46471_PRS7_MOUSE_REVERSED	|generic|tr_Q8BVQ9_Q8BVQ9_MOUSE_REVERSED	|generic|tr_Q3U5V3_Q3U5V3_MOUSE_REVERSED	|generic|tr_Q3UIH5_Q3UIH5_MOUSE_REVERSED|
"""index: 17020, intensity: 5442.0, mobility: 0.962"""	-0.112691	0.0288104	0.274894	QFTMNLWKMLASLGSNLQTQ	generic|IP_1046127_TX=10090_REVERSED|
"""index: 10224, intensity: 5870.0, mobility: 0.933"""	-0.113599	0.0290213	0.27644	LGQSAVVVATPVAVAAAAAAAAALDLMWWIRM	generic|chr15_-1_37448276_37459353_ENSMUST00000120746__IP_1085964_TX=10090_REVERSED|
"""index: 18262, intensity: 7442.0, mobility: 0.951"""	-0.116576	0.0292939	0.281549	LSSLIFAENGMAFWFLLF	generic|IP_1096702_TX=10090_REVERSED	|generic|IP_1096594_TX=10090_REVERSED	|generic|IP_1096637_TX=10090_REVERSED	|generic|IP_1096792_TX=10090_REVERSED|
"""index: 8398, intensity: 15518.0, mobility: 0.812"""	-0.117461	0.0295931	0.283078	ELNPSINRLFVIEVN	generic|tr_E3VRZ9_E3VRZ9_MOUSE__chr14_-1_23309015_23309215_ENSMUST00000225794_REVERSED|
"""index: 21791, intensity: 3567.0, mobility: 0.866"""	-0.118067	0.0298829	0.284129	TYLTVQTFL	generic|tr_A2AF82_A2AF82_MOUSE_REVERSED|
"""index: 30361, intensity: 35294.0, mobility: 1.201"""	-0.119425	0.0301168	0.286495	KRRVPLKKLPRK	generic|IP_897814_TX=10090_REVERSED|
"""index: 7482, intensity: 2576.0, mobility: 1.151"""	-0.121756	0.0303681	0.290585	ERPCYKYILNIDWNG	generic|II_3475242_TX=10090_REVERSED|
"""index: 29351, intensity: 6543.0, mobility: 0.909"""	-0.124454	0.0306748	0.295366	IVNRSFYHK	generic|IP_848325_TX=10090_REVERSED|
"""index: 25035, intensity: 2668.0, mobility: 0.890"""	-0.124942	0.0309626	0.296236	RQDLIHSVTATMCLLIQL	generic|sp_Q5XG71_UTP20_MOUSE_REVERSED	|generic|tr_E9QK83_E9QK83_MOUSE_REVERSED|
"""index: 18623, intensity: 5501.0, mobility: 0.874"""	-0.126712	0.0312404	0.299407	KGKMGAAELRRQIEESL	generic|sp_Q920Q2_REV1_MOUSE__II_1040697_REVERSED|
"""index: 1665, intensity: 3512.0, mobility: 0.888"""	-0.128775	0.031537	0.303129	ELVPDWLCGL	generic|IP_938343_TX=10090_REVERSED|
"""index: 2802, intensity: 3774.0, mobility: 0.806"""	-0.129969	0.0318335	0.305297	GAGEPPPPPP	generic|chr17_-1_46487530_46487595_ENSMUST00000047034_REVERSED|
"""index: 25691, intensity: 4066.0, mobility: 1.120"""	-0.130518	0.0321003	0.306296	ENKHALAQDIFDTA	generic|tr_H3BKL8_H3BKL8_MOUSE_REVERSED|
"""index: 2633, intensity: 3027.0, mobility: 0.754"""	-0.132066	0.0323664	0.309127	YGLKLPLFCAKW	generic|chr9_1_21026345_21026503_ENSMUST00000086399__IP_852219_TX=10090_REVERSED|
"""index: 5983, intensity: 2620.0, mobility: 0.858"""	-0.133053	0.0326618	0.31094	RGPYKNIARRISHVF	generic|tr_A0A140T8W1_A0A140T8W1_MOUSE_REVERSED	|generic|sp_A6H584_CO6A5_MOUSE_REVERSED	|generic|tr_A0A140T8T7_A0A140T8T7_MOUSE_REVERSED|
"""index: 17647, intensity: 5440.0, mobility: 0.947"""	-0.134279	0.032957	0.313202	STVAVLRWLR	generic|chr10_-1_127029595_127030512_ENSMUST00000152054_REVERSED|
"""index: 9209, intensity: 14502.0, mobility: 1.034"""	-0.134462	0.0332621	0.313541	QFTIERELEQRNSFWFKREHYASLYFVHMMGSIVAALCGIVI	generic|sp_A2AJQ3_D19L4_MOUSE__chr4_-1_11285050_11285088_ENSMUST00000142005_REVERSED	|generic|sp_A2AJQ3-2_D19L4_MOUSE__chr4_-1_11285050_11285088_ENSMUST00000142005_REVERSED	|generic|tr_A2AJQ1_A2AJQ1_MOUSE__chr4_-1_11285050_11285088_ENSMUST00000142005_REVERSED	|generic|tr_D6RI72_D6RI72_MOUSE_REVERSED|
"""index: 21934, intensity: 3651.0, mobility: 1.008"""	-0.134546	0.0335264	0.313696	VNMSDLRGKIEVVPVKHYWNAALNRSVFFELNIP	generic|sp_Q8BX70-2_VP13C_MOUSE__chr9_1_67893084_67893227_ENSMUST00000217386__II_3501120_REVERSED	|generic|sp_Q8BX70_VP13C_MOUSE__chr9_1_67893084_67893227_ENSMUST00000217386_REVERSED	|generic|sp_Q8BX70-3_VP13C_MOUSE__chr9_1_67893084_67893227_ENSMUST00000217386_REVERSED|
"""index: 29263, intensity: 2903.0, mobility: 0.838"""	-0.13514	0.0337591	0.314795	PPWGPSGPSPYVPHP	generic|II_896212_TX=10090_REVERSED|
"""index: 14864, intensity: 4051.0, mobility: 0.835"""	-0.136282	0.0340633	0.316919	INVPSFVIN	generic|IP_1111347_TX=10090_REVERSED|
"""index: 16598, intensity: 3120.0, mobility: 0.927"""	-0.136711	0.0343465	0.317718	HVFMCMLFLGKLQSHHCM	generic|IP_3462927_TX=10090_REVERSED|
"""index: 12998, intensity: 4165.0, mobility: 1.108"""	-0.13804	0.0346505	0.320203	NIWAGLIMSLYTNTTMRRGAVILYAAIVSHETRSFVS	generic|tr_A0A0G2JF76_A0A0G2JF76_MOUSE_REVERSED	|generic|tr_Q9D1T9_Q9D1T9_MOUSE_REVERSED|
"""index: 10440, intensity: 6225.0, mobility: 0.992"""	-0.138124	0.0349438	0.32036	LVAPVNVSYVYLS	generic|IP_1093080_TX=10090_REVERSED|
"""index: 946, intensity: 3592.0, mobility: 0.763"""	-0.138306	0.0352476	0.320701	LDDSRTPGINL	generic|sp_Q8R216_SIR4_MOUSE_REVERSED|
"""index: 2536, intensity: 3439.0, mobility: 0.958"""	-0.138398	0.0355515	0.320874	DLESKGDKNRR	generic|sp_Q8BMD7_MORC4_MOUSE_REVERSED	|generic|sp_Q8BMD7-2_MORC4_MOUSE_REVERSED	|generic|tr_A2RSL2_A2RSL2_MOUSE_REVERSED|
"""index: 27583, intensity: 11005.0, mobility: 0.874"""	-0.138412	0.0358554	0.320901	HLVLRIRN	generic|IP_1129193_TX=10090_REVERSED|
"""index: 6589, intensity: 3209.0, mobility: 0.853"""	-0.1385	0.0361153	0.321065	LRERFAESKLTQLRLNTQPQMTQI	generic|tr_E0CY95_E0CY95_MOUSE_REVERSED	|generic|tr_E0CX63_E0CX63_MOUSE_REVERSED	|generic|sp_Q8C9J3-4_SPEF2_MOUSE_REVERSED|
"""index: 844, intensity: 3706.0, mobility: 0.812"""	-0.139491	0.0364078	0.322929	WVEVLAKTYMMHVFC	generic|chr5_1_110101803_110101958_ENSMUST00000112534_REVERSED|
"""index: 7897, intensity: 10064.0, mobility: 0.978"""	-0.141373	0.0366556	0.326484	VIAPDIRGIWELG	generic|tr_X5J5Q7_X5J5Q7_MOUSE_REVERSED|
"""index: 22431, intensity: 6865.0, mobility: 0.978"""	-0.144726	0.0369585	0.332879	QHKIKMRMIL	generic|IP_1007155_TX=10090_REVERSED|
"""index: 9385, intensity: 15150.0, mobility: 0.879"""	-0.144914	0.0371153	0.333239	TQHERHLPAPHPGLQTASAGR	generic|IP_929896_TX=10090_REVERSED|
"""index: 7605, intensity: 278167.0, mobility: 0.887"""	-0.150051	0.0373607	0.34318	METEHELLQLQLQHREKEMREIL	generic|sp_Q3UIJ9_MYZAP_MOUSE__II_847470_REVERSED	|generic|tr_E9Q565_E9Q565_MOUSE_REVERSED|
"""index: 10187, intensity: 38344.0, mobility: 0.910"""	-0.151903	0.0376053	0.346806	LGQSAVVVATPVAVAAAAAAAAALDLMWWIRM	generic|chr15_-1_37448276_37459353_ENSMUST00000120746__IP_1085964_TX=10090_REVERSED|
"""index: 11962, intensity: 12377.0, mobility: 1.076"""	-0.153084	0.0379061	0.349128	SVEYIYIHTHTHIYIYIYIYIYIYIYIYIYIYVYMYK	generic|IP_1118056_TX=10090_REVERSED|
"""index: 13002, intensity: 32199.0, mobility: 1.151"""	-0.153239	0.038207	0.349434	EYLGGRVCVPEITVLEEMEPRAAAGGPRARK	generic|tr_Q3TDC6_Q3TDC6_MOUSE__chr14_-1_45610488_45610730_ENSMUST00000149286__II_1099486_REVERSED|
"""index: 1461, intensity: 2792.0, mobility: 0.867"""	-0.153311	0.0384615	0.349576	GFGFAPFLKD	generic|tr_Q571A1_Q571A1_MOUSE__chr2_-1_156073521_156073622_ENSMUST00000140109__II_996524_REVERSED	|generic|tr_V9GXM6_V9GXM6_MOUSE__chr2_-1_156073936_156073992_ENSMUST00000109607__II_996528_REVERSED	|generic|tr_B7ZCP4_B7ZCP4_MOUSE__chr2_-1_156073521_156073622_ENSMUST00000140109__II_996521_REVERSED	|generic|tr_Q3U893_Q3U893_MOUSE__chr2_-1_156073521_156073622_ENSMUST00000140109__II_996518_REVERSED	|generic|sp_Q8C166_CPNE1_MOUSE__chr2_-1_156073521_156073622_ENSMUST00000140109__II_996524_REVERSED	|generic|tr_B7ZCP5_B7ZCP5_MOUSE__chr2_-1_156077552_156077602_ENSMUST00000147627_REVERSED	|generic|tr_E9Q806_E9Q806_MOUSE__chr2_-1_156077552_156077602_ENSMUST00000147627_REVERSED	|generic|tr_A3KGK7_A3KGK7_MOUSE__chr2_-1_156077552_156077602_ENSMUST00000147627_REVERSED|
"""index: 13600, intensity: 2517.0, mobility: 0.747"""	-0.154779	0.038762	0.352477	AMSPLSLNPEPR	generic|IP_996255_TX=10090_REVERSED|
"""index: 6514, intensity: 3981.0, mobility: 0.883"""	-0.154794	0.0390039	0.352506	MLYALCLTASRSVGAACHLLTR	generic|sp_Q9D9D8_DUS21_MOUSE_REVERSED|
"""index: 12102, intensity: 26357.0, mobility: 0.910"""	-0.155529	0.0392804	0.353963	QICTLDLFKLANKAYSFRDIQLDR	generic|tr_Q9D4Z5_Q9D4Z5_MOUSE_REVERSED|
"""index: 4350, intensity: 4094.0, mobility: 0.896"""	-0.155652	0.0395565	0.354209	SGQLGPSGPSRPERRSMTKTKQSR	generic|II_1052259_TX=10090_REVERSED|
"""index: 21766, intensity: 2900.0, mobility: 0.863"""	-0.157586	0.0398323	0.358061	TIYVTFLQT	generic|IP_894248_TX=10090_REVERSED|
"""index: 21648, intensity: 5877.0, mobility: 0.927"""	-0.158229	0.0400838	0.359345	ISYAITTVFEGGLGLESCLKLAFKEPSNEKESMDW	generic|tr_Q9ESU1_Q9ESU1_MOUSE__chr10_-1_75904380_75904574_ENSMUST00000140388__II_1148877_REVERSED	|generic|tr_Q9ESU0_Q9ESU0_MOUSE__chr10_-1_75904380_75904574_ENSMUST00000140388__II_1148877_REVERSED	|generic|sp_Q9Z0H3_SNF5_MOUSE__chr10_-1_75904380_75904574_ENSMUST00000140388__II_1148877_REVERSED	|generic|sp_Q9Z0H3-2_SNF5_MOUSE__chr10_-1_75904380_75904574_ENSMUST00000140388__II_1148877_REVERSED	|generic|II_1148900_TX=10090_REVERSED|
"""index: 18755, intensity: 4144.0, mobility: 0.831"""	-0.158994	0.0403708	0.360879	WPAQTALK	generic|sp_Q9Z0R4_ITSN1_MOUSE__chr16_1_91911971_91912009_ENSMUST00000137575__II_3496039_REVERSED	|generic|tr_Q3TUF4_Q3TUF4_MOUSE__II_1073520_REVERSED	|generic|tr_E9Q3I8_E9Q3I8_MOUSE__II_1073520_REVERSED	|generic|tr_E9Q3I4_E9Q3I4_MOUSE__II_1073520_REVERSED	|generic|tr_E9Q3I5_E9Q3I5_MOUSE__II_1073520_REVERSED	|generic|tr_E9Q3I9_E9Q3I9_MOUSE__II_1073520_REVERSED	|generic|sp_Q9Z0R4-2_ITSN1_MOUSE__II_1073520_REVERSED	|generic|tr_E9Q0N0_E9Q0N0_MOUSE__chr16_1_91911971_91912009_ENSMUST00000137575__II_3496039_REVERSED	|generic|tr_Q8CGU5_Q8CGU5_MOUSE_REVERSED	|generic|chr16_1_91839704_91839859_ENSMUST00000154967_REVERSED	|generic|tr_Q6J1S9_Q6J1S9_MOUSE__chr16_1_91848738_91848770_ENSMUST00000114001_REVERSED|
"""index: 4987, intensity: 3943.0, mobility: 0.932"""	-0.159555	0.0406577	0.362006	FNLNQSEKPDN	generic|IP_1057448_TX=10090_REVERSED|
"""index: 15731, intensity: 4656.0, mobility: 0.960"""	-0.159703	0.0409322	0.362302	DVFCVSPAQMSFVFNPWTLHFGKIGASLLS	generic|IP_851384_TX=10090_REVERSED|
"""index: 4565, intensity: 3596.0, mobility: 0.960"""	-0.160497	0.0412186	0.3639	YDNNKKIEEMN	generic|IP_971455_TX=10090_REVERSED|
"""index: 15659, intensity: 7381.0, mobility: 0.992"""	-0.161295	0.0415173	0.36551	YHLPHCIAVWRDYAMVTLLLGGMDGFLFFFSVQ	generic|II_3457524_TX=10090_REVERSED|
"""index: 15624, intensity: 2624.0, mobility: 1.196"""	-0.16142	0.041816	0.365762	RVLPHWSLGLDVSYELEIAYCSDTVSCSAAFDIQLFS	generic|sp_Q60841_RELN_MOUSE__chr5_-1_22227521_22227616_ENSMUST00000162427__II_945866_REVERSED	|generic|sp_Q60841-2_RELN_MOUSE__chr5_-1_22227521_22227616_ENSMUST00000162427__II_945866_REVERSED	|generic|sp_Q60841-3_RELN_MOUSE__chr5_-1_22227521_22227616_ENSMUST00000162427__II_945866_REVERSED|
"""index: 14764, intensity: 7326.0, mobility: 0.940"""	-0.161675	0.0421147	0.366278	NDKDYIDKVLLVRVLMNELTNRDLSTSTY	generic|tr_Q3UZ13_Q3UZ13_MOUSE__II_3481366_REVERSED	|generic|sp_Q9CU65_ZMYM2_MOUSE_REVERSED|
"""index: 17450, intensity: 144477.0, mobility: 0.978"""	-0.161733	0.0423881	0.366394	AFATEVAASLCRA	generic|tr_Q9D0G4_Q9D0G4_MOUSE__IP_1147532_REVERSED	|generic|IP_1147546_TX=10090_REVERSED	|generic|tr_Q9CX23_Q9CX23_MOUSE_REVERSED|
"""index: 13300, intensity: 3263.0, mobility: 1.193"""	-0.16275	0.0426738	0.368455	IWGEWGWGSFFYFSFSF	generic|chr8_1_83994922_83995538_ENSMUST00000005606__IP_862477_TX=10090_REVERSED|
"""index: 14128, intensity: 3809.0, mobility: 1.100"""	-0.162967	0.0429722	0.368895	EDTPPPELSCFVLPLFRRAKKVKHQCHSVSVAHT	generic|sp_P34152-2_FAK1_MOUSE__chr15_-1_73264210_73264329_ENSMUST00000227569__II_3484569_REVERSED|
"""index: 20314, intensity: 5161.0, mobility: 0.838"""	-0.162998	0.0432191	0.368958	STGELGAVARCVPPLKAR	generic|tr_Q9D4I1_Q9D4I1_MOUSE__II_934326_REVERSED	|generic|tr_E9PV66_E9PV66_MOUSE__II_934321_REVERSED	|generic|II_934310_TX=10090_REVERSED	|generic|tr_B7ZNF7_B7ZNF7_MOUSE_REVERSED|
"""index: 19644, intensity: 4501.0, mobility: 1.012"""	-0.163766	0.0435171	0.370518	PTYSEDSKYDAYICLTKVTTKRRFQINVLHPQSGDS	generic|sp_Q8K2H6_APC10_MOUSE_REVERSED|
"""index: 6480, intensity: 11925.0, mobility: 1.099"""	-0.164301	0.0438152	0.371607	RRHPHDSTSHSNLLPCLGEWLCHMQLVERWFPNEPTPHPLHE	generic|IP_1137895_TX=10090_REVERSED|
"""index: 2704, intensity: 3129.0, mobility: 0.748"""	-0.164517	0.0441001	0.372047	MNEVSPPKGIDSII	generic|IP_3473776_TX=10090_REVERSED|
"""index: 19658, intensity: 4769.0, mobility: 0.873"""	-0.164704	0.0443981	0.372427	WHVAKDWVEHNRLFEPC	generic|IP_930443_TX=10090_REVERSED|
"""index: 23307, intensity: 3769.0, mobility: 0.901"""	-0.164863	0.0446694	0.372753	HKWPIQFIMEEKNI	generic|sp_P15314_IRF1_MOUSE_REVERSED	|generic|tr_Q5SX15_Q5SX15_MOUSE_REVERSED	|generic|tr_Q3U5M1_Q3U5M1_MOUSE_REVERSED	|generic|tr_A8Y5B9_A8Y5B9_MOUSE_REVERSED	|generic|tr_Q5SX14_Q5SX14_MOUSE_REVERSED	|generic|tr_Q4FK18_Q4FK18_MOUSE_REVERSED	|generic|tr_Q5SX16_Q5SX16_MOUSE_REVERSED|
"""index: 10904, intensity: 4168.0, mobility: 1.212"""	-0.165314	0.0449672	0.373673	YNYLMRACLVDDRLASLHLPTQGDELRGLNTDAGRQLFMRCYS	generic|sp_Q91ZU0_ASB7_MOUSE__chr7_-1_66647786_66647911_ENSMUST00000131320_REVERSED	|generic|chr7_-1_66659642_66659920_ENSMUST00000131320_REVERSED	|generic|tr_C0H5Y0_C0H5Y0_MOUSE__chr7_-1_66647786_66647911_ENSMUST00000131320_REVERSED|
"""index: 1137, intensity: 3616.0, mobility: 0.864"""	-0.16576	0.0452516	0.374584	HMSLHNQYE	generic|tr_A2A7F4_A2A7F4_MOUSE_REVERSED	|generic|tr_Q3V1H6_Q3V1H6_MOUSE_REVERSED	|generic|tr_E9Q532_E9Q532_MOUSE_REVERSED|
"""index: 1316, intensity: 2749.0, mobility: 0.915"""	-0.166426	0.0455493	0.375947	MPRSMGYYIN	generic|IP_1019076_TX=10090_REVERSED|
"""index: 9285, intensity: 4022.0, mobility: 1.091"""	-0.167045	0.0458333	0.377216	VRAGIHQNTESGPGWSADTRSRHPLSRYN	generic|sp_Q8BL06_UBP54_MOUSE__chr14_-1_20585994_20586137_ENSMUST00000143267_REVERSED|
"""index: 9702, intensity: 6167.0, mobility: 0.891"""	-0.168527	0.0460761	0.380264	IFFFSCLFCSMLSMLLLYSL	generic|tr_O35202_O35202_MOUSE_REVERSED	|generic|tr_F8VQD3_F8VQD3_MOUSE_REVERSED|
"""index: 936, intensity: 4227.0, mobility: 0.805"""	-0.171528	0.0463734	0.386472	LETMLKLYSKC	generic|chr3_1_152366221_152366403_ENSMUST00000123237__IP_973769_TX=10090_REVERSED	|generic|sp_Q8R5K2_UBP33_MOUSE__chr3_1_152363980_152364051_ENSMUST00000123237__II_973764_REVERSED	|generic|sp_Q8R5K2-2_UBP33_MOUSE__chr3_1_152363980_152364051_ENSMUST00000123237__II_973764_REVERSED	|generic|tr_Q80TK2_Q80TK2_MOUSE__chr3_1_152363980_152364051_ENSMUST00000123237_REVERSED	|generic|tr_A0A0H2UKB8_A0A0H2UKB8_MOUSE__chr3_1_152363980_152364051_ENSMUST00000123237_REVERSED|
"""index: 19075, intensity: 13089.0, mobility: 0.824"""	-0.17227	0.0466706	0.388015	HAAAQAQK	generic|sp_B1AVH7_TBD2A_MOUSE_REVERSED|
"""index: 24321, intensity: 3969.0, mobility: 1.012"""	-0.172395	0.046926	0.388274	VRLEELSFGRGAR	generic|IP_1094386_TX=10090_REVERSED	|generic|II_860507_TX=10090_REVERSED	|generic|II_860501_TX=10090_REVERSED	|generic|IP_970072_TX=10090_REVERSED	|generic|IP_971349_TX=10090_REVERSED	|generic|sp_P47963_RL13_MOUSE_REVERSED	|generic|tr_Q5RKP3_Q5RKP3_MOUSE_REVERSED|
"""index: 1858, intensity: 4693.0, mobility: 0.898"""	-0.174272	0.047223	0.39219	VKLFAREEQ	generic|sp_Q8CH77-2_NAV1_MOUSE__chr1_-1_135452800_135452931_ENSMUST00000187311__II_1034420_REVERSED	|generic|tr_A0A589P973_A0A589P973_MOUSE__chr1_-1_135452800_135452931_ENSMUST00000187311__II_1018573_REVERSED	|generic|sp_Q8CH77_NAV1_MOUSE__chr1_-1_135452800_135452931_ENSMUST00000187311_REVERSED	|generic|sp_Q8CH77-3_NAV1_MOUSE_REVERSED|
"""index: 4799, intensity: 3195.0, mobility: 0.836"""	-0.174432	0.04752	0.392525	QEHGGRERCHVDPHLWQGRED	generic|chr7_-1_78460544_78461199_ENSMUST00000039431_REVERSED	|generic|chr7_-1_78461041_78461175_ENSMUST00000039431_REVERSED|
"""index: 3926, intensity: 4389.0, mobility: 0.872"""	-0.175518	0.0477887	0.394801	LTEKRDRSTIEGWRKD	generic|IP_3482040_TX=10090_REVERSED|
"""index: 26865, intensity: 9027.0, mobility: 0.905"""	-0.17635	0.0480855	0.396548	HEGKVFPCNPSH	generic|sp_O88738-2_BIRC6_MOUSE__chr17_1_74659302_74659364_ENSMUST00000183249__II_1064545_REVERSED	|generic|tr_A0A1S6GWH6_A0A1S6GWH6_MOUSE__chr17_1_74659302_74659364_ENSMUST00000183249__II_1064467_REVERSED	|generic|tr_S4R2P8_S4R2P8_MOUSE__chr17_1_74659302_74659364_ENSMUST00000183249__II_1064467_REVERSED	|generic|sp_O88738_BIRC6_MOUSE__chr17_1_74659302_74659364_ENSMUST00000183249__II_1064467_REVERSED	|generic|sp_O88738-3_BIRC6_MOUSE__chr17_1_74659302_74659364_ENSMUST00000183249__II_1064467_REVERSED	|generic|tr_S4R1L5_S4R1L5_MOUSE__chr17_1_74659302_74659364_ENSMUST00000183249__II_1064467_REVERSED|
"""index: 24099, intensity: 4245.0, mobility: 0.948"""	-0.176407	0.048368	0.396667	YKSIYFTKR	generic|chr7_1_44997734_44997772_ENSMUST00000003284_REVERSED|
"""index: 1730, intensity: 5539.0, mobility: 0.858"""	-0.177918	0.048607	0.39985	LEEDTLNEL	generic|tr_Q4FE56_Q4FE56_MOUSE__chrX_1_13114589_13114648_ENSMUST00000139764__IP_830538_REVERSED	|generic|tr_E9PWA9_E9PWA9_MOUSE__chrX_1_13114589_13114648_ENSMUST00000139764_REVERSED	|generic|tr_Q8C7T5_Q8C7T5_MOUSE__chrX_1_13114589_13114648_ENSMUST00000139764_REVERSED	|generic|sp_P70398_USP9X_MOUSE__chrX_1_13114589_13114648_ENSMUST00000139764_REVERSED|
"""index: 28662, intensity: 3101.0, mobility: 1.222"""	-0.179632	0.0489034	0.403474	DPLKGMSALSAIAVTPGRQ	generic|IP_843102_TX=10090_REVERSED|
"""index: 28686, intensity: 9325.0, mobility: 1.015"""	-0.179919	0.0491706	0.404083	YRPVATLLLMQSQGPPPPSGLIGTL	generic|tr_Q05CL2_Q05CL2_MOUSE__II_3459778_REVERSED	|generic|sp_Q9CQW3_PROZ_MOUSE_REVERSED|
"""index: 26373, intensity: 6101.0, mobility: 0.890"""	-0.1803	0.0494375	0.40489	SYGSWSRVPHM	generic|chr8_1_91090188_91095592_ENSMUST00000034091_REVERSED|
"""index: 20852, intensity: 3513.0, mobility: 1.111"""	-0.180723	0.0497189	0.405787	EEDIEAAAALQAQQT	generic|tr_Q3UK68_Q3UK68_MOUSE_REVERSED	|generic|sp_P70670_NACAM_MOUSE_REVERSED	|generic|sp_Q60817_NACA_MOUSE_REVERSED|
"""index: 2718, intensity: 2967.0, mobility: 0.870"""	-0.181189	0.0498967	0.406778	PDPHQGHNWQALLADHFVT	generic|tr_A8Y5L4_A8Y5L4_MOUSE__II_1002121_REVERSED	|generic|sp_Q8CEL2_CFA61_MOUSE__II_1002121_REVERSED|
"""index: 19685, intensity: 2749.0, mobility: 1.092"""	-0.183603	0.0501771	0.411925	INQVTEYVFELDEP	generic|tr_A0A0J9YU92_A0A0J9YU92_MOUSE__chr5_1_117979807_117979839_ENSMUST00000201427__II_937695_REVERSED	|generic|sp_Q8VDH1_FBX21_MOUSE__chr5_1_117979807_117979839_ENSMUST00000201427_REVERSED	|generic|sp_Q8VDH1-2_FBX21_MOUSE__chr5_1_117979807_117979839_ENSMUST00000201427_REVERSED|
"""index: 2129, intensity: 4613.0, mobility: 0.830"""	-0.184307	0.0504574	0.41343	RGPTYCFVLIRVY	generic|IP_3459007_TX=10090_REVERSED|
"""index: 14912, intensity: 18319.0, mobility: 1.001"""	-0.184577	0.0507375	0.414009	DALMLDRDPLSDE	generic|sp_P59941_SIR6_MOUSE_REVERSED	|generic|tr_Q3UKP1_Q3UKP1_MOUSE_REVERSED|
"""index: 19576, intensity: 3232.0, mobility: 1.113"""	-0.18496	0.0510174	0.414831	PWNLVWETRLMTPY	generic|sp_E9Q8T7_DYH1_MOUSE__II_3480056_REVERSED|
"""index: 12544, intensity: 3216.0, mobility: 1.137"""	-0.185199	0.0512669	0.415343	LTDEVTDMSLPLWATYIFDLLRQLGAASPV	generic|tr_A2AI76_A2AI76_MOUSE_REVERSED|
"""index: 15394, intensity: 4359.0, mobility: 1.039"""	-0.187334	0.0515464	0.419933	PRQLDPIWPTTPSSPSLLNTMN	generic|tr_S4R1F1_S4R1F1_MOUSE__II_921841_REVERSED	|generic|sp_E9Q7D5_ARHG5_MOUSE__II_921841_REVERSED|
"""index: 14996, intensity: 4356.0, mobility: 0.991"""	-0.187817	0.0518104	0.420973	YWLDIMENHMR	generic|IP_902162_TX=10090_REVERSED|
"""index: 1921, intensity: 3147.0, mobility: 0.843"""	-0.188311	0.0521048	0.422041	SGEQVAKQVMKMQGKHLQ	generic|sp_Q14DK4_GPAT2_MOUSE__chr2_1_118790506_118790535_ENSMUST00000037547_REVERSED	|generic|sp_Q14DK4-2_GPAT2_MOUSE__chr2_1_118790506_118790535_ENSMUST00000037547_REVERSED	|generic|sp_Q14DK4-3_GPAT2_MOUSE__chr2_1_118790506_118790535_ENSMUST00000037547_REVERSED|
"""index: 1299, intensity: 3216.0, mobility: 0.875"""	-0.188467	0.0523992	0.422377	ELVPDDGELAS	generic|tr_Q8C879_Q8C879_MOUSE__II_854255_REVERSED	|generic|tr_Q99PG9_Q99PG9_MOUSE_REVERSED	|generic|tr_E9Q2D3_E9Q2D3_MOUSE_REVERSED	|generic|tr_Q99PG8_Q99PG8_MOUSE_REVERSED|
"""index: 801, intensity: 12660.0, mobility: 0.935"""	-0.188646	0.0526625	0.422763	WLEESQSTGSP	generic|IP_974426_TX=10090_REVERSED|
"""index: 11758, intensity: 3364.0, mobility: 0.777"""	-0.189687	0.0529256	0.425016	MAARQGLSMLINGPM	generic|IP_872019_TX=10090_REVERSED|
"""index: 4813, intensity: 2685.0, mobility: 1.050"""	-0.190364	0.0532196	0.426483	MDRAKWTEREWYEPGEEEIWRA	generic|tr_Q4FZH9_Q4FZH9_MOUSE__II_1065428_REVERSED|
"""index: 16506, intensity: 2877.0, mobility: 1.159"""	-0.190565	0.0535137	0.426918	DASLLYMLFGDKTMQR	generic|sp_Q8R3B1_PLCD1_MOUSE__II_3450388_REVERSED	|generic|tr_G5DDB7_G5DDB7_MOUSE__II_3450388_REVERSED	|generic|tr_Q05DG3_Q05DG3_MOUSE_REVERSED|
"""index: 1786, intensity: 4679.0, mobility: 0.846"""	-0.19062	0.0537919	0.427037	FSLRVALLLMDF	generic|tr_F6VSQ9_F6VSQ9_MOUSE__II_957468_REVERSED|
"""index: 22933, intensity: 4759.0, mobility: 1.077"""	-0.191173	0.0540699	0.428238	MKSQHLVGPRKADRGRFAQRPMLATMDR	generic|IP_863114_TX=10090_REVERSED|
"""index: 3162, intensity: 2856.0, mobility: 0.852"""	-0.191405	0.0543159	0.428742	FILYFSVLVGHK	generic|IP_982611_TX=10090_REVERSED|
"""index: 21718, intensity: 3310.0, mobility: 1.248"""	-0.191595	0.0546095	0.429156	YVCMYICVYICVHTYIYIYIYIYIYIYIYMCVCVCM	generic|IP_3505190_TX=10090_REVERSED|
"""index: 17112, intensity: 2657.0, mobility: 1.200"""	-0.191917	0.0547905	0.429855	LWPLCSSITGWWCLGGRF	generic|IP_1153035_TX=10090_REVERSED|
"""index: 22690, intensity: 7142.0, mobility: 1.167"""	-0.193615	0.0550835	0.433553	QLISDFCSTIKTELFSTYDSELRAWLAPELL	generic|tr_A0A0R4J0W9_A0A0R4J0W9_MOUSE__II_3504550_REVERSED	|generic|sp_Q6DIA2_EX3L4_MOUSE_REVERSED|
"""index: 18030, intensity: 4901.0, mobility: 0.992"""	-0.19372	0.0553765	0.433782	YKNLQADGLFK	generic|sp_Q8VE19_MIO_MOUSE__chr6_1_8235434_8235481_ENSMUST00000160265__II_915966_REVERSED	|generic|tr_Q8BV62_Q8BV62_MOUSE__chr6_1_8235434_8235481_ENSMUST00000160265__II_915966_REVERSED|
"""index: 22754, intensity: 4559.0, mobility: 0.888"""	-0.193848	0.0556206	0.434063	RIMSMLSRI	generic|sp_Q8K2Q9_SHOT1_MOUSE__chr19_-1_59015523_59015606_ENSMUST00000237215_REVERSED	|generic|sp_Q8K2Q9-2_SHOT1_MOUSE__chr19_-1_59015523_59015606_ENSMUST00000237215_REVERSED|
"""index: 13754, intensity: 5897.0, mobility: 0.875"""	-0.194775	0.0559133	0.436089	RRRCDKWGPSPMVGKSLS	generic|IP_1129103_TX=10090_REVERSED|
"""index: 2191, intensity: 3093.0, mobility: 0.919"""	-0.194784	0.0562061	0.436109	RAEWWDYETNNLIHFKEG	generic|tr_Q6GTF2_Q6GTF2_MOUSE_REVERSED	|generic|sp_P14234_FGR_MOUSE_REVERSED|
"""index: 8033, intensity: 6821.0, mobility: 1.073"""	-0.195182	0.0564658	0.436979	TEQQWWQRRRRQLRQQQSRGEEKNAMSRSCAPLFYLYDY	generic|chr15_-1_76075766_76077749_ENSMUST00000100527__IP_1084048_TX=10090_REVERSED|
"""index: 6458, intensity: 4705.0, mobility: 1.015"""	-0.197035	0.0567417	0.441041	FFPNFIYFHAHALFWVFLVHWVEPE	generic|tr_Q69ZA5_Q69ZA5_MOUSE_REVERSED|
"""index: 15951, intensity: 3550.0, mobility: 0.941"""	-0.197156	0.0570342	0.441307	LLAPPHTPHLNT	generic|IP_955935_TX=10090_REVERSED|
"""index: 8438, intensity: 7793.0, mobility: 1.032"""	-0.197619	0.0573099	0.442324	FFELFFFFFFFGMAKFQVLTRYLFFIYYIDYVFRLVD	generic|IP_1027432_TX=10090_REVERSED|
"""index: 22520, intensity: 2820.0, mobility: 0.948"""	-0.198915	0.0575855	0.445176	FPIMPLPRPLC	generic|IP_3450378_TX=10090_REVERSED|
"""index: 14415, intensity: 4721.0, mobility: 1.069"""	-0.199314	0.0577428	0.446054	YKQIWPGFATLGYY	generic|sp_Q9EQC4_ELOV4_MOUSE_REVERSED	|generic|tr_V9GXI2_V9GXI2_MOUSE_REVERSED|
"""index: 4062, intensity: 4631.0, mobility: 0.796"""	-0.201468	0.0579837	0.450812	KEKEKSQDKEDK	generic|II_957343_TX=10090_REVERSED	|generic|tr_Z4YKA3_Z4YKA3_MOUSE_REVERSED	|generic|tr_A2AM70_A2AM70_MOUSE_REVERSED	|generic|tr_A2AM62_A2AM62_MOUSE_REVERSED	|generic|tr_Q3B7C1_Q3B7C1_MOUSE_REVERSED	|generic|sp_Q3TEA8_HP1B3_MOUSE_REVERSED	|generic|sp_Q3TEA8-2_HP1B3_MOUSE_REVERSED	|generic|sp_Q3TEA8-3_HP1B3_MOUSE_REVERSED	|generic|tr_Z4YKB8_Z4YKB8_MOUSE_REVERSED	|generic|tr_A2AM63_A2AM63_MOUSE_REVERSED|
"""index: 12637, intensity: 8846.0, mobility: 1.034"""	-0.203347	0.0582411	0.454977	LDSTEVLMKEVSDLMQSHFIILNMVKALD	generic|sp_Q8K1X4_NCKPL_MOUSE__chr15_1_103461569_103461685_ENSMUST00000229127__II_3453128_REVERSED	|generic|II_3453127_TX=10090_REVERSED	|generic|tr_Q3UDY0_Q3UDY0_MOUSE__chr15_1_103461569_103461685_ENSMUST00000229127_REVERSED|
"""index: 1029, intensity: 2895.0, mobility: 0.944"""	-0.204567	0.0584302	0.457688	VLSGESTLQTAV	generic|IP_3491250_TX=10090_REVERSED|
"""index: 20902, intensity: 2871.0, mobility: 1.138"""	-0.205668	0.0587209	0.460137	EEDIEAAAALQAQQT	generic|tr_Q3UK68_Q3UK68_MOUSE_REVERSED	|generic|sp_P70670_NACAM_MOUSE_REVERSED	|generic|sp_Q60817_NACA_MOUSE_REVERSED|
"""index: 29785, intensity: 4442.0, mobility: 1.185"""	-0.205777	0.0589945	0.460381	PDRLTDVALVGFIRMYA	generic|sp_A0JP43_EFCB5_MOUSE__II_1130812_REVERSED	|generic|sp_A0JP43-2_EFCB5_MOUSE__II_1130814_REVERSED	|generic|tr_A0A0A0MQI1_A0A0A0MQI1_MOUSE__II_1130814_REVERSED	|generic|sp_A0JP43-3_EFCB5_MOUSE_REVERSED|
"""index: 16138, intensity: 3378.0, mobility: 1.122"""	-0.206064	0.0592851	0.46102	EAVTCQPTIPTWKGEPT	generic|sp_P19070_CR2_MOUSE__II_1023919_REVERSED	|generic|tr_Q9DC83_Q9DC83_MOUSE__II_1023920_REVERSED	|generic|tr_A0A0A6YWU7_A0A0A6YWU7_MOUSE__II_1023920_REVERSED	|generic|tr_A0A1B0GS59_A0A1B0GS59_MOUSE__II_1023916_REVERSED	|generic|tr_Q6LAP4_Q6LAP4_MOUSE_REVERSED	|generic|tr_A0A0A6YWG3_A0A0A6YWG3_MOUSE_REVERSED|
"""index: 3793, intensity: 4076.0, mobility: 0.910"""	-0.206484	0.0595411	0.461956	YLEWCGCPLE	generic|II_984996_TX=10090_REVERSED	|generic|tr_V9GXK9_V9GXK9_MOUSE__chr3_-1_51266745_51277262_ENSMUST00000195432_REVERSED|
"""index: 1766, intensity: 3192.0, mobility: 0.736"""	-0.206684	0.0598315	0.462403	FSLRVALLLMDF	generic|tr_F6VSQ9_F6VSQ9_MOUSE__II_957468_REVERSED|
"""index: 5903, intensity: 3829.0, mobility: 1.082"""	-0.206748	0.0600696	0.462545	SPKIAMDVMYFCCLRGLWLE	generic|sp_Q80X44-3_ZBT24_MOUSE_REVERSED|
"""index: 2961, intensity: 3967.0, mobility: 1.032"""	-0.207486	0.0603598	0.464193	GRLPCSDDGEKRR	generic|chr11_1_75692459_75692527_ENSMUST00000017920_REVERSED|
"""index: 25659, intensity: 3596.0, mobility: 1.120"""	-0.207635	0.0606148	0.464525	ENKHALAQDIFDTA	generic|tr_H3BKL8_H3BKL8_MOUSE_REVERSED|
"""index: 4049, intensity: 44120.0, mobility: 0.872"""	-0.208027	0.0608872	0.465401	WWSTHCTLSALTSFFRWQGTLPINK	generic|IP_957236_TX=10090_REVERSED|
"""index: 19789, intensity: 8853.0, mobility: 0.981"""	-0.208954	0.0611772	0.467475	EPRVWKSFTTKQKPSLPLKGLRDCFPMPY	generic|sp_Q9R1S8_CAN7_MOUSE__chr14_1_31345483_31345530_ENSMUST00000143472__II_1097584_REVERSED	|generic|tr_F2Z3X0_F2Z3X0_MOUSE__chr14_1_31345483_31345530_ENSMUST00000143472_REVERSED|
"""index: 20315, intensity: 3958.0, mobility: 1.224"""	-0.209043	0.0613959	0.467675	VERQMEVAMHYIHHDSDNYMVANQFMLMLDRQFEAM	generic|tr_Q8CDF1_Q8CDF1_MOUSE__II_1056714_REVERSED	|generic|tr_G3X9B4_G3X9B4_MOUSE__II_1056714_REVERSED|
"""index: 645, intensity: 2612.0, mobility: 0.831"""	-0.209772	0.0616676	0.469306	LALVSSNEFVFLY	generic|IP_1036081_TX=10090_REVERSED|
"""index: 5311, intensity: 4519.0, mobility: 0.924"""	-0.210399	0.0619572	0.470713	ELPAGYGGLHTR	generic|chr7_1_16960497_16960613_ENSMUST00000038163_REVERSED|
"""index: 27333, intensity: 4064.0, mobility: 0.933"""	-0.211097	0.0622106	0.472279	RSQIPRDKWH	generic|IP_1111253_TX=10090_REVERSED|
"""index: 8609, intensity: 7933.0, mobility: 1.341"""	-0.211623	0.0624819	0.47346	PNQLQKIIRKRFKERVRNFEMIDMPDEEIWFKHFEHML	generic|tr_Q3TPW1_Q3TPW1_MOUSE__II_3456233_REVERSED	|generic|sp_Q3V1U8_ELMD1_MOUSE__chr9_-1_53925962_53926087_ENSMUST00000216880__II_3456233_REVERSED	|generic|tr_E9Q0K9_E9Q0K9_MOUSE__chr9_-1_53925962_53926087_ENSMUST00000216880__II_3456233_REVERSED|
"""index: 27654, intensity: 5792.0, mobility: 1.402"""	-0.211873	0.062753	0.474022	ELESFDKFVQTKVIDSHIKAVGNVAHCGVICLNAMNIRK	generic|tr_Q3TJQ7_Q3TJQ7_MOUSE_REVERSED|
"""index: 12536, intensity: 3940.0, mobility: 1.154"""	-0.212393	0.0629876	0.475189	EYLGGRVCVPEITVLEEMEPRAAAGGPRARK	generic|tr_Q3TDC6_Q3TDC6_MOUSE__chr14_-1_45610488_45610730_ENSMUST00000149286__II_1099486_REVERSED|
"""index: 21214, intensity: 4219.0, mobility: 1.010"""	-0.213427	0.06324	0.477516	LMFLPSLFSGSNGFFGIVGVATA	generic|sp_Q76M72_S22AR_MOUSE_REVERSED	|generic|sp_Q76M72-2_S22AR_MOUSE_REVERSED|
"""index: 18859, intensity: 16575.0, mobility: 0.967"""	-0.213997	0.0634921	0.4788	EKIQKSPTPGFEEEMPRFMRK	generic|tr_Q3TTU6_Q3TTU6_MOUSE__II_1085973_REVERSED	|generic|sp_Q8K5C0_GRHL2_MOUSE__II_1085983_REVERSED	|generic|tr_F6UT30_F6UT30_MOUSE__II_1085983_REVERSED	|generic|tr_Q99KA7_Q99KA7_MOUSE__II_1085983_REVERSED|
"""index: 20024, intensity: 7309.0, mobility: 1.122"""	-0.214317	0.0637807	0.479522	LNKAKHCEDFVIVGDF	generic|tr_A0A0G2JEM3_A0A0G2JEM3_MOUSE__chr5_-1_124404185_124404259_ENSMUST00000199004_REVERSED	|generic|tr_F7CVW0_F7CVW0_MOUSE__chr5_-1_124404185_124404259_ENSMUST00000199004_REVERSED	|generic|tr_Q3TMM7_Q3TMM7_MOUSE__chr5_-1_124404185_124404259_ENSMUST00000199004_REVERSED	|generic|tr_A0A0G2JGC7_A0A0G2JGC7_MOUSE__chr5_-1_124404185_124404259_ENSMUST00000199004_REVERSED	|generic|tr_I6L981_I6L981_MOUSE__chr5_-1_124404185_124404259_ENSMUST00000199004_REVERSED	|generic|tr_B2RRI2_B2RRI2_MOUSE__chr5_-1_124404185_124404259_ENSMUST00000199004_REVERSED	|generic|sp_Q689Z5_SBNO1_MOUSE__chr5_-1_124404185_124404259_ENSMUST00000199004_REVERSED	|generic|sp_Q689Z5-2_SBNO1_MOUSE__chr5_-1_124404185_124404259_ENSMUST00000199004_REVERSED	|generic|tr_A0A0G2JG63_A0A0G2JG63_MOUSE__chr5_-1_124401097_124401273_ENSMUST00000199004_REVERSED|
"""index: 13721, intensity: 3565.0, mobility: 1.223"""	-0.214379	0.0640693	0.479661	RATCNPLHIIASAAEYIVMEHKNRLCSEIFDFLPS	generic|sp_Q9QXK3_COPG2_MOUSE_REVERSED	|generic|sp_Q9QXK3-3_COPG2_MOUSE_REVERSED	|generic|sp_Q9QXK3-4_COPG2_MOUSE_REVERSED|
"""index: 15877, intensity: 13647.0, mobility: 0.850"""	-0.214908	0.0643579	0.480855	LNPQGKKT	generic|sp_Q8R2N0_TAP26_MOUSE__chr10_1_105842568_105842852_ENSMUST00000133538__II_1144888_REVERSED|
"""index: 25810, intensity: 8754.0, mobility: 1.016"""	-0.214957	0.0646465	0.480965	LVLHQIALGLSM	generic|IP_880672_TX=10090_REVERSED|
"""index: 7448, intensity: 4383.0, mobility: 0.972"""	-0.215129	0.0648602	0.481351	HAGPVLTTFMYA	generic|IP_941968_TX=10090_REVERSED|
"""index: 11972, intensity: 5151.0, mobility: 0.854"""	-0.217225	0.0651485	0.486087	GTVDNNGEELIYRESS	generic|IP_3444723_TX=10090_REVERSED|
"""index: 5673, intensity: 3868.0, mobility: 1.027"""	-0.217334	0.0654179	0.486333	VEEIKQVIEENPL	generic|sp_Q9QX47_SON_MOUSE__chr16_1_91647944_91647988_ENSMUST00000140312__II_1073635_REVERSED	|generic|sp_Q9QX47-3_SON_MOUSE__chr16_1_91647944_91647988_ENSMUST00000140312__II_1073635_REVERSED	|generic|tr_H9KV00_H9KV00_MOUSE__chr16_1_91647944_91647988_ENSMUST00000140312__II_662216_REVERSED	|generic|tr_H9KV02_H9KV02_MOUSE__chr16_1_91647944_91647988_ENSMUST00000140312__II_1073635_REVERSED	|generic|sp_Q9QX47-2_SON_MOUSE__chr16_1_91647944_91647988_ENSMUST00000140312_REVERSED	|generic|sp_Q9QX47-4_SON_MOUSE__chr16_1_91647944_91647988_ENSMUST00000140312_REVERSED	|generic|tr_H9KV15_H9KV15_MOUSE__chr16_1_91647944_91647988_ENSMUST00000140312_REVERSED	|generic|chr16_1_91651649_91651882_ENSMUST00000140312_REVERSED	|generic|tr_H9KV01_H9KV01_MOUSE__chr16_1_91647944_91647988_ENSMUST00000140312_REVERSED|
"""index: 8156, intensity: 3340.0, mobility: 0.861"""	-0.217604	0.0656871	0.486945	CKPALLKLDSLPFLFLSTW	generic|IP_877626_TX=10090_REVERSED|
"""index: 16986, intensity: 7532.0, mobility: 0.903"""	-0.217916	0.0659752	0.487651	NLFAFAAQLFVFAQRFNEP	generic|IP_935503_TX=10090_REVERSED|
"""index: 4030, intensity: 2677.0, mobility: 0.843"""	-0.218213	0.0662633	0.488323	AQAENTKWQ	generic|IP_826637_TX=10090_REVERSED	|generic|II_3468778_TX=10090_REVERSED	|generic|II_3496296_TX=10090_REVERSED	|generic|sp_P61089_UBE2N_MOUSE_REVERSED|
"""index: 1991, intensity: 3081.0, mobility: 0.843"""	-0.218328	0.0665323	0.488583	FSLRVALLLMDF	generic|tr_F6VSQ9_F6VSQ9_MOUSE__II_957468_REVERSED|
"""index: 16332, intensity: 3339.0, mobility: 0.907"""	-0.218515	0.0668203	0.489008	FHTRIYFSDGVRSQSWR	generic|sp_Q9QXY1_ZO3_MOUSE_REVERSED|
"""index: 18453, intensity: 2620.0, mobility: 1.169"""	-0.218594	0.0670311	0.489185	DEKDTMLFYSQGTKR	generic|IP_856709_TX=10090_REVERSED|
"""index: 7910, intensity: 3028.0, mobility: 0.742"""	-0.218843	0.0673188	0.489751	RTLSFREMFRKR	generic|II_3497078_TX=10090_REVERSED	|generic|tr_G5E8G4_G5E8G4_MOUSE_REVERSED	|generic|tr_E9Q7S8_E9Q7S8_MOUSE_REVERSED|
"""index: 1401, intensity: 2893.0, mobility: 0.947"""	-0.219355	0.067587	0.490909	QGRDEQLEFFQ	generic|chr12_1_77332000_77332116_ENSMUST00000177595_REVERSED|
"""index: 26318, intensity: 3685.0, mobility: 0.987"""	-0.219746	0.0678161	0.491797	VEVHLKYGRIE	generic|sp_Q8BGC0_HTSF1_MOUSE_REVERSED|
"""index: 1764, intensity: 7799.0, mobility: 0.885"""	-0.220918	0.0680839	0.494457	TLEAEQQCKLKEATAK	generic|tr_B1AR51_B1AR51_MOUSE__II_1134723_REVERSED	|generic|tr_F7DC70_F7DC70_MOUSE__II_1134738_REVERSED	|generic|tr_B1AR52_B1AR52_MOUSE__II_1134738_REVERSED	|generic|tr_B7FAT5_B7FAT5_MOUSE_REVERSED|
"""index: 14773, intensity: 5137.0, mobility: 0.931"""	-0.221178	0.0683712	0.495048	TGFLLAVATLHSVCTSFTKARRGSSKMR	generic|tr_Q7TQQ2_Q7TQQ2_MOUSE_REVERSED	|generic|tr_Q8VG66_Q8VG66_MOUSE_REVERSED	|generic|tr_B9EKD0_B9EKD0_MOUSE_REVERSED|
"""index: 10919, intensity: 24171.0, mobility: 1.253"""	-0.22125	0.0686387	0.495209	QDIFDWFREIVDQVRKECKGNMDCFGVTCPKGKRLFLNKQEA	generic|tr_B7ZNJ0_B7ZNJ0_MOUSE__chr12_-1_21361655_21361777_ENSMUST00000127974__II_3442882_REVERSED	|generic|tr_Q3UEW9_Q3UEW9_MOUSE__chr12_-1_21361655_21361777_ENSMUST00000127974__II_1119363_REVERSED	|generic|sp_Q9Z0F8_ADA17_MOUSE__chr12_-1_21361655_21361777_ENSMUST00000127974__II_3442882_REVERSED	|generic|tr_E9PXU2_E9PXU2_MOUSE__chr12_-1_21361655_21361777_ENSMUST00000127974__II_3442882_REVERSED	|generic|tr_Q3UV09_Q3UV09_MOUSE__chr12_-1_21361655_21361777_ENSMUST00000127974_REVERSED	|generic|tr_B2RRI4_B2RRI4_MOUSE__chr12_-1_21361655_21361777_ENSMUST00000127974_REVERSED	|generic|tr_B2RRI1_B2RRI1_MOUSE__chr12_-1_21361655_21361777_ENSMUST00000127974_REVERSED	|generic|tr_Q3UNK7_Q3UNK7_MOUSE__chr12_-1_21361655_21361777_ENSMUST00000127974_REVERSED|
"""index: 11688, intensity: 10155.0, mobility: 0.911"""	-0.222129	0.0689259	0.497208	MMGKNHHVTSCIGYVRLRTINRNN	generic|tr_A0A6B9I7A2_A0A6B9I7A2_MOUSE_REVERSED|
"""index: 16627, intensity: 2605.0, mobility: 0.921"""	-0.222228	0.0692131	0.497433	CLKCLLEVVRWPWFLH	generic|IP_846430_TX=10090_REVERSED|
"""index: 8341, intensity: 7557.0, mobility: 0.848"""	-0.2226	0.0694803	0.498279	LSSDLETKGESLHFAK	generic|IP_911425_TX=10090_REVERSED|
"""index: 13860, intensity: 5717.0, mobility: 1.033"""	-0.223295	0.0697274	0.49986	HEIIMDKPMLHKGSFIFIVYYFLISSNGF	generic|tr_A0A2I3BPG7_A0A2I3BPG7_MOUSE__II_3497787_REVERSED	|generic|tr_Q8R286_Q8R286_MOUSE_REVERSED|
"""index: 22581, intensity: 50677.0, mobility: 0.899"""	-0.224363	0.0699943	0.502292	KHKHGKEAR	generic|IP_1088464_TX=10090_REVERSED	|generic|IP_1088482_TX=10090_REVERSED|
"""index: 18166, intensity: 3418.0, mobility: 1.040"""	-0.22447	0.070261	0.502534	FLNELDLARVQAPSQGTSPESRHQARVKAQNPAPFNKELLSMI	generic|IP_2458279_TX=10090_REVERSED|
"""index: 3889, intensity: 3124.0, mobility: 0.870"""	-0.224591	0.0705477	0.50281	FIKNIALIE	generic|IP_3454790_TX=10090_REVERSED|
"""index: 19320, intensity: 2883.0, mobility: 0.895"""	-0.224893	0.0708345	0.5035	LSTSDGQIPPN	generic|sp_D3YWE6_MN1_MOUSE_REVERSED|
"""index: 28799, intensity: 230455.0, mobility: 1.012"""	-0.225028	0.0711009	0.503808	TSTKAKKDDSGTGD	generic|sp_TAU_HUMAN__REVERSED|
"""index: 1936, intensity: 2795.0, mobility: 0.976"""	-0.225069	0.0713058	0.5039	QSPEAAKELSEEE	generic|tr_G3X8Y1_G3X8Y1_MOUSE_REVERSED|
"""index: 4051, intensity: 5234.0, mobility: 0.926"""	-0.226399	0.0715922	0.506934	LKMEEPSMNDVLDTSDQTIKK	generic|tr_F6VSA8_F6VSA8_MOUSE__II_916958_REVERSED|
"""index: 18209, intensity: 4169.0, mobility: 0.947"""	-0.226618	0.0718786	0.507435	FVGLCSFPHLF	generic|IP_3466241_TX=10090_REVERSED|
"""index: 27134, intensity: 3368.0, mobility: 1.049"""	-0.226635	0.0721649	0.507473	LWLCIPTVAPNVPE	generic|chr9_-1_106895798_106900757_ENSMUST00000044532_REVERSED	|generic|chr9_-1_106900689_106900757_ENSMUST00000044532_REVERSED|
"""index: 3469, intensity: 5414.0, mobility: 0.963"""	-0.226982	0.0724306	0.508265	LDNCIWRRPPD	generic|tr_Q91XY3_Q91XY3_MOUSE__chr18_1_37833338_37840129_ENSMUST00000193941__II_1051469_REVERSED	|generic|tr_Q8C8Z4_Q8C8Z4_MOUSE__chr18_1_37833338_37840129_ENSMUST00000193941__II_1051469_REVERSED	|generic|tr_Q8C924_Q8C924_MOUSE_REVERSED|
"""index: 19121, intensity: 4225.0, mobility: 1.165"""	-0.227084	0.0726961	0.508497	KDMKGASNLMDIDKNID	generic|IP_947635_TX=10090_REVERSED	|generic|IP_947519_TX=10090_REVERSED|
"""index: 16160, intensity: 3280.0, mobility: 1.008"""	-0.227384	0.0729614	0.509182	TLFTSSTVSALVMK	generic|IP_1025165_TX=10090_REVERSED|
"""index: 1116, intensity: 2974.0, mobility: 0.864"""	-0.227524	0.0732475	0.509503	TWAGPQPPDGLARAEWW	generic|IP_928859_TX=10090_REVERSED|
"""index: 15695, intensity: 5383.0, mobility: 1.118"""	-0.227608	0.0735126	0.509695	ASFPAAPEVYLKGSCIANGKINSAFATYIGEDEPLVVPIR	generic|tr_A0A5K1VVQ9_A0A5K1VVQ9_MOUSE__chr19_-1_7374046_7374075_ENSMUST00000237653__II_1006392_REVERSED	|generic|sp_A2ASS6_TITIN_MOUSE__chr19_-1_7374046_7374075_ENSMUST00000237653__II_1006392_REVERSED	|generic|sp_A2ASS6-2_TITIN_MOUSE__chr19_-1_7374046_7374075_ENSMUST00000237653__II_1006392_REVERSED	|generic|tr_A0A5K1VVQ1_A0A5K1VVQ1_MOUSE__chr19_-1_7374046_7374075_ENSMUST00000237653__II_1006392_REVERSED	|generic|tr_E9Q8K5_E9Q8K5_MOUSE__chr19_-1_7374046_7374075_ENSMUST00000237653__II_1006392_REVERSED	|generic|sp_A2ASS6-3_TITIN_MOUSE__II_1006392_REVERSED	|generic|tr_E9Q8N1_E9Q8N1_MOUSE__chr19_-1_7374046_7374075_ENSMUST00000237653__II_1006392_REVERSED|
"""index: 9920, intensity: 15579.0, mobility: 0.989"""	-0.228417	0.0737986	0.511543	IVAPKPTSSDSPKP	generic|sp_Q8C8R3-2_ANK2_MOUSE__chr3_-1_126934525_126934599_ENSMUST00000182271_REVERSED	|generic|sp_Q8C8R3-4_ANK2_MOUSE__chr3_-1_126934525_126934599_ENSMUST00000182271_REVERSED	|generic|sp_Q8C8R3-5_ANK2_MOUSE__chr3_-1_126934525_126934599_ENSMUST00000182271_REVERSED	|generic|tr_S4R2R5_S4R2R5_MOUSE__chr3_-1_126934525_126934599_ENSMUST00000182271_REVERSED	|generic|tr_S4R2F3_S4R2F3_MOUSE__chr3_-1_126934525_126934599_ENSMUST00000182271_REVERSED	|generic|sp_Q8C8R3_ANK2_MOUSE__chr3_-1_126934525_126934599_ENSMUST00000182271_REVERSED|
"""index: 8222, intensity: 2723.0, mobility: 0.815"""	-0.228887	0.0740847	0.512616	RSVPLVPDP	generic|chr1_-1_60493594_60495477_ENSMUST00000140485__IP_1038330_TX=10090_REVERSED|
"""index: 19583, intensity: 6748.0, mobility: 1.045"""	-0.229209	0.0743707	0.513354	QFGLEKYNSAMDKRFLELAKNMAG	generic|sp_MYG_HUMAN__REVERSED|
"""index: 20885, intensity: 2683.0, mobility: 1.132"""	-0.229444	0.0746354	0.51389	EEDIEAAAALQAQQT	generic|tr_Q3UK68_Q3UK68_MOUSE_REVERSED	|generic|sp_P70670_NACAM_MOUSE_REVERSED	|generic|sp_Q60817_NACA_MOUSE_REVERSED|
"""index: 2685, intensity: 5631.0, mobility: 0.805"""	-0.229569	0.0748999	0.514176	MNEVSPPKGIDSII	generic|IP_3473776_TX=10090_REVERSED|
"""index: 9255, intensity: 4754.0, mobility: 1.035"""	-0.229744	0.0751643	0.514576	ERQAVKGEEQEAKQEENRVVQHEKEKMSQRRPRAEMKNIQE	generic|tr_Q3TUQ5_Q3TUQ5_MOUSE__chr12_1_59067795_59067854_ENSMUST00000219176_REVERSED	|generic|sp_O35691_PININ_MOUSE__chr12_1_59067795_59067854_ENSMUST00000219176_REVERSED|
"""index: 3427, intensity: 3585.0, mobility: 0.824"""	-0.229943	0.075407	0.515032	LTFTALQHS	generic|tr_A0A1Y7VM63_A0A1Y7VM63_MOUSE__chr12_-1_98242638_98242757_ENSMUST00000220501__II_3472868_REVERSED	|generic|sp_P54818_GALC_MOUSE__chr12_-1_98242638_98242757_ENSMUST00000220501__II_3472868_REVERSED	|generic|tr_Q3TTJ1_Q3TTJ1_MOUSE__chr12_-1_98242638_98242757_ENSMUST00000220501__II_3472868_REVERSED	|generic|II_3472857_TX=10090_REVERSED|
"""index: 20938, intensity: 4414.0, mobility: 0.800"""	-0.230504	0.0756279	0.516316	ICSANSLIKLSNDYK	generic|IP_953524_TX=10090_REVERSED|
"""index: 10850, intensity: 19369.0, mobility: 1.031"""	-0.231657	0.0758916	0.518955	LERLCSWLAMQLFMLEERSSVKMTLLLFDKLYSQLL	generic|sp_E9Q555_RN213_MOUSE_REVERSED	|generic|tr_A0A171EBL2_A0A171EBL2_MOUSE_REVERSED|
"""index: 20505, intensity: 4329.0, mobility: 0.972"""	-0.23201	0.0761769	0.519764	VLSFLFNKRW	generic|IP_3499366_TX=10090_REVERSED|
"""index: 15972, intensity: 5022.0, mobility: 0.853"""	-0.232193	0.0764622	0.520186	LAGGSLIRHRPGGAPS	generic|sp_Q9QZS7_NPHN_MOUSE__II_893991_REVERSED	|generic|sp_Q9QZS7-2_NPHN_MOUSE__II_893991_REVERSED|
"""index: 13657, intensity: 5216.0, mobility: 0.811"""	-0.232672	0.0767037	0.521283	LETQLIEMMERLSEYNLV	generic|tr_E9PWI6_E9PWI6_MOUSE__chr10_1_58290307_58290480_ENSMUST00000160636__II_1153857_REVERSED	|generic|tr_E0CYI9_E0CYI9_MOUSE__chr10_1_58290307_58290480_ENSMUST00000160636__II_1153857_REVERSED	|generic|sp_Q8CHG3_GCC2_MOUSE__chr10_1_58290307_58290480_ENSMUST00000160636__II_1153857_REVERSED	|generic|tr_B2RSU7_B2RSU7_MOUSE__chr10_1_58290307_58290480_ENSMUST00000160636__II_1153857_REVERSED|
"""index: 9162, intensity: 4541.0, mobility: 0.845"""	-0.233845	0.0769231	0.523972	FSFNQIAET	generic|tr_A2RRR3_A2RRR3_MOUSE__chr9_1_113918001_113918081_ENSMUST00000215022_REVERSED	|generic|tr_E9Q8N5_E9Q8N5_MOUSE__chr9_1_113918001_113918081_ENSMUST00000215022_REVERSED	|generic|tr_Q08EB6_Q08EB6_MOUSE__chr9_1_113918001_113918081_ENSMUST00000215022_REVERSED	|generic|tr_B9EJA4_B9EJA4_MOUSE__chr9_1_113918001_113918081_ENSMUST00000215022_REVERSED	|generic|tr_Q08EB5_Q08EB5_MOUSE__chr9_1_113918001_113918081_ENSMUST00000215022_REVERSED	|generic|sp_Q8BRT1_CLAP2_MOUSE__chr9_1_113918001_113918081_ENSMUST00000215022_REVERSED	|generic|tr_F7DCH5_F7DCH5_MOUSE__chr9_1_113918001_113918081_ENSMUST00000215022_REVERSED|
"""index: 8250, intensity: 76141.0, mobility: 0.873"""	-0.234542	0.077164	0.525571	EESDRTWLMQIGLLGVQAPFSSLFEI	generic|sp_Q8VHE6_DYH5_MOUSE_REVERSED|
"""index: 12450, intensity: 2531.0, mobility: 1.167"""	-0.235681	0.0774487	0.528185	ACAPRLEVCTEIEPFQSMIPLVAEMTSGPRLD	generic|tr_H3BL14_H3BL14_MOUSE__chr17_-1_25842362_25842394_ENSMUST00000177470_REVERSED|
"""index: 22719, intensity: 3082.0, mobility: 1.083"""	-0.235985	0.0777335	0.528884	TPDEPSVMGEVTTAQR	generic|tr_B1ASB6_B1ASB6_MOUSE_REVERSED|
"""index: 29987, intensity: 4440.0, mobility: 1.072"""	-0.236288	0.0779738	0.52958	HFSRFSLFVCSKL	generic|IP_2440336_TX=10090_REVERSED|
"""index: 8685, intensity: 7057.0, mobility: 1.136"""	-0.236565	0.0782584	0.530216	HKFLFLRNAFLSFGCGIFIRQLFHCIFFYILFHFANYR	generic|IP_861592_TX=10090_REVERSED	|generic|IP_861592_TX=10090_REVERSED|
"""index: 934, intensity: 2727.0, mobility: 0.741"""	-0.236648	0.078476	0.530406	AALAKVAQ	generic|tr_Q3UA72_Q3UA72_MOUSE__chr1_1_152774278_152774322_ENSMUST00000143008_REVERSED|
"""index: 17940, intensity: 3773.0, mobility: 1.119"""	-0.237	0.0786708	0.531216	YTHKYTHIYTHIY	generic|IP_3485043_TX=10090_REVERSED|
"""index: 28459, intensity: 6360.0, mobility: 1.273"""	-0.23743	0.0789324	0.532204	SPMRIRSFKLFLGWAR	generic|IP_915936_TX=10090_REVERSED|
"""index: 28226, intensity: 2541.0, mobility: 1.138"""	-0.23763	0.0791714	0.532662	QVYFIKPMPCHYRQNYMGRFNYNARYNPFPKPDLPRYIAPEGRK	generic|sp_Q8CJ67_STAU2_MOUSE__chr1_-1_16345698_16345946_ENSMUST00000127420__II_1043456_REVERSED	|generic|sp_Q8CJ67-2_STAU2_MOUSE__chr1_-1_16345698_16345946_ENSMUST00000127420__II_1043456_REVERSED	|generic|sp_Q8CJ67-3_STAU2_MOUSE__chr1_-1_16345698_16345946_ENSMUST00000127420__II_1043456_REVERSED	|generic|tr_D3Z6D2_D3Z6D2_MOUSE__chr1_-1_16345698_16345946_ENSMUST00000127420__II_1043456_REVERSED	|generic|tr_E2QRQ3_E2QRQ3_MOUSE__chr1_-1_16345698_16345946_ENSMUST00000127420__II_1043456_REVERSED	|generic|tr_E0CZD3_E0CZD3_MOUSE_REVERSED|
"""index: 4827, intensity: 23134.0, mobility: 0.790"""	-0.237999	0.0794326	0.533512	EPFTARGPGALEVIK	generic|tr_Q8VBZ1_Q8VBZ1_MOUSE_REVERSED|
"""index: 20600, intensity: 4502.0, mobility: 0.846"""	-0.238305	0.0797163	0.534215	EPTDPFLK	generic|IP_999673_TX=10090_REVERSED|
"""index: 1285, intensity: 3561.0, mobility: 0.879"""	-0.238532	0.079932	0.534736	SSQRQDGGLPQ	generic|chr2_1_22622593_22622703_ENSMUST00000028123_REVERSED	|generic|chr2_1_22622527_22622703_ENSMUST00000028123_REVERSED	|generic|chr2_1_22622434_22622703_ENSMUST00000028123_REVERSED|
"""index: 20678, intensity: 4697.0, mobility: 0.866"""	-0.239109	0.08017	0.536062	AWSPPLKW	generic|sp_O88186_GPIX_MOUSE_REVERSED|
"""index: 21388, intensity: 2957.0, mobility: 1.037"""	-0.239933	0.0804533	0.537959	LYSKEVHIERY	generic|IP_958226_TX=10090_REVERSED|
"""index: 2120, intensity: 2817.0, mobility: 0.825"""	-0.240085	0.0807365	0.538307	SETLKKADGGAGRPLC	generic|sp_Q3UH93_PLXD1_MOUSE_REVERSED	|generic|tr_Q6ZQ83_Q6ZQ83_MOUSE_REVERSED|
"""index: 3112, intensity: 3470.0, mobility: 0.911"""	-0.240227	0.0810198	0.538634	TGEADVLVSSASLVKHVVSNSHLYD	generic|sp_Q9QZ05-6_E2AK4_MOUSE_REVERSED	|generic|tr_A2AUM0_A2AUM0_MOUSE_REVERSED	|generic|tr_A2AUM1_A2AUM1_MOUSE_REVERSED	|generic|tr_A2AUM2_A2AUM2_MOUSE_REVERSED	|generic|tr_A2AUL9_A2AUL9_MOUSE_REVERSED	|generic|sp_Q9QZ05_E2AK4_MOUSE_REVERSED	|generic|sp_Q9QZ05-2_E2AK4_MOUSE_REVERSED	|generic|sp_Q9QZ05-3_E2AK4_MOUSE_REVERSED	|generic|sp_Q9QZ05-4_E2AK4_MOUSE_REVERSED|
"""index: 3583, intensity: 3485.0, mobility: 0.964"""	-0.240506	0.0813031	0.539277	VDLIDMRQRLSYNLGYF	generic|sp_Q9DC40_TELO2_MOUSE__chr17_-1_25100008_25100082_ENSMUST00000155607__II_1069397_REVERSED	|generic|II_1069424_TX=10090_REVERSED	|generic|sp_Q9DC40-2_TELO2_MOUSE__chr17_-1_25105726_25105785_ENSMUST00000155607_REVERSED	|generic|tr_Q6ZQ70_Q6ZQ70_MOUSE__chr17_-1_25114933_25115178_ENSMUST00000155607_REVERSED|
"""index: 1788, intensity: 3016.0, mobility: 0.904"""	-0.240663	0.0815402	0.539638	EPWELCHWTT	generic|IP_3494877_TX=10090_REVERSED|
"""index: 2801, intensity: 3740.0, mobility: 0.864"""	-0.240867	0.0817539	0.540107	RVLWHESTFAEELHKFKID	generic|sp_Q3TDQ1_STT3B_MOUSE_REVERSED	|generic|tr_A0A0R4J0D3_A0A0R4J0D3_MOUSE_REVERSED|
"""index: 13285, intensity: 3960.0, mobility: 0.901"""	-0.24155	0.0820136	0.54168	YAVSLLNREENSLPENL	generic|sp_P61982_1433G_MOUSE_REVERSED|
"""index: 23535, intensity: 2872.0, mobility: 0.775"""	-0.241652	0.0822034	0.541913	FTQTIGSWAMMWY	generic|chr13_1_75097953_75110823_ENSMUST00000022075__IP_1104819_TX=10090_REVERSED	|generic|chr13_1_75097986_75110823_ENSMUST00000022075__IP_1104819_TX=10090_REVERSED	|generic|chr13_1_75097974_75098051_ENSMUST00000022075_REVERSED|
"""index: 8035, intensity: 3055.0, mobility: 0.957"""	-0.242539	0.082416	0.543956	MHMKLEDLEDQLTMKQVMLEQNER	generic|sp_A2AM05_CNTLN_MOUSE__II_964714_REVERSED	|generic|sp_A2AM05-4_CNTLN_MOUSE__II_964714_REVERSED|
"""index: 3111, intensity: 3618.0, mobility: 1.031"""	-0.243231	0.0826983	0.545549	GRLPCSDDGEKRR	generic|chr11_1_75692459_75692527_ENSMUST00000017920_REVERSED|
"""index: 2825, intensity: 4466.0, mobility: 0.889"""	-0.243509	0.0829805	0.546191	KCHCLEKCIQRSTRSPSASHSL	generic|IP_1093319_TX=10090_REVERSED|
"""index: 14564, intensity: 4449.0, mobility: 1.086"""	-0.243737	0.0832628	0.546716	YKQIWPGFATLGYY	generic|sp_Q9EQC4_ELOV4_MOUSE_REVERSED	|generic|tr_V9GXI2_V9GXI2_MOUSE_REVERSED|
"""index: 1373, intensity: 3667.0, mobility: 0.903"""	-0.24379	0.083545	0.546837	YILPSRLITYQQDLQRVQE	generic|tr_G3X8Q2_G3X8Q2_MOUSE_REVERSED	|generic|sp_Q9D956-2_MALD3_MOUSE_REVERSED|
"""index: 26277, intensity: 4381.0, mobility: 0.904"""	-0.244554	0.0837327	0.548597	RAELNLTPIQ	generic|tr_Q8C9L4_Q8C9L4_MOUSE__chr14_-1_66178827_66178862_ENSMUST00000127083__II_1096060_REVERSED	|generic|tr_E9Q2A6_E9Q2A6_MOUSE__chr14_-1_66154054_66154251_ENSMUST00000136216__II_1096073_REVERSED	|generic|tr_K7QD41_K7QD41_MOUSE__chr14_-1_66154054_66154251_ENSMUST00000136216__II_1096073_REVERSED	|generic|tr_Q8C6R5_Q8C6R5_MOUSE__chr14_-1_66178827_66178862_ENSMUST00000127083_REVERSED	|generic|tr_Q3UDE9_Q3UDE9_MOUSE__chr14_-1_66154054_66154251_ENSMUST00000136216_REVERSED	|generic|tr_Q8C2G0_Q8C2G0_MOUSE__chr14_-1_66154054_66154251_ENSMUST00000136216_REVERSED|
"""index: 16177, intensity: 4704.0, mobility: 1.088"""	-0.245445	0.0840147	0.550651	NSFIISAASFSDNSKC	generic|sp_A2ARV4_LRP2_MOUSE_REVERSED	|generic|tr_A2ARV5_A2ARV5_MOUSE_REVERSED|
"""index: 1977, intensity: 8676.0, mobility: 0.930"""	-0.245578	0.0842728	0.550956	MNQRVPRDQE	generic|IP_872826_TX=10090_REVERSED|
"""index: 9953, intensity: 5548.0, mobility: 1.076"""	-0.246125	0.0844119	0.552215	MMTDRNRRPGSSHRSMRMTRQRVYGFIHAYLVVMVVFTVLN	generic|sp_P61793-2_LPAR1_MOUSE_REVERSED	|generic|tr_Q544V2_Q544V2_MOUSE_REVERSED|
"""index: 15901, intensity: 9250.0, mobility: 0.784"""	-0.247014	0.0846933	0.554265	EYNSMIGNTWKSH	generic|IP_1109169_TX=10090_REVERSED|
"""index: 2780, intensity: 18578.0, mobility: 0.869"""	-0.247119	0.0849747	0.554506	LPAQGECLRK	generic|IP_1097029_TX=10090_REVERSED|
"""index: 13825, intensity: 3078.0, mobility: 0.874"""	-0.247181	0.085256	0.55465	SISEFLIYH	generic|IP_973789_TX=10090_REVERSED|
"""index: 2413, intensity: 3533.0, mobility: 0.931"""	-0.247298	0.0853214	0.55492	KREAESSQSQ	generic|IP_1093894_TX=10090_REVERSED|
"""index: 17880, intensity: 8312.0, mobility: 0.942"""	-0.250774	0.085602	0.562931	ISSNLSGNILWGQRTMLSN	generic|IP_919600_TX=10090_REVERSED|
"""index: 12602, intensity: 3025.0, mobility: 1.219"""	-0.250824	0.0858104	0.563046	VKSNPVDKMIIAEEPNERLIQLTRQDKEAQFLPMLAIRAELDEILLSR	generic|IP_950082_TX=10090_REVERSED|
"""index: 16606, intensity: 5087.0, mobility: 0.814"""	-0.25156	0.0860909	0.564743	EYDRHKLMAEKGDT	generic|tr_Q1A602_Q1A602_MOUSE_REVERSED|
"""index: 16982, intensity: 6900.0, mobility: 1.027"""	-0.251589	0.0863713	0.564809	RDNSLFHKLMAPVTVSICGVD	generic|tr_Q7TRX3_Q7TRX3_MOUSE_REVERSED	|generic|tr_Q8VGR2_Q8VGR2_MOUSE_REVERSED|
"""index: 27209, intensity: 3528.0, mobility: 1.035"""	-0.252189	0.0866274	0.566194	WTLIMCLGMRAR	generic|IP_1044393_TX=10090_REVERSED|
"""index: 788, intensity: 4221.0, mobility: 0.821"""	-0.252595	0.0868591	0.567128	APHWAGFLR	generic|tr_Q2M2N5_Q2M2N5_MOUSE__chr10_1_81261463_81261546_ENSMUST00000128576__II_1146868_REVERSED	|generic|tr_A0A0R4J1N6_A0A0R4J1N6_MOUSE__chr10_1_81261804_81261872_ENSMUST00000128576__II_1146883_REVERSED	|generic|sp_P41242_MATK_MOUSE__chr10_1_81261804_81261872_ENSMUST00000128576__II_1146883_REVERSED	|generic|sp_P41242-2_MATK_MOUSE__chr10_1_81261804_81261872_ENSMUST00000128576__II_1146883_REVERSED|
"""index: 10079, intensity: 5947.0, mobility: 0.984"""	-0.253063	0.0871393	0.568209	LVAPVNVSYVYLS	generic|IP_1093080_TX=10090_REVERSED|
"""index: 25664, intensity: 5431.0, mobility: 1.010"""	-0.253702	0.087346	0.569681	DRRTRVEKRR	generic|IP_1124293_TX=10090_REVERSED|
"""index: 22333, intensity: 22236.0, mobility: 0.862"""	-0.254561	0.087626	0.57166	RWNTSLRL	generic|tr_D3YW98_D3YW98_MOUSE__chr5_1_122354474_122362885_ENSMUST00000118765_REVERSED|
"""index: 5617, intensity: 8581.0, mobility: 0.827"""	-0.254707	0.0879059	0.571997	FLTSASNFISTLSSMLSAMMV	generic|tr_Q9QXI6_Q9QXI6_MOUSE_REVERSED	|generic|tr_Q8CCA7_Q8CCA7_MOUSE_REVERSED	|generic|sp_Q8C3K6_SC5A1_MOUSE_REVERSED	|generic|tr_O70122_O70122_MOUSE_REVERSED|
"""index: 4433, intensity: 4393.0, mobility: 0.949"""	-0.254901	0.0881612	0.572444	LGPPPDPKRENH	generic|tr_A0A1L1SQG7_A0A1L1SQG7_MOUSE_REVERSED	|generic|sp_E9PZQ0_RYR1_MOUSE_REVERSED	|generic|tr_K3W4M2_K3W4M2_MOUSE_REVERSED|
"""index: 22488, intensity: 5877.0, mobility: 1.050"""	-0.255692	0.0884411	0.574266	HEWLIVVTLLIY	generic|IP_982613_TX=10090_REVERSED|
"""index: 11833, intensity: 5560.0, mobility: 1.035"""	-0.255889	0.0886961	0.57472	KMLERWPYKLEKGAENEKERERMKDKEKSREKNRERER	generic|tr_Q05BL5_Q05BL5_MOUSE_REVERSED|
"""index: 20274, intensity: 2738.0, mobility: 0.743"""	-0.257049	0.0889759	0.577393	VTQPPGSLLSPIT	generic|tr_E9QLR8_E9QLR8_MOUSE__II_882704_REVERSED	|generic|tr_Q5SEK5_Q5SEK5_MOUSE__II_882704_REVERSED	|generic|tr_Q3UH62_Q3UH62_MOUSE_REVERSED	|generic|sp_Q924W6_TRI66_MOUSE_REVERSED	|generic|sp_Q924W6-2_TRI66_MOUSE_REVERSED	|generic|tr_E9PZP2_E9PZP2_MOUSE_REVERSED	|generic|tr_B2RQQ4_B2RQQ4_MOUSE_REVERSED|
"""index: 15859, intensity: 4951.0, mobility: 0.756"""	-0.257351	0.0892557	0.578088	STHEYVFS	generic|IP_1044134_TX=10090_REVERSED|
"""index: 3079, intensity: 7421.0, mobility: 0.869"""	-0.257378	0.0895355	0.578151	IPTIFRPPMEFAELDI	generic|sp_A2ASS6-3_TITIN_MOUSE__II_1006392_REVERSED	|generic|tr_Q9D6N4_Q9D6N4_MOUSE_REVERSED|
"""index: 4835, intensity: 3332.0, mobility: 0.800"""	-0.257706	0.0897651	0.578906	QPPSVPRHLTPGQP	generic|tr_F7C583_F7C583_MOUSE__chr10_1_3903596_3903661_ENSMUST00000144543__II_1154689_REVERSED	|generic|tr_Q3UX37_Q3UX37_MOUSE__chr10_1_3903596_3903661_ENSMUST00000144543_REVERSED	|generic|tr_A0A5F8MPP0_A0A5F8MPP0_MOUSE__chr10_1_3903596_3903661_ENSMUST00000144543_REVERSED	|generic|tr_Q148U4_Q148U4_MOUSE__chr10_1_3903596_3903661_ENSMUST00000144543_REVERSED	|generic|tr_Q80TH7_Q80TH7_MOUSE_REVERSED	|generic|tr_F6S200_F6S200_MOUSE__chr10_1_3903596_3903661_ENSMUST00000144543_REVERSED|
"""index: 2695, intensity: 4002.0, mobility: 0.875"""	-0.258482	0.0900196	0.580694	LDPMKGESQSSAVTVPRS	generic|tr_A3KGC5_A3KGC5_MOUSE_REVERSED	|generic|tr_B1GX81_B1GX81_MOUSE_REVERSED|
"""index: 3655, intensity: 3046.0, mobility: 1.174"""	-0.259475	0.0902991	0.582979	IRNKVGCSHHHYPRKGT	generic|tr_Q8C0Q5_Q8C0Q5_MOUSE__chr15_-1_54897670_54897699_ENSMUST00000041591_REVERSED	|generic|tr_Q8BLF0_Q8BLF0_MOUSE__chr15_-1_54897670_54897699_ENSMUST00000041591_REVERSED	|generic|tr_Q0P5V5_Q0P5V5_MOUSE__chr15_-1_54897670_54897699_ENSMUST00000041591_REVERSED|
"""index: 2553, intensity: 3550.0, mobility: 0.877"""	-0.259489	0.0904775	0.583011	ETPFTQVMKGPPWCNAASHT	generic|IP_3455911_TX=10090_REVERSED	|generic|IP_3455914_TX=10090_REVERSED|
"""index: 13256, intensity: 6413.0, mobility: 1.152"""	-0.259984	0.0907568	0.58415	QTMELLKHRLNAAERKEEAMAREAARAK	generic|tr_J3KMG3_J3KMG3_MOUSE__II_1025192_REVERSED	|generic|sp_Q8BI84_TGO1_MOUSE__II_1025192_REVERSED	|generic|tr_J3KMH5_J3KMH5_MOUSE__II_1025192_REVERSED	|generic|sp_Q8BI84-3_TGO1_MOUSE__II_1025192_REVERSED|
"""index: 13592, intensity: 4260.0, mobility: 1.022"""	-0.260064	0.091036	0.584336	SESSNVRRLAWTEMMPPSMVTCPS	generic|IP_955624_TX=10090_REVERSED|
"""index: 10500, intensity: 5683.0, mobility: 0.906"""	-0.260117	0.0912388	0.584456	RHPRLCLLLFALAAAGVTREAEAEEVVEM	generic|chr2_-1_22953570_22957119_ENSMUST00000123948_REVERSED|
"""index: 1426, intensity: 2694.0, mobility: 1.022"""	-0.260685	0.0915179	0.585763	QDLRSDEFWDMIT	generic|sp_G3X9C2_FBX50_MOUSE_REVERSED	|generic|tr_A0A0A0MQ97_A0A0A0MQ97_MOUSE_REVERSED|
"""index: 18496, intensity: 4738.0, mobility: 0.827"""	-0.260823	0.0917713	0.586081	TPVATLNCKELTLQELSLLGSFA	generic|sp_Q3URE9_LIGO2_MOUSE_REVERSED	|generic|tr_B7ZN36_B7ZN36_MOUSE_REVERSED|
"""index: 15099, intensity: 4143.0, mobility: 0.862"""	-0.261259	0.0920502	0.587084	SSQLDRDSGMQQHLSMDLISML	generic|tr_Q3TM18_Q3TM18_MOUSE__chr15_-1_36265272_36265382_ENSMUST00000227735__II_3482815_REVERSED	|generic|tr_A0A2I3BRK4_A0A2I3BRK4_MOUSE__chr15_-1_36265272_36265382_ENSMUST00000227735__II_3482815_REVERSED	|generic|sp_P50636_RN19A_MOUSE__chr15_-1_36241369_36241464_ENSMUST00000228358__II_2479508_REVERSED|
"""index: 30371, intensity: 27521.0, mobility: 1.273"""	-0.261333	0.0923034	0.587256	PVLKRRKRQILL	generic|IP_3480764_TX=10090_REVERSED	|generic|IP_3480757_TX=10090_REVERSED	|generic|IP_3480760_TX=10090_REVERSED|
"""index: 23884, intensity: 2613.0, mobility: 0.800"""	-0.261404	0.0925049	0.587419	SVPLSSSTSCSLRM	generic|IP_2509220_TX=10090_REVERSED|
"""index: 10126, intensity: 6641.0, mobility: 1.051"""	-0.262338	0.0927835	0.589566	TALEAESSAKATQGT	generic|sp_O88746_TOM1_MOUSE_REVERSED	|generic|tr_A0A1D5RL90_A0A1D5RL90_MOUSE_REVERSED	|generic|tr_Q3UDC3_Q3UDC3_MOUSE_REVERSED|
"""index: 13549, intensity: 3026.0, mobility: 0.795"""	-0.262421	0.0930621	0.589758	APHVPVLGAPVCLHPLFL	generic|IP_889194_TX=10090_REVERSED|
"""index: 25820, intensity: 4052.0, mobility: 1.071"""	-0.262637	0.0933408	0.590254	LRKCTFTPPSGLPNP	generic|IP_3501499_TX=10090_REVERSED|
"""index: 3727, intensity: 3933.0, mobility: 0.872"""	-0.262787	0.0935933	0.5906	NSRPKEFHM	generic|IP_1039173_TX=10090_REVERSED|
"""index: 8251, intensity: 3826.0, mobility: 0.812"""	-0.263066	0.0938719	0.59124	ELNPSINRLFVIEVN	generic|tr_E3VRZ9_E3VRZ9_MOUSE__chr14_-1_23309015_23309215_ENSMUST00000225794_REVERSED|
"""index: 16596, intensity: 4584.0, mobility: 1.044"""	-0.263258	0.0941242	0.591681	GDAKAGLKFDLTSHR	generic|sp_P97355_SPSY_MOUSE__II_829431_REVERSED	|generic|tr_E9PZ58_E9PZ58_MOUSE_REVERSED|
"""index: 16547, intensity: 3595.0, mobility: 0.894"""	-0.263536	0.0944027	0.592321	VTQVQQVQQQVPVQQVVQTPV	generic|tr_G5E890_G5E890_MOUSE__chr19_-1_27867509_27867610_ENSMUST00000173863__II_1046612_REVERSED	|generic|sp_P48381_RFX3_MOUSE__chr19_-1_27867509_27867610_ENSMUST00000173863__II_1046612_REVERSED	|generic|tr_G3UZZ6_G3UZZ6_MOUSE__chr19_-1_27867509_27867610_ENSMUST00000173863_REVERSED	|generic|tr_G3UWP0_G3UWP0_MOUSE__chr19_-1_27867509_27867610_ENSMUST00000173863_REVERSED	|generic|sp_P48381-2_RFX3_MOUSE__chr19_-1_27867509_27867610_ENSMUST00000173863_REVERSED|
"""index: 18992, intensity: 9197.0, mobility: 0.856"""	-0.263704	0.0946811	0.592708	RCWQKGVL	generic|IP_976204_TX=10090_REVERSED|
"""index: 14611, intensity: 4948.0, mobility: 1.082"""	-0.263788	0.0949332	0.592901	EAVIARKWRHWKSSVWLLDMCPR	generic|IP_1118575_TX=10090_REVERSED|
"""index: 18337, intensity: 6085.0, mobility: 1.093"""	-0.264692	0.0951851	0.594977	KKLETDSRRLNEELIHRHSLYKDMLQEKETKMELFMVR	generic|sp_Q7TME2_SPAG5_MOUSE__II_1130334_REVERSED|
"""index: 18869, intensity: 3207.0, mobility: 1.050"""	-0.265324	0.0952513	0.596429	PYKMMGQGRAQNKFMSEFHNILMLVCA	generic|IP_866658_TX=10090_REVERSED|
"""index: 20803, intensity: 5694.0, mobility: 0.983"""	-0.266312	0.0955025	0.598698	AVERNNSKVTIKISDEYSKCIG	generic|sp_Q8VEE4_RFA1_MOUSE__chr11_-1_75316101_75316175_ENSMUST00000154894__II_1135168_REVERSED	|generic|II_1135170_TX=10090_REVERSED	|generic|tr_Q3U8B3_Q3U8B3_MOUSE__chr11_-1_75316101_75316175_ENSMUST00000154894_REVERSED	|generic|tr_Q5SWN2_Q5SWN2_MOUSE__chr11_-1_75316101_75316175_ENSMUST00000154894_REVERSED|
"""index: 9919, intensity: 5950.0, mobility: 1.056"""	-0.266563	0.0957801	0.599275	QEWVMEWFHGCTNPLPGQTLIYSRQAEEMKILSANIYDNDEQ	generic|tr_Q3TZW9_Q3TZW9_MOUSE_REVERSED	|generic|tr_Q3TB93_Q3TB93_MOUSE_REVERSED	|generic|tr_Q3UCZ5_Q3UCZ5_MOUSE_REVERSED|
"""index: 22573, intensity: 3589.0, mobility: 0.847"""	-0.266712	0.0960577	0.599616	TIRARRPQCLP	generic|IP_3453828_TX=10090_REVERSED|
"""index: 29860, intensity: 2756.0, mobility: 1.181"""	-0.267322	0.0963354	0.601017	TRDDDRTDYVKRPAHALAETSGMHIVTHQEPRSPSPPPRPAQSYFAP	generic|tr_A0A494B9Y9_A0A494B9Y9_MOUSE_REVERSED	|generic|sp_Q9DB43_ZFPL1_MOUSE_REVERSED	|generic|tr_E0CZD9_E0CZD9_MOUSE_REVERSED	|generic|tr_E0CXM9_E0CXM9_MOUSE_REVERSED|
"""index: 22073, intensity: 3029.0, mobility: 0.867"""	-0.267379	0.0965862	0.601146	LQVRPRYM	generic|IP_1028962_TX=10090_REVERSED|
"""index: 16997, intensity: 3926.0, mobility: 1.107"""	-0.267471	0.0967563	0.601357	FLIKHKDCVFIRDLVFKSVETHSLNRLAEEKCTNRIL	generic|sp_Q6PGK7_CHSTA_MOUSE__chr1_-1_38865498_38865779_ENSMUST00000193441__II_1040645_REVERSED	|generic|tr_A0A0A6YVW5_A0A0A6YVW5_MOUSE__chr1_-1_38865498_38865779_ENSMUST00000193441__II_1040645_REVERSED	|generic|tr_A2RSS2_A2RSS2_MOUSE__chr1_-1_38865498_38865779_ENSMUST00000193441__II_1040645_REVERSED	|generic|tr_A0A0A6YXK3_A0A0A6YXK3_MOUSE_REVERSED	|generic|sp_Q6PGK7-2_CHSTA_MOUSE_REVERSED|
"""index: 1951, intensity: 25985.0, mobility: 0.790"""	-0.268464	0.0970335	0.603636	EGDVSPQR	generic|tr_Q8BKB4_Q8BKB4_MOUSE__chr15_1_76714507_76714647_ENSMUST00000142610__II_1088428_REVERSED	|generic|sp_Q8VC16_LRC14_MOUSE__chr15_1_76714507_76714647_ENSMUST00000142610__II_1088441_REVERSED	|generic|tr_Q80WK4_Q80WK4_MOUSE__chr15_1_76714507_76714647_ENSMUST00000142610_REVERSED|
"""index: 19988, intensity: 15923.0, mobility: 0.956"""	-0.268684	0.0972838	0.60414	SRSRHKKRR	generic|tr_A0A494B947_A0A494B947_MOUSE__IP_1059924_REVERSED	|generic|tr_Q14C24_Q14C24_MOUSE__chr17_-1_31658649_31658684_ENSMUST00000236475_REVERSED	|generic|tr_G3UW94_G3UW94_MOUSE__chr17_-1_31658649_31658684_ENSMUST00000236475_REVERSED|
"""index: 30045, intensity: 11889.0, mobility: 1.573"""	-0.268808	0.097561	0.604424	LSRPSMLIRRRRRRPLKPNKGWILP	generic|chr4_-1_6722155_6741344_ENSMUST00000039987__IP_966999_TX=10090_REVERSED|
"""index: 11789, intensity: 5062.0, mobility: 1.019"""	-0.268978	0.0978381	0.604813	SVTDAARSNSTPDSEINKRTDDLVVNK	generic|tr_B2RWR3_B2RWR3_MOUSE_REVERSED|
"""index: 23058, intensity: 3681.0, mobility: 1.094"""	-0.269248	0.0980609	0.605432	ENEPESVMSKGQFRHGLYRYRHILWPYF	generic|tr_A0A087WQN3_A0A087WQN3_MOUSE__II_1047608_REVERSED|
"""index: 3680, intensity: 3767.0, mobility: 0.858"""	-0.269746	0.0982563	0.606573	RSVPLSDVLP	generic|sp_Q6ZPE2_MTMR5_MOUSE__chr15_-1_89293937_89294065_ENSMUST00000124576__II_1090528_REVERSED	|generic|sp_Q6ZPE2-2_MTMR5_MOUSE__chr15_-1_89293937_89294065_ENSMUST00000124576__II_1090518_REVERSED	|generic|chr15_-1_89306792_89306923_ENSMUST00000124576_REVERSED	|generic|tr_D6RG52_D6RG52_MOUSE_REVERSED	|generic|tr_F7AWK3_F7AWK3_MOUSE_REVERSED|
"""index: 27629, intensity: 14737.0, mobility: 0.973"""	-0.270983	0.0985058	0.609406	THSKRKVSILNLQVTIASFMHSYHGT	generic|chr1_-1_178332143_178332352_ENSMUST00000037748__IP_1029474_TX=10090_REVERSED|
"""index: 12555, intensity: 37211.0, mobility: 0.980"""	-0.271893	0.0987825	0.611489	PHGIASSHTTLLVTHDQGLFEFFL	generic|IP_3500280_TX=10090_REVERSED|
"""index: 16093, intensity: 24712.0, mobility: 0.959"""	-0.272097	0.0990592	0.611954	FFIFHKFSTNLHAEEQLQ	generic|chr6_1_83338310_83338480_ENSMUST00000101245_REVERSED	|generic|sp_Q921Y0_MOB1A_MOUSE__chr6_1_83340185_83340253_ENSMUST00000101245_REVERSED	|generic|sp_Q921Y0-2_MOB1A_MOUSE__chr6_1_83340185_83340253_ENSMUST00000101245_REVERSED	|generic|chr6_1_83338379_83338480_ENSMUST00000101245_REVERSED	|generic|tr_Q3T9U1_Q3T9U1_MOUSE__chr5_1_88745059_88745154_ENSMUST00000155298_REVERSED	|generic|tr_Q3UDM0_Q3UDM0_MOUSE__chr5_1_88745059_88745154_ENSMUST00000155298_REVERSED|
"""index: 28106, intensity: 2906.0, mobility: 1.273"""	-0.272247	0.0993359	0.612297	ILCMSWVMLPGQSLWTPI	generic|IP_1118168_TX=10090_REVERSED|
"""index: 22301, intensity: 2859.0, mobility: 1.064"""	-0.272424	0.09953	0.612702	IFIQWNDSRCLDK	generic|IP_974447_TX=10090_REVERSED|
"""index: 15421, intensity: 3850.0, mobility: 1.190"""	-0.272928	0.0997789	0.613855	TWPMLRVRPRSTSHTRTWLSTPRSAWVS	generic|II_1062096_TX=10090_REVERSED|
"""index: 805, intensity: 3541.0, mobility: 0.840"""	-0.273589	0.100028	0.615366	RPMAFSLCMRFFVPLSLVTNLA	generic|IP_1069575_TX=10090_REVERSED|
"""index: 20939, intensity: 3365.0, mobility: 1.131"""	-0.273786	0.100304	0.615816	EEDIEAAAALQAQQT	generic|tr_Q3UK68_Q3UK68_MOUSE_REVERSED	|generic|sp_P70670_NACAM_MOUSE_REVERSED	|generic|sp_Q60817_NACA_MOUSE_REVERSED|
"""index: 12283, intensity: 3735.0, mobility: 1.165"""	-0.27417	0.100552	0.616692	GPAPAPAPAPAPAPAPAPAPAPAAAPAPTSAAGGPVASGVSAAPVSAA	generic|sp_Q99PP7_TRI33_MOUSE__chr3_1_103339303_103339347_ENSMUST00000198706__II_981001_REVERSED	|generic|sp_Q99PP7-2_TRI33_MOUSE__chr3_1_103339303_103339347_ENSMUST00000198706_REVERSED|
"""index: 16145, intensity: 5412.0, mobility: 0.979"""	-0.274683	0.100829	0.617863	KHLEDSQVPRGNLYWSVDPAPLGSVKFDMRCFR	generic|sp_Q9JIF9_MYOTI_MOUSE_REVERSED|
"""index: 26270, intensity: 5649.0, mobility: 0.914"""	-0.27485	0.100938	0.618243	TPKKYQRQRIFV	generic|IP_853715_TX=10090_REVERSED|
"""index: 9194, intensity: 2771.0, mobility: 0.798"""	-0.27539	0.101186	0.619477	ALSCDCLQKKLKQ	generic|IP_1082775_TX=10090_REVERSED|
"""index: 9797, intensity: 6305.0, mobility: 0.888"""	-0.275929	0.101377	0.620706	AIFYLDVKEDISSIDYNELF	generic|IP_950511_TX=10090_REVERSED|
"""index: 29192, intensity: 6193.0, mobility: 1.000"""	-0.276445	0.101653	0.621882	RMLHFALPAWL	generic|IP_3484035_TX=10090_REVERSED|
"""index: 1094, intensity: 2769.0, mobility: 1.062"""	-0.276555	0.101872	0.622133	LLEMGLDQLRGSNEPG	generic|sp_Q6PCX9_TRI37_MOUSE__chr11_1_87206814_87206957_ENSMUST00000152637__II_1128838_REVERSED	|generic|tr_F6XMH5_F6XMH5_MOUSE__chr11_1_87206814_87206957_ENSMUST00000152637_REVERSED|
"""index: 2176, intensity: 2734.0, mobility: 0.739"""	-0.276756	0.102091	0.622591	ELVGAGPP	generic|chr5_-1_118228893_118234240_ENSMUST00000117177_REVERSED|
"""index: 15163, intensity: 4527.0, mobility: 0.973"""	-0.277788	0.102367	0.62494	KHGPEPCAPASPDMPVNLEASMTPVLS	generic|tr_A5CVE1_A5CVE1_MOUSE_REVERSED|
"""index: 12403, intensity: 4904.0, mobility: 0.981"""	-0.277998	0.102642	0.625418	AMNRAPVQTEPSQQGASSYLMLLIGSSTAVLLL	generic|sp_P70277_SIA7B_MOUSE__II_1123386_REVERSED	|generic|II_1123383_TX=10090_REVERSED|
"""index: 16139, intensity: 6953.0, mobility: 1.053"""	-0.278036	0.102917	0.625504	WWWWWWWWWWWRVTGK	generic|IP_1129357_TX=10090_REVERSED|
"""index: 8210, intensity: 3603.0, mobility: 0.949"""	-0.278186	0.103192	0.625845	VEICTFKGTNYHKTCYGLEKEEKLI	generic|tr_Q3UTL8_Q3UTL8_MOUSE_REVERSED|
"""index: 16920, intensity: 3741.0, mobility: 1.215"""	-0.278208	0.103439	0.625895	SRQKEEWVGSSLELTCHVN	generic|sp_B9EJ80_PDZD8_MOUSE_REVERSED|
"""index: 15536, intensity: 6256.0, mobility: 0.958"""	-0.278468	0.103685	0.626487	FMASKQSYVKFNTKIWNQ	generic|sp_Q9JLT2_TREA_MOUSE__II_853689_REVERSED	|generic|tr_Q8VCS8_Q8VCS8_MOUSE__II_853689_REVERSED	|generic|tr_E9PYP7_E9PYP7_MOUSE__II_853689_REVERSED|
"""index: 17257, intensity: 4477.0, mobility: 0.962"""	-0.27861	0.103932	0.626811	ACGGQPGYKHPYNIDDEHYIVSHFPLIRDK	generic|sp_O35598_ADA10_MOUSE__II_847529_REVERSED	|generic|tr_E9PYF2_E9PYF2_MOUSE_REVERSED	|generic|tr_Q6NZC0_Q6NZC0_MOUSE_REVERSED|
"""index: 2706, intensity: 3057.0, mobility: 0.805"""	-0.27949	0.104121	0.628812	APNISRCR	generic|IP_1061271_TX=10090_REVERSED|
"""index: 9260, intensity: 2827.0, mobility: 1.203"""	-0.280092	0.104396	0.630178	ATTPYQNIINENQRSRRRLCDRPSHLLGDSACMFVCLC	generic|IP_1102700_TX=10090_REVERSED|
"""index: 13696, intensity: 5522.0, mobility: 0.905"""	-0.280174	0.104555	0.630366	YWMNGMWILLQFQQSLSSL	generic|IP_926372_TX=10090_REVERSED|
"""index: 17583, intensity: 4202.0, mobility: 1.006"""	-0.280868	0.10483	0.631941	ESARLKQGANATVEKHTKEMQNMKARTQPELYQFDAK	generic|IP_3463653_TX=10090_REVERSED|
"""index: 15067, intensity: 4820.0, mobility: 1.056"""	-0.280964	0.105104	0.632159	QVMKWAYSVNYAEKGTERLKNIHW	generic|sp_Q6PDJ1_CAHD1_MOUSE__II_959625_REVERSED	|generic|sp_Q6PDJ1-2_CAHD1_MOUSE__II_959625_REVERSED	|generic|tr_Z4YK18_Z4YK18_MOUSE_REVERSED|
"""index: 5621, intensity: 3397.0, mobility: 0.922"""	-0.280965	0.105379	0.63216	MTLDGPNSSEPLKGQTPFSTF	generic|tr_F7BAB2_F7BAB2_MOUSE__chr5_1_125638246_125638332_ENSMUST00000184422_REVERSED|
"""index: 10308, intensity: 3651.0, mobility: 0.895"""	-0.281245	0.105624	0.632797	YTPNRVPILEKMDEFRVQLLF	generic|IP_1067074_TX=10090_REVERSED|
"""index: 1465, intensity: 3184.0, mobility: 0.806"""	-0.281869	0.105898	0.634211	QPPPQPLPK	generic|tr_E9QQ33_E9QQ33_MOUSE_REVERSED	|generic|sp_Q69ZI1_SH3R1_MOUSE_REVERSED	|generic|sp_Q69ZI1-2_SH3R1_MOUSE_REVERSED	|generic|sp_Q69ZI1-3_SH3R1_MOUSE_REVERSED	|generic|sp_Q69ZI1-4_SH3R1_MOUSE_REVERSED	|generic|tr_A0A1B0GSY0_A0A1B0GSY0_MOUSE_REVERSED|
"""index: 26815, intensity: 2538.0, mobility: 1.223"""	-0.281893	0.105969	0.634265	NQNMLALAESHSVPLLTDKP	generic|II_3466702_TX=10090_REVERSED	|generic|sp_Q9Z0K8_VNN1_MOUSE_REVERSED|
"""index: 27506, intensity: 9352.0, mobility: 0.995"""	-0.282616	0.106214	0.635904	MQLTKTGTLSRL	generic|chr6_1_126946490_126946549_ENSMUST00000032497_REVERSED|
"""index: 14822, intensity: 9670.0, mobility: 1.190"""	-0.282923	0.106488	0.636599	FHQIYKSYGDMWRQIK	generic|IP_972818_TX=10090_REVERSED|
"""index: 9998, intensity: 3299.0, mobility: 1.125"""	-0.282973	0.106762	0.636712	WLTWLDGLGWRKR	generic|IP_3469652_TX=10090_REVERSED|
"""index: 25726, intensity: 5735.0, mobility: 1.029"""	-0.283106	0.107006	0.637014	VNLKIHPVTMSL	generic|sp_Q91YD4_TRPM2_MOUSE__chr10_-1_77910176_77910205_ENSMUST00000140471__II_1148356_REVERSED	|generic|tr_Q3UYE9_Q3UYE9_MOUSE__chr10_-1_77930532_77930609_ENSMUST00000140471__II_1148372_REVERSED|
"""index: 22852, intensity: 4344.0, mobility: 1.088"""	-0.283313	0.107192	0.637482	REREEIQAPDLLATMSRLFNTKPGHSVAMEL	generic|sp_Q6NS45_CCD66_MOUSE__II_3479870_REVERSED	|generic|sp_Q6NS45-2_CCD66_MOUSE__II_3479870_REVERSED	|generic|sp_Q6NS45-3_CCD66_MOUSE__II_3479870_REVERSED|
"""index: 9190, intensity: 8729.0, mobility: 0.969"""	-0.283598	0.107436	0.638126	NQEKCMLFMKYASLIVTLI	generic|IP_1144612_TX=10090_REVERSED|
"""index: 23071, intensity: 2582.0, mobility: 1.076"""	-0.283687	0.10768	0.638327	LTHLMSYLVTFVWT	generic|tr_Q7TRX8_Q7TRX8_MOUSE__II_3470366_REVERSED	|generic|tr_Q8VER5_Q8VER5_MOUSE_REVERSED|
"""index: 16711, intensity: 3233.0, mobility: 0.880"""	-0.283738	0.107953	0.638443	SSLHLHVPLWCALMLSPTSRFD	generic|IP_1032996_TX=10090_REVERSED|
"""index: 6924, intensity: 4135.0, mobility: 0.808"""	-0.283894	0.108226	0.638795	LTFDVTLFWWPLSSFV	generic|IP_1109267_TX=10090_REVERSED|
"""index: 13258, intensity: 2701.0, mobility: 0.856"""	-0.283966	0.10847	0.638958	GLAWCRLTVKDEPR	generic|tr_Q3UBW0_Q3UBW0_MOUSE__II_1069689_REVERSED	|generic|tr_A0A494BA33_A0A494BA33_MOUSE__II_1069676_REVERSED	|generic|tr_Q3TH01_Q3TH01_MOUSE__II_1069676_REVERSED	|generic|tr_A0A0B4J1G3_A0A0B4J1G3_MOUSE__II_1069676_REVERSED	|generic|tr_W5XIT1_W5XIT1_MOUSE__II_1069676_REVERSED	|generic|tr_Q7JJ15_Q7JJ15_MOUSE__II_1069676_REVERSED	|generic|tr_A0A494BAT0_A0A494BAT0_MOUSE__II_1069676_REVERSED	|generic|tr_A0A286R3P5_A0A286R3P5_MOUSE_REVERSED	|generic|tr_Q31173_Q31173_MOUSE_REVERSED	|generic|tr_Q921P3_Q921P3_MOUSE_REVERSED	|generic|tr_Q7TN03_Q7TN03_MOUSE_REVERSED	|generic|tr_W5XIK7_W5XIK7_MOUSE_REVERSED	|generic|tr_K7WBQ4_K7WBQ4_MOUSE_REVERSED	|generic|tr_Q3TVI9_Q3TVI9_MOUSE_REVERSED	|generic|tr_Q8SNA4_Q8SNA4_MOUSE_REVERSED	|generic|tr_Q61896_Q61896_MOUSE_REVERSED	|generic|sp_P03991_HA1W_MOUSE_REVERSED	|generic|tr_W5XHY0_W5XHY0_MOUSE_REVERSED	|generic|tr_Q5KTQ0_Q5KTQ0_MOUSE_REVERSED	|generic|tr_G3UXW2_G3UXW2_MOUSE_REVERSED	|generic|tr_A0A494B9G8_A0A494B9G8_MOUSE_REVERSED	|generic|sp_P14428_HA1Q_MOUSE_REVERSED	|generic|sp_P04223_HA1K_MOUSE_REVERSED	|generic|sp_P04223-2_HA1K_MOUSE_REVERSED|
"""index: 8094, intensity: 4021.0, mobility: 1.073"""	-0.284174	0.108743	0.63943	DKWKDMTVSRVFSLHVGLGRHRGSCELCIWIGYTVSVWQPNFA	generic|tr_Q05BC5_Q05BC5_MOUSE__chr2_1_180972695_180972799_ENSMUST00000145629__II_993523_REVERSED	|generic|sp_Q9EPJ9_ARFG1_MOUSE__chr2_1_180972695_180972799_ENSMUST00000145629__II_993523_REVERSED	|generic|sp_Q9EPJ9-2_ARFG1_MOUSE__chr2_1_180972695_180972799_ENSMUST00000145629__II_993523_REVERSED	|generic|tr_V9GWV1_V9GWV1_MOUSE__chr2_1_180972695_180972799_ENSMUST00000145629__II_993523_REVERSED	|generic|tr_V9GXM1_V9GXM1_MOUSE__chr2_1_180972695_180972799_ENSMUST00000145629__II_993523_REVERSED	|generic|tr_Q3TGS9_Q3TGS9_MOUSE__chr2_1_180972695_180972799_ENSMUST00000145629__II_993523_REVERSED	|generic|tr_Q6PB94_Q6PB94_MOUSE__chr2_1_180972695_180972799_ENSMUST00000145629_REVERSED|
"""index: 21997, intensity: 3177.0, mobility: 1.062"""	-0.284382	0.108987	0.639899	GGGPLKQM	generic|IP_869234_TX=10090_REVERSED|
"""index: 8710, intensity: 6484.0, mobility: 1.132"""	-0.284781	0.10923	0.640802	NLDRYFCIKKLDEMYKKCIDQLPDKKLPSTDVLNDNWS	generic|sp_Q8CAA7_PGM2L_MOUSE__chr7_1_100262069_100262167_ENSMUST00000162108__II_884227_REVERSED	|generic|tr_I6L9A5_I6L9A5_MOUSE__chr7_1_100262069_100262167_ENSMUST00000162108__II_884227_REVERSED|
"""index: 12357, intensity: 4459.0, mobility: 0.992"""	-0.285431	0.109473	0.642268	QQKQFLCSSSVKTPKNTQKLCHEYKVQNKG	generic|tr_A0A1Y7VKW1_A0A1Y7VKW1_MOUSE_REVERSED	|generic|sp_Q8CDW1_F228A_MOUSE_REVERSED	|generic|sp_Q8CDW1-2_F228A_MOUSE_REVERSED|
"""index: 13569, intensity: 3631.0, mobility: 0.799"""	-0.285593	0.109746	0.642635	TGPISTLH	generic|IP_3473902_TX=10090_REVERSED|
"""index: 12301, intensity: 6112.0, mobility: 1.027"""	-0.285787	0.110019	0.643073	PGVEMKPQLQYRWAIKMNVNPEPTKASHVD	generic|sp_Q9ER73_ELP4_MOUSE_REVERSED	|generic|tr_A2A414_A2A414_MOUSE_REVERSED|
"""index: 10893, intensity: 5638.0, mobility: 0.973"""	-0.28594	0.110262	0.643419	SCQSLAPLLASFQFDVICCSVLEL	generic|tr_L7N1Y3_L7N1Y3_MOUSE__II_3503431_REVERSED	|generic|tr_A0A1Y7VJ51_A0A1Y7VJ51_MOUSE_REVERSED	|generic|tr_Q3UTB0_Q3UTB0_MOUSE_REVERSED|
"""index: 11533, intensity: 87465.0, mobility: 1.233"""	-0.286276	0.110535	0.644176	CEPWKVLRTCVRYHLG	generic|IP_1130757_TX=10090_REVERSED|
"""index: 17809, intensity: 4083.0, mobility: 1.076"""	-0.287019	0.110747	0.645851	ESRQVRLLMQNGDDLFNNVEPCNSLPPQD	generic|sp_Q45VK7-3_DYHC2_MOUSE_REVERSED	|generic|tr_D3Z025_D3Z025_MOUSE__chr9_-1_7165595_7165741_ENSMUST00000147056_REVERSED	|generic|sp_Q45VK7_DYHC2_MOUSE__chr9_-1_7052557_7052643_ENSMUST00000139671_REVERSED	|generic|sp_Q45VK7-2_DYHC2_MOUSE__chr9_-1_7052557_7052643_ENSMUST00000139671_REVERSED|
"""index: 23013, intensity: 5338.0, mobility: 1.008"""	-0.287336	0.11102	0.646565	TPLLLGGLAIRMS	generic|sp_P97497_SHBG_MOUSE_REVERSED|
"""index: 28157, intensity: 7373.0, mobility: 0.959"""	-0.287397	0.111263	0.646702	WATTLVATCPK	generic|IP_1024709_TX=10090_REVERSED	|generic|IP_1024707_TX=10090_REVERSED|
"""index: 18530, intensity: 6956.0, mobility: 0.940"""	-0.287681	0.111535	0.647341	RFGGRQKPELRNGHLQQEVAK	generic|sp_E9PYK3_PARP4_MOUSE__II_1094585_REVERSED|
"""index: 13015, intensity: 4688.0, mobility: 1.026"""	-0.288235	0.111778	0.648589	ELVRPEPEPPKP	generic|tr_G3X960_G3X960_MOUSE__chr15_-1_77775193_77775225_ENSMUST00000016771_REVERSED	|generic|sp_Q9DBZ9_SYDE1_MOUSE__chr15_-1_77775193_77775225_ENSMUST00000016771_REVERSED|
"""index: 23753, intensity: 16875.0, mobility: 0.957"""	-0.288441	0.11205	0.649053	RRRPMSFAL	generic|chr5_1_30864909_30865218_ENSMUST00000031058__IP_944554_TX=10090_REVERSED|
"""index: 22816, intensity: 6677.0, mobility: 0.943"""	-0.288542	0.112323	0.64928	NRVHWSKKP	generic|sp_Q9DB98_LENG1_MOUSE_REVERSED|
"""index: 9394, intensity: 6348.0, mobility: 0.943"""	-0.288775	0.112565	0.649804	LDSLRACLVPEPRECVMRLVE	generic|sp_Q8BW70_UBP38_MOUSE__II_3454371_REVERSED	|generic|tr_Q6ZPG3_Q6ZPG3_MOUSE__II_3454371_REVERSED|
"""index: 13719, intensity: 4261.0, mobility: 1.107"""	-0.289032	0.112807	0.650382	KEDALSKRERQESPLKSHPSKRGSSVSAPSPS	generic|tr_Q3TQI2_Q3TQI2_MOUSE__chrX_1_20851679_20851816_ENSMUST00000136451__II_836925_REVERSED	|generic|tr_E9Q0P8_E9Q0P8_MOUSE__chrX_1_20851679_20851816_ENSMUST00000136451__II_836925_REVERSED	|generic|sp_P04627_ARAF_MOUSE__chrX_1_20851679_20851816_ENSMUST00000136451__II_836944_REVERSED	|generic|tr_Q3UXR0_Q3UXR0_MOUSE__chrX_1_20851679_20851816_ENSMUST00000136451_REVERSED|
"""index: 3526, intensity: 2599.0, mobility: 0.779"""	-0.289188	0.113079	0.650732	FYLVLLSFKQCCVH	generic|IP_845761_TX=10090_REVERSED|
"""index: 4855, intensity: 3340.0, mobility: 1.080"""	-0.289383	0.113321	0.65117	NTGDAQYLGVYVGSPPVETSNNQHMR	generic|IP_2559040_TX=10090_REVERSED|
"""index: 20761, intensity: 3152.0, mobility: 1.121"""	-0.289523	0.113593	0.651483	HSFFFAFSLFSVFFFFSVWSATVIHFYPKR	generic|IP_1128052_TX=10090_REVERSED|
"""index: 3180, intensity: 3292.0, mobility: 0.747"""	-0.289639	0.113865	0.651744	VCVKLQENLHL	generic|IP_983780_TX=10090_REVERSED|
"""index: 1856, intensity: 4118.0, mobility: 0.824"""	-0.289642	0.114107	0.651752	MATPVMMDR	generic|sp_Q8K2A6_LIPM_MOUSE_REVERSED|
"""index: 8506, intensity: 4785.0, mobility: 1.147"""	-0.289688	0.114348	0.651855	ECVTTNLCMCTNTGNGSFKEMLADLEAEIERH	generic|sp_Q80UF9_OTOP3_MOUSE_REVERSED|
"""index: 14992, intensity: 4378.0, mobility: 0.879"""	-0.289776	0.114589	0.652053	QKWMKTLTPDSVYLFPFQELMLSL	generic|sp_Q8BVV7_CEP95_MOUSE__II_1125031_REVERSED	|generic|tr_Q14B65_Q14B65_MOUSE__II_1125031_REVERSED|
"""index: 3195, intensity: 13896.0, mobility: 1.019"""	-0.289935	0.114861	0.652408	SEEADWALERR	generic|tr_B7SNM9_B7SNM9_MOUSE_REVERSED	|generic|tr_B7SNM8_B7SNM8_MOUSE_REVERSED|
"""index: 1415, intensity: 3418.0, mobility: 0.805"""	-0.290024	0.115133	0.652608	KLDDKLDASIDP	generic|tr_A0A3B2WCP9_A0A3B2WCP9_MOUSE_REVERSED|
"""index: 7141, intensity: 3428.0, mobility: 0.877"""	-0.290521	0.115406	0.653724	AEERLAPPITTECFSGSTKLSTL	generic|IP_982311_TX=10090_REVERSED|
"""index: 12988, intensity: 5130.0, mobility: 0.992"""	-0.290699	0.115615	0.654122	QHGPVEHPPLPELTPIIETEEGLEKEDEGFLSKMA	generic|sp_O35218_CPSF2_MOUSE_REVERSED|
"""index: 4999, intensity: 4658.0, mobility: 1.022"""	-0.291222	0.115887	0.655296	KRWTGKTPVQNEKMQRPAPMSSVHREDESKAK	generic|tr_B2RUG9_B2RUG9_MOUSE__chr18_1_34269085_34269258_ENSMUST00000163295_REVERSED	|generic|tr_E9QLQ9_E9QLQ9_MOUSE__chr18_1_34269085_34269258_ENSMUST00000163295_REVERSED	|generic|sp_Q61315_APC_MOUSE__chr18_1_34269085_34269258_ENSMUST00000163295_REVERSED	|generic|sp_Q61315-2_APC_MOUSE__chr18_1_34269085_34269258_ENSMUST00000163295_REVERSED	|generic|sp_Q61315-3_APC_MOUSE__chr18_1_34269085_34269258_ENSMUST00000163295_REVERSED	|generic|sp_Q61315-4_APC_MOUSE__chr18_1_34269085_34269258_ENSMUST00000163295_REVERSED|
"""index: 31008, intensity: 3025.0, mobility: 1.072"""	-0.291294	0.116159	0.655456	RKARNKAQTSHKEKKVQPVTETPPVEK	generic|tr_A0A140T8R7_A0A140T8R7_MOUSE_REVERSED	|generic|sp_Q8CFE3_RCOR1_MOUSE_REVERSED|
"""index: 5226, intensity: 3296.0, mobility: 1.237"""	-0.291326	0.116399	0.655528	DQLPTQSGYMPTRSGSGYMPT	generic|sp_O55201-2_SPT5H_MOUSE__chr7_-1_28315124_28315270_ENSMUST00000207563__II_895080_REVERSED	|generic|sp_O55201_SPT5H_MOUSE__chr7_-1_28329255_28329323_ENSMUST00000207563__II_895080_REVERSED|
"""index: 20648, intensity: 6160.0, mobility: 0.974"""	-0.291717	0.116639	0.656405	FFIDEVDGQSHLKNAQLLKEALM	generic|tr_Q9QXA3_Q9QXA3_MOUSE_REVERSED	|generic|tr_A0A1L1SQU7_A0A1L1SQU7_MOUSE_REVERSED	|generic|tr_A0A087WRT4_A0A087WRT4_MOUSE_REVERSED	|generic|tr_F2Z4A3_F2Z4A3_MOUSE_REVERSED|
"""index: 29121, intensity: 6637.0, mobility: 1.017"""	-0.291839	0.116911	0.656677	LFFFSYFYIYL	generic|IP_920452_TX=10090_REVERSED|
"""index: 4131, intensity: 3280.0, mobility: 1.044"""	-0.292095	0.117183	0.657249	TRSDQSSLSGERLGG	generic|tr_G5E8B1_G5E8B1_MOUSE__II_935865_REVERSED	|generic|sp_Q64512_PTN13_MOUSE_REVERSED|
"""index: 13950, intensity: 3485.0, mobility: 1.059"""	-0.292266	0.117423	0.657632	IVAPFNNCIQIWPSSLIEVNENLIDLFTLF	generic|tr_Q148B1_Q148B1_MOUSE_REVERSED	|generic|tr_Q5GLZ1_Q5GLZ1_MOUSE_REVERSED	|generic|tr_Q9CVC8_Q9CVC8_MOUSE_REVERSED|
"""index: 13371, intensity: 6160.0, mobility: 1.043"""	-0.292742	0.117631	0.658697	MGVNLIDRQSGIQPT	generic|tr_Q5DU44_Q5DU44_MOUSE__chr2_1_153265800_153265883_ENSMUST00000170297__II_997377_REVERSED|
"""index: 19999, intensity: 4940.0, mobility: 0.845"""	-0.293029	0.117871	0.659339	MLGGKLGKLQASASTHLN	generic|IP_925997_TX=10090_REVERSED|
"""index: 1248, intensity: 3109.0, mobility: 1.050"""	-0.293459	0.118142	0.660299	PTHARHGGDGGARVDQA	generic|chr15_-1_81925841_81926101_ENSMUST00000023113_REVERSED|
"""index: 16476, intensity: 3612.0, mobility: 0.905"""	-0.293592	0.118318	0.660596	CCHRMAMPPVWNAMSPP	generic|IP_866546_TX=10090_REVERSED|
"""index: 21024, intensity: 2595.0, mobility: 1.051"""	-0.294011	0.11846	0.661531	LRMSNLSSQLMTTLTLSKYMFMPQLS	generic|IP_1030018_TX=10090_REVERSED|
"""index: 20232, intensity: 3506.0, mobility: 0.912"""	-0.295199	0.118635	0.66418	TMPIQPSWGAPHGCVPGHGMSLT	generic|IP_933654_TX=10090_REVERSED|
"""index: 18742, intensity: 2857.0, mobility: 1.220"""	-0.295998	0.118906	0.665958	LGGMVQIISLTHQFEKM	generic|chr11_1_80223949_80224002_ENSMUST00000077451_REVERSED|
"""index: 23338, intensity: 2599.0, mobility: 1.048"""	-0.296025	0.119177	0.66602	YAEPDVNPPVGGQGYHGPQTGYPGGPPLQ	generic|sp_Q8BFY6_PEF1_MOUSE_REVERSED|
"""index: 18604, intensity: 3035.0, mobility: 1.024"""	-0.296081	0.11935	0.666144	EAVRRRRWHLM	generic|chr15_-1_74338074_74338193_None_REVERSED|
"""index: 9336, intensity: 10636.0, mobility: 0.873"""	-0.296324	0.119524	0.666684	FLSPILSQLASLYMHLKHEDLGHEGE	generic|tr_G3X9J4_G3X9J4_MOUSE__chr1_1_105725678_105725809_ENSMUST00000186807__II_1030288_REVERSED	|generic|sp_Q148V7_RELCH_MOUSE__chr1_1_105725678_105725809_ENSMUST00000186807__II_1030277_REVERSED	|generic|sp_Q148V7-2_RELCH_MOUSE__chr1_1_105725678_105725809_ENSMUST00000186807__II_1030277_REVERSED	|generic|sp_Q148V7-3_RELCH_MOUSE__chr1_1_105725678_105725809_ENSMUST00000186807__II_1030265_REVERSED	|generic|tr_E9QM90_E9QM90_MOUSE__chr1_1_105725678_105725809_ENSMUST00000186807__II_1030277_REVERSED	|generic|tr_A0A087WSS1_A0A087WSS1_MOUSE__chr1_1_105725678_105725809_ENSMUST00000186807__II_1030277_REVERSED|
"""index: 9779, intensity: 4837.0, mobility: 1.075"""	-0.29697	0.11973	0.668121	CPRPDHLSYLHRSRASFVPDL	generic|IP_872286_TX=10090_REVERSED|
"""index: 16680, intensity: 131766.0, mobility: 0.937"""	-0.297262	0.11987	0.668768	QSADLGAVPPAQVMPQLQQQ	generic|sp_P56477_IRF5_MOUSE_REVERSED	|generic|tr_B2CC69_B2CC69_MOUSE_REVERSED|
"""index: 19064, intensity: 5840.0, mobility: 0.803"""	-0.298263	0.12014	0.670988	GEYVKIVQEPAQQCS	generic|tr_F7DAN4_F7DAN4_MOUSE__II_1148964_REVERSED|
"""index: 11089, intensity: 4795.0, mobility: 0.962"""	-0.298392	0.12041	0.671275	LWWLSGPPPPTQPCPPSPGDSDASASLHGLTV	generic|IP_866815_TX=10090_REVERSED|
"""index: 12064, intensity: 2719.0, mobility: 1.093"""	-0.298476	0.12068	0.671462	AMWTLSPSWALGMQR	generic|chr15_1_101193941_101194096_ENSMUST00000000544__IP_1082552_TX=10090_REVERSED|
"""index: 28397, intensity: 18169.0, mobility: 0.970"""	-0.298584	0.12095	0.671701	SLVMVSDKISL	generic|tr_Q7TQI6_Q7TQI6_MOUSE__chr5_-1_116014649_116014714_ENSMUST00000133098__II_981792_REVERSED	|generic|sp_Q6PAM0_AAKB2_MOUSE__chr3_1_97662312_97662443_ENSMUST00000143927__II_981783_REVERSED|
"""index: 19962, intensity: 5906.0, mobility: 0.983"""	-0.298854	0.121188	0.672299	LSTVDLGNVGVMPREPITVQFPSNPVHEGGFR	generic|tr_B7FAV1_B7FAV1_MOUSE__chrX_-1_74235106_74235261_ENSMUST00000144429__II_836536_REVERSED|
"""index: 6760, intensity: 5148.0, mobility: 0.991"""	-0.29906	0.121425	0.672755	GVQPLSRSRRSTEWDPSKVRHM	generic|IP_963133_TX=10090_REVERSED|
"""index: 12596, intensity: 12203.0, mobility: 1.042"""	-0.299426	0.121629	0.673564	QIEPRQSLGLMFFETINHPIE	generic|tr_Q9R0K2_Q9R0K2_MOUSE_REVERSED|
"""index: 26570, intensity: 3231.0, mobility: 1.265"""	-0.300169	0.121734	0.675207	HSLKDFRFKLNSRPSNRS	generic|tr_A0A571BED8_A0A571BED8_MOUSE__chr11_-1_74395775_74395891_ENSMUST00000047488__II_1135417_REVERSED	|generic|sp_Q5SVL6_RPGP2_MOUSE__chr11_-1_74395775_74395891_ENSMUST00000047488__II_1135417_REVERSED	|generic|sp_Q5SVL6-2_RPGP2_MOUSE__chr11_-1_74395775_74395891_ENSMUST00000047488__II_1135417_REVERSED	|generic|II_1135436_TX=10090_REVERSED|
"""index: 4806, intensity: 3039.0, mobility: 0.959"""	-0.30079	0.121971	0.676578	CMELTTSHERR	generic|chr2_1_26323585_26324432_ENSMUST00000066936__IP_1016321_TX=10090_REVERSED	|generic|chr2_1_26323890_26324039_ENSMUST00000066936_REVERSED|
"""index: 24351, intensity: 4934.0, mobility: 0.815"""	-0.300979	0.12224	0.676995	TAEFALDPTFLGTRI	generic|sp_P39053-3_DYN1_MOUSE__chr2_-1_32336180_32336323_ENSMUST00000139624__II_1011446_REVERSED	|generic|tr_A0A0J9YUN4_A0A0J9YUN4_MOUSE__chr2_-1_32336180_32336323_ENSMUST00000139624_REVERSED	|generic|tr_A0A0J9YUE9_A0A0J9YUE9_MOUSE__chr2_-1_32336180_32336323_ENSMUST00000139624_REVERSED|
"""index: 10621, intensity: 4693.0, mobility: 0.879"""	-0.30116	0.122476	0.677394	SAYTSRPSTSP	generic|IP_1128253_TX=10090_REVERSED|
"""index: 10578, intensity: 3848.0, mobility: 0.838"""	-0.301507	0.122746	0.67816	ITSEDEKSELGPERPTCAAPPQSQ	generic|tr_F6RND9_F6RND9_MOUSE__II_1135702_REVERSED	|generic|sp_P97434-3_MPRIP_MOUSE__chr11_1_59775519_59775587_ENSMUST00000108751__II_1135699_REVERSED	|generic|tr_F6S5I0_F6S5I0_MOUSE__chr11_1_59775519_59775587_ENSMUST00000108751__II_1135699_REVERSED	|generic|sp_P97434_MPRIP_MOUSE_REVERSED	|generic|sp_P97434-4_MPRIP_MOUSE_REVERSED	|generic|sp_P97434-5_MPRIP_MOUSE_REVERSED	|generic|tr_Q5SWZ5_Q5SWZ5_MOUSE__chr11_1_59775519_59775587_ENSMUST00000108751_REVERSED	|generic|sp_P97434-2_MPRIP_MOUSE__chr11_1_59775519_59775587_ENSMUST00000108751_REVERSED	|generic|tr_Q8C8T6_Q8C8T6_MOUSE_REVERSED|
"""index: 1366, intensity: 2562.0, mobility: 0.812"""	-0.301539	0.122982	0.67823	VMPPQGSQSRREGHTPHGTKP	generic|IP_910412_TX=10090_REVERSED|
"""index: 1123, intensity: 18039.0, mobility: 0.829"""	-0.301655	0.123218	0.678488	LLAPPLRCE	generic|IP_1073212_TX=10090_REVERSED|
"""index: 6217, intensity: 4512.0, mobility: 0.958"""	-0.301861	0.123453	0.678941	EQAAITIVGQGAPKDNMLLLPRTIKKSVVITGLSCSFQG	generic|tr_Q3TVB2_Q3TVB2_MOUSE__chr8_1_94569998_94570078_ENSMUST00000156377__II_861259_REVERSED|
"""index: 15648, intensity: 3129.0, mobility: 0.990"""	-0.302086	0.123722	0.679437	KEEELKKMLATHRMVNEV	generic|sp_Q499E5_STOX2_MOUSE__chr8_-1_47191835_47192029_ENSMUST00000209337__II_3500426_REVERSED	|generic|sp_Q499E5-2_STOX2_MOUSE__chr8_-1_47191835_47192029_ENSMUST00000209337__II_3500426_REVERSED	|generic|sp_Q499E5-3_STOX2_MOUSE__chr8_-1_47191835_47192029_ENSMUST00000209337__II_3500426_REVERSED	|generic|tr_A0A1D5RMH0_A0A1D5RMH0_MOUSE__chr8_-1_47191835_47192029_ENSMUST00000209337__II_3500426_REVERSED|
"""index: 12180, intensity: 5567.0, mobility: 1.061"""	-0.302485	0.123891	0.680315	EAFNRLPDDGMVWGNHAMLFCAKDPLHILAEEAS	generic|tr_F8VPN4_F8VPN4_MOUSE__chr3_-1_116778615_116778722_ENSMUST00000161336__II_976996_REVERSED	|generic|tr_A0A0G2JGI9_A0A0G2JGI9_MOUSE__chr3_-1_116778615_116778722_ENSMUST00000161336_REVERSED|
"""index: 4043, intensity: 2838.0, mobility: 0.958"""	-0.303828	0.12406	0.683267	LDFIAEHMKTMQKCINRFCPSPVPAKVEY	generic|tr_Q3UVJ8_Q3UVJ8_MOUSE__II_1138716_REVERSED	|generic|tr_Q5SRW8_Q5SRW8_MOUSE__II_1138706_REVERSED	|generic|tr_Q91ZJ4_Q91ZJ4_MOUSE__II_1138706_REVERSED	|generic|sp_Q5SPW0_VPS54_MOUSE__II_1138706_REVERSED	|generic|sp_Q5SPW0-2_VPS54_MOUSE__II_1138706_REVERSED	|generic|tr_Q8BRE9_Q8BRE9_MOUSE__II_1138706_REVERSED|
"""index: 5655, intensity: 2835.0, mobility: 0.994"""	-0.304114	0.124329	0.683895	VYQPDPGMHEELV	generic|chr15_1_23173798_23173944_ENSMUST00000170626__II_1091434_TX=10090_REVERSED	|generic|tr_Q8BLB5_Q8BLB5_MOUSE__chr15_1_23259689_23259733_ENSMUST00000040427__II_1091430_REVERSED	|generic|chr15_1_23173741_23173944_ENSMUST00000170626__II_1091434_TX=10090_REVERSED	|generic|tr_F6RSC2_F6RSC2_MOUSE__chr15_1_23259689_23259733_ENSMUST00000040427__II_1091435_REVERSED	|generic|tr_A0A2I3BPS8_A0A2I3BPS8_MOUSE__chr15_1_23259689_23259733_ENSMUST00000040427_REVERSED	|generic|tr_E9Q941_E9Q941_MOUSE__chr15_1_23259689_23259733_ENSMUST00000040427_REVERSED	|generic|tr_E9Q9Q6_E9Q9Q6_MOUSE__chr15_1_23259689_23259733_ENSMUST00000040427_REVERSED|
"""index: 16856, intensity: 8330.0, mobility: 0.979"""	-0.304257	0.124597	0.684208	FPGDLSQGVQLDM	generic|IP_3493170_TX=10090_REVERSED|
"""index: 4364, intensity: 58163.0, mobility: 0.832"""	-0.304785	0.124866	0.685367	GFAGALRTINIQISRD	generic|tr_F6X844_F6X844_MOUSE__II_1104618_REVERSED	|generic|sp_Q8VHN7_AGRV1_MOUSE__chr1_-1_170880997_170881026_ENSMUST00000171447_REVERSED	|generic|tr_B8JJE0_B8JJE0_MOUSE__chr1_-1_170880997_170881026_ENSMUST00000171447_REVERSED|
"""index: 24056, intensity: 3463.0, mobility: 1.099"""	-0.304802	0.125134	0.685403	NLLMLQMCPLLQHM	generic|IP_2417512_TX=10090_REVERSED|
"""index: 21560, intensity: 3976.0, mobility: 0.992"""	-0.305146	0.125403	0.686158	EYSMELLQDLD	generic|IP_827630_TX=10090_REVERSED|
"""index: 3608, intensity: 2529.0, mobility: 1.039"""	-0.305363	0.125671	0.686631	SLIEPASSEMSFMFM	generic|IP_3489800_TX=10090_REVERSED|
"""index: 23209, intensity: 2768.0, mobility: 1.218"""	-0.305555	0.125872	0.687052	EEWFFLHVFRICVYY	generic|IP_1060546_TX=10090_REVERSED|
"""index: 6663, intensity: 2973.0, mobility: 0.856"""	-0.305786	0.126107	0.687558	AWYRHYTDQFLDRCAIHAHL	generic|tr_E9QLB8_E9QLB8_MOUSE__chr7_1_27243344_27243400_ENSMUST00000128090__II_895650_REVERSED	|generic|sp_Q566J8_COQ8B_MOUSE__II_895650_REVERSED|
"""index: 7949, intensity: 277885.0, mobility: 0.873"""	-0.305832	0.126375	0.687659	LEMRLDQLASNSPPQLLSTINNAPQSE	generic|IP_947849_TX=10090_REVERSED|
"""index: 21225, intensity: 3251.0, mobility: 1.023"""	-0.306197	0.126643	0.688457	YSLLSLIVQPALW	generic|IP_3482300_TX=10090_REVERSED|
"""index: 1842, intensity: 3086.0, mobility: 0.990"""	-0.306353	0.126912	0.688797	FHDNPALIFEKGLELFNGDKDRENILVANFY	generic|tr_A0A411ACY3_A0A411ACY3_MOUSE__chr14_-1_29721642_29721749_ENSMUST00000224128__II_3479889_REVERSED|
"""index: 17702, intensity: 5562.0, mobility: 1.094"""	-0.306367	0.12701	0.688829	LKYLGHIHEYIESLLKCVIMYTMHYIERLSEQCRENMKILDAST	generic|tr_Q7TNA6_Q7TNA6_MOUSE__II_973603_REVERSED	|generic|tr_Q7TNA5_Q7TNA5_MOUSE__II_973603_REVERSED	|generic|tr_Q7TNA7_Q7TNA7_MOUSE__II_973603_REVERSED	|generic|tr_Q7TNA1_Q7TNA1_MOUSE_REVERSED|
"""index: 16617, intensity: 42489.0, mobility: 0.845"""	-0.307255	0.127107	0.690767	PKGTKSDAK	generic|tr_W6PPR4_W6PPR4_MOUSE__chr10_1_69955930_69956154_ENSMUST00000182474__II_1152616_REVERSED	|generic|tr_A0A087WNU5_A0A087WNU5_MOUSE_REVERSED|
"""index: 13715, intensity: 4018.0, mobility: 0.882"""	-0.30834	0.127205	0.69313	PMTLIPINTP	generic|tr_A0A141CM38_A0A141CM38_MOUSE_REVERSED	|generic|tr_A0A141CM25_A0A141CM25_MOUSE_REVERSED|
"""index: 9781, intensity: 3216.0, mobility: 0.804"""	-0.309097	0.127472	0.694777	SAPLHAPQVEWPDLLHRI	generic|IP_1127280_TX=10090_REVERSED|
"""index: 1968, intensity: 2766.0, mobility: 0.890"""	-0.309158	0.127705	0.69491	ILTGEGTSILLGHDHFPLSHRH	generic|IP_1005989_TX=10090_REVERSED|
"""index: 16517, intensity: 3267.0, mobility: 0.997"""	-0.309474	0.12787	0.695596	KNWSVAKMRYF	generic|IP_989956_TX=10090_REVERSED|
"""index: 6385, intensity: 2760.0, mobility: 0.976"""	-0.309935	0.128068	0.696597	HLETLYIIAFS	generic|IP_966551_TX=10090_REVERSED|
"""index: 15201, intensity: 6263.0, mobility: 1.040"""	-0.310505	0.128335	0.697833	KVLMSSLSEGNEHVVLQYCNKEEVSYENHVSLNNYKLHFHLDQ	generic|tr_E9PYQ9_E9PYQ9_MOUSE__chr16_-1_36754438_36754539_ENSMUST00000165380__II_1076067_REVERSED	|generic|sp_Q9ES07_S15A2_MOUSE__chr16_-1_36754438_36754539_ENSMUST00000165380__II_1076067_REVERSED	|generic|tr_Q9JM03_Q9JM03_MOUSE__chr16_-1_36754438_36754539_ENSMUST00000165380__II_1076067_REVERSED	|generic|tr_E9QMN8_E9QMN8_MOUSE__chr16_-1_36754438_36754539_ENSMUST00000165380__II_1076067_REVERSED|
"""index: 8599, intensity: 6063.0, mobility: 0.899"""	-0.310888	0.128568	0.698662	KMIEKAQFEDVPCFHA	generic|IP_947018_TX=10090_REVERSED|
"""index: 15550, intensity: 12944.0, mobility: 0.909"""	-0.310925	0.1288	0.698743	FPLFAECKKLAGNADLFHEPN	generic|sp_P12790_CP2B9_MOUSE_REVERSED|
"""index: 14409, intensity: 3464.0, mobility: 1.110"""	-0.311072	0.129067	0.699061	RNLMFGMLVGGSLNRN	generic|tr_Q5DTP4_Q5DTP4_MOUSE__chr9_1_64889692_64889739_ENSMUST00000216098__II_3506649_REVERSED	|generic|tr_E9Q8V6_E9Q8V6_MOUSE__chr9_1_64889692_64889739_ENSMUST00000216098__II_3506657_REVERSED|
"""index: 13695, intensity: 7285.0, mobility: 0.984"""	-0.311093	0.129299	0.699106	VDTPQPAVQPWMPTQPSRLKLHGHWETYGRGGGSIMN	generic|tr_A0A0G2JEB7_A0A0G2JEB7_MOUSE_REVERSED|
"""index: 11736, intensity: 4148.0, mobility: 0.830"""	-0.311461	0.129565	0.699903	LEAKQEMAEELARALSLAKTEKER	generic|tr_Q811J9_Q811J9_MOUSE_REVERSED	|generic|tr_Q99JJ3_Q99JJ3_MOUSE_REVERSED	|generic|tr_Q3UFT0_Q3UFT0_MOUSE_REVERSED	|generic|sp_Q8VDD5_MYH9_MOUSE_REVERSED|
"""index: 5479, intensity: 3923.0, mobility: 1.024"""	-0.31159	0.129832	0.700181	FNAQQLLMSSALWSRTLTIFIYKFNLWIGCKGGGGGL	generic|II_998618_TX=10090_REVERSED|
"""index: 11146, intensity: 3158.0, mobility: 1.185"""	-0.311774	0.12996	0.70058	QSEVAPLRRTLTHFVSALLKQVPRSGCLRQPPAM	generic|IP_900186_TX=10090_REVERSED|
"""index: 2189, intensity: 4039.0, mobility: 0.820"""	-0.313165	0.130226	0.703582	KEPNLMDMYSQLDAARAGPIG	generic|sp_Q9ET47-2_ESPN_MOUSE__II_951714_REVERSED	|generic|sp_Q9ET47_ESPN_MOUSE_REVERSED	|generic|sp_Q9ET47-3_ESPN_MOUSE_REVERSED	|generic|sp_Q9ET47-4_ESPN_MOUSE_REVERSED	|generic|sp_Q9ET47-5_ESPN_MOUSE_REVERSED	|generic|tr_B1AWQ1_B1AWQ1_MOUSE_REVERSED	|generic|tr_B1AWQ4_B1AWQ4_MOUSE_REVERSED|
"""index: 13452, intensity: 2860.0, mobility: 1.164"""	-0.313207	0.130423	0.703672	EERRLLEKKKWLKEKEEERERRRASIEMELRSLEEQQARWQ	generic|sp_Q6P5U8_CC148_MOUSE_REVERSED	|generic|tr_A0A2I3BPW3_A0A2I3BPW3_MOUSE_REVERSED|
"""index: 13532, intensity: 3037.0, mobility: 0.805"""	-0.313722	0.130689	0.704781	VLGCLQIVP	generic|sp_Q8C5T8_CC113_MOUSE_REVERSED|
"""index: 17319, intensity: 7011.0, mobility: 1.081"""	-0.31374	0.130921	0.70482	LEPLALMEVLLSLIEFFLTYPNRPSMDM	generic|II_956725_TX=10090_REVERSED	|generic|sp_Q8BHW6_SPT21_MOUSE_REVERSED|
"""index: 4397, intensity: 3617.0, mobility: 0.895"""	-0.314462	0.131012	0.706373	QFNVGQVWMY	generic|IP_1128612_TX=10090_REVERSED|
"""index: 13397, intensity: 6894.0, mobility: 1.207"""	-0.315311	0.131278	0.708197	KEDALSKRERQESPLKSHPSKRGSSVSAPSPS	generic|tr_Q3TQI2_Q3TQI2_MOUSE__chrX_1_20851679_20851816_ENSMUST00000136451__II_836925_REVERSED	|generic|tr_E9Q0P8_E9Q0P8_MOUSE__chrX_1_20851679_20851816_ENSMUST00000136451__II_836925_REVERSED	|generic|sp_P04627_ARAF_MOUSE__chrX_1_20851679_20851816_ENSMUST00000136451__II_836944_REVERSED	|generic|tr_Q3UXR0_Q3UXR0_MOUSE__chrX_1_20851679_20851816_ENSMUST00000136451_REVERSED|
"""index: 3307, intensity: 2805.0, mobility: 0.960"""	-0.315444	0.131544	0.70848	TEGPQSPGGPLPDK	generic|chr12_1_16656773_16658443_ENSMUST00000111064__IP_1119577_TX=10090_REVERSED	|generic|IP_3471434_TX=10090_REVERSED|
"""index: 6880, intensity: 5903.0, mobility: 0.954"""	-0.315472	0.13181	0.708541	KCLGDIGLFFTQ	generic|sp_F6TQD1_RN212_MOUSE__II_934951_REVERSED|
"""index: 19611, intensity: 5674.0, mobility: 1.031"""	-0.315701	0.131935	0.709033	LMVQNQQIQLIHT	generic|chr3_-1_59219916_59220080_ENSMUST00000196583_REVERSED|
"""index: 15009, intensity: 2765.0, mobility: 0.895"""	-0.316474	0.13206	0.710687	MCISPVTVPW	generic|tr_A0A0U1RP73_A0A0U1RP73_MOUSE__II_897577_REVERSED|
"""index: 16499, intensity: 2927.0, mobility: 0.851"""	-0.316873	0.132326	0.71154	RAVTDWLLRRAVPDMGT	generic|tr_Q6PHB8_Q6PHB8_MOUSE_REVERSED	|generic|tr_Q6AXE3_Q6AXE3_MOUSE_REVERSED	|generic|tr_Q80XT2_Q80XT2_MOUSE_REVERSED	|generic|sp_Q8R420_ABCA3_MOUSE_REVERSED	|generic|tr_Q9CVK4_Q9CVK4_MOUSE_REVERSED|
"""index: 7947, intensity: 10588.0, mobility: 0.973"""	-0.317064	0.132591	0.711948	CREQAQAELQQQTHAAQKQVKELMA	generic|tr_Q80U10_Q80U10_MOUSE__II_3465187_REVERSED	|generic|tr_Q8CDL2_Q8CDL2_MOUSE__II_3465187_REVERSED	|generic|tr_A0A1W2P737_A0A1W2P737_MOUSE__II_3465187_REVERSED	|generic|tr_F8VPV0_F8VPV0_MOUSE__II_3465187_REVERSED	|generic|sp_P48725_PCNT_MOUSE__II_3465187_REVERSED	|generic|sp_P48725-2_PCNT_MOUSE__II_3465187_REVERSED	|generic|sp_P48725-3_PCNT_MOUSE_REVERSED|
"""index: 22486, intensity: 3961.0, mobility: 1.043"""	-0.317107	0.132786	0.712041	ERLVHGPQDARRQ	generic|chr4_1_21982462_21993370_ENSMUST00000029908_REVERSED|
"""index: 14833, intensity: 5063.0, mobility: 0.996"""	-0.317609	0.13298	0.713113	SNSLINVLSARQVIPRWEQLMGQLFGIQHRM	generic|tr_Q3U092_Q3U092_MOUSE_REVERSED|
"""index: 27877, intensity: 5732.0, mobility: 1.119"""	-0.318217	0.133245	0.714409	PQVPTMLSAQVRLARRRGPDKEVEQENHLVREVVDQL	generic|tr_B1AT03_B1AT03_MOUSE__chr11_1_82789851_82789898_ENSMUST00000172609__II_1129692_REVERSED	|generic|tr_Q3U1F0_Q3U1F0_MOUSE__chr11_1_82789851_82789898_ENSMUST00000172609__II_1129692_REVERSED	|generic|tr_Q3UC82_Q3UC82_MOUSE__chr11_1_82789851_82789898_ENSMUST00000172609__II_1129692_REVERSED	|generic|tr_Q80ZH7_Q80ZH7_MOUSE__chr11_1_82789851_82789898_ENSMUST00000172609__II_1129692_REVERSED	|generic|sp_P97386_DNLI3_MOUSE__chr11_1_82789851_82789898_ENSMUST00000172609__II_1129692_REVERSED	|generic|sp_P97386-2_DNLI3_MOUSE__chr11_1_82789851_82789898_ENSMUST00000172609__II_1129692_REVERSED	|generic|tr_K4DI59_K4DI59_MOUSE__chr11_1_82789851_82789898_ENSMUST00000172609__II_1129692_REVERSED	|generic|II_1129690_TX=10090_REVERSED|
"""index: 12499, intensity: 3554.0, mobility: 0.911"""	-0.318231	0.13351	0.71444	MSKARWHEL	generic|IP_971264_TX=10090_REVERSED|
"""index: 13967, intensity: 4161.0, mobility: 0.864"""	-0.318299	0.133739	0.714585	AKIGTDAKEKIMSLNKDFITIIFFT	generic|IP_3489573_TX=10090_REVERSED|
"""index: 20555, intensity: 2753.0, mobility: 0.826"""	-0.318537	0.133969	0.715092	HGLFNTII	generic|IP_895286_TX=10090_REVERSED|
"""index: 5549, intensity: 3845.0, mobility: 0.941"""	-0.318903	0.134234	0.71587	LGPPVLYSARTH	generic|IP_1142616_TX=10090_REVERSED|
"""index: 12197, intensity: 4020.0, mobility: 1.024"""	-0.319405	0.134498	0.716937	IEKMWFSPSPTSSVAGKKTTPT	generic|IP_3463203_TX=10090_REVERSED|
"""index: 21702, intensity: 4111.0, mobility: 0.893"""	-0.319488	0.134763	0.717115	ERQADSMLEQIKILQ	generic|sp_Q9CWV1_MCM8_MOUSE_REVERSED	|generic|sp_Q9CWV1-2_MCM8_MOUSE_REVERSED|
"""index: 4431, intensity: 3144.0, mobility: 1.110"""	-0.319573	0.134992	0.717294	KFCSKFQAKSRFVR	generic|IP_864523_TX=10090_REVERSED|
"""index: 4809, intensity: 6036.0, mobility: 0.910"""	-0.31977	0.135185	0.717712	TSSAPRLSVHR	generic|IP_1097665_TX=10090_REVERSED|
"""index: 20011, intensity: 5227.0, mobility: 1.054"""	-0.320035	0.135342	0.718275	FQIIMEMYEPTLGA	generic|sp_Q8BHY3-2_ANO1_MOUSE__II_879709_REVERSED	|generic|tr_A0A5F8MPM2_A0A5F8MPM2_MOUSE_REVERSED	|generic|tr_A0A0A0MQF2_A0A0A0MQF2_MOUSE_REVERSED	|generic|tr_A0A348BSL7_A0A348BSL7_MOUSE_REVERSED	|generic|tr_G8JL82_G8JL82_MOUSE_REVERSED	|generic|sp_Q8BHY3_ANO1_MOUSE_REVERSED|
"""index: 13545, intensity: 2635.0, mobility: 1.143"""	-0.320507	0.135571	0.719278	RWDSVSGYLRGRRNMAVYFGSYVAKIVV	generic|tr_A0A1X7SB63_A0A1X7SB63_MOUSE_REVERSED|
"""index: 9665, intensity: 20279.0, mobility: 1.187"""	-0.32087	0.135763	0.720046	LFSGGGYMQCLYPFRWVNGLGVAYSICAFVFQLPHGWQPRAKEM	generic|sp_Q8VDB9_S620A_MOUSE__II_840599_REVERSED	|generic|tr_E9Q0H0_E9Q0H0_MOUSE_REVERSED|
"""index: 25843, intensity: 2623.0, mobility: 1.049"""	-0.321143	0.13592	0.720624	IDRKRRKQMP	generic|tr_Q5M9M1_Q5M9M1_MOUSE__II_893673_REVERSED	|generic|sp_Q80T19_HEPC2_MOUSE__II_893673_REVERSED	|generic|tr_A0A0U1RPF4_A0A0U1RPF4_MOUSE__II_893673_REVERSED|
"""index: 14969, intensity: 4896.0, mobility: 0.880"""	-0.321748	0.136184	0.721904	IACRFQVEQTLALVATAGGFSHGMVAVR	generic|tr_E9QNW6_E9QNW6_MOUSE_REVERSED	|generic|tr_Q3UNQ4_Q3UNQ4_MOUSE_REVERSED	|generic|sp_Q8VDG7_PAFA2_MOUSE_REVERSED	|generic|tr_Q3U0K4_Q3U0K4_MOUSE_REVERSED|
"""index: 9604, intensity: 8709.0, mobility: 0.845"""	-0.322109	0.136448	0.722665	TTETQIKELGHWH	generic|IP_833569_TX=10090_REVERSED|
"""index: 28736, intensity: 3067.0, mobility: 1.274"""	-0.32213	0.136567	0.722711	EWLFLLALLPLFRMWLAM	generic|tr_D3Z595_D3Z595_MOUSE__II_880136_REVERSED	|generic|tr_D3YWU5_D3YWU5_MOUSE_REVERSED	|generic|tr_D0EY27_D0EY27_MOUSE_REVERSED	|generic|tr_Q5EEX1_Q5EEX1_MOUSE_REVERSED	|generic|tr_E0CXX7_E0CXX7_MOUSE_REVERSED	|generic|tr_D3Z596_D3Z596_MOUSE_REVERSED|
"""index: 17472, intensity: 3957.0, mobility: 0.901"""	-0.322763	0.136795	0.724047	NLFAFAAQLFVFAQRFNEP	generic|IP_935503_TX=10090_REVERSED|
"""index: 1243, intensity: 4339.0, mobility: 0.830"""	-0.323062	0.137059	0.724676	LLAPPLRCE	generic|IP_1073212_TX=10090_REVERSED|
"""index: 27012, intensity: 3595.0, mobility: 0.941"""	-0.323428	0.137322	0.725447	LERIIYNMR	generic|IP_902394_TX=10090_REVERSED|
"""index: 27866, intensity: 9284.0, mobility: 1.078"""	-0.323433	0.137586	0.725457	LPGGSRMTPTWLSVSISKAPFLWNREQNKRMSLVTMQLISRPHC	generic|II_1077262_TX=10090_REVERSED	|generic|IP_1077264_TX=10090_REVERSED|
"""index: 2154, intensity: 3310.0, mobility: 0.893"""	-0.323531	0.137849	0.725663	MSNPGYEQVPI	generic|IP_990360_TX=10090_REVERSED|
"""index: 9295, intensity: 3298.0, mobility: 0.816"""	-0.32377	0.138113	0.726166	CDAAEGKNEKAQRKKPSIRQR	generic|IP_3485387_TX=10090_REVERSED|
"""index: 16335, intensity: 2531.0, mobility: 1.152"""	-0.323972	0.138231	0.726591	LMVVSSCNYDFVLRW	generic|tr_Q571D5_Q571D5_MOUSE_REVERSED	|generic|tr_B1AQN2_B1AQN2_MOUSE_REVERSED	|generic|sp_Q99M80_PTPRT_MOUSE_REVERSED	|generic|sp_Q99M80-2_PTPRT_MOUSE_REVERSED	|generic|sp_Q99M80-3_PTPRT_MOUSE_REVERSED	|generic|sp_Q99M80-4_PTPRT_MOUSE_REVERSED	|generic|sp_Q99M80-5_PTPRT_MOUSE_REVERSED|
"""index: 9133, intensity: 2745.0, mobility: 0.827"""	-0.324862	0.138421	0.728459	QPDNLSARYGPKCQYK	generic|tr_E9PZ07_E9PZ07_MOUSE_REVERSED	|generic|tr_E9PVX4_E9PVX4_MOUSE_REVERSED	|generic|tr_G3X970_G3X970_MOUSE_REVERSED	|generic|tr_Q0VET1_Q0VET1_MOUSE_REVERSED|
"""index: 13752, intensity: 8078.0, mobility: 1.028"""	-0.325193	0.138611	0.729153	LFSFFFFLGSFFFFFFFFGLFRGVGMLGCDGLNLV	generic|IP_1083189_TX=10090_REVERSED|
"""index: 24884, intensity: 13872.0, mobility: 1.033"""	-0.326162	0.138838	0.731181	RERVKELYALR	generic|sp_Q14DL3_LRIQ3_MOUSE_REVERSED|
"""index: 12375, intensity: 4177.0, mobility: 1.080"""	-0.326284	0.139101	0.731436	LDSRNYVHFEFDNVTIYLRTEAKPDHQKQKPNYMK	generic|sp_A2AAE1_K1109_MOUSE__chr3_1_37040404_37040475_ENSMUST00000136746__II_985682_REVERSED	|generic|sp_A2AAE1-2_K1109_MOUSE__chr3_1_37040404_37040475_ENSMUST00000136746__II_985682_REVERSED	|generic|sp_A2AAE1-3_K1109_MOUSE__chr3_1_37040404_37040475_ENSMUST00000136746__II_985682_REVERSED	|generic|sp_A2AAE1-5_K1109_MOUSE__chr3_1_36887681_36887872_ENSMUST00000152881__II_985682_REVERSED	|generic|sp_A2AAE1-6_K1109_MOUSE__chr3_1_37040404_37040475_ENSMUST00000136746__II_985682_REVERSED	|generic|tr_D6RI50_D6RI50_MOUSE__chr3_1_36887681_36887872_ENSMUST00000152881__II_985692_REVERSED	|generic|tr_A0A1D5RMC4_A0A1D5RMC4_MOUSE__chr3_1_36887681_36887872_ENSMUST00000152881__II_985682_REVERSED	|generic|II_985691_TX=10090_REVERSED|
"""index: 3208, intensity: 2648.0, mobility: 1.022"""	-0.32646	0.139327	0.731803	EMIDTAQNNNWNK	generic|sp_Q2M2N2-2_SPOPL_MOUSE__II_1013787_REVERSED	|generic|sp_Q2M2N2_SPOPL_MOUSE_REVERSED|
"""index: 13086, intensity: 5780.0, mobility: 0.924"""	-0.326599	0.13959	0.732094	VCGRGEPACLYMNCKVFNMQKQYYGLRHERCHRQL	generic|IP_914934_TX=10090_REVERSED|
"""index: 20266, intensity: 3137.0, mobility: 1.006"""	-0.326692	0.139853	0.732288	CQNEMILERTR	generic|tr_Q3UT88_Q3UT88_MOUSE_REVERSED|
"""index: 3785, intensity: 3218.0, mobility: 1.032"""	-0.326734	0.140116	0.732376	QDYAAAAAAAAAAASYQAYAAGTYDIYPT	generic|sp_D3Z4I3_RBM24_MOUSE_REVERSED|
"""index: 23578, intensity: 5806.0, mobility: 0.972"""	-0.326791	0.140379	0.732495	KRWIQMFEV	generic|sp_Q91WD9_SEGN_MOUSE_REVERSED|
"""index: 3990, intensity: 2832.0, mobility: 0.946"""	-0.326859	0.140604	0.732636	QILVFYWLMH	generic|sp_Q9WU81_G6PT3_MOUSE_REVERSED	|generic|sp_Q9WU81-2_G6PT3_MOUSE_REVERSED|
"""index: 19071, intensity: 3015.0, mobility: 1.097"""	-0.327066	0.140867	0.733069	VLERIDSIDEVSFSTG	generic|sp_O35130_NEP1_MOUSE__chr6_-1_124704545_124704652_ENSMUST00000204334__II_906300_REVERSED	|generic|chr6_-1_124704915_124705073_ENSMUST00000204334__II_906311_TX=10090_REVERSED|
"""index: 8677, intensity: 2663.0, mobility: 1.322"""	-0.327101	0.141093	0.733142	MRNLRKKEVLGTRDLFTDDDSDYFDEDEWNKAKRKRSVA	generic|tr_Q5BKS1_Q5BKS1_MOUSE__II_942462_REVERSED	|generic|tr_E9Q585_E9Q585_MOUSE__II_942462_REVERSED	|generic|II_942466_TX=10090_REVERSED	|generic|tr_E9Q1Q0_E9Q1Q0_MOUSE_REVERSED	|generic|tr_Q3UUI2_Q3UUI2_MOUSE_REVERSED	|generic|tr_Q6GQW1_Q6GQW1_MOUSE_REVERSED	|generic|tr_E9PX68_E9PX68_MOUSE_REVERSED	|generic|tr_O54716_O54716_MOUSE_REVERSED|
"""index: 18748, intensity: 5656.0, mobility: 0.900"""	-0.327307	0.141207	0.733572	VAMPQTSRMLA	generic|IP_874406_TX=10090_REVERSED|
"""index: 9680, intensity: 9620.0, mobility: 0.951"""	-0.327952	0.14147	0.734913	ARQKLMGHDLDSQLQLELRE	generic|tr_Q8BU52_Q8BU52_MOUSE__IP_839234_REVERSED	|generic|tr_A0A571BDN7_A0A571BDN7_MOUSE__chr9_1_72721338_72721424_ENSMUST00000238368__II_847218_REVERSED|
"""index: 20829, intensity: 3075.0, mobility: 0.805"""	-0.327962	0.141732	0.734934	LLESCLFMD	generic|sp_Q9D489_SOLH2_MOUSE_REVERSED|
"""index: 6862, intensity: 5490.0, mobility: 1.027"""	-0.327994	0.141995	0.735001	LMHSHNIPSPFSCVLSFLLFV	generic|IP_1141492_TX=10090_REVERSED|
"""index: 25238, intensity: 4010.0, mobility: 0.927"""	-0.32829	0.14222	0.735618	VTPSDSHVLRKEKKRSLSLCAQLWFFL	generic|IP_1022746_TX=10090_REVERSED	|generic|IP_1022717_TX=10090_REVERSED|
"""index: 12218, intensity: 4265.0, mobility: 0.964"""	-0.328439	0.142408	0.735927	DGEIKIERRM	generic|sp_Q9QYS2_GRM3_MOUSE_REVERSED|
"""index: 11799, intensity: 3737.0, mobility: 0.868"""	-0.328657	0.14267	0.736379	LRQMQYDVRWMRLTQ	generic|sp_Q8C0M0_WDR59_MOUSE__chr8_-1_111490284_111490430_ENSMUST00000212327__II_3505554_REVERSED	|generic|sp_Q8C0M0-2_WDR59_MOUSE__chr8_-1_111490284_111490430_ENSMUST00000212327__II_3505554_REVERSED	|generic|sp_Q8C0M0-3_WDR59_MOUSE__chr8_-1_111490284_111490430_ENSMUST00000212327__II_3505554_REVERSED	|generic|tr_A0A1D5RLJ8_A0A1D5RLJ8_MOUSE__chr8_-1_111490284_111490430_ENSMUST00000212327__II_3505554_REVERSED|
"""index: 11691, intensity: 3112.0, mobility: 1.136"""	-0.328714	0.142895	0.736498	RLQYQDPSGKQRNPVMQEKDVEKQLQLALLRDQEEQKHR	generic|sp_Q80XJ2_RN168_MOUSE_REVERSED	|generic|tr_E9PYW4_E9PYW4_MOUSE_REVERSED|
"""index: 9478, intensity: 4163.0, mobility: 0.891"""	-0.328862	0.143044	0.736804	LEPTLQKDDI	generic|tr_Q99N72_Q99N72_MOUSE_REVERSED	|generic|tr_Q8C067_Q8C067_MOUSE_REVERSED	|generic|tr_Q7TNJ5_Q7TNJ5_MOUSE_REVERSED	|generic|tr_Q8BLE2_Q8BLE2_MOUSE_REVERSED	|generic|tr_A2AET8_A2AET8_MOUSE_REVERSED|
"""index: 606, intensity: 16590.0, mobility: 0.873"""	-0.32908	0.143306	0.737258	LWSEPDAEHTAMNAMINPRQFGNFTS	generic|IP_901868_TX=10090_REVERSED|
"""index: 2880, intensity: 3200.0, mobility: 0.803"""	-0.32922	0.143531	0.737547	MLAAELNR	generic|IP_853940_TX=10090_REVERSED|
"""index: 28950, intensity: 11928.0, mobility: 1.031"""	-0.329581	0.143642	0.738295	RFEAQQGPQVTL	generic|tr_Q3UHH3_Q3UHH3_MOUSE__IP_953698_REVERSED	|generic|sp_Q05793_PGBM_MOUSE_REVERSED	|generic|tr_E9PZ16_E9PZ16_MOUSE_REVERSED	|generic|tr_B1B0C7_B1B0C7_MOUSE_REVERSED|
"""index: 15341, intensity: 4728.0, mobility: 0.917"""	-0.329961	0.143791	0.739082	ASAPLVHKMITQIWNRRIGSTMAS	generic|tr_F6RND9_F6RND9_MOUSE__II_1135702_REVERSED	|generic|sp_P97434-3_MPRIP_MOUSE__chr11_1_59775519_59775587_ENSMUST00000108751__II_1135699_REVERSED	|generic|tr_F6S5I0_F6S5I0_MOUSE__chr11_1_59775519_59775587_ENSMUST00000108751__II_1135699_REVERSED	|generic|sp_P97434_MPRIP_MOUSE_REVERSED	|generic|sp_P97434-4_MPRIP_MOUSE_REVERSED	|generic|sp_P97434-5_MPRIP_MOUSE_REVERSED	|generic|tr_Q5SWZ5_Q5SWZ5_MOUSE__chr11_1_59775519_59775587_ENSMUST00000108751_REVERSED	|generic|sp_P97434-2_MPRIP_MOUSE__chr11_1_59775519_59775587_ENSMUST00000108751_REVERSED	|generic|tr_Q8CBS0_Q8CBS0_MOUSE_REVERSED	|generic|tr_Q8C8T6_Q8C8T6_MOUSE_REVERSED|
"""index: 18513, intensity: 5996.0, mobility: 0.942"""	-0.330718	0.144015	0.740647	QIVKSLSAGLDGTGSLMKW	generic|tr_Q8BV19_Q8BV19_MOUSE_REVERSED|
"""index: 1239, intensity: 3511.0, mobility: 0.824"""	-0.330788	0.144238	0.740793	LLAPPLRCE	generic|IP_1073212_TX=10090_REVERSED|
"""index: 23837, intensity: 3783.0, mobility: 0.858"""	-0.330922	0.1445	0.741069	RRKLLKMELFV	generic|IP_1078381_TX=10090_REVERSED|
"""index: 18388, intensity: 2796.0, mobility: 0.947"""	-0.33094	0.144723	0.741105	IPGLDLVRNYD	generic|tr_Q0VDQ3_Q0VDQ3_MOUSE_REVERSED	|generic|sp_Q9D733_GP2_MOUSE_REVERSED	|generic|tr_Q9CV56_Q9CV56_MOUSE_REVERSED	|generic|tr_A0A0R4J0B9_A0A0R4J0B9_MOUSE_REVERSED	|generic|tr_Q9CV52_Q9CV52_MOUSE_REVERSED|
"""index: 5219, intensity: 6009.0, mobility: 0.910"""	-0.331212	0.144984	0.741667	NHNGFDEFQI	generic|tr_Q3TSD4_Q3TSD4_MOUSE__chr18_-1_73801725_73801757_ENSMUST00000237619_REVERSED	|generic|sp_Q99KE1_MAOM_MOUSE__chr18_-1_73801725_73801757_ENSMUST00000237619_REVERSED|
"""index: 7716, intensity: 2566.0, mobility: 1.007"""	-0.331268	0.145208	0.741782	QRSPRDYSCGWR	generic|chr15_1_76329130_76329395_ENSMUST00000059045__IP_1083941_TX=10090_REVERSED	|generic|chr15_1_76329109_76329395_ENSMUST00000059045__IP_1083941_TX=10090_REVERSED|
"""index: 13708, intensity: 3223.0, mobility: 0.869"""	-0.33132	0.14535	0.74189	ETHINEHRTLQALVTFAKGCVK	generic|tr_Q8K0D9_Q8K0D9_MOUSE__chr7_1_27741025_27741063_ENSMUST00000136373__II_895342_REVERSED	|generic|tr_Q8CEA3_Q8CEA3_MOUSE__chr7_1_27741025_27741063_ENSMUST00000136373__II_895342_REVERSED	|generic|sp_P16374_ZFP60_MOUSE__chr7_1_27741025_27741063_ENSMUST00000136373_REVERSED|
"""index: 29380, intensity: 3342.0, mobility: 1.233"""	-0.332061	0.14535	0.743415	FDKSLDKSAAEPGVDVMMH	generic|tr_Q7TMF0_Q7TMF0_MOUSE_REVERSED|
"""index: 7684, intensity: 24680.0, mobility: 0.990"""	-0.332359	0.145611	0.744029	YLHKCPGSSSTLDEPQSGSVTIFWGSHT	generic|IP_3479093_TX=10090_REVERSED|
"""index: 3921, intensity: 4204.0, mobility: 0.976"""	-0.332485	0.145871	0.744287	YMASTIDCNPDYP	generic|sp_P97313_PRKDC_MOUSE_REVERSED|
"""index: 3866, intensity: 4875.0, mobility: 0.835"""	-0.332488	0.146018	0.744294	EFAELAGQTKFSHGDLA	generic|tr_Q5SYK1_Q5SYK1_MOUSE_REVERSED	|generic|tr_Q32MU3_Q32MU3_MOUSE_REVERSED|
"""index: 12319, intensity: 3626.0, mobility: 1.007"""	-0.333061	0.14624	0.74547	MKVQAEALHCWGA	generic|tr_F8VPK0_F8VPK0_MOUSE__chr13_1_76187600_76187674_ENSMUST00000225147__II_3477493_REVERSED	|generic|tr_Q3UYZ5_Q3UYZ5_MOUSE_REVERSED|
"""index: 24125, intensity: 8791.0, mobility: 0.935"""	-0.333288	0.146386	0.745937	FLLGVPLWFM	generic|IP_1062474_TX=10090_REVERSED|
"""index: 2724, intensity: 3432.0, mobility: 0.970"""	-0.333856	0.146646	0.7471	PSVIPFAGSEQFWHRCGVCVEESAVNGLGEWVVE	generic|IP_990201_TX=10090_REVERSED|
"""index: 9274, intensity: 4050.0, mobility: 0.890"""	-0.333952	0.146906	0.747296	AYYTAVLMFLPSLFLGSNGFF	generic|tr_Q687I4_Q687I4_MOUSE_REVERSED	|generic|tr_Q8BWG6_Q8BWG6_MOUSE_REVERSED|
"""index: 28548, intensity: 7607.0, mobility: 1.285"""	-0.334016	0.147166	0.747427	QRFHMKRVSCFMWKYL	generic|IP_962441_TX=10090_REVERSED|
"""index: 28098, intensity: 14706.0, mobility: 1.027"""	-0.334225	0.147388	0.747854	FSEAQKPAKKNQLANVPSGK	generic|tr_Q3UYT9_Q3UYT9_MOUSE_REVERSED	|generic|tr_E9Q5E2_E9Q5E2_MOUSE_REVERSED|
"""index: 4952, intensity: 3117.0, mobility: 1.026"""	-0.334762	0.147648	0.748951	QRAEAEKRWLDRRELLYHPVHGKQTANYRE	generic|sp_Q7TSV9_ENKD1_MOUSE__chr8_-1_105703861_105704010_ENSMUST00000212061__II_3449443_REVERSED	|generic|II_3499971_TX=10090_REVERSED|
"""index: 9608, intensity: 116420.0, mobility: 0.928"""	-0.334918	0.147907	0.74927	PPGGAARADPSAAGAQHRHKTWK	generic|tr_A0A2I3BQR9_A0A2I3BQR9_MOUSE__chr15_-1_76072501_76072533_ENSMUST00000100527__II_1084044_REVERSED	|generic|tr_A0A2R8VI42_A0A2R8VI42_MOUSE__chr15_-1_76072501_76072533_ENSMUST00000100527__II_1084044_REVERSED	|generic|II_1084050_TX=10090_REVERSED	|generic|II_3484658_TX=10090_REVERSED	|generic|II_3484660_TX=10090_REVERSED|
"""index: 13944, intensity: 2641.0, mobility: 1.005"""	-0.334938	0.148129	0.74931	QSQLFPGLFRWVC	generic|tr_Q3UTX0_Q3UTX0_MOUSE__IP_949971_REVERSED	|generic|IP_950041_TX=10090_REVERSED|
"""index: 18004, intensity: 10102.0, mobility: 0.841"""	-0.335274	0.148389	0.749996	NGYSFLMHHRGQIF	generic|IP_904803_TX=10090_REVERSED|
"""index: 11445, intensity: 3793.0, mobility: 0.984"""	-0.335313	0.148649	0.750077	YRDITLLIIFFIESYLALYY	generic|sp_P51678_CCR3_MOUSE_REVERSED	|generic|tr_Q8BHB8_Q8BHB8_MOUSE_REVERSED	|generic|tr_Q3U5L7_Q3U5L7_MOUSE_REVERSED|
"""index: 3219, intensity: 3645.0, mobility: 0.935"""	-0.335368	0.14887	0.750188	WGLSPVVWWP	generic|IP_991486_TX=10090_REVERSED|
"""index: 13738, intensity: 4275.0, mobility: 1.021"""	-0.335795	0.14913	0.751057	EFDLLMTPTPAMHRGMLMTVKEM	generic|tr_W8QK46_W8QK46_MOUSE_REVERSED|
"""index: 24858, intensity: 3852.0, mobility: 0.850"""	-0.336334	0.149389	0.752155	LWNLVLEKKDI	generic|tr_Q8BPD6_Q8BPD6_MOUSE_REVERSED	|generic|tr_O70238_O70238_MOUSE_REVERSED|
"""index: 18652, intensity: 4321.0, mobility: 0.995"""	-0.33634	0.149649	0.752167	SLFSFFVRCPIS	generic|IP_953615_TX=10090_REVERSED	|generic|tr_Q8BSC7_Q8BSC7_MOUSE_REVERSED|
"""index: 2915, intensity: 3138.0, mobility: 0.806"""	-0.336364	0.149909	0.752216	GENSILNTMNHLCVRNGLAR	generic|IP_3466383_TX=10090_REVERSED|
"""index: 13064, intensity: 5041.0, mobility: 0.895"""	-0.336509	0.150169	0.752509	FPLFAKRHKPYSVFTSR	generic|tr_F6WPW1_F6WPW1_MOUSE__chr5_1_76154525_76154782_ENSMUST00000124217__II_944151_REVERSED	|generic|sp_Q9WUP4_PORED_MOUSE__chr5_1_76154525_76154782_ENSMUST00000124217__II_944151_REVERSED	|generic|tr_Q05DH9_Q05DH9_MOUSE_REVERSED|
"""index: 1213, intensity: 12735.0, mobility: 0.872"""	-0.336585	0.150429	0.752664	GIPPRSVWVE	generic|IP_859192_TX=10090_REVERSED|
"""index: 14733, intensity: 4950.0, mobility: 0.992"""	-0.337108	0.150596	0.753727	ERNEPTNLPPETMLFYHDEPEARLYKFVVQEMFR	generic|sp_Q641P0_ARP3B_MOUSE_REVERSED	|generic|sp_Q641P0-2_ARP3B_MOUSE_REVERSED|
"""index: 12312, intensity: 2900.0, mobility: 1.119"""	-0.337136	0.150596	0.753783	LWPYVSFGQRSFGFGFWFLFLWVLVFFS	generic|IP_965371_TX=10090_REVERSED|
"""index: 2349, intensity: 3165.0, mobility: 0.914"""	-0.338823	0.150855	0.757195	QWFTYKLRM	generic|IP_883935_TX=10090_REVERSED|
"""index: 29616, intensity: 4911.0, mobility: 1.012"""	-0.339104	0.151115	0.757763	LSRAVQTMPVHT	generic|tr_Q810L5_Q810L5_MOUSE_REVERSED|
"""index: 14231, intensity: 3468.0, mobility: 1.077"""	-0.339174	0.151295	0.757903	RKGKNWDSCSTVFFTIDKGYGFIMWCHKPFMVPTKSSVLFDR	generic|chr5_-1_101948934_101952983_ENSMUST00000053177__IP_935953_TX=10090_REVERSED|
"""index: 10026, intensity: 3478.0, mobility: 0.804"""	-0.339491	0.151515	0.758542	MLQFNEEDKKNILHFM	generic|sp_P11591_MUP5_MOUSE_REVERSED|
"""index: 4838, intensity: 2544.0, mobility: 0.912"""	-0.339618	0.151696	0.758797	LLPHNLFVRSIPRQGKNAYVCLYVCSH	generic|IP_1134113_TX=10090_REVERSED|
"""index: 12172, intensity: 4808.0, mobility: 1.038"""	-0.33976	0.151954	0.759083	MVKLQSQQASMTFIPKESERWCKLIFIHAYIDEVCIWSSLSL	generic|tr_A0A494B9D1_A0A494B9D1_MOUSE__II_1054687_REVERSED|
"""index: 19902, intensity: 7742.0, mobility: 0.870"""	-0.339862	0.152213	0.759288	VPVRGGFRY	generic|sp_P41163_ETV2_MOUSE_REVERSED	|generic|tr_Q5EP41_Q5EP41_MOUSE_REVERSED|
"""index: 15222, intensity: 3938.0, mobility: 0.960"""	-0.339939	0.152472	0.759444	GKMLYGLVPDLFQPNRDVVES	generic|tr_Q3UL39_Q3UL39_MOUSE__chr6_-1_29571032_29571127_ENSMUST00000170350__II_918815_REVERSED	|generic|tr_Q6DI95_Q6DI95_MOUSE__chr6_-1_29551848_29551937_ENSMUST00000170350__II_918815_REVERSED	|generic|sp_Q6P2B1_TNPO3_MOUSE__chr6_-1_29551848_29551937_ENSMUST00000170350__II_918815_REVERSED	|generic|sp_Q6P2B1-2_TNPO3_MOUSE__chr6_-1_29551848_29551937_ENSMUST00000170350__II_918825_REVERSED	|generic|tr_Q571K5_Q571K5_MOUSE__chr6_-1_29551848_29551937_ENSMUST00000170350_REVERSED|
"""index: 18835, intensity: 3466.0, mobility: 1.039"""	-0.340106	0.152692	0.759779	LEELSKQLTQNEMELDQLESELQQIKKNSNELAKQLRQNE	generic|tr_A0A6I8MX08_A0A6I8MX08_MOUSE_REVERSED	|generic|sp_Q5SNZ0_GRDN_MOUSE_REVERSED	|generic|sp_Q5SNZ0-2_GRDN_MOUSE_REVERSED	|generic|sp_Q5SNZ0-3_GRDN_MOUSE_REVERSED|
"""index: 23129, intensity: 7511.0, mobility: 0.946"""	-0.340478	0.152911	0.760527	ITRNYKSAR	generic|IP_956957_TX=10090_REVERSED|
"""index: 827, intensity: 2671.0, mobility: 0.924"""	-0.340839	0.153169	0.76125	EHIDAKQDEID	generic|tr_Q8BM38_Q8BM38_MOUSE__chr9_-1_101175319_101175399_ENSMUST00000188612__II_844582_REVERSED	|generic|tr_Q3V1Y6_Q3V1Y6_MOUSE__chr9_-1_101175319_101175399_ENSMUST00000188612__II_844568_REVERSED	|generic|tr_G3X9E8_G3X9E8_MOUSE__chr9_-1_101175319_101175399_ENSMUST00000188612__II_844568_REVERSED	|generic|tr_B2RXC8_B2RXC8_MOUSE__chr9_-1_101175319_101175399_ENSMUST00000188612_REVERSED|
"""index: 955, intensity: 2863.0, mobility: 0.943"""	-0.341307	0.153428	0.762187	RFLSVHCETSP	generic|IP_2469161_TX=10090_REVERSED|
"""index: 12361, intensity: 23830.0, mobility: 1.053"""	-0.34135	0.153647	0.762274	LTGTNRRQDKYDPPPRTLHRNMQDQPSLK	generic|tr_F6U238_F6U238_MOUSE_REVERSED	|generic|tr_Q8BMG4_Q8BMG4_MOUSE_REVERSED	|generic|tr_Q6ZPH8_Q6ZPH8_MOUSE_REVERSED	|generic|tr_E9Q7L5_E9Q7L5_MOUSE_REVERSED|
"""index: 2449, intensity: 24974.0, mobility: 0.889"""	-0.341736	0.153787	0.763047	LCLHPNRI	generic|tr_A0A087WQC4_A0A087WQC4_MOUSE__chr19_-1_8778509_8778655_ENSMUST00000176747__II_1049948_REVERSED	|generic|sp_Q8R2K4-2_TAF6L_MOUSE__chr19_-1_8778509_8778655_ENSMUST00000176747__II_1049948_REVERSED	|generic|tr_H3BJR2_H3BJR2_MOUSE__chr19_-1_8778509_8778655_ENSMUST00000176747__II_1049948_REVERSED	|generic|tr_H3BK01_H3BK01_MOUSE__chr19_-1_8778509_8778655_ENSMUST00000176747__II_1049949_REVERSED	|generic|tr_K3W4L1_K3W4L1_MOUSE__chr19_-1_8778509_8778655_ENSMUST00000176747_REVERSED	|generic|sp_Q8R2K4_TAF6L_MOUSE__chr19_-1_8778509_8778655_ENSMUST00000176747_REVERSED|
"""index: 13279, intensity: 4246.0, mobility: 0.829"""	-0.342239	0.154045	0.764051	PMNAKAKELMALVQDKST	generic|sp_A2AGT5_CKAP5_MOUSE__chr2_1_91550622_91550762_ENSMUST00000139433_REVERSED	|generic|sp_A2AGT5-2_CKAP5_MOUSE__chr2_1_91550622_91550762_ENSMUST00000139433_REVERSED	|generic|sp_A2AGT5-3_CKAP5_MOUSE__chr2_1_91550622_91550762_ENSMUST00000139433_REVERSED	|generic|tr_Z4YL78_Z4YL78_MOUSE__chr2_1_91550622_91550762_ENSMUST00000139433_REVERSED	|generic|tr_Q80U79_Q80U79_MOUSE_REVERSED	|generic|tr_K3W4R5_K3W4R5_MOUSE__chr2_1_91550622_91550762_ENSMUST00000139433_REVERSED	|generic|tr_A0A0R4J0K2_A0A0R4J0K2_MOUSE__chr2_1_91550622_91550762_ENSMUST00000139433_REVERSED|
"""index: 26166, intensity: 3084.0, mobility: 0.835"""	-0.342274	0.154264	0.764121	MSSERASSLHRAPL	generic|tr_H7BX03_H7BX03_MOUSE__II_909309_REVERSED	|generic|sp_A4Q9E5_TTLL3_MOUSE__II_909309_REVERSED|
"""index: 4128, intensity: 2712.0, mobility: 0.799"""	-0.342404	0.154522	0.764382	GRPTAPQVGMFAMTVWRP	generic|IP_1011801_TX=10090_REVERSED|
"""index: 4169, intensity: 7625.0, mobility: 0.845"""	-0.342504	0.15478	0.764581	TSSTLLAWRSVGGQRI	generic|chr3_1_96188142_96188423_ENSMUST00000133665_REVERSED|
"""index: 13901, intensity: 19227.0, mobility: 1.042"""	-0.342643	0.155039	0.764859	IMFFPMNTNPHCV	generic|II_928703_TX=10090_REVERSED	|generic|sp_O88799_ZAN_MOUSE_REVERSED	|generic|tr_Q99ND0_Q99ND0_MOUSE_REVERSED	|generic|tr_E9PWQ7_E9PWQ7_MOUSE_REVERSED|
"""index: 27632, intensity: 12461.0, mobility: 1.168"""	-0.342802	0.155297	0.765175	QFFVLPSALTVVFINK	generic|IP_3488858_TX=10090_REVERSED|
"""index: 8393, intensity: 4246.0, mobility: 0.884"""	-0.343058	0.155556	0.765686	YTMWLHHKHFWLSNYLWERFYS	generic|sp_O08650_HYAS3_MOUSE_REVERSED	|generic|tr_B2RR08_B2RR08_MOUSE_REVERSED|
"""index: 16277, intensity: 3278.0, mobility: 1.119"""	-0.343147	0.155814	0.765864	KSMARQLEAKAEQEEEYQERLLDCDHRASQLAHALANKAKSEEEL	generic|sp_Q5SX39_MYH4_MOUSE_REVERSED|
"""index: 17553, intensity: 3936.0, mobility: 1.021"""	-0.343275	0.155911	0.766118	KYVVKESLDQWKVLFMYVYHQSPIFRKEF	generic|tr_Q3UBI5_Q3UBI5_MOUSE_REVERSED|
"""index: 22511, intensity: 4068.0, mobility: 1.140"""	-0.343573	0.156169	0.766711	ESLSLSLKLGAQGIYM	generic|IP_923834_TX=10090_REVERSED|
"""index: 5613, intensity: 4755.0, mobility: 1.137"""	-0.343944	0.156427	0.767447	QSHTLMNVLMKPATVSSFSIDTFALHSLFFY	generic|IP_992494_TX=10090_REVERSED	|generic|tr_Q8VGK6_Q8VGK6_MOUSE_REVERSED	|generic|tr_Q8VGJ9_Q8VGJ9_MOUSE_REVERSED	|generic|tr_Q8VGK4_Q8VGK4_MOUSE_REVERSED|
"""index: 7646, intensity: 1453879.0, mobility: 0.891"""	-0.344016	0.156564	0.76759	SLVMLSEPSAGMSNNATIRIKYPQLDL	generic|tr_B9EHD2_B9EHD2_MOUSE_REVERSED	|generic|tr_A0A0R4J268_A0A0R4J268_MOUSE_REVERSED	|generic|tr_G3X8V6_G3X8V6_MOUSE_REVERSED|
"""index: 25445, intensity: 4148.0, mobility: 1.109"""	-0.344543	0.156822	0.768637	DARAVEEMLSGACDQVPRPESNWPESGGR	generic|sp_Q9JJB1-2_T191C_MOUSE__chr16_1_17277543_17277596_ENSMUST00000232092__II_1079878_REVERSED	|generic|sp_Q9JJB1_T191C_MOUSE__chr16_1_17277531_17277596_ENSMUST00000232092__II_1079875_REVERSED	|generic|tr_A0A338P7A9_A0A338P7A9_MOUSE__chr16_1_17277531_17277596_ENSMUST00000232092__II_1079875_REVERSED	|generic|II_1079876_TX=10090_REVERSED	|generic|tr_A0A338P6N9_A0A338P6N9_MOUSE__chr16_1_17277564_17277596_ENSMUST00000232092_REVERSED|
"""index: 19005, intensity: 2887.0, mobility: 1.044"""	-0.344577	0.15708	0.768703	FKYGNVLLHYIYHASFCYSR	generic|tr_Q8CCV2_Q8CCV2_MOUSE_REVERSED	|generic|tr_Q3TDX3_Q3TDX3_MOUSE_REVERSED	|generic|tr_Q3TC04_Q3TC04_MOUSE_REVERSED	|generic|tr_Q8BFW6_Q8BFW6_MOUSE_REVERSED|
"""index: 17501, intensity: 8008.0, mobility: 1.122"""	-0.344608	0.157338	0.768765	PVFSSHLNIRVMDKGTHKNAIWITKMKWTSYFIRDGFLSMAFLNH	generic|sp_EGF_HUMAN__REVERSED|
"""index: 23553, intensity: 9588.0, mobility: 0.960"""	-0.344693	0.157474	0.768933	YLGHHLSVGKK	generic|tr_Q8BSG5_Q8BSG5_MOUSE__II_3473306_REVERSED|
"""index: 11467, intensity: 4488.0, mobility: 0.863"""	-0.34499	0.157732	0.769522	GMEQPVFRVSYASDEGEVI	generic|sp_Q8VHX6_FLNC_MOUSE_REVERSED	|generic|sp_Q8VHX6-2_FLNC_MOUSE_REVERSED	|generic|tr_Q3UXJ8_Q3UXJ8_MOUSE_REVERSED|
"""index: 10738, intensity: 5516.0, mobility: 1.026"""	-0.345099	0.15799	0.769738	SMSELISIIQKFSPRKKADAEWCQHLLEAFSRPCSSPITLREN	generic|sp_Q9ESL4_M3K20_MOUSE_REVERSED	|generic|sp_Q9ESL4-2_M3K20_MOUSE_REVERSED	|generic|sp_Q9ESL4-3_M3K20_MOUSE_REVERSED|
"""index: 4509, intensity: 3750.0, mobility: 0.952"""	-0.345459	0.158207	0.770449	FESPKCPEICE	generic|IP_2483996_TX=10090_REVERSED|
"""index: 8172, intensity: 5735.0, mobility: 0.893"""	-0.34586	0.158464	0.771242	QMIFHRESEKDFNAKTFELSNLLA	generic|tr_Q3TFE8_Q3TFE8_MOUSE__chr11_-1_97163910_97164017_ENSMUST00000132633__II_1131361_REVERSED	|generic|tr_Q3UHW8_Q3UHW8_MOUSE__chr11_-1_97163910_97164017_ENSMUST00000132633__II_1131361_REVERSED	|generic|sp_P70168_IMB1_MOUSE__chr11_-1_97163910_97164017_ENSMUST00000132633__II_1131361_REVERSED	|generic|tr_Q7TSZ6_Q7TSZ6_MOUSE__chr11_-1_97163910_97164017_ENSMUST00000132633__II_1131361_REVERSED|
"""index: 12222, intensity: 2734.0, mobility: 1.021"""	-0.346048	0.158518	0.771613	SFEMNALSTSYMRYLRSLYMKSQSDTRTKCMTKSEEPGRHLRQ	generic|tr_A0A338P791_A0A338P791_MOUSE_REVERSED	|generic|tr_A0A3Q4EGG8_A0A3Q4EGG8_MOUSE_REVERSED|
"""index: 5217, intensity: 3635.0, mobility: 0.958"""	-0.346782	0.158775	0.773059	LLDRIRYFDQ	generic|sp_O35218_CPSF2_MOUSE_REVERSED|
"""index: 702, intensity: 4174.0, mobility: 0.932"""	-0.346795	0.158951	0.773084	FASTPSEALQCSP	generic|IP_3464358_TX=10090_REVERSED|
"""index: 7350, intensity: 3056.0, mobility: 0.919"""	-0.347635	0.159208	0.774736	YSSLGLSSISNQVQGASLQCTLK	generic|tr_A0A0J9YTQ3_A0A0J9YTQ3_MOUSE_REVERSED	|generic|sp_Q7TQ07_DPOLN_MOUSE_REVERSED	|generic|sp_Q7TQ07-2_DPOLN_MOUSE_REVERSED	|generic|tr_B7ZNQ7_B7ZNQ7_MOUSE_REVERSED	|generic|tr_B2RUE2_B2RUE2_MOUSE_REVERSED	|generic|tr_A0A0R4J0E3_A0A0R4J0E3_MOUSE_REVERSED	|generic|tr_A0A0J9YVA9_A0A0J9YVA9_MOUSE_REVERSED|
"""index: 7672, intensity: 4800.0, mobility: 0.827"""	-0.347657	0.159424	0.77478	LDQPLMGVQAWLPIAEPSLQELHHEP	generic|tr_Q8BHW4_Q8BHW4_MOUSE_REVERSED	|generic|tr_Q14AX1_Q14AX1_MOUSE_REVERSED|
"""index: 23269, intensity: 3091.0, mobility: 1.050"""	-0.347772	0.159681	0.775005	RYLPYHQLLVP	generic|sp_Q80XL7_MPPE1_MOUSE__chr18_-1_67225702_67225878_ENSMUST00000236244_REVERSED	|generic|sp_Q80XL7-2_MPPE1_MOUSE__chr18_-1_67225702_67225878_ENSMUST00000236244_REVERSED|
"""index: 28542, intensity: 5906.0, mobility: 1.028"""	-0.347892	0.159815	0.775241	PSYIVGRRETHQ	generic|tr_Q3UEU3_Q3UEU3_MOUSE_REVERSED	|generic|tr_E9Q711_E9Q711_MOUSE__chr7_-1_35202082_35202162_ENSMUST00000155404_REVERSED	|generic|tr_E9Q1T6_E9Q1T6_MOUSE__chr7_-1_35202082_35202162_ENSMUST00000155404_REVERSED	|generic|tr_Q3UEV4_Q3UEV4_MOUSE__chr7_-1_35202082_35202162_ENSMUST00000155404_REVERSED|
"""index: 5753, intensity: 7171.0, mobility: 0.782"""	-0.349027	0.160072	0.777462	LFVQGPSRLSTEMW	generic|IP_932820_TX=10090_REVERSED|
"""index: 4510, intensity: 4166.0, mobility: 0.857"""	-0.349398	0.160288	0.778186	TLLNERLELSALNYLNGINEPLS	generic|tr_Q571M3_Q571M3_MOUSE__II_846766_REVERSED	|generic|sp_Q80VQ1_LRRC1_MOUSE__II_846766_REVERSED	|generic|sp_Q80VQ1-2_LRRC1_MOUSE__II_846766_REVERSED	|generic|tr_G3X9W3_G3X9W3_MOUSE__II_846766_REVERSED	|generic|sp_Q80VQ1-3_LRRC1_MOUSE_REVERSED|
"""index: 19769, intensity: 3118.0, mobility: 0.900"""	-0.34965	0.160545	0.778679	TISPMLPIWK	generic|chr9_-1_21139783_21140801_ENSMUST00000019615__IP_852183_TX=10090_REVERSED|
"""index: 25249, intensity: 3507.0, mobility: 0.958"""	-0.349725	0.160678	0.778824	LPAQLLMELSM	generic|IP_827443_TX=10090_REVERSED|
"""index: 18123, intensity: 3139.0, mobility: 1.071"""	-0.35026	0.160893	0.779866	HTARTEAQGRPNQNPTLIHQMQQHHRHLLLVMSVSTWVMISM	generic|IP_875305_TX=10090_REVERSED|
"""index: 14824, intensity: 5687.0, mobility: 1.042"""	-0.350443	0.16115	0.780221	GHKSSNHSASDPRQIQFLNLIM	generic|IP_1120943_TX=10090_REVERSED|
"""index: 4122, intensity: 3023.0, mobility: 0.985"""	-0.350589	0.161406	0.780505	LGFLCNGPWGPSW	generic|IP_3501268_TX=10090_REVERSED|
"""index: 5663, intensity: 4332.0, mobility: 0.919"""	-0.350746	0.161538	0.780812	FGSIVSRYWRSKSFNKIIKI	generic|IP_1014586_TX=10090_REVERSED|
"""index: 15936, intensity: 10142.0, mobility: 0.915"""	-0.351967	0.161712	0.783178	IMLFAQPVWFRKTFPMSSSS	generic|IP_926640_TX=10090_REVERSED|
"""index: 17973, intensity: 7425.0, mobility: 0.919"""	-0.35224	0.161927	0.783705	NLPFQHRVSDWLDHLIGRCKE	generic|chr3_1_115122572_115122703_ENSMUST00000081752_REVERSED|
"""index: 29138, intensity: 6172.0, mobility: 1.083"""	-0.352327	0.162183	0.783874	TSVKSPAQFKQRR	generic|IP_985439_TX=10090_REVERSED|
"""index: 22517, intensity: 2740.0, mobility: 1.119"""	-0.352329	0.162439	0.783877	CDVVNLFIYLKHFLIFILIVSDSSYM	generic|IP_1151747_TX=10090_REVERSED|
"""index: 1631, intensity: 2557.0, mobility: 0.751"""	-0.352391	0.162654	0.783997	YFPCGEGVIHQKCRSF	generic|IP_1022981_TX=10090_REVERSED|
"""index: 7453, intensity: 3850.0, mobility: 1.087"""	-0.352481	0.162785	0.784172	FYFTCLFSVWVESHS	generic|IP_3453103_TX=10090_REVERSED|
"""index: 3957, intensity: 3610.0, mobility: 0.868"""	-0.353038	0.162916	0.785246	TRKQAYPHMLFMMLPGFILFF	generic|sp_Q8R4X1_ACER1_MOUSE_REVERSED|
"""index: 471, intensity: 2786.0, mobility: 0.904"""	-0.353817	0.163171	0.786747	PHRVPPLDYHGPIHSNKPSDYHGPPLG	generic|sp_Q8VIK5_PEAR1_MOUSE__II_982204_REVERSED	|generic|sp_Q8VIK5-2_PEAR1_MOUSE__II_982204_REVERSED	|generic|sp_Q8VIK5-4_PEAR1_MOUSE__II_982204_REVERSED	|generic|II_982211_TX=10090_REVERSED|
"""index: 22849, intensity: 8925.0, mobility: 0.956"""	-0.353909	0.163385	0.786923	RKMWITTSR	generic|chr8_1_85512207_85512266_ENSMUST00000034136_REVERSED|
"""index: 13635, intensity: 8264.0, mobility: 0.837"""	-0.353947	0.163641	0.786995	LFAKGAKINVAELDMQISELAQLI	generic|sp_Q7TQI8_TSYL2_MOUSE__chrX_-1_152340078_152340155_ENSMUST00000178165__II_829649_REVERSED	|generic|tr_J3QP69_J3QP69_MOUSE__II_829641_REVERSED	|generic|II_829646_TX=10090_REVERSED|
"""index: 21432, intensity: 2597.0, mobility: 0.932"""	-0.353958	0.163897	0.787017	PFGASNAVSEGIRSSAIWKTQDVTTR	generic|sp_Q80VW5_WHRN_MOUSE_REVERSED	|generic|sp_Q80VW5-3_WHRN_MOUSE_REVERSED	|generic|sp_Q80VW5-4_WHRN_MOUSE_REVERSED	|generic|tr_B2RWY4_B2RWY4_MOUSE_REVERSED	|generic|sp_Q80VW5-10_WHRN_MOUSE_REVERSED	|generic|sp_Q80VW5-11_WHRN_MOUSE_REVERSED|
"""index: 12254, intensity: 3179.0, mobility: 0.965"""	-0.354008	0.164152	0.787113	NMLMKGTRFDFTSLDMSGGLYRALQPK	generic|tr_D3YTR5_D3YTR5_MOUSE__II_1147377_REVERSED	|generic|sp_Q9Z2D8_MBD3_MOUSE__II_1147377_REVERSED	|generic|sp_Q9Z2D8-2_MBD3_MOUSE__II_1147377_REVERSED	|generic|tr_D3YTR4_D3YTR4_MOUSE__II_1147377_REVERSED|
"""index: 30998, intensity: 4927.0, mobility: 1.225"""	-0.354108	0.164366	0.787305	MHPIVEKFTPSLYNKLFWFKVPTETNRLVSLMMIR	generic|tr_E9Q4X2_E9Q4X2_MOUSE__chr14_-1_119035966_119036049_ENSMUST00000127153__II_1088890_REVERSED	|generic|tr_G3UXP5_G3UXP5_MOUSE_REVERSED|
"""index: 30984, intensity: 4445.0, mobility: 1.012"""	-0.354384	0.164454	0.787834	LLREEKQKETWASLEEFRGKMAQNNLK	generic|sp_Q8K3K8_OPTN_MOUSE__II_1015310_REVERSED|
"""index: 10433, intensity: 5706.0, mobility: 1.078"""	-0.354796	0.164625	0.788625	DQLMQEPSPPVPIGQEKNQPSKEHWDQWFNHKYRQTMKK	generic|tr_D3Z420_D3Z420_MOUSE_REVERSED	|generic|tr_A0A2R8VHU0_A0A2R8VHU0_MOUSE_REVERSED|
"""index: 17159, intensity: 2842.0, mobility: 1.080"""	-0.35587	0.16488	0.790679	AGLFDGLVESALMEEVNMNKIFFEAQYP	generic|tr_Q3V1W5_Q3V1W5_MOUSE__chr6_-1_4707070_4707264_ENSMUST00000123907__II_916252_REVERSED	|generic|sp_O70258_SGCE_MOUSE__chr6_-1_4707070_4707264_ENSMUST00000123907__II_916252_REVERSED	|generic|tr_F6R6P2_F6R6P2_MOUSE__chr6_-1_4707070_4707264_ENSMUST00000123907__II_916252_REVERSED	|generic|sp_O70258-2_SGCE_MOUSE__chr6_-1_4707070_4707264_ENSMUST00000123907_REVERSED	|generic|tr_D3Z572_D3Z572_MOUSE__chr6_-1_4707070_4707264_ENSMUST00000123907_REVERSED	|generic|tr_E9PX46_E9PX46_MOUSE__chr6_-1_4707070_4707264_ENSMUST00000123907_REVERSED	|generic|tr_Q4H437_Q4H437_MOUSE__chr6_-1_4707070_4707264_ENSMUST00000123907_REVERSED	|generic|tr_Q6L8N9_Q6L8N9_MOUSE__chr6_-1_4707070_4707264_ENSMUST00000123907_REVERSED	|generic|tr_F6WKE4_F6WKE4_MOUSE__chr6_-1_4707070_4707264_ENSMUST00000123907_REVERSED	|generic|tr_F8WGM3_F8WGM3_MOUSE__chr6_-1_4707070_4707264_ENSMUST00000123907_REVERSED	|generic|tr_Q4H438_Q4H438_MOUSE__chr6_-1_4691425_4691622_ENSMUST00000153284_REVERSED|
"""index: 11568, intensity: 17139.0, mobility: 0.997"""	-0.356057	0.165093	0.791035	EANCLDEKCCFSKV	generic|IP_1078681_TX=10090_REVERSED	|generic|IP_1078685_TX=10090_REVERSED|
"""index: 10471, intensity: 4683.0, mobility: 1.121"""	-0.356101	0.165348	0.79112	EIMEKFRQEEEQITVMREREEALLSTAADRKERLTV	generic|tr_A0A1B0GSQ3_A0A1B0GSQ3_MOUSE_REVERSED	|generic|tr_B2M0R4_B2M0R4_MOUSE_REVERSED	|generic|tr_B2M0R6_B2M0R6_MOUSE_REVERSED	|generic|tr_E9PW10_E9PW10_MOUSE_REVERSED|
"""index: 11912, intensity: 61751.0, mobility: 1.142"""	-0.356327	0.165603	0.79155	QSSKSQTLDLVHRLPGLEDELCQLDKLETAQKPLYFKFTLMR	generic|tr_P70292_P70292_MOUSE_REVERSED|
"""index: 19823, intensity: 3411.0, mobility: 1.119"""	-0.356403	0.165859	0.791696	YTFKRWQLHWHLHAKWGRPKESMSNV	generic|IP_3493715_TX=10090_REVERSED|
"""index: 17654, intensity: 4565.0, mobility: 1.087"""	-0.356707	0.165944	0.792274	FWPQKGYTFIEWLIVGFSWVDSETTFKRYMISEPPMWRIPLMT	generic|tr_A0A0A6YWF9_A0A0A6YWF9_MOUSE__chr7_-1_78192559_78192714_ENSMUST00000205354__II_890586_REVERSED	|generic|sp_Q6VNS1_NTRK3_MOUSE__chr7_-1_78192559_78192714_ENSMUST00000205354__II_890586_REVERSED	|generic|tr_A0A0A6YWL7_A0A0A6YWL7_MOUSE__chr7_-1_78192559_78192714_ENSMUST00000205354__II_890586_REVERSED|
"""index: 14046, intensity: 3904.0, mobility: 1.029"""	-0.357192	0.166072	0.793196	AMQVMELAGRLVGCLLNSYILASHNDPLEVFDVLPNNELILSF	generic|tr_Q3U9K9_Q3U9K9_MOUSE_REVERSED|
"""index: 4860, intensity: 3297.0, mobility: 0.805"""	-0.357727	0.166285	0.794212	RLNQPSKTEKMS	generic|IP_1112957_TX=10090_REVERSED|
"""index: 18231, intensity: 3534.0, mobility: 1.149"""	-0.358097	0.166497	0.794912	TQTLEGGDGPALLPTSHW	generic|IP_2409594_TX=10090_REVERSED|
"""index: 16256, intensity: 4703.0, mobility: 1.163"""	-0.358399	0.166752	0.795483	AVLSCMGTHSPTNLSRVM	generic|IP_872575_TX=10090_REVERSED|
"""index: 16577, intensity: 5383.0, mobility: 1.066"""	-0.358804	0.166964	0.79625	ATHAAQLASRSRHM	generic|IP_891422_TX=10090_REVERSED	|generic|IP_891417_TX=10090_REVERSED|
"""index: 11340, intensity: 10106.0, mobility: 1.091"""	-0.359251	0.167217	0.797093	LYDPCLIPLAKSCAEQIKDELDANEGELMRVKELYNALRENLI	generic|sp_Q6IFX4_K1C39_MOUSE_REVERSED|
"""index: 21055, intensity: 2955.0, mobility: 0.773"""	-0.359564	0.167217	0.797684	SNLPTTMSM	generic|chr8_-1_99111667_99111744_ENSMUST00000155527__IP_859748_TX=10090_REVERSED|
"""index: 12432, intensity: 5446.0, mobility: 0.809"""	-0.360478	0.167259	0.799402	RICCHCSLIAHLVAKCLDAP	generic|chr8_1_94391798_94392392_ENSMUST00000161576_REVERSED|
"""index: 28684, intensity: 4872.0, mobility: 1.125"""	-0.360833	0.167513	0.800068	PIMESSPTPDPTKHRE	generic|IP_1026887_TX=10090_REVERSED|
"""index: 1567, intensity: 6197.0, mobility: 0.859"""	-0.360841	0.167681	0.800083	DIHCELQFPSDFQRH	generic|tr_Q3TZW5_Q3TZW5_MOUSE_REVERSED	|generic|tr_Q505F4_Q505F4_MOUSE_REVERSED	|generic|tr_A8E4K9_A8E4K9_MOUSE_REVERSED	|generic|tr_Q8CD71_Q8CD71_MOUSE_REVERSED	|generic|tr_Q3UMQ7_Q3UMQ7_MOUSE_REVERSED|
"""index: 2569, intensity: 3676.0, mobility: 0.992"""	-0.361009	0.167892	0.800398	SEIKKQQEAVDP	generic|tr_B1ATX6_B1ATX6_MOUSE_REVERSED|
"""index: 11182, intensity: 5353.0, mobility: 0.914"""	-0.361157	0.168146	0.800675	TVQRDFPCRIARGHLPLRTLCDHCVTHG	generic|sp_Q8BGX0_TRI23_MOUSE__II_1103301_REVERSED	|generic|sp_Q8BGX0-2_TRI23_MOUSE_REVERSED	|generic|sp_Q8BGX0-3_TRI23_MOUSE_REVERSED|
"""index: 25503, intensity: 2928.0, mobility: 1.181"""	-0.361412	0.1684	0.801152	RRFFDQDATKGSCHNPIY	generic|sp_Q9QYR6_MAP1A_MOUSE_REVERSED	|generic|sp_Q9QYR6-2_MAP1A_MOUSE_REVERSED	|generic|tr_A2ARP8_A2ARP8_MOUSE_REVERSED|
"""index: 8041, intensity: 5283.0, mobility: 0.857"""	-0.361654	0.168653	0.801604	NVAFFDMLR	generic|sp_Q8CIR4_TRPM6_MOUSE_REVERSED|
"""index: 23538, intensity: 4348.0, mobility: 1.067"""	-0.361782	0.168907	0.801844	RWEHSMSSMVRQS	generic|chr8_1_11785777_11785926_ENSMUST00000110909__IP_3507601_TX=10090_REVERSED	|generic|IP_867732_TX=10090_REVERSED|
"""index: 12590, intensity: 3301.0, mobility: 1.140"""	-0.361916	0.169118	0.802094	QMWARWQDYLRFSLN	generic|tr_Q3B7Y2_Q3B7Y2_MOUSE_REVERSED	|generic|tr_F6T1W4_F6T1W4_MOUSE_REVERSED	|generic|tr_Q3B7Y3_Q3B7Y3_MOUSE_REVERSED	|generic|sp_Q9JM58_CRLF1_MOUSE_REVERSED|
"""index: 7861, intensity: 5662.0, mobility: 0.927"""	-0.362392	0.169285	0.802983	EMQLTMNYLI	generic|IP_1075273_TX=10090_REVERSED|
"""index: 13018, intensity: 4131.0, mobility: 0.960"""	-0.362478	0.169496	0.803144	LEEATTVEEWTTDFQYFSVMTIPSHPLLSM	generic|IP_3477156_TX=10090_REVERSED|
"""index: 15246, intensity: 5932.0, mobility: 0.817"""	-0.362776	0.169663	0.803698	LQILQLLFMKFDM	generic|IP_919281_TX=10090_REVERSED|
"""index: 9520, intensity: 16379.0, mobility: 1.032"""	-0.363262	0.169873	0.804601	MSYVLPNLMPIVMTYFVSTVK	generic|tr_Q8VFX4_Q8VFX4_MOUSE_REVERSED	|generic|tr_Q7TQR6_Q7TQR6_MOUSE_REVERSED|
"""index: 15294, intensity: 3419.0, mobility: 0.927"""	-0.36361	0.170127	0.805248	EREPVVAWVEL	generic|sp_Q80W14-2_PR40B_MOUSE__II_1083044_REVERSED	|generic|tr_D3Z4N6_D3Z4N6_MOUSE__chr15_1_99316503_99316553_ENSMUST00000150636_REVERSED	|generic|sp_Q80W14_PR40B_MOUSE__chr15_1_99316503_99316553_ENSMUST00000150636_REVERSED	|generic|sp_Q80W14-3_PR40B_MOUSE__chr15_1_99316503_99316553_ENSMUST00000150636_REVERSED	|generic|tr_E9QMI6_E9QMI6_MOUSE_REVERSED	|generic|tr_E9QP07_E9QP07_MOUSE__chr15_1_99316503_99316553_ENSMUST00000150636_REVERSED	|generic|tr_A0A0R4J1S2_A0A0R4J1S2_MOUSE__chr15_1_99316503_99316553_ENSMUST00000150636_REVERSED|
"""index: 6804, intensity: 2676.0, mobility: 0.782"""	-0.363695	0.170337	0.805405	MECFFNDVERH	generic|tr_Q8VFG3_Q8VFG3_MOUSE_REVERSED|
"""index: 7287, intensity: 2748.0, mobility: 0.784"""	-0.363804	0.17059	0.805607	KFSFKQSPLDREW	generic|IP_2445951_TX=10090_REVERSED|
"""index: 16878, intensity: 16149.0, mobility: 0.788"""	-0.363819	0.1708	0.805636	YGGFLFSS	generic|IP_839955_TX=10090_REVERSED|
"""index: 17889, intensity: 8753.0, mobility: 0.942"""	-0.363998	0.171053	0.805968	LSADEWRRLSWTHIAAHG	generic|IP_1028969_TX=10090_REVERSED|
"""index: 12666, intensity: 42586.0, mobility: 1.140"""	-0.364023	0.171176	0.806013	PMVPTVPTMVPMVPMVPTVPMVPMVPMVPTV	generic|IP_869294_TX=10090_REVERSED|
"""index: 4267, intensity: 27738.0, mobility: 0.830"""	-0.364378	0.171429	0.806671	TSSTLLAWRSVGGQRI	generic|chr3_1_96188142_96188423_ENSMUST00000133665_REVERSED|
"""index: 22999, intensity: 3852.0, mobility: 1.102"""	-0.364403	0.171638	0.806717	MKLPIESPEPQYLDQ	generic|II_1042843_TX=10090_REVERSED	|generic|sp_Q8CIX8_LGSN_MOUSE_REVERSED|
"""index: 14337, intensity: 4827.0, mobility: 0.827"""	-0.364497	0.171847	0.806891	ELYELGTETVRLRI	generic|sp_Q8C4P0-2_K1958_MOUSE_REVERSED|
"""index: 10703, intensity: 13787.0, mobility: 1.042"""	-0.364886	0.1721	0.80761	PEDPSGGQKRKKKKTRFDATTWTKWTRRMQKMGNGFGFGFRS	generic|tr_A0A494B9L0_A0A494B9L0_MOUSE__chr17_-1_32321492_32321734_ENSMUST00000236039_REVERSED	|generic|tr_A0A494BBL1_A0A494BBL1_MOUSE__chr17_-1_32334584_32334691_ENSMUST00000235614_REVERSED	|generic|tr_Q5RL57_Q5RL57_MOUSE__chr17_-1_32321492_32321734_ENSMUST00000236039_REVERSED	|generic|tr_A0A494BAS2_A0A494BAS2_MOUSE_REVERSED	|generic|tr_Q3TLG2_Q3TLG2_MOUSE__chr17_-1_32321492_32321734_ENSMUST00000236039_REVERSED	|generic|sp_Q9R0L7_AKP8L_MOUSE__chr17_-1_32321492_32321734_ENSMUST00000236039_REVERSED	|generic|tr_Q9D0K8_Q9D0K8_MOUSE__chr17_-1_32334584_32334691_ENSMUST00000235614_REVERSED|
"""index: 12196, intensity: 6087.0, mobility: 0.842"""	-0.364891	0.172353	0.80762	DRVMPRIREAFGKLRKLQGEVD	generic|tr_J3QN31_J3QN31_MOUSE_REVERSED	|generic|sp_P28650_PURA1_MOUSE_REVERSED	|generic|sp_P28650-2_PURA1_MOUSE_REVERSED|
"""index: 20629, intensity: 6794.0, mobility: 0.903"""	-0.364948	0.172606	0.807725	GNLQRRRF	generic|IP_984270_TX=10090_REVERSED|
"""index: 10090, intensity: 18941.0, mobility: 1.055"""	-0.36504	0.172771	0.807895	KMQKDGNAFNNTIALSHQFRSGG	generic|tr_A0A2X0U4P8_A0A2X0U4P8_MOUSE__II_1032947_REVERSED	|generic|tr_A0A087WQ86_A0A087WQ86_MOUSE__chr1_-1_80615288_80615344_ENSMUST00000191505__II_1032947_REVERSED	|generic|tr_E9QM99_E9QM99_MOUSE__chr1_-1_80615288_80615344_ENSMUST00000191505__II_1032947_REVERSED	|generic|sp_Q8BZN6_DOC10_MOUSE__chr1_-1_80615288_80615344_ENSMUST00000191505__II_1032947_REVERSED	|generic|sp_Q8BZN6-2_DOC10_MOUSE__chr1_-1_80615288_80615344_ENSMUST00000191505__II_1032947_REVERSED	|generic|sp_Q8BZN6-3_DOC10_MOUSE__chr1_-1_80615288_80615344_ENSMUST00000191505__II_1032947_REVERSED	|generic|sp_Q8BZN6-4_DOC10_MOUSE__chr1_-1_80615288_80615344_ENSMUST00000191505__II_1032947_REVERSED	|generic|tr_A0A087WRP5_A0A087WRP5_MOUSE__chr1_-1_80615288_80615344_ENSMUST00000191505__II_1032947_REVERSED	|generic|tr_A0A0R4J2B7_A0A0R4J2B7_MOUSE__II_1032947_REVERSED	|generic|tr_B2RWY0_B2RWY0_MOUSE__chr1_-1_80615288_80615344_ENSMUST00000191505__II_1032947_REVERSED|
"""index: 22905, intensity: 3504.0, mobility: 1.158"""	-0.365341	0.173023	0.80845	TAQHNVLMVAEDKAIAKIDEGWEMVTYGAYWG	generic|tr_Q3UZK0_Q3UZK0_MOUSE_REVERSED	|generic|tr_E9QL80_E9QL80_MOUSE_REVERSED	|generic|tr_Q6A0A4_Q6A0A4_MOUSE_REVERSED	|generic|tr_D3YVK0_D3YVK0_MOUSE_REVERSED	|generic|sp_Q91YX5_LGAT1_MOUSE_REVERSED|
"""index: 12698, intensity: 4538.0, mobility: 0.943"""	-0.365371	0.173276	0.808506	PRVNCVARPRPMTASCRSLPAAWHVS	generic|chr4_1_5798834_5799070_ENSMUST00000054857__IP_967104_TX=10090_REVERSED|
"""index: 29161, intensity: 5512.0, mobility: 1.017"""	-0.365435	0.173529	0.808622	MRYHGVVTATLSST	generic|IP_878048_TX=10090_REVERSED|
"""index: 29144, intensity: 3589.0, mobility: 1.138"""	-0.365591	0.173781	0.808911	REKSGGEAVQEWLR	generic|IP_858635_TX=10090_REVERSED|
"""index: 13765, intensity: 3740.0, mobility: 1.110"""	-0.365638	0.174034	0.808997	SPDTIKSVTAMASDLLMLMMNIFMVLLISYVTFFI	generic|IP_901566_TX=10090_REVERSED|
"""index: 15662, intensity: 4227.0, mobility: 0.904"""	-0.365898	0.174154	0.809476	EAKKLKEKEKAIEELGEGSEM	generic|tr_B9EKB5_B9EKB5_MOUSE__II_1008330_REVERSED	|generic|tr_A2AUY4_A2AUY4_MOUSE__II_1008330_REVERSED|
"""index: 15788, intensity: 8092.0, mobility: 0.810"""	-0.366395	0.174363	0.810389	CKEVLSQQRSLRQPR	generic|sp_Q80Y19_RHGBA_MOUSE__II_1003918_REVERSED	|generic|tr_Q8CCJ8_Q8CCJ8_MOUSE_REVERSED|
"""index: 19122, intensity: 3755.0, mobility: 1.089"""	-0.366475	0.174615	0.810536	KQWMELSSALTQPN	generic|IP_3504650_TX=10090_REVERSED|
"""index: 4607, intensity: 5911.0, mobility: 0.940"""	-0.366512	0.174868	0.810604	SPSSKSVESSMKEEADELAS	generic|tr_E9QP46_E9QP46_MOUSE__chr12_1_75888313_75888345_ENSMUST00000133623_REVERSED	|generic|sp_Q6ZWQ0_SYNE2_MOUSE__chr12_1_75888313_75888345_ENSMUST00000133623_REVERSED|
"""index: 6226, intensity: 37545.0, mobility: 1.048"""	-0.36672	0.175076	0.810985	PASHLLTQSTSRISSGSEVSAGVYG	generic|IP_979204_TX=10090_REVERSED|
"""index: 5229, intensity: 2989.0, mobility: 0.870"""	-0.366748	0.175328	0.811037	HVATTPPSAPSDPGKH	generic|IP_924087_TX=10090_REVERSED|
"""index: 7820, intensity: 2576.0, mobility: 0.852"""	-0.366754	0.17558	0.811048	KSDKCLVWA	generic|IP_3506539_TX=10090_REVERSED|
"""index: 3729, intensity: 2850.0, mobility: 0.917"""	-0.366804	0.175611	0.81114	ARDRCPKAASMS	generic|chr4_1_150867174_150867443_ENSMUST00000073600__IP_951994_TX=10090_REVERSED|
"""index: 10961, intensity: 6357.0, mobility: 0.976"""	-0.368384	0.175863	0.814028	TLQETRGRMRG	generic|IP_1027205_TX=10090_REVERSED	|generic|IP_1027216_TX=10090_REVERSED|
"""index: 13333, intensity: 13189.0, mobility: 1.094"""	-0.368626	0.176026	0.814468	VASDTAPLPKQDIKLATIHSFMDLTKHE	generic|tr_J3QM82_J3QM82_MOUSE_REVERSED	|generic|sp_Q8BXA7_PHLP2_MOUSE_REVERSED|
"""index: 26727, intensity: 2607.0, mobility: 1.233"""	-0.368899	0.176234	0.814965	SEKSILPKTGIPQRCHE	generic|sp_Q9WTX7_FHL5_MOUSE_REVERSED|
"""index: 9700, intensity: 7595.0, mobility: 0.983"""	-0.369191	0.176485	0.815496	HVVNKTDMGRNLPMQTRELK	generic|IP_1036412_TX=10090_REVERSED	|generic|IP_3465015_TX=10090_REVERSED|
"""index: 11958, intensity: 4765.0, mobility: 0.870"""	-0.369438	0.176737	0.815943	QPMGPQGPIPQ	generic|tr_Q9ERT0_Q9ERT0_MOUSE_REVERSED|
"""index: 28554, intensity: 12845.0, mobility: 0.862"""	-0.369593	0.176989	0.816224	EHTASSPLSGQFHQFGED	generic|tr_Q8CAL4_Q8CAL4_MOUSE__II_864280_REVERSED	|generic|sp_Q8CFV2_F149A_MOUSE__II_864266_REVERSED	|generic|tr_Q5DTK2_Q5DTK2_MOUSE__II_864280_REVERSED	|generic|tr_Q8CBZ9_Q8CBZ9_MOUSE__II_864266_REVERSED	|generic|tr_F6X0J3_F6X0J3_MOUSE__II_864280_REVERSED|
"""index: 5478, intensity: 3192.0, mobility: 0.877"""	-0.36967	0.177151	0.816365	SASFNKYDVLDFMVIAVASWTII	generic|tr_Q05BQ8_Q05BQ8_MOUSE_REVERSED	|generic|tr_A0A1W2P8G7_A0A1W2P8G7_MOUSE_REVERSED	|generic|sp_E9Q9K5_TRDN_MOUSE_REVERSED	|generic|sp_E9Q9K5-2_TRDN_MOUSE_REVERSED	|generic|sp_E9Q9K5-3_TRDN_MOUSE_REVERSED	|generic|sp_E9Q9K5-4_TRDN_MOUSE_REVERSED|
"""index: 550, intensity: 3082.0, mobility: 0.779"""	-0.369938	0.177358	0.81685	SDRPVWVAGPPSATEVP	generic|IP_954059_TX=10090_REVERSED|
"""index: 13994, intensity: 4358.0, mobility: 1.100"""	-0.37066	0.177521	0.818157	SSTPATPVPSDSRFTPSLAAEPNRLDLHGS	generic|tr_G3UZP2_G3UZP2_MOUSE__II_1098583_REVERSED	|generic|sp_Q8C3P7_MTA70_MOUSE__chr14_-1_52296070_52296135_ENSMUST00000174351__II_1098573_REVERSED	|generic|tr_Q3U6J4_Q3U6J4_MOUSE__chr14_-1_52296915_52296947_ENSMUST00000174351__II_1098573_REVERSED	|generic|tr_A0A0R4J041_A0A0R4J041_MOUSE__chr14_-1_52296070_52296135_ENSMUST00000174351__II_1098573_REVERSED	|generic|tr_G3UYB5_G3UYB5_MOUSE_REVERSED|
"""index: 3104, intensity: 2885.0, mobility: 0.890"""	-0.370918	0.177772	0.818621	CRGLHAKALATLSPSSNRQTWV	generic|chr1_-1_93629036_93635347_ENSMUST00000027498_REVERSED|
"""index: 8633, intensity: 9098.0, mobility: 0.900"""	-0.370946	0.177979	0.818672	KMIEKAQFEDVPCFHA	generic|IP_947018_TX=10090_REVERSED|
"""index: 2835, intensity: 4326.0, mobility: 0.806"""	-0.371268	0.178141	0.819253	MPSDFQKGEWRPI	generic|sp_P20357_MTAP2_MOUSE__chr1_1_66438885_66439007_ENSMUST00000172486_REVERSED	|generic|tr_F7ALC8_F7ALC8_MOUSE_REVERSED	|generic|tr_G3UZK9_G3UZK9_MOUSE_REVERSED	|generic|tr_Q3URJ7_Q3URJ7_MOUSE_REVERSED	|generic|tr_G3UZE9_G3UZE9_MOUSE_REVERSED	|generic|tr_A0A668KLC6_A0A668KLC6_MOUSE__chr1_1_66438885_66439007_ENSMUST00000172486_REVERSED	|generic|tr_Q3TRF8_Q3TRF8_MOUSE_REVERSED|
"""index: 7339, intensity: 4521.0, mobility: 1.069"""	-0.371675	0.178392	0.819984	KVANEREQQSRRKMAEREPRQE	generic|tr_E9PVP9_E9PVP9_MOUSE_REVERSED|
"""index: 29395, intensity: 4541.0, mobility: 0.830"""	-0.371694	0.178598	0.820018	KKLPPPRVKMKK	generic|tr_E9QP01_E9QP01_MOUSE__chr7_1_25290580_25290696_ENSMUST00000167379__II_891183_REVERSED	|generic|sp_Q924A2_CIC_MOUSE__chr7_1_25290580_25290696_ENSMUST00000167379_REVERSED	|generic|sp_Q924A2-2_CIC_MOUSE__chr7_1_25290580_25290696_ENSMUST00000167379_REVERSED|
"""index: 21705, intensity: 5717.0, mobility: 1.058"""	-0.371987	0.17885	0.820545	QRWGGRPGLSIFCW	generic|tr_B2RS62_B2RS62_MOUSE__II_862615_REVERSED	|generic|II_862617_TX=10090_REVERSED|
"""index: 19928, intensity: 2628.0, mobility: 0.798"""	-0.37208	0.179056	0.820713	LAGPWPLM	generic|IP_1115575_TX=10090_REVERSED|
"""index: 11325, intensity: 5601.0, mobility: 1.018"""	-0.372434	0.179307	0.821348	PFLVSDPAELSNWRKNGMEVKEKLTKFMSLIVHEEEM	generic|sp_Q811J3_IREB2_MOUSE_REVERSED|
"""index: 11570, intensity: 4098.0, mobility: 0.972"""	-0.372815	0.179468	0.822031	VHQISVGEGAGADPAEHLPLTEEPREK	generic|IP_920844_TX=10090_REVERSED|
"""index: 2740, intensity: 3570.0, mobility: 0.800"""	-0.37326	0.179719	0.822826	MNEVSPPKGIDSII	generic|IP_3473776_TX=10090_REVERSED|
"""index: 6608, intensity: 3156.0, mobility: 0.937"""	-0.373325	0.17997	0.822943	WVMFWQVPYLQELQPLKNS	generic|IP_3462268_TX=10090_REVERSED|
"""index: 28405, intensity: 7018.0, mobility: 1.058"""	-0.373369	0.180085	0.823022	IFTEKEFQFLR	generic|IP_3496812_TX=10090_REVERSED|
"""index: 1044, intensity: 2575.0, mobility: 1.087"""	-0.373815	0.180336	0.823818	EEQVAMDSVCYALIEL	generic|tr_A0A1W2P6K6_A0A1W2P6K6_MOUSE__chr1_1_127205257_127205286_ENSMUST00000038361__II_3470975_REVERSED	|generic|sp_Q5DU37_ZFY26_MOUSE__chr1_1_127205257_127205286_ENSMUST00000038361__II_3507020_REVERSED	|generic|tr_Q811D4_Q811D4_MOUSE__chr1_1_127205257_127205286_ENSMUST00000038361_REVERSED|
"""index: 15742, intensity: 5418.0, mobility: 0.973"""	-0.373832	0.180521	0.823847	ISSGVAKAFSINAPWLSCTKR	generic|IP_1121456_TX=10090_REVERSED|
"""index: 15259, intensity: 4631.0, mobility: 0.838"""	-0.37394	0.180521	0.82404	EYDVCLCLYRFLE	generic|IP_1022113_TX=10090_REVERSED|
"""index: 5764, intensity: 2665.0, mobility: 0.847"""	-0.374909	0.180635	0.825764	SKEGHHTRK	generic|tr_Q8K056_Q8K056_MOUSE_REVERSED	|generic|tr_A2ANU7_A2ANU7_MOUSE_REVERSED|
"""index: 7294, intensity: 18333.0, mobility: 0.992"""	-0.375264	0.180886	0.826394	VAGAIEVSTPWSVPPSCRLGPLQSCSL	generic|IP_923106_TX=10090_REVERSED|
"""index: 19380, intensity: 12707.0, mobility: 0.815"""	-0.375301	0.181091	0.82646	RPQLSLEA	generic|IP_997835_TX=10090_REVERSED|
"""index: 26936, intensity: 5005.0, mobility: 1.048"""	-0.375434	0.181341	0.826695	TLWEVGMSVVKADP	generic|sp_Q3U435_MMP25_MOUSE__II_3488709_REVERSED	|generic|tr_A0A3B2WCE2_A0A3B2WCE2_MOUSE_REVERSED	|generic|tr_A0A3B2W7R0_A0A3B2W7R0_MOUSE_REVERSED|
"""index: 29973, intensity: 2885.0, mobility: 1.262"""	-0.375452	0.181545	0.826727	FFLGCVLQLYWTGRSVPL	generic|IP_3507393_TX=10090_REVERSED|
"""index: 14846, intensity: 3816.0, mobility: 0.905"""	-0.375582	0.181659	0.826956	GLPCAHLAEQIK	generic|tr_Q3UIV8_Q3UIV8_MOUSE__chr9_1_107561423_107561545_ENSMUST00000156198__II_843793_REVERSED	|generic|tr_B0QZV7_B0QZV7_MOUSE__chr9_1_107561423_107561545_ENSMUST00000156198__II_843793_REVERSED	|generic|sp_Q99MK9_RASF1_MOUSE__chr9_1_107561423_107561545_ENSMUST00000156198__II_843793_REVERSED	|generic|sp_Q99MK9-2_RASF1_MOUSE__chr9_1_107561423_107561545_ENSMUST00000156198__II_843793_REVERSED|
"""index: 10575, intensity: 37321.0, mobility: 1.049"""	-0.375772	0.181864	0.827293	MSYVLPNLMPIVMTYFVSTVK	generic|tr_Q8VFX4_Q8VFX4_MOUSE_REVERSED	|generic|tr_Q7TQR6_Q7TQR6_MOUSE_REVERSED|
"""index: 3449, intensity: 3723.0, mobility: 0.980"""	-0.376371	0.182068	0.828352	LNSLSSVASECLQV	generic|IP_925083_TX=10090_REVERSED|
"""index: 18974, intensity: 3897.0, mobility: 0.983"""	-0.376802	0.182181	0.829112	MSFLEITTYNIYYYAAIMGLNLPAVDM	generic|sp_Q6P4T2_U520_MOUSE__chr2_1_127208986_127209141_ENSMUST00000142327_REVERSED	|generic|tr_Q7TMG2_Q7TMG2_MOUSE__chr2_1_127238503_127238664_ENSMUST00000131435_REVERSED|
"""index: 4512, intensity: 3230.0, mobility: 0.959"""	-0.377437	0.182385	0.830229	YATGTMVTYFQT	generic|IP_3503900_TX=10090_REVERSED	|generic|IP_3503900_TX=10090_REVERSED|
"""index: 23280, intensity: 5596.0, mobility: 0.968"""	-0.377481	0.182498	0.830306	TPQRLSSSATAVVACIAKMKETAM	generic|IP_883509_TX=10090_REVERSED|
"""index: 2379, intensity: 4342.0, mobility: 0.940"""	-0.377905	0.182702	0.831049	SFSTARNHRSLPEITHDESDDHKTIWSQDG	generic|tr_D7EYE4_D7EYE4_MOUSE_REVERSED	|generic|tr_G5E8W8_G5E8W8_MOUSE_REVERSED	|generic|tr_A2BI37_A2BI37_MOUSE_REVERSED|
"""index: 8517, intensity: 167290.0, mobility: 1.082"""	-0.378242	0.182951	0.83164	MYKDYGELERLKKIEFLNGEVALLCIQSDSLISQPLMSLEL	generic|tr_Q8JZX5_Q8JZX5_MOUSE_REVERSED|
"""index: 27039, intensity: 3984.0, mobility: 1.015"""	-0.378281	0.1832	0.83171	RRGTKFYKSH	generic|IP_919866_TX=10090_REVERSED|
"""index: 16992, intensity: 4538.0, mobility: 1.035"""	-0.37848	0.18345	0.832057	QELDEHDPSWVSHGKQARRPRTPGN	generic|IP_856487_TX=10090_REVERSED|
"""index: 17944, intensity: 25674.0, mobility: 0.846"""	-0.378554	0.183699	0.832186	EELAQLVEKVEDKAADNESQLHS	generic|sp_P33175_KIF5A_MOUSE__chr10_-1_127242653_127242778_ENSMUST00000218298_REVERSED|
"""index: 4403, intensity: 8333.0, mobility: 0.872"""	-0.378577	0.183948	0.832227	TSSTLLAWRSVGGQRI	generic|chr3_1_96188142_96188423_ENSMUST00000133665_REVERSED|
"""index: 21210, intensity: 3346.0, mobility: 0.963"""	-0.378785	0.184152	0.83259	RTPRRGPGSGRG	generic|tr_F6WF36_F6WF36_MOUSE__chr4_-1_126234319_126234459_ENSMUST00000131579__II_956383_REVERSED	|generic|sp_A2AJI0_MA7D1_MOUSE__chr4_-1_126234319_126234459_ENSMUST00000131579__II_956383_REVERSED	|generic|sp_A2AJI0-2_MA7D1_MOUSE__chr4_-1_126234319_126234459_ENSMUST00000131579__II_956383_REVERSED|
"""index: 15364, intensity: 5669.0, mobility: 0.840"""	-0.379204	0.184401	0.833322	KTEVEMKLDQITK	generic|IP_2448052_TX=10090_REVERSED|
"""index: 23469, intensity: 3937.0, mobility: 0.936"""	-0.379233	0.18465	0.833373	FLYFMHLTR	generic|IP_1027649_TX=10090_REVERSED|
"""index: 29115, intensity: 7022.0, mobility: 1.034"""	-0.379458	0.184899	0.833764	FVIEINEFARKF	generic|tr_Q9D9K4_Q9D9K4_MOUSE_REVERSED	|generic|tr_A2A9Q9_A2A9Q9_MOUSE_REVERSED	|generic|tr_Q14AN0_Q14AN0_MOUSE_REVERSED|
"""index: 18292, intensity: 3722.0, mobility: 0.832"""	-0.379572	0.185148	0.833962	RSSGKTWH	generic|IP_3495046_TX=10090_REVERSED|
"""index: 21575, intensity: 9970.0, mobility: 1.015"""	-0.379762	0.185397	0.834293	KYIYQVLQKT	generic|tr_Q3TZR6_Q3TZR6_MOUSE_REVERSED	|generic|tr_Q3UQ13_Q3UQ13_MOUSE_REVERSED	|generic|tr_A0A0U5CJG6_A0A0U5CJG6_MOUSE_REVERSED	|generic|sp_P50592_TNF10_MOUSE_REVERSED|
"""index: 19574, intensity: 3597.0, mobility: 1.050"""	-0.379974	0.1856	0.834663	PPFSPLSPRSFANI	generic|IP_900423_TX=10090_REVERSED|
"""index: 5523, intensity: 3585.0, mobility: 0.883"""	-0.380013	0.18585	0.83473	QLIQELLILFHGPDR	generic|sp_Q5SW28_PI3R5_MOUSE__II_1134421_REVERSED	|generic|II_1134429_TX=10090_REVERSED|
"""index: 28523, intensity: 11287.0, mobility: 0.863"""	-0.380068	0.186099	0.834827	FTKCDGNPVKGMWTNGDA	generic|tr_Q3UJF9_Q3UJF9_MOUSE__chr1_-1_74280779_74280922_ENSMUST00000186833__II_1037027_REVERSED|
"""index: 22774, intensity: 2511.0, mobility: 1.029"""	-0.380271	0.186348	0.835179	IKEGFYMRILDLPQHKYWMGWR	generic|tr_A2AHK9_A2AHK9_MOUSE__chr2_-1_110756934_110757032_ENSMUST00000111019__II_1004279_REVERSED	|generic|sp_A2AHL1_ANO3_MOUSE__chr2_-1_110756934_110757032_ENSMUST00000111019_REVERSED	|generic|sp_A2AHL1-2_ANO3_MOUSE__chr2_-1_110756934_110757032_ENSMUST00000111019_REVERSED|
"""index: 8665, intensity: 9191.0, mobility: 0.981"""	-0.380313	0.186597	0.835252	APGMRRSDGSRAGSGSSGGNGPKSGASTSSGDMNSVSNAARSSRE	generic|IP_947701_TX=10090_REVERSED|
"""index: 15314, intensity: 234048.0, mobility: 0.824"""	-0.380408	0.186706	0.835417	MYISYCFVVHMLK	generic|IP_832800_TX=10090_REVERSED|
"""index: 7174, intensity: 6857.0, mobility: 1.008"""	-0.380643	0.186909	0.835824	FLLNLVANGDREEFVVAELPN	generic|sp_P24529_TY3H_MOUSE__chr7_-1_142896407_142896442_ENSMUST00000124951__II_880126_REVERSED	|generic|tr_E9Q9G5_E9Q9G5_MOUSE__chr7_-1_142896407_142896442_ENSMUST00000124951_REVERSED	|generic|tr_D3Z0B1_D3Z0B1_MOUSE_REVERSED|
"""index: 2147, intensity: 2700.0, mobility: 1.119"""	-0.380921	0.187111	0.836306	QYKQMHKDTKCHLQFNAKLQTNYNCLKCQYIDGIVARWEEE	generic|sp_Q9JJN2_ZFHX4_MOUSE_REVERSED	|generic|tr_E9Q5A7_E9Q5A7_MOUSE_REVERSED	|generic|tr_H3BLK8_H3BLK8_MOUSE_REVERSED|
"""index: 2918, intensity: 2763.0, mobility: 0.856"""	-0.381122	0.187267	0.836654	SAALGRGESNRKRKNKAGWGW	generic|IP_1007146_TX=10090_REVERSED|
"""index: 736, intensity: 2708.0, mobility: 0.858"""	-0.381408	0.187516	0.837149	QSLEHLQSP	generic|tr_Q543W6_Q543W6_MOUSE_REVERSED	|generic|tr_A0A0G2JGG6_A0A0G2JGG6_MOUSE_REVERSED|
"""index: 2868, intensity: 4084.0, mobility: 0.854"""	-0.381625	0.187764	0.837523	LPAQLLMELS	generic|IP_827443_TX=10090_REVERSED|
"""index: 3614, intensity: 2787.0, mobility: 0.822"""	-0.381664	0.188013	0.83759	PHAQLIPLLCGVQLHL	generic|IP_991903_TX=10090_REVERSED|
"""index: 2284, intensity: 3475.0, mobility: 0.788"""	-0.38168	0.188136	0.837618	MRLYKQPSAAAASAAAAA	generic|II_965737_TX=10090_REVERSED	|generic|sp_B1AXD8_AKIR2_MOUSE_REVERSED|
"""index: 18331, intensity: 3704.0, mobility: 0.816"""	-0.381807	0.188136	0.837836	VLPAWEYV	generic|IP_830378_TX=10090_REVERSED|
"""index: 4745, intensity: 4961.0, mobility: 0.915"""	-0.382462	0.188244	0.838966	SATKSAWLKWEMRSAWNRFASGPEPEF	generic|IP_1004668_TX=10090_REVERSED|
"""index: 8667, intensity: 7520.0, mobility: 0.866"""	-0.383245	0.188492	0.840309	VEEITPGSGSAGKPAQAG	generic|tr_Q3TU85_Q3TU85_MOUSE_REVERSED	|generic|tr_Q3TAI8_Q3TAI8_MOUSE_REVERSED|
"""index: 16604, intensity: 3485.0, mobility: 1.001"""	-0.383529	0.18874	0.840795	LWEVGMSVVKADP	generic|sp_Q3U435_MMP25_MOUSE__II_3488709_REVERSED	|generic|tr_A0A3B2WCE2_A0A3B2WCE2_MOUSE_REVERSED	|generic|tr_A0A3B2W7R0_A0A3B2W7R0_MOUSE_REVERSED|
"""index: 2167, intensity: 2725.0, mobility: 0.741"""	-0.383606	0.188941	0.840928	ELVGAGPP	generic|chr5_-1_118228893_118234240_ENSMUST00000117177_REVERSED|
"""index: 17813, intensity: 14690.0, mobility: 0.772"""	-0.384044	0.189189	0.841676	MSMRGMQR	generic|chr14_-1_108912302_108912454_ENSMUST00000100322__IP_1089032_TX=10090_REVERSED|
"""index: 16453, intensity: 2734.0, mobility: 1.197"""	-0.384146	0.189216	0.841852	METLILFNEEASFEEKLIKNTIEQPMRQKNYSDM	generic|sp_Q60641_NR1H4_MOUSE_REVERSED	|generic|sp_Q60641-3_NR1H4_MOUSE_REVERSED	|generic|sp_Q60641-4_NR1H4_MOUSE_REVERSED	|generic|tr_Q3V1T8_Q3V1T8_MOUSE_REVERSED|
"""index: 12258, intensity: 2783.0, mobility: 1.087"""	-0.384287	0.189216	0.842093	VPGAAATATGPAVRTAEPPGPGPGGSAAGACRAFLES	generic|tr_B9EI38_B9EI38_MOUSE_REVERSED	|generic|tr_A2AFI8_A2AFI8_MOUSE_REVERSED|
"""index: 5058, intensity: 6911.0, mobility: 0.874"""	-0.384853	0.189229	0.843056	TQPFFLSKPAFRSPSSRSTRTSPT	generic|chr2_-1_116059564_116061560_ENSMUST00000028639_REVERSED|
"""index: 26425, intensity: 3624.0, mobility: 1.018"""	-0.385805	0.189289	0.844674	IAFIFENGLWYE	generic|sp_O08538_ANGP1_MOUSE_REVERSED	|generic|tr_Q6A0F0_Q6A0F0_MOUSE_REVERSED	|generic|tr_Q8C2K6_Q8C2K6_MOUSE_REVERSED|
"""index: 19840, intensity: 3093.0, mobility: 0.983"""	-0.386285	0.189489	0.845488	LNLVMARSPNRFCLELLGH	generic|IP_3501092_TX=10090_REVERSED|
"""index: 8091, intensity: 5245.0, mobility: 1.044"""	-0.386592	0.189689	0.846007	RAAEEHLYHGAQRYHLLYVTPPQQQKEAVKGLMYHILWEEE	generic|tr_A0A1W2P8C4_A0A1W2P8C4_MOUSE__II_3465183_REVERSED	|generic|tr_G3X8Q1_G3X8Q1_MOUSE_REVERSED	|generic|tr_B9EKC5_B9EKC5_MOUSE_REVERSED|
"""index: 26614, intensity: 4826.0, mobility: 1.051"""	-0.387153	0.189889	0.846953	TLWEVGMSVVKADP	generic|sp_Q3U435_MMP25_MOUSE__II_3488709_REVERSED	|generic|tr_A0A3B2WCE2_A0A3B2WCE2_MOUSE_REVERSED	|generic|tr_A0A3B2W7R0_A0A3B2W7R0_MOUSE_REVERSED|
"""index: 19185, intensity: 6089.0, mobility: 0.941"""	-0.387541	0.190136	0.847606	WPQPIWPSLSSRMSSSPIP	generic|chr19_-1_4453854_4456631_ENSMUST00000059295__IP_1058792_TX=10090_REVERSED|
"""index: 4286, intensity: 3066.0, mobility: 1.037"""	-0.387592	0.190382	0.847692	VELWAQVTGAKWH	generic|sp_Q69ZS8_KAZRN_MOUSE__II_953134_REVERSED	|generic|tr_F6RLJ7_F6RLJ7_MOUSE__II_953134_REVERSED	|generic|tr_Q8BJ43_Q8BJ43_MOUSE_REVERSED|
"""index: 7372, intensity: 3911.0, mobility: 0.920"""	-0.387821	0.190629	0.848077	EAIGDVAHVVKTEDEYVKVGQP	generic|tr_A0A1W2P831_A0A1W2P831_MOUSE_REVERSED	|generic|sp_Q9Z0P4_PALM_MOUSE_REVERSED	|generic|tr_Q8CB16_Q8CB16_MOUSE_REVERSED	|generic|tr_Q6ZQE7_Q6ZQE7_MOUSE_REVERSED|
"""index: 6069, intensity: 3902.0, mobility: 0.767"""	-0.387935	0.190875	0.848268	TIYPNDKKELVSL	generic|IP_1118372_TX=10090_REVERSED|
"""index: 19744, intensity: 5499.0, mobility: 1.098"""	-0.388011	0.191028	0.848397	TPKDLFDEPIEQRCLACRKGLWSA	generic|tr_A0A1L1SSN4_A0A1L1SSN4_MOUSE_REVERSED	|generic|sp_Q9CZW6_RN146_MOUSE_REVERSED	|generic|tr_H9KV17_H9KV17_MOUSE_REVERSED|
"""index: 2321, intensity: 3180.0, mobility: 0.963"""	-0.388594	0.191227	0.849374	QTTMATAEVMGELIVVIEFDESELEEKGMGY	generic|tr_Q8R435_Q8R435_MOUSE_REVERSED	|generic|sp_P52189_KCNJ4_MOUSE_REVERSED	|generic|tr_Q8R434_Q8R434_MOUSE_REVERSED	|generic|tr_Q9QYK8_Q9QYK8_MOUSE_REVERSED|
"""index: 4726, intensity: 2902.0, mobility: 1.303"""	-0.388701	0.191426	0.849553	PEKISCSSRESSCSGPHSASRKMM	generic|sp_Q9ERS4_PKHA3_MOUSE_REVERSED|
"""index: 16286, intensity: 30788.0, mobility: 1.092"""	-0.388869	0.191673	0.849834	NSFIISAASFSDNSKC	generic|sp_A2ARV4_LRP2_MOUSE_REVERSED	|generic|tr_A2ARV5_A2ARV5_MOUSE_REVERSED|
"""index: 1969, intensity: 3305.0, mobility: 0.810"""	-0.38901	0.191872	0.85007	QKLRENEEALQAVKRENE	generic|tr_Q3V405_Q3V405_MOUSE_REVERSED	|generic|sp_P35639_DDIT3_MOUSE_REVERSED	|generic|tr_D3YX14_D3YX14_MOUSE_REVERSED|
"""index: 14567, intensity: 2541.0, mobility: 0.867"""	-0.389105	0.192024	0.850229	QMLHDSLHVDLASFPDDLFVVNTH	generic|tr_Q6PGE2_Q6PGE2_MOUSE__chr7_-1_46104624_46104743_ENSMUST00000209432__II_3498293_REVERSED	|generic|tr_A0A1B0GT25_A0A1B0GT25_MOUSE__chr7_-1_46104624_46104743_ENSMUST00000209432__II_3498293_REVERSED	|generic|tr_Q8BNE2_Q8BNE2_MOUSE__chr2_-1_114647768_114647797_ENSMUST00000102542__II_3498293_REVERSED	|generic|tr_B2RUS7_B2RUS7_MOUSE__chr7_-1_46178438_46178515_ENSMUST00000210511__II_3498293_REVERSED	|generic|tr_Q9Z2P2_Q9Z2P2_MOUSE__chr7_-1_46178438_46178515_ENSMUST00000210511_REVERSED|
"""index: 13521, intensity: 3137.0, mobility: 1.148"""	-0.38946	0.192222	0.850821	EIEMTVGVGDPFINDDSF	generic|sp_Q5UKY4_MO2R3_MOUSE_REVERSED	|generic|sp_Q5UKY4-2_MO2R3_MOUSE_REVERSED	|generic|sp_Q5UKY4-3_MO2R3_MOUSE_REVERSED	|generic|sp_Q5UKY4-4_MO2R3_MOUSE_REVERSED	|generic|sp_Q5UKY4-5_MO2R3_MOUSE_REVERSED	|generic|sp_Q5UKY4-6_MO2R3_MOUSE_REVERSED	|generic|sp_Q5UKY4-7_MO2R3_MOUSE_REVERSED	|generic|sp_Q5UKY4-8_MO2R3_MOUSE_REVERSED	|generic|sp_Q5UKY4-9_MO2R3_MOUSE_REVERSED	|generic|tr_E9Q7T2_E9Q7T2_MOUSE_REVERSED|
"""index: 21000, intensity: 3282.0, mobility: 1.129"""	-0.389601	0.192279	0.851057	EEDIEAAAALQAQQT	generic|tr_Q3UK68_Q3UK68_MOUSE_REVERSED	|generic|sp_P70670_NACAM_MOUSE_REVERSED	|generic|sp_Q60817_NACA_MOUSE_REVERSED|
"""index: 14035, intensity: 3428.0, mobility: 1.061"""	-0.390045	0.192289	0.851796	TKEKLFPRIVTYLAHIYWPQNVFH	generic|sp_Q8BG92_CLVS2_MOUSE_REVERSED|
"""index: 27173, intensity: 5534.0, mobility: 1.055"""	-0.390637	0.192487	0.852779	LWLCIPTVAPNVPE	generic|chr9_-1_106895798_106900757_ENSMUST00000044532_REVERSED	|generic|chr9_-1_106900689_106900757_ENSMUST00000044532_REVERSED|
"""index: 11585, intensity: 4585.0, mobility: 1.126"""	-0.390996	0.192733	0.853376	EMMKKFEVRMLYGR	generic|tr_Q3UUB1_Q3UUB1_MOUSE_REVERSED	|generic|tr_B1AR69_B1AR69_MOUSE_REVERSED	|generic|sp_Q5SX39_MYH4_MOUSE_REVERSED|
"""index: 7914, intensity: 4005.0, mobility: 0.963"""	-0.391047	0.192789	0.85346	PEPEPEQLPEPEPEPEPEPKQEPEP	generic|tr_C4IXT3_C4IXT3_MOUSE__chr11_-1_61157167_61157217_ENSMUST00000173525_REVERSED|
"""index: 11996, intensity: 5374.0, mobility: 1.061"""	-0.391607	0.192845	0.854386	TQSIYRIQDYELAGPYLPWGLFLEAIVCGLSWMDIAECFPLGLI	generic|tr_A2AQH3_A2AQH3_MOUSE_REVERSED	|generic|tr_Q3UST3_Q3UST3_MOUSE_REVERSED	|generic|sp_Q9ERH7_HIPK3_MOUSE_REVERSED	|generic|tr_A2RRJ7_A2RRJ7_MOUSE_REVERSED|
"""index: 13787, intensity: 3653.0, mobility: 1.033"""	-0.391943	0.19309	0.85494	ERQDRGGAGGRDLAP	generic|chr11_-1_23496778_23497846_ENSMUST00000109539__IP_1138505_TX=10090_REVERSED|
"""index: 5444, intensity: 4439.0, mobility: 0.775"""	-0.39208	0.193335	0.855167	MMTTLFWSNKL	generic|chr1_1_32414983_32467811_ENSMUST00000027226_REVERSED|
"""index: 16110, intensity: 6095.0, mobility: 0.900"""	-0.392088	0.19358	0.855179	EMLNLVMFR	generic|IP_839424_TX=10090_REVERSED|
"""index: 1814, intensity: 4741.0, mobility: 0.803"""	-0.392094	0.19373	0.855189	AKLDWCLTPKEP	generic|IP_3487691_TX=10090_REVERSED|
"""index: 11885, intensity: 3915.0, mobility: 0.875"""	-0.392208	0.19388	0.855378	EDKPMVSLELTTDSN	generic|IP_1013993_TX=10090_REVERSED	|generic|sp_Q6DFV3_RHG21_MOUSE_REVERSED	|generic|tr_B7ZCJ1_B7ZCJ1_MOUSE_REVERSED	|generic|tr_A0A0A0MQE8_A0A0A0MQE8_MOUSE_REVERSED	|generic|tr_B7ZCJ0_B7ZCJ0_MOUSE_REVERSED	|generic|tr_B2RWX1_B2RWX1_MOUSE_REVERSED|
"""index: 6934, intensity: 4915.0, mobility: 0.870"""	-0.39267	0.194077	0.856138	IYPADAELTEHHGVVSYK	generic|sp_Q6PGK7_CHSTA_MOUSE__chr1_-1_38865498_38865779_ENSMUST00000193441__II_1040645_REVERSED	|generic|tr_A0A0A6YVW5_A0A0A6YVW5_MOUSE__chr1_-1_38865498_38865779_ENSMUST00000193441__II_1040645_REVERSED	|generic|tr_A2RSS2_A2RSS2_MOUSE__chr1_-1_38865498_38865779_ENSMUST00000193441__II_1040645_REVERSED	|generic|tr_A0A0A6YWA7_A0A0A6YWA7_MOUSE_REVERSED|
"""index: 29970, intensity: 3322.0, mobility: 1.022"""	-0.392881	0.194322	0.856485	RPQEFFRLYR	generic|sp_Q80UG8_TTLL4_MOUSE__chr2_1_131937148_131937183_ENSMUST00000091288__II_1036713_REVERSED	|generic|tr_D3YY08_D3YY08_MOUSE__chr2_1_131937148_131937183_ENSMUST00000091288__II_1036713_REVERSED	|generic|II_1036711_TX=10090_REVERSED|
"""index: 8484, intensity: 48901.0, mobility: 0.987"""	-0.393008	0.194567	0.856694	QNVNMGRLNEEGCCPCLGPPLGENNGSPNKCDKRQQEPK	generic|IP_1142972_TX=10090_REVERSED|
"""index: 16996, intensity: 2594.0, mobility: 1.239"""	-0.393024	0.194764	0.856719	RQLEELQITPESLGRCLPM	generic|IP_1027208_TX=10090_REVERSED|
"""index: 20714, intensity: 3747.0, mobility: 1.011"""	-0.393277	0.195009	0.857135	EQTRVNIYGYHTRLPQRFTYPLP	generic|tr_Q544M3_Q544M3_MOUSE__II_973636_REVERSED	|generic|II_973630_TX=10090_REVERSED|
"""index: 19212, intensity: 6703.0, mobility: 1.077"""	-0.393474	0.195253	0.857458	TPKDLFDEPIEQRCLACRKGLWSA	generic|tr_A0A1L1SSN4_A0A1L1SSN4_MOUSE_REVERSED	|generic|sp_Q9CZW6_RN146_MOUSE_REVERSED	|generic|tr_H9KV17_H9KV17_MOUSE_REVERSED|
"""index: 26888, intensity: 2581.0, mobility: 0.985"""	-0.39363	0.195498	0.857713	IYNKILIQNFFKILF	generic|IP_3482901_TX=10090_REVERSED|
"""index: 14976, intensity: 4357.0, mobility: 1.031"""	-0.39367	0.195509	0.857778	RWRGHENLWEWVVVASALLM	generic|sp_Q6PDK8_DTX4_MOUSE_REVERSED|
"""index: 4497, intensity: 4840.0, mobility: 0.917"""	-0.394126	0.195509	0.858524	ETLLNSLCRLVPCALLELGVDDMRQVT	generic|sp_Q8BQX5_TMCO6_MOUSE__chr18_1_36738377_36738451_ENSMUST00000237727_REVERSED|
"""index: 1458, intensity: 3113.0, mobility: 0.840"""	-0.394999	0.195705	0.859947	RACRQSYNVLYTVNLME	generic|IP_937912_TX=10090_REVERSED|
"""index: 20522, intensity: 5079.0, mobility: 0.940"""	-0.39515	0.195949	0.860192	EAIICDMNLDRSNDLKVVVSTDSIHSQL	generic|sp_KRHB1_HUMAN__REVERSED	|generic|sp_KRHB6_HUMAN__REVERSED|
"""index: 13206, intensity: 4333.0, mobility: 1.059"""	-0.395264	0.196193	0.860379	ERVFLVLNAYMYL	generic|IP_954457_TX=10090_REVERSED|
"""index: 4480, intensity: 32352.0, mobility: 0.857"""	-0.395354	0.196437	0.860525	TSSTLLAWRSVGGQRI	generic|chr3_1_96188142_96188423_ENSMUST00000133665_REVERSED|
"""index: 5634, intensity: 6322.0, mobility: 0.920"""	-0.395697	0.196633	0.861081	MTELLAQHADEAQLAHSCER	generic|sp_Q8R1G1_TASP1_MOUSE_REVERSED|
"""index: 22612, intensity: 3934.0, mobility: 1.040"""	-0.396203	0.196733	0.861901	LTWEVFAPLHKY	generic|sp_Q8K449_ABCA9_MOUSE_REVERSED|
"""index: 28334, intensity: 6700.0, mobility: 1.022"""	-0.3964	0.196929	0.862219	REHKKLASSLVF	generic|tr_E9Q4R4_E9Q4R4_MOUSE_REVERSED|
"""index: 5636, intensity: 3305.0, mobility: 1.022"""	-0.396549	0.197125	0.862461	CLGLSLVEAWNRW	generic|IP_1119187_TX=10090_REVERSED|
"""index: 17053, intensity: 3385.0, mobility: 1.008"""	-0.396596	0.197135	0.862536	RKMEWWKKMWQEKPIEGRFVMWRWKELMYTFPLTGVITLAQ	generic|sp_Q8R0I0_ACE2_MOUSE_REVERSED	|generic|tr_F6X479_F6X479_MOUSE_REVERSED	|generic|tr_Q3UXR1_Q3UXR1_MOUSE_REVERSED|
"""index: 11108, intensity: 4233.0, mobility: 0.851"""	-0.396758	0.197135	0.862798	VMELIGVSFC	generic|IP_1128135_TX=10090_REVERSED|
"""index: 11738, intensity: 17154.0, mobility: 0.992"""	-0.397043	0.197135	0.863257	DPVGDCVKDMSICRGSGPCAWERPYCTHHRQNSECGDE	generic|sp_A2ARV4_LRP2_MOUSE_REVERSED	|generic|tr_Q3V346_Q3V346_MOUSE__chr9_1_119446964_119446993_ENSMUST00000035094_REVERSED	|generic|tr_A2ARV5_A2ARV5_MOUSE_REVERSED|
"""index: 14521, intensity: 3708.0, mobility: 0.984"""	-0.397749	0.197378	0.864393	VQHAVLASKTCLY	generic|tr_Q8CGF0_Q8CGF0_MOUSE_REVERSED	|generic|tr_Q8R0W4_Q8R0W4_MOUSE_REVERSED	|generic|tr_A2A4U6_A2A4U6_MOUSE_REVERSED|
"""index: 13593, intensity: 24531.0, mobility: 0.972"""	-0.397778	0.197525	0.864439	ESYRQNPTDEQDRRRRVKRRMPCDKMFHGIK	generic|tr_A0A286YDD7_A0A286YDD7_MOUSE__chr13_-1_59784761_59784841_ENSMUST00000224320__II_3474062_REVERSED	|generic|sp_Q5BLK4_TUT7_MOUSE__chr13_-1_59784761_59784841_ENSMUST00000224320__II_3474062_REVERSED	|generic|tr_E9PUA2_E9PUA2_MOUSE__chr13_-1_59784761_59784841_ENSMUST00000224320_REVERSED|
"""index: 16450, intensity: 3793.0, mobility: 1.059"""	-0.397974	0.197576	0.864754	CRLICPAFVIALANASMRNTDEQLAIRVLHFILRELT	generic|tr_D3Z3A8_D3Z3A8_MOUSE__chr9_1_59908226_59908303_ENSMUST00000127933_REVERSED	|generic|sp_Q8C170_MYO9A_MOUSE__chr9_1_59908226_59908303_ENSMUST00000127933_REVERSED	|generic|sp_Q8C170-2_MYO9A_MOUSE__chr9_1_59908226_59908303_ENSMUST00000127933_REVERSED|
"""index: 7043, intensity: 5066.0, mobility: 0.979"""	-0.398285	0.197818	0.865252	WFLTQFHCRS	generic|chr1_1_74589539_74589628_ENSMUST00000113733_REVERSED|
"""index: 20649, intensity: 3645.0, mobility: 1.069"""	-0.398448	0.198061	0.865513	NNPWPDFDLGKTAVTKFPTAFEEDVKYS	generic|tr_A0A087WRU2_A0A087WRU2_MOUSE__II_1152619_REVERSED	|generic|tr_W6PPR4_W6PPR4_MOUSE__chr10_1_69955930_69956154_ENSMUST00000182474__II_1152616_REVERSED	|generic|tr_A0A087WRP9_A0A087WRP9_MOUSE_REVERSED	|generic|tr_A0A087WNU5_A0A087WNU5_MOUSE_REVERSED|
"""index: 13154, intensity: 4037.0, mobility: 1.000"""	-0.398499	0.198255	0.865596	QMPQMPLMPQMPLMPQMPQMPQMPQMPLMPQMPELP	generic|tr_O35745_O35745_MOUSE_REVERSED	|generic|tr_Q3UQW2_Q3UQW2_MOUSE_REVERSED	|generic|tr_B7ZP38_B7ZP38_MOUSE_REVERSED	|generic|tr_Q9JLQ4_Q9JLQ4_MOUSE_REVERSED	|generic|tr_Q3UQR2_Q3UQR2_MOUSE_REVERSED|
"""index: 17469, intensity: 6692.0, mobility: 1.127"""	-0.398574	0.198449	0.865715	RGFVLHSQFDWSRQETNRTFYSTLGKRYKFFS	generic|tr_E9Q7N9_E9Q7N9_MOUSE__II_1111754_REVERSED|
"""index: 17706, intensity: 29241.0, mobility: 0.831"""	-0.398907	0.198599	0.866248	LGYSMEYYWLRLL	generic|tr_Q80TG4_Q80TG4_MOUSE__chr4_-1_72118284_72118373_ENSMUST00000132550_REVERSED|
"""index: 14173, intensity: 4462.0, mobility: 1.121"""	-0.399013	0.198599	0.866416	LQSVPKAWLEQYMQLRSSPGYTGSNSTAQCSYT	generic|sp_Q9CX63_IL40_MOUSE_REVERSED|
"""index: 3474, intensity: 3889.0, mobility: 0.937"""	-0.399418	0.198599	0.867062	LHVHDWQVVLATGNDFYRV	generic|tr_B1AY86_B1AY86_MOUSE_REVERSED	|generic|sp_Q9DC11_PXDC2_MOUSE_REVERSED	|generic|tr_B1AY85_B1AY85_MOUSE_REVERSED|
"""index: 6115, intensity: 4254.0, mobility: 1.044"""	-0.400646	0.19884	0.869014	YPVCRFAVGLGDREPLPPVKEM	generic|IP_1098364_TX=10090_REVERSED|
"""index: 9116, intensity: 6094.0, mobility: 0.978"""	-0.400856	0.199082	0.869347	KPGGGANYVQPGFIYVCVFCMFI	generic|IP_3462163_TX=10090_REVERSED|
"""index: 4918, intensity: 4668.0, mobility: 1.017"""	-0.400914	0.199275	0.869438	HKRKFEEVFHSVLRNDFDEGGLHTDGATAKVEF	generic|tr_Q91ZU4_Q91ZU4_MOUSE_REVERSED	|generic|sp_P17879_HS71B_MOUSE_REVERSED	|generic|tr_A1L347_A1L347_MOUSE_REVERSED	|generic|tr_Q3TU85_Q3TU85_MOUSE_REVERSED	|generic|tr_Q3TAI8_Q3TAI8_MOUSE_REVERSED	|generic|tr_B2CSK2_B2CSK2_MOUSE_REVERSED	|generic|tr_A1E2B8_A1E2B8_MOUSE_REVERSED	|generic|tr_Q9QWU1_Q9QWU1_MOUSE_REVERSED|
"""index: 18449, intensity: 7355.0, mobility: 0.829"""	-0.401249	0.199372	0.869968	NGYSFLMHHRGQIF	generic|IP_904803_TX=10090_REVERSED|
"""index: 7954, intensity: 4487.0, mobility: 0.965"""	-0.401455	0.199566	0.870293	PEPEPEPEQLPEPEPEPEPEPKQEP	generic|tr_C4IXT3_C4IXT3_MOUSE__chr11_-1_61157167_61157217_ENSMUST00000173525_REVERSED|
"""index: 24713, intensity: 4078.0, mobility: 1.184"""	-0.401835	0.199662	0.870892	VQLNNRQETQRGGRSFAQNKEMWPRKQTAQCTVKPWN	generic|tr_Q501P3_Q501P3_MOUSE_REVERSED	|generic|tr_A2AQE2_A2AQE2_MOUSE_REVERSED	|generic|tr_Q3TEC4_Q3TEC4_MOUSE_REVERSED	|generic|tr_Q8C7M0_Q8C7M0_MOUSE_REVERSED	|generic|sp_Q6A098_SBP2L_MOUSE_REVERSED|
"""index: 9819, intensity: 7979.0, mobility: 0.910"""	-0.402134	0.199904	0.871363	LQAAKKVRPAGLAEAAALVEDQSAPGLVGEYA	generic|II_3481047_TX=10090_REVERSED	|generic|tr_B7ZMY3_B7ZMY3_MOUSE_REVERSED	|generic|tr_A0A2I3BRZ3_A0A2I3BRZ3_MOUSE_REVERSED|
"""index: 17632, intensity: 4776.0, mobility: 1.089"""	-0.402174	0.200145	0.871426	RWRIMKRLQDMMFKKKLHDYLYSMKRKTKDSAKMEMECIRQ	generic|sp_Q9CR34_CE052_MOUSE_REVERSED	|generic|sp_Q9CR34-2_CE052_MOUSE_REVERSED|
"""index: 22764, intensity: 9765.0, mobility: 0.882"""	-0.402218	0.200386	0.871495	KFVWKNDK	generic|IP_1152146_TX=10090_REVERSED|
"""index: 11671, intensity: 9702.0, mobility: 1.065"""	-0.402323	0.200627	0.871659	RKFNHSKSWYIFIEGVMRFLEEANPNPETLWHARNNDVYR	generic|tr_A0A1L1SQG7_A0A1L1SQG7_MOUSE_REVERSED	|generic|sp_E9PZQ0_RYR1_MOUSE_REVERSED	|generic|tr_K3W4M2_K3W4M2_MOUSE_REVERSED|
"""index: 7345, intensity: 5075.0, mobility: 1.035"""	-0.402427	0.200868	0.871823	YPVCRFAVGLGDREPLPPVKEM	generic|IP_1098364_TX=10090_REVERSED|
"""index: 1412, intensity: 3229.0, mobility: 0.896"""	-0.402577	0.201109	0.872059	GYTSKQLHEM	generic|sp_Q8BWF2_GIMA5_MOUSE_REVERSED|
"""index: 23294, intensity: 9140.0, mobility: 1.137"""	-0.402725	0.20135	0.872291	RMIDPNNLLHSIEPNRQILQQMQPNAMILQ	generic|sp_Q9QZM0_UBQL2_MOUSE_REVERSED|
"""index: 4805, intensity: 3031.0, mobility: 1.078"""	-0.402943	0.201494	0.872633	ILGCADVTFPIGDLSRHCMVCTFCHP	generic|II_3486138_TX=10090_REVERSED	|generic|sp_Q8BFW7_LPP_MOUSE_REVERSED	|generic|sp_Q8BFW7-4_LPP_MOUSE_REVERSED|
"""index: 4250, intensity: 145083.0, mobility: 0.850"""	-0.403197	0.201638	0.873031	GFAGALRTINIQISRD	generic|tr_F6X844_F6X844_MOUSE__II_1104618_REVERSED	|generic|sp_Q8VHN7_AGRV1_MOUSE__chr1_-1_170880997_170881026_ENSMUST00000171447_REVERSED	|generic|tr_B8JJE0_B8JJE0_MOUSE__chr1_-1_170880997_170881026_ENSMUST00000171447_REVERSED|
"""index: 10616, intensity: 3080.0, mobility: 0.854"""	-0.403274	0.201782	0.873151	VRVHNTQMCLAVPCGPGAQNLA	generic|IP_1111930_TX=10090_REVERSED|
"""index: 27104, intensity: 12268.0, mobility: 0.893"""	-0.403534	0.201974	0.873558	DVSNLYSYKV	generic|IP_956409_TX=10090_REVERSED|
"""index: 23625, intensity: 3948.0, mobility: 0.915"""	-0.403633	0.202215	0.873711	LGLKERQMKSSLRNRH	generic|chr6_1_59209915_59210061_ENSMUST00000062626_REVERSED|
"""index: 12768, intensity: 3604.0, mobility: 1.182"""	-0.403861	0.202455	0.874068	VMINSPVYALEWPYFSTVSARFFSPVTSIPQ	generic|tr_Q8C623_Q8C623_MOUSE_REVERSED	|generic|tr_Q6XBG2_Q6XBG2_MOUSE_REVERSED	|generic|tr_E9PWH4_E9PWH4_MOUSE_REVERSED	|generic|tr_Q8CDR1_Q8CDR1_MOUSE_REVERSED|
"""index: 3483, intensity: 3832.0, mobility: 0.944"""	-0.403915	0.202696	0.874151	KRGDRGDRGPLG	generic|tr_E9PVG1_E9PVG1_MOUSE_REVERSED	|generic|tr_A0A3B0J1T4_A0A3B0J1T4_MOUSE_REVERSED	|generic|sp_Q8BVD7_C1QT7_MOUSE_REVERSED|
"""index: 4770, intensity: 4501.0, mobility: 0.789"""	-0.403919	0.202937	0.874158	PEAGQELKFIVEPK	generic|sp_Q02525_ZFP39_MOUSE_REVERSED|
"""index: 17766, intensity: 2615.0, mobility: 1.151"""	-0.403978	0.203178	0.87425	MDPRDLPIPSRRPTPPSHNSTRQPYSSQGQAERTREMSYSRQNEMAAR	generic|tr_Q0VF51_Q0VF51_MOUSE__II_3494759_REVERSED	|generic|tr_D9HP81_D9HP81_MOUSE__II_3494759_REVERSED	|generic|sp_Q9EQZ7_RIMS2_MOUSE__II_3494759_REVERSED	|generic|tr_Q6ZQ55_Q6ZQ55_MOUSE__II_3482784_REVERSED	|generic|tr_A0A2I3BRM1_A0A2I3BRM1_MOUSE__II_3482784_REVERSED	|generic|tr_A0A2I3BRN6_A0A2I3BRN6_MOUSE_REVERSED	|generic|sp_Q9EQZ7-3_RIMS2_MOUSE_REVERSED|
"""index: 19600, intensity: 2689.0, mobility: 1.192"""	-0.404017	0.203321	0.87431	KREKPETATWYLADLIDQGFSSFLRDAVELMN	generic|sp_Q4VBD2_TAPT1_MOUSE__chr5_-1_44204206_44204307_ENSMUST00000199374__II_940557_REVERSED	|generic|II_940561_TX=10090_REVERSED|
"""index: 22513, intensity: 4746.0, mobility: 0.877"""	-0.404406	0.203561	0.874917	SVLERSVKGKNEIWIVISKS	generic|tr_G3X8T0_G3X8T0_MOUSE__II_1090720_REVERSED	|generic|tr_D3YWG8_D3YWG8_MOUSE__II_1090720_REVERSED|
"""index: 23198, intensity: 11901.0, mobility: 0.914"""	-0.404442	0.203704	0.874973	KVPQPCAAPQCAEVFCTIQGNKCE	generic|tr_Q80U60_Q80U60_MOUSE__chr12_1_30015472_30015570_ENSMUST00000218620__II_3471634_REVERSED	|generic|tr_A0A1W2P6L9_A0A1W2P6L9_MOUSE__chr12_1_30015472_30015570_ENSMUST00000218620__II_3471634_REVERSED	|generic|sp_Q3UQ28_PXDN_MOUSE__chr12_1_30015472_30015570_ENSMUST00000218620__II_3471634_REVERSED	|generic|tr_B2RX13_B2RX13_MOUSE__chr12_1_30015472_30015570_ENSMUST00000218620__II_3471634_REVERSED|
"""index: 6758, intensity: 4356.0, mobility: 0.854"""	-0.404594	0.203846	0.875208	FVVNRPKED	generic|tr_A0A0N4SVU2_A0A0N4SVU2_MOUSE__chr3_1_40745684_40745788_ENSMUST00000203267_REVERSED	|generic|tr_E0CY23_E0CY23_MOUSE__chr3_1_40745684_40745788_ENSMUST00000203267_REVERSED	|generic|sp_P48722_HS74L_MOUSE__chr3_1_40745684_40745788_ENSMUST00000203267_REVERSED	|generic|sp_P48722-2_HS74L_MOUSE_REVERSED|
"""index: 3399, intensity: 4055.0, mobility: 0.858"""	-0.404678	0.204087	0.87534	QQLDSKDHK	generic|IP_3500126_TX=10090_REVERSED|
"""index: 19925, intensity: 2923.0, mobility: 1.209"""	-0.404729	0.204229	0.875418	TQICYLNLSAQEESSNSKE	generic|IP_3462902_TX=10090_REVERSED|
"""index: 17797, intensity: 5703.0, mobility: 1.002"""	-0.405283	0.204469	0.876277	SKSTLIAKTRQP	generic|IP_2450151_TX=10090_REVERSED|
"""index: 3901, intensity: 3121.0, mobility: 0.922"""	-0.405291	0.204562	0.87629	PLLYFIEYEM	generic|IP_3459694_TX=10090_REVERSED|
"""index: 12869, intensity: 2983.0, mobility: 0.972"""	-0.406149	0.204802	0.877616	AKRMLCLCYAWPSRYFCTWSPGTTKTNLLEL	generic|IP_1013953_TX=10090_REVERSED|
"""index: 20546, intensity: 3744.0, mobility: 1.181"""	-0.406159	0.204993	0.877632	KTYMNHKLNDPSIYYSG	generic|IP_969210_TX=10090_REVERSED|
"""index: 20089, intensity: 3133.0, mobility: 0.991"""	-0.406195	0.205134	0.877687	ASLLLLSGSYTALQPRAEPPEMVPGLSL	generic|IP_879554_TX=10090_REVERSED|
"""index: 9268, intensity: 6331.0, mobility: 0.889"""	-0.406424	0.205374	0.87804	TFYYKLYTK	generic|IP_964939_TX=10090_REVERSED|
"""index: 5126, intensity: 2897.0, mobility: 1.018"""	-0.406473	0.205565	0.878116	QGAWRPNPDQLSAQGAALPLQGGA	generic|IP_1120132_TX=10090_REVERSED|
"""index: 23263, intensity: 2881.0, mobility: 0.873"""	-0.406737	0.205755	0.878521	LPMKTERR	generic|IP_1098502_TX=10090_REVERSED|
"""index: 29938, intensity: 3007.0, mobility: 1.039"""	-0.406827	0.205896	0.878659	TLTVRREYEKKVFTNSVVTSCIGPK	generic|sp_A1KXC4_FAIM3_MOUSE__II_1035802_REVERSED	|generic|tr_A0A0G2LB91_A0A0G2LB91_MOUSE__II_1035802_REVERSED	|generic|tr_Q3U0V8_Q3U0V8_MOUSE_REVERSED|
"""index: 887, intensity: 4214.0, mobility: 0.921"""	-0.407309	0.206136	0.8794	GEETDMALFTSQ	generic|tr_A0A2I3BQC5_A0A2I3BQC5_MOUSE__chr15_-1_76090629_76090712_ENSMUST00000227605__II_3482925_REVERSED	|generic|sp_Q91V36_NRBP2_MOUSE__chr15_-1_76087076_76087117_ENSMUST00000227605_REVERSED	|generic|tr_A0A2I3BRJ6_A0A2I3BRJ6_MOUSE_REVERSED|
"""index: 53, intensity: 3288.0, mobility: 1.039"""	-0.407503	0.206326	0.879697	ADMEANEDGPVDFK	generic|tr_Q6ZQK2_Q6ZQK2_MOUSE__II_886289_REVERSED	|generic|sp_Q9JKF1_IQGA1_MOUSE__II_886289_REVERSED	|generic|tr_Q80UW7_Q80UW7_MOUSE_REVERSED	|generic|tr_Q8CDT3_Q8CDT3_MOUSE_REVERSED	|generic|tr_Q8BPA6_Q8BPA6_MOUSE_REVERSED	|generic|tr_Q3TU98_Q3TU98_MOUSE_REVERSED|
"""index: 1874, intensity: 3283.0, mobility: 0.842"""	-0.40759	0.206517	0.87983	FRVSEEPW	generic|IP_3475537_TX=10090_REVERSED|
"""index: 3462, intensity: 4651.0, mobility: 0.831"""	-0.407833	0.206756	0.880202	MGQPVGTLSL	generic|chr2_-1_5821367_5833732_ENSMUST00000043864__IP_1015264_TX=10090_REVERSED|
"""index: 9811, intensity: 2860.0, mobility: 0.733"""	-0.407834	0.206946	0.880204	KYVLNTLDTHIRIHEIL	generic|tr_A0A140LHX6_A0A140LHX6_MOUSE_REVERSED|
"""index: 13467, intensity: 3432.0, mobility: 0.800"""	-0.408198	0.206979	0.88076	MVLSPKFEFKLLKWL	generic|chr10_-1_91118742_91118837_ENSMUST00000076694_REVERSED|
"""index: 28147, intensity: 4214.0, mobility: 1.314"""	-0.408312	0.206979	0.880934	KAERMNESEKSKLSEKISMTA	generic|sp_Q4U4S6_XIRP2_MOUSE__II_1007720_REVERSED	|generic|sp_Q4U4S6-2_XIRP2_MOUSE_REVERSED	|generic|tr_A0A5F8MPR4_A0A5F8MPR4_MOUSE_REVERSED|
"""index: 22588, intensity: 5140.0, mobility: 0.965"""	-0.409361	0.207218	0.88253	YLFQTIRQNK	generic|chr16_-1_14304565_14311077_ENSMUST00000023357_REVERSED|
"""index: 15478, intensity: 4786.0, mobility: 0.978"""	-0.409473	0.207457	0.8827	MVIDLTSSAVMPSHRGNHPNIYNY	generic|tr_Q05DU8_Q05DU8_MOUSE_REVERSED	|generic|sp_P07742_RIR1_MOUSE__chr7_1_102468358_102468483_ENSMUST00000209630_REVERSED	|generic|tr_Q6NZB3_Q6NZB3_MOUSE__chr7_1_102468436_102468483_ENSMUST00000209630_REVERSED|
"""index: 7650, intensity: 53752.0, mobility: 0.992"""	-0.409507	0.207597	0.882751	QLFQLIGSDIYFG	generic|IP_826718_TX=10090_REVERSED|
"""index: 14511, intensity: 4340.0, mobility: 1.138"""	-0.409636	0.207786	0.882947	EERLYNNKNGLCGGFTF	generic|tr_Q9D3K4_Q9D3K4_MOUSE_REVERSED	|generic|sp_Q9R097_SPIT1_MOUSE_REVERSED|
"""index: 29378, intensity: 2533.0, mobility: 0.878"""	-0.409703	0.208025	0.883048	RMTRKRREVRT	generic|chr8_1_94842648_94844847_ENSMUST00000034234_REVERSED|
"""index: 22579, intensity: 2865.0, mobility: 1.059"""	-0.409851	0.208264	0.883272	LSSLASLLRTSGACSLSAMPDWWSSRLTGAS	generic|IP_1109550_TX=10090_REVERSED|
"""index: 11063, intensity: 36251.0, mobility: 0.819"""	-0.409851	0.208503	0.883272	WTISTDSAKVVAVAYY	generic|sp_Q921I1_TRFE_MOUSE__chr9_-1_103211806_103211967_ENSMUST00000190051_REVERSED	|generic|tr_F7BAE9_F7BAE9_MOUSE__chr9_-1_103211806_103211967_ENSMUST00000190051_REVERSED	|generic|tr_F7CJN9_F7CJN9_MOUSE__chr9_-1_103211806_103211967_ENSMUST00000190051_REVERSED|
"""index: 9981, intensity: 5163.0, mobility: 0.952"""	-0.40992	0.208592	0.883376	QIEMKDEMLKGLGTTKWQ	generic|IP_3486474_TX=10090_REVERSED|
"""index: 6553, intensity: 3097.0, mobility: 1.042"""	-0.410627	0.208781	0.884445	EQNKQKMSDPSRCMYIVFSIN	generic|IP_3489163_TX=10090_REVERSED|
"""index: 11421, intensity: 4788.0, mobility: 0.861"""	-0.410918	0.209019	0.884883	YIGLLGFGNVEWYGEPWQ	generic|tr_A4QPE8_A4QPE8_MOUSE_REVERSED	|generic|tr_A0A1D5RMF7_A0A1D5RMF7_MOUSE_REVERSED	|generic|sp_Q6L8S8_B4GN3_MOUSE_REVERSED|
"""index: 4871, intensity: 3245.0, mobility: 0.752"""	-0.411053	0.209108	0.885087	CARGAISPVPYVNQ	generic|IP_3473027_TX=10090_REVERSED|
"""index: 12540, intensity: 3640.0, mobility: 0.879"""	-0.411286	0.209247	0.885436	TMLGFQEPM	generic|chr9_-1_62796089_62796175_ENSMUST00000034775_REVERSED|
"""index: 16245, intensity: 6698.0, mobility: 0.806"""	-0.411512	0.209485	0.885776	DVHKVPTS	generic|tr_B9EHJ3_B9EHJ3_MOUSE__chr7_-1_65311000_65311206_ENSMUST00000206612__II_887944_REVERSED	|generic|sp_P39447_ZO1_MOUSE__chr7_-1_65311000_65311206_ENSMUST00000206612_REVERSED	|generic|tr_A0A0U1RPW2_A0A0U1RPW2_MOUSE__chr7_-1_65343611_65343649_ENSMUST00000206612_REVERSED|
"""index: 15861, intensity: 5291.0, mobility: 0.973"""	-0.411605	0.209674	0.885915	RSTVAGARPEAPM	generic|IP_1086555_TX=10090_REVERSED	|generic|chr15_-1_84105427_84105693_ENSMUST00000082365_REVERSED|
"""index: 15958, intensity: 3209.0, mobility: 1.059"""	-0.41178	0.209912	0.886178	MPIKTGDKSPYFIQ	generic|sp_Q9QUR6_PPCE_MOUSE_REVERSED	|generic|tr_Q8C6A3_Q8C6A3_MOUSE_REVERSED	|generic|tr_Q3TCS0_Q3TCS0_MOUSE_REVERSED	|generic|tr_Q3TQ97_Q3TQ97_MOUSE_REVERSED|
"""index: 13938, intensity: 4813.0, mobility: 0.883"""	-0.411878	0.2101	0.886324	GDKQTDFISPQGLQSLL	generic|tr_D3YV17_D3YV17_MOUSE__chr5_-1_142765047_142765166_ENSMUST00000200371__II_932803_REVERSED	|generic|sp_Q80WC3_TNC18_MOUSE__chr5_-1_142765047_142765166_ENSMUST00000200371_REVERSED	|generic|sp_Q80WC3-2_TNC18_MOUSE__chr5_-1_142765047_142765166_ENSMUST00000200371_REVERSED|
"""index: 5397, intensity: 5389.0, mobility: 0.903"""	-0.412032	0.210288	0.886555	MAVTSSSIHDL	generic|IP_827749_TX=10090_REVERSED|
"""index: 548, intensity: 2703.0, mobility: 0.848"""	-0.412177	0.210526	0.886773	GPIGAGASFLHGTKLFSC	generic|IP_865141_TX=10090_REVERSED|
"""index: 15637, intensity: 4645.0, mobility: 0.896"""	-0.412229	0.210714	0.88685	PFELLLHDLRTDQPYGCLENSPAWPR	generic|IP_929704_TX=10090_REVERSED|
"""index: 10011, intensity: 11949.0, mobility: 0.936"""	-0.412295	0.210952	0.886949	RMDRLAICEWEFLLGLKNVSMQLYEIIC	generic|IP_904309_TX=10090_REVERSED|
"""index: 8233, intensity: 3151.0, mobility: 0.812"""	-0.412326	0.21114	0.886996	WGLPVVHAT	generic|IP_922661_TX=10090_REVERSED|
"""index: 24186, intensity: 4261.0, mobility: 0.873"""	-0.412739	0.211328	0.887612	LRLKRMATVMKL	generic|IP_1062743_TX=10090_REVERSED|
"""index: 6141, intensity: 6904.0, mobility: 0.801"""	-0.412772	0.211516	0.887662	STSQRLRYAWSKL	generic|tr_V9GWU7_V9GWU7_MOUSE__chr6_-1_120002189_120002227_ENSMUST00000159397__II_829861_REVERSED	|generic|sp_Q80XP9_WNK3_MOUSE__chr6_-1_120002189_120002227_ENSMUST00000159397__II_829861_REVERSED|
"""index: 29400, intensity: 3171.0, mobility: 1.203"""	-0.413042	0.211653	0.888064	FYERLYKTGFGLMRNMPHNDIATLKAIA	generic|sp_Q9CPT0_B2L14_MOUSE_REVERSED|
"""index: 6931, intensity: 3920.0, mobility: 1.153"""	-0.413671	0.211891	0.888999	GLIMVMWMFCKGQMLH	generic|IP_896703_TX=10090_REVERSED|
"""index: 4874, intensity: 3567.0, mobility: 1.010"""	-0.413734	0.212128	0.889091	CMASRITSSPWWS	generic|IP_1062257_TX=10090_REVERSED|
"""index: 18222, intensity: 6913.0, mobility: 0.909"""	-0.413792	0.212251	0.889178	ATELNRWETGVLRSLE	generic|tr_D3YYF2_D3YYF2_MOUSE__chr14_1_31050181_31050255_ENSMUST00000136237__II_1097768_REVERSED	|generic|tr_F8VQD1_F8VQD1_MOUSE__chr14_1_31050181_31050255_ENSMUST00000136237__II_1097768_REVERSED	|generic|tr_E9Q4Y5_E9Q4Y5_MOUSE__chr14_1_31050181_31050255_ENSMUST00000136237__II_1097768_REVERSED	|generic|tr_D3Z1N4_D3Z1N4_MOUSE__chr14_1_31050181_31050255_ENSMUST00000136237__II_1097768_REVERSED	|generic|tr_D3Z1W6_D3Z1W6_MOUSE__chr14_1_31050181_31050255_ENSMUST00000136237__II_1097768_REVERSED	|generic|sp_Q8BSQ9_PB1_MOUSE__chr14_1_31050181_31050255_ENSMUST00000136237__II_1097795_REVERSED	|generic|sp_Q8BSQ9-2_PB1_MOUSE__chr14_1_31050181_31050255_ENSMUST00000136237__II_1097795_REVERSED	|generic|tr_E9Q7L3_E9Q7L3_MOUSE__chr14_1_31050181_31050255_ENSMUST00000136237__II_1097768_REVERSED	|generic|tr_E9Q7L2_E9Q7L2_MOUSE__chr14_1_31050181_31050255_ENSMUST00000136237__II_1097768_REVERSED	|generic|tr_Q9D7L7_Q9D7L7_MOUSE__chr14_1_31105361_31105534_ENSMUST00000136237_REVERSED|
"""index: 24612, intensity: 4203.0, mobility: 0.944"""	-0.413822	0.212251	0.889223	THQRKDSDPKQPPNQPFRCLN	generic|IP_1095943_TX=10090_REVERSED|
"""index: 23120, intensity: 2895.0, mobility: 1.215"""	-0.415018	0.212488	0.89099	KESDEESLAKPDKAYQHAAE	generic|tr_Q3TZR8_Q3TZR8_MOUSE_REVERSED	|generic|sp_Q8C0C0_ZHX2_MOUSE_REVERSED|
"""index: 1905, intensity: 3822.0, mobility: 0.827"""	-0.415034	0.212726	0.891014	KDVEKQFYFFM	generic|tr_D3Z0Q2_D3Z0Q2_MOUSE_REVERSED|
"""index: 11300, intensity: 4569.0, mobility: 0.873"""	-0.415064	0.212862	0.891059	ELVKPAHPHLALHRLNL	generic|sp_Q91V83_TTI1_MOUSE_REVERSED|
"""index: 17868, intensity: 5640.0, mobility: 1.171"""	-0.415232	0.212998	0.891306	VQRSRIMEVVDQNSYGCYPQLGYSFVEWLVVGYSWIDSDISFKGYMVA	generic|tr_Q8BSP6_Q8BSP6_MOUSE_REVERSED	|generic|tr_Q3TZP9_Q3TZP9_MOUSE_REVERSED	|generic|tr_Q8C3W2_Q8C3W2_MOUSE_REVERSED	|generic|tr_Q8K0Q8_Q8K0Q8_MOUSE_REVERSED	|generic|tr_E9PUN5_E9PUN5_MOUSE_REVERSED	|generic|sp_Q9Z138_ROR2_MOUSE_REVERSED|
"""index: 11218, intensity: 7001.0, mobility: 1.174"""	-0.415664	0.213084	0.891941	EEPQPCLRLEEPLPSLPSEEMPLSVLSDEPPPSAPSDERPRSLRS	generic|sp_Q6PDK2_KMT2D_MOUSE__chrX_1_69523531_69523560_ENSMUST00000033532_REVERSED	|generic|tr_A0A0A0MQ73_A0A0A0MQ73_MOUSE__chrX_1_69523531_69523560_ENSMUST00000033532_REVERSED|
"""index: 29985, intensity: 2865.0, mobility: 0.878"""	-0.416169	0.213305	0.892682	EWTLVETTT	generic|IP_826186_TX=10090_REVERSED|
"""index: 4420, intensity: 22672.0, mobility: 1.008"""	-0.41623	0.213305	0.892771	WQLFPEKSFFCSS	generic|IP_3473101_TX=10090_REVERSED	|generic|IP_3473100_TX=10090_REVERSED|
"""index: 4416, intensity: 3535.0, mobility: 0.862"""	-0.417377	0.213542	0.894446	HYGARCETGEEKLRREEEEQM	generic|II_907406_TX=10090_REVERSED|
"""index: 4005, intensity: 3534.0, mobility: 0.847"""	-0.417449	0.213677	0.894551	TPIPPLCPCPHKQWDKP	generic|IP_1123561_TX=10090_REVERSED|
"""index: 28095, intensity: 7839.0, mobility: 1.204"""	-0.417616	0.213762	0.894794	YDHSQYRYIRMFKDLLDEVWMHMRLSQFGYRWVLKIVNIVFWSSEEFV	generic|sp_Q9CQF9_PCYOX_MOUSE__II_914436_REVERSED	|generic|tr_D3Z275_D3Z275_MOUSE_REVERSED	|generic|tr_Q3TVT6_Q3TVT6_MOUSE_REVERSED	|generic|tr_Q3UYP2_Q3UYP2_MOUSE_REVERSED	|generic|tr_Q99JK4_Q99JK4_MOUSE_REVERSED|
"""index: 14878, intensity: 4258.0, mobility: 1.089"""	-0.417783	0.213948	0.895037	EEEQRLQMEKRKQMEQSHLEEMRRLEEQRRMLDQRLLNAQH	generic|II_956123_TX=10090_REVERSED	|generic|II_956125_TX=10090_REVERSED	|generic|sp_Q8VIJ6_SFPQ_MOUSE_REVERSED	|generic|tr_Q810V5_Q810V5_MOUSE_REVERSED	|generic|tr_Q7TMH7_Q7TMH7_MOUSE_REVERSED|
"""index: 1263, intensity: 2515.0, mobility: 0.838"""	-0.417871	0.213982	0.895164	FTGLSEYTL	generic|tr_A0A0A0MQN9_A0A0A0MQN9_MOUSE__chr5_1_111235481_111235645_ENSMUST00000129017_REVERSED	|generic|sp_Q80XJ3_TTC28_MOUSE__chr5_1_111235481_111235645_ENSMUST00000129017_REVERSED|
"""index: 882, intensity: 2753.0, mobility: 0.831"""	-0.418154	0.214168	0.895575	ELSLSGSER	generic|tr_Q3TZW9_Q3TZW9_MOUSE_REVERSED	|generic|tr_Q3TB93_Q3TB93_MOUSE_REVERSED	|generic|tr_Q3T9Y9_Q3T9Y9_MOUSE_REVERSED	|generic|tr_Q3UCZ5_Q3UCZ5_MOUSE_REVERSED|
"""index: 28259, intensity: 4526.0, mobility: 1.240"""	-0.41837	0.214404	0.895888	HAMRTRTEITARPWRR	generic|chr7_-1_19451621_19458526_ENSMUST00000085715__IP_892157_TX=10090_REVERSED|
"""index: 6668, intensity: 4272.0, mobility: 0.987"""	-0.418375	0.21464	0.895896	MDIIGGTNAQAELV	generic|tr_B1ARU4_B1ARU4_MOUSE__chr4_-1_123457872_123457942_ENSMUST00000106220_REVERSED	|generic|sp_Q9QXZ0_MACF1_MOUSE_REVERSED	|generic|tr_E9QA63_E9QA63_MOUSE_REVERSED	|generic|tr_E9PVY8_E9PVY8_MOUSE__chr4_-1_123457872_123457942_ENSMUST00000106220_REVERSED|
"""index: 21808, intensity: 3189.0, mobility: 1.026"""	-0.418512	0.214825	0.896094	SLDFGFEARAVRL	generic|tr_Q8K0E9_Q8K0E9_MOUSE_REVERSED	|generic|sp_Q9DBB8_DHDH_MOUSE_REVERSED	|generic|tr_A0A1B0GSH8_A0A1B0GSH8_MOUSE_REVERSED|
"""index: 11816, intensity: 3399.0, mobility: 0.890"""	-0.418695	0.21496	0.896358	PTYQSRLLSAERVSSAKCIV	generic|IP_3469958_TX=10090_REVERSED|
"""index: 24716, intensity: 3191.0, mobility: 1.244"""	-0.418826	0.215196	0.896547	EPLVPTHPCDLWAETRTDF	generic|tr_A0A3B2WB53_A0A3B2WB53_MOUSE_REVERSED	|generic|sp_Q8VEM9_KLDC3_MOUSE_REVERSED	|generic|tr_A0A0R4J0W0_A0A0R4J0W0_MOUSE_REVERSED	|generic|tr_A0A3B2WCF8_A0A3B2WCF8_MOUSE_REVERSED|
"""index: 19922, intensity: 4708.0, mobility: 0.949"""	-0.418855	0.215432	0.896589	RPATGPERHK	generic|tr_Q8C6N2_Q8C6N2_MOUSE_REVERSED|
"""index: 9546, intensity: 6896.0, mobility: 0.842"""	-0.418883	0.215617	0.89663	LDENSDLRIPDLLLNIMLSIMW	generic|IP_1099939_TX=10090_REVERSED|
"""index: 4467, intensity: 7246.0, mobility: 0.935"""	-0.419011	0.215853	0.896815	LPVNWESNLTP	generic|chr1_1_59815287_59815349_ENSMUST00000087435_REVERSED|
"""index: 2873, intensity: 3846.0, mobility: 0.840"""	-0.419108	0.215987	0.896954	VPPRQRHFVHIDMLNELNEQLTER	generic|sp_Q8VI56_LRP4_MOUSE__II_1002381_REVERSED	|generic|sp_Q8VI56-2_LRP4_MOUSE__II_1002381_REVERSED|
"""index: 7649, intensity: 3954.0, mobility: 1.056"""	-0.419494	0.216223	0.89751	KQIKTMAQIIIDCNEKITGDSKMEIFALRCGLHTNLVGT	generic|sp_Q8BQM7_SMCO3_MOUSE_REVERSED|
"""index: 15464, intensity: 3756.0, mobility: 0.940"""	-0.419515	0.216458	0.897541	YHHLDGKSIKGAIKFLMFCLLNGTLFDQT	generic|IP_985575_TX=10090_REVERSED|
"""index: 2560, intensity: 3201.0, mobility: 1.104"""	-0.419522	0.216694	0.897551	PHTVFFTMSSMPTASIWHVWAYCISLPIW	generic|IP_1003125_TX=10090_REVERSED|
"""index: 14494, intensity: 3373.0, mobility: 1.017"""	-0.419598	0.216828	0.89766	QMKCGNAIHIYTY	generic|IP_3461243_TX=10090_REVERSED|
"""index: 18581, intensity: 2942.0, mobility: 1.050"""	-0.419712	0.216992	0.897824	QIEQLHVAHEDKWKMHNIHWAVQWM	generic|IP_3471374_TX=10090_REVERSED|
"""index: 1545, intensity: 17008.0, mobility: 0.747"""	-0.419833	0.216992	0.897998	MFMDMAPAMSLGP	generic|chr6_-1_135732094_135732189_ENSMUST00000053880_REVERSED|
"""index: 21666, intensity: 3051.0, mobility: 1.059"""	-0.420538	0.217228	0.899009	HDQNYKHVGAWQLHCWERTLSDSNHL	generic|IP_1077639_TX=10090_REVERSED|
"""index: 6023, intensity: 2981.0, mobility: 0.810"""	-0.420874	0.217463	0.899489	GSAKGGATKETRVSAGKL	generic|chr8_-1_70783478_70784187_ENSMUST00000166004__IP_866426_TX=10090_REVERSED|
"""index: 25255, intensity: 3517.0, mobility: 1.032"""	-0.420914	0.217698	0.899547	KESQDSPLDEGIEI	generic|IP_1047547_TX=10090_REVERSED|
"""index: 18750, intensity: 3805.0, mobility: 1.192"""	-0.421	0.217934	0.899669	ARKIAGFQSGQSLVTYY	generic|sp_A2ARV4_LRP2_MOUSE_REVERSED|
"""index: 5501, intensity: 2657.0, mobility: 0.932"""	-0.421031	0.218169	0.899713	FRNALYGNKCH	generic|IP_3491903_TX=10090_REVERSED|
"""index: 4644, intensity: 5901.0, mobility: 0.889"""	-0.4211	0.218199	0.899812	SGSHLHATPSPARRATGSGEPPVRKAKSRM	generic|tr_A0A5F8MPV6_A0A5F8MPV6_MOUSE__chr5_-1_128759032_128759139_ENSMUST00000199537__II_930466_REVERSED|
"""index: 13236, intensity: 2835.0, mobility: 0.841"""	-0.42134	0.218383	0.900154	PKQIFKRFNSKIFHPPKQFGD	generic|sp_A2AG58_BCLA3_MOUSE__II_829299_REVERSED|
"""index: 5683, intensity: 3627.0, mobility: 0.922"""	-0.421588	0.218412	0.900507	APLTHKDSLWM	generic|tr_Q3UUS2_Q3UUS2_MOUSE_REVERSED|
"""index: 13530, intensity: 2776.0, mobility: 0.846"""	-0.422191	0.218647	0.901364	GPLLRYPVAATYREWDRGY	generic|tr_Q3UIQ5_Q3UIQ5_MOUSE_REVERSED	|generic|tr_A0A140LIT2_A0A140LIT2_MOUSE__chr7_1_143841316_143841375_ENSMUST00000128610_REVERSED	|generic|tr_Q4FJX5_Q4FJX5_MOUSE__chr7_1_143841316_143841375_ENSMUST00000128610_REVERSED	|generic|sp_O88455_DHCR7_MOUSE__chr7_1_143841316_143841375_ENSMUST00000128610_REVERSED|
"""index: 13664, intensity: 4459.0, mobility: 0.831"""	-0.422199	0.218882	0.901375	TSYVLCTNKSLYSEE	generic|IP_3492326_TX=10090_REVERSED|
"""index: 17157, intensity: 4185.0, mobility: 0.891"""	-0.422367	0.219117	0.901614	KEELQGQLTELAKDQ	generic|sp_E9Q7G0_NUMA1_MOUSE_REVERSED|
"""index: 7992, intensity: 7193.0, mobility: 0.905"""	-0.422536	0.2193	0.901853	YQKQEEHYQEKSEMNQELLMQ	generic|sp_Q6VGS5_DAPLE_MOUSE__chr4_-1_126744893_126744925_ENSMUST00000030637_REVERSED	|generic|sp_Q6VGS5-2_DAPLE_MOUSE__chr4_-1_126744893_126744925_ENSMUST00000030637_REVERSED	|generic|tr_Q80XQ1_Q80XQ1_MOUSE_REVERSED	|generic|tr_Q69ZH8_Q69ZH8_MOUSE__chr4_-1_126744893_126744925_ENSMUST00000030637_REVERSED|
"""index: 4083, intensity: 3883.0, mobility: 0.924"""	-0.422829	0.219535	0.902267	QEMEKKDKEFNRKMVEIEK	generic|sp_Q6ZQ12_NINL_MOUSE_REVERSED	|generic|sp_Q6ZQ12-2_NINL_MOUSE_REVERSED	|generic|tr_A2ANB6_A2ANB6_MOUSE_REVERSED|
"""index: 17008, intensity: 3310.0, mobility: 0.910"""	-0.422983	0.21977	0.902485	FVISTLYTYGGRTPLPATLA	generic|chr15_1_81640057_81640522_ENSMUST00000068387__IP_1087161_TX=10090_REVERSED	|generic|chr15_1_81640006_81640522_ENSMUST00000068387__IP_1087161_TX=10090_REVERSED|
"""index: 16716, intensity: 4107.0, mobility: 0.910"""	-0.423015	0.220005	0.90253	EPAPLEPKQIRNQISALAEPSYQS	generic|sp_Q9D9T8_EFHC1_MOUSE_REVERSED	|generic|tr_B2CKC6_B2CKC6_MOUSE_REVERSED|
"""index: 13167, intensity: 26425.0, mobility: 0.894"""	-0.423132	0.220188	0.902695	MLLFPLAGPGYLDLFLTTT	generic|IP_977518_TX=10090_REVERSED|
"""index: 17744, intensity: 3173.0, mobility: 1.181"""	-0.423337	0.220423	0.902985	IPWEDYFEKEKTMDLLGISYRDCNLYTRITYL	generic|sp_Q91ZQ1_PDE6C_MOUSE_REVERSED	|generic|sp_Q91ZQ1-2_PDE6C_MOUSE_REVERSED|
"""index: 20641, intensity: 3929.0, mobility: 1.096"""	-0.423349	0.220657	0.903002	VCVPWIYNTAKCFYRRSVLMRRCCATWM	generic|chr4_-1_53107125_53109204_ENSMUST00000030010__IP_962990_TX=10090_REVERSED|
"""index: 25837, intensity: 6730.0, mobility: 0.872"""	-0.423548	0.22084	0.903281	SDWPFLSLPCP	generic|sp_E9Q6Z5_AUNIP_MOUSE_REVERSED|
"""index: 13142, intensity: 3104.0, mobility: 0.909"""	-0.423592	0.221023	0.903344	PSRTSSCLTSERRESW	generic|IP_1152954_TX=10090_REVERSED|
"""index: 15734, intensity: 3651.0, mobility: 1.174"""	-0.42412	0.221102	0.904085	QQYSRRQETDRRRCREDLKGVFELTWVRDN	generic|sp_Q6PAL0_BEND3_MOUSE_REVERSED|
"""index: 8488, intensity: 6337.0, mobility: 1.152"""	-0.424488	0.221336	0.904601	FELRNQRLKDMMRKYLDMEDKLRLSTDELRDSMRQRE	generic|sp_Q8BQP8_RFIP4_MOUSE_REVERSED|
"""index: 13862, intensity: 12199.0, mobility: 1.120"""	-0.424513	0.221467	0.904637	EADVKVVAYYPLNVFVPANDNQDEVTVKVV	generic|tr_Q9QXA3_Q9QXA3_MOUSE_REVERSED	|generic|tr_A0A1L1SQU7_A0A1L1SQU7_MOUSE_REVERSED	|generic|tr_A0A087WRT4_A0A087WRT4_MOUSE_REVERSED	|generic|tr_F2Z4A3_F2Z4A3_MOUSE_REVERSED|
"""index: 1724, intensity: 2910.0, mobility: 0.948"""	-0.42512	0.221649	0.905485	LMPIIIFYSVYTVKKQEQSRNIGHL	generic|IP_3496856_TX=10090_REVERSED|
"""index: 16202, intensity: 4039.0, mobility: 0.853"""	-0.425153	0.221884	0.905531	FISGSKFAYIMIITSFM	generic|IP_3460340_TX=10090_REVERSED|
"""index: 8827, intensity: 5568.0, mobility: 1.038"""	-0.425158	0.222014	0.905538	LRVLASFPPSQSCPARGPNLVRSSFPSS	generic|IP_869201_TX=10090_REVERSED|
"""index: 2996, intensity: 5046.0, mobility: 0.909"""	-0.425537	0.222144	0.906066	NVQDENLKPV	generic|IP_3467349_TX=10090_REVERSED	|generic|IP_3458831_TX=10090_REVERSED|
"""index: 4635, intensity: 4152.0, mobility: 0.869"""	-0.425789	0.222222	0.906417	VAPYLGRVNAPTAENIDM	generic|IP_3493922_TX=10090_REVERSED|
"""index: 9221, intensity: 173635.0, mobility: 1.118"""	-0.426292	0.222456	0.907115	IPNKFDTRLEDFAIIHWIVFFILSACLVLTLMYCFAAFTFAM	generic|tr_A0A494B9S6_A0A494B9S6_MOUSE_REVERSED	|generic|sp_O35089_CNIH2_MOUSE__chr19_-1_5093916_5094032_ENSMUST00000235638_REVERSED|
"""index: 18873, intensity: 6046.0, mobility: 1.032"""	-0.426306	0.22269	0.907135	SLLRDAECMFVVNLFACCTQNQACRNEIDELIAMKVWLD	generic|IP_883766_TX=10090_REVERSED|
"""index: 661, intensity: 2886.0, mobility: 0.847"""	-0.426311	0.222924	0.907142	KQSMFLLVIKFNILGVTCM	generic|IP_943458_TX=10090_REVERSED|
"""index: 6349, intensity: 5954.0, mobility: 0.954"""	-0.426334	0.223001	0.907173	YPVCRFAVGLGDREPLPPVKEM	generic|IP_1098364_TX=10090_REVERSED|
"""index: 5693, intensity: 3213.0, mobility: 1.141"""	-0.427067	0.223027	0.908187	DDEKEIYTKANIRAMQRALYRDRASMVTE	generic|sp_Q5NCR9_NSRP1_MOUSE_REVERSED|
"""index: 28794, intensity: 4238.0, mobility: 0.845"""	-0.427405	0.223052	0.908654	SPCDLTPTPTTRTDK	generic|chr2_-1_136116173_136116271_ENSMUST00000035264_REVERSED	|generic|chr2_-1_136101015_136116262_ENSMUST00000035264_REVERSED|
"""index: 8061, intensity: 6474.0, mobility: 1.140"""	-0.428035	0.223233	0.90952	EPPPDGVRTKPNEHRFQWFTHRYVPQMERAIGIVAGPLFNDF	generic|sp_Q3U4G3_XXLT1_MOUSE_REVERSED|
"""index: 2518, intensity: 10120.0, mobility: 0.831"""	-0.428349	0.223414	0.90995	FQDCHMKY	generic|IP_1012642_TX=10090_REVERSED|
"""index: 18521, intensity: 5214.0, mobility: 0.853"""	-0.428461	0.223647	0.910104	TANTLVGLSGSSVNLISV	generic|tr_G5E8P3_G5E8P3_MOUSE__II_1104586_REVERSED	|generic|II_1104592_TX=10090_REVERSED	|generic|sp_Q8VHN7_AGRV1_MOUSE__chr1_-1_170880997_170881026_ENSMUST00000171447_REVERSED	|generic|tr_B8JJE0_B8JJE0_MOUSE__chr1_-1_170880997_170881026_ENSMUST00000171447_REVERSED	|generic|sp_Q8VHN7-2_AGRV1_MOUSE_REVERSED	|generic|sp_Q8VHN7-3_AGRV1_MOUSE_REVERSED|
"""index: 7116, intensity: 4528.0, mobility: 0.882"""	-0.428741	0.223881	0.910488	QELMPAPPIGLVEVIRSMQDVE	generic|sp_Q9Z188_DYR1B_MOUSE_REVERSED	|generic|sp_Q9Z188-2_DYR1B_MOUSE_REVERSED	|generic|sp_Q9Z188-3_DYR1B_MOUSE_REVERSED|
"""index: 15069, intensity: 4541.0, mobility: 0.952"""	-0.428951	0.224062	0.910775	LSSNNMTLHNNFRAQFIY	generic|IP_919879_TX=10090_REVERSED|
"""index: 20929, intensity: 5136.0, mobility: 0.911"""	-0.429286	0.224295	0.911232	CFPPFVWFYRYMYLMTPT	generic|IP_989065_TX=10090_REVERSED|
"""index: 8966, intensity: 5410.0, mobility: 0.959"""	-0.4294	0.224528	0.911388	KLAETIPHPQM	generic|IP_935616_TX=10090_REVERSED|
"""index: 14955, intensity: 3426.0, mobility: 0.788"""	-0.42952	0.224761	0.91155	AQSTSRRL	generic|tr_F6WMX7_F6WMX7_MOUSE__II_864575_REVERSED	|generic|tr_A0JLX6_A0JLX6_MOUSE_REVERSED	|generic|tr_B7ZND1_B7ZND1_MOUSE_REVERSED	|generic|sp_Q9CTY5_MICU3_MOUSE_REVERSED|
"""index: 6452, intensity: 3498.0, mobility: 0.927"""	-0.429575	0.224994	0.911626	LQKWSGDATHFDKLMAEVHGKLPKLICK	generic|tr_Q3TBT4_Q3TBT4_MOUSE__chr2_1_145885885_145885923_ENSMUST00000147976_REVERSED	|generic|sp_Q9D684_RIN2_MOUSE__chr2_1_145885885_145885923_ENSMUST00000147976_REVERSED	|generic|sp_Q9D684-2_RIN2_MOUSE__chr2_1_145885885_145885923_ENSMUST00000147976_REVERSED	|generic|tr_F8WGD2_F8WGD2_MOUSE__chr2_1_145885885_145885923_ENSMUST00000147976_REVERSED	|generic|tr_Q3U461_Q3U461_MOUSE__chr2_1_145885885_145885923_ENSMUST00000147976_REVERSED	|generic|tr_Q3TR60_Q3TR60_MOUSE__chr2_1_145885885_145885923_ENSMUST00000147976_REVERSED	|generic|tr_Q3U8Y2_Q3U8Y2_MOUSE__chr2_1_145885885_145885923_ENSMUST00000147976_REVERSED|
"""index: 2323, intensity: 4321.0, mobility: 0.824"""	-0.429697	0.22507	0.911792	LLDLLNFWSRCFSGRHLFAGFVTMK	generic|tr_Q7TNI3_Q7TNI3_MOUSE__II_837983_REVERSED	|generic|sp_Q9JIS7_CAC1F_MOUSE__II_837983_REVERSED	|generic|tr_B1AVA4_B1AVA4_MOUSE__II_837983_REVERSED|
"""index: 15522, intensity: 4422.0, mobility: 0.958"""	-0.430019	0.225303	0.912229	FMASKQSYVKFNTKIWNQ	generic|sp_Q9JLT2_TREA_MOUSE__II_853689_REVERSED	|generic|tr_Q8VCS8_Q8VCS8_MOUSE__II_853689_REVERSED	|generic|tr_E9PYP7_E9PYP7_MOUSE__II_853689_REVERSED|
"""index: 2671, intensity: 3176.0, mobility: 0.907"""	-0.430172	0.225483	0.912437	EWSRMLRGGNSVTIADQGHVLMADVA	generic|tr_A1L2Z3_A1L2Z3_MOUSE__II_957065_REVERSED	|generic|sp_Q8C7X2_EMC1_MOUSE__II_957065_REVERSED	|generic|sp_Q8C7X2-2_EMC1_MOUSE__II_957065_REVERSED	|generic|tr_Z4YJW0_Z4YJW0_MOUSE__II_957065_REVERSED|
"""index: 26861, intensity: 3749.0, mobility: 1.174"""	-0.430273	0.225716	0.912573	LFGHAKSNQSHSGELLIE	generic|IP_1059554_TX=10090_REVERSED|
"""index: 28779, intensity: 5520.0, mobility: 1.138"""	-0.430329	0.225897	0.912649	QMLSCLLAACQHHRLN	generic|IP_853250_TX=10090_REVERSED|
"""index: 5624, intensity: 3999.0, mobility: 1.119"""	-0.430694	0.226129	0.913144	PGCDHPLFGHISMNLENEEKLTMSKLGHILVG	generic|IP_922323_TX=10090_REVERSED|
"""index: 1554, intensity: 6427.0, mobility: 0.803"""	-0.430703	0.226362	0.913156	EEDEDNDNGYPDDGN	generic|tr_A2ADI4_A2ADI4_MOUSE_REVERSED|
"""index: 6269, intensity: 4748.0, mobility: 1.001"""	-0.430724	0.226437	0.913184	ELERTSEDHRILMAHEMEKQTRKK	generic|sp_Q8BYC6_TAOK3_MOUSE__II_937870_REVERSED	|generic|tr_B2RY27_B2RY27_MOUSE__II_937870_REVERSED	|generic|tr_Q3V3K3_Q3V3K3_MOUSE_REVERSED|
"""index: 21708, intensity: 5279.0, mobility: 0.829"""	-0.430978	0.226617	0.913528	MGYVGGVMWSCIQYSM	generic|tr_Q8VF78_Q8VF78_MOUSE__II_3502815_REVERSED	|generic|tr_Q7TRC1_Q7TRC1_MOUSE__II_3502815_REVERSED|
"""index: 2790, intensity: 2589.0, mobility: 0.845"""	-0.431186	0.226744	0.913809	QPGAGSRFY	generic|IP_855387_TX=10090_REVERSED|
"""index: 21324, intensity: 2835.0, mobility: 0.777"""	-0.431664	0.226977	0.914452	ASSLPMESSC	generic|sp_Q5DTT1_NEXMI_MOUSE__chrX_-1_104083190_104083231_ENSMUST00000118314_REVERSED	|generic|tr_Q003Y7_Q003Y7_MOUSE_REVERSED|
"""index: 12810, intensity: 6585.0, mobility: 0.938"""	-0.431743	0.227209	0.914558	LQMLAPKIRCGANSFARP	generic|tr_Q3UZ53_Q3UZ53_MOUSE__IP_1136965_REVERSED|
"""index: 5295, intensity: 3760.0, mobility: 1.187"""	-0.431825	0.227336	0.914669	LIEYMQRLFEQFGSLHL	generic|tr_E0CYQ7_E0CYQ7_MOUSE__II_1105797_REVERSED	|generic|tr_E0CXC4_E0CXC4_MOUSE__II_1105797_REVERSED	|generic|sp_P50652_FANCC_MOUSE__II_1105797_REVERSED	|generic|tr_A0A1Y7VKS5_A0A1Y7VKS5_MOUSE__II_1105797_REVERSED	|generic|tr_Q8CBR3_Q8CBR3_MOUSE__II_1105797_REVERSED	|generic|tr_Q3UI88_Q3UI88_MOUSE__II_1105797_REVERSED	|generic|tr_E0CYC3_E0CYC3_MOUSE_REVERSED|
"""index: 18785, intensity: 2576.0, mobility: 1.054"""	-0.432227	0.227569	0.915208	LEELSRKQPPRWSGPVWLP	generic|IP_986308_TX=10090_REVERSED|
"""index: 29132, intensity: 5915.0, mobility: 1.186"""	-0.432285	0.227769	0.915285	LKIHRDRSRKHKFLRSCYTCKFPLKDSHSQEHHKLYSLRSFSKD	generic|sp_Q6KAS7_ZN521_MOUSE_REVERSED	|generic|sp_Q6KAS7-2_ZN521_MOUSE_REVERSED|
"""index: 20724, intensity: 4273.0, mobility: 1.092"""	-0.432292	0.227769	0.915295	QKKSCFRLLLCMAQKLGPKWMRVLVIMSNG	generic|IP_899497_TX=10090_REVERSED|
"""index: 28886, intensity: 11506.0, mobility: 1.076"""	-0.43278	0.227948	0.915948	WWTTAPISSLVEPL	generic|IP_839213_TX=10090_REVERSED|
"""index: 1903, intensity: 6099.0, mobility: 0.969"""	-0.432982	0.228127	0.916218	LSSQQLEGIDCGH	generic|IP_3493309_TX=10090_REVERSED|
"""index: 13164, intensity: 8117.0, mobility: 1.083"""	-0.433369	0.228359	0.916734	IKYGTVASPSPDWSLRIYKSSLETVVLN	generic|II_846514_TX=10090_REVERSED	|generic|tr_E9PX70_E9PX70_MOUSE_REVERSED	|generic|sp_Q60847_COCA1_MOUSE_REVERSED	|generic|sp_Q60847-2_COCA1_MOUSE_REVERSED	|generic|sp_Q60847-5_COCA1_MOUSE_REVERSED|
"""index: 22514, intensity: 2990.0, mobility: 1.012"""	-0.433418	0.228485	0.916799	FRAEFKVLAER	generic|sp_Q9Z1A9_TBCD8_MOUSE__chr1_-1_39402679_39402915_ENSMUST00000192531__II_1040578_REVERSED	|generic|tr_A0A0A6YWY1_A0A0A6YWY1_MOUSE__chr1_-1_39402679_39402915_ENSMUST00000192531_REVERSED|
"""index: 19253, intensity: 5548.0, mobility: 0.894"""	-0.433636	0.228717	0.917089	WMYKQASLSNQTGMSTVLP	generic|IP_888578_TX=10090_REVERSED|
"""index: 6140, intensity: 6558.0, mobility: 0.869"""	-0.433852	0.228843	0.917376	MSDTDGYVVR	generic|sp_Q61493_REV3L_MOUSE__chr10_1_39843492_39843533_ENSMUST00000131186__II_1150497_REVERSED	|generic|tr_Q3TRT4_Q3TRT4_MOUSE_REVERSED|
"""index: 17650, intensity: 4726.0, mobility: 1.097"""	-0.434011	0.228863	0.917587	ERTGMHAVMLQAMELPGAKEMRGWPIKDQS	generic|tr_Q3TZ22_Q3TZ22_MOUSE__II_899061_REVERSED	|generic|tr_Q14BA2_Q14BA2_MOUSE__II_899061_REVERSED	|generic|tr_Q08EE9_Q08EE9_MOUSE__II_899061_REVERSED	|generic|sp_E9Q5R7_NAL12_MOUSE__II_899061_REVERSED	|generic|tr_Q6UQE6_Q6UQE6_MOUSE_REVERSED|
"""index: 7612, intensity: 27893.0, mobility: 0.864"""	-0.434442	0.229094	0.918158	QLCSPCFLVSSPLSSHTYVCLEPRQASS	generic|IP_996602_TX=10090_REVERSED|
"""index: 1093, intensity: 3651.0, mobility: 0.875"""	-0.434459	0.22922	0.918181	NGGGRMQTRM	generic|IP_920735_TX=10090_REVERSED|
"""index: 16307, intensity: 10224.0, mobility: 0.869"""	-0.434557	0.229451	0.91831	RRKSTTRS	generic|chr11_1_95004694_95005037_ENSMUST00000038696__IP_1131964_TX=10090_REVERSED|
"""index: 9746, intensity: 21638.0, mobility: 1.010"""	-0.434618	0.229683	0.91839	YFTMPMMMMSDGGGHSHSASTTPHHHPPMTINDDTHNM	generic|sp_Q8K211_COPT1_MOUSE__chr4_1_62388608_62388799_ENSMUST00000122092_REVERSED	|generic|tr_A8Y5P1_A8Y5P1_MOUSE_REVERSED	|generic|tr_Q3TDB6_Q3TDB6_MOUSE_REVERSED|
"""index: 9451, intensity: 3457.0, mobility: 0.864"""	-0.434911	0.229914	0.918778	TLTCPKLFSAGHPGCAVVPSV	generic|tr_E9QLC2_E9QLC2_MOUSE_REVERSED	|generic|sp_Q6R653_UN5CL_MOUSE_REVERSED|
"""index: 6303, intensity: 5723.0, mobility: 1.035"""	-0.435143	0.230146	0.919083	QMNVEDVHGMKFKAHKFMMQVTKKEQNTKFPMGRTYKRDFQ	generic|tr_Q3UFM1_Q3UFM1_MOUSE__II_1030058_REVERSED	|generic|sp_O08800_SPB8_MOUSE__II_1030058_REVERSED	|generic|tr_Q8C871_Q8C871_MOUSE__chr1_1_107605796_107605954_ENSMUST00000151283_REVERSED|
"""index: 5915, intensity: 3379.0, mobility: 1.039"""	-0.435186	0.230324	0.91914	QMNDDLLINEPKLD	generic|tr_A0A0U1RP54_A0A0U1RP54_MOUSE__II_879002_REVERSED	|generic|sp_Q9DB30_PHKG2_MOUSE__chr7_1_127582125_127582217_ENSMUST00000146383_REVERSED|
"""index: 10769, intensity: 1029468.0, mobility: 1.154"""	-0.435463	0.230396	0.919505	LYDPCLIPLAKSCAEQIKDELDANEGELMRVKELYNALRENLI	generic|sp_Q6IFX4_K1C39_MOUSE_REVERSED|
"""index: 15651, intensity: 4865.0, mobility: 1.163"""	-0.435917	0.230574	0.920101	WTPRYDDRRKLIERGNSDTFFQGKTKMPTDF	generic|tr_Q3TBM1_Q3TBM1_MOUSE_REVERSED	|generic|sp_O09159_MA2B1_MOUSE_REVERSED|
"""index: 2618, intensity: 3399.0, mobility: 0.738"""	-0.436292	0.230769	0.920593	FTIVPPRLYVYA	generic|II_3498623_TX=10090_REVERSED|
"""index: 24362, intensity: 3347.0, mobility: 0.999"""	-0.436324	0.230769	0.920634	LWHLPGLCCRP	generic|IP_909128_TX=10090_REVERSED	|generic|chr6_-1_113729714_113730464_ENSMUST00000032440_REVERSED	|generic|chr6_-1_113730306_113730440_ENSMUST00000032440_REVERSED|
"""index: 6045, intensity: 2778.0, mobility: 1.204"""	-0.436819	0.231	0.921282	RMDWFVVGCLGRLVGWTNS	generic|tr_D7NVX4_D7NVX4_MOUSE_REVERSED|
"""index: 23406, intensity: 6251.0, mobility: 0.968"""	-0.437024	0.231231	0.921549	KYDPFKASTSHVNTFSNDSASYP	generic|tr_Q66JU9_Q66JU9_MOUSE__chr15_1_80927615_80927743_ENSMUST00000228525__II_3482996_REVERSED	|generic|tr_Q3TRK2_Q3TRK2_MOUSE__chr15_1_80918076_80918105_ENSMUST00000228071__II_3482996_REVERSED	|generic|sp_Q8BKI2_TNR6B_MOUSE__chr15_1_80918076_80918105_ENSMUST00000228071__II_3485064_REVERSED	|generic|tr_Q8BWL0_Q8BWL0_MOUSE__chr15_1_80918076_80918105_ENSMUST00000228071__II_3485064_REVERSED	|generic|tr_A0A2I3BRG1_A0A2I3BRG1_MOUSE__chr15_1_80918076_80918105_ENSMUST00000228071__II_3482996_REVERSED	|generic|tr_Q3TRH0_Q3TRH0_MOUSE__chr15_1_80918076_80918105_ENSMUST00000228071__II_3485064_REVERSED	|generic|tr_Q1LZM4_Q1LZM4_MOUSE__chr15_1_80918076_80918105_ENSMUST00000228071_REVERSED|
"""index: 24486, intensity: 17389.0, mobility: 0.974"""	-0.437064	0.231462	0.9216	KQYLTKGYLGP	generic|IP_908776_TX=10090_REVERSED|
"""index: 4804, intensity: 4099.0, mobility: 0.879"""	-0.437076	0.231693	0.921617	TAETKTREAEDYSPLTTAVNY	generic|tr_A0A494BAA4_A0A494BAA4_MOUSE__chr18_1_38460553_38460648_ENSMUST00000236480_REVERSED	|generic|tr_A0A494BAK0_A0A494BAK0_MOUSE__chr18_1_38456071_38456121_ENSMUST00000236052_REVERSED	|generic|sp_Q8R0W6_NFIP1_MOUSE__chr18_1_38460553_38460648_ENSMUST00000236480_REVERSED	|generic|tr_A0A494B9F5_A0A494B9F5_MOUSE__chr18_1_38460553_38460648_ENSMUST00000236480_REVERSED|
"""index: 4505, intensity: 4040.0, mobility: 0.857"""	-0.437113	0.231924	0.921664	NNVHKEAVPPFIKYSGLVLIDFS	generic|IP_1045949_TX=10090_REVERSED|
"""index: 10443, intensity: 2837.0, mobility: 1.184"""	-0.437388	0.232102	0.922023	TGPHDAFLEITQFTGPFLDYVDERYSKDIKFLFSEAHYHITH	generic|sp_Q3V1H3_HPHL1_MOUSE_REVERSED|
"""index: 11019, intensity: 4396.0, mobility: 1.208"""	-0.437462	0.232279	0.922119	QPMQSFYFHAQDRNFRQLQAAYENKSEEAMHNRLHAQQKAK	generic|sp_Q8CJ53_CIP4_MOUSE_REVERSED	|generic|sp_Q8CJ53-2_CIP4_MOUSE_REVERSED	|generic|sp_Q8CJ53-3_CIP4_MOUSE_REVERSED	|generic|sp_Q8CJ53-4_CIP4_MOUSE_REVERSED|
"""index: 7404, intensity: 5783.0, mobility: 1.010"""	-0.437527	0.23251	0.922203	SNELEAEKLWGPPYGLQRMRYIFPPLSKDTVGLADQLE	generic|sp_Q9CYA6_ZCHC8_MOUSE__chr5_-1_123716980_123717051_ENSMUST00000198826_REVERSED	|generic|tr_Q3TKH5_Q3TKH5_MOUSE__chr5_-1_123716980_123717051_ENSMUST00000198826_REVERSED|
"""index: 13433, intensity: 2785.0, mobility: 0.840"""	-0.437582	0.23258	0.922274	VYLVQIKVTWKEGQRGWKDVAL	generic|IP_957531_TX=10090_REVERSED|
"""index: 20727, intensity: 15017.0, mobility: 0.859"""	-0.438042	0.232703	0.922872	NCELKESDAPK	generic|tr_A0A571BEV2_A0A571BEV2_MOUSE__II_1040152_REVERSED|
"""index: 22021, intensity: 5831.0, mobility: 0.869"""	-0.438157	0.232934	0.92302	QGIEQLQELLRSNARLS	generic|tr_Q3TZ55_Q3TZ55_MOUSE__chrX_1_7801314_7801355_ENSMUST00000135622_REVERSED	|generic|tr_A2AEW6_A2AEW6_MOUSE__chrX_1_7801314_7801355_ENSMUST00000135622_REVERSED	|generic|tr_A2AEW9_A2AEW9_MOUSE__chrX_1_7820050_7820094_ENSMUST00000144946_REVERSED	|generic|tr_A2AEW8_A2AEW8_MOUSE__chrX_1_7820050_7820094_ENSMUST00000144946_REVERSED	|generic|tr_Q3T9D9_Q3T9D9_MOUSE__chrX_1_7801314_7801355_ENSMUST00000135622_REVERSED	|generic|sp_Q8VD04_GRAP1_MOUSE__chrX_1_7820050_7820094_ENSMUST00000144946_REVERSED	|generic|tr_A2AEW5_A2AEW5_MOUSE__chrX_1_7801314_7801355_ENSMUST00000135622_REVERSED|
"""index: 21684, intensity: 3574.0, mobility: 0.846"""	-0.438195	0.233072	0.92307	TLIDKQNLT	generic|tr_E9Q357_E9Q357_MOUSE_REVERSED|
"""index: 2030, intensity: 12846.0, mobility: 0.894"""	-0.438466	0.233072	0.92342	QRNYVKVVH	generic|tr_Q80W16_Q80W16_MOUSE__II_733607_REVERSED	|generic|tr_Q7TNF5_Q7TNF5_MOUSE__II_733607_REVERSED	|generic|tr_Q3TSS3_Q3TSS3_MOUSE__II_733607_REVERSED	|generic|sp_Q8BGU2_CBLN2_MOUSE_REVERSED	|generic|sp_Q9JHG0_CBLN3_MOUSE_REVERSED|
"""index: 812, intensity: 3128.0, mobility: 0.808"""	-0.438795	0.233195	0.923845	LSSGTCREWPIRLLDT	generic|IP_998922_TX=10090_REVERSED|
"""index: 3097, intensity: 3311.0, mobility: 0.959"""	-0.439101	0.233372	0.924239	VKSLINELEMW	generic|IP_972377_TX=10090_REVERSED|
"""index: 19674, intensity: 5776.0, mobility: 0.864"""	-0.439184	0.233602	0.924345	KWVAKLQM	generic|IP_850746_TX=10090_REVERSED|
"""index: 3289, intensity: 2944.0, mobility: 0.957"""	-0.439214	0.233671	0.924385	LDQTTPSNFRSN	generic|sp_P22725_WNT5A_MOUSE_REVERSED	|generic|sp_P22725-2_WNT5A_MOUSE_REVERSED|
"""index: 16542, intensity: 2592.0, mobility: 1.160"""	-0.439656	0.233847	0.924952	REDQGGVAAMHRSARLD	generic|tr_A0A0N4SV89_A0A0N4SV89_MOUSE__chr6_1_113442709_113447365_ENSMUST00000204254_REVERSED|
"""index: 1014, intensity: 3721.0, mobility: 0.901"""	-0.439855	0.234077	0.925208	TMFQVKPVMLSSNNR	generic|tr_Q3U118_Q3U118_MOUSE__II_907698_REVERSED|
"""index: 24658, intensity: 3595.0, mobility: 0.850"""	-0.440057	0.234253	0.925465	STATSQDHFFDDLL	generic|sp_Q7TMY8_HUWE1_MOUSE__chrX_1_151876352_151876432_ENSMUST00000138023__II_829749_REVERSED	|generic|sp_Q7TMY8-2_HUWE1_MOUSE__chrX_1_151876352_151876432_ENSMUST00000138023__II_829749_REVERSED	|generic|sp_Q7TMY8-3_HUWE1_MOUSE__chrX_1_151876352_151876432_ENSMUST00000138023__II_829749_REVERSED	|generic|sp_Q7TMY8-4_HUWE1_MOUSE__chrX_1_151876352_151876432_ENSMUST00000138023__II_829749_REVERSED	|generic|tr_A2AFQ0_A2AFQ0_MOUSE__chrX_1_151876352_151876432_ENSMUST00000138023__II_829749_REVERSED	|generic|tr_Q4JG03_Q4JG03_MOUSE__chrX_1_151876352_151876432_ENSMUST00000138023__II_829749_REVERSED	|generic|chrX_1_151909494_151909604_ENSMUST00000150426_REVERSED	|generic|chrX_1_151909410_151909604_ENSMUST00000150426_REVERSED|
"""index: 5629, intensity: 2875.0, mobility: 1.178"""	-0.440444	0.234375	0.925961	LPAVQCDKH	generic|tr_G3X8Y1_G3X8Y1_MOUSE_REVERSED	|generic|tr_Q8C6Y1_Q8C6Y1_MOUSE_REVERSED|
"""index: 17287, intensity: 11422.0, mobility: 0.882"""	-0.440746	0.234443	0.926345	FVRRGSRL	generic|chr2_1_25707066_25707182_ENSMUST00000061483_REVERSED|
"""index: 13039, intensity: 4310.0, mobility: 1.062"""	-0.441447	0.234673	0.927238	LCKVTVPKGVELPGSFQIEPDKPFSYID	generic|tr_Q91X98_Q91X98_MOUSE_REVERSED	|generic|tr_Q8K0X1_Q8K0X1_MOUSE_REVERSED	|generic|tr_A0A0G2JFP9_A0A0G2JFP9_MOUSE_REVERSED	|generic|tr_Q544V4_Q544V4_MOUSE_REVERSED	|generic|tr_Q3TR98_Q3TR98_MOUSE_REVERSED	|generic|sp_P29533_VCAM1_MOUSE_REVERSED	|generic|tr_Q3UPN1_Q3UPN1_MOUSE_REVERSED|
"""index: 8627, intensity: 59196.0, mobility: 1.016"""	-0.441617	0.234848	0.927453	DYETMKPPTPVSELRMLDEYIEDGEAEENEVCDYLD	generic|tr_Q3U8U1_Q3U8U1_MOUSE_REVERSED	|generic|sp_P27870_VAV_MOUSE_REVERSED	|generic|tr_Q3UAV5_Q3UAV5_MOUSE_REVERSED	|generic|tr_Q3U4K7_Q3U4K7_MOUSE_REVERSED	|generic|tr_E9PXI0_E9PXI0_MOUSE_REVERSED	|generic|tr_Q8VDU4_Q8VDU4_MOUSE_REVERSED	|generic|tr_Q3UAH3_Q3UAH3_MOUSE_REVERSED	|generic|tr_Q3U670_Q3U670_MOUSE_REVERSED	|generic|tr_Q3UAG9_Q3UAG9_MOUSE_REVERSED|
"""index: 11226, intensity: 20234.0, mobility: 0.936"""	-0.44168	0.235078	0.927533	ASPISVILHRYQIRWSEVAFLASLTRM	generic|IP_827562_TX=10090_REVERSED|
"""index: 17653, intensity: 4854.0, mobility: 0.965"""	-0.441835	0.235308	0.92773	EQYINMRQLLNITRMSE	generic|tr_F7D0Q0_F7D0Q0_MOUSE__chr7_-1_35725287_35725400_ENSMUST00000144416__II_893092_REVERSED	|generic|sp_Q71B07_D19L3_MOUSE__chr7_-1_35703485_35703559_ENSMUST00000143590__II_893083_REVERSED|
"""index: 20204, intensity: 3937.0, mobility: 1.107"""	-0.441914	0.235537	0.92783	ELICHSERGLTLTCLTQHPEKVWMMVLLQHFLIWTTAIKQ	generic|chr10_-1_117367784_117367951_ENSMUST00000069168__IP_1144287_TX=10090_REVERSED|
"""index: 27435, intensity: 14473.0, mobility: 1.198"""	-0.442005	0.235767	0.927944	NLGKHLIITLDLEKYVLLFILDQHKSTNHGMLDKL	generic|IP_885152_TX=10090_REVERSED|
"""index: 24063, intensity: 27822.0, mobility: 1.038"""	-0.44215	0.235996	0.928128	THKKERSKRR	generic|tr_D3YZE8_D3YZE8_MOUSE_REVERSED	|generic|sp_Q14B71_CDCA2_MOUSE_REVERSED	|generic|tr_F6VP65_F6VP65_MOUSE_REVERSED|
"""index: 21974, intensity: 3853.0, mobility: 1.010"""	-0.442362	0.236226	0.928396	SSGLLCKNLVKGR	generic|IP_975648_TX=10090_REVERSED|
"""index: 14328, intensity: 3110.0, mobility: 0.812"""	-0.442436	0.236455	0.928489	KTDMDSHRELHS	generic|IP_933310_TX=10090_REVERSED|
"""index: 2551, intensity: 3306.0, mobility: 0.801"""	-0.442511	0.236631	0.928584	YLPNPPTL	generic|IP_1114850_TX=10090_REVERSED|
"""index: 585, intensity: 22689.0, mobility: 0.795"""	-0.442692	0.23686	0.928812	DLAKSMAAQKEVKTAGKG	generic|tr_Q3TBC1_Q3TBC1_MOUSE_REVERSED	|generic|tr_Q0VEI6_Q0VEI6_MOUSE_REVERSED	|generic|tr_Q3TC69_Q3TC69_MOUSE_REVERSED	|generic|sp_O88398_AVIL_MOUSE_REVERSED	|generic|tr_Q3TBC5_Q3TBC5_MOUSE_REVERSED|
"""index: 11197, intensity: 3756.0, mobility: 1.087"""	-0.442795	0.236981	0.928941	GRRPSWEHRPWVTSSSVPFTF	generic|chr11_1_69100581_69100769_ENSMUST00000101004_REVERSED|
"""index: 1670, intensity: 5630.0, mobility: 0.937"""	-0.443166	0.23721	0.929408	LADVNAIERYGF	generic|tr_A0A571BD48_A0A571BD48_MOUSE__IP_1039938_REVERSED	|generic|tr_L7N1Y0_L7N1Y0_MOUSE__IP_1039938_REVERSED	|generic|tr_E9Q0T8_E9Q0T8_MOUSE__IP_1039938_REVERSED|
"""index: 25567, intensity: 9399.0, mobility: 0.991"""	-0.443182	0.23744	0.929428	LSLCARHKRR	generic|chr14_-1_121668406_121668453_ENSMUST00000212376_REVERSED	|generic|chr14_-1_121662557_121668453_ENSMUST00000212376_REVERSED|
"""index: 4562, intensity: 6257.0, mobility: 0.878"""	-0.443219	0.23756	0.929474	HHDVLGEHAEE	generic|sp_Q8CHI8_EP400_MOUSE__chr3_-1_80878005_80878034_ENSMUST00000029654_REVERSED	|generic|sp_Q8CHI8-2_EP400_MOUSE__chr3_-1_80878005_80878034_ENSMUST00000029654_REVERSED	|generic|sp_Q8CHI8-3_EP400_MOUSE__chr3_-1_80878005_80878034_ENSMUST00000029654_REVERSED	|generic|sp_Q8CHI8-4_EP400_MOUSE__chr3_-1_80878005_80878034_ENSMUST00000029654_REVERSED	|generic|sp_Q8CHI8-5_EP400_MOUSE__chr3_-1_80878005_80878034_ENSMUST00000029654_REVERSED|
"""index: 8533, intensity: 10368.0, mobility: 0.960"""	-0.443309	0.237789	0.929587	ERSLPSAPPPAVWSAEQISSVAAM	generic|IP_911400_TX=10090_REVERSED|
"""index: 6423, intensity: 5415.0, mobility: 0.951"""	-0.443621	0.237964	0.929979	YPVCRFAVGLGDREPLPPVKEM	generic|IP_1098364_TX=10090_REVERSED|
"""index: 3168, intensity: 6082.0, mobility: 0.809"""	-0.443646	0.238139	0.930009	YLPIWMGLAGTAFSVAS	generic|sp_Q91VM4_SPNS2_MOUSE_REVERSED|
"""index: 4183, intensity: 2764.0, mobility: 0.987"""	-0.443923	0.238313	0.930356	KLIMWWALSPWMPGTTLGTLRL	generic|IP_1092287_TX=10090_REVERSED	|generic|IP_1124090_TX=10090_REVERSED|
"""index: 24224, intensity: 2668.0, mobility: 0.804"""	-0.444028	0.238488	0.930488	FMKLMNWWSVK	generic|chr17_-1_44102398_44102502_ENSMUST00000024757__IP_1066576_TX=10090_REVERSED|
"""index: 14801, intensity: 6030.0, mobility: 1.089"""	-0.444166	0.238553	0.93066	ISKYHFLGEFHNPCSASVNLVATI	generic|tr_Q2M4K0_Q2M4K0_MOUSE_REVERSED	|generic|sp_Q05922_DUS2_MOUSE_REVERSED|
"""index: 14635, intensity: 5439.0, mobility: 1.233"""	-0.444563	0.238673	0.931155	NYPKIYFSYVSFTVKTYCQ	generic|IP_3489443_TX=10090_REVERSED|
"""index: 25472, intensity: 3805.0, mobility: 1.071"""	-0.444686	0.238847	0.931308	YRFELLKQPVTSAVLCVFFMLNWFISKAK	generic|sp_Q3UGP8_AG10B_MOUSE__chr15_1_90228164_90228379_ENSMUST00000231200__II_3483091_REVERSED	|generic|tr_Q3UPY7_Q3UPY7_MOUSE_REVERSED|
"""index: 17005, intensity: 3973.0, mobility: 0.990"""	-0.444709	0.239076	0.931337	QRRWPPSSALLSWLMSPVL	generic|IP_839467_TX=10090_REVERSED|
"""index: 28179, intensity: 4946.0, mobility: 0.812"""	-0.44477	0.239305	0.931413	CSIPFRWNPSYK	generic|IP_832478_TX=10090_REVERSED|
"""index: 1909, intensity: 3055.0, mobility: 0.784"""	-0.445004	0.239533	0.931703	LTSSMCTW	generic|chr2_1_121299999_121300106_ENSMUST00000094639_REVERSED|
"""index: 13325, intensity: 6305.0, mobility: 1.034"""	-0.445018	0.239762	0.931721	VLLEEGPEIDKIVKYYIRENIQCMALNQ	generic|tr_Q8BNF5_Q8BNF5_MOUSE_REVERSED|
"""index: 22061, intensity: 5414.0, mobility: 0.879"""	-0.445065	0.239936	0.93178	RDKQQRFL	generic|chr1_1_166269516_166270574_ENSMUST00000111416__IP_1027165_TX=10090_REVERSED	|generic|chr1_1_166269423_166270574_ENSMUST00000111416__IP_1027165_TX=10090_REVERSED	|generic|chr1_1_166269381_166269641_ENSMUST00000111416__IP_1027165_TX=10090_REVERSED|
"""index: 27277, intensity: 5626.0, mobility: 1.000"""	-0.445351	0.24011	0.932133	KELILNVTAPLDYKAMEDWSFAWYQPSKPSLRLHN	generic|sp_Q8BM14_LIPK_MOUSE__II_3464571_REVERSED	|generic|sp_Q8BM14-2_LIPK_MOUSE__II_3464571_REVERSED|
"""index: 13850, intensity: 3921.0, mobility: 0.910"""	-0.445425	0.240283	0.932226	TRIGLQIGVIIVMNMKSFSGIFLLY	generic|IP_845481_TX=10090_REVERSED|
"""index: 19944, intensity: 4888.0, mobility: 0.869"""	-0.445835	0.240402	0.932733	MLPHLFGLH	generic|IP_896593_TX=10090_REVERSED|
"""index: 14830, intensity: 3545.0, mobility: 1.182"""	-0.446465	0.240576	0.933509	HEKTFPAKFFFFSFPF	generic|tr_Q8CB95_Q8CB95_MOUSE__IP_3505758_REVERSED|
"""index: 20879, intensity: 4256.0, mobility: 0.973"""	-0.447002	0.240804	0.93417	ALIHVKSYGKR	generic|IP_1088961_TX=10090_REVERSED|
"""index: 11655, intensity: 6300.0, mobility: 0.912"""	-0.447222	0.241033	0.934438	NVKRYALVKGRLIMRIRFMKTYVVNQ	generic|IP_1143364_TX=10090_REVERSED|
"""index: 21625, intensity: 3622.0, mobility: 1.043"""	-0.447257	0.241261	0.934482	EQRRMEQRVAELGGQDEIFDYILK	generic|tr_Q61078_Q61078_MOUSE_REVERSED	|generic|sp_P70315_WASP_MOUSE_REVERSED|
"""index: 8666, intensity: 2629.0, mobility: 0.921"""	-0.447328	0.24149	0.934569	KEKMEIRRK	generic|tr_B9EKC3_B9EKC3_MOUSE_REVERSED	|generic|tr_E9PYT0_E9PYT0_MOUSE_REVERSED	|generic|sp_P97393_RHG05_MOUSE_REVERSED|
"""index: 7459, intensity: 8135.0, mobility: 0.959"""	-0.447349	0.241718	0.934595	FLSPILSQLASLYMHLKHEDLGHEGE	generic|tr_G3X9J4_G3X9J4_MOUSE__chr1_1_105725678_105725809_ENSMUST00000186807__II_1030288_REVERSED	|generic|sp_Q148V7_RELCH_MOUSE__chr1_1_105725678_105725809_ENSMUST00000186807__II_1030277_REVERSED	|generic|sp_Q148V7-2_RELCH_MOUSE__chr1_1_105725678_105725809_ENSMUST00000186807__II_1030277_REVERSED	|generic|sp_Q148V7-3_RELCH_MOUSE__chr1_1_105725678_105725809_ENSMUST00000186807__II_1030265_REVERSED	|generic|tr_E9QM90_E9QM90_MOUSE__chr1_1_105725678_105725809_ENSMUST00000186807__II_1030277_REVERSED	|generic|tr_A0A087WSS1_A0A087WSS1_MOUSE__chr1_1_105725678_105725809_ENSMUST00000186807__II_1030277_REVERSED|
"""index: 17733, intensity: 5487.0, mobility: 0.798"""	-0.447564	0.241947	0.934857	LGYDCSERTWWPP	generic|IP_1024070_TX=10090_REVERSED|
"""index: 8495, intensity: 6953.0, mobility: 0.862"""	-0.447639	0.241954	0.934949	HGKMTEWLAPDRSNQMIGDYRGHSRS	generic|II_994186_TX=10090_REVERSED|
"""index: 23422, intensity: 6256.0, mobility: 1.087"""	-0.447971	0.242127	0.935354	VAKARDRKSNVFVLGVNKFDSMPGTFFKMLSYAL	generic|sp_Q9JHZ2_ANKH_MOUSE__II_3494584_REVERSED|
"""index: 29225, intensity: 3778.0, mobility: 1.203"""	-0.448059	0.242355	0.935462	SYIGDNRIVDAGAGGDLLQL	generic|sp_Q8BG22_CLCA2_MOUSE_REVERSED	|generic|sp_Q8BG22-2_CLCA2_MOUSE_REVERSED|
"""index: 20328, intensity: 3644.0, mobility: 1.000"""	-0.448109	0.242583	0.935522	FGRYTDKKKESSHVESSQPVEMPLHKSVPQ	generic|tr_A0A087WP47_A0A087WP47_MOUSE_REVERSED	|generic|tr_A0A140T8R9_A0A140T8R9_MOUSE_REVERSED	|generic|sp_Q5DTW7_RESF1_MOUSE_REVERSED	|generic|sp_Q5DTW7-3_RESF1_MOUSE_REVERSED	|generic|tr_A0A087WP74_A0A087WP74_MOUSE_REVERSED|
"""index: 10829, intensity: 8906.0, mobility: 1.083"""	-0.448119	0.242812	0.935534	EKWFVDGFVDGKGLIAVVEDDQI	generic|tr_A0A1L1M1J8_A0A1L1M1J8_MOUSE__chr1_1_192506002_192506121_ENSMUST00000151152__II_1024294_REVERSED	|generic|tr_Q3UHC9_Q3UHC9_MOUSE__chr1_1_192506002_192506121_ENSMUST00000151152__II_1024294_REVERSED	|generic|sp_Q60603_KCNH1_MOUSE__chr1_1_192506002_192506121_ENSMUST00000151152_REVERSED	|generic|tr_Q32MR7_Q32MR7_MOUSE__chr1_1_192506002_192506121_ENSMUST00000151152_REVERSED|
"""index: 5143, intensity: 8770.0, mobility: 0.874"""	-0.448184	0.242984	0.935614	QTQLAKEKEATLEQSHKNTLSATH	generic|tr_Q3UM73_Q3UM73_MOUSE__chr3_1_116605212_116605280_ENSMUST00000029571__II_977059_REVERSED	|generic|sp_Q80UK7_SAS6_MOUSE__chr3_1_116605212_116605280_ENSMUST00000029571__II_977059_REVERSED	|generic|tr_A0A0G2JFC9_A0A0G2JFC9_MOUSE__chr3_1_116605212_116605280_ENSMUST00000029571__II_977059_REVERSED	|generic|sp_Q80UK7-2_SAS6_MOUSE__chr3_1_116605212_116605280_ENSMUST00000029571_REVERSED|
"""index: 16231, intensity: 32552.0, mobility: 0.903"""	-0.448437	0.243046	0.935922	QSADLGAVPPAQVMPQLQQQ	generic|sp_P56477_IRF5_MOUSE_REVERSED	|generic|tr_B2CC69_B2CC69_MOUSE_REVERSED|
"""index: 11677, intensity: 6487.0, mobility: 1.062"""	-0.448893	0.243219	0.936475	KENRDQLTMLIIYKDLDSQQNEYYRMIRLLQVDQSLFCPPILGHIGLQLR	generic|tr_Q3UZW5_Q3UZW5_MOUSE__chr7_1_89806719_89806754_ENSMUST00000159491__II_885431_REVERSED	|generic|sp_Q8BMF3_MAON_MOUSE__chr7_1_89806719_89806754_ENSMUST00000159491__II_885407_REVERSED|
"""index: 25606, intensity: 40050.0, mobility: 0.994"""	-0.448997	0.243391	0.936601	KSKFYLEQLR	generic|sp_Q68FD7_FNIP1_MOUSE_REVERSED|
"""index: 14433, intensity: 3944.0, mobility: 0.896"""	-0.449132	0.243397	0.936764	EYQVRNNTSVSEKVTSHEMD	generic|tr_H7BX69_H7BX69_MOUSE__chr1_1_177448459_177448671_ENSMUST00000193480__II_1029569_REVERSED	|generic|sp_Q9WUK6_ZBT18_MOUSE__chr1_1_177448459_177448671_ENSMUST00000193480__II_1029569_REVERSED|
"""index: 10573, intensity: 3371.0, mobility: 1.168"""	-0.449341	0.243569	0.937017	SEWQVQLYAPLECAEITRRDRDVGLVSTVPTCIIMDLK	generic|IP_838259_TX=10090_REVERSED|
"""index: 18413, intensity: 93874.0, mobility: 0.874"""	-0.44945	0.243741	0.937148	LHLCWNKNIKNMAWSMFWGLG	generic|chr4_-1_58827059_58828034_ENSMUST00000102889__IP_962509_TX=10090_REVERSED|
"""index: 6835, intensity: 2936.0, mobility: 1.072"""	-0.449567	0.243969	0.93729	LLSALTPFLRWGLTAETSRMSKCWSLPNWWNQGSWWLPSQG	generic|IP_3495784_TX=10090_REVERSED|
"""index: 11732, intensity: 117163.0, mobility: 1.142"""	-0.449579	0.244197	0.937305	LYDPCLIPLAKSCAEQIKDELDANEGELMRVKELYNALRENLI	generic|sp_Q6IFX4_K1C39_MOUSE_REVERSED|
"""index: 4456, intensity: 4629.0, mobility: 0.859"""	-0.449678	0.244424	0.937424	CPTEMNDPPQELNGSTADPPAVAAR	generic|sp_E9QAT4_SC16A_MOUSE__II_1016207_REVERSED	|generic|sp_E9QAT4-2_SC16A_MOUSE_REVERSED|
"""index: 2641, intensity: 3635.0, mobility: 0.858"""	-0.44978	0.244596	0.937547	DLALYFQQQ	generic|tr_Q8BSV5_Q8BSV5_MOUSE__chrX_-1_102554880_102555002_ENSMUST00000142534__II_831508_REVERSED	|generic|tr_A2AI89_A2AI89_MOUSE__chrX_-1_102554880_102555002_ENSMUST00000142534__II_831508_REVERSED	|generic|sp_P18826_KPB1_MOUSE__chrX_-1_102554880_102555002_ENSMUST00000142534__II_831508_REVERSED	|generic|sp_P18826-2_KPB1_MOUSE__chrX_-1_102554880_102555002_ENSMUST00000142534__II_831508_REVERSED	|generic|tr_A2AI88_A2AI88_MOUSE__chrX_-1_102554880_102555002_ENSMUST00000142534__II_831508_REVERSED	|generic|tr_A2AI87_A2AI87_MOUSE__chrX_-1_102554880_102555002_ENSMUST00000142534__II_831508_REVERSED	|generic|tr_Q3UV91_Q3UV91_MOUSE__chrX_-1_102554880_102555002_ENSMUST00000142534_REVERSED	|generic|tr_A2AI91_A2AI91_MOUSE__chrX_-1_102554880_102555002_ENSMUST00000142534_REVERSED	|generic|tr_Q8CBA7_Q8CBA7_MOUSE__chrX_-1_102554880_102555002_ENSMUST00000142534_REVERSED|
"""index: 15272, intensity: 3558.0, mobility: 1.130"""	-0.449927	0.244824	0.937724	IELEIESSIELAER	generic|sp_Q61092_LAMC2_MOUSE__II_1041432_REVERSED|
"""index: 1741, intensity: 2891.0, mobility: 0.784"""	-0.450008	0.24494	0.937821	SQKRSLSWFAEMF	generic|IP_1023879_TX=10090_REVERSED|
"""index: 22978, intensity: 2736.0, mobility: 1.147"""	-0.450231	0.245	0.938089	NHLVAAENLHTMMAMDELLDFRPPNMPQMET	generic|sp_A2AQP0_MYH7B_MOUSE_REVERSED|
"""index: 26145, intensity: 2826.0, mobility: 0.975"""	-0.450717	0.245065	0.938673	THILADSTGVLY	generic|tr_Q7TR45_Q7TR45_MOUSE_REVERSED	|generic|tr_Q7TR48_Q7TR48_MOUSE_REVERSED	|generic|tr_A0A1L1SQ35_A0A1L1SQ35_MOUSE_REVERSED|
"""index: 7629, intensity: 4975.0, mobility: 1.108"""	-0.45079	0.245065	0.938761	QARVYRPEHYNVYSYHELLKWTI	generic|chr5_-1_22039483_22039656_ENSMUST00000162427_REVERSED|
"""index: 19450, intensity: 4896.0, mobility: 0.870"""	-0.451562	0.245236	0.939683	LMGPLNVDEVVVPDSGHD	generic|sp_Q6NZN0-5_RBM26_MOUSE__II_1089101_REVERSED	|generic|tr_E9PUF4_E9PUF4_MOUSE_REVERSED	|generic|sp_Q6NZN0_RBM26_MOUSE_REVERSED	|generic|sp_Q6NZN0-2_RBM26_MOUSE_REVERSED	|generic|sp_Q6NZN0-3_RBM26_MOUSE_REVERSED	|generic|sp_Q6NZN0-4_RBM26_MOUSE_REVERSED	|generic|tr_E9Q640_E9Q640_MOUSE_REVERSED	|generic|tr_E9PYZ7_E9PYZ7_MOUSE_REVERSED|
"""index: 14949, intensity: 4773.0, mobility: 0.773"""	-0.451815	0.245463	0.939984	QVPGVLPM	generic|IP_972162_TX=10090_REVERSED|
"""index: 1526, intensity: 2563.0, mobility: 0.953"""	-0.451873	0.24569	0.940053	IPTKESGVGSALSA	generic|sp_Q9Z1W8_AT12A_MOUSE_REVERSED|
"""index: 28899, intensity: 9123.0, mobility: 1.069"""	-0.451894	0.245917	0.940078	LFPIENREMEQKRYIIRNLVYL	generic|sp_Q5XG69_F169A_MOUSE_REVERSED|
"""index: 30071, intensity: 3562.0, mobility: 1.373"""	-0.451953	0.246032	0.940148	VHFRMVMQSKLGLFDLARKR	generic|IP_3454869_TX=10090_REVERSED|
"""index: 25284, intensity: 2716.0, mobility: 1.058"""	-0.452229	0.246035	0.940477	QSILCQTISLTELP	generic|tr_L7N469_L7N469_MOUSE__IP_936530_REVERSED	|generic|tr_Q5U480_Q5U480_MOUSE__II_942574_REVERSED	|generic|tr_E9PWI7_E9PWI7_MOUSE__II_942574_REVERSED	|generic|tr_D3YUK0_D3YUK0_MOUSE__II_936510_REVERSED	|generic|tr_A0A087WSL7_A0A087WSL7_MOUSE__II_936510_REVERSED	|generic|II_936511_TX=10090_REVERSED	|generic|IP_936532_TX=10090_REVERSED	|generic|II_942575_TX=10090_REVERSED	|generic|IP_922692_TX=10090_REVERSED	|generic|IP_922727_TX=10090_REVERSED	|generic|tr_Q7TPV5_Q7TPV5_MOUSE_REVERSED	|generic|tr_K7N5Y9_K7N5Y9_MOUSE_REVERSED	|generic|tr_Q66JY3_Q66JY3_MOUSE_REVERSED	|generic|tr_E9PZS2_E9PZS2_MOUSE_REVERSED	|generic|tr_Q5XK27_Q5XK27_MOUSE_REVERSED|
"""index: 10105, intensity: 6736.0, mobility: 1.051"""	-0.452716	0.24615	0.941054	TALEAESSAKATQGT	generic|sp_O88746_TOM1_MOUSE_REVERSED	|generic|tr_A0A1D5RL90_A0A1D5RL90_MOUSE_REVERSED	|generic|tr_Q3UDC3_Q3UDC3_MOUSE_REVERSED|
"""index: 2679, intensity: 2664.0, mobility: 0.804"""	-0.452937	0.246213	0.941314	MNEVSPPKGIDSII	generic|IP_3473776_TX=10090_REVERSED|
"""index: 13453, intensity: 4119.0, mobility: 1.031"""	-0.453361	0.246213	0.941814	DYRLQKRLGEGLQLVVMNSDFMLHFPFARCFTNI	generic|tr_Q3UH83_Q3UH83_MOUSE__chr9_1_3579551_3579583_ENSMUST00000213060_REVERSED	|generic|tr_F8VQK3_F8VQK3_MOUSE__chr9_1_3579551_3579583_ENSMUST00000213060_REVERSED|
"""index: 21247, intensity: 3464.0, mobility: 1.157"""	-0.454009	0.246439	0.942577	ETTRPAASKPSYPHTRPAISRQSGGQLVEHPS	generic|IP_826777_TX=10090_REVERSED|
"""index: 8792, intensity: 7487.0, mobility: 0.877"""	-0.454172	0.246665	0.942767	SSDHTMKTKMHARYLKPCGDIERKARE	generic|tr_A0A0U1RPM5_A0A0U1RPM5_MOUSE_REVERSED	|generic|sp_Q8BU40_NAL4A_MOUSE_REVERSED|
"""index: 13480, intensity: 2899.0, mobility: 1.196"""	-0.454221	0.246835	0.942825	MSATLPEQGQMHVAPQQM	generic|IP_971328_TX=10090_REVERSED|
"""index: 9139, intensity: 4810.0, mobility: 0.866"""	-0.454447	0.247061	0.94309	STSSSSAPGGAPL	generic|II_1088062_TX=10090_REVERSED	|generic|II_1088065_TX=10090_REVERSED|
"""index: 16815, intensity: 4189.0, mobility: 0.926"""	-0.45447	0.24712	0.943116	PFSNRDHRSVHCLHT	generic|II_939724_TX=10090_REVERSED|
"""index: 24714, intensity: 6093.0, mobility: 0.926"""	-0.454787	0.247346	0.943487	EKTGEYADRPML	generic|IP_873872_TX=10090_REVERSED	|generic|IP_874171_TX=10090_REVERSED	|generic|IP_874150_TX=10090_REVERSED|
"""index: 17725, intensity: 2870.0, mobility: 0.911"""	-0.454801	0.247572	0.943503	YLTLRETSKNGKRAVGREAT	generic|IP_872670_TX=10090_REVERSED|
"""index: 15098, intensity: 6017.0, mobility: 0.940"""	-0.45483	0.247798	0.943537	NLQNVTIVPLLPWCWSVYTFTLPCDPFSIRE	generic|IP_1117060_TX=10090_REVERSED|
"""index: 1325, intensity: 2893.0, mobility: 0.803"""	-0.454873	0.248023	0.943588	YKPHFVPSSTSRLQE	generic|tr_Q99M20_Q99M20_MOUSE_REVERSED	|generic|tr_A0A0B6VJJ9_A0A0B6VJJ9_MOUSE_REVERSED|
"""index: 4527, intensity: 3942.0, mobility: 0.873"""	-0.454878	0.248249	0.943593	RPPAQLGKGNGPPSAFICLGRD	generic|chr10_-1_91001023_91001121_ENSMUST00000159110__IP_1145602_TX=10090_REVERSED|
"""index: 26897, intensity: 9245.0, mobility: 0.981"""	-0.454907	0.248475	0.943627	RRSYLITSLMA	generic|sp_O09061_PSB1_MOUSE__chr17_-1_15476020_15476166_ENSMUST00000231341__II_3496078_REVERSED	|generic|tr_A0A338P7C0_A0A338P7C0_MOUSE__chr17_-1_15476020_15476166_ENSMUST00000231341__II_3496078_REVERSED	|generic|tr_A0A338P7F1_A0A338P7F1_MOUSE__chr17_-1_15494412_15494516_ENSMUST00000232500_REVERSED|
"""index: 9433, intensity: 49278.0, mobility: 1.089"""	-0.455032	0.248701	0.943773	ETLLDKLERVEMVYTSREMEAKELEMELHERERRLQKI	generic|tr_A0A087WS29_A0A087WS29_MOUSE__chr14_1_47707242_47707283_ENSMUST00000189986__II_1099268_REVERSED	|generic|sp_Q61595-3_KTN1_MOUSE__chr14_1_47707242_47707283_ENSMUST00000189986__II_1099268_REVERSED	|generic|sp_Q61595-7_KTN1_MOUSE__chr14_1_47707242_47707283_ENSMUST00000189986__II_1099268_REVERSED	|generic|tr_A0A087WP14_A0A087WP14_MOUSE__chr14_1_47707242_47707283_ENSMUST00000189986__II_1099268_REVERSED|
"""index: 570, intensity: 3930.0, mobility: 0.841"""	-0.455046	0.24876	0.943789	GMQAANGVPDLAARHF	generic|IP_1001184_TX=10090_REVERSED|
"""index: 21485, intensity: 3194.0, mobility: 1.076"""	-0.455187	0.24876	0.943953	WKETLDKKRISPVANLCGIWDKPL	generic|IP_826396_TX=10090_REVERSED|
"""index: 16554, intensity: 5539.0, mobility: 0.859"""	-0.456022	0.248929	0.944923	EVKLEQPLV	generic|sp_Q059U7_INTU_MOUSE_REVERSED	|generic|tr_A0A0N4SUY7_A0A0N4SUY7_MOUSE_REVERSED|
"""index: 22645, intensity: 6383.0, mobility: 0.930"""	-0.456106	0.249154	0.94502	QFKRRGLHH	generic|IP_972386_TX=10090_REVERSED|
"""index: 24936, intensity: 6400.0, mobility: 0.947"""	-0.45632	0.24938	0.945268	FAFCVTNKEMERRLYSLFQIDEDNDSIVLGVWNW	generic|tr_K7N6V1_K7N6V1_MOUSE__II_3488696_REVERSED|
"""index: 12801, intensity: 10238.0, mobility: 1.031"""	-0.456388	0.24938	0.945347	HAPPPPPPPPPLPPPMPFGPQPPP	generic|sp_Q8CFT2_SET1B_MOUSE__chr5_1_123144210_123144356_ENSMUST00000100731_REVERSED	|generic|sp_Q8CFT2-2_SET1B_MOUSE__chr5_1_123144210_123144356_ENSMUST00000100731_REVERSED|
"""index: 8239, intensity: 3691.0, mobility: 1.097"""	-0.456748	0.249381	0.945762	YEQDTIYRYFYQRIDTVLTGAVMEMGVAEWSPEATNNPAFLY	generic|tr_F6TMZ3_F6TMZ3_MOUSE__II_941125_REVERSED	|generic|tr_Q3TND6_Q3TND6_MOUSE_REVERSED	|generic|sp_O54782_MA2B2_MOUSE_REVERSED|
"""index: 9276, intensity: 3759.0, mobility: 1.157"""	-0.457185	0.249606	0.946264	DMQIHFLSIAFCPITPARKPFFVNNWTFVGYSTIELELQPVHPH	generic|IP_3494298_TX=10090_REVERSED|
"""index: 22122, intensity: 2682.0, mobility: 1.065"""	-0.45726	0.249831	0.946351	ELYQVPLISKTFH	generic|chr2_1_69663060_69663140_ENSMUST00000074963_REVERSED|
"""index: 26503, intensity: 2891.0, mobility: 0.882"""	-0.457264	0.25	0.946356	PTSTTGVPPEK	generic|sp_Q8BN78_KAISO_MOUSE_REVERSED|
"""index: 11228, intensity: 12411.0, mobility: 0.954"""	-0.457575	0.250169	0.946713	DWMLVTKDRSASFFQNAKPICAIK	generic|sp_Q9JHB4_WDR31_MOUSE_REVERSED	|generic|sp_Q9JHB4-2_WDR31_MOUSE_REVERSED|
"""index: 1628, intensity: 3478.0, mobility: 0.986"""	-0.457696	0.250337	0.946852	YRSAAEQMTETR	generic|tr_B9EK29_B9EK29_MOUSE_REVERSED|
"""index: 8395, intensity: 8762.0, mobility: 1.007"""	-0.458153	0.250562	0.947374	KKEYMTVLWDLGIHQYER	generic|tr_Q3U4M6_Q3U4M6_MOUSE__chr7_1_127531747_127531893_ENSMUST00000189629__IP_879045_REVERSED	|generic|tr_A0A087WQ44_A0A087WQ44_MOUSE__chr7_1_127531747_127531893_ENSMUST00000189629__II_879057_REVERSED	|generic|tr_E9Q9V7_E9Q9V7_MOUSE__chr7_1_127531747_127531893_ENSMUST00000189629__IP_879045_REVERSED	|generic|tr_A0A087WNL7_A0A087WNL7_MOUSE__chr7_1_127531747_127531893_ENSMUST00000189629__II_879057_REVERSED	|generic|tr_A0A087WP63_A0A087WP63_MOUSE__chr7_1_127531747_127531893_ENSMUST00000189629__IP_879045_REVERSED	|generic|tr_A0A087WQY5_A0A087WQY5_MOUSE__chr7_1_127531747_127531893_ENSMUST00000189629__II_879057_REVERSED	|generic|tr_A0A087WNX7_A0A087WNX7_MOUSE__chr7_1_127531747_127531893_ENSMUST00000189629__II_879057_REVERSED	|generic|II_879051_TX=10090_REVERSED|
"""index: 23048, intensity: 6533.0, mobility: 0.944"""	-0.45819	0.250618	0.947416	RHTEQAEATSHIFEDREPRVV	generic|IP_3476089_TX=10090_REVERSED|
"""index: 18854, intensity: 3203.0, mobility: 1.100"""	-0.458621	0.25073	0.947907	EGDQNRDLSHFMLLLRQEREQLYRTFE	generic|chr17_-1_57058067_57058189_ENSMUST00000165187__II_1062197_TX=10090_REVERSED|
"""index: 16152, intensity: 4683.0, mobility: 1.006"""	-0.458726	0.250898	0.948027	AGLLGQGGWMNSPVVEVERVKMTKMNFVELKVPKE	generic|sp_Q91X51_GORS1_MOUSE_REVERSED|
"""index: 6313, intensity: 3915.0, mobility: 1.050"""	-0.458759	0.251123	0.948064	RWCSNPLSAMPGMKPTKFPLHS	generic|IP_981563_TX=10090_REVERSED|
"""index: 20898, intensity: 2993.0, mobility: 1.072"""	-0.458761	0.251348	0.948068	RCQKKKYFGKKDCNPIHVGRPSLVNLFKLHNL	generic|tr_Q8BP94_Q8BP94_MOUSE_REVERSED	|generic|tr_Q3UR87_Q3UR87_MOUSE_REVERSED	|generic|sp_P47878_IBP3_MOUSE_REVERSED|
"""index: 11562, intensity: 3547.0, mobility: 0.877"""	-0.458884	0.251459	0.948207	LQAMCGKFSITNEEYLLGVLAKP	generic|tr_Q7TRT5_Q7TRT5_MOUSE__II_3457762_REVERSED	|generic|tr_Q8K539_Q8K539_MOUSE_REVERSED|
"""index: 19992, intensity: 4517.0, mobility: 1.129"""	-0.459115	0.251514	0.94847	LFFSPLFPPLSSFPTYLLFICGLFYKATPVAQPAPCYVIDLPV	generic|IP_1117107_TX=10090_REVERSED|
"""index: 24429, intensity: 4958.0, mobility: 1.102"""	-0.459477	0.251739	0.94888	EGVLWVYGSGTMNLMAAARYVTAADDESASLIIVR	generic|tr_A2AI14_A2AI14_MOUSE_REVERSED	|generic|sp_P35438_NMDZ1_MOUSE_REVERSED	|generic|sp_P35438-2_NMDZ1_MOUSE_REVERSED	|generic|tr_Q3TZ31_Q3TZ31_MOUSE_REVERSED	|generic|tr_A2AI19_A2AI19_MOUSE_REVERSED	|generic|tr_A2AI20_A2AI20_MOUSE_REVERSED	|generic|tr_A2AI17_A2AI17_MOUSE_REVERSED	|generic|tr_A2AI16_A2AI16_MOUSE_REVERSED	|generic|tr_A2AI21_A2AI21_MOUSE_REVERSED|
"""index: 5546, intensity: 3984.0, mobility: 0.868"""	-0.459483	0.251963	0.948886	EAVSLMGQQYLHEVIAMQLIQQ	generic|sp_Q91YQ7_RMD5B_MOUSE__chr11_-1_51626995_51627090_ENSMUST00000136020__II_1137175_REVERSED	|generic|chr11_-1_51627559_51627738_ENSMUST00000136020_REVERSED	|generic|tr_D6RII5_D6RII5_MOUSE__chr11_-1_51626995_51627090_ENSMUST00000136020_REVERSED|
"""index: 18547, intensity: 5476.0, mobility: 0.825"""	-0.459597	0.252188	0.949015	MWPSGDNLIN	generic|chr4_1_127023715_127025976_ENSMUST00000030623__IP_956126_TX=10090_REVERSED|
"""index: 9804, intensity: 4452.0, mobility: 1.203"""	-0.459707	0.252299	0.94914	QFTGKDKDVWWISDKMDGSRLLDLLFQYLRIKKKSGTEGH	generic|sp_P17433_SPI1_MOUSE_REVERSED|
"""index: 3706, intensity: 2511.0, mobility: 1.032"""	-0.459828	0.25241	0.949276	RAMWGDQRDLHGY	generic|IP_3504288_TX=10090_REVERSED|
"""index: 3660, intensity: 3984.0, mobility: 0.927"""	-0.460097	0.252521	0.94958	LDDRARLVKLRAQNMLNSMQ	generic|tr_A0A0N4SWA3_A0A0N4SWA3_MOUSE__chr6_-1_120808358_120808435_ENSMUST00000203432__II_912255_REVERSED	|generic|tr_A0A0N4SW07_A0A0N4SW07_MOUSE__chr6_-1_120795702_120795740_ENSMUST00000203527__II_912268_REVERSED	|generic|sp_P50518_VATE1_MOUSE__chr6_-1_120795702_120795740_ENSMUST00000203527__II_912262_REVERSED	|generic|tr_A0A0N4SW34_A0A0N4SW34_MOUSE__chr6_-1_120808358_120808435_ENSMUST00000203432_REVERSED|
"""index: 15921, intensity: 8283.0, mobility: 0.999"""	-0.460353	0.252688	0.949868	NQRQPSVNAKPKSLAHVVTKYVGGLSGQQPGTEQSSS	generic|tr_A0A2I3BRX9_A0A2I3BRX9_MOUSE__chr12_-1_55676400_55676690_ENSMUST00000220017_REVERSED|
"""index: 3370, intensity: 3166.0, mobility: 0.827"""	-0.460642	0.252853	0.950194	TELPLEETLFFGINEMM	generic|IP_3466393_TX=10090_REVERSED|
"""index: 27638, intensity: 8724.0, mobility: 1.324"""	-0.460861	0.252853	0.95044	NTNRKSMARVG	generic|tr_F6QMA6_F6QMA6_MOUSE__II_1129089_REVERSED|
"""index: 10010, intensity: 5803.0, mobility: 0.991"""	-0.461629	0.253077	0.951299	RRACNQPKSPTLRAPTSHPRCTEPEQAVSLKELPSDMT	generic|tr_A0A087WQF0_A0A087WQF0_MOUSE__chr9_1_21947828_21947947_ENSMUST00000190387__II_851900_REVERSED	|generic|sp_Q8VCY8-2_PLPR2_MOUSE__chr9_1_21947828_21947947_ENSMUST00000190387__II_851900_REVERSED|
"""index: 19322, intensity: 4839.0, mobility: 0.974"""	-0.46166	0.253244	0.951334	IHRQRTILLEEQLYQEYQQNIYSLIPDWCKDN	generic|tr_Q14BT3_Q14BT3_MOUSE__II_3486425_REVERSED	|generic|tr_A0A2R8VJU7_A0A2R8VJU7_MOUSE__II_3486425_REVERSED	|generic|tr_Q9D451_Q9D451_MOUSE__II_3486426_REVERSED	|generic|tr_Q9D9U8_Q9D9U8_MOUSE__II_3486425_REVERSED|
"""index: 14040, intensity: 3981.0, mobility: 1.107"""	-0.461957	0.253354	0.951664	KEGEVVDFEVTEGDGVSRLFKRPNNRK	generic|tr_A0A0A0MQD2_A0A0A0MQD2_MOUSE_REVERSED	|generic|sp_Q9Z2C8_YBOX2_MOUSE_REVERSED	|generic|sp_Q9Z2C8-2_YBOX2_MOUSE_REVERSED	|generic|tr_B2RUF0_B2RUF0_MOUSE_REVERSED|
"""index: 6508, intensity: 3750.0, mobility: 1.156"""	-0.462149	0.253408	0.951879	CSFPKKVTHIRHPNQLASYQAFC	generic|tr_B2RQK9_B2RQK9_MOUSE_REVERSED	|generic|tr_B1ARH2_B1ARH2_MOUSE_REVERSED|
"""index: 10635, intensity: 5171.0, mobility: 0.856"""	-0.462602	0.253631	0.952382	TQHNKVEKMSHQIGYGFYI	generic|tr_Q3TMH5_Q3TMH5_MOUSE__II_831844_REVERSED	|generic|sp_P70423_CTR3_MOUSE__II_831844_REVERSED	|generic|II_831849_TX=10090_REVERSED|
"""index: 3034, intensity: 3463.0, mobility: 0.964"""	-0.462626	0.253741	0.952409	HDPDPASGGWGCLD	generic|chr12_1_4201341_4204762_ENSMUST00000124505_REVERSED|
"""index: 13811, intensity: 8451.0, mobility: 0.981"""	-0.463066	0.253905	0.952896	FGLPFQSAFLTLFWPAAYLSPSIENEELHNYL	generic|tr_F6SUV7_F6SUV7_MOUSE__chr14_-1_101444538_101444747_ENSMUST00000161304__II_1089325_REVERSED	|generic|sp_Q8BYJ6_TBCD4_MOUSE__chr14_-1_101444538_101444747_ENSMUST00000161304_REVERSED	|generic|sp_Q8BYJ6-5_TBCD4_MOUSE__chr14_-1_101444538_101444747_ENSMUST00000161304_REVERSED	|generic|tr_E0CX53_E0CX53_MOUSE__chr14_-1_101444538_101444747_ENSMUST00000161304_REVERSED	|generic|tr_E9Q6Q8_E9Q6Q8_MOUSE__chr14_-1_101444538_101444747_ENSMUST00000161304_REVERSED|
"""index: 30021, intensity: 16204.0, mobility: 1.414"""	-0.463204	0.253905	0.953048	RLLALQRARLQSQGTPSLSSDKAN	generic|II_971138_TX=10090_REVERSED	|generic|tr_A0A5F8MPK0_A0A5F8MPK0_MOUSE_REVERSED|
"""index: 3155, intensity: 2590.0, mobility: 1.027"""	-0.463726	0.254128	0.953624	QLQDVEYRDEETMHPYVVTQQRLMALELDMMQTR	generic|tr_A2AQD5_A2AQD5_MOUSE__II_1006184_REVERSED	|generic|sp_Q922B9_ITPI2_MOUSE__II_1006184_REVERSED	|generic|tr_A2AQD6_A2AQD6_MOUSE__II_1006184_REVERSED	|generic|sp_Q922B9-3_ITPI2_MOUSE_REVERSED|
"""index: 14047, intensity: 5056.0, mobility: 0.975"""	-0.463786	0.254351	0.95369	RMHHLVQLWGTMSLTEEWLVWRETSNHLHRY	generic|IP_2470000_TX=10090_REVERSED|
"""index: 24393, intensity: 20519.0, mobility: 0.848"""	-0.463982	0.25446	0.953905	RRQNNRYILR	generic|chr16_-1_32033851_32034938_ENSMUST00000023467__IP_1076869_TX=10090_REVERSED|
"""index: 26768, intensity: 3314.0, mobility: 0.995"""	-0.46423	0.25457	0.954177	KWVDINKRMT	generic|tr_A0A1S6GWH4_A0A1S6GWH4_MOUSE__chr13_1_69627132_69627170_ENSMUST00000136932__II_1105220_REVERSED	|generic|sp_Q1HFZ0_NSUN2_MOUSE__chr13_1_69627132_69627170_ENSMUST00000136932__II_1105220_REVERSED	|generic|sp_Q1HFZ0-2_NSUN2_MOUSE__chr13_1_69627132_69627170_ENSMUST00000136932__II_1105220_REVERSED	|generic|tr_H3BKN0_H3BKN0_MOUSE__chr13_1_69627132_69627170_ENSMUST00000136932_REVERSED|
"""index: 2008, intensity: 3316.0, mobility: 0.831"""	-0.464414	0.254622	0.954379	ESSPSHDHNRNTLNKR	generic|IP_868840_TX=10090_REVERSED|
"""index: 23599, intensity: 5345.0, mobility: 0.941"""	-0.464678	0.254788	0.954668	RGTTSFTTEGNRAGSTQQLMEGAM	generic|IP_3492211_TX=10090_REVERSED	|generic|IP_3492205_TX=10090_REVERSED	|generic|IP_3458312_TX=10090_REVERSED|
"""index: 28347, intensity: 3686.0, mobility: 0.980"""	-0.464711	0.254954	0.954704	NWRGSLQAAFRS	generic|tr_Q08EF0_Q08EF0_MOUSE_REVERSED|
"""index: 12826, intensity: 3921.0, mobility: 1.184"""	-0.464919	0.255177	0.954932	RSRQICHTLWSWKRLAMSFIPWTSTAEQP	generic|IP_960994_TX=10090_REVERSED|
"""index: 28683, intensity: 9525.0, mobility: 1.204"""	-0.464944	0.2554	0.954959	HRPNGWCTSVMSSSHPIN	generic|IP_1007302_TX=10090_REVERSED|
"""index: 13322, intensity: 5178.0, mobility: 0.920"""	-0.464945	0.255622	0.95496	SLFHNYWSVPILSFLGAVFF	generic|sp_Q9D7D7_CLD23_MOUSE_REVERSED	|generic|tr_Q3ULX4_Q3ULX4_MOUSE_REVERSED|
"""index: 22010, intensity: 4393.0, mobility: 0.883"""	-0.465013	0.255731	0.955035	LVAEQVVELQDRRIEAA	generic|sp_Q8VHY0-3_CSPG4_MOUSE__chr9_1_56892860_56893141_ENSMUST00000215666__II_3456274_REVERSED	|generic|sp_Q8VHY0_CSPG4_MOUSE__chr9_1_56896610_56896783_ENSMUST00000217052_REVERSED|
"""index: 2311, intensity: 16834.0, mobility: 0.841"""	-0.465198	0.255954	0.955236	LKGYLTTHQLHSMRWYKLMYSRE	generic|chr6_-1_39662128_39665125_ENSMUST00000002487__IP_917368_TX=10090_REVERSED|
"""index: 11551, intensity: 2669.0, mobility: 0.794"""	-0.465206	0.256119	0.955245	LDQLGENL	generic|sp_Q8BHH8_CLRN3_MOUSE_REVERSED|
"""index: 9226, intensity: 2732.0, mobility: 0.737"""	-0.465368	0.256171	0.955421	DLGSNLPP	generic|sp_Q80VR3_ST1C1_MOUSE_REVERSED|
"""index: 16800, intensity: 3576.0, mobility: 0.983"""	-0.465797	0.256393	0.955887	MNMRKYDQRF	generic|sp_O88700_BLM_MOUSE__II_886372_REVERSED	|generic|tr_E9PZ97_E9PZ97_MOUSE__II_886372_REVERSED|
"""index: 15626, intensity: 4154.0, mobility: 1.005"""	-0.465828	0.256558	0.955921	QRHREETPGSKGRESFTPWTAKGPRPSPQTVMDASRS	generic|IP_1101216_TX=10090_REVERSED|
"""index: 843, intensity: 4873.0, mobility: 0.832"""	-0.465931	0.256775	0.956033	NCEYYSKEGKHRQL	generic|tr_A0A571BEN2_A0A571BEN2_MOUSE__II_1001847_REVERSED|
"""index: 13049, intensity: 3280.0, mobility: 0.799"""	-0.466	0.256775	0.956107	NLVSPLGV	generic|IP_1099836_TX=10090_REVERSED|
"""index: 28003, intensity: 3787.0, mobility: 0.932"""	-0.466779	0.256883	0.95695	LLNDLRFRQTQHHL	generic|tr_A0A1L1SS95_A0A1L1SS95_MOUSE_REVERSED	|generic|sp_Q60900_ELAV3_MOUSE_REVERSED	|generic|sp_Q60900-2_ELAV3_MOUSE_REVERSED	|generic|tr_A0A1L1SUG6_A0A1L1SUG6_MOUSE_REVERSED|
"""index: 15685, intensity: 5254.0, mobility: 0.956"""	-0.466994	0.257105	0.957182	RRISDFMNSHCVSADNMHSARRRKRMERLFMHE	generic|tr_A0A1G5SL47_A0A1G5SL47_MOUSE_REVERSED	|generic|tr_A0A1G5SLJ2_A0A1G5SLJ2_MOUSE_REVERSED|
"""index: 8907, intensity: 7326.0, mobility: 0.888"""	-0.467121	0.257314	0.957318	KQGARAMSFAA	generic|IP_1088513_TX=10090_REVERSED	|generic|IP_1088460_TX=10090_REVERSED	|generic|IP_1088543_TX=10090_REVERSED	|generic|IP_1088481_TX=10090_REVERSED	|generic|IP_1088533_TX=10090_REVERSED	|generic|IP_1088531_TX=10090_REVERSED	|generic|IP_1093658_TX=10090_REVERSED	|generic|IP_1093748_TX=10090_REVERSED|
"""index: 17292, intensity: 7067.0, mobility: 0.926"""	-0.467173	0.257314	0.957374	DMRMLDLVRFIQRLMEVINTTAKLERIDEDR	generic|sp_Q8K1H7_T11L2_MOUSE__chr10_1_84587139_84587243_ENSMUST00000162874_REVERSED|
"""index: 8810, intensity: 2820.0, mobility: 0.806"""	-0.467588	0.257314	0.95782	PLTELPSGQVTYVFGM	generic|IP_1146170_TX=10090_REVERSED|
"""index: 10191, intensity: 4098.0, mobility: 0.954"""	-0.468343	0.257535	0.958627	MFYLVSSMFVTLNRFVQYYP	generic|IP_1132290_TX=10090_REVERSED|
"""index: 4332, intensity: 6090.0, mobility: 0.857"""	-0.468372	0.257757	0.958659	WPFGIFHP	generic|IP_932344_TX=10090_REVERSED|
"""index: 29267, intensity: 10431.0, mobility: 1.088"""	-0.468377	0.257922	0.958664	LFFGFQLLFERV	generic|II_1074686_TX=10090_REVERSED	|generic|II_1074684_TX=10090_REVERSED	|generic|tr_G1K381_G1K381_MOUSE_REVERSED	|generic|sp_Q62413_EPHA6_MOUSE_REVERSED|
"""index: 23826, intensity: 4683.0, mobility: 0.944"""	-0.468453	0.258086	0.958745	LEEEDEELTKIEQEPLSVIPEFQPNHN	generic|IP_3462666_TX=10090_REVERSED|
"""index: 21603, intensity: 6551.0, mobility: 0.925"""	-0.468634	0.25825	0.958937	RHRRRDAH	generic|chr4_-1_110251403_110251441_ENSMUST00000106603_REVERSED|
"""index: 1896, intensity: 3284.0, mobility: 1.005"""	-0.468729	0.258472	0.959039	SRCVGGVTGASPVPRS	generic|IP_852813_TX=10090_REVERSED|
"""index: 11484, intensity: 4577.0, mobility: 0.830"""	-0.468731	0.258579	0.95904	LLDPQPTPKSHEYPI	generic|IP_1143296_TX=10090_REVERSED|
"""index: 16288, intensity: 8090.0, mobility: 0.911"""	-0.469121	0.2588	0.959455	QSADLGAVPPAQVMPQLQQQ	generic|sp_P56477_IRF5_MOUSE_REVERSED	|generic|tr_B2CC69_B2CC69_MOUSE_REVERSED|
"""index: 2164, intensity: 5195.0, mobility: 0.941"""	-0.469192	0.259021	0.95953	EEVAVVLRARRKKVRREHEAEEY	generic|tr_F7BWJ0_F7BWJ0_MOUSE__II_981215_REVERSED	|generic|II_981210_TX=10090_REVERSED	|generic|sp_Q80Z96_VANG1_MOUSE_REVERSED|
"""index: 14158, intensity: 4953.0, mobility: 0.994"""	-0.469198	0.259243	0.959537	ARWRERNIQVVETWTAKFSKYDV	generic|sp_Q64338_PDE1C_MOUSE__II_920259_REVERSED	|generic|sp_Q64338-1_PDE1C_MOUSE__II_920259_REVERSED	|generic|sp_Q64338-2_PDE1C_MOUSE__II_920259_REVERSED	|generic|tr_Q8CDV2_Q8CDV2_MOUSE_REVERSED	|generic|tr_Q3USZ6_Q3USZ6_MOUSE_REVERSED	|generic|tr_A0A5F8MPG4_A0A5F8MPG4_MOUSE_REVERSED	|generic|tr_A0A0N4SWG4_A0A0N4SWG4_MOUSE_REVERSED	|generic|tr_Q9D5W0_Q9D5W0_MOUSE_REVERSED	|generic|tr_E9Q7V6_E9Q7V6_MOUSE_REVERSED|
"""index: 1489, intensity: 2824.0, mobility: 0.879"""	-0.46931	0.259464	0.959655	KHMSRLQPR	generic|IP_1072373_TX=10090_REVERSED|
"""index: 10802, intensity: 4681.0, mobility: 0.872"""	-0.469379	0.259686	0.959729	ILYTSHLLNMWVLALRW	generic|IP_1064469_TX=10090_REVERSED|
"""index: 28436, intensity: 8244.0, mobility: 1.038"""	-0.469482	0.259841	0.959838	QFSQPPIAQIIQQQPQQIQIQQLI	generic|tr_K4DI62_K4DI62_MOUSE_REVERSED	|generic|sp_Q62445_SP4_MOUSE_REVERSED	|generic|tr_A0A1Y7VJR5_A0A1Y7VJR5_MOUSE_REVERSED	|generic|tr_Q6DFV2_Q6DFV2_MOUSE_REVERSED|
"""index: 25109, intensity: 3564.0, mobility: 1.098"""	-0.469777	0.259841	0.960149	AEVVGTDVAELVGAAGVTSMSGIVCLSSPQGLAPGMPLM	generic|IP_891140_TX=10090_REVERSED|
"""index: 11355, intensity: 4578.0, mobility: 1.233"""	-0.470509	0.259947	0.960921	ERTEKTTLNELELQRV	generic|tr_Q3TZW9_Q3TZW9_MOUSE_REVERSED	|generic|tr_Q3TB93_Q3TB93_MOUSE_REVERSED	|generic|tr_Q3T9Y9_Q3T9Y9_MOUSE_REVERSED	|generic|tr_Q3UCZ5_Q3UCZ5_MOUSE_REVERSED|
"""index: 26216, intensity: 43605.0, mobility: 0.999"""	-0.470892	0.26011	0.961323	PLHRRMQRR	generic|IP_850924_TX=10090_REVERSED|
"""index: 16934, intensity: 5342.0, mobility: 0.954"""	-0.471026	0.260331	0.961463	CNIPDDQSQILLLSHGTVVLTST	generic|IP_3483984_TX=10090_REVERSED|
"""index: 28541, intensity: 5026.0, mobility: 1.202"""	-0.471085	0.260495	0.961525	LDLTLMGVRAPFLFNRM	generic|IP_1097529_TX=10090_REVERSED|
"""index: 18667, intensity: 6367.0, mobility: 0.841"""	-0.471513	0.260543	0.961972	LHLCWNKNIKNMAWSMFWGLG	generic|chr4_-1_58827059_58828034_ENSMUST00000102889__IP_962509_TX=10090_REVERSED|
"""index: 7855, intensity: 24958.0, mobility: 0.919"""	-0.471704	0.260591	0.962171	KEIADQNNMIKNDKMTVNVGSALFLG	generic|sp_Q7TPD1_FBX11_MOUSE__chr17_-1_87992046_87992147_ENSMUST00000135639__II_1060075_REVERSED	|generic|sp_Q7TPD1-2_FBX11_MOUSE__chr17_-1_87992046_87992147_ENSMUST00000135639__II_1060075_REVERSED	|generic|sp_Q7TPD1-3_FBX11_MOUSE__chr17_-1_87992046_87992147_ENSMUST00000135639__II_1060075_REVERSED	|generic|tr_Q3V178_Q3V178_MOUSE__chr17_-1_87992046_87992147_ENSMUST00000135639_REVERSED|
"""index: 18009, intensity: 503674.0, mobility: 0.937"""	-0.471932	0.260802	0.962409	GPQAAPAAAWPPASSPDPLAPALPTPGG	generic|IP_1052583_TX=10090_REVERSED|
"""index: 17560, intensity: 17678.0, mobility: 1.113"""	-0.472065	0.260802	0.962547	EYEYRMRQYLIQ	generic|sp_Q8BUB6_UST_MOUSE__II_3466318_REVERSED	|generic|tr_Q3TRA2_Q3TRA2_MOUSE__II_3466318_REVERSED|
"""index: 15166, intensity: 4093.0, mobility: 0.822"""	-0.472594	0.261023	0.963096	QYSSTEPGEGREVPK	generic|IP_1142373_TX=10090_REVERSED|
"""index: 8763, intensity: 9864.0, mobility: 0.899"""	-0.472675	0.261186	0.96318	AHEPTLHMEKMLTLEFGAEKITKLIEM	generic|tr_A0A1Y7VK46_A0A1Y7VK46_MOUSE__II_3505939_REVERSED	|generic|sp_Q715T0_TXND3_MOUSE__II_3475154_REVERSED|
"""index: 18461, intensity: 3624.0, mobility: 0.846"""	-0.472828	0.261406	0.963338	CLALLHTV	generic|sp_Q80ZQ3_CH074_MOUSE_REVERSED|
"""index: 18265, intensity: 4175.0, mobility: 1.007"""	-0.472852	0.261569	0.963363	EPQHELPPIIQMLVKSCLAL	generic|IP_976566_TX=10090_REVERSED|
"""index: 22226, intensity: 5262.0, mobility: 0.898"""	-0.473014	0.261674	0.96353	AKPQTLFPFS	generic|tr_Q8BQD3_Q8BQD3_MOUSE__IP_1062054_REVERSED|
"""index: 9989, intensity: 20864.0, mobility: 1.080"""	-0.473128	0.261826	0.963648	LQEGWTRTSLSICGMLLTSPMIMKGPYCLTKSLTAMARWRWSAP	generic|IP_834702_TX=10090_REVERSED|
"""index: 28331, intensity: 5292.0, mobility: 1.061"""	-0.473247	0.261826	0.96377	GPCQKLTWQRHLQLRLKTRTGFTKPFSLKTNR	generic|IP_991852_TX=10090_REVERSED|
"""index: 15529, intensity: 5905.0, mobility: 0.912"""	-0.473517	0.261931	0.964048	TSMKTSYLLPNCIAVLRDYAMAALLFFEVA	generic|tr_Q7TRU9_Q7TRU9_MOUSE_REVERSED|
"""index: 18759, intensity: 2737.0, mobility: 0.799"""	-0.473683	0.262151	0.964219	VPLLNRYG	generic|IP_977984_TX=10090_REVERSED|
"""index: 2092, intensity: 2773.0, mobility: 0.978"""	-0.473843	0.262198	0.964383	LWTTPTSAQSDNR	generic|chr16_-1_23496080_23496166_ENSMUST00000089883_REVERSED|
"""index: 18163, intensity: 3317.0, mobility: 0.910"""	-0.474123	0.26236	0.96467	PCWLTAVRASLDVTGSHHGFVGTSC	generic|IP_3478384_TX=10090_REVERSED	|generic|IP_1098041_TX=10090_REVERSED|
"""index: 15506, intensity: 41948.0, mobility: 0.916"""	-0.474374	0.262522	0.964928	IMLMEAASSKKKQDYKESRT	generic|tr_A0A1Y7VMI0_A0A1Y7VMI0_MOUSE_REVERSED	|generic|tr_Q9D9C3_Q9D9C3_MOUSE_REVERSED|
"""index: 15480, intensity: 24566.0, mobility: 1.124"""	-0.474903	0.262742	0.965468	LDFTTPIVQSLKTTHS	generic|sp_Q66JQ7_KNL1_MOUSE_REVERSED	|generic|tr_A3KGI3_A3KGI3_MOUSE_REVERSED|
"""index: 19872, intensity: 3153.0, mobility: 1.269"""	-0.47502	0.262961	0.965587	VFALHSLFFYMPSQLQPSIQ	generic|tr_Q8VFK4_Q8VFK4_MOUSE_REVERSED|
"""index: 5169, intensity: 2821.0, mobility: 0.960"""	-0.47522	0.263181	0.96579	KDAPIMSQCCSHS	generic|IP_3496453_TX=10090_REVERSED|
"""index: 25037, intensity: 4416.0, mobility: 1.253"""	-0.475285	0.263285	0.965856	EGMTAFARSIFNEDMYPEL	generic|tr_A2CEQ6_A2CEQ6_MOUSE__chr4_-1_132325204_132325245_ENSMUST00000147652__II_955100_REVERSED	|generic|sp_Q80VC6_TSAP1_MOUSE__chr4_-1_132325204_132325245_ENSMUST00000147652__II_955100_REVERSED	|generic|II_955092_TX=10090_REVERSED	|generic|II_955104_TX=10090_REVERSED	|generic|tr_E9Q0Q0_E9Q0Q0_MOUSE_REVERSED	|generic|tr_E9Q3V7_E9Q3V7_MOUSE_REVERSED	|generic|tr_A2CEQ8_A2CEQ8_MOUSE__chr4_-1_132325204_132325245_ENSMUST00000147652_REVERSED|
"""index: 3501, intensity: 3475.0, mobility: 0.997"""	-0.475705	0.263447	0.966283	RRMMVSPQRQM	generic|IP_978815_TX=10090_REVERSED|
"""index: 5793, intensity: 88298.0, mobility: 1.054"""	-0.475793	0.263608	0.966372	RIVADFLPKDQRH	generic|sp_Q9R1X4_TIM_MOUSE__II_1146237_REVERSED	|generic|tr_H7BX89_H7BX89_MOUSE_REVERSED	|generic|tr_Q3U574_Q3U574_MOUSE_REVERSED	|generic|sp_Q9R1X4-2_TIM_MOUSE_REVERSED	|generic|sp_Q9R1X4-3_TIM_MOUSE_REVERSED|
"""index: 15878, intensity: 3581.0, mobility: 0.774"""	-0.475864	0.263828	0.966444	SLWPCSSPH	generic|IP_851579_TX=10090_REVERSED|
"""index: 29662, intensity: 5802.0, mobility: 1.024"""	-0.475886	0.264047	0.966466	MRLPQMSHLSQHSTPILYWLCFTRSFFPL	generic|IP_1056479_TX=10090_REVERSED|
"""index: 11035, intensity: 2779.0, mobility: 1.142"""	-0.476079	0.264151	0.966661	SSKWLWWSRGR	generic|IP_892875_TX=10090_REVERSED|
"""index: 2391, intensity: 3296.0, mobility: 0.837"""	-0.476447	0.26437	0.967033	LVLAQMGDRHQLAGTGAHWGS	generic|IP_839680_TX=10090_REVERSED|
"""index: 20873, intensity: 2672.0, mobility: 1.059"""	-0.476623	0.264416	0.967209	FMFANFIQLGLLARHYTSEGGYFAFQ	generic|tr_A0A1L1SVG6_A0A1L1SVG6_MOUSE__chr9_1_21347926_21347970_ENSMUST00000217461__II_3455471_REVERSED	|generic|sp_Q8BY89_CTL2_MOUSE__chr9_1_21353753_21353788_ENSMUST00000214268__II_3459733_REVERSED	|generic|sp_Q8BY89-2_CTL2_MOUSE__chr9_1_21353753_21353788_ENSMUST00000214268__II_3459733_REVERSED	|generic|II_3455476_TX=10090_REVERSED|
"""index: 2048, intensity: 2915.0, mobility: 0.924"""	-0.476734	0.264461	0.967321	SRLEFGSVAMYW	generic|IP_895514_TX=10090_REVERSED|
"""index: 7103, intensity: 121841.0, mobility: 0.790"""	-0.476886	0.26468	0.967474	CLSTLRGRGPHARR	generic|IP_1080668_TX=10090_REVERSED|
"""index: 10403, intensity: 3625.0, mobility: 0.863"""	-0.477117	0.264899	0.967706	VPCEERSRRHCANNHGMRGAER	generic|IP_856789_TX=10090_REVERSED|
"""index: 23663, intensity: 4449.0, mobility: 0.885"""	-0.477211	0.265002	0.9678	EQIYNLSHRAVQSKLGEVSAQFQ	generic|sp_Q3TYD6_LMTK2_MOUSE_REVERSED|
"""index: 15792, intensity: 2805.0, mobility: 0.882"""	-0.477502	0.265137	0.968091	EAFRSNEQLLLGLNYLMDAMNSRYFLANRY	generic|sp_Q56A06_TMTC2_MOUSE__II_1144911_REVERSED	|generic|sp_Q56A06-2_TMTC2_MOUSE_REVERSED|
"""index: 30944, intensity: 9822.0, mobility: 1.048"""	-0.477568	0.265137	0.968157	SRELTINKMTNFVLVVQSPKGVSIAHMP	generic|IP_1149659_TX=10090_REVERSED|
"""index: 5594, intensity: 3033.0, mobility: 1.044"""	-0.477622	0.265137	0.968212	RLSPDRQSWMIRVPKGKMVDFNMTDLAREADAP	generic|IP_953465_TX=10090_REVERSED	|generic|IP_953461_TX=10090_REVERSED|
"""index: 3341, intensity: 3627.0, mobility: 0.954"""	-0.478713	0.265355	0.969297	STIVEISAMFR	generic|sp_Q8K596_NAC2_MOUSE_REVERSED	|generic|sp_Q8K596-2_NAC2_MOUSE_REVERSED	|generic|tr_E9PX50_E9PX50_MOUSE_REVERSED	|generic|tr_Q3UTP5_Q3UTP5_MOUSE_REVERSED	|generic|tr_Q8BXN1_Q8BXN1_MOUSE_REVERSED	|generic|tr_Q9EPU8_Q9EPU8_MOUSE_REVERSED	|generic|sp_S4R2P9_NAC3_MOUSE_REVERSED	|generic|sp_S4R2P9-2_NAC3_MOUSE_REVERSED|
"""index: 10004, intensity: 5003.0, mobility: 0.980"""	-0.478772	0.265574	0.969355	ITVMENLTNVFRIGNEGKEP	generic|tr_Q14BA3_Q14BA3_MOUSE_REVERSED	|generic|tr_Q3UWE2_Q3UWE2_MOUSE_REVERSED	|generic|tr_Q9ES78_Q9ES78_MOUSE_REVERSED	|generic|sp_Q9JIP7_S15A1_MOUSE_REVERSED|
"""index: 8162, intensity: 7396.0, mobility: 1.062"""	-0.479157	0.265792	0.969736	EIVVQYLCYRVMRDMAMMDLRLLITEWFPKDRAVREEIQC	generic|chr17_-1_80038672_80044643_ENSMUST00000184635_REVERSED|
"""index: 18137, intensity: 21788.0, mobility: 0.905"""	-0.479688	0.265953	0.97026	SFPVKRWV	generic|IP_892546_TX=10090_REVERSED|
"""index: 9775, intensity: 8074.0, mobility: 0.907"""	-0.479757	0.266171	0.970328	PYFMQLWMQYVSNLRWSK	generic|IP_898062_TX=10090_REVERSED|
"""index: 11899, intensity: 70037.0, mobility: 0.891"""	-0.480246	0.266332	0.970809	LSSDLYSIVAYLNGFQGL	generic|IP_1151971_TX=10090_REVERSED|
"""index: 29786, intensity: 3881.0, mobility: 1.053"""	-0.480331	0.266376	0.970892	MPTVLSVYREKDMGHKDVVVMSFSYLPIRLLLR	generic|sp_Q9R0M3_SRPX_MOUSE_REVERSED	|generic|sp_Q9R0M3-2_SRPX_MOUSE_REVERSED	|generic|tr_A2BE45_A2BE45_MOUSE_REVERSED|
"""index: 13120, intensity: 13743.0, mobility: 1.170"""	-0.480567	0.266594	0.971122	LKAMCNKIEMNRLTYILPNLMPTFVTYFV	generic|tr_Q7TQZ5_Q7TQZ5_MOUSE_REVERSED	|generic|tr_Q8VG60_Q8VG60_MOUSE_REVERSED	|generic|tr_Q8VGM3_Q8VGM3_MOUSE_REVERSED|
"""index: 1770, intensity: 3065.0, mobility: 0.753"""	-0.480568	0.266696	0.971124	NFSASSSPSGMPLSATEV	generic|IP_1017229_TX=10090_REVERSED|
"""index: 8906, intensity: 4518.0, mobility: 1.051"""	-0.480685	0.266914	0.971238	REFHFLSNAPRINAHATVSILESICGLLPLLMPTSLLFECVC	generic|IP_950439_TX=10090_REVERSED|
"""index: 20163, intensity: 3415.0, mobility: 1.034"""	-0.481053	0.267132	0.971597	TMKSVQEKAAQLAEVDAAHLMLER	generic|sp_F6ZDS4_TPR_MOUSE__chr1_1_150443389_150443433_ENSMUST00000152967__II_1033421_REVERSED	|generic|tr_Q7M739_Q7M739_MOUSE__chr1_1_150443389_150443433_ENSMUST00000152967__II_1033421_REVERSED	|generic|tr_Q3V1L5_Q3V1L5_MOUSE__chr1_1_150412987_150413121_ENSMUST00000141827_REVERSED|
"""index: 16154, intensity: 3246.0, mobility: 0.752"""	-0.481066	0.267351	0.97161	QDRLNTDGAFIVTTSDPAEQ	generic|sp_Q9JJX7_TYDP2_MOUSE__chr13_1_24841288_24841362_ENSMUST00000225138__II_3475249_REVERSED	|generic|tr_Q3TIU5_Q3TIU5_MOUSE__chr13_1_24841288_24841362_ENSMUST00000225138__II_3475250_REVERSED	|generic|chr13_1_24840388_24840687_ENSMUST00000225138_REVERSED|
"""index: 3115, intensity: 3280.0, mobility: 1.073"""	-0.481119	0.267569	0.971662	QIWNHPCPSCDSGTEK	generic|sp_Q8BRU4-2_CLC9A_MOUSE_REVERSED	|generic|sp_Q8BRU4-4_CLC9A_MOUSE_REVERSED|
"""index: 10447, intensity: 22227.0, mobility: 1.035"""	-0.481267	0.267787	0.971805	QDKITARMVVVNSADELVNCVT	generic|tr_A0A1L1STC6_A0A1L1STC6_MOUSE__chr10_-1_5368188_5368301_ENSMUST00000215887_REVERSED	|generic|sp_Q6ZWR6_SYNE1_MOUSE__chr10_-1_5368188_5368301_ENSMUST00000215887_REVERSED	|generic|sp_Q6ZWR6-4_SYNE1_MOUSE__chr10_-1_5368188_5368301_ENSMUST00000215887_REVERSED|
"""index: 8953, intensity: 3857.0, mobility: 0.907"""	-0.481394	0.268005	0.971929	YQFLILYQLLIHRRFNSDSLQLDMLKE	generic|tr_A0A3Q4EBV8_A0A3Q4EBV8_MOUSE__chr18_1_9993404_9993616_ENSMUST00000234901__II_3463341_REVERSED	|generic|sp_Q8R3N6_THOC1_MOUSE__chr18_1_9993404_9993616_ENSMUST00000234901__II_3463704_REVERSED	|generic|tr_Q3UTN0_Q3UTN0_MOUSE__chr18_1_9959116_9959175_ENSMUST00000234423__II_3463691_REVERSED	|generic|II_3463700_TX=10090_REVERSED	|generic|II_3463703_TX=10090_REVERSED|
"""index: 18373, intensity: 4059.0, mobility: 1.134"""	-0.481483	0.268106	0.972015	RAYNRLARAMKQYTM	generic|sp_Q6P3D7_SPIC_MOUSE_REVERSED	|generic|sp_Q6P3D7-2_SPIC_MOUSE_REVERSED|
"""index: 26630, intensity: 3731.0, mobility: 0.999"""	-0.481786	0.268325	0.97231	PHLVTTMIKMH	generic|tr_Q9D6B1_Q9D6B1_MOUSE_REVERSED|
"""index: 19853, intensity: 37752.0, mobility: 0.891"""	-0.482034	0.268543	0.972549	KKELQMLW	generic|sp_Q9JHU4_DYHC1_MOUSE__chr12_1_110641105_110641227_ENSMUST00000172218__II_1115120_REVERSED	|generic|tr_Q80U36_Q80U36_MOUSE__chr12_1_110641105_110641227_ENSMUST00000172218_REVERSED|
"""index: 4307, intensity: 4112.0, mobility: 1.029"""	-0.482137	0.268702	0.97265	VTLFMGIPSGFAFF	generic|sp_Q80Y98_DDHD2_MOUSE__chr8_-1_25746814_25746930_ENSMUST00000211009__II_3499900_REVERSED	|generic|sp_Q80Y98-3_DDHD2_MOUSE__chr8_-1_25746814_25746930_ENSMUST00000211009__II_3499900_REVERSED|
"""index: 3172, intensity: 2975.0, mobility: 0.996"""	-0.48262	0.26892	0.973116	IRVDEKAAKAPEP	generic|IP_844945_TX=10090_REVERSED|
"""index: 19743, intensity: 3268.0, mobility: 1.151"""	-0.482626	0.269021	0.973121	VQPWYMKRQSLVLWQGPMLLGKCQEQAKHSS	generic|IP_2504137_TX=10090_REVERSED|
"""index: 12174, intensity: 16651.0, mobility: 0.925"""	-0.482833	0.26918	0.973321	TAVHDWREAPNAPARTTVPRR	generic|sp_Q8BIF0_C99L2_MOUSE_REVERSED	|generic|tr_A2AP74_A2AP74_MOUSE_REVERSED|
"""index: 12304, intensity: 4501.0, mobility: 0.900"""	-0.483048	0.269206	0.973527	MSKPLNDVHLLTEKINREAQIY	generic|sp_Q0V8T8-2_CTP5B_MOUSE__II_1030366_REVERSED	|generic|tr_A0A087WPQ7_A0A087WPQ7_MOUSE__II_1030366_REVERSED	|generic|sp_Q0V8T8_CTP5B_MOUSE_REVERSED	|generic|tr_B7ZP40_B7ZP40_MOUSE_REVERSED|
"""index: 7647, intensity: 6052.0, mobility: 0.829"""	-0.483258	0.269206	0.973729	TPGGQQMSLLQHLMDTIIVLRQD	generic|tr_Q99NF6_Q99NF6_MOUSE__II_880028_REVERSED	|generic|tr_Q3UWF6_Q3UWF6_MOUSE__II_880028_REVERSED	|generic|sp_P97414_KCNQ1_MOUSE__II_880028_REVERSED	|generic|sp_P97414-2_KCNQ1_MOUSE__II_880028_REVERSED|
"""index: 7758, intensity: 5523.0, mobility: 0.970"""	-0.483434	0.269306	0.973897	APPDEPFSSGPSWWLCGDRQLLWLQFNGK	generic|sp_P14753_EPOR_MOUSE_REVERSED|
"""index: 2659, intensity: 3580.0, mobility: 1.001"""	-0.483506	0.269406	0.973966	GDPYYQQNMGEPPG	generic|sp_Q62280_SSXT_MOUSE__II_3463401_REVERSED	|generic|II_3463854_TX=10090_REVERSED	|generic|tr_Q8VHA9_Q8VHA9_MOUSE_REVERSED	|generic|tr_Q8BJJ6_Q8BJJ6_MOUSE_REVERSED	|generic|tr_Q8VHA8_Q8VHA8_MOUSE_REVERSED	|generic|tr_Q6P1I1_Q6P1I1_MOUSE_REVERSED	|generic|tr_Q8BKL1_Q8BKL1_MOUSE_REVERSED	|generic|tr_Q8BJH8_Q8BJH8_MOUSE_REVERSED|
"""index: 18302, intensity: 3446.0, mobility: 1.114"""	-0.483922	0.269624	0.974364	YQIEEELKQYKRIEEILREYNQSQFLFEDIDREAKGTILFQY	generic|tr_A0A087WR13_A0A087WR13_MOUSE__IP_1039938_REVERSED	|generic|tr_A0A571BD48_A0A571BD48_MOUSE__IP_1039938_REVERSED	|generic|tr_L7N1Y0_L7N1Y0_MOUSE__IP_1039938_REVERSED|
"""index: 3952, intensity: 2729.0, mobility: 1.054"""	-0.484163	0.269783	0.974593	FAQDSLVVGQNKEE	generic|tr_A0A286YCW1_A0A286YCW1_MOUSE_REVERSED|
"""index: 21293, intensity: 3812.0, mobility: 1.130"""	-0.484252	0.27	0.974678	ALAPGCQGPHLLCGLELDGAWLFHGPP	generic|IP_1013472_TX=10090_REVERSED|
"""index: 22510, intensity: 3115.0, mobility: 1.202"""	-0.484307	0.270141	0.97473	KMKISWCVPCQWHNNSDSLSFEDPLCKSHYVHFCM	generic|IP_947748_TX=10090_REVERSED|
"""index: 17173, intensity: 3091.0, mobility: 1.078"""	-0.484325	0.270141	0.974747	NNMQLYVSSKSDDRSITFRGKVSDSYY	generic|tr_A0A0A6YWU3_A0A0A6YWU3_MOUSE_REVERSED|
"""index: 7955, intensity: 10215.0, mobility: 0.901"""	-0.48469	0.2703	0.975094	LGHRSIYWPHARFEFEMPFEKYTFDE	generic|tr_Q4FZL9_Q4FZL9_MOUSE_REVERSED	|generic|tr_Q8C2Y5_Q8C2Y5_MOUSE_REVERSED	|generic|tr_Q3UXB1_Q3UXB1_MOUSE_REVERSED	|generic|tr_Q9QZN2_Q9QZN2_MOUSE_REVERSED	|generic|tr_A0A0G2JF22_A0A0G2JF22_MOUSE_REVERSED|
"""index: 17838, intensity: 10510.0, mobility: 0.978"""	-0.48474	0.270458	0.975141	LCSKFEQHNLRGSKDKDFHKF	generic|tr_A3KGU5_A3KGU5_MOUSE__chr2_1_30030480_30030602_ENSMUST00000201758__II_1012391_REVERSED	|generic|tr_B9EKJ1_B9EKJ1_MOUSE__chr2_1_30030480_30030602_ENSMUST00000201758__II_1012391_REVERSED	|generic|tr_A3KGU7_A3KGU7_MOUSE__chr2_1_30030480_30030602_ENSMUST00000201758__II_1012391_REVERSED	|generic|tr_A3KGU9_A3KGU9_MOUSE__chr2_1_30030480_30030602_ENSMUST00000201758__II_1012391_REVERSED	|generic|tr_B2RXX6_B2RXX6_MOUSE__chr2_1_30030480_30030602_ENSMUST00000201758__II_1012391_REVERSED	|generic|sp_P16546_SPTN1_MOUSE__chr2_1_30030480_30030602_ENSMUST00000201758__II_1012391_REVERSED	|generic|sp_P16546-2_SPTN1_MOUSE__chr2_1_30030480_30030602_ENSMUST00000201758__II_1012391_REVERSED	|generic|tr_E9Q447_E9Q447_MOUSE__chr2_1_30030480_30030602_ENSMUST00000201758__II_1012391_REVERSED	|generic|tr_B7ZWK3_B7ZWK3_MOUSE__chr2_1_30030480_30030602_ENSMUST00000201758__II_1012391_REVERSED	|generic|tr_Q58ES7_Q58ES7_MOUSE__chr2_1_30030480_30030602_ENSMUST00000201758_REVERSED	|generic|tr_Q6PA04_Q6PA04_MOUSE__chr2_1_30030480_30030602_ENSMUST00000201758_REVERSED	|generic|tr_Q3TYI8_Q3TYI8_MOUSE__chr2_1_30030480_30030602_ENSMUST00000201758_REVERSED|
"""index: 8582, intensity: 223893.0, mobility: 0.928"""	-0.484862	0.270675	0.975257	ESIPSGYEPINATPSLQLPEEKV	generic|sp_Q8C627_F221B_MOUSE_REVERSED	|generic|sp_Q8C627-2_F221B_MOUSE_REVERSED|
"""index: 5894, intensity: 3247.0, mobility: 0.957"""	-0.484922	0.270833	0.975314	YPWNGRACFYV	generic|tr_Q52L51_Q52L51_MOUSE_REVERSED|
"""index: 13095, intensity: 4428.0, mobility: 1.127"""	-0.485029	0.270874	0.975415	EKKRIKEELEKKRKEDDQRAMHDFTKF	generic|tr_A0A0A0MQL8_A0A0A0MQL8_MOUSE__chr11_-1_6193150_6193377_ENSMUST00000140700__II_1139587_REVERSED	|generic|sp_Q8R1N4-2_NUDC3_MOUSE__chr11_-1_6193150_6193377_ENSMUST00000140700__II_1139587_REVERSED	|generic|sp_Q8R1N4-3_NUDC3_MOUSE__chr11_-1_6193150_6193377_ENSMUST00000140700__II_1139568_REVERSED	|generic|sp_Q8R1N4_NUDC3_MOUSE__chr11_-1_6193150_6193377_ENSMUST00000140700_REVERSED|
"""index: 22232, intensity: 3071.0, mobility: 1.267"""	-0.48532	0.271091	0.97569	NYFVLCLVHFDYFIISFN	generic|IP_3487534_TX=10090_REVERSED|
"""index: 26979, intensity: 29859.0, mobility: 1.017"""	-0.485332	0.27119	0.975701	PQQPKTKKIPM	generic|tr_Q768S5_Q768S5_MOUSE_REVERSED	|generic|sp_P47708_RP3A_MOUSE_REVERSED|
"""index: 16830, intensity: 4122.0, mobility: 0.896"""	-0.48554	0.271289	0.975898	LIMYIYIYIYIYIYIHIMYIYI	generic|IP_897087_TX=10090_REVERSED|
"""index: 11275, intensity: 8550.0, mobility: 1.094"""	-0.485668	0.271447	0.976019	LYDPCLIPLAKSCAEQIKDELDANEGELMRVKELYNALRENLI	generic|sp_Q6IFX4_K1C39_MOUSE_REVERSED|
"""index: 18824, intensity: 2550.0, mobility: 1.157"""	-0.485836	0.271664	0.976176	DETHTNPMHEAAPLGDL	generic|tr_Q8BX76_Q8BX76_MOUSE_REVERSED|
"""index: 10450, intensity: 4145.0, mobility: 0.875"""	-0.485936	0.27188	0.97627	GAATEEGESSETEERDSREDEILK	generic|sp_Q924Z4_CERS2_MOUSE__chr3_1_95320075_95320239_ENSMUST00000133748__II_977861_REVERSED|
"""index: 1533, intensity: 3179.0, mobility: 0.809"""	-0.486067	0.272097	0.976393	QKLKQLAPTVAHMVMSLK	generic|IP_927867_TX=10090_REVERSED|
"""index: 12916, intensity: 4540.0, mobility: 1.098"""	-0.486072	0.272314	0.976398	TGEVKQNLYPRKNAQFKARYAPQGVIE	generic|IP_847657_TX=10090_REVERSED|
"""index: 7934, intensity: 32594.0, mobility: 0.878"""	-0.486136	0.272393	0.976458	DEIERIEMGGKAGATQSSLGSITSVNGKK	generic|sp_Q9EPN1_NBEA_MOUSE__chr3_-1_55723135_55723236_ENSMUST00000198259_REVERSED	|generic|sp_Q9EPN1-3_NBEA_MOUSE__chr3_-1_55723135_55723236_ENSMUST00000198259_REVERSED	|generic|sp_Q9EPN1-4_NBEA_MOUSE__chr3_-1_55723135_55723236_ENSMUST00000198259_REVERSED|
"""index: 2540, intensity: 3198.0, mobility: 0.854"""	-0.486412	0.272393	0.976717	RWSMWPLLSTEFYRDVTESCLPV	generic|IP_902629_TX=10090_REVERSED|
"""index: 20632, intensity: 9092.0, mobility: 0.825"""	-0.486799	0.272609	0.977079	HIGKKQHK	generic|tr_V9GWW1_V9GWW1_MOUSE__chr9_1_72330992_72331177_ENSMUST00000184399__II_847345_REVERSED	|generic|tr_Q3TEI2_Q3TEI2_MOUSE__chr9_1_72330992_72331177_ENSMUST00000184399__II_847345_REVERSED	|generic|sp_Q68FE8_Z280D_MOUSE__chr9_1_72330992_72331177_ENSMUST00000184399__II_847345_REVERSED	|generic|sp_Q68FE8-2_Z280D_MOUSE__chr9_1_72330992_72331177_ENSMUST00000184399__II_847345_REVERSED	|generic|sp_Q68FE8-3_Z280D_MOUSE__chr9_1_72330992_72331177_ENSMUST00000184399__II_847345_REVERSED	|generic|tr_V9GXP2_V9GXP2_MOUSE__chr9_1_72330992_72331177_ENSMUST00000184399__II_847345_REVERSED	|generic|tr_V9GXC9_V9GXC9_MOUSE_REVERSED|
"""index: 7928, intensity: 402386.0, mobility: 0.875"""	-0.486938	0.272826	0.977208	LRGSDLDEQGFSNVVQNEILLHGSQLP	generic|tr_F6ZML1_F6ZML1_MOUSE__II_1102728_REVERSED	|generic|tr_F6RXI4_F6RXI4_MOUSE_REVERSED	|generic|tr_Q6NXH4_Q6NXH4_MOUSE_REVERSED|
"""index: 19042, intensity: 6338.0, mobility: 0.978"""	-0.48707	0.273042	0.977331	AAGCRAPCANAGEEVVQHALLFTTKRHGCSFLRAPAS	generic|tr_Q8C260_Q8C260_MOUSE_REVERSED|
"""index: 19272, intensity: 4329.0, mobility: 0.958"""	-0.487115	0.273258	0.977374	NRRGDSSGRWAPPSRAAW	generic|chr7_1_27273971_27274186_ENSMUST00000079258_REVERSED|
"""index: 6728, intensity: 23668.0, mobility: 1.003"""	-0.487471	0.273475	0.977704	MQPQSTLEKLKMGQLQPEQF	generic|tr_A0A1W2P6U8_A0A1W2P6U8_MOUSE__chr19_1_42266752_42266781_ENSMUST00000122375__II_1149644_REVERSED|
"""index: 25137, intensity: 4387.0, mobility: 1.050"""	-0.487535	0.273573	0.977764	KSFHTLGPEQLR	generic|IP_960988_TX=10090_REVERSED|
"""index: 14003, intensity: 3321.0, mobility: 1.076"""	-0.487677	0.273789	0.977895	VWSAAEGTAVSRTMDTMIIPGLLKWRSL	generic|IP_1023238_TX=10090_REVERSED|
"""index: 1199, intensity: 3073.0, mobility: 0.954"""	-0.487774	0.273887	0.977986	SDVSGSLNCLSSPH	generic|IP_3459076_TX=10090_REVERSED|
"""index: 11845, intensity: 2833.0, mobility: 0.843"""	-0.488081	0.274103	0.97827	PPEWPGRSVLDLAGPARVLTPRML	generic|tr_Q3TYN2_Q3TYN2_MOUSE_REVERSED|
"""index: 13341, intensity: 2883.0, mobility: 0.883"""	-0.488196	0.27426	0.978376	AKQFAKFLQQKVSQYTHAGQKAE	generic|II_1110239_TX=10090_REVERSED	|generic|sp_Q9JI20_RED2_MOUSE__chr13_1_8757358_8757402_ENSMUST00000123187_REVERSED	|generic|tr_Q3UY54_Q3UY54_MOUSE__chr13_1_8757358_8757402_ENSMUST00000123187_REVERSED|
"""index: 12816, intensity: 4385.0, mobility: 1.026"""	-0.488317	0.274417	0.978488	AYRDCAMSTLLYN	generic|tr_Q8VFW4_Q8VFW4_MOUSE_REVERSED|
"""index: 26686, intensity: 2706.0, mobility: 1.016"""	-0.488549	0.274633	0.978702	LYFVLGLGLACRGSGIRLQTGRFSLTCFRVLCRAMPLLLY	generic|tr_Q8BXE7_Q8BXE7_MOUSE_REVERSED|
"""index: 27673, intensity: 9353.0, mobility: 0.895"""	-0.488583	0.274747	0.978733	QFIVQIMNLLLCKL	generic|sp_A7XUY5_SKIT5_MOUSE_REVERSED	|generic|sp_A7XUY5-2_SKIT5_MOUSE_REVERSED	|generic|tr_E9Q072_E9Q072_MOUSE_REVERSED	|generic|tr_E9Q4T3_E9Q4T3_MOUSE_REVERSED|
"""index: 20912, intensity: 11173.0, mobility: 1.003"""	-0.488684	0.274747	0.978826	NRRRFVNLF	generic|IP_840983_TX=10090_REVERSED|
"""index: 7475, intensity: 103367.0, mobility: 0.873"""	-0.489037	0.274747	0.979151	LRGSDLDEQGFSNVVQNEILLHGSQLP	generic|tr_F6ZML1_F6ZML1_MOUSE__II_1102728_REVERSED	|generic|tr_F6RXI4_F6RXI4_MOUSE_REVERSED	|generic|tr_Q6NXH4_Q6NXH4_MOUSE_REVERSED|
"""index: 5023, intensity: 3013.0, mobility: 0.793"""	-0.489589	0.274962	0.979656	EVAGLKPVGTRHHSP	generic|IP_1143281_TX=10090_REVERSED|
"""index: 25629, intensity: 3904.0, mobility: 1.147"""	-0.489597	0.275178	0.979663	WTHIKQPWTRQRFS	generic|IP_1092699_TX=10090_REVERSED|
"""index: 18783, intensity: 4193.0, mobility: 0.931"""	-0.489773	0.275394	0.979824	AMSRALACVGIH	generic|sp_Q7M6Y6_MRO2B_MOUSE_REVERSED	|generic|sp_Q7M6Y6-2_MRO2B_MOUSE_REVERSED	|generic|sp_Q7M6Y6-3_MRO2B_MOUSE_REVERSED|
"""index: 6656, intensity: 3805.0, mobility: 0.893"""	-0.489783	0.275609	0.979833	YRLTGRRTECMLILEGPFP	generic|IP_943149_TX=10090_REVERSED|
"""index: 15528, intensity: 6743.0, mobility: 0.991"""	-0.489833	0.275825	0.979878	NSDMAANYTPISSLPIMVKPLTKSTPLPQHT	generic|tr_Q3UPQ8_Q3UPQ8_MOUSE_REVERSED|
"""index: 9878, intensity: 307982.0, mobility: 1.046"""	-0.489975	0.276041	0.980008	ELRANELADGLTRQEREERP	generic|tr_A0A571BEI9_A0A571BEI9_MOUSE__II_961009_REVERSED	|generic|sp_Q8BVF4_CCD30_MOUSE_REVERSED	|generic|sp_Q8BVF4-2_CCD30_MOUSE_REVERSED	|generic|tr_A0A589M9T4_A0A589M9T4_MOUSE_REVERSED	|generic|tr_A0A571BDK5_A0A571BDK5_MOUSE_REVERSED|
"""index: 8284, intensity: 3993.0, mobility: 1.105"""	-0.49015	0.276078	0.980168	DDKGAHGESKASKLPEERSEEEGAEEEEGEGYP	generic|sp_Q9QY61_IRX4_MOUSE_REVERSED|
"""index: 8200, intensity: 5904.0, mobility: 0.943"""	-0.490292	0.276234	0.980297	VFDMNTKWGEREIIQATPGSNN	generic|II_1079271_TX=10090_REVERSED	|generic|sp_Q61666_HIRA_MOUSE__chr16_1_18922338_18922391_ENSMUST00000153397_REVERSED	|generic|sp_Q61666-2_HIRA_MOUSE__chr16_1_18922338_18922391_ENSMUST00000153397_REVERSED	|generic|sp_Q61666-3_HIRA_MOUSE__chr16_1_18922338_18922391_ENSMUST00000153397_REVERSED|
"""index: 20533, intensity: 4721.0, mobility: 0.803"""	-0.490309	0.27633	0.980312	HKPDSSAESISQDPRRPRIHHNV	generic|IP_3466611_TX=10090_REVERSED|
"""index: 7256, intensity: 18467.0, mobility: 0.926"""	-0.490853	0.276426	0.980805	CIQTMCNHFSIVKHEKLLDSIMKPV	generic|tr_Q7TQY7_Q7TQY7_MOUSE_REVERSED	|generic|tr_Q8VF38_Q8VF38_MOUSE_REVERSED|
"""index: 12864, intensity: 3349.0, mobility: 1.136"""	-0.491227	0.276582	0.981143	QLFFQNKSMDRTIST	generic|tr_X5J5N9_X5J5N9_MOUSE_REVERSED|
"""index: 9681, intensity: 4859.0, mobility: 0.889"""	-0.491437	0.276797	0.981333	EMTTFIVTFEVVYEAGADGWK	generic|IP_3455068_TX=10090_REVERSED|
"""index: 10730, intensity: 15716.0, mobility: 1.024"""	-0.491598	0.277012	0.981478	QLHKSKEMYEVKEKEIEMSL	generic|tr_F8WJ43_F8WJ43_MOUSE__II_1139935_REVERSED	|generic|tr_Q3TIW4_Q3TIW4_MOUSE__II_1139927_REVERSED	|generic|sp_P46662_MERL_MOUSE__II_1139927_REVERSED	|generic|sp_P46662-2_MERL_MOUSE__II_1139935_REVERSED	|generic|tr_Q9D3K3_Q9D3K3_MOUSE__chr11_-1_4782172_4782351_ENSMUST00000141342_REVERSED|
"""index: 4368, intensity: 6653.0, mobility: 0.816"""	-0.49161	0.277108	0.981489	DGRVHMVCGRKKWMKKERVAR	generic|IP_1039610_TX=10090_REVERSED|
"""index: 7370, intensity: 15412.0, mobility: 0.901"""	-0.492182	0.2773	0.982002	QVALNWAIKRFWNADNVMYDLTS	generic|sp_Q14AT2_TEX11_MOUSE_REVERSED	|generic|sp_Q14AT2-2_TEX11_MOUSE_REVERSED|
"""index: 11630, intensity: 7389.0, mobility: 1.023"""	-0.492185	0.2773	0.982005	SPPALQAWETSLARSLLWPKPQMGRWMTWSRLMRPRRSQTGM	generic|IP_918528_TX=10090_REVERSED|
"""index: 9113, intensity: 11359.0, mobility: 1.127"""	-0.492842	0.277396	0.982591	HWREVLWNAVRYFNEKADNFDPNLKVAKHFYGAAEDRFGMR	generic|tr_A0A1B0GT44_A0A1B0GT44_MOUSE__II_863070_REVERSED	|generic|tr_F8WIU7_F8WIU7_MOUSE__chr8_1_77581058_77581249_ENSMUST00000210040_REVERSED	|generic|sp_Q3U3W5_ANM9_MOUSE__chr8_1_77581058_77581249_ENSMUST00000210040_REVERSED	|generic|sp_Q3U3W5-2_ANM9_MOUSE__chr8_1_77560889_77561005_ENSMUST00000210040_REVERSED|
"""index: 16433, intensity: 3883.0, mobility: 0.990"""	-0.49307	0.277611	0.982795	NATKHFGNLFDASGSSRLSP	generic|IP_2472376_TX=10090_REVERSED|
"""index: 4008, intensity: 485997.0, mobility: 0.907"""	-0.493091	0.277766	0.982814	STSTALTRRAF	generic|tr_A0A140T8V9_A0A140T8V9_MOUSE_REVERSED	|generic|sp_Q8VDC1_FYCO1_MOUSE_REVERSED|
"""index: 15790, intensity: 5466.0, mobility: 0.938"""	-0.493457	0.277981	0.983138	FMARQCLETWNSGSALLADY	generic|tr_A0A0N4SVK8_A0A0N4SVK8_MOUSE_REVERSED	|generic|sp_Q8BGK2_ARHL1_MOUSE_REVERSED|
"""index: 7153, intensity: 3371.0, mobility: 0.800"""	-0.493493	0.278195	0.983171	VCTGADRSLKCIDTKTLF	generic|tr_J3QQ16_J3QQ16_MOUSE__II_1031596_REVERSED	|generic|tr_O88493_O88493_MOUSE__II_1031596_REVERSED	|generic|tr_E9PWQ3_E9PWQ3_MOUSE_REVERSED	|generic|tr_A0A087WS16_A0A087WS16_MOUSE_REVERSED|
"""index: 3099, intensity: 2778.0, mobility: 0.972"""	-0.493565	0.27841	0.983234	GDTEHSMHLKTMWPYIQPPAPPQSL	generic|sp_P32043_HXC5_MOUSE_REVERSED|
"""index: 2736, intensity: 3103.0, mobility: 0.895"""	-0.493616	0.278505	0.983279	FNVEPFYFY	generic|IP_925132_TX=10090_REVERSED|
"""index: 11283, intensity: 17474.0, mobility: 1.071"""	-0.494087	0.27872	0.983696	ERDPNPINELIMKAQQFHKSA	generic|sp_Q6PHQ8_NAA35_MOUSE__chr13_1_59595351_59595386_ENSMUST00000225670__II_1108419_REVERSED|
"""index: 25220, intensity: 6919.0, mobility: 1.162"""	-0.494106	0.278731	0.983712	FVEGRAFADLPDKFYMLRRDDMTFWRKRFGETKP	generic|II_933388_TX=10090_REVERSED	|generic|tr_B7ZMY4_B7ZMY4_MOUSE_REVERSED|
"""index: 10841, intensity: 41447.0, mobility: 1.031"""	-0.494851	0.278731	0.984368	LYIGEIYFSLMKRLFIRGVYFTLKRCLFCRVYFGM	generic|IP_1083499_TX=10090_REVERSED|
"""index: 17323, intensity: 6323.0, mobility: 0.780"""	-0.495185	0.278766	0.984661	LSIHGGPF	generic|II_868484_TX=10090_REVERSED|
"""index: 2713, intensity: 2876.0, mobility: 0.784"""	-0.495375	0.278861	0.984827	MKTKVIIEMTQLFTMKYI	generic|chr4_-1_108718097_108718249_ENSMUST00000106657_REVERSED|
"""index: 17495, intensity: 3662.0, mobility: 0.917"""	-0.495658	0.278896	0.985073	WLHMILVYR	generic|tr_Q8VF69_Q8VF69_MOUSE_REVERSED|
"""index: 3276, intensity: 2856.0, mobility: 0.963"""	-0.495799	0.27911	0.985196	SWSPKSDVSFMPV	generic|IP_1152722_TX=10090_REVERSED|
"""index: 7903, intensity: 3026.0, mobility: 1.130"""	-0.495875	0.279264	0.985263	HICLNDTYMYTHTHMHTYMCPQRDSYV	generic|IP_1099741_TX=10090_REVERSED|
"""index: 1893, intensity: 3318.0, mobility: 1.015"""	-0.495914	0.279299	0.985297	WRGVLRLIQQRKNCIYTSHEQESGGAPDAPE	generic|tr_Q3UQC2_Q3UQC2_MOUSE__chr15_-1_97758387_97758479_ENSMUST00000134371__II_1093007_REVERSED	|generic|tr_E9Q2E5_E9Q2E5_MOUSE__chr15_-1_97758387_97758479_ENSMUST00000134371__II_1093007_REVERSED	|generic|tr_Q3TES7_Q3TES7_MOUSE__chr15_-1_97758387_97758479_ENSMUST00000134371__II_1093007_REVERSED	|generic|tr_H3BK39_H3BK39_MOUSE__chr15_-1_97758387_97758479_ENSMUST00000134371__II_1093014_REVERSED	|generic|sp_Q8VCC8_RPGF3_MOUSE__chr15_-1_97758387_97758479_ENSMUST00000134371__II_1093007_REVERSED	|generic|sp_Q8VCC8-2_RPGF3_MOUSE__chr15_-1_97758387_97758479_ENSMUST00000134371__II_1093014_REVERSED|
"""index: 10925, intensity: 6266.0, mobility: 0.874"""	-0.496338	0.279453	0.985665	EQEKVEIKC	generic|sp_E9PVX6_KI67_MOUSE_REVERSED	|generic|sp_E9PVX6-2_KI67_MOUSE_REVERSED|
"""index: 13473, intensity: 3134.0, mobility: 1.008"""	-0.496598	0.279607	0.98589	PHCQKMVLPIWAGAQELVEKMTEHGLLNPLRMNQY	generic|tr_Q3UI35_Q3UI35_MOUSE__chr2_1_80326682_80326711_ENSMUST00000028392_REVERSED	|generic|tr_Q3UUM9_Q3UUM9_MOUSE__chr2_1_80326682_80326711_ENSMUST00000028392_REVERSED|
"""index: 5774, intensity: 3023.0, mobility: 0.786"""	-0.496681	0.279761	0.985961	LETPGLSWGVYDWPA	generic|IP_871059_TX=10090_REVERSED|
"""index: 22145, intensity: 2783.0, mobility: 1.053"""	-0.49679	0.279974	0.986056	FKYGNVLLHYIYHASFCYSR	generic|tr_Q8CCV2_Q8CCV2_MOUSE_REVERSED	|generic|tr_Q3TDX3_Q3TDX3_MOUSE_REVERSED	|generic|tr_Q3TC04_Q3TC04_MOUSE_REVERSED	|generic|tr_Q8BFW6_Q8BFW6_MOUSE_REVERSED|
"""index: 20973, intensity: 4580.0, mobility: 0.975"""	-0.49682	0.280128	0.986081	RHETQHSVLLMQMQIPWSRASGRLVCSYR	generic|IP_2414786_TX=10090_REVERSED|
"""index: 17612, intensity: 3073.0, mobility: 1.022"""	-0.496932	0.280282	0.986178	RQGALQRRCTRCTFCQAHYQRKMA	generic|sp_Q71FD7_FBLI1_MOUSE_REVERSED|
"""index: 8741, intensity: 12009.0, mobility: 1.131"""	-0.496997	0.280496	0.986234	RYCILYLPLCFGLMSMALLGVNVWLPDGGLPGMMALYLPQQ	generic|sp_Q8CGA3_LAT4_MOUSE__chr11_1_75570586_75570648_ENSMUST00000134112_REVERSED	|generic|tr_Q3TYQ1_Q3TYQ1_MOUSE__chr11_1_75570586_75570648_ENSMUST00000134112_REVERSED|
"""index: 25002, intensity: 4076.0, mobility: 1.176"""	-0.497067	0.280649	0.986295	QLHVMPEEVSHLLSSSLT	generic|sp_Q9CQ02_COMD4_MOUSE__chr9_-1_57155240_57155278_ENSMUST00000214174__II_3449984_REVERSED	|generic|tr_A0A1L1SVC7_A0A1L1SVC7_MOUSE__chr9_-1_57155240_57155278_ENSMUST00000214174__II_3449983_REVERSED	|generic|chr9_-1_57155365_57155580_ENSMUST00000214174_REVERSED	|generic|tr_A0A1L1SRJ9_A0A1L1SRJ9_MOUSE_REVERSED|
"""index: 1005, intensity: 2618.0, mobility: 0.898"""	-0.497242	0.280803	0.986445	FYIHVAKKQLYYI	generic|IP_983720_TX=10090_REVERSED|
"""index: 2739, intensity: 3468.0, mobility: 0.862"""	-0.497278	0.280896	0.986476	YAMPSMCPNM	generic|sp_P35582_FOXA1_MOUSE_REVERSED|
"""index: 3739, intensity: 2642.0, mobility: 1.086"""	-0.497499	0.28099	0.986666	QPGGDLLMTMPLTNQVCFIRGFHALTCAFS	generic|tr_Q66JW1_Q66JW1_MOUSE_REVERSED	|generic|tr_Q6P1Z7_Q6P1Z7_MOUSE_REVERSED|
"""index: 22309, intensity: 17396.0, mobility: 0.920"""	-0.497605	0.281203	0.986758	MIVTHQHRL	generic|IP_1038705_TX=10090_REVERSED|
"""index: 15760, intensity: 4219.0, mobility: 0.770"""	-0.497636	0.281417	0.986784	QVTPVQHHDWPMNTICHLH	generic|IP_838463_TX=10090_REVERSED|
"""index: 14675, intensity: 4596.0, mobility: 0.810"""	-0.49765	0.28163	0.986796	YGSIFGIV	generic|tr_A0A494BB38_A0A494BB38_MOUSE_REVERSED	|generic|sp_Q8BGC4_PTGR3_MOUSE_REVERSED	|generic|tr_Q8R0Z8_Q8R0Z8_MOUSE_REVERSED|
"""index: 18881, intensity: 3513.0, mobility: 0.866"""	-0.497704	0.281783	0.986842	IQIKDETIPQYMSLSRVY	generic|sp_Q9Z0T6_PKDRE_MOUSE_REVERSED	|generic|tr_F8VQF3_F8VQF3_MOUSE_REVERSED|
"""index: 5170, intensity: 4722.0, mobility: 0.911"""	-0.497825	0.281789	0.986945	RGPVHNHSKVSELEMRL	generic|tr_D6RJ36_D6RJ36_MOUSE_REVERSED|
"""index: 16031, intensity: 8862.0, mobility: 0.978"""	-0.497917	0.281789	0.987025	TGPSLPRHFIFDRFCRFLFWSSLGLSSHHLSLC	generic|IP_3492659_TX=10090_REVERSED|
"""index: 15472, intensity: 4772.0, mobility: 1.005"""	-0.498323	0.282002	0.987372	PFVIKPVTDIHLGVFTESSTPLEEKKEIE	generic|II_3484512_TX=10090_REVERSED	|generic|tr_A0A2R8VKH6_A0A2R8VKH6_MOUSE__chr17_-1_33648818_33648847_ENSMUST00000148178_REVERSED	|generic|tr_Q63ZX6_Q63ZX6_MOUSE__chr17_-1_33648818_33648847_ENSMUST00000148178_REVERSED	|generic|tr_A0A5S8DHC4_A0A5S8DHC4_MOUSE__chr15_1_66632867_66632905_ENSMUST00000229576_REVERSED|
"""index: 6762, intensity: 5676.0, mobility: 1.100"""	-0.498603	0.282155	0.98761	NKNITDMARISHNKFLHGNSFYKLVTRNLQLNERLSQGYN	generic|IP_958718_TX=10090_REVERSED	|generic|IP_3457140_TX=10090_REVERSED|
"""index: 3183, intensity: 4155.0, mobility: 0.991"""	-0.498721	0.282368	0.98771	GYSLAILVLDLMV	generic|tr_F8VPJ9_F8VPJ9_MOUSE_REVERSED	|generic|tr_Q9EPN8_Q9EPN8_MOUSE_REVERSED|
"""index: 25225, intensity: 4898.0, mobility: 1.132"""	-0.498796	0.282581	0.987774	IPHNPHLCVQLSLSLWYPWLQQSASSQPWTLWM	generic|IP_1083756_TX=10090_REVERSED|
"""index: 20964, intensity: 2984.0, mobility: 1.081"""	-0.498887	0.282794	0.987851	FKEKDKASMNKWR	generic|IP_3459193_TX=10090_REVERSED|
"""index: 5432, intensity: 3268.0, mobility: 1.049"""	-0.498904	0.283007	0.987866	RFNGNGIPPLNEPIG	generic|IP_875844_TX=10090_REVERSED|
"""index: 25395, intensity: 6269.0, mobility: 1.163"""	-0.49907	0.283159	0.988006	ENQQQLVQIREELIINKEVLKELEIIKKEQLHIQQNKMELVQK	generic|tr_D3YZ69_D3YZ69_MOUSE__chr5_1_148313310_148313519_ENSMUST00000071878__II_927826_REVERSED	|generic|sp_Q3UHD3_MTUS2_MOUSE__chr5_1_148313310_148313519_ENSMUST00000071878__II_927827_REVERSED	|generic|sp_Q3UHD3-3_MTUS2_MOUSE__chr5_1_148313310_148313519_ENSMUST00000071878__II_927827_REVERSED	|generic|sp_Q3UHD3-4_MTUS2_MOUSE__chr5_1_148313310_148313519_ENSMUST00000071878_REVERSED	|generic|tr_D3YUM9_D3YUM9_MOUSE_REVERSED|
"""index: 21102, intensity: 3731.0, mobility: 1.071"""	-0.499151	0.283284	0.988076	YVSVAGIDKGNEYVW	generic|IP_990052_TX=10090_REVERSED|
"""index: 7154, intensity: 3896.0, mobility: 0.882"""	-0.499295	0.283284	0.988198	CRMQCYYFC	generic|sp_Q8BH89_WF15A_MOUSE_REVERSED|
"""index: 7023, intensity: 3130.0, mobility: 0.947"""	-0.499708	0.283496	0.988547	EMSPMWNLIVLFLFYL	generic|tr_Q8BZU5_Q8BZU5_MOUSE__II_1141070_REVERSED	|generic|tr_B1AWN4_B1AWN4_MOUSE_REVERSED|
"""index: 17184, intensity: 6327.0, mobility: 0.952"""	-0.500027	0.283588	0.988815	SDLGLTLLMFFFLFSWFPSLPLMTM	generic|sp_Q6PGE7_SC6A7_MOUSE_REVERSED|
"""index: 8437, intensity: 4973.0, mobility: 1.093"""	-0.500249	0.283801	0.989002	SRHWPLFTDPMELFSVLSTCSPFLSPCSLFLIEDLTPCNYTSVVM	generic|IP_1051832_TX=10090_REVERSED|
"""index: 15303, intensity: 3007.0, mobility: 1.119"""	-0.500251	0.284014	0.989004	ASRYTKNFLTYVLPN	generic|sp_P35363_5HT2A_MOUSE_REVERSED|
"""index: 12132, intensity: 5167.0, mobility: 1.062"""	-0.500287	0.284226	0.989034	QNKHKFGSVHAQYQ	generic|sp_Q9R0B7_ZN346_MOUSE__chr13_1_55132320_55132394_ENSMUST00000162476__II_1109019_REVERSED	|generic|tr_E9PYN2_E9PYN2_MOUSE__chr13_1_55132320_55132394_ENSMUST00000162476__II_1109019_REVERSED	|generic|tr_E9Q7N8_E9Q7N8_MOUSE__chr13_1_55132320_55132394_ENSMUST00000162476_REVERSED|
"""index: 11518, intensity: 17498.0, mobility: 0.899"""	-0.500403	0.284439	0.989131	MASLLINHSRRCTRLTS	generic|chr15_-1_66944015_66946603_ENSMUST00000005256__II_1084734_TX=10090_REVERSED|
"""index: 21111, intensity: 7062.0, mobility: 0.789"""	-0.500413	0.284593	0.989139	FTYMCTYL	generic|IP_3463027_TX=10090_REVERSED|
"""index: 4775, intensity: 4196.0, mobility: 0.856"""	-0.500581	0.284593	0.98928	YKGVVCVCLD	generic|sp_Q99JN2_KLH22_MOUSE__chr16_1_17764447_17764650_ENSMUST00000144116__II_1079632_REVERSED	|generic|sp_Q99JN2-2_KLH22_MOUSE__chr16_1_17764447_17764650_ENSMUST00000144116_REVERSED|
"""index: 28165, intensity: 7099.0, mobility: 1.046"""	-0.50076	0.284593	0.98943	ELDRQIHQQLFGQPDQVWPKI	generic|sp_E9Q555_RN213_MOUSE_REVERSED	|generic|tr_Q69ZG7_Q69ZG7_MOUSE_REVERSED	|generic|tr_A0A171EBL2_A0A171EBL2_MOUSE_REVERSED|
"""index: 26359, intensity: 18338.0, mobility: 0.976"""	-0.501323	0.284744	0.9899	RFHVLLVDSPK	generic|tr_A0A0U1RPL0_A0A0U1RPL0_MOUSE_REVERSED	|generic|tr_E9Q5Q0_E9Q5Q0_MOUSE_REVERSED	|generic|tr_Q3TGG2_Q3TGG2_MOUSE_REVERSED	|generic|sp_Q7TQH0_ATX2L_MOUSE_REVERSED	|generic|sp_Q7TQH0-2_ATX2L_MOUSE_REVERSED	|generic|sp_Q7TQH0-3_ATX2L_MOUSE_REVERSED	|generic|tr_Q3TYH7_Q3TYH7_MOUSE_REVERSED	|generic|tr_J3QP59_J3QP59_MOUSE_REVERSED|
"""index: 5087, intensity: 2779.0, mobility: 0.953"""	-0.50135	0.284957	0.989922	DVQITICKTYR	generic|IP_3507212_TX=10090_REVERSED|
"""index: 17198, intensity: 39631.0, mobility: 0.958"""	-0.501447	0.285048	0.990003	YVYHQSPIFR	generic|tr_Q3U9Y3_Q3U9Y3_MOUSE_REVERSED	|generic|tr_Q3UBI5_Q3UBI5_MOUSE_REVERSED	|generic|sp_Q09014_NCF1_MOUSE_REVERSED	|generic|tr_Q7TMH0_Q7TMH0_MOUSE_REVERSED	|generic|tr_F8WH69_F8WH69_MOUSE_REVERSED	|generic|tr_S4R293_S4R293_MOUSE_REVERSED|
"""index: 2681, intensity: 3706.0, mobility: 0.907"""	-0.501651	0.285199	0.990172	EKNTKLPFDQGCTNIAYKW	generic|tr_Q8BW63_Q8BW63_MOUSE_REVERSED	|generic|tr_A2IQH5_A2IQH5_MOUSE_REVERSED	|generic|sp_P97402_GCNT2_MOUSE_REVERSED|
"""index: 17258, intensity: 3014.0, mobility: 0.788"""	-0.502067	0.285411	0.990517	YGGFLFSS	generic|IP_839955_TX=10090_REVERSED|
"""index: 14871, intensity: 2640.0, mobility: 0.789"""	-0.502191	0.285623	0.99062	YTNNMREVRIRDD	generic|tr_E9QPY6_E9QPY6_MOUSE__chr13_-1_92212435_92212503_ENSMUST00000190761__II_1104196_REVERSED	|generic|tr_A0A087WQ16_A0A087WQ16_MOUSE__chr13_-1_92212435_92212503_ENSMUST00000190761__II_1104194_REVERSED	|generic|tr_B2RWY6_B2RWY6_MOUSE__chr13_-1_92212435_92212503_ENSMUST00000190761__II_1104194_REVERSED	|generic|II_1104205_TX=10090_REVERSED	|generic|sp_P13705_MSH3_MOUSE__chr13_-1_92212435_92212503_ENSMUST00000190761_REVERSED|
"""index: 3319, intensity: 3478.0, mobility: 0.767"""	-0.502214	0.285714	0.990638	AAASFKTACLFLM	generic|sp_Q9JJN0_POLH_MOUSE_REVERSED	|generic|tr_I6L9K1_I6L9K1_MOUSE_REVERSED|
"""index: 6539, intensity: 4619.0, mobility: 1.048"""	-0.502393	0.285866	0.990787	YDFERGEKAYMKLVPICDEILVQYCDGRLNDLVDGCTRRMYK	generic|sp_P97355_SPSY_MOUSE__II_829431_REVERSED|
"""index: 14028, intensity: 3567.0, mobility: 0.868"""	-0.502718	0.285956	0.991055	YDLQEDVFKWLKKKMD	generic|sp_Q9WUF3_C8AP2_MOUSE_REVERSED|
"""index: 27575, intensity: 9287.0, mobility: 0.835"""	-0.503193	0.286168	0.991444	EQNPSLLLAQLIEL	generic|tr_A0A5K1VVS7_A0A5K1VVS7_MOUSE__II_886492_REVERSED	|generic|sp_Q99KD5_UN45A_MOUSE__II_886492_REVERSED|
"""index: 13244, intensity: 4105.0, mobility: 0.996"""	-0.503198	0.28638	0.991449	KTPEWTSFKEGVGQMKWAKRQEEKAIIE	generic|sp_Q5DU02_UBP22_MOUSE__chr11_-1_61163718_61163783_ENSMUST00000174301__II_1138283_REVERSED	|generic|tr_Q3V3H6_Q3V3H6_MOUSE__chr11_-1_61163718_61163783_ENSMUST00000174301_REVERSED|
"""index: 9251, intensity: 13563.0, mobility: 0.960"""	-0.503207	0.286531	0.991456	LGHMTLPADGSVNRGGSLTLGFGAPG	generic|tr_Q3TZ57_Q3TZ57_MOUSE__II_837911_REVERSED|
"""index: 19879, intensity: 3045.0, mobility: 0.788"""	-0.503703	0.286682	0.991862	SAAPCVEHVE	generic|sp_P37242-2_THB_MOUSE_REVERSED|
"""index: 8405, intensity: 5049.0, mobility: 0.883"""	-0.50386	0.286712	0.99199	QSQNVESLIINELEMWKGLFKMFDN	generic|IP_1152153_TX=10090_REVERSED|
"""index: 7216, intensity: 5600.0, mobility: 1.026"""	-0.504255	0.286863	0.992311	QEMNRPIREGRQPPMSESSNERQEQNYLFTDKHARTVMGIVEEKAFD	generic|tr_Q8C598_Q8C598_MOUSE_REVERSED|
"""index: 1393, intensity: 3000.0, mobility: 0.978"""	-0.504381	0.287074	0.992413	DECNQAGQLLSKM	generic|sp_Q80V94_AP4E1_MOUSE__chr2_1_127056258_127056308_ENSMUST00000177372__II_1000322_REVERSED	|generic|tr_H3BK54_H3BK54_MOUSE__II_1000327_REVERSED|
"""index: 22348, intensity: 5430.0, mobility: 0.850"""	-0.504633	0.287286	0.992618	LLGKENRVMPETLRQR	generic|sp_Q91VD9_NDUS1_MOUSE__chr1_-1_63156200_63156286_ENSMUST00000185847__II_1038114_REVERSED	|generic|tr_Q3TIU7_Q3TIU7_MOUSE__chr1_-1_63156200_63156286_ENSMUST00000185847__II_1038114_REVERSED	|generic|tr_Q3UIQ2_Q3UIQ2_MOUSE__chr1_-1_63156200_63156286_ENSMUST00000185847__II_1038114_REVERSED|
"""index: 11463, intensity: 4075.0, mobility: 1.077"""	-0.50465	0.287466	0.992631	CRPRPQPMMEQGGSF	generic|tr_I7GPR1_I7GPR1_MOUSE__II_1150514_REVERSED	|generic|tr_I7GPT0_I7GPT0_MOUSE_REVERSED|
"""index: 10391, intensity: 5474.0, mobility: 0.909"""	-0.504663	0.287466	0.992642	SDSSKLTNPKWAMRSPTCPSLS	generic|II_1062945_TX=10090_REVERSED|
"""index: 21675, intensity: 4071.0, mobility: 0.941"""	-0.505232	0.287677	0.993101	FRRFSEVIY	generic|IP_1106928_TX=10090_REVERSED|
"""index: 1188, intensity: 3640.0, mobility: 0.733"""	-0.505368	0.287888	0.993211	TSAKHSPLYMTM	generic|chr7_-1_105756547_105756978_ENSMUST00000078482__IP_886652_TX=10090_REVERSED|
"""index: 26327, intensity: 3513.0, mobility: 0.827"""	-0.50549	0.2881	0.99331	PPSSSVPRVSSLRSC	generic|IP_3477353_TX=10090_REVERSED	|generic|IP_1105037_TX=10090_REVERSED|
"""index: 11662, intensity: 9919.0, mobility: 1.071"""	-0.505562	0.288311	0.993368	TRTGFGDSLPPMEKN	generic|sp_Q8BH88_DEP1B_MOUSE__II_1103045_REVERSED	|generic|tr_E9PW09_E9PW09_MOUSE__II_1103045_REVERSED	|generic|tr_A7MCV2_A7MCV2_MOUSE__II_1103045_REVERSED|
"""index: 3424, intensity: 2629.0, mobility: 0.790"""	-0.505641	0.288523	0.993431	QGDEEVEVREQGNEVI	generic|sp_O54946_DNJB6_MOUSE__IP_1074189_REVERSED	|generic|sp_O54946-2_DNJB6_MOUSE__II_944838_REVERSED	|generic|tr_F6YRQ2_F6YRQ2_MOUSE__II_944844_REVERSED	|generic|IP_899111_TX=10090_REVERSED	|generic|IP_3447991_TX=10090_REVERSED	|generic|IP_2559523_TX=10090_REVERSED	|generic|IP_1022872_TX=10090_REVERSED	|generic|IP_1072296_TX=10090_REVERSED	|generic|tr_A0A0G2JER9_A0A0G2JER9_MOUSE_REVERSED|
"""index: 24643, intensity: 6154.0, mobility: 1.107"""	-0.505677	0.288673	0.99346	TTCSSESTMAISHLIFHQLNPTLKKTKLYDSFS	generic|sp_Q9QZD5_RAE2_MOUSE_REVERSED	|generic|tr_A0A0R4J1A1_A0A0R4J1A1_MOUSE_REVERSED|
"""index: 13956, intensity: 4636.0, mobility: 1.075"""	-0.505742	0.288725	0.993512	CERTQVQGPTHLHM	generic|tr_A0A2R8VI31_A0A2R8VI31_MOUSE__chr15_1_76699454_76699510_ENSMUST00000229734__II_3484803_REVERSED	|generic|IP_3484797_TX=10090_REVERSED|
"""index: 12961, intensity: 6155.0, mobility: 1.098"""	-0.505943	0.288725	0.993673	QSDIDTHIRLALEKNVYDRIDVQFSM	generic|II_886463_TX=10090_REVERSED	|generic|tr_Q197W7_Q197W7_MOUSE__chr7_-1_80362605_80362649_ENSMUST00000205853_REVERSED	|generic|tr_Q7TPQ0_Q7TPQ0_MOUSE__chr7_-1_80362605_80362649_ENSMUST00000205853_REVERSED|
"""index: 5398, intensity: 4862.0, mobility: 0.803"""	-0.505991	0.288725	0.993711	DGDRHLFAPLHAV	generic|IP_971575_TX=10090_REVERSED|
"""index: 6130, intensity: 3232.0, mobility: 0.963"""	-0.506056	0.288725	0.993763	ERIRICAQSYSGSAQLREF	generic|tr_Q8C5I8_Q8C5I8_MOUSE__IP_947370_REVERSED	|generic|IP_947369_TX=10090_REVERSED|
"""index: 23742, intensity: 2674.0, mobility: 1.070"""	-0.506613	0.288936	0.994208	LPRRSCTAMSRVWLWGWTRRPSVWS	generic|chr1_1_42698092_42698277_ENSMUST00000054883__IP_1040341_TX=10090_REVERSED|
"""index: 28674, intensity: 5824.0, mobility: 1.168"""	-0.506625	0.289146	0.994218	LGRFAPGLYTGGISYGLTGEEMDLVVL	generic|sp_O88838-2_SPSB2_MOUSE_REVERSED	|generic|sp_O88838_SPSB2_MOUSE__chr6_1_124810361_124810399_ENSMUST00000112473_REVERSED	|generic|tr_D3YX10_D3YX10_MOUSE_REVERSED	|generic|tr_D3Z7N7_D3Z7N7_MOUSE_REVERSED|
"""index: 29449, intensity: 4575.0, mobility: 0.924"""	-0.506668	0.289357	0.994252	YWGEEKGKMG	generic|IP_3485101_TX=10090_REVERSED|
"""index: 20751, intensity: 2695.0, mobility: 1.008"""	-0.506698	0.289568	0.994276	RFDGSSCRVPMR	generic|IP_824924_TX=10090_REVERSED|
"""index: 18198, intensity: 2985.0, mobility: 1.126"""	-0.506709	0.289718	0.994285	EFLQQGTHQPSSTVTQPQEWPLLMYVPYYQFMQTQDQPVKVPVVY	generic|sp_A1E960_ODAM_MOUSE_REVERSED|
"""index: 20515, intensity: 3774.0, mobility: 0.976"""	-0.506995	0.289928	0.994512	IWFVFCNLLR	generic|II_842839_TX=10090_REVERSED	|generic|II_842837_TX=10090_REVERSED|
"""index: 24353, intensity: 3908.0, mobility: 1.108"""	-0.507091	0.290044	0.994588	FLIEAESWSTRFNK	generic|IP_3456841_TX=10090_REVERSED|
"""index: 9778, intensity: 4517.0, mobility: 1.131"""	-0.507216	0.290044	0.994687	LWAWINNLDSNFQQWKQLNQKMRLEKSMAQAQLLEWRD	generic|tr_Q7TQH5_Q7TQH5_MOUSE__chr12_1_76110012_76110044_ENSMUST00000132161_REVERSED	|generic|tr_Q6PI72_Q6PI72_MOUSE__chr12_1_76110012_76110044_ENSMUST00000132161_REVERSED	|generic|tr_A0A1L1STC6_A0A1L1STC6_MOUSE__chr10_-1_5368188_5368301_ENSMUST00000215887_REVERSED	|generic|sp_Q6ZWR6_SYNE1_MOUSE__chr10_-1_5368188_5368301_ENSMUST00000215887_REVERSED	|generic|sp_Q6ZWR6-2_SYNE1_MOUSE__chr12_1_76110012_76110044_ENSMUST00000132161_REVERSED	|generic|sp_Q6ZWR6-3_SYNE1_MOUSE__chr12_1_76110012_76110044_ENSMUST00000132161_REVERSED	|generic|sp_Q6ZWR6-4_SYNE1_MOUSE__chr10_-1_5368188_5368301_ENSMUST00000215887_REVERSED|
"""index: 21747, intensity: 5825.0, mobility: 0.852"""	-0.507443	0.290194	0.994867	YPFLFSSL	generic|tr_Q8BND0_Q8BND0_MOUSE_REVERSED|
"""index: 7997, intensity: 3193.0, mobility: 0.996"""	-0.507622	0.290404	0.995009	IHYCLGPSKLMF	generic|IP_3469802_TX=10090_REVERSED|
"""index: 15737, intensity: 4179.0, mobility: 0.941"""	-0.50765	0.290614	0.99503	FFAAATGEVVGSITQFDDAQMS	generic|tr_Q80Z21_Q80Z21_MOUSE_REVERSED	|generic|tr_E9PWB6_E9PWB6_MOUSE_REVERSED	|generic|tr_E9QAQ8_E9QAQ8_MOUSE_REVERSED|
"""index: 6374, intensity: 94869.0, mobility: 1.048"""	-0.507794	0.290825	0.995144	SKYLTIVGIMCSEIGSAMLSQILKLTFTAEAVNVFSNEREVQEAGT	generic|tr_Q8K2R9_Q8K2R9_MOUSE_REVERSED	|generic|tr_I3PQW4_I3PQW4_MOUSE_REVERSED|
"""index: 30754, intensity: 2978.0, mobility: 1.048"""	-0.508002	0.290974	0.995308	ELFSTEFVVLQEPGLVSRASAQLTLH	generic|IP_913965_TX=10090_REVERSED|
"""index: 6377, intensity: 5526.0, mobility: 1.173"""	-0.508258	0.291062	0.995509	TIDILAMMDTHYFIAATASSSFVDQLFKLVSHPPQPEHRFIRM	generic|chr9_1_108815355_108815546_ENSMUST00000192180__II_842816_TX=10090_REVERSED|
"""index: 18286, intensity: 4068.0, mobility: 1.145"""	-0.5087	0.291272	0.995856	EKVIMPEYSVDLKPSALG	generic|sp_Q7TPH6_MYCB2_MOUSE__chr14_-1_103346212_103346409_ENSMUST00000162537__II_1089206_REVERSED	|generic|tr_F6SMY7_F6SMY7_MOUSE__chr14_-1_103346212_103346409_ENSMUST00000162537__II_1089182_REVERSED	|generic|sp_Q7TPH6-2_MYCB2_MOUSE__chr14_-1_103346212_103346409_ENSMUST00000162537_REVERSED|
"""index: 13009, intensity: 13170.0, mobility: 1.131"""	-0.508802	0.291299	0.995935	EELASLLLEKYLKVTIEVNELYDEPRQ	generic|tr_G3UYQ4_G3UYQ4_MOUSE_REVERSED|
"""index: 1185, intensity: 2906.0, mobility: 0.794"""	-0.508978	0.291387	0.996073	ERPPPPPQAPPRH	generic|chr1_1_85793554_85793829_ENSMUST00000113360_REVERSED|
"""index: 26471, intensity: 6975.0, mobility: 1.162"""	-0.509183	0.291597	0.996233	EQWMIIQVELDSGDGKGVGHISYVVLRKIVLVKKPPLT	generic|tr_G5E8H5_G5E8H5_MOUSE__II_3507665_REVERSED	|generic|tr_Q91X02_Q91X02_MOUSE_REVERSED	|generic|tr_Q3KNE1_Q3KNE1_MOUSE_REVERSED	|generic|tr_Q91X01_Q91X01_MOUSE_REVERSED	|generic|tr_Q91X03_Q91X03_MOUSE_REVERSED	|generic|tr_A0A1B0GSB8_A0A1B0GSB8_MOUSE_REVERSED|
"""index: 9619, intensity: 4496.0, mobility: 0.944"""	-0.50935	0.291745	0.996363	ENPDDLKQLTAYKHAELLKGD	generic|sp_Q80T03_MUC6_MOUSE_REVERSED	|generic|tr_Q80Z18_Q80Z18_MOUSE_REVERSED	|generic|tr_Q0VAV1_Q0VAV1_MOUSE_REVERSED	|generic|tr_A0A087WR59_A0A087WR59_MOUSE_REVERSED	|generic|tr_F8WIM6_F8WIM6_MOUSE_REVERSED|
"""index: 17717, intensity: 3429.0, mobility: 0.972"""	-0.509372	0.291955	0.99638	EHEKQLQRIEN	generic|tr_Q8C3F9_Q8C3F9_MOUSE__II_1025651_REVERSED	|generic|sp_P08032_SPTA1_MOUSE__II_1025651_REVERSED|
"""index: 10723, intensity: 11383.0, mobility: 1.082"""	-0.509512	0.291982	0.996489	HHRAMSHRMPLALTYPSNPVCFRWVFGCRWGARAAAMKKNRM	generic|sp_Q8R4P5-2_TMC1_MOUSE_REVERSED|
"""index: 20430, intensity: 3538.0, mobility: 0.975"""	-0.509718	0.292191	0.996648	VLSNRHRSRVS	generic|IP_3493677_TX=10090_REVERSED|
"""index: 759, intensity: 3355.0, mobility: 0.808"""	-0.509767	0.292401	0.996687	SMKEELNRMECLNRKIE	generic|tr_Q3UVI6_Q3UVI6_MOUSE__II_944059_REVERSED	|generic|sp_Q6P5D4_CP135_MOUSE__chr5_1_76640931_76640984_ENSMUST00000130651__II_944058_REVERSED|
"""index: 19886, intensity: 4908.0, mobility: 1.135"""	-0.509956	0.292611	0.996833	EINFINVQLALFDESTMRGKPRETYWRV	generic|IP_838209_TX=10090_REVERSED|
"""index: 22918, intensity: 14222.0, mobility: 0.949"""	-0.510178	0.292724	0.997004	RRRWHFLR	generic|chr4_-1_133535705_133541232_ENSMUST00000030665_REVERSED|
"""index: 8113, intensity: 7860.0, mobility: 1.043"""	-0.510319	0.292724	0.997114	YPVCRFAVGLGDREPLPPVKEM	generic|IP_1098364_TX=10090_REVERSED|
"""index: 8086, intensity: 4121.0, mobility: 0.874"""	-0.51077	0.292872	0.997461	VHSWMCVNVCMVLLMKFFCLALM	generic|IP_1154554_TX=10090_REVERSED|
"""index: 9474, intensity: 4592.0, mobility: 0.895"""	-0.511012	0.293082	0.997647	FADAEIVNPLT	generic|sp_Q8CDC7_ZBTB9_MOUSE__chr17_1_26974739_26975002_ENSMUST00000133257_REVERSED|
"""index: 9214, intensity: 5447.0, mobility: 0.953"""	-0.511079	0.293168	0.997698	TMTMVPLHGLVL	generic|chr14_-1_70143791_70145990_ENSMUST00000035612_REVERSED|
"""index: 12755, intensity: 7131.0, mobility: 1.102"""	-0.511283	0.293378	0.997854	QYDRLKERSAWDKEPADEPISLLEVPGQVQ	generic|tr_A2APY6_A2APY6_MOUSE__chr12_-1_73284743_73284772_ENSMUST00000116420__II_998659_REVERSED	|generic|tr_B2RXU2_B2RXU2_MOUSE__chr2_-1_140158476_140158592_ENSMUST00000137005__II_998659_REVERSED	|generic|II_998661_TX=10090_REVERSED|
"""index: 4025, intensity: 3591.0, mobility: 0.996"""	-0.511505	0.293588	0.998023	QWWLTATTPSHK	generic|IP_869847_TX=10090_REVERSED|
"""index: 29603, intensity: 3756.0, mobility: 1.016"""	-0.511509	0.293674	0.998027	QWTMRPSSERF	generic|IP_1117091_TX=10090_REVERSED	|generic|IP_1117095_TX=10090_REVERSED|
"""index: 13701, intensity: 3152.0, mobility: 1.058"""	-0.511669	0.293884	0.998149	APRIAMHHEGPFKKLWVWDGEYLGVNTSEQPQSPV	generic|tr_Q8C8X5_Q8C8X5_MOUSE__II_1134117_REVERSED	|generic|sp_P52785_GUC2E_MOUSE_REVERSED|
"""index: 11133, intensity: 3797.0, mobility: 0.954"""	-0.511726	0.294031	0.998192	VIEQTGLGFRT	generic|sp_Q0VBN2_DSEL_MOUSE__II_1030006_REVERSED|
"""index: 21916, intensity: 48508.0, mobility: 0.873"""	-0.511815	0.294241	0.99826	WPRQKKGF	generic|IP_3487026_TX=10090_REVERSED|
"""index: 558, intensity: 2787.0, mobility: 0.848"""	-0.51183	0.294327	0.998271	IDRYMQFS	generic|tr_E9PVM6_E9PVM6_MOUSE__chr13_-1_34987465_34987536_ENSMUST00000164421_REVERSED	|generic|tr_E9PUY9_E9PUY9_MOUSE__chr13_-1_34987465_34987536_ENSMUST00000164421_REVERSED	|generic|tr_E9PYC6_E9PYC6_MOUSE_REVERSED	|generic|tr_E9Q858_E9Q858_MOUSE__chr13_-1_34987465_34987536_ENSMUST00000164421_REVERSED	|generic|tr_Q3TCD4_Q3TCD4_MOUSE__chr13_-1_34987465_34987536_ENSMUST00000164421_REVERSED	|generic|tr_E9PYA9_E9PYA9_MOUSE__chr13_-1_34987465_34987536_ENSMUST00000164421_REVERSED	|generic|sp_Q9WUR2_ECI2_MOUSE__chr13_-1_34987465_34987536_ENSMUST00000164421_REVERSED	|generic|sp_Q9WUR2-2_ECI2_MOUSE__chr13_-1_34987465_34987536_ENSMUST00000164421_REVERSED|
"""index: 28019, intensity: 5359.0, mobility: 1.050"""	-0.512184	0.294536	0.998541	TIADGADVMNKVHF	generic|sp_P27046_MA2A1_MOUSE_REVERSED|
"""index: 27717, intensity: 27152.0, mobility: 1.091"""	-0.512218	0.294746	0.998566	PLTDLTGLRQAMKGAGLPFYTLLSQIELSM	generic|IP_921818_TX=10090_REVERSED|
"""index: 20991, intensity: 4705.0, mobility: 0.943"""	-0.512309	0.294893	0.998636	SPNQPTQYSDQAKQAQLAAERQ	generic|sp_Q8BKX6_SMG1_MOUSE__chr7_-1_118212881_118212973_ENSMUST00000208209__II_881761_REVERSED|
"""index: 11742, intensity: 6572.0, mobility: 0.965"""	-0.512592	0.295103	0.998849	ALDTRLNQCSLAMAPTVCGQVMGALVVKRFPA	generic|chr4_1_152114265_152114393_ENSMUST00000105662_REVERSED|
"""index: 25174, intensity: 2986.0, mobility: 1.091"""	-0.512674	0.29525	0.998912	LMEFVLCTHNKHQ	generic|sp_O88904_HIPK1_MOUSE__chr3_-1_103749275_103749478_ENSMUST00000137078__II_980906_REVERSED	|generic|sp_O88904-2_HIPK1_MOUSE__chr3_-1_103749275_103749478_ENSMUST00000137078__II_980906_REVERSED	|generic|tr_A0A0R4J204_A0A0R4J204_MOUSE__chr6_-1_38818226_38818495_ENSMUST00000114855_REVERSED	|generic|tr_A0A0R4J202_A0A0R4J202_MOUSE__chr6_-1_38818226_38818495_ENSMUST00000114855_REVERSED	|generic|sp_O88904-3_HIPK1_MOUSE__chr3_-1_103761483_103761584_ENSMUST00000137078_REVERSED	|generic|tr_A0A0R4J1V6_A0A0R4J1V6_MOUSE__chr3_-1_103761483_103761584_ENSMUST00000137078_REVERSED	|generic|sp_Q9QZR5_HIPK2_MOUSE__chr6_-1_38818226_38818495_ENSMUST00000114855_REVERSED	|generic|sp_Q9QZR5-2_HIPK2_MOUSE__chr6_-1_38818226_38818495_ENSMUST00000114855_REVERSED	|generic|sp_Q9QZR5-3_HIPK2_MOUSE__chr6_-1_38818226_38818495_ENSMUST00000114855_REVERSED	|generic|sp_Q9QZR5-4_HIPK2_MOUSE__chr6_-1_38818226_38818495_ENSMUST00000114855_REVERSED|
"""index: 15924, intensity: 4182.0, mobility: 1.042"""	-0.512864	0.295397	0.999055	QYNEDRKQKLNRWEKLSNQRKVKGKSTHSCIWKSLSSIM	generic|sp_Q61056_TRPC1_MOUSE__chr9_-1_95732003_95732092_ENSMUST00000190604_REVERSED	|generic|sp_Q61056-2_TRPC1_MOUSE__chr9_-1_95732003_95732092_ENSMUST00000190604_REVERSED	|generic|tr_B7ZMP6_B7ZMP6_MOUSE__chr9_-1_95732003_95732092_ENSMUST00000190604_REVERSED	|generic|tr_B2RPS7_B2RPS7_MOUSE__chr9_-1_95732003_95732092_ENSMUST00000190604_REVERSED|
"""index: 16405, intensity: 3668.0, mobility: 0.954"""	-0.513259	0.295545	0.999353	MQHFLVVMPQLQADKLS	generic|tr_F8VPT3_F8VPT3_MOUSE_REVERSED|
"""index: 9732, intensity: 6759.0, mobility: 0.874"""	-0.513413	0.295754	0.999469	TTETQIKELGHWH	generic|IP_833569_TX=10090_REVERSED|
"""index: 11790, intensity: 4879.0, mobility: 1.127"""	-0.513426	0.295901	0.999478	IEIRRILETNEWDYFALGNVSRVGLLFGGYISEAGF	generic|sp_O55029_COPB2_MOUSE__chr9_1_98588069_98588140_ENSMUST00000187151__II_844907_REVERSED|
"""index: 25470, intensity: 2898.0, mobility: 1.075"""	-0.513544	0.296049	0.999566	ELSPKPQKSNKEYV	generic|IP_973400_TX=10090_REVERSED|
"""index: 3890, intensity: 5471.0, mobility: 1.207"""	-0.513566	0.29618	0.999583	RSAWRINKEEKYPSPE	generic|tr_E9PZ69_E9PZ69_MOUSE__chr14_1_122123728_122123787_ENSMUST00000170007_REVERSED|
"""index: 7626, intensity: 25796.0, mobility: 0.882"""	-0.51359	0.29618	0.999601	EREREWDNEPWVRAREQWHKER	generic|sp_Q9D384_U1SBP_MOUSE_REVERSED|
"""index: 18018, intensity: 3518.0, mobility: 1.022"""	-0.514059	0.29618	0.999952	EEIAQNFHEGLKVDSYKMAL	generic|II_1000365_TX=10090_REVERSED	|generic|sp_Q923J1_TRPM7_MOUSE__chr2_-1_126795439_126795492_ENSMUST00000127277_REVERSED	|generic|tr_A2AI57_A2AI57_MOUSE__chr2_-1_126795439_126795492_ENSMUST00000127277_REVERSED	|generic|tr_B9EK83_B9EK83_MOUSE__chr2_-1_126795439_126795492_ENSMUST00000127277_REVERSED|
"""index: 3828, intensity: 2996.0, mobility: 0.862"""	-0.514496	0.296327	1	KLNRLKSNSNRDVGLTPLLSME	generic|IP_898091_TX=10090_REVERSED|
"""index: 13603, intensity: 5152.0, mobility: 0.992"""	-0.514595	0.296474	1	LFASSLTLCPPMHRHRGVGRLCLCSFRLNSALRSKM	generic|IP_986617_TX=10090_REVERSED|
"""index: 15853, intensity: 5145.0, mobility: 1.043"""	-0.514702	0.296683	1	CKYPREGTHIRQHIKLINKENFCKECESCKYPKE	generic|tr_H3BLB0_H3BLB0_MOUSE_REVERSED	|generic|tr_Q32P14_Q32P14_MOUSE_REVERSED|
"""index: 7868, intensity: 119733.0, mobility: 1.032"""	-0.514774	0.296891	1	AKWSATATAAATAAAATATAAAAATTAAA	generic|IP_915656_TX=10090_REVERSED|
"""index: 17019, intensity: 3562.0, mobility: 1.023"""	-0.514804	0.296982	1	FANQKKPSQYKVKMLSLPREVAM	generic|IP_3469137_TX=10090_REVERSED|
"""index: 16106, intensity: 6071.0, mobility: 1.143"""	-0.514946	0.296982	1	FWTKISHAFSEGPYLQNNRLYLLIDLLKDSYHDDNIDKGYDFF	generic|tr_V9GXP4_V9GXP4_MOUSE__IP_3505572_REVERSED	|generic|sp_Q8JZY4_MRPP3_MOUSE__II_1116649_REVERSED|
"""index: 5003, intensity: 3896.0, mobility: 1.019"""	-0.515123	0.296982	1	PNTVKAMFLAIHAKTDSIIMLFPRNFYITMSY	generic|tr_Q3U1B7_Q3U1B7_MOUSE_REVERSED	|generic|tr_A2RTV1_A2RTV1_MOUSE_REVERSED|
"""index: 7231, intensity: 3612.0, mobility: 0.995"""	-0.515452	0.296982	1	RENEKLLPQVQARRQ	generic|chr2_1_90940609_90998630_ENSMUST00000068726_REVERSED	|generic|chr2_1_90940483_90998630_ENSMUST00000068726_REVERSED|
"""index: 8054, intensity: 5973.0, mobility: 0.904"""	-0.516132	0.29719	1	LSDTNHVYTF	generic|IP_3496301_TX=10090_REVERSED|
"""index: 11235, intensity: 4566.0, mobility: 1.082"""	-0.516137	0.297399	1	SSPKREGLDYSGEDKKRMRYV	generic|sp_P43407_SDC2_MOUSE__chr5_-1_44063122_44063151_ENSMUST00000165909_REVERSED	|generic|tr_Q99L05_Q99L05_MOUSE__chr5_-1_44063122_44063151_ENSMUST00000165909_REVERSED|
"""index: 23078, intensity: 10992.0, mobility: 0.879"""	-0.516144	0.297607	1	LTFEHSGRI	generic|IP_839580_TX=10090_REVERSED|
"""index: 28474, intensity: 9687.0, mobility: 1.174"""	-0.51619	0.297815	1	LFFQSGNTNPGSNAMSL	generic|sp_Q9QZH3_PPIE_MOUSE_REVERSED|
"""index: 19070, intensity: 4109.0, mobility: 1.165"""	-0.516391	0.297961	1	RTEMAGAGGHHSNTAARGQ	generic|tr_F7ABX5_F7ABX5_MOUSE__II_1050358_REVERSED	|generic|tr_D3YZR8_D3YZR8_MOUSE_REVERSED	|generic|tr_A0A494BBC4_A0A494BBC4_MOUSE_REVERSED	|generic|tr_Q3U9H3_Q3U9H3_MOUSE_REVERSED	|generic|sp_Q61337_BAD_MOUSE_REVERSED	|generic|tr_Q3TFU7_Q3TFU7_MOUSE_REVERSED|
"""index: 1916, intensity: 2522.0, mobility: 0.901"""	-0.516748	0.298169	1	HTEESQVTMR	generic|tr_Q3UVI6_Q3UVI6_MOUSE__II_944059_REVERSED	|generic|sp_Q6P5D4_CP135_MOUSE__chr5_1_76640931_76640984_ENSMUST00000130651__II_944058_REVERSED|
"""index: 17758, intensity: 6519.0, mobility: 0.859"""	-0.516749	0.298315	1	SEKKSPAQP	generic|tr_E9PX66_E9PX66_MOUSE__chr5_-1_31522650_31522916_ENSMUST00000202932__II_942496_REVERSED	|generic|tr_Q8BXI0_Q8BXI0_MOUSE__chr5_-1_31522650_31522916_ENSMUST00000202932__II_942496_REVERSED|
"""index: 17878, intensity: 13323.0, mobility: 0.937"""	-0.517239	0.298523	1	TKVLAEYDAEELLSASASTEGHKN	generic|tr_A0A5K1VVQ9_A0A5K1VVQ9_MOUSE__chr19_-1_7374046_7374075_ENSMUST00000237653__II_1006392_REVERSED	|generic|sp_A2ASS6_TITIN_MOUSE__chr19_-1_7374046_7374075_ENSMUST00000237653__II_1006392_REVERSED	|generic|sp_A2ASS6-2_TITIN_MOUSE__chr19_-1_7374046_7374075_ENSMUST00000237653__II_1006392_REVERSED	|generic|tr_A0A5K1VVQ1_A0A5K1VVQ1_MOUSE__chr19_-1_7374046_7374075_ENSMUST00000237653__II_1006392_REVERSED	|generic|tr_E9Q8K5_E9Q8K5_MOUSE__chr19_-1_7374046_7374075_ENSMUST00000237653__II_1006392_REVERSED	|generic|sp_A2ASS6-3_TITIN_MOUSE__II_1006392_REVERSED	|generic|tr_E9Q8N1_E9Q8N1_MOUSE__chr19_-1_7374046_7374075_ENSMUST00000237653__II_1006392_REVERSED|
"""index: 4177, intensity: 9594.0, mobility: 0.956"""	-0.517336	0.298731	1	FRCGLPSAYLFT	generic|IP_1136388_TX=10090_REVERSED|
"""index: 23249, intensity: 4305.0, mobility: 1.051"""	-0.517387	0.298939	1	HYILINRYQEKIKSVHYVQKEKMTQRNQFM	generic|chr6_1_65052629_65052790_ENSMUST00000204801__IP_919825_TX=10090_REVERSED|
"""index: 9703, intensity: 6343.0, mobility: 0.837"""	-0.51741	0.299147	1	IEASMLFEKPYMTHKK	generic|IP_874827_TX=10090_REVERSED|
"""index: 23415, intensity: 2620.0, mobility: 0.769"""	-0.517537	0.299355	1	SRGLATWPMSML	generic|chr9_-1_21289128_21289187_ENSMUST00000215619_REVERSED|
"""index: 12505, intensity: 10756.0, mobility: 0.928"""	-0.517636	0.299501	1	LEEATTVEEWTTDFQYFSVMTIPSHPLLSM	generic|IP_3477156_TX=10090_REVERSED|
"""index: 5893, intensity: 3922.0, mobility: 0.878"""	-0.517657	0.299646	1	DQIQMNQLL	generic|tr_Q6W065_Q6W065_MOUSE_REVERSED|
"""index: 9720, intensity: 11494.0, mobility: 0.872"""	-0.517988	0.299792	1	NEPSDRGEIMFSDLRMLNVLL	generic|tr_E9Q479_E9Q479_MOUSE__II_1066481_REVERSED	|generic|tr_A0A068BGW6_A0A068BGW6_MOUSE__II_1066481_REVERSED	|generic|tr_Q3T9T7_Q3T9T7_MOUSE__II_1066481_REVERSED	|generic|tr_A0A068BD53_A0A068BD53_MOUSE_REVERSED	|generic|tr_A0JNW8_A0JNW8_MOUSE_REVERSED	|generic|tr_Q496U2_Q496U2_MOUSE_REVERSED	|generic|tr_Q31143_Q31143_MOUSE_REVERSED	|generic|tr_A0A494BB12_A0A494BB12_MOUSE_REVERSED	|generic|tr_Q496U1_Q496U1_MOUSE_REVERSED	|generic|tr_Q3U1X7_Q3U1X7_MOUSE_REVERSED	|generic|tr_O35424_O35424_MOUSE_REVERSED|
"""index: 7848, intensity: 7706.0, mobility: 1.176"""	-0.518098	0.299938	1	SATESCIVGATFRTGTKKCTIHSSHHACQNLSLESGTCRVGSMVVET	generic|sp_Q9Z175_LOXL3_MOUSE_REVERSED|
"""index: 21604, intensity: 3482.0, mobility: 0.832"""	-0.518295	0.300145	1	WPHALMAKFTQDSES	generic|IP_940461_TX=10090_REVERSED|
"""index: 29088, intensity: 8336.0, mobility: 1.062"""	-0.518372	0.300229	1	FKNFLSCWLILA	generic|IP_834490_TX=10090_REVERSED|
"""index: 18310, intensity: 2733.0, mobility: 1.085"""	-0.518632	0.300374	1	LRCLLPWLDPDEQSAGGLEQAKSFL	generic|sp_Q6DI92_ZSWM9_MOUSE_REVERSED	|generic|sp_Q6DI92-2_ZSWM9_MOUSE_REVERSED	|generic|tr_A0A0R4J1C4_A0A0R4J1C4_MOUSE__chr7_-1_13259678_13259779_ENSMUST00000119139_REVERSED|
"""index: 1402, intensity: 3661.0, mobility: 0.885"""	-0.518838	0.300582	1	ETVRSTISGAPN	generic|sp_P21958_TAP1_MOUSE__II_1069527_REVERSED	|generic|tr_Q5D0F3_Q5D0F3_MOUSE_REVERSED	|generic|tr_Q3U543_Q3U543_MOUSE_REVERSED	|generic|tr_A0A068BER1_A0A068BER1_MOUSE_REVERSED	|generic|tr_Q78E61_Q78E61_MOUSE_REVERSED	|generic|tr_Q62429_Q62429_MOUSE_REVERSED	|generic|tr_Q3U6V4_Q3U6V4_MOUSE_REVERSED	|generic|tr_Q3TBA3_Q3TBA3_MOUSE_REVERSED	|generic|tr_Q62428_Q62428_MOUSE_REVERSED|
"""index: 11258, intensity: 786197.0, mobility: 1.053"""	-0.518858	0.300789	1	TGLGEVGTSLELGAPWVPVAAPSLM	generic|sp_P70178_SIX5_MOUSE_REVERSED|
"""index: 24582, intensity: 16814.0, mobility: 1.096"""	-0.518902	0.300935	1	WVDEVLELEKQH	generic|sp_Q9JJC6_RIPL1_MOUSE__chr5_-1_124503551_124503679_ENSMUST00000200202_REVERSED|
"""index: 16597, intensity: 3515.0, mobility: 0.980"""	-0.519214	0.301017	1	FVEEEGPNSWLD	generic|sp_Q9Z304_MYCS_MOUSE_REVERSED|
"""index: 28867, intensity: 9925.0, mobility: 0.994"""	-0.519404	0.301162	1	RGRHQLTPRM	generic|IP_1015897_TX=10090_REVERSED|
"""index: 25925, intensity: 5660.0, mobility: 1.130"""	-0.519559	0.30137	1	IRHYMNACHLALACFVAFMKFNNEDTKSFASGSIKNVMQVVGIV	generic|tr_Q7TPG2_Q7TPG2_MOUSE__chr17_1_8978923_8978997_ENSMUST00000115717__II_1071318_REVERSED	|generic|tr_F8WHK3_F8WHK3_MOUSE__chr17_1_8978923_8978997_ENSMUST00000115717__II_1071318_REVERSED	|generic|sp_Q8CA95_PDE10_MOUSE__chr17_1_8978923_8978997_ENSMUST00000115717__II_1071318_REVERSED	|generic|sp_Q8CA95-2_PDE10_MOUSE__chr17_1_8978923_8978997_ENSMUST00000115717__II_1071318_REVERSED	|generic|sp_Q8CA95-3_PDE10_MOUSE__chr17_1_8978923_8978997_ENSMUST00000115717__II_1071318_REVERSED	|generic|sp_Q8CA95-4_PDE10_MOUSE__chr17_1_8978923_8978997_ENSMUST00000115717__II_1071318_REVERSED	|generic|tr_A0A384DV92_A0A384DV92_MOUSE__chr17_1_8978923_8978997_ENSMUST00000115717__II_1071318_REVERSED	|generic|tr_Q7TPG1_Q7TPG1_MOUSE__chr17_1_8978923_8978997_ENSMUST00000115717__II_1071318_REVERSED|
"""index: 7783, intensity: 5420.0, mobility: 1.001"""	-0.519569	0.301515	1	EREQADVNDKHL	generic|II_1003325_TX=10090_REVERSED	|generic|tr_R4GML0_R4GML0_MOUSE__chr2_-1_120545839_120545877_ENSMUST00000141874_REVERSED	|generic|tr_Q8C235_Q8C235_MOUSE__chr2_-1_120545839_120545877_ENSMUST00000141874_REVERSED	|generic|tr_E9Q7S1_E9Q7S1_MOUSE_REVERSED	|generic|sp_O88466_ZN106_MOUSE__chr2_-1_120545839_120545877_ENSMUST00000141874_REVERSED	|generic|sp_O88466-2_ZN106_MOUSE__chr2_-1_120545839_120545877_ENSMUST00000141874_REVERSED	|generic|sp_O88466-3_ZN106_MOUSE__chr2_-1_120545839_120545877_ENSMUST00000141874_REVERSED|
"""index: 18524, intensity: 3480.0, mobility: 1.058"""	-0.519739	0.301722	1	LSYGQQFFSYQAHMFSLMSDLIEFKK	generic|tr_Q3UH98_Q3UH98_MOUSE__chr4_1_155901699_155901791_ENSMUST00000140902__II_950792_REVERSED	|generic|tr_Q6NXL5_Q6NXL5_MOUSE__chr4_1_155901699_155901791_ENSMUST00000140902__II_950792_REVERSED	|generic|tr_A2ADA6_A2ADA6_MOUSE__chr4_1_155901699_155901791_ENSMUST00000140902__II_950792_REVERSED	|generic|II_950794_TX=10090_REVERSED	|generic|tr_Q4QQN0_Q4QQN0_MOUSE__chr4_1_155901699_155901791_ENSMUST00000140902_REVERSED|
"""index: 2119, intensity: 3436.0, mobility: 0.893"""	-0.519939	0.30193	1	QTAFGPTRFDN	generic|IP_850442_TX=10090_REVERSED|
"""index: 17921, intensity: 4501.0, mobility: 1.065"""	-0.520018	0.302137	1	KERIDEHTSWTSHRLTKPQPWDESAEQ	generic|IP_1034896_TX=10090_REVERSED|
"""index: 16158, intensity: 5476.0, mobility: 1.147"""	-0.520055	0.302157	1	KSMARQLEAKAEQEEEYQERLLDCDHRASQLAHALANKAKSEEEL	generic|sp_Q5SX39_MYH4_MOUSE_REVERSED|
"""index: 10597, intensity: 3216.0, mobility: 0.858"""	-0.520132	0.302239	1	ESSDIIQIIGIGSISGCTI	generic|IP_1107038_TX=10090_REVERSED|
"""index: 9887, intensity: 3022.0, mobility: 0.858"""	-0.520186	0.302446	1	TAPPVHVYW	generic|IP_1135733_TX=10090_REVERSED|
"""index: 13114, intensity: 8618.0, mobility: 0.920"""	-0.520236	0.302591	1	MCLYLSLNKH	generic|IP_3502723_TX=10090_REVERSED|
"""index: 24318, intensity: 5025.0, mobility: 1.142"""	-0.520527	0.302798	1	QLFNKPFPVGVCTPFIDENNIQVEIWDMLLNMYQ	generic|sp_Q8VE04_MOB3B_MOUSE_REVERSED	|generic|tr_Q3TC05_Q3TC05_MOUSE_REVERSED|
"""index: 11906, intensity: 4198.0, mobility: 0.964"""	-0.520609	0.302942	1	LHDMKDAVKNVAMRIETNH	generic|sp_Q6P9Q6_FKB15_MOUSE__II_962216_REVERSED	|generic|tr_Q80YW9_Q80YW9_MOUSE_REVERSED	|generic|tr_Q80YW6_Q80YW6_MOUSE_REVERSED	|generic|tr_Q80YW7_Q80YW7_MOUSE_REVERSED	|generic|tr_B2RQ18_B2RQ18_MOUSE_REVERSED	|generic|tr_A0A6I8MWZ0_A0A6I8MWZ0_MOUSE_REVERSED	|generic|sp_Q6P9Q6-2_FKB15_MOUSE_REVERSED|
"""index: 27825, intensity: 5732.0, mobility: 0.953"""	-0.520683	0.30315	1	LNFPFSSQRR	generic|tr_Q7TNL5_Q7TNL5_MOUSE__chr17_-1_46684661_46684738_ENSMUST00000233082__II_3460079_REVERSED	|generic|tr_Q8K5D8_Q8K5D8_MOUSE__chr17_-1_46684661_46684738_ENSMUST00000233082__II_3460079_REVERSED	|generic|tr_Q91V89_Q91V89_MOUSE__chr17_-1_46684661_46684738_ENSMUST00000233082_REVERSED	|generic|tr_Q99PC9_Q99PC9_MOUSE__chr17_-1_46684661_46684738_ENSMUST00000233082_REVERSED|
"""index: 26824, intensity: 3665.0, mobility: 0.959"""	-0.520765	0.303357	1	HRGSLHCGLII	generic|IP_3482622_TX=10090_REVERSED|
"""index: 6287, intensity: 2701.0, mobility: 0.940"""	-0.520811	0.303564	1	LCGLITMIYHTTTSTSPALDG	generic|sp_Q68FM6_PPR29_MOUSE_REVERSED|
"""index: 12160, intensity: 5991.0, mobility: 1.076"""	-0.52104	0.303645	1	ITSRTPTHPQAPNIYHPSSAETQNSLLTSTSAPPAISVSEGLQKQLM	generic|tr_B7ZNY0_B7ZNY0_MOUSE__chr3_-1_97742485_97742601_ENSMUST00000175751_REVERSED	|generic|sp_Q80YT7_MYOME_MOUSE__chr3_-1_97742485_97742601_ENSMUST00000175751_REVERSED	|generic|tr_B2RUJ9_B2RUJ9_MOUSE__chr3_-1_97742485_97742601_ENSMUST00000175751_REVERSED	|generic|tr_E9Q1A0_E9Q1A0_MOUSE__chr3_-1_97742485_97742601_ENSMUST00000175751_REVERSED	|generic|tr_G3X9L9_G3X9L9_MOUSE__chr3_-1_97742485_97742601_ENSMUST00000175751_REVERSED|
"""index: 15868, intensity: 4438.0, mobility: 1.028"""	-0.521453	0.30379	1	RNLMPSDVRKRP	generic|tr_G3UZ19_G3UZ19_MOUSE__chr7_1_141993241_141993324_ENSMUST00000174405__II_876328_REVERSED	|generic|sp_Q69Z98_BRSK2_MOUSE__chr7_1_141993241_141993324_ENSMUST00000174405__II_876304_REVERSED	|generic|sp_Q69Z98-2_BRSK2_MOUSE__chr7_1_141993241_141993324_ENSMUST00000174405__II_876306_REVERSED	|generic|sp_Q69Z98-3_BRSK2_MOUSE__chr7_1_141993241_141993324_ENSMUST00000174405__II_876304_REVERSED	|generic|tr_G3UYN4_G3UYN4_MOUSE__chr7_1_141993241_141993324_ENSMUST00000174405__II_876315_REVERSED	|generic|tr_G3UXM5_G3UXM5_MOUSE__chr7_1_141993241_141993324_ENSMUST00000174405__II_876318_REVERSED	|generic|II_876313_TX=10090_REVERSED	|generic|tr_G3FEZ6_G3FEZ6_MOUSE__chr7_1_141993241_141993324_ENSMUST00000174405_REVERSED	|generic|sp_Q69Z98-4_BRSK2_MOUSE__chr7_1_141993241_141993324_ENSMUST00000174405_REVERSED	|generic|tr_G3UWV4_G3UWV4_MOUSE__chr7_1_141993241_141993324_ENSMUST00000174405_REVERSED|
"""index: 10335, intensity: 5488.0, mobility: 1.065"""	-0.5215	0.303871	1	LYMFIVTGYFITVATLHSACTSF	generic|tr_Q8VEV8_Q8VEV8_MOUSE_REVERSED|
"""index: 2078, intensity: 4069.0, mobility: 0.820"""	-0.521645	0.303952	1	EHSPSAFSFFNNIPEPATPSCVF	generic|sp_D3Z3K2_CIP1_MOUSE_REVERSED|
"""index: 27894, intensity: 4989.0, mobility: 1.064"""	-0.522039	0.304033	1	TLEEGVSGDLSRRL	generic|IP_2469024_TX=10090_REVERSED|
"""index: 871, intensity: 4222.0, mobility: 0.800"""	-0.522207	0.30424	1	TNIFELNENLLHQTP	generic|tr_Q9D9H5_Q9D9H5_MOUSE_REVERSED|
"""index: 27135, intensity: 2735.0, mobility: 0.976"""	-0.522224	0.304447	1	MVILSELRKM	generic|chr18_1_24279996_24280046_ENSMUST00000000430__IP_1057233_TX=10090_REVERSED|
"""index: 18379, intensity: 6353.0, mobility: 0.927"""	-0.522276	0.304591	1	QRILDQPVL	generic|sp_P97479_MYO7A_MOUSE__II_884759_REVERSED	|generic|sp_P97479-2_MYO7A_MOUSE__II_884759_REVERSED	|generic|tr_A0A0R4J113_A0A0R4J113_MOUSE__II_884759_REVERSED	|generic|tr_Q5MJ56_Q5MJ56_MOUSE__II_884759_REVERSED	|generic|tr_A0A0U1RPX7_A0A0U1RPX7_MOUSE_REVERSED|
"""index: 4455, intensity: 8790.0, mobility: 0.836"""	-0.522445	0.304734	1	TSSTLLAWRSVGGQRI	generic|chr3_1_96188142_96188423_ENSMUST00000133665_REVERSED|
"""index: 29477, intensity: 3480.0, mobility: 0.827"""	-0.522522	0.304941	1	SDKAHVKPFNELPSP	generic|IP_903823_TX=10090_REVERSED|
"""index: 5110, intensity: 21833.0, mobility: 0.936"""	-0.522627	0.305085	1	MQSFSALMARASVRGTRGRTDPGPL	generic|IP_1100016_TX=10090_REVERSED|
"""index: 7089, intensity: 3300.0, mobility: 1.029"""	-0.522698	0.305291	1	VRVALWCSTMQAPPLLVSACPSLVVTSRSSSALRSSTIRTPCGLTG	generic|IP_929172_TX=10090_REVERSED|
"""index: 11223, intensity: 3404.0, mobility: 0.831"""	-0.522716	0.305498	1	QPRDVSLLQVKKMERVGWFLVE	generic|tr_E0CZ42_E0CZ42_MOUSE__II_1085176_REVERSED|
"""index: 11737, intensity: 26572.0, mobility: 1.083"""	-0.52285	0.305705	1	SYFIREELNKLSFSLHHQNLEKIRRKQEGNETNLTRYDLN	generic|tr_A0A571BEV2_A0A571BEV2_MOUSE__II_1040152_REVERSED|
"""index: 19710, intensity: 4823.0, mobility: 1.010"""	-0.522891	0.305912	1	QHISLSSKQTFSK	generic|tr_Q0VAV0_Q0VAV0_MOUSE_REVERSED	|generic|tr_Q8BIQ6_Q8BIQ6_MOUSE_REVERSED|
"""index: 5009, intensity: 3103.0, mobility: 0.812"""	-0.522987	0.306055	1	CVNRSRLAWPTLQVPR	generic|chr3_1_97663981_97666639_ENSMUST00000045743_REVERSED|
"""index: 8536, intensity: 10976.0, mobility: 0.990"""	-0.523199	0.306198	1	LEHGMVVGIGGFNLAKPHNHAHF	generic|tr_Q923T6_Q923T6_MOUSE__II_3486897_REVERSED|
"""index: 9796, intensity: 6574.0, mobility: 0.985"""	-0.52327	0.306342	1	QLLDELSGRACHELVMASVGPGV	generic|sp_A0A0U1RPR8_GUC2D_MOUSE__II_884649_REVERSED	|generic|tr_F6VFS9_F6VFS9_MOUSE__II_884649_REVERSED|
"""index: 16208, intensity: 20684.0, mobility: 0.921"""	-0.52336	0.306485	1	LSSDLNLNLGSCCSLLSSQAH	generic|IP_1057811_TX=10090_REVERSED|
"""index: 799, intensity: 4871.0, mobility: 0.800"""	-0.523634	0.306628	1	QSPIRRQPGCDKRQN	generic|IP_948905_TX=10090_REVERSED|
"""index: 18794, intensity: 2522.0, mobility: 0.753"""	-0.523882	0.306724	1	ASNPMACLM	generic|IP_1093740_TX=10090_REVERSED|
"""index: 9114, intensity: 8349.0, mobility: 1.042"""	-0.524299	0.306724	1	LVFDDQVLFGGCYKKKGEIDV	generic|tr_Q4KL28_Q4KL28_MOUSE_REVERSED|
"""index: 2950, intensity: 7628.0, mobility: 0.857"""	-0.52437	0.306867	1	ENVLPTKNEVKEQEELALF	generic|tr_Q8C0Y5_Q8C0Y5_MOUSE__II_1071405_REVERSED	|generic|sp_Q66JX5_CEP43_MOUSE__chr17_1_8194542_8194595_ENSMUST00000161898_REVERSED	|generic|sp_Q66JX5-2_CEP43_MOUSE__chr17_1_8194542_8194595_ENSMUST00000161898_REVERSED|
"""index: 3428, intensity: 3236.0, mobility: 1.001"""	-0.524415	0.307074	1	SCERKAYPFKNQHAECPKLAEMLDECQGLAWSDGFVQ	generic|sp_F7A4A7_OTOGL_MOUSE_REVERSED	|generic|sp_F7A4A7-2_OTOGL_MOUSE_REVERSED|
"""index: 9056, intensity: 9018.0, mobility: 0.960"""	-0.524456	0.30728	1	EPGSLTLWSVFSLVTSEGRNSPTEERQLSIKG	generic|tr_Q6A099_Q6A099_MOUSE__chr19_1_46272178_46272273_ENSMUST00000176422__II_1048616_REVERSED	|generic|tr_Q6DFZ1_Q6DFZ1_MOUSE__chr19_1_46272178_46272273_ENSMUST00000176422__II_1048616_REVERSED	|generic|tr_Q6PB54_Q6PB54_MOUSE__chr19_1_46272178_46272273_ENSMUST00000176422__II_1048603_REVERSED	|generic|II_1048619_TX=10090_REVERSED|
"""index: 8029, intensity: 3786.0, mobility: 0.890"""	-0.524462	0.307486	1	SSVAAYLFCW	generic|IP_1099675_TX=10090_REVERSED|
"""index: 7830, intensity: 35503.0, mobility: 0.903"""	-0.524495	0.307565	1	FDKRVAAQNQQPVMETPSSPAPPIPF	generic|tr_Q8C4V6_Q8C4V6_MOUSE__IP_1100661_REVERSED|
"""index: 28499, intensity: 8847.0, mobility: 1.003"""	-0.524622	0.307708	1	MLGCGGKYICSNLYVLFLKLTCRCPLL	generic|IP_1098092_TX=10090_REVERSED|
"""index: 14729, intensity: 4213.0, mobility: 0.812"""	-0.524674	0.307787	1	MGTALLRR	generic|IP_878210_TX=10090_REVERSED|
"""index: 2308, intensity: 3753.0, mobility: 0.804"""	-0.524825	0.307993	1	QGAQPGELSH	generic|IP_987938_TX=10090_REVERSED|
"""index: 5959, intensity: 3093.0, mobility: 0.847"""	-0.524915	0.308152	1	EYFGELMER	generic|sp_Q6P9Q4_FHOD1_MOUSE__II_859342_REVERSED	|generic|II_859343_TX=10090_REVERSED|
"""index: 23431, intensity: 4069.0, mobility: 1.130"""	-0.525017	0.308152	1	QTPQPGFAPRQPQPQPQPQPQSQSQPQPQPQP	generic|sp_Q6PB44_PTN23_MOUSE__chr9_-1_110386241_110386345_ENSMUST00000200278_REVERSED	|generic|sp_Q6PB44-2_PTN23_MOUSE__chr9_-1_110386241_110386345_ENSMUST00000200278_REVERSED|
"""index: 7801, intensity: 5253.0, mobility: 0.990"""	-0.525215	0.308357	1	PTSLTAQPALLNSSTTSLTAHPALLSNSPTSLTAQPALLNSSA	generic|tr_B2RWU7_B2RWU7_MOUSE_REVERSED|
"""index: 9163, intensity: 14205.0, mobility: 1.032"""	-0.525308	0.308563	1	NQQFIRELEQLQWWQFNYHLSRQ	generic|tr_Q2MDF8_Q2MDF8_MOUSE__II_836163_REVERSED	|generic|tr_Q9D3I8_Q9D3I8_MOUSE__II_838187_REVERSED	|generic|tr_Q2MDG0_Q2MDG0_MOUSE__II_836187_REVERSED	|generic|tr_Q9JI43_Q9JI43_MOUSE__II_838183_REVERSED	|generic|tr_Q504P9_Q504P9_MOUSE__II_836178_REVERSED	|generic|tr_Q2MDF7_Q2MDF7_MOUSE__II_836149_REVERSED	|generic|tr_Q2MDG1_Q2MDG1_MOUSE__II_836195_REVERSED	|generic|tr_B7ZWM1_B7ZWM1_MOUSE__II_838183_REVERSED	|generic|tr_B7ZWB1_B7ZWB1_MOUSE_REVERSED|
"""index: 23642, intensity: 2836.0, mobility: 1.067"""	-0.5255	0.308769	1	RRREQQGLWVFRPIMRSEEERVTWMQDMLLDQRRWRDG	generic|sp_Q45KJ6-3_LN28B_MOUSE_REVERSED|
"""index: 5940, intensity: 5333.0, mobility: 0.959"""	-0.525818	0.308784	1	VDTYIGSGSHTLRRQLRM	generic|chr18_-1_38601187_38601255_ENSMUST00000025295_REVERSED|
"""index: 10691, intensity: 190249.0, mobility: 1.039"""	-0.525886	0.308926	1	IIDASSTSLPPQMKILTEAAAPGTG	generic|IP_851504_TX=10090_REVERSED|
"""index: 14014, intensity: 3393.0, mobility: 0.951"""	-0.526209	0.309132	1	QRGNLQALALLTAYQGMQNGFR	generic|sp_O09160_FUT1_MOUSE_REVERSED	|generic|tr_Q920W5_Q920W5_MOUSE_REVERSED	|generic|tr_Q9JL28_Q9JL28_MOUSE_REVERSED	|generic|tr_Q32MG3_Q32MG3_MOUSE_REVERSED|
"""index: 17836, intensity: 2870.0, mobility: 1.140"""	-0.526323	0.309338	1	PWEMKQVTFRQFLLLDPRQYT	generic|tr_A0A1W2P6M6_A0A1W2P6M6_MOUSE__II_3502868_REVERSED	|generic|sp_Q8BMI4_GEN_MOUSE__II_3502868_REVERSED	|generic|sp_Q8BMI4-2_GEN_MOUSE__II_3502868_REVERSED	|generic|tr_A0A1W2P876_A0A1W2P876_MOUSE__II_3502868_REVERSED|
"""index: 20573, intensity: 4013.0, mobility: 1.008"""	-0.526342	0.30948	1	LLSARGCGSSGIIALMQG	generic|sp_Q9DBM0_ABCG8_MOUSE_REVERSED	|generic|sp_Q9DBM0-2_ABCG8_MOUSE_REVERSED	|generic|tr_Q7TSR7_Q7TSR7_MOUSE_REVERSED	|generic|tr_Q7TSR6_Q7TSR6_MOUSE_REVERSED|
"""index: 28921, intensity: 8343.0, mobility: 1.039"""	-0.526561	0.309622	1	LFLSLLANRHLM	generic|IP_972638_TX=10090_REVERSED|
"""index: 14649, intensity: 3046.0, mobility: 1.158"""	-0.526599	0.309764	1	DFCCNVKYGPERPSKLE	generic|tr_Q8BZN7_Q8BZN7_MOUSE__II_956388_REVERSED|
"""index: 29989, intensity: 5929.0, mobility: 0.992"""	-0.52664	0.309778	1	DILNLANKFFK	generic|tr_Q69ZQ8_Q69ZQ8_MOUSE__chr15_1_34837794_34837856_ENSMUST00000072868_REVERSED	|generic|sp_O35174_KCNS2_MOUSE_REVERSED|
"""index: 789, intensity: 2877.0, mobility: 0.838"""	-0.526792	0.309856	1	EPDVIRMVVQAQLLAYALQPNQ	generic|tr_B3V097_B3V097_MOUSE__chrX_1_134081197_134081313_ENSMUST00000149658__II_834019_REVERSED	|generic|sp_Q8BIQ5_CSTF2_MOUSE__chrX_1_134081197_134081313_ENSMUST00000149658__II_834019_REVERSED	|generic|tr_B3V099_B3V099_MOUSE__chrX_1_134081197_134081313_ENSMUST00000149658_REVERSED	|generic|chrX_1_134062407_134062538_ENSMUST00000149658_REVERSED	|generic|tr_A2AEK1_A2AEK1_MOUSE__chrX_1_134081197_134081313_ENSMUST00000149658_REVERSED	|generic|sp_Q8BIQ5-2_CSTF2_MOUSE__chrX_1_134074593_134074829_ENSMUST00000149658_REVERSED	|generic|tr_A2AEJ8_A2AEJ8_MOUSE__chrX_1_134059358_134059426_ENSMUST00000033609_REVERSED	|generic|tr_F6ZKC7_F6ZKC7_MOUSE_REVERSED|
"""index: 12407, intensity: 3749.0, mobility: 1.039"""	-0.527013	0.310062	1	WEEPASQKHHGPGQRASASLEPP	generic|IP_954575_TX=10090_REVERSED|
"""index: 21911, intensity: 2571.0, mobility: 0.861"""	-0.527051	0.310267	1	QWMRCQVCLMDCVQW	generic|IP_3463559_TX=10090_REVERSED|
"""index: 12703, intensity: 4027.0, mobility: 1.019"""	-0.527093	0.310409	1	QQLPSSPIQKPSRPVEPFSISRESFFASS	generic|tr_Q8C9L0_Q8C9L0_MOUSE__II_1053144_REVERSED	|generic|tr_A1A5A1_A1A5A1_MOUSE__II_1053144_REVERSED	|generic|tr_E3VVQ8_E3VVQ8_MOUSE__II_1053149_REVERSED	|generic|tr_A0A1B0GS91_A0A1B0GS91_MOUSE__II_1053149_REVERSED	|generic|tr_E9Q3Z5_E9Q3Z5_MOUSE__II_1053149_REVERSED	|generic|sp_Q8K4L3_SVIL_MOUSE__II_1053149_REVERSED	|generic|sp_Q8K4L3-3_SVIL_MOUSE__II_1053149_REVERSED	|generic|tr_Q8K4L2_Q8K4L2_MOUSE_REVERSED|
"""index: 22260, intensity: 3889.0, mobility: 1.003"""	-0.527165	0.31055	1	KLMKIKEEMA	generic|sp_E9Q7F5_EDD13_MOUSE_REVERSED|
"""index: 17432, intensity: 41741.0, mobility: 0.846"""	-0.527419	0.310755	1	FVLLVTGLE	generic|IP_847134_TX=10090_REVERSED|
"""index: 30176, intensity: 4363.0, mobility: 1.562"""	-0.527517	0.310961	1	PLNELEQIRHAIRAQLRYEREQLIE	generic|tr_A0A0R4J170_A0A0R4J170_MOUSE_REVERSED	|generic|tr_Q3URH5_Q3URH5_MOUSE_REVERSED	|generic|tr_Q8CGJ5_Q8CGJ5_MOUSE_REVERSED	|generic|sp_Q3TKT4_SMCA4_MOUSE_REVERSED	|generic|sp_Q3TKT4-2_SMCA4_MOUSE_REVERSED	|generic|tr_Q7TQL1_Q7TQL1_MOUSE_REVERSED	|generic|tr_G3UX35_G3UX35_MOUSE_REVERSED	|generic|tr_Q6P8K2_Q6P8K2_MOUSE_REVERSED	|generic|tr_Q8BQ54_Q8BQ54_MOUSE_REVERSED|
"""index: 21067, intensity: 3578.0, mobility: 1.089"""	-0.527523	0.311102	1	GRFSAPTRHPLFDPT	generic|tr_Q9CVI0_Q9CVI0_MOUSE_REVERSED|
"""index: 6889, intensity: 6021.0, mobility: 1.048"""	-0.527701	0.311243	1	EEKRNIPERRSTRQQPWMGM	generic|IP_929752_TX=10090_REVERSED|
"""index: 18037, intensity: 5486.0, mobility: 0.814"""	-0.527808	0.311321	1	VMNSLPDATSAW	generic|sp_Q9CXZ1_NDUS4_MOUSE__chr13_-1_114288763_114288852_ENSMUST00000232101__II_3474448_REVERSED	|generic|tr_Q923F9_Q923F9_MOUSE__chr13_-1_114288763_114288852_ENSMUST00000232101__II_3474448_REVERSED	|generic|tr_E9QPX3_E9QPX3_MOUSE__chr13_-1_114288763_114288852_ENSMUST00000232101__II_3474448_REVERSED	|generic|tr_Q9CTT4_Q9CTT4_MOUSE__chr13_-1_114387955_114388035_ENSMUST00000225707_REVERSED|
"""index: 19106, intensity: 4393.0, mobility: 1.080"""	-0.528103	0.311462	1	SGVVQKHVEKWQEKDADTGLEPNL	generic|IP_991101_TX=10090_REVERSED|
"""index: 9088, intensity: 2628.0, mobility: 0.825"""	-0.528168	0.311603	1	LHTALCMHHKTFVNV	generic|tr_B2RUB3_B2RUB3_MOUSE_REVERSED	|generic|sp_Q9D2K4_IQCH_MOUSE_REVERSED	|generic|sp_Q9D2K4-2_IQCH_MOUSE_REVERSED	|generic|tr_E9PUW2_E9PUW2_MOUSE_REVERSED	|generic|tr_B7ZNG8_B7ZNG8_MOUSE_REVERSED|
"""index: 10299, intensity: 7036.0, mobility: 0.906"""	-0.52835	0.311694	1	VLSDGLAKEPCH	generic|IP_832318_TX=10090_REVERSED|
"""index: 24456, intensity: 3926.0, mobility: 1.080"""	-0.528405	0.311694	1	TIQVSEQITSKQRQLAEEQSEVGVPTSNKPPL	generic|sp_Q9D9B7_PRR30_MOUSE_REVERSED|
"""index: 16064, intensity: 3008.0, mobility: 1.066"""	-0.529125	0.311771	1	EFLALAQMDIVNGLL	generic|IP_1030640_TX=10090_REVERSED|
"""index: 23681, intensity: 26794.0, mobility: 0.989"""	-0.529648	0.311912	1	IYKGLYVAVNR	generic|sp_P51678_CCR3_MOUSE_REVERSED	|generic|tr_Q8BHB8_Q8BHB8_MOUSE_REVERSED|
"""index: 29743, intensity: 9112.0, mobility: 1.094"""	-0.529682	0.312116	1	SGTGSTSRGTIKNGQQQQQQLQQQRVSNLKPGVGLPS	generic|sp_Q6NZL0_SOGA3_MOUSE__II_3466825_REVERSED|
"""index: 20436, intensity: 4144.0, mobility: 0.864"""	-0.529883	0.312129	1	SPQPRRPPQ	generic|IP_987733_TX=10090_REVERSED|
"""index: 6561, intensity: 2751.0, mobility: 1.136"""	-0.53006	0.312334	1	EIGFTGHLVYMWLNVHSDHIRLSAENQLQH	generic|IP_2433950_TX=10090_REVERSED|
"""index: 24624, intensity: 4326.0, mobility: 0.965"""	-0.530137	0.312474	1	LIMTYRLPKC	generic|tr_Q8VGZ1_Q8VGZ1_MOUSE_REVERSED	|generic|tr_Q7TRR9_Q7TRR9_MOUSE_REVERSED	|generic|tr_A6H6J4_A6H6J4_MOUSE_REVERSED	|generic|tr_E9PXW4_E9PXW4_MOUSE_REVERSED|
"""index: 13784, intensity: 3698.0, mobility: 0.932"""	-0.530429	0.312679	1	EILASVGTGVRVAMGIGMF	generic|IP_3454987_TX=10090_REVERSED|
"""index: 27542, intensity: 24609.0, mobility: 0.848"""	-0.53046	0.312819	1	KMVLLEVEMLCLLQIK	generic|tr_E9Q5I9_E9Q5I9_MOUSE__chr7_1_140882481_140882570_ENSMUST00000166889__II_876918_REVERSED|
"""index: 16122, intensity: 21987.0, mobility: 1.286"""	-0.530531	0.313024	1	VMRLVQQELLCHMLQLH	generic|IP_936109_TX=10090_REVERSED|
"""index: 4375, intensity: 12975.0, mobility: 0.869"""	-0.530533	0.313228	1	LFMTNLIYYLYSVIHHGESLWRV	generic|IP_3479099_TX=10090_REVERSED|
"""index: 7912, intensity: 6781.0, mobility: 1.091"""	-0.530538	0.313305	1	YADVAYNAKRERKPPEIWETFAIKQKERYDEGEFYYVSSET	generic|IP_947691_TX=10090_REVERSED|
"""index: 22265, intensity: 3286.0, mobility: 1.021"""	-0.530729	0.313317	1	TKGGIDETLRKR	generic|tr_Q8C671_Q8C671_MOUSE__chr11_-1_116852564_116852842_ENSMUST00000136914_REVERSED|
"""index: 11476, intensity: 2894.0, mobility: 0.767"""	-0.530902	0.313521	1	LAAALGWP	generic|IP_1023819_TX=10090_REVERSED|
"""index: 1110, intensity: 3671.0, mobility: 0.794"""	-0.530932	0.313725	1	QSSCCSTWSFFLGRRKPRR	generic|IP_1154697_TX=10090_REVERSED|
"""index: 9325, intensity: 4444.0, mobility: 0.895"""	-0.530946	0.313866	1	FVGEPPFSHYSPHKLVFFLKETVGMLVTAI	generic|tr_B2RVP1_B2RVP1_MOUSE_REVERSED	|generic|tr_Q8K187_Q8K187_MOUSE_REVERSED	|generic|sp_Q925G2_CYBR1_MOUSE_REVERSED	|generic|sp_Q925G2-2_CYBR1_MOUSE_REVERSED|
"""index: 17676, intensity: 3006.0, mobility: 1.044"""	-0.531149	0.31407	1	ELTGLFTSISRAAQCLAAYEELL	generic|tr_M0QWZ1_M0QWZ1_MOUSE_REVERSED	|generic|tr_Q3UMC7_Q3UMC7_MOUSE_REVERSED	|generic|sp_Q8CGI1_F193A_MOUSE_REVERSED|
"""index: 20262, intensity: 4826.0, mobility: 0.894"""	-0.531237	0.314274	1	RIRGAHDVR	generic|IP_856611_TX=10090_REVERSED|
"""index: 27205, intensity: 2764.0, mobility: 1.171"""	-0.53126	0.314414	1	TVSTGQGWYDMAYYYSGYYDRACYYMATDDTQLSNMKLFVQSKSN	generic|tr_K7U6F1_K7U6F1_MOUSE_REVERSED|
"""index: 12728, intensity: 6352.0, mobility: 0.846"""	-0.531289	0.314618	1	SKSRRAEMVKSLIQKVEKEEAL	generic|sp_Q5XG71_UTP20_MOUSE_REVERSED	|generic|tr_A0A1W2P7L8_A0A1W2P7L8_MOUSE_REVERSED	|generic|tr_A0A1W2P6J9_A0A1W2P6J9_MOUSE_REVERSED	|generic|tr_E9QK83_E9QK83_MOUSE_REVERSED|
"""index: 13588, intensity: 3860.0, mobility: 0.853"""	-0.531375	0.314822	1	KETFILIFYYFLISSNGFMGVTIQC	generic|tr_E9Q373_E9Q373_MOUSE_REVERSED|
"""index: 15193, intensity: 2850.0, mobility: 1.002"""	-0.531462	0.314962	1	RVMVGAFYVASIAYLAVFVREDN	generic|sp_Q3TDQ1_STT3B_MOUSE_REVERSED	|generic|tr_A0A0R4J0D3_A0A0R4J0D3_MOUSE_REVERSED|
"""index: 5820, intensity: 8457.0, mobility: 1.028"""	-0.531653	0.315166	1	QNLINKRKLTKMKNITKITKKDLVGLKGVKK	generic|sp_Q9Z180_SETBP_MOUSE_REVERSED|
"""index: 10862, intensity: 8425.0, mobility: 1.093"""	-0.531662	0.315306	1	ERERERERERQRRERERDRERERERERQRNERERE	generic|sp_Q0P678_ZCH18_MOUSE__II_860707_REVERSED	|generic|tr_G3X8T2_G3X8T2_MOUSE__II_860707_REVERSED	|generic|tr_H3BIW0_H3BIW0_MOUSE__II_860707_REVERSED|
"""index: 13364, intensity: 8993.0, mobility: 1.119"""	-0.531697	0.315392	1	QSDIDTHIRLALEKNVYDRIDVQFSM	generic|II_886463_TX=10090_REVERSED	|generic|tr_Q197W7_Q197W7_MOUSE__chr7_-1_80362605_80362649_ENSMUST00000205853_REVERSED	|generic|tr_Q7TPQ0_Q7TPQ0_MOUSE__chr7_-1_80362605_80362649_ENSMUST00000205853_REVERSED|
"""index: 5937, intensity: 5695.0, mobility: 1.048"""	-0.531802	0.315392	1	DQMIKRAMPSLSSF	generic|sp_Q8C3W1_CA198_MOUSE_REVERSED|
"""index: 28235, intensity: 5765.0, mobility: 0.987"""	-0.532146	0.315468	1	RHLDQQQVPR	generic|sp_Q9D5T0_ATAD1_MOUSE__chr19_-1_32676713_32676850_ENSMUST00000236701_REVERSED	|generic|tr_A0A494BAB5_A0A494BAB5_MOUSE__chr19_-1_32676713_32676850_ENSMUST00000236701_REVERSED	|generic|tr_Q9D9C1_Q9D9C1_MOUSE__chr19_-1_32676713_32676850_ENSMUST00000236701_REVERSED|
"""index: 14795, intensity: 4479.0, mobility: 1.069"""	-0.532226	0.315671	1	NLVKMLDEHLQFAIEKSKKFMRTSDESIQMFRMIVNNLYIDSLT	generic|sp_Q91Z69_SRGP1_MOUSE__chr10_-1_121931310_121931495_ENSMUST00000162710__II_1143952_REVERSED	|generic|tr_D3YZW1_D3YZW1_MOUSE__chr10_-1_121931310_121931495_ENSMUST00000162710__II_1143952_REVERSED|
"""index: 11046, intensity: 5803.0, mobility: 0.974"""	-0.532304	0.315875	1	EQDSAPLLGEKQA	generic|tr_Q8BRP9_Q8BRP9_MOUSE__chr6_1_116241510_116241626_ENSMUST00000203802_REVERSED	|generic|tr_A0A0N4SUJ0_A0A0N4SUJ0_MOUSE__chr6_1_116241510_116241626_ENSMUST00000203802_REVERSED	|generic|sp_Q6PGL7_WASC2_MOUSE__chr6_1_116241510_116241626_ENSMUST00000203802_REVERSED	|generic|sp_Q6PGL7-2_WASC2_MOUSE__chr6_1_116241510_116241626_ENSMUST00000203802_REVERSED	|generic|tr_A0A0N4SV74_A0A0N4SV74_MOUSE__chr6_1_116241510_116241626_ENSMUST00000203802_REVERSED|
"""index: 15245, intensity: 4250.0, mobility: 0.915"""	-0.532388	0.316079	1	LMCISMTSSLYTASLEIEPNASMLFYLSVPGPK	generic|IP_892554_TX=10090_REVERSED|
"""index: 21984, intensity: 2577.0, mobility: 1.049"""	-0.532395	0.316283	1	SQDDTTNQNNNLVIRWLDSSVLKKQDHVL	generic|sp_Q80TY5_VP13B_MOUSE__chr15_1_35834274_35834384_ENSMUST00000227567_REVERSED|
"""index: 29221, intensity: 6265.0, mobility: 1.000"""	-0.532634	0.316487	1	DMIVPTLHFRL	generic|IP_859537_TX=10090_REVERSED|
"""index: 6151, intensity: 3466.0, mobility: 0.959"""	-0.532644	0.31669	1	MQQKAPQKKEE	generic|IP_959725_TX=10090_REVERSED|
"""index: 4406, intensity: 3536.0, mobility: 0.954"""	-0.532745	0.31683	1	LGPYVSLGREKH	generic|IP_1047790_TX=10090_REVERSED	|generic|chr19_-1_57152293_57155349_ENSMUST00000079360_REVERSED	|generic|chr19_-1_57155110_57155334_ENSMUST00000079360_REVERSED|
"""index: 4710, intensity: 2593.0, mobility: 1.075"""	-0.53282	0.317033	1	SPSNVACIQMTGSWSST	generic|chr2_1_49752250_49757438_ENSMUST00000028102__IP_1009481_TX=10090_REVERSED|
"""index: 1773, intensity: 3246.0, mobility: 0.910"""	-0.53284	0.317173	1	WGTPFSLDPFS	generic|IP_1137863_TX=10090_REVERSED|
"""index: 12716, intensity: 2804.0, mobility: 0.768"""	-0.532991	0.317376	1	LDQNRMMEQMMAPNRAI	generic|sp_Q9QZM0_UBQL2_MOUSE_REVERSED|
"""index: 11319, intensity: 17583.0, mobility: 1.086"""	-0.533131	0.31758	1	TTFHKCQPCPKTSSDIRGLELFYKYKISDEHTLNYVVTTEEL	generic|sp_D3YYI7_RN217_MOUSE_REVERSED|
"""index: 13630, intensity: 3309.0, mobility: 1.168"""	-0.533438	0.317784	1	VPFMADFIDSRENDDLHSFLVNKSIAKALA	generic|tr_Q3TY04_Q3TY04_MOUSE_REVERSED	|generic|tr_G1C1P2_G1C1P2_MOUSE_REVERSED	|generic|tr_Q921L9_Q921L9_MOUSE_REVERSED	|generic|tr_D3Z0V6_D3Z0V6_MOUSE_REVERSED	|generic|tr_I2E5V9_I2E5V9_MOUSE_REVERSED	|generic|tr_D3YTM5_D3YTM5_MOUSE_REVERSED	|generic|tr_I2E5V8_I2E5V8_MOUSE_REVERSED	|generic|sp_P12849_KAP1_MOUSE_REVERSED	|generic|tr_D3Z4L4_D3Z4L4_MOUSE_REVERSED	|generic|tr_D3Z068_D3Z068_MOUSE_REVERSED|
"""index: 13522, intensity: 6978.0, mobility: 1.051"""	-0.533458	0.317987	1	EKMPRSYALIFLPGAVNNVNMPSKGLITEKM	generic|IP_892835_TX=10090_REVERSED|
"""index: 28951, intensity: 13324.0, mobility: 0.964"""	-0.533483	0.318191	1	QDRPNPCLFKKAEPIIPL	generic|IP_1040360_TX=10090_REVERSED|
"""index: 6763, intensity: 6053.0, mobility: 1.043"""	-0.533541	0.31833	1	KRLFSDLSGNEMYETVIMEPK	generic|sp_P29319_EPHA3_MOUSE_REVERSED|
"""index: 1830, intensity: 4549.0, mobility: 0.768"""	-0.533758	0.318534	1	STHSFIITPPTP	generic|IP_1113910_TX=10090_REVERSED|
"""index: 21676, intensity: 3182.0, mobility: 0.956"""	-0.533808	0.318737	1	TVYGMDLLSITCLFFYMPTHLQTDLCVLMIILGN	generic|tr_Q7TQV6_Q7TQV6_MOUSE_REVERSED	|generic|tr_A1L1B1_A1L1B1_MOUSE_REVERSED	|generic|tr_A2ACY8_A2ACY8_MOUSE_REVERSED|
"""index: 17273, intensity: 5328.0, mobility: 0.976"""	-0.533877	0.318941	1	FTYAVIYRDEDSMQYVCRKVELKAEVAEP	generic|IP_1042452_TX=10090_REVERSED|
"""index: 16739, intensity: 2767.0, mobility: 1.044"""	-0.533927	0.31895	1	ERDINPLPTRWFMFSSFELN	generic|tr_Q148S3_Q148S3_MOUSE__chr8_-1_107412914_107413135_ENSMUST00000169311__II_858786_REVERSED|
"""index: 1546, intensity: 2544.0, mobility: 0.964"""	-0.534122	0.319153	1	GQTWELMQTDSH	generic|IP_1096526_TX=10090_REVERSED|
"""index: 21300, intensity: 19998.0, mobility: 1.122"""	-0.534183	0.319357	1	QHKECVEMREQHFFQCNDPVLLVDSVFEGV	generic|sp_Q06335_APLP2_MOUSE__chr9_-1_31150871_31150939_ENSMUST00000216921__II_3506379_REVERSED	|generic|tr_Q61482_Q61482_MOUSE__chr9_-1_31150871_31150939_ENSMUST00000216921__II_3506379_REVERSED	|generic|tr_Q3UDL6_Q3UDL6_MOUSE__chr9_-1_31150871_31150939_ENSMUST00000216921__II_3506379_REVERSED	|generic|tr_Q7TT34_Q7TT34_MOUSE__chr9_-1_31150871_31150939_ENSMUST00000216921__II_3506379_REVERSED	|generic|tr_Q60709_Q60709_MOUSE__chr9_-1_31150871_31150939_ENSMUST00000216921__II_3506379_REVERSED	|generic|tr_Q64348_Q64348_MOUSE__chr9_-1_31150871_31150939_ENSMUST00000216921__II_3506379_REVERSED	|generic|tr_Q3TV12_Q3TV12_MOUSE_REVERSED	|generic|tr_Q3TPZ7_Q3TPZ7_MOUSE__chr9_-1_31161218_31161298_ENSMUST00000217658_REVERSED	|generic|tr_Q9CYS4_Q9CYS4_MOUSE_REVERSED	|generic|tr_A0A1L1SS44_A0A1L1SS44_MOUSE__chr9_-1_31161218_31161298_ENSMUST00000217658_REVERSED|
"""index: 17905, intensity: 90241.0, mobility: 0.933"""	-0.534245	0.31956	1	ETLTDMTTVKMIVTTMRTAMRT	generic|IP_1075216_TX=10090_REVERSED|
"""index: 23134, intensity: 2736.0, mobility: 1.195"""	-0.534338	0.319569	1	YFEVFAFGRSVGTKRKMLRVDAPQ	generic|tr_Q3UZ84_Q3UZ84_MOUSE__chr9_-1_107759743_107759826_ENSMUST00000182371__II_628909_REVERSED	|generic|tr_A0A0A6YX44_A0A0A6YX44_MOUSE__II_843607_REVERSED	|generic|tr_S4R1U7_S4R1U7_MOUSE_REVERSED	|generic|sp_Q91YE7_RBM5_MOUSE__chr9_-1_107740967_107741065_ENSMUST00000182371_REVERSED	|generic|sp_Q91YE7-2_RBM5_MOUSE__chr9_-1_107740967_107741065_ENSMUST00000182371_REVERSED	|generic|tr_Q05CY7_Q05CY7_MOUSE__chr9_-1_107752973_107753062_ENSMUST00000182371_REVERSED|
"""index: 20109, intensity: 3712.0, mobility: 0.862"""	-0.53456	0.319772	1	CNKEKKMGRKCRCNYLS	generic|tr_A0A097BVN3_A0A097BVN3_MOUSE__chr19_-1_58238391_58238465_ENSMUST00000140141__II_1047711_REVERSED	|generic|sp_P97785_GFRA1_MOUSE__chr19_-1_58300238_58300525_ENSMUST00000140141__II_1047711_REVERSED	|generic|sp_P97785-2_GFRA1_MOUSE__chr19_-1_58300238_58300525_ENSMUST00000140141__II_1047711_REVERSED	|generic|tr_D6RDD4_D6RDD4_MOUSE__chr19_-1_58300238_58300525_ENSMUST00000140141_REVERSED|
"""index: 3273, intensity: 3839.0, mobility: 0.924"""	-0.534602	0.319976	1	EVNPNPPGRPEP	generic|tr_A0A0R4J0U2_A0A0R4J0U2_MOUSE__chr6_1_100866454_100866576_ENSMUST00000203067__II_909986_REVERSED	|generic|tr_A0A0N4SV05_A0A0N4SV05_MOUSE__II_909986_REVERSED	|generic|sp_Q0VGB7_PP4R2_MOUSE__II_909986_REVERSED	|generic|IP_827687_TX=10090_REVERSED	|generic|IP_3499761_TX=10090_REVERSED|
"""index: 14132, intensity: 9340.0, mobility: 0.868"""	-0.534613	0.320114	1	PQQNSLFEGIVKNMVDQP	generic|sp_P42859_HD_MOUSE__chr5_1_34903290_34903403_ENSMUST00000124272__II_941593_REVERSED	|generic|sp_P42859-2_HD_MOUSE__chr5_1_34903290_34903403_ENSMUST00000124272__II_941593_REVERSED	|generic|tr_G3X9H5_G3X9H5_MOUSE__chr5_1_34903290_34903403_ENSMUST00000124272__II_941619_REVERSED|
"""index: 1478, intensity: 2764.0, mobility: 0.831"""	-0.534693	0.320252	1	LILFFHKNQGRLIL	generic|IP_1076511_TX=10090_REVERSED|
"""index: 18180, intensity: 3901.0, mobility: 1.262"""	-0.534813	0.32026	1	LPSRLCFSMTCSAKKRPHPC	generic|IP_946453_TX=10090_REVERSED|
"""index: 13034, intensity: 2533.0, mobility: 1.111"""	-0.535097	0.320463	1	RRLLFTISVTAPLQM	generic|IP_1139157_TX=10090_REVERSED|
"""index: 9853, intensity: 8597.0, mobility: 0.989"""	-0.535126	0.320471	1	CTTRYSLPSPLLPFPWTSLVC	generic|chr11_-1_100888705_100889682_ENSMUST00000103114__II_1126710_TX=10090_REVERSED|
"""index: 26755, intensity: 6491.0, mobility: 1.138"""	-0.535291	0.320674	1	NYDSLRKEDALAKGKFLLRQQRVPVNPKDSVLHK	generic|tr_B2M0R9_B2M0R9_MOUSE_REVERSED|
"""index: 2156, intensity: 3118.0, mobility: 0.890"""	-0.535353	0.320877	1	TNNTGGPYAQGR	generic|II_859063_TX=10090_REVERSED|
"""index: 2958, intensity: 4408.0, mobility: 0.822"""	-0.535449	0.321015	1	KMLSPSSPHQPCLSLAA	generic|chr1_1_59970502_59970720_ENSMUST00000036540_REVERSED	|generic|chr1_1_59970556_59970720_ENSMUST00000036540_REVERSED|
"""index: 7825, intensity: 3176.0, mobility: 1.171"""	-0.535643	0.321153	1	ERKNCVLAMDLTFNEFLTWIHNSTYIEKMEVETDVYCHNVF	generic|sp_P70227_ITPR3_MOUSE_REVERSED|
"""index: 12444, intensity: 2952.0, mobility: 1.097"""	-0.535803	0.321291	1	ISKPARAFYVVCQALLVECEPMGIFHCGQYAA	generic|sp_Q91XU0_WRIP1_MOUSE__chr13_1_32806972_32807004_ENSMUST00000229351__II_3475400_REVERSED|
"""index: 15803, intensity: 4854.0, mobility: 1.059"""	-0.535975	0.321494	1	HVRCPDNKVLFEDLAMWGGGVRVMVTSR	generic|tr_S4R1P5_S4R1P5_MOUSE__chr1_1_34161097_34161162_ENSMUST00000183331_REVERSED	|generic|sp_Q91ZU6_DYST_MOUSE__chr1_1_34161097_34161162_ENSMUST00000183331_REVERSED	|generic|sp_Q91ZU6-2_DYST_MOUSE__chr1_1_34161097_34161162_ENSMUST00000183331_REVERSED|
"""index: 22543, intensity: 3484.0, mobility: 1.070"""	-0.536062	0.321508	1	VGRVPGALGAPAQPIP	generic|tr_Q3UN87_Q3UN87_MOUSE__chr2_-1_130177011_130177163_ENSMUST00000147570__II_999733_REVERSED	|generic|chr7_-1_59985789_59985968_ENSMUST00000189432_REVERSED	|generic|tr_O70499_O70499_MOUSE_REVERSED|
"""index: 6063, intensity: 3913.0, mobility: 1.208"""	-0.536183	0.321508	1	KYLELEEWTPEFRVMEP	generic|tr_Q3V1L7_Q3V1L7_MOUSE__chr10_1_77262520_77262585_ENSMUST00000218064__II_3468057_REVERSED	|generic|tr_A0A1W2P6H4_A0A1W2P6H4_MOUSE__II_3465196_REVERSED	|generic|tr_B2RV73_B2RV73_MOUSE__chr10_1_77262520_77262585_ENSMUST00000218064__II_3468057_REVERSED	|generic|tr_A0A1W2P7Z1_A0A1W2P7Z1_MOUSE__chr10_1_77262520_77262585_ENSMUST00000218064_REVERSED|
"""index: 1020, intensity: 3743.0, mobility: 0.863"""	-0.536399	0.321711	1	WKVPQTESQLFLLV	generic|IP_3484515_TX=10090_REVERSED|
"""index: 29185, intensity: 3666.0, mobility: 1.255"""	-0.536408	0.321848	1	KWLLIMMTRLMQCMS	generic|chr11_-1_106251167_106251301_ENSMUST00000021048__IP_1125238_TX=10090_REVERSED|
"""index: 19222, intensity: 5110.0, mobility: 0.815"""	-0.5366	0.321986	1	QAELSHGEMV	generic|II_954415_TX=10090_REVERSED|
"""index: 16804, intensity: 5574.0, mobility: 1.003"""	-0.536757	0.322058	1	NMGIMFAGKHFH	generic|IP_1000029_TX=10090_REVERSED|
"""index: 17782, intensity: 4856.0, mobility: 1.018"""	-0.537121	0.32226	1	CEKCAHPKEGAHVKQHTRLSSQKA	generic|tr_E9PWT2_E9PWT2_MOUSE_REVERSED	|generic|tr_Q80ZY7_Q80ZY7_MOUSE_REVERSED|
"""index: 18032, intensity: 5732.0, mobility: 0.858"""	-0.537184	0.322463	1	TWAGSSSWSRW	generic|IP_1011060_TX=10090_REVERSED|
"""index: 23382, intensity: 13305.0, mobility: 1.015"""	-0.537351	0.322666	1	KNLGLLSKPITW	generic|IP_3474026_TX=10090_REVERSED|
"""index: 2358, intensity: 4389.0, mobility: 0.933"""	-0.537447	0.322737	1	VMAVYNYKRI	generic|chr8_-1_40510003_40510074_ENSMUST00000144970_REVERSED|
"""index: 17068, intensity: 2560.0, mobility: 1.103"""	-0.537741	0.322744	1	QISEVESQRTELQAI	generic|tr_F7ACR9_F7ACR9_MOUSE__chr4_-1_123457872_123457942_ENSMUST00000106220__II_960571_REVERSED	|generic|tr_F6Q750_F6Q750_MOUSE__chr4_-1_123457872_123457942_ENSMUST00000106220__II_960573_REVERSED	|generic|tr_B1ARU4_B1ARU4_MOUSE__chr4_-1_123457872_123457942_ENSMUST00000106220_REVERSED	|generic|tr_Q5DTZ2_Q5DTZ2_MOUSE__chr4_-1_123457872_123457942_ENSMUST00000106220_REVERSED	|generic|tr_F6XCT0_F6XCT0_MOUSE__chr4_-1_123457872_123457942_ENSMUST00000106220_REVERSED	|generic|tr_F6SHS0_F6SHS0_MOUSE__chr4_-1_123457872_123457942_ENSMUST00000106220_REVERSED	|generic|sp_Q9QXZ0_MACF1_MOUSE_REVERSED	|generic|sp_Q9QXZ0-2_MACF1_MOUSE_REVERSED	|generic|tr_A0A0A0MQA6_A0A0A0MQA6_MOUSE__chr4_-1_123457872_123457942_ENSMUST00000106220_REVERSED	|generic|sp_Q9QXZ0-3_MACF1_MOUSE_REVERSED	|generic|sp_Q9QXZ0-4_MACF1_MOUSE_REVERSED	|generic|tr_Q3UPG9_Q3UPG9_MOUSE_REVERSED	|generic|tr_A0A571BF93_A0A571BF93_MOUSE__chr4_-1_123457872_123457942_ENSMUST00000106220_REVERSED	|generic|tr_E9QNP1_E9QNP1_MOUSE__chr4_-1_123461087_123461116_ENSMUST00000106213_REVERSED	|generic|tr_E9QA63_E9QA63_MOUSE_REVERSED	|generic|tr_A0A571BGC6_A0A571BGC6_MOUSE__chr4_-1_123457872_123457942_ENSMUST00000106220_REVERSED	|generic|tr_E9PVY8_E9PVY8_MOUSE__chr4_-1_123457872_123457942_ENSMUST00000106220_REVERSED|
"""index: 14456, intensity: 4887.0, mobility: 0.938"""	-0.538082	0.322816	1	PPLCRVPCWAALRSRRE	generic|IP_1126104_TX=10090_REVERSED|
"""index: 853, intensity: 2944.0, mobility: 0.848"""	-0.538225	0.323018	1	NDKHDRKM	generic|tr_A0A0U1RNJ1_A0A0U1RNJ1_MOUSE__chr11_-1_120807854_120807991_ENSMUST00000155276_REVERSED	|generic|tr_Q3TB22_Q3TB22_MOUSE_REVERSED	|generic|sp_P19096_FAS_MOUSE__chr11_-1_120807854_120807991_ENSMUST00000155276_REVERSED	|generic|tr_Q3UHT6_Q3UHT6_MOUSE__chr11_-1_120807854_120807991_ENSMUST00000155276_REVERSED|
"""index: 14646, intensity: 5307.0, mobility: 1.024"""	-0.538284	0.32322	1	SNESSLSFPWLQVSQRQHMWTSILNKKSK	generic|tr_A0A3B2WC97_A0A3B2WC97_MOUSE__chr16_1_96525450_96525545_ENSMUST00000061739__II_3486386_REVERSED	|generic|II_3488055_TX=10090_REVERSED	|generic|II_3453134_TX=10090_REVERSED	|generic|II_1072992_TX=10090_REVERSED|
"""index: 3994, intensity: 3333.0, mobility: 0.937"""	-0.538352	0.323422	1	ELEADVGDSNKQ	generic|tr_A0A5F8MQ39_A0A5F8MQ39_MOUSE_REVERSED	|generic|sp_Q8BRB7_KAT6B_MOUSE_REVERSED	|generic|sp_Q8BRB7-2_KAT6B_MOUSE_REVERSED	|generic|tr_Q3UH94_Q3UH94_MOUSE_REVERSED|
"""index: 24144, intensity: 10220.0, mobility: 0.965"""	-0.538387	0.323625	1	GENVMWLRL	generic|chr12_1_112739168_112739263_ENSMUST00000101018__IP_1112134_TX=10090_REVERSED|
"""index: 16015, intensity: 4668.0, mobility: 1.005"""	-0.538671	0.323827	1	TGPSQTHSYIERMHAEKRSPLLSSSAIQGSSPPDPN	generic|tr_A0A1B0GT88_A0A1B0GT88_MOUSE__chr19_-1_5687560_5687589_ENSMUST00000113615_REVERSED|
"""index: 9923, intensity: 3150.0, mobility: 1.126"""	-0.538763	0.323898	1	NVTSWPGSVRKVNEL	generic|tr_V9GX45_V9GX45_MOUSE__II_838179_REVERSED	|generic|tr_V9GXW4_V9GXW4_MOUSE__II_836171_REVERSED	|generic|tr_G3UYU2_G3UYU2_MOUSE__II_838180_REVERSED	|generic|tr_G3UYY0_G3UYY0_MOUSE_REVERSED	|generic|tr_A2AWL9_A2AWL9_MOUSE_REVERSED	|generic|tr_A2ANE0_A2ANE0_MOUSE_REVERSED	|generic|tr_V9GXB9_V9GXB9_MOUSE_REVERSED	|generic|tr_Q9D4Y3_Q9D4Y3_MOUSE_REVERSED	|generic|tr_V9GXL3_V9GXL3_MOUSE_REVERSED|
"""index: 1105, intensity: 2529.0, mobility: 0.827"""	-0.539079	0.3241	1	LLAPPLRCE	generic|IP_1073212_TX=10090_REVERSED|
"""index: 13704, intensity: 2889.0, mobility: 1.148"""	-0.539097	0.324237	1	AQWRELLQTVRERWREVEVDREGHRQ	generic|tr_Q6S393_Q6S393_MOUSE__chr13_-1_29916910_29916939_ENSMUST00000221536_REVERSED	|generic|tr_A0A3B2W7J8_A0A3B2W7J8_MOUSE_REVERSED	|generic|tr_Q6S387_Q6S387_MOUSE__chr13_-1_29916910_29916939_ENSMUST00000221536_REVERSED	|generic|tr_E9Q3W4_E9Q3W4_MOUSE__chr13_-1_29916910_29916939_ENSMUST00000221536_REVERSED	|generic|tr_Q6S390_Q6S390_MOUSE__chr13_-1_29916910_29916939_ENSMUST00000221536_REVERSED	|generic|tr_Q6S385_Q6S385_MOUSE__chr13_-1_29916910_29916939_ENSMUST00000221536_REVERSED	|generic|tr_Q6S392_Q6S392_MOUSE__chr13_-1_29916910_29916939_ENSMUST00000221536_REVERSED	|generic|sp_Q9QXS1_PLEC_MOUSE__chr13_-1_29916910_29916939_ENSMUST00000221536_REVERSED	|generic|sp_Q9QXS1-2_PLEC_MOUSE__chr13_-1_29916910_29916939_ENSMUST00000221536_REVERSED	|generic|sp_Q9QXS1-3_PLEC_MOUSE__chr13_-1_29916910_29916939_ENSMUST00000221536_REVERSED	|generic|sp_Q9QXS1-4_PLEC_MOUSE__chr13_-1_29916910_29916939_ENSMUST00000221536_REVERSED	|generic|sp_Q9QXS1-5_PLEC_MOUSE__chr13_-1_29916910_29916939_ENSMUST00000221536_REVERSED	|generic|sp_Q9QXS1-6_PLEC_MOUSE__chr13_-1_29916910_29916939_ENSMUST00000221536_REVERSED	|generic|sp_Q9QXS1-7_PLEC_MOUSE__chr13_-1_29916910_29916939_ENSMUST00000221536_REVERSED	|generic|sp_Q9QXS1-8_PLEC_MOUSE__chr13_-1_29916910_29916939_ENSMUST00000221536_REVERSED	|generic|sp_Q9QXS1-9_PLEC_MOUSE__chr13_-1_29916910_29916939_ENSMUST00000221536_REVERSED	|generic|sp_Q9QXS1-10_PLEC_MOUSE__chr13_-1_29916910_29916939_ENSMUST00000221536_REVERSED	|generic|sp_Q9QXS1-11_PLEC_MOUSE__chr13_-1_29916910_29916939_ENSMUST00000221536_REVERSED	|generic|sp_Q9QXS1-12_PLEC_MOUSE__chr13_-1_29916910_29916939_ENSMUST00000221536_REVERSED	|generic|sp_Q9QXS1-13_PLEC_MOUSE__chr13_-1_29916910_29916939_ENSMUST00000221536_REVERSED	|generic|sp_Q9QXS1-14_PLEC_MOUSE__chr13_-1_29916910_29916939_ENSMUST00000221536_REVERSED	|generic|sp_Q9QXS1-15_PLEC_MOUSE__chr13_-1_29916910_29916939_ENSMUST00000221536_REVERSED	|generic|sp_Q9QXS1-16_PLEC_MOUSE__chr13_-1_29916910_29916939_ENSMUST00000221536_REVERSED	|generic|tr_Q6S388_Q6S388_MOUSE__chr13_-1_29916910_29916939_ENSMUST00000221536_REVERSED|
"""index: 19435, intensity: 3008.0, mobility: 1.187"""	-0.539287	0.324439	1	EIRFNLDGFWFVLDHD	generic|tr_V9GXL7_V9GXL7_MOUSE__chr11_-1_3501521_3501631_ENSMUST00000110018__II_1140299_REVERSED	|generic|sp_P59644_PI5PA_MOUSE__chr11_-1_3501521_3501631_ENSMUST00000110018__II_1140301_REVERSED	|generic|II_1140298_TX=10090_REVERSED	|generic|tr_A0A075B6D7_A0A075B6D7_MOUSE__chr11_-1_3501521_3501631_ENSMUST00000110018_REVERSED	|generic|tr_A0PJC0_A0PJC0_MOUSE__chr11_-1_3501521_3501631_ENSMUST00000110018_REVERSED	|generic|tr_Q3TBW1_Q3TBW1_MOUSE__chr11_-1_3501521_3501631_ENSMUST00000110018_REVERSED|
"""index: 16323, intensity: 6733.0, mobility: 0.898"""	-0.539291	0.324641	1	ESSSCELVELKEAADGRNEN	generic|tr_Q571M9_Q571M9_MOUSE_REVERSED	|generic|tr_E9Q166_E9Q166_MOUSE__chr12_1_4937447_4937542_ENSMUST00000219187_REVERSED|
"""index: 27589, intensity: 6755.0, mobility: 1.130"""	-0.539322	0.324646	1	FELSKSTLILKDRYKPKLCVPNGNLDMKWLKMLKKLLLELDKVHML	generic|tr_E9PUJ7_E9PUJ7_MOUSE_REVERSED	|generic|sp_Q8R1Z4_PPR42_MOUSE_REVERSED|
"""index: 4036, intensity: 2864.0, mobility: 0.926"""	-0.539976	0.324798	1	EQNQQKGLYKQCDEEIRSKL	generic|tr_Q8C1X0_Q8C1X0_MOUSE__II_841335_REVERSED	|generic|tr_Q3U7M4_Q3U7M4_MOUSE__II_841334_REVERSED	|generic|tr_Q3TIB3_Q3TIB3_MOUSE__II_841334_REVERSED	|generic|tr_Q0PM16_Q0PM16_MOUSE__II_841334_REVERSED	|generic|tr_Q3UDG9_Q3UDG9_MOUSE__II_841334_REVERSED|
"""index: 24869, intensity: 4783.0, mobility: 0.827"""	-0.540017	0.324798	1	WVDEVLELEKQH	generic|sp_Q9JJC6_RIPL1_MOUSE__chr5_-1_124503551_124503679_ENSMUST00000200202_REVERSED|
"""index: 4581, intensity: 2562.0, mobility: 0.983"""	-0.540092	0.324798	1	FDNIDELDLNNL	generic|tr_Q3USA5_Q3USA5_MOUSE__II_983150_REVERSED	|generic|tr_Q3UUI4_Q3UUI4_MOUSE_REVERSED	|generic|sp_Q8BFR2_FSTL5_MOUSE_REVERSED|
"""index: 9695, intensity: 4575.0, mobility: 0.954"""	-0.540319	0.324798	1	EIWDIFASVRTFVTPKRLTNCGLSSVFST	generic|sp_Q9CQ52_CEL3B_MOUSE_REVERSED|
"""index: 10620, intensity: 7103.0, mobility: 0.938"""	-0.540495	0.324934	1	KDCSIKFMALVRTRIQKTKAGYIIPNIVPPLLL	generic|sp_Q8VBV9_O51E2_MOUSE_REVERSED|
"""index: 20195, intensity: 5869.0, mobility: 0.903"""	-0.540823	0.325136	1	FCVFLCVFLGREAGVLFGGGFWIS	generic|IP_926437_TX=10090_REVERSED|
"""index: 8346, intensity: 6461.0, mobility: 0.885"""	-0.540895	0.325272	1	FAITLDVWAAPRQRKFKAIFDEGFI	generic|sp_Q9CZJ2_HS12B_MOUSE__II_999363_REVERSED|
"""index: 8203, intensity: 12110.0, mobility: 1.054"""	-0.541163	0.325408	1	VSVDLCFVWVHKIYMYLPCLSRVELGHDGPLVCVSIGSLCLQPY	generic|IP_897591_TX=10090_REVERSED|
"""index: 10689, intensity: 188034.0, mobility: 1.145"""	-0.541242	0.32561	1	LYDPCLIPLAKSCAEQIKDELDANEGELMRVKELYNALRENLI	generic|sp_Q6IFX4_K1C39_MOUSE_REVERSED|
"""index: 27064, intensity: 6017.0, mobility: 0.994"""	-0.54135	0.325745	1	RRKRWGDRPN	generic|IP_956208_TX=10090_REVERSED|
"""index: 22171, intensity: 2728.0, mobility: 1.089"""	-0.541398	0.325947	1	LAMPRTQFTVPGANHNRTPPGSAAPAPGAR	generic|chr17_-1_35909845_35910042_ENSMUST00000061052_REVERSED|
"""index: 2125, intensity: 3445.0, mobility: 0.838"""	-0.541541	0.326083	1	FGHYRQRLAQGLEWH	generic|sp_P24638_PPAL_MOUSE__chr2_1_91206729_91206857_ENSMUST00000124131__II_1002492_REVERSED	|generic|tr_A0A5F8MPS7_A0A5F8MPS7_MOUSE__chr2_1_91206729_91206857_ENSMUST00000124131__II_1002492_REVERSED	|generic|tr_B7ZCF5_B7ZCF5_MOUSE__chr2_1_91206729_91206857_ENSMUST00000124131_REVERSED	|generic|tr_B7ZCF4_B7ZCF4_MOUSE_REVERSED	|generic|tr_Q3U4F3_Q3U4F3_MOUSE__chr2_1_91206729_91206857_ENSMUST00000124131_REVERSED	|generic|tr_Q3UZN1_Q3UZN1_MOUSE__chr2_1_91206729_91206857_ENSMUST00000124131_REVERSED|
"""index: 10734, intensity: 3586.0, mobility: 1.007"""	-0.541849	0.326284	1	GWPKEPLTERHQ	generic|IP_966271_TX=10090_REVERSED	|generic|IP_966259_TX=10090_REVERSED|
"""index: 9525, intensity: 15106.0, mobility: 1.066"""	-0.541861	0.326485	1	GGIFYNLPDDPKERVQASVCTTL	generic|tr_G5E814_G5E814_MOUSE__II_3462509_REVERSED	|generic|sp_Q9D8B4_NDUAB_MOUSE__II_3462509_REVERSED	|generic|tr_A0A3B2W441_A0A3B2W441_MOUSE__chr17_1_56721390_56721473_ENSMUST00000233832_REVERSED|
"""index: 2725, intensity: 3624.0, mobility: 1.005"""	-0.541886	0.326621	1	LLAELRAQTEPDVTRLDAGDATGSLL	generic|tr_E9QKG6_E9QKG6_MOUSE__chr5_-1_90299985_90300095_ENSMUST00000200012__II_943171_REVERSED	|generic|tr_E9Q804_E9Q804_MOUSE__chr5_-1_90299985_90300095_ENSMUST00000200012__II_943171_REVERSED	|generic|sp_Q99NH0_ANR17_MOUSE__chr5_-1_90299985_90300095_ENSMUST00000200012__II_943171_REVERSED	|generic|tr_A0A0G2JDZ9_A0A0G2JDZ9_MOUSE__chr5_-1_90299985_90300095_ENSMUST00000200012__II_943171_REVERSED	|generic|sp_Q99NH0-2_ANR17_MOUSE__chr5_-1_90299985_90300095_ENSMUST00000200012_REVERSED	|generic|sp_Q99NH0-3_ANR17_MOUSE__chr5_-1_90299985_90300095_ENSMUST00000200012_REVERSED	|generic|tr_A0A1W2P6X1_A0A1W2P6X1_MOUSE__chr5_-1_90299985_90300095_ENSMUST00000200012_REVERSED|
"""index: 22568, intensity: 57785.0, mobility: 0.994"""	-0.542122	0.326695	1	VNLIVERKNTP	generic|tr_Q9CUF1_Q9CUF1_MOUSE_REVERSED	|generic|tr_Q8CDT9_Q8CDT9_MOUSE_REVERSED|
"""index: 5360, intensity: 2894.0, mobility: 0.877"""	-0.542166	0.326695	1	SCRESLPIYS	generic|IP_1017759_TX=10090_REVERSED|
"""index: 5775, intensity: 34840.0, mobility: 1.190"""	-0.542448	0.326896	1	YNWFRNRVRRNKRLKKKLDQKLSLLPTFSVMLSGQLSSLRGRPRMRFSCS	generic|chr13_-1_19358057_19367875_ENSMUST00000197565__II_1109671_TX=10090_REVERSED	|generic|II_1109670_TX=10090_REVERSED	|generic|tr_A0A1Y7VLU9_A0A1Y7VLU9_MOUSE__chr13_-1_19358974_19359036_ENSMUST00000197565_REVERSED|
"""index: 17395, intensity: 34680.0, mobility: 0.925"""	-0.542527	0.326908	1	DLRSNHLKLLDPTRPSICSSQLITRAQCTVQCVR	generic|chr4_1_22375696_22376672_ENSMUST00000039234__IP_966168_TX=10090_REVERSED|
"""index: 8569, intensity: 8538.0, mobility: 1.091"""	-0.54263	0.326908	1	KRKKDEMLQEEREQEKEQKS	generic|sp_Q8BKI2_TNR6B_MOUSE__chr15_1_80918076_80918105_ENSMUST00000228071__II_3485064_REVERSED	|generic|tr_Q8BX83_Q8BX83_MOUSE_REVERSED|
"""index: 8655, intensity: 8844.0, mobility: 1.082"""	-0.542859	0.326908	1	EMSPRQSPDKSWCRTMLSEIPKPLNKILPPRTGNHVAWMIRF	generic|tr_A2AP93_A2AP93_MOUSE_REVERSED	|generic|tr_Q923A8_Q923A8_MOUSE_REVERSED	|generic|tr_Q3TXG1_Q3TXG1_MOUSE_REVERSED	|generic|tr_Q543B5_Q543B5_MOUSE_REVERSED	|generic|tr_A2AP92_A2AP92_MOUSE_REVERSED|
"""index: 15779, intensity: 4786.0, mobility: 1.053"""	-0.543596	0.327108	1	WSTLQLVRIIEN	generic|sp_Q64727_VINC_MOUSE__chr14_1_20967577_20967612_ENSMUST00000226113__II_3479683_REVERSED	|generic|chr14_1_20987014_20987181_ENSMUST00000226113_REVERSED|
"""index: 3781, intensity: 3321.0, mobility: 0.942"""	-0.543614	0.327309	1	SEESEPHSLCEP	generic|IP_855629_TX=10090_REVERSED|
"""index: 5232, intensity: 3969.0, mobility: 0.903"""	-0.543687	0.327444	1	KGTQVQLYITNEKAKSKRRGLNEAEEITE	generic|sp_O08966_S22A1_MOUSE__II_3460743_REVERSED|
"""index: 24432, intensity: 4328.0, mobility: 1.042"""	-0.543814	0.327645	1	EEADALGDAEAQVQL	generic|sp_Q5SX39_MYH4_MOUSE_REVERSED|
"""index: 15305, intensity: 4827.0, mobility: 0.999"""	-0.543827	0.327846	1	MKEKWNKPRGPPVFGTQKKRDLIRRDIKEEREIIR	generic|tr_Q8K0E2_Q8K0E2_MOUSE__chr13_-1_74173292_74173378_ENSMUST00000222248__II_3477389_REVERSED	|generic|tr_Q8BIT7_Q8BIT7_MOUSE__chr13_-1_74173292_74173378_ENSMUST00000222248__II_3477389_REVERSED|
"""index: 16381, intensity: 4430.0, mobility: 1.055"""	-0.543831	0.328047	1	QRPIRLAGMRCLI	generic|tr_Q8BSZ5_Q8BSZ5_MOUSE__II_977787_REVERSED	|generic|tr_F6WR04_F6WR04_MOUSE__II_977790_REVERSED	|generic|tr_Q3UBR4_Q3UBR4_MOUSE__II_977790_REVERSED	|generic|tr_Q3UD32_Q3UD32_MOUSE__II_977790_REVERSED	|generic|sp_O70370_CATS_MOUSE__II_977787_REVERSED	|generic|tr_Q3U5K1_Q3U5K1_MOUSE_REVERSED	|generic|tr_Q99M14_Q99M14_MOUSE_REVERSED|
"""index: 19884, intensity: 4564.0, mobility: 0.809"""	-0.543877	0.32805	1	WTSPEEAESPMHLM	generic|IP_886181_TX=10090_REVERSED|
"""index: 26009, intensity: 6121.0, mobility: 0.990"""	-0.54415	0.328185	1	KKWWYKVEK	generic|chr10_-1_115301551_115302813_ENSMUST00000020343_REVERSED|
"""index: 12885, intensity: 5547.0, mobility: 1.005"""	-0.544271	0.328253	1	LRLFSPMFGKYFARPGEKRLM	generic|tr_Q9R246_Q9R246_MOUSE__II_884113_REVERSED	|generic|tr_Q8CBU0_Q8CBU0_MOUSE__II_884113_REVERSED	|generic|tr_Q549J5_Q549J5_MOUSE__II_884113_REVERSED|
"""index: 21991, intensity: 3462.0, mobility: 1.201"""	-0.544793	0.328388	1	CKFWRHAEELNATIQES	generic|tr_A0A571BEL4_A0A571BEL4_MOUSE__II_1039443_REVERSED	|generic|sp_Q8CDI7_CC150_MOUSE__II_1039443_REVERSED|
"""index: 29241, intensity: 9971.0, mobility: 1.072"""	-0.545077	0.328589	1	AINDKKVMVKHKS	generic|IP_972964_TX=10090_REVERSED	|generic|tr_H3BLB0_H3BLB0_MOUSE_REVERSED	|generic|tr_F6VKC7_F6VKC7_MOUSE_REVERSED	|generic|tr_Q32P14_Q32P14_MOUSE_REVERSED	|generic|tr_L7MUC9_L7MUC9_MOUSE_REVERSED	|generic|tr_A2A7A1_A2A7A1_MOUSE_REVERSED|
"""index: 12297, intensity: 5363.0, mobility: 1.130"""	-0.545362	0.328789	1	SQGSSNEQLGQQSRNQKWRLILPNTLAPPSSG	generic|tr_A0A1L1SSS3_A0A1L1SSS3_MOUSE__II_893695_REVERSED|
"""index: 18459, intensity: 4362.0, mobility: 1.077"""	-0.54545	0.32899	1	NQKHLDSLQQHKTLVEKNPFQRRCLLCALKNWDTLKDDENEKKTME	generic|tr_Q3TPF1_Q3TPF1_MOUSE__II_843556_REVERSED	|generic|tr_Q3ULB0_Q3ULB0_MOUSE__II_843555_REVERSED	|generic|tr_S4R1W5_S4R1W5_MOUSE__II_843555_REVERSED	|generic|tr_Q5DTS4_Q5DTS4_MOUSE__II_843555_REVERSED	|generic|tr_O88720_O88720_MOUSE_REVERSED|
"""index: 16194, intensity: 4366.0, mobility: 0.861"""	-0.545511	0.32919	1	EMLNGKTSKYVIMLLTALF	generic|sp_Q9D3H0-2_TMM80_MOUSE__chr7_1_141336015_141336050_ENSMUST00000134221_REVERSED|
"""index: 8771, intensity: 4731.0, mobility: 0.916"""	-0.545698	0.329391	1	PVDVLKSHDLS	generic|tr_Q8R1Y7_Q8R1Y7_MOUSE__chr7_-1_105558883_105559032_ENSMUST00000188001__II_886830_REVERSED	|generic|tr_A0A087WQC5_A0A087WQC5_MOUSE__chr7_-1_105558883_105559032_ENSMUST00000188001__II_886830_REVERSED	|generic|tr_Q80Y77_Q80Y77_MOUSE__chr7_-1_105567250_105567309_ENSMUST00000189265__II_886830_REVERSED	|generic|sp_Q9QXJ1_APBB1_MOUSE__chr7_-1_105567250_105567309_ENSMUST00000189265__II_3499383_REVERSED	|generic|sp_Q9QXJ1-2_APBB1_MOUSE__chr7_-1_105567250_105567309_ENSMUST00000189265__II_3499383_REVERSED	|generic|tr_A0A1B0GT76_A0A1B0GT76_MOUSE__chr7_-1_105558883_105559032_ENSMUST00000188001__II_3499383_REVERSED	|generic|tr_A0A0R4J2C1_A0A0R4J2C1_MOUSE__chr7_-1_105567250_105567309_ENSMUST00000189265__II_886830_REVERSED	|generic|tr_A0A087WPS7_A0A087WPS7_MOUSE__chr7_-1_105567250_105567309_ENSMUST00000189265__II_886822_REVERSED	|generic|tr_A0A087WR62_A0A087WR62_MOUSE__chr7_-1_105567250_105567309_ENSMUST00000189265__II_886830_REVERSED	|generic|tr_A0A087WPI2_A0A087WPI2_MOUSE__chr7_-1_105567250_105567309_ENSMUST00000189265__II_886822_REVERSED	|generic|tr_A0A0R4J2C6_A0A0R4J2C6_MOUSE__chr7_-1_105567250_105567309_ENSMUST00000189265__II_3499383_REVERSED|
"""index: 6388, intensity: 5770.0, mobility: 1.061"""	-0.545802	0.329591	1	KFLLPQHEPLSRYGEYPSPSLISQDRMMQQVKHYEPYLMKP	generic|tr_Q58ET4_Q58ET4_MOUSE__II_857766_REVERSED	|generic|tr_Q9CVY9_Q9CVY9_MOUSE__II_857772_REVERSED	|generic|sp_Q8VC10_OSGI1_MOUSE__II_857772_REVERSED|
"""index: 16129, intensity: 5390.0, mobility: 0.973"""	-0.545919	0.329791	1	TGPSQTHSYIERMHAEKRSPLLSSSAIQGSSPPDPN	generic|tr_A0A1B0GT88_A0A1B0GT88_MOUSE__chr19_-1_5687560_5687589_ENSMUST00000113615_REVERSED|
"""index: 25202, intensity: 3774.0, mobility: 0.864"""	-0.545998	0.329992	1	NISQVPKLEP	generic|sp_Q8VE80_THOC3_MOUSE_REVERSED|
"""index: 13090, intensity: 3093.0, mobility: 0.921"""	-0.546103	0.330192	1	WCKLPLPLRVLESYPPSFSFS	generic|IP_968917_TX=10090_REVERSED|
"""index: 10940, intensity: 5048.0, mobility: 0.906"""	-0.546142	0.330393	1	QWSSAPSWHR	generic|IP_1050379_TX=10090_REVERSED|
"""index: 31023, intensity: 4589.0, mobility: 1.043"""	-0.546188	0.330593	1	MRLKTSRLKKSFYMREIEEKSLHGKDNPITIK	generic|IP_1022899_TX=10090_REVERSED|
"""index: 19562, intensity: 11596.0, mobility: 1.209"""	-0.546194	0.330728	1	PYFAQRRPQIVVPEPNE	generic|IP_1114171_TX=10090_REVERSED|
"""index: 22238, intensity: 78086.0, mobility: 0.997"""	-0.546556	0.330862	1	RIHRAKTSLAE	generic|tr_Q3TSC0_Q3TSC0_MOUSE__II_3473929_REVERSED	|generic|tr_A0A286YEC5_A0A286YEC5_MOUSE__II_3473952_REVERSED	|generic|tr_Q5DTN0_Q5DTN0_MOUSE_REVERSED	|generic|sp_Q9EQW7_KI13A_MOUSE_REVERSED	|generic|tr_Q8CDQ6_Q8CDQ6_MOUSE_REVERSED	|generic|tr_F8VQ75_F8VQ75_MOUSE_REVERSED|
"""index: 17994, intensity: 3796.0, mobility: 0.825"""	-0.546679	0.330996	1	GSNMLILIHLRGFFN	generic|chrX_1_13161431_13161686_ENSMUST00000089302__IP_837247_TX=10090_REVERSED|
"""index: 16686, intensity: 23429.0, mobility: 0.873"""	-0.546708	0.330999	1	QVGPRRLEPYVQRIVTELAARFC	generic|sp_Q8BZG5_RRNAD_MOUSE__chr3_-1_87923791_87923859_ENSMUST00000160143__II_986339_REVERSED	|generic|sp_Q8BZG5-2_RRNAD_MOUSE_REVERSED|
"""index: 9301, intensity: 4683.0, mobility: 1.083"""	-0.546808	0.330999	1	KISAPQEPSVWTIVSKHVDWTS	generic|tr_A0A1D5RMD3_A0A1D5RMD3_MOUSE__II_838547_REVERSED	|generic|tr_A0A1D5RLI0_A0A1D5RLI0_MOUSE_REVERSED	|generic|tr_A0A1D5RLF0_A0A1D5RLF0_MOUSE_REVERSED|
"""index: 12125, intensity: 4604.0, mobility: 0.964"""	-0.547232	0.331	1	FPPDLMGAELRKFNMNRFFPHRKVE	generic|sp_Q8VEB1_GRK5_MOUSE_REVERSED|
"""index: 6713, intensity: 2781.0, mobility: 1.171"""	-0.54778	0.3312	1	FFYLIMNSLRTYCWHG	generic|tr_B9EJ52_B9EJ52_MOUSE__II_938860_REVERSED	|generic|II_938829_TX=10090_REVERSED	|generic|sp_Q8K2X1_AT10D_MOUSE_REVERSED	|generic|sp_Q8K2X1-2_AT10D_MOUSE_REVERSED	|generic|tr_Q6P241_Q6P241_MOUSE_REVERSED|
"""index: 1780, intensity: 2966.0, mobility: 0.920"""	-0.547802	0.3314	1	SQKVWNMNYGTFSYGSAKCSIKVSAGPKVLETG	generic|tr_Q8VIJ1_Q8VIJ1_MOUSE_REVERSED|
"""index: 22119, intensity: 5193.0, mobility: 0.904"""	-0.547879	0.331534	1	RVGGPPRGARE	generic|chr10_-1_42197562_42197849_ENSMUST00000105502__IP_1150164_TX=10090_REVERSED|
"""index: 4029, intensity: 3445.0, mobility: 0.943"""	-0.548035	0.331602	1	CVCSTVWLMQW	generic|sp_D3Z5L9_CCN6_MOUSE_REVERSED|
"""index: 6907, intensity: 7839.0, mobility: 1.042"""	-0.548119	0.331602	1	EDRYCRAVQFYRDLGGVMLLQ	generic|tr_Q811F8_Q811F8_MOUSE__chr1_-1_161044953_161045048_ENSMUST00000162654__II_1028149_REVERSED	|generic|sp_Q8BIP0_SYDM_MOUSE__chr1_-1_161069076_161069138_ENSMUST00000162654__II_1028149_REVERSED	|generic|II_1028145_TX=10090_REVERSED	|generic|II_1028146_TX=10090_REVERSED	|generic|II_1028153_TX=10090_REVERSED|
"""index: 20484, intensity: 21198.0, mobility: 0.911"""	-0.548548	0.331802	1	YPSLAKSLGW	generic|IP_901261_TX=10090_REVERSED|
"""index: 16563, intensity: 4974.0, mobility: 0.958"""	-0.54864	0.331869	1	FMAQKSCTTLGPDLMKRYL	generic|tr_A0A0R4J046_A0A0R4J046_MOUSE__chr17_-1_78934571_78934855_ENSMUST00000233484__II_3463006_REVERSED	|generic|sp_P53569_CEBPZ_MOUSE__chr17_-1_78934571_78934855_ENSMUST00000233484__II_3463006_REVERSED|
"""index: 9350, intensity: 22893.0, mobility: 1.008"""	-0.548866	0.332002	1	RRGRGGPGGRLQEGAGDEWGQSAR	generic|sp_Q8VC31_CCDC9_MOUSE__chr7_-1_16278353_16278523_ENSMUST00000124084__II_896155_REVERSED	|generic|tr_G3X927_G3X927_MOUSE__chr7_-1_16278353_16278523_ENSMUST00000124084__II_896155_REVERSED	|generic|tr_D3YW42_D3YW42_MOUSE__chr7_-1_16278353_16278523_ENSMUST00000124084__II_896155_REVERSED|
"""index: 28807, intensity: 6985.0, mobility: 1.070"""	-0.549079	0.332136	1	FSPIFISLFISFV	generic|tr_Q3V0Z0_Q3V0Z0_MOUSE_REVERSED	|generic|sp_O09101_PIGF_MOUSE_REVERSED	|generic|tr_Q8K338_Q8K338_MOUSE_REVERSED|
"""index: 3928, intensity: 3086.0, mobility: 0.952"""	-0.549174	0.332335	1	ARMDRTYLLM	generic|IP_3475585_TX=10090_REVERSED|
"""index: 6463, intensity: 8107.0, mobility: 1.034"""	-0.549255	0.33247	1	SACTAVGGTSEPNLVKSGGGHRGSSAM	generic|IP_1017270_TX=10090_REVERSED|
"""index: 11597, intensity: 5908.0, mobility: 0.919"""	-0.549318	0.33247	1	RTFDVNAELSRLSSEDLMAKLP	generic|IP_1013139_TX=10090_REVERSED|
"""index: 16000, intensity: 4569.0, mobility: 0.879"""	-0.549444	0.33247	1	PETKATTTNGRSVAWQTVL	generic|IP_2422859_TX=10090_REVERSED|
"""index: 8491, intensity: 7778.0, mobility: 0.958"""	-0.549781	0.332603	1	MEKLFPHDASLKREMHLNELATPAVS	generic|sp_Q32M21_GSDA2_MOUSE__II_1127520_REVERSED	|generic|tr_A0A679B178_A0A679B178_MOUSE__II_1127520_REVERSED|
"""index: 9465, intensity: 23823.0, mobility: 0.986"""	-0.549888	0.332802	1	QSDVTSDFLLPSGPRSSVGDDESDESSSTAHHAMGSCLEPAA	generic|II_981406_TX=10090_REVERSED	|generic|sp_Q5NC05_TTF2_MOUSE_REVERSED|
"""index: 20672, intensity: 2665.0, mobility: 0.742"""	-0.54994	0.333001	1	VLFSVYVHISF	generic|IP_985153_TX=10090_REVERSED|
"""index: 28720, intensity: 4244.0, mobility: 1.186"""	-0.55	0.3332	1	RRMLTPSARLLGSEPSP	generic|IP_1141264_TX=10090_REVERSED|
"""index: 24420, intensity: 10716.0, mobility: 1.136"""	-0.550072	0.3334	1	IIVPRTQTHIGLLRALRPDLKFQPPQYDLMLLVTCRVNVDGPR	generic|sp_Q61466_SMRD1_MOUSE__chr15_1_99707939_99707986_ENSMUST00000230748_REVERSED	|generic|tr_A0A2R8VKP3_A0A2R8VKP3_MOUSE__chr15_1_99707939_99707986_ENSMUST00000230748_REVERSED	|generic|tr_Q68FH8_Q68FH8_MOUSE__chr15_1_99707939_99707986_ENSMUST00000230748_REVERSED|
"""index: 15653, intensity: 2825.0, mobility: 1.049"""	-0.550093	0.333532	1	FRNAKYSKGQTVDKDFYGVFKKSLSSFTQSLNYRTN	generic|sp_Q9D5Q8_CA141_MOUSE_REVERSED	|generic|sp_Q9D5Q8-2_CA141_MOUSE_REVERSED|
"""index: 12349, intensity: 3001.0, mobility: 0.762"""	-0.550272	0.333532	1	DGFQGFQVDNLLSRATK	generic|sp_O88874_CCNK_MOUSE_REVERSED	|generic|tr_Q3U3M5_Q3U3M5_MOUSE_REVERSED	|generic|tr_Q3U3H2_Q3U3H2_MOUSE_REVERSED|
"""index: 5708, intensity: 22130.0, mobility: 0.944"""	-0.550454	0.333599	1	LLHLHNSKPSRTTSWCEMLPAFSAPVPLC	generic|IP_2480981_TX=10090_REVERSED|
"""index: 11230, intensity: 4677.0, mobility: 1.075"""	-0.550608	0.333599	1	KDLCVVPEEGETGEH	generic|tr_E9QAU4_E9QAU4_MOUSE__chr2_1_20709443_20709607_ENSMUST00000146613__II_1014021_REVERSED	|generic|sp_A2AQ25_SKT_MOUSE__chr2_1_20709443_20709607_ENSMUST00000146613__II_1014021_REVERSED	|generic|sp_A2AQ25-2_SKT_MOUSE__chr2_1_20778026_20778205_ENSMUST00000146488__II_1014021_REVERSED|
"""index: 10775, intensity: 63629.0, mobility: 1.154"""	-0.551217	0.333665	1	SRFAKVIERAMNLMVNIEEKTKMTVAIEPHDYELYGLEKMAH	generic|sp_Q6UJY2_SL9C1_MOUSE__II_1075124_REVERSED	|generic|II_1075122_TX=10090_REVERSED|
"""index: 17059, intensity: 10378.0, mobility: 0.856"""	-0.551501	0.333665	1	RIMQKAQN	generic|tr_A2AP89_A2AP89_MOUSE_REVERSED|
"""index: 27138, intensity: 4942.0, mobility: 1.207"""	-0.552067	0.333863	1	HLLNEAAEAHAQVEAGQGIGRHRKSGRLHRP	generic|IP_876185_TX=10090_REVERSED|
"""index: 31009, intensity: 3246.0, mobility: 0.997"""	-0.552092	0.333996	1	EIIEEKMKITQENKEGASLLVVNSKSRTC	generic|sp_P19437_CD20_MOUSE__II_1049333_REVERSED|
"""index: 10623, intensity: 9061.0, mobility: 1.055"""	-0.552195	0.334194	1	NIEGENFDAFAKKQTRQINLQD	generic|tr_Q8BXT3_Q8BXT3_MOUSE__II_835776_REVERSED	|generic|sp_Q6NVF0_OCRL_MOUSE__chrX_1_47912981_47913052_ENSMUST00000144664__II_835769_REVERSED	|generic|sp_Q6NVF0-2_OCRL_MOUSE__chrX_1_47912981_47913052_ENSMUST00000144664__II_835769_REVERSED	|generic|tr_F7CAV3_F7CAV3_MOUSE__IP_839196_REVERSED|
"""index: 29379, intensity: 3951.0, mobility: 1.281"""	-0.552204	0.334325	1	MHLRTDSLWTEIRWLCRA	generic|IP_3468335_TX=10090_REVERSED|
"""index: 27742, intensity: 2755.0, mobility: 0.821"""	-0.552261	0.334325	1	FGNALLRDRLQQL	generic|tr_E9Q1W7_E9Q1W7_MOUSE__chr3_1_132694397_132694459_ENSMUST00000198147__II_975542_REVERSED	|generic|sp_Q8BM85_TBCK_MOUSE__chr3_1_132694397_132694459_ENSMUST00000198147__II_975542_REVERSED	|generic|sp_Q8BM85-2_TBCK_MOUSE__chr3_1_132694397_132694459_ENSMUST00000198147__II_975542_REVERSED|
"""index: 18891, intensity: 6508.0, mobility: 0.796"""	-0.552265	0.334325	1	SSLQEEMTM	generic|chr15_-1_93387844_93391124_ENSMUST00000162160_REVERSED	|generic|chr15_-1_93391047_93391124_ENSMUST00000162160_REVERSED|
"""index: 7111, intensity: 3628.0, mobility: 0.875"""	-0.552711	0.334325	1	LQHEKVQLLKMWLQFMKMS	generic|IP_1127996_TX=10090_REVERSED|
"""index: 1815, intensity: 15989.0, mobility: 0.972"""	-0.553294	0.334523	1	IERMKKLTVYE	generic|tr_Q548L4_Q548L4_MOUSE__chr2_1_70579176_70579205_ENSMUST00000130604_REVERSED|
"""index: 1701, intensity: 26743.0, mobility: 0.824"""	-0.553336	0.334721	1	ACLWETRPSWSAPLQLCR	generic|chr5_-1_49524637_49524885_ENSMUST00000087395_REVERSED|
"""index: 17927, intensity: 10950.0, mobility: 0.827"""	-0.553362	0.334787	1	QHHHHHHVLHHVSATRR	generic|tr_Q6PE92_Q6PE92_MOUSE__chr15_1_80321295_80321324_ENSMUST00000162155_REVERSED|
"""index: 9290, intensity: 2738.0, mobility: 0.794"""	-0.553743	0.334985	1	TSPFDLIQYNNLGM	generic|IP_3482439_TX=10090_REVERSED|
"""index: 22353, intensity: 5049.0, mobility: 0.943"""	-0.553791	0.335183	1	PPSKIYTSKP	generic|tr_Q8VDC3_Q8VDC3_MOUSE_REVERSED	|generic|sp_P28271_ACOC_MOUSE_REVERSED|
"""index: 17590, intensity: 4287.0, mobility: 1.135"""	-0.553849	0.335315	1	CHSLSSLSLKDPLTGALR	generic|IP_1100019_TX=10090_REVERSED|
"""index: 24058, intensity: 4353.0, mobility: 0.986"""	-0.553958	0.335447	1	KARGSRRRNH	generic|sp_P59384_ATS15_MOUSE_REVERSED|
"""index: 17870, intensity: 3000.0, mobility: 1.055"""	-0.554126	0.335645	1	PWQLKFCLCDPKQ	generic|IP_956914_TX=10090_REVERSED|
"""index: 7000, intensity: 4754.0, mobility: 1.008"""	-0.554212	0.335843	1	CSEYQEADEPTSC	generic|sp_Q8C0T1_FM1AB_MOUSE__II_1141855_REVERSED|
"""index: 28534, intensity: 11167.0, mobility: 1.059"""	-0.554257	0.335908	1	GQGNMMAPTSRGSSITSDIDMLTSSISDESDMRSLPEGDSSMEL	generic|sp_Q9Z248_AEBP2_MOUSE__II_907931_REVERSED	|generic|sp_Q9Z248-2_AEBP2_MOUSE__II_907931_REVERSED	|generic|sp_Q9Z248-5_AEBP2_MOUSE__II_907931_REVERSED	|generic|tr_I6L987_I6L987_MOUSE__II_907931_REVERSED|
"""index: 11322, intensity: 4990.0, mobility: 0.901"""	-0.554323	0.33604	1	MIQRPMGYGTMGAQSAGKNSGM	generic|tr_Q9D6K2_Q9D6K2_MOUSE_REVERSED	|generic|sp_Q9R1Q8_TAGL3_MOUSE_REVERSED|
"""index: 4088, intensity: 3805.0, mobility: 0.841"""	-0.554328	0.336171	1	PLWRWLPSVQSFGTIFPGHNGSF	generic|IP_3469671_TX=10090_REVERSED|
"""index: 7660, intensity: 2938.0, mobility: 1.045"""	-0.554498	0.336302	1	LHHDRAAFREFVC	generic|chr13_1_113794668_113922313_ENSMUST00000091201_REVERSED|
"""index: 2512, intensity: 2894.0, mobility: 1.022"""	-0.554554	0.336367	1	ETDMAVYNYKRIV	generic|tr_Q3V476_Q3V476_MOUSE__chr8_-1_40507451_40507576_ENSMUST00000144970__II_864542_REVERSED	|generic|tr_Q543X5_Q543X5_MOUSE__chr8_-1_40507451_40507576_ENSMUST00000144970__II_864542_REVERSED	|generic|tr_Q3V231_Q3V231_MOUSE__chr8_-1_40507451_40507576_ENSMUST00000144970__II_864542_REVERSED	|generic|tr_Q3TLK9_Q3TLK9_MOUSE__chr8_-1_40507451_40507576_ENSMUST00000144970__II_864542_REVERSED|
"""index: 28015, intensity: 28663.0, mobility: 1.065"""	-0.554777	0.336499	1	VTLVLEAAGVVAVAGQALLAVGTPTILFGSYL	generic|IP_867752_TX=10090_REVERSED|
"""index: 20571, intensity: 19628.0, mobility: 0.910"""	-0.554923	0.336696	1	MVNVFNVMFSDMDMQIIVSVG	generic|IP_1088613_TX=10090_REVERSED|
"""index: 6196, intensity: 5552.0, mobility: 1.046"""	-0.555062	0.336828	1	LALPHTSTMESSNKERTVCSAIVAKRYYCVKTWLCMQFHVPIH	generic|IP_917390_TX=10090_REVERSED|
"""index: 25073, intensity: 3693.0, mobility: 0.940"""	-0.555282	0.336879	1	NRHWPLKSH	generic|IP_943497_TX=10090_REVERSED|
"""index: 3867, intensity: 3605.0, mobility: 0.747"""	-0.555557	0.336879	1	LFLYIFFWFY	generic|IP_941981_TX=10090_REVERSED|
"""index: 12309, intensity: 3522.0, mobility: 0.900"""	-0.555919	0.336879	1	IPHYLFEEKEPSFIF	generic|IP_972980_TX=10090_REVERSED|
"""index: 11029, intensity: 4772.0, mobility: 0.964"""	-0.555956	0.336879	1	DTAYHLSFLKSWLKAFYLCLN	generic|IP_1091050_TX=10090_REVERSED|
"""index: 1949, intensity: 3060.0, mobility: 0.869"""	-0.556031	0.336879	1	FLYVHQPPF	generic|IP_1055221_TX=10090_REVERSED|
"""index: 17661, intensity: 4318.0, mobility: 1.091"""	-0.556108	0.336879	1	QYQVYVNGRLHPELNCSVKFQIVKGVSKFEPLVDYYFDLFQQYI	generic|tr_B1B0E8_B1B0E8_MOUSE__II_828930_REVERSED	|generic|sp_Q62377_U2AFM_MOUSE__II_828930_REVERSED	|generic|II_828931_TX=10090_REVERSED|
"""index: 4969, intensity: 2728.0, mobility: 1.034"""	-0.556641	0.336879	1	EIPESSISVLRLDKGAQCFGDTTCC	generic|tr_E0CYD8_E0CYD8_MOUSE__II_1119543_REVERSED	|generic|sp_Q3UHK3_GREB1_MOUSE__II_1119557_REVERSED	|generic|tr_E0CXG4_E0CXG4_MOUSE__II_1119557_REVERSED|
"""index: 18300, intensity: 4052.0, mobility: 0.840"""	-0.557216	0.337074	1	IREAVFEV	generic|sp_Q8CC12_CDAN1_MOUSE__II_1003233_REVERSED	|generic|sp_Q8CC12-2_CDAN1_MOUSE__II_1003233_REVERSED	|generic|sp_Q8CC12-3_CDAN1_MOUSE__II_1003233_REVERSED	|generic|tr_Z4YL55_Z4YL55_MOUSE__II_1003233_REVERSED|
"""index: 1650, intensity: 2769.0, mobility: 0.947"""	-0.557247	0.337074	1	NPEPRPEQWEM	generic|sp_Q91VU8_PTOV1_MOUSE__chr7_-1_44867189_44867242_ENSMUST00000207393__II_889782_REVERSED	|generic|tr_A0A140LJ23_A0A140LJ23_MOUSE__chr7_-1_44864758_44864799_ENSMUST00000208765__II_889782_REVERSED	|generic|IP_889779_TX=10090_REVERSED	|generic|IP_889778_TX=10090_REVERSED	|generic|tr_A0A140LJ65_A0A140LJ65_MOUSE__chr7_-1_44864758_44864799_ENSMUST00000208765_REVERSED|
"""index: 4672, intensity: 4271.0, mobility: 0.943"""	-0.557442	0.337271	1	IASSSQLIETCIDYNELAQ	generic|tr_Q6PFH4_Q6PFH4_MOUSE_REVERSED	|generic|tr_G3X8Q1_G3X8Q1_MOUSE_REVERSED	|generic|tr_B9EKC5_B9EKC5_MOUSE_REVERSED|
"""index: 9440, intensity: 33894.0, mobility: 1.016"""	-0.557493	0.337402	1	LHLATSGDENKSNIDAGNALLIT	generic|tr_B7ZNG5_B7ZNG5_MOUSE_REVERSED	|generic|tr_Q8BYG3_Q8BYG3_MOUSE_REVERSED	|generic|tr_A6H648_A6H648_MOUSE_REVERSED	|generic|tr_E9Q9D8_E9Q9D8_MOUSE_REVERSED|
"""index: 5112, intensity: 3925.0, mobility: 0.814"""	-0.557685	0.337532	1	TVSSQKVEVPPTIHSED	generic|tr_Q3TNM0_Q3TNM0_MOUSE_REVERSED	|generic|tr_Q3TQ35_Q3TQ35_MOUSE_REVERSED	|generic|tr_A0A0N4SV80_A0A0N4SV80_MOUSE_REVERSED	|generic|tr_A0A0N4SVI8_A0A0N4SVI8_MOUSE_REVERSED	|generic|sp_Q61464_ZN638_MOUSE_REVERSED	|generic|sp_Q61464-2_ZN638_MOUSE_REVERSED	|generic|sp_Q61464-4_ZN638_MOUSE_REVERSED	|generic|sp_Q61464-5_ZN638_MOUSE_REVERSED	|generic|sp_Q61464-7_ZN638_MOUSE_REVERSED	|generic|tr_E9QKZ7_E9QKZ7_MOUSE_REVERSED	|generic|tr_E9QML5_E9QML5_MOUSE_REVERSED	|generic|sp_Q61464-3_ZN638_MOUSE__chr6_1_83929983_83930222_ENSMUST00000203273_REVERSED	|generic|tr_A0A0N4SV38_A0A0N4SV38_MOUSE_REVERSED	|generic|tr_A0A0N4SVM8_A0A0N4SVM8_MOUSE_REVERSED	|generic|tr_Q3TZK9_Q3TZK9_MOUSE_REVERSED	|generic|tr_Q3TQM2_Q3TQM2_MOUSE_REVERSED|
"""index: 3638, intensity: 3868.0, mobility: 0.841"""	-0.557951	0.337729	1	ESKGVYSPFVESLNFLGT	generic|IP_887435_TX=10090_REVERSED|
"""index: 4602, intensity: 5078.0, mobility: 0.888"""	-0.558014	0.337859	1	WGLSTAALFVF	generic|IP_3477693_TX=10090_REVERSED|
"""index: 26278, intensity: 6179.0, mobility: 0.830"""	-0.558217	0.338053	1	MGCMYVSK	generic|IP_838783_TX=10090_REVERSED|
"""index: 26018, intensity: 4041.0, mobility: 0.925"""	-0.558224	0.338053	1	TVNPLPVNLPM	generic|IP_835658_TX=10090_REVERSED|
"""index: 13638, intensity: 3501.0, mobility: 1.056"""	-0.55843	0.338183	1	CLQVVPPPPHALCSHDLNSPMLKVMHLK	generic|IP_1010969_TX=10090_REVERSED|
"""index: 10394, intensity: 5608.0, mobility: 0.999"""	-0.558777	0.33838	1	ELEQGHQLDTLTCFSAVRQDL	generic|tr_B9EK76_B9EK76_MOUSE_REVERSED	|generic|sp_Q80TE4_SI1L2_MOUSE_REVERSED	|generic|tr_Q5EBP0_Q5EBP0_MOUSE_REVERSED|
"""index: 24969, intensity: 31513.0, mobility: 0.954"""	-0.558824	0.338576	1	SWPLVLQFLH	generic|IP_3469005_TX=10090_REVERSED|
"""index: 30815, intensity: 4030.0, mobility: 1.085"""	-0.558837	0.33864	1	LTLGYYVLSCVFWIFMLILTHGLLIRYRFLDL	generic|sp_Q504N2_S22AF_MOUSE__II_981277_REVERSED	|generic|tr_A0A087WNW1_A0A087WNW1_MOUSE__II_981277_REVERSED|
"""index: 3586, intensity: 4257.0, mobility: 0.866"""	-0.558875	0.338836	1	QSLIGQPTSHSRGKGEVTYLN	generic|IP_841032_TX=10090_REVERSED|
"""index: 24255, intensity: 4871.0, mobility: 0.843"""	-0.559005	0.338966	1	LKKEEIENKLK	generic|sp_Q9WVQ0_PMFBP_MOUSE__II_3504821_REVERSED|
"""index: 14967, intensity: 8103.0, mobility: 1.022"""	-0.55918	0.33903	1	YTAIELDLALKTNMLEQYDRLLRALDEKAQQ	generic|sp_K2C1_HUMAN__REVERSED|
"""index: 20008, intensity: 11937.0, mobility: 0.941"""	-0.559334	0.339153	1	KTKMWNRR	generic|IP_1055586_TX=10090_REVERSED|
"""index: 14849, intensity: 4051.0, mobility: 0.810"""	-0.55935	0.339153	1	VAYVANYLNYGEESLVIDF	generic|tr_A0A3B2WD13_A0A3B2WD13_MOUSE__II_3491240_REVERSED	|generic|tr_L7N2A0_L7N2A0_MOUSE__II_3491240_REVERSED	|generic|tr_A0A3B2WCA7_A0A3B2WCA7_MOUSE__II_3491239_REVERSED	|generic|tr_A0A3B2WCV8_A0A3B2WCV8_MOUSE__II_3491240_REVERSED	|generic|tr_A0A3B2W817_A0A3B2W817_MOUSE_REVERSED	|generic|tr_K7N6Z8_K7N6Z8_MOUSE_REVERSED|
"""index: 28600, intensity: 3230.0, mobility: 1.275"""	-0.559695	0.339153	1	KEREKWLTGPCSQLGEGRAK	generic|IP_3488265_TX=10090_REVERSED|
"""index: 14318, intensity: 3026.0, mobility: 1.104"""	-0.560156	0.339282	1	EIYASLRGSKFFPISMVVSIQNLIGSVPA	generic|tr_A0A494BAC1_A0A494BAC1_MOUSE_REVERSED|
"""index: 25556, intensity: 6246.0, mobility: 0.985"""	-0.560226	0.339412	1	MYKAKISAQH	generic|sp_A2ARZ3_FSIP2_MOUSE__II_1006030_REVERSED|
"""index: 10290, intensity: 3687.0, mobility: 0.924"""	-0.560305	0.339541	1	HLFPSPVRNGGFLRPTWYCPSFTIAESCCLP	generic|IP_1151290_TX=10090_REVERSED|
"""index: 21544, intensity: 7040.0, mobility: 1.026"""	-0.560344	0.339734	1	FLLHIQQLPF	generic|IP_832929_TX=10090_REVERSED|
"""index: 6052, intensity: 4837.0, mobility: 0.890"""	-0.560349	0.339734	1	YKISILYSGPAMPTYTVRYGEPCEQCDMK	generic|tr_Q4FZG4_Q4FZG4_MOUSE__II_836536_REVERSED	|generic|tr_B9EKP5_B9EKP5_MOUSE__chrX_-1_74235106_74235261_ENSMUST00000144429__II_836555_REVERSED	|generic|tr_B7FAV1_B7FAV1_MOUSE__chrX_-1_74235106_74235261_ENSMUST00000144429__II_836536_REVERSED	|generic|sp_Q8BTM8_FLNA_MOUSE__chrX_-1_74235106_74235261_ENSMUST00000144429__II_836555_REVERSED	|generic|tr_B7FAU9_B7FAU9_MOUSE__chrX_-1_74235106_74235261_ENSMUST00000144429__II_836555_REVERSED	|generic|tr_Q6KAM8_Q6KAM8_MOUSE__chrX_-1_74235106_74235261_ENSMUST00000144429_REVERSED	|generic|chrX_-1_74225029_74225238_ENSMUST00000144429_REVERSED|
"""index: 7368, intensity: 5252.0, mobility: 1.059"""	-0.560717	0.339929	1	QTINEMDLMTKEHQSKIITFETNMRYNMDTNMDMDLIQF	generic|IP_1093360_TX=10090_REVERSED|
"""index: 19489, intensity: 5329.0, mobility: 0.900"""	-0.560942	0.340059	1	SFTPVLQYFSLKVLWQT	generic|IP_946727_TX=10090_REVERSED|
"""index: 23531, intensity: 2996.0, mobility: 1.082"""	-0.560992	0.340251	1	NFLLQFDATLLNVDDYEEMKLKQQIKMLDIPQ	generic|tr_D3YYF2_D3YYF2_MOUSE__chr14_1_31050181_31050255_ENSMUST00000136237__II_1097768_REVERSED	|generic|tr_F8VQD1_F8VQD1_MOUSE__chr14_1_31050181_31050255_ENSMUST00000136237__II_1097768_REVERSED	|generic|tr_E9Q4Y5_E9Q4Y5_MOUSE__chr14_1_31050181_31050255_ENSMUST00000136237__II_1097768_REVERSED	|generic|tr_D3Z1N4_D3Z1N4_MOUSE__chr14_1_31050181_31050255_ENSMUST00000136237__II_1097768_REVERSED	|generic|tr_D3Z1W6_D3Z1W6_MOUSE__chr14_1_31050181_31050255_ENSMUST00000136237__II_1097768_REVERSED	|generic|sp_Q8BSQ9_PB1_MOUSE__chr14_1_31050181_31050255_ENSMUST00000136237__II_1097795_REVERSED	|generic|sp_Q8BSQ9-2_PB1_MOUSE__chr14_1_31050181_31050255_ENSMUST00000136237__II_1097795_REVERSED	|generic|tr_E9Q7L3_E9Q7L3_MOUSE__chr14_1_31050181_31050255_ENSMUST00000136237__II_1097768_REVERSED	|generic|tr_E9Q7L2_E9Q7L2_MOUSE__chr14_1_31050181_31050255_ENSMUST00000136237__II_1097768_REVERSED	|generic|II_1097773_TX=10090_REVERSED	|generic|tr_F6THL5_F6THL5_MOUSE__chr14_1_31050181_31050255_ENSMUST00000136237_REVERSED	|generic|tr_D3Z3R4_D3Z3R4_MOUSE__chr14_1_31050181_31050255_ENSMUST00000136237_REVERSED	|generic|tr_D6RI94_D6RI94_MOUSE__chr14_1_31050181_31050255_ENSMUST00000136237_REVERSED	|generic|tr_D6RIL0_D6RIL0_MOUSE__chr14_1_31050181_31050255_ENSMUST00000136237_REVERSED|
"""index: 5431, intensity: 4247.0, mobility: 0.777"""	-0.561138	0.340251	1	ESVDAEDMIDTCQVD	generic|tr_B7ZN32_B7ZN32_MOUSE_REVERSED	|generic|tr_B1ASD2_B1ASD2_MOUSE_REVERSED	|generic|sp_P23607_ZFA_MOUSE_REVERSED	|generic|tr_Q8R2L1_Q8R2L1_MOUSE_REVERSED	|generic|sp_P17012_ZFX_MOUSE_REVERSED	|generic|tr_Q3UM56_Q3UM56_MOUSE_REVERSED|
"""index: 16683, intensity: 3985.0, mobility: 1.180"""	-0.561727	0.34038	1	QFHVIHPKGDNVPLDQTV	generic|tr_J3QNN0_J3QNN0_MOUSE__chr9_1_65686203_65686274_ENSMUST00000137696__II_851313_REVERSED	|generic|tr_J3QPT5_J3QPT5_MOUSE__II_851317_REVERSED	|generic|tr_J3QJW9_J3QJW9_MOUSE__chr9_1_65686203_65686274_ENSMUST00000137696__II_851313_REVERSED	|generic|sp_O08608_OAZ2_MOUSE__chr9_1_65686203_65686274_ENSMUST00000137696__II_851313_REVERSED|
"""index: 23528, intensity: 3872.0, mobility: 0.983"""	-0.56187	0.340442	1	TEKVLRKKNNE	generic|IP_3491163_TX=10090_REVERSED|
"""index: 5690, intensity: 27510.0, mobility: 1.126"""	-0.562074	0.340638	1	GNEEIRTMNDSAISDLYWTGSIRALNYDRR	generic|sp_Q9D267_LCN9_MOUSE_REVERSED|
"""index: 27913, intensity: 5682.0, mobility: 1.289"""	-0.5622	0.340833	1	YFATGARIERRQKLDTETTDRSLAIYEVERKTLELYQMAVSR	generic|tr_Q9DBH4_Q9DBH4_MOUSE__II_3482037_REVERSED	|generic|II_3482031_TX=10090_REVERSED	|generic|sp_Q8CC88_VWA8_MOUSE_REVERSED	|generic|sp_Q8CC88-2_VWA8_MOUSE_REVERSED	|generic|tr_Q3U2P5_Q3U2P5_MOUSE_REVERSED|
"""index: 3306, intensity: 3502.0, mobility: 1.156"""	-0.562347	0.340896	1	LTWLCMAPTCPATPPMWT	generic|chr11_-1_100372348_100372664_ENSMUST00000001592__IP_1126996_TX=10090_REVERSED|
"""index: 1055, intensity: 2616.0, mobility: 0.951"""	-0.562442	0.341091	1	SCQPIFHPDAW	generic|IP_875826_TX=10090_REVERSED|
"""index: 18229, intensity: 2683.0, mobility: 1.234"""	-0.562644	0.34122	1	CVCVCLGPQILVVESESNNK	generic|IP_3467740_TX=10090_REVERSED|
"""index: 5248, intensity: 2515.0, mobility: 0.733"""	-0.562893	0.341416	1	SPLIDKMKRTM	generic|chr12_1_16820366_16820410_ENSMUST00000020908_REVERSED|
"""index: 17915, intensity: 3573.0, mobility: 0.940"""	-0.562931	0.341611	1	ERTLHERFI	generic|sp_Q80WR1_TSN18_MOUSE_REVERSED|
"""index: 21437, intensity: 3799.0, mobility: 1.231"""	-0.562967	0.341807	1	HKRMIGMRSTCVYHECVVNSMNF	generic|IP_1144563_TX=10090_REVERSED|
"""index: 14851, intensity: 3810.0, mobility: 1.121"""	-0.562999	0.342002	1	SYMKTMTAYCLTDQS	generic|IP_839688_TX=10090_REVERSED|
"""index: 13502, intensity: 7471.0, mobility: 1.062"""	-0.563018	0.342131	1	TGKLNLNFLLYQGF	generic|IP_918580_TX=10090_REVERSED|
"""index: 24256, intensity: 3737.0, mobility: 0.789"""	-0.563086	0.342193	1	FELQSFSRWPQ	generic|IP_869413_TX=10090_REVERSED|
"""index: 13454, intensity: 3925.0, mobility: 0.919"""	-0.563325	0.342388	1	SSLFGNLSVEHRNVENFTL	generic|IP_868315_TX=10090_REVERSED|
"""index: 26584, intensity: 3620.0, mobility: 0.895"""	-0.563347	0.342517	1	SSMKLIAAMIYIYSLIVVSVTF	generic|tr_Q8VF73_Q8VF73_MOUSE__II_3496862_REVERSED|
"""index: 3459, intensity: 12700.0, mobility: 0.854"""	-0.563493	0.342712	1	KSCEECKYPKEGTHIRH	generic|tr_Q0VFY0_Q0VFY0_MOUSE_REVERSED|
"""index: 7301, intensity: 4577.0, mobility: 0.809"""	-0.563499	0.342907	1	WSQSSSRRKLLCKK	generic|IP_917364_TX=10090_REVERSED|
"""index: 22562, intensity: 3418.0, mobility: 1.108"""	-0.563709	0.343103	1	REWFVASYEIVEEP	generic|tr_Q3U0F8_Q3U0F8_MOUSE_REVERSED	|generic|sp_Q91ZW3_SMCA5_MOUSE_REVERSED|
"""index: 9269, intensity: 3167.0, mobility: 0.825"""	-0.563807	0.343298	1	EYSKEGTHTREHYQ	generic|IP_3471497_TX=10090_REVERSED|
"""index: 21398, intensity: 2676.0, mobility: 1.086"""	-0.563908	0.343482	1	RLANMHQELAELDR	generic|tr_Q6PF90_Q6PF90_MOUSE_REVERSED	|generic|tr_Q8VDU3_Q8VDU3_MOUSE_REVERSED	|generic|tr_Q8C7I4_Q8C7I4_MOUSE_REVERSED|
"""index: 12632, intensity: 19078.0, mobility: 1.151"""	-0.563917	0.343482	1	KKGEAMLLRAIEEDQAVQAARMDVHTALLE	generic|IP_950489_TX=10090_REVERSED|
"""index: 29409, intensity: 3507.0, mobility: 0.921"""	-0.564146	0.343482	1	TSKPPESATGK	generic|IP_3486787_TX=10090_REVERSED|
"""index: 5147, intensity: 7800.0, mobility: 0.875"""	-0.564441	0.343537	1	FKRWSDLFEKFHRIKEARDKG	generic|sp_Q8BTF7_DNLI4_MOUSE_REVERSED|
"""index: 28639, intensity: 7827.0, mobility: 1.023"""	-0.564558	0.343537	1	NLAAQHPLVLSLGRPLALLARLELG	generic|IP_2430299_TX=10090_REVERSED|
"""index: 10045, intensity: 3052.0, mobility: 0.947"""	-0.564868	0.343732	1	EKRSSRSYNVT	generic|IP_3459874_TX=10090_REVERSED|
"""index: 12227, intensity: 3198.0, mobility: 0.895"""	-0.564961	0.343927	1	ESQVGLCKFRWMPLNKIY	generic|tr_Q3TGP6_Q3TGP6_MOUSE__chr6_1_71510226_71510438_ENSMUST00000114178_REVERSED	|generic|sp_Q9R1W3_RN103_MOUSE__chr6_1_71510226_71510438_ENSMUST00000114178_REVERSED|
"""index: 26094, intensity: 3880.0, mobility: 0.880"""	-0.564968	0.343981	1	ARVHPNELR	generic|IP_948731_TX=10090_REVERSED|
"""index: 29152, intensity: 10411.0, mobility: 1.102"""	-0.564974	0.343981	1	PLMTQPILTGELPLH	generic|II_1000602_TX=10090_REVERSED	|generic|II_1000602_TX=10090_REVERSED|
"""index: 23267, intensity: 4069.0, mobility: 0.891"""	-0.565291	0.344176	1	HPKEGLYFR	generic|IP_3476331_TX=10090_REVERSED|
"""index: 10395, intensity: 4454.0, mobility: 0.921"""	-0.565407	0.34423	1	QFVTAAVPVSSVNQQPLTPPMPAP	generic|IP_1089999_TX=10090_REVERSED|
"""index: 20148, intensity: 4839.0, mobility: 0.874"""	-0.565427	0.34423	1	AHPPLSGGRK	generic|tr_Q3UHH3_Q3UHH3_MOUSE__IP_953698_REVERSED	|generic|tr_E9PZ16_E9PZ16_MOUSE_REVERSED	|generic|tr_B1B0C7_B1B0C7_MOUSE_REVERSED|
[truncated: 1,951,463 more chars]
