# Supplementary material for: Ion Mobility Coupled to a Time-of-Flight Mass Analyzer Combined With Fragment Intensity Predictions Improves Identification of Classical Bioactive Peptides and Small Open Reading Frame-Encoded Peptides
Source: Front Cell Dev Biol. 2021 Sep 17;9:720570. doi: 10.3389/fcell.2021.720570 (PMC8484717; doi:10.3389/fcell.2021.720570)
Supplement: Supplementary file 15 [file Data_Sheet_3.ZIP › sORFs_P5_cerebellum_b_1_1_1134.msgf_allfeatures.pout]

PSMId	score	q-value	posterior_error_prob	peptide	proteinIds
"""index: 23178, intensity: 3479.0, mobility: 1.038"""	3.55378	0.000777605	3.21092e-11	YGGFMTSEKSQTPLVTLFKNAIIKNAHKK	generic|sp_P01193_COLI_MOUSE|
"""index: 13369, intensity: 5137.0, mobility: 0.930"""	2.74708	0.000777605	4.26501e-09	TLHPYNTFAAGFNSTGLPHSHSTTRV	generic|tr_A0A5S9EES2_A0A5S9EES2_MOUSE	|generic|tr_A2AGI2_A2AGI2_MOUSE	|generic|tr_B2RWZ9_B2RWZ9_MOUSE	|generic|tr_Q69ZI4_Q69ZI4_MOUSE	|generic|tr_A0A5S9EER5_A0A5S9EER5_MOUSE	|generic|tr_A2AGI3_A2AGI3_MOUSE	|generic|sp_Q8BYM5_NLGN3_MOUSE|
"""index: 13326, intensity: 5982.0, mobility: 0.956"""	2.42544	0.000777605	2.99557e-08	APPGRPDVFPPPLSSEHNGQVAEDAVSRPKDDGVPEVRAA	generic|tr_A0A087WQ93_A0A087WQ93_MOUSE	|generic|sp_Q0VGU4_VGF_MOUSE|
"""index: 18770, intensity: 3705.0, mobility: 1.011"""	2.3579	0.000777605	4.51071e-08	AQPPGATNMIGYMGQTAYQYPPPPPPPPPSRK	generic|tr_Q3U741_Q3U741_MOUSE__chr11_-1_106783954_106783992_ENSMUST00000133426	|generic|sp_Q501J6_DDX17_MOUSE__chr11_-1_106783954_106783992_ENSMUST00000133426	|generic|tr_Q3U6Y5_Q3U6Y5_MOUSE	|generic|tr_Q78W10_Q78W10_MOUSE	|generic|tr_Q8K392_Q8K392_MOUSE|
"""index: 23164, intensity: 3077.0, mobility: 1.038"""	2.2021	0.000777605	1.15969e-07	YGGFMTSEKSQTPLVTLFKNAIIKNAHKK	generic|sp_P01193_COLI_MOUSE|
"""index: 29667, intensity: 2979.0, mobility: 1.228"""	2.11021	0.000777605	2.02384e-07	MITDVQLAIFANMLGVSLFLLVVLYHYVAVNNPKKQE	generic|sp_Q99LX8_OST4_MOUSE__chr5_-1_30907422_30907535_ENSMUST00000132034|
"""index: 19635, intensity: 7405.0, mobility: 1.039"""	2.07459	0.000777605	2.51147e-07	VSGDYGHPVYIVQDGPPQSPPNIYYKV	generic|tr_Q543Q7_Q543Q7_MOUSE|
"""index: 25630, intensity: 3722.0, mobility: 0.958"""	2.07417	0.000777605	2.51793e-07	YGGFMTSEKSQTPLVTLFKNA	generic|sp_P01193_COLI_MOUSE|
"""index: 17661, intensity: 11074.0, mobility: 0.953"""	1.99522	0.000777605	4.0629e-07	GHPVYIVQDGPPQSPPNIYYKV	generic|tr_Q543Q7_Q543Q7_MOUSE|
"""index: 17463, intensity: 3198.0, mobility: 0.943"""	1.94471	0.000777605	5.5182e-07	GHPVYIVQDGPPQSPPNIYYKV	generic|tr_Q543Q7_Q543Q7_MOUSE|
"""index: 4575, intensity: 31512.0, mobility: 0.810"""	1.91147	0.000777605	6.74971e-07	IPVGSLKNEDTPNRQY	generic|sp_Q03517_SCG2_MOUSE	|generic|tr_Q4W8U9_Q4W8U9_MOUSE|
"""index: 20899, intensity: 201163.0, mobility: 0.970"""	1.89557	0.000777605	7.43233e-07	APNLSRMGAVPVMIPAQSKDGSIV	generic|sp_P97792_CXAR_MOUSE__chr16_1_78334866_78334964_ENSMUST00000231251|
"""index: 20937, intensity: 216055.0, mobility: 0.972"""	1.89428	0.000777605	7.49084e-07	APNLSRMGAVPVMIPAQSKDGSIV	generic|sp_P97792_CXAR_MOUSE__chr16_1_78334866_78334964_ENSMUST00000231251|
"""index: 22988, intensity: 111875.0, mobility: 0.946"""	1.89111	0.000777605	7.63597e-07	YGGFMTSEKSQTPLVTLFKNAIIKNAHKKGQ	generic|sp_P01193_COLI_MOUSE|
"""index: 6681, intensity: 14661.0, mobility: 1.086"""	1.88395	0.000777605	7.97447e-07	AKAPAPAAPAAAEPQAEAPAAAASSEQSVAVKE	generic|sp_Q91XV3_BASP1_MOUSE|
"""index: 1819, intensity: 301338.0, mobility: 0.867"""	1.87463	0.000777605	8.43795e-07	TLPTKETIEQEKRSE	generic|tr_A6H6H4_A6H6H4_MOUSE|
"""index: 14535, intensity: 13741.0, mobility: 0.893"""	1.86818	0.000777605	8.77429e-07	PGPTQTLSPNGENNNDIIQDNGTIIPFRKHTVR	generic|sp_Q8R001_MARE2_MOUSE	|generic|sp_Q8R001_MARE2_MOUSE	|generic|tr_E9Q1B7_E9Q1B7_MOUSE__chr18_1_23853664_23853702_ENSMUST00000155708	|generic|tr_E9Q1B7_E9Q1B7_MOUSE__chr18_1_23853664_23853702_ENSMUST00000155708|
"""index: 8218, intensity: 3570.0, mobility: 0.946"""	1.84568	0.000777605	1.00565e-06	QKPSQDVPPPITAAAGGPPHPQLK	generic|sp_O88935-1_SYN1_MOUSE__chr6_1_115261704_115261733_ENSMUST00000203768|
"""index: 2953, intensity: 2624.0, mobility: 1.207"""	1.83187	0.000777605	1.09344e-06	AEEPAPGATAGDASSAAGPEQE	generic|sp_P26645_MARCS_MOUSE	|generic|tr_A0A0A1HAM8_A0A0A1HAM8_MOUSE|
"""index: 7951, intensity: 6072.0, mobility: 1.043"""	1.83133	0.000777605	1.09701e-06	AQPAPKPEPSFSEYASVQVQRK	generic|sp_P97797_SHPS1_MOUSE	|generic|sp_P97797-2_SHPS1_MOUSE	|generic|sp_P97797-3_SHPS1_MOUSE	|generic|sp_P97797-4_SHPS1_MOUSE	|generic|tr_Q2M4I8_Q2M4I8_MOUSE	|generic|tr_E0CX65_E0CX65_MOUSE|
"""index: 7719, intensity: 3567.0, mobility: 1.124"""	1.80237	0.000777605	1.30751e-06	AEEEAVWGDGSPEPSPREG	generic|sp_P01193_COLI_MOUSE|
"""index: 1751, intensity: 3722.0, mobility: 0.853"""	1.79839	0.000777605	1.33941e-06	QEKNTLPTKETIEQEKRSE	generic|tr_A6H6H4_A6H6H4_MOUSE|
"""index: 17777, intensity: 3190.0, mobility: 0.963"""	1.78403	0.000777605	1.46119e-06	GHPVYIVQDGPPQSPPNIYYKV	generic|tr_Q543Q7_Q543Q7_MOUSE|
"""index: 14320, intensity: 5943.0, mobility: 0.884"""	1.78384	0.000777605	1.46287e-06	PGPTQTLSPNGENNNDIIQDNGTIIPFRKHTVR	generic|sp_Q8R001_MARE2_MOUSE	|generic|sp_Q8R001_MARE2_MOUSE	|generic|tr_E9Q1B7_E9Q1B7_MOUSE__chr18_1_23853664_23853702_ENSMUST00000155708	|generic|tr_E9Q1B7_E9Q1B7_MOUSE__chr18_1_23853664_23853702_ENSMUST00000155708|
"""index: 5180, intensity: 5145.0, mobility: 0.884"""	1.76239	0.000777605	1.66595e-06	SYSMEHFRWGKPVGKK	generic|sp_P01193_COLI_MOUSE|
"""index: 423, intensity: 3333.0, mobility: 0.873"""	1.75408	0.000777605	1.75206e-06	NPAENGDAKTDQAQKAEGAGDAK	generic|IP_1078763_TX=10090	|generic|tr_F6W687_F6W687_MOUSE	|generic|tr_A3KGL9_A3KGL9_MOUSE	|generic|tr_Q5XK38_Q5XK38_MOUSE	|generic|sp_P09602_HMGN2_MOUSE	|generic|tr_Q58E57_Q58E57_MOUSE|
"""index: 11466, intensity: 2615.0, mobility: 0.758"""	1.74275	0.000777605	1.87651e-06	SGDKVLALAGFDVEKAKK	generic|sp_Q8K3C3_LZIC_MOUSE|
"""index: 17483, intensity: 4343.0, mobility: 0.962"""	1.70899	0.000777605	2.30258e-06	HPVYIVQDGPPQSPPNIYYKV	generic|tr_Q543Q7_Q543Q7_MOUSE|
"""index: 13446, intensity: 6386.0, mobility: 0.935"""	1.7032	0.000777605	2.3848e-06	APPGRPDVFPPPLSSEHNGQVAEDAVSRPKDDGVPEVRAA	generic|tr_A0A087WQ93_A0A087WQ93_MOUSE	|generic|sp_Q0VGU4_VGF_MOUSE|
"""index: 2350, intensity: 90363.0, mobility: 0.861"""	1.68296	0.000777605	2.696e-06	KNPLPSKETIEQEKQAGES	generic|sp_P20065_TYB4_MOUSE__chrX_-1_167207501_167208325_ENSMUST00000112175	|generic|tr_Q6ZWX2_Q6ZWX2_MOUSE__chrX_-1_167207501_167208325_ENSMUST00000112175|
"""index: 24504, intensity: 675431.0, mobility: 1.046"""	1.68112	0.000777605	2.72633e-06	TLADEVSASLAKQGL	generic|II_1128081_TX=10090	|generic|II_1128079_TX=10090	|generic|tr_A0A0A0MQC7_A0A0A0MQC7_MOUSE	|generic|tr_A2A5Y6_A2A5Y6_MOUSE	|generic|sp_P10637_TAU_MOUSE	|generic|sp_P10637-2_TAU_MOUSE	|generic|sp_P10637-4_TAU_MOUSE	|generic|tr_Q3UH19_Q3UH19_MOUSE	|generic|sp_P10637-6_TAU_MOUSE	|generic|tr_Q8C5K4_Q8C5K4_MOUSE	|generic|tr_Q547J4_Q547J4_MOUSE	|generic|tr_B1AQW2_B1AQW2_MOUSE	|generic|sp_TAU_HUMAN_|
"""index: 70, intensity: 3181.0, mobility: 0.905"""	1.66103	0.000777605	3.07932e-06	TLPTKETIEQEKRSEIS	generic|tr_A6H6H4_A6H6H4_MOUSE|
"""index: 20437, intensity: 5872.0, mobility: 0.953"""	1.65356	0.000777605	3.22187e-06	LSLETPVFPGNGDEQPLTENPR	generic|tr_A0A1W2P7R2_A0A1W2P7R2_MOUSE	|generic|sp_P01193_COLI_MOUSE|
"""index: 27901, intensity: 9147.0, mobility: 1.044"""	1.64953	0.000777605	3.30162e-06	TLAEDVTAALAKQGL	generic|sp_P20357_MTAP2_MOUSE__chr1_1_66438885_66439007_ENSMUST00000172486	|generic|tr_Q80ZL4_Q80ZL4_MOUSE__chr1_1_66438885_66439007_ENSMUST00000172486	|generic|tr_Q3TLQ0_Q3TLQ0_MOUSE__chr1_1_66438885_66439007_ENSMUST00000172486	|generic|tr_Q80X35_Q80X35_MOUSE__chr1_1_66438885_66439007_ENSMUST00000172486	|generic|tr_B2KGT5_B2KGT5_MOUSE__chr1_1_66438885_66439007_ENSMUST00000172486	|generic|tr_A0A668KLC6_A0A668KLC6_MOUSE__chr1_1_66438885_66439007_ENSMUST00000172486|
"""index: 19381, intensity: 5035.0, mobility: 1.007"""	1.63956	0.000777605	3.50729e-06	SVVPSPKVSDTVVEPYNATLSVHQL	generic|sp_P68372_TBB4B_MOUSE__IP_840323	|generic|tr_Q9DCR1_Q9DCR1_MOUSE__IP_840323	|generic|tr_Q9CVR0_Q9CVR0_MOUSE__IP_840323	|generic|sp_Q9D6F9_TBB4A_MOUSE__IP_840323	|generic|sp_P99024_TBB5_MOUSE__chr17_-1_35836571_35838041_ENSMUST00000134978|
"""index: 4420, intensity: 6060.0, mobility: 0.978"""	1.63632	0.000777605	3.57668e-06	VQLAGTRESVDSAKPRVY	generic|sp_P35455_NEU2_MOUSE|
"""index: 17522, intensity: 4396.0, mobility: 0.835"""	1.63469	0.000777605	3.61221e-06	TDGFNLEDALKETSSVKQR	generic|sp_Q8BIF0_C99L2_MOUSE	|generic|sp_Q8BIF0-2_C99L2_MOUSE|
"""index: 24988, intensity: 70782.0, mobility: 1.040"""	1.61879	0.000777605	3.97766e-06	TLADEVSASLAKQGL	generic|II_1128081_TX=10090	|generic|II_1128079_TX=10090	|generic|tr_A0A0A0MQC7_A0A0A0MQC7_MOUSE	|generic|tr_A2A5Y6_A2A5Y6_MOUSE	|generic|sp_P10637_TAU_MOUSE	|generic|sp_P10637-2_TAU_MOUSE	|generic|sp_P10637-4_TAU_MOUSE	|generic|tr_Q3UH19_Q3UH19_MOUSE	|generic|sp_P10637-6_TAU_MOUSE	|generic|tr_Q8C5K4_Q8C5K4_MOUSE	|generic|tr_Q547J4_Q547J4_MOUSE	|generic|tr_B1AQW2_B1AQW2_MOUSE	|generic|sp_TAU_HUMAN_|
"""index: 24630, intensity: 214763.0, mobility: 1.031"""	1.60726	0.000777605	4.26553e-06	TLADEVSASLAKQGL	generic|II_1128081_TX=10090	|generic|II_1128079_TX=10090	|generic|tr_A0A0A0MQC7_A0A0A0MQC7_MOUSE	|generic|tr_A2A5Y6_A2A5Y6_MOUSE	|generic|sp_P10637_TAU_MOUSE	|generic|sp_P10637-2_TAU_MOUSE	|generic|sp_P10637-4_TAU_MOUSE	|generic|tr_Q3UH19_Q3UH19_MOUSE	|generic|sp_P10637-6_TAU_MOUSE	|generic|tr_Q8C5K4_Q8C5K4_MOUSE	|generic|tr_Q547J4_Q547J4_MOUSE	|generic|tr_B1AQW2_B1AQW2_MOUSE	|generic|sp_TAU_HUMAN_|
"""index: 3519, intensity: 992008.0, mobility: 0.920"""	1.60037	0.000777605	4.44753e-06	TLPTKETIEQEKRSEIS	generic|tr_A6H6H4_A6H6H4_MOUSE|
"""index: 11538, intensity: 4409.0, mobility: 0.856"""	1.59354	0.000777605	4.63529e-06	APVSTGAGGGTVLAKMYPR	generic|sp_Q8R1I2_GRP_MOUSE	|generic|chr18_1_65873631_65873807_ENSMUST00000173530|
"""index: 2475, intensity: 3640.0, mobility: 0.804"""	1.59204	0.000777605	4.67784e-06	IPVGSLKNEDTPNR	generic|sp_Q03517_SCG2_MOUSE	|generic|tr_Q4W8U9_Q4W8U9_MOUSE|
"""index: 15320, intensity: 5090.0, mobility: 0.887"""	1.58454	0.000777605	4.89523e-06	LQTLHPYNTFAAGFNSTGLPHSHSTTRV	generic|tr_A0A5S9EES2_A0A5S9EES2_MOUSE	|generic|tr_A2AGI2_A2AGI2_MOUSE	|generic|tr_B2RWZ9_B2RWZ9_MOUSE	|generic|tr_Q69ZI4_Q69ZI4_MOUSE	|generic|tr_A0A5S9EER5_A0A5S9EER5_MOUSE	|generic|tr_A2AGI3_A2AGI3_MOUSE	|generic|sp_Q8BYM5_NLGN3_MOUSE|
"""index: 5606, intensity: 3058.0, mobility: 1.070"""	1.58001	0.000777605	5.03159e-06	STAATSAAQNAFKGNQM	generic|tr_Q3TD71_Q3TD71_MOUSE	|generic|tr_Q3TSA8_Q3TSA8_MOUSE	|generic|tr_Q3UY11_Q3UY11_MOUSE|
"""index: 16248, intensity: 3804.0, mobility: 1.062"""	1.57637	0.000777605	5.1439e-06	FSLSGAQIDDNIPR	generic|sp_O08553_DPYL2_MOUSE|
"""index: 5999, intensity: 5155.0, mobility: 0.870"""	1.57122	0.000777605	5.30672e-06	MKETIMNQEKLAKLQ	generic|II_1106078_TX=10090	|generic|IP_970468_TX=10090	|generic|sp_Q64152_BTF3_MOUSE	|generic|sp_Q64152-2_BTF3_MOUSE|
"""index: 11545, intensity: 3903.0, mobility: 0.935"""	1.56949	0.000777605	5.36284e-06	APVSTGAGGGTVLAKMYPR	generic|sp_Q8R1I2_GRP_MOUSE	|generic|chr18_1_65873631_65873807_ENSMUST00000173530|
"""index: 14625, intensity: 2595.0, mobility: 1.105"""	1.56095	0.000777605	5.64762e-06	IVQDGPPQSPPNIYYKV	generic|tr_Q543Q7_Q543Q7_MOUSE|
"""index: 14481, intensity: 21733.0, mobility: 0.888"""	1.5577	0.000777605	5.75995e-06	PGPTQTLSPNGENNNDIIQDNGTIIPFRKHTVR	generic|sp_Q8R001_MARE2_MOUSE	|generic|sp_Q8R001_MARE2_MOUSE	|generic|tr_E9Q1B7_E9Q1B7_MOUSE__chr18_1_23853664_23853702_ENSMUST00000155708	|generic|tr_E9Q1B7_E9Q1B7_MOUSE__chr18_1_23853664_23853702_ENSMUST00000155708|
"""index: 16528, intensity: 4066.0, mobility: 1.140"""	1.55719	0.000777605	5.77777e-06	QSGFSLSGAQIDDNIPR	generic|sp_O08553_DPYL2_MOUSE|
"""index: 8022, intensity: 18091.0, mobility: 0.935"""	1.55692	0.000777605	5.7873e-06	AQPAPKPEPSFSEYASVQVQRK	generic|sp_P97797_SHPS1_MOUSE	|generic|sp_P97797-2_SHPS1_MOUSE	|generic|sp_P97797-3_SHPS1_MOUSE	|generic|sp_P97797-4_SHPS1_MOUSE	|generic|tr_Q2M4I8_Q2M4I8_MOUSE	|generic|tr_E0CX65_E0CX65_MOUSE|
"""index: 13780, intensity: 4265.0, mobility: 0.992"""	1.55345	0.000777605	5.91043e-06	EHPGAPPQPPAPLQPALAPPSRAVA	generic|sp_Q7TSJ2_MAP6_MOUSE__chr7_1_99336781_99337002_ENSMUST00000122101__II_884487	|generic|sp_Q7TSJ2-2_MAP6_MOUSE__chr7_1_99269285_99269317_ENSMUST00000208978__II_884487	|generic|tr_D3Z6W1_D3Z6W1_MOUSE__chr7_1_99269285_99269317_ENSMUST00000208978__II_884487|
"""index: 6911, intensity: 9188.0, mobility: 1.017"""	1.55216	0.000777605	5.95681e-06	LVQLAGTRESVDSAKPRVY	generic|sp_P35455_NEU2_MOUSE|
"""index: 23161, intensity: 9204.0, mobility: 0.898"""	1.55132	0.000777605	5.98695e-06	DADSSVEKQVALLKALYGHGQISH	generic|tr_A0A0A0MQA8_A0A0A0MQA8_MOUSE	|generic|sp_P41539_TKN1_MOUSE|
"""index: 7248, intensity: 3097.0, mobility: 1.223"""	1.55017	0.000777605	6.02894e-06	EQAVTDAAMTSKTLGKVT	generic|sp_P20357_MTAP2_MOUSE__chr1_1_66438885_66439007_ENSMUST00000172486	|generic|tr_G3UZK9_G3UZK9_MOUSE	|generic|tr_Q3URJ7_Q3URJ7_MOUSE	|generic|tr_A0A668KLC6_A0A668KLC6_MOUSE__chr1_1_66438885_66439007_ENSMUST00000172486|
"""index: 2462, intensity: 2848.0, mobility: 0.783"""	1.54699	0.000777605	6.14626e-06	IPVGSLKNEDTPNR	generic|sp_Q03517_SCG2_MOUSE	|generic|tr_Q4W8U9_Q4W8U9_MOUSE|
"""index: 24509, intensity: 7334.0, mobility: 1.013"""	1.54243	0.000777605	6.31847e-06	TLADEVSASLAKQGL	generic|II_1128081_TX=10090	|generic|II_1128079_TX=10090	|generic|tr_A0A0A0MQC7_A0A0A0MQC7_MOUSE	|generic|tr_A2A5Y6_A2A5Y6_MOUSE	|generic|sp_P10637_TAU_MOUSE	|generic|sp_P10637-2_TAU_MOUSE	|generic|sp_P10637-4_TAU_MOUSE	|generic|tr_Q3UH19_Q3UH19_MOUSE	|generic|sp_P10637-6_TAU_MOUSE	|generic|tr_Q8C5K4_Q8C5K4_MOUSE	|generic|tr_Q547J4_Q547J4_MOUSE	|generic|tr_B1AQW2_B1AQW2_MOUSE	|generic|sp_TAU_HUMAN_|
"""index: 16086, intensity: 14931.0, mobility: 0.972"""	1.528	0.000777605	6.89576e-06	PGPTQTLSPNGENNNDIIQDNGTIIPFRKHT	generic|sp_Q8R001_MARE2_MOUSE	|generic|sp_Q8R001_MARE2_MOUSE	|generic|tr_E9Q1B7_E9Q1B7_MOUSE__chr18_1_23853664_23853702_ENSMUST00000155708	|generic|tr_E9Q1B7_E9Q1B7_MOUSE__chr18_1_23853664_23853702_ENSMUST00000155708|
"""index: 16404, intensity: 5508.0, mobility: 1.080"""	1.52752	0.000777605	6.91591e-06	SNKTVQTAAANAASTAATSAAQNAFKGNQM	generic|tr_Q3TD71_Q3TD71_MOUSE	|generic|tr_Q3TSA8_Q3TSA8_MOUSE	|generic|tr_Q3UY11_Q3UY11_MOUSE|
"""index: 16471, intensity: 3695.0, mobility: 1.125"""	1.52665	0.000777605	6.95271e-06	QSGFSLSGAQIDDNIPR	generic|sp_O08553_DPYL2_MOUSE|
"""index: 14257, intensity: 3133.0, mobility: 1.124"""	1.52097	0.000777605	7.19626e-06	IVQDGPPQSPPNIYYKV	generic|tr_Q543Q7_Q543Q7_MOUSE|
"""index: 23748, intensity: 3946.0, mobility: 0.928"""	1.51942	0.000777605	7.26384e-06	YGGFMTSEKSQTPLVTLFK	generic|sp_P01193_COLI_MOUSE|
"""index: 1754, intensity: 4103.0, mobility: 0.960"""	1.51293	0.000777605	7.55558e-06	KSEPPESEAKPAPTEVKTVPNDATQTKENESKA	generic|tr_A0A0A6YY91_A0A0A6YY91_MOUSE__II_850562	|generic|sp_P13595_NCAM1_MOUSE	|generic|sp_P13595-2_NCAM1_MOUSE	|generic|tr_E9QB01_E9QB01_MOUSE	|generic|tr_A0A0A6YY47_A0A0A6YY47_MOUSE|
"""index: 12867, intensity: 14342.0, mobility: 0.994"""	1.51243	0.000777605	7.57835e-06	LKPRTVATPLNQVANPNSAIFGGARPREEVVQKEQE	generic|tr_Q80U88_Q80U88_MOUSE__chr5_-1_134625358_134625459_ENSMUST00000202289__II_929730	|generic|tr_Q3V244_Q3V244_MOUSE__chr5_-1_134625358_134625459_ENSMUST00000202289__II_929730	|generic|tr_Q3TG58_Q3TG58_MOUSE__chr5_-1_134625358_134625459_ENSMUST00000202289__II_929730	|generic|tr_Q564E5_Q564E5_MOUSE__chr5_-1_134625358_134625459_ENSMUST00000202289__II_929730|
"""index: 16587, intensity: 5391.0, mobility: 0.912"""	1.50494	0.000777605	7.93038e-06	SAGPQSQLLASVIAEKSR	generic|sp_Q9QYB8_ADDB_MOUSE	|generic|sp_Q9QYB8-2_ADDB_MOUSE	|generic|tr_Q8C0Y2_Q8C0Y2_MOUSE|
"""index: 19084, intensity: 3184.0, mobility: 1.066"""	1.49792	0.000777605	8.27509e-06	SIQDLSGGSRQQEAPSNLSVNELLTPQGPR	generic|tr_Q8CAD1_Q8CAD1_MOUSE__chrX_1_20851679_20851816_ENSMUST00000136451__II_836925|
"""index: 12981, intensity: 4650.0, mobility: 0.956"""	1.48681	0.000777605	8.8512e-06	MDVVKYESGPDGGEEMRKMKLGLVK	generic|tr_Q7M702_Q7M702_MOUSE|
"""index: 18600, intensity: 4334.0, mobility: 0.920"""	1.48457	0.000777605	8.9723e-06	VAPFPEVFGKE	generic|sp_CAS1_BOVIN_|
"""index: 17564, intensity: 12921.0, mobility: 0.943"""	1.48101	0.000777605	9.16799e-06	GHPVYIVQDGPPQSPPNIYYKV	generic|tr_Q543Q7_Q543Q7_MOUSE|
"""index: 17807, intensity: 5175.0, mobility: 0.942"""	1.47841	0.000777605	9.31358e-06	SEKSQTPLVTLFKNAIIKNAHKKGQ	generic|sp_P01193_COLI_MOUSE|
"""index: 610, intensity: 5382.0, mobility: 0.890"""	1.4742	0.000777605	9.55414e-06	SANSNPAMAPRE	generic|tr_Q545V6_Q545V6_MOUSE|
"""index: 7346, intensity: 107531.0, mobility: 1.105"""	1.47033	0.000777605	9.78113e-06	AEEEAVWGDGSPEPSPRE	generic|sp_P01193_COLI_MOUSE|
"""index: 24969, intensity: 10015.0, mobility: 1.023"""	1.46003	0.000777605	1.04112e-05	TLADEVSASLAKQGL	generic|II_1128081_TX=10090	|generic|II_1128079_TX=10090	|generic|tr_A0A0A0MQC7_A0A0A0MQC7_MOUSE	|generic|tr_A2A5Y6_A2A5Y6_MOUSE	|generic|sp_P10637_TAU_MOUSE	|generic|sp_P10637-2_TAU_MOUSE	|generic|sp_P10637-4_TAU_MOUSE	|generic|tr_Q3UH19_Q3UH19_MOUSE	|generic|sp_P10637-6_TAU_MOUSE	|generic|tr_Q8C5K4_Q8C5K4_MOUSE	|generic|tr_Q547J4_Q547J4_MOUSE	|generic|tr_B1AQW2_B1AQW2_MOUSE	|generic|sp_TAU_HUMAN_|
"""index: 19108, intensity: 6639.0, mobility: 1.016"""	1.45617	0.000777605	1.06571e-05	AQPPGATNMIGYMGQTAYQYPPPPPPPPPSRK	generic|tr_Q3U741_Q3U741_MOUSE__chr11_-1_106783954_106783992_ENSMUST00000133426	|generic|sp_Q501J6_DDX17_MOUSE__chr11_-1_106783954_106783992_ENSMUST00000133426	|generic|tr_Q3U6Y5_Q3U6Y5_MOUSE	|generic|tr_Q78W10_Q78W10_MOUSE	|generic|tr_Q8K392_Q8K392_MOUSE|
"""index: 4077, intensity: 3677.0, mobility: 0.959"""	1.45402	0.000777605	1.07971e-05	SVSTVLTSKYR	generic|tr_Q91VB8_Q91VB8_MOUSE__chr11_1_32297143_32297208_ENSMUST00000147010__II_1141542	|generic|tr_Q9CWS5_Q9CWS5_MOUSE__chr11_1_32297143_32297208_ENSMUST00000147010__II_1141542	|generic|tr_Q9CY10_Q9CY10_MOUSE__chr11_1_32297143_32297208_ENSMUST00000147010__II_1141542	|generic|tr_A8DUV1_A8DUV1_MOUSE__chr11_1_32297143_32297208_ENSMUST00000147010	|generic|tr_Q61287_Q61287_MOUSE__chr11_1_32297143_32297208_ENSMUST00000147010	|generic|tr_Q8BPF4_Q8BPF4_MOUSE__chr11_1_32297143_32297208_ENSMUST00000147010	|generic|tr_Q9CY06_Q9CY06_MOUSE	|generic|tr_A8DUV3_A8DUV3_MOUSE__chr11_1_32297143_32297208_ENSMUST00000147010	|generic|sp_HBA_HUMAN_|
"""index: 1495, intensity: 2904.0, mobility: 0.904"""	1.45218	0.000777605	1.09182e-05	KTETQEKNTLPTKETIEQEKRSE	generic|tr_A6H6H4_A6H6H4_MOUSE|
"""index: 21619, intensity: 3654.0, mobility: 1.081"""	1.44574	0.000777605	1.13526e-05	FDPTANLQTKEFNF	generic|sp_O35344_IMA4_MOUSE|
"""index: 3411, intensity: 221287.0, mobility: 0.912"""	1.44354	0.000777605	1.15048e-05	TLPTKETIEQEKRSEIS	generic|tr_A6H6H4_A6H6H4_MOUSE|
"""index: 22804, intensity: 16128.0, mobility: 1.056"""	1.44269	0.000777605	1.15646e-05	YGGFMTSEKSQTPLVTLFKNAIIKNAHKKGQ	generic|sp_P01193_COLI_MOUSE|
"""index: 23138, intensity: 31945.0, mobility: 1.059"""	1.44234	0.000777605	1.15891e-05	YGGFMTSEKSQTPLVTLFKNAIIKNAHKKGQ	generic|sp_P01193_COLI_MOUSE|
"""index: 22499, intensity: 3402.0, mobility: 0.848"""	1.43647	0.000777605	1.20089e-05	SEKSQTPLVTLFKNAIIKNAH	generic|sp_P01193_COLI_MOUSE|
"""index: 19794, intensity: 128594.0, mobility: 1.050"""	1.43077	0.000777605	1.24312e-05	SVFQELGKLTGPSNQ	generic|sp_Q03517_SCG2_MOUSE	|generic|tr_Q4W8U9_Q4W8U9_MOUSE|
"""index: 22128, intensity: 3241.0, mobility: 0.992"""	1.43	0.000777605	1.24887e-05	SKPDDDILDIPLDDPGANAAAAKIQA	generic|sp_P60761_NEUG_MOUSE__chr9_-1_37545953_37552551_ENSMUST00000065668|
"""index: 1502, intensity: 4037.0, mobility: 0.905"""	1.42955	0.000777605	1.25234e-05	KTETQEKNTLPTKETIEQEKRSE	generic|tr_A6H6H4_A6H6H4_MOUSE|
"""index: 7382, intensity: 87534.0, mobility: 0.919"""	1.42411	0.000777605	1.29428e-05	QVANPNSAIFGGARPREEVVQKEQE	generic|tr_Q80U88_Q80U88_MOUSE__chr5_-1_134625358_134625459_ENSMUST00000202289__II_929730	|generic|tr_Q3V244_Q3V244_MOUSE__chr5_-1_134625358_134625459_ENSMUST00000202289__II_929730	|generic|tr_Q3TG58_Q3TG58_MOUSE__chr5_-1_134625358_134625459_ENSMUST00000202289__II_929730	|generic|tr_Q564E5_Q564E5_MOUSE__chr5_-1_134625358_134625459_ENSMUST00000202289__II_929730|
"""index: 3967, intensity: 5484.0, mobility: 0.891"""	1.42373	0.000777605	1.29725e-05	TLPTKETIEQEKRSEIS	generic|tr_A6H6H4_A6H6H4_MOUSE|
"""index: 8091, intensity: 5673.0, mobility: 1.125"""	1.42297	0.000777605	1.30328e-05	AEEEAVWGDGSPEPSPRE	generic|sp_P01193_COLI_MOUSE|
"""index: 26980, intensity: 5631.0, mobility: 0.980"""	1.42244	0.000777605	1.30744e-05	YGGFMTSEKSQTPLVTLFKNAIIKNAH	generic|sp_P01193_COLI_MOUSE|
"""index: 2651, intensity: 4285.0, mobility: 0.806"""	1.41813	0.000777605	1.34206e-05	AANGKSADCSVEEEPWKREK	generic|II_1004965_TX=10090	|generic|tr_Q3UYK6_Q3UYK6_MOUSE__chr2_1_102781469_102781534_ENSMUST00000154446	|generic|tr_Q3USU5_Q3USU5_MOUSE__chr2_1_102781469_102781534_ENSMUST00000154446	|generic|sp_P43006-2_EAA2_MOUSE__chr2_1_102781469_102781534_ENSMUST00000154446|
"""index: 22650, intensity: 6249.0, mobility: 0.942"""	1.41681	0.000777605	1.35284e-05	YGGFMTSEKSQTPLVTLFKNAIIKNAHKKGQ	generic|sp_P01193_COLI_MOUSE|
"""index: 15136, intensity: 4571.0, mobility: 1.157"""	1.41556	0.000777605	1.36315e-05	AAAAVAGGAGVGGDSHLALPALERDHLN	generic|sp_P0C192_LRC4B_MOUSE__chr16_1_91662218_91662247_ENSMUST00000117633|
"""index: 7053, intensity: 5384.0, mobility: 0.906"""	1.41265	0.000777605	1.38741e-05	LSRAQPAPKPEPSFSEYASVQVQRK	generic|sp_P97797_SHPS1_MOUSE	|generic|sp_P97797-2_SHPS1_MOUSE	|generic|sp_P97797-3_SHPS1_MOUSE	|generic|sp_P97797-4_SHPS1_MOUSE	|generic|tr_Q2M4I8_Q2M4I8_MOUSE	|generic|tr_E0CX65_E0CX65_MOUSE|
"""index: 14654, intensity: 28567.0, mobility: 1.157"""	1.41223	0.000777605	1.39092e-05	IVQDGPPQSPPNIYYKV	generic|tr_Q543Q7_Q543Q7_MOUSE|
"""index: 17123, intensity: 3159.0, mobility: 1.113"""	1.40197	0.000777605	1.48013e-05	SGFSLSGAQIDDNIPR	generic|sp_O08553_DPYL2_MOUSE|
"""index: 7704, intensity: 3514.0, mobility: 1.127"""	1.40168	0.000777605	1.48274e-05	AEEEAVWGDGSPEPSPREG	generic|sp_P01193_COLI_MOUSE|
"""index: 7057, intensity: 11953.0, mobility: 0.958"""	1.40135	0.000777605	1.48575e-05	SPQLEDEAKELQ	generic|tr_Q3UXY8_Q3UXY8_MOUSE	|generic|sp_P22005_PENK_MOUSE|
"""index: 22668, intensity: 4743.0, mobility: 0.862"""	1.40003	0.000777605	1.49761e-05	SEKSQTPLVTLFKNAIIKNAH	generic|sp_P01193_COLI_MOUSE|
"""index: 6684, intensity: 3822.0, mobility: 1.147"""	1.39986	0.000777605	1.49923e-05	AKAPAPAAPAAAEPQAEAPAAAASSEQSVAVKE	generic|sp_Q91XV3_BASP1_MOUSE|
"""index: 4422, intensity: 42754.0, mobility: 0.821"""	1.39831	0.000777605	1.51331e-05	TPPPPYEQVVKDK	generic|sp_Q8R1C3_VOPP1_MOUSE__chr6_-1_57774707_57774748_ENSMUST00000204878|
"""index: 19675, intensity: 27896.0, mobility: 1.049"""	1.39268	0.000777605	1.56582e-05	SVFQELGKLTGPSNQ	generic|sp_Q03517_SCG2_MOUSE	|generic|tr_Q4W8U9_Q4W8U9_MOUSE|
"""index: 12789, intensity: 53122.0, mobility: 1.002"""	1.38968	0.000777605	1.59461e-05	LKPRTVATPLNQVANPNSAIFGGARPREEVVQKEQE	generic|tr_Q80U88_Q80U88_MOUSE__chr5_-1_134625358_134625459_ENSMUST00000202289__II_929730	|generic|tr_Q3V244_Q3V244_MOUSE__chr5_-1_134625358_134625459_ENSMUST00000202289__II_929730	|generic|tr_Q3TG58_Q3TG58_MOUSE__chr5_-1_134625358_134625459_ENSMUST00000202289__II_929730	|generic|tr_Q564E5_Q564E5_MOUSE__chr5_-1_134625358_134625459_ENSMUST00000202289__II_929730|
"""index: 7308, intensity: 4764.0, mobility: 1.059"""	1.38711	0.000777605	1.61958e-05	AEEEAVWGDGSPEPSPR	generic|sp_P01193_COLI_MOUSE|
"""index: 10063, intensity: 6990.0, mobility: 0.965"""	1.38642	0.000777605	1.62646e-05	STIGTYATLSPTKRLVHA	generic|tr_B7ZNF6_B7ZNF6_MOUSE__chr15_1_31027559_31027672_ENSMUST00000228827	|generic|sp_O35927_CTND2_MOUSE__chr15_1_31027559_31027672_ENSMUST00000228827	|generic|sp_O35927-2_CTND2_MOUSE__chr15_1_31027559_31027672_ENSMUST00000228827	|generic|tr_E9QKH8_E9QKH8_MOUSE__chr15_1_31027559_31027672_ENSMUST00000228827|
"""index: 24241, intensity: 14347.0, mobility: 1.007"""	1.3863	0.000777605	1.62762e-05	TLADEVSASLAKQGL	generic|II_1128081_TX=10090	|generic|II_1128079_TX=10090	|generic|tr_A0A0A0MQC7_A0A0A0MQC7_MOUSE	|generic|tr_A2A5Y6_A2A5Y6_MOUSE	|generic|sp_P10637_TAU_MOUSE	|generic|sp_P10637-2_TAU_MOUSE	|generic|sp_P10637-4_TAU_MOUSE	|generic|tr_Q3UH19_Q3UH19_MOUSE	|generic|sp_P10637-6_TAU_MOUSE	|generic|tr_Q8C5K4_Q8C5K4_MOUSE	|generic|tr_Q547J4_Q547J4_MOUSE	|generic|tr_B1AQW2_B1AQW2_MOUSE	|generic|sp_TAU_HUMAN_|
"""index: 14333, intensity: 4008.0, mobility: 1.016"""	1.38603	0.000777605	1.63021e-05	PGPTQTLSPNGENNNDIIQDNGTIIPFRKHTVR	generic|sp_Q8R001_MARE2_MOUSE	|generic|sp_Q8R001_MARE2_MOUSE	|generic|tr_E9Q1B7_E9Q1B7_MOUSE__chr18_1_23853664_23853702_ENSMUST00000155708	|generic|tr_E9Q1B7_E9Q1B7_MOUSE__chr18_1_23853664_23853702_ENSMUST00000155708|
"""index: 27131, intensity: 19784.0, mobility: 0.925"""	1.37963	0.000777605	1.69473e-05	GRTLSDYNIQKESTLHLVLRLRGG	generic|tr_B0LAC2_B0LAC2_MOUSE__IP_825414	|generic|tr_E9Q5F6_E9Q5F6_MOUSE__II_647476	|generic|tr_E9Q5F6_E9Q5F6_MOUSE__II_647476	|generic|tr_Q922Z8_Q922Z8_MOUSE__II_647476	|generic|tr_Q922Z8_Q922Z8_MOUSE__II_647476	|generic|tr_Q922Z8_Q922Z8_MOUSE__II_647476	|generic|tr_Q922Z8_Q922Z8_MOUSE__II_647476	|generic|tr_Q922Z8_Q922Z8_MOUSE__II_647476	|generic|tr_Q922Z8_Q922Z8_MOUSE__II_647476	|generic|tr_Q922Z8_Q922Z8_MOUSE__II_647476	|generic|tr_Q3TH47_Q3TH47_MOUSE__II_647476	|generic|tr_Q3TH47_Q3TH47_MOUSE__II_647476	|generic|tr_Q3TH47_Q3TH47_MOUSE__II_647476	|generic|tr_Q8VC46_Q8VC46_MOUSE__II_647476	|generic|tr_Q8VC46_Q8VC46_MOUSE__II_647476	|generic|tr_Q8VC46_Q8VC46_MOUSE__II_647476	|generic|tr_Q8VC46_Q8VC46_MOUSE__II_647476	|generic|tr_Q8VC46_Q8VC46_MOUSE__II_647476	|generic|tr_Q8VC46_Q8VC46_MOUSE__II_647476	|generic|tr_Q8VC46_Q8VC46_MOUSE__II_647476	|generic|tr_Q8VC46_Q8VC46_MOUSE__II_647476	|generic|tr_Q922B0_Q922B0_MOUSE__II_647476	|generic|tr_Q922B0_Q922B0_MOUSE__II_647476	|generic|tr_Q5SX22_Q5SX22_MOUSE__II_647476	|generic|tr_Q5SX22_Q5SX22_MOUSE__II_647476	|generic|tr_Q5SX22_Q5SX22_MOUSE__II_647476	|generic|tr_Q8R0Z9_Q8R0Z9_MOUSE__II_647476	|generic|tr_Q8R0Z9_Q8R0Z9_MOUSE__II_647476	|generic|tr_Q8R0Z9_Q8R0Z9_MOUSE__II_647476	|generic|tr_Q8R0Z9_Q8R0Z9_MOUSE__II_647476	|generic|sp_P0CG50_UBC_MOUSE__II_647476	|generic|sp_P0CG50_UBC_MOUSE__II_647476	|generic|sp_P0CG50_UBC_MOUSE__II_647476	|generic|sp_P0CG50_UBC_MOUSE__II_647476	|generic|sp_P0CG50_UBC_MOUSE__II_647476	|generic|sp_P0CG50_UBC_MOUSE__II_647476	|generic|sp_P0CG50_UBC_MOUSE__II_647476	|generic|sp_P0CG50_UBC_MOUSE__II_647476	|generic|sp_P0CG50_UBC_MOUSE__II_647476	|generic|tr_Q78XY9_Q78XY9_MOUSE__II_647476	|generic|tr_Q78XY9_Q78XY9_MOUSE__II_647476	|generic|tr_Q78XY9_Q78XY9_MOUSE__II_647476	|generic|tr_Q78XY9_Q78XY9_MOUSE__II_647476	|generic|tr_A5JUZ1_A5JUZ1_MOUSE__II_647476	|generic|sp_P62984_RL40_MOUSE__II_866586	|generic|tr_E9QNP0_E9QNP0_MOUSE__II_866571	|generic|tr_E9Q4P0_E9Q4P0_MOUSE__II_866571	|generic|tr_A0A0A6YW67_A0A0A6YW67_MOUSE__II_647476	|generic|tr_E9Q9J0_E9Q9J0_MOUSE__II_647476	|generic|tr_Q642L7_Q642L7_MOUSE__II_647476	|generic|IP_899761_TX=10090	|generic|sp_RS27A_HUMAN_|
"""index: 3715, intensity: 293245.0, mobility: 0.910"""	1.37664	0.000777605	1.7257e-05	TLPTKETIEQEKRSEIS	generic|tr_A6H6H4_A6H6H4_MOUSE|
"""index: 24112, intensity: 448913.0, mobility: 1.046"""	1.36815	0.000777605	1.81688e-05	TLADEVSASLAKQGL	generic|II_1128081_TX=10090	|generic|II_1128079_TX=10090	|generic|tr_A0A0A0MQC7_A0A0A0MQC7_MOUSE	|generic|tr_A2A5Y6_A2A5Y6_MOUSE	|generic|sp_P10637_TAU_MOUSE	|generic|sp_P10637-2_TAU_MOUSE	|generic|sp_P10637-4_TAU_MOUSE	|generic|tr_Q3UH19_Q3UH19_MOUSE	|generic|sp_P10637-6_TAU_MOUSE	|generic|tr_Q8C5K4_Q8C5K4_MOUSE	|generic|tr_Q547J4_Q547J4_MOUSE	|generic|tr_B1AQW2_B1AQW2_MOUSE	|generic|sp_TAU_HUMAN_|
"""index: 2541, intensity: 21800.0, mobility: 0.785"""	1.36756	0.000777605	1.82336e-05	IPVGSLKNEDTPNR	generic|sp_Q03517_SCG2_MOUSE	|generic|tr_Q4W8U9_Q4W8U9_MOUSE|
"""index: 20218, intensity: 5127.0, mobility: 1.062"""	1.36613	0.000777605	1.83926e-05	LLEAAQEEGAVTPDLPGLEKVQVRPE	generic|sp_Q62361_TRH_MOUSE|
"""index: 4754, intensity: 5925.0, mobility: 0.884"""	1.36406	0.000777605	1.86242e-05	TSLGQETEEEPHVRVA	generic|sp_Q8BGK5_S35F1_MOUSE|
"""index: 6455, intensity: 11119.0, mobility: 0.912"""	1.36238	0.000777605	1.88152e-05	AEPPPPEPPRI	generic|sp_Q8BIF0_C99L2_MOUSE	|generic|sp_Q8BIF0-2_C99L2_MOUSE	|generic|tr_I7HJQ8_I7HJQ8_MOUSE	|generic|tr_A2AP74_A2AP74_MOUSE|
"""index: 18775, intensity: 4931.0, mobility: 1.015"""	1.36234	0.000777605	1.88199e-05	AQPPGATNMIGYMGQTAYQYPPPPPPPPPSRK	generic|tr_Q3U741_Q3U741_MOUSE__chr11_-1_106783954_106783992_ENSMUST00000133426	|generic|sp_Q501J6_DDX17_MOUSE__chr11_-1_106783954_106783992_ENSMUST00000133426	|generic|tr_Q3U6Y5_Q3U6Y5_MOUSE	|generic|tr_Q78W10_Q78W10_MOUSE	|generic|tr_Q8K392_Q8K392_MOUSE|
"""index: 7894, intensity: 4155.0, mobility: 1.099"""	1.3621	0.000777605	1.88471e-05	AEEEAVWGDGSPEPSPRE	generic|sp_P01193_COLI_MOUSE|
"""index: 876, intensity: 3901.0, mobility: 0.885"""	1.35922	0.000777605	1.91784e-05	SEPPESEAKPAPTEVK	generic|tr_A0A0A6YY91_A0A0A6YY91_MOUSE__II_850562	|generic|sp_P13595_NCAM1_MOUSE	|generic|sp_P13595-2_NCAM1_MOUSE	|generic|tr_E9QB01_E9QB01_MOUSE	|generic|tr_A0A0A6YY47_A0A0A6YY47_MOUSE|
"""index: 8027, intensity: 2770.0, mobility: 1.176"""	1.35845	0.000777605	1.92686e-05	PAPAAPAAAEPQAEAPAAAASSEQSVAVKE	generic|sp_Q91XV3_BASP1_MOUSE|
"""index: 17373, intensity: 5021.0, mobility: 0.964"""	1.35808	0.000777605	1.93115e-05	TDGFNLEDALKETSSVKQR	generic|sp_Q8BIF0_C99L2_MOUSE	|generic|sp_Q8BIF0-2_C99L2_MOUSE|
"""index: 14063, intensity: 183884.0, mobility: 0.995"""	1.35712	0.000777605	1.94244e-05	LADEVSASLAKQGL	generic|II_1128081_TX=10090	|generic|II_1128079_TX=10090	|generic|tr_A0A0A0MQC7_A0A0A0MQC7_MOUSE	|generic|tr_A2A5Y6_A2A5Y6_MOUSE	|generic|sp_P10637_TAU_MOUSE	|generic|sp_P10637-2_TAU_MOUSE	|generic|sp_P10637-4_TAU_MOUSE	|generic|tr_Q3UH19_Q3UH19_MOUSE	|generic|sp_P10637-6_TAU_MOUSE	|generic|tr_Q8C5K4_Q8C5K4_MOUSE	|generic|tr_Q547J4_Q547J4_MOUSE	|generic|tr_B1AQW2_B1AQW2_MOUSE	|generic|sp_TAU_HUMAN_|
"""index: 22115, intensity: 4001.0, mobility: 0.861"""	1.35618	0.000777605	1.95359e-05	SEKSQTPLVTLFKNAIIKNAH	generic|sp_P01193_COLI_MOUSE|
"""index: 25191, intensity: 9829.0, mobility: 1.022"""	1.35477	0.000777605	1.97024e-05	TLADEVSASLAKQGL	generic|II_1128081_TX=10090	|generic|II_1128079_TX=10090	|generic|tr_A0A0A0MQC7_A0A0A0MQC7_MOUSE	|generic|tr_A2A5Y6_A2A5Y6_MOUSE	|generic|sp_P10637_TAU_MOUSE	|generic|sp_P10637-2_TAU_MOUSE	|generic|sp_P10637-4_TAU_MOUSE	|generic|tr_Q3UH19_Q3UH19_MOUSE	|generic|sp_P10637-6_TAU_MOUSE	|generic|tr_Q8C5K4_Q8C5K4_MOUSE	|generic|tr_Q547J4_Q547J4_MOUSE	|generic|tr_B1AQW2_B1AQW2_MOUSE	|generic|sp_TAU_HUMAN_|
"""index: 5017, intensity: 2777.0, mobility: 0.790"""	1.34758	0.000777605	2.05802e-05	SPGPERVW	generic|sp_Q0VGU4_VGF_MOUSE|
"""index: 5243, intensity: 5607.0, mobility: 1.007"""	1.34585	0.000777605	2.07979e-05	SSASSTQPLLVHEDA	generic|tr_Q3ULJ6_Q3ULJ6_MOUSE__chr5_1_75654426_75654545_ENSMUST00000202167	|generic|sp_P05532_KIT_MOUSE__chr5_1_75654426_75654545_ENSMUST00000202167	|generic|sp_P05532-2_KIT_MOUSE__chr5_1_75654426_75654545_ENSMUST00000202167	|generic|sp_P05532-3_KIT_MOUSE__chr5_1_75654426_75654545_ENSMUST00000202167|
"""index: 7638, intensity: 3583.0, mobility: 1.126"""	1.3449	0.000777605	2.09176e-05	AEEEAVWGDGSPEPSPREG	generic|sp_P01193_COLI_MOUSE|
"""index: 13986, intensity: 35593.0, mobility: 0.995"""	1.34256	0.000777605	2.12162e-05	LADEVSASLAKQGL	generic|II_1128081_TX=10090	|generic|II_1128079_TX=10090	|generic|tr_A0A0A0MQC7_A0A0A0MQC7_MOUSE	|generic|tr_A2A5Y6_A2A5Y6_MOUSE	|generic|sp_P10637_TAU_MOUSE	|generic|sp_P10637-2_TAU_MOUSE	|generic|sp_P10637-4_TAU_MOUSE	|generic|tr_Q3UH19_Q3UH19_MOUSE	|generic|sp_P10637-6_TAU_MOUSE	|generic|tr_Q8C5K4_Q8C5K4_MOUSE	|generic|tr_Q547J4_Q547J4_MOUSE	|generic|tr_B1AQW2_B1AQW2_MOUSE	|generic|sp_TAU_HUMAN_|
"""index: 14410, intensity: 69932.0, mobility: 0.994"""	1.33445	0.000777605	2.22844e-05	LADEVSASLAKQGL	generic|II_1128081_TX=10090	|generic|II_1128079_TX=10090	|generic|tr_A0A0A0MQC7_A0A0A0MQC7_MOUSE	|generic|tr_A2A5Y6_A2A5Y6_MOUSE	|generic|sp_P10637_TAU_MOUSE	|generic|sp_P10637-2_TAU_MOUSE	|generic|sp_P10637-4_TAU_MOUSE	|generic|tr_Q3UH19_Q3UH19_MOUSE	|generic|sp_P10637-6_TAU_MOUSE	|generic|tr_Q8C5K4_Q8C5K4_MOUSE	|generic|tr_Q547J4_Q547J4_MOUSE	|generic|tr_B1AQW2_B1AQW2_MOUSE	|generic|sp_TAU_HUMAN_|
"""index: 7332, intensity: 5438.0, mobility: 0.962"""	1.33163	0.000777605	2.26698e-05	LTELENELNTK	generic|tr_F7C3I9_F7C3I9_MOUSE__chr17_1_13903897_13904007_ENSMUST00000133422__II_1071017	|generic|tr_E9Q852_E9Q852_MOUSE__chr17_1_13903897_13904007_ENSMUST00000133422	|generic|tr_E9Q9C3_E9Q9C3_MOUSE__chr17_1_13903897_13904007_ENSMUST00000133422	|generic|sp_Q9QZQ1_AFAD_MOUSE__chr17_1_13903897_13904007_ENSMUST00000133422	|generic|sp_Q9QZQ1-2_AFAD_MOUSE__chr17_1_13903897_13904007_ENSMUST00000133422|
"""index: 6311, intensity: 3743.0, mobility: 0.793"""	1.33094	0.000777605	2.27644e-05	AEPPPPEPPRI	generic|sp_Q8BIF0_C99L2_MOUSE	|generic|sp_Q8BIF0-2_C99L2_MOUSE	|generic|tr_I7HJQ8_I7HJQ8_MOUSE	|generic|tr_A2AP74_A2AP74_MOUSE|
"""index: 17542, intensity: 5900.0, mobility: 0.937"""	1.32782	0.000777605	2.3199e-05	HPVYIVQDGPPQSPPNIYYKV	generic|tr_Q543Q7_Q543Q7_MOUSE|
"""index: 5653, intensity: 13422.0, mobility: 1.070"""	1.32246	0.000777605	2.39647e-05	STAATSAAQNAFKGNQM	generic|tr_Q3TD71_Q3TD71_MOUSE	|generic|tr_Q3TSA8_Q3TSA8_MOUSE	|generic|tr_Q3UY11_Q3UY11_MOUSE|
"""index: 22673, intensity: 3296.0, mobility: 1.058"""	1.32138	0.000777605	2.41214e-05	YGGFMTSEKSQTPLVTLFKNAIIKNAHKKGQ	generic|sp_P01193_COLI_MOUSE|
"""index: 16598, intensity: 18804.0, mobility: 1.111"""	1.31927	0.000777605	2.44319e-05	QSGFSLSGAQIDDNIPR	generic|sp_O08553_DPYL2_MOUSE|
"""index: 6128, intensity: 116716.0, mobility: 0.900"""	1.31909	0.000777605	2.44589e-05	AEPPPPEPPRI	generic|sp_Q8BIF0_C99L2_MOUSE	|generic|sp_Q8BIF0-2_C99L2_MOUSE	|generic|tr_I7HJQ8_I7HJQ8_MOUSE	|generic|tr_A2AP74_A2AP74_MOUSE|
"""index: 1580, intensity: 4291.0, mobility: 0.864"""	1.31707	0.000777605	2.47609e-05	TLPTKETIEQEKRSE	generic|tr_A6H6H4_A6H6H4_MOUSE|
"""index: 12015, intensity: 30307.0, mobility: 1.026"""	1.31505	0.000777605	2.50649e-05	VFQELGKLTGPSNQ	generic|sp_Q03517_SCG2_MOUSE	|generic|tr_Q4W8U9_Q4W8U9_MOUSE|
"""index: 11964, intensity: 4981.0, mobility: 0.947"""	1.31393	0.000777605	2.52356e-05	EDPATFKPPKMDVPMVEGKKQPLR	generic|sp_Q9DBN4_P33MX_MOUSE	|generic|sp_Q9DBN4-2_P33MX_MOUSE	|generic|tr_D3Z1F7_D3Z1F7_MOUSE|
"""index: 6579, intensity: 352423.0, mobility: 0.900"""	1.31094	0.000777605	2.56972e-05	AEPPPPEPPRI	generic|sp_Q8BIF0_C99L2_MOUSE	|generic|sp_Q8BIF0-2_C99L2_MOUSE	|generic|tr_I7HJQ8_I7HJQ8_MOUSE	|generic|tr_A2AP74_A2AP74_MOUSE|
"""index: 19442, intensity: 4406.0, mobility: 0.990"""	1.30959	0.000777605	2.59084e-05	TLAEDVTAALAKQ	generic|sp_P20357_MTAP2_MOUSE__chr1_1_66438885_66439007_ENSMUST00000172486	|generic|tr_Q80ZL4_Q80ZL4_MOUSE__chr1_1_66438885_66439007_ENSMUST00000172486	|generic|tr_Q3TLQ0_Q3TLQ0_MOUSE__chr1_1_66438885_66439007_ENSMUST00000172486	|generic|tr_Q80X35_Q80X35_MOUSE__chr1_1_66438885_66439007_ENSMUST00000172486	|generic|tr_B2KGT5_B2KGT5_MOUSE__chr1_1_66438885_66439007_ENSMUST00000172486	|generic|tr_A0A668KLC6_A0A668KLC6_MOUSE__chr1_1_66438885_66439007_ENSMUST00000172486|
"""index: 14206, intensity: 3041.0, mobility: 1.158"""	1.30541	0.000777605	2.65736e-05	IVQDGPPQSPPNIYYKV	generic|tr_Q543Q7_Q543Q7_MOUSE|
"""index: 2600, intensity: 2914.0, mobility: 1.035"""	1.30114	0.000777605	2.72698e-05	APVISAEKAYHEQ	generic|tr_Q99KA2_Q99KA2_MOUSE__IP_3506393	|generic|tr_A0A0A0MQA5_A0A0A0MQA5_MOUSE__chr1_-1_75215622_75215885_ENSMUST00000188593__IP_3506393	|generic|sp_P05213_TBA1B_MOUSE__IP_3506392	|generic|tr_Q52L87_Q52L87_MOUSE__IP_3506392	|generic|sp_P68368_TBA4A_MOUSE__chr1_-1_75215622_75215885_ENSMUST00000188593__IP_3506393	|generic|tr_Q3TIZ0_Q3TIZ0_MOUSE__IP_3506393	|generic|sp_P68369_TBA1A_MOUSE__IP_3506392	|generic|IP_988840_TX=10090	|generic|IP_1052575_TX=10090	|generic|IP_3456589_TX=10090	|generic|IP_3502747_TX=10090	|generic|tr_Q9D9Y2_Q9D9Y2_MOUSE	|generic|sp_P05214_TBA3_MOUSE|
"""index: 6310, intensity: 9780.0, mobility: 0.893"""	1.30057	0.000777605	2.73633e-05	AEPPPPEPPRI	generic|sp_Q8BIF0_C99L2_MOUSE	|generic|sp_Q8BIF0-2_C99L2_MOUSE	|generic|tr_I7HJQ8_I7HJQ8_MOUSE	|generic|tr_A2AP74_A2AP74_MOUSE|
"""index: 15422, intensity: 26186.0, mobility: 0.989"""	1.29824	0.000777605	2.77533e-05	LQTLHPYNTFAAGFNSTGLPHSHSTTRV	generic|tr_A0A5S9EES2_A0A5S9EES2_MOUSE	|generic|tr_A2AGI2_A2AGI2_MOUSE	|generic|tr_B2RWZ9_B2RWZ9_MOUSE	|generic|tr_Q69ZI4_Q69ZI4_MOUSE	|generic|tr_A0A5S9EER5_A0A5S9EER5_MOUSE	|generic|tr_A2AGI3_A2AGI3_MOUSE	|generic|sp_Q8BYM5_NLGN3_MOUSE|
"""index: 7700, intensity: 6256.0, mobility: 0.914"""	1.29787	0.000777605	2.78157e-05	TYAPVISAEKAYHEQ	generic|tr_Q99KA2_Q99KA2_MOUSE__IP_3506393	|generic|tr_A0A0A0MQA5_A0A0A0MQA5_MOUSE__chr1_-1_75215622_75215885_ENSMUST00000188593__IP_3506393	|generic|sp_P05213_TBA1B_MOUSE__IP_3506392	|generic|tr_Q52L87_Q52L87_MOUSE__IP_3506392	|generic|sp_P68368_TBA4A_MOUSE__chr1_-1_75215622_75215885_ENSMUST00000188593__IP_3506393	|generic|tr_Q3TIZ0_Q3TIZ0_MOUSE__IP_3506393	|generic|sp_P68369_TBA1A_MOUSE__IP_3506392	|generic|IP_988840_TX=10090	|generic|IP_1052575_TX=10090	|generic|IP_3456589_TX=10090	|generic|IP_3502747_TX=10090	|generic|tr_Q9D9Y2_Q9D9Y2_MOUSE	|generic|sp_P05214_TBA3_MOUSE|
"""index: 5406, intensity: 2847.0, mobility: 0.990"""	1.29095	0.000777605	2.90074e-05	ALDMGNEIDTQNR	generic|sp_P60879_SNP25_MOUSE	|generic|sp_P60879-2_SNP25_MOUSE|
"""index: 14299, intensity: 15755.0, mobility: 1.159"""	1.28706	0.000777605	2.96981e-05	IVQDGPPQSPPNIYYKV	generic|tr_Q543Q7_Q543Q7_MOUSE|
"""index: 21305, intensity: 4363.0, mobility: 1.126"""	1.2836	0.000777605	3.03282e-05	LSAASAPLVETSTPLRL	generic|sp_Q9QXV0_PCS1N_MOUSE|
"""index: 1432, intensity: 4576.0, mobility: 0.825"""	1.28321	0.000777605	3.04003e-05	TLPTKETIEQEKR	generic|tr_A6H6H4_A6H6H4_MOUSE|
"""index: 27928, intensity: 47568.0, mobility: 1.044"""	1.28187	0.000777605	3.06476e-05	TLAEDVTAALAKQGL	generic|sp_P20357_MTAP2_MOUSE__chr1_1_66438885_66439007_ENSMUST00000172486	|generic|tr_Q80ZL4_Q80ZL4_MOUSE__chr1_1_66438885_66439007_ENSMUST00000172486	|generic|tr_Q3TLQ0_Q3TLQ0_MOUSE__chr1_1_66438885_66439007_ENSMUST00000172486	|generic|tr_Q80X35_Q80X35_MOUSE__chr1_1_66438885_66439007_ENSMUST00000172486	|generic|tr_B2KGT5_B2KGT5_MOUSE__chr1_1_66438885_66439007_ENSMUST00000172486	|generic|tr_A0A668KLC6_A0A668KLC6_MOUSE__chr1_1_66438885_66439007_ENSMUST00000172486|
"""index: 19113, intensity: 7690.0, mobility: 0.976"""	1.28101	0.000777605	3.08083e-05	KLPNDLLDLQQPTFHPSVH	generic|tr_A0A140LHQ8_A0A140LHQ8_MOUSE__II_885340	|generic|tr_A0A1L1SUR7_A0A1L1SUR7_MOUSE__II_3498699	|generic|tr_Q570Z8_Q570Z8_MOUSE__chr5_1_121425971_121426000_ENSMUST00000042163	|generic|tr_Q3TD51_Q3TD51_MOUSE	|generic|sp_Q7M6Y3_PICAL_MOUSE	|generic|sp_Q7M6Y3-3_PICAL_MOUSE	|generic|sp_Q7M6Y3-4_PICAL_MOUSE	|generic|sp_Q7M6Y3-5_PICAL_MOUSE	|generic|sp_Q7M6Y3-6_PICAL_MOUSE|
"""index: 24844, intensity: 8030.0, mobility: 1.019"""	1.27818	0.000777605	3.13414e-05	TLADEVSASLAKQGL	generic|II_1128081_TX=10090	|generic|II_1128079_TX=10090	|generic|tr_A0A0A0MQC7_A0A0A0MQC7_MOUSE	|generic|tr_A2A5Y6_A2A5Y6_MOUSE	|generic|sp_P10637_TAU_MOUSE	|generic|sp_P10637-2_TAU_MOUSE	|generic|sp_P10637-4_TAU_MOUSE	|generic|tr_Q3UH19_Q3UH19_MOUSE	|generic|sp_P10637-6_TAU_MOUSE	|generic|tr_Q8C5K4_Q8C5K4_MOUSE	|generic|tr_Q547J4_Q547J4_MOUSE	|generic|tr_B1AQW2_B1AQW2_MOUSE	|generic|sp_TAU_HUMAN_|
"""index: 16881, intensity: 3992.0, mobility: 1.092"""	1.27715	0.000777605	3.15368e-05	GASQAGMTGYGMPRQIL	generic|sp_Q9WVA4_TAGL2_MOUSE|
"""index: 13819, intensity: 4248.0, mobility: 1.094"""	1.27398	0.000777605	3.21487e-05	SLSAASAPLVETSTPLR	generic|sp_Q9QXV0_PCS1N_MOUSE|
"""index: 21931, intensity: 10912.0, mobility: 1.141"""	1.27371	0.000777605	3.22013e-05	SLSAASAPLVETSTPLRL	generic|sp_Q9QXV0_PCS1N_MOUSE|
"""index: 2147, intensity: 4009.0, mobility: 0.756"""	1.27349	0.000777605	3.22444e-05	TLPTKETIEQEK	generic|tr_A6H6H4_A6H6H4_MOUSE|
"""index: 14309, intensity: 3497.0, mobility: 0.883"""	1.27309	0.000777605	3.23233e-05	PGPTQTLSPNGENNNDIIQDNGTIIPFRKHTVR	generic|sp_Q8R001_MARE2_MOUSE	|generic|sp_Q8R001_MARE2_MOUSE	|generic|tr_E9Q1B7_E9Q1B7_MOUSE__chr18_1_23853664_23853702_ENSMUST00000155708	|generic|tr_E9Q1B7_E9Q1B7_MOUSE__chr18_1_23853664_23853702_ENSMUST00000155708|
"""index: 21996, intensity: 47880.0, mobility: 1.141"""	1.27136	0.000777605	3.26624e-05	SLSAASAPLVETSTPLRL	generic|sp_Q9QXV0_PCS1N_MOUSE|
"""index: 14739, intensity: 6665.0, mobility: 1.110"""	1.2709	0.000777605	3.27548e-05	IVQDGPPQSPPNIYYKV	generic|tr_Q543Q7_Q543Q7_MOUSE|
"""index: 4746, intensity: 4184.0, mobility: 0.882"""	1.26988	0.000777605	3.29582e-05	TSLGQETEEEPHVRVA	generic|sp_Q8BGK5_S35F1_MOUSE|
"""index: 10946, intensity: 5221.0, mobility: 0.822"""	1.26979	0.000777605	3.29754e-05	LDEDMLLK	generic|sp_Q03517_SCG2_MOUSE	|generic|tr_Q4W8U9_Q4W8U9_MOUSE|
"""index: 4605, intensity: 5847.0, mobility: 0.820"""	1.26966	0.000777605	3.30021e-05	TDTEDKGEFLSEGGGVR	generic|sp_E9PV24_FIBA_MOUSE	|generic|sp_E9PV24-2_FIBA_MOUSE|
"""index: 7962, intensity: 5359.0, mobility: 1.018"""	1.26962	0.000777605	3.30083e-05	AQPAPKPEPSFSEYASVQVQRK	generic|sp_P97797_SHPS1_MOUSE	|generic|sp_P97797-2_SHPS1_MOUSE	|generic|sp_P97797-3_SHPS1_MOUSE	|generic|sp_P97797-4_SHPS1_MOUSE	|generic|tr_Q2M4I8_Q2M4I8_MOUSE	|generic|tr_E0CX65_E0CX65_MOUSE|
"""index: 22075, intensity: 3547.0, mobility: 0.990"""	1.2686	0.000777605	3.32145e-05	SKPDDDILDIPLDDPGANAAAAKIQA	generic|sp_P60761_NEUG_MOUSE__chr9_-1_37545953_37552551_ENSMUST00000065668|
"""index: 4486, intensity: 4653.0, mobility: 0.805"""	1.26683	0.000777605	3.35718e-05	TPPPPYEQVVKDK	generic|sp_Q8R1C3_VOPP1_MOUSE__chr6_-1_57774707_57774748_ENSMUST00000204878|
"""index: 1997, intensity: 57863.0, mobility: 0.863"""	1.26634	0.000777605	3.36719e-05	TLPTKETIEQEKRSE	generic|tr_A6H6H4_A6H6H4_MOUSE|
"""index: 14486, intensity: 3316.0, mobility: 1.149"""	1.26552	0.000777605	3.38396e-05	IVQEMPPQSPANIYYKV	generic|sp_P52800_EFNB2_MOUSE__chr8_-1_8660480_8660584_ENSMUST00000209169__II_867982	|generic|tr_Q544L9_Q544L9_MOUSE|
"""index: 1349, intensity: 20824.0, mobility: 0.838"""	1.26529	0.000777605	3.38867e-05	LPTKETIEQEKRSE	generic|tr_A6H6H4_A6H6H4_MOUSE|
"""index: 5602, intensity: 2516.0, mobility: 1.067"""	1.26517	0.000777605	3.39121e-05	STAATSAAQNAFKGNQM	generic|tr_Q3TD71_Q3TD71_MOUSE	|generic|tr_Q3TSA8_Q3TSA8_MOUSE	|generic|tr_Q3UY11_Q3UY11_MOUSE|
"""index: 12519, intensity: 5485.0, mobility: 0.911"""	1.26072	0.000777605	3.48384e-05	LHPYNTFAAGFNSTGLPHSHSTTRV	generic|tr_A0A5S9EES2_A0A5S9EES2_MOUSE	|generic|tr_A2AGI2_A2AGI2_MOUSE	|generic|tr_B2RWZ9_B2RWZ9_MOUSE	|generic|tr_Q69ZI4_Q69ZI4_MOUSE	|generic|tr_A0A5S9EER5_A0A5S9EER5_MOUSE	|generic|tr_A2AGI3_A2AGI3_MOUSE	|generic|sp_Q8BYM5_NLGN3_MOUSE|
"""index: 15549, intensity: 5602.0, mobility: 1.002"""	1.25648	0.000777605	3.57451e-05	GMENVVNQKSPYFPNQYSQDKAL	generic|sp_Q03517_SCG2_MOUSE	|generic|tr_Q4W8U9_Q4W8U9_MOUSE|
"""index: 7649, intensity: 3948.0, mobility: 1.160"""	1.25603	0.000777605	3.58431e-05	TYAPVISAEKAYHEQ	generic|tr_Q99KA2_Q99KA2_MOUSE__IP_3506393	|generic|tr_A0A0A0MQA5_A0A0A0MQA5_MOUSE__chr1_-1_75215622_75215885_ENSMUST00000188593__IP_3506393	|generic|sp_P05213_TBA1B_MOUSE__IP_3506392	|generic|tr_Q52L87_Q52L87_MOUSE__IP_3506392	|generic|sp_P68368_TBA4A_MOUSE__chr1_-1_75215622_75215885_ENSMUST00000188593__IP_3506393	|generic|tr_Q3TIZ0_Q3TIZ0_MOUSE__IP_3506393	|generic|sp_P68369_TBA1A_MOUSE__IP_3506392	|generic|IP_988840_TX=10090	|generic|IP_1052575_TX=10090	|generic|IP_3456589_TX=10090	|generic|IP_3502747_TX=10090	|generic|tr_Q9D9Y2_Q9D9Y2_MOUSE	|generic|sp_P05214_TBA3_MOUSE|
"""index: 17535, intensity: 4490.0, mobility: 0.841"""	1.25389	0.000777605	3.63115e-05	TDGFNLEDALKETSSVKQR	generic|sp_Q8BIF0_C99L2_MOUSE	|generic|sp_Q8BIF0-2_C99L2_MOUSE|
"""index: 30380, intensity: 4807.0, mobility: 1.046"""	1.25106	0.000777605	3.69378e-05	TLAEDVTAALAKQGL	generic|sp_P20357_MTAP2_MOUSE__chr1_1_66438885_66439007_ENSMUST00000172486	|generic|tr_Q80ZL4_Q80ZL4_MOUSE__chr1_1_66438885_66439007_ENSMUST00000172486	|generic|tr_Q3TLQ0_Q3TLQ0_MOUSE__chr1_1_66438885_66439007_ENSMUST00000172486	|generic|tr_Q80X35_Q80X35_MOUSE__chr1_1_66438885_66439007_ENSMUST00000172486	|generic|tr_B2KGT5_B2KGT5_MOUSE__chr1_1_66438885_66439007_ENSMUST00000172486	|generic|tr_A0A668KLC6_A0A668KLC6_MOUSE__chr1_1_66438885_66439007_ENSMUST00000172486|
"""index: 11517, intensity: 7516.0, mobility: 0.985"""	1.24893	0.000777605	3.74174e-05	NEFRAWTDIKPVKPIKAKPQY	generic|sp_Q7TSJ2-3_MAP6_MOUSE__chr7_1_99269285_99269317_ENSMUST00000208978__II_884492	|generic|sp_Q7TSJ2_MAP6_MOUSE__chr7_1_99336781_99337002_ENSMUST00000122101__II_884487	|generic|sp_Q7TSJ2-2_MAP6_MOUSE__chr7_1_99269285_99269317_ENSMUST00000208978__II_884487	|generic|tr_D3Z6W1_D3Z6W1_MOUSE__chr7_1_99269285_99269317_ENSMUST00000208978__II_884487	|generic|II_884478_TX=10090	|generic|tr_A0A140LIT9_A0A140LIT9_MOUSE__chr7_1_99336781_99337002_ENSMUST00000122101|
"""index: 6678, intensity: 26309.0, mobility: 1.105"""	1.248	0.000777605	3.76293e-05	AKAPAPAAPAAAEPQAEAPAAAASSEQSVAVKE	generic|sp_Q91XV3_BASP1_MOUSE|
"""index: 17056, intensity: 3204.0, mobility: 1.053"""	1.24549	0.000777605	3.82066e-05	SGFSLSGAQIDDNIPR	generic|sp_O08553_DPYL2_MOUSE|
"""index: 3789, intensity: 3655.0, mobility: 0.890"""	1.24277	0.000777605	3.88405e-05	QPPPPPYYPPEDKKTQ	generic|tr_Q3TRG5_Q3TRG5_MOUSE__II_1123726	|generic|sp_P97765_WBP2_MOUSE__II_1123728	|generic|sp_P97765-2_WBP2_MOUSE__II_1123726	|generic|chr11_-1_116079543_116079920_ENSMUST00000074628|
"""index: 6300, intensity: 5289.0, mobility: 1.010"""	1.24186	0.000777605	3.90559e-05	EAVWGDGSPEPSPRE	generic|sp_P01193_COLI_MOUSE|
"""index: 18493, intensity: 4279.0, mobility: 1.003"""	1.23824	0.000777605	3.99225e-05	LAEDVTAALAKQGL	generic|sp_P20357_MTAP2_MOUSE__chr1_1_66438885_66439007_ENSMUST00000172486	|generic|tr_Q80ZL4_Q80ZL4_MOUSE__chr1_1_66438885_66439007_ENSMUST00000172486	|generic|tr_Q3TLQ0_Q3TLQ0_MOUSE__chr1_1_66438885_66439007_ENSMUST00000172486	|generic|tr_Q80X35_Q80X35_MOUSE__chr1_1_66438885_66439007_ENSMUST00000172486	|generic|tr_B2KGT5_B2KGT5_MOUSE__chr1_1_66438885_66439007_ENSMUST00000172486	|generic|tr_A0A668KLC6_A0A668KLC6_MOUSE__chr1_1_66438885_66439007_ENSMUST00000172486|
"""index: 13535, intensity: 4745.0, mobility: 0.937"""	1.23784	0.000777605	4.00189e-05	APPGRPDVFPPPLSSEHNGQVAEDAVSRPKDDGVPEVRAA	generic|tr_A0A087WQ93_A0A087WQ93_MOUSE	|generic|sp_Q0VGU4_VGF_MOUSE|
"""index: 2213, intensity: 6828.0, mobility: 0.777"""	1.23669	0.000777605	4.02996e-05	TLPTKETIEQEK	generic|tr_A6H6H4_A6H6H4_MOUSE|
"""index: 8302, intensity: 6346.0, mobility: 0.948"""	1.23654	0.000777605	4.03369e-05	SVNELLTPQGPR	generic|tr_Q8CAD1_Q8CAD1_MOUSE__chrX_1_20851679_20851816_ENSMUST00000136451__II_836925|
"""index: 23904, intensity: 3490.0, mobility: 0.963"""	1.23584	0.000777605	4.05067e-05	SEKSQTPLVTLFKNAIIK	generic|sp_P01193_COLI_MOUSE|
"""index: 10449, intensity: 27042.0, mobility: 0.996"""	1.23576	0.000777605	4.05283e-05	QVANPNSAIFGGARP	generic|tr_Q80U88_Q80U88_MOUSE__chr5_-1_134625358_134625459_ENSMUST00000202289__II_929730	|generic|tr_Q3V244_Q3V244_MOUSE__chr5_-1_134625358_134625459_ENSMUST00000202289__II_929730	|generic|tr_Q3TG58_Q3TG58_MOUSE__chr5_-1_134625358_134625459_ENSMUST00000202289__II_929730	|generic|tr_Q564E5_Q564E5_MOUSE__chr5_-1_134625358_134625459_ENSMUST00000202289__II_929730|
"""index: 2615, intensity: 2594.0, mobility: 0.769"""	1.2352	0.000777605	4.06643e-05	IPVGSLKNEDTPNR	generic|sp_Q03517_SCG2_MOUSE	|generic|tr_Q4W8U9_Q4W8U9_MOUSE|
"""index: 2430, intensity: 9983.0, mobility: 0.914"""	1.23233	0.000777605	4.13775e-05	LAGTRESVDSAKPRVY	generic|sp_P35455_NEU2_MOUSE|
"""index: 3547, intensity: 3752.0, mobility: 1.164"""	1.23017	0.000777605	4.19238e-05	AEPSTPSGPESGPTPASAEQNE	generic|sp_P28667_MRP_MOUSE|
"""index: 25333, intensity: 23167.0, mobility: 1.038"""	1.22885	0.000777605	4.22598e-05	TLADEVSASLAKQGL	generic|II_1128081_TX=10090	|generic|II_1128079_TX=10090	|generic|tr_A0A0A0MQC7_A0A0A0MQC7_MOUSE	|generic|tr_A2A5Y6_A2A5Y6_MOUSE	|generic|sp_P10637_TAU_MOUSE	|generic|sp_P10637-2_TAU_MOUSE	|generic|sp_P10637-4_TAU_MOUSE	|generic|tr_Q3UH19_Q3UH19_MOUSE	|generic|sp_P10637-6_TAU_MOUSE	|generic|tr_Q8C5K4_Q8C5K4_MOUSE	|generic|tr_Q547J4_Q547J4_MOUSE	|generic|tr_B1AQW2_B1AQW2_MOUSE	|generic|sp_TAU_HUMAN_|
"""index: 5367, intensity: 3136.0, mobility: 0.976"""	1.22877	0.000777605	4.22818e-05	AVWGDGSPEPSPRE	generic|sp_P01193_COLI_MOUSE|
"""index: 24013, intensity: 93492.0, mobility: 1.043"""	1.22846	0.000777605	4.23595e-05	TLADEVSASLAKQGL	generic|II_1128081_TX=10090	|generic|II_1128079_TX=10090	|generic|tr_A0A0A0MQC7_A0A0A0MQC7_MOUSE	|generic|tr_A2A5Y6_A2A5Y6_MOUSE	|generic|sp_P10637_TAU_MOUSE	|generic|sp_P10637-2_TAU_MOUSE	|generic|sp_P10637-4_TAU_MOUSE	|generic|tr_Q3UH19_Q3UH19_MOUSE	|generic|sp_P10637-6_TAU_MOUSE	|generic|tr_Q8C5K4_Q8C5K4_MOUSE	|generic|tr_Q547J4_Q547J4_MOUSE	|generic|tr_B1AQW2_B1AQW2_MOUSE	|generic|sp_TAU_HUMAN_|
"""index: 15486, intensity: 7676.0, mobility: 0.964"""	1.22832	0.000777605	4.23963e-05	LQTLHPYNTFAAGFNSTGLPHSHSTTRV	generic|tr_A0A5S9EES2_A0A5S9EES2_MOUSE	|generic|tr_A2AGI2_A2AGI2_MOUSE	|generic|tr_B2RWZ9_B2RWZ9_MOUSE	|generic|tr_Q69ZI4_Q69ZI4_MOUSE	|generic|tr_A0A5S9EER5_A0A5S9EER5_MOUSE	|generic|tr_A2AGI3_A2AGI3_MOUSE	|generic|sp_Q8BYM5_NLGN3_MOUSE|
"""index: 25140, intensity: 13062.0, mobility: 1.058"""	1.22819	0.000777605	4.24287e-05	TLADEVSASLAKQGL	generic|II_1128081_TX=10090	|generic|II_1128079_TX=10090	|generic|tr_A0A0A0MQC7_A0A0A0MQC7_MOUSE	|generic|tr_A2A5Y6_A2A5Y6_MOUSE	|generic|sp_P10637_TAU_MOUSE	|generic|sp_P10637-2_TAU_MOUSE	|generic|sp_P10637-4_TAU_MOUSE	|generic|tr_Q3UH19_Q3UH19_MOUSE	|generic|sp_P10637-6_TAU_MOUSE	|generic|tr_Q8C5K4_Q8C5K4_MOUSE	|generic|tr_Q547J4_Q547J4_MOUSE	|generic|tr_B1AQW2_B1AQW2_MOUSE	|generic|sp_TAU_HUMAN_|
"""index: 24478, intensity: 3906.0, mobility: 0.930"""	1.22814	0.000777605	4.24432e-05	GVAELDQLLHY	generic|tr_Q3UZU8_Q3UZU8_MOUSE	|generic|sp_P16014_SCG1_MOUSE	|generic|tr_Q8BP91_Q8BP91_MOUSE|
"""index: 8175, intensity: 2585.0, mobility: 1.206"""	1.2272	0.000777605	4.26857e-05	APAPAAPAAAEPQAEAPAAAASSEQSVAVKE	generic|sp_Q91XV3_BASP1_MOUSE|
"""index: 15291, intensity: 6524.0, mobility: 0.990"""	1.22715	0.000777605	4.26979e-05	LQTLHPYNTFAAGFNSTGLPHSHSTTRV	generic|tr_A0A5S9EES2_A0A5S9EES2_MOUSE	|generic|tr_A2AGI2_A2AGI2_MOUSE	|generic|tr_B2RWZ9_B2RWZ9_MOUSE	|generic|tr_Q69ZI4_Q69ZI4_MOUSE	|generic|tr_A0A5S9EER5_A0A5S9EER5_MOUSE	|generic|tr_A2AGI3_A2AGI3_MOUSE	|generic|sp_Q8BYM5_NLGN3_MOUSE|
"""index: 22982, intensity: 4303.0, mobility: 0.999"""	1.22671	0.000777605	4.2811e-05	SEKSQTPLVTLFKNAIIKN	generic|sp_P01193_COLI_MOUSE|
"""index: 3672, intensity: 25124.0, mobility: 0.927"""	1.22622	0.000777605	4.2939e-05	TLPTKETIEQEKRSEIS	generic|tr_A6H6H4_A6H6H4_MOUSE|
"""index: 3357, intensity: 4999.0, mobility: 0.889"""	1.22594	0.000777605	4.30119e-05	QPPPPPYYPPEDKKTQ	generic|tr_Q3TRG5_Q3TRG5_MOUSE__II_1123726	|generic|sp_P97765_WBP2_MOUSE__II_1123728	|generic|sp_P97765-2_WBP2_MOUSE__II_1123726	|generic|chr11_-1_116079543_116079920_ENSMUST00000074628|
"""index: 7551, intensity: 3752.0, mobility: 0.896"""	1.22553	0.000777605	4.3118e-05	TYAPVISAEKAYHEQ	generic|tr_Q99KA2_Q99KA2_MOUSE__IP_3506393	|generic|tr_A0A0A0MQA5_A0A0A0MQA5_MOUSE__chr1_-1_75215622_75215885_ENSMUST00000188593__IP_3506393	|generic|sp_P05213_TBA1B_MOUSE__IP_3506392	|generic|tr_Q52L87_Q52L87_MOUSE__IP_3506392	|generic|sp_P68368_TBA4A_MOUSE__chr1_-1_75215622_75215885_ENSMUST00000188593__IP_3506393	|generic|tr_Q3TIZ0_Q3TIZ0_MOUSE__IP_3506393	|generic|sp_P68369_TBA1A_MOUSE__IP_3506392	|generic|IP_988840_TX=10090	|generic|IP_1052575_TX=10090	|generic|IP_3456589_TX=10090	|generic|IP_3502747_TX=10090	|generic|tr_Q9D9Y2_Q9D9Y2_MOUSE	|generic|sp_P05214_TBA3_MOUSE|
"""index: 1273, intensity: 3081.0, mobility: 0.853"""	1.22513	0.000777605	4.32232e-05	SAKTSPAKQQAPPVRNL	generic|sp_O08553_DPYL2_MOUSE|
"""index: 3539, intensity: 3989.0, mobility: 1.148"""	1.22321	0.000777605	4.37287e-05	AEPSTPSGPESGPTPASAEQNE	generic|sp_P28667_MRP_MOUSE|
"""index: 3682, intensity: 7334.0, mobility: 0.811"""	1.22283	0.000777605	4.38293e-05	TLPTKETIEQEKRSEIS	generic|tr_A6H6H4_A6H6H4_MOUSE|
"""index: 14464, intensity: 146052.0, mobility: 0.885"""	1.22078	0.000777605	4.43782e-05	PGPTQTLSPNGENNNDIIQDNGTIIPFRKHTVR	generic|sp_Q8R001_MARE2_MOUSE	|generic|sp_Q8R001_MARE2_MOUSE	|generic|tr_E9Q1B7_E9Q1B7_MOUSE__chr18_1_23853664_23853702_ENSMUST00000155708	|generic|tr_E9Q1B7_E9Q1B7_MOUSE__chr18_1_23853664_23853702_ENSMUST00000155708|
"""index: 19755, intensity: 6921.0, mobility: 1.016"""	1.21866	0.000777605	4.4953e-05	SVMPSPKVSDTVVEPYNATLSVHQL	generic|IP_3501757_TX=10090	|generic|sp_Q7TMM9_TBB2A_MOUSE__chr17_-1_35836571_35838041_ENSMUST00000134978	|generic|sp_Q922F4_TBB6_MOUSE	|generic|tr_Q99J49_Q99J49_MOUSE	|generic|tr_Q3U9U3_Q3U9U3_MOUSE	|generic|tr_B2RSN3_B2RSN3_MOUSE__chr17_-1_35836571_35838041_ENSMUST00000134978|
"""index: 4014, intensity: 4151.0, mobility: 0.898"""	1.21805	0.000777605	4.5119e-05	LSTSDTSHRGTPSEDEAKAETIRNLR	generic|sp_Q8JZP2_SYN3_MOUSE__chr10_-1_86466975_86467268_ENSMUST00000145864__II_1149215	|generic|tr_Q9QZA3_Q9QZA3_MOUSE__chr10_-1_86407609_86407689_ENSMUST00000145864	|generic|tr_Q3KN99_Q3KN99_MOUSE__chr10_-1_86407609_86407689_ENSMUST00000145864|
"""index: 16262, intensity: 3770.0, mobility: 1.060"""	1.21693	0.000777605	4.54255e-05	FSLSGAQIDDNIPR	generic|sp_O08553_DPYL2_MOUSE|
"""index: 7725, intensity: 4077.0, mobility: 1.007"""	1.21521	0.000777605	4.59008e-05	SLSGAQIDDNIPR	generic|sp_O08553_DPYL2_MOUSE|
"""index: 4797, intensity: 2948.0, mobility: 1.094"""	1.21461	0.000777605	4.60694e-05	TSLGQETEEEPHVRVA	generic|sp_Q8BGK5_S35F1_MOUSE|
"""index: 9748, intensity: 3219.0, mobility: 1.211"""	1.21374	0.000777605	4.63114e-05	MGAAQGAMNQPQTQYSATPNY	generic|sp_Q9JKD3_SCAM5_MOUSE__chr9_-1_57443670_57443780_ENSMUST00000215208__II_3456302|
"""index: 1270, intensity: 3654.0, mobility: 0.878"""	1.21314	0.000777605	4.64812e-05	EAKPAPTEVKTVPNDATQTKENESKA	generic|tr_A0A0A6YY91_A0A0A6YY91_MOUSE__II_850562	|generic|sp_P13595_NCAM1_MOUSE	|generic|sp_P13595-2_NCAM1_MOUSE	|generic|tr_E9QB01_E9QB01_MOUSE	|generic|tr_A0A0A6YY47_A0A0A6YY47_MOUSE|
"""index: 1689, intensity: 6027.0, mobility: 0.973"""	1.21298	0.000777605	4.65251e-05	KSEPPESEAKPAPTEVKTVPNDATQTKENESKA	generic|tr_A0A0A6YY91_A0A0A6YY91_MOUSE__II_850562	|generic|sp_P13595_NCAM1_MOUSE	|generic|sp_P13595-2_NCAM1_MOUSE	|generic|tr_E9QB01_E9QB01_MOUSE	|generic|tr_A0A0A6YY47_A0A0A6YY47_MOUSE|
"""index: 16603, intensity: 17441.0, mobility: 1.131"""	1.21166	0.000777605	4.69007e-05	QSGFSLSGAQIDDNIPR	generic|sp_O08553_DPYL2_MOUSE|
"""index: 17152, intensity: 3415.0, mobility: 1.059"""	1.21103	0.000777605	4.70803e-05	SGFSLSGAQIDDNIPR	generic|sp_O08553_DPYL2_MOUSE|
"""index: 12657, intensity: 4249.0, mobility: 0.996"""	1.21059	0.000777605	4.72052e-05	AQQESPPKNYLGVEEEKIMDHSHSDGLH	generic|sp_Q6P5F6_S39AA_MOUSE|
"""index: 4848, intensity: 4751.0, mobility: 0.820"""	1.20927	0.000777605	4.75836e-05	TDTEDKGEFLSEGGGVR	generic|sp_E9PV24_FIBA_MOUSE	|generic|sp_E9PV24-2_FIBA_MOUSE|
"""index: 19855, intensity: 4671.0, mobility: 1.071"""	1.2077	0.000777605	4.80386e-05	VSGDYGHPVYIVQDGPPQSPPNIYYKV	generic|tr_Q543Q7_Q543Q7_MOUSE|
"""index: 3190, intensity: 13066.0, mobility: 0.920"""	1.20443	0.000777605	4.89991e-05	LVQLAGTRESVDSAKPR	generic|sp_P35455_NEU2_MOUSE|
"""index: 15746, intensity: 4431.0, mobility: 0.909"""	1.20353	0.000777605	4.92687e-05	ASPQEVGKPYLESFQPNLH	generic|sp_Q99P72_RTN4_MOUSE	|generic|sp_Q99P72-3_RTN4_MOUSE|
"""index: 15500, intensity: 18601.0, mobility: 1.224"""	1.20242	0.000777605	4.96009e-05	LETPVFPGNGDEQPLTENPR	generic|tr_A0A1W2P7R2_A0A1W2P7R2_MOUSE	|generic|sp_P01193_COLI_MOUSE|
"""index: 17183, intensity: 10434.0, mobility: 1.018"""	1.20224	0.000777605	4.96547e-05	EHPGAPPQPPAPLQPALAPPSRAVAIE	generic|sp_Q7TSJ2_MAP6_MOUSE__chr7_1_99336781_99337002_ENSMUST00000122101__II_884487	|generic|sp_Q7TSJ2-2_MAP6_MOUSE__chr7_1_99269285_99269317_ENSMUST00000208978__II_884487	|generic|tr_D3Z6W1_D3Z6W1_MOUSE__chr7_1_99269285_99269317_ENSMUST00000208978__II_884487|
"""index: 2647, intensity: 3303.0, mobility: 0.806"""	1.20216	0.000777605	4.96799e-05	AANGKSADCSVEEEPWKREK	generic|II_1004965_TX=10090	|generic|tr_Q3UYK6_Q3UYK6_MOUSE__chr2_1_102781469_102781534_ENSMUST00000154446	|generic|tr_Q3USU5_Q3USU5_MOUSE__chr2_1_102781469_102781534_ENSMUST00000154446	|generic|sp_P43006-2_EAA2_MOUSE__chr2_1_102781469_102781534_ENSMUST00000154446|
"""index: 19611, intensity: 5283.0, mobility: 1.049"""	1.2015	0.000777605	4.98772e-05	SVFQELGKLTGPSNQ	generic|sp_Q03517_SCG2_MOUSE	|generic|tr_Q4W8U9_Q4W8U9_MOUSE|
"""index: 2511, intensity: 5088.0, mobility: 0.833"""	1.2006	0.000777605	5.01518e-05	IAQDNEPEKPVADSETKM	generic|tr_Q543U3_Q543U3_MOUSE__chr15_-1_8636132_8636311_ENSMUST00000125997__II_1092018	|generic|tr_Q8C3T7_Q8C3T7_MOUSE__chr15_-1_8636132_8636311_ENSMUST00000125997	|generic|tr_Q8C7W8_Q8C7W8_MOUSE__chr15_-1_8636132_8636311_ENSMUST00000125997|
"""index: 19549, intensity: 3221.0, mobility: 0.999"""	1.20025	0.000777605	5.02562e-05	VIGLQMGSNKGASQAGMTGYGMPRQIM	generic|tr_Q9D6K2_Q9D6K2_MOUSE	|generic|sp_Q9R1Q8_TAGL3_MOUSE|
"""index: 7458, intensity: 3083.0, mobility: 1.088"""	1.1971	0.000777605	5.12265e-05	AEEEAVWGDGSPEPSPR	generic|sp_P01193_COLI_MOUSE|
"""index: 2944, intensity: 3679.0, mobility: 0.948"""	1.19667	0.000777605	5.13587e-05	KTETQEKNTLPTKETIEQEKRSEIS	generic|tr_A6H6H4_A6H6H4_MOUSE|
"""index: 14443, intensity: 7961.0, mobility: 1.087"""	1.19469	0.000777605	5.1979e-05	AVAGGAGVGGDSHLALPALERDHLN	generic|sp_P0C192_LRC4B_MOUSE__chr16_1_91662218_91662247_ENSMUST00000117633|
"""index: 13125, intensity: 2891.0, mobility: 1.292"""	1.19344	0.000777605	5.23746e-05	AMNQPQTQYSATPNYTYSNEM	generic|sp_Q9JKD3_SCAM5_MOUSE__chr9_-1_57443670_57443780_ENSMUST00000215208__II_3456302|
"""index: 7072, intensity: 87090.0, mobility: 1.138"""	1.1899	0.000777605	5.35108e-05	AEEEAVWGDGSPEPSPRE	generic|sp_P01193_COLI_MOUSE|
"""index: 28502, intensity: 4483.0, mobility: 1.209"""	1.1876	0.000777605	5.42608e-05	ATLESVFQELGKLTGPSNQ	generic|sp_Q03517_SCG2_MOUSE	|generic|tr_Q4W8U9_Q4W8U9_MOUSE|
"""index: 11453, intensity: 4401.0, mobility: 0.914"""	1.18648	0.000777605	5.46302e-05	SGDKVLALAGFDVEKAKK	generic|sp_Q8K3C3_LZIC_MOUSE|
"""index: 3543, intensity: 313306.0, mobility: 0.796"""	1.18647	0.000777605	5.46321e-05	TLPTKETIEQEKRSEIS	generic|tr_A6H6H4_A6H6H4_MOUSE|
"""index: 15584, intensity: 5165.0, mobility: 0.928"""	1.18534	0.000777605	5.50074e-05	LETPVFPGNGDEQPLTENPR	generic|tr_A0A1W2P7R2_A0A1W2P7R2_MOUSE	|generic|sp_P01193_COLI_MOUSE|
"""index: 7237, intensity: 5419.0, mobility: 1.113"""	1.18486	0.000777605	5.51699e-05	SVGSSASSTQPLLVHEDA	generic|tr_Q3ULJ6_Q3ULJ6_MOUSE__chr5_1_75654426_75654545_ENSMUST00000202167	|generic|sp_P05532_KIT_MOUSE__chr5_1_75654426_75654545_ENSMUST00000202167	|generic|sp_P05532-2_KIT_MOUSE__chr5_1_75654426_75654545_ENSMUST00000202167	|generic|sp_P05532-3_KIT_MOUSE__chr5_1_75654426_75654545_ENSMUST00000202167|
"""index: 28505, intensity: 7468.0, mobility: 0.999"""	1.18346	0.000777605	5.56391e-05	SSPETLISDLLMK	generic|sp_P57774_NPY_MOUSE__chr6_1_49823598_49829327_ENSMUST00000031843|
"""index: 6804, intensity: 5932.0, mobility: 0.896"""	1.17947	0.000777605	5.6999e-05	MGSNKGASQAGMTGYGMPRQIM	generic|tr_Q9D6K2_Q9D6K2_MOUSE	|generic|sp_Q9R1Q8_TAGL3_MOUSE|
"""index: 15051, intensity: 3667.0, mobility: 1.154"""	1.1781	0.000777605	5.74752e-05	IVQDGPPQSPPNIYYKV	generic|tr_Q543Q7_Q543Q7_MOUSE|
"""index: 27993, intensity: 243154.0, mobility: 1.045"""	1.178	0.000777605	5.75116e-05	TLAEDVTAALAKQGL	generic|sp_P20357_MTAP2_MOUSE__chr1_1_66438885_66439007_ENSMUST00000172486	|generic|tr_Q80ZL4_Q80ZL4_MOUSE__chr1_1_66438885_66439007_ENSMUST00000172486	|generic|tr_Q3TLQ0_Q3TLQ0_MOUSE__chr1_1_66438885_66439007_ENSMUST00000172486	|generic|tr_Q80X35_Q80X35_MOUSE__chr1_1_66438885_66439007_ENSMUST00000172486	|generic|tr_B2KGT5_B2KGT5_MOUSE__chr1_1_66438885_66439007_ENSMUST00000172486	|generic|tr_A0A668KLC6_A0A668KLC6_MOUSE__chr1_1_66438885_66439007_ENSMUST00000172486|
"""index: 2512, intensity: 3182.0, mobility: 0.739"""	1.17503	0.000777605	5.85558e-05	IPVGSLKNEDTPNR	generic|sp_Q03517_SCG2_MOUSE	|generic|tr_Q4W8U9_Q4W8U9_MOUSE|
"""index: 16703, intensity: 4592.0, mobility: 0.960"""	1.17308	0.000777605	5.92511e-05	LLYQEPVLGPVR	generic|sp_CASB_BOVIN_|
"""index: 1539, intensity: 4166.0, mobility: 0.821"""	1.17187	0.000777605	5.96874e-05	TQEKNTLPTKETIEQEKR	generic|tr_A6H6H4_A6H6H4_MOUSE|
"""index: 5590, intensity: 17952.0, mobility: 0.858"""	1.17102	0.000777605	5.99939e-05	EPPPPEPPRI	generic|sp_Q8BIF0_C99L2_MOUSE	|generic|sp_Q8BIF0-2_C99L2_MOUSE	|generic|tr_I7HJQ8_I7HJQ8_MOUSE	|generic|tr_A2AP74_A2AP74_MOUSE|
"""index: 18105, intensity: 4976.0, mobility: 0.875"""	1.17048	0.000777605	6.01898e-05	SEKSQTPLVTLFKNAIIKNAHKKGQ	generic|sp_P01193_COLI_MOUSE|
"""index: 3735, intensity: 37777.0, mobility: 0.794"""	1.16758	0.000777605	6.12574e-05	TLPTKETIEQEKRSEIS	generic|tr_A6H6H4_A6H6H4_MOUSE|
"""index: 16995, intensity: 5444.0, mobility: 0.912"""	1.16754	0.000777605	6.12728e-05	FNLPEPAPPRPSLSQDEVKAETIRSLR	generic|sp_O88935_SYN1_MOUSE__chr6_1_115261704_115261733_ENSMUST00000203768	|generic|sp_O88935-3_SYN1_MOUSE__chr6_1_115261704_115261733_ENSMUST00000203768|
"""index: 7686, intensity: 2759.0, mobility: 1.198"""	1.16727	0.000777605	6.13726e-05	GAAQGAMNQPQTQYSATPNY	generic|sp_Q9JKD3_SCAM5_MOUSE__chr9_-1_57443670_57443780_ENSMUST00000215208__II_3456302|
"""index: 18835, intensity: 3266.0, mobility: 1.080"""	1.16709	0.000777605	6.14392e-05	TVQTAAANAASTAATSAAQNAFKGNQM	generic|tr_Q3TD71_Q3TD71_MOUSE	|generic|tr_Q3TSA8_Q3TSA8_MOUSE	|generic|tr_Q3UY11_Q3UY11_MOUSE|
"""index: 7253, intensity: 4037.0, mobility: 1.222"""	1.16631	0.000777605	6.17306e-05	EQAVTDAAMTSKTLGKVT	generic|sp_P20357_MTAP2_MOUSE__chr1_1_66438885_66439007_ENSMUST00000172486	|generic|tr_G3UZK9_G3UZK9_MOUSE	|generic|tr_Q3URJ7_Q3URJ7_MOUSE	|generic|tr_A0A668KLC6_A0A668KLC6_MOUSE__chr1_1_66438885_66439007_ENSMUST00000172486|
"""index: 16395, intensity: 4050.0, mobility: 1.078"""	1.16602	0.000777605	6.18389e-05	SNKTVQTAAANAASTAATSAAQNAFKGNQM	generic|tr_Q3TD71_Q3TD71_MOUSE	|generic|tr_Q3TSA8_Q3TSA8_MOUSE	|generic|tr_Q3UY11_Q3UY11_MOUSE|
"""index: 16280, intensity: 4717.0, mobility: 1.028"""	1.16543	0.000777605	6.20607e-05	FSLSGAQIDDNIPR	generic|sp_O08553_DPYL2_MOUSE|
"""index: 7857, intensity: 5119.0, mobility: 0.970"""	1.16046	0.000777605	6.3957e-05	GPPLDAYSIQGQH	generic|sp_P60335_PCBP1_MOUSE|
"""index: 7323, intensity: 4270.0, mobility: 1.031"""	1.15933	0.000777605	6.43996e-05	ETQSAEPPPPEPPRI	generic|sp_Q8BIF0_C99L2_MOUSE	|generic|sp_Q8BIF0-2_C99L2_MOUSE	|generic|tr_I7HJQ8_I7HJQ8_MOUSE	|generic|tr_A2AP74_A2AP74_MOUSE|
"""index: 26886, intensity: 6055.0, mobility: 1.163"""	1.15926	0.000777605	6.44251e-05	SPQLATLADEVSASLAKQ	generic|II_1128081_TX=10090	|generic|II_1128079_TX=10090	|generic|tr_A0A0A0MQC7_A0A0A0MQC7_MOUSE	|generic|tr_A2A5Y6_A2A5Y6_MOUSE	|generic|sp_P10637_TAU_MOUSE	|generic|sp_P10637-2_TAU_MOUSE	|generic|sp_P10637-3_TAU_MOUSE	|generic|sp_P10637-4_TAU_MOUSE	|generic|tr_Q3UH19_Q3UH19_MOUSE	|generic|sp_P10637-6_TAU_MOUSE	|generic|tr_Q8C5K4_Q8C5K4_MOUSE	|generic|tr_Q547J4_Q547J4_MOUSE	|generic|tr_B1AQW2_B1AQW2_MOUSE	|generic|sp_TAU_HUMAN_|
"""index: 19627, intensity: 4018.0, mobility: 0.980"""	1.1576	0.000777605	6.50778e-05	DTDGFNLEDALK	generic|sp_Q8BIF0_C99L2_MOUSE	|generic|sp_Q8BIF0-2_C99L2_MOUSE	|generic|tr_I7HJQ8_I7HJQ8_MOUSE|
"""index: 4235, intensity: 4012.0, mobility: 0.857"""	1.15747	0.000777605	6.51295e-05	MGTNRGASQAGMTGYGMPRQ	generic|sp_Q9WVA4_TAGL2_MOUSE|
"""index: 24706, intensity: 4018.0, mobility: 0.884"""	1.15632	0.000777605	6.55819e-05	FELILKPPSPISEAPRTL	generic|chr3_1_8545581_8545877_ENSMUST00000191847__II_987555_TX=10090	|generic|tr_Q9CZ46_Q9CZ46_MOUSE__IP_987562	|generic|tr_Q545S4_Q545S4_MOUSE|
"""index: 10345, intensity: 6388.0, mobility: 1.001"""	1.15491	0.000777605	6.61467e-05	QVANPNSAIFGGARP	generic|tr_Q80U88_Q80U88_MOUSE__chr5_-1_134625358_134625459_ENSMUST00000202289__II_929730	|generic|tr_Q3V244_Q3V244_MOUSE__chr5_-1_134625358_134625459_ENSMUST00000202289__II_929730	|generic|tr_Q3TG58_Q3TG58_MOUSE__chr5_-1_134625358_134625459_ENSMUST00000202289__II_929730	|generic|tr_Q564E5_Q564E5_MOUSE__chr5_-1_134625358_134625459_ENSMUST00000202289__II_929730|
"""index: 17300, intensity: 3905.0, mobility: 1.021"""	1.15337	0.000777605	6.6767e-05	APEEELAALQLGPTH	generic|tr_A0A5S9EES2_A0A5S9EES2_MOUSE	|generic|tr_A2AGI2_A2AGI2_MOUSE	|generic|tr_B2RWZ9_B2RWZ9_MOUSE	|generic|tr_Q69ZI4_Q69ZI4_MOUSE	|generic|tr_A0A5S9EER5_A0A5S9EER5_MOUSE	|generic|tr_A2AGI3_A2AGI3_MOUSE	|generic|sp_Q8BYM5_NLGN3_MOUSE|
"""index: 2877, intensity: 2784.0, mobility: 0.996"""	1.1507	0.000777605	6.7856e-05	SLSGTQVDEGVRSAS	generic|tr_Q3TAS8_Q3TAS8_MOUSE__chr18_-1_43324332_43324412_ENSMUST00000237707	|generic|tr_E9PWE8_E9PWE8_MOUSE__chr18_-1_43324332_43324412_ENSMUST00000237707	|generic|sp_Q62188_DPYL3_MOUSE__chr18_-1_43324332_43324412_ENSMUST00000237707	|generic|tr_Q3TT92_Q3TT92_MOUSE__chr18_-1_43324332_43324412_ENSMUST00000237707|
"""index: 6772, intensity: 19195.0, mobility: 1.105"""	1.15062	0.000777605	6.78893e-05	AEEEAVWGDGSPEPSPRE	generic|sp_P01193_COLI_MOUSE|
"""index: 18817, intensity: 3512.0, mobility: 0.986"""	1.15021	0.000777605	6.8057e-05	TLDVYNPFENR	generic|tr_E9Q855_E9Q855_MOUSE__chr3_1_89180737_89180892_ENSMUST00000129294	|generic|tr_B2M0S3_B2M0S3_MOUSE__chr3_1_89175434_89175475_ENSMUST00000128318	|generic|tr_B2M0S2_B2M0S2_MOUSE__chr3_1_89175434_89175475_ENSMUST00000128318	|generic|tr_Q3UK26_Q3UK26_MOUSE__chr3_1_89180737_89180892_ENSMUST00000129294	|generic|sp_O35609_SCAM3_MOUSE__chr3_1_89180737_89180892_ENSMUST00000129294	|generic|chr3_1_89177999_89178079_ENSMUST00000136165	|generic|tr_Q3TDM8_Q3TDM8_MOUSE__chr3_1_89180737_89180892_ENSMUST00000129294	|generic|tr_Q3UXS0_Q3UXS0_MOUSE__chr3_1_89180737_89180892_ENSMUST00000129294|
"""index: 7622, intensity: 2555.0, mobility: 1.165"""	1.148	0.000777605	6.89729e-05	TYAPVISAEKAYHEQ	generic|tr_Q99KA2_Q99KA2_MOUSE__IP_3506393	|generic|tr_A0A0A0MQA5_A0A0A0MQA5_MOUSE__chr1_-1_75215622_75215885_ENSMUST00000188593__IP_3506393	|generic|sp_P05213_TBA1B_MOUSE__IP_3506392	|generic|tr_Q52L87_Q52L87_MOUSE__IP_3506392	|generic|sp_P68368_TBA4A_MOUSE__chr1_-1_75215622_75215885_ENSMUST00000188593__IP_3506393	|generic|tr_Q3TIZ0_Q3TIZ0_MOUSE__IP_3506393	|generic|sp_P68369_TBA1A_MOUSE__IP_3506392	|generic|IP_988840_TX=10090	|generic|IP_1052575_TX=10090	|generic|IP_3456589_TX=10090	|generic|IP_3502747_TX=10090	|generic|tr_Q9D9Y2_Q9D9Y2_MOUSE	|generic|sp_P05214_TBA3_MOUSE|
"""index: 20515, intensity: 7416.0, mobility: 0.932"""	1.14779	0.000777605	6.90635e-05	LSLETPVFPGNGDEQPLTENPR	generic|tr_A0A1W2P7R2_A0A1W2P7R2_MOUSE	|generic|sp_P01193_COLI_MOUSE|
"""index: 28053, intensity: 8450.0, mobility: 0.915"""	1.14705	0.000777605	6.93715e-05	EQEELENYIEHVLLHRP	generic|sp_Q0VGU4_VGF_MOUSE|
"""index: 3453, intensity: 68635.0, mobility: 0.795"""	1.14553	0.000777605	7.00122e-05	TLPTKETIEQEKRSEIS	generic|tr_A6H6H4_A6H6H4_MOUSE|
"""index: 1337, intensity: 2605.0, mobility: 0.763"""	1.14445	0.000777605	7.04752e-05	LPTKETIEQEKRSE	generic|tr_A6H6H4_A6H6H4_MOUSE|
"""index: 1197, intensity: 3543.0, mobility: 0.852"""	1.14382	0.000777605	7.0743e-05	AGTRESVDSAKPRVY	generic|sp_P35455_NEU2_MOUSE|
"""index: 2405, intensity: 2620.0, mobility: 1.072"""	1.14349	0.000777605	7.08857e-05	QEQAQEQVQPKPLES	generic|tr_Q9DBN0_Q9DBN0_MOUSE	|generic|sp_P06728_APOA4_MOUSE|
"""index: 20857, intensity: 100297.0, mobility: 0.991"""	1.14337	0.000777605	7.09342e-05	APNLSRMGAVPVMIPAQSKDGSIV	generic|sp_P97792_CXAR_MOUSE__chr16_1_78334866_78334964_ENSMUST00000231251|
"""index: 633, intensity: 11251.0, mobility: 0.780"""	1.14296	0.000777605	7.11138e-05	SQIDDHVPKRAS	generic|sp_Q9EQF6_DPYL5_MOUSE__chr5_1_30791522_30791638_ENSMUST00000198503__II_944569|
"""index: 2522, intensity: 2662.0, mobility: 0.759"""	1.13856	0.000777605	7.30343e-05	KSADCSVEEEPWKREK	generic|II_1004965_TX=10090	|generic|tr_Q3UYK6_Q3UYK6_MOUSE__chr2_1_102781469_102781534_ENSMUST00000154446	|generic|tr_Q3USU5_Q3USU5_MOUSE__chr2_1_102781469_102781534_ENSMUST00000154446	|generic|sp_P43006-2_EAA2_MOUSE__chr2_1_102781469_102781534_ENSMUST00000154446|
"""index: 16497, intensity: 4989.0, mobility: 1.109"""	1.13582	0.000777605	7.42565e-05	QSGFSLSGAQIDDNIPR	generic|sp_O08553_DPYL2_MOUSE|
"""index: 13343, intensity: 6964.0, mobility: 0.996"""	1.13527	0.000777605	7.45062e-05	AQMEEKPVPAAPVPSPVAPAPVPSRRNPPGGKSSLVLG	generic|sp_P97825_JUPI1_MOUSE__II_1124041|
"""index: 15619, intensity: 9507.0, mobility: 1.118"""	1.13313	0.000777605	7.54739e-05	AEPYDDIVGETVEKTE	generic|tr_Q78TF3_Q78TF3_MOUSE__chr9_1_109978869_110002753_ENSMUST00000169851	|generic|sp_P27546_MAP4_MOUSE	|generic|sp_P27546-2_MAP4_MOUSE	|generic|sp_P27546-3_MAP4_MOUSE|
"""index: 20129, intensity: 8194.0, mobility: 1.016"""	1.13143	0.000777605	7.62573e-05	LGEYGFQNALIVR	generic|sp_ALBU_BOVIN_|
"""index: 26997, intensity: 6845.0, mobility: 0.980"""	1.13086	0.000777605	7.65204e-05	YGGFMTSEKSQTPLVTLFKNAIIKNAH	generic|sp_P01193_COLI_MOUSE|
"""index: 1353, intensity: 4329.0, mobility: 0.817"""	1.13064	0.000777605	7.66248e-05	LPTKETIEQEKRSE	generic|tr_A6H6H4_A6H6H4_MOUSE|
"""index: 2480, intensity: 5801.0, mobility: 0.806"""	1.13056	0.000777605	7.66626e-05	IPVGSLKNEDTPNRQ	generic|sp_Q03517_SCG2_MOUSE	|generic|tr_Q4W8U9_Q4W8U9_MOUSE|
"""index: 9994, intensity: 4348.0, mobility: 0.852"""	1.13038	0.000777605	7.67454e-05	TAPVPMPDLK	generic|tr_A0A0A0MQC7_A0A0A0MQC7_MOUSE	|generic|tr_A2A5Y6_A2A5Y6_MOUSE	|generic|sp_P10637_TAU_MOUSE	|generic|sp_P10637-2_TAU_MOUSE	|generic|sp_P10637-3_TAU_MOUSE	|generic|sp_P10637-4_TAU_MOUSE	|generic|tr_Q3UH19_Q3UH19_MOUSE	|generic|sp_P10637-6_TAU_MOUSE	|generic|tr_Q547J4_Q547J4_MOUSE	|generic|tr_B1AQW2_B1AQW2_MOUSE	|generic|sp_TAU_HUMAN_|
"""index: 19434, intensity: 19046.0, mobility: 1.056"""	1.12918	0.000777605	7.73032e-05	TAPEEELAALQLGPTH	generic|tr_A0A5S9EES2_A0A5S9EES2_MOUSE	|generic|tr_A2AGI2_A2AGI2_MOUSE	|generic|tr_B2RWZ9_B2RWZ9_MOUSE	|generic|tr_Q69ZI4_Q69ZI4_MOUSE	|generic|tr_A0A5S9EER5_A0A5S9EER5_MOUSE	|generic|tr_A2AGI3_A2AGI3_MOUSE	|generic|sp_Q8BYM5_NLGN3_MOUSE|
"""index: 4345, intensity: 5770.0, mobility: 0.898"""	1.12789	0.000777605	7.79101e-05	QPPPPPYYPPEDKKTQ	generic|tr_Q3TRG5_Q3TRG5_MOUSE__II_1123726	|generic|sp_P97765_WBP2_MOUSE__II_1123728	|generic|sp_P97765-2_WBP2_MOUSE__II_1123726	|generic|chr11_-1_116079543_116079920_ENSMUST00000074628|
"""index: 25589, intensity: 3769.0, mobility: 1.081"""	1.12749	0.000777605	7.80999e-05	LLYQEPVLGPVRGPF	generic|sp_CASB_BOVIN_|
"""index: 8403, intensity: 2504.0, mobility: 1.209"""	1.12663	0.000777605	7.85095e-05	QHPANAFDAEPQGYQSQGY	generic|tr_F6PZA3_F6PZA3_MOUSE__II_1087454	|generic|sp_O55100_SNG1_MOUSE|
"""index: 23949, intensity: 20826.0, mobility: 1.045"""	1.12613	0.000777605	7.87443e-05	TLADEVSASLAKQGL	generic|II_1128081_TX=10090	|generic|II_1128079_TX=10090	|generic|tr_A0A0A0MQC7_A0A0A0MQC7_MOUSE	|generic|tr_A2A5Y6_A2A5Y6_MOUSE	|generic|sp_P10637_TAU_MOUSE	|generic|sp_P10637-2_TAU_MOUSE	|generic|sp_P10637-4_TAU_MOUSE	|generic|tr_Q3UH19_Q3UH19_MOUSE	|generic|sp_P10637-6_TAU_MOUSE	|generic|tr_Q8C5K4_Q8C5K4_MOUSE	|generic|tr_Q547J4_Q547J4_MOUSE	|generic|tr_B1AQW2_B1AQW2_MOUSE	|generic|sp_TAU_HUMAN_|
"""index: 23715, intensity: 4166.0, mobility: 0.943"""	1.12589	0.000777605	7.88606e-05	YGGFMTSEKSQTPLVTLFKNAIIKNAHKKGQ	generic|sp_P01193_COLI_MOUSE|
"""index: 17236, intensity: 7560.0, mobility: 0.741"""	1.12588	0.000777605	7.88664e-05	LPGPLQDMFKK	generic|sp_P63040_CPLX1_MOUSE	|generic|sp_P84086_CPLX2_MOUSE|
"""index: 11777, intensity: 2823.0, mobility: 1.173"""	1.12514	0.000777605	7.92204e-05	NAPVTEYMSQNANFQNPR	generic|tr_A0A0G2JGJ4_A0A0G2JGJ4_MOUSE__II_933118	|generic|sp_Q6P5F7_TTYH3_MOUSE__chr5_-1_140634755_140634850_ENSMUST00000198704|
"""index: 2203, intensity: 3427.0, mobility: 0.856"""	1.12455	0.000777605	7.95012e-05	NAPPEPVPPPR	generic|sp_Q0VGU4_VGF_MOUSE|
"""index: 1869, intensity: 2926.0, mobility: 1.230"""	1.12455	0.000777605	7.95041e-05	KAEEPAPGATAGDASSAAGPEQE	generic|sp_P26645_MARCS_MOUSE	|generic|tr_A0A0A1HAM8_A0A0A1HAM8_MOUSE|
"""index: 19056, intensity: 3207.0, mobility: 1.081"""	1.12267	0.000777605	8.04142e-05	TVQTAAANAASTAATSAAQNAFKGNQM	generic|tr_Q3TD71_Q3TD71_MOUSE	|generic|tr_Q3TSA8_Q3TSA8_MOUSE	|generic|tr_Q3UY11_Q3UY11_MOUSE|
"""index: 3229, intensity: 16324.0, mobility: 0.806"""	1.11938	0.000777605	8.2032e-05	VPFDHLGK	generic|sp_Q9JMK2_KC1E_MOUSE__II_1087695	|generic|tr_Q8CBH9_Q8CBH9_MOUSE__II_1087695	|generic|tr_Q9QUI3_Q9QUI3_MOUSE__II_1087695|
"""index: 3558, intensity: 3174.0, mobility: 1.190"""	1.11927	0.000777605	8.20891e-05	AEPSTPSGPESGPTPASAEQNE	generic|sp_P28667_MRP_MOUSE|
"""index: 27681, intensity: 5734.0, mobility: 1.003"""	1.11884	0.000777605	8.22996e-05	EEEKAKPLSSPDLPIFQLSNLARRDL	generic|chr1_-1_72536140_72536403_ENSMUST00000047786__IP_1037211_TX=10090|
"""index: 20543, intensity: 5486.0, mobility: 1.032"""	1.11877	0.000777605	8.23346e-05	YLPGPLQDMFKK	generic|sp_P63040_CPLX1_MOUSE	|generic|sp_P84086_CPLX2_MOUSE|
"""index: 15588, intensity: 25694.0, mobility: 1.097"""	1.11794	0.000777605	8.27537e-05	AEPYDDIVGETVEKTE	generic|tr_Q78TF3_Q78TF3_MOUSE__chr9_1_109978869_110002753_ENSMUST00000169851	|generic|sp_P27546_MAP4_MOUSE	|generic|sp_P27546-2_MAP4_MOUSE	|generic|sp_P27546-3_MAP4_MOUSE|
"""index: 28550, intensity: 5347.0, mobility: 1.222"""	1.11777	0.000777605	8.28386e-05	SPQLATLADEVSASLAKQGL	generic|II_1128081_TX=10090	|generic|II_1128079_TX=10090	|generic|tr_A0A0A0MQC7_A0A0A0MQC7_MOUSE	|generic|tr_A2A5Y6_A2A5Y6_MOUSE	|generic|sp_P10637_TAU_MOUSE	|generic|sp_P10637-2_TAU_MOUSE	|generic|sp_P10637-4_TAU_MOUSE	|generic|tr_Q3UH19_Q3UH19_MOUSE	|generic|sp_P10637-6_TAU_MOUSE	|generic|tr_Q8C5K4_Q8C5K4_MOUSE	|generic|tr_Q547J4_Q547J4_MOUSE	|generic|tr_B1AQW2_B1AQW2_MOUSE	|generic|sp_TAU_HUMAN_|
"""index: 4652, intensity: 11618.0, mobility: 0.824"""	1.11737	0.000777605	8.30351e-05	TPPPPYEQVVKDK	generic|sp_Q8R1C3_VOPP1_MOUSE__chr6_-1_57774707_57774748_ENSMUST00000204878|
"""index: 3905, intensity: 2786.0, mobility: 1.029"""	1.11641	0.000777605	8.35224e-05	TEDKGEFLSEGGGVR	generic|sp_E9PV24_FIBA_MOUSE	|generic|sp_E9PV24-2_FIBA_MOUSE|
"""index: 20798, intensity: 49814.0, mobility: 0.959"""	1.1162	0.000777605	8.36304e-05	APNLSRMGAVPVMIPAQSKDGSIV	generic|sp_P97792_CXAR_MOUSE__chr16_1_78334866_78334964_ENSMUST00000231251|
"""index: 2472, intensity: 4681.0, mobility: 0.785"""	1.11591	0.000777605	8.37754e-05	IPVGSLKNEDTPNR	generic|sp_Q03517_SCG2_MOUSE	|generic|tr_Q4W8U9_Q4W8U9_MOUSE|
"""index: 1915, intensity: 8385.0, mobility: 0.885"""	1.1158	0.000777605	8.38286e-05	TLPTKETIEQEKRSE	generic|tr_A6H6H4_A6H6H4_MOUSE|
"""index: 6465, intensity: 5476.0, mobility: 0.921"""	1.11325	0.000777605	8.5134e-05	AVPITPTLNRE	generic|sp_CAS2_BOVIN_|
"""index: 19737, intensity: 33661.0, mobility: 1.002"""	1.11301	0.000777605	8.5258e-05	YQEPVLGPVRGPF	generic|sp_CASB_BOVIN_|
"""index: 4509, intensity: 6404.0, mobility: 0.803"""	1.11244	0.000777605	8.55531e-05	TPPPPYEQVVKDK	generic|sp_Q8R1C3_VOPP1_MOUSE__chr6_-1_57774707_57774748_ENSMUST00000204878|
"""index: 2706, intensity: 3218.0, mobility: 0.968"""	1.11209	0.000777605	8.57376e-05	LFKNAIIKNAH	generic|sp_P01193_COLI_MOUSE|
"""index: 1525, intensity: 3340.0, mobility: 1.067"""	1.11156	0.000777605	8.60139e-05	TLPTKETIEQEKR	generic|tr_A6H6H4_A6H6H4_MOUSE|
"""index: 1124, intensity: 3058.0, mobility: 0.798"""	1.11084	0.000777605	8.63874e-05	LPTKETIEQEKR	generic|tr_A6H6H4_A6H6H4_MOUSE|
"""index: 21398, intensity: 6163.0, mobility: 0.941"""	1.10934	0.000777605	8.71782e-05	YGGFMTSEKSQTPLVTLFKNAIIKNAHKKGQ	generic|sp_P01193_COLI_MOUSE|
"""index: 22889, intensity: 3837.0, mobility: 0.894"""	1.10697	0.000777605	8.84346e-05	MTSEKSQTPLVTLFKNAIIKNAH	generic|sp_P01193_COLI_MOUSE|
"""index: 3759, intensity: 8524.0, mobility: 0.976"""	1.10548	0.000777605	8.92398e-05	NTLPTKETIEQEKRSEIS	generic|tr_A6H6H4_A6H6H4_MOUSE|
"""index: 21397, intensity: 4618.0, mobility: 1.038"""	1.10455	0.000777605	8.97446e-05	GPAPGPAVAPSVATEAPKMSNADFAKLLLRK	generic|II_934114_TX=10090	|generic|sp_Q9JLI8_SART3_MOUSE__chr5_-1_113743129_113743260_ENSMUST00000197041|
"""index: 18469, intensity: 5692.0, mobility: 0.990"""	1.10422	0.000777605	8.99215e-05	DTDGFNLEDALKETSSVKQR	generic|sp_Q8BIF0_C99L2_MOUSE	|generic|sp_Q8BIF0-2_C99L2_MOUSE|
"""index: 16807, intensity: 7052.0, mobility: 0.838"""	1.104	0.000777605	9.00447e-05	TELGSGDKVLALAGFDVEKAKK	generic|sp_Q8K3C3_LZIC_MOUSE|
"""index: 14198, intensity: 2794.0, mobility: 1.156"""	1.10205	0.000777605	9.11101e-05	IVQDGPPQSPPNIYYKV	generic|tr_Q543Q7_Q543Q7_MOUSE|
"""index: 2177, intensity: 11627.0, mobility: 0.866"""	1.10163	0.000777605	9.13432e-05	TLPTKETIEQEKRSE	generic|tr_A6H6H4_A6H6H4_MOUSE|
"""index: 4038, intensity: 2766.0, mobility: 0.806"""	1.10147	0.000777605	9.14352e-05	AQQFAETAHKLAMK	generic|tr_Q3TYA4_Q3TYA4_MOUSE	|generic|sp_Q8R3T5_STXB6_MOUSE|
"""index: 24802, intensity: 3608.0, mobility: 0.884"""	1.10108	0.000777605	9.16519e-05	FELILKPPSPISEAPRTL	generic|chr3_1_8545581_8545877_ENSMUST00000191847__II_987555_TX=10090	|generic|tr_Q9CZ46_Q9CZ46_MOUSE__IP_987562	|generic|tr_Q545S4_Q545S4_MOUSE|
"""index: 1499, intensity: 21640.0, mobility: 0.824"""	1.10055	0.000777605	9.19442e-05	TLPTKETIEQEKR	generic|tr_A6H6H4_A6H6H4_MOUSE|
"""index: 24493, intensity: 3873.0, mobility: 0.928"""	1.0985	0.000777605	9.30948e-05	GVAELDQLLHY	generic|tr_Q3UZU8_Q3UZU8_MOUSE	|generic|sp_P16014_SCG1_MOUSE	|generic|tr_Q8BP91_Q8BP91_MOUSE|
"""index: 3530, intensity: 281947.0, mobility: 0.795"""	1.09589	0.000777605	9.45787e-05	TLPTKETIEQEKRSEIS	generic|tr_A6H6H4_A6H6H4_MOUSE|
"""index: 6950, intensity: 364427.0, mobility: 1.109"""	1.09339	0.000777605	9.60182e-05	AEEEAVWGDGSPEPSPRE	generic|sp_P01193_COLI_MOUSE|
"""index: 25290, intensity: 5455.0, mobility: 1.024"""	1.093	0.000777605	9.62477e-05	TLADEVSASLAKQGL	generic|II_1128081_TX=10090	|generic|II_1128079_TX=10090	|generic|tr_A0A0A0MQC7_A0A0A0MQC7_MOUSE	|generic|tr_A2A5Y6_A2A5Y6_MOUSE	|generic|sp_P10637_TAU_MOUSE	|generic|sp_P10637-2_TAU_MOUSE	|generic|sp_P10637-4_TAU_MOUSE	|generic|tr_Q3UH19_Q3UH19_MOUSE	|generic|sp_P10637-6_TAU_MOUSE	|generic|tr_Q8C5K4_Q8C5K4_MOUSE	|generic|tr_Q547J4_Q547J4_MOUSE	|generic|tr_B1AQW2_B1AQW2_MOUSE	|generic|sp_TAU_HUMAN_|
"""index: 2673, intensity: 4409.0, mobility: 0.779"""	1.09046	0.000777605	9.77388e-05	LFKNAIIKNAH	generic|sp_P01193_COLI_MOUSE|
"""index: 6576, intensity: 6438.0, mobility: 1.108"""	1.09025	0.000777605	9.78605e-05	AKAPAPAAPAAAEPQAEAPAAAASSEQSVAVKE	generic|sp_Q91XV3_BASP1_MOUSE|
"""index: 22305, intensity: 18793.0, mobility: 1.140"""	1.08983	0.000777605	9.81141e-05	SLSAASAPLVETSTPLRL	generic|sp_Q9QXV0_PCS1N_MOUSE|
"""index: 4054, intensity: 2737.0, mobility: 0.866"""	1.08932	0.000777605	9.84156e-05	SQIDDHVPKRASARILAPPGGRSSG	generic|sp_Q9EQF6_DPYL5_MOUSE__chr5_1_30791522_30791638_ENSMUST00000198503__II_944569|
"""index: 10230, intensity: 2704.0, mobility: 0.788"""	1.08627	0.000777605	0.000100249	LQTAPVPMPDLKNVRSK	generic|tr_A0A0A0MQC7_A0A0A0MQC7_MOUSE	|generic|tr_A2A5Y6_A2A5Y6_MOUSE	|generic|sp_P10637_TAU_MOUSE	|generic|sp_P10637-2_TAU_MOUSE	|generic|sp_P10637-3_TAU_MOUSE	|generic|sp_P10637-4_TAU_MOUSE	|generic|tr_Q3UH19_Q3UH19_MOUSE	|generic|sp_P10637-6_TAU_MOUSE	|generic|tr_Q547J4_Q547J4_MOUSE	|generic|tr_B1AQW2_B1AQW2_MOUSE|
"""index: 14235, intensity: 4761.0, mobility: 1.053"""	1.08522	0.000777605	0.000100892	SQAGMTGYGMPRQIM	generic|tr_Q9D6K2_Q9D6K2_MOUSE	|generic|sp_Q9R1Q8_TAGL3_MOUSE|
"""index: 7355, intensity: 4464.0, mobility: 1.037"""	1.08469	0.000777605	0.000101216	ETQSAEPPPPEPPRI	generic|sp_Q8BIF0_C99L2_MOUSE	|generic|sp_Q8BIF0-2_C99L2_MOUSE	|generic|tr_I7HJQ8_I7HJQ8_MOUSE	|generic|tr_A2AP74_A2AP74_MOUSE|
"""index: 19413, intensity: 5942.0, mobility: 1.008"""	1.08328	0.000777605	0.000102081	SVVPSPKVSDTVVEPYNATLSVHQL	generic|sp_P68372_TBB4B_MOUSE__IP_840323	|generic|tr_Q9DCR1_Q9DCR1_MOUSE__IP_840323	|generic|tr_Q9CVR0_Q9CVR0_MOUSE__IP_840323	|generic|sp_Q9D6F9_TBB4A_MOUSE__IP_840323	|generic|sp_P99024_TBB5_MOUSE__chr17_-1_35836571_35838041_ENSMUST00000134978|
"""index: 12982, intensity: 70129.0, mobility: 0.906"""	1.08201	0.000777605	0.000102871	AYGFRDPGPQL	generic|sp_P26339_CMGA_MOUSE	|generic|tr_Q3UN28_Q3UN28_MOUSE|
"""index: 22397, intensity: 5923.0, mobility: 0.867"""	1.08008	0.000777605	0.000104079	TSEKSQTPLVTLFKNAIIKNAH	generic|sp_P01193_COLI_MOUSE|
"""index: 28958, intensity: 12244.0, mobility: 1.245"""	1.07953	0.000777605	0.00010443	LLYQEPVLGPVRGPFPIIV	generic|sp_CASB_BOVIN_|
"""index: 13886, intensity: 28936.0, mobility: 0.965"""	1.07539	0.000777605	0.000107081	AEDVTAALAKQGL	generic|sp_P20357_MTAP2_MOUSE__chr1_1_66438885_66439007_ENSMUST00000172486	|generic|tr_Q80ZL4_Q80ZL4_MOUSE__chr1_1_66438885_66439007_ENSMUST00000172486	|generic|tr_Q3TLQ0_Q3TLQ0_MOUSE__chr1_1_66438885_66439007_ENSMUST00000172486	|generic|tr_Q80X35_Q80X35_MOUSE__chr1_1_66438885_66439007_ENSMUST00000172486	|generic|tr_B2KGT5_B2KGT5_MOUSE__chr1_1_66438885_66439007_ENSMUST00000172486	|generic|tr_A0A668KLC6_A0A668KLC6_MOUSE__chr1_1_66438885_66439007_ENSMUST00000172486|
"""index: 14119, intensity: 35106.0, mobility: 0.962"""	1.07443	0.000777605	0.000107706	TLADEVSASLAKQ	generic|II_1128081_TX=10090	|generic|II_1128079_TX=10090	|generic|tr_A0A0A0MQC7_A0A0A0MQC7_MOUSE	|generic|tr_A2A5Y6_A2A5Y6_MOUSE	|generic|sp_P10637_TAU_MOUSE	|generic|sp_P10637-2_TAU_MOUSE	|generic|sp_P10637-3_TAU_MOUSE	|generic|sp_P10637-4_TAU_MOUSE	|generic|tr_Q3UH19_Q3UH19_MOUSE	|generic|sp_P10637-6_TAU_MOUSE	|generic|tr_Q8C5K4_Q8C5K4_MOUSE	|generic|tr_Q547J4_Q547J4_MOUSE	|generic|tr_B1AQW2_B1AQW2_MOUSE	|generic|sp_TAU_HUMAN_|
"""index: 22149, intensity: 5828.0, mobility: 1.064"""	1.07418	0.000777605	0.000107865	LYQEPVLGPVRGPF	generic|sp_CASB_BOVIN_|
"""index: 11762, intensity: 5161.0, mobility: 1.196"""	1.07409	0.000777605	0.000107925	AANAASTAATSAAQNAFKGNQM	generic|tr_Q3TD71_Q3TD71_MOUSE	|generic|tr_Q3TSA8_Q3TSA8_MOUSE	|generic|tr_Q3UY11_Q3UY11_MOUSE|
"""index: 7213, intensity: 4708.0, mobility: 0.852"""	1.07289	0.000777605	0.000108714	LVQLAGTRESVDSAKPRVY	generic|sp_P35455_NEU2_MOUSE|
"""index: 11591, intensity: 2901.0, mobility: 1.209"""	1.07121	0.000777605	0.000109828	NQPQTQYSATPNYTYSNEM	generic|sp_Q9JKD3_SCAM5_MOUSE__chr9_-1_57443670_57443780_ENSMUST00000215208__II_3456302|
"""index: 20411, intensity: 16177.0, mobility: 1.328"""	1.0706	0.000777605	0.000110232	LSLETPVFPGNGDEQPLTENPR	generic|tr_A0A1W2P7R2_A0A1W2P7R2_MOUSE	|generic|sp_P01193_COLI_MOUSE|
"""index: 27730, intensity: 29044.0, mobility: 1.115"""	1.07037	0.000777605	0.000110382	LATLADEVSASLAKQGL	generic|II_1128081_TX=10090	|generic|II_1128079_TX=10090	|generic|tr_A0A0A0MQC7_A0A0A0MQC7_MOUSE	|generic|tr_A2A5Y6_A2A5Y6_MOUSE	|generic|sp_P10637_TAU_MOUSE	|generic|sp_P10637-2_TAU_MOUSE	|generic|sp_P10637-4_TAU_MOUSE	|generic|tr_Q3UH19_Q3UH19_MOUSE	|generic|sp_P10637-6_TAU_MOUSE	|generic|tr_Q8C5K4_Q8C5K4_MOUSE	|generic|tr_Q547J4_Q547J4_MOUSE	|generic|tr_B1AQW2_B1AQW2_MOUSE	|generic|sp_TAU_HUMAN_|
"""index: 22084, intensity: 3600.0, mobility: 0.995"""	1.06891	0.000777605	0.000111362	SKPDDDILDIPLDDPGANAAAAKIQA	generic|sp_P60761_NEUG_MOUSE__chr9_-1_37545953_37552551_ENSMUST00000065668|
"""index: 6695, intensity: 23500.0, mobility: 0.987"""	1.06886	0.000777605	0.000111402	SPQLEDEAKELQ	generic|tr_Q3UXY8_Q3UXY8_MOUSE	|generic|sp_P22005_PENK_MOUSE|
"""index: 11805, intensity: 2625.0, mobility: 1.170"""	1.06828	0.000777605	0.000111794	NAPVTEYMSQNANFQNPR	generic|tr_A0A0G2JGJ4_A0A0G2JGJ4_MOUSE__II_933118	|generic|sp_Q6P5F7_TTYH3_MOUSE__chr5_-1_140634755_140634850_ENSMUST00000198704|
"""index: 907, intensity: 25124.0, mobility: 0.780"""	1.06823	0.000777605	0.000111826	SQIDDHVPKRASA	generic|sp_Q9EQF6_DPYL5_MOUSE__chr5_1_30791522_30791638_ENSMUST00000198503__II_944569|
"""index: 20271, intensity: 5302.0, mobility: 1.031"""	1.06823	0.000777605	0.000111828	LLEAAQEEGAVTPDLPGLEKVQVRPE	generic|sp_Q62361_TRH_MOUSE|
"""index: 2089, intensity: 2798.0, mobility: 1.003"""	1.06788	0.000777605	0.000112065	TLPTKETIEQEK	generic|tr_A6H6H4_A6H6H4_MOUSE|
"""index: 10729, intensity: 9171.0, mobility: 0.997"""	1.06683	0.000777605	0.000112781	QVANPNSAIFGGARP	generic|tr_Q80U88_Q80U88_MOUSE__chr5_-1_134625358_134625459_ENSMUST00000202289__II_929730	|generic|tr_Q3V244_Q3V244_MOUSE__chr5_-1_134625358_134625459_ENSMUST00000202289__II_929730	|generic|tr_Q3TG58_Q3TG58_MOUSE__chr5_-1_134625358_134625459_ENSMUST00000202289__II_929730	|generic|tr_Q564E5_Q564E5_MOUSE__chr5_-1_134625358_134625459_ENSMUST00000202289__II_929730|
"""index: 17825, intensity: 4209.0, mobility: 0.984"""	1.06656	0.000777605	0.00011296	SAPLVETSTPLRL	generic|sp_Q9QXV0_PCS1N_MOUSE	|generic|tr_Q9ESU4_Q9ESU4_MOUSE|
"""index: 19392, intensity: 28563.0, mobility: 1.056"""	1.06517	0.000777605	0.000113919	AAAPMIGYPMPTGYSQ	generic|tr_Q921Y3_Q921Y3_MOUSE__chr11_-1_106781850_106782137_ENSMUST00000133426__II_1125049	|generic|tr_Q9CSD9_Q9CSD9_MOUSE__chr11_-1_106783954_106783992_ENSMUST00000133426__II_1125049	|generic|tr_Q3V0Z8_Q3V0Z8_MOUSE__chr11_-1_106784876_106784983_ENSMUST00000133426__II_1125049	|generic|tr_A1L333_A1L333_MOUSE__chr11_-1_106784876_106784983_ENSMUST00000133426__II_1125049	|generic|tr_Q3UXW3_Q3UXW3_MOUSE__chr11_-1_106784876_106784983_ENSMUST00000133426__II_1125049	|generic|tr_Q5U222_Q5U222_MOUSE__chr11_-1_106784876_106784983_ENSMUST00000133426__II_1125049	|generic|tr_Q8BTS0_Q8BTS0_MOUSE__chr11_-1_106784876_106784983_ENSMUST00000133426__II_1125049|
"""index: 1509, intensity: 3548.0, mobility: 0.905"""	1.06431	0.000777605	0.000114514	KTETQEKNTLPTKETIEQEKRSE	generic|tr_A6H6H4_A6H6H4_MOUSE|
"""index: 22782, intensity: 27702.0, mobility: 0.944"""	1.06311	0.000777605	0.000115348	YGGFMTSEKSQTPLVTLFKNAIIKNAHKKGQ	generic|sp_P01193_COLI_MOUSE|
"""index: 21330, intensity: 7563.0, mobility: 0.990"""	1.06306	0.000777605	0.000115382	APNLSRMGAVPVMIPAQSKDGSIV	generic|sp_P97792_CXAR_MOUSE__chr16_1_78334866_78334964_ENSMUST00000231251|
"""index: 13652, intensity: 3850.0, mobility: 1.311"""	1.06302	0.000777605	0.000115409	SDNSGTTLFGKPEPMSSAEATPTA	generic|sp_Q3UNH4_GRIN1_MOUSE|
"""index: 26867, intensity: 5424.0, mobility: 1.165"""	1.06224	0.000777605	0.000115957	SPQLATLADEVSASLAKQ	generic|II_1128081_TX=10090	|generic|II_1128079_TX=10090	|generic|tr_A0A0A0MQC7_A0A0A0MQC7_MOUSE	|generic|tr_A2A5Y6_A2A5Y6_MOUSE	|generic|sp_P10637_TAU_MOUSE	|generic|sp_P10637-2_TAU_MOUSE	|generic|sp_P10637-3_TAU_MOUSE	|generic|sp_P10637-4_TAU_MOUSE	|generic|tr_Q3UH19_Q3UH19_MOUSE	|generic|sp_P10637-6_TAU_MOUSE	|generic|tr_Q8C5K4_Q8C5K4_MOUSE	|generic|tr_Q547J4_Q547J4_MOUSE	|generic|tr_B1AQW2_B1AQW2_MOUSE	|generic|sp_TAU_HUMAN_|
"""index: 15921, intensity: 3510.0, mobility: 1.217"""	1.05988	0.000777605	0.000117625	APYPQPQPQPVAPSYPGPTY	generic|tr_A0A0G2JGP8_A0A0G2JGP8_MOUSE__II_842670	|generic|tr_Q8BU09_Q8BU09_MOUSE__II_842670	|generic|tr_A0A0G2JER0_A0A0G2JER0_MOUSE__II_842670	|generic|tr_A0A0G2JGK4_A0A0G2JGK4_MOUSE__II_842670	|generic|sp_Q9D7I0_SHSA5_MOUSE__II_842670	|generic|sp_Q9D7I0-2_SHSA5_MOUSE__II_842670	|generic|sp_Q9D7I0-3_SHSA5_MOUSE__II_842670	|generic|sp_Q9D7I0-5_SHSA5_MOUSE__II_842670	|generic|tr_A0A0G2JG03_A0A0G2JG03_MOUSE|
"""index: 17008, intensity: 4168.0, mobility: 1.092"""	1.05982	0.000777605	0.000117668	MGAVPVMIPAQSKDGSIV	generic|sp_P97792_CXAR_MOUSE__chr16_1_78334866_78334964_ENSMUST00000231251|
"""index: 21867, intensity: 2593.0, mobility: 1.140"""	1.05949	0.000777605	0.000117906	SLSAASAPLVETSTPLRL	generic|sp_Q9QXV0_PCS1N_MOUSE|
"""index: 1809, intensity: 8444.0, mobility: 0.851"""	1.05947	0.000777605	0.000117917	TQEKNTLPTKETIEQEKRSE	generic|tr_A6H6H4_A6H6H4_MOUSE|
"""index: 695, intensity: 2666.0, mobility: 0.831"""	1.05863	0.000777605	0.00011852	TSPAKQQAPPVRNLH	generic|sp_O08553_DPYL2_MOUSE|
"""index: 17091, intensity: 8394.0, mobility: 0.911"""	1.05685	0.000777605	0.000119804	ELSAERPLNEQIAEAEADKI	generic|sp_P47867_SCG3_MOUSE__II_3456604	|generic|sp_P47867-2_SCG3_MOUSE__II_3456604|
"""index: 6660, intensity: 27221.0, mobility: 0.924"""	1.05182	0.000777605	0.000123506	AEPPPPEPPRI	generic|sp_Q8BIF0_C99L2_MOUSE	|generic|sp_Q8BIF0-2_C99L2_MOUSE	|generic|tr_I7HJQ8_I7HJQ8_MOUSE	|generic|tr_A2AP74_A2AP74_MOUSE|
"""index: 16012, intensity: 17203.0, mobility: 1.098"""	1.05124	0.000777605	0.000123944	AEPYDDIVGETVEKTE	generic|tr_Q78TF3_Q78TF3_MOUSE__chr9_1_109978869_110002753_ENSMUST00000169851	|generic|sp_P27546_MAP4_MOUSE	|generic|sp_P27546-2_MAP4_MOUSE	|generic|sp_P27546-3_MAP4_MOUSE|
"""index: 4901, intensity: 3850.0, mobility: 0.916"""	1.049	0.000777605	0.000125636	LADEVSASLAKQ	generic|II_1128081_TX=10090	|generic|II_1128079_TX=10090	|generic|tr_A0A0A0MQC7_A0A0A0MQC7_MOUSE	|generic|tr_A2A5Y6_A2A5Y6_MOUSE	|generic|sp_P10637_TAU_MOUSE	|generic|sp_P10637-2_TAU_MOUSE	|generic|sp_P10637-3_TAU_MOUSE	|generic|sp_P10637-4_TAU_MOUSE	|generic|tr_Q3UH19_Q3UH19_MOUSE	|generic|sp_P10637-6_TAU_MOUSE	|generic|tr_Q8C5K4_Q8C5K4_MOUSE	|generic|tr_Q547J4_Q547J4_MOUSE	|generic|tr_B1AQW2_B1AQW2_MOUSE	|generic|sp_TAU_HUMAN_|
"""index: 18910, intensity: 5475.0, mobility: 1.003"""	1.04825	0.000777605	0.000126208	LAEDVTAALAKQGL	generic|sp_P20357_MTAP2_MOUSE__chr1_1_66438885_66439007_ENSMUST00000172486	|generic|tr_Q80ZL4_Q80ZL4_MOUSE__chr1_1_66438885_66439007_ENSMUST00000172486	|generic|tr_Q3TLQ0_Q3TLQ0_MOUSE__chr1_1_66438885_66439007_ENSMUST00000172486	|generic|tr_Q80X35_Q80X35_MOUSE__chr1_1_66438885_66439007_ENSMUST00000172486	|generic|tr_B2KGT5_B2KGT5_MOUSE__chr1_1_66438885_66439007_ENSMUST00000172486	|generic|tr_A0A668KLC6_A0A668KLC6_MOUSE__chr1_1_66438885_66439007_ENSMUST00000172486|
"""index: 4329, intensity: 7165.0, mobility: 0.820"""	1.04678	0.000777605	0.000127339	TPPPPYEQVVKDK	generic|sp_Q8R1C3_VOPP1_MOUSE__chr6_-1_57774707_57774748_ENSMUST00000204878|
"""index: 3490, intensity: 88386.0, mobility: 0.873"""	1.04485	0.000777605	0.00012883	TLPTKETIEQEKRSEIS	generic|tr_A6H6H4_A6H6H4_MOUSE|
"""index: 14376, intensity: 4667.0, mobility: 0.976"""	1.04392	0.000777605	0.00012956	TLADEVSASLAKQG	generic|II_1128081_TX=10090	|generic|II_1128079_TX=10090	|generic|tr_A0A0A0MQC7_A0A0A0MQC7_MOUSE	|generic|tr_A2A5Y6_A2A5Y6_MOUSE	|generic|sp_P10637_TAU_MOUSE	|generic|sp_P10637-2_TAU_MOUSE	|generic|sp_P10637-3_TAU_MOUSE	|generic|sp_P10637-4_TAU_MOUSE	|generic|tr_Q3UH19_Q3UH19_MOUSE	|generic|sp_P10637-6_TAU_MOUSE	|generic|tr_Q8C5K4_Q8C5K4_MOUSE	|generic|tr_Q547J4_Q547J4_MOUSE	|generic|tr_B1AQW2_B1AQW2_MOUSE	|generic|sp_TAU_HUMAN_|
"""index: 19164, intensity: 6928.0, mobility: 0.857"""	1.04026	0.000777605	0.00013246	TAPEEELAALQLGPTH	generic|tr_A0A5S9EES2_A0A5S9EES2_MOUSE	|generic|tr_A2AGI2_A2AGI2_MOUSE	|generic|tr_B2RWZ9_B2RWZ9_MOUSE	|generic|tr_Q69ZI4_Q69ZI4_MOUSE	|generic|tr_A0A5S9EER5_A0A5S9EER5_MOUSE	|generic|tr_A2AGI3_A2AGI3_MOUSE	|generic|sp_Q8BYM5_NLGN3_MOUSE|
"""index: 5099, intensity: 3262.0, mobility: 1.016"""	1.03976	0.000777605	0.000132867	SSASSTQPLLVHEDA	generic|tr_Q3ULJ6_Q3ULJ6_MOUSE__chr5_1_75654426_75654545_ENSMUST00000202167	|generic|sp_P05532_KIT_MOUSE__chr5_1_75654426_75654545_ENSMUST00000202167	|generic|sp_P05532-2_KIT_MOUSE__chr5_1_75654426_75654545_ENSMUST00000202167	|generic|sp_P05532-3_KIT_MOUSE__chr5_1_75654426_75654545_ENSMUST00000202167|
"""index: 14827, intensity: 5658.0, mobility: 1.023"""	1.03848	0.000777605	0.0001339	PGPTQTLSPNGENNNDIIQDNGTIIPFRKHTVR	generic|sp_Q8R001_MARE2_MOUSE	|generic|sp_Q8R001_MARE2_MOUSE	|generic|tr_E9Q1B7_E9Q1B7_MOUSE__chr18_1_23853664_23853702_ENSMUST00000155708	|generic|tr_E9Q1B7_E9Q1B7_MOUSE__chr18_1_23853664_23853702_ENSMUST00000155708|
"""index: 7094, intensity: 28039.0, mobility: 0.967"""	1.03586	0.000777605	0.000136042	SPQLEDEAKELQ	generic|tr_Q3UXY8_Q3UXY8_MOUSE	|generic|sp_P22005_PENK_MOUSE|
"""index: 4483, intensity: 3491.0, mobility: 1.002"""	1.03442	0.000777605	0.000137236	GASQAGMTGYGMPRQ	generic|tr_Q9D6K2_Q9D6K2_MOUSE	|generic|sp_Q9WVA4_TAGL2_MOUSE	|generic|sp_Q9R1Q8_TAGL3_MOUSE|
"""index: 5722, intensity: 72797.0, mobility: 0.854"""	1.03399	0.000777605	0.000137591	EPPPPEPPRI	generic|sp_Q8BIF0_C99L2_MOUSE	|generic|sp_Q8BIF0-2_C99L2_MOUSE	|generic|tr_I7HJQ8_I7HJQ8_MOUSE	|generic|tr_A2AP74_A2AP74_MOUSE|
"""index: 11396, intensity: 5113.0, mobility: 0.857"""	1.03272	0.000777605	0.000138649	SNKGASQAGMTGYGMPRQIM	generic|tr_Q9D6K2_Q9D6K2_MOUSE	|generic|sp_Q9R1Q8_TAGL3_MOUSE|
"""index: 3936, intensity: 2506.0, mobility: 0.791"""	1.03146	0.000777605	0.000139709	GFAQDSQAKVSQLK	generic|sp_Q5HZI2_C2C4C_MOUSE|
"""index: 1766, intensity: 17032.0, mobility: 0.960"""	1.03079	0.000777605	0.00014028	SLSGAQIDDNNPR	generic|tr_Q3TXY0_Q3TXY0_MOUSE__chr5_1_37273379_37273519_ENSMUST00000202377	|generic|tr_Q6P1J1_Q6P1J1_MOUSE__chr5_1_37273379_37273519_ENSMUST00000202377	|generic|sp_P97427_DPYL1_MOUSE__chr5_1_37273379_37273519_ENSMUST00000202377	|generic|tr_Q3TY94_Q3TY94_MOUSE__chr5_1_37273379_37273519_ENSMUST00000202377|
"""index: 4328, intensity: 64844.0, mobility: 0.801"""	1.02972	0.000777605	0.000141193	SQIDDHVPKRASARIL	generic|sp_Q9EQF6_DPYL5_MOUSE__chr5_1_30791522_30791638_ENSMUST00000198503__II_944569|
"""index: 1021, intensity: 3235.0, mobility: 0.894"""	1.02963	0.000777605	0.000141268	ASAPAQAPKGAQAPKGAQAPVK	generic|sp_P47915_RL29_MOUSE__IP_989185	|generic|IP_949381_TX=10090	|generic|IP_1051693_TX=10090	|generic|IP_3502862_TX=10090|
"""index: 13170, intensity: 3195.0, mobility: 1.291"""	1.02893	0.000777605	0.000141871	AMNQPQTQYSATPNYTYSNEM	generic|sp_Q9JKD3_SCAM5_MOUSE__chr9_-1_57443670_57443780_ENSMUST00000215208__II_3456302|
"""index: 19769, intensity: 5115.0, mobility: 1.207"""	1.02883	0.000777605	0.000141953	QVPNYTLTSSTLPQTGGSQQPPQPQQAYSQKALL	generic|sp_P70297_STAM1_MOUSE__chr2_1_14102418_14102489_ENSMUST00000193636__II_1014500	|generic|IP_1121602_TX=10090	|generic|tr_Q3UMC8_Q3UMC8_MOUSE__chr2_1_14102418_14102489_ENSMUST00000193636	|generic|tr_Q9CU37_Q9CU37_MOUSE	|generic|tr_Q3TPR2_Q3TPR2_MOUSE__chr2_1_14141735_14141881_ENSMUST00000193636|
"""index: 16574, intensity: 4042.0, mobility: 0.912"""	1.02837	0.000777605	0.000142356	SAGPQSQLLASVIAEKSR	generic|sp_Q9QYB8_ADDB_MOUSE	|generic|sp_Q9QYB8-2_ADDB_MOUSE	|generic|tr_Q8C0Y2_Q8C0Y2_MOUSE|
"""index: 19234, intensity: 4152.0, mobility: 1.022"""	1.02758	0.000777605	0.000143032	TAPEEELAALQLGPTH	generic|tr_A0A5S9EES2_A0A5S9EES2_MOUSE	|generic|tr_A2AGI2_A2AGI2_MOUSE	|generic|tr_B2RWZ9_B2RWZ9_MOUSE	|generic|tr_Q69ZI4_Q69ZI4_MOUSE	|generic|tr_A0A5S9EER5_A0A5S9EER5_MOUSE	|generic|tr_A2AGI3_A2AGI3_MOUSE	|generic|sp_Q8BYM5_NLGN3_MOUSE|
"""index: 8273, intensity: 4873.0, mobility: 0.946"""	1.02669	0.000777605	0.000143803	QKPSQDVPPPITAAAGGPPHPQLK	generic|sp_O88935-1_SYN1_MOUSE__chr6_1_115261704_115261733_ENSMUST00000203768|
"""index: 20430, intensity: 3597.0, mobility: 1.285"""	1.02658	0.000777605	0.000143903	LSLETPVFPGNGDEQPLTENPR	generic|tr_A0A1W2P7R2_A0A1W2P7R2_MOUSE	|generic|sp_P01193_COLI_MOUSE|
"""index: 16034, intensity: 5266.0, mobility: 0.873"""	1.02647	0.000777605	0.000143999	APFPEVFGKE	generic|sp_CAS1_BOVIN_|
"""index: 3095, intensity: 3195.0, mobility: 0.832"""	1.02464	0.000777605	0.000145604	GSNKGASQAGMTGYGMPRQ	generic|tr_Q9D6K2_Q9D6K2_MOUSE	|generic|sp_Q9R1Q8_TAGL3_MOUSE|
"""index: 9311, intensity: 3809.0, mobility: 0.848"""	1.0237	0.000777605	0.000146436	SVNVDYSKLKKEGPDF	generic|sp_Q62425_NDUA4_MOUSE__chr6_-1_11900535_11907365_ENSMUST00000204714__II_915882	|generic|tr_A0A0N4SVQ1_A0A0N4SVQ1_MOUSE__chr6_-1_11906016_11906045_ENSMUST00000203801|
"""index: 18571, intensity: 21896.0, mobility: 1.005"""	1.0233	0.000777605	0.000146788	LAEDVTAALAKQGL	generic|sp_P20357_MTAP2_MOUSE__chr1_1_66438885_66439007_ENSMUST00000172486	|generic|tr_Q80ZL4_Q80ZL4_MOUSE__chr1_1_66438885_66439007_ENSMUST00000172486	|generic|tr_Q3TLQ0_Q3TLQ0_MOUSE__chr1_1_66438885_66439007_ENSMUST00000172486	|generic|tr_Q80X35_Q80X35_MOUSE__chr1_1_66438885_66439007_ENSMUST00000172486	|generic|tr_B2KGT5_B2KGT5_MOUSE__chr1_1_66438885_66439007_ENSMUST00000172486	|generic|tr_A0A668KLC6_A0A668KLC6_MOUSE__chr1_1_66438885_66439007_ENSMUST00000172486|
"""index: 8051, intensity: 5687.0, mobility: 0.911"""	1.02053	0.000777605	0.000149267	AQPAPKPEPSFSEYASVQVQRK	generic|sp_P97797_SHPS1_MOUSE	|generic|sp_P97797-2_SHPS1_MOUSE	|generic|sp_P97797-3_SHPS1_MOUSE	|generic|sp_P97797-4_SHPS1_MOUSE	|generic|tr_Q2M4I8_Q2M4I8_MOUSE	|generic|tr_E0CX65_E0CX65_MOUSE|
"""index: 551, intensity: 3940.0, mobility: 0.932"""	1.01612	0.000777605	0.000153313	AQLQSDEREATD	generic|tr_Q921J3_Q921J3_MOUSE__chr2_1_181549329_181549376_ENSMUST00000116365	|generic|sp_P60904_DNJC5_MOUSE__chr2_1_181546445_181546492_ENSMUST00000116365|
"""index: 9351, intensity: 3655.0, mobility: 0.825"""	1.01496	0.000777605	0.000154392	LEGEDDPDRSMKLSFRT	generic|sp_P26339_CMGA_MOUSE	|generic|tr_Q3UN28_Q3UN28_MOUSE|
"""index: 19608, intensity: 3064.0, mobility: 1.198"""	1.01122	0.000777605	0.000157925	SQVPNYTLTSSTLPQTGGSQQPPQPQQAYSQKALL	generic|sp_P70297_STAM1_MOUSE__chr2_1_14102418_14102489_ENSMUST00000193636__II_1014500	|generic|IP_1121602_TX=10090	|generic|tr_Q3UMC8_Q3UMC8_MOUSE__chr2_1_14102418_14102489_ENSMUST00000193636	|generic|tr_Q9CU37_Q9CU37_MOUSE	|generic|tr_Q3TPR2_Q3TPR2_MOUSE__chr2_1_14141735_14141881_ENSMUST00000193636|
"""index: 11227, intensity: 3498.0, mobility: 1.170"""	1.01018	0.000777605	0.000158923	QSGFSLSGTQVDEGVRSAS	generic|tr_Q3TAS8_Q3TAS8_MOUSE__chr18_-1_43324332_43324412_ENSMUST00000237707	|generic|tr_E9PWE8_E9PWE8_MOUSE__chr18_-1_43324332_43324412_ENSMUST00000237707	|generic|sp_Q62188_DPYL3_MOUSE__chr18_-1_43324332_43324412_ENSMUST00000237707	|generic|tr_Q3TT92_Q3TT92_MOUSE__chr18_-1_43324332_43324412_ENSMUST00000237707|
"""index: 19771, intensity: 18620.0, mobility: 1.056"""	1.01015	0.000777605	0.000158949	AAAPMIGYPMPTGYSQ	generic|tr_Q921Y3_Q921Y3_MOUSE__chr11_-1_106781850_106782137_ENSMUST00000133426__II_1125049	|generic|tr_Q9CSD9_Q9CSD9_MOUSE__chr11_-1_106783954_106783992_ENSMUST00000133426__II_1125049	|generic|tr_Q3V0Z8_Q3V0Z8_MOUSE__chr11_-1_106784876_106784983_ENSMUST00000133426__II_1125049	|generic|tr_A1L333_A1L333_MOUSE__chr11_-1_106784876_106784983_ENSMUST00000133426__II_1125049	|generic|tr_Q3UXW3_Q3UXW3_MOUSE__chr11_-1_106784876_106784983_ENSMUST00000133426__II_1125049	|generic|tr_Q5U222_Q5U222_MOUSE__chr11_-1_106784876_106784983_ENSMUST00000133426__II_1125049	|generic|tr_Q8BTS0_Q8BTS0_MOUSE__chr11_-1_106784876_106784983_ENSMUST00000133426__II_1125049|
"""index: 2106, intensity: 6645.0, mobility: 0.838"""	1.00861	0.000777605	0.000160435	KHMDPPPAPMQDRSPSPRHPDVS	generic|sp_P14873_MAP1B_MOUSE	|generic|tr_B2RQQ5_B2RQQ5_MOUSE	|generic|tr_Q3UF78_Q3UF78_MOUSE|
"""index: 28165, intensity: 3521.0, mobility: 1.073"""	1.00706	0.000777605	0.000161952	QYDGVAELDQLLHY	generic|tr_Q3UZU8_Q3UZU8_MOUSE	|generic|sp_P16014_SCG1_MOUSE	|generic|tr_Q8BP91_Q8BP91_MOUSE|
"""index: 18237, intensity: 25398.0, mobility: 0.927"""	1.00556	0.000777605	0.00016343	TDGFNLEDALK	generic|sp_Q8BIF0_C99L2_MOUSE	|generic|sp_Q8BIF0-2_C99L2_MOUSE	|generic|tr_I7HJQ8_I7HJQ8_MOUSE|
"""index: 26364, intensity: 5475.0, mobility: 0.937"""	1.00544	0.000777605	0.000163544	APQGSLGEYLFERLTLKHD	generic|tr_Q9CPX4_Q9CPX4_MOUSE__chr7_-1_45458107_45458244_ENSMUST00000210106__II_3458510	|generic|tr_A0A1B0GR60_A0A1B0GR60_MOUSE__chr7_-1_45458107_45458244_ENSMUST00000210106__II_3458510	|generic|tr_Q9CZE7_Q9CZE7_MOUSE__chr7_-1_45458107_45458244_ENSMUST00000210106__II_3458510	|generic|IP_1120967_TX=10090	|generic|tr_Q3TJJ6_Q3TJJ6_MOUSE__chr7_-1_45458107_45458244_ENSMUST00000210106	|generic|tr_Q3UL79_Q3UL79_MOUSE__chr7_-1_45458107_45458244_ENSMUST00000210106	|generic|sp_P29391_FRIL1_MOUSE__chr7_-1_45458107_45458244_ENSMUST00000210106	|generic|tr_Q3THE6_Q3THE6_MOUSE|
"""index: 13397, intensity: 2543.0, mobility: 1.297"""	1.0053	0.000777605	0.000163691	GAMNQPQTQYSATPNYTYSNEM	generic|sp_Q9JKD3_SCAM5_MOUSE__chr9_-1_57443670_57443780_ENSMUST00000215208__II_3456302|
"""index: 24381, intensity: 16950.0, mobility: 0.814"""	1.0051	0.000777605	0.00016388	TLADEVSASLAKQGL	generic|II_1128081_TX=10090	|generic|II_1128079_TX=10090	|generic|tr_A0A0A0MQC7_A0A0A0MQC7_MOUSE	|generic|tr_A2A5Y6_A2A5Y6_MOUSE	|generic|sp_P10637_TAU_MOUSE	|generic|sp_P10637-2_TAU_MOUSE	|generic|sp_P10637-4_TAU_MOUSE	|generic|tr_Q3UH19_Q3UH19_MOUSE	|generic|sp_P10637-6_TAU_MOUSE	|generic|tr_Q8C5K4_Q8C5K4_MOUSE	|generic|tr_Q547J4_Q547J4_MOUSE	|generic|tr_B1AQW2_B1AQW2_MOUSE	|generic|sp_TAU_HUMAN_|
"""index: 5892, intensity: 3974.0, mobility: 1.168"""	1.00509	0.000777605	0.00016389	AYPTQPGQGYSQQSSQPYG	generic|tr_Q91VQ2_Q91VQ2_MOUSE__II_878670	|generic|tr_Q3UK30_Q3UK30_MOUSE__II_878670	|generic|tr_Q8CFQ9_Q8CFQ9_MOUSE__II_878670	|generic|tr_Q564D0_Q564D0_MOUSE__II_878670|
"""index: 3447, intensity: 3759.0, mobility: 1.000"""	1.00494	0.000777605	0.00016404	SPSNMEGYSKTQY	generic|tr_Q3TV22_Q3TV22_MOUSE__chr16_1_78334866_78334964_ENSMUST00000231251	|generic|sp_P97792_CXAR_MOUSE__chr16_1_78334866_78334964_ENSMUST00000231251	|generic|sp_P97792-2_CXAR_MOUSE__chr16_1_78334866_78334964_ENSMUST00000231251|
"""index: 1863, intensity: 5405.0, mobility: 0.796"""	1.00461	0.000777605	0.000164369	TLPTKETIEQEKRSE	generic|tr_A6H6H4_A6H6H4_MOUSE|
"""index: 2326, intensity: 5578.0, mobility: 0.915"""	1.00399	0.000777605	0.000164989	LAGTRESVDSAKPRVY	generic|sp_P35455_NEU2_MOUSE|
"""index: 3415, intensity: 24290.0, mobility: 0.910"""	1.00384	0.000777605	0.00016514	QPPPPPYYPPEDKKTQ	generic|tr_Q3TRG5_Q3TRG5_MOUSE__II_1123726	|generic|sp_P97765_WBP2_MOUSE__II_1123728	|generic|sp_P97765-2_WBP2_MOUSE__II_1123726	|generic|chr11_-1_116079543_116079920_ENSMUST00000074628|
"""index: 8406, intensity: 4599.0, mobility: 0.969"""	1.00252	0.000777605	0.000166464	ESSFSLSGSQIDDHVPKRASA	generic|sp_Q9EQF6_DPYL5_MOUSE__chr5_1_30791522_30791638_ENSMUST00000198503__II_944569|
"""index: 14364, intensity: 13653.0, mobility: 1.129"""	1.00221	0.000777605	0.000166778	IVQDGPPQSPPNIYYKV	generic|tr_Q543Q7_Q543Q7_MOUSE|
"""index: 11272, intensity: 5612.0, mobility: 1.109"""	1.00071	0.000777605	0.0001683	GPPAAPAPAPAPPAPAAPAPGTLSKEAAASNT	generic|sp_Q8VHW2_CCG8_MOUSE__II_899025	|generic|tr_F7CZ64_F7CZ64_MOUSE__II_899025|
"""index: 19279, intensity: 5783.0, mobility: 0.970"""	0.999328	0.000777605	0.00016971	TLAEDVTAALAKQ	generic|sp_P20357_MTAP2_MOUSE__chr1_1_66438885_66439007_ENSMUST00000172486	|generic|tr_Q80ZL4_Q80ZL4_MOUSE__chr1_1_66438885_66439007_ENSMUST00000172486	|generic|tr_Q3TLQ0_Q3TLQ0_MOUSE__chr1_1_66438885_66439007_ENSMUST00000172486	|generic|tr_Q80X35_Q80X35_MOUSE__chr1_1_66438885_66439007_ENSMUST00000172486	|generic|tr_B2KGT5_B2KGT5_MOUSE__chr1_1_66438885_66439007_ENSMUST00000172486	|generic|tr_A0A668KLC6_A0A668KLC6_MOUSE__chr1_1_66438885_66439007_ENSMUST00000172486|
"""index: 6964, intensity: 5634.0, mobility: 1.055"""	0.999034	0.000777605	0.000170013	AEEEAVWGDGSPEPSPRE	generic|sp_P01193_COLI_MOUSE|
"""index: 6656, intensity: 38429.0, mobility: 0.972"""	0.997507	0.000777605	0.000171592	SPQLEDEAKELQ	generic|tr_Q3UXY8_Q3UXY8_MOUSE	|generic|sp_P22005_PENK_MOUSE|
"""index: 18792, intensity: 5099.0, mobility: 1.058"""	0.996287	0.000777605	0.000172863	SAASAPLVETSTPLRL	generic|sp_Q9QXV0_PCS1N_MOUSE|
"""index: 14662, intensity: 7030.0, mobility: 0.842"""	0.994775	0.000777605	0.000174453	IVQDGPPQSPPNIYYKV	generic|tr_Q543Q7_Q543Q7_MOUSE|
"""index: 16718, intensity: 4927.0, mobility: 1.163"""	0.994617	0.000777605	0.000174619	HDPDPNGELLPGSPTPEEPI	generic|sp_O70324_MOT8_MOUSE	|generic|tr_Q8K3S7_Q8K3S7_MOUSE|
"""index: 2050, intensity: 3529.0, mobility: 0.895"""	0.994483	0.000777605	0.000174761	NTLPTKETIEQEKRSE	generic|tr_A6H6H4_A6H6H4_MOUSE|
"""index: 14126, intensity: 5399.0, mobility: 1.061"""	0.993553	0.000777605	0.000175748	GQPASGGGGGYGPQGDYGQQGYGQQGAPTSFSNQM	generic|sp_Q62277_SYPH_MOUSE|
"""index: 24778, intensity: 16068.0, mobility: 1.064"""	0.991746	0.000777605	0.00017768	TLADEVSASLAKQGL	generic|II_1128081_TX=10090	|generic|II_1128079_TX=10090	|generic|tr_A0A0A0MQC7_A0A0A0MQC7_MOUSE	|generic|tr_A2A5Y6_A2A5Y6_MOUSE	|generic|sp_P10637_TAU_MOUSE	|generic|sp_P10637-2_TAU_MOUSE	|generic|sp_P10637-4_TAU_MOUSE	|generic|tr_Q3UH19_Q3UH19_MOUSE	|generic|sp_P10637-6_TAU_MOUSE	|generic|tr_Q8C5K4_Q8C5K4_MOUSE	|generic|tr_Q547J4_Q547J4_MOUSE	|generic|tr_B1AQW2_B1AQW2_MOUSE	|generic|sp_TAU_HUMAN_|
"""index: 22916, intensity: 3737.0, mobility: 1.196"""	0.990504	0.000777605	0.00017902	TMMEVFLQEKPPAVATSTA	generic|tr_A0A0H2UH17_A0A0H2UH17_MOUSE__chr3_-1_90020893_90021060_ENSMUST00000196568__II_979012	|generic|tr_Q8BJ53_Q8BJ53_MOUSE__chr3_-1_90020893_90021060_ENSMUST00000196568__II_979012	|generic|tr_Q812D5_Q812D5_MOUSE__chr3_-1_90020893_90021060_ENSMUST00000196568__II_979012	|generic|tr_A0A0G2JDV6_A0A0G2JDV6_MOUSE__chr3_-1_90020893_90021060_ENSMUST00000196568__II_979012	|generic|sp_Q80X50_UBP2L_MOUSE__chr3_-1_90020893_90021060_ENSMUST00000196568__II_979012	|generic|sp_Q80X50-2_UBP2L_MOUSE__chr3_-1_90020893_90021060_ENSMUST00000196568__II_979012	|generic|sp_Q80X50-3_UBP2L_MOUSE__chr3_-1_90020893_90021060_ENSMUST00000196568__II_979012	|generic|sp_Q80X50-4_UBP2L_MOUSE__chr3_-1_90020893_90021060_ENSMUST00000196568__II_979012	|generic|sp_Q80X50-5_UBP2L_MOUSE__chr3_-1_90020893_90021060_ENSMUST00000196568__II_979012	|generic|tr_Q812D4_Q812D4_MOUSE__chr3_-1_90020893_90021060_ENSMUST00000196568__II_979012	|generic|chr3_-1_90021206_90021490_ENSMUST00000196568|
"""index: 7387, intensity: 25959.0, mobility: 0.899"""	0.99035	0.000777605	0.000179187	AEPPPPEPPRI	generic|sp_Q8BIF0_C99L2_MOUSE	|generic|sp_Q8BIF0-2_C99L2_MOUSE	|generic|tr_I7HJQ8_I7HJQ8_MOUSE	|generic|tr_A2AP74_A2AP74_MOUSE|
"""index: 19696, intensity: 19891.0, mobility: 1.054"""	0.989479	0.000777605	0.000180134	VSGDYGHPVYIVQDGPPQSPPNIYYKV	generic|tr_Q543Q7_Q543Q7_MOUSE|
"""index: 13958, intensity: 4651.0, mobility: 0.901"""	0.987507	0.000777605	0.000182296	EDVTAALAKQGL	generic|sp_P20357_MTAP2_MOUSE__chr1_1_66438885_66439007_ENSMUST00000172486	|generic|tr_Q80ZL4_Q80ZL4_MOUSE__chr1_1_66438885_66439007_ENSMUST00000172486	|generic|tr_Q3TLQ0_Q3TLQ0_MOUSE__chr1_1_66438885_66439007_ENSMUST00000172486	|generic|tr_Q80X35_Q80X35_MOUSE__chr1_1_66438885_66439007_ENSMUST00000172486	|generic|tr_B2KGT5_B2KGT5_MOUSE__chr1_1_66438885_66439007_ENSMUST00000172486	|generic|tr_A0A668KLC6_A0A668KLC6_MOUSE__chr1_1_66438885_66439007_ENSMUST00000172486|
"""index: 15239, intensity: 3522.0, mobility: 0.989"""	0.987445	0.000777605	0.000182364	LADEVSASLAKQGL	generic|II_1128081_TX=10090	|generic|II_1128079_TX=10090	|generic|tr_A0A0A0MQC7_A0A0A0MQC7_MOUSE	|generic|tr_A2A5Y6_A2A5Y6_MOUSE	|generic|sp_P10637_TAU_MOUSE	|generic|sp_P10637-2_TAU_MOUSE	|generic|sp_P10637-4_TAU_MOUSE	|generic|tr_Q3UH19_Q3UH19_MOUSE	|generic|sp_P10637-6_TAU_MOUSE	|generic|tr_Q8C5K4_Q8C5K4_MOUSE	|generic|tr_Q547J4_Q547J4_MOUSE	|generic|tr_B1AQW2_B1AQW2_MOUSE	|generic|sp_TAU_HUMAN_|
"""index: 19990, intensity: 5002.0, mobility: 1.015"""	0.987083	0.000777605	0.000182765	SVFQELGKLTGPSN	generic|sp_Q03517_SCG2_MOUSE	|generic|tr_Q4W8U9_Q4W8U9_MOUSE|
"""index: 1730, intensity: 74559.0, mobility: 0.867"""	0.986783	0.000777605	0.000183097	TLPTKETIEQEKRSE	generic|tr_A6H6H4_A6H6H4_MOUSE|
"""index: 7806, intensity: 3215.0, mobility: 1.127"""	0.985036	0.000777605	0.000185043	AEEEAVWGDGSPEPSPREG	generic|sp_P01193_COLI_MOUSE|
"""index: 4529, intensity: 6356.0, mobility: 0.814"""	0.984117	0.000777605	0.000186074	IPVGSLKNEDTPNRQY	generic|sp_Q03517_SCG2_MOUSE	|generic|tr_Q4W8U9_Q4W8U9_MOUSE|
"""index: 9507, intensity: 4097.0, mobility: 0.900"""	0.983345	0.000777605	0.000186945	LEPTVIDEVR	generic|sp_P05213_TBA1B_MOUSE__IP_3506392	|generic|tr_Q52L87_Q52L87_MOUSE__IP_3506392	|generic|tr_Q3TIZ0_Q3TIZ0_MOUSE__IP_3506393	|generic|tr_A0A2R8VHF3_A0A2R8VHF3_MOUSE__IP_3506392	|generic|sp_P68369_TBA1A_MOUSE__IP_3506392	|generic|IP_988839_TX=10090	|generic|II_3485679_TX=10090	|generic|IP_3502747_TX=10090	|generic|tr_O89052_O89052_MOUSE|
"""index: 5420, intensity: 88973.0, mobility: 1.006"""	0.982783	0.000777605	0.000187583	EAVWGDGSPEPSPRE	generic|sp_P01193_COLI_MOUSE|
"""index: 2393, intensity: 3326.0, mobility: 0.878"""	0.981485	0.000777605	0.000189062	LAGTRESVDSAKPRVY	generic|sp_P35455_NEU2_MOUSE|
"""index: 8979, intensity: 3825.0, mobility: 0.827"""	0.981153	0.000777605	0.000189441	LENPSPQAPARRLLPP	generic|sp_Q9QXV0_PCS1N_MOUSE|
"""index: 7911, intensity: 4999.0, mobility: 1.053"""	0.980425	0.000777605	0.000190279	AQPAPKPEPSFSEYASVQVQRK	generic|sp_P97797_SHPS1_MOUSE	|generic|sp_P97797-2_SHPS1_MOUSE	|generic|sp_P97797-3_SHPS1_MOUSE	|generic|sp_P97797-4_SHPS1_MOUSE	|generic|tr_Q2M4I8_Q2M4I8_MOUSE	|generic|tr_E0CX65_E0CX65_MOUSE|
"""index: 19681, intensity: 7752.0, mobility: 1.113"""	0.979986	0.000777605	0.000190784	MGAVPVMIPAQSKDGSIV	generic|sp_P97792_CXAR_MOUSE__chr16_1_78334866_78334964_ENSMUST00000231251|
"""index: 24656, intensity: 10052.0, mobility: 1.015"""	0.978271	0.000777605	0.000192775	TLADEVSASLAKQGL	generic|II_1128081_TX=10090	|generic|II_1128079_TX=10090	|generic|tr_A0A0A0MQC7_A0A0A0MQC7_MOUSE	|generic|tr_A2A5Y6_A2A5Y6_MOUSE	|generic|sp_P10637_TAU_MOUSE	|generic|sp_P10637-2_TAU_MOUSE	|generic|sp_P10637-4_TAU_MOUSE	|generic|tr_Q3UH19_Q3UH19_MOUSE	|generic|sp_P10637-6_TAU_MOUSE	|generic|tr_Q8C5K4_Q8C5K4_MOUSE	|generic|tr_Q547J4_Q547J4_MOUSE	|generic|tr_B1AQW2_B1AQW2_MOUSE	|generic|sp_TAU_HUMAN_|
"""index: 15285, intensity: 4522.0, mobility: 0.990"""	0.977905	0.000777605	0.000193202	LQTLHPYNTFAAGFNSTGLPHSHSTTRV	generic|tr_A0A5S9EES2_A0A5S9EES2_MOUSE	|generic|tr_A2AGI2_A2AGI2_MOUSE	|generic|tr_B2RWZ9_B2RWZ9_MOUSE	|generic|tr_Q69ZI4_Q69ZI4_MOUSE	|generic|tr_A0A5S9EER5_A0A5S9EER5_MOUSE	|generic|tr_A2AGI3_A2AGI3_MOUSE	|generic|sp_Q8BYM5_NLGN3_MOUSE|
"""index: 6559, intensity: 37110.0, mobility: 0.852"""	0.97775	0.000777605	0.000193382	EPPPPEPPRI	generic|sp_Q8BIF0_C99L2_MOUSE	|generic|sp_Q8BIF0-2_C99L2_MOUSE	|generic|tr_I7HJQ8_I7HJQ8_MOUSE	|generic|tr_A2AP74_A2AP74_MOUSE|
"""index: 9927, intensity: 8160.0, mobility: 0.951"""	0.97738	0.000777605	0.000193816	ADEVSASLAKQGL	generic|II_1128081_TX=10090	|generic|II_1128079_TX=10090	|generic|tr_A0A0A0MQC7_A0A0A0MQC7_MOUSE	|generic|tr_A2A5Y6_A2A5Y6_MOUSE	|generic|sp_P10637_TAU_MOUSE	|generic|sp_P10637-2_TAU_MOUSE	|generic|sp_P10637-4_TAU_MOUSE	|generic|tr_Q3UH19_Q3UH19_MOUSE	|generic|sp_P10637-6_TAU_MOUSE	|generic|tr_Q8C5K4_Q8C5K4_MOUSE	|generic|tr_Q547J4_Q547J4_MOUSE	|generic|tr_B1AQW2_B1AQW2_MOUSE	|generic|sp_TAU_HUMAN_|
"""index: 1310, intensity: 4443.0, mobility: 0.837"""	0.977353	0.000777605	0.000193848	LPTKETIEQEKRSE	generic|tr_A6H6H4_A6H6H4_MOUSE|
"""index: 2361, intensity: 105744.0, mobility: 0.996"""	0.977312	0.000777605	0.000193896	SEPPESEAKPAPTEVKTVPNDATQTKENESKA	generic|tr_A0A0A6YY91_A0A0A6YY91_MOUSE__II_850562	|generic|sp_P13595_NCAM1_MOUSE	|generic|sp_P13595-2_NCAM1_MOUSE	|generic|tr_E9QB01_E9QB01_MOUSE	|generic|tr_A0A0A6YY47_A0A0A6YY47_MOUSE|
"""index: 13824, intensity: 18724.0, mobility: 0.877"""	0.97713	0.000777605	0.000194109	GTNRGASQAGMTGYGMPRQIL	generic|sp_Q9WVA4_TAGL2_MOUSE|
"""index: 16418, intensity: 97566.0, mobility: 1.069"""	0.974831	0.000777605	0.000196828	AVPVMIPAQSKDGSIV	generic|sp_P97792_CXAR_MOUSE__chr16_1_78334866_78334964_ENSMUST00000231251|
"""index: 12856, intensity: 4391.0, mobility: 1.016"""	0.972931	0.000777605	0.000199103	LKPRTVATPLNQVANPNSAIFGGARPREEVVQKEQE	generic|tr_Q80U88_Q80U88_MOUSE__chr5_-1_134625358_134625459_ENSMUST00000202289__II_929730	|generic|tr_Q3V244_Q3V244_MOUSE__chr5_-1_134625358_134625459_ENSMUST00000202289__II_929730	|generic|tr_Q3TG58_Q3TG58_MOUSE__chr5_-1_134625358_134625459_ENSMUST00000202289__II_929730	|generic|tr_Q564E5_Q564E5_MOUSE__chr5_-1_134625358_134625459_ENSMUST00000202289__II_929730|
"""index: 3680, intensity: 7300.0, mobility: 0.938"""	0.972838	0.000777605	0.000199216	TETQEKNTLPTKETIEQEKRSEIS	generic|tr_A6H6H4_A6H6H4_MOUSE|
"""index: 19203, intensity: 6598.0, mobility: 0.946"""	0.972733	0.000777605	0.000199343	KLPNDLLDLQQPTFHPSVH	generic|tr_A0A140LHQ8_A0A140LHQ8_MOUSE__II_885340	|generic|tr_A0A1L1SUR7_A0A1L1SUR7_MOUSE__II_3498699	|generic|tr_Q570Z8_Q570Z8_MOUSE__chr5_1_121425971_121426000_ENSMUST00000042163	|generic|tr_Q3TD51_Q3TD51_MOUSE	|generic|sp_Q7M6Y3_PICAL_MOUSE	|generic|sp_Q7M6Y3-3_PICAL_MOUSE	|generic|sp_Q7M6Y3-4_PICAL_MOUSE	|generic|sp_Q7M6Y3-5_PICAL_MOUSE	|generic|sp_Q7M6Y3-6_PICAL_MOUSE|
"""index: 6654, intensity: 3906.0, mobility: 1.132"""	0.97187	0.000777605	0.000200386	AEEEAVWGDGSPEPSPRE	generic|sp_P01193_COLI_MOUSE|
"""index: 2355, intensity: 4225.0, mobility: 0.872"""	0.968041	0.000777605	0.000205082	TLPTKETIEQEKRSE	generic|tr_A6H6H4_A6H6H4_MOUSE|
"""index: 1591, intensity: 4228.0, mobility: 0.833"""	0.968026	0.000777605	0.000205101	QDNEPEKPVADSETKM	generic|tr_Q543U3_Q543U3_MOUSE__chr15_-1_8636132_8636311_ENSMUST00000125997__II_1092018	|generic|tr_Q8C3T7_Q8C3T7_MOUSE__chr15_-1_8636132_8636311_ENSMUST00000125997	|generic|tr_Q8C7W8_Q8C7W8_MOUSE__chr15_-1_8636132_8636311_ENSMUST00000125997|
"""index: 922, intensity: 3632.0, mobility: 0.778"""	0.967442	0.000777605	0.000205826	EVRTPGQLSDNNSRQ	generic|sp_Q8C0E2_VP26B_MOUSE__chr9_-1_27019314_27019439_ENSMUST00000213917|
"""index: 3755, intensity: 4305.0, mobility: 0.824"""	0.967038	0.000777605	0.00020633	MGSNKGASQAGMTGYGMPRQ	generic|tr_Q9D6K2_Q9D6K2_MOUSE	|generic|sp_Q9R1Q8_TAGL3_MOUSE|
"""index: 4373, intensity: 10304.0, mobility: 0.911"""	0.966193	0.000777605	0.000207387	TLPTKETIEQEKRSEIS	generic|tr_A6H6H4_A6H6H4_MOUSE|
"""index: 11866, intensity: 3311.0, mobility: 1.169"""	0.965697	0.000777605	0.000208011	NAPVTEYMSQNANFQNPR	generic|tr_A0A0G2JGJ4_A0A0G2JGJ4_MOUSE__II_933118	|generic|sp_Q6P5F7_TTYH3_MOUSE__chr5_-1_140634755_140634850_ENSMUST00000198704|
"""index: 10667, intensity: 3313.0, mobility: 0.830"""	0.964856	0.000777605	0.000209072	LSDDDRVTWAEQQYEKERS	generic|tr_Q8BRQ2_Q8BRQ2_MOUSE__II_1104815	|generic|tr_Q32MU0_Q32MU0_MOUSE|
"""index: 22450, intensity: 3511.0, mobility: 0.853"""	0.964336	0.000777605	0.000209731	EKSQTPLVTLFKNAIIKNAH	generic|sp_P01193_COLI_MOUSE|
"""index: 16146, intensity: 6992.0, mobility: 1.012"""	0.964193	0.000777605	0.000209911	PGPTQTLSPNGENNNDIIQDNGTIIPFRKHT	generic|sp_Q8R001_MARE2_MOUSE	|generic|sp_Q8R001_MARE2_MOUSE	|generic|tr_E9Q1B7_E9Q1B7_MOUSE__chr18_1_23853664_23853702_ENSMUST00000155708	|generic|tr_E9Q1B7_E9Q1B7_MOUSE__chr18_1_23853664_23853702_ENSMUST00000155708|
"""index: 16552, intensity: 5228.0, mobility: 0.983"""	0.964078	0.000777605	0.000210058	PGPTQTLSPNGENNNDIIQDNGTIIPFRKHT	generic|sp_Q8R001_MARE2_MOUSE	|generic|sp_Q8R001_MARE2_MOUSE	|generic|tr_E9Q1B7_E9Q1B7_MOUSE__chr18_1_23853664_23853702_ENSMUST00000155708	|generic|tr_E9Q1B7_E9Q1B7_MOUSE__chr18_1_23853664_23853702_ENSMUST00000155708|
"""index: 26250, intensity: 6657.0, mobility: 1.042"""	0.963798	0.000777605	0.000210414	TLADEVSASLAKQGL	generic|II_1128081_TX=10090	|generic|II_1128079_TX=10090	|generic|tr_A0A0A0MQC7_A0A0A0MQC7_MOUSE	|generic|tr_A2A5Y6_A2A5Y6_MOUSE	|generic|sp_P10637_TAU_MOUSE	|generic|sp_P10637-2_TAU_MOUSE	|generic|sp_P10637-4_TAU_MOUSE	|generic|tr_Q3UH19_Q3UH19_MOUSE	|generic|sp_P10637-6_TAU_MOUSE	|generic|tr_Q8C5K4_Q8C5K4_MOUSE	|generic|tr_Q547J4_Q547J4_MOUSE	|generic|tr_B1AQW2_B1AQW2_MOUSE	|generic|sp_TAU_HUMAN_|
"""index: 3465, intensity: 3786.0, mobility: 0.772"""	0.962201	0.000777605	0.000212457	TLPTKETIEQEKRSEIS	generic|tr_A6H6H4_A6H6H4_MOUSE|
"""index: 10555, intensity: 5141.0, mobility: 1.099"""	0.960984	0.000777605	0.000214026	SEPAFQINTQSDPQPTS	generic|tr_A0A0J9YV24_A0A0J9YV24_MOUSE	|generic|sp_E9PUL5_PRRT2_MOUSE|
"""index: 21803, intensity: 4425.0, mobility: 0.933"""	0.960515	0.000777605	0.000214634	QGAFLPTELSLPHPDTQIHAE	generic|tr_I7HFI3_I7HFI3_MOUSE__chr9_1_32247112_32247219_ENSMUST00000174730__II_855045	|generic|sp_Q811P8_RHG32_MOUSE__chr9_1_32247112_32247219_ENSMUST00000174730__II_855045	|generic|sp_Q811P8-2_RHG32_MOUSE__chr9_1_32247112_32247219_ENSMUST00000174730__II_855045	|generic|tr_Q3US80_Q3US80_MOUSE|
"""index: 15397, intensity: 9756.0, mobility: 0.884"""	0.960324	0.000777605	0.000214882	LQTLHPYNTFAAGFNSTGLPHSHSTTRV	generic|tr_A0A5S9EES2_A0A5S9EES2_MOUSE	|generic|tr_A2AGI2_A2AGI2_MOUSE	|generic|tr_B2RWZ9_B2RWZ9_MOUSE	|generic|tr_Q69ZI4_Q69ZI4_MOUSE	|generic|tr_A0A5S9EER5_A0A5S9EER5_MOUSE	|generic|tr_A2AGI3_A2AGI3_MOUSE	|generic|sp_Q8BYM5_NLGN3_MOUSE|
"""index: 30291, intensity: 4090.0, mobility: 1.062"""	0.958907	0.000777605	0.000216732	TLAEDVTAALAKQGL	generic|sp_P20357_MTAP2_MOUSE__chr1_1_66438885_66439007_ENSMUST00000172486	|generic|tr_Q80ZL4_Q80ZL4_MOUSE__chr1_1_66438885_66439007_ENSMUST00000172486	|generic|tr_Q3TLQ0_Q3TLQ0_MOUSE__chr1_1_66438885_66439007_ENSMUST00000172486	|generic|tr_Q80X35_Q80X35_MOUSE__chr1_1_66438885_66439007_ENSMUST00000172486	|generic|tr_B2KGT5_B2KGT5_MOUSE__chr1_1_66438885_66439007_ENSMUST00000172486	|generic|tr_A0A668KLC6_A0A668KLC6_MOUSE__chr1_1_66438885_66439007_ENSMUST00000172486|
"""index: 524, intensity: 3164.0, mobility: 0.801"""	0.958766	0.000777605	0.000216917	VVRTPPKSPSASKSRLQ	generic|tr_A0A0A0MQC7_A0A0A0MQC7_MOUSE	|generic|tr_A2A5Y6_A2A5Y6_MOUSE	|generic|sp_P10637_TAU_MOUSE	|generic|sp_P10637-2_TAU_MOUSE	|generic|sp_P10637-3_TAU_MOUSE	|generic|sp_P10637-4_TAU_MOUSE	|generic|tr_Q3UH19_Q3UH19_MOUSE	|generic|sp_P10637-6_TAU_MOUSE	|generic|tr_Q547J4_Q547J4_MOUSE	|generic|tr_B1AQW2_B1AQW2_MOUSE|
"""index: 17193, intensity: 3957.0, mobility: 1.054"""	0.95712	0.000777605	0.000219087	SGFSLSGAQIDDNIPR	generic|sp_O08553_DPYL2_MOUSE|
"""index: 3863, intensity: 4978.0, mobility: 1.048"""	0.956417	0.000777605	0.00022002	GFAQDSQAKVSQLK	generic|sp_Q5HZI2_C2C4C_MOUSE|
"""index: 745, intensity: 3211.0, mobility: 0.867"""	0.955226	0.000777605	0.000221612	ITEKETHF	generic|sp_P31650_S6A11_MOUSE	|generic|tr_Q8BKG0_Q8BKG0_MOUSE|
"""index: 3473, intensity: 18027.0, mobility: 0.777"""	0.95471	0.000777605	0.000222304	TLPTKETIEQEKRSEIS	generic|tr_A6H6H4_A6H6H4_MOUSE|
"""index: 9487, intensity: 75160.0, mobility: 1.008"""	0.954328	0.000777605	0.000222818	IVAPPGGRANITSLG	generic|sp_O08553_DPYL2_MOUSE|
"""index: 14432, intensity: 5370.0, mobility: 1.048"""	0.95266	0.000777605	0.000225077	SQAGMTGYGMPRQIM	generic|tr_Q9D6K2_Q9D6K2_MOUSE	|generic|sp_Q9R1Q8_TAGL3_MOUSE|
"""index: 19103, intensity: 3265.0, mobility: 1.040"""	0.952257	0.000777605	0.000225626	LATLADEVSASLAKQ	generic|II_1128081_TX=10090	|generic|II_1128079_TX=10090	|generic|tr_A0A0A0MQC7_A0A0A0MQC7_MOUSE	|generic|tr_A2A5Y6_A2A5Y6_MOUSE	|generic|sp_P10637_TAU_MOUSE	|generic|sp_P10637-2_TAU_MOUSE	|generic|sp_P10637-3_TAU_MOUSE	|generic|sp_P10637-4_TAU_MOUSE	|generic|tr_Q3UH19_Q3UH19_MOUSE	|generic|sp_P10637-6_TAU_MOUSE	|generic|tr_Q8C5K4_Q8C5K4_MOUSE	|generic|tr_Q547J4_Q547J4_MOUSE	|generic|tr_B1AQW2_B1AQW2_MOUSE	|generic|sp_TAU_HUMAN_|
"""index: 25668, intensity: 2656.0, mobility: 1.059"""	0.95131	0.000777605	0.000226923	TLADEVSASLAKQGL	generic|II_1128081_TX=10090	|generic|II_1128079_TX=10090	|generic|tr_A0A0A0MQC7_A0A0A0MQC7_MOUSE	|generic|tr_A2A5Y6_A2A5Y6_MOUSE	|generic|sp_P10637_TAU_MOUSE	|generic|sp_P10637-2_TAU_MOUSE	|generic|sp_P10637-4_TAU_MOUSE	|generic|tr_Q3UH19_Q3UH19_MOUSE	|generic|sp_P10637-6_TAU_MOUSE	|generic|tr_Q8C5K4_Q8C5K4_MOUSE	|generic|tr_Q547J4_Q547J4_MOUSE	|generic|tr_B1AQW2_B1AQW2_MOUSE	|generic|sp_TAU_HUMAN_|
"""index: 18637, intensity: 26153.0, mobility: 0.937"""	0.951011	0.000777605	0.000227333	VAPFPEVFGKE	generic|sp_CAS1_BOVIN_|
"""index: 20187, intensity: 18699.0, mobility: 1.050"""	0.950747	0.000777605	0.000227696	SVFQELGKLTGPSNQ	generic|sp_Q03517_SCG2_MOUSE	|generic|tr_Q4W8U9_Q4W8U9_MOUSE|
"""index: 12826, intensity: 33955.0, mobility: 0.975"""	0.95063	0.000777605	0.000227857	LKPRTVATPLNQVANPNSAIFGGARPREEVVQKEQE	generic|tr_Q80U88_Q80U88_MOUSE__chr5_-1_134625358_134625459_ENSMUST00000202289__II_929730	|generic|tr_Q3V244_Q3V244_MOUSE__chr5_-1_134625358_134625459_ENSMUST00000202289__II_929730	|generic|tr_Q3TG58_Q3TG58_MOUSE__chr5_-1_134625358_134625459_ENSMUST00000202289__II_929730	|generic|tr_Q564E5_Q564E5_MOUSE__chr5_-1_134625358_134625459_ENSMUST00000202289__II_929730|
"""index: 14337, intensity: 5161.0, mobility: 1.107"""	0.948648	0.000777605	0.000230605	IVQDGPPQSPPNIYYKV	generic|tr_Q543Q7_Q543Q7_MOUSE|
"""index: 28521, intensity: 11903.0, mobility: 0.999"""	0.94809	0.000777605	0.000231385	SSPETLISDLLMK	generic|sp_P57774_NPY_MOUSE__chr6_1_49823598_49829327_ENSMUST00000031843|
"""index: 6236, intensity: 3334.0, mobility: 0.909"""	0.946923	0.000777605	0.000233024	AEPPPPEPPRI	generic|sp_Q8BIF0_C99L2_MOUSE	|generic|sp_Q8BIF0-2_C99L2_MOUSE	|generic|tr_I7HJQ8_I7HJQ8_MOUSE	|generic|tr_A2AP74_A2AP74_MOUSE|
"""index: 20920, intensity: 24712.0, mobility: 0.921"""	0.946905	0.000777605	0.000233049	APNLSRMGAVPVMIPAQSKDGSIV	generic|sp_P97792_CXAR_MOUSE__chr16_1_78334866_78334964_ENSMUST00000231251|
"""index: 18034, intensity: 2775.0, mobility: 0.878"""	0.946681	0.000777605	0.000233365	TSEKSQTPLVTLFKNAIIKNAHKKGQ	generic|sp_P01193_COLI_MOUSE|
"""index: 6821, intensity: 3780.0, mobility: 1.110"""	0.946583	0.000777605	0.000233503	TVPIEAVTSKTSNIR	generic|tr_Q8BNA5_Q8BNA5_MOUSE__chr7_-1_144436965_144437021_ENSMUST00000134131	|generic|tr_Q921L6_Q921L6_MOUSE__chr7_-1_144436965_144437021_ENSMUST00000134131	|generic|sp_Q60598_SRC8_MOUSE__chr7_-1_144436965_144437021_ENSMUST00000134131|
"""index: 22221, intensity: 4813.0, mobility: 0.882"""	0.946333	0.000777605	0.000233857	LPGPLQDMFK	generic|sp_P63040_CPLX1_MOUSE	|generic|sp_P84086_CPLX2_MOUSE|
"""index: 16559, intensity: 11007.0, mobility: 1.055"""	0.946314	0.000777605	0.000233883	AVPVMIPAQSKDGSIV	generic|sp_P97792_CXAR_MOUSE__chr16_1_78334866_78334964_ENSMUST00000231251|
"""index: 21563, intensity: 4128.0, mobility: 1.138"""	0.945918	0.000777605	0.000234443	NGYENPTYKFFEQMQN	generic|tr_Q3TXI9_Q3TXI9_MOUSE__chr16_-1_84955331_84955420_ENSMUST00000227737__II_3496014	|generic|tr_Q8BPV5_Q8BPV5_MOUSE__chr16_-1_84955331_84955420_ENSMUST00000227737__II_3496014	|generic|tr_Q8BPC7_Q8BPC7_MOUSE__chr16_-1_84955331_84955420_ENSMUST00000227737__II_3496014	|generic|sp_P12023_A4_MOUSE__chr16_-1_84955331_84955420_ENSMUST00000227737__II_3496014	|generic|sp_P12023-3_A4_MOUSE__chr16_-1_84955331_84955420_ENSMUST00000227737__II_3496014	|generic|tr_Q3TWF3_Q3TWF3_MOUSE__chr16_-1_84955331_84955420_ENSMUST00000227737__II_3496014	|generic|tr_Q6GR78_Q6GR78_MOUSE__chr16_-1_84955331_84955420_ENSMUST00000227737__II_3496014	|generic|tr_A0A2I3BQZ9_A0A2I3BQZ9_MOUSE__chr16_-1_84955331_84955420_ENSMUST00000227737__II_3496014	|generic|tr_Q53ZT3_Q53ZT3_MOUSE__chr16_-1_84955331_84955420_ENSMUST00000227737__II_3496014	|generic|tr_A0A2I3BPT1_A0A2I3BPT1_MOUSE__chr16_-1_84955331_84955420_ENSMUST00000227737__II_3496014|
"""index: 5410, intensity: 3879.0, mobility: 0.990"""	0.945333	0.000777605	0.000235275	ALDMGNEIDTQNR	generic|sp_P60879_SNP25_MOUSE	|generic|sp_P60879-2_SNP25_MOUSE|
"""index: 21241, intensity: 13024.0, mobility: 0.948"""	0.944938	0.000777605	0.000235837	APNLSRMGAVPVMIPAQSKDGSIV	generic|sp_P97792_CXAR_MOUSE__chr16_1_78334866_78334964_ENSMUST00000231251|
"""index: 8263, intensity: 327348.0, mobility: 0.996"""	0.944868	0.000777605	0.000235938	IVAPPGGRSNITSLG	generic|tr_Q3TXY0_Q3TXY0_MOUSE__chr5_1_37273379_37273519_ENSMUST00000202377	|generic|tr_Q6P1J1_Q6P1J1_MOUSE__chr5_1_37273379_37273519_ENSMUST00000202377	|generic|sp_P97427_DPYL1_MOUSE__chr5_1_37273379_37273519_ENSMUST00000202377	|generic|tr_Q3TY94_Q3TY94_MOUSE__chr5_1_37273379_37273519_ENSMUST00000202377|
"""index: 13764, intensity: 2973.0, mobility: 1.098"""	0.944827	0.000777605	0.000235996	SLSAASAPLVETSTPLR	generic|sp_Q9QXV0_PCS1N_MOUSE|
"""index: 18509, intensity: 4438.0, mobility: 1.028"""	0.944429	0.000777605	0.000236564	AASAPLVETSTPLRL	generic|sp_Q9QXV0_PCS1N_MOUSE|
"""index: 19597, intensity: 4171.0, mobility: 0.843"""	0.944243	0.000777605	0.000236831	VSPSLLTGSSPLHLRSGL	generic|tr_A0A1L1STR9_A0A1L1STR9_MOUSE__II_3455162|
"""index: 24776, intensity: 3741.0, mobility: 0.885"""	0.942167	0.000777605	0.000239822	FELILKPPSPISEAPRTL	generic|chr3_1_8545581_8545877_ENSMUST00000191847__II_987555_TX=10090	|generic|tr_Q9CZ46_Q9CZ46_MOUSE__IP_987562	|generic|tr_Q545S4_Q545S4_MOUSE|
"""index: 3006, intensity: 31150.0, mobility: 0.836"""	0.942069	0.000777605	0.000239964	LPTKETIEQEKRSEIS	generic|tr_A6H6H4_A6H6H4_MOUSE|
"""index: 4454, intensity: 5598.0, mobility: 0.811"""	0.941987	0.000777605	0.000240083	TPPPPYEQVVKDK	generic|sp_Q8R1C3_VOPP1_MOUSE__chr6_-1_57774707_57774748_ENSMUST00000204878|
"""index: 14724, intensity: 7181.0, mobility: 1.131"""	0.941808	0.000777605	0.000240343	IVQDGPPQSPPNIYYKV	generic|tr_Q543Q7_Q543Q7_MOUSE|
"""index: 6954, intensity: 6389.0, mobility: 0.853"""	0.941459	0.000777605	0.000240851	LVQLAGTRESVDSAKPRVY	generic|sp_P35455_NEU2_MOUSE|
"""index: 8773, intensity: 23648.0, mobility: 0.814"""	0.939028	0.000777605	0.000244417	PLPSKETIEQEKQAGES	generic|sp_P20065_TYB4_MOUSE__chrX_-1_167207501_167208325_ENSMUST00000112175	|generic|tr_Q6ZWX2_Q6ZWX2_MOUSE__chrX_-1_167207501_167208325_ENSMUST00000112175|
"""index: 4409, intensity: 4950.0, mobility: 0.832"""	0.938739	0.000777605	0.000244844	SQIDDHVPKRASARILAPPGGRSSG	generic|sp_Q9EQF6_DPYL5_MOUSE__chr5_1_30791522_30791638_ENSMUST00000198503__II_944569|
"""index: 994, intensity: 3037.0, mobility: 1.039"""	0.938698	0.000777605	0.000244906	FPKPEGSQDKSLHN	generic|sp_P47867_SCG3_MOUSE__II_3456604	|generic|sp_P47867-2_SCG3_MOUSE__II_3456604	|generic|tr_A0A1Y7VLI5_A0A1Y7VLI5_MOUSE|
"""index: 1369, intensity: 2637.0, mobility: 0.951"""	0.937662	0.000777605	0.000246445	QETEEEPHVRVA	generic|sp_Q8BGK5_S35F1_MOUSE|
"""index: 4051, intensity: 3023.0, mobility: 0.997"""	0.937032	0.000777605	0.000247385	AATSAAQNAFKGNQM	generic|tr_Q3TD71_Q3TD71_MOUSE	|generic|tr_Q3TSA8_Q3TSA8_MOUSE	|generic|tr_Q3UY11_Q3UY11_MOUSE|
"""index: 1491, intensity: 2836.0, mobility: 0.762"""	0.936999	0.000777605	0.000247434	PGSSQEMERLAK	generic|sp_Q03517_SCG2_MOUSE	|generic|tr_Q4W8U9_Q4W8U9_MOUSE|
"""index: 5278, intensity: 3335.0, mobility: 1.163"""	0.936886	0.000777605	0.000247603	SKQETQSAEPPPPEPPRI	generic|sp_Q8BIF0_C99L2_MOUSE	|generic|sp_Q8BIF0-2_C99L2_MOUSE	|generic|tr_I7HJQ8_I7HJQ8_MOUSE	|generic|tr_A2AP74_A2AP74_MOUSE|
"""index: 13121, intensity: 3590.0, mobility: 0.994"""	0.934006	0.000777605	0.000251952	SSTLPQTGGSQQPPQPQQAYSQKALL	generic|sp_P70297_STAM1_MOUSE__chr2_1_14102418_14102489_ENSMUST00000193636__II_1014500	|generic|IP_1121602_TX=10090	|generic|tr_Q3UMC8_Q3UMC8_MOUSE__chr2_1_14102418_14102489_ENSMUST00000193636	|generic|tr_Q9CU37_Q9CU37_MOUSE	|generic|tr_Q3TPR2_Q3TPR2_MOUSE__chr2_1_14141735_14141881_ENSMUST00000193636|
"""index: 952, intensity: 2866.0, mobility: 1.033"""	0.932836	0.000777605	0.000253741	TQGKLSVANKAPGTE	generic|sp_Q8K097_LFG2_MOUSE__chr15_-1_99513345_99513383_ENSMUST00000230837__II_3485707	|generic|sp_Q8K097_LFG2_MOUSE__chr15_-1_99513345_99513383_ENSMUST00000230837__II_3485707	|generic|sp_Q8K097-2_LFG2_MOUSE__chr15_-1_99513345_99513383_ENSMUST00000230837__II_3485730	|generic|sp_Q8K097-2_LFG2_MOUSE__chr15_-1_99513345_99513383_ENSMUST00000230837__II_3485730	|generic|II_3495195_TX=10090	|generic|II_3495195_TX=10090|
"""index: 16883, intensity: 7580.0, mobility: 0.905"""	0.931829	0.000777605	0.00025529	ELSAERPLNEQIAEAEADKI	generic|sp_P47867_SCG3_MOUSE__II_3456604	|generic|sp_P47867-2_SCG3_MOUSE__II_3456604|
"""index: 2685, intensity: 3148.0, mobility: 0.809"""	0.931659	0.000777605	0.000255553	ATATLQRPGSLAAGSRAS	generic|tr_B7ZNF6_B7ZNF6_MOUSE__chr15_1_31027559_31027672_ENSMUST00000228827	|generic|sp_O35927_CTND2_MOUSE__chr15_1_31027559_31027672_ENSMUST00000228827	|generic|sp_O35927-2_CTND2_MOUSE__chr15_1_31027559_31027672_ENSMUST00000228827	|generic|tr_E9QKH8_E9QKH8_MOUSE__chr15_1_31027559_31027672_ENSMUST00000228827|
"""index: 3803, intensity: 3668.0, mobility: 0.842"""	0.931537	0.000777605	0.000255741	LAANGKSADCSVEEEPWKREK	generic|II_1004965_TX=10090	|generic|tr_Q3UYK6_Q3UYK6_MOUSE__chr2_1_102781469_102781534_ENSMUST00000154446	|generic|tr_Q3USU5_Q3USU5_MOUSE__chr2_1_102781469_102781534_ENSMUST00000154446	|generic|sp_P43006-2_EAA2_MOUSE__chr2_1_102781469_102781534_ENSMUST00000154446|
"""index: 6966, intensity: 5789.0, mobility: 0.838"""	0.930888	0.000777605	0.000256747	AEEEAVWGDGSPEPSPRE	generic|sp_P01193_COLI_MOUSE|
"""index: 4615, intensity: 5722.0, mobility: 0.877"""	0.930592	0.000777605	0.000257207	TDTEDKGEFLSEGGGVR	generic|sp_E9PV24_FIBA_MOUSE	|generic|sp_E9PV24-2_FIBA_MOUSE|
"""index: 12659, intensity: 3742.0, mobility: 0.889"""	0.930288	0.000777605	0.000257679	TAPVPMPDLKNVRSKIG	generic|tr_A0A0A0MQC7_A0A0A0MQC7_MOUSE	|generic|tr_A2A5Y6_A2A5Y6_MOUSE	|generic|sp_P10637_TAU_MOUSE	|generic|sp_P10637-2_TAU_MOUSE	|generic|sp_P10637-3_TAU_MOUSE	|generic|sp_P10637-4_TAU_MOUSE	|generic|tr_Q3UH19_Q3UH19_MOUSE	|generic|sp_P10637-6_TAU_MOUSE	|generic|tr_Q547J4_Q547J4_MOUSE	|generic|tr_B1AQW2_B1AQW2_MOUSE|
"""index: 6973, intensity: 111972.0, mobility: 1.122"""	0.930243	0.000777605	0.00025775	AEEEAVWGDGSPEPSPRE	generic|sp_P01193_COLI_MOUSE|
"""index: 1772, intensity: 3168.0, mobility: 0.854"""	0.929231	0.000777605	0.000259332	TQEKNTLPTKETIEQEKRSE	generic|tr_A6H6H4_A6H6H4_MOUSE|
"""index: 13227, intensity: 6893.0, mobility: 1.019"""	0.929033	0.000777605	0.000259642	APPGRPDVFPPPLSSEHNGQVAEDAVSRPKDDGVPEVRAA	generic|tr_A0A087WQ93_A0A087WQ93_MOUSE	|generic|sp_Q0VGU4_VGF_MOUSE|
"""index: 18007, intensity: 3199.0, mobility: 1.033"""	0.928821	0.000777605	0.000259974	VGLQTLHPYNTFAAGFNSTGLPHSHSTTRV	generic|tr_A0A5S9EES2_A0A5S9EES2_MOUSE	|generic|tr_A2AGI2_A2AGI2_MOUSE	|generic|tr_B2RWZ9_B2RWZ9_MOUSE	|generic|tr_Q69ZI4_Q69ZI4_MOUSE	|generic|tr_A0A5S9EER5_A0A5S9EER5_MOUSE	|generic|tr_A2AGI3_A2AGI3_MOUSE	|generic|sp_Q8BYM5_NLGN3_MOUSE|
"""index: 3187, intensity: 3175.0, mobility: 0.785"""	0.928757	0.000777605	0.000260075	LVQLAGTRESVDSAKPR	generic|sp_P35455_NEU2_MOUSE|
"""index: 14517, intensity: 3643.0, mobility: 0.928"""	0.927479	0.000777605	0.000262092	GKPEPMSSAEATPTASEIRNPVF	generic|sp_Q3UNH4_GRIN1_MOUSE|
"""index: 2569, intensity: 21273.0, mobility: 0.833"""	0.926665	0.000777605	0.000263385	IAQDNEPEKPVADSETKM	generic|tr_Q543U3_Q543U3_MOUSE__chr15_-1_8636132_8636311_ENSMUST00000125997__II_1092018	|generic|tr_Q8C3T7_Q8C3T7_MOUSE__chr15_-1_8636132_8636311_ENSMUST00000125997	|generic|tr_Q8C7W8_Q8C7W8_MOUSE__chr15_-1_8636132_8636311_ENSMUST00000125997|
"""index: 7068, intensity: 6071.0, mobility: 1.019"""	0.925882	0.000777605	0.000264634	LSRAQPAPKPEPSFSEYASVQVQRK	generic|sp_P97797_SHPS1_MOUSE	|generic|sp_P97797-2_SHPS1_MOUSE	|generic|sp_P97797-3_SHPS1_MOUSE	|generic|sp_P97797-4_SHPS1_MOUSE	|generic|tr_Q2M4I8_Q2M4I8_MOUSE	|generic|tr_E0CX65_E0CX65_MOUSE|
"""index: 7604, intensity: 11871.0, mobility: 1.129"""	0.925481	0.000777605	0.000265277	AEEEAVWGDGSPEPSPRE	generic|sp_P01193_COLI_MOUSE|
"""index: 28001, intensity: 13788.0, mobility: 1.026"""	0.924789	0.000777605	0.000266389	TLAEDVTAALAKQGL	generic|sp_P20357_MTAP2_MOUSE__chr1_1_66438885_66439007_ENSMUST00000172486	|generic|tr_Q80ZL4_Q80ZL4_MOUSE__chr1_1_66438885_66439007_ENSMUST00000172486	|generic|tr_Q3TLQ0_Q3TLQ0_MOUSE__chr1_1_66438885_66439007_ENSMUST00000172486	|generic|tr_Q80X35_Q80X35_MOUSE__chr1_1_66438885_66439007_ENSMUST00000172486	|generic|tr_B2KGT5_B2KGT5_MOUSE__chr1_1_66438885_66439007_ENSMUST00000172486	|generic|tr_A0A668KLC6_A0A668KLC6_MOUSE__chr1_1_66438885_66439007_ENSMUST00000172486|
"""index: 8352, intensity: 3053.0, mobility: 0.949"""	0.924359	0.000777605	0.000267082	QKPSQDVPPPITAAAGGPPHPQLK	generic|sp_O88935-1_SYN1_MOUSE__chr6_1_115261704_115261733_ENSMUST00000203768|
"""index: 25183, intensity: 2844.0, mobility: 0.924"""	0.924265	0.000777605	0.000267234	FMTSEKSQTPLVTLFKNAIIKNAH	generic|sp_P01193_COLI_MOUSE|
"""index: 1738, intensity: 3269.0, mobility: 0.963"""	0.922615	0.000777605	0.000269912	SLSGAQIDDNNPR	generic|tr_Q3TXY0_Q3TXY0_MOUSE__chr5_1_37273379_37273519_ENSMUST00000202377	|generic|tr_Q6P1J1_Q6P1J1_MOUSE__chr5_1_37273379_37273519_ENSMUST00000202377	|generic|sp_P97427_DPYL1_MOUSE__chr5_1_37273379_37273519_ENSMUST00000202377	|generic|tr_Q3TY94_Q3TY94_MOUSE__chr5_1_37273379_37273519_ENSMUST00000202377|
"""index: 19350, intensity: 3771.0, mobility: 1.040"""	0.921121	0.000777605	0.000272361	SDVNPLSAVSSVVNK	generic|II_946385_TX=10090	|generic|sp_Q9QYX7_PCLO_MOUSE__chr5_1_14775377_14775448_ENSMUST00000182426	|generic|sp_Q9QYX7-2_PCLO_MOUSE__chr5_1_14793960_14794043_ENSMUST00000182426|
"""index: 3760, intensity: 40787.0, mobility: 0.927"""	0.920592	0.000777605	0.000273233	TLPTKETIEQEKRSEIS	generic|tr_A6H6H4_A6H6H4_MOUSE|
"""index: 12681, intensity: 5068.0, mobility: 0.987"""	0.920183	0.000777605	0.000273908	GRPDVFPPPLSSEHNGQVAEDAVSRPKDDGVPEVRAA	generic|tr_A0A087WQ93_A0A087WQ93_MOUSE	|generic|sp_Q0VGU4_VGF_MOUSE|
"""index: 29664, intensity: 2517.0, mobility: 1.250"""	0.919372	0.000777605	0.000275254	MITDVQLAIFANMLGVSLFLLVVLYHYVAVNNPKKQE	generic|sp_Q99LX8_OST4_MOUSE__chr5_-1_30907422_30907535_ENSMUST00000132034|
"""index: 3697, intensity: 34372.0, mobility: 0.873"""	0.919025	0.000777605	0.000275832	TLPTKETIEQEKRSEIS	generic|tr_A6H6H4_A6H6H4_MOUSE|
"""index: 19660, intensity: 4271.0, mobility: 0.997"""	0.918771	0.000777605	0.000276256	QASGLGSSQLIDTHLLQARANLTQ	generic|tr_S4R209_S4R209_MOUSE__II_1027838	|generic|tr_S4R2L9_S4R2L9_MOUSE__chr1_-1_162673402_162673536_ENSMUST00000182149__II_1027843	|generic|tr_S4R294_S4R294_MOUSE__chr1_-1_162723106_162723174_ENSMUST00000182288__II_1027809	|generic|sp_Q3TLH4_PRC2C_MOUSE__chr1_-1_162723106_162723174_ENSMUST00000182288__II_1027809	|generic|sp_Q3TLH4-5_PRC2C_MOUSE__chr1_-1_162723106_162723174_ENSMUST00000182288__II_1027809	|generic|tr_S4R2J9_S4R2J9_MOUSE__chr1_-1_162723106_162723174_ENSMUST00000182288	|generic|tr_A0A0A0MQ79_A0A0A0MQ79_MOUSE__chr1_-1_162723106_162723174_ENSMUST00000182288|
"""index: 3225, intensity: 2745.0, mobility: 1.046"""	0.917138	0.000777605	0.000278995	SLSGSQIDDHVPK	generic|sp_Q9EQF6_DPYL5_MOUSE__chr5_1_30791522_30791638_ENSMUST00000198503__II_944569|
"""index: 17559, intensity: 73801.0, mobility: 0.951"""	0.916565	0.000777605	0.000279963	LPGPLQDMFKK	generic|sp_P63040_CPLX1_MOUSE	|generic|sp_P84086_CPLX2_MOUSE|
"""index: 11379, intensity: 3782.0, mobility: 0.862"""	0.916538	0.000777605	0.000280009	SNKGASQAGMTGYGMPRQIM	generic|tr_Q9D6K2_Q9D6K2_MOUSE	|generic|sp_Q9R1Q8_TAGL3_MOUSE|
"""index: 13026, intensity: 7875.0, mobility: 0.894"""	0.916524	0.000777605	0.000280033	AYGFRDPGPQL	generic|sp_P26339_CMGA_MOUSE	|generic|tr_Q3UN28_Q3UN28_MOUSE|
"""index: 6434, intensity: 12781.0, mobility: 1.085"""	0.915276	0.000777605	0.000282152	SPAPATGASGQASELAPSTADSAVPPAPAKTEKGPVETK	generic|tr_A0A0A6YY91_A0A0A6YY91_MOUSE__II_850562|
"""index: 705, intensity: 4142.0, mobility: 0.812"""	0.915016	0.000777605	0.000282596	APVDNRDHNEEMVTR	generic|tr_Q3UZU8_Q3UZU8_MOUSE	|generic|sp_P16014_SCG1_MOUSE	|generic|tr_Q8BP91_Q8BP91_MOUSE	|generic|tr_Q3UZP2_Q3UZP2_MOUSE	|generic|tr_Q9CTW1_Q9CTW1_MOUSE|
"""index: 1840, intensity: 3446.0, mobility: 0.827"""	0.914744	0.000777605	0.000283061	TLPTKETIEQEKRSE	generic|tr_A6H6H4_A6H6H4_MOUSE|
"""index: 14139, intensity: 7061.0, mobility: 0.969"""	0.914336	0.000777605	0.000283761	LADEVSASLAKQGL	generic|II_1128081_TX=10090	|generic|II_1128079_TX=10090	|generic|tr_A0A0A0MQC7_A0A0A0MQC7_MOUSE	|generic|tr_A2A5Y6_A2A5Y6_MOUSE	|generic|sp_P10637_TAU_MOUSE	|generic|sp_P10637-2_TAU_MOUSE	|generic|sp_P10637-4_TAU_MOUSE	|generic|tr_Q3UH19_Q3UH19_MOUSE	|generic|sp_P10637-6_TAU_MOUSE	|generic|tr_Q8C5K4_Q8C5K4_MOUSE	|generic|tr_Q547J4_Q547J4_MOUSE	|generic|tr_B1AQW2_B1AQW2_MOUSE	|generic|sp_TAU_HUMAN_|
"""index: 4551, intensity: 2618.0, mobility: 0.793"""	0.913942	0.000777605	0.000284436	LPLVDTHSKRTL	generic|tr_Q3V2S4_Q3V2S4_MOUSE__chr2_1_13574750_13574998_ENSMUST00000155605__II_1014555	|generic|tr_Q3UAX1_Q3UAX1_MOUSE__chr2_1_13574750_13574998_ENSMUST00000155605__II_1014555	|generic|tr_Q3TFD9_Q3TFD9_MOUSE__chr2_1_13574750_13574998_ENSMUST00000155605__II_1014555	|generic|tr_Q5FWJ3_Q5FWJ3_MOUSE__chr2_1_13574750_13574998_ENSMUST00000155605__II_1014555	|generic|tr_Q3UD36_Q3UD36_MOUSE__chr2_1_13574750_13574998_ENSMUST00000155605__II_1014555	|generic|tr_Q3TWV0_Q3TWV0_MOUSE__chr2_1_13574750_13574998_ENSMUST00000155605__II_1014555	|generic|tr_Q3U6S1_Q3U6S1_MOUSE__chr2_1_13582473_13582514_ENSMUST00000193675|
"""index: 13906, intensity: 3336.0, mobility: 0.954"""	0.912989	0.000777605	0.000286079	EHPGAPPQPPAPLQPALAPPSRAVA	generic|sp_Q7TSJ2_MAP6_MOUSE__chr7_1_99336781_99337002_ENSMUST00000122101__II_884487	|generic|sp_Q7TSJ2-2_MAP6_MOUSE__chr7_1_99269285_99269317_ENSMUST00000208978__II_884487	|generic|tr_D3Z6W1_D3Z6W1_MOUSE__chr7_1_99269285_99269317_ENSMUST00000208978__II_884487|
"""index: 2425, intensity: 2764.0, mobility: 0.956"""	0.912739	0.000777605	0.000286511	LSGTQVDEGVRSAS	generic|tr_Q3TAS8_Q3TAS8_MOUSE__chr18_-1_43324332_43324412_ENSMUST00000237707	|generic|tr_E9PWE8_E9PWE8_MOUSE__chr18_-1_43324332_43324412_ENSMUST00000237707	|generic|sp_Q62188_DPYL3_MOUSE__chr18_-1_43324332_43324412_ENSMUST00000237707	|generic|tr_Q3TT92_Q3TT92_MOUSE__chr18_-1_43324332_43324412_ENSMUST00000237707|
"""index: 5309, intensity: 4061.0, mobility: 0.824"""	0.91266	0.000777605	0.000286648	SLPLVDTHSKRTL	generic|tr_Q3V2S4_Q3V2S4_MOUSE__chr2_1_13574750_13574998_ENSMUST00000155605__II_1014555	|generic|tr_Q3UAX1_Q3UAX1_MOUSE__chr2_1_13574750_13574998_ENSMUST00000155605__II_1014555	|generic|tr_Q3TFD9_Q3TFD9_MOUSE__chr2_1_13574750_13574998_ENSMUST00000155605__II_1014555	|generic|tr_Q5FWJ3_Q5FWJ3_MOUSE__chr2_1_13574750_13574998_ENSMUST00000155605__II_1014555	|generic|tr_Q3UD36_Q3UD36_MOUSE__chr2_1_13574750_13574998_ENSMUST00000155605__II_1014555	|generic|tr_Q3TWV0_Q3TWV0_MOUSE__chr2_1_13574750_13574998_ENSMUST00000155605__II_1014555	|generic|tr_Q3U6S1_Q3U6S1_MOUSE__chr2_1_13582473_13582514_ENSMUST00000193675|
"""index: 20331, intensity: 2795.0, mobility: 1.240"""	0.912497	0.000777605	0.000286931	AYVPVYPVGTPYAGGTPGGPGVTS	generic|sp_O35449_PRRT1_MOUSE__chr17_1_34632084_34632260_ENSMUST00000172945__II_1066299|
"""index: 24880, intensity: 3943.0, mobility: 0.914"""	0.912118	0.000777605	0.000287588	TVLKYLPGPLQDMFKK	generic|sp_P84086_CPLX2_MOUSE|
"""index: 776, intensity: 2854.0, mobility: 0.924"""	0.91145	0.000777605	0.000288752	SKPKKPLGSSTAAPQRPIATQRTTAAPK	generic|sp_Q61166_MARE1_MOUSE|
"""index: 2362, intensity: 25485.0, mobility: 0.915"""	0.911154	0.000777605	0.000289269	LAGTRESVDSAKPRVY	generic|sp_P35455_NEU2_MOUSE|
"""index: 6611, intensity: 4094.0, mobility: 1.107"""	0.910042	0.000777605	0.000291219	AEEEAVWGDGSPEPSPRE	generic|sp_P01193_COLI_MOUSE|
"""index: 5069, intensity: 2569.0, mobility: 0.758"""	0.909201	0.000777605	0.000292702	LLDEGHYPVRESP	generic|tr_Q3UZU8_Q3UZU8_MOUSE	|generic|sp_P16014_SCG1_MOUSE	|generic|tr_Q8BP91_Q8BP91_MOUSE|
"""index: 14551, intensity: 3547.0, mobility: 0.992"""	0.908904	0.000777605	0.000293228	LQMGSNKGASQAGMTGYGMPRQIM	generic|tr_Q9D6K2_Q9D6K2_MOUSE	|generic|sp_Q9R1Q8_TAGL3_MOUSE|
"""index: 8656, intensity: 5799.0, mobility: 0.937"""	0.908152	0.000777605	0.000294563	SVNELLTPQGPR	generic|tr_Q8CAD1_Q8CAD1_MOUSE__chrX_1_20851679_20851816_ENSMUST00000136451__II_836925|
"""index: 27643, intensity: 3712.0, mobility: 1.312"""	0.908114	0.000777605	0.00029463	SNPFMTGAPTGQLPTGSSSTNPFL	generic|tr_A0A087WR52_A0A087WR52_MOUSE__II_1032712	|generic|tr_A0A087WNV1_A0A087WNV1_MOUSE	|generic|sp_Q8K2K6_AGFG1_MOUSE	|generic|sp_Q8K2K6-1_AGFG1_MOUSE	|generic|sp_Q8K2K6-2_AGFG1_MOUSE	|generic|sp_Q8K2K6-3_AGFG1_MOUSE	|generic|tr_A0A087WSR7_A0A087WSR7_MOUSE|
"""index: 22833, intensity: 90279.0, mobility: 0.947"""	0.907622	0.000777605	0.000295507	RPVKVYPNVAENESAEAFPLEF	generic|sp_P01193_COLI_MOUSE|
"""index: 21204, intensity: 17235.0, mobility: 0.956"""	0.907017	0.000777605	0.000296591	APNLSRMGAVPVMIPAQSKDGSIV	generic|sp_P97792_CXAR_MOUSE__chr16_1_78334866_78334964_ENSMUST00000231251|
"""index: 2086, intensity: 4204.0, mobility: 0.880"""	0.906151	0.000777605	0.000298145	KTETQEKNPLPSKETIEQEKQ	generic|sp_P20065_TYB4_MOUSE__chrX_-1_167207501_167208325_ENSMUST00000112175	|generic|tr_Q6ZWX2_Q6ZWX2_MOUSE__chrX_-1_167207501_167208325_ENSMUST00000112175|
"""index: 24271, intensity: 12326.0, mobility: 0.811"""	0.905088	0.000777605	0.000300066	TLADEVSASLAKQGL	generic|II_1128081_TX=10090	|generic|II_1128079_TX=10090	|generic|tr_A0A0A0MQC7_A0A0A0MQC7_MOUSE	|generic|tr_A2A5Y6_A2A5Y6_MOUSE	|generic|sp_P10637_TAU_MOUSE	|generic|sp_P10637-2_TAU_MOUSE	|generic|sp_P10637-4_TAU_MOUSE	|generic|tr_Q3UH19_Q3UH19_MOUSE	|generic|sp_P10637-6_TAU_MOUSE	|generic|tr_Q8C5K4_Q8C5K4_MOUSE	|generic|tr_Q547J4_Q547J4_MOUSE	|generic|tr_B1AQW2_B1AQW2_MOUSE	|generic|sp_TAU_HUMAN_|
"""index: 3044, intensity: 2815.0, mobility: 0.816"""	0.904286	0.000777605	0.000301524	GSNKGASQAGMTGYGMPRQ	generic|tr_Q9D6K2_Q9D6K2_MOUSE	|generic|sp_Q9R1Q8_TAGL3_MOUSE|
"""index: 17025, intensity: 4996.0, mobility: 0.848"""	0.904134	0.000777605	0.0003018	TISPLDLAKLNQVARQQSH	generic|sp_P60335_PCBP1_MOUSE|
"""index: 7863, intensity: 5977.0, mobility: 0.973"""	0.904121	0.000777605	0.000301825	GPPLDAYSIQGQH	generic|sp_P60335_PCBP1_MOUSE|
"""index: 5371, intensity: 4412.0, mobility: 0.979"""	0.904055	0.000777605	0.000301945	AVWGDGSPEPSPRE	generic|sp_P01193_COLI_MOUSE|
"""index: 27980, intensity: 9288.0, mobility: 0.973"""	0.904022	0.000777605	0.000302005	SSPETLISDLLMKESTENAPR	generic|sp_P57774_NPY_MOUSE__chr6_1_49823598_49829327_ENSMUST00000031843|
"""index: 23880, intensity: 3928.0, mobility: 1.044"""	0.903815	0.000777605	0.000302383	TLADEVSASLAKQGL	generic|II_1128081_TX=10090	|generic|II_1128079_TX=10090	|generic|tr_A0A0A0MQC7_A0A0A0MQC7_MOUSE	|generic|tr_A2A5Y6_A2A5Y6_MOUSE	|generic|sp_P10637_TAU_MOUSE	|generic|sp_P10637-2_TAU_MOUSE	|generic|sp_P10637-4_TAU_MOUSE	|generic|tr_Q3UH19_Q3UH19_MOUSE	|generic|sp_P10637-6_TAU_MOUSE	|generic|tr_Q8C5K4_Q8C5K4_MOUSE	|generic|tr_Q547J4_Q547J4_MOUSE	|generic|tr_B1AQW2_B1AQW2_MOUSE	|generic|sp_TAU_HUMAN_|
"""index: 28203, intensity: 6760.0, mobility: 1.075"""	0.903366	0.000777605	0.000303205	QYDGVAELDQLLHY	generic|tr_Q3UZU8_Q3UZU8_MOUSE	|generic|sp_P16014_SCG1_MOUSE	|generic|tr_Q8BP91_Q8BP91_MOUSE|
"""index: 1900, intensity: 28034.0, mobility: 0.784"""	0.90322	0.000777605	0.000303472	TLPTKETIEQEKRSE	generic|tr_A6H6H4_A6H6H4_MOUSE|
"""index: 6655, intensity: 8907.0, mobility: 1.070"""	0.902441	0.000777605	0.000304904	AKAPAPAAPAAAEPQAEAPAAAASSEQSVAVKE	generic|sp_Q91XV3_BASP1_MOUSE|
"""index: 2473, intensity: 2752.0, mobility: 1.104"""	0.902223	0.000777605	0.000305304	IPVGSLKNEDTPNRQ	generic|sp_Q03517_SCG2_MOUSE	|generic|tr_Q4W8U9_Q4W8U9_MOUSE|
"""index: 24201, intensity: 64456.0, mobility: 0.819"""	0.901884	0.000777605	0.000305932	TLADEVSASLAKQGL	generic|II_1128081_TX=10090	|generic|II_1128079_TX=10090	|generic|tr_A0A0A0MQC7_A0A0A0MQC7_MOUSE	|generic|tr_A2A5Y6_A2A5Y6_MOUSE	|generic|sp_P10637_TAU_MOUSE	|generic|sp_P10637-2_TAU_MOUSE	|generic|sp_P10637-4_TAU_MOUSE	|generic|tr_Q3UH19_Q3UH19_MOUSE	|generic|sp_P10637-6_TAU_MOUSE	|generic|tr_Q8C5K4_Q8C5K4_MOUSE	|generic|tr_Q547J4_Q547J4_MOUSE	|generic|tr_B1AQW2_B1AQW2_MOUSE	|generic|sp_TAU_HUMAN_|
"""index: 4463, intensity: 26474.0, mobility: 0.978"""	0.901649	0.000777605	0.000306366	VQLAGTRESVDSAKPRVY	generic|sp_P35455_NEU2_MOUSE|
"""index: 3893, intensity: 11200.0, mobility: 0.930"""	0.900722	0.000777605	0.000308086	TLPTKETIEQEKRSEIS	generic|tr_A6H6H4_A6H6H4_MOUSE|
"""index: 19814, intensity: 5159.0, mobility: 1.055"""	0.900597	0.000777605	0.000308319	TAPEEELAALQLGPTH	generic|tr_A0A5S9EES2_A0A5S9EES2_MOUSE	|generic|tr_A2AGI2_A2AGI2_MOUSE	|generic|tr_B2RWZ9_B2RWZ9_MOUSE	|generic|tr_Q69ZI4_Q69ZI4_MOUSE	|generic|tr_A0A5S9EER5_A0A5S9EER5_MOUSE	|generic|tr_A2AGI3_A2AGI3_MOUSE	|generic|sp_Q8BYM5_NLGN3_MOUSE|
"""index: 26865, intensity: 7174.0, mobility: 1.039"""	0.900226	0.000777605	0.00030901	TLADEVSASLAKQGL	generic|II_1128081_TX=10090	|generic|II_1128079_TX=10090	|generic|tr_A0A0A0MQC7_A0A0A0MQC7_MOUSE	|generic|tr_A2A5Y6_A2A5Y6_MOUSE	|generic|sp_P10637_TAU_MOUSE	|generic|sp_P10637-2_TAU_MOUSE	|generic|sp_P10637-4_TAU_MOUSE	|generic|tr_Q3UH19_Q3UH19_MOUSE	|generic|sp_P10637-6_TAU_MOUSE	|generic|tr_Q8C5K4_Q8C5K4_MOUSE	|generic|tr_Q547J4_Q547J4_MOUSE	|generic|tr_B1AQW2_B1AQW2_MOUSE	|generic|sp_TAU_HUMAN_|
"""index: 4764, intensity: 5301.0, mobility: 0.882"""	0.900181	0.000777605	0.000309095	TDTEDKGEFLSEGGGVR	generic|sp_E9PV24_FIBA_MOUSE	|generic|sp_E9PV24-2_FIBA_MOUSE|
"""index: 20788, intensity: 4111.0, mobility: 0.973"""	0.89963	0.000777605	0.000310124	SVFQELGKLTGPS	generic|sp_Q03517_SCG2_MOUSE	|generic|tr_Q4W8U9_Q4W8U9_MOUSE|
"""index: 19537, intensity: 5541.0, mobility: 0.858"""	0.899086	0.000777605	0.000311145	TAPEEELAALQLGPTH	generic|tr_A0A5S9EES2_A0A5S9EES2_MOUSE	|generic|tr_A2AGI2_A2AGI2_MOUSE	|generic|tr_B2RWZ9_B2RWZ9_MOUSE	|generic|tr_Q69ZI4_Q69ZI4_MOUSE	|generic|tr_A0A5S9EER5_A0A5S9EER5_MOUSE	|generic|tr_A2AGI3_A2AGI3_MOUSE	|generic|sp_Q8BYM5_NLGN3_MOUSE|
"""index: 4949, intensity: 4240.0, mobility: 0.815"""	0.898513	0.000777605	0.000312225	SKQETQSAEPPPPEPPRI	generic|sp_Q8BIF0_C99L2_MOUSE	|generic|sp_Q8BIF0-2_C99L2_MOUSE	|generic|tr_I7HJQ8_I7HJQ8_MOUSE	|generic|tr_A2AP74_A2AP74_MOUSE|
"""index: 3461, intensity: 52202.0, mobility: 0.879"""	0.898013	0.000777605	0.000313169	TLPTKETIEQEKRSEIS	generic|tr_A6H6H4_A6H6H4_MOUSE|
"""index: 17473, intensity: 25875.0, mobility: 0.936"""	0.895897	0.000777605	0.000317197	QEPVLGPVRGPF	generic|sp_CASB_BOVIN_|
"""index: 24074, intensity: 20443.0, mobility: 0.932"""	0.895867	0.000777605	0.000317253	QEPVLGPVRGPF	generic|sp_CASB_BOVIN_|
"""index: 20171, intensity: 4032.0, mobility: 0.864"""	0.895252	0.000777605	0.000318435	SQTPLVTLFKNAIIKNAHKKGQ	generic|sp_P01193_COLI_MOUSE|
"""index: 10167, intensity: 6793.0, mobility: 1.045"""	0.894627	0.000777605	0.00031964	TDQPSMPSDPSVNGPV	generic|tr_A0A286YE88_A0A286YE88_MOUSE__II_3464216	|generic|tr_G5E8R4_G5E8R4_MOUSE__chr19_-1_3526698_3526865_ENSMUST00000223919	|generic|sp_Q922D4_PP6R3_MOUSE__chr19_-1_3526698_3526865_ENSMUST00000223919	|generic|sp_Q922D4-2_PP6R3_MOUSE__chr19_-1_3526698_3526865_ENSMUST00000223919	|generic|chr19_-1_3457000_3459787_ENSMUST00000225475|
"""index: 4477, intensity: 2526.0, mobility: 1.002"""	0.894385	0.000777605	0.000320106	GASQAGMTGYGMPRQ	generic|tr_Q9D6K2_Q9D6K2_MOUSE	|generic|sp_Q9WVA4_TAGL2_MOUSE	|generic|sp_Q9R1Q8_TAGL3_MOUSE|
"""index: 3653, intensity: 19109.0, mobility: 0.901"""	0.89182	0.000777605	0.000325104	QPPPPPYYPPEDKKTQ	generic|tr_Q3TRG5_Q3TRG5_MOUSE__II_1123726	|generic|sp_P97765_WBP2_MOUSE__II_1123728	|generic|sp_P97765-2_WBP2_MOUSE__II_1123726	|generic|chr11_-1_116079543_116079920_ENSMUST00000074628|
"""index: 7268, intensity: 11770.0, mobility: 1.163"""	0.890512	0.000777605	0.000327681	AAQGAMNQPQTQYSATPNY	generic|sp_Q9JKD3_SCAM5_MOUSE__chr9_-1_57443670_57443780_ENSMUST00000215208__II_3456302|
"""index: 709, intensity: 3107.0, mobility: 0.841"""	0.889458	0.000777605	0.000329773	TSPAKQQAPPVRNLH	generic|sp_O08553_DPYL2_MOUSE|
"""index: 7925, intensity: 15745.0, mobility: 1.114"""	0.888494	0.000777605	0.000331698	AEEEAVWGDGSPEPSPRE	generic|sp_P01193_COLI_MOUSE|
"""index: 3088, intensity: 5188.0, mobility: 0.979"""	0.888261	0.000777605	0.000332165	ATSAAQNAFKGNQM	generic|tr_Q3TD71_Q3TD71_MOUSE	|generic|tr_Q3TSA8_Q3TSA8_MOUSE	|generic|tr_Q3UY11_Q3UY11_MOUSE|
"""index: 1907, intensity: 7140.0, mobility: 0.972"""	0.888139	0.000777605	0.000332411	KSEPPESEAKPAPTEVKTVPNDATQTKENESKA	generic|tr_A0A0A6YY91_A0A0A6YY91_MOUSE__II_850562	|generic|sp_P13595_NCAM1_MOUSE	|generic|sp_P13595-2_NCAM1_MOUSE	|generic|tr_E9QB01_E9QB01_MOUSE	|generic|tr_A0A0A6YY47_A0A0A6YY47_MOUSE|
"""index: 20395, intensity: 3321.0, mobility: 1.290"""	0.888107	0.000777605	0.000332475	LSLETPVFPGNGDEQPLTENPR	generic|tr_A0A1W2P7R2_A0A1W2P7R2_MOUSE	|generic|sp_P01193_COLI_MOUSE|
"""index: 7480, intensity: 2503.0, mobility: 0.738"""	0.887876	0.000777605	0.00033294	LPGPLQDMFKK	generic|sp_P63040_CPLX1_MOUSE	|generic|sp_P84086_CPLX2_MOUSE|
"""index: 19609, intensity: 3545.0, mobility: 1.143"""	0.887691	0.000777605	0.000333312	SGPVPGTAINGTLPLSHM	generic|tr_Q3V2B6_Q3V2B6_MOUSE	|generic|tr_Q60I23_Q60I23_MOUSE	|generic|tr_Q3UES8_Q3UES8_MOUSE|
"""index: 16472, intensity: 43971.0, mobility: 1.053"""	0.886511	0.000777605	0.000335695	AVPVMIPAQSKDGSIV	generic|sp_P97792_CXAR_MOUSE__chr16_1_78334866_78334964_ENSMUST00000231251|
"""index: 18905, intensity: 3394.0, mobility: 0.980"""	0.885639	0.000777605	0.000337466	GWTLNSAGYLLGPHAIDNHRSFSDKHGLT	generic|tr_Q3V002_Q3V002_MOUSE	|generic|tr_A0A498WGR4_A0A498WGR4_MOUSE|
"""index: 1323, intensity: 3858.0, mobility: 0.928"""	0.884945	0.000777605	0.000338883	ESVDSAKPRVY	generic|sp_P35455_NEU2_MOUSE|
"""index: 3361, intensity: 3570.0, mobility: 0.924"""	0.883205	0.000777605	0.000342461	IPNPIGSENSEK	generic|sp_CAS1_BOVIN_|
"""index: 8185, intensity: 4499.0, mobility: 0.932"""	0.882174	0.000777605	0.0003446	SVNELLTPQGPR	generic|tr_Q8CAD1_Q8CAD1_MOUSE__chrX_1_20851679_20851816_ENSMUST00000136451__II_836925|
"""index: 3442, intensity: 25942.0, mobility: 0.903"""	0.881123	0.000777605	0.000346793	QPPPPPYYPPEDKKTQ	generic|tr_Q3TRG5_Q3TRG5_MOUSE__II_1123726	|generic|sp_P97765_WBP2_MOUSE__II_1123728	|generic|sp_P97765-2_WBP2_MOUSE__II_1123726	|generic|chr11_-1_116079543_116079920_ENSMUST00000074628|
"""index: 8060, intensity: 93647.0, mobility: 1.000"""	0.880648	0.000777605	0.00034779	IVAPPGGRSNITSLG	generic|tr_Q3TXY0_Q3TXY0_MOUSE__chr5_1_37273379_37273519_ENSMUST00000202377	|generic|tr_Q6P1J1_Q6P1J1_MOUSE__chr5_1_37273379_37273519_ENSMUST00000202377	|generic|sp_P97427_DPYL1_MOUSE__chr5_1_37273379_37273519_ENSMUST00000202377	|generic|tr_Q3TY94_Q3TY94_MOUSE__chr5_1_37273379_37273519_ENSMUST00000202377|
"""index: 1880, intensity: 8304.0, mobility: 0.938"""	0.880625	0.000777605	0.000347836	SLSGAQIDDNNPR	generic|tr_Q3TXY0_Q3TXY0_MOUSE__chr5_1_37273379_37273519_ENSMUST00000202377	|generic|tr_Q6P1J1_Q6P1J1_MOUSE__chr5_1_37273379_37273519_ENSMUST00000202377	|generic|sp_P97427_DPYL1_MOUSE__chr5_1_37273379_37273519_ENSMUST00000202377	|generic|tr_Q3TY94_Q3TY94_MOUSE__chr5_1_37273379_37273519_ENSMUST00000202377|
"""index: 17037, intensity: 7603.0, mobility: 0.846"""	0.878935	0.000777605	0.000351403	TISPLDLAKLNQVARQQSH	generic|sp_P60335_PCBP1_MOUSE|
"""index: 19613, intensity: 4744.0, mobility: 0.848"""	0.878405	0.000777605	0.000352529	VSPSLLTGSSPLHLRSGL	generic|tr_A0A1L1STR9_A0A1L1STR9_MOUSE__II_3455162|
"""index: 7088, intensity: 5357.0, mobility: 0.994"""	0.878344	0.000777605	0.000352659	LSRAQPAPKPEPSFSEYASVQVQRK	generic|sp_P97797_SHPS1_MOUSE	|generic|sp_P97797-2_SHPS1_MOUSE	|generic|sp_P97797-3_SHPS1_MOUSE	|generic|sp_P97797-4_SHPS1_MOUSE	|generic|tr_Q2M4I8_Q2M4I8_MOUSE	|generic|tr_E0CX65_E0CX65_MOUSE|
"""index: 20621, intensity: 3043.0, mobility: 0.739"""	0.877409	0.000777605	0.000354655	YLPGPLQDMFKK	generic|sp_P63040_CPLX1_MOUSE	|generic|sp_P84086_CPLX2_MOUSE|
"""index: 9417, intensity: 125441.0, mobility: 0.952"""	0.876207	0.000777605	0.000357237	ADEVSASLAKQGL	generic|II_1128081_TX=10090	|generic|II_1128079_TX=10090	|generic|tr_A0A0A0MQC7_A0A0A0MQC7_MOUSE	|generic|tr_A2A5Y6_A2A5Y6_MOUSE	|generic|sp_P10637_TAU_MOUSE	|generic|sp_P10637-2_TAU_MOUSE	|generic|sp_P10637-4_TAU_MOUSE	|generic|tr_Q3UH19_Q3UH19_MOUSE	|generic|sp_P10637-6_TAU_MOUSE	|generic|tr_Q8C5K4_Q8C5K4_MOUSE	|generic|tr_Q547J4_Q547J4_MOUSE	|generic|tr_B1AQW2_B1AQW2_MOUSE	|generic|sp_TAU_HUMAN_|
"""index: 7883, intensity: 6505.0, mobility: 1.065"""	0.875788	0.000777605	0.000358143	AQPAPKPEPSFSEYASVQVQRK	generic|sp_P97797_SHPS1_MOUSE	|generic|sp_P97797-2_SHPS1_MOUSE	|generic|sp_P97797-3_SHPS1_MOUSE	|generic|sp_P97797-4_SHPS1_MOUSE	|generic|tr_Q2M4I8_Q2M4I8_MOUSE	|generic|tr_E0CX65_E0CX65_MOUSE|
"""index: 14599, intensity: 7331.0, mobility: 0.907"""	0.875326	0.000777605	0.000359142	MGTNRGASQAGMTGYGMPRQIL	generic|sp_Q9WVA4_TAGL2_MOUSE|
"""index: 12994, intensity: 4799.0, mobility: 1.027"""	0.874926	0.000777605	0.00036001	AEPYDDIVGETVEK	generic|tr_Q78TF3_Q78TF3_MOUSE__chr9_1_109978869_110002753_ENSMUST00000169851	|generic|sp_P27546_MAP4_MOUSE	|generic|sp_P27546-2_MAP4_MOUSE	|generic|sp_P27546-3_MAP4_MOUSE|
"""index: 1383, intensity: 4045.0, mobility: 0.803"""	0.874898	0.000777605	0.000360071	QETEEEPHVRVA	generic|sp_Q8BGK5_S35F1_MOUSE|
"""index: 798, intensity: 6288.0, mobility: 0.780"""	0.873996	0.000777605	0.000362037	SQIDDHVPKRASA	generic|sp_Q9EQF6_DPYL5_MOUSE__chr5_1_30791522_30791638_ENSMUST00000198503__II_944569|
"""index: 3492, intensity: 14565.0, mobility: 0.916"""	0.873518	0.000777605	0.000363084	TLPTKETIEQEKRSEIS	generic|tr_A6H6H4_A6H6H4_MOUSE|
"""index: 19991, intensity: 3824.0, mobility: 0.936"""	0.872947	0.000777605	0.000364336	GSLPAVVIEIKNVPNKQPESSL	generic|sp_Q60738_ZNT1_MOUSE|
"""index: 25753, intensity: 2852.0, mobility: 0.829"""	0.872936	0.000777605	0.00036436	SQTPLVTLFKNAIIKNAH	generic|sp_P01193_COLI_MOUSE|
"""index: 2346, intensity: 3017.0, mobility: 1.334"""	0.872663	0.000777605	0.000364961	AAGEKAEEPAPGATAGDASSAAGPEQE	generic|sp_P26645_MARCS_MOUSE	|generic|tr_A0A0A1HAM8_A0A0A1HAM8_MOUSE|
"""index: 3432, intensity: 94232.0, mobility: 0.986"""	0.872419	0.000777605	0.000365499	IPVGSLKNEDTPN	generic|sp_Q03517_SCG2_MOUSE	|generic|tr_Q4W8U9_Q4W8U9_MOUSE|
"""index: 13945, intensity: 5700.0, mobility: 1.011"""	0.872367	0.000777605	0.000365614	EHPGAPPQPPAPLQPALAPPSRAVA	generic|sp_Q7TSJ2_MAP6_MOUSE__chr7_1_99336781_99337002_ENSMUST00000122101__II_884487	|generic|sp_Q7TSJ2-2_MAP6_MOUSE__chr7_1_99269285_99269317_ENSMUST00000208978__II_884487	|generic|tr_D3Z6W1_D3Z6W1_MOUSE__chr7_1_99269285_99269317_ENSMUST00000208978__II_884487|
"""index: 25639, intensity: 10700.0, mobility: 1.040"""	0.87227	0.000777605	0.000365827	TLADEVSASLAKQGL	generic|II_1128081_TX=10090	|generic|II_1128079_TX=10090	|generic|tr_A0A0A0MQC7_A0A0A0MQC7_MOUSE	|generic|tr_A2A5Y6_A2A5Y6_MOUSE	|generic|sp_P10637_TAU_MOUSE	|generic|sp_P10637-2_TAU_MOUSE	|generic|sp_P10637-4_TAU_MOUSE	|generic|tr_Q3UH19_Q3UH19_MOUSE	|generic|sp_P10637-6_TAU_MOUSE	|generic|tr_Q8C5K4_Q8C5K4_MOUSE	|generic|tr_Q547J4_Q547J4_MOUSE	|generic|tr_B1AQW2_B1AQW2_MOUSE	|generic|sp_TAU_HUMAN_|
"""index: 26499, intensity: 4587.0, mobility: 0.990"""	0.872194	0.000777605	0.000365996	AKLQSSPDYLQVLEEQTALNKI	generic|tr_Q8BL04_Q8BL04_MOUSE	|generic|sp_Q810B8_SLIK4_MOUSE|
"""index: 26160, intensity: 2584.0, mobility: 1.279"""	0.872033	0.000777605	0.000366351	SQPTLFTFEPPVSSHMQPTLS	generic|tr_Q3ZB56_Q3ZB56_MOUSE	|generic|sp_Q9Z1S8_GAB2_MOUSE	|generic|tr_Q3ZB59_Q3ZB59_MOUSE	|generic|tr_Q3ZB57_Q3ZB57_MOUSE|
"""index: 18011, intensity: 5526.0, mobility: 0.730"""	0.871897	0.000777605	0.000366652	LPGPLQDMFKK	generic|sp_P63040_CPLX1_MOUSE	|generic|sp_P84086_CPLX2_MOUSE|
"""index: 5269, intensity: 3763.0, mobility: 1.043"""	0.871851	0.000777605	0.000366754	TTFSPPVAAATAKNQS	generic|tr_A0A571BED8_A0A571BED8_MOUSE__chr11_-1_74395775_74395891_ENSMUST00000047488__II_1135417	|generic|sp_Q5SVL6_RPGP2_MOUSE__chr11_-1_74395775_74395891_ENSMUST00000047488__II_1135417	|generic|sp_Q5SVL6-2_RPGP2_MOUSE__chr11_-1_74395775_74395891_ENSMUST00000047488__II_1135417	|generic|tr_A0A171EBK8_A0A171EBK8_MOUSE__chr11_-1_74395775_74395891_ENSMUST00000047488|
"""index: 2510, intensity: 18968.0, mobility: 0.922"""	0.869906	0.000777605	0.000371083	KTETQEKNPLPSKETIEQEKQAGES	generic|sp_P20065_TYB4_MOUSE__chrX_-1_167207501_167208325_ENSMUST00000112175	|generic|tr_Q6ZWX2_Q6ZWX2_MOUSE__chrX_-1_167207501_167208325_ENSMUST00000112175|
"""index: 17318, intensity: 6713.0, mobility: 0.846"""	0.86985	0.000777605	0.00037121	TISPLDLAKLNQVARQQSH	generic|sp_P60335_PCBP1_MOUSE|
"""index: 1790, intensity: 13044.0, mobility: 0.775"""	0.869306	0.000777605	0.000372429	TLPTKETIEQEKRSE	generic|tr_A6H6H4_A6H6H4_MOUSE|
"""index: 12558, intensity: 11777.0, mobility: 0.896"""	0.868497	0.000777605	0.000374251	MGSNKGASQAGMTGYGMPRQIM	generic|tr_Q9D6K2_Q9D6K2_MOUSE	|generic|sp_Q9R1Q8_TAGL3_MOUSE|
"""index: 10606, intensity: 5326.0, mobility: 0.862"""	0.868449	0.000777605	0.00037436	FSLGFDEPAEQPVRKNK	generic|sp_P97825_JUPI1_MOUSE__II_1124041	|generic|II_1124038_TX=10090|
"""index: 2669, intensity: 3008.0, mobility: 0.804"""	0.866827	0.000777605	0.000378042	ATATLQRPGSLAAGSRAS	generic|tr_B7ZNF6_B7ZNF6_MOUSE__chr15_1_31027559_31027672_ENSMUST00000228827	|generic|sp_O35927_CTND2_MOUSE__chr15_1_31027559_31027672_ENSMUST00000228827	|generic|sp_O35927-2_CTND2_MOUSE__chr15_1_31027559_31027672_ENSMUST00000228827	|generic|tr_E9QKH8_E9QKH8_MOUSE__chr15_1_31027559_31027672_ENSMUST00000228827|
"""index: 24742, intensity: 6472.0, mobility: 0.995"""	0.86649	0.000777605	0.000378812	SPAAPSPGSSGGGGFFSSLSNAVKQTTA	generic|sp_O88935_SYN1_MOUSE__chr6_1_115261704_115261733_ENSMUST00000203768	|generic|sp_O88935-1_SYN1_MOUSE__chr6_1_115261704_115261733_ENSMUST00000203768	|generic|sp_O88935-3_SYN1_MOUSE__chr6_1_115261704_115261733_ENSMUST00000203768|
"""index: 7629, intensity: 3003.0, mobility: 1.163"""	0.866479	0.000777605	0.000378836	TYAPVISAEKAYHEQ	generic|tr_Q99KA2_Q99KA2_MOUSE__IP_3506393	|generic|tr_A0A0A0MQA5_A0A0A0MQA5_MOUSE__chr1_-1_75215622_75215885_ENSMUST00000188593__IP_3506393	|generic|sp_P05213_TBA1B_MOUSE__IP_3506392	|generic|tr_Q52L87_Q52L87_MOUSE__IP_3506392	|generic|sp_P68368_TBA4A_MOUSE__chr1_-1_75215622_75215885_ENSMUST00000188593__IP_3506393	|generic|tr_Q3TIZ0_Q3TIZ0_MOUSE__IP_3506393	|generic|sp_P68369_TBA1A_MOUSE__IP_3506392	|generic|IP_988840_TX=10090	|generic|IP_1052575_TX=10090	|generic|IP_3456589_TX=10090	|generic|IP_3502747_TX=10090	|generic|tr_Q9D9Y2_Q9D9Y2_MOUSE	|generic|sp_P05214_TBA3_MOUSE|
"""index: 7001, intensity: 43778.0, mobility: 1.016"""	0.86606	0.000777605	0.000379796	LVQLAGTRESVDSAKPRVY	generic|sp_P35455_NEU2_MOUSE|
"""index: 19527, intensity: 3351.0, mobility: 1.160"""	0.866046	0.000777605	0.000379827	SQVPNYTLTSSTLPQTGGSQQPPQPQQAYSQKALL	generic|sp_P70297_STAM1_MOUSE__chr2_1_14102418_14102489_ENSMUST00000193636__II_1014500	|generic|IP_1121602_TX=10090	|generic|tr_Q3UMC8_Q3UMC8_MOUSE__chr2_1_14102418_14102489_ENSMUST00000193636	|generic|tr_Q9CU37_Q9CU37_MOUSE	|generic|tr_Q3TPR2_Q3TPR2_MOUSE__chr2_1_14141735_14141881_ENSMUST00000193636|
"""index: 1660, intensity: 18506.0, mobility: 0.867"""	0.865786	0.000777605	0.000380424	TLPTKETIEQEKRSE	generic|tr_A6H6H4_A6H6H4_MOUSE|
"""index: 7102, intensity: 6020.0, mobility: 0.994"""	0.864838	0.000777605	0.000382606	LSRAQPAPKPEPSFSEYASVQVQRK	generic|sp_P97797_SHPS1_MOUSE	|generic|sp_P97797-2_SHPS1_MOUSE	|generic|sp_P97797-3_SHPS1_MOUSE	|generic|sp_P97797-4_SHPS1_MOUSE	|generic|tr_Q2M4I8_Q2M4I8_MOUSE	|generic|tr_E0CX65_E0CX65_MOUSE|
"""index: 6155, intensity: 6067.0, mobility: 0.901"""	0.864804	0.000777605	0.000382684	AVPITPTLNRE	generic|sp_CAS2_BOVIN_|
"""index: 12977, intensity: 4679.0, mobility: 0.889"""	0.864387	0.000777605	0.000383649	AYGFRDPGPQL	generic|sp_P26339_CMGA_MOUSE	|generic|tr_Q3UN28_Q3UN28_MOUSE|
"""index: 17035, intensity: 4977.0, mobility: 1.035"""	0.863984	0.000777605	0.000384582	EHPGAPPQPPAPLQPALAPPSRAVAIE	generic|sp_Q7TSJ2_MAP6_MOUSE__chr7_1_99336781_99337002_ENSMUST00000122101__II_884487	|generic|sp_Q7TSJ2-2_MAP6_MOUSE__chr7_1_99269285_99269317_ENSMUST00000208978__II_884487	|generic|tr_D3Z6W1_D3Z6W1_MOUSE__chr7_1_99269285_99269317_ENSMUST00000208978__II_884487|
"""index: 7305, intensity: 4538.0, mobility: 1.035"""	0.86388	0.000777605	0.000384823	ETQSAEPPPPEPPRI	generic|sp_Q8BIF0_C99L2_MOUSE	|generic|sp_Q8BIF0-2_C99L2_MOUSE	|generic|tr_I7HJQ8_I7HJQ8_MOUSE	|generic|tr_A2AP74_A2AP74_MOUSE|
"""index: 21490, intensity: 5291.0, mobility: 0.948"""	0.863695	0.000777605	0.000385252	YGGFMTSEKSQTPLVTLFKNAIIKNAHKKGQ	generic|sp_P01193_COLI_MOUSE|
"""index: 20811, intensity: 3004.0, mobility: 1.158"""	0.863318	0.000777605	0.00038613	QSGFSLSGAQIDDNIPR	generic|sp_O08553_DPYL2_MOUSE|
"""index: 3747, intensity: 3221.0, mobility: 1.162"""	0.862834	0.000777605	0.000387258	AEPSTPSGPESGPTPASAEQNE	generic|sp_P28667_MRP_MOUSE|
"""index: 15351, intensity: 5130.0, mobility: 1.085"""	0.86251	0.000777605	0.000388016	ASVTTQPTEFKIKL	generic|tr_Q3U8V1_Q3U8V1_MOUSE__chr15_-1_83149191_83149238_ENSMUST00000149802	|generic|tr_Q3TJ78_Q3TJ78_MOUSE__chr15_-1_83149191_83149238_ENSMUST00000149802	|generic|tr_Q3UDD3_Q3UDD3_MOUSE__chr15_-1_83149191_83149238_ENSMUST00000149802	|generic|tr_Q571G8_Q571G8_MOUSE__chr15_-1_83149191_83149238_ENSMUST00000149802	|generic|sp_Q8BG81_PDIP3_MOUSE__chr15_-1_83149191_83149238_ENSMUST00000149802|
"""index: 2072, intensity: 3858.0, mobility: 0.843"""	0.862376	0.000777605	0.000388332	KNPLPSKETIEQEKQAG	generic|sp_P20065_TYB4_MOUSE__chrX_-1_167207501_167208325_ENSMUST00000112175	|generic|tr_Q6ZWX2_Q6ZWX2_MOUSE__chrX_-1_167207501_167208325_ENSMUST00000112175|
"""index: 15373, intensity: 3978.0, mobility: 1.223"""	0.862166	0.000777605	0.000388822	LETPVFPGNGDEQPLTENPR	generic|tr_A0A1W2P7R2_A0A1W2P7R2_MOUSE	|generic|sp_P01193_COLI_MOUSE|
"""index: 2978, intensity: 4125.0, mobility: 0.814"""	0.861137	0.000777605	0.000391244	AGFNSTGLPHSHSTTRV	generic|tr_A0A5S9EES2_A0A5S9EES2_MOUSE	|generic|tr_A2AGI2_A2AGI2_MOUSE	|generic|tr_B2RWZ9_B2RWZ9_MOUSE	|generic|tr_Q69ZI4_Q69ZI4_MOUSE	|generic|tr_A0A5S9EER5_A0A5S9EER5_MOUSE	|generic|tr_A2AGI3_A2AGI3_MOUSE	|generic|sp_Q8BYM5_NLGN3_MOUSE|
"""index: 6569, intensity: 7804.0, mobility: 0.969"""	0.860412	0.000777605	0.000392958	SPQLEDEAKELQ	generic|tr_Q3UXY8_Q3UXY8_MOUSE	|generic|sp_P22005_PENK_MOUSE|
"""index: 28643, intensity: 11288.0, mobility: 1.157"""	0.85945	0.000777605	0.000395245	YQEPVLGPVRGPFPIIV	generic|sp_CASB_BOVIN_|
"""index: 7734, intensity: 13282.0, mobility: 1.105"""	0.859266	0.000777605	0.000395685	AEEEAVWGDGSPEPSPRE	generic|sp_P01193_COLI_MOUSE|
"""index: 1416, intensity: 3287.0, mobility: 0.765"""	0.858913	0.000777605	0.000396527	AEIEKFDKSKLK	generic|sp_P20065_TYB4_MOUSE__chrX_-1_167207501_167208325_ENSMUST00000112175	|generic|tr_Q6ZWX2_Q6ZWX2_MOUSE__chrX_-1_167207501_167208325_ENSMUST00000112175|
"""index: 4298, intensity: 7723.0, mobility: 0.814"""	0.858872	0.000777605	0.000396626	SQIDDHVPKRASARIL	generic|sp_Q9EQF6_DPYL5_MOUSE__chr5_1_30791522_30791638_ENSMUST00000198503__II_944569|
"""index: 5317, intensity: 4592.0, mobility: 0.845"""	0.858694	0.000777605	0.00039705	NAPPEPVPPPRAAPAPTHV	generic|sp_Q0VGU4_VGF_MOUSE|
"""index: 28460, intensity: 10248.0, mobility: 1.083"""	0.858536	0.000777605	0.000397429	QEPVLGPVRGPFPIIV	generic|sp_CASB_BOVIN_|
"""index: 7385, intensity: 5392.0, mobility: 1.015"""	0.857618	0.000777605	0.000399637	LVQLAGTRESVDSAKPRVY	generic|sp_P35455_NEU2_MOUSE|
"""index: 26572, intensity: 5081.0, mobility: 1.044"""	0.857354	0.000777605	0.000400273	TLADEVSASLAKQGL	generic|II_1128081_TX=10090	|generic|II_1128079_TX=10090	|generic|tr_A0A0A0MQC7_A0A0A0MQC7_MOUSE	|generic|tr_A2A5Y6_A2A5Y6_MOUSE	|generic|sp_P10637_TAU_MOUSE	|generic|sp_P10637-2_TAU_MOUSE	|generic|sp_P10637-4_TAU_MOUSE	|generic|tr_Q3UH19_Q3UH19_MOUSE	|generic|sp_P10637-6_TAU_MOUSE	|generic|tr_Q8C5K4_Q8C5K4_MOUSE	|generic|tr_Q547J4_Q547J4_MOUSE	|generic|tr_B1AQW2_B1AQW2_MOUSE	|generic|sp_TAU_HUMAN_|
"""index: 4839, intensity: 4658.0, mobility: 0.914"""	0.856856	0.000777605	0.000401478	TLPTKETIEQEKRSEIS	generic|tr_A6H6H4_A6H6H4_MOUSE|
"""index: 13934, intensity: 3460.0, mobility: 0.901"""	0.856658	0.000777605	0.000401958	EDVTAALAKQGL	generic|sp_P20357_MTAP2_MOUSE__chr1_1_66438885_66439007_ENSMUST00000172486	|generic|tr_Q80ZL4_Q80ZL4_MOUSE__chr1_1_66438885_66439007_ENSMUST00000172486	|generic|tr_Q3TLQ0_Q3TLQ0_MOUSE__chr1_1_66438885_66439007_ENSMUST00000172486	|generic|tr_Q80X35_Q80X35_MOUSE__chr1_1_66438885_66439007_ENSMUST00000172486	|generic|tr_B2KGT5_B2KGT5_MOUSE__chr1_1_66438885_66439007_ENSMUST00000172486	|generic|tr_A0A668KLC6_A0A668KLC6_MOUSE__chr1_1_66438885_66439007_ENSMUST00000172486|
"""index: 27224, intensity: 30757.0, mobility: 0.917"""	0.856571	0.000777605	0.000402168	GRTLSDYNIQKESTLHLVLRLR	generic|tr_B0LAC2_B0LAC2_MOUSE__IP_825414	|generic|tr_E9Q5F6_E9Q5F6_MOUSE__II_647476	|generic|tr_E9Q5F6_E9Q5F6_MOUSE__II_647476	|generic|tr_Q922Z8_Q922Z8_MOUSE__II_647476	|generic|tr_Q922Z8_Q922Z8_MOUSE__II_647476	|generic|tr_Q922Z8_Q922Z8_MOUSE__II_647476	|generic|tr_Q922Z8_Q922Z8_MOUSE__II_647476	|generic|tr_Q922Z8_Q922Z8_MOUSE__II_647476	|generic|tr_Q922Z8_Q922Z8_MOUSE__II_647476	|generic|tr_Q922Z8_Q922Z8_MOUSE__II_647476	|generic|tr_Q3TH47_Q3TH47_MOUSE__II_647476	|generic|tr_Q3TH47_Q3TH47_MOUSE__II_647476	|generic|tr_Q3TH47_Q3TH47_MOUSE__II_647476	|generic|tr_Q8VC46_Q8VC46_MOUSE__II_647476	|generic|tr_Q8VC46_Q8VC46_MOUSE__II_647476	|generic|tr_Q8VC46_Q8VC46_MOUSE__II_647476	|generic|tr_Q8VC46_Q8VC46_MOUSE__II_647476	|generic|tr_Q8VC46_Q8VC46_MOUSE__II_647476	|generic|tr_Q8VC46_Q8VC46_MOUSE__II_647476	|generic|tr_Q8VC46_Q8VC46_MOUSE__II_647476	|generic|tr_Q8VC46_Q8VC46_MOUSE__II_647476	|generic|tr_Q922B0_Q922B0_MOUSE__II_647476	|generic|tr_Q922B0_Q922B0_MOUSE__II_647476	|generic|tr_Q5SX22_Q5SX22_MOUSE__II_647476	|generic|tr_Q5SX22_Q5SX22_MOUSE__II_647476	|generic|tr_Q5SX22_Q5SX22_MOUSE__II_647476	|generic|tr_Q8R0Z9_Q8R0Z9_MOUSE__II_647476	|generic|tr_Q8R0Z9_Q8R0Z9_MOUSE__II_647476	|generic|tr_Q8R0Z9_Q8R0Z9_MOUSE__II_647476	|generic|tr_Q8R0Z9_Q8R0Z9_MOUSE__II_647476	|generic|sp_P0CG50_UBC_MOUSE__II_647476	|generic|sp_P0CG50_UBC_MOUSE__II_647476	|generic|sp_P0CG50_UBC_MOUSE__II_647476	|generic|sp_P0CG50_UBC_MOUSE__II_647476	|generic|sp_P0CG50_UBC_MOUSE__II_647476	|generic|sp_P0CG50_UBC_MOUSE__II_647476	|generic|sp_P0CG50_UBC_MOUSE__II_647476	|generic|sp_P0CG50_UBC_MOUSE__II_647476	|generic|sp_P0CG50_UBC_MOUSE__II_647476	|generic|tr_Q78XY9_Q78XY9_MOUSE__II_647476	|generic|tr_Q78XY9_Q78XY9_MOUSE__II_647476	|generic|tr_Q78XY9_Q78XY9_MOUSE__II_647476	|generic|tr_Q78XY9_Q78XY9_MOUSE__II_647476	|generic|tr_A5JUZ1_A5JUZ1_MOUSE__II_647476	|generic|sp_P62984_RL40_MOUSE__II_866586	|generic|tr_E9QNP0_E9QNP0_MOUSE__II_866571	|generic|tr_E9Q4P0_E9Q4P0_MOUSE__II_866571	|generic|tr_A0A0A6YW67_A0A0A6YW67_MOUSE__II_647476	|generic|tr_E9Q9J0_E9Q9J0_MOUSE__II_647476	|generic|tr_Q642L7_Q642L7_MOUSE__II_647476	|generic|IP_899761_TX=10090	|generic|sp_RS27A_HUMAN_|
"""index: 5173, intensity: 15107.0, mobility: 1.019"""	0.853419	0.000777605	0.000409885	SSASSTQPLLVHEDA	generic|tr_Q3ULJ6_Q3ULJ6_MOUSE__chr5_1_75654426_75654545_ENSMUST00000202167	|generic|sp_P05532_KIT_MOUSE__chr5_1_75654426_75654545_ENSMUST00000202167	|generic|sp_P05532-2_KIT_MOUSE__chr5_1_75654426_75654545_ENSMUST00000202167	|generic|sp_P05532-3_KIT_MOUSE__chr5_1_75654426_75654545_ENSMUST00000202167|
"""index: 25624, intensity: 13710.0, mobility: 0.932"""	0.85338	0.000777605	0.000409981	SQTPLVTLFKNAIIKNAH	generic|sp_P01193_COLI_MOUSE|
"""index: 1440, intensity: 3018.0, mobility: 1.122"""	0.853326	0.000777605	0.000410115	AAAPGEQAGGAGAEGAAGGEPRE	generic|sp_P26645_MARCS_MOUSE	|generic|tr_A0A0A1HAM8_A0A0A1HAM8_MOUSE|
"""index: 26396, intensity: 4060.0, mobility: 1.124"""	0.853017	0.000777605	0.000410881	LLYQEPVLGPVRGPFP	generic|sp_CASB_BOVIN_|
"""index: 3130, intensity: 6514.0, mobility: 0.962"""	0.851515	0.000777605	0.000414618	ATSAAQNAFKGNQM	generic|tr_Q3TD71_Q3TD71_MOUSE	|generic|tr_Q3TSA8_Q3TSA8_MOUSE	|generic|tr_Q3UY11_Q3UY11_MOUSE|
"""index: 12842, intensity: 29715.0, mobility: 0.969"""	0.849938	0.000777605	0.00041858	LKPRTVATPLNQVANPNSAIFGGARPREEVVQKEQE	generic|tr_Q80U88_Q80U88_MOUSE__chr5_-1_134625358_134625459_ENSMUST00000202289__II_929730	|generic|tr_Q3V244_Q3V244_MOUSE__chr5_-1_134625358_134625459_ENSMUST00000202289__II_929730	|generic|tr_Q3TG58_Q3TG58_MOUSE__chr5_-1_134625358_134625459_ENSMUST00000202289__II_929730	|generic|tr_Q564E5_Q564E5_MOUSE__chr5_-1_134625358_134625459_ENSMUST00000202289__II_929730|
"""index: 16317, intensity: 3383.0, mobility: 1.002"""	0.849386	0.000777605	0.000419974	PGPTQTLSPNGENNNDIIQDNGTIIPFRKHT	generic|sp_Q8R001_MARE2_MOUSE	|generic|sp_Q8R001_MARE2_MOUSE	|generic|tr_E9Q1B7_E9Q1B7_MOUSE__chr18_1_23853664_23853702_ENSMUST00000155708	|generic|tr_E9Q1B7_E9Q1B7_MOUSE__chr18_1_23853664_23853702_ENSMUST00000155708|
"""index: 17134, intensity: 3567.0, mobility: 1.055"""	0.849104	0.000777605	0.000420691	SGFSLSGAQIDDNIPR	generic|sp_O08553_DPYL2_MOUSE|
"""index: 21654, intensity: 5199.0, mobility: 0.942"""	0.848986	0.000777605	0.000420988	QGAFLPTELSLPHPDTQIHAE	generic|tr_I7HFI3_I7HFI3_MOUSE__chr9_1_32247112_32247219_ENSMUST00000174730__II_855045	|generic|sp_Q811P8_RHG32_MOUSE__chr9_1_32247112_32247219_ENSMUST00000174730__II_855045	|generic|sp_Q811P8-2_RHG32_MOUSE__chr9_1_32247112_32247219_ENSMUST00000174730__II_855045	|generic|tr_Q3US80_Q3US80_MOUSE|
"""index: 23312, intensity: 3658.0, mobility: 1.045"""	0.848722	0.000777605	0.000421659	TLADEVSASLAKQGL	generic|II_1128081_TX=10090	|generic|II_1128079_TX=10090	|generic|tr_A0A0A0MQC7_A0A0A0MQC7_MOUSE	|generic|tr_A2A5Y6_A2A5Y6_MOUSE	|generic|sp_P10637_TAU_MOUSE	|generic|sp_P10637-2_TAU_MOUSE	|generic|sp_P10637-4_TAU_MOUSE	|generic|tr_Q3UH19_Q3UH19_MOUSE	|generic|sp_P10637-6_TAU_MOUSE	|generic|tr_Q8C5K4_Q8C5K4_MOUSE	|generic|tr_Q547J4_Q547J4_MOUSE	|generic|tr_B1AQW2_B1AQW2_MOUSE	|generic|sp_TAU_HUMAN_|
"""index: 10417, intensity: 3412.0, mobility: 1.100"""	0.847967	0.000777605	0.000423582	SEPAFQINTQSDPQPTS	generic|tr_A0A0J9YV24_A0A0J9YV24_MOUSE	|generic|sp_E9PUL5_PRRT2_MOUSE|
"""index: 1756, intensity: 3510.0, mobility: 0.815"""	0.847078	0.000777605	0.00042586	RDQKLSELDDRADA	generic|tr_A0A0N4SUV3_A0A0N4SUV3_MOUSE__II_905896	|generic|tr_D3YTU0_D3YTU0_MOUSE__II_905878	|generic|II_951896_TX=10090	|generic|sp_P63024_VAMP3_MOUSE	|generic|tr_B0QZN5_B0QZN5_MOUSE	|generic|sp_Q62442_VAMP1_MOUSE	|generic|sp_Q62442-2_VAMP1_MOUSE	|generic|tr_Q9CXX2_Q9CXX2_MOUSE	|generic|sp_P63044_VAMP2_MOUSE	|generic|chr11_1_69089731_69089979_ENSMUST00000146847	|generic|tr_O35619_O35619_MOUSE|
"""index: 1023, intensity: 3730.0, mobility: 0.857"""	0.847004	0.000777605	0.000426049	SPQLEDEAKE	generic|tr_Q3UXY8_Q3UXY8_MOUSE	|generic|sp_P22005_PENK_MOUSE|
"""index: 28490, intensity: 12468.0, mobility: 0.972"""	0.846938	0.000777605	0.000426218	SPETLISDLLMK	generic|sp_P57774_NPY_MOUSE__chr6_1_49823598_49829327_ENSMUST00000031843|
"""index: 18913, intensity: 4104.0, mobility: 0.805"""	0.845653	0.000777605	0.000429532	ELILKPPSPISEAPRTL	generic|chr3_1_8545581_8545877_ENSMUST00000191847__II_987555_TX=10090	|generic|tr_Q9CZ46_Q9CZ46_MOUSE__IP_987562	|generic|tr_Q545S4_Q545S4_MOUSE|
"""index: 16571, intensity: 4939.0, mobility: 0.983"""	0.844755	0.000777605	0.000431865	PGPTQTLSPNGENNNDIIQDNGTIIPFRKHT	generic|sp_Q8R001_MARE2_MOUSE	|generic|sp_Q8R001_MARE2_MOUSE	|generic|tr_E9Q1B7_E9Q1B7_MOUSE__chr18_1_23853664_23853702_ENSMUST00000155708	|generic|tr_E9Q1B7_E9Q1B7_MOUSE__chr18_1_23853664_23853702_ENSMUST00000155708|
"""index: 26493, intensity: 3925.0, mobility: 0.991"""	0.843958	0.000777605	0.000433944	AKLQSSPDYLQVLEEQTALNKI	generic|tr_Q8BL04_Q8BL04_MOUSE	|generic|sp_Q810B8_SLIK4_MOUSE|
"""index: 14790, intensity: 10669.0, mobility: 0.989"""	0.843502	0.000777605	0.000435139	LADEVSASLAKQGL	generic|II_1128081_TX=10090	|generic|II_1128079_TX=10090	|generic|tr_A0A0A0MQC7_A0A0A0MQC7_MOUSE	|generic|tr_A2A5Y6_A2A5Y6_MOUSE	|generic|sp_P10637_TAU_MOUSE	|generic|sp_P10637-2_TAU_MOUSE	|generic|sp_P10637-4_TAU_MOUSE	|generic|tr_Q3UH19_Q3UH19_MOUSE	|generic|sp_P10637-6_TAU_MOUSE	|generic|tr_Q8C5K4_Q8C5K4_MOUSE	|generic|tr_Q547J4_Q547J4_MOUSE	|generic|tr_B1AQW2_B1AQW2_MOUSE	|generic|sp_TAU_HUMAN_|
"""index: 1613, intensity: 21393.0, mobility: 0.981"""	0.842834	0.000777605	0.000436893	ADSHPSYHTDGFN	generic|sp_P60904_DNJC5_MOUSE__chr2_1_181546445_181546492_ENSMUST00000116365|
"""index: 3696, intensity: 3940.0, mobility: 0.954"""	0.842308	0.000777605	0.000438281	SKEADVATVRLGE	generic|tr_Q3UZU8_Q3UZU8_MOUSE	|generic|sp_P16014_SCG1_MOUSE	|generic|tr_Q8BP91_Q8BP91_MOUSE	|generic|tr_Q3UZP2_Q3UZP2_MOUSE|
"""index: 3058, intensity: 3558.0, mobility: 0.859"""	0.841198	0.000777605	0.000441223	YLNQEQAEQGREHLA	generic|sp_Q03517_SCG2_MOUSE	|generic|tr_Q4W8U9_Q4W8U9_MOUSE|
"""index: 13481, intensity: 5576.0, mobility: 1.028"""	0.840657	0.000777605	0.000442662	APPGRPDVFPPPLSSEHNGQVAEDAVSRPKDDGVPEVRAA	generic|tr_A0A087WQ93_A0A087WQ93_MOUSE	|generic|sp_Q0VGU4_VGF_MOUSE|
"""index: 900, intensity: 2674.0, mobility: 0.824"""	0.839455	0.000777605	0.000445881	RPAPGAEFAPNKR	generic|tr_Q4FK11_Q4FK11_MOUSE__chrX_1_101441780_101441821_ENSMUST00000126019__II_831698	|generic|tr_Q3TF40_Q3TF40_MOUSE__chrX_1_101441780_101441821_ENSMUST00000126019__II_831698	|generic|tr_Q3UM20_Q3UM20_MOUSE__chrX_1_101441780_101441821_ENSMUST00000126019__II_831698	|generic|tr_Q3TTV7_Q3TTV7_MOUSE__chrX_1_101441780_101441821_ENSMUST00000126019__II_831698	|generic|tr_Q3TMM5_Q3TMM5_MOUSE__chrX_1_101441780_101441821_ENSMUST00000126019|
"""index: 4881, intensity: 4202.0, mobility: 0.959"""	0.83923	0.000777605	0.000446485	AGPQAAEPSTPSGPESGPTPASAEQNE	generic|sp_P28667_MRP_MOUSE|
"""index: 4896, intensity: 5645.0, mobility: 0.952"""	0.838627	0.000777605	0.000448111	LADEVSASLAKQG	generic|II_1128081_TX=10090	|generic|II_1128079_TX=10090	|generic|tr_A0A0A0MQC7_A0A0A0MQC7_MOUSE	|generic|tr_A2A5Y6_A2A5Y6_MOUSE	|generic|sp_P10637_TAU_MOUSE	|generic|sp_P10637-2_TAU_MOUSE	|generic|sp_P10637-3_TAU_MOUSE	|generic|sp_P10637-4_TAU_MOUSE	|generic|tr_Q3UH19_Q3UH19_MOUSE	|generic|sp_P10637-6_TAU_MOUSE	|generic|tr_Q8C5K4_Q8C5K4_MOUSE	|generic|tr_Q547J4_Q547J4_MOUSE	|generic|tr_B1AQW2_B1AQW2_MOUSE	|generic|sp_TAU_HUMAN_|
"""index: 13941, intensity: 7542.0, mobility: 0.992"""	0.838438	0.000777605	0.000448623	LADEVSASLAKQGL	generic|II_1128081_TX=10090	|generic|II_1128079_TX=10090	|generic|tr_A0A0A0MQC7_A0A0A0MQC7_MOUSE	|generic|tr_A2A5Y6_A2A5Y6_MOUSE	|generic|sp_P10637_TAU_MOUSE	|generic|sp_P10637-2_TAU_MOUSE	|generic|sp_P10637-4_TAU_MOUSE	|generic|tr_Q3UH19_Q3UH19_MOUSE	|generic|sp_P10637-6_TAU_MOUSE	|generic|tr_Q8C5K4_Q8C5K4_MOUSE	|generic|tr_Q547J4_Q547J4_MOUSE	|generic|tr_B1AQW2_B1AQW2_MOUSE	|generic|sp_TAU_HUMAN_|
"""index: 6789, intensity: 2807.0, mobility: 1.108"""	0.837696	0.000777605	0.000450631	TVPIEAVTSKTSNIR	generic|tr_Q8BNA5_Q8BNA5_MOUSE__chr7_-1_144436965_144437021_ENSMUST00000134131	|generic|tr_Q921L6_Q921L6_MOUSE__chr7_-1_144436965_144437021_ENSMUST00000134131	|generic|sp_Q60598_SRC8_MOUSE__chr7_-1_144436965_144437021_ENSMUST00000134131|
"""index: 24300, intensity: 3257.0, mobility: 1.100"""	0.83743	0.000777605	0.000451356	LPNDLLDLQQPTFHP	generic|tr_A0A140LHQ8_A0A140LHQ8_MOUSE__II_885340	|generic|tr_A0A1L1SUR7_A0A1L1SUR7_MOUSE__II_3498699	|generic|tr_Q570Z8_Q570Z8_MOUSE__chr5_1_121425971_121426000_ENSMUST00000042163	|generic|tr_Q3TD51_Q3TD51_MOUSE	|generic|sp_Q7M6Y3_PICAL_MOUSE	|generic|sp_Q7M6Y3-3_PICAL_MOUSE	|generic|sp_Q7M6Y3-4_PICAL_MOUSE	|generic|sp_Q7M6Y3-5_PICAL_MOUSE	|generic|sp_Q7M6Y3-6_PICAL_MOUSE|
"""index: 19175, intensity: 3400.0, mobility: 1.058"""	0.837038	0.000777605	0.000452423	AAAPMIGYPMPTGYSQ	generic|tr_Q921Y3_Q921Y3_MOUSE__chr11_-1_106781850_106782137_ENSMUST00000133426__II_1125049	|generic|tr_Q9CSD9_Q9CSD9_MOUSE__chr11_-1_106783954_106783992_ENSMUST00000133426__II_1125049	|generic|tr_Q3V0Z8_Q3V0Z8_MOUSE__chr11_-1_106784876_106784983_ENSMUST00000133426__II_1125049	|generic|tr_A1L333_A1L333_MOUSE__chr11_-1_106784876_106784983_ENSMUST00000133426__II_1125049	|generic|tr_Q3UXW3_Q3UXW3_MOUSE__chr11_-1_106784876_106784983_ENSMUST00000133426__II_1125049	|generic|tr_Q5U222_Q5U222_MOUSE__chr11_-1_106784876_106784983_ENSMUST00000133426__II_1125049	|generic|tr_Q8BTS0_Q8BTS0_MOUSE__chr11_-1_106784876_106784983_ENSMUST00000133426__II_1125049|
"""index: 17433, intensity: 4102.0, mobility: 0.938"""	0.836495	0.000777605	0.000453904	HPVYIVQDGPPQSPPNIYYKV	generic|tr_Q543Q7_Q543Q7_MOUSE|
"""index: 1423, intensity: 7110.0, mobility: 0.893"""	0.836172	0.000777605	0.000454789	VQLAGTRESVDSAKPR	generic|sp_P35455_NEU2_MOUSE|
"""index: 13692, intensity: 3779.0, mobility: 1.309"""	0.834962	0.000777605	0.000458116	SDNSGTTLFGKPEPMSSAEATPTA	generic|sp_Q3UNH4_GRIN1_MOUSE|
"""index: 25326, intensity: 4803.0, mobility: 0.933"""	0.834852	0.000777605	0.000458421	SQTPLVTLFKNAIIKNAH	generic|sp_P01193_COLI_MOUSE|
"""index: 3651, intensity: 4189.0, mobility: 1.050"""	0.833703	0.000777605	0.000461603	SAYTAQPTQGYAQTTQ	generic|sp_Q61545_EWS_MOUSE__II_656743	|generic|tr_Q3UGI7_Q3UGI7_MOUSE__II_1139840	|generic|tr_Q5SUS9_Q5SUS9_MOUSE__II_656743	|generic|tr_Q6NVA3_Q6NVA3_MOUSE__II_656743	|generic|tr_Q3UI30_Q3UI30_MOUSE__II_656743	|generic|tr_Q5SUS8_Q5SUS8_MOUSE__II_1139840	|generic|tr_Q5SUT0_Q5SUT0_MOUSE__II_656743	|generic|tr_Q8BQU4_Q8BQU4_MOUSE|
"""index: 15835, intensity: 18795.0, mobility: 0.907"""	0.833418	0.000777605	0.000462397	ASPQEVGKPYLESFQPNLH	generic|sp_Q99P72_RTN4_MOUSE	|generic|sp_Q99P72-3_RTN4_MOUSE|
"""index: 3166, intensity: 3712.0, mobility: 0.863"""	0.832263	0.000777605	0.000465625	SNTIGSAPPLR	generic|tr_E9QK20_E9QK20_MOUSE__chr1_-1_154483513_154483623_ENSMUST00000188965__II_1041223	|generic|tr_A0A087WS83_A0A087WS83_MOUSE__chr1_-1_154483513_154483623_ENSMUST00000188965__II_1041173	|generic|tr_B2RWX7_B2RWX7_MOUSE__chr1_-1_154483513_154483623_ENSMUST00000188965__II_1041173	|generic|sp_Q61290_CAC1E_MOUSE__chr1_-1_154483513_154483623_ENSMUST00000188965__II_1041173	|generic|tr_A0A1D5RLU3_A0A1D5RLU3_MOUSE__chr1_-1_154483513_154483623_ENSMUST00000188965|
"""index: 1651, intensity: 2633.0, mobility: 1.067"""	0.829631	0.000777605	0.000473067	GSQQPPQPQQAYSQKA	generic|sp_P70297_STAM1_MOUSE__chr2_1_14102418_14102489_ENSMUST00000193636__II_1014500	|generic|IP_1121602_TX=10090	|generic|tr_Q3UMC8_Q3UMC8_MOUSE__chr2_1_14102418_14102489_ENSMUST00000193636	|generic|tr_Q9CU37_Q9CU37_MOUSE	|generic|tr_Q3TPR2_Q3TPR2_MOUSE__chr2_1_14141735_14141881_ENSMUST00000193636|
"""index: 12243, intensity: 3407.0, mobility: 0.814"""	0.829536	0.000777605	0.000473337	SFRMEAQEPLSSEKL	generic|II_1142143_TX=10090	|generic|sp_Q9QYE3-13_BC11A_MOUSE	|generic|sp_Q9QYE3-14_BC11A_MOUSE|
"""index: 11587, intensity: 5059.0, mobility: 0.930"""	0.829339	0.000777605	0.000473899	EHPGAPPQPPAPLQPALAPPSR	generic|sp_Q7TSJ2_MAP6_MOUSE__chr7_1_99336781_99337002_ENSMUST00000122101__II_884487	|generic|sp_Q7TSJ2-2_MAP6_MOUSE__chr7_1_99269285_99269317_ENSMUST00000208978__II_884487	|generic|tr_D3Z6W1_D3Z6W1_MOUSE__chr7_1_99269285_99269317_ENSMUST00000208978__II_884487|
"""index: 3035, intensity: 5564.0, mobility: 0.968"""	0.827939	0.000777605	0.00047791	AQQFAETAHKLA	generic|tr_Q3TYA4_Q3TYA4_MOUSE	|generic|sp_Q8R3T5_STXB6_MOUSE|
"""index: 11859, intensity: 3277.0, mobility: 1.169"""	0.827653	0.000777605	0.000478736	NAPVTEYMSQNANFQNPR	generic|tr_A0A0G2JGJ4_A0A0G2JGJ4_MOUSE__II_933118	|generic|sp_Q6P5F7_TTYH3_MOUSE__chr5_-1_140634755_140634850_ENSMUST00000198704|
"""index: 27196, intensity: 47683.0, mobility: 0.815"""	0.827589	0.000777605	0.000478921	GRTLSDYNIQKESTLHLVLRLRGG	generic|tr_B0LAC2_B0LAC2_MOUSE__IP_825414	|generic|tr_E9Q5F6_E9Q5F6_MOUSE__II_647476	|generic|tr_E9Q5F6_E9Q5F6_MOUSE__II_647476	|generic|tr_Q922Z8_Q922Z8_MOUSE__II_647476	|generic|tr_Q922Z8_Q922Z8_MOUSE__II_647476	|generic|tr_Q922Z8_Q922Z8_MOUSE__II_647476	|generic|tr_Q922Z8_Q922Z8_MOUSE__II_647476	|generic|tr_Q922Z8_Q922Z8_MOUSE__II_647476	|generic|tr_Q922Z8_Q922Z8_MOUSE__II_647476	|generic|tr_Q922Z8_Q922Z8_MOUSE__II_647476	|generic|tr_Q3TH47_Q3TH47_MOUSE__II_647476	|generic|tr_Q3TH47_Q3TH47_MOUSE__II_647476	|generic|tr_Q3TH47_Q3TH47_MOUSE__II_647476	|generic|tr_Q8VC46_Q8VC46_MOUSE__II_647476	|generic|tr_Q8VC46_Q8VC46_MOUSE__II_647476	|generic|tr_Q8VC46_Q8VC46_MOUSE__II_647476	|generic|tr_Q8VC46_Q8VC46_MOUSE__II_647476	|generic|tr_Q8VC46_Q8VC46_MOUSE__II_647476	|generic|tr_Q8VC46_Q8VC46_MOUSE__II_647476	|generic|tr_Q8VC46_Q8VC46_MOUSE__II_647476	|generic|tr_Q8VC46_Q8VC46_MOUSE__II_647476	|generic|tr_Q922B0_Q922B0_MOUSE__II_647476	|generic|tr_Q922B0_Q922B0_MOUSE__II_647476	|generic|tr_Q5SX22_Q5SX22_MOUSE__II_647476	|generic|tr_Q5SX22_Q5SX22_MOUSE__II_647476	|generic|tr_Q5SX22_Q5SX22_MOUSE__II_647476	|generic|tr_Q8R0Z9_Q8R0Z9_MOUSE__II_647476	|generic|tr_Q8R0Z9_Q8R0Z9_MOUSE__II_647476	|generic|tr_Q8R0Z9_Q8R0Z9_MOUSE__II_647476	|generic|tr_Q8R0Z9_Q8R0Z9_MOUSE__II_647476	|generic|sp_P0CG50_UBC_MOUSE__II_647476	|generic|sp_P0CG50_UBC_MOUSE__II_647476	|generic|sp_P0CG50_UBC_MOUSE__II_647476	|generic|sp_P0CG50_UBC_MOUSE__II_647476	|generic|sp_P0CG50_UBC_MOUSE__II_647476	|generic|sp_P0CG50_UBC_MOUSE__II_647476	|generic|sp_P0CG50_UBC_MOUSE__II_647476	|generic|sp_P0CG50_UBC_MOUSE__II_647476	|generic|sp_P0CG50_UBC_MOUSE__II_647476	|generic|tr_Q78XY9_Q78XY9_MOUSE__II_647476	|generic|tr_Q78XY9_Q78XY9_MOUSE__II_647476	|generic|tr_Q78XY9_Q78XY9_MOUSE__II_647476	|generic|tr_Q78XY9_Q78XY9_MOUSE__II_647476	|generic|tr_A5JUZ1_A5JUZ1_MOUSE__II_647476	|generic|sp_P62984_RL40_MOUSE__II_866586	|generic|tr_E9QNP0_E9QNP0_MOUSE__II_866571	|generic|tr_E9Q4P0_E9Q4P0_MOUSE__II_866571	|generic|tr_A0A0A6YW67_A0A0A6YW67_MOUSE__II_647476	|generic|tr_E9Q9J0_E9Q9J0_MOUSE__II_647476	|generic|tr_Q642L7_Q642L7_MOUSE__II_647476	|generic|IP_899761_TX=10090	|generic|sp_RS27A_HUMAN_|
"""index: 20027, intensity: 5387.0, mobility: 1.092"""	0.826893	0.000777605	0.000480932	AAAAPMIGYPMPTGYSQ	generic|tr_Q921Y3_Q921Y3_MOUSE__chr11_-1_106781850_106782137_ENSMUST00000133426__II_1125049	|generic|tr_Q9CSD9_Q9CSD9_MOUSE__chr11_-1_106783954_106783992_ENSMUST00000133426__II_1125049	|generic|tr_Q3V0Z8_Q3V0Z8_MOUSE__chr11_-1_106784876_106784983_ENSMUST00000133426__II_1125049	|generic|tr_A1L333_A1L333_MOUSE__chr11_-1_106784876_106784983_ENSMUST00000133426__II_1125049	|generic|tr_Q3UXW3_Q3UXW3_MOUSE__chr11_-1_106784876_106784983_ENSMUST00000133426__II_1125049	|generic|tr_Q5U222_Q5U222_MOUSE__chr11_-1_106784876_106784983_ENSMUST00000133426__II_1125049	|generic|tr_Q8BTS0_Q8BTS0_MOUSE__chr11_-1_106784876_106784983_ENSMUST00000133426__II_1125049|
"""index: 11910, intensity: 7517.0, mobility: 1.024"""	0.82672	0.000777605	0.000481432	VFQELGKLTGPSNQ	generic|sp_Q03517_SCG2_MOUSE	|generic|tr_Q4W8U9_Q4W8U9_MOUSE|
"""index: 6636, intensity: 4635.0, mobility: 1.116"""	0.82561	0.000777605	0.000484662	AEEEAVWGDGSPEPSPRE	generic|sp_P01193_COLI_MOUSE|
"""index: 12481, intensity: 2840.0, mobility: 1.197"""	0.8256	0.000777605	0.00048469	SSLGSMSPSNMEGYSKTQY	generic|tr_Q3TV22_Q3TV22_MOUSE__chr16_1_78334866_78334964_ENSMUST00000231251	|generic|sp_P97792_CXAR_MOUSE__chr16_1_78334866_78334964_ENSMUST00000231251	|generic|sp_P97792-2_CXAR_MOUSE__chr16_1_78334866_78334964_ENSMUST00000231251|
"""index: 6849, intensity: 84414.0, mobility: 1.107"""	0.825406	0.000777605	0.000485255	AEEEAVWGDGSPEPSPRE	generic|sp_P01193_COLI_MOUSE|
"""index: 24893, intensity: 4513.0, mobility: 0.910"""	0.824657	0.000777605	0.000487451	TVIKYLPGPLQDMFKK	generic|sp_P63040_CPLX1_MOUSE|
"""index: 1168, intensity: 4490.0, mobility: 0.867"""	0.824465	0.000777605	0.000488013	AGTRESVDSAKPRVY	generic|sp_P35455_NEU2_MOUSE|
"""index: 1721, intensity: 27908.0, mobility: 0.967"""	0.824015	0.000777605	0.000489337	KSEPPESEAKPAPTEVKTVPNDATQTKENESKA	generic|tr_A0A0A6YY91_A0A0A6YY91_MOUSE__II_850562	|generic|sp_P13595_NCAM1_MOUSE	|generic|sp_P13595-2_NCAM1_MOUSE	|generic|tr_E9QB01_E9QB01_MOUSE	|generic|tr_A0A0A6YY47_A0A0A6YY47_MOUSE|
"""index: 6598, intensity: 3873.0, mobility: 0.942"""	0.823662	0.000777605	0.000490378	SVPVYADETLH	generic|sp_A2ALI5_AJAP1_MOUSE__chr4_-1_153384802_153384948_ENSMUST00000149177__II_951547|
"""index: 2560, intensity: 8864.0, mobility: 0.861"""	0.823509	0.000777605	0.000490831	KNPLPSKETIEQEKQAGES	generic|sp_P20065_TYB4_MOUSE__chrX_-1_167207501_167208325_ENSMUST00000112175	|generic|tr_Q6ZWX2_Q6ZWX2_MOUSE__chrX_-1_167207501_167208325_ENSMUST00000112175|
"""index: 4394, intensity: 30261.0, mobility: 0.830"""	0.823359	0.000777605	0.000491275	TPPPPYEQVVKDK	generic|sp_Q8R1C3_VOPP1_MOUSE__chr6_-1_57774707_57774748_ENSMUST00000204878|
"""index: 10525, intensity: 5540.0, mobility: 0.946"""	0.823311	0.000777605	0.000491415	KYVMGHFRWD	generic|sp_P01193_COLI_MOUSE|
"""index: 4595, intensity: 7125.0, mobility: 0.910"""	0.823051	0.000777605	0.000492187	TLPTKETIEQEKRSEIS	generic|tr_A6H6H4_A6H6H4_MOUSE|
"""index: 9038, intensity: 5419.0, mobility: 0.975"""	0.822728	0.000777605	0.000493144	PVVLTSGTGSQAQPQPAANQALAAGTH	generic|tr_Q3UR00_Q3UR00_MOUSE	|generic|tr_Q3UHW0_Q3UHW0_MOUSE	|generic|tr_Q3TQ21_Q3TQ21_MOUSE	|generic|tr_Q3TTW5_Q3TTW5_MOUSE	|generic|tr_Q3TRI4_Q3TRI4_MOUSE	|generic|tr_A8WHM8_A8WHM8_MOUSE	|generic|tr_E9Q6M7_E9Q6M7_MOUSE	|generic|sp_Q80U78_PUM1_MOUSE	|generic|sp_Q80U78-2_PUM1_MOUSE	|generic|sp_Q80U78-4_PUM1_MOUSE|
"""index: 1029, intensity: 8434.0, mobility: 0.801"""	0.822475	0.000777605	0.000493896	FPKPEGSQDKSLHN	generic|sp_P47867_SCG3_MOUSE__II_3456604	|generic|sp_P47867-2_SCG3_MOUSE__II_3456604	|generic|tr_A0A1Y7VLI5_A0A1Y7VLI5_MOUSE|
"""index: 4185, intensity: 17954.0, mobility: 0.831"""	0.822202	0.000777605	0.000494707	SQIDDHVPKRASARILAPPGGRSSG	generic|sp_Q9EQF6_DPYL5_MOUSE__chr5_1_30791522_30791638_ENSMUST00000198503__II_944569|
"""index: 4412, intensity: 5921.0, mobility: 0.866"""	0.822107	0.000777605	0.000494993	SQIDDHVPKRASARILAPPGGRSSG	generic|sp_Q9EQF6_DPYL5_MOUSE__chr5_1_30791522_30791638_ENSMUST00000198503__II_944569|
"""index: 24092, intensity: 37151.0, mobility: 0.829"""	0.821635	0.000777605	0.0004964	TLADEVSASLAKQGL	generic|II_1128081_TX=10090	|generic|II_1128079_TX=10090	|generic|tr_A0A0A0MQC7_A0A0A0MQC7_MOUSE	|generic|tr_A2A5Y6_A2A5Y6_MOUSE	|generic|sp_P10637_TAU_MOUSE	|generic|sp_P10637-2_TAU_MOUSE	|generic|sp_P10637-4_TAU_MOUSE	|generic|tr_Q3UH19_Q3UH19_MOUSE	|generic|sp_P10637-6_TAU_MOUSE	|generic|tr_Q8C5K4_Q8C5K4_MOUSE	|generic|tr_Q547J4_Q547J4_MOUSE	|generic|tr_B1AQW2_B1AQW2_MOUSE	|generic|sp_TAU_HUMAN_|
"""index: 1733, intensity: 4125.0, mobility: 1.017"""	0.821473	0.000777605	0.000496885	KSEPPESEAKPAPTEVKTVPNDATQTKENESKA	generic|tr_A0A0A6YY91_A0A0A6YY91_MOUSE__II_850562	|generic|sp_P13595_NCAM1_MOUSE	|generic|sp_P13595-2_NCAM1_MOUSE	|generic|tr_E9QB01_E9QB01_MOUSE	|generic|tr_A0A0A6YY47_A0A0A6YY47_MOUSE|
"""index: 5370, intensity: 2582.0, mobility: 1.028"""	0.820941	0.000777605	0.000498476	EAVWGDGSPEPSPRE	generic|sp_P01193_COLI_MOUSE|
"""index: 19776, intensity: 3476.0, mobility: 1.075"""	0.819887	0.000777605	0.000501649	MGAVPVMIPAQSKDGSIV	generic|sp_P97792_CXAR_MOUSE__chr16_1_78334866_78334964_ENSMUST00000231251|
"""index: 18706, intensity: 10227.0, mobility: 0.916"""	0.818864	0.000777605	0.000504749	VAPFPEVFGKE	generic|sp_CAS1_BOVIN_|
"""index: 20527, intensity: 3635.0, mobility: 1.033"""	0.81886	0.000777605	0.000504762	YLPGPLQDMFKK	generic|sp_P63040_CPLX1_MOUSE	|generic|sp_P84086_CPLX2_MOUSE|
"""index: 5491, intensity: 2827.0, mobility: 0.991"""	0.817401	0.000777605	0.000509212	AVWGDGSPEPSPRE	generic|sp_P01193_COLI_MOUSE|
"""index: 18491, intensity: 3009.0, mobility: 1.153"""	0.817301	0.000777605	0.00050952	EAPSNLSVNELLTPQGPR	generic|tr_Q8CAD1_Q8CAD1_MOUSE__chrX_1_20851679_20851816_ENSMUST00000136451__II_836925|
"""index: 4763, intensity: 3765.0, mobility: 0.942"""	0.816927	0.000777605	0.000510666	LADEVSASLAKQ	generic|II_1128081_TX=10090	|generic|II_1128079_TX=10090	|generic|tr_A0A0A0MQC7_A0A0A0MQC7_MOUSE	|generic|tr_A2A5Y6_A2A5Y6_MOUSE	|generic|sp_P10637_TAU_MOUSE	|generic|sp_P10637-2_TAU_MOUSE	|generic|sp_P10637-3_TAU_MOUSE	|generic|sp_P10637-4_TAU_MOUSE	|generic|tr_Q3UH19_Q3UH19_MOUSE	|generic|sp_P10637-6_TAU_MOUSE	|generic|tr_Q8C5K4_Q8C5K4_MOUSE	|generic|tr_Q547J4_Q547J4_MOUSE	|generic|tr_B1AQW2_B1AQW2_MOUSE	|generic|sp_TAU_HUMAN_|
"""index: 5469, intensity: 4340.0, mobility: 0.863"""	0.81518	0.000777605	0.000516065	EPPPPEPPRI	generic|sp_Q8BIF0_C99L2_MOUSE	|generic|sp_Q8BIF0-2_C99L2_MOUSE	|generic|tr_I7HJQ8_I7HJQ8_MOUSE	|generic|tr_A2AP74_A2AP74_MOUSE|
"""index: 19397, intensity: 4883.0, mobility: 1.013"""	0.814926	0.000777605	0.000516853	TLAEDVTAALAKQ	generic|sp_P20357_MTAP2_MOUSE__chr1_1_66438885_66439007_ENSMUST00000172486	|generic|tr_Q80ZL4_Q80ZL4_MOUSE__chr1_1_66438885_66439007_ENSMUST00000172486	|generic|tr_Q3TLQ0_Q3TLQ0_MOUSE__chr1_1_66438885_66439007_ENSMUST00000172486	|generic|tr_Q80X35_Q80X35_MOUSE__chr1_1_66438885_66439007_ENSMUST00000172486	|generic|tr_B2KGT5_B2KGT5_MOUSE__chr1_1_66438885_66439007_ENSMUST00000172486	|generic|tr_A0A668KLC6_A0A668KLC6_MOUSE__chr1_1_66438885_66439007_ENSMUST00000172486|
"""index: 18507, intensity: 4834.0, mobility: 1.154"""	0.814759	0.000777605	0.000517375	EAPSNLSVNELLTPQGPR	generic|tr_Q8CAD1_Q8CAD1_MOUSE__chrX_1_20851679_20851816_ENSMUST00000136451__II_836925|
"""index: 4671, intensity: 22875.0, mobility: 0.922"""	0.814661	0.000777605	0.000517678	LADEVSASLAKQ	generic|II_1128081_TX=10090	|generic|II_1128079_TX=10090	|generic|tr_A0A0A0MQC7_A0A0A0MQC7_MOUSE	|generic|tr_A2A5Y6_A2A5Y6_MOUSE	|generic|sp_P10637_TAU_MOUSE	|generic|sp_P10637-2_TAU_MOUSE	|generic|sp_P10637-3_TAU_MOUSE	|generic|sp_P10637-4_TAU_MOUSE	|generic|tr_Q3UH19_Q3UH19_MOUSE	|generic|sp_P10637-6_TAU_MOUSE	|generic|tr_Q8C5K4_Q8C5K4_MOUSE	|generic|tr_Q547J4_Q547J4_MOUSE	|generic|tr_B1AQW2_B1AQW2_MOUSE	|generic|sp_TAU_HUMAN_|
"""index: 1927, intensity: 4574.0, mobility: 0.884"""	0.813855	0.000777605	0.000520196	KTETQEKNPLPSKETIEQEKQ	generic|sp_P20065_TYB4_MOUSE__chrX_-1_167207501_167208325_ENSMUST00000112175	|generic|tr_Q6ZWX2_Q6ZWX2_MOUSE__chrX_-1_167207501_167208325_ENSMUST00000112175|
"""index: 16810, intensity: 20412.0, mobility: 1.146"""	0.813222	0.000777605	0.000522179	IVQEMPPQSPANIYYKV	generic|sp_P52800_EFNB2_MOUSE__chr8_-1_8660480_8660584_ENSMUST00000209169__II_867982	|generic|tr_Q544L9_Q544L9_MOUSE|
"""index: 2490, intensity: 6805.0, mobility: 0.804"""	0.81287	0.000777605	0.000523286	IPVGSLKNEDTPNR	generic|sp_Q03517_SCG2_MOUSE	|generic|tr_Q4W8U9_Q4W8U9_MOUSE|
"""index: 1120, intensity: 2942.0, mobility: 0.833"""	0.812858	0.000777605	0.000523324	GTRESVDSAKPRVY	generic|sp_P35455_NEU2_MOUSE|
"""index: 13335, intensity: 5572.0, mobility: 1.035"""	0.81208	0.000777605	0.000525781	AQMEEKPVPAAPVPSPVAPAPVPSRRNPPGGKSSLVLG	generic|sp_P97825_JUPI1_MOUSE__II_1124041|
"""index: 6676, intensity: 3961.0, mobility: 0.931"""	0.811851	0.000777605	0.000526505	SAEPPPPEPPRI	generic|sp_Q8BIF0_C99L2_MOUSE	|generic|sp_Q8BIF0-2_C99L2_MOUSE	|generic|tr_I7HJQ8_I7HJQ8_MOUSE	|generic|tr_A2AP74_A2AP74_MOUSE|
"""index: 5026, intensity: 3809.0, mobility: 0.958"""	0.810493	0.000777605	0.000530823	AVWGDGSPEPSPR	generic|sp_P01193_COLI_MOUSE|
"""index: 24730, intensity: 98489.0, mobility: 1.026"""	0.809789	0.000777605	0.000533077	TLADEVSASLAKQGL	generic|II_1128081_TX=10090	|generic|II_1128079_TX=10090	|generic|tr_A0A0A0MQC7_A0A0A0MQC7_MOUSE	|generic|tr_A2A5Y6_A2A5Y6_MOUSE	|generic|sp_P10637_TAU_MOUSE	|generic|sp_P10637-2_TAU_MOUSE	|generic|sp_P10637-4_TAU_MOUSE	|generic|tr_Q3UH19_Q3UH19_MOUSE	|generic|sp_P10637-6_TAU_MOUSE	|generic|tr_Q8C5K4_Q8C5K4_MOUSE	|generic|tr_Q547J4_Q547J4_MOUSE	|generic|tr_B1AQW2_B1AQW2_MOUSE	|generic|sp_TAU_HUMAN_|
"""index: 16876, intensity: 4971.0, mobility: 0.905"""	0.808309	0.000777605	0.000537844	ELSAERPLNEQIAEAEADKI	generic|sp_P47867_SCG3_MOUSE__II_3456604	|generic|sp_P47867-2_SCG3_MOUSE__II_3456604|
"""index: 3382, intensity: 21501.0, mobility: 0.793"""	0.807188	0.000777605	0.000541484	TLPTKETIEQEKRSEIS	generic|tr_A6H6H4_A6H6H4_MOUSE|
"""index: 19615, intensity: 5225.0, mobility: 1.092"""	0.807134	0.000777605	0.00054166	AAAAPMIGYPMPTGYSQ	generic|tr_Q921Y3_Q921Y3_MOUSE__chr11_-1_106781850_106782137_ENSMUST00000133426__II_1125049	|generic|tr_Q9CSD9_Q9CSD9_MOUSE__chr11_-1_106783954_106783992_ENSMUST00000133426__II_1125049	|generic|tr_Q3V0Z8_Q3V0Z8_MOUSE__chr11_-1_106784876_106784983_ENSMUST00000133426__II_1125049	|generic|tr_A1L333_A1L333_MOUSE__chr11_-1_106784876_106784983_ENSMUST00000133426__II_1125049	|generic|tr_Q3UXW3_Q3UXW3_MOUSE__chr11_-1_106784876_106784983_ENSMUST00000133426__II_1125049	|generic|tr_Q5U222_Q5U222_MOUSE__chr11_-1_106784876_106784983_ENSMUST00000133426__II_1125049	|generic|tr_Q8BTS0_Q8BTS0_MOUSE__chr11_-1_106784876_106784983_ENSMUST00000133426__II_1125049|
"""index: 16860, intensity: 3318.0, mobility: 1.092"""	0.806968	0.000777605	0.000542199	GASQAGMTGYGMPRQIL	generic|sp_Q9WVA4_TAGL2_MOUSE|
"""index: 12900, intensity: 70962.0, mobility: 0.965"""	0.806251	0.000777605	0.000544544	LKPRTVATPLNQVANPNSAIFGGARPREEVVQKEQE	generic|tr_Q80U88_Q80U88_MOUSE__chr5_-1_134625358_134625459_ENSMUST00000202289__II_929730	|generic|tr_Q3V244_Q3V244_MOUSE__chr5_-1_134625358_134625459_ENSMUST00000202289__II_929730	|generic|tr_Q3TG58_Q3TG58_MOUSE__chr5_-1_134625358_134625459_ENSMUST00000202289__II_929730	|generic|tr_Q564E5_Q564E5_MOUSE__chr5_-1_134625358_134625459_ENSMUST00000202289__II_929730|
"""index: 9610, intensity: 9470.0, mobility: 0.915"""	0.805904	0.000777605	0.000545682	LEGEDDPDRSMKLSFRT	generic|sp_P26339_CMGA_MOUSE	|generic|tr_Q3UN28_Q3UN28_MOUSE|
"""index: 21588, intensity: 4308.0, mobility: 0.969"""	0.805228	0.000777605	0.000547903	TFPTFKFDDPKFEVIDKPQS	generic|sp_P97450_ATP5J_MOUSE__chr16_-1_84831325_84831486_ENSMUST00000146103__II_1074235|
"""index: 15652, intensity: 4167.0, mobility: 0.932"""	0.804481	0.000777605	0.000550369	LETPVFPGNGDEQPLTENPR	generic|tr_A0A1W2P7R2_A0A1W2P7R2_MOUSE	|generic|sp_P01193_COLI_MOUSE|
"""index: 2370, intensity: 4418.0, mobility: 0.870"""	0.804282	0.000777605	0.000551028	TLPTKETIEQEKRSE	generic|tr_A6H6H4_A6H6H4_MOUSE|
"""index: 5972, intensity: 23132.0, mobility: 1.056"""	0.803945	0.000777605	0.000552145	EEAVWGDGSPEPSPRE	generic|sp_P01193_COLI_MOUSE|
"""index: 3990, intensity: 3575.0, mobility: 0.930"""	0.802932	0.000777605	0.000555521	VWGDGSPEPSPRE	generic|sp_P01193_COLI_MOUSE|
"""index: 7562, intensity: 2662.0, mobility: 0.784"""	0.802928	0.000777605	0.000555533	IGGFAGRIGA	generic|sp_Q8C854_MYEF2_MOUSE__II_1000715	|generic|sp_Q8C854-3_MYEF2_MOUSE__II_1000715	|generic|tr_A7UQY4_A7UQY4_MOUSE__II_1000715	|generic|tr_G8JL68_G8JL68_MOUSE__II_1000715|
"""index: 2586, intensity: 22521.0, mobility: 0.791"""	0.802652	0.000777605	0.000556456	EEPVDSRTPVTERVS	generic|sp_Q9Z2D6_MECP2_MOUSE__chrX_-1_74035417_74035656_ENSMUST00000123362__II_834118	|generic|sp_Q9Z2D6-2_MECP2_MOUSE__chrX_-1_74035417_74035656_ENSMUST00000123362__II_834118|
"""index: 15615, intensity: 4327.0, mobility: 0.930"""	0.802623	0.000777605	0.000556552	LETPVFPGNGDEQPLTENPR	generic|tr_A0A1W2P7R2_A0A1W2P7R2_MOUSE	|generic|sp_P01193_COLI_MOUSE|
"""index: 6623, intensity: 12720.0, mobility: 1.119"""	0.802354	0.000777605	0.000557455	EEEAVWGDGSPEPSPRE	generic|sp_P01193_COLI_MOUSE|
"""index: 2109, intensity: 4710.0, mobility: 0.815"""	0.802303	0.000777605	0.000557625	FPKPEGSQDKSLHNRELS	generic|sp_P47867_SCG3_MOUSE__II_3456604	|generic|sp_P47867-2_SCG3_MOUSE__II_3456604	|generic|tr_A0A1Y7VLI5_A0A1Y7VLI5_MOUSE|
"""index: 6901, intensity: 5404.0, mobility: 1.032"""	0.80225	0.000777605	0.000557802	TNEIVEEQYTPQS	generic|sp_Q03517_SCG2_MOUSE	|generic|tr_Q4W8U9_Q4W8U9_MOUSE|
"""index: 1806, intensity: 15764.0, mobility: 1.122"""	0.8019	0.000777605	0.000558976	TLPTKETIEQEKRSE	generic|tr_A6H6H4_A6H6H4_MOUSE|
"""index: 19023, intensity: 3019.0, mobility: 1.132"""	0.801781	0.000777605	0.000559379	SAMIGGFAGRIGASNMGPVG	generic|sp_Q8C854_MYEF2_MOUSE__II_1000715	|generic|sp_Q8C854-3_MYEF2_MOUSE__II_1000715	|generic|tr_A7UQY4_A7UQY4_MOUSE__II_1000715	|generic|tr_G8JL68_G8JL68_MOUSE__II_1000715|
"""index: 21932, intensity: 5227.0, mobility: 1.046"""	0.800181	0.000777605	0.000564785	LYQEPVLGPVRGPF	generic|sp_CASB_BOVIN_|
"""index: 1277, intensity: 5529.0, mobility: 0.853"""	0.798783	0.000777605	0.000569549	SAKTSPAKQQAPPVRNL	generic|sp_O08553_DPYL2_MOUSE|
"""index: 6699, intensity: 7283.0, mobility: 1.022"""	0.798576	0.000777605	0.000570258	AKAPAPAAPAAAEPQAEAPAAAASSEQSVAVKE	generic|sp_Q91XV3_BASP1_MOUSE|
"""index: 7120, intensity: 3281.0, mobility: 1.108"""	0.798546	0.000777605	0.000570363	AKAPAPAAPAAAEPQAEAPAAAASSEQSVAVKE	generic|sp_Q91XV3_BASP1_MOUSE|
"""index: 13450, intensity: 4197.0, mobility: 0.880"""	0.798266	0.000777605	0.000571321	TGYGMPRQIL	generic|sp_Q9WVA4_TAGL2_MOUSE|
"""index: 4297, intensity: 12860.0, mobility: 0.786"""	0.798009	0.000777605	0.000572205	SQIDDHVPKRASARIL	generic|sp_Q9EQF6_DPYL5_MOUSE__chr5_1_30791522_30791638_ENSMUST00000198503__II_944569|
"""index: 9690, intensity: 3692.0, mobility: 1.215"""	0.797281	0.000777605	0.000574715	MGAAQGAMNQPQTQYSATPNY	generic|sp_Q9JKD3_SCAM5_MOUSE__chr9_-1_57443670_57443780_ENSMUST00000215208__II_3456302|
"""index: 3866, intensity: 3996.0, mobility: 0.811"""	0.796587	0.000777605	0.000577117	GFAQDSQAKVSQLK	generic|sp_Q5HZI2_C2C4C_MOUSE|
"""index: 7054, intensity: 31577.0, mobility: 0.825"""	0.796114	0.000777605	0.000578761	ATPASAQTAAKREIYL	generic|tr_Q2TJI9_Q2TJI9_MOUSE__chr18_-1_38189545_38189796_ENSMUST00000160721__II_1060469	|generic|tr_F7BJK1_F7BJK1_MOUSE__chr18_-1_38189545_38189796_ENSMUST00000160721__II_1060474	|generic|tr_Q2TJI7_Q2TJI7_MOUSE|
"""index: 22970, intensity: 4378.0, mobility: 1.244"""	0.795716	0.000777605	0.000580144	AYPATAAAAPMIGYPMPTGYSQ	generic|tr_Q921Y3_Q921Y3_MOUSE__chr11_-1_106781850_106782137_ENSMUST00000133426__II_1125049	|generic|tr_Q9CSD9_Q9CSD9_MOUSE__chr11_-1_106783954_106783992_ENSMUST00000133426__II_1125049	|generic|tr_Q3V0Z8_Q3V0Z8_MOUSE__chr11_-1_106784876_106784983_ENSMUST00000133426__II_1125049	|generic|tr_A1L333_A1L333_MOUSE__chr11_-1_106784876_106784983_ENSMUST00000133426__II_1125049	|generic|tr_Q3UXW3_Q3UXW3_MOUSE__chr11_-1_106784876_106784983_ENSMUST00000133426__II_1125049	|generic|tr_Q5U222_Q5U222_MOUSE__chr11_-1_106784876_106784983_ENSMUST00000133426__II_1125049	|generic|tr_Q8BTS0_Q8BTS0_MOUSE__chr11_-1_106784876_106784983_ENSMUST00000133426__II_1125049|
"""index: 20333, intensity: 7212.0, mobility: 0.999"""	0.795544	0.000777605	0.000580746	LDFDPFKPDVAPAGSAAATHSPMSQ	generic|tr_C6EQG9_C6EQG9_MOUSE__chr13_1_19096037_19096096_ENSMUST00000200273__II_3475147	|generic|tr_A0A668KM31_A0A668KM31_MOUSE__chr13_1_19096037_19096096_ENSMUST00000200273__II_1109702	|generic|tr_A0A0G2JEG8_A0A0G2JEG8_MOUSE__chr13_1_19096037_19096096_ENSMUST00000200273__II_1109702	|generic|sp_Q7TQF7_AMPH_MOUSE__chr13_1_19096037_19096096_ENSMUST00000200273__II_1109702|
"""index: 25951, intensity: 8951.0, mobility: 1.038"""	0.793166	0.000777605	0.000589105	TLADEVSASLAKQGL	generic|II_1128081_TX=10090	|generic|II_1128079_TX=10090	|generic|tr_A0A0A0MQC7_A0A0A0MQC7_MOUSE	|generic|tr_A2A5Y6_A2A5Y6_MOUSE	|generic|sp_P10637_TAU_MOUSE	|generic|sp_P10637-2_TAU_MOUSE	|generic|sp_P10637-4_TAU_MOUSE	|generic|tr_Q3UH19_Q3UH19_MOUSE	|generic|sp_P10637-6_TAU_MOUSE	|generic|tr_Q8C5K4_Q8C5K4_MOUSE	|generic|tr_Q547J4_Q547J4_MOUSE	|generic|tr_B1AQW2_B1AQW2_MOUSE	|generic|sp_TAU_HUMAN_|
"""index: 26414, intensity: 3670.0, mobility: 1.129"""	0.793136	0.000777605	0.000589209	LLYQEPVLGPVRGPFP	generic|sp_CASB_BOVIN_|
"""index: 3062, intensity: 5581.0, mobility: 0.859"""	0.792741	0.000777605	0.000590608	YLNQEQAEQGREHLA	generic|sp_Q03517_SCG2_MOUSE	|generic|tr_Q4W8U9_Q4W8U9_MOUSE|
"""index: 10587, intensity: 3235.0, mobility: 1.127"""	0.792661	0.000777605	0.000590894	SAYYNPGNPHNVYMPTS	generic|sp_P97765_WBP2_MOUSE__II_1123728	|generic|sp_P97765-2_WBP2_MOUSE__II_1123726	|generic|chr11_-1_116079543_116079920_ENSMUST00000074628|
"""index: 11626, intensity: 4121.0, mobility: 1.214"""	0.792251	0.000777605	0.000592351	AANAASTAATSAAQNAFKGNQM	generic|tr_Q3TD71_Q3TD71_MOUSE	|generic|tr_Q3TSA8_Q3TSA8_MOUSE	|generic|tr_Q3UY11_Q3UY11_MOUSE|
"""index: 22810, intensity: 4590.0, mobility: 0.877"""	0.791946	0.000777605	0.000593437	TPLVTLFKNAIIKNAH	generic|sp_P01193_COLI_MOUSE|
"""index: 2870, intensity: 3612.0, mobility: 0.951"""	0.791813	0.000777605	0.00059391	TSAAQNAFKGNQM	generic|tr_Q3TD71_Q3TD71_MOUSE	|generic|tr_Q3TSA8_Q3TSA8_MOUSE	|generic|tr_Q3UY11_Q3UY11_MOUSE|
"""index: 1085, intensity: 17942.0, mobility: 0.926"""	0.791582	0.000777605	0.000594738	GDEQPLTENPR	generic|tr_A0A1W2P7R2_A0A1W2P7R2_MOUSE	|generic|sp_P01193_COLI_MOUSE|
"""index: 1639, intensity: 5009.0, mobility: 0.822"""	0.791414	0.000777605	0.000595338	TLPTKETIEQEKR	generic|tr_A6H6H4_A6H6H4_MOUSE|
"""index: 6530, intensity: 22786.0, mobility: 1.104"""	0.790475	0.000777605	0.000598703	EEEAVWGDGSPEPSPRE	generic|sp_P01193_COLI_MOUSE|
"""index: 2298, intensity: 6284.0, mobility: 0.867"""	0.7892	0.000777605	0.000603309	KHMDPPPAPMQDRSPSPRHPDVS	generic|sp_P14873_MAP1B_MOUSE	|generic|tr_B2RQQ5_B2RQQ5_MOUSE	|generic|tr_Q3UF78_Q3UF78_MOUSE|
"""index: 15461, intensity: 5564.0, mobility: 1.099"""	0.788927	0.000777605	0.000604297	AEPYDDIVGETVEKTE	generic|tr_Q78TF3_Q78TF3_MOUSE__chr9_1_109978869_110002753_ENSMUST00000169851	|generic|sp_P27546_MAP4_MOUSE	|generic|sp_P27546-2_MAP4_MOUSE	|generic|sp_P27546-3_MAP4_MOUSE|
"""index: 608, intensity: 3233.0, mobility: 0.893"""	0.78726	0.000777605	0.000610378	SANSNPAMAPRE	generic|tr_Q545V6_Q545V6_MOUSE|
"""index: 867, intensity: 2686.0, mobility: 0.889"""	0.787255	0.000777605	0.000610395	SEPPESEAKPAPTEVK	generic|tr_A0A0A6YY91_A0A0A6YY91_MOUSE__II_850562	|generic|sp_P13595_NCAM1_MOUSE	|generic|sp_P13595-2_NCAM1_MOUSE	|generic|tr_E9QB01_E9QB01_MOUSE	|generic|tr_A0A0A6YY47_A0A0A6YY47_MOUSE|
"""index: 5014, intensity: 3256.0, mobility: 0.851"""	0.787146	0.000777605	0.000610797	RAEEEAVWGDGSPEPSPRE	generic|sp_P01193_COLI_MOUSE|
"""index: 2943, intensity: 5114.0, mobility: 0.896"""	0.786555	0.000777605	0.000612969	KKNAPPEPVPPPRAAPAPTHV	generic|sp_Q0VGU4_VGF_MOUSE|
"""index: 1227, intensity: 3201.0, mobility: 0.836"""	0.785827	0.000777605	0.000615652	LRPPKVKMEQRE	generic|tr_A2ALF0_A2ALF0_MOUSE__chr4_1_132553035_132553139_ENSMUST00000150207__II_684209	|generic|tr_A2ALF2_A2ALF2_MOUSE__chr4_1_132553035_132553139_ENSMUST00000150207__II_955032	|generic|tr_A2ALF3_A2ALF3_MOUSE__chr4_1_132553035_132553139_ENSMUST00000150207__II_684209	|generic|II_955033_TX=10090	|generic|IP_3502853_TX=10090|
"""index: 8891, intensity: 9142.0, mobility: 0.853"""	0.785772	0.000777605	0.000615855	NPLPSKETIEQEKQAGES	generic|sp_P20065_TYB4_MOUSE__chrX_-1_167207501_167208325_ENSMUST00000112175	|generic|tr_Q6ZWX2_Q6ZWX2_MOUSE__chrX_-1_167207501_167208325_ENSMUST00000112175|
"""index: 16363, intensity: 10632.0, mobility: 1.054"""	0.784188	0.000777605	0.000621743	AVPVMIPAQSKDGSIV	generic|sp_P97792_CXAR_MOUSE__chr16_1_78334866_78334964_ENSMUST00000231251|
"""index: 14061, intensity: 2772.0, mobility: 1.151"""	0.784042	0.000777605	0.000622288	DVAAVGDGLPEGATANGMKTM	generic|sp_Q3UHH2-2_S22AN_MOUSE__chr13_-1_34221899_34221982_ENSMUST00000145038__II_1107661	|generic|tr_F7BP73_F7BP73_MOUSE__chr13_-1_34298989_34299135_ENSMUST00000145038__II_1107661	|generic|sp_Q3UHH2_S22AN_MOUSE__chr13_-1_34298989_34299135_ENSMUST00000145038__II_1107650|
"""index: 14303, intensity: 4696.0, mobility: 0.841"""	0.783741	0.000777605	0.000623412	IVQDGPPQSPPNIYYKV	generic|tr_Q543Q7_Q543Q7_MOUSE|
"""index: 2693, intensity: 2643.0, mobility: 0.968"""	0.78315	0.000777605	0.000625627	SAPVVQEESSINR	generic|sp_Q80TL4_PHF24_MOUSE__chr4_1_42939509_42939601_ENSMUST00000124380__II_967513	|generic|sp_Q80TL4-2_PHF24_MOUSE__chr4_1_42939509_42939601_ENSMUST00000124380__II_967513|
"""index: 893, intensity: 128553.0, mobility: 0.780"""	0.781715	0.000777605	0.000631041	SQIDDHVPKRASA	generic|sp_Q9EQF6_DPYL5_MOUSE__chr5_1_30791522_30791638_ENSMUST00000198503__II_944569|
"""index: 2634, intensity: 80322.0, mobility: 0.924"""	0.781127	0.000777605	0.000633274	IVAPPGGRSNITS	generic|tr_Q3TXY0_Q3TXY0_MOUSE__chr5_1_37273379_37273519_ENSMUST00000202377	|generic|tr_Q3TAS8_Q3TAS8_MOUSE__chr18_-1_43324332_43324412_ENSMUST00000237707	|generic|tr_Q6P1J1_Q6P1J1_MOUSE__chr5_1_37273379_37273519_ENSMUST00000202377	|generic|sp_P97427_DPYL1_MOUSE__chr5_1_37273379_37273519_ENSMUST00000202377	|generic|tr_E9PWE8_E9PWE8_MOUSE__chr18_-1_43324332_43324412_ENSMUST00000237707	|generic|sp_Q62188_DPYL3_MOUSE__chr18_-1_43324332_43324412_ENSMUST00000237707	|generic|tr_Q3TY94_Q3TY94_MOUSE__chr5_1_37273379_37273519_ENSMUST00000202377	|generic|tr_Q3TT92_Q3TT92_MOUSE__chr18_-1_43324332_43324412_ENSMUST00000237707|
"""index: 6914, intensity: 7297.0, mobility: 0.817"""	0.780297	0.000777605	0.000636433	ATPASAQTAAKREIYL	generic|tr_Q2TJI9_Q2TJI9_MOUSE__chr18_-1_38189545_38189796_ENSMUST00000160721__II_1060469	|generic|tr_F7BJK1_F7BJK1_MOUSE__chr18_-1_38189545_38189796_ENSMUST00000160721__II_1060474	|generic|tr_Q2TJI7_Q2TJI7_MOUSE|
"""index: 3304, intensity: 2774.0, mobility: 0.832"""	0.779934	0.000777605	0.000637823	GTNRGASQAGMTGYGMPRQ	generic|sp_Q9WVA4_TAGL2_MOUSE|
"""index: 711, intensity: 2743.0, mobility: 0.832"""	0.779867	0.000777605	0.00063808	TGAGNILKRHAADQAR	generic|sp_P70414_NAC1_MOUSE	|generic|tr_A0A3Q4EBU5_A0A3Q4EBU5_MOUSE	|generic|tr_Q91ZJ7_Q91ZJ7_MOUSE	|generic|tr_Q68FL0_Q68FL0_MOUSE	|generic|tr_Q27PY9_Q27PY9_MOUSE	|generic|tr_Q8BXB3_Q8BXB3_MOUSE	|generic|tr_G5E8Y0_G5E8Y0_MOUSE	|generic|tr_Q9ET74_Q9ET74_MOUSE	|generic|tr_G3X9J1_G3X9J1_MOUSE	|generic|tr_A0A3Q4L326_A0A3Q4L326_MOUSE	|generic|tr_Q8R505_Q8R505_MOUSE	|generic|tr_O35157_O35157_MOUSE|
"""index: 624, intensity: 21815.0, mobility: 0.891"""	0.779859	0.000777605	0.000638109	SANSNPAMAPRE	generic|tr_Q545V6_Q545V6_MOUSE|
"""index: 27700, intensity: 7511.0, mobility: 0.889"""	0.779331	0.000777605	0.000640137	LATLADEVSASLAKQGL	generic|II_1128081_TX=10090	|generic|II_1128079_TX=10090	|generic|tr_A0A0A0MQC7_A0A0A0MQC7_MOUSE	|generic|tr_A2A5Y6_A2A5Y6_MOUSE	|generic|sp_P10637_TAU_MOUSE	|generic|sp_P10637-2_TAU_MOUSE	|generic|sp_P10637-4_TAU_MOUSE	|generic|tr_Q3UH19_Q3UH19_MOUSE	|generic|sp_P10637-6_TAU_MOUSE	|generic|tr_Q8C5K4_Q8C5K4_MOUSE	|generic|tr_Q547J4_Q547J4_MOUSE	|generic|tr_B1AQW2_B1AQW2_MOUSE	|generic|sp_TAU_HUMAN_|
"""index: 11324, intensity: 3223.0, mobility: 0.826"""	0.779059	0.000777605	0.000641183	KGASQAGMTGYGMPRQIM	generic|tr_Q9D6K2_Q9D6K2_MOUSE	|generic|sp_Q9R1Q8_TAGL3_MOUSE|
"""index: 18786, intensity: 3368.0, mobility: 1.051"""	0.778704	0.000777605	0.00064255	SAASAPLVETSTPLRL	generic|sp_Q9QXV0_PCS1N_MOUSE|
"""index: 28604, intensity: 9157.0, mobility: 1.044"""	0.778109	0.000777605	0.000644845	TLAEDVTAALAKQGL	generic|sp_P20357_MTAP2_MOUSE__chr1_1_66438885_66439007_ENSMUST00000172486	|generic|tr_Q80ZL4_Q80ZL4_MOUSE__chr1_1_66438885_66439007_ENSMUST00000172486	|generic|tr_Q3TLQ0_Q3TLQ0_MOUSE__chr1_1_66438885_66439007_ENSMUST00000172486	|generic|tr_Q80X35_Q80X35_MOUSE__chr1_1_66438885_66439007_ENSMUST00000172486	|generic|tr_B2KGT5_B2KGT5_MOUSE__chr1_1_66438885_66439007_ENSMUST00000172486	|generic|tr_A0A668KLC6_A0A668KLC6_MOUSE__chr1_1_66438885_66439007_ENSMUST00000172486|
"""index: 1480, intensity: 3746.0, mobility: 0.846"""	0.777846	0.000777605	0.000645866	TLPTKETIEQEKRS	generic|tr_A6H6H4_A6H6H4_MOUSE|
"""index: 20802, intensity: 5902.0, mobility: 1.328"""	0.777083	0.000777605	0.000648827	LSLETPVFPGNGDEQPLTENPR	generic|tr_A0A1W2P7R2_A0A1W2P7R2_MOUSE	|generic|sp_P01193_COLI_MOUSE|
"""index: 8125, intensity: 8124.0, mobility: 1.115"""	0.776269	0.000777605	0.000652006	AEEEAVWGDGSPEPSPRE	generic|sp_P01193_COLI_MOUSE|
"""index: 19548, intensity: 4531.0, mobility: 1.054"""	0.776129	0.000777605	0.000652554	VSGDYGHPVYIVQDGPPQSPPNIYYKV	generic|tr_Q543Q7_Q543Q7_MOUSE|
"""index: 2682, intensity: 2635.0, mobility: 1.000"""	0.775897	0.000777605	0.000653461	GAAQGAMNQPQTQYS	generic|sp_Q9JKD3_SCAM5_MOUSE__chr9_-1_57443670_57443780_ENSMUST00000215208__II_3456302|
"""index: 14783, intensity: 23103.0, mobility: 1.001"""	0.775503	0.000777605	0.000655008	FSDIPNPIGSENSE	generic|sp_CAS1_BOVIN_|
"""index: 5431, intensity: 3417.0, mobility: 1.012"""	0.774927	0.000777605	0.000657276	ASQTSVPFDHLGK	generic|sp_Q9JMK2_KC1E_MOUSE__II_1087695	|generic|tr_Q8CBH9_Q8CBH9_MOUSE__II_1087695	|generic|tr_Q9QUI3_Q9QUI3_MOUSE__II_1087695|
"""index: 7964, intensity: 5559.0, mobility: 0.900"""	0.774562	0.000777605	0.000658715	AEPPPPEPPRI	generic|sp_Q8BIF0_C99L2_MOUSE	|generic|sp_Q8BIF0-2_C99L2_MOUSE	|generic|tr_I7HJQ8_I7HJQ8_MOUSE	|generic|tr_A2AP74_A2AP74_MOUSE|
"""index: 19584, intensity: 4125.0, mobility: 1.179"""	0.773574	0.000777605	0.000662633	QVPNYTLTSSTLPQTGGSQQPPQPQQAYSQKALL	generic|sp_P70297_STAM1_MOUSE__chr2_1_14102418_14102489_ENSMUST00000193636__II_1014500	|generic|IP_1121602_TX=10090	|generic|tr_Q3UMC8_Q3UMC8_MOUSE__chr2_1_14102418_14102489_ENSMUST00000193636	|generic|tr_Q9CU37_Q9CU37_MOUSE	|generic|tr_Q3TPR2_Q3TPR2_MOUSE__chr2_1_14141735_14141881_ENSMUST00000193636|
"""index: 5863, intensity: 5190.0, mobility: 1.059"""	0.772509	0.000777605	0.000666879	EEAVWGDGSPEPSPRE	generic|sp_P01193_COLI_MOUSE|
"""index: 1328, intensity: 3567.0, mobility: 0.819"""	0.772267	0.000777605	0.000667849	HGHQELDPDNEGELRHT	generic|sp_Q6P5F6_S39AA_MOUSE|
"""index: 20028, intensity: 4318.0, mobility: 0.953"""	0.771695	0.000777605	0.000670144	QPPLPPTPHIFTAGSNTAILPHFHHAFR	generic|tr_Q9JLQ4_Q9JLQ4_MOUSE|
"""index: 14040, intensity: 3093.0, mobility: 1.201"""	0.771459	0.000777605	0.00067109	TYAPVISAEKAYHEQL	generic|tr_Q99KA2_Q99KA2_MOUSE__IP_3506393	|generic|tr_A0A0A0MQA5_A0A0A0MQA5_MOUSE__chr1_-1_75215622_75215885_ENSMUST00000188593__IP_3506393	|generic|sp_P05213_TBA1B_MOUSE__IP_3506392	|generic|tr_Q52L87_Q52L87_MOUSE__IP_3506392	|generic|sp_P68368_TBA4A_MOUSE__chr1_-1_75215622_75215885_ENSMUST00000188593__IP_3506393	|generic|tr_Q3TIZ0_Q3TIZ0_MOUSE__IP_3506393	|generic|sp_P68369_TBA1A_MOUSE__IP_3506392	|generic|IP_988840_TX=10090	|generic|IP_1052575_TX=10090	|generic|IP_3502747_TX=10090	|generic|tr_Q9D9Y2_Q9D9Y2_MOUSE	|generic|sp_P05214_TBA3_MOUSE|
"""index: 2367, intensity: 4846.0, mobility: 0.887"""	0.770642	0.000777605	0.000674387	KTETQEKNPLPSKETIEQEKQAG	generic|sp_P20065_TYB4_MOUSE__chrX_-1_167207501_167208325_ENSMUST00000112175	|generic|tr_Q6ZWX2_Q6ZWX2_MOUSE__chrX_-1_167207501_167208325_ENSMUST00000112175|
"""index: 4645, intensity: 2584.0, mobility: 1.143"""	0.770287	0.000777605	0.000675826	GSQQPPQPQQAYSQKAL	generic|sp_P70297_STAM1_MOUSE__chr2_1_14102418_14102489_ENSMUST00000193636__II_1014500	|generic|IP_1121602_TX=10090	|generic|tr_Q3UMC8_Q3UMC8_MOUSE__chr2_1_14102418_14102489_ENSMUST00000193636	|generic|tr_Q9CU37_Q9CU37_MOUSE	|generic|tr_Q3TPR2_Q3TPR2_MOUSE__chr2_1_14141735_14141881_ENSMUST00000193636|
"""index: 3656, intensity: 7517.0, mobility: 0.921"""	0.770219	0.000777605	0.0006761	QPPPPPYYPPEDKKTQ	generic|tr_Q3TRG5_Q3TRG5_MOUSE__II_1123726	|generic|sp_P97765_WBP2_MOUSE__II_1123728	|generic|sp_P97765-2_WBP2_MOUSE__II_1123726	|generic|chr11_-1_116079543_116079920_ENSMUST00000074628|
"""index: 8279, intensity: 2996.0, mobility: 1.263"""	0.770184	0.000777605	0.000676242	AVVPLQAGDGEEGPAPQPHSPPST	generic|sp_E9PUL5_PRRT2_MOUSE|
"""index: 20785, intensity: 3989.0, mobility: 0.800"""	0.770029	0.000777605	0.00067687	YLPGPLQDMFKK	generic|sp_P63040_CPLX1_MOUSE	|generic|sp_P84086_CPLX2_MOUSE|
"""index: 1762, intensity: 3928.0, mobility: 0.816"""	0.769606	0.000777605	0.000678592	RDQKLSELDDRADA	generic|tr_A0A0N4SUV3_A0A0N4SUV3_MOUSE__II_905896	|generic|tr_D3YTU0_D3YTU0_MOUSE__II_905878	|generic|II_951896_TX=10090	|generic|sp_P63024_VAMP3_MOUSE	|generic|tr_B0QZN5_B0QZN5_MOUSE	|generic|sp_Q62442_VAMP1_MOUSE	|generic|sp_Q62442-2_VAMP1_MOUSE	|generic|tr_Q9CXX2_Q9CXX2_MOUSE	|generic|sp_P63044_VAMP2_MOUSE	|generic|chr11_1_69089731_69089979_ENSMUST00000146847	|generic|tr_O35619_O35619_MOUSE|
"""index: 11532, intensity: 3918.0, mobility: 0.912"""	0.768396	0.000777605	0.00068353	EHPGAPPQPPAPLQPALAPPSR	generic|sp_Q7TSJ2_MAP6_MOUSE__chr7_1_99336781_99337002_ENSMUST00000122101__II_884487	|generic|sp_Q7TSJ2-2_MAP6_MOUSE__chr7_1_99269285_99269317_ENSMUST00000208978__II_884487	|generic|tr_D3Z6W1_D3Z6W1_MOUSE__chr7_1_99269285_99269317_ENSMUST00000208978__II_884487|
"""index: 4665, intensity: 8285.0, mobility: 0.825"""	0.768322	0.000777605	0.000683834	TPPPPYEQVVKDK	generic|sp_Q8R1C3_VOPP1_MOUSE__chr6_-1_57774707_57774748_ENSMUST00000204878|
"""index: 22885, intensity: 3457.0, mobility: 1.214"""	0.768204	0.000777605	0.000684316	TMMEVFLQEKPPAVATSTA	generic|tr_A0A0H2UH17_A0A0H2UH17_MOUSE__chr3_-1_90020893_90021060_ENSMUST00000196568__II_979012	|generic|tr_Q8BJ53_Q8BJ53_MOUSE__chr3_-1_90020893_90021060_ENSMUST00000196568__II_979012	|generic|tr_Q812D5_Q812D5_MOUSE__chr3_-1_90020893_90021060_ENSMUST00000196568__II_979012	|generic|tr_A0A0G2JDV6_A0A0G2JDV6_MOUSE__chr3_-1_90020893_90021060_ENSMUST00000196568__II_979012	|generic|sp_Q80X50_UBP2L_MOUSE__chr3_-1_90020893_90021060_ENSMUST00000196568__II_979012	|generic|sp_Q80X50-2_UBP2L_MOUSE__chr3_-1_90020893_90021060_ENSMUST00000196568__II_979012	|generic|sp_Q80X50-3_UBP2L_MOUSE__chr3_-1_90020893_90021060_ENSMUST00000196568__II_979012	|generic|sp_Q80X50-4_UBP2L_MOUSE__chr3_-1_90020893_90021060_ENSMUST00000196568__II_979012	|generic|sp_Q80X50-5_UBP2L_MOUSE__chr3_-1_90020893_90021060_ENSMUST00000196568__II_979012	|generic|tr_Q812D4_Q812D4_MOUSE__chr3_-1_90020893_90021060_ENSMUST00000196568__II_979012	|generic|chr3_-1_90021206_90021490_ENSMUST00000196568|
"""index: 19582, intensity: 2831.0, mobility: 1.145"""	0.767806	0.000777605	0.000685953	SGPVPGTAINGTLPLSHM	generic|tr_Q3V2B6_Q3V2B6_MOUSE	|generic|tr_Q60I23_Q60I23_MOUSE	|generic|tr_Q3UES8_Q3UES8_MOUSE|
"""index: 24838, intensity: 3765.0, mobility: 0.914"""	0.767699	0.000777605	0.000686391	TVLKYLPGPLQDMFKK	generic|sp_P84086_CPLX2_MOUSE|
"""index: 17603, intensity: 4619.0, mobility: 0.916"""	0.767631	0.000777605	0.000686672	HQNPAGPVAIAPELESKESVL	generic|tr_Q5SSP3_Q5SSP3_MOUSE	|generic|tr_Q3US35_Q3US35_MOUSE	|generic|tr_Q9ESU8_Q9ESU8_MOUSE	|generic|tr_Q8BXT5_Q8BXT5_MOUSE	|generic|sp_O35874_SATT_MOUSE|
"""index: 1332, intensity: 4565.0, mobility: 0.896"""	0.767261	0.000777605	0.000688198	SEAKPAPTEVKTVPNDATQTKENESKA	generic|tr_A0A0A6YY91_A0A0A6YY91_MOUSE__II_850562	|generic|sp_P13595_NCAM1_MOUSE	|generic|sp_P13595-2_NCAM1_MOUSE	|generic|tr_E9QB01_E9QB01_MOUSE	|generic|tr_A0A0A6YY47_A0A0A6YY47_MOUSE|
"""index: 13060, intensity: 3620.0, mobility: 1.029"""	0.767164	0.000777605	0.0006886	AEPYDDIVGETVEK	generic|tr_Q78TF3_Q78TF3_MOUSE__chr9_1_109978869_110002753_ENSMUST00000169851	|generic|sp_P27546_MAP4_MOUSE	|generic|sp_P27546-2_MAP4_MOUSE	|generic|sp_P27546-3_MAP4_MOUSE|
"""index: 7352, intensity: 3527.0, mobility: 1.087"""	0.766485	0.000777605	0.000691405	GAPAQGQLVARPSSVNY	generic|tr_Q3UB97_Q3UB97_MOUSE	|generic|sp_O08992_SDCB1_MOUSE	|generic|tr_Q3U6J5_Q3U6J5_MOUSE	|generic|tr_Q3U724_Q3U724_MOUSE	|generic|tr_A2AKJ9_A2AKJ9_MOUSE	|generic|tr_Q3UBE4_Q3UBE4_MOUSE	|generic|tr_H3BLG5_H3BLG5_MOUSE|
"""index: 5704, intensity: 49157.0, mobility: 0.874"""	0.765718	0.000777605	0.000694594	EPPPPEPPRI	generic|sp_Q8BIF0_C99L2_MOUSE	|generic|sp_Q8BIF0-2_C99L2_MOUSE	|generic|tr_I7HJQ8_I7HJQ8_MOUSE	|generic|tr_A2AP74_A2AP74_MOUSE|
"""index: 17955, intensity: 2564.0, mobility: 1.108"""	0.76551	0.000777605	0.000695461	APSNLSVNELLTPQGPR	generic|tr_Q8CAD1_Q8CAD1_MOUSE__chrX_1_20851679_20851816_ENSMUST00000136451__II_836925|
"""index: 3116, intensity: 4661.0, mobility: 0.838"""	0.765441	0.000777605	0.000695748	NPLPSKETIEQEKQAGES	generic|sp_P20065_TYB4_MOUSE__chrX_-1_167207501_167208325_ENSMUST00000112175	|generic|tr_Q6ZWX2_Q6ZWX2_MOUSE__chrX_-1_167207501_167208325_ENSMUST00000112175|
"""index: 17278, intensity: 6514.0, mobility: 1.002"""	0.765286	0.000777605	0.000696392	EHPGAPPQPPAPLQPALAPPSRAVAIE	generic|sp_Q7TSJ2_MAP6_MOUSE__chr7_1_99336781_99337002_ENSMUST00000122101__II_884487	|generic|sp_Q7TSJ2-2_MAP6_MOUSE__chr7_1_99269285_99269317_ENSMUST00000208978__II_884487	|generic|tr_D3Z6W1_D3Z6W1_MOUSE__chr7_1_99269285_99269317_ENSMUST00000208978__II_884487|
"""index: 5544, intensity: 41475.0, mobility: 0.846"""	0.764816	0.000777605	0.000698358	APPGGRSSGIW	generic|sp_Q9EQF6_DPYL5_MOUSE__chr5_1_30791522_30791638_ENSMUST00000198503__II_944569|
"""index: 7431, intensity: 3706.0, mobility: 0.905"""	0.764771	0.000777605	0.000698545	LSRAQPAPKPEPSFSEYASVQVQRK	generic|sp_P97797_SHPS1_MOUSE	|generic|sp_P97797-2_SHPS1_MOUSE	|generic|sp_P97797-3_SHPS1_MOUSE	|generic|sp_P97797-4_SHPS1_MOUSE	|generic|tr_Q2M4I8_Q2M4I8_MOUSE	|generic|tr_E0CX65_E0CX65_MOUSE|
"""index: 22465, intensity: 4029.0, mobility: 0.853"""	0.763165	0.000777605	0.000705304	EKSQTPLVTLFKNAIIKNAH	generic|sp_P01193_COLI_MOUSE|
"""index: 4300, intensity: 5016.0, mobility: 0.916"""	0.76256	0.000777605	0.000707861	QPPPPPYYPPEDKKTQ	generic|tr_Q3TRG5_Q3TRG5_MOUSE__II_1123726	|generic|sp_P97765_WBP2_MOUSE__II_1123728	|generic|sp_P97765-2_WBP2_MOUSE__II_1123726	|generic|chr11_-1_116079543_116079920_ENSMUST00000074628|
"""index: 3391, intensity: 5135.0, mobility: 0.810"""	0.762523	0.000777605	0.00070802	TLPTKETIEQEKRSEIS	generic|tr_A6H6H4_A6H6H4_MOUSE|
"""index: 1836, intensity: 2712.0, mobility: 1.029"""	0.762153	0.000777605	0.000709591	FAQDSQAKVSQLK	generic|sp_Q5HZI2_C2C4C_MOUSE|
"""index: 9543, intensity: 6028.0, mobility: 0.911"""	0.762074	0.000777605	0.000709927	LEGEDDPDRSMKLSFRT	generic|sp_P26339_CMGA_MOUSE	|generic|tr_Q3UN28_Q3UN28_MOUSE|
"""index: 20919, intensity: 173083.0, mobility: 0.991"""	0.761875	0.000777605	0.000710774	APNLSRMGAVPVMIPAQSKDGSIV	generic|sp_P97792_CXAR_MOUSE__chr16_1_78334866_78334964_ENSMUST00000231251|
"""index: 1531, intensity: 3060.0, mobility: 0.867"""	0.761627	0.000777605	0.00071183	FGGFTGARKSA	generic|tr_B7ZMX9_B7ZMX9_MOUSE	|generic|tr_Q543U6_Q543U6_MOUSE	|generic|tr_Q99NQ2_Q99NQ2_MOUSE|
"""index: 14385, intensity: 17857.0, mobility: 1.026"""	0.761621	0.000777605	0.000711858	PGPTQTLSPNGENNNDIIQDNGTIIPFRKHTVR	generic|sp_Q8R001_MARE2_MOUSE	|generic|sp_Q8R001_MARE2_MOUSE	|generic|tr_E9Q1B7_E9Q1B7_MOUSE__chr18_1_23853664_23853702_ENSMUST00000155708	|generic|tr_E9Q1B7_E9Q1B7_MOUSE__chr18_1_23853664_23853702_ENSMUST00000155708|
"""index: 19534, intensity: 4295.0, mobility: 1.152"""	0.761487	0.000777605	0.000712427	SQVPNYTLTSSTLPQTGGSQQPPQPQQAYSQKALL	generic|sp_P70297_STAM1_MOUSE__chr2_1_14102418_14102489_ENSMUST00000193636__II_1014500	|generic|IP_1121602_TX=10090	|generic|tr_Q3UMC8_Q3UMC8_MOUSE__chr2_1_14102418_14102489_ENSMUST00000193636	|generic|tr_Q9CU37_Q9CU37_MOUSE	|generic|tr_Q3TPR2_Q3TPR2_MOUSE__chr2_1_14141735_14141881_ENSMUST00000193636|
"""index: 1577, intensity: 3126.0, mobility: 0.936"""	0.761473	0.000777605	0.00071249	TVVGTYHGSQDQPHQVPGNH	generic|tr_F6YP03_F6YP03_MOUSE__II_1004805	|generic|II_1004795_TX=10090	|generic|tr_Q3TTW8_Q3TTW8_MOUSE__chr2_-1_103775412_103775516_ENSMUST00000137390	|generic|tr_Q3TEY4_Q3TEY4_MOUSE__chr2_-1_103775412_103775516_ENSMUST00000137390	|generic|tr_A1L0T9_A1L0T9_MOUSE__chr2_-1_103775412_103775516_ENSMUST00000137390	|generic|sp_Q60865_CAPR1_MOUSE__chr2_-1_103775412_103775516_ENSMUST00000137390|
"""index: 18037, intensity: 3463.0, mobility: 1.143"""	0.760939	0.000777605	0.000714771	IVQEMPPQSPANIYYKV	generic|sp_P52800_EFNB2_MOUSE__chr8_-1_8660480_8660584_ENSMUST00000209169__II_867982	|generic|tr_Q544L9_Q544L9_MOUSE|
"""index: 2110, intensity: 2502.0, mobility: 0.753"""	0.760462	0.000777605	0.000716818	TLPTKETIEQEK	generic|tr_A6H6H4_A6H6H4_MOUSE|
"""index: 703, intensity: 3167.0, mobility: 0.812"""	0.760259	0.000777605	0.000717689	APVDNRDHNEEMVTR	generic|tr_Q3UZU8_Q3UZU8_MOUSE	|generic|sp_P16014_SCG1_MOUSE	|generic|tr_Q8BP91_Q8BP91_MOUSE	|generic|tr_Q3UZP2_Q3UZP2_MOUSE	|generic|tr_Q9CTW1_Q9CTW1_MOUSE|
"""index: 643, intensity: 3132.0, mobility: 0.775"""	0.759775	0.000777605	0.000719775	SQIDDHVPKRAS	generic|sp_Q9EQF6_DPYL5_MOUSE__chr5_1_30791522_30791638_ENSMUST00000198503__II_944569|
"""index: 12111, intensity: 4754.0, mobility: 0.895"""	0.759535	0.000777605	0.000720807	MGSNKGASQAGMTGYGMPRQIM	generic|tr_Q9D6K2_Q9D6K2_MOUSE	|generic|sp_Q9R1Q8_TAGL3_MOUSE|
"""index: 12172, intensity: 21701.0, mobility: 0.898"""	0.759246	0.000777605	0.000722059	MGSNKGASQAGMTGYGMPRQIM	generic|tr_Q9D6K2_Q9D6K2_MOUSE	|generic|sp_Q9R1Q8_TAGL3_MOUSE|
"""index: 2961, intensity: 4320.0, mobility: 0.798"""	0.757842	0.000777605	0.000728156	AGFNSTGLPHSHSTTRV	generic|tr_A0A5S9EES2_A0A5S9EES2_MOUSE	|generic|tr_A2AGI2_A2AGI2_MOUSE	|generic|tr_B2RWZ9_B2RWZ9_MOUSE	|generic|tr_Q69ZI4_Q69ZI4_MOUSE	|generic|tr_A0A5S9EER5_A0A5S9EER5_MOUSE	|generic|tr_A2AGI3_A2AGI3_MOUSE	|generic|sp_Q8BYM5_NLGN3_MOUSE|
"""index: 8346, intensity: 6224.0, mobility: 0.941"""	0.75751	0.000777605	0.000729606	QSGFSLSGTQVDEGVRSASK	generic|tr_Q3TAS8_Q3TAS8_MOUSE__chr18_-1_43324332_43324412_ENSMUST00000237707	|generic|tr_E9PWE8_E9PWE8_MOUSE__chr18_-1_43324332_43324412_ENSMUST00000237707	|generic|sp_Q62188_DPYL3_MOUSE__chr18_-1_43324332_43324412_ENSMUST00000237707	|generic|tr_Q3TT92_Q3TT92_MOUSE__chr18_-1_43324332_43324412_ENSMUST00000237707|
"""index: 17909, intensity: 4329.0, mobility: 0.960"""	0.756939	0.000777605	0.000732103	AQHYQSGPVPGTAINGTLPLSHM	generic|tr_Q3V2B6_Q3V2B6_MOUSE	|generic|tr_Q60I23_Q60I23_MOUSE	|generic|tr_Q3UES8_Q3UES8_MOUSE|
"""index: 13016, intensity: 20954.0, mobility: 0.933"""	0.756809	0.000777605	0.000732675	MDVVKYESGPDGGEEMRKMKLGLVK	generic|tr_Q7M702_Q7M702_MOUSE|
"""index: 1990, intensity: 3009.0, mobility: 0.836"""	0.756672	0.000777605	0.000733274	ERPIHAEPQYPVR	generic|tr_D3YYT0_D3YYT0_MOUSE	|generic|sp_P15116_CADH2_MOUSE	|generic|tr_Q8BSI9_Q8BSI9_MOUSE	|generic|tr_Q3UIC2_Q3UIC2_MOUSE|
"""index: 7307, intensity: 3945.0, mobility: 1.110"""	0.754349	0.000777605	0.000743545	GAMNQPQTQYSATPNY	generic|sp_Q9JKD3_SCAM5_MOUSE__chr9_-1_57443670_57443780_ENSMUST00000215208__II_3456302|
"""index: 14822, intensity: 2996.0, mobility: 0.926"""	0.754325	0.000777605	0.000743654	AAEFGGAAGEVEAPGETFAQRKIHLQ	generic|tr_A0A3B2WBC6_A0A3B2WBC6_MOUSE|
"""index: 4282, intensity: 3171.0, mobility: 0.759"""	0.753322	0.000777605	0.000748133	FENKVPEKQKLFQ	generic|sp_P48771_CX7A2_MOUSE__II_3500032	|generic|II_3500033_TX=10090|
"""index: 3341, intensity: 48668.0, mobility: 0.914"""	0.752894	0.000777605	0.000750049	TLPTKETIEQEKRSEIS	generic|tr_A6H6H4_A6H6H4_MOUSE|
"""index: 20538, intensity: 5720.0, mobility: 1.049"""	0.752115	0.000777605	0.000753554	SVFQELGKLTGPSNQ	generic|sp_Q03517_SCG2_MOUSE	|generic|tr_Q4W8U9_Q4W8U9_MOUSE|
"""index: 13390, intensity: 3041.0, mobility: 0.878"""	0.751782	0.000777605	0.000755059	TGYGMPRQIL	generic|sp_Q9WVA4_TAGL2_MOUSE|
"""index: 10225, intensity: 3024.0, mobility: 1.196"""	0.751359	0.000777605	0.000756973	GSQQPPQPQQAYSQKALL	generic|sp_P70297_STAM1_MOUSE__chr2_1_14102418_14102489_ENSMUST00000193636__II_1014500	|generic|IP_1121602_TX=10090	|generic|tr_Q3UMC8_Q3UMC8_MOUSE__chr2_1_14102418_14102489_ENSMUST00000193636	|generic|tr_Q9CU37_Q9CU37_MOUSE	|generic|tr_Q3TPR2_Q3TPR2_MOUSE__chr2_1_14141735_14141881_ENSMUST00000193636|
"""index: 28007, intensity: 14424.0, mobility: 1.077"""	0.750775	0.000777605	0.000759622	TLAEDVTAALAKQGL	generic|sp_P20357_MTAP2_MOUSE__chr1_1_66438885_66439007_ENSMUST00000172486	|generic|tr_Q80ZL4_Q80ZL4_MOUSE__chr1_1_66438885_66439007_ENSMUST00000172486	|generic|tr_Q3TLQ0_Q3TLQ0_MOUSE__chr1_1_66438885_66439007_ENSMUST00000172486	|generic|tr_Q80X35_Q80X35_MOUSE__chr1_1_66438885_66439007_ENSMUST00000172486	|generic|tr_B2KGT5_B2KGT5_MOUSE__chr1_1_66438885_66439007_ENSMUST00000172486	|generic|tr_A0A668KLC6_A0A668KLC6_MOUSE__chr1_1_66438885_66439007_ENSMUST00000172486|
"""index: 15218, intensity: 3370.0, mobility: 0.989"""	0.7498	0.000777605	0.000764066	LADEVSASLAKQGL	generic|II_1128081_TX=10090	|generic|II_1128079_TX=10090	|generic|tr_A0A0A0MQC7_A0A0A0MQC7_MOUSE	|generic|tr_A2A5Y6_A2A5Y6_MOUSE	|generic|sp_P10637_TAU_MOUSE	|generic|sp_P10637-2_TAU_MOUSE	|generic|sp_P10637-4_TAU_MOUSE	|generic|tr_Q3UH19_Q3UH19_MOUSE	|generic|sp_P10637-6_TAU_MOUSE	|generic|tr_Q8C5K4_Q8C5K4_MOUSE	|generic|tr_Q547J4_Q547J4_MOUSE	|generic|tr_B1AQW2_B1AQW2_MOUSE	|generic|sp_TAU_HUMAN_|
"""index: 1511, intensity: 3067.0, mobility: 0.737"""	0.749037	0.000777605	0.000767564	TLPTKETIEQEKR	generic|tr_A6H6H4_A6H6H4_MOUSE|
"""index: 14627, intensity: 4768.0, mobility: 0.965"""	0.748849	0.000777605	0.000768429	TLADEVSASLAKQG	generic|II_1128081_TX=10090	|generic|II_1128079_TX=10090	|generic|tr_A0A0A0MQC7_A0A0A0MQC7_MOUSE	|generic|tr_A2A5Y6_A2A5Y6_MOUSE	|generic|sp_P10637_TAU_MOUSE	|generic|sp_P10637-2_TAU_MOUSE	|generic|sp_P10637-3_TAU_MOUSE	|generic|sp_P10637-4_TAU_MOUSE	|generic|tr_Q3UH19_Q3UH19_MOUSE	|generic|sp_P10637-6_TAU_MOUSE	|generic|tr_Q8C5K4_Q8C5K4_MOUSE	|generic|tr_Q547J4_Q547J4_MOUSE	|generic|tr_B1AQW2_B1AQW2_MOUSE	|generic|sp_TAU_HUMAN_|
"""index: 23005, intensity: 3136.0, mobility: 1.193"""	0.748735	0.000777605	0.000768952	TMMEVFLQEKPPAVATSTA	generic|tr_A0A0H2UH17_A0A0H2UH17_MOUSE__chr3_-1_90020893_90021060_ENSMUST00000196568__II_979012	|generic|tr_Q8BJ53_Q8BJ53_MOUSE__chr3_-1_90020893_90021060_ENSMUST00000196568__II_979012	|generic|tr_Q812D5_Q812D5_MOUSE__chr3_-1_90020893_90021060_ENSMUST00000196568__II_979012	|generic|tr_A0A0G2JDV6_A0A0G2JDV6_MOUSE__chr3_-1_90020893_90021060_ENSMUST00000196568__II_979012	|generic|sp_Q80X50_UBP2L_MOUSE__chr3_-1_90020893_90021060_ENSMUST00000196568__II_979012	|generic|sp_Q80X50-2_UBP2L_MOUSE__chr3_-1_90020893_90021060_ENSMUST00000196568__II_979012	|generic|sp_Q80X50-3_UBP2L_MOUSE__chr3_-1_90020893_90021060_ENSMUST00000196568__II_979012	|generic|sp_Q80X50-4_UBP2L_MOUSE__chr3_-1_90020893_90021060_ENSMUST00000196568__II_979012	|generic|sp_Q80X50-5_UBP2L_MOUSE__chr3_-1_90020893_90021060_ENSMUST00000196568__II_979012	|generic|tr_Q812D4_Q812D4_MOUSE__chr3_-1_90020893_90021060_ENSMUST00000196568__II_979012	|generic|chr3_-1_90021206_90021490_ENSMUST00000196568|
"""index: 1435, intensity: 2789.0, mobility: 1.042"""	0.748357	0.000777605	0.000770694	EEPQVTYSKQETQS	generic|sp_Q8BIF0_C99L2_MOUSE	|generic|sp_Q8BIF0-2_C99L2_MOUSE	|generic|tr_I7HJQ8_I7HJQ8_MOUSE	|generic|tr_A2AP74_A2AP74_MOUSE|
"""index: 5209, intensity: 59165.0, mobility: 0.822"""	0.748347	0.000777605	0.000770738	SKQETQSAEPPPPEPPRI	generic|sp_Q8BIF0_C99L2_MOUSE	|generic|sp_Q8BIF0-2_C99L2_MOUSE	|generic|tr_I7HJQ8_I7HJQ8_MOUSE	|generic|tr_A2AP74_A2AP74_MOUSE|
"""index: 25838, intensity: 3504.0, mobility: 1.096"""	0.747345	0.000777605	0.000775372	SHLVNEVPVLASPDLL	generic|sp_Q8C8R3-2_ANK2_MOUSE__chr3_-1_126934525_126934599_ENSMUST00000182271	|generic|sp_Q8C8R3-4_ANK2_MOUSE__chr3_-1_126934525_126934599_ENSMUST00000182271	|generic|sp_Q8C8R3-5_ANK2_MOUSE__chr3_-1_126934525_126934599_ENSMUST00000182271	|generic|tr_S4R2R5_S4R2R5_MOUSE__chr3_-1_126934525_126934599_ENSMUST00000182271	|generic|tr_S4R2F3_S4R2F3_MOUSE__chr3_-1_126934525_126934599_ENSMUST00000182271	|generic|sp_Q8C8R3_ANK2_MOUSE__chr3_-1_126934525_126934599_ENSMUST00000182271|
"""index: 3701, intensity: 3923.0, mobility: 0.907"""	0.746821	0.000777605	0.000777807	TPLADTPTRPVT	generic|sp_Q9EQF6_DPYL5_MOUSE__chr5_1_30791522_30791638_ENSMUST00000198503__II_944569|
"""index: 13135, intensity: 3862.0, mobility: 0.946"""	0.746805	0.000777605	0.000777885	AGALPALAQGAERV	generic|sp_Q9QZ26_KCNE5_MOUSE|
"""index: 18236, intensity: 4818.0, mobility: 1.021"""	0.746727	0.000777605	0.000778246	ASAPLVETSTPLRL	generic|sp_Q9QXV0_PCS1N_MOUSE|
"""index: 4011, intensity: 3596.0, mobility: 0.891"""	0.746614	0.000777605	0.00077877	QPPPPPYYPPEDKKTQ	generic|tr_Q3TRG5_Q3TRG5_MOUSE__II_1123726	|generic|sp_P97765_WBP2_MOUSE__II_1123728	|generic|sp_P97765-2_WBP2_MOUSE__II_1123726	|generic|chr11_-1_116079543_116079920_ENSMUST00000074628|
"""index: 10276, intensity: 2950.0, mobility: 1.187"""	0.746023	0.000777605	0.000781532	SSFSLSGSQIDDHVPK	generic|sp_Q9EQF6_DPYL5_MOUSE__chr5_1_30791522_30791638_ENSMUST00000198503__II_944569|
"""index: 11256, intensity: 3604.0, mobility: 1.165"""	0.745782	0.000777605	0.000782658	QSGFSLSGTQVDEGVRSAS	generic|tr_Q3TAS8_Q3TAS8_MOUSE__chr18_-1_43324332_43324412_ENSMUST00000237707	|generic|tr_E9PWE8_E9PWE8_MOUSE__chr18_-1_43324332_43324412_ENSMUST00000237707	|generic|sp_Q62188_DPYL3_MOUSE__chr18_-1_43324332_43324412_ENSMUST00000237707	|generic|tr_Q3TT92_Q3TT92_MOUSE__chr18_-1_43324332_43324412_ENSMUST00000237707|
"""index: 896, intensity: 2577.0, mobility: 0.964"""	0.745129	0.000777605	0.000785718	SQIDDHVPKRASA	generic|sp_Q9EQF6_DPYL5_MOUSE__chr5_1_30791522_30791638_ENSMUST00000198503__II_944569|
"""index: 17102, intensity: 6473.0, mobility: 1.182"""	0.745041	0.000777605	0.000786132	IVQEMPPQSPANIYYKV	generic|sp_P52800_EFNB2_MOUSE__chr8_-1_8660480_8660584_ENSMUST00000209169__II_867982	|generic|tr_Q544L9_Q544L9_MOUSE|
"""index: 5257, intensity: 7658.0, mobility: 0.938"""	0.744773	0.000777605	0.000787393	NAPPEPVPPPRAAPAPTHV	generic|sp_Q0VGU4_VGF_MOUSE|
"""index: 22394, intensity: 5676.0, mobility: 1.042"""	0.744418	0.000777605	0.00078907	AATTPATSVPFAATATANQIILK	generic|sp_Q8C181_MBNL2_MOUSE	|generic|sp_Q8C181-2_MBNL2_MOUSE	|generic|tr_A0A2K6EDM5_A0A2K6EDM5_MOUSE|
"""index: 4079, intensity: 4035.0, mobility: 0.830"""	0.741704	0.000777605	0.000801979	SQIDDHVPKRASARILAPPGGRSSG	generic|sp_Q9EQF6_DPYL5_MOUSE__chr5_1_30791522_30791638_ENSMUST00000198503__II_944569|
"""index: 10730, intensity: 4847.0, mobility: 0.944"""	0.741627	0.000777605	0.000802347	APPGRPDVFPPPLSSEHNGQVAEDAVSRPKD	generic|tr_A0A087WQ93_A0A087WQ93_MOUSE	|generic|sp_Q0VGU4_VGF_MOUSE|
"""index: 9855, intensity: 20575.0, mobility: 0.837"""	0.740841	0.000777605	0.000806123	GSQQPPQPQQAYSQKALL	generic|sp_P70297_STAM1_MOUSE__chr2_1_14102418_14102489_ENSMUST00000193636__II_1014500	|generic|IP_1121602_TX=10090	|generic|tr_Q3UMC8_Q3UMC8_MOUSE__chr2_1_14102418_14102489_ENSMUST00000193636	|generic|tr_Q9CU37_Q9CU37_MOUSE	|generic|tr_Q3TPR2_Q3TPR2_MOUSE__chr2_1_14141735_14141881_ENSMUST00000193636|
"""index: 9803, intensity: 4233.0, mobility: 1.211"""	0.740443	0.000777605	0.000808045	SQQPPQPQQAYSQKALL	generic|sp_P70297_STAM1_MOUSE__chr2_1_14102418_14102489_ENSMUST00000193636__II_1014500	|generic|IP_1121602_TX=10090	|generic|tr_Q3UMC8_Q3UMC8_MOUSE__chr2_1_14102418_14102489_ENSMUST00000193636	|generic|tr_Q9CU37_Q9CU37_MOUSE	|generic|tr_Q3TPR2_Q3TPR2_MOUSE__chr2_1_14141735_14141881_ENSMUST00000193636|
"""index: 2459, intensity: 3562.0, mobility: 0.753"""	0.739986	0.000777605	0.000810256	IPVGSLKNEDTPNRQ	generic|sp_Q03517_SCG2_MOUSE	|generic|tr_Q4W8U9_Q4W8U9_MOUSE|
"""index: 19187, intensity: 13805.0, mobility: 1.064"""	0.73938	0.000777605	0.000813193	SIQDLSGGSRQQEAPSNLSVNELLTPQGPR	generic|tr_Q8CAD1_Q8CAD1_MOUSE__chrX_1_20851679_20851816_ENSMUST00000136451__II_836925|
"""index: 8465, intensity: 5464.0, mobility: 0.954"""	0.739272	0.000777605	0.000813722	SVNELLTPQGPR	generic|tr_Q8CAD1_Q8CAD1_MOUSE__chrX_1_20851679_20851816_ENSMUST00000136451__II_836925|
"""index: 6289, intensity: 2753.0, mobility: 0.794"""	0.738046	0.000777605	0.000819704	AEPPPPEPPRI	generic|sp_Q8BIF0_C99L2_MOUSE	|generic|sp_Q8BIF0-2_C99L2_MOUSE	|generic|tr_I7HJQ8_I7HJQ8_MOUSE	|generic|tr_A2AP74_A2AP74_MOUSE|
"""index: 16446, intensity: 3292.0, mobility: 0.873"""	0.737871	0.000777605	0.000820562	APFPEVFGKE	generic|sp_CAS1_BOVIN_|
"""index: 12822, intensity: 3444.0, mobility: 0.912"""	0.737774	0.000777605	0.000821035	AYGFRDPGPQL	generic|sp_P26339_CMGA_MOUSE	|generic|tr_Q3UN28_Q3UN28_MOUSE|
"""index: 17645, intensity: 5588.0, mobility: 0.899"""	0.737705	0.000777605	0.000821373	HQNPAGPVAIAPELESKESVL	generic|tr_Q5SSP3_Q5SSP3_MOUSE	|generic|tr_Q3US35_Q3US35_MOUSE	|generic|tr_Q9ESU8_Q9ESU8_MOUSE	|generic|tr_Q8BXT5_Q8BXT5_MOUSE	|generic|sp_O35874_SATT_MOUSE|
"""index: 11186, intensity: 5070.0, mobility: 0.838"""	0.737405	0.000777605	0.00082285	GSNKGASQAGMTGYGMPRQIM	generic|tr_Q9D6K2_Q9D6K2_MOUSE	|generic|sp_Q9R1Q8_TAGL3_MOUSE|
"""index: 3067, intensity: 5099.0, mobility: 0.814"""	0.737264	0.000777605	0.00082354	GSNKGASQAGMTGYGMPRQ	generic|tr_Q9D6K2_Q9D6K2_MOUSE	|generic|sp_Q9R1Q8_TAGL3_MOUSE|
"""index: 3206, intensity: 3520.0, mobility: 0.888"""	0.737175	0.000777605	0.000823978	QEKNTLPTKETIEQEKRSEIS	generic|tr_A6H6H4_A6H6H4_MOUSE|
"""index: 17416, intensity: 3981.0, mobility: 0.957"""	0.736548	0.000777605	0.000827073	APVWWPMKDNPGTTTASTAKNAP	generic|II_835275_TX=10090	|generic|tr_A2AEY2_A2AEY2_MOUSE__chrX_1_56791847_56791927_ENSMUST00000023854	|generic|sp_P97447-2_FHL1_MOUSE__chrX_1_56791847_56791927_ENSMUST00000023854	|generic|tr_A2AEX7_A2AEX7_MOUSE__chrX_1_56791847_56791927_ENSMUST00000023854|
"""index: 4762, intensity: 48392.0, mobility: 0.992"""	0.736371	0.000777605	0.00082795	AVWGDGSPEPSPRE	generic|sp_P01193_COLI_MOUSE|
"""index: 20844, intensity: 107622.0, mobility: 0.948"""	0.736333	0.000777605	0.000828135	APNLSRMGAVPVMIPAQSKDGSIV	generic|sp_P97792_CXAR_MOUSE__chr16_1_78334866_78334964_ENSMUST00000231251|
"""index: 28194, intensity: 10040.0, mobility: 1.029"""	0.736318	0.000777605	0.000828212	YDGVAELDQLLHY	generic|tr_Q3UZU8_Q3UZU8_MOUSE	|generic|sp_P16014_SCG1_MOUSE	|generic|tr_Q8BP91_Q8BP91_MOUSE|
"""index: 20079, intensity: 4363.0, mobility: 0.985"""	0.735646	0.000777605	0.00083154	AERPLVTDMTPSLETEMTLGKET	generic|sp_P27546_MAP4_MOUSE	|generic|sp_P27546-2_MAP4_MOUSE	|generic|sp_P27546-3_MAP4_MOUSE|
"""index: 19628, intensity: 4019.0, mobility: 1.143"""	0.734676	0.000777605	0.000836373	SGPVPGTAINGTLPLSHM	generic|tr_Q3V2B6_Q3V2B6_MOUSE	|generic|tr_Q60I23_Q60I23_MOUSE	|generic|tr_Q3UES8_Q3UES8_MOUSE|
"""index: 15970, intensity: 5834.0, mobility: 0.987"""	0.734622	0.000777605	0.000836644	PGPTQTLSPNGENNNDIIQDNGTIIPFRKHT	generic|sp_Q8R001_MARE2_MOUSE	|generic|sp_Q8R001_MARE2_MOUSE	|generic|tr_E9Q1B7_E9Q1B7_MOUSE__chr18_1_23853664_23853702_ENSMUST00000155708	|generic|tr_E9Q1B7_E9Q1B7_MOUSE__chr18_1_23853664_23853702_ENSMUST00000155708|
"""index: 12739, intensity: 55416.0, mobility: 0.983"""	0.73406	0.000777605	0.000839455	LKPRTVATPLNQVANPNSAIFGGARPREEVVQKEQE	generic|tr_Q80U88_Q80U88_MOUSE__chr5_-1_134625358_134625459_ENSMUST00000202289__II_929730	|generic|tr_Q3V244_Q3V244_MOUSE__chr5_-1_134625358_134625459_ENSMUST00000202289__II_929730	|generic|tr_Q3TG58_Q3TG58_MOUSE__chr5_-1_134625358_134625459_ENSMUST00000202289__II_929730	|generic|tr_Q564E5_Q564E5_MOUSE__chr5_-1_134625358_134625459_ENSMUST00000202289__II_929730|
"""index: 1301, intensity: 7752.0, mobility: 0.821"""	0.733798	0.000777605	0.000840773	SLSGAQIDDNNPRRTG	generic|tr_Q3TXY0_Q3TXY0_MOUSE__chr5_1_37273379_37273519_ENSMUST00000202377	|generic|tr_Q6P1J1_Q6P1J1_MOUSE__chr5_1_37273379_37273519_ENSMUST00000202377	|generic|sp_P97427_DPYL1_MOUSE__chr5_1_37273379_37273519_ENSMUST00000202377	|generic|tr_Q3TY94_Q3TY94_MOUSE__chr5_1_37273379_37273519_ENSMUST00000202377|
"""index: 3152, intensity: 3001.0, mobility: 0.963"""	0.733005	0.000777605	0.000844762	ATSAAQNAFKGNQM	generic|tr_Q3TD71_Q3TD71_MOUSE	|generic|tr_Q3TSA8_Q3TSA8_MOUSE	|generic|tr_Q3UY11_Q3UY11_MOUSE|
"""index: 27194, intensity: 224592.0, mobility: 0.930"""	0.732673	0.000777605	0.00084644	GRTLSDYNIQKESTLHLVLRLRGG	generic|tr_B0LAC2_B0LAC2_MOUSE__IP_825414	|generic|tr_E9Q5F6_E9Q5F6_MOUSE__II_647476	|generic|tr_E9Q5F6_E9Q5F6_MOUSE__II_647476	|generic|tr_Q922Z8_Q922Z8_MOUSE__II_647476	|generic|tr_Q922Z8_Q922Z8_MOUSE__II_647476	|generic|tr_Q922Z8_Q922Z8_MOUSE__II_647476	|generic|tr_Q922Z8_Q922Z8_MOUSE__II_647476	|generic|tr_Q922Z8_Q922Z8_MOUSE__II_647476	|generic|tr_Q922Z8_Q922Z8_MOUSE__II_647476	|generic|tr_Q922Z8_Q922Z8_MOUSE__II_647476	|generic|tr_Q3TH47_Q3TH47_MOUSE__II_647476	|generic|tr_Q3TH47_Q3TH47_MOUSE__II_647476	|generic|tr_Q3TH47_Q3TH47_MOUSE__II_647476	|generic|tr_Q8VC46_Q8VC46_MOUSE__II_647476	|generic|tr_Q8VC46_Q8VC46_MOUSE__II_647476	|generic|tr_Q8VC46_Q8VC46_MOUSE__II_647476	|generic|tr_Q8VC46_Q8VC46_MOUSE__II_647476	|generic|tr_Q8VC46_Q8VC46_MOUSE__II_647476	|generic|tr_Q8VC46_Q8VC46_MOUSE__II_647476	|generic|tr_Q8VC46_Q8VC46_MOUSE__II_647476	|generic|tr_Q8VC46_Q8VC46_MOUSE__II_647476	|generic|tr_Q922B0_Q922B0_MOUSE__II_647476	|generic|tr_Q922B0_Q922B0_MOUSE__II_647476	|generic|tr_Q5SX22_Q5SX22_MOUSE__II_647476	|generic|tr_Q5SX22_Q5SX22_MOUSE__II_647476	|generic|tr_Q5SX22_Q5SX22_MOUSE__II_647476	|generic|tr_Q8R0Z9_Q8R0Z9_MOUSE__II_647476	|generic|tr_Q8R0Z9_Q8R0Z9_MOUSE__II_647476	|generic|tr_Q8R0Z9_Q8R0Z9_MOUSE__II_647476	|generic|tr_Q8R0Z9_Q8R0Z9_MOUSE__II_647476	|generic|sp_P0CG50_UBC_MOUSE__II_647476	|generic|sp_P0CG50_UBC_MOUSE__II_647476	|generic|sp_P0CG50_UBC_MOUSE__II_647476	|generic|sp_P0CG50_UBC_MOUSE__II_647476	|generic|sp_P0CG50_UBC_MOUSE__II_647476	|generic|sp_P0CG50_UBC_MOUSE__II_647476	|generic|sp_P0CG50_UBC_MOUSE__II_647476	|generic|sp_P0CG50_UBC_MOUSE__II_647476	|generic|sp_P0CG50_UBC_MOUSE__II_647476	|generic|tr_Q78XY9_Q78XY9_MOUSE__II_647476	|generic|tr_Q78XY9_Q78XY9_MOUSE__II_647476	|generic|tr_Q78XY9_Q78XY9_MOUSE__II_647476	|generic|tr_Q78XY9_Q78XY9_MOUSE__II_647476	|generic|tr_A5JUZ1_A5JUZ1_MOUSE__II_647476	|generic|sp_P62984_RL40_MOUSE__II_866586	|generic|tr_E9QNP0_E9QNP0_MOUSE__II_866571	|generic|tr_E9Q4P0_E9Q4P0_MOUSE__II_866571	|generic|tr_A0A0A6YW67_A0A0A6YW67_MOUSE__II_647476	|generic|tr_E9Q9J0_E9Q9J0_MOUSE__II_647476	|generic|tr_Q642L7_Q642L7_MOUSE__II_647476	|generic|IP_899761_TX=10090	|generic|sp_RS27A_HUMAN_|
"""index: 20685, intensity: 5747.0, mobility: 0.814"""	0.731369	0.000777605	0.000853056	YLPGPLQDMFKK	generic|sp_P63040_CPLX1_MOUSE	|generic|sp_P84086_CPLX2_MOUSE|
"""index: 3169, intensity: 3805.0, mobility: 0.946"""	0.73094	0.000777605	0.000855242	TTPSQSKAFQTV	generic|sp_Q8R373_CLMP_MOUSE	|generic|tr_Q8C1H8_Q8C1H8_MOUSE|
"""index: 3694, intensity: 2821.0, mobility: 0.954"""	0.730721	0.000777605	0.000856359	SKEADVATVRLGE	generic|tr_Q3UZU8_Q3UZU8_MOUSE	|generic|sp_P16014_SCG1_MOUSE	|generic|tr_Q8BP91_Q8BP91_MOUSE	|generic|tr_Q3UZP2_Q3UZP2_MOUSE|
"""index: 2184, intensity: 3999.0, mobility: 0.858"""	0.729691	0.000777605	0.000861644	KNPLPSKETIEQEKQAGES	generic|sp_P20065_TYB4_MOUSE__chrX_-1_167207501_167208325_ENSMUST00000112175	|generic|tr_Q6ZWX2_Q6ZWX2_MOUSE__chrX_-1_167207501_167208325_ENSMUST00000112175|
"""index: 18652, intensity: 4732.0, mobility: 1.042"""	0.728724	0.000777605	0.000866631	APMIGYPMPTGYSQ	generic|tr_Q921Y3_Q921Y3_MOUSE__chr11_-1_106781850_106782137_ENSMUST00000133426__II_1125049	|generic|tr_Q9CSD9_Q9CSD9_MOUSE__chr11_-1_106783954_106783992_ENSMUST00000133426__II_1125049	|generic|tr_Q3V0Z8_Q3V0Z8_MOUSE__chr11_-1_106784876_106784983_ENSMUST00000133426__II_1125049	|generic|tr_A1L333_A1L333_MOUSE__chr11_-1_106784876_106784983_ENSMUST00000133426__II_1125049	|generic|tr_Q3UXW3_Q3UXW3_MOUSE__chr11_-1_106784876_106784983_ENSMUST00000133426__II_1125049	|generic|tr_Q5U222_Q5U222_MOUSE__chr11_-1_106784876_106784983_ENSMUST00000133426__II_1125049	|generic|tr_Q8BTS0_Q8BTS0_MOUSE__chr11_-1_106784876_106784983_ENSMUST00000133426__II_1125049	|generic|sp_Q61656_DDX5_MOUSE__chr11_-1_106784876_106784983_ENSMUST00000133426|
"""index: 5535, intensity: 5138.0, mobility: 0.963"""	0.728547	0.000777605	0.000867546	AVWGDGSPEPSPRE	generic|sp_P01193_COLI_MOUSE|
"""index: 14368, intensity: 35745.0, mobility: 0.884"""	0.728064	0.000777605	0.000870051	PGPTQTLSPNGENNNDIIQDNGTIIPFRKHTVR	generic|sp_Q8R001_MARE2_MOUSE	|generic|sp_Q8R001_MARE2_MOUSE	|generic|tr_E9Q1B7_E9Q1B7_MOUSE__chr18_1_23853664_23853702_ENSMUST00000155708	|generic|tr_E9Q1B7_E9Q1B7_MOUSE__chr18_1_23853664_23853702_ENSMUST00000155708|
"""index: 6145, intensity: 28169.0, mobility: 1.069"""	0.727011	0.000777605	0.000875534	SPAPATGASGQASELAPSTADSAVPPAPAKTEKGPVETK	generic|tr_A0A0A6YY91_A0A0A6YY91_MOUSE__II_850562|
"""index: 21740, intensity: 4354.0, mobility: 1.021"""	0.726865	0.000777605	0.000876298	FDPLQWKNSDFE	generic|tr_Q3UZU8_Q3UZU8_MOUSE	|generic|sp_P16014_SCG1_MOUSE	|generic|tr_Q8BP91_Q8BP91_MOUSE|
"""index: 838, intensity: 2690.0, mobility: 0.925"""	0.726576	0.000777605	0.000877811	SPSNMEGYSKTQ	generic|tr_Q3TV22_Q3TV22_MOUSE__chr16_1_78334866_78334964_ENSMUST00000231251	|generic|sp_P97792_CXAR_MOUSE__chr16_1_78334866_78334964_ENSMUST00000231251	|generic|sp_P97792-2_CXAR_MOUSE__chr16_1_78334866_78334964_ENSMUST00000231251|
"""index: 13856, intensity: 19169.0, mobility: 0.921"""	0.726263	0.000777605	0.000879453	EDVTAALAKQGL	generic|sp_P20357_MTAP2_MOUSE__chr1_1_66438885_66439007_ENSMUST00000172486	|generic|tr_Q80ZL4_Q80ZL4_MOUSE__chr1_1_66438885_66439007_ENSMUST00000172486	|generic|tr_Q3TLQ0_Q3TLQ0_MOUSE__chr1_1_66438885_66439007_ENSMUST00000172486	|generic|tr_Q80X35_Q80X35_MOUSE__chr1_1_66438885_66439007_ENSMUST00000172486	|generic|tr_B2KGT5_B2KGT5_MOUSE__chr1_1_66438885_66439007_ENSMUST00000172486	|generic|tr_A0A668KLC6_A0A668KLC6_MOUSE__chr1_1_66438885_66439007_ENSMUST00000172486|
"""index: 7173, intensity: 4474.0, mobility: 1.002"""	0.7262	0.000777605	0.000879781	TQSAEPPPPEPPRI	generic|sp_Q8BIF0_C99L2_MOUSE	|generic|sp_Q8BIF0-2_C99L2_MOUSE	|generic|tr_I7HJQ8_I7HJQ8_MOUSE	|generic|tr_A2AP74_A2AP74_MOUSE|
"""index: 7598, intensity: 4428.0, mobility: 1.028"""	0.725811	0.000777605	0.000881827	NPHVNPLPTGYEDE	generic|tr_Q9DCW5_Q9DCW5_MOUSE__chr5_-1_115345843_115345878_ENSMUST00000137766__II_938222	|generic|sp_P43024_CX6A1_MOUSE__chr5_-1_115345843_115345878_ENSMUST00000137766__II_938222|
"""index: 18342, intensity: 5194.0, mobility: 1.143"""	0.724558	0.000777605	0.000888441	IVQEMPPQSPANIYYKV	generic|sp_P52800_EFNB2_MOUSE__chr8_-1_8660480_8660584_ENSMUST00000209169__II_867982	|generic|tr_Q544L9_Q544L9_MOUSE|
"""index: 2002, intensity: 2717.0, mobility: 0.777"""	0.724163	0.000777605	0.00089054	AQDAYTYKDRDDYS	generic|tr_A0A0R4J0A6_A0A0R4J0A6_MOUSE__chr7_1_51622659_51622724_ENSMUST00000207945	|generic|sp_Q8BLE7_VGLU2_MOUSE__chr7_1_51622659_51622724_ENSMUST00000207945|
"""index: 25445, intensity: 3570.0, mobility: 1.195"""	0.722705	0.000777605	0.000898313	GSQTPQMPAQAMFMAPAQM	generic|sp_Q7TN29_SMAP2_MOUSE|
"""index: 7538, intensity: 5289.0, mobility: 0.925"""	0.722605	0.000777605	0.000898852	QVANPNSAIFGGARPREEVVQKEQE	generic|tr_Q80U88_Q80U88_MOUSE__chr5_-1_134625358_134625459_ENSMUST00000202289__II_929730	|generic|tr_Q3V244_Q3V244_MOUSE__chr5_-1_134625358_134625459_ENSMUST00000202289__II_929730	|generic|tr_Q3TG58_Q3TG58_MOUSE__chr5_-1_134625358_134625459_ENSMUST00000202289__II_929730	|generic|tr_Q564E5_Q564E5_MOUSE__chr5_-1_134625358_134625459_ENSMUST00000202289__II_929730|
"""index: 4599, intensity: 4316.0, mobility: 0.917"""	0.722247	0.000777605	0.000900771	LADEVSASLAKQ	generic|II_1128081_TX=10090	|generic|II_1128079_TX=10090	|generic|tr_A0A0A0MQC7_A0A0A0MQC7_MOUSE	|generic|tr_A2A5Y6_A2A5Y6_MOUSE	|generic|sp_P10637_TAU_MOUSE	|generic|sp_P10637-2_TAU_MOUSE	|generic|sp_P10637-3_TAU_MOUSE	|generic|sp_P10637-4_TAU_MOUSE	|generic|tr_Q3UH19_Q3UH19_MOUSE	|generic|sp_P10637-6_TAU_MOUSE	|generic|tr_Q8C5K4_Q8C5K4_MOUSE	|generic|tr_Q547J4_Q547J4_MOUSE	|generic|tr_B1AQW2_B1AQW2_MOUSE	|generic|sp_TAU_HUMAN_|
"""index: 13857, intensity: 9894.0, mobility: 0.822"""	0.721629	0.000777605	0.000904095	RMGAVPVMIPAQSKDGSIV	generic|sp_P97792_CXAR_MOUSE__chr16_1_78334866_78334964_ENSMUST00000231251|
"""index: 14272, intensity: 157273.0, mobility: 0.962"""	0.721201	0.000777605	0.000906408	TLADEVSASLAKQ	generic|II_1128081_TX=10090	|generic|II_1128079_TX=10090	|generic|tr_A0A0A0MQC7_A0A0A0MQC7_MOUSE	|generic|tr_A2A5Y6_A2A5Y6_MOUSE	|generic|sp_P10637_TAU_MOUSE	|generic|sp_P10637-2_TAU_MOUSE	|generic|sp_P10637-3_TAU_MOUSE	|generic|sp_P10637-4_TAU_MOUSE	|generic|tr_Q3UH19_Q3UH19_MOUSE	|generic|sp_P10637-6_TAU_MOUSE	|generic|tr_Q8C5K4_Q8C5K4_MOUSE	|generic|tr_Q547J4_Q547J4_MOUSE	|generic|tr_B1AQW2_B1AQW2_MOUSE	|generic|sp_TAU_HUMAN_|
"""index: 12474, intensity: 4386.0, mobility: 1.140"""	0.720596	0.000777605	0.000909681	NPEPQDQGELFQGVDPR	generic|tr_A0A087WQ93_A0A087WQ93_MOUSE	|generic|sp_Q0VGU4_VGF_MOUSE|
"""index: 11870, intensity: 14330.0, mobility: 0.926"""	0.720494	0.000777605	0.000910236	SVNPYLQGKRLDNVVAKKSVPHF	generic|tr_Q3TT51_Q3TT51_MOUSE|
"""index: 17903, intensity: 3050.0, mobility: 0.975"""	0.720447	0.000777605	0.000910488	GAPLAVEPTLTIKLEQERG	generic|tr_Q3U5I8_Q3U5I8_MOUSE__chr1_1_62738338_62738475_ENSMUST00000126344__II_1038177	|generic|sp_O35375-6_NRP2_MOUSE__chr1_1_62738338_62738475_ENSMUST00000126344__II_1038177	|generic|tr_Q3URT2_Q3URT2_MOUSE|
"""index: 6427, intensity: 4464.0, mobility: 1.104"""	0.720095	0.000777605	0.000912402	EEEAVWGDGSPEPSPRE	generic|sp_P01193_COLI_MOUSE|
"""index: 11637, intensity: 4998.0, mobility: 0.940"""	0.719885	0.000777605	0.000913544	AANAASTAATSAAQNAFKGNQM	generic|tr_Q3TD71_Q3TD71_MOUSE	|generic|tr_Q3TSA8_Q3TSA8_MOUSE	|generic|tr_Q3UY11_Q3UY11_MOUSE|
"""index: 6924, intensity: 4110.0, mobility: 0.822"""	0.719708	0.000777605	0.000914513	AEEEAVWGDGSPEPSPRE	generic|sp_P01193_COLI_MOUSE|
"""index: 4923, intensity: 110523.0, mobility: 0.947"""	0.718781	0.000777605	0.000919576	VAPPGGRSNITSLG	generic|tr_Q3TXY0_Q3TXY0_MOUSE__chr5_1_37273379_37273519_ENSMUST00000202377	|generic|tr_Q6P1J1_Q6P1J1_MOUSE__chr5_1_37273379_37273519_ENSMUST00000202377	|generic|sp_P97427_DPYL1_MOUSE__chr5_1_37273379_37273519_ENSMUST00000202377	|generic|tr_Q3TY94_Q3TY94_MOUSE__chr5_1_37273379_37273519_ENSMUST00000202377|
"""index: 22443, intensity: 3096.0, mobility: 1.083"""	0.71828	0.000777605	0.000922329	SPMYFDYQTRLPLS	generic|tr_Q5HZI5_Q5HZI5_MOUSE	|generic|tr_E9PXF0_E9PXF0_MOUSE|
"""index: 28480, intensity: 5165.0, mobility: 1.170"""	0.717744	0.000777605	0.000925276	LLYQEPVLGPVRGPFPI	generic|sp_CASB_BOVIN_|
"""index: 27301, intensity: 22113.0, mobility: 1.082"""	0.717188	0.000777605	0.000928349	QQRLIFAGKQLEDGRTLSDYNIQKESTLHLVLRLRGG	generic|tr_B0LAC2_B0LAC2_MOUSE__IP_825414	|generic|tr_E9Q5F6_E9Q5F6_MOUSE__II_647476	|generic|tr_E9Q5F6_E9Q5F6_MOUSE__II_647476	|generic|tr_Q922Z8_Q922Z8_MOUSE__II_647476	|generic|tr_Q922Z8_Q922Z8_MOUSE__II_647476	|generic|tr_Q922Z8_Q922Z8_MOUSE__II_647476	|generic|tr_Q922Z8_Q922Z8_MOUSE__II_647476	|generic|tr_Q922Z8_Q922Z8_MOUSE__II_647476	|generic|tr_Q922Z8_Q922Z8_MOUSE__II_647476	|generic|tr_Q922Z8_Q922Z8_MOUSE__II_647476	|generic|tr_Q3TH47_Q3TH47_MOUSE__II_647476	|generic|tr_Q3TH47_Q3TH47_MOUSE__II_647476	|generic|tr_Q3TH47_Q3TH47_MOUSE__II_647476	|generic|tr_Q8VC46_Q8VC46_MOUSE__II_647476	|generic|tr_Q8VC46_Q8VC46_MOUSE__II_647476	|generic|tr_Q8VC46_Q8VC46_MOUSE__II_647476	|generic|tr_Q8VC46_Q8VC46_MOUSE__II_647476	|generic|tr_Q8VC46_Q8VC46_MOUSE__II_647476	|generic|tr_Q8VC46_Q8VC46_MOUSE__II_647476	|generic|tr_Q8VC46_Q8VC46_MOUSE__II_647476	|generic|tr_Q8VC46_Q8VC46_MOUSE__II_647476	|generic|tr_Q922B0_Q922B0_MOUSE__II_647476	|generic|tr_Q922B0_Q922B0_MOUSE__II_647476	|generic|tr_Q5SX22_Q5SX22_MOUSE__II_647476	|generic|tr_Q5SX22_Q5SX22_MOUSE__II_647476	|generic|tr_Q5SX22_Q5SX22_MOUSE__II_647476	|generic|tr_Q8R0Z9_Q8R0Z9_MOUSE__II_647476	|generic|tr_Q8R0Z9_Q8R0Z9_MOUSE__II_647476	|generic|tr_Q8R0Z9_Q8R0Z9_MOUSE__II_647476	|generic|tr_Q8R0Z9_Q8R0Z9_MOUSE__II_647476	|generic|sp_P0CG50_UBC_MOUSE__II_647476	|generic|sp_P0CG50_UBC_MOUSE__II_647476	|generic|sp_P0CG50_UBC_MOUSE__II_647476	|generic|sp_P0CG50_UBC_MOUSE__II_647476	|generic|sp_P0CG50_UBC_MOUSE__II_647476	|generic|sp_P0CG50_UBC_MOUSE__II_647476	|generic|sp_P0CG50_UBC_MOUSE__II_647476	|generic|sp_P0CG50_UBC_MOUSE__II_647476	|generic|sp_P0CG50_UBC_MOUSE__II_647476	|generic|tr_Q78XY9_Q78XY9_MOUSE__II_647476	|generic|tr_Q78XY9_Q78XY9_MOUSE__II_647476	|generic|tr_Q78XY9_Q78XY9_MOUSE__II_647476	|generic|tr_Q78XY9_Q78XY9_MOUSE__II_647476	|generic|tr_A5JUZ1_A5JUZ1_MOUSE__II_647476	|generic|sp_P62984_RL40_MOUSE__II_866586	|generic|tr_E9QNP0_E9QNP0_MOUSE__II_866571	|generic|tr_E9Q4P0_E9Q4P0_MOUSE__II_866571	|generic|tr_A0A0A6YW67_A0A0A6YW67_MOUSE__II_647476	|generic|tr_E9Q9J0_E9Q9J0_MOUSE__II_647476	|generic|tr_Q642L7_Q642L7_MOUSE__II_647476	|generic|IP_899761_TX=10090	|generic|sp_RS27A_HUMAN_|
"""index: 19596, intensity: 4030.0, mobility: 1.175"""	0.714469	0.000777605	0.000943509	SQVPNYTLTSSTLPQTGGSQQPPQPQQAYSQKALL	generic|sp_P70297_STAM1_MOUSE__chr2_1_14102418_14102489_ENSMUST00000193636__II_1014500	|generic|IP_1121602_TX=10090	|generic|tr_Q3UMC8_Q3UMC8_MOUSE__chr2_1_14102418_14102489_ENSMUST00000193636	|generic|tr_Q9CU37_Q9CU37_MOUSE	|generic|tr_Q3TPR2_Q3TPR2_MOUSE__chr2_1_14141735_14141881_ENSMUST00000193636|
"""index: 22489, intensity: 13014.0, mobility: 1.178"""	0.713238	0.000777605	0.000950451	ALRGAALGPPVSLPAPLTE	generic|sp_Q6P6N5_SPRE3_MOUSE	|generic|tr_A0A0R4J0K0_A0A0R4J0K0_MOUSE|
"""index: 14479, intensity: 10438.0, mobility: 0.991"""	0.713032	0.000777605	0.000951617	PGPTQTLSPNGENNNDIIQDNGTIIPFRKHTVR	generic|sp_Q8R001_MARE2_MOUSE	|generic|sp_Q8R001_MARE2_MOUSE	|generic|tr_E9Q1B7_E9Q1B7_MOUSE__chr18_1_23853664_23853702_ENSMUST00000155708	|generic|tr_E9Q1B7_E9Q1B7_MOUSE__chr18_1_23853664_23853702_ENSMUST00000155708|
"""index: 26150, intensity: 3518.0, mobility: 1.179"""	0.711289	0.000777605	0.000961545	SVGIPPSAAQSTGTTNPFLL	generic|tr_Q69ZS5_Q69ZS5_MOUSE	|generic|tr_Q5NCM6_Q5NCM6_MOUSE	|generic|tr_J3QNT7_J3QNT7_MOUSE	|generic|tr_Q5NCM5_Q5NCM5_MOUSE	|generic|sp_Q8CHU3_EPN2_MOUSE	|generic|sp_Q8CHU3-2_EPN2_MOUSE|
"""index: 18990, intensity: 9351.0, mobility: 1.024"""	0.711217	0.000777605	0.000961957	SLSAASAPLVETSTPL	generic|sp_Q9QXV0_PCS1N_MOUSE|
"""index: 2936, intensity: 3230.0, mobility: 0.879"""	0.711159	0.000777605	0.000962286	KKNAPPEPVPPPRAAPAPTHV	generic|sp_Q0VGU4_VGF_MOUSE|
"""index: 3496, intensity: 7904.0, mobility: 0.885"""	0.711127	0.000777605	0.000962474	QPPPPPYYPPEDKKTQ	generic|tr_Q3TRG5_Q3TRG5_MOUSE__II_1123726	|generic|sp_P97765_WBP2_MOUSE__II_1123728	|generic|sp_P97765-2_WBP2_MOUSE__II_1123726	|generic|chr11_-1_116079543_116079920_ENSMUST00000074628|
"""index: 2424, intensity: 4415.0, mobility: 0.791"""	0.710836	0.000777605	0.000964141	IPVGSLKNEDTPNRQ	generic|sp_Q03517_SCG2_MOUSE	|generic|tr_Q4W8U9_Q4W8U9_MOUSE|
"""index: 26344, intensity: 4108.0, mobility: 1.107"""	0.710793	0.000777605	0.000964385	AGPDTVVIGMTRIPVIE	generic|tr_A0A0A6YWF9_A0A0A6YWF9_MOUSE__chr7_-1_78192559_78192714_ENSMUST00000205354__II_890586	|generic|sp_Q6VNS1_NTRK3_MOUSE__chr7_-1_78192559_78192714_ENSMUST00000205354__II_890586	|generic|sp_Q6VNS1-3_NTRK3_MOUSE__chr7_-1_78477860_78477928_ENSMUST00000155795__II_890564	|generic|tr_A0A0A6YWL7_A0A0A6YWL7_MOUSE__chr7_-1_78192559_78192714_ENSMUST00000205354__II_890586	|generic|chr7_-1_78356019_78356132_ENSMUST00000206599|
"""index: 18846, intensity: 3533.0, mobility: 0.987"""	0.710747	0.000777605	0.000964651	TLDVYNPFENR	generic|tr_E9Q855_E9Q855_MOUSE__chr3_1_89180737_89180892_ENSMUST00000129294	|generic|tr_B2M0S3_B2M0S3_MOUSE__chr3_1_89175434_89175475_ENSMUST00000128318	|generic|tr_B2M0S2_B2M0S2_MOUSE__chr3_1_89175434_89175475_ENSMUST00000128318	|generic|tr_Q3UK26_Q3UK26_MOUSE__chr3_1_89180737_89180892_ENSMUST00000129294	|generic|sp_O35609_SCAM3_MOUSE__chr3_1_89180737_89180892_ENSMUST00000129294	|generic|chr3_1_89177999_89178079_ENSMUST00000136165	|generic|tr_Q3TDM8_Q3TDM8_MOUSE__chr3_1_89180737_89180892_ENSMUST00000129294	|generic|tr_Q3UXS0_Q3UXS0_MOUSE__chr3_1_89180737_89180892_ENSMUST00000129294|
"""index: 4083, intensity: 8330.0, mobility: 0.915"""	0.710722	0.000777605	0.000964797	QPPPPPYYPPEDKKTQ	generic|tr_Q3TRG5_Q3TRG5_MOUSE__II_1123726	|generic|sp_P97765_WBP2_MOUSE__II_1123728	|generic|sp_P97765-2_WBP2_MOUSE__II_1123726	|generic|chr11_-1_116079543_116079920_ENSMUST00000074628|
"""index: 1695, intensity: 2801.0, mobility: 0.775"""	0.709942	0.000777605	0.000969286	TLPTKETIEQEKRSE	generic|tr_A6H6H4_A6H6H4_MOUSE|
"""index: 2245, intensity: 3615.0, mobility: 0.811"""	0.709711	0.000777605	0.00097062	MKETIMNQEKLAK	generic|II_1106078_TX=10090	|generic|IP_970468_TX=10090	|generic|sp_Q64152_BTF3_MOUSE	|generic|sp_Q64152-2_BTF3_MOUSE|
"""index: 2823, intensity: 3833.0, mobility: 0.805"""	0.709556	0.000777605	0.000971514	AANGKSADCSVEEEPWKREK	generic|II_1004965_TX=10090	|generic|tr_Q3UYK6_Q3UYK6_MOUSE__chr2_1_102781469_102781534_ENSMUST00000154446	|generic|tr_Q3USU5_Q3USU5_MOUSE__chr2_1_102781469_102781534_ENSMUST00000154446	|generic|sp_P43006-2_EAA2_MOUSE__chr2_1_102781469_102781534_ENSMUST00000154446|
"""index: 11544, intensity: 5237.0, mobility: 0.984"""	0.709523	0.000777605	0.000971707	NEFRAWTDIKPVKPIKAKPQY	generic|sp_Q7TSJ2-3_MAP6_MOUSE__chr7_1_99269285_99269317_ENSMUST00000208978__II_884492	|generic|sp_Q7TSJ2_MAP6_MOUSE__chr7_1_99336781_99337002_ENSMUST00000122101__II_884487	|generic|sp_Q7TSJ2-2_MAP6_MOUSE__chr7_1_99269285_99269317_ENSMUST00000208978__II_884487	|generic|tr_D3Z6W1_D3Z6W1_MOUSE__chr7_1_99269285_99269317_ENSMUST00000208978__II_884487	|generic|II_884478_TX=10090	|generic|tr_A0A140LIT9_A0A140LIT9_MOUSE__chr7_1_99336781_99337002_ENSMUST00000122101|
"""index: 20350, intensity: 3837.0, mobility: 1.326"""	0.709391	0.000777605	0.000972469	LSLETPVFPGNGDEQPLTENPR	generic|tr_A0A1W2P7R2_A0A1W2P7R2_MOUSE	|generic|sp_P01193_COLI_MOUSE|
"""index: 28756, intensity: 4512.0, mobility: 0.999"""	0.709061	0.000777605	0.000974378	QVAFWIMKMPR	generic|tr_A0A1B0GRE6_A0A1B0GRE6_MOUSE	|generic|tr_A0A1B0GRV4_A0A1B0GRV4_MOUSE	|generic|sp_Q9QZL9_DKKL1_MOUSE	|generic|tr_Q3V2N2_Q3V2N2_MOUSE|
"""index: 19844, intensity: 4997.0, mobility: 0.972"""	0.708795	0.000777605	0.000975925	YQEPVLGPVRGPF	generic|sp_CASB_BOVIN_|
"""index: 10550, intensity: 4082.0, mobility: 1.100"""	0.708129	0.000777605	0.000979797	SEPAFQINTQSDPQPTS	generic|tr_A0A0J9YV24_A0A0J9YV24_MOUSE	|generic|sp_E9PUL5_PRRT2_MOUSE|
"""index: 18618, intensity: 2711.0, mobility: 1.121"""	0.707763	0.000777605	0.000981935	AAQGPGLGQVAAVAAQMQH	generic|II_849167_TX=10090	|generic|tr_D3YU11_D3YU11_MOUSE	|generic|tr_D3YX51_D3YX51_MOUSE	|generic|sp_Q7TN33_CELF6_MOUSE	|generic|sp_Q7TN33-2_CELF6_MOUSE|
"""index: 4559, intensity: 5790.0, mobility: 0.779"""	0.70729	0.000777605	0.0009847	TLFKNAIIKNAH	generic|sp_P01193_COLI_MOUSE|
"""index: 7033, intensity: 6160.0, mobility: 0.799"""	0.707277	0.000777605	0.000984781	AEEEAVWGDGSPEPSPRE	generic|sp_P01193_COLI_MOUSE|
"""index: 3164, intensity: 3333.0, mobility: 0.866"""	0.706833	0.000777605	0.000987381	SNTIGSAPPLR	generic|tr_E9QK20_E9QK20_MOUSE__chr1_-1_154483513_154483623_ENSMUST00000188965__II_1041223	|generic|tr_A0A087WS83_A0A087WS83_MOUSE__chr1_-1_154483513_154483623_ENSMUST00000188965__II_1041173	|generic|tr_B2RWX7_B2RWX7_MOUSE__chr1_-1_154483513_154483623_ENSMUST00000188965__II_1041173	|generic|sp_Q61290_CAC1E_MOUSE__chr1_-1_154483513_154483623_ENSMUST00000188965__II_1041173	|generic|tr_A0A1D5RLU3_A0A1D5RLU3_MOUSE__chr1_-1_154483513_154483623_ENSMUST00000188965|
"""index: 15716, intensity: 3986.0, mobility: 0.931"""	0.705595	0.000777605	0.000994679	LETPVFPGNGDEQPLTENPR	generic|tr_A0A1W2P7R2_A0A1W2P7R2_MOUSE	|generic|sp_P01193_COLI_MOUSE|
"""index: 16601, intensity: 106679.0, mobility: 0.879"""	0.705219	0.000777605	0.00099691	SRMGAVPVMIPAQSKDGSIV	generic|sp_P97792_CXAR_MOUSE__chr16_1_78334866_78334964_ENSMUST00000231251|
"""index: 3544, intensity: 4107.0, mobility: 0.885"""	0.705214	0.000777605	0.000996939	SGAQIDDNIPR	generic|sp_O08553_DPYL2_MOUSE|
"""index: 2433, intensity: 3506.0, mobility: 0.960"""	0.704751	0.000777605	0.000999689	LSGTQVDEGVRSAS	generic|tr_Q3TAS8_Q3TAS8_MOUSE__chr18_-1_43324332_43324412_ENSMUST00000237707	|generic|tr_E9PWE8_E9PWE8_MOUSE__chr18_-1_43324332_43324412_ENSMUST00000237707	|generic|sp_Q62188_DPYL3_MOUSE__chr18_-1_43324332_43324412_ENSMUST00000237707	|generic|tr_Q3TT92_Q3TT92_MOUSE__chr18_-1_43324332_43324412_ENSMUST00000237707|
"""index: 11624, intensity: 3775.0, mobility: 0.864"""	0.704391	0.000777605	0.00100183	EKPAPELSLSSQDLEVGKN	generic|tr_Q8CA98_Q8CA98_MOUSE	|generic|tr_Q8C535_Q8C535_MOUSE|
"""index: 13268, intensity: 4300.0, mobility: 1.110"""	0.704309	0.000777605	0.00100232	AQMEEKPVPAAPVPSPVAPAPVPSRRNPPGGKSSLVLG	generic|sp_P97825_JUPI1_MOUSE__II_1124041|
"""index: 19583, intensity: 3333.0, mobility: 1.000"""	0.704106	0.000777605	0.00100353	YQEPVLGPVRGPF	generic|sp_CASB_BOVIN_|
"""index: 731, intensity: 2875.0, mobility: 0.842"""	0.702539	0.000777605	0.00101292	ETSGEVKPPSE	generic|sp_Q80X32_CE024_MOUSE|
"""index: 16720, intensity: 4112.0, mobility: 1.042"""	0.702344	0.000777605	0.00101409	SAVSASQVYPGPAQSGTYLVAGSAQMTH	generic|sp_P70297_STAM1_MOUSE__chr2_1_14102418_14102489_ENSMUST00000193636__II_1014500	|generic|tr_Q3UGN9_Q3UGN9_MOUSE__chr2_1_14102418_14102489_ENSMUST00000193636	|generic|tr_Q3UMC8_Q3UMC8_MOUSE__chr2_1_14102418_14102489_ENSMUST00000193636	|generic|tr_Q3TPR2_Q3TPR2_MOUSE__chr2_1_14141735_14141881_ENSMUST00000193636|
"""index: 1647, intensity: 4977.0, mobility: 0.874"""	0.702168	0.000777605	0.00101516	ADEVSASLAKQ	generic|II_1128081_TX=10090	|generic|II_1128079_TX=10090	|generic|tr_A0A0A0MQC7_A0A0A0MQC7_MOUSE	|generic|tr_A2A5Y6_A2A5Y6_MOUSE	|generic|sp_P10637_TAU_MOUSE	|generic|sp_P10637-2_TAU_MOUSE	|generic|sp_P10637-3_TAU_MOUSE	|generic|sp_P10637-4_TAU_MOUSE	|generic|tr_Q3UH19_Q3UH19_MOUSE	|generic|sp_P10637-6_TAU_MOUSE	|generic|tr_Q8C5K4_Q8C5K4_MOUSE	|generic|tr_Q547J4_Q547J4_MOUSE	|generic|tr_B1AQW2_B1AQW2_MOUSE	|generic|sp_TAU_HUMAN_|
"""index: 4062, intensity: 3930.0, mobility: 0.803"""	0.701994	0.000777605	0.00101621	AQQFAETAHKLAMK	generic|tr_Q3TYA4_Q3TYA4_MOUSE	|generic|sp_Q8R3T5_STXB6_MOUSE|
"""index: 11772, intensity: 5940.0, mobility: 0.927"""	0.701846	0.000777605	0.0010171	SVNPYLQGKRLDNVVAKKSVPHF	generic|tr_Q3TT51_Q3TT51_MOUSE|
"""index: 28886, intensity: 5800.0, mobility: 1.213"""	0.701401	0.000777605	0.0010198	LLYQEPVLGPVRGPFPII	generic|sp_CASB_BOVIN_|
"""index: 23612, intensity: 3920.0, mobility: 1.125"""	0.701161	0.000777605	0.00102125	ATVSAATTPATSVPFAATATANQIILK	generic|sp_Q8C181_MBNL2_MOUSE	|generic|sp_Q8C181-2_MBNL2_MOUSE	|generic|tr_A0A2K6EDM5_A0A2K6EDM5_MOUSE|
"""index: 19524, intensity: 5119.0, mobility: 0.980"""	0.700954	0.000777605	0.00102251	KLPNDLLDLQQPTFHPSVH	generic|tr_A0A140LHQ8_A0A140LHQ8_MOUSE__II_885340	|generic|tr_A0A1L1SUR7_A0A1L1SUR7_MOUSE__II_3498699	|generic|tr_Q570Z8_Q570Z8_MOUSE__chr5_1_121425971_121426000_ENSMUST00000042163	|generic|tr_Q3TD51_Q3TD51_MOUSE	|generic|sp_Q7M6Y3_PICAL_MOUSE	|generic|sp_Q7M6Y3-3_PICAL_MOUSE	|generic|sp_Q7M6Y3-4_PICAL_MOUSE	|generic|sp_Q7M6Y3-5_PICAL_MOUSE	|generic|sp_Q7M6Y3-6_PICAL_MOUSE|
"""index: 4795, intensity: 2717.0, mobility: 1.094"""	0.699117	0.000777605	0.00103373	TSLGQETEEEPHVRVA	generic|sp_Q8BGK5_S35F1_MOUSE|
"""index: 1303, intensity: 3973.0, mobility: 0.912"""	0.698732	0.000777605	0.0010361	EAKPAPTEVKTVPNDATQTKENESKA	generic|tr_A0A0A6YY91_A0A0A6YY91_MOUSE__II_850562	|generic|sp_P13595_NCAM1_MOUSE	|generic|sp_P13595-2_NCAM1_MOUSE	|generic|tr_E9QB01_E9QB01_MOUSE	|generic|tr_A0A0A6YY47_A0A0A6YY47_MOUSE|
"""index: 5584, intensity: 3094.0, mobility: 0.990"""	0.697511	0.000777605	0.00104364	AVWGDGSPEPSPRE	generic|sp_P01193_COLI_MOUSE|
"""index: 18333, intensity: 11851.0, mobility: 0.986"""	0.697076	0.000777605	0.00104634	ASAPLVETSTPLRL	generic|sp_Q9QXV0_PCS1N_MOUSE|
"""index: 4276, intensity: 6785.0, mobility: 0.895"""	0.695436	0.000777605	0.00105658	SQIDDHVPKRASARILAPPGGRSSG	generic|sp_Q9EQF6_DPYL5_MOUSE__chr5_1_30791522_30791638_ENSMUST00000198503__II_944569|
"""index: 3451, intensity: 5315.0, mobility: 0.976"""	0.695193	0.000777605	0.0010581	IPVGSLKNEDTPN	generic|sp_Q03517_SCG2_MOUSE	|generic|tr_Q4W8U9_Q4W8U9_MOUSE|
"""index: 4098, intensity: 3306.0, mobility: 0.992"""	0.695152	0.000777605	0.00105836	SCKSELPSSAPGGGGV	generic|sp_P59648_FXYD7_MOUSE__chr7_-1_31042882_31051386_ENSMUST00000073892	|generic|tr_A0A0U1RPY2_A0A0U1RPY2_MOUSE	|generic|tr_Q6P8R9_Q6P8R9_MOUSE|
"""index: 27996, intensity: 24263.0, mobility: 0.824"""	0.695073	0.000777605	0.00105886	TLAEDVTAALAKQGL	generic|sp_P20357_MTAP2_MOUSE__chr1_1_66438885_66439007_ENSMUST00000172486	|generic|tr_Q80ZL4_Q80ZL4_MOUSE__chr1_1_66438885_66439007_ENSMUST00000172486	|generic|tr_Q3TLQ0_Q3TLQ0_MOUSE__chr1_1_66438885_66439007_ENSMUST00000172486	|generic|tr_Q80X35_Q80X35_MOUSE__chr1_1_66438885_66439007_ENSMUST00000172486	|generic|tr_B2KGT5_B2KGT5_MOUSE__chr1_1_66438885_66439007_ENSMUST00000172486	|generic|tr_A0A668KLC6_A0A668KLC6_MOUSE__chr1_1_66438885_66439007_ENSMUST00000172486|
"""index: 19559, intensity: 4501.0, mobility: 1.017"""	0.69442	0.000777605	0.00106297	VIGLQMGSNKGASQAGMTGYGMPRQIM	generic|tr_Q9D6K2_Q9D6K2_MOUSE	|generic|sp_Q9R1Q8_TAGL3_MOUSE|
"""index: 18858, intensity: 4102.0, mobility: 0.810"""	0.693263	0.000777605	0.0010703	ELILKPPSPISEAPRTL	generic|chr3_1_8545581_8545877_ENSMUST00000191847__II_987555_TX=10090	|generic|tr_Q9CZ46_Q9CZ46_MOUSE__IP_987562	|generic|tr_Q545S4_Q545S4_MOUSE|
"""index: 17024, intensity: 5128.0, mobility: 0.927"""	0.693092	0.000777605	0.00107139	SNEKLLDFSPIQKQQAPQLSE	generic|sp_Q9R0X5-2_RPGR_MOUSE__chrX_-1_10213524_10213643_ENSMUST00000115534__II_837380	|generic|sp_Q9R0X5-3_RPGR_MOUSE__chrX_-1_10213524_10213643_ENSMUST00000115534__II_837380	|generic|tr_Q3UTY5_Q3UTY5_MOUSE__II_837380	|generic|tr_A2ADP2_A2ADP2_MOUSE__chrX_-1_10213524_10213643_ENSMUST00000115534__II_837380	|generic|sp_Q9R0X5-4_RPGR_MOUSE__chrX_-1_10213524_10213643_ENSMUST00000115534	|generic|tr_A2ADP5_A2ADP5_MOUSE__chrX_-1_10213524_10213643_ENSMUST00000115534	|generic|tr_Q3UWJ5_Q3UWJ5_MOUSE__chrX_-1_10213524_10213643_ENSMUST00000115534|
"""index: 16159, intensity: 2991.0, mobility: 1.253"""	0.692393	0.000777605	0.00107584	SLETPVFPGNGDEQPLTENPR	generic|tr_A0A1W2P7R2_A0A1W2P7R2_MOUSE	|generic|sp_P01193_COLI_MOUSE|
"""index: 15505, intensity: 5376.0, mobility: 0.936"""	0.692108	0.000777605	0.00107766	GGSRQQEAPSNLSVNELLTPQGPR	generic|tr_Q8CAD1_Q8CAD1_MOUSE__chrX_1_20851679_20851816_ENSMUST00000136451__II_836925|
"""index: 14495, intensity: 5437.0, mobility: 1.088"""	0.691714	0.000777605	0.00108018	GASQAGMTGYGMPRQIM	generic|tr_Q9D6K2_Q9D6K2_MOUSE	|generic|sp_Q9R1Q8_TAGL3_MOUSE|
"""index: 17973, intensity: 2958.0, mobility: 1.236"""	0.691552	0.000777605	0.00108122	SGVQQYTAMYPTAAIAPVAH	generic|tr_D3Z4T1_D3Z4T1_MOUSE	|generic|tr_D3Z4C5_D3Z4C5_MOUSE	|generic|tr_D3Z580_D3Z580_MOUSE	|generic|tr_D3Z588_D3Z588_MOUSE	|generic|tr_A0A5F8MPH2_A0A5F8MPH2_MOUSE|
"""index: 15193, intensity: 4841.0, mobility: 1.103"""	0.690911	0.000777605	0.00108534	VPERAPLPPPVPSQFQ	generic|sp_Q0VGU4_VGF_MOUSE|
"""index: 24985, intensity: 3353.0, mobility: 1.252"""	0.689667	0.000777605	0.00109338	GTGAQQSTPGVFMGPTNIPFTS	generic|tr_D3YVX4_D3YVX4_MOUSE__chr1_-1_23849295_23849438_ENSMUST00000133398__II_1043053	|generic|sp_Q91VZ6_SMAP1_MOUSE__chr1_-1_23849295_23849438_ENSMUST00000133398__II_1043053|
"""index: 6899, intensity: 5434.0, mobility: 0.821"""	0.689575	0.000777605	0.00109397	ATPASAQTAAKREIYL	generic|tr_Q2TJI9_Q2TJI9_MOUSE__chr18_-1_38189545_38189796_ENSMUST00000160721__II_1060469	|generic|tr_F7BJK1_F7BJK1_MOUSE__chr18_-1_38189545_38189796_ENSMUST00000160721__II_1060474	|generic|tr_Q2TJI7_Q2TJI7_MOUSE|
"""index: 16958, intensity: 5147.0, mobility: 0.947"""	0.689276	0.000777605	0.00109592	TISPLDLAKLNQVARQQSH	generic|sp_P60335_PCBP1_MOUSE|
"""index: 16850, intensity: 5298.0, mobility: 0.914"""	0.68926	0.000777605	0.00109602	FNLPEPAPPRPSLSQDEVKAETIRSLR	generic|sp_O88935_SYN1_MOUSE__chr6_1_115261704_115261733_ENSMUST00000203768	|generic|sp_O88935-3_SYN1_MOUSE__chr6_1_115261704_115261733_ENSMUST00000203768|
"""index: 11497, intensity: 4039.0, mobility: 0.756"""	0.689202	0.000777605	0.0010964	SGDKVLALAGFDVEKAKK	generic|sp_Q8K3C3_LZIC_MOUSE|
"""index: 513, intensity: 2502.0, mobility: 0.806"""	0.6884	0.000777605	0.00110162	TSGEVKPPSE	generic|sp_Q80X32_CE024_MOUSE|
"""index: 4114, intensity: 3296.0, mobility: 0.895"""	0.687352	0.000777605	0.00110849	QPPPPPYYPPEDKKTQ	generic|tr_Q3TRG5_Q3TRG5_MOUSE__II_1123726	|generic|sp_P97765_WBP2_MOUSE__II_1123728	|generic|sp_P97765-2_WBP2_MOUSE__II_1123726	|generic|chr11_-1_116079543_116079920_ENSMUST00000074628|
"""index: 13205, intensity: 5368.0, mobility: 1.039"""	0.687225	0.000777605	0.00110932	DGPPQSPPNIYYKV	generic|tr_Q543Q7_Q543Q7_MOUSE|
"""index: 5453, intensity: 9211.0, mobility: 1.029"""	0.687017	0.000777605	0.00111069	EAVWGDGSPEPSPRE	generic|sp_P01193_COLI_MOUSE|
"""index: 18080, intensity: 3056.0, mobility: 1.038"""	0.685816	0.000777605	0.00111863	DLPIMPKVSYGLK	generic|sp_Q9JM96_BORG4_MOUSE	|generic|tr_A2A6Q2_A2A6Q2_MOUSE	|generic|tr_Q3TH99_Q3TH99_MOUSE|
"""index: 22375, intensity: 2655.0, mobility: 1.309"""	0.685776	0.000777605	0.0011189	AATTPATSVPFAATATANQIILK	generic|sp_Q8C181_MBNL2_MOUSE	|generic|sp_Q8C181-2_MBNL2_MOUSE	|generic|tr_A0A2K6EDM5_A0A2K6EDM5_MOUSE|
"""index: 3753, intensity: 4455.0, mobility: 0.903"""	0.685031	0.000777605	0.00112384	AFLSSPEHVNRPINGNGKQ	generic|IP_1015794_TX=10090	|generic|sp_P46425_GSTP2_MOUSE	|generic|sp_P19157_GSTP1_MOUSE	|generic|tr_A0A494BAW2_A0A494BAW2_MOUSE|
"""index: 16461, intensity: 3330.0, mobility: 0.911"""	0.684837	0.000777605	0.00112514	SAGPQSQLLASVIAEKSR	generic|sp_Q9QYB8_ADDB_MOUSE	|generic|sp_Q9QYB8-2_ADDB_MOUSE	|generic|tr_Q8C0Y2_Q8C0Y2_MOUSE|
"""index: 22894, intensity: 3194.0, mobility: 1.192"""	0.684648	0.000777605	0.0011264	TMMEVFLQEKPPAVATSTA	generic|tr_A0A0H2UH17_A0A0H2UH17_MOUSE__chr3_-1_90020893_90021060_ENSMUST00000196568__II_979012	|generic|tr_Q8BJ53_Q8BJ53_MOUSE__chr3_-1_90020893_90021060_ENSMUST00000196568__II_979012	|generic|tr_Q812D5_Q812D5_MOUSE__chr3_-1_90020893_90021060_ENSMUST00000196568__II_979012	|generic|tr_A0A0G2JDV6_A0A0G2JDV6_MOUSE__chr3_-1_90020893_90021060_ENSMUST00000196568__II_979012	|generic|sp_Q80X50_UBP2L_MOUSE__chr3_-1_90020893_90021060_ENSMUST00000196568__II_979012	|generic|sp_Q80X50-2_UBP2L_MOUSE__chr3_-1_90020893_90021060_ENSMUST00000196568__II_979012	|generic|sp_Q80X50-3_UBP2L_MOUSE__chr3_-1_90020893_90021060_ENSMUST00000196568__II_979012	|generic|sp_Q80X50-4_UBP2L_MOUSE__chr3_-1_90020893_90021060_ENSMUST00000196568__II_979012	|generic|sp_Q80X50-5_UBP2L_MOUSE__chr3_-1_90020893_90021060_ENSMUST00000196568__II_979012	|generic|tr_Q812D4_Q812D4_MOUSE__chr3_-1_90020893_90021060_ENSMUST00000196568__II_979012	|generic|chr3_-1_90021206_90021490_ENSMUST00000196568|
"""index: 3951, intensity: 4063.0, mobility: 0.926"""	0.684266	0.000777605	0.00112895	TLPTKETIEQEKRSEIS	generic|tr_A6H6H4_A6H6H4_MOUSE|
"""index: 2625, intensity: 2657.0, mobility: 0.784"""	0.684069	0.000777605	0.00113027	VEESKDAGIRTL	generic|sp_P60879_SNP25_MOUSE	|generic|sp_P60879-2_SNP25_MOUSE|
"""index: 23938, intensity: 3760.0, mobility: 1.026"""	0.683458	0.000777605	0.00113437	TLADEVSASLAKQGL	generic|II_1128081_TX=10090	|generic|II_1128079_TX=10090	|generic|tr_A0A0A0MQC7_A0A0A0MQC7_MOUSE	|generic|tr_A2A5Y6_A2A5Y6_MOUSE	|generic|sp_P10637_TAU_MOUSE	|generic|sp_P10637-2_TAU_MOUSE	|generic|sp_P10637-4_TAU_MOUSE	|generic|tr_Q3UH19_Q3UH19_MOUSE	|generic|sp_P10637-6_TAU_MOUSE	|generic|tr_Q8C5K4_Q8C5K4_MOUSE	|generic|tr_Q547J4_Q547J4_MOUSE	|generic|tr_B1AQW2_B1AQW2_MOUSE	|generic|sp_TAU_HUMAN_|
"""index: 14619, intensity: 14127.0, mobility: 0.963"""	0.683426	0.000777605	0.00113458	TLADEVSASLAKQ	generic|II_1128081_TX=10090	|generic|II_1128079_TX=10090	|generic|tr_A0A0A0MQC7_A0A0A0MQC7_MOUSE	|generic|tr_A2A5Y6_A2A5Y6_MOUSE	|generic|sp_P10637_TAU_MOUSE	|generic|sp_P10637-2_TAU_MOUSE	|generic|sp_P10637-3_TAU_MOUSE	|generic|sp_P10637-4_TAU_MOUSE	|generic|tr_Q3UH19_Q3UH19_MOUSE	|generic|sp_P10637-6_TAU_MOUSE	|generic|tr_Q8C5K4_Q8C5K4_MOUSE	|generic|tr_Q547J4_Q547J4_MOUSE	|generic|tr_B1AQW2_B1AQW2_MOUSE	|generic|sp_TAU_HUMAN_|
"""index: 14397, intensity: 6970.0, mobility: 0.938"""	0.683066	0.000777605	0.00113701	PGPTQTLSPNGENNNDIIQDNGTIIPFRKHTVR	generic|sp_Q8R001_MARE2_MOUSE	|generic|sp_Q8R001_MARE2_MOUSE	|generic|tr_E9Q1B7_E9Q1B7_MOUSE__chr18_1_23853664_23853702_ENSMUST00000155708	|generic|tr_E9Q1B7_E9Q1B7_MOUSE__chr18_1_23853664_23853702_ENSMUST00000155708|
"""index: 16762, intensity: 4048.0, mobility: 0.840"""	0.681773	0.000777605	0.00114575	TELGSGDKVLALAGFDVEKAKK	generic|sp_Q8K3C3_LZIC_MOUSE|
"""index: 6069, intensity: 5296.0, mobility: 0.954"""	0.681612	0.000777605	0.00114684	LSELDDRADALQ	generic|tr_A0A0N4SUV3_A0A0N4SUV3_MOUSE__II_905896	|generic|tr_D3YTU0_D3YTU0_MOUSE__II_905878	|generic|II_951896_TX=10090	|generic|sp_P63024_VAMP3_MOUSE	|generic|tr_B0QZN5_B0QZN5_MOUSE	|generic|sp_Q62442_VAMP1_MOUSE	|generic|sp_Q62442-2_VAMP1_MOUSE	|generic|tr_Q9CXX2_Q9CXX2_MOUSE	|generic|sp_P63044_VAMP2_MOUSE	|generic|chr11_1_69089731_69089979_ENSMUST00000146847	|generic|tr_O35619_O35619_MOUSE|
"""index: 5826, intensity: 2828.0, mobility: 0.962"""	0.680553	0.000777605	0.00115405	EAVWGDGSPEPSPR	generic|sp_P01193_COLI_MOUSE|
"""index: 15066, intensity: 2979.0, mobility: 0.960"""	0.679592	0.000777605	0.00116063	TLADEVSASLAKQ	generic|II_1128081_TX=10090	|generic|II_1128079_TX=10090	|generic|tr_A0A0A0MQC7_A0A0A0MQC7_MOUSE	|generic|tr_A2A5Y6_A2A5Y6_MOUSE	|generic|sp_P10637_TAU_MOUSE	|generic|sp_P10637-2_TAU_MOUSE	|generic|sp_P10637-3_TAU_MOUSE	|generic|sp_P10637-4_TAU_MOUSE	|generic|tr_Q3UH19_Q3UH19_MOUSE	|generic|sp_P10637-6_TAU_MOUSE	|generic|tr_Q8C5K4_Q8C5K4_MOUSE	|generic|tr_Q547J4_Q547J4_MOUSE	|generic|tr_B1AQW2_B1AQW2_MOUSE	|generic|sp_TAU_HUMAN_|
"""index: 14250, intensity: 4295.0, mobility: 0.915"""	0.678435	0.000777605	0.00116861	EDVTAALAKQGL	generic|sp_P20357_MTAP2_MOUSE__chr1_1_66438885_66439007_ENSMUST00000172486	|generic|tr_Q80ZL4_Q80ZL4_MOUSE__chr1_1_66438885_66439007_ENSMUST00000172486	|generic|tr_Q3TLQ0_Q3TLQ0_MOUSE__chr1_1_66438885_66439007_ENSMUST00000172486	|generic|tr_Q80X35_Q80X35_MOUSE__chr1_1_66438885_66439007_ENSMUST00000172486	|generic|tr_B2KGT5_B2KGT5_MOUSE__chr1_1_66438885_66439007_ENSMUST00000172486	|generic|tr_A0A668KLC6_A0A668KLC6_MOUSE__chr1_1_66438885_66439007_ENSMUST00000172486|
"""index: 953, intensity: 2938.0, mobility: 0.904"""	0.678175	0.000777605	0.00117041	ATPKQGPRMLG	generic|tr_A2APX3_A2APX3_MOUSE__II_1001908	|generic|tr_Q9EPX9_Q9EPX9_MOUSE	|generic|tr_Q3U5K7_Q3U5K7_MOUSE	|generic|sp_P21460_CYTC_MOUSE|
"""index: 19429, intensity: 5471.0, mobility: 1.015"""	0.677851	0.000777605	0.00117266	TLAEDVTAALAKQ	generic|sp_P20357_MTAP2_MOUSE__chr1_1_66438885_66439007_ENSMUST00000172486	|generic|tr_Q80ZL4_Q80ZL4_MOUSE__chr1_1_66438885_66439007_ENSMUST00000172486	|generic|tr_Q3TLQ0_Q3TLQ0_MOUSE__chr1_1_66438885_66439007_ENSMUST00000172486	|generic|tr_Q80X35_Q80X35_MOUSE__chr1_1_66438885_66439007_ENSMUST00000172486	|generic|tr_B2KGT5_B2KGT5_MOUSE__chr1_1_66438885_66439007_ENSMUST00000172486	|generic|tr_A0A668KLC6_A0A668KLC6_MOUSE__chr1_1_66438885_66439007_ENSMUST00000172486|
"""index: 3462, intensity: 5920.0, mobility: 0.815"""	0.677078	0.000777605	0.00117803	TLPTKETIEQEKRSEIS	generic|tr_A6H6H4_A6H6H4_MOUSE|
"""index: 16573, intensity: 3024.0, mobility: 1.152"""	0.676667	0.000777605	0.0011809	VPERAPLPPPVPSQFQA	generic|sp_Q0VGU4_VGF_MOUSE|
"""index: 5263, intensity: 4569.0, mobility: 0.960"""	0.675681	0.000777605	0.00118781	LSTSDTSHRGTPSEDEAKAETIRNL	generic|sp_Q8JZP2_SYN3_MOUSE__chr10_-1_86466975_86467268_ENSMUST00000145864__II_1149215	|generic|tr_Q9QZA3_Q9QZA3_MOUSE__chr10_-1_86407609_86407689_ENSMUST00000145864	|generic|tr_Q3KN99_Q3KN99_MOUSE__chr10_-1_86407609_86407689_ENSMUST00000145864|
"""index: 18050, intensity: 2595.0, mobility: 0.879"""	0.6756	0.000777605	0.00118838	TSEKSQTPLVTLFKNAIIKNAHKKGQ	generic|sp_P01193_COLI_MOUSE|
"""index: 704, intensity: 4922.0, mobility: 0.830"""	0.674912	0.000777605	0.00119322	TSPAKQQAPPVRNLH	generic|sp_O08553_DPYL2_MOUSE|
"""index: 24254, intensity: 154494.0, mobility: 0.833"""	0.674746	0.000777605	0.0011944	TLADEVSASLAKQGL	generic|II_1128081_TX=10090	|generic|II_1128079_TX=10090	|generic|tr_A0A0A0MQC7_A0A0A0MQC7_MOUSE	|generic|tr_A2A5Y6_A2A5Y6_MOUSE	|generic|sp_P10637_TAU_MOUSE	|generic|sp_P10637-2_TAU_MOUSE	|generic|sp_P10637-4_TAU_MOUSE	|generic|tr_Q3UH19_Q3UH19_MOUSE	|generic|sp_P10637-6_TAU_MOUSE	|generic|tr_Q8C5K4_Q8C5K4_MOUSE	|generic|tr_Q547J4_Q547J4_MOUSE	|generic|tr_B1AQW2_B1AQW2_MOUSE	|generic|sp_TAU_HUMAN_|
"""index: 22201, intensity: 2966.0, mobility: 1.108"""	0.674708	0.000777605	0.00119467	AEPLLPWNRMIQNQN	generic|sp_Q9DBR1_XRN2_MOUSE__chr2_1_147061509_147061541_ENSMUST00000137358	|generic|sp_Q9DBR1-2_XRN2_MOUSE__chr2_1_147061509_147061541_ENSMUST00000137358|
"""index: 1487, intensity: 3319.0, mobility: 0.904"""	0.673981	0.000777605	0.00119981	KTETQEKNTLPTKETIEQEKRSE	generic|tr_A6H6H4_A6H6H4_MOUSE|
"""index: 5196, intensity: 9893.0, mobility: 0.851"""	0.673934	0.000777605	0.00120014	NAPPEPVPPPRAAPAPTHV	generic|sp_Q0VGU4_VGF_MOUSE|
"""index: 2488, intensity: 3769.0, mobility: 0.940"""	0.673742	0.000777605	0.00120151	SISNPPGSNLRTT	generic|tr_Q6SLK2_Q6SLK2_MOUSE__chr8_-1_70386333_70387567_ENSMUST00000076615__II_912506	|generic|tr_Q7TPR2_Q7TPR2_MOUSE__chr6_-1_119926370_119926648_ENSMUST00000159903__II_912506	|generic|sp_P83741_WNK1_MOUSE__chr8_-1_70386333_70387567_ENSMUST00000076615__II_912506	|generic|sp_P83741-2_WNK1_MOUSE__chr8_-1_70386333_70387567_ENSMUST00000076615__II_912506	|generic|sp_P83741-3_WNK1_MOUSE__chr8_-1_70386333_70387567_ENSMUST00000076615__II_912506	|generic|sp_P83741-4_WNK1_MOUSE__chr8_-1_70386333_70387567_ENSMUST00000076615__II_912506	|generic|sp_P83741-5_WNK1_MOUSE__chr8_-1_70386333_70387567_ENSMUST00000076615__II_912506|
"""index: 7150, intensity: 2903.0, mobility: 1.167"""	0.673679	0.000777605	0.00120195	AAQGAMNQPQTQYSATPNY	generic|sp_Q9JKD3_SCAM5_MOUSE__chr9_-1_57443670_57443780_ENSMUST00000215208__II_3456302|
"""index: 17001, intensity: 2834.0, mobility: 1.099"""	0.673553	0.000777605	0.00120285	MGAVPVMIPAQSKDGSIV	generic|sp_P97792_CXAR_MOUSE__chr16_1_78334866_78334964_ENSMUST00000231251|
"""index: 1532, intensity: 3251.0, mobility: 0.805"""	0.67348	0.000777605	0.00120337	QDNEPEKPVADSETKM	generic|tr_Q543U3_Q543U3_MOUSE__chr15_-1_8636132_8636311_ENSMUST00000125997__II_1092018	|generic|tr_Q8C3T7_Q8C3T7_MOUSE__chr15_-1_8636132_8636311_ENSMUST00000125997	|generic|tr_Q8C7W8_Q8C7W8_MOUSE__chr15_-1_8636132_8636311_ENSMUST00000125997|
"""index: 1143, intensity: 2900.0, mobility: 0.941"""	0.673371	0.000777605	0.00120414	YLKTVYQHQ	generic|sp_CAS2_BOVIN_|
"""index: 2487, intensity: 4835.0, mobility: 1.067"""	0.673123	0.000777605	0.00120592	IPVGSLKNEDTPNR	generic|sp_Q03517_SCG2_MOUSE	|generic|tr_Q4W8U9_Q4W8U9_MOUSE|
"""index: 2410, intensity: 3900.0, mobility: 0.924"""	0.673021	0.000777605	0.00120664	KTETQEKNPLPSKETIEQEKQAGES	generic|sp_P20065_TYB4_MOUSE__chrX_-1_167207501_167208325_ENSMUST00000112175	|generic|tr_Q6ZWX2_Q6ZWX2_MOUSE__chrX_-1_167207501_167208325_ENSMUST00000112175|
"""index: 12630, intensity: 3818.0, mobility: 0.928"""	0.672587	0.000777605	0.00120974	LHPYNTFAAGFNSTGLPHSHSTTRV	generic|tr_A0A5S9EES2_A0A5S9EES2_MOUSE	|generic|tr_A2AGI2_A2AGI2_MOUSE	|generic|tr_B2RWZ9_B2RWZ9_MOUSE	|generic|tr_Q69ZI4_Q69ZI4_MOUSE	|generic|tr_A0A5S9EER5_A0A5S9EER5_MOUSE	|generic|tr_A2AGI3_A2AGI3_MOUSE	|generic|sp_Q8BYM5_NLGN3_MOUSE|
"""index: 7975, intensity: 22434.0, mobility: 0.999"""	0.672428	0.000777605	0.00121087	IVAPPGGRSNITSLG	generic|tr_Q3TXY0_Q3TXY0_MOUSE__chr5_1_37273379_37273519_ENSMUST00000202377	|generic|tr_Q6P1J1_Q6P1J1_MOUSE__chr5_1_37273379_37273519_ENSMUST00000202377	|generic|sp_P97427_DPYL1_MOUSE__chr5_1_37273379_37273519_ENSMUST00000202377	|generic|tr_Q3TY94_Q3TY94_MOUSE__chr5_1_37273379_37273519_ENSMUST00000202377|
"""index: 16510, intensity: 3728.0, mobility: 0.912"""	0.671953	0.000777605	0.00121428	SAGPQSQLLASVIAEKSR	generic|sp_Q9QYB8_ADDB_MOUSE	|generic|sp_Q9QYB8-2_ADDB_MOUSE	|generic|tr_Q8C0Y2_Q8C0Y2_MOUSE|
"""index: 9518, intensity: 5684.0, mobility: 0.920"""	0.67186	0.000777605	0.00121495	LDNQYAVLENQKYSHTQYS	generic|tr_A0A087WS49_A0A087WS49_MOUSE__II_848418	|generic|sp_Q4VAA2_CDV3_MOUSE__II_848418	|generic|IP_947673_TX=10090|
"""index: 20807, intensity: 3528.0, mobility: 1.034"""	0.671835	0.000777605	0.00121513	GLPQEVLNENLLR	generic|sp_CAS1_BOVIN_|
"""index: 11472, intensity: 6198.0, mobility: 1.018"""	0.671407	0.000777605	0.0012182	KPVPAAPVPSPVAPAPVPSRRNPPGGKSSLVLG	generic|sp_P97825_JUPI1_MOUSE__II_1124041|
"""index: 16468, intensity: 3272.0, mobility: 1.104"""	0.671144	0.000777605	0.0012201	QSGFSLSGAQIDDNIPR	generic|sp_O08553_DPYL2_MOUSE|
"""index: 13833, intensity: 4395.0, mobility: 1.026"""	0.669998	0.000777605	0.00122839	VAPFPEVFGKEK	generic|sp_CAS1_BOVIN_|
"""index: 773, intensity: 3174.0, mobility: 0.878"""	0.669883	0.000777605	0.00122922	SVDSAKPRVY	generic|sp_P35455_NEU2_MOUSE|
"""index: 24719, intensity: 5956.0, mobility: 1.122"""	0.669706	0.000777605	0.00123051	SPAAPSPGSSGGGGFFSSLSNAVKQTTA	generic|sp_O88935_SYN1_MOUSE__chr6_1_115261704_115261733_ENSMUST00000203768	|generic|sp_O88935-1_SYN1_MOUSE__chr6_1_115261704_115261733_ENSMUST00000203768	|generic|sp_O88935-3_SYN1_MOUSE__chr6_1_115261704_115261733_ENSMUST00000203768|
"""index: 14522, intensity: 2798.0, mobility: 0.992"""	0.669096	0.000777605	0.00123495	LQMGSNKGASQAGMTGYGMPRQIM	generic|tr_Q9D6K2_Q9D6K2_MOUSE	|generic|sp_Q9R1Q8_TAGL3_MOUSE|
"""index: 14394, intensity: 4225.0, mobility: 1.148"""	0.667998	0.000777605	0.00124298	IVQEMPPQSPANIYYKV	generic|sp_P52800_EFNB2_MOUSE__chr8_-1_8660480_8660584_ENSMUST00000209169__II_867982	|generic|tr_Q544L9_Q544L9_MOUSE|
"""index: 5534, intensity: 2907.0, mobility: 1.026"""	0.667904	0.000777605	0.00124367	TEEEAGPQAAEPSTPSGPESGPTPASAEQNE	generic|sp_P28667_MRP_MOUSE|
"""index: 3896, intensity: 5096.0, mobility: 0.936"""	0.667847	0.000777605	0.0012441	KTFQPGSWTPEDGKRQSQ	generic|II_3474424_TX=10090	|generic|sp_Q59J78_NDUF2_MOUSE__chr13_-1_108052706_108052855_ENSMUST00000223734	|generic|tr_Q3TLI6_Q3TLI6_MOUSE|
"""index: 27174, intensity: 10826.0, mobility: 1.001"""	0.667731	0.000777605	0.00124494	LEDGRTLSDYNIQKESTLHLVLRLRGG	generic|tr_B0LAC2_B0LAC2_MOUSE__IP_825414	|generic|tr_E9Q5F6_E9Q5F6_MOUSE__II_647476	|generic|tr_E9Q5F6_E9Q5F6_MOUSE__II_647476	|generic|tr_Q922Z8_Q922Z8_MOUSE__II_647476	|generic|tr_Q922Z8_Q922Z8_MOUSE__II_647476	|generic|tr_Q922Z8_Q922Z8_MOUSE__II_647476	|generic|tr_Q922Z8_Q922Z8_MOUSE__II_647476	|generic|tr_Q922Z8_Q922Z8_MOUSE__II_647476	|generic|tr_Q922Z8_Q922Z8_MOUSE__II_647476	|generic|tr_Q922Z8_Q922Z8_MOUSE__II_647476	|generic|tr_Q3TH47_Q3TH47_MOUSE__II_647476	|generic|tr_Q3TH47_Q3TH47_MOUSE__II_647476	|generic|tr_Q3TH47_Q3TH47_MOUSE__II_647476	|generic|tr_Q8VC46_Q8VC46_MOUSE__II_647476	|generic|tr_Q8VC46_Q8VC46_MOUSE__II_647476	|generic|tr_Q8VC46_Q8VC46_MOUSE__II_647476	|generic|tr_Q8VC46_Q8VC46_MOUSE__II_647476	|generic|tr_Q8VC46_Q8VC46_MOUSE__II_647476	|generic|tr_Q8VC46_Q8VC46_MOUSE__II_647476	|generic|tr_Q8VC46_Q8VC46_MOUSE__II_647476	|generic|tr_Q8VC46_Q8VC46_MOUSE__II_647476	|generic|tr_Q922B0_Q922B0_MOUSE__II_647476	|generic|tr_Q922B0_Q922B0_MOUSE__II_647476	|generic|tr_Q5SX22_Q5SX22_MOUSE__II_647476	|generic|tr_Q5SX22_Q5SX22_MOUSE__II_647476	|generic|tr_Q5SX22_Q5SX22_MOUSE__II_647476	|generic|tr_Q8R0Z9_Q8R0Z9_MOUSE__II_647476	|generic|tr_Q8R0Z9_Q8R0Z9_MOUSE__II_647476	|generic|tr_Q8R0Z9_Q8R0Z9_MOUSE__II_647476	|generic|tr_Q8R0Z9_Q8R0Z9_MOUSE__II_647476	|generic|sp_P0CG50_UBC_MOUSE__II_647476	|generic|sp_P0CG50_UBC_MOUSE__II_647476	|generic|sp_P0CG50_UBC_MOUSE__II_647476	|generic|sp_P0CG50_UBC_MOUSE__II_647476	|generic|sp_P0CG50_UBC_MOUSE__II_647476	|generic|sp_P0CG50_UBC_MOUSE__II_647476	|generic|sp_P0CG50_UBC_MOUSE__II_647476	|generic|sp_P0CG50_UBC_MOUSE__II_647476	|generic|sp_P0CG50_UBC_MOUSE__II_647476	|generic|tr_Q78XY9_Q78XY9_MOUSE__II_647476	|generic|tr_Q78XY9_Q78XY9_MOUSE__II_647476	|generic|tr_Q78XY9_Q78XY9_MOUSE__II_647476	|generic|tr_Q78XY9_Q78XY9_MOUSE__II_647476	|generic|tr_A5JUZ1_A5JUZ1_MOUSE__II_647476	|generic|sp_P62984_RL40_MOUSE__II_866586	|generic|tr_E9QNP0_E9QNP0_MOUSE__II_866571	|generic|tr_E9Q4P0_E9Q4P0_MOUSE__II_866571	|generic|tr_A0A0A6YW67_A0A0A6YW67_MOUSE__II_647476	|generic|tr_E9Q9J0_E9Q9J0_MOUSE__II_647476	|generic|tr_Q642L7_Q642L7_MOUSE__II_647476	|generic|IP_899761_TX=10090	|generic|sp_RS27A_HUMAN_|
"""index: 19686, intensity: 4063.0, mobility: 1.136"""	0.667601	0.000777605	0.0012459	SQVPNYTLTSSTLPQTGGSQQPPQPQQAYSQKALL	generic|sp_P70297_STAM1_MOUSE__chr2_1_14102418_14102489_ENSMUST00000193636__II_1014500	|generic|IP_1121602_TX=10090	|generic|tr_Q3UMC8_Q3UMC8_MOUSE__chr2_1_14102418_14102489_ENSMUST00000193636	|generic|tr_Q9CU37_Q9CU37_MOUSE	|generic|tr_Q3TPR2_Q3TPR2_MOUSE__chr2_1_14141735_14141881_ENSMUST00000193636|
"""index: 2190, intensity: 12829.0, mobility: 1.005"""	0.667484	0.000777605	0.00124676	TLPTKETIEQEK	generic|tr_A6H6H4_A6H6H4_MOUSE|
"""index: 19468, intensity: 2684.0, mobility: 1.182"""	0.667153	0.000777605	0.0012492	QSGPVPGTAINGTLPLSHM	generic|tr_Q3V2B6_Q3V2B6_MOUSE	|generic|tr_Q60I23_Q60I23_MOUSE	|generic|tr_Q3UES8_Q3UES8_MOUSE|
"""index: 12761, intensity: 9860.0, mobility: 0.968"""	0.666958	0.000777605	0.00125064	LKPRTVATPLNQVANPNSAIFGGARPREEVVQKEQE	generic|tr_Q80U88_Q80U88_MOUSE__chr5_-1_134625358_134625459_ENSMUST00000202289__II_929730	|generic|tr_Q3V244_Q3V244_MOUSE__chr5_-1_134625358_134625459_ENSMUST00000202289__II_929730	|generic|tr_Q3TG58_Q3TG58_MOUSE__chr5_-1_134625358_134625459_ENSMUST00000202289__II_929730	|generic|tr_Q564E5_Q564E5_MOUSE__chr5_-1_134625358_134625459_ENSMUST00000202289__II_929730|
"""index: 911, intensity: 3326.0, mobility: 0.824"""	0.666039	0.000777605	0.00125744	RPAPGAEFAPNKR	generic|tr_Q4FK11_Q4FK11_MOUSE__chrX_1_101441780_101441821_ENSMUST00000126019__II_831698	|generic|tr_Q3TF40_Q3TF40_MOUSE__chrX_1_101441780_101441821_ENSMUST00000126019__II_831698	|generic|tr_Q3UM20_Q3UM20_MOUSE__chrX_1_101441780_101441821_ENSMUST00000126019__II_831698	|generic|tr_Q3TTV7_Q3TTV7_MOUSE__chrX_1_101441780_101441821_ENSMUST00000126019__II_831698	|generic|tr_Q3TMM5_Q3TMM5_MOUSE__chrX_1_101441780_101441821_ENSMUST00000126019|
"""index: 1555, intensity: 2654.0, mobility: 0.949"""	0.665598	0.000777605	0.00126072	TVVGTYHGSQDQPHQVPGNH	generic|tr_F6YP03_F6YP03_MOUSE__II_1004805	|generic|II_1004795_TX=10090	|generic|tr_Q3TTW8_Q3TTW8_MOUSE__chr2_-1_103775412_103775516_ENSMUST00000137390	|generic|tr_Q3TEY4_Q3TEY4_MOUSE__chr2_-1_103775412_103775516_ENSMUST00000137390	|generic|tr_A1L0T9_A1L0T9_MOUSE__chr2_-1_103775412_103775516_ENSMUST00000137390	|generic|sp_Q60865_CAPR1_MOUSE__chr2_-1_103775412_103775516_ENSMUST00000137390|
"""index: 2567, intensity: 3173.0, mobility: 1.032"""	0.665484	0.000777605	0.00126157	AIEPAPPSQEAEAKGE	generic|sp_P28667_MRP_MOUSE|
"""index: 18269, intensity: 5627.0, mobility: 0.943"""	0.664894	0.000777605	0.00126597	APNLSRMGAVPVMIPAQSKDGSIV	generic|sp_P97792_CXAR_MOUSE__chr16_1_78334866_78334964_ENSMUST00000231251|
"""index: 3311, intensity: 4370.0, mobility: 0.790"""	0.664605	0.000777605	0.00126813	TLPTKETIEQEKRSEIS	generic|tr_A6H6H4_A6H6H4_MOUSE|
"""index: 15557, intensity: 4640.0, mobility: 0.931"""	0.664595	0.000777605	0.00126821	LETPVFPGNGDEQPLTENPR	generic|tr_A0A1W2P7R2_A0A1W2P7R2_MOUSE	|generic|sp_P01193_COLI_MOUSE|
"""index: 3725, intensity: 22778.0, mobility: 0.958"""	0.664112	0.000777605	0.00127183	NTLPTKETIEQEKRSEIS	generic|tr_A6H6H4_A6H6H4_MOUSE|
"""index: 7534, intensity: 4031.0, mobility: 0.990"""	0.663758	0.000777605	0.00127448	SLSGAQIDDNIPR	generic|sp_O08553_DPYL2_MOUSE|
"""index: 4737, intensity: 4347.0, mobility: 1.306"""	0.663436	0.000777605	0.00127691	AGPQAAEPSTPSGPESGPTPASAEQNE	generic|sp_P28667_MRP_MOUSE|
"""index: 7079, intensity: 3395.0, mobility: 1.111"""	0.663041	0.000777605	0.00127988	EEEAVWGDGSPEPSPRE	generic|sp_P01193_COLI_MOUSE|
"""index: 2476, intensity: 2930.0, mobility: 1.108"""	0.66267	0.000777605	0.00128269	IPVGSLKNEDTPNRQ	generic|sp_Q03517_SCG2_MOUSE	|generic|tr_Q4W8U9_Q4W8U9_MOUSE|
"""index: 20898, intensity: 12008.0, mobility: 1.035"""	0.66243	0.000777605	0.00128451	YLPGPLQDMFKK	generic|sp_P63040_CPLX1_MOUSE	|generic|sp_P84086_CPLX2_MOUSE|
"""index: 8975, intensity: 6538.0, mobility: 0.836"""	0.662013	0.000777605	0.00128766	PLPSKETIEQEKQAGES	generic|sp_P20065_TYB4_MOUSE__chrX_-1_167207501_167208325_ENSMUST00000112175	|generic|tr_Q6ZWX2_Q6ZWX2_MOUSE__chrX_-1_167207501_167208325_ENSMUST00000112175|
"""index: 6620, intensity: 7724.0, mobility: 0.885"""	0.661428	0.000777605	0.00129211	AEPPPPEPPRI	generic|sp_Q8BIF0_C99L2_MOUSE	|generic|sp_Q8BIF0-2_C99L2_MOUSE	|generic|tr_I7HJQ8_I7HJQ8_MOUSE	|generic|tr_A2AP74_A2AP74_MOUSE|
"""index: 5457, intensity: 3210.0, mobility: 0.833"""	0.661332	0.000777605	0.00129285	QQNKSVSTDELGPPGRLE	generic|tr_Q5DTP6_Q5DTP6_MOUSE__II_1147850	|generic|tr_A0A0R3P9D0_A0A0R3P9D0_MOUSE__II_1147850	|generic|sp_Q7TPB0_PLPR3_MOUSE	|generic|sp_Q7TPB0-2_PLPR3_MOUSE	|generic|tr_E9QAX3_E9QAX3_MOUSE|
"""index: 11489, intensity: 3246.0, mobility: 0.758"""	0.66115	0.000777605	0.00129424	SGDKVLALAGFDVEKAKK	generic|sp_Q8K3C3_LZIC_MOUSE|
"""index: 15986, intensity: 2631.0, mobility: 1.223"""	0.660943	0.000777605	0.00129582	LETPVFPGNGDEQPLTENPR	generic|tr_A0A1W2P7R2_A0A1W2P7R2_MOUSE	|generic|sp_P01193_COLI_MOUSE|
"""index: 13174, intensity: 3930.0, mobility: 0.927"""	0.660781	0.000777605	0.00129706	APVPMPDLKNVRSKIGSTENLK	generic|tr_A0A0A0MQC7_A0A0A0MQC7_MOUSE	|generic|tr_A2A5Y6_A2A5Y6_MOUSE	|generic|sp_P10637_TAU_MOUSE	|generic|sp_P10637-2_TAU_MOUSE	|generic|sp_P10637-3_TAU_MOUSE	|generic|sp_P10637-4_TAU_MOUSE	|generic|tr_Q3UH19_Q3UH19_MOUSE	|generic|sp_P10637-6_TAU_MOUSE	|generic|tr_Q547J4_Q547J4_MOUSE	|generic|tr_B1AQW2_B1AQW2_MOUSE|
"""index: 5958, intensity: 5071.0, mobility: 0.852"""	0.660155	0.000777605	0.00130185	TPASAQTAAKREIYL	generic|tr_Q2TJI9_Q2TJI9_MOUSE__chr18_-1_38189545_38189796_ENSMUST00000160721__II_1060469	|generic|tr_F7BJK1_F7BJK1_MOUSE__chr18_-1_38189545_38189796_ENSMUST00000160721__II_1060474	|generic|tr_Q2TJI7_Q2TJI7_MOUSE|
"""index: 7531, intensity: 5028.0, mobility: 0.921"""	0.660117	0.000777605	0.00130214	ANPNSAIFGGARP	generic|tr_Q80U88_Q80U88_MOUSE__chr5_-1_134625358_134625459_ENSMUST00000202289__II_929730	|generic|tr_Q3V244_Q3V244_MOUSE__chr5_-1_134625358_134625459_ENSMUST00000202289__II_929730	|generic|tr_Q3TG58_Q3TG58_MOUSE__chr5_-1_134625358_134625459_ENSMUST00000202289__II_929730	|generic|tr_Q564E5_Q564E5_MOUSE__chr5_-1_134625358_134625459_ENSMUST00000202289__II_929730|
"""index: 9327, intensity: 5246.0, mobility: 0.938"""	0.659554	0.000777605	0.00130647	ADEVSASLAKQGL	generic|II_1128081_TX=10090	|generic|II_1128079_TX=10090	|generic|tr_A0A0A0MQC7_A0A0A0MQC7_MOUSE	|generic|tr_A2A5Y6_A2A5Y6_MOUSE	|generic|sp_P10637_TAU_MOUSE	|generic|sp_P10637-2_TAU_MOUSE	|generic|sp_P10637-4_TAU_MOUSE	|generic|tr_Q3UH19_Q3UH19_MOUSE	|generic|sp_P10637-6_TAU_MOUSE	|generic|tr_Q8C5K4_Q8C5K4_MOUSE	|generic|tr_Q547J4_Q547J4_MOUSE	|generic|tr_B1AQW2_B1AQW2_MOUSE	|generic|sp_TAU_HUMAN_|
"""index: 686, intensity: 7447.0, mobility: 0.891"""	0.657415	0.000777605	0.00132304	SANSNPAMAPRE	generic|tr_Q545V6_Q545V6_MOUSE|
"""index: 8719, intensity: 6875.0, mobility: 0.837"""	0.657129	0.000777605	0.00132527	NPLPSKETIEQEKQAGES	generic|sp_P20065_TYB4_MOUSE__chrX_-1_167207501_167208325_ENSMUST00000112175	|generic|tr_Q6ZWX2_Q6ZWX2_MOUSE__chrX_-1_167207501_167208325_ENSMUST00000112175|
"""index: 18377, intensity: 5472.0, mobility: 0.889"""	0.6567	0.000777605	0.00132862	VAPFPEVFGK	generic|sp_CAS1_BOVIN_|
"""index: 3161, intensity: 19879.0, mobility: 0.837"""	0.656235	0.000777605	0.00133227	NPLPSKETIEQEKQAGES	generic|sp_P20065_TYB4_MOUSE__chrX_-1_167207501_167208325_ENSMUST00000112175	|generic|tr_Q6ZWX2_Q6ZWX2_MOUSE__chrX_-1_167207501_167208325_ENSMUST00000112175|
"""index: 3726, intensity: 6604.0, mobility: 0.852"""	0.656046	0.000777605	0.00133375	MGSNKGASQAGMTGYGMPRQ	generic|tr_Q9D6K2_Q9D6K2_MOUSE	|generic|sp_Q9R1Q8_TAGL3_MOUSE|
"""index: 905, intensity: 3012.0, mobility: 0.798"""	0.655394	0.000777605	0.00133888	GSQIDDHVPKRASA	generic|sp_Q9EQF6_DPYL5_MOUSE__chr5_1_30791522_30791638_ENSMUST00000198503__II_944569|
"""index: 3184, intensity: 2996.0, mobility: 0.995"""	0.655109	0.000777605	0.00134113	ATSAAQNAFKGNQM	generic|tr_Q3TD71_Q3TD71_MOUSE	|generic|tr_Q3TSA8_Q3TSA8_MOUSE	|generic|tr_Q3UY11_Q3UY11_MOUSE|
"""index: 21753, intensity: 3818.0, mobility: 1.061"""	0.654576	0.000777605	0.00134534	LYQEPVLGPVRGPF	generic|sp_CASB_BOVIN_|
"""index: 9292, intensity: 31287.0, mobility: 0.952"""	0.654032	0.000777605	0.00134966	ADEVSASLAKQGL	generic|II_1128081_TX=10090	|generic|II_1128079_TX=10090	|generic|tr_A0A0A0MQC7_A0A0A0MQC7_MOUSE	|generic|tr_A2A5Y6_A2A5Y6_MOUSE	|generic|sp_P10637_TAU_MOUSE	|generic|sp_P10637-2_TAU_MOUSE	|generic|sp_P10637-4_TAU_MOUSE	|generic|tr_Q3UH19_Q3UH19_MOUSE	|generic|sp_P10637-6_TAU_MOUSE	|generic|tr_Q8C5K4_Q8C5K4_MOUSE	|generic|tr_Q547J4_Q547J4_MOUSE	|generic|tr_B1AQW2_B1AQW2_MOUSE	|generic|sp_TAU_HUMAN_|
"""index: 10617, intensity: 2831.0, mobility: 0.798"""	0.653088	0.000777605	0.00135717	DEETVRKAMEAVAAQGKVKK	generic|tr_Q6NWV5_Q6NWV5_MOUSE	|generic|sp_Q9DBJ1_PGAM1_MOUSE|
"""index: 22854, intensity: 4386.0, mobility: 1.076"""	0.652199	0.000777605	0.00136429	RPASPPSVPGGSQQGTPEEAAEALLTESVRSQTH	generic|tr_A0A087WQ93_A0A087WQ93_MOUSE	|generic|sp_Q0VGU4_VGF_MOUSE|
"""index: 992, intensity: 4103.0, mobility: 0.808"""	0.651932	0.000777605	0.00136643	FPKPEGSQDKSLH	generic|sp_P47867_SCG3_MOUSE__II_3456604	|generic|sp_P47867-2_SCG3_MOUSE__II_3456604	|generic|tr_A0A1Y7VLI5_A0A1Y7VLI5_MOUSE|
"""index: 9138, intensity: 3318.0, mobility: 0.898"""	0.650418	0.000777605	0.00137866	PNVPNTQPAIMKPTEEHPAY	generic|tr_Q3TD71_Q3TD71_MOUSE	|generic|tr_Q3TSA8_Q3TSA8_MOUSE	|generic|tr_Q3TSA8_Q3TSA8_MOUSE	|generic|tr_Q9D577_Q9D577_MOUSE	|generic|tr_Q9D577_Q9D577_MOUSE	|generic|tr_D3YTP4_D3YTP4_MOUSE	|generic|tr_D3YTP4_D3YTP4_MOUSE	|generic|tr_Q3UY11_Q3UY11_MOUSE|
"""index: 3744, intensity: 3495.0, mobility: 0.884"""	0.649899	0.000777605	0.00138287	SGAQIDDNIPR	generic|sp_O08553_DPYL2_MOUSE|
"""index: 1576, intensity: 3041.0, mobility: 0.872"""	0.649845	0.000777605	0.00138331	TLPTKETIEQEKRSE	generic|tr_A6H6H4_A6H6H4_MOUSE|
"""index: 6445, intensity: 5536.0, mobility: 1.100"""	0.648659	0.000777605	0.00139299	EEEAVWGDGSPEPSPRE	generic|sp_P01193_COLI_MOUSE|
"""index: 5346, intensity: 21067.0, mobility: 1.003"""	0.64851	0.000777605	0.00139421	EAVWGDGSPEPSPRE	generic|sp_P01193_COLI_MOUSE|
"""index: 15240, intensity: 4682.0, mobility: 0.878"""	0.648416	0.000777605	0.00139498	GAPPRVLQKLVEEDRIG	generic|sp_E9PUL5_PRRT2_MOUSE|
"""index: 19604, intensity: 6204.0, mobility: 1.000"""	0.648004	0.000777605	0.00139836	YQEPVLGPVRGPF	generic|sp_CASB_BOVIN_|
"""index: 13381, intensity: 5100.0, mobility: 0.889"""	0.647339	0.000777605	0.00140383	LVETSTPLRL	generic|sp_Q9QXV0_PCS1N_MOUSE	|generic|tr_Q9ESU4_Q9ESU4_MOUSE|
"""index: 2662, intensity: 3249.0, mobility: 0.803"""	0.647097	0.000777605	0.00140583	ATATLQRPGSLAAGSRAS	generic|tr_B7ZNF6_B7ZNF6_MOUSE__chr15_1_31027559_31027672_ENSMUST00000228827	|generic|sp_O35927_CTND2_MOUSE__chr15_1_31027559_31027672_ENSMUST00000228827	|generic|sp_O35927-2_CTND2_MOUSE__chr15_1_31027559_31027672_ENSMUST00000228827	|generic|tr_E9QKH8_E9QKH8_MOUSE__chr15_1_31027559_31027672_ENSMUST00000228827|
"""index: 3056, intensity: 3368.0, mobility: 0.820"""	0.646737	0.000777605	0.0014088	GSNKGASQAGMTGYGMPRQ	generic|tr_Q9D6K2_Q9D6K2_MOUSE	|generic|sp_Q9R1Q8_TAGL3_MOUSE|
"""index: 7370, intensity: 5224.0, mobility: 0.875"""	0.646727	0.000777605	0.00140889	EPPPPEPPRI	generic|sp_Q8BIF0_C99L2_MOUSE	|generic|sp_Q8BIF0-2_C99L2_MOUSE	|generic|tr_I7HJQ8_I7HJQ8_MOUSE	|generic|tr_A2AP74_A2AP74_MOUSE|
"""index: 17002, intensity: 3409.0, mobility: 1.043"""	0.646706	0.000777605	0.00140906	EHPGAPPQPPAPLQPALAPPSRAVAIE	generic|sp_Q7TSJ2_MAP6_MOUSE__chr7_1_99336781_99337002_ENSMUST00000122101__II_884487	|generic|sp_Q7TSJ2-2_MAP6_MOUSE__chr7_1_99269285_99269317_ENSMUST00000208978__II_884487	|generic|tr_D3Z6W1_D3Z6W1_MOUSE__chr7_1_99269285_99269317_ENSMUST00000208978__II_884487|
"""index: 4893, intensity: 3441.0, mobility: 0.954"""	0.646289	0.000777605	0.00141252	LADEVSASLAKQG	generic|II_1128081_TX=10090	|generic|II_1128079_TX=10090	|generic|tr_A0A0A0MQC7_A0A0A0MQC7_MOUSE	|generic|tr_A2A5Y6_A2A5Y6_MOUSE	|generic|sp_P10637_TAU_MOUSE	|generic|sp_P10637-2_TAU_MOUSE	|generic|sp_P10637-3_TAU_MOUSE	|generic|sp_P10637-4_TAU_MOUSE	|generic|tr_Q3UH19_Q3UH19_MOUSE	|generic|sp_P10637-6_TAU_MOUSE	|generic|tr_Q8C5K4_Q8C5K4_MOUSE	|generic|tr_Q547J4_Q547J4_MOUSE	|generic|tr_B1AQW2_B1AQW2_MOUSE	|generic|sp_TAU_HUMAN_|
"""index: 17584, intensity: 10015.0, mobility: 1.145"""	0.646268	0.000777605	0.00141269	IVQEMPPQSPANIYYKV	generic|sp_P52800_EFNB2_MOUSE__chr8_-1_8660480_8660584_ENSMUST00000209169__II_867982	|generic|tr_Q544L9_Q544L9_MOUSE|
"""index: 2194, intensity: 3884.0, mobility: 0.978"""	0.646121	0.000777605	0.00141391	SPGFSDSTSAAKETA	generic|sp_P14873_MAP1B_MOUSE	|generic|tr_B2RQQ5_B2RQQ5_MOUSE|
"""index: 3202, intensity: 4237.0, mobility: 0.912"""	0.64597	0.000777605	0.00141517	TETQEKNPLPSKETIEQEKQAGES	generic|sp_P20065_TYB4_MOUSE__chrX_-1_167207501_167208325_ENSMUST00000112175	|generic|tr_Q6ZWX2_Q6ZWX2_MOUSE__chrX_-1_167207501_167208325_ENSMUST00000112175|
"""index: 6988, intensity: 4151.0, mobility: 0.926"""	0.64591	0.000777605	0.00141567	PEPQPEPEPEPEPEPQPEPEPEQ	generic|tr_C4IXT3_C4IXT3_MOUSE__chr11_-1_61157167_61157217_ENSMUST00000173525|
"""index: 14545, intensity: 4108.0, mobility: 0.962"""	0.64588	0.000777605	0.00141591	TLADEVSASLAKQG	generic|II_1128081_TX=10090	|generic|II_1128079_TX=10090	|generic|tr_A0A0A0MQC7_A0A0A0MQC7_MOUSE	|generic|tr_A2A5Y6_A2A5Y6_MOUSE	|generic|sp_P10637_TAU_MOUSE	|generic|sp_P10637-2_TAU_MOUSE	|generic|sp_P10637-3_TAU_MOUSE	|generic|sp_P10637-4_TAU_MOUSE	|generic|tr_Q3UH19_Q3UH19_MOUSE	|generic|sp_P10637-6_TAU_MOUSE	|generic|tr_Q8C5K4_Q8C5K4_MOUSE	|generic|tr_Q547J4_Q547J4_MOUSE	|generic|tr_B1AQW2_B1AQW2_MOUSE	|generic|sp_TAU_HUMAN_|
"""index: 18750, intensity: 3403.0, mobility: 1.064"""	0.645709	0.000777605	0.00141734	SAASAPLVETSTPLRL	generic|sp_Q9QXV0_PCS1N_MOUSE|
"""index: 16830, intensity: 5355.0, mobility: 0.917"""	0.64414	0.000777605	0.00143045	FNLPEPAPPRPSLSQDEVKAETIRSLR	generic|sp_O88935_SYN1_MOUSE__chr6_1_115261704_115261733_ENSMUST00000203768	|generic|sp_O88935-3_SYN1_MOUSE__chr6_1_115261704_115261733_ENSMUST00000203768|
"""index: 729, intensity: 12269.0, mobility: 0.907"""	0.643721	0.000777605	0.00143398	SKPKKPLGSSTAAPQRPIATQRTT	generic|sp_Q61166_MARE1_MOUSE|
"""index: 3756, intensity: 2814.0, mobility: 1.189"""	0.642679	0.000777605	0.00144277	AEPSTPSGPESGPTPASAEQNE	generic|sp_P28667_MRP_MOUSE|
"""index: 2403, intensity: 3170.0, mobility: 0.972"""	0.642064	0.000777605	0.00144799	TQEKNPLPSKETIEQEKQ	generic|sp_P20065_TYB4_MOUSE__chrX_-1_167207501_167208325_ENSMUST00000112175	|generic|tr_Q6ZWX2_Q6ZWX2_MOUSE__chrX_-1_167207501_167208325_ENSMUST00000112175|
"""index: 16130, intensity: 4562.0, mobility: 0.889"""	0.64201	0.000777605	0.00144845	ASPQEVGKPYLESFQPNLH	generic|sp_Q99P72_RTN4_MOUSE	|generic|sp_Q99P72-3_RTN4_MOUSE|
"""index: 22342, intensity: 3431.0, mobility: 1.156"""	0.641705	0.000777605	0.00145104	GLPATPIAPASGLHSPPLLG	generic|tr_D3Z4T1_D3Z4T1_MOUSE	|generic|tr_D3Z4C5_D3Z4C5_MOUSE	|generic|tr_D3Z580_D3Z580_MOUSE	|generic|tr_D3Z588_D3Z588_MOUSE	|generic|tr_A0A5F8MPH2_A0A5F8MPH2_MOUSE|
"""index: 20506, intensity: 3275.0, mobility: 1.209"""	0.641253	0.000777605	0.00145489	QNPAGPVAIAPELESKESVL	generic|tr_Q5SSP3_Q5SSP3_MOUSE	|generic|tr_Q3US35_Q3US35_MOUSE	|generic|tr_Q9ESU8_Q9ESU8_MOUSE	|generic|tr_Q8BXT5_Q8BXT5_MOUSE	|generic|sp_O35874_SATT_MOUSE|
"""index: 12734, intensity: 4006.0, mobility: 1.000"""	0.641086	0.000777605	0.00145632	LKPRTVATPLNQVANPNSAIFGGARPREEVVQKEQE	generic|tr_Q80U88_Q80U88_MOUSE__chr5_-1_134625358_134625459_ENSMUST00000202289__II_929730	|generic|tr_Q3V244_Q3V244_MOUSE__chr5_-1_134625358_134625459_ENSMUST00000202289__II_929730	|generic|tr_Q3TG58_Q3TG58_MOUSE__chr5_-1_134625358_134625459_ENSMUST00000202289__II_929730	|generic|tr_Q564E5_Q564E5_MOUSE__chr5_-1_134625358_134625459_ENSMUST00000202289__II_929730|
"""index: 19694, intensity: 5480.0, mobility: 1.184"""	0.640211	0.000777605	0.00146381	QVPNYTLTSSTLPQTGGSQQPPQPQQAYSQKALL	generic|sp_P70297_STAM1_MOUSE__chr2_1_14102418_14102489_ENSMUST00000193636__II_1014500	|generic|IP_1121602_TX=10090	|generic|tr_Q3UMC8_Q3UMC8_MOUSE__chr2_1_14102418_14102489_ENSMUST00000193636	|generic|tr_Q9CU37_Q9CU37_MOUSE	|generic|tr_Q3TPR2_Q3TPR2_MOUSE__chr2_1_14141735_14141881_ENSMUST00000193636|
"""index: 19535, intensity: 4288.0, mobility: 1.028"""	0.639925	0.000777605	0.00146627	TSPPIGTVTPALKLTKTIQVPQQKAMVPLH	generic|II_1086724_TX=10090	|generic|tr_Q3U8V1_Q3U8V1_MOUSE__chr15_-1_83149191_83149238_ENSMUST00000149802	|generic|tr_Q3TJ78_Q3TJ78_MOUSE__chr15_-1_83149191_83149238_ENSMUST00000149802	|generic|tr_Q8C713_Q8C713_MOUSE	|generic|tr_Q571G8_Q571G8_MOUSE__chr15_-1_83149191_83149238_ENSMUST00000149802	|generic|sp_Q8BG81_PDIP3_MOUSE__chr15_-1_83149191_83149238_ENSMUST00000149802|
"""index: 16688, intensity: 4101.0, mobility: 0.924"""	0.639229	0.000777605	0.00147226	QSGFSLSGAQIDDNIPR	generic|sp_O08553_DPYL2_MOUSE|
"""index: 17928, intensity: 4187.0, mobility: 0.960"""	0.638941	0.000777605	0.00147475	AQHYQSGPVPGTAINGTLPLSHM	generic|tr_Q3V2B6_Q3V2B6_MOUSE	|generic|tr_Q60I23_Q60I23_MOUSE	|generic|tr_Q3UES8_Q3UES8_MOUSE|
"""index: 28473, intensity: 6117.0, mobility: 0.972"""	0.638661	0.000777605	0.00147717	SPETLISDLLMK	generic|sp_P57774_NPY_MOUSE__chr6_1_49823598_49829327_ENSMUST00000031843|
"""index: 29669, intensity: 5432.0, mobility: 1.231"""	0.638247	0.000777605	0.00148077	MITDVQLAIFANMLGVSLFLLVVLYHYVAVNNPKKQE	generic|sp_Q99LX8_OST4_MOUSE__chr5_-1_30907422_30907535_ENSMUST00000132034|
"""index: 24189, intensity: 5174.0, mobility: 0.992"""	0.638017	0.000777605	0.00148276	SPSPTPATQSPKKPPAKDPLADLNIKDFL	generic|tr_Q8CHE0_Q8CHE0_MOUSE__II_846019	|generic|tr_E9QLK9_E9QLK9_MOUSE	|generic|tr_E9Q9A3_E9Q9A3_MOUSE	|generic|tr_E9QQ05_E9QQ05_MOUSE	|generic|tr_Q7TT20_Q7TT20_MOUSE	|generic|sp_Q61548_AP180_MOUSE	|generic|sp_Q61548-2_AP180_MOUSE	|generic|sp_Q61548-3_AP180_MOUSE	|generic|tr_Q3UI39_Q3UI39_MOUSE	|generic|tr_A0A5F8MPL3_A0A5F8MPL3_MOUSE|
"""index: 17171, intensity: 3726.0, mobility: 1.051"""	0.63778	0.000777605	0.00148482	SGFSLSGAQIDDNIPR	generic|sp_O08553_DPYL2_MOUSE|
"""index: 26042, intensity: 3997.0, mobility: 1.058"""	0.637191	0.000777605	0.00148996	TLADEVSASLAKQGL	generic|II_1128081_TX=10090	|generic|II_1128079_TX=10090	|generic|tr_A0A0A0MQC7_A0A0A0MQC7_MOUSE	|generic|tr_A2A5Y6_A2A5Y6_MOUSE	|generic|sp_P10637_TAU_MOUSE	|generic|sp_P10637-2_TAU_MOUSE	|generic|sp_P10637-4_TAU_MOUSE	|generic|tr_Q3UH19_Q3UH19_MOUSE	|generic|sp_P10637-6_TAU_MOUSE	|generic|tr_Q8C5K4_Q8C5K4_MOUSE	|generic|tr_Q547J4_Q547J4_MOUSE	|generic|tr_B1AQW2_B1AQW2_MOUSE	|generic|sp_TAU_HUMAN_|
"""index: 7018, intensity: 6038.0, mobility: 0.979"""	0.637178	0.000777605	0.00149007	LVQLAGTRESVDSAKPRVY	generic|sp_P35455_NEU2_MOUSE|
"""index: 16342, intensity: 22995.0, mobility: 1.066"""	0.637174	0.000777605	0.0014901	AVPVMIPAQSKDGSIV	generic|sp_P97792_CXAR_MOUSE__chr16_1_78334866_78334964_ENSMUST00000231251|
"""index: 864, intensity: 2697.0, mobility: 0.979"""	0.636771	0.000777605	0.00149363	SQIDDHVPKRASA	generic|sp_Q9EQF6_DPYL5_MOUSE__chr5_1_30791522_30791638_ENSMUST00000198503__II_944569|
"""index: 11935, intensity: 4140.0, mobility: 0.851"""	0.636343	0.000777605	0.00149737	EDPATFKPPKMDVPMVEGKKQPLR	generic|sp_Q9DBN4_P33MX_MOUSE	|generic|sp_Q9DBN4-2_P33MX_MOUSE	|generic|tr_D3Z1F7_D3Z1F7_MOUSE|
"""index: 9794, intensity: 3545.0, mobility: 1.203"""	0.636265	0.000777605	0.00149806	SESEDYSPSSSETVRSPNSPF	generic|tr_Q9JLM6_Q9JLM6_MOUSE__chr3_1_55533624_55533734_ENSMUST00000199702__II_984463	|generic|tr_A3KN70_A3KN70_MOUSE__chr3_1_55533624_55533734_ENSMUST00000199702__II_984463	|generic|tr_A0A0G2JE54_A0A0G2JE54_MOUSE__chr3_1_55533624_55533734_ENSMUST00000199702__II_984463	|generic|tr_A0A0G2JGQ6_A0A0G2JGQ6_MOUSE__chr3_1_55533624_55533734_ENSMUST00000199702__II_984463	|generic|tr_Q8CHG1_Q8CHG1_MOUSE__chr3_1_55533624_55533734_ENSMUST00000199702__II_984463	|generic|sp_Q9JLM8_DCLK1_MOUSE__chr3_1_55533624_55533734_ENSMUST00000199702	|generic|tr_Q8CCN4_Q8CCN4_MOUSE__chr3_1_55533624_55533734_ENSMUST00000199702|
"""index: 9693, intensity: 5110.0, mobility: 0.957"""	0.635479	0.000777605	0.00150497	VANPNSAIFGGARP	generic|tr_Q80U88_Q80U88_MOUSE__chr5_-1_134625358_134625459_ENSMUST00000202289__II_929730	|generic|tr_Q3V244_Q3V244_MOUSE__chr5_-1_134625358_134625459_ENSMUST00000202289__II_929730	|generic|tr_Q3TG58_Q3TG58_MOUSE__chr5_-1_134625358_134625459_ENSMUST00000202289__II_929730	|generic|tr_Q564E5_Q564E5_MOUSE__chr5_-1_134625358_134625459_ENSMUST00000202289__II_929730|
"""index: 18418, intensity: 4838.0, mobility: 0.852"""	0.634939	0.000777605	0.00150974	DPDVPRPWL	generic|sp_Q673H1_TUSC1_MOUSE|
"""index: 7761, intensity: 4610.0, mobility: 0.850"""	0.633634	0.000777605	0.00152132	LMTGAGNILK	generic|sp_P70414_NAC1_MOUSE	|generic|tr_A0A3Q4EBU5_A0A3Q4EBU5_MOUSE	|generic|tr_Q91ZJ7_Q91ZJ7_MOUSE	|generic|tr_Q68FL0_Q68FL0_MOUSE	|generic|tr_Q27PY9_Q27PY9_MOUSE	|generic|tr_Q8BXB3_Q8BXB3_MOUSE	|generic|tr_G5E8Y0_G5E8Y0_MOUSE	|generic|tr_Q9ET74_Q9ET74_MOUSE	|generic|tr_G3X9J1_G3X9J1_MOUSE	|generic|tr_A0A3Q4L326_A0A3Q4L326_MOUSE	|generic|tr_Q8R505_Q8R505_MOUSE	|generic|tr_O35157_O35157_MOUSE|
"""index: 9706, intensity: 19389.0, mobility: 1.170"""	0.632621	0.000777605	0.00153036	GSQQPPQPQQAYSQKALL	generic|sp_P70297_STAM1_MOUSE__chr2_1_14102418_14102489_ENSMUST00000193636__II_1014500	|generic|IP_1121602_TX=10090	|generic|tr_Q3UMC8_Q3UMC8_MOUSE__chr2_1_14102418_14102489_ENSMUST00000193636	|generic|tr_Q9CU37_Q9CU37_MOUSE	|generic|tr_Q3TPR2_Q3TPR2_MOUSE__chr2_1_14141735_14141881_ENSMUST00000193636|
"""index: 721, intensity: 3023.0, mobility: 0.743"""	0.632265	0.000777605	0.00153355	AGLPPLKASHSAHSTH	generic|tr_A0A0G2JG10_A0A0G2JG10_MOUSE__chr5_-1_52190276_52190332_ENSMUST00000200186	|generic|tr_Q3UDX4_Q3UDX4_MOUSE__chr5_-1_52190276_52190332_ENSMUST00000200186	|generic|tr_Q497W9_Q497W9_MOUSE__chr5_-1_52190276_52190332_ENSMUST00000200186	|generic|tr_Q3UKJ6_Q3UKJ6_MOUSE__chr5_-1_52190276_52190332_ENSMUST00000200186	|generic|tr_Q3TFE5_Q3TFE5_MOUSE__chr5_-1_52190276_52190332_ENSMUST00000200186|
"""index: 13750, intensity: 3274.0, mobility: 0.960"""	0.631003	0.000777605	0.00154491	AEDVTAALAKQGL	generic|sp_P20357_MTAP2_MOUSE__chr1_1_66438885_66439007_ENSMUST00000172486	|generic|tr_Q80ZL4_Q80ZL4_MOUSE__chr1_1_66438885_66439007_ENSMUST00000172486	|generic|tr_Q3TLQ0_Q3TLQ0_MOUSE__chr1_1_66438885_66439007_ENSMUST00000172486	|generic|tr_Q80X35_Q80X35_MOUSE__chr1_1_66438885_66439007_ENSMUST00000172486	|generic|tr_B2KGT5_B2KGT5_MOUSE__chr1_1_66438885_66439007_ENSMUST00000172486	|generic|tr_A0A668KLC6_A0A668KLC6_MOUSE__chr1_1_66438885_66439007_ENSMUST00000172486|
"""index: 8326, intensity: 3358.0, mobility: 0.973"""	0.630794	0.000777605	0.0015468	AGQSVIGLQMGTNK	generic|tr_A0A0G2JFI6_A0A0G2JFI6_MOUSE__II_976767	|generic|tr_Q99JN5_Q99JN5_MOUSE__II_976767	|generic|sp_Q9DAW9_CNN3_MOUSE__chr3_1_121449985_121450074_ENSMUST00000198393__II_976767	|generic|tr_A0A0G2JDV8_A0A0G2JDV8_MOUSE__chr3_1_121449985_121450074_ENSMUST00000198393__II_976768	|generic|IP_3492811_TX=10090|
"""index: 14538, intensity: 6844.0, mobility: 0.887"""	0.630705	0.000777605	0.00154761	PGPTQTLSPNGENNNDIIQDNGTIIPFRKHTVR	generic|sp_Q8R001_MARE2_MOUSE	|generic|sp_Q8R001_MARE2_MOUSE	|generic|tr_E9Q1B7_E9Q1B7_MOUSE__chr18_1_23853664_23853702_ENSMUST00000155708	|generic|tr_E9Q1B7_E9Q1B7_MOUSE__chr18_1_23853664_23853702_ENSMUST00000155708|
"""index: 10228, intensity: 5938.0, mobility: 0.937"""	0.629949	0.000777605	0.00155446	VLEYLNQEQAEQGREHLA	generic|sp_Q03517_SCG2_MOUSE	|generic|tr_Q4W8U9_Q4W8U9_MOUSE|
"""index: 646, intensity: 2599.0, mobility: 0.944"""	0.629413	0.000777605	0.00155934	SQIDDHVPKRAS	generic|sp_Q9EQF6_DPYL5_MOUSE__chr5_1_30791522_30791638_ENSMUST00000198503__II_944569|
"""index: 6631, intensity: 4021.0, mobility: 1.076"""	0.629391	0.000777605	0.00155954	AMNQPQTQYSATPNY	generic|sp_Q9JKD3_SCAM5_MOUSE__chr9_-1_57443670_57443780_ENSMUST00000215208__II_3456302|
"""index: 7174, intensity: 12073.0, mobility: 0.917"""	0.628838	0.000777605	0.00156459	AEPPPPEPPRI	generic|sp_Q8BIF0_C99L2_MOUSE	|generic|sp_Q8BIF0-2_C99L2_MOUSE	|generic|tr_I7HJQ8_I7HJQ8_MOUSE	|generic|tr_A2AP74_A2AP74_MOUSE|
"""index: 5095, intensity: 3537.0, mobility: 0.989"""	0.628779	0.000777605	0.00156513	SASSTQPLLVHEDA	generic|tr_Q3ULJ6_Q3ULJ6_MOUSE__chr5_1_75654426_75654545_ENSMUST00000202167	|generic|sp_P05532_KIT_MOUSE__chr5_1_75654426_75654545_ENSMUST00000202167	|generic|sp_P05532-2_KIT_MOUSE__chr5_1_75654426_75654545_ENSMUST00000202167	|generic|sp_P05532-3_KIT_MOUSE__chr5_1_75654426_75654545_ENSMUST00000202167|
"""index: 19621, intensity: 4901.0, mobility: 0.990"""	0.628596	0.000777605	0.0015668	TLAEDVTAALAKQG	generic|sp_P20357_MTAP2_MOUSE__chr1_1_66438885_66439007_ENSMUST00000172486	|generic|tr_Q80ZL4_Q80ZL4_MOUSE__chr1_1_66438885_66439007_ENSMUST00000172486	|generic|tr_Q3TLQ0_Q3TLQ0_MOUSE__chr1_1_66438885_66439007_ENSMUST00000172486	|generic|tr_Q80X35_Q80X35_MOUSE__chr1_1_66438885_66439007_ENSMUST00000172486	|generic|tr_B2KGT5_B2KGT5_MOUSE__chr1_1_66438885_66439007_ENSMUST00000172486	|generic|tr_A0A668KLC6_A0A668KLC6_MOUSE__chr1_1_66438885_66439007_ENSMUST00000172486|
"""index: 11342, intensity: 3833.0, mobility: 0.862"""	0.628005	0.000777605	0.00157222	SNKGASQAGMTGYGMPRQIM	generic|tr_Q9D6K2_Q9D6K2_MOUSE	|generic|sp_Q9R1Q8_TAGL3_MOUSE|
"""index: 4948, intensity: 5143.0, mobility: 0.911"""	0.62711	0.000777605	0.00158046	LGVEEEKIMDHSHSDGLH	generic|sp_Q6P5F6_S39AA_MOUSE|
"""index: 7980, intensity: 10116.0, mobility: 0.981"""	0.626983	0.000777605	0.00158164	IVAPPGGRSNITSLG	generic|tr_Q3TXY0_Q3TXY0_MOUSE__chr5_1_37273379_37273519_ENSMUST00000202377	|generic|tr_Q6P1J1_Q6P1J1_MOUSE__chr5_1_37273379_37273519_ENSMUST00000202377	|generic|sp_P97427_DPYL1_MOUSE__chr5_1_37273379_37273519_ENSMUST00000202377	|generic|tr_Q3TY94_Q3TY94_MOUSE__chr5_1_37273379_37273519_ENSMUST00000202377|
"""index: 1521, intensity: 3203.0, mobility: 0.736"""	0.625931	0.000777605	0.00159139	TLPTKETIEQEKR	generic|tr_A6H6H4_A6H6H4_MOUSE|
"""index: 2885, intensity: 4197.0, mobility: 0.996"""	0.625826	0.000777605	0.00159236	SLSGTQVDEGVRSAS	generic|tr_Q3TAS8_Q3TAS8_MOUSE__chr18_-1_43324332_43324412_ENSMUST00000237707	|generic|tr_E9PWE8_E9PWE8_MOUSE__chr18_-1_43324332_43324412_ENSMUST00000237707	|generic|sp_Q62188_DPYL3_MOUSE__chr18_-1_43324332_43324412_ENSMUST00000237707	|generic|tr_Q3TT92_Q3TT92_MOUSE__chr18_-1_43324332_43324412_ENSMUST00000237707|
"""index: 5616, intensity: 10891.0, mobility: 1.032"""	0.625362	0.000777605	0.00159668	TAATSAAQNAFKGNQM	generic|tr_Q3TD71_Q3TD71_MOUSE	|generic|tr_Q3TSA8_Q3TSA8_MOUSE	|generic|tr_Q3UY11_Q3UY11_MOUSE|
"""index: 5942, intensity: 28559.0, mobility: 0.903"""	0.625334	0.000777605	0.00159694	AEPPPPEPPRI	generic|sp_Q8BIF0_C99L2_MOUSE	|generic|sp_Q8BIF0-2_C99L2_MOUSE	|generic|tr_I7HJQ8_I7HJQ8_MOUSE	|generic|tr_A2AP74_A2AP74_MOUSE|
"""index: 25741, intensity: 15130.0, mobility: 1.078"""	0.625313	0.000777605	0.00159714	LLYQEPVLGPVRGPF	generic|sp_CASB_BOVIN_|
"""index: 13771, intensity: 4744.0, mobility: 0.921"""	0.624673	0.000777605	0.00160312	EDVTAALAKQGL	generic|sp_P20357_MTAP2_MOUSE__chr1_1_66438885_66439007_ENSMUST00000172486	|generic|tr_Q80ZL4_Q80ZL4_MOUSE__chr1_1_66438885_66439007_ENSMUST00000172486	|generic|tr_Q3TLQ0_Q3TLQ0_MOUSE__chr1_1_66438885_66439007_ENSMUST00000172486	|generic|tr_Q80X35_Q80X35_MOUSE__chr1_1_66438885_66439007_ENSMUST00000172486	|generic|tr_B2KGT5_B2KGT5_MOUSE__chr1_1_66438885_66439007_ENSMUST00000172486	|generic|tr_A0A668KLC6_A0A668KLC6_MOUSE__chr1_1_66438885_66439007_ENSMUST00000172486|
"""index: 16882, intensity: 4401.0, mobility: 1.005"""	0.624058	0.000777605	0.00160888	QVANPNSAIFGGARP	generic|tr_Q80U88_Q80U88_MOUSE__chr5_-1_134625358_134625459_ENSMUST00000202289__II_929730	|generic|tr_Q3V244_Q3V244_MOUSE__chr5_-1_134625358_134625459_ENSMUST00000202289__II_929730	|generic|tr_Q3TG58_Q3TG58_MOUSE__chr5_-1_134625358_134625459_ENSMUST00000202289__II_929730	|generic|tr_Q564E5_Q564E5_MOUSE__chr5_-1_134625358_134625459_ENSMUST00000202289__II_929730|
"""index: 11318, intensity: 23150.0, mobility: 0.840"""	0.624056	0.000777605	0.0016089	GSNKGASQAGMTGYGMPRQIM	generic|tr_Q9D6K2_Q9D6K2_MOUSE	|generic|sp_Q9R1Q8_TAGL3_MOUSE|
"""index: 6981, intensity: 12924.0, mobility: 0.852"""	0.62311	0.000777605	0.0016178	EPPPPEPPRI	generic|sp_Q8BIF0_C99L2_MOUSE	|generic|sp_Q8BIF0-2_C99L2_MOUSE	|generic|tr_I7HJQ8_I7HJQ8_MOUSE	|generic|tr_A2AP74_A2AP74_MOUSE|
"""index: 5070, intensity: 6066.0, mobility: 0.851"""	0.622631	0.000777605	0.00162233	SKQETQSAEPPPPEPPRI	generic|sp_Q8BIF0_C99L2_MOUSE	|generic|sp_Q8BIF0-2_C99L2_MOUSE	|generic|tr_I7HJQ8_I7HJQ8_MOUSE	|generic|tr_A2AP74_A2AP74_MOUSE|
"""index: 3185, intensity: 24005.0, mobility: 0.932"""	0.621138	0.000777605	0.00163651	LVQLAGTRESVDSAKPR	generic|sp_P35455_NEU2_MOUSE|
"""index: 28811, intensity: 6258.0, mobility: 1.048"""	0.621041	0.000777605	0.00163744	TLAEDVTAALAKQGL	generic|sp_P20357_MTAP2_MOUSE__chr1_1_66438885_66439007_ENSMUST00000172486	|generic|tr_Q80ZL4_Q80ZL4_MOUSE__chr1_1_66438885_66439007_ENSMUST00000172486	|generic|tr_Q3TLQ0_Q3TLQ0_MOUSE__chr1_1_66438885_66439007_ENSMUST00000172486	|generic|tr_Q80X35_Q80X35_MOUSE__chr1_1_66438885_66439007_ENSMUST00000172486	|generic|tr_B2KGT5_B2KGT5_MOUSE__chr1_1_66438885_66439007_ENSMUST00000172486	|generic|tr_A0A668KLC6_A0A668KLC6_MOUSE__chr1_1_66438885_66439007_ENSMUST00000172486|
"""index: 2519, intensity: 11567.0, mobility: 0.981"""	0.620945	0.000777605	0.00163836	AAQGAMNQPQTQYS	generic|sp_Q9JKD3_SCAM5_MOUSE__chr9_-1_57443670_57443780_ENSMUST00000215208__II_3456302|
"""index: 12022, intensity: 13073.0, mobility: 1.012"""	0.620926	0.000777605	0.00163854	VFQELGKLTGPSNQ	generic|sp_Q03517_SCG2_MOUSE	|generic|tr_Q4W8U9_Q4W8U9_MOUSE|
"""index: 14089, intensity: 4486.0, mobility: 0.825"""	0.620896	0.000777605	0.00163883	LADEVSASLAKQGL	generic|II_1128081_TX=10090	|generic|II_1128079_TX=10090	|generic|tr_A0A0A0MQC7_A0A0A0MQC7_MOUSE	|generic|tr_A2A5Y6_A2A5Y6_MOUSE	|generic|sp_P10637_TAU_MOUSE	|generic|sp_P10637-2_TAU_MOUSE	|generic|sp_P10637-4_TAU_MOUSE	|generic|tr_Q3UH19_Q3UH19_MOUSE	|generic|sp_P10637-6_TAU_MOUSE	|generic|tr_Q8C5K4_Q8C5K4_MOUSE	|generic|tr_Q547J4_Q547J4_MOUSE	|generic|tr_B1AQW2_B1AQW2_MOUSE	|generic|sp_TAU_HUMAN_|
"""index: 16999, intensity: 4704.0, mobility: 0.848"""	0.620643	0.000777605	0.00164125	TISPLDLAKLNQVARQQSH	generic|sp_P60335_PCBP1_MOUSE|
"""index: 7191, intensity: 5034.0, mobility: 1.092"""	0.620616	0.000777605	0.00164151	GAMNQPQTQYSATPNY	generic|sp_Q9JKD3_SCAM5_MOUSE__chr9_-1_57443670_57443780_ENSMUST00000215208__II_3456302|
"""index: 4590, intensity: 2643.0, mobility: 0.820"""	0.620507	0.000777605	0.00164255	TDTEDKGEFLSEGGGVR	generic|sp_E9PV24_FIBA_MOUSE	|generic|sp_E9PV24-2_FIBA_MOUSE|
"""index: 16733, intensity: 3159.0, mobility: 1.153"""	0.619792	0.000777605	0.00164941	VPERAPLPPPVPSQFQA	generic|sp_Q0VGU4_VGF_MOUSE|
"""index: 1287, intensity: 2859.0, mobility: 0.928"""	0.61897	0.000777605	0.00165733	LSGAQIDDNNPR	generic|tr_Q3TXY0_Q3TXY0_MOUSE__chr5_1_37273379_37273519_ENSMUST00000202377	|generic|tr_Q6P1J1_Q6P1J1_MOUSE__chr5_1_37273379_37273519_ENSMUST00000202377	|generic|sp_P97427_DPYL1_MOUSE__chr5_1_37273379_37273519_ENSMUST00000202377	|generic|tr_Q3TY94_Q3TY94_MOUSE__chr5_1_37273379_37273519_ENSMUST00000202377|
"""index: 14332, intensity: 5191.0, mobility: 1.087"""	0.618554	0.000777605	0.00166134	AVAGGAGVGGDSHLALPALERDHLN	generic|sp_P0C192_LRC4B_MOUSE__chr16_1_91662218_91662247_ENSMUST00000117633|
"""index: 21248, intensity: 2690.0, mobility: 1.103"""	0.618033	0.000777605	0.00166639	SQQFAQPPGATNMIGYMGQTAYQYPPPPPPPPPSRK	generic|tr_Q3U741_Q3U741_MOUSE__chr11_-1_106783954_106783992_ENSMUST00000133426	|generic|sp_Q501J6_DDX17_MOUSE__chr11_-1_106783954_106783992_ENSMUST00000133426	|generic|tr_Q3U6Y5_Q3U6Y5_MOUSE	|generic|tr_Q78W10_Q78W10_MOUSE	|generic|tr_Q8K392_Q8K392_MOUSE|
"""index: 15414, intensity: 2766.0, mobility: 1.250"""	0.617053	0.000777605	0.00167593	LETPVFPGNGDEQPLTENPR	generic|tr_A0A1W2P7R2_A0A1W2P7R2_MOUSE	|generic|sp_P01193_COLI_MOUSE|
"""index: 418, intensity: 2760.0, mobility: 0.863"""	0.616398	0.000777605	0.00168234	NPAENGDAKTDQAQKAEGAGDAK	generic|IP_1078763_TX=10090	|generic|tr_F6W687_F6W687_MOUSE	|generic|tr_A3KGL9_A3KGL9_MOUSE	|generic|tr_Q5XK38_Q5XK38_MOUSE	|generic|sp_P09602_HMGN2_MOUSE	|generic|tr_Q58E57_Q58E57_MOUSE|
"""index: 16508, intensity: 5053.0, mobility: 0.980"""	0.616355	0.000777605	0.00168275	PGPTQTLSPNGENNNDIIQDNGTIIPFRKHT	generic|sp_Q8R001_MARE2_MOUSE	|generic|sp_Q8R001_MARE2_MOUSE	|generic|tr_E9Q1B7_E9Q1B7_MOUSE__chr18_1_23853664_23853702_ENSMUST00000155708	|generic|tr_E9Q1B7_E9Q1B7_MOUSE__chr18_1_23853664_23853702_ENSMUST00000155708|
"""index: 21122, intensity: 3793.0, mobility: 1.055"""	0.616292	0.000777605	0.00168337	YGGFMTSEKSQTPLVTLFKNAIIKNAHKKGQ	generic|sp_P01193_COLI_MOUSE|
"""index: 2090, intensity: 4550.0, mobility: 0.910"""	0.615917	0.000777605	0.00168705	TPNHDGGKHTEPNETTPLTEPEKGPVETK	generic|sp_P13595-2_NCAM1_MOUSE	|generic|tr_E9QB01_E9QB01_MOUSE	|generic|tr_A0A0A6YY47_A0A0A6YY47_MOUSE|
"""index: 941, intensity: 3537.0, mobility: 0.843"""	0.614971	0.000777605	0.00169636	TRESVDSAKPRVY	generic|sp_P35455_NEU2_MOUSE|
"""index: 827, intensity: 3584.0, mobility: 0.958"""	0.614547	0.000777605	0.00170055	LSKDIGSESTEDQ	generic|sp_CAS1_BOVIN_|
"""index: 670, intensity: 3425.0, mobility: 0.822"""	0.613754	0.000777605	0.00170842	VVRTPPKSPSASKSRLQT	generic|tr_A0A0A0MQC7_A0A0A0MQC7_MOUSE	|generic|tr_A2A5Y6_A2A5Y6_MOUSE	|generic|sp_P10637_TAU_MOUSE	|generic|sp_P10637-2_TAU_MOUSE	|generic|sp_P10637-3_TAU_MOUSE	|generic|sp_P10637-4_TAU_MOUSE	|generic|tr_Q3UH19_Q3UH19_MOUSE	|generic|sp_P10637-6_TAU_MOUSE	|generic|tr_Q547J4_Q547J4_MOUSE	|generic|tr_B1AQW2_B1AQW2_MOUSE|
"""index: 25388, intensity: 2830.0, mobility: 1.191"""	0.613581	0.000777605	0.00171013	GSQTPQMPAQAMFMAPAQM	generic|sp_Q7TN29_SMAP2_MOUSE|
"""index: 17616, intensity: 98363.0, mobility: 0.731"""	0.612943	0.000777605	0.00171649	LPGPLQDMFKK	generic|sp_P63040_CPLX1_MOUSE	|generic|sp_P84086_CPLX2_MOUSE|
"""index: 22957, intensity: 5140.0, mobility: 0.877"""	0.61252	0.000777605	0.00172072	TPLVTLFKNAIIKNAH	generic|sp_P01193_COLI_MOUSE|
"""index: 18436, intensity: 3467.0, mobility: 0.990"""	0.612306	0.000777605	0.00172285	DTDGFNLEDALKETSSVKQR	generic|sp_Q8BIF0_C99L2_MOUSE	|generic|sp_Q8BIF0-2_C99L2_MOUSE|
"""index: 12317, intensity: 4332.0, mobility: 0.800"""	0.611971	0.000777605	0.00172621	SNVPLETRHFLFK	generic|II_1141222_TX=10090	|generic|tr_A0A0A0MQB7_A0A0A0MQB7_MOUSE	|generic|tr_B9EJ72_B9EJ72_MOUSE	|generic|sp_Q9WTS5_TEN2_MOUSE	|generic|tr_A0A0A0MQ92_A0A0A0MQ92_MOUSE|
"""index: 19602, intensity: 11487.0, mobility: 1.181"""	0.611789	0.000777605	0.00172804	QSGPVPGTAINGTLPLSHM	generic|tr_Q3V2B6_Q3V2B6_MOUSE	|generic|tr_Q60I23_Q60I23_MOUSE	|generic|tr_Q3UES8_Q3UES8_MOUSE|
"""index: 17011, intensity: 9710.0, mobility: 0.938"""	0.611232	0.000777605	0.00173364	AIPQPDLTKLHQLAMQQSH	generic|tr_Q3TF69_Q3TF69_MOUSE__II_3495156	|generic|tr_A0A2R8W6U6_A0A2R8W6U6_MOUSE__chr15_1_102490634_102490807_ENSMUST00000230631__II_772974	|generic|tr_A0A2R8VHP9_A0A2R8VHP9_MOUSE__chr15_1_102490634_102490807_ENSMUST00000230631__II_772974	|generic|sp_Q61990_PCBP2_MOUSE__chr15_1_102490634_102490807_ENSMUST00000230631__II_772974	|generic|sp_Q61990-2_PCBP2_MOUSE__chr15_1_102490634_102490807_ENSMUST00000230631__II_772974	|generic|sp_Q61990-3_PCBP2_MOUSE__chr15_1_102490634_102490807_ENSMUST00000230631__II_772974	|generic|tr_A0A2R8VI92_A0A2R8VI92_MOUSE__chr15_1_102490634_102490807_ENSMUST00000230631__II_772974	|generic|tr_B2M1R7_B2M1R7_MOUSE__chr15_1_102490634_102490807_ENSMUST00000230631__II_772974	|generic|tr_Q3TT81_Q3TT81_MOUSE__chr15_1_102490634_102490807_ENSMUST00000230631__II_772974	|generic|tr_A0A2R8W6H3_A0A2R8W6H3_MOUSE__chr15_1_102490634_102490807_ENSMUST00000230631__II_772974	|generic|tr_A0A2R8VKF0_A0A2R8VKF0_MOUSE	|generic|tr_A0A2R8VHZ0_A0A2R8VHZ0_MOUSE	|generic|tr_A0A2R8VJY1_A0A2R8VJY1_MOUSE	|generic|tr_A0A2R8VI73_A0A2R8VI73_MOUSE	|generic|tr_A0A2R8VI12_A0A2R8VI12_MOUSE	|generic|tr_A0A2R8VHY9_A0A2R8VHY9_MOUSE	|generic|tr_A0A2R8VHL8_A0A2R8VHL8_MOUSE|
"""index: 14051, intensity: 4206.0, mobility: 0.853"""	0.611076	0.000777605	0.00173522	RMGAVPVMIPAQSKDGSIV	generic|sp_P97792_CXAR_MOUSE__chr16_1_78334866_78334964_ENSMUST00000231251|
"""index: 21558, intensity: 3531.0, mobility: 1.137"""	0.610794	0.000777605	0.00173806	NGYENPTYKFFEQMQN	generic|tr_Q3TXI9_Q3TXI9_MOUSE__chr16_-1_84955331_84955420_ENSMUST00000227737__II_3496014	|generic|tr_Q8BPV5_Q8BPV5_MOUSE__chr16_-1_84955331_84955420_ENSMUST00000227737__II_3496014	|generic|tr_Q8BPC7_Q8BPC7_MOUSE__chr16_-1_84955331_84955420_ENSMUST00000227737__II_3496014	|generic|sp_P12023_A4_MOUSE__chr16_-1_84955331_84955420_ENSMUST00000227737__II_3496014	|generic|sp_P12023-3_A4_MOUSE__chr16_-1_84955331_84955420_ENSMUST00000227737__II_3496014	|generic|tr_Q3TWF3_Q3TWF3_MOUSE__chr16_-1_84955331_84955420_ENSMUST00000227737__II_3496014	|generic|tr_Q6GR78_Q6GR78_MOUSE__chr16_-1_84955331_84955420_ENSMUST00000227737__II_3496014	|generic|tr_A0A2I3BQZ9_A0A2I3BQZ9_MOUSE__chr16_-1_84955331_84955420_ENSMUST00000227737__II_3496014	|generic|tr_Q53ZT3_Q53ZT3_MOUSE__chr16_-1_84955331_84955420_ENSMUST00000227737__II_3496014	|generic|tr_A0A2I3BPT1_A0A2I3BPT1_MOUSE__chr16_-1_84955331_84955420_ENSMUST00000227737__II_3496014|
"""index: 8458, intensity: 8318.0, mobility: 0.968"""	0.610126	0.000777605	0.00174482	IVAPPGGRSNITSLG	generic|tr_Q3TXY0_Q3TXY0_MOUSE__chr5_1_37273379_37273519_ENSMUST00000202377	|generic|tr_Q6P1J1_Q6P1J1_MOUSE__chr5_1_37273379_37273519_ENSMUST00000202377	|generic|sp_P97427_DPYL1_MOUSE__chr5_1_37273379_37273519_ENSMUST00000202377	|generic|tr_Q3TY94_Q3TY94_MOUSE__chr5_1_37273379_37273519_ENSMUST00000202377|
"""index: 1279, intensity: 2876.0, mobility: 0.931"""	0.609937	0.000777605	0.00174673	LSGAQIDDNNPR	generic|tr_Q3TXY0_Q3TXY0_MOUSE__chr5_1_37273379_37273519_ENSMUST00000202377	|generic|tr_Q6P1J1_Q6P1J1_MOUSE__chr5_1_37273379_37273519_ENSMUST00000202377	|generic|sp_P97427_DPYL1_MOUSE__chr5_1_37273379_37273519_ENSMUST00000202377	|generic|tr_Q3TY94_Q3TY94_MOUSE__chr5_1_37273379_37273519_ENSMUST00000202377|
"""index: 15767, intensity: 4615.0, mobility: 0.853"""	0.608982	0.000777605	0.00175645	KYLPGPLQDMFKK	generic|sp_P63040_CPLX1_MOUSE	|generic|sp_P84086_CPLX2_MOUSE|
"""index: 3273, intensity: 2899.0, mobility: 0.761"""	0.608684	0.000777605	0.00175949	SALRPSTSRSLY	generic|tr_A2AKJ2_A2AKJ2_MOUSE__II_1014558	|generic|tr_A0A0A6YWC8_A0A0A6YWC8_MOUSE__chr2_1_13574750_13574998_ENSMUST00000155605__II_1014555	|generic|tr_Q3V2S4_Q3V2S4_MOUSE__chr2_1_13574750_13574998_ENSMUST00000155605__II_1014555	|generic|tr_Q3UAX1_Q3UAX1_MOUSE__chr2_1_13574750_13574998_ENSMUST00000155605__II_1014555	|generic|tr_Q3TFD9_Q3TFD9_MOUSE__chr2_1_13574750_13574998_ENSMUST00000155605__II_1014555	|generic|tr_Q5FWJ3_Q5FWJ3_MOUSE__chr2_1_13574750_13574998_ENSMUST00000155605__II_1014555	|generic|tr_A4IF59_A4IF59_MOUSE__chr2_1_13574750_13574998_ENSMUST00000155605__II_1014555	|generic|tr_Q3TWV0_Q3TWV0_MOUSE__chr2_1_13574750_13574998_ENSMUST00000155605__II_1014555	|generic|tr_Q3U6S1_Q3U6S1_MOUSE__chr2_1_13582473_13582514_ENSMUST00000193675|
"""index: 20754, intensity: 9585.0, mobility: 0.940"""	0.608221	0.000777605	0.00176423	APNLSRMGAVPVMIPAQSKDGSIV	generic|sp_P97792_CXAR_MOUSE__chr16_1_78334866_78334964_ENSMUST00000231251|
"""index: 16565, intensity: 20946.0, mobility: 0.896"""	0.608082	0.000777605	0.00176565	SRMGAVPVMIPAQSKDGSIV	generic|sp_P97792_CXAR_MOUSE__chr16_1_78334866_78334964_ENSMUST00000231251|
"""index: 3155, intensity: 4917.0, mobility: 0.930"""	0.607376	0.000777605	0.00177289	LVQLAGTRESVDSAKPR	generic|sp_P35455_NEU2_MOUSE|
"""index: 2601, intensity: 4175.0, mobility: 0.959"""	0.606735	0.000777605	0.0017795	VEESKDAGIRTL	generic|sp_P60879_SNP25_MOUSE	|generic|sp_P60879-2_SNP25_MOUSE|
"""index: 18943, intensity: 3150.0, mobility: 1.091"""	0.606389	0.000777605	0.00178308	MEPSSLPQEIIANAK	generic|tr_E9QK20_E9QK20_MOUSE__chr1_-1_154483513_154483623_ENSMUST00000188965__II_1041223	|generic|tr_A0A087WS83_A0A087WS83_MOUSE__chr1_-1_154483513_154483623_ENSMUST00000188965__II_1041173	|generic|tr_B2RWX7_B2RWX7_MOUSE__chr1_-1_154483513_154483623_ENSMUST00000188965__II_1041173	|generic|sp_Q61290_CAC1E_MOUSE__chr1_-1_154483513_154483623_ENSMUST00000188965__II_1041173	|generic|tr_A0A1D5RLU3_A0A1D5RLU3_MOUSE__chr1_-1_154483513_154483623_ENSMUST00000188965|
"""index: 4656, intensity: 3698.0, mobility: 0.833"""	0.606222	0.000777605	0.0017848	VPITPTLNR	generic|sp_CAS2_BOVIN_|
"""index: 1439, intensity: 2691.0, mobility: 0.846"""	0.606004	0.000777605	0.00178706	EIASFDKAKLKKTETQEKN	generic|tr_A0A0N4SVF0_A0A0N4SVF0_MOUSE	|generic|tr_A6H6H4_A6H6H4_MOUSE|
"""index: 4787, intensity: 31085.0, mobility: 0.969"""	0.605748	0.000777605	0.00178972	AVWGDGSPEPSPRE	generic|sp_P01193_COLI_MOUSE|
"""index: 18859, intensity: 4956.0, mobility: 0.952"""	0.605356	0.000777605	0.00179379	KLPNDLLDLQQPTFHPSVH	generic|tr_A0A140LHQ8_A0A140LHQ8_MOUSE__II_885340	|generic|tr_A0A1L1SUR7_A0A1L1SUR7_MOUSE__II_3498699	|generic|tr_Q570Z8_Q570Z8_MOUSE__chr5_1_121425971_121426000_ENSMUST00000042163	|generic|tr_Q3TD51_Q3TD51_MOUSE	|generic|sp_Q7M6Y3_PICAL_MOUSE	|generic|sp_Q7M6Y3-3_PICAL_MOUSE	|generic|sp_Q7M6Y3-4_PICAL_MOUSE	|generic|sp_Q7M6Y3-5_PICAL_MOUSE	|generic|sp_Q7M6Y3-6_PICAL_MOUSE|
"""index: 792, intensity: 3132.0, mobility: 0.856"""	0.605293	0.000777605	0.00179445	NPATSQPVTSSNHSSRGGSLQ	generic|tr_A0A571BEP7_A0A571BEP7_MOUSE__chr9_1_72721338_72721424_ENSMUST00000238368__II_847216	|generic|tr_A0A571BDN7_A0A571BDN7_MOUSE__chr9_1_72721338_72721424_ENSMUST00000238368__II_847218	|generic|tr_B2RSC8_B2RSC8_MOUSE__chr9_1_72721338_72721424_ENSMUST00000238368__II_847216	|generic|tr_Q3TUU1_Q3TUU1_MOUSE__chr9_1_72721338_72721424_ENSMUST00000238368__II_847216|
"""index: 1935, intensity: 3699.0, mobility: 0.894"""	0.605189	0.000777605	0.00179553	VKLGNNFAEK	generic|tr_A0A0J9YVB5_A0A0J9YVB5_MOUSE__II_940939	|generic|tr_A0A0J9YVB5_A0A0J9YVB5_MOUSE__II_940939	|generic|tr_A0A0J9YTZ4_A0A0J9YTZ4_MOUSE__chr5_-1_38158871_38159002_ENSMUST00000202831	|generic|tr_A0A0J9YTZ4_A0A0J9YTZ4_MOUSE__chr5_-1_38158871_38159002_ENSMUST00000202831	|generic|tr_Q8C5M2_Q8C5M2_MOUSE__chr5_-1_38158871_38159002_ENSMUST00000202831	|generic|tr_Q8C5M2_Q8C5M2_MOUSE__chr5_-1_38158871_38159002_ENSMUST00000202831	|generic|sp_Q62092_NSG1_MOUSE__chr5_-1_38158871_38159002_ENSMUST00000202831	|generic|sp_Q62092_NSG1_MOUSE__chr5_-1_38158871_38159002_ENSMUST00000202831	|generic|tr_A0A0J9YVF8_A0A0J9YVF8_MOUSE__chr5_-1_38158871_38159002_ENSMUST00000202831	|generic|tr_A0A0J9YVF8_A0A0J9YVF8_MOUSE__chr5_-1_38158871_38159002_ENSMUST00000202831|
"""index: 3913, intensity: 2611.0, mobility: 0.763"""	0.605137	0.000777605	0.00179607	SVNPYLQGKRLDN	generic|tr_Q3TT51_Q3TT51_MOUSE|
"""index: 5974, intensity: 3663.0, mobility: 0.888"""	0.604592	0.000777605	0.00180175	VTLAANGKSADCSVEEEPWKREK	generic|II_1004965_TX=10090	|generic|tr_Q3UYK6_Q3UYK6_MOUSE__chr2_1_102781469_102781534_ENSMUST00000154446	|generic|tr_Q3USU5_Q3USU5_MOUSE__chr2_1_102781469_102781534_ENSMUST00000154446	|generic|sp_P43006-2_EAA2_MOUSE__chr2_1_102781469_102781534_ENSMUST00000154446|
"""index: 24854, intensity: 3480.0, mobility: 0.984"""	0.604425	0.000777605	0.0018035	LSPSPTPATQSPKKPPAKDPLADLNIKDFL	generic|tr_Q8CHE0_Q8CHE0_MOUSE__II_846019	|generic|tr_E9QLK9_E9QLK9_MOUSE	|generic|tr_E9Q9A3_E9Q9A3_MOUSE	|generic|tr_E9QQ05_E9QQ05_MOUSE	|generic|tr_Q7TT20_Q7TT20_MOUSE	|generic|sp_Q61548_AP180_MOUSE	|generic|sp_Q61548-2_AP180_MOUSE	|generic|sp_Q61548-3_AP180_MOUSE	|generic|tr_Q3UI39_Q3UI39_MOUSE	|generic|tr_A0A5F8MPL3_A0A5F8MPL3_MOUSE|
"""index: 6888, intensity: 3461.0, mobility: 1.154"""	0.604367	0.000777605	0.0018041	ATPASAQTAAKREIYL	generic|tr_Q2TJI9_Q2TJI9_MOUSE__chr18_-1_38189545_38189796_ENSMUST00000160721__II_1060469	|generic|tr_F7BJK1_F7BJK1_MOUSE__chr18_-1_38189545_38189796_ENSMUST00000160721__II_1060474	|generic|tr_Q2TJI7_Q2TJI7_MOUSE|
"""index: 1307, intensity: 3867.0, mobility: 0.866"""	0.604329	0.000777605	0.0018045	KTETQEKNTLPTKETIEQEKR	generic|tr_A6H6H4_A6H6H4_MOUSE|
"""index: 17740, intensity: 6057.0, mobility: 0.880"""	0.604032	0.000777605	0.00180761	SEKSQTPLVTLFKNAIIKNAHKKGQ	generic|sp_P01193_COLI_MOUSE|
"""index: 19624, intensity: 5266.0, mobility: 1.092"""	0.604031	0.000777605	0.00180762	AAAAPMIGYPMPTGYSQ	generic|tr_Q921Y3_Q921Y3_MOUSE__chr11_-1_106781850_106782137_ENSMUST00000133426__II_1125049	|generic|tr_Q9CSD9_Q9CSD9_MOUSE__chr11_-1_106783954_106783992_ENSMUST00000133426__II_1125049	|generic|tr_Q3V0Z8_Q3V0Z8_MOUSE__chr11_-1_106784876_106784983_ENSMUST00000133426__II_1125049	|generic|tr_A1L333_A1L333_MOUSE__chr11_-1_106784876_106784983_ENSMUST00000133426__II_1125049	|generic|tr_Q3UXW3_Q3UXW3_MOUSE__chr11_-1_106784876_106784983_ENSMUST00000133426__II_1125049	|generic|tr_Q5U222_Q5U222_MOUSE__chr11_-1_106784876_106784983_ENSMUST00000133426__II_1125049	|generic|tr_Q8BTS0_Q8BTS0_MOUSE__chr11_-1_106784876_106784983_ENSMUST00000133426__II_1125049|
"""index: 28595, intensity: 3413.0, mobility: 1.292"""	0.603993	0.000777605	0.00180802	SPQLATLADEVSASLAKQGL	generic|II_1128081_TX=10090	|generic|II_1128079_TX=10090	|generic|tr_A0A0A0MQC7_A0A0A0MQC7_MOUSE	|generic|tr_A2A5Y6_A2A5Y6_MOUSE	|generic|sp_P10637_TAU_MOUSE	|generic|sp_P10637-2_TAU_MOUSE	|generic|sp_P10637-4_TAU_MOUSE	|generic|tr_Q3UH19_Q3UH19_MOUSE	|generic|sp_P10637-6_TAU_MOUSE	|generic|tr_Q8C5K4_Q8C5K4_MOUSE	|generic|tr_Q547J4_Q547J4_MOUSE	|generic|tr_B1AQW2_B1AQW2_MOUSE	|generic|sp_TAU_HUMAN_|
"""index: 542, intensity: 3111.0, mobility: 0.936"""	0.603952	0.000777605	0.00180845	AQLQSDEREATD	generic|tr_Q921J3_Q921J3_MOUSE__chr2_1_181549329_181549376_ENSMUST00000116365	|generic|sp_P60904_DNJC5_MOUSE__chr2_1_181546445_181546492_ENSMUST00000116365|
"""index: 1230, intensity: 3979.0, mobility: 0.735"""	0.603881	0.000777605	0.00180919	TSSLPRSDESRY	generic|sp_Q8K341-4_ATAT_MOUSE__chr17_-1_35901364_35901609_ENSMUST00000126744__II_1065509	|generic|sp_Q8K341-5_ATAT_MOUSE__chr17_-1_35901364_35901609_ENSMUST00000126744__II_1065509	|generic|tr_F6RPX5_F6RPX5_MOUSE__chr17_-1_35901364_35901609_ENSMUST00000126744|
"""index: 8241, intensity: 4307.0, mobility: 0.933"""	0.603872	0.000777605	0.00180928	EQPVYTQLTRP	generic|tr_Q571J2_Q571J2_MOUSE	|generic|sp_Q04887_SOX9_MOUSE|
"""index: 2508, intensity: 3560.0, mobility: 0.835"""	0.603675	0.000777605	0.00181136	IAQDNEPEKPVADSETKM	generic|tr_Q543U3_Q543U3_MOUSE__chr15_-1_8636132_8636311_ENSMUST00000125997__II_1092018	|generic|tr_Q8C3T7_Q8C3T7_MOUSE__chr15_-1_8636132_8636311_ENSMUST00000125997	|generic|tr_Q8C7W8_Q8C7W8_MOUSE__chr15_-1_8636132_8636311_ENSMUST00000125997|
"""index: 2605, intensity: 3522.0, mobility: 0.911"""	0.603665	0.000777605	0.00181146	LAGTRESVDSAKPRVY	generic|sp_P35455_NEU2_MOUSE|
"""index: 6846, intensity: 3040.0, mobility: 0.875"""	0.60358	0.000777605	0.00181235	TVPIEAVTSKTSNIR	generic|tr_Q8BNA5_Q8BNA5_MOUSE__chr7_-1_144436965_144437021_ENSMUST00000134131	|generic|tr_Q921L6_Q921L6_MOUSE__chr7_-1_144436965_144437021_ENSMUST00000134131	|generic|sp_Q60598_SRC8_MOUSE__chr7_-1_144436965_144437021_ENSMUST00000134131|
"""index: 5140, intensity: 4115.0, mobility: 0.987"""	0.603108	0.000777605	0.00181731	SDIPNPIGSENSEK	generic|sp_CAS1_BOVIN_|
"""index: 2969, intensity: 25545.0, mobility: 0.870"""	0.602795	0.000777605	0.00182061	LPTKETIEQEKRSEIS	generic|tr_A6H6H4_A6H6H4_MOUSE|
"""index: 14366, intensity: 4296.0, mobility: 0.999"""	0.602399	0.000777605	0.00182479	PGPTQTLSPNGENNNDIIQDNGTIIPFRKHTVR	generic|sp_Q8R001_MARE2_MOUSE	|generic|sp_Q8R001_MARE2_MOUSE	|generic|tr_E9Q1B7_E9Q1B7_MOUSE__chr18_1_23853664_23853702_ENSMUST00000155708	|generic|tr_E9Q1B7_E9Q1B7_MOUSE__chr18_1_23853664_23853702_ENSMUST00000155708|
"""index: 28383, intensity: 3371.0, mobility: 1.257"""	0.602261	0.000777605	0.00182625	SILEYPIEPSGVLGMAFPTKG	generic|sp_Q9QYS9-4_QKI_MOUSE|
"""index: 3564, intensity: 207922.0, mobility: 1.204"""	0.60218	0.000777605	0.00182711	TLPTKETIEQEKRSEIS	generic|tr_A6H6H4_A6H6H4_MOUSE|
"""index: 6036, intensity: 2942.0, mobility: 0.843"""	0.60152	0.000777605	0.0018341	SQEEHGAVTQEEIVRAYDTTKENSRKK	generic|sp_P98200_AT8A2_MOUSE|
"""index: 7640, intensity: 5763.0, mobility: 1.023"""	0.601435	0.000777605	0.00183501	NPHVNPLPTGYEDE	generic|tr_Q9DCW5_Q9DCW5_MOUSE__chr5_-1_115345843_115345878_ENSMUST00000137766__II_938222	|generic|sp_P43024_CX6A1_MOUSE__chr5_-1_115345843_115345878_ENSMUST00000137766__II_938222|
"""index: 8921, intensity: 5558.0, mobility: 0.836"""	0.601187	0.000777605	0.00183764	VETSTPLRL	generic|sp_Q9QXV0_PCS1N_MOUSE	|generic|tr_Q9ESU4_Q9ESU4_MOUSE|
"""index: 17223, intensity: 4896.0, mobility: 1.010"""	0.601014	0.000777605	0.00183948	LPQEVLNENLLR	generic|sp_CAS1_BOVIN_|
"""index: 13231, intensity: 3273.0, mobility: 0.837"""	0.600561	0.000777605	0.00184431	APVPMPDLKNVRSKIGSTENLK	generic|tr_A0A0A0MQC7_A0A0A0MQC7_MOUSE	|generic|tr_A2A5Y6_A2A5Y6_MOUSE	|generic|sp_P10637_TAU_MOUSE	|generic|sp_P10637-2_TAU_MOUSE	|generic|sp_P10637-3_TAU_MOUSE	|generic|sp_P10637-4_TAU_MOUSE	|generic|tr_Q3UH19_Q3UH19_MOUSE	|generic|sp_P10637-6_TAU_MOUSE	|generic|tr_Q547J4_Q547J4_MOUSE	|generic|tr_B1AQW2_B1AQW2_MOUSE|
"""index: 22309, intensity: 16422.0, mobility: 0.862"""	0.600523	0.000777605	0.00184472	SEKSQTPLVTLFKNAIIKNAH	generic|sp_P01193_COLI_MOUSE|
"""index: 712, intensity: 3661.0, mobility: 0.858"""	0.59883	0.000777605	0.00186287	AGLPPLKASHSAHSTH	generic|tr_A0A0G2JG10_A0A0G2JG10_MOUSE__chr5_-1_52190276_52190332_ENSMUST00000200186	|generic|tr_Q3UDX4_Q3UDX4_MOUSE__chr5_-1_52190276_52190332_ENSMUST00000200186	|generic|tr_Q497W9_Q497W9_MOUSE__chr5_-1_52190276_52190332_ENSMUST00000200186	|generic|tr_Q3UKJ6_Q3UKJ6_MOUSE__chr5_-1_52190276_52190332_ENSMUST00000200186	|generic|tr_Q3TFE5_Q3TFE5_MOUSE__chr5_-1_52190276_52190332_ENSMUST00000200186|
"""index: 1548, intensity: 3226.0, mobility: 0.964"""	0.598705	0.000777605	0.00186422	AQEQVQPKPLES	generic|tr_Q9DBN0_Q9DBN0_MOUSE	|generic|sp_P06728_APOA4_MOUSE|
"""index: 8761, intensity: 7063.0, mobility: 0.859"""	0.598363	0.000777605	0.00186792	KNPLPSKETIEQEKQAGES	generic|sp_P20065_TYB4_MOUSE__chrX_-1_167207501_167208325_ENSMUST00000112175	|generic|tr_Q6ZWX2_Q6ZWX2_MOUSE__chrX_-1_167207501_167208325_ENSMUST00000112175|
"""index: 11216, intensity: 3338.0, mobility: 0.790"""	0.597012	0.000777605	0.00188256	SAKEQIKWSLLR	generic|tr_Q542M2_Q542M2_MOUSE__chr15_1_103296555_103296614_ENSMUST00000229549	|generic|chr15_1_103297755_103298740_ENSMUST00000100162|
"""index: 2198, intensity: 2687.0, mobility: 0.857"""	0.596413	0.000777605	0.00188908	NAPPEPVPPPR	generic|sp_Q0VGU4_VGF_MOUSE|
"""index: 6691, intensity: 4431.0, mobility: 1.021"""	0.595884	0.000777605	0.00189487	AKAPAPAAPAAAEPQAEAPAAAASSEQSVAVKE	generic|sp_Q91XV3_BASP1_MOUSE|
"""index: 28377, intensity: 7746.0, mobility: 1.206"""	0.595504	0.000777605	0.00189903	VYPNVAENESAEAFPLEF	generic|sp_P01193_COLI_MOUSE|
"""index: 19300, intensity: 6238.0, mobility: 1.056"""	0.595019	0.000777605	0.00190435	AAAPMIGYPMPTGYSQ	generic|tr_Q921Y3_Q921Y3_MOUSE__chr11_-1_106781850_106782137_ENSMUST00000133426__II_1125049	|generic|tr_Q9CSD9_Q9CSD9_MOUSE__chr11_-1_106783954_106783992_ENSMUST00000133426__II_1125049	|generic|tr_Q3V0Z8_Q3V0Z8_MOUSE__chr11_-1_106784876_106784983_ENSMUST00000133426__II_1125049	|generic|tr_A1L333_A1L333_MOUSE__chr11_-1_106784876_106784983_ENSMUST00000133426__II_1125049	|generic|tr_Q3UXW3_Q3UXW3_MOUSE__chr11_-1_106784876_106784983_ENSMUST00000133426__II_1125049	|generic|tr_Q5U222_Q5U222_MOUSE__chr11_-1_106784876_106784983_ENSMUST00000133426__II_1125049	|generic|tr_Q8BTS0_Q8BTS0_MOUSE__chr11_-1_106784876_106784983_ENSMUST00000133426__II_1125049|
"""index: 3894, intensity: 3528.0, mobility: 0.863"""	0.594981	0.000777605	0.00190478	QIDDHVPKRASARILAPPGGRSSG	generic|sp_Q9EQF6_DPYL5_MOUSE__chr5_1_30791522_30791638_ENSMUST00000198503__II_944569|
"""index: 3460, intensity: 3742.0, mobility: 0.964"""	0.594669	0.000777605	0.00190822	QETEEEPHVRVA	generic|sp_Q8BGK5_S35F1_MOUSE|
"""index: 4900, intensity: 15533.0, mobility: 0.968"""	0.593512	0.000777605	0.001921	AVWGDGSPEPSPRE	generic|sp_P01193_COLI_MOUSE|
"""index: 22226, intensity: 2516.0, mobility: 1.069"""	0.593049	0.000777605	0.00192614	VSGDYGHPVYIVQEMPPQSPANIYYKV	generic|sp_P52800_EFNB2_MOUSE__chr8_-1_8660480_8660584_ENSMUST00000209169__II_867982	|generic|tr_Q544L9_Q544L9_MOUSE|
"""index: 11915, intensity: 4517.0, mobility: 0.922"""	0.591997	0.000777605	0.00193787	GEKLSPKSDISPLTPRESSPLY	generic|sp_P14873_MAP1B_MOUSE	|generic|tr_B2RQQ5_B2RQQ5_MOUSE|
"""index: 5281, intensity: 57926.0, mobility: 0.837"""	0.591565	0.000777605	0.0019427	NAPPEPVPPPRAAPAPTHV	generic|sp_Q0VGU4_VGF_MOUSE|
"""index: 20706, intensity: 2818.0, mobility: 1.152"""	0.591419	0.000777605	0.00194434	GSQTPQMPAQAMFMAPAQ	generic|sp_Q7TN29_SMAP2_MOUSE|
"""index: 20777, intensity: 7659.0, mobility: 1.329"""	0.591181	0.000777605	0.001947	LSLETPVFPGNGDEQPLTENPR	generic|tr_A0A1W2P7R2_A0A1W2P7R2_MOUSE	|generic|sp_P01193_COLI_MOUSE|
"""index: 26320, intensity: 2951.0, mobility: 1.113"""	0.590722	0.000777605	0.00195216	LLYQEPVLGPVRGPFP	generic|sp_CASB_BOVIN_|
"""index: 8867, intensity: 7813.0, mobility: 0.975"""	0.590552	0.000777605	0.00195408	TETQEKNPLPSKETIEQEKQAGES	generic|sp_P20065_TYB4_MOUSE__chrX_-1_167207501_167208325_ENSMUST00000112175	|generic|tr_Q6ZWX2_Q6ZWX2_MOUSE__chrX_-1_167207501_167208325_ENSMUST00000112175|
"""index: 4149, intensity: 4234.0, mobility: 0.920"""	0.590536	0.000777605	0.00195426	SQIDDHVPKRASARILAPPGGRSSG	generic|sp_Q9EQF6_DPYL5_MOUSE__chr5_1_30791522_30791638_ENSMUST00000198503__II_944569|
"""index: 22391, intensity: 3910.0, mobility: 1.040"""	0.590443	0.000777605	0.0019553	AATTPATSVPFAATATANQIILK	generic|sp_Q8C181_MBNL2_MOUSE	|generic|sp_Q8C181-2_MBNL2_MOUSE	|generic|tr_A0A2K6EDM5_A0A2K6EDM5_MOUSE|
"""index: 872, intensity: 2704.0, mobility: 0.884"""	0.59016	0.000777605	0.00195849	SEPPESEAKPAPTEVK	generic|tr_A0A0A6YY91_A0A0A6YY91_MOUSE__II_850562	|generic|sp_P13595_NCAM1_MOUSE	|generic|sp_P13595-2_NCAM1_MOUSE	|generic|tr_E9QB01_E9QB01_MOUSE	|generic|tr_A0A0A6YY47_A0A0A6YY47_MOUSE|
"""index: 11588, intensity: 4540.0, mobility: 0.840"""	0.590027	0.000777605	0.00196	GSNKGASQAGMTGYGMPRQIM	generic|tr_Q9D6K2_Q9D6K2_MOUSE	|generic|sp_Q9R1Q8_TAGL3_MOUSE|
"""index: 9583, intensity: 4986.0, mobility: 0.895"""	0.59002	0.000777605	0.00196007	LEPTVIDEVR	generic|sp_P05213_TBA1B_MOUSE__IP_3506392	|generic|tr_Q52L87_Q52L87_MOUSE__IP_3506392	|generic|tr_Q3TIZ0_Q3TIZ0_MOUSE__IP_3506393	|generic|tr_A0A2R8VHF3_A0A2R8VHF3_MOUSE__IP_3506392	|generic|sp_P68369_TBA1A_MOUSE__IP_3506392	|generic|IP_988839_TX=10090	|generic|II_3485679_TX=10090	|generic|IP_3502747_TX=10090	|generic|tr_O89052_O89052_MOUSE|
"""index: 10897, intensity: 3512.0, mobility: 0.838"""	0.589994	0.000777605	0.00196037	PSAPPPASAGLKSHPPPPEK	generic|tr_A0A0N4SUI7_A0A0N4SUI7_MOUSE__chrX_1_153723700_153723906_ENSMUST00000149514|
"""index: 9939, intensity: 4935.0, mobility: 1.086"""	0.589724	0.000777605	0.00196343	AVGDGLPEGATANGMKTM	generic|sp_Q3UHH2-2_S22AN_MOUSE__chr13_-1_34221899_34221982_ENSMUST00000145038__II_1107661	|generic|tr_F7BP73_F7BP73_MOUSE__chr13_-1_34298989_34299135_ENSMUST00000145038__II_1107661	|generic|sp_Q3UHH2_S22AN_MOUSE__chr13_-1_34298989_34299135_ENSMUST00000145038__II_1107650|
"""index: 19112, intensity: 4316.0, mobility: 1.048"""	0.589464	0.000777605	0.00196637	SIQDLSGGSRQQEAPSNLSVNELLTPQGPR	generic|tr_Q8CAD1_Q8CAD1_MOUSE__chrX_1_20851679_20851816_ENSMUST00000136451__II_836925|
"""index: 17233, intensity: 55562.0, mobility: 0.730"""	0.589424	0.000777605	0.00196682	LPGPLQDMFKK	generic|sp_P63040_CPLX1_MOUSE	|generic|sp_P84086_CPLX2_MOUSE|
"""index: 22467, intensity: 3840.0, mobility: 0.953"""	0.589218	0.000777605	0.00196915	RELPTGGQEGEQLQLQKNLPLF	generic|sp_Q8R570_SNP47_MOUSE|
"""index: 16081, intensity: 27581.0, mobility: 0.986"""	0.588498	0.000777605	0.00197734	PGPTQTLSPNGENNNDIIQDNGTIIPFRKHT	generic|sp_Q8R001_MARE2_MOUSE	|generic|sp_Q8R001_MARE2_MOUSE	|generic|tr_E9Q1B7_E9Q1B7_MOUSE__chr18_1_23853664_23853702_ENSMUST00000155708	|generic|tr_E9Q1B7_E9Q1B7_MOUSE__chr18_1_23853664_23853702_ENSMUST00000155708|
"""index: 1780, intensity: 3526.0, mobility: 1.174"""	0.588498	0.000777605	0.00197734	AAAPGEQAGGAGAEGAAGGEPREAE	generic|sp_P26645_MARCS_MOUSE	|generic|tr_A0A0A1HAM8_A0A0A1HAM8_MOUSE|
"""index: 15441, intensity: 5478.0, mobility: 0.888"""	0.588044	0.000777605	0.00198252	LSAERPLNEQIAEAEADKI	generic|sp_P47867_SCG3_MOUSE__II_3456604	|generic|sp_P47867-2_SCG3_MOUSE__II_3456604|
"""index: 9633, intensity: 4265.0, mobility: 1.195"""	0.58783	0.000777605	0.00198496	GSQQPPQPQQAYSQKALL	generic|sp_P70297_STAM1_MOUSE__chr2_1_14102418_14102489_ENSMUST00000193636__II_1014500	|generic|IP_1121602_TX=10090	|generic|tr_Q3UMC8_Q3UMC8_MOUSE__chr2_1_14102418_14102489_ENSMUST00000193636	|generic|tr_Q9CU37_Q9CU37_MOUSE	|generic|tr_Q3TPR2_Q3TPR2_MOUSE__chr2_1_14141735_14141881_ENSMUST00000193636|
"""index: 5467, intensity: 4146.0, mobility: 1.018"""	0.587749	0.000777605	0.00198588	AVPYPQRDMPIQA	generic|sp_CASB_BOVIN_|
"""index: 7918, intensity: 2726.0, mobility: 1.029"""	0.587444	0.000777605	0.00198937	AQPAPKPEPSFSEYASVQVQRK	generic|sp_P97797_SHPS1_MOUSE	|generic|sp_P97797-2_SHPS1_MOUSE	|generic|sp_P97797-3_SHPS1_MOUSE	|generic|sp_P97797-4_SHPS1_MOUSE	|generic|tr_Q2M4I8_Q2M4I8_MOUSE	|generic|tr_E0CX65_E0CX65_MOUSE|
"""index: 7351, intensity: 4422.0, mobility: 0.805"""	0.587213	0.000777605	0.00199202	ATPASAQTAAKREIYL	generic|tr_Q2TJI9_Q2TJI9_MOUSE__chr18_-1_38189545_38189796_ENSMUST00000160721__II_1060469	|generic|tr_F7BJK1_F7BJK1_MOUSE__chr18_-1_38189545_38189796_ENSMUST00000160721__II_1060474	|generic|tr_Q2TJI7_Q2TJI7_MOUSE|
"""index: 27949, intensity: 6728.0, mobility: 0.937"""	0.586739	0.000777605	0.00199747	SSPETLISDLLMKESTENAPRT	generic|sp_P57774_NPY_MOUSE__chr6_1_49823598_49829327_ENSMUST00000031843|
"""index: 2993, intensity: 3443.0, mobility: 0.854"""	0.586466	0.000777605	0.00200061	QEDAELQPR	generic|sp_P56388_CART_MOUSE	|generic|sp_P56388-2_CART_MOUSE	|generic|tr_Q3UY31_Q3UY31_MOUSE|
"""index: 14500, intensity: 11137.0, mobility: 0.980"""	0.585861	0.000777605	0.00200758	PGPTQTLSPNGENNNDIIQDNGTIIPFRKHTVR	generic|sp_Q8R001_MARE2_MOUSE	|generic|sp_Q8R001_MARE2_MOUSE	|generic|tr_E9Q1B7_E9Q1B7_MOUSE__chr18_1_23853664_23853702_ENSMUST00000155708	|generic|tr_E9Q1B7_E9Q1B7_MOUSE__chr18_1_23853664_23853702_ENSMUST00000155708|
"""index: 18284, intensity: 8371.0, mobility: 0.944"""	0.585633	0.000777605	0.00201022	APNLSRMGAVPVMIPAQSKDGSIV	generic|sp_P97792_CXAR_MOUSE__chr16_1_78334866_78334964_ENSMUST00000231251|
"""index: 19558, intensity: 4350.0, mobility: 1.093"""	0.584891	0.000777605	0.00201882	MGAVPVMIPAQSKDGSIV	generic|sp_P97792_CXAR_MOUSE__chr16_1_78334866_78334964_ENSMUST00000231251|
"""index: 6696, intensity: 6224.0, mobility: 0.931"""	0.584849	0.000777605	0.0020193	SAEPPPPEPPRI	generic|sp_Q8BIF0_C99L2_MOUSE	|generic|sp_Q8BIF0-2_C99L2_MOUSE	|generic|tr_I7HJQ8_I7HJQ8_MOUSE	|generic|tr_A2AP74_A2AP74_MOUSE|
"""index: 6397, intensity: 3912.0, mobility: 1.065"""	0.584413	0.000777605	0.00202437	EEAVWGDGSPEPSPRE	generic|sp_P01193_COLI_MOUSE|
"""index: 18539, intensity: 3368.0, mobility: 1.145"""	0.584206	0.000777605	0.00202678	IVQEMPPQSPANIYYKV	generic|sp_P52800_EFNB2_MOUSE__chr8_-1_8660480_8660584_ENSMUST00000209169__II_867982	|generic|tr_Q544L9_Q544L9_MOUSE|
"""index: 7117, intensity: 3150.0, mobility: 0.735"""	0.584019	0.000777605	0.00202895	ATRLMTGAGNILK	generic|sp_P70414_NAC1_MOUSE	|generic|tr_A0A3Q4EBU5_A0A3Q4EBU5_MOUSE	|generic|tr_Q91ZJ7_Q91ZJ7_MOUSE	|generic|tr_Q68FL0_Q68FL0_MOUSE	|generic|tr_Q27PY9_Q27PY9_MOUSE	|generic|tr_Q8BXB3_Q8BXB3_MOUSE	|generic|tr_G5E8Y0_G5E8Y0_MOUSE	|generic|tr_Q9ET74_Q9ET74_MOUSE	|generic|tr_G3X9J1_G3X9J1_MOUSE	|generic|tr_A0A3Q4L326_A0A3Q4L326_MOUSE	|generic|tr_Q8R505_Q8R505_MOUSE	|generic|tr_O35157_O35157_MOUSE|
"""index: 2503, intensity: 5977.0, mobility: 0.837"""	0.583971	0.000777605	0.00202952	KTETQEKNPLPSKETIEQEKQAGES	generic|sp_P20065_TYB4_MOUSE__chrX_-1_167207501_167208325_ENSMUST00000112175	|generic|tr_Q6ZWX2_Q6ZWX2_MOUSE__chrX_-1_167207501_167208325_ENSMUST00000112175|
"""index: 4992, intensity: 2865.0, mobility: 1.162"""	0.583458	0.000777605	0.00203551	TTQLTADSHPSYHTDGFN	generic|sp_P60904_DNJC5_MOUSE__chr2_1_181546445_181546492_ENSMUST00000116365|
"""index: 2507, intensity: 4473.0, mobility: 0.790"""	0.58337	0.000777605	0.00203654	EEPVDSRTPVTERVS	generic|sp_Q9Z2D6_MECP2_MOUSE__chrX_-1_74035417_74035656_ENSMUST00000123362__II_834118	|generic|sp_Q9Z2D6-2_MECP2_MOUSE__chrX_-1_74035417_74035656_ENSMUST00000123362__II_834118|
"""index: 3205, intensity: 2694.0, mobility: 0.959"""	0.583336	0.000777605	0.00203694	AQPAPKPEPSFSE	generic|sp_P97797_SHPS1_MOUSE	|generic|sp_P97797-2_SHPS1_MOUSE	|generic|sp_P97797-3_SHPS1_MOUSE	|generic|sp_P97797-4_SHPS1_MOUSE	|generic|tr_Q2M4I8_Q2M4I8_MOUSE	|generic|tr_E0CX65_E0CX65_MOUSE|
"""index: 21056, intensity: 2644.0, mobility: 1.100"""	0.58328	0.000777605	0.00203759	YENPTYKFFEQMQN	generic|tr_Q3TXI9_Q3TXI9_MOUSE__chr16_-1_84955331_84955420_ENSMUST00000227737__II_3496014	|generic|tr_Q8BPV5_Q8BPV5_MOUSE__chr16_-1_84955331_84955420_ENSMUST00000227737__II_3496014	|generic|tr_Q8BPC7_Q8BPC7_MOUSE__chr16_-1_84955331_84955420_ENSMUST00000227737__II_3496014	|generic|sp_P12023_A4_MOUSE__chr16_-1_84955331_84955420_ENSMUST00000227737__II_3496014	|generic|sp_P12023-3_A4_MOUSE__chr16_-1_84955331_84955420_ENSMUST00000227737__II_3496014	|generic|tr_Q3TWF3_Q3TWF3_MOUSE__chr16_-1_84955331_84955420_ENSMUST00000227737__II_3496014	|generic|tr_Q6GR78_Q6GR78_MOUSE__chr16_-1_84955331_84955420_ENSMUST00000227737__II_3496014	|generic|tr_A0A2I3BQZ9_A0A2I3BQZ9_MOUSE__chr16_-1_84955331_84955420_ENSMUST00000227737__II_3496014	|generic|tr_Q53ZT3_Q53ZT3_MOUSE__chr16_-1_84955331_84955420_ENSMUST00000227737__II_3496014	|generic|tr_A0A2I3BPT1_A0A2I3BPT1_MOUSE__chr16_-1_84955331_84955420_ENSMUST00000227737__II_3496014|
"""index: 22705, intensity: 4048.0, mobility: 1.085"""	0.583058	0.000777605	0.0020402	LYQEPVLGPVRGPFP	generic|sp_CASB_BOVIN_|
"""index: 11166, intensity: 2633.0, mobility: 1.026"""	0.583017	0.000777605	0.00204068	QVANPNSAIFGGARP	generic|tr_Q80U88_Q80U88_MOUSE__chr5_-1_134625358_134625459_ENSMUST00000202289__II_929730	|generic|tr_Q3V244_Q3V244_MOUSE__chr5_-1_134625358_134625459_ENSMUST00000202289__II_929730	|generic|tr_Q3TG58_Q3TG58_MOUSE__chr5_-1_134625358_134625459_ENSMUST00000202289__II_929730	|generic|tr_Q564E5_Q564E5_MOUSE__chr5_-1_134625358_134625459_ENSMUST00000202289__II_929730|
"""index: 747, intensity: 3862.0, mobility: 0.868"""	0.582279	0.000777605	0.00204934	ITEKETHF	generic|sp_P31650_S6A11_MOUSE	|generic|tr_Q8BKG0_Q8BKG0_MOUSE|
"""index: 14249, intensity: 5196.0, mobility: 1.039"""	0.582221	0.000777605	0.00205003	GQPASGGGGGYGPQGDYGQQGYGQQGAPTSFSNQM	generic|sp_Q62277_SYPH_MOUSE|
"""index: 7142, intensity: 4529.0, mobility: 0.922"""	0.581498	0.000777605	0.00205856	AEEEAVWGDGSPEPSPRE	generic|sp_P01193_COLI_MOUSE|
"""index: 4732, intensity: 3180.0, mobility: 0.758"""	0.581249	0.000777605	0.00206151	VGPPSTPLDHRGYQA	generic|sp_Q62179_SEM4B_MOUSE__chr7_1_80218904_80219068_ENSMUST00000107383__II_890142	|generic|tr_Q8BIR6_Q8BIR6_MOUSE__chr7_1_80218904_80219068_ENSMUST00000107383|
"""index: 16838, intensity: 3046.0, mobility: 0.731"""	0.580678	0.000777605	0.00206827	LPGPLQDMFKK	generic|sp_P63040_CPLX1_MOUSE	|generic|sp_P84086_CPLX2_MOUSE|
"""index: 13688, intensity: 3981.0, mobility: 0.882"""	0.579918	0.000777605	0.0020773	GTNRGASQAGMTGYGMPRQIL	generic|sp_Q9WVA4_TAGL2_MOUSE|
"""index: 6015, intensity: 4279.0, mobility: 1.110"""	0.579416	0.000777605	0.00208331	TPASAQTAAKREIYL	generic|tr_Q2TJI9_Q2TJI9_MOUSE__chr18_-1_38189545_38189796_ENSMUST00000160721__II_1060469	|generic|tr_F7BJK1_F7BJK1_MOUSE__chr18_-1_38189545_38189796_ENSMUST00000160721__II_1060474	|generic|tr_Q2TJI7_Q2TJI7_MOUSE|
"""index: 15669, intensity: 4011.0, mobility: 0.932"""	0.57941	0.000777605	0.00208337	LETPVFPGNGDEQPLTENPR	generic|tr_A0A1W2P7R2_A0A1W2P7R2_MOUSE	|generic|sp_P01193_COLI_MOUSE|
"""index: 4654, intensity: 3885.0, mobility: 1.083"""	0.57933	0.000777605	0.00208433	TDTEDKGEFLSEGGGVR	generic|sp_E9PV24_FIBA_MOUSE	|generic|sp_E9PV24-2_FIBA_MOUSE|
"""index: 4985, intensity: 4466.0, mobility: 1.002"""	0.578748	0.000777605	0.00209129	AVWGDGSPEPSPRE	generic|sp_P01193_COLI_MOUSE|
"""index: 3016, intensity: 4411.0, mobility: 0.853"""	0.578456	0.000777605	0.0020948	QEDAELQPR	generic|sp_P56388_CART_MOUSE	|generic|sp_P56388-2_CART_MOUSE	|generic|tr_Q3UY31_Q3UY31_MOUSE|
"""index: 4128, intensity: 3771.0, mobility: 0.954"""	0.578285	0.000777605	0.00209686	SQAGMTGYGMPRQ	generic|tr_Q9D6K2_Q9D6K2_MOUSE	|generic|sp_Q9WVA4_TAGL2_MOUSE	|generic|sp_Q9R1Q8_TAGL3_MOUSE|
"""index: 23463, intensity: 9828.0, mobility: 0.896"""	0.57795	0.000777605	0.00210088	DADSSVEKQVALLKALYGHGQISH	generic|tr_A0A0A0MQA8_A0A0A0MQA8_MOUSE	|generic|sp_P41539_TKN1_MOUSE|
"""index: 15303, intensity: 4069.0, mobility: 1.085"""	0.577782	0.000777605	0.00210291	ASVTTQPTEFKIKL	generic|tr_Q3U8V1_Q3U8V1_MOUSE__chr15_-1_83149191_83149238_ENSMUST00000149802	|generic|tr_Q3TJ78_Q3TJ78_MOUSE__chr15_-1_83149191_83149238_ENSMUST00000149802	|generic|tr_Q3UDD3_Q3UDD3_MOUSE__chr15_-1_83149191_83149238_ENSMUST00000149802	|generic|tr_Q571G8_Q571G8_MOUSE__chr15_-1_83149191_83149238_ENSMUST00000149802	|generic|sp_Q8BG81_PDIP3_MOUSE__chr15_-1_83149191_83149238_ENSMUST00000149802|
"""index: 12930, intensity: 4398.0, mobility: 1.116"""	0.577369	0.000777605	0.00210789	ADSVPNLEPSEESLVTK	generic|sp_Q7TQ95_LNP_MOUSE__chr2_-1_74522059_74522214_ENSMUST00000111993__II_1006830|
"""index: 14840, intensity: 11441.0, mobility: 0.885"""	0.576721	0.000777605	0.00211574	PGPTQTLSPNGENNNDIIQDNGTIIPFRKHTVR	generic|sp_Q8R001_MARE2_MOUSE	|generic|sp_Q8R001_MARE2_MOUSE	|generic|tr_E9Q1B7_E9Q1B7_MOUSE__chr18_1_23853664_23853702_ENSMUST00000155708	|generic|tr_E9Q1B7_E9Q1B7_MOUSE__chr18_1_23853664_23853702_ENSMUST00000155708|
"""index: 3154, intensity: 2869.0, mobility: 0.832"""	0.576545	0.000777605	0.00211787	AAGFNSTGLPHSHSTTRV	generic|tr_A0A5S9EES2_A0A5S9EES2_MOUSE	|generic|tr_A2AGI2_A2AGI2_MOUSE	|generic|tr_B2RWZ9_B2RWZ9_MOUSE	|generic|tr_Q69ZI4_Q69ZI4_MOUSE	|generic|tr_A0A5S9EER5_A0A5S9EER5_MOUSE	|generic|tr_A2AGI3_A2AGI3_MOUSE	|generic|sp_Q8BYM5_NLGN3_MOUSE|
"""index: 23063, intensity: 9084.0, mobility: 0.969"""	0.574964	0.000777605	0.00213713	YGGFMTSEKSQTPLVTLFKNAIIKNAHKKGQ	generic|sp_P01193_COLI_MOUSE|
"""index: 4205, intensity: 7141.0, mobility: 0.888"""	0.574475	0.000777605	0.00214311	GSQIDDHVPKRASARILAPPGGRSSG	generic|sp_Q9EQF6_DPYL5_MOUSE__chr5_1_30791522_30791638_ENSMUST00000198503__II_944569|
"""index: 19031, intensity: 4376.0, mobility: 1.048"""	0.574191	0.000777605	0.0021466	AAPMIGYPMPTGYSQ	generic|tr_Q921Y3_Q921Y3_MOUSE__chr11_-1_106781850_106782137_ENSMUST00000133426__II_1125049	|generic|tr_Q9CSD9_Q9CSD9_MOUSE__chr11_-1_106783954_106783992_ENSMUST00000133426__II_1125049	|generic|tr_Q3V0Z8_Q3V0Z8_MOUSE__chr11_-1_106784876_106784983_ENSMUST00000133426__II_1125049	|generic|tr_A1L333_A1L333_MOUSE__chr11_-1_106784876_106784983_ENSMUST00000133426__II_1125049	|generic|tr_Q3UXW3_Q3UXW3_MOUSE__chr11_-1_106784876_106784983_ENSMUST00000133426__II_1125049	|generic|tr_Q5U222_Q5U222_MOUSE__chr11_-1_106784876_106784983_ENSMUST00000133426__II_1125049	|generic|tr_Q8BTS0_Q8BTS0_MOUSE__chr11_-1_106784876_106784983_ENSMUST00000133426__II_1125049	|generic|sp_Q61656_DDX5_MOUSE__chr11_-1_106784876_106784983_ENSMUST00000133426|
"""index: 18994, intensity: 5161.0, mobility: 1.034"""	0.574135	0.000777605	0.00214729	AAPMIGYPMPTGYSQ	generic|tr_Q921Y3_Q921Y3_MOUSE__chr11_-1_106781850_106782137_ENSMUST00000133426__II_1125049	|generic|tr_Q9CSD9_Q9CSD9_MOUSE__chr11_-1_106783954_106783992_ENSMUST00000133426__II_1125049	|generic|tr_Q3V0Z8_Q3V0Z8_MOUSE__chr11_-1_106784876_106784983_ENSMUST00000133426__II_1125049	|generic|tr_A1L333_A1L333_MOUSE__chr11_-1_106784876_106784983_ENSMUST00000133426__II_1125049	|generic|tr_Q3UXW3_Q3UXW3_MOUSE__chr11_-1_106784876_106784983_ENSMUST00000133426__II_1125049	|generic|tr_Q5U222_Q5U222_MOUSE__chr11_-1_106784876_106784983_ENSMUST00000133426__II_1125049	|generic|tr_Q8BTS0_Q8BTS0_MOUSE__chr11_-1_106784876_106784983_ENSMUST00000133426__II_1125049	|generic|sp_Q61656_DDX5_MOUSE__chr11_-1_106784876_106784983_ENSMUST00000133426|
"""index: 1275, intensity: 2701.0, mobility: 0.864"""	0.574078	0.000777605	0.00214799	KTETQEKNTLPTKETIEQEKR	generic|tr_A6H6H4_A6H6H4_MOUSE|
"""index: 3929, intensity: 5156.0, mobility: 0.922"""	0.574043	0.000777605	0.00214842	LPEDDEPPARPP	generic|sp_Q99P72_RTN4_MOUSE	|generic|sp_Q99P72-4_RTN4_MOUSE	|generic|sp_Q99P72-5_RTN4_MOUSE	|generic|tr_Q8K3G7_Q8K3G7_MOUSE|
"""index: 22322, intensity: 2941.0, mobility: 1.175"""	0.573747	0.000777605	0.00215206	ALRGAALGPPVSLPAPLTE	generic|sp_Q6P6N5_SPRE3_MOUSE	|generic|tr_A0A0R4J0K0_A0A0R4J0K0_MOUSE|
"""index: 1749, intensity: 4561.0, mobility: 1.003"""	0.573657	0.000777605	0.00215317	TADSHPSYHTDGFN	generic|sp_P60904_DNJC5_MOUSE__chr2_1_181546445_181546492_ENSMUST00000116365|
"""index: 3214, intensity: 3273.0, mobility: 0.806"""	0.573363	0.00136519	0.0021568	QERPGAVAIGSVRGQTTG	generic|tr_A0A0U1RPL0_A0A0U1RPL0_MOUSE	|generic|sp_Q7TQH0_ATX2L_MOUSE	|generic|sp_Q7TQH0-2_ATX2L_MOUSE	|generic|sp_Q7TQH0-3_ATX2L_MOUSE|
"""index: 14181, intensity: 5389.0, mobility: 1.012"""	0.573306	0.00136519	0.0021575	TPNPALRNGQYWV	generic|tr_Q3URZ9_Q3URZ9_MOUSE__chr9_1_56896610_56896783_ENSMUST00000217052	|generic|sp_Q8VHY0_CSPG4_MOUSE__chr9_1_56896610_56896783_ENSMUST00000217052	|generic|sp_Q8VHY0-2_CSPG4_MOUSE__chr9_1_56898834_56898890_ENSMUST00000217052|
"""index: 14228, intensity: 4530.0, mobility: 0.920"""	0.573129	0.00136519	0.00215968	QQNPEFVEQIRSQVVR	generic|sp_Q8BJU0_SGTA_MOUSE__chr10_-1_81049249_81049338_ENSMUST00000219126__II_3468303	|generic|sp_Q8BJU0-2_SGTA_MOUSE__chr10_-1_81049249_81049338_ENSMUST00000219126__II_3468303|
"""index: 9363, intensity: 3324.0, mobility: 1.247"""	0.572563	0.00136519	0.00216668	LQRPQPPPPPPSAASPGATPGSATASAERASTAAPVA	generic|sp_O88935_SYN1_MOUSE__chr6_1_115261704_115261733_ENSMUST00000203768	|generic|sp_O88935-1_SYN1_MOUSE__chr6_1_115261704_115261733_ENSMUST00000203768	|generic|sp_O88935-3_SYN1_MOUSE__chr6_1_115261704_115261733_ENSMUST00000203768|
"""index: 22765, intensity: 3227.0, mobility: 1.275"""	0.570786	0.00136519	0.00218881	AYPATAAAAPMIGYPMPTGYSQ	generic|tr_Q921Y3_Q921Y3_MOUSE__chr11_-1_106781850_106782137_ENSMUST00000133426__II_1125049	|generic|tr_Q9CSD9_Q9CSD9_MOUSE__chr11_-1_106783954_106783992_ENSMUST00000133426__II_1125049	|generic|tr_Q3V0Z8_Q3V0Z8_MOUSE__chr11_-1_106784876_106784983_ENSMUST00000133426__II_1125049	|generic|tr_A1L333_A1L333_MOUSE__chr11_-1_106784876_106784983_ENSMUST00000133426__II_1125049	|generic|tr_Q3UXW3_Q3UXW3_MOUSE__chr11_-1_106784876_106784983_ENSMUST00000133426__II_1125049	|generic|tr_Q5U222_Q5U222_MOUSE__chr11_-1_106784876_106784983_ENSMUST00000133426__II_1125049	|generic|tr_Q8BTS0_Q8BTS0_MOUSE__chr11_-1_106784876_106784983_ENSMUST00000133426__II_1125049|
"""index: 12884, intensity: 8831.0, mobility: 1.010"""	0.570543	0.00136519	0.00219185	LKPRTVATPLNQVANPNSAIFGGARPREEVVQKEQE	generic|tr_Q80U88_Q80U88_MOUSE__chr5_-1_134625358_134625459_ENSMUST00000202289__II_929730	|generic|tr_Q3V244_Q3V244_MOUSE__chr5_-1_134625358_134625459_ENSMUST00000202289__II_929730	|generic|tr_Q3TG58_Q3TG58_MOUSE__chr5_-1_134625358_134625459_ENSMUST00000202289__II_929730	|generic|tr_Q564E5_Q564E5_MOUSE__chr5_-1_134625358_134625459_ENSMUST00000202289__II_929730|
"""index: 28570, intensity: 12767.0, mobility: 0.963"""	0.569967	0.00136519	0.00219907	SPQLATLADEVSASLAKQGL	generic|II_1128081_TX=10090	|generic|II_1128079_TX=10090	|generic|tr_A0A0A0MQC7_A0A0A0MQC7_MOUSE	|generic|tr_A2A5Y6_A2A5Y6_MOUSE	|generic|sp_P10637_TAU_MOUSE	|generic|sp_P10637-2_TAU_MOUSE	|generic|sp_P10637-4_TAU_MOUSE	|generic|tr_Q3UH19_Q3UH19_MOUSE	|generic|sp_P10637-6_TAU_MOUSE	|generic|tr_Q8C5K4_Q8C5K4_MOUSE	|generic|tr_Q547J4_Q547J4_MOUSE	|generic|tr_B1AQW2_B1AQW2_MOUSE	|generic|sp_TAU_HUMAN_|
"""index: 1973, intensity: 4359.0, mobility: 0.936"""	0.569951	0.00136519	0.00219927	SEPGEEPQHPSPP	generic|sp_Q60829_PPR1B_MOUSE	|generic|sp_Q60829-2_PPR1B_MOUSE|
"""index: 2671, intensity: 13182.0, mobility: 0.916"""	0.569925	0.00136519	0.0021996	KTETQEKNPLPSKETIEQEKQAGES	generic|sp_P20065_TYB4_MOUSE__chrX_-1_167207501_167208325_ENSMUST00000112175	|generic|tr_Q6ZWX2_Q6ZWX2_MOUSE__chrX_-1_167207501_167208325_ENSMUST00000112175|
"""index: 19836, intensity: 4813.0, mobility: 1.040"""	0.568889	0.00136519	0.00221265	AAAPMIGYPMPTGYSQ	generic|tr_Q921Y3_Q921Y3_MOUSE__chr11_-1_106781850_106782137_ENSMUST00000133426__II_1125049	|generic|tr_Q9CSD9_Q9CSD9_MOUSE__chr11_-1_106783954_106783992_ENSMUST00000133426__II_1125049	|generic|tr_Q3V0Z8_Q3V0Z8_MOUSE__chr11_-1_106784876_106784983_ENSMUST00000133426__II_1125049	|generic|tr_A1L333_A1L333_MOUSE__chr11_-1_106784876_106784983_ENSMUST00000133426__II_1125049	|generic|tr_Q3UXW3_Q3UXW3_MOUSE__chr11_-1_106784876_106784983_ENSMUST00000133426__II_1125049	|generic|tr_Q5U222_Q5U222_MOUSE__chr11_-1_106784876_106784983_ENSMUST00000133426__II_1125049	|generic|tr_Q8BTS0_Q8BTS0_MOUSE__chr11_-1_106784876_106784983_ENSMUST00000133426__II_1125049|
"""index: 7369, intensity: 2935.0, mobility: 0.943"""	0.568748	0.00136519	0.00221443	LTELENELNTK	generic|tr_F7C3I9_F7C3I9_MOUSE__chr17_1_13903897_13904007_ENSMUST00000133422__II_1071017	|generic|tr_E9Q852_E9Q852_MOUSE__chr17_1_13903897_13904007_ENSMUST00000133422	|generic|tr_E9Q9C3_E9Q9C3_MOUSE__chr17_1_13903897_13904007_ENSMUST00000133422	|generic|sp_Q9QZQ1_AFAD_MOUSE__chr17_1_13903897_13904007_ENSMUST00000133422	|generic|sp_Q9QZQ1-2_AFAD_MOUSE__chr17_1_13903897_13904007_ENSMUST00000133422|
"""index: 17976, intensity: 4357.0, mobility: 0.956"""	0.568666	0.00136519	0.00221547	LPGPLQDMFKK	generic|sp_P63040_CPLX1_MOUSE	|generic|sp_P84086_CPLX2_MOUSE|
"""index: 27935, intensity: 10837.0, mobility: 0.954"""	0.568471	0.00136519	0.00221794	LDEDMLLKVLE	generic|sp_Q03517_SCG2_MOUSE	|generic|tr_Q4W8U9_Q4W8U9_MOUSE|
"""index: 4135, intensity: 4970.0, mobility: 0.949"""	0.5679	0.00136519	0.00222517	VWGDGSPEPSPRE	generic|sp_P01193_COLI_MOUSE|
"""index: 4044, intensity: 2798.0, mobility: 0.959"""	0.56719	0.00136519	0.0022342	VWGDGSPEPSPRE	generic|sp_P01193_COLI_MOUSE|
"""index: 12025, intensity: 9336.0, mobility: 0.851"""	0.566344	0.00136519	0.002245	EDPATFKPPKMDVPMVEGKKQPLR	generic|sp_Q9DBN4_P33MX_MOUSE	|generic|sp_Q9DBN4-2_P33MX_MOUSE	|generic|tr_D3Z1F7_D3Z1F7_MOUSE|
"""index: 28783, intensity: 4466.0, mobility: 1.222"""	0.565825	0.00136519	0.00225166	LYQEPVLGPVRGPFPIIV	generic|sp_CASB_BOVIN_|
"""index: 11212, intensity: 3820.0, mobility: 1.019"""	0.565544	0.00136519	0.00225527	QVANPNSAIFGGARP	generic|tr_Q80U88_Q80U88_MOUSE__chr5_-1_134625358_134625459_ENSMUST00000202289__II_929730	|generic|tr_Q3V244_Q3V244_MOUSE__chr5_-1_134625358_134625459_ENSMUST00000202289__II_929730	|generic|tr_Q3TG58_Q3TG58_MOUSE__chr5_-1_134625358_134625459_ENSMUST00000202289__II_929730	|generic|tr_Q564E5_Q564E5_MOUSE__chr5_-1_134625358_134625459_ENSMUST00000202289__II_929730|
"""index: 14856, intensity: 4327.0, mobility: 0.880"""	0.564722	0.00136519	0.00226586	VAPFPEVFGKEKVNE	generic|sp_CAS1_BOVIN_|
"""index: 1092, intensity: 18672.0, mobility: 0.920"""	0.5644	0.00136519	0.00227002	SMQPVKETPGNA	generic|sp_P32037_GTR3_MOUSE__chr6_-1_122739826_122739966_ENSMUST00000166135__II_906616	|generic|tr_Q4FJP8_Q4FJP8_MOUSE__chr6_-1_122739826_122739966_ENSMUST00000166135__II_906602	|generic|tr_Q8BLF7_Q8BLF7_MOUSE__chr6_-1_122739826_122739966_ENSMUST00000166135__II_906602	|generic|II_906625_TX=10090|
"""index: 3827, intensity: 3036.0, mobility: 0.941"""	0.563698	0.00136519	0.00227912	NTLPTKETIEQEKRSEIS	generic|tr_A6H6H4_A6H6H4_MOUSE|
"""index: 25330, intensity: 2901.0, mobility: 1.258"""	0.563465	0.00136519	0.00228214	GTGAQQSTPGVFMGPTNIPFTS	generic|tr_D3YVX4_D3YVX4_MOUSE__chr1_-1_23849295_23849438_ENSMUST00000133398__II_1043053	|generic|sp_Q91VZ6_SMAP1_MOUSE__chr1_-1_23849295_23849438_ENSMUST00000133398__II_1043053|
"""index: 13257, intensity: 5545.0, mobility: 1.094"""	0.562659	0.00136519	0.00229263	AQMEEKPVPAAPVPSPVAPAPVPSRRNPPGGKSSLVLG	generic|sp_P97825_JUPI1_MOUSE__II_1124041|
"""index: 3325, intensity: 5978.0, mobility: 0.917"""	0.562619	0.00136519	0.00229315	QPPPPPYYPPEDKKTQ	generic|tr_Q3TRG5_Q3TRG5_MOUSE__II_1123726	|generic|sp_P97765_WBP2_MOUSE__II_1123728	|generic|sp_P97765-2_WBP2_MOUSE__II_1123726	|generic|chr11_-1_116079543_116079920_ENSMUST00000074628|
"""index: 12497, intensity: 4344.0, mobility: 1.196"""	0.562205	0.00136519	0.00229857	SSLGSMSPSNMEGYSKTQY	generic|tr_Q3TV22_Q3TV22_MOUSE__chr16_1_78334866_78334964_ENSMUST00000231251	|generic|sp_P97792_CXAR_MOUSE__chr16_1_78334866_78334964_ENSMUST00000231251	|generic|sp_P97792-2_CXAR_MOUSE__chr16_1_78334866_78334964_ENSMUST00000231251|
"""index: 22654, intensity: 2712.0, mobility: 1.085"""	0.561601	0.00136519	0.00230648	LYQEPVLGPVRGPFP	generic|sp_CASB_BOVIN_|
"""index: 9868, intensity: 4641.0, mobility: 1.203"""	0.561192	0.00136519	0.00231185	SESEDYSPSSSETVRSPNSPF	generic|tr_Q9JLM6_Q9JLM6_MOUSE__chr3_1_55533624_55533734_ENSMUST00000199702__II_984463	|generic|tr_A3KN70_A3KN70_MOUSE__chr3_1_55533624_55533734_ENSMUST00000199702__II_984463	|generic|tr_A0A0G2JE54_A0A0G2JE54_MOUSE__chr3_1_55533624_55533734_ENSMUST00000199702__II_984463	|generic|tr_A0A0G2JGQ6_A0A0G2JGQ6_MOUSE__chr3_1_55533624_55533734_ENSMUST00000199702__II_984463	|generic|tr_Q8CHG1_Q8CHG1_MOUSE__chr3_1_55533624_55533734_ENSMUST00000199702__II_984463	|generic|sp_Q9JLM8_DCLK1_MOUSE__chr3_1_55533624_55533734_ENSMUST00000199702	|generic|tr_Q8CCN4_Q8CCN4_MOUSE__chr3_1_55533624_55533734_ENSMUST00000199702|
"""index: 2965, intensity: 2566.0, mobility: 0.778"""	0.561052	0.00136519	0.00231369	TQEKNPLPSKETIEQEKQAGES	generic|sp_P20065_TYB4_MOUSE__chrX_-1_167207501_167208325_ENSMUST00000112175	|generic|tr_Q6ZWX2_Q6ZWX2_MOUSE__chrX_-1_167207501_167208325_ENSMUST00000112175|
"""index: 5432, intensity: 4512.0, mobility: 0.910"""	0.560845	0.00136519	0.00231641	VNELLTPQGPR	generic|tr_Q8CAD1_Q8CAD1_MOUSE__chrX_1_20851679_20851816_ENSMUST00000136451__II_836925|
"""index: 11917, intensity: 4807.0, mobility: 1.012"""	0.559624	0.00136519	0.00233255	VFQELGKLTGPSNQ	generic|sp_Q03517_SCG2_MOUSE	|generic|tr_Q4W8U9_Q4W8U9_MOUSE|
"""index: 3074, intensity: 3732.0, mobility: 0.875"""	0.559618	0.00136519	0.00233263	SPGFSDSTSAAKETAAAHQASS	generic|sp_P14873_MAP1B_MOUSE	|generic|tr_B2RQQ5_B2RQQ5_MOUSE|
"""index: 27931, intensity: 5985.0, mobility: 0.821"""	0.559441	0.00136519	0.00233498	TLAEDVTAALAKQGL	generic|sp_P20357_MTAP2_MOUSE__chr1_1_66438885_66439007_ENSMUST00000172486	|generic|tr_Q80ZL4_Q80ZL4_MOUSE__chr1_1_66438885_66439007_ENSMUST00000172486	|generic|tr_Q3TLQ0_Q3TLQ0_MOUSE__chr1_1_66438885_66439007_ENSMUST00000172486	|generic|tr_Q80X35_Q80X35_MOUSE__chr1_1_66438885_66439007_ENSMUST00000172486	|generic|tr_B2KGT5_B2KGT5_MOUSE__chr1_1_66438885_66439007_ENSMUST00000172486	|generic|tr_A0A668KLC6_A0A668KLC6_MOUSE__chr1_1_66438885_66439007_ENSMUST00000172486|
"""index: 13148, intensity: 3904.0, mobility: 1.058"""	0.559437	0.00136519	0.00233504	AVPVMIPAQSKDGSIV	generic|sp_P97792_CXAR_MOUSE__chr16_1_78334866_78334964_ENSMUST00000231251|
"""index: 13524, intensity: 11331.0, mobility: 1.005"""	0.559423	0.00136519	0.00233522	AQMEEKPVPAAPVPSPVAPAPVPSRRNPPGGKSSLVLG	generic|sp_P97825_JUPI1_MOUSE__II_1124041|
"""index: 10645, intensity: 3764.0, mobility: 0.863"""	0.559191	0.00136519	0.00233829	FSLGFDEPAEQPVRKNK	generic|sp_P97825_JUPI1_MOUSE__II_1124041	|generic|II_1124038_TX=10090|
"""index: 692, intensity: 25206.0, mobility: 0.764"""	0.559156	0.00136519	0.00233877	QIDDHVPKRASA	generic|sp_Q9EQF6_DPYL5_MOUSE__chr5_1_30791522_30791638_ENSMUST00000198503__II_944569|
"""index: 15330, intensity: 5650.0, mobility: 1.281"""	0.558893	0.00136519	0.00234226	RPVKVYPNVAENESAEAFPLE	generic|sp_P01193_COLI_MOUSE|
"""index: 4918, intensity: 3369.0, mobility: 0.830"""	0.558353	0.00136519	0.00234946	SKQETQSAEPPPPEPPRI	generic|sp_Q8BIF0_C99L2_MOUSE	|generic|sp_Q8BIF0-2_C99L2_MOUSE	|generic|tr_I7HJQ8_I7HJQ8_MOUSE	|generic|tr_A2AP74_A2AP74_MOUSE|
"""index: 24016, intensity: 7853.0, mobility: 0.829"""	0.557612	0.00136519	0.00235937	TLADEVSASLAKQGL	generic|II_1128081_TX=10090	|generic|II_1128079_TX=10090	|generic|tr_A0A0A0MQC7_A0A0A0MQC7_MOUSE	|generic|tr_A2A5Y6_A2A5Y6_MOUSE	|generic|sp_P10637_TAU_MOUSE	|generic|sp_P10637-2_TAU_MOUSE	|generic|sp_P10637-4_TAU_MOUSE	|generic|tr_Q3UH19_Q3UH19_MOUSE	|generic|sp_P10637-6_TAU_MOUSE	|generic|tr_Q8C5K4_Q8C5K4_MOUSE	|generic|tr_Q547J4_Q547J4_MOUSE	|generic|tr_B1AQW2_B1AQW2_MOUSE	|generic|sp_TAU_HUMAN_|
"""index: 691, intensity: 3352.0, mobility: 0.949"""	0.557359	0.00136519	0.00236276	QIDDHVPKRASA	generic|sp_Q9EQF6_DPYL5_MOUSE__chr5_1_30791522_30791638_ENSMUST00000198503__II_944569|
"""index: 2514, intensity: 2875.0, mobility: 0.816"""	0.557264	0.00136519	0.00236404	HPGLGDHLAQGRVGTAS	generic|tr_Q8CAU3_Q8CAU3_MOUSE	|generic|sp_Q60613_AA2AR_MOUSE|
"""index: 15114, intensity: 8609.0, mobility: 1.037"""	0.557059	0.00136519	0.00236679	VPVMIPAQSKDGSIV	generic|sp_P97792_CXAR_MOUSE__chr16_1_78334866_78334964_ENSMUST00000231251|
"""index: 9198, intensity: 2820.0, mobility: 1.134"""	0.556498	0.00136519	0.00237434	QSNFSLSGAQIDDNNPR	generic|tr_Q3TXY0_Q3TXY0_MOUSE__chr5_1_37273379_37273519_ENSMUST00000202377	|generic|tr_Q6P1J1_Q6P1J1_MOUSE__chr5_1_37273379_37273519_ENSMUST00000202377	|generic|sp_P97427_DPYL1_MOUSE__chr5_1_37273379_37273519_ENSMUST00000202377	|generic|tr_Q3TY94_Q3TY94_MOUSE__chr5_1_37273379_37273519_ENSMUST00000202377|
"""index: 2881, intensity: 4559.0, mobility: 0.948"""	0.556165	0.00136519	0.00237883	TSAAQNAFKGNQM	generic|tr_Q3TD71_Q3TD71_MOUSE	|generic|tr_Q3TSA8_Q3TSA8_MOUSE	|generic|tr_Q3UY11_Q3UY11_MOUSE|
"""index: 7454, intensity: 3482.0, mobility: 0.906"""	0.555169	0.00136519	0.00239231	LSRAQPAPKPEPSFSEYASVQVQRK	generic|sp_P97797_SHPS1_MOUSE	|generic|sp_P97797-2_SHPS1_MOUSE	|generic|sp_P97797-3_SHPS1_MOUSE	|generic|sp_P97797-4_SHPS1_MOUSE	|generic|tr_Q2M4I8_Q2M4I8_MOUSE	|generic|tr_E0CX65_E0CX65_MOUSE|
"""index: 6933, intensity: 5571.0, mobility: 0.822"""	0.554864	0.00136519	0.00239645	AEEEAVWGDGSPEPSPRE	generic|sp_P01193_COLI_MOUSE|
"""index: 3036, intensity: 3871.0, mobility: 0.759"""	0.554808	0.00136519	0.00239721	AQQFAETAHKLA	generic|tr_Q3TYA4_Q3TYA4_MOUSE	|generic|sp_Q8R3T5_STXB6_MOUSE|
"""index: 766, intensity: 2598.0, mobility: 0.759"""	0.554674	0.00136519	0.00239904	QIDDHVPKRASA	generic|sp_Q9EQF6_DPYL5_MOUSE__chr5_1_30791522_30791638_ENSMUST00000198503__II_944569|
"""index: 3620, intensity: 19917.0, mobility: 0.851"""	0.554469	0.00136519	0.00240182	TLPTKETIEQEKRSEIS	generic|tr_A6H6H4_A6H6H4_MOUSE|
"""index: 4070, intensity: 3638.0, mobility: 0.867"""	0.554442	0.00136519	0.0024022	SQIDDHVPKRASARILAPPGGRSSG	generic|sp_Q9EQF6_DPYL5_MOUSE__chr5_1_30791522_30791638_ENSMUST00000198503__II_944569|
"""index: 3223, intensity: 2729.0, mobility: 1.049"""	0.553585	0.00136519	0.0024139	SLSGSQIDDHVPK	generic|sp_Q9EQF6_DPYL5_MOUSE__chr5_1_30791522_30791638_ENSMUST00000198503__II_944569|
"""index: 1962, intensity: 3010.0, mobility: 0.956"""	0.553528	0.00136519	0.00241468	SLSGAQIDDNNPR	generic|tr_Q3TXY0_Q3TXY0_MOUSE__chr5_1_37273379_37273519_ENSMUST00000202377	|generic|tr_Q6P1J1_Q6P1J1_MOUSE__chr5_1_37273379_37273519_ENSMUST00000202377	|generic|sp_P97427_DPYL1_MOUSE__chr5_1_37273379_37273519_ENSMUST00000202377	|generic|tr_Q3TY94_Q3TY94_MOUSE__chr5_1_37273379_37273519_ENSMUST00000202377|
"""index: 8670, intensity: 3994.0, mobility: 0.777"""	0.553497	0.00136519	0.0024151	GNMINLETKNTRL	generic|tr_E9PYQ9_E9PYQ9_MOUSE__chr16_-1_36754438_36754539_ENSMUST00000165380__II_1076067	|generic|sp_Q9ES07_S15A2_MOUSE__chr16_-1_36754438_36754539_ENSMUST00000165380__II_1076067	|generic|tr_Q9JM03_Q9JM03_MOUSE__chr16_-1_36754438_36754539_ENSMUST00000165380__II_1076067	|generic|tr_E9QMN8_E9QMN8_MOUSE__chr16_-1_36754438_36754539_ENSMUST00000165380__II_1076067|
"""index: 9000, intensity: 4564.0, mobility: 0.883"""	0.553394	0.00136519	0.00241651	EKNPLPSKETIEQEKQAGES	generic|sp_P20065_TYB4_MOUSE__chrX_-1_167207501_167208325_ENSMUST00000112175	|generic|tr_Q6ZWX2_Q6ZWX2_MOUSE__chrX_-1_167207501_167208325_ENSMUST00000112175|
"""index: 15184, intensity: 4008.0, mobility: 0.840"""	0.553222	0.00136519	0.00241887	ASVTTQPTEFKIKL	generic|tr_Q3U8V1_Q3U8V1_MOUSE__chr15_-1_83149191_83149238_ENSMUST00000149802	|generic|tr_Q3TJ78_Q3TJ78_MOUSE__chr15_-1_83149191_83149238_ENSMUST00000149802	|generic|tr_Q3UDD3_Q3UDD3_MOUSE__chr15_-1_83149191_83149238_ENSMUST00000149802	|generic|tr_Q571G8_Q571G8_MOUSE__chr15_-1_83149191_83149238_ENSMUST00000149802	|generic|sp_Q8BG81_PDIP3_MOUSE__chr15_-1_83149191_83149238_ENSMUST00000149802|
"""index: 23520, intensity: 4102.0, mobility: 0.935"""	0.552725	0.00136519	0.00242569	QEPVLGPVRGPF	generic|sp_CASB_BOVIN_|
"""index: 13861, intensity: 5641.0, mobility: 1.017"""	0.552191	0.00136519	0.00243304	EHPGAPPQPPAPLQPALAPPSRAVA	generic|sp_Q7TSJ2_MAP6_MOUSE__chr7_1_99336781_99337002_ENSMUST00000122101__II_884487	|generic|sp_Q7TSJ2-2_MAP6_MOUSE__chr7_1_99269285_99269317_ENSMUST00000208978__II_884487	|generic|tr_D3Z6W1_D3Z6W1_MOUSE__chr7_1_99269285_99269317_ENSMUST00000208978__II_884487|
"""index: 14911, intensity: 3631.0, mobility: 1.138"""	0.551912	0.00136519	0.00243689	VAPFPEVFGKEKVNE	generic|sp_CAS1_BOVIN_|
"""index: 29426, intensity: 3469.0, mobility: 1.046"""	0.5511	0.00136519	0.00244812	TLADEVSASLAKQGL	generic|II_1128081_TX=10090	|generic|II_1128079_TX=10090	|generic|tr_A0A0A0MQC7_A0A0A0MQC7_MOUSE	|generic|tr_A2A5Y6_A2A5Y6_MOUSE	|generic|sp_P10637_TAU_MOUSE	|generic|sp_P10637-2_TAU_MOUSE	|generic|sp_P10637-4_TAU_MOUSE	|generic|tr_Q3UH19_Q3UH19_MOUSE	|generic|sp_P10637-6_TAU_MOUSE	|generic|tr_Q8C5K4_Q8C5K4_MOUSE	|generic|tr_Q547J4_Q547J4_MOUSE	|generic|tr_B1AQW2_B1AQW2_MOUSE	|generic|sp_TAU_HUMAN_|
"""index: 1005, intensity: 3523.0, mobility: 0.959"""	0.550864	0.00136519	0.00245139	ASAPAQAPKGAQAPKGAQAPVK	generic|sp_P47915_RL29_MOUSE__IP_989185	|generic|IP_949381_TX=10090	|generic|IP_1051693_TX=10090	|generic|IP_3502862_TX=10090|
"""index: 2959, intensity: 14828.0, mobility: 0.926"""	0.5508	0.00136519	0.00245228	TQEKNPLPSKETIEQEKQAGES	generic|sp_P20065_TYB4_MOUSE__chrX_-1_167207501_167208325_ENSMUST00000112175	|generic|tr_Q6ZWX2_Q6ZWX2_MOUSE__chrX_-1_167207501_167208325_ENSMUST00000112175|
"""index: 13859, intensity: 3613.0, mobility: 0.866"""	0.550399	0.00136519	0.00245785	TNRGASQAGMTGYGMPRQIL	generic|sp_Q9WVA4_TAGL2_MOUSE|
"""index: 26668, intensity: 5889.0, mobility: 1.044"""	0.549587	0.00136519	0.00246917	GAKPPSVEDGFQTVPLITPLEVNHLQ	generic|tr_Q5SS04_Q5SS04_MOUSE__chr11_1_32001752_32017800_ENSMUST00000109409	|generic|sp_P47759_NSG2_MOUSE	|generic|tr_Q5SS03_Q5SS03_MOUSE__chr11_1_32017651_32031859_ENSMUST00000093219|
"""index: 26124, intensity: 3982.0, mobility: 0.967"""	0.549569	0.00136519	0.00246943	MLNDPDMVLADPATEDTFRMDRL	generic|II_866636_TX=10090	|generic|sp_Q68ED7_CRTC1_MOUSE__chr8_-1_70386124_70386300_ENSMUST00000142769|
"""index: 21829, intensity: 15783.0, mobility: 1.065"""	0.54935	0.00136519	0.00247249	LYQEPVLGPVRGPF	generic|sp_CASB_BOVIN_|
"""index: 18482, intensity: 3651.0, mobility: 1.003"""	0.548636	0.00136519	0.0024825	LAEDVTAALAKQGL	generic|sp_P20357_MTAP2_MOUSE__chr1_1_66438885_66439007_ENSMUST00000172486	|generic|tr_Q80ZL4_Q80ZL4_MOUSE__chr1_1_66438885_66439007_ENSMUST00000172486	|generic|tr_Q3TLQ0_Q3TLQ0_MOUSE__chr1_1_66438885_66439007_ENSMUST00000172486	|generic|tr_Q80X35_Q80X35_MOUSE__chr1_1_66438885_66439007_ENSMUST00000172486	|generic|tr_B2KGT5_B2KGT5_MOUSE__chr1_1_66438885_66439007_ENSMUST00000172486	|generic|tr_A0A668KLC6_A0A668KLC6_MOUSE__chr1_1_66438885_66439007_ENSMUST00000172486|
"""index: 7678, intensity: 7902.0, mobility: 0.856"""	0.54814	0.00136519	0.00248947	DKPDMGEIASFDKAKLKKTETQEKN	generic|tr_A0A0N4SVF0_A0A0N4SVF0_MOUSE	|generic|tr_A6H6H4_A6H6H4_MOUSE|
"""index: 11742, intensity: 2890.0, mobility: 1.174"""	0.546865	0.00136519	0.00250748	NAPVTEYMSQNANFQNPR	generic|tr_A0A0G2JGJ4_A0A0G2JGJ4_MOUSE__II_933118	|generic|sp_Q6P5F7_TTYH3_MOUSE__chr5_-1_140634755_140634850_ENSMUST00000198704|
"""index: 17878, intensity: 2749.0, mobility: 1.184"""	0.546479	0.00136519	0.00251295	IVQEMPPQSPANIYYKV	generic|sp_P52800_EFNB2_MOUSE__chr8_-1_8660480_8660584_ENSMUST00000209169__II_867982	|generic|tr_Q544L9_Q544L9_MOUSE|
"""index: 5249, intensity: 4382.0, mobility: 0.959"""	0.54548	0.00136519	0.00252717	LSTSDTSHRGTPSEDEAKAETIRNL	generic|sp_Q8JZP2_SYN3_MOUSE__chr10_-1_86466975_86467268_ENSMUST00000145864__II_1149215	|generic|tr_Q9QZA3_Q9QZA3_MOUSE__chr10_-1_86407609_86407689_ENSMUST00000145864	|generic|tr_Q3KN99_Q3KN99_MOUSE__chr10_-1_86407609_86407689_ENSMUST00000145864|
"""index: 12961, intensity: 2733.0, mobility: 1.097"""	0.545207	0.00136519	0.00253107	TMPPVSQPEGSIVLRS	generic|tr_Q80ZK2_Q80ZK2_MOUSE	|generic|tr_Q68FG2_Q68FG2_MOUSE	|generic|tr_Q3UGZ4_Q3UGZ4_MOUSE	|generic|tr_Q68FM2_Q68FM2_MOUSE	|generic|tr_Q6A087_Q6A087_MOUSE|
"""index: 5128, intensity: 2686.0, mobility: 0.804"""	0.544497	0.00136519	0.00254124	TKLTEEEKNRLNF	generic|sp_CAS2_BOVIN_|
"""index: 17493, intensity: 5156.0, mobility: 0.948"""	0.544012	0.00136519	0.00254821	TDGFNLEDALKETSSVKQR	generic|sp_Q8BIF0_C99L2_MOUSE	|generic|sp_Q8BIF0-2_C99L2_MOUSE|
"""index: 4225, intensity: 13977.0, mobility: 0.798"""	0.543628	0.00136519	0.00255373	SQIDDHVPKRASARIL	generic|sp_Q9EQF6_DPYL5_MOUSE__chr5_1_30791522_30791638_ENSMUST00000198503__II_944569|
"""index: 24653, intensity: 31760.0, mobility: 0.835"""	0.543172	0.00136519	0.00256032	TLADEVSASLAKQGL	generic|II_1128081_TX=10090	|generic|II_1128079_TX=10090	|generic|tr_A0A0A0MQC7_A0A0A0MQC7_MOUSE	|generic|tr_A2A5Y6_A2A5Y6_MOUSE	|generic|sp_P10637_TAU_MOUSE	|generic|sp_P10637-2_TAU_MOUSE	|generic|sp_P10637-4_TAU_MOUSE	|generic|tr_Q3UH19_Q3UH19_MOUSE	|generic|sp_P10637-6_TAU_MOUSE	|generic|tr_Q8C5K4_Q8C5K4_MOUSE	|generic|tr_Q547J4_Q547J4_MOUSE	|generic|tr_B1AQW2_B1AQW2_MOUSE	|generic|sp_TAU_HUMAN_|
"""index: 26033, intensity: 3466.0, mobility: 1.276"""	0.54298	0.00136519	0.00256309	SQPTLFTFEPPVSSHMQPTLS	generic|tr_Q3ZB56_Q3ZB56_MOUSE	|generic|sp_Q9Z1S8_GAB2_MOUSE	|generic|tr_Q3ZB59_Q3ZB59_MOUSE	|generic|tr_Q3ZB57_Q3ZB57_MOUSE|
"""index: 20780, intensity: 49397.0, mobility: 0.979"""	0.542638	0.00136519	0.00256804	APNLSRMGAVPVMIPAQSKDGSIV	generic|sp_P97792_CXAR_MOUSE__chr16_1_78334866_78334964_ENSMUST00000231251|
"""index: 20851, intensity: 3480.0, mobility: 1.031"""	0.541742	0.00136519	0.00258105	YQEPVLGPVRGPFP	generic|sp_CASB_BOVIN_|
"""index: 2352, intensity: 2732.0, mobility: 0.749"""	0.54155	0.00136519	0.00258384	VPHFSEEEKEAE	generic|tr_Q3TT51_Q3TT51_MOUSE|
"""index: 3389, intensity: 2673.0, mobility: 0.914"""	0.541535	0.00136519	0.00258406	SLPVAKLPPNK	generic|tr_A0A140LHQ8_A0A140LHQ8_MOUSE__II_885340	|generic|tr_A0A1L1SUR7_A0A1L1SUR7_MOUSE__II_3498699	|generic|tr_Q570Z8_Q570Z8_MOUSE__chr5_1_121425971_121426000_ENSMUST00000042163	|generic|tr_Q3TD51_Q3TD51_MOUSE	|generic|chr7_1_90191176_90191280_ENSMUST00000208891	|generic|sp_Q7M6Y3_PICAL_MOUSE	|generic|sp_Q7M6Y3-3_PICAL_MOUSE	|generic|sp_Q7M6Y3-4_PICAL_MOUSE	|generic|sp_Q7M6Y3-5_PICAL_MOUSE	|generic|sp_Q7M6Y3-6_PICAL_MOUSE|
"""index: 18979, intensity: 12538.0, mobility: 0.935"""	0.541527	0.00136519	0.00258418	VAPFPEVFGKE	generic|sp_CAS1_BOVIN_|
"""index: 18278, intensity: 5908.0, mobility: 0.970"""	0.54152	0.00136519	0.00258427	APNLSRMGAVPVMIPAQSKDGSIV	generic|sp_P97792_CXAR_MOUSE__chr16_1_78334866_78334964_ENSMUST00000231251|
"""index: 1100, intensity: 2925.0, mobility: 0.899"""	0.541474	0.00136519	0.00258495	SMQPVKETPGNA	generic|sp_P32037_GTR3_MOUSE__chr6_-1_122739826_122739966_ENSMUST00000166135__II_906616	|generic|tr_Q4FJP8_Q4FJP8_MOUSE__chr6_-1_122739826_122739966_ENSMUST00000166135__II_906602	|generic|tr_Q8BLF7_Q8BLF7_MOUSE__chr6_-1_122739826_122739966_ENSMUST00000166135__II_906602	|generic|II_906625_TX=10090|
"""index: 19568, intensity: 4900.0, mobility: 1.027"""	0.540595	0.00136519	0.00259779	TSPPIGTVTPALKLTKTIQVPQQKAMVPLH	generic|II_1086724_TX=10090	|generic|tr_Q3U8V1_Q3U8V1_MOUSE__chr15_-1_83149191_83149238_ENSMUST00000149802	|generic|tr_Q3TJ78_Q3TJ78_MOUSE__chr15_-1_83149191_83149238_ENSMUST00000149802	|generic|tr_Q8C713_Q8C713_MOUSE	|generic|tr_Q571G8_Q571G8_MOUSE__chr15_-1_83149191_83149238_ENSMUST00000149802	|generic|sp_Q8BG81_PDIP3_MOUSE__chr15_-1_83149191_83149238_ENSMUST00000149802|
"""index: 14056, intensity: 3053.0, mobility: 1.154"""	0.540188	0.00136519	0.00260375	DVAAVGDGLPEGATANGMKTM	generic|sp_Q3UHH2-2_S22AN_MOUSE__chr13_-1_34221899_34221982_ENSMUST00000145038__II_1107661	|generic|tr_F7BP73_F7BP73_MOUSE__chr13_-1_34298989_34299135_ENSMUST00000145038__II_1107661	|generic|sp_Q3UHH2_S22AN_MOUSE__chr13_-1_34298989_34299135_ENSMUST00000145038__II_1107650|
"""index: 10387, intensity: 2850.0, mobility: 1.241"""	0.540101	0.00136519	0.00260503	AMGAAQGAMNQPQTQYSATPNY	generic|sp_Q9JKD3_SCAM5_MOUSE__chr9_-1_57443670_57443780_ENSMUST00000215208__II_3456302|
"""index: 5061, intensity: 3214.0, mobility: 0.994"""	0.539846	0.00136519	0.00260877	SASSTQPLLVHEDA	generic|tr_Q3ULJ6_Q3ULJ6_MOUSE__chr5_1_75654426_75654545_ENSMUST00000202167	|generic|sp_P05532_KIT_MOUSE__chr5_1_75654426_75654545_ENSMUST00000202167	|generic|sp_P05532-2_KIT_MOUSE__chr5_1_75654426_75654545_ENSMUST00000202167	|generic|sp_P05532-3_KIT_MOUSE__chr5_1_75654426_75654545_ENSMUST00000202167|
"""index: 17207, intensity: 6477.0, mobility: 0.999"""	0.539454	0.00136519	0.00261454	AMSAGTLLTAHSPTPVAPHPVTVPT	generic|sp_Q80XQ8_F168B_MOUSE__chr1_-1_34818014_34818121_ENSMUST00000185469__II_1047168	|generic|tr_E9Q917_E9Q917_MOUSE__chr1_-1_34818014_34818121_ENSMUST00000185469__II_1047168	|generic|tr_G3UWF0_G3UWF0_MOUSE__chr1_-1_34818014_34818121_ENSMUST00000185469__II_1047168|
"""index: 10205, intensity: 4323.0, mobility: 0.937"""	0.539409	0.00136519	0.0026152	VLEYLNQEQAEQGREHLA	generic|sp_Q03517_SCG2_MOUSE	|generic|tr_Q4W8U9_Q4W8U9_MOUSE|
"""index: 19803, intensity: 3357.0, mobility: 1.141"""	0.538442	0.00136519	0.00262948	AGGGAGGSGGSGPSAILRLPSY	generic|sp_Q8VHW2_CCG8_MOUSE__II_899025	|generic|tr_F7CZ64_F7CZ64_MOUSE__II_899025|
"""index: 2412, intensity: 2741.0, mobility: 0.774"""	0.537679	0.00136519	0.0026408	LAGTRESVDSAKPRVY	generic|sp_P35455_NEU2_MOUSE|
"""index: 19313, intensity: 2558.0, mobility: 1.245"""	0.537528	0.00136519	0.00264305	VAEIPDQPEALQPGPGITAAPVD	generic|II_883136_TX=10090	|generic|sp_E9PUL5_PRRT2_MOUSE|
"""index: 17031, intensity: 21259.0, mobility: 0.948"""	0.537091	0.00136519	0.00264955	TISPLDLAKLNQVARQQSH	generic|sp_P60335_PCBP1_MOUSE|
"""index: 696, intensity: 9584.0, mobility: 0.778"""	0.536699	0.00136519	0.0026554	QIDDHVPKRASA	generic|sp_Q9EQF6_DPYL5_MOUSE__chr5_1_30791522_30791638_ENSMUST00000198503__II_944569|
"""index: 8420, intensity: 2963.0, mobility: 1.141"""	0.536298	0.00136519	0.00266139	SSLGSMSPSNMEGYSKTQ	generic|tr_Q3TV22_Q3TV22_MOUSE__chr16_1_78334866_78334964_ENSMUST00000231251	|generic|sp_P97792_CXAR_MOUSE__chr16_1_78334866_78334964_ENSMUST00000231251	|generic|sp_P97792-2_CXAR_MOUSE__chr16_1_78334866_78334964_ENSMUST00000231251|
"""index: 2904, intensity: 5833.0, mobility: 0.835"""	0.536161	0.00136519	0.00266345	LPTKETIEQEKRSEIS	generic|tr_A6H6H4_A6H6H4_MOUSE|
"""index: 17393, intensity: 4499.0, mobility: 0.996"""	0.535941	0.00136519	0.00266675	SKQQLSAEELDAQLDAYNARMDTS	generic|sp_O08583_THOC4_MOUSE__II_1125641	|generic|sp_O08583-2_THOC4_MOUSE__II_1125641	|generic|sp_Q9JJW6-2_ALRF2_MOUSE|
"""index: 4453, intensity: 4034.0, mobility: 0.863"""	0.535908	0.00136519	0.00266724	SQIDDHVPKRASARILAPPGGRSSG	generic|sp_Q9EQF6_DPYL5_MOUSE__chr5_1_30791522_30791638_ENSMUST00000198503__II_944569|
"""index: 11714, intensity: 2953.0, mobility: 1.175"""	0.535601	0.00136519	0.00267186	NAPVTEYMSQNANFQNPR	generic|tr_A0A0G2JGJ4_A0A0G2JGJ4_MOUSE__II_933118	|generic|sp_Q6P5F7_TTYH3_MOUSE__chr5_-1_140634755_140634850_ENSMUST00000198704|
"""index: 4117, intensity: 3213.0, mobility: 0.891"""	0.534928	0.00136519	0.00268198	QPPPPPYYPPEDKKTQ	generic|tr_Q3TRG5_Q3TRG5_MOUSE__II_1123726	|generic|sp_P97765_WBP2_MOUSE__II_1123728	|generic|sp_P97765-2_WBP2_MOUSE__II_1123726	|generic|chr11_-1_116079543_116079920_ENSMUST00000074628|
"""index: 24826, intensity: 8417.0, mobility: 0.817"""	0.534742	0.00136519	0.00268478	TLADEVSASLAKQGL	generic|II_1128081_TX=10090	|generic|II_1128079_TX=10090	|generic|tr_A0A0A0MQC7_A0A0A0MQC7_MOUSE	|generic|tr_A2A5Y6_A2A5Y6_MOUSE	|generic|sp_P10637_TAU_MOUSE	|generic|sp_P10637-2_TAU_MOUSE	|generic|sp_P10637-4_TAU_MOUSE	|generic|tr_Q3UH19_Q3UH19_MOUSE	|generic|sp_P10637-6_TAU_MOUSE	|generic|tr_Q8C5K4_Q8C5K4_MOUSE	|generic|tr_Q547J4_Q547J4_MOUSE	|generic|tr_B1AQW2_B1AQW2_MOUSE	|generic|sp_TAU_HUMAN_|
"""index: 12049, intensity: 16268.0, mobility: 1.141"""	0.534729	0.00136519	0.00268498	TGAVGSYIYDKDPEGTVQP	generic|tr_A0A0G2JF37_A0A0G2JF37_MOUSE__chr12_1_113144264_113145030_ENSMUST00000196015	|generic|tr_Q4FJU3_Q4FJU3_MOUSE__chr12_1_113144264_113145030_ENSMUST00000196015|
"""index: 21701, intensity: 3782.0, mobility: 1.039"""	0.534592	0.00136519	0.00268705	GPPLDAYSIQGQHTISPLDLAKLNQVARQQSH	generic|sp_P60335_PCBP1_MOUSE|
"""index: 15834, intensity: 5176.0, mobility: 0.974"""	0.534514	0.00136519	0.00268822	VDLEPTVIDEVR	generic|sp_P05213_TBA1B_MOUSE__IP_3506392	|generic|tr_Q52L87_Q52L87_MOUSE__IP_3506392	|generic|tr_Q3TIZ0_Q3TIZ0_MOUSE__IP_3506393	|generic|tr_A0A2R8VHF3_A0A2R8VHF3_MOUSE__IP_3506392	|generic|sp_P68369_TBA1A_MOUSE__IP_3506392	|generic|IP_988839_TX=10090	|generic|II_3485679_TX=10090	|generic|IP_3502747_TX=10090	|generic|tr_O89052_O89052_MOUSE|
"""index: 14100, intensity: 4743.0, mobility: 0.914"""	0.533161	0.00136519	0.00270874	SNPAVRTAAANAAAGAAENAFRAP	generic|tr_E9Q855_E9Q855_MOUSE__chr3_1_89180737_89180892_ENSMUST00000129294	|generic|tr_B2M0S2_B2M0S2_MOUSE__chr3_1_89175434_89175475_ENSMUST00000128318	|generic|tr_Q3UK26_Q3UK26_MOUSE__chr3_1_89180737_89180892_ENSMUST00000129294	|generic|sp_O35609_SCAM3_MOUSE__chr3_1_89180737_89180892_ENSMUST00000129294	|generic|tr_Q3TDM8_Q3TDM8_MOUSE__chr3_1_89180737_89180892_ENSMUST00000129294	|generic|tr_Q3UXS0_Q3UXS0_MOUSE__chr3_1_89180737_89180892_ENSMUST00000129294|
"""index: 4360, intensity: 4769.0, mobility: 0.898"""	0.532606	0.00136519	0.00271719	SQIDDHVPKRASARILAPPGGRSSG	generic|sp_Q9EQF6_DPYL5_MOUSE__chr5_1_30791522_30791638_ENSMUST00000198503__II_944569|
"""index: 5986, intensity: 4257.0, mobility: 0.878"""	0.532105	0.00136519	0.00272484	AEPPPPEPPRI	generic|sp_Q8BIF0_C99L2_MOUSE	|generic|sp_Q8BIF0-2_C99L2_MOUSE	|generic|tr_I7HJQ8_I7HJQ8_MOUSE	|generic|tr_A2AP74_A2AP74_MOUSE|
"""index: 4447, intensity: 5470.0, mobility: 0.836"""	0.532024	0.00136519	0.00272608	GVASVAEKTKEQASHLG	generic|sp_Q91ZZ3_SYUB_MOUSE|
"""index: 9098, intensity: 6514.0, mobility: 0.826"""	0.531542	0.00136519	0.00273347	PLPSKETIEQEKQAGES	generic|sp_P20065_TYB4_MOUSE__chrX_-1_167207501_167208325_ENSMUST00000112175	|generic|tr_Q6ZWX2_Q6ZWX2_MOUSE__chrX_-1_167207501_167208325_ENSMUST00000112175|
"""index: 4157, intensity: 2708.0, mobility: 1.054"""	0.531325	0.00136519	0.0027368	MGAAQGAMNQPQTQYS	generic|sp_Q9JKD3_SCAM5_MOUSE__chr9_-1_57443670_57443780_ENSMUST00000215208__II_3456302|
"""index: 5574, intensity: 3125.0, mobility: 0.884"""	0.530996	0.00136519	0.00274185	QIPGRVASSGLQSVVHR	generic|sp_Q9DC28_KC1D_MOUSE|
"""index: 4701, intensity: 12086.0, mobility: 0.991"""	0.530817	0.00136519	0.00274461	AVWGDGSPEPSPRE	generic|sp_P01193_COLI_MOUSE|
"""index: 16647, intensity: 4663.0, mobility: 1.145"""	0.530787	0.00136519	0.00274507	IVQEMPPQSPANIYYKV	generic|sp_P52800_EFNB2_MOUSE__chr8_-1_8660480_8660584_ENSMUST00000209169__II_867982	|generic|tr_Q544L9_Q544L9_MOUSE|
"""index: 784, intensity: 14828.0, mobility: 0.877"""	0.530764	0.00136519	0.00274542	MQPVKETPGNA	generic|sp_P32037_GTR3_MOUSE__chr6_-1_122739826_122739966_ENSMUST00000166135__II_906616	|generic|tr_Q4FJP8_Q4FJP8_MOUSE__chr6_-1_122739826_122739966_ENSMUST00000166135__II_906602	|generic|tr_Q8BLF7_Q8BLF7_MOUSE__chr6_-1_122739826_122739966_ENSMUST00000166135__II_906602	|generic|II_906625_TX=10090|
"""index: 1019, intensity: 2972.0, mobility: 0.861"""	0.530695	0.00136519	0.0027465	SPQLEDEAKE	generic|tr_Q3UXY8_Q3UXY8_MOUSE	|generic|sp_P22005_PENK_MOUSE|
"""index: 2875, intensity: 3334.0, mobility: 0.806"""	0.530523	0.00136519	0.00274915	QDDPSAPHKIQDPLK	generic|sp_Q71M36_CSPG5_MOUSE__chr9_1_110262108_110262221_ENSMUST00000197850__II_842345	|generic|II_842338_TX=10090|
"""index: 14414, intensity: 4295.0, mobility: 1.088"""	0.529526	0.00136519	0.00276456	GASQAGMTGYGMPRQIM	generic|tr_Q9D6K2_Q9D6K2_MOUSE	|generic|sp_Q9R1Q8_TAGL3_MOUSE|
"""index: 515, intensity: 2593.0, mobility: 0.801"""	0.529498	0.00136519	0.00276498	VVRTPPKSPSASKSRLQ	generic|tr_A0A0A0MQC7_A0A0A0MQC7_MOUSE	|generic|tr_A2A5Y6_A2A5Y6_MOUSE	|generic|sp_P10637_TAU_MOUSE	|generic|sp_P10637-2_TAU_MOUSE	|generic|sp_P10637-3_TAU_MOUSE	|generic|sp_P10637-4_TAU_MOUSE	|generic|tr_Q3UH19_Q3UH19_MOUSE	|generic|sp_P10637-6_TAU_MOUSE	|generic|tr_Q547J4_Q547J4_MOUSE	|generic|tr_B1AQW2_B1AQW2_MOUSE|
"""index: 3379, intensity: 20912.0, mobility: 0.986"""	0.529388	0.00136519	0.00276669	IPVGSLKNEDTPN	generic|sp_Q03517_SCG2_MOUSE	|generic|tr_Q4W8U9_Q4W8U9_MOUSE|
"""index: 7133, intensity: 16646.0, mobility: 0.853"""	0.529109	0.00136519	0.00277102	ATPASAQTAAKREIYL	generic|tr_Q2TJI9_Q2TJI9_MOUSE__chr18_-1_38189545_38189796_ENSMUST00000160721__II_1060469	|generic|tr_F7BJK1_F7BJK1_MOUSE__chr18_-1_38189545_38189796_ENSMUST00000160721__II_1060474	|generic|tr_Q2TJI7_Q2TJI7_MOUSE|
"""index: 14109, intensity: 4204.0, mobility: 0.957"""	0.528534	0.00136519	0.00277998	GMTGYGMPRQIM	generic|tr_Q9D6K2_Q9D6K2_MOUSE	|generic|sp_Q9R1Q8_TAGL3_MOUSE|
"""index: 5993, intensity: 4478.0, mobility: 0.888"""	0.528419	0.00136519	0.00278176	VTLAANGKSADCSVEEEPWKREK	generic|II_1004965_TX=10090	|generic|tr_Q3UYK6_Q3UYK6_MOUSE__chr2_1_102781469_102781534_ENSMUST00000154446	|generic|tr_Q3USU5_Q3USU5_MOUSE__chr2_1_102781469_102781534_ENSMUST00000154446	|generic|sp_P43006-2_EAA2_MOUSE__chr2_1_102781469_102781534_ENSMUST00000154446|
"""index: 7290, intensity: 3444.0, mobility: 0.914"""	0.528377	0.00136519	0.00278242	MGSNKGASQAGMTGYGMPRQIM	generic|tr_Q9D6K2_Q9D6K2_MOUSE	|generic|sp_Q9R1Q8_TAGL3_MOUSE|
"""index: 6550, intensity: 3778.0, mobility: 1.125"""	0.526739	0.00136519	0.00280807	EEEAVWGDGSPEPSPRE	generic|sp_P01193_COLI_MOUSE|
"""index: 19674, intensity: 13168.0, mobility: 1.126"""	0.526734	0.00136519	0.00280815	MGAVPVMIPAQSKDGSIV	generic|sp_P97792_CXAR_MOUSE__chr16_1_78334866_78334964_ENSMUST00000231251|
"""index: 17229, intensity: 16470.0, mobility: 1.023"""	0.526162	0.00136519	0.00281715	EHPGAPPQPPAPLQPALAPPSRAVAIE	generic|sp_Q7TSJ2_MAP6_MOUSE__chr7_1_99336781_99337002_ENSMUST00000122101__II_884487	|generic|sp_Q7TSJ2-2_MAP6_MOUSE__chr7_1_99269285_99269317_ENSMUST00000208978__II_884487	|generic|tr_D3Z6W1_D3Z6W1_MOUSE__chr7_1_99269285_99269317_ENSMUST00000208978__II_884487|
"""index: 7126, intensity: 5013.0, mobility: 0.858"""	0.526145	0.00136519	0.00281742	AEEEAVWGDGSPEPSPRE	generic|sp_P01193_COLI_MOUSE|
"""index: 25587, intensity: 4253.0, mobility: 0.981"""	0.526018	0.00136519	0.00281943	ASGGIGQPLSLLLK	generic|sp_P08249_MDHM_MOUSE__chr5_1_135790086_135790208_ENSMUST00000138101__II_929340	|generic|II_929333_TX=10090	|generic|II_929331_TX=10090	|generic|tr_A0A0G2JGY4_A0A0G2JGY4_MOUSE|
"""index: 6112, intensity: 125028.0, mobility: 0.854"""	0.525666	0.00136519	0.00282498	EPPPPEPPRI	generic|sp_Q8BIF0_C99L2_MOUSE	|generic|sp_Q8BIF0-2_C99L2_MOUSE	|generic|tr_I7HJQ8_I7HJQ8_MOUSE	|generic|tr_A2AP74_A2AP74_MOUSE|
"""index: 7105, intensity: 4205.0, mobility: 0.811"""	0.525279	0.00136519	0.00283111	DMAEIEKFDKSKLK	generic|sp_P20065_TYB4_MOUSE__chrX_-1_167207501_167208325_ENSMUST00000112175	|generic|tr_Q6ZWX2_Q6ZWX2_MOUSE__chrX_-1_167207501_167208325_ENSMUST00000112175|
"""index: 3343, intensity: 2595.0, mobility: 0.777"""	0.52422	0.00136519	0.00284793	GAEDALGGHQGALERE	generic|sp_Q8CIT0_CRF_MOUSE|
"""index: 2858, intensity: 3614.0, mobility: 0.948"""	0.523938	0.00136519	0.00285243	TSAAQNAFKGNQM	generic|tr_Q3TD71_Q3TD71_MOUSE	|generic|tr_Q3TSA8_Q3TSA8_MOUSE	|generic|tr_Q3UY11_Q3UY11_MOUSE|
"""index: 18116, intensity: 5865.0, mobility: 0.932"""	0.523811	0.00136519	0.00285446	TDGFNLEDALK	generic|sp_Q8BIF0_C99L2_MOUSE	|generic|sp_Q8BIF0-2_C99L2_MOUSE	|generic|tr_I7HJQ8_I7HJQ8_MOUSE|
"""index: 626, intensity: 3496.0, mobility: 0.887"""	0.52275	0.00136519	0.00287143	SANSNPAMAPRE	generic|tr_Q545V6_Q545V6_MOUSE|
"""index: 9850, intensity: 3389.0, mobility: 1.167"""	0.522688	0.00136519	0.00287244	SQQPPQPQQAYSQKALL	generic|sp_P70297_STAM1_MOUSE__chr2_1_14102418_14102489_ENSMUST00000193636__II_1014500	|generic|IP_1121602_TX=10090	|generic|tr_Q3UMC8_Q3UMC8_MOUSE__chr2_1_14102418_14102489_ENSMUST00000193636	|generic|tr_Q9CU37_Q9CU37_MOUSE	|generic|tr_Q3TPR2_Q3TPR2_MOUSE__chr2_1_14141735_14141881_ENSMUST00000193636|
"""index: 9178, intensity: 3325.0, mobility: 0.898"""	0.522326	0.00136519	0.00287824	PNVPNTQPAIMKPTEEHPAY	generic|tr_Q3TD71_Q3TD71_MOUSE	|generic|tr_Q3TSA8_Q3TSA8_MOUSE	|generic|tr_Q3TSA8_Q3TSA8_MOUSE	|generic|tr_Q9D577_Q9D577_MOUSE	|generic|tr_Q9D577_Q9D577_MOUSE	|generic|tr_D3YTP4_D3YTP4_MOUSE	|generic|tr_D3YTP4_D3YTP4_MOUSE	|generic|tr_Q3UY11_Q3UY11_MOUSE|
"""index: 3342, intensity: 3134.0, mobility: 0.863"""	0.521197	0.00136519	0.00289645	IDDHVPKRASARILAPPGGRSSG	generic|sp_Q9EQF6_DPYL5_MOUSE__chr5_1_30791522_30791638_ENSMUST00000198503__II_944569|
"""index: 20247, intensity: 2730.0, mobility: 1.191"""	0.521043	0.00136519	0.00289895	SGILDPQDYSTSERPSLLS	generic|tr_A0A2I3BQV6_A0A2I3BQV6_MOUSE	|generic|tr_B7ZNF6_B7ZNF6_MOUSE__chr15_1_31027559_31027672_ENSMUST00000228827	|generic|sp_O35927_CTND2_MOUSE__chr15_1_31027559_31027672_ENSMUST00000228827	|generic|sp_O35927-2_CTND2_MOUSE__chr15_1_31027559_31027672_ENSMUST00000228827	|generic|tr_E9QKH8_E9QKH8_MOUSE__chr15_1_31027559_31027672_ENSMUST00000228827|
"""index: 5078, intensity: 2558.0, mobility: 1.011"""	0.520903	0.00136519	0.00290123	SSASSTQPLLVHEDA	generic|tr_Q3ULJ6_Q3ULJ6_MOUSE__chr5_1_75654426_75654545_ENSMUST00000202167	|generic|sp_P05532_KIT_MOUSE__chr5_1_75654426_75654545_ENSMUST00000202167	|generic|sp_P05532-2_KIT_MOUSE__chr5_1_75654426_75654545_ENSMUST00000202167	|generic|sp_P05532-3_KIT_MOUSE__chr5_1_75654426_75654545_ENSMUST00000202167|
"""index: 1446, intensity: 4133.0, mobility: 1.061"""	0.520694	0.00136519	0.00290461	LNQEQAEQGREHLA	generic|sp_Q03517_SCG2_MOUSE	|generic|tr_Q4W8U9_Q4W8U9_MOUSE|
"""index: 901, intensity: 12547.0, mobility: 0.980"""	0.520664	0.00136519	0.00290509	SQIDDHVPKRASA	generic|sp_Q9EQF6_DPYL5_MOUSE__chr5_1_30791522_30791638_ENSMUST00000198503__II_944569|
"""index: 3345, intensity: 17291.0, mobility: 0.921"""	0.520345	0.00136519	0.00291027	IVAPPGGRANITS	generic|sp_O08553_DPYL2_MOUSE|
"""index: 17103, intensity: 5250.0, mobility: 1.054"""	0.520117	0.00136519	0.00291399	EHPGAPPQPPAPLQPALAPPSRAVAIE	generic|sp_Q7TSJ2_MAP6_MOUSE__chr7_1_99336781_99337002_ENSMUST00000122101__II_884487	|generic|sp_Q7TSJ2-2_MAP6_MOUSE__chr7_1_99269285_99269317_ENSMUST00000208978__II_884487	|generic|tr_D3Z6W1_D3Z6W1_MOUSE__chr7_1_99269285_99269317_ENSMUST00000208978__II_884487|
"""index: 18609, intensity: 3965.0, mobility: 0.859"""	0.520109	0.00136519	0.00291411	DTDGFNLEDALKETSSVKQR	generic|sp_Q8BIF0_C99L2_MOUSE	|generic|sp_Q8BIF0-2_C99L2_MOUSE|
"""index: 26027, intensity: 4224.0, mobility: 1.067"""	0.519557	0.00136519	0.0029231	ATLADEVSASLAKQGL	generic|II_1128081_TX=10090	|generic|II_1128079_TX=10090	|generic|tr_A0A0A0MQC7_A0A0A0MQC7_MOUSE	|generic|tr_A2A5Y6_A2A5Y6_MOUSE	|generic|sp_P10637_TAU_MOUSE	|generic|sp_P10637-2_TAU_MOUSE	|generic|sp_P10637-4_TAU_MOUSE	|generic|tr_Q3UH19_Q3UH19_MOUSE	|generic|sp_P10637-6_TAU_MOUSE	|generic|tr_Q8C5K4_Q8C5K4_MOUSE	|generic|tr_Q547J4_Q547J4_MOUSE	|generic|tr_B1AQW2_B1AQW2_MOUSE	|generic|sp_TAU_HUMAN_|
"""index: 26463, intensity: 3483.0, mobility: 1.108"""	0.518928	0.00136519	0.00293338	LLYQEPVLGPVRGPFP	generic|sp_CASB_BOVIN_|
"""index: 4245, intensity: 5300.0, mobility: 0.858"""	0.518612	0.00136519	0.00293856	KELPDEQTLQKEVK	generic|sp_Q8BZ05_ARAP2_MOUSE__chr5_-1_62604270_62604551_ENSMUST00000160620	|generic|sp_Q8BZ05-2_ARAP2_MOUSE__chr5_-1_62604270_62604551_ENSMUST00000160620	|generic|tr_Q3UW93_Q3UW93_MOUSE__chr5_-1_62604270_62604551_ENSMUST00000160620	|generic|tr_E9QP44_E9QP44_MOUSE__chr5_-1_62604270_62604551_ENSMUST00000160620|
"""index: 16467, intensity: 3959.0, mobility: 0.819"""	0.518355	0.00136519	0.00294278	RMGAVPVMIPAQSKDGSIV	generic|sp_P97792_CXAR_MOUSE__chr16_1_78334866_78334964_ENSMUST00000231251|
"""index: 19515, intensity: 4498.0, mobility: 0.847"""	0.51815	0.00136519	0.00294614	ASVASTEQDELSQRLARLRDQV	generic|sp_Q9CQD4_CH1B2_MOUSE__chrX_-1_107790732_107790773_ENSMUST00000191183|
"""index: 18897, intensity: 4672.0, mobility: 0.912"""	0.517976	0.00136519	0.002949	VAPFPEVFGKE	generic|sp_CAS1_BOVIN_|
"""index: 16478, intensity: 3559.0, mobility: 1.163"""	0.517595	0.00136519	0.00295527	HDPDPNGELLPGSPTPEEPI	generic|sp_O70324_MOT8_MOUSE	|generic|tr_Q8K3S7_Q8K3S7_MOUSE|
"""index: 19587, intensity: 5432.0, mobility: 1.027"""	0.517317	0.00136519	0.00295986	VSGDYGHPVYIVQDGPPQSPPNIYYKV	generic|tr_Q543Q7_Q543Q7_MOUSE|
"""index: 860, intensity: 28994.0, mobility: 0.779"""	0.517109	0.00136519	0.00296329	SQIDDHVPKRASA	generic|sp_Q9EQF6_DPYL5_MOUSE__chr5_1_30791522_30791638_ENSMUST00000198503__II_944569|
"""index: 14416, intensity: 6101.0, mobility: 0.946"""	0.516338	0.00136519	0.00297606	PGPTQTLSPNGENNNDIIQDNGTIIPFRKHTVR	generic|sp_Q8R001_MARE2_MOUSE	|generic|sp_Q8R001_MARE2_MOUSE	|generic|tr_E9Q1B7_E9Q1B7_MOUSE__chr18_1_23853664_23853702_ENSMUST00000155708	|generic|tr_E9Q1B7_E9Q1B7_MOUSE__chr18_1_23853664_23853702_ENSMUST00000155708|
"""index: 28400, intensity: 7922.0, mobility: 1.193"""	0.516209	0.00136519	0.0029782	VYPNVAENESAEAFPLEF	generic|sp_P01193_COLI_MOUSE|
"""index: 14656, intensity: 7157.0, mobility: 1.040"""	0.516173	0.00136519	0.00297879	PGPTQTLSPNGENNNDIIQDNGTIIPFRKHTVR	generic|sp_Q8R001_MARE2_MOUSE	|generic|sp_Q8R001_MARE2_MOUSE	|generic|tr_E9Q1B7_E9Q1B7_MOUSE__chr18_1_23853664_23853702_ENSMUST00000155708	|generic|tr_E9Q1B7_E9Q1B7_MOUSE__chr18_1_23853664_23853702_ENSMUST00000155708|
"""index: 23275, intensity: 66077.0, mobility: 0.947"""	0.516155	0.00136519	0.00297908	RPVKVYPNVAENESAEAFPLEF	generic|sp_P01193_COLI_MOUSE|
"""index: 6067, intensity: 6571.0, mobility: 1.065"""	0.516024	0.00136519	0.00298126	SPAPATGASGQASELAPSTADSAVPPAPAKTEKGPVETK	generic|tr_A0A0A6YY91_A0A0A6YY91_MOUSE__II_850562|
"""index: 15667, intensity: 4731.0, mobility: 1.044"""	0.515888	0.00136519	0.00298352	AQQMQQQNPEFVEQIRSQVVR	generic|sp_Q8BJU0_SGTA_MOUSE__chr10_-1_81049249_81049338_ENSMUST00000219126__II_3468303	|generic|sp_Q8BJU0-2_SGTA_MOUSE__chr10_-1_81049249_81049338_ENSMUST00000219126__II_3468303|
"""index: 1453, intensity: 20426.0, mobility: 0.819"""	0.51484	0.00136519	0.00300099	LNQEQAEQGREHLA	generic|sp_Q03517_SCG2_MOUSE	|generic|tr_Q4W8U9_Q4W8U9_MOUSE|
"""index: 9738, intensity: 10263.0, mobility: 0.936"""	0.514513	0.00136519	0.00300646	DIPNPIGSENSE	generic|sp_CAS1_BOVIN_|
"""index: 8089, intensity: 5123.0, mobility: 0.940"""	0.513737	0.00136519	0.00301948	SSFSLSGSQIDDHVPKRASA	generic|sp_Q9EQF6_DPYL5_MOUSE__chr5_1_30791522_30791638_ENSMUST00000198503__II_944569|
"""index: 14011, intensity: 4689.0, mobility: 0.956"""	0.513294	0.00136519	0.00302693	SMSPSNMEGYSKTQYNQVPSEDFERAPQSPTLAPAK	generic|tr_Q3TV22_Q3TV22_MOUSE__chr16_1_78334866_78334964_ENSMUST00000231251	|generic|sp_P97792_CXAR_MOUSE__chr16_1_78334866_78334964_ENSMUST00000231251	|generic|sp_P97792-2_CXAR_MOUSE__chr16_1_78334866_78334964_ENSMUST00000231251|
"""index: 12911, intensity: 3956.0, mobility: 1.196"""	0.513138	0.00136519	0.00302956	SLPSDEEGENYSKEVPEIE	generic|tr_Q3UXY8_Q3UXY8_MOUSE	|generic|sp_P22005_PENK_MOUSE|
"""index: 11671, intensity: 3755.0, mobility: 0.888"""	0.513044	0.00136519	0.00303115	VQIVYKPVDLSKVTSK	generic|II_1128081_TX=10090	|generic|tr_A0A0A0MQC7_A0A0A0MQC7_MOUSE	|generic|tr_A2A5Y6_A2A5Y6_MOUSE	|generic|sp_P10637_TAU_MOUSE	|generic|sp_P10637-2_TAU_MOUSE	|generic|sp_P10637-3_TAU_MOUSE	|generic|sp_P10637-4_TAU_MOUSE	|generic|tr_Q3UH19_Q3UH19_MOUSE	|generic|sp_P10637-6_TAU_MOUSE	|generic|tr_Q8C5K4_Q8C5K4_MOUSE	|generic|tr_Q547J4_Q547J4_MOUSE	|generic|tr_B1AQW2_B1AQW2_MOUSE	|generic|sp_TAU_HUMAN_|
"""index: 5187, intensity: 17066.0, mobility: 0.858"""	0.512794	0.00136519	0.00303536	SKQETQSAEPPPPEPPRI	generic|sp_Q8BIF0_C99L2_MOUSE	|generic|sp_Q8BIF0-2_C99L2_MOUSE	|generic|tr_I7HJQ8_I7HJQ8_MOUSE	|generic|tr_A2AP74_A2AP74_MOUSE|
"""index: 870, intensity: 3081.0, mobility: 0.885"""	0.512605	0.00136519	0.00303856	IISQASTPRTT	generic|tr_Q3UEW2_Q3UEW2_MOUSE	|generic|sp_Q9WV69_DEMA_MOUSE	|generic|sp_Q9WV69-2_DEMA_MOUSE	|generic|sp_Q9WV69-3_DEMA_MOUSE	|generic|sp_Q9WV69-4_DEMA_MOUSE|
"""index: 15483, intensity: 5659.0, mobility: 0.887"""	0.512502	0.00136519	0.00304029	KKGQLNADEISLRPAQSFLMNK	generic|tr_Q3URI0_Q3URI0_MOUSE__II_882335	|generic|tr_A0JNY7_A0JNY7_MOUSE__chr7_-1_111074336_111074518_ENSMUST00000159465__II_882335	|generic|sp_Q62448_IF4G2_MOUSE__chr7_-1_111074336_111074518_ENSMUST00000159465__II_882328	|generic|tr_G3XA17_G3XA17_MOUSE__chr7_-1_111074336_111074518_ENSMUST00000159465__II_882335	|generic|tr_Q3U9U9_Q3U9U9_MOUSE|
"""index: 4258, intensity: 4544.0, mobility: 0.928"""	0.511817	0.00136519	0.00305189	SAAPVATLAPTTR	generic|sp_Q80VC9_CAMP3_MOUSE__chr8_1_3608628_3608903_ENSMUST00000207152__II_868440	|generic|sp_Q80VC9-2_CAMP3_MOUSE__chr8_1_3608628_3608903_ENSMUST00000207152__II_868446	|generic|sp_Q80VC9-3_CAMP3_MOUSE__chr8_1_3608628_3608903_ENSMUST00000207152__II_868440	|generic|sp_Q80VC9-4_CAMP3_MOUSE__chr8_1_3608628_3608903_ENSMUST00000207152__II_868440	|generic|sp_Q80VC9-5_CAMP3_MOUSE__chr8_1_3608628_3608903_ENSMUST00000207152__II_868440	|generic|sp_Q80VC9-6_CAMP3_MOUSE__chr8_1_3608628_3608903_ENSMUST00000207152__II_868440	|generic|sp_Q80VC9-7_CAMP3_MOUSE__chr8_1_3608628_3608903_ENSMUST00000207152__II_868440	|generic|sp_Q80VC9-8_CAMP3_MOUSE__chr8_1_3608628_3608903_ENSMUST00000207152__II_868440	|generic|sp_Q80VC9-9_CAMP3_MOUSE__chr8_1_3608628_3608903_ENSMUST00000207152__II_868440	|generic|sp_Q80VC9-10_CAMP3_MOUSE__chr8_1_3608628_3608903_ENSMUST00000207152__II_868440	|generic|sp_Q80VC9-11_CAMP3_MOUSE__chr8_1_3608628_3608903_ENSMUST00000207152__II_868440	|generic|sp_Q80VC9-12_CAMP3_MOUSE__chr8_1_3608628_3608903_ENSMUST00000207152__II_868440	|generic|sp_Q80VC9-13_CAMP3_MOUSE__chr8_1_3608628_3608903_ENSMUST00000207152__II_868440	|generic|sp_Q80VC9-14_CAMP3_MOUSE__chr8_1_3608628_3608903_ENSMUST00000207152__II_868440	|generic|sp_Q80VC9-15_CAMP3_MOUSE__chr8_1_3608628_3608903_ENSMUST00000207152__II_868440	|generic|sp_Q80VC9-16_CAMP3_MOUSE__chr8_1_3608628_3608903_ENSMUST00000207152__II_868440	|generic|sp_Q80VC9-17_CAMP3_MOUSE__chr8_1_3608628_3608903_ENSMUST00000207152__II_868440|
"""index: 16458, intensity: 4350.0, mobility: 0.852"""	0.511417	0.00136519	0.0030587	SRMGAVPVMIPAQSKDGSIV	generic|sp_P97792_CXAR_MOUSE__chr16_1_78334866_78334964_ENSMUST00000231251|
"""index: 3358, intensity: 3552.0, mobility: 0.920"""	0.511274	0.00136519	0.00306112	IPNPIGSENSEK	generic|sp_CAS1_BOVIN_|
"""index: 3520, intensity: 21137.0, mobility: 0.847"""	0.511216	0.00136519	0.00306212	TLPTKETIEQEKRSEIS	generic|tr_A6H6H4_A6H6H4_MOUSE|
"""index: 1549, intensity: 17309.0, mobility: 0.905"""	0.511024	0.00136519	0.00306539	KTETQEKNTLPTKETIEQEKRSE	generic|tr_A6H6H4_A6H6H4_MOUSE|
"""index: 18188, intensity: 4508.0, mobility: 0.994"""	0.510981	0.00136519	0.00306612	DLSGGSRQQEAPSNLSVNELLTPQGPR	generic|tr_Q8CAD1_Q8CAD1_MOUSE__chrX_1_20851679_20851816_ENSMUST00000136451__II_836925|
"""index: 13954, intensity: 5107.0, mobility: 1.000"""	0.510788	0.00136519	0.00306941	ATSGPMYLSDHENVGAETPKSTMTLG	generic|tr_V9GXH3_V9GXH3_MOUSE__chr6_-1_119694567_119694731_ENSMUST00000185139	|generic|tr_V9GXF0_V9GXF0_MOUSE__chr6_-1_119694567_119694731_ENSMUST00000185139	|generic|tr_V9GXP8_V9GXP8_MOUSE__chr6_-1_119694567_119694731_ENSMUST00000185139	|generic|tr_F8VPM7_F8VPM7_MOUSE__chr6_-1_119694567_119694731_ENSMUST00000185139	|generic|sp_Q99MI1_RB6I2_MOUSE__chr6_-1_119694567_119694731_ENSMUST00000185139	|generic|sp_Q99MI1-2_RB6I2_MOUSE__chr6_-1_119694567_119694731_ENSMUST00000185139	|generic|tr_V9GWT6_V9GWT6_MOUSE__chr6_-1_119694567_119694731_ENSMUST00000185139	|generic|tr_V9GX53_V9GX53_MOUSE__chr6_-1_119694567_119694731_ENSMUST00000185139|
"""index: 18576, intensity: 9370.0, mobility: 0.868"""	0.51043	0.00136519	0.00307552	VAPFPEVFGK	generic|sp_CAS1_BOVIN_|
"""index: 2169, intensity: 3617.0, mobility: 0.909"""	0.510332	0.00136519	0.00307719	KHMDPPPAPMQDRSPSPRHPDVS	generic|sp_P14873_MAP1B_MOUSE	|generic|tr_B2RQQ5_B2RQQ5_MOUSE	|generic|tr_Q3UF78_Q3UF78_MOUSE|
"""index: 716, intensity: 2624.0, mobility: 0.783"""	0.510303	0.00136519	0.00307769	TSPAKQQAPPVRNLH	generic|sp_O08553_DPYL2_MOUSE|
"""index: 18467, intensity: 2594.0, mobility: 1.152"""	0.510139	0.00136519	0.0030805	EAPSNLSVNELLTPQGPR	generic|tr_Q8CAD1_Q8CAD1_MOUSE__chrX_1_20851679_20851816_ENSMUST00000136451__II_836925|
"""index: 10533, intensity: 4319.0, mobility: 0.877"""	0.509138	0.00179964	0.00309767	TGYGMPRQIM	generic|tr_Q9D6K2_Q9D6K2_MOUSE	|generic|sp_Q9R1Q8_TAGL3_MOUSE|
"""index: 15265, intensity: 4077.0, mobility: 0.879"""	0.50896	0.00179964	0.00310074	VEPPWPLNR	generic|sp_Q8K341_ATAT_MOUSE__chr17_-1_35901364_35901609_ENSMUST00000126744__II_1065509	|generic|sp_Q8K341-2_ATAT_MOUSE__chr17_-1_35901364_35901609_ENSMUST00000126744__II_1065509	|generic|sp_Q8K341-3_ATAT_MOUSE__chr17_-1_35901364_35901609_ENSMUST00000126744__II_1065509	|generic|sp_Q8K341-4_ATAT_MOUSE__chr17_-1_35901364_35901609_ENSMUST00000126744__II_1065509	|generic|sp_Q8K341-5_ATAT_MOUSE__chr17_-1_35901364_35901609_ENSMUST00000126744__II_1065509	|generic|tr_F6RPX5_F6RPX5_MOUSE__chr17_-1_35901364_35901609_ENSMUST00000126744|
"""index: 4707, intensity: 8844.0, mobility: 1.007"""	0.508579	0.00179964	0.0031073	NQPQTQYSATPNY	generic|sp_Q9JKD3_SCAM5_MOUSE__chr9_-1_57443670_57443780_ENSMUST00000215208__II_3456302|
"""index: 680, intensity: 3621.0, mobility: 0.790"""	0.508165	0.00179964	0.00311445	AVVKEKAPAAPKTPSKA	generic|tr_O88723_O88723_MOUSE__II_1050419	|generic|tr_E9Q5N7_E9Q5N7_MOUSE__chr11_-1_76808827_76808859_ENSMUST00000021201__II_1050419	|generic|tr_Q6ZQ25_Q6ZQ25_MOUSE__chr11_-1_76808827_76808859_ENSMUST00000021201__II_1050419	|generic|tr_A0A494B8Y4_A0A494B8Y4_MOUSE__chr11_-1_76808827_76808859_ENSMUST00000021201__II_1050419	|generic|tr_B2RX09_B2RX09_MOUSE__chr11_-1_76808827_76808859_ENSMUST00000021201__II_1050419	|generic|tr_E9PUN2_E9PUN2_MOUSE__chr11_-1_76808827_76808859_ENSMUST00000021201	|generic|tr_Q3UGZ9_Q3UGZ9_MOUSE__chr11_-1_76808827_76808859_ENSMUST00000021201	|generic|tr_E9PUM9_E9PUM9_MOUSE__chr11_-1_76808827_76808859_ENSMUST00000021201	|generic|tr_Q6PAI9_Q6PAI9_MOUSE	|generic|sp_E9Q7X7_NRX2A_MOUSE__chr11_-1_76808827_76808859_ENSMUST00000021201	|generic|tr_E9PUN0_E9PUN0_MOUSE__chr11_-1_76808827_76808859_ENSMUST00000021201|
"""index: 5056, intensity: 13590.0, mobility: 0.822"""	0.507875	0.00179964	0.00311946	SKQETQSAEPPPPEPPRI	generic|sp_Q8BIF0_C99L2_MOUSE	|generic|sp_Q8BIF0-2_C99L2_MOUSE	|generic|tr_I7HJQ8_I7HJQ8_MOUSE	|generic|tr_A2AP74_A2AP74_MOUSE|
"""index: 4826, intensity: 3495.0, mobility: 0.796"""	0.507737	0.00179964	0.00312187	SQIDDHVPKRASARIL	generic|sp_Q9EQF6_DPYL5_MOUSE__chr5_1_30791522_30791638_ENSMUST00000198503__II_944569|
"""index: 26195, intensity: 3951.0, mobility: 0.942"""	0.507534	0.00179964	0.00312539	SLVYPFPGPIPN	generic|sp_CASB_BOVIN_|
"""index: 1510, intensity: 2727.0, mobility: 0.799"""	0.5074	0.00179964	0.00312771	DTRNTTADLQKAGEGT	generic|sp_Q9JMG7_HDGR3_MOUSE__chr7_-1_81905556_81905612_ENSMUST00000149288	|generic|tr_Q8C9E2_Q8C9E2_MOUSE|
"""index: 1094, intensity: 3725.0, mobility: 0.816"""	0.507171	0.00179964	0.00313169	FPKPEGSQDKSLHN	generic|sp_P47867_SCG3_MOUSE__II_3456604	|generic|sp_P47867-2_SCG3_MOUSE__II_3456604	|generic|tr_A0A1Y7VLI5_A0A1Y7VLI5_MOUSE|
"""index: 18587, intensity: 3648.0, mobility: 1.145"""	0.506829	0.00179964	0.00313762	EAPSNLSVNELLTPQGPR	generic|tr_Q8CAD1_Q8CAD1_MOUSE__chrX_1_20851679_20851816_ENSMUST00000136451__II_836925|
"""index: 14570, intensity: 3427.0, mobility: 0.874"""	0.506608	0.00179964	0.00314148	GQHTISPLDLAKLNQVARQQSH	generic|sp_P60335_PCBP1_MOUSE|
"""index: 16700, intensity: 2841.0, mobility: 1.153"""	0.50654	0.00179964	0.00314266	VPERAPLPPPVPSQFQA	generic|sp_Q0VGU4_VGF_MOUSE|
"""index: 18198, intensity: 6882.0, mobility: 0.870"""	0.506508	0.00179964	0.00314322	VAPFPEVFGK	generic|sp_CAS1_BOVIN_|
"""index: 21175, intensity: 5196.0, mobility: 0.910"""	0.506411	0.00179964	0.00314491	GVYGSGYQPEQVFRIREL	generic|tr_D3Z4T1_D3Z4T1_MOUSE	|generic|tr_D3Z4C5_D3Z4C5_MOUSE	|generic|tr_D3Z580_D3Z580_MOUSE	|generic|tr_D3Z588_D3Z588_MOUSE|
"""index: 9231, intensity: 7191.0, mobility: 0.949"""	0.506297	0.00179964	0.0031469	ADEVSASLAKQGL	generic|II_1128081_TX=10090	|generic|II_1128079_TX=10090	|generic|tr_A0A0A0MQC7_A0A0A0MQC7_MOUSE	|generic|tr_A2A5Y6_A2A5Y6_MOUSE	|generic|sp_P10637_TAU_MOUSE	|generic|sp_P10637-2_TAU_MOUSE	|generic|sp_P10637-4_TAU_MOUSE	|generic|tr_Q3UH19_Q3UH19_MOUSE	|generic|sp_P10637-6_TAU_MOUSE	|generic|tr_Q8C5K4_Q8C5K4_MOUSE	|generic|tr_Q547J4_Q547J4_MOUSE	|generic|tr_B1AQW2_B1AQW2_MOUSE	|generic|sp_TAU_HUMAN_|
"""index: 26122, intensity: 4463.0, mobility: 1.086"""	0.505875	0.00179964	0.00315428	QPLYPLVSAASHPLL	generic|tr_Q8BY82_Q8BY82_MOUSE__chr11_1_3234549_3234653_ENSMUST00000127950	|generic|tr_Q8BTX7_Q8BTX7_MOUSE__chr11_1_3234549_3234653_ENSMUST00000127950	|generic|sp_Q9EST3_4ET_MOUSE__chr11_1_3234549_3234653_ENSMUST00000127950	|generic|sp_Q9EST3-2_4ET_MOUSE__chr11_1_3234549_3234653_ENSMUST00000127950	|generic|tr_A8Y5K6_A8Y5K6_MOUSE__chr11_1_3234549_3234653_ENSMUST00000127950|
"""index: 19610, intensity: 3503.0, mobility: 1.119"""	0.50586	0.00179964	0.00315454	MGAVPVMIPAQSKDGSIV	generic|sp_P97792_CXAR_MOUSE__chr16_1_78334866_78334964_ENSMUST00000231251|
"""index: 4931, intensity: 4667.0, mobility: 0.952"""	0.505486	0.00179964	0.00316109	AVWGDGSPEPSPRE	generic|sp_P01193_COLI_MOUSE|
"""index: 3484, intensity: 2911.0, mobility: 0.928"""	0.505202	0.00179964	0.00316607	SLPVAKLPPNK	generic|tr_A0A140LHQ8_A0A140LHQ8_MOUSE__II_885340	|generic|tr_A0A1L1SUR7_A0A1L1SUR7_MOUSE__II_3498699	|generic|tr_Q570Z8_Q570Z8_MOUSE__chr5_1_121425971_121426000_ENSMUST00000042163	|generic|tr_Q3TD51_Q3TD51_MOUSE	|generic|chr7_1_90191176_90191280_ENSMUST00000208891	|generic|sp_Q7M6Y3_PICAL_MOUSE	|generic|sp_Q7M6Y3-3_PICAL_MOUSE	|generic|sp_Q7M6Y3-4_PICAL_MOUSE	|generic|sp_Q7M6Y3-5_PICAL_MOUSE	|generic|sp_Q7M6Y3-6_PICAL_MOUSE|
"""index: 24131, intensity: 6486.0, mobility: 0.948"""	0.505101	0.00179964	0.00316783	QEPVLGPVRGPF	generic|sp_CASB_BOVIN_|
"""index: 7003, intensity: 116269.0, mobility: 0.901"""	0.505033	0.00179964	0.00316902	AEPPPPEPPRI	generic|sp_Q8BIF0_C99L2_MOUSE	|generic|sp_Q8BIF0-2_C99L2_MOUSE	|generic|tr_I7HJQ8_I7HJQ8_MOUSE	|generic|tr_A2AP74_A2AP74_MOUSE|
"""index: 685, intensity: 2620.0, mobility: 0.973"""	0.504137	0.00179964	0.0031848	GEAKKTEAPAAAGPEAKSDAAPAASDSKPSS	generic|sp_Q91XV3_BASP1_MOUSE|
"""index: 14413, intensity: 14273.0, mobility: 1.176"""	0.50378	0.00179964	0.0031911	SSFPEPTTDDVSPSLHAEVG	generic|sp_P14873_MAP1B_MOUSE	|generic|tr_B2RQQ5_B2RQQ5_MOUSE|
"""index: 16494, intensity: 39924.0, mobility: 0.851"""	0.503698	0.00179964	0.00319256	RMGAVPVMIPAQSKDGSIV	generic|sp_P97792_CXAR_MOUSE__chr16_1_78334866_78334964_ENSMUST00000231251|
"""index: 4809, intensity: 10977.0, mobility: 1.010"""	0.503666	0.00179964	0.00319312	AVWGDGSPEPSPRE	generic|sp_P01193_COLI_MOUSE|
"""index: 7603, intensity: 3240.0, mobility: 1.192"""	0.503346	0.00179964	0.00319878	GAAQGAMNQPQTQYSATPNY	generic|sp_Q9JKD3_SCAM5_MOUSE__chr9_-1_57443670_57443780_ENSMUST00000215208__II_3456302|
"""index: 4540, intensity: 2926.0, mobility: 0.780"""	0.503167	0.00179964	0.00320197	TLFKNAIIKNAH	generic|sp_P01193_COLI_MOUSE|
"""index: 16162, intensity: 4522.0, mobility: 0.973"""	0.502339	0.00179964	0.00321667	TEAPKMSNADFAKLLLRK	generic|II_934114_TX=10090	|generic|sp_Q9JLI8_SART3_MOUSE__chr5_-1_113743129_113743260_ENSMUST00000197041|
"""index: 26454, intensity: 4473.0, mobility: 1.126"""	0.502301	0.00179964	0.00321735	LLYQEPVLGPVRGPFP	generic|sp_CASB_BOVIN_|
"""index: 12080, intensity: 4483.0, mobility: 0.949"""	0.502298	0.00179964	0.0032174	EDPATFKPPKMDVPMVEGKKQPLR	generic|sp_Q9DBN4_P33MX_MOUSE	|generic|sp_Q9DBN4-2_P33MX_MOUSE	|generic|tr_D3Z1F7_D3Z1F7_MOUSE|
"""index: 20652, intensity: 4272.0, mobility: 1.010"""	0.50225	0.00179964	0.00321827	YLPGPLQDMFKK	generic|sp_P63040_CPLX1_MOUSE	|generic|sp_P84086_CPLX2_MOUSE|
[truncated: 2,872,790 more chars]
