# Supplementary material for: Ion Mobility Coupled to a Time-of-Flight Mass Analyzer Combined With Fragment Intensity Predictions Improves Identification of Classical Bioactive Peptides and Small Open Reading Frame-Encoded Peptides
Source: Front Cell Dev Biol. 2021 Sep 17;9:720570. doi: 10.3389/fcell.2021.720570 (PMC8484717; doi:10.3389/fcell.2021.720570)
Supplement: Supplementary file 15 [file Data_Sheet_3.ZIP › sORFs_P5_cerebellum_b_1_1_1134.msgf_allfeatures.pout_dec]

PSMId	score	q-value	posterior_error_prob	peptide	proteinIds
"""index: 2676, intensity: 2837.0, mobility: 0.770"""	0.573409	0.00136519	0.00215623	PGPPPPPPP	generic|chr13_1_46669632_46669853_ENSMUST00000099547__IP_1106985_TX=10090_REVERSED	|generic|sp_Q80UV9_TAF1_MOUSE__chrX_1_101562127_101562291_ENSMUST00000143908__II_831688_REVERSED	|generic|sp_Q80UV9-3_TAF1_MOUSE__chrX_1_101562127_101562291_ENSMUST00000143908__II_831688_REVERSED	|generic|tr_Q3TXX8_Q3TXX8_MOUSE__II_915139_REVERSED	|generic|tr_Q3UQ99_Q3UQ99_MOUSE__II_915139_REVERSED	|generic|tr_Q3UGK7_Q3UGK7_MOUSE__II_915139_REVERSED	|generic|tr_Q7TPN5_Q7TPN5_MOUSE__II_915139_REVERSED	|generic|tr_Q3T9Z7_Q3T9Z7_MOUSE__II_954851_REVERSED	|generic|tr_D3Z139_D3Z139_MOUSE__II_859065_REVERSED	|generic|sp_Q8BH43_WASF2_MOUSE__II_954851_REVERSED	|generic|sp_Q3UR85_MYRF_MOUSE__chr19_-1_10223113_10223235_ENSMUST00000190922__II_1049632	|generic|sp_Q3UR85-2_MYRF_MOUSE__chr19_-1_10223113_10223235_ENSMUST00000190922__II_1049632	|generic|sp_Q3UR85-3_MYRF_MOUSE__chr19_-1_10223113_10223235_ENSMUST00000190922__II_1049643	|generic|sp_Q14AX6_CDK12_MOUSE__chr13_-1_17739087_17739164_ENSMUST00000222359__II_1127685	|generic|sp_Q14AX6-3_CDK12_MOUSE__chr13_-1_17739087_17739164_ENSMUST00000222359__II_1127685	|generic|tr_B1Q2W7_B1Q2W7_MOUSE__chrX_1_101562127_101562291_ENSMUST00000143908__II_831688_REVERSED	|generic|sp_Q8K0G8_ESRP2_MOUSE__II_859065_REVERSED	|generic|tr_Q3TH23_Q3TH23_MOUSE__II_859065_REVERSED	|generic|tr_D3YZK4_D3YZK4_MOUSE__chrX_1_101562127_101562291_ENSMUST00000143908__II_831688_REVERSED	|generic|sp_Q8VHQ2_SOCS7_MOUSE_REVERSED	|generic|tr_D3Z0K7_D3Z0K7_MOUSE_REVERSED	|generic|tr_Q3U3E7_Q3U3E7_MOUSE_REVERSED	|generic|tr_A0A1B0GRU3_A0A1B0GRU3_MOUSE_REVERSED	|generic|tr_Q8BKZ3_Q8BKZ3_MOUSE_REVERSED	|generic|tr_S4R1B9_S4R1B9_MOUSE__chrX_1_101562127_101562291_ENSMUST00000143908_REVERSED	|generic|tr_E9Q2D0_E9Q2D0_MOUSE_REVERSED	|generic|tr_A0A286YCS6_A0A286YCS6_MOUSE_REVERSED	|generic|tr_C9K0Z8_C9K0Z8_MOUSE__chr7_1_30415650_30415679_ENSMUST00000207982	|generic|sp_Q3UG20_KMT2E_MOUSE__chr13_-1_43303268_43303297_ENSMUST00000055341_REVERSED	|generic|sp_Q3UG20-2_KMT2E_MOUSE__chr13_-1_43303268_43303297_ENSMUST00000055341_REVERSED	|generic|sp_P0C7L0_WIPF3_MOUSE_REVERSED	|generic|sp_P0C7L0-2_WIPF3_MOUSE_REVERSED	|generic|sp_Q6PEV3_WIPF2_MOUSE_REVERSED	|generic|sp_Q9CYT6_CAP2_MOUSE_REVERSED	|generic|tr_D3Z5R4_D3Z5R4_MOUSE_REVERSED	|generic|tr_Q6P9T5_Q6P9T5_MOUSE	|generic|tr_Q80VV6_Q80VV6_MOUSE_REVERSED	|generic|tr_Q05BD7_Q05BD7_MOUSE	|generic|tr_Q05BD7_Q05BD7_MOUSE_REVERSED	|generic|tr_D3YTR7_D3YTR7_MOUSE_REVERSED	|generic|tr_E9Q8K8_E9Q8K8_MOUSE_REVERSED	|generic|sp_Q6ZPZ3_ZC3H4_MOUSE_REVERSED	|generic|sp_Q6ZPZ3-2_ZC3H4_MOUSE_REVERSED	|generic|sp_O88703_HCN2_MOUSE__chr7_1_30415650_30415679_ENSMUST00000207982	|generic|sp_Q76LL6_FHOD3_MOUSE__chr18_1_24754234_24754329_ENSMUST00000234462	|generic|sp_Q76LL6-2_FHOD3_MOUSE__chr18_1_24754234_24754329_ENSMUST00000234462	|generic|sp_Q76LL6-4_FHOD3_MOUSE__chr18_1_24754234_24754329_ENSMUST00000234462	|generic|sp_Q9DBD5_PELP1_MOUSE	|generic|tr_Q8BZD7_Q8BZD7_MOUSE_REVERSED	|generic|sp_Q80Z10_ASTN2_MOUSE	|generic|sp_Q80Z10-2_ASTN2_MOUSE	|generic|tr_Q8CHD5_Q8CHD5_MOUSE__chr19_1_45518810_45518923_ENSMUST00000225662_REVERSED	|generic|sp_P10284_HXB4_MOUSE	|generic|sp_Q80Z10-3_ASTN2_MOUSE	|generic|tr_A0A571BEJ5_A0A571BEJ5_MOUSE	|generic|tr_A0A571BEJ5_A0A571BEJ5_MOUSE_REVERSED	|generic|sp_D7PDD4_G6B_MOUSE_REVERSED|
"""index: 12137, intensity: 2668.0, mobility: 1.182"""	0.509391	0.00179964	0.00309332	GPAPAPAPAPAPAPAPAPAPAPAAAPAPTSAAGGPVASGVSAAPVSAA	generic|sp_Q99PP7_TRI33_MOUSE__chr3_1_103339303_103339347_ENSMUST00000198706__II_981001_REVERSED	|generic|sp_Q99PP7-2_TRI33_MOUSE__chr3_1_103339303_103339347_ENSMUST00000198706_REVERSED|
"""index: 467, intensity: 2524.0, mobility: 0.831"""	0.449985	0.00225861	0.00428454	VLPDSAREE	generic|IP_884880_TX=10090_REVERSED|
"""index: 13836, intensity: 5343.0, mobility: 0.900"""	0.412334	0.00275786	0.00524812	VQSLSLQQLR	generic|sp_C3VPR6_NLRC5_MOUSE__II_861289_REVERSED|
"""index: 17939, intensity: 4065.0, mobility: 0.935"""	0.395545	0.0032538	0.00574193	FVQYFQERL	generic|IP_3462186_TX=10090_REVERSED|
"""index: 10264, intensity: 28269.0, mobility: 0.912"""	0.383361	0.00333175	0.00612891	LGQSAVVVATPVAVAAAAAAAAALDLMWWIRM	generic|chr15_-1_37448276_37459353_ENSMUST00000120746__IP_1085964_TX=10090_REVERSED|
"""index: 26261, intensity: 3155.0, mobility: 1.342"""	0.289035	0.00374181	0.0102882	GQTPSHVYRH	generic|IP_3460644_TX=10090_REVERSED|
"""index: 14648, intensity: 4370.0, mobility: 0.926"""	0.276274	0.0038249	0.0110723	YWIHVQLDNC	generic|tr_A0A1B0GSG0_A0A1B0GSG0_MOUSE_REVERSED	|generic|tr_A0A140LJ18_A0A140LJ18_MOUSE_REVERSED|
"""index: 2112, intensity: 2693.0, mobility: 0.963"""	0.209807	0.00405022	0.0165747	MRTAGAMEPREGPA	generic|tr_B2RQ06_B2RQ06_MOUSE_REVERSED	|generic|sp_Q9JKD9_ZBT32_MOUSE_REVERSED|
"""index: 18811, intensity: 3152.0, mobility: 0.863"""	0.169347	0.00441413	0.0216058	VYVEPFQDK	generic|IP_824830_TX=10090_REVERSED	|generic|IP_948479_TX=10090_REVERSED	|generic|tr_A0A0G2JEP8_A0A0G2JEP8_MOUSE_REVERSED	|generic|tr_A0A0A6YWJ1_A0A0A6YWJ1_MOUSE_REVERSED	|generic|tr_Q9CR99_Q9CR99_MOUSE_REVERSED	|generic|tr_Q4VAE6_Q4VAE6_MOUSE_REVERSED	|generic|tr_C0IQA7_C0IQA7_MOUSE_REVERSED	|generic|tr_A0A0A6YXF6_A0A0A6YXF6_MOUSE_REVERSED	|generic|sp_Q62159_RHOC_MOUSE__chr3_1_104793960_104794043_ENSMUST00000176347_REVERSED	|generic|tr_H3BL56_H3BL56_MOUSE_REVERSED|
"""index: 26465, intensity: 3290.0, mobility: 0.899"""	0.157343	0.00475248	0.0234396	TFKFGGSSAR	generic|tr_M0QW93_M0QW93_MOUSE__chr11_1_29218462_29218551_ENSMUST00000148759__II_1141970_REVERSED	|generic|sp_Q922R5_P4R3B_MOUSE__chr11_1_29218462_29218551_ENSMUST00000148759__II_1141970_REVERSED	|generic|tr_Q3V166_Q3V166_MOUSE_REVERSED|
"""index: 19327, intensity: 6198.0, mobility: 0.882"""	0.148164	0.00510204	0.0249667	ETLTDMTTVKMIVTTMRTAMRT	generic|IP_1075216_TX=10090_REVERSED|
"""index: 630, intensity: 3366.0, mobility: 0.920"""	0.136771	0.00537428	0.0270277	VLAEKEDLQR	generic|tr_G3UW82_G3UW82_MOUSE_REVERSED	|generic|tr_I6L963_I6L963_MOUSE_REVERSED|
"""index: 3365, intensity: 2713.0, mobility: 0.788"""	0.118013	0.00565185	0.0308708	APPPPPPPPP	generic|sp_Q3UHC7-2_DAB2P_MOUSE__chr2_1_35715294_35715509_ENSMUST00000112981__II_1010481_REVERSED	|generic|sp_Q99PJ1-12_PCD15_MOUSE__II_1152339	|generic|tr_A2A8V8_A2A8V8_MOUSE__chr4_-1_135346729_135346857_ENSMUST00000136409__II_954250	|generic|sp_Q9Z1R2_BAG6_MOUSE__chr17_1_35147165_35147236_ENSMUST00000172882__II_1065885	|generic|sp_Q9Z1R2_BAG6_MOUSE__chr17_1_35147165_35147236_ENSMUST00000172882__II_1065885_REVERSED	|generic|tr_Q541Z2_Q541Z2_MOUSE__chr8_-1_26000966_26001025_ENSMUST00000209860__II_3453787_REVERSED	|generic|tr_A0A4Y5WWJ7_A0A4Y5WWJ7_MOUSE__chr11_1_77857751_77857849_ENSMUST00000142571__II_1130592_REVERSED	|generic|tr_Q3TXX8_Q3TXX8_MOUSE__II_915139	|generic|tr_J3QNM3_J3QNM3_MOUSE__chr1_-1_181930674_181930754_ENSMUST00000195840__II_1028819	|generic|tr_Q3UQ99_Q3UQ99_MOUSE__II_915139	|generic|tr_Q52KF5_Q52KF5_MOUSE__chr2_1_35715294_35715509_ENSMUST00000112981__II_1010465_REVERSED	|generic|tr_E9PUK6_E9PUK6_MOUSE__chr4_-1_135346729_135346857_ENSMUST00000136409__II_954250	|generic|tr_E9QLZ9_E9QLZ9_MOUSE__chr1_-1_181930674_181930754_ENSMUST00000195840__II_1028819	|generic|tr_Q3UGK7_Q3UGK7_MOUSE__II_915139	|generic|tr_A0A0R4J0E2_A0A0R4J0E2_MOUSE__II_1088708_REVERSED	|generic|tr_A2A654_A2A654_MOUSE__II_1124969	|generic|tr_A2A654_A2A654_MOUSE__II_1124969_REVERSED	|generic|tr_A2AUX5_A2AUX5_MOUSE__chr2_1_35715294_35715509_ENSMUST00000112981__II_1010481_REVERSED	|generic|tr_E9QKA4_E9QKA4_MOUSE__chr4_-1_135346729_135346857_ENSMUST00000136409__II_954250	|generic|tr_Q7TPN5_Q7TPN5_MOUSE__II_915139	|generic|tr_E9QKQ9_E9QKQ9_MOUSE__chr1_-1_181930674_181930754_ENSMUST00000195840__II_1028819	|generic|tr_E9Q5D6_E9Q5D6_MOUSE__chr13_-1_43421207_43421308_ENSMUST00000222239__II_3473939_REVERSED	|generic|sp_P60882_MEGF8_MOUSE__chr7_1_25364468_25364590_ENSMUST00000153077__II_891134_REVERSED	|generic|tr_Q3T9Z7_Q3T9Z7_MOUSE__II_954851	|generic|sp_P58544_BTBD1_MOUSE__II_886054	|generic|sp_P58544_BTBD1_MOUSE__II_886054_REVERSED	|generic|tr_A0A0A6YXB5_A0A0A6YXB5_MOUSE__II_1152336	|generic|tr_A2A8V9_A2A8V9_MOUSE__chr4_-1_135346729_135346857_ENSMUST00000136409__II_954250	|generic|tr_F2Z3U3_F2Z3U3_MOUSE__chr1_-1_60502820_60502984_ENSMUST00000189383__II_1038329	|generic|sp_Q8BH43_WASF2_MOUSE__II_954851	|generic|tr_A0A0A6YWL3_A0A0A6YWL3_MOUSE__II_1152276	|generic|sp_Q8BX57_PXK_MOUSE__II_1102145_REVERSED	|generic|tr_Q8CGA8_Q8CGA8_MOUSE__II_987108	|generic|sp_P42859_HD_MOUSE__chr5_1_34903290_34903403_ENSMUST00000124272__II_941593	|generic|sp_P42859-2_HD_MOUSE__chr5_1_34903290_34903403_ENSMUST00000124272__II_941593	|generic|tr_A0A0A6YW06_A0A0A6YW06_MOUSE__chr1_-1_181930674_181930754_ENSMUST00000195840__II_1028819	|generic|sp_Q99MB2_MTFR1_MOUSE__II_987108	|generic|tr_A0A2C9F2B5_A0A2C9F2B5_MOUSE__II_1102145_REVERSED	|generic|tr_F6XBP4_F6XBP4_MOUSE__II_895669	|generic|tr_E9Q159_E9Q159_MOUSE__II_1152336	|generic|tr_A0A140T8S2_A0A140T8S2_MOUSE__II_1152336	|generic|sp_Q99PJ1_PCD15_MOUSE__II_1152353	|generic|tr_F6RK07_F6RK07_MOUSE__chr2_1_35715294_35715509_ENSMUST00000112981__II_1010481_REVERSED	|generic|tr_A0A0R4J0X7_A0A0R4J0X7_MOUSE__II_893783	|generic|sp_Q99PJ1-2_PCD15_MOUSE__II_1152353	|generic|tr_Q3UF95_Q3UF95_MOUSE__chr17_1_35147165_35147236_ENSMUST00000172882__II_1065885	|generic|tr_Q3UF95_Q3UF95_MOUSE__chr17_1_35147165_35147236_ENSMUST00000172882__II_1065885_REVERSED	|generic|tr_E9Q6A7_E9Q6A7_MOUSE__II_1124969	|generic|tr_E9Q6A7_E9Q6A7_MOUSE__II_1124969_REVERSED	|generic|sp_Q99PJ1-4_PCD15_MOUSE__II_1152336	|generic|sp_Q99PJ1-5_PCD15_MOUSE__II_1152353	|generic|tr_Q5M8N6_Q5M8N6_MOUSE__II_886054	|generic|tr_Q5M8N6_Q5M8N6_MOUSE__II_886054_REVERSED	|generic|sp_Q99PJ1-6_PCD15_MOUSE__II_1152336	|generic|sp_Q99PJ1-7_PCD15_MOUSE__II_1152336	|generic|sp_Q99PJ1-8_PCD15_MOUSE__II_1152353	|generic|sp_Q99PJ1-9_PCD15_MOUSE__II_1152336	|generic|sp_Q99PJ1-10_PCD15_MOUSE__II_1152336	|generic|sp_Q03173_ENAH_MOUSE__chr1_-1_181930674_181930754_ENSMUST00000195840__II_1028819	|generic|sp_Q03173-4_ENAH_MOUSE__chr1_-1_181930674_181930754_ENSMUST00000195840__II_1028819	|generic|sp_Q03173-5_ENAH_MOUSE__chr1_-1_181930674_181930754_ENSMUST00000195840__II_1028819	|generic|sp_Q99PJ1-11_PCD15_MOUSE__II_1152336	|generic|sp_Q99PJ1-18_PCD15_MOUSE__II_1152336	|generic|sp_Q3UYI5_RGL3_MOUSE__II_3449740_REVERSED	|generic|sp_Q99PJ1-19_PCD15_MOUSE__II_1152336	|generic|tr_S4R2G5_S4R2G5_MOUSE__II_893783	|generic|tr_G3X9H5_G3X9H5_MOUSE__chr5_1_34903290_34903403_ENSMUST00000124272__II_941619	|generic|sp_Q99PJ1-24_PCD15_MOUSE__II_1152336	|generic|sp_Q7TQ40_ZIC5_MOUSE__II_1088708_REVERSED	|generic|sp_Q99PJ1-25_PCD15_MOUSE__II_1152347	|generic|sp_Q99PJ1-26_PCD15_MOUSE__II_1152336	|generic|tr_A0A0A6YY17_A0A0A6YY17_MOUSE__II_1152347	|generic|tr_F6QQP6_F6QQP6_MOUSE__chr2_1_35715294_35715509_ENSMUST00000112981__II_1010465_REVERSED	|generic|sp_Q03173-2_ENAH_MOUSE__II_1028819	|generic|tr_Q3TWU8_Q3TWU8_MOUSE__II_1102145_REVERSED	|generic|sp_Q64467_G3PT_MOUSE__II_893783	|generic|sp_Q52KI8_SRRM1_MOUSE__chr4_-1_135346729_135346857_ENSMUST00000136409__II_954250	|generic|sp_Q52KI8-2_SRRM1_MOUSE__chr4_-1_135346729_135346857_ENSMUST00000136409__II_954250	|generic|tr_A2A655_A2A655_MOUSE__II_1124969	|generic|tr_A2A655_A2A655_MOUSE__II_1124969_REVERSED	|generic|IP_1142213_TX=10090	|generic|IP_1142215_TX=10090	|generic|IP_2432051_TX=10090_REVERSED	|generic|II_1050538_TX=10090	|generic|IP_956293_TX=10090	|generic|II_2542854_TX=10090_REVERSED	|generic|II_1010483_TX=10090_REVERSED	|generic|IP_1072041_TX=10090	|generic|IP_924293_TX=10090	|generic|tr_Q3UUU6_Q3UUU6_MOUSE	|generic|chr2_1_92600032_92600085_ENSMUST00000065797_REVERSED	|generic|tr_E0CZ78_E0CZ78_MOUSE__chr14_-1_20523775_20523846_ENSMUST00000161332	|generic|tr_F6ZBR8_F6ZBR8_MOUSE__chr17_-1_32355024_32355173_ENSMUST00000170617	|generic|tr_F6UK16_F6UK16_MOUSE	|generic|tr_Q3U3E7_Q3U3E7_MOUSE	|generic|tr_A0A1B0GR17_A0A1B0GR17_MOUSE_REVERSED	|generic|tr_Q8CHG2_Q8CHG2_MOUSE__chr11_-1_99385419_99385448_ENSMUST00000103131	|generic|tr_D3YVV6_D3YVV6_MOUSE	|generic|tr_G3UZT6_G3UZT6_MOUSE__chr17_1_35147165_35147236_ENSMUST00000172882	|generic|tr_G3UZT6_G3UZT6_MOUSE__chr17_1_35147165_35147236_ENSMUST00000172882_REVERSED	|generic|tr_E9QAF4_E9QAF4_MOUSE	|generic|tr_Q8BP69_Q8BP69_MOUSE__chr11_-1_99385419_99385448_ENSMUST00000103131	|generic|sp_Q9ERZ6_FIGN_MOUSE_REVERSED	|generic|sp_Q9ERZ6-2_FIGN_MOUSE_REVERSED	|generic|tr_A0A0A6YVZ6_A0A0A6YVZ6_MOUSE	|generic|sp_Q7TN75_PEG10_MOUSE_REVERSED	|generic|tr_E9Q2D0_E9Q2D0_MOUSE	|generic|sp_Q8VDM6_HNRL1_MOUSE	|generic|sp_Q8VDM6_HNRL1_MOUSE_REVERSED	|generic|sp_Q3UHC7_DAB2P_MOUSE__chr2_1_35661549_35661629_ENSMUST00000112981_REVERSED	|generic|sp_Q3UHC7-3_DAB2P_MOUSE__chr2_1_35661549_35661629_ENSMUST00000112981_REVERSED	|generic|sp_Q3UHC7-4_DAB2P_MOUSE__chr2_1_35661549_35661629_ENSMUST00000112981_REVERSED	|generic|sp_Q8VDM6-2_HNRL1_MOUSE	|generic|sp_Q8VDM6-2_HNRL1_MOUSE_REVERSED	|generic|tr_E9PUR2_E9PUR2_MOUSE_REVERSED	|generic|tr_J3QPC3_J3QPC3_MOUSE	|generic|tr_Q61078_Q61078_MOUSE	|generic|sp_Q3UG20_KMT2E_MOUSE__chr13_-1_43303268_43303297_ENSMUST00000055341	|generic|sp_Q3UG20_KMT2E_MOUSE__chr13_-1_43303268_43303297_ENSMUST00000055341	|generic|sp_Q3UG20_KMT2E_MOUSE__chr13_-1_43303268_43303297_ENSMUST00000055341_REVERSED	|generic|sp_Q3UG20-2_KMT2E_MOUSE__chr13_-1_43303268_43303297_ENSMUST00000055341	|generic|sp_Q3UG20-2_KMT2E_MOUSE__chr13_-1_43303268_43303297_ENSMUST00000055341	|generic|sp_Q3UG20-2_KMT2E_MOUSE__chr13_-1_43303268_43303297_ENSMUST00000055341_REVERSED	|generic|sp_P0C7L0_WIPF3_MOUSE	|generic|sp_P0C7L0-2_WIPF3_MOUSE	|generic|tr_E9Q3F7_E9Q3F7_MOUSE_REVERSED	|generic|chr10_-1_43174002_43174178_ENSMUST00000040275	|generic|chr10_-1_43174002_43174178_ENSMUST00000040275_REVERSED	|generic|sp_Q9JKQ4_IRX5_MOUSE_REVERSED	|generic|sp_Q5U4C3_SFR19_MOUSE__chr1_1_75170434_75170463_ENSMUST00000161106_REVERSED	|generic|tr_Q3U2G7_Q3U2G7_MOUSE__chr2_1_35661549_35661629_ENSMUST00000112981_REVERSED	|generic|chr2_1_92599792_92600085_ENSMUST00000065797_REVERSED	|generic|tr_D3YZD0_D3YZD0_MOUSE__chr19_1_6372570_6372629_ENSMUST00000113485	|generic|tr_D3Z5R4_D3Z5R4_MOUSE	|generic|tr_A0A6B9EQU3_A0A6B9EQU3_MOUSE__chr14_-1_20523775_20523846_ENSMUST00000161332	|generic|sp_Q9WUH7_SEM4G_MOUSE	|generic|sp_Q9WUH7_SEM4G_MOUSE_REVERSED	|generic|tr_Q80VV6_Q80VV6_MOUSE	|generic|sp_P48453_PP2BB_MOUSE__chr14_-1_20523775_20523846_ENSMUST00000161332	|generic|sp_P48453-2_PP2BB_MOUSE__chr14_-1_20523775_20523846_ENSMUST00000161332	|generic|tr_Q3TDL4_Q3TDL4_MOUSE__chr17_1_35140290_35140493_ENSMUST00000173351	|generic|tr_Q3TDL4_Q3TDL4_MOUSE__chr17_1_35140290_35140493_ENSMUST00000173351_REVERSED	|generic|tr_Q05BD7_Q05BD7_MOUSE	|generic|tr_Q05BD7_Q05BD7_MOUSE_REVERSED	|generic|tr_D3Z7G4_D3Z7G4_MOUSE	|generic|sp_Q8CFT2_SET1B_MOUSE__chr5_1_123144210_123144356_ENSMUST00000100731_REVERSED	|generic|sp_Q8CFT2-2_SET1B_MOUSE__chr5_1_123144210_123144356_ENSMUST00000100731_REVERSED	|generic|tr_E9Q6P2_E9Q6P2_MOUSE__chr14_-1_20523775_20523846_ENSMUST00000161332	|generic|sp_A2AN08_UBR4_MOUSE__chr4_1_139478963_139479064_ENSMUST00000145273	|generic|sp_A2AN08-3_UBR4_MOUSE__chr4_1_139478963_139479064_ENSMUST00000145273	|generic|sp_A2AN08-5_UBR4_MOUSE__chr4_1_139478963_139479064_ENSMUST00000145273	|generic|tr_G3X8U7_G3X8U7_MOUSE__chr14_-1_20523775_20523846_ENSMUST00000161332	|generic|tr_G3UYQ2_G3UYQ2_MOUSE__chr17_1_35147165_35147236_ENSMUST00000172882	|generic|tr_G3UYQ2_G3UYQ2_MOUSE__chr17_1_35147165_35147236_ENSMUST00000172882_REVERSED	|generic|tr_A2AUX3_A2AUX3_MOUSE__chr2_1_35661549_35661629_ENSMUST00000112981_REVERSED	|generic|sp_Q3UHZ5_LMOD2_MOUSE	|generic|tr_Q6PDJ2_Q6PDJ2_MOUSE__chr7_-1_45028478_45028621_ENSMUST00000210410	|generic|tr_Q6PDJ2_Q6PDJ2_MOUSE__chr7_-1_45028478_45028621_ENSMUST00000210410	|generic|tr_Q6PDJ2_Q6PDJ2_MOUSE__chr7_-1_45028478_45028621_ENSMUST00000210410_REVERSED	|generic|sp_Q9DBD5_PELP1_MOUSE_REVERSED	|generic|sp_Q8VDD8_WASH1_MOUSE__chr17_1_66115990_66116106_ENSMUST00000233589	|generic|sp_Q8VDD8_WASH1_MOUSE__chr17_1_66115990_66116106_ENSMUST00000233589_REVERSED	|generic|tr_Q9ER76_Q9ER76_MOUSE_REVERSED	|generic|tr_Q8BZD7_Q8BZD7_MOUSE	|generic|tr_B2RQD1_B2RQD1_MOUSE	|generic|sp_Q9QX96_SALL2_MOUSE__chr11_-1_99385419_99385448_ENSMUST00000103131	|generic|tr_A0A2I3BQV4_A0A2I3BQV4_MOUSE__chr11_-1_99385419_99385448_ENSMUST00000103131	|generic|sp_Q64213-3_SF01_MOUSE__chr19_1_6372570_6372629_ENSMUST00000113485	|generic|sp_A7M7C7_SKOR2_MOUSE	|generic|sp_A7M7C7_SKOR2_MOUSE	|generic|tr_H3BJQ1_H3BJQ1_MOUSE_REVERSED	|generic|sp_E9PYL2_PRR12_MOUSE__chr7_-1_45028478_45028621_ENSMUST00000210410	|generic|sp_E9PYL2_PRR12_MOUSE__chr7_-1_45028478_45028621_ENSMUST00000210410	|generic|sp_E9PYL2_PRR12_MOUSE__chr7_-1_45028478_45028621_ENSMUST00000210410_REVERSED	|generic|tr_B7ZD29_B7ZD29_MOUSE__chr2_1_35661549_35661629_ENSMUST00000112981_REVERSED	|generic|sp_P70315_WASP_MOUSE	|generic|tr_Q3UK67_Q3UK67_MOUSE__chr19_1_6372570_6372629_ENSMUST00000113485	|generic|tr_A0A1B0GX81_A0A1B0GX81_MOUSE__chr17_1_35140290_35140493_ENSMUST00000173351	|generic|tr_A0A1B0GX81_A0A1B0GX81_MOUSE__chr17_1_35140290_35140493_ENSMUST00000173351_REVERSED|
"""index: 30138, intensity: 3574.0, mobility: 1.081"""	0.103957	0.00590188	0.0341692	VKGAGSFE	generic|IP_1083879_TX=10090_REVERSED|
"""index: 18997, intensity: 5068.0, mobility: 0.846"""	0.0839766	0.00618857	0.0395777	LFHLFAESIHACPFFE	generic|IP_3490675_TX=10090_REVERSED|
"""index: 12052, intensity: 4833.0, mobility: 0.942"""	0.0686912	0.00646552	0.0443718	RRMHVCRYW	generic|IP_951497_TX=10090_REVERSED|
"""index: 16822, intensity: 2537.0, mobility: 0.762"""	0.0501044	0.00678571	0.0510873	SSCSTPLWC	generic|IP_861862_TX=10090_REVERSED|
"""index: 27310, intensity: 15526.0, mobility: 0.947"""	0.0433294	0.00710985	0.0538031	LHLVLRIRN	generic|IP_1129193_TX=10090_REVERSED|
"""index: 14452, intensity: 8332.0, mobility: 0.820"""	0.0391347	0.00744417	0.0555618	YESFQDQFVAKYR	generic|tr_A1BQX4_A1BQX4_MOUSE_REVERSED	|generic|tr_A1BQX5_A1BQX5_MOUSE_REVERSED	|generic|tr_E9Q1T5_E9Q1T5_MOUSE_REVERSED	|generic|tr_A3KML9_A3KML9_MOUSE_REVERSED	|generic|tr_Q3U162_Q3U162_MOUSE_REVERSED	|generic|sp_Q3UZP0_MALD2_MOUSE_REVERSED|
"""index: 18204, intensity: 4980.0, mobility: 0.899"""	0.036918	0.0077383	0.0565158	KKDVETKVE	generic|IP_963699_TX=10090_REVERSED|
"""index: 16946, intensity: 5654.0, mobility: 1.039"""	0.029675	0.00793377	0.0597559	EQLQLYNLGEQPLTSPVSGLD	generic|IP_2440261_TX=10090_REVERSED|
"""index: 4484, intensity: 4209.0, mobility: 0.953"""	0.00702217	0.00827872	0.0712024	AVPPTPGLSTRYP	generic|chr11_1_98892072_98892260_ENSMUST00000142414__IP_1127362_TX=10090_REVERSED|
"""index: 20715, intensity: 9054.0, mobility: 0.895"""	0.00552522	0.00859993	0.0720341	GHVGVEWDLY	generic|II_3464064_TX=10090_REVERSED	|generic|tr_A0A3Q4EHL9_A0A3Q4EHL9_MOUSE__chr18_1_31774246_31774350_ENSMUST00000234500_REVERSED	|generic|tr_Q3UAR8_Q3UAR8_MOUSE__chr18_1_31780660_31780755_ENSMUST00000234191_REVERSED	|generic|tr_Q3V0N3_Q3V0N3_MOUSE__chr18_1_31780660_31780755_ENSMUST00000234191_REVERSED	|generic|sp_Q8JZZ6_AMERL_MOUSE__chr18_1_31780660_31780755_ENSMUST00000234191_REVERSED	|generic|sp_Q9JHT5_AMMR1_MOUSE_REVERSED|
"""index: 12595, intensity: 4640.0, mobility: 1.080"""	0	0.00893778	0.0751898	MERENENGRLAVSPSHSMGRIINEVRARK	generic|sp_P48437_PROX1_MOUSE_REVERSED|
"""index: 5618, intensity: 4431.0, mobility: 0.833"""	-4.42443e-05	0.00928154	0.0752156	APPKYARMH	generic|sp_Q0VBL6_HIF3A_MOUSE_REVERSED	|generic|sp_Q0VBL6-2_HIF3A_MOUSE_REVERSED	|generic|sp_Q0VBL6-3_HIF3A_MOUSE_REVERSED|
"""index: 1623, intensity: 3156.0, mobility: 0.767"""	-0.000885112	0.00962199	0.0757081	IDDARVGP	generic|sp_Q80T14_FRAS1_MOUSE_REVERSED|
"""index: 7852, intensity: 5101.0, mobility: 0.964"""	-0.00123404	0.00991114	0.0759134	EEEQQLNKLIHEARQHSRSVARASF	generic|tr_A0A1D5RLV3_A0A1D5RLV3_MOUSE__chr1_1_66468450_66468542_ENSMUST00000114008_REVERSED	|generic|sp_Q8BLN6_UNC80_MOUSE__chr1_1_66468450_66468542_ENSMUST00000114008_REVERSED	|generic|tr_B8XCJ6_B8XCJ6_MOUSE__chr1_1_66468450_66468542_ENSMUST00000114008_REVERSED|
"""index: 16783, intensity: 5862.0, mobility: 0.853"""	-0.0081654	0.0102354	0.0801088	KEIDPVRG	generic|IP_970294_TX=10090_REVERSED|
"""index: 17984, intensity: 4176.0, mobility: 0.824"""	-0.015377	0.0105299	0.0847174	IPHAGPKEI	generic|sp_Q7TMI3_UHRF2_MOUSE__chr19_1_30056244_30056498_ENSMUST00000134518__II_1046319_REVERSED	|generic|sp_Q7TMI3-2_UHRF2_MOUSE__chr19_1_30056244_30056498_ENSMUST00000134518__II_1046326_REVERSED	|generic|II_1046328_TX=10090_REVERSED|
"""index: 4090, intensity: 3058.0, mobility: 0.935"""	-0.0234827	0.0107926	0.0902097	VNRRFSNNRSLSGPERQ	generic|sp_Q80XI1_FBX34_MOUSE_REVERSED	|generic|sp_Q80XI1-2_FBX34_MOUSE_REVERSED	|generic|tr_Q3TAU3_Q3TAU3_MOUSE_REVERSED	|generic|tr_E9QM55_E9QM55_MOUSE_REVERSED	|generic|tr_A0A4Y0_A0A4Y0_MOUSE_REVERSED|
"""index: 2867, intensity: 14614.0, mobility: 0.868"""	-0.0331426	0.0111223	0.0972131	LPAQQSRTTL	generic|sp_Q8VHY0-3_CSPG4_MOUSE__chr9_1_56892860_56893141_ENSMUST00000215666__II_3456274_REVERSED	|generic|sp_Q8VHY0_CSPG4_MOUSE__chr9_1_56896610_56896783_ENSMUST00000217052_REVERSED|
"""index: 13615, intensity: 3810.0, mobility: 0.846"""	-0.0336241	0.011356	0.0975758	MDILIVVMP	generic|IP_3493751_TX=10090_REVERSED	|generic|IP_3493756_TX=10090_REVERSED|
"""index: 3602, intensity: 2955.0, mobility: 1.186"""	-0.0520542	0.0116589	0.11249	HSFNPNMSH	generic|IP_3488496_TX=10090_REVERSED|
"""index: 7779, intensity: 4835.0, mobility: 0.917"""	-0.0551199	0.011976	0.115175	TIPAQPRSWR	generic|tr_A0A087WR50_A0A087WR50_MOUSE__chr1_-1_71637244_71637333_ENSMUST00000186613__II_1037262_REVERSED	|generic|tr_A0A087WSN6_A0A087WSN6_MOUSE__chr1_-1_71637244_71637333_ENSMUST00000186613__II_1037262_REVERSED	|generic|sp_P11276_FINC_MOUSE__chr1_-1_71637244_71637333_ENSMUST00000186613__II_1037262_REVERSED	|generic|tr_Q3TCF1_Q3TCF1_MOUSE__chr1_-1_71637244_71637333_ENSMUST00000186613__II_1037262_REVERSED	|generic|tr_B9EHT6_B9EHT6_MOUSE__chr1_-1_71637244_71637333_ENSMUST00000186613__II_1037262_REVERSED	|generic|tr_Q3UHL6_Q3UHL6_MOUSE__chr1_-1_71637244_71637333_ENSMUST00000186613__II_1037262_REVERSED	|generic|tr_Q3UGY5_Q3UGY5_MOUSE__chr1_-1_71637244_71637333_ENSMUST00000186613_REVERSED	|generic|tr_Q3TCL7_Q3TCL7_MOUSE__chr1_-1_71637244_71637333_ENSMUST00000186613_REVERSED	|generic|tr_B7ZNJ1_B7ZNJ1_MOUSE__chr1_-1_71637244_71637333_ENSMUST00000186613_REVERSED	|generic|tr_Q3UH17_Q3UH17_MOUSE__chr1_-1_71637244_71637333_ENSMUST00000186613_REVERSED	|generic|tr_Q3TBB4_Q3TBB4_MOUSE__chr1_-1_71637244_71637333_ENSMUST00000186613_REVERSED	|generic|tr_A0A087WS56_A0A087WS56_MOUSE__chr1_-1_71637244_71637333_ENSMUST00000186613_REVERSED	|generic|tr_Q3UHR1_Q3UHR1_MOUSE__chr1_-1_71637244_71637333_ENSMUST00000186613_REVERSED|
"""index: 27180, intensity: 6747.0, mobility: 0.936"""	-0.0574609	0.0122598	0.117265	LHLVLRIRN	generic|IP_1129193_TX=10090_REVERSED|
"""index: 13022, intensity: 3755.0, mobility: 1.096"""	-0.0613914	0.0125745	0.120857	MEVGLVWLILQFLMCKRENGCMVLQLH	generic|tr_Q8BNR3_Q8BNR3_MOUSE_REVERSED|
"""index: 13341, intensity: 17202.0, mobility: 1.190"""	-0.0627286	0.0128798	0.122102	SLQLDSPKLNKIYRNVYSMLIPTVYSEM	generic|chr15_1_35371964_35372146_ENSMUST00000227309_REVERSED|
"""index: 11491, intensity: 87272.0, mobility: 1.233"""	-0.0648086	0.0132013	0.124062	CEPWKVLRTCVRYHLG	generic|IP_1130757_TX=10090_REVERSED|
"""index: 9514, intensity: 5570.0, mobility: 0.832"""	-0.066077	0.0134338	0.125273	DSLVQASAAAKAKKGKPMRSSQESKSPQ	generic|tr_F6R3V4_F6R3V4_MOUSE__chr18_-1_60845807_60845857_ENSMUST00000163446_REVERSED|
"""index: 8415, intensity: 3880.0, mobility: 0.835"""	-0.0770411	0.01373	0.136203	EASDLRAKVAELSDEK	generic|sp_Q922J3_CLIP1_MOUSE__chr5_-1_123590789_123590845_ENSMUST00000125340__II_931266_REVERSED	|generic|sp_Q922J3-2_CLIP1_MOUSE__chr5_-1_123590789_123590845_ENSMUST00000125340__II_931266_REVERSED	|generic|tr_D3Z2Z1_D3Z2Z1_MOUSE__chr5_-1_123590789_123590845_ENSMUST00000125340__II_931266_REVERSED	|generic|tr_F6RCU2_F6RCU2_MOUSE__chr5_-1_123590789_123590845_ENSMUST00000125340__II_931276_REVERSED	|generic|tr_F8WIA1_F8WIA1_MOUSE__chr5_-1_123590789_123590845_ENSMUST00000125340__II_931266_REVERSED	|generic|tr_Q8C0S5_Q8C0S5_MOUSE__chr5_-1_123641774_123641875_ENSMUST00000144121_REVERSED	|generic|tr_D3Z3M7_D3Z3M7_MOUSE__chr5_-1_123590789_123590845_ENSMUST00000125340_REVERSED|
"""index: 17941, intensity: 3524.0, mobility: 0.819"""	-0.0829021	0.0138979	0.142403	WTAKRPCL	generic|IP_826359_TX=10090_REVERSED|
"""index: 18096, intensity: 3454.0, mobility: 0.927"""	-0.0994571	0.0142073	0.161337	YVWELKLR	generic|II_1115299_TX=10090_REVERSED	|generic|II_1115289_TX=10090_REVERSED	|generic|tr_D6RII3_D6RII3_MOUSE__chr12_1_108534894_108536245_ENSMUST00000054955_REVERSED	|generic|tr_D3Z4J9_D3Z4J9_MOUSE__chr12_1_108488317_108488424_ENSMUST00000130999_REVERSED	|generic|tr_B9EKL9_B9EKL9_MOUSE__chr12_1_108488317_108488424_ENSMUST00000130999_REVERSED	|generic|sp_Q05BC3_EMAL1_MOUSE__chr12_1_108488317_108488424_ENSMUST00000130999_REVERSED	|generic|sp_Q05BC3-2_EMAL1_MOUSE__chr12_1_108488317_108488424_ENSMUST00000130999_REVERSED	|generic|sp_Q05BC3-3_EMAL1_MOUSE__chr12_1_108488317_108488424_ENSMUST00000130999_REVERSED|
"""index: 8793, intensity: 3542.0, mobility: 0.805"""	-0.103399	0.0145161	0.166164	APVKVETHS	generic|IP_955926_TX=10090_REVERSED|
"""index: 9646, intensity: 33823.0, mobility: 1.033"""	-0.106539	0.01481	0.170097	RKEMELQSRDAFREQRQTAKELQLKLDTLEMNTDHLQAK	generic|tr_A0A1W2P750_A0A1W2P750_MOUSE__chr10_1_108277261_108277293_ENSMUST00000070663__II_3465786_REVERSED	|generic|sp_Q9DBR7_MYPT1_MOUSE__chr10_1_108277261_108277293_ENSMUST00000070663__II_3469085_REVERSED	|generic|sp_Q9DBR7-2_MYPT1_MOUSE__chr10_1_108252785_108252928_ENSMUST00000219068_REVERSED|
"""index: 20022, intensity: 21344.0, mobility: 0.952"""	-0.108881	0.0150689	0.173083	YRVKGKSWK	generic|IP_926262_TX=10090_REVERSED|
"""index: 19039, intensity: 3683.0, mobility: 1.209"""	-0.117149	0.0153159	0.183981	IWRFYNRKQFFAFGVI	generic|sp_Q5UKY4-4_MO2R3_MOUSE_REVERSED	|generic|sp_Q5UKY4-9_MO2R3_MOUSE_REVERSED|
"""index: 18828, intensity: 4431.0, mobility: 0.967"""	-0.122657	0.01562	0.191549	EFQEVLPPQSDLLPQFMR	generic|sp_Q6P1Y1_RTL3_MOUSE_REVERSED|
"""index: 11276, intensity: 3499.0, mobility: 1.231"""	-0.124249	0.0159236	0.193782	CEPWKVLRTCVRYHLG	generic|IP_1130757_TX=10090_REVERSED|
"""index: 13653, intensity: 2698.0, mobility: 1.250"""	-0.125117	0.0162317	0.195009	SQWQMMPAHGERRSIRLDRTEIEVSAAREGTAEPK	generic|IP_2541643_TX=10090_REVERSED|
"""index: 3322, intensity: 3265.0, mobility: 0.959"""	-0.128441	0.0165394	0.199761	LLSHCTKRYEE	generic|tr_Q80ZL9_Q80ZL9_MOUSE__II_3444483_REVERSED	|generic|sp_Q9DBB4_NAA16_MOUSE__II_3444483_REVERSED|
"""index: 3260, intensity: 4287.0, mobility: 0.927"""	-0.13015	0.0168521	0.202239	LTMWARTHEK	generic|IP_880821_TX=10090_REVERSED|
"""index: 12717, intensity: 4248.0, mobility: 1.181"""	-0.130594	0.0171483	0.202887	VMINSPVYALEWPYFSTVSARFFSPVTSIPQ	generic|tr_Q8C623_Q8C623_MOUSE_REVERSED	|generic|tr_Q6XBG2_Q6XBG2_MOUSE_REVERSED	|generic|tr_E9PWH4_E9PWH4_MOUSE_REVERSED	|generic|tr_Q8CDR1_Q8CDR1_MOUSE_REVERSED|
"""index: 17879, intensity: 3407.0, mobility: 1.078"""	-0.132082	0.0174659	0.205068	IHPNRMKMSTNDYFRNTNTVYACAVALTM	generic|IP_1072655_TX=10090_REVERSED|
"""index: 12157, intensity: 4011.0, mobility: 0.943"""	-0.132442	0.0177721	0.205598	TAEIKGHESQI	generic|IP_3471627_TX=10090_REVERSED|
"""index: 12711, intensity: 5518.0, mobility: 1.163"""	-0.133513	0.0180723	0.207184	FQVAVVLWFGIYSKLRFDVFMQTLNNW	generic|IP_942814_TX=10090_REVERSED|
"""index: 2492, intensity: 5055.0, mobility: 0.810"""	-0.13542	0.0183661	0.210028	TPGQPCKNSWVRDRRA	generic|IP_947992_TX=10090_REVERSED|
"""index: 13706, intensity: 5105.0, mobility: 1.083"""	-0.137915	0.0186473	0.213792	YSVFFFTIVMYACRLFNWGSTRVLGRVT	generic|tr_Q8C5A6_Q8C5A6_MOUSE__II_897201_REVERSED	|generic|tr_F6QS57_F6QS57_MOUSE__II_897201_REVERSED	|generic|sp_E9Q7F5_EDD13_MOUSE_REVERSED|
"""index: 12262, intensity: 8907.0, mobility: 1.154"""	-0.142141	0.0189573	0.220284	FMHIDNHQEFVEWLFSFLKRSAAKEGLAL	generic|IP_1014951_TX=10090_REVERSED|
"""index: 14497, intensity: 4619.0, mobility: 0.916"""	-0.142532	0.0192065	0.220891	DGELKAVGAVTYPEMDLER	generic|tr_Q4FE56_Q4FE56_MOUSE__chrX_1_13114589_13114648_ENSMUST00000139764__IP_830538_REVERSED	|generic|sp_P70398_USP9X_MOUSE__chrX_1_13114589_13114648_ENSMUST00000139764_REVERSED|
"""index: 5703, intensity: 4281.0, mobility: 0.925"""	-0.147861	0.0194846	0.229295	MHGAAELHDRLRGATVANGTHP	generic|sp_A4FUP9_GL1D1_MOUSE_REVERSED	|generic|sp_A4FUP9-2_GL1D1_MOUSE_REVERSED|
"""index: 13654, intensity: 5449.0, mobility: 1.129"""	-0.151127	0.0197554	0.234555	WWALSPWMPGTSLGTLRLHNRLCVLRGP	generic|IP_3482145_TX=10090_REVERSED|
"""index: 21014, intensity: 24724.0, mobility: 0.936"""	-0.155712	0.0200501	0.242082	LARLWQTKEGPMLSCKLFST	generic|IP_3489596_TX=10090_REVERSED|
"""index: 2561, intensity: 2712.0, mobility: 0.808"""	-0.156346	0.0203634	0.243137	IEEVREQP	generic|chr7_1_113539350_113539502_ENSMUST00000123845_REVERSED	|generic|sp_Q922J9_FACR1_MOUSE__chr7_1_113566460_113566516_ENSMUST00000155183_REVERSED	|generic|sp_Q922J9-2_FACR1_MOUSE__chr7_1_113550006_113550203_ENSMUST00000123845_REVERSED	|generic|sp_Q922J9-3_FACR1_MOUSE__chr7_1_113566460_113566516_ENSMUST00000155183_REVERSED	|generic|sp_Q922J9-4_FACR1_MOUSE__chr7_1_113566460_113566516_ENSMUST00000155183_REVERSED	|generic|tr_D3Z4N9_D3Z4N9_MOUSE__chr7_1_113540548_113540715_ENSMUST00000123845_REVERSED	|generic|tr_D3Z5W6_D3Z5W6_MOUSE__chr7_1_113540548_113540715_ENSMUST00000123845_REVERSED|
"""index: 14023, intensity: 3563.0, mobility: 1.127"""	-0.156549	0.0206573	0.243474	GMSIRPHIWLLPGDQWVLGTPQMETQLI	generic|IP_874918_TX=10090_REVERSED|
"""index: 16244, intensity: 3128.0, mobility: 1.138"""	-0.158782	0.020944	0.247212	AVLSCMGTHSPTNLSRVM	generic|IP_872575_TX=10090_REVERSED|
"""index: 12704, intensity: 70391.0, mobility: 1.171"""	-0.160148	0.02125	0.249519	DEAKTVPELDISDIYMLNLKHNIALASHELA	generic|sp_P70303_PYRG2_MOUSE_REVERSED	|generic|sp_P70303-2_PYRG2_MOUSE_REVERSED	|generic|sp_P70303-3_PYRG2_MOUSE_REVERSED|
"""index: 9568, intensity: 53161.0, mobility: 0.996"""	-0.16114	0.0215558	0.251203	VGGGGSGVGGLDARELLLWVTLLRPSGLAPSSPVI	generic|IP_905594_TX=10090_REVERSED|
"""index: 8782, intensity: 6601.0, mobility: 0.887"""	-0.16166	0.0217865	0.252088	KEQELFYSK	generic|chr18_-1_73791605_73791700_ENSMUST00000025439__IP_1053962_TX=10090_REVERSED	|generic|chr18_-1_73791170_73791815_ENSMUST00000025439__IP_1053962_TX=10090_REVERSED|
"""index: 5427, intensity: 2920.0, mobility: 0.816"""	-0.16642	0.0220977	0.260288	EDYMEEME	generic|tr_E9PZL9_E9PZL9_MOUSE__II_942120_REVERSED	|generic|sp_Q9D479_UVSSA_MOUSE__II_942120_REVERSED|
"""index: 4596, intensity: 3859.0, mobility: 1.033"""	-0.166638	0.0223811	0.260667	TPPPSLPCTRRHH	generic|IP_1151480_TX=10090_REVERSED|
"""index: 20511, intensity: 6064.0, mobility: 0.903"""	-0.168375	0.0226497	0.263704	DSFMLLHDIASPGQVPLKLEQ	generic|tr_Q3TSN8_Q3TSN8_MOUSE_REVERSED	|generic|sp_P97500-3_MYT1L_MOUSE_REVERSED	|generic|sp_P97500-4_MYT1L_MOUSE_REVERSED|
"""index: 24464, intensity: 15908.0, mobility: 0.999"""	-0.171414	0.0229386	0.269071	MLTLLDLVLGVGN	generic|IP_827747_TX=10090_REVERSED	|generic|sp_Q8BUH7_RNF26_MOUSE_REVERSED	|generic|sp_Q8BUH7-2_RNF26_MOUSE_REVERSED	|generic|tr_E9PVG0_E9PVG0_MOUSE_REVERSED	|generic|tr_A0A1L1SUH0_A0A1L1SUH0_MOUSE_REVERSED|
"""index: 4151, intensity: 2708.0, mobility: 0.986"""	-0.17253	0.0232342	0.271056	KDENETGSAEPK	generic|tr_Q3UH83_Q3UH83_MOUSE__chr9_1_3579551_3579583_ENSMUST00000213060_REVERSED	|generic|chr9_1_3634942_3635196_ENSMUST00000213060_REVERSED	|generic|tr_F8VQK3_F8VQK3_MOUSE__chr9_1_3579551_3579583_ENSMUST00000213060_REVERSED|
"""index: 1154, intensity: 3233.0, mobility: 0.772"""	-0.173153	0.023493	0.27217	SPSSEKMRDIVN	generic|sp_Q9CRB9_MIC19_MOUSE__chr6_-1_33008479_33008550_ENSMUST00000124436__II_918309_REVERSED	|generic|tr_D3Z0L4_D3Z0L4_MOUSE__chr6_-1_33008479_33008550_ENSMUST00000124436_REVERSED	|generic|tr_S4R238_S4R238_MOUSE__chr6_-1_33008479_33008550_ENSMUST00000124436_REVERSED	|generic|tr_Q9D9P1_Q9D9P1_MOUSE__chr6_-1_33008479_33008550_ENSMUST00000124436_REVERSED|
"""index: 20064, intensity: 4941.0, mobility: 0.949"""	-0.174852	0.0237508	0.27522	LIRSAKSQSFEFTLGPGPHGGWSELLMR	generic|sp_Q8VI93_OAS3_MOUSE_REVERSED|
"""index: 12941, intensity: 3159.0, mobility: 1.208"""	-0.17962	0.0240518	0.283886	EQKMKPKETRTHWVLVQTCNAARPELDK	generic|sp_P58158_B3GA3_MOUSE_REVERSED	|generic|tr_D4Q8F9_D4Q8F9_MOUSE_REVERSED	|generic|tr_Q3UN75_Q3UN75_MOUSE_REVERSED	|generic|tr_Q3UJY2_Q3UJY2_MOUSE_REVERSED|
"""index: 3495, intensity: 5024.0, mobility: 0.732"""	-0.182073	0.0243527	0.288404	YKDYKKRLD	generic|sp_Q9DC23_DJC10_MOUSE_REVERSED	|generic|tr_Q9CRX9_Q9CRX9_MOUSE_REVERSED	|generic|tr_Q9CUG0_Q9CUG0_MOUSE_REVERSED|
"""index: 21316, intensity: 3444.0, mobility: 0.994"""	-0.182735	0.0246154	0.28963	EYSMELLQDLD	generic|IP_827630_TX=10090_REVERSED|
"""index: 28483, intensity: 238215.0, mobility: 1.011"""	-0.185007	0.024839	0.293858	TSTKAKKDDSGTGD	generic|sp_TAU_HUMAN__REVERSED|
"""index: 21080, intensity: 3559.0, mobility: 0.970"""	-0.189901	0.0251457	0.303077	QYSEDGPKHSH	generic|IP_961746_TX=10090_REVERSED|
"""index: 1276, intensity: 5927.0, mobility: 0.814"""	-0.190411	0.0254133	0.304048	LLAPPLRCE	generic|IP_1073212_TX=10090_REVERSED|
"""index: 15810, intensity: 2523.0, mobility: 1.120"""	-0.193202	0.0257117	0.309376	MRRAVGELQSAELRM	generic|tr_A2ADB1_A2ADB1_MOUSE__II_956574_REVERSED	|generic|tr_A2ADB0_A2ADB0_MOUSE__II_956574_REVERSED	|generic|sp_Q62504_MINT_MOUSE__II_956574_REVERSED	|generic|sp_Q62504-2_MINT_MOUSE__II_956574_REVERSED	|generic|sp_Q62504-3_MINT_MOUSE__II_956574_REVERSED|
"""index: 17957, intensity: 3533.0, mobility: 0.995"""	-0.194591	0.0260178	0.312045	CYTAINDDLHWS	generic|tr_Q3V2W4_Q3V2W4_MOUSE__II_832211_REVERSED	|generic|tr_A2AI62_A2AI62_MOUSE__II_832218_REVERSED	|generic|sp_Q9Z0Z4_HEPH_MOUSE__II_832218_REVERSED	|generic|sp_Q9Z0Z4-2_HEPH_MOUSE__II_832218_REVERSED|
"""index: 18513, intensity: 4045.0, mobility: 1.082"""	-0.195153	0.0262756	0.31313	DVEPMNMDDIFYILKRNGPPGYNRGAKK	generic|tr_B1AR51_B1AR51_MOUSE__II_1134723_REVERSED	|generic|tr_F7DC70_F7DC70_MOUSE__II_1134738_REVERSED	|generic|tr_B1AR52_B1AR52_MOUSE__II_1134738_REVERSED	|generic|tr_Q80U29_Q80U29_MOUSE__chr8_-1_12639522_12639638_ENSMUST00000164774_REVERSED|
"""index: 2930, intensity: 2570.0, mobility: 0.852"""	-0.198644	0.026573	0.319895	PAPRSLWLQ	generic|chrX_-1_150999693_150999785_ENSMUST00000112691_REVERSED	|generic|chrX_-1_150997330_150999875_ENSMUST00000112691_REVERSED|
"""index: 11681, intensity: 6753.0, mobility: 1.050"""	-0.199543	0.026862	0.321648	IRPGPAGGNKAPDPDMTPFTRAFP	generic|tr_F8VPM9_F8VPM9_MOUSE__II_3473928_REVERSED	|generic|sp_Q03172_ZEP1_MOUSE__II_3473928_REVERSED|
"""index: 24598, intensity: 9147.0, mobility: 0.851"""	-0.200425	0.0271507	0.323371	FWFLLLFVTKT	generic|IP_1008685_TX=10090_REVERSED|
"""index: 15430, intensity: 4980.0, mobility: 0.978"""	-0.201625	0.0274307	0.325722	TLTLGHMSSISRM	generic|chr2_-1_62764582_62764626_ENSMUST00000075052_REVERSED|
"""index: 3373, intensity: 3891.0, mobility: 0.826"""	-0.203383	0.0277354	0.32918	EIEGELARP	generic|IP_1134341_TX=10090_REVERSED|
"""index: 13914, intensity: 3578.0, mobility: 1.107"""	-0.203588	0.0280231	0.329584	LSLSINGMNELTSHLN	generic|IP_3497981_TX=10090_REVERSED	|generic|IP_3498008_TX=10090_REVERSED|
"""index: 15750, intensity: 4563.0, mobility: 1.051"""	-0.204406	0.0283019	0.331198	FLCVILAYSSHYR	generic|IP_3491731_TX=10090_REVERSED|
"""index: 16224, intensity: 4221.0, mobility: 0.979"""	-0.206858	0.0285888	0.336054	VLLMQMQIPWS	generic|IP_2414786_TX=10090_REVERSED|
"""index: 14972, intensity: 5187.0, mobility: 1.053"""	-0.207393	0.0288842	0.337118	WPSSRTQVMSCHL	generic|II_1032981_TX=10090_REVERSED|
"""index: 15961, intensity: 3620.0, mobility: 1.066"""	-0.210041	0.0291705	0.342399	KYGDMFSANIYDTQT	generic|sp_O35239_PTN9_MOUSE__chr9_1_57060959_57061159_ENSMUST00000215707_REVERSED|
"""index: 15482, intensity: 148297.0, mobility: 0.960"""	-0.210802	0.0294475	0.343922	FFISFVFISCLSFFYGVLV	generic|IP_3476733_TX=10090_REVERSED|
"""index: 1002, intensity: 3765.0, mobility: 0.741"""	-0.211944	0.029733	0.34621	AALAKVAQ	generic|tr_Q3UA72_Q3UA72_MOUSE__chr1_1_152774278_152774322_ENSMUST00000143008_REVERSED|
"""index: 14054, intensity: 4195.0, mobility: 1.082"""	-0.213098	0.0300273	0.348529	YKQIWPGFATLGYY	generic|sp_Q9EQC4_ELOV4_MOUSE_REVERSED	|generic|tr_V9GXI2_V9GXI2_MOUSE_REVERSED|
"""index: 20787, intensity: 2842.0, mobility: 1.058"""	-0.213381	0.0303306	0.349097	YWGTHAASANVVELVTVFLGSNN	generic|tr_Q8CGH8_Q8CGH8_MOUSE__chr5_1_75170800_75170955_ENSMUST00000202186_REVERSED	|generic|tr_A0A0J9YVF3_A0A0J9YVF3_MOUSE_REVERSED	|generic|sp_P26618_PGFRA_MOUSE__chr5_1_75170800_75170955_ENSMUST00000202186_REVERSED	|generic|sp_P26618-2_PGFRA_MOUSE__chr5_1_75170800_75170955_ENSMUST00000202186_REVERSED	|generic|tr_A0A0J9YV87_A0A0J9YV87_MOUSE__chr5_1_75170800_75170955_ENSMUST00000202186_REVERSED	|generic|tr_Q3UTU2_Q3UTU2_MOUSE__chr5_1_75170800_75170955_ENSMUST00000202186_REVERSED	|generic|tr_A0A0J9YUD9_A0A0J9YUD9_MOUSE_REVERSED|
"""index: 24025, intensity: 4595.0, mobility: 0.954"""	-0.214493	0.0306339	0.351338	VHGFIVESVEEP	generic|tr_G3XA25_G3XA25_MOUSE_REVERSED	|generic|tr_Q80X81_Q80X81_MOUSE_REVERSED	|generic|tr_A0A3B2WAL8_A0A3B2WAL8_MOUSE_REVERSED	|generic|sp_Q8CAY6_THIC_MOUSE_REVERSED	|generic|tr_Q8R4V3_Q8R4V3_MOUSE_REVERSED|
"""index: 11979, intensity: 2836.0, mobility: 0.866"""	-0.214585	0.0309278	0.351524	NFAQLFAVTSFGSCLRAHF	generic|IP_1092425_TX=10090_REVERSED|
"""index: 12694, intensity: 3071.0, mobility: 1.208"""	-0.215446	0.031231	0.353262	VMINSPVYALEWPYFSTVSARFFSPVTSIPQ	generic|tr_Q8C623_Q8C623_MOUSE_REVERSED	|generic|tr_Q6XBG2_Q6XBG2_MOUSE_REVERSED	|generic|tr_E9PWH4_E9PWH4_MOUSE_REVERSED	|generic|tr_Q8CDR1_Q8CDR1_MOUSE_REVERSED|
"""index: 13768, intensity: 27730.0, mobility: 0.783"""	-0.21569	0.0315247	0.353754	LAVAAGLIAPPGPPGP	generic|tr_A2AJY5_A2AJY5_MOUSE_REVERSED	|generic|tr_A2AJY2_A2AJY2_MOUSE_REVERSED	|generic|sp_O35206_COFA1_MOUSE_REVERSED|
"""index: 8893, intensity: 2682.0, mobility: 1.345"""	-0.216018	0.0318182	0.354418	LIKVMSRHKKMMHDCWRERRPTQYSCWECCFNGRSKTLPK	generic|sp_B1AWL2_ZN462_MOUSE_REVERSED|
"""index: 5640, intensity: 2720.0, mobility: 1.045"""	-0.218291	0.0321212	0.359024	VETDGKSVSVNISYQ	generic|IP_1004698_TX=10090_REVERSED|
"""index: 13095, intensity: 11697.0, mobility: 1.162"""	-0.218633	0.0324046	0.359718	SELNTVPTRFFGPEVISVQVGFPAMDRRLSD	generic|sp_O55240_RDH5_MOUSE__II_1145938_REVERSED	|generic|tr_F7CWI9_F7CWI9_MOUSE_REVERSED|
"""index: 15733, intensity: 4370.0, mobility: 1.059"""	-0.219358	0.032658	0.361192	FLCVILAYSSHYR	generic|IP_3491731_TX=10090_REVERSED|
"""index: 1943, intensity: 6249.0, mobility: 0.972"""	-0.220615	0.0329206	0.363751	NSSQQIAPNSSQQ	generic|IP_3460495_TX=10090_REVERSED	|generic|IP_3460495_TX=10090_REVERSED	|generic|tr_Q8BNB8_Q8BNB8_MOUSE_REVERSED	|generic|tr_Q8BNB8_Q8BNB8_MOUSE_REVERSED	|generic|tr_Q8BNB8_Q8BNB8_MOUSE_REVERSED|
"""index: 15454, intensity: 3089.0, mobility: 1.213"""	-0.222638	0.0332226	0.367881	MEGAQREQEAARAALDESRRREEAVTDRLRTMERC	generic|tr_B7ZNG5_B7ZNG5_MOUSE_REVERSED	|generic|tr_A6H648_A6H648_MOUSE_REVERSED	|generic|tr_E9Q9D8_E9Q9D8_MOUSE_REVERSED|
"""index: 22263, intensity: 58945.0, mobility: 0.994"""	-0.223104	0.0334842	0.368834	QPLRRDGKRR	generic|tr_G3UYX9_G3UYX9_MOUSE_REVERSED|
"""index: 7584, intensity: 5962.0, mobility: 1.073"""	-0.227106	0.0337553	0.377052	QEKVQEREIDMFLRRHRLYQKQREKKDEEQDVGSQFALL	generic|sp_Q8C9M2_CCD15_MOUSE_REVERSED	|generic|sp_Q8C9M2-2_CCD15_MOUSE_REVERSED|
"""index: 554, intensity: 4009.0, mobility: 0.835"""	-0.228488	0.0340259	0.379901	WTTIERQH	generic|IP_1018413_TX=10090_REVERSED|
"""index: 11482, intensity: 4454.0, mobility: 0.867"""	-0.230041	0.034296	0.383111	TNPPHGPCQKLTWQRHLQLRL	generic|IP_991852_TX=10090_REVERSED|
"""index: 13333, intensity: 3605.0, mobility: 0.803"""	-0.231106	0.0345969	0.385315	VIGPVVTEK	generic|sp_Q7TSD4-8_TBATA_MOUSE__chr10_1_61179366_61179509_ENSMUST00000122261_REVERSED	|generic|tr_Q91YF1_Q91YF1_MOUSE_REVERSED	|generic|sp_Q7TSD4_TBATA_MOUSE_REVERSED	|generic|sp_Q7TSD4-2_TBATA_MOUSE_REVERSED	|generic|sp_Q7TSD4-3_TBATA_MOUSE_REVERSED	|generic|sp_Q7TSD4-4_TBATA_MOUSE_REVERSED	|generic|sp_Q7TSD4-5_TBATA_MOUSE_REVERSED	|generic|sp_Q7TSD4-6_TBATA_MOUSE_REVERSED	|generic|sp_Q7TSD4-7_TBATA_MOUSE_REVERSED	|generic|tr_D6RH51_D6RH51_MOUSE__chr10_1_61179366_61179509_ENSMUST00000122261_REVERSED|
"""index: 7416, intensity: 3288.0, mobility: 1.176"""	-0.231149	0.0348767	0.385405	RKAPCCDAVVFAQRQLPGFAQRRHAGAHM	generic|IP_1017160_TX=10090_REVERSED|
"""index: 13507, intensity: 4825.0, mobility: 0.810"""	-0.232667	0.0351668	0.388552	LQQLDGSFLANHVAPDRCSR	generic|tr_A1L0X6_A1L0X6_MOUSE_REVERSED	|generic|tr_A7MCW4_A7MCW4_MOUSE_REVERSED	|generic|sp_Q8VHS5_ASB16_MOUSE_REVERSED	|generic|tr_A7MCW3_A7MCW3_MOUSE_REVERSED	|generic|tr_A1L0X7_A1L0X7_MOUSE_REVERSED|
"""index: 18398, intensity: 4445.0, mobility: 1.001"""	-0.233704	0.0354674	0.390708	SRIGGEPRKLCQVYITGRRVHLC	generic|IP_3467915_TX=10090_REVERSED|
"""index: 7252, intensity: 3360.0, mobility: 0.811"""	-0.233842	0.0357465	0.390995	SCYRRIHDRIYQRFFSEP	generic|IP_871648_TX=10090_REVERSED|
"""index: 13998, intensity: 2727.0, mobility: 1.119"""	-0.234478	0.0359928	0.392318	MTPVPNVPSYVEGAEPYYSWEALDHAEMKVSGL	generic|tr_Q8JZU4_Q8JZU4_MOUSE_REVERSED	|generic|sp_P35584_FOXA3_MOUSE_REVERSED|
"""index: 25864, intensity: 4199.0, mobility: 0.880"""	-0.23858	0.0362819	0.400882	YGQPLLLPM	generic|IP_3461496_TX=10090_REVERSED|
"""index: 5213, intensity: 5360.0, mobility: 0.864"""	-0.239346	0.0365817	0.402485	DLVLPTNQMCKKKKTF	generic|IP_840724_TX=10090_REVERSED|
"""index: 17685, intensity: 3262.0, mobility: 1.042"""	-0.239486	0.0368705	0.402779	MSYVLPNLMPIVMTYFVSTVK	generic|tr_Q8VFX4_Q8VFX4_MOUSE_REVERSED	|generic|tr_Q7TQR6_Q7TQR6_MOUSE_REVERSED|
"""index: 12575, intensity: 15554.0, mobility: 1.108"""	-0.240189	0.0371369	0.404253	LKLSCVCQMRKQVRSKEQASEKEQVGVSR	generic|IP_949109_TX=10090_REVERSED|
"""index: 16278, intensity: 3657.0, mobility: 1.152"""	-0.241499	0.0374364	0.407004	KGVVMPFMDVGHSPPHML	generic|IP_1113841_TX=10090_REVERSED|
"""index: 437, intensity: 11326.0, mobility: 0.827"""	-0.241519	0.0377358	0.407046	WSTARRTY	generic|II_843206_TX=10090_REVERSED|
"""index: 9872, intensity: 4438.0, mobility: 0.900"""	-0.241655	0.0380353	0.407332	GSKWTRPCKLVSYLTRRM	generic|chr14_-1_66085292_66085348_ENSMUST00000224698_REVERSED	|generic|chr14_-1_66084977_66085348_ENSMUST00000224698_REVERSED|
"""index: 9104, intensity: 3746.0, mobility: 1.040"""	-0.242085	0.038209	0.408235	VSADNMHSARRRKRMERLFMHEYAKKERDTSFLVAIDQPSY	generic|tr_A0A1G5SL47_A0A1G5SL47_MOUSE_REVERSED	|generic|tr_A0A1G5SLJ2_A0A1G5SLJ2_MOUSE_REVERSED|
"""index: 9145, intensity: 8559.0, mobility: 0.890"""	-0.246117	0.0385075	0.416738	QTERNTDFRRKWELRQRA	generic|IP_1118503_TX=10090_REVERSED|
"""index: 12048, intensity: 3577.0, mobility: 0.890"""	-0.246528	0.0387944	0.417607	MFGVTLIYSLLYHWYSR	generic|tr_Q8K2N3_Q8K2N3_MOUSE_REVERSED	|generic|tr_E9Q6Z3_E9Q6Z3_MOUSE_REVERSED	|generic|sp_Q6ZQE4_NEMP1_MOUSE_REVERSED|
"""index: 5110, intensity: 2965.0, mobility: 0.983"""	-0.247659	0.0389649	0.420001	PYYYPCHKKFS	generic|IP_975262_TX=10090_REVERSED	|generic|IP_975270_TX=10090_REVERSED|
"""index: 16396, intensity: 2658.0, mobility: 1.233"""	-0.25233	0.0391808	0.429926	HRRHSSSLLPRGKCEKH	generic|IP_1033985_TX=10090_REVERSED|
"""index: 13309, intensity: 17766.0, mobility: 0.827"""	-0.256907	0.0394659	0.439702	LTNEMLDILWLLR	generic|sp_Q80VW5_WHRN_MOUSE_REVERSED	|generic|sp_Q80VW5-6_WHRN_MOUSE_REVERSED|
"""index: 18149, intensity: 3614.0, mobility: 1.142"""	-0.257582	0.039739	0.441149	MGRQVNDINKGEEFPF	generic|IP_837720_TX=10090_REVERSED|
"""index: 18613, intensity: 6567.0, mobility: 0.941"""	-0.259829	0.0400119	0.445969	PAELDILAVAEEDTIGEELYFEV	generic|tr_Q9ERM4_Q9ERM4_MOUSE__chr6_1_115926260_115926325_ENSMUST00000141305__II_908755_REVERSED	|generic|tr_Q8C5U2_Q8C5U2_MOUSE__chr6_1_115926260_115926325_ENSMUST00000141305__II_908735_REVERSED	|generic|sp_Q6NWV3_IF122_MOUSE__chr6_1_115926260_115926325_ENSMUST00000141305__II_908735_REVERSED	|generic|tr_E9Q9G8_E9Q9G8_MOUSE__chr6_1_115926260_115926325_ENSMUST00000141305__II_908735_REVERSED	|generic|sp_Q6NWV3-2_IF122_MOUSE__chr6_1_115926260_115926325_ENSMUST00000141305_REVERSED|
"""index: 17084, intensity: 4833.0, mobility: 1.089"""	-0.260217	0.0403082	0.446801	VVLNMLPHVPFDYK	generic|IP_850984_TX=10090_REVERSED|
"""index: 26445, intensity: 5586.0, mobility: 0.946"""	-0.260315	0.0405565	0.447011	CLTSLFAFAKPEWPHLVLNWM	generic|IP_1025035_TX=10090_REVERSED|
"""index: 6711, intensity: 17265.0, mobility: 1.006"""	-0.261369	0.0407801	0.449278	QMKRDEKVTWRSHSRCLSK	generic|chr2_1_155168718_155168789_ENSMUST00000029126_REVERSED|
"""index: 6786, intensity: 4826.0, mobility: 0.907"""	-0.263812	0.0410393	0.454539	VVNVCYVPHTHAAASLPTRQVPTRRHSR	generic|tr_D6Q0F4_D6Q0F4_MOUSE__chr6_1_6027417_6027482_ENSMUST00000203520_REVERSED	|generic|sp_O88485_DC1I1_MOUSE__chr6_1_6027417_6027482_ENSMUST00000203520_REVERSED	|generic|sp_O88485-2_DC1I1_MOUSE__chr6_1_6027417_6027482_ENSMUST00000203520_REVERSED	|generic|tr_D6Q0F3_D6Q0F3_MOUSE__chr6_1_6027417_6027482_ENSMUST00000203520_REVERSED	|generic|tr_D3Z0M6_D3Z0M6_MOUSE__chr6_1_6027417_6027482_ENSMUST00000203520_REVERSED	|generic|tr_Q3TYJ3_Q3TYJ3_MOUSE__chr6_1_6027417_6027482_ENSMUST00000203520_REVERSED|
"""index: 1020, intensity: 3668.0, mobility: 0.773"""	-0.265026	0.0413101	0.457157	TGAFGEMSIKNGRR	generic|IP_3491691_TX=10090_REVERSED|
"""index: 5106, intensity: 2892.0, mobility: 0.826"""	-0.265471	0.0415561	0.458119	PQAARRPFA	generic|IP_986505_TX=10090_REVERSED|
"""index: 15061, intensity: 4587.0, mobility: 0.909"""	-0.268116	0.0418509	0.463835	FFVTISSYLSSHTFDEKKICFIMWSIQIEK	generic|IP_1095614_TX=10090_REVERSED|
"""index: 9595, intensity: 5291.0, mobility: 0.936"""	-0.26841	0.0421208	0.464471	HGSMVMGGELAVHKSQDAKREKVPM	generic|IP_3455142_TX=10090_REVERSED|
"""index: 12697, intensity: 5043.0, mobility: 0.935"""	-0.269208	0.0424153	0.466198	LEEATTVEEWTTDFQYFSVMTIPSHPLLSM	generic|IP_3477156_TX=10090_REVERSED|
"""index: 12491, intensity: 2720.0, mobility: 1.192"""	-0.269275	0.0427099	0.466345	QHFPWNDKLGVPDPQGFS	generic|IP_1021568_TX=10090_REVERSED|
"""index: 7266, intensity: 3612.0, mobility: 1.015"""	-0.26946	0.0429918	0.466745	RRHIHLHSYQSFAKDCQNCKYPKEGTHTRRHTQLSCKESFAK	generic|tr_A0A087WPN2_A0A087WPN2_MOUSE_REVERSED	|generic|tr_D3YUB7_D3YUB7_MOUSE_REVERSED|
"""index: 2265, intensity: 3160.0, mobility: 0.910"""	-0.269671	0.0432862	0.4672	RMPHAAGQFCR	generic|tr_Q8VI97_Q8VI97_MOUSE_REVERSED	|generic|tr_E9Q326_E9Q326_MOUSE_REVERSED|
"""index: 3569, intensity: 2760.0, mobility: 0.754"""	-0.269779	0.0435679	0.467435	SSLTPQSTTLHPTAR	generic|chr4_1_42956910_42957209_ENSMUST00000037872_REVERSED|
"""index: 8954, intensity: 5030.0, mobility: 0.794"""	-0.269984	0.0438622	0.46788	IPELIHSSFVQEHVM	generic|sp_Q8BMD2_DZIP1_MOUSE__II_3482499_REVERSED	|generic|sp_Q8BMD2-3_DZIP1_MOUSE__II_3482499_REVERSED	|generic|sp_Q8BMD2-2_DZIP1_MOUSE_REVERSED	|generic|tr_Q3URS5_Q3URS5_MOUSE_REVERSED|
"""index: 5904, intensity: 29520.0, mobility: 1.092"""	-0.270733	0.0441436	0.469502	GPLEAQGGLHGAGAWPRHQREM	generic|chr11_1_69059989_69060234_ENSMUST00000051888_REVERSED|
"""index: 17527, intensity: 36153.0, mobility: 0.856"""	-0.27111	0.0443465	0.470319	LPVHAVSGVL	generic|IP_1099933_TX=10090_REVERSED|
"""index: 1744, intensity: 2698.0, mobility: 0.751"""	-0.273012	0.0446009	0.474448	IDDARVGP	generic|sp_Q80T14_FRAS1_MOUSE_REVERSED|
"""index: 23548, intensity: 2531.0, mobility: 0.775"""	-0.274021	0.0447238	0.47664	SSDWLQLRMGR	generic|IP_993634_TX=10090_REVERSED|
"""index: 20709, intensity: 2793.0, mobility: 0.853"""	-0.278924	0.0450029	0.487311	RQHQSSVS	generic|IP_1096151_TX=10090_REVERSED|
"""index: 1137, intensity: 2809.0, mobility: 0.809"""	-0.279407	0.0451895	0.488364	NVEKTQHNDQIHWH	generic|IP_3483966_TX=10090_REVERSED|
"""index: 10280, intensity: 16810.0, mobility: 0.915"""	-0.281126	0.0454413	0.492114	EQENLGLSAVTPFVQHVISSML	generic|tr_Q3UDS7_Q3UDS7_MOUSE__chr9_1_59291640_59291870_ENSMUST00000213413__II_3456366_REVERSED	|generic|tr_Q3TJ10_Q3TJ10_MOUSE__chr9_1_59291640_59291870_ENSMUST00000213413_REVERSED|
"""index: 14492, intensity: 4025.0, mobility: 0.778"""	-0.281976	0.0457326	0.49397	KASAPGPW	generic|tr_H7BX03_H7BX03_MOUSE__II_909309_REVERSED	|generic|sp_A4Q9E5_TTLL3_MOUSE__II_909309_REVERSED|
"""index: 25614, intensity: 5756.0, mobility: 0.991"""	-0.28208	0.0460239	0.494197	QKKKGIVWHTE	generic|IP_3462677_TX=10090_REVERSED|
"""index: 9169, intensity: 3004.0, mobility: 0.784"""	-0.28214	0.0463017	0.494327	LQIWLYTAGVSALQP	generic|tr_Q68FM4_Q68FM4_MOUSE__chr17_-1_66940479_66940550_ENSMUST00000225688__II_3462709_REVERSED	|generic|sp_P28828_PTPRM_MOUSE__chr17_-1_66940479_66940550_ENSMUST00000225688__II_3462709_REVERSED	|generic|tr_Q6PDN0_Q6PDN0_MOUSE__chr17_-1_66940479_66940550_ENSMUST00000225688_REVERSED	|generic|tr_A0A286YDL1_A0A286YDL1_MOUSE__chr17_-1_66940479_66940550_ENSMUST00000225688_REVERSED	|generic|tr_A0A286YCW9_A0A286YCW9_MOUSE_REVERSED|
"""index: 9008, intensity: 9634.0, mobility: 1.037"""	-0.282762	0.0465929	0.495686	WPLFSVTKSLNWSGQSLEPCDVFLLPQ	generic|IP_1031541_TX=10090_REVERSED|
"""index: 571, intensity: 2933.0, mobility: 0.822"""	-0.283138	0.0468432	0.496508	VVDMHYLE	generic|IP_953215_TX=10090_REVERSED|
"""index: 12463, intensity: 4665.0, mobility: 1.140"""	-0.284994	0.047093	0.500564	SLMPPTSPQRRWSCCAMTKLLCAPRRLLS	generic|IP_985989_TX=10090_REVERSED|
"""index: 4487, intensity: 7279.0, mobility: 0.888"""	-0.286781	0.0473424	0.504473	VYDRKSRKEKPEKNEPDGPVIEMPR	generic|sp_Q8CE96-4_TRM6_MOUSE__chr2_-1_132808610_132808861_ENSMUST00000152836_REVERSED|
"""index: 5898, intensity: 6521.0, mobility: 1.033"""	-0.288617	0.0476329	0.50849	APPPQIWRGHRCRRRLCSGESGLCRSGSQ	generic|chr16_1_38089687_38089935_ENSMUST00000023507__IP_1075801_TX=10090_REVERSED	|generic|chr16_1_38089636_38089935_ENSMUST00000023507__IP_1075801_TX=10090_REVERSED|
"""index: 8300, intensity: 4024.0, mobility: 0.822"""	-0.288683	0.0479094	0.508634	WSAKIVRH	generic|IP_3469403_TX=10090_REVERSED|
"""index: 7560, intensity: 4368.0, mobility: 0.838"""	-0.289142	0.0481998	0.509641	YQCGTAASWG	generic|chr17_-1_46586197_46586259_ENSMUST00000044442_REVERSED|
"""index: 6189, intensity: 6936.0, mobility: 1.046"""	-0.2899	0.0484339	0.5113	YPVCRFAVGLGDREPLPPVKEM	generic|IP_1098364_TX=10090_REVERSED|
"""index: 761, intensity: 3207.0, mobility: 0.872"""	-0.290631	0.0487239	0.512899	EEVNVQEAGVP	generic|sp_Q6TDU8-3_CASC1_MOUSE__II_907412_REVERSED	|generic|tr_A0A0R4J0S9_A0A0R4J0S9_MOUSE__II_907423_REVERSED	|generic|tr_A0A0R4J1G3_A0A0R4J1G3_MOUSE__II_907423_REVERSED	|generic|sp_Q6TDU8_CASC1_MOUSE__II_907423_REVERSED	|generic|sp_Q6TDU8-2_CASC1_MOUSE__II_907423_REVERSED	|generic|tr_A0A0N4SUQ9_A0A0N4SUQ9_MOUSE_REVERSED|
"""index: 2468, intensity: 4024.0, mobility: 0.931"""	-0.291007	0.0489429	0.513724	AQSKAEMEKQ	generic|sp_Q64338_PDE1C_MOUSE__II_920259_REVERSED	|generic|sp_Q64338-1_PDE1C_MOUSE__II_920259_REVERSED	|generic|sp_Q64338-2_PDE1C_MOUSE__II_920259_REVERSED	|generic|tr_Q8CDV2_Q8CDV2_MOUSE_REVERSED	|generic|tr_Q3USZ6_Q3USZ6_MOUSE_REVERSED	|generic|tr_A0A5F8MPG4_A0A5F8MPG4_MOUSE_REVERSED	|generic|tr_A0A0N4SWG4_A0A0N4SWG4_MOUSE_REVERSED	|generic|tr_Q9D5W0_Q9D5W0_MOUSE_REVERSED	|generic|tr_E9Q7V6_E9Q7V6_MOUSE_REVERSED|
"""index: 6243, intensity: 15767.0, mobility: 1.163"""	-0.2925	0.0491898	0.516993	WYRQLEEGLHKSRDEPLVSFMDDEELRR	generic|tr_A0A1C9IC75_A0A1C9IC75_MOUSE__II_3482494_REVERSED	|generic|tr_B7ZWC5_B7ZWC5_MOUSE_REVERSED	|generic|tr_E9Q236_E9Q236_MOUSE_REVERSED	|generic|tr_B9EKC2_B9EKC2_MOUSE_REVERSED	|generic|tr_E9Q467_E9Q467_MOUSE_REVERSED	|generic|tr_Q3TZN9_Q3TZN9_MOUSE_REVERSED|
"""index: 6051, intensity: 23795.0, mobility: 0.830"""	-0.295003	0.0494792	0.522473	EGNQQDLEVHHKMHNMFRI	generic|tr_D3YUX1_D3YUX1_MOUSE__chr3_1_94871204_94871329_ENSMUST00000140397_REVERSED	|generic|tr_D3YUW8_D3YUW8_MOUSE__chr3_1_94871204_94871329_ENSMUST00000140397_REVERSED	|generic|tr_Q0VGT3_Q0VGT3_MOUSE__chr3_1_94871204_94871329_ENSMUST00000140397_REVERSED	|generic|tr_Q3TSQ2_Q3TSQ2_MOUSE__chr3_1_94871204_94871329_ENSMUST00000140397_REVERSED	|generic|sp_Q8BZH4_POGZ_MOUSE__chr3_1_94871204_94871329_ENSMUST00000140397_REVERSED|
"""index: 4658, intensity: 2515.0, mobility: 1.124"""	-0.295078	0.0497541	0.522639	QQPWRTAQQTSPMED	generic|tr_B9EIV6_B9EIV6_MOUSE_REVERSED|
"""index: 12924, intensity: 16238.0, mobility: 1.033"""	-0.295288	0.05	0.523098	KTPEWTSFKEGVGQMKWAKRQEEKAIIE	generic|sp_Q5DU02_UBP22_MOUSE__chr11_-1_61163718_61163783_ENSMUST00000174301__II_1138283_REVERSED	|generic|tr_Q3V3H6_Q3V3H6_MOUSE__chr11_-1_61163718_61163783_ENSMUST00000174301_REVERSED|
"""index: 27405, intensity: 9993.0, mobility: 1.029"""	-0.29721	0.050289	0.527307	SSINSFILKVVDEPFAKSRGAERL	generic|sp_Q8BY35_FGD2_MOUSE__II_1067781_REVERSED	|generic|tr_E9PVB8_E9PVB8_MOUSE_REVERSED|
"""index: 10075, intensity: 144327.0, mobility: 1.034"""	-0.297434	0.0505342	0.527797	NFGDQAVAAAFALVQSWPLRGY	generic|sp_Q99JP7_GGT7_MOUSE_REVERSED	|generic|tr_H3BKA5_H3BKA5_MOUSE_REVERSED|
"""index: 5016, intensity: 5187.0, mobility: 0.949"""	-0.298394	0.050779	0.529898	LSWHSFPAALKWTMFFPIVLVFPPWSMPLN	generic|IP_896032_TX=10090_REVERSED	|generic|chr7_1_16837885_16838019_ENSMUST00000019220_REVERSED|
"""index: 17620, intensity: 7967.0, mobility: 0.882"""	-0.299977	0.0510675	0.533364	LFNIITNPT	generic|tr_Q7TR83_Q7TR83_MOUSE_REVERSED	|generic|tr_Q8VFL2_Q8VFL2_MOUSE_REVERSED	|generic|tr_A2ARY0_A2ARY0_MOUSE_REVERSED|
"""index: 13969, intensity: 15831.0, mobility: 1.141"""	-0.300009	0.0512968	0.533434	LKLSCVCQMRKQVRSKEQASEKEQVGVSR	generic|IP_949109_TX=10090_REVERSED|
"""index: 2117, intensity: 3559.0, mobility: 0.830"""	-0.302268	0.051585	0.538376	EVLGRCRSP	generic|sp_Q8VEE1_LMCD1_MOUSE_REVERSED	|generic|tr_Q8BVZ6_Q8BVZ6_MOUSE_REVERSED|
"""index: 17020, intensity: 2894.0, mobility: 1.280"""	-0.302453	0.0518583	0.538779	AERTSHRVGGVGGPWNDILS	generic|IP_915172_TX=10090_REVERSED|
"""index: 10843, intensity: 2950.0, mobility: 0.832"""	-0.303437	0.0521313	0.540931	SNLLGGMKTMKMFLPL	generic|tr_F6RCB2_F6RCB2_MOUSE__II_882017_REVERSED	|generic|tr_Q32MW1_Q32MW1_MOUSE_REVERSED|
"""index: 19861, intensity: 3651.0, mobility: 0.981"""	-0.304948	0.0523289	0.544233	VREMEHLFSYFQPLTLEPSLFTLKLHTNG	generic|II_997256_TX=10090_REVERSED|
"""index: 8672, intensity: 19036.0, mobility: 1.005"""	-0.305738	0.0525862	0.545959	IVAPNQCIKSTKH	generic|tr_Q8K3S0_Q8K3S0_MOUSE_REVERSED	|generic|tr_Q8K3S1_Q8K3S1_MOUSE_REVERSED	|generic|tr_Q8K3S2_Q8K3S2_MOUSE_REVERSED	|generic|tr_Q8K3S3_Q8K3S3_MOUSE_REVERSED	|generic|tr_Q9D533_Q9D533_MOUSE_REVERSED|
"""index: 18768, intensity: 4117.0, mobility: 0.883"""	-0.30649	0.0528584	0.547602	VHRLMWAR	generic|sp_Q09M02_CBPC5_MOUSE__II_944498_REVERSED	|generic|sp_Q09M02-2_CBPC5_MOUSE__II_944496_REVERSED	|generic|sp_Q09M02-3_CBPC5_MOUSE__II_944498_REVERSED	|generic|sp_Q09M02-4_CBPC5_MOUSE__II_944498_REVERSED	|generic|sp_Q09M02-6_CBPC5_MOUSE__II_944489_REVERSED	|generic|sp_Q09M02-7_CBPC5_MOUSE__II_944496_REVERSED	|generic|tr_A0A0J9YV16_A0A0J9YV16_MOUSE_REVERSED|
"""index: 15084, intensity: 5336.0, mobility: 1.078"""	-0.307331	0.0531456	0.549437	VSEKEMEQMDVLRG	generic|IP_2481478_TX=10090_REVERSED|
"""index: 9143, intensity: 551419.0, mobility: 1.065"""	-0.307398	0.0533104	0.549583	EILPGTYAFVPVYSNVEALSPQS	generic|IP_824795_TX=10090_REVERSED|
"""index: 21045, intensity: 2778.0, mobility: 1.086"""	-0.309971	0.053597	0.555195	MKSIAVAVGGALFDKTC	generic|IP_989118_TX=10090_REVERSED|
"""index: 12216, intensity: 3762.0, mobility: 1.038"""	-0.310239	0.0538836	0.555778	CPYQLPEDAGPFYRMLHTMIKVIEEMSPRQSP	generic|IP_3468347_TX=10090_REVERSED	|generic|II_965966_TX=10090_REVERSED	|generic|tr_A2AP93_A2AP93_MOUSE_REVERSED	|generic|tr_Q923A8_Q923A8_MOUSE_REVERSED	|generic|tr_Q3TXG1_Q3TXG1_MOUSE_REVERSED	|generic|tr_Q543B5_Q543B5_MOUSE_REVERSED	|generic|tr_A2AP92_A2AP92_MOUSE_REVERSED|
"""index: 18524, intensity: 4800.0, mobility: 1.003"""	-0.310733	0.0541392	0.556855	MYHVYFTVLTL	generic|IP_943735_TX=10090_REVERSED|
"""index: 11288, intensity: 5598.0, mobility: 1.073"""	-0.311436	0.0543945	0.558386	FHDTLCIKGGRYMKATKGDLEP	generic|II_1026513_TX=10090_REVERSED	|generic|sp_Q9CR09_UFC1_MOUSE__chr1_-1_171290145_171290213_ENSMUST00000144576_REVERSED|
"""index: 22302, intensity: 3535.0, mobility: 0.903"""	-0.312257	0.0546495	0.560174	IEKTWHIPP	generic|tr_Q3UUS1_Q3UUS1_MOUSE__IP_1131055_REVERSED|
"""index: 13303, intensity: 5199.0, mobility: 1.029"""	-0.31314	0.0548885	0.562093	LRYDLPDATISRPE	generic|tr_A0A1B0GSX7_A0A1B0GSX7_MOUSE_REVERSED	|generic|sp_Q6PFD9_NUP98_MOUSE_REVERSED|
"""index: 6503, intensity: 3227.0, mobility: 0.811"""	-0.314587	0.0551586	0.565239	KLTISKDENRQVLLNEPKVDR	generic|sp_Q8BWQ5_DCLK3_MOUSE_REVERSED|
"""index: 4103, intensity: 3289.0, mobility: 0.842"""	-0.314783	0.0553653	0.565665	ATHTIQLDNREMRRSE	generic|IP_873186_TX=10090_REVERSED|
"""index: 4950, intensity: 3815.0, mobility: 0.910"""	-0.318586	0.0556189	0.573908	RSPTEKIERE	generic|sp_Q9ES97_RTN3_MOUSE_REVERSED	|generic|sp_Q9ES97-2_RTN3_MOUSE_REVERSED	|generic|sp_Q9ES97-5_RTN3_MOUSE_REVERSED	|generic|tr_Q8C6L4_Q8C6L4_MOUSE_REVERSED|
"""index: 25031, intensity: 5483.0, mobility: 1.021"""	-0.31905	0.0559042	0.574913	QRQRQRQRR	generic|chrX_-1_73824690_73824854_ENSMUST00000002080__IP_834342_TX=10090_REVERSED|
"""index: 30001, intensity: 7354.0, mobility: 0.831"""	-0.319149	0.0561894	0.575126	FSRSGSKR	generic|IP_936798_TX=10090_REVERSED|
"""index: 2481, intensity: 4001.0, mobility: 0.800"""	-0.319547	0.0564424	0.575986	QPSPCHPGGLWMPAMRK	generic|IP_3495657_TX=10090_REVERSED|
"""index: 28803, intensity: 3387.0, mobility: 0.958"""	-0.319941	0.0566629	0.576839	FLSGNVYRWY	generic|IP_3494158_TX=10090_REVERSED|
"""index: 20375, intensity: 4107.0, mobility: 0.983"""	-0.321962	0.0569152	0.581199	CNIPDDQSQILLLSHGTVVLTST	generic|IP_3483984_TX=10090_REVERSED|
"""index: 20607, intensity: 3689.0, mobility: 1.011"""	-0.322733	0.0571998	0.582859	QHSAEEAHTFSIA	generic|IP_1016472_TX=10090_REVERSED|
"""index: 4856, intensity: 15866.0, mobility: 0.909"""	-0.322802	0.057468	0.583006	EAALSHLRLSESNTRRRGPPANEDPALGK	generic|sp_Q6ZPY5_ZN507_MOUSE__chr7_-1_35775961_35776044_ENSMUST00000206615_REVERSED|
"""index: 20025, intensity: 3556.0, mobility: 0.995"""	-0.323033	0.0577525	0.583505	QWYTPMLVMTL	generic|IP_3474807_TX=10090_REVERSED|
"""index: 11828, intensity: 11059.0, mobility: 1.061"""	-0.3231	0.058004	0.583647	MSYVLPNLMPIVMTYFVSTVK	generic|tr_Q8VFX4_Q8VFX4_MOUSE_REVERSED	|generic|tr_Q7TQR6_Q7TQR6_MOUSE_REVERSED|
"""index: 16930, intensity: 25408.0, mobility: 0.901"""	-0.323654	0.058189	0.584839	FVEALSSELGSGPAGPLVSERQ	generic|tr_B2RWB7_B2RWB7_MOUSE_REVERSED|
"""index: 12692, intensity: 2990.0, mobility: 0.872"""	-0.327472	0.0584729	0.593024	VQLKTEENGASFLRFFDSISNALIHQ	generic|IP_870589_TX=10090_REVERSED	|generic|sp_Q8BHS6_ARMX3_MOUSE_REVERSED|
"""index: 17353, intensity: 5152.0, mobility: 0.817"""	-0.32808	0.0587067	0.594322	GPRSWGVR	generic|tr_F6U7V1_F6U7V1_MOUSE__chr13_-1_11667075_11667146_ENSMUST00000221941__II_3474813_REVERSED	|generic|sp_E9Q401_RYR2_MOUSE__chr13_-1_11667075_11667146_ENSMUST00000221941__II_3474813_REVERSED|
"""index: 15029, intensity: 3922.0, mobility: 0.957"""	-0.329573	0.0589904	0.597506	GMLKYGIVQPLVMSIPQGLMVA	generic|tr_Q8VDC3_Q8VDC3_MOUSE_REVERSED	|generic|sp_P28271_ACOC_MOUSE_REVERSED|
"""index: 19223, intensity: 4708.0, mobility: 0.956"""	-0.329602	0.059274	0.597567	SAIVLDNQEDSTHTRQVL	generic|IP_1020437_TX=10090_REVERSED|
"""index: 4068, intensity: 3695.0, mobility: 0.944"""	-0.329682	0.0595576	0.597738	PLSSSSSSSSSPSSS	generic|IP_3493196_TX=10090_REVERSED|
"""index: 12292, intensity: 3423.0, mobility: 1.049"""	-0.330201	0.0598242	0.598843	GPAPAPAPAPAPAPAPAPAPAPAAAPAPTSAAGGPVASGVSAAPVSAA	generic|sp_Q99PP7_TRI33_MOUSE__chr3_1_103339303_103339347_ENSMUST00000198706__II_981001_REVERSED	|generic|sp_Q99PP7-2_TRI33_MOUSE__chr3_1_103339303_103339347_ENSMUST00000198706_REVERSED|
"""index: 12516, intensity: 3688.0, mobility: 1.092"""	-0.33061	0.0601077	0.599712	PFVTAQPAENTAPTSNSRKTLVGLNHKGTAINQ	generic|sp_P14438_HA2U_MOUSE_REVERSED|
"""index: 20748, intensity: 6041.0, mobility: 0.989"""	-0.330672	0.0603913	0.599844	AVERNNSKVTIKISDEYSKCIG	generic|sp_Q8VEE4_RFA1_MOUSE__chr11_-1_75316101_75316175_ENSMUST00000154894__II_1135168_REVERSED	|generic|II_1135170_TX=10090_REVERSED	|generic|tr_Q3U8B3_Q3U8B3_MOUSE__chr11_-1_75316101_75316175_ENSMUST00000154894_REVERSED	|generic|tr_Q5SWN2_Q5SWN2_MOUSE__chr11_-1_75316101_75316175_ENSMUST00000154894_REVERSED|
"""index: 7593, intensity: 3918.0, mobility: 0.832"""	-0.331054	0.0606404	0.600655	PNGTVLMWQNKPKEVKHSDLYTH	generic|tr_C6EQH5_C6EQH5_MOUSE__II_885833_REVERSED	|generic|sp_Q6P8Y0_CF161_MOUSE__II_885836_REVERSED|
"""index: 20060, intensity: 8022.0, mobility: 0.944"""	-0.331619	0.060872	0.601854	RSSKGKQEID	generic|tr_A0A2I3BPT2_A0A2I3BPT2_MOUSE__chr16_-1_87946541_87946594_ENSMUST00000211635__II_3487802_REVERSED	|generic|tr_Q8BRQ3_Q8BRQ3_MOUSE__chr16_-1_87946541_87946594_ENSMUST00000211635_REVERSED	|generic|tr_Q8C9A0_Q8C9A0_MOUSE__chr16_-1_87946541_87946594_ENSMUST00000211635_REVERSED	|generic|tr_Q8BRT2_Q8BRT2_MOUSE__chr16_-1_87946541_87946594_ENSMUST00000211635_REVERSED	|generic|tr_F6QF13_F6QF13_MOUSE__chr16_-1_87946541_87946594_ENSMUST00000211635_REVERSED	|generic|sp_Q60934_GRIK1_MOUSE__chr16_-1_87946541_87946594_ENSMUST00000211635_REVERSED|
"""index: 19738, intensity: 4783.0, mobility: 0.907"""	-0.33301	0.0611205	0.604804	LWGVVIVNSD	generic|tr_Q3UBE9_Q3UBE9_MOUSE__chr8_1_68902318_68902389_ENSMUST00000168401_REVERSED|
"""index: 12823, intensity: 2690.0, mobility: 1.198"""	-0.334072	0.0614035	0.607049	TASVWVPCCPLEKTRKRANEWLSSMKPLLSS	generic|tr_B9EJ17_B9EJ17_MOUSE_REVERSED|
"""index: 10010, intensity: 2597.0, mobility: 1.222"""	-0.334278	0.061669	0.607484	YPPLTDKAGDLAGRSLSINQ	generic|sp_Q3ULG3_SRARP_MOUSE_REVERSED|
"""index: 16237, intensity: 3535.0, mobility: 0.969"""	-0.334707	0.0619519	0.60839	CRFNRKTYLE	generic|tr_Q6PDS2_Q6PDS2_MOUSE_REVERSED	|generic|sp_Q8BU04_UBR7_MOUSE_REVERSED	|generic|tr_Q68FN3_Q68FN3_MOUSE_REVERSED	|generic|tr_Q3U1Z8_Q3U1Z8_MOUSE_REVERSED|
"""index: 9190, intensity: 3162.0, mobility: 0.800"""	-0.334794	0.0622348	0.608573	MIFIPISLWGHQTELGPI	generic|IP_3492536_TX=10090_REVERSED|
"""index: 15339, intensity: 4493.0, mobility: 1.053"""	-0.335263	0.0625	0.609562	DCYKEHEVLHHR	generic|sp_Q6P5U8_CC148_MOUSE_REVERSED	|generic|tr_A0A2I3BPW3_A0A2I3BPW3_MOUSE_REVERSED|
"""index: 3851, intensity: 4420.0, mobility: 1.056"""	-0.335852	0.0627828	0.610803	RCGGAATAMAPHVRHWREHHYDDY	generic|II_1050544_TX=10090_REVERSED	|generic|tr_F6SRV1_F6SRV1_MOUSE_REVERSED|
"""index: 12546, intensity: 4781.0, mobility: 1.064"""	-0.3361	0.0630656	0.611325	AMCLVPSLEEKVSVT	generic|tr_Q9QZJ1_Q9QZJ1_MOUSE_REVERSED	|generic|tr_Q3UZI7_Q3UZI7_MOUSE_REVERSED	|generic|tr_Q925T4_Q925T4_MOUSE_REVERSED	|generic|tr_Q6ZQG6_Q6ZQG6_MOUSE_REVERSED|
"""index: 21922, intensity: 3086.0, mobility: 1.179"""	-0.336128	0.0633484	0.611383	SQAQFWQEVDQHNTEVMAEYQARMEGLVRNLD	generic|sp_K1H7_HUMAN__REVERSED|
"""index: 5303, intensity: 4864.0, mobility: 1.001"""	-0.336767	0.0635593	0.612727	YRYYNLHVMHI	generic|IP_1063067_TX=10090_REVERSED|
"""index: 7271, intensity: 5810.0, mobility: 0.936"""	-0.339011	0.0638238	0.617431	LECTTQGPFSIQ	generic|IP_1061776_TX=10090_REVERSED|
"""index: 9831, intensity: 9295.0, mobility: 0.845"""	-0.339922	0.06407	0.619334	TTETQIKELGHWH	generic|IP_833569_TX=10090_REVERSED|
"""index: 14516, intensity: 4556.0, mobility: 0.980"""	-0.340386	0.0642978	0.620303	ETLTREEKLLIDFGAEQIKMIIEEAKGHAVADPK	generic|tr_A0A1L1SUL6_A0A1L1SUL6_MOUSE__II_839489_REVERSED|
"""index: 8424, intensity: 26878.0, mobility: 0.835"""	-0.340749	0.0645798	0.62106	EASDLRAKVAELSDEK	generic|sp_Q922J3_CLIP1_MOUSE__chr5_-1_123590789_123590845_ENSMUST00000125340__II_931266_REVERSED	|generic|sp_Q922J3-2_CLIP1_MOUSE__chr5_-1_123590789_123590845_ENSMUST00000125340__II_931266_REVERSED	|generic|tr_D3Z2Z1_D3Z2Z1_MOUSE__chr5_-1_123590789_123590845_ENSMUST00000125340__II_931266_REVERSED	|generic|tr_F6RCU2_F6RCU2_MOUSE__chr5_-1_123590789_123590845_ENSMUST00000125340__II_931276_REVERSED	|generic|tr_F8WIA1_F8WIA1_MOUSE__chr5_-1_123590789_123590845_ENSMUST00000125340__II_931266_REVERSED	|generic|tr_Q8C0S5_Q8C0S5_MOUSE__chr5_-1_123641774_123641875_ENSMUST00000144121_REVERSED	|generic|tr_D3Z3M7_D3Z3M7_MOUSE__chr5_-1_123590789_123590845_ENSMUST00000125340_REVERSED|
"""index: 16610, intensity: 3737.0, mobility: 1.023"""	-0.34079	0.0648435	0.621144	ELFEQYRRQELEVEGRMAEIAQN	generic|IP_3472692_TX=10090_REVERSED	|generic|IP_3507050_TX=10090_REVERSED|
"""index: 13854, intensity: 4620.0, mobility: 1.111"""	-0.340937	0.0651071	0.621451	EWQISRRSLQDRWKEVLCNELLMMRSR	generic|tr_A0A1Y7VK98_A0A1Y7VK98_MOUSE_REVERSED	|generic|sp_Q9Z1N6_SFRP4_MOUSE_REVERSED|
"""index: 11952, intensity: 4273.0, mobility: 0.990"""	-0.341483	0.0653705	0.622586	ANPLPLWWTPLSTPPHFSSTLWTS	generic|chr5_-1_110649635_110649906_ENSMUST00000042147__IP_934609_TX=10090_REVERSED|
"""index: 16326, intensity: 3928.0, mobility: 1.146"""	-0.341709	0.0656338	0.623056	SFLEQMLPTAFPHSDQ	generic|sp_O54915_NR1I2_MOUSE_REVERSED	|generic|sp_O54915-2_NR1I2_MOUSE_REVERSED|
"""index: 6770, intensity: 7953.0, mobility: 0.919"""	-0.343003	0.0658598	0.625743	PTEMRKRRDRINPLKLRNSRMSM	generic|IP_1117200_TX=10090_REVERSED|
"""index: 21730, intensity: 36086.0, mobility: 0.872"""	-0.343458	0.0661227	0.626685	QSKIVSHHK	generic|sp_Q3TQQ9_CA112_MOUSE_REVERSED	|generic|sp_Q3TQQ9-2_CA112_MOUSE_REVERSED	|generic|sp_Q3TQQ9-3_CA112_MOUSE_REVERSED|
"""index: 12507, intensity: 4444.0, mobility: 1.097"""	-0.34386	0.0663854	0.627518	SELNLSSHIVMHNQKGTVVKLFKNCIFM	generic|IP_1076810_TX=10090_REVERSED|
"""index: 20559, intensity: 6732.0, mobility: 0.943"""	-0.34402	0.0666292	0.627849	NCNFLIGFHRKSPNAKEYVV	generic|IP_924544_TX=10090_REVERSED|
"""index: 10237, intensity: 4469.0, mobility: 0.969"""	-0.344313	0.0668915	0.628455	RGHELRAVTQED	generic|sp_Q923S6_NEUL1_MOUSE_REVERSED	|generic|sp_Q923S6-2_NEUL1_MOUSE_REVERSED	|generic|tr_Q499W5_Q499W5_MOUSE_REVERSED|
"""index: 19308, intensity: 5128.0, mobility: 1.122"""	-0.344654	0.067116	0.629159	NGDMWFERLGSLQELVEPVETFENSGLDLRELQTLRNMTKPLMKLQN	generic|tr_B7ZNY4_B7ZNY4_MOUSE__chr13_-1_103868816_103868857_ENSMUST00000189323__II_1103328_REVERSED	|generic|tr_B7ZNX6_B7ZNX6_MOUSE__chr13_-1_103868816_103868857_ENSMUST00000189323__II_1103328_REVERSED	|generic|sp_Q80TH2_ERBIN_MOUSE__chr13_-1_103868816_103868857_ENSMUST00000189323__II_1103328_REVERSED	|generic|sp_Q80TH2-1_ERBIN_MOUSE__chr13_-1_103868816_103868857_ENSMUST00000189323__II_1103328_REVERSED	|generic|sp_Q80TH2-2_ERBIN_MOUSE__chr13_-1_103868816_103868857_ENSMUST00000189323__II_1103328_REVERSED	|generic|tr_B2RUJ2_B2RUJ2_MOUSE__chr13_-1_103868816_103868857_ENSMUST00000189323__II_1103328_REVERSED	|generic|II_1103332_TX=10090_REVERSED|
"""index: 20578, intensity: 19045.0, mobility: 0.973"""	-0.34563	0.0673968	0.631173	LIIFFLSRFV	generic|IP_3489576_TX=10090_REVERSED|
"""index: 10577, intensity: 12364.0, mobility: 1.105"""	-0.345663	0.0676776	0.631242	QQELTVKGAEFKQEEREREKQLKQFMMEQQDLRLKSER	generic|tr_R4GML3_R4GML3_MOUSE__II_1010567_REVERSED	|generic|sp_A2AL36_CNTRL_MOUSE__II_1010567_REVERSED	|generic|tr_E9Q9E7_E9Q9E7_MOUSE__II_1010567_REVERSED	|generic|tr_B2RXX1_B2RXX1_MOUSE__II_1010567_REVERSED|
"""index: 3334, intensity: 2733.0, mobility: 0.783"""	-0.345787	0.0679584	0.631496	KDVPLAPK	generic|tr_E9QLR8_E9QLR8_MOUSE__II_882704_REVERSED	|generic|tr_Q5SEK5_Q5SEK5_MOUSE__II_882704_REVERSED	|generic|tr_Q3UH62_Q3UH62_MOUSE_REVERSED	|generic|sp_Q924W6_TRI66_MOUSE_REVERSED	|generic|sp_Q924W6-2_TRI66_MOUSE_REVERSED	|generic|tr_E9PZP2_E9PZP2_MOUSE_REVERSED	|generic|tr_B2RQQ4_B2RQQ4_MOUSE_REVERSED|
"""index: 16717, intensity: 3615.0, mobility: 1.289"""	-0.346671	0.0680863	0.633316	LIFMDIQDLGCTDGISNLHNMM	generic|sp_Q3TVP5_OTULL_MOUSE__chr15_-1_27656898_27657026_ENSMUST00000226170__II_2457721_REVERSED	|generic|sp_Q3TVP5-2_OTULL_MOUSE__chr15_-1_27656898_27657026_ENSMUST00000226170__II_2457721_REVERSED	|generic|tr_A0A2I3BQU9_A0A2I3BQU9_MOUSE_REVERSED|
"""index: 18730, intensity: 2834.0, mobility: 1.099"""	-0.347954	0.06829	0.63595	LLSETWFYVSFFQLHVETDSYKHLMCLA	generic|IP_1101034_TX=10090_REVERSED|
"""index: 15319, intensity: 7586.0, mobility: 1.124"""	-0.350372	0.0685506	0.640892	GVAMSVKLMPFGMLILTPYTTLLTMHFTMPH	generic|IP_1138477_TX=10090_REVERSED|
"""index: 20219, intensity: 2946.0, mobility: 1.002"""	-0.35195	0.0688304	0.644102	AMRPAVYTVKTTEEMLPHYTRALSGGARAPNPS	generic|IP_956969_TX=10090_REVERSED|
"""index: 18173, intensity: 4420.0, mobility: 0.836"""	-0.35231	0.0690523	0.644833	ITITLLALTELQVLVTPQGMP	generic|chr8_1_25640832_25641080_ENSMUST00000155861__IP_865354_TX=10090_REVERSED|
"""index: 470, intensity: 13328.0, mobility: 0.810"""	-0.35285	0.0692157	0.645927	CGLTGGGARRDPAAHYRM	generic|chr16_-1_94502078_94502182_ENSMUST00000023615_REVERSED|
"""index: 5672, intensity: 3999.0, mobility: 0.984"""	-0.355237	0.0694754	0.650749	YHMVAQQQMRERQEEQQAQE	generic|tr_Q3UKG7_Q3UKG7_MOUSE__chr17_1_47789701_47789814_ENSMUST00000140715__II_1063144_REVERSED	|generic|sp_Q9R210_TFEB_MOUSE__chr17_1_47789701_47789814_ENSMUST00000140715__II_1063144_REVERSED	|generic|tr_Q6P203_Q6P203_MOUSE__chr17_1_47789701_47789814_ENSMUST00000140715__II_1063144_REVERSED	|generic|tr_Q3U327_Q3U327_MOUSE__chr17_1_47789701_47789814_ENSMUST00000140715__II_1063144_REVERSED	|generic|tr_D3YZM7_D3YZM7_MOUSE_REVERSED	|generic|tr_D3Z6Q7_D3Z6Q7_MOUSE_REVERSED	|generic|tr_E9PXZ1_E9PXZ1_MOUSE_REVERSED	|generic|tr_E9PWJ9_E9PWJ9_MOUSE_REVERSED	|generic|tr_Q8C5F1_Q8C5F1_MOUSE_REVERSED	|generic|tr_D3Z782_D3Z782_MOUSE_REVERSED	|generic|tr_D3Z1X9_D3Z1X9_MOUSE_REVERSED|
"""index: 10128, intensity: 312554.0, mobility: 0.810"""	-0.355402	0.069735	0.651082	ERSVWKENEMKKAEKML	generic|sp_Q811D2_ANR26_MOUSE_REVERSED	|generic|tr_D3Z482_D3Z482_MOUSE_REVERSED|
"""index: 17040, intensity: 3328.0, mobility: 1.082"""	-0.356062	0.0700139	0.652408	FNEGGFFKISVYHWMWLTFYCPFDK	generic|tr_W8R375_W8R375_MOUSE_REVERSED|
"""index: 10092, intensity: 4288.0, mobility: 0.894"""	-0.356197	0.0702537	0.652681	CRDLHLTHLHGLGHFTTPDV	generic|sp_Q99PI8_RTN4R_MOUSE_REVERSED|
"""index: 5569, intensity: 3051.0, mobility: 0.845"""	-0.357487	0.0704539	0.655268	GNMERMARVYDSPDK	generic|tr_D3YYW8_D3YYW8_MOUSE__chr7_-1_30641300_30641476_ENSMUST00000146232_REVERSED	|generic|sp_Q91V81_RBM42_MOUSE__chr7_-1_30641300_30641476_ENSMUST00000146232_REVERSED|
"""index: 12260, intensity: 5424.0, mobility: 0.845"""	-0.358315	0.070693	0.656924	QIVHALTLPATPRPDTTRRAPAL	generic|tr_A0A338P677_A0A338P677_MOUSE_REVERSED	|generic|tr_O88557_O88557_MOUSE_REVERSED	|generic|tr_A0A338P791_A0A338P791_MOUSE_REVERSED	|generic|tr_Q8K4Y2_Q8K4Y2_MOUSE_REVERSED	|generic|tr_A0A3Q4EGG8_A0A3Q4EGG8_MOUSE_REVERSED|
"""index: 8386, intensity: 3430.0, mobility: 0.843"""	-0.358691	0.0709516	0.657674	SHYLIRRPNKEM	generic|IP_902654_TX=10090_REVERSED|
"""index: 11125, intensity: 2634.0, mobility: 0.811"""	-0.358883	0.0712298	0.658057	QLMEKEGELQRCSKLMLK	generic|tr_Q155P7_Q155P7_MOUSE_REVERSED	|generic|tr_Q9QZ84_Q9QZ84_MOUSE_REVERSED	|generic|tr_E9Q3P4_E9Q3P4_MOUSE_REVERSED	|generic|tr_Q8BVF5_Q8BVF5_MOUSE_REVERSED|
"""index: 20475, intensity: 11834.0, mobility: 0.910"""	-0.358939	0.0714484	0.658169	EDTPIFLGGDEMEEEAQRVLP	generic|IP_970360_TX=10090_REVERSED|
"""index: 11286, intensity: 13484.0, mobility: 1.077"""	-0.35956	0.0716866	0.659406	EIYGEKGRNHIALEEGIGEEEKFSEWDLKSKELTSMKQKKAGI	generic|sp_O88271_CFDP1_MOUSE_REVERSED|
"""index: 8455, intensity: 3609.0, mobility: 0.820"""	-0.359755	0.0719644	0.659794	TEIPFLTKFWFFYTLK	generic|IP_3444463_TX=10090_REVERSED|
"""index: 7896, intensity: 4814.0, mobility: 0.826"""	-0.360235	0.0722022	0.66075	AGSFIKWRKYKTAS	generic|IP_3498524_TX=10090_REVERSED|
"""index: 24896, intensity: 4103.0, mobility: 0.930"""	-0.360901	0.0724799	0.662072	HEIPVNIRR	generic|IP_3487442_TX=10090_REVERSED|
"""index: 18081, intensity: 3289.0, mobility: 0.973"""	-0.360938	0.0727576	0.662145	DYLRKTMIYQGIYFII	generic|tr_Q569X0_Q569X0_MOUSE__chr10_-1_117690210_117690452_ENSMUST00000155285_REVERSED	|generic|tr_J3QP04_J3QP04_MOUSE__chr10_-1_117694979_117695008_ENSMUST00000020408_REVERSED	|generic|sp_P23804_MDM2_MOUSE__chr10_-1_117690210_117690452_ENSMUST00000155285_REVERSED	|generic|sp_P23804-2_MDM2_MOUSE__chr10_-1_117690210_117690452_ENSMUST00000155285_REVERSED	|generic|tr_Q3TVL4_Q3TVL4_MOUSE__chr10_-1_117702198_117702269_ENSMUST00000155285_REVERSED|
"""index: 24616, intensity: 26056.0, mobility: 0.970"""	-0.361567	0.073015	0.663391	FRDKYRGHK	generic|IP_1099913_TX=10090_REVERSED|
"""index: 29830, intensity: 6188.0, mobility: 1.224"""	-0.361776	0.0732926	0.663805	LRTSVVVLWHQRKPDI	generic|IP_844719_TX=10090_REVERSED|
"""index: 21947, intensity: 3267.0, mobility: 0.872"""	-0.361885	0.0735294	0.664022	TYLVVVFLM	generic|IP_952807_TX=10090_REVERSED|
"""index: 15258, intensity: 2980.0, mobility: 0.909"""	-0.362156	0.0736842	0.664558	KEVYASKYTNCTIIKM	generic|IP_3502120_TX=10090_REVERSED|
"""index: 28154, intensity: 20859.0, mobility: 0.992"""	-0.363228	0.0738998	0.666672	LLTLVIGYLFLV	generic|sp_P20491_FCERG_MOUSE__chr1_-1_171229865_171234245_ENSMUST00000079957_REVERSED	|generic|tr_A0A0A6YVS1_A0A0A6YVS1_MOUSE__chr1_-1_171229921_171234245_ENSMUST00000193973_REVERSED|
"""index: 3629, intensity: 87181.0, mobility: 0.826"""	-0.363878	0.0740946	0.667952	CLTSLFAKKPTSKLSK	generic|IP_966764_TX=10090_REVERSED|
"""index: 8857, intensity: 28999.0, mobility: 1.022"""	-0.364595	0.074371	0.669361	ERKEMEFRSAMEEQSAEEEERCEQLQRMKEMLAE	generic|sp_P58006_SESN1_MOUSE_REVERSED	|generic|tr_Q497S6_Q497S6_MOUSE_REVERSED	|generic|tr_V5QRJ1_V5QRJ1_MOUSE_REVERSED	|generic|tr_E9PXR3_E9PXR3_MOUSE_REVERSED|
"""index: 27154, intensity: 14452.0, mobility: 0.850"""	-0.364838	0.0745856	0.669838	TKNQKNTQKTKNTKNK	generic|IP_3459381_TX=10090_REVERSED|
"""index: 16123, intensity: 4208.0, mobility: 1.055"""	-0.365428	0.0748619	0.670993	KDNVTRTWLGLEPV	generic|sp_Q8BKU8-3_TM87B_MOUSE__chr2_1_128842608_128842703_ENSMUST00000126160__II_999934_REVERSED	|generic|tr_Z4YML9_Z4YML9_MOUSE__chr2_1_128842608_128842703_ENSMUST00000126160__II_999934_REVERSED	|generic|sp_Q8BKU8_TM87B_MOUSE__chr2_1_128842608_128842703_ENSMUST00000126160_REVERSED	|generic|tr_A0A5F8MPT2_A0A5F8MPT2_MOUSE__chr2_1_128842608_128842703_ENSMUST00000126160_REVERSED|
"""index: 5657, intensity: 5371.0, mobility: 0.827"""	-0.365901	0.0751174	0.671919	FLTSASNFISTLSSMLSAMMV	generic|tr_Q9QXI6_Q9QXI6_MOUSE_REVERSED	|generic|tr_Q8CCA7_Q8CCA7_MOUSE_REVERSED	|generic|sp_Q8C3K6_SC5A1_MOUSE_REVERSED	|generic|tr_O70122_O70122_MOUSE_REVERSED|
"""index: 15396, intensity: 27513.0, mobility: 0.958"""	-0.366125	0.0753935	0.672356	MMAESVEKEIQEQAKRSLP	generic|tr_E9Q9F9_E9Q9F9_MOUSE__chr7_1_133671424_133671540_ENSMUST00000211072__II_3448714_REVERSED	|generic|tr_D3YZE7_D3YZE7_MOUSE__chr7_1_133671424_133671540_ENSMUST00000211072__II_3448714_REVERSED	|generic|sp_Q6GQV7_EDRF1_MOUSE__chr7_1_133671424_133671540_ENSMUST00000211072__II_3448714_REVERSED|
"""index: 7679, intensity: 4496.0, mobility: 0.806"""	-0.366262	0.0756488	0.672625	RWMMQVPRTEKKNIKFPMEKTR	generic|tr_Q80UK5_Q80UK5_MOUSE_REVERSED	|generic|tr_F6V5V4_F6V5V4_MOUSE_REVERSED	|generic|tr_Q8VHQ1_Q8VHQ1_MOUSE_REVERSED	|generic|tr_Q9DAZ7_Q9DAZ7_MOUSE_REVERSED|
"""index: 13490, intensity: 5322.0, mobility: 0.843"""	-0.367096	0.0759039	0.67425	FYFYPIAFFGFFMVL	generic|IP_932143_TX=10090_REVERSED|
"""index: 8689, intensity: 4134.0, mobility: 0.861"""	-0.367582	0.0761379	0.675197	RRRCRNVGRLRYEEAHLLSGVSM	generic|IP_988878_TX=10090_REVERSED|
"""index: 7762, intensity: 4342.0, mobility: 0.922"""	-0.368741	0.0764138	0.677446	TIPAQPRSWR	generic|tr_A0A087WR50_A0A087WR50_MOUSE__chr1_-1_71637244_71637333_ENSMUST00000186613__II_1037262_REVERSED	|generic|tr_A0A087WSN6_A0A087WSN6_MOUSE__chr1_-1_71637244_71637333_ENSMUST00000186613__II_1037262_REVERSED	|generic|sp_P11276_FINC_MOUSE__chr1_-1_71637244_71637333_ENSMUST00000186613__II_1037262_REVERSED	|generic|tr_Q3TCF1_Q3TCF1_MOUSE__chr1_-1_71637244_71637333_ENSMUST00000186613__II_1037262_REVERSED	|generic|tr_B9EHT6_B9EHT6_MOUSE__chr1_-1_71637244_71637333_ENSMUST00000186613__II_1037262_REVERSED	|generic|tr_Q3UHL6_Q3UHL6_MOUSE__chr1_-1_71637244_71637333_ENSMUST00000186613__II_1037262_REVERSED	|generic|tr_Q3UGY5_Q3UGY5_MOUSE__chr1_-1_71637244_71637333_ENSMUST00000186613_REVERSED	|generic|tr_Q3TCL7_Q3TCL7_MOUSE__chr1_-1_71637244_71637333_ENSMUST00000186613_REVERSED	|generic|tr_B7ZNJ1_B7ZNJ1_MOUSE__chr1_-1_71637244_71637333_ENSMUST00000186613_REVERSED	|generic|tr_Q3UH17_Q3UH17_MOUSE__chr1_-1_71637244_71637333_ENSMUST00000186613_REVERSED	|generic|tr_Q3TBB4_Q3TBB4_MOUSE__chr1_-1_71637244_71637333_ENSMUST00000186613_REVERSED	|generic|tr_A0A087WS56_A0A087WS56_MOUSE__chr1_-1_71637244_71637333_ENSMUST00000186613_REVERSED	|generic|tr_Q3UHR1_Q3UHR1_MOUSE__chr1_-1_71637244_71637333_ENSMUST00000186613_REVERSED|
"""index: 18799, intensity: 5044.0, mobility: 0.927"""	-0.368752	0.0766685	0.677467	TKNRSTTRR	generic|IP_1143822_TX=10090_REVERSED|
"""index: 16302, intensity: 4512.0, mobility: 0.853"""	-0.368978	0.0768807	0.677904	ALFNGAAKIEMVRIDR	generic|sp_Q811B3_ATS12_MOUSE_REVERSED|
"""index: 13109, intensity: 24151.0, mobility: 1.121"""	-0.3698	0.0770501	0.679493	EADVKVVAYYPLNVFVPANDNQDEVTVKVV	generic|tr_Q9QXA3_Q9QXA3_MOUSE_REVERSED	|generic|tr_A0A1L1SQU7_A0A1L1SQU7_MOUSE_REVERSED	|generic|tr_A0A087WRT4_A0A087WRT4_MOUSE_REVERSED	|generic|tr_F2Z4A3_F2Z4A3_MOUSE_REVERSED|
"""index: 13920, intensity: 4711.0, mobility: 1.131"""	-0.371198	0.077304	0.682187	KEDALSKRERQESPLKSHPSKRGSSVSAPSPS	generic|tr_Q3TQI2_Q3TQI2_MOUSE__chrX_1_20851679_20851816_ENSMUST00000136451__II_836925_REVERSED	|generic|tr_E9Q0P8_E9Q0P8_MOUSE__chrX_1_20851679_20851816_ENSMUST00000136451__II_836925_REVERSED	|generic|sp_P04627_ARAF_MOUSE__chrX_1_20851679_20851816_ENSMUST00000136451__II_836944_REVERSED	|generic|tr_Q3UXR0_Q3UXR0_MOUSE__chrX_1_20851679_20851816_ENSMUST00000136451_REVERSED|
"""index: 30786, intensity: 3662.0, mobility: 1.046"""	-0.3722	0.0775791	0.684109	ASHRRMKLVIKPDKQKQQMNGRLFYPVIITIV	generic|IP_1112262_TX=10090_REVERSED|
"""index: 3617, intensity: 3486.0, mobility: 0.780"""	-0.372253	0.0778542	0.684211	DGGRGGMHGMPGGPGGPGGP	generic|IP_3483256_TX=10090_REVERSED|
"""index: 12594, intensity: 2871.0, mobility: 0.869"""	-0.372276	0.0781293	0.684255	IDCVPPLLSFVAGLMSSF	generic|IP_840645_TX=10090_REVERSED|
"""index: 6522, intensity: 4307.0, mobility: 0.928"""	-0.372461	0.0784044	0.68461	SLSGLTPTMNGIVIPEPIESGPAYGTTWAVSLR	generic|sp_Q8VHN7_AGRV1_MOUSE__chr1_-1_170880997_170881026_ENSMUST00000171447_REVERSED	|generic|tr_B8JJE0_B8JJE0_MOUSE__chr1_-1_170880997_170881026_ENSMUST00000171447_REVERSED|
"""index: 21362, intensity: 4463.0, mobility: 1.089"""	-0.372693	0.0786795	0.685053	YVSVAGIDKGNEYVW	generic|IP_990052_TX=10090_REVERSED|
"""index: 13488, intensity: 3001.0, mobility: 0.979"""	-0.372723	0.0789112	0.68511	RVQEMEEKRWQSSPRLMHK	generic|tr_V9GXP4_V9GXP4_MOUSE__IP_3505572_REVERSED	|generic|sp_Q8JZY4_MRPP3_MOUSE__II_1116649_REVERSED	|generic|tr_V9GXF2_V9GXF2_MOUSE_REVERSED	|generic|tr_V9GWT5_V9GWT5_MOUSE_REVERSED|
"""index: 7299, intensity: 2609.0, mobility: 0.799"""	-0.373812	0.0791861	0.687187	MAALPQRP	generic|IP_1025377_TX=10090_REVERSED|
"""index: 9313, intensity: 5573.0, mobility: 0.940"""	-0.373887	0.0794393	0.68733	MAEAAQILETVA	generic|tr_A0A1L1SQP9_A0A1L1SQP9_MOUSE__II_3500450_REVERSED	|generic|tr_A0A1L1SRI1_A0A1L1SRI1_MOUSE__chr2_1_29733737_29733766_ENSMUST00000123953__II_3500449_REVERSED	|generic|tr_Q9CS79_Q9CS79_MOUSE_REVERSED	|generic|tr_A0A1L1SQ51_A0A1L1SQ51_MOUSE__chr2_1_29733737_29733766_ENSMUST00000123953_REVERSED	|generic|tr_Q68FD6_Q68FD6_MOUSE__chr2_1_29733737_29733766_ENSMUST00000123953_REVERSED	|generic|tr_B2RY15_B2RY15_MOUSE__chr2_1_29733737_29733766_ENSMUST00000123953_REVERSED	|generic|tr_Q6PB69_Q6PB69_MOUSE_REVERSED	|generic|tr_Q8CHG4_Q8CHG4_MOUSE__chr2_1_29733737_29733766_ENSMUST00000123953_REVERSED	|generic|tr_Q8CDM9_Q8CDM9_MOUSE__chr2_1_29733737_29733766_ENSMUST00000123953_REVERSED	|generic|sp_Q71LX4_TLN2_MOUSE__chr2_1_29733737_29733766_ENSMUST00000123953_REVERSED	|generic|tr_E9PUM4_E9PUM4_MOUSE__chr2_1_29733737_29733766_ENSMUST00000123953_REVERSED|
"""index: 7845, intensity: 7190.0, mobility: 1.007"""	-0.374307	0.0796703	0.68813	IVAPESVTQYHLL	generic|tr_Q3UJ02_Q3UJ02_MOUSE__chr10_1_21358321_21358407_ENSMUST00000218850__II_3495670_REVERSED	|generic|tr_Q3TGM7_Q3TGM7_MOUSE__chr10_1_21358321_21358407_ENSMUST00000218850__II_3495670_REVERSED	|generic|sp_Q69ZS7_HBS1L_MOUSE__chr10_1_21358321_21358407_ENSMUST00000218850__II_3495670_REVERSED	|generic|sp_Q69ZS7-2_HBS1L_MOUSE__chr10_1_21358321_21358407_ENSMUST00000218850__II_3495670_REVERSED|
"""index: 11683, intensity: 5253.0, mobility: 0.933"""	-0.374818	0.0799451	0.689102	QQPEEQLELPS	generic|tr_Q003I5_Q003I5_MOUSE_REVERSED	|generic|sp_P05622_PGFRB_MOUSE_REVERSED	|generic|sp_P05622-2_PGFRB_MOUSE_REVERSED	|generic|tr_E9QN12_E9QN12_MOUSE_REVERSED	|generic|tr_Q3UYC9_Q3UYC9_MOUSE_REVERSED	|generic|tr_Q7TMR8_Q7TMR8_MOUSE_REVERSED|
"""index: 4820, intensity: 2779.0, mobility: 0.952"""	-0.3749	0.0802198	0.689256	GLPFDKVDVAKH	generic|IP_829966_TX=10090_REVERSED|
"""index: 4697, intensity: 4151.0, mobility: 0.933"""	-0.375026	0.0804945	0.689496	EKRWEHSMSSMVRQSPSNMKM	generic|chr8_1_11785777_11785926_ENSMUST00000110909__IP_3507601_TX=10090_REVERSED	|generic|IP_867732_TX=10090_REVERSED|
"""index: 5604, intensity: 4446.0, mobility: 0.938"""	-0.375166	0.0807692	0.689762	LGPPVLYSARTH	generic|IP_1142616_TX=10090_REVERSED|
"""index: 15020, intensity: 3962.0, mobility: 0.884"""	-0.375182	0.0809995	0.689792	ATPFFLESTKYFIQ	generic|IP_989981_TX=10090_REVERSED	|generic|IP_944748_TX=10090_REVERSED	|generic|IP_944762_TX=10090_REVERSED	|generic|IP_3499800_TX=10090_REVERSED|
"""index: 17850, intensity: 7606.0, mobility: 0.943"""	-0.376027	0.081274	0.691391	GPFGPAGAIGPAGASGKAGPIGDTGPNGSAG	generic|sp_P28481_CO2A1_MOUSE_REVERSED	|generic|sp_P28481-1_CO2A1_MOUSE_REVERSED	|generic|sp_P28481-2_CO2A1_MOUSE_REVERSED	|generic|sp_P28481-4_CO2A1_MOUSE_REVERSED	|generic|sp_P28481-5_CO2A1_MOUSE_REVERSED	|generic|sp_P28481-6_CO2A1_MOUSE_REVERSED	|generic|sp_P28481-7_CO2A1_MOUSE_REVERSED|
"""index: 6842, intensity: 11836.0, mobility: 1.046"""	-0.376385	0.0815262	0.692069	RSRAMARVNWPRQFAPAGSSQT	generic|IP_1048291_TX=10090_REVERSED|
"""index: 5610, intensity: 3434.0, mobility: 0.910"""	-0.376578	0.0817558	0.692432	RGPNDPDKYSNLGKNSVK	generic|sp_Q8BZ21_KAT6A_MOUSE_REVERSED	|generic|tr_A0A5F8MPX1_A0A5F8MPX1_MOUSE_REVERSED	|generic|tr_Q3UPM9_Q3UPM9_MOUSE_REVERSED	|generic|tr_Q3V1G6_Q3V1G6_MOUSE_REVERSED	|generic|tr_G3X940_G3X940_MOUSE_REVERSED|
"""index: 3723, intensity: 4486.0, mobility: 1.196"""	-0.376973	0.0820302	0.693177	ECHFIMEKSPNNGAIICHN	generic|IP_1052811_TX=10090_REVERSED|
"""index: 21318, intensity: 3118.0, mobility: 1.081"""	-0.377069	0.0823045	0.693358	TSLDKLERDLEKAQGLLDQLEAVNL	generic|tr_B1ARU4_B1ARU4_MOUSE__chr4_-1_123457872_123457942_ENSMUST00000106220_REVERSED	|generic|sp_Q9QXZ0_MACF1_MOUSE_REVERSED	|generic|tr_E9QA63_E9QA63_MOUSE_REVERSED	|generic|tr_E9PVY8_E9PVY8_MOUSE__chr4_-1_123457872_123457942_ENSMUST00000106220_REVERSED|
"""index: 27638, intensity: 34405.0, mobility: 1.176"""	-0.377505	0.0825336	0.694179	MPISAPRAPYVQEPLL	generic|IP_866101_TX=10090_REVERSED|
"""index: 10112, intensity: 2849.0, mobility: 0.953"""	-0.377775	0.0827624	0.694688	KRFRGSFPFGD	generic|IP_843210_TX=10090_REVERSED|
"""index: 24061, intensity: 5406.0, mobility: 0.956"""	-0.378269	0.0830364	0.695615	YVGLDRRKW	generic|IP_1148624_TX=10090_REVERSED|
"""index: 18739, intensity: 2990.0, mobility: 1.044"""	-0.378517	0.0833105	0.69608	ELMKKMPVTISEGGMMNATGFLQSMGQVL	generic|IP_906432_TX=10090_REVERSED|
"""index: 24824, intensity: 4131.0, mobility: 0.964"""	-0.378553	0.0835388	0.696148	SLMAPSIGSMLI	generic|IP_1111301_TX=10090_REVERSED|
"""index: 15913, intensity: 30886.0, mobility: 0.959"""	-0.379158	0.0838127	0.697281	FFAKGCKHCVFPKDRTHTI	generic|tr_Q5PPQ4_Q5PPQ4_MOUSE_REVERSED	|generic|tr_Q3U2V8_Q3U2V8_MOUSE_REVERSED	|generic|tr_Q80UY3_Q80UY3_MOUSE_REVERSED|
"""index: 20341, intensity: 6532.0, mobility: 0.943"""	-0.379257	0.0840405	0.697465	TPPRRQEKGL	generic|IP_1131870_TX=10090_REVERSED|
"""index: 20160, intensity: 4504.0, mobility: 0.967"""	-0.380561	0.0842912	0.6999	LLMNKLSEPIAESLLDSSGAHMYK	generic|tr_Q8R0M4_Q8R0M4_MOUSE__II_1048636_REVERSED	|generic|tr_Q6A099_Q6A099_MOUSE__chr19_1_46272178_46272273_ENSMUST00000176422__II_1048616_REVERSED	|generic|tr_Q6DFZ1_Q6DFZ1_MOUSE__chr19_1_46272178_46272273_ENSMUST00000176422__II_1048616_REVERSED	|generic|tr_Q6PB54_Q6PB54_MOUSE__chr19_1_46272178_46272273_ENSMUST00000176422__II_1048603_REVERSED|
"""index: 13981, intensity: 4812.0, mobility: 0.922"""	-0.381087	0.0845417	0.700877	YVALLVFCFVSFSGSWLF	generic|IP_887881_TX=10090_REVERSED|
"""index: 18875, intensity: 2731.0, mobility: 0.956"""	-0.381494	0.0847458	0.701633	MNKVRETFTMNDTLESMVVPVYSLPIP	generic|sp_Q8BWQ1_UD2A3_MOUSE_REVERSED|
"""index: 10713, intensity: 3592.0, mobility: 1.102"""	-0.382126	0.0849959	0.702804	TYEKVMLFEASTSKK	generic|sp_Q8BGX4_OFCC1_MOUSE_REVERSED	|generic|tr_A0A286YCJ1_A0A286YCJ1_MOUSE_REVERSED	|generic|tr_C3S7Q5_C3S7Q5_MOUSE_REVERSED|
"""index: 14671, intensity: 2515.0, mobility: 0.773"""	-0.382278	0.0852226	0.703086	ELGCYNFFREKE	generic|sp_Q80X91_F110D_MOUSE_REVERSED|
"""index: 11552, intensity: 3847.0, mobility: 1.018"""	-0.383047	0.0854724	0.704509	QDSAAHWAPWKQAFKLTRAPAPALSGQ	generic|IP_858982_TX=10090_REVERSED|
"""index: 5336, intensity: 3120.0, mobility: 1.184"""	-0.383377	0.0856286	0.705116	NELYEQKKALMEETERL	generic|sp_Q9D7F7_CHM4C_MOUSE__chr8_1_110920075_110920104_ENSMUST00000117534__II_987299_REVERSED	|generic|tr_Q3TLQ5_Q3TLQ5_MOUSE_REVERSED	|generic|tr_A0A0A6YWM4_A0A0A6YWM4_MOUSE__chr8_1_110920075_110920104_ENSMUST00000117534_REVERSED|
"""index: 11055, intensity: 5433.0, mobility: 0.796"""	-0.38453	0.0858077	0.70724	APCPRQLGRQRF	generic|sp_A6H6Q4_CS071_MOUSE__II_1146764_REVERSED	|generic|II_1146761_TX=10090_REVERSED|
"""index: 19732, intensity: 3714.0, mobility: 1.129"""	-0.385532	0.0860332	0.709077	IDVQWPIVSDCFHEAN	generic|IP_963131_TX=10090_REVERSED|
"""index: 17643, intensity: 3759.0, mobility: 0.968"""	-0.386168	0.0863055	0.710241	HAVPKTGITKCIFEIDEREVDKVVM	generic|tr_Q3UJZ8_Q3UJZ8_MOUSE__chr11_1_22997081_22997158_ENSMUST00000174244_REVERSED	|generic|tr_G5E839_G5E839_MOUSE__chr11_1_22997081_22997158_ENSMUST00000174244_REVERSED	|generic|tr_Q564F4_Q564F4_MOUSE__chr11_1_22997081_22997158_ENSMUST00000174244_REVERSED	|generic|tr_Q3TII0_Q3TII0_MOUSE__chr11_1_22997081_22997158_ENSMUST00000174244_REVERSED|
"""index: 7032, intensity: 9103.0, mobility: 0.864"""	-0.386173	0.0865542	0.71025	HQPCLPNSARHTIPLSQM	generic|IP_3488938_TX=10090_REVERSED|
"""index: 12472, intensity: 3731.0, mobility: 1.143"""	-0.386703	0.0868263	0.711217	CVSDGKGAASSAWGLISWM	generic|IP_852585_TX=10090_REVERSED|
"""index: 20295, intensity: 3887.0, mobility: 0.877"""	-0.386924	0.0870275	0.711621	RRRMTVLS	generic|IP_844403_TX=10090_REVERSED|
"""index: 15314, intensity: 26523.0, mobility: 0.917"""	-0.387446	0.0872757	0.712571	TKKMAQLVEFWMAQIYVGPS	generic|IP_1122473_TX=10090_REVERSED|
"""index: 8896, intensity: 4661.0, mobility: 0.842"""	-0.387614	0.0875476	0.712876	ERKRMQVPALTGALYGK	generic|sp_Q8C4A5_ASXL3_MOUSE_REVERSED	|generic|sp_Q8C4A5-2_ASXL3_MOUSE_REVERSED	|generic|tr_A0A668KLS4_A0A668KLS4_MOUSE_REVERSED|
"""index: 10507, intensity: 5560.0, mobility: 0.880"""	-0.387799	0.0877956	0.713214	TQHNKVEKMSHQIGYGFYI	generic|tr_Q3TMH5_Q3TMH5_MOUSE__II_831844_REVERSED	|generic|sp_P70423_CTR3_MOUSE__II_831844_REVERSED	|generic|II_831849_TX=10090_REVERSED|
"""index: 4182, intensity: 6375.0, mobility: 0.926"""	-0.388056	0.0880196	0.713679	EEIEKETQNKTFVMVNENLK	generic|sp_Q9QXK2_RAD18_MOUSE__II_909613_REVERSED	|generic|II_909619_TX=10090_REVERSED	|generic|tr_D3Z733_D3Z733_MOUSE_REVERSED	|generic|tr_Q8CDH2_Q8CDH2_MOUSE_REVERSED	|generic|tr_F6ZKR0_F6ZKR0_MOUSE_REVERSED	|generic|tr_D3Z734_D3Z734_MOUSE_REVERSED	|generic|tr_Q8CED3_Q8CED3_MOUSE_REVERSED	|generic|tr_E9Q392_E9Q392_MOUSE_REVERSED|
"""index: 17063, intensity: 3943.0, mobility: 0.873"""	-0.388621	0.0882912	0.714704	LEEPLPLLQ	generic|IP_1082452_TX=10090_REVERSED|
"""index: 3945, intensity: 5071.0, mobility: 0.973"""	-0.388737	0.0885148	0.714915	IHNCETLLHCTR	generic|tr_Q497L3_Q497L3_MOUSE_REVERSED|
"""index: 27995, intensity: 4948.0, mobility: 0.903"""	-0.389009	0.0887622	0.715408	PLIVIEQLAQKALE	generic|tr_A0A3B2WC92_A0A3B2WC92_MOUSE__chr17_1_74374123_74374206_ENSMUST00000225549__II_3460250_REVERSED	|generic|sp_Q9QYY8_SPAST_MOUSE__chr17_1_74374123_74374206_ENSMUST00000225549__II_3460248_REVERSED	|generic|sp_Q9QYY8-2_SPAST_MOUSE__chr17_1_74374123_74374206_ENSMUST00000225549__II_3460248_REVERSED	|generic|tr_A0A286YE25_A0A286YE25_MOUSE__chr17_1_74374123_74374206_ENSMUST00000225549__II_3460250_REVERSED	|generic|tr_A0A3B2WBA7_A0A3B2WBA7_MOUSE__chr17_1_74368897_74368965_ENSMUST00000225549_REVERSED|
"""index: 18614, intensity: 3028.0, mobility: 1.198"""	-0.389408	0.0890337	0.716128	MFTYVINNNLFTREDMLICKIYEAFVPDECLLK	generic|tr_F6WJB7_F6WJB7_MOUSE__II_1138529_REVERSED	|generic|sp_Q6ZQ93_UBP34_MOUSE__II_1138529_REVERSED	|generic|sp_Q6ZQ93-2_UBP34_MOUSE__II_1138529_REVERSED	|generic|sp_Q6ZQ93-3_UBP34_MOUSE__II_1138529_REVERSED	|generic|II_1138513_TX=10090_REVERSED	|generic|tr_Z4YN11_Z4YN11_MOUSE_REVERSED|
"""index: 6662, intensity: 6786.0, mobility: 1.171"""	-0.389535	0.0893051	0.716358	LNGSSVTTRHDNNVTTITSRSGTAMALQP	generic|tr_Q9D4Z3_Q9D4Z3_MOUSE__IP_1143269_REVERSED	|generic|IP_1143272_TX=10090_REVERSED|
"""index: 30370, intensity: 4310.0, mobility: 0.948"""	-0.389729	0.0895765	0.716709	KFIKIAKIK	generic|sp_Q8BLY2_SYTC2_MOUSE__chr7_1_65647478_65647672_ENSMUST00000126941_REVERSED|
"""index: 15831, intensity: 4303.0, mobility: 0.974"""	-0.390007	0.0896776	0.71721	LTLEPFEPRHF	generic|tr_H3BJ52_H3BJ52_MOUSE__II_848667_REVERSED	|generic|tr_G3X9Z0_G3X9Z0_MOUSE__II_848667_REVERSED	|generic|sp_Q8R060_ZWILC_MOUSE_REVERSED	|generic|tr_H3BKZ0_H3BKZ0_MOUSE_REVERSED|
"""index: 15659, intensity: 5367.0, mobility: 1.024"""	-0.390665	0.0898268	0.718396	SHFANTAVPAGDKDQIYLPSHALEPVYLLFH	generic|tr_Q3V3K6_Q3V3K6_MOUSE_REVERSED	|generic|sp_Q6PD26_PIGS_MOUSE_REVERSED|
"""index: 12466, intensity: 3564.0, mobility: 0.879"""	-0.391099	0.0900487	0.719176	FCLGSALQTN	generic|IP_1153502_TX=10090_REVERSED|
"""index: 13324, intensity: 3881.0, mobility: 1.120"""	-0.391335	0.0902947	0.719601	LKAMCNKIEMNRLTYILPNLMPTFVTYFV	generic|tr_Q7TQZ5_Q7TQZ5_MOUSE_REVERSED	|generic|tr_Q8VG60_Q8VG60_MOUSE_REVERSED	|generic|tr_Q8VGM3_Q8VGM3_MOUSE_REVERSED|
"""index: 11885, intensity: 4845.0, mobility: 1.231"""	-0.391865	0.0904672	0.720551	ERFLKSKAWSTTRHCQ	generic|IP_944026_TX=10090_REVERSED	|generic|II_944047_TX=10090_REVERSED	|generic|tr_Q9D510_Q9D510_MOUSE__chr5_1_76840844_76840927_ENSMUST00000238963_REVERSED|
"""index: 2499, intensity: 3809.0, mobility: 0.838"""	-0.39296	0.0906638	0.722511	KCFSDTYLNNKLVQLTNKETELNN	generic|tr_Z4YKQ3_Z4YKQ3_MOUSE_REVERSED	|generic|sp_Q5SUD9_BBS12_MOUSE_REVERSED	|generic|tr_Q3U0J2_Q3U0J2_MOUSE_REVERSED|
"""index: 19518, intensity: 5466.0, mobility: 1.132"""	-0.393811	0.0909336	0.724028	AINSLGFMINVKISACALRAIGMHEC	generic|tr_Q7TRP1_Q7TRP1_MOUSE__II_3499307_REVERSED	|generic|tr_A0A1B0GSN5_A0A1B0GSN5_MOUSE__II_3499301_REVERSED	|generic|tr_A0A1B0GSE1_A0A1B0GSE1_MOUSE__II_3499307_REVERSED	|generic|tr_Q7TRP2_Q7TRP2_MOUSE__II_3499301_REVERSED|
"""index: 16546, intensity: 4651.0, mobility: 1.001"""	-0.39386	0.0911789	0.724115	LWEVGMSVVKADP	generic|sp_Q3U435_MMP25_MOUSE__II_3488709_REVERSED	|generic|tr_A0A3B2WCE2_A0A3B2WCE2_MOUSE_REVERSED	|generic|tr_A0A3B2W7R0_A0A3B2W7R0_MOUSE_REVERSED|
"""index: 17286, intensity: 5102.0, mobility: 1.157"""	-0.394584	0.0914486	0.725402	LMQVEPPEPLRDPTQTQ	generic|tr_Q6GQU3_Q6GQU3_MOUSE__chr2_1_32374420_32374470_ENSMUST00000192758__II_1011425_REVERSED	|generic|tr_Q8BIT2_Q8BIT2_MOUSE__chr2_1_32375522_32375578_ENSMUST00000192758__II_1011416_REVERSED	|generic|tr_F6XWQ4_F6XWQ4_MOUSE__chr2_1_32374420_32374470_ENSMUST00000192758__II_1011417_REVERSED	|generic|tr_A2AN61_A2AN61_MOUSE__chr2_1_32375522_32375578_ENSMUST00000192758__II_1011417_REVERSED	|generic|tr_Q8VEH2_Q8VEH2_MOUSE__chr2_1_32375522_32375578_ENSMUST00000192758__II_1011417_REVERSED	|generic|tr_Q70KX6_Q70KX6_MOUSE__chr2_1_32375522_32375578_ENSMUST00000192758__II_1011417_REVERSED	|generic|tr_Q3TXU6_Q3TXU6_MOUSE__chr2_1_32375522_32375578_ENSMUST00000192758__II_1011417_REVERSED	|generic|tr_Q3UUV0_Q3UUV0_MOUSE__chr2_1_32375522_32375578_ENSMUST00000192758__II_1011417_REVERSED	|generic|tr_Q3TMV1_Q3TMV1_MOUSE__chr2_1_32375522_32375578_ENSMUST00000192758__II_1011417_REVERSED	|generic|II_1011419_TX=10090_REVERSED	|generic|tr_F6S5B6_F6S5B6_MOUSE__chr2_1_32370274_32370348_ENSMUST00000192758_REVERSED	|generic|tr_F7D5G9_F7D5G9_MOUSE__chr2_1_32370274_32370348_ENSMUST00000192758_REVERSED|
"""index: 3290, intensity: 3642.0, mobility: 0.880"""	-0.394611	0.0916689	0.725451	HNCTHPQIR	generic|IP_1043157_TX=10090_REVERSED|
"""index: 6389, intensity: 7896.0, mobility: 0.869"""	-0.395386	0.0919385	0.726825	INPPRQTPHA	generic|IP_995588_TX=10090_REVERSED	|generic|IP_995594_TX=10090_REVERSED|
"""index: 24972, intensity: 2770.0, mobility: 0.800"""	-0.395513	0.0922081	0.727051	SSLAPTCIIPSSMM	generic|IP_831794_TX=10090_REVERSED|
"""index: 5781, intensity: 4337.0, mobility: 0.757"""	-0.395588	0.0924528	0.727183	ESTSRAKHRHRVARNFL	generic|sp_Q8CHT1_NGEF_MOUSE__chr1_-1_87481112_87481249_ENSMUST00000166463_REVERSED	|generic|tr_E9QK62_E9QK62_MOUSE__chr1_-1_87481112_87481249_ENSMUST00000166463_REVERSED|
"""index: 17034, intensity: 4968.0, mobility: 1.104"""	-0.396237	0.0925727	0.72833	WWRVTWGWKCRASRERTS	generic|IP_860569_TX=10090_REVERSED|
"""index: 24433, intensity: 6569.0, mobility: 1.010"""	-0.397331	0.0928418	0.730259	VDWGEVGGQTWGNR	generic|IP_992313_TX=10090_REVERSED|
"""index: 15080, intensity: 5276.0, mobility: 0.920"""	-0.397389	0.0930358	0.730362	EREPGRPAVPQKRNDRETAD	generic|sp_Q8BHW6_SPT21_MOUSE_REVERSED|
"""index: 15641, intensity: 13984.0, mobility: 1.002"""	-0.397611	0.0932796	0.73075	NQRQPSVNAKPKSLAHVVTKYVGGLSGQQPGTEQSSS	generic|tr_A0A2I3BRX9_A0A2I3BRX9_MOUSE__chr12_-1_55676400_55676690_ENSMUST00000220017_REVERSED|
"""index: 4216, intensity: 5436.0, mobility: 0.847"""	-0.397835	0.0935232	0.731144	STSTLRGRRVGSASPIS	generic|sp_Q8C180_FRS2_MOUSE_REVERSED|
"""index: 17684, intensity: 3587.0, mobility: 1.136"""	-0.39796	0.093792	0.731365	STTVMRLLSLATGEWPLLSAMSPISA	generic|IP_980230_TX=10090_REVERSED|
"""index: 19421, intensity: 4012.0, mobility: 1.029"""	-0.398338	0.0940102	0.732028	LMVQNQQIQLIHT	generic|chr3_-1_59219916_59220080_ENSMUST00000196583_REVERSED|
"""index: 20721, intensity: 3017.0, mobility: 1.077"""	-0.399146	0.0942282	0.733442	QFKTMLQKNSVAEK	generic|tr_Q8BJL9_Q8BJL9_MOUSE_REVERSED	|generic|tr_Q3UEI8_Q3UEI8_MOUSE_REVERSED|
"""index: 13111, intensity: 4197.0, mobility: 0.957"""	-0.399621	0.0944713	0.734271	EKEVDAPLMFTELPFFN	generic|sp_Q3TD16_PACER_MOUSE__II_3481912_REVERSED	|generic|tr_F8WGX2_F8WGX2_MOUSE__II_3481912_REVERSED	|generic|tr_Q3U2M6_Q3U2M6_MOUSE_REVERSED	|generic|tr_Q7TPZ3_Q7TPZ3_MOUSE_REVERSED|
"""index: 6921, intensity: 3672.0, mobility: 0.847"""	-0.39982	0.0947142	0.73462	QIHAFTTWSRLLSAMGR	generic|IP_1017807_TX=10090_REVERSED|
"""index: 4318, intensity: 2689.0, mobility: 0.835"""	-0.399942	0.0949571	0.734832	REGVVADGWSQNKENPN	generic|sp_E9QAT4_SC16A_MOUSE__II_1016207_REVERSED	|generic|sp_E9QAT4-2_SC16A_MOUSE_REVERSED|
"""index: 19586, intensity: 14282.0, mobility: 1.076"""	-0.400421	0.0952253	0.735666	ELMKGSERLPSPLAGTGASPVSHRESS	generic|IP_975178_TX=10090_REVERSED|
"""index: 10217, intensity: 7122.0, mobility: 0.940"""	-0.400475	0.0954936	0.735761	NLHMRKQCESCSMLFR	generic|tr_G3UW35_G3UW35_MOUSE__chr18_-1_22694941_22695123_ENSMUST00000097651__II_1057378_REVERSED	|generic|tr_E9Q947_E9Q947_MOUSE__chr18_-1_22694941_22695123_ENSMUST00000097651__II_1057367_REVERSED	|generic|sp_P60954-2_NOL4_MOUSE__chr18_-1_22694941_22695123_ENSMUST00000097651__II_1057367_REVERSED	|generic|sp_P60954_NOL4_MOUSE_REVERSED	|generic|tr_E9Q5X0_E9Q5X0_MOUSE_REVERSED|
"""index: 13582, intensity: 5054.0, mobility: 1.083"""	-0.400782	0.0957618	0.736294	LCKVTVPKGVELPGSFQIEPDKPFSYID	generic|tr_Q91X98_Q91X98_MOUSE_REVERSED	|generic|tr_Q8K0X1_Q8K0X1_MOUSE_REVERSED	|generic|tr_A0A0G2JFP9_A0A0G2JFP9_MOUSE_REVERSED	|generic|tr_Q544V4_Q544V4_MOUSE_REVERSED	|generic|tr_Q3TR98_Q3TR98_MOUSE_REVERSED	|generic|sp_P29533_VCAM1_MOUSE_REVERSED	|generic|tr_Q3UPN1_Q3UPN1_MOUSE_REVERSED|
"""index: 5775, intensity: 3419.0, mobility: 0.960"""	-0.401004	0.0960043	0.73668	EFYPLYFFQF	generic|sp_Q8R0J4_TM134_MOUSE__chr19_1_4131267_4131444_ENSMUST00000171743__II_1047435_REVERSED	|generic|sp_Q8R0J4-2_TM134_MOUSE__chr19_1_4131267_4131444_ENSMUST00000171743__IP_1047418_REVERSED	|generic|IP_1047437_TX=10090_REVERSED	|generic|IP_1047444_TX=10090_REVERSED	|generic|IP_1047443_TX=10090_REVERSED	|generic|IP_1047429_TX=10090_REVERSED	|generic|sp_Q8R0J4-3_TM134_MOUSE__chr19_1_4131267_4131444_ENSMUST00000171743_REVERSED|
"""index: 4877, intensity: 25801.0, mobility: 0.948"""	-0.401712	0.0962725	0.737909	LGPPHPLSLFTF	generic|sp_P97382_KCAB3_MOUSE__chr11_1_69331774_69331833_ENSMUST00000142328_REVERSED|
"""index: 7666, intensity: 2761.0, mobility: 1.082"""	-0.401861	0.0965406	0.738168	TNRKIETEMKMDDKEEDAGCRGKKCQMK	generic|IP_3493627_TX=10090_REVERSED|
"""index: 4736, intensity: 3781.0, mobility: 0.815"""	-0.402102	0.0968088	0.738585	PPHVTRAPPCVMTN	generic|tr_Q922Q0_Q922Q0_MOUSE_REVERSED|
"""index: 4794, intensity: 4021.0, mobility: 0.790"""	-0.402332	0.097077	0.738982	IDAGNLAAKAKQACLV	generic|tr_V9GXB6_V9GXB6_MOUSE__chr17_-1_80053519_80053569_ENSMUST00000184297__II_1064159_REVERSED	|generic|sp_Q921F4_HNRLL_MOUSE__chr17_-1_80053519_80053569_ENSMUST00000184297__II_1064159_REVERSED	|generic|sp_Q921F4-4_HNRLL_MOUSE__chr17_-1_80053519_80053569_ENSMUST00000184297__II_1064159_REVERSED	|generic|tr_Q9CSH0_Q9CSH0_MOUSE__chr17_-1_80053519_80053569_ENSMUST00000184297__II_1064184_REVERSED	|generic|tr_Q3TBR4_Q3TBR4_MOUSE__chr17_-1_80048576_80048620_ENSMUST00000184297_REVERSED|
"""index: 19925, intensity: 3226.0, mobility: 0.825"""	-0.402569	0.0973451	0.739393	CLLVVLLILVCSKAIHC	generic|sp_P35461_LY6G_MOUSE_REVERSED|
"""index: 4072, intensity: 3617.0, mobility: 0.925"""	-0.402688	0.0975871	0.739598	STSTALTRRAF	generic|tr_A0A140T8V9_A0A140T8V9_MOUSE_REVERSED	|generic|sp_Q8VDC1_FYCO1_MOUSE_REVERSED|
"""index: 19931, intensity: 5010.0, mobility: 0.872"""	-0.402778	0.0977766	0.739754	QSIDQELRQ	generic|sp_Q9D7E4_CS025_MOUSE_REVERSED|
"""index: 14395, intensity: 5626.0, mobility: 1.087"""	-0.403663	0.0980182	0.74128	YKQIWPGFATLGYY	generic|sp_Q9EQC4_ELOV4_MOUSE_REVERSED	|generic|tr_V9GXI2_V9GXI2_MOUSE_REVERSED|
"""index: 20320, intensity: 5252.0, mobility: 0.978"""	-0.403834	0.0982597	0.741575	IWFVFCNLLR	generic|II_842839_TX=10090_REVERSED	|generic|II_842837_TX=10090_REVERSED|
"""index: 13291, intensity: 2972.0, mobility: 1.201"""	-0.403968	0.0985011	0.741804	PPDLTMRVTKAMAASVHAGESPSGTRHGR	generic|tr_Q3SWS4_Q3SWS4_MOUSE__II_834240_REVERSED|
"""index: 17224, intensity: 3837.0, mobility: 0.880"""	-0.404612	0.0986895	0.742912	LFYLFAIE	generic|IP_1128827_TX=10090_REVERSED|
"""index: 30202, intensity: 13401.0, mobility: 1.375"""	-0.405243	0.098772	0.743993	LKKRKPPRGRRK	generic|sp_E9Q2Z1_CECR2_MOUSE__II_912294_REVERSED	|generic|sp_E9Q2Z1-2_CECR2_MOUSE__II_912294_REVERSED|
"""index: 16200, intensity: 3313.0, mobility: 0.915"""	-0.407174	0.099039	0.747289	PKVVNIVDMPN	generic|IP_2430888_TX=10090_REVERSED	|generic|IP_2429378_TX=10090_REVERSED	|generic|IP_2430912_TX=10090_REVERSED|
"""index: 19188, intensity: 5610.0, mobility: 0.983"""	-0.407415	0.0992265	0.7477	EYSMDLLQDLD	generic|sp_P62843_RS15_MOUSE__IP_827629_REVERSED	|generic|IP_949004_TX=10090_REVERSED	|generic|tr_Q3UXS6_Q3UXS6_MOUSE_REVERSED|
"""index: 16010, intensity: 71952.0, mobility: 1.286"""	-0.40811	0.0993872	0.74888	VMRLVQQELLCHMLQLH	generic|IP_936109_TX=10090_REVERSED|
"""index: 14182, intensity: 3895.0, mobility: 0.937"""	-0.408707	0.0996271	0.749891	LVRSMEETSCPVVEVYREKMMKKHCRQAAALAR	generic|tr_D3Z139_D3Z139_MOUSE__II_859065_REVERSED	|generic|sp_Q8K0G8_ESRP2_MOUSE__II_859065_REVERSED|
"""index: 3136, intensity: 2756.0, mobility: 0.896"""	-0.409495	0.0998668	0.751224	RERHATETLL	generic|IP_1099221_TX=10090_REVERSED|
"""index: 14600, intensity: 3327.0, mobility: 0.852"""	-0.409671	0.1	0.751521	YGTVITVPIKTIFDLNE	generic|tr_A0A494B9Q0_A0A494B9Q0_MOUSE_REVERSED	|generic|sp_Q8VEH6_CBWD1_MOUSE__chr19_-1_24961376_24961519_ENSMUST00000236790_REVERSED	|generic|tr_A0A494BB09_A0A494BB09_MOUSE__chr19_-1_24961376_24961519_ENSMUST00000236790_REVERSED|
"""index: 16968, intensity: 113144.0, mobility: 0.978"""	-0.410699	0.100266	0.753251	RMMSLASCTPLV	generic|IP_1037622_TX=10090_REVERSED|
"""index: 14576, intensity: 3622.0, mobility: 0.959"""	-0.410914	0.100505	0.753614	ARMKAETRLMH	generic|tr_D3YY07_D3YY07_MOUSE_REVERSED	|generic|sp_Q9CWU2_ZDH13_MOUSE__chr7_1_48799902_48799955_ENSMUST00000125280_REVERSED|
"""index: 17158, intensity: 6886.0, mobility: 1.066"""	-0.411021	0.100718	0.753794	LEPLALMEVLLSLIEFFLTYPNRPSMDM	generic|II_956725_TX=10090_REVERSED	|generic|sp_Q8BHW6_SPT21_MOUSE_REVERSED|
"""index: 12105, intensity: 4248.0, mobility: 0.952"""	-0.411352	0.10093	0.754348	KSQTDRAAQLDKELRRRAMELQEV	generic|tr_Q0KIX1_Q0KIX1_MOUSE_REVERSED	|generic|sp_Q5SXA9_KIBRA_MOUSE_REVERSED|
"""index: 15642, intensity: 10990.0, mobility: 0.985"""	-0.412352	0.101061	0.756023	IHSDVRQLTLLAESLKEAIQSITDATNIQHAMATGA	generic|IP_3496778_TX=10090_REVERSED|
"""index: 16033, intensity: 3849.0, mobility: 0.952"""	-0.413436	0.101246	0.757833	SANSLHDSRWNYYQFQTGSEFLFPPR	generic|tr_F6SBQ6_F6SBQ6_MOUSE__II_1024616_REVERSED	|generic|sp_Q8K1C0_ANGE2_MOUSE__chr1_1_190944966_190945091_ENSMUST00000123384_REVERSED	|generic|sp_Q8K1C0-2_ANGE2_MOUSE__chr1_1_190944966_190945091_ENSMUST00000123384_REVERSED	|generic|chr1_1_190932970_190933233_ENSMUST00000123384_REVERSED	|generic|chr1_1_190933033_190933233_ENSMUST00000123384_REVERSED	|generic|tr_A0A0A6YY82_A0A0A6YY82_MOUSE_REVERSED|
"""index: 9637, intensity: 4870.0, mobility: 0.842"""	-0.413902	0.101457	0.758608	SWKEPTEPFVKTLHKDY	generic|tr_E9Q357_E9Q357_MOUSE_REVERSED|
"""index: 12534, intensity: 20528.0, mobility: 1.141"""	-0.414371	0.101668	0.759387	EKWVTLSHDSSSSILVSGEVAKIQLIDGEHA	generic|tr_Q8R159_Q8R159_MOUSE__II_1135142_REVERSED	|generic|tr_Q3UU62_Q3UU62_MOUSE__II_1135142_REVERSED	|generic|tr_Q68EM0_Q68EM0_MOUSE__II_1135142_REVERSED	|generic|tr_Q6P8W0_Q6P8W0_MOUSE__II_1135142_REVERSED	|generic|sp_Q5ND34_WDR81_MOUSE__II_1135142_REVERSED	|generic|tr_K4DI77_K4DI77_MOUSE__II_1135142_REVERSED	|generic|sp_Q5ND34-2_WDR81_MOUSE_REVERSED|
"""index: 3513, intensity: 3265.0, mobility: 0.827"""	-0.415119	0.101852	0.760629	LDSLRQRE	generic|sp_Q8BMQ8_MON1B_MOUSE_REVERSED|
"""index: 15565, intensity: 4278.0, mobility: 0.986"""	-0.416377	0.102116	0.762709	GVRKAQWWTPDDQSVVELVQRR	generic|tr_Q6XE40_Q6XE40_MOUSE__II_1126204_REVERSED	|generic|sp_O88910_MPP3_MOUSE_REVERSED|
"""index: 17417, intensity: 2766.0, mobility: 0.846"""	-0.4165	0.102381	0.762912	ELFELEQQLKKYRSY	generic|tr_Q3TJ97_Q3TJ97_MOUSE__chr7_-1_28042644_28042703_ENSMUST00000138512__II_694258_REVERSED	|generic|tr_Q569X4_Q569X4_MOUSE__chr7_-1_28042644_28042703_ENSMUST00000138512__II_895217_REVERSED	|generic|tr_Q3TFA5_Q3TFA5_MOUSE__chr7_-1_28042644_28042703_ENSMUST00000138512__II_895217_REVERSED	|generic|tr_Q3UBF0_Q3UBF0_MOUSE__chr7_-1_28042644_28042703_ENSMUST00000138512__II_895217_REVERSED	|generic|sp_P54775_PRS6B_MOUSE__chr7_-1_28042644_28042703_ENSMUST00000138512__II_895217_REVERSED	|generic|tr_Q8BKU2_Q8BKU2_MOUSE__chr7_-1_28042644_28042703_ENSMUST00000138512__II_694258_REVERSED	|generic|tr_Q3TUN5_Q3TUN5_MOUSE__chr7_-1_28042644_28042703_ENSMUST00000138512__II_895217_REVERSED|
"""index: 21797, intensity: 2743.0, mobility: 1.193"""	-0.416528	0.102646	0.762958	LRDIVPKTDRAWIEQV	generic|IP_1101038_TX=10090_REVERSED|
"""index: 26311, intensity: 3372.0, mobility: 0.947"""	-0.416581	0.10291	0.763044	QAKIPMSHYCTLTRLLSQYRD	generic|IP_3473030_TX=10090_REVERSED|
"""index: 16103, intensity: 32774.0, mobility: 1.092"""	-0.41682	0.103147	0.763439	NSFIISAASFSDNSKC	generic|sp_A2ARV4_LRP2_MOUSE_REVERSED	|generic|tr_A2ARV5_A2ARV5_MOUSE_REVERSED|
"""index: 20234, intensity: 30194.0, mobility: 1.284"""	-0.416895	0.103384	0.763562	FEELSIDHTLRFNPPSAIHL	generic|sp_Q9WVI9_JIP1_MOUSE_REVERSED	|generic|sp_Q9WVI9-2_JIP1_MOUSE_REVERSED|
"""index: 12979, intensity: 8368.0, mobility: 1.097"""	-0.417097	0.103512	0.763895	HMLFDPVDLGRRRRCLDQLDQLLERLE	generic|tr_Q32MT9_Q32MT9_MOUSE_REVERSED	|generic|tr_E2RUG8_E2RUG8_MOUSE_REVERSED	|generic|sp_Q8K424_TRPV3_MOUSE_REVERSED|
"""index: 13280, intensity: 2982.0, mobility: 1.143"""	-0.417823	0.103776	0.765088	ISPLIQDMDTAWEIMEKSMYLQQH	generic|tr_A0A3B2W7D2_A0A3B2W7D2_MOUSE__II_3498466_REVERSED	|generic|tr_A0A3B2W3S2_A0A3B2W3S2_MOUSE__II_3498462_REVERSED	|generic|tr_D3Z7M3_D3Z7M3_MOUSE__II_3498448_REVERSED	|generic|tr_A0A3B2WBI3_A0A3B2WBI3_MOUSE__II_3498468_REVERSED|
"""index: 23968, intensity: 2871.0, mobility: 1.077"""	-0.418395	0.103985	0.766025	RVKPLQRSKYR	generic|IP_1139825_TX=10090_REVERSED|
"""index: 15169, intensity: 3409.0, mobility: 0.878"""	-0.418623	0.104222	0.766399	DLPPEGPRRA	generic|tr_Q8BXC0_Q8BXC0_MOUSE_REVERSED	|generic|sp_O35074_PTGIS_MOUSE_REVERSED|
"""index: 24984, intensity: 5224.0, mobility: 0.980"""	-0.418815	0.104485	0.766713	EKRMDESLLTK	generic|sp_Q3U155_CC174_MOUSE__chr6_1_91899378_91899587_ENSMUST00000136090__II_910688_REVERSED	|generic|tr_A0A0R4J0L8_A0A0R4J0L8_MOUSE__chr6_1_91899378_91899587_ENSMUST00000136090__II_910688_REVERSED	|generic|tr_Q8C4Q1_Q8C4Q1_MOUSE_REVERSED	|generic|tr_A0PJ68_A0PJ68_MOUSE_REVERSED|
"""index: 6211, intensity: 10863.0, mobility: 1.046"""	-0.419366	0.104749	0.767613	YPVCRFAVGLGDREPLPPVKEM	generic|IP_1098364_TX=10090_REVERSED|
"""index: 24171, intensity: 16129.0, mobility: 0.841"""	-0.419483	0.105013	0.767804	STINLVTYL	generic|tr_Q8VF02_Q8VF02_MOUSE__II_3499108_REVERSED|
"""index: 23590, intensity: 13074.0, mobility: 0.990"""	-0.419661	0.105277	0.768094	QRTRGQTGLRK	generic|IP_3455828_TX=10090_REVERSED|
"""index: 23608, intensity: 4869.0, mobility: 0.985"""	-0.419975	0.105513	0.768607	GRRFCRERR	generic|tr_Q3U4Z9_Q3U4Z9_MOUSE__II_1084123_REVERSED	|generic|tr_F6QUN2_F6QUN2_MOUSE__II_1084123_REVERSED	|generic|tr_D3Z445_D3Z445_MOUSE__II_1084123_REVERSED	|generic|II_1084126_TX=10090_REVERSED	|generic|II_1084119_TX=10090_REVERSED|
"""index: 4895, intensity: 2889.0, mobility: 1.087"""	-0.420261	0.105749	0.769072	NTGDAQYLGVYVGSPPVETSNNQHMR	generic|IP_2559040_TX=10090_REVERSED|
"""index: 21263, intensity: 8427.0, mobility: 0.969"""	-0.42055	0.105957	0.769542	QTRLQRRQR	generic|sp_Q9CXI0_COQ5_MOUSE__chr5_1_115290936_115291046_ENSMUST00000129024__II_938260_REVERSED	|generic|tr_F6X4L9_F6X4L9_MOUSE__chr5_1_115290936_115291046_ENSMUST00000129024__II_938260_REVERSED|
"""index: 16211, intensity: 2667.0, mobility: 1.163"""	-0.42129	0.10622	0.770743	SVDSCVLTKKEYSTCIEK	generic|IP_1082081_TX=10090_REVERSED|
"""index: 16828, intensity: 27876.0, mobility: 1.066"""	-0.421466	0.106428	0.771029	RELVIEIFLGGTQH	generic|chr1_1_45819521_45819721_ENSMUST00000154436_REVERSED|
"""index: 4224, intensity: 3585.0, mobility: 0.857"""	-0.422375	0.106635	0.772498	NMIFYYWKTGYCFRY	generic|IP_898245_TX=10090_REVERSED	|generic|IP_898248_TX=10090_REVERSED|
"""index: 17159, intensity: 6654.0, mobility: 1.015"""	-0.422525	0.106786	0.772741	ATSAGTSSSTLLGESPRVATAAHML	generic|chrX_1_73353917_73354216_ENSMUST00000114499__IP_834560_TX=10090_REVERSED|
"""index: 19944, intensity: 3496.0, mobility: 0.947"""	-0.42325	0.107049	0.773909	NLKQKEMEPELISIEQYFKS	generic|IP_1022545_TX=10090_REVERSED|
"""index: 17468, intensity: 3022.0, mobility: 0.778"""	-0.423319	0.107312	0.77402	SSSNSSCSLR	generic|chr16_-1_37323577_37330009_ENSMUST00000114787__IP_1075917_TX=10090_REVERSED	|generic|chr16_-1_37329872_37329955_ENSMUST00000114787_REVERSED|
"""index: 13235, intensity: 6835.0, mobility: 1.130"""	-0.42345	0.107462	0.77423	SLGWLSAWWVWLCGLLVCSMRKLKQSSP	generic|IP_1061409_TX=10090_REVERSED|
"""index: 12244, intensity: 8171.0, mobility: 1.054"""	-0.425337	0.107696	0.777255	LTGTNRRQDKYDPPPRTLHRNMQDQPSLK	generic|tr_F6U238_F6U238_MOUSE_REVERSED	|generic|tr_Q8BMG4_Q8BMG4_MOUSE_REVERSED	|generic|tr_Q6ZPH8_Q6ZPH8_MOUSE_REVERSED	|generic|tr_E9Q7L5_E9Q7L5_MOUSE_REVERSED|
"""index: 13440, intensity: 7340.0, mobility: 1.118"""	-0.425461	0.107874	0.777453	EYLGGRVCVPEITVLEEMEPRAAAGGPRARK	generic|tr_Q3TDC6_Q3TDC6_MOUSE__chr14_-1_45610488_45610730_ENSMUST00000149286__II_1099486_REVERSED|
"""index: 19782, intensity: 4505.0, mobility: 1.109"""	-0.4257	0.10808	0.777833	QQVLWSASQSAIMESSG	generic|sp_E9QAT4_SC16A_MOUSE__II_1016207_REVERSED	|generic|sp_E9QAT4-2_SC16A_MOUSE_REVERSED|
"""index: 3012, intensity: 3031.0, mobility: 1.007"""	-0.425853	0.108229	0.778078	PLCPAPARPLQDCQ	generic|IP_1059725_TX=10090_REVERSED|
"""index: 24898, intensity: 4777.0, mobility: 1.038"""	-0.427031	0.108462	0.779951	QYKRVKTIQNAK	generic|tr_B8JJF0_B8JJF0_MOUSE__chr9_-1_13810623_13810841_ENSMUST00000142494__II_853012_REVERSED	|generic|sp_Q8CEE0-2_CEP57_MOUSE__chr9_-1_13810623_13810841_ENSMUST00000142494__II_853012_REVERSED	|generic|sp_Q8CEE0-3_CEP57_MOUSE__chr9_-1_13810623_13810841_ENSMUST00000142494__II_853012_REVERSED	|generic|tr_A0PJD7_A0PJD7_MOUSE__chr9_-1_13810623_13810841_ENSMUST00000142494__II_852997_REVERSED	|generic|sp_Q8CEE0_CEP57_MOUSE__chr9_-1_13810623_13810841_ENSMUST00000142494__II_853015_REVERSED	|generic|tr_B8JJE7_B8JJE7_MOUSE__chr9_-1_13810623_13810841_ENSMUST00000142494__II_853015_REVERSED|
"""index: 30040, intensity: 7040.0, mobility: 1.208"""	-0.427154	0.10861	0.780145	LKKRKPPRGRRK	generic|sp_E9Q2Z1_CECR2_MOUSE__II_912294_REVERSED	|generic|sp_E9Q2Z1-2_CECR2_MOUSE__II_912294_REVERSED|
"""index: 5344, intensity: 3642.0, mobility: 1.028"""	-0.42751	0.108815	0.780709	MVRMHKPRGVYNPFCYKPIQD	generic|II_1050961_TX=10090_REVERSED	|generic|sp_Q8R5C5_ACTY_MOUSE__chr1_-1_36702055_36702156_ENSMUST00000162684_REVERSED|
"""index: 5655, intensity: 32729.0, mobility: 0.938"""	-0.428271	0.109077	0.781913	IGPPPLYGHFLV	generic|sp_Q8BFX3_KCTD3_MOUSE__chr1_-1_188976607_188976642_ENSMUST00000193143__II_1024822_REVERSED	|generic|II_1024806_TX=10090_REVERSED	|generic|tr_A0A0A6YX67_A0A0A6YX67_MOUSE__chr1_-1_188976607_188976642_ENSMUST00000193143_REVERSED	|generic|sp_Q8BFX3-2_KCTD3_MOUSE__chr1_-1_188981336_188981377_ENSMUST00000085678_REVERSED|
"""index: 14468, intensity: 4412.0, mobility: 0.843"""	-0.428374	0.109338	0.782075	MPWRIWLCGAKNQVRM	generic|chr11_1_71025120_71025209_ENSMUST00000164220_REVERSED|
"""index: 19149, intensity: 10224.0, mobility: 0.924"""	-0.428507	0.109542	0.782285	LHLCWNKNIKNMAWSMFWGLG	generic|chr4_-1_58827059_58828034_ENSMUST00000102889__IP_962509_TX=10090_REVERSED|
"""index: 4418, intensity: 2801.0, mobility: 1.174"""	-0.429195	0.109804	0.783368	GMELGEKDAFDDTLIKG	generic|tr_G5E8N3_G5E8N3_MOUSE__chr3_-1_95338342_95338602_ENSMUST00000124638__II_970769_REVERSED	|generic|sp_O88974_SETB1_MOUSE__chr3_-1_95338342_95338602_ENSMUST00000124638__II_970769_REVERSED	|generic|sp_O88974-4_SETB1_MOUSE__chr3_-1_95338342_95338602_ENSMUST00000124638__II_970769_REVERSED	|generic|tr_D3YYC3_D3YYC3_MOUSE__chr3_-1_95338342_95338602_ENSMUST00000124638__II_970769_REVERSED	|generic|sp_O88974-3_SETB1_MOUSE__chr3_-1_95324301_95324375_ENSMUST00000124638_REVERSED|
"""index: 7151, intensity: 31323.0, mobility: 1.072"""	-0.429258	0.10995	0.783467	MRGQHGEGLLSTAEVS	generic|IP_949934_TX=10090_REVERSED|
"""index: 29341, intensity: 12484.0, mobility: 1.089"""	-0.430215	0.110154	0.78497	WLTLMQQSLFKISYGKIEQFLRHEMGLPGHSLS	generic|IP_1115734_TX=10090_REVERSED|
"""index: 4385, intensity: 2972.0, mobility: 0.870"""	-0.430878	0.110357	0.786005	VDGLTELQRPTLFMLL	generic|IP_3479053_TX=10090_REVERSED|
"""index: 21313, intensity: 4337.0, mobility: 0.931"""	-0.431302	0.110618	0.786667	GDENRADVDAGRQLLMTVVAAHGRRA	generic|sp_A0JNU3_LPP60_MOUSE__II_3505063_REVERSED|
"""index: 14091, intensity: 4740.0, mobility: 0.983"""	-0.431457	0.110792	0.786909	QHPRDPYFRPMVMIKWPLNRVFCPPSLVSESL	generic|tr_F8VPX1_F8VPX1_MOUSE__chr16_-1_8711990_8712136_ENSMUST00000160326__II_1080752_REVERSED	|generic|sp_Q6A4J8_UBP7_MOUSE__chr16_-1_8711990_8712136_ENSMUST00000160326__II_1080752_REVERSED	|generic|sp_Q6A4J8-2_UBP7_MOUSE__chr16_-1_8711990_8712136_ENSMUST00000160326__II_1080752_REVERSED	|generic|tr_E9PXY8_E9PXY8_MOUSE__chr16_-1_8711990_8712136_ENSMUST00000160326__II_1080752_REVERSED	|generic|sp_Q6A4J8-3_UBP7_MOUSE__chr16_-1_8711990_8712136_ENSMUST00000160326_REVERSED|
"""index: 3902, intensity: 3412.0, mobility: 0.888"""	-0.432912	0.111053	0.789169	EMLLARSLHC	generic|IP_909828_TX=10090_REVERSED|
"""index: 15540, intensity: 5952.0, mobility: 0.898"""	-0.432921	0.111314	0.789182	RKDKDIKMIIAANHTEKRFRFK	generic|tr_A7VJ98_A7VJ98_MOUSE__II_751432_REVERSED|
"""index: 9762, intensity: 7917.0, mobility: 0.863"""	-0.433267	0.111458	0.789718	LFCVNFTGAFYYVVNLNLANN	generic|IP_845583_TX=10090_REVERSED|
"""index: 18646, intensity: 5395.0, mobility: 0.910"""	-0.433886	0.111719	0.790675	YFKQLDLPL	generic|tr_H3BKL8_H3BKL8_MOUSE_REVERSED|
"""index: 14849, intensity: 4015.0, mobility: 0.952"""	-0.433888	0.111979	0.790677	LSSDEYDSYDHQKSKKKK	generic|sp_Q8CCJ9-4_P20L1_MOUSE__chr17_-1_33648818_33648847_ENSMUST00000148178__II_3484526_REVERSED	|generic|tr_A0A5S8DHC4_A0A5S8DHC4_MOUSE__chr15_1_66632867_66632905_ENSMUST00000229576_REVERSED	|generic|sp_Q8CCJ9_P20L1_MOUSE__chr15_1_66632867_66632905_ENSMUST00000229576_REVERSED	|generic|tr_A0A2R8VHV1_A0A2R8VHV1_MOUSE__chr15_1_66632867_66632905_ENSMUST00000229576_REVERSED|
"""index: 14184, intensity: 3836.0, mobility: 1.118"""	-0.434027	0.11224	0.790891	LYWPVGLSVLAIGFVLYLTPMFVSTSSF	generic|IP_975339_TX=10090_REVERSED|
"""index: 15440, intensity: 7244.0, mobility: 0.968"""	-0.43414	0.1125	0.791065	NLDPVFMEPYVNHLYWSFNHCRLQERLRLR	generic|sp_Q8C7U7_GALT6_MOUSE_REVERSED|
"""index: 28063, intensity: 5357.0, mobility: 1.060"""	-0.434546	0.112731	0.79169	FIWLGTFALLHR	generic|IP_948063_TX=10090_REVERSED|
"""index: 21425, intensity: 3343.0, mobility: 0.994"""	-0.434945	0.112991	0.792303	EYSMELLQDLD	generic|IP_827630_TX=10090_REVERSED|
"""index: 15550, intensity: 7515.0, mobility: 0.932"""	-0.435349	0.113252	0.792923	EGTAMASLAFLKEWCTAVAYLA	generic|sp_A0A140LIA7_CT204_MOUSE_REVERSED|
"""index: 6448, intensity: 4679.0, mobility: 1.080"""	-0.435417	0.113424	0.793027	QERRRREEELAQRRLEMERERSEMLRSKEAHAEKLMKEM	generic|tr_F6RUK9_F6RUK9_MOUSE__II_853678_REVERSED	|generic|tr_F6RYD0_F6RYD0_MOUSE__II_853683_REVERSED	|generic|tr_Q8BWJ2_Q8BWJ2_MOUSE_REVERSED	|generic|sp_Q6PDH0_PHLB1_MOUSE_REVERSED	|generic|tr_E9PWB1_E9PWB1_MOUSE_REVERSED	|generic|tr_E9Q307_E9Q307_MOUSE_REVERSED	|generic|tr_D3Z4N0_D3Z4N0_MOUSE_REVERSED	|generic|tr_E9Q340_E9Q340_MOUSE_REVERSED	|generic|tr_E9PWW4_E9PWW4_MOUSE_REVERSED|
"""index: 8050, intensity: 19718.0, mobility: 0.899"""	-0.436104	0.113684	0.794077	QQMNQQQIMTNLSPQQPKSPQMGPLL	generic|tr_Q5SUH7_Q5SUH7_MOUSE__II_1140912_REVERSED	|generic|tr_Q3UPG6_Q3UPG6_MOUSE__II_1140912_REVERSED	|generic|tr_Q3TJF5_Q3TJF5_MOUSE__II_1140912_REVERSED	|generic|tr_Q5SUH6_Q5SUH6_MOUSE__II_1140912_REVERSED	|generic|sp_Q99KN9_EPN4_MOUSE__II_1140912_REVERSED	|generic|tr_Q3UGL3_Q3UGL3_MOUSE_REVERSED|
"""index: 7760, intensity: 3781.0, mobility: 0.975"""	-0.436114	0.113944	0.794094	MKKILKVDENCSTTKWSTVSMFTKCA	generic|IP_1121624_TX=10090_REVERSED|
"""index: 22136, intensity: 3786.0, mobility: 1.116"""	-0.436418	0.114174	0.794557	AMVKASNPVLNFLTPVI	generic|II_3456799_TX=10090_REVERSED	|generic|tr_E9Q8N5_E9Q8N5_MOUSE__chr9_1_113918001_113918081_ENSMUST00000215022_REVERSED	|generic|tr_Q08EB6_Q08EB6_MOUSE__chr9_1_113918001_113918081_ENSMUST00000215022_REVERSED	|generic|tr_B9EJA4_B9EJA4_MOUSE__chr9_1_113918001_113918081_ENSMUST00000215022_REVERSED	|generic|tr_Q3UF57_Q3UF57_MOUSE__chr1_1_118505504_118505545_ENSMUST00000190733_REVERSED	|generic|tr_Q08EB5_Q08EB5_MOUSE__chr9_1_113918001_113918081_ENSMUST00000215022_REVERSED	|generic|sp_Q8BRT1_CLAP2_MOUSE__chr9_1_113918001_113918081_ENSMUST00000215022_REVERSED	|generic|tr_F7DCH5_F7DCH5_MOUSE__chr9_1_113918001_113918081_ENSMUST00000215022_REVERSED|
"""index: 25596, intensity: 3962.0, mobility: 1.256"""	-0.4366	0.114434	0.794834	RLHSIQGQDVAVSGTQFGLI	generic|IP_902057_TX=10090_REVERSED|
"""index: 17769, intensity: 4167.0, mobility: 0.794"""	-0.436674	0.114665	0.794946	KPGTICLR	generic|IP_1043824_TX=10090_REVERSED|
"""index: 931, intensity: 2664.0, mobility: 0.777"""	-0.43684	0.114925	0.7952	GSQINEARLAHRE	generic|sp_Q8CE33_KLH11_MOUSE_REVERSED	|generic|sp_Q8CE33-2_KLH11_MOUSE_REVERSED|
"""index: 8904, intensity: 7114.0, mobility: 0.880"""	-0.437051	0.115125	0.795521	HTAPATPPSLVIEGDPTSSRRSP	generic|IP_1118398_TX=10090_REVERSED|
"""index: 19245, intensity: 14160.0, mobility: 0.933"""	-0.437539	0.115355	0.796262	VYIVFKQNL	generic|IP_2431591_TX=10090_REVERSED|
"""index: 11954, intensity: 3050.0, mobility: 1.203"""	-0.437837	0.115584	0.796714	KLTLHEETREEWSQYM	generic|II_956725_TX=10090_REVERSED	|generic|sp_Q8BHW6_SPT21_MOUSE_REVERSED|
"""index: 4689, intensity: 2860.0, mobility: 0.806"""	-0.437855	0.115844	0.796742	ISSDKAAQITEPFR	generic|sp_Q9JMB8_CNTN6_MOUSE__chr6_1_104642983_104643027_ENSMUST00000161070_REVERSED	|generic|sp_Q9JMB8-2_CNTN6_MOUSE__chr6_1_104642983_104643027_ENSMUST00000161070_REVERSED	|generic|tr_E0CXE3_E0CXE3_MOUSE_REVERSED|
"""index: 8565, intensity: 91102.0, mobility: 1.051"""	-0.437891	0.116013	0.796795	ELKGPPGSLGGGQGMSSPTSKPLGRS	generic|tr_Q91XI0_Q91XI0_MOUSE_REVERSED|
"""index: 4421, intensity: 12666.0, mobility: 0.906"""	-0.439234	0.116092	0.798825	TNEVNVRQTQKLIQDGKKWTVT	generic|tr_A0A5K1VVQ9_A0A5K1VVQ9_MOUSE__chr19_-1_7374046_7374075_ENSMUST00000237653__II_1006392_REVERSED	|generic|sp_A2ASS6_TITIN_MOUSE__chr19_-1_7374046_7374075_ENSMUST00000237653__II_1006392_REVERSED	|generic|sp_A2ASS6-2_TITIN_MOUSE__chr19_-1_7374046_7374075_ENSMUST00000237653__II_1006392_REVERSED	|generic|tr_A0A5K1VVQ1_A0A5K1VVQ1_MOUSE__chr19_-1_7374046_7374075_ENSMUST00000237653__II_1006392_REVERSED	|generic|tr_E9Q8K5_E9Q8K5_MOUSE__chr19_-1_7374046_7374075_ENSMUST00000237653__II_1006392_REVERSED	|generic|tr_E9Q8N1_E9Q8N1_MOUSE__chr19_-1_7374046_7374075_ENSMUST00000237653__II_1006392_REVERSED|
"""index: 7726, intensity: 3973.0, mobility: 0.917"""	-0.440086	0.116351	0.800105	APVRDMFNGMFTIGISMPNWIPGTHDGKIN	generic|sp_O88593_PGRP1_MOUSE__chr7_1_18884729_18884977_ENSMUST00000206481__II_897795_REVERSED|
"""index: 11107, intensity: 21715.0, mobility: 0.819"""	-0.44038	0.11652	0.800545	ADDTNKFMLIANYIK	generic|sp_A2A5N8_LMBL1_MOUSE_REVERSED|
"""index: 26587, intensity: 41616.0, mobility: 0.992"""	-0.440906	0.116658	0.801333	QVRRPWLIDE	generic|IP_834096_TX=10090_REVERSED|
"""index: 15043, intensity: 4538.0, mobility: 0.809"""	-0.441409	0.116917	0.802083	HGQILLKQHFKELRAR	generic|IP_924668_TX=10090_REVERSED|
"""index: 18923, intensity: 3183.0, mobility: 1.072"""	-0.441411	0.117175	0.802087	ILNYRCPGANPNILFESMDLDSIP	generic|tr_Q3TSV9_Q3TSV9_MOUSE__chr10_-1_123124510_123124608_ENSMUST00000219937__II_3469431_REVERSED	|generic|sp_Q8R5H1_UBP15_MOUSE__chr10_-1_123163589_123163654_ENSMUST00000219992__II_3469431_REVERSED	|generic|sp_Q8R5H1-2_UBP15_MOUSE__chr10_-1_123163589_123163654_ENSMUST00000219992__II_3469431_REVERSED	|generic|sp_Q8R5H1-5_UBP15_MOUSE__chr10_-1_123163589_123163654_ENSMUST00000219992__II_3469431_REVERSED|
"""index: 22614, intensity: 3826.0, mobility: 0.986"""	-0.441432	0.117434	0.802118	NEVADLESSPLGQADEQSTIEEVL	generic|sp_Q91VN1_ZNF24_MOUSE_REVERSED|
"""index: 15280, intensity: 4188.0, mobility: 0.899"""	-0.441441	0.117693	0.802132	LGASNHQHYNILEPIT	generic|II_833919_TX=10090_REVERSED	|generic|tr_Q7TMU1_Q7TMU1_MOUSE_REVERSED	|generic|sp_P35991_BTK_MOUSE_REVERSED|
"""index: 16270, intensity: 4710.0, mobility: 0.859"""	-0.441523	0.117921	0.802254	MVKGKTSHYVPLFTVCVSFFVLMSF	generic|tr_L7N2E5_L7N2E5_MOUSE_REVERSED|
"""index: 7735, intensity: 3967.0, mobility: 0.999"""	-0.441701	0.118179	0.802519	ARALCERIYKQHDQKMNNVKYE	generic|tr_F6QRE9_F6QRE9_MOUSE__II_973473_REVERSED|
"""index: 18971, intensity: 3781.0, mobility: 1.050"""	-0.44181	0.118438	0.802681	QNMMRTRVVDVPNSALAGALGCTFSS	generic|tr_Q8CJ24_Q8CJ24_MOUSE__chrX_1_48651933_48652058_ENSMUST00000134757__II_835617_REVERSED	|generic|tr_A0A0A0MQJ8_A0A0A0MQJ8_MOUSE__chrX_1_48651933_48652058_ENSMUST00000134757_REVERSED	|generic|sp_Q9Z2B2_UCP5_MOUSE__chrX_1_48651933_48652058_ENSMUST00000134757_REVERSED	|generic|sp_Q9Z2B2-2_UCP5_MOUSE__chrX_1_48651933_48652058_ENSMUST00000134757_REVERSED	|generic|tr_Q8CJ23_Q8CJ23_MOUSE__chrX_1_48651933_48652058_ENSMUST00000134757_REVERSED|
"""index: 16253, intensity: 3475.0, mobility: 0.980"""	-0.441977	0.118697	0.80293	FVMLSMWSYQI	generic|tr_Q8BW69_Q8BW69_MOUSE__chr9_1_8901800_8902087_ENSMUST00000151080_REVERSED	|generic|sp_Q00175_PRGR_MOUSE__chr9_1_8901800_8902087_ENSMUST00000151080_REVERSED	|generic|sp_Q00175-2_PRGR_MOUSE__chr9_1_8901800_8902087_ENSMUST00000151080_REVERSED|
"""index: 11135, intensity: 2951.0, mobility: 0.914"""	-0.442184	0.118955	0.803238	YEKQIQERTMMTSTFKAMLA	generic|sp_Q64331_MYO6_MOUSE__chr9_1_80288086_80288220_ENSMUST00000139981__II_846412_REVERSED|
"""index: 14798, intensity: 4074.0, mobility: 1.193"""	-0.442216	0.119214	0.803285	KWQELVEPNLPEGGTLCHRLRKFQYRKLDKQVLMRYVTPASCLTTI	generic|sp_Q80W40_ACSM4_MOUSE_REVERSED|
"""index: 21191, intensity: 6368.0, mobility: 0.985"""	-0.442319	0.119411	0.803437	YARITPFVMR	generic|IP_966439_TX=10090_REVERSED|
"""index: 9951, intensity: 53289.0, mobility: 0.851"""	-0.442911	0.119669	0.804316	LSCVLQPGGKQFDRRA	generic|tr_G3V001_G3V001_MOUSE_REVERSED	|generic|tr_A0A3B0IYV7_A0A3B0IYV7_MOUSE_REVERSED	|generic|tr_G3UXA9_G3UXA9_MOUSE_REVERSED	|generic|sp_Q9D8U4_C1QT2_MOUSE_REVERSED|
"""index: 12633, intensity: 3551.0, mobility: 1.078"""	-0.443302	0.119866	0.804894	LRHHVHFGSQTPSLCHHFIILFELTHQ	generic|IP_969512_TX=10090_REVERSED|
"""index: 4001, intensity: 4571.0, mobility: 0.874"""	-0.443728	0.12	0.805522	QVVRKSSLCLHQSNRLLRHHGGG	generic|tr_G3UYI6_G3UYI6_MOUSE_REVERSED|
"""index: 3920, intensity: 3508.0, mobility: 0.785"""	-0.444684	0.120196	0.806929	QEKTHVEPRLWRR	generic|tr_D3YTK9_D3YTK9_MOUSE_REVERSED	|generic|tr_D3YW76_D3YW76_MOUSE_REVERSED	|generic|tr_D3YYN4_D3YYN4_MOUSE_REVERSED	|generic|sp_Q07230_ZSCA2_MOUSE_REVERSED|
"""index: 19190, intensity: 9987.0, mobility: 0.841"""	-0.445072	0.120423	0.807499	SLKFAKGY	generic|sp_P16330_CN37_MOUSE_REVERSED	|generic|sp_P16330-2_CN37_MOUSE_REVERSED|
"""index: 2655, intensity: 3442.0, mobility: 1.148"""	-0.44568	0.120681	0.808389	RREVETKLTSIDWGN	generic|IP_2480916_TX=10090_REVERSED|
"""index: 14796, intensity: 2964.0, mobility: 0.944"""	-0.445681	0.120721	0.808389	SQHPVAPVLDMMEWHSLVKLKWPSYQLIWM	generic|IP_1094219_TX=10090_REVERSED|
"""index: 18197, intensity: 124488.0, mobility: 0.943"""	-0.447147	0.120947	0.810524	KDLPPDLNVNLMNLVQELQEQP	generic|sp_Q9JLC8_SACS_MOUSE_REVERSED	|generic|sp_Q9JLC8-2_SACS_MOUSE_REVERSED	|generic|sp_Q9JLC8-3_SACS_MOUSE_REVERSED	|generic|tr_E9QNY8_E9QNY8_MOUSE_REVERSED|
"""index: 12649, intensity: 2756.0, mobility: 1.186"""	-0.447407	0.121204	0.810901	RSRQICHTLWSWKRLAMSFIPWTSTAEQP	generic|IP_960994_TX=10090_REVERSED|
"""index: 17981, intensity: 2704.0, mobility: 1.100"""	-0.447603	0.12143	0.811185	LRRSMRMWSPISVRPGDQEVY	generic|tr_A0A1D5RLD4_A0A1D5RLD4_MOUSE__II_861169_REVERSED|
"""index: 5874, intensity: 6612.0, mobility: 0.919"""	-0.447659	0.121688	0.811266	MTLKRHSAMGACSHLEHCRS	generic|IP_1071560_TX=10090_REVERSED|
"""index: 28704, intensity: 2634.0, mobility: 0.863"""	-0.447951	0.121945	0.811688	TKLPAPSPIW	generic|IP_922027_TX=10090_REVERSED|
"""index: 22160, intensity: 4342.0, mobility: 1.044"""	-0.448017	0.122139	0.811784	HEWLIVVTLLIY	generic|IP_982613_TX=10090_REVERSED|
"""index: 612, intensity: 2791.0, mobility: 0.847"""	-0.44826	0.122397	0.812134	ERVDEGIRS	generic|tr_Q6A066_Q6A066_MOUSE__chr4_-1_145081297_145081392_ENSMUST00000130704__II_952862_REVERSED	|generic|tr_B1ART2_B1ART2_MOUSE__chr4_-1_145081297_145081392_ENSMUST00000130704__II_952849_REVERSED	|generic|tr_V9GX23_V9GX23_MOUSE__chr4_-1_145081297_145081392_ENSMUST00000130704__II_952862_REVERSED	|generic|tr_B1ART1_B1ART1_MOUSE__chr4_-1_145081297_145081392_ENSMUST00000130704__II_952849_REVERSED|
"""index: 2116, intensity: 3712.0, mobility: 0.895"""	-0.448366	0.122654	0.812288	VKLAMEQILVMFYK	generic|sp_Q8BX70-2_VP13C_MOUSE__chr9_1_67893084_67893227_ENSMUST00000217386__II_3501120_REVERSED	|generic|tr_A0A1L1SS63_A0A1L1SS63_MOUSE__II_3501120_REVERSED	|generic|sp_Q8BX70_VP13C_MOUSE__chr9_1_67893084_67893227_ENSMUST00000217386_REVERSED	|generic|sp_Q8BX70-3_VP13C_MOUSE__chr9_1_67893084_67893227_ENSMUST00000217386_REVERSED|
"""index: 13025, intensity: 4831.0, mobility: 0.974"""	-0.448445	0.122911	0.812401	MMYPMQTYRIGSEALEIIETMLKELSPINPC	generic|tr_F6U7V1_F6U7V1_MOUSE__chr13_-1_11667075_11667146_ENSMUST00000221941__II_3474813_REVERSED	|generic|sp_E9Q401_RYR2_MOUSE__chr13_-1_11667075_11667146_ENSMUST00000221941__II_3474813_REVERSED	|generic|II_3474828_TX=10090_REVERSED|
"""index: 7226, intensity: 5007.0, mobility: 0.804"""	-0.448506	0.123136	0.812488	VFSVDESVLILRMVWY	generic|IP_868658_TX=10090_REVERSED|
"""index: 28348, intensity: 6281.0, mobility: 0.890"""	-0.44906	0.123298	0.813287	EFPVYACVCIY	generic|IP_1116966_TX=10090_REVERSED|
"""index: 5827, intensity: 6135.0, mobility: 0.888"""	-0.449294	0.123555	0.813623	MTLKRHSAMGACSHLEHCRS	generic|IP_1071560_TX=10090_REVERSED|
"""index: 17424, intensity: 4147.0, mobility: 1.023"""	-0.449357	0.12378	0.813713	HCVQRSMIIMYHLPKCIAVYRDYA	generic|tr_Q8VG62_Q8VG62_MOUSE__II_3490928_REVERSED	|generic|tr_Q3KPD5_Q3KPD5_MOUSE_REVERSED|
"""index: 23874, intensity: 7403.0, mobility: 0.974"""	-0.449631	0.124005	0.814106	QGRSQRRTKH	generic|IP_928904_TX=10090_REVERSED|
"""index: 12373, intensity: 5029.0, mobility: 0.922"""	-0.44973	0.124198	0.814248	DRKNKRLEVVVENRQRRMTELDRGK	generic|tr_Q3UGH8_Q3UGH8_MOUSE_REVERSED	|generic|tr_Q4FJX1_Q4FJX1_MOUSE_REVERSED	|generic|tr_A0A0B4J1E7_A0A0B4J1E7_MOUSE_REVERSED|
"""index: 12654, intensity: 5101.0, mobility: 0.943"""	-0.450164	0.124455	0.81487	EAARSPGPRWPPTGRHFHGQVERRP	generic|tr_Q9DCP6_Q9DCP6_MOUSE_REVERSED	|generic|tr_Q9CRY8_Q9CRY8_MOUSE_REVERSED	|generic|tr_Q3UK76_Q3UK76_MOUSE_REVERSED	|generic|tr_Q9CW84_Q9CW84_MOUSE_REVERSED	|generic|tr_Q9CV79_Q9CV79_MOUSE_REVERSED|
"""index: 22463, intensity: 3863.0, mobility: 0.810"""	-0.45034	0.124647	0.81512	TSLKQKPKPLSSWFY	generic|IP_1003418_TX=10090_REVERSED|
"""index: 2672, intensity: 4424.0, mobility: 0.856"""	-0.450813	0.124776	0.815795	MTIGVVLPTVFFV	generic|tr_J3QML2_J3QML2_MOUSE__II_1132160_REVERSED	|generic|tr_A0A0R4J015_A0A0R4J015_MOUSE__II_1132160_REVERSED	|generic|sp_B2RX12_MRP3_MOUSE__II_1132160_REVERSED	|generic|sp_B2RX12-2_MRP3_MOUSE__II_1132160_REVERSED	|generic|sp_B2RX12-3_MRP3_MOUSE__II_1132160_REVERSED	|generic|tr_Q59DK8_Q59DK8_MOUSE_REVERSED|
"""index: 9379, intensity: 7754.0, mobility: 1.093"""	-0.451189	0.125032	0.816331	EERLNQPQIWMEQIKYAYTR	generic|IP_3493710_TX=10090_REVERSED|
"""index: 28850, intensity: 8833.0, mobility: 1.099"""	-0.451269	0.125224	0.816444	PLMTQPILTGELPLH	generic|II_1000602_TX=10090_REVERSED	|generic|II_1000602_TX=10090_REVERSED|
"""index: 22635, intensity: 3071.0, mobility: 1.107"""	-0.451801	0.125416	0.8172	QDFPDEISVVPYNQIFSKYLDALQDPTIYR	generic|IP_968243_TX=10090_REVERSED|
"""index: 10134, intensity: 2768.0, mobility: 1.181"""	-0.452184	0.125672	0.817742	VMLCFRALTPCDIKYNNIFNMDQLECGLMNQLQQVDDSTLDKL	generic|tr_Q3TY50_Q3TY50_MOUSE__chr7_1_101508014_101508133_ENSMUST00000210364_REVERSED|
"""index: 25068, intensity: 3585.0, mobility: 1.019"""	-0.452289	0.125896	0.817891	ERHLRKRLM	generic|IP_1008480_TX=10090_REVERSED|
"""index: 6432, intensity: 3568.0, mobility: 0.842"""	-0.452732	0.126055	0.818517	RCTAPSCTAVQHRRQTL	generic|tr_A0A0N4SVY5_A0A0N4SVY5_MOUSE_REVERSED|
"""index: 12700, intensity: 3410.0, mobility: 1.189"""	-0.453332	0.12631	0.819363	VMINSPVYALEWPYFSTVSARFFSPVTSIPQ	generic|tr_Q8C623_Q8C623_MOUSE_REVERSED	|generic|tr_Q6XBG2_Q6XBG2_MOUSE_REVERSED	|generic|tr_E9PWH4_E9PWH4_MOUSE_REVERSED	|generic|tr_Q8CDR1_Q8CDR1_MOUSE_REVERSED|
"""index: 14302, intensity: 9007.0, mobility: 0.926"""	-0.453444	0.126501	0.819521	QHPRDPYFRPMVMIKWPLNRVFCPPSLVSESL	generic|tr_F8VPX1_F8VPX1_MOUSE__chr16_-1_8711990_8712136_ENSMUST00000160326__II_1080752_REVERSED	|generic|sp_Q6A4J8_UBP7_MOUSE__chr16_-1_8711990_8712136_ENSMUST00000160326__II_1080752_REVERSED	|generic|sp_Q6A4J8-2_UBP7_MOUSE__chr16_-1_8711990_8712136_ENSMUST00000160326__II_1080752_REVERSED	|generic|tr_E9PXY8_E9PXY8_MOUSE__chr16_-1_8711990_8712136_ENSMUST00000160326__II_1080752_REVERSED	|generic|sp_Q6A4J8-3_UBP7_MOUSE__chr16_-1_8711990_8712136_ENSMUST00000160326_REVERSED|
"""index: 3387, intensity: 11987.0, mobility: 1.202"""	-0.453533	0.126757	0.819646	RNMLRCGMKELHRLVT	generic|chr6_-1_122463919_122464167_ENSMUST00000146274_REVERSED	|generic|sp_Q80WS1_RIMKB_MOUSE__chr6_-1_122456197_122456442_ENSMUST00000146274_REVERSED	|generic|sp_Q80WS1-2_RIMKB_MOUSE__chr6_-1_122456197_122456442_ENSMUST00000146274_REVERSED	|generic|sp_Q80WS1-3_RIMKB_MOUSE__chr6_-1_122460953_122461006_ENSMUST00000146274_REVERSED|
"""index: 19469, intensity: 4299.0, mobility: 1.100"""	-0.453863	0.126976	0.820109	RTMVPTLGTGTDMNEKNNLPTGGPSREVQVK	generic|sp_Q8BHE0_PRR11_MOUSE_REVERSED|
"""index: 4817, intensity: 3349.0, mobility: 0.822"""	-0.453927	0.126976	0.820199	RPVQVSFYKMEGFRLVLNKEN	generic|tr_A0A5F8MPU3_A0A5F8MPU3_MOUSE__II_3470569_REVERSED	|generic|tr_Q8C639_Q8C639_MOUSE_REVERSED	|generic|tr_E9Q152_E9Q152_MOUSE_REVERSED	|generic|tr_Q0VF91_Q0VF91_MOUSE_REVERSED	|generic|tr_A0A571BEL2_A0A571BEL2_MOUSE_REVERSED|
"""index: 20306, intensity: 29083.0, mobility: 0.964"""	-0.455076	0.127037	0.821807	QQFIELIFP	generic|tr_J3QK52_J3QK52_MOUSE__chr4_1_156239401_156239484_ENSMUST00000179886_REVERSED	|generic|sp_Q9WV70_NOC2L_MOUSE__chr4_1_156239401_156239484_ENSMUST00000179886_REVERSED	|generic|tr_Q8BHX6_Q8BHX6_MOUSE__chr4_1_156239401_156239484_ENSMUST00000179886_REVERSED	|generic|tr_Q3UZI6_Q3UZI6_MOUSE__chr4_1_156239401_156239484_ENSMUST00000179886_REVERSED|
"""index: 9938, intensity: 3905.0, mobility: 1.033"""	-0.456137	0.127259	0.823282	TQRWELSRKDRMEIDKLFANLQWPFFVMGEGNEFPQMQL	generic|tr_E9PZK8_E9PZK8_MOUSE__II_3488216_REVERSED	|generic|tr_A0A338P793_A0A338P793_MOUSE__II_3488230_REVERSED	|generic|II_3488233_TX=10090_REVERSED|
"""index: 29328, intensity: 9118.0, mobility: 1.051"""	-0.456249	0.127416	0.823438	IVGLSWVDVEPGDIKKGQFLEPAAYPPSGCFTDLKN	generic|sp_Q05512_MARK2_MOUSE__chr12_1_111623262_111623321_ENSMUST00000221448__II_1050221_REVERSED	|generic|sp_Q05512-2_MARK2_MOUSE__chr12_1_111623262_111623321_ENSMUST00000221448__II_1050221_REVERSED	|generic|sp_Q05512-3_MARK2_MOUSE__chr12_1_111623262_111623321_ENSMUST00000221448__II_1050221_REVERSED	|generic|sp_Q05512-4_MARK2_MOUSE__chr12_1_111623262_111623321_ENSMUST00000221448__II_1050221_REVERSED|
"""index: 27189, intensity: 64717.0, mobility: 1.272"""	-0.456431	0.12767	0.82369	RSEFVEIKMVKPSEIKL	generic|IP_3471471_TX=10090_REVERSED|
"""index: 22122, intensity: 3114.0, mobility: 1.044"""	-0.456463	0.127892	0.823734	EGREVESLSEQIEDLVKQGVEVMQQCDEDTLCSK	generic|IP_1110565_TX=10090_REVERSED|
"""index: 26281, intensity: 11304.0, mobility: 0.909"""	-0.456773	0.128114	0.824164	RRRRPREPKASR	generic|IP_877961_TX=10090_REVERSED	|generic|IP_877959_TX=10090_REVERSED|
"""index: 13351, intensity: 3854.0, mobility: 0.829"""	-0.457023	0.128368	0.824509	LAATPIERFKMQSGWDR	generic|II_965730_TX=10090_REVERSED	|generic|II_965721_TX=10090_REVERSED	|generic|II_965718_TX=10090_REVERSED	|generic|II_965719_TX=10090_REVERSED	|generic|tr_A2AT40_A2AT40_MOUSE_REVERSED	|generic|tr_Q3ULT0_Q3ULT0_MOUSE_REVERSED	|generic|sp_Q9JK30_ORC3_MOUSE_REVERSED	|generic|sp_Q9JK30-2_ORC3_MOUSE_REVERSED|
"""index: 6714, intensity: 5084.0, mobility: 0.791"""	-0.457108	0.12859	0.824626	YEYCQGDDCSKTELMQ	generic|sp_Q69ZU6_THS7A_MOUSE__chr6_-1_12318110_12318154_ENSMUST00000137836__II_915820_REVERSED	|generic|tr_E9PWD2_E9PWD2_MOUSE__chr6_-1_12318110_12318154_ENSMUST00000137836__II_915820_REVERSED	|generic|tr_E9QNR5_E9QNR5_MOUSE__chr6_-1_12318110_12318154_ENSMUST00000137836__II_915809_REVERSED|
"""index: 12634, intensity: 28436.0, mobility: 1.174"""	-0.457252	0.128811	0.824825	MELTAPSSRATHALSHRTGDMGGHILYAGAGSVI	generic|sp_P48379_RFX2_MOUSE_REVERSED|
"""index: 8815, intensity: 9038.0, mobility: 0.959"""	-0.457419	0.129065	0.825054	EMLLSWMAAMQITLQKP	generic|IP_1027723_TX=10090_REVERSED|
"""index: 16512, intensity: 2843.0, mobility: 1.100"""	-0.457506	0.129286	0.825174	MFEKTIMTMTSRRM	generic|chr19_-1_14491785_14517807_ENSMUST00000167776_REVERSED|
"""index: 14259, intensity: 4008.0, mobility: 0.935"""	-0.458277	0.12954	0.826234	PLPEKAAEALEKQLRAQRRRSDKENEANLR	generic|sp_Q8C0J2_A16L1_MOUSE__chr1_1_87791232_87791309_ENSMUST00000151037__II_1031990_REVERSED	|generic|sp_Q8C0J2-2_A16L1_MOUSE__chr1_1_87791232_87791309_ENSMUST00000151037__II_1031990_REVERSED	|generic|sp_Q8C0J2-3_A16L1_MOUSE__chr1_1_87791232_87791309_ENSMUST00000151037__II_1031990_REVERSED	|generic|sp_Q8C0J2-4_A16L1_MOUSE__chr1_1_87766118_87766186_ENSMUST00000133072__II_1031990_REVERSED	|generic|sp_Q8C0J2-5_A16L1_MOUSE__chr1_1_87791232_87791309_ENSMUST00000151037__II_1031990_REVERSED|
"""index: 7529, intensity: 2977.0, mobility: 1.088"""	-0.458294	0.129728	0.826258	EKYHWESFWNTPTQ	generic|IP_1107373_TX=10090_REVERSED|
"""index: 27247, intensity: 16071.0, mobility: 0.879"""	-0.460018	0.129982	0.828611	HLVLRIRN	generic|IP_1129193_TX=10090_REVERSED|
"""index: 17638, intensity: 13289.0, mobility: 1.060"""	-0.460127	0.130236	0.828758	QREQDMRGITTYQAALDARAAPTDPVFYPV	generic|tr_B1ATE0_B1ATE0_MOUSE_REVERSED|
"""index: 22750, intensity: 4061.0, mobility: 0.943"""	-0.460161	0.130424	0.828805	YQVDYPIKKDVMEDYLSAIES	generic|II_917167_TX=10090_REVERSED	|generic|tr_A0A0J9YVE6_A0A0J9YVE6_MOUSE_REVERSED	|generic|tr_A0A571BF69_A0A571BF69_MOUSE_REVERSED	|generic|tr_A0A0J9YVJ0_A0A0J9YVJ0_MOUSE_REVERSED|
"""index: 17276, intensity: 7033.0, mobility: 0.935"""	-0.460467	0.130677	0.82922	GCQFNVLKNR	generic|IP_1038489_TX=10090_REVERSED|
"""index: 4865, intensity: 2640.0, mobility: 1.006"""	-0.460573	0.130865	0.829363	RFREEEQERR	generic|II_881891_TX=10090_REVERSED	|generic|tr_A0A1L1SQ79_A0A1L1SQ79_MOUSE_REVERSED	|generic|sp_Q3UIL6_PKHA7_MOUSE_REVERSED	|generic|sp_Q3UIL6-2_PKHA7_MOUSE_REVERSED	|generic|sp_Q3UIL6-3_PKHA7_MOUSE_REVERSED	|generic|sp_Q3UIL6-4_PKHA7_MOUSE_REVERSED	|generic|sp_Q3UIL6-5_PKHA7_MOUSE_REVERSED	|generic|sp_Q3UIL6-6_PKHA7_MOUSE_REVERSED	|generic|tr_A0A0U1RPA0_A0A0U1RPA0_MOUSE_REVERSED|
"""index: 19979, intensity: 3245.0, mobility: 1.108"""	-0.460855	0.131118	0.829745	EVLNPPFMNRVLDMF	generic|tr_Q3TXM3_Q3TXM3_MOUSE_REVERSED	|generic|sp_O35544_EAA4_MOUSE_REVERSED|
"""index: 24936, intensity: 17038.0, mobility: 1.022"""	-0.461163	0.131339	0.830162	PLFFLLFTTGTK	generic|IP_895005_TX=10090_REVERSED|
"""index: 4437, intensity: 2524.0, mobility: 0.952"""	-0.461193	0.131392	0.830201	LHREMDKMGYA	generic|sp_Q99KE8_ZFP64_MOUSE_REVERSED	|generic|sp_Q99KE8-2_ZFP64_MOUSE_REVERSED	|generic|sp_Q99KE8-3_ZFP64_MOUSE_REVERSED	|generic|tr_A2AQR4_A2AQR4_MOUSE_REVERSED	|generic|tr_A2AQR3_A2AQR3_MOUSE_REVERSED|
"""index: 13011, intensity: 4158.0, mobility: 0.980"""	-0.462547	0.131612	0.832022	EASPLESRVMLGSVIVSSSDPSLNIEKMPGTKEKPNVR	generic|chr1_-1_71602280_71602477_ENSMUST00000185408_REVERSED|
"""index: 11502, intensity: 3597.0, mobility: 1.076"""	-0.463109	0.131832	0.832773	QWGLDRFSVYLEHKKCAQKQESTNYDGASPMR	generic|tr_B9EJ18_B9EJ18_MOUSE_REVERSED	|generic|tr_Q496P8_Q496P8_MOUSE_REVERSED	|generic|tr_Q496P9_Q496P9_MOUSE_REVERSED	|generic|sp_P49003-2_BMP5_MOUSE_REVERSED|
"""index: 19166, intensity: 3562.0, mobility: 0.984"""	-0.463319	0.132052	0.833052	EYSMDLLQDLD	generic|sp_P62843_RS15_MOUSE__IP_827629_REVERSED	|generic|IP_949004_TX=10090_REVERSED	|generic|tr_Q3UXS6_Q3UXS6_MOUSE_REVERSED|
"""index: 15237, intensity: 11415.0, mobility: 0.877"""	-0.46359	0.132305	0.833414	MDIIERKDV	generic|IP_3463682_TX=10090_REVERSED|
"""index: 21901, intensity: 2947.0, mobility: 1.037"""	-0.46367	0.132524	0.83352	LTMVLTGPRKNEL	generic|sp_Q2PZL6_FAT4_MOUSE__chr3_1_38949453_38949710_ENSMUST00000129182_REVERSED|
"""index: 21010, intensity: 3292.0, mobility: 1.220"""	-0.46391	0.132777	0.833839	FNGKGDDEKVELSVSFTFV	generic|sp_A6H6A9_RBG1L_MOUSE__II_1028313_REVERSED	|generic|sp_A6H6A9-2_RBG1L_MOUSE_REVERSED|
"""index: 12878, intensity: 5297.0, mobility: 1.119"""	-0.463951	0.132996	0.833894	KATSATTTGPNDKMPWWVPAKVLGPGRPAA	generic|tr_A2AEY2_A2AEY2_MOUSE__chrX_1_56791847_56791927_ENSMUST00000023854_REVERSED|
"""index: 15594, intensity: 3895.0, mobility: 0.753"""	-0.464201	0.133182	0.834225	MDPAWFFG	generic|II_2562208_TX=10090_REVERSED|
"""index: 14357, intensity: 3691.0, mobility: 1.008"""	-0.464394	0.133434	0.834481	LQEPDEKNSRSKAAKLLMEREELDKRQK	generic|sp_G5E8Z2_TAF4B_MOUSE_REVERSED	|generic|tr_Q8C0S6_Q8C0S6_MOUSE_REVERSED	|generic|tr_A0A3Q4EGS4_A0A3Q4EGS4_MOUSE_REVERSED	|generic|tr_A0A3B2W725_A0A3B2W725_MOUSE_REVERSED|
"""index: 12003, intensity: 5662.0, mobility: 1.010"""	-0.464707	0.13362	0.834895	VPVVSMKKHTKLWRAWGRWMKVG	generic|IP_884391_TX=10090_REVERSED|
"""index: 14761, intensity: 5543.0, mobility: 0.810"""	-0.465166	0.133872	0.835501	AQESEEDSINTRGLMTAKVT	generic|sp_Q64727_VINC_MOUSE__chr14_1_20967577_20967612_ENSMUST00000226113__II_3479683_REVERSED	|generic|tr_Q9ESQ3_Q9ESQ3_MOUSE_REVERSED|
"""index: 14294, intensity: 2951.0, mobility: 1.125"""	-0.46527	0.134125	0.835638	SESPITTYQQMPEPTL	generic|IP_1083937_TX=10090_REVERSED|
"""index: 2484, intensity: 3966.0, mobility: 0.889"""	-0.465294	0.134377	0.83567	SQLHVQPR	generic|II_1080449_TX=10090_REVERSED	|generic|II_1080454_TX=10090_REVERSED|
"""index: 8124, intensity: 4237.0, mobility: 0.999"""	-0.465777	0.134494	0.836305	REQQRKLSEVTNELEKEKEC	generic|tr_B9EKT8_B9EKT8_MOUSE_REVERSED	|generic|sp_Q6ZQ06_CE162_MOUSE_REVERSED|
"""index: 13422, intensity: 5285.0, mobility: 0.969"""	-0.466215	0.134746	0.83688	IWQYEPDENVVLEEVFGHIVVARYCKPISTTCFFK	generic|tr_A0A0N4SVN0_A0A0N4SVN0_MOUSE__II_907578_REVERSED	|generic|tr_A0A0N4SW93_A0A0N4SW93_MOUSE__chr6_-1_143050121_143050153_ENSMUST00000205119__II_907593_REVERSED	|generic|sp_Q7TPS5_C2CD5_MOUSE__chr6_-1_143050121_143050153_ENSMUST00000205119__II_907593_REVERSED	|generic|sp_Q7TPS5-2_C2CD5_MOUSE__chr6_-1_143050121_143050153_ENSMUST00000205119__II_907593_REVERSED	|generic|tr_Q3TSE2_Q3TSE2_MOUSE__chr6_-1_143050121_143050153_ENSMUST00000205119__II_907593_REVERSED	|generic|tr_E9Q026_E9Q026_MOUSE__chr6_-1_143050121_143050153_ENSMUST00000205119__II_907593_REVERSED|
"""index: 11397, intensity: 3295.0, mobility: 0.808"""	-0.466275	0.134999	0.836958	YESLMKSKLYMEQ	generic|tr_A7E1X7_A7E1X7_MOUSE__chr3_-1_79480555_79480674_ENSMUST00000154645__II_983066_REVERSED	|generic|tr_D3YUC5_D3YUC5_MOUSE__chr3_-1_79480555_79480674_ENSMUST00000154645__II_983078_REVERSED	|generic|sp_Q80TD3_FNIP2_MOUSE__chr3_-1_79480555_79480674_ENSMUST00000154645__II_983078_REVERSED|
"""index: 6736, intensity: 4325.0, mobility: 1.045"""	-0.466416	0.135251	0.837142	YWPASPQQMAVREPEKDMVIK	generic|sp_P61460_DEPD5_MOUSE__chr5_1_32967774_32967812_ENSMUST00000124780__II_942224_REVERSED	|generic|sp_P61460-2_DEPD5_MOUSE__chr5_1_32967774_32967812_ENSMUST00000124780__II_942224_REVERSED	|generic|tr_F6TK47_F6TK47_MOUSE__chr5_1_32967774_32967812_ENSMUST00000124780__II_942218_REVERSED	|generic|tr_Q6GQV2_Q6GQV2_MOUSE__chr5_1_32967774_32967812_ENSMUST00000124780__II_942219_REVERSED|
"""index: 22898, intensity: 9753.0, mobility: 0.885"""	-0.466426	0.135435	0.837155	LFHPSLSLM	generic|tr_Q6PHC1_Q6PHC1_MOUSE__chr4_1_150248094_150248123_ENSMUST00000151057__II_952043_REVERSED|
"""index: 18124, intensity: 4392.0, mobility: 0.949"""	-0.466826	0.135619	0.837678	ISVCIFTGAVLGSPGLTNGPGM	generic|IP_1076614_TX=10090_REVERSED|
"""index: 12392, intensity: 13718.0, mobility: 0.820"""	-0.467164	0.135871	0.838119	SLVPSCQRRSAGRQCK	generic|II_838389_TX=10090_REVERSED|
"""index: 965, intensity: 3866.0, mobility: 0.811"""	-0.467213	0.136054	0.838182	MLIVTLKD	generic|IP_830107_TX=10090_REVERSED|
"""index: 2182, intensity: 3995.0, mobility: 0.974"""	-0.467687	0.136306	0.838798	LWTTPTSAQSDNR	generic|chr16_-1_23496080_23496166_ENSMUST00000089883_REVERSED|
"""index: 19770, intensity: 5253.0, mobility: 1.135"""	-0.467744	0.136558	0.838873	AQGVGRDDVTPNDIWR	generic|sp_Q64727_VINC_MOUSE__chr14_1_20967577_20967612_ENSMUST00000226113__II_3479683_REVERSED|
"""index: 12403, intensity: 3416.0, mobility: 0.898"""	-0.468278	0.13681	0.839564	KYALYQQML	generic|tr_Q3U6J0_Q3U6J0_MOUSE__IP_1042394_REVERSED|
"""index: 676, intensity: 11531.0, mobility: 0.979"""	-0.468295	0.137062	0.839586	GQNEQLLEEPMK	generic|IP_1099960_TX=10090_REVERSED|
"""index: 12508, intensity: 3791.0, mobility: 0.936"""	-0.468432	0.13728	0.839763	FLPFVSVNLCLTSTQIPE	generic|IP_905158_TX=10090_REVERSED|
"""index: 12041, intensity: 2751.0, mobility: 0.833"""	-0.468799	0.137531	0.840236	LNDEIQLYQDTIELAMKFKL	generic|sp_Q148W0_AT8B1_MOUSE_REVERSED|
"""index: 16901, intensity: 3571.0, mobility: 0.974"""	-0.468835	0.137783	0.840283	GADLASTADDLIL	generic|sp_P21958_TAP1_MOUSE__II_1069527_REVERSED	|generic|tr_Q5D0F3_Q5D0F3_MOUSE_REVERSED	|generic|tr_Q3U543_Q3U543_MOUSE_REVERSED	|generic|tr_A0A068BER1_A0A068BER1_MOUSE_REVERSED	|generic|tr_Q78E61_Q78E61_MOUSE_REVERSED	|generic|tr_Q62429_Q62429_MOUSE_REVERSED	|generic|tr_Q3U6V4_Q3U6V4_MOUSE_REVERSED	|generic|tr_Q3TBA3_Q3TBA3_MOUSE_REVERSED	|generic|tr_Q62428_Q62428_MOUSE_REVERSED|
"""index: 11818, intensity: 6728.0, mobility: 1.089"""	-0.468949	0.138001	0.84043	SAPDRLAGPASQNNHK	generic|tr_Q501P3_Q501P3_MOUSE_REVERSED	|generic|tr_A2AQE2_A2AQE2_MOUSE_REVERSED	|generic|tr_Q3TEC4_Q3TEC4_MOUSE_REVERSED	|generic|tr_Q8C7M0_Q8C7M0_MOUSE_REVERSED	|generic|sp_Q6A098_SBP2L_MOUSE_REVERSED|
"""index: 22581, intensity: 2514.0, mobility: 1.141"""	-0.469135	0.138252	0.840669	EKRKHGDGGNLFAERAE	generic|sp_Q8R464_CADM4_MOUSE_REVERSED|
"""index: 18429, intensity: 4190.0, mobility: 0.976"""	-0.469313	0.138504	0.840898	TCRRVETPEEEWYVSKRMRDYLYVDY	generic|tr_Q4G0C0_Q4G0C0_MOUSE_REVERSED	|generic|tr_G3X928_G3X928_MOUSE_REVERSED	|generic|tr_A0AUN0_A0AUN0_MOUSE_REVERSED	|generic|sp_Q6NZC7_S23IP_MOUSE_REVERSED|
"""index: 23347, intensity: 32106.0, mobility: 1.043"""	-0.469631	0.138616	0.841306	RSPVRLPQSKW	generic|IP_3498117_TX=10090_REVERSED	|generic|tr_Q8CEH0_Q8CEH0_MOUSE_REVERSED|
"""index: 15878, intensity: 3549.0, mobility: 1.069"""	-0.470258	0.138833	0.842108	IEVDHPKANEAPLEFVCRLKSDMLDE	generic|sp_Q9QY76_VAPB_MOUSE_REVERSED	|generic|tr_Q3TA54_Q3TA54_MOUSE_REVERSED	|generic|tr_Q8BH80_Q8BH80_MOUSE_REVERSED	|generic|tr_Q3TU78_Q3TU78_MOUSE_REVERSED|
"""index: 16785, intensity: 2962.0, mobility: 0.778"""	-0.470348	0.139085	0.842224	QIERDRERERASVMYM	generic|IP_1008644_TX=10090_REVERSED|
"""index: 6367, intensity: 28939.0, mobility: 0.916"""	-0.470401	0.139231	0.842291	SEPRAQGKSTPPPLQMTPPLNPM	generic|sp_O35936_ALOX8_MOUSE_REVERSED	|generic|tr_B1ASX6_B1ASX6_MOUSE_REVERSED	|generic|tr_Q3TYK7_Q3TYK7_MOUSE_REVERSED|
"""index: 27437, intensity: 2510.0, mobility: 1.458"""	-0.470841	0.139412	0.842852	EMKVLSKHLTAIQSKYSREANLHQEVERNLADVKEKL	generic|tr_A0A668KLF4_A0A668KLF4_MOUSE__II_1050757_REVERSED	|generic|sp_Q6NY15_TSG10_MOUSE__II_1050757_REVERSED	|generic|sp_Q6NY15-2_TSG10_MOUSE__II_1050757_REVERSED|
"""index: 5980, intensity: 2636.0, mobility: 1.060"""	-0.471229	0.139628	0.843345	AGLLSWLCYIRPPSSFPLAPSDHVWSPQQGPQ	generic|chr3_-1_158561380_158561583_ENSMUST00000200137_REVERSED|
"""index: 17051, intensity: 6442.0, mobility: 0.963"""	-0.471699	0.139844	0.843941	QRRWPPSSALLSWLMSPVL	generic|IP_839467_TX=10090_REVERSED|
"""index: 21659, intensity: 4546.0, mobility: 0.894"""	-0.471941	0.140095	0.844247	EVQKQNHHIMVPITIRALHHHGPVKLG	generic|IP_3445147_TX=10090_REVERSED|
"""index: 8712, intensity: 3122.0, mobility: 1.357"""	-0.472149	0.140346	0.84451	EEKGWNNDQKTNCVIVRRNNENFRPNFHFAVDNGRRFDLVI	generic|tr_Q3V471_Q3V471_MOUSE_REVERSED	|generic|tr_Q8C253_Q8C253_MOUSE_REVERSED	|generic|sp_P16110_LEG3_MOUSE_REVERSED|
"""index: 4597, intensity: 3225.0, mobility: 0.967"""	-0.473363	0.140598	0.846037	NFKTGIECLHHH	generic|tr_A0A0J9YV75_A0A0J9YV75_MOUSE_REVERSED	|generic|tr_F8VQ07_F8VQ07_MOUSE_REVERSED|
"""index: 6879, intensity: 3242.0, mobility: 1.131"""	-0.473376	0.140672	0.846053	VTHCKKHELLQEPTKMFKHCVDCEFMRTI	generic|tr_F6RU08_F6RU08_MOUSE__chr8_1_79186274_79186357_ENSMUST00000145827__II_862950_REVERSED	|generic|tr_F6ZJ37_F6ZJ37_MOUSE__chr8_1_79120488_79120544_ENSMUST00000145827__II_862962_REVERSED	|generic|sp_Q505G8_ZN827_MOUSE__chr8_1_79120488_79120544_ENSMUST00000145827__II_862967_REVERSED	|generic|tr_A0A571BE87_A0A571BE87_MOUSE__chr8_1_79120488_79120544_ENSMUST00000145827__II_862965_REVERSED	|generic|tr_F6ULU2_F6ULU2_MOUSE__chr8_1_79120488_79120544_ENSMUST00000145827__II_862967_REVERSED	|generic|tr_G5E8U2_G5E8U2_MOUSE__chr8_1_79120488_79120544_ENSMUST00000145827_REVERSED|
"""index: 882, intensity: 3000.0, mobility: 0.842"""	-0.473953	0.140817	0.846774	FALPHAFSI	generic|sp_A0PK84_ZDH22_MOUSE__chr12_-1_86983381_86983584_ENSMUST00000223336__II_2441286_REVERSED|
"""index: 16732, intensity: 4089.0, mobility: 0.880"""	-0.474572	0.141	0.847546	ILTHKHATQ	generic|II_832420_TX=10090_REVERSED|
"""index: 2290, intensity: 5926.0, mobility: 0.791"""	-0.474665	0.141	0.847661	TSSERRPL	generic|IP_2550396_TX=10090_REVERSED|
"""index: 21787, intensity: 6788.0, mobility: 0.989"""	-0.475951	0.141179	0.849251	FPNKRQKPLSV	generic|tr_A0A5F8MPX2_A0A5F8MPX2_MOUSE__chr7_1_90406973_90407014_ENSMUST00000208809__II_885305_REVERSED	|generic|tr_A0A5F8MPH5_A0A5F8MPH5_MOUSE__chr7_1_90406973_90407014_ENSMUST00000208809__II_885299_REVERSED	|generic|tr_A0A140LJF2_A0A140LJF2_MOUSE_REVERSED	|generic|tr_Q7TMU6_Q7TMU6_MOUSE_REVERSED	|generic|tr_A0A140LHC0_A0A140LHC0_MOUSE_REVERSED	|generic|sp_Q99N50_SYTL2_MOUSE__chr7_1_90406973_90407014_ENSMUST00000208809_REVERSED	|generic|sp_Q99N50-3_SYTL2_MOUSE__chr7_1_90406973_90407014_ENSMUST00000208809_REVERSED	|generic|sp_Q99N50-4_SYTL2_MOUSE__chr7_1_90406973_90407014_ENSMUST00000208809_REVERSED	|generic|sp_Q99N50-5_SYTL2_MOUSE__chr7_1_90406973_90407014_ENSMUST00000208809_REVERSED	|generic|sp_Q99N50-11_SYTL2_MOUSE__chr7_1_90406973_90407014_ENSMUST00000208809_REVERSED	|generic|tr_Q6P216_Q6P216_MOUSE_REVERSED|
"""index: 24885, intensity: 4577.0, mobility: 1.111"""	-0.476123	0.141429	0.849463	HDAVTVELDELVYED	generic|sp_Q9QZE5_COPG1_MOUSE__chr6_1_87912201_87912302_ENSMUST00000149907__II_911460_REVERSED|
"""index: 4913, intensity: 2673.0, mobility: 0.911"""	-0.476246	0.141644	0.849615	EGPPRALSRQM	generic|IP_863313_TX=10090_REVERSED|
"""index: 10632, intensity: 5186.0, mobility: 0.879"""	-0.476612	0.141894	0.850065	INPDFMIMFE	generic|sp_Q9JLC8_SACS_MOUSE_REVERSED	|generic|sp_Q9JLC8-2_SACS_MOUSE_REVERSED	|generic|sp_Q9JLC8-3_SACS_MOUSE_REVERSED	|generic|tr_E9QNY8_E9QNY8_MOUSE_REVERSED|
"""index: 29135, intensity: 3097.0, mobility: 0.835"""	-0.476631	0.142072	0.850087	EGDPLMTWD	generic|IP_1105773_TX=10090_REVERSED|
"""index: 7654, intensity: 7305.0, mobility: 0.799"""	-0.476879	0.142322	0.850392	SLSRQPGSGGAASAASANDTGGPLARAPSAALP	generic|tr_Q3UH37_Q3UH37_MOUSE__II_1087578_REVERSED	|generic|tr_F7BX42_F7BX42_MOUSE__II_1087578_REVERSED	|generic|tr_E9PZM8_E9PZM8_MOUSE__II_1087578_REVERSED	|generic|sp_Q99J85_NPTXR_MOUSE__II_1087577_REVERSED	|generic|tr_Q3UH69_Q3UH69_MOUSE__II_1087578_REVERSED|
"""index: 10127, intensity: 2646.0, mobility: 0.862"""	-0.47694	0.142536	0.850466	NVMTPYFLL	generic|II_3497507_TX=10090_REVERSED|
"""index: 25517, intensity: 3690.0, mobility: 0.968"""	-0.477426	0.142786	0.851061	LNWPLQLIFGP	generic|IP_1020148_TX=10090_REVERSED|
"""index: 15156, intensity: 3888.0, mobility: 0.951"""	-0.477625	0.142964	0.851302	DSSYKYLKDIMKKTISKPGTGTLKYIEETDPQ	generic|tr_A0A0A0MQE5_A0A0A0MQE5_MOUSE__chr2_-1_25935458_25935556_ENSMUST00000143977__IP_1023696_REVERSED	|generic|sp_A2AHC3_CAMP1_MOUSE__chr2_-1_25935458_25935556_ENSMUST00000143977__IP_1023696_REVERSED	|generic|II_1016400_TX=10090_REVERSED|
"""index: 18893, intensity: 3492.0, mobility: 0.903"""	-0.478113	0.143142	0.851896	RGLSLFSRM	generic|IP_3497256_TX=10090_REVERSED|
"""index: 16863, intensity: 4389.0, mobility: 0.907"""	-0.47868	0.143356	0.852584	IFSPTELVTLSANASLGGAINQA	generic|sp_Q52KR2_LRIG2_MOUSE__chr3_-1_104490864_104490941_ENSMUST00000198452__II_980732_REVERSED	|generic|sp_Q52KR2-2_LRIG2_MOUSE__chr3_-1_104511452_104511640_ENSMUST00000196518__II_980746_REVERSED	|generic|tr_B2RRI5_B2RRI5_MOUSE__chr3_-1_104490864_104490941_ENSMUST00000198452__II_980732_REVERSED	|generic|II_980749_TX=10090_REVERSED	|generic|II_980755_TX=10090_REVERSED|
"""index: 3428, intensity: 2653.0, mobility: 0.758"""	-0.478744	0.143605	0.852661	GFRCPWCR	generic|II_955104_TX=10090_REVERSED|
"""index: 5448, intensity: 2822.0, mobility: 1.021"""	-0.478859	0.143854	0.852799	GLFLLSFCSCVVSQ	generic|IP_1091072_TX=10090_REVERSED|
"""index: 15570, intensity: 3734.0, mobility: 0.900"""	-0.478955	0.144104	0.852916	QKYSNMSRIHPTLGGWSQVPLFL	generic|IP_1080341_TX=10090_REVERSED|
"""index: 7136, intensity: 4772.0, mobility: 0.790"""	-0.479103	0.144209	0.853094	EDKKVTLLQVTDSKENKDKK	generic|sp_Q9WTQ5-2_AKA12_MOUSE__chr15_-1_11984246_11984275_ENSMUST00000022816__II_3466247_REVERSED	|generic|tr_A0A668KLD3_A0A668KLD3_MOUSE__chr15_-1_11984246_11984275_ENSMUST00000022816__II_3466247_REVERSED	|generic|tr_Q6IR43_Q6IR43_MOUSE__chr15_-1_11984246_11984275_ENSMUST00000022816__IP_1154663_REVERSED	|generic|sp_Q9WTQ5_AKA12_MOUSE__chr15_-1_11984246_11984275_ENSMUST00000022816_REVERSED	|generic|tr_A0A668KM55_A0A668KM55_MOUSE_REVERSED	|generic|tr_A0A668KLV9_A0A668KLV9_MOUSE__chr15_-1_11984246_11984275_ENSMUST00000022816_REVERSED|
"""index: 1333, intensity: 3965.0, mobility: 0.821"""	-0.479645	0.14435	0.853746	SPTRVIYMHGTDEIR	generic|sp_O55225_OTOG_MOUSE_REVERSED	|generic|tr_A0A1B0GSE0_A0A1B0GSE0_MOUSE_REVERSED|
"""index: 15086, intensity: 3844.0, mobility: 0.980"""	-0.480165	0.144563	0.85437	KPFFEFYRSIFSILSGVYNILMRWESSMTTKLLTRS	generic|IP_1141796_TX=10090_REVERSED|
"""index: 3627, intensity: 3261.0, mobility: 1.042"""	-0.480367	0.144812	0.854612	STNRPKAHTHPAGTH	generic|IP_842032_TX=10090_REVERSED|
"""index: 12585, intensity: 4700.0, mobility: 0.893"""	-0.480668	0.145025	0.854972	LSSDLYSIVAYLNGFQGL	generic|IP_1151971_TX=10090_REVERSED|
"""index: 21450, intensity: 4147.0, mobility: 0.933"""	-0.480792	0.145274	0.855119	LRKGTMPSHTGISGPFPLFHL	generic|tr_E9Q9Q5_E9Q9Q5_MOUSE_REVERSED|
"""index: 14189, intensity: 3629.0, mobility: 1.114"""	-0.480855	0.145522	0.855194	RSGVTSTCVLSNATTPSL	generic|chr7_1_102467011_102468301_ENSMUST00000033283_REVERSED|
"""index: 12763, intensity: 3794.0, mobility: 1.072"""	-0.480992	0.145771	0.855357	DRTQHWRPELVALAVYLFGSLGLFSLGQSREQLAS	generic|tr_F7A0T4_F7A0T4_MOUSE_REVERSED|
"""index: 19664, intensity: 3500.0, mobility: 1.066"""	-0.481135	0.14602	0.855527	ERLQELFKDIHE	generic|sp_Q80WQ8-2_M18BP_MOUSE_REVERSED|
"""index: 21692, intensity: 3501.0, mobility: 1.040"""	-0.481249	0.146269	0.855663	LHNISHLHKCQRQHRFLIIVMYTSMTLM	generic|tr_A0A2I3BR36_A0A2I3BR36_MOUSE__II_3497006_REVERSED	|generic|tr_A0A2I3BQN7_A0A2I3BQN7_MOUSE_REVERSED	|generic|tr_A0A2I3BPJ6_A0A2I3BPJ6_MOUSE_REVERSED	|generic|tr_A0A2I3BPT6_A0A2I3BPT6_MOUSE_REVERSED	|generic|tr_Q8R2E3_Q8R2E3_MOUSE_REVERSED	|generic|tr_Q8R2E4_Q8R2E4_MOUSE_REVERSED|
"""index: 18546, intensity: 2741.0, mobility: 0.896"""	-0.481281	0.146408	0.855701	QQFQEELLSSIQANKK	generic|IP_1051759_TX=10090_REVERSED|
"""index: 9846, intensity: 3742.0, mobility: 0.836"""	-0.482386	0.146657	0.857009	DLEVCNQCMRYHVQVTS	generic|tr_B0L6U8_B0L6U8_MOUSE_REVERSED|
"""index: 13611, intensity: 5751.0, mobility: 1.094"""	-0.482457	0.146905	0.857093	VASDTAPLPKQDIKLATIHSFMDLTKHE	generic|tr_J3QM82_J3QM82_MOUSE_REVERSED	|generic|sp_Q8BXA7_PHLP2_MOUSE_REVERSED|
"""index: 7937, intensity: 7131.0, mobility: 1.141"""	-0.482527	0.147044	0.857175	EERAQAKMQQVEITDPKRRRMYLEHNGMCLQLIRKNIRLR	generic|tr_Q3UL48_Q3UL48_MOUSE_REVERSED	|generic|tr_Q8CBU4_Q8CBU4_MOUSE_REVERSED	|generic|tr_Q3UXR4_Q3UXR4_MOUSE_REVERSED	|generic|sp_P26040_EZRI_MOUSE_REVERSED	|generic|tr_Q3TCP5_Q3TCP5_MOUSE_REVERSED|
"""index: 17703, intensity: 19975.0, mobility: 0.888"""	-0.482729	0.147219	0.857413	LHLCWNKNIKNMAWSMFWGLG	generic|chr4_-1_58827059_58828034_ENSMUST00000102889__IP_962509_TX=10090_REVERSED|
"""index: 14624, intensity: 4073.0, mobility: 1.071"""	-0.482928	0.147431	0.857647	TRFMLAPDMNVSAMRGVHRIEKA	generic|sp_Q8CHG7_RPGF2_MOUSE__chr3_-1_79112165_79112281_ENSMUST00000152275_REVERSED	|generic|tr_E9QNQ4_E9QNQ4_MOUSE__chr3_-1_79112165_79112281_ENSMUST00000152275_REVERSED	|generic|tr_A0A0A6YWG7_A0A0A6YWG7_MOUSE__chr3_-1_79112165_79112281_ENSMUST00000152275_REVERSED	|generic|tr_Q6NXI4_Q6NXI4_MOUSE__chr3_-1_79112165_79112281_ENSMUST00000152275_REVERSED|
"""index: 16204, intensity: 7118.0, mobility: 0.899"""	-0.482977	0.147643	0.857705	ESSQPEVGLVWMLECGGSVGP	generic|IP_3456412_TX=10090_REVERSED|
"""index: 3748, intensity: 4499.0, mobility: 0.931"""	-0.483098	0.147781	0.857847	PPQRWHAPAGGY	generic|IP_1131078_TX=10090_REVERSED|
"""index: 1089, intensity: 4079.0, mobility: 0.889"""	-0.483512	0.147992	0.858331	WWEADVRCK	generic|tr_A0A0U1RP06_A0A0U1RP06_MOUSE__chr6_-1_91504567_91504620_ENSMUST00000150279__II_910792_REVERSED	|generic|tr_Q7TSZ1_Q7TSZ1_MOUSE__chr6_-1_91504567_91504620_ENSMUST00000150279_REVERSED	|generic|sp_P51612_XPC_MOUSE__chr6_-1_91504567_91504620_ENSMUST00000150279_REVERSED|
"""index: 15607, intensity: 5264.0, mobility: 0.951"""	-0.484166	0.148203	0.859095	NLTSQPHQPHLAAPPEQPLFENHLLSEEQSTSMEARA	generic|tr_W4VSP1_W4VSP1_MOUSE_REVERSED	|generic|tr_Q9D4A3_Q9D4A3_MOUSE_REVERSED|
"""index: 13114, intensity: 5351.0, mobility: 1.148"""	-0.484617	0.148341	0.859619	WWALSPWMPGTSLGTLRLHNRLCVLRGP	generic|IP_3482145_TX=10090_REVERSED|
"""index: 18551, intensity: 4384.0, mobility: 0.843"""	-0.484862	0.148432	0.859904	SPKPYLVSETKLTPSAS	generic|IP_1055237_TX=10090_REVERSED|
"""index: 29003, intensity: 3246.0, mobility: 0.885"""	-0.485812	0.148432	0.861001	PEPRRRKRGAYG	generic|IP_1062494_TX=10090_REVERSED|
"""index: 28937, intensity: 3998.0, mobility: 0.969"""	-0.487022	0.148642	0.862387	RRYNQVFRK	generic|IP_1040053_TX=10090_REVERSED|
"""index: 21442, intensity: 3191.0, mobility: 0.956"""	-0.4874	0.148852	0.862818	SLYKWTGCLGQSIREWELNTFAGREMPMFTEKT	generic|IP_856510_TX=10090_REVERSED|
"""index: 27986, intensity: 3684.0, mobility: 0.869"""	-0.487713	0.149099	0.863174	AMFCFCQPWI	generic|IP_897103_TX=10090_REVERSED|
"""index: 11789, intensity: 5697.0, mobility: 0.827"""	-0.487804	0.149309	0.863278	PICRLHFGYALVWWSVPLGKMRGG	generic|IP_893294_TX=10090_REVERSED|
"""index: 25010, intensity: 17692.0, mobility: 0.995"""	-0.488033	0.149519	0.863537	REEGTHVSKLR	generic|tr_Q6DFU8_Q6DFU8_MOUSE_REVERSED|
"""index: 15840, intensity: 12185.0, mobility: 0.940"""	-0.488367	0.149766	0.863915	VRSSLVYREDFYGSRIKSADLDTTHKMTRPDYG	generic|tr_B0R0F0_B0R0F0_MOUSE_REVERSED	|generic|tr_A2ARP5_A2ARP5_MOUSE_REVERSED	|generic|tr_Q545N7_Q545N7_MOUSE__chr2_1_121363498_121363614_ENSMUST00000153040_REVERSED|
"""index: 5814, intensity: 20979.0, mobility: 0.921"""	-0.488546	0.149901	0.864117	FTNMLWTRGDGSMWRRQL	generic|chr7_-1_80768446_80803146_ENSMUST00000167377__IP_886304_TX=10090_REVERSED	|generic|IP_886268_TX=10090_REVERSED|
"""index: 27183, intensity: 10695.0, mobility: 0.975"""	-0.488821	0.150148	0.864426	FADELQKEPKKTQKHKAQK	generic|IP_926831_TX=10090_REVERSED|
"""index: 16662, intensity: 7029.0, mobility: 0.976"""	-0.48924	0.150283	0.864898	RQITDKLPLLPFHRWKTQLRSYGD	generic|IP_903461_TX=10090_REVERSED|
"""index: 8694, intensity: 4117.0, mobility: 0.981"""	-0.48981	0.15053	0.865537	ADERSVQLREL	generic|sp_Q60625_ICAM5_MOUSE_REVERSED|
"""index: 810, intensity: 2672.0, mobility: 0.819"""	-0.489857	0.150739	0.865589	PETDEERK	generic|II_1139285_TX=10090_REVERSED|
"""index: 13931, intensity: 4570.0, mobility: 1.056"""	-0.490179	0.150874	0.865948	LRYVERGCSGGVGNPKGFDVHPALAQPLQYPH	generic|II_3459047_TX=10090_REVERSED|
"""index: 18760, intensity: 80143.0, mobility: 0.885"""	-0.490671	0.15112	0.866496	IPMLFFIAK	generic|IP_1122968_TX=10090_REVERSED|
"""index: 3112, intensity: 3904.0, mobility: 0.973"""	-0.490771	0.151366	0.866606	EPTQVSPAASSHS	generic|II_3461831_TX=10090_REVERSED	|generic|tr_B2KF06_B2KF06_MOUSE_REVERSED|
"""index: 3526, intensity: 2947.0, mobility: 1.198"""	-0.490936	0.151612	0.866789	PEARCDQGLSSFTSSCPPHH	generic|IP_889857_TX=10090_REVERSED|
"""index: 5191, intensity: 5267.0, mobility: 0.887"""	-0.490971	0.151746	0.866828	TAIVIEPHRNLMRQQKQTSMGGVL	generic|tr_F8WJA0_F8WJA0_MOUSE__chr2_-1_44997282_44997311_ENSMUST00000176438_REVERSED	|generic|tr_Q3TLR1_Q3TLR1_MOUSE__chr2_-1_44997282_44997311_ENSMUST00000176438_REVERSED	|generic|sp_Q9ESV0_DDX24_MOUSE__chr2_-1_44997282_44997311_ENSMUST00000176438_REVERSED	|generic|tr_Q3U7R4_Q3U7R4_MOUSE__chr2_-1_44997282_44997311_ENSMUST00000176438_REVERSED	|generic|tr_Q3UYV7_Q3UYV7_MOUSE__chr2_-1_44997282_44997311_ENSMUST00000176438_REVERSED	|generic|tr_A0A1Y7VKX7_A0A1Y7VKX7_MOUSE__chr2_-1_44997282_44997311_ENSMUST00000176438_REVERSED|
"""index: 16180, intensity: 1340633.0, mobility: 0.948"""	-0.491421	0.151955	0.867325	QSADLGAVPPAQVMPQLQQQ	generic|sp_P56477_IRF5_MOUSE_REVERSED	|generic|tr_B2CC69_B2CC69_MOUSE_REVERSED|
"""index: 8331, intensity: 11050.0, mobility: 1.040"""	-0.491467	0.152088	0.867376	LSATDVLFMAPLVTNAMALTVDSP	generic|IP_993047_TX=10090_REVERSED|
"""index: 16294, intensity: 3712.0, mobility: 0.916"""	-0.491936	0.152259	0.867893	LHLPGKRLITNGYPAMKGSAV	generic|IP_897991_TX=10090_REVERSED|
"""index: 20683, intensity: 4388.0, mobility: 0.935"""	-0.492073	0.152467	0.868043	SLVEQYTLEKWEELTREKAEVSEDYPEAEPED	generic|tr_Q6PG57_Q6PG57_MOUSE__chr15_-1_89146467_89146517_ENSMUST00000230734__II_3485440_REVERSED	|generic|sp_Q9WUI1_MK11_MOUSE__chr15_-1_89146467_89146517_ENSMUST00000230734__II_3485440_REVERSED	|generic|tr_Q3TT60_Q3TT60_MOUSE__chr15_-1_89146467_89146517_ENSMUST00000230734__II_3485440_REVERSED	|generic|tr_Q6P243_Q6P243_MOUSE__chr15_-1_89146467_89146517_ENSMUST00000230734_REVERSED|
"""index: 9068, intensity: 4823.0, mobility: 0.868"""	-0.492328	0.152713	0.868323	QGPWLNEAHM	generic|sp_Q91X21_K2013_MOUSE_REVERSED	|generic|sp_Q91X21-2_K2013_MOUSE_REVERSED	|generic|sp_Q91X21-3_K2013_MOUSE_REVERSED|
"""index: 6317, intensity: 12262.0, mobility: 1.028"""	-0.492381	0.152921	0.868381	HIVAETYPMKMRDEYKPQRNRGIVRDIEEHVKAEIDPHK	generic|tr_Q91X75_Q91X75_MOUSE__II_895757_REVERSED	|generic|tr_Q80XK1_Q80XK1_MOUSE__II_895757_REVERSED	|generic|tr_F7B9W9_F7B9W9_MOUSE__II_895752_REVERSED	|generic|sp_P20852_CP2A5_MOUSE_REVERSED|
"""index: 8562, intensity: 11521.0, mobility: 1.046"""	-0.492597	0.153166	0.868618	SRVKEELESRQRELQQVQARQADLEECVHKKHTEMEVVQK	generic|sp_Q91VW5_GOGA4_MOUSE__chr9_1_118572926_118573027_ENSMUST00000211846__II_3450385_REVERSED	|generic|tr_Q4VAB1_Q4VAB1_MOUSE_REVERSED	|generic|tr_A0A1D5RME8_A0A1D5RME8_MOUSE_REVERSED	|generic|tr_Q8C0A4_Q8C0A4_MOUSE_REVERSED|
"""index: 22314, intensity: 3077.0, mobility: 0.956"""	-0.492692	0.153299	0.868722	ETVKDSEMVTFNYFPEDFTLPIPSPPPK	generic|sp_Q8BNA6-2_FAT3_MOUSE__IP_3502022_REVERSED	|generic|sp_Q8BNA6_FAT3_MOUSE_REVERSED	|generic|tr_E9QK16_E9QK16_MOUSE_REVERSED|
"""index: 20674, intensity: 3864.0, mobility: 1.008"""	-0.493389	0.153544	0.869481	SFNWLNKQWCT	generic|chr12_1_80662491_80662637_ENSMUST00000219405_REVERSED|
"""index: 623, intensity: 2676.0, mobility: 0.848"""	-0.493637	0.153752	0.869751	TGQVDEAETI	generic|sp_Q7TS63-2_ZFAT_MOUSE__II_1084708_REVERSED	|generic|sp_Q7TS63_ZFAT_MOUSE_REVERSED|
"""index: 7668, intensity: 3118.0, mobility: 1.179"""	-0.493669	0.153997	0.869786	SSMSRSKPSPGEPTPVAARISGEERSGTGPVMTRAT	generic|sp_Q2TB54_FCAMR_MOUSE_REVERSED	|generic|sp_Q2TB54-2_FCAMR_MOUSE_REVERSED|
"""index: 25185, intensity: 3597.0, mobility: 1.151"""	-0.493713	0.154242	0.869833	WTHIKQPWTRQRFS	generic|IP_1092699_TX=10090_REVERSED|
"""index: 16449, intensity: 4931.0, mobility: 1.027"""	-0.493843	0.154487	0.869974	QWDDDYQGWSVVLLSAILIGHPLCKWVAFQLFM	generic|sp_Q99PJ1_PCD15_MOUSE__II_1152353_REVERSED	|generic|sp_Q99PJ1-10_PCD15_MOUSE__II_1152336_REVERSED	|generic|sp_Q99PJ1-18_PCD15_MOUSE__II_1152336_REVERSED	|generic|sp_Q99PJ1-21_PCD15_MOUSE__II_1152336_REVERSED	|generic|sp_Q99PJ1-25_PCD15_MOUSE__II_1152347_REVERSED	|generic|sp_Q99PJ1-26_PCD15_MOUSE__II_1152336_REVERSED|
"""index: 10612, intensity: 4693.0, mobility: 1.169"""	-0.493951	0.154695	0.870091	QILSKYVIMIRRKEEKFFMQMVHSSQMFYAYLRL	generic|tr_Q811K8_Q811K8_MOUSE_REVERSED|
"""index: 19981, intensity: 3414.0, mobility: 0.944"""	-0.494264	0.154902	0.87043	PYVDRTLRELPLRPPGSDLGCT	generic|IP_876942_TX=10090_REVERSED|
"""index: 12850, intensity: 4923.0, mobility: 1.044"""	-0.494503	0.155147	0.870687	LTWLLGRPPPVNICMWPCRPSPLFPSMTLPQPSAPS	generic|IP_1126270_TX=10090_REVERSED|
"""index: 25138, intensity: 4838.0, mobility: 1.012"""	-0.494525	0.155354	0.870711	GRRQSGKPKKW	generic|II_852328_TX=10090_REVERSED	|generic|II_852338_TX=10090_REVERSED	|generic|tr_A0A0R4J1W2_A0A0R4J1W2_MOUSE__chr17_1_13015054_13015083_ENSMUST00000007012_REVERSED|
"""index: 22821, intensity: 2757.0, mobility: 0.972"""	-0.494816	0.155523	0.871023	SFNEQNRKAR	generic|tr_A0A571BF46_A0A571BF46_MOUSE_REVERSED	|generic|tr_A0A571BF58_A0A571BF58_MOUSE_REVERSED	|generic|tr_A2AQA9_A2AQA9_MOUSE_REVERSED	|generic|tr_A2AQB2_A2AQB2_MOUSE_REVERSED|
"""index: 1719, intensity: 2681.0, mobility: 0.758"""	-0.49554	0.155768	0.8718	MPRPSTRGRPPPPSRT	generic|chr2_1_131936848_131937036_ENSMUST00000091288_REVERSED|
"""index: 18014, intensity: 5998.0, mobility: 0.826"""	-0.495627	0.156013	0.871892	GKALLDNIM	generic|tr_Q7TPE9_Q7TPE9_MOUSE_REVERSED	|generic|tr_D0ESZ6_D0ESZ6_MOUSE_REVERSED	|generic|sp_P22777_PAI1_MOUSE_REVERSED|
"""index: 12999, intensity: 3359.0, mobility: 1.088"""	-0.495672	0.156258	0.87194	HMNEFLDDFEKCSM	generic|tr_D3YW26_D3YW26_MOUSE_REVERSED	|generic|tr_D3Z4Z0_D3Z4Z0_MOUSE_REVERSED|
"""index: 5326, intensity: 19305.0, mobility: 0.848"""	-0.495834	0.156464	0.872113	APPCVMTNRP	generic|IP_954763_TX=10090_REVERSED	|generic|tr_Q922Q0_Q922Q0_MOUSE_REVERSED|
"""index: 15699, intensity: 4607.0, mobility: 1.200"""	-0.496081	0.156709	0.872376	MRIPYHLPHCIAVFRDYAMSALLLGESGAMTLFFFS	generic|tr_Q8VF05_Q8VF05_MOUSE_REVERSED|
"""index: 11750, intensity: 3938.0, mobility: 0.824"""	-0.496326	0.156954	0.872636	LFPRDMSSGTVRTTW	generic|sp_O54991_CNTP1_MOUSE_REVERSED	|generic|tr_Q3U428_Q3U428_MOUSE_REVERSED|
"""index: 9742, intensity: 7272.0, mobility: 1.037"""	-0.497227	0.157199	0.873588	SAPISISTGSSTDQLTSQLDSISI	generic|tr_A0A140LJ72_A0A140LJ72_MOUSE__chr16_1_17018426_17018455_ENSMUST00000232611_REVERSED|
"""index: 4242, intensity: 2643.0, mobility: 1.026"""	-0.497287	0.157328	0.873652	QKDESSLSSTPSPTS	generic|sp_Q6VGS5_DAPLE_MOUSE__chr4_-1_126744893_126744925_ENSMUST00000030637_REVERSED	|generic|sp_Q6VGS5-2_DAPLE_MOUSE__chr4_-1_126744893_126744925_ENSMUST00000030637_REVERSED	|generic|tr_Q80XQ1_Q80XQ1_MOUSE_REVERSED|
"""index: 20764, intensity: 6352.0, mobility: 1.005"""	-0.497649	0.157457	0.874032	IYMKGVLIENEL	generic|tr_I6L9D7_I6L9D7_MOUSE__IP_1050915_REVERSED	|generic|tr_A0A571BE33_A0A571BE33_MOUSE__IP_1050915_REVERSED	|generic|tr_A0A571BEM6_A0A571BEM6_MOUSE_REVERSED	|generic|tr_Q9D5X0_Q9D5X0_MOUSE_REVERSED|
"""index: 16928, intensity: 3655.0, mobility: 1.053"""	-0.497845	0.157663	0.874238	INSGAPYSFVPCLPVSFFPGCSPLQAPT	generic|IP_1079075_TX=10090_REVERSED	|generic|tr_Q571N4_Q571N4_MOUSE_REVERSED|
"""index: 8117, intensity: 3133.0, mobility: 1.116"""	-0.498036	0.157908	0.874438	NRVKSLENEYEWRRKAEEQYEAKLREIEKNKDQITKAAEE	generic|sp_E9Q557_DESP_MOUSE_REVERSED|
"""index: 3272, intensity: 2575.0, mobility: 0.880"""	-0.498121	0.158113	0.874527	TEPRADGTEEASKPTAAQQPE	generic|tr_S4R294_S4R294_MOUSE__chr1_-1_162723106_162723174_ENSMUST00000182288__II_1027809_REVERSED	|generic|sp_Q3TLH4_PRC2C_MOUSE__chr1_-1_162723106_162723174_ENSMUST00000182288__II_1027809_REVERSED	|generic|sp_Q3TLH4-5_PRC2C_MOUSE__chr1_-1_162723106_162723174_ENSMUST00000182288__II_1027809_REVERSED	|generic|tr_S4R2J9_S4R2J9_MOUSE__chr1_-1_162723106_162723174_ENSMUST00000182288_REVERSED	|generic|tr_A0A0A0MQ79_A0A0A0MQ79_MOUSE__chr1_-1_162723106_162723174_ENSMUST00000182288_REVERSED|
"""index: 9453, intensity: 5183.0, mobility: 1.082"""	-0.4982	0.15828	0.87461	HRNHQIQTMNQQLLMMNHMHKESTMHIRLNRAVNTEYDCVECR	generic|sp_Q61329_ZFHX3_MOUSE__chr10_1_128278792_128278821_ENSMUST00000217852_REVERSED	|generic|tr_E9QMD3_E9QMD3_MOUSE__chr10_1_128278792_128278821_ENSMUST00000217852_REVERSED|
"""index: 13338, intensity: 3675.0, mobility: 0.840"""	-0.498578	0.15837	0.875003	NLQRLPELPPESLLKQPINLASM	generic|IP_3480720_TX=10090_REVERSED|
"""index: 24395, intensity: 2632.0, mobility: 1.111"""	-0.499485	0.158614	0.875945	LILVHDDSLGGKALALYCHTGIN	generic|sp_Q8CI33_C19L1_MOUSE__chr19_-1_44127362_44127451_ENSMUST00000237939_REVERSED	|generic|sp_Q8CI33-2_C19L1_MOUSE__chr19_-1_44127362_44127451_ENSMUST00000237939_REVERSED|
"""index: 19406, intensity: 3568.0, mobility: 0.956"""	-0.499621	0.15878	0.876085	YLLPLHRSPQ	generic|chr6_-1_113498304_113501880_ENSMUST00000204268__IP_909217_TX=10090_REVERSED|
"""index: 13606, intensity: 4805.0, mobility: 0.962"""	-0.499819	0.159024	0.876288	GKAYTQKHHTHSALHTHMHT	generic|IP_852663_TX=10090_REVERSED|
"""index: 21686, intensity: 4234.0, mobility: 0.995"""	-0.50014	0.159191	0.876619	RRRPAKETRR	generic|IP_931500_TX=10090_REVERSED	|generic|IP_931512_TX=10090_REVERSED|
"""index: 3360, intensity: 2528.0, mobility: 0.765"""	-0.500687	0.159318	0.877179	TMHDGGRRSAAKLSL	generic|sp_Q5Y5T5_ZDHC8_MOUSE_REVERSED	|generic|tr_Q2TGE7_Q2TGE7_MOUSE_REVERSED|
"""index: 7740, intensity: 3178.0, mobility: 1.006"""	-0.501423	0.159406	0.877929	EHEVTCTINKGDAQHSPVMSLYSTVTTTGPQ	generic|tr_Q60977_Q60977_MOUSE_REVERSED|
"""index: 4476, intensity: 3911.0, mobility: 0.858"""	-0.501845	0.159611	0.878357	EVLRQSKGTMQGLVNGG	generic|sp_Q0EEE2_PTHD3_MOUSE_REVERSED	|generic|sp_Q0EEE2-2_PTHD3_MOUSE_REVERSED	|generic|tr_B7ZN87_B7ZN87_MOUSE_REVERSED|
"""index: 11006, intensity: 5288.0, mobility: 0.976"""	-0.502053	0.159854	0.878568	EILDREIFSRFDEKYVTLDPLQFAC	generic|sp_B2RUR8_OTU7B_MOUSE_REVERSED	|generic|tr_D3Z210_D3Z210_MOUSE_REVERSED|
"""index: 22215, intensity: 3285.0, mobility: 1.105"""	-0.502067	0.160097	0.878582	LQFVEKCVGKARLYASGRECRIGGTCYMLV	generic|sp_Q3U269_TSTD2_MOUSE__chr4_-1_46131839_46132072_ENSMUST00000160008_REVERSED|
"""index: 12928, intensity: 3463.0, mobility: 1.146"""	-0.502088	0.160224	0.878603	LSRPPTPFATRGMRTTRSWQESRVTRRI	generic|IP_981424_TX=10090_REVERSED|
"""index: 2619, intensity: 5279.0, mobility: 0.856"""	-0.502461	0.160428	0.878979	TLPTETKFLSEMRIH	generic|sp_Q8BLG2_LPAR4_MOUSE_REVERSED	|generic|tr_Q80UD5_Q80UD5_MOUSE_REVERSED|
"""index: 22389, intensity: 7100.0, mobility: 0.931"""	-0.502575	0.160671	0.879094	QKFLIYLNR	generic|IP_961975_TX=10090_REVERSED|
"""index: 12869, intensity: 4145.0, mobility: 1.019"""	-0.502686	0.160914	0.879205	NNFIQTIGLPSMLTKLNYEGSISL	generic|IP_1111334_TX=10090_REVERSED|
"""index: 2297, intensity: 3558.0, mobility: 0.916"""	-0.502699	0.161157	0.879218	QNNILVDMKEDMDQQMEKMIEVFEYL	generic|tr_D3Z652_D3Z652_MOUSE_REVERSED	|generic|tr_A0A0R4J070_A0A0R4J070_MOUSE_REVERSED	|generic|sp_Q14BK3_TEX35_MOUSE_REVERSED	|generic|sp_Q14BK3-2_TEX35_MOUSE_REVERSED	|generic|tr_A0A0R4J1P6_A0A0R4J1P6_MOUSE_REVERSED	|generic|tr_A0A087WNR4_A0A087WNR4_MOUSE_REVERSED	|generic|tr_D3Z4U7_D3Z4U7_MOUSE_REVERSED|
"""index: 4086, intensity: 4747.0, mobility: 0.884"""	-0.502725	0.161361	0.879244	EAFVLMAKLEEAVDWMF	generic|II_885084_TX=10090_REVERSED	|generic|tr_A0A140LHY2_A0A140LHY2_MOUSE_REVERSED	|generic|sp_Q7TMR0_PCP_MOUSE_REVERSED|
"""index: 19488, intensity: 80719.0, mobility: 0.905"""	-0.502807	0.161604	0.879327	PRPPSRTRR	generic|IP_1035344_TX=10090_REVERSED|
"""index: 12307, intensity: 23505.0, mobility: 1.175"""	-0.503216	0.161808	0.879736	LKAMCNKIEMNRLTYILPNLMPTFVTYFV	generic|tr_Q7TQZ5_Q7TQZ5_MOUSE_REVERSED	|generic|tr_Q8VG60_Q8VG60_MOUSE_REVERSED	|generic|tr_Q8VGM3_Q8VGM3_MOUSE_REVERSED|
"""index: 15470, intensity: 6226.0, mobility: 0.837"""	-0.503249	0.161972	0.879769	TTSKNWPLNDLLRRL	generic|sp_Q9DBN5-3_LONP2_MOUSE__chr8_1_86624193_86624420_ENSMUST00000155433_REVERSED|
"""index: 5230, intensity: 3754.0, mobility: 0.832"""	-0.503927	0.162215	0.880444	MSKRGLYLFAELMIRMPEKTRTR	generic|IP_3487014_TX=10090_REVERSED|
"""index: 25208, intensity: 4379.0, mobility: 1.081"""	-0.503978	0.162458	0.880495	NLLADWGASTTIQFLCLMSGSFTDFNF	generic|sp_Q9R053_SCNBA_MOUSE__II_3501679_REVERSED	|generic|tr_A0A0R5RP39_A0A0R5RP39_MOUSE_REVERSED	|generic|tr_A0A0R5RP42_A0A0R5RP42_MOUSE_REVERSED	|generic|tr_A0A0R5RP40_A0A0R5RP40_MOUSE_REVERSED|
"""index: 16002, intensity: 3560.0, mobility: 1.067"""	-0.503979	0.1627	0.880496	WWWWWWWWWWWRVTGK	generic|IP_1129357_TX=10090_REVERSED|
"""index: 15644, intensity: 3678.0, mobility: 1.088"""	-0.504008	0.162904	0.880525	KQGCAGNHNRLMIFHHKVLFRSLFFHTSFILLHKM	generic|IP_1041306_TX=10090_REVERSED|
"""index: 19883, intensity: 4187.0, mobility: 0.953"""	-0.504783	0.163146	0.881291	WKVRLTGWG	generic|IP_1014243_TX=10090_REVERSED|
"""index: 7681, intensity: 3077.0, mobility: 1.164"""	-0.504997	0.163389	0.881502	INVIAAWLSYGYFDVEVTNSFHPRAGFAPMIW	generic|sp_Q80SX5_OTOP2_MOUSE_REVERSED|
"""index: 13715, intensity: 3702.0, mobility: 1.206"""	-0.50502	0.163592	0.881524	ALDTIPIPPHDRMGPTQYNLRRMEVP	generic|sp_A2A8L5_PTPRF_MOUSE__chr17_-1_56413325_56413363_ENSMUST00000223685__II_685758_REVERSED|
"""index: 10958, intensity: 8836.0, mobility: 0.873"""	-0.505094	0.163835	0.881597	QQGGAGSGGVSVGGSAGGGKKMKTSGFKTAA	generic|sp_Q9JM55_TOB2_MOUSE_REVERSED|
"""index: 13106, intensity: 3130.0, mobility: 1.131"""	-0.505349	0.164078	0.881847	REMPKQDKRPFFVKYTFNYIDLYHLLT	generic|tr_Q8C137_Q8C137_MOUSE__II_1037339_REVERSED	|generic|tr_B2RY11_B2RY11_MOUSE__II_1037320_REVERSED	|generic|tr_B2RY21_B2RY21_MOUSE__II_1037320_REVERSED	|generic|tr_E9Q876_E9Q876_MOUSE__II_1037320_REVERSED	|generic|tr_Q8BZ38_Q8BZ38_MOUSE_REVERSED|
"""index: 6476, intensity: 8172.0, mobility: 0.957"""	-0.505399	0.164201	0.881896	YPVCRFAVGLGDREPLPPVKEM	generic|IP_1098364_TX=10090_REVERSED|
"""index: 17360, intensity: 5056.0, mobility: 1.070"""	-0.505927	0.164443	0.882412	KDMSELDEKCLTYLPMAESMSPQRK	generic|tr_Q3U0S4_Q3U0S4_MOUSE_REVERSED	|generic|sp_Q7TSG2_CTDP1_MOUSE_REVERSED	|generic|sp_Q7TSG2-2_CTDP1_MOUSE_REVERSED	|generic|tr_A0A494B8Z5_A0A494B8Z5_MOUSE_REVERSED	|generic|tr_E0CZ13_E0CZ13_MOUSE_REVERSED|
"""index: 16129, intensity: 2968.0, mobility: 0.778"""	-0.506069	0.164686	0.88255	LSTTITPSHFYCRSTGARM	generic|tr_A0A286YEC0_A0A286YEC0_MOUSE_REVERSED|
"""index: 8347, intensity: 4537.0, mobility: 0.891"""	-0.506174	0.164809	0.882653	DSSGLVDERLTFILEQSPVLFFEPE	generic|IP_945194_TX=10090_REVERSED|
"""index: 22358, intensity: 4804.0, mobility: 0.917"""	-0.506681	0.164931	0.883145	WPFLPSAPISS	generic|IP_891382_TX=10090_REVERSED|
"""index: 18865, intensity: 3020.0, mobility: 1.152"""	-0.506953	0.165173	0.883408	RKSSVTQGPKRSTCEES	generic|tr_Q3TNY4_Q3TNY4_MOUSE_REVERSED	|generic|sp_Q8C0I4_EPC2_MOUSE_REVERSED|
"""index: 24610, intensity: 36431.0, mobility: 0.975"""	-0.507105	0.165335	0.883554	HLFLGPLIGIW	generic|IP_937294_TX=10090_REVERSED|
"""index: 20038, intensity: 3699.0, mobility: 1.076"""	-0.507399	0.165537	0.883837	IIHRSPLMYCHGIYMIAVSRNLSS	generic|tr_Q8R263_Q8R263_MOUSE_REVERSED	|generic|tr_A0A2I3BR45_A0A2I3BR45_MOUSE_REVERSED|
"""index: 18988, intensity: 2519.0, mobility: 1.140"""	-0.507436	0.165579	0.883873	RPEREADWAVRLPVY	generic|tr_Q80T83_Q80T83_MOUSE_REVERSED|
"""index: 13997, intensity: 2872.0, mobility: 0.890"""	-0.507911	0.165781	0.884328	RHQMLNHSAILTQSQQVHLL	generic|IP_1010209_TX=10090_REVERSED|
"""index: 18779, intensity: 31225.0, mobility: 0.928"""	-0.508211	0.165942	0.884615	ATVVYIELR	generic|sp_Q3U1J4_DDB1_MOUSE__chr19_1_10625211_10625339_ENSMUST00000236937_REVERSED	|generic|chr19_1_10606868_10607011_ENSMUST00000236722_REVERSED	|generic|tr_A0A494B987_A0A494B987_MOUSE__chr19_1_10625211_10625339_ENSMUST00000236937_REVERSED	|generic|tr_A0A494BAF6_A0A494BAF6_MOUSE_REVERSED|
"""index: 14318, intensity: 2923.0, mobility: 0.997"""	-0.508375	0.166184	0.884772	IRWLDLVHPVEEMTVRTEEKSWKSWYRSDNFRF	generic|sp_Q8K5B1-3_IL31R_MOUSE__II_3478034_REVERSED	|generic|II_3474440_TX=10090_REVERSED	|generic|tr_A0A286YCG5_A0A286YCG5_MOUSE_REVERSED	|generic|sp_Q8K5B1_IL31R_MOUSE_REVERSED	|generic|sp_Q8K5B1-2_IL31R_MOUSE_REVERSED	|generic|sp_Q8K5B1-4_IL31R_MOUSE_REVERSED	|generic|tr_A0A249JQT6_A0A249JQT6_MOUSE_REVERSED	|generic|tr_A0A286YDE2_A0A286YDE2_MOUSE_REVERSED|
"""index: 4294, intensity: 5393.0, mobility: 0.954"""	-0.508379	0.166305	0.884776	LCILKENDLFEKHLQRALPFM	generic|IP_1153972_TX=10090_REVERSED|
"""index: 21226, intensity: 6579.0, mobility: 1.071"""	-0.508655	0.166305	0.885039	STLFAAGLTNKFDSTQ	generic|sp_Q8CHS2_DJC22_MOUSE_REVERSED|
"""index: 1837, intensity: 3168.0, mobility: 0.970"""	-0.509434	0.166466	0.885776	PRDAPGLHLRHR	generic|chr12_-1_25095598_25095888_ENSMUST00000221761_REVERSED|
"""index: 11961, intensity: 6624.0, mobility: 1.087"""	-0.509574	0.166707	0.885908	QSRPVAQRMRVMVSRWCARRVCRRFCP	generic|IP_1023801_TX=10090_REVERSED|
"""index: 16457, intensity: 16935.0, mobility: 0.928"""	-0.509591	0.166867	0.885924	TSSNVISLSTPLLHVAPHNSILRFP	generic|IP_2460881_TX=10090_REVERSED|
"""index: 20339, intensity: 3265.0, mobility: 1.165"""	-0.510061	0.167108	0.886366	HPQMHSWMHPFWWFERRHKLLMDDGADEEETGT	generic|sp_P52850_NDST2_MOUSE__II_2439964_REVERSED	|generic|tr_Q2TBA8_Q2TBA8_MOUSE_REVERSED|
"""index: 8094, intensity: 129332.0, mobility: 0.941"""	-0.510316	0.167349	0.886605	EEPVEATELFLSHIKLTSLHFHTGEV	generic|IP_969685_TX=10090_REVERSED|
"""index: 24722, intensity: 2823.0, mobility: 0.838"""	-0.510588	0.16759	0.886859	LRGAHTHPP	generic|IP_941419_TX=10090_REVERSED|
"""index: 20443, intensity: 3964.0, mobility: 1.035"""	-0.510845	0.16779	0.887099	CKPPLPLHTQLWG	generic|IP_940220_TX=10090_REVERSED|
"""index: 15860, intensity: 5255.0, mobility: 1.051"""	-0.511246	0.168031	0.887472	WRPWCARSLNKENKYPTRESNAPMTPDISVMAD	generic|tr_D6RH57_D6RH57_MOUSE__chr17_1_31414143_31414175_ENSMUST00000236077_REVERSED|
"""index: 4533, intensity: 3340.0, mobility: 0.870"""	-0.51134	0.168272	0.887558	SLYVWWLSE	generic|IP_892599_TX=10090_REVERSED|
"""index: 15590, intensity: 7707.0, mobility: 0.992"""	-0.511356	0.168472	0.887574	RFDQGMFVYLMPNLCSNFYALSSTPNVFMDLIKYS	generic|sp_O88536_FPR2_MOUSE__II_1070717_REVERSED|
"""index: 2578, intensity: 6109.0, mobility: 0.827"""	-0.511559	0.168712	0.887761	VVGPNHPAPAPAGSKTHYA	generic|IP_3455746_TX=10090_REVERSED|
"""index: 22186, intensity: 3169.0, mobility: 1.134"""	-0.511564	0.168953	0.887766	SQLLTHEVVGIRIDM	generic|tr_F7B458_F7B458_MOUSE__chr5_-1_51490041_51490070_ENSMUST00000132734__II_1078358_REVERSED	|generic|sp_Q8BXG3_IFT57_MOUSE__chr5_-1_51490041_51490070_ENSMUST00000132734_REVERSED	|generic|sp_Q8BXG3-2_IFT57_MOUSE__chr5_-1_51490041_51490070_ENSMUST00000132734_REVERSED|
"""index: 12342, intensity: 2766.0, mobility: 0.975"""	-0.511828	0.169153	0.88801	HHGHSHGTIARHAARPEAPM	generic|chr14_1_20695805_20695903_ENSMUST00000048016__IP_3479648_TX=10090_REVERSED|
"""index: 9064, intensity: 5683.0, mobility: 0.954"""	-0.511845	0.169394	0.888025	QVGGLREEQSRARFRMFDGKEENPHFMKHHSRPTKDKPVGLK	generic|tr_A0A1Y7VN40_A0A1Y7VN40_MOUSE_REVERSED|
"""index: 16475, intensity: 4358.0, mobility: 0.850"""	-0.51193	0.169512	0.888103	HPPAHGRR	generic|chr17_1_15396359_15396529_ENSMUST00000055352_REVERSED|
"""index: 23655, intensity: 5020.0, mobility: 0.917"""	-0.512678	0.169752	0.88879	LSTFSGARIR	generic|IP_998975_TX=10090_REVERSED	|generic|IP_998987_TX=10090_REVERSED|
"""index: 16631, intensity: 3323.0, mobility: 0.935"""	-0.512728	0.169993	0.888836	AEQWEAKLEEALRQLQRAK	generic|sp_Q497N6_C295L_MOUSE_REVERSED|
"""index: 6124, intensity: 2907.0, mobility: 1.130"""	-0.512788	0.170233	0.888891	HPYVNIHCKICEQGMNAWSNGSMWKRKCKP	generic|sp_B2RVL6_ZCH24_MOUSE__chr14_-1_25715289_25715396_ENSMUST00000184642__II_1098369_REVERSED|
"""index: 15445, intensity: 5476.0, mobility: 1.033"""	-0.512819	0.170392	0.888919	ITGNANTNGVASIYSTSDSQATSHTLAPSPS	generic|tr_A0A087WSQ9_A0A087WSQ9_MOUSE__II_1030229_REVERSED	|generic|sp_Q69ZB8_ZCHC2_MOUSE__chr1_1_106032107_106032163_ENSMUST00000119166_REVERSED	|generic|sp_Q69ZB8-2_ZCHC2_MOUSE_REVERSED|
"""index: 23787, intensity: 3260.0, mobility: 1.156"""	-0.51334	0.170591	0.889394	STFYARTDVDLGVTFMHHAWVIFGLFGISMMA	generic|tr_Q3UQ58_Q3UQ58_MOUSE_REVERSED	|generic|tr_A0A286T4G6_A0A286T4G6_MOUSE_REVERSED	|generic|tr_Q3UTW3_Q3UTW3_MOUSE_REVERSED	|generic|tr_Q3TRT0_Q3TRT0_MOUSE_REVERSED	|generic|tr_A0A075DCV7_A0A075DCV7_MOUSE_REVERSED	|generic|tr_A0A286T4I5_A0A286T4I5_MOUSE_REVERSED	|generic|tr_Q3TML7_Q3TML7_MOUSE_REVERSED	|generic|tr_Q9MD68_Q9MD68_MOUSE_REVERSED	|generic|tr_A0A286T486_A0A286T486_MOUSE_REVERSED	|generic|tr_A0A286T4B5_A0A286T4B5_MOUSE_REVERSED	|generic|tr_Q70YN3_Q70YN3_MOUSE_REVERSED	|generic|tr_A0A286T4G8_A0A286T4G8_MOUSE_REVERSED|
"""index: 13985, intensity: 5722.0, mobility: 1.044"""	-0.513486	0.170831	0.889527	QIEPRQSLGLMFFETINHPIE	generic|tr_Q9R0K2_Q9R0K2_MOUSE_REVERSED|
"""index: 21495, intensity: 3347.0, mobility: 1.007"""	-0.513803	0.171072	0.889813	EEFREKEEVTVTGIGDPRKQ	generic|II_3479279_TX=10090_REVERSED|
"""index: 26721, intensity: 3127.0, mobility: 0.951"""	-0.513968	0.171271	0.889963	IPAPSITCYKL	generic|IP_845278_TX=10090_REVERSED|
"""index: 5752, intensity: 2907.0, mobility: 1.134"""	-0.514527	0.171511	0.890467	IVTIPMHLEEGHHVREFMFLKKFEADYR	generic|sp_Q3TDN0_DISP1_MOUSE_REVERSED|
"""index: 20781, intensity: 6097.0, mobility: 0.926"""	-0.514625	0.17171	0.890554	KTDACALRVLSPAECFFHNIT	generic|tr_Q8VFG7_Q8VFG7_MOUSE_REVERSED|
"""index: 22572, intensity: 3077.0, mobility: 0.764"""	-0.514713	0.171909	0.890633	SSDRVLFMGHR	generic|tr_A2RS58_A2RS58_MOUSE__chr16_1_17483718_17483795_ENSMUST00000231629__II_2516827_REVERSED	|generic|tr_A0A338P675_A0A338P675_MOUSE_REVERSED	|generic|tr_A0A338P6Q0_A0A338P6Q0_MOUSE_REVERSED	|generic|tr_Q8R5B8_Q8R5B8_MOUSE_REVERSED|
"""index: 9551, intensity: 7583.0, mobility: 1.031"""	-0.514756	0.172149	0.890672	VIVEVKDCGNSPYIVSAKEIEAMKVAKMGPGICLCRGQKFMLF	generic|tr_M0QWR7_M0QWR7_MOUSE__II_942749_REVERSED	|generic|sp_Q9JHH5_CXL11_MOUSE__II_942749_REVERSED|
"""index: 5127, intensity: 3340.0, mobility: 0.864"""	-0.514895	0.172348	0.890796	EKLLSIVAEVACVLEEAGCERTNIPPPST	generic|tr_J3QNP0_J3QNP0_MOUSE__II_1112744_REVERSED	|generic|tr_E5CYJ9_E5CYJ9_MOUSE_REVERSED	|generic|sp_Q0KK59_UNC79_MOUSE_REVERSED	|generic|tr_G8JL63_G8JL63_MOUSE_REVERSED|
"""index: 10781, intensity: 4552.0, mobility: 0.912"""	-0.515085	0.172546	0.890966	SCQSLAPLLASFQFDVICCSVLEL	generic|tr_L7N1Y3_L7N1Y3_MOUSE__II_3503431_REVERSED	|generic|tr_A0A1Y7VJ51_A0A1Y7VJ51_MOUSE_REVERSED	|generic|tr_Q3UTB0_Q3UTB0_MOUSE_REVERSED|
"""index: 20048, intensity: 5675.0, mobility: 0.997"""	-0.515271	0.172786	0.891132	TLNVISILWMVW	generic|IP_971208_TX=10090_REVERSED|
"""index: 20075, intensity: 16590.0, mobility: 1.005"""	-0.515423	0.173026	0.891267	QLPFEPPKPLQY	generic|IP_884268_TX=10090_REVERSED|
"""index: 16097, intensity: 3819.0, mobility: 1.042"""	-0.515474	0.173183	0.891313	RIWTADALSQPTHQQRDGSTCATEEGLTGLHKSLSEVQ	generic|tr_Q5SWZ5_Q5SWZ5_MOUSE__chr11_1_59775519_59775587_ENSMUST00000108751_REVERSED	|generic|tr_Q8CHC7_Q8CHC7_MOUSE__chr11_1_59775519_59775587_ENSMUST00000108751_REVERSED|
"""index: 8598, intensity: 8242.0, mobility: 0.794"""	-0.51579	0.17334	0.891594	ELNPSINRLFVIEVN	generic|tr_E3VRZ9_E3VRZ9_MOUSE__chr14_-1_23309015_23309215_ENSMUST00000225794_REVERSED|
"""index: 15928, intensity: 4192.0, mobility: 1.015"""	-0.516135	0.173579	0.891898	DFRVVKNIQTRTSDKAGLYVMALASMIAIPCYFIN	generic|sp_OVAL_CHICK__REVERSED|
"""index: 11370, intensity: 11268.0, mobility: 1.087"""	-0.516164	0.173819	0.891924	QQNLRALRQEEERESERKAWEIMDEESPYLPHRALDQQLAL	generic|chr4_1_109379961_109385465_ENSMUST00000177192__II_958423_TX=10090_REVERSED|
"""index: 15417, intensity: 26955.0, mobility: 1.026"""	-0.516232	0.174059	0.891984	IEGNPETPPCWHLRVTSPTLPSLRLDSPPTSPRDP	generic|sp_Q9EQS9_IGDC4_MOUSE__chr17_1_6280651_6280680_ENSMUST00000232383_REVERSED	|generic|sp_Q9EQS9-2_IGDC4_MOUSE__chr17_1_6280651_6280680_ENSMUST00000232383_REVERSED	|generic|sp_Q9EQS9-3_IGDC4_MOUSE__chr17_1_6280651_6280680_ENSMUST00000232383_REVERSED	|generic|tr_E9QAQ0_E9QAQ0_MOUSE__chr17_1_6280651_6280680_ENSMUST00000232383_REVERSED|
"""index: 4539, intensity: 5076.0, mobility: 0.868"""	-0.516271	0.174257	0.892019	ANTFKKQCIPCSNQARAAPSTK	generic|tr_Q8CHG2_Q8CHG2_MOUSE__chr11_-1_99385419_99385448_ENSMUST00000103131_REVERSED	|generic|tr_Q8BP69_Q8BP69_MOUSE__chr11_-1_99385419_99385448_ENSMUST00000103131_REVERSED	|generic|sp_Q9QX96_SALL2_MOUSE__chr11_-1_99385419_99385448_ENSMUST00000103131_REVERSED	|generic|tr_A0A2I3BQV4_A0A2I3BQV4_MOUSE__chr11_-1_99385419_99385448_ENSMUST00000103131_REVERSED|
"""index: 6997, intensity: 3006.0, mobility: 1.286"""	-0.516481	0.17433	0.892204	VLWQHLLYCIFHYIKL	generic|IP_935829_TX=10090_REVERSED|
"""index: 16523, intensity: 3377.0, mobility: 0.804"""	-0.516693	0.174569	0.89239	SARGPPRM	generic|chr6_-1_85484834_85486016_ENSMUST00000161078__IP_914682_TX=10090_REVERSED|
"""index: 7036, intensity: 6997.0, mobility: 1.071"""	-0.516696	0.174808	0.892393	MRGQHGEGLLSTAEVS	generic|IP_949934_TX=10090_REVERSED|
"""index: 13075, intensity: 2515.0, mobility: 0.924"""	-0.516701	0.175048	0.892397	WFVKSLVWMVSSMKM	generic|chr1_-1_58472323_58472385_ENSMUST00000027198_REVERSED|
"""index: 12813, intensity: 9418.0, mobility: 1.001"""	-0.516717	0.175245	0.892412	YKNGKQLGTVKYTLEPVPKMNCR	generic|tr_A0A5K1VVQ9_A0A5K1VVQ9_MOUSE__chr19_-1_7374046_7374075_ENSMUST00000237653__II_1006392_REVERSED	|generic|sp_A2ASS6_TITIN_MOUSE__chr19_-1_7374046_7374075_ENSMUST00000237653__II_1006392_REVERSED	|generic|sp_A2ASS6-2_TITIN_MOUSE__chr19_-1_7374046_7374075_ENSMUST00000237653__II_1006392_REVERSED	|generic|tr_A0A5K1VVQ1_A0A5K1VVQ1_MOUSE__chr19_-1_7374046_7374075_ENSMUST00000237653__II_1006392_REVERSED	|generic|tr_E9Q8K5_E9Q8K5_MOUSE__chr19_-1_7374046_7374075_ENSMUST00000237653__II_1006392_REVERSED	|generic|tr_E9Q8N1_E9Q8N1_MOUSE__chr19_-1_7374046_7374075_ENSMUST00000237653__II_1006392_REVERSED|
"""index: 3711, intensity: 4058.0, mobility: 0.799"""	-0.517184	0.175485	0.892821	EWGRRIKTLRRNL	generic|tr_A0A0R4J1G9_A0A0R4J1G9_MOUSE_REVERSED	|generic|tr_E9QN92_E9QN92_MOUSE_REVERSED|
"""index: 16063, intensity: 11091.0, mobility: 0.829"""	-0.517272	0.175598	0.892898	SSRQLVTP	generic|chr3_-1_144435612_144437742_ENSMUST00000043325__IP_974461_TX=10090_REVERSED	|generic|chr3_-1_144437569_144437685_ENSMUST00000043325__IP_974461_TX=10090_REVERSED|
"""index: 4947, intensity: 2515.0, mobility: 1.039"""	-0.517759	0.175711	0.893323	TANQGANVEVDGLR	generic|tr_Q8C462_Q8C462_MOUSE__chr10_1_28551710_28551760_ENSMUST00000219478__II_3466803_REVERSED	|generic|sp_P35822_PTPRK_MOUSE__chr10_1_28551710_28551760_ENSMUST00000219478__II_3466806_REVERSED	|generic|tr_B2RRF0_B2RRF0_MOUSE__chr10_1_28551710_28551760_ENSMUST00000219478__II_3466806_REVERSED	|generic|tr_A0A1W2P7Y1_A0A1W2P7Y1_MOUSE__chr10_1_28551710_28551760_ENSMUST00000219478__II_3466806_REVERSED|
"""index: 5615, intensity: 3275.0, mobility: 1.110"""	-0.518002	0.175908	0.893533	EAEEACGVPWRGRLCHNS	generic|IP_979129_TX=10090_REVERSED|
"""index: 24312, intensity: 11339.0, mobility: 0.830"""	-0.518177	0.176147	0.893686	TLADEAKRIAQYM	generic|IP_827832_TX=10090_REVERSED|
"""index: 14392, intensity: 3298.0, mobility: 0.921"""	-0.518213	0.17626	0.893716	MANVKEMNLK	generic|sp_Q9ES63_UBP29_MOUSE_REVERSED|
"""index: 17217, intensity: 4089.0, mobility: 0.935"""	-0.518439	0.17633	0.893911	LYFKSACPVAEPPWVGDLHACFALM	generic|IP_843243_TX=10090_REVERSED|
"""index: 22370, intensity: 3936.0, mobility: 1.081"""	-0.519002	0.176569	0.894396	PGAMPAEVPDARTIHEWHQSPAW	generic|tr_E9Q0I4_E9Q0I4_MOUSE__II_921475_REVERSED	|generic|sp_Q8CG65_SSPO_MOUSE__II_921472_REVERSED	|generic|tr_A0A1D5RLZ9_A0A1D5RLZ9_MOUSE__II_921475_REVERSED	|generic|tr_Q8CG66_Q8CG66_MOUSE_REVERSED|
"""index: 13105, intensity: 5170.0, mobility: 1.080"""	-0.519119	0.176765	0.894497	QEVSSKQKTAMLCCNEMIRLQLRGQVTQP	generic|tr_E9PVK4_E9PVK4_MOUSE_REVERSED	|generic|sp_Q0HA38_TT21B_MOUSE_REVERSED|
"""index: 25646, intensity: 4723.0, mobility: 0.981"""	-0.519364	0.177004	0.894707	QRQPRGVASPW	generic|IP_3494139_TX=10090_REVERSED|
"""index: 24775, intensity: 4493.0, mobility: 0.937"""	-0.519396	0.177242	0.894734	PFHPSNVSKLAMFLTISGIPSKIAQFERA	generic|IP_923025_TX=10090_REVERSED|
"""index: 24570, intensity: 5094.0, mobility: 0.996"""	-0.519547	0.177312	0.894863	MLTLLDLVLGVGN	generic|IP_827747_TX=10090_REVERSED	|generic|sp_Q8BUH7_RNF26_MOUSE_REVERSED	|generic|sp_Q8BUH7-2_RNF26_MOUSE_REVERSED	|generic|tr_E9PVG0_E9PVG0_MOUSE_REVERSED	|generic|tr_A0A1L1SUH0_A0A1L1SUH0_MOUSE_REVERSED|
"""index: 13345, intensity: 5975.0, mobility: 0.841"""	-0.520749	0.177508	0.895884	DTPFVRRIQIFNKDYQLFVFA	generic|sp_Q80ZF8_AGRB3_MOUSE__chr1_-1_25128818_25128886_ENSMUST00000153568__II_1042938_REVERSED	|generic|tr_Q499E3_Q499E3_MOUSE__chr1_-1_25128818_25128886_ENSMUST00000153568__II_1042938_REVERSED|
"""index: 10549, intensity: 3510.0, mobility: 1.149"""	-0.520778	0.177619	0.895909	RLYPWSQLSRCSQSSA	generic|IP_842173_TX=10090_REVERSED|
"""index: 10315, intensity: 5238.0, mobility: 1.027"""	-0.521165	0.177857	0.896235	QRCFCVLLSFIESIHALFFF	generic|IP_3502209_TX=10090_REVERSED|
"""index: 13402, intensity: 22141.0, mobility: 0.878"""	-0.521194	0.178095	0.896259	DVVFRTNDVILTVRESTRVNRAG	generic|sp_Q80X66_BTBDA_MOUSE__chr7_-1_113316429_113316575_ENSMUST00000135510__II_882124_REVERSED	|generic|tr_E9Q6Y9_E9Q6Y9_MOUSE__chr7_-1_113316429_113316575_ENSMUST00000135510__II_882124_REVERSED	|generic|tr_E9Q6L8_E9Q6L8_MOUSE__chr7_-1_113316429_113316575_ENSMUST00000135510__II_882124_REVERSED	|generic|tr_D6RDQ7_D6RDQ7_MOUSE_REVERSED	|generic|chr7_-1_113332534_113332746_ENSMUST00000135510_REVERSED|
"""index: 2633, intensity: 2609.0, mobility: 0.794"""	-0.521303	0.178206	0.896351	APTAASSPPQ	generic|tr_B2RUQ2_B2RUQ2_MOUSE_REVERSED|
"""index: 14067, intensity: 4303.0, mobility: 1.102"""	-0.522056	0.178402	0.896981	EDTPPPELSCFVLPLFRRAKKVKHQCHSVSVAHT	generic|sp_P34152-2_FAK1_MOUSE__chr15_-1_73264210_73264329_ENSMUST00000227569__II_3484569_REVERSED|
"""index: 16137, intensity: 337994.0, mobility: 1.287"""	-0.522102	0.178639	0.897019	VMRLVQQELLCHMLQLH	generic|IP_936109_TX=10090_REVERSED|
"""index: 19243, intensity: 6727.0, mobility: 1.038"""	-0.522266	0.178877	0.897156	ESWIAVYALTVKY	generic|IP_3497345_TX=10090_REVERSED|
"""index: 19690, intensity: 2694.0, mobility: 1.021"""	-0.522344	0.179073	0.897221	DGPKHVTYSSWMPMKMAKGYGSIYDR	generic|tr_Q4FZF8_Q4FZF8_MOUSE__II_3464814_REVERSED|
"""index: 23649, intensity: 6231.0, mobility: 0.956"""	-0.522456	0.17925	0.897313	ASLRYITKFP	generic|IP_830222_TX=10090_REVERSED|
"""index: 23989, intensity: 3543.0, mobility: 1.151"""	-0.522548	0.17925	0.89739	SLLYMAPSLVWRQRG	generic|IP_941428_TX=10090_REVERSED|
"""index: 27897, intensity: 5557.0, mobility: 0.814"""	-0.523489	0.179359	0.898166	PVTMSPLELSNEAP	generic|sp_Q9QX47_SON_MOUSE__chr16_1_91647944_91647988_ENSMUST00000140312__II_1073635_REVERSED	|generic|sp_Q9QX47-3_SON_MOUSE__chr16_1_91647944_91647988_ENSMUST00000140312__II_1073635_REVERSED	|generic|tr_H9KV00_H9KV00_MOUSE__chr16_1_91647944_91647988_ENSMUST00000140312__II_662216_REVERSED	|generic|tr_Q8BS91_Q8BS91_MOUSE_REVERSED	|generic|sp_Q9QX47-2_SON_MOUSE__chr16_1_91647944_91647988_ENSMUST00000140312_REVERSED	|generic|sp_Q9QX47-4_SON_MOUSE__chr16_1_91647944_91647988_ENSMUST00000140312_REVERSED	|generic|tr_H9KV15_H9KV15_MOUSE__chr16_1_91647944_91647988_ENSMUST00000140312_REVERSED	|generic|tr_H9KV01_H9KV01_MOUSE__chr16_1_91647944_91647988_ENSMUST00000140312_REVERSED|
"""index: 13946, intensity: 4118.0, mobility: 0.907"""	-0.523883	0.179597	0.89849	PVVMCFMPNWIGLHQLNGFRELIPWM	generic|IP_2518054_TX=10090_REVERSED|
"""index: 6941, intensity: 3746.0, mobility: 1.031"""	-0.523944	0.179749	0.89854	IEELRKKRELREQEEKQFHKEREQRAREAEERARAEE	generic|tr_E9QMU3_E9QMU3_MOUSE__chr10_1_20266802_20266855_ENSMUST00000215812_REVERSED	|generic|tr_D3YWN7_D3YWN7_MOUSE__chr10_1_20266802_20266855_ENSMUST00000215812_REVERSED	|generic|sp_O88735_MAP7_MOUSE__chr10_1_20266802_20266855_ENSMUST00000215812_REVERSED	|generic|sp_O88735-2_MAP7_MOUSE__chr10_1_20266802_20266855_ENSMUST00000215812_REVERSED|
"""index: 27443, intensity: 51429.0, mobility: 1.040"""	-0.524212	0.179986	0.898758	GSKKIGGTALPGKGAAKAKLEELKKR	generic|IP_927038_TX=10090_REVERSED|
"""index: 11560, intensity: 2708.0, mobility: 1.107"""	-0.524291	0.180095	0.898823	EMWPARPEMRPNEADGDFRVFQT	generic|tr_G3UXE9_G3UXE9_MOUSE_REVERSED	|generic|tr_E9Q0G4_E9Q0G4_MOUSE_REVERSED	|generic|tr_A7VMS6_A7VMS6_MOUSE_REVERSED|
"""index: 26461, intensity: 3433.0, mobility: 0.956"""	-0.524771	0.180332	0.899213	EKQKTKKMKKKET	generic|IP_998600_TX=10090_REVERSED|
"""index: 969, intensity: 5909.0, mobility: 0.804"""	-0.524929	0.180569	0.899341	LETMLKLYSKC	generic|chr3_1_152366221_152366403_ENSMUST00000123237__IP_973769_TX=10090_REVERSED	|generic|sp_Q8R5K2_UBP33_MOUSE__chr3_1_152363980_152364051_ENSMUST00000123237__II_973764_REVERSED	|generic|sp_Q8R5K2-2_UBP33_MOUSE__chr3_1_152363980_152364051_ENSMUST00000123237__II_973764_REVERSED	|generic|tr_Q80TK2_Q80TK2_MOUSE__chr3_1_152363980_152364051_ENSMUST00000123237_REVERSED	|generic|tr_A0A0H2UKB8_A0A0H2UKB8_MOUSE__chr3_1_152363980_152364051_ENSMUST00000123237_REVERSED|
"""index: 21254, intensity: 16682.0, mobility: 1.107"""	-0.52495	0.18072	0.899359	DFWVCIQVMLPFVS	generic|sp_Q7TT23_CT194_MOUSE__chr2_-1_130777201_130777257_ENSMUST00000148924__II_999484_REVERSED	|generic|tr_Q3V0A7_Q3V0A7_MOUSE__chr2_-1_130777201_130777257_ENSMUST00000148924_REVERSED	|generic|tr_F6VYF3_F6VYF3_MOUSE__chr2_-1_130719836_130719910_ENSMUST00000139684_REVERSED|
"""index: 15495, intensity: 2672.0, mobility: 1.252"""	-0.52506	0.180871	0.899447	EQLSHMKDGSRGPYIKRIFSWIGKNGTVGWSMAKAKQ	generic|tr_O88608_O88608_MOUSE_REVERSED|
"""index: 3584, intensity: 2786.0, mobility: 0.827"""	-0.525206	0.181108	0.899565	AELEQESFGTVGKWVR	generic|IP_3494665_TX=10090_REVERSED|
"""index: 2688, intensity: 2883.0, mobility: 0.800"""	-0.525275	0.181259	0.899621	KESLEEERSLSIQTR	generic|II_938723_TX=10090_REVERSED	|generic|tr_Q0VBP6_Q0VBP6_MOUSE_REVERSED	|generic|tr_B2RQ20_B2RQ20_MOUSE_REVERSED	|generic|sp_P42682_TXK_MOUSE_REVERSED	|generic|tr_A0A0G2JG94_A0A0G2JG94_MOUSE_REVERSED|
"""index: 20774, intensity: 4276.0, mobility: 0.904"""	-0.525774	0.181324	0.900023	QGWANFLPK	generic|IP_1060604_TX=10090_REVERSED|
"""index: 20617, intensity: 26692.0, mobility: 0.989"""	-0.52606	0.181517	0.900253	ELFTRRRPF	generic|tr_A0A172Q386_A0A172Q386_MOUSE_REVERSED	|generic|sp_Q91V98_CD248_MOUSE_REVERSED|
"""index: 11518, intensity: 2930.0, mobility: 1.100"""	-0.526198	0.181711	0.900362	WKGKCVPGPIRDRNE	generic|sp_Q9DCA5_BRX1_MOUSE_REVERSED|
"""index: 13499, intensity: 18983.0, mobility: 1.145"""	-0.52623	0.181947	0.900388	QSFAKVWAYMKIFKIYTLVENMKQVRD	generic|sp_Q9R1X5_MRP5_MOUSE__chr16_-1_20405385_20405531_ENSMUST00000134962__II_3486883_REVERSED	|generic|tr_A0A338P7E4_A0A338P7E4_MOUSE__II_3453132_REVERSED	|generic|tr_F8WJ10_F8WJ10_MOUSE__chr16_-1_20405385_20405531_ENSMUST00000134962_REVERSED|
"""index: 2580, intensity: 3175.0, mobility: 0.907"""	-0.526309	0.182118	0.900452	REQLPEPSRD	generic|IP_993717_TX=10090_REVERSED|
"""index: 17853, intensity: 3857.0, mobility: 0.968"""	-0.52652	0.182118	0.90062	ELLGLKQNDPAKEVKDDK	generic|tr_Q3UYT9_Q3UYT9_MOUSE_REVERSED	|generic|tr_E9Q5E2_E9Q5E2_MOUSE_REVERSED|
"""index: 4676, intensity: 5815.0, mobility: 0.942"""	-0.527132	0.182354	0.901106	SSPSSKSVESSMKEEADELA	generic|tr_E9QP46_E9QP46_MOUSE__chr12_1_75888313_75888345_ENSMUST00000133623_REVERSED	|generic|sp_Q6ZWQ0_SYNE2_MOUSE__chr12_1_75888313_75888345_ENSMUST00000133623_REVERSED|
"""index: 19712, intensity: 3696.0, mobility: 0.974"""	-0.527138	0.182547	0.901111	DFILHGSTHPNM	generic|IP_3472058_TX=10090_REVERSED|
"""index: 12369, intensity: 3250.0, mobility: 1.043"""	-0.5273	0.18274	0.901239	GSRKMTWFSRPKGLPERYCRRMLTPSARL	generic|IP_1141264_TX=10090_REVERSED|
"""index: 15275, intensity: 3575.0, mobility: 0.944"""	-0.527471	0.182976	0.901374	QAWIEPCLVSVPLGQMRH	generic|IP_1151908_TX=10090_REVERSED|
"""index: 20127, intensity: 4327.0, mobility: 1.217"""	-0.527907	0.183168	0.901718	WDGPADWNYVPVQGHRAYLAMHQQMYFYYALCYW	generic|tr_D3YUK8_D3YUK8_MOUSE__II_946966_REVERSED|
"""index: 16532, intensity: 4707.0, mobility: 0.927"""	-0.528204	0.183361	0.901951	WFKRRIRECYMALNILEG	generic|tr_Q6PB64_Q6PB64_MOUSE__II_966196_REVERSED	|generic|sp_Q3UMF9_FAXC_MOUSE__II_966192_REVERSED|
"""index: 10740, intensity: 2892.0, mobility: 0.861"""	-0.528277	0.18351	0.902008	EMLLLKKESDLVAKQ	generic|II_850569_TX=10090_REVERSED	|generic|sp_Q8BW49_TTC12_MOUSE_REVERSED|
"""index: 15471, intensity: 4646.0, mobility: 1.104"""	-0.528888	0.183746	0.902485	SNPYSPQPRPESSRRLRLKLPNNTKKLTWENQDTEPPAKKIHS	generic|tr_Q8CGD4_Q8CGD4_MOUSE_REVERSED|
"""index: 22088, intensity: 2974.0, mobility: 1.018"""	-0.529169	0.183895	0.902703	QLQCQHMKHLED	generic|sp_Q70FJ1_AKAP9_MOUSE_REVERSED	|generic|sp_Q70FJ1-2_AKAP9_MOUSE_REVERSED	|generic|sp_Q70FJ1-3_AKAP9_MOUSE_REVERSED	|generic|tr_E9QQ10_E9QQ10_MOUSE_REVERSED|
"""index: 9247, intensity: 57991.0, mobility: 0.970"""	-0.529567	0.18413	0.903011	GYAAAAAAAASPAMGGYGSAAAAAAAANMYSQAGPPMMPSYQLGAM	generic|tr_Q4VBD8_Q4VBD8_MOUSE_REVERSED	|generic|tr_Q6P564_Q6P564_MOUSE_REVERSED	|generic|sp_P53784_SOX3_MOUSE_REVERSED	|generic|tr_Q5RKW0_Q5RKW0_MOUSE_REVERSED	|generic|tr_A2AM37_A2AM37_MOUSE_REVERSED|
"""index: 16566, intensity: 8736.0, mobility: 0.827"""	-0.529703	0.184322	0.903116	EKYLAQPL	generic|chr2_-1_131040454_131041374_ENSMUST00000110240__IP_999423_TX=10090_REVERSED	|generic|IP_999432_TX=10090_REVERSED	|generic|tr_Q9JJ81_Q9JJ81_MOUSE__chr2_-1_131041012_131041098_ENSMUST00000110240_REVERSED|
"""index: 13993, intensity: 5507.0, mobility: 1.033"""	-0.529834	0.184557	0.903217	MLVHWALMRFSPAGLVQRMHRLSKFGTLKPPQWSGCASLFSS	generic|sp_Q8QZS3_FLCN_MOUSE__chr11_-1_59801039_59801203_ENSMUST00000148151__II_1135680_REVERSED|
"""index: 3425, intensity: 19996.0, mobility: 0.873"""	-0.530138	0.184706	0.903451	CQSLIRHHGANNLIMKH	generic|IP_1034011_TX=10090_REVERSED|
"""index: 10846, intensity: 186434.0, mobility: 1.066"""	-0.530213	0.184898	0.903508	HAPPPPPPPPPLPPPMPFGPQPPP	generic|sp_Q8CFT2_SET1B_MOUSE__chr5_1_123144210_123144356_ENSMUST00000100731_REVERSED	|generic|sp_Q8CFT2-2_SET1B_MOUSE__chr5_1_123144210_123144356_ENSMUST00000100731_REVERSED|
"""index: 11179, intensity: 3486.0, mobility: 0.829"""	-0.530742	0.185089	0.903913	LCVYVQYLFSEDHQFPSQLGRSSFVGD	generic|IP_3486952_TX=10090_REVERSED	|generic|IP_3486958_TX=10090_REVERSED|
"""index: 13614, intensity: 3395.0, mobility: 0.931"""	-0.531065	0.185237	0.904159	MTEPIVAAHQVSTHTAVGTLQQWAPPLLIQQAGG	generic|tr_A0A0R4J204_A0A0R4J204_MOUSE__chr6_-1_38818226_38818495_ENSMUST00000114855_REVERSED	|generic|tr_A0A0R4J202_A0A0R4J202_MOUSE__chr6_-1_38818226_38818495_ENSMUST00000114855_REVERSED	|generic|sp_Q9QZR5_HIPK2_MOUSE__chr6_-1_38818226_38818495_ENSMUST00000114855_REVERSED	|generic|sp_Q9QZR5-2_HIPK2_MOUSE__chr6_-1_38818226_38818495_ENSMUST00000114855_REVERSED	|generic|sp_Q9QZR5-4_HIPK2_MOUSE__chr6_-1_38818226_38818495_ENSMUST00000114855_REVERSED|
"""index: 11269, intensity: 4578.0, mobility: 1.037"""	-0.531306	0.185472	0.904342	MLLGSVSRGASLAKLTDESVPL	generic|sp_Q99KS2_NGRN_MOUSE__chr7_1_80264748_80264984_ENSMUST00000138005__II_890087_REVERSED|
"""index: 13571, intensity: 2883.0, mobility: 1.085"""	-0.531361	0.18562	0.904384	LTWDGDMVALLESAVVDDNRRTMRYYWSVTLRVG	generic|sp_Q9WV91_FPRP_MOUSE_REVERSED	|generic|tr_Q69ZJ6_Q69ZJ6_MOUSE_REVERSED|
"""index: 4847, intensity: 4097.0, mobility: 0.912"""	-0.531492	0.185768	0.904483	QEIKQCLSFLNMKDGYFPSQLAAMEYL	generic|tr_A2ATN9_A2ATN9_MOUSE_REVERSED	|generic|sp_Q9ES70_NEK6_MOUSE_REVERSED|
"""index: 16925, intensity: 3274.0, mobility: 1.089"""	-0.531661	0.186003	0.904611	RRPHARPLRCPARCSFDRYLTFINHTCFCMLM	generic|IP_844314_TX=10090_REVERSED|
"""index: 19338, intensity: 25360.0, mobility: 0.870"""	-0.531761	0.18615	0.904686	RRKTGDGNK	generic|tr_A0A0R4J1K8_A0A0R4J1K8_MOUSE_REVERSED|
"""index: 23714, intensity: 4199.0, mobility: 0.999"""	-0.532152	0.186183	0.904981	VNRWFKLLM	generic|chr17_-1_24106935_24111044_ENSMUST00000102927__II_1070088_TX=10090_REVERSED|
"""index: 933, intensity: 3013.0, mobility: 0.866"""	-0.532592	0.186183	0.90531	FLRRAYSVSMPSRAQTPERISPS	generic|IP_1136062_TX=10090_REVERSED|
"""index: 20149, intensity: 4485.0, mobility: 1.043"""	-0.533061	0.186417	0.90566	QGFCHFSGIHVCTCINNTATHLLSHKPPW	generic|IP_857052_TX=10090_REVERSED|
"""index: 28218, intensity: 3512.0, mobility: 0.811"""	-0.533146	0.18652	0.905723	GFCECLMI	generic|IP_3477882_TX=10090_REVERSED|
"""index: 4231, intensity: 3774.0, mobility: 0.801"""	-0.533669	0.186579	0.90611	QISTKKQNMEITINLEK	generic|sp_Q2EMV9_PAR14_MOUSE_REVERSED	|generic|sp_Q2EMV9-2_PAR14_MOUSE_REVERSED	|generic|tr_B2RSI3_B2RSI3_MOUSE_REVERSED|
"""index: 27029, intensity: 5042.0, mobility: 1.017"""	-0.533951	0.18677	0.906319	LPQPFASSRGPLGQL	generic|IP_996216_TX=10090_REVERSED	|generic|IP_996218_TX=10090_REVERSED|
"""index: 23097, intensity: 2568.0, mobility: 1.087"""	-0.534007	0.187003	0.90636	WWVMLYSFVAIWT	generic|tr_Q14AY1_Q14AY1_MOUSE__IP_964542_REVERSED	|generic|tr_Q14BI1_Q14BI1_MOUSE__IP_964542_REVERSED	|generic|tr_Q8BUN9_Q8BUN9_MOUSE__IP_964542_REVERSED	|generic|tr_B1AXF3_B1AXF3_MOUSE__IP_964542_REVERSED	|generic|tr_B1AXF2_B1AXF2_MOUSE__IP_964542_REVERSED|
"""index: 16835, intensity: 7308.0, mobility: 1.008"""	-0.53412	0.187237	0.906443	NMGIMFAGKHFH	generic|IP_1000029_TX=10090_REVERSED|
"""index: 14306, intensity: 4095.0, mobility: 1.034"""	-0.534144	0.187296	0.906461	ERDPNPINELIMKAQQFHKSA	generic|sp_Q6PHQ8_NAA35_MOUSE__chr13_1_59595351_59595386_ENSMUST00000225670__II_1108419_REVERSED|
"""index: 3370, intensity: 5587.0, mobility: 0.861"""	-0.534505	0.187529	0.906725	FGLVWPHFWPIPPLPRLPHM	generic|IP_977533_TX=10090_REVERSED	|generic|IP_1078729_TX=10090_REVERSED|
"""index: 14005, intensity: 7531.0, mobility: 0.987"""	-0.534555	0.187763	0.906762	LIYLQTICGMFSNNKISTFLNEFTKPTIVTSYI	generic|IP_990581_TX=10090_REVERSED|
"""index: 7440, intensity: 6697.0, mobility: 0.895"""	-0.534566	0.187996	0.90677	LCRLAGAASSPWF	generic|chr2_-1_29787562_29787642_ENSMUST00000113807_REVERSED|
"""index: 28571, intensity: 6595.0, mobility: 0.914"""	-0.53458	0.188142	0.90678	DVRTQLSKIRCLM	generic|tr_G3UYG5_G3UYG5_MOUSE__chr1_-1_21405789_21405830_ENSMUST00000174183__II_1043148_REVERSED	|generic|sp_Q9JK45_KCNQ5_MOUSE__chr1_-1_21405789_21405830_ENSMUST00000174183_REVERSED	|generic|tr_E9Q9F1_E9Q9F1_MOUSE__chr1_-1_21405789_21405830_ENSMUST00000174183_REVERSED	|generic|tr_G3UYP4_G3UYP4_MOUSE__chr1_-1_21405789_21405830_ENSMUST00000174183_REVERSED|
"""index: 13366, intensity: 5176.0, mobility: 1.038"""	-0.535106	0.188375	0.907163	MSYVLPNLMPIVMTYFVSTVK	generic|tr_Q8VFX4_Q8VFX4_MOUSE_REVERSED	|generic|tr_Q7TQR6_Q7TQR6_MOUSE_REVERSED|
"""index: 21099, intensity: 3159.0, mobility: 0.858"""	-0.535118	0.188609	0.907172	NSQPSSVQRWAQCGLNLSWFW	generic|IP_3504716_TX=10090_REVERSED|
"""index: 10087, intensity: 78104.0, mobility: 1.054"""	-0.535419	0.188798	0.907391	LPPSEGGAPEGMGWLVIYLGMYL	generic|IP_1083175_TX=10090_REVERSED|
"""index: 23325, intensity: 3560.0, mobility: 0.917"""	-0.535768	0.189032	0.907643	IWLKQSGLFRQLSFET	generic|IP_1066359_TX=10090_REVERSED|
"""index: 12617, intensity: 3304.0, mobility: 1.208"""	-0.535796	0.189265	0.907663	QTYPWLPNKDLTRARM	generic|IP_1117343_TX=10090_REVERSED|
"""index: 10143, intensity: 4015.0, mobility: 0.899"""	-0.535945	0.189366	0.907771	YPGPRQVSMFKLPPDSYSRVEEQSSKFVE	generic|sp_Q9Z2X1_HNRPF_MOUSE__IP_1118850_REVERSED	|generic|sp_Q9Z2X1-2_HNRPF_MOUSE__IP_1118850_REVERSED	|generic|tr_J3QM80_J3QM80_MOUSE_REVERSED|
"""index: 8349, intensity: 2551.0, mobility: 0.817"""	-0.537418	0.18951	0.908821	PPGPSPLFPEFSPLIRLDI	generic|IP_1001643_TX=10090_REVERSED|
"""index: 15919, intensity: 4385.0, mobility: 0.846"""	-0.537572	0.189744	0.90893	RLEEEQRKKDERL	generic|tr_Q3T9D9_Q3T9D9_MOUSE__chrX_1_7801314_7801355_ENSMUST00000135622_REVERSED|
"""index: 18827, intensity: 3330.0, mobility: 1.043"""	-0.53769	0.189932	0.909013	ERDPNPINELIMKAQQFHKSA	generic|sp_Q6PHQ8_NAA35_MOUSE__chr13_1_59595351_59595386_ENSMUST00000225670__II_1108419_REVERSED|
"""index: 8788, intensity: 5079.0, mobility: 0.868"""	-0.537757	0.190165	0.90906	KKFKFDPMQFVPFLFK	generic|IP_1137881_TX=10090_REVERSED|
"""index: 12866, intensity: 5447.0, mobility: 1.099"""	-0.537817	0.190354	0.909102	MIPKSSKRHESATKPKDPTTNVSAPTAAVPS	generic|sp_P35428_HES1_MOUSE_REVERSED|
"""index: 14244, intensity: 4655.0, mobility: 0.943"""	-0.537885	0.190498	0.90915	IFNFAMGFFM	generic|tr_Q06EZ3_Q06EZ3_MOUSE__chr1_-1_156440499_156440579_ENSMUST00000191379__II_1040787_REVERSED	|generic|sp_Q61263_SOAT1_MOUSE__chr1_-1_156440499_156440579_ENSMUST00000191379__II_1040787_REVERSED	|generic|tr_Q8C795_Q8C795_MOUSE__chr1_-1_156440499_156440579_ENSMUST00000191379_REVERSED|
"""index: 23615, intensity: 3788.0, mobility: 0.991"""	-0.538133	0.190598	0.909324	PSPWPFLCLLEVSWRRSVLLR	generic|IP_958794_TX=10090_REVERSED|
"""index: 7595, intensity: 5388.0, mobility: 1.043"""	-0.538696	0.190831	0.909717	YPVCRFAVGLGDREPLPPVKEM	generic|IP_1098364_TX=10090_REVERSED|
"""index: 24669, intensity: 5766.0, mobility: 1.003"""	-0.53873	0.190975	0.90974	NKILEKLIPQM	generic|IP_906571_TX=10090_REVERSED|
"""index: 3773, intensity: 3146.0, mobility: 0.925"""	-0.538932	0.191207	0.909881	KGGPSKHPSVPIGTEERRSGEQ	generic|tr_A0A5F8MQ39_A0A5F8MQ39_MOUSE_REVERSED	|generic|sp_Q8BRB7_KAT6B_MOUSE_REVERSED	|generic|sp_Q8BRB7-2_KAT6B_MOUSE_REVERSED	|generic|tr_Q3UH94_Q3UH94_MOUSE_REVERSED|
"""index: 24923, intensity: 8629.0, mobility: 0.884"""	-0.539295	0.191306	0.910132	HKLNRKLTPQPQ	generic|tr_Q8CFK9_Q8CFK9_MOUSE_REVERSED	|generic|tr_E9PZY8_E9PZY8_MOUSE_REVERSED	|generic|sp_A2AIV2_VIR_MOUSE_REVERSED	|generic|sp_A2AIV2-2_VIR_MOUSE_REVERSED|
"""index: 3713, intensity: 3252.0, mobility: 0.816"""	-0.539601	0.191539	0.910343	PVEPNEVPCSEPVLRQY	generic|sp_P28359_HXD10_MOUSE_REVERSED|
"""index: 22447, intensity: 2769.0, mobility: 0.810"""	-0.539623	0.191638	0.910358	STIYLSDTLRVALSDR	generic|IP_1090734_TX=10090_REVERSED|
"""index: 28395, intensity: 4194.0, mobility: 0.962"""	-0.540699	0.19187	0.911093	SRGEERVQLHLVQQLVEQRQ	generic|tr_Q05CZ7_Q05CZ7_MOUSE__II_993072_REVERSED	|generic|sp_Q7TST3_SAM10_MOUSE__II_993072_REVERSED|
"""index: 28019, intensity: 11988.0, mobility: 1.148"""	-0.54073	0.191924	0.911114	FFSVDLESVRSFYGDL	generic|tr_A0A1W2P708_A0A1W2P708_MOUSE_REVERSED|
"""index: 26632, intensity: 4281.0, mobility: 1.185"""	-0.541032	0.192067	0.911318	MILMIIFLCLYDIILM	generic|IP_3499437_TX=10090_REVERSED|
"""index: 3252, intensity: 3661.0, mobility: 0.744"""	-0.541316	0.192299	0.911509	VCVKLVLVEFM	generic|tr_D3YZI6_D3YZI6_MOUSE_REVERSED	|generic|tr_A0A0U1RNL0_A0A0U1RNL0_MOUSE_REVERSED|
"""index: 14251, intensity: 3361.0, mobility: 1.181"""	-0.541351	0.192531	0.911533	EEESAGLLTFIIGTQSNVGVA	generic|sp_Q6Q477_AT2B4_MOUSE__II_1034961_REVERSED	|generic|tr_D1FNM9_D1FNM9_MOUSE__II_1034961_REVERSED	|generic|sp_Q6Q477-2_AT2B4_MOUSE_REVERSED	|generic|tr_Q3UPA8_Q3UPA8_MOUSE_REVERSED	|generic|tr_E9Q828_E9Q828_MOUSE_REVERSED	|generic|tr_F7AAP4_F7AAP4_MOUSE_REVERSED	|generic|tr_H2BL43_H2BL43_MOUSE_REVERSED	|generic|tr_D1FNM8_D1FNM8_MOUSE_REVERSED|
"""index: 24346, intensity: 30612.0, mobility: 0.959"""	-0.541389	0.192763	0.911558	YFALPQKQLA	generic|IP_955947_TX=10090_REVERSED|
"""index: 4308, intensity: 6374.0, mobility: 0.798"""	-0.5414	0.19295	0.911565	LGSVIEKNVKYEI	generic|tr_D3Z6W0_D3Z6W0_MOUSE_REVERSED|
"""index: 10804, intensity: 3044.0, mobility: 0.819"""	-0.541785	0.193182	0.911823	HPHCGPSAEGRTVPGGGGRWLM	generic|chr6_-1_85348002_85348082_ENSMUST00000060837_REVERSED|
"""index: 9248, intensity: 3858.0, mobility: 0.912"""	-0.541853	0.193369	0.911869	RSSPPCSGRRSCCFHRLGALAL	generic|IP_892354_TX=10090_REVERSED|
"""index: 3472, intensity: 5785.0, mobility: 0.856"""	-0.54205	0.193601	0.912	GRGWRWKPHQGWDWHG	generic|IP_913276_TX=10090_REVERSED|
"""index: 3836, intensity: 3343.0, mobility: 0.831"""	-0.542135	0.193788	0.912056	AMQSSPSSKFWLFLSFSI	generic|IP_920917_TX=10090_REVERSED|
"""index: 14851, intensity: 4803.0, mobility: 1.044"""	-0.542272	0.194019	0.912147	RGILYAILVILILGALAGGVAIPILMNNGD	generic|tr_Q8VH34_Q8VH34_MOUSE_REVERSED|
"""index: 7591, intensity: 3899.0, mobility: 0.812"""	-0.542373	0.194251	0.912214	YSNNELRVCKKMYF	generic|IP_874040_TX=10090_REVERSED|
"""index: 28866, intensity: 4975.0, mobility: 0.959"""	-0.542512	0.194483	0.912306	EKYVPINHMR	generic|sp_Q9CQ40_RM49_MOUSE_REVERSED	|generic|chr19_-1_6054836_6055216_ENSMUST00000235520_REVERSED	|generic|tr_A0A494B9G1_A0A494B9G1_MOUSE__chr19_-1_6055004_6055186_ENSMUST00000235520_REVERSED	|generic|tr_Q8BTB8_Q8BTB8_MOUSE_REVERSED|
"""index: 11604, intensity: 3313.0, mobility: 0.810"""	-0.542592	0.194715	0.912359	IKTTQKSTREQPVP	generic|IP_1035314_TX=10090_REVERSED|
"""index: 2234, intensity: 5490.0, mobility: 0.941"""	-0.542666	0.194947	0.912407	EEVAVVLRARRKKVRREHEAEEY	generic|tr_F7BWJ0_F7BWJ0_MOUSE__II_981215_REVERSED	|generic|II_981210_TX=10090_REVERSED	|generic|sp_Q80Z96_VANG1_MOUSE_REVERSED|
"""index: 16862, intensity: 3646.0, mobility: 0.890"""	-0.542692	0.195178	0.912425	QLSMNLLIKQQCKWKRERTAKQP	generic|chr5_-1_134272533_134279463_ENSMUST00000059042__IP_929887_TX=10090_REVERSED|
"""index: 22960, intensity: 4850.0, mobility: 1.033"""	-0.542702	0.195365	0.912431	LKTQLDIVSQRL	generic|sp_Q8CDI6_CD158_MOUSE_REVERSED	|generic|sp_Q8CDI6-2_CD158_MOUSE_REVERSED	|generic|tr_B2RQL1_B2RQL1_MOUSE_REVERSED|
"""index: 24491, intensity: 8135.0, mobility: 1.045"""	-0.542724	0.195506	0.912446	VNNTSLSASLLGKLS	generic|IP_3453557_TX=10090_REVERSED|
"""index: 5515, intensity: 3306.0, mobility: 1.019"""	-0.542937	0.195738	0.912586	YRYYNLHVMHI	generic|IP_1063067_TX=10090_REVERSED|
"""index: 8280, intensity: 8892.0, mobility: 1.107"""	-0.543024	0.195969	0.912643	GVSSIWWMSSTLSSSMF	generic|tr_Q8CAG9_Q8CAG9_MOUSE__IP_869096_REVERSED|
"""index: 22641, intensity: 3865.0, mobility: 1.119"""	-0.54303	0.196201	0.912647	IFFSAVVGTLVRFPR	generic|sp_O08790_FPRS1_MOUSE_REVERSED|
"""index: 14477, intensity: 4439.0, mobility: 1.115"""	-0.543075	0.196433	0.912677	PYHLKNGKSARGTLFCTQCIDVNFQKLSRYR	generic|II_833952_TX=10090_REVERSED	|generic|sp_Q05AA6_DRP2_MOUSE__chrX_1_134447864_134447995_ENSMUST00000000228_REVERSED	|generic|tr_B1AV35_B1AV35_MOUSE__chrX_1_134447864_134447995_ENSMUST00000000228_REVERSED	|generic|tr_Q3TZ53_Q3TZ53_MOUSE__chrX_1_134447864_134447995_ENSMUST00000000228_REVERSED|
"""index: 16205, intensity: 4061.0, mobility: 0.846"""	-0.543077	0.196619	0.912678	SGEGEEAEAEAEAQIPE	generic|sp_Q8K031_STAR8_MOUSE_REVERSED|
"""index: 8582, intensity: 5604.0, mobility: 0.888"""	-0.543183	0.196759	0.912747	EPGKEPFLLSVWVQWSLDPT	generic|IP_1081865_TX=10090_REVERSED|
"""index: 14217, intensity: 2634.0, mobility: 1.163"""	-0.543287	0.1969	0.912815	IRPFFDPVMSTLMLLLICSISSLIEPAS	generic|IP_3489800_TX=10090_REVERSED|
"""index: 8265, intensity: 3543.0, mobility: 0.862"""	-0.543484	0.197131	0.912944	RIRLYLGPTVKHHPKRYG	generic|IP_975937_TX=10090_REVERSED|
"""index: 9226, intensity: 5239.0, mobility: 1.033"""	-0.543613	0.197362	0.913028	YCCPMTWCRQGGLKWSCGGWELKWSAGRRTEVRNSLRRRRGR	generic|IP_1122503_TX=10090_REVERSED|
"""index: 9216, intensity: 2528.0, mobility: 0.798"""	-0.544065	0.197594	0.91332	GKSFRVSMRLPPS	generic|chr10_-1_80712108_80712200_ENSMUST00000020420_REVERSED|
"""index: 7338, intensity: 2938.0, mobility: 1.092"""	-0.544233	0.197734	0.913429	EHRALVAEAQQRM	generic|sp_Q61139_PCSK7_MOUSE__II_3449889_REVERSED	|generic|tr_A0A1L1STW0_A0A1L1STW0_MOUSE_REVERSED	|generic|tr_Q3U920_Q3U920_MOUSE_REVERSED|
"""index: 15920, intensity: 3569.0, mobility: 0.793"""	-0.544984	0.197965	0.91391	TKHIEGGK	generic|IP_2443166_TX=10090_REVERSED|
"""index: 22856, intensity: 3462.0, mobility: 0.898"""	-0.545026	0.198196	0.913938	SREKSVSQNGNE	generic|IP_991852_TX=10090_REVERSED|
"""index: 15568, intensity: 31374.0, mobility: 1.026"""	-0.545035	0.198427	0.913943	QRQLEWLLGKAVSSDRYCDRRPPHLPSARGTWT	generic|chr13_1_55458815_55459812_ENSMUST00000224653__IP_1108915_TX=10090_REVERSED	|generic|chr13_1_55459050_55459812_ENSMUST00000224653__IP_1108915_TX=10090_REVERSED|
"""index: 5198, intensity: 5488.0, mobility: 0.927"""	-0.54526	0.198659	0.914086	QKDYLQTRYNGIVMTEDPIEEFFCKK	generic|tr_Q3U7N8_Q3U7N8_MOUSE_REVERSED|
"""index: 7578, intensity: 3536.0, mobility: 0.811"""	-0.545351	0.198752	0.914144	HDGSHRVPAPLHGPSQC	generic|tr_D3YX99_D3YX99_MOUSE__chr3_1_32748527_32748571_ENSMUST00000029217__II_988449_REVERSED|
"""index: 20507, intensity: 7534.0, mobility: 1.019"""	-0.54625	0.198937	0.91471	QWIHALLSYYPV	generic|IP_3492077_TX=10090_REVERSED|
"""index: 13245, intensity: 4256.0, mobility: 1.038"""	-0.546331	0.199168	0.914761	ELLVQSLMQWDKEAHNVGLFEFFSAFG	generic|tr_F7B9G4_F7B9G4_MOUSE__II_975934_REVERSED	|generic|tr_Q8CD51_Q8CD51_MOUSE__II_975933_REVERSED	|generic|tr_Q52JJ6_Q52JJ6_MOUSE__II_975927_REVERSED|
"""index: 17907, intensity: 4375.0, mobility: 0.933"""	-0.546556	0.199399	0.914901	FVKYIFDELG	generic|IP_994889_TX=10090_REVERSED|
"""index: 9069, intensity: 3985.0, mobility: 1.038"""	-0.546599	0.19963	0.914928	EARYENQIITRYSSRKAPLYSSESK	generic|IP_3461849_TX=10090_REVERSED|
"""index: 19346, intensity: 2753.0, mobility: 1.008"""	-0.546605	0.199861	0.914931	GGKSQNYYGLLNR	generic|sp_P14427_HA14_MOUSE_REVERSED	|generic|tr_O19476_O19476_MOUSE_REVERSED|
"""index: 15153, intensity: 3792.0, mobility: 0.917"""	-0.546731	0.200092	0.91501	SAAVANMVREDLIRLASCALTLHMV	generic|sp_Q7TMV3_FAKD5_MOUSE_REVERSED	|generic|tr_F2Z402_F2Z402_MOUSE_REVERSED	|generic|tr_A0A0R4J291_A0A0R4J291_MOUSE_REVERSED|
"""index: 3456, intensity: 2811.0, mobility: 0.882"""	-0.547427	0.200277	0.91544	LPTELACFHQ	generic|IP_1127095_TX=10090_REVERSED|
"""index: 16561, intensity: 3297.0, mobility: 0.931"""	-0.547621	0.200462	0.915559	KFFTHTLFHCYICTIRMEN	generic|IP_3497746_TX=10090_REVERSED|
"""index: 5506, intensity: 10830.0, mobility: 0.835"""	-0.547961	0.200693	0.915767	IAVRDMERRLHIFQN	generic|IP_828848_TX=10090_REVERSED|
"""index: 5479, intensity: 3184.0, mobility: 0.946"""	-0.548003	0.200924	0.915792	CGPLCRRAPHPHHRYVPDPDSPCLAVMKP	generic|IP_1082783_TX=10090_REVERSED|
"""index: 6517, intensity: 3997.0, mobility: 0.800"""	-0.54815	0.200969	0.915882	DVGSLRVPQPKRV	generic|sp_Q9D4K4_FACOS_MOUSE_REVERSED	|generic|tr_A0A0R4J1W5_A0A0R4J1W5_MOUSE_REVERSED|
"""index: 15034, intensity: 2740.0, mobility: 1.132"""	-0.548525	0.2012	0.916109	RSRSLQGSWLLCPQ	generic|chr14_-1_30071048_30072109_ENSMUST00000112250__IP_1097995_TX=10090_REVERSED|
"""index: 2744, intensity: 4189.0, mobility: 0.911"""	-0.548699	0.201291	0.916214	APHMYHYLLI	generic|IP_1116508_TX=10090_REVERSED|
"""index: 18648, intensity: 4750.0, mobility: 0.840"""	-0.549003	0.201382	0.916396	QKKPIRSH	generic|sp_Q8R2M2_TDIF2_MOUSE__chr3_1_122276785_122276814_ENSMUST00000199627__II_976612_REVERSED|
"""index: 24297, intensity: 12859.0, mobility: 0.921"""	-0.549166	0.201613	0.916494	RWWQVRAF	generic|IP_1067363_TX=10090_REVERSED|
"""index: 19971, intensity: 2773.0, mobility: 0.899"""	-0.549176	0.201704	0.9165	IEHCLSKSR	generic|tr_Q3TZX9_Q3TZX9_MOUSE_REVERSED	|generic|tr_Q3U535_Q3U535_MOUSE_REVERSED	|generic|tr_Q9DBN8_Q9DBN8_MOUSE_REVERSED|
"""index: 8289, intensity: 5258.0, mobility: 0.920"""	-0.549464	0.201934	0.916672	SSGLVVMPKKADKLVECFSHRGS	generic|sp_Q91VD9_NDUS1_MOUSE__chr1_-1_63156200_63156286_ENSMUST00000185847__II_1038114_REVERSED	|generic|tr_Q3TIU7_Q3TIU7_MOUSE__chr1_-1_63156200_63156286_ENSMUST00000185847__II_1038114_REVERSED	|generic|tr_Q3UIQ2_Q3UIQ2_MOUSE__chr1_-1_63156200_63156286_ENSMUST00000185847__II_1038114_REVERSED|
"""index: 22846, intensity: 7634.0, mobility: 1.119"""	-0.549485	0.202164	0.916684	MLQPPMQPLPRQEVPQTPYGPPRNSFDPLKP	generic|tr_Q5XJV5_Q5XJV5_MOUSE__chr2_-1_155395715_155395834_ENSMUST00000146942__II_996872_REVERSED	|generic|tr_Q3UQD5_Q3UQD5_MOUSE__chr2_-1_155395715_155395834_ENSMUST00000146942__II_996872_REVERSED	|generic|tr_Q6ZQH3_Q6ZQH3_MOUSE__chr2_-1_155395715_155395834_ENSMUST00000146942__II_996872_REVERSED	|generic|sp_Q9JL19_NCOA6_MOUSE__chr2_-1_155395715_155395834_ENSMUST00000146942__II_996872_REVERSED	|generic|tr_Q71E74_Q71E74_MOUSE_REVERSED	|generic|tr_A2AQM9_A2AQM9_MOUSE_REVERSED	|generic|tr_F6M2K0_F6M2K0_MOUSE_REVERSED	|generic|tr_Q3TAG3_Q3TAG3_MOUSE_REVERSED|
"""index: 15788, intensity: 3480.0, mobility: 1.029"""	-0.549642	0.202395	0.916778	WQGSRPNPVRPPFCTVVTNPNMMWVTLALSTSSS	generic|IP_981068_TX=10090_REVERSED|
"""index: 7297, intensity: 5821.0, mobility: 0.922"""	-0.549685	0.202578	0.916803	LQNLQTMQGLFQRNFDGTSTAALPE	generic|sp_Q9Z1T2_TSP4_MOUSE_REVERSED|
"""index: 5628, intensity: 2564.0, mobility: 0.987"""	-0.549721	0.202808	0.916825	VYQPDPGMHEELV	generic|chr15_1_23173798_23173944_ENSMUST00000170626__II_1091434_TX=10090_REVERSED	|generic|tr_Q8BLB5_Q8BLB5_MOUSE__chr15_1_23259689_23259733_ENSMUST00000040427__II_1091430_REVERSED	|generic|chr15_1_23173741_23173944_ENSMUST00000170626__II_1091434_TX=10090_REVERSED	|generic|tr_F6RSC2_F6RSC2_MOUSE__chr15_1_23259689_23259733_ENSMUST00000040427__II_1091435_REVERSED	|generic|tr_A0A2I3BPS8_A0A2I3BPS8_MOUSE__chr15_1_23259689_23259733_ENSMUST00000040427_REVERSED	|generic|tr_E9Q941_E9Q941_MOUSE__chr15_1_23259689_23259733_ENSMUST00000040427_REVERSED	|generic|tr_E9Q9Q6_E9Q9Q6_MOUSE__chr15_1_23259689_23259733_ENSMUST00000040427_REVERSED|
"""index: 13010, intensity: 4573.0, mobility: 1.039"""	-0.549776	0.202992	0.916857	YLCKEGNKPPITLEMYGHPIYQQTYDFRPKKML	generic|tr_Q3V0K6_Q3V0K6_MOUSE_REVERSED|
"""index: 12118, intensity: 22949.0, mobility: 1.142"""	-0.549821	0.203222	0.916884	AEALLAEAQPYGPGKEQGRIKSMTNIMSLKARSAPNPQLYEITKT	generic|sp_Q62420_SH3G2_MOUSE_REVERSED	|generic|tr_A2ALV1_A2ALV1_MOUSE_REVERSED	|generic|tr_A2ALV3_A2ALV3_MOUSE_REVERSED	|generic|tr_Q8BXU5_Q8BXU5_MOUSE_REVERSED|
"""index: 21992, intensity: 3729.0, mobility: 1.053"""	-0.549901	0.203452	0.916931	EKMRKKIVKKEDFDNTNRKEKDQCCFTNELKCLLDRNEYK	generic|tr_Q8K331_Q8K331_MOUSE_REVERSED|
"""index: 15884, intensity: 4750.0, mobility: 0.799"""	-0.54995	0.203682	0.91696	EYRGQAALGNMQSLQ	generic|II_1130313_TX=10090_REVERSED|
"""index: 12529, intensity: 4294.0, mobility: 0.903"""	-0.550135	0.203913	0.91707	QCSQLRAQEPSGRILAMV	generic|IP_1129896_TX=10090_REVERSED|
"""index: 1308, intensity: 4672.0, mobility: 0.805"""	-0.550223	0.203955	0.917121	TMSKKPSESKIPQT	generic|sp_F8VPN2_TEX15_MOUSE__chr5_-1_121525207_121525236_ENSMUST00000031410__II_864881_REVERSED	|generic|sp_F8VPN2-2_TEX15_MOUSE__chr5_-1_121525207_121525236_ENSMUST00000031410__II_864881_REVERSED|
"""index: 13709, intensity: 22790.0, mobility: 1.160"""	-0.55086	0.204138	0.917494	RQLMVFMLVGAAGHVFLSSFLAWLFIWY	generic|sp_P86050_T170B_MOUSE_REVERSED|
"""index: 12562, intensity: 7021.0, mobility: 1.034"""	-0.551291	0.204274	0.917745	VEADVKVVAYYPLNVFVPANDNQDEVTVKV	generic|tr_Q9QXA3_Q9QXA3_MOUSE_REVERSED	|generic|tr_A0A1L1SQU7_A0A1L1SQU7_MOUSE_REVERSED	|generic|tr_A0A087WRT4_A0A087WRT4_MOUSE_REVERSED	|generic|tr_F2Z4A3_F2Z4A3_MOUSE_REVERSED|
"""index: 26032, intensity: 4362.0, mobility: 0.911"""	-0.551728	0.204504	0.917997	INTDTRHVT	generic|IP_1045464_TX=10090_REVERSED|
"""index: 8881, intensity: 43664.0, mobility: 0.965"""	-0.551929	0.204733	0.918113	EPLLFSKKELIFMIPFYRNDFHKMLI	generic|IP_960033_TX=10090_REVERSED|
"""index: 1315, intensity: 3083.0, mobility: 0.936"""	-0.551965	0.204963	0.918133	AEKAVPVGGMEGTRWRPIHSKEMQG	generic|IP_3497359_TX=10090_REVERSED|
"""index: 15388, intensity: 3715.0, mobility: 1.019"""	-0.551968	0.205146	0.918135	PYRYPYGTRYGLNDLMRMLAEFEQEGIQWK	generic|sp_Q9QYC0_ADDA_MOUSE__chr5_1_34630580_34630816_ENSMUST00000114338__II_941709_REVERSED	|generic|tr_Q8K232_Q8K232_MOUSE__chr5_1_34630580_34630816_ENSMUST00000114338__II_941709_REVERSED	|generic|tr_F8WGR0_F8WGR0_MOUSE__II_941707_REVERSED	|generic|sp_Q9QYC0-2_ADDA_MOUSE__II_941707_REVERSED	|generic|tr_F6V4G5_F6V4G5_MOUSE_REVERSED	|generic|tr_E9Q1K3_E9Q1K3_MOUSE_REVERSED	|generic|tr_F8WHZ9_F8WHZ9_MOUSE_REVERSED|
"""index: 6831, intensity: 3687.0, mobility: 1.058"""	-0.552108	0.205376	0.918215	VAGDAGLG	generic|chr13_-1_48885338_48885836_ENSMUST00000060805_REVERSED|
"""index: 9482, intensity: 3574.0, mobility: 0.833"""	-0.55235	0.205558	0.918353	LLGWNEMAGAEFDPIAVLDLKKLPYQ	generic|tr_Q8BZ14_Q8BZ14_MOUSE__II_3460957_REVERSED	|generic|tr_Q6NY09_Q6NY09_MOUSE__II_3460957_REVERSED	|generic|sp_Q8C129_LCAP_MOUSE__II_3460952_REVERSED	|generic|tr_Q3TTA8_Q3TTA8_MOUSE_REVERSED|
"""index: 24878, intensity: 3818.0, mobility: 1.105"""	-0.552448	0.205788	0.918409	IYFWMPEQVGVTME	generic|IP_1022772_TX=10090_REVERSED|
"""index: 15357, intensity: 3534.0, mobility: 1.224"""	-0.552691	0.206017	0.918547	QREKELKKQKELEYDKQRQSFDFVER	generic|tr_Q05DU7_Q05DU7_MOUSE_REVERSED	|generic|sp_Q60795_NF2L2_MOUSE_REVERSED|
"""index: 6225, intensity: 4064.0, mobility: 0.857"""	-0.552942	0.206247	0.918689	EFDPVKFKVMKSAKEFG	generic|sp_Q9JJW5_MYOZ2_MOUSE_REVERSED|
"""index: 7898, intensity: 3061.0, mobility: 0.910"""	-0.553108	0.206477	0.918782	EVSYFQNDVKSKSMNYHKAISSVDVH	generic|tr_Q80W80_Q80W80_MOUSE__chr5_-1_102913185_102913319_ENSMUST00000141573__II_935896_REVERSED	|generic|tr_Q80W81_Q80W81_MOUSE__chr5_-1_103038515_103038673_ENSMUST00000141573_REVERSED	|generic|tr_Q80W82_Q80W82_MOUSE__chr5_-1_103038515_103038673_ENSMUST00000141573_REVERSED	|generic|tr_A0A0G2JGL2_A0A0G2JGL2_MOUSE__chr5_-1_102989591_102989743_ENSMUST00000141573_REVERSED	|generic|tr_E9QN59_E9QN59_MOUSE__chr5_-1_102913185_102913319_ENSMUST00000141573_REVERSED	|generic|sp_Q61831_MK10_MOUSE__chr14_-1_33382174_33382236_ENSMUST00000111945_REVERSED	|generic|sp_Q61831-2_MK10_MOUSE__chr5_-1_103038515_103038673_ENSMUST00000141573_REVERSED	|generic|tr_A0A0G2JEJ8_A0A0G2JEJ8_MOUSE__chr5_-1_103038515_103038673_ENSMUST00000141573_REVERSED	|generic|tr_Q8C9D4_Q8C9D4_MOUSE__chr5_-1_102913185_102913319_ENSMUST00000141573_REVERSED	|generic|tr_A0A5F8MP75_A0A5F8MP75_MOUSE__chr5_-1_102913185_102913319_ENSMUST00000141573_REVERSED	|generic|tr_Q3TQZ7_Q3TQZ7_MOUSE__chr5_-1_103038515_103038673_ENSMUST00000141573_REVERSED|
"""index: 16212, intensity: 4806.0, mobility: 0.851"""	-0.553339	0.206612	0.918912	EAELKTLPWEPRPQGS	generic|IP_894951_TX=10090_REVERSED|
"""index: 27275, intensity: 50834.0, mobility: 0.920"""	-0.553424	0.206841	0.91896	FLNKKCIDVIELEKL	generic|IP_873048_TX=10090_REVERSED|
"""index: 11394, intensity: 5965.0, mobility: 1.061"""	-0.553571	0.207023	0.919042	YPFQSVADQVEAPPKGVGTQHARDVLETF	generic|chr19_-1_30145537_30145755_ENSMUST00000235189_REVERSED|
"""index: 9977, intensity: 7202.0, mobility: 0.958"""	-0.553826	0.207253	0.919185	VWMQLRGQEMGPKDKHY	generic|tr_E0CZ42_E0CZ42_MOUSE__II_1085176_REVERSED|
"""index: 9009, intensity: 5882.0, mobility: 0.968"""	-0.55403	0.207339	0.919298	MQSKWNQPIEMHINTIKYELKRSEQKMIR	generic|IP_915688_TX=10090_REVERSED|
"""index: 17450, intensity: 3063.0, mobility: 0.780"""	-0.554714	0.207569	0.919676	SGHMEWHK	generic|IP_3473617_TX=10090_REVERSED|
"""index: 4050, intensity: 2564.0, mobility: 0.924"""	-0.554837	0.207798	0.919743	DYDNQIFTEK	generic|tr_A0A1Y7VM62_A0A1Y7VM62_MOUSE_REVERSED	|generic|tr_A0A1Y7VJD8_A0A1Y7VJD8_MOUSE_REVERSED	|generic|tr_Q3UX59_Q3UX59_MOUSE_REVERSED	|generic|tr_L7N1W9_L7N1W9_MOUSE_REVERSED|
"""index: 5906, intensity: 3434.0, mobility: 0.956"""	-0.554964	0.207884	0.919813	FTLRALDMYATSSSKDVTMT	generic|tr_X5J4T2_X5J4T2_MOUSE_REVERSED|
"""index: 544, intensity: 3228.0, mobility: 0.917"""	-0.555092	0.208114	0.919883	MASPQHEPSRVIASMAIQQRATAPTSPH	generic|II_938035_TX=10090_REVERSED	|generic|II_938048_TX=10090_REVERSED	|generic|sp_P49025_CTRO_MOUSE__chr5_1_115946884_115946943_ENSMUST00000122877_REVERSED	|generic|sp_P49025-3_CTRO_MOUSE__chr5_1_115946884_115946943_ENSMUST00000122877_REVERSED	|generic|sp_P49025-4_CTRO_MOUSE__chr5_1_115946884_115946943_ENSMUST00000122877_REVERSED	|generic|sp_P49025-5_CTRO_MOUSE__chr5_1_115946884_115946943_ENSMUST00000122877_REVERSED	|generic|tr_E9QL53_E9QL53_MOUSE__chr5_1_115946884_115946943_ENSMUST00000122877_REVERSED	|generic|tr_D3Z1U0_D3Z1U0_MOUSE__chr5_1_115946884_115946943_ENSMUST00000122877_REVERSED	|generic|tr_F6SBR5_F6SBR5_MOUSE__chr5_1_115946884_115946943_ENSMUST00000122877_REVERSED	|generic|tr_D3YU89_D3YU89_MOUSE__chr5_1_115946884_115946943_ENSMUST00000122877_REVERSED|
"""index: 2593, intensity: 17809.0, mobility: 0.924"""	-0.555138	0.208343	0.919908	PDAPITRHYLS	generic|IP_1002233_TX=10090_REVERSED|
"""index: 16666, intensity: 19035.0, mobility: 1.182"""	-0.555145	0.208524	0.919912	HSDPRLGTHLLGRFYQM	generic|chr14_1_30570003_30570068_ENSMUST00000022529_REVERSED|
"""index: 7565, intensity: 13725.0, mobility: 1.169"""	-0.55521	0.208658	0.919948	WPAAWWAGLGSPTLDLRAPPAQATFKCAHT	generic|IP_1081009_TX=10090_REVERSED|
"""index: 6119, intensity: 2708.0, mobility: 0.810"""	-0.555461	0.208887	0.920084	LCTLVIFITSISYFV	generic|tr_E9Q9Z0_E9Q9Z0_MOUSE_REVERSED	|generic|tr_Q7TRL7_Q7TRL7_MOUSE_REVERSED|
"""index: 8600, intensity: 120204.0, mobility: 1.071"""	-0.555585	0.209068	0.920151	VFYFTHVNLVSHKHPSCLMYFLYITIFINHHGPFLFVTY	generic|IP_3459694_TX=10090_REVERSED|
"""index: 18364, intensity: 3556.0, mobility: 1.059"""	-0.555676	0.209297	0.9202	DEALMPIHTGGITGVMSGFFVSCLMLGWFETAFTFAFLSATLLI	generic|sp_B1AT66_MOT7_MOUSE_REVERSED	|generic|sp_B1AT66-2_MOT7_MOUSE_REVERSED|
"""index: 27387, intensity: 7862.0, mobility: 0.957"""	-0.555822	0.209526	0.92028	EEMLLYDKIRELKLL	generic|IP_1072597_TX=10090_REVERSED	|generic|sp_P62192_PRS4_MOUSE_REVERSED|
"""index: 27231, intensity: 18995.0, mobility: 0.980"""	-0.555846	0.209659	0.920293	FADELQKEPKKTQKHKAQK	generic|IP_926831_TX=10090_REVERSED|
"""index: 19895, intensity: 4246.0, mobility: 1.269"""	-0.555932	0.209696	0.920339	FEELSIDHTLRFNPPSAIHL	generic|sp_Q9WVI9_JIP1_MOUSE_REVERSED	|generic|sp_Q9WVI9-2_JIP1_MOUSE_REVERSED|
"""index: 16644, intensity: 10487.0, mobility: 0.935"""	-0.556634	0.209925	0.920716	WPKPLVEMEARHPPLETI	generic|tr_A0A571BD48_A0A571BD48_MOUSE__IP_1039938_REVERSED	|generic|tr_L7N1Y0_L7N1Y0_MOUSE__IP_1039938_REVERSED	|generic|tr_E9Q0T8_E9Q0T8_MOUSE__IP_1039938_REVERSED|
"""index: 9546, intensity: 3321.0, mobility: 0.822"""	-0.556648	0.210153	0.920723	KNLPVTSYS	generic|tr_Q8C2X2_Q8C2X2_MOUSE__chr6_1_71953043_71953090_ENSMUST00000206556__II_914015_REVERSED|
"""index: 18360, intensity: 2866.0, mobility: 0.864"""	-0.556681	0.210238	0.920741	DPDVLKFDF	generic|tr_A0A0R4J0N7_A0A0R4J0N7_MOUSE_REVERSED	|generic|sp_O88962_CP8B1_MOUSE_REVERSED|
"""index: 12147, intensity: 5328.0, mobility: 1.072"""	-0.556915	0.210418	0.920865	GPAPAPAPAPAPAPAPAPAPAPAAAPAPTSAAGGPVASGVSAAPVSAA	generic|sp_Q99PP7_TRI33_MOUSE__chr3_1_103339303_103339347_ENSMUST00000198706__II_981001_REVERSED	|generic|sp_Q99PP7-2_TRI33_MOUSE__chr3_1_103339303_103339347_ENSMUST00000198706_REVERSED|
"""index: 16025, intensity: 3116.0, mobility: 1.223"""	-0.557027	0.210598	0.920925	EVDEREIAKRTAYSSSRK	generic|tr_E9Q449_E9Q449_MOUSE_REVERSED	|generic|sp_A6H8H2_DEN4C_MOUSE_REVERSED	|generic|sp_A6H8H2-2_DEN4C_MOUSE_REVERSED|
"""index: 13459, intensity: 5538.0, mobility: 0.999"""	-0.557263	0.210634	0.92105	QWRPWWLHQEMMEGKAPRERRGTRAGGRGSRGSISA	generic|chr2_1_21367754_21367918_ENSMUST00000055946_REVERSED	|generic|chr2_1_21367628_21367918_ENSMUST00000055946_REVERSED|
"""index: 12362, intensity: 9146.0, mobility: 1.042"""	-0.557492	0.210863	0.921171	ERDPNPINELIMKAQQFHKSA	generic|sp_Q6PHQ8_NAA35_MOUSE__chr13_1_59595351_59595386_ENSMUST00000225670__II_1108419_REVERSED|
"""index: 16009, intensity: 5191.0, mobility: 1.124"""	-0.557599	0.210995	0.921228	KVKVLVIFCLYHWMNHEEKIH	generic|tr_Q6NV80_Q6NV80_MOUSE_REVERSED	|generic|tr_Q8C8N0_Q8C8N0_MOUSE_REVERSED	|generic|sp_P11881_ITPR1_MOUSE__chr6_1_108383622_108383819_ENSMUST00000203995_REVERSED	|generic|sp_P11881-2_ITPR1_MOUSE__chr6_1_108383622_108383819_ENSMUST00000203995_REVERSED	|generic|sp_P11881-3_ITPR1_MOUSE__chr6_1_108383622_108383819_ENSMUST00000203995_REVERSED	|generic|sp_P11881-4_ITPR1_MOUSE__chr6_1_108383622_108383819_ENSMUST00000203995_REVERSED	|generic|sp_P11881-5_ITPR1_MOUSE__chr6_1_108383622_108383819_ENSMUST00000203995_REVERSED	|generic|sp_P11881-6_ITPR1_MOUSE__chr6_1_108383622_108383819_ENSMUST00000203995_REVERSED	|generic|sp_P11881-7_ITPR1_MOUSE__chr6_1_108383622_108383819_ENSMUST00000203995_REVERSED	|generic|sp_P11881-8_ITPR1_MOUSE__chr6_1_108383622_108383819_ENSMUST00000203995_REVERSED|
"""index: 14572, intensity: 5182.0, mobility: 0.942"""	-0.558145	0.211223	0.921514	FMLSVIRCHFLWSINPSREM	generic|II_1058054_TX=10090_REVERSED	|generic|tr_D3YZH4_D3YZH4_MOUSE_REVERSED	|generic|sp_Q9DBY1_SYVN1_MOUSE__chr19_1_6050006_6050095_ENSMUST00000235478_REVERSED	|generic|tr_A0A0R4J1R1_A0A0R4J1R1_MOUSE__chr19_1_6050006_6050095_ENSMUST00000235478_REVERSED	|generic|tr_D3Z1Y1_D3Z1Y1_MOUSE__chr19_1_6050006_6050095_ENSMUST00000235478_REVERSED|
"""index: 3491, intensity: 20052.0, mobility: 0.758"""	-0.55826	0.211403	0.921574	EPEGSWRLMTIHNHGQH	generic|IP_1089984_TX=10090_REVERSED|
"""index: 23246, intensity: 2734.0, mobility: 1.042"""	-0.558405	0.211582	0.921649	LAHSTRLIGTVRDITFAGSVEEML	generic|tr_A0A0A6YW72_A0A0A6YW72_MOUSE_REVERSED|
"""index: 4039, intensity: 3817.0, mobility: 0.944"""	-0.558508	0.211762	0.921703	LSTSYMSSGPRDVERVIHTMGAKYGL	generic|II_1087471_TX=10090_REVERSED|
"""index: 17956, intensity: 3945.0, mobility: 1.046"""	-0.558901	0.21199	0.921907	TPSTMGTPPILSMNQRSSRNLCSRTMKMMFLL	generic|chr2_-1_5311047_5313241_ENSMUST00000044009__IP_1015278_TX=10090_REVERSED	|generic|chr2_-1_5313074_5313196_ENSMUST00000044009_REVERSED|
"""index: 15186, intensity: 39480.0, mobility: 1.093"""	-0.558953	0.212121	0.921933	YESLMKSKLYMEQ	generic|tr_A7E1X7_A7E1X7_MOUSE__chr3_-1_79480555_79480674_ENSMUST00000154645__II_983066_REVERSED	|generic|tr_D3YUC5_D3YUC5_MOUSE__chr3_-1_79480555_79480674_ENSMUST00000154645__II_983078_REVERSED	|generic|sp_Q80TD3_FNIP2_MOUSE__chr3_-1_79480555_79480674_ENSMUST00000154645__II_983078_REVERSED|
"""index: 5204, intensity: 4788.0, mobility: 0.852"""	-0.559061	0.212349	0.92199	RKVDQVFKDMLKLNQSHIPQQGN	generic|IP_1111341_TX=10090_REVERSED|
"""index: 4154, intensity: 2933.0, mobility: 0.883"""	-0.559217	0.212577	0.92207	NEIKQRIQP	generic|tr_E9PXY5_E9PXY5_MOUSE__chr18_1_5705060_5705251_ENSMUST00000175925__II_1053112_REVERSED	|generic|tr_Q3URK4_Q3URK4_MOUSE_REVERSED	|generic|tr_A4QPD1_A4QPD1_MOUSE_REVERSED	|generic|sp_Q64318_ZEB1_MOUSE_REVERSED|
"""index: 17067, intensity: 4581.0, mobility: 1.092"""	-0.559219	0.212805	0.922071	VLRHEQFLQELKCQLYYDTYMELTNKF	generic|tr_Q80XP2_Q80XP2_MOUSE__II_845902_REVERSED	|generic|tr_G3UX33_G3UX33_MOUSE__IP_845891_REVERSED	|generic|tr_G3UX13_G3UX13_MOUSE__IP_845891_REVERSED	|generic|sp_Q8BHY8_SNX14_MOUSE__IP_845891_REVERSED	|generic|tr_G3UXB6_G3UXB6_MOUSE__IP_845891_REVERSED|
"""index: 8225, intensity: 3145.0, mobility: 1.061"""	-0.559317	0.213033	0.922121	RYRSLFFGQLSRITIMSDSTYNSFF	generic|IP_1107715_TX=10090_REVERSED|
"""index: 3839, intensity: 4031.0, mobility: 0.912"""	-0.559464	0.213212	0.922196	ALDSARRHFN	generic|II_929285_TX=10090_REVERSED|
"""index: 12406, intensity: 8969.0, mobility: 1.098"""	-0.55977	0.213391	0.922353	SRSLTVVHFHLNPSVTYNQVANSGIDPDQAAK	generic|tr_Q14DQ9_Q14DQ9_MOUSE_REVERSED	|generic|tr_A8E4K6_A8E4K6_MOUSE_REVERSED	|generic|tr_Q91VE5_Q91VE5_MOUSE_REVERSED	|generic|sp_Q91XZ2_PCDB8_MOUSE_REVERSED	|generic|tr_A8E4K7_A8E4K7_MOUSE_REVERSED	|generic|tr_A4QMV0_A4QMV0_MOUSE_REVERSED|
"""index: 10159, intensity: 3797.0, mobility: 0.796"""	-0.559907	0.213522	0.922423	EKFEAIQEE	generic|tr_Q3UKW2_Q3UKW2_MOUSE__II_749162_REVERSED	|generic|sp_P0DP27_CALM2_MOUSE__II_749162_REVERSED	|generic|IP_830582_TX=10090_REVERSED	|generic|II_1060121_TX=10090_REVERSED	|generic|sp_Q9D6P8_CALL3_MOUSE_REVERSED|
"""index: 2782, intensity: 4343.0, mobility: 0.863"""	-0.559974	0.213749	0.922457	DSHHPELSRTKPTDRE	generic|sp_P42703_LIFR_MOUSE__chr15_1_7188083_7188172_ENSMUST00000226934__II_3482674_REVERSED	|generic|tr_Q3U234_Q3U234_MOUSE__chr15_1_7188083_7188172_ENSMUST00000226934_REVERSED|
"""index: 7614, intensity: 3626.0, mobility: 1.143"""	-0.559984	0.213928	0.922462	SIRHWLSVYMIFVTLLSSTEWSHR	generic|IP_908602_TX=10090_REVERSED|
"""index: 20823, intensity: 3618.0, mobility: 1.046"""	-0.560058	0.214156	0.9225	ESKLWTQKTFQPLSTPCQATNWAVLMWVAVERCGAHPKLACQQ	generic|IP_3468139_TX=10090_REVERSED|
"""index: 15951, intensity: 4558.0, mobility: 1.147"""	-0.560088	0.214383	0.922515	KSMARQLEAKAEQEEEYQERLLDCDHRASQLAHALANKAKSEEEL	generic|sp_Q5SX39_MYH4_MOUSE_REVERSED|
"""index: 1425, intensity: 3793.0, mobility: 0.753"""	-0.560091	0.214611	0.922517	DVDQPGGE	generic|sp_Q9QXY1_ZO3_MOUSE_REVERSED	|generic|tr_Q3UZ47_Q3UZ47_MOUSE_REVERSED	|generic|tr_Q921G9_Q921G9_MOUSE_REVERSED|
"""index: 13093, intensity: 4413.0, mobility: 0.875"""	-0.56027	0.21479	0.922608	VPPRPAPSDAVQRQHLHSCPPKEPRP	generic|IP_897462_TX=10090_REVERSED|
"""index: 10559, intensity: 5280.0, mobility: 0.851"""	-0.560413	0.214854	0.92268	TCYKIVQEYAGKMFCIEPR	generic|tr_Q3TTD2_Q3TTD2_MOUSE__chr9_-1_105422939_105422971_ENSMUST00000176656__II_848128_REVERSED	|generic|tr_H3BIX7_H3BIX7_MOUSE__chr9_-1_105448818_105448877_ENSMUST00000177293__II_848126_REVERSED	|generic|tr_H3BLI6_H3BLI6_MOUSE__chr9_-1_105448818_105448877_ENSMUST00000177293__II_848138_REVERSED	|generic|tr_Q3UZR5_Q3UZR5_MOUSE__chr9_-1_105448818_105448877_ENSMUST00000177293__II_848126_REVERSED	|generic|tr_Q69ZL4_Q69ZL4_MOUSE__chr9_-1_105448818_105448877_ENSMUST00000177293__II_848126_REVERSED	|generic|tr_Q3TVY6_Q3TVY6_MOUSE__chr9_-1_105448818_105448877_ENSMUST00000177293__II_848126_REVERSED	|generic|sp_Q80XR2_AT2C1_MOUSE__chr9_-1_105448818_105448877_ENSMUST00000177293__II_848126_REVERSED	|generic|tr_H3BL44_H3BL44_MOUSE__chr9_-1_105448818_105448877_ENSMUST00000177293__II_848126_REVERSED	|generic|tr_Q8BMS7_Q8BMS7_MOUSE__chr9_-1_105448818_105448877_ENSMUST00000177293_REVERSED|
"""index: 12339, intensity: 27514.0, mobility: 1.138"""	-0.56045	0.214854	0.922699	SLSLSRPTLPDRMSSWMAEALASLLATTATRP	generic|chr3_-1_107748201_107750454_ENSMUST00000118593__IP_980189_TX=10090_REVERSED|
"""index: 11285, intensity: 10960.0, mobility: 0.907"""	-0.561044	0.214983	0.922999	TKTEASSPISGTSKLMNVRLRLAADGAKPK	generic|IP_1027481_TX=10090_REVERSED|
"""index: 23033, intensity: 6358.0, mobility: 0.936"""	-0.56123	0.21521	0.923092	LEYVFSGGKHEVYPEMDLSESF	generic|tr_A2ALR9_A2ALR9_MOUSE__chr4_1_137634947_137635012_ENSMUST00000141628__II_957455_REVERSED	|generic|sp_Q3V0C5_UBP48_MOUSE__chr4_1_137634947_137635012_ENSMUST00000141628__II_957455_REVERSED	|generic|sp_Q3V0C5-2_UBP48_MOUSE__chr4_1_137634947_137635012_ENSMUST00000141628__II_957455_REVERSED	|generic|sp_Q3V0C5-5_UBP48_MOUSE__chr4_1_137634947_137635012_ENSMUST00000141628__II_957455_REVERSED	|generic|sp_Q3V0C5-3_UBP48_MOUSE_REVERSED	|generic|sp_Q3V0C5-4_UBP48_MOUSE_REVERSED	|generic|tr_A2ALR8_A2ALR8_MOUSE_REVERSED|
"""index: 4327, intensity: 2940.0, mobility: 0.859"""	-0.561235	0.215437	0.923095	LAPMLRGSSR	generic|chr13_-1_14357189_14377690_ENSMUST00000110516__IP_1109832_TX=10090_REVERSED|
"""index: 23079, intensity: 6319.0, mobility: 0.963"""	-0.561266	0.215664	0.92311	QSDSSTLELSPEWFRFFDEGVS	generic|tr_E9QLR9_E9QLR9_MOUSE_REVERSED	|generic|tr_Q9D655_Q9D655_MOUSE_REVERSED|
"""index: 11133, intensity: 5063.0, mobility: 1.116"""	-0.561287	0.215873	0.923121	EALREELEQLERRQLRQEEDRHQRYRQELRQEEARE	generic|tr_A0A0B4J1F9_A0A0B4J1F9_MOUSE_REVERSED|
"""index: 18058, intensity: 2916.0, mobility: 0.959"""	-0.561372	0.215873	0.923164	MLIYTTYLNMSFIGIILDACALSLLYYNNVT	generic|sp_Q920H4_ACM5_MOUSE_REVERSED|
"""index: 11164, intensity: 4872.0, mobility: 0.911"""	-0.561933	0.2161	0.923443	ADPHKKKHEEQCTQVFFTYS	generic|IP_3478193_TX=10090_REVERSED|
"""index: 19334, intensity: 4849.0, mobility: 1.135"""	-0.562054	0.216228	0.923503	TRQLFGCIKLGLKRICGCWTDYTT	generic|IP_1145057_TX=10090_REVERSED|
"""index: 12788, intensity: 11604.0, mobility: 1.085"""	-0.562116	0.216455	0.923534	HGRCPPPPLLAAYIVS	generic|tr_Q3UI92_Q3UI92_MOUSE__IP_1018979_REVERSED|
"""index: 4331, intensity: 4141.0, mobility: 0.920"""	-0.562249	0.216682	0.9236	NKQRRQGNYYSSDGQRPRNL	generic|tr_Q3UT63_Q3UT63_MOUSE__IP_3467402_REVERSED|
"""index: 5650, intensity: 3821.0, mobility: 0.875"""	-0.562407	0.216908	0.923678	FSNEGFCVVR	generic|IP_968944_TX=10090_REVERSED|
"""index: 12228, intensity: 5243.0, mobility: 0.985"""	-0.562479	0.217086	0.923713	KQEWRGESFGLPYLQRWVGPRMARGGRA	generic|IP_1055028_TX=10090_REVERSED|
"""index: 22831, intensity: 3047.0, mobility: 1.077"""	-0.562503	0.217312	0.923725	LYFFMAQLWKGVEAISGSRSILRGSVYDIM	generic|tr_F8VPN4_F8VPN4_MOUSE__chr3_-1_116778615_116778722_ENSMUST00000161336__II_976996_REVERSED	|generic|tr_F6XXE6_F6XXE6_MOUSE__chr3_-1_116778615_116778722_ENSMUST00000161336__II_976996_REVERSED	|generic|II_976978_TX=10090_REVERSED	|generic|tr_A0A0G2JGI9_A0A0G2JGI9_MOUSE__chr3_-1_116778615_116778722_ENSMUST00000161336_REVERSED|
"""index: 8355, intensity: 25246.0, mobility: 1.035"""	-0.562525	0.217322	0.923736	YPVCRFAVGLGDREPLPPVKEM	generic|IP_1098364_TX=10090_REVERSED|
"""index: 12912, intensity: 3872.0, mobility: 1.080"""	-0.562725	0.217322	0.923835	EDTWTQKDILDKLLKLLFDKFQTEVEIMDRKEMLKYM	generic|sp_Q9EQH2_ERAP1_MOUSE__chr13_1_74660270_74660416_ENSMUST00000220594__II_3477421_REVERSED	|generic|tr_Q8C9W5_Q8C9W5_MOUSE__chr13_1_74668009_74668116_ENSMUST00000220594_REVERSED|
"""index: 12606, intensity: 4947.0, mobility: 0.846"""	-0.563	0.217549	0.92397	HFRKYNDRQAKLRDLFIFNTKQY	generic|IP_971438_TX=10090_REVERSED|
"""index: 28033, intensity: 3010.0, mobility: 0.930"""	-0.563042	0.217775	0.92399	IVLTRLYKRQFW	generic|IP_959321_TX=10090_REVERSED|
"""index: 16659, intensity: 3005.0, mobility: 1.255"""	-0.563049	0.218001	0.923994	TYTSWMHKSDTSNLLPHQI	generic|IP_916370_TX=10090_REVERSED|
"""index: 22307, intensity: 3653.0, mobility: 1.016"""	-0.563179	0.218227	0.924057	MLNKRLTYER	generic|IP_3457131_TX=10090_REVERSED|
"""index: 17076, intensity: 2792.0, mobility: 0.735"""	-0.563359	0.218256	0.924145	DFEAGTPNSSPPM	generic|chr12_1_110544099_110544242_ENSMUST00000223168_REVERSED|
"""index: 13014, intensity: 17275.0, mobility: 1.099"""	-0.563436	0.218432	0.924183	EADVKVVAYYPLNVFVPANDNQDEVTVKVV	generic|tr_Q9QXA3_Q9QXA3_MOUSE_REVERSED	|generic|tr_A0A1L1SQU7_A0A1L1SQU7_MOUSE_REVERSED	|generic|tr_A0A087WRT4_A0A087WRT4_MOUSE_REVERSED	|generic|tr_F2Z4A3_F2Z4A3_MOUSE_REVERSED|
"""index: 6309, intensity: 7374.0, mobility: 0.957"""	-0.563556	0.218658	0.924241	LRARPRQRPSEIVQTGCAFARRSSTAEATQTRRVGIG	generic|tr_Q3TYW4_Q3TYW4_MOUSE_REVERSED|
"""index: 8550, intensity: 6662.0, mobility: 0.968"""	-0.563576	0.218884	0.924251	THGRCSMRPKALPNKRMKRRRMKKTRMKMETMM	generic|chr8_-1_84842607_84842813_ENSMUST00000003912__IP_862225_TX=10090_REVERSED|
"""index: 14969, intensity: 5289.0, mobility: 0.968"""	-0.563921	0.219061	0.924419	EFALGMRNTGESFFRSNIKPTDE	generic|sp_E9Q414_APOB_MOUSE__II_1118470_REVERSED	|generic|tr_E9Q4G4_E9Q4G4_MOUSE_REVERSED	|generic|tr_E9Q1Y3_E9Q1Y3_MOUSE_REVERSED|
"""index: 19439, intensity: 4137.0, mobility: 1.083"""	-0.563963	0.219286	0.924439	IKEPVIDEGMAEEMLLLTDERFNFDKVK	generic|sp_Q9D2X8_CH076_MOUSE__II_1085266_REVERSED|
"""index: 9820, intensity: 8706.0, mobility: 0.874"""	-0.564062	0.219413	0.924487	SVGSSAALEGGIESKVS	generic|sp_P42859_HD_MOUSE__chr5_1_34903290_34903403_ENSMUST00000124272__II_941593_REVERSED	|generic|sp_P42859-2_HD_MOUSE__chr5_1_34903290_34903403_ENSMUST00000124272__II_941593_REVERSED	|generic|tr_G3X9H5_G3X9H5_MOUSE__chr5_1_34903290_34903403_ENSMUST00000124272__II_941619_REVERSED	|generic|II_941617_TX=10090_REVERSED|
"""index: 20584, intensity: 15392.0, mobility: 0.962"""	-0.564425	0.219589	0.924663	KITPFGRMLV	generic|IP_981782_TX=10090_REVERSED|
"""index: 19102, intensity: 2640.0, mobility: 1.099"""	-0.564463	0.219765	0.924681	EMVRCGGGPVARTGAPPE	generic|tr_Q6WIZ9_Q6WIZ9_MOUSE__chr14_1_55594390_55594476_ENSMUST00000137296__II_3481242_REVERSED	|generic|tr_Q6KAP7_Q6KAP7_MOUSE__II_3481242_REVERSED	|generic|tr_F6XVP7_F6XVP7_MOUSE__chr14_1_55594390_55594476_ENSMUST00000137296__II_1094877_REVERSED	|generic|sp_Q924T7_RNF31_MOUSE__chr14_1_55594390_55594476_ENSMUST00000137296__II_3481242_REVERSED	|generic|tr_Q9ER92_Q9ER92_MOUSE_REVERSED	|generic|sp_Q924T7-2_RNF31_MOUSE__chr14_1_55594390_55594476_ENSMUST00000137296_REVERSED|
"""index: 23964, intensity: 4921.0, mobility: 0.864"""	-0.564641	0.219991	0.924766	LRPPREAHQLR	generic|IP_866444_TX=10090_REVERSED|
"""index: 16105, intensity: 38615.0, mobility: 0.973"""	-0.564805	0.220217	0.924845	QSADLGAVPPAQVMPQLQQQ	generic|sp_P56477_IRF5_MOUSE_REVERSED	|generic|tr_B2CC69_B2CC69_MOUSE_REVERSED|
"""index: 7822, intensity: 7648.0, mobility: 1.152"""	-0.564857	0.220393	0.92487	KFSDAQQEKAHKDKATKFESFFEEEYERIAEISESSNGKGTVV	generic|tr_Q80TX7_Q80TX7_MOUSE__chr16_1_29616666_29616695_ENSMUST00000160475_REVERSED|
"""index: 14891, intensity: 3285.0, mobility: 1.248"""	-0.564938	0.220519	0.924909	MYSGQIERQYRLVREKEEQWTQREQEFRLAQEQ	generic|tr_A4FUQ1_A4FUQ1_MOUSE_REVERSED	|generic|sp_Q8C7U1_N4BP3_MOUSE_REVERSED|
"""index: 24076, intensity: 4453.0, mobility: 0.820"""	-0.565087	0.220744	0.924981	WNDLCELST	generic|IP_943763_TX=10090_REVERSED|
"""index: 6118, intensity: 4271.0, mobility: 0.866"""	-0.565327	0.22092	0.925095	NSRQPRAIQLKSGGSLIHV	generic|sp_D3YXG0_HMCN1_MOUSE_REVERSED	|generic|sp_D3YXG0-2_HMCN1_MOUSE_REVERSED|
"""index: 14188, intensity: 3775.0, mobility: 0.926"""	-0.565448	0.221095	0.925153	LEQPKFLEDMFKRNF	generic|sp_Q8BHW2_OSCP1_MOUSE__chr4_1_126088343_126088438_ENSMUST00000129968_REVERSED	|generic|tr_A0ZV96_A0ZV96_MOUSE__chr4_1_126088343_126088438_ENSMUST00000129968_REVERSED|
"""index: 26509, intensity: 3520.0, mobility: 0.994"""	-0.565477	0.221321	0.925167	SVLAQNARERR	generic|sp_Q6KAU8-2_A16L2_MOUSE__II_883906_REVERSED	|generic|sp_Q6KAU8_A16L2_MOUSE_REVERSED	|generic|sp_Q6KAU8-3_A16L2_MOUSE_REVERSED|
"""index: 8067, intensity: 4116.0, mobility: 0.845"""	-0.565674	0.221546	0.92526	ATEFQKYE	generic|tr_A0A3Q4EGJ0_A0A3Q4EGJ0_MOUSE_REVERSED	|generic|tr_Q149E7_Q149E7_MOUSE_REVERSED	|generic|tr_Q8R0L3_Q8R0L3_MOUSE_REVERSED	|generic|tr_B8JJZ7_B8JJZ7_MOUSE_REVERSED	|generic|tr_Q3UX68_Q3UX68_MOUSE_REVERSED	|generic|tr_Q149E8_Q149E8_MOUSE_REVERSED|
"""index: 12618, intensity: 32602.0, mobility: 1.152"""	-0.565694	0.221771	0.92527	SADWVVVTHDFSGTIIRDGSTDFSLSIIEAL	generic|tr_D3Z7A5_D3Z7A5_MOUSE__II_1032689_REVERSED	|generic|tr_Q9D4T2_Q9D4T2_MOUSE__II_1032689_REVERSED|
"""index: 5216, intensity: 3447.0, mobility: 0.911"""	-0.565712	0.221847	0.925279	LTPTIVTFSGMVGYFLVQ	generic|sp_Q921N7_TMM70_MOUSE_REVERSED	|generic|tr_A0A0R4J272_A0A0R4J272_MOUSE_REVERSED|
"""index: 11881, intensity: 4578.0, mobility: 1.073"""	-0.566024	0.221922	0.925427	SAPDRLAGPASQNNHK	generic|tr_Q501P3_Q501P3_MOUSE_REVERSED	|generic|tr_A2AQE2_A2AQE2_MOUSE_REVERSED	|generic|tr_Q3TEC4_Q3TEC4_MOUSE_REVERSED	|generic|tr_Q8C7M0_Q8C7M0_MOUSE_REVERSED	|generic|sp_Q6A098_SBP2L_MOUSE_REVERSED|
"""index: 3429, intensity: 3942.0, mobility: 0.962"""	-0.566445	0.222047	0.925625	LNNPDKAHYQAL	generic|tr_Q99JX8_Q99JX8_MOUSE__II_1078969_REVERSED	|generic|tr_Q80V77_Q80V77_MOUSE__II_1078969_REVERSED	|generic|tr_Q3TKV1_Q3TKV1_MOUSE__chr16_1_20654957_20655046_ENSMUST00000172207__II_1078969_REVERSED	|generic|tr_Q3TW71_Q3TW71_MOUSE__chr16_1_20654957_20655046_ENSMUST00000172207_REVERSED	|generic|tr_Q3TWL6_Q3TWL6_MOUSE__chr16_1_20654957_20655046_ENSMUST00000172207_REVERSED	|generic|tr_Q3U9Y8_Q3U9Y8_MOUSE__chr16_1_20654957_20655046_ENSMUST00000172207_REVERSED	|generic|tr_Q3TI61_Q3TI61_MOUSE__chr16_1_20654957_20655046_ENSMUST00000172207_REVERSED	|generic|tr_Q3TXV1_Q3TXV1_MOUSE__chr16_1_20654957_20655046_ENSMUST00000172207_REVERSED	|generic|tr_Q3TIP0_Q3TIP0_MOUSE__chr16_1_20654957_20655046_ENSMUST00000172207_REVERSED|
"""index: 9433, intensity: 6847.0, mobility: 1.102"""	-0.566522	0.222222	0.925662	FMNKAKVCAICNKIF	generic|IP_985968_TX=10090_REVERSED|
"""index: 18564, intensity: 2577.0, mobility: 1.010"""	-0.566669	0.222447	0.925731	LSPKVEFQWEQ	generic|tr_A0A087WSD2_A0A087WSD2_MOUSE_REVERSED|
"""index: 18523, intensity: 3692.0, mobility: 1.099"""	-0.566753	0.222672	0.92577	ERMESNEKTVAKLKEEMRQLSVMLEDNRKALCKNRELLPK	generic|tr_D3YXK0_D3YXK0_MOUSE__chr5_1_37147966_37148001_ENSMUST00000232332_REVERSED|
"""index: 18477, intensity: 3534.0, mobility: 1.279"""	-0.566834	0.222847	0.925809	ESNSISIQQPSDPNDLQPAMR	generic|tr_Q8C9J2_Q8C9J2_MOUSE__II_1150985_REVERSED	|generic|sp_Q60675_LAMA2_MOUSE__II_1150985_REVERSED	|generic|tr_A0A087WRP2_A0A087WRP2_MOUSE__II_1150985_REVERSED|
"""index: 9402, intensity: 2881.0, mobility: 0.863"""	-0.566938	0.222921	0.925857	THHQLLASLYMRIWLW	generic|IP_3504935_TX=10090_REVERSED|
"""index: 12358, intensity: 35118.0, mobility: 1.050"""	-0.567423	0.223146	0.926084	TQNISVSATRFSRSTVLGSVGNRAEVAFTYNM	generic|II_956665_TX=10090_REVERSED	|generic|sp_Q03145_EPHA2_MOUSE__chr10_1_89745024_89745053_ENSMUST00000020112_REVERSED|
"""index: 21260, intensity: 4977.0, mobility: 1.126"""	-0.56783	0.223371	0.926274	EAGPSESGPFLVLTPPLEGNTHFFPF	generic|IP_1087785_TX=10090_REVERSED|
"""index: 9902, intensity: 2783.0, mobility: 0.803"""	-0.568005	0.223395	0.926355	QVENSTRPN	generic|tr_A0A0B4J1E2_A0A0B4J1E2_MOUSE__chr12_-1_87450518_87450655_ENSMUST00000222579_REVERSED	|generic|tr_Q9CV75_Q9CV75_MOUSE_REVERSED	|generic|sp_Q9CSN1_SNW1_MOUSE__chr12_-1_87450518_87450655_ENSMUST00000222579_REVERSED|
"""index: 9212, intensity: 41117.0, mobility: 1.023"""	-0.568314	0.223619	0.926498	PGVDGCGDSRGGPARASKTTAPEPRA	generic|IP_930961_TX=10090_REVERSED|
"""index: 16681, intensity: 3606.0, mobility: 1.213"""	-0.568359	0.223844	0.926519	RLTRTQCAARDGNTRPNI	generic|tr_Q8C4P9_Q8C4P9_MOUSE__II_982174_REVERSED	|generic|sp_Q9WTL4_INSRR_MOUSE__II_982174_REVERSED	|generic|tr_Q3UQC8_Q3UQC8_MOUSE_REVERSED|
"""index: 3093, intensity: 3063.0, mobility: 0.956"""	-0.56837	0.224068	0.926524	SNCYCFTDFYK	generic|IP_960871_TX=10090_REVERSED|
"""index: 25584, intensity: 10677.0, mobility: 0.978"""	-0.568403	0.224293	0.926539	FVRHVAHRTV	generic|IP_974923_TX=10090_REVERSED|
"""index: 17991, intensity: 26589.0, mobility: 0.989"""	-0.568438	0.224366	0.926555	SLTLSSPCCMRSRSCPAAPWAPWP	generic|chr2_1_119296919_119297125_ENSMUST00000037280__IP_1009382_TX=10090_REVERSED|
"""index: 8846, intensity: 4220.0, mobility: 1.031"""	-0.568575	0.224591	0.926619	NKGGGGLFVHMKREPIPTQSCTMKEYMNLTLPFYLWCIRAEKG	generic|IP_1110906_TX=10090_REVERSED|
"""index: 20635, intensity: 3459.0, mobility: 1.136"""	-0.568673	0.224815	0.926664	EEDIEAAAALQAQQT	generic|tr_Q3UK68_Q3UK68_MOUSE_REVERSED	|generic|sp_P70670_NACAM_MOUSE_REVERSED	|generic|sp_Q60817_NACA_MOUSE_REVERSED|
"""index: 13054, intensity: 13537.0, mobility: 0.888"""	-0.56868	0.224837	0.926667	SEKSNSAAAPPP	generic|tr_A0A494B963_A0A494B963_MOUSE_REVERSED	|generic|tr_A0A494B9Q3_A0A494B9Q3_MOUSE_REVERSED	|generic|sp_Q9ESN3_PGAP6_MOUSE_REVERSED|
"""index: 5337, intensity: 4680.0, mobility: 1.000"""	-0.56892	0.225062	0.926778	YRYYNLHVMHI	generic|IP_1063067_TX=10090_REVERSED|
"""index: 5550, intensity: 3851.0, mobility: 0.883"""	-0.568937	0.225258	0.926786	NNVLAGYKQE	generic|sp_Q9CZ57_NSUN4_MOUSE__chr4_-1_116034035_116034256_ENSMUST00000165493__II_957831_REVERSED|
"""index: 13816, intensity: 5095.0, mobility: 0.894"""	-0.56897	0.225258	0.926801	QLHKSSVRLRVSPKPYPYPLSICGR	generic|IP_862535_TX=10090_REVERSED|
"""index: 4650, intensity: 6970.0, mobility: 0.940"""	-0.56958	0.225431	0.927081	SPSSKSVESSMKEEADELAS	generic|tr_E9QP46_E9QP46_MOUSE__chr12_1_75888313_75888345_ENSMUST00000133623_REVERSED	|generic|sp_Q6ZWQ0_SYNE2_MOUSE__chr12_1_75888313_75888345_ENSMUST00000133623_REVERSED|
"""index: 28548, intensity: 5762.0, mobility: 1.021"""	-0.569961	0.225655	0.927254	SFYHMKFLTVCG	generic|IP_948706_TX=10090_REVERSED|
"""index: 6296, intensity: 8242.0, mobility: 0.885"""	-0.569999	0.225828	0.927272	CTLLYIGHHAKLIQIKVLYNG	generic|IP_907038_TX=10090_REVERSED|
"""index: 14277, intensity: 3950.0, mobility: 1.185"""	-0.57043	0.226001	0.927468	SDKKITESIEERVEQRDA	generic|IP_949845_TX=10090_REVERSED|
"""index: 14322, intensity: 2556.0, mobility: 0.874"""	-0.570596	0.226225	0.927543	PLLVWQTFT	generic|IP_1024276_TX=10090_REVERSED|
"""index: 12838, intensity: 3175.0, mobility: 0.854"""	-0.570674	0.226348	0.927579	SDRGDRWHWWLPLLSL	generic|IP_928685_TX=10090_REVERSED|
"""index: 24789, intensity: 4644.0, mobility: 0.891"""	-0.570942	0.22647	0.9277	TKQTTEQIMDP	generic|IP_1025510_TX=10090_REVERSED|
"""index: 7697, intensity: 4112.0, mobility: 1.120"""	-0.571161	0.226643	0.927799	SISPMPWWSHAPAQQW	generic|chr2_1_172352600_172352818_ENSMUST00000028995__IP_994589_TX=10090_REVERSED|
"""index: 642, intensity: 8011.0, mobility: 0.877"""	-0.57118	0.226765	0.927808	HHSIPMAMPPP	generic|chr9_1_46212194_46212319_ENSMUST00000126865__IP_850770_TX=10090_REVERSED|
"""index: 15812, intensity: 4625.0, mobility: 0.994"""	-0.5715	0.226988	0.927952	AQMHPAGKDGWLDLILVNGGTDLVGFSVGTVSM	generic|tr_E9PYY6_E9PYY6_MOUSE_REVERSED|
"""index: 30640, intensity: 2726.0, mobility: 1.012"""	-0.571603	0.227212	0.927998	TKPWEWWAAKRFKKKKKRKGWTFGKS	generic|tr_B8JJ53_B8JJ53_MOUSE__II_1065253_REVERSED|
"""index: 9861, intensity: 5827.0, mobility: 0.940"""	-0.571609	0.227384	0.928001	YLQTEMKRHSYLQTEMKRH	generic|IP_973720_TX=10090_REVERSED	|generic|IP_973720_TX=10090_REVERSED	|generic|IP_973720_TX=10090_REVERSED	|generic|IP_973720_TX=10090_REVERSED	|generic|IP_973720_TX=10090_REVERSED	|generic|IP_973720_TX=10090_REVERSED	|generic|IP_973720_TX=10090_REVERSED	|generic|IP_973720_TX=10090_REVERSED	|generic|IP_973720_TX=10090_REVERSED	|generic|IP_973720_TX=10090_REVERSED	|generic|IP_973720_TX=10090_REVERSED	|generic|IP_973720_TX=10090_REVERSED	|generic|IP_973720_TX=10090_REVERSED	|generic|IP_973720_TX=10090_REVERSED	|generic|IP_973720_TX=10090_REVERSED	|generic|IP_973720_TX=10090_REVERSED	|generic|IP_973718_TX=10090_REVERSED	|generic|IP_973718_TX=10090_REVERSED	|generic|IP_973718_TX=10090_REVERSED|
"""index: 10835, intensity: 5138.0, mobility: 0.887"""	-0.571981	0.227608	0.928168	RSMWQLTLNHHRTERSN	generic|IP_3472403_TX=10090_REVERSED|
"""index: 11530, intensity: 23723.0, mobility: 1.049"""	-0.572138	0.227831	0.928238	LSPVTLPLPLWGWTVEQSQCPM	generic|IP_827358_TX=10090_REVERSED|
"""index: 812, intensity: 2828.0, mobility: 0.935"""	-0.572245	0.228055	0.928286	WLEESQSTGSP	generic|IP_974426_TX=10090_REVERSED|
"""index: 7137, intensity: 3311.0, mobility: 1.190"""	-0.572505	0.228227	0.928403	APIVASNQNP	generic|sp_Q9ER74_SALL1_MOUSE_REVERSED	|generic|tr_Q6P5E3_Q6P5E3_MOUSE_REVERSED	|generic|tr_Q9EPW7_Q9EPW7_MOUSE_REVERSED|
"""index: 7010, intensity: 2765.0, mobility: 1.082"""	-0.572627	0.228348	0.928457	WQTSVVFTIQNHRLNLETLSDLGNLND	generic|chr9_-1_60666190_60666405_ENSMUST00000150060_REVERSED|
"""index: 24593, intensity: 4236.0, mobility: 1.062"""	-0.572703	0.228469	0.928491	VVNAAAMKAKELER	generic|chr1_-1_153234403_153234639_ENSMUST00000163011_REVERSED|
"""index: 3745, intensity: 3427.0, mobility: 0.829"""	-0.572977	0.228693	0.928613	YNLFNWGSFAFSGQLF	generic|sp_P63115_AAA1_MOUSE__chr7_1_35186599_35186658_ENSMUST00000131048__II_893271_REVERSED	|generic|tr_Q8C0A7_Q8C0A7_MOUSE__chr7_1_35186599_35186658_ENSMUST00000131048__II_893271_REVERSED	|generic|tr_D6RII2_D6RII2_MOUSE__chr7_1_35199571_35199693_ENSMUST00000001854_REVERSED|
"""index: 6450, intensity: 4485.0, mobility: 1.269"""	-0.572989	0.228731	0.928619	IPERDSIAKKRLQHPMDCMARRTVASKPHGS	generic|IP_925043_TX=10090_REVERSED|
"""index: 19642, intensity: 6127.0, mobility: 1.059"""	-0.573105	0.228731	0.92867	IKPSMVVQYMLPQGIAVYRDYAMATL	generic|tr_Q9EQB2_Q9EQB2_MOUSE_REVERSED	|generic|tr_A0A1D5RLT8_A0A1D5RLT8_MOUSE_REVERSED|
"""index: 5600, intensity: 3627.0, mobility: 0.866"""	-0.573705	0.22887	0.928937	FSWGGVLIVYIPSRKPMFKSIMF	generic|tr_Q3V0Q3_Q3V0Q3_MOUSE_REVERSED	|generic|tr_Q8K2N3_Q8K2N3_MOUSE_REVERSED	|generic|tr_E9Q6Z3_E9Q6Z3_MOUSE_REVERSED	|generic|sp_Q6ZQE4_NEMP1_MOUSE_REVERSED|
"""index: 13293, intensity: 6149.0, mobility: 1.070"""	-0.573818	0.22887	0.928987	ANRTAKSTTRPKCNTCLLPLYQDRLGPS	generic|IP_1078722_TX=10090_REVERSED|
"""index: 4357, intensity: 22039.0, mobility: 0.870"""	-0.574175	0.229093	0.929145	TSSTLLAWRSVGGQRI	generic|chr3_1_96188142_96188423_ENSMUST00000133665_REVERSED|
"""index: 12449, intensity: 5220.0, mobility: 0.978"""	-0.574317	0.229162	0.929208	NSFHLVKGYMLIDRLLDLLHCQYVHI	generic|IP_940981_TX=10090_REVERSED|
"""index: 25044, intensity: 20383.0, mobility: 0.879"""	-0.574461	0.229333	0.929271	ELIKHKAMAFLL	generic|sp_Q8C115_PKHH2_MOUSE_REVERSED	|generic|sp_Q8C115-3_PKHH2_MOUSE_REVERSED|
"""index: 7653, intensity: 75547.0, mobility: 0.885"""	-0.574521	0.229556	0.929298	MPKPETTVVASQLGFQAWLDMERGTR	generic|IP_1064059_TX=10090_REVERSED|
"""index: 13144, intensity: 4114.0, mobility: 0.894"""	-0.574552	0.229727	0.929312	ISSMWTLFTQMRSLLM	generic|chr5_1_144171772_144171843_ENSMUST00000041804_REVERSED|
"""index: 17959, intensity: 33706.0, mobility: 0.830"""	-0.574597	0.229949	0.929332	NGYSFLMHHRGQIF	generic|IP_904803_TX=10090_REVERSED|
"""index: 25640, intensity: 102202.0, mobility: 0.976"""	-0.574616	0.230171	0.92934	QRQQEAKKLR	generic|tr_A0A0A6YW54_A0A0A6YW54_MOUSE__chr1_-1_165351956_165351991_ENSMUST00000193353_REVERSED|
"""index: 16441, intensity: 3390.0, mobility: 1.108"""	-0.574627	0.23024	0.929345	QSRMTYESIFKKNM	generic|chr3_1_157988750_157991720_ENSMUST00000040787_REVERSED|
"""index: 10964, intensity: 7485.0, mobility: 0.937"""	-0.574921	0.230462	0.929474	QFSTKTDKRMFIPNANSEKIL	generic|sp_Q8BPA8_DPCD_MOUSE__chr19_1_45572477_45572542_ENSMUST00000235805_REVERSED|
"""index: 7193, intensity: 5070.0, mobility: 0.941"""	-0.574971	0.230633	0.929496	TNSYIVAKFEMCEQKSYGNKHIIKMQK	generic|tr_B2RVZ3_B2RVZ3_MOUSE_REVERSED|
"""index: 19104, intensity: 4066.0, mobility: 0.893"""	-0.575064	0.230855	0.929537	EINQASLHSFLPGRKMEMA	generic|tr_D3Z7N4_D3Z7N4_MOUSE_REVERSED	|generic|sp_Q8C145_S39A6_MOUSE_REVERSED|
"""index: 12266, intensity: 3900.0, mobility: 0.824"""	-0.575235	0.230872	0.929612	EPYTLSAMSEWDPSDVKTGFMNR	generic|IP_1086043_TX=10090_REVERSED|
"""index: 15517, intensity: 5286.0, mobility: 0.973"""	-0.575729	0.231042	0.929829	TDMVIDSLGVSAMKTNYVTQLLVAELSALAQ	generic|tr_Q3UHH3_Q3UHH3_MOUSE__IP_953698_REVERSED	|generic|sp_Q05793_PGBM_MOUSE_REVERSED	|generic|tr_E9PZ16_E9PZ16_MOUSE_REVERSED	|generic|tr_B1B0C7_B1B0C7_MOUSE_REVERSED|
"""index: 12377, intensity: 2749.0, mobility: 1.134"""	-0.57579	0.231264	0.929856	EELASLLLEKYLKVTIEVNELYDEPRQ	generic|tr_G3UYQ4_G3UYQ4_MOUSE_REVERSED|
"""index: 16038, intensity: 6033.0, mobility: 1.096"""	-0.575859	0.231434	0.929886	SYRARDAYQEREY	generic|tr_B7ZN14_B7ZN14_MOUSE_REVERSED	|generic|tr_A1L3S3_A1L3S3_MOUSE_REVERSED	|generic|tr_F7BGR7_F7BGR7_MOUSE_REVERSED	|generic|tr_B0LM42_B0LM42_MOUSE_REVERSED|
"""index: 21462, intensity: 3727.0, mobility: 0.830"""	-0.575983	0.231656	0.92994	YQREDDTDMNERDR	generic|sp_Q99L48_NMD3_MOUSE__chr3_1_69748786_69748902_ENSMUST00000150210__II_983322_REVERSED|
"""index: 11169, intensity: 4089.0, mobility: 0.903"""	-0.576397	0.231878	0.930121	IYTHTPHVCLFKDTIFHQTQIAQS	generic|IP_848244_TX=10090_REVERSED|
"""index: 7064, intensity: 4176.0, mobility: 0.887"""	-0.576558	0.231945	0.930192	DVPKNPRGHYGNQQRMICWRKI	generic|tr_Q05BF8_Q05BF8_MOUSE_REVERSED	|generic|tr_B2RU91_B2RU91_MOUSE__chr18_-1_46280676_46280768_ENSMUST00000236205_REVERSED	|generic|sp_Q8BUY9_PGTB1_MOUSE__chr18_-1_46280676_46280768_ENSMUST00000236205_REVERSED|
"""index: 12929, intensity: 6117.0, mobility: 1.040"""	-0.577221	0.232167	0.930481	ERDPNPINELIMKAQQFHKSA	generic|sp_Q6PHQ8_NAA35_MOUSE__chr13_1_59595351_59595386_ENSMUST00000225670__II_1108419_REVERSED|
"""index: 17442, intensity: 100894.0, mobility: 0.829"""	-0.577273	0.232388	0.930503	NGYSFLMHHRGQIF	generic|IP_904803_TX=10090_REVERSED|
"""index: 4408, intensity: 23815.0, mobility: 0.888"""	-0.577344	0.23261	0.930534	TILDDRARLVKLRAQNMLNSMQ	generic|tr_A0A0N4SWA3_A0A0N4SWA3_MOUSE__chr6_-1_120808358_120808435_ENSMUST00000203432__II_912255_REVERSED	|generic|tr_A0A0N4SW07_A0A0N4SW07_MOUSE__chr6_-1_120795702_120795740_ENSMUST00000203527__II_912268_REVERSED	|generic|sp_P50518_VATE1_MOUSE__chr6_-1_120795702_120795740_ENSMUST00000203527__II_912262_REVERSED	|generic|tr_A0A0N4SW34_A0A0N4SW34_MOUSE__chr6_-1_120808358_120808435_ENSMUST00000203432_REVERSED|
"""index: 4960, intensity: 3528.0, mobility: 0.820"""	-0.577391	0.232625	0.930555	FQRSVRDVKMIQ	generic|tr_Q8CBQ0_Q8CBQ0_MOUSE__chr9_1_66504672_66504923_ENSMUST00000130854__II_851099_REVERSED|
"""index: 20189, intensity: 6344.0, mobility: 0.924"""	-0.577666	0.232743	0.930674	MFERLVIR	generic|chr13_-1_106978975_106979535_ENSMUST00000022204__IP_1103145_TX=10090_REVERSED|
"""index: 12106, intensity: 7290.0, mobility: 0.880"""	-0.57784	0.232965	0.93075	SQLNLLGNGSPYSSRPRSKAAAQVTRN	generic|IP_948285_TX=10090_REVERSED|
"""index: 9146, intensity: 2690.0, mobility: 0.841"""	-0.577936	0.233083	0.930791	TTHRMSLEMPAMALS	generic|IP_1094796_TX=10090_REVERSED|
"""index: 10910, intensity: 539495.0, mobility: 0.999"""	-0.578243	0.233304	0.930925	RRATSSQFAQNLSGMGPQMPEPSRR	generic|chr4_-1_129639229_129639450_ENSMUST00000084264__IP_955537_TX=10090_REVERSED|
"""index: 10654, intensity: 5104.0, mobility: 1.092"""	-0.578245	0.233422	0.930925	ENRRQNNASPRWLIMIVFLIMSFL	generic|sp_Q8BXN9-3_TM87A_MOUSE__II_1008982_REVERSED|
"""index: 16845, intensity: 3039.0, mobility: 1.100"""	-0.57834	0.233643	0.930966	YTIYRYPLEVEMHQRAQR	generic|tr_Q3U4P6_Q3U4P6_MOUSE_REVERSED	|generic|tr_Q3UDY2_Q3UDY2_MOUSE_REVERSED|
"""index: 7749, intensity: 167157.0, mobility: 0.989"""	-0.578412	0.233864	0.930998	VQLKTEENGASFLRFFDSISNALIHQ	generic|IP_870589_TX=10090_REVERSED	|generic|sp_Q8BHS6_ARMX3_MOUSE_REVERSED|
"""index: 3100, intensity: 22802.0, mobility: 0.964"""	-0.578475	0.234085	0.931025	MKMLYARGMM	generic|chr12_-1_101934323_101934376_ENSMUST00000021606_REVERSED|
"""index: 12305, intensity: 4328.0, mobility: 0.937"""	-0.578609	0.234099	0.931083	LSMALLNSHF	generic|IP_1042941_TX=10090_REVERSED|
"""index: 12957, intensity: 4204.0, mobility: 0.996"""	-0.579216	0.23432	0.931345	EKVSRTIFIGRGQCGSDPKCIYTK	generic|sp_A4Q9E8_TTLL6_MOUSE_REVERSED	|generic|sp_A4Q9E8-2_TTLL6_MOUSE_REVERSED|
"""index: 28964, intensity: 13114.0, mobility: 1.081"""	-0.579263	0.234489	0.931365	SSPGSSAKRRTSRR	generic|IP_1134598_TX=10090_REVERSED|
"""index: 21594, intensity: 58415.0, mobility: 0.976"""	-0.579345	0.23471	0.931401	SPHRFDVLRL	generic|chr16_-1_66812808_66815404_ENSMUST00000114292__IP_1074519_TX=10090_REVERSED|
"""index: 10399, intensity: 4736.0, mobility: 0.933"""	-0.57946	0.234775	0.93145	MAEAAQILETVA	generic|tr_A0A1L1SQP9_A0A1L1SQP9_MOUSE__II_3500450_REVERSED	|generic|tr_A0A1L1SRI1_A0A1L1SRI1_MOUSE__chr2_1_29733737_29733766_ENSMUST00000123953__II_3500449_REVERSED	|generic|tr_Q9CS79_Q9CS79_MOUSE_REVERSED	|generic|tr_A0A1L1SQ51_A0A1L1SQ51_MOUSE__chr2_1_29733737_29733766_ENSMUST00000123953_REVERSED	|generic|tr_Q68FD6_Q68FD6_MOUSE__chr2_1_29733737_29733766_ENSMUST00000123953_REVERSED	|generic|tr_B2RY15_B2RY15_MOUSE__chr2_1_29733737_29733766_ENSMUST00000123953_REVERSED	|generic|tr_Q6PB69_Q6PB69_MOUSE_REVERSED	|generic|tr_Q8CHG4_Q8CHG4_MOUSE__chr2_1_29733737_29733766_ENSMUST00000123953_REVERSED	|generic|tr_Q8CDM9_Q8CDM9_MOUSE__chr2_1_29733737_29733766_ENSMUST00000123953_REVERSED	|generic|sp_Q71LX4_TLN2_MOUSE__chr2_1_29733737_29733766_ENSMUST00000123953_REVERSED	|generic|tr_E9PUM4_E9PUM4_MOUSE__chr2_1_29733737_29733766_ENSMUST00000123953_REVERSED|
"""index: 12482, intensity: 5343.0, mobility: 1.121"""	-0.58002	0.234996	0.931692	CEINVVLSINPLIHFNMNIEELALYVSF	generic|tr_A0A3B2WCR5_A0A3B2WCR5_MOUSE__II_3458760_REVERSED	|generic|tr_K7N6T2_K7N6T2_MOUSE__II_3458760_REVERSED	|generic|II_3458738_TX=10090_REVERSED	|generic|tr_A0A3B2WDB2_A0A3B2WDB2_MOUSE_REVERSED	|generic|tr_A0A3B2WDB7_A0A3B2WDB7_MOUSE_REVERSED|
"""index: 1118, intensity: 4213.0, mobility: 0.814"""	-0.580154	0.235164	0.93175	YGAGALMK	generic|IP_2496219_TX=10090_REVERSED|
"""index: 12432, intensity: 18075.0, mobility: 0.896"""	-0.580474	0.235333	0.931887	DTNPTKGSLLRIGHLGRECGS	generic|sp_P26187_MGMT_MOUSE_REVERSED|
"""index: 8292, intensity: 3298.0, mobility: 0.817"""	-0.580613	0.235502	0.931947	KPLPPIISVDQRMNLEIL	generic|sp_A0JP43_EFCB5_MOUSE__II_1130812_REVERSED	|generic|II_1130815_TX=10090_REVERSED|
"""index: 16899, intensity: 4046.0, mobility: 0.890"""	-0.580901	0.235722	0.932071	RSSTSTVWWPRSVCLGPSSGATRPRL	generic|chr16_1_43609888_43610172_ENSMUST00000114694__IP_1075495_TX=10090_REVERSED|
"""index: 15794, intensity: 3478.0, mobility: 0.845"""	-0.580991	0.235735	0.93211	NKYFFYCLFKCMR	generic|sp_P98199_AT8B2_MOUSE__chr3_-1_89946175_89946276_ENSMUST00000163354__II_979079_REVERSED	|generic|tr_E9QAL4_E9QAL4_MOUSE__chr3_-1_89946175_89946276_ENSMUST00000163354__II_979079_REVERSED	|generic|tr_Q69ZR1_Q69ZR1_MOUSE__chr3_-1_89946175_89946276_ENSMUST00000163354__II_979079_REVERSED	|generic|tr_D3YXQ5_D3YXQ5_MOUSE__chr3_-1_89946175_89946276_ENSMUST00000163354_REVERSED	|generic|tr_A1L3S5_A1L3S5_MOUSE__chr8_1_12842979_12843011_ENSMUST00000133338_REVERSED	|generic|tr_A2ANX3_A2ANX3_MOUSE__chr8_1_12842979_12843011_ENSMUST00000133338_REVERSED|
"""index: 17498, intensity: 4019.0, mobility: 1.012"""	-0.581244	0.235903	0.932218	IDPYNRRFYVQKATETLAAAEGKGLQQVMKYFLSEPN	generic|tr_A0A1C9IC75_A0A1C9IC75_MOUSE__II_3482494_REVERSED	|generic|tr_B7ZWC5_B7ZWC5_MOUSE_REVERSED	|generic|tr_E9Q236_E9Q236_MOUSE_REVERSED	|generic|tr_B9EKC2_B9EKC2_MOUSE_REVERSED	|generic|tr_E9Q467_E9Q467_MOUSE_REVERSED	|generic|tr_Q3TZN9_Q3TZN9_MOUSE_REVERSED|
"""index: 13021, intensity: 9227.0, mobility: 0.930"""	-0.581316	0.236019	0.932249	DGNTDTGAHVVFTQKKMHRSGSSR	generic|tr_A2AGQ4_A2AGQ4_MOUSE__chr2_-1_91143477_91143686_ENSMUST00000130591__II_1002539_REVERSED	|generic|tr_A2AGQ7_A2AGQ7_MOUSE__chr2_-1_91143477_91143686_ENSMUST00000130591__II_1002539_REVERSED	|generic|tr_A2AGQ6_A2AGQ6_MOUSE__chr2_-1_91170565_91170705_ENSMUST00000130395__II_1002550_REVERSED	|generic|sp_Q80U28-2_MADD_MOUSE__chr2_-1_91143477_91143686_ENSMUST00000130591__II_1002539_REVERSED	|generic|sp_Q80U28-4_MADD_MOUSE__chr2_-1_91143477_91143686_ENSMUST00000130591__II_1002539_REVERSED	|generic|sp_Q80U28-5_MADD_MOUSE__chr2_-1_91143477_91143686_ENSMUST00000130591__II_1002539_REVERSED	|generic|sp_Q80U28-6_MADD_MOUSE__chr2_-1_91143477_91143686_ENSMUST00000130591__II_1002539_REVERSED	|generic|sp_Q80U28-7_MADD_MOUSE__chr2_-1_91143477_91143686_ENSMUST00000130591__II_1002539_REVERSED	|generic|sp_Q80U28-8_MADD_MOUSE__chr2_-1_91143477_91143686_ENSMUST00000130591__II_1002539_REVERSED	|generic|sp_Q80U28-9_MADD_MOUSE__chr2_-1_91143477_91143686_ENSMUST00000130591__II_1002539_REVERSED	|generic|sp_Q80U28-10_MADD_MOUSE__chr2_-1_91143477_91143686_ENSMUST00000130591__II_1002539_REVERSED	|generic|sp_Q80U28-11_MADD_MOUSE__chr2_-1_91143477_91143686_ENSMUST00000130591__II_1002539_REVERSED	|generic|sp_Q80U28-14_MADD_MOUSE__chr2_-1_91170565_91170705_ENSMUST00000130395__II_1002550_REVERSED	|generic|tr_A2AGQ5_A2AGQ5_MOUSE__chr2_-1_91143477_91143686_ENSMUST00000130591__II_1002539_REVERSED	|generic|tr_E9QN47_E9QN47_MOUSE__chr2_-1_91170565_91170705_ENSMUST00000130395__II_1002550_REVERSED	|generic|tr_A2AGQ3_A2AGQ3_MOUSE__chr2_-1_91170565_91170705_ENSMUST00000130395__II_1002550_REVERSED	|generic|tr_A2AGQ8_A2AGQ8_MOUSE__chr2_-1_91170565_91170705_ENSMUST00000130395__II_1002550_REVERSED	|generic|tr_A2AGQ9_A2AGQ9_MOUSE__chr2_-1_91143477_91143686_ENSMUST00000130591__II_1002539_REVERSED	|generic|tr_A2AGQ2_A2AGQ2_MOUSE__chr2_-1_91143477_91143686_ENSMUST00000130591__II_1002539_REVERSED	|generic|II_1002556_TX=10090_REVERSED	|generic|II_1002554_TX=10090_REVERSED	|generic|II_1002545_TX=10090_REVERSED	|generic|II_1002552_TX=10090_REVERSED	|generic|II_1002553_TX=10090_REVERSED	|generic|sp_Q80U28_MADD_MOUSE__chr2_-1_91170565_91170705_ENSMUST00000130395_REVERSED	|generic|sp_Q80U28-3_MADD_MOUSE__chr2_-1_91170565_91170705_ENSMUST00000130395_REVERSED	|generic|sp_Q80U28-15_MADD_MOUSE__chr2_-1_91170565_91170705_ENSMUST00000130395_REVERSED	|generic|tr_A0A0R4J1F4_A0A0R4J1F4_MOUSE__chr2_-1_91170565_91170705_ENSMUST00000130395_REVERSED	|generic|tr_A2AGR1_A2AGR1_MOUSE__chr2_-1_91170565_91170705_ENSMUST00000130395_REVERSED	|generic|tr_A2AGR0_A2AGR0_MOUSE__chr2_-1_91170565_91170705_ENSMUST00000130395_REVERSED|
"""index: 22137, intensity: 2900.0, mobility: 1.040"""	-0.581563	0.236032	0.932355	CRNRSMIVMYYL	generic|tr_Q7TR18_Q7TR18_MOUSE_REVERSED|
"""index: 960, intensity: 3704.0, mobility: 0.783"""	-0.581626	0.2362	0.932382	KPRGKPPHIYTKM	generic|IP_904029_TX=10090_REVERSED|
"""index: 5203, intensity: 4401.0, mobility: 0.901"""	-0.58184	0.23642	0.932474	LDKMVLKMAS	generic|IP_946934_TX=10090_REVERSED|
"""index: 5807, intensity: 4230.0, mobility: 0.757"""	-0.58192	0.23664	0.932508	STSVLVQIGQRRWERIH	generic|tr_A0A0U1RNJ1_A0A0U1RNJ1_MOUSE__chr11_-1_120807854_120807991_ENSMUST00000155276_REVERSED	|generic|tr_Q3TB22_Q3TB22_MOUSE_REVERSED	|generic|sp_P19096_FAS_MOUSE__chr11_-1_120807854_120807991_ENSMUST00000155276_REVERSED	|generic|tr_Q3UHT6_Q3UHT6_MOUSE__chr11_-1_120807854_120807991_ENSMUST00000155276_REVERSED|
"""index: 22863, intensity: 3330.0, mobility: 0.925"""	-0.582024	0.236755	0.932553	MYKMAKQDKKEKKFSNPM	generic|tr_J3QPE5_J3QPE5_MOUSE_REVERSED|
"""index: 16695, intensity: 4658.0, mobility: 0.958"""	-0.582498	0.236975	0.932756	DHSRRKCKHKHKEKLSNLV	generic|sp_Q99MY8_ASH1L_MOUSE__chr3_1_89053128_89053175_ENSMUST00000189824_REVERSED|
"""index: 16257, intensity: 13059.0, mobility: 0.751"""	-0.582618	0.237039	0.932807	MFASEWSFSRERHYSWG	generic|IP_866361_TX=10090_REVERSED|
"""index: 7519, intensity: 3108.0, mobility: 1.070"""	-0.582832	0.237258	0.932899	PQWPPLLCPWLDQYTQRWRRL	generic|chr7_-1_84361600_84409974_ENSMUST00000085077_REVERSED|
"""index: 19851, intensity: 4285.0, mobility: 0.951"""	-0.58286	0.237426	0.932911	IKIETLRPAW	generic|IP_880032_TX=10090_REVERSED|
"""index: 13519, intensity: 6244.0, mobility: 1.097"""	-0.58288	0.237646	0.932919	RAFERYIKYRTTFGQRHREVFSLY	generic|sp_Q920P3-2_BRNP1_MOUSE__II_961776_REVERSED	|generic|sp_Q920P3_BRNP1_MOUSE_REVERSED|
"""index: 13850, intensity: 2505.0, mobility: 0.931"""	-0.582887	0.237865	0.932922	TRRTIVYVMTTANKWT	generic|IP_1096101_TX=10090_REVERSED|
"""index: 14345, intensity: 3939.0, mobility: 0.928"""	-0.582919	0.238085	0.932936	LDLPCPVLWPH	generic|chr8_-1_84916152_84916376_ENSMUST00000109741__IP_862141_TX=10090_REVERSED|
"""index: 18410, intensity: 4667.0, mobility: 1.008"""	-0.583079	0.238304	0.933005	LKVPSFMYRFNKQAMLVRQLHLAIARPQGMMGVHM	generic|chr1_-1_160733525_160733641_ENSMUST00000028049__IP_1028306_TX=10090_REVERSED|
"""index: 19335, intensity: 20962.0, mobility: 1.082"""	-0.58308	0.238524	0.933005	FSMYQVRADFHDAPRNYPTWVPEGVFLRMAKVYNKEDLTFRHYIGA	generic|sp_Q99JT9_MTND_MOUSE__II_1117689_REVERSED|
"""index: 26252, intensity: 4206.0, mobility: 0.920"""	-0.583189	0.238596	0.933052	CGTATITKAPGHLNWLLQ	generic|tr_Q8VFC1_Q8VFC1_MOUSE__II_3460013_REVERSED	|generic|tr_Q7TRJ7_Q7TRJ7_MOUSE_REVERSED	|generic|tr_Q8VES3_Q8VES3_MOUSE_REVERSED	|generic|tr_L7N1Z1_L7N1Z1_MOUSE_REVERSED|
"""index: 4712, intensity: 3629.0, mobility: 0.806"""	-0.583269	0.238596	0.933086	LCGLTGSSLATRRET	generic|IP_1098302_TX=10090_REVERSED|
"""index: 13701, intensity: 5263.0, mobility: 1.039"""	-0.583607	0.238659	0.93323	RKRRMTMTAAVSWLPPSGGSVRVRREEHGQEASSCFPSAPTKFR	generic|IP_852752_TX=10090_REVERSED|
"""index: 15468, intensity: 6074.0, mobility: 0.904"""	-0.584241	0.238826	0.933501	EAKKLKEKEKAIEELGEGSEM	generic|tr_B9EKB5_B9EKB5_MOUSE__II_1008330_REVERSED	|generic|tr_A2AUY4_A2AUY4_MOUSE__II_1008330_REVERSED|
"""index: 26586, intensity: 4631.0, mobility: 1.043"""	-0.584518	0.239045	0.93362	RLEEKLMERLK	generic|sp_Q571C7_BDP1_MOUSE__II_1105963_REVERSED	|generic|sp_Q571C7-2_BDP1_MOUSE__II_1105966_REVERSED|
"""index: 16015, intensity: 7385.0, mobility: 0.926"""	-0.584585	0.239264	0.933648	LSSLIWMTSEKQSPMFFD	generic|IP_923830_TX=10090_REVERSED|
"""index: 14689, intensity: 6494.0, mobility: 1.091"""	-0.584609	0.239483	0.933659	EDAPNLGFIDLDKKPKEPHQSMF	generic|sp_P26618_PGFRA_MOUSE__chr5_1_75170800_75170955_ENSMUST00000202186_REVERSED	|generic|sp_P26618-2_PGFRA_MOUSE__chr5_1_75170800_75170955_ENSMUST00000202186_REVERSED|
"""index: 8392, intensity: 15466.0, mobility: 0.869"""	-0.584633	0.239545	0.933669	VQLKTEENGASFLRFFDSISNALIHQ	generic|IP_870589_TX=10090_REVERSED	|generic|sp_Q8BHS6_ARMX3_MOUSE_REVERSED|
"""index: 13675, intensity: 4169.0, mobility: 1.125"""	-0.585102	0.239764	0.933869	QPHVVPQVYMHFTSEIEMTRGNLKLIPFEIIEQP	generic|tr_Q8VC93_Q8VC93_MOUSE__chrX_1_152272896_152273074_ENSMUST00000155793__II_961510_REVERSED	|generic|sp_Q8C460_ERI3_MOUSE__chrX_1_152272896_152273074_ENSMUST00000155793__II_961510_REVERSED	|generic|sp_Q8C460-2_ERI3_MOUSE__chrX_1_152272896_152273074_ENSMUST00000155793__II_961510_REVERSED	|generic|sp_Q8C460-3_ERI3_MOUSE__chrX_1_152272896_152273074_ENSMUST00000155793__II_961516_REVERSED	|generic|II_961514_TX=10090_REVERSED	|generic|tr_A0A0A0MQH3_A0A0A0MQH3_MOUSE_REVERSED|
"""index: 10904, intensity: 5258.0, mobility: 1.028"""	-0.585139	0.23993	0.933885	LFFARWIELLWLSTYKHW	generic|IP_1132349_TX=10090_REVERSED|
"""index: 16480, intensity: 6461.0, mobility: 0.819"""	-0.585434	0.240096	0.934011	EYGSRMQYLFWGK	generic|IP_933731_TX=10090_REVERSED|
"""index: 14567, intensity: 4472.0, mobility: 1.069"""	-0.585508	0.240315	0.934042	WGAVDCLTGPEVEK	generic|sp_P03953_CFAD_MOUSE_REVERSED	|generic|sp_P03953-2_CFAD_MOUSE_REVERSED|
"""index: 20524, intensity: 3504.0, mobility: 0.937"""	-0.585536	0.240534	0.934054	TTLIGDVSITVMAHGIGAHQRLNR	generic|tr_Q6ZQ25_Q6ZQ25_MOUSE__chr11_-1_76808827_76808859_ENSMUST00000021201__II_1050419_REVERSED	|generic|tr_A0A494B8Y4_A0A494B8Y4_MOUSE__chr11_-1_76808827_76808859_ENSMUST00000021201__II_1050419_REVERSED	|generic|tr_E9PUM9_E9PUM9_MOUSE__chr11_-1_76808827_76808859_ENSMUST00000021201_REVERSED	|generic|tr_E9PUN0_E9PUN0_MOUSE__chr11_-1_76808827_76808859_ENSMUST00000021201_REVERSED|
"""index: 27494, intensity: 6305.0, mobility: 0.936"""	-0.585568	0.240753	0.934068	EFTTIIAHFK	generic|sp_A2AJK6_CHD7_MOUSE__II_966934_REVERSED	|generic|sp_A2AJK6-3_CHD7_MOUSE__II_966934_REVERSED|
"""index: 1131, intensity: 2620.0, mobility: 0.812"""	-0.585653	0.240919	0.934105	HVWRSDPHRHL	generic|chr9_-1_78577052_78577228_ENSMUST00000052441_REVERSED|
"""index: 15856, intensity: 3988.0, mobility: 0.915"""	-0.585822	0.241138	0.934177	ETCSLTFRPTVIPKVRP	generic|tr_Q3U0C4_Q3U0C4_MOUSE__chr19_-1_21434217_21434306_ENSMUST00000121725_REVERSED	|generic|tr_Q6DFY1_Q6DFY1_MOUSE__chr19_-1_21422994_21423080_ENSMUST00000136258_REVERSED	|generic|tr_Q69ZN0_Q69ZN0_MOUSE__chr19_-1_21422994_21423080_ENSMUST00000136258_REVERSED	|generic|tr_A0A494B982_A0A494B982_MOUSE__chr19_-1_21422994_21423080_ENSMUST00000136258_REVERSED	|generic|sp_Q9R111_GUAD_MOUSE__chr19_-1_21422994_21423080_ENSMUST00000136258_REVERSED	|generic|tr_D3YU09_D3YU09_MOUSE__chr19_-1_21422994_21423080_ENSMUST00000136258_REVERSED|
"""index: 18247, intensity: 3073.0, mobility: 1.109"""	-0.585844	0.241251	0.934186	HREMRVPRQTYRL	generic|IP_1023024_TX=10090_REVERSED|
"""index: 12425, intensity: 3023.0, mobility: 0.872"""	-0.586531	0.241417	0.93448	LYFCSLIIYGVEFMRAATCRVLASTH	generic|sp_Q148V7-3_RELCH_MOUSE__chr1_1_105725678_105725809_ENSMUST00000186807__II_1030265_REVERSED|
"""index: 18904, intensity: 4790.0, mobility: 0.805"""	-0.586569	0.241583	0.934496	MATLLFCETGCLTIF	generic|tr_Q8VFG6_Q8VFG6_MOUSE_REVERSED	|generic|tr_Q5NC59_Q5NC59_MOUSE_REVERSED|
"""index: 15637, intensity: 21642.0, mobility: 1.000"""	-0.586777	0.241696	0.934585	EFPHVLLTVRSWLSHRTVLRLSPNVGPEMFITM	generic|IP_1031951_TX=10090_REVERSED|
"""index: 28488, intensity: 23041.0, mobility: 1.093"""	-0.586836	0.241914	0.93461	GSVGAGGSAGELAQGHAQAPFNFTDQSEVEPV	generic|IP_828302_TX=10090_REVERSED	|generic|tr_A0A140LII9_A0A140LII9_MOUSE_REVERSED|
"""index: 2060, intensity: 3756.0, mobility: 0.936"""	-0.586844	0.241974	0.934613	MWHHRNLVNL	generic|tr_Q3UDE0_Q3UDE0_MOUSE__II_1016228_REVERSED	|generic|tr_Q8BK51_Q8BK51_MOUSE__II_1016228_REVERSED	|generic|sp_Q9DC61_MPPA_MOUSE__II_1016228_REVERSED	|generic|tr_A2AIW9_A2AIW9_MOUSE__II_1016228_REVERSED	|generic|tr_Q3TY06_Q3TY06_MOUSE_REVERSED	|generic|tr_Q3TTM6_Q3TTM6_MOUSE_REVERSED|
"""index: 19071, intensity: 2637.0, mobility: 0.986"""	-0.587053	0.242034	0.934703	FPERLAPSPVRSKMYMT	generic|IP_3462809_TX=10090_REVERSED|
"""index: 17500, intensity: 4678.0, mobility: 0.824"""	-0.587324	0.242048	0.934819	IVDLDYRL	generic|sp_P17532_TPH1_MOUSE__II_889134_REVERSED|
"""index: 14620, intensity: 3287.0, mobility: 0.911"""	-0.587517	0.242048	0.934901	KELEVLQASTY	generic|II_1006775_TX=10090_REVERSED	|generic|sp_P02831_HXA3_MOUSE__chr7_1_49604511_49604540_ENSMUST00000183659_REVERSED	|generic|sp_P09026_HXB3_MOUSE_REVERSED	|generic|tr_G3UZS5_G3UZS5_MOUSE_REVERSED	|generic|sp_P09027_HXD3_MOUSE_REVERSED|
"""index: 4889, intensity: 20385.0, mobility: 0.831"""	-0.587826	0.242266	0.935033	SGLAEPSGRNEMERRLA	generic|IP_3492149_TX=10090_REVERSED|
"""index: 27347, intensity: 7933.0, mobility: 0.852"""	-0.587827	0.242378	0.935034	HLVLYVLF	generic|IP_999184_TX=10090_REVERSED|
"""index: 15064, intensity: 5245.0, mobility: 1.070"""	-0.588187	0.24249	0.935188	LDQLTDAQANSAYMP	generic|sp_Q8BH05_ZN750_MOUSE_REVERSED|
"""index: 12479, intensity: 5129.0, mobility: 0.829"""	-0.588491	0.242708	0.935318	ATAELTEAELHLRTPLESLA	generic|IP_913819_TX=10090_REVERSED|
"""index: 4152, intensity: 3714.0, mobility: 0.832"""	-0.588579	0.24282	0.935356	DGEKCVGHMFYRCTVQKTWG	generic|tr_Q99LD7_Q99LD7_MOUSE__II_917449_REVERSED	|generic|sp_Q9QXP6_MKRN1_MOUSE__chr6_-1_39399225_39399344_ENSMUST00000150575__II_583642_REVERSED	|generic|tr_Q5KU40_Q5KU40_MOUSE__chr6_-1_39399225_39399344_ENSMUST00000150575__II_583642_REVERSED	|generic|tr_Q8C5V4_Q8C5V4_MOUSE__chr6_-1_39399225_39399344_ENSMUST00000150575__II_583642_REVERSED	|generic|sp_Q9QXP6-2_MKRN1_MOUSE_REVERSED|
"""index: 12214, intensity: 3261.0, mobility: 1.051"""	-0.588973	0.243037	0.935525	MFICFPIKLDLSLLPWPAVPLYPLSCAPTMA	generic|IP_963776_TX=10090_REVERSED|
"""index: 27337, intensity: 4475.0, mobility: 0.801"""	-0.589066	0.243043	0.935565	PLLQQGFF	generic|II_932081_TX=10090_REVERSED|
"""index: 13724, intensity: 3558.0, mobility: 0.874"""	-0.589819	0.243208	0.935888	DRLASLVSLRLWRFF	generic|sp_Q80U16_RIPR2_MOUSE__chr13_1_24671807_24671914_ENSMUST00000132689__II_1108214_REVERSED	|generic|sp_Q80U16-2_RIPR2_MOUSE__chr13_1_24671807_24671914_ENSMUST00000132689__II_1108214_REVERSED	|generic|tr_A6PW28_A6PW28_MOUSE__chr13_1_24671807_24671914_ENSMUST00000132689__II_1108204_REVERSED|
"""index: 15336, intensity: 5061.0, mobility: 0.958"""	-0.589997	0.243425	0.935964	FMASKQSYVKFNTKIWNQ	generic|sp_Q9JLT2_TREA_MOUSE__II_853689_REVERSED	|generic|tr_Q8VCS8_Q8VCS8_MOUSE__II_853689_REVERSED	|generic|tr_E9PYP7_E9PYP7_MOUSE__II_853689_REVERSED|
"""index: 25662, intensity: 3434.0, mobility: 1.151"""	-0.590087	0.243484	0.936003	GQCVNRSNLIFASHAPCA	generic|IP_918692_TX=10090_REVERSED|
"""index: 30090, intensity: 18180.0, mobility: 1.443"""	-0.590409	0.24349	0.936141	LLLLAARLLLRPSA	generic|tr_A0A6I8MWX0_A0A6I8MWX0_MOUSE_REVERSED	|generic|tr_E9Q8V0_E9Q8V0_MOUSE_REVERSED|
"""index: 25626, intensity: 11502.0, mobility: 0.974"""	-0.590829	0.243495	0.936322	VQIVYRLWE	generic|IP_941029_TX=10090_REVERSED|
"""index: 4280, intensity: 2684.0, mobility: 0.859"""	-0.591431	0.243612	0.936582	MSSMSSLPPQ	generic|II_1098395_TX=10090_REVERSED	|generic|sp_Q6P1E1_ZMIZ1_MOUSE__chr14_1_25656915_25656998_ENSMUST00000162546_REVERSED	|generic|sp_Q6P1E1-2_ZMIZ1_MOUSE__chr14_1_25656915_25656998_ENSMUST00000162546_REVERSED|
"""index: 5163, intensity: 6717.0, mobility: 0.948"""	-0.591463	0.243612	0.936595	WSSSLDKICKLFVSTIHIEEVQM	generic|IP_980834_TX=10090_REVERSED|
"""index: 14962, intensity: 7967.0, mobility: 1.038"""	-0.592264	0.243723	0.936941	FSDRKCKLLRILYHACYDRQQLTLQADMMEQQTAVMVREKREP	generic|sp_Q9CR61_NDUB7_MOUSE__chr8_1_83570835_83571002_ENSMUST00000127162__II_862647_REVERSED|
"""index: 13588, intensity: 5795.0, mobility: 0.980"""	-0.592363	0.243887	0.936984	AEFAVQAEAGTLSPPSLGLSSRTPLQLGLAMHKRY	generic|IP_990377_TX=10090_REVERSED|
"""index: 3732, intensity: 4944.0, mobility: 0.878"""	-0.592784	0.244103	0.937166	PMGLKHRMGL	generic|chr8_-1_57958264_57958410_ENSMUST00000204128__IP_863677_TX=10090_REVERSED|
"""index: 13733, intensity: 3743.0, mobility: 0.914"""	-0.592871	0.244319	0.937204	LCPNFLFGSAGAGEVCLPLRGP	generic|IP_942951_TX=10090_REVERSED|
"""index: 17652, intensity: 3698.0, mobility: 0.989"""	-0.593114	0.244483	0.937309	EVRQDVKCEHGR	generic|IP_1034106_TX=10090_REVERSED|
"""index: 10175, intensity: 3650.0, mobility: 0.907"""	-0.593411	0.244699	0.937438	PTTREVMNTFG	generic|tr_H3BLR1_H3BLR1_MOUSE__II_765424_REVERSED	|generic|tr_H3BL22_H3BL22_MOUSE__II_1149608_REVERSED	|generic|IP_1142713_TX=10090_REVERSED	|generic|IP_872417_TX=10090_REVERSED	|generic|sp_P56581_TDG_MOUSE_REVERSED	|generic|sp_P56581-2_TDG_MOUSE_REVERSED	|generic|tr_D3Z417_D3Z417_MOUSE_REVERSED|
"""index: 4867, intensity: 3689.0, mobility: 1.098"""	-0.5936	0.244916	0.93752	AEVFHFKKKGVTHG	generic|IP_3506538_TX=10090_REVERSED|
"""index: 2235, intensity: 3688.0, mobility: 0.879"""	-0.593654	0.245132	0.937543	ERMAPVPVTR	generic|IP_985842_TX=10090_REVERSED|
"""index: 20108, intensity: 3189.0, mobility: 1.196"""	-0.593661	0.245348	0.937546	NRMWQELTGKDCFEMQIFLCRTKYRSTDSMSHEPD	generic|sp_Q03963_E2AK2_MOUSE__II_1064293_REVERSED	|generic|tr_Q91YN2_Q91YN2_MOUSE_REVERSED	|generic|tr_Q78E06_Q78E06_MOUSE_REVERSED|
"""index: 15988, intensity: 8031.0, mobility: 1.091"""	-0.593738	0.245405	0.93758	EHVNKITEAHYEHT	generic|IP_3471638_TX=10090_REVERSED|
"""index: 2347, intensity: 2641.0, mobility: 1.189"""	-0.593887	0.245409	0.937644	DREYKFTLRGYSVHNLN	generic|II_1097088_TX=10090_REVERSED	|generic|sp_P26443_DHE3_MOUSE_REVERSED	|generic|tr_Q3TSQ7_Q3TSQ7_MOUSE_REVERSED	|generic|sp_DHE3_BOVIN__REVERSED|
"""index: 14854, intensity: 3989.0, mobility: 1.018"""	-0.594685	0.245625	0.937992	FIYMCVYMYSF	generic|IP_1021338_TX=10090_REVERSED|
"""index: 14709, intensity: 3364.0, mobility: 0.857"""	-0.594691	0.245788	0.937994	STTTPLFRLTMRKNLLCNSRLTM	generic|IP_1079303_TX=10090_REVERSED|
"""index: 8142, intensity: 35317.0, mobility: 0.875"""	-0.594738	0.245951	0.938014	WATKRNEKAGMLFCKLPTRSSTYGSM	generic|IP_974905_TX=10090_REVERSED|
"""index: 8872, intensity: 2724.0, mobility: 1.062"""	-0.594827	0.246167	0.938053	LLLNNQEVEPNLTPMTKKLNAWSAVNMLMMTQVLTEMTSR	generic|IP_875264_TX=10090_REVERSED|
"""index: 18252, intensity: 3084.0, mobility: 1.179"""	-0.594833	0.246383	0.938056	RELMGPDKTTTVMWH	generic|chr17_1_22428517_22428627_ENSMUST00000120222_REVERSED|
"""index: 11217, intensity: 11774.0, mobility: 1.081"""	-0.594857	0.246599	0.938066	ERDPNPINELIMKAQQFHKSA	generic|sp_Q6PHQ8_NAA35_MOUSE__chr13_1_59595351_59595386_ENSMUST00000225670__II_1108419_REVERSED|
"""index: 10934, intensity: 8071.0, mobility: 1.082"""	-0.595136	0.246762	0.938188	SRSVLTDQRHRKQVSHVHICM	generic|tr_Q3TNU6_Q3TNU6_MOUSE_REVERSED|
"""index: 6327, intensity: 5957.0, mobility: 1.001"""	-0.595147	0.246924	0.938192	YPVCRFAVGLGDREPLPPVKEM	generic|IP_1098364_TX=10090_REVERSED|
"""index: 13414, intensity: 5741.0, mobility: 0.973"""	-0.595153	0.247087	0.938195	MRMPWAWTMRGSPWTRMRMRLWSRRLRGEH	generic|IP_993213_TX=10090_REVERSED|
"""index: 15301, intensity: 4243.0, mobility: 0.851"""	-0.595252	0.247303	0.938239	QKLTKNIE	generic|tr_D3YV42_D3YV42_MOUSE_REVERSED	|generic|sp_Q9D2Y4_MLKL_MOUSE_REVERSED	|generic|sp_Q9D2Y4-2_MLKL_MOUSE_REVERSED|
"""index: 16238, intensity: 3116.0, mobility: 0.911"""	-0.595322	0.247465	0.938269	LDQVSMSNVIV	generic|sp_Q75N73_S39AE_MOUSE_REVERSED	|generic|sp_Q75N73-3_S39AE_MOUSE_REVERSED|
"""index: 15098, intensity: 5061.0, mobility: 0.861"""	-0.595423	0.247681	0.938313	MLLVDLNAH	generic|tr_D3Z6X0_D3Z6X0_MOUSE__II_1071572_REVERSED	|generic|IP_1071561_TX=10090_REVERSED	|generic|sp_Q56A04_EME2_MOUSE_REVERSED|
"""index: 21814, intensity: 54843.0, mobility: 0.980"""	-0.59545	0.247896	0.938325	HVLLHSSRVF	generic|tr_Q8BIC7_Q8BIC7_MOUSE_REVERSED	|generic|tr_Q7TNP7_Q7TNP7_MOUSE_REVERSED|
"""index: 17328, intensity: 9316.0, mobility: 0.904"""	-0.595507	0.248112	0.93835	NIFAKEVNSATKASTEMFIL	generic|tr_Q6PDZ3_Q6PDZ3_MOUSE_REVERSED|
"""index: 17562, intensity: 4670.0, mobility: 0.763"""	-0.59556	0.248328	0.938373	MSSPLEMSS	generic|IP_1100869_TX=10090_REVERSED	|generic|IP_1100869_TX=10090_REVERSED	|generic|IP_1100869_TX=10090_REVERSED	|generic|IP_1100869_TX=10090_REVERSED	|generic|IP_1100869_TX=10090_REVERSED	|generic|IP_1100869_TX=10090_REVERSED|
"""index: 1389, intensity: 4984.0, mobility: 0.969"""	-0.595583	0.248544	0.938383	VVLHYKDKRQEYDARYKKENMLQTAYKFH	generic|tr_A0A571BF46_A0A571BF46_MOUSE_REVERSED	|generic|tr_A0A571BF58_A0A571BF58_MOUSE_REVERSED	|generic|tr_E9Q1W3_E9Q1W3_MOUSE_REVERSED	|generic|tr_A2AQA9_A2AQA9_MOUSE_REVERSED	|generic|tr_A2AQB2_A2AQB2_MOUSE_REVERSED|
"""index: 25385, intensity: 3002.0, mobility: 0.924"""	-0.595622	0.248652	0.9384	CIPLKFLMVT	generic|IP_900164_TX=10090_REVERSED|
"""index: 27287, intensity: 15418.0, mobility: 0.838"""	-0.595777	0.248653	0.938468	PSLCSRPNELVRWGQKP	generic|IP_1059452_TX=10090_REVERSED|
"""index: 17155, intensity: 4222.0, mobility: 0.808"""	-0.596247	0.248762	0.938673	NLVPVFPD	generic|tr_Q8CFV3_Q8CFV3_MOUSE__chr14_-1_39472911_39472940_ENSMUST00000166968_REVERSED	|generic|sp_A2AKY4_Z804A_MOUSE__chr14_-1_39472911_39472940_ENSMUST00000166968_REVERSED|
"""index: 23990, intensity: 11029.0, mobility: 1.100"""	-0.596463	0.248763	0.938767	PDREQFITIPKGNIVLKENEAKVTGNFKGHTSDYQFMYVM	generic|IP_840137_TX=10090_REVERSED|
"""index: 24291, intensity: 3533.0, mobility: 1.010"""	-0.596962	0.248817	0.938986	DLVQNLLLTGSFF	generic|tr_D3YWJ9_D3YWJ9_MOUSE_REVERSED	|generic|sp_Q69Z89_RADIL_MOUSE_REVERSED	|generic|sp_Q69Z89-2_RADIL_MOUSE_REVERSED	|generic|sp_Q69Z89-3_RADIL_MOUSE_REVERSED	|generic|sp_Q69Z89-5_RADIL_MOUSE_REVERSED|
"""index: 16834, intensity: 3411.0, mobility: 1.066"""	-0.597087	0.248819	0.939041	SEAYEKSNTKKNH	generic|sp_Q8BYK8_ZC3H6_MOUSE_REVERSED	|generic|tr_A2AP88_A2AP88_MOUSE_REVERSED|
"""index: 20640, intensity: 2531.0, mobility: 1.046"""	-0.597236	0.248819	0.939106	QYYYLPSSIFVSDSALLVMWV	generic|IP_924130_TX=10090_REVERSED|
"""index: 12176, intensity: 18179.0, mobility: 0.863"""	-0.597605	0.249034	0.939268	ERSKDGLLRTQSGPIA	generic|II_1051033_TX=10090_REVERSED	|generic|sp_Q32NY4_CNNM3_MOUSE__chr1_1_36525195_36525230_ENSMUST00000097776_REVERSED	|generic|sp_Q32NY4-2_CNNM3_MOUSE_REVERSED	|generic|tr_C6KI94_C6KI94_MOUSE__chr1_1_36525195_36525230_ENSMUST00000097776_REVERSED|
"""index: 23988, intensity: 2812.0, mobility: 1.134"""	-0.597724	0.249249	0.93932	HSLSSEYRRMMYYQEETIEEVFSRVQLLGA	generic|sp_Q8BGW0_THMS1_MOUSE_REVERSED	|generic|sp_Q8BGW0-2_THMS1_MOUSE_REVERSED	|generic|sp_Q8BGW0-3_THMS1_MOUSE_REVERSED	|generic|sp_Q8BGW0-4_THMS1_MOUSE_REVERSED|
"""index: 25601, intensity: 5037.0, mobility: 1.065"""	-0.597804	0.249463	0.939356	RWWSRPLWRL	generic|IP_936130_TX=10090_REVERSED|
"""index: 14997, intensity: 3049.0, mobility: 1.181"""	-0.597823	0.249624	0.939364	HAYYFLIEQLLTFFAMEVLFWHFTPLERSCPDRRWKLFPYYIVLMP	generic|tr_A0A1W2P8B8_A0A1W2P8B8_MOUSE_REVERSED	|generic|tr_A0A1W2P846_A0A1W2P846_MOUSE_REVERSED	|generic|tr_A0A1W2P6W1_A0A1W2P6W1_MOUSE_REVERSED|
"""index: 15252, intensity: 5869.0, mobility: 0.924"""	-0.598061	0.249785	0.939469	MLPFSLALLFRPCSETYIRS	generic|IP_1066258_TX=10090_REVERSED|
"""index: 14939, intensity: 6512.0, mobility: 0.738"""	-0.598144	0.25	0.939505	SSSQMVNGV	generic|sp_Q8BWT1_THIM_MOUSE__chr18_1_74805877_74805939_ENSMUST00000237306_REVERSED	|generic|tr_Q3UKH3_Q3UKH3_MOUSE__chr18_1_74805877_74805939_ENSMUST00000237306_REVERSED|
"""index: 9565, intensity: 8904.0, mobility: 0.812"""	-0.598242	0.250215	0.939549	ELNPSINRLFVIEVN	generic|tr_E3VRZ9_E3VRZ9_MOUSE__chr14_-1_23309015_23309215_ENSMUST00000225794_REVERSED|
"""index: 22664, intensity: 2743.0, mobility: 0.841"""	-0.598373	0.250268	0.939606	KVVFRNRIDEL	generic|IP_875858_TX=10090_REVERSED	|generic|tr_D3Z6M7_D3Z6M7_MOUSE_REVERSED	|generic|tr_L7N245_L7N245_MOUSE_REVERSED	|generic|tr_K7N6K9_K7N6K9_MOUSE_REVERSED|
"""index: 2596, intensity: 2756.0, mobility: 0.811"""	-0.59841	0.250268	0.939623	LGHPACTWQAATAWRSLGGCP	generic|IP_1069235_TX=10090_REVERSED|
"""index: 23227, intensity: 5008.0, mobility: 0.967"""	-0.59875	0.250375	0.939772	HQRKKEKEL	generic|sp_Q8BVV7_CEP95_MOUSE__II_1125031_REVERSED	|generic|tr_Q14B65_Q14B65_MOUSE__II_1125031_REVERSED|
"""index: 17588, intensity: 4388.0, mobility: 1.005"""	-0.598977	0.250589	0.939872	TKLDQRRTVLSMRLCSFPSTWKLKEMPIQIT	generic|tr_B1AZ81_B1AZ81_MOUSE_REVERSED|
"""index: 3626, intensity: 3654.0, mobility: 0.938"""	-0.599009	0.250803	0.939887	LTKHVRQHKGSKKMAWYEK	generic|IP_828232_TX=10090_REVERSED	|generic|IP_828257_TX=10090_REVERSED	|generic|IP_828234_TX=10090_REVERSED|
"""index: 14456, intensity: 3192.0, mobility: 0.820"""	-0.599056	0.251017	0.939907	IFVMVNPK	generic|tr_A0A0A0MQE5_A0A0A0MQE5_MOUSE__chr2_-1_25935458_25935556_ENSMUST00000143977__IP_1023696_REVERSED	|generic|sp_A2AHC3-2_CAMP1_MOUSE__IP_1023696_REVERSED	|generic|tr_A2AHC4_A2AHC4_MOUSE__IP_1023696_REVERSED	|generic|sp_A2AHC3_CAMP1_MOUSE__chr2_-1_25935458_25935556_ENSMUST00000143977__IP_1023696_REVERSED	|generic|II_1016400_TX=10090_REVERSED	|generic|IP_1023692_TX=10090_REVERSED	|generic|tr_F6Q2D3_F6Q2D3_MOUSE_REVERSED|
"""index: 11865, intensity: 4193.0, mobility: 0.874"""	-0.59907	0.251178	0.939913	QPMGPQGPIPQ	generic|tr_Q9ERT0_Q9ERT0_MOUSE_REVERSED|
"""index: 17580, intensity: 3672.0, mobility: 0.972"""	-0.599169	0.251392	0.939957	PLPPQLVLWSSVLGWPGWRQQKRE	generic|IP_1111401_TX=10090_REVERSED|
"""index: 22758, intensity: 3214.0, mobility: 1.075"""	-0.599218	0.251498	0.939979	QTDRRVAVSEERHA	generic|IP_1035934_TX=10090_REVERSED|
"""index: 10650, intensity: 5325.0, mobility: 0.922"""	-0.599352	0.251658	0.940038	ELSVTGLPISPPPGCPLGVCRPPTS	generic|tr_D6RGQ0_D6RGQ0_MOUSE__II_1033752_REVERSED	|generic|tr_E9Q8I0_E9Q8I0_MOUSE__II_1033751_REVERSED	|generic|sp_P06909_CFAH_MOUSE__II_1033751_REVERSED	|generic|tr_E9Q8H9_E9Q8H9_MOUSE__II_1033751_REVERSED	|generic|tr_Q0KHD3_Q0KHD3_MOUSE_REVERSED	|generic|tr_Q0KHD2_Q0KHD2_MOUSE_REVERSED	|generic|tr_E9Q8B5_E9Q8B5_MOUSE_REVERSED	|generic|tr_E9Q8B6_E9Q8B6_MOUSE_REVERSED	|generic|tr_B2RUG5_B2RUG5_MOUSE_REVERSED|
"""index: 5411, intensity: 3677.0, mobility: 0.940"""	-0.599518	0.251819	0.940111	FGWPLSPWKFSIFTHFQ	generic|IP_3469520_TX=10090_REVERSED|
"""index: 16585, intensity: 4260.0, mobility: 1.039"""	-0.599711	0.252033	0.940197	GEQALYQRGHHTYALSTVMEICTAR	generic|sp_Q8BJY1_PSMD5_MOUSE__chr2_-1_34852576_34852770_ENSMUST00000143456__II_1010680_REVERSED|
"""index: 18970, intensity: 2885.0, mobility: 1.107"""	-0.599755	0.252139	0.940216	LLNKLLSDLTLLHVETQLTVVYL	generic|IP_2446629_TX=10090_REVERSED|
"""index: 8844, intensity: 5588.0, mobility: 0.872"""	-0.599885	0.252352	0.940274	QKLMQADKKAVVGEEFLL	generic|IP_927904_TX=10090_REVERSED|
"""index: 1618, intensity: 3698.0, mobility: 0.841"""	-0.599888	0.252566	0.940275	RQCKGWRP	generic|IP_1002200_TX=10090_REVERSED	|generic|IP_1002204_TX=10090_REVERSED|
"""index: 18966, intensity: 3632.0, mobility: 0.986"""	-0.599902	0.25278	0.940281	QWSFVATHFCL	generic|chr12_-1_103411242_103416296_ENSMUST00000044923__IP_3471066_TX=10090_REVERSED|
"""index: 28508, intensity: 4975.0, mobility: 1.257"""	-0.599923	0.25294	0.94029	QTLCDGNPITPKHVLLRGLM	generic|IP_1120477_TX=10090_REVERSED|
"""index: 16903, intensity: 4067.0, mobility: 1.085"""	-0.600144	0.252991	0.940388	NSFIISAASFSDNSKC	generic|sp_A2ARV4_LRP2_MOUSE_REVERSED	|generic|tr_A2ARV5_A2ARV5_MOUSE_REVERSED|
"""index: 27286, intensity: 29874.0, mobility: 0.920"""	-0.600593	0.253097	0.940587	RSEFVEIKMVKPSEIKL	generic|IP_3471471_TX=10090_REVERSED|
"""index: 10963, intensity: 4373.0, mobility: 0.887"""	-0.600746	0.253256	0.940655	MTVLDEPRR	generic|IP_954080_TX=10090_REVERSED|
"""index: 5225, intensity: 3986.0, mobility: 0.837"""	-0.600883	0.25347	0.940716	SYSVPLCSLAWLPKPME	generic|IP_3463796_TX=10090_REVERSED|
"""index: 22469, intensity: 25136.0, mobility: 1.132"""	-0.600898	0.253684	0.940722	QLDIGLREMVMFRYSRGKFDTLGFGYFVPI	generic|sp_Q8BN21_VRK2_MOUSE__II_1142036_REVERSED	|generic|sp_Q8BN21-2_VRK2_MOUSE__II_1142036_REVERSED	|generic|sp_Q8BN21-3_VRK2_MOUSE__II_1142036_REVERSED|
"""index: 9442, intensity: 5069.0, mobility: 0.861"""	-0.601246	0.253843	0.940877	RFLFEQEEQTDIVVLHAGMD	generic|tr_Q3U271_Q3U271_MOUSE__II_906505_REVERSED	|generic|tr_H3BJQ5_H3BJQ5_MOUSE__II_906494_REVERSED	|generic|sp_Q9R0Q8_CLC4E_MOUSE__II_906494_REVERSED|
"""index: 7998, intensity: 32702.0, mobility: 0.893"""	-0.60164	0.254002	0.941052	NRKDQNGALAFAYAMLAKTYVFNANR	generic|sp_P28666_MUG2_MOUSE__IP_899787_REVERSED|
"""index: 12953, intensity: 5328.0, mobility: 0.946"""	-0.60185	0.254161	0.941146	AVAGALMAVIGTWFPAGESY	generic|sp_Q9DCS1_T176A_MOUSE__II_921283_REVERSED	|generic|tr_A0A0N4SVU8_A0A0N4SVU8_MOUSE_REVERSED|
"""index: 20812, intensity: 4775.0, mobility: 1.062"""	-0.601977	0.254212	0.941202	QVTSQVPLAREHGLCAQGLVPYT	generic|tr_A0A0R4J0J3_A0A0R4J0J3_MOUSE__II_3482950_REVERSED	|generic|tr_A3KMF3_A3KMF3_MOUSE__II_3482950_REVERSED	|generic|tr_A0A2R8W710_A0A2R8W710_MOUSE__II_3482950_REVERSED	|generic|sp_Q75NR7_RECQ4_MOUSE__II_3482950_REVERSED	|generic|sp_Q75NR7-2_RECQ4_MOUSE__II_3482950_REVERSED|
"""index: 23037, intensity: 4934.0, mobility: 0.947"""	-0.602347	0.254371	0.941367	YASLSTVSLALFVHVSDTRMRH	generic|IP_994371_TX=10090_REVERSED|
"""index: 17906, intensity: 3169.0, mobility: 1.007"""	-0.602687	0.254421	0.941518	DRELIRDAAAMYM	generic|IP_1058913_TX=10090_REVERSED|
"""index: 13749, intensity: 5534.0, mobility: 1.026"""	-0.603287	0.25458	0.941787	WLGTMEAPIDYNR	generic|tr_A0A668KLB7_A0A668KLB7_MOUSE__chr17_1_44242056_44242163_ENSMUST00000233193_REVERSED	|generic|sp_Q8BXK9_CLIC5_MOUSE__chr17_1_44242056_44242163_ENSMUST00000233193_REVERSED	|generic|tr_Q9CYD1_Q9CYD1_MOUSE_REVERSED|
"""index: 25237, intensity: 46274.0, mobility: 0.976"""	-0.60355	0.254739	0.941904	RQQHKQRLQ	generic|chr13_1_24715330_24717553_ENSMUST00000110383__IP_1108234_TX=10090_REVERSED	|generic|IP_1108201_TX=10090_REVERSED|
"""index: 25623, intensity: 64893.0, mobility: 0.990"""	-0.603631	0.254789	0.941941	LDFLDKGKWK	generic|sp_P46662_MERL_MOUSE__II_1139927_REVERSED	|generic|sp_P46662-2_MERL_MOUSE__II_1139935_REVERSED	|generic|tr_Q9D3K3_Q9D3K3_MOUSE__chr11_-1_4782172_4782351_ENSMUST00000141342_REVERSED	|generic|tr_Q99K59_Q99K59_MOUSE_REVERSED	|generic|tr_E9PW99_E9PW99_MOUSE_REVERSED|
"""index: 6806, intensity: 8306.0, mobility: 1.027"""	-0.603943	0.255002	0.942081	MHNPKQCDEKIIHYIKQQLDK	generic|tr_Q8CEX6_Q8CEX6_MOUSE__II_1048345_REVERSED	|generic|sp_Q8K2X3_STN1_MOUSE_REVERSED|
"""index: 15225, intensity: 4828.0, mobility: 0.972"""	-0.604053	0.255161	0.94213	EQHVWLYLCWRCIKLVLNMF	generic|IP_1138555_TX=10090_REVERSED|
"""index: 24056, intensity: 5970.0, mobility: 0.817"""	-0.604115	0.255373	0.942158	GDESMLPILFRILF	generic|IP_850975_TX=10090_REVERSED|
"""index: 10960, intensity: 3296.0, mobility: 0.816"""	-0.604334	0.255532	0.942256	LKNPETSYTQKYRK	generic|IP_922036_TX=10090_REVERSED|
"""index: 24084, intensity: 4808.0, mobility: 1.148"""	-0.6044	0.255582	0.942285	YLGVACAWLLSAALVAGV	generic|II_3497953_TX=10090_REVERSED	|generic|sp_Q9D938_TM160_MOUSE__chr7_1_16455169_16455426_ENSMUST00000209536_REVERSED|
"""index: 6872, intensity: 8471.0, mobility: 0.900"""	-0.604653	0.25574	0.942399	VASLERFKQLMGNLDPAQFVMSL	generic|tr_Q3TA29_Q3TA29_MOUSE_REVERSED	|generic|tr_Q3TAH7_Q3TAH7_MOUSE_REVERSED|
"""index: 3871, intensity: 3166.0, mobility: 0.830"""	-0.604824	0.255789	0.942476	CRSASRQWSSKWGWP	generic|chr7_-1_59985105_59986029_ENSMUST00000059305_REVERSED|
"""index: 4317, intensity: 5194.0, mobility: 0.925"""	-0.604954	0.255893	0.942534	LVAPPSTRRDR	generic|IP_2513784_TX=10090_REVERSED|
"""index: 14714, intensity: 7446.0, mobility: 1.062"""	-0.605165	0.256105	0.942629	AYVSKQRDEYVKIGTSKFDDSPL	generic|tr_A0A0R4J0J0_A0A0R4J0J0_MOUSE_REVERSED	|generic|sp_Q9JHU2_PALMD_MOUSE_REVERSED	|generic|tr_Q3UVT7_Q3UVT7_MOUSE_REVERSED|
"""index: 4244, intensity: 23562.0, mobility: 0.851"""	-0.605182	0.256154	0.942637	TSSTLLAWRSVGGQRI	generic|chr3_1_96188142_96188423_ENSMUST00000133665_REVERSED|
"""index: 21463, intensity: 3471.0, mobility: 1.264"""	-0.60532	0.256367	0.942699	YAEKTKLDWELFHSPLSNW	generic|tr_A0A571BEV2_A0A571BEV2_MOUSE__II_1040152_REVERSED|
"""index: 23925, intensity: 3439.0, mobility: 1.105"""	-0.605398	0.256416	0.942734	EKDAFGIIKFCHQIAEFQTRYSEKSTIDQMVR	generic|tr_F8VQ79_F8VQ79_MOUSE_REVERSED	|generic|sp_Q1EG27_MYO3B_MOUSE_REVERSED	|generic|sp_Q1EG27-2_MYO3B_MOUSE_REVERSED|
"""index: 28518, intensity: 17422.0, mobility: 0.995"""	-0.605732	0.256628	0.942885	IWFRRSQEK	generic|sp_Q8VBX4_CLC4K_MOUSE_REVERSED	|generic|tr_Q8VDD4_Q8VDD4_MOUSE_REVERSED|
"""index: 21928, intensity: 4301.0, mobility: 0.890"""	-0.605737	0.256677	0.942887	DPRKLRFM	generic|sp_Q8C0L8_COG5_MOUSE__chr12_1_31920590_31920637_ENSMUST00000219672__II_3504473_REVERSED|
"""index: 16301, intensity: 4370.0, mobility: 0.882"""	-0.606075	0.256889	0.943039	GMTVAVADALLDVGQLMLAR	generic|tr_D3Z7J9_D3Z7J9_MOUSE_REVERSED	|generic|tr_D3Z2F2_D3Z2F2_MOUSE_REVERSED	|generic|sp_P63038_CH60_MOUSE_REVERSED|
"""index: 17731, intensity: 3233.0, mobility: 0.984"""	-0.606228	0.2571	0.943108	TMQQGTELVCRVGEILNMSR	generic|tr_Q3KNL9_Q3KNL9_MOUSE_REVERSED	|generic|sp_P60154_RNAS9_MOUSE_REVERSED|
"""index: 12840, intensity: 7557.0, mobility: 1.119"""	-0.606292	0.257312	0.943137	EQLSCPVCNAWVRWAPRWYFVLPLMGL	generic|tr_E9QPP7_E9QPP7_MOUSE__chr16_-1_29440016_29440069_ENSMUST00000182168__II_1077163_REVERSED	|generic|sp_Q5XF90_AT134_MOUSE__chr16_-1_29440016_29440069_ENSMUST00000182168__II_1077163_REVERSED	|generic|sp_Q5XF90-2_AT134_MOUSE__chr16_-1_29440016_29440069_ENSMUST00000182168__II_1077163_REVERSED	|generic|tr_S4R234_S4R234_MOUSE__chr16_-1_29440016_29440069_ENSMUST00000182168__II_1077163_REVERSED	|generic|tr_A0A0R4J0M2_A0A0R4J0M2_MOUSE__chr16_-1_29440016_29440069_ENSMUST00000182168_REVERSED	|generic|tr_S4R2B9_S4R2B9_MOUSE_REVERSED	|generic|sp_Q5XF90-4_AT134_MOUSE__chr16_-1_29440016_29440069_ENSMUST00000182168_REVERSED|
"""index: 13131, intensity: 4391.0, mobility: 0.788"""	-0.606329	0.257524	0.943154	ELKHAGGL	generic|sp_A2AX52_CO6A4_MOUSE_REVERSED|
"""index: 1692, intensity: 4242.0, mobility: 0.949"""	-0.606347	0.257736	0.943162	NPEPRPEQWEM	generic|sp_Q91VU8_PTOV1_MOUSE__chr7_-1_44867189_44867242_ENSMUST00000207393__II_889782_REVERSED	|generic|tr_A0A140LJ23_A0A140LJ23_MOUSE__chr7_-1_44864758_44864799_ENSMUST00000208765__II_889782_REVERSED	|generic|IP_889779_TX=10090_REVERSED	|generic|IP_889778_TX=10090_REVERSED	|generic|tr_A0A140LJ65_A0A140LJ65_MOUSE__chr7_-1_44864758_44864799_ENSMUST00000208765_REVERSED|
"""index: 25364, intensity: 4181.0, mobility: 1.072"""	-0.606348	0.257839	0.943163	GDVYVHCFPIFQL	generic|IP_3485927_TX=10090_REVERSED|
"""index: 8743, intensity: 186768.0, mobility: 1.121"""	-0.606729	0.257989	0.943335	WSADIVIADFTKSGGILQLTQLEVENLSPLHKAMECLETLSYADL	generic|IP_1053532_TX=10090_REVERSED|
"""index: 23799, intensity: 9981.0, mobility: 1.100"""	-0.606787	0.257989	0.943361	GRQQLKRILELLNMQLTLEQPNTTVYFGAVGAK	generic|tr_Q3TV71_Q3TV71_MOUSE__chr16_1_18070881_18070961_ENSMUST00000153123__II_1079519_REVERSED	|generic|tr_D3YUN0_D3YUN0_MOUSE__chr16_1_18070881_18070961_ENSMUST00000153123__II_1079519_REVERSED	|generic|tr_Q80ZS8_Q80ZS8_MOUSE__chr16_1_18070881_18070961_ENSMUST00000153123__II_1079519_REVERSED	|generic|tr_E9QP31_E9QP31_MOUSE__chr16_1_18070881_18070961_ENSMUST00000153123__II_1079519_REVERSED	|generic|tr_D3Z558_D3Z558_MOUSE__chr16_1_18070881_18070961_ENSMUST00000153123__II_1079519_REVERSED|
"""index: 17720, intensity: 4792.0, mobility: 0.926"""	-0.607156	0.258037	0.943528	FFASIEPTWR	generic|IP_897375_TX=10090_REVERSED|
"""index: 30265, intensity: 2575.0, mobility: 0.925"""	-0.607327	0.258194	0.943606	QRHRPLRR	generic|IP_1153028_TX=10090_REVERSED|
"""index: 25941, intensity: 6021.0, mobility: 1.023"""	-0.607554	0.258351	0.943708	EMNRNFKDKLNTALPMMSTHLNDMNEKITTQMRQIYPTLQLKMEQT	generic|tr_Q810I7_Q810I7_MOUSE_REVERSED|
"""index: 15182, intensity: 5986.0, mobility: 1.007"""	-0.607608	0.258508	0.943733	VKTIYLSGDDGFDNIDELDLNNLVIN	generic|tr_Q3USA5_Q3USA5_MOUSE__II_983150_REVERSED	|generic|tr_Q3UUI4_Q3UUI4_MOUSE_REVERSED	|generic|sp_Q8BFR2_FSTL5_MOUSE_REVERSED|
"""index: 27595, intensity: 6403.0, mobility: 0.992"""	-0.607727	0.258719	0.943787	QRRKHGRVGPCPPRAMRGRWQ	generic|IP_1067392_TX=10090_REVERSED|
"""index: 10974, intensity: 17291.0, mobility: 0.811"""	-0.607742	0.258876	0.943793	PTCCSAEIQERRRGAV	generic|IP_1128252_TX=10090_REVERSED|
"""index: 13600, intensity: 5398.0, mobility: 1.021"""	-0.607851	0.259087	0.943843	QQMTPSHLATQVQMPLQSGLPQQM	generic|sp_Q66JW3_TOX_MOUSE__chr4_-1_6741280_6741444_ENSMUST00000147657__II_966997_REVERSED|
"""index: 11041, intensity: 4022.0, mobility: 1.354"""	-0.607879	0.259189	0.943856	LYSSLVYRIREMEMRHISVKLDGKKARRLNEEMHELQEMV	generic|sp_Q99LZ3_SLD5_MOUSE_REVERSED|
"""index: 10220, intensity: 5089.0, mobility: 0.928"""	-0.608089	0.2594	0.943951	HSVAVPGLTSDRFPQPFFRKRGHTFEVNHE	generic|IP_1070161_TX=10090_REVERSED|
"""index: 4292, intensity: 4461.0, mobility: 0.858"""	-0.608394	0.259611	0.944089	MLSLFNIQQLQVLKFMEDQLM	generic|sp_Q8CE72_CPLN1_MOUSE_REVERSED|
"""index: 27250, intensity: 9540.0, mobility: 1.231"""	-0.608438	0.259823	0.94411	YRLWESLNLVKQINK	generic|IP_941029_TX=10090_REVERSED|
"""index: 17173, intensity: 2839.0, mobility: 0.942"""	-0.608459	0.259979	0.944119	MEAMWDMLYLLDQFVKQLEL	generic|tr_Q68FG2_Q68FG2_MOUSE_REVERSED	|generic|tr_Q3UGZ4_Q3UGZ4_MOUSE_REVERSED	|generic|tr_Q6A087_Q6A087_MOUSE_REVERSED|
"""index: 8011, intensity: 4802.0, mobility: 0.969"""	-0.608497	0.260181	0.944136	KEAESAEQPPEPPEPPPMEEPISTDE	generic|sp_P59268_ZDHC9_MOUSE__chrX_-1_48206664_48206828_ENSMUST00000123054_REVERSED|
"""index: 27882, intensity: 3219.0, mobility: 1.086"""	-0.608542	0.260181	0.944157	QDNGYKQFAALSQVVDNNQQIDEVRMRIADPFLKEIADRLLINV	generic|tr_D6RG73_D6RG73_MOUSE__chr16_1_13685307_13685402_ENSMUST00000127973__II_1083360_REVERSED	|generic|tr_A0A0R4J040_A0A0R4J040_MOUSE__chr16_1_13685307_13685402_ENSMUST00000127973__II_1083360_REVERSED	|generic|sp_Q8R079_BFAR_MOUSE__chr16_1_13685307_13685402_ENSMUST00000127973__II_1083360_REVERSED	|generic|II_1083359_TX=10090_REVERSED|
"""index: 5924, intensity: 6015.0, mobility: 0.969"""	-0.608828	0.260219	0.944287	VELVKMMGASAVMAGAAERMCSLISAMGRHPGSAP	generic|IP_1123850_TX=10090_REVERSED|
"""index: 25933, intensity: 3039.0, mobility: 1.239"""	-0.609099	0.260219	0.94441	DRSRFSSLVVGGPPTTDLLL	generic|II_1066787_TX=10090_REVERSED	|generic|tr_A0A068BD34_A0A068BD34_MOUSE_REVERSED	|generic|sp_Q61193_RGL2_MOUSE_REVERSED|
"""index: 21560, intensity: 3579.0, mobility: 0.991"""	-0.610114	0.26043	0.944873	CAAHVCVCMRMR	generic|IP_867570_TX=10090_REVERSED|
"""index: 5352, intensity: 7045.0, mobility: 0.848"""	-0.610197	0.260586	0.94491	SVPRHEGSPQIHLLSFN	generic|tr_B2RWW4_B2RWW4_MOUSE_REVERSED	|generic|sp_Q8C0V7_SMKW_MOUSE_REVERSED	|generic|tr_B7ZNH4_B7ZNH4_MOUSE_REVERSED|
"""index: 25593, intensity: 5106.0, mobility: 1.032"""	-0.610277	0.260796	0.944947	TLQLELAQKSHA	generic|tr_A0A140LHH0_A0A140LHH0_MOUSE_REVERSED|
"""index: 22967, intensity: 5259.0, mobility: 0.962"""	-0.610295	0.260952	0.944955	QSDSSTLELSPEWFRFFDEGVS	generic|tr_E9QLR9_E9QLR9_MOUSE_REVERSED	|generic|tr_Q9D655_Q9D655_MOUSE_REVERSED|
"""index: 18995, intensity: 3920.0, mobility: 0.985"""	-0.610455	0.261163	0.945028	MNATPPFMTNLT	generic|tr_F6Q8U1_F6Q8U1_MOUSE__II_1009519_REVERSED	|generic|tr_B1AYB7_B1AYB7_MOUSE_REVERSED	|generic|tr_B1AYB5_B1AYB5_MOUSE_REVERSED	|generic|sp_B1AYB6_MBD5_MOUSE_REVERSED	|generic|tr_Q69ZJ2_Q69ZJ2_MOUSE_REVERSED|
"""index: 19843, intensity: 30140.0, mobility: 0.953"""	-0.610521	0.261373	0.945058	RHRREQRR	generic|tr_A0A1B0GRS4_A0A1B0GRS4_MOUSE__chr8_1_27031704_27031742_ENSMUST00000033873_REVERSED|
"""index: 25455, intensity: 2592.0, mobility: 0.803"""	-0.610529	0.261529	0.945062	MMTIMNLCILAMI	generic|tr_K3W4P8_K3W4P8_MOUSE_REVERSED	|generic|sp_Q6QIY3_SCNAA_MOUSE_REVERSED	|generic|sp_Q6QIY3-2_SCNAA_MOUSE_REVERSED	|generic|sp_Q6QIY3-3_SCNAA_MOUSE_REVERSED	|generic|tr_A0A0R5RP33_A0A0R5RP33_MOUSE_REVERSED	|generic|tr_A0A0R5RP34_A0A0R5RP34_MOUSE_REVERSED|
"""index: 20132, intensity: 7592.0, mobility: 1.048"""	-0.610544	0.261739	0.945069	QELVLLELIQEKSRMKPKLWQCCLEWLKNFAEHPGAAETYQ	generic|tr_Q9CTS7_Q9CTS7_MOUSE_REVERSED	|generic|tr_Q8CB76_Q8CB76_MOUSE_REVERSED|
"""index: 23626, intensity: 11429.0, mobility: 0.901"""	-0.610549	0.26184	0.945071	TRTSRTPMR	generic|IP_1120556_TX=10090_REVERSED|
"""index: 17744, intensity: 3298.0, mobility: 0.991"""	-0.610659	0.26193	0.945121	EPALLALVVFLCDAMCTPSPQTVGKSGASESPYRQ	generic|tr_Q3UMU7_Q3UMU7_MOUSE__IP_989031_REVERSED|
"""index: 18006, intensity: 2935.0, mobility: 1.151"""	-0.610951	0.26193	0.945255	VRGYTQLVSNSTVTCQK	generic|tr_A0A1W2P707_A0A1W2P707_MOUSE_REVERSED|
"""index: 8995, intensity: 3127.0, mobility: 0.907"""	-0.611163	0.261975	0.945352	ESLVIQVRPDA	generic|tr_Q3TP03_Q3TP03_MOUSE__chr12_1_80870107_80870214_ENSMUST00000219720_REVERSED	|generic|tr_Q6ZQF4_Q6ZQF4_MOUSE__chr12_1_80870107_80870214_ENSMUST00000219720_REVERSED	|generic|sp_Q8BGE4_SUSD6_MOUSE__chr12_1_80870107_80870214_ENSMUST00000219720_REVERSED	|generic|tr_Q3U749_Q3U749_MOUSE__chr12_1_80870107_80870214_ENSMUST00000219720_REVERSED	|generic|tr_Q8C0M5_Q8C0M5_MOUSE__chr12_1_80870107_80870214_ENSMUST00000219720_REVERSED|
"""index: 9399, intensity: 5151.0, mobility: 0.944"""	-0.611538	0.26213	0.945523	DLTLRGLESDLKMSQTFKQMC	generic|sp_Q921G8_GCP2_MOUSE__chr7_-1_140007883_140008089_ENSMUST00000210224__II_3459506_REVERSED	|generic|tr_Q3TIB7_Q3TIB7_MOUSE__chr7_-1_140007883_140008089_ENSMUST00000210224__II_3459506_REVERSED	|generic|tr_A0A1B0GR08_A0A1B0GR08_MOUSE__chr7_-1_140007883_140008089_ENSMUST00000210224_REVERSED	|generic|tr_Q3UIT6_Q3UIT6_MOUSE__chr7_-1_140007883_140008089_ENSMUST00000210224_REVERSED|
"""index: 7135, intensity: 4892.0, mobility: 0.878"""	-0.6117	0.262285	0.945598	QELMPAPPIGLVEVIRSMQDVE	generic|sp_Q9Z188_DYR1B_MOUSE_REVERSED	|generic|sp_Q9Z188-2_DYR1B_MOUSE_REVERSED	|generic|sp_Q9Z188-3_DYR1B_MOUSE_REVERSED|
"""index: 7665, intensity: 5040.0, mobility: 0.899"""	-0.611817	0.26244	0.945651	QCQAERDASPTSGDIRIHQVNKRELE	generic|sp_Q8BJL0-2_SMAL1_MOUSE__chr1_1_72595805_72595978_ENSMUST00000152814__II_1037181_REVERSED	|generic|sp_Q8BJL0_SMAL1_MOUSE__chr1_1_72595805_72595978_ENSMUST00000152814_REVERSED|
"""index: 11642, intensity: 4218.0, mobility: 1.089"""	-0.612057	0.26265	0.945761	TQMMVTLPVSQSRQ	generic|tr_Q3TSB6_Q3TSB6_MOUSE_REVERSED	|generic|tr_F8VPJ6_F8VPJ6_MOUSE_REVERSED	|generic|tr_Q8CB07_Q8CB07_MOUSE_REVERSED|
"""index: 18047, intensity: 2857.0, mobility: 1.234"""	-0.612147	0.26286	0.945802	PRRRLCREMEMQTWSR	generic|IP_851872_TX=10090_REVERSED	|generic|IP_851876_TX=10090_REVERSED|
"""index: 14688, intensity: 10045.0, mobility: 1.192"""	-0.612452	0.263014	0.945942	LIDDLTLDTLFGTSTTIEF	generic|tr_Q91VV6_Q91VV6_MOUSE_REVERSED	|generic|tr_Q3UGZ1_Q3UGZ1_MOUSE_REVERSED	|generic|tr_Q6ZQI8_Q6ZQI8_MOUSE_REVERSED|
"""index: 28081, intensity: 4730.0, mobility: 1.064"""	-0.61266	0.263114	0.946037	RKFMRISIFNK	generic|IP_946430_TX=10090_REVERSED|
"""index: 19125, intensity: 2612.0, mobility: 1.097"""	-0.612794	0.263324	0.946099	AINSLGFMINVKISACALRAIGMHEC	generic|tr_Q7TRP1_Q7TRP1_MOUSE__II_3499307_REVERSED	|generic|tr_A0A1B0GSN5_A0A1B0GSN5_MOUSE__II_3499301_REVERSED	|generic|tr_A0A1B0GSE1_A0A1B0GSE1_MOUSE__II_3499307_REVERSED	|generic|tr_Q7TRP2_Q7TRP2_MOUSE__II_3499301_REVERSED|
"""index: 28894, intensity: 3806.0, mobility: 1.202"""	-0.612861	0.263533	0.946129	WDGYGRATLHLAGLHSPTP	generic|IP_2441746_TX=10090_REVERSED|
"""index: 22759, intensity: 4334.0, mobility: 0.916"""	-0.613026	0.263633	0.946205	DSVASILSAQI	generic|IP_1078838_TX=10090_REVERSED|
"""index: 2557, intensity: 30436.0, mobility: 0.888"""	-0.613266	0.263842	0.946315	LCLHPNRI	generic|tr_A0A087WQC4_A0A087WQC4_MOUSE__chr19_-1_8778509_8778655_ENSMUST00000176747__II_1049948_REVERSED	|generic|sp_Q8R2K4-2_TAF6L_MOUSE__chr19_-1_8778509_8778655_ENSMUST00000176747__II_1049948_REVERSED	|generic|tr_H3BJR2_H3BJR2_MOUSE__chr19_-1_8778509_8778655_ENSMUST00000176747__II_1049948_REVERSED	|generic|tr_H3BK01_H3BK01_MOUSE__chr19_-1_8778509_8778655_ENSMUST00000176747__II_1049949_REVERSED	|generic|tr_K3W4L1_K3W4L1_MOUSE__chr19_-1_8778509_8778655_ENSMUST00000176747_REVERSED	|generic|sp_Q8R2K4_TAF6L_MOUSE__chr19_-1_8778509_8778655_ENSMUST00000176747_REVERSED|
"""index: 16522, intensity: 4375.0, mobility: 1.097"""	-0.613267	0.263941	0.946316	EEWSPALMEGLPDVL	generic|tr_Q8BME1_Q8BME1_MOUSE__chr9_-1_86569207_86569365_ENSMUST00000186193__II_846065_REVERSED	|generic|tr_Q8BLS4_Q8BLS4_MOUSE__chr9_-1_86569207_86569365_ENSMUST00000186193__II_846059_REVERSED	|generic|tr_Q3TFH8_Q3TFH8_MOUSE__chr9_-1_86569207_86569365_ENSMUST00000186193_REVERSED	|generic|tr_Q8BWW3_Q8BWW3_MOUSE__chr9_-1_86569207_86569365_ENSMUST00000186193_REVERSED	|generic|tr_Q3U5N1_Q3U5N1_MOUSE__chr9_-1_86569207_86569365_ENSMUST00000186193_REVERSED	|generic|sp_Q9CYR6_AGM1_MOUSE__chr9_-1_86569207_86569365_ENSMUST00000186193_REVERSED	|generic|tr_Q8BZ65_Q8BZ65_MOUSE__chr9_-1_86555314_86555355_ENSMUST00000190924_REVERSED|
"""index: 23831, intensity: 7255.0, mobility: 0.983"""	-0.613532	0.264096	0.946437	SPRLELRSSCM	generic|IP_1066634_TX=10090_REVERSED|
"""index: 20497, intensity: 2967.0, mobility: 1.136"""	-0.613616	0.264305	0.946476	DDYVLERKFDLLFWRYCFYFHTYDGNQHML	generic|sp_Q8BPQ7-2_SGSM1_MOUSE__II_934212_REVERSED	|generic|tr_B2RQR5_B2RQR5_MOUSE__chr5_-1_113286771_113286908_ENSMUST00000140981__II_934212_REVERSED	|generic|sp_Q8BPQ7_SGSM1_MOUSE__chr5_-1_113287221_113287382_ENSMUST00000140981__II_934212_REVERSED|
"""index: 25042, intensity: 4171.0, mobility: 1.005"""	-0.613678	0.264515	0.946504	LISMWGKKFNLLDPELDPPSH	generic|tr_A0A2R8VI29_A0A2R8VI29_MOUSE_REVERSED|
"""index: 21087, intensity: 26368.0, mobility: 1.008"""	-0.613784	0.264669	0.946553	MKFAELLAYHSLELCHTRW	generic|IP_3506823_TX=10090_REVERSED|
"""index: 18324, intensity: 2530.0, mobility: 1.240"""	-0.613907	0.264823	0.946609	RFCHTHISSAFSPWSPTMQ	generic|IP_1132029_TX=10090_REVERSED|
"""index: 28457, intensity: 29877.0, mobility: 0.987"""	-0.613932	0.264977	0.946621	WQRTKGHNRL	generic|IP_1009329_TX=10090_REVERSED|
"""index: 20731, intensity: 3152.0, mobility: 1.081"""	-0.614064	0.265131	0.946681	FSPEKLVQVPPGLEQ	generic|chr1_1_150442199_150442267_ENSMUST00000132257_REVERSED|
"""index: 6282, intensity: 3951.0, mobility: 0.907"""	-0.61416	0.26534	0.946726	HFYAMKYCPHKVDAFCVKQGSVVRRAFA	generic|sp_Q9CXM0_CHODL_MOUSE_REVERSED	|generic|sp_Q9CXM0-2_CHODL_MOUSE_REVERSED	|generic|tr_F2Z3Y6_F2Z3Y6_MOUSE_REVERSED	|generic|tr_B7ZMQ3_B7ZMQ3_MOUSE_REVERSED|
"""index: 9544, intensity: 5707.0, mobility: 0.938"""	-0.614185	0.265439	0.946737	LGMQATSTKLCITWALAMSMAQ	generic|IP_1113972_TX=10090_REVERSED|
"""index: 17274, intensity: 2857.0, mobility: 1.088"""	-0.614397	0.265648	0.946835	RQNSLLGQNQPQQVGLMGQYATQQQNSMMPQLGPQQSAQPL	generic|tr_Q5XKA9_Q5XKA9_MOUSE__chr10_1_127485422_127485574_ENSMUST00000164161__II_1143575_REVERSED	|generic|tr_F6Z9T5_F6Z9T5_MOUSE__chr10_1_127485422_127485574_ENSMUST00000164161__II_1143575_REVERSED	|generic|tr_E9Q9D6_E9Q9D6_MOUSE__chr10_1_127485422_127485574_ENSMUST00000164161_REVERSED	|generic|tr_Q148X5_Q148X5_MOUSE__chr10_1_127485422_127485574_ENSMUST00000164161_REVERSED	|generic|sp_Q80TM6_R3HD2_MOUSE__chr10_1_127485422_127485574_ENSMUST00000164161_REVERSED	|generic|sp_Q80TM6-2_R3HD2_MOUSE__chr10_1_127485422_127485574_ENSMUST00000164161_REVERSED	|generic|sp_Q80TM6-3_R3HD2_MOUSE__chr10_1_127485422_127485574_ENSMUST00000164161_REVERSED	|generic|sp_Q80TM6-4_R3HD2_MOUSE__chr10_1_127485422_127485574_ENSMUST00000164161_REVERSED|
"""index: 14882, intensity: 3971.0, mobility: 0.989"""	-0.614474	0.265857	0.94687	MWFIPSDPSLQW	generic|tr_E9PYU1_E9PYU1_MOUSE__chr16_-1_4655006_4655041_ENSMUST00000135823_REVERSED|
"""index: 2903, intensity: 3973.0, mobility: 0.958"""	-0.61465	0.2659	0.946951	SNCYCFTDFYK	generic|IP_960871_TX=10090_REVERSED|
"""index: 2924, intensity: 2801.0, mobility: 1.043"""	-0.614809	0.266109	0.947024	FANMKTYIYESPK	generic|IP_984735_TX=10090_REVERSED|
"""index: 17405, intensity: 6612.0, mobility: 1.062"""	-0.614948	0.266262	0.947088	ESAKEQLKLSTRSLQEAQHDCVEKLYSYD	generic|tr_A0A0J9YUF8_A0A0J9YUF8_MOUSE__II_1138061_REVERSED	|generic|sp_Q5SXY1_CYTSB_MOUSE__II_1138062_REVERSED	|generic|sp_Q5SXY1-3_CYTSB_MOUSE__II_1138062_REVERSED	|generic|tr_A0A0J9YUR2_A0A0J9YUR2_MOUSE_REVERSED	|generic|tr_A0A0J9YV86_A0A0J9YV86_MOUSE_REVERSED	|generic|tr_A0A0J9YTU3_A0A0J9YTU3_MOUSE_REVERSED	|generic|sp_Q5SXY1-2_CYTSB_MOUSE_REVERSED|
"""index: 6707, intensity: 4370.0, mobility: 0.920"""	-0.615061	0.26636	0.94714	WASSLQKPTTGVPSAMLSALEW	generic|IP_826549_TX=10090_REVERSED|
"""index: 6870, intensity: 25523.0, mobility: 1.038"""	-0.615241	0.2665	0.947223	EKKREKEKGQHCSSELTFDNLIAPLPLYFYCPLMSFMTLVPR	generic|IP_1103221_TX=10090_REVERSED|
"""index: 25764, intensity: 3985.0, mobility: 0.880"""	-0.615485	0.2665	0.947335	SYKRIIPETKKK	generic|IP_1105693_TX=10090_REVERSED|
"""index: 22442, intensity: 16274.0, mobility: 1.143"""	-0.615887	0.266708	0.94752	SHYVHYMKKTQLSAWAFYGQTQLESVVELL	generic|tr_B1AUY3_B1AUY3_MOUSE__II_834289_REVERSED|
"""index: 11344, intensity: 584657.0, mobility: 1.044"""	-0.616074	0.266847	0.947606	RSVIFRGKVSASYETTYDYVK	generic|sp_P01793_HVM24_MOUSE_REVERSED|
"""index: 29585, intensity: 4332.0, mobility: 1.091"""	-0.616225	0.266847	0.947675	MARPNTLISLSEPNQMQQLFVPLQLRLQEQLQP	generic|sp_Q99NB8_UBQL4_MOUSE__chr3_1_88563132_88563344_ENSMUST00000194303__II_985972_REVERSED|
"""index: 5793, intensity: 18081.0, mobility: 1.089"""	-0.616711	0.267056	0.947899	LPQYRQRGAERQRDYCDQAGHMTLPFHEDSAHL	generic|IP_967906_TX=10090_REVERSED|
"""index: 7285, intensity: 4484.0, mobility: 0.922"""	-0.616833	0.267209	0.947955	MHGVGQISRRVNKGGPEEYAQLMAAP	generic|sp_P70227_ITPR3_MOUSE_REVERSED|
"""index: 25168, intensity: 3724.0, mobility: 1.137"""	-0.616881	0.267418	0.947978	LEPIAEAIMKEEFPTIKGIGLNKELGKKG	generic|sp_P08249_MDHM_MOUSE__chr5_1_135790086_135790208_ENSMUST00000138101__II_929340_REVERSED|
"""index: 18452, intensity: 5534.0, mobility: 0.836"""	-0.61704	0.267626	0.948051	EGFLLVLMQQEMLR	generic|IP_1088897_TX=10090_REVERSED|
"""index: 5813, intensity: 17990.0, mobility: 0.985"""	-0.617105	0.267764	0.948081	GDEYHRGYGDPPYHFNRPLTAT	generic|sp_P30999_CTND1_MOUSE__II_1005902_REVERSED	|generic|tr_E9Q8Z4_E9Q8Z4_MOUSE__II_1005902_REVERSED	|generic|tr_G3X9V2_G3X9V2_MOUSE__II_1005902_REVERSED	|generic|tr_D3Z2H2_D3Z2H2_MOUSE__II_1005902_REVERSED	|generic|tr_D3Z7H6_D3Z7H6_MOUSE__II_1005902_REVERSED	|generic|tr_E9Q986_E9Q986_MOUSE__II_1005898_REVERSED	|generic|tr_E9Q8Z9_E9Q8Z9_MOUSE__II_1005902_REVERSED	|generic|II_1005901_TX=10090_REVERSED	|generic|tr_E9Q905_E9Q905_MOUSE_REVERSED	|generic|sp_P30999-2_CTND1_MOUSE_REVERSED	|generic|sp_P30999-3_CTND1_MOUSE_REVERSED	|generic|tr_E9Q901_E9Q901_MOUSE_REVERSED	|generic|tr_Q3TPD1_Q3TPD1_MOUSE_REVERSED	|generic|tr_E9Q907_E9Q907_MOUSE_REVERSED	|generic|tr_E9Q8Z5_E9Q8Z5_MOUSE_REVERSED	|generic|tr_E9Q8Z8_E9Q8Z8_MOUSE_REVERSED	|generic|tr_E9Q904_E9Q904_MOUSE_REVERSED	|generic|tr_E9Q906_E9Q906_MOUSE_REVERSED	|generic|tr_E9Q903_E9Q903_MOUSE_REVERSED	|generic|tr_E9Q8Z6_E9Q8Z6_MOUSE_REVERSED|
"""index: 1980, intensity: 2730.0, mobility: 0.948"""	-0.617335	0.267764	0.948186	MHKFFSCIVVE	generic|IP_1136914_TX=10090_REVERSED|
"""index: 7705, intensity: 5205.0, mobility: 0.933"""	-0.617735	0.267972	0.948371	YFHHGNYGFFQHRMGCQLKDRLDK	generic|sp_Q9D5Y0_CG031_MOUSE_REVERSED	|generic|tr_Q3TT91_Q3TT91_MOUSE_REVERSED|
"""index: 4935, intensity: 3620.0, mobility: 0.857"""	-0.617741	0.268181	0.948374	LEWDLPYSDVGQYHKY	generic|IP_940061_TX=10090_REVERSED	|generic|sp_Q80TS8_SE1L3_MOUSE__chr5_-1_53187952_53188026_ENSMUST00000196435_REVERSED	|generic|sp_Q80TS8-2_SE1L3_MOUSE__chr5_-1_53187952_53188026_ENSMUST00000196435_REVERSED	|generic|sp_Q80TS8-3_SE1L3_MOUSE__chr5_-1_53187952_53188026_ENSMUST00000196435_REVERSED|
"""index: 11992, intensity: 6266.0, mobility: 1.051"""	-0.617746	0.268318	0.948376	RSFQCVELLMHLRDSRAEWKDNMEQRRSIVQQLKERIEDS	generic|tr_Q3UGX2_Q3UGX2_MOUSE__chr12_-1_76583756_76583920_ENSMUST00000170532_REVERSED	|generic|tr_Q3UGY4_Q3UGY4_MOUSE__chr12_-1_76583756_76583920_ENSMUST00000170532_REVERSED	|generic|tr_Q149M1_Q149M1_MOUSE__chr12_-1_76583756_76583920_ENSMUST00000170532_REVERSED	|generic|tr_Q5DTG9_Q5DTG9_MOUSE__chr12_-1_76583756_76583920_ENSMUST00000170532_REVERSED	|generic|sp_P15508_SPTB1_MOUSE_REVERSED	|generic|tr_E9Q397_E9Q397_MOUSE_REVERSED|
"""index: 9524, intensity: 4135.0, mobility: 0.953"""	-0.617819	0.268318	0.94841	ASHTLSKNLPLQYTILDPVSCVC	generic|IP_1028387_TX=10090_REVERSED|
"""index: 15437, intensity: 7271.0, mobility: 1.165"""	-0.618087	0.26847	0.948533	KWFLKFEQYLLMEA	generic|IP_3500638_TX=10090_REVERSED|
"""index: 26544, intensity: 13614.0, mobility: 1.135"""	-0.618163	0.268495	0.948568	ELMTELSSYQPLKIMFMCTEVRIYRSDPPGATGDPPAIKMPYPP	generic|tr_Q6PDJ9_Q6PDJ9_MOUSE_REVERSED	|generic|tr_Q80UV2_Q80UV2_MOUSE_REVERSED	|generic|tr_Q8BYZ5_Q8BYZ5_MOUSE_REVERSED	|generic|tr_Q8BYX4_Q8BYX4_MOUSE_REVERSED	|generic|tr_Q6ZQ86_Q6ZQ86_MOUSE_REVERSED	|generic|tr_Q80W01_Q80W01_MOUSE_REVERSED	|generic|tr_E9Q2E4_E9Q2E4_MOUSE__chr5_1_121295414_121295503_ENSMUST00000128514_REVERSED	|generic|tr_Q4QQN3_Q4QQN3_MOUSE_REVERSED|
"""index: 2304, intensity: 2836.0, mobility: 0.735"""	-0.618623	0.268495	0.94878	EKTPHSNGMLGL	generic|tr_Q9D2I7_Q9D2I7_MOUSE__IP_922988_REVERSED|
"""index: 11756, intensity: 7187.0, mobility: 0.973"""	-0.618973	0.268703	0.948942	LSFPSTKALVKLVVGAESGVFIVTYNQ	generic|II_1000737_TX=10090_REVERSED	|generic|tr_Q8BKG8_Q8BKG8_MOUSE__chr2_1_124658504_124658569_ENSMUST00000132088_REVERSED	|generic|tr_A2AW73_A2AW73_MOUSE__chr2_1_124658504_124658569_ENSMUST00000132088_REVERSED	|generic|sp_Q76KF0_SEM6D_MOUSE__chr2_1_124658504_124658569_ENSMUST00000132088_REVERSED	|generic|sp_Q76KF0-2_SEM6D_MOUSE__chr2_1_124658504_124658569_ENSMUST00000132088_REVERSED	|generic|sp_Q76KF0-3_SEM6D_MOUSE__chr2_1_124658504_124658569_ENSMUST00000132088_REVERSED	|generic|sp_Q76KF0-4_SEM6D_MOUSE__chr2_1_124658504_124658569_ENSMUST00000132088_REVERSED	|generic|sp_Q76KF0-5_SEM6D_MOUSE__chr2_1_124658504_124658569_ENSMUST00000132088_REVERSED	|generic|sp_Q76KF0-6_SEM6D_MOUSE__chr2_1_124658504_124658569_ENSMUST00000132088_REVERSED|
"""index: 23944, intensity: 2658.0, mobility: 1.016"""	-0.619008	0.268895	0.948958	CSVLLTQEKLRSL	generic|IP_1108895_TX=10090_REVERSED|
"""index: 8442, intensity: 9675.0, mobility: 0.845"""	-0.619123	0.268895	0.949011	LSSDLETKGESLHFAK	generic|IP_911425_TX=10090_REVERSED|
"""index: 21135, intensity: 3842.0, mobility: 1.217"""	-0.619691	0.269103	0.949273	YIKMFHREKEHYGYF	generic|sp_Q61493_REV3L_MOUSE__chr10_1_39843492_39843533_ENSMUST00000131186__II_1150497_REVERSED|
"""index: 15431, intensity: 4978.0, mobility: 0.899"""	-0.619692	0.269311	0.949273	VKQELKGWSTMSVAIIFVPSNITSDSNT	generic|IP_3502422_TX=10090_REVERSED|
"""index: 16254, intensity: 2659.0, mobility: 0.906"""	-0.619715	0.269518	0.949284	QRIERSSATKSVGLLSYFNQ	generic|sp_Q9DC23_DJC10_MOUSE_REVERSED	|generic|tr_Q9CRX9_Q9CRX9_MOUSE_REVERSED	|generic|tr_Q9CUG0_Q9CUG0_MOUSE_REVERSED|
"""index: 5963, intensity: 3261.0, mobility: 0.877"""	-0.619763	0.269726	0.949306	CISEARMLYEATRRKVAERRTP	generic|II_1024643_TX=10090_REVERSED	|generic|tr_E9QMX4_E9QMX4_MOUSE_REVERSED	|generic|sp_Q8BLK9_KS6C1_MOUSE_REVERSED	|generic|sp_Q8BLK9-2_KS6C1_MOUSE_REVERSED	|generic|sp_Q8BLK9-3_KS6C1_MOUSE__chr1_-1_190798960_190799169_ENSMUST00000159624_REVERSED|
"""index: 6167, intensity: 10286.0, mobility: 1.091"""	-0.619777	0.269822	0.949312	ESDGEKGKEEDKKPVESIEEKAEEEVAGGGERPEKP	generic|sp_Q6PDG5_SMRC2_MOUSE_REVERSED	|generic|sp_Q6PDG5-2_SMRC2_MOUSE_REVERSED	|generic|tr_Q3UID0_Q3UID0_MOUSE_REVERSED|
"""index: 4036, intensity: 2525.0, mobility: 0.920"""	-0.619923	0.269917	0.949379	QWHEQNDMSSS	generic|IP_988176_TX=10090_REVERSED|
"""index: 8434, intensity: 2603.0, mobility: 1.138"""	-0.62004	0.270124	0.949434	GHGLDQVR	generic|tr_A0A1L1SRI1_A0A1L1SRI1_MOUSE__chr2_1_29733737_29733766_ENSMUST00000123953__II_3500449_REVERSED	|generic|tr_A0A1L1SQ51_A0A1L1SQ51_MOUSE__chr2_1_29733737_29733766_ENSMUST00000123953_REVERSED	|generic|tr_Q68FD6_Q68FD6_MOUSE__chr2_1_29733737_29733766_ENSMUST00000123953_REVERSED	|generic|tr_B2RY15_B2RY15_MOUSE__chr2_1_29733737_29733766_ENSMUST00000123953_REVERSED	|generic|tr_Q8CHG4_Q8CHG4_MOUSE__chr2_1_29733737_29733766_ENSMUST00000123953_REVERSED	|generic|tr_Q8CDM9_Q8CDM9_MOUSE__chr2_1_29733737_29733766_ENSMUST00000123953_REVERSED	|generic|sp_Q71LX4_TLN2_MOUSE__chr2_1_29733737_29733766_ENSMUST00000123953_REVERSED	|generic|tr_E9PUM4_E9PUM4_MOUSE__chr2_1_29733737_29733766_ENSMUST00000123953_REVERSED|
"""index: 27826, intensity: 4400.0, mobility: 0.958"""	-0.620138	0.270332	0.949479	ELAKQLLTQFYDPEMSDKFK	generic|sp_Q3U0J8_TBD2B_MOUSE_REVERSED|
"""index: 26508, intensity: 4874.0, mobility: 0.916"""	-0.620362	0.270539	0.949582	WGNSQLQLR	generic|IP_1092764_TX=10090_REVERSED|
"""index: 9015, intensity: 4774.0, mobility: 0.824"""	-0.620362	0.270747	0.949582	EPSTWFGLLIFDTLET	generic|tr_Q8VFU3_Q8VFU3_MOUSE_REVERSED	|generic|tr_Q7TRH2_Q7TRH2_MOUSE_REVERSED	|generic|tr_Q8VFU4_Q8VFU4_MOUSE_REVERSED	|generic|tr_A0A126GWW7_A0A126GWW7_MOUSE_REVERSED	|generic|tr_Q3MI64_Q3MI64_MOUSE_REVERSED|
"""index: 24359, intensity: 13629.0, mobility: 1.016"""	-0.620392	0.270954	0.949596	AMRKYWKRQG	generic|tr_Q8C0U1_Q8C0U1_MOUSE__chr2_-1_121199603_121199743_ENSMUST00000147540__II_1001297_REVERSED	|generic|tr_A0A5H1ZRL7_A0A5H1ZRL7_MOUSE__chr2_-1_121199603_121199743_ENSMUST00000147540__II_1001282_REVERSED	|generic|sp_P70399_TP53B_MOUSE__chr2_-1_121199603_121199743_ENSMUST00000147540__II_1001282_REVERSED	|generic|sp_P70399-5_TP53B_MOUSE__chr2_-1_121199603_121199743_ENSMUST00000147540__II_1001282_REVERSED	|generic|tr_F6ZRL3_F6ZRL3_MOUSE__II_1001305_REVERSED	|generic|tr_Q8BZ87_Q8BZ87_MOUSE__chr2_-1_121199603_121199743_ENSMUST00000147540_REVERSED	|generic|sp_P70399-6_TP53B_MOUSE__chr2_-1_121199603_121199743_ENSMUST00000147540_REVERSED	|generic|tr_Q3V1P7_Q3V1P7_MOUSE__chr2_-1_121199603_121199743_ENSMUST00000147540_REVERSED|
"""index: 5088, intensity: 23043.0, mobility: 0.970"""	-0.620416	0.271106	0.949607	QHNTLHPKQCF	generic|tr_Q640N4_Q640N4_MOUSE_REVERSED	|generic|tr_Q9CZ86_Q9CZ86_MOUSE_REVERSED	|generic|tr_Q80V87_Q80V87_MOUSE_REVERSED|
"""index: 1604, intensity: 5222.0, mobility: 0.801"""	-0.620481	0.271313	0.949637	NSGEGGNCQMEEAQED	generic|tr_F6V9G0_F6V9G0_MOUSE__II_1032507_REVERSED	|generic|tr_Q6NSQ5_Q6NSQ5_MOUSE_REVERSED|
"""index: 22350, intensity: 6879.0, mobility: 0.870"""	-0.620536	0.27152	0.949662	FDEALPLVN	generic|sp_P21614_VTDB_MOUSE__II_943224_REVERSED|
"""index: 17135, intensity: 2778.0, mobility: 1.110"""	-0.62065	0.271672	0.949715	RNKYFTTKCKIDNGLKLSDIINSLLNDGESLIMMIHIF	generic|IP_902389_TX=10090_REVERSED|
"""index: 11268, intensity: 5970.0, mobility: 0.879"""	-0.620833	0.271766	0.949799	VQLKTMTRKEKLCPLARPLLC	generic|IP_891641_TX=10090_REVERSED|
"""index: 10363, intensity: 5225.0, mobility: 0.874"""	-0.621291	0.271917	0.95001	WDKSSMLRRMTSYRSDCNERN	generic|tr_B7ZCA6_B7ZCA6_MOUSE_REVERSED	|generic|sp_Q8R116_NOTUM_MOUSE_REVERSED|
"""index: 17800, intensity: 2876.0, mobility: 1.121"""	-0.621303	0.272068	0.950016	MDHRDEDRKRRKARREEQMQPKTRQAKDGMRTGELKGVLSLVEGT	generic|II_1000254_TX=10090_REVERSED	|generic|tr_Q8BYH6_Q8BYH6_MOUSE__chr2_1_127208986_127209141_ENSMUST00000142327_REVERSED	|generic|sp_Q6P4T2_U520_MOUSE__chr2_1_127208986_127209141_ENSMUST00000142327_REVERSED|
"""index: 15971, intensity: 6558.0, mobility: 0.906"""	-0.621461	0.272275	0.950088	QSADLGAVPPAQVMPQLQQQ	generic|sp_P56477_IRF5_MOUSE_REVERSED	|generic|tr_B2CC69_B2CC69_MOUSE_REVERSED|
"""index: 10568, intensity: 3876.0, mobility: 1.077"""	-0.621564	0.272482	0.950136	SERERERERERERERQRETERDRQRERQREREGEW	generic|IP_1134179_TX=10090_REVERSED|
"""index: 20564, intensity: 2754.0, mobility: 1.111"""	-0.621627	0.272577	0.950165	IRAANDSILSMIYENNWYYLAREAVQFHP	generic|tr_Q7TNL5_Q7TNL5_MOUSE__chr17_-1_46684661_46684738_ENSMUST00000233082__II_3460079_REVERSED	|generic|tr_Q8K5D8_Q8K5D8_MOUSE__chr17_-1_46684661_46684738_ENSMUST00000233082__II_3460079_REVERSED	|generic|tr_Q91V89_Q91V89_MOUSE__chr17_-1_46684661_46684738_ENSMUST00000233082_REVERSED	|generic|tr_Q99PC9_Q99PC9_MOUSE__chr17_-1_46684661_46684738_ENSMUST00000233082_REVERSED|
"""index: 24000, intensity: 5757.0, mobility: 0.954"""	-0.621812	0.272784	0.95025	LELHGRQPRT	generic|tr_Q8K046_Q8K046_MOUSE__II_3457883_REVERSED|
"""index: 15383, intensity: 3533.0, mobility: 0.979"""	-0.621958	0.272934	0.950317	MLAEEISLGMEMHLDLLEQWYVRLHDLHVST	generic|tr_Q5DTY5_Q5DTY5_MOUSE_REVERSED	|generic|tr_Q504M2_Q504M2_MOUSE_REVERSED|
"""index: 13928, intensity: 3038.0, mobility: 0.817"""	-0.622142	0.273085	0.950402	KLMLIGPE	generic|chr18_1_73871961_73872020_ENSMUST00000120033_REVERSED|
"""index: 5223, intensity: 5829.0, mobility: 0.866"""	-0.622162	0.273179	0.950411	SHIFKGIHRVNYFDFG	generic|tr_E9PZU5_E9PZU5_MOUSE_REVERSED|
"""index: 4776, intensity: 2762.0, mobility: 0.996"""	-0.622302	0.273386	0.950475	VPYKHLRMEQD	generic|IP_1109692_TX=10090_REVERSED|
"""index: 18563, intensity: 3825.0, mobility: 1.062"""	-0.622371	0.273536	0.950507	LLFSDNLNMSIKHMEVQTCPTRACPCVH	generic|IP_3493042_TX=10090_REVERSED|
"""index: 15714, intensity: 4597.0, mobility: 1.042"""	-0.622811	0.273686	0.95071	CKYPREGTHIRQHIKLINKENFCKECESCKYPKE	generic|tr_H3BLB0_H3BLB0_MOUSE_REVERSED	|generic|tr_Q32P14_Q32P14_MOUSE_REVERSED|
"""index: 17246, intensity: 71043.0, mobility: 1.050"""	-0.622908	0.273893	0.950754	LSAMSLQPSMQPGIIQAQEPVHVQHPKPSVFPIRS	generic|tr_Q3V0D7_Q3V0D7_MOUSE_REVERSED	|generic|tr_K3W4Q5_K3W4Q5_MOUSE_REVERSED|
"""index: 7258, intensity: 4969.0, mobility: 0.810"""	-0.622971	0.274043	0.950783	KHTGLAACSQAQLAMEGPRMSSV	generic|tr_Q9JKZ9_Q9JKZ9_MOUSE__IP_934355_REVERSED|
"""index: 11447, intensity: 2548.0, mobility: 0.819"""	-0.623007	0.274137	0.9508	ISKEVNLPIRGSVSTMIDQLEL	generic|IP_3502829_TX=10090_REVERSED	|generic|sp_Q5SWU9_ACACA_MOUSE__chr11_1_84214174_84214299_ENSMUST00000183548_REVERSED	|generic|sp_Q5SWU9-2_ACACA_MOUSE__chr11_1_84214174_84214299_ENSMUST00000183548_REVERSED|
"""index: 9696, intensity: 4906.0, mobility: 1.059"""	-0.623173	0.274344	0.950876	INWTCRRRMELRAMYRRYWRQILAAAKFAKEANQFA	generic|sp_O35385_PPE2_MOUSE__II_942826_REVERSED|
"""index: 20155, intensity: 13016.0, mobility: 0.932"""	-0.623208	0.274494	0.950893	WPHRATQRL	generic|IP_1149947_TX=10090_REVERSED|
"""index: 988, intensity: 3731.0, mobility: 0.840"""	-0.623248	0.2747	0.950911	IGPPQLHGNH	generic|chrX_-1_8205621_8205713_ENSMUST00000082320_REVERSED|
"""index: 18405, intensity: 3914.0, mobility: 1.010"""	-0.623272	0.274907	0.950922	AKQAGEKQMVSQEDTPSYLSVATPLKYVKQVEIIKEP	generic|II_946385_TX=10090_REVERSED	|generic|sp_Q9QYX7_PCLO_MOUSE__chr5_1_14775377_14775448_ENSMUST00000182426_REVERSED	|generic|sp_Q9QYX7-2_PCLO_MOUSE__chr5_1_14793960_14794043_ENSMUST00000182426_REVERSED|
"""index: 16534, intensity: 17732.0, mobility: 1.286"""	-0.623373	0.275114	0.950968	VTEWMPEKIHEPLQQIQ	generic|tr_E9QJS0_E9QJS0_MOUSE__chr17_1_47375072_47375113_ENSMUST00000135418__II_1063346_REVERSED	|generic|tr_G5E8U5_G5E8U5_MOUSE__chr17_1_47375072_47375113_ENSMUST00000135418__II_1063346_REVERSED	|generic|tr_G5E8U8_G5E8U8_MOUSE__chr17_1_47375072_47375113_ENSMUST00000135418__II_1063346_REVERSED	|generic|tr_Q501J4_Q501J4_MOUSE__chr17_1_47375072_47375113_ENSMUST00000135418__II_1063346_REVERSED	|generic|tr_Q3UVS8_Q3UVS8_MOUSE__chr17_1_47378217_47378285_ENSMUST00000152497__II_1063346_REVERSED	|generic|sp_Q80ZK0_RT10_MOUSE__chr17_1_47375072_47375113_ENSMUST00000135418_REVERSED|
"""index: 12417, intensity: 4883.0, mobility: 0.907"""	-0.62343	0.27532	0.950995	YQLASPFHLP	generic|tr_A0A5F8MPW7_A0A5F8MPW7_MOUSE__II_1098208_REVERSED	|generic|tr_E9QPD0_E9QPD0_MOUSE__II_1098208_REVERSED	|generic|tr_Q3TP12_Q3TP12_MOUSE__II_1098208_REVERSED	|generic|tr_A0A0R4J236_A0A0R4J236_MOUSE_REVERSED	|generic|sp_Q8C6Y6_ASB14_MOUSE_REVERSED	|generic|sp_Q8C6Y6-2_ASB14_MOUSE_REVERSED	|generic|tr_A0A5F8MPK4_A0A5F8MPK4_MOUSE_REVERSED|
"""index: 2088, intensity: 3804.0, mobility: 1.055"""	-0.623509	0.27547	0.951031	RLDKQFDEFKMQ	generic|chr1_1_174699586_174699708_ENSMUST00000191971__II_1025618_TX=10090_REVERSED	|generic|tr_Q3USM5_Q3USM5_MOUSE__chr1_1_174694205_174694282_ENSMUST00000191971__II_1025616_REVERSED	|generic|sp_Q9JL04_FMN2_MOUSE__chr1_1_174694205_174694282_ENSMUST00000191971__II_1025616_REVERSED|
"""index: 3845, intensity: 4049.0, mobility: 0.910"""	-0.623525	0.275677	0.951038	ISSNQRTKKEPPSTSPPKEPNQVYNRYV	generic|IP_955911_TX=10090_REVERSED|
"""index: 25925, intensity: 7048.0, mobility: 0.916"""	-0.623585	0.275713	0.951066	DSRRHHLRLTKK	generic|chr13_1_41272620_41272814_ENSMUST00000165561__IP_1107279_TX=10090_REVERSED	|generic|chr13_1_41272575_41272814_ENSMUST00000165561__IP_1107279_TX=10090_REVERSED|
"""index: 11439, intensity: 5333.0, mobility: 0.907"""	-0.623753	0.275919	0.951143	ESSDEVLFIPYNWSMSL	generic|tr_D3Z003_D3Z003_MOUSE__II_1072114_REVERSED	|generic|tr_Q69ZK3_Q69ZK3_MOUSE__II_1072114_REVERSED	|generic|tr_Q3UH13_Q3UH13_MOUSE_REVERSED	|generic|sp_Q9JIL5_TULP4_MOUSE_REVERSED|
"""index: 6194, intensity: 2585.0, mobility: 0.795"""	-0.623903	0.276069	0.951212	LLAPPLCASTSQ	generic|tr_A0A338P6R1_A0A338P6R1_MOUSE__chr9_1_72999049_72999078_ENSMUST00000037977_REVERSED	|generic|tr_Q8BTA4_Q8BTA4_MOUSE__chr9_1_72999049_72999078_ENSMUST00000037977_REVERSED	|generic|tr_Q80VT5_Q80VT5_MOUSE__chr9_1_72999049_72999078_ENSMUST00000037977_REVERSED	|generic|tr_A0A338P7G0_A0A338P7G0_MOUSE__chr9_1_72999049_72999078_ENSMUST00000037977_REVERSED|
"""index: 13362, intensity: 2909.0, mobility: 0.840"""	-0.624153	0.276275	0.951327	FYFYPIAFFGFFMVL	generic|IP_932143_TX=10090_REVERSED|
"""index: 18809, intensity: 4115.0, mobility: 0.973"""	-0.624158	0.276367	0.951329	WRLYVLVHYVNSFVLTMTNPYYK	generic|IP_998528_TX=10090_REVERSED|
"""index: 28168, intensity: 4053.0, mobility: 1.250"""	-0.624229	0.276517	0.951362	EWRKELNIMLYNIHLNV	generic|IP_1109751_TX=10090_REVERSED|
"""index: 21565, intensity: 13153.0, mobility: 1.022"""	-0.624351	0.276723	0.951418	RFMRVTFVPV	generic|IP_991708_TX=10090_REVERSED|
"""index: 4932, intensity: 3574.0, mobility: 0.862"""	-0.624368	0.276929	0.951426	GLNRQIKVQCVALGQSQEGTHRIS	generic|IP_940272_TX=10090_REVERSED|
"""index: 6892, intensity: 27596.0, mobility: 0.858"""	-0.624392	0.277079	0.951437	MFIFAMVQRNLHIRGLKEMILFHM	generic|tr_E9Q5G2_E9Q5G2_MOUSE_REVERSED|
"""index: 26017, intensity: 3147.0, mobility: 0.904"""	-0.624412	0.277113	0.951446	SVVTIPWSVGHHFSGEL	generic|tr_Q3UBK3_Q3UBK3_MOUSE_REVERSED|
"""index: 12670, intensity: 4583.0, mobility: 0.928"""	-0.624638	0.27732	0.95155	HSFEPHSCVVDNPTFSMQLWTGHG	generic|IP_1109549_TX=10090_REVERSED|
"""index: 13408, intensity: 6288.0, mobility: 0.953"""	-0.624713	0.277469	0.951584	RPRPSRTCAGPPRDAATHV	generic|chr13_-1_58215352_58215645_ENSMUST00000058735_REVERSED|
"""index: 25803, intensity: 5604.0, mobility: 0.932"""	-0.624768	0.277675	0.95161	TVNPLPVNLPM	generic|IP_835658_TX=10090_REVERSED|
"""index: 8647, intensity: 6466.0, mobility: 0.944"""	-0.624836	0.277824	0.95164	RYQCQPLQQGQTDYGQNEKDEENGDEKP	generic|IP_3461211_TX=10090_REVERSED|
"""index: 5167, intensity: 5617.0, mobility: 0.873"""	-0.624917	0.277892	0.951678	QFSFLTFRAQSITRCTFASLLLGS	generic|IP_2514618_TX=10090_REVERSED|
"""index: 3478, intensity: 3393.0, mobility: 0.862"""	-0.625174	0.277892	0.951796	AANRPAKCALTEYTKQPYIM	generic|sp_Q19LI2_A1BG_MOUSE_REVERSED|
"""index: 15105, intensity: 3560.0, mobility: 0.946"""	-0.625404	0.277984	0.951902	RNYQGLALEMYFLPMGAIILFLTYPILFAGGGN	generic|tr_Q8R2I2_Q8R2I2_MOUSE_REVERSED	|generic|tr_Q6NZB4_Q6NZB4_MOUSE_REVERSED	|generic|sp_O55192_SC6A2_MOUSE_REVERSED|
"""index: 9764, intensity: 9034.0, mobility: 1.087"""	-0.625595	0.278189	0.951989	EISLAIINRVHEPSKSRTPMPNRPMWCRDSHGLIRCEERCHFG	generic|tr_A2AGW4_A2AGW4_MOUSE__II_830647_REVERSED	|generic|sp_Q80TF3_PCD19_MOUSE_REVERSED	|generic|tr_Q147Z9_Q147Z9_MOUSE_REVERSED	|generic|tr_E9Q5E1_E9Q5E1_MOUSE_REVERSED|
"""index: 8220, intensity: 3400.0, mobility: 0.833"""	-0.62569	0.278281	0.952033	RTLTDTCTTRVDN	generic|sp_Q8K4Q8_COL12_MOUSE__chr18_1_9866765_9866857_ENSMUST00000040069__II_3463339_REVERSED	|generic|tr_A0A452J8C7_A0A452J8C7_MOUSE_REVERSED|
"""index: 18138, intensity: 4608.0, mobility: 0.851"""	-0.625756	0.278372	0.952063	RETDARSKKWLWR	generic|IP_875541_TX=10090_REVERSED|
"""index: 3476, intensity: 3854.0, mobility: 0.811"""	-0.625959	0.278577	0.952156	PTEQEIIQMESLVSR	generic|IP_900976_TX=10090_REVERSED|
"""index: 9421, intensity: 17067.0, mobility: 1.076"""	-0.625983	0.278783	0.952167	QSRLDELAQAMKFDYEQQRSSDVEVLRREHRRRTERVE	generic|sp_P21619_LMNB2_MOUSE_REVERSED	|generic|sp_P21619-2_LMNB2_MOUSE_REVERSED	|generic|tr_A0A0R4J0Q5_A0A0R4J0Q5_MOUSE_REVERSED|
"""index: 3957, intensity: 3330.0, mobility: 0.856"""	-0.626	0.278931	0.952175	MWLPNKWFLELTK	generic|IP_844833_TX=10090_REVERSED|
"""index: 4383, intensity: 4867.0, mobility: 0.926"""	-0.626041	0.279137	0.952194	QELRGMGAEMY	generic|IP_916576_TX=10090_REVERSED|
"""index: 4750, intensity: 2828.0, mobility: 0.909"""	-0.626132	0.279227	0.952235	MEENVELIINKIEEYPMRYSGLFISL	generic|tr_Q3U4Y4_Q3U4Y4_MOUSE__chrX_1_129957265_129957363_ENSMUST00000127577__II_830685_REVERSED	|generic|II_830678_TX=10090_REVERSED	|generic|tr_Q8C414_Q8C414_MOUSE__chrX_1_129957265_129957363_ENSMUST00000127577_REVERSED	|generic|tr_E9Q4U7_E9Q4U7_MOUSE__chrX_1_129957265_129957363_ENSMUST00000127577_REVERSED	|generic|sp_O70566_DIAP2_MOUSE__chrX_1_129957265_129957363_ENSMUST00000127577_REVERSED	|generic|tr_Q6W4W7_Q6W4W7_MOUSE__chrX_1_129957265_129957363_ENSMUST00000127577_REVERSED	|generic|tr_K4PWM5_K4PWM5_MOUSE__chrX_1_129957265_129957363_ENSMUST00000127577_REVERSED|
"""index: 3247, intensity: 4395.0, mobility: 0.853"""	-0.626229	0.279376	0.95228	MTLELDALIYLL	generic|IP_908028_TX=10090_REVERSED|
"""index: 9746, intensity: 6246.0, mobility: 1.039"""	-0.626553	0.279499	0.952428	EKEYREKQQQRRREEEQRKLRERERIMREQDREYD	generic|tr_Q149I6_Q149I6_MOUSE_REVERSED	|generic|tr_Q80UI8_Q80UI8_MOUSE_REVERSED	|generic|tr_Q3ULL6_Q3ULL6_MOUSE_REVERSED|
"""index: 14634, intensity: 3791.0, mobility: 1.111"""	-0.626681	0.279499	0.952487	VTTAAISFNCRLASNTGEQLSLASPSQKVK	generic|tr_A0A0B4J1K1_A0A0B4J1K1_MOUSE_REVERSED	|generic|tr_A0A075B625_A0A075B625_MOUSE_REVERSED	|generic|tr_Q5R1G6_Q5R1G6_MOUSE_REVERSED|
"""index: 5495, intensity: 2892.0, mobility: 0.799"""	-0.627215	0.279508	0.952732	FCSYLHRFRHSW	generic|IP_914252_TX=10090_REVERSED|
"""index: 9698, intensity: 4454.0, mobility: 0.857"""	-0.62753	0.279508	0.952876	DHVSGIQNCN	generic|tr_J3QNA0_J3QNA0_MOUSE__chr2_-1_29227574_29227858_ENSMUST00000183583_REVERSED	|generic|sp_Q8R4F1_NTNG2_MOUSE__chr2_-1_29227574_29227858_ENSMUST00000183583_REVERSED	|generic|sp_Q8R4F1-2_NTNG2_MOUSE__chr2_-1_29227574_29227858_ENSMUST00000183583_REVERSED	|generic|sp_Q8R4F1-3_NTNG2_MOUSE__chr2_-1_29227574_29227858_ENSMUST00000183583_REVERSED|
"""index: 10055, intensity: 5479.0, mobility: 1.054"""	-0.628042	0.279713	0.953111	RKEAESMVKWEA	generic|sp_P53783_SOX1_MOUSE_REVERSED|
"""index: 10182, intensity: 4901.0, mobility: 0.830"""	-0.628052	0.279861	0.953115	QPFSDPDQLNLFYL	generic|IP_3485868_TX=10090_REVERSED|
"""index: 7187, intensity: 3707.0, mobility: 0.891"""	-0.628186	0.280066	0.953177	GRGDLAGDMKRKQTSPKPGR	generic|IP_947637_TX=10090_REVERSED|
"""index: 15501, intensity: 3562.0, mobility: 1.175"""	-0.62839	0.28027	0.95327	HHPKYRGQDCGCLTSEMTYSRQVGIERWVVVRA	generic|II_1108488_TX=10090_REVERSED|
"""index: 18055, intensity: 5516.0, mobility: 0.942"""	-0.628586	0.280475	0.953359	EQHRPKRL	generic|tr_Q3UCH0_Q3UCH0_MOUSE_REVERSED|
"""index: 18095, intensity: 2811.0, mobility: 0.986"""	-0.628831	0.28068	0.953472	REKYQNREML	generic|sp_Q9ESN9_JIP3_MOUSE__chr17_-1_24901336_24901524_ENSMUST00000146923__II_1071529_REVERSED	|generic|sp_Q9ESN9-2_JIP3_MOUSE__chr17_-1_24901336_24901524_ENSMUST00000146923__II_1071529_REVERSED	|generic|sp_Q9ESN9-3_JIP3_MOUSE__chr17_-1_24901336_24901524_ENSMUST00000146923__II_1071529_REVERSED	|generic|sp_Q9ESN9-4_JIP3_MOUSE__chr17_-1_24901336_24901524_ENSMUST00000146923__II_1071529_REVERSED	|generic|sp_Q9ESN9-5_JIP3_MOUSE__chr17_-1_24901336_24901524_ENSMUST00000146923__II_1071529_REVERSED	|generic|sp_Q9ESN9-6_JIP3_MOUSE__chr17_-1_24901336_24901524_ENSMUST00000146923__II_1071529_REVERSED	|generic|tr_E9Q6E0_E9Q6E0_MOUSE__chr17_-1_24901336_24901524_ENSMUST00000146923__II_1071529_REVERSED	|generic|tr_B8X349_B8X349_MOUSE__II_1132240_REVERSED	|generic|sp_Q58A65-4_JIP4_MOUSE__II_1132240_REVERSED	|generic|tr_Q6P1F1_Q6P1F1_MOUSE__chr17_-1_24901336_24901524_ENSMUST00000146923__II_1071529_REVERSED	|generic|tr_J3QNR6_J3QNR6_MOUSE__chr17_-1_24901336_24901524_ENSMUST00000146923__II_1071529_REVERSED	|generic|tr_Q6NV54_Q6NV54_MOUSE__chr17_-1_24901336_24901524_ENSMUST00000146923__II_1071529_REVERSED	|generic|tr_E9Q6B6_E9Q6B6_MOUSE__chr17_-1_24901336_24901524_ENSMUST00000146923__II_1071529_REVERSED	|generic|tr_K3W4S4_K3W4S4_MOUSE__chr17_-1_24901336_24901524_ENSMUST00000146923__II_1071529_REVERSED	|generic|tr_Q8CHB5_Q8CHB5_MOUSE__chr17_-1_24901336_24901524_ENSMUST00000146923__II_1071529_REVERSED	|generic|tr_Z4YMB8_Z4YMB8_MOUSE__II_1132240_REVERSED	|generic|II_1132229_TX=10090_REVERSED	|generic|tr_Q8C7W0_Q8C7W0_MOUSE_REVERSED	|generic|tr_F6SH61_F6SH61_MOUSE_REVERSED	|generic|sp_Q58A65_JIP4_MOUSE_REVERSED	|generic|sp_Q58A65-2_JIP4_MOUSE_REVERSED	|generic|sp_Q58A65-3_JIP4_MOUSE_REVERSED	|generic|sp_Q58A65-5_JIP4_MOUSE_REVERSED	|generic|sp_Q58A65-6_JIP4_MOUSE_REVERSED	|generic|tr_F8WH31_F8WH31_MOUSE_REVERSED	|generic|tr_E9PUD1_E9PUD1_MOUSE_REVERSED	|generic|tr_A0A0R4J196_A0A0R4J196_MOUSE_REVERSED	|generic|chr17_-1_24905143_24905259_ENSMUST00000146923_REVERSED|
"""index: 15864, intensity: 5439.0, mobility: 0.937"""	-0.628872	0.280885	0.953491	LSSPMLTRNSRVKAKDRM	generic|chr4_-1_129727483_129727662_ENSMUST00000129342_REVERSED|
"""index: 4500, intensity: 2503.0, mobility: 1.056"""	-0.628904	0.28109	0.953505	LLTPQSSSRLCIWLTHAFISFWYRCW	generic|IP_3481217_TX=10090_REVERSED|
"""index: 8457, intensity: 4755.0, mobility: 1.027"""	-0.629058	0.281295	0.953576	WHLQSAVEQASNLLTLFYFL	generic|IP_918740_TX=10090_REVERSED|
"""index: 15591, intensity: 7646.0, mobility: 0.942"""	-0.629122	0.281384	0.953605	KDLKVDTPPFEMIMPLTWGFEQKNIG	generic|tr_D3Z298_D3Z298_MOUSE_REVERSED|
"""index: 20484, intensity: 3445.0, mobility: 1.156"""	-0.629324	0.281532	0.953697	EEYHQEKQKLHVELHQASVQAERHKEELEL	generic|II_938035_TX=10090_REVERSED	|generic|sp_P49025_CTRO_MOUSE__chr5_1_115946884_115946943_ENSMUST00000122877_REVERSED	|generic|sp_P49025-3_CTRO_MOUSE__chr5_1_115946884_115946943_ENSMUST00000122877_REVERSED	|generic|sp_P49025-5_CTRO_MOUSE__chr5_1_115946884_115946943_ENSMUST00000122877_REVERSED	|generic|tr_E9QL53_E9QL53_MOUSE__chr5_1_115946884_115946943_ENSMUST00000122877_REVERSED	|generic|tr_D3YU89_D3YU89_MOUSE__chr5_1_115946884_115946943_ENSMUST00000122877_REVERSED|
"""index: 22753, intensity: 7399.0, mobility: 1.152"""	-0.629459	0.281595	0.953759	MLQPPMQPLPRQEVPQTPYGPPRNSFDPLKP	generic|tr_Q5XJV5_Q5XJV5_MOUSE__chr2_-1_155395715_155395834_ENSMUST00000146942__II_996872_REVERSED	|generic|tr_Q3UQD5_Q3UQD5_MOUSE__chr2_-1_155395715_155395834_ENSMUST00000146942__II_996872_REVERSED	|generic|tr_Q6ZQH3_Q6ZQH3_MOUSE__chr2_-1_155395715_155395834_ENSMUST00000146942__II_996872_REVERSED	|generic|sp_Q9JL19_NCOA6_MOUSE__chr2_-1_155395715_155395834_ENSMUST00000146942__II_996872_REVERSED	|generic|tr_Q71E74_Q71E74_MOUSE_REVERSED	|generic|tr_A2AQM9_A2AQM9_MOUSE_REVERSED	|generic|tr_F6M2K0_F6M2K0_MOUSE_REVERSED	|generic|tr_Q3TAG3_Q3TAG3_MOUSE_REVERSED|
"""index: 8683, intensity: 4458.0, mobility: 1.206"""	-0.629523	0.281595	0.953788	RNALMEYHKTAKKMFRANDKEIDHWSRIPTKLEDGVVMG	generic|tr_Q3TAW4_Q3TAW4_MOUSE__chr6_1_122838593_122838622_ENSMUST00000003238_REVERSED	|generic|sp_Q9D662_SC23B_MOUSE__chr6_1_122838593_122838622_ENSMUST00000003238_REVERSED	|generic|tr_Q3TIS3_Q3TIS3_MOUSE__chr6_1_122838593_122838622_ENSMUST00000003238_REVERSED	|generic|tr_Q3UKB4_Q3UKB4_MOUSE__chr6_1_122838593_122838622_ENSMUST00000003238_REVERSED	|generic|tr_Q8CDS4_Q8CDS4_MOUSE__chr6_1_122838593_122838622_ENSMUST00000003238_REVERSED	|generic|tr_Q3TYS4_Q3TYS4_MOUSE__chr6_1_122838593_122838622_ENSMUST00000003238_REVERSED|
"""index: 9049, intensity: 4785.0, mobility: 0.893"""	-0.629936	0.2818	0.953977	LQLKDGMRRYTLSYNHMESTSHGCSRRSA	generic|tr_B7ZWJ3_B7ZWJ3_MOUSE_REVERSED|
"""index: 18428, intensity: 5074.0, mobility: 1.078"""	-0.630011	0.282004	0.954011	SMSERERERERERERLAIRELFVSYIIYLNYSTAQSCPRLVQEVM	generic|IP_1092342_TX=10090_REVERSED|
"""index: 15979, intensity: 3600.0, mobility: 1.125"""	-0.630031	0.282151	0.95402	PWRVSRFTLFTTLHPPGPSTGAWA	generic|IP_1075245_TX=10090_REVERSED|
"""index: 13843, intensity: 4955.0, mobility: 1.170"""	-0.630093	0.282182	0.954048	PTPSYLMVCMPIRMSKSKLGLRAAFGPSAAALV	generic|IP_869620_TX=10090_REVERSED|
"""index: 7612, intensity: 8048.0, mobility: 0.959"""	-0.630448	0.282329	0.95421	IDKMWDDNGPETKLLSDIFDADSNLAP	generic|tr_F6U238_F6U238_MOUSE_REVERSED	|generic|tr_Q6ZPH8_Q6ZPH8_MOUSE_REVERSED	|generic|tr_E9Q7L5_E9Q7L5_MOUSE_REVERSED|
"""index: 22646, intensity: 21680.0, mobility: 1.024"""	-0.630676	0.282533	0.954314	RFNFFFPKRI	generic|IP_1115362_TX=10090_REVERSED|
"""index: 13308, intensity: 3987.0, mobility: 0.887"""	-0.630742	0.28268	0.954344	QTRDKEKEF	generic|tr_A0A087WPT7_A0A087WPT7_MOUSE__II_3492724_REVERSED	|generic|sp_Q6P549_SHIP2_MOUSE__II_883789_REVERSED|
"""index: 11726, intensity: 3920.0, mobility: 0.778"""	-0.630775	0.282804	0.954359	VCSKVVICMPGRPLA	generic|IP_2494177_TX=10090_REVERSED|
"""index: 12796, intensity: 7061.0, mobility: 1.104"""	-0.631314	0.282804	0.954605	PTPSYLMVCMPIRMSKSKLGLRAAFGPSAAALV	generic|IP_869620_TX=10090_REVERSED|
"""index: 10786, intensity: 5796.0, mobility: 1.013"""	-0.631674	0.282804	0.954769	STNGLGLTQGKTNDI	generic|sp_P27612_PLAP_MOUSE__II_960124_REVERSED	|generic|II_960116_TX=10090_REVERSED	|generic|tr_F7D1R5_F7D1R5_MOUSE_REVERSED|
"""index: 9344, intensity: 9237.0, mobility: 1.040"""	-0.631801	0.282804	0.954827	LPLSVSHLTGGISSTQSSMPSHQQ	generic|sp_Q9D4H4_AMOL1_MOUSE_REVERSED	|generic|sp_Q9D4H4-2_AMOL1_MOUSE_REVERSED	|generic|tr_A0A1Y7VM69_A0A1Y7VM69_MOUSE_REVERSED|
"""index: 14113, intensity: 2573.0, mobility: 0.889"""	-0.632238	0.2829	0.955026	YQICVNLLQKYMNTALY	generic|IP_899924_TX=10090_REVERSED|
"""index: 10821, intensity: 56045.0, mobility: 0.925"""	-0.632386	0.2829	0.955093	DDPSMSPSIDEVGLPGSVVTERTGTTRSPP	generic|tr_Q8C0U1_Q8C0U1_MOUSE__chr2_-1_121199603_121199743_ENSMUST00000147540__II_1001297_REVERSED	|generic|sp_P70399_TP53B_MOUSE__chr2_-1_121199603_121199743_ENSMUST00000147540__II_1001282_REVERSED	|generic|sp_P70399-5_TP53B_MOUSE__chr2_-1_121199603_121199743_ENSMUST00000147540__II_1001282_REVERSED	|generic|tr_Q8BZ87_Q8BZ87_MOUSE__chr2_-1_121199603_121199743_ENSMUST00000147540_REVERSED	|generic|sp_P70399-6_TP53B_MOUSE__chr2_-1_121199603_121199743_ENSMUST00000147540_REVERSED	|generic|tr_Q3V1P7_Q3V1P7_MOUSE__chr2_-1_121199603_121199743_ENSMUST00000147540_REVERSED|
"""index: 2942, intensity: 3756.0, mobility: 0.782"""	-0.632505	0.2829	0.955147	MPESRSTEPVSERS	generic|tr_A2AGJ9_A2AGJ9_MOUSE__chr2_1_112347386_112347439_ENSMUST00000141047__II_1004127_REVERSED	|generic|sp_Q924N4_S12A6_MOUSE__chr2_1_112357774_112357956_ENSMUST00000141047__II_1004123_REVERSED	|generic|tr_Q3V0N8_Q3V0N8_MOUSE__chr2_1_112357774_112357956_ENSMUST00000141047__II_1004127_REVERSED	|generic|tr_Q6P6P5_Q6P6P5_MOUSE__chr2_1_112357774_112357956_ENSMUST00000141047__II_1004127_REVERSED	|generic|chr2_1_112266870_112267100_ENSMUST00000141047_REVERSED|
"""index: 10319, intensity: 16994.0, mobility: 0.920"""	-0.632679	0.2829	0.955226	DPVEVVFPTKVDIKGSNVITCD	generic|sp_P30412_PPIC_MOUSE_REVERSED|
"""index: 28635, intensity: 13206.0, mobility: 0.964"""	-0.632997	0.2829	0.95537	QDRPNPCLFKKAEPIIPL	generic|IP_1040360_TX=10090_REVERSED|
"""index: 6647, intensity: 3866.0, mobility: 0.852"""	-0.634025	0.283046	0.955836	CLLDMKFRRSKLYNNRMEKKDTI	generic|tr_E9PXX0_E9PXX0_MOUSE_REVERSED	|generic|tr_E1AZ71_E1AZ71_MOUSE_REVERSED	|generic|tr_Q80XL8_Q80XL8_MOUSE_REVERSED|
"""index: 13864, intensity: 5092.0, mobility: 0.947"""	-0.634122	0.283191	0.95588	LLLRPVYLTQQPGRMTWYRGLNFGNIWV	generic|sp_Q8VC60_GLB1L_MOUSE__II_1041872_REVERSED	|generic|tr_A0A087WPH5_A0A087WPH5_MOUSE__II_1041887_REVERSED|
"""index: 15177, intensity: 4563.0, mobility: 0.821"""	-0.634148	0.283394	0.955892	EMIMLEMKTKMDEPRRRL	generic|tr_Q3U029_Q3U029_MOUSE__chr16_1_58674430_58674525_ENSMUST00000232176__II_3487445_REVERSED	|generic|sp_P36552_HEM6_MOUSE__chr16_1_58678719_58678757_ENSMUST00000231492__II_3487445_REVERSED	|generic|chr16_1_58670761_58671012_ENSMUST00000232176_REVERSED|
"""index: 23068, intensity: 4029.0, mobility: 1.019"""	-0.634173	0.283597	0.955903	NSVSLARWVTRI	generic|IP_995977_TX=10090_REVERSED|
"""index: 13710, intensity: 3384.0, mobility: 1.072"""	-0.63422	0.2838	0.955924	VELVFCIHRVSLIFFYITSMHYSMYTFSSVSFKM	generic|IP_965043_TX=10090_REVERSED|
"""index: 4975, intensity: 3256.0, mobility: 0.995"""	-0.634254	0.284003	0.95594	SIPRREKKTMKIKRMKRMRMLKTTATMMTMMT	generic|IP_1008346_TX=10090_REVERSED|
"""index: 8432, intensity: 3607.0, mobility: 1.015"""	-0.634318	0.284206	0.955969	THRELGVGLAHCPP	generic|sp_Q8CDU5_EFHB_MOUSE_REVERSED	|generic|tr_A0A3B2WCC2_A0A3B2WCC2_MOUSE_REVERSED|
"""index: 7246, intensity: 3786.0, mobility: 0.964"""	-0.634333	0.284409	0.955975	QSPSAMLQRRQP	generic|tr_Q8BSP6_Q8BSP6_MOUSE_REVERSED	|generic|tr_Q3TZP9_Q3TZP9_MOUSE_REVERSED	|generic|tr_Q8C3W2_Q8C3W2_MOUSE_REVERSED	|generic|tr_Q8K0Q8_Q8K0Q8_MOUSE_REVERSED	|generic|tr_E9PUN5_E9PUN5_MOUSE_REVERSED	|generic|sp_Q9Z138_ROR2_MOUSE_REVERSED|
"""index: 2103, intensity: 4026.0, mobility: 0.816"""	-0.63438	0.284554	0.955997	SREIIDASLGNPDQLLEAE	generic|tr_A0A6I8MX29_A0A6I8MX29_MOUSE__II_3481899_REVERSED	|generic|tr_Q3TU90_Q3TU90_MOUSE__II_3481898_REVERSED	|generic|tr_Q3TSE7_Q3TSE7_MOUSE__II_3481898_REVERSED	|generic|tr_Q3UP01_Q3UP01_MOUSE__II_3481898_REVERSED	|generic|tr_A0A2I3BQ16_A0A2I3BQ16_MOUSE__II_3481898_REVERSED	|generic|sp_P62046_LRCH1_MOUSE_REVERSED	|generic|tr_Q3UWY4_Q3UWY4_MOUSE_REVERSED|
"""index: 3700, intensity: 4755.0, mobility: 0.833"""	-0.63448	0.284757	0.956042	PTGERHGLAKCTSAPRQF	generic|IP_1075812_TX=10090_REVERSED|
"""index: 11940, intensity: 4086.0, mobility: 1.056"""	-0.634488	0.284845	0.956045	SRVDRGAGGGGWPLSSMCLRARVW	generic|IP_1134566_TX=10090_REVERSED|
"""index: 11877, intensity: 7688.0, mobility: 1.039"""	-0.634887	0.28499	0.956226	LPFADVWTFQADFFDSPIYLNQYRRRL	generic|sp_Q8CH18_CCAR1_MOUSE__chr10_-1_62780437_62780622_ENSMUST00000218229_REVERSED	|generic|sp_Q8CH18-3_CCAR1_MOUSE__chr10_-1_62780437_62780622_ENSMUST00000218229_REVERSED|
"""index: 23028, intensity: 4192.0, mobility: 1.035"""	-0.635247	0.285193	0.956388	QVGRLAGAEAEGLAPI	generic|IP_1143398_TX=10090_REVERSED|
"""index: 644, intensity: 2531.0, mobility: 0.888"""	-0.635294	0.285396	0.956409	QLNEVLDFDE	generic|tr_E9QPF8_E9QPF8_MOUSE__chr5_-1_124297551_124297631_ENSMUST00000147737__II_930974_REVERSED	|generic|tr_V9GX48_V9GX48_MOUSE__chr5_-1_124297551_124297631_ENSMUST00000147737__II_930979_REVERSED	|generic|II_930975_TX=10090_REVERSED	|generic|tr_D6RDQ9_D6RDQ9_MOUSE_REVERSED	|generic|tr_D6RI17_D6RI17_MOUSE_REVERSED|
"""index: 15313, intensity: 5577.0, mobility: 0.976"""	-0.635367	0.285483	0.956442	SLMLKCSDGTMSLGLDDTFNKPESE	generic|tr_Q3UG49_Q3UG49_MOUSE__chr2_-1_121248160_121248219_ENSMUST00000129752__II_1001282_REVERSED	|generic|tr_A0A5H1ZRL7_A0A5H1ZRL7_MOUSE__chr2_-1_121199603_121199743_ENSMUST00000147540__II_1001282_REVERSED	|generic|tr_A2AU90_A2AU90_MOUSE__chr2_-1_121248160_121248219_ENSMUST00000129752__II_1001282_REVERSED	|generic|sp_P70399_TP53B_MOUSE__chr2_-1_121199603_121199743_ENSMUST00000147540__II_1001282_REVERSED	|generic|sp_P70399-5_TP53B_MOUSE__chr2_-1_121199603_121199743_ENSMUST00000147540__II_1001282_REVERSED	|generic|tr_Q8BLA0_Q8BLA0_MOUSE__chr2_-1_121248160_121248219_ENSMUST00000129752_REVERSED|
"""index: 2004, intensity: 3466.0, mobility: 0.941"""	-0.635612	0.285599	0.956553	IEQRKDSIEDE	generic|tr_Q059K2_Q059K2_MOUSE_REVERSED|
"""index: 3995, intensity: 3147.0, mobility: 1.054"""	-0.635622	0.285599	0.956557	EKLMAGGVGGRVASSE	generic|tr_Q8BK55_Q8BK55_MOUSE_REVERSED	|generic|sp_O55111_DSG2_MOUSE_REVERSED|
"""index: 3023, intensity: 3583.0, mobility: 0.900"""	-0.636007	0.285801	0.956731	LREGVKTYKPAPRGSNELIC	generic|sp_Q6NZK8-3_PTPC1_MOUSE__chr13_-1_48590622_48590690_ENSMUST00000223025__II_3475964_REVERSED|
"""index: 25109, intensity: 5806.0, mobility: 1.083"""	-0.636016	0.286004	0.956735	LIEIFSYDHIVGTNSISSAVSAP	generic|IP_3456465_TX=10090_REVERSED|
"""index: 16689, intensity: 5558.0, mobility: 0.976"""	-0.636089	0.286148	0.956767	TDAIPTYMPRQ	generic|tr_Q571J2_Q571J2_MOUSE_REVERSED	|generic|sp_Q04887_SOX9_MOUSE_REVERSED|
"""index: 15449, intensity: 4188.0, mobility: 0.806"""	-0.636223	0.286206	0.956827	PRKTVCLT	generic|IP_3491891_TX=10090_REVERSED|
"""index: 6704, intensity: 3931.0, mobility: 0.812"""	-0.63649	0.286206	0.956948	KMNSEAQEFPLKGIYRLAEQYNK	generic|sp_Q91W86_VPS11_MOUSE__chr9_-1_44348420_44348557_ENSMUST00000214510__II_3456043_REVERSED	|generic|tr_Q8C027_Q8C027_MOUSE__chr9_-1_44352593_44352766_ENSMUST00000214510_REVERSED|
"""index: 12493, intensity: 3977.0, mobility: 0.916"""	-0.636976	0.286292	0.957166	YSMVPNALIVSWKQIVSWSGCI	generic|IP_1116819_TX=10090_REVERSED|
"""index: 3446, intensity: 4503.0, mobility: 0.841"""	-0.637295	0.286494	0.957309	TLMSLCQPRHPYVFARA	generic|IP_997881_TX=10090_REVERSED|
"""index: 11686, intensity: 20568.0, mobility: 0.973"""	-0.637435	0.286523	0.957371	LDLNVMVDLSFLFQLALNSPAAFVEVLPQLQLTSNSTHL	generic|tr_Q14AV3_Q14AV3_MOUSE_REVERSED|
"""index: 2887, intensity: 4757.0, mobility: 0.858"""	-0.637819	0.286725	0.957543	LPTKNEVKEQEELALF	generic|tr_Q8C0Y5_Q8C0Y5_MOUSE__II_1071405_REVERSED	|generic|sp_Q66JX5_CEP43_MOUSE__chr17_1_8194542_8194595_ENSMUST00000161898_REVERSED	|generic|sp_Q66JX5-2_CEP43_MOUSE__chr17_1_8194542_8194595_ENSMUST00000161898_REVERSED|
"""index: 4717, intensity: 8069.0, mobility: 0.835"""	-0.637875	0.286869	0.957568	HHNVEQLHERKEPSKMLAPLRQWFV	generic|chr18_1_38456093_38464389_ENSMUST00000025293_REVERSED|
"""index: 12736, intensity: 3104.0, mobility: 1.058"""	-0.637967	0.287013	0.957609	DVKQMPKYRQKQQMPQQRM	generic|tr_G5E890_G5E890_MOUSE__chr19_-1_27867509_27867610_ENSMUST00000173863__II_1046612_REVERSED	|generic|sp_P48381_RFX3_MOUSE__chr19_-1_27867509_27867610_ENSMUST00000173863__II_1046612_REVERSED	|generic|tr_Q3V1T0_Q3V1T0_MOUSE__chr19_-1_27793607_27793804_ENSMUST00000173863_REVERSED	|generic|tr_G3UWP0_G3UWP0_MOUSE__chr19_-1_27867509_27867610_ENSMUST00000173863_REVERSED	|generic|sp_P48381-2_RFX3_MOUSE__chr19_-1_27867509_27867610_ENSMUST00000173863_REVERSED|
"""index: 19964, intensity: 3282.0, mobility: 1.093"""	-0.638063	0.287157	0.957652	FEPVETDESGLELDFHTLLLVVFQ	generic|sp_O35074_PTGIS_MOUSE_REVERSED|
"""index: 9946, intensity: 3049.0, mobility: 1.147"""	-0.638143	0.287359	0.957687	EKIRKHPECYLFTK	generic|sp_Q9DAE7_CK097_MOUSE_REVERSED	|generic|tr_Q9DAL1_Q9DAL1_MOUSE_REVERSED	|generic|tr_A0A087WS57_A0A087WS57_MOUSE_REVERSED|
"""index: 13846, intensity: 4308.0, mobility: 0.879"""	-0.638145	0.287561	0.957688	GDKQTDFISPQGLQSLL	generic|tr_D3YV17_D3YV17_MOUSE__chr5_-1_142765047_142765166_ENSMUST00000200371__II_932803_REVERSED	|generic|sp_Q80WC3_TNC18_MOUSE__chr5_-1_142765047_142765166_ENSMUST00000200371_REVERSED	|generic|sp_Q80WC3-2_TNC18_MOUSE__chr5_-1_142765047_142765166_ENSMUST00000200371_REVERSED|
"""index: 609, intensity: 2919.0, mobility: 0.809"""	-0.638153	0.287588	0.957692	SSSRAQPEWARR	generic|IP_1068869_TX=10090_REVERSED|
"""index: 20304, intensity: 3185.0, mobility: 1.098"""	-0.638255	0.287674	0.957737	LHMFPPVTSPCFRSM	generic|IP_3461758_TX=10090_REVERSED|
"""index: 14201, intensity: 2945.0, mobility: 0.878"""	-0.638298	0.287702	0.957757	VDGVMKRDRSKVSYAYAI	generic|IP_1121903_TX=10090_REVERSED	|generic|IP_3503051_TX=10090_REVERSED	|generic|sp_Q9CQW9_IFM3_MOUSE_REVERSED|
"""index: 17249, intensity: 2568.0, mobility: 0.830"""	-0.638552	0.287845	0.95787	GLYSISNPGTEELYY	generic|tr_Q569V6_Q569V6_MOUSE__chr8_1_119410411_119410521_ENSMUST00000145121__II_857775_REVERSED	|generic|sp_Q99J39_DCMC_MOUSE__chr8_1_119410411_119410521_ENSMUST00000145121__II_857775_REVERSED	|generic|sp_Q99J39-2_DCMC_MOUSE__chr8_1_119410411_119410521_ENSMUST00000145121__II_857775_REVERSED	|generic|tr_Q9QXE6_Q9QXE6_MOUSE__chr8_1_119410411_119410521_ENSMUST00000145121_REVERSED|
"""index: 6108, intensity: 18487.0, mobility: 1.121"""	-0.638677	0.287989	0.957926	YEFAALLSLWMLLTIREQAHNM	generic|IP_980863_TX=10090_REVERSED|
"""index: 9597, intensity: 6783.0, mobility: 1.078"""	-0.638759	0.28819	0.957962	KSYCPECHITQRYIWISDGAQLNELPRKCIECKFCTSHCCIQLED	generic|tr_Q14DQ7_Q14DQ7_MOUSE_REVERSED	|generic|tr_Q14DU0_Q14DU0_MOUSE_REVERSED|
"""index: 12382, intensity: 3429.0, mobility: 0.778"""	-0.638868	0.288392	0.95801	PQQGALAK	generic|chr7_1_73417672_73417776_ENSMUST00000119206_REVERSED|
"""index: 16274, intensity: 3902.0, mobility: 0.875"""	-0.638991	0.288593	0.958065	LGRQRIFD	generic|II_935918_TX=10090_REVERSED	|generic|tr_D3Z5T4_D3Z5T4_MOUSE_REVERSED	|generic|sp_Q8C4V1_RHG24_MOUSE_REVERSED	|generic|sp_Q8C4V1-2_RHG24_MOUSE_REVERSED	|generic|sp_Q8C4V1-3_RHG24_MOUSE_REVERSED	|generic|tr_G3X9N1_G3X9N1_MOUSE_REVERSED|
"""index: 13902, intensity: 3207.0, mobility: 1.231"""	-0.639198	0.288678	0.958157	SALMCLMRPKIGLMACVAHMG	generic|IP_971104_TX=10090_REVERSED|
"""index: 17415, intensity: 2947.0, mobility: 1.015"""	-0.639512	0.28888	0.958297	ELVYNAIYKVALMTEECTQRIQSEP	generic|tr_B2RS76_B2RS76_MOUSE__II_986941_REVERSED|
"""index: 21751, intensity: 7270.0, mobility: 0.932"""	-0.639603	0.288907	0.958337	TKGAHTYRL	generic|tr_F7D5I3_F7D5I3_MOUSE__II_964875_REVERSED	|generic|sp_Q684R7-3_FREM1_MOUSE__II_964875_REVERSED	|generic|sp_Q684R7_FREM1_MOUSE_REVERSED	|generic|tr_E9Q5Z7_E9Q5Z7_MOUSE_REVERSED	|generic|tr_A2ADN1_A2ADN1_MOUSE_REVERSED|
"""index: 15350, intensity: 18721.0, mobility: 1.191"""	-0.639839	0.289108	0.958441	QPHYFQIVSLVIMVPHIYDISSIFHQSGL	generic|IP_3457379_TX=10090_REVERSED|
"""index: 3392, intensity: 3049.0, mobility: 0.757"""	-0.639852	0.289309	0.958447	DMVNGGSLSVSKMTAVCSSR	generic|IP_1007567_TX=10090_REVERSED|
"""index: 19553, intensity: 6498.0, mobility: 0.948"""	-0.639897	0.289452	0.958467	QPPPPLLPAGPK	generic|tr_Q544T2_Q544T2_MOUSE__chr17_-1_35684991_35685116_ENSMUST00000155957_REVERSED	|generic|tr_Q6NZR6_Q6NZR6_MOUSE__chr17_-1_35691124_35691222_ENSMUST00000155957_REVERSED	|generic|tr_G3UXE5_G3UXE5_MOUSE__chr17_-1_35691124_35691222_ENSMUST00000155957_REVERSED	|generic|sp_Q03146_DDR1_MOUSE__chr17_-1_35684991_35685116_ENSMUST00000155957_REVERSED	|generic|tr_O35407_O35407_MOUSE__chr17_-1_35684991_35685116_ENSMUST00000155957_REVERSED	|generic|tr_Q05BN5_Q05BN5_MOUSE__chr17_-1_35684991_35685116_ENSMUST00000155957_REVERSED|
"""index: 20138, intensity: 3866.0, mobility: 0.917"""	-0.640042	0.289654	0.958531	IEMAEVLYDERIIHEVRI	generic|tr_Q8BHC2_Q8BHC2_MOUSE__chr8_-1_109682594_109682773_ENSMUST00000212562__II_3454909_REVERSED	|generic|sp_Q9CX00_IST1_MOUSE__chr8_-1_109682594_109682773_ENSMUST00000212562_REVERSED|
"""index: 12949, intensity: 25626.0, mobility: 1.130"""	-0.640095	0.289797	0.958554	TLASSPVNEPDPVFKSKPSAPACPSQSSPAAKR	generic|tr_B2RWW9_B2RWW9_MOUSE__II_954585_REVERSED	|generic|tr_A0A2I3BQG2_A0A2I3BQG2_MOUSE__II_954589_REVERSED	|generic|tr_B7ZCC2_B7ZCC2_MOUSE__II_954589_REVERSED|
"""index: 4434, intensity: 5606.0, mobility: 0.841"""	-0.640221	0.289998	0.95861	TLIWIKIDAKMLTEITEPVQDQ	generic|II_939075_TX=10090_REVERSED	|generic|chr5_-1_67705874_67706005_ENSMUST00000200955_REVERSED	|generic|sp_P70704_AT8A1_MOUSE__chr5_-1_67761110_67761169_ENSMUST00000200955_REVERSED	|generic|sp_P70704-2_AT8A1_MOUSE__chr5_-1_67761110_67761169_ENSMUST00000200955_REVERSED	|generic|sp_P70704-3_AT8A1_MOUSE__chr5_-1_67761110_67761169_ENSMUST00000200955_REVERSED	|generic|tr_Q8CA15_Q8CA15_MOUSE__chr5_-1_67761110_67761169_ENSMUST00000200955_REVERSED	|generic|tr_Q5DTG0_Q5DTG0_MOUSE__chr5_-1_67761110_67761169_ENSMUST00000200955_REVERSED	|generic|tr_A0A0M3HEP7_A0A0M3HEP7_MOUSE__chr5_-1_67761110_67761169_ENSMUST00000200955_REVERSED	|generic|tr_Q52KQ7_Q52KQ7_MOUSE__chr5_-1_67761110_67761169_ENSMUST00000200955_REVERSED	|generic|tr_A1L332_A1L332_MOUSE__chr5_-1_67761110_67761169_ENSMUST00000200955_REVERSED|
"""index: 16657, intensity: 5364.0, mobility: 0.976"""	-0.640281	0.290193	0.958637	DKQLLTDIYFLLIRKRDEPSKFND	generic|sp_Q14AT2_TEX11_MOUSE_REVERSED	|generic|sp_Q14AT2-2_TEX11_MOUSE_REVERSED|
"""index: 14288, intensity: 5509.0, mobility: 0.936"""	-0.640349	0.290193	0.958667	QQNVLCTGFDVWSTSLQP	generic|tr_D3Z6E8_D3Z6E8_MOUSE__II_841390_REVERSED	|generic|tr_E9Q8C0_E9Q8C0_MOUSE__II_841390_REVERSED|
"""index: 7613, intensity: 8859.0, mobility: 0.878"""	-0.640555	0.290193	0.958757	DMGIHKTTHLLSLGMFFDLNFDRKI	generic|IP_3477043_TX=10090_REVERSED	|generic|IP_3477006_TX=10090_REVERSED|
"""index: 13995, intensity: 3613.0, mobility: 0.965"""	-0.640892	0.290336	0.958906	YNETWFICLY	generic|sp_Q8VI93_OAS3_MOUSE_REVERSED|
"""index: 12100, intensity: 3045.0, mobility: 0.845"""	-0.641224	0.290446	0.959052	TKQKEEEEEKELAR	generic|tr_A0A1B0GRU8_A0A1B0GRU8_MOUSE__chr2_-1_53153460_53153525_ENSMUST00000211712__II_1008677_REVERSED	|generic|sp_Q9R1C7_PR40A_MOUSE__chr2_-1_53153460_53153525_ENSMUST00000211712__II_1008677_REVERSED	|generic|sp_Q9R1C7-2_PR40A_MOUSE__chr2_-1_53153460_53153525_ENSMUST00000211712__II_1008677_REVERSED|
"""index: 15583, intensity: 5504.0, mobility: 0.980"""	-0.641256	0.290446	0.959066	FPQEKPWQLMRVYEICHEPLRPMSAITCMPFNVQ	generic|tr_Q3TL72_Q3TL72_MOUSE__chr6_-1_97184780_97184863_ENSMUST00000204056_REVERSED	|generic|sp_Q8C878_UBA3_MOUSE__chr6_-1_97184780_97184863_ENSMUST00000204056_REVERSED	|generic|sp_Q8C878-2_UBA3_MOUSE__chr6_-1_97186233_97186271_ENSMUST00000204056_REVERSED	|generic|tr_Q66JT6_Q66JT6_MOUSE__chr6_-1_97184780_97184863_ENSMUST00000204056_REVERSED|
"""index: 15996, intensity: 5317.0, mobility: 1.055"""	-0.641565	0.290588	0.959201	WWWWWWWWWWWRVTGK	generic|IP_1129357_TX=10090_REVERSED|
"""index: 18250, intensity: 3681.0, mobility: 1.037"""	-0.641636	0.290789	0.959232	KREGEPGQLFKFEVDLKLITFF	generic|IP_1077278_TX=10090_REVERSED|
"""index: 18663, intensity: 7214.0, mobility: 0.866"""	-0.641666	0.29084	0.959245	IYIGEENGQLF	generic|sp_Q3U0X8_TACT_MOUSE_REVERSED	|generic|tr_Q3U4S3_Q3U4S3_MOUSE_REVERSED|
"""index: 9177, intensity: 7388.0, mobility: 0.959"""	-0.64173	0.29084	0.959273	LEEEIRMLQNYKALRESRCPAGTKIQ	generic|tr_A0A0N4SUX5_A0A0N4SUX5_MOUSE__chr6_-1_124763001_124763126_ENSMUST00000147307__II_906248_REVERSED	|generic|tr_Q3UJ20_Q3UJ20_MOUSE__chr6_-1_124763001_124763126_ENSMUST00000147307__II_906248_REVERSED	|generic|tr_D3Z6E4_D3Z6E4_MOUSE__chr6_-1_124763001_124763126_ENSMUST00000147307__II_906248_REVERSED	|generic|tr_Q922A0_Q922A0_MOUSE__chr6_-1_124763001_124763126_ENSMUST00000147307__II_906248_REVERSED	|generic|sp_P17183_ENOG_MOUSE__chr6_-1_124763001_124763126_ENSMUST00000147307__II_906248_REVERSED|
"""index: 4874, intensity: 3581.0, mobility: 0.912"""	-0.642241	0.29104	0.959496	TEQEGAPPESQV	generic|tr_A2AHM4_A2AHM4_MOUSE_REVERSED	|generic|sp_Q8BYK5_PHAR3_MOUSE_REVERSED	|generic|sp_Q8BYK5-2_PHAR3_MOUSE_REVERSED	|generic|sp_Q8BYK5-3_PHAR3_MOUSE_REVERSED	|generic|sp_Q8BYK5-4_PHAR3_MOUSE_REVERSED	|generic|tr_Q5DTG6_Q5DTG6_MOUSE_REVERSED|
"""index: 20414, intensity: 6405.0, mobility: 1.010"""	-0.642279	0.291241	0.959513	CPPKSLYYSMWAPSALHGCISRHTVRLEPLA	generic|IP_1067345_TX=10090_REVERSED|
"""index: 29104, intensity: 2519.0, mobility: 0.906"""	-0.642312	0.291266	0.959527	YIRLVMLINGKEK	generic|IP_977687_TX=10090_REVERSED|
"""index: 17283, intensity: 4471.0, mobility: 0.996"""	-0.642802	0.291466	0.95974	RLDSSFDYGREKQENKDRLLRSYSYILKLFCFGC	generic|IP_836877_TX=10090_REVERSED|
"""index: 21137, intensity: 3279.0, mobility: 1.248"""	-0.642923	0.291491	0.959793	ARVYIQRGKPQTTSPLDECSS	generic|tr_A0A067XG53_A0A067XG53_MOUSE__chrX_-1_13714662_13714739_ENSMUST00000152358__II_837189_REVERSED	|generic|sp_O70589-3_CSKP_MOUSE__chrX_-1_13846004_13846051_ENSMUST00000152358__II_837189_REVERSED|
"""index: 16138, intensity: 3951.0, mobility: 1.236"""	-0.643168	0.291692	0.959899	RYEGDVQWNVFKSQQTQIA	generic|II_891963_TX=10090_REVERSED	|generic|sp_Q9QYA2_TOM40_MOUSE_REVERSED	|generic|tr_Q3UQD0_Q3UQD0_MOUSE_REVERSED|
"""index: 5921, intensity: 110082.0, mobility: 1.130"""	-0.643197	0.291892	0.959911	VSSAYLQKGQLCDIMTWLAEMSWKPCYPIR	generic|sp_Q99MV7_RNF17_MOUSE__II_3481351_REVERSED	|generic|II_3478897_TX=10090_REVERSED	|generic|sp_Q99MV7-3_RNF17_MOUSE_REVERSED|
"""index: 5425, intensity: 4211.0, mobility: 0.967"""	-0.643209	0.291975	0.959917	AKVWEDADGEEIVELWEGETITLEDE	generic|sp_Q6PFY1_FCSD1_MOUSE_REVERSED	|generic|sp_Q6PFY1-2_FCSD1_MOUSE_REVERSED|
"""index: 23913, intensity: 17544.0, mobility: 0.957"""	-0.643379	0.292117	0.95999	PPLHPTLVPNR	generic|IP_1127967_TX=10090_REVERSED|
"""index: 23381, intensity: 6193.0, mobility: 1.017"""	-0.643628	0.292258	0.960097	IHSVCTQLSKIR	generic|tr_E9PZ66_E9PZ66_MOUSE__II_3458972_REVERSED	|generic|tr_Q8VG77_Q8VG77_MOUSE__II_3458972_REVERSED	|generic|tr_F8VQI7_F8VQI7_MOUSE_REVERSED	|generic|tr_Q7TRQ5_Q7TRQ5_MOUSE_REVERSED|
"""index: 2794, intensity: 4454.0, mobility: 0.789"""	-0.643689	0.292458	0.960124	MNEVSPPKGIDSII	generic|IP_3473776_TX=10090_REVERSED|
"""index: 23627, intensity: 2637.0, mobility: 0.852"""	-0.643702	0.292541	0.96013	EKKMTQKLDKFFLGEV	generic|tr_A0A1D5RLV3_A0A1D5RLV3_MOUSE__chr1_1_66468450_66468542_ENSMUST00000114008_REVERSED	|generic|sp_Q8BLN6_UNC80_MOUSE__chr1_1_66468450_66468542_ENSMUST00000114008_REVERSED	|generic|tr_B8XCJ6_B8XCJ6_MOUSE__chr1_1_66468450_66468542_ENSMUST00000114008_REVERSED|
"""index: 18268, intensity: 2999.0, mobility: 1.168"""	-0.644079	0.292741	0.960292	KIKPTDWICCRQNKITNHTETEISRHTYVVDNT	generic|IP_991811_TX=10090_REVERSED|
"""index: 25178, intensity: 3580.0, mobility: 0.907"""	-0.644098	0.292941	0.9603	ERERCRDTQR	generic|IP_3482843_TX=10090_REVERSED|
"""index: 14275, intensity: 4880.0, mobility: 1.005"""	-0.644112	0.293141	0.960306	KHVLFPIILLLFIMEYLA	generic|IP_2412049_TX=10090_REVERSED|
"""index: 11914, intensity: 5823.0, mobility: 1.018"""	-0.644213	0.293224	0.960349	VRSRHPVNMIGKVWITKNLRTDIRVDPTGMEKM	generic|IP_928080_TX=10090_REVERSED|
"""index: 17238, intensity: 3131.0, mobility: 1.042"""	-0.644668	0.293424	0.960544	IDHLSMRKMECFWILFQFQM	generic|IP_1014085_TX=10090_REVERSED|
"""index: 14308, intensity: 5239.0, mobility: 0.936"""	-0.64478	0.293624	0.960592	LDVETAAAEGESGLARAEAGTV	generic|sp_O54988_SLK_MOUSE_REVERSED	|generic|sp_O54988-2_SLK_MOUSE_REVERSED|
"""index: 13971, intensity: 5491.0, mobility: 0.985"""	-0.644878	0.293824	0.960634	CWKMDIIIDHIADTLTQVNEFKMGRCHEHFDF	generic|tr_B2RQ14_B2RQ14_MOUSE__chr7_1_128690652_128690699_ENSMUST00000151237__II_878401_REVERSED|
"""index: 17053, intensity: 2953.0, mobility: 0.778"""	-0.644892	0.293906	0.960639	SGQERCYW	generic|IP_3486427_TX=10090_REVERSED|
"""index: 23503, intensity: 3784.0, mobility: 1.100"""	-0.645087	0.294106	0.960723	RPWWSLGVAISLAVGTSRLPRKGQTVPWPDRQL	generic|tr_Q3U2Q0_Q3U2Q0_MOUSE_REVERSED|
"""index: 24039, intensity: 11358.0, mobility: 0.942"""	-0.645132	0.294306	0.960742	RESDKLTRL	generic|tr_A0A494BAF9_A0A494BAF9_MOUSE__II_1122803_REVERSED	|generic|sp_Q8BI79_CCD40_MOUSE__II_1122803_REVERSED	|generic|sp_Q8BI79-2_CCD40_MOUSE__II_1122803_REVERSED	|generic|sp_Q8BI79-3_CCD40_MOUSE_REVERSED|
"""index: 7587, intensity: 8126.0, mobility: 0.867"""	-0.645183	0.294505	0.960763	PNSHNPKWQTWDQNDETRASVRPTSA	generic|tr_A2APM2_A2APM2_MOUSE__chr2_-1_102865277_102865444_ENSMUST00000124624_REVERSED	|generic|tr_A2APM1_A2APM1_MOUSE__chr2_-1_102865277_102865444_ENSMUST00000124624_REVERSED|
"""index: 26013, intensity: 3274.0, mobility: 1.083"""	-0.645354	0.294646	0.960836	EWARKRKTRKT	generic|IP_1108145_TX=10090_REVERSED|
"""index: 28107, intensity: 8970.0, mobility: 0.933"""	-0.645409	0.294846	0.960859	VTSYGQQKRP	generic|sp_A2AN08_UBR4_MOUSE__chr4_1_139478963_139479064_ENSMUST00000145273_REVERSED	|generic|sp_A2AN08-2_UBR4_MOUSE__chr4_1_139478963_139479064_ENSMUST00000145273_REVERSED	|generic|sp_A2AN08-3_UBR4_MOUSE__chr4_1_139478963_139479064_ENSMUST00000145273_REVERSED	|generic|sp_A2AN08-5_UBR4_MOUSE__chr4_1_139478963_139479064_ENSMUST00000145273_REVERSED|
"""index: 11048, intensity: 5851.0, mobility: 0.801"""	-0.645456	0.294987	0.960879	WLTDASKKLRAEEEP	generic|tr_Q564E2_Q564E2_MOUSE__chr7_1_46855025_46855141_ENSMUST00000209548__II_3448246_REVERSED	|generic|tr_A0A1B0GSX0_A0A1B0GSX0_MOUSE__chr7_1_46855025_46855141_ENSMUST00000209548__II_3448246_REVERSED	|generic|tr_A0A1B0GSR9_A0A1B0GSR9_MOUSE__chr7_1_46855025_46855141_ENSMUST00000209548__II_3448246_REVERSED	|generic|tr_Q3TCI7_Q3TCI7_MOUSE__chr7_1_46855025_46855141_ENSMUST00000209548__II_3448246_REVERSED	|generic|tr_Q3THB4_Q3THB4_MOUSE__chr7_1_46855025_46855141_ENSMUST00000209548__II_3448246_REVERSED	|generic|tr_Q3UIC3_Q3UIC3_MOUSE__chr7_1_46855025_46855141_ENSMUST00000209548__II_3448246_REVERSED	|generic|tr_Q99K20_Q99K20_MOUSE__chr7_1_46855025_46855141_ENSMUST00000209548__II_3448246_REVERSED	|generic|tr_Q3UDU4_Q3UDU4_MOUSE__chr7_1_46851915_46851998_ENSMUST00000209548_REVERSED	|generic|tr_Q3TI99_Q3TI99_MOUSE__chr7_1_46855025_46855141_ENSMUST00000209548_REVERSED|
"""index: 12164, intensity: 3811.0, mobility: 1.143"""	-0.645491	0.295069	0.960894	QFLRSTRWSSSGESFLKEYDVCLCLYRFLESTVAHTLSIYLM	generic|IP_1022113_TX=10090_REVERSED|
"""index: 12581, intensity: 10471.0, mobility: 1.115"""	-0.645588	0.295151	0.960935	SADWVVVTHDFSGTIIRDGSTDFSLSIIEAL	generic|tr_D3Z7A5_D3Z7A5_MOUSE__II_1032689_REVERSED	|generic|tr_Q9D4T2_Q9D4T2_MOUSE__II_1032689_REVERSED|
"""index: 5002, intensity: 2557.0, mobility: 1.016"""	-0.646295	0.29535	0.961234	LNGKMKPGKLDLDVDPLSVKPAKFHMEPMKFKP	generic|tr_E9Q616_E9Q616_MOUSE_REVERSED|
"""index: 27128, intensity: 285320.0, mobility: 1.114"""	-0.646418	0.295491	0.961285	THHIDFCSNSDELLRIKQVQICRLKLEPKMVAQ	generic|tr_D3YV41_D3YV41_MOUSE_REVERSED|
"""index: 27016, intensity: 14120.0, mobility: 1.040"""	-0.646683	0.29569	0.961397	MQVKPLHGKLGAGAAAAAKAAPLEAEPLQ	generic|tr_F7CVJ5_F7CVJ5_MOUSE_REVERSED	|generic|tr_E9PYB0_E9PYB0_MOUSE_REVERSED|
"""index: 9220, intensity: 7508.0, mobility: 0.967"""	-0.646685	0.29589	0.961397	KENEKSDLLDRLGNFEIQI	generic|tr_E9PWL0_E9PWL0_MOUSE_REVERSED	|generic|tr_Q3TNW3_Q3TNW3_MOUSE_REVERSED	|generic|tr_Q6PHA8_Q6PHA8_MOUSE_REVERSED|
"""index: 7813, intensity: 3054.0, mobility: 0.915"""	-0.646687	0.296089	0.961398	PIWAGPAPCASVQHLVDLTVPYFLN	generic|chr10_1_79859367_79859612_ENSMUST00000057343__II_1147871_TX=10090_REVERSED|
"""index: 16099, intensity: 6221.0, mobility: 0.837"""	-0.6467	0.296289	0.961404	RSSTKNRL	generic|IP_3494668_TX=10090_REVERSED|
"""index: 27514, intensity: 4043.0, mobility: 1.365"""	-0.646707	0.296429	0.961407	RHSKLYHNLSAIFAGPAECLHL	generic|sp_Q8BWQ4_CMTR2_MOUSE_REVERSED|
"""index: 16728, intensity: 3527.0, mobility: 0.840"""	-0.646958	0.296629	0.961512	RQWKQDILRQYFEK	generic|tr_E9Q9F9_E9Q9F9_MOUSE__chr7_1_133671424_133671540_ENSMUST00000211072__II_3448714_REVERSED	|generic|tr_D3YZE7_D3YZE7_MOUSE__chr7_1_133671424_133671540_ENSMUST00000211072__II_3448714_REVERSED	|generic|sp_Q6GQV7_EDRF1_MOUSE__chr7_1_133671424_133671540_ENSMUST00000211072__II_3448714_REVERSED	|generic|tr_Q8BHY4_Q8BHY4_MOUSE__chr7_1_133639015_133639119_ENSMUST00000154795_REVERSED|
"""index: 24342, intensity: 3041.0, mobility: 1.246"""	-0.647029	0.296828	0.961541	RLFDRVVPMCEADVRMIVSSGVVQWL	generic|sp_Q07797_LG3BP_MOUSE__II_1122958_REVERSED|
"""index: 18036, intensity: 3185.0, mobility: 1.226"""	-0.647094	0.29685	0.961568	SMRLPRQMTRMPEMFS	generic|IP_825400_TX=10090_REVERSED|
"""index: 5776, intensity: 3383.0, mobility: 0.887"""	-0.647255	0.297049	0.961636	VTPVPGNLYQTLSCHLRVIIPE	generic|tr_F8WIK2_F8WIK2_MOUSE__chr13_-1_116922566_116922616_ENSMUST00000226107_REVERSED	|generic|sp_Q3UD82_PARP8_MOUSE__chr13_-1_116922566_116922616_ENSMUST00000226107_REVERSED|
"""index: 15188, intensity: 4789.0, mobility: 1.018"""	-0.647303	0.297249	0.961655	QSTTSLWIVQGLDWLEKWEGIRTISKSSLP	generic|IP_873822_TX=10090_REVERSED|
"""index: 12641, intensity: 3381.0, mobility: 1.136"""	-0.647323	0.297448	0.961664	IKLICQKSSYYCDPRDCIEKIHLPNQHM	generic|IP_826170_TX=10090_REVERSED|
"""index: 10811, intensity: 5441.0, mobility: 1.013"""	-0.647411	0.297588	0.9617	EVVERVDNEKVVHRMIYRI	generic|tr_Q3KP94_Q3KP94_MOUSE_REVERSED|
"""index: 7508, intensity: 9870.0, mobility: 0.947"""	-0.64743	0.297788	0.961708	STMQKYLMAMEKAKIYSVIDLLENL	generic|tr_B2FDE4_B2FDE4_MOUSE_REVERSED|
"""index: 737, intensity: 2652.0, mobility: 1.024"""	-0.647465	0.297987	0.961723	NPHLEATPQNIFAN	generic|tr_Q3TNZ7_Q3TNZ7_MOUSE_REVERSED	|generic|tr_E9PX70_E9PX70_MOUSE_REVERSED	|generic|sp_Q60847_COCA1_MOUSE_REVERSED	|generic|sp_Q60847-2_COCA1_MOUSE_REVERSED	|generic|sp_Q60847-3_COCA1_MOUSE_REVERSED	|generic|sp_Q60847-4_COCA1_MOUSE_REVERSED	|generic|sp_Q60847-5_COCA1_MOUSE_REVERSED|
"""index: 20105, intensity: 2928.0, mobility: 0.816"""	-0.647487	0.298186	0.961732	WEEWSTSSEPSPKL	generic|chr11_-1_55450470_55454928_ENSMUST00000108857_REVERSED|
"""index: 20317, intensity: 4446.0, mobility: 0.874"""	-0.647699	0.298385	0.96182	PYLAHGHSLL	generic|chr4_-1_145106987_145108534_ENSMUST00000036579_REVERSED|
"""index: 9585, intensity: 10592.0, mobility: 1.127"""	-0.647901	0.298585	0.961904	MLHVPWRELAEPLVTHNTYACTKVTVDWAKDWDLRELDVL	generic|tr_E9PUM3_E9PUM3_MOUSE__chr19_1_6398069_6398194_ENSMUST00000139775__II_1050510_REVERSED	|generic|sp_Q9WUB3_PYGM_MOUSE__chr19_1_6398069_6398194_ENSMUST00000139775__II_1050510_REVERSED|
"""index: 21616, intensity: 4383.0, mobility: 0.861"""	-0.647908	0.298647	0.961907	GMSEGHSSWKLTYNDD	generic|tr_Q3U5G8_Q3U5G8_MOUSE__chr16_1_91489707_91489823_ENSMUST00000123196__II_1073701_REVERSED	|generic|tr_A0A384DVB8_A0A384DVB8_MOUSE__chr16_1_91496179_91496265_ENSMUST00000123196__II_1073701_REVERSED	|generic|tr_Q80UR8_Q80UR8_MOUSE__chr16_1_91496179_91496265_ENSMUST00000123196__II_1073701_REVERSED	|generic|sp_P33896_INAR1_MOUSE__chr16_1_91496179_91496265_ENSMUST00000123196__II_1073701_REVERSED	|generic|tr_A0A338P6T9_A0A338P6T9_MOUSE__chr16_1_91489707_91489823_ENSMUST00000123196__II_1073701_REVERSED	|generic|tr_E9PWM1_E9PWM1_MOUSE__chr16_1_91489707_91489823_ENSMUST00000123196__II_1073701_REVERSED	|generic|tr_Q3UFX4_Q3UFX4_MOUSE__chr16_1_91496179_91496265_ENSMUST00000123196__II_1073701_REVERSED|
"""index: 11225, intensity: 3057.0, mobility: 1.027"""	-0.647995	0.298647	0.961943	EEPDQLVQAVVSEPLVRKEQS	generic|IP_1040075_TX=10090_REVERSED|
"""index: 20609, intensity: 6784.0, mobility: 0.979"""	-0.648442	0.298647	0.962126	TYVYVYINHLITNNYVYIHIYMYVYIH	generic|IP_968025_TX=10090_REVERSED|
"""index: 9390, intensity: 94677.0, mobility: 0.989"""	-0.648756	0.298787	0.962255	QLAPDMLGLIEENYSSELSIIDDIVDDMQMCSARSHTN	generic|tr_Q8C6Y4_Q8C6Y4_MOUSE__chrX_1_7771039_7771074_ENSMUST00000115680_REVERSED	|generic|tr_A0A5H1ZRM6_A0A5H1ZRM6_MOUSE__chr6_1_97807205_97807291_ENSMUST00000148233_REVERSED	|generic|tr_Q32MU7_Q32MU7_MOUSE__chrX_1_7771039_7771074_ENSMUST00000115680_REVERSED	|generic|tr_E9PZ28_E9PZ28_MOUSE__chrX_1_7771039_7771074_ENSMUST00000115680_REVERSED	|generic|tr_A0A0N4SV79_A0A0N4SV79_MOUSE__chrX_1_7771039_7771074_ENSMUST00000115680_REVERSED	|generic|sp_Q08874_MITF_MOUSE__chr6_1_97807205_97807291_ENSMUST00000148233_REVERSED	|generic|sp_Q08874-2_MITF_MOUSE__chr6_1_97807205_97807291_ENSMUST00000148233_REVERSED	|generic|sp_Q08874-4_MITF_MOUSE__chrX_1_7771039_7771074_ENSMUST00000115680_REVERSED	|generic|sp_Q08874-7_MITF_MOUSE__chrX_1_7771039_7771074_ENSMUST00000115680_REVERSED	|generic|sp_Q08874-9_MITF_MOUSE__chrX_1_7771039_7771074_ENSMUST00000115680_REVERSED|
"""index: 13033, intensity: 4731.0, mobility: 0.999"""	-0.648981	0.298985	0.962347	RIGIWYYSNFFPIVDNLHAIENKNQIAV	generic|sp_Q01102_LYAM3_MOUSE__II_1027608_REVERSED|
"""index: 24001, intensity: 5193.0, mobility: 0.893"""	-0.649062	0.299065	0.96238	GISIPAQKLSH	generic|IP_1025599_TX=10090_REVERSED|
"""index: 26347, intensity: 4296.0, mobility: 0.895"""	-0.649253	0.299086	0.962458	PVPVWKHLKGKYL	generic|tr_E9PX36_E9PX36_MOUSE_REVERSED	|generic|tr_Q6PD18_Q6PD18_MOUSE_REVERSED	|generic|tr_B7ZNX1_B7ZNX1_MOUSE_REVERSED	|generic|tr_F6UD05_F6UD05_MOUSE_REVERSED	|generic|sp_Q68SA9_ATS7_MOUSE_REVERSED	|generic|sp_Q68SA9-2_ATS7_MOUSE_REVERSED|
"""index: 22825, intensity: 3585.0, mobility: 0.858"""	-0.649605	0.299106	0.962601	HQDIQVSPMF	generic|IP_3471994_TX=10090_REVERSED|
"""index: 29699, intensity: 4802.0, mobility: 1.414"""	-0.649916	0.299305	0.962727	AWQGLRTCSLRFIYSGPKHIFK	generic|sp_P22682_CBL_MOUSE__IP_1022876_REVERSED	|generic|tr_A0A0U1RQ85_A0A0U1RQ85_MOUSE__IP_1022876_REVERSED	|generic|tr_A0A0X1KG61_A0A0X1KG61_MOUSE__IP_1022876_REVERSED	|generic|tr_Q2M4H7_Q2M4H7_MOUSE__IP_1022876_REVERSED	|generic|tr_A0A0U1RP47_A0A0U1RP47_MOUSE_REVERSED|
"""index: 17753, intensity: 3060.0, mobility: 1.055"""	-0.649955	0.299444	0.962743	VLEYRSIMHPMRTRMVPLSKQHW	generic|chr3_1_28541983_28542120_ENSMUST00000159236_REVERSED|
"""index: 14804, intensity: 5528.0, mobility: 1.043"""	-0.650006	0.299603	0.962763	ERWGWDFPLKQLAEGKERLIRKKSKLFPGSKKLANRKK	generic|IP_974184_TX=10090_REVERSED|
"""index: 7853, intensity: 4251.0, mobility: 0.861"""	-0.650011	0.299603	0.962766	RQSADASRRSMKMAQEIASKLK	generic|sp_Q68FD7_FNIP1_MOUSE_REVERSED	|generic|tr_F6RJ64_F6RJ64_MOUSE_REVERSED|
"""index: 4474, intensity: 21982.0, mobility: 1.010"""	-0.650388	0.299802	0.962917	WQLFPEKSFFCSS	generic|IP_3473101_TX=10090_REVERSED	|generic|IP_3473100_TX=10090_REVERSED|
"""index: 4780, intensity: 6015.0, mobility: 1.087"""	-0.650401	0.299822	0.962923	TKDCTFGARNSQSRL	generic|IP_871501_TX=10090_REVERSED|
"""index: 18338, intensity: 2801.0, mobility: 0.851"""	-0.650566	0.29996	0.962989	KANEGALRR	generic|sp_Q80VJ8_KASH5_MOUSE_REVERSED|
"""index: 5202, intensity: 3780.0, mobility: 0.912"""	-0.65062	0.300159	0.963011	NPVTQIVNMTMSAVEAGKV	generic|tr_D3YU58_D3YU58_MOUSE__chr5_1_122441322_122441444_ENSMUST00000197993_REVERSED	|generic|sp_Q9WVM3_APC7_MOUSE__chr5_1_122441322_122441444_ENSMUST00000197993_REVERSED|
"""index: 5154, intensity: 6666.0, mobility: 0.912"""	-0.650676	0.300357	0.963033	APVHITKQPMT	generic|tr_A0A5K1VVQ9_A0A5K1VVQ9_MOUSE__chr19_-1_7374046_7374075_ENSMUST00000237653__II_1006392_REVERSED	|generic|sp_A2ASS6_TITIN_MOUSE__chr19_-1_7374046_7374075_ENSMUST00000237653__II_1006392_REVERSED	|generic|sp_A2ASS6-2_TITIN_MOUSE__chr19_-1_7374046_7374075_ENSMUST00000237653__II_1006392_REVERSED	|generic|tr_A0A5K1VVQ1_A0A5K1VVQ1_MOUSE__chr19_-1_7374046_7374075_ENSMUST00000237653__II_1006392_REVERSED	|generic|tr_E9Q8K5_E9Q8K5_MOUSE__chr19_-1_7374046_7374075_ENSMUST00000237653__II_1006392_REVERSED	|generic|tr_E9Q8N1_E9Q8N1_MOUSE__chr19_-1_7374046_7374075_ENSMUST00000237653__II_1006392_REVERSED|
"""index: 17226, intensity: 2526.0, mobility: 0.952"""	-0.65076	0.300555	0.963066	FNILSTISFNNILPNTMSFNNM	generic|IP_1128499_TX=10090_REVERSED|
"""index: 20616, intensity: 4555.0, mobility: 1.043"""	-0.65076	0.300753	0.963066	ETGQKNGEPTSAASSCAAAEETR	generic|tr_A0A5F8MPZ7_A0A5F8MPZ7_MOUSE__II_833039_REVERSED	|generic|sp_Q9D8C3_ALG13_MOUSE__chrX_1_144318056_144320008_ENSMUST00000238864__II_833042_REVERSED	|generic|II_833048_TX=10090_REVERSED|
"""index: 27294, intensity: 17062.0, mobility: 0.915"""	-0.650768	0.300892	0.96307	PSSQLSGQAPWTVLSEPR	generic|tr_Q810E9_Q810E9_MOUSE_REVERSED|
"""index: 23434, intensity: 14641.0, mobility: 0.967"""	-0.650837	0.301031	0.963097	KWTDDKTRR	generic|tr_Q8BSG5_Q8BSG5_MOUSE__II_3473306_REVERSED	|generic|tr_Q8BQV4_Q8BQV4_MOUSE__II_3473300_REVERSED	|generic|tr_Q8C516_Q8C516_MOUSE__II_3473300_REVERSED	|generic|sp_Q8C761_WDR60_MOUSE__chr12_-1_116224882_116225013_ENSMUST00000222764__II_3473300_REVERSED|
"""index: 13311, intensity: 7438.0, mobility: 1.108"""	-0.650872	0.301169	0.963111	LSTSACPQLHKKPVMECIVQEREAPRSS	generic|IP_856570_TX=10090_REVERSED|
"""index: 21711, intensity: 28860.0, mobility: 1.184"""	-0.650996	0.301326	0.963161	KLWIGTCLQFFCQDS	generic|IP_903376_TX=10090_REVERSED|
"""index: 24607, intensity: 2934.0, mobility: 0.847"""	-0.651249	0.301326	0.963261	VSIANMEMYV	generic|IP_3486525_TX=10090_REVERSED|
"""index: 17942, intensity: 25457.0, mobility: 0.900"""	-0.651386	0.301524	0.963316	SCEAKKKKP	generic|IP_3481126_TX=10090_REVERSED|
"""index: 12578, intensity: 5579.0, mobility: 0.933"""	-0.651441	0.301722	0.963338	SGKLVSVDYVRWNQYKHNQDMVTCWYR	generic|tr_B7ZWI6_B7ZWI6_MOUSE_REVERSED	|generic|tr_A0A1L6ZA38_A0A1L6ZA38_MOUSE_REVERSED	|generic|tr_B2RXM6_B2RXM6_MOUSE_REVERSED|
"""index: 10064, intensity: 4702.0, mobility: 0.889"""	-0.651459	0.30192	0.963345	TTANERIFT	generic|sp_Q8C3Y4_KNTC1_MOUSE__II_931188_REVERSED|
"""index: 3984, intensity: 4303.0, mobility: 0.873"""	-0.651492	0.302118	0.963358	LFLLANLEK	generic|tr_A2AHM8_A2AHM8_MOUSE__II_3501570_REVERSED	|generic|tr_Q7TQW5_Q7TQW5_MOUSE_REVERSED|
"""index: 1704, intensity: 3520.0, mobility: 0.890"""	-0.651541	0.302316	0.963377	WAGLPSMSKNP	generic|IP_969154_TX=10090_REVERSED|
"""index: 5059, intensity: 3901.0, mobility: 0.935"""	-0.651901	0.302454	0.96352	MYAQYWRR	generic|sp_P17710-2_HXK1_MOUSE__chr10_-1_62290156_62290272_ENSMUST00000161160_REVERSED|
"""index: 7677, intensity: 5148.0, mobility: 0.926"""	-0.652072	0.302593	0.963587	QMEREEELILPERTREWLRL	generic|sp_Q8BHB4_WDR3_MOUSE__chr3_-1_100141551_100141586_ENSMUST00000135812_REVERSED|
"""index: 15022, intensity: 3998.0, mobility: 0.959"""	-0.652212	0.30279	0.963642	KEFNFIIDLECVSGFYKDLL	generic|tr_B1B0F6_B1B0F6_MOUSE__II_562559_REVERSED	|generic|sp_P61967_AP1S1_MOUSE__II_928900_REVERSED	|generic|tr_Q3TIV9_Q3TIV9_MOUSE__chrX_1_163920998_163932180_ENSMUST00000140845_REVERSED	|generic|tr_Q8BW87_Q8BW87_MOUSE_REVERSED	|generic|sp_Q9DB50_AP1S2_MOUSE__chrX_1_163920998_163932180_ENSMUST00000140845_REVERSED	|generic|tr_D3Z0D6_D3Z0D6_MOUSE_REVERSED	|generic|tr_D3YXN0_D3YXN0_MOUSE_REVERSED|
"""index: 2898, intensity: 3575.0, mobility: 0.835"""	-0.652333	0.302988	0.963689	IPPRMIRKRMAMMQN	generic|IP_860677_TX=10090_REVERSED|
"""index: 13064, intensity: 5929.0, mobility: 1.007"""	-0.652483	0.303186	0.963748	GKVRNSPARCLDVFNGMAARPNCSVYLLRK	generic|tr_Q3UYU2_Q3UYU2_MOUSE__chr16_1_18249948_18250037_ENSMUST00000127239__II_1079450_REVERSED	|generic|tr_E9PUQ7_E9PUQ7_MOUSE__chr16_1_18249948_18250037_ENSMUST00000127239__II_1079450_REVERSED	|generic|tr_Q05BM5_Q05BM5_MOUSE__chr16_1_18249948_18250037_ENSMUST00000127239__II_1079450_REVERSED	|generic|sp_Q8BNV1_TRM2A_MOUSE__chr16_1_18249948_18250037_ENSMUST00000127239__II_1079450_REVERSED	|generic|II_1079454_TX=10090_REVERSED	|generic|tr_Q3UJM1_Q3UJM1_MOUSE__chr16_1_18249948_18250037_ENSMUST00000127239_REVERSED|
"""index: 29085, intensity: 3464.0, mobility: 1.276"""	-0.652499	0.303384	0.963754	VPEENLHLRGARVAAEYYSL	generic|sp_Q149F1_RUSD2_MOUSE_REVERSED	|generic|tr_Q8BY63_Q8BY63_MOUSE_REVERSED|
"""index: 19433, intensity: 29691.0, mobility: 1.115"""	-0.652527	0.303582	0.963765	TYGFSELQMICTQVDMPFNKLDMPCALTLTIRISYLVNGNRSIRLLKN	generic|sp_Q64018_GLRA1_MOUSE_REVERSED	|generic|tr_Q5NCU0_Q5NCU0_MOUSE_REVERSED	|generic|tr_Q5NCT9_Q5NCT9_MOUSE_REVERSED|
"""index: 4092, intensity: 3062.0, mobility: 0.795"""	-0.652651	0.30378	0.963814	QEPVVTWH	generic|sp_Q8CI15_SPHK1_MOUSE__II_1123487_REVERSED	|generic|sp_Q8CI15-2_SPHK1_MOUSE__II_1123485_REVERSED	|generic|sp_Q8CI15-3_SPHK1_MOUSE__II_1123487_REVERSED	|generic|tr_O88885_O88885_MOUSE_REVERSED|
"""index: 1888, intensity: 3507.0, mobility: 0.821"""	-0.652664	0.303918	0.963819	LLAPPATLQC	generic|tr_D3YVZ1_D3YVZ1_MOUSE__II_849361_REVERSED	|generic|tr_D3YXW9_D3YXW9_MOUSE__II_849361_REVERSED	|generic|tr_D3YUA2_D3YUA2_MOUSE__II_849361_REVERSED	|generic|tr_E9PZT7_E9PZT7_MOUSE_REVERSED	|generic|sp_O70491_STRA6_MOUSE_REVERSED	|generic|tr_E9PZN4_E9PZN4_MOUSE_REVERSED	|generic|tr_Q8C442_Q8C442_MOUSE_REVERSED	|generic|tr_E9Q3G2_E9Q3G2_MOUSE_REVERSED	|generic|tr_E9Q283_E9Q283_MOUSE_REVERSED	|generic|tr_E9Q9S7_E9Q9S7_MOUSE_REVERSED	|generic|tr_E9QAQ2_E9QAQ2_MOUSE_REVERSED	|generic|tr_A0A0R4J115_A0A0R4J115_MOUSE_REVERSED|
"""index: 24124, intensity: 8612.0, mobility: 0.928"""	-0.652749	0.304116	0.963852	YGWPLSSRIAML	generic|IP_945929_TX=10090_REVERSED	|generic|IP_945933_TX=10090_REVERSED|
"""index: 9776, intensity: 2717.0, mobility: 1.141"""	-0.652917	0.304313	0.963917	FWSSVHTLEFFFNL	generic|IP_1001228_TX=10090_REVERSED|
"""index: 16651, intensity: 3806.0, mobility: 1.044"""	-0.652924	0.304511	0.96392	LFTTMSFVPPNDNIDMVRVRL	generic|sp_Q7TSF0_DSG1C_MOUSE_REVERSED	|generic|sp_Q7TSF0-2_DSG1C_MOUSE_REVERSED	|generic|sp_Q61495_DSG1A_MOUSE_REVERSED	|generic|tr_B2RQH0_B2RQH0_MOUSE_REVERSED|
"""index: 16775, intensity: 3536.0, mobility: 0.921"""	-0.652935	0.304709	0.963924	SLYIFLNIVSLYYILSL	generic|IP_3466420_TX=10090_REVERSED|
"""index: 14502, intensity: 3278.0, mobility: 0.979"""	-0.653017	0.304907	0.963956	FYNHNYIEETLYAYMVHYK	generic|IP_863733_TX=10090_REVERSED|
"""index: 13020, intensity: 6137.0, mobility: 1.061"""	-0.653028	0.305105	0.963961	HEGFERKLFEELPGSEYPRSGRFVEDKMRFYVGRMYAMSKS	generic|tr_Q7TPX2_Q7TPX2_MOUSE__chr15_-1_79302615_79302647_ENSMUST00000174375_REVERSED	|generic|sp_P97819_PLPL9_MOUSE__chr15_-1_79302615_79302647_ENSMUST00000174375_REVERSED	|generic|sp_P97819-2_PLPL9_MOUSE__chr15_-1_79302615_79302647_ENSMUST00000174375_REVERSED	|generic|tr_Q3U613_Q3U613_MOUSE__chr15_-1_79302615_79302647_ENSMUST00000174375_REVERSED|
"""index: 5267, intensity: 3404.0, mobility: 0.937"""	-0.653184	0.305303	0.964021	ETKSDEQPMSI	generic|IP_3503669_TX=10090_REVERSED|
"""index: 20347, intensity: 4145.0, mobility: 1.021"""	-0.653309	0.305501	0.964069	TWERWTRQKTFILEMCPCSKPMRL	generic|chr4_-1_131978893_131982520_ENSMUST00000137846__IP_955198_TX=10090_REVERSED|
"""index: 527, intensity: 2870.0, mobility: 0.816"""	-0.653311	0.305578	0.96407	KTPFTTKGVHPSCAESKL	generic|sp_Q8BMG1_ATRIP_MOUSE__chr9_-1_109059841_109059900_ENSMUST00000160217__II_842642_REVERSED	|generic|tr_E9Q6L5_E9Q6L5_MOUSE__chr9_-1_109059841_109059900_ENSMUST00000160217__II_842658_REVERSED	|generic|II_842639_TX=10090_REVERSED	|generic|tr_I6L9G2_I6L9G2_MOUSE__chr9_-1_109065962_109066084_ENSMUST00000160217_REVERSED|
"""index: 5627, intensity: 4116.0, mobility: 0.877"""	-0.653493	0.305715	0.96414	MRRQQSERRI	generic|sp_Q5XJE5_LEO1_MOUSE__chr9_1_75449369_75449506_ENSMUST00000213767__II_3456596_REVERSED	|generic|II_3456601_TX=10090_REVERSED|
"""index: 27161, intensity: 8959.0, mobility: 0.877"""	-0.653573	0.305852	0.964171	TKFGIAVLIMLATGVINQ	generic|tr_Q3U7E6_Q3U7E6_MOUSE__chr2_-1_26924949_26924978_ENSMUST00000153641_REVERSED	|generic|sp_Q64310_SURF4_MOUSE__chr2_-1_26924949_26924978_ENSMUST00000153641_REVERSED|
"""index: 16724, intensity: 2600.0, mobility: 1.113"""	-0.653804	0.30605	0.96426	LKRESFERDGWEGQEGVWGSRRGPGPMGRY	generic|IP_868981_TX=10090_REVERSED|
"""index: 23584, intensity: 4209.0, mobility: 0.901"""	-0.653831	0.306126	0.964271	ANMWRPRR	generic|chr1_1_75388376_75388636_ENSMUST00000087122__IP_1041710_TX=10090_REVERSED|
"""index: 15704, intensity: 15408.0, mobility: 0.835"""	-0.653975	0.306324	0.964326	QYDPSSLMHMLLNV	generic|tr_Q3UMJ6_Q3UMJ6_MOUSE__II_1063491_REVERSED	|generic|sp_Q8VE73_CUL7_MOUSE__chr17_1_46657510_46657539_ENSMUST00000145567__II_1063497_REVERSED	|generic|tr_Q8BUW2_Q8BUW2_MOUSE_REVERSED	|generic|sp_Q8VE73-3_CUL7_MOUSE__chr17_1_46657510_46657539_ENSMUST00000145567_REVERSED	|generic|tr_Q3U270_Q3U270_MOUSE_REVERSED	|generic|tr_E9Q6H4_E9Q6H4_MOUSE_REVERSED|
"""index: 28464, intensity: 4885.0, mobility: 1.049"""	-0.654038	0.30634	0.96435	VCTVLPGLLTLRN	generic|IP_991674_TX=10090_REVERSED|
"""index: 12418, intensity: 5266.0, mobility: 1.163"""	-0.654193	0.306538	0.964409	HRNVGVPKHGLMAHFLCVEVEPSWVVTEEAP	generic|sp_Q9DAT2_MRGBP_MOUSE__II_993662_REVERSED	|generic|sp_Q9DAT2-2_MRGBP_MOUSE__IP_993660_REVERSED	|generic|tr_Q2NL54_Q2NL54_MOUSE__II_993662_REVERSED|
"""index: 16809, intensity: 3147.0, mobility: 1.300"""	-0.654235	0.306675	0.964425	YEIDFMAQPDPLDPFDVALRA	generic|tr_F6YAQ3_F6YAQ3_MOUSE__II_1152936_REVERSED	|generic|II_1152918_TX=10090_REVERSED	|generic|sp_Q923E4-2_SIR1_MOUSE__chr10_-1_63326034_63326156_ENSMUST00000146028_REVERSED	|generic|tr_A7MCT8_A7MCT8_MOUSE__chr10_-1_63326034_63326156_ENSMUST00000146028_REVERSED	|generic|tr_Q53Z05_Q53Z05_MOUSE__chr10_-1_63326034_63326156_ENSMUST00000146028_REVERSED	|generic|tr_Q3UNI1_Q3UNI1_MOUSE__chr10_-1_63326034_63326156_ENSMUST00000146028_REVERSED|
"""index: 12879, intensity: 3242.0, mobility: 1.069"""	-0.654247	0.306751	0.96443	PYALLSIFCPQLSESMMIRKLRIVGMFSA	generic|IP_1132261_TX=10090_REVERSED|
"""index: 11386, intensity: 3229.0, mobility: 1.223"""	-0.654442	0.306888	0.964504	EWKLRTSYGAMNKQYYSE	generic|sp_Q6WKZ7_NOSTN_MOUSE_REVERSED|
"""index: 10219, intensity: 3970.0, mobility: 0.979"""	-0.654534	0.307085	0.964539	ERSQMQEGNCTTIREKIK	generic|tr_A0A0G2JDV2_A0A0G2JDV2_MOUSE__II_3477177_REVERSED	|generic|tr_Q3U7R5_Q3U7R5_MOUSE_REVERSED	|generic|sp_Q6PB75_PAPD7_MOUSE_REVERSED|
"""index: 29708, intensity: 5948.0, mobility: 1.000"""	-0.654536	0.307282	0.96454	ELPLYREVLVH	generic|sp_Q3TJM4_CENPT_MOUSE__chr8_-1_105845070_105845144_ENSMUST00000212431__II_3504798_REVERSED	|generic|II_3453545_TX=10090_REVERSED	|generic|II_3504799_TX=10090_REVERSED|
"""index: 6545, intensity: 3670.0, mobility: 0.852"""	-0.654615	0.30748	0.96457	MTKQANLPM	generic|tr_A1L1B2_A1L1B2_MOUSE_REVERSED	|generic|tr_Q8VGD5_Q8VGD5_MOUSE_REVERSED|
"""index: 26783, intensity: 9750.0, mobility: 1.033"""	-0.654641	0.307616	0.96458	LLYVLDGATAIAVP	generic|sp_Q8BIA4_FBXW8_MOUSE__chr5_-1_118077573_118077701_ENSMUST00000201545_REVERSED	|generic|sp_Q8BIA4-4_FBXW8_MOUSE__chr5_-1_118077573_118077701_ENSMUST00000201545_REVERSED|
"""index: 1222, intensity: 2740.0, mobility: 0.862"""	-0.654698	0.307768	0.964601	LWSQSFRW	generic|IP_825300_TX=10090_REVERSED|
"""index: 8205, intensity: 6307.0, mobility: 1.046"""	-0.654811	0.307768	0.964644	DRAPAYPQYPKRTLGPRRPTMNMYDSQLLRNRRSNTWIVCL	generic|tr_Q8CDB3_Q8CDB3_MOUSE_REVERSED	|generic|sp_P31041_CD28_MOUSE_REVERSED|
"""index: 3263, intensity: 4788.0, mobility: 0.957"""	-0.655268	0.307965	0.964817	WPMVTAWVLSGM	generic|IP_1153553_TX=10090_REVERSED|
"""index: 5527, intensity: 20121.0, mobility: 0.847"""	-0.655323	0.308162	0.964838	FNLINPSHN	generic|chr4_-1_41206829_41206915_ENSMUST00000108068_REVERSED|
"""index: 13962, intensity: 4173.0, mobility: 1.120"""	-0.655483	0.30836	0.964898	EAFVLPEMGDEEDRPSYALTSSSSPTRRHQKY	generic|tr_Q8C2K8_Q8C2K8_MOUSE__chr17_-1_24513189_24513365_ENSMUST00000176668__II_1069846_REVERSED	|generic|tr_H3BJD9_H3BJD9_MOUSE__chr17_-1_24513189_24513365_ENSMUST00000176668_REVERSED|
"""index: 22651, intensity: 3242.0, mobility: 0.872"""	-0.655643	0.308557	0.964958	QIRQLRNKSLM	generic|chr1_-1_54997185_54998078_ENSMUST00000027127_REVERSED|
"""index: 27809, intensity: 5436.0, mobility: 0.904"""	-0.656	0.308571	0.965091	QSIRIMRLISIW	generic|chr13_1_104131963_104132037_ENSMUST00000044385_REVERSED|
"""index: 23803, intensity: 3098.0, mobility: 0.920"""	-0.656228	0.308647	0.965176	LVHGLVSHCLD	generic|tr_E9PXB4_E9PXB4_MOUSE_REVERSED	|generic|sp_Q8QZY4_RTBDN_MOUSE_REVERSED|
"""index: 3375, intensity: 4977.0, mobility: 0.831"""	-0.656634	0.308844	0.965326	CKNRRVKVRALDHPNLVSGQY	generic|chr14_-1_23507980_23508114_ENSMUST00000225794_REVERSED|
"""index: 17541, intensity: 3174.0, mobility: 1.028"""	-0.656661	0.309041	0.965336	FIPFSVKPTESQATNQTAIIEM	generic|IP_1077986_TX=10090_REVERSED|
"""index: 9629, intensity: 57015.0, mobility: 1.032"""	-0.656754	0.309238	0.965371	QALVQAYQQQILFQQYQLHQMQYLATLEQQRTLREQDLEGM	generic|tr_G3UWR2_G3UWR2_MOUSE__chr1_1_87423213_87423287_ENSMUST00000172964__II_1032087_REVERSED	|generic|sp_Q6Y7W8_GGYF2_MOUSE__chr1_1_87449107_87449145_ENSMUST00000172964__II_1032087_REVERSED	|generic|tr_G3UYG6_G3UYG6_MOUSE__chr1_1_87449107_87449145_ENSMUST00000172964__II_1032087_REVERSED	|generic|tr_G3UZX7_G3UZX7_MOUSE__chr1_1_87423213_87423287_ENSMUST00000172964__II_1032087_REVERSED	|generic|tr_Q8C585_Q8C585_MOUSE__chr1_1_87423213_87423287_ENSMUST00000172964_REVERSED	|generic|tr_Q3TUA5_Q3TUA5_MOUSE__chr1_1_87423213_87423287_ENSMUST00000172964_REVERSED	|generic|tr_G3UYR9_G3UYR9_MOUSE__chr1_1_87423213_87423287_ENSMUST00000172964_REVERSED	|generic|tr_E9Q2M5_E9Q2M5_MOUSE__chr1_1_87423213_87423287_ENSMUST00000172964_REVERSED|
"""index: 5393, intensity: 3001.0, mobility: 0.748"""	-0.656825	0.309374	0.965397	GQFTQLHLYYAT	generic|tr_B9EKT6_B9EKT6_MOUSE_REVERSED	|generic|tr_F8VQ29_F8VQ29_MOUSE_REVERSED|
"""index: 949, intensity: 19933.0, mobility: 0.869"""	-0.657226	0.309449	0.965544	LGPPKQLEHH	generic|IP_883738_TX=10090_REVERSED|
"""index: 15813, intensity: 4150.0, mobility: 0.869"""	-0.657313	0.309524	0.965576	FVISISQPI	generic|IP_1072470_TX=10090_REVERSED|
"""index: 13953, intensity: 4908.0, mobility: 1.085"""	-0.657479	0.309721	0.965636	MRKGASFPVFYDSK	generic|IP_3465001_TX=10090_REVERSED|
"""index: 2729, intensity: 3382.0, mobility: 0.798"""	-0.657492	0.309795	0.965641	LTSMRGPERRMN	generic|IP_938159_TX=10090_REVERSED|
"""index: 9709, intensity: 11450.0, mobility: 0.959"""	-0.657947	0.309992	0.965807	LVQEKNPLFCQHSIWAFHAL	generic|tr_B9EKU4_B9EKU4_MOUSE_REVERSED	|generic|tr_G3UX45_G3UX45_MOUSE_REVERSED	|generic|tr_E9Q7L1_E9Q7L1_MOUSE_REVERSED|
"""index: 4543, intensity: 3082.0, mobility: 0.824"""	-0.657977	0.310189	0.965818	DLWDSLLDKAEELLVQVKSDVEE	generic|tr_Q3U716_Q3U716_MOUSE__chr7_-1_143557872_143558003_ENSMUST00000208575_REVERSED	|generic|sp_Q9ER72_SYCC_MOUSE__chr7_-1_143557872_143558003_ENSMUST00000208575_REVERSED	|generic|tr_Q3UXN3_Q3UXN3_MOUSE__chr7_-1_143557872_143558003_ENSMUST00000208575_REVERSED|
"""index: 8929, intensity: 4403.0, mobility: 0.812"""	-0.658044	0.310324	0.965842	PLASGRNGLGPYDVMSGF	generic|IP_842122_TX=10090_REVERSED|
"""index: 10105, intensity: 6678.0, mobility: 0.930"""	-0.658113	0.31046	0.965867	LQAAKKVRPAGLAEAAALVEDQSAPGLVGEYA	generic|II_3481047_TX=10090_REVERSED	|generic|tr_B7ZMY3_B7ZMY3_MOUSE_REVERSED	|generic|tr_A0A2I3BRZ3_A0A2I3BRZ3_MOUSE_REVERSED|
"""index: 8315, intensity: 5594.0, mobility: 0.891"""	-0.658165	0.310657	0.965886	RCTQRGPNPGEVIEKIVMWPEELVPI	generic|tr_Q3UY44_Q3UY44_MOUSE_REVERSED	|generic|tr_B7ZC81_B7ZC81_MOUSE_REVERSED|
"""index: 7832, intensity: 4850.0, mobility: 0.773"""	-0.65818	0.310731	0.965891	STSTFIEKKLVRLG	generic|tr_V9GZG9_V9GZG9_MOUSE__II_1066260_REVERSED	|generic|sp_P01029_CO4B_MOUSE__II_1066260_REVERSED	|generic|tr_B2RWX2_B2RWX2_MOUSE__II_1066260_REVERSED	|generic|tr_V9GZQ6_V9GZQ6_MOUSE__II_1066260_REVERSED	|generic|tr_B2RXW7_B2RXW7_MOUSE__II_1066260_REVERSED	|generic|tr_Q9Z0D8_Q9Z0D8_MOUSE_REVERSED	|generic|tr_Q3TYN1_Q3TYN1_MOUSE_REVERSED	|generic|tr_Q9QUF9_Q9QUF9_MOUSE_REVERSED	|generic|tr_Q9QUF8_Q9QUF8_MOUSE_REVERSED	|generic|tr_Q3TAT4_Q3TAT4_MOUSE_REVERSED|
"""index: 24280, intensity: 4388.0, mobility: 0.840"""	-0.658444	0.310928	0.965986	RSSHSTRR	generic|IP_1055540_TX=10090_REVERSED|
"""index: 8180, intensity: 2828.0, mobility: 0.815"""	-0.658521	0.311124	0.966014	LSSNNVKASISATPDL	generic|sp_Q60930_VDAC2_MOUSE__chr14_1_21838003_21838047_ENSMUST00000132364__II_1101404_REVERSED	|generic|tr_G3UX26_G3UX26_MOUSE__chr14_1_21838003_21838047_ENSMUST00000132364__II_1101404_REVERSED|
"""index: 13697, intensity: 4233.0, mobility: 0.930"""	-0.658524	0.311321	0.966015	PSFSDPLVHHIFVHRH	generic|IP_3454206_TX=10090_REVERSED|
"""index: 18015, intensity: 4210.0, mobility: 0.948"""	-0.65854	0.311517	0.966021	MGLIEGEQYLL	generic|IP_948373_TX=10090_REVERSED|
"""index: 13513, intensity: 4022.0, mobility: 0.959"""	-0.658559	0.31153	0.966028	IAAYIFISLHPFHDLYCGEE	generic|tr_Q6NSQ3_Q6NSQ3_MOUSE_REVERSED	|generic|tr_Q8VBZ2_Q8VBZ2_MOUSE__chr11_-1_71033037_71033324_ENSMUST00000156068_REVERSED	|generic|tr_Q9D3C2_Q9D3C2_MOUSE__chr11_-1_71033037_71033324_ENSMUST00000156068_REVERSED|
"""index: 20425, intensity: 4308.0, mobility: 1.018"""	-0.658743	0.311665	0.966094	KNKRVGHLSKWHLNYYCMKTRMKRCIFK	generic|IP_875481_TX=10090_REVERSED|
"""index: 11014, intensity: 4667.0, mobility: 1.031"""	-0.658884	0.311739	0.966144	NTKRGHVTYHPDR	generic|IP_2472589_TX=10090_REVERSED|
"""index: 14329, intensity: 3659.0, mobility: 1.086"""	-0.6591	0.311936	0.966222	AVKKRLGGMHLRIRCPQGDMM	generic|tr_D3YVJ1_D3YVJ1_MOUSE_REVERSED|
"""index: 13322, intensity: 5060.0, mobility: 1.037"""	-0.659121	0.312132	0.966229	RLWLCSPEPAPPPLLQGDRFWSLSPQPTGSVVVR	generic|sp_Q62407_SPEG_MOUSE_REVERSED	|generic|tr_E9QQ25_E9QQ25_MOUSE_REVERSED|
"""index: 12947, intensity: 4584.0, mobility: 0.825"""	-0.659263	0.312328	0.96628	LDEGDFTLDQEKWIEPQGNLDYA	generic|IP_2463430_TX=10090_REVERSED	|generic|IP_3494660_TX=10090_REVERSED|
"""index: 14818, intensity: 3932.0, mobility: 0.832"""	-0.659283	0.312525	0.966287	ENAKPKPVPIDKH	generic|sp_ADH1_YEAST__REVERSED|
"""index: 8431, intensity: 2685.0, mobility: 0.800"""	-0.659283	0.312721	0.966287	LNATQPNLTVDVTPSP	generic|tr_Q8R2Z8_Q8R2Z8_MOUSE_REVERSED|
"""index: 3579, intensity: 20079.0, mobility: 0.827"""	-0.65932	0.312856	0.9663	AMSVLRLLKGQNPPGR	generic|IP_888504_TX=10090_REVERSED|
"""index: 25863, intensity: 6535.0, mobility: 0.952"""	-0.659468	0.312991	0.966353	YKKREQRTN	generic|IP_2513659_TX=10090_REVERSED|
"""index: 6548, intensity: 2684.0, mobility: 0.800"""	-0.65975	0.313187	0.966453	RIMWSRKRPCWL	generic|chr15_1_82029662_82029715_ENSMUST00000100399_REVERSED|
"""index: 8768, intensity: 6797.0, mobility: 1.222"""	-0.659794	0.313322	0.966469	EGLARLRYLCGRQYYYQLFQVCSQFISFALFQNRFKQY	generic|sp_Q3TA38_T120B_MOUSE__chr5_1_123098202_123098297_ENSMUST00000161059__II_931542_REVERSED	|generic|II_931537_TX=10090_REVERSED	|generic|sp_Q3TA38-2_T120B_MOUSE__chr5_1_123098202_123098297_ENSMUST00000161059_REVERSED|
"""index: 27430, intensity: 7442.0, mobility: 1.157"""	-0.660054	0.313518	0.96656	HAQSGLAGLALLGSSSGTVPPIGPPQLGSPHPPLQVPPGHTAHSL	generic|tr_Q80TC1_Q80TC1_MOUSE__chr9_1_61412912_61413106_ENSMUST00000159140__II_848933_REVERSED	|generic|tr_F6TS96_F6TS96_MOUSE__chr9_1_61412912_61413106_ENSMUST00000159140__II_848956_REVERSED	|generic|tr_F8WIE2_F8WIE2_MOUSE__chr9_1_61412912_61413106_ENSMUST00000159140__II_848933_REVERSED	|generic|tr_E0CXU1_E0CXU1_MOUSE__chr9_1_61412912_61413106_ENSMUST00000159140_REVERSED	|generic|tr_E0CYM5_E0CYM5_MOUSE__chr9_1_61373992_61374057_ENSMUST00000160541_REVERSED	|generic|tr_E0CY14_E0CY14_MOUSE__chr9_1_61412912_61413106_ENSMUST00000159140_REVERSED	|generic|tr_E0CXS2_E0CXS2_MOUSE__chr9_1_61412912_61413106_ENSMUST00000159140_REVERSED	|generic|tr_J3KMT7_J3KMT7_MOUSE__chr9_1_61412912_61413106_ENSMUST00000159140_REVERSED	|generic|sp_Q08122_TLE3_MOUSE__chr9_1_61412912_61413106_ENSMUST00000159140_REVERSED	|generic|sp_Q08122-1_TLE3_MOUSE__chr9_1_61412912_61413106_ENSMUST00000159140_REVERSED	|generic|sp_Q08122-2_TLE3_MOUSE__chr9_1_61412912_61413106_ENSMUST00000159140_REVERSED	|generic|sp_Q08122-4_TLE3_MOUSE__chr9_1_61412912_61413106_ENSMUST00000159140_REVERSED	|generic|tr_E0CXS9_E0CXS9_MOUSE__chr9_1_61412912_61413106_ENSMUST00000159140_REVERSED	|generic|tr_Q3TY99_Q3TY99_MOUSE__chr9_1_61412912_61413106_ENSMUST00000159140_REVERSED	|generic|tr_E0CY76_E0CY76_MOUSE__chr9_1_61373992_61374057_ENSMUST00000160541_REVERSED|
"""index: 8848, intensity: 3695.0, mobility: 0.817"""	-0.660118	0.313529	0.966583	QPLVTYSAMHHLETEL	generic|IP_827017_TX=10090_REVERSED|
"""index: 18982, intensity: 2900.0, mobility: 1.088"""	-0.66035	0.313725	0.966664	FERRHINQRMDM	generic|chr18_-1_53723242_53723280_ENSMUST00000049811_REVERSED|
"""index: 4310, intensity: 4554.0, mobility: 0.815"""	-0.660409	0.313737	0.966685	LEIDKETFTGVLK	generic|sp_Q3UFM5_NOM1_MOUSE__chr5_1_29443365_29443475_ENSMUST00000146347_REVERSED|
"""index: 4920, intensity: 4977.0, mobility: 0.870"""	-0.660693	0.313933	0.966785	SLSENQLLQQLLAMMH	generic|sp_Q9Z1T6_FYV1_MOUSE__chr1_1_65233771_65233863_ENSMUST00000190058__II_1037726_REVERSED	|generic|tr_D3Z5N5_D3Z5N5_MOUSE__chr1_1_65233771_65233863_ENSMUST00000190058_REVERSED	|generic|sp_Q9Z1T6-1_FYV1_MOUSE__chr1_1_65233771_65233863_ENSMUST00000190058_REVERSED|
"""index: 5873, intensity: 7536.0, mobility: 1.103"""	-0.660749	0.314129	0.966804	GINKKTTLLTTPSSEAFQNDPSSETCAVPDLIR	generic|tr_Q3V485_Q3V485_MOUSE_REVERSED	|generic|tr_Q3TBM0_Q3TBM0_MOUSE_REVERSED	|generic|sp_Q8R2X8_GO45_MOUSE_REVERSED	|generic|sp_Q8R2X8-2_GO45_MOUSE_REVERSED|
"""index: 12766, intensity: 2534.0, mobility: 0.883"""	-0.660761	0.314325	0.966808	ILHIFPFIFVYCSLCFPFS	generic|tr_Q3V1H2_Q3V1H2_MOUSE_REVERSED|
"""index: 7224, intensity: 4346.0, mobility: 0.968"""	-0.660926	0.314521	0.966866	ESPNIIQGQRDM	generic|tr_Q3U3J1_Q3U3J1_MOUSE__chr7_-1_25630263_25631125_ENSMUST00000205808__II_891046_REVERSED	|generic|tr_Q99L69_Q99L69_MOUSE__chr7_-1_25630263_25631125_ENSMUST00000205808__II_891046_REVERSED	|generic|sp_P50136_ODBA_MOUSE_REVERSED|
"""index: 18934, intensity: 4502.0, mobility: 0.978"""	-0.660946	0.314594	0.966873	KYHHEFAMNELWSPVEQKAEVLLDLLDKTINI	generic|sp_Q62167_DDX3X_MOUSE__II_837215_REVERSED	|generic|tr_B9EKE9_B9EKE9_MOUSE__II_837215_REVERSED	|generic|sp_P16381_DDX3L_MOUSE_REVERSED	|generic|tr_B7ZWF1_B7ZWF1_MOUSE_REVERSED|
"""index: 5579, intensity: 2970.0, mobility: 1.049"""	-0.661061	0.314728	0.966913	KYLGPQGQDEQRQ	generic|IP_974754_TX=10090_REVERSED|
"""index: 17296, intensity: 3646.0, mobility: 1.129"""	-0.661172	0.314862	0.966952	MVSEICDFYSLDSVPENPNELMGKVTELERL	generic|tr_A0A1L1SRI1_A0A1L1SRI1_MOUSE__chr2_1_29733737_29733766_ENSMUST00000123953__II_3500449_REVERSED	|generic|tr_A0A1L1SQ51_A0A1L1SQ51_MOUSE__chr2_1_29733737_29733766_ENSMUST00000123953_REVERSED	|generic|tr_Q68FD6_Q68FD6_MOUSE__chr2_1_29733737_29733766_ENSMUST00000123953_REVERSED	|generic|tr_B2RY15_B2RY15_MOUSE__chr2_1_29733737_29733766_ENSMUST00000123953_REVERSED	|generic|tr_Q8CHG4_Q8CHG4_MOUSE__chr2_1_29733737_29733766_ENSMUST00000123953_REVERSED	|generic|tr_Q8CDM9_Q8CDM9_MOUSE__chr2_1_29733737_29733766_ENSMUST00000123953_REVERSED	|generic|sp_Q71LX4_TLN2_MOUSE__chr2_1_29733737_29733766_ENSMUST00000123953_REVERSED	|generic|tr_E9PUM4_E9PUM4_MOUSE__chr2_1_29733737_29733766_ENSMUST00000123953_REVERSED|
"""index: 1278, intensity: 2787.0, mobility: 0.775"""	-0.661276	0.314996	0.966988	WPGLRWGELNEVEEVM	generic|chr19_1_31084318_31084452_ENSMUST00000066039__IP_1046273_TX=10090_REVERSED|
"""index: 21690, intensity: 2952.0, mobility: 1.066"""	-0.66134	0.315068	0.96701	RQHSRSRSRSSSRSRHRHRKERS	generic|tr_Q3UUS9_Q3UUS9_MOUSE__II_917598_REVERSED	|generic|tr_Q05CX5_Q05CX5_MOUSE__II_917598_REVERSED	|generic|sp_Q7TNC4_LC7L2_MOUSE__II_917598_REVERSED	|generic|sp_Q7TNC4-3_LC7L2_MOUSE__II_917598_REVERSED	|generic|tr_E9Q715_E9Q715_MOUSE_REVERSED	|generic|tr_Q3U5L2_Q3U5L2_MOUSE_REVERSED	|generic|tr_Q3UGK2_Q3UGK2_MOUSE_REVERSED	|generic|sp_Q7TNC4-2_LC7L2_MOUSE_REVERSED	|generic|sp_Q7TNC4-4_LC7L2_MOUSE_REVERSED|
"""index: 8691, intensity: 3170.0, mobility: 1.145"""	-0.661495	0.315079	0.967064	EHIQKMAFMRQSQVIRSQQFIKQQQRFLNSLKEGQEEFKQ	generic|sp_P70281_SYCP3_MOUSE_REVERSED|
"""index: 8178, intensity: 4450.0, mobility: 0.957"""	-0.661761	0.315275	0.967156	RWSLLDLRQSYHQALLMLCWEWTPTRKVLCT	generic|IP_1138564_TX=10090_REVERSED|
"""index: 17708, intensity: 3017.0, mobility: 1.137"""	-0.661825	0.315409	0.967178	RMIQKMQLNEMQVHPVITVVSHD	generic|IP_3497294_TX=10090_REVERSED|
"""index: 13844, intensity: 4289.0, mobility: 0.973"""	-0.661888	0.315419	0.967199	YRDGINQQCGGCTLLSPPIQLVEDVPEESPDLSKR	generic|sp_P25801_RBTN2_MOUSE_REVERSED	|generic|tr_A2BHP4_A2BHP4_MOUSE_REVERSED	|generic|tr_A2BHP5_A2BHP5_MOUSE_REVERSED	|generic|tr_A2BHP3_A2BHP3_MOUSE_REVERSED	|generic|tr_A2BHP2_A2BHP2_MOUSE_REVERSED|
"""index: 25553, intensity: 2734.0, mobility: 0.916"""	-0.66212	0.315553	0.967279	MLRRNVLTY	generic|IP_1014298_TX=10090_REVERSED|
"""index: 19369, intensity: 3921.0, mobility: 0.893"""	-0.662259	0.315687	0.967327	ILFSALPWLSPSLTPGKTK	generic|IP_1119094_TX=10090_REVERSED|
"""index: 23383, intensity: 3115.0, mobility: 1.104"""	-0.662494	0.31582	0.967408	IDKYVLSAEFESIR	generic|tr_A0A0G2JFG8_A0A0G2JFG8_MOUSE_REVERSED|
"""index: 16360, intensity: 3905.0, mobility: 1.006"""	-0.662561	0.315954	0.96743	FMARGWTNVSLFVSLIGVFNMILGTKMMSAFIPLFLTT	generic|tr_Q5NBV0_Q5NBV0_MOUSE__chr11_-1_72261609_72261716_ENSMUST00000207990_REVERSED|
"""index: 4825, intensity: 4464.0, mobility: 0.880"""	-0.66268	0.316087	0.967471	ATEQEEEATQEPNSAKGDLLAK	generic|tr_Q8K2T5_Q8K2T5_MOUSE__II_961796_REVERSED	|generic|tr_U5LL15_U5LL15_MOUSE_REVERSED	|generic|tr_U5LL67_U5LL67_MOUSE_REVERSED	|generic|tr_U5LHT6_U5LHT6_MOUSE_REVERSED|
"""index: 23337, intensity: 33157.0, mobility: 0.774"""	-0.66274	0.316283	0.967492	FTQVSMTCMYVPLS	generic|IP_1094438_TX=10090_REVERSED|
"""index: 21786, intensity: 2913.0, mobility: 1.208"""	-0.662781	0.316478	0.967505	SFGCFFGFWFHVMTFAFNKYFFYCLFKCMRLYSW	generic|sp_P98199_AT8B2_MOUSE__chr3_-1_89946175_89946276_ENSMUST00000163354__II_979079_REVERSED	|generic|tr_E9QAL4_E9QAL4_MOUSE__chr3_-1_89946175_89946276_ENSMUST00000163354__II_979079_REVERSED	|generic|tr_Q69ZR1_Q69ZR1_MOUSE__chr3_-1_89946175_89946276_ENSMUST00000163354__II_979079_REVERSED	|generic|tr_D3YXQ5_D3YXQ5_MOUSE__chr3_-1_89946175_89946276_ENSMUST00000163354_REVERSED|
"""index: 7348, intensity: 14872.0, mobility: 0.997"""	-0.662804	0.316673	0.967513	ARALCERIYKQHDQKMNNVKYE	generic|tr_F6QRE9_F6QRE9_MOUSE__II_973473_REVERSED|
"""index: 28445, intensity: 6229.0, mobility: 0.937"""	-0.662808	0.316868	0.967515	VSAEMMQELK	generic|sp_Q8BX70-2_VP13C_MOUSE__chr9_1_67893084_67893227_ENSMUST00000217386__II_3501120_REVERSED	|generic|sp_Q8BX70_VP13C_MOUSE__chr9_1_67893084_67893227_ENSMUST00000217386_REVERSED	|generic|sp_Q8BX70-3_VP13C_MOUSE__chr9_1_67893084_67893227_ENSMUST00000217386_REVERSED|
"""index: 11142, intensity: 6027.0, mobility: 0.856"""	-0.66299	0.317064	0.967577	QNFILLNCVKSFALETPNIL	generic|IP_1054078_TX=10090_REVERSED|
"""index: 18771, intensity: 3256.0, mobility: 0.799"""	-0.663154	0.317135	0.967632	CVSLVNIH	generic|IP_1135541_TX=10090_REVERSED|
"""index: 9391, intensity: 111217.0, mobility: 0.909"""	-0.66339	0.317268	0.967712	SNRSPSAMAALGLFRNQYLNKAA	generic|tr_A0A1Y7VJ41_A0A1Y7VJ41_MOUSE__II_3475020_REVERSED	|generic|sp_Q8K4P8-3_HECW1_MOUSE__chr13_-1_14322474_14322608_ENSMUST00000221863_REVERSED|
"""index: 7572, intensity: 81670.0, mobility: 0.894"""	-0.663585	0.317401	0.967778	VSGRSNTLSPASFSGNSLRASLGTKPSSCP	generic|tr_Q3UU38_Q3UU38_MOUSE__chr17_-1_79012585_79012674_ENSMUST00000130070__II_1064229_REVERSED	|generic|tr_Q5FWX6_Q5FWX6_MOUSE__II_1064239_REVERSED	|generic|sp_Q8K1Y2_KPCD3_MOUSE__II_1064239_REVERSED|
"""index: 22124, intensity: 8697.0, mobility: 0.893"""	-0.66371	0.317535	0.96782	HLGTHICSPSNR	generic|IP_897064_TX=10090_REVERSED|
"""index: 9244, intensity: 4591.0, mobility: 0.932"""	-0.66376	0.317668	0.967837	VGEGGGGMVVGGGAGDIRGKWEGRGAV	generic|IP_1000666_TX=10090_REVERSED|
"""index: 24394, intensity: 4683.0, mobility: 1.203"""	-0.663872	0.317677	0.967875	DIRYSIRNDFAVEEGNKTWKLTVNLRNVKCWFTVSKKEMTEIDKLPE	generic|tr_A0A5K1VVQ9_A0A5K1VVQ9_MOUSE__chr19_-1_7374046_7374075_ENSMUST00000237653__II_1006392_REVERSED	|generic|sp_A2ASS6_TITIN_MOUSE__chr19_-1_7374046_7374075_ENSMUST00000237653__II_1006392_REVERSED	|generic|sp_A2ASS6-2_TITIN_MOUSE__chr19_-1_7374046_7374075_ENSMUST00000237653__II_1006392_REVERSED	|generic|tr_A0A5K1VVQ1_A0A5K1VVQ1_MOUSE__chr19_-1_7374046_7374075_ENSMUST00000237653__II_1006392_REVERSED	|generic|tr_E9Q8K5_E9Q8K5_MOUSE__chr19_-1_7374046_7374075_ENSMUST00000237653__II_1006392_REVERSED	|generic|tr_E9Q8N1_E9Q8N1_MOUSE__chr19_-1_7374046_7374075_ENSMUST00000237653__II_1006392_REVERSED|
"""index: 1942, intensity: 42490.0, mobility: 1.026"""	-0.664092	0.317872	0.967949	CLKREKLYSEMK	generic|tr_Q8BLJ6_Q8BLJ6_MOUSE__II_830820_REVERSED	|generic|tr_B1AZQ9_B1AZQ9_MOUSE_REVERSED	|generic|tr_A4FTZ1_A4FTZ1_MOUSE_REVERSED	|generic|tr_B1AZR0_B1AZR0_MOUSE_REVERSED	|generic|tr_Q8BUX1_Q8BUX1_MOUSE_REVERSED	|generic|tr_Q6PGA3_Q6PGA3_MOUSE_REVERSED	|generic|tr_Q3TSV2_Q3TSV2_MOUSE_REVERSED|
"""index: 21882, intensity: 2620.0, mobility: 0.874"""	-0.664143	0.318067	0.967966	FPVRFALSM	generic|chr19_-1_8708214_8709261_ENSMUST00000170157__IP_1050032_TX=10090_REVERSED|
"""index: 10083, intensity: 10429.0, mobility: 0.884"""	-0.664248	0.318262	0.968001	DKIKQSGENCLTKTKINCEELA	generic|tr_F6SKY8_F6SKY8_MOUSE__II_1096785_REVERSED	|generic|tr_F6QI24_F6QI24_MOUSE__II_1096797_REVERSED	|generic|tr_F7AXR3_F7AXR3_MOUSE__II_1096656_REVERSED|
"""index: 8990, intensity: 9216.0, mobility: 0.891"""	-0.664264	0.318456	0.968007	EHIDKELLKMALEMEHKMGVQVSLENEM	generic|chr10_1_63000236_63000418_ENSMUST00000143594_REVERSED|
"""index: 11582, intensity: 8056.0, mobility: 1.065"""	-0.664334	0.318589	0.96803	PPPSPWGCLGIWTFP	generic|IP_933432_TX=10090_REVERSED	|generic|IP_933447_TX=10090_REVERSED	|generic|IP_933433_TX=10090_REVERSED|
"""index: 29259, intensity: 3142.0, mobility: 1.015"""	-0.664398	0.318722	0.968051	DWITRRRLPW	generic|IP_869655_TX=10090_REVERSED|
"""index: 7802, intensity: 4791.0, mobility: 1.037"""	-0.664519	0.318793	0.968092	TIWVPPHFEYLHEMNALEAPTMRRLSQWSSSLVAQYFLPLM	generic|II_1073084_TX=10090_REVERSED|
"""index: 20457, intensity: 3400.0, mobility: 1.007"""	-0.664772	0.318987	0.968176	YVKKSTPTAEEED	generic|tr_F2Z493_F2Z493_MOUSE_REVERSED	|generic|tr_O89008_O89008_MOUSE_REVERSED	|generic|tr_Q3SXV1_Q3SXV1_MOUSE_REVERSED|
"""index: 8105, intensity: 4450.0, mobility: 0.909"""	-0.664904	0.318996	0.96822	EMQLTMNYLI	generic|IP_1075273_TX=10090_REVERSED|
"""index: 7940, intensity: 142152.0, mobility: 0.879"""	-0.665127	0.319128	0.968294	SQLAAVMQGLEIQANGICSYLNGVLEDK	generic|sp_Q9D4B2_TTC25_MOUSE__II_1126890_REVERSED	|generic|tr_B8A5X0_B8A5X0_MOUSE_REVERSED|
"""index: 6441, intensity: 3948.0, mobility: 0.885"""	-0.665207	0.319261	0.968321	PNEEGTVNMHQ	generic|tr_Q8BMH2_Q8BMH2_MOUSE__chr1_-1_135277385_135277516_ENSMUST00000152169__II_1034528_REVERSED|
"""index: 18769, intensity: 2713.0, mobility: 1.080"""	-0.665292	0.319331	0.968349	TAEMGFGGCNMLKRV	generic|tr_Q8JZR7_Q8JZR7_MOUSE__chr7_1_45174772_45175044_ENSMUST00000210540__II_3458426_REVERSED	|generic|tr_Q7TQH3_Q7TQH3_MOUSE__chr7_1_45174772_45175044_ENSMUST00000210540__II_3458426_REVERSED	|generic|tr_A0A1B0GRU0_A0A1B0GRU0_MOUSE__chr7_1_45174772_45175044_ENSMUST00000210540__II_3458426_REVERSED	|generic|sp_Q3TXX4_VGLU1_MOUSE__chr7_1_45174772_45175044_ENSMUST00000210540__II_3458426_REVERSED|
"""index: 23858, intensity: 3151.0, mobility: 0.896"""	-0.665308	0.319339	0.968354	SPPQLVGESFRRQALSSPRSETH	generic|tr_B9EKJ7_B9EKJ7_MOUSE_REVERSED	|generic|sp_P58871_TB182_MOUSE_REVERSED|
"""index: 10833, intensity: 5693.0, mobility: 0.953"""	-0.665794	0.319409	0.968515	IFSPYYLNLSFCARAQTLLHPTHKHKHTVSTNDRPLR	generic|IP_864525_TX=10090_REVERSED|
"""index: 11226, intensity: 3146.0, mobility: 0.830"""	-0.665995	0.319604	0.968581	IHKTPSTLHSLLYSCGVARGFTRL	generic|IP_870378_TX=10090_REVERSED|
"""index: 19299, intensity: 5285.0, mobility: 1.131"""	-0.666072	0.319736	0.968607	DLDTIHHERHRLEEQLDSIRCMHEKSQRRSIDISRELEMKAAALEQ	generic|tr_A0A1W2P7N4_A0A1W2P7N4_MOUSE__II_3464984_REVERSED	|generic|tr_F6RSY8_F6RSY8_MOUSE__II_1154027_REVERSED	|generic|tr_F6TU77_F6TU77_MOUSE__II_1154023_REVERSED	|generic|tr_A0A1W2P6N4_A0A1W2P6N4_MOUSE__II_3464985_REVERSED	|generic|tr_F6R487_F6R487_MOUSE__II_3464986_REVERSED	|generic|tr_A0A1W2P7W6_A0A1W2P7W6_MOUSE__II_3464987_REVERSED	|generic|tr_E9PW83_E9PW83_MOUSE_REVERSED	|generic|tr_Q3UT79_Q3UT79_MOUSE_REVERSED|
"""index: 11090, intensity: 3101.0, mobility: 1.218"""	-0.666207	0.319868	0.968651	TQSVFRRKDMTIFVPFENLLWRYSLDDPFHYPPDCLLVMGK	generic|sp_P12960_CNTN1_MOUSE__chr15_1_92228697_92228759_ENSMUST00000141187_REVERSED|
"""index: 5289, intensity: 2693.0, mobility: 1.015"""	-0.666313	0.32	0.968686	EHYQFPYQYETKRHRPGNCQHVSQ	generic|IP_1045434_TX=10090_REVERSED|
"""index: 26998, intensity: 4904.0, mobility: 0.930"""	-0.66636	0.320132	0.968701	TVTYIIFAQM	generic|IP_989844_TX=10090_REVERSED|
"""index: 27464, intensity: 8188.0, mobility: 1.011"""	-0.666458	0.320202	0.968733	HTRLCKKLDKN	generic|sp_Q6PI62_GP173_MOUSE_REVERSED|
"""index: 10297, intensity: 3207.0, mobility: 0.992"""	-0.666619	0.320396	0.968786	LFQMIWDNECHENGLLVVALH	generic|tr_Q8BVJ1_Q8BVJ1_MOUSE__chr10_-1_122081272_122081550_ENSMUST00000038772__II_1143940_REVERSED	|generic|sp_Q8VDX6_RXLT1_MOUSE__chr10_-1_122090456_122090728_ENSMUST00000038772__II_1143940_REVERSED|
"""index: 14507, intensity: 2556.0, mobility: 1.168"""	-0.666624	0.32059	0.968788	AMMECVRSSPWSSPRQP	generic|chr9_1_108463114_108463377_ENSMUST00000061209__IP_843110_TX=10090_REVERSED|
"""index: 15762, intensity: 11192.0, mobility: 0.915"""	-0.666675	0.320722	0.968804	IMLMEAASSKKKQDYKESRT	generic|tr_A0A1Y7VMI0_A0A1Y7VMI0_MOUSE_REVERSED	|generic|tr_Q9D9C3_Q9D9C3_MOUSE_REVERSED|
"""index: 5231, intensity: 4015.0, mobility: 0.914"""	-0.666909	0.320861	0.968881	ITRTAMERQLDEVRKQ	generic|tr_Q8C489_Q8C489_MOUSE__chrX_1_71416590_71416727_ENSMUST00000130179__II_834844_REVERSED	|generic|tr_I7HJQ9_I7HJQ9_MOUSE__chrX_1_71416590_71416727_ENSMUST00000130179_REVERSED	|generic|tr_Q8BQ73_Q8BQ73_MOUSE__chrX_1_71416590_71416727_ENSMUST00000130179_REVERSED	|generic|sp_Q9Z2C4_MTMR1_MOUSE__chrX_1_71416590_71416727_ENSMUST00000130179_REVERSED|
"""index: 9875, intensity: 6333.0, mobility: 1.075"""	-0.666971	0.320861	0.968901	STQESMSPGSVCGGVAVVAVAATATAMSLPQPMRNLALDPTSFKTMKRGG	generic|IP_899118_TX=10090_REVERSED|
"""index: 26273, intensity: 4123.0, mobility: 0.999"""	-0.667272	0.321055	0.968999	LWHRLKTKYQ	generic|IP_1100789_TX=10090_REVERSED|
"""index: 2271, intensity: 2682.0, mobility: 0.786"""	-0.667391	0.321249	0.969038	TRCCAMCEGTQGAAPWASVQR	generic|IP_1012085_TX=10090_REVERSED|
"""index: 13254, intensity: 2942.0, mobility: 0.901"""	-0.667394	0.321442	0.969039	QGGMERSKNAMSNQLKFIH	generic|IP_1105718_TX=10090_REVERSED|
"""index: 7232, intensity: 3596.0, mobility: 0.835"""	-0.667413	0.321636	0.969045	MVPNSPQAWFILLPQGR	generic|IP_830216_TX=10090_REVERSED|
[truncated: 1,975,405 more chars]
