# Supplementary material for: Ion Mobility Coupled to a Time-of-Flight Mass Analyzer Combined With Fragment Intensity Predictions Improves Identification of Classical Bioactive Peptides and Small Open Reading Frame-Encoded Peptides
Source: Front Cell Dev Biol. 2021 Sep 17;9:720570. doi: 10.3389/fcell.2021.720570 (PMC8484717; doi:10.3389/fcell.2021.720570)
Supplement: Supplementary file 15 [file Data_Sheet_3.ZIP › sORFs_P5_cerebellum_b_1_1_1134.msgf_searchenginefeatures.pout_dec]

PSMId	score	q-value	posterior_error_prob	peptide	proteinIds
"""index: 12137, intensity: 2668.0, mobility: 1.182"""	0.603283	0.00120192	0.00133504	GPAPAPAPAPAPAPAPAPAPAPAAAPAPTSAAGGPVASGVSAAPVSAA	generic|sp_Q99PP7_TRI33_MOUSE__chr3_1_103339303_103339347_ENSMUST00000198706__II_981001_REVERSED	|generic|sp_Q99PP7-2_TRI33_MOUSE__chr3_1_103339303_103339347_ENSMUST00000198706_REVERSED|
"""index: 10264, intensity: 28269.0, mobility: 0.912"""	0.27346	0.00145985	0.0176118	LGQSAVVVATPVAVAAAAAAAAALDLMWWIRM	generic|chr15_-1_37448276_37459353_ENSMUST00000120746__IP_1085964_TX=10090_REVERSED|
"""index: 18811, intensity: 3152.0, mobility: 0.863"""	0.190469	0.00191205	0.033571	VYVEPFQDK	generic|IP_824830_TX=10090_REVERSED	|generic|IP_948479_TX=10090_REVERSED	|generic|tr_A0A0G2JEP8_A0A0G2JEP8_MOUSE_REVERSED	|generic|tr_A0A0A6YWJ1_A0A0A6YWJ1_MOUSE_REVERSED	|generic|tr_Q9CR99_Q9CR99_MOUSE_REVERSED	|generic|tr_Q4VAE6_Q4VAE6_MOUSE_REVERSED	|generic|tr_C0IQA7_C0IQA7_MOUSE_REVERSED	|generic|tr_A0A0A6YXF6_A0A0A6YXF6_MOUSE_REVERSED	|generic|sp_Q62159_RHOC_MOUSE__chr3_1_104793960_104794043_ENSMUST00000176347_REVERSED	|generic|tr_H3BL56_H3BL56_MOUSE_REVERSED|
"""index: 17084, intensity: 4833.0, mobility: 1.089"""	0.184403	0.00230097	0.0351827	VVLNMLPHVPFDYK	generic|IP_850984_TX=10090_REVERSED|
"""index: 14067, intensity: 4303.0, mobility: 1.102"""	0.170257	0.00273848	0.0392401	EDTPPPELSCFVLPLFRRAKKVKHQCHSVSVAHT	generic|sp_P34152-2_FAK1_MOUSE__chr15_-1_73264210_73264329_ENSMUST00000227569__II_3484569_REVERSED|
"""index: 891, intensity: 2912.0, mobility: 0.899"""	0.167457	0.00315884	0.0400956	LISQASTHYIV	generic|sp_P07759_SPA3K_MOUSE_REVERSED	|generic|tr_A0A0R4J0I1_A0A0R4J0I1_MOUSE_REVERSED|
"""index: 27199, intensity: 8116.0, mobility: 1.326"""	0.161132	0.0034632	0.0420953	MRYYVMLIK	generic|IP_987146_TX=10090_REVERSED|
"""index: 4151, intensity: 2708.0, mobility: 0.986"""	0.141434	0.00373134	0.0489617	KDENETGSAEPK	generic|tr_Q3UH83_Q3UH83_MOUSE__chr9_1_3579551_3579583_ENSMUST00000213060_REVERSED	|generic|chr9_1_3634942_3635196_ENSMUST00000213060_REVERSED	|generic|tr_F8VQK3_F8VQK3_MOUSE__chr9_1_3579551_3579583_ENSMUST00000213060_REVERSED|
"""index: 7845, intensity: 7190.0, mobility: 1.007"""	0.1202	0.00403551	0.0575699	IVAPESVTQYHLL	generic|tr_Q3UJ02_Q3UJ02_MOUSE__chr10_1_21358321_21358407_ENSMUST00000218850__II_3495670_REVERSED	|generic|tr_Q3TGM7_Q3TGM7_MOUSE__chr10_1_21358321_21358407_ENSMUST00000218850__II_3495670_REVERSED	|generic|sp_Q69ZS7_HBS1L_MOUSE__chr10_1_21358321_21358407_ENSMUST00000218850__II_3495670_REVERSED	|generic|sp_Q69ZS7-2_HBS1L_MOUSE__chr10_1_21358321_21358407_ENSMUST00000218850__II_3495670_REVERSED|
"""index: 10577, intensity: 12364.0, mobility: 1.105"""	0.106083	0.00440352	0.0640749	QQELTVKGAEFKQEEREREKQLKQFMMEQQDLRLKSER	generic|tr_R4GML3_R4GML3_MOUSE__II_1010567_REVERSED	|generic|sp_A2AL36_CNTRL_MOUSE__II_1010567_REVERSED	|generic|tr_E9Q9E7_E9Q9E7_MOUSE__II_1010567_REVERSED	|generic|tr_B2RXX1_B2RXX1_MOUSE__II_1010567_REVERSED|
"""index: 22463, intensity: 3863.0, mobility: 0.810"""	0.101464	0.00462072	0.0663508	TSLKQKPKPLSSWFY	generic|IP_1003418_TX=10090_REVERSED|
"""index: 2481, intensity: 4001.0, mobility: 0.800"""	0.08034	0.00494861	0.077766	QPSPCHPGGLWMPAMRK	generic|IP_3495657_TX=10090_REVERSED|
"""index: 18779, intensity: 31225.0, mobility: 0.928"""	0.0758194	0.00531511	0.0804369	ATVVYIELR	generic|sp_Q3U1J4_DDB1_MOUSE__chr19_1_10625211_10625339_ENSMUST00000236937_REVERSED	|generic|chr19_1_10606868_10607011_ENSMUST00000236722_REVERSED	|generic|tr_A0A494B987_A0A494B987_MOUSE__chr19_1_10625211_10625339_ENSMUST00000236937_REVERSED	|generic|tr_A0A494BAF6_A0A494BAF6_MOUSE_REVERSED|
"""index: 630, intensity: 3366.0, mobility: 0.920"""	0.0748925	0.00567108	0.0809951	VLAEKEDLQR	generic|tr_G3UW82_G3UW82_MOUSE_REVERSED	|generic|tr_I6L963_I6L963_MOUSE_REVERSED|
"""index: 12507, intensity: 4444.0, mobility: 1.097"""	0.0701461	0.00601278	0.0839099	SELNLSSHIVMHNQKGTVVKLFKNCIFM	generic|IP_1076810_TX=10090_REVERSED|
"""index: 20721, intensity: 3017.0, mobility: 1.077"""	0.0668395	0.00626382	0.0859976	QFKTMLQKNSVAEK	generic|tr_Q8BJL9_Q8BJL9_MOUSE_REVERSED	|generic|tr_Q3UEI8_Q3UEI8_MOUSE_REVERSED|
"""index: 1192, intensity: 22842.0, mobility: 0.830"""	0.0548094	0.00655977	0.0940048	LLAPPLRCE	generic|IP_1073212_TX=10090_REVERSED|
"""index: 4039, intensity: 3817.0, mobility: 0.944"""	0.0484569	0.00685426	0.0985037	LSTSYMSSGPRDVERVIHTMGAKYGL	generic|II_1087471_TX=10090_REVERSED|
"""index: 2676, intensity: 2837.0, mobility: 0.770"""	0.0420852	0.00708215	0.103212	PGPPPPPPP	generic|chr13_1_46669632_46669853_ENSMUST00000099547__IP_1106985_TX=10090_REVERSED	|generic|sp_Q80UV9_TAF1_MOUSE__chrX_1_101562127_101562291_ENSMUST00000143908__II_831688_REVERSED	|generic|sp_Q80UV9-3_TAF1_MOUSE__chrX_1_101562127_101562291_ENSMUST00000143908__II_831688_REVERSED	|generic|tr_Q3TXX8_Q3TXX8_MOUSE__II_915139_REVERSED	|generic|tr_Q3UQ99_Q3UQ99_MOUSE__II_915139_REVERSED	|generic|tr_Q3UGK7_Q3UGK7_MOUSE__II_915139_REVERSED	|generic|tr_Q7TPN5_Q7TPN5_MOUSE__II_915139_REVERSED	|generic|tr_Q3T9Z7_Q3T9Z7_MOUSE__II_954851_REVERSED	|generic|tr_D3Z139_D3Z139_MOUSE__II_859065_REVERSED	|generic|sp_Q8BH43_WASF2_MOUSE__II_954851_REVERSED	|generic|sp_Q3UR85_MYRF_MOUSE__chr19_-1_10223113_10223235_ENSMUST00000190922__II_1049632	|generic|sp_Q3UR85-2_MYRF_MOUSE__chr19_-1_10223113_10223235_ENSMUST00000190922__II_1049632	|generic|sp_Q3UR85-3_MYRF_MOUSE__chr19_-1_10223113_10223235_ENSMUST00000190922__II_1049643	|generic|sp_Q14AX6_CDK12_MOUSE__chr13_-1_17739087_17739164_ENSMUST00000222359__II_1127685	|generic|sp_Q14AX6-3_CDK12_MOUSE__chr13_-1_17739087_17739164_ENSMUST00000222359__II_1127685	|generic|tr_B1Q2W7_B1Q2W7_MOUSE__chrX_1_101562127_101562291_ENSMUST00000143908__II_831688_REVERSED	|generic|sp_Q8K0G8_ESRP2_MOUSE__II_859065_REVERSED	|generic|tr_Q3TH23_Q3TH23_MOUSE__II_859065_REVERSED	|generic|tr_D3YZK4_D3YZK4_MOUSE__chrX_1_101562127_101562291_ENSMUST00000143908__II_831688_REVERSED	|generic|sp_Q8VHQ2_SOCS7_MOUSE_REVERSED	|generic|tr_D3Z0K7_D3Z0K7_MOUSE_REVERSED	|generic|tr_Q3U3E7_Q3U3E7_MOUSE_REVERSED	|generic|tr_A0A1B0GRU3_A0A1B0GRU3_MOUSE_REVERSED	|generic|tr_Q8BKZ3_Q8BKZ3_MOUSE_REVERSED	|generic|tr_S4R1B9_S4R1B9_MOUSE__chrX_1_101562127_101562291_ENSMUST00000143908_REVERSED	|generic|tr_E9Q2D0_E9Q2D0_MOUSE_REVERSED	|generic|tr_A0A286YCS6_A0A286YCS6_MOUSE_REVERSED	|generic|tr_C9K0Z8_C9K0Z8_MOUSE__chr7_1_30415650_30415679_ENSMUST00000207982	|generic|sp_Q3UG20_KMT2E_MOUSE__chr13_-1_43303268_43303297_ENSMUST00000055341_REVERSED	|generic|sp_Q3UG20-2_KMT2E_MOUSE__chr13_-1_43303268_43303297_ENSMUST00000055341_REVERSED	|generic|sp_P0C7L0_WIPF3_MOUSE_REVERSED	|generic|sp_P0C7L0-2_WIPF3_MOUSE_REVERSED	|generic|sp_Q6PEV3_WIPF2_MOUSE_REVERSED	|generic|sp_Q9CYT6_CAP2_MOUSE_REVERSED	|generic|tr_D3Z5R4_D3Z5R4_MOUSE_REVERSED	|generic|tr_Q6P9T5_Q6P9T5_MOUSE	|generic|tr_Q80VV6_Q80VV6_MOUSE_REVERSED	|generic|tr_Q05BD7_Q05BD7_MOUSE	|generic|tr_Q05BD7_Q05BD7_MOUSE_REVERSED	|generic|tr_D3YTR7_D3YTR7_MOUSE_REVERSED	|generic|tr_E9Q8K8_E9Q8K8_MOUSE_REVERSED	|generic|sp_Q6ZPZ3_ZC3H4_MOUSE_REVERSED	|generic|sp_Q6ZPZ3-2_ZC3H4_MOUSE_REVERSED	|generic|sp_O88703_HCN2_MOUSE__chr7_1_30415650_30415679_ENSMUST00000207982	|generic|sp_Q76LL6_FHOD3_MOUSE__chr18_1_24754234_24754329_ENSMUST00000234462	|generic|sp_Q76LL6-2_FHOD3_MOUSE__chr18_1_24754234_24754329_ENSMUST00000234462	|generic|sp_Q76LL6-4_FHOD3_MOUSE__chr18_1_24754234_24754329_ENSMUST00000234462	|generic|sp_Q9DBD5_PELP1_MOUSE	|generic|tr_Q8BZD7_Q8BZD7_MOUSE_REVERSED	|generic|sp_Q80Z10_ASTN2_MOUSE	|generic|sp_Q80Z10-2_ASTN2_MOUSE	|generic|tr_Q8CHD5_Q8CHD5_MOUSE__chr19_1_45518810_45518923_ENSMUST00000225662_REVERSED	|generic|sp_P10284_HXB4_MOUSE	|generic|sp_Q80Z10-3_ASTN2_MOUSE	|generic|tr_A0A571BEJ5_A0A571BEJ5_MOUSE	|generic|tr_A0A571BEJ5_A0A571BEJ5_MOUSE_REVERSED	|generic|sp_D7PDD4_G6B_MOUSE_REVERSED|
"""index: 12266, intensity: 3900.0, mobility: 0.824"""	0.0277144	0.00739697	0.114587	EPYTLSAMSEWDPSDVKTGFMNR	generic|IP_1086043_TX=10090_REVERSED|
"""index: 27310, intensity: 15526.0, mobility: 0.947"""	0.0239326	0.00769769	0.11776	LHLVLRIRN	generic|IP_1129193_TX=10090_REVERSED|
"""index: 6243, intensity: 15767.0, mobility: 1.163"""	0.0188795	0.00803634	0.122123	WYRQLEEGLHKSRDEPLVSFMDDEELRR	generic|tr_A0A1C9IC75_A0A1C9IC75_MOUSE__II_3482494_REVERSED	|generic|tr_B7ZWC5_B7ZWC5_MOUSE_REVERSED	|generic|tr_E9Q236_E9Q236_MOUSE_REVERSED	|generic|tr_B9EKC2_B9EKC2_MOUSE_REVERSED	|generic|tr_E9Q467_E9Q467_MOUSE_REVERSED	|generic|tr_Q3TZN9_Q3TZN9_MOUSE_REVERSED|
"""index: 13920, intensity: 4711.0, mobility: 1.131"""	0.0180051	0.00837112	0.122892	KEDALSKRERQESPLKSHPSKRGSSVSAPSPS	generic|tr_Q3TQI2_Q3TQI2_MOUSE__chrX_1_20851679_20851816_ENSMUST00000136451__II_836925_REVERSED	|generic|tr_E9Q0P8_E9Q0P8_MOUSE__chrX_1_20851679_20851816_ENSMUST00000136451__II_836925_REVERSED	|generic|sp_P04627_ARAF_MOUSE__chrX_1_20851679_20851816_ENSMUST00000136451__II_836944_REVERSED	|generic|tr_Q3UXR0_Q3UXR0_MOUSE__chrX_1_20851679_20851816_ENSMUST00000136451_REVERSED|
"""index: 18997, intensity: 5068.0, mobility: 0.846"""	0.0162549	0.00865651	0.124444	LFHLFAESIHACPFFE	generic|IP_3490675_TX=10090_REVERSED|
"""index: 3334, intensity: 2733.0, mobility: 0.783"""	0.0108689	0.00891632	0.12933	KDVPLAPK	generic|tr_E9QLR8_E9QLR8_MOUSE__II_882704_REVERSED	|generic|tr_Q5SEK5_Q5SEK5_MOUSE__II_882704_REVERSED	|generic|tr_Q3UH62_Q3UH62_MOUSE_REVERSED	|generic|sp_Q924W6_TRI66_MOUSE_REVERSED	|generic|sp_Q924W6-2_TRI66_MOUSE_REVERSED	|generic|tr_E9PZP2_E9PZP2_MOUSE_REVERSED	|generic|tr_B2RQQ4_B2RQQ4_MOUSE_REVERSED|
"""index: 14497, intensity: 4619.0, mobility: 0.916"""	-0.000216409	0.00924974	0.139915	DGELKAVGAVTYPEMDLER	generic|tr_Q4FE56_Q4FE56_MOUSE__chrX_1_13114589_13114648_ENSMUST00000139764__IP_830538_REVERSED	|generic|sp_P70398_USP9X_MOUSE__chrX_1_13114589_13114648_ENSMUST00000139764_REVERSED|
"""index: 3373, intensity: 3891.0, mobility: 0.826"""	-0.001068	0.00958576	0.140758	EIEGELARP	generic|IP_1134341_TX=10090_REVERSED|
"""index: 4877, intensity: 25801.0, mobility: 0.948"""	-0.00210739	0.00986059	0.141793	LGPPHPLSLFTF	generic|sp_P97382_KCAB3_MOUSE__chr11_1_69331774_69331833_ENSMUST00000142328_REVERSED|
"""index: 12941, intensity: 3159.0, mobility: 1.208"""	-0.00840156	0.0100976	0.1482	EQKMKPKETRTHWVLVQTCNAARPELDK	generic|sp_P58158_B3GA3_MOUSE_REVERSED	|generic|tr_D4Q8F9_D4Q8F9_MOUSE_REVERSED	|generic|tr_Q3UN75_Q3UN75_MOUSE_REVERSED	|generic|tr_Q3UJY2_Q3UJY2_MOUSE_REVERSED|
"""index: 24616, intensity: 26056.0, mobility: 0.970"""	-0.0186309	0.0104202	0.159137	FRDKYRGHK	generic|IP_1099913_TX=10090_REVERSED|
"""index: 4318, intensity: 2689.0, mobility: 0.835"""	-0.0197345	0.0107167	0.160356	REGVVADGWSQNKENPN	generic|sp_E9QAT4_SC16A_MOUSE__II_1016207_REVERSED	|generic|sp_E9QAT4-2_SC16A_MOUSE_REVERSED|
"""index: 3370, intensity: 5587.0, mobility: 0.861"""	-0.0220377	0.0110479	0.162926	FGLVWPHFWPIPPLPRLPHM	generic|IP_977533_TX=10090_REVERSED	|generic|IP_1078729_TX=10090_REVERSED|
"""index: 11276, intensity: 3499.0, mobility: 1.231"""	-0.0224782	0.0113409	0.163421	CEPWKVLRTCVRYHLG	generic|IP_1130757_TX=10090_REVERSED|
"""index: 1012, intensity: 3222.0, mobility: 0.857"""	-0.025792	0.0116434	0.167188	REIVHLAG	generic|tr_Q8BXE6_Q8BXE6_MOUSE__II_1123261_REVERSED	|generic|chr11_1_117141448_117141600_ENSMUST00000127090_REVERSED	|generic|sp_A8Y5H7_S14L1_MOUSE_REVERSED	|generic|sp_A8Y5H7-2_S14L1_MOUSE_REVERSED	|generic|sp_A8Y5H7-3_S14L1_MOUSE_REVERSED|
"""index: 18376, intensity: 3695.0, mobility: 0.940"""	-0.0273871	0.0119601	0.169026	IMKAELKRE	generic|sp_A2AIW0_ENTR1_MOUSE__II_1016251_REVERSED	|generic|sp_A2AIW0-2_ENTR1_MOUSE__II_1016251_REVERSED	|generic|tr_A2AIW3_A2AIW3_MOUSE__II_1016251_REVERSED	|generic|sp_A2AIW0-3_ENTR1_MOUSE__II_1016251_REVERSED	|generic|sp_A2AIW0-4_ENTR1_MOUSE__II_1016251_REVERSED|
"""index: 8415, intensity: 3880.0, mobility: 0.835"""	-0.0286444	0.0122842	0.170486	EASDLRAKVAELSDEK	generic|sp_Q922J3_CLIP1_MOUSE__chr5_-1_123590789_123590845_ENSMUST00000125340__II_931266_REVERSED	|generic|sp_Q922J3-2_CLIP1_MOUSE__chr5_-1_123590789_123590845_ENSMUST00000125340__II_931266_REVERSED	|generic|tr_D3Z2Z1_D3Z2Z1_MOUSE__chr5_-1_123590789_123590845_ENSMUST00000125340__II_931266_REVERSED	|generic|tr_F6RCU2_F6RCU2_MOUSE__chr5_-1_123590789_123590845_ENSMUST00000125340__II_931276_REVERSED	|generic|tr_F8WIA1_F8WIA1_MOUSE__chr5_-1_123590789_123590845_ENSMUST00000125340__II_931266_REVERSED	|generic|tr_Q8C0S5_Q8C0S5_MOUSE__chr5_-1_123641774_123641875_ENSMUST00000144121_REVERSED	|generic|tr_D3Z3M7_D3Z3M7_MOUSE__chr5_-1_123590789_123590845_ENSMUST00000125340_REVERSED|
"""index: 13341, intensity: 17202.0, mobility: 1.190"""	-0.0304345	0.0126162	0.172584	SLQLDSPKLNKIYRNVYSMLIPTVYSEM	generic|chr15_1_35371964_35372146_ENSMUST00000227309_REVERSED|
"""index: 9568, intensity: 53161.0, mobility: 0.996"""	-0.030457	0.0129482	0.17261	VGGGGSGVGGLDARELLLWVTLLRPSGLAPSSPVI	generic|IP_905594_TX=10090_REVERSED|
"""index: 4895, intensity: 2889.0, mobility: 1.087"""	-0.0304959	0.0132714	0.172656	NTGDAQYLGVYVGSPPVETSNNQHMR	generic|IP_2559040_TX=10090_REVERSED|
"""index: 11482, intensity: 4454.0, mobility: 0.867"""	-0.0308743	0.0135897	0.173102	TNPPHGPCQKLTWQRHLQLRL	generic|IP_991852_TX=10090_REVERSED|
"""index: 6921, intensity: 3672.0, mobility: 0.847"""	-0.0314119	0.0138614	0.173738	QIHAFTTWSRLLSAMGR	generic|IP_1017807_TX=10090_REVERSED|
"""index: 8598, intensity: 8242.0, mobility: 0.794"""	-0.0374549	0.0141494	0.181013	ELNPSINRLFVIEVN	generic|tr_E3VRZ9_E3VRZ9_MOUSE__chr14_-1_23309015_23309215_ENSMUST00000225794_REVERSED|
"""index: 1090, intensity: 3471.0, mobility: 0.765"""	-0.0392567	0.0144737	0.183229	ASLAKDLA	generic|sp_Q921W0_CHM1A_MOUSE__chr8_-1_123206140_123206211_ENSMUST00000167655__II_860458_REVERSED|
"""index: 1744, intensity: 2698.0, mobility: 0.751"""	-0.0401501	0.014788	0.184336	IDDARVGP	generic|sp_Q80T14_FRAS1_MOUSE_REVERSED|
"""index: 467, intensity: 2524.0, mobility: 0.831"""	-0.0405141	0.0151167	0.184788	VLPDSAREE	generic|IP_884880_TX=10090_REVERSED|
"""index: 12491, intensity: 2720.0, mobility: 1.192"""	-0.040534	0.0153947	0.184813	QHFPWNDKLGVPDPQGFS	generic|IP_1021568_TX=10090_REVERSED|
"""index: 4484, intensity: 4209.0, mobility: 0.953"""	-0.0453465	0.0157171	0.19088	AVPPTPGLSTRYP	generic|chr11_1_98892072_98892260_ENSMUST00000142414__IP_1127362_TX=10090_REVERSED|
"""index: 13768, intensity: 27730.0, mobility: 0.783"""	-0.0456156	0.0160183	0.191224	LAVAAGLIAPPGPPGP	generic|tr_A2AJY5_A2AJY5_MOUSE_REVERSED	|generic|tr_A2AJY2_A2AJY2_MOUSE_REVERSED	|generic|sp_O35206_COFA1_MOUSE_REVERSED|
"""index: 8424, intensity: 26878.0, mobility: 0.835"""	-0.047077	0.0163399	0.1931	EASDLRAKVAELSDEK	generic|sp_Q922J3_CLIP1_MOUSE__chr5_-1_123590789_123590845_ENSMUST00000125340__II_931266_REVERSED	|generic|sp_Q922J3-2_CLIP1_MOUSE__chr5_-1_123590789_123590845_ENSMUST00000125340__II_931266_REVERSED	|generic|tr_D3Z2Z1_D3Z2Z1_MOUSE__chr5_-1_123590789_123590845_ENSMUST00000125340__II_931266_REVERSED	|generic|tr_F6RCU2_F6RCU2_MOUSE__chr5_-1_123590789_123590845_ENSMUST00000125340__II_931276_REVERSED	|generic|tr_F8WIA1_F8WIA1_MOUSE__chr5_-1_123590789_123590845_ENSMUST00000125340__II_931266_REVERSED	|generic|tr_Q8C0S5_Q8C0S5_MOUSE__chr5_-1_123641774_123641875_ENSMUST00000144121_REVERSED	|generic|tr_D3Z3M7_D3Z3M7_MOUSE__chr5_-1_123590789_123590845_ENSMUST00000125340_REVERSED|
"""index: 9595, intensity: 5291.0, mobility: 0.936"""	-0.0473248	0.0166558	0.193419	HGSMVMGGELAVHKSQDAKREKVPM	generic|IP_3455142_TX=10090_REVERSED|
"""index: 4421, intensity: 12666.0, mobility: 0.906"""	-0.0476074	0.0169436	0.193784	TNEVNVRQTQKLIQDGKKWTVT	generic|tr_A0A5K1VVQ9_A0A5K1VVQ9_MOUSE__chr19_-1_7374046_7374075_ENSMUST00000237653__II_1006392_REVERSED	|generic|sp_A2ASS6_TITIN_MOUSE__chr19_-1_7374046_7374075_ENSMUST00000237653__II_1006392_REVERSED	|generic|sp_A2ASS6-2_TITIN_MOUSE__chr19_-1_7374046_7374075_ENSMUST00000237653__II_1006392_REVERSED	|generic|tr_A0A5K1VVQ1_A0A5K1VVQ1_MOUSE__chr19_-1_7374046_7374075_ENSMUST00000237653__II_1006392_REVERSED	|generic|tr_E9Q8K5_E9Q8K5_MOUSE__chr19_-1_7374046_7374075_ENSMUST00000237653__II_1006392_REVERSED	|generic|tr_E9Q8N1_E9Q8N1_MOUSE__chr19_-1_7374046_7374075_ENSMUST00000237653__II_1006392_REVERSED|
"""index: 2887, intensity: 4757.0, mobility: 0.858"""	-0.0495218	0.0172414	0.19627	LPTKNEVKEQEELALF	generic|tr_Q8C0Y5_Q8C0Y5_MOUSE__II_1071405_REVERSED	|generic|sp_Q66JX5_CEP43_MOUSE__chr17_1_8194542_8194595_ENSMUST00000161898_REVERSED	|generic|sp_Q66JX5-2_CEP43_MOUSE__chr17_1_8194542_8194595_ENSMUST00000161898_REVERSED|
"""index: 7779, intensity: 4835.0, mobility: 0.917"""	-0.0513834	0.0175268	0.198711	TIPAQPRSWR	generic|tr_A0A087WR50_A0A087WR50_MOUSE__chr1_-1_71637244_71637333_ENSMUST00000186613__II_1037262_REVERSED	|generic|tr_A0A087WSN6_A0A087WSN6_MOUSE__chr1_-1_71637244_71637333_ENSMUST00000186613__II_1037262_REVERSED	|generic|sp_P11276_FINC_MOUSE__chr1_-1_71637244_71637333_ENSMUST00000186613__II_1037262_REVERSED	|generic|tr_Q3TCF1_Q3TCF1_MOUSE__chr1_-1_71637244_71637333_ENSMUST00000186613__II_1037262_REVERSED	|generic|tr_B9EHT6_B9EHT6_MOUSE__chr1_-1_71637244_71637333_ENSMUST00000186613__II_1037262_REVERSED	|generic|tr_Q3UHL6_Q3UHL6_MOUSE__chr1_-1_71637244_71637333_ENSMUST00000186613__II_1037262_REVERSED	|generic|tr_Q3UGY5_Q3UGY5_MOUSE__chr1_-1_71637244_71637333_ENSMUST00000186613_REVERSED	|generic|tr_Q3TCL7_Q3TCL7_MOUSE__chr1_-1_71637244_71637333_ENSMUST00000186613_REVERSED	|generic|tr_B7ZNJ1_B7ZNJ1_MOUSE__chr1_-1_71637244_71637333_ENSMUST00000186613_REVERSED	|generic|tr_Q3UH17_Q3UH17_MOUSE__chr1_-1_71637244_71637333_ENSMUST00000186613_REVERSED	|generic|tr_Q3TBB4_Q3TBB4_MOUSE__chr1_-1_71637244_71637333_ENSMUST00000186613_REVERSED	|generic|tr_A0A087WS56_A0A087WS56_MOUSE__chr1_-1_71637244_71637333_ENSMUST00000186613_REVERSED	|generic|tr_Q3UHR1_Q3UHR1_MOUSE__chr1_-1_71637244_71637333_ENSMUST00000186613_REVERSED|
"""index: 5655, intensity: 32729.0, mobility: 0.938"""	-0.0538591	0.0178513	0.201995	IGPPPLYGHFLV	generic|sp_Q8BFX3_KCTD3_MOUSE__chr1_-1_188976607_188976642_ENSMUST00000193143__II_1024822_REVERSED	|generic|II_1024806_TX=10090_REVERSED	|generic|tr_A0A0A6YX67_A0A0A6YX67_MOUSE__chr1_-1_188976607_188976642_ENSMUST00000193143_REVERSED	|generic|sp_Q8BFX3-2_KCTD3_MOUSE__chr1_-1_188981336_188981377_ENSMUST00000085678_REVERSED|
"""index: 6189, intensity: 6936.0, mobility: 1.046"""	-0.0539863	0.0181406	0.202165	YPVCRFAVGLGDREPLPPVKEM	generic|IP_1098364_TX=10090_REVERSED|
"""index: 23913, intensity: 17544.0, mobility: 0.957"""	-0.0557286	0.0184347	0.204502	PPLHPTLVPNR	generic|IP_1127967_TX=10090_REVERSED|
"""index: 15750, intensity: 4563.0, mobility: 1.051"""	-0.0573858	0.0187581	0.206745	FLCVILAYSSHYR	generic|IP_3491731_TX=10090_REVERSED|
"""index: 13095, intensity: 11697.0, mobility: 1.162"""	-0.0574512	0.0190568	0.206834	SELNTVPTRFFGPEVISVQVGFPAMDRRLSD	generic|sp_O55240_RDH5_MOUSE__II_1145938_REVERSED	|generic|tr_F7CWI9_F7CWI9_MOUSE_REVERSED|
"""index: 4634, intensity: 112729.0, mobility: 1.091"""	-0.0589553	0.0193736	0.208886	YVPSTMKIEWFHQ	generic|sp_Q571F5-4_SPSB3_MOUSE__chr17_1_24891406_24891570_ENSMUST00000117890__II_1071599_REVERSED	|generic|chr17_1_24890615_24890779_ENSMUST00000134932__II_1071589_TX=10090_REVERSED	|generic|chr17_1_24890591_24890779_ENSMUST00000134932__II_1071589_TX=10090_REVERSED	|generic|sp_Q571F5_SPSB3_MOUSE__chr17_1_24891560_24891703_ENSMUST00000068508__II_1071600_REVERSED	|generic|sp_Q571F5-2_SPSB3_MOUSE__chr17_1_24891560_24891703_ENSMUST00000068508__II_1071600_REVERSED	|generic|sp_Q571F5-3_SPSB3_MOUSE__chr17_1_24891560_24891703_ENSMUST00000068508__II_1071600_REVERSED	|generic|tr_D3YW96_D3YW96_MOUSE__chr17_1_24891560_24891703_ENSMUST00000068508__II_1071600_REVERSED	|generic|tr_E9PW49_E9PW49_MOUSE__chr17_1_24891560_24891703_ENSMUST00000068508__II_1071600_REVERSED|
"""index: 12216, intensity: 3762.0, mobility: 1.038"""	-0.0593076	0.0196838	0.209369	CPYQLPEDAGPFYRMLHTMIKVIEEMSPRQSP	generic|IP_3468347_TX=10090_REVERSED	|generic|II_965966_TX=10090_REVERSED	|generic|tr_A2AP93_A2AP93_MOUSE_REVERSED	|generic|tr_Q923A8_Q923A8_MOUSE_REVERSED	|generic|tr_Q3TXG1_Q3TXG1_MOUSE_REVERSED	|generic|tr_Q543B5_Q543B5_MOUSE_REVERSED	|generic|tr_A2AP92_A2AP92_MOUSE_REVERSED|
"""index: 25098, intensity: 5260.0, mobility: 1.001"""	-0.0600594	0.0199742	0.210403	LRTSVGQGVVWR	generic|chr1_-1_172293589_172298047_ENSMUST00000085913_REVERSED|
"""index: 26508, intensity: 4874.0, mobility: 0.916"""	-0.0614197	0.0202899	0.212283	WGNSQLQLR	generic|IP_1092764_TX=10090_REVERSED|
"""index: 10843, intensity: 2950.0, mobility: 0.832"""	-0.0623452	0.0206053	0.213569	SNLLGGMKTMKMFLPL	generic|tr_F6RCB2_F6RCB2_MOUSE__II_882017_REVERSED	|generic|tr_Q32MW1_Q32MW1_MOUSE_REVERSED|
"""index: 10055, intensity: 5479.0, mobility: 1.054"""	-0.0636394	0.020907	0.215378	RKEAESMVKWEA	generic|sp_P53783_SOX1_MOUSE_REVERSED|
"""index: 15659, intensity: 5367.0, mobility: 1.024"""	-0.0650879	0.0212287	0.217416	SHFANTAVPAGDKDQIYLPSHALEPVYLLFH	generic|tr_Q3V3K6_Q3V3K6_MOUSE_REVERSED	|generic|sp_Q6PD26_PIGS_MOUSE_REVERSED|
"""index: 15280, intensity: 4188.0, mobility: 0.899"""	-0.0653411	0.0215503	0.217774	LGASNHQHYNILEPIT	generic|II_833919_TX=10090_REVERSED	|generic|tr_Q7TMU1_Q7TMU1_MOUSE_REVERSED	|generic|sp_P35991_BTK_MOUSE_REVERSED|
"""index: 16224, intensity: 4221.0, mobility: 0.979"""	-0.0653576	0.0218019	0.217797	VLLMQMQIPWS	generic|IP_2414786_TX=10090_REVERSED|
"""index: 13654, intensity: 5449.0, mobility: 1.129"""	-0.0676706	0.0221154	0.221086	WWALSPWMPGTSLGTLRLHNRLCVLRGP	generic|IP_3482145_TX=10090_REVERSED|
"""index: 11491, intensity: 87272.0, mobility: 1.233"""	-0.0683495	0.0223499	0.222059	CEPWKVLRTCVRYHLG	generic|IP_1130757_TX=10090_REVERSED|
"""index: 15061, intensity: 4587.0, mobility: 0.909"""	-0.0729479	0.0226692	0.22873	FFVTISSYLSSHTFDEKKICFIMWSIQIEK	generic|IP_1095614_TX=10090_REVERSED|
"""index: 11614, intensity: 40671.0, mobility: 1.062"""	-0.0730797	0.022908	0.228923	IINLLTHTHTHTHTHTHSWVFWSEPTSTVSIFVSAGKCGYHIKC	generic|tr_Q8BMA4_Q8BMA4_MOUSE__II_1138847_REVERSED|
"""index: 20475, intensity: 11834.0, mobility: 0.910"""	-0.076381	0.0232041	0.233807	EDTPIFLGGDEMEEEAQRVLP	generic|IP_970360_TX=10090_REVERSED|
"""index: 16946, intensity: 5654.0, mobility: 1.039"""	-0.0769195	0.0235145	0.234611	EQLQLYNLGEQPLTSPVSGLD	generic|IP_2440261_TX=10090_REVERSED|
"""index: 5127, intensity: 3340.0, mobility: 0.864"""	-0.0784739	0.0238247	0.236942	EKLLSIVAEVACVLEEAGCERTNIPPPST	generic|tr_J3QNP0_J3QNP0_MOUSE__II_1112744_REVERSED	|generic|tr_E5CYJ9_E5CYJ9_MOUSE_REVERSED	|generic|sp_Q0KK59_UNC79_MOUSE_REVERSED	|generic|tr_G8JL63_G8JL63_MOUSE_REVERSED|
"""index: 3984, intensity: 4303.0, mobility: 0.873"""	-0.0786563	0.0240811	0.237217	LFLLANLEK	generic|tr_A2AHM8_A2AHM8_MOUSE__II_3501570_REVERSED	|generic|tr_Q7TQW5_Q7TQW5_MOUSE_REVERSED|
"""index: 3851, intensity: 4420.0, mobility: 1.056"""	-0.081557	0.0243902	0.241616	RCGGAATAMAPHVRHWREHHYDDY	generic|II_1050544_TX=10090_REVERSED	|generic|tr_F6SRV1_F6SRV1_MOUSE_REVERSED|
"""index: 470, intensity: 13328.0, mobility: 0.810"""	-0.0820972	0.024707	0.242442	CGLTGGGARRDPAAHYRM	generic|chr16_-1_94502078_94502182_ENSMUST00000023615_REVERSED|
"""index: 8582, intensity: 5604.0, mobility: 0.888"""	-0.0823118	0.025	0.242771	EPGKEPFLLSVWVQWSLDPT	generic|IP_1081865_TX=10090_REVERSED|
"""index: 2468, intensity: 4024.0, mobility: 0.931"""	-0.0833332	0.0252924	0.244339	AQSKAEMEKQ	generic|sp_Q64338_PDE1C_MOUSE__II_920259_REVERSED	|generic|sp_Q64338-1_PDE1C_MOUSE__II_920259_REVERSED	|generic|sp_Q64338-2_PDE1C_MOUSE__II_920259_REVERSED	|generic|tr_Q8CDV2_Q8CDV2_MOUSE_REVERSED	|generic|tr_Q3USZ6_Q3USZ6_MOUSE_REVERSED	|generic|tr_A0A5F8MPG4_A0A5F8MPG4_MOUSE_REVERSED	|generic|tr_A0A0N4SWG4_A0A0N4SWG4_MOUSE_REVERSED	|generic|tr_Q9D5W0_Q9D5W0_MOUSE_REVERSED	|generic|tr_E9Q7V6_E9Q7V6_MOUSE_REVERSED|
"""index: 11979, intensity: 2836.0, mobility: 0.866"""	-0.0843597	0.0255924	0.245923	NFAQLFAVTSFGSCLRAHF	generic|IP_1092425_TX=10090_REVERSED|
"""index: 8615, intensity: 5041.0, mobility: 0.873"""	-0.0852353	0.0259084	0.24728	EVAIAVHALP	generic|tr_Q3THM1_Q3THM1_MOUSE__chr9_1_108944806_108944892_ENSMUST00000192305__II_842749_REVERSED	|generic|sp_Q9CZ13_QCR1_MOUSE__chr9_1_108944806_108944892_ENSMUST00000192305__II_842749_REVERSED	|generic|tr_Q3TIC8_Q3TIC8_MOUSE__chr9_1_108944806_108944892_ENSMUST00000192305__II_842749_REVERSED	|generic|chr9_1_108947357_108947557_ENSMUST00000193332_REVERSED|
"""index: 11828, intensity: 11059.0, mobility: 1.061"""	-0.0853173	0.0262243	0.247407	MSYVLPNLMPIVMTYFVSTVK	generic|tr_Q8VFX4_Q8VFX4_MOUSE_REVERSED	|generic|tr_Q7TQR6_Q7TQR6_MOUSE_REVERSED|
"""index: 12947, intensity: 4584.0, mobility: 0.825"""	-0.0854774	0.0265152	0.247656	LDEGDFTLDQEKWIEPQGNLDYA	generic|IP_2463430_TX=10090_REVERSED	|generic|IP_3494660_TX=10090_REVERSED|
"""index: 12244, intensity: 8171.0, mobility: 1.054"""	-0.0860779	0.0267464	0.24859	LTGTNRRQDKYDPPPRTLHRNMQDQPSLK	generic|tr_F6U238_F6U238_MOUSE_REVERSED	|generic|tr_Q8BMG4_Q8BMG4_MOUSE_REVERSED	|generic|tr_Q6ZPH8_Q6ZPH8_MOUSE_REVERSED	|generic|tr_E9Q7L5_E9Q7L5_MOUSE_REVERSED|
"""index: 2499, intensity: 3809.0, mobility: 0.838"""	-0.0872142	0.0270016	0.250365	KCFSDTYLNNKLVQLTNKETELNN	generic|tr_Z4YKQ3_Z4YKQ3_MOUSE_REVERSED	|generic|sp_Q5SUD9_BBS12_MOUSE_REVERSED	|generic|tr_Q3U0J2_Q3U0J2_MOUSE_REVERSED|
"""index: 22947, intensity: 6982.0, mobility: 0.942"""	-0.0889994	0.0273155	0.253173	NRWSSRRR	generic|chr11_1_44561763_44563926_ENSMUST00000019333_REVERSED|
"""index: 449, intensity: 2858.0, mobility: 0.905"""	-0.0890053	0.0276208	0.253182	RTYLDETPVMATPKSSVNEWLFLSSV	generic|tr_Q8CGZ7_Q8CGZ7_MOUSE_REVERSED	|generic|tr_A0A0M6L0J6_A0A0M6L0J6_MOUSE_REVERSED|
"""index: 9762, intensity: 7917.0, mobility: 0.863"""	-0.0892435	0.0279084	0.253558	LFCVNFTGAFYYVVNLNLANN	generic|IP_845583_TX=10090_REVERSED|
"""index: 4689, intensity: 2860.0, mobility: 0.806"""	-0.0904965	0.028222	0.255544	ISSDKAAQITEPFR	generic|sp_Q9JMB8_CNTN6_MOUSE__chr6_1_104642983_104643027_ENSMUST00000161070_REVERSED	|generic|sp_Q9JMB8-2_CNTN6_MOUSE__chr6_1_104642983_104643027_ENSMUST00000161070_REVERSED	|generic|tr_E0CXE3_E0CXE3_MOUSE_REVERSED|
"""index: 16546, intensity: 4651.0, mobility: 1.001"""	-0.0905113	0.0283666	0.255568	LWEVGMSVVKADP	generic|sp_Q3U435_MMP25_MOUSE__II_3488709_REVERSED	|generic|tr_A0A3B2WCE2_A0A3B2WCE2_MOUSE_REVERSED	|generic|tr_A0A3B2W7R0_A0A3B2W7R0_MOUSE_REVERSED|
"""index: 25918, intensity: 3983.0, mobility: 1.032"""	-0.0979639	0.0286337	0.267605	KQKLCIGLHWR	generic|IP_3456276_TX=10090_REVERSED|
"""index: 1002, intensity: 3765.0, mobility: 0.741"""	-0.0992243	0.0288999	0.269678	AALAKVAQ	generic|tr_Q3UA72_Q3UA72_MOUSE__chr1_1_152774278_152774322_ENSMUST00000143008_REVERSED|
"""index: 7032, intensity: 9103.0, mobility: 0.864"""	-0.100522	0.0291835	0.271825	HQPCLPNSARHTIPLSQM	generic|IP_3488938_TX=10090_REVERSED|
"""index: 12594, intensity: 2871.0, mobility: 0.869"""	-0.100806	0.0294939	0.272296	IDCVPPLLSFVAGLMSSF	generic|IP_840645_TX=10090_REVERSED|
"""index: 6736, intensity: 4325.0, mobility: 1.045"""	-0.100951	0.0298044	0.272538	YWPASPQQMAVREPEKDMVIK	generic|sp_P61460_DEPD5_MOUSE__chr5_1_32967774_32967812_ENSMUST00000124780__II_942224_REVERSED	|generic|sp_P61460-2_DEPD5_MOUSE__chr5_1_32967774_32967812_ENSMUST00000124780__II_942224_REVERSED	|generic|tr_F6TK47_F6TK47_MOUSE__chr5_1_32967774_32967812_ENSMUST00000124780__II_942218_REVERSED	|generic|tr_Q6GQV2_Q6GQV2_MOUSE__chr5_1_32967774_32967812_ENSMUST00000124780__II_942219_REVERSED|
"""index: 21045, intensity: 2778.0, mobility: 1.086"""	-0.101047	0.0300496	0.272696	MKSIAVAVGGALFDKTC	generic|IP_989118_TX=10090_REVERSED|
"""index: 8148, intensity: 4161.0, mobility: 0.853"""	-0.103058	0.0303124	0.276053	LWNYLSQKAHDWMLPAN	generic|tr_Q59IX1_Q59IX1_MOUSE_REVERSED	|generic|tr_Q543F8_Q543F8_MOUSE_REVERSED|
"""index: 11987, intensity: 8155.0, mobility: 0.924"""	-0.10479	0.0306028	0.278967	SLHSYQLVPPV	generic|IP_1016552_TX=10090_REVERSED|
"""index: 7416, intensity: 3288.0, mobility: 1.176"""	-0.106174	0.0309119	0.281309	RKAPCCDAVVFAQRQLPGFAQRRHAGAHM	generic|IP_1017160_TX=10090_REVERSED|
"""index: 28866, intensity: 4975.0, mobility: 0.959"""	-0.106483	0.0311728	0.281834	EKYVPINHMR	generic|sp_Q9CQ40_RM49_MOUSE_REVERSED	|generic|chr19_-1_6054836_6055216_ENSMUST00000235520_REVERSED	|generic|tr_A0A494B9G1_A0A494B9G1_MOUSE__chr19_-1_6055004_6055186_ENSMUST00000235520_REVERSED	|generic|tr_Q8BTB8_Q8BTB8_MOUSE_REVERSED|
"""index: 27247, intensity: 16071.0, mobility: 0.879"""	-0.107602	0.0314815	0.283739	HLVLRIRN	generic|IP_1129193_TX=10090_REVERSED|
"""index: 906, intensity: 2915.0, mobility: 0.817"""	-0.107647	0.0317705	0.283817	KSSHGAHER	generic|IP_901315_TX=10090_REVERSED|
"""index: 2672, intensity: 4424.0, mobility: 0.856"""	-0.108186	0.0320296	0.284738	MTIGVVLPTVFFV	generic|tr_J3QML2_J3QML2_MOUSE__II_1132160_REVERSED	|generic|tr_A0A0R4J015_A0A0R4J015_MOUSE__II_1132160_REVERSED	|generic|sp_B2RX12_MRP3_MOUSE__II_1132160_REVERSED	|generic|sp_B2RX12-2_MRP3_MOUSE__II_1132160_REVERSED	|generic|sp_B2RX12-3_MRP3_MOUSE__II_1132160_REVERSED	|generic|tr_Q59DK8_Q59DK8_MOUSE_REVERSED|
"""index: 7310, intensity: 27935.0, mobility: 0.949"""	-0.109397	0.0323176	0.286816	RSTTTFRMFKFKGFGGYVESKTWAL	generic|tr_A0A5F8MPV8_A0A5F8MPV8_MOUSE__II_1029528_REVERSED	|generic|sp_A0A0A6YXX9_CTSEL_MOUSE__II_1029528_REVERSED	|generic|tr_A0A571BGH9_A0A571BGH9_MOUSE__II_1029531_REVERSED|
"""index: 21947, intensity: 3267.0, mobility: 0.872"""	-0.110194	0.0326154	0.288188	TYLVVVFLM	generic|IP_952807_TX=10090_REVERSED|
"""index: 3100, intensity: 22802.0, mobility: 0.964"""	-0.111172	0.0329231	0.289878	MKMLYARGMM	generic|chr12_-1_101934323_101934376_ENSMUST00000021606_REVERSED|
"""index: 12307, intensity: 23505.0, mobility: 1.175"""	-0.111355	0.0331695	0.290194	LKAMCNKIEMNRLTYILPNLMPTFVTYFV	generic|tr_Q7TQZ5_Q7TQZ5_MOUSE_REVERSED	|generic|tr_Q8VG60_Q8VG60_MOUSE_REVERSED	|generic|tr_Q8VGM3_Q8VGM3_MOUSE_REVERSED|
"""index: 676, intensity: 11531.0, mobility: 0.979"""	-0.11396	0.0334561	0.294731	GQNEQLLEEPMK	generic|IP_1099960_TX=10090_REVERSED|
"""index: 20117, intensity: 35974.0, mobility: 0.896"""	-0.114307	0.0336494	0.295338	QPRMLPKQP	generic|IP_1081630_TX=10090_REVERSED|
"""index: 16585, intensity: 4260.0, mobility: 1.039"""	-0.117014	0.0339346	0.300106	GEQALYQRGHHTYALSTVMEICTAR	generic|sp_Q8BJY1_PSMD5_MOUSE__chr2_-1_34852576_34852770_ENSMUST00000143456__II_1010680_REVERSED|
"""index: 18189, intensity: 3720.0, mobility: 0.824"""	-0.117583	0.0342194	0.301115	FTTSTALI	generic|IP_892067_TX=10090_REVERSED|
"""index: 2117, intensity: 3559.0, mobility: 0.830"""	-0.117708	0.0345249	0.301338	EVLGRCRSP	generic|sp_Q8VEE1_LMCD1_MOUSE_REVERSED	|generic|tr_Q8BVZ6_Q8BVZ6_MOUSE_REVERSED|
"""index: 6622, intensity: 3576.0, mobility: 0.779"""	-0.117766	0.0348092	0.301441	SRHHGLLAQLSRLLIDKYC	generic|tr_D3YXH6_D3YXH6_MOUSE_REVERSED|
"""index: 15468, intensity: 6074.0, mobility: 0.904"""	-0.118375	0.0351145	0.302523	EAKKLKEKEKAIEELGEGSEM	generic|tr_B9EKB5_B9EKB5_MOUSE__II_1008330_REVERSED	|generic|tr_A2AUY4_A2AUY4_MOUSE__II_1008330_REVERSED|
"""index: 15607, intensity: 5264.0, mobility: 0.951"""	-0.118654	0.0354198	0.30302	NLTSQPHQPHLAAPPEQPLFENHLLSEEQSTSMEARA	generic|tr_W4VSP1_W4VSP1_MOUSE_REVERSED	|generic|tr_Q9D4A3_Q9D4A3_MOUSE_REVERSED|
"""index: 15810, intensity: 2523.0, mobility: 1.120"""	-0.118773	0.0357252	0.303231	MRRAVGELQSAELRM	generic|tr_A2ADB1_A2ADB1_MOUSE__II_956574_REVERSED	|generic|tr_A2ADB0_A2ADB0_MOUSE__II_956574_REVERSED	|generic|sp_Q62504_MINT_MOUSE__II_956574_REVERSED	|generic|sp_Q62504-2_MINT_MOUSE__II_956574_REVERSED	|generic|sp_Q62504-3_MINT_MOUSE__II_956574_REVERSED|
"""index: 1725, intensity: 3600.0, mobility: 0.873"""	-0.118998	0.035899	0.303632	LMKPVITTTFCIDTLSLFSLFFY	generic|tr_Q8VFP6_Q8VFP6_MOUSE_REVERSED|
"""index: 2646, intensity: 3806.0, mobility: 0.820"""	-0.122335	0.0361263	0.309622	ELEGAKEPAG	generic|sp_E9Q394_AKP13_MOUSE__II_890685_REVERSED	|generic|sp_E9Q394-2_AKP13_MOUSE__II_890685_REVERSED	|generic|tr_A0A140LJJ5_A0A140LJJ5_MOUSE__II_890685_REVERSED|
"""index: 2112, intensity: 2693.0, mobility: 0.963"""	-0.12626	0.0363967	0.31676	MRTAGAMEPREGPA	generic|tr_B2RQ06_B2RQ06_MOUSE_REVERSED	|generic|sp_Q9JKD9_ZBT32_MOUSE_REVERSED|
"""index: 18398, intensity: 4445.0, mobility: 1.001"""	-0.126878	0.0366445	0.317892	SRIGGEPRKLCQVYITGRRVHLC	generic|IP_3467915_TX=10090_REVERSED|
"""index: 20787, intensity: 2842.0, mobility: 1.058"""	-0.128604	0.0369361	0.321071	YWGTHAASANVVELVTVFLGSNN	generic|tr_Q8CGH8_Q8CGH8_MOUSE__chr5_1_75170800_75170955_ENSMUST00000202186_REVERSED	|generic|tr_A0A0J9YVF3_A0A0J9YVF3_MOUSE_REVERSED	|generic|sp_P26618_PGFRA_MOUSE__chr5_1_75170800_75170955_ENSMUST00000202186_REVERSED	|generic|sp_P26618-2_PGFRA_MOUSE__chr5_1_75170800_75170955_ENSMUST00000202186_REVERSED	|generic|tr_A0A0J9YV87_A0A0J9YV87_MOUSE__chr5_1_75170800_75170955_ENSMUST00000202186_REVERSED	|generic|tr_Q3UTU2_Q3UTU2_MOUSE__chr5_1_75170800_75170955_ENSMUST00000202186_REVERSED	|generic|tr_A0A0J9YUD9_A0A0J9YUD9_MOUSE_REVERSED|
"""index: 24879, intensity: 6393.0, mobility: 0.997"""	-0.129052	0.0372163	0.321898	MLTLLDLVLGVGN	generic|IP_827747_TX=10090_REVERSED	|generic|sp_Q8BUH7_RNF26_MOUSE_REVERSED	|generic|sp_Q8BUH7-2_RNF26_MOUSE_REVERSED	|generic|tr_E9PVG0_E9PVG0_MOUSE_REVERSED	|generic|tr_A0A1L1SUH0_A0A1L1SUH0_MOUSE_REVERSED|
"""index: 20796, intensity: 4087.0, mobility: 1.102"""	-0.129785	0.0374622	0.323255	TRAHAHIYWEHSIP	generic|IP_906713_TX=10090_REVERSED|
"""index: 15988, intensity: 8031.0, mobility: 1.091"""	-0.131178	0.0377644	0.325845	EHVNKITEAHYEHT	generic|IP_3471638_TX=10090_REVERSED|
"""index: 15430, intensity: 4980.0, mobility: 0.978"""	-0.131487	0.0380435	0.326421	TLTLGHMSSISRM	generic|chr2_-1_62764582_62764626_ENSMUST00000075052_REVERSED|
"""index: 28348, intensity: 6281.0, mobility: 0.890"""	-0.133045	0.0383338	0.329334	EFPVYACVCIY	generic|IP_1116966_TX=10090_REVERSED|
"""index: 2265, intensity: 3160.0, mobility: 0.910"""	-0.133416	0.0386124	0.330029	RMPHAAGQFCR	generic|tr_Q8VI97_Q8VI97_MOUSE_REVERSED	|generic|tr_E9Q326_E9Q326_MOUSE_REVERSED|
"""index: 10092, intensity: 4288.0, mobility: 0.894"""	-0.134272	0.0388906	0.331639	CRDLHLTHLHGLGHFTTPDV	generic|sp_Q99PI8_RTN4R_MOUSE_REVERSED|
"""index: 22729, intensity: 3551.0, mobility: 0.833"""	-0.134855	0.0390977	0.332738	VVQYLWIHRL	generic|IP_904266_TX=10090_REVERSED|
"""index: 16033, intensity: 3849.0, mobility: 0.952"""	-0.136567	0.0393985	0.335976	SANSLHDSRWNYYQFQTGSEFLFPPR	generic|tr_F6SBQ6_F6SBQ6_MOUSE__II_1024616_REVERSED	|generic|sp_Q8K1C0_ANGE2_MOUSE__chr1_1_190944966_190945091_ENSMUST00000123384_REVERSED	|generic|sp_Q8K1C0-2_ANGE2_MOUSE__chr1_1_190944966_190945091_ENSMUST00000123384_REVERSED	|generic|chr1_1_190932970_190933233_ENSMUST00000123384_REVERSED	|generic|chr1_1_190933033_190933233_ENSMUST00000123384_REVERSED	|generic|tr_A0A0A6YY82_A0A0A6YY82_MOUSE_REVERSED|
"""index: 22758, intensity: 3214.0, mobility: 1.075"""	-0.136585	0.0396754	0.33601	QTDRRVAVSEERHA	generic|IP_1035934_TX=10090_REVERSED|
"""index: 24312, intensity: 11339.0, mobility: 0.830"""	-0.137445	0.039916	0.337644	TLADEAKRIAQYM	generic|IP_827832_TX=10090_REVERSED|
"""index: 571, intensity: 2933.0, mobility: 0.822"""	-0.138927	0.0402161	0.34047	VVDMHYLE	generic|IP_953215_TX=10090_REVERSED|
"""index: 16278, intensity: 3657.0, mobility: 1.152"""	-0.139346	0.0405041	0.341271	KGVVMPFMDVGHSPPHML	generic|IP_1113841_TX=10090_REVERSED|
"""index: 4474, intensity: 21982.0, mobility: 1.010"""	-0.139473	0.040743	0.341514	WQLFPEKSFFCSS	generic|IP_3473101_TX=10090_REVERSED	|generic|IP_3473100_TX=10090_REVERSED|
"""index: 30640, intensity: 2726.0, mobility: 1.012"""	-0.141196	0.0409812	0.344822	TKPWEWWAAKRFKKKKKRKGWTFGKS	generic|tr_B8JJ53_B8JJ53_MOUSE__II_1065253_REVERSED|
"""index: 5961, intensity: 4443.0, mobility: 0.932"""	-0.142923	0.0412556	0.348156	HQNFKSAYPQHQLMMKKELMQGVTTML	generic|sp_E9QAF0_SPT31_MOUSE_REVERSED	|generic|tr_Q3V0C6_Q3V0C6_MOUSE_REVERSED|
"""index: 19149, intensity: 10224.0, mobility: 0.924"""	-0.143455	0.0415546	0.349186	LHLCWNKNIKNMAWSMFWGLG	generic|chr4_-1_58827059_58828034_ENSMUST00000102889__IP_962509_TX=10090_REVERSED|
"""index: 7256, intensity: 11127.0, mobility: 0.940"""	-0.143802	0.0418535	0.349859	NNEDSTLQIARLRPLMLPSGPPSCLGSD	generic|sp_Q8VDG6_M3K21_MOUSE_REVERSED|
"""index: 4650, intensity: 6970.0, mobility: 0.940"""	-0.144172	0.042077	0.350578	SPSSKSVESSMKEEADELAS	generic|tr_E9QP46_E9QP46_MOUSE__chr12_1_75888313_75888345_ENSMUST00000133623_REVERSED	|generic|sp_Q6ZWQ0_SYNE2_MOUSE__chr12_1_75888313_75888345_ENSMUST00000133623_REVERSED|
"""index: 15642, intensity: 10990.0, mobility: 0.985"""	-0.146449	0.0422871	0.355018	IHSDVRQLTLLAESLKEAIQSITDATNIQHAMATGA	generic|IP_3496778_TX=10090_REVERSED|
"""index: 5657, intensity: 5371.0, mobility: 0.827"""	-0.148868	0.0424206	0.359769	FLTSASNFISTLSSMLSAMMV	generic|tr_Q9QXI6_Q9QXI6_MOUSE_REVERSED	|generic|tr_Q8CCA7_Q8CCA7_MOUSE_REVERSED	|generic|sp_Q8C3K6_SC5A1_MOUSE_REVERSED	|generic|tr_O70122_O70122_MOUSE_REVERSED|
"""index: 2116, intensity: 3712.0, mobility: 0.895"""	-0.151958	0.0427046	0.365885	VKLAMEQILVMFYK	generic|sp_Q8BX70-2_VP13C_MOUSE__chr9_1_67893084_67893227_ENSMUST00000217386__II_3501120_REVERSED	|generic|tr_A0A1L1SS63_A0A1L1SS63_MOUSE__II_3501120_REVERSED	|generic|sp_Q8BX70_VP13C_MOUSE__chr9_1_67893084_67893227_ENSMUST00000217386_REVERSED	|generic|sp_Q8BX70-3_VP13C_MOUSE__chr9_1_67893084_67893227_ENSMUST00000217386_REVERSED|
"""index: 27405, intensity: 9993.0, mobility: 1.029"""	-0.152214	0.0430012	0.366395	SSINSFILKVVDEPFAKSRGAERL	generic|sp_Q8BY35_FGD2_MOUSE__II_1067781_REVERSED	|generic|tr_E9PVB8_E9PVB8_MOUSE_REVERSED|
"""index: 8940, intensity: 25632.0, mobility: 0.949"""	-0.152372	0.0432849	0.366708	KDPTTACVLLAQLRLMQSNAAHS	generic|IP_1019840_TX=10090_REVERSED|
"""index: 5237, intensity: 4305.0, mobility: 0.848"""	-0.153621	0.0435298	0.3692	APPIQANVQM	generic|IP_872626_TX=10090_REVERSED|
"""index: 10128, intensity: 312554.0, mobility: 0.810"""	-0.155392	0.0438259	0.372748	ERSVWKENEMKKAEKML	generic|sp_Q811D2_ANR26_MOUSE_REVERSED	|generic|tr_D3Z482_D3Z482_MOUSE_REVERSED|
"""index: 22263, intensity: 58945.0, mobility: 0.994"""	-0.155521	0.0440828	0.373006	QPLRRDGKRR	generic|tr_G3UYX9_G3UYX9_MOUSE_REVERSED|
"""index: 13021, intensity: 9227.0, mobility: 0.930"""	-0.156524	0.0443787	0.375023	DGNTDTGAHVVFTQKKMHRSGSSR	generic|tr_A2AGQ4_A2AGQ4_MOUSE__chr2_-1_91143477_91143686_ENSMUST00000130591__II_1002539_REVERSED	|generic|tr_A2AGQ7_A2AGQ7_MOUSE__chr2_-1_91143477_91143686_ENSMUST00000130591__II_1002539_REVERSED	|generic|tr_A2AGQ6_A2AGQ6_MOUSE__chr2_-1_91170565_91170705_ENSMUST00000130395__II_1002550_REVERSED	|generic|sp_Q80U28-2_MADD_MOUSE__chr2_-1_91143477_91143686_ENSMUST00000130591__II_1002539_REVERSED	|generic|sp_Q80U28-4_MADD_MOUSE__chr2_-1_91143477_91143686_ENSMUST00000130591__II_1002539_REVERSED	|generic|sp_Q80U28-5_MADD_MOUSE__chr2_-1_91143477_91143686_ENSMUST00000130591__II_1002539_REVERSED	|generic|sp_Q80U28-6_MADD_MOUSE__chr2_-1_91143477_91143686_ENSMUST00000130591__II_1002539_REVERSED	|generic|sp_Q80U28-7_MADD_MOUSE__chr2_-1_91143477_91143686_ENSMUST00000130591__II_1002539_REVERSED	|generic|sp_Q80U28-8_MADD_MOUSE__chr2_-1_91143477_91143686_ENSMUST00000130591__II_1002539_REVERSED	|generic|sp_Q80U28-9_MADD_MOUSE__chr2_-1_91143477_91143686_ENSMUST00000130591__II_1002539_REVERSED	|generic|sp_Q80U28-10_MADD_MOUSE__chr2_-1_91143477_91143686_ENSMUST00000130591__II_1002539_REVERSED	|generic|sp_Q80U28-11_MADD_MOUSE__chr2_-1_91143477_91143686_ENSMUST00000130591__II_1002539_REVERSED	|generic|sp_Q80U28-14_MADD_MOUSE__chr2_-1_91170565_91170705_ENSMUST00000130395__II_1002550_REVERSED	|generic|tr_A2AGQ5_A2AGQ5_MOUSE__chr2_-1_91143477_91143686_ENSMUST00000130591__II_1002539_REVERSED	|generic|tr_E9QN47_E9QN47_MOUSE__chr2_-1_91170565_91170705_ENSMUST00000130395__II_1002550_REVERSED	|generic|tr_A2AGQ3_A2AGQ3_MOUSE__chr2_-1_91170565_91170705_ENSMUST00000130395__II_1002550_REVERSED	|generic|tr_A2AGQ8_A2AGQ8_MOUSE__chr2_-1_91170565_91170705_ENSMUST00000130395__II_1002550_REVERSED	|generic|tr_A2AGQ9_A2AGQ9_MOUSE__chr2_-1_91143477_91143686_ENSMUST00000130591__II_1002539_REVERSED	|generic|tr_A2AGQ2_A2AGQ2_MOUSE__chr2_-1_91143477_91143686_ENSMUST00000130591__II_1002539_REVERSED	|generic|II_1002556_TX=10090_REVERSED	|generic|II_1002554_TX=10090_REVERSED	|generic|II_1002545_TX=10090_REVERSED	|generic|II_1002552_TX=10090_REVERSED	|generic|II_1002553_TX=10090_REVERSED	|generic|sp_Q80U28_MADD_MOUSE__chr2_-1_91170565_91170705_ENSMUST00000130395_REVERSED	|generic|sp_Q80U28-3_MADD_MOUSE__chr2_-1_91170565_91170705_ENSMUST00000130395_REVERSED	|generic|sp_Q80U28-15_MADD_MOUSE__chr2_-1_91170565_91170705_ENSMUST00000130395_REVERSED	|generic|tr_A0A0R4J1F4_A0A0R4J1F4_MOUSE__chr2_-1_91170565_91170705_ENSMUST00000130395_REVERSED	|generic|tr_A2AGR1_A2AGR1_MOUSE__chr2_-1_91170565_91170705_ENSMUST00000130395_REVERSED	|generic|tr_A2AGR0_A2AGR0_MOUSE__chr2_-1_91170565_91170705_ENSMUST00000130395_REVERSED|
"""index: 24593, intensity: 4236.0, mobility: 1.062"""	-0.156659	0.0446217	0.375295	VVNAAAMKAKELER	generic|chr1_-1_153234403_153234639_ENSMUST00000163011_REVERSED|
"""index: 452, intensity: 4518.0, mobility: 0.906"""	-0.157782	0.0449173	0.377561	SEYERDVVLKIMRKRAWEEEEYE	generic|tr_A0A0A6YXB5_A0A0A6YXB5_MOUSE__II_1152336_REVERSED	|generic|tr_A0A140T8S2_A0A140T8S2_MOUSE__II_1152336_REVERSED	|generic|sp_Q99PJ1-18_PCD15_MOUSE__II_1152336_REVERSED	|generic|sp_Q99PJ1-19_PCD15_MOUSE__II_1152336_REVERSED	|generic|sp_Q99PJ1-20_PCD15_MOUSE__II_1152276_REVERSED	|generic|sp_Q99PJ1-26_PCD15_MOUSE__II_1152336_REVERSED	|generic|II_1152273_TX=10090_REVERSED|
"""index: 19770, intensity: 5253.0, mobility: 1.135"""	-0.158207	0.0452128	0.37842	AQGVGRDDVTPNDIWR	generic|sp_Q64727_VINC_MOUSE__chr14_1_20967577_20967612_ENSMUST00000226113__II_3479683_REVERSED|
"""index: 15169, intensity: 3409.0, mobility: 0.878"""	-0.158356	0.0454143	0.378722	DLPPEGPRRA	generic|tr_Q8BXC0_Q8BXC0_MOUSE_REVERSED	|generic|sp_O35074_PTGIS_MOUSE_REVERSED|
"""index: 2619, intensity: 5279.0, mobility: 0.856"""	-0.158918	0.0456688	0.37986	TLPTETKFLSEMRIH	generic|sp_Q8BLG2_LPAR4_MOUSE_REVERSED	|generic|tr_Q80UD5_Q80UD5_MOUSE_REVERSED|
"""index: 642, intensity: 8011.0, mobility: 0.877"""	-0.15998	0.0459499	0.382016	HHSIPMAMPPP	generic|chr9_1_46212194_46212319_ENSMUST00000126865__IP_850770_TX=10090_REVERSED|
"""index: 15043, intensity: 4538.0, mobility: 0.809"""	-0.161449	0.0462445	0.385008	HGQILLKQHFKELRAR	generic|IP_924668_TX=10090_REVERSED|
"""index: 4847, intensity: 4097.0, mobility: 0.912"""	-0.161544	0.0465253	0.385202	QEIKQCLSFLNMKDGYFPSQLAAMEYL	generic|tr_A2ATN9_A2ATN9_MOUSE_REVERSED	|generic|sp_Q9ES70_NEK6_MOUSE_REVERSED|
"""index: 8355, intensity: 25246.0, mobility: 1.035"""	-0.162125	0.0467098	0.386389	YPVCRFAVGLGDREPLPPVKEM	generic|IP_1098364_TX=10090_REVERSED|
"""index: 12292, intensity: 3423.0, mobility: 1.049"""	-0.165186	0.0470035	0.392669	GPAPAPAPAPAPAPAPAPAPAPAAAPAPTSAAGGPVASGVSAAPVSAA	generic|sp_Q99PP7_TRI33_MOUSE__chr3_1_103339303_103339347_ENSMUST00000198706__II_981001_REVERSED	|generic|sp_Q99PP7-2_TRI33_MOUSE__chr3_1_103339303_103339347_ENSMUST00000198706_REVERSED|
"""index: 14395, intensity: 5626.0, mobility: 1.087"""	-0.165348	0.0472973	0.393003	YKQIWPGFATLGYY	generic|sp_Q9EQC4_ELOV4_MOUSE_REVERSED	|generic|tr_V9GXI2_V9GXI2_MOUSE_REVERSED|
"""index: 13010, intensity: 4573.0, mobility: 1.039"""	-0.165417	0.0475911	0.393145	YLCKEGNKPPITLEMYGHPIYQQTYDFRPKKML	generic|tr_Q3V0K6_Q3V0K6_MOUSE_REVERSED|
"""index: 22591, intensity: 11536.0, mobility: 0.964"""	-0.165739	0.0478427	0.393809	QKNFLWRIS	generic|tr_Q3UKC7_Q3UKC7_MOUSE_REVERSED	|generic|sp_Q3UKK2_CEAM5_MOUSE_REVERSED	|generic|tr_A0A3Q4EGJ1_A0A3Q4EGJ1_MOUSE_REVERSED	|generic|tr_Q9D2U0_Q9D2U0_MOUSE_REVERSED|
"""index: 26347, intensity: 4296.0, mobility: 0.895"""	-0.166715	0.0481362	0.395825	PVPVWKHLKGKYL	generic|tr_E9PX36_E9PX36_MOUSE_REVERSED	|generic|tr_Q6PD18_Q6PD18_MOUSE_REVERSED	|generic|tr_B7ZNX1_B7ZNX1_MOUSE_REVERSED	|generic|tr_F6UD05_F6UD05_MOUSE_REVERSED	|generic|sp_Q68SA9_ATS7_MOUSE_REVERSED	|generic|sp_Q68SA9-2_ATS7_MOUSE_REVERSED|
"""index: 19782, intensity: 4505.0, mobility: 1.109"""	-0.166789	0.0483871	0.395978	QQVLWSASQSAIMESSG	generic|sp_E9QAT4_SC16A_MOUSE__II_1016207_REVERSED	|generic|sp_E9QAT4-2_SC16A_MOUSE_REVERSED|
"""index: 21010, intensity: 3292.0, mobility: 1.220"""	-0.167302	0.0486661	0.397039	FNGKGDDEKVELSVSFTFV	generic|sp_A6H6A9_RBG1L_MOUSE__II_1028313_REVERSED	|generic|sp_A6H6A9-2_RBG1L_MOUSE_REVERSED|
"""index: 5425, intensity: 4211.0, mobility: 0.967"""	-0.167515	0.0489162	0.397481	AKVWEDADGEEIVELWEGETITLEDE	generic|sp_Q6PFY1_FCSD1_MOUSE_REVERSED	|generic|sp_Q6PFY1-2_FCSD1_MOUSE_REVERSED|
"""index: 9565, intensity: 8904.0, mobility: 0.812"""	-0.168428	0.0492091	0.399375	ELNPSINRLFVIEVN	generic|tr_E3VRZ9_E3VRZ9_MOUSE__chr14_-1_23309015_23309215_ENSMUST00000225794_REVERSED|
"""index: 6870, intensity: 25523.0, mobility: 1.038"""	-0.168696	0.0494731	0.399929	EKKREKEKGQHCSSELTFDNLIAPLPLYFYCPLMSFMTLVPR	generic|IP_1103221_TX=10090_REVERSED|
"""index: 3456, intensity: 2811.0, mobility: 0.882"""	-0.169068	0.0497367	0.400704	LPTELACFHQ	generic|IP_1127095_TX=10090_REVERSED|
"""index: 4418, intensity: 2801.0, mobility: 1.174"""	-0.169924	0.0498979	0.402485	GMELGEKDAFDDTLIKG	generic|tr_G5E8N3_G5E8N3_MOUSE__chr3_-1_95338342_95338602_ENSMUST00000124638__II_970769_REVERSED	|generic|sp_O88974_SETB1_MOUSE__chr3_-1_95338342_95338602_ENSMUST00000124638__II_970769_REVERSED	|generic|sp_O88974-4_SETB1_MOUSE__chr3_-1_95338342_95338602_ENSMUST00000124638__II_970769_REVERSED	|generic|tr_D3YYC3_D3YYC3_MOUSE__chr3_-1_95338342_95338602_ENSMUST00000124638__II_970769_REVERSED	|generic|sp_O88974-3_SETB1_MOUSE__chr3_-1_95324301_95324375_ENSMUST00000124638_REVERSED|
"""index: 17684, intensity: 3587.0, mobility: 1.136"""	-0.171393	0.0501897	0.405552	STTVMRLLSLATGEWPLLSAMSPISA	generic|IP_980230_TX=10090_REVERSED|
"""index: 6859, intensity: 2799.0, mobility: 0.842"""	-0.171568	0.0504815	0.405916	GQQLTMDGIFLHRS	generic|IP_1098796_TX=10090_REVERSED|
"""index: 20584, intensity: 15392.0, mobility: 0.962"""	-0.171977	0.0507733	0.406773	KITPFGRMLV	generic|IP_981782_TX=10090_REVERSED|
"""index: 8041, intensity: 5078.0, mobility: 1.055"""	-0.17214	0.0509907	0.407113	IAFLVTTYIRRMEHRPWDERCWYVTSTKNHSSLRVRYYK	generic|tr_Q924N0_Q924N0_MOUSE_REVERSED|
"""index: 5303, intensity: 4864.0, mobility: 1.001"""	-0.173371	0.0512821	0.409695	YRYYNLHVMHI	generic|IP_1063067_TX=10090_REVERSED|
"""index: 7226, intensity: 5007.0, mobility: 0.804"""	-0.173765	0.0515734	0.410523	VFSVDESVLILRMVWY	generic|IP_868658_TX=10090_REVERSED|
"""index: 8988, intensity: 256322.0, mobility: 1.065"""	-0.173788	0.0518497	0.410571	PGGGPRVGLEAVGDQGVGGVLQAPGSSLEGEEPREVWWSAALRLGPPGGR	generic|sp_Q8R366_IGSF8_MOUSE_REVERSED|
"""index: 8600, intensity: 120204.0, mobility: 1.071"""	-0.174019	0.0521258	0.411056	VFYFTHVNLVSHKHPSCLMYFLYITIFINHHGPFLFVTY	generic|IP_3459694_TX=10090_REVERSED|
"""index: 13969, intensity: 15831.0, mobility: 1.141"""	-0.17448	0.052417	0.412026	LKLSCVCQMRKQVRSKEQASEKEQVGVSR	generic|IP_949109_TX=10090_REVERSED|
"""index: 14108, intensity: 7863.0, mobility: 1.006"""	-0.174494	0.052601	0.412056	LFSHNSGERTFY	generic|IP_983469_TX=10090_REVERSED|
"""index: 28483, intensity: 238215.0, mobility: 1.011"""	-0.175327	0.0528916	0.41381	TSTKAKKDDSGTGD	generic|sp_TAU_HUMAN__REVERSED|
"""index: 7852, intensity: 5101.0, mobility: 0.964"""	-0.17545	0.0531205	0.41407	EEEQQLNKLIHEARQHSRSVARASF	generic|tr_A0A1D5RLV3_A0A1D5RLV3_MOUSE__chr1_1_66468450_66468542_ENSMUST00000114008_REVERSED	|generic|sp_Q8BLN6_UNC80_MOUSE__chr1_1_66468450_66468542_ENSMUST00000114008_REVERSED	|generic|tr_B8XCJ6_B8XCJ6_MOUSE__chr1_1_66468450_66468542_ENSMUST00000114008_REVERSED|
"""index: 15084, intensity: 5336.0, mobility: 1.078"""	-0.175775	0.0533798	0.414756	VSEKEMEQMDVLRG	generic|IP_2481478_TX=10090_REVERSED|
"""index: 12704, intensity: 70391.0, mobility: 1.171"""	-0.176227	0.0535766	0.415712	DEAKTVPELDISDIYMLNLKHNIALASHELA	generic|sp_P70303_PYRG2_MOUSE_REVERSED	|generic|sp_P70303-2_PYRG2_MOUSE_REVERSED	|generic|sp_P70303-3_PYRG2_MOUSE_REVERSED|
"""index: 16561, intensity: 3297.0, mobility: 0.931"""	-0.178039	0.0538506	0.419548	KFFTHTLFHCYICTIRMEN	generic|IP_3497746_TX=10090_REVERSED|
"""index: 17531, intensity: 15648.0, mobility: 0.830"""	-0.178273	0.0541088	0.420043	LGYSMEYYWLRLL	generic|tr_Q80TG4_Q80TG4_MOUSE__chr4_-1_72118284_72118373_ENSMUST00000132550_REVERSED|
"""index: 16180, intensity: 1340633.0, mobility: 0.948"""	-0.178879	0.0543039	0.42133	QSADLGAVPPAQVMPQLQQQ	generic|sp_P56477_IRF5_MOUSE_REVERSED	|generic|tr_B2CC69_B2CC69_MOUSE_REVERSED|
"""index: 1567, intensity: 3939.0, mobility: 0.806"""	-0.179852	0.054577	0.423401	PQPKPPPLE	generic|tr_A0A2I3BPJ2_A0A2I3BPJ2_MOUSE_REVERSED|
"""index: 17051, intensity: 6442.0, mobility: 0.963"""	-0.180282	0.0548499	0.424315	QRRWPPSSALLSWLMSPVL	generic|IP_839467_TX=10090_REVERSED|
"""index: 13615, intensity: 3810.0, mobility: 0.846"""	-0.180727	0.055075	0.425263	MDILIVVMP	generic|IP_3493751_TX=10090_REVERSED	|generic|IP_3493756_TX=10090_REVERSED|
"""index: 5454, intensity: 3782.0, mobility: 0.924"""	-0.181228	0.0553633	0.426333	LEKQLATSESLCEAEMHPTFVFKELTPV	generic|tr_A0A0U1RNJ1_A0A0U1RNJ1_MOUSE__chr11_-1_120807854_120807991_ENSMUST00000155276_REVERSED	|generic|tr_Q3TB22_Q3TB22_MOUSE_REVERSED	|generic|sp_P19096_FAS_MOUSE__chr11_-1_120807854_120807991_ENSMUST00000155276_REVERSED	|generic|tr_Q3UHT6_Q3UHT6_MOUSE__chr11_-1_120807854_120807991_ENSMUST00000155276_REVERSED|
"""index: 1906, intensity: 5660.0, mobility: 0.824"""	-0.181318	0.0556517	0.426526	LLAPPATLQC	generic|tr_D3YVZ1_D3YVZ1_MOUSE__II_849361_REVERSED	|generic|tr_D3YXW9_D3YXW9_MOUSE__II_849361_REVERSED	|generic|tr_D3YUA2_D3YUA2_MOUSE__II_849361_REVERSED	|generic|tr_E9PZT7_E9PZT7_MOUSE_REVERSED	|generic|sp_O70491_STRA6_MOUSE_REVERSED	|generic|tr_E9PZN4_E9PZN4_MOUSE_REVERSED	|generic|tr_Q8C442_Q8C442_MOUSE_REVERSED	|generic|tr_E9Q3G2_E9Q3G2_MOUSE_REVERSED	|generic|tr_E9Q283_E9Q283_MOUSE_REVERSED	|generic|tr_E9Q9S7_E9Q9S7_MOUSE_REVERSED	|generic|tr_E9QAQ2_E9QAQ2_MOUSE_REVERSED	|generic|tr_A0A0R4J115_A0A0R4J115_MOUSE_REVERSED|
"""index: 24659, intensity: 3687.0, mobility: 1.163"""	-0.181487	0.0559239	0.426885	SPPAKGKGRGLYLVKGGVRLGAQHPDPRCR	generic|IP_1072115_TX=10090_REVERSED|
"""index: 17020, intensity: 2894.0, mobility: 1.280"""	-0.181941	0.0561636	0.427857	AERTSHRVGGVGGPWNDILS	generic|IP_915172_TX=10090_REVERSED|
"""index: 1154, intensity: 3233.0, mobility: 0.772"""	-0.182369	0.0564516	0.428772	SPSSEKMRDIVN	generic|sp_Q9CRB9_MIC19_MOUSE__chr6_-1_33008479_33008550_ENSMUST00000124436__II_918309_REVERSED	|generic|tr_D3Z0L4_D3Z0L4_MOUSE__chr6_-1_33008479_33008550_ENSMUST00000124436_REVERSED	|generic|tr_S4R238_S4R238_MOUSE__chr6_-1_33008479_33008550_ENSMUST00000124436_REVERSED	|generic|tr_Q9D9P1_Q9D9P1_MOUSE__chr6_-1_33008479_33008550_ENSMUST00000124436_REVERSED|
"""index: 15733, intensity: 4370.0, mobility: 1.059"""	-0.182429	0.0567233	0.4289	FLCVILAYSSHYR	generic|IP_3491731_TX=10090_REVERSED|
"""index: 623, intensity: 2676.0, mobility: 0.848"""	-0.182819	0.0569456	0.429735	TGQVDEAETI	generic|sp_Q7TS63-2_ZFAT_MOUSE__II_1084708_REVERSED	|generic|sp_Q7TS63_ZFAT_MOUSE_REVERSED|
"""index: 3322, intensity: 3265.0, mobility: 0.959"""	-0.183236	0.0572168	0.430628	LLSHCTKRYEE	generic|tr_Q80ZL9_Q80ZL9_MOUSE__II_3444483_REVERSED	|generic|sp_Q9DBB4_NAA16_MOUSE__II_3444483_REVERSED|
"""index: 5448, intensity: 2822.0, mobility: 1.021"""	-0.183637	0.0575043	0.431488	GLFLLSFCSCVVSQ	generic|IP_1091072_TX=10090_REVERSED|
"""index: 19223, intensity: 4708.0, mobility: 0.956"""	-0.183913	0.0577918	0.43208	SAIVLDNQEDSTHTRQVL	generic|IP_1020437_TX=10090_REVERSED|
"""index: 21594, intensity: 58415.0, mobility: 0.976"""	-0.184004	0.0580794	0.432276	SPHRFDVLRL	generic|chr16_-1_66812808_66815404_ENSMUST00000114292__IP_1074519_TX=10090_REVERSED|
"""index: 18739, intensity: 2990.0, mobility: 1.044"""	-0.184154	0.0583501	0.432597	ELMKKMPVTISEGGMMNATGFLQSMGQVL	generic|IP_906432_TX=10090_REVERSED|
"""index: 12613, intensity: 2836.0, mobility: 0.836"""	-0.185036	0.0586375	0.434492	NGYSFLMHHRGQIF	generic|IP_904803_TX=10090_REVERSED|
"""index: 15641, intensity: 13984.0, mobility: 1.002"""	-0.185231	0.058908	0.434911	NQRQPSVNAKPKSLAHVVTKYVGGLSGQQPGTEQSSS	generic|tr_A0A2I3BRX9_A0A2I3BRX9_MOUSE__chr12_-1_55676400_55676690_ENSMUST00000220017_REVERSED|
"""index: 9104, intensity: 3746.0, mobility: 1.040"""	-0.185517	0.0591105	0.435527	VSADNMHSARRRKRMERLFMHEYAKKERDTSFLVAIDQPSY	generic|tr_A0A1G5SL47_A0A1G5SL47_MOUSE_REVERSED	|generic|tr_A0A1G5SLJ2_A0A1G5SLJ2_MOUSE_REVERSED|
"""index: 27029, intensity: 5042.0, mobility: 1.017"""	-0.187895	0.0593804	0.440656	LPQPFASSRGPLGQL	generic|IP_996216_TX=10090_REVERSED	|generic|IP_996218_TX=10090_REVERSED|
"""index: 21760, intensity: 4454.0, mobility: 0.919"""	-0.188408	0.0596501	0.441766	HNDPIILGIW	generic|tr_E9Q2J5_E9Q2J5_MOUSE__II_3461099_REVERSED	|generic|II_3461114_TX=10090_REVERSED|
"""index: 26963, intensity: 3546.0, mobility: 1.185"""	-0.188657	0.059834	0.442305	MPMNIKTK	generic|IP_1074365_TX=10090_REVERSED|
"""index: 5628, intensity: 2564.0, mobility: 0.987"""	-0.189768	0.0601202	0.444712	VYQPDPGMHEELV	generic|chr15_1_23173798_23173944_ENSMUST00000170626__II_1091434_TX=10090_REVERSED	|generic|tr_Q8BLB5_Q8BLB5_MOUSE__chr15_1_23259689_23259733_ENSMUST00000040427__II_1091430_REVERSED	|generic|chr15_1_23173741_23173944_ENSMUST00000170626__II_1091434_TX=10090_REVERSED	|generic|tr_F6RSC2_F6RSC2_MOUSE__chr15_1_23259689_23259733_ENSMUST00000040427__II_1091435_REVERSED	|generic|tr_A0A2I3BPS8_A0A2I3BPS8_MOUSE__chr15_1_23259689_23259733_ENSMUST00000040427_REVERSED	|generic|tr_E9Q941_E9Q941_MOUSE__chr15_1_23259689_23259733_ENSMUST00000040427_REVERSED	|generic|tr_E9Q9Q6_E9Q9Q6_MOUSE__chr15_1_23259689_23259733_ENSMUST00000040427_REVERSED|
"""index: 8114, intensity: 3320.0, mobility: 0.758"""	-0.190107	0.0604065	0.445449	VRAVWFPSSESCQ	generic|IP_870329_TX=10090_REVERSED|
"""index: 24137, intensity: 55582.0, mobility: 1.055"""	-0.191083	0.0606754	0.447569	EKRQQELRKR	generic|tr_O35695_O35695_MOUSE_REVERSED	|generic|sp_Q99NG0_ARIP4_MOUSE_REVERSED	|generic|tr_E9QKL0_E9QKL0_MOUSE_REVERSED|
"""index: 1666, intensity: 3522.0, mobility: 0.888"""	-0.191833	0.0609442	0.449198	EKGLPQGHQGH	generic|IP_1084807_TX=10090_REVERSED|
"""index: 7595, intensity: 5388.0, mobility: 1.043"""	-0.192089	0.0612128	0.449756	YPVCRFAVGLGDREPLPPVKEM	generic|IP_1098364_TX=10090_REVERSED|
"""index: 13993, intensity: 5507.0, mobility: 1.033"""	-0.192426	0.0614813	0.45049	MLVHWALMRFSPAGLVQRMHRLSKFGTLKPPQWSGCASLFSS	generic|sp_Q8QZS3_FLCN_MOUSE__chr11_-1_59801039_59801203_ENSMUST00000148151__II_1135680_REVERSED|
"""index: 21191, intensity: 6368.0, mobility: 0.985"""	-0.192804	0.0617672	0.451313	YARITPFVMR	generic|IP_966439_TX=10090_REVERSED|
"""index: 27595, intensity: 6403.0, mobility: 0.992"""	-0.192851	0.0620532	0.451417	QRRKHGRVGPCPPRAMRGRWQ	generic|IP_1067392_TX=10090_REVERSED|
"""index: 6997, intensity: 3006.0, mobility: 1.286"""	-0.192868	0.0623035	0.451454	VLWQHLLYCIFHYIKL	generic|IP_935829_TX=10090_REVERSED|
"""index: 10846, intensity: 186434.0, mobility: 1.066"""	-0.193112	0.0625357	0.451985	HAPPPPPPPPPLPPPMPFGPQPPP	generic|sp_Q8CFT2_SET1B_MOUSE__chr5_1_123144210_123144356_ENSMUST00000100731_REVERSED	|generic|sp_Q8CFT2-2_SET1B_MOUSE__chr5_1_123144210_123144356_ENSMUST00000100731_REVERSED|
"""index: 6476, intensity: 8172.0, mobility: 0.957"""	-0.193347	0.0628033	0.452498	YPVCRFAVGLGDREPLPPVKEM	generic|IP_1098364_TX=10090_REVERSED|
"""index: 6711, intensity: 17265.0, mobility: 1.006"""	-0.19337	0.0630528	0.452549	QMKRDEKVTWRSHSRCLSK	generic|chr2_1_155168718_155168789_ENSMUST00000029126_REVERSED|
"""index: 6717, intensity: 3938.0, mobility: 0.986"""	-0.193921	0.0632479	0.453751	WAEATSAQLNLVE	generic|IP_948904_TX=10090_REVERSED|
"""index: 14389, intensity: 4660.0, mobility: 0.981"""	-0.195369	0.0634785	0.456916	QHPRDPYFRPMVMIKWPLNRVFCPPSLVSESL	generic|tr_F8VPX1_F8VPX1_MOUSE__chr16_-1_8711990_8712136_ENSMUST00000160326__II_1080752_REVERSED	|generic|sp_Q6A4J8_UBP7_MOUSE__chr16_-1_8711990_8712136_ENSMUST00000160326__II_1080752_REVERSED	|generic|sp_Q6A4J8-2_UBP7_MOUSE__chr16_-1_8711990_8712136_ENSMUST00000160326__II_1080752_REVERSED	|generic|tr_E9PXY8_E9PXY8_MOUSE__chr16_-1_8711990_8712136_ENSMUST00000160326__II_1080752_REVERSED	|generic|sp_Q6A4J8-3_UBP7_MOUSE__chr16_-1_8711990_8712136_ENSMUST00000160326_REVERSED|
"""index: 22186, intensity: 3169.0, mobility: 1.134"""	-0.195986	0.0637269	0.458266	SQLLTHEVVGIRIDM	generic|tr_F7B458_F7B458_MOUSE__chr5_-1_51490041_51490070_ENSMUST00000132734__II_1078358_REVERSED	|generic|sp_Q8BXG3_IFT57_MOUSE__chr5_-1_51490041_51490070_ENSMUST00000132734_REVERSED	|generic|sp_Q8BXG3-2_IFT57_MOUSE__chr5_-1_51490041_51490070_ENSMUST00000132734_REVERSED|
"""index: 735, intensity: 3871.0, mobility: 0.931"""	-0.196855	0.0639932	0.460172	FHFFYAMFTQ	generic|IP_1075277_TX=10090_REVERSED|
"""index: 28623, intensity: 3188.0, mobility: 1.255"""	-0.197092	0.0642776	0.460693	QTERERGRQTEREREREADRERGRQMEREREREREREREAASK	generic|IP_3465406_TX=10090_REVERSED|
"""index: 8442, intensity: 9675.0, mobility: 0.845"""	-0.197286	0.0645253	0.461117	LSSDLETKGESLHFAK	generic|IP_911425_TX=10090_REVERSED|
"""index: 6027, intensity: 4522.0, mobility: 0.958"""	-0.19744	0.0648096	0.461456	TGRPMASSSPIILWATVMR	generic|IP_962592_TX=10090_REVERSED|
"""index: 3365, intensity: 2713.0, mobility: 0.788"""	-0.19749	0.0650568	0.461566	APPPPPPPPP	generic|sp_Q3UHC7-2_DAB2P_MOUSE__chr2_1_35715294_35715509_ENSMUST00000112981__II_1010481_REVERSED	|generic|sp_Q99PJ1-12_PCD15_MOUSE__II_1152339	|generic|tr_A2A8V8_A2A8V8_MOUSE__chr4_-1_135346729_135346857_ENSMUST00000136409__II_954250	|generic|sp_Q9Z1R2_BAG6_MOUSE__chr17_1_35147165_35147236_ENSMUST00000172882__II_1065885	|generic|sp_Q9Z1R2_BAG6_MOUSE__chr17_1_35147165_35147236_ENSMUST00000172882__II_1065885_REVERSED	|generic|tr_Q541Z2_Q541Z2_MOUSE__chr8_-1_26000966_26001025_ENSMUST00000209860__II_3453787_REVERSED	|generic|tr_A0A4Y5WWJ7_A0A4Y5WWJ7_MOUSE__chr11_1_77857751_77857849_ENSMUST00000142571__II_1130592_REVERSED	|generic|tr_Q3TXX8_Q3TXX8_MOUSE__II_915139	|generic|tr_J3QNM3_J3QNM3_MOUSE__chr1_-1_181930674_181930754_ENSMUST00000195840__II_1028819	|generic|tr_Q3UQ99_Q3UQ99_MOUSE__II_915139	|generic|tr_Q52KF5_Q52KF5_MOUSE__chr2_1_35715294_35715509_ENSMUST00000112981__II_1010465_REVERSED	|generic|tr_E9PUK6_E9PUK6_MOUSE__chr4_-1_135346729_135346857_ENSMUST00000136409__II_954250	|generic|tr_E9QLZ9_E9QLZ9_MOUSE__chr1_-1_181930674_181930754_ENSMUST00000195840__II_1028819	|generic|tr_Q3UGK7_Q3UGK7_MOUSE__II_915139	|generic|tr_A0A0R4J0E2_A0A0R4J0E2_MOUSE__II_1088708_REVERSED	|generic|tr_A2A654_A2A654_MOUSE__II_1124969	|generic|tr_A2A654_A2A654_MOUSE__II_1124969_REVERSED	|generic|tr_A2AUX5_A2AUX5_MOUSE__chr2_1_35715294_35715509_ENSMUST00000112981__II_1010481_REVERSED	|generic|tr_E9QKA4_E9QKA4_MOUSE__chr4_-1_135346729_135346857_ENSMUST00000136409__II_954250	|generic|tr_Q7TPN5_Q7TPN5_MOUSE__II_915139	|generic|tr_E9QKQ9_E9QKQ9_MOUSE__chr1_-1_181930674_181930754_ENSMUST00000195840__II_1028819	|generic|tr_E9Q5D6_E9Q5D6_MOUSE__chr13_-1_43421207_43421308_ENSMUST00000222239__II_3473939_REVERSED	|generic|sp_P60882_MEGF8_MOUSE__chr7_1_25364468_25364590_ENSMUST00000153077__II_891134_REVERSED	|generic|tr_Q3T9Z7_Q3T9Z7_MOUSE__II_954851	|generic|sp_P58544_BTBD1_MOUSE__II_886054	|generic|sp_P58544_BTBD1_MOUSE__II_886054_REVERSED	|generic|tr_A0A0A6YXB5_A0A0A6YXB5_MOUSE__II_1152336	|generic|tr_A2A8V9_A2A8V9_MOUSE__chr4_-1_135346729_135346857_ENSMUST00000136409__II_954250	|generic|tr_F2Z3U3_F2Z3U3_MOUSE__chr1_-1_60502820_60502984_ENSMUST00000189383__II_1038329	|generic|sp_Q8BH43_WASF2_MOUSE__II_954851	|generic|tr_A0A0A6YWL3_A0A0A6YWL3_MOUSE__II_1152276	|generic|sp_Q8BX57_PXK_MOUSE__II_1102145_REVERSED	|generic|tr_Q8CGA8_Q8CGA8_MOUSE__II_987108	|generic|sp_P42859_HD_MOUSE__chr5_1_34903290_34903403_ENSMUST00000124272__II_941593	|generic|sp_P42859-2_HD_MOUSE__chr5_1_34903290_34903403_ENSMUST00000124272__II_941593	|generic|tr_A0A0A6YW06_A0A0A6YW06_MOUSE__chr1_-1_181930674_181930754_ENSMUST00000195840__II_1028819	|generic|sp_Q99MB2_MTFR1_MOUSE__II_987108	|generic|tr_A0A2C9F2B5_A0A2C9F2B5_MOUSE__II_1102145_REVERSED	|generic|tr_F6XBP4_F6XBP4_MOUSE__II_895669	|generic|tr_E9Q159_E9Q159_MOUSE__II_1152336	|generic|tr_A0A140T8S2_A0A140T8S2_MOUSE__II_1152336	|generic|sp_Q99PJ1_PCD15_MOUSE__II_1152353	|generic|tr_F6RK07_F6RK07_MOUSE__chr2_1_35715294_35715509_ENSMUST00000112981__II_1010481_REVERSED	|generic|tr_A0A0R4J0X7_A0A0R4J0X7_MOUSE__II_893783	|generic|sp_Q99PJ1-2_PCD15_MOUSE__II_1152353	|generic|tr_Q3UF95_Q3UF95_MOUSE__chr17_1_35147165_35147236_ENSMUST00000172882__II_1065885	|generic|tr_Q3UF95_Q3UF95_MOUSE__chr17_1_35147165_35147236_ENSMUST00000172882__II_1065885_REVERSED	|generic|tr_E9Q6A7_E9Q6A7_MOUSE__II_1124969	|generic|tr_E9Q6A7_E9Q6A7_MOUSE__II_1124969_REVERSED	|generic|sp_Q99PJ1-4_PCD15_MOUSE__II_1152336	|generic|sp_Q99PJ1-5_PCD15_MOUSE__II_1152353	|generic|tr_Q5M8N6_Q5M8N6_MOUSE__II_886054	|generic|tr_Q5M8N6_Q5M8N6_MOUSE__II_886054_REVERSED	|generic|sp_Q99PJ1-6_PCD15_MOUSE__II_1152336	|generic|sp_Q99PJ1-7_PCD15_MOUSE__II_1152336	|generic|sp_Q99PJ1-8_PCD15_MOUSE__II_1152353	|generic|sp_Q99PJ1-9_PCD15_MOUSE__II_1152336	|generic|sp_Q99PJ1-10_PCD15_MOUSE__II_1152336	|generic|sp_Q03173_ENAH_MOUSE__chr1_-1_181930674_181930754_ENSMUST00000195840__II_1028819	|generic|sp_Q03173-4_ENAH_MOUSE__chr1_-1_181930674_181930754_ENSMUST00000195840__II_1028819	|generic|sp_Q03173-5_ENAH_MOUSE__chr1_-1_181930674_181930754_ENSMUST00000195840__II_1028819	|generic|sp_Q99PJ1-11_PCD15_MOUSE__II_1152336	|generic|sp_Q99PJ1-18_PCD15_MOUSE__II_1152336	|generic|sp_Q3UYI5_RGL3_MOUSE__II_3449740_REVERSED	|generic|sp_Q99PJ1-19_PCD15_MOUSE__II_1152336	|generic|tr_S4R2G5_S4R2G5_MOUSE__II_893783	|generic|tr_G3X9H5_G3X9H5_MOUSE__chr5_1_34903290_34903403_ENSMUST00000124272__II_941619	|generic|sp_Q99PJ1-24_PCD15_MOUSE__II_1152336	|generic|sp_Q7TQ40_ZIC5_MOUSE__II_1088708_REVERSED	|generic|sp_Q99PJ1-25_PCD15_MOUSE__II_1152347	|generic|sp_Q99PJ1-26_PCD15_MOUSE__II_1152336	|generic|tr_A0A0A6YY17_A0A0A6YY17_MOUSE__II_1152347	|generic|tr_F6QQP6_F6QQP6_MOUSE__chr2_1_35715294_35715509_ENSMUST00000112981__II_1010465_REVERSED	|generic|sp_Q03173-2_ENAH_MOUSE__II_1028819	|generic|tr_Q3TWU8_Q3TWU8_MOUSE__II_1102145_REVERSED	|generic|sp_Q64467_G3PT_MOUSE__II_893783	|generic|sp_Q52KI8_SRRM1_MOUSE__chr4_-1_135346729_135346857_ENSMUST00000136409__II_954250	|generic|sp_Q52KI8-2_SRRM1_MOUSE__chr4_-1_135346729_135346857_ENSMUST00000136409__II_954250	|generic|tr_A2A655_A2A655_MOUSE__II_1124969	|generic|tr_A2A655_A2A655_MOUSE__II_1124969_REVERSED	|generic|IP_1142213_TX=10090	|generic|IP_1142215_TX=10090	|generic|IP_2432051_TX=10090_REVERSED	|generic|II_1050538_TX=10090	|generic|IP_956293_TX=10090	|generic|II_2542854_TX=10090_REVERSED	|generic|II_1010483_TX=10090_REVERSED	|generic|IP_1072041_TX=10090	|generic|IP_924293_TX=10090	|generic|tr_Q3UUU6_Q3UUU6_MOUSE	|generic|chr2_1_92600032_92600085_ENSMUST00000065797_REVERSED	|generic|tr_E0CZ78_E0CZ78_MOUSE__chr14_-1_20523775_20523846_ENSMUST00000161332	|generic|tr_F6ZBR8_F6ZBR8_MOUSE__chr17_-1_32355024_32355173_ENSMUST00000170617	|generic|tr_F6UK16_F6UK16_MOUSE	|generic|tr_Q3U3E7_Q3U3E7_MOUSE	|generic|tr_A0A1B0GR17_A0A1B0GR17_MOUSE_REVERSED	|generic|tr_Q8CHG2_Q8CHG2_MOUSE__chr11_-1_99385419_99385448_ENSMUST00000103131	|generic|tr_D3YVV6_D3YVV6_MOUSE	|generic|tr_G3UZT6_G3UZT6_MOUSE__chr17_1_35147165_35147236_ENSMUST00000172882	|generic|tr_G3UZT6_G3UZT6_MOUSE__chr17_1_35147165_35147236_ENSMUST00000172882_REVERSED	|generic|tr_E9QAF4_E9QAF4_MOUSE	|generic|tr_Q8BP69_Q8BP69_MOUSE__chr11_-1_99385419_99385448_ENSMUST00000103131	|generic|sp_Q9ERZ6_FIGN_MOUSE_REVERSED	|generic|sp_Q9ERZ6-2_FIGN_MOUSE_REVERSED	|generic|tr_A0A0A6YVZ6_A0A0A6YVZ6_MOUSE	|generic|sp_Q7TN75_PEG10_MOUSE_REVERSED	|generic|tr_E9Q2D0_E9Q2D0_MOUSE	|generic|sp_Q8VDM6_HNRL1_MOUSE	|generic|sp_Q8VDM6_HNRL1_MOUSE_REVERSED	|generic|sp_Q3UHC7_DAB2P_MOUSE__chr2_1_35661549_35661629_ENSMUST00000112981_REVERSED	|generic|sp_Q3UHC7-3_DAB2P_MOUSE__chr2_1_35661549_35661629_ENSMUST00000112981_REVERSED	|generic|sp_Q3UHC7-4_DAB2P_MOUSE__chr2_1_35661549_35661629_ENSMUST00000112981_REVERSED	|generic|sp_Q8VDM6-2_HNRL1_MOUSE	|generic|sp_Q8VDM6-2_HNRL1_MOUSE_REVERSED	|generic|tr_E9PUR2_E9PUR2_MOUSE_REVERSED	|generic|tr_J3QPC3_J3QPC3_MOUSE	|generic|tr_Q61078_Q61078_MOUSE	|generic|sp_Q3UG20_KMT2E_MOUSE__chr13_-1_43303268_43303297_ENSMUST00000055341	|generic|sp_Q3UG20_KMT2E_MOUSE__chr13_-1_43303268_43303297_ENSMUST00000055341	|generic|sp_Q3UG20_KMT2E_MOUSE__chr13_-1_43303268_43303297_ENSMUST00000055341_REVERSED	|generic|sp_Q3UG20-2_KMT2E_MOUSE__chr13_-1_43303268_43303297_ENSMUST00000055341	|generic|sp_Q3UG20-2_KMT2E_MOUSE__chr13_-1_43303268_43303297_ENSMUST00000055341	|generic|sp_Q3UG20-2_KMT2E_MOUSE__chr13_-1_43303268_43303297_ENSMUST00000055341_REVERSED	|generic|sp_P0C7L0_WIPF3_MOUSE	|generic|sp_P0C7L0-2_WIPF3_MOUSE	|generic|tr_E9Q3F7_E9Q3F7_MOUSE_REVERSED	|generic|chr10_-1_43174002_43174178_ENSMUST00000040275	|generic|chr10_-1_43174002_43174178_ENSMUST00000040275_REVERSED	|generic|sp_Q9JKQ4_IRX5_MOUSE_REVERSED	|generic|sp_Q5U4C3_SFR19_MOUSE__chr1_1_75170434_75170463_ENSMUST00000161106_REVERSED	|generic|tr_Q3U2G7_Q3U2G7_MOUSE__chr2_1_35661549_35661629_ENSMUST00000112981_REVERSED	|generic|chr2_1_92599792_92600085_ENSMUST00000065797_REVERSED	|generic|tr_D3YZD0_D3YZD0_MOUSE__chr19_1_6372570_6372629_ENSMUST00000113485	|generic|tr_D3Z5R4_D3Z5R4_MOUSE	|generic|tr_A0A6B9EQU3_A0A6B9EQU3_MOUSE__chr14_-1_20523775_20523846_ENSMUST00000161332	|generic|sp_Q9WUH7_SEM4G_MOUSE	|generic|sp_Q9WUH7_SEM4G_MOUSE_REVERSED	|generic|tr_Q80VV6_Q80VV6_MOUSE	|generic|sp_P48453_PP2BB_MOUSE__chr14_-1_20523775_20523846_ENSMUST00000161332	|generic|sp_P48453-2_PP2BB_MOUSE__chr14_-1_20523775_20523846_ENSMUST00000161332	|generic|tr_Q3TDL4_Q3TDL4_MOUSE__chr17_1_35140290_35140493_ENSMUST00000173351	|generic|tr_Q3TDL4_Q3TDL4_MOUSE__chr17_1_35140290_35140493_ENSMUST00000173351_REVERSED	|generic|tr_Q05BD7_Q05BD7_MOUSE	|generic|tr_Q05BD7_Q05BD7_MOUSE_REVERSED	|generic|tr_D3Z7G4_D3Z7G4_MOUSE	|generic|sp_Q8CFT2_SET1B_MOUSE__chr5_1_123144210_123144356_ENSMUST00000100731_REVERSED	|generic|sp_Q8CFT2-2_SET1B_MOUSE__chr5_1_123144210_123144356_ENSMUST00000100731_REVERSED	|generic|tr_E9Q6P2_E9Q6P2_MOUSE__chr14_-1_20523775_20523846_ENSMUST00000161332	|generic|sp_A2AN08_UBR4_MOUSE__chr4_1_139478963_139479064_ENSMUST00000145273	|generic|sp_A2AN08-3_UBR4_MOUSE__chr4_1_139478963_139479064_ENSMUST00000145273	|generic|sp_A2AN08-5_UBR4_MOUSE__chr4_1_139478963_139479064_ENSMUST00000145273	|generic|tr_G3X8U7_G3X8U7_MOUSE__chr14_-1_20523775_20523846_ENSMUST00000161332	|generic|tr_G3UYQ2_G3UYQ2_MOUSE__chr17_1_35147165_35147236_ENSMUST00000172882	|generic|tr_G3UYQ2_G3UYQ2_MOUSE__chr17_1_35147165_35147236_ENSMUST00000172882_REVERSED	|generic|tr_A2AUX3_A2AUX3_MOUSE__chr2_1_35661549_35661629_ENSMUST00000112981_REVERSED	|generic|sp_Q3UHZ5_LMOD2_MOUSE	|generic|tr_Q6PDJ2_Q6PDJ2_MOUSE__chr7_-1_45028478_45028621_ENSMUST00000210410	|generic|tr_Q6PDJ2_Q6PDJ2_MOUSE__chr7_-1_45028478_45028621_ENSMUST00000210410	|generic|tr_Q6PDJ2_Q6PDJ2_MOUSE__chr7_-1_45028478_45028621_ENSMUST00000210410_REVERSED	|generic|sp_Q9DBD5_PELP1_MOUSE_REVERSED	|generic|sp_Q8VDD8_WASH1_MOUSE__chr17_1_66115990_66116106_ENSMUST00000233589	|generic|sp_Q8VDD8_WASH1_MOUSE__chr17_1_66115990_66116106_ENSMUST00000233589_REVERSED	|generic|tr_Q9ER76_Q9ER76_MOUSE_REVERSED	|generic|tr_Q8BZD7_Q8BZD7_MOUSE	|generic|tr_B2RQD1_B2RQD1_MOUSE	|generic|sp_Q9QX96_SALL2_MOUSE__chr11_-1_99385419_99385448_ENSMUST00000103131	|generic|tr_A0A2I3BQV4_A0A2I3BQV4_MOUSE__chr11_-1_99385419_99385448_ENSMUST00000103131	|generic|sp_Q64213-3_SF01_MOUSE__chr19_1_6372570_6372629_ENSMUST00000113485	|generic|sp_A7M7C7_SKOR2_MOUSE	|generic|sp_A7M7C7_SKOR2_MOUSE	|generic|tr_H3BJQ1_H3BJQ1_MOUSE_REVERSED	|generic|sp_E9PYL2_PRR12_MOUSE__chr7_-1_45028478_45028621_ENSMUST00000210410	|generic|sp_E9PYL2_PRR12_MOUSE__chr7_-1_45028478_45028621_ENSMUST00000210410	|generic|sp_E9PYL2_PRR12_MOUSE__chr7_-1_45028478_45028621_ENSMUST00000210410_REVERSED	|generic|tr_B7ZD29_B7ZD29_MOUSE__chr2_1_35661549_35661629_ENSMUST00000112981_REVERSED	|generic|sp_P70315_WASP_MOUSE	|generic|tr_Q3UK67_Q3UK67_MOUSE__chr19_1_6372570_6372629_ENSMUST00000113485	|generic|tr_A0A1B0GX81_A0A1B0GX81_MOUSE__chr17_1_35140290_35140493_ENSMUST00000173351	|generic|tr_A0A1B0GX81_A0A1B0GX81_MOUSE__chr17_1_35140290_35140493_ENSMUST00000173351_REVERSED|
"""index: 13946, intensity: 4118.0, mobility: 0.907"""	-0.197922	0.0653038	0.462515	PVVMCFMPNWIGLHQLNGFRELIPWM	generic|IP_2518054_TX=10090_REVERSED|
"""index: 20559, intensity: 6732.0, mobility: 0.943"""	-0.198345	0.0655877	0.463444	NCNFLIGFHRKSPNAKEYVV	generic|IP_924544_TX=10090_REVERSED|
"""index: 19518, intensity: 5466.0, mobility: 1.132"""	-0.198348	0.065853	0.46345	AINSLGFMINVKISACALRAIGMHEC	generic|tr_Q7TRP1_Q7TRP1_MOUSE__II_3499307_REVERSED	|generic|tr_A0A1B0GSN5_A0A1B0GSN5_MOUSE__II_3499301_REVERSED	|generic|tr_A0A1B0GSE1_A0A1B0GSE1_MOUSE__II_3499307_REVERSED	|generic|tr_Q7TRP2_Q7TRP2_MOUSE__II_3499301_REVERSED|
"""index: 10217, intensity: 7122.0, mobility: 0.940"""	-0.198708	0.066118	0.464242	NLHMRKQCESCSMLFR	generic|tr_G3UW35_G3UW35_MOUSE__chr18_-1_22694941_22695123_ENSMUST00000097651__II_1057378_REVERSED	|generic|tr_E9Q947_E9Q947_MOUSE__chr18_-1_22694941_22695123_ENSMUST00000097651__II_1057367_REVERSED	|generic|sp_P60954-2_NOL4_MOUSE__chr18_-1_22694941_22695123_ENSMUST00000097651__II_1057367_REVERSED	|generic|sp_P60954_NOL4_MOUSE_REVERSED	|generic|tr_E9Q5X0_E9Q5X0_MOUSE_REVERSED|
"""index: 22122, intensity: 3114.0, mobility: 1.044"""	-0.19901	0.0664018	0.464906	EGREVESLSEQIEDLVKQGVEVMQQCDEDTLCSK	generic|IP_1110565_TX=10090_REVERSED|
"""index: 4676, intensity: 5815.0, mobility: 0.942"""	-0.199149	0.0666478	0.465212	SSPSSKSVESSMKEEADELA	generic|tr_E9QP46_E9QP46_MOUSE__chr12_1_75888313_75888345_ENSMUST00000133623_REVERSED	|generic|sp_Q6ZWQ0_SYNE2_MOUSE__chr12_1_75888313_75888345_ENSMUST00000133623_REVERSED|
"""index: 15556, intensity: 3976.0, mobility: 1.053"""	-0.199422	0.0669314	0.465815	AMIRATCFSILRSVIPDRYLTLYAPCLSVSAVYVAISM	generic|IP_925624_TX=10090_REVERSED|
"""index: 14054, intensity: 4195.0, mobility: 1.082"""	-0.199451	0.067215	0.465877	YKQIWPGFATLGYY	generic|sp_Q9EQC4_ELOV4_MOUSE_REVERSED	|generic|tr_V9GXI2_V9GXI2_MOUSE_REVERSED|
"""index: 10804, intensity: 3044.0, mobility: 0.819"""	-0.200265	0.067403	0.46767	HPHCGPSAEGRTVPGGGGRWLM	generic|chr6_-1_85348002_85348082_ENSMUST00000060837_REVERSED|
"""index: 5600, intensity: 3627.0, mobility: 0.866"""	-0.201116	0.0676479	0.469548	FSWGGVLIVYIPSRKPMFKSIMF	generic|tr_Q3V0Q3_Q3V0Q3_MOUSE_REVERSED	|generic|tr_Q8K2N3_Q8K2N3_MOUSE_REVERSED	|generic|tr_E9Q6Z3_E9Q6Z3_MOUSE_REVERSED	|generic|sp_Q6ZQE4_NEMP1_MOUSE_REVERSED|
"""index: 17890, intensity: 3325.0, mobility: 1.115"""	-0.201944	0.0678541	0.471375	FRNELWEALQTFVS	generic|tr_Q6R5C5_Q6R5C5_MOUSE_REVERSED|
"""index: 1620, intensity: 3058.0, mobility: 1.100"""	-0.203516	0.0681368	0.474853	EWLEGLDDTLMHRPD	generic|IP_970867_TX=10090_REVERSED	|generic|sp_Q717B4_TDPZ3_MOUSE_REVERSED|
"""index: 30564, intensity: 3279.0, mobility: 1.142"""	-0.203644	0.0683037	0.475137	EEESAILSKLAQDMTRLEEELQRARSEAVEAREE	generic|tr_Q91VH3_Q91VH3_MOUSE__chr9_-1_67035991_67036107_ENSMUST00000129733_REVERSED	|generic|tr_A2AIM4_A2AIM4_MOUSE__chr9_-1_67035991_67036107_ENSMUST00000129733_REVERSED	|generic|tr_Q6PJ18_Q6PJ18_MOUSE__chr9_-1_67035991_67036107_ENSMUST00000129733_REVERSED|
"""index: 7440, intensity: 6697.0, mobility: 0.895"""	-0.205262	0.0685859	0.478722	LCRLAGAASSPWF	generic|chr2_-1_29787562_29787642_ENSMUST00000113807_REVERSED|
"""index: 11245, intensity: 4991.0, mobility: 1.126"""	-0.205495	0.0687905	0.479239	MWFNPHYKSVLSNNNRTKEKLTLVWRQRSECDPAFVYLLY	generic|tr_Q3U5G1_Q3U5G1_MOUSE_REVERSED|
"""index: 2783, intensity: 16351.0, mobility: 1.006"""	-0.206766	0.0690725	0.482061	MNEVSPPKGIDSII	generic|IP_3473776_TX=10090_REVERSED|
"""index: 2103, intensity: 4026.0, mobility: 0.816"""	-0.207073	0.0693544	0.482743	SREIIDASLGNPDQLLEAE	generic|tr_A0A6I8MX29_A0A6I8MX29_MOUSE__II_3481899_REVERSED	|generic|tr_Q3TU90_Q3TU90_MOUSE__II_3481898_REVERSED	|generic|tr_Q3TSE7_Q3TSE7_MOUSE__II_3481898_REVERSED	|generic|tr_Q3UP01_Q3UP01_MOUSE__II_3481898_REVERSED	|generic|tr_A0A2I3BQ16_A0A2I3BQ16_MOUSE__II_3481898_REVERSED	|generic|sp_P62046_LRCH1_MOUSE_REVERSED	|generic|tr_Q3UWY4_Q3UWY4_MOUSE_REVERSED|
"""index: 16292, intensity: 18104.0, mobility: 0.873"""	-0.207101	0.0696167	0.482807	LPPPHGLLS	generic|IP_1013292_TX=10090_REVERSED|
"""index: 14259, intensity: 4008.0, mobility: 0.935"""	-0.207663	0.0698198	0.484057	PLPEKAAEALEKQLRAQRRRSDKENEANLR	generic|sp_Q8C0J2_A16L1_MOUSE__chr1_1_87791232_87791309_ENSMUST00000151037__II_1031990_REVERSED	|generic|sp_Q8C0J2-2_A16L1_MOUSE__chr1_1_87791232_87791309_ENSMUST00000151037__II_1031990_REVERSED	|generic|sp_Q8C0J2-3_A16L1_MOUSE__chr1_1_87791232_87791309_ENSMUST00000151037__II_1031990_REVERSED	|generic|sp_Q8C0J2-4_A16L1_MOUSE__chr1_1_87766118_87766186_ENSMUST00000133072__II_1031990_REVERSED	|generic|sp_Q8C0J2-5_A16L1_MOUSE__chr1_1_87791232_87791309_ENSMUST00000151037__II_1031990_REVERSED|
"""index: 13280, intensity: 2982.0, mobility: 1.143"""	-0.208479	0.0700816	0.485872	ISPLIQDMDTAWEIMEKSMYLQQH	generic|tr_A0A3B2W7D2_A0A3B2W7D2_MOUSE__II_3498466_REVERSED	|generic|tr_A0A3B2W3S2_A0A3B2W3S2_MOUSE__II_3498462_REVERSED	|generic|tr_D3Z7M3_D3Z7M3_MOUSE__II_3498448_REVERSED	|generic|tr_A0A3B2WBI3_A0A3B2WBI3_MOUSE__II_3498468_REVERSED|
"""index: 22635, intensity: 3071.0, mobility: 1.107"""	-0.208738	0.0703235	0.486449	QDFPDEISVVPYNQIFSKYLDALQDPTIYR	generic|IP_968243_TX=10090_REVERSED|
"""index: 2491, intensity: 2840.0, mobility: 0.878"""	-0.209177	0.0706048	0.487428	SLPWGAVELW	generic|IP_1016163_TX=10090_REVERSED|
"""index: 18843, intensity: 2591.0, mobility: 1.141"""	-0.209586	0.0708861	0.488338	QFMEPLYLSTSLLQM	generic|IP_1088474_TX=10090_REVERSED	|generic|IP_1088474_TX=10090_REVERSED	|generic|IP_1093751_TX=10090_REVERSED	|generic|IP_1093751_TX=10090_REVERSED|
"""index: 11818, intensity: 6728.0, mobility: 1.089"""	-0.209717	0.0711474	0.488632	SAPDRLAGPASQNNHK	generic|tr_Q501P3_Q501P3_MOUSE_REVERSED	|generic|tr_A2AQE2_A2AQE2_MOUSE_REVERSED	|generic|tr_Q3TEC4_Q3TEC4_MOUSE_REVERSED	|generic|tr_Q8C7M0_Q8C7M0_MOUSE_REVERSED	|generic|sp_Q6A098_SBP2L_MOUSE_REVERSED|
"""index: 23302, intensity: 3268.0, mobility: 0.925"""	-0.209986	0.0714286	0.48923	CVTWHILFL	generic|IP_1128077_TX=10090_REVERSED|
"""index: 25803, intensity: 5604.0, mobility: 0.932"""	-0.21004	0.0716695	0.489353	TVNPLPVNLPM	generic|IP_835658_TX=10090_REVERSED|
"""index: 13854, intensity: 4620.0, mobility: 1.111"""	-0.210537	0.0719303	0.490461	EWQISRRSLQDRWKEVLCNELLMMRSR	generic|tr_A0A1Y7VK98_A0A1Y7VK98_MOUSE_REVERSED	|generic|sp_Q9Z1N6_SFRP4_MOUSE_REVERSED|
"""index: 18615, intensity: 5801.0, mobility: 0.931"""	-0.210579	0.0721302	0.490555	YRRLVVAW	generic|IP_1131306_TX=10090_REVERSED|
"""index: 15062, intensity: 5299.0, mobility: 0.854"""	-0.212712	0.0724109	0.495321	ATELNMHFILYNSYRFCEK	generic|IP_1064958_TX=10090_REVERSED|
"""index: 1175, intensity: 5290.0, mobility: 0.825"""	-0.212998	0.0726712	0.495961	LLAPPLRCE	generic|IP_1073212_TX=10090_REVERSED|
"""index: 26680, intensity: 24303.0, mobility: 0.910"""	-0.213408	0.0729517	0.496877	CVVNLYSYIL	generic|IP_1149530_TX=10090_REVERSED|
"""index: 12684, intensity: 4901.0, mobility: 1.033"""	-0.213647	0.0731707	0.497413	LLFFEAGVFGMYLF	generic|tr_Q8VF37_Q8VF37_MOUSE__II_3453089_REVERSED|
"""index: 3965, intensity: 3585.0, mobility: 0.809"""	-0.21394	0.0734511	0.498069	PTATMSPWQTHSGTVLT	generic|IP_879386_TX=10090_REVERSED|
"""index: 18850, intensity: 4473.0, mobility: 1.098"""	-0.214114	0.0736695	0.498459	LLFMMGRLGSCLLFM	generic|IP_911723_TX=10090_REVERSED|
"""index: 2791, intensity: 3115.0, mobility: 0.793"""	-0.214685	0.0739289	0.499737	APNISRCR	generic|IP_1061271_TX=10090_REVERSED|
"""index: 29469, intensity: 3717.0, mobility: 1.105"""	-0.214845	0.0741466	0.500096	KGVKEERRGKNLAKELYEQIWKLKPDICVQRNNNK	generic|tr_H7BX38_H7BX38_MOUSE__chr6_1_117171496_117171603_ENSMUST00000134244_REVERSED|
"""index: 20025, intensity: 3556.0, mobility: 0.995"""	-0.215536	0.0744264	0.501646	QWYTPMLVMTL	generic|IP_3474807_TX=10090_REVERSED|
"""index: 26811, intensity: 4226.0, mobility: 1.001"""	-0.215612	0.0746644	0.501816	IYIYIAQIFDK	generic|IP_1113779_TX=10090_REVERSED|
"""index: 15971, intensity: 6558.0, mobility: 0.906"""	-0.215737	0.0749231	0.502096	QSADLGAVPPAQVMPQLQQQ	generic|sp_P56477_IRF5_MOUSE_REVERSED	|generic|tr_B2CC69_B2CC69_MOUSE_REVERSED|
"""index: 11865, intensity: 4193.0, mobility: 0.874"""	-0.21718	0.0752027	0.505335	QPMGPQGPIPQ	generic|tr_Q9ERT0_Q9ERT0_MOUSE_REVERSED|
"""index: 19925, intensity: 3226.0, mobility: 0.825"""	-0.217234	0.0754822	0.505456	CLLVVLLILVCSKAIHC	generic|sp_P35461_LY6G_MOUSE_REVERSED|
"""index: 19308, intensity: 5128.0, mobility: 1.122"""	-0.217477	0.0757618	0.506001	NGDMWFERLGSLQELVEPVETFENSGLDLRELQTLRNMTKPLMKLQN	generic|tr_B7ZNY4_B7ZNY4_MOUSE__chr13_-1_103868816_103868857_ENSMUST00000189323__II_1103328_REVERSED	|generic|tr_B7ZNX6_B7ZNX6_MOUSE__chr13_-1_103868816_103868857_ENSMUST00000189323__II_1103328_REVERSED	|generic|sp_Q80TH2_ERBIN_MOUSE__chr13_-1_103868816_103868857_ENSMUST00000189323__II_1103328_REVERSED	|generic|sp_Q80TH2-1_ERBIN_MOUSE__chr13_-1_103868816_103868857_ENSMUST00000189323__II_1103328_REVERSED	|generic|sp_Q80TH2-2_ERBIN_MOUSE__chr13_-1_103868816_103868857_ENSMUST00000189323__II_1103328_REVERSED	|generic|tr_B2RUJ2_B2RUJ2_MOUSE__chr13_-1_103868816_103868857_ENSMUST00000189323__II_1103328_REVERSED	|generic|II_1103332_TX=10090_REVERSED|
"""index: 12711, intensity: 5518.0, mobility: 1.163"""	-0.217779	0.0760414	0.50668	FQVAVVLWFGIYSKLRFDVFMQTLNNW	generic|IP_942814_TX=10090_REVERSED|
"""index: 3290, intensity: 3642.0, mobility: 0.880"""	-0.218076	0.0763209	0.507347	HNCTHPQIR	generic|IP_1043157_TX=10090_REVERSED|
"""index: 1164, intensity: 3371.0, mobility: 0.793"""	-0.218418	0.0766005	0.508116	QSSIVNPVESSNQSHIFALVM	generic|IP_3470655_TX=10090_REVERSED|
"""index: 19439, intensity: 4137.0, mobility: 1.083"""	-0.218571	0.0768801	0.508461	IKEPVIDEGMAEEMLLLTDERFNFDKVK	generic|sp_Q9D2X8_CH076_MOUSE__II_1085266_REVERSED|
"""index: 1888, intensity: 3507.0, mobility: 0.821"""	-0.219111	0.0771596	0.509674	LLAPPATLQC	generic|tr_D3YVZ1_D3YVZ1_MOUSE__II_849361_REVERSED	|generic|tr_D3YXW9_D3YXW9_MOUSE__II_849361_REVERSED	|generic|tr_D3YUA2_D3YUA2_MOUSE__II_849361_REVERSED	|generic|tr_E9PZT7_E9PZT7_MOUSE_REVERSED	|generic|sp_O70491_STRA6_MOUSE_REVERSED	|generic|tr_E9PZN4_E9PZN4_MOUSE_REVERSED	|generic|tr_Q8C442_Q8C442_MOUSE_REVERSED	|generic|tr_E9Q3G2_E9Q3G2_MOUSE_REVERSED	|generic|tr_E9Q283_E9Q283_MOUSE_REVERSED	|generic|tr_E9Q9S7_E9Q9S7_MOUSE_REVERSED	|generic|tr_E9QAQ2_E9QAQ2_MOUSE_REVERSED	|generic|tr_A0A0R4J115_A0A0R4J115_MOUSE_REVERSED|
"""index: 13504, intensity: 9184.0, mobility: 0.778"""	-0.219816	0.0773959	0.51126	ELAGLDLI	generic|IP_1029150_TX=10090_REVERSED|
"""index: 17158, intensity: 6886.0, mobility: 1.066"""	-0.220669	0.0776319	0.513182	LEPLALMEVLLSLIEFFLTYPNRPSMDM	generic|II_956725_TX=10090_REVERSED	|generic|sp_Q8BHW6_SPT21_MOUSE_REVERSED|
"""index: 3085, intensity: 4495.0, mobility: 0.890"""	-0.221143	0.0778894	0.514248	PWVPFWQVP	generic|IP_826235_TX=10090_REVERSED|
"""index: 9629, intensity: 57015.0, mobility: 1.032"""	-0.221223	0.0781686	0.514429	QALVQAYQQQILFQQYQLHQMQYLATLEQQRTLREQDLEGM	generic|tr_G3UWR2_G3UWR2_MOUSE__chr1_1_87423213_87423287_ENSMUST00000172964__II_1032087_REVERSED	|generic|sp_Q6Y7W8_GGYF2_MOUSE__chr1_1_87449107_87449145_ENSMUST00000172964__II_1032087_REVERSED	|generic|tr_G3UYG6_G3UYG6_MOUSE__chr1_1_87449107_87449145_ENSMUST00000172964__II_1032087_REVERSED	|generic|tr_G3UZX7_G3UZX7_MOUSE__chr1_1_87423213_87423287_ENSMUST00000172964__II_1032087_REVERSED	|generic|tr_Q8C585_Q8C585_MOUSE__chr1_1_87423213_87423287_ENSMUST00000172964_REVERSED	|generic|tr_Q3TUA5_Q3TUA5_MOUSE__chr1_1_87423213_87423287_ENSMUST00000172964_REVERSED	|generic|tr_G3UYR9_G3UYR9_MOUSE__chr1_1_87423213_87423287_ENSMUST00000172964_REVERSED	|generic|tr_E9Q2M5_E9Q2M5_MOUSE__chr1_1_87423213_87423287_ENSMUST00000172964_REVERSED|
"""index: 27189, intensity: 64717.0, mobility: 1.272"""	-0.221543	0.0784259	0.515149	RSEFVEIKMVKPSEIKL	generic|IP_3471471_TX=10090_REVERSED|
"""index: 3186, intensity: 3045.0, mobility: 0.874"""	-0.222126	0.078683	0.516465	LVMQEPPRW	generic|chr7_-1_75206300_75206536_ENSMUST00000165175__IP_890715_TX=10090_REVERSED|
"""index: 20094, intensity: 5303.0, mobility: 0.972"""	-0.222832	0.078896	0.518055	PPSAISSASGQPPR	generic|sp_Q8BFW7_LPP_MOUSE_REVERSED	|generic|sp_Q8BFW7-5_LPP_MOUSE_REVERSED|
"""index: 11135, intensity: 2951.0, mobility: 0.914"""	-0.223136	0.0790866	0.518741	YEKQIQERTMMTSTFKAMLA	generic|sp_Q64331_MYO6_MOUSE__chr9_1_80288086_80288220_ENSMUST00000139981__II_846412_REVERSED|
"""index: 6842, intensity: 11836.0, mobility: 1.046"""	-0.224156	0.0793209	0.521041	RSRAMARVNWPRQFAPAGSSQT	generic|IP_1048291_TX=10090_REVERSED|
"""index: 13111, intensity: 4197.0, mobility: 0.957"""	-0.224553	0.0795771	0.521939	EKEVDAPLMFTELPFFN	generic|sp_Q3TD16_PACER_MOUSE__II_3481912_REVERSED	|generic|tr_F8WGX2_F8WGX2_MOUSE__II_3481912_REVERSED	|generic|tr_Q3U2M6_Q3U2M6_MOUSE_REVERSED	|generic|tr_Q7TPZ3_Q7TPZ3_MOUSE_REVERSED|
"""index: 11954, intensity: 3050.0, mobility: 1.203"""	-0.224754	0.0798553	0.522392	KLTLHEETREEWSQYM	generic|II_956725_TX=10090_REVERSED	|generic|sp_Q8BHW6_SPT21_MOUSE_REVERSED|
"""index: 16802, intensity: 3669.0, mobility: 0.761"""	-0.225018	0.0801336	0.522988	SMSWEAATT	generic|tr_Q9D835_Q9D835_MOUSE_REVERSED	|generic|sp_Q9CR48_DRAM2_MOUSE_REVERSED|
"""index: 24858, intensity: 5341.0, mobility: 0.911"""	-0.225104	0.0803224	0.523183	HRNKGLILQQRR	generic|IP_913468_TX=10090_REVERSED|
"""index: 5807, intensity: 4230.0, mobility: 0.757"""	-0.225565	0.0805779	0.524223	STSVLVQIGQRRWERIH	generic|tr_A0A0U1RNJ1_A0A0U1RNJ1_MOUSE__chr11_-1_120807854_120807991_ENSMUST00000155276_REVERSED	|generic|tr_Q3TB22_Q3TB22_MOUSE_REVERSED	|generic|sp_P19096_FAS_MOUSE__chr11_-1_120807854_120807991_ENSMUST00000155276_REVERSED	|generic|tr_Q3UHT6_Q3UHT6_MOUSE__chr11_-1_120807854_120807991_ENSMUST00000155276_REVERSED|
"""index: 27180, intensity: 6747.0, mobility: 0.936"""	-0.225677	0.0808558	0.524477	LHLVLRIRN	generic|IP_1129193_TX=10090_REVERSED|
"""index: 29702, intensity: 11609.0, mobility: 1.258"""	-0.225747	0.0811336	0.524635	PRVKFRRDYKTVSDAFD	generic|tr_G3V011_G3V011_MOUSE_REVERSED|
"""index: 17291, intensity: 4785.0, mobility: 0.827"""	-0.226438	0.0813889	0.526195	NGYSFLMHHRGQIF	generic|IP_904803_TX=10090_REVERSED|
"""index: 29305, intensity: 3981.0, mobility: 0.975"""	-0.22699	0.081644	0.527444	EFLILMSLSLE	generic|IP_1100122_TX=10090_REVERSED|
"""index: 8954, intensity: 5030.0, mobility: 0.794"""	-0.227202	0.0818308	0.527923	IPELIHSSFVQEHVM	generic|sp_Q8BMD2_DZIP1_MOUSE__II_3482499_REVERSED	|generic|sp_Q8BMD2-3_DZIP1_MOUSE__II_3482499_REVERSED	|generic|sp_Q8BMD2-2_DZIP1_MOUSE_REVERSED	|generic|tr_Q3URS5_Q3URS5_MOUSE_REVERSED|
"""index: 26445, intensity: 5586.0, mobility: 0.946"""	-0.227986	0.0821082	0.529695	CLTSLFAFAKPEWPHLVLNWM	generic|IP_1025035_TX=10090_REVERSED|
"""index: 1615, intensity: 3105.0, mobility: 0.953"""	-0.227999	0.0823627	0.529726	LAQCVAQTVKWQWVVQGQPDRTC	generic|sp_Q60I26_AL2CL_MOUSE__II_842054_REVERSED	|generic|sp_Q60I26-2_AL2CL_MOUSE__II_842054_REVERSED	|generic|tr_A0A0R4J1X4_A0A0R4J1X4_MOUSE__II_842061_REVERSED|
"""index: 8025, intensity: 3459.0, mobility: 0.768"""	-0.228473	0.08264	0.530797	VSDSCLII	generic|IP_3465755_TX=10090_REVERSED|
"""index: 2596, intensity: 2756.0, mobility: 0.811"""	-0.22872	0.0827567	0.531355	LGHPACTWQAATAWRSLGGCP	generic|IP_1069235_TX=10090_REVERSED|
"""index: 10175, intensity: 3650.0, mobility: 0.907"""	-0.230447	0.0830335	0.535264	PTTREVMNTFG	generic|tr_H3BLR1_H3BLR1_MOUSE__II_765424_REVERSED	|generic|tr_H3BL22_H3BL22_MOUSE__II_1149608_REVERSED	|generic|IP_1142713_TX=10090_REVERSED	|generic|IP_872417_TX=10090_REVERSED	|generic|sp_P56581_TDG_MOUSE_REVERSED	|generic|sp_P56581-2_TDG_MOUSE_REVERSED	|generic|tr_D3Z417_D3Z417_MOUSE_REVERSED|
"""index: 5222, intensity: 5279.0, mobility: 0.927"""	-0.230564	0.0833103	0.535529	QFRLSNEWCLSVAPLLQVVYHSGFCLW	generic|IP_1115662_TX=10090_REVERSED|
"""index: 25109, intensity: 5806.0, mobility: 1.083"""	-0.23067	0.0835408	0.535768	LIEIFSYDHIVGTNSISSAVSAP	generic|IP_3456465_TX=10090_REVERSED|
"""index: 749, intensity: 2584.0, mobility: 0.778"""	-0.230726	0.0838174	0.535896	LVPMLSML	generic|IP_1037088_TX=10090_REVERSED|
"""index: 7565, intensity: 13725.0, mobility: 1.169"""	-0.230731	0.0840708	0.535906	WPAAWWAGLGSPTLDLRAPPAQATFKCAHT	generic|IP_1081009_TX=10090_REVERSED|
"""index: 20160, intensity: 4504.0, mobility: 0.967"""	-0.23085	0.0843473	0.536175	LLMNKLSEPIAESLLDSSGAHMYK	generic|tr_Q8R0M4_Q8R0M4_MOUSE__II_1048636_REVERSED	|generic|tr_Q6A099_Q6A099_MOUSE__chr19_1_46272178_46272273_ENSMUST00000176422__II_1048616_REVERSED	|generic|tr_Q6DFZ1_Q6DFZ1_MOUSE__chr19_1_46272178_46272273_ENSMUST00000176422__II_1048616_REVERSED	|generic|tr_Q6PB54_Q6PB54_MOUSE__chr19_1_46272178_46272273_ENSMUST00000176422__II_1048603_REVERSED|
"""index: 11584, intensity: 3876.0, mobility: 1.000"""	-0.230992	0.0846005	0.536497	WRQFDKEMLPI	generic|chr18_1_9986560_9986601_ENSMUST00000025137__IP_1058000_TX=10090_REVERSED|
"""index: 13014, intensity: 17275.0, mobility: 1.099"""	-0.231267	0.084877	0.537121	EADVKVVAYYPLNVFVPANDNQDEVTVKVV	generic|tr_Q9QXA3_Q9QXA3_MOUSE_REVERSED	|generic|tr_A0A1L1SQU7_A0A1L1SQU7_MOUSE_REVERSED	|generic|tr_A0A087WRT4_A0A087WRT4_MOUSE_REVERSED	|generic|tr_F2Z4A3_F2Z4A3_MOUSE_REVERSED|
"""index: 5163, intensity: 6717.0, mobility: 0.948"""	-0.231393	0.0851534	0.537407	WSSSLDKICKLFVSTIHIEEVQM	generic|IP_980834_TX=10090_REVERSED|
"""index: 2631, intensity: 3655.0, mobility: 0.826"""	-0.231619	0.0854299	0.537918	SAMGALAIKM	generic|tr_B7XG49_B7XG49_MOUSE_REVERSED|
"""index: 18974, intensity: 37356.0, mobility: 0.870"""	-0.232049	0.085659	0.538892	HTHQKLRN	generic|IP_1128365_TX=10090_REVERSED|
"""index: 2492, intensity: 5055.0, mobility: 0.810"""	-0.232511	0.0859353	0.539937	TPGQPCKNSWVRDRRA	generic|IP_947992_TX=10090_REVERSED|
"""index: 2633, intensity: 2609.0, mobility: 0.794"""	-0.232704	0.0862117	0.540376	APTAASSPPQ	generic|tr_B2RUQ2_B2RUQ2_MOUSE_REVERSED|
"""index: 25593, intensity: 5106.0, mobility: 1.032"""	-0.232854	0.0864402	0.540715	TLQLELAQKSHA	generic|tr_A0A140LHH0_A0A140LHH0_MOUSE_REVERSED|
"""index: 4229, intensity: 3334.0, mobility: 0.956"""	-0.233772	0.0866924	0.542794	DHYIEKQSSEM	generic|IP_3466173_TX=10090_REVERSED|
"""index: 4794, intensity: 4021.0, mobility: 0.790"""	-0.233868	0.0869445	0.543013	IDAGNLAAKAKQACLV	generic|tr_V9GXB6_V9GXB6_MOUSE__chr17_-1_80053519_80053569_ENSMUST00000184297__II_1064159_REVERSED	|generic|sp_Q921F4_HNRLL_MOUSE__chr17_-1_80053519_80053569_ENSMUST00000184297__II_1064159_REVERSED	|generic|sp_Q921F4-4_HNRLL_MOUSE__chr17_-1_80053519_80053569_ENSMUST00000184297__II_1064159_REVERSED	|generic|tr_Q9CSH0_Q9CSH0_MOUSE__chr17_-1_80053519_80053569_ENSMUST00000184297__II_1064184_REVERSED	|generic|tr_Q3TBR4_Q3TBR4_MOUSE__chr17_-1_80048576_80048620_ENSMUST00000184297_REVERSED|
"""index: 28518, intensity: 17422.0, mobility: 0.995"""	-0.234352	0.0872205	0.54411	IWFRRSQEK	generic|sp_Q8VBX4_CLC4K_MOUSE_REVERSED	|generic|tr_Q8VDD4_Q8VDD4_MOUSE_REVERSED|
"""index: 21981, intensity: 3571.0, mobility: 0.947"""	-0.234716	0.0874724	0.544934	RQFAAVSRR	generic|sp_O35936_ALOX8_MOUSE_REVERSED	|generic|tr_B1ASX6_B1ASX6_MOUSE_REVERSED	|generic|tr_Q3TYK7_Q3TYK7_MOUSE_REVERSED|
"""index: 28445, intensity: 6229.0, mobility: 0.937"""	-0.235184	0.0877483	0.545995	VSAEMMQELK	generic|sp_Q8BX70-2_VP13C_MOUSE__chr9_1_67893084_67893227_ENSMUST00000217386__II_3501120_REVERSED	|generic|sp_Q8BX70_VP13C_MOUSE__chr9_1_67893084_67893227_ENSMUST00000217386_REVERSED	|generic|sp_Q8BX70-3_VP13C_MOUSE__chr9_1_67893084_67893227_ENSMUST00000217386_REVERSED|
"""index: 1623, intensity: 3156.0, mobility: 0.767"""	-0.235211	0.0880243	0.546058	IDDARVGP	generic|sp_Q80T14_FRAS1_MOUSE_REVERSED|
"""index: 18613, intensity: 6567.0, mobility: 0.941"""	-0.235842	0.0883002	0.547489	PAELDILAVAEEDTIGEELYFEV	generic|tr_Q9ERM4_Q9ERM4_MOUSE__chr6_1_115926260_115926325_ENSMUST00000141305__II_908755_REVERSED	|generic|tr_Q8C5U2_Q8C5U2_MOUSE__chr6_1_115926260_115926325_ENSMUST00000141305__II_908735_REVERSED	|generic|sp_Q6NWV3_IF122_MOUSE__chr6_1_115926260_115926325_ENSMUST00000141305__II_908735_REVERSED	|generic|tr_E9Q9G8_E9Q9G8_MOUSE__chr6_1_115926260_115926325_ENSMUST00000141305__II_908735_REVERSED	|generic|sp_Q6NWV3-2_IF122_MOUSE__chr6_1_115926260_115926325_ENSMUST00000141305_REVERSED|
"""index: 17879, intensity: 3407.0, mobility: 1.078"""	-0.235899	0.0885273	0.547618	IHPNRMKMSTNDYFRNTNTVYACAVALTM	generic|IP_1072655_TX=10090_REVERSED|
"""index: 20616, intensity: 4555.0, mobility: 1.043"""	-0.236782	0.0887786	0.549619	ETGQKNGEPTSAASSCAAAEETR	generic|tr_A0A5F8MPZ7_A0A5F8MPZ7_MOUSE__II_833039_REVERSED	|generic|sp_Q9D8C3_ALG13_MOUSE__chrX_1_144318056_144320008_ENSMUST00000238864__II_833042_REVERSED	|generic|II_833048_TX=10090_REVERSED|
"""index: 13499, intensity: 18983.0, mobility: 1.145"""	-0.237037	0.0888583	0.550198	QSFAKVWAYMKIFKIYTLVENMKQVRD	generic|sp_Q9R1X5_MRP5_MOUSE__chr16_-1_20405385_20405531_ENSMUST00000134962__II_3486883_REVERSED	|generic|tr_A0A338P7E4_A0A338P7E4_MOUSE__II_3453132_REVERSED	|generic|tr_F8WJ10_F8WJ10_MOUSE__chr16_-1_20405385_20405531_ENSMUST00000134962_REVERSED|
"""index: 19335, intensity: 20962.0, mobility: 1.082"""	-0.238548	0.089011	0.553626	FSMYQVRADFHDAPRNYPTWVPEGVFLRMAKVYNKEDLTFRHYIGA	generic|sp_Q99JT9_MTND_MOUSE__II_1117689_REVERSED|
"""index: 24353, intensity: 2765.0, mobility: 1.152"""	-0.239562	0.0892612	0.555925	EVFSFHLLISICNLIYLSVFTVVLMLITHAARTEAHGRNNQNVKHIHNM	generic|tr_A0A494BA35_A0A494BA35_MOUSE__II_897273_REVERSED	|generic|tr_G3UY47_G3UY47_MOUSE__II_897273_REVERSED|
"""index: 29506, intensity: 4923.0, mobility: 1.105"""	-0.239688	0.0894867	0.556212	EELKLIEEQQIRKLHEFKDQLEKEADKFTLEKEK	generic|tr_S4R2P6_S4R2P6_MOUSE__II_930325_REVERSED	|generic|sp_Q9DA97_SEP14_MOUSE_REVERSED|
"""index: 6872, intensity: 8471.0, mobility: 0.900"""	-0.239892	0.0896382	0.556674	VASLERFKQLMGNLDPAQFVMSL	generic|tr_Q3TA29_Q3TA29_MOUSE_REVERSED	|generic|tr_Q3TAH7_Q3TAH7_MOUSE_REVERSED|
"""index: 17246, intensity: 71043.0, mobility: 1.050"""	-0.24144	0.0899123	0.560187	LSAMSLQPSMQPGIIQAQEPVHVQHPKPSVFPIRS	generic|tr_Q3V0D7_Q3V0D7_MOUSE_REVERSED	|generic|tr_K3W4Q5_K3W4Q5_MOUSE_REVERSED|
"""index: 3093, intensity: 3063.0, mobility: 0.956"""	-0.241874	0.0901617	0.56117	SNCYCFTDFYK	generic|IP_960871_TX=10090_REVERSED|
"""index: 24458, intensity: 2659.0, mobility: 1.062"""	-0.242225	0.0904357	0.561968	LCLLVATHKYY	generic|tr_A0A0B6VTH3_A0A0B6VTH3_MOUSE_REVERSED	|generic|tr_A0A0B6VTK2_A0A0B6VTK2_MOUSE_REVERSED	|generic|tr_A0A0B6VQR7_A0A0B6VQR7_MOUSE_REVERSED	|generic|tr_A0A0B6VTI1_A0A0B6VTI1_MOUSE_REVERSED	|generic|tr_A0A0B6VQU0_A0A0B6VQU0_MOUSE_REVERSED	|generic|tr_A0A0B6VNB4_A0A0B6VNB4_MOUSE_REVERSED	|generic|tr_A0A0B6VQS1_A0A0B6VQS1_MOUSE_REVERSED	|generic|tr_Q75NA2_Q75NA2_MOUSE_REVERSED	|generic|tr_A0A0B6VND3_A0A0B6VND3_MOUSE_REVERSED	|generic|tr_A0A0B6VKR0_A0A0B6VKR0_MOUSE_REVERSED	|generic|tr_D5MR33_D5MR33_MOUSE_REVERSED	|generic|tr_A0A0B6VKP5_A0A0B6VKP5_MOUSE_REVERSED	|generic|tr_D5MR29_D5MR29_MOUSE_REVERSED	|generic|tr_D5MR31_D5MR31_MOUSE_REVERSED	|generic|tr_D5MR28_D5MR28_MOUSE_REVERSED	|generic|tr_D5MR30_D5MR30_MOUSE_REVERSED	|generic|tr_A0A0B6VKM9_A0A0B6VKM9_MOUSE_REVERSED	|generic|tr_A0A0B6VSH3_A0A0B6VSH3_MOUSE_REVERSED	|generic|tr_D5MR32_D5MR32_MOUSE_REVERSED	|generic|tr_D5MR24_D5MR24_MOUSE_REVERSED	|generic|tr_A0A0B6VSI9_A0A0B6VSI9_MOUSE_REVERSED	|generic|tr_D5MR23_D5MR23_MOUSE_REVERSED	|generic|tr_A0A1B4ZBD8_A0A1B4ZBD8_MOUSE_REVERSED	|generic|tr_A0A0B6VQT5_A0A0B6VQT5_MOUSE_REVERSED	|generic|tr_A0A0B6VQV1_A0A0B6VQV1_MOUSE_REVERSED	|generic|tr_A0A0B6VN82_A0A0B6VN82_MOUSE_REVERSED	|generic|tr_A0A0B6VNA5_A0A0B6VNA5_MOUSE_REVERSED	|generic|tr_A0A0B6VTJ8_A0A0B6VTJ8_MOUSE_REVERSED	|generic|tr_A0A0B6VTI5_A0A0B6VTI5_MOUSE_REVERSED	|generic|tr_A0A0B6VKS6_A0A0B6VKS6_MOUSE_REVERSED	|generic|tr_D5MR27_D5MR27_MOUSE_REVERSED	|generic|tr_A0A0B6VNE1_A0A0B6VNE1_MOUSE_REVERSED	|generic|sp_Q01727_MSHR_MOUSE_REVERSED|
"""index: 21449, intensity: 55581.0, mobility: 0.983"""	-0.242416	0.0906601	0.562402	IPNRVRTSLR	generic|chr16_-1_23968378_23971480_ENSMUST00000023151__IP_1077406_TX=10090_REVERSED|
"""index: 25662, intensity: 3434.0, mobility: 1.151"""	-0.242684	0.0909091	0.563009	GQCVNRSNLIFASHAPCA	generic|IP_918692_TX=10090_REVERSED|
"""index: 1308, intensity: 4672.0, mobility: 0.805"""	-0.2432	0.0910085	0.564181	TMSKKPSESKIPQT	generic|sp_F8VPN2_TEX15_MOUSE__chr5_-1_121525207_121525236_ENSMUST00000031410__II_864881_REVERSED	|generic|sp_F8VPN2-2_TEX15_MOUSE__chr5_-1_121525207_121525236_ENSMUST00000031410__II_864881_REVERSED|
"""index: 16480, intensity: 6461.0, mobility: 0.819"""	-0.244444	0.0912818	0.567001	EYGSRMQYLFWGK	generic|IP_933731_TX=10090_REVERSED|
"""index: 10293, intensity: 6583.0, mobility: 0.968"""	-0.244475	0.0915301	0.567072	LRTPHFPAARDPFGLELSQGPITSD	generic|IP_1133699_TX=10090_REVERSED|
"""index: 2786, intensity: 2623.0, mobility: 0.976"""	-0.244556	0.0918033	0.567257	EYSYKEMFFQ	generic|tr_Q66L38_Q66L38_MOUSE__II_907887_REVERSED	|generic|sp_Q9ERB5_SO1C1_MOUSE__chr6_1_141563047_141563214_ENSMUST00000204998__II_907884_REVERSED	|generic|tr_A0A0N4SUZ6_A0A0N4SUZ6_MOUSE__chr6_1_141563047_141563214_ENSMUST00000204998__II_907880_REVERSED	|generic|tr_A0A0N4SVD7_A0A0N4SVD7_MOUSE__chr6_1_141563047_141563214_ENSMUST00000204998_REVERSED|
"""index: 8331, intensity: 11050.0, mobility: 1.040"""	-0.244623	0.0920765	0.567408	LSATDVLFMAPLVTNAMALTVDSP	generic|IP_993047_TX=10090_REVERSED|
"""index: 21353, intensity: 6526.0, mobility: 0.949"""	-0.244954	0.0923497	0.568159	RPFVMIILM	generic|IP_949365_TX=10090_REVERSED|
"""index: 5904, intensity: 29520.0, mobility: 1.092"""	-0.245083	0.092623	0.568452	GPLEAQGGLHGAGAWPRHQREM	generic|chr11_1_69059989_69060234_ENSMUST00000051888_REVERSED|
"""index: 19586, intensity: 14282.0, mobility: 1.076"""	-0.245169	0.0928708	0.568647	ELMKGSERLPSPLAGTGASPVSHRESS	generic|IP_975178_TX=10090_REVERSED|
"""index: 833, intensity: 2999.0, mobility: 0.820"""	-0.245708	0.0930931	0.569871	APLTRNRM	generic|sp_Q7TQB9_TR143_MOUSE_REVERSED|
"""index: 25178, intensity: 3580.0, mobility: 0.907"""	-0.246568	0.0932897	0.57182	ERERCRDTQR	generic|IP_3482843_TX=10090_REVERSED|
"""index: 28508, intensity: 4975.0, mobility: 1.257"""	-0.246948	0.0935625	0.572682	QTLCDGNPITPKHVLLRGLM	generic|IP_1120477_TX=10090_REVERSED|
"""index: 4875, intensity: 3262.0, mobility: 0.846"""	-0.246994	0.0938097	0.572787	TFVVVAMYPITLGSLMPI	generic|IP_1129532_TX=10090_REVERSED|
"""index: 9872, intensity: 4438.0, mobility: 0.900"""	-0.247071	0.0940567	0.572961	GSKWTRPCKLVSYLTRRM	generic|chr14_-1_66085292_66085348_ENSMUST00000224698_REVERSED	|generic|chr14_-1_66084977_66085348_ENSMUST00000224698_REVERSED|
"""index: 4385, intensity: 2972.0, mobility: 0.870"""	-0.247261	0.0943293	0.573393	VDGLTELQRPTLFMLL	generic|IP_3479053_TX=10090_REVERSED|
"""index: 19327, intensity: 6198.0, mobility: 0.882"""	-0.247307	0.0944732	0.573497	ETLTDMTTVKMIVTTMRTAMRT	generic|IP_1075216_TX=10090_REVERSED|
"""index: 2221, intensity: 2608.0, mobility: 0.836"""	-0.248078	0.0947454	0.575246	YAQLPRDCSSQWKQPRDVM	generic|IP_1150742_TX=10090_REVERSED|
"""index: 21425, intensity: 3343.0, mobility: 0.994"""	-0.248182	0.0950177	0.575481	EYSMELLQDLD	generic|IP_827630_TX=10090_REVERSED|
"""index: 12575, intensity: 15554.0, mobility: 1.108"""	-0.248419	0.0952381	0.576018	LKLSCVCQMRKQVRSKEQASEKEQVGVSR	generic|IP_949109_TX=10090_REVERSED|
"""index: 19102, intensity: 2640.0, mobility: 1.099"""	-0.248733	0.0954842	0.576731	EMVRCGGGPVARTGAPPE	generic|tr_Q6WIZ9_Q6WIZ9_MOUSE__chr14_1_55594390_55594476_ENSMUST00000137296__II_3481242_REVERSED	|generic|tr_Q6KAP7_Q6KAP7_MOUSE__II_3481242_REVERSED	|generic|tr_F6XVP7_F6XVP7_MOUSE__chr14_1_55594390_55594476_ENSMUST00000137296__II_1094877_REVERSED	|generic|sp_Q924T7_RNF31_MOUSE__chr14_1_55594390_55594476_ENSMUST00000137296__II_3481242_REVERSED	|generic|tr_Q9ER92_Q9ER92_MOUSE_REVERSED	|generic|sp_Q924T7-2_RNF31_MOUSE__chr14_1_55594390_55594476_ENSMUST00000137296_REVERSED|
"""index: 13762, intensity: 3803.0, mobility: 1.027"""	-0.24901	0.0957563	0.577358	YSYPIYVKKW	generic|IP_1111122_TX=10090_REVERSED|
"""index: 15961, intensity: 3620.0, mobility: 1.066"""	-0.249037	0.0960283	0.577421	KYGDMFSANIYDTQT	generic|sp_O35239_PTN9_MOUSE__chr9_1_57060959_57061159_ENSMUST00000215707_REVERSED|
"""index: 9776, intensity: 2717.0, mobility: 1.141"""	-0.24911	0.096248	0.577586	FWSSVHTLEFFFNL	generic|IP_1001228_TX=10090_REVERSED|
"""index: 8280, intensity: 8892.0, mobility: 1.107"""	-0.250099	0.0964412	0.579827	GVSSIWWMSSTLSSSMF	generic|tr_Q8CAG9_Q8CAG9_MOUSE__IP_869096_REVERSED|
"""index: 15590, intensity: 7707.0, mobility: 0.992"""	-0.250997	0.0966079	0.581864	RFDQGMFVYLMPNLCSNFYALSSTPNVFMDLIKYS	generic|sp_O88536_FPR2_MOUSE__II_1070717_REVERSED|
"""index: 12358, intensity: 35118.0, mobility: 1.050"""	-0.251613	0.0967742	0.583258	TQNISVSATRFSRSTVLGSVGNRAEVAFTYNM	generic|II_956665_TX=10090_REVERSED	|generic|sp_Q03145_EPHA2_MOUSE__chr10_1_89745024_89745053_ENSMUST00000020112_REVERSED|
"""index: 22017, intensity: 39342.0, mobility: 0.951"""	-0.251992	0.097019	0.584117	KYWLLELLM	generic|IP_1061972_TX=10090_REVERSED|
"""index: 27532, intensity: 6323.0, mobility: 0.970"""	-0.252318	0.0972373	0.584857	ETLLCKKADVV	generic|IP_3482667_TX=10090_REVERSED|
"""index: 15540, intensity: 5952.0, mobility: 0.898"""	-0.252709	0.0974553	0.585741	RKDKDIKMIIAANHTEKRFRFK	generic|tr_A7VJ98_A7VJ98_MOUSE__II_751432_REVERSED|
"""index: 25365, intensity: 3970.0, mobility: 1.010"""	-0.253031	0.0976732	0.58647	EMTVRLHWRL	generic|chr9_-1_106650948_106651151_ENSMUST00000023959__IP_844064_TX=10090_REVERSED|
"""index: 6317, intensity: 12262.0, mobility: 1.028"""	-0.253434	0.0979437	0.587384	HIVAETYPMKMRDEYKPQRNRGIVRDIEEHVKAEIDPHK	generic|tr_Q91X75_Q91X75_MOUSE__II_895757_REVERSED	|generic|tr_Q80XK1_Q80XK1_MOUSE__II_895757_REVERSED	|generic|tr_F7B9W9_F7B9W9_MOUSE__II_895752_REVERSED	|generic|sp_P20852_CP2A5_MOUSE_REVERSED|
"""index: 4697, intensity: 4151.0, mobility: 0.933"""	-0.253449	0.0981612	0.587418	EKRWEHSMSSMVRQSPSNMKM	generic|chr8_1_11785777_11785926_ENSMUST00000110909__IP_3507601_TX=10090_REVERSED	|generic|IP_867732_TX=10090_REVERSED|
"""index: 6327, intensity: 5957.0, mobility: 1.001"""	-0.253699	0.0983784	0.587983	YPVCRFAVGLGDREPLPPVKEM	generic|IP_1098364_TX=10090_REVERSED|
"""index: 4817, intensity: 3349.0, mobility: 0.822"""	-0.253865	0.0985954	0.58836	RPVQVSFYKMEGFRLVLNKEN	generic|tr_A0A5F8MPU3_A0A5F8MPU3_MOUSE__II_3470569_REVERSED	|generic|tr_Q8C639_Q8C639_MOUSE_REVERSED	|generic|tr_E9Q152_E9Q152_MOUSE_REVERSED	|generic|tr_Q0VF91_Q0VF91_MOUSE_REVERSED	|generic|tr_A0A571BEL2_A0A571BEL2_MOUSE_REVERSED|
"""index: 20683, intensity: 4388.0, mobility: 0.935"""	-0.254339	0.0988388	0.589432	SLVEQYTLEKWEELTREKAEVSEDYPEAEPED	generic|tr_Q6PG57_Q6PG57_MOUSE__chr15_-1_89146467_89146517_ENSMUST00000230734__II_3485440_REVERSED	|generic|sp_Q9WUI1_MK11_MOUSE__chr15_-1_89146467_89146517_ENSMUST00000230734__II_3485440_REVERSED	|generic|tr_Q3TT60_Q3TT60_MOUSE__chr15_-1_89146467_89146517_ENSMUST00000230734__II_3485440_REVERSED	|generic|tr_Q6P243_Q6P243_MOUSE__chr15_-1_89146467_89146517_ENSMUST00000230734_REVERSED|
"""index: 16903, intensity: 4067.0, mobility: 1.085"""	-0.254427	0.0990821	0.589632	NSFIISAASFSDNSKC	generic|sp_A2ARV4_LRP2_MOUSE_REVERSED	|generic|tr_A2ARV5_A2ARV5_MOUSE_REVERSED|
"""index: 14452, intensity: 8332.0, mobility: 0.820"""	-0.255202	0.0992449	0.591384	YESFQDQFVAKYR	generic|tr_A1BQX4_A1BQX4_MOUSE_REVERSED	|generic|tr_A1BQX5_A1BQX5_MOUSE_REVERSED	|generic|tr_E9Q1T5_E9Q1T5_MOUSE_REVERSED	|generic|tr_A3KML9_A3KML9_MOUSE_REVERSED	|generic|tr_Q3U162_Q3U162_MOUSE_REVERSED	|generic|sp_Q3UZP0_MALD2_MOUSE_REVERSED|
"""index: 4989, intensity: 4126.0, mobility: 0.884"""	-0.255819	0.0995146	0.592782	VPLTPAPFCPV	generic|chr11_-1_103000243_103000329_ENSMUST00000021313_REVERSED|
"""index: 23382, intensity: 2586.0, mobility: 0.856"""	-0.256097	0.0997843	0.593411	HALNVLKLTSKM	generic|IP_916514_TX=10090_REVERSED|
"""index: 6333, intensity: 18577.0, mobility: 1.050"""	-0.2561	0.100027	0.593417	VDGAKAAELLQRDAESHGLSAGEQLLQQVNENGMQLATFGQLSIINP	generic|tr_F6YVU7_F6YVU7_MOUSE_REVERSED	|generic|sp_Q3UES3_TNKS2_MOUSE__chr19_1_36852811_36852900_ENSMUST00000168973_REVERSED|
"""index: 14204, intensity: 3410.0, mobility: 0.832"""	-0.25663	0.100297	0.594616	LRASTGPPA	generic|chr18_1_38257324_38258157_ENSMUST00000025314__IP_1060450_TX=10090_REVERSED|
"""index: 27285, intensity: 18384.0, mobility: 0.974"""	-0.256797	0.100512	0.594992	KKFIMQRTER	generic|IP_958662_TX=10090_REVERSED|
"""index: 11784, intensity: 4320.0, mobility: 1.185"""	-0.257111	0.1007	0.595703	LWITIWMRSTLTVSMLVATVLMESMMVM	generic|IP_1104107_TX=10090_REVERSED|
"""index: 4086, intensity: 4747.0, mobility: 0.884"""	-0.257767	0.100969	0.597186	EAFVLMAKLEEAVDWMF	generic|II_885084_TX=10090_REVERSED	|generic|tr_A0A140LHY2_A0A140LHY2_MOUSE_REVERSED	|generic|sp_Q7TMR0_PCP_MOUSE_REVERSED|
"""index: 18173, intensity: 4420.0, mobility: 0.836"""	-0.257922	0.101211	0.597536	ITITLLALTELQVLVTPQGMP	generic|chr8_1_25640832_25641080_ENSMUST00000155861__IP_865354_TX=10090_REVERSED|
"""index: 14302, intensity: 9007.0, mobility: 0.926"""	-0.258275	0.101371	0.598334	QHPRDPYFRPMVMIKWPLNRVFCPPSLVSESL	generic|tr_F8VPX1_F8VPX1_MOUSE__chr16_-1_8711990_8712136_ENSMUST00000160326__II_1080752_REVERSED	|generic|sp_Q6A4J8_UBP7_MOUSE__chr16_-1_8711990_8712136_ENSMUST00000160326__II_1080752_REVERSED	|generic|sp_Q6A4J8-2_UBP7_MOUSE__chr16_-1_8711990_8712136_ENSMUST00000160326__II_1080752_REVERSED	|generic|tr_E9PXY8_E9PXY8_MOUSE__chr16_-1_8711990_8712136_ENSMUST00000160326__II_1080752_REVERSED	|generic|sp_Q6A4J8-3_UBP7_MOUSE__chr16_-1_8711990_8712136_ENSMUST00000160326_REVERSED|
"""index: 15175, intensity: 3261.0, mobility: 0.917"""	-0.258786	0.101586	0.599487	EKVTMLMFGTNMRLPDLTTYFRPREK	generic|sp_Q5SUS0_FBW10_MOUSE__II_1137829_REVERSED	|generic|tr_H3BLP9_H3BLP9_MOUSE__II_1137829_REVERSED	|generic|tr_B7ZC91_B7ZC91_MOUSE__II_1137829_REVERSED	|generic|tr_B2RUM0_B2RUM0_MOUSE_REVERSED|
"""index: 18081, intensity: 3289.0, mobility: 0.973"""	-0.259311	0.101854	0.600673	DYLRKTMIYQGIYFII	generic|tr_Q569X0_Q569X0_MOUSE__chr10_-1_117690210_117690452_ENSMUST00000155285_REVERSED	|generic|tr_J3QP04_J3QP04_MOUSE__chr10_-1_117694979_117695008_ENSMUST00000020408_REVERSED	|generic|sp_P23804_MDM2_MOUSE__chr10_-1_117690210_117690452_ENSMUST00000155285_REVERSED	|generic|sp_P23804-2_MDM2_MOUSE__chr10_-1_117690210_117690452_ENSMUST00000155285_REVERSED	|generic|tr_Q3TVL4_Q3TVL4_MOUSE__chr10_-1_117702198_117702269_ENSMUST00000155285_REVERSED|
"""index: 19421, intensity: 4012.0, mobility: 1.029"""	-0.259317	0.102123	0.600685	LMVQNQQIQLIHT	generic|chr3_-1_59219916_59220080_ENSMUST00000196583_REVERSED|
"""index: 24861, intensity: 2773.0, mobility: 1.046"""	-0.25949	0.102364	0.601076	LGTEGGISASVSLRR	generic|sp_Q80W93_HYDIN_MOUSE_REVERSED|
"""index: 27535, intensity: 10991.0, mobility: 1.157"""	-0.259633	0.10244	0.601401	LNKLCQRTWWPVLSEVILIILCCENVYLLWFGFLR	generic|IP_833477_TX=10090_REVERSED|
"""index: 16728, intensity: 3527.0, mobility: 0.840"""	-0.261203	0.102598	0.604943	RQWKQDILRQYFEK	generic|tr_E9Q9F9_E9Q9F9_MOUSE__chr7_1_133671424_133671540_ENSMUST00000211072__II_3448714_REVERSED	|generic|tr_D3YZE7_D3YZE7_MOUSE__chr7_1_133671424_133671540_ENSMUST00000211072__II_3448714_REVERSED	|generic|sp_Q6GQV7_EDRF1_MOUSE__chr7_1_133671424_133671540_ENSMUST00000211072__II_3448714_REVERSED	|generic|tr_Q8BHY4_Q8BHY4_MOUSE__chr7_1_133639015_133639119_ENSMUST00000154795_REVERSED|
"""index: 3627, intensity: 3261.0, mobility: 1.042"""	-0.262008	0.102811	0.606757	STNRPKAHTHPAGTH	generic|IP_842032_TX=10090_REVERSED|
"""index: 8011, intensity: 4802.0, mobility: 0.969"""	-0.262771	0.103079	0.608476	KEAESAEQPPEPPEPPPMEEPISTDE	generic|sp_P59268_ZDHC9_MOUSE__chrX_-1_48206664_48206828_ENSMUST00000123054_REVERSED|
"""index: 18389, intensity: 4277.0, mobility: 1.118"""	-0.263309	0.103347	0.609689	GKDKDEWERQREREKERERARERERERERERERERGRERER	generic|tr_Q9CT50_Q9CT50_MOUSE_REVERSED|
"""index: 16326, intensity: 3928.0, mobility: 1.146"""	-0.263386	0.103614	0.609863	SFLEQMLPTAFPHSDQ	generic|sp_O54915_NR1I2_MOUSE_REVERSED	|generic|sp_O54915-2_NR1I2_MOUSE_REVERSED|
"""index: 27214, intensity: 39245.0, mobility: 0.990"""	-0.263528	0.103882	0.610182	GGGAGAGGGGGGGGGGGGGAAGGGGGSGGGSCGGGGSNGGGGQSAAMN	generic|tr_F6VQ19_F6VQ19_MOUSE__chrX_-1_147472957_147473070_ENSMUST00000134265_REVERSED|
"""index: 20834, intensity: 4476.0, mobility: 0.970"""	-0.263625	0.104094	0.610401	LSLYSAISERL	generic|sp_Q60898_SLAP1_MOUSE__chr15_-1_66793677_66793763_ENSMUST00000164939_REVERSED	|generic|sp_Q60898-2_SLAP1_MOUSE__chr15_-1_66793677_66793763_ENSMUST00000164939_REVERSED	|generic|tr_A0A0R4J247_A0A0R4J247_MOUSE__chr15_-1_66793677_66793763_ENSMUST00000164939_REVERSED|
"""index: 2990, intensity: 3812.0, mobility: 0.905"""	-0.264485	0.104362	0.612336	PKPEMGFRERIVDNRSQIYLY	generic|tr_A0A140LIW3_A0A140LIW3_MOUSE_REVERSED	|generic|tr_A0A3G0YW97_A0A3G0YW97_MOUSE_REVERSED|
"""index: 22759, intensity: 4334.0, mobility: 0.916"""	-0.264736	0.104601	0.6129	DSVASILSAQI	generic|IP_1078838_TX=10090_REVERSED|
"""index: 4975, intensity: 3256.0, mobility: 0.995"""	-0.264927	0.104869	0.61333	SIPRREKKTMKIKRMKRMRMLKTTATMMTMMT	generic|IP_1008346_TX=10090_REVERSED|
"""index: 16103, intensity: 32774.0, mobility: 1.092"""	-0.264951	0.105108	0.613385	NSFIISAASFSDNSKC	generic|sp_A2ARV4_LRP2_MOUSE_REVERSED	|generic|tr_A2ARV5_A2ARV5_MOUSE_REVERSED|
"""index: 1098, intensity: 3853.0, mobility: 0.805"""	-0.265349	0.105348	0.614279	FRLCVGEGRAAHLPGSSIYM	generic|IP_957349_TX=10090_REVERSED|
"""index: 19979, intensity: 3245.0, mobility: 1.108"""	-0.266322	0.105587	0.616467	EVLNPPFMNRVLDMF	generic|tr_Q3TXM3_Q3TXM3_MOUSE_REVERSED	|generic|sp_O35544_EAA4_MOUSE_REVERSED|
"""index: 14074, intensity: 3911.0, mobility: 1.091"""	-0.266703	0.105826	0.617322	LLTCDPFTDDVVVQDLPQYKGEKGAKLL	generic|II_1094058_TX=10090_REVERSED	|generic|sp_Q80ZV0_RNH2B_MOUSE__chr14_1_62348562_62348636_ENSMUST00000169728_REVERSED|
"""index: 3438, intensity: 4211.0, mobility: 0.970"""	-0.266791	0.106093	0.617521	MLVPCWQEPKI	generic|tr_A0A0A6YVX2_A0A0A6YVX2_MOUSE__II_963749_REVERSED	|generic|tr_G3UZ86_G3UZ86_MOUSE_REVERSED|
"""index: 28752, intensity: 9715.0, mobility: 1.064"""	-0.266996	0.10636	0.61798	TATYACIAVAARR	generic|IP_3465566_TX=10090_REVERSED|
"""index: 6885, intensity: 3661.0, mobility: 0.984"""	-0.267018	0.106627	0.61803	LHFTRYVFFTVNYLRIMDKKFVIEKVKPIIIYNK	generic|IP_977203_TX=10090_REVERSED|
"""index: 18364, intensity: 3556.0, mobility: 1.059"""	-0.267129	0.106895	0.618279	DEALMPIHTGGITGVMSGFFVSCLMLGWFETAFTFAFLSATLLI	generic|sp_B1AT66_MOT7_MOUSE_REVERSED	|generic|sp_B1AT66-2_MOT7_MOUSE_REVERSED|
"""index: 9145, intensity: 8559.0, mobility: 0.890"""	-0.267616	0.107162	0.619372	QTERNTDFRRKWELRQRA	generic|IP_1118503_TX=10090_REVERSED|
"""index: 18893, intensity: 3492.0, mobility: 0.903"""	-0.267682	0.107372	0.619521	RGLSLFSRM	generic|IP_3497256_TX=10090_REVERSED|
"""index: 1225, intensity: 2991.0, mobility: 0.900"""	-0.267895	0.107581	0.619998	RILAPHNLFT	generic|sp_Q99K90_TAB2_MOUSE_REVERSED|
"""index: 19125, intensity: 2612.0, mobility: 1.097"""	-0.268163	0.10782	0.6206	AINSLGFMINVKISACALRAIGMHEC	generic|tr_Q7TRP1_Q7TRP1_MOUSE__II_3499307_REVERSED	|generic|tr_A0A1B0GSN5_A0A1B0GSN5_MOUSE__II_3499301_REVERSED	|generic|tr_A0A1B0GSE1_A0A1B0GSE1_MOUSE__II_3499307_REVERSED	|generic|tr_Q7TRP2_Q7TRP2_MOUSE__II_3499301_REVERSED|
"""index: 12654, intensity: 5101.0, mobility: 0.943"""	-0.268331	0.108058	0.620976	EAARSPGPRWPPTGRHFHGQVERRP	generic|tr_Q9DCP6_Q9DCP6_MOUSE_REVERSED	|generic|tr_Q9CRY8_Q9CRY8_MOUSE_REVERSED	|generic|tr_Q3UK76_Q3UK76_MOUSE_REVERSED	|generic|tr_Q9CW84_Q9CW84_MOUSE_REVERSED	|generic|tr_Q9CV79_Q9CV79_MOUSE_REVERSED|
"""index: 24424, intensity: 5085.0, mobility: 0.986"""	-0.268574	0.108296	0.621522	LSLTKRFFDI	generic|IP_945758_TX=10090_REVERSED|
"""index: 28964, intensity: 13114.0, mobility: 1.081"""	-0.268741	0.108562	0.621896	SSPGSSAKRRTSRR	generic|IP_1134598_TX=10090_REVERSED|
"""index: 9442, intensity: 5069.0, mobility: 0.861"""	-0.268927	0.108829	0.622313	RFLFEQEEQTDIVVLHAGMD	generic|tr_Q3U271_Q3U271_MOUSE__II_906505_REVERSED	|generic|tr_H3BJQ5_H3BJQ5_MOUSE__II_906494_REVERSED	|generic|sp_Q9R0Q8_CLC4E_MOUSE__II_906494_REVERSED|
"""index: 17442, intensity: 100894.0, mobility: 0.829"""	-0.268942	0.109067	0.622347	NGYSFLMHHRGQIF	generic|IP_904803_TX=10090_REVERSED|
"""index: 15139, intensity: 5166.0, mobility: 1.005"""	-0.269603	0.109333	0.623829	ESEIIVLCARSPIQVPHELDTVLSFN	generic|tr_Q3USX1_Q3USX1_MOUSE__IP_903182_REVERSED|
"""index: 11055, intensity: 5433.0, mobility: 0.796"""	-0.26964	0.109542	0.623911	APCPRQLGRQRF	generic|sp_A6H6Q4_CS071_MOUSE__II_1146764_REVERSED	|generic|II_1146761_TX=10090_REVERSED|
"""index: 29659, intensity: 2608.0, mobility: 1.054"""	-0.269817	0.109779	0.624308	LETEVKKYKGTKQIELVSKFQEET	generic|tr_A0A0A6YXC5_A0A0A6YXC5_MOUSE_REVERSED	|generic|sp_P20489_FCERA_MOUSE_REVERSED|
"""index: 11992, intensity: 6266.0, mobility: 1.051"""	-0.27031	0.110045	0.625411	RSFQCVELLMHLRDSRAEWKDNMEQRRSIVQQLKERIEDS	generic|tr_Q3UGX2_Q3UGX2_MOUSE__chr12_-1_76583756_76583920_ENSMUST00000170532_REVERSED	|generic|tr_Q3UGY4_Q3UGY4_MOUSE__chr12_-1_76583756_76583920_ENSMUST00000170532_REVERSED	|generic|tr_Q149M1_Q149M1_MOUSE__chr12_-1_76583756_76583920_ENSMUST00000170532_REVERSED	|generic|tr_Q5DTG9_Q5DTG9_MOUSE__chr12_-1_76583756_76583920_ENSMUST00000170532_REVERSED	|generic|sp_P15508_SPTB1_MOUSE_REVERSED	|generic|tr_E9Q397_E9Q397_MOUSE_REVERSED|
"""index: 18124, intensity: 4392.0, mobility: 0.949"""	-0.270347	0.110312	0.625495	ISVCIFTGAVLGSPGLTNGPGM	generic|IP_1076614_TX=10090_REVERSED|
"""index: 11207, intensity: 3254.0, mobility: 0.852"""	-0.270477	0.110314	0.625786	AETGPSDSLFLYHVI	generic|sp_P30558_PAR1_MOUSE_REVERSED	|generic|tr_Q3UK34_Q3UK34_MOUSE_REVERSED|
"""index: 12041, intensity: 2751.0, mobility: 0.833"""	-0.273383	0.110579	0.63228	LNDEIQLYQDTIELAMKFKL	generic|sp_Q148W0_AT8B1_MOUSE_REVERSED|
"""index: 19243, intensity: 6727.0, mobility: 1.038"""	-0.27345	0.110845	0.632431	ESWIAVYALTVKY	generic|IP_3497345_TX=10090_REVERSED|
"""index: 7762, intensity: 4342.0, mobility: 0.922"""	-0.273533	0.111111	0.632617	TIPAQPRSWR	generic|tr_A0A087WR50_A0A087WR50_MOUSE__chr1_-1_71637244_71637333_ENSMUST00000186613__II_1037262_REVERSED	|generic|tr_A0A087WSN6_A0A087WSN6_MOUSE__chr1_-1_71637244_71637333_ENSMUST00000186613__II_1037262_REVERSED	|generic|sp_P11276_FINC_MOUSE__chr1_-1_71637244_71637333_ENSMUST00000186613__II_1037262_REVERSED	|generic|tr_Q3TCF1_Q3TCF1_MOUSE__chr1_-1_71637244_71637333_ENSMUST00000186613__II_1037262_REVERSED	|generic|tr_B9EHT6_B9EHT6_MOUSE__chr1_-1_71637244_71637333_ENSMUST00000186613__II_1037262_REVERSED	|generic|tr_Q3UHL6_Q3UHL6_MOUSE__chr1_-1_71637244_71637333_ENSMUST00000186613__II_1037262_REVERSED	|generic|tr_Q3UGY5_Q3UGY5_MOUSE__chr1_-1_71637244_71637333_ENSMUST00000186613_REVERSED	|generic|tr_Q3TCL7_Q3TCL7_MOUSE__chr1_-1_71637244_71637333_ENSMUST00000186613_REVERSED	|generic|tr_B7ZNJ1_B7ZNJ1_MOUSE__chr1_-1_71637244_71637333_ENSMUST00000186613_REVERSED	|generic|tr_Q3UH17_Q3UH17_MOUSE__chr1_-1_71637244_71637333_ENSMUST00000186613_REVERSED	|generic|tr_Q3TBB4_Q3TBB4_MOUSE__chr1_-1_71637244_71637333_ENSMUST00000186613_REVERSED	|generic|tr_A0A087WS56_A0A087WS56_MOUSE__chr1_-1_71637244_71637333_ENSMUST00000186613_REVERSED	|generic|tr_Q3UHR1_Q3UHR1_MOUSE__chr1_-1_71637244_71637333_ENSMUST00000186613_REVERSED|
"""index: 9143, intensity: 551419.0, mobility: 1.065"""	-0.273592	0.111141	0.632748	EILPGTYAFVPVYSNVEALSPQS	generic|IP_824795_TX=10090_REVERSED|
"""index: 4244, intensity: 23562.0, mobility: 0.851"""	-0.275678	0.111376	0.637398	TSSTLLAWRSVGGQRI	generic|chr3_1_96188142_96188423_ENSMUST00000133665_REVERSED|
"""index: 29408, intensity: 7252.0, mobility: 1.178"""	-0.27616	0.111641	0.638471	LEAGMVKGNGEKDFVRLGELYDEYTGQDRNKAVAQLMPLFTEFDVR	generic|sp_Q8CI43_MYL6B_MOUSE_REVERSED|
"""index: 8873, intensity: 6443.0, mobility: 1.012"""	-0.276572	0.111907	0.639387	LERRLEEALIYPKDSALIRFSAIVQEATDTDATERTMFDIFSQ	generic|II_3474887_TX=10090_REVERSED	|generic|tr_Q5FW75_Q5FW75_MOUSE_REVERSED	|generic|sp_Q9JI91_ACTN2_MOUSE_REVERSED	|generic|tr_Q8K3Q4_Q8K3Q4_MOUSE_REVERSED	|generic|tr_Q9CTH3_Q9CTH3_MOUSE_REVERSED|
"""index: 16930, intensity: 25408.0, mobility: 0.901"""	-0.276839	0.112142	0.639981	FVEALSSELGSGPAGPLVSERQ	generic|tr_B2RWB7_B2RWB7_MOUSE_REVERSED|
"""index: 9514, intensity: 5570.0, mobility: 0.832"""	-0.27705	0.112348	0.64045	DSLVQASAAAKAKKGKPMRSSQESKSPQ	generic|tr_F6R3V4_F6R3V4_MOUSE__chr18_-1_60845807_60845857_ENSMUST00000163446_REVERSED|
"""index: 4072, intensity: 3617.0, mobility: 0.925"""	-0.27748	0.112464	0.641405	STSTALTRRAF	generic|tr_A0A140T8V9_A0A140T8V9_MOUSE_REVERSED	|generic|sp_Q8VDC1_FYCO1_MOUSE_REVERSED|
"""index: 882, intensity: 3000.0, mobility: 0.842"""	-0.278532	0.112698	0.643739	FALPHAFSI	generic|sp_A0PK84_ZDH22_MOUSE__chr12_-1_86983381_86983584_ENSMUST00000223336__II_2441286_REVERSED|
"""index: 18918, intensity: 3118.0, mobility: 1.098"""	-0.279177	0.112963	0.645172	MWYMLSRFIEYQV	generic|sp_Q3UHK6_TEN4_MOUSE__chr7_1_96837301_96837399_ENSMUST00000147659_REVERSED	|generic|sp_Q3UHK6-2_TEN4_MOUSE__chr7_1_96837301_96837399_ENSMUST00000147659_REVERSED	|generic|sp_Q3UHK6-3_TEN4_MOUSE__chr7_1_96837301_96837399_ENSMUST00000147659_REVERSED	|generic|sp_Q3UHK6-4_TEN4_MOUSE__chr7_1_96837301_96837399_ENSMUST00000147659_REVERSED|
"""index: 7010, intensity: 2765.0, mobility: 1.082"""	-0.279325	0.113108	0.645499	WQTSVVFTIQNHRLNLETLSDLGNLND	generic|chr9_-1_60666190_60666405_ENSMUST00000150060_REVERSED|
"""index: 2178, intensity: 5575.0, mobility: 0.874"""	-0.280145	0.113372	0.647315	NKLGKHHFY	generic|sp_Q8VCZ2_TM45B_MOUSE_REVERSED	|generic|tr_A0A1L1SUM1_A0A1L1SUM1_MOUSE_REVERSED|
"""index: 3748, intensity: 4499.0, mobility: 0.931"""	-0.280159	0.113546	0.647347	PPQRWHAPAGGY	generic|IP_1131078_TX=10090_REVERSED|
"""index: 12508, intensity: 3791.0, mobility: 0.936"""	-0.280981	0.11378	0.649165	FLPFVSVNLCLTSTQIPE	generic|IP_905158_TX=10090_REVERSED|
"""index: 1985, intensity: 3167.0, mobility: 0.843"""	-0.281555	0.113984	0.650435	SGEQVAKQVMKMQGKHLQ	generic|sp_Q14DK4_GPAT2_MOUSE__chr2_1_118790506_118790535_ENSMUST00000037547_REVERSED	|generic|sp_Q14DK4-2_GPAT2_MOUSE__chr2_1_118790506_118790535_ENSMUST00000037547_REVERSED	|generic|sp_Q14DK4-3_GPAT2_MOUSE__chr2_1_118790506_118790535_ENSMUST00000037547_REVERSED|
"""index: 16238, intensity: 3116.0, mobility: 0.911"""	-0.281685	0.114248	0.650722	LDQVSMSNVIV	generic|sp_Q75N73_S39AE_MOUSE_REVERSED	|generic|sp_Q75N73-3_S39AE_MOUSE_REVERSED|
"""index: 14572, intensity: 5182.0, mobility: 0.942"""	-0.2817	0.114451	0.650755	FMLSVIRCHFLWSINPSREM	generic|II_1058054_TX=10090_REVERSED	|generic|tr_D3YZH4_D3YZH4_MOUSE_REVERSED	|generic|sp_Q9DBY1_SYVN1_MOUSE__chr19_1_6050006_6050095_ENSMUST00000235478_REVERSED	|generic|tr_A0A0R4J1R1_A0A0R4J1R1_MOUSE__chr19_1_6050006_6050095_ENSMUST00000235478_REVERSED	|generic|tr_D3Z1Y1_D3Z1Y1_MOUSE__chr19_1_6050006_6050095_ENSMUST00000235478_REVERSED|
"""index: 1488, intensity: 2661.0, mobility: 0.832"""	-0.281917	0.114685	0.651235	VMSMAFSSQWKGSTVRKM	generic|IP_982738_TX=10090_REVERSED|
"""index: 21318, intensity: 3118.0, mobility: 1.081"""	-0.282113	0.114789	0.651667	TSLDKLERDLEKAQGLLDQLEAVNL	generic|tr_B1ARU4_B1ARU4_MOUSE__chr4_-1_123457872_123457942_ENSMUST00000106220_REVERSED	|generic|sp_Q9QXZ0_MACF1_MOUSE_REVERSED	|generic|tr_E9QA63_E9QA63_MOUSE_REVERSED	|generic|tr_E9PVY8_E9PVY8_MOUSE__chr4_-1_123457872_123457942_ENSMUST00000106220_REVERSED|
"""index: 22160, intensity: 4342.0, mobility: 1.044"""	-0.282115	0.114789	0.651671	HEWLIVVTLLIY	generic|IP_982613_TX=10090_REVERSED|
"""index: 10280, intensity: 16810.0, mobility: 0.915"""	-0.283542	0.115021	0.654819	EQENLGLSAVTPFVQHVISSML	generic|tr_Q3UDS7_Q3UDS7_MOUSE__chr9_1_59291640_59291870_ENSMUST00000213413__II_3456366_REVERSED	|generic|tr_Q3TJ10_Q3TJ10_MOUSE__chr9_1_59291640_59291870_ENSMUST00000213413_REVERSED|
"""index: 8743, intensity: 186768.0, mobility: 1.121"""	-0.283723	0.115163	0.655219	WSADIVIADFTKSGGILQLTQLEVENLSPLHKAMECLETLSYADL	generic|IP_1053532_TX=10090_REVERSED|
"""index: 969, intensity: 5909.0, mobility: 0.804"""	-0.284282	0.115274	0.656449	LETMLKLYSKC	generic|chr3_1_152366221_152366403_ENSMUST00000123237__IP_973769_TX=10090_REVERSED	|generic|sp_Q8R5K2_UBP33_MOUSE__chr3_1_152363980_152364051_ENSMUST00000123237__II_973764_REVERSED	|generic|sp_Q8R5K2-2_UBP33_MOUSE__chr3_1_152363980_152364051_ENSMUST00000123237__II_973764_REVERSED	|generic|tr_Q80TK2_Q80TK2_MOUSE__chr3_1_152363980_152364051_ENSMUST00000123237_REVERSED	|generic|tr_A0A0H2UKB8_A0A0H2UKB8_MOUSE__chr3_1_152363980_152364051_ENSMUST00000123237_REVERSED|
"""index: 18551, intensity: 4384.0, mobility: 0.843"""	-0.285179	0.115415	0.658423	SPKPYLVSETKLTPSAS	generic|IP_1055237_TX=10090_REVERSED|
"""index: 20635, intensity: 3459.0, mobility: 1.136"""	-0.285678	0.115646	0.659519	EEDIEAAAALQAQQT	generic|tr_Q3UK68_Q3UK68_MOUSE_REVERSED	|generic|sp_P70670_NACAM_MOUSE_REVERSED	|generic|sp_Q60817_NACA_MOUSE_REVERSED|
"""index: 3617, intensity: 3486.0, mobility: 0.780"""	-0.286015	0.115878	0.660261	DGGRGGMHGMPGGPGGPGGP	generic|IP_3483256_TX=10090_REVERSED|
"""index: 3020, intensity: 3426.0, mobility: 0.821"""	-0.286234	0.116078	0.660741	KMNEFITPNCFPKVV	generic|tr_Q3TRL8_Q3TRL8_MOUSE__IP_892765_REVERSED	|generic|IP_892752_TX=10090_REVERSED|
"""index: 12106, intensity: 7290.0, mobility: 0.880"""	-0.286588	0.116127	0.661518	SQLNLLGNGSPYSSRPRSKAAAQVTRN	generic|IP_948285_TX=10090_REVERSED|
"""index: 13440, intensity: 7340.0, mobility: 1.118"""	-0.288134	0.116388	0.664904	EYLGGRVCVPEITVLEEMEPRAAAGGPRARK	generic|tr_Q3TDC6_Q3TDC6_MOUSE__chr14_-1_45610488_45610730_ENSMUST00000149286__II_1099486_REVERSED|
"""index: 5326, intensity: 19305.0, mobility: 0.848"""	-0.288156	0.116619	0.664953	APPCVMTNRP	generic|IP_954763_TX=10090_REVERSED	|generic|tr_Q922Q0_Q922Q0_MOUSE_REVERSED|
"""index: 26806, intensity: 4442.0, mobility: 1.022"""	-0.288673	0.11688	0.666085	GLPPPQVREMR	generic|chr3_-1_141871380_141880471_ENSMUST00000029948__II_974651_TX=10090_REVERSED	|generic|tr_Q3USS1_Q3USS1_MOUSE__chr3_-1_141840615_141840680_ENSMUST00000131273_REVERSED|
"""index: 19469, intensity: 4299.0, mobility: 1.100"""	-0.288874	0.117141	0.666523	RTMVPTLGTGTDMNEKNNLPTGGPSREVQVK	generic|sp_Q8BHE0_PRR11_MOUSE_REVERSED|
"""index: 10632, intensity: 5186.0, mobility: 0.879"""	-0.28895	0.117371	0.66669	INPDFMIMFE	generic|sp_Q9JLC8_SACS_MOUSE_REVERSED	|generic|sp_Q9JLC8-2_SACS_MOUSE_REVERSED	|generic|sp_Q9JLC8-3_SACS_MOUSE_REVERSED	|generic|tr_E9QNY8_E9QNY8_MOUSE_REVERSED|
"""index: 13985, intensity: 5722.0, mobility: 1.044"""	-0.289115	0.11754	0.66705	QIEPRQSLGLMFFETINHPIE	generic|tr_Q9R0K2_Q9R0K2_MOUSE_REVERSED|
"""index: 13931, intensity: 4570.0, mobility: 1.056"""	-0.289637	0.1178	0.66819	LRYVERGCSGGVGNPKGFDVHPALAQPLQYPH	generic|II_3459047_TX=10090_REVERSED|
"""index: 8606, intensity: 7833.0, mobility: 0.997"""	-0.289698	0.118061	0.668324	FKYGNVLLHYIYHASFCYSR	generic|tr_Q8CCV2_Q8CCV2_MOUSE_REVERSED	|generic|tr_Q3TDX3_Q3TDX3_MOUSE_REVERSED	|generic|tr_Q3TC04_Q3TC04_MOUSE_REVERSED	|generic|tr_Q8BFW6_Q8BFW6_MOUSE_REVERSED|
"""index: 1454, intensity: 2721.0, mobility: 0.768"""	-0.289804	0.11826	0.668556	AGLTFLGNDLAH	generic|tr_Q3V3M3_Q3V3M3_MOUSE_REVERSED	|generic|sp_P97376_FRG1_MOUSE_REVERSED|
"""index: 1771, intensity: 12923.0, mobility: 0.858"""	-0.290052	0.11852	0.669095	LMKPITTSIFCIDVFSLNSLFFY	generic|tr_Q8VGU8_Q8VGU8_MOUSE_REVERSED|
"""index: 11750, intensity: 3938.0, mobility: 0.824"""	-0.2901	0.11875	0.6692	LFPRDMSSGTVRTTW	generic|sp_O54991_CNTP1_MOUSE_REVERSED	|generic|tr_Q3U428_Q3U428_MOUSE_REVERSED|
"""index: 24452, intensity: 4583.0, mobility: 0.935"""	-0.290595	0.11901	0.670281	WRRRTLCQ	generic|chr1_1_166269311_166269541_ENSMUST00000111416_REVERSED|
"""index: 11288, intensity: 5598.0, mobility: 1.073"""	-0.290925	0.11924	0.671	FHDTLCIKGGRYMKATKGDLEP	generic|II_1026513_TX=10090_REVERSED	|generic|sp_Q9CR09_UFC1_MOUSE__chr1_-1_171290145_171290213_ENSMUST00000144576_REVERSED|
"""index: 15153, intensity: 3792.0, mobility: 0.917"""	-0.291259	0.1195	0.671727	SAAVANMVREDLIRLASCALTLHMV	generic|sp_Q7TMV3_FAKD5_MOUSE_REVERSED	|generic|tr_F2Z402_F2Z402_MOUSE_REVERSED	|generic|tr_A0A0R4J291_A0A0R4J291_MOUSE_REVERSED|
"""index: 6389, intensity: 7896.0, mobility: 0.869"""	-0.291279	0.11976	0.671771	INPPRQTPHA	generic|IP_995588_TX=10090_REVERSED	|generic|IP_995594_TX=10090_REVERSED|
"""index: 17017, intensity: 16020.0, mobility: 0.895"""	-0.291425	0.11999	0.672087	MIKVAERI	generic|sp_Q8K4P7_ST7L_MOUSE__chr3_1_104926570_104926608_ENSMUST00000183914__II_980659_REVERSED	|generic|tr_A0A0G2JEN7_A0A0G2JEN7_MOUSE_REVERSED	|generic|sp_Q8K4P7-2_ST7L_MOUSE__chr3_1_104926570_104926608_ENSMUST00000183914_REVERSED	|generic|sp_Q8K4P7-3_ST7L_MOUSE__chr3_1_104926570_104926608_ENSMUST00000183914_REVERSED	|generic|chr3_1_104891484_104891582_ENSMUST00000183914_REVERSED|
"""index: 17286, intensity: 5102.0, mobility: 1.157"""	-0.291659	0.12025	0.672597	LMQVEPPEPLRDPTQTQ	generic|tr_Q6GQU3_Q6GQU3_MOUSE__chr2_1_32374420_32374470_ENSMUST00000192758__II_1011425_REVERSED	|generic|tr_Q8BIT2_Q8BIT2_MOUSE__chr2_1_32375522_32375578_ENSMUST00000192758__II_1011416_REVERSED	|generic|tr_F6XWQ4_F6XWQ4_MOUSE__chr2_1_32374420_32374470_ENSMUST00000192758__II_1011417_REVERSED	|generic|tr_A2AN61_A2AN61_MOUSE__chr2_1_32375522_32375578_ENSMUST00000192758__II_1011417_REVERSED	|generic|tr_Q8VEH2_Q8VEH2_MOUSE__chr2_1_32375522_32375578_ENSMUST00000192758__II_1011417_REVERSED	|generic|tr_Q70KX6_Q70KX6_MOUSE__chr2_1_32375522_32375578_ENSMUST00000192758__II_1011417_REVERSED	|generic|tr_Q3TXU6_Q3TXU6_MOUSE__chr2_1_32375522_32375578_ENSMUST00000192758__II_1011417_REVERSED	|generic|tr_Q3UUV0_Q3UUV0_MOUSE__chr2_1_32375522_32375578_ENSMUST00000192758__II_1011417_REVERSED	|generic|tr_Q3TMV1_Q3TMV1_MOUSE__chr2_1_32375522_32375578_ENSMUST00000192758__II_1011417_REVERSED	|generic|II_1011419_TX=10090_REVERSED	|generic|tr_F6S5B6_F6S5B6_MOUSE__chr2_1_32370274_32370348_ENSMUST00000192758_REVERSED	|generic|tr_F7D5G9_F7D5G9_MOUSE__chr2_1_32370274_32370348_ENSMUST00000192758_REVERSED|
"""index: 15482, intensity: 148297.0, mobility: 0.960"""	-0.29205	0.120479	0.673448	FFISFVFISCLSFFYGVLV	generic|IP_3476733_TX=10090_REVERSED|
"""index: 14357, intensity: 3691.0, mobility: 1.008"""	-0.292166	0.120708	0.6737	LQEPDEKNSRSKAAKLLMEREELDKRQK	generic|sp_G5E8Z2_TAF4B_MOUSE_REVERSED	|generic|tr_Q8C0S6_Q8C0S6_MOUSE_REVERSED	|generic|tr_A0A3Q4EGS4_A0A3Q4EGS4_MOUSE_REVERSED	|generic|tr_A0A3B2W725_A0A3B2W725_MOUSE_REVERSED|
"""index: 7822, intensity: 7648.0, mobility: 1.152"""	-0.29233	0.120968	0.674056	KFSDAQQEKAHKDKATKFESFFEEEYERIAEISESSNGKGTVV	generic|tr_Q80TX7_Q80TX7_MOUSE__chr16_1_29616666_29616695_ENSMUST00000160475_REVERSED|
"""index: 12562, intensity: 7021.0, mobility: 1.034"""	-0.292436	0.121133	0.674287	VEADVKVVAYYPLNVFVPANDNQDEVTVKV	generic|tr_Q9QXA3_Q9QXA3_MOUSE_REVERSED	|generic|tr_A0A1L1SQU7_A0A1L1SQU7_MOUSE_REVERSED	|generic|tr_A0A087WRT4_A0A087WRT4_MOUSE_REVERSED	|generic|tr_F2Z4A3_F2Z4A3_MOUSE_REVERSED|
"""index: 19039, intensity: 3683.0, mobility: 1.209"""	-0.292868	0.121362	0.675225	IWRFYNRKQFFAFGVI	generic|sp_Q5UKY4-4_MO2R3_MOUSE_REVERSED	|generic|sp_Q5UKY4-9_MO2R3_MOUSE_REVERSED|
"""index: 8050, intensity: 19718.0, mobility: 0.899"""	-0.293071	0.121622	0.675665	QQMNQQQIMTNLSPQQPKSPQMGPLL	generic|tr_Q5SUH7_Q5SUH7_MOUSE__II_1140912_REVERSED	|generic|tr_Q3UPG6_Q3UPG6_MOUSE__II_1140912_REVERSED	|generic|tr_Q3TJF5_Q3TJF5_MOUSE__II_1140912_REVERSED	|generic|tr_Q5SUH6_Q5SUH6_MOUSE__II_1140912_REVERSED	|generic|sp_Q99KN9_EPN4_MOUSE__II_1140912_REVERSED	|generic|tr_Q3UGL3_Q3UGL3_MOUSE_REVERSED|
"""index: 16050, intensity: 6326.0, mobility: 0.922"""	-0.29322	0.121881	0.675987	LSSDNSPLRMLHMRGASQM	generic|IP_909265_TX=10090_REVERSED|
"""index: 23787, intensity: 3260.0, mobility: 1.156"""	-0.293281	0.122141	0.676121	STFYARTDVDLGVTFMHHAWVIFGLFGISMMA	generic|tr_Q3UQ58_Q3UQ58_MOUSE_REVERSED	|generic|tr_A0A286T4G6_A0A286T4G6_MOUSE_REVERSED	|generic|tr_Q3UTW3_Q3UTW3_MOUSE_REVERSED	|generic|tr_Q3TRT0_Q3TRT0_MOUSE_REVERSED	|generic|tr_A0A075DCV7_A0A075DCV7_MOUSE_REVERSED	|generic|tr_A0A286T4I5_A0A286T4I5_MOUSE_REVERSED	|generic|tr_Q3TML7_Q3TML7_MOUSE_REVERSED	|generic|tr_Q9MD68_Q9MD68_MOUSE_REVERSED	|generic|tr_A0A286T486_A0A286T486_MOUSE_REVERSED	|generic|tr_A0A286T4B5_A0A286T4B5_MOUSE_REVERSED	|generic|tr_Q70YN3_Q70YN3_MOUSE_REVERSED	|generic|tr_A0A286T4G8_A0A286T4G8_MOUSE_REVERSED|
"""index: 8172, intensity: 7375.0, mobility: 0.962"""	-0.293467	0.122401	0.676523	MEKLFPHDASLKREMHLNELATPAVS	generic|sp_Q32M21_GSDA2_MOUSE__II_1127520_REVERSED	|generic|tr_A0A679B178_A0A679B178_MOUSE__II_1127520_REVERSED|
"""index: 17424, intensity: 4147.0, mobility: 1.023"""	-0.293486	0.122534	0.676566	HCVQRSMIIMYHLPKCIAVYRDYA	generic|tr_Q8VG62_Q8VG62_MOUSE__II_3490928_REVERSED	|generic|tr_Q3KPD5_Q3KPD5_MOUSE_REVERSED|
"""index: 30001, intensity: 7354.0, mobility: 0.831"""	-0.294201	0.122761	0.678116	FSRSGSKR	generic|IP_936798_TX=10090_REVERSED|
"""index: 2794, intensity: 4454.0, mobility: 0.789"""	-0.294998	0.123021	0.67984	MNEVSPPKGIDSII	generic|IP_3473776_TX=10090_REVERSED|
"""index: 16105, intensity: 38615.0, mobility: 0.973"""	-0.29549	0.123281	0.680904	QSADLGAVPPAQVMPQLQQQ	generic|sp_P56477_IRF5_MOUSE_REVERSED	|generic|tr_B2CC69_B2CC69_MOUSE_REVERSED|
"""index: 10507, intensity: 5560.0, mobility: 0.880"""	-0.29557	0.12354	0.681077	TQHNKVEKMSHQIGYGFYI	generic|tr_Q3TMH5_Q3TMH5_MOUSE__II_831844_REVERSED	|generic|sp_P70423_CTR3_MOUSE__II_831844_REVERSED	|generic|II_831849_TX=10090_REVERSED|
"""index: 5794, intensity: 5132.0, mobility: 1.028"""	-0.295752	0.1238	0.681468	VEEIKQVIEENPL	generic|sp_Q9QX47_SON_MOUSE__chr16_1_91647944_91647988_ENSMUST00000140312__II_1073635_REVERSED	|generic|sp_Q9QX47-3_SON_MOUSE__chr16_1_91647944_91647988_ENSMUST00000140312__II_1073635_REVERSED	|generic|tr_H9KV00_H9KV00_MOUSE__chr16_1_91647944_91647988_ENSMUST00000140312__II_662216_REVERSED	|generic|tr_H9KV02_H9KV02_MOUSE__chr16_1_91647944_91647988_ENSMUST00000140312__II_1073635_REVERSED	|generic|sp_Q9QX47-2_SON_MOUSE__chr16_1_91647944_91647988_ENSMUST00000140312_REVERSED	|generic|sp_Q9QX47-4_SON_MOUSE__chr16_1_91647944_91647988_ENSMUST00000140312_REVERSED	|generic|tr_H9KV15_H9KV15_MOUSE__chr16_1_91647944_91647988_ENSMUST00000140312_REVERSED	|generic|chr16_1_91651649_91651882_ENSMUST00000140312_REVERSED	|generic|tr_H9KV01_H9KV01_MOUSE__chr16_1_91647944_91647988_ENSMUST00000140312_REVERSED|
"""index: 15706, intensity: 2879.0, mobility: 0.879"""	-0.295854	0.124027	0.681689	ARPLDNVWH	generic|sp_A2APY7_NDUF5_MOUSE_REVERSED|
"""index: 20764, intensity: 6352.0, mobility: 1.005"""	-0.295965	0.124254	0.681929	IYMKGVLIENEL	generic|tr_I6L9D7_I6L9D7_MOUSE__IP_1050915_REVERSED	|generic|tr_A0A571BE33_A0A571BE33_MOUSE__IP_1050915_REVERSED	|generic|tr_A0A571BEM6_A0A571BEM6_MOUSE_REVERSED	|generic|tr_Q9D5X0_Q9D5X0_MOUSE_REVERSED|
"""index: 10010, intensity: 2597.0, mobility: 1.222"""	-0.296267	0.124514	0.68258	YPPLTDKAGDLAGRSLSINQ	generic|sp_Q3ULG3_SRARP_MOUSE_REVERSED|
"""index: 16010, intensity: 71952.0, mobility: 1.286"""	-0.296295	0.124741	0.682641	VMRLVQQELLCHMLQLH	generic|IP_936109_TX=10090_REVERSED|
"""index: 2851, intensity: 4883.0, mobility: 0.880"""	-0.296469	0.124935	0.683017	RPEVLGGHVENLDVPGPLSVSDARTEAR	generic|sp_Q8BWA8_ARHGJ_MOUSE_REVERSED	|generic|tr_A2A832_A2A832_MOUSE_REVERSED|
"""index: 2338, intensity: 3603.0, mobility: 0.963"""	-0.296724	0.125194	0.683565	LQYQLLLWRDDSFSSSGRLCLL	generic|sp_Q60764_MKRN3_MOUSE_REVERSED|
"""index: 28488, intensity: 23041.0, mobility: 1.093"""	-0.296755	0.125389	0.683632	GSVGAGGSAGELAQGHAQAPFNFTDQSEVEPV	generic|IP_828302_TX=10090_REVERSED	|generic|tr_A0A140LII9_A0A140LII9_MOUSE_REVERSED|
"""index: 12866, intensity: 5447.0, mobility: 1.099"""	-0.297523	0.125615	0.685287	MIPKSSKRHESATKPKDPTTNVSAPTAAVPS	generic|sp_P35428_HES1_MOUSE_REVERSED|
"""index: 3783, intensity: 2531.0, mobility: 1.062"""	-0.297646	0.125874	0.685552	TLGDKSECHVKAGANVLIQVIQLHGFWASL	generic|tr_F8VQ39_F8VQ39_MOUSE__II_851359_REVERSED	|generic|tr_A0A1L1ST07_A0A1L1ST07_MOUSE_REVERSED|
"""index: 21014, intensity: 24724.0, mobility: 0.936"""	-0.298092	0.126068	0.686509	LARLWQTKEGPMLSCKLFST	generic|IP_3489596_TX=10090_REVERSED|
"""index: 20304, intensity: 3185.0, mobility: 1.098"""	-0.298742	0.126327	0.687906	LHMFPPVTSPCFRSM	generic|IP_3461758_TX=10090_REVERSED|
"""index: 15339, intensity: 4493.0, mobility: 1.053"""	-0.298974	0.126553	0.688405	DCYKEHEVLHHR	generic|sp_Q6P5U8_CC148_MOUSE_REVERSED	|generic|tr_A0A2I3BPW3_A0A2I3BPW3_MOUSE_REVERSED|
"""index: 5191, intensity: 5267.0, mobility: 0.887"""	-0.299323	0.126779	0.689153	TAIVIEPHRNLMRQQKQTSMGGVL	generic|tr_F8WJA0_F8WJA0_MOUSE__chr2_-1_44997282_44997311_ENSMUST00000176438_REVERSED	|generic|tr_Q3TLR1_Q3TLR1_MOUSE__chr2_-1_44997282_44997311_ENSMUST00000176438_REVERSED	|generic|sp_Q9ESV0_DDX24_MOUSE__chr2_-1_44997282_44997311_ENSMUST00000176438_REVERSED	|generic|tr_Q3U7R4_Q3U7R4_MOUSE__chr2_-1_44997282_44997311_ENSMUST00000176438_REVERSED	|generic|tr_Q3UYV7_Q3UYV7_MOUSE__chr2_-1_44997282_44997311_ENSMUST00000176438_REVERSED	|generic|tr_A0A1Y7VKX7_A0A1Y7VKX7_MOUSE__chr2_-1_44997282_44997311_ENSMUST00000176438_REVERSED|
"""index: 27231, intensity: 18995.0, mobility: 0.980"""	-0.299587	0.126873	0.68972	FADELQKEPKKTQKHKAQK	generic|IP_926831_TX=10090_REVERSED|
"""index: 18971, intensity: 3781.0, mobility: 1.050"""	-0.300552	0.126902	0.691783	QNMMRTRVVDVPNSALAGALGCTFSS	generic|tr_Q8CJ24_Q8CJ24_MOUSE__chrX_1_48651933_48652058_ENSMUST00000134757__II_835617_REVERSED	|generic|tr_A0A0A0MQJ8_A0A0A0MQJ8_MOUSE__chrX_1_48651933_48652058_ENSMUST00000134757_REVERSED	|generic|sp_Q9Z2B2_UCP5_MOUSE__chrX_1_48651933_48652058_ENSMUST00000134757_REVERSED	|generic|sp_Q9Z2B2-2_UCP5_MOUSE__chrX_1_48651933_48652058_ENSMUST00000134757_REVERSED	|generic|tr_Q8CJ23_Q8CJ23_MOUSE__chrX_1_48651933_48652058_ENSMUST00000134757_REVERSED|
"""index: 10934, intensity: 8071.0, mobility: 1.082"""	-0.301355	0.12716	0.6935	SRSVLTDQRHRKQVSHVHICM	generic|tr_Q3TNU6_Q3TNU6_MOUSE_REVERSED|
"""index: 7245, intensity: 5472.0, mobility: 0.884"""	-0.301661	0.127418	0.694154	TMQSDLSEEINLTGNQSPYV	generic|IP_949663_TX=10090_REVERSED|
"""index: 6367, intensity: 28939.0, mobility: 0.916"""	-0.301665	0.127676	0.694161	SEPRAQGKSTPPPLQMTPPLNPM	generic|sp_O35936_ALOX8_MOUSE_REVERSED	|generic|tr_B1ASX6_B1ASX6_MOUSE_REVERSED	|generic|tr_Q3TYK7_Q3TYK7_MOUSE_REVERSED|
"""index: 7628, intensity: 4137.0, mobility: 0.796"""	-0.301814	0.127934	0.69448	PQGCADNAFLATDVGSMFLAALQIGRADL	generic|tr_B7ZW94_B7ZW94_MOUSE__chrX_1_151436369_151436398_ENSMUST00000125924_REVERSED	|generic|tr_Q3V3X9_Q3V3X9_MOUSE__chrX_1_151436369_151436398_ENSMUST00000125924_REVERSED	|generic|sp_Q8C3F2_F120C_MOUSE__chrX_1_151436369_151436398_ENSMUST00000125924_REVERSED	|generic|sp_Q8C3F2-3_F120C_MOUSE__chrX_1_151436369_151436398_ENSMUST00000125924_REVERSED|
"""index: 4487, intensity: 7279.0, mobility: 0.888"""	-0.301832	0.128192	0.694518	VYDRKSRKEKPEKNEPDGPVIEMPR	generic|sp_Q8CE96-4_TRM6_MOUSE__chr2_-1_132808610_132808861_ENSMUST00000152836_REVERSED|
"""index: 27927, intensity: 29565.0, mobility: 1.096"""	-0.301839	0.128351	0.694534	EEGLSDKLAEVPAGAAIAEEAIIKELDEKESSKRNEEIKHKAL	generic|sp_Q9ERL9_GCYA1_MOUSE__chr3_-1_82113268_82113324_ENSMUST00000191942_REVERSED|
"""index: 10297, intensity: 3207.0, mobility: 0.992"""	-0.30244	0.128608	0.695815	LFQMIWDNECHENGLLVVALH	generic|tr_Q8BVJ1_Q8BVJ1_MOUSE__chr10_-1_122081272_122081550_ENSMUST00000038772__II_1143940_REVERSED	|generic|sp_Q8VDX6_RXLT1_MOUSE__chr10_-1_122090456_122090728_ENSMUST00000038772__II_1143940_REVERSED|
"""index: 6545, intensity: 3670.0, mobility: 0.852"""	-0.302461	0.1287	0.695858	MTKQANLPM	generic|tr_A1L1B2_A1L1B2_MOUSE_REVERSED	|generic|tr_Q8VGD5_Q8VGD5_MOUSE_REVERSED|
"""index: 6106, intensity: 3147.0, mobility: 1.099"""	-0.302983	0.128924	0.696969	MEKEKQPNRYKEYFDRRKKTEKSVKDRRER	generic|tr_Q9Z106_Q9Z106_MOUSE_REVERSED	|generic|tr_Q6PFX1_Q6PFX1_MOUSE__chr13_1_78163614_78163655_ENSMUST00000224217_REVERSED	|generic|sp_Q3TNH5_F172A_MOUSE__chr13_1_78163614_78163655_ENSMUST00000224217_REVERSED	|generic|sp_Q3TNH5-2_F172A_MOUSE__chr13_1_78163614_78163655_ENSMUST00000224217_REVERSED	|generic|sp_Q3TNH5-3_F172A_MOUSE__chr13_1_78163614_78163655_ENSMUST00000224217_REVERSED	|generic|tr_A0A286YD37_A0A286YD37_MOUSE_REVERSED	|generic|tr_E9QMA2_E9QMA2_MOUSE__chr13_1_78163614_78163655_ENSMUST00000224217_REVERSED	|generic|tr_A0A286YCN2_A0A286YCN2_MOUSE_REVERSED|
"""index: 13130, intensity: 2847.0, mobility: 0.852"""	-0.303449	0.129115	0.697961	AVPKARSDCNKVNNK	generic|tr_Q6GTE9_Q6GTE9_MOUSE__chr14_1_30982342_30982524_ENSMUST00000228392__II_3480016_REVERSED	|generic|tr_F8WGA9_F8WGA9_MOUSE__chr14_1_30982342_30982524_ENSMUST00000228392__II_3480016_REVERSED	|generic|tr_Q3UED6_Q3UED6_MOUSE__chr14_1_30982342_30982524_ENSMUST00000228392__II_3480016_REVERSED	|generic|sp_Q9Z1J2_NEK4_MOUSE__chr14_1_30982342_30982524_ENSMUST00000228392__II_3480016_REVERSED	|generic|tr_A0A2I3BPM0_A0A2I3BPM0_MOUSE__chr14_1_30982342_30982524_ENSMUST00000228392__II_3478411_REVERSED|
"""index: 7354, intensity: 5856.0, mobility: 0.959"""	-0.304205	0.129372	0.699566	NHGNFFQIEEF	generic|sp_Q3UHN9_NDST1_MOUSE_REVERSED|
"""index: 19954, intensity: 3883.0, mobility: 1.017"""	-0.304232	0.12963	0.699622	LTLIDGQSHHRLT	generic|IP_1104080_TX=10090_REVERSED|
"""index: 5672, intensity: 3999.0, mobility: 0.984"""	-0.304367	0.12982	0.699909	YHMVAQQQMRERQEEQQAQE	generic|tr_Q3UKG7_Q3UKG7_MOUSE__chr17_1_47789701_47789814_ENSMUST00000140715__II_1063144_REVERSED	|generic|sp_Q9R210_TFEB_MOUSE__chr17_1_47789701_47789814_ENSMUST00000140715__II_1063144_REVERSED	|generic|tr_Q6P203_Q6P203_MOUSE__chr17_1_47789701_47789814_ENSMUST00000140715__II_1063144_REVERSED	|generic|tr_Q3U327_Q3U327_MOUSE__chr17_1_47789701_47789814_ENSMUST00000140715__II_1063144_REVERSED	|generic|tr_D3YZM7_D3YZM7_MOUSE_REVERSED	|generic|tr_D3Z6Q7_D3Z6Q7_MOUSE_REVERSED	|generic|tr_E9PXZ1_E9PXZ1_MOUSE_REVERSED	|generic|tr_E9PWJ9_E9PWJ9_MOUSE_REVERSED	|generic|tr_Q8C5F1_Q8C5F1_MOUSE_REVERSED	|generic|tr_D3Z782_D3Z782_MOUSE_REVERSED	|generic|tr_D3Z1X9_D3Z1X9_MOUSE_REVERSED|
"""index: 8292, intensity: 3298.0, mobility: 0.817"""	-0.304806	0.130077	0.70084	KPLPPIISVDQRMNLEIL	generic|sp_A0JP43_EFCB5_MOUSE__II_1130812_REVERSED	|generic|II_1130815_TX=10090_REVERSED|
"""index: 12692, intensity: 2990.0, mobility: 0.872"""	-0.304836	0.130267	0.700903	VQLKTEENGASFLRFFDSISNALIHQ	generic|IP_870589_TX=10090_REVERSED	|generic|sp_Q8BHS6_ARMX3_MOUSE_REVERSED|
"""index: 11252, intensity: 4334.0, mobility: 1.098"""	-0.305032	0.130524	0.70132	YLYKCTESLFFSEM	generic|II_909718_TX=10090_REVERSED	|generic|tr_Q3UX12_Q3UX12_MOUSE_REVERSED	|generic|tr_Q8BYV2_Q8BYV2_MOUSE_REVERSED	|generic|tr_Q6ZQG3_Q6ZQG3_MOUSE_REVERSED	|generic|tr_Q3U9S2_Q3U9S2_MOUSE_REVERSED	|generic|sp_Q925U4_EDEM1_MOUSE_REVERSED|
"""index: 1020, intensity: 3668.0, mobility: 0.773"""	-0.305374	0.130714	0.702043	TGAFGEMSIKNGRR	generic|IP_3491691_TX=10090_REVERSED|
"""index: 21316, intensity: 3444.0, mobility: 0.994"""	-0.305773	0.130971	0.702887	EYSMELLQDLD	generic|IP_827630_TX=10090_REVERSED|
"""index: 1179, intensity: 2917.0, mobility: 0.953"""	-0.30581	0.131228	0.702965	ERQKQNSEHST	generic|chr11_-1_20094219_20094341_ENSMUST00000000137_REVERSED|
"""index: 4705, intensity: 14849.0, mobility: 0.912"""	-0.305964	0.131383	0.703291	QFNVGQVWMY	generic|IP_1128612_TX=10090_REVERSED|
"""index: 2513, intensity: 3791.0, mobility: 0.901"""	-0.306436	0.131538	0.704286	PIQDFIEDVLSPDCLLSNEPQKL	generic|sp_Q80U35_ARHGH_MOUSE__chr7_-1_100882406_100882483_ENSMUST00000208735_REVERSED	|generic|sp_Q80U35-2_ARHGH_MOUSE__chr7_-1_100882406_100882483_ENSMUST00000208735_REVERSED|
"""index: 8857, intensity: 28999.0, mobility: 1.022"""	-0.307314	0.131761	0.706139	ERKEMEFRSAMEEQSAEEEERCEQLQRMKEMLAE	generic|sp_P58006_SESN1_MOUSE_REVERSED	|generic|tr_Q497S6_Q497S6_MOUSE_REVERSED	|generic|tr_V5QRJ1_V5QRJ1_MOUSE_REVERSED	|generic|tr_E9PXR3_E9PXR3_MOUSE_REVERSED|
"""index: 2340, intensity: 2855.0, mobility: 0.786"""	-0.307644	0.132017	0.706833	AAAKLTWD	generic|chr15_-1_79362868_79365410_ENSMUST00000074991_REVERSED|
"""index: 5131, intensity: 8748.0, mobility: 0.942"""	-0.30771	0.13224	0.706971	LGPPHPLSLFTF	generic|sp_P97382_KCAB3_MOUSE__chr11_1_69331774_69331833_ENSMUST00000142328_REVERSED|
"""index: 2924, intensity: 2801.0, mobility: 1.043"""	-0.307754	0.132462	0.707066	FANMKTYIYESPK	generic|IP_984735_TX=10090_REVERSED|
"""index: 13340, intensity: 5065.0, mobility: 1.039"""	-0.307876	0.13265	0.707321	TFKFMFELEKQSQIVALAAEH	generic|sp_P0C7M9_CLC2L_MOUSE_REVERSED|
"""index: 8732, intensity: 5130.0, mobility: 0.891"""	-0.308328	0.132838	0.708272	NNFLNLAENILECGEKLFGQQVKAQGSQ	generic|sp_Q5SW19_CLU_MOUSE__chr11_1_74660016_74660078_ENSMUST00000155558__II_1135390_REVERSED	|generic|sp_Q5SW19-3_CLU_MOUSE__chr11_1_74660016_74660078_ENSMUST00000155558__II_1135390_REVERSED	|generic|tr_A0A0R4J140_A0A0R4J140_MOUSE__chr11_1_74660016_74660078_ENSMUST00000155558__II_1135390_REVERSED	|generic|tr_Z4YLI8_Z4YLI8_MOUSE__chr11_1_74660016_74660078_ENSMUST00000155558__II_1135390_REVERSED|
"""index: 9430, intensity: 5026.0, mobility: 0.938"""	-0.308572	0.133094	0.708784	NLSSVAPRLHGDSTDSASPPIPQP	generic|tr_A0A0N4SVB5_A0A0N4SVB5_MOUSE_REVERSED	|generic|tr_Q8BG44_Q8BG44_MOUSE_REVERSED|
"""index: 2006, intensity: 18121.0, mobility: 0.788"""	-0.308609	0.133282	0.708862	MGPRKADP	generic|sp_P70181_PI51B_MOUSE__chr19_-1_24397012_24397113_ENSMUST00000156814__II_1046816_REVERSED	|generic|sp_P70181-2_PI51B_MOUSE__chr19_-1_24397012_24397113_ENSMUST00000156814__II_1046816_REVERSED|
"""index: 4087, intensity: 3140.0, mobility: 0.924"""	-0.309073	0.133504	0.709836	QQLEQLFYDRHWEYIQQI	generic|sp_Q9CWR0_ARHGP_MOUSE__chr10_-1_127186079_127186141_ENSMUST00000218864__II_3469535_REVERSED	|generic|sp_Q9CWR0-2_ARHGP_MOUSE__chr10_-1_127186079_127186141_ENSMUST00000218864__II_3469535_REVERSED	|generic|tr_G5E825_G5E825_MOUSE__chr10_-1_127186079_127186141_ENSMUST00000218864__II_3469539_REVERSED	|generic|tr_A0A0R4J211_A0A0R4J211_MOUSE__chr10_-1_127186079_127186141_ENSMUST00000218864__II_3469535_REVERSED	|generic|tr_A0A1W2P6R9_A0A1W2P6R9_MOUSE__chr10_-1_127186079_127186141_ENSMUST00000218864__II_3469535_REVERSED	|generic|tr_A0A1Y7VNM7_A0A1Y7VNM7_MOUSE__chr10_-1_127186079_127186141_ENSMUST00000218864__II_3469539_REVERSED|
"""index: 15358, intensity: 5683.0, mobility: 1.160"""	-0.309218	0.133725	0.71014	EKQWRSDALKSTSPDV	generic|sp_Q70FJ1_AKAP9_MOUSE_REVERSED	|generic|sp_Q70FJ1-2_AKAP9_MOUSE_REVERSED	|generic|sp_Q70FJ1-3_AKAP9_MOUSE_REVERSED|
"""index: 655, intensity: 4019.0, mobility: 0.857"""	-0.309522	0.133947	0.710777	GPAAGLATLQQIKKSMM	generic|tr_Q9DAJ0_Q9DAJ0_MOUSE__chr15_1_102331346_102331378_ENSMUST00000166658_REVERSED|
"""index: 26311, intensity: 3372.0, mobility: 0.947"""	-0.309925	0.134202	0.711621	QAKIPMSHYCTLTRLLSQYRD	generic|IP_3473030_TX=10090_REVERSED|
"""index: 12534, intensity: 20528.0, mobility: 1.141"""	-0.310116	0.134355	0.712021	EKWVTLSHDSSSSILVSGEVAKIQLIDGEHA	generic|tr_Q8R159_Q8R159_MOUSE__II_1135142_REVERSED	|generic|tr_Q3UU62_Q3UU62_MOUSE__II_1135142_REVERSED	|generic|tr_Q68EM0_Q68EM0_MOUSE__II_1135142_REVERSED	|generic|tr_Q6P8W0_Q6P8W0_MOUSE__II_1135142_REVERSED	|generic|sp_Q5ND34_WDR81_MOUSE__II_1135142_REVERSED	|generic|tr_K4DI77_K4DI77_MOUSE__II_1135142_REVERSED	|generic|sp_Q5ND34-2_WDR81_MOUSE_REVERSED|
"""index: 28803, intensity: 3387.0, mobility: 0.958"""	-0.310619	0.13461	0.713073	FLSGNVYRWY	generic|IP_3494158_TX=10090_REVERSED|
"""index: 2854, intensity: 14095.0, mobility: 0.938"""	-0.310624	0.134866	0.713081	MAAPDLTPPLQM	generic|tr_G3UWB9_G3UWB9_MOUSE_REVERSED	|generic|sp_Q9DAM3_HSPB9_MOUSE_REVERSED|
"""index: 3495, intensity: 5024.0, mobility: 0.732"""	-0.310795	0.135087	0.713441	YKDYKKRLD	generic|sp_Q9DC23_DJC10_MOUSE_REVERSED	|generic|tr_Q9CRX9_Q9CRX9_MOUSE_REVERSED	|generic|tr_Q9CUG0_Q9CUG0_MOUSE_REVERSED|
"""index: 1286, intensity: 4842.0, mobility: 0.843"""	-0.310937	0.135342	0.713737	LLAPPLRCE	generic|IP_1073212_TX=10090_REVERSED|
"""index: 1493, intensity: 2869.0, mobility: 0.863"""	-0.311025	0.135598	0.713919	LAPEQIMGQT	generic|tr_Q3UJU3_Q3UJU3_MOUSE__chr8_1_107554458_107554577_ENSMUST00000212993__II_3504961_REVERSED	|generic|tr_A0A1D5RM92_A0A1D5RM92_MOUSE__chr8_1_107554458_107554577_ENSMUST00000212993__II_3504961_REVERSED	|generic|tr_I3RSH5_I3RSH5_MOUSE__chr8_1_107554458_107554577_ENSMUST00000212993__II_3504961_REVERSED|
"""index: 12466, intensity: 3564.0, mobility: 0.879"""	-0.311767	0.135853	0.715466	FCLGSALQTN	generic|IP_1153502_TX=10090_REVERSED|
"""index: 28658, intensity: 33424.0, mobility: 1.165"""	-0.311783	0.136108	0.7155	SERLRSEPVPSVIFRRGASHVVQTLSSTPVGIQQPMSSVAIPQK	generic|tr_Q6SLK2_Q6SLK2_MOUSE__chr8_-1_70386333_70387567_ENSMUST00000076615__II_912506_REVERSED	|generic|sp_P83741_WNK1_MOUSE__chr8_-1_70386333_70387567_ENSMUST00000076615__II_912506_REVERSED	|generic|sp_P83741-2_WNK1_MOUSE__chr8_-1_70386333_70387567_ENSMUST00000076615__II_912506_REVERSED	|generic|sp_P83741-3_WNK1_MOUSE__chr8_-1_70386333_70387567_ENSMUST00000076615__II_912506_REVERSED	|generic|sp_P83741-4_WNK1_MOUSE__chr8_-1_70386333_70387567_ENSMUST00000076615__II_912506_REVERSED	|generic|sp_P83741-5_WNK1_MOUSE__chr8_-1_70386333_70387567_ENSMUST00000076615__II_912506_REVERSED|
"""index: 7697, intensity: 4112.0, mobility: 1.120"""	-0.311889	0.136364	0.715721	SISPMPWWSHAPAQQW	generic|chr2_1_172352600_172352818_ENSMUST00000028995__IP_994589_TX=10090_REVERSED|
"""index: 7924, intensity: 29419.0, mobility: 0.921"""	-0.311986	0.13641	0.715923	EEPVEATELFLSHIKLTSLHFHTGEV	generic|IP_969685_TX=10090_REVERSED|
"""index: 3388, intensity: 5179.0, mobility: 0.963"""	-0.313127	0.136595	0.718296	TQLVQPFGDATAH	generic|IP_862794_TX=10090_REVERSED|
"""index: 17019, intensity: 3680.0, mobility: 0.817"""	-0.313338	0.13685	0.718733	PTLKGTQW	generic|tr_Q58IU7_Q58IU7_MOUSE_REVERSED	|generic|tr_Q497X4_Q497X4_MOUSE_REVERSED|
"""index: 612, intensity: 2791.0, mobility: 0.847"""	-0.313363	0.137105	0.718785	ERVDEGIRS	generic|tr_Q6A066_Q6A066_MOUSE__chr4_-1_145081297_145081392_ENSMUST00000130704__II_952862_REVERSED	|generic|tr_B1ART2_B1ART2_MOUSE__chr4_-1_145081297_145081392_ENSMUST00000130704__II_952849_REVERSED	|generic|tr_V9GX23_V9GX23_MOUSE__chr4_-1_145081297_145081392_ENSMUST00000130704__II_952862_REVERSED	|generic|tr_B1ART1_B1ART1_MOUSE__chr4_-1_145081297_145081392_ENSMUST00000130704__II_952849_REVERSED|
"""index: 619, intensity: 2887.0, mobility: 0.889"""	-0.313387	0.13736	0.718835	RCTLRSSSEVM	generic|IP_3466771_TX=10090_REVERSED|
"""index: 28081, intensity: 4730.0, mobility: 1.064"""	-0.313403	0.13758	0.718867	RKFMRISIFNK	generic|IP_946430_TX=10090_REVERSED|
"""index: 13600, intensity: 5398.0, mobility: 1.021"""	-0.313888	0.137834	0.719875	QQMTPSHLATQVQMPLQSGLPQQM	generic|sp_Q66JW3_TOX_MOUSE__chr4_-1_6741280_6741444_ENSMUST00000147657__II_966997_REVERSED|
"""index: 21080, intensity: 3559.0, mobility: 0.970"""	-0.314236	0.138089	0.720594	QYSEDGPKHSH	generic|IP_961746_TX=10090_REVERSED|
"""index: 25146, intensity: 5519.0, mobility: 1.083"""	-0.314279	0.138238	0.720683	QWWLGLLLGRR	generic|chr17_-1_27907527_27907682_ENSMUST00000114848_REVERSED|
"""index: 8905, intensity: 7303.0, mobility: 0.965"""	-0.314558	0.138493	0.72126	SPGISTILSHVEM	generic|IP_3465394_TX=10090_REVERSED|
"""index: 5411, intensity: 3677.0, mobility: 0.940"""	-0.314658	0.138747	0.721468	FGWPLSPWKFSIFTHFQ	generic|IP_3469520_TX=10090_REVERSED|
"""index: 16253, intensity: 3475.0, mobility: 0.980"""	-0.314662	0.138967	0.721477	FVMLSMWSYQI	generic|tr_Q8BW69_Q8BW69_MOUSE__chr9_1_8901800_8902087_ENSMUST00000151080_REVERSED	|generic|sp_Q00175_PRGR_MOUSE__chr9_1_8901800_8902087_ENSMUST00000151080_REVERSED	|generic|sp_Q00175-2_PRGR_MOUSE__chr9_1_8901800_8902087_ENSMUST00000151080_REVERSED|
"""index: 18055, intensity: 5516.0, mobility: 0.942"""	-0.314794	0.139186	0.721748	EQHRPKRL	generic|tr_Q3UCH0_Q3UCH0_MOUSE_REVERSED|
"""index: 16673, intensity: 3800.0, mobility: 1.146"""	-0.315081	0.139334	0.722342	KMLCIMVYMKYYFV	generic|IP_830126_TX=10090_REVERSED	|generic|IP_1030495_TX=10090_REVERSED|
"""index: 10866, intensity: 5678.0, mobility: 0.967"""	-0.316122	0.139588	0.724488	LNQSAKQKKETGKEKPDLLIQFMQEVKADTSSMYR	generic|tr_A0A5K1VVS7_A0A5K1VVS7_MOUSE__II_886492_REVERSED	|generic|sp_Q99KD5_UN45A_MOUSE__II_886492_REVERSED	|generic|tr_D3YZN8_D3YZN8_MOUSE_REVERSED|
"""index: 7653, intensity: 75547.0, mobility: 0.885"""	-0.316306	0.139842	0.724867	MPKPETTVVASQLGFQAWLDMERGTR	generic|IP_1064059_TX=10090_REVERSED|
"""index: 13406, intensity: 6457.0, mobility: 1.034"""	-0.316622	0.139883	0.725518	FRNSVIYILLKPSLGPKQLYWHLYTNGNTHVL	generic|tr_A2P1G9_A2P1G9_MOUSE_REVERSED	|generic|tr_Q65ZC0_Q65ZC0_MOUSE_REVERSED|
"""index: 14849, intensity: 4015.0, mobility: 0.952"""	-0.317335	0.140137	0.726982	LSSDEYDSYDHQKSKKKK	generic|sp_Q8CCJ9-4_P20L1_MOUSE__chr17_-1_33648818_33648847_ENSMUST00000148178__II_3484526_REVERSED	|generic|tr_A0A5S8DHC4_A0A5S8DHC4_MOUSE__chr15_1_66632867_66632905_ENSMUST00000229576_REVERSED	|generic|sp_Q8CCJ9_P20L1_MOUSE__chr15_1_66632867_66632905_ENSMUST00000229576_REVERSED	|generic|tr_A0A2R8VHV1_A0A2R8VHV1_MOUSE__chr15_1_66632867_66632905_ENSMUST00000229576_REVERSED|
"""index: 3745, intensity: 3427.0, mobility: 0.829"""	-0.317424	0.140391	0.727165	YNLFNWGSFAFSGQLF	generic|sp_P63115_AAA1_MOUSE__chr7_1_35186599_35186658_ENSMUST00000131048__II_893271_REVERSED	|generic|tr_Q8C0A7_Q8C0A7_MOUSE__chr7_1_35186599_35186658_ENSMUST00000131048__II_893271_REVERSED	|generic|tr_D6RII2_D6RII2_MOUSE__chr7_1_35199571_35199693_ENSMUST00000001854_REVERSED|
"""index: 20132, intensity: 7592.0, mobility: 1.048"""	-0.317441	0.140609	0.727199	QELVLLELIQEKSRMKPKLWQCCLEWLKNFAEHPGAAETYQ	generic|tr_Q9CTS7_Q9CTS7_MOUSE_REVERSED	|generic|tr_Q8CB76_Q8CB76_MOUSE_REVERSED|
"""index: 4294, intensity: 5393.0, mobility: 0.954"""	-0.317862	0.140863	0.728062	LCILKENDLFEKHLQRALPFM	generic|IP_1153972_TX=10090_REVERSED|
"""index: 1692, intensity: 4242.0, mobility: 0.949"""	-0.318041	0.141081	0.72843	NPEPRPEQWEM	generic|sp_Q91VU8_PTOV1_MOUSE__chr7_-1_44867189_44867242_ENSMUST00000207393__II_889782_REVERSED	|generic|tr_A0A140LJ23_A0A140LJ23_MOUSE__chr7_-1_44864758_44864799_ENSMUST00000208765__II_889782_REVERSED	|generic|IP_889779_TX=10090_REVERSED	|generic|IP_889778_TX=10090_REVERSED	|generic|tr_A0A140LJ65_A0A140LJ65_MOUSE__chr7_-1_44864758_44864799_ENSMUST00000208765_REVERSED|
"""index: 8153, intensity: 4532.0, mobility: 0.872"""	-0.318449	0.141335	0.729265	NEDMLRQLALYFATKFNWSKAYKK	generic|sp_P58682_TLR8_MOUSE_REVERSED|
"""index: 20320, intensity: 5252.0, mobility: 0.978"""	-0.318488	0.141588	0.729345	IWFVFCNLLR	generic|II_842839_TX=10090_REVERSED	|generic|II_842837_TX=10090_REVERSED|
"""index: 25878, intensity: 14399.0, mobility: 1.017"""	-0.318836	0.141806	0.730057	QHLLQARYAPL	generic|tr_F8WGX5_F8WGX5_MOUSE__chr18_1_49920967_49921035_ENSMUST00000181907_REVERSED	|generic|sp_Q6PNC0_DMXL1_MOUSE__chr18_1_49920967_49921035_ENSMUST00000181907_REVERSED|
"""index: 13022, intensity: 3755.0, mobility: 1.096"""	-0.319074	0.142024	0.730543	MEVGLVWLILQFLMCKRENGCMVLQLH	generic|tr_Q8BNR3_Q8BNR3_MOUSE_REVERSED|
"""index: 23570, intensity: 5940.0, mobility: 0.970"""	-0.319146	0.142277	0.73069	LTLSGPFGPLWP	generic|IP_940572_TX=10090_REVERSED|
"""index: 29063, intensity: 12610.0, mobility: 1.053"""	-0.319284	0.142495	0.730971	MKLLYQELSEVTALPEMKLMRGTRDILSTEGPAR	generic|tr_F8WIE5_F8WIE5_MOUSE__chr12_-1_51827348_51827467_ENSMUST00000217804__II_3505467_REVERSED	|generic|sp_Q69ZR2_HECD1_MOUSE__chr12_-1_51827348_51827467_ENSMUST00000217804__II_3505467_REVERSED|
"""index: 11761, intensity: 5818.0, mobility: 0.949"""	-0.319548	0.14264	0.73151	RDLLERLTGLECYEMVI	generic|sp_Q9D2Y4_MLKL_MOUSE_REVERSED	|generic|sp_Q9D2Y4-2_MLKL_MOUSE_REVERSED|
"""index: 15794, intensity: 3478.0, mobility: 0.845"""	-0.31982	0.142857	0.732065	NKYFFYCLFKCMR	generic|sp_P98199_AT8B2_MOUSE__chr3_-1_89946175_89946276_ENSMUST00000163354__II_979079_REVERSED	|generic|tr_E9QAL4_E9QAL4_MOUSE__chr3_-1_89946175_89946276_ENSMUST00000163354__II_979079_REVERSED	|generic|tr_Q69ZR1_Q69ZR1_MOUSE__chr3_-1_89946175_89946276_ENSMUST00000163354__II_979079_REVERSED	|generic|tr_D3YXQ5_D3YXQ5_MOUSE__chr3_-1_89946175_89946276_ENSMUST00000163354_REVERSED	|generic|tr_A1L3S5_A1L3S5_MOUSE__chr8_1_12842979_12843011_ENSMUST00000133338_REVERSED	|generic|tr_A2ANX3_A2ANX3_MOUSE__chr8_1_12842979_12843011_ENSMUST00000133338_REVERSED|
"""index: 10094, intensity: 4802.0, mobility: 0.932"""	-0.320156	0.143038	0.732749	LQAAKKVRPAGLAEAAALVEDQSAPGLVGEYA	generic|II_3481047_TX=10090_REVERSED	|generic|tr_B7ZMY3_B7ZMY3_MOUSE_REVERSED	|generic|tr_A0A2I3BRZ3_A0A2I3BRZ3_MOUSE_REVERSED|
"""index: 15020, intensity: 3962.0, mobility: 0.884"""	-0.320379	0.143219	0.733202	ATPFFLESTKYFIQ	generic|IP_989981_TX=10090_REVERSED	|generic|IP_944748_TX=10090_REVERSED	|generic|IP_944762_TX=10090_REVERSED	|generic|IP_3499800_TX=10090_REVERSED|
"""index: 9070, intensity: 5205.0, mobility: 0.959"""	-0.32092	0.143435	0.734304	DTRLNQCSLAMAPTVCGQVMGALVVK	generic|chr4_1_152114265_152114393_ENSMUST00000105662_REVERSED|
"""index: 18110, intensity: 3471.0, mobility: 1.011"""	-0.321632	0.143616	0.735748	PVMLVMGTWNLVP	generic|IP_1097210_TX=10090_REVERSED|
"""index: 4825, intensity: 4464.0, mobility: 0.880"""	-0.322226	0.143832	0.736951	ATEQEEEATQEPNSAKGDLLAK	generic|tr_Q8K2T5_Q8K2T5_MOUSE__II_961796_REVERSED	|generic|tr_U5LL15_U5LL15_MOUSE_REVERSED	|generic|tr_U5LL67_U5LL67_MOUSE_REVERSED	|generic|tr_U5LHT6_U5LHT6_MOUSE_REVERSED|
"""index: 9021, intensity: 4781.0, mobility: 1.116"""	-0.322447	0.144085	0.737399	SLLKKKKKKKKKKKKKKVEK	generic|IP_1043109_TX=10090_REVERSED|
"""index: 13554, intensity: 4206.0, mobility: 1.001"""	-0.322463	0.144301	0.737431	HDLQLEEKMGKR	generic|tr_A0A286YDI4_A0A286YDI4_MOUSE__chr13_-1_98053787_98053951_ENSMUST00000225884__II_3443723_REVERSED	|generic|sp_P97433-2_ARG28_MOUSE__chr13_-1_98053787_98053951_ENSMUST00000225884__II_3477798_REVERSED	|generic|tr_B2RQQ2_B2RQQ2_MOUSE__chr13_-1_98053787_98053951_ENSMUST00000225884_REVERSED	|generic|tr_A0A571BEH9_A0A571BEH9_MOUSE_REVERSED	|generic|tr_G5E8P2_G5E8P2_MOUSE__chr13_-1_98053787_98053951_ENSMUST00000225884_REVERSED	|generic|sp_P97433_ARG28_MOUSE__chr13_-1_98053787_98053951_ENSMUST00000225884_REVERSED	|generic|chr13_-1_97961264_97961545_ENSMUST00000225884_REVERSED|
"""index: 20217, intensity: 4520.0, mobility: 1.197"""	-0.322811	0.144554	0.738133	EREKYDLKGRFISY	generic|IP_1110172_TX=10090_REVERSED|
"""index: 3724, intensity: 3044.0, mobility: 1.086"""	-0.322821	0.14477	0.738155	CRYAQGSRSDGNQSSR	generic|IP_909027_TX=10090_REVERSED|
"""index: 20493, intensity: 5959.0, mobility: 1.001"""	-0.322961	0.144986	0.738438	FMIKWLPMYVL	generic|IP_3493564_TX=10090_REVERSED|
"""index: 16615, intensity: 4415.0, mobility: 0.992"""	-0.323137	0.145202	0.738792	LYEAASRSVPGHYWSHKELSNVPTIYNSPVWGQGN	generic|tr_B2RQ57_B2RQ57_MOUSE_REVERSED	|generic|sp_Q4JIM5_ABL2_MOUSE_REVERSED	|generic|tr_F8VQH0_F8VQH0_MOUSE_REVERSED	|generic|tr_A0A087WQB7_A0A087WQB7_MOUSE_REVERSED|
"""index: 10685, intensity: 6553.0, mobility: 1.013"""	-0.32326	0.145455	0.739041	ECRSLDLWQLES	generic|tr_Q3U4D4_Q3U4D4_MOUSE__II_961796_REVERSED	|generic|sp_Q9QUK6_TLR4_MOUSE__II_961796_REVERSED	|generic|tr_Q8K2T5_Q8K2T5_MOUSE__II_961796_REVERSED	|generic|tr_L0CMZ8_L0CMZ8_MOUSE__II_961796_REVERSED|
"""index: 3426, intensity: 4639.0, mobility: 0.764"""	-0.323349	0.145707	0.73922	SMNVQLTAIPNDA	generic|IP_826924_TX=10090_REVERSED	|generic|IP_826927_TX=10090_REVERSED|
"""index: 7135, intensity: 4892.0, mobility: 0.878"""	-0.323482	0.145923	0.739489	QELMPAPPIGLVEVIRSMQDVE	generic|sp_Q9Z188_DYR1B_MOUSE_REVERSED	|generic|sp_Q9Z188-2_DYR1B_MOUSE_REVERSED	|generic|sp_Q9Z188-3_DYR1B_MOUSE_REVERSED|
"""index: 13998, intensity: 2727.0, mobility: 1.119"""	-0.323637	0.146101	0.739801	MTPVPNVPSYVEGAEPYYSWEALDHAEMKVSGL	generic|tr_Q8JZU4_Q8JZU4_MOUSE_REVERSED	|generic|sp_P35584_FOXA3_MOUSE_REVERSED|
"""index: 21463, intensity: 3471.0, mobility: 1.264"""	-0.323813	0.146317	0.740155	YAEKTKLDWELFHSPLSNW	generic|tr_A0A571BEV2_A0A571BEV2_MOUSE__II_1040152_REVERSED|
"""index: 20264, intensity: 3907.0, mobility: 1.064"""	-0.324105	0.146532	0.740744	LMLMVYLTGTFRYVQTSVTTTTEEMWV	generic|IP_1061070_TX=10090_REVERSED|
"""index: 3340, intensity: 2556.0, mobility: 1.110"""	-0.324301	0.14671	0.741138	ELFNFKLYYRSTY	generic|tr_Q14AX3_Q14AX3_MOUSE_REVERSED	|generic|tr_Q69ZA6_Q69ZA6_MOUSE_REVERSED	|generic|sp_Q6WVG3_KCD12_MOUSE_REVERSED	|generic|tr_A0A0R4J2B2_A0A0R4J2B2_MOUSE_REVERSED|
"""index: 6124, intensity: 2907.0, mobility: 1.130"""	-0.324859	0.146925	0.742259	HPYVNIHCKICEQGMNAWSNGSMWKRKCKP	generic|sp_B2RVL6_ZCH24_MOUSE__chr14_-1_25715289_25715396_ENSMUST00000184642__II_1098369_REVERSED|
"""index: 13282, intensity: 3780.0, mobility: 0.804"""	-0.32506	0.147177	0.742663	LKFPRAKCQNLNR	generic|IP_3476467_TX=10090_REVERSED|
"""index: 17289, intensity: 4230.0, mobility: 0.964"""	-0.325254	0.147429	0.743051	GCFAESTDKPRIGLSSRGNPR	generic|IP_1038662_TX=10090_REVERSED|
"""index: 18689, intensity: 3158.0, mobility: 1.037"""	-0.325553	0.147681	0.74365	VQNMLSRCNKANVGPMKLVFDQPGPNYRDSEPLTESDATIA	generic|sp_Q9QZD4_XPF_MOUSE__chr16_1_13148170_13148259_ENSMUST00000129049__II_1083399_REVERSED|
"""index: 2975, intensity: 3337.0, mobility: 0.873"""	-0.325697	0.147933	0.743939	QKAKLFYLYYLCQSKQAQS	generic|chr7_1_100639453_100639569_ENSMUST00000107048_REVERSED|
"""index: 20748, intensity: 6041.0, mobility: 0.989"""	-0.325705	0.148148	0.743955	AVERNNSKVTIKISDEYSKCIG	generic|sp_Q8VEE4_RFA1_MOUSE__chr11_-1_75316101_75316175_ENSMUST00000154894__II_1135168_REVERSED	|generic|II_1135170_TX=10090_REVERSED	|generic|tr_Q3U8B3_Q3U8B3_MOUSE__chr11_-1_75316101_75316175_ENSMUST00000154894_REVERSED	|generic|tr_Q5SWN2_Q5SWN2_MOUSE__chr11_-1_75316101_75316175_ENSMUST00000154894_REVERSED|
"""index: 6817, intensity: 3044.0, mobility: 0.811"""	-0.325937	0.148363	0.744419	KFKKEPIHDATEVPTHSHAHHNNV	generic|tr_D3YUP8_D3YUP8_MOUSE__chr6_1_21969983_21970111_ENSMUST00000136200__II_915354_REVERSED|
"""index: 9244, intensity: 4591.0, mobility: 0.932"""	-0.326221	0.148615	0.744987	VGEGGGGMVVGGGAGDIRGKWEGRGAV	generic|IP_1000666_TX=10090_REVERSED|
"""index: 19664, intensity: 3500.0, mobility: 1.066"""	-0.326302	0.148866	0.745149	ERLQELFKDIHE	generic|sp_Q80WQ8-2_M18BP_MOUSE_REVERSED|
"""index: 3843, intensity: 6157.0, mobility: 1.037"""	-0.326342	0.148968	0.745229	KEDAEDGLFDEWAIKNSDSSNEQIP	generic|tr_E0CY63_E0CY63_MOUSE_REVERSED	|generic|tr_E0CY66_E0CY66_MOUSE_REVERSED	|generic|chr16_1_58729483_58729767_ENSMUST00000159944_REVERSED	|generic|sp_Q9CQX5_CLDN1_MOUSE__chr16_1_58732583_58732723_ENSMUST00000159944_REVERSED|
"""index: 18360, intensity: 2866.0, mobility: 0.864"""	-0.327112	0.149145	0.746767	DPDVLKFDF	generic|tr_A0A0R4J0N7_A0A0R4J0N7_MOUSE_REVERSED	|generic|sp_O88962_CP8B1_MOUSE_REVERSED|
"""index: 16004, intensity: 4060.0, mobility: 0.814"""	-0.327598	0.149359	0.747734	VRSMVAGAI	generic|tr_A2AEG2_A2AEG2_MOUSE_REVERSED	|generic|sp_Q80Z25_OFD1_MOUSE_REVERSED|
"""index: 5495, intensity: 2892.0, mobility: 0.799"""	-0.327884	0.149535	0.748303	FCSYLHRFRHSW	generic|IP_914252_TX=10090_REVERSED|
"""index: 9728, intensity: 7179.0, mobility: 1.156"""	-0.328055	0.149711	0.748644	KLLKYNNEGEYQNKFTKGDEQKYGTVTTLSCQGNQKVYFTVK	generic|tr_A2BHD2_A2BHD2_MOUSE_REVERSED	|generic|sp_A2AEP0_OBP1B_MOUSE_REVERSED|
"""index: 28509, intensity: 14170.0, mobility: 1.180"""	-0.328316	0.149962	0.749163	QPELVWGEDNGEEEEEEEEFDVDEMEQALDDPDPPGPDLEVVEIIE	generic|tr_Q3TJ22_Q3TJ22_MOUSE__chr1_-1_74280779_74280922_ENSMUST00000186833__II_1037027_REVERSED	|generic|tr_Q3U9F0_Q3U9F0_MOUSE__chr1_-1_74280779_74280922_ENSMUST00000186833__II_1037027_REVERSED	|generic|tr_Q3UJF9_Q3UJF9_MOUSE__chr1_-1_74280779_74280922_ENSMUST00000186833__II_1037027_REVERSED|
"""index: 21313, intensity: 4337.0, mobility: 0.931"""	-0.32837	0.150138	0.74927	GDENRADVDAGRQLLMTVVAAHGRRA	generic|sp_A0JNU3_LPP60_MOUSE__II_3505063_REVERSED|
"""index: 10064, intensity: 4702.0, mobility: 0.889"""	-0.329011	0.150389	0.75054	TTANERIFT	generic|sp_Q8C3Y4_KNTC1_MOUSE__II_931188_REVERSED|
"""index: 14184, intensity: 3836.0, mobility: 1.118"""	-0.329062	0.150627	0.750642	LYWPVGLSVLAIGFVLYLTPMFVSTSSF	generic|IP_975339_TX=10090_REVERSED|
"""index: 6707, intensity: 4370.0, mobility: 0.920"""	-0.329322	0.150627	0.751156	WASSLQKPTTGVPSAMLSALEW	generic|IP_826549_TX=10090_REVERSED|
"""index: 15064, intensity: 5245.0, mobility: 1.070"""	-0.329997	0.150877	0.752492	LDQLTDAQANSAYMP	generic|sp_Q8BH05_ZN750_MOUSE_REVERSED|
"""index: 14244, intensity: 4655.0, mobility: 0.943"""	-0.33014	0.15109	0.752773	IFNFAMGFFM	generic|tr_Q06EZ3_Q06EZ3_MOUSE__chr1_-1_156440499_156440579_ENSMUST00000191379__II_1040787_REVERSED	|generic|sp_Q61263_SOAT1_MOUSE__chr1_-1_156440499_156440579_ENSMUST00000191379__II_1040787_REVERSED	|generic|tr_Q8C795_Q8C795_MOUSE__chr1_-1_156440499_156440579_ENSMUST00000191379_REVERSED|
"""index: 1149, intensity: 3616.0, mobility: 0.809"""	-0.330166	0.151341	0.752825	RYLGESTMI	generic|tr_O08526_O08526_MOUSE__II_1062118_REVERSED	|generic|tr_Q3TXC4_Q3TXC4_MOUSE_REVERSED	|generic|tr_Q3U8U1_Q3U8U1_MOUSE_REVERSED	|generic|sp_P27870_VAV_MOUSE_REVERSED	|generic|tr_Q3UAV5_Q3UAV5_MOUSE_REVERSED	|generic|tr_Q3U4K7_Q3U4K7_MOUSE_REVERSED	|generic|tr_E9PXI0_E9PXI0_MOUSE_REVERSED	|generic|tr_Q8VDU4_Q8VDU4_MOUSE_REVERSED	|generic|tr_Q3UAH3_Q3UAH3_MOUSE_REVERSED	|generic|tr_Q3U670_Q3U670_MOUSE_REVERSED	|generic|tr_Q3V0U7_Q3V0U7_MOUSE_REVERSED	|generic|tr_Q3UAG9_Q3UAG9_MOUSE_REVERSED|
"""index: 25372, intensity: 3425.0, mobility: 1.017"""	-0.330376	0.151553	0.753239	LSRFKKSHGLLM	generic|IP_1020939_TX=10090_REVERSED|
"""index: 6194, intensity: 2585.0, mobility: 0.795"""	-0.330681	0.151804	0.75384	LLAPPLCASTSQ	generic|tr_A0A338P6R1_A0A338P6R1_MOUSE__chr9_1_72999049_72999078_ENSMUST00000037977_REVERSED	|generic|tr_Q8BTA4_Q8BTA4_MOUSE__chr9_1_72999049_72999078_ENSMUST00000037977_REVERSED	|generic|tr_Q80VT5_Q80VT5_MOUSE__chr9_1_72999049_72999078_ENSMUST00000037977_REVERSED	|generic|tr_A0A338P7G0_A0A338P7G0_MOUSE__chr9_1_72999049_72999078_ENSMUST00000037977_REVERSED|
"""index: 5312, intensity: 3662.0, mobility: 1.053"""	-0.3307	0.152054	0.753879	AFNEMEIIQQELKCMNKHVEDKAHE	generic|sp_Q8BZ52_FSD2_MOUSE_REVERSED	|generic|tr_Q8C1E6_Q8C1E6_MOUSE_REVERSED|
"""index: 9742, intensity: 7272.0, mobility: 1.037"""	-0.330832	0.152305	0.754137	SAPISISTGSSTDQLTSQLDSISI	generic|tr_A0A140LJ72_A0A140LJ72_MOUSE__chr16_1_17018426_17018455_ENSMUST00000232611_REVERSED|
"""index: 24198, intensity: 8281.0, mobility: 1.024"""	-0.331478	0.152517	0.755408	DPTVGMVAGAGEPWR	generic|chr19_-1_5770383_5770544_ENSMUST00000236978_REVERSED|
"""index: 11397, intensity: 3295.0, mobility: 0.808"""	-0.331848	0.152729	0.756136	YESLMKSKLYMEQ	generic|tr_A7E1X7_A7E1X7_MOUSE__chr3_-1_79480555_79480674_ENSMUST00000154645__II_983066_REVERSED	|generic|tr_D3YUC5_D3YUC5_MOUSE__chr3_-1_79480555_79480674_ENSMUST00000154645__II_983078_REVERSED	|generic|sp_Q80TD3_FNIP2_MOUSE__chr3_-1_79480555_79480674_ENSMUST00000154645__II_983078_REVERSED|
"""index: 30736, intensity: 2670.0, mobility: 1.077"""	-0.33194	0.152941	0.756317	QLMLNKDRELEQVRRTLRQGEEKRAEDQLRRLEQ	generic|tr_Q3TWA2_Q3TWA2_MOUSE__II_1065708_REVERSED	|generic|sp_Q8K2I2_CCHCR_MOUSE__II_1065708_REVERSED|
"""index: 3902, intensity: 3412.0, mobility: 0.888"""	-0.332065	0.153153	0.756562	EMLLARSLHC	generic|IP_909828_TX=10090_REVERSED|
"""index: 28839, intensity: 7328.0, mobility: 1.010"""	-0.332234	0.153365	0.756894	KNQIDVRKSALE	generic|sp_P42669_PURA_MOUSE_REVERSED	|generic|tr_Q8C6E9_Q8C6E9_MOUSE_REVERSED|
"""index: 4569, intensity: 3409.0, mobility: 0.927"""	-0.332647	0.153615	0.757701	GRPNLQRALARTVDEFM	generic|sp_Q32M21_GSDA2_MOUSE__II_1127520_REVERSED	|generic|sp_Q32M21-3_GSDA2_MOUSE__II_1127520_REVERSED	|generic|tr_A0A679B178_A0A679B178_MOUSE__II_1127520_REVERSED	|generic|II_1127521_TX=10090_REVERSED	|generic|II_1127528_TX=10090_REVERSED|
"""index: 24740, intensity: 4078.0, mobility: 0.944"""	-0.332836	0.153865	0.758072	WQSNIMQLR	generic|sp_Q8CBC6_LRRN3_MOUSE_REVERSED|
"""index: 15812, intensity: 4625.0, mobility: 0.994"""	-0.333157	0.154116	0.7587	AQMHPAGKDGWLDLILVNGGTDLVGFSVGTVSM	generic|tr_E9PYY6_E9PYY6_MOUSE_REVERSED|
"""index: 5650, intensity: 3821.0, mobility: 0.875"""	-0.333233	0.154366	0.758848	FSNEGFCVVR	generic|IP_968944_TX=10090_REVERSED|
"""index: 25168, intensity: 3724.0, mobility: 1.137"""	-0.333274	0.154539	0.758927	LEPIAEAIMKEEFPTIKGIGLNKELGKKG	generic|sp_P08249_MDHM_MOUSE__chr5_1_135790086_135790208_ENSMUST00000138101__II_929340_REVERSED|
"""index: 13905, intensity: 5959.0, mobility: 1.005"""	-0.333638	0.15475	0.759639	PVLEEQHHSMFCINNKVYNAKALEVSI	generic|sp_Q8BFW9_GTR12_MOUSE_REVERSED|
"""index: 18563, intensity: 3825.0, mobility: 1.062"""	-0.334051	0.155	0.760444	LLFSDNLNMSIKHMEVQTCPTRACPCVH	generic|IP_3493042_TX=10090_REVERSED|
"""index: 28894, intensity: 3806.0, mobility: 1.202"""	-0.334253	0.15525	0.760837	WDGYGRATLHLAGLHSPTP	generic|IP_2441746_TX=10090_REVERSED|
"""index: 23104, intensity: 10259.0, mobility: 0.911"""	-0.334353	0.155345	0.761032	MTYSFGLTIGKM	generic|IP_828114_TX=10090_REVERSED|
"""index: 13468, intensity: 5198.0, mobility: 1.168"""	-0.334556	0.155594	0.761427	EIEMTVGVGDPFINDDSF	generic|sp_Q5UKY4_MO2R3_MOUSE_REVERSED	|generic|sp_Q5UKY4-2_MO2R3_MOUSE_REVERSED	|generic|sp_Q5UKY4-3_MO2R3_MOUSE_REVERSED	|generic|sp_Q5UKY4-4_MO2R3_MOUSE_REVERSED	|generic|sp_Q5UKY4-5_MO2R3_MOUSE_REVERSED	|generic|sp_Q5UKY4-6_MO2R3_MOUSE_REVERSED	|generic|sp_Q5UKY4-7_MO2R3_MOUSE_REVERSED	|generic|sp_Q5UKY4-8_MO2R3_MOUSE_REVERSED	|generic|sp_Q5UKY4-9_MO2R3_MOUSE_REVERSED	|generic|tr_E9Q7T2_E9Q7T2_MOUSE_REVERSED|
"""index: 23838, intensity: 5711.0, mobility: 0.965"""	-0.33475	0.155727	0.761804	RLSPLSPLLTW	generic|II_918863_TX=10090_REVERSED|
"""index: 9973, intensity: 2887.0, mobility: 1.185"""	-0.335187	0.155938	0.762653	KWMAIRWGWQLGSELQAIAWHFS	generic|chr19_-1_14451705_14452460_ENSMUST00000052011__IP_1051391_TX=10090_REVERSED|
"""index: 22318, intensity: 3619.0, mobility: 1.055"""	-0.335327	0.156188	0.762924	QAVCFAITSHLLVMVVGPAGLVCWCAWMGY	generic|tr_A0A0A6YWJ4_A0A0A6YWJ4_MOUSE_REVERSED	|generic|sp_Q8BMT9_HHAT_MOUSE_REVERSED	|generic|sp_Q8BMT9-2_HHAT_MOUSE_REVERSED|
"""index: 3387, intensity: 11987.0, mobility: 1.202"""	-0.335359	0.156398	0.762987	RNMLRCGMKELHRLVT	generic|chr6_-1_122463919_122464167_ENSMUST00000146274_REVERSED	|generic|sp_Q80WS1_RIMKB_MOUSE__chr6_-1_122456197_122456442_ENSMUST00000146274_REVERSED	|generic|sp_Q80WS1-2_RIMKB_MOUSE__chr6_-1_122456197_122456442_ENSMUST00000146274_REVERSED	|generic|sp_Q80WS1-3_RIMKB_MOUSE__chr6_-1_122460953_122461006_ENSMUST00000146274_REVERSED|
"""index: 12342, intensity: 2766.0, mobility: 0.975"""	-0.335588	0.156608	0.763431	HHGHSHGTIARHAARPEAPM	generic|chr14_1_20695805_20695903_ENSMUST00000048016__IP_3479648_TX=10090_REVERSED|
"""index: 4242, intensity: 2643.0, mobility: 1.026"""	-0.33573	0.156819	0.763706	QKDESSLSSTPSPTS	generic|sp_Q6VGS5_DAPLE_MOUSE__chr4_-1_126744893_126744925_ENSMUST00000030637_REVERSED	|generic|sp_Q6VGS5-2_DAPLE_MOUSE__chr4_-1_126744893_126744925_ENSMUST00000030637_REVERSED	|generic|tr_Q80XQ1_Q80XQ1_MOUSE_REVERSED|
"""index: 8689, intensity: 4134.0, mobility: 0.861"""	-0.335859	0.156951	0.763956	RRRCRNVGRLRYEEAHLLSGVSM	generic|IP_988878_TX=10090_REVERSED|
"""index: 23093, intensity: 5610.0, mobility: 0.986"""	-0.336414	0.1572	0.765028	NFLLQFDATLLNVDDYEEMKLKQQIKMLDIPQ	generic|tr_D3YYF2_D3YYF2_MOUSE__chr14_1_31050181_31050255_ENSMUST00000136237__II_1097768_REVERSED	|generic|tr_F8VQD1_F8VQD1_MOUSE__chr14_1_31050181_31050255_ENSMUST00000136237__II_1097768_REVERSED	|generic|tr_E9Q4Y5_E9Q4Y5_MOUSE__chr14_1_31050181_31050255_ENSMUST00000136237__II_1097768_REVERSED	|generic|tr_D3Z1N4_D3Z1N4_MOUSE__chr14_1_31050181_31050255_ENSMUST00000136237__II_1097768_REVERSED	|generic|tr_D3Z1W6_D3Z1W6_MOUSE__chr14_1_31050181_31050255_ENSMUST00000136237__II_1097768_REVERSED	|generic|sp_Q8BSQ9_PB1_MOUSE__chr14_1_31050181_31050255_ENSMUST00000136237__II_1097795_REVERSED	|generic|sp_Q8BSQ9-2_PB1_MOUSE__chr14_1_31050181_31050255_ENSMUST00000136237__II_1097795_REVERSED	|generic|tr_E9Q7L3_E9Q7L3_MOUSE__chr14_1_31050181_31050255_ENSMUST00000136237__II_1097768_REVERSED	|generic|tr_E9Q7L2_E9Q7L2_MOUSE__chr14_1_31050181_31050255_ENSMUST00000136237__II_1097768_REVERSED	|generic|II_1097773_TX=10090_REVERSED	|generic|tr_F6THL5_F6THL5_MOUSE__chr14_1_31050181_31050255_ENSMUST00000136237_REVERSED	|generic|tr_D3Z3R4_D3Z3R4_MOUSE__chr14_1_31050181_31050255_ENSMUST00000136237_REVERSED	|generic|tr_D6RI94_D6RI94_MOUSE__chr14_1_31050181_31050255_ENSMUST00000136237_REVERSED	|generic|tr_D6RIL0_D6RIL0_MOUSE__chr14_1_31050181_31050255_ENSMUST00000136237_REVERSED|
"""index: 15979, intensity: 3600.0, mobility: 1.125"""	-0.336618	0.15741	0.765423	PWRVSRFTLFTTLHPPGPSTGAWA	generic|IP_1075245_TX=10090_REVERSED|
"""index: 18791, intensity: 7173.0, mobility: 1.163"""	-0.336702	0.157541	0.765585	QFKQNKPPIPCIKYT	generic|II_1087015_TX=10090_REVERSED	|generic|sp_Q91YQ3_CSDC2_MOUSE__chr15_1_81949122_81949268_ENSMUST00000152678_REVERSED|
"""index: 2407, intensity: 6170.0, mobility: 0.883"""	-0.336929	0.157633	0.766024	CKSVSIANSKEMIEVAINSREFLSRE	generic|sp_Q52KP5_NXPE4_MOUSE__II_3456165_REVERSED	|generic|tr_Q3UWC0_Q3UWC0_MOUSE__II_3456165_REVERSED	|generic|sp_Q52KP5-2_NXPE4_MOUSE_REVERSED|
"""index: 27603, intensity: 7852.0, mobility: 1.186"""	-0.33748	0.157882	0.767085	MNPRSDQAPSVIAPSVITPSNTSRHGNVEPLLPLPDHKVSVVVVADVP	generic|tr_E9Q6T9_E9Q6T9_MOUSE__chr18_-1_15007692_15007847_ENSMUST00000234685__II_3463866_REVERSED|
"""index: 29342, intensity: 14165.0, mobility: 1.038"""	-0.337915	0.15813	0.767921	LASKSELQLPVQTEPSAEFRFKHLV	generic|sp_P36423_THAS_MOUSE__II_917530_REVERSED	|generic|tr_Q8K320_Q8K320_MOUSE_REVERSED|
"""index: 15224, intensity: 4135.0, mobility: 1.046"""	-0.338046	0.15834	0.768172	QNKEDVDMIQLLS	generic|tr_Q8CC01_Q8CC01_MOUSE__II_888175_REVERSED	|generic|sp_P49582_ACHA7_MOUSE_REVERSED	|generic|tr_Q9JHD6_Q9JHD6_MOUSE_REVERSED|
"""index: 16204, intensity: 7118.0, mobility: 0.899"""	-0.338337	0.158588	0.768732	ESSQPEVGLVWMLECGGSVGP	generic|IP_3456412_TX=10090_REVERSED|
"""index: 17959, intensity: 33706.0, mobility: 0.830"""	-0.33873	0.158837	0.769486	NGYSFLMHHRGQIF	generic|IP_904803_TX=10090_REVERSED|
"""index: 8554, intensity: 8736.0, mobility: 0.877"""	-0.33878	0.158967	0.769581	QLANMGVDPDFATKLPFRTGPV	generic|tr_Q91XY5_Q91XY5_MOUSE__chr18_1_37833338_37840129_ENSMUST00000193941__II_1051469_REVERSED|
"""index: 6119, intensity: 2708.0, mobility: 0.810"""	-0.339092	0.159215	0.770179	LCTLVIFITSISYFV	generic|tr_E9Q9Z0_E9Q9Z0_MOUSE_REVERSED	|generic|tr_Q7TRL7_Q7TRL7_MOUSE_REVERSED|
"""index: 14709, intensity: 3364.0, mobility: 0.857"""	-0.339182	0.159384	0.770349	STTTPLFRLTMRKNLLCNSRLTM	generic|IP_1079303_TX=10090_REVERSED|
"""index: 19138, intensity: 2594.0, mobility: 0.874"""	-0.339298	0.159474	0.770571	ILDFQMIECLLPYYF	generic|sp_G3X9K3_BIG1_MOUSE__chr1_-1_10138832_10138939_ENSMUST00000187417__II_1043890_REVERSED	|generic|tr_Q8R3I7_Q8R3I7_MOUSE__chr1_-1_10138832_10138939_ENSMUST00000187417_REVERSED|
"""index: 9199, intensity: 6003.0, mobility: 1.083"""	-0.340061	0.159683	0.772029	RELFSDLRMLREMHLVRPDQEQDHSFEMEFIAPPSVDLELF	generic|tr_Q571A6_Q571A6_MOUSE__chr12_1_3402853_3402885_ENSMUST00000217891__II_3502447_REVERSED	|generic|sp_O35066_KIF3C_MOUSE__chr12_1_3402853_3402885_ENSMUST00000217891__II_3502447_REVERSED	|generic|tr_Q3UT07_Q3UT07_MOUSE__chr12_1_3402853_3402885_ENSMUST00000217891__II_3502447_REVERSED|
"""index: 2107, intensity: 7418.0, mobility: 0.772"""	-0.340103	0.159931	0.77211	EGDVSPQR	generic|tr_Q8BKB4_Q8BKB4_MOUSE__chr15_1_76714507_76714647_ENSMUST00000142610__II_1088428_REVERSED	|generic|sp_Q8VC16_LRC14_MOUSE__chr15_1_76714507_76714647_ENSMUST00000142610__II_1088441_REVERSED	|generic|tr_Q80WK4_Q80WK4_MOUSE__chr15_1_76714507_76714647_ENSMUST00000142610_REVERSED|
"""index: 23848, intensity: 3541.0, mobility: 0.941"""	-0.340172	0.160059	0.77224	FFRGRLHIM	generic|IP_1111328_TX=10090_REVERSED	|generic|IP_1111345_TX=10090_REVERSED	|generic|IP_1111332_TX=10090_REVERSED	|generic|IP_1111339_TX=10090_REVERSED|
"""index: 5707, intensity: 4872.0, mobility: 0.867"""	-0.340984	0.160307	0.773785	TSSGACLIPLYPLLSAFLTV	generic|IP_862199_TX=10090_REVERSED|
"""index: 12679, intensity: 3431.0, mobility: 1.137"""	-0.341013	0.160555	0.773842	ELMSRRSFMMVFLYTRRSNGLECTTQPSRYP	generic|IP_2460903_TX=10090_REVERSED|
"""index: 7122, intensity: 6633.0, mobility: 0.812"""	-0.341053	0.160803	0.773918	QSMEAPPPPFDSADVDDY	generic|tr_F6V072_F6V072_MOUSE__II_1092215_REVERSED	|generic|sp_O35601_FYB1_MOUSE__chr2_-1_167661396_167661425_ENSMUST00000006587__II_1092214_REVERSED	|generic|sp_O35601-2_FYB1_MOUSE__chr2_-1_167661396_167661425_ENSMUST00000006587__II_1092214_REVERSED	|generic|tr_Q3TA12_Q3TA12_MOUSE_REVERSED|
"""index: 20904, intensity: 100198.0, mobility: 0.954"""	-0.3412	0.161011	0.774196	VLNWLGHILS	generic|sp_Q9D1E5_LMBRL_MOUSE__II_3485659_REVERSED|
"""index: 26286, intensity: 3690.0, mobility: 1.011"""	-0.341346	0.161019	0.774473	KFFRTHKMR	generic|IP_3478996_TX=10090_REVERSED|
"""index: 9064, intensity: 5683.0, mobility: 0.954"""	-0.342015	0.161266	0.775741	QVGGLREEQSRARFRMFDGKEENPHFMKHHSRPTKDKPVGLK	generic|tr_A0A1Y7VN40_A0A1Y7VN40_MOUSE_REVERSED|
"""index: 25783, intensity: 4196.0, mobility: 1.023"""	-0.342028	0.161514	0.775766	FLNNKEFKKFV	generic|sp_Q4VBD2_TAPT1_MOUSE__chr5_-1_44204206_44204307_ENSMUST00000199374__II_940557_REVERSED	|generic|II_940561_TX=10090_REVERSED|
"""index: 13338, intensity: 3675.0, mobility: 0.840"""	-0.342039	0.161761	0.775786	NLQRLPELPPESLLKQPINLASM	generic|IP_3480720_TX=10090_REVERSED|
"""index: 15999, intensity: 6896.0, mobility: 0.900"""	-0.342057	0.162008	0.775821	KDENLVPEPQ	generic|tr_A0A0G2JFG6_A0A0G2JFG6_MOUSE__II_831317_REVERSED	|generic|tr_Q8C2S3_Q8C2S3_MOUSE__II_831317_REVERSED	|generic|tr_A0A0G2JFA5_A0A0G2JFA5_MOUSE__II_831317_REVERSED	|generic|sp_Q61687_ATRX_MOUSE__chrX_-1_105823701_105823787_ENSMUST00000127221__II_831317_REVERSED	|generic|tr_A6PWK9_A6PWK9_MOUSE_REVERSED	|generic|tr_A6PWK7_A6PWK7_MOUSE_REVERSED	|generic|tr_Q3TA30_Q3TA30_MOUSE_REVERSED|
"""index: 8550, intensity: 6662.0, mobility: 0.968"""	-0.342154	0.162256	0.776005	THGRCSMRPKALPNKRMKRRRMKKTRMKMETMM	generic|chr8_-1_84842607_84842813_ENSMUST00000003912__IP_862225_TX=10090_REVERSED|
"""index: 10243, intensity: 6608.0, mobility: 1.060"""	-0.342158	0.162503	0.776013	EHIKNDLTAIEQQSATSLLFSNM	generic|sp_Q61466_SMRD1_MOUSE__chr15_1_99707939_99707986_ENSMUST00000230748_REVERSED	|generic|tr_A0A2R8VKP3_A0A2R8VKP3_MOUSE__chr15_1_99707939_99707986_ENSMUST00000230748_REVERSED	|generic|tr_Q68FH8_Q68FH8_MOUSE__chr15_1_99707939_99707986_ENSMUST00000230748_REVERSED|
"""index: 21226, intensity: 6579.0, mobility: 1.071"""	-0.342282	0.16275	0.776246	STLFAAGLTNKFDSTQ	generic|sp_Q8CHS2_DJC22_MOUSE_REVERSED|
"""index: 4950, intensity: 3815.0, mobility: 0.910"""	-0.342379	0.162957	0.77643	RSPTEKIERE	generic|sp_Q9ES97_RTN3_MOUSE_REVERSED	|generic|sp_Q9ES97-2_RTN3_MOUSE_REVERSED	|generic|sp_Q9ES97-5_RTN3_MOUSE_REVERSED	|generic|tr_Q8C6L4_Q8C6L4_MOUSE_REVERSED|
"""index: 29207, intensity: 2590.0, mobility: 1.228"""	-0.342449	0.163205	0.776563	EIIQVKNYSMKLVQLSQLGSFTKDSVRHIGNSHLMLL	generic|sp_Q3V1M1_IGS10_MOUSE__chr10_-1_62569529_62569558_ENSMUST00000159704_REVERSED|
"""index: 16968, intensity: 113144.0, mobility: 0.978"""	-0.342492	0.163452	0.776644	RMMSLASCTPLV	generic|IP_1037622_TX=10090_REVERSED|
"""index: 24307, intensity: 2576.0, mobility: 1.246"""	-0.342495	0.163578	0.776649	RDEVTIIDKREFMKIADSNINRIDI	generic|IP_949642_TX=10090_REVERSED|
"""index: 9406, intensity: 5529.0, mobility: 1.032"""	-0.34266	0.163825	0.77696	NKCVLISEGLLDMKNEEILRN	generic|sp_Q8CGS6-2_DPOLQ_MOUSE__II_1075939_REVERSED|
"""index: 25778, intensity: 6594.0, mobility: 1.045"""	-0.342664	0.164032	0.776968	NEIQFVFRFLV	generic|IP_945325_TX=10090_REVERSED|
"""index: 7802, intensity: 4791.0, mobility: 1.037"""	-0.342742	0.164279	0.777116	TIWVPPHFEYLHEMNALEAPTMRRLSQWSSSLVAQYFLPLM	generic|II_1073084_TX=10090_REVERSED|
"""index: 23548, intensity: 2531.0, mobility: 0.775"""	-0.342832	0.164444	0.777286	SSDWLQLRMGR	generic|IP_993634_TX=10090_REVERSED|
"""index: 27921, intensity: 5309.0, mobility: 1.051"""	-0.343002	0.164651	0.777607	APSRLSLSHPFR	generic|chr15_1_31020710_31027625_ENSMUST00000081728__IP_1091282_TX=10090_REVERSED|
"""index: 17238, intensity: 3131.0, mobility: 1.042"""	-0.343055	0.164857	0.777706	IDHLSMRKMECFWILFQFQM	generic|IP_1014085_TX=10090_REVERSED|
"""index: 11364, intensity: 21016.0, mobility: 1.156"""	-0.343462	0.164982	0.778473	EWLRSTWGLSSHPGHPGTMRTLPTRLPSWPITRSSTRTCSGLSR	generic|IP_1133242_TX=10090_REVERSED|
"""index: 15225, intensity: 4828.0, mobility: 0.972"""	-0.344154	0.165228	0.779773	EQHVWLYLCWRCIKLVLNMF	generic|IP_1138555_TX=10090_REVERSED|
"""index: 9216, intensity: 2528.0, mobility: 0.798"""	-0.344158	0.165434	0.779782	GKSFRVSMRLPPS	generic|chr10_-1_80712108_80712200_ENSMUST00000020420_REVERSED|
"""index: 25185, intensity: 3597.0, mobility: 1.151"""	-0.344454	0.16568	0.780336	WTHIKQPWTRQRFS	generic|IP_1092699_TX=10090_REVERSED|
"""index: 2580, intensity: 3175.0, mobility: 0.907"""	-0.344564	0.165927	0.780543	REQLPEPSRD	generic|IP_993717_TX=10090_REVERSED|
"""index: 21711, intensity: 28860.0, mobility: 1.184"""	-0.344609	0.166133	0.780627	KLWIGTCLQFFCQDS	generic|IP_903376_TX=10090_REVERSED|
"""index: 16901, intensity: 3571.0, mobility: 0.974"""	-0.344817	0.166338	0.781017	GADLASTADDLIL	generic|sp_P21958_TAP1_MOUSE__II_1069527_REVERSED	|generic|tr_Q5D0F3_Q5D0F3_MOUSE_REVERSED	|generic|tr_Q3U543_Q3U543_MOUSE_REVERSED	|generic|tr_A0A068BER1_A0A068BER1_MOUSE_REVERSED	|generic|tr_Q78E61_Q78E61_MOUSE_REVERSED	|generic|tr_Q62429_Q62429_MOUSE_REVERSED	|generic|tr_Q3U6V4_Q3U6V4_MOUSE_REVERSED	|generic|tr_Q3TBA3_Q3TBA3_MOUSE_REVERSED	|generic|tr_Q62428_Q62428_MOUSE_REVERSED|
"""index: 737, intensity: 2652.0, mobility: 1.024"""	-0.345	0.166543	0.78136	NPHLEATPQNIFAN	generic|tr_Q3TNZ7_Q3TNZ7_MOUSE_REVERSED	|generic|tr_E9PX70_E9PX70_MOUSE_REVERSED	|generic|sp_Q60847_COCA1_MOUSE_REVERSED	|generic|sp_Q60847-2_COCA1_MOUSE_REVERSED	|generic|sp_Q60847-3_COCA1_MOUSE_REVERSED	|generic|sp_Q60847-4_COCA1_MOUSE_REVERSED	|generic|sp_Q60847-5_COCA1_MOUSE_REVERSED|
"""index: 15583, intensity: 5504.0, mobility: 0.980"""	-0.345093	0.166708	0.781534	FPQEKPWQLMRVYEICHEPLRPMSAITCMPFNVQ	generic|tr_Q3TL72_Q3TL72_MOUSE__chr6_-1_97184780_97184863_ENSMUST00000204056_REVERSED	|generic|sp_Q8C878_UBA3_MOUSE__chr6_-1_97184780_97184863_ENSMUST00000204056_REVERSED	|generic|sp_Q8C878-2_UBA3_MOUSE__chr6_-1_97186233_97186271_ENSMUST00000204056_REVERSED	|generic|tr_Q66JT6_Q66JT6_MOUSE__chr6_-1_97184780_97184863_ENSMUST00000204056_REVERSED|
"""index: 933, intensity: 3013.0, mobility: 0.866"""	-0.345613	0.166913	0.782505	FLRRAYSVSMPSRAQTPERISPS	generic|IP_1136062_TX=10090_REVERSED|
"""index: 5211, intensity: 4796.0, mobility: 0.778"""	-0.345741	0.167159	0.782745	LMVEKNVTHSQ	generic|IP_1107787_TX=10090_REVERSED|
"""index: 9320, intensity: 4446.0, mobility: 1.113"""	-0.346357	0.167405	0.783892	LLQWWTGTIKSLCH	generic|chr4_1_109710797_109720774_ENSMUST00000102724_REVERSED|
"""index: 942, intensity: 2990.0, mobility: 0.778"""	-0.346452	0.167445	0.784069	DACLMAPFINPAR	generic|IP_917913_TX=10090_REVERSED|
"""index: 23990, intensity: 11029.0, mobility: 1.100"""	-0.347336	0.167691	0.785711	PDREQFITIPKGNIVLKENEAKVTGNFKGHTSDYQFMYVM	generic|IP_840137_TX=10090_REVERSED|
"""index: 5352, intensity: 7045.0, mobility: 0.848"""	-0.347343	0.167896	0.785724	SVPRHEGSPQIHLLSFN	generic|tr_B2RWW4_B2RWW4_MOUSE_REVERSED	|generic|sp_Q8C0V7_SMKW_MOUSE_REVERSED	|generic|tr_B7ZNH4_B7ZNH4_MOUSE_REVERSED|
"""index: 14576, intensity: 3622.0, mobility: 0.959"""	-0.347561	0.1681	0.786128	ARMKAETRLMH	generic|tr_D3YY07_D3YY07_MOUSE_REVERSED	|generic|sp_Q9CWU2_ZDH13_MOUSE__chr7_1_48799902_48799955_ENSMUST00000125280_REVERSED|
"""index: 2496, intensity: 2862.0, mobility: 1.021"""	-0.347696	0.168346	0.786379	NQQGGGGRGGGGLPYVM	generic|IP_854858_TX=10090_REVERSED|
"""index: 12479, intensity: 5129.0, mobility: 0.829"""	-0.347945	0.168592	0.78684	ATAELTEAELHLRTPLESLA	generic|IP_913819_TX=10090_REVERSED|
"""index: 12660, intensity: 5555.0, mobility: 0.830"""	-0.348279	0.168755	0.787458	ATAELTEAELHLRTPLESLA	generic|IP_913819_TX=10090_REVERSED|
"""index: 7036, intensity: 6997.0, mobility: 1.071"""	-0.348451	0.168876	0.787774	MRGQHGEGLLSTAEVS	generic|IP_949934_TX=10090_REVERSED|
"""index: 9340, intensity: 4656.0, mobility: 1.108"""	-0.348797	0.169038	0.788412	GCLYGSARGVFILSLSS	generic|tr_J3QNS5_J3QNS5_MOUSE_REVERSED|
"""index: 16610, intensity: 3737.0, mobility: 1.023"""	-0.348871	0.169242	0.788549	ELFEQYRRQELEVEGRMAEIAQN	generic|IP_3472692_TX=10090_REVERSED	|generic|IP_3507050_TX=10090_REVERSED|
"""index: 19825, intensity: 3726.0, mobility: 1.076"""	-0.348934	0.169487	0.788665	IIAISEWTLRWFMGFFQKPSSTD	generic|IP_1054277_TX=10090_REVERSED|
"""index: 8105, intensity: 4450.0, mobility: 0.909"""	-0.349219	0.169733	0.78919	EMQLTMNYLI	generic|IP_1075273_TX=10090_REVERSED|
"""index: 13193, intensity: 3440.0, mobility: 1.103"""	-0.349345	0.169936	0.789423	EQPLLVHIHVSLQCCWIRFASGHADGRNRR	generic|IP_981908_TX=10090_REVERSED|
"""index: 8815, intensity: 9038.0, mobility: 0.959"""	-0.349616	0.170181	0.78992	EMLLSWMAAMQITLQKP	generic|IP_1027723_TX=10090_REVERSED|
"""index: 8094, intensity: 129332.0, mobility: 0.941"""	-0.349684	0.170427	0.790046	EEPVEATELFLSHIKLTSLHFHTGEV	generic|IP_969685_TX=10090_REVERSED|
"""index: 18711, intensity: 11969.0, mobility: 0.811"""	-0.349731	0.17063	0.790131	ALAPAVFPE	generic|tr_E9QNP6_E9QNP6_MOUSE_REVERSED	|generic|tr_Q3TZ82_Q3TZ82_MOUSE_REVERSED	|generic|tr_Q1RME5_Q1RME5_MOUSE_REVERSED	|generic|sp_P46099_KLF1_MOUSE_REVERSED|
"""index: 4536, intensity: 4632.0, mobility: 1.091"""	-0.349767	0.170833	0.790197	YVPSTMKIEWFHQ	generic|sp_Q571F5-4_SPSB3_MOUSE__chr17_1_24891406_24891570_ENSMUST00000117890__II_1071599_REVERSED	|generic|chr17_1_24890615_24890779_ENSMUST00000134932__II_1071589_TX=10090_REVERSED	|generic|chr17_1_24890591_24890779_ENSMUST00000134932__II_1071589_TX=10090_REVERSED	|generic|sp_Q571F5_SPSB3_MOUSE__chr17_1_24891560_24891703_ENSMUST00000068508__II_1071600_REVERSED	|generic|sp_Q571F5-2_SPSB3_MOUSE__chr17_1_24891560_24891703_ENSMUST00000068508__II_1071600_REVERSED	|generic|sp_Q571F5-3_SPSB3_MOUSE__chr17_1_24891560_24891703_ENSMUST00000068508__II_1071600_REVERSED	|generic|tr_D3YW96_D3YW96_MOUSE__chr17_1_24891560_24891703_ENSMUST00000068508__II_1071600_REVERSED	|generic|tr_E9PW49_E9PW49_MOUSE__chr17_1_24891560_24891703_ENSMUST00000068508__II_1071600_REVERSED|
"""index: 2561, intensity: 2712.0, mobility: 0.808"""	-0.349992	0.171078	0.79061	IEEVREQP	generic|chr7_1_113539350_113539502_ENSMUST00000123845_REVERSED	|generic|sp_Q922J9_FACR1_MOUSE__chr7_1_113566460_113566516_ENSMUST00000155183_REVERSED	|generic|sp_Q922J9-2_FACR1_MOUSE__chr7_1_113550006_113550203_ENSMUST00000123845_REVERSED	|generic|sp_Q922J9-3_FACR1_MOUSE__chr7_1_113566460_113566516_ENSMUST00000155183_REVERSED	|generic|sp_Q922J9-4_FACR1_MOUSE__chr7_1_113566460_113566516_ENSMUST00000155183_REVERSED	|generic|tr_D3Z4N9_D3Z4N9_MOUSE__chr7_1_113540548_113540715_ENSMUST00000123845_REVERSED	|generic|tr_D3Z5W6_D3Z5W6_MOUSE__chr7_1_113540548_113540715_ENSMUST00000123845_REVERSED|
"""index: 19630, intensity: 4374.0, mobility: 0.850"""	-0.350062	0.17124	0.790738	VVDPLTPQ	generic|IP_2455516_TX=10090_REVERSED|
"""index: 29672, intensity: 4895.0, mobility: 1.253"""	-0.350666	0.171359	0.791845	YLLPFFFLPGIVEPPFTV	generic|tr_O35940_O35940_MOUSE_REVERSED	|generic|sp_O08705_NTCP_MOUSE_REVERSED|
"""index: 18906, intensity: 4063.0, mobility: 1.273"""	-0.351455	0.171561	0.793286	YYFKKCGLVNCTYSADRFH	generic|tr_A2A7F4_A2A7F4_MOUSE_REVERSED	|generic|tr_Q3V1H6_Q3V1H6_MOUSE_REVERSED	|generic|tr_E9Q532_E9Q532_MOUSE_REVERSED|
"""index: 17892, intensity: 3127.0, mobility: 1.268"""	-0.351822	0.171806	0.793955	WPWPLKWAEQTKGWEGQAP	generic|IP_3483992_TX=10090_REVERSED|
"""index: 14345, intensity: 3939.0, mobility: 0.928"""	-0.351909	0.171967	0.794114	LDLPCPVLWPH	generic|chr8_-1_84916152_84916376_ENSMUST00000109741__IP_862141_TX=10090_REVERSED|
"""index: 2544, intensity: 5918.0, mobility: 0.882"""	-0.352124	0.172169	0.794504	GASFLLTEKLRADQQLDPYQMGPPH	generic|sp_Q810B9_SLIK3_MOUSE_REVERSED|
"""index: 21901, intensity: 2947.0, mobility: 1.037"""	-0.352585	0.17233	0.795341	LTMVLTGPRKNEL	generic|sp_Q2PZL6_FAT4_MOUSE__chr3_1_38949453_38949710_ENSMUST00000129182_REVERSED|
"""index: 18017, intensity: 5509.0, mobility: 0.814"""	-0.352627	0.172574	0.795418	GPHEKGDAQAEDAKAETGDSPVPPNT	generic|sp_Q9CXE2_BCL7A_MOUSE__II_931375_REVERSED|
"""index: 9524, intensity: 4135.0, mobility: 0.953"""	-0.352691	0.172818	0.795534	ASHTLSKNLPLQYTILDPVSCVC	generic|IP_1028387_TX=10090_REVERSED|
"""index: 16928, intensity: 3655.0, mobility: 1.053"""	-0.352781	0.173063	0.795697	INSGAPYSFVPCLPVSFFPGCSPLQAPT	generic|IP_1079075_TX=10090_REVERSED	|generic|tr_Q571N4_Q571N4_MOUSE_REVERSED|
"""index: 6522, intensity: 4307.0, mobility: 0.928"""	-0.352896	0.173307	0.795905	SLSGLTPTMNGIVIPEPIESGPAYGTTWAVSLR	generic|sp_Q8VHN7_AGRV1_MOUSE__chr1_-1_170880997_170881026_ENSMUST00000171447_REVERSED	|generic|tr_B8JJE0_B8JJE0_MOUSE__chr1_-1_170880997_170881026_ENSMUST00000171447_REVERSED|
"""index: 10315, intensity: 5238.0, mobility: 1.027"""	-0.353019	0.173552	0.79613	QRCFCVLLSFIESIHALFFF	generic|IP_3502209_TX=10090_REVERSED|
"""index: 9482, intensity: 3574.0, mobility: 0.833"""	-0.353272	0.173796	0.796587	LLGWNEMAGAEFDPIAVLDLKKLPYQ	generic|tr_Q8BZ14_Q8BZ14_MOUSE__II_3460957_REVERSED	|generic|tr_Q6NY09_Q6NY09_MOUSE__II_3460957_REVERSED	|generic|sp_Q8C129_LCAP_MOUSE__II_3460952_REVERSED	|generic|tr_Q3TTA8_Q3TTA8_MOUSE_REVERSED|
"""index: 10955, intensity: 10115.0, mobility: 1.087"""	-0.353392	0.173998	0.796804	SGPIGPPGGAGPCGPHGKQGKMGPAGPL	generic|sp_Q9QZR9_CO4A4_MOUSE_REVERSED|
"""index: 25751, intensity: 5053.0, mobility: 0.906"""	-0.353578	0.1742	0.797141	LINDMILSIS	generic|chr12_1_24924207_24924311_ENSMUST00000222198_REVERSED	|generic|chr12_1_24924213_24924311_ENSMUST00000222198_REVERSED|
"""index: 26357, intensity: 10156.0, mobility: 0.978"""	-0.353798	0.174316	0.797538	EEIFFAQKIR	generic|IP_1098280_TX=10090_REVERSED|
"""index: 13366, intensity: 5176.0, mobility: 1.038"""	-0.354282	0.174561	0.79841	MSYVLPNLMPIVMTYFVSTVK	generic|tr_Q8VFX4_Q8VFX4_MOUSE_REVERSED	|generic|tr_Q7TQR6_Q7TQR6_MOUSE_REVERSED|
"""index: 22906, intensity: 3900.0, mobility: 0.916"""	-0.354311	0.174805	0.798462	SLHFALAEL	generic|IP_3467257_TX=10090_REVERSED|
"""index: 13011, intensity: 4158.0, mobility: 0.980"""	-0.354318	0.174951	0.798475	EASPLESRVMLGSVIVSSSDPSLNIEKMPGTKEKPNVR	generic|chr1_-1_71602280_71602477_ENSMUST00000185408_REVERSED|
"""index: 14113, intensity: 2573.0, mobility: 0.889"""	-0.354508	0.174951	0.798818	YQICVNLLQKYMNTALY	generic|IP_899924_TX=10090_REVERSED|
"""index: 8432, intensity: 3607.0, mobility: 1.015"""	-0.355339	0.17511	0.800311	THRELGVGLAHCPP	generic|sp_Q8CDU5_EFHB_MOUSE_REVERSED	|generic|tr_A0A3B2WCC2_A0A3B2WCC2_MOUSE_REVERSED|
"""index: 21063, intensity: 9266.0, mobility: 1.093"""	-0.355844	0.175353	0.801216	ETTRPAASKPSYPHTRPAISRQSGGQLVEHPS	generic|IP_826777_TX=10090_REVERSED|
"""index: 7299, intensity: 2609.0, mobility: 0.799"""	-0.355847	0.175597	0.801221	MAALPQRP	generic|IP_1025377_TX=10090_REVERSED|
"""index: 13846, intensity: 4308.0, mobility: 0.879"""	-0.35599	0.17584	0.801477	GDKQTDFISPQGLQSLL	generic|tr_D3YV17_D3YV17_MOUSE__chr5_-1_142765047_142765166_ENSMUST00000200371__II_932803_REVERSED	|generic|sp_Q80WC3_TNC18_MOUSE__chr5_-1_142765047_142765166_ENSMUST00000200371_REVERSED	|generic|sp_Q80WC3-2_TNC18_MOUSE__chr5_-1_142765047_142765166_ENSMUST00000200371_REVERSED|
"""index: 30207, intensity: 10572.0, mobility: 1.364"""	-0.356106	0.175998	0.801686	KRRVPLKKLPRK	generic|IP_897814_TX=10090_REVERSED|
"""index: 9831, intensity: 9295.0, mobility: 0.845"""	-0.356161	0.176156	0.801783	TTETQIKELGHWH	generic|IP_833569_TX=10090_REVERSED|
"""index: 24974, intensity: 24985.0, mobility: 0.976"""	-0.356298	0.176399	0.802028	PYSLFRKNRS	generic|tr_Q3ULV2_Q3ULV2_MOUSE_REVERSED	|generic|sp_P59511_ATS20_MOUSE_REVERSED	|generic|sp_P59511-2_ATS20_MOUSE_REVERSED	|generic|tr_Q0V926_Q0V926_MOUSE_REVERSED|
"""index: 26261, intensity: 3155.0, mobility: 1.342"""	-0.356366	0.176556	0.802149	GQTPSHVYRH	generic|IP_3460644_TX=10090_REVERSED|
"""index: 20219, intensity: 2946.0, mobility: 1.002"""	-0.356773	0.1768	0.802876	AMRPAVYTVKTTEEMLPHYTRALSGGARAPNPS	generic|IP_956969_TX=10090_REVERSED|
"""index: 5520, intensity: 3732.0, mobility: 0.957"""	-0.356932	0.177043	0.80316	VHNRFTFSELMHIVNMSG	generic|sp_Q922Y0_DYRK3_MOUSE_REVERSED|
"""index: 9812, intensity: 8006.0, mobility: 0.979"""	-0.357009	0.177286	0.803295	QLLDELSGRACHELVMASVGPGV	generic|sp_A0A0U1RPR8_GUC2D_MOUSE__II_884649_REVERSED	|generic|tr_F6VFS9_F6VFS9_MOUSE__II_884649_REVERSED|
"""index: 26869, intensity: 4071.0, mobility: 1.085"""	-0.357045	0.177486	0.803361	NFLCAGGGRQLFDR	generic|sp_Q9R1V7-4_ADA23_MOUSE__chr8_1_85302905_85302934_ENSMUST00000211597__II_1038060_REVERSED	|generic|sp_Q9R1V7_ADA23_MOUSE__chr8_1_85302905_85302934_ENSMUST00000211597__II_1038022_REVERSED	|generic|sp_Q9R1V7-2_ADA23_MOUSE__chr8_1_85302905_85302934_ENSMUST00000211597__II_1037997_REVERSED	|generic|sp_Q9R1V7-3_ADA23_MOUSE__chr8_1_85302905_85302934_ENSMUST00000211597_REVERSED	|generic|chr1_1_63551762_63551884_ENSMUST00000182642_REVERSED	|generic|chr1_1_63551798_63551884_ENSMUST00000182642_REVERSED|
"""index: 923, intensity: 2682.0, mobility: 0.932"""	-0.357234	0.177686	0.803697	GQLEEESIEW	generic|chr9_-1_70102933_70110291_ENSMUST00000034749_REVERSED|
"""index: 8256, intensity: 4364.0, mobility: 0.890"""	-0.357324	0.177843	0.803857	DQIFGARDCM	generic|tr_F8VPX1_F8VPX1_MOUSE__chr16_-1_8711990_8712136_ENSMUST00000160326__II_1080752_REVERSED	|generic|sp_Q6A4J8_UBP7_MOUSE__chr16_-1_8711990_8712136_ENSMUST00000160326__II_1080752_REVERSED	|generic|sp_Q6A4J8-2_UBP7_MOUSE__chr16_-1_8711990_8712136_ENSMUST00000160326__II_1080752_REVERSED	|generic|tr_E9PXY8_E9PXY8_MOUSE__chr16_-1_8711990_8712136_ENSMUST00000160326__II_1080752_REVERSED	|generic|II_1080735_TX=10090_REVERSED	|generic|sp_Q6A4J8-3_UBP7_MOUSE__chr16_-1_8711990_8712136_ENSMUST00000160326_REVERSED|
"""index: 10193, intensity: 3209.0, mobility: 0.952"""	-0.357871	0.178086	0.804828	LYMPTGANVYSQLKSRMEKDN	generic|sp_Q9D1E8_PLCE_MOUSE__chr8_1_18881898_18881963_ENSMUST00000033847__II_869443_REVERSED	|generic|tr_Q3TDP3_Q3TDP3_MOUSE_REVERSED	|generic|tr_F8WGD9_F8WGD9_MOUSE_REVERSED|
"""index: 11686, intensity: 20568.0, mobility: 0.973"""	-0.358036	0.178328	0.805122	LDLNVMVDLSFLFQLALNSPAAFVEVLPQLQLTSNSTHL	generic|tr_Q14AV3_Q14AV3_MOUSE_REVERSED|
"""index: 15957, intensity: 6220.0, mobility: 0.964"""	-0.358087	0.178571	0.805211	QPVPLTSNSRMV	generic|tr_A0A1B0GRM0_A0A1B0GRM0_MOUSE__chr8_1_91074179_91074277_ENSMUST00000141351_REVERSED	|generic|tr_Q62017_Q62017_MOUSE_REVERSED	|generic|tr_A0A1B0GR06_A0A1B0GR06_MOUSE__chr8_1_91074179_91074277_ENSMUST00000141351_REVERSED	|generic|tr_Q8VCD1_Q8VCD1_MOUSE__chr8_1_91074179_91074277_ENSMUST00000141351_REVERSED	|generic|sp_Q64700_RBL2_MOUSE__chr8_1_91074179_91074277_ENSMUST00000141351_REVERSED|
"""index: 7669, intensity: 3602.0, mobility: 1.125"""	-0.358117	0.178771	0.805265	RKAPCCDAVVFAQRQLPGFAQRRHAGAHM	generic|IP_1017160_TX=10090_REVERSED|
"""index: 25730, intensity: 3351.0, mobility: 1.018"""	-0.358272	0.178797	0.805539	EEVLHKIVATT	generic|IP_880915_TX=10090_REVERSED|
"""index: 17541, intensity: 3174.0, mobility: 1.028"""	-0.358996	0.178996	0.80682	FIPFSVKPTESQATNQTAIIEM	generic|IP_1077986_TX=10090_REVERSED|
"""index: 26481, intensity: 3391.0, mobility: 0.911"""	-0.359186	0.179238	0.807156	VMKGSNTVLH	generic|IP_947671_TX=10090_REVERSED	|generic|IP_947587_TX=10090_REVERSED	|generic|IP_947635_TX=10090_REVERSED	|generic|IP_948353_TX=10090_REVERSED	|generic|IP_947691_TX=10090_REVERSED	|generic|sp_Q91ZW3_SMCA5_MOUSE_REVERSED|
"""index: 7998, intensity: 32702.0, mobility: 0.893"""	-0.359239	0.179481	0.807249	NRKDQNGALAFAYAMLAKTYVFNANR	generic|sp_P28666_MUG2_MOUSE__IP_899787_REVERSED|
"""index: 6990, intensity: 6110.0, mobility: 0.900"""	-0.359426	0.179549	0.807578	TSHLGAQMMLNL	generic|IP_860529_TX=10090_REVERSED|
"""index: 30621, intensity: 5668.0, mobility: 1.048"""	-0.360061	0.179792	0.808695	DDLVLFLPRSVAPKALLHCPQAELATPFIMLDQSK	generic|sp_Q8BP74_PSTK_MOUSE__II_878030_REVERSED	|generic|II_878029_TX=10090_REVERSED	|generic|sp_Q8BP74-2_PSTK_MOUSE_REVERSED|
"""index: 10629, intensity: 3953.0, mobility: 0.937"""	-0.36018	0.180034	0.808904	RVLKELDKRARQEEELSKKMKKNDQRLEQV	generic|tr_D3Z0V2_D3Z0V2_MOUSE__chr8_1_11831519_11831596_ENSMUST00000151225__II_867728_REVERSED	|generic|sp_Q9ES28-3_ARHG7_MOUSE__chr8_1_11831519_11831596_ENSMUST00000151225__II_867728_REVERSED	|generic|tr_A0A0R4J0X8_A0A0R4J0X8_MOUSE__chr8_1_11831519_11831596_ENSMUST00000151225_REVERSED	|generic|sp_Q9ES28_ARHG7_MOUSE__chr8_1_11831519_11831596_ENSMUST00000151225_REVERSED	|generic|sp_Q9ES28-2_ARHG7_MOUSE__chr8_1_11831519_11831596_ENSMUST00000151225_REVERSED	|generic|sp_Q9ES28-4_ARHG7_MOUSE__chr8_1_11831519_11831596_ENSMUST00000151225_REVERSED	|generic|sp_Q9ES28-7_ARHG7_MOUSE__chr8_1_11831519_11831596_ENSMUST00000151225_REVERSED	|generic|sp_Q9ES28-8_ARHG7_MOUSE__chr8_1_11831519_11831596_ENSMUST00000151225_REVERSED|
"""index: 6309, intensity: 7374.0, mobility: 0.957"""	-0.360438	0.180276	0.809356	LRARPRQRPSEIVQTGCAFARRSSTAEATQTRRVGIG	generic|tr_Q3TYW4_Q3TYW4_MOUSE_REVERSED|
"""index: 13614, intensity: 3395.0, mobility: 0.931"""	-0.360709	0.180519	0.809832	MTEPIVAAHQVSTHTAVGTLQQWAPPLLIQQAGG	generic|tr_A0A0R4J204_A0A0R4J204_MOUSE__chr6_-1_38818226_38818495_ENSMUST00000114855_REVERSED	|generic|tr_A0A0R4J202_A0A0R4J202_MOUSE__chr6_-1_38818226_38818495_ENSMUST00000114855_REVERSED	|generic|sp_Q9QZR5_HIPK2_MOUSE__chr6_-1_38818226_38818495_ENSMUST00000114855_REVERSED	|generic|sp_Q9QZR5-2_HIPK2_MOUSE__chr6_-1_38818226_38818495_ENSMUST00000114855_REVERSED	|generic|sp_Q9QZR5-4_HIPK2_MOUSE__chr6_-1_38818226_38818495_ENSMUST00000114855_REVERSED|
"""index: 15990, intensity: 334209.0, mobility: 0.937"""	-0.36077	0.180761	0.809938	QSADLGAVPPAQVMPQLQQQ	generic|sp_P56477_IRF5_MOUSE_REVERSED	|generic|tr_B2CC69_B2CC69_MOUSE_REVERSED|
"""index: 1899, intensity: 22343.0, mobility: 0.843"""	-0.360832	0.180959	0.810047	SQLVDGEGRELPAAS	generic|IP_1042410_TX=10090_REVERSED|
"""index: 21260, intensity: 4977.0, mobility: 1.126"""	-0.360965	0.181202	0.81028	EAGPSESGPFLVLTPPLEGNTHFFPF	generic|IP_1087785_TX=10090_REVERSED|
"""index: 6292, intensity: 59546.0, mobility: 1.048"""	-0.36102	0.181444	0.810378	EVIQAPTDVNPPIEGTLLDRTGSS	generic|tr_F6Q2Y9_F6Q2Y9_MOUSE__II_1028565_REVERSED	|generic|sp_Q91XT4_SC16B_MOUSE_REVERSED|
"""index: 3714, intensity: 2549.0, mobility: 1.202"""	-0.361046	0.181686	0.810422	HHGTEMMLLNPDEMPLM	generic|chr12_-1_111835750_111838627_ENSMUST00000054815_REVERSED|
"""index: 20607, intensity: 3689.0, mobility: 1.011"""	-0.361128	0.18184	0.810566	QHSAEEAHTFSIA	generic|IP_1016472_TX=10090_REVERSED|
"""index: 6951, intensity: 27740.0, mobility: 1.026"""	-0.36142	0.181994	0.811075	EGIPMPNWLALKSPPFHFPVM	generic|tr_Q8BQI9_Q8BQI9_MOUSE_REVERSED	|generic|tr_A0A1B0GXH2_A0A1B0GXH2_MOUSE_REVERSED	|generic|tr_A2AD39_A2AD39_MOUSE_REVERSED	|generic|tr_B2RUI9_B2RUI9_MOUSE_REVERSED	|generic|sp_Q60988_STIL_MOUSE_REVERSED	|generic|tr_D6RH61_D6RH61_MOUSE_REVERSED	|generic|tr_B7ZNX3_B7ZNX3_MOUSE_REVERSED|
"""index: 16775, intensity: 3536.0, mobility: 0.921"""	-0.361535	0.182236	0.811276	SLYIFLNIVSLYYILSL	generic|IP_3466420_TX=10090_REVERSED|
"""index: 9914, intensity: 6304.0, mobility: 1.039"""	-0.361576	0.182434	0.811349	CSSSRSSVSRKRSANDKIDEFTPHSPIKEVELMKSVEMGSECARLF	generic|tr_Q8BGH1_Q8BGH1_MOUSE_REVERSED|
"""index: 28019, intensity: 11988.0, mobility: 1.148"""	-0.361703	0.182632	0.81157	FFSVDLESVRSFYGDL	generic|tr_A0A1W2P708_A0A1W2P708_MOUSE_REVERSED|
"""index: 11071, intensity: 24044.0, mobility: 0.906"""	-0.361893	0.182785	0.811902	QSGLRELLFSPRRPQKRSSRAANSSLF	generic|II_1140462_TX=10090_REVERSED	|generic|II_1140460_TX=10090_REVERSED	|generic|II_1140473_TX=10090_REVERSED|
"""index: 18006, intensity: 2935.0, mobility: 1.151"""	-0.362141	0.183027	0.812332	VRGYTQLVSNSTVTCQK	generic|tr_A0A1W2P707_A0A1W2P707_MOUSE_REVERSED|
"""index: 3467, intensity: 3010.0, mobility: 0.856"""	-0.362166	0.183269	0.812377	LVLLWGWQHGDSCMGSRV	generic|IP_1145719_TX=10090_REVERSED|
"""index: 27995, intensity: 4948.0, mobility: 0.903"""	-0.362351	0.183422	0.812698	PLIVIEQLAQKALE	generic|tr_A0A3B2WC92_A0A3B2WC92_MOUSE__chr17_1_74374123_74374206_ENSMUST00000225549__II_3460250_REVERSED	|generic|sp_Q9QYY8_SPAST_MOUSE__chr17_1_74374123_74374206_ENSMUST00000225549__II_3460248_REVERSED	|generic|sp_Q9QYY8-2_SPAST_MOUSE__chr17_1_74374123_74374206_ENSMUST00000225549__II_3460248_REVERSED	|generic|tr_A0A286YE25_A0A286YE25_MOUSE__chr17_1_74374123_74374206_ENSMUST00000225549__II_3460250_REVERSED	|generic|tr_A0A3B2WBA7_A0A3B2WBA7_MOUSE__chr17_1_74368897_74368965_ENSMUST00000225549_REVERSED|
"""index: 10572, intensity: 6833.0, mobility: 1.028"""	-0.36269	0.183619	0.813287	LNIRKFINESCSYIKVCMYWLHYVWIRESLAPARSWERHAG	generic|IP_935741_TX=10090_REVERSED|
"""index: 9842, intensity: 4445.0, mobility: 0.989"""	-0.362781	0.183861	0.813446	QYCVAPKETQSLLFHHFHPD	generic|tr_D3YYT1_D3YYT1_MOUSE__chr16_-1_5029330_5029365_ENSMUST00000231132_REVERSED	|generic|sp_Q922P9_GLYR1_MOUSE__chr16_-1_5029330_5029365_ENSMUST00000231132_REVERSED|
"""index: 28150, intensity: 19352.0, mobility: 1.255"""	-0.363127	0.184058	0.814046	ESDPITEDEEVDGKLLI	generic|sp_Q8BFY9_TNPO1_MOUSE__chr13_-1_98859759_98859962_ENSMUST00000224099_REVERSED	|generic|sp_Q8BFY9-2_TNPO1_MOUSE__chr13_-1_98859759_98859962_ENSMUST00000224099_REVERSED	|generic|tr_Q3TKD0_Q3TKD0_MOUSE__chr13_-1_98859759_98859962_ENSMUST00000224099_REVERSED|
"""index: 8386, intensity: 3430.0, mobility: 0.843"""	-0.363657	0.184255	0.814962	SHYLIRRPNKEM	generic|IP_902654_TX=10090_REVERSED|
"""index: 15651, intensity: 6757.0, mobility: 1.008"""	-0.364058	0.184452	0.815655	KESLYSHDVENLSPLMAQGTTQLTLLLNEYEPSQ	generic|tr_A0A1L1STC6_A0A1L1STC6_MOUSE__chr10_-1_5368188_5368301_ENSMUST00000215887_REVERSED	|generic|sp_Q6ZWR6_SYNE1_MOUSE__chr10_-1_5368188_5368301_ENSMUST00000215887_REVERSED	|generic|sp_Q6ZWR6-4_SYNE1_MOUSE__chr10_-1_5368188_5368301_ENSMUST00000215887_REVERSED|
"""index: 16566, intensity: 8736.0, mobility: 0.827"""	-0.364091	0.184693	0.815712	EKYLAQPL	generic|chr2_-1_131040454_131041374_ENSMUST00000110240__IP_999423_TX=10090_REVERSED	|generic|IP_999432_TX=10090_REVERSED	|generic|tr_Q9JJ81_Q9JJ81_MOUSE__chr2_-1_131041012_131041098_ENSMUST00000110240_REVERSED|
"""index: 3732, intensity: 4944.0, mobility: 0.878"""	-0.36418	0.184935	0.815865	PMGLKHRMGL	generic|chr8_-1_57958264_57958410_ENSMUST00000204128__IP_863677_TX=10090_REVERSED|
"""index: 12979, intensity: 8368.0, mobility: 1.097"""	-0.364285	0.185176	0.816046	HMLFDPVDLGRRRRCLDQLDQLLERLE	generic|tr_Q32MT9_Q32MT9_MOUSE_REVERSED	|generic|tr_E2RUG8_E2RUG8_MOUSE_REVERSED	|generic|sp_Q8K424_TRPV3_MOUSE_REVERSED|
"""index: 7760, intensity: 3781.0, mobility: 0.975"""	-0.364301	0.185239	0.816075	MKKILKVDENCSTTKWSTVSMFTKCA	generic|IP_1121624_TX=10090_REVERSED|
"""index: 13914, intensity: 3578.0, mobility: 1.107"""	-0.364653	0.18548	0.81668	LSLSINGMNELTSHLN	generic|IP_3497981_TX=10090_REVERSED	|generic|IP_3498008_TX=10090_REVERSED|
"""index: 28925, intensity: 5438.0, mobility: 0.914"""	-0.364662	0.185587	0.816697	IRCRRSKLPCWP	generic|IP_1014718_TX=10090_REVERSED|
"""index: 20812, intensity: 4775.0, mobility: 1.062"""	-0.364802	0.185828	0.816936	QVTSQVPLAREHGLCAQGLVPYT	generic|tr_A0A0R4J0J3_A0A0R4J0J3_MOUSE__II_3482950_REVERSED	|generic|tr_A3KMF3_A3KMF3_MOUSE__II_3482950_REVERSED	|generic|tr_A0A2R8W710_A0A2R8W710_MOUSE__II_3482950_REVERSED	|generic|sp_Q75NR7_RECQ4_MOUSE__II_3482950_REVERSED	|generic|sp_Q75NR7-2_RECQ4_MOUSE__II_3482950_REVERSED|
"""index: 22136, intensity: 3786.0, mobility: 1.116"""	-0.364825	0.186069	0.816977	AMVKASNPVLNFLTPVI	generic|II_3456799_TX=10090_REVERSED	|generic|tr_E9Q8N5_E9Q8N5_MOUSE__chr9_1_113918001_113918081_ENSMUST00000215022_REVERSED	|generic|tr_Q08EB6_Q08EB6_MOUSE__chr9_1_113918001_113918081_ENSMUST00000215022_REVERSED	|generic|tr_B9EJA4_B9EJA4_MOUSE__chr9_1_113918001_113918081_ENSMUST00000215022_REVERSED	|generic|tr_Q3UF57_Q3UF57_MOUSE__chr1_1_118505504_118505545_ENSMUST00000190733_REVERSED	|generic|tr_Q08EB5_Q08EB5_MOUSE__chr9_1_113918001_113918081_ENSMUST00000215022_REVERSED	|generic|sp_Q8BRT1_CLAP2_MOUSE__chr9_1_113918001_113918081_ENSMUST00000215022_REVERSED	|generic|tr_F7DCH5_F7DCH5_MOUSE__chr9_1_113918001_113918081_ENSMUST00000215022_REVERSED|
"""index: 4712, intensity: 3629.0, mobility: 0.806"""	-0.364838	0.18631	0.816999	LCGLTGSSLATRRET	generic|IP_1098302_TX=10090_REVERSED|
"""index: 8848, intensity: 3695.0, mobility: 0.817"""	-0.365035	0.186551	0.817337	QPLVTYSAMHHLETEL	generic|IP_827017_TX=10090_REVERSED|
"""index: 8639, intensity: 24693.0, mobility: 1.039"""	-0.365038	0.186792	0.817342	QAPAMPLVVLGGAGAGAGMAAGMPEPRTCPLPPAKTQPIARRTVAVVVA	generic|IP_1133905_TX=10090_REVERSED|
"""index: 16681, intensity: 3606.0, mobility: 1.213"""	-0.365143	0.187033	0.817523	RLTRTQCAARDGNTRPNI	generic|tr_Q8C4P9_Q8C4P9_MOUSE__II_982174_REVERSED	|generic|sp_Q9WTL4_INSRR_MOUSE__II_982174_REVERSED	|generic|tr_Q3UQC8_Q3UQC8_MOUSE_REVERSED|
"""index: 27425, intensity: 6846.0, mobility: 1.099"""	-0.365196	0.187184	0.817614	ELFYPVPLLTPPRRMAGAQTKPVGLELGGQP	generic|IP_1146700_TX=10090_REVERSED|
"""index: 17190, intensity: 2862.0, mobility: 0.956"""	-0.365531	0.187425	0.818188	NNQRAAIRKID	generic|tr_Q68FG2_Q68FG2_MOUSE_REVERSED	|generic|tr_Q3UGZ4_Q3UGZ4_MOUSE_REVERSED	|generic|tr_Q6A087_Q6A087_MOUSE_REVERSED|
"""index: 29085, intensity: 3464.0, mobility: 1.276"""	-0.365627	0.18762	0.818353	VPEENLHLRGARVAAEYYSL	generic|sp_Q149F1_RUSD2_MOUSE_REVERSED	|generic|tr_Q8BY63_Q8BY63_MOUSE_REVERSED|
"""index: 17956, intensity: 3945.0, mobility: 1.046"""	-0.365783	0.187816	0.818621	TPSTMGTPPILSMNQRSSRNLCSRTMKMMFLL	generic|chr2_-1_5311047_5313241_ENSMUST00000044009__IP_1015278_TX=10090_REVERSED	|generic|chr2_-1_5313074_5313196_ENSMUST00000044009_REVERSED|
"""index: 2864, intensity: 4756.0, mobility: 0.877"""	-0.365879	0.187921	0.818785	LPTKNEVKEQEELALF	generic|tr_Q8C0Y5_Q8C0Y5_MOUSE__II_1071405_REVERSED	|generic|sp_Q66JX5_CEP43_MOUSE__chr17_1_8194542_8194595_ENSMUST00000161898_REVERSED	|generic|sp_Q66JX5-2_CEP43_MOUSE__chr17_1_8194542_8194595_ENSMUST00000161898_REVERSED|
"""index: 11950, intensity: 3851.0, mobility: 1.077"""	-0.366232	0.188162	0.819388	LNRLKVRFWQEKDKARQTEREWYEPGEQEMWPARPEYRPN	generic|tr_A0A2Z4SXW0_A0A2Z4SXW0_MOUSE_REVERSED	|generic|tr_A0A2Z4SYM0_A0A2Z4SYM0_MOUSE_REVERSED|
"""index: 10740, intensity: 2892.0, mobility: 0.861"""	-0.36657	0.188312	0.819964	EMLLLKKESDLVAKQ	generic|II_850569_TX=10090_REVERSED	|generic|sp_Q8BW49_TTC12_MOUSE_REVERSED|
"""index: 27284, intensity: 65390.0, mobility: 1.038"""	-0.366678	0.188552	0.820148	NPQATQPGNAQINLAIACPKAIFREFILRVMFICF	generic|sp_Q8C172_CERS6_MOUSE__chr2_1_68947266_68947361_ENSMUST00000175684__II_1007628_REVERSED	|generic|tr_H3BL08_H3BL08_MOUSE__chr2_1_68947266_68947361_ENSMUST00000175684__II_1007628_REVERSED	|generic|II_1007627_TX=10090_REVERSED|
"""index: 13114, intensity: 5351.0, mobility: 1.148"""	-0.36688	0.188747	0.820492	WWALSPWMPGTSLGTLRLHNRLCVLRGP	generic|IP_3482145_TX=10090_REVERSED|
"""index: 12953, intensity: 5328.0, mobility: 0.946"""	-0.366974	0.188988	0.820654	AVAGALMAVIGTWFPAGESY	generic|sp_Q9DCS1_T176A_MOUSE__II_921283_REVERSED	|generic|tr_A0A0N4SVU8_A0A0N4SVU8_MOUSE_REVERSED|
"""index: 16856, intensity: 2596.0, mobility: 1.171"""	-0.367008	0.189183	0.820711	AAHKPPPEPAEPGPTIGGRT	generic|sp_B1AZP2_DLGP4_MOUSE__chr2_1_156762742_156762903_ENSMUST00000000094_REVERSED	|generic|sp_B1AZP2-2_DLGP4_MOUSE__chr2_1_156762742_156762903_ENSMUST00000000094_REVERSED	|generic|sp_B1AZP2-3_DLGP4_MOUSE__chr2_1_156762742_156762903_ENSMUST00000000094_REVERSED	|generic|tr_Q3UCF7_Q3UCF7_MOUSE__chr2_1_156762742_156762903_ENSMUST00000000094_REVERSED	|generic|tr_B7ZNS2_B7ZNS2_MOUSE__chr2_1_156762742_156762903_ENSMUST00000000094_REVERSED|
"""index: 12665, intensity: 6084.0, mobility: 0.905"""	-0.367108	0.189423	0.82088	EVSGCGKWVALLFDPCLWTWTRHRGAWSM	generic|IP_937909_TX=10090_REVERSED|
"""index: 21616, intensity: 4383.0, mobility: 0.861"""	-0.367169	0.189618	0.820984	GMSEGHSSWKLTYNDD	generic|tr_Q3U5G8_Q3U5G8_MOUSE__chr16_1_91489707_91489823_ENSMUST00000123196__II_1073701_REVERSED	|generic|tr_A0A384DVB8_A0A384DVB8_MOUSE__chr16_1_91496179_91496265_ENSMUST00000123196__II_1073701_REVERSED	|generic|tr_Q80UR8_Q80UR8_MOUSE__chr16_1_91496179_91496265_ENSMUST00000123196__II_1073701_REVERSED	|generic|sp_P33896_INAR1_MOUSE__chr16_1_91496179_91496265_ENSMUST00000123196__II_1073701_REVERSED	|generic|tr_A0A338P6T9_A0A338P6T9_MOUSE__chr16_1_91489707_91489823_ENSMUST00000123196__II_1073701_REVERSED	|generic|tr_E9PWM1_E9PWM1_MOUSE__chr16_1_91489707_91489823_ENSMUST00000123196__II_1073701_REVERSED	|generic|tr_Q3UFX4_Q3UFX4_MOUSE__chr16_1_91496179_91496265_ENSMUST00000123196__II_1073701_REVERSED|
"""index: 7492, intensity: 5331.0, mobility: 1.039"""	-0.36749	0.189858	0.82153	LLQLSAMCSYQESAQQASKYL	generic|IP_1092263_TX=10090_REVERSED|
"""index: 18813, intensity: 3426.0, mobility: 0.895"""	-0.367629	0.190099	0.821765	QALCRIPGARSMLLKM	generic|chr11_1_29708456_29708644_ENSMUST00000102843__IP_1141901_TX=10090_REVERSED|
"""index: 20836, intensity: 4053.0, mobility: 1.071"""	-0.367649	0.190247	0.821801	IYGNASNASTTVVRVM	generic|sp_P42128_FOXK1_MOUSE_REVERSED|
"""index: 30619, intensity: 7166.0, mobility: 1.152"""	-0.367835	0.190488	0.822115	GFYTRLFLNRHVALARNTHRHYIVIKENARVPFGEYELR	generic|tr_C6EQH5_C6EQH5_MOUSE__II_885833_REVERSED	|generic|sp_Q6P8Y0_CF161_MOUSE__II_885836_REVERSED|
"""index: 17849, intensity: 3238.0, mobility: 0.833"""	-0.367867	0.190682	0.822169	AVLDKSCCPQEEDQPGSLGSERPTA	generic|tr_E9PZL9_E9PZL9_MOUSE__II_942120_REVERSED	|generic|sp_Q9D479_UVSSA_MOUSE__II_942120_REVERSED|
"""index: 17769, intensity: 4167.0, mobility: 0.794"""	-0.367949	0.190693	0.822309	KPGTICLR	generic|IP_1043824_TX=10090_REVERSED|
"""index: 8966, intensity: 16818.0, mobility: 0.996"""	-0.368602	0.19075	0.823414	VDTQIQLFYGNIGNVVQLMDQICTTTNNNRHVYCNHDIVVFYD	generic|tr_Q7M766_Q7M766_MOUSE_REVERSED|
"""index: 19712, intensity: 3696.0, mobility: 0.974"""	-0.368849	0.190944	0.823831	DFILHGSTHPNM	generic|IP_3472058_TX=10090_REVERSED|
"""index: 23531, intensity: 3333.0, mobility: 1.006"""	-0.369077	0.191138	0.824215	KRMFGNDIHVAIVQDQNLARNL	generic|sp_Q3THK7_GUAA_MOUSE_REVERSED|
"""index: 5871, intensity: 4803.0, mobility: 0.973"""	-0.369326	0.191194	0.824635	CTPVASQEQWAMGGFEIERQPGE	generic|IP_1132630_TX=10090_REVERSED|
"""index: 4481, intensity: 4695.0, mobility: 0.905"""	-0.369923	0.191388	0.825638	HAPLSFSAPPKAACLLYMKIPSTKNSLP	generic|IP_949575_TX=10090_REVERSED|
"""index: 8142, intensity: 35317.0, mobility: 0.875"""	-0.370017	0.191627	0.825795	WATKRNEKAGMLFCKLPTRSSTYGSM	generic|IP_974905_TX=10090_REVERSED|
"""index: 28099, intensity: 2867.0, mobility: 0.829"""	-0.370082	0.191774	0.825905	FSAAPVHGQSALVEE	generic|IP_1051359_TX=10090_REVERSED|
"""index: 10105, intensity: 6678.0, mobility: 0.930"""	-0.370399	0.191922	0.826436	LQAAKKVRPAGLAEAAALVEDQSAPGLVGEYA	generic|II_3481047_TX=10090_REVERSED	|generic|tr_B7ZMY3_B7ZMY3_MOUSE_REVERSED	|generic|tr_A0A2I3BRZ3_A0A2I3BRZ3_MOUSE_REVERSED|
"""index: 28139, intensity: 2817.0, mobility: 0.837"""	-0.37068	0.192115	0.826906	EANIKDEFA	generic|sp_A1A535_MELT_MOUSE_REVERSED|
"""index: 10384, intensity: 4348.0, mobility: 0.984"""	-0.370906	0.192262	0.827283	LAAEEEPTRLLW	generic|tr_A0A2I3BR68_A0A2I3BR68_MOUSE_REVERSED	|generic|tr_A0A2I3BQC3_A0A2I3BQC3_MOUSE_REVERSED|
"""index: 12147, intensity: 5328.0, mobility: 1.072"""	-0.37133	0.192501	0.827991	GPAPAPAPAPAPAPAPAPAPAPAAAPAPTSAAGGPVASGVSAAPVSAA	generic|sp_Q99PP7_TRI33_MOUSE__chr3_1_103339303_103339347_ENSMUST00000198706__II_981001_REVERSED	|generic|sp_Q99PP7-2_TRI33_MOUSE__chr3_1_103339303_103339347_ENSMUST00000198706_REVERSED|
"""index: 15884, intensity: 4750.0, mobility: 0.799"""	-0.371434	0.192739	0.828164	EYRGQAALGNMQSLQ	generic|II_1130313_TX=10090_REVERSED|
"""index: 12850, intensity: 4923.0, mobility: 1.044"""	-0.371629	0.192978	0.82849	LTWLLGRPPPVNICMWPCRPSPLFPSMTLPQPSAPS	generic|IP_1126270_TX=10090_REVERSED|
"""index: 2770, intensity: 3515.0, mobility: 0.933"""	-0.371659	0.193033	0.828539	QMLPVFSFGFL	generic|tr_Q8BMP2_Q8BMP2_MOUSE__chr12_1_40779168_40779227_ENSMUST00000222287__II_3471807_REVERSED	|generic|sp_P59764_DOCK4_MOUSE__chr12_1_40779168_40779227_ENSMUST00000222287__II_3471803_REVERSED	|generic|sp_P59764-2_DOCK4_MOUSE__chr12_1_40779168_40779227_ENSMUST00000222287__II_3471803_REVERSED	|generic|tr_A0A1Y7VLY2_A0A1Y7VLY2_MOUSE__chr12_1_40779168_40779227_ENSMUST00000222287__II_3471803_REVERSED|
"""index: 7666, intensity: 2761.0, mobility: 1.082"""	-0.372486	0.193271	0.829912	TNRKIETEMKMDDKEEDAGCRGKKCQMK	generic|IP_3493627_TX=10090_REVERSED|
"""index: 25208, intensity: 4379.0, mobility: 1.081"""	-0.372489	0.193418	0.829917	NLLADWGASTTIQFLCLMSGSFTDFNF	generic|sp_Q9R053_SCNBA_MOUSE__II_3501679_REVERSED	|generic|tr_A0A0R5RP39_A0A0R5RP39_MOUSE_REVERSED	|generic|tr_A0A0R5RP42_A0A0R5RP42_MOUSE_REVERSED	|generic|tr_A0A0R5RP40_A0A0R5RP40_MOUSE_REVERSED|
"""index: 27588, intensity: 4262.0, mobility: 1.119"""	-0.372642	0.193656	0.830171	PQVPTMLSAQVRLARRRGPDKEVEQENHLVREVVDQL	generic|tr_B1AT03_B1AT03_MOUSE__chr11_1_82789851_82789898_ENSMUST00000172609__II_1129692_REVERSED	|generic|tr_Q3U1F0_Q3U1F0_MOUSE__chr11_1_82789851_82789898_ENSMUST00000172609__II_1129692_REVERSED	|generic|tr_Q3UC82_Q3UC82_MOUSE__chr11_1_82789851_82789898_ENSMUST00000172609__II_1129692_REVERSED	|generic|tr_Q80ZH7_Q80ZH7_MOUSE__chr11_1_82789851_82789898_ENSMUST00000172609__II_1129692_REVERSED	|generic|sp_P97386_DNLI3_MOUSE__chr11_1_82789851_82789898_ENSMUST00000172609__II_1129692_REVERSED	|generic|sp_P97386-2_DNLI3_MOUSE__chr11_1_82789851_82789898_ENSMUST00000172609__II_1129692_REVERSED	|generic|tr_K4DI59_K4DI59_MOUSE__chr11_1_82789851_82789898_ENSMUST00000172609__II_1129692_REVERSED	|generic|II_1129690_TX=10090_REVERSED|
"""index: 8782, intensity: 6601.0, mobility: 0.887"""	-0.372675	0.193895	0.830225	KEQELFYSK	generic|chr18_-1_73791605_73791700_ENSMUST00000025439__IP_1053962_TX=10090_REVERSED	|generic|chr18_-1_73791170_73791815_ENSMUST00000025439__IP_1053962_TX=10090_REVERSED|
"""index: 6139, intensity: 2618.0, mobility: 0.809"""	-0.372685	0.193994	0.830242	LCTLVIFITSISYFV	generic|tr_E9Q9Z0_E9Q9Z0_MOUSE_REVERSED	|generic|tr_Q7TRL7_Q7TRL7_MOUSE_REVERSED|
"""index: 24432, intensity: 3722.0, mobility: 1.070"""	-0.372845	0.194186	0.830507	LVLFGVSLDRYQD	generic|tr_F6YHZ8_F6YHZ8_MOUSE_REVERSED|
"""index: 6662, intensity: 6786.0, mobility: 1.171"""	-0.372891	0.194339	0.830584	LNGSSVTTRHDNNVTTITSRSGTAMALQP	generic|tr_Q9D4Z3_Q9D4Z3_MOUSE__IP_1143269_REVERSED	|generic|IP_1143272_TX=10090_REVERSED|
"""index: 8299, intensity: 4603.0, mobility: 0.904"""	-0.372968	0.194339	0.830711	ESTQFIMLSRVWTAPQTLVHE	generic|IP_3467769_TX=10090_REVERSED	|generic|IP_2433337_TX=10090_REVERSED|
"""index: 9331, intensity: 4290.0, mobility: 1.029"""	-0.373653	0.194577	0.831842	HPPPLHMLWGQMGNRVRGLQMAWSMVSDTEGNHTISIFGELSTPI	generic|IP_925036_TX=10090_REVERSED|
"""index: 29630, intensity: 2512.0, mobility: 0.997"""	-0.373982	0.194768	0.832383	LKKQLGRLQSQ	generic|II_1042610_TX=10090_REVERSED	|generic|tr_Q9D6T3_Q9D6T3_MOUSE_REVERSED	|generic|sp_Q8VE99_CC115_MOUSE_REVERSED|
"""index: 2278, intensity: 2740.0, mobility: 0.974"""	-0.37414	0.19496	0.832643	PNHRVQPVARGLLPLSIDLSCDEQ	generic|IP_853925_TX=10090_REVERSED|
"""index: 16123, intensity: 4208.0, mobility: 1.055"""	-0.374193	0.195151	0.832731	KDNVTRTWLGLEPV	generic|sp_Q8BKU8-3_TM87B_MOUSE__chr2_1_128842608_128842703_ENSMUST00000126160__II_999934_REVERSED	|generic|tr_Z4YML9_Z4YML9_MOUSE__chr2_1_128842608_128842703_ENSMUST00000126160__II_999934_REVERSED	|generic|sp_Q8BKU8_TM87B_MOUSE__chr2_1_128842608_128842703_ENSMUST00000126160_REVERSED	|generic|tr_A0A5F8MPT2_A0A5F8MPT2_MOUSE__chr2_1_128842608_128842703_ENSMUST00000126160_REVERSED|
"""index: 24570, intensity: 5094.0, mobility: 0.996"""	-0.374231	0.195342	0.832792	MLTLLDLVLGVGN	generic|IP_827747_TX=10090_REVERSED	|generic|sp_Q8BUH7_RNF26_MOUSE_REVERSED	|generic|sp_Q8BUH7-2_RNF26_MOUSE_REVERSED	|generic|tr_E9PVG0_E9PVG0_MOUSE_REVERSED	|generic|tr_A0A1L1SUH0_A0A1L1SUH0_MOUSE_REVERSED|
"""index: 9723, intensity: 101584.0, mobility: 1.114"""	-0.374633	0.195533	0.833452	DEMKLLGQLESTLRTATVGDEGCHGVHTVRVESPLSGLSEQKLL	generic|tr_Q5RJ53_Q5RJ53_MOUSE__II_1111267_REVERSED	|generic|tr_A0A0R4J1L3_A0A0R4J1L3_MOUSE_REVERSED	|generic|tr_A0A286YD32_A0A286YD32_MOUSE_REVERSED	|generic|tr_A0A286YDF9_A0A286YDF9_MOUSE_REVERSED	|generic|sp_Q91VW9_ZKSC3_MOUSE_REVERSED	|generic|tr_D3YTV4_D3YTV4_MOUSE_REVERSED	|generic|tr_Q8BSQ2_Q8BSQ2_MOUSE_REVERSED|
"""index: 28174, intensity: 4449.0, mobility: 1.118"""	-0.374685	0.195771	0.833538	RKKRRRWRRRRRRRKRMRRKRRKSSMRLTAKSRRNFV	generic|IP_832285_TX=10090_REVERSED|
"""index: 20511, intensity: 6064.0, mobility: 0.903"""	-0.374698	0.196009	0.833558	DSFMLLHDIASPGQVPLKLEQ	generic|tr_Q3TSN8_Q3TSN8_MOUSE_REVERSED	|generic|sp_P97500-3_MYT1L_MOUSE_REVERSED	|generic|sp_P97500-4_MYT1L_MOUSE_REVERSED|
"""index: 12435, intensity: 4608.0, mobility: 1.140"""	-0.374723	0.196246	0.8336	EEITMGYLPLQGHVKFQNSATLGRSTYLLVDNFLFFMRQQL	generic|tr_Q8R2X2_Q8R2X2_MOUSE_REVERSED	|generic|tr_Q99KU3_Q99KU3_MOUSE_REVERSED	|generic|tr_Q80VF7_Q80VF7_MOUSE_REVERSED	|generic|tr_Q8K2R0_Q8K2R0_MOUSE__chr14_1_121257878_121257970_ENSMUST00000137971_REVERSED	|generic|sp_F8VPU2_FARP1_MOUSE__chr14_1_121257878_121257970_ENSMUST00000137971_REVERSED|
"""index: 12157, intensity: 4011.0, mobility: 0.943"""	-0.374836	0.196484	0.833785	TAEIKGHESQI	generic|IP_3471627_TX=10090_REVERSED|
"""index: 9087, intensity: 5294.0, mobility: 0.953"""	-0.374962	0.196721	0.833992	CIRGMITFWRLMPQLWLKWTDQTH	generic|IP_1093228_TX=10090_REVERSED|
"""index: 6437, intensity: 5479.0, mobility: 1.151"""	-0.374971	0.196912	0.834006	PFRDRRREQQGLWVFRPIMRSEEERVTWMQDMLLDQRR	generic|sp_Q45KJ6-3_LN28B_MOUSE_REVERSED|
"""index: 23033, intensity: 6358.0, mobility: 0.936"""	-0.37517	0.19715	0.834331	LEYVFSGGKHEVYPEMDLSESF	generic|tr_A2ALR9_A2ALR9_MOUSE__chr4_1_137634947_137635012_ENSMUST00000141628__II_957455_REVERSED	|generic|sp_Q3V0C5_UBP48_MOUSE__chr4_1_137634947_137635012_ENSMUST00000141628__II_957455_REVERSED	|generic|sp_Q3V0C5-2_UBP48_MOUSE__chr4_1_137634947_137635012_ENSMUST00000141628__II_957455_REVERSED	|generic|sp_Q3V0C5-5_UBP48_MOUSE__chr4_1_137634947_137635012_ENSMUST00000141628__II_957455_REVERSED	|generic|sp_Q3V0C5-3_UBP48_MOUSE_REVERSED	|generic|sp_Q3V0C5-4_UBP48_MOUSE_REVERSED	|generic|tr_A2ALR8_A2ALR8_MOUSE_REVERSED|
"""index: 4182, intensity: 6375.0, mobility: 0.926"""	-0.375323	0.19734	0.834582	EEIEKETQNKTFVMVNENLK	generic|sp_Q9QXK2_RAD18_MOUSE__II_909613_REVERSED	|generic|II_909619_TX=10090_REVERSED	|generic|tr_D3Z733_D3Z733_MOUSE_REVERSED	|generic|tr_Q8CDH2_Q8CDH2_MOUSE_REVERSED	|generic|tr_F6ZKR0_F6ZKR0_MOUSE_REVERSED	|generic|tr_D3Z734_D3Z734_MOUSE_REVERSED	|generic|tr_Q8CED3_Q8CED3_MOUSE_REVERSED	|generic|tr_E9Q392_E9Q392_MOUSE_REVERSED|
"""index: 20786, intensity: 3640.0, mobility: 1.108"""	-0.375567	0.197531	0.834981	YVSVAGIDKGNEYVW	generic|IP_990052_TX=10090_REVERSED|
"""index: 18338, intensity: 2801.0, mobility: 0.851"""	-0.375706	0.197721	0.835208	KANEGALRR	generic|sp_Q80VJ8_KASH5_MOUSE_REVERSED|
"""index: 25400, intensity: 2644.0, mobility: 1.021"""	-0.375855	0.197818	0.83545	GWKLHLSLFNRSQATAMWITT	generic|chr2_1_31598582_31600468_ENSMUST00000113482__IP_1011769_TX=10090_REVERSED	|generic|chr2_1_31598588_31598704_ENSMUST00000113482__IP_1011769_TX=10090_REVERSED|
"""index: 25933, intensity: 3039.0, mobility: 1.239"""	-0.376238	0.197914	0.836073	DRSRFSSLVVGGPPTTDLLL	generic|II_1066787_TX=10090_REVERSED	|generic|tr_A0A068BD34_A0A068BD34_MOUSE_REVERSED	|generic|sp_Q61193_RGL2_MOUSE_REVERSED|
"""index: 9379, intensity: 7754.0, mobility: 1.093"""	-0.376842	0.198104	0.837055	EERLNQPQIWMEQIKYAYTR	generic|IP_3493710_TX=10090_REVERSED|
"""index: 7813, intensity: 3054.0, mobility: 0.915"""	-0.376955	0.1982	0.837239	PIWAGPAPCASVQHLVDLTVPYFLN	generic|chr10_1_79859367_79859612_ENSMUST00000057343__II_1147871_TX=10090_REVERSED|
"""index: 3476, intensity: 3854.0, mobility: 0.811"""	-0.377289	0.19839	0.83778	PTEQEIIQMESLVSR	generic|IP_900976_TX=10090_REVERSED|
"""index: 22370, intensity: 3936.0, mobility: 1.081"""	-0.377521	0.198627	0.838154	PGAMPAEVPDARTIHEWHQSPAW	generic|tr_E9Q0I4_E9Q0I4_MOUSE__II_921475_REVERSED	|generic|sp_Q8CG65_SSPO_MOUSE__II_921472_REVERSED	|generic|tr_A0A1D5RLZ9_A0A1D5RLZ9_MOUSE__II_921475_REVERSED	|generic|tr_Q8CG66_Q8CG66_MOUSE_REVERSED|
"""index: 20712, intensity: 2835.0, mobility: 1.169"""	-0.377734	0.198817	0.838499	PSQLSIGGRTELHSPSLAVPQTMGSCPTWQGSSAPLTPDP	generic|sp_Q14B48_ITPI1_MOUSE_REVERSED	|generic|sp_Q14B48-2_ITPI1_MOUSE_REVERSED|
"""index: 3871, intensity: 3166.0, mobility: 0.830"""	-0.378079	0.199053	0.839056	CRSASRQWSSKWGWP	generic|chr7_-1_59985105_59986029_ENSMUST00000059305_REVERSED|
"""index: 4831, intensity: 3045.0, mobility: 1.067"""	-0.378108	0.19929	0.839103	QGAEAAAHIPCNSVDTHLAEHCWARY	generic|II_984332_TX=10090_REVERSED	|generic|tr_A0A0G2JE12_A0A0G2JE12_MOUSE_REVERSED	|generic|tr_A0A5F8MPK3_A0A5F8MPK3_MOUSE_REVERSED|
"""index: 14648, intensity: 4370.0, mobility: 0.926"""	-0.378184	0.199527	0.839225	YWIHVQLDNC	generic|tr_A0A1B0GSG0_A0A1B0GSG0_MOUSE_REVERSED	|generic|tr_A0A140LJ18_A0A140LJ18_MOUSE_REVERSED|
"""index: 14714, intensity: 7446.0, mobility: 1.062"""	-0.378231	0.199716	0.8393	AYVSKQRDEYVKIGTSKFDDSPL	generic|tr_A0A0R4J0J0_A0A0R4J0J0_MOUSE_REVERSED	|generic|sp_Q9JHU2_PALMD_MOUSE_REVERSED	|generic|tr_Q3UVT7_Q3UVT7_MOUSE_REVERSED|
"""index: 27286, intensity: 29874.0, mobility: 0.920"""	-0.378544	0.199858	0.839804	RSEFVEIKMVKPSEIKL	generic|IP_3471471_TX=10090_REVERSED|
"""index: 4091, intensity: 52002.0, mobility: 0.883"""	-0.379033	0.200095	0.840589	ACSDALLRHLL	generic|chr7_-1_99165102_99165182_ENSMUST00000033001__IP_884519_TX=10090_REVERSED|
"""index: 6328, intensity: 2691.0, mobility: 0.778"""	-0.379083	0.200331	0.84067	AAYPNYIITTGSNETVS	generic|tr_Q8K1G9_Q8K1G9_MOUSE__II_995842_REVERSED	|generic|tr_A2ACQ1_A2ACQ1_MOUSE__II_995842_REVERSED	|generic|II_995861_TX=10090_REVERSED	|generic|II_995851_TX=10090_REVERSED	|generic|tr_A2ACP9_A2ACP9_MOUSE_REVERSED|
"""index: 10892, intensity: 4112.0, mobility: 1.178"""	-0.379342	0.200568	0.841084	HLFKDLLKQFLFWRSNVHARMEIYNYMSLDSIAHDDPIRFR	generic|sp_Q91WN4_KMO_MOUSE__II_1025561_REVERSED|
"""index: 4596, intensity: 3859.0, mobility: 1.033"""	-0.379343	0.200757	0.841085	TPPPSLPCTRRHH	generic|IP_1151480_TX=10090_REVERSED|
"""index: 815, intensity: 17128.0, mobility: 0.832"""	-0.379747	0.200851	0.841733	APMTKIHIE	generic|sp_O88888_APBA3_MOUSE__chr10_1_81273085_81273120_ENSMUST00000218297__II_3450821_REVERSED	|generic|tr_Q3TER1_Q3TER1_MOUSE__chr10_1_81273085_81273120_ENSMUST00000218297__II_3450821_REVERSED|
"""index: 28154, intensity: 20859.0, mobility: 0.992"""	-0.380278	0.200943	0.842579	LLTLVIGYLFLV	generic|sp_P20491_FCERG_MOUSE__chr1_-1_171229865_171234245_ENSMUST00000079957_REVERSED	|generic|tr_A0A0A6YVS1_A0A0A6YVS1_MOUSE__chr1_-1_171229921_171234245_ENSMUST00000193973_REVERSED|
"""index: 15570, intensity: 3734.0, mobility: 0.900"""	-0.380791	0.200943	0.843396	QKYSNMSRIHPTLGGWSQVPLFL	generic|IP_1080341_TX=10090_REVERSED|
"""index: 13555, intensity: 3510.0, mobility: 0.827"""	-0.381581	0.201179	0.84465	QAYSFGLFASSAGSSSAV	generic|sp_Q9QZS5_SGK2_MOUSE_REVERSED	|generic|sp_Q9QZS5-2_SGK2_MOUSE_REVERSED|
"""index: 16457, intensity: 16935.0, mobility: 0.928"""	-0.38169	0.201415	0.844822	TSSNVISLSTPLLHVAPHNSILRFP	generic|IP_2460881_TX=10090_REVERSED|
"""index: 16475, intensity: 4358.0, mobility: 0.850"""	-0.381709	0.201651	0.844851	HPPAHGRR	generic|chr17_1_15396359_15396529_ENSMUST00000055352_REVERSED|
"""index: 16254, intensity: 2659.0, mobility: 0.906"""	-0.381711	0.201792	0.844855	QRIERSSATKSVGLLSYFNQ	generic|sp_Q9DC23_DJC10_MOUSE_REVERSED	|generic|tr_Q9CRX9_Q9CRX9_MOUSE_REVERSED	|generic|tr_Q9CUG0_Q9CUG0_MOUSE_REVERSED|
"""index: 30759, intensity: 5026.0, mobility: 1.013"""	-0.381835	0.201932	0.845051	ERLDTFLKEPDEKFFLEAIEPDKLSGAR	generic|tr_B2RX66_B2RX66_MOUSE_REVERSED	|generic|tr_Q3UUG1_Q3UUG1_MOUSE_REVERSED|
"""index: 17711, intensity: 3713.0, mobility: 0.795"""	-0.38199	0.202168	0.845296	GHSKFLLS	generic|IP_3482904_TX=10090_REVERSED|
"""index: 3516, intensity: 2769.0, mobility: 0.812"""	-0.382081	0.202308	0.84544	QSLATLLAVMEPHGSGQET	generic|tr_Q8C879_Q8C879_MOUSE__II_854255_REVERSED	|generic|tr_Q99PG9_Q99PG9_MOUSE_REVERSED	|generic|tr_E9Q2D3_E9Q2D3_MOUSE_REVERSED|
"""index: 4145, intensity: 2604.0, mobility: 1.050"""	-0.382816	0.202544	0.846598	TMMTTMMVRMMRM	generic|chr5_1_121333012_121333447_ENSMUST00000042614__IP_937212_TX=10090_REVERSED|
"""index: 13581, intensity: 19392.0, mobility: 0.969"""	-0.38307	0.202779	0.846997	MRLRSSLNELTELMPEIKDHFETIQASQSVAEDL	generic|tr_A0A0A0MQH5_A0A0A0MQH5_MOUSE_REVERSED|
"""index: 13476, intensity: 4404.0, mobility: 0.960"""	-0.383111	0.202919	0.847061	WMTYWISAWVSRGTNWASRRSTCPSRTARWPDRW	generic|IP_1132833_TX=10090_REVERSED|
"""index: 812, intensity: 2828.0, mobility: 0.935"""	-0.383355	0.203107	0.847444	WLEESQSTGSP	generic|IP_974426_TX=10090_REVERSED|
"""index: 27183, intensity: 10695.0, mobility: 0.975"""	-0.383498	0.203294	0.847669	FADELQKEPKKTQKHKAQK	generic|IP_926831_TX=10090_REVERSED|
"""index: 24274, intensity: 3535.0, mobility: 1.071"""	-0.383625	0.203434	0.847868	MGRINGEMSMSRR	generic|tr_Q5SV54_Q5SV54_MOUSE_REVERSED	|generic|tr_Q5SV55_Q5SV55_MOUSE_REVERSED	|generic|sp_Q9CSB4_PAR3L_MOUSE_REVERSED	|generic|sp_Q9CSB4-2_PAR3L_MOUSE_REVERSED|
"""index: 16236, intensity: 5732.0, mobility: 1.050"""	-0.384449	0.203573	0.849155	QPAIVSDLWGLDRFSVYLEHRRCVERGHSG	generic|II_960657_TX=10090_REVERSED	|generic|sp_P55105_BMP8B_MOUSE_REVERSED|
"""index: 28290, intensity: 2704.0, mobility: 1.245"""	-0.384694	0.203712	0.849537	RRPNWLCLPSTQPAARRY	generic|chr12_-1_4295134_4295283_ENSMUST00000085814_REVERSED|
"""index: 12516, intensity: 3688.0, mobility: 1.092"""	-0.384975	0.203852	0.849973	PFVTAQPAENTAPTSNSRKTLVGLNHKGTAINQ	generic|sp_P14438_HA2U_MOUSE_REVERSED|
"""index: 24297, intensity: 12859.0, mobility: 0.921"""	-0.385256	0.204077	0.850411	RWWQVRAF	generic|IP_1067363_TX=10090_REVERSED|
"""index: 4889, intensity: 20385.0, mobility: 0.831"""	-0.385273	0.204077	0.850437	SGLAEPSGRNEMERRLA	generic|IP_3492149_TX=10090_REVERSED|
"""index: 966, intensity: 3444.0, mobility: 0.905"""	-0.385639	0.204077	0.851004	PMTQLPSKWP	generic|IP_1090930_TX=10090_REVERSED|
"""index: 27454, intensity: 10291.0, mobility: 0.895"""	-0.386466	0.204311	0.852283	NINFIFPVKEETINLQL	generic|tr_Q9CZU7_Q9CZU7_MOUSE_REVERSED	|generic|tr_Q3TWE1_Q3TWE1_MOUSE_REVERSED	|generic|tr_Q3UIW3_Q3UIW3_MOUSE_REVERSED	|generic|sp_P17047_LAMP2_MOUSE_REVERSED	|generic|sp_P17047-2_LAMP2_MOUSE_REVERSED	|generic|sp_P17047-3_LAMP2_MOUSE_REVERSED	|generic|tr_Q8C876_Q8C876_MOUSE_REVERSED|
"""index: 8683, intensity: 4458.0, mobility: 1.206"""	-0.386529	0.20445	0.852379	RNALMEYHKTAKKMFRANDKEIDHWSRIPTKLEDGVVMG	generic|tr_Q3TAW4_Q3TAW4_MOUSE__chr6_1_122838593_122838622_ENSMUST00000003238_REVERSED	|generic|sp_Q9D662_SC23B_MOUSE__chr6_1_122838593_122838622_ENSMUST00000003238_REVERSED	|generic|tr_Q3TIS3_Q3TIS3_MOUSE__chr6_1_122838593_122838622_ENSMUST00000003238_REVERSED	|generic|tr_Q3UKB4_Q3UKB4_MOUSE__chr6_1_122838593_122838622_ENSMUST00000003238_REVERSED	|generic|tr_Q8CDS4_Q8CDS4_MOUSE__chr6_1_122838593_122838622_ENSMUST00000003238_REVERSED	|generic|tr_Q3TYS4_Q3TYS4_MOUSE__chr6_1_122838593_122838622_ENSMUST00000003238_REVERSED|
"""index: 22846, intensity: 7634.0, mobility: 1.119"""	-0.386659	0.204684	0.852579	MLQPPMQPLPRQEVPQTPYGPPRNSFDPLKP	generic|tr_Q5XJV5_Q5XJV5_MOUSE__chr2_-1_155395715_155395834_ENSMUST00000146942__II_996872_REVERSED	|generic|tr_Q3UQD5_Q3UQD5_MOUSE__chr2_-1_155395715_155395834_ENSMUST00000146942__II_996872_REVERSED	|generic|tr_Q6ZQH3_Q6ZQH3_MOUSE__chr2_-1_155395715_155395834_ENSMUST00000146942__II_996872_REVERSED	|generic|sp_Q9JL19_NCOA6_MOUSE__chr2_-1_155395715_155395834_ENSMUST00000146942__II_996872_REVERSED	|generic|tr_Q71E74_Q71E74_MOUSE_REVERSED	|generic|tr_A2AQM9_A2AQM9_MOUSE_REVERSED	|generic|tr_F6M2K0_F6M2K0_MOUSE_REVERSED	|generic|tr_Q3TAG3_Q3TAG3_MOUSE_REVERSED|
"""index: 14595, intensity: 3305.0, mobility: 1.191"""	-0.386756	0.20487	0.85273	AGMYDMFDRPLGRRFEV	generic|sp_Q9JJF3_RIOX1_MOUSE_REVERSED|
"""index: 22447, intensity: 2769.0, mobility: 0.810"""	-0.386944	0.205008	0.853018	STIYLSDTLRVALSDR	generic|IP_1090734_TX=10090_REVERSED|
"""index: 28265, intensity: 5385.0, mobility: 1.202"""	-0.38706	0.205242	0.853197	IHFSITGLCLWLHCSLKG	generic|tr_A0A0N4SVL4_A0A0N4SVL4_MOUSE_REVERSED|
"""index: 29209, intensity: 3673.0, mobility: 1.031"""	-0.387171	0.205476	0.853368	KGTTLNNDKTLR	generic|tr_Q3TPP2_Q3TPP2_MOUSE_REVERSED	|generic|sp_P70698_PYRG1_MOUSE_REVERSED|
"""index: 8792, intensity: 2531.0, mobility: 0.922"""	-0.387223	0.20571	0.853448	IAAQLEAPSSLAKKECEYAYLYKM	generic|tr_F8WIN2_F8WIN2_MOUSE__II_849437_REVERSED	|generic|II_849440_TX=10090_REVERSED	|generic|sp_Q9Z1N7_ARI3B_MOUSE_REVERSED	|generic|tr_B2RWY2_B2RWY2_MOUSE_REVERSED|
"""index: 9551, intensity: 7583.0, mobility: 1.031"""	-0.387337	0.205944	0.853623	VIVEVKDCGNSPYIVSAKEIEAMKVAKMGPGICLCRGQKFMLF	generic|tr_M0QWR7_M0QWR7_MOUSE__II_942749_REVERSED	|generic|sp_Q9JHH5_CXL11_MOUSE__II_942749_REVERSED|
"""index: 20038, intensity: 3699.0, mobility: 1.076"""	-0.387695	0.206082	0.854172	IIHRSPLMYCHGIYMIAVSRNLSS	generic|tr_Q8R263_Q8R263_MOUSE_REVERSED	|generic|tr_A0A2I3BR45_A0A2I3BR45_MOUSE_REVERSED|
"""index: 16106, intensity: 29225.0, mobility: 0.900"""	-0.387927	0.206123	0.854527	QSADLGAVPPAQVMPQLQQQ	generic|sp_P56477_IRF5_MOUSE_REVERSED	|generic|tr_B2CC69_B2CC69_MOUSE_REVERSED|
"""index: 20258, intensity: 3709.0, mobility: 0.842"""	-0.388531	0.206308	0.85545	YGSHVMYHLI	generic|sp_Q80U95_UBE3C_MOUSE__chr5_1_29597105_29597188_ENSMUST00000197193__II_944870_REVERSED	|generic|tr_A0A0G2JDR9_A0A0G2JDR9_MOUSE__chr5_1_29631207_29631317_ENSMUST00000199598__II_944861_REVERSED|
"""index: 689, intensity: 2571.0, mobility: 0.848"""	-0.388776	0.206542	0.855822	SAKLHTATSAKMRSSLVWLE	generic|IP_1010649_TX=10090_REVERSED|
"""index: 13961, intensity: 4877.0, mobility: 0.964"""	-0.388821	0.206679	0.855891	MKESLTEQTIHLQRTVDDLSRTLSLKEE	generic|tr_Q3UM73_Q3UM73_MOUSE__chr3_1_116605212_116605280_ENSMUST00000029571__II_977059_REVERSED	|generic|sp_Q80UK7_SAS6_MOUSE__chr3_1_116605212_116605280_ENSMUST00000029571__II_977059_REVERSED	|generic|tr_A0A0G2JFC9_A0A0G2JFC9_MOUSE__chr3_1_116605212_116605280_ENSMUST00000029571__II_977059_REVERSED	|generic|sp_Q80UK7-2_SAS6_MOUSE__chr3_1_116605212_116605280_ENSMUST00000029571_REVERSED|
"""index: 5924, intensity: 6015.0, mobility: 0.969"""	-0.389022	0.206913	0.856198	VELVKMMGASAVMAGAAERMCSLISAMGRHPGSAP	generic|IP_1123850_TX=10090_REVERSED|
"""index: 1489, intensity: 3318.0, mobility: 0.875"""	-0.389111	0.206953	0.856332	MLRQAWPQD	generic|sp_Q8BJY1_PSMD5_MOUSE__chr2_-1_34852576_34852770_ENSMUST00000143456__II_1010680_REVERSED	|generic|tr_Q921U5_Q921U5_MOUSE__chr2_-1_34852576_34852770_ENSMUST00000143456__II_1010680_REVERSED	|generic|tr_F7BA91_F7BA91_MOUSE__chr2_-1_34852576_34852770_ENSMUST00000143456__II_1010683_REVERSED|
"""index: 29913, intensity: 2595.0, mobility: 1.527"""	-0.38965	0.207041	0.857151	WAERLRLRRCKWRIWVVLLLLSA	generic|sp_Q7TQA1_IGSF1_MOUSE_REVERSED	|generic|sp_Q7TQA1-2_IGSF1_MOUSE_REVERSED	|generic|sp_Q7TQA1-3_IGSF1_MOUSE_REVERSED|
"""index: 8457, intensity: 4755.0, mobility: 1.027"""	-0.389896	0.20713	0.857524	WHLQSAVEQASNLLTLFYFL	generic|IP_918740_TX=10090_REVERSED|
"""index: 11240, intensity: 7690.0, mobility: 1.069"""	-0.390346	0.207363	0.858204	TPTLRYQDLGDNWYIRDLVQLDGGILWDGQELVMKIYPHNKC	generic|tr_Q3TUA8_Q3TUA8_MOUSE__chr3_1_131643007_131643102_ENSMUST00000197402_REVERSED	|generic|sp_Q60967_PAPS1_MOUSE__chr3_1_131643007_131643102_ENSMUST00000197402_REVERSED	|generic|tr_Q6NZM8_Q6NZM8_MOUSE__chr3_1_131643007_131643102_ENSMUST00000197402_REVERSED|
"""index: 5569, intensity: 3051.0, mobility: 0.845"""	-0.390358	0.207499	0.858222	GNMERMARVYDSPDK	generic|tr_D3YYW8_D3YYW8_MOUSE__chr7_-1_30641300_30641476_ENSMUST00000146232_REVERSED	|generic|sp_Q91V81_RBM42_MOUSE__chr7_-1_30641300_30641476_ENSMUST00000146232_REVERSED|
"""index: 25569, intensity: 3194.0, mobility: 1.157"""	-0.390739	0.207732	0.858797	FRQADQEPMGIDPEIR	generic|tr_Q497T8_Q497T8_MOUSE_REVERSED	|generic|tr_G3UYC5_G3UYC5_MOUSE_REVERSED	|generic|sp_O35280_CHK1_MOUSE_REVERSED|
"""index: 19245, intensity: 14160.0, mobility: 0.933"""	-0.3908	0.207965	0.858889	VYIVFKQNL	generic|IP_2431591_TX=10090_REVERSED|
"""index: 11133, intensity: 5063.0, mobility: 1.116"""	-0.390943	0.208149	0.859103	EALREELEQLERRQLRQEEDRHQRYRQELRQEEARE	generic|tr_A0A0B4J1F9_A0A0B4J1F9_MOUSE_REVERSED|
"""index: 9597, intensity: 6783.0, mobility: 1.078"""	-0.391035	0.208188	0.859243	KSYCPECHITQRYIWISDGAQLNELPRKCIECKFCTSHCCIQLED	generic|tr_Q14DQ7_Q14DQ7_MOUSE_REVERSED	|generic|tr_Q14DU0_Q14DU0_MOUSE_REVERSED|
"""index: 2638, intensity: 3284.0, mobility: 0.916"""	-0.391743	0.208227	0.860305	ESGDTLGLAAANL	generic|IP_898282_TX=10090_REVERSED|
"""index: 28182, intensity: 6963.0, mobility: 1.011"""	-0.391967	0.208459	0.86064	EEKENGARLALK	generic|sp_Q04750_TOP1_MOUSE__chr2_1_160720973_160721080_ENSMUST00000150039__II_995802_REVERSED|
"""index: 16020, intensity: 6849.0, mobility: 0.833"""	-0.392205	0.208692	0.860996	EYITVMRNSMMKF	generic|sp_Q3V1M1_IGS10_MOUSE__chr10_-1_62569529_62569558_ENSMUST00000159704_REVERSED|
"""index: 17062, intensity: 4747.0, mobility: 0.953"""	-0.39222	0.208875	0.861019	STLMEPHHTRK	generic|chr5_1_105811847_105812044_ENSMUST00000060531__IP_935513_TX=10090_REVERSED|
"""index: 4674, intensity: 3200.0, mobility: 0.884"""	-0.392749	0.209011	0.861808	ELTDPNSCESLLTLYPKVISPHWL	generic|tr_Q3USD8_Q3USD8_MOUSE__chr15_1_31027559_31027672_ENSMUST00000228827_REVERSED	|generic|tr_B7ZNF6_B7ZNF6_MOUSE__chr15_1_31027559_31027672_ENSMUST00000228827_REVERSED	|generic|sp_O35927_CTND2_MOUSE__chr15_1_31027559_31027672_ENSMUST00000228827_REVERSED	|generic|sp_O35927-2_CTND2_MOUSE__chr15_1_31027559_31027672_ENSMUST00000228827_REVERSED	|generic|tr_E9QKH8_E9QKH8_MOUSE__chr15_1_31027559_31027672_ENSMUST00000228827_REVERSED|
"""index: 15882, intensity: 2827.0, mobility: 1.170"""	-0.393349	0.209243	0.8627	RELGPGIRDDQGQVQYY	generic|IP_936487_TX=10090_REVERSED|
"""index: 13709, intensity: 22790.0, mobility: 1.160"""	-0.393459	0.209475	0.862863	RQLMVFMLVGAAGHVFLSSFLAWLFIWY	generic|sp_P86050_T170B_MOUSE_REVERSED|
"""index: 11822, intensity: 3653.0, mobility: 0.870"""	-0.393494	0.209707	0.862915	LAQYIFVYQMDTQVMQCRQARIRS	generic|II_3490957_TX=10090_REVERSED	|generic|sp_P18052_PTPRA_MOUSE_REVERSED	|generic|sp_P18052-2_PTPRA_MOUSE_REVERSED	|generic|tr_Q91V35_Q91V35_MOUSE_REVERSED|
"""index: 6238, intensity: 4932.0, mobility: 1.044"""	-0.39353	0.209891	0.862969	VLHYDTISASLLKAYSDESLSW	generic|IP_3497857_TX=10090_REVERSED|
"""index: 11000, intensity: 8892.0, mobility: 0.906"""	-0.393797	0.210123	0.863365	FPETPVGCAPICRPLEIGLQDNV	generic|tr_Q14DT6_Q14DT6_MOUSE_REVERSED	|generic|sp_Q8CG14_CS1A_MOUSE_REVERSED	|generic|tr_Q3T9K7_Q3T9K7_MOUSE_REVERSED	|generic|tr_E9Q6C2_E9Q6C2_MOUSE_REVERSED|
"""index: 9746, intensity: 6246.0, mobility: 1.039"""	-0.39384	0.210355	0.863428	EKEYREKQQQRRREEEQRKLRERERIMREQDREYD	generic|tr_Q149I6_Q149I6_MOUSE_REVERSED	|generic|tr_Q80UI8_Q80UI8_MOUSE_REVERSED	|generic|tr_Q3ULL6_Q3ULL6_MOUSE_REVERSED|
"""index: 5186, intensity: 4765.0, mobility: 0.907"""	-0.393908	0.210429	0.863529	LSGLFWLQSH	generic|IP_3488668_TX=10090_REVERSED	|generic|IP_1070345_TX=10090_REVERSED|
"""index: 14800, intensity: 19197.0, mobility: 1.048"""	-0.394318	0.210429	0.864134	EIIAELEDSYEMQ	generic|sp_Q9CPX6_ATG3_MOUSE__chr16_1_45187676_45187741_ENSMUST00000150390_REVERSED|
"""index: 4357, intensity: 22039.0, mobility: 0.870"""	-0.394949	0.21066	0.865066	TSSTLLAWRSVGGQRI	generic|chr3_1_96188142_96188423_ENSMUST00000133665_REVERSED|
"""index: 17895, intensity: 459826.0, mobility: 0.972"""	-0.394951	0.210843	0.865067	AMVKVQFTVPNNIQVGDCDGRSKG	generic|sp_P11835_ITB2_MOUSE__chr10_1_77559543_77559728_ENSMUST00000156644__II_1148507_REVERSED	|generic|tr_Q542I8_Q542I8_MOUSE__chr10_1_77559543_77559728_ENSMUST00000156644__II_1148507_REVERSED	|generic|tr_M0QWA7_M0QWA7_MOUSE_REVERSED|
"""index: 17034, intensity: 4968.0, mobility: 1.104"""	-0.395099	0.211075	0.865285	WWRVTWGWKCRASRERTS	generic|IP_860569_TX=10090_REVERSED|
"""index: 3012, intensity: 3031.0, mobility: 1.007"""	-0.39528	0.211258	0.865552	PLCPAPARPLQDCQ	generic|IP_1059725_TX=10090_REVERSED|
"""index: 15324, intensity: 4591.0, mobility: 0.979"""	-0.395439	0.211489	0.865785	ELFEEVVVTEGAAGFSKEQMIEQVARCA	generic|sp_Q64737_PUR2_MOUSE__chr16_-1_91633871_91634080_ENSMUST00000156713__II_3486348_REVERSED	|generic|tr_Q3UJP8_Q3UJP8_MOUSE__chr16_-1_91621557_91621721_ENSMUST00000232643__II_3486348_REVERSED	|generic|sp_Q64737-2_PUR2_MOUSE__chr16_-1_91633871_91634080_ENSMUST00000156713_REVERSED	|generic|tr_D6RCG1_D6RCG1_MOUSE_REVERSED	|generic|tr_A0A338P6X4_A0A338P6X4_MOUSE_REVERSED|
"""index: 17159, intensity: 6654.0, mobility: 1.015"""	-0.395565	0.21161	0.865969	ATSAGTSSSTLLGESPRVATAAHML	generic|chrX_1_73353917_73354216_ENSMUST00000114499__IP_834560_TX=10090_REVERSED|
"""index: 4913, intensity: 2673.0, mobility: 0.911"""	-0.395708	0.21161	0.866179	EGPPRALSRQM	generic|IP_863313_TX=10090_REVERSED|
"""index: 28395, intensity: 4194.0, mobility: 0.962"""	-0.396382	0.211743	0.867164	SRGEERVQLHLVQQLVEQRQ	generic|tr_Q05CZ7_Q05CZ7_MOUSE__II_993072_REVERSED	|generic|sp_Q7TST3_SAM10_MOUSE__II_993072_REVERSED|
"""index: 14969, intensity: 5289.0, mobility: 0.968"""	-0.396686	0.211876	0.867607	EFALGMRNTGESFFRSNIKPTDE	generic|sp_E9Q414_APOB_MOUSE__II_1118470_REVERSED	|generic|tr_E9Q4G4_E9Q4G4_MOUSE_REVERSED	|generic|tr_E9Q1Y3_E9Q1Y3_MOUSE_REVERSED|
"""index: 7898, intensity: 3061.0, mobility: 0.910"""	-0.397206	0.212058	0.868364	EVSYFQNDVKSKSMNYHKAISSVDVH	generic|tr_Q80W80_Q80W80_MOUSE__chr5_-1_102913185_102913319_ENSMUST00000141573__II_935896_REVERSED	|generic|tr_Q80W81_Q80W81_MOUSE__chr5_-1_103038515_103038673_ENSMUST00000141573_REVERSED	|generic|tr_Q80W82_Q80W82_MOUSE__chr5_-1_103038515_103038673_ENSMUST00000141573_REVERSED	|generic|tr_A0A0G2JGL2_A0A0G2JGL2_MOUSE__chr5_-1_102989591_102989743_ENSMUST00000141573_REVERSED	|generic|tr_E9QN59_E9QN59_MOUSE__chr5_-1_102913185_102913319_ENSMUST00000141573_REVERSED	|generic|sp_Q61831_MK10_MOUSE__chr14_-1_33382174_33382236_ENSMUST00000111945_REVERSED	|generic|sp_Q61831-2_MK10_MOUSE__chr5_-1_103038515_103038673_ENSMUST00000141573_REVERSED	|generic|tr_A0A0G2JEJ8_A0A0G2JEJ8_MOUSE__chr5_-1_103038515_103038673_ENSMUST00000141573_REVERSED	|generic|tr_Q8C9D4_Q8C9D4_MOUSE__chr5_-1_102913185_102913319_ENSMUST00000141573_REVERSED	|generic|tr_A0A5F8MP75_A0A5F8MP75_MOUSE__chr5_-1_102913185_102913319_ENSMUST00000141573_REVERSED	|generic|tr_Q3TQZ7_Q3TQZ7_MOUSE__chr5_-1_103038515_103038673_ENSMUST00000141573_REVERSED|
"""index: 11652, intensity: 12881.0, mobility: 0.972"""	-0.397285	0.212191	0.868479	MFSPPIGLQLDEKQIETSSYKSMLVIERHLQITRHR	generic|sp_Q6ZQ11_CHSS1_MOUSE_REVERSED	|generic|tr_A2VCT7_A2VCT7_MOUSE_REVERSED	|generic|tr_A8E636_A8E636_MOUSE_REVERSED|
"""index: 16270, intensity: 4710.0, mobility: 0.859"""	-0.398017	0.212422	0.869539	MVKGKTSHYVPLFTVCVSFFVLMSF	generic|tr_L7N2E5_L7N2E5_MOUSE_REVERSED|
"""index: 21560, intensity: 3579.0, mobility: 0.991"""	-0.398186	0.212604	0.869783	CAAHVCVCMRMR	generic|IP_867570_TX=10090_REVERSED|
"""index: 11841, intensity: 2692.0, mobility: 1.181"""	-0.398226	0.212835	0.869841	LTEAEQYLYDYCKSKPWFLRVPHQYQLLKGSAEAMGPGSPLAEA	generic|sp_Q2WG76_RIPP2_MOUSE__II_846008_REVERSED|
"""index: 7717, intensity: 14855.0, mobility: 0.877"""	-0.398396	0.213016	0.870087	ARQRWPWSSMMTKVPMGLMVPTARM	generic|chr15_1_86235587_86235664_ENSMUST00000063414_REVERSED|
"""index: 11604, intensity: 3313.0, mobility: 0.810"""	-0.398494	0.213183	0.870227	IKTTQKSTREQPVP	generic|IP_1035314_TX=10090_REVERSED|
"""index: 4574, intensity: 4211.0, mobility: 0.869"""	-0.398617	0.213183	0.870405	ALGMFADPNITALPNGDLSLYR	generic|tr_Q08EE6_Q08EE6_MOUSE_REVERSED|
"""index: 25031, intensity: 5483.0, mobility: 1.021"""	-0.399761	0.213364	0.872047	QRQRQRQRR	generic|chrX_-1_73824690_73824854_ENSMUST00000002080__IP_834342_TX=10090_REVERSED|
"""index: 4935, intensity: 3620.0, mobility: 0.857"""	-0.399806	0.213545	0.872111	LEWDLPYSDVGQYHKY	generic|IP_940061_TX=10090_REVERSED	|generic|sp_Q80TS8_SE1L3_MOUSE__chr5_-1_53187952_53188026_ENSMUST00000196435_REVERSED	|generic|sp_Q80TS8-2_SE1L3_MOUSE__chr5_-1_53187952_53188026_ENSMUST00000196435_REVERSED	|generic|sp_Q80TS8-3_SE1L3_MOUSE__chr5_-1_53187952_53188026_ENSMUST00000196435_REVERSED|
"""index: 15333, intensity: 17153.0, mobility: 0.910"""	-0.399896	0.213628	0.872239	SKYMFMPQLSRNYM	generic|IP_1030018_TX=10090_REVERSED|
"""index: 4153, intensity: 3309.0, mobility: 0.935"""	-0.400328	0.213809	0.872857	DHFSQRMIGLVLEESMMYK	generic|tr_E9QP50_E9QP50_MOUSE_REVERSED	|generic|sp_Q8C5C9_TTMP_MOUSE_REVERSED|
"""index: 3360, intensity: 2528.0, mobility: 0.765"""	-0.400647	0.214039	0.873311	TMHDGGRRSAAKLSL	generic|sp_Q5Y5T5_ZDHC8_MOUSE_REVERSED	|generic|tr_Q2TGE7_Q2TGE7_MOUSE_REVERSED|
"""index: 3263, intensity: 4788.0, mobility: 0.957"""	-0.400671	0.214269	0.873345	WPMVTAWVLSGM	generic|IP_1153553_TX=10090_REVERSED|
"""index: 7417, intensity: 6748.0, mobility: 1.107"""	-0.400714	0.21445	0.873406	MQFQEVEKAARENLIKQEKLQQELRQLEEKSKHMYQQM	generic|sp_B2RW38_CFA58_MOUSE_REVERSED|
"""index: 16244, intensity: 3128.0, mobility: 1.138"""	-0.400949	0.214614	0.87374	AVLSCMGTHSPTNLSRVM	generic|IP_872575_TX=10090_REVERSED|
"""index: 18214, intensity: 3965.0, mobility: 0.972"""	-0.401275	0.214614	0.874202	HRLLCPWPLHS	generic|chr11_-1_96961931_96963417_ENSMUST00000107624_REVERSED|
"""index: 5091, intensity: 4064.0, mobility: 0.953"""	-0.401704	0.214745	0.87481	KRAMTPQIQPNWFML	generic|IP_1007791_TX=10090_REVERSED|
"""index: 3112, intensity: 3904.0, mobility: 0.973"""	-0.402123	0.214925	0.875401	EPTQVSPAASSHS	generic|II_3461831_TX=10090_REVERSED	|generic|tr_B2KF06_B2KF06_MOUSE_REVERSED|
"""index: 13324, intensity: 3881.0, mobility: 1.120"""	-0.402275	0.215155	0.875616	LKAMCNKIEMNRLTYILPNLMPTFVTYFV	generic|tr_Q7TQZ5_Q7TQZ5_MOUSE_REVERSED	|generic|tr_Q8VG60_Q8VG60_MOUSE_REVERSED	|generic|tr_Q8VGM3_Q8VGM3_MOUSE_REVERSED|
"""index: 5198, intensity: 5488.0, mobility: 0.927"""	-0.402315	0.215335	0.875673	QKDYLQTRYNGIVMTEDPIEEFFCKK	generic|tr_Q3U7N8_Q3U7N8_MOUSE_REVERSED|
"""index: 7665, intensity: 5040.0, mobility: 0.899"""	-0.402338	0.215515	0.875705	QCQAERDASPTSGDIRIHQVNKRELE	generic|sp_Q8BJL0-2_SMAL1_MOUSE__chr1_1_72595805_72595978_ENSMUST00000152814__II_1037181_REVERSED	|generic|sp_Q8BJL0_SMAL1_MOUSE__chr1_1_72595805_72595978_ENSMUST00000152814_REVERSED|
"""index: 16623, intensity: 3568.0, mobility: 1.044"""	-0.402754	0.215646	0.876291	LYMFAAAGFFFSVAI	generic|tr_Q7TRE0_Q7TRE0_MOUSE_REVERSED|
"""index: 15186, intensity: 39480.0, mobility: 1.093"""	-0.402882	0.215826	0.87647	YESLMKSKLYMEQ	generic|tr_A7E1X7_A7E1X7_MOUSE__chr3_-1_79480555_79480674_ENSMUST00000154645__II_983066_REVERSED	|generic|tr_D3YUC5_D3YUC5_MOUSE__chr3_-1_79480555_79480674_ENSMUST00000154645__II_983078_REVERSED	|generic|sp_Q80TD3_FNIP2_MOUSE__chr3_-1_79480555_79480674_ENSMUST00000154645__II_983078_REVERSED|
"""index: 24084, intensity: 4808.0, mobility: 1.148"""	-0.402971	0.215857	0.876595	YLGVACAWLLSAALVAGV	generic|II_3497953_TX=10090_REVERSED	|generic|sp_Q9D938_TM160_MOUSE__chr7_1_16455169_16455426_ENSMUST00000209536_REVERSED|
"""index: 12924, intensity: 16238.0, mobility: 1.033"""	-0.403174	0.216086	0.87688	KTPEWTSFKEGVGQMKWAKRQEEKAIIE	generic|sp_Q5DU02_UBP22_MOUSE__chr11_-1_61163718_61163783_ENSMUST00000174301__II_1138283_REVERSED	|generic|tr_Q3V3H6_Q3V3H6_MOUSE__chr11_-1_61163718_61163783_ENSMUST00000174301_REVERSED|
"""index: 7508, intensity: 9870.0, mobility: 0.947"""	-0.403285	0.216315	0.877036	STMQKYLMAMEKAKIYSVIDLLENL	generic|tr_B2FDE4_B2FDE4_MOUSE_REVERSED|
"""index: 12228, intensity: 5243.0, mobility: 0.985"""	-0.403367	0.216544	0.87715	KQEWRGESFGLPYLQRWVGPRMARGGRA	generic|IP_1055028_TX=10090_REVERSED|
"""index: 14961, intensity: 3966.0, mobility: 1.108"""	-0.403389	0.216774	0.87718	WVMGPLSQVRMQKKWTPWMSPRWGIWWSQVLTKAA	generic|chr11_1_73025585_73025737_ENSMUST00000092937__IP_1132593_TX=10090_REVERSED|
"""index: 12058, intensity: 3670.0, mobility: 0.896"""	-0.403431	0.216953	0.877239	MMLIRYTCSSNLMSMYKEG	generic|IP_3501619_TX=10090_REVERSED|
"""index: 14675, intensity: 5796.0, mobility: 0.928"""	-0.403517	0.217132	0.87736	RFMARIYEKGNSKRTRIAESEVTWP	generic|tr_Q69ZF0_Q69ZF0_MOUSE_REVERSED|
"""index: 14377, intensity: 4207.0, mobility: 0.901"""	-0.40362	0.217162	0.877504	QWKRGELSFCIKTLGCVSFPD	generic|IP_3500134_TX=10090_REVERSED|
"""index: 17679, intensity: 4185.0, mobility: 0.822"""	-0.403875	0.217391	0.87786	HPSEPSSQLLKADECD	generic|IP_3444245_TX=10090_REVERSED|
"""index: 17316, intensity: 3668.0, mobility: 0.972"""	-0.403942	0.21762	0.877953	ACGGQPGYKHPYNIDDEHYIVSHFPLIRDK	generic|sp_O35598_ADA10_MOUSE__II_847529_REVERSED	|generic|tr_E9PYF2_E9PYF2_MOUSE_REVERSED	|generic|tr_Q6NZC0_Q6NZC0_MOUSE_REVERSED|
"""index: 19742, intensity: 2677.0, mobility: 1.184"""	-0.404125	0.217799	0.878208	HFLYWFGWANIVNYYMSLFFSVVVSAVGVGSL	generic|sp_Q8VDB9_S620A_MOUSE__II_840599_REVERSED	|generic|tr_E9Q0H0_E9Q0H0_MOUSE_REVERSED|
"""index: 1835, intensity: 3938.0, mobility: 0.733"""	-0.40439	0.218007	0.878578	CTLITLIPFTMR	generic|IP_1047344_TX=10090_REVERSED|
"""index: 13582, intensity: 5054.0, mobility: 1.083"""	-0.404435	0.218007	0.87864	LCKVTVPKGVELPGSFQIEPDKPFSYID	generic|tr_Q91X98_Q91X98_MOUSE_REVERSED	|generic|tr_Q8K0X1_Q8K0X1_MOUSE_REVERSED	|generic|tr_A0A0G2JFP9_A0A0G2JFP9_MOUSE_REVERSED	|generic|tr_Q544V4_Q544V4_MOUSE_REVERSED	|generic|tr_Q3TR98_Q3TR98_MOUSE_REVERSED	|generic|sp_P29533_VCAM1_MOUSE_REVERSED	|generic|tr_Q3UPN1_Q3UPN1_MOUSE_REVERSED|
"""index: 19059, intensity: 4142.0, mobility: 1.012"""	-0.404747	0.218236	0.879074	EADPKDLPYEPMCELFLDFIAAANEKG	generic|chr11_1_72760262_72760372_ENSMUST00000127610__II_1132707_TX=10090_REVERSED	|generic|sp_Q810B6_ANFY1_MOUSE__chr11_1_72767580_72767645_ENSMUST00000127610__II_1132740_REVERSED	|generic|tr_B7ZP20_B7ZP20_MOUSE__chr11_1_72767580_72767645_ENSMUST00000127610_REVERSED|
"""index: 10350, intensity: 5725.0, mobility: 1.018"""	-0.405141	0.218365	0.87962	MWLSTSLGPMPLMNRPLCRR	generic|chr17_-1_32221157_32221285_ENSMUST00000003726__IP_1067320_TX=10090_REVERSED|
"""index: 15319, intensity: 7586.0, mobility: 1.124"""	-0.405368	0.218443	0.879934	GVAMSVKLMPFGMLILTPYTTLLTMHFTMPH	generic|IP_1138477_TX=10090_REVERSED|
"""index: 5344, intensity: 3642.0, mobility: 1.028"""	-0.405606	0.218672	0.880264	MVRMHKPRGVYNPFCYKPIQD	generic|II_1050961_TX=10090_REVERSED	|generic|sp_Q8R5C5_ACTY_MOUSE__chr1_-1_36702055_36702156_ENSMUST00000162684_REVERSED|
"""index: 22829, intensity: 2599.0, mobility: 1.285"""	-0.405737	0.21875	0.880444	EPNERDKTRQLGLTLCLWPHT	generic|sp_Q7TPN3_PIGV_MOUSE_REVERSED|
"""index: 30735, intensity: 4214.0, mobility: 1.138"""	-0.405818	0.218978	0.880556	GFSYYLINMTLLNMHTFQWGVNNVSILCINFLCNLNVKGFMF	generic|IP_1033504_TX=10090_REVERSED|
"""index: 9019, intensity: 5808.0, mobility: 0.964"""	-0.40588	0.219156	0.880641	KENQDMDRIAQLSPVLVTLNSTASLMS	generic|tr_Q0PNF1_Q0PNF1_MOUSE_REVERSED|
"""index: 23028, intensity: 4192.0, mobility: 1.035"""	-0.405957	0.219384	0.880748	QVGRLAGAEAEGLAPI	generic|IP_1143398_TX=10090_REVERSED|
"""index: 5921, intensity: 110082.0, mobility: 1.130"""	-0.406101	0.219462	0.880945	VSSAYLQKGQLCDIMTWLAEMSWKPCYPIR	generic|sp_Q99MV7_RNF17_MOUSE__II_3481351_REVERSED	|generic|II_3478897_TX=10090_REVERSED	|generic|sp_Q99MV7-3_RNF17_MOUSE_REVERSED|
"""index: 8735, intensity: 7243.0, mobility: 0.958"""	-0.406412	0.21959	0.881373	HAEWNYGIASLNRYTELMVDK	generic|tr_Q6PEE4_Q6PEE4_MOUSE_REVERSED|
"""index: 30618, intensity: 3113.0, mobility: 1.013"""	-0.406638	0.219618	0.881684	FLFFVVCGPFADELQKEPKKTQKHKAQK	generic|IP_926831_TX=10090_REVERSED|
"""index: 21263, intensity: 8427.0, mobility: 0.969"""	-0.406945	0.219673	0.882105	QTRLQRRQR	generic|sp_Q9CXI0_COQ5_MOUSE__chr5_1_115290936_115291046_ENSMUST00000129024__II_938260_REVERSED	|generic|tr_F6X4L9_F6X4L9_MOUSE__chr5_1_115290936_115291046_ENSMUST00000129024__II_938260_REVERSED|
"""index: 7572, intensity: 81670.0, mobility: 0.894"""	-0.407052	0.219673	0.882251	VSGRSNTLSPASFSGNSLRASLGTKPSSCP	generic|tr_Q3UU38_Q3UU38_MOUSE__chr17_-1_79012585_79012674_ENSMUST00000130070__II_1064229_REVERSED	|generic|tr_Q5FWX6_Q5FWX6_MOUSE__II_1064239_REVERSED	|generic|sp_Q8K1Y2_KPCD3_MOUSE__II_1064239_REVERSED|
"""index: 2744, intensity: 4189.0, mobility: 0.911"""	-0.407728	0.2199	0.883174	APHMYHYLLI	generic|IP_1116508_TX=10090_REVERSED|
"""index: 8691, intensity: 3170.0, mobility: 1.145"""	-0.407733	0.220077	0.883181	EHIQKMAFMRQSQVIRSQQFIKQQQRFLNSLKEGQEEFKQ	generic|sp_P70281_SYCP3_MOUSE_REVERSED|
"""index: 21734, intensity: 4693.0, mobility: 0.872"""	-0.407851	0.220304	0.883342	GLFFTRISH	generic|IP_1043930_TX=10090_REVERSED|
"""index: 14189, intensity: 3629.0, mobility: 1.114"""	-0.408002	0.220481	0.883547	RSGVTSTCVLSNATTPSL	generic|chr7_1_102467011_102468301_ENSMUST00000033283_REVERSED|
"""index: 26632, intensity: 4281.0, mobility: 1.185"""	-0.408116	0.220708	0.883703	MILMIIFLCLYDIILM	generic|IP_3499437_TX=10090_REVERSED|
"""index: 3429, intensity: 3942.0, mobility: 0.962"""	-0.408246	0.220936	0.88388	LNNPDKAHYQAL	generic|tr_Q99JX8_Q99JX8_MOUSE__II_1078969_REVERSED	|generic|tr_Q80V77_Q80V77_MOUSE__II_1078969_REVERSED	|generic|tr_Q3TKV1_Q3TKV1_MOUSE__chr16_1_20654957_20655046_ENSMUST00000172207__II_1078969_REVERSED	|generic|tr_Q3TW71_Q3TW71_MOUSE__chr16_1_20654957_20655046_ENSMUST00000172207_REVERSED	|generic|tr_Q3TWL6_Q3TWL6_MOUSE__chr16_1_20654957_20655046_ENSMUST00000172207_REVERSED	|generic|tr_Q3U9Y8_Q3U9Y8_MOUSE__chr16_1_20654957_20655046_ENSMUST00000172207_REVERSED	|generic|tr_Q3TI61_Q3TI61_MOUSE__chr16_1_20654957_20655046_ENSMUST00000172207_REVERSED	|generic|tr_Q3TXV1_Q3TXV1_MOUSE__chr16_1_20654957_20655046_ENSMUST00000172207_REVERSED	|generic|tr_Q3TIP0_Q3TIP0_MOUSE__chr16_1_20654957_20655046_ENSMUST00000172207_REVERSED|
"""index: 988, intensity: 3731.0, mobility: 0.840"""	-0.408273	0.221112	0.883916	IGPPQLHGNH	generic|chrX_-1_8205621_8205713_ENSMUST00000082320_REVERSED|
"""index: 20414, intensity: 6405.0, mobility: 1.010"""	-0.408409	0.221289	0.884101	CPPKSLYYSMWAPSALHGCISRHTVRLEPLA	generic|IP_1067345_TX=10090_REVERSED|
"""index: 8920, intensity: 19101.0, mobility: 0.900"""	-0.408667	0.221466	0.88445	ELLTVGAQDWITRSAPSWTHLC	generic|IP_933976_TX=10090_REVERSED|
"""index: 23925, intensity: 3439.0, mobility: 1.105"""	-0.408874	0.221693	0.884731	EKDAFGIIKFCHQIAEFQTRYSEKSTIDQMVR	generic|tr_F8VQ79_F8VQ79_MOUSE_REVERSED	|generic|sp_Q1EG27_MYO3B_MOUSE_REVERSED	|generic|sp_Q1EG27-2_MYO3B_MOUSE_REVERSED|
"""index: 16239, intensity: 22112.0, mobility: 0.852"""	-0.40897	0.221869	0.88486	EKKLVSIM	generic|IP_1057791_TX=10090_REVERSED|
"""index: 11660, intensity: 3481.0, mobility: 1.257"""	-0.409376	0.222096	0.885408	GEIKMISSTGLEDPSLSFTLE	generic|tr_B1ART2_B1ART2_MOUSE__chr4_-1_145081297_145081392_ENSMUST00000130704__II_952849_REVERSED	|generic|tr_V9GX23_V9GX23_MOUSE__chr4_-1_145081297_145081392_ENSMUST00000130704__II_952862_REVERSED	|generic|tr_B1ART1_B1ART1_MOUSE__chr4_-1_145081297_145081392_ENSMUST00000130704__II_952849_REVERSED|
"""index: 6831, intensity: 3687.0, mobility: 1.058"""	-0.409438	0.222273	0.885493	VAGDAGLG	generic|chr13_-1_48885338_48885836_ENSMUST00000060805_REVERSED|
"""index: 10614, intensity: 30654.0, mobility: 1.006"""	-0.409583	0.222499	0.885688	RLLWNKWCRQPQSSAVTQALNWYVMKIAMWPVQNLS	generic|chr19_1_3814595_3814789_ENSMUST00000113974__IP_1059231_TX=10090_REVERSED|
"""index: 15275, intensity: 3575.0, mobility: 0.944"""	-0.409676	0.222676	0.885813	QAWIEPCLVSVPLGQMRH	generic|IP_1151908_TX=10090_REVERSED|
"""index: 5343, intensity: 3217.0, mobility: 0.863"""	-0.409984	0.222902	0.886227	FVLPRVPSWRVAFLYK	generic|tr_A2BE91_A2BE91_MOUSE__chr2_-1_30034759_30034818_ENSMUST00000143892__II_1012365_REVERSED	|generic|sp_Q5U4F6_WDR34_MOUSE__chr2_-1_30034759_30034818_ENSMUST00000143892__II_1012365_REVERSED|
"""index: 12717, intensity: 4248.0, mobility: 1.181"""	-0.41051	0.223028	0.886932	VMINSPVYALEWPYFSTVSARFFSPVTSIPQ	generic|tr_Q8C623_Q8C623_MOUSE_REVERSED	|generic|tr_Q6XBG2_Q6XBG2_MOUSE_REVERSED	|generic|tr_E9PWH4_E9PWH4_MOUSE_REVERSED	|generic|tr_Q8CDR1_Q8CDR1_MOUSE_REVERSED|
"""index: 18429, intensity: 4190.0, mobility: 0.976"""	-0.410668	0.223255	0.887145	TCRRVETPEEEWYVSKRMRDYLYVDY	generic|tr_Q4G0C0_Q4G0C0_MOUSE_REVERSED	|generic|tr_G3X928_G3X928_MOUSE_REVERSED	|generic|tr_A0AUN0_A0AUN0_MOUSE_REVERSED	|generic|sp_Q6NZC7_S23IP_MOUSE_REVERSED|
"""index: 6760, intensity: 5457.0, mobility: 0.919"""	-0.410713	0.223481	0.887205	QLGESSRLEEG	generic|chr2_-1_154370659_154370856_ENSMUST00000109731_REVERSED|
"""index: 15913, intensity: 30886.0, mobility: 0.959"""	-0.41076	0.223607	0.887268	FFAKGCKHCVFPKDRTHTI	generic|tr_Q5PPQ4_Q5PPQ4_MOUSE_REVERSED	|generic|tr_Q3U2V8_Q3U2V8_MOUSE_REVERSED	|generic|tr_Q80UY3_Q80UY3_MOUSE_REVERSED|
"""index: 4480, intensity: 2796.0, mobility: 0.956"""	-0.410789	0.223783	0.887306	EMEVGIQELEEQ	generic|tr_F6QNN0_F6QNN0_MOUSE__II_963547_REVERSED	|generic|II_963538_TX=10090_REVERSED	|generic|tr_J3QNE4_J3QNE4_MOUSE_REVERSED|
"""index: 28080, intensity: 5862.0, mobility: 1.131"""	-0.410976	0.224009	0.887556	SPNVNVPDCLSQGLGGAVRDRWWPLAMSKWPHGP	generic|IP_914794_TX=10090_REVERSED|
"""index: 4292, intensity: 4461.0, mobility: 0.858"""	-0.41107	0.224236	0.887681	MLSLFNIQQLQVLKFMEDQLM	generic|sp_Q8CE72_CPLN1_MOUSE_REVERSED|
"""index: 2739, intensity: 3298.0, mobility: 0.894"""	-0.411322	0.224462	0.888018	LPAPVDIPLMV	generic|sp_A9Q751_PCDP1_MOUSE_REVERSED|
"""index: 9121, intensity: 7807.0, mobility: 0.965"""	-0.411508	0.224536	0.888265	QAASLCSAGTALGPGTTGAPTAWAGAGDRLGAGPGRRRGVARHTGT	generic|IP_1058625_TX=10090_REVERSED|
"""index: 15440, intensity: 7244.0, mobility: 0.968"""	-0.411728	0.224762	0.888557	NLDPVFMEPYVNHLYWSFNHCRLQERLRLR	generic|sp_Q8C7U7_GALT6_MOUSE_REVERSED|
"""index: 810, intensity: 2672.0, mobility: 0.819"""	-0.411756	0.224989	0.888595	PETDEERK	generic|II_1139285_TX=10090_REVERSED|
"""index: 17156, intensity: 2595.0, mobility: 1.295"""	-0.411836	0.225164	0.888701	QLGNLVESVEDITFTEEVL	generic|tr_F6VTH5_F6VTH5_MOUSE__II_840571_REVERSED	|generic|tr_Q8CDG8_Q8CDG8_MOUSE__II_840571_REVERSED	|generic|tr_Q3UHL8_Q3UHL8_MOUSE__II_840571_REVERSED	|generic|tr_A0A1L1SSX7_A0A1L1SSX7_MOUSE__II_840571_REVERSED	|generic|sp_Q9JHQ5_LZTL1_MOUSE__II_840571_REVERSED	|generic|IP_1044653_TX=10090_REVERSED	|generic|II_3457178_TX=10090_REVERSED	|generic|tr_F6VG18_F6VG18_MOUSE_REVERSED	|generic|tr_E9Q9P1_E9Q9P1_MOUSE_REVERSED	|generic|tr_A0A1L1ST13_A0A1L1ST13_MOUSE_REVERSED|
"""index: 7049, intensity: 5138.0, mobility: 1.204"""	-0.411924	0.225339	0.888818	WYRQLEEGLHKSRDEPLVSFMDDEELRR	generic|tr_A0A1C9IC75_A0A1C9IC75_MOUSE__II_3482494_REVERSED	|generic|tr_B7ZWC5_B7ZWC5_MOUSE_REVERSED	|generic|tr_E9Q236_E9Q236_MOUSE_REVERSED	|generic|tr_B9EKC2_B9EKC2_MOUSE_REVERSED	|generic|tr_E9Q467_E9Q467_MOUSE_REVERSED	|generic|tr_Q3TZN9_Q3TZN9_MOUSE_REVERSED|
"""index: 1942, intensity: 42490.0, mobility: 1.026"""	-0.412058	0.225515	0.888995	CLKREKLYSEMK	generic|tr_Q8BLJ6_Q8BLJ6_MOUSE__II_830820_REVERSED	|generic|tr_B1AZQ9_B1AZQ9_MOUSE_REVERSED	|generic|tr_A4FTZ1_A4FTZ1_MOUSE_REVERSED	|generic|tr_B1AZR0_B1AZR0_MOUSE_REVERSED	|generic|tr_Q8BUX1_Q8BUX1_MOUSE_REVERSED	|generic|tr_Q6PGA3_Q6PGA3_MOUSE_REVERSED	|generic|tr_Q3TSV2_Q3TSV2_MOUSE_REVERSED|
"""index: 21833, intensity: 9041.0, mobility: 0.989"""	-0.412372	0.22569	0.889412	DYKVKLSKKSA	generic|chr9_-1_79775063_79775134_ENSMUST00000034878_REVERSED|
"""index: 27390, intensity: 7381.0, mobility: 1.028"""	-0.412684	0.225865	0.889824	SSIGGALTAMIIRLTQMEQPVFVAI	generic|tr_A0JNU1_A0JNU1_MOUSE__II_1050091_REVERSED	|generic|tr_Q687I5_Q687I5_MOUSE_REVERSED	|generic|tr_Q687I4_Q687I4_MOUSE_REVERSED	|generic|tr_Q8BWG6_Q8BWG6_MOUSE_REVERSED|
"""index: 6732, intensity: 3021.0, mobility: 0.806"""	-0.41283	0.226091	0.890016	EEELGANGEEGDLAMDDD	generic|tr_E9QAT9_E9QAT9_MOUSE_REVERSED	|generic|sp_Q9ERP3_TRI54_MOUSE_REVERSED	|generic|tr_Q8CEL3_Q8CEL3_MOUSE_REVERSED|
"""index: 2182, intensity: 3995.0, mobility: 0.974"""	-0.413112	0.226317	0.890388	LWTTPTSAQSDNR	generic|chr16_-1_23496080_23496166_ENSMUST00000089883_REVERSED|
"""index: 3252, intensity: 3661.0, mobility: 0.744"""	-0.413237	0.226492	0.890552	VCVKLVLVEFM	generic|tr_D3YZI6_D3YZI6_MOUSE_REVERSED	|generic|tr_A0A0U1RNL0_A0A0U1RNL0_MOUSE_REVERSED|
"""index: 28953, intensity: 5258.0, mobility: 1.131"""	-0.413391	0.226718	0.890755	LRMTRFVYMFFSPTTTLASLISTCDARMLPDK	generic|IP_3489039_TX=10090_REVERSED|
"""index: 9976, intensity: 15506.0, mobility: 0.938"""	-0.413529	0.226944	0.890936	MAEAAQILETVA	generic|tr_A0A1L1SQP9_A0A1L1SQP9_MOUSE__II_3500450_REVERSED	|generic|tr_A0A1L1SRI1_A0A1L1SRI1_MOUSE__chr2_1_29733737_29733766_ENSMUST00000123953__II_3500449_REVERSED	|generic|tr_Q9CS79_Q9CS79_MOUSE_REVERSED	|generic|tr_A0A1L1SQ51_A0A1L1SQ51_MOUSE__chr2_1_29733737_29733766_ENSMUST00000123953_REVERSED	|generic|tr_Q68FD6_Q68FD6_MOUSE__chr2_1_29733737_29733766_ENSMUST00000123953_REVERSED	|generic|tr_B2RY15_B2RY15_MOUSE__chr2_1_29733737_29733766_ENSMUST00000123953_REVERSED	|generic|tr_Q6PB69_Q6PB69_MOUSE_REVERSED	|generic|tr_Q8CHG4_Q8CHG4_MOUSE__chr2_1_29733737_29733766_ENSMUST00000123953_REVERSED	|generic|tr_Q8CDM9_Q8CDM9_MOUSE__chr2_1_29733737_29733766_ENSMUST00000123953_REVERSED	|generic|sp_Q71LX4_TLN2_MOUSE__chr2_1_29733737_29733766_ENSMUST00000123953_REVERSED	|generic|tr_E9PUM4_E9PUM4_MOUSE__chr2_1_29733737_29733766_ENSMUST00000123953_REVERSED|
"""index: 1280, intensity: 4319.0, mobility: 0.816"""	-0.413583	0.22717	0.891007	VVLSPCVSYLSLKEF	generic|sp_O08686_BARX2_MOUSE_REVERSED|
"""index: 18807, intensity: 4667.0, mobility: 1.137"""	-0.413624	0.227314	0.891062	LQMENHLQEELKYITKQLSELSKDVNSSS	generic|sp_P70335-2_ROCK1_MOUSE__chr18_-1_10136092_10136130_ENSMUST00000234610__II_3451075_REVERSED	|generic|tr_A0A3Q4L2X0_A0A3Q4L2X0_MOUSE__chr18_-1_10136092_10136130_ENSMUST00000234610_REVERSED|
"""index: 8623, intensity: 62739.0, mobility: 1.129"""	-0.413818	0.227314	0.891316	FHLWKNVAEDSNLPCSSFEAPMIHAKVKGKQVIFTGGMGVPKD	generic|sp_Q91V76_CK054_MOUSE__II_3455348_REVERSED	|generic|tr_A0A1L1SSF8_A0A1L1SSF8_MOUSE_REVERSED|
"""index: 4482, intensity: 12454.0, mobility: 1.176"""	-0.41429	0.227488	0.891934	SRWYTQGVINHCFPF	generic|IP_831420_TX=10090_REVERSED|
"""index: 22359, intensity: 4325.0, mobility: 0.866"""	-0.414508	0.227714	0.892218	CSKWCGPLPVAVRRRPPQPHR	generic|chr2_1_19658261_19658539_ENSMUST00000052168_REVERSED|
"""index: 14634, intensity: 3791.0, mobility: 1.111"""	-0.414567	0.227888	0.892294	VTTAAISFNCRLASNTGEQLSLASPSQKVK	generic|tr_A0A0B4J1K1_A0A0B4J1K1_MOUSE_REVERSED	|generic|tr_A0A075B625_A0A075B625_MOUSE_REVERSED	|generic|tr_Q5R1G6_Q5R1G6_MOUSE_REVERSED|
"""index: 23830, intensity: 6077.0, mobility: 1.069"""	-0.414724	0.228114	0.8925	QRSRRRKSLNS	generic|chr16_1_72989702_73001939_ENSMUST00000232205_REVERSED|
"""index: 8329, intensity: 2580.0, mobility: 0.784"""	-0.414918	0.228339	0.892752	SMLIFFQPIIFHSWLW	generic|IP_877057_TX=10090_REVERSED|
"""index: 8969, intensity: 3235.0, mobility: 0.804"""	-0.414931	0.228462	0.892768	PLMELVTNELVHNVD	generic|sp_Q9CZ09_MET18_MOUSE_REVERSED|
"""index: 11041, intensity: 4022.0, mobility: 1.354"""	-0.415238	0.228584	0.893169	LYSSLVYRIREMEMRHISVKLDGKKARRLNEEMHELQEMV	generic|sp_Q99LZ3_SLD5_MOUSE_REVERSED|
"""index: 25764, intensity: 3985.0, mobility: 0.880"""	-0.41534	0.22881	0.8933	SYKRIIPETKKK	generic|IP_1105693_TX=10090_REVERSED|
"""index: 27213, intensity: 42407.0, mobility: 1.054"""	-0.415948	0.228984	0.894088	DKLTATNEKAMKLKEKEAE	generic|IP_876275_TX=10090_REVERSED|
"""index: 25235, intensity: 72780.0, mobility: 0.959"""	-0.416025	0.229209	0.894188	SGPELRPSRKP	generic|sp_Q0VBL6_HIF3A_MOUSE_REVERSED	|generic|sp_Q0VBL6-3_HIF3A_MOUSE_REVERSED|
"""index: 19242, intensity: 8132.0, mobility: 1.102"""	-0.416079	0.229383	0.894257	LDRATMDQYLMIPEISYGLLAAFN	generic|sp_Q8CC88_VWA8_MOUSE_REVERSED	|generic|sp_Q8CC88-2_VWA8_MOUSE_REVERSED|
"""index: 12463, intensity: 4665.0, mobility: 1.140"""	-0.416137	0.229608	0.894332	SLMPPTSPQRRWSCCAMTKLLCAPRRLLS	generic|IP_985989_TX=10090_REVERSED|
"""index: 28100, intensity: 13034.0, mobility: 1.163"""	-0.416152	0.229833	0.894352	SKLDTQRLCISSTMIMGWLSLLIFPYAMYKTLPDLIISIRIMGYSGLKLL	generic|tr_W0TGY1_W0TGY1_MOUSE_REVERSED	|generic|tr_Q7JCY6_Q7JCY6_MOUSE_REVERSED	|generic|tr_A0A141CM50_A0A141CM50_MOUSE_REVERSED	|generic|tr_Q9ME04_Q9ME04_MOUSE_REVERSED	|generic|tr_A0A075DCI1_A0A075DCI1_MOUSE_REVERSED	|generic|tr_A0A141CM24_A0A141CM24_MOUSE_REVERSED	|generic|tr_F1JVR2_F1JVR2_MOUSE_REVERSED	|generic|tr_A9UIX0_A9UIX0_MOUSE_REVERSED|
"""index: 27400, intensity: 6327.0, mobility: 0.854"""	-0.41622	0.230059	0.894439	EKLQRKNIQFYI	generic|IP_839434_TX=10090_REVERSED|
"""index: 11771, intensity: 4553.0, mobility: 1.049"""	-0.416259	0.230284	0.89449	LSSVGMALPTSSTNTTVSHLIIEG	generic|IP_916442_TX=10090_REVERSED|
"""index: 5231, intensity: 4015.0, mobility: 0.914"""	-0.416412	0.230354	0.894686	ITRTAMERQLDEVRKQ	generic|tr_Q8C489_Q8C489_MOUSE__chrX_1_71416590_71416727_ENSMUST00000130179__II_834844_REVERSED	|generic|tr_I7HJQ9_I7HJQ9_MOUSE__chrX_1_71416590_71416727_ENSMUST00000130179_REVERSED	|generic|tr_Q8BQ73_Q8BQ73_MOUSE__chrX_1_71416590_71416727_ENSMUST00000130179_REVERSED	|generic|sp_Q9Z2C4_MTMR1_MOUSE__chrX_1_71416590_71416727_ENSMUST00000130179_REVERSED|
"""index: 5703, intensity: 4281.0, mobility: 0.925"""	-0.416652	0.230527	0.894996	MHGAAELHDRLRGATVANGTHP	generic|sp_A4FUP9_GL1D1_MOUSE_REVERSED	|generic|sp_A4FUP9-2_GL1D1_MOUSE_REVERSED|
"""index: 18247, intensity: 3073.0, mobility: 1.109"""	-0.416938	0.230596	0.895363	HREMRVPRQTYRL	generic|IP_1023024_TX=10090_REVERSED|
"""index: 5216, intensity: 3447.0, mobility: 0.911"""	-0.417562	0.230769	0.896163	LTPTIVTFSGMVGYFLVQ	generic|sp_Q921N7_TMM70_MOUSE_REVERSED	|generic|tr_A0A0R4J272_A0A0R4J272_MOUSE_REVERSED|
"""index: 15788, intensity: 3480.0, mobility: 1.029"""	-0.417788	0.230994	0.896452	WQGSRPNPVRPPFCTVVTNPNMMWVTLALSTSSS	generic|IP_981068_TX=10090_REVERSED|
"""index: 20373, intensity: 3394.0, mobility: 1.010"""	-0.417809	0.231115	0.896478	GLTQSYGTPVAMWTVKTETGPDTRP	generic|IP_1130862_TX=10090_REVERSED|
"""index: 11006, intensity: 5288.0, mobility: 0.976"""	-0.41795	0.231236	0.896658	EILDREIFSRFDEKYVTLDPLQFAC	generic|sp_B2RUR8_OTU7B_MOUSE_REVERSED	|generic|tr_D3Z210_D3Z210_MOUSE_REVERSED|
"""index: 2297, intensity: 3558.0, mobility: 0.916"""	-0.418307	0.231357	0.897113	QNNILVDMKEDMDQQMEKMIEVFEYL	generic|tr_D3Z652_D3Z652_MOUSE_REVERSED	|generic|tr_A0A0R4J070_A0A0R4J070_MOUSE_REVERSED	|generic|sp_Q14BK3_TEX35_MOUSE_REVERSED	|generic|sp_Q14BK3-2_TEX35_MOUSE_REVERSED	|generic|tr_A0A0R4J1P6_A0A0R4J1P6_MOUSE_REVERSED	|generic|tr_A0A087WNR4_A0A087WNR4_MOUSE_REVERSED	|generic|tr_D3Z4U7_D3Z4U7_MOUSE_REVERSED|
"""index: 14620, intensity: 3287.0, mobility: 0.911"""	-0.418606	0.231581	0.897493	KELEVLQASTY	generic|II_1006775_TX=10090_REVERSED	|generic|sp_P02831_HXA3_MOUSE__chr7_1_49604511_49604540_ENSMUST00000183659_REVERSED	|generic|sp_P09026_HXB3_MOUSE_REVERSED	|generic|tr_G3UZS5_G3UZS5_MOUSE_REVERSED	|generic|sp_P09027_HXD3_MOUSE_REVERSED|
"""index: 27155, intensity: 8006.0, mobility: 1.259"""	-0.418621	0.231754	0.897512	MIKRKIVTSKGLTVVKLIK	generic|IP_1039053_TX=10090_REVERSED|
"""index: 15762, intensity: 11192.0, mobility: 0.915"""	-0.418797	0.231978	0.897735	IMLMEAASSKKKQDYKESRT	generic|tr_A0A1Y7VMI0_A0A1Y7VMI0_MOUSE_REVERSED	|generic|tr_Q9D9C3_Q9D9C3_MOUSE_REVERSED|
"""index: 4288, intensity: 14606.0, mobility: 0.829"""	-0.41888	0.232203	0.897841	WSTLQGSLFPPKSRQ	generic|IP_1066881_TX=10090_REVERSED|
"""index: 26904, intensity: 9206.0, mobility: 1.142"""	-0.418965	0.232339	0.897948	PSRGSCCLGGEKDQIKAKVNEITDSPEVELTITKGTLTKVFIQM	generic|II_866585_TX=10090_REVERSED|
"""index: 13513, intensity: 4022.0, mobility: 0.959"""	-0.419027	0.232339	0.898027	IAAYIFISLHPFHDLYCGEE	generic|tr_Q6NSQ3_Q6NSQ3_MOUSE_REVERSED	|generic|tr_Q8VBZ2_Q8VBZ2_MOUSE__chr11_-1_71033037_71033324_ENSMUST00000156068_REVERSED	|generic|tr_Q9D3C2_Q9D3C2_MOUSE__chr11_-1_71033037_71033324_ENSMUST00000156068_REVERSED|
"""index: 6322, intensity: 5154.0, mobility: 0.989"""	-0.420208	0.232563	0.899517	YPVCRFAVGLGDREPLPPVKEM	generic|IP_1098364_TX=10090_REVERSED|
"""index: 1261, intensity: 3697.0, mobility: 0.903"""	-0.420322	0.232579	0.899659	SQTAVIFNQQQSLLEQHRA	generic|tr_F7ACR9_F7ACR9_MOUSE__chr4_-1_123457872_123457942_ENSMUST00000106220__II_960571_REVERSED	|generic|tr_F6Q750_F6Q750_MOUSE__chr4_-1_123457872_123457942_ENSMUST00000106220__II_960573_REVERSED	|generic|tr_B1ARU4_B1ARU4_MOUSE__chr4_-1_123457872_123457942_ENSMUST00000106220_REVERSED	|generic|tr_Q5DTZ2_Q5DTZ2_MOUSE__chr4_-1_123457872_123457942_ENSMUST00000106220_REVERSED	|generic|tr_F6XCT0_F6XCT0_MOUSE__chr4_-1_123457872_123457942_ENSMUST00000106220_REVERSED	|generic|tr_F6SHS0_F6SHS0_MOUSE__chr4_-1_123457872_123457942_ENSMUST00000106220_REVERSED	|generic|sp_Q9QXZ0_MACF1_MOUSE_REVERSED	|generic|sp_Q9QXZ0-2_MACF1_MOUSE_REVERSED	|generic|tr_A0A0A0MQA6_A0A0A0MQA6_MOUSE__chr4_-1_123457872_123457942_ENSMUST00000106220_REVERSED	|generic|sp_Q9QXZ0-3_MACF1_MOUSE_REVERSED	|generic|sp_Q9QXZ0-4_MACF1_MOUSE_REVERSED	|generic|tr_A0A571BF93_A0A571BF93_MOUSE__chr4_-1_123457872_123457942_ENSMUST00000106220_REVERSED	|generic|tr_E9QNP1_E9QNP1_MOUSE__chr4_-1_123461087_123461116_ENSMUST00000106213_REVERSED	|generic|tr_E9QA63_E9QA63_MOUSE_REVERSED	|generic|tr_A0A571BGC6_A0A571BGC6_MOUSE__chr4_-1_123457872_123457942_ENSMUST00000106220_REVERSED	|generic|tr_E9PVY8_E9PVY8_MOUSE__chr4_-1_123457872_123457942_ENSMUST00000106220_REVERSED|
"""index: 10777, intensity: 55695.0, mobility: 1.017"""	-0.42056	0.232751	0.899958	PYRFTYFPSMLAKAATTRQLGLVHGFEHAAVQLLDTGQN	generic|tr_Q7TPW7_Q7TPW7_MOUSE_REVERSED|
"""index: 18849, intensity: 3122.0, mobility: 0.803"""	-0.42076	0.232975	0.900208	QAARGLPIAPLSTAGVEPI	generic|sp_P59511_ATS20_MOUSE_REVERSED	|generic|sp_P59511-2_ATS20_MOUSE_REVERSED	|generic|tr_Q3UQW9_Q3UQW9_MOUSE_REVERSED	|generic|tr_Q0V926_Q0V926_MOUSE_REVERSED|
"""index: 28796, intensity: 2673.0, mobility: 0.957"""	-0.420876	0.233147	0.900353	RRRRSRRRGRRE	generic|IP_827591_TX=10090_REVERSED|
"""index: 11681, intensity: 6753.0, mobility: 1.050"""	-0.42128	0.233371	0.900858	IRPGPAGGNKAPDPDMTPFTRAFP	generic|tr_F8VPM9_F8VPM9_MOUSE__II_3473928_REVERSED	|generic|sp_Q03172_ZEP1_MOUSE__II_3473928_REVERSED|
"""index: 11344, intensity: 584657.0, mobility: 1.044"""	-0.421502	0.233595	0.901134	RSVIFRGKVSASYETTYDYVK	generic|sp_P01793_HVM24_MOUSE_REVERSED|
"""index: 24464, intensity: 15908.0, mobility: 0.999"""	-0.421582	0.233819	0.901234	MLTLLDLVLGVGN	generic|IP_827747_TX=10090_REVERSED	|generic|sp_Q8BUH7_RNF26_MOUSE_REVERSED	|generic|sp_Q8BUH7-2_RNF26_MOUSE_REVERSED	|generic|tr_E9PVG0_E9PVG0_MOUSE_REVERSED	|generic|tr_A0A1L1SUH0_A0A1L1SUH0_MOUSE_REVERSED|
"""index: 9108, intensity: 449465.0, mobility: 1.064"""	-0.421835	0.233938	0.901549	YSRLMSSYAVPPRK	generic|IP_1008763_TX=10090_REVERSED|
"""index: 761, intensity: 3207.0, mobility: 0.872"""	-0.422005	0.234162	0.901759	EEVNVQEAGVP	generic|sp_Q6TDU8-3_CASC1_MOUSE__II_907412_REVERSED	|generic|tr_A0A0R4J0S9_A0A0R4J0S9_MOUSE__II_907423_REVERSED	|generic|tr_A0A0R4J1G3_A0A0R4J1G3_MOUSE__II_907423_REVERSED	|generic|sp_Q6TDU8_CASC1_MOUSE__II_907423_REVERSED	|generic|sp_Q6TDU8-2_CASC1_MOUSE__II_907423_REVERSED	|generic|tr_A0A0N4SUQ9_A0A0N4SUQ9_MOUSE_REVERSED|
"""index: 10498, intensity: 22163.0, mobility: 1.031"""	-0.422076	0.234385	0.901848	DEVAPSIPLRMQPKYGAVVVPD	generic|sp_P42703_LIFR_MOUSE__chr15_1_7188083_7188172_ENSMUST00000226934__II_3482674_REVERSED	|generic|tr_Q3U234_Q3U234_MOUSE__chr15_1_7188083_7188172_ENSMUST00000226934_REVERSED|
"""index: 3761, intensity: 27054.0, mobility: 0.840"""	-0.422092	0.234609	0.901867	PTLIVNENTLQYEMYK	generic|sp_Q91YE9_5NT1B_MOUSE__II_3470716_REVERSED	|generic|sp_Q91YE9-2_5NT1B_MOUSE__II_3470716_REVERSED	|generic|tr_A0A1Y7VK90_A0A1Y7VK90_MOUSE__II_3470716_REVERSED	|generic|tr_A0A1W2P782_A0A1W2P782_MOUSE__II_3470721_REVERSED	|generic|tr_A0A1W2P6X8_A0A1W2P6X8_MOUSE__II_3470716_REVERSED	|generic|tr_A0A1W2P7S7_A0A1W2P7S7_MOUSE__II_3470716_REVERSED	|generic|tr_A0A1W2P7E9_A0A1W2P7E9_MOUSE__II_3470716_REVERSED	|generic|tr_A0A1Y7VJB2_A0A1Y7VJB2_MOUSE__II_3470714_REVERSED	|generic|tr_A0A1W2P7K9_A0A1W2P7K9_MOUSE__II_3470716_REVERSED	|generic|II_3470709_TX=10090_REVERSED	|generic|tr_A0A1W2P893_A0A1W2P893_MOUSE_REVERSED	|generic|tr_A0A1W2P7D6_A0A1W2P7D6_MOUSE_REVERSED	|generic|tr_A0A1W2P7V4_A0A1W2P7V4_MOUSE_REVERSED	|generic|tr_A0A1W2P710_A0A1W2P710_MOUSE_REVERSED	|generic|tr_A0A1W2P6J4_A0A1W2P6J4_MOUSE_REVERSED	|generic|tr_A0A1W2P6R5_A0A1W2P6R5_MOUSE_REVERSED	|generic|tr_D6REF4_D6REF4_MOUSE_REVERSED|
"""index: 20443, intensity: 3964.0, mobility: 1.035"""	-0.422362	0.234781	0.902202	CKPPLPLHTQLWG	generic|IP_940220_TX=10090_REVERSED|
"""index: 14980, intensity: 3692.0, mobility: 1.056"""	-0.422492	0.234847	0.902362	IDLCHIRDGSVMPLDMAILQLKNPQP	generic|sp_A2APX8_SCN1A_MOUSE__chr15_1_100970239_100970271_ENSMUST00000202971__II_1007785_REVERSED	|generic|sp_A2APX8-2_SCN1A_MOUSE__chr15_1_100970239_100970271_ENSMUST00000202971__II_1007785_REVERSED	|generic|sp_A2APX8-3_SCN1A_MOUSE__chr15_1_100970239_100970271_ENSMUST00000202971__II_1007785_REVERSED|
"""index: 3555, intensity: 6367.0, mobility: 0.927"""	-0.422847	0.23507	0.902801	KCILGGVQSDLSTGELRHISTDEGPDEMVPE	generic|tr_Q6A0A1_Q6A0A1_MOUSE_REVERSED|
"""index: 8990, intensity: 9216.0, mobility: 0.891"""	-0.422918	0.235294	0.902888	EHIDKELLKMALEMEHKMGVQVSLENEM	generic|chr10_1_63000236_63000418_ENSMUST00000143594_REVERSED|
"""index: 15243, intensity: 4162.0, mobility: 1.003"""	-0.423095	0.235518	0.903106	KLPDMAKLDPIMDLSCKESTKAPIITRHL	generic|tr_A0A286YDF5_A0A286YDF5_MOUSE__chr15_-1_38501570_38501599_ENSMUST00000065308__II_3464579_REVERSED	|generic|tr_B9EK95_B9EK95_MOUSE__chr15_-1_38501570_38501599_ENSMUST00000065308__II_3464579_REVERSED	|generic|sp_Q69ZN7_MYOF_MOUSE__chr15_-1_38501570_38501599_ENSMUST00000065308__II_3464579_REVERSED	|generic|sp_Q69ZN7-4_MYOF_MOUSE__chr15_-1_38501570_38501599_ENSMUST00000065308__II_3464579_REVERSED	|generic|tr_E9Q390_E9Q390_MOUSE__chr15_-1_38501570_38501599_ENSMUST00000065308__II_3464579_REVERSED	|generic|tr_A0A286YCZ3_A0A286YCZ3_MOUSE__chr15_-1_38501570_38501599_ENSMUST00000065308__II_3464579_REVERSED|
"""index: 17173, intensity: 2839.0, mobility: 0.942"""	-0.423118	0.235689	0.903135	MEAMWDMLYLLDQFVKQLEL	generic|tr_Q68FG2_Q68FG2_MOUSE_REVERSED	|generic|tr_Q3UGZ4_Q3UGZ4_MOUSE_REVERSED	|generic|tr_Q6A087_Q6A087_MOUSE_REVERSED|
"""index: 22018, intensity: 9548.0, mobility: 0.899"""	-0.423289	0.235912	0.903345	RCCFGGECYCV	generic|IP_3490857_TX=10090_REVERSED|
"""index: 27016, intensity: 14120.0, mobility: 1.040"""	-0.42335	0.236136	0.903421	MQVKPLHGKLGAGAAAAAKAAPLEAEPLQ	generic|tr_F7CVJ5_F7CVJ5_MOUSE_REVERSED	|generic|tr_E9PYB0_E9PYB0_MOUSE_REVERSED|
"""index: 27897, intensity: 5557.0, mobility: 0.814"""	-0.423435	0.23636	0.903525	PVTMSPLELSNEAP	generic|sp_Q9QX47_SON_MOUSE__chr16_1_91647944_91647988_ENSMUST00000140312__II_1073635_REVERSED	|generic|sp_Q9QX47-3_SON_MOUSE__chr16_1_91647944_91647988_ENSMUST00000140312__II_1073635_REVERSED	|generic|tr_H9KV00_H9KV00_MOUSE__chr16_1_91647944_91647988_ENSMUST00000140312__II_662216_REVERSED	|generic|tr_Q8BS91_Q8BS91_MOUSE_REVERSED	|generic|sp_Q9QX47-2_SON_MOUSE__chr16_1_91647944_91647988_ENSMUST00000140312_REVERSED	|generic|sp_Q9QX47-4_SON_MOUSE__chr16_1_91647944_91647988_ENSMUST00000140312_REVERSED	|generic|tr_H9KV15_H9KV15_MOUSE__chr16_1_91647944_91647988_ENSMUST00000140312_REVERSED	|generic|tr_H9KV01_H9KV01_MOUSE__chr16_1_91647944_91647988_ENSMUST00000140312_REVERSED|
"""index: 6432, intensity: 3568.0, mobility: 0.842"""	-0.42346	0.236583	0.903555	RCTAPSCTAVQHRRQTL	generic|tr_A0A0N4SVY5_A0A0N4SVY5_MOUSE_REVERSED|
"""index: 18292, intensity: 3255.0, mobility: 1.204"""	-0.423528	0.236807	0.903639	PLMQVRGETSMDPTPMWI	generic|sp_Q9WUA5_EPM2A_MOUSE_REVERSED|
"""index: 2489, intensity: 7048.0, mobility: 0.889"""	-0.423592	0.236977	0.903717	ICLHTKHL	generic|tr_A0A0A0MQN9_A0A0A0MQN9_MOUSE__chr5_1_111235481_111235645_ENSMUST00000129017_REVERSED	|generic|sp_Q80XJ3_TTC28_MOUSE__chr5_1_111235481_111235645_ENSMUST00000129017_REVERSED|
"""index: 6130, intensity: 87500.0, mobility: 0.763"""	-0.423718	0.237201	0.903872	MKELRRPYKTASV	generic|tr_Q4KL57_Q4KL57_MOUSE__II_932934_REVERSED	|generic|tr_Q6ZQC1_Q6ZQC1_MOUSE__chr5_1_142477322_142477486_ENSMUST00000196405__II_932923_REVERSED	|generic|tr_A0A0G2JFH9_A0A0G2JFH9_MOUSE__chr5_1_142477322_142477486_ENSMUST00000196405__II_932923_REVERSED	|generic|sp_Q3U829_AP5Z1_MOUSE__chr5_1_142477322_142477486_ENSMUST00000196405__II_932923_REVERSED	|generic|tr_Q6PFH7_Q6PFH7_MOUSE__chr5_1_142477322_142477486_ENSMUST00000196405__II_932923_REVERSED	|generic|II_932928_TX=10090_REVERSED|
"""index: 12548, intensity: 3489.0, mobility: 0.907"""	-0.423806	0.237371	0.90398	MKSGGVPKREM	generic|tr_A0A571BED3_A0A571BED3_MOUSE__chr9_1_15734258_15734287_ENSMUST00000115588__II_951135_REVERSED	|generic|tr_A0A571BG73_A0A571BG73_MOUSE__chr9_1_15734258_15734287_ENSMUST00000115588__II_951135_REVERSED	|generic|sp_Q3UY96_CFA74_MOUSE__chr9_1_15734258_15734287_ENSMUST00000115588__II_951135_REVERSED	|generic|II_951123_TX=10090_REVERSED	|generic|sp_Q3UY96-2_CFA74_MOUSE_REVERSED|
"""index: 11406, intensity: 4991.0, mobility: 0.946"""	-0.423953	0.237542	0.90416	LCLGHCTLIPWRLRRCTAMLMPQFKPS	generic|IP_1087223_TX=10090_REVERSED|
"""index: 16449, intensity: 4931.0, mobility: 1.027"""	-0.424544	0.237659	0.904882	QWDDDYQGWSVVLLSAILIGHPLCKWVAFQLFM	generic|sp_Q99PJ1_PCD15_MOUSE__II_1152353_REVERSED	|generic|sp_Q99PJ1-10_PCD15_MOUSE__II_1152336_REVERSED	|generic|sp_Q99PJ1-18_PCD15_MOUSE__II_1152336_REVERSED	|generic|sp_Q99PJ1-21_PCD15_MOUSE__II_1152336_REVERSED	|generic|sp_Q99PJ1-25_PCD15_MOUSE__II_1152347_REVERSED	|generic|sp_Q99PJ1-26_PCD15_MOUSE__II_1152336_REVERSED|
"""index: 2263, intensity: 3398.0, mobility: 1.048"""	-0.424697	0.237723	0.905069	SGLTTCPATFVPLTNEPCREQVPG	generic|IP_843473_TX=10090_REVERSED|
"""index: 13675, intensity: 4169.0, mobility: 1.125"""	-0.425435	0.237787	0.905965	QPHVVPQVYMHFTSEIEMTRGNLKLIPFEIIEQP	generic|tr_Q8VC93_Q8VC93_MOUSE__chrX_1_152272896_152273074_ENSMUST00000155793__II_961510_REVERSED	|generic|sp_Q8C460_ERI3_MOUSE__chrX_1_152272896_152273074_ENSMUST00000155793__II_961510_REVERSED	|generic|sp_Q8C460-2_ERI3_MOUSE__chrX_1_152272896_152273074_ENSMUST00000155793__II_961510_REVERSED	|generic|sp_Q8C460-3_ERI3_MOUSE__chrX_1_152272896_152273074_ENSMUST00000155793__II_961516_REVERSED	|generic|II_961514_TX=10090_REVERSED	|generic|tr_A0A0A0MQH3_A0A0A0MQH3_MOUSE_REVERSED|
"""index: 11791, intensity: 12739.0, mobility: 1.138"""	-0.425852	0.23801	0.906469	LYDPCLIPLAKSCAEQIKDELDANEGELMRVKELYNALRENLI	generic|sp_Q6IFX4_K1C39_MOUSE_REVERSED|
"""index: 12546, intensity: 4781.0, mobility: 1.064"""	-0.425882	0.238233	0.906506	AMCLVPSLEEKVSVT	generic|tr_Q9QZJ1_Q9QZJ1_MOUSE_REVERSED	|generic|tr_Q3UZI7_Q3UZI7_MOUSE_REVERSED	|generic|tr_Q925T4_Q925T4_MOUSE_REVERSED	|generic|tr_Q6ZQG6_Q6ZQG6_MOUSE_REVERSED|
"""index: 6211, intensity: 10863.0, mobility: 1.046"""	-0.425975	0.238318	0.906618	YPVCRFAVGLGDREPLPPVKEM	generic|IP_1098364_TX=10090_REVERSED|
"""index: 7170, intensity: 4643.0, mobility: 0.960"""	-0.426423	0.238318	0.907157	VLVENQLPTFDP	generic|tr_D3YTP1_D3YTP1_MOUSE_REVERSED	|generic|sp_Q8C6C9_LEG1H_MOUSE_REVERSED|
"""index: 23064, intensity: 8033.0, mobility: 1.046"""	-0.427357	0.238318	0.908277	LVLPHLSSTRPLGVAMVGCSELPVMWLRRLPLSAH	generic|IP_1083497_TX=10090_REVERSED|
"""index: 19334, intensity: 4849.0, mobility: 1.135"""	-0.427868	0.23854	0.908887	TRQLFGCIKLGLKRICGCWTDYTT	generic|IP_1145057_TX=10090_REVERSED|
"""index: 9090, intensity: 5079.0, mobility: 0.960"""	-0.428217	0.238763	0.909302	VMIDGKLLQAPEIAIRIRSPNESGVNYIGSTY	generic|sp_Q5SSZ5_TENS3_MOUSE_REVERSED	|generic|tr_A0A5F8MPF2_A0A5F8MPF2_MOUSE_REVERSED	|generic|tr_A0A5F8MP98_A0A5F8MP98_MOUSE_REVERSED|
"""index: 1348, intensity: 2514.0, mobility: 1.011"""	-0.428253	0.238985	0.909344	ARFDTTEFNKET	generic|tr_E9PYF4_E9PYF4_MOUSE__chr14_1_101898647_101898703_ENSMUST00000159258__II_1089278_REVERSED	|generic|tr_A0T1J8_A0T1J8_MOUSE__chr14_1_101898647_101898703_ENSMUST00000159258__II_1089257_REVERSED|
"""index: 6393, intensity: 4111.0, mobility: 0.986"""	-0.428341	0.239208	0.909449	YVSKLINKMTWWFGMAFFFS	generic|tr_A0A338P6Q2_A0A338P6Q2_MOUSE_REVERSED	|generic|tr_A9C432_A9C432_MOUSE_REVERSED	|generic|tr_Q8BFU6_Q8BFU6_MOUSE_REVERSED	|generic|sp_Q60774_TM45A_MOUSE_REVERSED|
"""index: 4525, intensity: 2919.0, mobility: 1.044"""	-0.428537	0.23943	0.909681	QAEKAPTQAKYVDGEAGSQVLLETDMQKKEKAYYV	generic|tr_A0A1Y7VIY3_A0A1Y7VIY3_MOUSE__II_3470783_REVERSED	|generic|sp_Q9D1B8_DCD2C_MOUSE_REVERSED	|generic|sp_Q9D1B8-2_DCD2C_MOUSE_REVERSED	|generic|tr_K3W4L8_K3W4L8_MOUSE_REVERSED|
"""index: 25552, intensity: 5111.0, mobility: 0.980"""	-0.428572	0.239653	0.909723	IEEQAMSKLR	generic|tr_A2AJ26_A2AJ26_MOUSE_REVERSED	|generic|tr_Q6ZPZ4_Q6ZPZ4_MOUSE_REVERSED	|generic|sp_P41234_ABCA2_MOUSE_REVERSED|
"""index: 27198, intensity: 10883.0, mobility: 1.376"""	-0.428659	0.239875	0.909826	ISAQFAFRIITETRSISRNYGPFYTEVIEFNQFGIIIWVLLT	generic|tr_A2AG68_A2AG68_MOUSE__II_831243_REVERSED	|generic|sp_Q64430_ATP7A_MOUSE__II_831243_REVERSED	|generic|tr_B9EJ97_B9EJ97_MOUSE_REVERSED|
"""index: 2930, intensity: 2570.0, mobility: 0.852"""	-0.428684	0.240098	0.909856	PAPRSLWLQ	generic|chrX_-1_150999693_150999785_ENSMUST00000112691_REVERSED	|generic|chrX_-1_150997330_150999875_ENSMUST00000112691_REVERSED|
"""index: 9308, intensity: 9325.0, mobility: 1.115"""	-0.428705	0.24032	0.909881	IYTYICIYIHIYVYAIFSLYIQLNCWWEYMYIHIYTYM	generic|IP_3489610_TX=10090_REVERSED|
"""index: 10319, intensity: 16994.0, mobility: 0.920"""	-0.428717	0.240543	0.909895	DPVEVVFPTKVDIKGSNVITCD	generic|sp_P30412_PPIC_MOUSE_REVERSED|
"""index: 15878, intensity: 3549.0, mobility: 1.069"""	-0.428764	0.240712	0.909951	IEVDHPKANEAPLEFVCRLKSDMLDE	generic|sp_Q9QY76_VAPB_MOUSE_REVERSED	|generic|tr_Q3TA54_Q3TA54_MOUSE_REVERSED	|generic|tr_Q8BH80_Q8BH80_MOUSE_REVERSED	|generic|tr_Q3TU78_Q3TU78_MOUSE_REVERSED|
"""index: 15316, intensity: 24829.0, mobility: 0.784"""	-0.428836	0.240881	0.910036	QYSNEIAERCQEP	generic|sp_Q924X2_CPT1B_MOUSE__II_1090435_REVERSED	|generic|tr_Q3UIM5_Q3UIM5_MOUSE__II_1090435_REVERSED|
"""index: 13064, intensity: 5929.0, mobility: 1.007"""	-0.429031	0.241103	0.910266	GKVRNSPARCLDVFNGMAARPNCSVYLLRK	generic|tr_Q3UYU2_Q3UYU2_MOUSE__chr16_1_18249948_18250037_ENSMUST00000127239__II_1079450_REVERSED	|generic|tr_E9PUQ7_E9PUQ7_MOUSE__chr16_1_18249948_18250037_ENSMUST00000127239__II_1079450_REVERSED	|generic|tr_Q05BM5_Q05BM5_MOUSE__chr16_1_18249948_18250037_ENSMUST00000127239__II_1079450_REVERSED	|generic|sp_Q8BNV1_TRM2A_MOUSE__chr16_1_18249948_18250037_ENSMUST00000127239__II_1079450_REVERSED	|generic|II_1079454_TX=10090_REVERSED	|generic|tr_Q3UJM1_Q3UJM1_MOUSE__chr16_1_18249948_18250037_ENSMUST00000127239_REVERSED|
"""index: 28133, intensity: 6115.0, mobility: 1.173"""	-0.429053	0.241272	0.910292	LFFQSGNTNPGSNAMSL	generic|sp_Q9QZH3_PPIE_MOUSE_REVERSED|
"""index: 17579, intensity: 4601.0, mobility: 1.033"""	-0.429137	0.241441	0.91039	QSYSLLMAKPFFMAECLMHKCNRTSTAVLSSHIYLSSNY	generic|IP_935241_TX=10090_REVERSED|
"""index: 6485, intensity: 2832.0, mobility: 1.154"""	-0.429369	0.241556	0.910665	APYLPRVPQLQSTVSPTQPYAYAQ	generic|sp_Q6P9Q6_FKB15_MOUSE__II_962216_REVERSED	|generic|tr_Q80YW9_Q80YW9_MOUSE_REVERSED	|generic|tr_Q80YW6_Q80YW6_MOUSE_REVERSED	|generic|tr_Q80YW7_Q80YW7_MOUSE_REVERSED	|generic|tr_B2RQ18_B2RQ18_MOUSE_REVERSED	|generic|tr_A0A6I8MWZ0_A0A6I8MWZ0_MOUSE_REVERSED	|generic|sp_Q6P9Q6-2_FKB15_MOUSE_REVERSED|
"""index: 8199, intensity: 5652.0, mobility: 0.933"""	-0.42975	0.241724	0.911113	WIELLTKSASY	generic|IP_838144_TX=10090_REVERSED|
"""index: 17235, intensity: 3764.0, mobility: 0.978"""	-0.429965	0.241892	0.911365	STLLCGSLFIFVANVRRKLWLFVSNSF	generic|sp_Q7M725_TR107_MOUSE_REVERSED	|generic|tr_B2RU97_B2RU97_MOUSE_REVERSED|
"""index: 23892, intensity: 3640.0, mobility: 1.073"""	-0.430168	0.241953	0.911603	EDGQIQGLIGTAGADVGWIDCVARAK	generic|IP_850184_TX=10090_REVERSED|
"""index: 21089, intensity: 6682.0, mobility: 0.861"""	-0.430444	0.242068	0.911926	IWRLPPYT	generic|II_1059105_TX=10090_REVERSED|
"""index: 21845, intensity: 5082.0, mobility: 0.907"""	-0.430756	0.24229	0.91229	LGNKEQTSVQLPIMQKQ	generic|sp_Q8VC69_S22A6_MOUSE_REVERSED|
"""index: 13242, intensity: 5144.0, mobility: 0.954"""	-0.430853	0.242512	0.912403	QYVKFVRDLYFRVLHRLFCCRDLSKID	generic|tr_Q2NKI0_Q2NKI0_MOUSE_REVERSED|
"""index: 12929, intensity: 6117.0, mobility: 1.040"""	-0.431004	0.242734	0.91258	ERDPNPINELIMKAQQFHKSA	generic|sp_Q6PHQ8_NAA35_MOUSE__chr13_1_59595351_59595386_ENSMUST00000225670__II_1108419_REVERSED|
"""index: 5527, intensity: 20121.0, mobility: 0.847"""	-0.43102	0.24274	0.912598	FNLINPSHN	generic|chr4_-1_41206829_41206915_ENSMUST00000108068_REVERSED|
"""index: 13322, intensity: 5060.0, mobility: 1.037"""	-0.431255	0.242962	0.912871	RLWLCSPEPAPPPLLQGDRFWSLSPQPTGSVVVR	generic|sp_Q62407_SPEG_MOUSE_REVERSED	|generic|tr_E9QQ25_E9QQ25_MOUSE_REVERSED|
"""index: 9731, intensity: 11602.0, mobility: 1.082"""	-0.431307	0.243183	0.912932	TNVIPMLHSGDSWARMIKAPRFWDSLFMYGAAPHVVISRPNN	generic|sp_A2ARV4_LRP2_MOUSE_REVERSED	|generic|tr_A2ARV5_A2ARV5_MOUSE_REVERSED|
"""index: 12482, intensity: 5343.0, mobility: 1.121"""	-0.43139	0.243405	0.913028	CEINVVLSINPLIHFNMNIEELALYVSF	generic|tr_A0A3B2WCR5_A0A3B2WCR5_MOUSE__II_3458760_REVERSED	|generic|tr_K7N6T2_K7N6T2_MOUSE__II_3458760_REVERSED	|generic|II_3458738_TX=10090_REVERSED	|generic|tr_A0A3B2WDB2_A0A3B2WDB2_MOUSE_REVERSED	|generic|tr_A0A3B2WDB7_A0A3B2WDB7_MOUSE_REVERSED|
"""index: 15314, intensity: 26523.0, mobility: 0.917"""	-0.431566	0.243627	0.913233	TKKMAQLVEFWMAQIYVGPS	generic|IP_1122473_TX=10090_REVERSED|
"""index: 18614, intensity: 3028.0, mobility: 1.198"""	-0.431645	0.24374	0.913324	MFTYVINNNLFTREDMLICKIYEAFVPDECLLK	generic|tr_F6WJB7_F6WJB7_MOUSE__II_1138529_REVERSED	|generic|sp_Q6ZQ93_UBP34_MOUSE__II_1138529_REVERSED	|generic|sp_Q6ZQ93-2_UBP34_MOUSE__II_1138529_REVERSED	|generic|sp_Q6ZQ93-3_UBP34_MOUSE__II_1138529_REVERSED	|generic|II_1138513_TX=10090_REVERSED	|generic|tr_Z4YN11_Z4YN11_MOUSE_REVERSED|
"""index: 23988, intensity: 2812.0, mobility: 1.134"""	-0.431869	0.243962	0.913583	HSLSSEYRRMMYYQEETIEEVFSRVQLLGA	generic|sp_Q8BGW0_THMS1_MOUSE_REVERSED	|generic|sp_Q8BGW0-2_THMS1_MOUSE_REVERSED	|generic|sp_Q8BGW0-3_THMS1_MOUSE_REVERSED	|generic|sp_Q8BGW0-4_THMS1_MOUSE_REVERSED|
"""index: 6503, intensity: 3227.0, mobility: 0.811"""	-0.431883	0.244183	0.9136	KLTISKDENRQVLLNEPKVDR	generic|sp_Q8BWQ5_DCLK3_MOUSE_REVERSED|
"""index: 15386, intensity: 4226.0, mobility: 0.930"""	-0.432015	0.244351	0.913752	GYFKVVNEHSLMKNICIEKKI	generic|tr_G3UX84_G3UX84_MOUSE__II_854699_REVERSED	|generic|tr_Q497T8_Q497T8_MOUSE_REVERSED	|generic|tr_G3UYC5_G3UYC5_MOUSE_REVERSED	|generic|sp_O35280_CHK1_MOUSE_REVERSED|
"""index: 8431, intensity: 2685.0, mobility: 0.800"""	-0.43217	0.244572	0.913931	LNATQPNLTVDVTPSP	generic|tr_Q8R2Z8_Q8R2Z8_MOUSE_REVERSED|
"""index: 23383, intensity: 3115.0, mobility: 1.104"""	-0.432182	0.244794	0.913945	IDKYVLSAEFESIR	generic|tr_A0A0G2JFG8_A0A0G2JFG8_MOUSE_REVERSED|
"""index: 27154, intensity: 14452.0, mobility: 0.850"""	-0.43221	0.245016	0.913978	TKNQKNTQKTKNTKNK	generic|IP_3459381_TX=10090_REVERSED|
"""index: 435, intensity: 2624.0, mobility: 0.896"""	-0.43225	0.245237	0.914023	RSNNQKNMHD	generic|IP_967421_TX=10090_REVERSED|
"""index: 13984, intensity: 6146.0, mobility: 1.113"""	-0.432275	0.24535	0.914052	RARWRQLISEKMTLSLTTSLLFTN	generic|IP_1006532_TX=10090_REVERSED|
"""index: 641, intensity: 2853.0, mobility: 0.953"""	-0.4324	0.245571	0.914196	EAKSQTGYFFI	generic|IP_827395_TX=10090_REVERSED|
"""index: 9630, intensity: 5206.0, mobility: 0.974"""	-0.432413	0.245684	0.914212	LVQEKNPLFCQHSIWAFHAL	generic|tr_B9EKU4_B9EKU4_MOUSE_REVERSED	|generic|tr_G3UX45_G3UX45_MOUSE_REVERSED	|generic|tr_E9Q7L1_E9Q7L1_MOUSE_REVERSED|
"""index: 17506, intensity: 6875.0, mobility: 1.124"""	-0.432565	0.245796	0.914386	VYRDYAMATLLIIEVGGFFHEAFIQTMCGNFSITKREALLDFIMKPA	generic|tr_Q8VGN9_Q8VGN9_MOUSE__II_3453245_REVERSED	|generic|tr_A2AWB5_A2AWB5_MOUSE_REVERSED	|generic|tr_A0A1L1SVA0_A0A1L1SVA0_MOUSE_REVERSED|
"""index: 13706, intensity: 5105.0, mobility: 1.083"""	-0.432912	0.245909	0.914785	YSVFFFTIVMYACRLFNWGSTRVLGRVT	generic|tr_Q8C5A6_Q8C5A6_MOUSE__II_897201_REVERSED	|generic|tr_F6QS57_F6QS57_MOUSE__II_897201_REVERSED	|generic|sp_E9Q7F5_EDD13_MOUSE_REVERSED|
"""index: 19981, intensity: 3414.0, mobility: 0.944"""	-0.433007	0.245967	0.914894	PYVDRTLRELPLRPPGSDLGCT	generic|IP_876942_TX=10090_REVERSED|
"""index: 20729, intensity: 5853.0, mobility: 1.286"""	-0.43323	0.246188	0.91515	RRWTQTMLVMMGTVEAQKR	generic|chr2_1_121305573_121305803_ENSMUST00000094639__IP_1001252_TX=10090_REVERSED|
"""index: 12788, intensity: 11604.0, mobility: 1.085"""	-0.433243	0.2463	0.915165	HGRCPPPPLLAAYIVS	generic|tr_Q3UI92_Q3UI92_MOUSE__IP_1018979_REVERSED|
"""index: 27275, intensity: 50834.0, mobility: 0.920"""	-0.433426	0.246521	0.915374	FLNKKCIDVIELEKL	generic|IP_873048_TX=10090_REVERSED|
"""index: 11439, intensity: 5333.0, mobility: 0.907"""	-0.433466	0.246742	0.91542	ESSDEVLFIPYNWSMSL	generic|tr_D3Z003_D3Z003_MOUSE__II_1072114_REVERSED	|generic|tr_Q69ZK3_Q69ZK3_MOUSE__II_1072114_REVERSED	|generic|tr_Q3UH13_Q3UH13_MOUSE_REVERSED	|generic|sp_Q9JIL5_TULP4_MOUSE_REVERSED|
"""index: 7156, intensity: 6699.0, mobility: 1.033"""	-0.433583	0.246963	0.915553	CSGLTFAGGHIYIVAPRQRESK	generic|tr_Q9D5E6_Q9D5E6_MOUSE__IP_971299_REVERSED	|generic|II_971294_TX=10090_REVERSED|
"""index: 11258, intensity: 175852.0, mobility: 1.026"""	-0.433937	0.247184	0.915957	SVAQLRQCLESPPLGAVQVLVMN	generic|tr_Q9DBC9_Q9DBC9_MOUSE__II_1123080_REVERSED	|generic|tr_Q6XPS7_Q6XPS7_MOUSE__II_1123080_REVERSED|
"""index: 13222, intensity: 3032.0, mobility: 0.928"""	-0.434081	0.247404	0.916121	PSAICMVHFFLRTNVYYFSS	generic|IP_932897_TX=10090_REVERSED|
"""index: 6729, intensity: 4717.0, mobility: 0.992"""	-0.434168	0.247625	0.91622	QQAGAMSPLASGSVSSMRYVAFHQCIS	generic|IP_1058584_TX=10090_REVERSED|
"""index: 535, intensity: 3814.0, mobility: 0.882"""	-0.434217	0.247684	0.916276	RLPYSDRNC	generic|IP_1123540_TX=10090_REVERSED|
"""index: 6209, intensity: 4400.0, mobility: 1.129"""	-0.434316	0.247684	0.916389	LNECLDWNSCLLEPRRVSEVFQNRQLTMH	generic|IP_852502_TX=10090_REVERSED|
"""index: 26725, intensity: 8206.0, mobility: 1.103"""	-0.434848	0.247905	0.916992	TGAAETHVRFAPSSKPVVHWSCTNLFHLCAIGLHVHLVCYFL	generic|IP_1003212_TX=10090_REVERSED|
"""index: 20232, intensity: 4881.0, mobility: 0.953"""	-0.435209	0.248125	0.9174	VARRYSTSRL	generic|II_983935_TX=10090_REVERSED	|generic|II_983936_TX=10090_REVERSED	|generic|tr_D3YYY8_D3YYY8_MOUSE_REVERSED|
"""index: 14685, intensity: 4228.0, mobility: 1.033"""	-0.435295	0.248346	0.917498	ESPCHPLSIIHRTLVEIEQNMSAAMLGHHSPRRQIFANL	generic|IP_914644_TX=10090_REVERSED|
"""index: 7258, intensity: 4969.0, mobility: 0.810"""	-0.435296	0.248457	0.917499	KHTGLAACSQAQLAMEGPRMSSV	generic|tr_Q9JKZ9_Q9JKZ9_MOUSE__IP_934355_REVERSED|
"""index: 27128, intensity: 285320.0, mobility: 1.114"""	-0.435589	0.248568	0.917829	THHIDFCSNSDELLRIKQVQICRLKLEPKMVAQ	generic|tr_D3YV41_D3YV41_MOUSE_REVERSED|
"""index: 19490, intensity: 3529.0, mobility: 0.942"""	-0.435713	0.248678	0.917968	MRKEKQRR	generic|sp_P21952_PO3F1_MOUSE__II_960468_REVERSED	|generic|sp_P31361_PO3F3_MOUSE__chr14_-1_39472911_39472940_ENSMUST00000166968_REVERSED	|generic|sp_P31360_PO3F2_MOUSE_REVERSED	|generic|tr_A6H6L6_A6H6L6_MOUSE_REVERSED|
"""index: 10030, intensity: 9566.0, mobility: 0.983"""	-0.436149	0.248899	0.918458	FHIDKKPNFGVQKLFPVLKEKCEEYRKNSWNITPDHMKN	generic|IP_1023301_TX=10090_REVERSED|
"""index: 7285, intensity: 4484.0, mobility: 0.922"""	-0.436314	0.248954	0.918643	MHGVGQISRRVNKGGPEEYAQLMAAP	generic|sp_P70227_ITPR3_MOUSE_REVERSED|
"""index: 17539, intensity: 2928.0, mobility: 0.896"""	-0.436523	0.24912	0.918876	PGPMWNLPHL	generic|IP_999804_TX=10090_REVERSED|
"""index: 10650, intensity: 5325.0, mobility: 0.922"""	-0.43661	0.249285	0.918974	ELSVTGLPISPPPGCPLGVCRPPTS	generic|tr_D6RGQ0_D6RGQ0_MOUSE__II_1033752_REVERSED	|generic|tr_E9Q8I0_E9Q8I0_MOUSE__II_1033751_REVERSED	|generic|sp_P06909_CFAH_MOUSE__II_1033751_REVERSED	|generic|tr_E9Q8H9_E9Q8H9_MOUSE__II_1033751_REVERSED	|generic|tr_Q0KHD3_Q0KHD3_MOUSE_REVERSED	|generic|tr_Q0KHD2_Q0KHD2_MOUSE_REVERSED	|generic|tr_E9Q8B5_E9Q8B5_MOUSE_REVERSED	|generic|tr_E9Q8B6_E9Q8B6_MOUSE_REVERSED	|generic|tr_B2RUG5_B2RUG5_MOUSE_REVERSED|
"""index: 12618, intensity: 32602.0, mobility: 1.152"""	-0.436756	0.249505	0.919137	SADWVVVTHDFSGTIIRDGSTDFSLSIIEAL	generic|tr_D3Z7A5_D3Z7A5_MOUSE__II_1032689_REVERSED	|generic|tr_Q9D4T2_Q9D4T2_MOUSE__II_1032689_REVERSED|
"""index: 11231, intensity: 3085.0, mobility: 1.253"""	-0.436878	0.24967	0.919272	MRDGKVKERHSEEMDRQIIN	generic|IP_935886_TX=10090_REVERSED|
"""index: 14600, intensity: 3327.0, mobility: 0.852"""	-0.436955	0.249835	0.919358	YGTVITVPIKTIFDLNE	generic|tr_A0A494B9Q0_A0A494B9Q0_MOUSE_REVERSED	|generic|sp_Q8VEH6_CBWD1_MOUSE__chr19_-1_24961376_24961519_ENSMUST00000236790_REVERSED	|generic|tr_A0A494BB09_A0A494BB09_MOUSE__chr19_-1_24961376_24961519_ENSMUST00000236790_REVERSED|
"""index: 8663, intensity: 32206.0, mobility: 1.031"""	-0.437054	0.25	0.919469	SIVDIIPSVVRTHDEMVRQLMPQLWEVNVECHSDLFTLVTAGAV	generic|tr_Q69ZR3_Q69ZR3_MOUSE__chr12_1_80601746_80601832_ENSMUST00000219267_REVERSED	|generic|sp_Q9JJ61_GLT16_MOUSE__chr12_1_80601746_80601832_ENSMUST00000219267_REVERSED|
"""index: 26252, intensity: 4206.0, mobility: 0.920"""	-0.437196	0.25022	0.919626	CGTATITKAPGHLNWLLQ	generic|tr_Q8VFC1_Q8VFC1_MOUSE__II_3460013_REVERSED	|generic|tr_Q7TRJ7_Q7TRJ7_MOUSE_REVERSED	|generic|tr_Q8VES3_Q8VES3_MOUSE_REVERSED	|generic|tr_L7N1Z1_L7N1Z1_MOUSE_REVERSED|
"""index: 18534, intensity: 3629.0, mobility: 1.082"""	-0.437321	0.25033	0.919766	PRKISYSKDQEQLYSVFHIWVNDKSW	generic|IP_1089205_TX=10090_REVERSED|
"""index: 26116, intensity: 8467.0, mobility: 1.132"""	-0.437649	0.250494	0.92013	LRYSLSCGSTFRWWWSWRFPWSEWSLRACTSPVTSSWPALS	generic|IP_860641_TX=10090_REVERSED	|generic|IP_860620_TX=10090_REVERSED|
"""index: 13058, intensity: 4593.0, mobility: 1.141"""	-0.437697	0.250659	0.920183	ERERERERERERERERERERERERERERERERERS	generic|IP_1112592_TX=10090_REVERSED|
"""index: 10781, intensity: 4552.0, mobility: 0.912"""	-0.437966	0.250879	0.920481	SCQSLAPLLASFQFDVICCSVLEL	generic|tr_L7N1Y3_L7N1Y3_MOUSE__II_3503431_REVERSED	|generic|tr_A0A1Y7VJ51_A0A1Y7VJ51_MOUSE_REVERSED	|generic|tr_Q3UTB0_Q3UTB0_MOUSE_REVERSED|
"""index: 7654, intensity: 7305.0, mobility: 0.799"""	-0.438008	0.251043	0.920527	SLSRQPGSGGAASAASANDTGGPLARAPSAALP	generic|tr_Q3UH37_Q3UH37_MOUSE__II_1087578_REVERSED	|generic|tr_F7BX42_F7BX42_MOUSE__II_1087578_REVERSED	|generic|tr_E9PZM8_E9PZM8_MOUSE__II_1087578_REVERSED	|generic|sp_Q99J85_NPTXR_MOUSE__II_1087577_REVERSED	|generic|tr_Q3UH69_Q3UH69_MOUSE__II_1087578_REVERSED|
"""index: 22469, intensity: 25136.0, mobility: 1.132"""	-0.438021	0.251263	0.920542	QLDIGLREMVMFRYSRGKFDTLGFGYFVPI	generic|sp_Q8BN21_VRK2_MOUSE__II_1142036_REVERSED	|generic|sp_Q8BN21-2_VRK2_MOUSE__II_1142036_REVERSED	|generic|sp_Q8BN21-3_VRK2_MOUSE__II_1142036_REVERSED|
"""index: 25087, intensity: 3241.0, mobility: 1.060"""	-0.438173	0.251483	0.920709	PIIYNPAGSLLLW	generic|tr_A0A3B2WB15_A0A3B2WB15_MOUSE__II_3498673_REVERSED	|generic|tr_L7N2B7_L7N2B7_MOUSE__II_3498673_REVERSED	|generic|tr_K7N6U5_K7N6U5_MOUSE__II_3458807_REVERSED	|generic|tr_E9Q067_E9Q067_MOUSE__II_3458820_REVERSED	|generic|tr_A0A3B2WCK0_A0A3B2WCK0_MOUSE_REVERSED|
"""index: 3886, intensity: 3204.0, mobility: 0.831"""	-0.438212	0.251592	0.920753	NVQLYPWL	generic|IP_1091994_TX=10090_REVERSED|
"""index: 5751, intensity: 4925.0, mobility: 1.185"""	-0.438311	0.251811	0.920862	KSYQMAGIISQTMKNMDLMTKEHQSKIINFETNM	generic|tr_K7N759_K7N759_MOUSE_REVERSED	|generic|tr_J3QPD3_J3QPD3_MOUSE_REVERSED	|generic|tr_J3QPD5_J3QPD5_MOUSE_REVERSED	|generic|tr_L7N297_L7N297_MOUSE_REVERSED	|generic|tr_L7N276_L7N276_MOUSE_REVERSED|
"""index: 14851, intensity: 4803.0, mobility: 1.044"""	-0.438557	0.252031	0.921133	RGILYAILVILILGALAGGVAIPILMNNGD	generic|tr_Q8VH34_Q8VH34_MOUSE_REVERSED|
"""index: 7726, intensity: 3973.0, mobility: 0.917"""	-0.438566	0.25225	0.921143	APVRDMFNGMFTIGISMPNWIPGTHDGKIN	generic|sp_O88593_PGRP1_MOUSE__chr7_1_18884729_18884977_ENSMUST00000206481__II_897795_REVERSED|
"""index: 9326, intensity: 15399.0, mobility: 0.991"""	-0.438718	0.25247	0.92131	GYLYLLVLSTALLMWTEMSFN	generic|sp_Q64464_CP3AD_MOUSE_REVERSED|
"""index: 3815, intensity: 4215.0, mobility: 1.048"""	-0.43889	0.252634	0.921499	LVTEREAEGGPGPGEP	generic|sp_Q9JL61_RFX5_MOUSE__II_978131_REVERSED	|generic|tr_Q0P5W9_Q0P5W9_MOUSE__II_978149_REVERSED|
"""index: 19832, intensity: 3180.0, mobility: 1.067"""	-0.438972	0.252687	0.921589	FDGPASESERILFAGDHRQKSLMEEAKARPIKGFFWPHPKME	generic|sp_Q60631_GRB2_MOUSE_REVERSED	|generic|tr_Q3U1Q4_Q3U1Q4_MOUSE_REVERSED	|generic|tr_B1AT92_B1AT92_MOUSE_REVERSED|
"""index: 11199, intensity: 3463.0, mobility: 0.973"""	-0.439208	0.252906	0.921848	NLFWLDPMNWP	generic|sp_Q3USS3_DRC1_MOUSE_REVERSED|
"""index: 9585, intensity: 10592.0, mobility: 1.127"""	-0.439208	0.253015	0.921848	MLHVPWRELAEPLVTHNTYACTKVTVDWAKDWDLRELDVL	generic|tr_E9PUM3_E9PUM3_MOUSE__chr19_1_6398069_6398194_ENSMUST00000139775__II_1050510_REVERSED	|generic|sp_Q9WUB3_PYGM_MOUSE__chr19_1_6398069_6398194_ENSMUST00000139775__II_1050510_REVERSED|
"""index: 11203, intensity: 2712.0, mobility: 1.184"""	-0.439396	0.253234	0.922053	SSSYEMTIRVPKLPAFFNIIDQANAQFPLGRMHVFHLS	generic|tr_Q8C298_Q8C298_MOUSE__chr5_-1_88670172_88670309_ENSMUST00000130408__II_943319_REVERSED	|generic|sp_Q8C5Q4_GRSF1_MOUSE__chr5_-1_88670172_88670309_ENSMUST00000130408__II_943319_REVERSED	|generic|tr_E9Q179_E9Q179_MOUSE__chr5_-1_88670172_88670309_ENSMUST00000130408__II_943319_REVERSED|
"""index: 25259, intensity: 9592.0, mobility: 1.026"""	-0.439401	0.253342	0.922059	FLSIFSIPWKM	generic|IP_937152_TX=10090_REVERSED|
"""index: 23626, intensity: 11429.0, mobility: 0.901"""	-0.439694	0.253561	0.922379	TRTSRTPMR	generic|IP_1120556_TX=10090_REVERSED|
"""index: 1523, intensity: 3390.0, mobility: 0.904"""	-0.439739	0.25378	0.922428	QQQQQQEQQQ	generic|II_873102_TX=10090_REVERSED	|generic|tr_Q0Z9Z6_Q0Z9Z6_MOUSE_REVERSED	|generic|sp_A2AVZ9_S43A3_MOUSE_REVERSED|
"""index: 28974, intensity: 5263.0, mobility: 0.970"""	-0.439877	0.253888	0.922579	CRAKRCVMVW	generic|chr8_-1_70191894_70194209_ENSMUST00000110127__IP_866806_TX=10090_REVERSED|
"""index: 17135, intensity: 2778.0, mobility: 1.110"""	-0.440275	0.254107	0.923013	RNKYFTTKCKIDNGLKLSDIINSLLNDGESLIMMIHIF	generic|IP_902389_TX=10090_REVERSED|
"""index: 27698, intensity: 83736.0, mobility: 1.050"""	-0.440293	0.254271	0.923032	ASLKKKKSAGYGGGSSNHSPSAPRKKIN	generic|IP_3484874_TX=10090_REVERSED|
"""index: 6448, intensity: 4679.0, mobility: 1.080"""	-0.440363	0.25449	0.923108	QERRRREEELAQRRLEMERERSEMLRSKEAHAEKLMKEM	generic|tr_F6RUK9_F6RUK9_MOUSE__II_853678_REVERSED	|generic|tr_F6RYD0_F6RYD0_MOUSE__II_853683_REVERSED	|generic|tr_Q8BWJ2_Q8BWJ2_MOUSE_REVERSED	|generic|sp_Q6PDH0_PHLB1_MOUSE_REVERSED	|generic|tr_E9PWB1_E9PWB1_MOUSE_REVERSED	|generic|tr_E9Q307_E9Q307_MOUSE_REVERSED	|generic|tr_D3Z4N0_D3Z4N0_MOUSE_REVERSED	|generic|tr_E9Q340_E9Q340_MOUSE_REVERSED	|generic|tr_E9PWW4_E9PWW4_MOUSE_REVERSED|
"""index: 425, intensity: 13990.0, mobility: 0.914"""	-0.440475	0.254709	0.92323	PNEADSDFRVFQTDDVYGVI	generic|tr_Q2XN57_Q2XN57_MOUSE__II_1065782_REVERSED	|generic|tr_Q4FZH9_Q4FZH9_MOUSE__II_1065428_REVERSED	|generic|tr_Q4KN81_Q4KN81_MOUSE__II_1065782_REVERSED	|generic|II_1065418_TX=10090_REVERSED	|generic|II_1065422_TX=10090_REVERSED	|generic|II_1065768_TX=10090_REVERSED	|generic|tr_A0A2Z4T2P1_A0A2Z4T2P1_MOUSE_REVERSED	|generic|tr_A0A2Z4SXM6_A0A2Z4SXM6_MOUSE_REVERSED	|generic|tr_A0A2Z4SXQ9_A0A2Z4SXQ9_MOUSE_REVERSED	|generic|tr_A0A2Z4SXG9_A0A2Z4SXG9_MOUSE_REVERSED	|generic|tr_Q9CZ20_Q9CZ20_MOUSE_REVERSED	|generic|tr_A0A2Z4T3V9_A0A2Z4T3V9_MOUSE_REVERSED	|generic|sp_P06339_HA15_MOUSE_REVERSED	|generic|tr_A0A2Z4SXG8_A0A2Z4SXG8_MOUSE_REVERSED	|generic|sp_P14430_HA18_MOUSE_REVERSED	|generic|tr_Q9TQB1_Q9TQB1_MOUSE_REVERSED	|generic|tr_A0A2Z4SXU1_A0A2Z4SXU1_MOUSE_REVERSED	|generic|tr_A0A2Z4SXI4_A0A2Z4SXI4_MOUSE_REVERSED	|generic|tr_A0A2Z4SY86_A0A2Z4SY86_MOUSE_REVERSED	|generic|tr_A0A2Z4SXK5_A0A2Z4SXK5_MOUSE_REVERSED	|generic|tr_A0A2Z4T411_A0A2Z4T411_MOUSE_REVERSED	|generic|tr_A0A2Z4SXC0_A0A2Z4SXC0_MOUSE_REVERSED	|generic|tr_Q0WXI7_Q0WXI7_MOUSE_REVERSED	|generic|tr_A0A2Z4SZ74_A0A2Z4SZ74_MOUSE_REVERSED	|generic|tr_A0A2Z4SYJ1_A0A2Z4SYJ1_MOUSE_REVERSED	|generic|tr_O98032_O98032_MOUSE_REVERSED	|generic|tr_A0A2Z4SXH3_A0A2Z4SXH3_MOUSE_REVERSED	|generic|tr_Q9TQM0_Q9TQM0_MOUSE_REVERSED	|generic|tr_P79567_P79567_MOUSE_REVERSED	|generic|tr_A0A2Z4SZ40_A0A2Z4SZ40_MOUSE_REVERSED	|generic|tr_A0A2Z4SXF8_A0A2Z4SXF8_MOUSE_REVERSED|
"""index: 24000, intensity: 5757.0, mobility: 0.954"""	-0.440623	0.254919	0.923389	LELHGRQPRT	generic|tr_Q8K046_Q8K046_MOUSE__II_3457883_REVERSED|
"""index: 6884, intensity: 7125.0, mobility: 1.043"""	-0.440765	0.254919	0.923543	HLMLVGPTSSQAMPAGPPPQHVML	generic|sp_Q9QZ04_MAGL2_MOUSE_REVERSED|
"""index: 8666, intensity: 5291.0, mobility: 0.859"""	-0.441667	0.254919	0.924517	MQQFRRRGILGYVKGQGSR	generic|tr_G3X9G2_G3X9G2_MOUSE__II_1133308_REVERSED	|generic|tr_F7AMS7_F7AMS7_MOUSE__II_1133308_REVERSED	|generic|tr_Q571L1_Q571L1_MOUSE_REVERSED	|generic|tr_Q5SXG3_Q5SXG3_MOUSE_REVERSED	|generic|sp_Q9JM52_MINK1_MOUSE_REVERSED	|generic|sp_Q9JM52-2_MINK1_MOUSE_REVERSED	|generic|sp_Q9JM52-3_MINK1_MOUSE_REVERSED	|generic|tr_Q5SXG1_Q5SXG1_MOUSE_REVERSED	|generic|tr_Q7TT13_Q7TT13_MOUSE_REVERSED|
"""index: 17120, intensity: 4808.0, mobility: 0.989"""	-0.442174	0.255138	0.925061	FLFFTQTCKLV	generic|IP_870114_TX=10090_REVERSED|
"""index: 8875, intensity: 4851.0, mobility: 0.870"""	-0.442353	0.255356	0.925252	PDMRGGKHKKTPRPRQ	generic|sp_Q7TPD3_ROBO2_MOUSE__II_3486308_REVERSED	|generic|tr_A0A338P6D2_A0A338P6D2_MOUSE__II_3486308_REVERSED	|generic|tr_A0A2I3BR72_A0A2I3BR72_MOUSE__II_1074444_REVERSED	|generic|tr_E9Q6A0_E9Q6A0_MOUSE__II_1074444_REVERSED	|generic|tr_Q19AB2_Q19AB2_MOUSE__II_1074444_REVERSED	|generic|tr_A0A338P6W2_A0A338P6W2_MOUSE_REVERSED	|generic|tr_A0A338P6R3_A0A338P6R3_MOUSE_REVERSED|
"""index: 5898, intensity: 6521.0, mobility: 1.033"""	-0.442361	0.255575	0.925261	APPPQIWRGHRCRRRLCSGESGLCRSGSQ	generic|chr16_1_38089687_38089935_ENSMUST00000023507__IP_1075801_TX=10090_REVERSED	|generic|chr16_1_38089636_38089935_ENSMUST00000023507__IP_1075801_TX=10090_REVERSED|
"""index: 30624, intensity: 10747.0, mobility: 1.104"""	-0.442403	0.255794	0.925306	QKHSLASLMKTEAEALDKFSSGVLFLATGKLEYIALINQ	generic|sp_Q2EMV9_PAR14_MOUSE_REVERSED	|generic|tr_B2RSI3_B2RSI3_MOUSE_REVERSED|
"""index: 22572, intensity: 3077.0, mobility: 0.764"""	-0.442459	0.256007	0.925366	SSDRVLFMGHR	generic|tr_A2RS58_A2RS58_MOUSE__chr16_1_17483718_17483795_ENSMUST00000231629__II_2516827_REVERSED	|generic|tr_A0A338P675_A0A338P675_MOUSE_REVERSED	|generic|tr_A0A338P6Q0_A0A338P6Q0_MOUSE_REVERSED	|generic|tr_Q8R5B8_Q8R5B8_MOUSE_REVERSED|
"""index: 5640, intensity: 2720.0, mobility: 1.045"""	-0.442555	0.256007	0.925468	VETDGKSVSVNISYQ	generic|IP_1004698_TX=10090_REVERSED|
"""index: 7677, intensity: 5148.0, mobility: 0.926"""	-0.442856	0.256114	0.92579	QMEREEELILPERTREWLRL	generic|sp_Q8BHB4_WDR3_MOUSE__chr3_-1_100141551_100141586_ENSMUST00000135812_REVERSED|
"""index: 16237, intensity: 3535.0, mobility: 0.969"""	-0.442988	0.256332	0.92593	CRFNRKTYLE	generic|tr_Q6PDS2_Q6PDS2_MOUSE_REVERSED	|generic|sp_Q8BU04_UBR7_MOUSE_REVERSED	|generic|tr_Q68FN3_Q68FN3_MOUSE_REVERSED	|generic|tr_Q3U1Z8_Q3U1Z8_MOUSE_REVERSED|
"""index: 1294, intensity: 3652.0, mobility: 0.968"""	-0.443107	0.25655	0.926057	IETHRSNFAKIFLPPFLTIPLDELNSFDISDK	generic|tr_B1AUV4_B1AUV4_MOUSE_REVERSED|
"""index: 28850, intensity: 8833.0, mobility: 1.099"""	-0.443117	0.256769	0.926068	PLMTQPILTGELPLH	generic|II_1000602_TX=10090_REVERSED	|generic|II_1000602_TX=10090_REVERSED|
"""index: 21342, intensity: 15956.0, mobility: 1.124"""	-0.443137	0.256987	0.926089	MVLTVNLIKAQAAPTFARNDIAPRLS	generic|IP_899967_TX=10090_REVERSED|
"""index: 1939, intensity: 2540.0, mobility: 0.896"""	-0.443253	0.257205	0.926212	MRSPVPPPSYC	generic|IP_1149388_TX=10090_REVERSED|
"""index: 8316, intensity: 3233.0, mobility: 0.814"""	-0.4433	0.257367	0.926262	RSVPLVPDP	generic|chr1_-1_60493594_60495477_ENSMUST00000140485__IP_1038330_TX=10090_REVERSED|
"""index: 9603, intensity: 17911.0, mobility: 1.029"""	-0.44344	0.257529	0.926411	CDMFLLVIALYFKESYPSIVM	generic|IP_892541_TX=10090_REVERSED|
"""index: 8661, intensity: 11654.0, mobility: 0.959"""	-0.443569	0.257691	0.926547	EGQLSIYGLIEHKDSFMLKKM	generic|IP_3466971_TX=10090_REVERSED|
"""index: 3488, intensity: 3532.0, mobility: 0.996"""	-0.443819	0.257777	0.926812	TVLLSAAEPVSNTM	generic|sp_Q8BZ36_RINT1_MOUSE__chr5_1_23819410_23819580_ENSMUST00000124680_REVERSED|
"""index: 9427, intensity: 7753.0, mobility: 1.013"""	-0.443931	0.257777	0.92693	FEEVTLPLPASKERESEVGKQ	generic|tr_F6RJ39_F6RJ39_MOUSE__chr14_-1_54662164_54662199_ENSMUST00000129700__II_1095258_REVERSED	|generic|sp_Q9JIX8_ACINU_MOUSE__chr14_-1_54662164_54662199_ENSMUST00000129700__II_1095258_REVERSED	|generic|sp_Q9JIX8-4_ACINU_MOUSE__chr14_-1_54662164_54662199_ENSMUST00000129700__II_1095258_REVERSED|
"""index: 8856, intensity: 5492.0, mobility: 0.824"""	-0.444029	0.257777	0.927034	NHGAGSNGKY	generic|sp_Q61400_CEAMA_MOUSE_REVERSED	|generic|tr_A0A0R4J0G1_A0A0R4J0G1_MOUSE_REVERSED|
"""index: 1449, intensity: 3071.0, mobility: 0.889"""	-0.444274	0.257777	0.927292	RGLEPQLNAQS	generic|tr_B1ATI4_B1ATI4_MOUSE_REVERSED	|generic|sp_Q9ET35_TR13B_MOUSE_REVERSED	|generic|tr_A5D8Y7_A5D8Y7_MOUSE_REVERSED|
"""index: 25218, intensity: 30243.0, mobility: 1.059"""	-0.445137	0.257882	0.928199	TVRRELLQWKM	generic|sp_Q9QXL2_KI21A_MOUSE_REVERSED	|generic|sp_Q9QXL2-2_KI21A_MOUSE_REVERSED	|generic|sp_Q9QXL2-3_KI21A_MOUSE_REVERSED	|generic|sp_Q9QXL2-4_KI21A_MOUSE_REVERSED	|generic|tr_F8WGN6_F8WGN6_MOUSE_REVERSED	|generic|tr_E9Q0J5_E9Q0J5_MOUSE_REVERSED	|generic|tr_Q3UHE7_Q3UHE7_MOUSE_REVERSED|
"""index: 4068, intensity: 3695.0, mobility: 0.944"""	-0.445186	0.257931	0.92825	PLSSSSSSSSSPSSS	generic|IP_3493196_TX=10090_REVERSED|
"""index: 10881, intensity: 6742.0, mobility: 1.175"""	-0.446012	0.258093	0.929112	KYPLELVQCTMSSQSFYGYQARLLAKMMPVKVTSGDKKTFDTME	generic|sp_Q9JK88_SPI2_MOUSE_REVERSED|
"""index: 17643, intensity: 3759.0, mobility: 0.968"""	-0.44612	0.258198	0.929224	HAVPKTGITKCIFEIDEREVDKVVM	generic|tr_Q3UJZ8_Q3UJZ8_MOUSE__chr11_1_22997081_22997158_ENSMUST00000174244_REVERSED	|generic|tr_G5E839_G5E839_MOUSE__chr11_1_22997081_22997158_ENSMUST00000174244_REVERSED	|generic|tr_Q564F4_Q564F4_MOUSE__chr11_1_22997081_22997158_ENSMUST00000174244_REVERSED	|generic|tr_Q3TII0_Q3TII0_MOUSE__chr11_1_22997081_22997158_ENSMUST00000174244_REVERSED|
"""index: 12577, intensity: 4392.0, mobility: 0.987"""	-0.446398	0.258415	0.929513	PEENNLCINGCYT	generic|sp_Q3UW41_WFDC9_MOUSE_REVERSED|
"""index: 17853, intensity: 3857.0, mobility: 0.968"""	-0.446474	0.258632	0.929592	ELLGLKQNDPAKEVKDDK	generic|tr_Q3UYT9_Q3UYT9_MOUSE_REVERSED	|generic|tr_E9Q5E2_E9Q5E2_MOUSE_REVERSED|
"""index: 17281, intensity: 4112.0, mobility: 0.948"""	-0.446526	0.258681	0.929645	EPHHGGADTWRC	generic|IP_1136101_TX=10090_REVERSED|
"""index: 13245, intensity: 4256.0, mobility: 1.038"""	-0.446957	0.258834	0.930091	ELLVQSLMQWDKEAHNVGLFEFFSAFG	generic|tr_F7B9G4_F7B9G4_MOUSE__II_975934_REVERSED	|generic|tr_Q8CD51_Q8CD51_MOUSE__II_975933_REVERSED	|generic|tr_Q52JJ6_Q52JJ6_MOUSE__II_975927_REVERSED|
"""index: 29211, intensity: 7156.0, mobility: 1.259"""	-0.447035	0.258834	0.930172	TMLNQKHNNAVNALHNMLLQLMQRNKEPLRHVLSHIESVRTEQNEL	generic|tr_F6XTB7_F6XTB7_MOUSE__chr18_1_39306734_39306856_ENSMUST00000151757__II_1060367_REVERSED	|generic|tr_Q8BIY6_Q8BIY6_MOUSE__chr18_1_39306734_39306856_ENSMUST00000151757__II_1060367_REVERSED	|generic|tr_E9QAQ3_E9QAQ3_MOUSE__chr18_1_39306734_39306856_ENSMUST00000151757_REVERSED	|generic|tr_F6T836_F6T836_MOUSE__chr18_1_39306734_39306856_ENSMUST00000151757_REVERSED	|generic|sp_Q6ZQ82_RHG26_MOUSE__chr18_1_39306734_39306856_ENSMUST00000151757_REVERSED	|generic|tr_B9EJ96_B9EJ96_MOUSE__chr18_1_39306734_39306856_ENSMUST00000151757_REVERSED|
"""index: 7292, intensity: 4959.0, mobility: 1.131"""	-0.447913	0.258874	0.931075	FFYAITWYVLGMLTSEAYVSIRPFWSHHSIIPGCKNKAQAK	generic|IP_3469201_TX=10090_REVERSED	|generic|tr_Q3ULW2_Q3ULW2_MOUSE_REVERSED|
"""index: 25950, intensity: 3860.0, mobility: 1.089"""	-0.448086	0.258874	0.931252	SRQMKLWIKLIM	generic|chr18_-1_34938712_34939404_ENSMUST00000025217__IP_1056573_TX=10090_REVERSED	|generic|chr18_-1_34939339_34939404_ENSMUST00000025217__IP_1056573_TX=10090_REVERSED|
"""index: 4416, intensity: 4727.0, mobility: 0.909"""	-0.448995	0.259091	0.932178	TLDLVPELVSTMSKAWERARQK	generic|tr_A0A140LI54_A0A140LI54_MOUSE__chr8_1_3536549_3536665_ENSMUST00000208851__II_868483_REVERSED	|generic|tr_A0A140LHU9_A0A140LHU9_MOUSE__chr8_1_3536549_3536665_ENSMUST00000208851__II_868483_REVERSED	|generic|sp_Q3TRM4_PLPL6_MOUSE__chr8_1_3536549_3536665_ENSMUST00000208851__II_868483_REVERSED	|generic|sp_Q3TRM4-2_PLPL6_MOUSE__chr8_1_3536549_3536665_ENSMUST00000208851__II_868483_REVERSED	|generic|sp_Q3TRM4-3_PLPL6_MOUSE__chr8_1_3536549_3536665_ENSMUST00000208851__II_868483_REVERSED	|generic|sp_Q3TRM4-4_PLPL6_MOUSE__chr8_1_3536549_3536665_ENSMUST00000208851__II_868483_REVERSED	|generic|tr_A0A140LHE0_A0A140LHE0_MOUSE_REVERSED|
"""index: 7825, intensity: 79138.0, mobility: 0.972"""	-0.44921	0.259139	0.932397	GSLLNMSPSGASTLTGMARQTWGLLLVW	generic|IP_842789_TX=10090_REVERSED	|generic|IP_842812_TX=10090_REVERSED|
"""index: 6228, intensity: 2976.0, mobility: 1.187"""	-0.44941	0.259299	0.9326	YTHMYILTNAYIYMYM	generic|IP_3488548_TX=10090_REVERSED|
"""index: 15627, intensity: 3333.0, mobility: 0.879"""	-0.449807	0.259516	0.933001	FHMYVQAGPKQLEDD	generic|sp_Q8BGM7_AAKG3_MOUSE_REVERSED	|generic|sp_Q8BGM7-2_AAKG3_MOUSE_REVERSED	|generic|tr_E0CXJ7_E0CXJ7_MOUSE_REVERSED|
"""index: 11262, intensity: 4720.0, mobility: 1.015"""	-0.449823	0.259732	0.933017	TRVVINGMTHLCP	generic|IP_874572_TX=10090_REVERSED|
"""index: 8874, intensity: 7291.0, mobility: 0.949"""	-0.449834	0.259948	0.933028	YMRKSFCLNEFLLIRVHYSARVSEGVA	generic|IP_988633_TX=10090_REVERSED|
"""index: 26302, intensity: 2584.0, mobility: 1.045"""	-0.450007	0.260108	0.933202	KHRGDLSKSPRPL	generic|IP_975205_TX=10090_REVERSED|
"""index: 29700, intensity: 3435.0, mobility: 1.362"""	-0.450185	0.260324	0.933382	RWPQQPGARRQRMRTRRPT	generic|chr7_1_16875594_16883178_ENSMUST00000108493__IP_896006_TX=10090_REVERSED|
"""index: 17856, intensity: 2654.0, mobility: 1.178"""	-0.450237	0.260541	0.933434	EEDSGRPDLEPLRYTIDEKEEKISQIREMLIEKERDEDGGAAEESLAGL	generic|sp_Q9QY06_MYO9B_MOUSE__II_866341_REVERSED	|generic|sp_Q9QY06-2_MYO9B_MOUSE__II_866341_REVERSED	|generic|sp_Q9QY06-3_MYO9B_MOUSE_REVERSED	|generic|tr_B9EHV1_B9EHV1_MOUSE_REVERSED|
"""index: 4545, intensity: 6409.0, mobility: 0.919"""	-0.450316	0.260757	0.933513	TGGDIPGTLPDVSHILPAPCQTAVTE	generic|sp_Q8CJH3_PLXB1_MOUSE__chr9_1_109108470_109108547_ENSMUST00000194734__II_842592_REVERSED	|generic|tr_A0A0G2JDM9_A0A0G2JDM9_MOUSE__chr9_1_109108470_109108547_ENSMUST00000194734__II_842592_REVERSED	|generic|tr_B2RWT9_B2RWT9_MOUSE__chr9_1_109108470_109108547_ENSMUST00000194734__II_842592_REVERSED|
"""index: 16887, intensity: 4735.0, mobility: 0.817"""	-0.450412	0.260973	0.93361	EYLTPHFKKSDYH	generic|IP_1045321_TX=10090_REVERSED|
"""index: 7668, intensity: 3118.0, mobility: 1.179"""	-0.450453	0.261189	0.933651	SSMSRSKPSPGEPTPVAARISGEERSGTGPVMTRAT	generic|sp_Q2TB54_FCAMR_MOUSE_REVERSED	|generic|sp_Q2TB54-2_FCAMR_MOUSE_REVERSED|
"""index: 28269, intensity: 38616.0, mobility: 1.163"""	-0.450472	0.261405	0.93367	ELEQRLRRIKAKADALEVSLHQRSETRKMGPSG	generic|tr_A0A6I8MX08_A0A6I8MX08_MOUSE_REVERSED	|generic|sp_Q5SNZ0_GRDN_MOUSE_REVERSED	|generic|sp_Q5SNZ0-2_GRDN_MOUSE_REVERSED	|generic|sp_Q5SNZ0-3_GRDN_MOUSE_REVERSED|
"""index: 9896, intensity: 4696.0, mobility: 1.093"""	-0.450627	0.261622	0.933826	TMEFLKSAMKEYVKANRKTQKLEDFFEEWVLMLGRMEADTW	generic|tr_A0A0J9YU52_A0A0J9YU52_MOUSE_REVERSED	|generic|tr_A0A1D5RLV8_A0A1D5RLV8_MOUSE_REVERSED	|generic|sp_Q8BIL2_MSD1_MOUSE_REVERSED|
"""index: 8882, intensity: 11197.0, mobility: 0.882"""	-0.450828	0.261838	0.934027	NNLLKQFEFPSLAPRWPYDTAEHLRFI	generic|tr_Q3UNG0_Q3UNG0_MOUSE__chr1_-1_153249561_153249746_ENSMUST00000159251_REVERSED	|generic|sp_P02468_LAMC1_MOUSE__chr1_-1_153249561_153249746_ENSMUST00000159251_REVERSED	|generic|tr_F8VQJ3_F8VQJ3_MOUSE__chr1_-1_153249561_153249746_ENSMUST00000159251_REVERSED|
"""index: 3897, intensity: 5827.0, mobility: 0.992"""	-0.450831	0.262054	0.93403	QWEFGENVKAEP	generic|tr_Q4KL39_Q4KL39_MOUSE__chr1_-1_170874409_170874462_ENSMUST00000171447__II_1026743_REVERSED	|generic|tr_F7BAT9_F7BAT9_MOUSE__chr1_-1_170880911_170880997_ENSMUST00000170420__II_1026751_REVERSED|
"""index: 7739, intensity: 4427.0, mobility: 0.850"""	-0.450971	0.262214	0.93417	SAFIFLIGKLLKQDMEP	generic|IP_3500493_TX=10090_REVERSED|
"""index: 15569, intensity: 6440.0, mobility: 0.953"""	-0.451067	0.26243	0.934266	QSSLMNACSVLVPPLMWESCSGRTSALAESTLTTWPTTS	generic|IP_891043_TX=10090_REVERSED|
"""index: 13303, intensity: 5199.0, mobility: 1.029"""	-0.451316	0.262589	0.934514	LRYDLPDATISRPE	generic|tr_A0A1B0GSX7_A0A1B0GSX7_MOUSE_REVERSED	|generic|sp_Q6PFD9_NUP98_MOUSE_REVERSED|
"""index: 1642, intensity: 4090.0, mobility: 0.816"""	-0.451373	0.262805	0.934571	NMHDVAKQAEEHK	generic|tr_A2A5N3_A2A5N3_MOUSE_REVERSED	|generic|tr_B2RXY9_B2RXY9_MOUSE_REVERSED|
"""index: 8672, intensity: 19036.0, mobility: 1.005"""	-0.451389	0.263021	0.934587	IVAPNQCIKSTKH	generic|tr_Q8K3S0_Q8K3S0_MOUSE_REVERSED	|generic|tr_Q8K3S1_Q8K3S1_MOUSE_REVERSED	|generic|tr_Q8K3S2_Q8K3S2_MOUSE_REVERSED	|generic|tr_Q8K3S3_Q8K3S3_MOUSE_REVERSED	|generic|tr_Q9D533_Q9D533_MOUSE_REVERSED|
"""index: 19461, intensity: 5087.0, mobility: 1.069"""	-0.451651	0.263169	0.934849	RLSLLAEREAPFWRTGSTMFCMW	generic|IP_963104_TX=10090_REVERSED|
"""index: 4564, intensity: 3510.0, mobility: 1.100"""	-0.451739	0.263169	0.934936	WPLMRPKQTKWCLE	generic|IP_1008705_TX=10090_REVERSED|
"""index: 10627, intensity: 4517.0, mobility: 1.142"""	-0.451995	0.263328	0.93519	QLIVTDCYLWRKQCLKRWLVDSSALANWNKNVQAVQLLSYAD	generic|tr_Q3TSA9_Q3TSA9_MOUSE__chr9_-1_54405774_54405803_ENSMUST00000118163_REVERSED|
"""index: 7966, intensity: 3379.0, mobility: 1.127"""	-0.452208	0.263544	0.935401	SLQNSVVSGLPACLMTMCD	generic|sp_Q8BGC3_MOT12_MOUSE_REVERSED|
"""index: 19985, intensity: 3385.0, mobility: 1.034"""	-0.45222	0.263646	0.935413	MELLTRSALDALAITVCLKHSDGIL	generic|IP_885359_TX=10090_REVERSED|
"""index: 24927, intensity: 8869.0, mobility: 1.087"""	-0.452352	0.263748	0.935543	RSENVIEKKRR	generic|sp_Q61086_FZD3_MOUSE_REVERSED|
"""index: 10339, intensity: 5532.0, mobility: 0.800"""	-0.452591	0.263964	0.935779	KERESYSMSGDLRSFIFN	generic|sp_Q60848_HELLS_MOUSE__II_1045632_REVERSED	|generic|sp_Q60848-2_HELLS_MOUSE__II_1045632_REVERSED|
"""index: 2339, intensity: 9995.0, mobility: 0.861"""	-0.452613	0.264066	0.935802	QLVLPTSHCQLALWALGTY	generic|IP_914839_TX=10090_REVERSED|
"""index: 593, intensity: 2925.0, mobility: 0.906"""	-0.452925	0.264212	0.936109	AGSEGAMPHHPPD	generic|chr12_-1_80183571_80183615_ENSMUST00000021554_REVERSED|
"""index: 26820, intensity: 4205.0, mobility: 0.924"""	-0.452963	0.264212	0.936147	MQKVESKRR	generic|tr_Q3TCM6_Q3TCM6_MOUSE_REVERSED	|generic|sp_Q8K1C9_LRC41_MOUSE_REVERSED|
"""index: 16364, intensity: 3594.0, mobility: 0.964"""	-0.453627	0.26437	0.936798	ENRRRFIALKNKMDKAEKMTHRRQLNGNRTLYM	generic|tr_Q542M0_Q542M0_MOUSE__II_962100_REVERSED	|generic|sp_Q9DC04-2_RGS3_MOUSE__II_962100_REVERSED|
"""index: 9290, intensity: 8136.0, mobility: 1.091"""	-0.453745	0.264415	0.936913	HQLAFTCKKYTAYLLLISRLMQKCMTVTMQVQPEKLGTPW	generic|sp_Q9D4K4_FACOS_MOUSE_REVERSED	|generic|tr_A0A0R4J1W5_A0A0R4J1W5_MOUSE_REVERSED|
"""index: 5088, intensity: 23043.0, mobility: 0.970"""	-0.453967	0.26463	0.93713	QHNTLHPKQCF	generic|tr_Q640N4_Q640N4_MOUSE_REVERSED	|generic|tr_Q9CZ86_Q9CZ86_MOUSE_REVERSED	|generic|tr_Q80V87_Q80V87_MOUSE_REVERSED|
"""index: 8717, intensity: 3442.0, mobility: 0.952"""	-0.454074	0.264788	0.937235	KKMWTIRPKPEGTAQCVFSAVGGSLGTQ	generic|sp_A2A8L5_PTPRF_MOUSE__chr17_-1_56413325_56413363_ENSMUST00000223685__II_685758_REVERSED	|generic|tr_A0A1Y7VNR5_A0A1Y7VNR5_MOUSE_REVERSED|
"""index: 8288, intensity: 6869.0, mobility: 1.050"""	-0.454414	0.264889	0.937566	LSFDKKNTIVDWQSTTIWIRQAGLYVWRRFSIELTSNMEGY	generic|tr_G3UW56_G3UW56_MOUSE_REVERSED|
"""index: 2227, intensity: 3707.0, mobility: 0.894"""	-0.454711	0.264921	0.937855	FEPGFGLGQRAG	generic|sp_Q9QZZ4_MYO15_MOUSE_REVERSED	|generic|sp_Q9QZZ4-2_MYO15_MOUSE_REVERSED|
"""index: 14796, intensity: 2964.0, mobility: 0.944"""	-0.454861	0.264921	0.938	SQHPVAPVLDMMEWHSLVKLKWPSYQLIWM	generic|IP_1094219_TX=10090_REVERSED|
"""index: 4320, intensity: 3406.0, mobility: 0.967"""	-0.45544	0.264965	0.93856	LGCASPAGGGSLARSQ	generic|IP_1089293_TX=10090_REVERSED|
"""index: 13402, intensity: 22141.0, mobility: 0.878"""	-0.455568	0.265052	0.938684	DVVFRTNDVILTVRESTRVNRAG	generic|sp_Q80X66_BTBDA_MOUSE__chr7_-1_113316429_113316575_ENSMUST00000135510__II_882124_REVERSED	|generic|tr_E9Q6Y9_E9Q6Y9_MOUSE__chr7_-1_113316429_113316575_ENSMUST00000135510__II_882124_REVERSED	|generic|tr_E9Q6L8_E9Q6L8_MOUSE__chr7_-1_113316429_113316575_ENSMUST00000135510__II_882124_REVERSED	|generic|tr_D6RDQ7_D6RDQ7_MOUSE_REVERSED	|generic|chr7_-1_113332534_113332746_ENSMUST00000135510_REVERSED|
"""index: 9167, intensity: 296321.0, mobility: 0.924"""	-0.455709	0.265052	0.93882	LVALAVCLFGTEFFFFFLFCF	generic|IP_1098267_TX=10090_REVERSED|
"""index: 22064, intensity: 3583.0, mobility: 1.051"""	-0.455995	0.265267	0.939094	AFYKGSCNLEYNLQCKREEMTENDIDSELKPGQ	generic|sp_D3YVL2_CFA70_MOUSE_REVERSED	|generic|sp_D3YVL2-2_CFA70_MOUSE_REVERSED	|generic|sp_D3YVL2-3_CFA70_MOUSE_REVERSED|
"""index: 2268, intensity: 5574.0, mobility: 0.832"""	-0.456138	0.265424	0.939232	NYYVEARGRNTGGMIRVR	generic|tr_A2RT24_A2RT24_MOUSE_REVERSED	|generic|tr_Q3TXV5_Q3TXV5_MOUSE_REVERSED	|generic|tr_Q3TF99_Q3TF99_MOUSE_REVERSED	|generic|tr_Q3U105_Q3U105_MOUSE_REVERSED|
"""index: 14516, intensity: 4556.0, mobility: 0.980"""	-0.456156	0.265638	0.939249	ETLTREEKLLIDFGAEQIKMIIEEAKGHAVADPK	generic|tr_A0A1L1SUL6_A0A1L1SUL6_MOUSE__II_839489_REVERSED|
"""index: 22538, intensity: 8808.0, mobility: 0.999"""	-0.456202	0.265682	0.939293	RRHSRQQPCL	generic|chr5_1_124490218_124490352_ENSMUST00000031349_REVERSED|
"""index: 2949, intensity: 4088.0, mobility: 0.790"""	-0.456401	0.265782	0.939484	TSTTAWTGPHPLEMR	generic|IP_909793_TX=10090_REVERSED|
"""index: 20647, intensity: 3515.0, mobility: 1.011"""	-0.456588	0.265996	0.939663	VFVQMCYIGAYLLCVQMY	generic|IP_3483895_TX=10090_REVERSED|
"""index: 12869, intensity: 4145.0, mobility: 1.019"""	-0.456623	0.266153	0.939696	NNFIQTIGLPSMLTKLNYEGSISL	generic|IP_1111334_TX=10090_REVERSED|
"""index: 5811, intensity: 6004.0, mobility: 1.134"""	-0.45691	0.266296	0.93997	HKIKEIEMEEETSSKNHKSLEEAQAEPPLAAG	generic|tr_E9PVZ8_E9PVZ8_MOUSE__chr16_1_36924633_36924815_ENSMUST00000152864_REVERSED	|generic|tr_E9QAH1_E9QAH1_MOUSE__chr16_1_36924633_36924815_ENSMUST00000152864_REVERSED	|generic|tr_B2RWW2_B2RWW2_MOUSE__chr16_1_36924633_36924815_ENSMUST00000152864_REVERSED	|generic|tr_B7ZNF9_B7ZNF9_MOUSE__chr16_1_36924633_36924815_ENSMUST00000152864_REVERSED|
"""index: 4829, intensity: 3595.0, mobility: 0.880"""	-0.456944	0.266296	0.940003	IMFNTWPPW	generic|chr2_-1_158007019_158007114_ENSMUST00000029179__IP_996102_TX=10090_REVERSED|
"""index: 8929, intensity: 4403.0, mobility: 0.812"""	-0.457511	0.266453	0.940542	PLASGRNGLGPYDVMSGF	generic|IP_842122_TX=10090_REVERSED|
"""index: 11851, intensity: 2771.0, mobility: 1.097"""	-0.457713	0.266496	0.940733	HEKSSEILIDLADSY	generic|tr_A0A0N4SUV4_A0A0N4SUV4_MOUSE_REVERSED	|generic|sp_Q811W2_CP26B_MOUSE_REVERSED	|generic|tr_A0A0N4SV88_A0A0N4SV88_MOUSE_REVERSED|
"""index: 1782, intensity: 3630.0, mobility: 0.932"""	-0.458177	0.266539	0.941172	LSSQQLEGIDCGH	generic|IP_3493309_TX=10090_REVERSED|
"""index: 8854, intensity: 34210.0, mobility: 0.952"""	-0.458321	0.266752	0.941308	MGLVSTVAAAGAGAGLEATGPRGSSAAAA	generic|sp_P81068_IRX1_MOUSE__II_3474278_REVERSED|
"""index: 19939, intensity: 3473.0, mobility: 0.973"""	-0.458615	0.266852	0.941584	TPVPVETLGSLL	generic|tr_I1VGT6_I1VGT6_MOUSE__chr14_1_14765628_14765714_ENSMUST00000225496__II_3478289_REVERSED	|generic|tr_J9S4N6_J9S4N6_MOUSE__chr14_1_14765628_14765714_ENSMUST00000225496__II_3478288_REVERSED	|generic|tr_A0A286YCX2_A0A286YCX2_MOUSE__chr14_1_14765628_14765714_ENSMUST00000225496__II_3478289_REVERSED	|generic|tr_H6WZ45_H6WZ45_MOUSE__chr14_1_14765628_14765714_ENSMUST00000225496__II_3478289_REVERSED	|generic|tr_J7H931_J7H931_MOUSE__chr14_1_14765628_14765714_ENSMUST00000225496__II_3478292_REVERSED	|generic|tr_J9RDH0_J9RDH0_MOUSE__chr14_1_14765628_14765714_ENSMUST00000225496__II_3478288_REVERSED	|generic|tr_H6WZF5_H6WZF5_MOUSE__chr14_1_14765628_14765714_ENSMUST00000225496__II_3478289_REVERSED	|generic|tr_D3Y272_D3Y272_MOUSE__chr14_1_14765628_14765714_ENSMUST00000225496__II_3478289_REVERSED	|generic|tr_F8VQC9_F8VQC9_MOUSE__chr14_1_14765628_14765714_ENSMUST00000225496__II_3478289_REVERSED	|generic|tr_A0A286YCX8_A0A286YCX8_MOUSE__chr14_1_14765628_14765714_ENSMUST00000225496__II_3478288_REVERSED	|generic|tr_D3Y273_D3Y273_MOUSE__chr14_1_14765628_14765714_ENSMUST00000225496__II_3478288_REVERSED	|generic|tr_U3RF68_U3RF68_MOUSE__chr14_1_14765628_14765714_ENSMUST00000225496__II_3478288_REVERSED	|generic|tr_J9RZB2_J9RZB2_MOUSE__chr14_1_14765628_14765714_ENSMUST00000225496__II_3478289_REVERSED	|generic|tr_A0A286YCS4_A0A286YCS4_MOUSE__chr14_1_14765628_14765714_ENSMUST00000225496__II_3478292_REVERSED	|generic|tr_E3UVT8_E3UVT8_MOUSE__chr14_1_14765628_14765714_ENSMUST00000225496__II_3478289_REVERSED	|generic|tr_A0A286YDR1_A0A286YDR1_MOUSE__chr14_1_14748520_14748627_ENSMUST00000223771__II_3478298_REVERSED	|generic|tr_J9RV59_J9RV59_MOUSE__chr14_1_14765628_14765714_ENSMUST00000225496__II_3478289_REVERSED	|generic|tr_U3RKD2_U3RKD2_MOUSE__chr14_1_14765628_14765714_ENSMUST00000225496__II_3478289_REVERSED	|generic|tr_A0A286YDK8_A0A286YDK8_MOUSE__chr14_1_14765628_14765714_ENSMUST00000225496__II_3478288_REVERSED	|generic|tr_E3UVT9_E3UVT9_MOUSE__chr14_1_14765628_14765714_ENSMUST00000225496__II_3478288_REVERSED	|generic|sp_Q8BTY2_S4A7_MOUSE__chr14_1_14765628_14765714_ENSMUST00000225496__II_3478289_REVERSED	|generic|tr_J9S7F7_J9S7F7_MOUSE__chr14_1_14765628_14765714_ENSMUST00000225496__II_3478288_REVERSED	|generic|tr_A0A286YD46_A0A286YD46_MOUSE__chr14_1_14765628_14765714_ENSMUST00000225496__II_3478288_REVERSED	|generic|tr_I1VGT4_I1VGT4_MOUSE__chr14_1_14765628_14765714_ENSMUST00000225496__II_3478289_REVERSED	|generic|tr_I1VGT5_I1VGT5_MOUSE__chr14_1_14765628_14765714_ENSMUST00000225496__II_3478289_REVERSED	|generic|sp_Q8BTY2-2_S4A7_MOUSE__chr14_1_14765628_14765714_ENSMUST00000225496_REVERSED	|generic|tr_A0A286YDJ7_A0A286YDJ7_MOUSE__chr14_1_14765628_14765714_ENSMUST00000225496_REVERSED|
"""index: 18197, intensity: 124488.0, mobility: 0.943"""	-0.458838	0.267065	0.941793	KDLPPDLNVNLMNLVQELQEQP	generic|sp_Q9JLC8_SACS_MOUSE_REVERSED	|generic|sp_Q9JLC8-2_SACS_MOUSE_REVERSED	|generic|sp_Q9JLC8-3_SACS_MOUSE_REVERSED	|generic|tr_E9QNY8_E9QNY8_MOUSE_REVERSED|
"""index: 7084, intensity: 5591.0, mobility: 0.927"""	-0.458929	0.267278	0.941879	WPPLTHAFRSI	generic|IP_1083751_TX=10090_REVERSED|
"""index: 30806, intensity: 19785.0, mobility: 1.103"""	-0.458978	0.267377	0.941925	QLEEYQAASWEMIKLREPKKVYTFLALIVKGDILLQ	generic|sp_Q8BH53_CFA69_MOUSE__II_946919_REVERSED	|generic|sp_Q8BH53-4_CFA69_MOUSE__II_946919_REVERSED	|generic|tr_A0A0G2JG21_A0A0G2JG21_MOUSE__II_946919_REVERSED	|generic|sp_Q8BH53-2_CFA69_MOUSE_REVERSED|
"""index: 23633, intensity: 6769.0, mobility: 1.100"""	-0.459092	0.267591	0.942031	TTCSSESTMAISHLIFHQLNPTLKKTKLYDSFS	generic|sp_Q9QZD5_RAE2_MOUSE_REVERSED	|generic|tr_A0A0R4J1A1_A0A0R4J1A1_MOUSE_REVERSED|
"""index: 21929, intensity: 2880.0, mobility: 1.284"""	-0.459108	0.267747	0.942046	DVRGDPRLNIDLEGGRRSCQFARMEKKGLEESWYPGLLTHT	generic|II_1152968_TX=10090_REVERSED	|generic|sp_Q9CXN7_PBLD2_MOUSE_REVERSED|
"""index: 11980, intensity: 5085.0, mobility: 0.789"""	-0.459144	0.267903	0.94208	AHISANRRVPDEVSPTNARPLT	generic|sp_Q7TME0_PLPR4_MOUSE__chr3_-1_117321906_117322085_ENSMUST00000125664__II_976903_REVERSED	|generic|tr_A0A0G2JGY9_A0A0G2JGY9_MOUSE__chr3_-1_117321906_117322085_ENSMUST00000125664_REVERSED|
"""index: 12105, intensity: 4248.0, mobility: 0.952"""	-0.459262	0.268116	0.942191	KSQTDRAAQLDKELRRRAMELQEV	generic|tr_Q0KIX1_Q0KIX1_MOUSE_REVERSED	|generic|sp_Q5SXA9_KIBRA_MOUSE_REVERSED|
"""index: 19651, intensity: 3082.0, mobility: 0.940"""	-0.459361	0.268272	0.942284	KQEIHLVLD	generic|sp_Q3TUL7_DCA17_MOUSE_REVERSED|
"""index: 11298, intensity: 34788.0, mobility: 0.910"""	-0.459513	0.268485	0.942425	TGGELSVRGGATDEPRLGLLWAAAA	generic|tr_A0A286YDL2_A0A286YDL2_MOUSE_REVERSED	|generic|sp_Q0GA42_CNNM1_MOUSE_REVERSED|
"""index: 17045, intensity: 4114.0, mobility: 0.981"""	-0.459537	0.268641	0.942447	ETPDFNYMPMLQ	generic|tr_Q14AT3_Q14AT3_MOUSE_REVERSED|
"""index: 13755, intensity: 3752.0, mobility: 1.118"""	-0.459649	0.268854	0.942552	MQATEVVETWNMALRVSAVSSARSTTALEL	generic|IP_1000648_TX=10090_REVERSED|
"""index: 12763, intensity: 3794.0, mobility: 1.072"""	-0.459748	0.269067	0.942644	DRTQHWRPELVALAVYLFGSLGLFSLGQSREQLAS	generic|tr_F7A0T4_F7A0T4_MOUSE_REVERSED|
"""index: 16396, intensity: 2658.0, mobility: 1.233"""	-0.45985	0.26928	0.942739	HRRHSSSLLPRGKCEKH	generic|IP_1033985_TX=10090_REVERSED|
"""index: 21317, intensity: 5445.0, mobility: 1.187"""	-0.459876	0.269493	0.942763	LTNVFGPM	generic|IP_2532987_TX=10090_REVERSED|
"""index: 7606, intensity: 16974.0, mobility: 0.980"""	-0.459919	0.269706	0.942803	FLSPILSQLASLYMHLKHEDLGHEGE	generic|tr_G3X9J4_G3X9J4_MOUSE__chr1_1_105725678_105725809_ENSMUST00000186807__II_1030288_REVERSED	|generic|sp_Q148V7_RELCH_MOUSE__chr1_1_105725678_105725809_ENSMUST00000186807__II_1030277_REVERSED	|generic|sp_Q148V7-2_RELCH_MOUSE__chr1_1_105725678_105725809_ENSMUST00000186807__II_1030277_REVERSED	|generic|sp_Q148V7-3_RELCH_MOUSE__chr1_1_105725678_105725809_ENSMUST00000186807__II_1030265_REVERSED	|generic|tr_E9QM90_E9QM90_MOUSE__chr1_1_105725678_105725809_ENSMUST00000186807__II_1030277_REVERSED	|generic|tr_A0A087WSS1_A0A087WSS1_MOUSE__chr1_1_105725678_105725809_ENSMUST00000186807__II_1030277_REVERSED|
"""index: 26239, intensity: 3828.0, mobility: 1.046"""	-0.459925	0.269919	0.942809	TLEEGVSGDLSRRL	generic|IP_2469024_TX=10090_REVERSED|
"""index: 8953, intensity: 5375.0, mobility: 0.884"""	-0.459983	0.270075	0.942863	CWRAVPEPVV	generic|tr_Q80US6_Q80US6_MOUSE_REVERSED	|generic|sp_P43346_DCK_MOUSE_REVERSED	|generic|chr5_1_88769624_88769737_ENSMUST00000196967_REVERSED|
"""index: 1255, intensity: 3071.0, mobility: 0.900"""	-0.46006	0.270115	0.942935	STLSLTSPFESSSLTMLLGDL	generic|IP_828223_TX=10090_REVERSED|
"""index: 15714, intensity: 4597.0, mobility: 1.042"""	-0.460439	0.270328	0.943286	CKYPREGTHIRQHIKLINKENFCKECESCKYPKE	generic|tr_H3BLB0_H3BLB0_MOUSE_REVERSED	|generic|tr_Q32P14_Q32P14_MOUSE_REVERSED|
"""index: 2051, intensity: 3257.0, mobility: 0.817"""	-0.460516	0.270483	0.943357	HKEAPVTIY	generic|IP_1097620_TX=10090_REVERSED|
"""index: 28257, intensity: 5685.0, mobility: 1.093"""	-0.460589	0.270638	0.943425	FARQFGLNLNLRV	generic|IP_1121247_TX=10090_REVERSED|
"""index: 30802, intensity: 4689.0, mobility: 1.135"""	-0.460803	0.270736	0.943622	ESRWVDMAHRERKGDCAFMCACMCVPMCTHIWK	generic|IP_958409_TX=10090_REVERSED|
"""index: 5318, intensity: 2508.0, mobility: 0.992"""	-0.461078	0.270891	0.943876	LQWMQTKLEAID	generic|tr_K4DI71_K4DI71_MOUSE_REVERSED	|generic|tr_Q32NZ8_Q32NZ8_MOUSE_REVERSED	|generic|sp_Q9DB00_GON4L_MOUSE_REVERSED	|generic|tr_E9Q507_E9Q507_MOUSE_REVERSED|
"""index: 28467, intensity: 6653.0, mobility: 0.963"""	-0.461105	0.271104	0.943901	STNIIVPTGDRQ	generic|sp_Q62179_SEM4B_MOUSE__chr7_1_80218904_80219068_ENSMUST00000107383__II_890142_REVERSED	|generic|tr_Q8BIR6_Q8BIR6_MOUSE__chr7_1_80218904_80219068_ENSMUST00000107383_REVERSED|
"""index: 7681, intensity: 3077.0, mobility: 1.164"""	-0.461346	0.271316	0.944123	INVIAAWLSYGYFDVEVTNSFHPRAGFAPMIW	generic|sp_Q80SX5_OTOP2_MOUSE_REVERSED|
"""index: 27890, intensity: 6923.0, mobility: 1.275"""	-0.461413	0.271413	0.944184	ALQAAGRQLLEEWRRAGRRELERLEKEHRRQLKVVGKLEW	generic|tr_B7ZNI1_B7ZNI1_MOUSE_REVERSED|
"""index: 17957, intensity: 3533.0, mobility: 0.995"""	-0.461627	0.271626	0.944381	CYTAINDDLHWS	generic|tr_Q3V2W4_Q3V2W4_MOUSE__II_832211_REVERSED	|generic|tr_A2AI62_A2AI62_MOUSE__II_832218_REVERSED	|generic|sp_Q9Z0Z4_HEPH_MOUSE__II_832218_REVERSED	|generic|sp_Q9Z0Z4-2_HEPH_MOUSE__II_832218_REVERSED|
"""index: 14277, intensity: 3950.0, mobility: 1.185"""	-0.461634	0.271838	0.944387	SDKKITESIEERVEQRDA	generic|IP_949845_TX=10090_REVERSED|
"""index: 10821, intensity: 56045.0, mobility: 0.925"""	-0.461659	0.272051	0.94441	DDPSMSPSIDEVGLPGSVVTERTGTTRSPP	generic|tr_Q8C0U1_Q8C0U1_MOUSE__chr2_-1_121199603_121199743_ENSMUST00000147540__II_1001297_REVERSED	|generic|sp_P70399_TP53B_MOUSE__chr2_-1_121199603_121199743_ENSMUST00000147540__II_1001282_REVERSED	|generic|sp_P70399-5_TP53B_MOUSE__chr2_-1_121199603_121199743_ENSMUST00000147540__II_1001282_REVERSED	|generic|tr_Q8BZ87_Q8BZ87_MOUSE__chr2_-1_121199603_121199743_ENSMUST00000147540_REVERSED	|generic|sp_P70399-6_TP53B_MOUSE__chr2_-1_121199603_121199743_ENSMUST00000147540_REVERSED	|generic|tr_Q3V1P7_Q3V1P7_MOUSE__chr2_-1_121199603_121199743_ENSMUST00000147540_REVERSED|
"""index: 769, intensity: 4277.0, mobility: 0.749"""	-0.461716	0.272245	0.944462	RKPLHSFRWPCVECRW	generic|IP_3478321_TX=10090_REVERSED|
"""index: 28486, intensity: 4636.0, mobility: 0.761"""	-0.46172	0.272245	0.944466	CLCDAWCDPDQVV	generic|IP_2511961_TX=10090_REVERSED|
"""index: 20609, intensity: 6784.0, mobility: 0.979"""	-0.461878	0.272399	0.94461	TYVYVYINHLITNNYVYIHIYMYVYIH	generic|IP_968025_TX=10090_REVERSED|
"""index: 10075, intensity: 144327.0, mobility: 1.034"""	-0.461964	0.272496	0.944689	NFGDQAVAAAFALVQSWPLRGY	generic|sp_Q99JP7_GGT7_MOUSE_REVERSED	|generic|tr_H3BKA5_H3BKA5_MOUSE_REVERSED|
"""index: 7882, intensity: 15030.0, mobility: 1.142"""	-0.462237	0.272708	0.944938	NEANTLDGRHSVMSFVM	generic|IP_873611_TX=10090_REVERSED|
"""index: 24508, intensity: 7482.0, mobility: 1.092"""	-0.462508	0.272727	0.945186	LTTQSVSYDEIGLV	generic|tr_A2AJ26_A2AJ26_MOUSE_REVERSED	|generic|tr_Q3TZM0_Q3TZM0_MOUSE_REVERSED	|generic|tr_Q6ZPZ4_Q6ZPZ4_MOUSE_REVERSED	|generic|sp_P41234_ABCA2_MOUSE_REVERSED	|generic|tr_Q3TMR1_Q3TMR1_MOUSE_REVERSED|
"""index: 9390, intensity: 94677.0, mobility: 0.989"""	-0.462517	0.272727	0.945194	QLAPDMLGLIEENYSSELSIIDDIVDDMQMCSARSHTN	generic|tr_Q8C6Y4_Q8C6Y4_MOUSE__chrX_1_7771039_7771074_ENSMUST00000115680_REVERSED	|generic|tr_A0A5H1ZRM6_A0A5H1ZRM6_MOUSE__chr6_1_97807205_97807291_ENSMUST00000148233_REVERSED	|generic|tr_Q32MU7_Q32MU7_MOUSE__chrX_1_7771039_7771074_ENSMUST00000115680_REVERSED	|generic|tr_E9PZ28_E9PZ28_MOUSE__chrX_1_7771039_7771074_ENSMUST00000115680_REVERSED	|generic|tr_A0A0N4SV79_A0A0N4SV79_MOUSE__chrX_1_7771039_7771074_ENSMUST00000115680_REVERSED	|generic|sp_Q08874_MITF_MOUSE__chr6_1_97807205_97807291_ENSMUST00000148233_REVERSED	|generic|sp_Q08874-2_MITF_MOUSE__chr6_1_97807205_97807291_ENSMUST00000148233_REVERSED	|generic|sp_Q08874-4_MITF_MOUSE__chrX_1_7771039_7771074_ENSMUST00000115680_REVERSED	|generic|sp_Q08874-7_MITF_MOUSE__chrX_1_7771039_7771074_ENSMUST00000115680_REVERSED	|generic|sp_Q08874-9_MITF_MOUSE__chrX_1_7771039_7771074_ENSMUST00000115680_REVERSED|
"""index: 20341, intensity: 6532.0, mobility: 0.943"""	-0.463052	0.272939	0.945679	TPPRRQEKGL	generic|IP_1131870_TX=10090_REVERSED|
"""index: 2675, intensity: 3114.0, mobility: 0.877"""	-0.463108	0.273151	0.94573	PTTAHFAMGTLKGKLEPI	generic|IP_827798_TX=10090_REVERSED|
"""index: 19430, intensity: 47571.0, mobility: 0.909"""	-0.463173	0.273363	0.945789	IHLVYAKDS	generic|tr_Q4FJU4_Q4FJU4_MOUSE__chr18_1_77835173_77835229_ENSMUST00000238172_REVERSED|
"""index: 7366, intensity: 3399.0, mobility: 0.906"""	-0.463306	0.273575	0.945909	PVWVPWWRS	generic|chr7_1_3296848_3296955_ENSMUST00000203328_REVERSED|
"""index: 12066, intensity: 17753.0, mobility: 1.029"""	-0.463308	0.273787	0.945911	RIRQMMEKDVGPMSLSDWLVP	generic|tr_Q5VJS4_Q5VJS4_MOUSE_REVERSED|
"""index: 21207, intensity: 3746.0, mobility: 1.201"""	-0.463311	0.273825	0.945914	AAVSAQTKP	generic|IP_1135650_TX=10090_REVERSED|
"""index: 22666, intensity: 2754.0, mobility: 1.077"""	-0.463752	0.273978	0.946311	LCLLEEPVPGVEESSSSSPEGPFFPPKRKK	generic|IP_874616_TX=10090_REVERSED|
"""index: 14279, intensity: 3358.0, mobility: 0.808"""	-0.46382	0.274132	0.946373	WGLPDSLL	generic|IP_919361_TX=10090_REVERSED|
"""index: 11059, intensity: 3240.0, mobility: 1.033"""	-0.464233	0.274344	0.946744	EMIPVCPYQKWITEAEHLPAPDLLIWS	generic|IP_885990_TX=10090_REVERSED|
"""index: 24984, intensity: 5224.0, mobility: 0.980"""	-0.464258	0.274555	0.946766	EKRMDESLLTK	generic|sp_Q3U155_CC174_MOUSE__chr6_1_91899378_91899587_ENSMUST00000136090__II_910688_REVERSED	|generic|tr_A0A0R4J0L8_A0A0R4J0L8_MOUSE__chr6_1_91899378_91899587_ENSMUST00000136090__II_910688_REVERSED	|generic|tr_Q8C4Q1_Q8C4Q1_MOUSE_REVERSED	|generic|tr_A0PJ68_A0PJ68_MOUSE_REVERSED|
"""index: 24918, intensity: 2522.0, mobility: 0.877"""	-0.464283	0.274593	0.946789	EKKVQERM	generic|sp_Q8BL66_EEA1_MOUSE__chr10_1_96026080_96026175_ENSMUST00000218291__II_3496304_REVERSED|
"""index: 3260, intensity: 4287.0, mobility: 0.927"""	-0.464884	0.274804	0.947326	LTMWARTHEK	generic|IP_880821_TX=10090_REVERSED|
"""index: 20578, intensity: 19045.0, mobility: 0.973"""	-0.465041	0.274958	0.947466	LIIFFLSRFV	generic|IP_3489576_TX=10090_REVERSED|
"""index: 11789, intensity: 5697.0, mobility: 0.827"""	-0.465317	0.275111	0.947712	PICRLHFGYALVWWSVPLGKMRGG	generic|IP_893294_TX=10090_REVERSED|
"""index: 20929, intensity: 2979.0, mobility: 1.121"""	-0.465332	0.275322	0.947725	EMMLRHEIYVDLVDKNVVEKEKYEPLLE	generic|tr_Q3UDI8_Q3UDI8_MOUSE__II_928321_REVERSED	|generic|tr_Q3U4T8_Q3U4T8_MOUSE__II_928321_REVERSED	|generic|tr_Q3V122_Q3V122_MOUSE__II_928321_REVERSED	|generic|IP_3487357_TX=10090_REVERSED	|generic|tr_D3Z6N3_D3Z6N3_MOUSE_REVERSED|
"""index: 7277, intensity: 3848.0, mobility: 0.921"""	-0.46561	0.275359	0.947972	LLQGPDHQLGEVLVAAEEPSGPRQGR	generic|tr_G3X9U2_G3X9U2_MOUSE__II_896584_REVERSED	|generic|tr_Q80Y64_Q80Y64_MOUSE__II_896584_REVERSED	|generic|tr_Q149D4_Q149D4_MOUSE__II_896584_REVERSED	|generic|tr_Q8C9M8_Q8C9M8_MOUSE__II_896584_REVERSED	|generic|II_896599_TX=10090_REVERSED	|generic|tr_Q3UQ55_Q3UQ55_MOUSE_REVERSED	|generic|tr_Q149D5_Q149D5_MOUSE_REVERSED	|generic|tr_E9Q6F9_E9Q6F9_MOUSE_REVERSED|
"""index: 13490, intensity: 5322.0, mobility: 0.843"""	-0.465886	0.275571	0.948216	FYFYPIAFFGFFMVL	generic|IP_932143_TX=10090_REVERSED|
"""index: 11443, intensity: 3854.0, mobility: 0.963"""	-0.465936	0.275702	0.948261	MQQLSDELETNRDLLTKGLEAALQLD	generic|tr_Q3TAP7_Q3TAP7_MOUSE_REVERSED	|generic|sp_P97817_CDR2_MOUSE_REVERSED|
"""index: 18385, intensity: 3877.0, mobility: 1.059"""	-0.465978	0.275702	0.948297	EYIYDLIELLTLISAGIFLGMQGGLDGLLASLGYAAQQEMAESTL	generic|sp_Q7TNS7_ASIC4_MOUSE_REVERSED	|generic|tr_D3YYS9_D3YYS9_MOUSE_REVERSED|
"""index: 7151, intensity: 31323.0, mobility: 1.072"""	-0.466337	0.275913	0.948614	MRGQHGEGLLSTAEVS	generic|IP_949934_TX=10090_REVERSED|
"""index: 18001, intensity: 3784.0, mobility: 0.910"""	-0.466354	0.276066	0.948629	DDPDVLSGEDDTNTPKKQQETLR	generic|tr_Q7TMJ9_Q7TMJ9_MOUSE__II_1043904_REVERSED	|generic|sp_B2RX88_CSPP1_MOUSE__II_1043904_REVERSED	|generic|sp_B2RX88-2_CSPP1_MOUSE__II_1043904_REVERSED	|generic|sp_B2RX88-4_CSPP1_MOUSE__II_1043904_REVERSED|
"""index: 26856, intensity: 5048.0, mobility: 1.075"""	-0.466433	0.276277	0.948699	RFVRWPRVKQ	generic|IP_853638_TX=10090_REVERSED|
"""index: 21405, intensity: 4372.0, mobility: 0.990"""	-0.466483	0.27643	0.948743	NRKRKPMLLGS	generic|IP_1147795_TX=10090_REVERSED|
"""index: 11142, intensity: 6027.0, mobility: 0.856"""	-0.466585	0.276641	0.948833	QNFILLNCVKSFALETPNIL	generic|IP_1054078_TX=10090_REVERSED|
"""index: 10046, intensity: 199252.0, mobility: 1.138"""	-0.466636	0.276852	0.948878	AHDKDINPYLYKLPNEPINEAAMVKYNRIIDPFTVASLEKK	generic|tr_A0A087WRI1_A0A087WRI1_MOUSE__II_1039783_REVERSED	|generic|tr_Q99K94_Q99K94_MOUSE__chr1_1_52122621_52122725_ENSMUST00000185743__II_1039780_REVERSED	|generic|tr_Q8C497_Q8C497_MOUSE__chr1_1_52122621_52122725_ENSMUST00000185743__II_1039780_REVERSED	|generic|sp_P42225_STAT1_MOUSE__chr1_1_52122621_52122725_ENSMUST00000185743__II_1039780_REVERSED	|generic|tr_Q3TW11_Q3TW11_MOUSE__chr1_1_52122621_52122725_ENSMUST00000185743__II_1039780_REVERSED	|generic|tr_Q91Y52_Q91Y52_MOUSE__II_1039780_REVERSED	|generic|tr_Q8C8M3_Q8C8M3_MOUSE__chr1_1_52122621_52122725_ENSMUST00000185743__II_1039780_REVERSED	|generic|tr_A0A087WSP5_A0A087WSP5_MOUSE__chr1_1_52122621_52122725_ENSMUST00000185743__II_1039780_REVERSED	|generic|tr_Q9D323_Q9D323_MOUSE__chr1_1_52122621_52122725_ENSMUST00000185743__II_1039777_REVERSED	|generic|tr_Q8C3V4_Q8C3V4_MOUSE__chr1_1_52122621_52122725_ENSMUST00000185743__II_1039780_REVERSED	|generic|tr_Q8CFQ1_Q8CFQ1_MOUSE__II_1039780_REVERSED	|generic|chr1_1_52153861_52154157_ENSMUST00000189336_REVERSED|
"""index: 26952, intensity: 16587.0, mobility: 1.140"""	-0.466744	0.277063	0.948972	PLHSAQPQGSLMHQQPSMPNPQGPSGIQQKMQQQQL	generic|sp_P45481_CBP_MOUSE__chr15_1_81640492_81640557_ENSMUST00000187776_REVERSED	|generic|tr_A0A0U1RQB6_A0A0U1RQB6_MOUSE__chr15_1_81640492_81640557_ENSMUST00000187776_REVERSED	|generic|tr_Q8QZV8_Q8QZV8_MOUSE__chr15_1_81640492_81640557_ENSMUST00000187776_REVERSED	|generic|tr_F8VPR5_F8VPR5_MOUSE__chr15_1_81640492_81640557_ENSMUST00000187776_REVERSED|
"""index: 29045, intensity: 3915.0, mobility: 1.002"""	-0.466745	0.277215	0.948973	AERRFSGWSLL	generic|chr9_1_51847332_51847427_ENSMUST00000130405_REVERSED|
"""index: 26222, intensity: 3802.0, mobility: 0.991"""	-0.467333	0.277368	0.949488	SYDSIITKMKR	generic|IP_1044307_TX=10090_REVERSED|
"""index: 22163, intensity: 6708.0, mobility: 0.859"""	-0.467418	0.277462	0.949562	RVMKQLSR	generic|tr_A0A1D5RLL4_A0A1D5RLL4_MOUSE__chr5_1_144858911_144858958_ENSMUST00000198524__II_932221_REVERSED	|generic|tr_E9PWT1_E9PWT1_MOUSE__chr5_1_144858911_144858958_ENSMUST00000198524__II_932221_REVERSED	|generic|sp_Q80YV3_TRRAP_MOUSE__chr5_1_144858911_144858958_ENSMUST00000198524__II_932198_REVERSED	|generic|tr_E9QLK7_E9QLK7_MOUSE__chr5_1_144858911_144858958_ENSMUST00000198524__II_932221_REVERSED	|generic|tr_E9PZA7_E9PZA7_MOUSE__chr5_1_144858911_144858958_ENSMUST00000198524__II_932221_REVERSED	|generic|tr_Q3UH32_Q3UH32_MOUSE__chr5_1_144858911_144858958_ENSMUST00000198524__II_932198_REVERSED	|generic|tr_F7CGG2_F7CGG2_MOUSE__chr5_1_144858911_144858958_ENSMUST00000198524__II_932221_REVERSED|
"""index: 15423, intensity: 2972.0, mobility: 0.808"""	-0.467671	0.277555	0.949783	ERIGYLAI	generic|tr_A2RSG8_A2RSG8_MOUSE_REVERSED	|generic|tr_Q8K4K0_Q8K4K0_MOUSE_REVERSED	|generic|tr_Q7M766_Q7M766_MOUSE_REVERSED	|generic|tr_Q8BMR5_Q8BMR5_MOUSE_REVERSED|
"""index: 8904, intensity: 7114.0, mobility: 0.880"""	-0.467927	0.277708	0.950006	HTAPATPPSLVIEGDPTSSRRSP	generic|IP_1118398_TX=10090_REVERSED|
"""index: 5690, intensity: 5117.0, mobility: 0.924"""	-0.468008	0.277719	0.950076	FTISCIHCVYTRMRYAPPP	generic|sp_Q3V0C1_ZMAT1_MOUSE_REVERSED	|generic|sp_Q3V0C1-2_ZMAT1_MOUSE_REVERSED	|generic|tr_G5E8E4_G5E8E4_MOUSE_REVERSED	|generic|tr_Z4YL92_Z4YL92_MOUSE_REVERSED|
"""index: 30833, intensity: 2526.0, mobility: 1.015"""	-0.468122	0.277719	0.950174	RQQRKMDIEQQRAPLQAAPNQQ	generic|tr_Q6A077_Q6A077_MOUSE__chr9_1_80288086_80288220_ENSMUST00000139981__II_846412_REVERSED	|generic|tr_B2RWR8_B2RWR8_MOUSE__chr9_1_80288086_80288220_ENSMUST00000139981__II_846412_REVERSED	|generic|tr_V9GXM4_V9GXM4_MOUSE__chr9_1_80288086_80288220_ENSMUST00000139981__II_846412_REVERSED	|generic|tr_E9Q3L1_E9Q3L1_MOUSE__chr9_1_80288086_80288220_ENSMUST00000139981__II_846412_REVERSED	|generic|tr_E9Q175_E9Q175_MOUSE__chr9_1_80288086_80288220_ENSMUST00000139981__II_846412_REVERSED	|generic|tr_E9Q174_E9Q174_MOUSE__chr9_1_80288086_80288220_ENSMUST00000139981__II_846412_REVERSED	|generic|sp_Q64331_MYO6_MOUSE__chr9_1_80288086_80288220_ENSMUST00000139981__II_846412_REVERSED	|generic|tr_V9GX76_V9GX76_MOUSE__chr9_1_80288086_80288220_ENSMUST00000139981__II_846412_REVERSED	|generic|tr_E9PVU0_E9PVU0_MOUSE__chr9_1_80288086_80288220_ENSMUST00000139981__II_846412_REVERSED|
"""index: 20110, intensity: 3265.0, mobility: 1.067"""	-0.468896	0.277871	0.950844	GLFYRISFTPTLDMDSALGFTLVECSWE	generic|IP_1140616_TX=10090_REVERSED|
"""index: 7134, intensity: 137426.0, mobility: 0.790"""	-0.468947	0.278082	0.950888	FGAAGLKQKTFLSPN	generic|chr3_1_89740221_89745482_ENSMUST00000098924__IP_979207_TX=10090_REVERSED|
"""index: 15887, intensity: 3593.0, mobility: 0.888"""	-0.469	0.278292	0.950934	VKQVEEMFSDKKELMER	generic|II_907245_TX=10090_REVERSED|
"""index: 7578, intensity: 3536.0, mobility: 0.811"""	-0.469124	0.278444	0.95104	HDGSHRVPAPLHGPSQC	generic|tr_D3YX99_D3YX99_MOUSE__chr3_1_32748527_32748571_ENSMUST00000029217__II_988449_REVERSED|
"""index: 15049, intensity: 2859.0, mobility: 0.972"""	-0.469198	0.278654	0.951104	KHGPEPCAPASPDMPVNLEASMTPVLS	generic|tr_A5CVE1_A5CVE1_MOUSE_REVERSED|
"""index: 24395, intensity: 2632.0, mobility: 1.111"""	-0.46929	0.278864	0.951183	LILVHDDSLGGKALALYCHTGIN	generic|sp_Q8CI33_C19L1_MOUSE__chr19_-1_44127362_44127451_ENSMUST00000237939_REVERSED	|generic|sp_Q8CI33-2_C19L1_MOUSE__chr19_-1_44127362_44127451_ENSMUST00000237939_REVERSED|
"""index: 10468, intensity: 165683.0, mobility: 1.110"""	-0.46943	0.279016	0.951303	GSDEWLARIAPLYQLFVRTEVMGQAAMPARTDFAMLKDGHLQ	generic|tr_Q3UE40_Q3UE40_MOUSE_REVERSED	|generic|sp_P27601_GNA13_MOUSE_REVERSED	|generic|tr_Q9D034_Q9D034_MOUSE_REVERSED|
"""index: 26375, intensity: 3572.0, mobility: 0.970"""	-0.46965	0.279084	0.951492	VFRGLSPASMR	generic|sp_A2AH22_AMRA1_MOUSE_REVERSED	|generic|sp_A2AH22-2_AMRA1_MOUSE_REVERSED	|generic|sp_A2AH22-5_AMRA1_MOUSE_REVERSED	|generic|sp_A2AH22-6_AMRA1_MOUSE_REVERSED	|generic|sp_A2AH22-7_AMRA1_MOUSE_REVERSED|
"""index: 17364, intensity: 166919.0, mobility: 0.978"""	-0.469689	0.279084	0.951525	TCVPFAASLLCLA	generic|sp_P42859_HD_MOUSE__chr5_1_34903290_34903403_ENSMUST00000124272__II_941593_REVERSED	|generic|sp_P42859-2_HD_MOUSE__chr5_1_34903290_34903403_ENSMUST00000124272__II_941593_REVERSED	|generic|tr_G3X9H5_G3X9H5_MOUSE__chr5_1_34903290_34903403_ENSMUST00000124272__II_941619_REVERSED|
"""index: 9845, intensity: 6182.0, mobility: 0.891"""	-0.470205	0.279236	0.951966	LFFFFFVKPFRMADSHGTAE	generic|IP_975817_TX=10090_REVERSED|
"""index: 22215, intensity: 3285.0, mobility: 1.105"""	-0.470434	0.279387	0.95216	LQFVEKCVGKARLYASGRECRIGGTCYMLV	generic|sp_Q3U269_TSTD2_MOUSE__chr4_-1_46131839_46132072_ENSMUST00000160008_REVERSED|
"""index: 23627, intensity: 2637.0, mobility: 0.852"""	-0.470542	0.279538	0.952252	EKKMTQKLDKFFLGEV	generic|tr_A0A1D5RLV3_A0A1D5RLV3_MOUSE__chr1_1_66468450_66468542_ENSMUST00000114008_REVERSED	|generic|sp_Q8BLN6_UNC80_MOUSE__chr1_1_66468450_66468542_ENSMUST00000114008_REVERSED	|generic|tr_B8XCJ6_B8XCJ6_MOUSE__chr1_1_66468450_66468542_ENSMUST00000114008_REVERSED|
"""index: 29094, intensity: 5435.0, mobility: 0.952"""	-0.470656	0.279689	0.952349	LMELQLFSRP	generic|chr6_-1_124413323_124413739_ENSMUST00000112530__IP_906402_TX=10090_REVERSED|
"""index: 17405, intensity: 6612.0, mobility: 1.062"""	-0.470726	0.279899	0.952409	ESAKEQLKLSTRSLQEAQHDCVEKLYSYD	generic|tr_A0A0J9YUF8_A0A0J9YUF8_MOUSE__II_1138061_REVERSED	|generic|sp_Q5SXY1_CYTSB_MOUSE__II_1138062_REVERSED	|generic|sp_Q5SXY1-3_CYTSB_MOUSE__II_1138062_REVERSED	|generic|tr_A0A0J9YUR2_A0A0J9YUR2_MOUSE_REVERSED	|generic|tr_A0A0J9YV86_A0A0J9YV86_MOUSE_REVERSED	|generic|tr_A0A0J9YTU3_A0A0J9YTU3_MOUSE_REVERSED	|generic|sp_Q5SXY1-2_CYTSB_MOUSE_REVERSED|
"""index: 28268, intensity: 3586.0, mobility: 1.228"""	-0.470858	0.280109	0.95252	EKLDETSIKSSTDVAWD	generic|IP_1072790_TX=10090_REVERSED|
"""index: 3498, intensity: 2642.0, mobility: 1.035"""	-0.470872	0.280319	0.952532	MHRNDWWQLPPP	generic|IP_3495245_TX=10090_REVERSED|
"""index: 1676, intensity: 4283.0, mobility: 0.972"""	-0.470882	0.280503	0.952541	GLIQLFSFHYFFMLGTSLLAWQFNCLPEPT	generic|tr_F7AY95_F7AY95_MOUSE__II_833205_REVERSED	|generic|tr_A2AH98_A2AH98_MOUSE__chrX_1_142832560_142834391_ENSMUST00000112888__II_833176_REVERSED	|generic|tr_A2AH99_A2AH99_MOUSE__chrX_1_142832560_142834391_ENSMUST00000112888_REVERSED	|generic|tr_Q8C237_Q8C237_MOUSE_REVERSED	|generic|sp_Q6PHN7_TM164_MOUSE__chrX_1_142832560_142834391_ENSMUST00000112888_REVERSED	|generic|tr_Q3TLI7_Q3TLI7_MOUSE__chrX_1_142832560_142834391_ENSMUST00000112888_REVERSED|
"""index: 18827, intensity: 3330.0, mobility: 1.043"""	-0.470965	0.280503	0.952611	ERDPNPINELIMKAQQFHKSA	generic|sp_Q6PHQ8_NAA35_MOUSE__chr13_1_59595351_59595386_ENSMUST00000225670__II_1108419_REVERSED|
"""index: 13131, intensity: 4391.0, mobility: 0.788"""	-0.471445	0.280654	0.953016	ELKHAGGL	generic|sp_A2AX52_CO6A4_MOUSE_REVERSED|
"""index: 8410, intensity: 4442.0, mobility: 1.001"""	-0.471794	0.280746	0.95331	QLLQLWLRWLQLWLQWM	generic|IP_869075_TX=10090_REVERSED|
"""index: 15551, intensity: 21587.0, mobility: 0.883"""	-0.472032	0.280929	0.95351	CVSVVSTKMKFLKRQG	generic|IP_976894_TX=10090_REVERSED|
"""index: 3764, intensity: 3163.0, mobility: 0.960"""	-0.472065	0.280929	0.953537	VWQLGPYQCSNV	generic|sp_P56477_IRF5_MOUSE_REVERSED	|generic|tr_B2CC69_B2CC69_MOUSE_REVERSED	|generic|tr_F6Z6C6_F6Z6C6_MOUSE_REVERSED	|generic|tr_E9Q5T2_E9Q5T2_MOUSE_REVERSED|
"""index: 8709, intensity: 6597.0, mobility: 1.089"""	-0.472278	0.281021	0.953716	LPHGSDLIPSVLTGWSSSHSVAAWS	generic|IP_1044681_TX=10090_REVERSED|
"""index: 29585, intensity: 4332.0, mobility: 1.091"""	-0.472617	0.281172	0.953999	MARPNTLISLSEPNQMQQLFVPLQLRLQEQLQP	generic|sp_Q99NB8_UBQL4_MOUSE__chr3_1_88563132_88563344_ENSMUST00000194303__II_985972_REVERSED|
"""index: 21575, intensity: 6149.0, mobility: 0.907"""	-0.472695	0.281263	0.954065	SRWLDPTR	generic|IP_1124237_TX=10090_REVERSED|
"""index: 6429, intensity: 327200.0, mobility: 1.076"""	-0.472781	0.281355	0.954136	EMLFDLLVKSAYNFAKEIQEVYAREKLTYIIEKAVPCTVDHGC	generic|sp_Q921G8_GCP2_MOUSE__chr7_-1_140007883_140008089_ENSMUST00000210224__II_3459506_REVERSED	|generic|tr_A0A1B0GR08_A0A1B0GR08_MOUSE__chr7_-1_140007883_140008089_ENSMUST00000210224_REVERSED	|generic|tr_Q3UIT6_Q3UIT6_MOUSE__chr7_-1_140007883_140008089_ENSMUST00000210224_REVERSED	|generic|tr_Q8BZZ0_Q8BZZ0_MOUSE__chr7_-1_140007883_140008089_ENSMUST00000210224_REVERSED|
"""index: 11386, intensity: 3229.0, mobility: 1.223"""	-0.473013	0.281564	0.954329	EWKLRTSYGAMNKQYYSE	generic|sp_Q6WKZ7_NOSTN_MOUSE_REVERSED|
"""index: 16038, intensity: 6033.0, mobility: 1.096"""	-0.473071	0.281746	0.954377	SYRARDAYQEREY	generic|tr_B7ZN14_B7ZN14_MOUSE_REVERSED	|generic|tr_A1L3S3_A1L3S3_MOUSE_REVERSED	|generic|tr_F7BGR7_F7BGR7_MOUSE_REVERSED	|generic|tr_B0LM42_B0LM42_MOUSE_REVERSED|
"""index: 25265, intensity: 3527.0, mobility: 1.046"""	-0.473088	0.281746	0.954392	VILLRPRFSMPQ	generic|tr_G3X963_G3X963_MOUSE__chr15_-1_58132189_58132236_ENSMUST00000227171__II_3484343_REVERSED	|generic|sp_Q8CDM1_ATAD2_MOUSE__II_3484343_REVERSED	|generic|sp_Q8CDM1-2_ATAD2_MOUSE_REVERSED|
"""index: 554, intensity: 4009.0, mobility: 0.835"""	-0.473164	0.281902	0.954455	WTTIERQH	generic|IP_1018413_TX=10090_REVERSED|
"""index: 11080, intensity: 4365.0, mobility: 0.969"""	-0.4732	0.281902	0.954485	GICLCRGQKFMLFGQAATAWIAALAI	generic|tr_M0QWR7_M0QWR7_MOUSE__II_942749_REVERSED|
"""index: 22302, intensity: 3535.0, mobility: 0.903"""	-0.473313	0.281902	0.954578	IEKTWHIPP	generic|tr_Q3UUS1_Q3UUS1_MOUSE__IP_1131055_REVERSED|
"""index: 11552, intensity: 3847.0, mobility: 1.018"""	-0.473856	0.282051	0.955028	QDSAAHWAPWKQAFKLTRAPAPALSGQ	generic|IP_858982_TX=10090_REVERSED|
"""index: 30809, intensity: 5236.0, mobility: 1.082"""	-0.473895	0.282201	0.95506	GAIEKSSQMMNLVVVTGRHQLEQNPSLLLAQLIEL	generic|tr_A0A5K1VVS7_A0A5K1VVS7_MOUSE__II_886492_REVERSED	|generic|sp_Q99KD5_UN45A_MOUSE__II_886492_REVERSED|
"""index: 21481, intensity: 4081.0, mobility: 0.848"""	-0.473961	0.282409	0.955114	VNPLPYAFL	generic|tr_A2AQV2_A2AQV2_MOUSE_REVERSED	|generic|tr_Q3U2T1_Q3U2T1_MOUSE_REVERSED	|generic|sp_Q80V53_CHSTE_MOUSE_REVERSED	|generic|tr_Q3U3W1_Q3U3W1_MOUSE_REVERSED|
"""index: 22583, intensity: 4409.0, mobility: 0.909"""	-0.474065	0.282559	0.9552	DEKRGAQLYCELLELMLEARWEKDEGETQN	generic|tr_Q8C0V6_Q8C0V6_MOUSE_REVERSED|
"""index: 27785, intensity: 9911.0, mobility: 1.038"""	-0.474172	0.282767	0.955288	QFSQPPIAQIIQQQPQQIQIQQLI	generic|tr_K4DI62_K4DI62_MOUSE_REVERSED	|generic|sp_Q62445_SP4_MOUSE_REVERSED	|generic|tr_A0A1Y7VJR5_A0A1Y7VJR5_MOUSE_REVERSED	|generic|tr_Q6DFV2_Q6DFV2_MOUSE_REVERSED|
"""index: 21377, intensity: 3390.0, mobility: 1.107"""	-0.474201	0.282917	0.955311	ELFDPVFSTRRGPLGGPRAQLGHLISSDFASSDAAVAQTWSSH	generic|tr_Q0VGI8_Q0VGI8_MOUSE_REVERSED|
"""index: 28063, intensity: 5357.0, mobility: 1.060"""	-0.474235	0.283007	0.95534	FIWLGTFALLHR	generic|IP_948063_TX=10090_REVERSED|
"""index: 19944, intensity: 3496.0, mobility: 0.947"""	-0.474334	0.283156	0.955421	NLKQKEMEPELISIEQYFKS	generic|IP_1022545_TX=10090_REVERSED|
"""index: 3134, intensity: 3181.0, mobility: 0.919"""	-0.47448	0.283365	0.955541	VIAPDIRGIWE	generic|tr_X5J5Q7_X5J5Q7_MOUSE_REVERSED|
"""index: 17685, intensity: 3262.0, mobility: 1.042"""	-0.474566	0.283573	0.955612	MSYVLPNLMPIVMTYFVSTVK	generic|tr_Q8VFX4_Q8VFX4_MOUSE_REVERSED	|generic|tr_Q7TQR6_Q7TQR6_MOUSE_REVERSED|
"""index: 5306, intensity: 4241.0, mobility: 0.793"""	-0.474776	0.283663	0.955783	QFREELDQTCFAIREV	generic|IP_889147_TX=10090_REVERSED|
"""index: 4696, intensity: 3740.0, mobility: 0.992"""	-0.475074	0.283871	0.956027	LMMATTATNSIW	generic|sp_Q9ES88_S13A2_MOUSE_REVERSED|
"""index: 1043, intensity: 3037.0, mobility: 0.794"""	-0.4751	0.284079	0.956048	NEDENPIL	generic|tr_Q8C065_Q8C065_MOUSE__chrX_-1_102069063_102069293_ENSMUST00000119076_REVERSED|
"""index: 17806, intensity: 8340.0, mobility: 0.825"""	-0.475181	0.284287	0.956114	QLITSSFDPFEVQFSNTGPEMED	generic|tr_G3X9N4_G3X9N4_MOUSE_REVERSED|
"""index: 1955, intensity: 4322.0, mobility: 0.903"""	-0.475253	0.284377	0.956173	WGQIPLGEKTS	generic|sp_Q8C6L5_CGAS_MOUSE__II_846605_REVERSED	|generic|tr_D3Z5R0_D3Z5R0_MOUSE_REVERSED	|generic|tr_Q8BNZ9_Q8BNZ9_MOUSE_REVERSED	|generic|tr_Q8BSY1_Q8BSY1_MOUSE_REVERSED|
"""index: 28006, intensity: 5553.0, mobility: 0.943"""	-0.475572	0.284407	0.956433	KQCKGFDPIR	generic|chr2_-1_140168267_140168389_ENSMUST00000046030__IP_998664_TX=10090_REVERSED|
"""index: 8818, intensity: 5995.0, mobility: 0.885"""	-0.475742	0.284556	0.956571	WVRKSFGEF	generic|sp_Q8BLG2_LPAR4_MOUSE_REVERSED	|generic|tr_Q80UD5_Q80UD5_MOUSE_REVERSED|
"""index: 9212, intensity: 41117.0, mobility: 1.023"""	-0.475781	0.284706	0.956602	PGVDGCGDSRGGPARASKTTAPEPRA	generic|IP_930961_TX=10090_REVERSED|
"""index: 15086, intensity: 3844.0, mobility: 0.980"""	-0.475908	0.284706	0.956705	KPFFEFYRSIFSILSGVYNILMRWESSMTTKLLTRS	generic|IP_1141796_TX=10090_REVERSED|
"""index: 18100, intensity: 5280.0, mobility: 1.097"""	-0.475952	0.284706	0.956741	LMEQTCLFLNERFWKFPDRIRDQFDRMLSQTLQALRRS	generic|IP_2430681_TX=10090_REVERSED|
"""index: 14507, intensity: 2556.0, mobility: 1.168"""	-0.476778	0.284855	0.957407	AMMECVRSSPWSSPRQP	generic|chr9_1_108463114_108463377_ENSMUST00000061209__IP_843110_TX=10090_REVERSED|
"""index: 27514, intensity: 4043.0, mobility: 1.365"""	-0.476812	0.285062	0.957435	RHSKLYHNLSAIFAGPAECLHL	generic|sp_Q8BWQ4_CMTR2_MOUSE_REVERSED|
"""index: 20305, intensity: 3296.0, mobility: 1.013"""	-0.476829	0.28527	0.957449	CRRWPCPCRSR	generic|sp_Q9JHU3-2_CDK20_MOUSE__chr1_1_91223282_91223314_ENSMUST00000097648_REVERSED|
"""index: 14308, intensity: 5239.0, mobility: 0.936"""	-0.476881	0.285477	0.957491	LDVETAAAEGESGLARAEAGTV	generic|sp_O54988_SLK_MOUSE_REVERSED	|generic|sp_O54988-2_SLK_MOUSE_REVERSED|
"""index: 13063, intensity: 4129.0, mobility: 1.109"""	-0.47697	0.285685	0.957562	PVSTSNSMVTKQLEEL	generic|tr_F8VPK0_F8VPK0_MOUSE__chr13_1_76187600_76187674_ENSMUST00000225147__II_3477493_REVERSED	|generic|tr_Q6ZQC8_Q6ZQC8_MOUSE__chr13_1_76187600_76187674_ENSMUST00000225147__II_3477493_REVERSED|
"""index: 9709, intensity: 11450.0, mobility: 0.959"""	-0.476997	0.285892	0.957584	LVQEKNPLFCQHSIWAFHAL	generic|tr_B9EKU4_B9EKU4_MOUSE_REVERSED	|generic|tr_G3UX45_G3UX45_MOUSE_REVERSED	|generic|tr_E9Q7L1_E9Q7L1_MOUSE_REVERSED|
"""index: 13953, intensity: 4908.0, mobility: 1.085"""	-0.477019	0.286099	0.957601	MRKGASFPVFYDSK	generic|IP_3465001_TX=10090_REVERSED|
"""index: 8289, intensity: 5258.0, mobility: 0.920"""	-0.47719	0.286099	0.957738	SSGLVVMPKKADKLVECFSHRGS	generic|sp_Q91VD9_NDUS1_MOUSE__chr1_-1_63156200_63156286_ENSMUST00000185847__II_1038114_REVERSED	|generic|tr_Q3TIU7_Q3TIU7_MOUSE__chr1_-1_63156200_63156286_ENSMUST00000185847__II_1038114_REVERSED	|generic|tr_Q3UIQ2_Q3UIQ2_MOUSE__chr1_-1_63156200_63156286_ENSMUST00000185847__II_1038114_REVERSED|
"""index: 7749, intensity: 167157.0, mobility: 0.989"""	-0.477452	0.286099	0.957948	VQLKTEENGASFLRFFDSISNALIHQ	generic|IP_870589_TX=10090_REVERSED	|generic|sp_Q8BHS6_ARMX3_MOUSE_REVERSED|
"""index: 28908, intensity: 3067.0, mobility: 1.222"""	-0.477733	0.286158	0.958172	QTRRVSVITEERHRCK	generic|IP_922831_TX=10090_REVERSED|
"""index: 29925, intensity: 3751.0, mobility: 1.225"""	-0.477734	0.286158	0.958173	QLLVRFIYWGIILLEA	generic|tr_O35081_O35081_MOUSE__II_996120_REVERSED	|generic|tr_Q9DCA0_Q9DCA0_MOUSE__chr2_1_157561807_157562019_ENSMUST00000153739__IP_996123_REVERSED	|generic|tr_Q548P9_Q548P9_MOUSE__chr2_1_157561557_157561634_ENSMUST00000173595_REVERSED	|generic|tr_G3UYJ4_G3UYJ4_MOUSE__chr2_1_157561227_157561292_ENSMUST00000173595_REVERSED	|generic|tr_G3X9K1_G3X9K1_MOUSE__chr2_1_157561631_157561771_ENSMUST00000153739_REVERSED	|generic|tr_G3UWR7_G3UWR7_MOUSE__chr2_1_157561631_157561771_ENSMUST00000153739_REVERSED	|generic|tr_G3UWR4_G3UWR4_MOUSE__chr2_1_157561557_157561634_ENSMUST00000173595_REVERSED	|generic|tr_G3UZA6_G3UZA6_MOUSE__chr2_1_157561672_157561782_ENSMUST00000173595_REVERSED	|generic|sp_Q61979_NNAT_MOUSE__chr2_1_157560189_157561634_ENSMUST00000109526_REVERSED|
"""index: 2867, intensity: 14614.0, mobility: 0.868"""	-0.478256	0.286187	0.958588	LPAQQSRTTL	generic|sp_Q8VHY0-3_CSPG4_MOUSE__chr9_1_56892860_56893141_ENSMUST00000215666__II_3456274_REVERSED	|generic|sp_Q8VHY0_CSPG4_MOUSE__chr9_1_56896610_56896783_ENSMUST00000217052_REVERSED|
"""index: 21997, intensity: 6344.0, mobility: 1.038"""	-0.47863	0.286275	0.958884	LNRLCVCVVFCA	generic|IP_1085076_TX=10090_REVERSED|
"""index: 11040, intensity: 4506.0, mobility: 0.960"""	-0.478749	0.286482	0.958978	FNLPKTWMNRSALAVRSANRSARMSLWS	generic|chr2_-1_119139438_119140321_ENSMUST00000094695__IP_1003402_TX=10090_REVERSED|
"""index: 7560, intensity: 4368.0, mobility: 0.838"""	-0.478792	0.286629	0.959012	YQCGTAASWG	generic|chr17_-1_46586197_46586259_ENSMUST00000044442_REVERSED|
"""index: 13962, intensity: 4173.0, mobility: 1.120"""	-0.479039	0.286836	0.959207	EAFVLPEMGDEEDRPSYALTSSSSPTRRHQKY	generic|tr_Q8C2K8_Q8C2K8_MOUSE__chr17_-1_24513189_24513365_ENSMUST00000176668__II_1069846_REVERSED	|generic|tr_H3BJD9_H3BJD9_MOUSE__chr17_-1_24513189_24513365_ENSMUST00000176668_REVERSED|
"""index: 19188, intensity: 5610.0, mobility: 0.983"""	-0.479081	0.287043	0.95924	EYSMDLLQDLD	generic|sp_P62843_RS15_MOUSE__IP_827629_REVERSED	|generic|IP_949004_TX=10090_REVERSED	|generic|tr_Q3UXS6_Q3UXS6_MOUSE_REVERSED|
"""index: 8844, intensity: 5588.0, mobility: 0.872"""	-0.479213	0.287249	0.959344	QKLMQADKKAVVGEEFLL	generic|IP_927904_TX=10090_REVERSED|
"""index: 12581, intensity: 10471.0, mobility: 1.115"""	-0.479215	0.287456	0.959345	SADWVVVTHDFSGTIIRDGSTDFSLSIIEAL	generic|tr_D3Z7A5_D3Z7A5_MOUSE__II_1032689_REVERSED	|generic|tr_Q9D4T2_Q9D4T2_MOUSE__II_1032689_REVERSED|
"""index: 18053, intensity: 3663.0, mobility: 1.125"""	-0.479274	0.287485	0.959392	VATWRELCIRPLDSR	generic|IP_3466734_TX=10090_REVERSED|
"""index: 3579, intensity: 20079.0, mobility: 0.827"""	-0.479617	0.287632	0.959661	AMSVLRLLKGQNPPGR	generic|IP_888504_TX=10090_REVERSED|
"""index: 23799, intensity: 9981.0, mobility: 1.100"""	-0.479742	0.287838	0.959759	GRQQLKRILELLNMQLTLEQPNTTVYFGAVGAK	generic|tr_Q3TV71_Q3TV71_MOUSE__chr16_1_18070881_18070961_ENSMUST00000153123__II_1079519_REVERSED	|generic|tr_D3YUN0_D3YUN0_MOUSE__chr16_1_18070881_18070961_ENSMUST00000153123__II_1079519_REVERSED	|generic|tr_Q80ZS8_Q80ZS8_MOUSE__chr16_1_18070881_18070961_ENSMUST00000153123__II_1079519_REVERSED	|generic|tr_E9QP31_E9QP31_MOUSE__chr16_1_18070881_18070961_ENSMUST00000153123__II_1079519_REVERSED	|generic|tr_D3Z558_D3Z558_MOUSE__chr16_1_18070881_18070961_ENSMUST00000153123__II_1079519_REVERSED|
"""index: 28367, intensity: 6876.0, mobility: 1.105"""	-0.479834	0.288045	0.959831	MKKMMQVAQPSYE	generic|IP_904336_TX=10090_REVERSED|
"""index: 7797, intensity: 6174.0, mobility: 1.005"""	-0.479834	0.288251	0.959831	QAYQDTYFPEWLEPPVHEAGGFAARLVWA	generic|sp_Q80VC9_CAMP3_MOUSE__chr8_1_3608628_3608903_ENSMUST00000207152__II_868440_REVERSED	|generic|sp_Q80VC9-2_CAMP3_MOUSE__chr8_1_3608628_3608903_ENSMUST00000207152__II_868446_REVERSED	|generic|sp_Q80VC9-3_CAMP3_MOUSE__chr8_1_3608628_3608903_ENSMUST00000207152__II_868440_REVERSED	|generic|sp_Q80VC9-4_CAMP3_MOUSE__chr8_1_3608628_3608903_ENSMUST00000207152__II_868440_REVERSED	|generic|sp_Q80VC9-5_CAMP3_MOUSE__chr8_1_3608628_3608903_ENSMUST00000207152__II_868440_REVERSED	|generic|sp_Q80VC9-6_CAMP3_MOUSE__chr8_1_3608628_3608903_ENSMUST00000207152__II_868440_REVERSED	|generic|sp_Q80VC9-7_CAMP3_MOUSE__chr8_1_3608628_3608903_ENSMUST00000207152__II_868440_REVERSED	|generic|sp_Q80VC9-8_CAMP3_MOUSE__chr8_1_3608628_3608903_ENSMUST00000207152__II_868440_REVERSED	|generic|sp_Q80VC9-9_CAMP3_MOUSE__chr8_1_3608628_3608903_ENSMUST00000207152__II_868440_REVERSED	|generic|sp_Q80VC9-10_CAMP3_MOUSE__chr8_1_3608628_3608903_ENSMUST00000207152__II_868440_REVERSED	|generic|sp_Q80VC9-11_CAMP3_MOUSE__chr8_1_3608628_3608903_ENSMUST00000207152__II_868440_REVERSED	|generic|sp_Q80VC9-12_CAMP3_MOUSE__chr8_1_3608628_3608903_ENSMUST00000207152__II_868440_REVERSED	|generic|sp_Q80VC9-13_CAMP3_MOUSE__chr8_1_3608628_3608903_ENSMUST00000207152__II_868440_REVERSED	|generic|sp_Q80VC9-14_CAMP3_MOUSE__chr8_1_3608628_3608903_ENSMUST00000207152__II_868440_REVERSED	|generic|sp_Q80VC9-15_CAMP3_MOUSE__chr8_1_3608628_3608903_ENSMUST00000207152__II_868440_REVERSED	|generic|sp_Q80VC9-16_CAMP3_MOUSE__chr8_1_3608628_3608903_ENSMUST00000207152__II_868440_REVERSED	|generic|sp_Q80VC9-17_CAMP3_MOUSE__chr8_1_3608628_3608903_ENSMUST00000207152__II_868440_REVERSED|
"""index: 10049, intensity: 45752.0, mobility: 0.911"""	-0.480027	0.288338	0.959982	STEQFKDSASGATKTWRVQPR	generic|tr_D3Z499_D3Z499_MOUSE__II_1067647_REVERSED	|generic|sp_Q0PMG2_MDGA1_MOUSE__II_1067649_REVERSED	|generic|tr_E9Q6S8_E9Q6S8_MOUSE_REVERSED|
"""index: 12373, intensity: 5029.0, mobility: 0.922"""	-0.480172	0.288545	0.960095	DRKNKRLEVVVENRQRRMTELDRGK	generic|tr_Q3UGH8_Q3UGH8_MOUSE_REVERSED	|generic|tr_Q4FJX1_Q4FJX1_MOUSE_REVERSED	|generic|tr_A0A0B4J1E7_A0A0B4J1E7_MOUSE_REVERSED|
"""index: 23389, intensity: 15244.0, mobility: 0.910"""	-0.480263	0.288692	0.960166	MRRHSPGGPCRP	generic|IP_1044606_TX=10090_REVERSED|
"""index: 2903, intensity: 3973.0, mobility: 0.958"""	-0.480329	0.288898	0.960218	SNCYCFTDFYK	generic|IP_960871_TX=10090_REVERSED|
"""index: 15553, intensity: 3332.0, mobility: 1.190"""	-0.480347	0.289104	0.960231	LAEMTQKQSTLQMERET	generic|II_938035_TX=10090_REVERSED	|generic|sp_P49025_CTRO_MOUSE__chr5_1_115946884_115946943_ENSMUST00000122877_REVERSED	|generic|sp_P49025-3_CTRO_MOUSE__chr5_1_115946884_115946943_ENSMUST00000122877_REVERSED	|generic|sp_P49025-4_CTRO_MOUSE__chr5_1_115946884_115946943_ENSMUST00000122877_REVERSED	|generic|sp_P49025-5_CTRO_MOUSE__chr5_1_115946884_115946943_ENSMUST00000122877_REVERSED	|generic|tr_E9QL53_E9QL53_MOUSE__chr5_1_115946884_115946943_ENSMUST00000122877_REVERSED	|generic|tr_D3Z1U0_D3Z1U0_MOUSE__chr5_1_115946884_115946943_ENSMUST00000122877_REVERSED	|generic|tr_F6SBR5_F6SBR5_MOUSE__chr5_1_115946884_115946943_ENSMUST00000122877_REVERSED	|generic|tr_D3YU89_D3YU89_MOUSE__chr5_1_115946884_115946943_ENSMUST00000122877_REVERSED|
"""index: 12003, intensity: 5662.0, mobility: 1.010"""	-0.48041	0.289251	0.96028	VPVVSMKKHTKLWRAWGRWMKVG	generic|IP_884391_TX=10090_REVERSED|
"""index: 16784, intensity: 3235.0, mobility: 0.921"""	-0.480645	0.289457	0.960463	RNEYNTRPPGIIMGTWRTLTMD	generic|tr_Q4VBX4_Q4VBX4_MOUSE_REVERSED|
"""index: 9934, intensity: 5277.0, mobility: 0.980"""	-0.480675	0.289664	0.960486	NYHLEMVAGSHGKLTAYND	generic|tr_Q3UFK4_Q3UFK4_MOUSE__II_955349_REVERSED	|generic|sp_Q6PE01_SNR40_MOUSE__II_955347_REVERSED|
"""index: 6017, intensity: 3737.0, mobility: 0.962"""	-0.480731	0.28987	0.960529	KWMKLIGDLTGKYLDVHG	generic|tr_Q8CJ24_Q8CJ24_MOUSE__chrX_1_48651933_48652058_ENSMUST00000134757__II_835617_REVERSED	|generic|tr_A0A0A0MQJ8_A0A0A0MQJ8_MOUSE__chrX_1_48651933_48652058_ENSMUST00000134757_REVERSED	|generic|sp_Q9Z2B2_UCP5_MOUSE__chrX_1_48651933_48652058_ENSMUST00000134757_REVERSED	|generic|sp_Q9Z2B2-2_UCP5_MOUSE__chrX_1_48651933_48652058_ENSMUST00000134757_REVERSED	|generic|tr_Q8CJ23_Q8CJ23_MOUSE__chrX_1_48651933_48652058_ENSMUST00000134757_REVERSED|
"""index: 15445, intensity: 5476.0, mobility: 1.033"""	-0.480798	0.290076	0.960582	ITGNANTNGVASIYSTSDSQATSHTLAPSPS	generic|tr_A0A087WSQ9_A0A087WSQ9_MOUSE__II_1030229_REVERSED	|generic|sp_Q69ZB8_ZCHC2_MOUSE__chr1_1_106032107_106032163_ENSMUST00000119166_REVERSED	|generic|sp_Q69ZB8-2_ZCHC2_MOUSE_REVERSED|
"""index: 3526, intensity: 2947.0, mobility: 1.198"""	-0.480817	0.290103	0.960596	PEARCDQGLSSFTSSCPPHH	generic|IP_889857_TX=10090_REVERSED|
"""index: 8998, intensity: 6028.0, mobility: 1.010"""	-0.481025	0.290249	0.960758	PRERKNVVTNLVNKLEDACIEMDDGAIQRFINRFQQQEESEQ	generic|tr_A2AVV6_A2AVV6_MOUSE__II_1008909_REVERSED	|generic|tr_A2AVV5_A2AVV5_MOUSE_REVERSED|
"""index: 2374, intensity: 19890.0, mobility: 0.996"""	-0.481067	0.290396	0.96079	CLPPLQWTARLTTRSVCLSPPLIDMDEPDE	generic|tr_D6RI95_D6RI95_MOUSE_REVERSED|
"""index: 12375, intensity: 4296.0, mobility: 0.809"""	-0.481204	0.290422	0.960896	ATAELTEAELHLRTPLESLA	generic|IP_913819_TX=10090_REVERSED|
"""index: 11881, intensity: 4578.0, mobility: 1.073"""	-0.481361	0.290509	0.961017	SAPDRLAGPASQNNHK	generic|tr_Q501P3_Q501P3_MOUSE_REVERSED	|generic|tr_A2AQE2_A2AQE2_MOUSE_REVERSED	|generic|tr_Q3TEC4_Q3TEC4_MOUSE_REVERSED	|generic|tr_Q8C7M0_Q8C7M0_MOUSE_REVERSED	|generic|sp_Q6A098_SBP2L_MOUSE_REVERSED|
"""index: 11415, intensity: 347505.0, mobility: 0.894"""	-0.481626	0.290595	0.961221	TTSLIQVGERLVSHGCFL	generic|chr15_-1_44672555_44672701_ENSMUST00000110267_REVERSED|
"""index: 7613, intensity: 8859.0, mobility: 0.878"""	-0.481862	0.290801	0.961402	DMGIHKTTHLLSLGMFFDLNFDRKI	generic|IP_3477043_TX=10090_REVERSED	|generic|IP_3477006_TX=10090_REVERSED|
"""index: 13711, intensity: 16398.0, mobility: 0.984"""	-0.481878	0.290947	0.961415	QNPQNNSIGPGSGQPPPPPPLLPRDPLLEDDSTAIT	generic|sp_Q67FY2_BCL9L_MOUSE_REVERSED	|generic|sp_Q67FY2-2_BCL9L_MOUSE_REVERSED|
"""index: 12001, intensity: 2868.0, mobility: 0.809"""	-0.482166	0.291152	0.961635	FYYISFASNKPPSFAPSQL	generic|IP_1062894_TX=10090_REVERSED|
"""index: 7807, intensity: 13456.0, mobility: 1.033"""	-0.482201	0.291358	0.961662	SRMLTKLAEVSSSVVDVSETEPL	generic|tr_A0A1D5RM54_A0A1D5RM54_MOUSE__II_3470173_REVERSED|
"""index: 5158, intensity: 3192.0, mobility: 1.019"""	-0.482313	0.291564	0.961748	LQEAFFPSHRFATGEEIITPL	generic|sp_Q8K4Q0-2_RPTOR_MOUSE__chr11_1_119780571_119780606_ENSMUST00000147781__II_1122605_REVERSED	|generic|sp_Q8K4Q0_RPTOR_MOUSE__chr11_1_119780571_119780606_ENSMUST00000147781__II_1122636_REVERSED	|generic|tr_A2ACM0_A2ACM0_MOUSE__chr11_1_119780571_119780606_ENSMUST00000147781__II_1122635_REVERSED	|generic|tr_A4FUW1_A4FUW1_MOUSE__chr11_1_119780571_119780606_ENSMUST00000147781__II_1122635_REVERSED|
"""index: 27161, intensity: 8959.0, mobility: 0.877"""	-0.482325	0.291615	0.961757	TKFGIAVLIMLATGVINQ	generic|tr_Q3U7E6_Q3U7E6_MOUSE__chr2_-1_26924949_26924978_ENSMUST00000153641_REVERSED	|generic|sp_Q64310_SURF4_MOUSE__chr2_-1_26924949_26924978_ENSMUST00000153641_REVERSED|
"""index: 24394, intensity: 4683.0, mobility: 1.203"""	-0.482559	0.291615	0.961936	DIRYSIRNDFAVEEGNKTWKLTVNLRNVKCWFTVSKKEMTEIDKLPE	generic|tr_A0A5K1VVQ9_A0A5K1VVQ9_MOUSE__chr19_-1_7374046_7374075_ENSMUST00000237653__II_1006392_REVERSED	|generic|sp_A2ASS6_TITIN_MOUSE__chr19_-1_7374046_7374075_ENSMUST00000237653__II_1006392_REVERSED	|generic|sp_A2ASS6-2_TITIN_MOUSE__chr19_-1_7374046_7374075_ENSMUST00000237653__II_1006392_REVERSED	|generic|tr_A0A5K1VVQ1_A0A5K1VVQ1_MOUSE__chr19_-1_7374046_7374075_ENSMUST00000237653__II_1006392_REVERSED	|generic|tr_E9Q8K5_E9Q8K5_MOUSE__chr19_-1_7374046_7374075_ENSMUST00000237653__II_1006392_REVERSED	|generic|tr_E9Q8N1_E9Q8N1_MOUSE__chr19_-1_7374046_7374075_ENSMUST00000237653__II_1006392_REVERSED|
"""index: 13159, intensity: 3797.0, mobility: 0.866"""	-0.483137	0.291821	0.962375	NLTLKIMVKVLTEPQLV	generic|IP_948804_TX=10090_REVERSED|
"""index: 4046, intensity: 30256.0, mobility: 0.967"""	-0.483306	0.291966	0.962504	YRAETEALSNE	generic|tr_Q9CWC9_Q9CWC9_MOUSE__II_1127022_REVERSED	|generic|sp_Q6IFX2_K1C42_MOUSE_REVERSED|
"""index: 18863, intensity: 4581.0, mobility: 0.915"""	-0.483386	0.292172	0.962565	FPLSKVPSHK	generic|tr_Q61926_Q61926_MOUSE_REVERSED|
"""index: 14828, intensity: 2947.0, mobility: 1.167"""	-0.483403	0.292317	0.962577	QLCKTLHYKKLRVRSYYPGAVNRYSQKQMCNGLHPISHKLARLSFK	generic|sp_Q8C167_PPCEL_MOUSE_REVERSED	|generic|sp_Q8C167-4_PPCEL_MOUSE__chr17_-1_85078440_85078619_ENSMUST00000234036_REVERSED|
"""index: 13333, intensity: 3605.0, mobility: 0.803"""	-0.483514	0.292402	0.962661	VIGPVVTEK	generic|sp_Q7TSD4-8_TBATA_MOUSE__chr10_1_61179366_61179509_ENSMUST00000122261_REVERSED	|generic|tr_Q91YF1_Q91YF1_MOUSE_REVERSED	|generic|sp_Q7TSD4_TBATA_MOUSE_REVERSED	|generic|sp_Q7TSD4-2_TBATA_MOUSE_REVERSED	|generic|sp_Q7TSD4-3_TBATA_MOUSE_REVERSED	|generic|sp_Q7TSD4-4_TBATA_MOUSE_REVERSED	|generic|sp_Q7TSD4-5_TBATA_MOUSE_REVERSED	|generic|sp_Q7TSD4-6_TBATA_MOUSE_REVERSED	|generic|sp_Q7TSD4-7_TBATA_MOUSE_REVERSED	|generic|tr_D6RH51_D6RH51_MOUSE__chr10_1_61179366_61179509_ENSMUST00000122261_REVERSED|
"""index: 30552, intensity: 2675.0, mobility: 1.091"""	-0.483883	0.292548	0.96294	LTKHTHTHSNLHEHLDPSPMKQTRPASIRPIQLA	generic|IP_854803_TX=10090_REVERSED|
"""index: 28791, intensity: 5306.0, mobility: 1.156"""	-0.483912	0.292693	0.962961	LTSLAKSSGGSSHKWV	generic|IP_989929_TX=10090_REVERSED	|generic|tr_A2AVW1_A2AVW1_MOUSE_REVERSED	|generic|tr_Q8VF47_Q8VF47_MOUSE_REVERSED	|generic|tr_Q7TQX3_Q7TQX3_MOUSE_REVERSED	|generic|tr_Q6W062_Q6W062_MOUSE_REVERSED|
"""index: 27377, intensity: 7597.0, mobility: 0.856"""	-0.483936	0.292898	0.96298	EMLKTEPWYLNKKRKA	generic|IP_1150063_TX=10090_REVERSED|
"""index: 14361, intensity: 2988.0, mobility: 0.815"""	-0.483952	0.293043	0.962992	NSPQLVFL	generic|IP_2483275_TX=10090_REVERSED|
"""index: 22112, intensity: 34380.0, mobility: 0.891"""	-0.484057	0.293188	0.963071	MLNWIGRR	generic|tr_A0A494B963_A0A494B963_MOUSE_REVERSED	|generic|tr_A0A494B9Q3_A0A494B9Q3_MOUSE_REVERSED	|generic|sp_Q9ESN3_PGAP6_MOUSE_REVERSED	|generic|sp_Q9ESN3-2_PGAP6_MOUSE_REVERSED|
"""index: 5615, intensity: 3275.0, mobility: 1.110"""	-0.484335	0.293394	0.96328	EAEEACGVPWRGRLCHNS	generic|IP_979129_TX=10090_REVERSED|
"""index: 24922, intensity: 16096.0, mobility: 0.980"""	-0.484367	0.293599	0.963304	KTKKWSMKW	generic|chr16_-1_73920571_73928066_ENSMUST00000117785__IP_1074445_TX=10090_REVERSED|
"""index: 15928, intensity: 4192.0, mobility: 1.015"""	-0.4844	0.293804	0.963328	DFRVVKNIQTRTSDKAGLYVMALASMIAIPCYFIN	generic|sp_OVAL_CHICK__REVERSED|
"""index: 5793, intensity: 18081.0, mobility: 1.089"""	-0.484453	0.293913	0.963368	LPQYRQRGAERQRDYCDQAGHMTLPFHEDSAHL	generic|IP_967906_TX=10090_REVERSED|
"""index: 21139, intensity: 2867.0, mobility: 1.118"""	-0.484583	0.293913	0.963465	TKNYIFELNNRRLYLLGGVLSVLLALAITGSYN	generic|II_3500862_TX=10090_REVERSED	|generic|tr_Q8BMU5_Q8BMU5_MOUSE__chr8_1_39046521_39046688_ENSMUST00000211241_REVERSED	|generic|sp_Q8BTV1_TUSC3_MOUSE__chr8_1_39046521_39046688_ENSMUST00000211241_REVERSED|
"""index: 25648, intensity: 4357.0, mobility: 0.879"""	-0.484781	0.293937	0.963614	LMMRQQRL	generic|tr_Q9QWQ7_Q9QWQ7_MOUSE__II_3472889_REVERSED	|generic|tr_G5E8J4_G5E8J4_MOUSE__II_3471051_REVERSED	|generic|sp_Q62136_PTN21_MOUSE__II_3471051_REVERSED	|generic|tr_Q4KML9_Q4KML9_MOUSE__II_3471051_REVERSED	|generic|tr_Q7TMG1_Q7TMG1_MOUSE__II_3471051_REVERSED|
"""index: 16217, intensity: 7663.0, mobility: 0.973"""	-0.48519	0.294142	0.963918	DSHLVLFQLVQGAAQLHQSM	generic|tr_Q80VE6_Q80VE6_MOUSE_REVERSED|
"""index: 21670, intensity: 5442.0, mobility: 0.898"""	-0.485317	0.294347	0.964013	EVQKQNHHIMVPITIRALHHHGPVKLG	generic|IP_3445147_TX=10090_REVERSED|
"""index: 3511, intensity: 4525.0, mobility: 0.889"""	-0.485431	0.294551	0.964098	TLELPEWMQYSGGYASDV	generic|tr_Q546L3_Q546L3_MOUSE_REVERSED	|generic|tr_A0A1D5RLG2_A0A1D5RLG2_MOUSE_REVERSED|
"""index: 12351, intensity: 2523.0, mobility: 1.127"""	-0.48546	0.294696	0.964119	WTPLRWTAMMKMMQMMTRMTLHSKRRM	generic|IP_1101498_TX=10090_REVERSED|
"""index: 4666, intensity: 3836.0, mobility: 0.888"""	-0.485547	0.29478	0.964184	KSIDNEVPKTIEQELLQFQSLQ	generic|tr_A0A0R4J212_A0A0R4J212_MOUSE_REVERSED	|generic|sp_O35177_CASL_MOUSE_REVERSED|
"""index: 10413, intensity: 9940.0, mobility: 1.076"""	-0.485609	0.294864	0.96423	WRLWDSATTWLDLYPQFEKVMRSLKDYNTIPLGFIRERNN	generic|sp_E9Q8T7_DYH1_MOUSE__II_3480056_REVERSED|
"""index: 6384, intensity: 3594.0, mobility: 0.806"""	-0.485664	0.294888	0.96427	MASSLLNFQAMGQLHFVD	generic|tr_Z4YK94_Z4YK94_MOUSE__II_951468_REVERSED	|generic|sp_Q9JJP2_P73_MOUSE__II_951468_REVERSED	|generic|tr_B1AX91_B1AX91_MOUSE_REVERSED|
"""index: 9777, intensity: 4279.0, mobility: 1.085"""	-0.485912	0.295092	0.964454	YIHTHPTHMHIHIHTHTHSYTHRHYIHTHTHPTHMHIHIH	generic|IP_3456687_TX=10090_REVERSED|
"""index: 7816, intensity: 3987.0, mobility: 0.858"""	-0.485924	0.295297	0.964463	WPRGRCTVNGMALSGPPPAYFGMTSCFL	generic|IP_932274_TX=10090_REVERSED|
"""index: 16137, intensity: 337994.0, mobility: 1.287"""	-0.485924	0.295403	0.964463	VMRLVQQELLCHMLQLH	generic|IP_936109_TX=10090_REVERSED|
"""index: 3277, intensity: 3752.0, mobility: 0.831"""	-0.485969	0.295403	0.964497	SQVPGPAQLM	generic|chr15_-1_76623411_76623482_ENSMUST00000229019_REVERSED|
"""index: 25866, intensity: 3136.0, mobility: 1.005"""	-0.486521	0.295608	0.964903	TFLKAMLLDLD	generic|sp_A2AJN7_S4A11_MOUSE__II_999533_REVERSED	|generic|II_999521_TX=10090_REVERSED	|generic|tr_A2AJN8_A2AJN8_MOUSE_REVERSED|
"""index: 2956, intensity: 3016.0, mobility: 0.958"""	-0.486534	0.295812	0.964913	FWSCYAYSMM	generic|tr_Q8K3N7_Q8K3N7_MOUSE_REVERSED|
"""index: 7973, intensity: 3193.0, mobility: 1.141"""	-0.486558	0.295956	0.964931	ESYTSVWLWSPSCSSWWTWFTGSAASTAFG	generic|IP_1044833_TX=10090_REVERSED|
"""index: 4424, intensity: 5941.0, mobility: 0.885"""	-0.486807	0.2961	0.965113	EMPQQQTMFEPLGRG	generic|tr_Q8BHX9_Q8BHX9_MOUSE_REVERSED	|generic|tr_Q7TPS8_Q7TPS8_MOUSE_REVERSED	|generic|tr_Q4G0C7_Q4G0C7_MOUSE_REVERSED|
"""index: 22479, intensity: 3013.0, mobility: 1.048"""	-0.48684	0.296304	0.965137	ELVKLMFPHQFK	generic|IP_3506362_TX=10090_REVERSED|
"""index: 2578, intensity: 6109.0, mobility: 0.827"""	-0.486891	0.296387	0.965175	VVGPNHPAPAPAGSKTHYA	generic|IP_3455746_TX=10090_REVERSED|
"""index: 13999, intensity: 4542.0, mobility: 1.053"""	-0.48734	0.296591	0.965503	KSEREMEIVRLGREVYSQFFQSSNKLFPEIDTDSYKKKY	generic|tr_Q6PB55_Q6PB55_MOUSE_REVERSED	|generic|sp_A2AGT5_CKAP5_MOUSE__chr2_1_91550622_91550762_ENSMUST00000139433_REVERSED	|generic|sp_A2AGT5-2_CKAP5_MOUSE__chr2_1_91550622_91550762_ENSMUST00000139433_REVERSED	|generic|sp_A2AGT5-3_CKAP5_MOUSE__chr2_1_91550622_91550762_ENSMUST00000139433_REVERSED	|generic|tr_Z4YL78_Z4YL78_MOUSE__chr2_1_91550622_91550762_ENSMUST00000139433_REVERSED	|generic|tr_Q80U79_Q80U79_MOUSE_REVERSED	|generic|tr_Q8K250_Q8K250_MOUSE_REVERSED	|generic|tr_K3W4R5_K3W4R5_MOUSE__chr2_1_91550622_91550762_ENSMUST00000139433_REVERSED	|generic|tr_A0A0R4J0K2_A0A0R4J0K2_MOUSE__chr2_1_91550622_91550762_ENSMUST00000139433_REVERSED	|generic|tr_Q4V782_Q4V782_MOUSE_REVERSED|
"""index: 14196, intensity: 3925.0, mobility: 0.930"""	-0.487346	0.296614	0.965508	HMRSVLWTLP	generic|IP_1043062_TX=10090_REVERSED|
"""index: 20075, intensity: 16590.0, mobility: 1.005"""	-0.487583	0.296818	0.96568	QLPFEPPKPLQY	generic|IP_884268_TX=10090_REVERSED|
"""index: 14711, intensity: 8318.0, mobility: 1.192"""	-0.487601	0.2969	0.965693	RYSWNWPILAEKQGGSAGP	generic|IP_920771_TX=10090_REVERSED|
"""index: 3595, intensity: 4265.0, mobility: 0.863"""	-0.487824	0.297044	0.965856	QFMYMMYN	generic|IP_1121221_TX=10090_REVERSED|
"""index: 25484, intensity: 4985.0, mobility: 1.134"""	-0.488061	0.297127	0.966027	EWFEERNMYCDAYLMQFGHVSRVFKELQRMC	generic|sp_Q8VCH6_DHC24_MOUSE_REVERSED|
"""index: 18149, intensity: 3614.0, mobility: 1.142"""	-0.488121	0.29727	0.966071	MGRQVNDINKGEEFPF	generic|IP_837720_TX=10090_REVERSED|
"""index: 14318, intensity: 2923.0, mobility: 0.997"""	-0.48847	0.297352	0.966323	IRWLDLVHPVEEMTVRTEEKSWKSWYRSDNFRF	generic|sp_Q8K5B1-3_IL31R_MOUSE__II_3478034_REVERSED	|generic|II_3474440_TX=10090_REVERSED	|generic|tr_A0A286YCG5_A0A286YCG5_MOUSE_REVERSED	|generic|sp_Q8K5B1_IL31R_MOUSE_REVERSED	|generic|sp_Q8K5B1-2_IL31R_MOUSE_REVERSED	|generic|sp_Q8K5B1-4_IL31R_MOUSE_REVERSED	|generic|tr_A0A249JQT6_A0A249JQT6_MOUSE_REVERSED	|generic|tr_A0A286YDE2_A0A286YDE2_MOUSE_REVERSED|
"""index: 9637, intensity: 4870.0, mobility: 0.842"""	-0.488529	0.297556	0.966365	SWKEPTEPFVKTLHKDY	generic|tr_E9Q357_E9Q357_MOUSE_REVERSED|
"""index: 17869, intensity: 3485.0, mobility: 0.798"""	-0.488587	0.297699	0.966407	KMNPKSQLKQMARR	generic|chr7_1_127519699_127521533_ENSMUST00000188124__IP_879027_TX=10090_REVERSED|
"""index: 21986, intensity: 3927.0, mobility: 1.024"""	-0.488597	0.297842	0.966415	DIRGLELFYK	generic|sp_D3YYI7_RN217_MOUSE_REVERSED|
"""index: 27638, intensity: 34405.0, mobility: 1.176"""	-0.488819	0.297924	0.966574	MPISAPRAPYVQEPLL	generic|IP_866101_TX=10090_REVERSED|
"""index: 11756, intensity: 7187.0, mobility: 0.973"""	-0.489141	0.298007	0.966805	LSFPSTKALVKLVVGAESGVFIVTYNQ	generic|II_1000737_TX=10090_REVERSED	|generic|tr_Q8BKG8_Q8BKG8_MOUSE__chr2_1_124658504_124658569_ENSMUST00000132088_REVERSED	|generic|tr_A2AW73_A2AW73_MOUSE__chr2_1_124658504_124658569_ENSMUST00000132088_REVERSED	|generic|sp_Q76KF0_SEM6D_MOUSE__chr2_1_124658504_124658569_ENSMUST00000132088_REVERSED	|generic|sp_Q76KF0-2_SEM6D_MOUSE__chr2_1_124658504_124658569_ENSMUST00000132088_REVERSED	|generic|sp_Q76KF0-3_SEM6D_MOUSE__chr2_1_124658504_124658569_ENSMUST00000132088_REVERSED	|generic|sp_Q76KF0-4_SEM6D_MOUSE__chr2_1_124658504_124658569_ENSMUST00000132088_REVERSED	|generic|sp_Q76KF0-5_SEM6D_MOUSE__chr2_1_124658504_124658569_ENSMUST00000132088_REVERSED	|generic|sp_Q76KF0-6_SEM6D_MOUSE__chr2_1_124658504_124658569_ENSMUST00000132088_REVERSED|
"""index: 1972, intensity: 2955.0, mobility: 1.001"""	-0.489365	0.29821	0.966966	EKAEQLNKQALVEYRQRMENMIEGLNLGPAADVEVN	generic|sp_Q9D312_K1C20_MOUSE__chr5_1_138163555_138163584_ENSMUST00000019638_REVERSED|
"""index: 2779, intensity: 4446.0, mobility: 0.861"""	-0.489409	0.298231	0.966997	YEPNMSSMDS	generic|tr_Q6ZPF0_Q6ZPF0_MOUSE_REVERSED|
"""index: 2151, intensity: 2597.0, mobility: 0.736"""	-0.489649	0.298374	0.967169	KETLTILANWQ	generic|IP_830881_TX=10090_REVERSED|
"""index: 12417, intensity: 4883.0, mobility: 0.907"""	-0.489724	0.298577	0.967222	YQLASPFHLP	generic|tr_A0A5F8MPW7_A0A5F8MPW7_MOUSE__II_1098208_REVERSED	|generic|tr_E9QPD0_E9QPD0_MOUSE__II_1098208_REVERSED	|generic|tr_Q3TP12_Q3TP12_MOUSE__II_1098208_REVERSED	|generic|tr_A0A0R4J236_A0A0R4J236_MOUSE_REVERSED	|generic|sp_Q8C6Y6_ASB14_MOUSE_REVERSED	|generic|sp_Q8C6Y6-2_ASB14_MOUSE_REVERSED	|generic|tr_A0A5F8MPK4_A0A5F8MPK4_MOUSE_REVERSED|
"""index: 4470, intensity: 3263.0, mobility: 0.963"""	-0.489735	0.29872	0.96723	LWQVMLCALHCG	generic|II_1008248_TX=10090_REVERSED|
"""index: 29935, intensity: 5214.0, mobility: 1.200"""	-0.489847	0.298862	0.96731	RRGEASRMRLISAIIY	generic|II_3459548_TX=10090_REVERSED	|generic|II_3459547_TX=10090_REVERSED	|generic|tr_Q8VGL3_Q8VGL3_MOUSE_REVERSED	|generic|tr_Q7TRT6_Q7TRT6_MOUSE_REVERSED|
"""index: 24359, intensity: 13629.0, mobility: 1.016"""	-0.490154	0.299005	0.967529	AMRKYWKRQG	generic|tr_Q8C0U1_Q8C0U1_MOUSE__chr2_-1_121199603_121199743_ENSMUST00000147540__II_1001297_REVERSED	|generic|tr_A0A5H1ZRL7_A0A5H1ZRL7_MOUSE__chr2_-1_121199603_121199743_ENSMUST00000147540__II_1001282_REVERSED	|generic|sp_P70399_TP53B_MOUSE__chr2_-1_121199603_121199743_ENSMUST00000147540__II_1001282_REVERSED	|generic|sp_P70399-5_TP53B_MOUSE__chr2_-1_121199603_121199743_ENSMUST00000147540__II_1001282_REVERSED	|generic|tr_F6ZRL3_F6ZRL3_MOUSE__II_1001305_REVERSED	|generic|tr_Q8BZ87_Q8BZ87_MOUSE__chr2_-1_121199603_121199743_ENSMUST00000147540_REVERSED	|generic|sp_P70399-6_TP53B_MOUSE__chr2_-1_121199603_121199743_ENSMUST00000147540_REVERSED	|generic|tr_Q3V1P7_Q3V1P7_MOUSE__chr2_-1_121199603_121199743_ENSMUST00000147540_REVERSED|
"""index: 14905, intensity: 5272.0, mobility: 1.012"""	-0.490228	0.299147	0.967581	RWSGVHGGVKDKTKHQWWR	generic|II_894587_TX=10090_REVERSED	|generic|II_894566_TX=10090_REVERSED|
"""index: 6890, intensity: 13003.0, mobility: 1.027"""	-0.490324	0.299168	0.967649	NGDPTSFLVSSLQQQAELVQQV	generic|tr_Q80TR0_Q80TR0_MOUSE__II_858816_REVERSED	|generic|sp_Q9WV30_NFAT5_MOUSE__II_858816_REVERSED	|generic|sp_Q9WV30-2_NFAT5_MOUSE__II_858816_REVERSED	|generic|tr_A0A1U6URG8_A0A1U6URG8_MOUSE__II_858816_REVERSED	|generic|sp_Q9WV30-4_NFAT5_MOUSE_REVERSED|
"""index: 28589, intensity: 8247.0, mobility: 1.023"""	-0.490504	0.299371	0.967777	IKRKVQALRNRSLPSLP	generic|sp_Q3TP92_CNEP1_MOUSE__chr11_1_69989999_69990037_ENSMUST00000138246_REVERSED|
"""index: 11775, intensity: 8068.0, mobility: 0.949"""	-0.490708	0.299452	0.967921	KDDGIEITVVPDINEGVLQ	generic|tr_E0CZ42_E0CZ42_MOUSE__II_1085176_REVERSED|
"""index: 21146, intensity: 28618.0, mobility: 0.861"""	-0.49076	0.299655	0.967957	VYSLFFFFY	generic|IP_1004387_TX=10090_REVERSED|
"""index: 5081, intensity: 5180.0, mobility: 0.814"""	-0.490771	0.299858	0.967966	SLLLIVFDEFDLKNET	generic|sp_Q8C9X1_SNTAN_MOUSE_REVERSED|
"""index: 16328, intensity: 2881.0, mobility: 0.978"""	-0.490833	0.3	0.968009	PQIPAFGMQAATQQPEDKLLVPDVQQLRAYD	generic|tr_E9Q804_E9Q804_MOUSE__chr5_-1_90299985_90300095_ENSMUST00000200012__II_943171_REVERSED	|generic|sp_Q99NH0_ANR17_MOUSE__chr5_-1_90299985_90300095_ENSMUST00000200012__II_943171_REVERSED	|generic|tr_A0A0G2JDZ9_A0A0G2JDZ9_MOUSE__chr5_-1_90299985_90300095_ENSMUST00000200012__II_943171_REVERSED	|generic|sp_Q99NH0-3_ANR17_MOUSE__chr5_-1_90299985_90300095_ENSMUST00000200012_REVERSED	|generic|tr_A0A1W2P6X1_A0A1W2P6X1_MOUSE__chr5_-1_90299985_90300095_ENSMUST00000200012_REVERSED|
"""index: 663, intensity: 2620.0, mobility: 0.831"""	-0.491059	0.300142	0.968168	LAEWQGTLVLTRN	generic|sp_Q91YP3_DEOC_MOUSE__II_908113_REVERSED	|generic|tr_A0A0N4SV34_A0A0N4SV34_MOUSE_REVERSED	|generic|tr_Q3THN2_Q3THN2_MOUSE_REVERSED|
"""index: 18597, intensity: 2959.0, mobility: 1.124"""	-0.4913	0.300345	0.968338	EDMLHTHTHTRTRTRTRTNGGLTFLSGTQGLFFSQ	generic|IP_889441_TX=10090_REVERSED|
"""index: 24061, intensity: 5406.0, mobility: 0.956"""	-0.491374	0.300548	0.96839	YVGLDRRKW	generic|IP_1148624_TX=10090_REVERSED|
"""index: 13293, intensity: 6149.0, mobility: 1.070"""	-0.491494	0.300709	0.968474	ANRTAKSTTRPKCNTCLLPLYQDRLGPS	generic|IP_1078722_TX=10090_REVERSED|
"""index: 7940, intensity: 142152.0, mobility: 0.879"""	-0.491601	0.300709	0.968549	SQLAAVMQGLEIQANGICSYLNGVLEDK	generic|sp_Q9D4B2_TTC25_MOUSE__II_1126890_REVERSED	|generic|tr_B8A5X0_B8A5X0_MOUSE_REVERSED|
"""index: 14784, intensity: 3389.0, mobility: 0.920"""	-0.492031	0.300912	0.96885	KEPVIKKPPEP	generic|tr_A0A5K1VVQ9_A0A5K1VVQ9_MOUSE__chr19_-1_7374046_7374075_ENSMUST00000237653__II_1006392_REVERSED	|generic|sp_A2ASS6_TITIN_MOUSE__chr19_-1_7374046_7374075_ENSMUST00000237653__II_1006392_REVERSED	|generic|tr_E9Q8K5_E9Q8K5_MOUSE__chr19_-1_7374046_7374075_ENSMUST00000237653__II_1006392_REVERSED	|generic|tr_E9Q8N1_E9Q8N1_MOUSE__chr19_-1_7374046_7374075_ENSMUST00000237653__II_1006392_REVERSED	|generic|tr_Q812E1_Q812E1_MOUSE_REVERSED	|generic|tr_F7CR78_F7CR78_MOUSE_REVERSED	|generic|tr_F6RSJ3_F6RSJ3_MOUSE_REVERSED|
"""index: 10910, intensity: 539495.0, mobility: 0.999"""	-0.492073	0.301114	0.968879	RRATSSQFAQNLSGMGPQMPEPSRR	generic|chr4_-1_129639229_129639450_ENSMUST00000084264__IP_955537_TX=10090_REVERSED|
"""index: 4502, intensity: 5080.0, mobility: 0.935"""	-0.492144	0.301256	0.968929	VQLCICLWSRKMPERV	generic|IP_1125905_TX=10090_REVERSED|
"""index: 21043, intensity: 5497.0, mobility: 1.198"""	-0.492398	0.301398	0.969105	ENLRSEQRSDQEQGQKFKSELETLSKDSNSYADGIQHS	generic|sp_Q9CQS3_FIBIN_MOUSE_REVERSED|
"""index: 13757, intensity: 4471.0, mobility: 0.986"""	-0.492498	0.301539	0.969174	LGKGPQFHAPPPRFPRKMRRRRRYNGKEFMDEC	generic|tr_Q2TVT7_Q2TVT7_MOUSE_REVERSED|
"""index: 15383, intensity: 3533.0, mobility: 0.979"""	-0.492881	0.301619	0.96944	MLAEEISLGMEMHLDLLEQWYVRLHDLHVST	generic|tr_Q5DTY5_Q5DTY5_MOUSE_REVERSED	|generic|tr_Q504M2_Q504M2_MOUSE_REVERSED|
"""index: 12401, intensity: 5196.0, mobility: 1.010"""	-0.493282	0.301761	0.969717	TPAVISLLSASPSLGPLMLSIPASLVMQYW	generic|IP_899655_TX=10090_REVERSED	|generic|IP_899664_TX=10090_REVERSED|
"""index: 2535, intensity: 2990.0, mobility: 0.983"""	-0.493445	0.301963	0.969829	ELKYFAQNEIGC	generic|sp_Q6P5H6-4_FRMD5_MOUSE__chr2_-1_121562881_121562970_ENSMUST00000128428__II_1001051_REVERSED	|generic|tr_B0R0D4_B0R0D4_MOUSE__chr2_-1_121562881_121562970_ENSMUST00000128428__II_1001065_REVERSED	|generic|tr_A2AR56_A2AR56_MOUSE__chr2_-1_121562881_121562970_ENSMUST00000128428__II_1001039_REVERSED	|generic|sp_Q6P5H6_FRMD5_MOUSE__chr2_-1_121562881_121562970_ENSMUST00000128428__II_1001039_REVERSED	|generic|tr_B0R0D5_B0R0D5_MOUSE__chr2_-1_121562881_121562970_ENSMUST00000128428__II_1001051_REVERSED	|generic|tr_F6XM46_F6XM46_MOUSE__chr2_-1_121562881_121562970_ENSMUST00000128428_REVERSED	|generic|sp_Q6P5H6-2_FRMD5_MOUSE__chr2_-1_121562881_121562970_ENSMUST00000128428_REVERSED	|generic|sp_Q6P5H6-3_FRMD5_MOUSE__chr2_-1_121562881_121562970_ENSMUST00000128428_REVERSED|
"""index: 5506, intensity: 10830.0, mobility: 0.835"""	-0.493474	0.302104	0.969849	IAVRDMERRLHIFQN	generic|IP_828848_TX=10090_REVERSED|
"""index: 10324, intensity: 4405.0, mobility: 0.954"""	-0.493722	0.302307	0.970019	YVFSRKPPKPGSPCPGGDPFVCAD	generic|tr_A0A1W2P7B8_A0A1W2P7B8_MOUSE_REVERSED	|generic|sp_Q60696_PMEL_MOUSE_REVERSED	|generic|tr_A0A1W2P7H5_A0A1W2P7H5_MOUSE_REVERSED	|generic|tr_Q9CZB2_Q9CZB2_MOUSE__chr10_1_71381247_71381276_ENSMUST00000079252_REVERSED|
"""index: 25005, intensity: 3387.0, mobility: 1.105"""	-0.493736	0.302387	0.970029	QLTVEMANSNMLFVGFSLGSNDELCLFF	generic|tr_A0A571BF69_A0A571BF69_MOUSE_REVERSED	|generic|tr_B5THE2_B5THE2_MOUSE_REVERSED	|generic|tr_Q6XK24_Q6XK24_MOUSE_REVERSED	|generic|tr_Q6XK23_Q6XK23_MOUSE_REVERSED|
"""index: 15142, intensity: 4152.0, mobility: 0.804"""	-0.49389	0.302467	0.970135	FATTTVLM	generic|tr_Q3U8J8_Q3U8J8_MOUSE_REVERSED	|generic|tr_A0A0G2JFT1_A0A0G2JFT1_MOUSE_REVERSED	|generic|tr_A0A0G2JGF4_A0A0G2JGF4_MOUSE_REVERSED	|generic|tr_A0A0G2JFG1_A0A0G2JFG1_MOUSE_REVERSED	|generic|tr_Q0PMN1_Q0PMN1_MOUSE_REVERSED	|generic|tr_A2RTD1_A2RTD1_MOUSE_REVERSED|
"""index: 15080, intensity: 5276.0, mobility: 0.920"""	-0.494183	0.302669	0.970335	EREPGRPAVPQKRNDRETAD	generic|sp_Q8BHW6_SPT21_MOUSE_REVERSED|
"""index: 11266, intensity: 2611.0, mobility: 0.843"""	-0.49427	0.302871	0.970394	LVSYDWCKPAWSPFTPT	generic|IP_849393_TX=10090_REVERSED|
"""index: 24586, intensity: 5607.0, mobility: 1.031"""	-0.494275	0.303073	0.970398	FSLPANSTFMWLM	generic|IP_1077291_TX=10090_REVERSED|
"""index: 5112, intensity: 3668.0, mobility: 0.850"""	-0.494283	0.303092	0.970403	FSEPEEHQRKRSAKNQTQS	generic|tr_Q3T9S3_Q3T9S3_MOUSE__II_838972_REVERSED	|generic|sp_Q9EQU5-2_SET_MOUSE__II_838972_REVERSED	|generic|IP_1016888_TX=10090_REVERSED	|generic|tr_Q5U445_Q5U445_MOUSE_REVERSED	|generic|tr_A2BE93_A2BE93_MOUSE_REVERSED|
"""index: 5439, intensity: 4032.0, mobility: 0.927"""	-0.494714	0.303128	0.970697	QKVLSMLQELYDGAQHCVLRSCHHRLL	generic|chr5_1_74557056_74571139_ENSMUST00000080164__IP_938436_TX=10090_REVERSED	|generic|chr5_1_74546695_74571139_ENSMUST00000080164__IP_938436_TX=10090_REVERSED|
"""index: 20873, intensity: 8885.0, mobility: 0.960"""	-0.494754	0.303128	0.970724	LYLRPIAQAPP	generic|IP_1071903_TX=10090_REVERSED|
"""index: 21551, intensity: 3519.0, mobility: 1.055"""	-0.495009	0.303165	0.970897	YDVPIVHCTFEPDI	generic|IP_908622_TX=10090_REVERSED|
"""index: 26544, intensity: 13614.0, mobility: 1.135"""	-0.495209	0.303165	0.971032	ELMTELSSYQPLKIMFMCTEVRIYRSDPPGATGDPPAIKMPYPP	generic|tr_Q6PDJ9_Q6PDJ9_MOUSE_REVERSED	|generic|tr_Q80UV2_Q80UV2_MOUSE_REVERSED	|generic|tr_Q8BYZ5_Q8BYZ5_MOUSE_REVERSED	|generic|tr_Q8BYX4_Q8BYX4_MOUSE_REVERSED	|generic|tr_Q6ZQ86_Q6ZQ86_MOUSE_REVERSED	|generic|tr_Q80W01_Q80W01_MOUSE_REVERSED	|generic|tr_E9Q2E4_E9Q2E4_MOUSE__chr5_1_121295414_121295503_ENSMUST00000128514_REVERSED	|generic|tr_Q4QQN3_Q4QQN3_MOUSE_REVERSED|
"""index: 15644, intensity: 3678.0, mobility: 1.088"""	-0.495965	0.303305	0.971542	KQGCAGNHNRLMIFHHKVLFRSLFFHTSFILLHKM	generic|IP_1041306_TX=10090_REVERSED|
"""index: 6944, intensity: 4855.0, mobility: 0.940"""	-0.496091	0.303507	0.971626	FNATNYGGPFWKCVAETHSRGSP	generic|IP_873257_TX=10090_REVERSED|
"""index: 9517, intensity: 4575.0, mobility: 0.974"""	-0.496128	0.303525	0.971651	PRNSTAQVPQNETPPGESGNEEESSSSSSDVGGSAKEELTVC	generic|sp_Q6P1Y1_RTL3_MOUSE_REVERSED|
"""index: 1723, intensity: 3874.0, mobility: 0.778"""	-0.496328	0.303665	0.971785	MEELAPRMASRIEEVPFL	generic|tr_D3Z3D5_D3Z3D5_MOUSE__II_1136879_REVERSED	|generic|sp_Q5SX79_SHRM1_MOUSE__chr3_1_89445453_89445482_ENSMUST00000038942__II_1136879_REVERSED	|generic|sp_Q5SX79-2_SHRM1_MOUSE__chr3_1_89445453_89445482_ENSMUST00000038942__II_1136879_REVERSED|
"""index: 17217, intensity: 4089.0, mobility: 0.935"""	-0.496515	0.303805	0.97191	LYFKSACPVAEPPWVGDLHACFALM	generic|IP_843243_TX=10090_REVERSED|
"""index: 930, intensity: 3333.0, mobility: 0.867"""	-0.496631	0.303823	0.971987	QEEGPKQSR	generic|II_1070425_TX=10090_REVERSED|
"""index: 3136, intensity: 2756.0, mobility: 0.896"""	-0.497133	0.304024	0.972321	RERHATETLL	generic|IP_1099221_TX=10090_REVERSED|
"""index: 15227, intensity: 3096.0, mobility: 0.919"""	-0.497141	0.304164	0.972327	PRAMGGMHHLV	generic|tr_Q8C1Y6_Q8C1Y6_MOUSE_REVERSED|
"""index: 1895, intensity: 3978.0, mobility: 0.805"""	-0.497227	0.304365	0.972383	SFGITFLY	generic|IP_945051_TX=10090_REVERSED|
"""index: 23516, intensity: 5069.0, mobility: 0.974"""	-0.497307	0.304566	0.972436	WFKLSRFIKT	generic|chr17_1_74840388_74856448_ENSMUST00000024882__IP_1064460_TX=10090_REVERSED|
"""index: 9246, intensity: 200047.0, mobility: 1.039"""	-0.497408	0.304662	0.972503	EAVNMVYHPTEFLLREWYDIEAFLILLTKDFNVDLMGVKEQ	generic|tr_Q5F222_Q5F222_MOUSE_REVERSED	|generic|tr_D3Z667_D3Z667_MOUSE_REVERSED|
"""index: 14182, intensity: 3895.0, mobility: 0.937"""	-0.497452	0.304662	0.972532	LVRSMEETSCPVVEVYREKMMKKHCRQAAALAR	generic|tr_D3Z139_D3Z139_MOUSE__II_859065_REVERSED	|generic|sp_Q8K0G8_ESRP2_MOUSE__II_859065_REVERSED|
"""index: 24468, intensity: 5906.0, mobility: 1.001"""	-0.497884	0.304863	0.972818	EMVDEKATLQDPSD	generic|tr_Q3TZH2_Q3TZH2_MOUSE__II_889128_REVERSED	|generic|tr_F7BYX2_F7BYX2_MOUSE__II_889135_REVERSED	|generic|sp_P17532_TPH1_MOUSE__II_889134_REVERSED	|generic|tr_Q9JHZ8_Q9JHZ8_MOUSE_REVERSED	|generic|tr_E9Q060_E9Q060_MOUSE_REVERSED|
"""index: 19532, intensity: 3711.0, mobility: 1.013"""	-0.498042	0.305064	0.972922	TFFFPPDRSFLT	generic|IP_851898_TX=10090_REVERSED|
"""index: 10885, intensity: 5668.0, mobility: 0.873"""	-0.498155	0.305204	0.972996	VISDKLDNNLLDTCYIRCLNPGNSALT	generic|sp_Q9D9X8_SACA3_MOUSE_REVERSED	|generic|tr_A0A077S9M6_A0A077S9M6_MOUSE_REVERSED|
"""index: 13804, intensity: 3674.0, mobility: 0.890"""	-0.498273	0.305299	0.973074	LHKISPELFC	generic|tr_L7N229_L7N229_MOUSE_REVERSED	|generic|tr_K7N6S3_K7N6S3_MOUSE_REVERSED|
"""index: 22632, intensity: 4430.0, mobility: 0.883"""	-0.498395	0.305299	0.973153	SSHCSLLSDVSR	generic|IP_861061_TX=10090_REVERSED|
"""index: 13520, intensity: 4795.0, mobility: 1.022"""	-0.498691	0.3055	0.973347	SESSNVRRLAWTEMMPPSMVTCPS	generic|IP_955624_TX=10090_REVERSED|
"""index: 9544, intensity: 5707.0, mobility: 0.938"""	-0.498719	0.305517	0.973365	LGMQATSTKLCITWALAMSMAQ	generic|IP_1113972_TX=10090_REVERSED|
"""index: 15864, intensity: 5439.0, mobility: 0.937"""	-0.49894	0.305717	0.97351	LSSPMLTRNSRVKAKDRM	generic|chr4_-1_129727483_129727662_ENSMUST00000129342_REVERSED|
"""index: 10014, intensity: 6360.0, mobility: 0.940"""	-0.499	0.305856	0.973549	VMHTGPIMNLDD	generic|IP_869307_TX=10090_REVERSED|
"""index: 24291, intensity: 3533.0, mobility: 1.010"""	-0.499353	0.305934	0.973778	DLVQNLLLTGSFF	generic|tr_D3YWJ9_D3YWJ9_MOUSE_REVERSED	|generic|sp_Q69Z89_RADIL_MOUSE_REVERSED	|generic|sp_Q69Z89-2_RADIL_MOUSE_REVERSED	|generic|sp_Q69Z89-3_RADIL_MOUSE_REVERSED	|generic|sp_Q69Z89-5_RADIL_MOUSE_REVERSED|
"""index: 27140, intensity: 39048.0, mobility: 0.842"""	-0.499656	0.306135	0.973974	QMIEQIIALHRVLEL	generic|sp_Q14DL0_UBQLN_MOUSE_REVERSED|
"""index: 3572, intensity: 3903.0, mobility: 0.831"""	-0.499671	0.306212	0.973984	FGQKDRAPV	generic|sp_Q9Z183_PADI4_MOUSE__II_956860_REVERSED|
"""index: 26399, intensity: 4074.0, mobility: 1.252"""	-0.499849	0.306351	0.974099	IDKRAKMVADLKGSVMISL	generic|tr_Q8BX68_Q8BX68_MOUSE__II_1030914_REVERSED	|generic|tr_A0A087WS92_A0A087WS92_MOUSE__II_1030914_REVERSED	|generic|tr_Q3V1M8_Q3V1M8_MOUSE_REVERSED	|generic|sp_Q8VDJ3_VIGLN_MOUSE_REVERSED	|generic|tr_A0A087WP83_A0A087WP83_MOUSE_REVERSED|
"""index: 18480, intensity: 10082.0, mobility: 0.935"""	-0.499913	0.306507	0.974141	ILYGNGKFPMQ	generic|chr5_-1_25315026_25315118_ENSMUST00000045291_REVERSED|
"""index: 5451, intensity: 3718.0, mobility: 0.900"""	-0.49998	0.306507	0.974184	RHAGGGGEDLSR	generic|chr11_-1_116079543_116079920_ENSMUST00000074628_REVERSED|
"""index: 13488, intensity: 3001.0, mobility: 0.979"""	-0.500284	0.306707	0.97438	RVQEMEEKRWQSSPRLMHK	generic|tr_V9GXP4_V9GXP4_MOUSE__IP_3505572_REVERSED	|generic|sp_Q8JZY4_MRPP3_MOUSE__II_1116649_REVERSED	|generic|tr_V9GXF2_V9GXF2_MOUSE_REVERSED	|generic|tr_V9GWT5_V9GWT5_MOUSE_REVERSED|
"""index: 9946, intensity: 3049.0, mobility: 1.147"""	-0.500494	0.306907	0.974514	EKIRKHPECYLFTK	generic|sp_Q9DAE7_CK097_MOUSE_REVERSED	|generic|tr_Q9DAL1_Q9DAL1_MOUSE_REVERSED	|generic|tr_A0A087WS57_A0A087WS57_MOUSE_REVERSED|
"""index: 13361, intensity: 3842.0, mobility: 0.891"""	-0.500788	0.307107	0.974703	EGVVELYVVWPMVLTAVLLDAV	generic|sp_P61168_DRD2_MOUSE_REVERSED	|generic|sp_P61168-2_DRD2_MOUSE_REVERSED|
"""index: 29236, intensity: 7771.0, mobility: 1.162"""	-0.500801	0.307307	0.974711	SSNVQLFISTNSVVKGNKSITQLTYYGTDERTV	generic|sp_Q810J1_PSG22_MOUSE__IP_876276_REVERSED	|generic|tr_E9Q6J7_E9Q6J7_MOUSE__IP_876276_REVERSED|
"""index: 9696, intensity: 4906.0, mobility: 1.059"""	-0.500835	0.307461	0.974732	INWTCRRRMELRAMYRRYWRQILAAAKFAKEANQFA	generic|sp_O35385_PPE2_MOUSE__II_942826_REVERSED|
"""index: 14781, intensity: 4392.0, mobility: 1.028"""	-0.500891	0.307461	0.974769	NMQTKKEKKYIGCRCRENKTSLTSLSLDR	generic|IP_828830_TX=10090_REVERSED|
"""index: 17415, intensity: 2947.0, mobility: 1.015"""	-0.501604	0.307662	0.975222	ELVYNAIYKVALMTEECTQRIQSEP	generic|tr_B2RS76_B2RS76_MOUSE__II_986941_REVERSED|
"""index: 18930, intensity: 6003.0, mobility: 0.789"""	-0.501676	0.307862	0.975268	RLQPAVMT	generic|sp_Q9D1G3_HHATL_MOUSE_REVERSED	|generic|tr_A0A1L1SRJ1_A0A1L1SRJ1_MOUSE_REVERSED|
"""index: 10669, intensity: 2683.0, mobility: 0.997"""	-0.50182	0.308	0.975359	RLEGLELTELFF	generic|tr_D3YUR7_D3YUR7_MOUSE__II_1052455_REVERSED	|generic|sp_C8YR32_LOXH1_MOUSE__II_1052455_REVERSED	|generic|tr_F6XPZ0_F6XPZ0_MOUSE__II_1052458_REVERSED|
"""index: 14561, intensity: 3783.0, mobility: 1.165"""	-0.501934	0.3082	0.975432	RSSISLMGQFLIFTMI	generic|IP_946136_TX=10090_REVERSED|
"""index: 24824, intensity: 4131.0, mobility: 0.964"""	-0.501967	0.308277	0.975452	SLMAPSIGSMLI	generic|IP_1111301_TX=10090_REVERSED|
"""index: 1246, intensity: 2562.0, mobility: 0.742"""	-0.502221	0.308477	0.975613	TGYGSSPL	generic|tr_A0A0A6YXG1_A0A0A6YXG1_MOUSE__chr13_-1_102853823_102853894_ENSMUST00000166867__II_1103448_REVERSED	|generic|tr_E9Q1M8_E9Q1M8_MOUSE__chr13_-1_102853823_102853894_ENSMUST00000166867__II_1103388_REVERSED	|generic|tr_B1AST7_B1AST7_MOUSE__II_957693_REVERSED	|generic|sp_Q3U214_MAST3_MOUSE__chr8_-1_70779414_70779686_ENSMUST00000212140__II_3500443_REVERSED	|generic|tr_E9Q4Q9_E9Q4Q9_MOUSE__chr13_-1_102853823_102853894_ENSMUST00000166867__II_1103394_REVERSED	|generic|tr_Q3URY8_Q3URY8_MOUSE__chr8_-1_84921336_84921440_ENSMUST00000153000__II_862124_REVERSED	|generic|tr_A0A1D5RM97_A0A1D5RM97_MOUSE__chr8_-1_70779414_70779686_ENSMUST00000212140__II_3500443_REVERSED	|generic|tr_E9PWX8_E9PWX8_MOUSE__chr13_-1_102853823_102853894_ENSMUST00000166867__II_1103394_REVERSED	|generic|tr_E9Q1Q1_E9Q1Q1_MOUSE__II_957693_REVERSED	|generic|sp_Q811L6_MAST4_MOUSE__chr13_-1_102853823_102853894_ENSMUST00000166867__II_1103388_REVERSED	|generic|sp_Q811L6-2_MAST4_MOUSE__chr13_-1_102853823_102853894_ENSMUST00000166867__II_1103388_REVERSED	|generic|tr_E9Q6Q5_E9Q6Q5_MOUSE__chr8_-1_84921336_84921440_ENSMUST00000153000__II_862124_REVERSED	|generic|sp_Q9R1L5_MAST1_MOUSE__chr8_-1_84921336_84921440_ENSMUST00000153000__II_862134_REVERSED	|generic|tr_A0A1D5RLA8_A0A1D5RLA8_MOUSE__chr8_-1_70789844_70789906_ENSMUST00000211841_REVERSED	|generic|tr_A0A668KLF8_A0A668KLF8_MOUSE_REVERSED	|generic|tr_A0A1D5RM57_A0A1D5RM57_MOUSE__chr8_-1_70789844_70789906_ENSMUST00000211841_REVERSED	|generic|sp_Q60592_MAST2_MOUSE_REVERSED	|generic|tr_E9QPR4_E9QPR4_MOUSE__chr13_-1_102853823_102853894_ENSMUST00000166867_REVERSED	|generic|tr_A0A668KMA1_A0A668KMA1_MOUSE__chr13_-1_102853823_102853894_ENSMUST00000166867_REVERSED	|generic|tr_E9QLW6_E9QLW6_MOUSE_REVERSED	|generic|tr_B1AST5_B1AST5_MOUSE_REVERSED	|generic|tr_B1AST8_B1AST8_MOUSE_REVERSED	|generic|tr_A0A1D5RLF9_A0A1D5RLF9_MOUSE__chr8_-1_70789844_70789906_ENSMUST00000211841_REVERSED	|generic|tr_E9Q6G0_E9Q6G0_MOUSE__chr13_-1_102853823_102853894_ENSMUST00000166867_REVERSED	|generic|tr_B1AST6_B1AST6_MOUSE_REVERSED	|generic|tr_A0A668KL31_A0A668KL31_MOUSE_REVERSED	|generic|tr_A0A1D5RMI5_A0A1D5RMI5_MOUSE__chr8_-1_70789844_70789906_ENSMUST00000211841_REVERSED	|generic|tr_A0A1D5RLP3_A0A1D5RLP3_MOUSE__chr8_-1_70789844_70789906_ENSMUST00000211841_REVERSED	|generic|tr_F7AIF3_F7AIF3_MOUSE__chr13_-1_102853823_102853894_ENSMUST00000166867_REVERSED|
"""index: 18604, intensity: 4209.0, mobility: 1.190"""	-0.502332	0.308553	0.975683	PRSNVLSRSRLGQFDR	generic|IP_3474771_TX=10090_REVERSED|
"""index: 6140, intensity: 3274.0, mobility: 0.927"""	-0.502443	0.308753	0.975752	MTILTGKFNLL	generic|IP_1074172_TX=10090_REVERSED|
"""index: 11582, intensity: 8056.0, mobility: 1.065"""	-0.502469	0.308891	0.975769	PPPSPWGCLGIWTFP	generic|IP_933432_TX=10090_REVERSED	|generic|IP_933447_TX=10090_REVERSED	|generic|IP_933433_TX=10090_REVERSED|
"""index: 28503, intensity: 6621.0, mobility: 1.110"""	-0.502544	0.308906	0.975816	RQRELAPILPTLW	generic|IP_1060106_TX=10090_REVERSED|
"""index: 23974, intensity: 4668.0, mobility: 1.055"""	-0.503066	0.30892	0.976143	KTRVEPRLWRC	generic|tr_B7ZCX1_B7ZCX1_MOUSE__II_1001364_REVERSED	|generic|tr_A2ARU6_A2ARU6_MOUSE__II_1001366_REVERSED	|generic|tr_E9Q5B4_E9Q5B4_MOUSE_REVERSED	|generic|tr_A2ARU5_A2ARU5_MOUSE_REVERSED|
"""index: 9531, intensity: 9763.0, mobility: 1.008"""	-0.503351	0.308997	0.976321	EDHGAARLLVCQVCQGGEAAAKRQ	generic|IP_866227_TX=10090_REVERSED|
"""index: 8347, intensity: 4537.0, mobility: 0.891"""	-0.503677	0.309087	0.976524	DSSGLVDERLTFILEQSPVLFFEPE	generic|IP_945194_TX=10090_REVERSED|
"""index: 16117, intensity: 5274.0, mobility: 0.972"""	-0.503786	0.309087	0.976591	PYLIEEGQKMY	generic|sp_Q2LKW6_NL1B1_MOUSE_REVERSED	|generic|tr_B8Y7C8_B8Y7C8_MOUSE_REVERSED	|generic|sp_Q0GKD5_NL1B5_MOUSE_REVERSED	|generic|sp_Q0GKD5-2_NL1B5_MOUSE_REVERSED|
"""index: 1729, intensity: 29428.0, mobility: 0.970"""	-0.504418	0.309225	0.976983	EICQFTHILWMQLLCVDFYITPLHFWFI	generic|tr_Q6W051_Q6W051_MOUSE_REVERSED	|generic|tr_E9PV96_E9PV96_MOUSE_REVERSED	|generic|tr_Q6W069_Q6W069_MOUSE_REVERSED|
"""index: 17228, intensity: 8949.0, mobility: 1.082"""	-0.504483	0.309424	0.977023	VATKHKSKKDVDPKLYTKVYPDSYGNADM	generic|sp_P70169_DOC2B_MOUSE_REVERSED|
"""index: 13773, intensity: 2770.0, mobility: 1.169"""	-0.504589	0.3095	0.977088	LTELGSTSMINLEEREQL	generic|chr13_-1_23368149_23369173_ENSMUST00000050101_REVERSED|
"""index: 26941, intensity: 7520.0, mobility: 1.212"""	-0.504628	0.309699	0.977112	RELTYSYASSTTKGAYKGNRYIPEGWWPWLDLDTDHDDLIFMALRKY	generic|sp_Q7TSQ8_PDPR_MOUSE__chr8_1_111125632_111125757_ENSMUST00000144377__II_858337_REVERSED|
"""index: 11198, intensity: 4742.0, mobility: 1.085"""	-0.50466	0.309898	0.977131	TQAQAQNPPDTERPQLQWPPQS	generic|tr_A2AN61_A2AN61_MOUSE__chr2_1_32375522_32375578_ENSMUST00000192758__II_1011417_REVERSED	|generic|tr_Q8VEH2_Q8VEH2_MOUSE__chr2_1_32375522_32375578_ENSMUST00000192758__II_1011417_REVERSED	|generic|tr_F7D5G9_F7D5G9_MOUSE__chr2_1_32370274_32370348_ENSMUST00000192758_REVERSED|
"""index: 10926, intensity: 7625.0, mobility: 1.108"""	-0.504687	0.310036	0.977148	EPFSVRLEAKYRYLRRRRHPVFGALSSCMLHPITGFSSFSRIT	generic|IP_1107808_TX=10090_REVERSED|
"""index: 10600, intensity: 6657.0, mobility: 0.905"""	-0.504814	0.310064	0.977226	EMPVIAEKTGVSPLLNEESLFY	generic|tr_F6WKY8_F6WKY8_MOUSE__II_986724_REVERSED	|generic|tr_Q3UWT7_Q3UWT7_MOUSE__II_986724_REVERSED	|generic|sp_Q9Z280_PLD1_MOUSE_REVERSED	|generic|sp_Q9Z280-2_PLD1_MOUSE_REVERSED	|generic|tr_Q6NVF2_Q6NVF2_MOUSE_REVERSED	|generic|tr_D6RH77_D6RH77_MOUSE_REVERSED|
"""index: 15216, intensity: 3921.0, mobility: 1.138"""	-0.504978	0.310064	0.977327	QPDQRRAAPPLIENDK	generic|sp_P27512_TNR5_MOUSE__II_998232_REVERSED	|generic|sp_P27512-5_TNR5_MOUSE__II_998232_REVERSED|
"""index: 20048, intensity: 5675.0, mobility: 0.997"""	-0.505155	0.310153	0.977435	TLNVISILWMVW	generic|IP_971208_TX=10090_REVERSED|
"""index: 1278, intensity: 2787.0, mobility: 0.775"""	-0.505241	0.310153	0.977488	WPGLRWGELNEVEEVM	generic|chr19_1_31084318_31084452_ENSMUST00000066039__IP_1046273_TX=10090_REVERSED|
"""index: 7294, intensity: 25935.0, mobility: 0.949"""	-0.505499	0.310352	0.977645	RSTTTFRMFKFKGFGGYVESKTWAL	generic|tr_A0A5F8MPV8_A0A5F8MPV8_MOUSE__II_1029528_REVERSED	|generic|sp_A0A0A6YXX9_CTSEL_MOUSE__II_1029528_REVERSED	|generic|tr_A0A571BGH9_A0A571BGH9_MOUSE__II_1029531_REVERSED|
"""index: 7529, intensity: 2977.0, mobility: 1.088"""	-0.505605	0.31055	0.977709	EKYHWESFWNTPTQ	generic|IP_1107373_TX=10090_REVERSED|
"""index: 15134, intensity: 5150.0, mobility: 1.006"""	-0.505685	0.310749	0.977759	IGLMKEEKAVSPLAQIWSQEGARRSPGTARRLYREHVQ	generic|tr_E9QMK9_E9QMK9_MOUSE__II_1112995_REVERSED	|generic|sp_Q8BH86_GLUCM_MOUSE__II_1112995_REVERSED|
"""index: 21156, intensity: 3320.0, mobility: 1.229"""	-0.505703	0.310948	0.977769	DSVANETPRASHHNQSCTVGPMPLLP	generic|IP_1103412_TX=10090_REVERSED|
"""index: 7066, intensity: 4303.0, mobility: 0.832"""	-0.505704	0.310961	0.97777	QSMEAPPPPFDSADVDDY	generic|tr_F6V072_F6V072_MOUSE__II_1092215_REVERSED	|generic|sp_O35601_FYB1_MOUSE__chr2_-1_167661396_167661425_ENSMUST00000006587__II_1092214_REVERSED	|generic|sp_O35601-2_FYB1_MOUSE__chr2_-1_167661396_167661425_ENSMUST00000006587__II_1092214_REVERSED	|generic|tr_Q3TA12_Q3TA12_MOUSE_REVERSED|
"""index: 22917, intensity: 5953.0, mobility: 1.135"""	-0.505993	0.310988	0.977945	MLQPPMQPLPRQEVPQTPYGPPRNSFDPLKP	generic|tr_Q5XJV5_Q5XJV5_MOUSE__chr2_-1_155395715_155395834_ENSMUST00000146942__II_996872_REVERSED	|generic|tr_Q3UQD5_Q3UQD5_MOUSE__chr2_-1_155395715_155395834_ENSMUST00000146942__II_996872_REVERSED	|generic|tr_Q6ZQH3_Q6ZQH3_MOUSE__chr2_-1_155395715_155395834_ENSMUST00000146942__II_996872_REVERSED	|generic|sp_Q9JL19_NCOA6_MOUSE__chr2_-1_155395715_155395834_ENSMUST00000146942__II_996872_REVERSED	|generic|tr_Q71E74_Q71E74_MOUSE_REVERSED	|generic|tr_A2AQM9_A2AQM9_MOUSE_REVERSED	|generic|tr_F6M2K0_F6M2K0_MOUSE_REVERSED	|generic|tr_Q3TAG3_Q3TAG3_MOUSE_REVERSED|
"""index: 24596, intensity: 3338.0, mobility: 1.011"""	-0.506213	0.310988	0.978079	EYQLKMHIHYL	generic|sp_Q0VF22_CC138_MOUSE_REVERSED|
"""index: 4499, intensity: 6845.0, mobility: 0.873"""	-0.506501	0.311124	0.978253	YARRLNQLASSFDCLQIFAEARFVY	generic|tr_Q3TP47_Q3TP47_MOUSE__II_1011126_REVERSED	|generic|tr_Q8BTM2_Q8BTM2_MOUSE__II_1011135_REVERSED	|generic|tr_Q3TV33_Q3TV33_MOUSE_REVERSED	|generic|tr_Q3V0B6_Q3V0B6_MOUSE_REVERSED	|generic|tr_B2RU68_B2RU68_MOUSE_REVERSED	|generic|tr_E9PZ84_E9PZ84_MOUSE_REVERSED	|generic|sp_Q8C1F5_TTC16_MOUSE_REVERSED|
"""index: 4658, intensity: 2515.0, mobility: 1.124"""	-0.506734	0.311323	0.978393	QQPWRTAQQTSPMED	generic|tr_B9EIV6_B9EIV6_MOUSE_REVERSED|
"""index: 12529, intensity: 4294.0, mobility: 0.903"""	-0.506773	0.311521	0.978417	QCSQLRAQEPSGRILAMV	generic|IP_1129896_TX=10090_REVERSED|
"""index: 8392, intensity: 15466.0, mobility: 0.869"""	-0.506824	0.311534	0.978447	VQLKTEENGASFLRFFDSISNALIHQ	generic|IP_870589_TX=10090_REVERSED	|generic|sp_Q8BHS6_ARMX3_MOUSE_REVERSED|
"""index: 9527, intensity: 6326.0, mobility: 1.032"""	-0.507173	0.311732	0.978656	SFLAKMKLSEYRVHTKEAEVRFWVSPDIPPFHMGRVVSGGR	generic|IP_987955_TX=10090_REVERSED|
"""index: 10923, intensity: 35909.0, mobility: 1.028"""	-0.507242	0.31193	0.978698	RDLKSMVQTIDVTNAAERAKEEEELQRLIVPSPSSRLH	generic|tr_Q3UUR0_Q3UUR0_MOUSE_REVERSED|
"""index: 9650, intensity: 4594.0, mobility: 1.201"""	-0.507327	0.312067	0.978749	KQPPYSDDVGRLPVVPIPISTDSGESSFFEVKGPITKSWTR	generic|sp_Q6ZQ11_CHSS1_MOUSE_REVERSED	|generic|tr_A2VCT7_A2VCT7_MOUSE_REVERSED	|generic|tr_A8E636_A8E636_MOUSE_REVERSED|
"""index: 13695, intensity: 6020.0, mobility: 1.035"""	-0.507397	0.312141	0.978791	GILAIQTDLDKIV	generic|tr_E9QNT5_E9QNT5_MOUSE_REVERSED|
"""index: 15495, intensity: 2672.0, mobility: 1.252"""	-0.507777	0.31229	0.979018	EQLSHMKDGSRGPYIKRIFSWIGKNGTVGWSMAKAKQ	generic|tr_O88608_O88608_MOUSE_REVERSED|
"""index: 17498, intensity: 4019.0, mobility: 1.012"""	-0.507787	0.31229	0.979023	IDPYNRRFYVQKATETLAAAEGKGLQQVMKYFLSEPN	generic|tr_A0A1C9IC75_A0A1C9IC75_MOUSE__II_3482494_REVERSED	|generic|tr_B7ZWC5_B7ZWC5_MOUSE_REVERSED	|generic|tr_E9Q236_E9Q236_MOUSE_REVERSED	|generic|tr_B9EKC2_B9EKC2_MOUSE_REVERSED	|generic|tr_E9Q467_E9Q467_MOUSE_REVERSED	|generic|tr_Q3TZN9_Q3TZN9_MOUSE_REVERSED|
"""index: 13978, intensity: 5007.0, mobility: 0.957"""	-0.508143	0.312426	0.979235	MAWLTGFTRRM	generic|chr15_-1_76455777_76474764_ENSMUST00000023217__IP_1083787_TX=10090_REVERSED|
"""index: 11952, intensity: 4273.0, mobility: 0.990"""	-0.508354	0.312624	0.97936	ANPLPLWWTPLSTPPHFSSTLWTS	generic|chr5_-1_110649635_110649906_ENSMUST00000042147__IP_934609_TX=10090_REVERSED|
"""index: 27625, intensity: 4829.0, mobility: 0.941"""	-0.508364	0.312636	0.979366	RFQDLFWLV	generic|tr_A0A140LJ90_A0A140LJ90_MOUSE_REVERSED	|generic|tr_M0QWL9_M0QWL9_MOUSE_REVERSED	|generic|tr_Q8BWS4_Q8BWS4_MOUSE_REVERSED	|generic|sp_Q99NF8_RBP17_MOUSE_REVERSED|
"""index: 13611, intensity: 5751.0, mobility: 1.094"""	-0.508483	0.312834	0.979436	VASDTAPLPKQDIKLATIHSFMDLTKHE	generic|tr_J3QM82_J3QM82_MOUSE_REVERSED	|generic|sp_Q8BXA7_PHLP2_MOUSE_REVERSED|
"""index: 4498, intensity: 6103.0, mobility: 0.922"""	-0.508636	0.313031	0.979526	RERERERKSARERERESERERERETERLSC	generic|IP_2419817_TX=10090_REVERSED|
"""index: 6167, intensity: 10286.0, mobility: 1.091"""	-0.508835	0.313043	0.979644	ESDGEKGKEEDKKPVESIEEKAEEEVAGGGERPEKP	generic|sp_Q6PDG5_SMRC2_MOUSE_REVERSED	|generic|sp_Q6PDG5-2_SMRC2_MOUSE_REVERSED	|generic|tr_Q3UID0_Q3UID0_MOUSE_REVERSED|
"""index: 1774, intensity: 3872.0, mobility: 0.878"""	-0.50907	0.313179	0.979782	ELVPYSLPEP	generic|II_961258_TX=10090_REVERSED	|generic|sp_Q06806_TIE1_MOUSE_REVERSED|
"""index: 15336, intensity: 5061.0, mobility: 0.958"""	-0.509102	0.313253	0.979801	FMASKQSYVKFNTKIWNQ	generic|sp_Q9JLT2_TREA_MOUSE__II_853689_REVERSED	|generic|tr_Q8VCS8_Q8VCS8_MOUSE__II_853689_REVERSED	|generic|tr_E9PYP7_E9PYP7_MOUSE__II_853689_REVERSED|
"""index: 23698, intensity: 4385.0, mobility: 1.163"""	-0.509561	0.313389	0.980069	LRQCEKTVLAAAGESQLP	generic|tr_Q3U8V5_Q3U8V5_MOUSE_REVERSED	|generic|tr_Q80X29_Q80X29_MOUSE_REVERSED	|generic|tr_Q3TXL8_Q3TXL8_MOUSE_REVERSED|
"""index: 18556, intensity: 4138.0, mobility: 1.064"""	-0.509766	0.313586	0.980189	GLPMRATDSLQLGMLQHYFGLMGRHKVFVRFLFFS	generic|IP_3492666_TX=10090_REVERSED|
"""index: 8596, intensity: 6835.0, mobility: 0.909"""	-0.509842	0.313722	0.980233	MERQEERTPFVNLNKLNKESMMKICM	generic|IP_3458648_TX=10090_REVERSED|
"""index: 6337, intensity: 2629.0, mobility: 0.804"""	-0.51008	0.313919	0.980372	FAASTLESRTFEAAVDPLD	generic|IP_1023174_TX=10090_REVERSED|
"""index: 19943, intensity: 4263.0, mobility: 0.861"""	-0.510107	0.314116	0.980387	MMMHSVKQIE	generic|IP_1122164_TX=10090_REVERSED|
"""index: 442, intensity: 11325.0, mobility: 1.234"""	-0.510151	0.314128	0.980413	MCMCVCGNRYVYIQTWQVCTH	generic|IP_1042258_TX=10090_REVERSED|
"""index: 12362, intensity: 9146.0, mobility: 1.042"""	-0.510294	0.314263	0.980496	ERDPNPINELIMKAQQFHKSA	generic|sp_Q6PHQ8_NAA35_MOUSE__chr13_1_59595351_59595386_ENSMUST00000225670__II_1108419_REVERSED|
"""index: 5906, intensity: 3434.0, mobility: 0.956"""	-0.510444	0.31446	0.980583	FTLRALDMYATSSSKDVTMT	generic|tr_X5J4T2_X5J4T2_MOUSE_REVERSED|
"""index: 17303, intensity: 4652.0, mobility: 0.872"""	-0.510518	0.314629	0.980626	NLQIQAVAPP	generic|tr_F7CXY1_F7CXY1_MOUSE__II_893578_REVERSED	|generic|sp_Q8K1S1_LGI4_MOUSE__chr7_1_31063325_31063360_ENSMUST00000169785_REVERSED	|generic|tr_Q3UYI9_Q3UYI9_MOUSE__chr7_1_31063325_31063360_ENSMUST00000169785_REVERSED|
"""index: 27381, intensity: 8993.0, mobility: 1.147"""	-0.510692	0.314629	0.980726	CTKGNDQLQVGTPCACSYFPERPSLLCLHSCGGNDEECPT	generic|tr_Q3UI55_Q3UI55_MOUSE__II_1059285_REVERSED	|generic|sp_Q91VN0_LRP5_MOUSE__II_1059285_REVERSED	|generic|II_1059293_TX=10090_REVERSED	|generic|tr_Q571K3_Q571K3_MOUSE_REVERSED	|generic|tr_H3BL52_H3BL52_MOUSE_REVERSED|
"""index: 3588, intensity: 3522.0, mobility: 0.837"""	-0.510803	0.314629	0.98079	FIGNQRNSFHNTAMHIY	generic|IP_1002969_TX=10090_REVERSED|
"""index: 16089, intensity: 8155.0, mobility: 0.862"""	-0.51124	0.314629	0.981041	IIELVLSKLFRQEFVSQH	generic|IP_1050825_TX=10090_REVERSED|
"""index: 25122, intensity: 3010.0, mobility: 1.182"""	-0.512225	0.314826	0.981604	ASRCHDRLWVYDFRMVT	generic|sp_Q91ZE0_TMLH_MOUSE_REVERSED|
"""index: 14958, intensity: 3676.0, mobility: 0.924"""	-0.512243	0.315023	0.981614	FFSDETWHEAVYESVVSKTAPFINKIDK	generic|sp_O70582_LX12B_MOUSE_REVERSED|
"""index: 22247, intensity: 2667.0, mobility: 1.151"""	-0.512293	0.31522	0.981642	PFMIIILLFNLEEMR	generic|IP_998697_TX=10090_REVERSED|
"""index: 3001, intensity: 2669.0, mobility: 0.962"""	-0.512305	0.315416	0.981649	RIKMMTMMWY	generic|IP_1083573_TX=10090_REVERSED|
"""index: 4912, intensity: 2560.0, mobility: 0.833"""	-0.512394	0.315613	0.9817	PCFATSMRL	generic|IP_2462768_TX=10090_REVERSED|
"""index: 24178, intensity: 5611.0, mobility: 1.110"""	-0.512401	0.315748	0.981704	QRQGSAEPDAAPSQD	generic|IP_913962_TX=10090_REVERSED|
"""index: 29175, intensity: 7814.0, mobility: 1.143"""	-0.512546	0.315945	0.981785	ETAKGGANLVGLSNARKLGPNRPESDRSSGGKLKRVLK	generic|tr_A0A5F8MPZ2_A0A5F8MPZ2_MOUSE__II_1114857_REVERSED|
"""index: 10359, intensity: 21240.0, mobility: 0.962"""	-0.512617	0.31608	0.981826	KCIGCSYLVTPLASTKQTGGEKKSPKREKPARLIAPVN	generic|tr_G5E8S0_G5E8S0_MOUSE__chr6_1_11992029_11992121_ENSMUST00000204565_REVERSED	|generic|tr_Q69ZZ4_Q69ZZ4_MOUSE__chr6_1_11992029_11992121_ENSMUST00000204565_REVERSED	|generic|sp_Q9D4H9_PHF14_MOUSE__chr6_1_11992029_11992121_ENSMUST00000204565_REVERSED	|generic|sp_Q9D4H9-2_PHF14_MOUSE__chr6_1_11992029_11992121_ENSMUST00000204565_REVERSED	|generic|sp_Q9D4H9-3_PHF14_MOUSE__chr6_1_11992029_11992121_ENSMUST00000204565_REVERSED|
"""index: 27972, intensity: 4945.0, mobility: 1.190"""	-0.512685	0.316276	0.981864	HGSNSYSPGRDVKRLFRCVSNWLQQQVLKSDWWCHHLTGRER	generic|IP_3457941_TX=10090_REVERSED|
"""index: 4798, intensity: 4506.0, mobility: 0.963"""	-0.513115	0.316286	0.982107	SMPPVIWVWDAPCGGRCRYENE	generic|tr_S4R255_S4R255_MOUSE__chr5_1_117867748_117867930_ENSMUST00000086451_REVERSED	|generic|chr5_1_117910067_117910291_ENSMUST00000086451_REVERSED	|generic|chr5_1_117910076_117910291_ENSMUST00000086451_REVERSED	|generic|tr_F8WGF2_F8WGF2_MOUSE__chr5_1_117867748_117867930_ENSMUST00000086451_REVERSED	|generic|sp_Q9Z0J4_NOS1_MOUSE__chr5_1_117867748_117867930_ENSMUST00000086451_REVERSED	|generic|sp_Q9Z0J4-2_NOS1_MOUSE__chr5_1_117867748_117867930_ENSMUST00000086451_REVERSED	|generic|sp_Q9Z0J4-3_NOS1_MOUSE__chr5_1_117943845_117943910_ENSMUST00000086451_REVERSED	|generic|sp_Q9Z0J4-4_NOS1_MOUSE__chr5_1_117943845_117943910_ENSMUST00000086451_REVERSED	|generic|sp_Q9Z0J4-5_NOS1_MOUSE__chr5_1_117867748_117867930_ENSMUST00000086451_REVERSED|
"""index: 16683, intensity: 3447.0, mobility: 1.067"""	-0.51318	0.316483	0.982143	YWMKQIWEETSPCRPEKWSRAIIFLAAIFMTSCTNKKGTPVD	generic|IP_967430_TX=10090_REVERSED|
"""index: 12585, intensity: 4700.0, mobility: 0.893"""	-0.513251	0.31668	0.982183	LSSDLYSIVAYLNGFQGL	generic|IP_1151971_TX=10090_REVERSED|
"""index: 6272, intensity: 3483.0, mobility: 1.138"""	-0.513401	0.316824	0.982267	IQCMCTGPRVLAMARTRQACLSPCLCLPTLQAP	generic|chr4_1_117000250_117000684_ENSMUST00000050067__IP_957501_TX=10090_REVERSED|
"""index: 19650, intensity: 2758.0, mobility: 1.029"""	-0.513471	0.316824	0.982306	EEQIKELGSKMQSS	generic|sp_Q8BXT9_SC22C_MOUSE__chr9_-1_121695533_121695682_ENSMUST00000139193__II_2424259_REVERSED	|generic|tr_A0A1L1SRR6_A0A1L1SRR6_MOUSE__chr9_-1_121684671_121684793_ENSMUST00000078547__II_3501795_REVERSED|
"""index: 7611, intensity: 3349.0, mobility: 1.008"""	-0.513716	0.316958	0.982443	LHPSKMIEKVQEVPVQFDKAVLELSEDDVGFIKRYYN	generic|tr_J7PCH3_J7PCH3_MOUSE_REVERSED|
"""index: 19092, intensity: 3943.0, mobility: 1.089"""	-0.513788	0.317155	0.982483	SHYSLLGVVPLLSGKP	generic|IP_875711_TX=10090_REVERSED|
"""index: 29944, intensity: 5469.0, mobility: 1.018"""	-0.513836	0.317351	0.98251	QLQRSVEEKVPC	generic|IP_1104169_TX=10090_REVERSED|
"""index: 17850, intensity: 7606.0, mobility: 0.943"""	-0.513866	0.317548	0.982527	GPFGPAGAIGPAGASGKAGPIGDTGPNGSAG	generic|sp_P28481_CO2A1_MOUSE_REVERSED	|generic|sp_P28481-1_CO2A1_MOUSE_REVERSED	|generic|sp_P28481-2_CO2A1_MOUSE_REVERSED	|generic|sp_P28481-4_CO2A1_MOUSE_REVERSED	|generic|sp_P28481-5_CO2A1_MOUSE_REVERSED	|generic|sp_P28481-6_CO2A1_MOUSE_REVERSED	|generic|sp_P28481-7_CO2A1_MOUSE_REVERSED|
"""index: 22478, intensity: 6340.0, mobility: 0.864"""	-0.513909	0.317744	0.982551	SSQLASQCCAHL	generic|IP_1142963_TX=10090_REVERSED	|generic|IP_1142913_TX=10090_REVERSED|
"""index: 26467, intensity: 3895.0, mobility: 1.125"""	-0.513934	0.317941	0.982565	EDLKNLAMQYVTRKKEMSPVAAPQQEYEMEELESTMSKSRLSIAPP	generic|II_892315_TX=10090_REVERSED	|generic|tr_D3YZU4_D3YZU4_MOUSE_REVERSED|
"""index: 2737, intensity: 4457.0, mobility: 0.895"""	-0.514017	0.318137	0.982611	YYIEEPWQP	generic|IP_919419_TX=10090_REVERSED|
"""index: 21569, intensity: 5388.0, mobility: 0.938"""	-0.514019	0.318146	0.982612	MRSGLNGGMVLV	generic|IP_1070039_TX=10090_REVERSED|
"""index: 1137, intensity: 2809.0, mobility: 0.809"""	-0.514361	0.31828	0.982802	NVEKTQHNDQIHWH	generic|IP_3483966_TX=10090_REVERSED|
"""index: 8785, intensity: 10335.0, mobility: 0.956"""	-0.514401	0.318476	0.982824	NTPETIGEATLPG	generic|tr_A0A5F8MPH8_A0A5F8MPH8_MOUSE_REVERSED	|generic|tr_O35452_O35452_MOUSE_REVERSED	|generic|tr_E9Q2T3_E9Q2T3_MOUSE_REVERSED	|generic|tr_O54796_O54796_MOUSE_REVERSED	|generic|tr_Q3V5L4_Q3V5L4_MOUSE_REVERSED	|generic|tr_A0A571BG59_A0A571BG59_MOUSE_REVERSED|
"""index: 7634, intensity: 5145.0, mobility: 0.800"""	-0.514442	0.318673	0.982847	ESEGLRWL	generic|IP_838127_TX=10090_REVERSED|
"""index: 10450, intensity: 4402.0, mobility: 0.941"""	-0.514547	0.318752	0.982905	YENISRFNCM	generic|IP_974228_TX=10090_REVERSED|
"""index: 15026, intensity: 2898.0, mobility: 1.184"""	-0.514617	0.318752	0.982944	IGEDLLLNVMDKSDWRIAYLLTNRRMDDFVHINAGMKVLFKAMEIKNEK	generic|tr_Q9D5K0_Q9D5K0_MOUSE_REVERSED	|generic|tr_Q05AC5_Q05AC5_MOUSE_REVERSED	|generic|tr_Q9CUC5_Q9CUC5_MOUSE_REVERSED|
"""index: 12441, intensity: 3702.0, mobility: 1.038"""	-0.514854	0.318886	0.983075	DKTSPSLLRANPMMSGGLWPSQV	generic|IP_1001786_TX=10090_REVERSED|
"""index: 11739, intensity: 6778.0, mobility: 0.964"""	-0.514943	0.319082	0.983124	VMFYNMQVGNEYLRGAEYWKLSKYKLM	generic|IP_979030_TX=10090_REVERSED|
"""index: 16686, intensity: 6443.0, mobility: 0.867"""	-0.515032	0.319216	0.983173	EGQRFLTDLEMLMDPWH	generic|sp_Q924C1_XPO5_MOUSE__chr17_1_46234470_46234553_ENSMUST00000232971_REVERSED	|generic|sp_Q924C1-3_XPO5_MOUSE__chr17_1_46204703_46204780_ENSMUST00000233340_REVERSED|
[truncated: 1,954,346 more chars]
