# Supplementary material for: Ion Mobility Coupled to a Time-of-Flight Mass Analyzer Combined With Fragment Intensity Predictions Improves Identification of Classical Bioactive Peptides and Small Open Reading Frame-Encoded Peptides
Source: Front Cell Dev Biol. 2021 Sep 17;9:720570. doi: 10.3389/fcell.2021.720570 (PMC8484717; doi:10.3389/fcell.2021.720570)
Supplement: Supplementary file 15 [file Data_Sheet_3.ZIP › sORFs_P5_cerebellum_c_1_1_1135.msgf_allfeatures.pout_dec]

PSMId	score	q-value	posterior_error_prob	peptide	proteinIds
"""index: 13540, intensity: 3473.0, mobility: 0.878"""	0.353807	0.000807103	0.0231055	SIDVTGTMLR	generic|IP_893146_TX=10090_REVERSED|
"""index: 20572, intensity: 15073.0, mobility: 1.122"""	0.341401	0.00119474	0.0250645	RLELETWGMGSKVMVMHGPSQMIDFHLSEGQ	generic|IP_1011603_TX=10090_REVERSED|
"""index: 2629, intensity: 3051.0, mobility: 0.768"""	0.326293	0.0015015	0.0276693	PGPPPPPPP	generic|chr13_1_46669632_46669853_ENSMUST00000099547__IP_1106985_TX=10090_REVERSED	|generic|sp_Q80UV9_TAF1_MOUSE__chrX_1_101562127_101562291_ENSMUST00000143908__II_831688_REVERSED	|generic|sp_Q80UV9-3_TAF1_MOUSE__chrX_1_101562127_101562291_ENSMUST00000143908__II_831688_REVERSED	|generic|tr_Q3TXX8_Q3TXX8_MOUSE__II_915139_REVERSED	|generic|tr_Q3UQ99_Q3UQ99_MOUSE__II_915139_REVERSED	|generic|tr_Q3UGK7_Q3UGK7_MOUSE__II_915139_REVERSED	|generic|tr_Q7TPN5_Q7TPN5_MOUSE__II_915139_REVERSED	|generic|tr_Q3T9Z7_Q3T9Z7_MOUSE__II_954851_REVERSED	|generic|tr_D3Z139_D3Z139_MOUSE__II_859065_REVERSED	|generic|sp_Q8BH43_WASF2_MOUSE__II_954851_REVERSED	|generic|sp_Q3UR85_MYRF_MOUSE__chr19_-1_10223113_10223235_ENSMUST00000190922__II_1049632	|generic|sp_Q3UR85-2_MYRF_MOUSE__chr19_-1_10223113_10223235_ENSMUST00000190922__II_1049632	|generic|sp_Q3UR85-3_MYRF_MOUSE__chr19_-1_10223113_10223235_ENSMUST00000190922__II_1049643	|generic|sp_Q14AX6_CDK12_MOUSE__chr13_-1_17739087_17739164_ENSMUST00000222359__II_1127685	|generic|sp_Q14AX6-3_CDK12_MOUSE__chr13_-1_17739087_17739164_ENSMUST00000222359__II_1127685	|generic|tr_B1Q2W7_B1Q2W7_MOUSE__chrX_1_101562127_101562291_ENSMUST00000143908__II_831688_REVERSED	|generic|sp_Q8K0G8_ESRP2_MOUSE__II_859065_REVERSED	|generic|tr_Q3TH23_Q3TH23_MOUSE__II_859065_REVERSED	|generic|tr_D3YZK4_D3YZK4_MOUSE__chrX_1_101562127_101562291_ENSMUST00000143908__II_831688_REVERSED	|generic|sp_Q8VHQ2_SOCS7_MOUSE_REVERSED	|generic|tr_D3Z0K7_D3Z0K7_MOUSE_REVERSED	|generic|tr_Q3U3E7_Q3U3E7_MOUSE_REVERSED	|generic|tr_A0A1B0GRU3_A0A1B0GRU3_MOUSE_REVERSED	|generic|tr_Q8BKZ3_Q8BKZ3_MOUSE_REVERSED	|generic|tr_S4R1B9_S4R1B9_MOUSE__chrX_1_101562127_101562291_ENSMUST00000143908_REVERSED	|generic|tr_E9Q2D0_E9Q2D0_MOUSE_REVERSED	|generic|tr_A0A286YCS6_A0A286YCS6_MOUSE_REVERSED	|generic|tr_C9K0Z8_C9K0Z8_MOUSE__chr7_1_30415650_30415679_ENSMUST00000207982	|generic|sp_Q3UG20_KMT2E_MOUSE__chr13_-1_43303268_43303297_ENSMUST00000055341_REVERSED	|generic|sp_Q3UG20-2_KMT2E_MOUSE__chr13_-1_43303268_43303297_ENSMUST00000055341_REVERSED	|generic|sp_P0C7L0_WIPF3_MOUSE_REVERSED	|generic|sp_P0C7L0-2_WIPF3_MOUSE_REVERSED	|generic|sp_Q6PEV3_WIPF2_MOUSE_REVERSED	|generic|sp_Q9CYT6_CAP2_MOUSE_REVERSED	|generic|tr_D3Z5R4_D3Z5R4_MOUSE_REVERSED	|generic|tr_Q6P9T5_Q6P9T5_MOUSE	|generic|tr_Q80VV6_Q80VV6_MOUSE_REVERSED	|generic|tr_Q05BD7_Q05BD7_MOUSE	|generic|tr_Q05BD7_Q05BD7_MOUSE_REVERSED	|generic|tr_D3YTR7_D3YTR7_MOUSE_REVERSED	|generic|tr_E9Q8K8_E9Q8K8_MOUSE_REVERSED	|generic|sp_Q6ZPZ3_ZC3H4_MOUSE_REVERSED	|generic|sp_Q6ZPZ3-2_ZC3H4_MOUSE_REVERSED	|generic|sp_O88703_HCN2_MOUSE__chr7_1_30415650_30415679_ENSMUST00000207982	|generic|sp_Q76LL6_FHOD3_MOUSE__chr18_1_24754234_24754329_ENSMUST00000234462	|generic|sp_Q76LL6-2_FHOD3_MOUSE__chr18_1_24754234_24754329_ENSMUST00000234462	|generic|sp_Q76LL6-4_FHOD3_MOUSE__chr18_1_24754234_24754329_ENSMUST00000234462	|generic|sp_Q9DBD5_PELP1_MOUSE	|generic|tr_Q8BZD7_Q8BZD7_MOUSE_REVERSED	|generic|sp_Q80Z10_ASTN2_MOUSE	|generic|sp_Q80Z10-2_ASTN2_MOUSE	|generic|tr_Q8CHD5_Q8CHD5_MOUSE__chr19_1_45518810_45518923_ENSMUST00000225662_REVERSED	|generic|sp_P10284_HXB4_MOUSE	|generic|sp_Q80Z10-3_ASTN2_MOUSE	|generic|tr_A0A571BEJ5_A0A571BEJ5_MOUSE	|generic|tr_A0A571BEJ5_A0A571BEJ5_MOUSE_REVERSED	|generic|sp_D7PDD4_G6B_MOUSE_REVERSED|
"""index: 11550, intensity: 4551.0, mobility: 0.963"""	0.271144	0.00184638	0.0395928	ELVQLCGDLEALTSALMEPPVPQ	generic|tr_G3UYL6_G3UYL6_MOUSE__II_1152024_REVERSED	|generic|sp_Q99L20_GSTT3_MOUSE__II_1152021_REVERSED	|generic|tr_G3UYJ7_G3UYJ7_MOUSE_REVERSED	|generic|tr_G3UX05_G3UX05_MOUSE_REVERSED|
"""index: 21045, intensity: 3648.0, mobility: 0.877"""	0.250753	0.00213371	0.0451468	TRTTLTFPF	generic|IP_1089142_TX=10090_REVERSED|
"""index: 8813, intensity: 13376.0, mobility: 0.979"""	0.201315	0.00246392	0.0618511	KNEKESELEMEPYMMPDEEHDEETEELARHQKW	generic|tr_A0A654IER4_A0A654IER4_MOUSE_REVERSED|
"""index: 8562, intensity: 45339.0, mobility: 0.987"""	0.181828	0.00272758	0.0699123	EAEDGSGVGGAGSGGAGGGSGGGGASAGGGGVSGNMQGPEALSFVSKRKD	generic|tr_D3YX36_D3YX36_MOUSE__II_913271_REVERSED	|generic|tr_D3YVG0_D3YVG0_MOUSE_REVERSED	|generic|tr_E9Q3M5_E9Q3M5_MOUSE_REVERSED|
"""index: 8404, intensity: 4372.0, mobility: 0.862"""	0.129792	0.00305188	0.096439	KDLYRAQT	generic|tr_Q3V3A0_Q3V3A0_MOUSE_REVERSED	|generic|tr_Q3TST8_Q3TST8_MOUSE_REVERSED	|generic|tr_Q3TTW4_Q3TTW4_MOUSE_REVERSED	|generic|tr_Q8C295_Q8C295_MOUSE_REVERSED	|generic|sp_O35704_SPTC1_MOUSE_REVERSED	|generic|tr_Q3V3Z5_Q3V3Z5_MOUSE_REVERSED|
"""index: 6427, intensity: 4857.0, mobility: 1.035"""	0.118142	0.00338181	0.103509	TIARLMMSGDKYIEERGSVKKGLQLSDSSKKYHAITFNENVDKG	generic|sp_A0A0B4J1L0_CEA15_MOUSE_REVERSED|
"""index: 22393, intensity: 4704.0, mobility: 0.927"""	0.112393	0.00367034	0.107166	LLTSTWTEMKW	generic|chr3_1_94428201_94428299_ENSMUST00000166032__IP_978348_TX=10090_REVERSED|
"""index: 1056, intensity: 2942.0, mobility: 0.831"""	0.0939378	0.00400133	0.119691	CPPPPPRWH	generic|IP_1037694_TX=10090_REVERSED|
"""index: 16057, intensity: 3421.0, mobility: 0.911"""	0.0931138	0.00431607	0.120279	INEVSMLSSPL	generic|IP_1096077_TX=10090_REVERSED|
"""index: 2632, intensity: 3569.0, mobility: 0.768"""	0.0855896	0.00464807	0.125767	PGPPPPPPP	generic|chr13_1_46669632_46669853_ENSMUST00000099547__IP_1106985_TX=10090_REVERSED	|generic|sp_Q80UV9_TAF1_MOUSE__chrX_1_101562127_101562291_ENSMUST00000143908__II_831688_REVERSED	|generic|sp_Q80UV9-3_TAF1_MOUSE__chrX_1_101562127_101562291_ENSMUST00000143908__II_831688_REVERSED	|generic|tr_Q3TXX8_Q3TXX8_MOUSE__II_915139_REVERSED	|generic|tr_Q3UQ99_Q3UQ99_MOUSE__II_915139_REVERSED	|generic|tr_Q3UGK7_Q3UGK7_MOUSE__II_915139_REVERSED	|generic|tr_Q7TPN5_Q7TPN5_MOUSE__II_915139_REVERSED	|generic|tr_Q3T9Z7_Q3T9Z7_MOUSE__II_954851_REVERSED	|generic|tr_D3Z139_D3Z139_MOUSE__II_859065_REVERSED	|generic|sp_Q8BH43_WASF2_MOUSE__II_954851_REVERSED	|generic|sp_Q3UR85_MYRF_MOUSE__chr19_-1_10223113_10223235_ENSMUST00000190922__II_1049632	|generic|sp_Q3UR85-2_MYRF_MOUSE__chr19_-1_10223113_10223235_ENSMUST00000190922__II_1049632	|generic|sp_Q3UR85-3_MYRF_MOUSE__chr19_-1_10223113_10223235_ENSMUST00000190922__II_1049643	|generic|sp_Q14AX6_CDK12_MOUSE__chr13_-1_17739087_17739164_ENSMUST00000222359__II_1127685	|generic|sp_Q14AX6-3_CDK12_MOUSE__chr13_-1_17739087_17739164_ENSMUST00000222359__II_1127685	|generic|tr_B1Q2W7_B1Q2W7_MOUSE__chrX_1_101562127_101562291_ENSMUST00000143908__II_831688_REVERSED	|generic|sp_Q8K0G8_ESRP2_MOUSE__II_859065_REVERSED	|generic|tr_Q3TH23_Q3TH23_MOUSE__II_859065_REVERSED	|generic|tr_D3YZK4_D3YZK4_MOUSE__chrX_1_101562127_101562291_ENSMUST00000143908__II_831688_REVERSED	|generic|sp_Q8VHQ2_SOCS7_MOUSE_REVERSED	|generic|tr_D3Z0K7_D3Z0K7_MOUSE_REVERSED	|generic|tr_Q3U3E7_Q3U3E7_MOUSE_REVERSED	|generic|tr_A0A1B0GRU3_A0A1B0GRU3_MOUSE_REVERSED	|generic|tr_Q8BKZ3_Q8BKZ3_MOUSE_REVERSED	|generic|tr_S4R1B9_S4R1B9_MOUSE__chrX_1_101562127_101562291_ENSMUST00000143908_REVERSED	|generic|tr_E9Q2D0_E9Q2D0_MOUSE_REVERSED	|generic|tr_A0A286YCS6_A0A286YCS6_MOUSE_REVERSED	|generic|tr_C9K0Z8_C9K0Z8_MOUSE__chr7_1_30415650_30415679_ENSMUST00000207982	|generic|sp_Q3UG20_KMT2E_MOUSE__chr13_-1_43303268_43303297_ENSMUST00000055341_REVERSED	|generic|sp_Q3UG20-2_KMT2E_MOUSE__chr13_-1_43303268_43303297_ENSMUST00000055341_REVERSED	|generic|sp_P0C7L0_WIPF3_MOUSE_REVERSED	|generic|sp_P0C7L0-2_WIPF3_MOUSE_REVERSED	|generic|sp_Q6PEV3_WIPF2_MOUSE_REVERSED	|generic|sp_Q9CYT6_CAP2_MOUSE_REVERSED	|generic|tr_D3Z5R4_D3Z5R4_MOUSE_REVERSED	|generic|tr_Q6P9T5_Q6P9T5_MOUSE	|generic|tr_Q80VV6_Q80VV6_MOUSE_REVERSED	|generic|tr_Q05BD7_Q05BD7_MOUSE	|generic|tr_Q05BD7_Q05BD7_MOUSE_REVERSED	|generic|tr_D3YTR7_D3YTR7_MOUSE_REVERSED	|generic|tr_E9Q8K8_E9Q8K8_MOUSE_REVERSED	|generic|sp_Q6ZPZ3_ZC3H4_MOUSE_REVERSED	|generic|sp_Q6ZPZ3-2_ZC3H4_MOUSE_REVERSED	|generic|sp_O88703_HCN2_MOUSE__chr7_1_30415650_30415679_ENSMUST00000207982	|generic|sp_Q76LL6_FHOD3_MOUSE__chr18_1_24754234_24754329_ENSMUST00000234462	|generic|sp_Q76LL6-2_FHOD3_MOUSE__chr18_1_24754234_24754329_ENSMUST00000234462	|generic|sp_Q76LL6-4_FHOD3_MOUSE__chr18_1_24754234_24754329_ENSMUST00000234462	|generic|sp_Q9DBD5_PELP1_MOUSE	|generic|tr_Q8BZD7_Q8BZD7_MOUSE_REVERSED	|generic|sp_Q80Z10_ASTN2_MOUSE	|generic|sp_Q80Z10-2_ASTN2_MOUSE	|generic|tr_Q8CHD5_Q8CHD5_MOUSE__chr19_1_45518810_45518923_ENSMUST00000225662_REVERSED	|generic|sp_P10284_HXB4_MOUSE	|generic|sp_Q80Z10-3_ASTN2_MOUSE	|generic|tr_A0A571BEJ5_A0A571BEJ5_MOUSE	|generic|tr_A0A571BEJ5_A0A571BEJ5_MOUSE_REVERSED	|generic|sp_D7PDD4_G6B_MOUSE_REVERSED|
"""index: 954, intensity: 3242.0, mobility: 0.848"""	0.085278	0.00498008	0.125998	LGPSQQRQLE	generic|sp_Q8BH59_CMC1_MOUSE__chr2_-1_71308050_71308136_ENSMUST00000184169__II_1007195_REVERSED|
"""index: 13419, intensity: 4381.0, mobility: 1.108"""	0.0852214	0.00529801	0.126041	PMVPTVPTMVPMVPMVPTVPMVPMVPMVPTV	generic|IP_869294_TX=10090_REVERSED|
"""index: 22584, intensity: 12612.0, mobility: 0.996"""	0.0818219	0.00562541	0.128595	RFLLYQQAQI	generic|sp_Q505K2_F16A1_MOUSE__II_982516_REVERSED|
"""index: 7823, intensity: 3127.0, mobility: 1.202"""	0.0785156	0.00593668	0.131122	RKAPCCDAVVFAQRQLPGFAQRRHAGAHM	generic|IP_1017160_TX=10090_REVERSED|
"""index: 17123, intensity: 5022.0, mobility: 1.078"""	0.0714688	0.00625411	0.136652	RAPETIFSPTPLRSP	generic|II_851880_TX=10090_REVERSED|
"""index: 24802, intensity: 4500.0, mobility: 1.055"""	0.0681078	0.00657462	0.139359	SVMSEMKKWLGEL	generic|sp_Q8BGW1-3_FTO_MOUSE_REVERSED|
"""index: 1250, intensity: 3237.0, mobility: 0.882"""	0.0659742	0.0068875	0.141101	FRPVSQSSHQ	generic|tr_A0A286YDV6_A0A286YDV6_MOUSE__chr13_-1_100803291_100803413_ENSMUST00000225086__II_3474402_REVERSED	|generic|tr_Q8C2T4_Q8C2T4_MOUSE__chr13_-1_100803291_100803413_ENSMUST00000225086__II_3474402_REVERSED	|generic|sp_Q8R4H9_ZNT5_MOUSE__chr13_-1_100803291_100803413_ENSMUST00000225086__II_3474402_REVERSED	|generic|tr_Q9JKN2_Q9JKN2_MOUSE__chr13_-1_100803291_100803413_ENSMUST00000225086_REVERSED|
"""index: 5602, intensity: 2655.0, mobility: 0.786"""	0.0615254	0.00718954	0.144793	YKIPPPPP	generic|sp_Q3U0X8_TACT_MOUSE_REVERSED|
"""index: 13292, intensity: 4615.0, mobility: 1.120"""	0.0580279	0.00750898	0.147753	QQYQKQKELFQQHQQQVVLQALTSQPL	generic|tr_Q3UNF4_Q3UNF4_MOUSE_REVERSED|
"""index: 11901, intensity: 4554.0, mobility: 0.883"""	0.0543518	0.00774194	0.150919	ELELKKESH	generic|sp_Q91Y44_BRDT_MOUSE_REVERSED|
"""index: 11388, intensity: 3053.0, mobility: 1.102"""	0.033446	0.00804894	0.17002	LFLEKPARPVMKMY	generic|IP_978936_TX=10090_REVERSED|
"""index: 5794, intensity: 41585.0, mobility: 1.147"""	0.0311604	0.0083682	0.172224	AGWASLTRPAPSCPRPCRMRFKRWGPRPSVCSGPSRTPGSFASGVPSWP	generic|IP_1128572_TX=10090_REVERSED|
"""index: 18173, intensity: 8424.0, mobility: 0.853"""	0.029572	0.00854972	0.17377	VHTVWFAV	generic|II_993797_TX=10090_REVERSED|
"""index: 13428, intensity: 3649.0, mobility: 0.877"""	0.000746286	0.00886637	0.203814	RCALPPERR	generic|chr15_1_30172848_30173102_ENSMUST00000081728_REVERSED|
"""index: 18826, intensity: 12429.0, mobility: 0.894"""	0.000480074	0.00917141	0.204109	QLWKQLAE	generic|sp_P70302_STIM1_MOUSE__chr7_1_102426766_102426804_ENSMUST00000210834__II_2512638_REVERSED	|generic|tr_A0A1B0GRA5_A0A1B0GRA5_MOUSE__chr7_1_102426766_102426804_ENSMUST00000210834__II_2512638_REVERSED	|generic|tr_A0A1B0GQZ3_A0A1B0GQZ3_MOUSE__chr7_1_102426766_102426804_ENSMUST00000210834_REVERSED	|generic|tr_A0A1B0GR78_A0A1B0GR78_MOUSE__chr7_1_102426766_102426804_ENSMUST00000210834_REVERSED|
"""index: 21319, intensity: 2593.0, mobility: 0.952"""	-0.000393701	0.00948767	0.205081	GRRLHAEIR	generic|chr2_1_83880223_83880336_ENSMUST00000051454_REVERSED|
"""index: 20267, intensity: 4480.0, mobility: 0.937"""	-0.000715004	0.00979463	0.20544	SLVEQYTLEKWEELTREKAEVSEDYPEAEPED	generic|tr_Q6PG57_Q6PG57_MOUSE__chr15_-1_89146467_89146517_ENSMUST00000230734__II_3485440_REVERSED	|generic|sp_Q9WUI1_MK11_MOUSE__chr15_-1_89146467_89146517_ENSMUST00000230734__II_3485440_REVERSED	|generic|tr_Q3TT60_Q3TT60_MOUSE__chr15_-1_89146467_89146517_ENSMUST00000230734__II_3485440_REVERSED	|generic|tr_Q6P243_Q6P243_MOUSE__chr15_-1_89146467_89146517_ENSMUST00000230734_REVERSED|
"""index: 5487, intensity: 3322.0, mobility: 0.867"""	-0.00354634	0.0101106	0.208618	GDLAATLREP	generic|sp_Q6P3E7_HDA10_MOUSE__II_1090625_REVERSED	|generic|II_1090614_TX=10090_REVERSED	|generic|II_1090620_TX=10090_REVERSED	|generic|II_1090624_TX=10090_REVERSED	|generic|tr_Q3U4U4_Q3U4U4_MOUSE_REVERSED	|generic|tr_D3Z7T4_D3Z7T4_MOUSE_REVERSED	|generic|tr_Q05DI9_Q05DI9_MOUSE_REVERSED|
"""index: 3333, intensity: 3529.0, mobility: 0.859"""	-0.00411113	0.0104232	0.209256	QQLDSKDHK	generic|IP_3500126_TX=10090_REVERSED|
"""index: 4793, intensity: 3181.0, mobility: 0.884"""	-0.00624328	0.0107391	0.211681	NEREEREML	generic|tr_A0A3B2W7Z1_A0A3B2W7Z1_MOUSE__chr17_1_70765998_70766093_ENSMUST00000126801__II_3460201_REVERSED	|generic|tr_D3Z508_D3Z508_MOUSE__chr17_1_70818046_70818234_ENSMUST00000233780__II_1061681_REVERSED	|generic|sp_Q9D415_DLGP1_MOUSE__chr17_1_70818046_70818234_ENSMUST00000233780__II_3462803_REVERSED	|generic|sp_Q9D415-3_DLGP1_MOUSE__chr17_1_70818046_70818234_ENSMUST00000233780__II_3462803_REVERSED	|generic|sp_Q9D415-4_DLGP1_MOUSE__chr17_1_70765998_70766093_ENSMUST00000126801__II_3460201_REVERSED	|generic|tr_D3Z6F4_D3Z6F4_MOUSE__chr17_1_70818046_70818234_ENSMUST00000233780__II_3462803_REVERSED	|generic|tr_Q3TSN1_Q3TSN1_MOUSE__chr17_1_70818046_70818234_ENSMUST00000233780__II_3462803_REVERSED	|generic|tr_A0A3B2WD59_A0A3B2WD59_MOUSE__chr17_1_70818046_70818234_ENSMUST00000233780__II_3462803_REVERSED	|generic|tr_E9QAR5_E9QAR5_MOUSE__chr17_1_70818046_70818234_ENSMUST00000233780__II_1061681_REVERSED	|generic|tr_Q3UHD8_Q3UHD8_MOUSE__chr17_1_70818046_70818234_ENSMUST00000233780__II_3462803_REVERSED	|generic|II_1061678_TX=10090_REVERSED	|generic|tr_Q3TQC6_Q3TQC6_MOUSE__chr17_1_70765998_70766093_ENSMUST00000126801_REVERSED	|generic|tr_Q3UVU8_Q3UVU8_MOUSE__chr17_1_70765998_70766093_ENSMUST00000126801_REVERSED	|generic|tr_D3Z709_D3Z709_MOUSE__chr17_1_70765998_70766093_ENSMUST00000126801_REVERSED|
"""index: 27500, intensity: 7406.0, mobility: 1.011"""	-0.00677358	0.0110515	0.212287	CISIVAGIPTASANVTKCPLVSIYVS	generic|IP_979631_TX=10090_REVERSED|
"""index: 2143, intensity: 3711.0, mobility: 0.883"""	-0.00706476	0.0113636	0.21262	IGTTFGMGSRK	generic|IP_1040680_TX=10090_REVERSED|
"""index: 9056, intensity: 3449.0, mobility: 0.784"""	-0.00991363	0.0116719	0.215904	IQDPSLKEFAVERK	generic|tr_A0A1Y7VLB5_A0A1Y7VLB5_MOUSE__chr13_1_63298793_63298852_ENSMUST00000220884__II_3474102_REVERSED	|generic|tr_F8WGB2_F8WGB2_MOUSE__chr13_1_63199522_63199554_ENSMUST00000221676__II_3476742_REVERSED	|generic|tr_A0A1Y7VN88_A0A1Y7VN88_MOUSE__chr13_1_63298793_63298852_ENSMUST00000220884__II_1105824_REVERSED	|generic|tr_A0JLQ8_A0JLQ8_MOUSE__chr13_1_63298793_63298852_ENSMUST00000220884__II_1105824_REVERSED	|generic|tr_Q3UQZ7_Q3UQZ7_MOUSE__chr13_1_63199522_63199554_ENSMUST00000221676__II_3476742_REVERSED	|generic|tr_F6SS74_F6SS74_MOUSE__chr13_1_63298793_63298852_ENSMUST00000220884__II_1105824_REVERSED	|generic|tr_A0A1Y7VJQ6_A0A1Y7VJQ6_MOUSE__chr13_1_63199522_63199554_ENSMUST00000221676__II_3476742_REVERSED	|generic|sp_Q8BXQ6-2_AMPO_MOUSE__chr13_1_63199522_63199554_ENSMUST00000221676__II_3476742_REVERSED	|generic|tr_Q3TIP2_Q3TIP2_MOUSE__chr13_1_63298793_63298852_ENSMUST00000220884__II_1105824_REVERSED|
"""index: 18452, intensity: 2712.0, mobility: 1.040"""	-0.0104369	0.0119723	0.216511	ERDPNPINELIMKAQQFHKSA	generic|sp_Q6PHQ8_NAA35_MOUSE__chr13_1_59595351_59595386_ENSMUST00000225670__II_1108419_REVERSED|
"""index: 15514, intensity: 2507.0, mobility: 1.137"""	-0.0125212	0.0122835	0.218943	RSCNRRTNANRRRW	generic|IP_933279_TX=10090_REVERSED|
"""index: 14625, intensity: 4874.0, mobility: 1.065"""	-0.0137066	0.0125945	0.220335	RDEEAAENMKVIMASVVDDADSIFTGGDRNRRRKGCMSKKRQLMME	generic|sp_Q8C1D8_IWS1_MOUSE__chr18_1_32083397_32083462_ENSMUST00000212280__II_3464071_REVERSED	|generic|tr_A0A1D5RLV0_A0A1D5RLV0_MOUSE__chr18_1_32083397_32083462_ENSMUST00000212280_REVERSED|
"""index: 7564, intensity: 3927.0, mobility: 0.906"""	-0.0147271	0.0129012	0.221539	TIPAQPRSWR	generic|tr_A0A087WR50_A0A087WR50_MOUSE__chr1_-1_71637244_71637333_ENSMUST00000186613__II_1037262_REVERSED	|generic|tr_A0A087WSN6_A0A087WSN6_MOUSE__chr1_-1_71637244_71637333_ENSMUST00000186613__II_1037262_REVERSED	|generic|sp_P11276_FINC_MOUSE__chr1_-1_71637244_71637333_ENSMUST00000186613__II_1037262_REVERSED	|generic|tr_Q3TCF1_Q3TCF1_MOUSE__chr1_-1_71637244_71637333_ENSMUST00000186613__II_1037262_REVERSED	|generic|tr_B9EHT6_B9EHT6_MOUSE__chr1_-1_71637244_71637333_ENSMUST00000186613__II_1037262_REVERSED	|generic|tr_Q3UHL6_Q3UHL6_MOUSE__chr1_-1_71637244_71637333_ENSMUST00000186613__II_1037262_REVERSED	|generic|tr_Q3UGY5_Q3UGY5_MOUSE__chr1_-1_71637244_71637333_ENSMUST00000186613_REVERSED	|generic|tr_Q3TCL7_Q3TCL7_MOUSE__chr1_-1_71637244_71637333_ENSMUST00000186613_REVERSED	|generic|tr_B7ZNJ1_B7ZNJ1_MOUSE__chr1_-1_71637244_71637333_ENSMUST00000186613_REVERSED	|generic|tr_Q3UH17_Q3UH17_MOUSE__chr1_-1_71637244_71637333_ENSMUST00000186613_REVERSED	|generic|tr_Q3TBB4_Q3TBB4_MOUSE__chr1_-1_71637244_71637333_ENSMUST00000186613_REVERSED	|generic|tr_A0A087WS56_A0A087WS56_MOUSE__chr1_-1_71637244_71637333_ENSMUST00000186613_REVERSED	|generic|tr_Q3UHR1_Q3UHR1_MOUSE__chr1_-1_71637244_71637333_ENSMUST00000186613_REVERSED|
"""index: 21363, intensity: 3633.0, mobility: 0.901"""	-0.0165711	0.013191	0.223727	IKDPKSAMSK	generic|tr_A0A1W2P6U8_A0A1W2P6U8_MOUSE__chr19_1_42266752_42266781_ENSMUST00000122375__II_1149644_REVERSED|
"""index: 9815, intensity: 6639.0, mobility: 0.907"""	-0.0209163	0.0135008	0.228947	LGQSAVVVATPVAVAAAAAAAAALDLMWWIRM	generic|chr15_-1_37448276_37459353_ENSMUST00000120746__IP_1085964_TX=10090_REVERSED|
"""index: 18369, intensity: 3777.0, mobility: 0.816"""	-0.0216763	0.0137888	0.229869	EEQPLSVIQTEKEQQQR	generic|tr_F6RJ39_F6RJ39_MOUSE__chr14_-1_54662164_54662199_ENSMUST00000129700__II_1095258_REVERSED	|generic|sp_Q9JIX8_ACINU_MOUSE__chr14_-1_54662164_54662199_ENSMUST00000129700__II_1095258_REVERSED	|generic|sp_Q9JIX8-4_ACINU_MOUSE__chr14_-1_54662164_54662199_ENSMUST00000129700__II_1095258_REVERSED	|generic|tr_Q80TU6_Q80TU6_MOUSE_REVERSED	|generic|tr_B8JJ89_B8JJ89_MOUSE_REVERSED|
"""index: 4214, intensity: 24331.0, mobility: 0.850"""	-0.0251744	0.0140977	0.23415	TSSTLLAWRSVGGQRI	generic|chr3_1_96188142_96188423_ENSMUST00000133665_REVERSED|
"""index: 3331, intensity: 3390.0, mobility: 0.782"""	-0.0257531	0.014411	0.234863	APNLCDVK	generic|sp_Q9Z1T6_FYV1_MOUSE__chr1_1_65233771_65233863_ENSMUST00000190058__II_1037726_REVERSED	|generic|tr_D3Z5N5_D3Z5N5_MOUSE__chr1_1_65233771_65233863_ENSMUST00000190058_REVERSED	|generic|sp_Q9Z1T6-1_FYV1_MOUSE__chr1_1_65233771_65233863_ENSMUST00000190058_REVERSED|
"""index: 3390, intensity: 4723.0, mobility: 0.730"""	-0.0270467	0.0147243	0.236465	YKDYKKRLD	generic|sp_Q9DC23_DJC10_MOUSE_REVERSED	|generic|tr_Q9CRX9_Q9CRX9_MOUSE_REVERSED	|generic|tr_Q9CUG0_Q9CUG0_MOUSE_REVERSED|
"""index: 9346, intensity: 8509.0, mobility: 1.132"""	-0.0272964	0.0150188	0.236775	RNFSDWSMEVETAQINRKGKVHLLRKVDYTNTEVHKMGSAV	generic|tr_Q3TBC1_Q3TBC1_MOUSE_REVERSED	|generic|tr_Q0VEI6_Q0VEI6_MOUSE_REVERSED	|generic|tr_Q3TC69_Q3TC69_MOUSE_REVERSED	|generic|sp_O88398_AVIL_MOUSE_REVERSED	|generic|tr_Q3TBC5_Q3TBC5_MOUSE_REVERSED|
"""index: 4557, intensity: 2825.0, mobility: 1.035"""	-0.0292739	0.0152982	0.239241	DQKRMHSHIHIHIHMNMLT	generic|IP_1018238_TX=10090_REVERSED|
"""index: 20698, intensity: 13694.0, mobility: 0.991"""	-0.0328289	0.0156055	0.243721	TPSHCPPSPPLPLMRMSAPLPLV	generic|IP_924895_TX=10090_REVERSED|
"""index: 13662, intensity: 2501.0, mobility: 1.212"""	-0.0346732	0.0158582	0.246069	CLVETPHGGMQVQSSMLGPVQLTVPTQNITSPL	generic|sp_P26369_U2AF2_MOUSE__chr7_1_5068154_5068735_ENSMUST00000165399__II_279658_REVERSED|
"""index: 7284, intensity: 2563.0, mobility: 0.801"""	-0.0422996	0.016139	0.255951	MAALPQRP	generic|IP_1025377_TX=10090_REVERSED|
"""index: 12990, intensity: 6910.0, mobility: 0.949"""	-0.0455423	0.0164443	0.260238	EPGLGTNQAPVTVECPAIVGARAAAPVKNA	generic|IP_3466498_TX=10090_REVERSED|
"""index: 3875, intensity: 3999.0, mobility: 0.937"""	-0.0462933	0.0167546	0.261237	LVQLACARTKPSPDKLT	generic|sp_Q6P1G0_HEAT6_MOUSE__II_1129401_REVERSED|
"""index: 13111, intensity: 3086.0, mobility: 1.104"""	-0.0467819	0.0170596	0.261889	FGPADRPRPSDLPSTPPEPIHKSKPACHLS	generic|tr_E9QKB6_E9QKB6_MOUSE__II_895038_REVERSED	|generic|tr_D3Z5N8_D3Z5N8_MOUSE__II_895048_REVERSED	|generic|tr_G5E8T4_G5E8T4_MOUSE__II_895038_REVERSED	|generic|sp_Q6KAU7_PKHG2_MOUSE__II_895048_REVERSED	|generic|sp_Q6KAU7-2_PKHG2_MOUSE__II_895048_REVERSED	|generic|sp_Q6KAU7-3_PKHG2_MOUSE__II_895048_REVERSED	|generic|tr_A0A0R4J1S3_A0A0R4J1S3_MOUSE_REVERSED|
"""index: 18796, intensity: 3251.0, mobility: 0.959"""	-0.0476513	0.0173214	0.263052	GEKLFDLLSGK	generic|tr_Q8C762_Q8C762_MOUSE_REVERSED	|generic|tr_Q3TJI7_Q3TJI7_MOUSE_REVERSED	|generic|tr_Q8CBP1_Q8CBP1_MOUSE_REVERSED|
"""index: 5325, intensity: 4724.0, mobility: 0.825"""	-0.0507003	0.0176307	0.267159	AQIPVKFSRKEY	generic|tr_Q99NG1_Q99NG1_MOUSE_REVERSED|
"""index: 629, intensity: 3074.0, mobility: 0.785"""	-0.0514122	0.0179234	0.268125	IGHTTATQPSPAPIRP	generic|IP_3456222_TX=10090_REVERSED|
"""index: 9085, intensity: 2863.0, mobility: 1.253"""	-0.0523788	0.0182268	0.269439	TGQLLVPDKRPAWVLSGELLLALVDEAHVKVWSHQKWNCGDFEVFIALDQ	generic|tr_B9EKS2_B9EKS2_MOUSE__chr18_1_34828971_34829033_ENSMUST00000225195__II_3463446_REVERSED	|generic|sp_Q6ZPY7_KDM3B_MOUSE__chr18_1_34828971_34829033_ENSMUST00000225195__II_3463446_REVERSED	|generic|sp_Q6ZPY7-2_KDM3B_MOUSE_REVERSED	|generic|tr_A0A286YDJ6_A0A286YDJ6_MOUSE__chr18_1_34828971_34829033_ENSMUST00000225195_REVERSED	|generic|tr_Q3UI14_Q3UI14_MOUSE_REVERSED|
"""index: 20235, intensity: 3330.0, mobility: 1.064"""	-0.0531286	0.0184672	0.270462	QQWRSKDVTLKSYLFFSGDSDLMPPT	generic|tr_A0A4E9G461_A0A4E9G461_MOUSE_REVERSED	|generic|tr_A0A4E9FT70_A0A4E9FT70_MOUSE_REVERSED|
"""index: 12214, intensity: 4960.0, mobility: 0.954"""	-0.0617621	0.0187462	0.282432	KEEKEQQKKREEKEKEKVPDP	generic|tr_G3UXY0_G3UXY0_MOUSE__chr14_1_55580783_55580815_ENSMUST00000174419__II_1094905_REVERSED	|generic|tr_G3X9K9_G3X9K9_MOUSE__chr14_1_55580783_55580815_ENSMUST00000174419__II_753133_REVERSED	|generic|sp_P97371_PSME1_MOUSE__chr14_1_55580783_55580815_ENSMUST00000174419__II_1094905_REVERSED	|generic|II_1094909_TX=10090_REVERSED	|generic|tr_G3UWN9_G3UWN9_MOUSE__chr14_1_55580783_55580815_ENSMUST00000174419_REVERSED	|generic|tr_G3UXZ5_G3UXZ5_MOUSE__chr14_1_55580783_55580815_ENSMUST00000174419_REVERSED|
"""index: 16629, intensity: 4080.0, mobility: 0.836"""	-0.0653776	0.0189718	0.28755	LPPIHHSPDLINTVRR	generic|sp_Q9CRG1_TM7S3_MOUSE__chr6_-1_146621871_146621972_ENSMUST00000127529_REVERSED	|generic|tr_A0A0R4J0K4_A0A0R4J0K4_MOUSE__chr6_-1_146621871_146621972_ENSMUST00000127529_REVERSED|
"""index: 1446, intensity: 2990.0, mobility: 0.758"""	-0.0748453	0.0192719	0.301242	PLPASGTS	generic|IP_981772_TX=10090_REVERSED|
"""index: 11894, intensity: 3490.0, mobility: 1.104"""	-0.0767136	0.0195539	0.303993	DDYIISPSTSSRSPDK	generic|tr_Q3U438_Q3U438_MOUSE_REVERSED|
"""index: 15375, intensity: 4464.0, mobility: 0.898"""	-0.0800107	0.0198473	0.308888	VLFRASLEVSTRRRLFINKEQI	generic|IP_825066_TX=10090_REVERSED|
"""index: 8976, intensity: 4481.0, mobility: 0.859"""	-0.0812221	0.020122	0.310699	LEYMEPHVT	generic|tr_M0QW75_M0QW75_MOUSE_REVERSED|
"""index: 21979, intensity: 3885.0, mobility: 0.963"""	-0.0838183	0.0204082	0.314602	LHLVHASGWFV	generic|IP_862598_TX=10090_REVERSED|
"""index: 18060, intensity: 4353.0, mobility: 0.866"""	-0.0874363	0.0206624	0.320093	DPDVLKFDF	generic|tr_A0A0R4J0N7_A0A0R4J0N7_MOUSE_REVERSED	|generic|sp_O88962_CP8B1_MOUSE_REVERSED|
"""index: 11327, intensity: 3300.0, mobility: 0.933"""	-0.0913907	0.0209663	0.326161	NLFMAPASIRD	generic|IP_1081572_TX=10090_REVERSED|
"""index: 8678, intensity: 12141.0, mobility: 0.811"""	-0.0926044	0.0211864	0.328038	PLPHGHRAQQLHHEVD	generic|IP_997245_TX=10090_REVERSED|
"""index: 21016, intensity: 2833.0, mobility: 1.208"""	-0.0995952	0.0214826	0.338971	WDILCSQLHESLASFPLGE	generic|IP_1097675_TX=10090_REVERSED|
"""index: 33, intensity: 3024.0, mobility: 1.037"""	-0.100357	0.0217457	0.340176	FKYGNVLLHYIYHASFCYSR	generic|tr_Q8CCV2_Q8CCV2_MOUSE_REVERSED	|generic|tr_Q3TDX3_Q3TDX3_MOUSE_REVERSED	|generic|tr_Q3TC04_Q3TC04_MOUSE_REVERSED	|generic|tr_Q8BFW6_Q8BFW6_MOUSE_REVERSED|
"""index: 17635, intensity: 162061.0, mobility: 0.995"""	-0.102566	0.0220477	0.343682	RMKFFAMGTLLSDSGAQHQPGIR	generic|tr_Q543X5_Q543X5_MOUSE__chr8_-1_40507451_40507576_ENSMUST00000144970__II_864542_REVERSED	|generic|tr_Q3V231_Q3V231_MOUSE__chr8_-1_40507451_40507576_ENSMUST00000144970__II_864542_REVERSED	|generic|II_864544_TX=10090_REVERSED|
"""index: 548, intensity: 2674.0, mobility: 0.922"""	-0.102705	0.0223497	0.343904	VLAEKEDLQR	generic|tr_G3UW82_G3UW82_MOUSE_REVERSED	|generic|tr_I6L963_I6L963_MOUSE_REVERSED|
"""index: 24155, intensity: 9009.0, mobility: 0.920"""	-0.103318	0.0226381	0.34488	RWQLILYW	generic|IP_1050099_TX=10090_REVERSED|
"""index: 2013, intensity: 3730.0, mobility: 0.910"""	-0.104487	0.0228709	0.346748	LIYEKGTTKN	generic|sp_Q61419_CMAH_MOUSE__II_3475247_REVERSED	|generic|II_1108243_TX=10090_REVERSED	|generic|tr_Q3TLI9_Q3TLI9_MOUSE_REVERSED	|generic|tr_Q3UM08_Q3UM08_MOUSE_REVERSED	|generic|sp_Q61419-2_CMAH_MOUSE_REVERSED|
"""index: 7712, intensity: 11286.0, mobility: 0.815"""	-0.109297	0.0231579	0.354492	ATAGATGAAAGATGAAAGATGAAPGATGAAPGAAPGATGA	generic|sp_Q5STT6_FA71B_MOUSE_REVERSED|
"""index: 13366, intensity: 10482.0, mobility: 1.140"""	-0.11015	0.0234586	0.355876	CLVETPHGGMQVQSSMLGPVQLTVPTQNITSPL	generic|sp_P26369_U2AF2_MOUSE__chr7_1_5068154_5068735_ENSMUST00000165399__II_279658_REVERSED|
"""index: 16242, intensity: 5258.0, mobility: 1.142"""	-0.111208	0.0237594	0.357595	MLKIPWWSAHSRRGSSG	generic|II_1090330_TX=10090_REVERSED	|generic|II_1090335_TX=10090_REVERSED	|generic|IP_1090345_TX=10090_REVERSED|
"""index: 7848, intensity: 3579.0, mobility: 1.077"""	-0.111822	0.0240602	0.358595	HPWTNIFVHLDMTHSYSHLFINNYFGWYRYCDLLILSHVI	generic|IP_3453979_TX=10090_REVERSED|
"""index: 13942, intensity: 4250.0, mobility: 1.102"""	-0.112021	0.0243316	0.35892	EDTPPPELSCFVLPLFRRAKKVKHQCHSVSVAHT	generic|sp_P34152-2_FAK1_MOUSE__chr15_-1_73264210_73264329_ENSMUST00000227569__II_3484569_REVERSED|
"""index: 10979, intensity: 5561.0, mobility: 1.125"""	-0.115583	0.0246246	0.364756	EWSYLKCVTINANLKELRLPHEASQPQTCVSQQTNRLNLNQSM	generic|IP_907750_TX=10090_REVERSED|
"""index: 2648, intensity: 82879.0, mobility: 0.872"""	-0.116229	0.0249249	0.36582	TLPTETKFLSEMRIH	generic|sp_Q8BLG2_LPAR4_MOUSE_REVERSED	|generic|tr_Q80UD5_Q80UD5_MOUSE_REVERSED|
"""index: 12600, intensity: 2660.0, mobility: 1.201"""	-0.116704	0.0252177	0.366603	VMINSPVYALEWPYFSTVSARFFSPVTSIPQ	generic|tr_Q8C623_Q8C623_MOUSE_REVERSED	|generic|tr_Q6XBG2_Q6XBG2_MOUSE_REVERSED	|generic|tr_E9PWH4_E9PWH4_MOUSE_REVERSED	|generic|tr_Q8CDR1_Q8CDR1_MOUSE_REVERSED|
"""index: 12988, intensity: 13466.0, mobility: 1.098"""	-0.117713	0.0255179	0.36827	WKSELVAKNYYGYTITNPVIGPVPLAGQQE	generic|sp_Q3U1Y4-3_DEN4B_MOUSE__chr3_1_90270919_90271008_ENSMUST00000156358_REVERSED|
"""index: 15715, intensity: 3871.0, mobility: 0.883"""	-0.117788	0.0258181	0.368395	TVALSMRKNLMLYFRSE	generic|IP_940320_TX=10090_REVERSED|
"""index: 17919, intensity: 10020.0, mobility: 0.829"""	-0.117916	0.0261183	0.368606	GNYDQRMTRHRGSL	generic|IP_3488092_TX=10090_REVERSED	|generic|IP_3460780_TX=10090_REVERSED|
"""index: 15988, intensity: 4636.0, mobility: 1.145"""	-0.118075	0.0264185	0.368869	TEECALKLFIPMECFFHNLRYGCLPMVMMLGTQTLSNVLGGVWSSI	generic|tr_Q8VFA3_Q8VFA3_MOUSE_REVERSED|
"""index: 9097, intensity: 6021.0, mobility: 0.893"""	-0.118603	0.0266547	0.369744	TFYYKLYTK	generic|IP_964939_TX=10090_REVERSED|
"""index: 9297, intensity: 7552.0, mobility: 1.076"""	-0.121363	0.0269139	0.374333	SSKHTGAGGGPGSPGGMGLGVPLPEHR	generic|chr6_-1_124914049_124914676_ENSMUST00000032216__IP_906121_TX=10090_REVERSED|
"""index: 18450, intensity: 5875.0, mobility: 0.852"""	-0.123533	0.0271885	0.377963	ILIHVFFS	generic|tr_A0A087WQR7_A0A087WQR7_MOUSE_REVERSED	|generic|sp_Q8K1C7_MOT14_MOUSE_REVERSED|
"""index: 13217, intensity: 23015.0, mobility: 1.138"""	-0.125141	0.0274709	0.380663	SLQLDSPKLNKIYRNVYSMLIPTVYSEM	generic|chr15_1_35371964_35372146_ENSMUST00000227309_REVERSED|
"""index: 15702, intensity: 3344.0, mobility: 1.143"""	-0.126938	0.0277612	0.383693	NQSRLLLLNWAPDSPVTECTEMMEASVLWVKM	generic|IP_980627_TX=10090_REVERSED|
"""index: 20136, intensity: 3540.0, mobility: 0.980"""	-0.128184	0.0280597	0.385802	RPMYGSSAGVPLFSVHEVINMAAK	generic|IP_3469016_TX=10090_REVERSED	|generic|IP_3475494_TX=10090_REVERSED	|generic|IP_3479214_TX=10090_REVERSED	|generic|IP_994952_TX=10090_REVERSED	|generic|IP_3499138_TX=10090_REVERSED	|generic|IP_3497850_TX=10090_REVERSED	|generic|IP_926726_TX=10090_REVERSED|
"""index: 9798, intensity: 11062.0, mobility: 0.900"""	-0.128475	0.0283413	0.386294	DVDPMSIKPAKINIEPMRFKPGTVKMDPGEVN	generic|tr_Q8BKS2_Q8BKS2_MOUSE_REVERSED|
"""index: 882, intensity: 3072.0, mobility: 0.887"""	-0.130087	0.0286396	0.389031	ETEEYLQRV	generic|sp_Q8CB87_RAB44_MOUSE_REVERSED|
"""index: 12121, intensity: 3288.0, mobility: 0.979"""	-0.130727	0.0289293	0.390122	RSMELRDQLLE	generic|tr_A0A1L1SSU0_A0A1L1SSU0_MOUSE__chr9_1_44246817_44246885_ENSMUST00000216047__II_3501792_REVERSED|
"""index: 13934, intensity: 20408.0, mobility: 0.964"""	-0.130872	0.0292276	0.390368	AYRASDKRPDVFVVHFRPQYRHMSNLI	generic|sp_Q810F8_TBX10_MOUSE_REVERSED	|generic|sp_Q810F8-2_TBX10_MOUSE_REVERSED|
"""index: 18466, intensity: 5526.0, mobility: 0.944"""	-0.13128	0.0295258	0.391064	RVAYTLVSPQ	generic|IP_3465451_TX=10090_REVERSED|
"""index: 15632, intensity: 3022.0, mobility: 1.230"""	-0.132684	0.0298063	0.393462	KDTEKSERFWPVNVIPYLLLDMWTSPSQSRDRWK	generic|IP_955904_TX=10090_REVERSED|
"""index: 22425, intensity: 3837.0, mobility: 0.964"""	-0.134066	0.0301043	0.395829	YETLQPVNSLCQLASNMFCTNGL	generic|tr_Q8BX45_Q8BX45_MOUSE__chrX_1_20715088_20715126_ENSMUST00000137101__II_836946_REVERSED	|generic|sp_Q99K46_UBP11_MOUSE__chrX_1_20713115_20713180_ENSMUST00000137101__II_836946_REVERSED	|generic|tr_Q5DTP2_Q5DTP2_MOUSE__chrX_1_20713115_20713180_ENSMUST00000137101__II_836946_REVERSED|
"""index: 8840, intensity: 16615.0, mobility: 0.903"""	-0.134555	0.0303843	0.396669	AAAAGGAGGAGGGGGGGGSGGGGGGGGGGGGAGPRSYGPYHN	generic|tr_E9Q6R4_E9Q6R4_MOUSE_REVERSED	|generic|tr_A0A338P6U8_A0A338P6U8_MOUSE_REVERSED	|generic|sp_E9Q4N7_ARI1B_MOUSE_REVERSED|
"""index: 23233, intensity: 6186.0, mobility: 0.981"""	-0.134976	0.0306548	0.397391	RPGPRRQSNK	generic|tr_Q3USV5_Q3USV5_MOUSE__IP_1110496_REVERSED	|generic|tr_Q3UUI8_Q3UUI8_MOUSE_REVERSED|
"""index: 6388, intensity: 8149.0, mobility: 1.007"""	-0.136074	0.030934	0.399281	MQPCHHTLPSFKRSHYIDKEIARW	generic|IP_1006333_TX=10090_REVERSED|
"""index: 2415, intensity: 15923.0, mobility: 1.003"""	-0.13683	0.0312128	0.400585	RIKMRYRWAI	generic|chr11_1_105776887_105779963_ENSMUST00000100330_REVERSED|
"""index: 8459, intensity: 27652.0, mobility: 0.907"""	-0.137924	0.0314727	0.402474	TFYYKLYTK	generic|IP_964939_TX=10090_REVERSED|
"""index: 17323, intensity: 2747.0, mobility: 1.182"""	-0.139294	0.0317602	0.404845	MYLYMYMGMYLYMYMG	generic|IP_1069828_TX=10090_REVERSED|
"""index: 9731, intensity: 3062.0, mobility: 1.098"""	-0.141314	0.032019	0.408355	NLAHRHIEQMQRIRDKQWMLNQPMPYRQTGHLYRYPIR	generic|sp_Q8CE33_KLH11_MOUSE_REVERSED	|generic|sp_Q8CE33-2_KLH11_MOUSE_REVERSED|
"""index: 21980, intensity: 3011.0, mobility: 1.160"""	-0.146249	0.0322963	0.416984	PEPSLFVPLSPSSFRSSM	generic|sp_Q8BJ05-4_ZC3HE_MOUSE__chr12_1_98785698_98785745_ENSMUST00000220660__II_3507372_REVERSED|
"""index: 12428, intensity: 10867.0, mobility: 1.152"""	-0.149801	0.0325733	0.423244	LNCLVTPSQTLCIGRPLHKGLSLFPCMYL	generic|IP_909759_TX=10090_REVERSED|
"""index: 5714, intensity: 3898.0, mobility: 0.870"""	-0.150561	0.0328597	0.424589	FSNEGFCVVR	generic|IP_968944_TX=10090_REVERSED|
"""index: 9850, intensity: 6766.0, mobility: 0.962"""	-0.1524	0.0331557	0.427851	SGQRCPQEQSSSHELKTSM	generic|IP_953325_TX=10090_REVERSED|
"""index: 16556, intensity: 5623.0, mobility: 0.842"""	-0.152635	0.0334122	0.428268	VHRNPRLN	generic|tr_E9PWL0_E9PWL0_MOUSE_REVERSED	|generic|tr_Q6PHA8_Q6PHA8_MOUSE_REVERSED|
"""index: 13809, intensity: 2816.0, mobility: 1.138"""	-0.153651	0.0336879	0.430073	LSVFVVQHLIVKKLCTFTFLMENMNYMSL	generic|IP_854757_TX=10090_REVERSED|
"""index: 19573, intensity: 3158.0, mobility: 1.017"""	-0.154981	0.0339133	0.432444	EYVNSRLPIEEK	generic|sp_Q99PF4-4_CAD23_MOUSE__II_1153561_REVERSED	|generic|sp_Q99PF4-5_CAD23_MOUSE__II_1153561_REVERSED	|generic|tr_F8WIF5_F8WIF5_MOUSE__II_1153562_REVERSED	|generic|tr_E9Q7M6_E9Q7M6_MOUSE__II_1153561_REVERSED	|generic|tr_K4DI74_K4DI74_MOUSE__II_1153562_REVERSED	|generic|tr_Q5DUA3_Q5DUA3_MOUSE__II_1153562_REVERSED	|generic|sp_Q99PF4_CAD23_MOUSE__II_1153561_REVERSED	|generic|sp_Q99PF4-2_CAD23_MOUSE__II_1153561_REVERSED	|generic|II_1153560_TX=10090_REVERSED	|generic|II_1153533_TX=10090_REVERSED	|generic|tr_Q5DUA5_Q5DUA5_MOUSE_REVERSED	|generic|tr_Q5DUA4_Q5DUA4_MOUSE_REVERSED|
"""index: 12192, intensity: 3620.0, mobility: 0.827"""	-0.159592	0.0341981	0.440699	AVEQAPVRLLVQAGHVEEHE	generic|IP_1071486_TX=10090_REVERSED	|generic|IP_3460662_TX=10090_REVERSED|
"""index: 5520, intensity: 2866.0, mobility: 0.799"""	-0.161578	0.0344929	0.444273	SSMMNKKEPIRL	generic|tr_Q3UW71_Q3UW71_MOUSE__II_1060037_REVERSED	|generic|sp_Q8CDJ8_STON1_MOUSE__II_1060038_REVERSED|
"""index: 12801, intensity: 27367.0, mobility: 1.148"""	-0.161826	0.0347775	0.44472	SADWVVVTHDFSGTIIRDGSTDFSLSIIEAL	generic|tr_D3Z7A5_D3Z7A5_MOUSE__II_1032689_REVERSED	|generic|tr_Q9D4T2_Q9D4T2_MOUSE__II_1032689_REVERSED|
"""index: 12787, intensity: 2913.0, mobility: 0.878"""	-0.163104	0.0350412	0.447027	VNYIAQMGEE	generic|tr_A2AI62_A2AI62_MOUSE__II_832218_REVERSED	|generic|sp_Q9Z0Z4_HEPH_MOUSE__II_832218_REVERSED	|generic|sp_Q9Z0Z4-2_HEPH_MOUSE__II_832218_REVERSED|
"""index: 9075, intensity: 3401.0, mobility: 1.035"""	-0.164139	0.0352837	0.448899	EYPELTLLEQPKMTEQQMKKVESA	generic|IP_1100772_TX=10090_REVERSED|
"""index: 8060, intensity: 4060.0, mobility: 0.799"""	-0.165325	0.0355673	0.451046	STSTLSLRQSDTRTR	generic|IP_1020924_TX=10090_REVERSED|
"""index: 2587, intensity: 19872.0, mobility: 0.873"""	-0.165878	0.0358613	0.452049	RGPAREESATPLEHPR	generic|IP_1031831_TX=10090_REVERSED|
"""index: 7775, intensity: 4337.0, mobility: 0.851"""	-0.166018	0.0361552	0.452304	MITEGVVRI	generic|IP_3493753_TX=10090_REVERSED|
"""index: 8808, intensity: 5188.0, mobility: 0.922"""	-0.166356	0.036385	0.452916	TFYYKLYTK	generic|IP_964939_TX=10090_REVERSED|
"""index: 13395, intensity: 3024.0, mobility: 0.924"""	-0.170483	0.0366676	0.460428	TADTPFGKIYVSRNKVDNKYEDT	generic|tr_Q9CYB9_Q9CYB9_MOUSE__chr2_1_69867338_69867385_ENSMUST00000132186__II_1007447_REVERSED	|generic|tr_A2AR07_A2AR07_MOUSE__chr2_1_69867338_69867385_ENSMUST00000132186__II_1007447_REVERSED	|generic|tr_D6RI87_D6RI87_MOUSE__chr2_1_69867338_69867385_ENSMUST00000132186__II_1007447_REVERSED	|generic|tr_Q8BTU4_Q8BTU4_MOUSE__chr2_1_69867338_69867385_ENSMUST00000132186__II_1007447_REVERSED	|generic|tr_Q564E6_Q564E6_MOUSE__chr2_1_69867338_69867385_ENSMUST00000132186__II_1007447_REVERSED|
"""index: 2391, intensity: 2970.0, mobility: 0.991"""	-0.171393	0.0369501	0.46209	EPTKQDRPLIMM	generic|chr1_1_40009824_40010573_ENSMUST00000168431__IP_1040507_TX=10090_REVERSED|
"""index: 8460, intensity: 4310.0, mobility: 0.856"""	-0.172913	0.0372434	0.464871	PSPGLQDPCEKRKRTEA	generic|tr_Q8C7Y3_Q8C7Y3_MOUSE__II_1043625_REVERSED	|generic|tr_D3Z4F6_D3Z4F6_MOUSE__II_1043639_REVERSED	|generic|tr_Q8BN74_Q8BN74_MOUSE__chr1_-1_13166879_13167094_ENSMUST00000147927__II_1043639_REVERSED	|generic|tr_Q8CAG7_Q8CAG7_MOUSE__II_1043637_REVERSED	|generic|tr_A6P3E3_A6P3E3_MOUSE__chr12_-1_100967989_100968279_ENSMUST00000068411_REVERSED	|generic|tr_Q7TPU7_Q7TPU7_MOUSE__chr12_-1_100967989_100968279_ENSMUST00000068411_REVERSED	|generic|tr_E9PV80_E9PV80_MOUSE__chr12_-1_100967989_100968279_ENSMUST00000068411_REVERSED	|generic|sp_Q61026_NCOA2_MOUSE__chr12_-1_100967989_100968279_ENSMUST00000068411_REVERSED|
"""index: 15340, intensity: 129068.0, mobility: 0.959"""	-0.173154	0.0374927	0.465313	MMAESVEKEIQEQAKRSLP	generic|tr_E9Q9F9_E9Q9F9_MOUSE__chr7_1_133671424_133671540_ENSMUST00000211072__II_3448714_REVERSED	|generic|tr_D3YZE7_D3YZE7_MOUSE__chr7_1_133671424_133671540_ENSMUST00000211072__II_3448714_REVERSED	|generic|sp_Q6GQV7_EDRF1_MOUSE__chr7_1_133671424_133671540_ENSMUST00000211072__II_3448714_REVERSED|
"""index: 5013, intensity: 4556.0, mobility: 0.920"""	-0.174632	0.0377856	0.468022	APPWPNEPPQTG	generic|tr_Q3UUY0_Q3UUY0_MOUSE_REVERSED	|generic|sp_Q80ZC9_PS1C2_MOUSE_REVERSED|
"""index: 15141, intensity: 3405.0, mobility: 0.943"""	-0.174932	0.0380785	0.468573	ANPPTHTHTHTHTHTHTH	generic|IP_1054538_TX=10090_REVERSED|
"""index: 18299, intensity: 5099.0, mobility: 0.926"""	-0.175329	0.0383377	0.469302	LWIFKGENL	generic|IP_926915_TX=10090_REVERSED|
"""index: 4821, intensity: 22097.0, mobility: 0.790"""	-0.177529	0.0386304	0.473347	IDAGNLAAKAKQACLV	generic|tr_V9GXB6_V9GXB6_MOUSE__chr17_-1_80053519_80053569_ENSMUST00000184297__II_1064159_REVERSED	|generic|sp_Q921F4_HNRLL_MOUSE__chr17_-1_80053519_80053569_ENSMUST00000184297__II_1064159_REVERSED	|generic|sp_Q921F4-4_HNRLL_MOUSE__chr17_-1_80053519_80053569_ENSMUST00000184297__II_1064159_REVERSED	|generic|tr_Q9CSH0_Q9CSH0_MOUSE__chr17_-1_80053519_80053569_ENSMUST00000184297__II_1064184_REVERSED	|generic|tr_Q3TBR4_Q3TBR4_MOUSE__chr17_-1_80048576_80048620_ENSMUST00000184297_REVERSED|
"""index: 17593, intensity: 3791.0, mobility: 1.031"""	-0.177857	0.0389116	0.473952	WMFHLSASSMGLAGSVKVRHS	generic|sp_A2ARM1_PATL2_MOUSE_REVERSED|
"""index: 17474, intensity: 3866.0, mobility: 1.019"""	-0.180096	0.0392042	0.478081	NQVEPRKHPEGYSRTLPNYLFEEPVDNVRY	generic|tr_Q3U882_Q3U882_MOUSE__chr3_-1_130033823_130033930_ENSMUST00000165889__II_975782_REVERSED	|generic|tr_F6VJC5_F6VJC5_MOUSE__chr3_-1_130033823_130033930_ENSMUST00000165889__II_975782_REVERSED	|generic|tr_Q3UDH4_Q3UDH4_MOUSE__chr3_-1_130033823_130033930_ENSMUST00000165889_REVERSED	|generic|tr_Q6PFZ1_Q6PFZ1_MOUSE__chr3_-1_130033823_130033930_ENSMUST00000165889_REVERSED	|generic|tr_Q80ZX0_Q80ZX0_MOUSE__chr3_-1_130033823_130033930_ENSMUST00000165889_REVERSED|
"""index: 12693, intensity: 4337.0, mobility: 1.085"""	-0.180418	0.0394852	0.478677	SSPACVPTCCFRKLSTFLVCDNCVMLVTSLLL	generic|IP_852919_TX=10090_REVERSED|
"""index: 4334, intensity: 6019.0, mobility: 0.926"""	-0.181058	0.0397777	0.479858	QRYHLTFPRLYPSHA	generic|tr_A0A217FL49_A0A217FL49_MOUSE__chr12_-1_112934810_112935037_ENSMUST00000222932__II_3505106_REVERSED	|generic|sp_Q9D142_NUD14_MOUSE__chr12_-1_112934810_112935037_ENSMUST00000222932__II_3505106_REVERSED	|generic|II_3505105_TX=10090_REVERSED	|generic|tr_A0A1Y7VLW5_A0A1Y7VLW5_MOUSE__chr12_-1_112935040_112942071_ENSMUST00000221497_REVERSED|
"""index: 11218, intensity: 10787.0, mobility: 1.230"""	-0.181702	0.0400702	0.48105	CEPWKVLRTCVRYHLG	generic|IP_1130757_TX=10090_REVERSED|
"""index: 15811, intensity: 5268.0, mobility: 1.089"""	-0.181984	0.0403627	0.481572	NSFIISAASFSDNSKC	generic|sp_A2ARV4_LRP2_MOUSE_REVERSED	|generic|tr_A2ARV5_A2ARV5_MOUSE_REVERSED|
"""index: 16426, intensity: 19151.0, mobility: 1.182"""	-0.182202	0.0405958	0.481976	SWAEKLDVLWYFARKM	generic|IP_866969_TX=10090_REVERSED|
"""index: 16179, intensity: 3841.0, mobility: 1.001"""	-0.185683	0.0408759	0.488429	LWEVGMSVVKADP	generic|sp_Q3U435_MMP25_MOUSE__II_3488709_REVERSED	|generic|tr_A0A3B2WCE2_A0A3B2WCE2_MOUSE_REVERSED	|generic|tr_A0A3B2W7R0_A0A3B2W7R0_MOUSE_REVERSED|
"""index: 8380, intensity: 6275.0, mobility: 0.904"""	-0.187159	0.0411199	0.491173	TFYYKLYTK	generic|IP_964939_TX=10090_REVERSED|
"""index: 8003, intensity: 3478.0, mobility: 1.129"""	-0.188563	0.0413874	0.493787	EQRMLEEQRMRIR	generic|sp_Q9EPK5-2_WWTR1_MOUSE__II_984352_REVERSED	|generic|sp_Q9EPK5_WWTR1_MOUSE_REVERSED|
"""index: 11589, intensity: 3638.0, mobility: 1.060"""	-0.188943	0.0416667	0.494495	TSTPHINKLYYHMTHYLLGVITTWAQSHLAERPIEIYSHGHAPF	generic|tr_B2RXV6_B2RXV6_MOUSE_REVERSED	|generic|sp_Q80T32_AGRD1_MOUSE_REVERSED|
"""index: 8904, intensity: 4224.0, mobility: 0.884"""	-0.189793	0.0419336	0.496081	KEEFSKKQVEMMKKQCQN	generic|tr_B9EHX4_B9EHX4_MOUSE_REVERSED	|generic|tr_F6UXV2_F6UXV2_MOUSE_REVERSED	|generic|sp_Q62388_ATM_MOUSE_REVERSED	|generic|tr_Q6NX74_Q6NX74_MOUSE_REVERSED|
"""index: 3604, intensity: 3211.0, mobility: 0.795"""	-0.190498	0.0422248	0.497394	PSQHVRHGDAQIPLGNRSW	generic|sp_Q9EPX2_PPN_MOUSE__chr11_1_70041445_70041474_ENSMUST00000231506__II_1114240_REVERSED	|generic|tr_B7ZN28_B7ZN28_MOUSE__chr11_1_70041445_70041474_ENSMUST00000231506__II_1114240_REVERSED|
"""index: 5242, intensity: 4659.0, mobility: 1.013"""	-0.191234	0.0425036	0.498768	QCKTPSLTMRETL	generic|IP_875668_TX=10090_REVERSED|
"""index: 5011, intensity: 2916.0, mobility: 0.992"""	-0.191777	0.0427823	0.499783	HFIAVAMLHSACTSFAKRRGEASNMR	generic|tr_Q8VEZ9_Q8VEZ9_MOUSE_REVERSED|
"""index: 20838, intensity: 17014.0, mobility: 0.842"""	-0.192219	0.0430233	0.50061	YLTDPCFPTQGQPWP	generic|IP_868583_TX=10090_REVERSED	|generic|IP_868606_TX=10090_REVERSED|
"""index: 8576, intensity: 9266.0, mobility: 0.997"""	-0.194015	0.0432385	0.503967	ERDPNPINELIMKAQQFHKSA	generic|sp_Q6PHQ8_NAA35_MOUSE__chr13_1_59595351_59595386_ENSMUST00000225670__II_1108419_REVERSED|
"""index: 13607, intensity: 44568.0, mobility: 0.976"""	-0.197501	0.0435287	0.5105	IGVDHVIDQTFPYAPSIGMIMTAIEHIFPDRTL	generic|tr_Q8R0B3_Q8R0B3_MOUSE_REVERSED	|generic|sp_Q3UZB0_ARMX5_MOUSE_REVERSED|
"""index: 18307, intensity: 19105.0, mobility: 0.965"""	-0.197925	0.0438062	0.511297	NLPFQHRVSDWLDHLIGRCKE	generic|chr3_1_115122572_115122703_ENSMUST00000081752_REVERSED|
"""index: 16597, intensity: 9063.0, mobility: 1.173"""	-0.198557	0.044058	0.512482	PPNFDPENFPPGLYNLY	generic|tr_Q3TM06_Q3TM06_MOUSE_REVERSED	|generic|sp_Q9QZM3_CLCF1_MOUSE_REVERSED	|generic|tr_Q3TC09_Q3TC09_MOUSE_REVERSED|
"""index: 12020, intensity: 3229.0, mobility: 1.191"""	-0.199446	0.044335	0.514152	KCNSPHLRCPNWSFLVVFGPVIRSEMEAAAKGSGPQKRCF	generic|tr_Q3UUQ0_Q3UUQ0_MOUSE__IP_855615_REVERSED|
"""index: 15857, intensity: 5695.0, mobility: 1.077"""	-0.200502	0.0445602	0.516137	TNKKWPHPAQLIVKDFSDGEVRLSLEEHLAQAIAYVAAHVKYSM	generic|tr_A0A3B2WDE6_A0A3B2WDE6_MOUSE_REVERSED|
"""index: 3759, intensity: 3026.0, mobility: 0.948"""	-0.202414	0.0448236	0.519735	WQLPRGGCRRGMIQVH	generic|IP_1053021_TX=10090_REVERSED|
"""index: 15745, intensity: 5812.0, mobility: 0.799"""	-0.203778	0.0450737	0.522303	AWGRLAPT	generic|IP_1091396_TX=10090_REVERSED|
"""index: 20140, intensity: 2833.0, mobility: 1.111"""	-0.206469	0.0453626	0.527377	EEDIEAAAALQAQQT	generic|tr_Q3UK68_Q3UK68_MOUSE_REVERSED	|generic|sp_P70670_NACAM_MOUSE_REVERSED	|generic|sp_Q60817_NACA_MOUSE_REVERSED|
"""index: 6222, intensity: 12103.0, mobility: 1.189"""	-0.206525	0.0456515	0.527482	APIVASNQNP	generic|sp_Q9ER74_SALL1_MOUSE_REVERSED	|generic|tr_Q6P5E3_Q6P5E3_MOUSE_REVERSED	|generic|tr_Q9EPW7_Q9EPW7_MOUSE_REVERSED|
"""index: 25065, intensity: 3194.0, mobility: 1.138"""	-0.207399	0.0459272	0.529131	RFVMSYFKVVWMFM	generic|IP_874646_TX=10090_REVERSED|
"""index: 15298, intensity: 2648.0, mobility: 1.167"""	-0.208052	0.0462161	0.530365	VDHHCALARMKQACEEGYLLFFLSGKAFPIQNAL	generic|sp_Q9D0L7_ARM10_MOUSE__chr5_1_21661574_21661618_ENSMUST00000095495_REVERSED	|generic|sp_Q9D0L7-2_ARM10_MOUSE__chr5_1_21661574_21661618_ENSMUST00000095495_REVERSED|
"""index: 18268, intensity: 3355.0, mobility: 1.230"""	-0.208416	0.0464915	0.531052	TPFLWLGSRRKKWCPG	generic|chr3_-1_73048944_73049141_ENSMUST00000192477_REVERSED|
"""index: 1528, intensity: 2556.0, mobility: 0.767"""	-0.209412	0.0467398	0.532933	IDDARVGP	generic|sp_Q80T14_FRAS1_MOUSE_REVERSED|
"""index: 21862, intensity: 37901.0, mobility: 1.034"""	-0.21048	0.0470147	0.53495	FRINLLNFKY	generic|IP_902502_TX=10090_REVERSED|
"""index: 24191, intensity: 99622.0, mobility: 0.959"""	-0.211389	0.0473031	0.53667	EYKKNTKAEL	generic|tr_Q497J0_Q497J0_MOUSE__II_1076118_REVERSED	|generic|tr_Q8CGL5_Q8CGL5_MOUSE__II_1076118_REVERSED	|generic|tr_A0A384DV91_A0A384DV91_MOUSE_REVERSED	|generic|sp_P35175_CYT1_MOUSE_REVERSED	|generic|tr_D6REU3_D6REU3_MOUSE_REVERSED	|generic|tr_L7N257_L7N257_MOUSE_REVERSED|
"""index: 15073, intensity: 3727.0, mobility: 0.981"""	-0.211549	0.0475916	0.536972	PQNDWGILVGPLFRLPKPPEQKTVEMLPEAATPLDEQLP	generic|tr_Q80U54_Q80U54_MOUSE__chr1_-1_30820679_30820771_ENSMUST00000191064_REVERSED	|generic|tr_B2RQG2_B2RQG2_MOUSE__chr1_-1_30820679_30820771_ENSMUST00000191064_REVERSED|
"""index: 527, intensity: 2583.0, mobility: 0.850"""	-0.21231	0.04788	0.538412	TGQVDEAETI	generic|sp_Q7TS63-2_ZFAT_MOUSE__II_1084708_REVERSED	|generic|sp_Q7TS63_ZFAT_MOUSE_REVERSED|
"""index: 3828, intensity: 2822.0, mobility: 0.994"""	-0.213189	0.0481684	0.540075	RREASSPTCPWAA	generic|IP_941548_TX=10090_REVERSED|
"""index: 4466, intensity: 22587.0, mobility: 0.896"""	-0.213304	0.0484569	0.540291	HHDVLGEHAEE	generic|sp_Q8CHI8_EP400_MOUSE__chr3_-1_80878005_80878034_ENSMUST00000029654_REVERSED	|generic|sp_Q8CHI8-2_EP400_MOUSE__chr3_-1_80878005_80878034_ENSMUST00000029654_REVERSED	|generic|sp_Q8CHI8-3_EP400_MOUSE__chr3_-1_80878005_80878034_ENSMUST00000029654_REVERSED	|generic|sp_Q8CHI8-4_EP400_MOUSE__chr3_-1_80878005_80878034_ENSMUST00000029654_REVERSED	|generic|sp_Q8CHI8-5_EP400_MOUSE__chr3_-1_80878005_80878034_ENSMUST00000029654_REVERSED|
"""index: 9235, intensity: 7568.0, mobility: 1.039"""	-0.21472	0.0487453	0.542972	IGREGGGGAGHSCARTLSGQKLLVGD	generic|II_947493_TX=10090_REVERSED|
"""index: 7147, intensity: 3269.0, mobility: 1.097"""	-0.215131	0.0490196	0.543749	VLLLRPPPPPPHVM	generic|tr_B2RVS3_B2RVS3_MOUSE_REVERSED|
"""index: 15943, intensity: 4019.0, mobility: 0.975"""	-0.215759	0.049308	0.544939	SAKFMRKFWLAGRCRMTALKGDVPQIDGQR	generic|IP_3506838_TX=10090_REVERSED|
"""index: 14296, intensity: 3714.0, mobility: 0.928"""	-0.216224	0.0495534	0.54582	DGVSTSMFKQSQTMVIDGDVGSLWLLV	generic|tr_A0A140T8P1_A0A140T8P1_MOUSE_REVERSED|
"""index: 6973, intensity: 7694.0, mobility: 1.130"""	-0.218495	0.0498272	0.55012	WYRQLEEGLHKSRDEPLVSFMDDEELRR	generic|tr_A0A1C9IC75_A0A1C9IC75_MOUSE__II_3482494_REVERSED	|generic|tr_B7ZWC5_B7ZWC5_MOUSE_REVERSED	|generic|tr_E9Q236_E9Q236_MOUSE_REVERSED	|generic|tr_B9EKC2_B9EKC2_MOUSE_REVERSED	|generic|tr_E9Q467_E9Q467_MOUSE_REVERSED	|generic|tr_Q3TZN9_Q3TZN9_MOUSE_REVERSED|
"""index: 5004, intensity: 3499.0, mobility: 0.983"""	-0.218635	0.0500864	0.550385	SFRHAVGVSLHSV	generic|IP_897832_TX=10090_REVERSED|
"""index: 10356, intensity: 60409.0, mobility: 0.919"""	-0.220524	0.0503742	0.553965	LDDIDITPLGSILLELEQETF	generic|sp_Q7TMY8_HUWE1_MOUSE__chrX_1_151876352_151876432_ENSMUST00000138023__II_829749_REVERSED	|generic|sp_Q7TMY8-3_HUWE1_MOUSE__chrX_1_151876352_151876432_ENSMUST00000138023__II_829749_REVERSED	|generic|tr_A2AFQ0_A2AFQ0_MOUSE__chrX_1_151876352_151876432_ENSMUST00000138023__II_829749_REVERSED	|generic|tr_Q4JG03_Q4JG03_MOUSE__chrX_1_151876352_151876432_ENSMUST00000138023__II_829749_REVERSED	|generic|tr_Q9CU76_Q9CU76_MOUSE_REVERSED|
"""index: 17912, intensity: 156026.0, mobility: 0.932"""	-0.220699	0.0506183	0.554296	PAELDILAVAEEDTIGEELYFEV	generic|tr_Q9ERM4_Q9ERM4_MOUSE__chr6_1_115926260_115926325_ENSMUST00000141305__II_908755_REVERSED	|generic|tr_Q8C5U2_Q8C5U2_MOUSE__chr6_1_115926260_115926325_ENSMUST00000141305__II_908735_REVERSED	|generic|sp_Q6NWV3_IF122_MOUSE__chr6_1_115926260_115926325_ENSMUST00000141305__II_908735_REVERSED	|generic|tr_E9Q9G8_E9Q9G8_MOUSE__chr6_1_115926260_115926325_ENSMUST00000141305__II_908735_REVERSED	|generic|sp_Q6NWV3-2_IF122_MOUSE__chr6_1_115926260_115926325_ENSMUST00000141305_REVERSED|
"""index: 17264, intensity: 4582.0, mobility: 0.969"""	-0.222246	0.0508621	0.55723	ESGFDGGAEKKSGKGGERSKK	generic|tr_B9EJ77_B9EJ77_MOUSE__chr2_1_59843827_59844123_ENSMUST00000147650__II_1008386_REVERSED	|generic|sp_Q0VGY8_TANC1_MOUSE__chr2_1_59843827_59844123_ENSMUST00000147650__II_1008386_REVERSED	|generic|tr_E9QAF9_E9QAF9_MOUSE__chr2_1_59843827_59844123_ENSMUST00000147650__II_1008386_REVERSED|
"""index: 21509, intensity: 3107.0, mobility: 0.850"""	-0.223318	0.0511494	0.559261	FMQALTLLLLGTKSIYL	generic|IP_989515_TX=10090_REVERSED|
"""index: 23301, intensity: 5072.0, mobility: 0.838"""	-0.223333	0.0514368	0.559289	WDLLVELH	generic|IP_911017_TX=10090_REVERSED|
"""index: 23446, intensity: 2889.0, mobility: 0.964"""	-0.22341	0.0516648	0.559436	MQRREQRR	generic|sp_Q9CR96_TM208_MOUSE__chr8_1_105328328_105328462_ENSMUST00000153146_REVERSED|
"""index: 15307, intensity: 5289.0, mobility: 0.900"""	-0.224422	0.0519518	0.561354	EMLNLVMFR	generic|IP_839424_TX=10090_REVERSED|
"""index: 18846, intensity: 11496.0, mobility: 0.809"""	-0.224481	0.0522088	0.561466	MSFEVNVYN	generic|sp_Q8BZ60_STON2_MOUSE__II_1113238_REVERSED	|generic|tr_E9PXP7_E9PXP7_MOUSE__II_1113238_REVERSED|
"""index: 12156, intensity: 7502.0, mobility: 1.127"""	-0.22512	0.0524656	0.56268	INGFLLMHIHHMLDLSLLALEMVFDTYYV	generic|tr_Q3TCI2_Q3TCI2_MOUSE__chr8_-1_93973167_93973235_ENSMUST00000139702__II_3453462_REVERSED	|generic|tr_Q3U007_Q3U007_MOUSE__chr8_-1_93973167_93973235_ENSMUST00000139702__II_861364_REVERSED|
"""index: 26315, intensity: 7655.0, mobility: 0.938"""	-0.22558	0.0527523	0.563552	LHLVLRIRN	generic|IP_1129193_TX=10090_REVERSED|
"""index: 18559, intensity: 5005.0, mobility: 0.885"""	-0.225714	0.0529631	0.563804	YPLEVQNLR	generic|tr_V9H190_V9H190_MOUSE__IP_1059917_REVERSED	|generic|tr_F6TVX7_F6TVX7_MOUSE__chr5_-1_32737230_32737349_ENSMUST00000071829__II_942262_REVERSED	|generic|sp_Q8BSF4_PISD_MOUSE__chr5_-1_32737230_32737349_ENSMUST00000071829__II_942287_REVERSED	|generic|tr_E9PX91_E9PX91_MOUSE__chr5_-1_32737230_32737349_ENSMUST00000071829__II_942287_REVERSED	|generic|tr_A0A0G2JEL6_A0A0G2JEL6_MOUSE__II_942283_REVERSED	|generic|tr_F7C386_F7C386_MOUSE__chr5_-1_32737230_32737349_ENSMUST00000071829__II_942294_REVERSED	|generic|tr_Q3TRI5_Q3TRI5_MOUSE__chr5_-1_32737230_32737349_ENSMUST00000071829__II_942276_REVERSED	|generic|II_942272_TX=10090_REVERSED	|generic|II_942269_TX=10090_REVERSED	|generic|tr_D3YY63_D3YY63_MOUSE_REVERSED	|generic|tr_D3Z0X7_D3Z0X7_MOUSE_REVERSED	|generic|tr_V9H0T6_V9H0T6_MOUSE_REVERSED|
"""index: 17337, intensity: 3574.0, mobility: 1.072"""	-0.227594	0.0532341	0.567369	MLTMLLSNLALCHE	generic|IP_886095_TX=10090_REVERSED|
"""index: 8950, intensity: 4455.0, mobility: 0.907"""	-0.228152	0.0535203	0.568428	NVAAGSPSPQSKVVGNKTKEESNMVEKYI	generic|sp_Q61831_MK10_MOUSE__chr14_-1_33382174_33382236_ENSMUST00000111945_REVERSED|
"""index: 16262, intensity: 6912.0, mobility: 0.978"""	-0.228923	0.0538065	0.56989	MVMLAFCYSPIGG	generic|tr_Q8BIZ5_Q8BIZ5_MOUSE__II_958630_REVERSED	|generic|tr_A0A0A0MQJ6_A0A0A0MQJ6_MOUSE__II_958630_REVERSED	|generic|sp_B2RX14_TUT4_MOUSE__II_958627_REVERSED	|generic|tr_A2A8R7_A2A8R7_MOUSE_REVERSED|
"""index: 25871, intensity: 4268.0, mobility: 0.904"""	-0.229321	0.0540463	0.570645	QKPPPHTVTN	generic|sp_Q04859-3_MAK_MOUSE__II_3475815_REVERSED	|generic|sp_Q04859_MAK_MOUSE_REVERSED	|generic|sp_Q04859-2_MAK_MOUSE_REVERSED	|generic|tr_A0A286YD80_A0A286YD80_MOUSE_REVERSED|
"""index: 16071, intensity: 5136.0, mobility: 1.160"""	-0.230912	0.0542702	0.573662	DAMVYPYDQCTALFES	generic|sp_O88665_BRD7_MOUSE__II_861725_REVERSED|
"""index: 4331, intensity: 65003.0, mobility: 0.894"""	-0.231964	0.0545558	0.575655	APHAAPLGRQHG	generic|chr6_-1_24664528_24664743_ENSMUST00000031695_REVERSED|
"""index: 18238, intensity: 6360.0, mobility: 0.843"""	-0.232604	0.0548258	0.576868	NLPFQHRVSDWLDHLIGRCKE	generic|chr3_1_115122572_115122703_ENSMUST00000081752_REVERSED|
"""index: 2530, intensity: 3289.0, mobility: 0.960"""	-0.233015	0.0550956	0.577647	DLESKGDKNRR	generic|sp_Q8BMD7_MORC4_MOUSE_REVERSED	|generic|sp_Q8BMD7-2_MORC4_MOUSE_REVERSED	|generic|tr_A2RSL2_A2RSL2_MOUSE_REVERSED|
"""index: 5502, intensity: 4245.0, mobility: 0.798"""	-0.233984	0.0553811	0.579485	SYLVGDLHGGSRYSQ	generic|IP_982299_TX=10090_REVERSED|
"""index: 13818, intensity: 6714.0, mobility: 0.994"""	-0.234008	0.0556666	0.57953	HEPLFFPPESGRLHPLLCASLLISPESVGVTSLFR	generic|chr14_-1_55116349_55116609_ENSMUST00000022819__IP_1095041_TX=10090_REVERSED|
"""index: 5549, intensity: 3655.0, mobility: 0.884"""	-0.234544	0.0559201	0.580545	NDVLSINKSM	generic|sp_P59509_ATS19_MOUSE_REVERSED	|generic|tr_B2RWW7_B2RWW7_MOUSE_REVERSED|
"""index: 1094, intensity: 3924.0, mobility: 0.830"""	-0.23492	0.0561574	0.581258	LLAPPLRCE	generic|IP_1073212_TX=10090_REVERSED|
"""index: 6053, intensity: 3123.0, mobility: 1.016"""	-0.236204	0.0564424	0.583689	VDSEKSNGDDDKSLTDRRQSE	generic|sp_Q9CZD5_IF3M_MOUSE_REVERSED|
"""index: 9718, intensity: 5091.0, mobility: 0.987"""	-0.237093	0.0566629	0.585374	TQGPIVGAPTVQGAPLVGSPVARGVSIVGPSTAQLVGSNVSPGMPL	generic|sp_Q8CHC8_ADNP2_MOUSE_REVERSED|
"""index: 12351, intensity: 2981.0, mobility: 0.786"""	-0.23809	0.056899	0.587262	GLVGIIWG	generic|tr_M0QWJ9_M0QWJ9_MOUSE_REVERSED	|generic|tr_Q8BNC6_Q8BNC6_MOUSE_REVERSED	|generic|tr_A0A5F8MQ13_A0A5F8MQ13_MOUSE_REVERSED|
"""index: 12174, intensity: 28092.0, mobility: 0.995"""	-0.238661	0.0571672	0.588343	GYWQGLWTRPLSVVTRYTPPPPP	generic|tr_Q3UGH4_Q3UGH4_MOUSE_REVERSED|
"""index: 27074, intensity: 3034.0, mobility: 1.174"""	-0.238739	0.0574516	0.588491	TLADMTGATGNTLGTAGLGG	generic|sp_Q9Z0H4_CELF2_MOUSE__chr2_-1_6553777_6553953_ENSMUST00000183984__II_1015094_REVERSED	|generic|sp_Q9Z0H4-2_CELF2_MOUSE__chr2_-1_6553777_6553953_ENSMUST00000183984__II_1015094_REVERSED	|generic|sp_Q9Z0H4-3_CELF2_MOUSE__chr2_-1_6553777_6553953_ENSMUST00000183984__II_1015094_REVERSED	|generic|sp_Q9Z0H4-4_CELF2_MOUSE__chr2_-1_6553777_6553953_ENSMUST00000183984__II_1015094_REVERSED	|generic|sp_Q9Z0H4-5_CELF2_MOUSE__chr2_-1_6553777_6553953_ENSMUST00000183984__II_1015094_REVERSED	|generic|sp_Q9Z0H4-6_CELF2_MOUSE__chr2_-1_6553777_6553953_ENSMUST00000183984__II_1015094_REVERSED	|generic|sp_Q9Z0H4-7_CELF2_MOUSE__chr2_-1_6553777_6553953_ENSMUST00000183984__II_1015094_REVERSED	|generic|sp_Q9Z0H4-8_CELF2_MOUSE__chr2_-1_6553777_6553953_ENSMUST00000183984__II_1015094_REVERSED	|generic|sp_Q9Z0H4-9_CELF2_MOUSE__chr2_-1_6553777_6553953_ENSMUST00000183984__II_1015094_REVERSED	|generic|tr_S4R1S7_S4R1S7_MOUSE__chr2_-1_6553777_6553953_ENSMUST00000183984_REVERSED	|generic|tr_E9QA47_E9QA47_MOUSE__chr2_-1_6553777_6553953_ENSMUST00000183984_REVERSED	|generic|sp_Q9Z0H4-11_CELF2_MOUSE__chr2_-1_6553777_6553953_ENSMUST00000183984_REVERSED	|generic|tr_S4R2U7_S4R2U7_MOUSE__chr2_-1_6553777_6553953_ENSMUST00000183984_REVERSED	|generic|tr_A0A0R4J2B0_A0A0R4J2B0_MOUSE__chr2_-1_6553777_6553953_ENSMUST00000183984_REVERSED|
"""index: 20956, intensity: 57434.0, mobility: 1.185"""	-0.239017	0.0577361	0.589016	KLWIGTCLQFFCQDS	generic|IP_903376_TX=10090_REVERSED|
"""index: 15346, intensity: 4289.0, mobility: 1.051"""	-0.239329	0.0580205	0.589607	MIVVVAVMMMVMMMIFMSLLYHISLCSSKLTMM	generic|IP_896388_TX=10090_REVERSED|
"""index: 517, intensity: 3155.0, mobility: 0.867"""	-0.240946	0.0583049	0.592666	WVKQPSRMS	generic|IP_1031359_TX=10090_REVERSED|
"""index: 9863, intensity: 5034.0, mobility: 1.037"""	-0.241178	0.0585893	0.593105	REWRMEKLEQRYKREIFRKQHAMQPFNYKELADMAAGMEAQ	generic|tr_Q9CTG2_Q9CTG2_MOUSE_REVERSED	|generic|tr_Q80UU5_Q80UU5_MOUSE__chr15_1_12901122_12901166_ENSMUST00000150211_REVERSED	|generic|sp_Q5HZJ0_RNC_MOUSE__chr15_1_12842106_12842171_ENSMUST00000150211_REVERSED	|generic|tr_Q7TMI8_Q7TMI8_MOUSE__chr15_1_12901122_12901166_ENSMUST00000150211_REVERSED	|generic|tr_Q6PAJ6_Q6PAJ6_MOUSE__chr15_1_12842106_12842171_ENSMUST00000150211_REVERSED	|generic|tr_Q8CJ74_Q8CJ74_MOUSE__chr15_1_12901122_12901166_ENSMUST00000150211_REVERSED	|generic|tr_Q6PF88_Q6PF88_MOUSE__chr15_1_12901122_12901166_ENSMUST00000150211_REVERSED	|generic|tr_Q80Z69_Q80Z69_MOUSE__chr15_1_12901122_12901166_ENSMUST00000150211_REVERSED|
"""index: 11900, intensity: 7817.0, mobility: 1.032"""	-0.241624	0.0587901	0.593949	EKRLAQLNQYTSECYIGDYRYIKRCESQNPLPHQATIRQQY	generic|sp_Q9QZQ0_NPAS3_MOUSE_REVERSED	|generic|tr_F8VQB2_F8VQB2_MOUSE_REVERSED|
"""index: 17033, intensity: 4227.0, mobility: 0.830"""	-0.243638	0.0590406	0.597755	LTTGVIVML	generic|IP_1007669_TX=10090_REVERSED|
"""index: 3359, intensity: 3340.0, mobility: 0.829"""	-0.244656	0.0593244	0.599679	EIEGELARP	generic|IP_1134341_TX=10090_REVERSED|
"""index: 20875, intensity: 3989.0, mobility: 0.994"""	-0.244665	0.0596083	0.599695	EYSMELLQDLD	generic|IP_827630_TX=10090_REVERSED|
"""index: 12712, intensity: 4217.0, mobility: 1.127"""	-0.245583	0.0598921	0.601429	SADWVVVTHDFSGTIIRDGSTDFSLSIIEAL	generic|tr_D3Z7A5_D3Z7A5_MOUSE__II_1032689_REVERSED	|generic|tr_Q9D4T2_Q9D4T2_MOUSE__II_1032689_REVERSED|
"""index: 4340, intensity: 2795.0, mobility: 0.821"""	-0.246173	0.060176	0.602543	TCVTLCNGVVESSHSPR	generic|IP_3497223_TX=10090_REVERSED|
"""index: 5488, intensity: 2749.0, mobility: 1.122"""	-0.246559	0.0604598	0.603271	FSPMPPRHGHLLYDND	generic|tr_Q3TI02_Q3TI02_MOUSE__chr1_1_134425914_134426099_ENSMUST00000148822__II_1034805_REVERSED	|generic|tr_Q3UPA4_Q3UPA4_MOUSE__chr1_1_134425914_134426099_ENSMUST00000148822__II_1034805_REVERSED	|generic|sp_Q91VH1_PAQR1_MOUSE__chr1_1_134425914_134426099_ENSMUST00000148822__II_1034805_REVERSED|
"""index: 4137, intensity: 2989.0, mobility: 0.943"""	-0.246561	0.0607437	0.603274	AGMNRWRCRSF	generic|IP_1046941_TX=10090_REVERSED|
"""index: 16432, intensity: 2744.0, mobility: 0.765"""	-0.246724	0.0610102	0.603583	MGHQSCSPH	generic|IP_1009114_TX=10090_REVERSED	|generic|IP_1009130_TX=10090_REVERSED|
"""index: 14363, intensity: 2725.0, mobility: 1.116"""	-0.247204	0.061294	0.604488	HRHNVCRLISVTIPTGAMFTFIVTIFF	generic|sp_Q8BGD4_SO4C1_MOUSE_REVERSED|
"""index: 14830, intensity: 3636.0, mobility: 0.949"""	-0.247337	0.0615428	0.604738	QRHSDAGFGWQLG	generic|IP_918654_TX=10090_REVERSED|
"""index: 5231, intensity: 21497.0, mobility: 0.826"""	-0.248051	0.0618264	0.606086	LRTPGPSPPSPDRSTGAAPE	generic|chr10_1_98915157_98968775_ENSMUST00000020107_REVERSED|
"""index: 10301, intensity: 5520.0, mobility: 0.820"""	-0.248979	0.06211	0.607834	STVKIVLPMFSYLCFM	generic|sp_Q7TML3_S35F2_MOUSE__II_3456230_REVERSED|
"""index: 17980, intensity: 3331.0, mobility: 1.173"""	-0.249832	0.0623583	0.609442	EDGSVTPTACLNVSQVVT	generic|IP_1051960_TX=10090_REVERSED|
"""index: 17168, intensity: 6521.0, mobility: 0.885"""	-0.250297	0.0626417	0.610317	EYRRGKKN	generic|sp_O35454_CLCN6_MOUSE__chr4_-1_148010968_148011117_ENSMUST00000105711__II_952614_REVERSED	|generic|tr_A2A7F6_A2A7F6_MOUSE__chr4_-1_148010968_148011117_ENSMUST00000105711__II_952614_REVERSED	|generic|IP_952607_TX=10090_REVERSED	|generic|tr_E9Q741_E9Q741_MOUSE__chr4_-1_148010968_148011117_ENSMUST00000105711_REVERSED|
"""index: 27950, intensity: 9564.0, mobility: 1.108"""	-0.25051	0.0629252	0.610718	LLDDLPNDLLLVIPN	generic|tr_D3Z592_D3Z592_MOUSE_REVERSED	|generic|tr_D3YTU6_D3YTU6_MOUSE_REVERSED|
"""index: 13995, intensity: 3491.0, mobility: 0.854"""	-0.250944	0.0632086	0.611535	KHLGLSSHTVLLILFKMFS	generic|tr_D3Z4P1_D3Z4P1_MOUSE__chr6_1_34782156_34785253_ENSMUST00000115009_REVERSED|
"""index: 28580, intensity: 3069.0, mobility: 1.105"""	-0.250963	0.0634741	0.611572	ITYNIRKGNQDFKINGSLGEVQVQKLAREIEVGQGWPV	generic|tr_Q80VM6_Q80VM6_MOUSE__chr3_-1_80740951_80741109_ENSMUST00000192463__II_982943_REVERSED	|generic|tr_E9QKC0_E9QKC0_MOUSE__chr3_-1_80740951_80741109_ENSMUST00000192463__II_982959_REVERSED	|generic|sp_P23819_GRIA2_MOUSE__chr3_-1_80740951_80741109_ENSMUST00000192463__II_982959_REVERSED	|generic|sp_P23819-3_GRIA2_MOUSE__chr3_-1_80740951_80741109_ENSMUST00000192463__II_982960_REVERSED	|generic|sp_P23819-4_GRIA2_MOUSE__chr3_-1_80740951_80741109_ENSMUST00000192463__II_982959_REVERSED	|generic|tr_C9K0Z0_C9K0Z0_MOUSE__chr3_-1_80740951_80741109_ENSMUST00000192463__II_982959_REVERSED	|generic|tr_G5E8H1_G5E8H1_MOUSE__chr3_-1_80740951_80741109_ENSMUST00000192463__II_982959_REVERSED	|generic|tr_Q4LG64_Q4LG64_MOUSE__chr3_-1_80740951_80741109_ENSMUST00000192463__II_982959_REVERSED	|generic|sp_P23819-2_GRIA2_MOUSE__chr3_-1_80740951_80741109_ENSMUST00000192463_REVERSED	|generic|tr_C9K0Z1_C9K0Z1_MOUSE__chr3_-1_80740951_80741109_ENSMUST00000192463_REVERSED	|generic|tr_A0A0A6YW90_A0A0A6YW90_MOUSE__chr3_-1_80740951_80741109_ENSMUST00000192463_REVERSED|
"""index: 18737, intensity: 2764.0, mobility: 1.165"""	-0.251471	0.0637394	0.612526	MFILVLAAFQALSPDPCS	generic|tr_A0A0G2JGR0_A0A0G2JGR0_MOUSE_REVERSED|
"""index: 17004, intensity: 4863.0, mobility: 0.829"""	-0.251601	0.0639683	0.612771	NGYSFLMHHRGQIF	generic|IP_904803_TX=10090_REVERSED|
"""index: 15977, intensity: 3403.0, mobility: 1.058"""	-0.252936	0.0642332	0.615283	KLHAAAATARSRRT	generic|IP_1142537_TX=10090_REVERSED|
"""index: 12170, intensity: 3622.0, mobility: 0.944"""	-0.253348	0.0644614	0.616057	VQLWQGESAFDKHYFRTPWH	generic|IP_1095388_TX=10090_REVERSED|
"""index: 23383, intensity: 3495.0, mobility: 0.907"""	-0.255317	0.0647441	0.619755	LFDTSFILM	generic|tr_B1AXJ5_B1AXJ5_MOUSE__chr4_1_107855615_107855809_ENSMUST00000143601__II_958804_REVERSED	|generic|tr_A0A571BEC8_A0A571BEC8_MOUSE__chr4_1_107855615_107855809_ENSMUST00000143601__II_958804_REVERSED	|generic|tr_F6YZZ8_F6YZZ8_MOUSE__chr4_1_107855615_107855809_ENSMUST00000143601_REVERSED	|generic|sp_Q924X6_LRP8_MOUSE__chr4_1_107855615_107855809_ENSMUST00000143601_REVERSED	|generic|sp_Q924X6-2_LRP8_MOUSE__chr4_1_107855615_107855809_ENSMUST00000143601_REVERSED	|generic|tr_B1AXJ6_B1AXJ6_MOUSE__chr4_1_107855615_107855809_ENSMUST00000143601_REVERSED	|generic|tr_B1AXJ4_B1AXJ4_MOUSE__chr4_1_107855615_107855809_ENSMUST00000143601_REVERSED	|generic|tr_A0A571BE60_A0A571BE60_MOUSE__chr4_1_107855615_107855809_ENSMUST00000143601_REVERSED	|generic|tr_A0A571BE80_A0A571BE80_MOUSE__chr4_1_107855615_107855809_ENSMUST00000143601_REVERSED	|generic|tr_B1AXJ3_B1AXJ3_MOUSE__chr4_1_107855615_107855809_ENSMUST00000143601_REVERSED|
"""index: 14440, intensity: 4024.0, mobility: 1.168"""	-0.255595	0.0649901	0.620277	RWELCWDQHVKEIHC	generic|IP_2441318_TX=10090_REVERSED|
"""index: 21269, intensity: 7377.0, mobility: 0.872"""	-0.256466	0.0652358	0.621911	WTARQGRR	generic|IP_935317_TX=10090_REVERSED|
"""index: 17250, intensity: 4052.0, mobility: 0.847"""	-0.257887	0.0654997	0.624575	EIRMGVPL	generic|chr14_-1_19977082_19977288_ENSMUST00000159073__IP_1101760_TX=10090_REVERSED	|generic|chr14_-1_19960665_19977288_ENSMUST00000159073__IP_1101755_TX=10090_REVERSED|
"""index: 14687, intensity: 4458.0, mobility: 0.882"""	-0.25819	0.0657635	0.625141	AFDNTGITCVYLSLRAFRDLCLSLNK	generic|IP_1054298_TX=10090_REVERSED|
"""index: 16665, intensity: 4735.0, mobility: 0.922"""	-0.258523	0.0660457	0.625765	NLFAFAAQLFVFAQRFNEP	generic|IP_935503_TX=10090_REVERSED|
"""index: 21394, intensity: 30074.0, mobility: 1.023"""	-0.258678	0.066328	0.626056	KLNMHRKDKI	generic|tr_A0A1G5SJE9_A0A1G5SJE9_MOUSE_REVERSED	|generic|tr_A0A1G5SJ32_A0A1G5SJ32_MOUSE_REVERSED	|generic|sp_Q2LKU9_NLR1A_MOUSE_REVERSED	|generic|sp_Q2LKU9-2_NLR1A_MOUSE_REVERSED|
"""index: 21196, intensity: 5835.0, mobility: 0.852"""	-0.258815	0.0665726	0.626312	NKGVRCRSL	generic|IP_1008828_TX=10090_REVERSED|
"""index: 3364, intensity: 3746.0, mobility: 0.830"""	-0.258984	0.0668547	0.626629	EIEGELARP	generic|IP_1134341_TX=10090_REVERSED|
"""index: 22252, intensity: 4232.0, mobility: 0.951"""	-0.259061	0.0671368	0.626773	FFLPTHIQSANPTDYLPSPNLH	generic|IP_943719_TX=10090_REVERSED|
"""index: 18264, intensity: 3271.0, mobility: 1.195"""	-0.259373	0.0674189	0.627356	EFTPRLKLTEQFEHI	generic|tr_Q3UNG3_Q3UNG3_MOUSE_REVERSED	|generic|tr_Q3U7A2_Q3U7A2_MOUSE_REVERSED	|generic|tr_Q8BN43_Q8BN43_MOUSE_REVERSED	|generic|sp_Q64282_IFIT1_MOUSE_REVERSED	|generic|tr_Q3U726_Q3U726_MOUSE_REVERSED	|generic|tr_Q3U5N2_Q3U5N2_MOUSE_REVERSED|
"""index: 18771, intensity: 4211.0, mobility: 1.116"""	-0.259427	0.067701	0.627457	PLRFIYIKEMEVSLSSYNTKMMPPVP	generic|IP_1102908_TX=10090_REVERSED|
"""index: 5739, intensity: 21800.0, mobility: 0.877"""	-0.259438	0.0679831	0.627477	VEVCELANLVQFCRELTILFLSR	generic|sp_Q8K561_OTOAN_MOUSE__II_881013_REVERSED	|generic|tr_E9PVT3_E9PVT3_MOUSE_REVERSED	|generic|tr_Q3TZF3_Q3TZF3_MOUSE_REVERSED|
"""index: 22159, intensity: 5010.0, mobility: 0.947"""	-0.259815	0.0682267	0.628182	FFPDDALLKR	generic|tr_E9QLB8_E9QLB8_MOUSE__chr7_1_27243344_27243400_ENSMUST00000128090__II_895650_REVERSED	|generic|sp_Q566J8_COQ8B_MOUSE__II_895650_REVERSED|
"""index: 24134, intensity: 2566.0, mobility: 1.385"""	-0.261085	0.0685086	0.630557	MKNTLQCERYPFGARQMLWY	generic|sp_Q8R2S9_ARP8_MOUSE__chr14_1_29993003_29993104_ENSMUST00000225368__II_2440161_REVERSED	|generic|II_3479952_TX=10090_REVERSED|
"""index: 4976, intensity: 16619.0, mobility: 0.779"""	-0.261587	0.0687711	0.631494	VIMEHRHISY	generic|tr_Q7TNR7_Q7TNR7_MOUSE__II_1091470_REVERSED|
"""index: 6245, intensity: 3350.0, mobility: 0.857"""	-0.261748	0.0690335	0.631794	MWRILRNVPRGQQGCR	generic|IP_826824_TX=10090_REVERSED|
"""index: 19013, intensity: 14322.0, mobility: 0.826"""	-0.262024	0.0693153	0.63231	MGLLCLHK	generic|IP_837906_TX=10090_REVERSED|
"""index: 4894, intensity: 4537.0, mobility: 0.912"""	-0.262028	0.0695383	0.632318	APMRSVRSYR	generic|chr3_-1_25436471_25436539_ENSMUST00000193603_REVERSED|
"""index: 14060, intensity: 2794.0, mobility: 1.097"""	-0.262498	0.0698198	0.633196	PPPNPRYIPPAMNPPTFVQHPFPKRVQ	generic|IP_1007764_TX=10090_REVERSED|
"""index: 17930, intensity: 4723.0, mobility: 0.905"""	-0.263167	0.0701014	0.634443	IHNNFTTVI	generic|sp_P35385_HSPB7_MOUSE_REVERSED|
"""index: 20862, intensity: 4235.0, mobility: 0.927"""	-0.263741	0.0703433	0.635513	SLMLEDANQPKYQFLAKLTQYHVFRMDRSYLA	generic|tr_Q8BX41_Q8BX41_MOUSE__II_1067536_REVERSED	|generic|sp_Q3V3E1_UBS3A_MOUSE__II_1067536_REVERSED	|generic|tr_A0A498WGR9_A0A498WGR9_MOUSE_REVERSED|
"""index: 14668, intensity: 4654.0, mobility: 0.831"""	-0.264022	0.0706246	0.636036	ELNKVVTD	generic|tr_Q80Y91_Q80Y91_MOUSE__II_928851_REVERSED	|generic|tr_E9PWP7_E9PWP7_MOUSE__II_928851_REVERSED	|generic|tr_Q8R0K3_Q8R0K3_MOUSE__II_928851_REVERSED	|generic|tr_O35419_O35419_MOUSE__II_928851_REVERSED	|generic|tr_Q91WF4_Q91WF4_MOUSE__II_928851_REVERSED|
"""index: 12476, intensity: 5067.0, mobility: 1.081"""	-0.264425	0.070906	0.636787	MERENENGRLAVSPSHSMGRIINEVRARK	generic|sp_P48437_PROX1_MOUSE_REVERSED|
"""index: 1795, intensity: 3608.0, mobility: 0.794"""	-0.264823	0.0711874	0.637529	QAVQMSIQHKKET	generic|sp_Q8K4X7_PLCD_MOUSE__chr17_1_12213511_12213561_ENSMUST00000170858__II_1071220_REVERSED	|generic|tr_E9Q6S5_E9Q6S5_MOUSE_REVERSED	|generic|chr17_1_12210642_12210809_ENSMUST00000170858_REVERSED|
"""index: 24948, intensity: 4418.0, mobility: 1.035"""	-0.264867	0.0714688	0.63761	IMVMTIMMTTKMA	generic|chr4_1_136339499_136339624_ENSMUST00000131671__IP_953928_TX=10090_REVERSED	|generic|chr4_1_136339481_136339624_ENSMUST00000131671__IP_953928_TX=10090_REVERSED|
"""index: 12734, intensity: 6745.0, mobility: 1.104"""	-0.264873	0.0717501	0.637622	WWALSPWMPGTSLGTLRLHNRLCVLRGP	generic|IP_3482145_TX=10090_REVERSED|
"""index: 1636, intensity: 2758.0, mobility: 0.806"""	-0.264991	0.071991	0.637841	QPPPQPLPK	generic|tr_E9QQ33_E9QQ33_MOUSE_REVERSED	|generic|sp_Q69ZI1_SH3R1_MOUSE_REVERSED	|generic|sp_Q69ZI1-2_SH3R1_MOUSE_REVERSED	|generic|sp_Q69ZI1-3_SH3R1_MOUSE_REVERSED	|generic|sp_Q69ZI1-4_SH3R1_MOUSE_REVERSED	|generic|tr_A0A1B0GSY0_A0A1B0GSY0_MOUSE_REVERSED|
"""index: 21111, intensity: 47872.0, mobility: 0.991"""	-0.265809	0.0722722	0.639363	RPWSLLMKRL	generic|sp_Q6VMN6_PRLHR_MOUSE_REVERSED|
"""index: 15830, intensity: 431044.0, mobility: 0.937"""	-0.265812	0.0725534	0.63937	QSADLGAVPPAQVMPQLQQQ	generic|sp_P56477_IRF5_MOUSE_REVERSED	|generic|tr_B2CC69_B2CC69_MOUSE_REVERSED|
"""index: 3516, intensity: 3047.0, mobility: 0.888"""	-0.266051	0.0728142	0.639813	LVAPHKLLQM	generic|tr_A0A0N4SUV4_A0A0N4SUV4_MOUSE_REVERSED	|generic|sp_Q811W2_CP26B_MOUSE_REVERSED	|generic|tr_A0A0N4SV88_A0A0N4SV88_MOUSE_REVERSED|
"""index: 20197, intensity: 2833.0, mobility: 1.058"""	-0.266304	0.0730953	0.640285	LICNAFYMFSLFFSSWLTSVEDRRL	generic|IP_3497679_TX=10090_REVERSED|
"""index: 9195, intensity: 10829.0, mobility: 1.118"""	-0.266424	0.0732323	0.640507	KLKGFSIEQRMWHAGTNPSDPHMYVRNGECLPGNAPSKKKFGRN	generic|tr_A2AR81_A2AR81_MOUSE_REVERSED|
"""index: 8330, intensity: 23520.0, mobility: 0.835"""	-0.267565	0.0734717	0.642627	EASDLRAKVAELSDEK	generic|sp_Q922J3_CLIP1_MOUSE__chr5_-1_123590789_123590845_ENSMUST00000125340__II_931266_REVERSED	|generic|sp_Q922J3-2_CLIP1_MOUSE__chr5_-1_123590789_123590845_ENSMUST00000125340__II_931266_REVERSED	|generic|tr_D3Z2Z1_D3Z2Z1_MOUSE__chr5_-1_123590789_123590845_ENSMUST00000125340__II_931266_REVERSED	|generic|tr_F6RCU2_F6RCU2_MOUSE__chr5_-1_123590789_123590845_ENSMUST00000125340__II_931276_REVERSED	|generic|tr_F8WIA1_F8WIA1_MOUSE__chr5_-1_123590789_123590845_ENSMUST00000125340__II_931266_REVERSED	|generic|tr_Q8C0S5_Q8C0S5_MOUSE__chr5_-1_123641774_123641875_ENSMUST00000144121_REVERSED	|generic|tr_D3Z3M7_D3Z3M7_MOUSE__chr5_-1_123590789_123590845_ENSMUST00000125340_REVERSED|
"""index: 11798, intensity: 5309.0, mobility: 0.868"""	-0.269641	0.0737521	0.646478	HTYIHIHTYTHMHTPSC	generic|tr_Q3UUU3_Q3UUU3_MOUSE__IP_3466642_REVERSED|
"""index: 10706, intensity: 4136.0, mobility: 0.874"""	-0.269757	0.0739703	0.646692	KMRMAIMKMRKMKMRM	generic|chr1_-1_86357068_86357253_ENSMUST00000027438__IP_1032263_TX=10090_REVERSED|
"""index: 1491, intensity: 2639.0, mobility: 0.772"""	-0.271116	0.0742297	0.649209	APNLSEKS	generic|tr_A0A140LIW0_A0A140LIW0_MOUSE_REVERSED	|generic|tr_A0A286YDU8_A0A286YDU8_MOUSE_REVERSED|
"""index: 14775, intensity: 8422.0, mobility: 1.193"""	-0.271987	0.0744472	0.650818	PRPSTGRKVRQQESKAPWTPFMSPDIPLPTERFYEHKLGDEANIRRG	generic|tr_A2A9P6_A2A9P6_MOUSE__II_951041_REVERSED	|generic|sp_P24788_CD11B_MOUSE_REVERSED	|generic|sp_P24788-2_CD11B_MOUSE_REVERSED	|generic|tr_Q8R190_Q8R190_MOUSE_REVERSED|
"""index: 17273, intensity: 3829.0, mobility: 0.969"""	-0.27431	0.0746436	0.655106	LPPPVEGHHPYNFKNEAEKKLDWL	generic|IP_1079979_TX=10090_REVERSED	|generic|IP_2540226_TX=10090_REVERSED|
"""index: 7022, intensity: 4676.0, mobility: 0.991"""	-0.275971	0.0749231	0.658164	DDNAHVADDLQLQ	generic|tr_B2RQQ1_B2RQQ1_MOUSE__IP_1095154_REVERSED	|generic|tr_Q2TAW4_Q2TAW4_MOUSE__IP_1095154_REVERSED|
"""index: 8610, intensity: 9989.0, mobility: 1.081"""	-0.276073	0.0752027	0.658351	ELTQHNFGHKEEIVFTNYLSW	generic|tr_I7HIP5_I7HIP5_MOUSE_REVERSED	|generic|sp_Q80W54_FACE1_MOUSE_REVERSED|
"""index: 24245, intensity: 8118.0, mobility: 1.008"""	-0.276382	0.0754822	0.658921	LEESVPTGLRWA	generic|tr_Q3TYM8_Q3TYM8_MOUSE_REVERSED|
"""index: 3450, intensity: 3686.0, mobility: 0.827"""	-0.276735	0.0757406	0.659569	LTQPHPQPV	generic|sp_Q8CGF7-3_TCRG1_MOUSE_REVERSED	|generic|sp_Q8CGF7_TCRG1_MOUSE__chr18_1_42574636_42574719_ENSMUST00000173642_REVERSED	|generic|sp_Q8CGF7-2_TCRG1_MOUSE__chr18_1_42574636_42574719_ENSMUST00000173642_REVERSED	|generic|tr_A0A494B9N0_A0A494B9N0_MOUSE_REVERSED	|generic|chr18_1_42530740_42530919_ENSMUST00000173642_REVERSED	|generic|tr_A0A494B9W7_A0A494B9W7_MOUSE_REVERSED|
"""index: 3717, intensity: 4425.0, mobility: 0.835"""	-0.277817	0.0760201	0.661556	LSPIFTNRP	generic|IP_3471989_TX=10090_REVERSED|
"""index: 15036, intensity: 3091.0, mobility: 0.970"""	-0.278239	0.0762783	0.66233	LWQSVTQRGEFDPPLHSMRHMTEMLERLDPQIE	generic|tr_Q8BMZ7_Q8BMZ7_MOUSE__chr15_-1_76622233_76622349_ENSMUST00000229545__II_573736_REVERSED	|generic|sp_Q9D1C8_VPS28_MOUSE__chr15_-1_76622233_76622349_ENSMUST00000229545__II_573736_REVERSED	|generic|tr_A0A2R8VKS6_A0A2R8VKS6_MOUSE__chr15_-1_76622233_76622349_ENSMUST00000229545__II_573736_REVERSED|
"""index: 22326, intensity: 6008.0, mobility: 0.894"""	-0.278817	0.0765363	0.663389	SRLHKNKHT	generic|tr_Q8BI80_Q8BI80_MOUSE__chr14_-1_119035966_119036049_ENSMUST00000127153__II_1088894_REVERSED	|generic|tr_F6YNY8_F6YNY8_MOUSE__chr14_-1_119035966_119036049_ENSMUST00000127153__II_1088894_REVERSED	|generic|tr_E9Q4X2_E9Q4X2_MOUSE__chr14_-1_119035966_119036049_ENSMUST00000127153__II_1088890_REVERSED	|generic|tr_Q2NLC7_Q2NLC7_MOUSE__chr14_-1_119035966_119036049_ENSMUST00000127153_REVERSED|
"""index: 21577, intensity: 2880.0, mobility: 1.064"""	-0.279418	0.0768156	0.664491	HEWLIVVTLLIY	generic|IP_982613_TX=10090_REVERSED|
"""index: 1948, intensity: 27565.0, mobility: 0.785"""	-0.279563	0.077095	0.664757	FGPKFFSG	generic|tr_Q6A049_Q6A049_MOUSE__chr10_1_115427462_115427506_ENSMUST00000127283__II_1144499_REVERSED	|generic|tr_B2RT41_B2RT41_MOUSE__chr10_1_115427462_115427506_ENSMUST00000127283__II_1144499_REVERSED	|generic|tr_Q8K082_Q8K082_MOUSE__chr10_1_115427462_115427506_ENSMUST00000127283__II_1144499_REVERSED	|generic|tr_Q6P7T8_Q6P7T8_MOUSE__chr10_1_115427462_115427506_ENSMUST00000127283_REVERSED|
"""index: 17894, intensity: 4146.0, mobility: 1.039"""	-0.27962	0.0773743	0.664861	QDKVNFLSAFRVMLVEFTGAKLL	generic|sp_Q3UV55_NR1D1_MOUSE_REVERSED|
"""index: 16458, intensity: 3992.0, mobility: 0.854"""	-0.280071	0.0776536	0.665687	YLHRGSCPSGVGGAEALVRM	generic|IP_1021699_TX=10090_REVERSED|
"""index: 15349, intensity: 4355.0, mobility: 1.002"""	-0.280502	0.077933	0.666476	LWEVGMSVVKADP	generic|sp_Q3U435_MMP25_MOUSE__II_3488709_REVERSED	|generic|tr_A0A3B2WCE2_A0A3B2WCE2_MOUSE_REVERSED	|generic|tr_A0A3B2W7R0_A0A3B2W7R0_MOUSE_REVERSED|
"""index: 15124, intensity: 3243.0, mobility: 0.789"""	-0.280725	0.0781686	0.666883	LGRGQPRS	generic|tr_A0A0N4SV92_A0A0N4SV92_MOUSE_REVERSED|
"""index: 29032, intensity: 2818.0, mobility: 1.431"""	-0.281861	0.0784259	0.668957	ALARLLIVKF	generic|tr_Q8C397_Q8C397_MOUSE__chr4_-1_149737831_149737938_ENSMUST00000140889__II_952133_REVERSED|
"""index: 21368, intensity: 11835.0, mobility: 1.003"""	-0.28214	0.0786611	0.669467	RRLRQGIALE	generic|tr_A0A217FL56_A0A217FL56_MOUSE__II_1105086_REVERSED	|generic|sp_O88576_S6A18_MOUSE__II_3474284_REVERSED	|generic|sp_O88576-4_S6A18_MOUSE__II_1105086_REVERSED	|generic|sp_O88576-5_S6A18_MOUSE__II_1105086_REVERSED	|generic|tr_A0A1Y7VJY3_A0A1Y7VJY3_MOUSE_REVERSED	|generic|tr_A0A1Y7VJ53_A0A1Y7VJ53_MOUSE_REVERSED	|generic|sp_O88576-2_S6A18_MOUSE_REVERSED	|generic|sp_O88576-3_S6A18_MOUSE_REVERSED	|generic|sp_O88576-6_S6A18_MOUSE_REVERSED|
"""index: 17554, intensity: 84594.0, mobility: 0.830"""	-0.282339	0.07894	0.66983	NGYSFLMHHRGQIF	generic|IP_904803_TX=10090_REVERSED|
"""index: 17233, intensity: 3619.0, mobility: 1.072"""	-0.282398	0.0791748	0.669938	RQNVLMLGSAIHSDV	generic|IP_3496778_TX=10090_REVERSED|
"""index: 1165, intensity: 2611.0, mobility: 0.831"""	-0.283159	0.0793872	0.671325	LETGAARPGADAGPSLR	generic|tr_D3YXG2_D3YXG2_MOUSE__chr6_1_83801533_83801580_ENSMUST00000037376_REVERSED|
"""index: 9437, intensity: 8050.0, mobility: 1.136"""	-0.283956	0.0796657	0.672776	QLHDMCNPDRLESERLLVPEPLKPKMKWSMLSVSKPWRTSP	generic|chr11_-1_101278291_101278452_ENSMUST00000017332__IP_1126486_TX=10090_REVERSED|
"""index: 22825, intensity: 2631.0, mobility: 1.042"""	-0.284327	0.0799443	0.673451	QTIRETYYQLLLLPLNEPTYERRLC	generic|sp_Q0VG85-6_CC162_MOUSE__II_3464912_REVERSED	|generic|tr_A0A1L1ST15_A0A1L1ST15_MOUSE_REVERSED|
"""index: 5101, intensity: 5094.0, mobility: 0.842"""	-0.284916	0.080089	0.674522	IDNGHVCFD	generic|II_1125607_TX=10090_REVERSED	|generic|sp_Q922E4_PCY2_MOUSE__chr11_-1_120614327_120614386_ENSMUST00000106187_REVERSED	|generic|tr_Q3TLU0_Q3TLU0_MOUSE__chr11_-1_120614327_120614386_ENSMUST00000106187_REVERSED	|generic|tr_A2ABY3_A2ABY3_MOUSE__chr11_-1_120614327_120614386_ENSMUST00000106187_REVERSED|
"""index: 5891, intensity: 27457.0, mobility: 1.219"""	-0.288974	0.0803224	0.681876	APIVASNQNP	generic|sp_Q9ER74_SALL1_MOUSE_REVERSED	|generic|tr_Q6P5E3_Q6P5E3_MOUSE_REVERSED	|generic|tr_Q9EPW7_Q9EPW7_MOUSE_REVERSED|
"""index: 14197, intensity: 2665.0, mobility: 1.122"""	-0.289818	0.0804885	0.683399	EKKEESDMIDRMRK	generic|tr_Q504P5_Q504P5_MOUSE_REVERSED	|generic|tr_A0A0R4J1B5_A0A0R4J1B5_MOUSE_REVERSED	|generic|tr_D3YVI1_D3YVI1_MOUSE_REVERSED	|generic|sp_Q99PQ1_TR12A_MOUSE_REVERSED|
"""index: 20653, intensity: 4191.0, mobility: 1.001"""	-0.290996	0.080766	0.685522	MLMLRQMMMWFLSVAKEEELL	generic|IP_1141849_TX=10090_REVERSED|
"""index: 18011, intensity: 10573.0, mobility: 0.943"""	-0.291433	0.0810436	0.686309	ETLTDMTTVKMIVTTMRTAMRT	generic|IP_1075216_TX=10090_REVERSED|
"""index: 15478, intensity: 4694.0, mobility: 1.203"""	-0.291493	0.0813211	0.686417	SVPLDSYTRSWDVLNHFNCALWPYMTLNIKEFDF	generic|IP_958248_TX=10090_REVERSED|
"""index: 8696, intensity: 6753.0, mobility: 0.969"""	-0.291501	0.0815987	0.686431	LEEKEQSLLSKEKELTQVCMQLKQND	generic|tr_Q3UFU7_Q3UFU7_MOUSE_REVERSED	|generic|tr_B2RY51_B2RY51_MOUSE__chr12_-1_101877951_101878118_ENSMUST00000177480_REVERSED	|generic|tr_E9Q512_E9Q512_MOUSE__chr12_-1_101877951_101878118_ENSMUST00000177480_REVERSED	|generic|tr_Q8BVJ9_Q8BVJ9_MOUSE_REVERSED|
"""index: 19127, intensity: 3619.0, mobility: 1.039"""	-0.291869	0.0818308	0.687094	AQSEEFISARVWTAKELVTDMNSLTFVVSNKRLPYN	generic|IP_935360_TX=10090_REVERSED|
"""index: 13055, intensity: 3757.0, mobility: 0.826"""	-0.292665	0.0821082	0.688524	TEEGGAARTL	generic|sp_Q8BUM9_UBP43_MOUSE__II_1134488_REVERSED	|generic|tr_A6PWR8_A6PWR8_MOUSE__II_1134488_REVERSED	|generic|sp_Q8BUM9-2_UBP43_MOUSE_REVERSED	|generic|tr_Q8BXF3_Q8BXF3_MOUSE_REVERSED|
"""index: 24176, intensity: 7986.0, mobility: 1.018"""	-0.29303	0.0823399	0.68918	MLTLLDLVLGVGN	generic|IP_827747_TX=10090_REVERSED	|generic|sp_Q8BUH7_RNF26_MOUSE_REVERSED	|generic|sp_Q8BUH7-2_RNF26_MOUSE_REVERSED	|generic|tr_E9PVG0_E9PVG0_MOUSE_REVERSED	|generic|tr_A0A1L1SUH0_A0A1L1SUH0_MOUSE_REVERSED|
"""index: 11203, intensity: 13367.0, mobility: 1.069"""	-0.293303	0.0826171	0.689669	ERDPNPINELIMKAQQFHKSA	generic|sp_Q6PHQ8_NAA35_MOUSE__chr13_1_59595351_59595386_ENSMUST00000225670__II_1108419_REVERSED|
"""index: 10007, intensity: 5971.0, mobility: 0.984"""	-0.293406	0.0828714	0.689855	LVAPVNVSYVYLS	generic|IP_1093080_TX=10090_REVERSED|
"""index: 18650, intensity: 14004.0, mobility: 0.832"""	-0.294437	0.0831486	0.691702	QQKKSARS	generic|tr_A0A1L1SUF9_A0A1L1SUF9_MOUSE__II_3505328_REVERSED	|generic|II_3456120_TX=10090_REVERSED	|generic|tr_F7AUV3_F7AUV3_MOUSE_REVERSED	|generic|sp_Q5DU05_CE164_MOUSE_REVERSED	|generic|sp_Q5DU05-2_CE164_MOUSE_REVERSED	|generic|sp_Q5DU05-3_CE164_MOUSE_REVERSED	|generic|tr_A0A1L1SSA4_A0A1L1SSA4_MOUSE_REVERSED	|generic|tr_D3YVU3_D3YVU3_MOUSE_REVERSED|
"""index: 8574, intensity: 7356.0, mobility: 1.102"""	-0.294855	0.0834257	0.692451	WRWPHESSDRHLGIWHSSNMHRKLFNLEKENDFRALQA	generic|sp_Q8VI21_CLC2F_MOUSE_REVERSED|
"""index: 18669, intensity: 3653.0, mobility: 1.011"""	-0.294896	0.0836565	0.692524	ISPNDNHAVMGPKPFEPSSVGPGKHMSPL	generic|IP_875096_TX=10090_REVERSED|
"""index: 4287, intensity: 2919.0, mobility: 0.835"""	-0.295177	0.0839335	0.693026	LPTEPVVPW	generic|IP_1129630_TX=10090_REVERSED|
"""index: 6257, intensity: 3391.0, mobility: 0.893"""	-0.296109	0.0842105	0.694692	VHSSGEAERLLQDAEDQRRQG	generic|IP_1063583_TX=10090_REVERSED|
"""index: 14742, intensity: 6627.0, mobility: 1.091"""	-0.296115	0.0844875	0.694703	PFYRIDNALNGRWF	generic|IP_1021461_TX=10090_REVERSED|
"""index: 9745, intensity: 2888.0, mobility: 0.808"""	-0.296139	0.0847411	0.694745	TDKGVMLLKNLGTPSP	generic|IP_1039613_TX=10090_REVERSED|
"""index: 17167, intensity: 6442.0, mobility: 0.935"""	-0.296234	0.085018	0.694915	EEWTEKEREVEAGSDPARNK	generic|sp_Q9QYR6_MAP1A_MOUSE_REVERSED	|generic|sp_Q9QYR6-2_MAP1A_MOUSE_REVERSED	|generic|tr_A2ARP8_A2ARP8_MOUSE_REVERSED|
"""index: 13343, intensity: 3557.0, mobility: 0.936"""	-0.296424	0.0852477	0.695255	VSLSWLMTVIHASGETEEEDW	generic|sp_P14246_GTR2_MOUSE__II_986606_REVERSED	|generic|tr_E9PXR7_E9PXR7_MOUSE_REVERSED|
"""index: 2911, intensity: 3183.0, mobility: 0.936"""	-0.297102	0.0855245	0.696463	IMQESLCLQQD	generic|tr_H3BK37_H3BK37_MOUSE__II_3488374_REVERSED	|generic|tr_A0A338P728_A0A338P728_MOUSE_REVERSED|
"""index: 9980, intensity: 7115.0, mobility: 1.219"""	-0.297978	0.0858013	0.698024	NLKQLTQVEDELIQIEKDDLKCTKLDFTKCTRLVEDLATGE	generic|sp_Q8QZX2_HAUS3_MOUSE_REVERSED	|generic|sp_Q8QZX2-2_HAUS3_MOUSE_REVERSED|
"""index: 19722, intensity: 5599.0, mobility: 0.864"""	-0.298116	0.0860781	0.698269	EPPLTPILTG	generic|IP_1052930_TX=10090_REVERSED|
"""index: 6198, intensity: 4490.0, mobility: 1.073"""	-0.298367	0.0862593	0.698716	LAQTRYRC	generic|IP_1048646_TX=10090_REVERSED|
"""index: 10760, intensity: 4522.0, mobility: 0.946"""	-0.299666	0.0865358	0.701023	RPIHGLGKSSPWSSSELMATKEDAQPTVEQ	generic|tr_A0A286YE36_A0A286YE36_MOUSE__chr13_1_55293569_55293718_ENSMUST00000225405__II_2446579_REVERSED	|generic|sp_O88491_NSD1_MOUSE__chr13_1_55293569_55293718_ENSMUST00000225405__II_2446579_REVERSED	|generic|tr_E9QAE4_E9QAE4_MOUSE__chr13_1_55293569_55293718_ENSMUST00000225405__II_2446579_REVERSED|
"""index: 11056, intensity: 6448.0, mobility: 0.854"""	-0.299978	0.0868123	0.701576	EEKCATHHAKKAAEVEKLKK	generic|sp_Q9WVE8_PACN2_MOUSE__chr17_1_27708497_27708535_ENSMUST00000114872_REVERSED	|generic|tr_Q3UP40_Q3UP40_MOUSE_REVERSED|
"""index: 9354, intensity: 17231.0, mobility: 1.073"""	-0.300404	0.0870887	0.702332	QLSKMISYMQKELHRIQAVHQRVAEQLHLISSRQEEPNSS	generic|sp_Q5SYL3_K0100_MOUSE__chr11_1_78263602_78263643_ENSMUST00000141331_REVERSED|
"""index: 14886, intensity: 2924.0, mobility: 0.883"""	-0.301518	0.0873169	0.704304	YMKTLTHCLFPL	generic|IP_1016831_TX=10090_REVERSED|
"""index: 11011, intensity: 4201.0, mobility: 1.028"""	-0.301823	0.0875933	0.704843	ISGVFLRNNAVSICVGLHKGPRIEYSDCL	generic|tr_Q3UKV5_Q3UKV5_MOUSE__II_953934_REVERSED	|generic|tr_Q3UZI0_Q3UZI0_MOUSE__II_953934_REVERSED	|generic|tr_Q3U8W9_Q3U8W9_MOUSE__II_953930_REVERSED	|generic|tr_F7B5B5_F7B5B5_MOUSE__II_953934_REVERSED	|generic|tr_Q8VHM5_Q8VHM5_MOUSE__II_953934_REVERSED	|generic|tr_Q99KG1_Q99KG1_MOUSE__II_953934_REVERSED	|generic|tr_Q3UMT8_Q3UMT8_MOUSE__II_953934_REVERSED	|generic|tr_A2AW41_A2AW41_MOUSE_REVERSED	|generic|tr_Q9CT37_Q9CT37_MOUSE_REVERSED|
"""index: 4348, intensity: 3356.0, mobility: 0.975"""	-0.301993	0.0878696	0.705144	GQPEPADSAGRVKV	generic|sp_Q3URR7-3_ZSC10_MOUSE_REVERSED	|generic|tr_D3Z3Z6_D3Z3Z6_MOUSE_REVERSED	|generic|sp_Q3URR7_ZSC10_MOUSE_REVERSED|
"""index: 7516, intensity: 4619.0, mobility: 1.097"""	-0.302262	0.0881459	0.705619	FYFTCLFSVWVESHS	generic|IP_3453103_TX=10090_REVERSED|
"""index: 3950, intensity: 11885.0, mobility: 0.884"""	-0.30252	0.0884222	0.706074	WGLSPRHSALS	generic|IP_1122572_TX=10090_REVERSED|
"""index: 698, intensity: 2883.0, mobility: 0.901"""	-0.303163	0.0886495	0.707209	EKDMTGRVCLD	generic|IP_3505171_TX=10090_REVERSED|
"""index: 14372, intensity: 5193.0, mobility: 0.848"""	-0.303514	0.0888766	0.707827	IVDEDLHATGERLCSEGE	generic|tr_A0A571BDN3_A0A571BDN3_MOUSE__chr1_-1_132608503_132609781_ENSMUST00000094569_REVERSED|
"""index: 18259, intensity: 3942.0, mobility: 1.032"""	-0.304751	0.0890789	0.710004	FNLEIFNSTEGYIIIVNTSSMMIQNYDMETSAYTFIHSI	generic|tr_L7N2B2_L7N2B2_MOUSE_REVERSED	|generic|tr_A0A3B2WCG3_A0A3B2WCG3_MOUSE_REVERSED|
"""index: 12872, intensity: 30750.0, mobility: 1.193"""	-0.305477	0.08933	0.71128	QSFAKVWAYMKIFKIYTLVENMKQVRD	generic|sp_Q9R1X5_MRP5_MOUSE__chr16_-1_20405385_20405531_ENSMUST00000134962__II_3486883_REVERSED	|generic|tr_A0A338P7E4_A0A338P7E4_MOUSE__II_3453132_REVERSED	|generic|tr_F8WJ10_F8WJ10_MOUSE__chr16_-1_20405385_20405531_ENSMUST00000134962_REVERSED|
"""index: 3438, intensity: 2848.0, mobility: 0.804"""	-0.306376	0.0896057	0.712856	TSQMKIQQPKSNMPS	generic|tr_A0A2R8W725_A0A2R8W725_MOUSE__II_3482992_REVERSED	|generic|II_3485020_TX=10090_REVERSED	|generic|sp_O08582_GTPB1_MOUSE__chr15_1_79713369_79713482_ENSMUST00000231095_REVERSED|
"""index: 21258, intensity: 4488.0, mobility: 0.891"""	-0.306755	0.0898814	0.713519	HKTLHHKG	generic|IP_3458058_TX=10090_REVERSED|
"""index: 21780, intensity: 5610.0, mobility: 1.111"""	-0.307764	0.0901323	0.715285	VSSIVPFPGGDELFARWPFLAFAQPSWPDLPQ	generic|tr_A0A1W2P6T8_A0A1W2P6T8_MOUSE__II_3464912_REVERSED	|generic|sp_Q0VG85_CC162_MOUSE__II_3464912_REVERSED	|generic|sp_Q0VG85-6_CC162_MOUSE__II_3464912_REVERSED|
"""index: 13823, intensity: 3089.0, mobility: 1.043"""	-0.30788	0.090383	0.715486	HPPLIMQYWFRTENLVIFDLKKSPMQVDQLMRDLASNDELV	generic|tr_Q3TR43_Q3TR43_MOUSE_REVERSED	|generic|sp_P28843_DPP4_MOUSE_REVERSED|
"""index: 17141, intensity: 3796.0, mobility: 1.008"""	-0.308141	0.0906336	0.715942	LSLTLFFSQWLM	generic|chr4_-1_87028320_87032351_ENSMUST00000107157_REVERSED|
"""index: 10561, intensity: 3540.0, mobility: 1.100"""	-0.308578	0.0909091	0.716706	TFSGEVFFILSADMTP	generic|II_1137596_TX=10090_REVERSED|
"""index: 14433, intensity: 3043.0, mobility: 0.878"""	-0.30878	0.0911595	0.717058	YGTVITVPIKTIFDLNE	generic|tr_A0A494B9Q0_A0A494B9Q0_MOUSE_REVERSED	|generic|sp_Q8VEH6_CBWD1_MOUSE__chr19_-1_24961376_24961519_ENSMUST00000236790_REVERSED	|generic|tr_A0A494BB09_A0A494BB09_MOUSE__chr19_-1_24961376_24961519_ENSMUST00000236790_REVERSED|
"""index: 5685, intensity: 6712.0, mobility: 1.184"""	-0.308812	0.0914349	0.717114	APIVASNQNP	generic|sp_Q9ER74_SALL1_MOUSE_REVERSED	|generic|tr_Q6P5E3_Q6P5E3_MOUSE_REVERSED	|generic|tr_Q9EPW7_Q9EPW7_MOUSE_REVERSED|
"""index: 24527, intensity: 2647.0, mobility: 1.142"""	-0.308846	0.091685	0.717173	LRTHATWAVTVILFT	generic|sp_Q9CXY1_TM175_MOUSE__II_935036_REVERSED	|generic|tr_Q8BM80_Q8BM80_MOUSE__II_935036_REVERSED	|generic|tr_Q8BHJ8_Q8BHJ8_MOUSE_REVERSED|
"""index: 16847, intensity: 2722.0, mobility: 1.053"""	-0.309107	0.0918087	0.717629	PLWRAQCTCEVVTL	generic|chr9_1_108947454_108947721_ENSMUST00000026743__IP_842748_TX=10090_REVERSED|
"""index: 20959, intensity: 3040.0, mobility: 0.926"""	-0.311439	0.0920583	0.721682	CVYVCVCARRQRQRNEWNSNKDESEGRSPERR	generic|IP_903069_TX=10090_REVERSED|
"""index: 2410, intensity: 4801.0, mobility: 0.837"""	-0.311579	0.0923331	0.721925	DLCDPKGDCRWSKPICRTK	generic|tr_A0A140LJC7_A0A140LJC7_MOUSE_REVERSED|
"""index: 18931, intensity: 4208.0, mobility: 0.864"""	-0.311638	0.0925824	0.722027	SFTPVLQYFSLKVLWQT	generic|IP_946727_TX=10090_REVERSED|
"""index: 2925, intensity: 2795.0, mobility: 0.995"""	-0.311947	0.0928316	0.722562	MERAGPVCGDMVSK	generic|chr4_1_74348406_74357363_ENSMUST00000077851__IP_965134_TX=10090_REVERSED|
"""index: 13981, intensity: 3990.0, mobility: 0.782"""	-0.312563	0.0931063	0.72363	ELTATPPQ	generic|chr15_-1_76519170_76519430_ENSMUST00000096365__IP_1083745_TX=10090_REVERSED|
"""index: 19226, intensity: 12299.0, mobility: 0.919"""	-0.312654	0.0933809	0.723786	WAQLWFLP	generic|tr_Q3UYJ0_Q3UYJ0_MOUSE_REVERSED|
"""index: 21273, intensity: 2784.0, mobility: 1.224"""	-0.312738	0.0935528	0.723932	ALVLGTQSSCEPCGSVGKAGAPLWRVQSPTTPARCPAPLPCLP	generic|IP_944582_TX=10090_REVERSED|
"""index: 2114, intensity: 3528.0, mobility: 0.974"""	-0.314456	0.0938272	0.726898	LWTTPTSAQSDNR	generic|chr16_-1_23496080_23496166_ENSMUST00000089883_REVERSED|
"""index: 15296, intensity: 4640.0, mobility: 0.850"""	-0.314632	0.0939984	0.727201	VLFMSLFIWSMML	generic|IP_1004260_TX=10090_REVERSED|
"""index: 20323, intensity: 3734.0, mobility: 0.870"""	-0.315724	0.0942724	0.729081	YYKFAPLA	generic|II_3481294_TX=10090_REVERSED	|generic|tr_Q3TSQ4_Q3TSQ4_MOUSE_REVERSED	|generic|tr_Q3UR61_Q3UR61_MOUSE_REVERSED	|generic|tr_Q3V1Q3_Q3V1Q3_MOUSE_REVERSED	|generic|sp_Q80TL1_ADCY2_MOUSE_REVERSED	|generic|sp_Q91WF3_ADCY4_MOUSE_REVERSED|
"""index: 14553, intensity: 3570.0, mobility: 1.121"""	-0.316648	0.0944947	0.730667	TPPAPPPACQRAAEPAPIDTYVAGQPAGLPAPPRALVPHPLLDR	generic|sp_P50207_HXC13_MOUSE_REVERSED|
"""index: 20388, intensity: 4265.0, mobility: 1.070"""	-0.316988	0.0947426	0.731249	YVSVAGIDKGNEYVW	generic|IP_990052_TX=10090_REVERSED|
"""index: 10865, intensity: 9171.0, mobility: 1.080"""	-0.317512	0.0949904	0.732147	MELAAGEKTLAEALEAAVGDRMLA	generic|tr_Q9CQ47_Q9CQ47_MOUSE_REVERSED	|generic|tr_C0IQA3_C0IQA3_MOUSE_REVERSED|
"""index: 13783, intensity: 6241.0, mobility: 1.137"""	-0.317765	0.0952381	0.73258	HNSAMSRLVQQLTCDCHWPNNAIRARAKLN	generic|tr_Q543Z7_Q543Z7_MOUSE_REVERSED|
"""index: 20057, intensity: 3218.0, mobility: 1.044"""	-0.318015	0.0954595	0.733007	ETGQKNGEPTSAASSCAAAEETR	generic|tr_A0A5F8MPZ7_A0A5F8MPZ7_MOUSE__II_833039_REVERSED	|generic|sp_Q9D8C3_ALG13_MOUSE__chrX_1_144318056_144320008_ENSMUST00000238864__II_833042_REVERSED	|generic|II_833048_TX=10090_REVERSED|
"""index: 6298, intensity: 5474.0, mobility: 1.087"""	-0.318585	0.0957069	0.733981	HLLTGREGCGQWCRSDDSNKIKVMRLPTLHFRMTTKIQMEMI	generic|IP_3488514_TX=10090_REVERSED|
"""index: 14188, intensity: 6086.0, mobility: 1.088"""	-0.318804	0.0959016	0.734357	PRMMMWTLLLPCAL	generic|IP_1047843_TX=10090_REVERSED|
"""index: 20922, intensity: 3823.0, mobility: 1.003"""	-0.319924	0.0961223	0.736265	ELFKLWPPPGR	generic|IP_1037729_TX=10090_REVERSED|
"""index: 13871, intensity: 4137.0, mobility: 1.029"""	-0.320573	0.0963954	0.737369	RWRGHENLWEWVVVASALLM	generic|sp_Q6PDK8_DTX4_MOUSE_REVERSED|
"""index: 20215, intensity: 7096.0, mobility: 0.969"""	-0.320607	0.0966685	0.737427	PRRPEHSASR	generic|IP_909657_TX=10090_REVERSED|
"""index: 16677, intensity: 8879.0, mobility: 0.969"""	-0.320656	0.0969151	0.73751	MVMMIMMLDMK	generic|IP_826713_TX=10090_REVERSED|
"""index: 20173, intensity: 3159.0, mobility: 1.127"""	-0.320956	0.0971881	0.738019	EEDIEAAAALQAQQT	generic|tr_Q3UK68_Q3UK68_MOUSE_REVERSED	|generic|sp_P70670_NACAM_MOUSE_REVERSED	|generic|sp_Q60817_NACA_MOUSE_REVERSED|
"""index: 8274, intensity: 3565.0, mobility: 0.835"""	-0.321106	0.0973813	0.738274	EASDLRAKVAELSDEK	generic|sp_Q922J3_CLIP1_MOUSE__chr5_-1_123590789_123590845_ENSMUST00000125340__II_931266_REVERSED	|generic|sp_Q922J3-2_CLIP1_MOUSE__chr5_-1_123590789_123590845_ENSMUST00000125340__II_931266_REVERSED	|generic|tr_D3Z2Z1_D3Z2Z1_MOUSE__chr5_-1_123590789_123590845_ENSMUST00000125340__II_931266_REVERSED	|generic|tr_F6RCU2_F6RCU2_MOUSE__chr5_-1_123590789_123590845_ENSMUST00000125340__II_931276_REVERSED	|generic|tr_F8WIA1_F8WIA1_MOUSE__chr5_-1_123590789_123590845_ENSMUST00000125340__II_931266_REVERSED	|generic|tr_Q8C0S5_Q8C0S5_MOUSE__chr5_-1_123641774_123641875_ENSMUST00000144121_REVERSED	|generic|tr_D3Z3M7_D3Z3M7_MOUSE__chr5_-1_123590789_123590845_ENSMUST00000125340_REVERSED|
"""index: 22544, intensity: 41944.0, mobility: 1.044"""	-0.322317	0.0976541	0.740328	RTSKHRVLQVE	generic|sp_P70335_ROCK1_MOUSE__chr18_-1_10136092_10136130_ENSMUST00000234610__II_3451075_REVERSED	|generic|sp_P70335-2_ROCK1_MOUSE__chr18_-1_10136092_10136130_ENSMUST00000234610__II_3451075_REVERSED	|generic|tr_A0A3Q4L2X0_A0A3Q4L2X0_MOUSE__chr18_-1_10136092_10136130_ENSMUST00000234610_REVERSED	|generic|tr_A0A3Q4EGR2_A0A3Q4EGR2_MOUSE__chr18_-1_10136092_10136130_ENSMUST00000234610_REVERSED	|generic|tr_Q3UE22_Q3UE22_MOUSE__chr18_-1_10136092_10136130_ENSMUST00000234610_REVERSED|
"""index: 14636, intensity: 4047.0, mobility: 0.999"""	-0.322396	0.0979269	0.740462	PHISEVQKDLLDEVAIGLHKM	generic|tr_Q3T9U5_Q3T9U5_MOUSE_REVERSED|
"""index: 17536, intensity: 3054.0, mobility: 0.796"""	-0.322549	0.0980926	0.740721	LYNRYYLLATVTSR	generic|IP_830296_TX=10090_REVERSED	|generic|IP_836169_TX=10090_REVERSED	|generic|IP_836141_TX=10090_REVERSED	|generic|IP_838177_TX=10090_REVERSED|
"""index: 28370, intensity: 14354.0, mobility: 1.209"""	-0.323143	0.0983383	0.741725	SDIQKVFTEVNELFVKPNHDHILNLNIRLKRMCEFAEKFML	generic|sp_Q7TT37_ELP1_MOUSE__II_962833_REVERSED|
"""index: 26543, intensity: 385288.0, mobility: 1.184"""	-0.323384	0.0986107	0.742133	MLISIACAMGVAGVGVVTIKNQPAQEEKLLNVILQDKLTAMKSKS	generic|tr_A0A1B0GSX0_A0A1B0GSX0_MOUSE__chr7_1_46855025_46855141_ENSMUST00000209548__II_3448246_REVERSED|
"""index: 28920, intensity: 3879.0, mobility: 1.526"""	-0.323489	0.0988831	0.742311	TLFDWLDVWRRPRKISTRPISSLD	generic|IP_3490970_TX=10090_REVERSED|
"""index: 21249, intensity: 14584.0, mobility: 1.185"""	-0.323708	0.0991555	0.74268	KLWIGTCLQFFCQDS	generic|IP_903376_TX=10090_REVERSED|
"""index: 2357, intensity: 5786.0, mobility: 0.976"""	-0.323928	0.0994009	0.743052	LKMLRPTKRFC	generic|sp_Q91XW8_FKBP6_MOUSE_REVERSED	|generic|sp_Q91XW8-2_FKBP6_MOUSE_REVERSED	|generic|sp_Q91XW8-3_FKBP6_MOUSE_REVERSED|
"""index: 14898, intensity: 3209.0, mobility: 0.957"""	-0.324248	0.0995918	0.74359	GMLKYGIVQPLVMSIPQGLMVA	generic|tr_Q8VDC3_Q8VDC3_MOUSE_REVERSED	|generic|sp_P28271_ACOC_MOUSE_REVERSED|
"""index: 669, intensity: 2735.0, mobility: 1.001"""	-0.324994	0.0998639	0.744847	APPLFRYLFQL	generic|IP_927758_TX=10090_REVERSED|
"""index: 13147, intensity: 3626.0, mobility: 1.085"""	-0.325073	0.100109	0.74498	PMTPGSPFCLRITMSTKCKSSSSRHPNWPGTLP	generic|IP_1095302_TX=10090_REVERSED|
"""index: 24707, intensity: 4617.0, mobility: 1.071"""	-0.325444	0.100354	0.745603	FHCFMLSHLLKY	generic|IP_1019286_TX=10090_REVERSED|
"""index: 26759, intensity: 5479.0, mobility: 1.003"""	-0.326586	0.100571	0.747522	LVLMVTHLMWK	generic|IP_3469851_TX=10090_REVERSED|
"""index: 15202, intensity: 5544.0, mobility: 0.959"""	-0.327078	0.100815	0.748345	MMLKYGRSAEPLMASLRSY	generic|IP_3470938_TX=10090_REVERSED|
"""index: 9091, intensity: 8953.0, mobility: 1.162"""	-0.328038	0.101087	0.749951	DSNFATGNIWKWNMDTLTYSLGIWFSNYKEKISDLLFRLEE	generic|tr_A0A0N4SW10_A0A0N4SW10_MOUSE_REVERSED	|generic|sp_Q99JB4_KRBBB_MOUSE_REVERSED	|generic|tr_A0A0N4SV58_A0A0N4SV58_MOUSE_REVERSED|
"""index: 13334, intensity: 13467.0, mobility: 1.116"""	-0.328082	0.101359	0.750024	QSFAKVWAYMKIFKIYTLVENMKQVRD	generic|sp_Q9R1X5_MRP5_MOUSE__chr16_-1_20405385_20405531_ENSMUST00000134962__II_3486883_REVERSED	|generic|tr_A0A338P7E4_A0A338P7E4_MOUSE__II_3453132_REVERSED	|generic|tr_F8WJ10_F8WJ10_MOUSE__chr16_-1_20405385_20405531_ENSMUST00000134962_REVERSED|
"""index: 20551, intensity: 2885.0, mobility: 1.259"""	-0.328511	0.10163	0.750741	VWLFNPYYQYLPNYTW	generic|tr_Q8BJ93_Q8BJ93_MOUSE_REVERSED|
"""index: 17483, intensity: 13723.0, mobility: 0.979"""	-0.328739	0.101874	0.75112	WSQPRRPHVM	generic|chr1_-1_132521847_132522422_ENSMUST00000086521__IP_1035266_TX=10090_REVERSED|
"""index: 12763, intensity: 6031.0, mobility: 1.093"""	-0.329068	0.102008	0.751669	APSMGKAFFSVNKDQIKYQYTLSQARQ	generic|sp_Q8BK75_ELP6_MOUSE_REVERSED	|generic|sp_Q8BK75-2_ELP6_MOUSE_REVERSED	|generic|tr_A0A0H2UH13_A0A0H2UH13_MOUSE_REVERSED|
"""index: 13542, intensity: 2918.0, mobility: 1.154"""	-0.329347	0.102251	0.752133	DSQELAQVLHGVAGPQGTQREAWSFLMHRV	generic|sp_Q9ERV7_PIDD1_MOUSE__II_876580_REVERSED|
"""index: 2247, intensity: 5156.0, mobility: 0.975"""	-0.329717	0.102439	0.752749	SCRHSHPVSWHQ	generic|IP_1061900_TX=10090_REVERSED|
"""index: 16539, intensity: 5808.0, mobility: 0.847"""	-0.331014	0.102682	0.754903	WSSQHLSTLFLVQVRP	generic|IP_1088168_TX=10090_REVERSED|
"""index: 17255, intensity: 3797.0, mobility: 1.130"""	-0.331368	0.10287	0.75549	GIVRCARGAIAQSNMIPKQRYLSVRFRLEHYYCETGSDLSHRGVTPH	generic|tr_Q3USW9_Q3USW9_MOUSE_REVERSED|
"""index: 11395, intensity: 4240.0, mobility: 0.820"""	-0.332083	0.10314	0.756673	EIVMEGADINRKCFLGRGHIP	generic|sp_P55200_KMT2A_MOUSE__chr9_-1_44835794_44835835_ENSMUST00000152241__II_853586_REVERSED	|generic|sp_P55200-2_KMT2A_MOUSE__chr9_-1_44835794_44835835_ENSMUST00000152241__II_853586_REVERSED	|generic|tr_Q80XM0_Q80XM0_MOUSE_REVERSED|
"""index: 10968, intensity: 148933.0, mobility: 1.160"""	-0.332298	0.103383	0.757029	GAPARGSWQAGAKGGATASAAAAAAEALQSGRARRRNPERRRRWEGCS	generic|chr10_-1_80395495_80399362_ENSMUST00000105349_REVERSED|
"""index: 9191, intensity: 5496.0, mobility: 0.940"""	-0.332651	0.103626	0.757611	EGEVSALYPLGR	generic|IP_1044580_TX=10090_REVERSED|
"""index: 3026, intensity: 3672.0, mobility: 0.877"""	-0.332791	0.103896	0.757844	ECIGKIYEKA	generic|sp_Q6A037_N4BP1_MOUSE__chr8_-1_86844687_86844881_ENSMUST00000210029__II_3454448_REVERSED|
"""index: 15059, intensity: 3386.0, mobility: 1.107"""	-0.332884	0.104138	0.757997	AFMEPCYNCHFASINGFQMVPYAHSKHLKRV	generic|tr_G3UW89_G3UW89_MOUSE_REVERSED	|generic|tr_Q3V017_Q3V017_MOUSE_REVERSED	|generic|sp_Q80TS5_ZN423_MOUSE_REVERSED	|generic|sp_Q80TS5-2_ZN423_MOUSE_REVERSED|
"""index: 17763, intensity: 3425.0, mobility: 0.987"""	-0.333346	0.104409	0.758759	DTGALQCNMWTLGKRAYVRERT	generic|tr_G3X8Q2_G3X8Q2_MOUSE_REVERSED	|generic|sp_Q9D956-2_MALD3_MOUSE_REVERSED|
"""index: 15048, intensity: 3894.0, mobility: 0.916"""	-0.333439	0.104566	0.758912	NNVWSEKARMATDKNQEAAAPLKK	generic|tr_A0A5F8MPX2_A0A5F8MPX2_MOUSE__chr7_1_90406973_90407014_ENSMUST00000208809__II_885305_REVERSED	|generic|tr_A0A5F8MPH5_A0A5F8MPH5_MOUSE__chr7_1_90406973_90407014_ENSMUST00000208809__II_885299_REVERSED	|generic|tr_A0A140LJF2_A0A140LJF2_MOUSE_REVERSED	|generic|tr_Q7TMU6_Q7TMU6_MOUSE_REVERSED	|generic|tr_A0A140LHC0_A0A140LHC0_MOUSE_REVERSED	|generic|sp_Q99N50_SYTL2_MOUSE__chr7_1_90406973_90407014_ENSMUST00000208809_REVERSED	|generic|sp_Q99N50-4_SYTL2_MOUSE__chr7_1_90406973_90407014_ENSMUST00000208809_REVERSED	|generic|sp_Q99N50-5_SYTL2_MOUSE__chr7_1_90406973_90407014_ENSMUST00000208809_REVERSED	|generic|sp_Q99N50-11_SYTL2_MOUSE__chr7_1_90406973_90407014_ENSMUST00000208809_REVERSED	|generic|tr_Q6P216_Q6P216_MOUSE_REVERSED|
"""index: 1875, intensity: 3977.0, mobility: 0.884"""	-0.334502	0.104752	0.760662	YLGETPHLTL	generic|IP_919462_TX=10090_REVERSED|
"""index: 12456, intensity: 24642.0, mobility: 1.149"""	-0.334996	0.105022	0.761471	SADWVVVTHDFSGTIIRDGSTDFSLSIIEAL	generic|tr_D3Z7A5_D3Z7A5_MOUSE__II_1032689_REVERSED	|generic|tr_Q9D4T2_Q9D4T2_MOUSE__II_1032689_REVERSED|
"""index: 4502, intensity: 3609.0, mobility: 1.089"""	-0.335259	0.105292	0.761904	VRGFSMKGAYTRQY	generic|sp_O88845_AKA10_MOUSE__II_1138074_REVERSED|
"""index: 17873, intensity: 4077.0, mobility: 0.791"""	-0.335361	0.105505	0.762071	ERNMKKLKMRRNQ	generic|sp_P31310_HXA10_MOUSE__II_586886_REVERSED	|generic|sp_P31310-2_HXA10_MOUSE__II_586886_REVERSED	|generic|sp_P31257_HXC10_MOUSE_REVERSED	|generic|tr_Q8BZY5_Q8BZY5_MOUSE_REVERSED|
"""index: 20270, intensity: 4276.0, mobility: 0.963"""	-0.33593	0.105689	0.763003	YAMRSMNRGHRVIENEEDEWKEIECDADSSLL	generic|sp_O88327_CTNL1_MOUSE__II_962788_REVERSED|
"""index: 9860, intensity: 2738.0, mobility: 0.914"""	-0.336678	0.105901	0.764226	MHSCVTLVTARQ	generic|IP_854047_TX=10090_REVERSED|
"""index: 16275, intensity: 3399.0, mobility: 0.976"""	-0.337059	0.106114	0.764849	IFDLSPESLPQMDYLNSVPNML	generic|IP_1043670_TX=10090_REVERSED|
"""index: 22560, intensity: 5365.0, mobility: 1.048"""	-0.337484	0.106354	0.765543	QRKEKGLGAKKY	generic|sp_Q9DBE9_SPB1_MOUSE__chr11_-1_106254778_106254831_ENSMUST00000143729__II_1125239_REVERSED|
"""index: 18053, intensity: 11736.0, mobility: 0.899"""	-0.338508	0.106624	0.76721	GRCKERQL	generic|IP_833717_TX=10090_REVERSED|
"""index: 24531, intensity: 4341.0, mobility: 0.900"""	-0.338594	0.106893	0.767349	QKARLSKPPRPRM	generic|IP_1147178_TX=10090_REVERSED|
"""index: 9627, intensity: 21071.0, mobility: 0.941"""	-0.338737	0.107133	0.767582	METEHELLQLQLQHREKEMRE	generic|sp_Q3UIJ9_MYZAP_MOUSE__II_847470_REVERSED	|generic|tr_E9Q565_E9Q565_MOUSE_REVERSED|
"""index: 14489, intensity: 4843.0, mobility: 0.938"""	-0.338941	0.107402	0.767912	ENYRSECLLIDNEPIET	generic|tr_D3YYF2_D3YYF2_MOUSE__chr14_1_31050181_31050255_ENSMUST00000136237__II_1097768_REVERSED	|generic|tr_F8VQD1_F8VQD1_MOUSE__chr14_1_31050181_31050255_ENSMUST00000136237__II_1097768_REVERSED	|generic|tr_E9Q4Y5_E9Q4Y5_MOUSE__chr14_1_31050181_31050255_ENSMUST00000136237__II_1097768_REVERSED	|generic|tr_D3Z1N4_D3Z1N4_MOUSE__chr14_1_31050181_31050255_ENSMUST00000136237__II_1097768_REVERSED	|generic|tr_D3Z1W6_D3Z1W6_MOUSE__chr14_1_31050181_31050255_ENSMUST00000136237__II_1097768_REVERSED	|generic|sp_Q8BSQ9_PB1_MOUSE__chr14_1_31050181_31050255_ENSMUST00000136237__II_1097795_REVERSED	|generic|sp_Q8BSQ9-2_PB1_MOUSE__chr14_1_31050181_31050255_ENSMUST00000136237__II_1097795_REVERSED	|generic|tr_E9Q7L3_E9Q7L3_MOUSE__chr14_1_31050181_31050255_ENSMUST00000136237__II_1097768_REVERSED	|generic|tr_E9Q7L2_E9Q7L2_MOUSE__chr14_1_31050181_31050255_ENSMUST00000136237__II_1097768_REVERSED	|generic|tr_Q9D7L7_Q9D7L7_MOUSE__chr14_1_31105361_31105534_ENSMUST00000136237_REVERSED|
"""index: 15326, intensity: 3609.0, mobility: 0.959"""	-0.339271	0.107614	0.768448	TDMVIDSLGVSAMKTNYVTQLLVAELSALAQ	generic|tr_Q3UHH3_Q3UHH3_MOUSE__IP_953698_REVERSED	|generic|sp_Q05793_PGBM_MOUSE_REVERSED	|generic|tr_E9PZ16_E9PZ16_MOUSE_REVERSED	|generic|tr_B1B0C7_B1B0C7_MOUSE_REVERSED|
"""index: 4832, intensity: 3443.0, mobility: 1.098"""	-0.340037	0.107767	0.76969	AEVFHFKKKGVTHG	generic|IP_3506538_TX=10090_REVERSED|
"""index: 10963, intensity: 6426.0, mobility: 1.108"""	-0.341638	0.107977	0.772277	HQKQKPNYMKWWRFIIFGDQIRISMDETIYYIERVMVKGS	generic|sp_A2AAE1_K1109_MOUSE__chr3_1_37040404_37040475_ENSMUST00000136746__II_985682_REVERSED	|generic|sp_A2AAE1-2_K1109_MOUSE__chr3_1_37040404_37040475_ENSMUST00000136746__II_985682_REVERSED	|generic|sp_A2AAE1-3_K1109_MOUSE__chr3_1_37040404_37040475_ENSMUST00000136746__II_985682_REVERSED	|generic|sp_A2AAE1-5_K1109_MOUSE__chr3_1_36887681_36887872_ENSMUST00000152881__II_985682_REVERSED	|generic|sp_A2AAE1-6_K1109_MOUSE__chr3_1_37040404_37040475_ENSMUST00000136746__II_985682_REVERSED	|generic|tr_D6RI50_D6RI50_MOUSE__chr3_1_36887681_36887872_ENSMUST00000152881__II_985692_REVERSED	|generic|tr_A0A1D5RMC4_A0A1D5RMC4_MOUSE__chr3_1_36887681_36887872_ENSMUST00000152881__II_985682_REVERSED	|generic|II_985691_TX=10090_REVERSED|
"""index: 16713, intensity: 3533.0, mobility: 1.225"""	-0.342485	0.108246	0.773641	QLDRLILGEWPSLGARPI	generic|tr_Q04188_Q04188_MOUSE_REVERSED|
"""index: 15086, intensity: 2604.0, mobility: 1.189"""	-0.342532	0.108515	0.773717	YTRTFMPVPLSCYGWTT	generic|IP_841890_TX=10090_REVERSED|
"""index: 16865, intensity: 5277.0, mobility: 1.017"""	-0.342787	0.108783	0.774126	VMNKIRSHTKRSIYRNIDKQTNELDQFNTLVMDADYVNK	generic|tr_Q6P6M3_Q6P6M3_MOUSE_REVERSED|
"""index: 24445, intensity: 18212.0, mobility: 0.984"""	-0.343048	0.109023	0.774546	EKYKKQSSLN	generic|tr_A0A571BF46_A0A571BF46_MOUSE_REVERSED	|generic|tr_A0A571BF58_A0A571BF58_MOUSE_REVERSED	|generic|tr_F6X9B6_F6X9B6_MOUSE_REVERSED	|generic|tr_E9Q1W3_E9Q1W3_MOUSE_REVERSED	|generic|tr_A2AQA9_A2AQA9_MOUSE_REVERSED	|generic|tr_A2AQB2_A2AQB2_MOUSE_REVERSED	|generic|tr_Q9JL90_Q9JL90_MOUSE_REVERSED|
"""index: 19433, intensity: 48507.0, mobility: 0.956"""	-0.343397	0.109203	0.775106	WKRRSHHK	generic|sp_Q9DAK3_RHBT1_MOUSE_REVERSED	|generic|tr_B7ZMU4_B7ZMU4_MOUSE_REVERSED	|generic|tr_Q6A003_Q6A003_MOUSE_REVERSED	|generic|tr_E9PZ72_E9PZ72_MOUSE_REVERSED	|generic|tr_Q499C9_Q499C9_MOUSE_REVERSED|
"""index: 2112, intensity: 3366.0, mobility: 0.829"""	-0.344143	0.109413	0.776302	SNAEMAAQAEAEREEKK	generic|sp_P63040_CPLX1_MOUSE_REVERSED	|generic|tr_D3YZ72_D3YZ72_MOUSE_REVERSED|
"""index: 26238, intensity: 6442.0, mobility: 1.250"""	-0.344885	0.109593	0.777489	LSREWCIAGAVPPHNKYLPPNDQNQVFIKNVIDIEKY	generic|tr_D3YYQ8_D3YYQ8_MOUSE__chr6_1_58663645_58663677_ENSMUST00000143752__II_930764_REVERSED|
"""index: 10861, intensity: 4880.0, mobility: 1.178"""	-0.345531	0.109714	0.77852	RNLSSRSYRKWCRKMPRTNMKQRNYLLRNATCAVAVSPDLCLP	generic|sp_Q7TT00_SP20H_MOUSE_REVERSED	|generic|sp_Q7TT00-2_SP20H_MOUSE_REVERSED	|generic|sp_Q7TT00-3_SP20H_MOUSE_REVERSED	|generic|tr_A0A0G2JGY6_A0A0G2JGY6_MOUSE_REVERSED	|generic|tr_A0A0G2JEY3_A0A0G2JEY3_MOUSE_REVERSED|
"""index: 17644, intensity: 4064.0, mobility: 0.949"""	-0.347187	0.109981	0.781154	SSIEAMKSGLDL	generic|tr_Q6P569_Q6P569_MOUSE_REVERSED	|generic|sp_Q811W0_SOX21_MOUSE_REVERSED|
"""index: 4255, intensity: 18406.0, mobility: 0.821"""	-0.347323	0.110249	0.78137	TSSTLLAWRSVGGQRI	generic|chr3_1_96188142_96188423_ENSMUST00000133665_REVERSED|
"""index: 4729, intensity: 4472.0, mobility: 0.795"""	-0.347851	0.110428	0.782207	KMRNYEDTMKEME	generic|tr_E9Q9M0_E9Q9M0_MOUSE__chr10_1_100551839_100551976_ENSMUST00000218000_REVERSED	|generic|sp_Q6A078_CE290_MOUSE__chr10_1_100551839_100551976_ENSMUST00000218000_REVERSED|
"""index: 5429, intensity: 3611.0, mobility: 0.840"""	-0.34865	0.110695	0.783471	RWAFRSSRLSTPTSSPCSQRWCK	generic|chr14_-1_55633116_55633596_ENSMUST00000047131__IP_1094823_TX=10090_REVERSED|
"""index: 13887, intensity: 6149.0, mobility: 0.987"""	-0.348672	0.110963	0.783506	PFSPQLRMWIAPPSESTHRRRQSPLSPATARSR	generic|chr6_1_114247670_114247795_ENSMUST00000032451__IP_909069_TX=10090_REVERSED|
"""index: 24474, intensity: 3658.0, mobility: 1.031"""	-0.34906	0.11123	0.784119	NRRTLTEHIR	generic|tr_E9QNI1_E9QNI1_MOUSE__chr4_-1_12070445_12070591_ENSMUST00000131145__II_966631_REVERSED	|generic|tr_A2AJP5_A2AJP5_MOUSE__chr4_-1_12070445_12070591_ENSMUST00000131145__II_966631_REVERSED	|generic|sp_Q8BR76_MKS3_MOUSE__chr4_-1_12070445_12070591_ENSMUST00000131145_REVERSED|
"""index: 17620, intensity: 3778.0, mobility: 0.938"""	-0.349248	0.111497	0.784415	FVQYFQERL	generic|IP_3462186_TX=10090_REVERSED|
"""index: 14095, intensity: 4658.0, mobility: 0.970"""	-0.349704	0.111765	0.785135	LHKREQPKGLMLQLKTHSNNQLKEMAI	generic|IP_3480660_TX=10090_REVERSED|
"""index: 4974, intensity: 5928.0, mobility: 0.948"""	-0.349739	0.111912	0.785189	PNNLYLAAAASLYIIHRSELVSEPAPQPKDPKG	generic|sp_Q78IQ7_S39A4_MOUSE_REVERSED	|generic|sp_Q78IQ7-2_S39A4_MOUSE_REVERSED	|generic|tr_A0A2U3TZ56_A0A2U3TZ56_MOUSE_REVERSED	|generic|tr_Q3U263_Q3U263_MOUSE_REVERSED|
"""index: 5160, intensity: 3209.0, mobility: 0.778"""	-0.351111	0.11215	0.787347	GGVKARPSGTVEEPRWK	generic|IP_901924_TX=10090_REVERSED|
"""index: 21679, intensity: 2853.0, mobility: 1.048"""	-0.351213	0.112327	0.787507	DVMSSKQRYPKWAVGQDSYQISYSKV	generic|sp_O88783_FA5_MOUSE_REVERSED	|generic|tr_Q8C7H9_Q8C7H9_MOUSE_REVERSED|
"""index: 27005, intensity: 30289.0, mobility: 1.237"""	-0.35231	0.112533	0.789224	MHPIVEKFTPSLYNKLFWFKVPTETNRLVSLMMIR	generic|tr_E9Q4X2_E9Q4X2_MOUSE__chr14_-1_119035966_119036049_ENSMUST00000127153__II_1088890_REVERSED	|generic|tr_G3UXP5_G3UXP5_MOUSE_REVERSED|
"""index: 26870, intensity: 5459.0, mobility: 0.978"""	-0.352741	0.1128	0.789898	RWKVSMSLLM	generic|chr2_1_156495093_156495125_ENSMUST00000103137__IP_996377_TX=10090_REVERSED	|generic|chr2_1_156494084_156495938_ENSMUST00000103137__IP_996377_TX=10090_REVERSED	|generic|chr2_1_156494985_156495125_ENSMUST00000103137_REVERSED|
"""index: 24280, intensity: 3104.0, mobility: 1.108"""	-0.352803	0.113037	0.789995	DARAVEEMLSGACDQVPRPESNWPESGGR	generic|sp_Q9JJB1-2_T191C_MOUSE__chr16_1_17277543_17277596_ENSMUST00000232092__II_1079878_REVERSED	|generic|sp_Q9JJB1_T191C_MOUSE__chr16_1_17277531_17277596_ENSMUST00000232092__II_1079875_REVERSED	|generic|tr_A0A338P7A9_A0A338P7A9_MOUSE__chr16_1_17277531_17277596_ENSMUST00000232092__II_1079875_REVERSED	|generic|II_1079876_TX=10090_REVERSED	|generic|tr_A0A338P6N9_A0A338P6N9_MOUSE__chr16_1_17277564_17277596_ENSMUST00000232092_REVERSED|
"""index: 9993, intensity: 5139.0, mobility: 1.016"""	-0.353892	0.113243	0.791692	HNPSSGAHSCVRQETPVFQLIKS	generic|IP_907326_TX=10090_REVERSED|
"""index: 855, intensity: 2880.0, mobility: 0.884"""	-0.354324	0.113509	0.792364	IGPCLDRVPVS	generic|IP_886677_TX=10090_REVERSED|
"""index: 17556, intensity: 3781.0, mobility: 0.990"""	-0.354399	0.113594	0.79248	YKNLEKLSCVV	generic|tr_A2AF73_A2AF73_MOUSE_REVERSED|
"""index: 21343, intensity: 6484.0, mobility: 1.032"""	-0.35537	0.11383	0.793987	THSLLSLCLLR	generic|II_1142086_TX=10090_REVERSED|
"""index: 17795, intensity: 3455.0, mobility: 0.975"""	-0.355545	0.114096	0.794258	GVMETNLPPPVST	generic|IP_3482896_TX=10090_REVERSED|
"""index: 17602, intensity: 245014.0, mobility: 0.947"""	-0.355637	0.114331	0.7944	GGGGGGGAAAAAAAAAAAAAAVAGAGAAAAAAGGAGGA	generic|tr_E9Q6R4_E9Q6R4_MOUSE_REVERSED	|generic|tr_A0A338P6U8_A0A338P6U8_MOUSE_REVERSED	|generic|sp_E9Q4N7_ARI1B_MOUSE_REVERSED|
"""index: 10786, intensity: 7740.0, mobility: 1.086"""	-0.356499	0.114597	0.795732	ETNQKELNMKMEMLHNNEQKIQKESMKLTNVQQTQMKLDNQ	generic|sp_P70336_ROCK2_MOUSE__II_3470754_REVERSED	|generic|tr_Q6A035_Q6A035_MOUSE__II_3470754_REVERSED	|generic|tr_F8VPK5_F8VPK5_MOUSE__II_3470754_REVERSED	|generic|sp_P70336-2_ROCK2_MOUSE_REVERSED	|generic|tr_A0A1Y7VMN0_A0A1Y7VMN0_MOUSE_REVERSED|
"""index: 6752, intensity: 3260.0, mobility: 0.854"""	-0.356667	0.114863	0.795991	MVVGGGAGDIRG	generic|IP_1000666_TX=10090_REVERSED|
"""index: 9556, intensity: 7917.0, mobility: 1.119"""	-0.35669	0.115129	0.796027	EKVDLMDKLDHIEGAQTGKEEAMDQIQKTKKNLMTEKEELR	generic|II_912549_TX=10090_REVERSED	|generic|tr_V9GXH3_V9GXH3_MOUSE__chr6_-1_119694567_119694731_ENSMUST00000185139_REVERSED	|generic|tr_V9GXF0_V9GXF0_MOUSE__chr6_-1_119694567_119694731_ENSMUST00000185139_REVERSED	|generic|chr6_-1_119761105_119761311_ENSMUST00000185139_REVERSED	|generic|tr_V9GXP8_V9GXP8_MOUSE__chr6_-1_119694567_119694731_ENSMUST00000185139_REVERSED	|generic|tr_F8VPM7_F8VPM7_MOUSE__chr6_-1_119694567_119694731_ENSMUST00000185139_REVERSED	|generic|sp_Q99MI1_RB6I2_MOUSE__chr6_-1_119694567_119694731_ENSMUST00000185139_REVERSED	|generic|sp_Q99MI1-2_RB6I2_MOUSE__chr6_-1_119694567_119694731_ENSMUST00000185139_REVERSED	|generic|tr_V9GWT6_V9GWT6_MOUSE__chr6_-1_119694567_119694731_ENSMUST00000185139_REVERSED	|generic|tr_V9GX53_V9GX53_MOUSE__chr6_-1_119694567_119694731_ENSMUST00000185139_REVERSED|
"""index: 2755, intensity: 3788.0, mobility: 0.798"""	-0.356838	0.115395	0.796255	APNISRCR	generic|IP_1061271_TX=10090_REVERSED|
"""index: 18571, intensity: 3913.0, mobility: 0.791"""	-0.356905	0.115538	0.796358	SSSFMEGRR	generic|IP_1007711_TX=10090_REVERSED|
"""index: 18745, intensity: 2901.0, mobility: 0.836"""	-0.357303	0.115803	0.796972	RRSISGPP	generic|sp_Q9R1V7-4_ADA23_MOUSE__chr8_1_85302905_85302934_ENSMUST00000211597__II_1038060_REVERSED	|generic|sp_Q9R1V7_ADA23_MOUSE__chr8_1_85302905_85302934_ENSMUST00000211597__II_1038022_REVERSED	|generic|sp_Q9R1V7-2_ADA23_MOUSE__chr8_1_85302905_85302934_ENSMUST00000211597__II_1037997_REVERSED	|generic|II_1038040_TX=10090_REVERSED	|generic|sp_Q9R1V7-3_ADA23_MOUSE__chr8_1_85302905_85302934_ENSMUST00000211597_REVERSED|
"""index: 28330, intensity: 3354.0, mobility: 1.029"""	-0.357387	0.116069	0.7971	TSSLMRITLPNY	generic|tr_Q9CUV3_Q9CUV3_MOUSE__II_1137996_REVERSED	|generic|tr_Q5RIM6_Q5RIM6_MOUSE__chr11_-1_62327102_62327170_ENSMUST00000131911__II_1137955_REVERSED	|generic|sp_Q60974_NCOR1_MOUSE__chr11_-1_62327102_62327170_ENSMUST00000131911__II_1137955_REVERSED	|generic|sp_Q60974-2_NCOR1_MOUSE__chr11_-1_62327102_62327170_ENSMUST00000131911__II_1137955_REVERSED	|generic|tr_E9Q9Y2_E9Q9Y2_MOUSE__chr11_-1_62327102_62327170_ENSMUST00000131911__II_1137992_REVERSED	|generic|tr_Q8CHB6_Q8CHB6_MOUSE__chr11_-1_62327102_62327170_ENSMUST00000131911__II_1137996_REVERSED	|generic|tr_Q8VDE8_Q8VDE8_MOUSE__chr11_-1_62327102_62327170_ENSMUST00000131911__II_1137992_REVERSED	|generic|tr_Q5PRE9_Q5PRE9_MOUSE__chr11_-1_62327102_62327170_ENSMUST00000131911__II_1137955_REVERSED	|generic|tr_E9Q2B2_E9Q2B2_MOUSE__chr11_-1_62327102_62327170_ENSMUST00000131911__II_1137955_REVERSED	|generic|tr_F6TRR6_F6TRR6_MOUSE__II_1137993_REVERSED	|generic|tr_F7C134_F7C134_MOUSE__chr11_-1_62327102_62327170_ENSMUST00000131911__II_1137992_REVERSED	|generic|tr_Q3UV34_Q3UV34_MOUSE__chr11_-1_62327102_62327170_ENSMUST00000131911_REVERSED|
"""index: 6153, intensity: 3792.0, mobility: 0.984"""	-0.357391	0.116304	0.797107	DKGYHEQSHIEQFEKEQFPST	generic|IP_857481_TX=10090_REVERSED|
"""index: 1951, intensity: 4587.0, mobility: 0.894"""	-0.357647	0.116477	0.7975	NKEGVEARTLP	generic|tr_Q78WP6_Q78WP6_MOUSE_REVERSED|
"""index: 13654, intensity: 4100.0, mobility: 0.924"""	-0.357805	0.116587	0.797743	EFEMMIKQIQPLKLQRNMTGMAKTVGKMAQAM	generic|sp_Q9DB34_CHM2A_MOUSE__chr7_-1_13032075_13032173_ENSMUST00000211369__II_3458233_REVERSED|
"""index: 21397, intensity: 2608.0, mobility: 1.051"""	-0.359091	0.116852	0.799716	RFGQLEHPFTLR	generic|tr_A0A0U1RNJ8_A0A0U1RNJ8_MOUSE_REVERSED|
"""index: 14718, intensity: 6252.0, mobility: 1.044"""	-0.359166	0.117055	0.799832	LAERFYADVAYNAKRERKPPEIWETFAIKQKERYDEGEFYYVS	generic|IP_947691_TX=10090_REVERSED|
"""index: 6187, intensity: 16463.0, mobility: 1.160"""	-0.359632	0.117258	0.800544	WYRQLEEGLHKSRDEPLVSFMDDEELRR	generic|tr_A0A1C9IC75_A0A1C9IC75_MOUSE__II_3482494_REVERSED	|generic|tr_B7ZWC5_B7ZWC5_MOUSE_REVERSED	|generic|tr_E9Q236_E9Q236_MOUSE_REVERSED	|generic|tr_B9EKC2_B9EKC2_MOUSE_REVERSED	|generic|tr_E9Q467_E9Q467_MOUSE_REVERSED	|generic|tr_Q3TZN9_Q3TZN9_MOUSE_REVERSED|
"""index: 4171, intensity: 8866.0, mobility: 0.814"""	-0.360342	0.117522	0.801628	IDMNVQMGRGKIE	generic|tr_B7ZCI3_B7ZCI3_MOUSE_REVERSED	|generic|tr_B7ZCI2_B7ZCI2_MOUSE_REVERSED|
"""index: 1913, intensity: 3272.0, mobility: 0.846"""	-0.360579	0.117725	0.80199	FSLRVALLLMDF	generic|tr_F6VSQ9_F6VSQ9_MOUSE__II_957468_REVERSED|
"""index: 17183, intensity: 3287.0, mobility: 1.089"""	-0.360681	0.117834	0.802145	RLWEVCEGELYFK	generic|tr_O19440_O19440_MOUSE__II_1065382_REVERSED	|generic|tr_A0A2Z4SYZ5_A0A2Z4SYZ5_MOUSE_REVERSED	|generic|tr_A0A2Z4SYA7_A0A2Z4SYA7_MOUSE_REVERSED	|generic|tr_V9HVU9_V9HVU9_MOUSE_REVERSED	|generic|tr_Q6PEB5_Q6PEB5_MOUSE_REVERSED	|generic|tr_A0A2Z4T3M8_A0A2Z4T3M8_MOUSE_REVERSED	|generic|tr_Q4VCN9_Q4VCN9_MOUSE_REVERSED	|generic|tr_A0A2Z4SYV0_A0A2Z4SYV0_MOUSE_REVERSED|
"""index: 19831, intensity: 2609.0, mobility: 1.142"""	-0.361666	0.118004	0.803643	IINMKLCCLRVYENRQQAWQLFCTQDKNL	generic|tr_B1AUV4_B1AUV4_MOUSE_REVERSED|
"""index: 20294, intensity: 2617.0, mobility: 1.103"""	-0.362431	0.118206	0.804803	HPTLSLCPFSPASSGSL	generic|IP_1123737_TX=10090_REVERSED|
"""index: 5621, intensity: 2676.0, mobility: 0.991"""	-0.362655	0.118438	0.805143	VYQPDPGMHEELV	generic|chr15_1_23173798_23173944_ENSMUST00000170626__II_1091434_TX=10090_REVERSED	|generic|tr_Q8BLB5_Q8BLB5_MOUSE__chr15_1_23259689_23259733_ENSMUST00000040427__II_1091430_REVERSED	|generic|chr15_1_23173741_23173944_ENSMUST00000170626__II_1091434_TX=10090_REVERSED	|generic|tr_F6RSC2_F6RSC2_MOUSE__chr15_1_23259689_23259733_ENSMUST00000040427__II_1091435_REVERSED	|generic|tr_A0A2I3BPS8_A0A2I3BPS8_MOUSE__chr15_1_23259689_23259733_ENSMUST00000040427_REVERSED	|generic|tr_E9Q941_E9Q941_MOUSE__chr15_1_23259689_23259733_ENSMUST00000040427_REVERSED	|generic|tr_E9Q9Q6_E9Q9Q6_MOUSE__chr15_1_23259689_23259733_ENSMUST00000040427_REVERSED|
"""index: 16307, intensity: 4703.0, mobility: 0.894"""	-0.362928	0.118671	0.805556	LRTLHTHI	generic|IP_843897_TX=10090_REVERSED|
"""index: 736, intensity: 3486.0, mobility: 0.936"""	-0.363442	0.118935	0.806331	WLEESQSTGSP	generic|IP_974426_TX=10090_REVERSED|
"""index: 7021, intensity: 38612.0, mobility: 1.059"""	-0.363488	0.119198	0.806402	RLVAGHASIILPCTK	generic|IP_3506440_TX=10090_REVERSED|
"""index: 11412, intensity: 8059.0, mobility: 0.880"""	-0.363777	0.119431	0.806837	QSQNNQGRWSQKLDRW	generic|tr_B1B0X6_B1B0X6_MOUSE_REVERSED|
"""index: 9472, intensity: 10158.0, mobility: 1.061"""	-0.364026	0.1196	0.807212	EKGPEGAPGAPGPAGAPGPPGVRGASGPF	generic|sp_Q3U962_CO5A2_MOUSE_REVERSED|
"""index: 7941, intensity: 166952.0, mobility: 1.034"""	-0.364962	0.119831	0.80862	NSSLADLNSSNTADSPRFLVRGR	generic|sp_Q8K273_MMGT1_MOUSE_REVERSED|
"""index: 4369, intensity: 16396.0, mobility: 0.872"""	-0.365192	0.119905	0.808967	TSSTLLAWRSVGGQRI	generic|chr3_1_96188142_96188423_ENSMUST00000133665_REVERSED|
"""index: 13741, intensity: 3408.0, mobility: 0.841"""	-0.366012	0.120137	0.810196	RVPAAGWL	generic|tr_D6RCH3_D6RCH3_MOUSE__II_1133262_REVERSED	|generic|sp_Q91XF4_RN167_MOUSE__chr11_1_70650939_70651214_ENSMUST00000141695__II_1133263_REVERSED	|generic|tr_D6RH35_D6RH35_MOUSE__chr11_1_70648042_70648092_ENSMUST00000037534_REVERSED|
"""index: 9999, intensity: 208393.0, mobility: 0.810"""	-0.366411	0.1204	0.810792	ERSVWKENEMKKAEKML	generic|sp_Q811D2_ANR26_MOUSE_REVERSED	|generic|tr_D3Z482_D3Z482_MOUSE_REVERSED|
"""index: 14834, intensity: 4207.0, mobility: 0.979"""	-0.366503	0.120631	0.81093	WLGILIFNHPFFPGPPFFMRQLLWSSW	generic|IP_971526_TX=10090_REVERSED|
"""index: 13407, intensity: 3166.0, mobility: 0.846"""	-0.366813	0.120894	0.811393	DMIKPISNL	generic|II_962456_TX=10090_REVERSED	|generic|sp_A2ALV5_SHOC1_MOUSE_REVERSED	|generic|tr_Q3UXC4_Q3UXC4_MOUSE_REVERSED|
"""index: 17512, intensity: 2930.0, mobility: 1.071"""	-0.36685	0.121061	0.811449	QTRIAEMETQQERLKTELEARERELTELTKDLEQQLWSRE	generic|tr_B2RWX5_B2RWX5_MOUSE_REVERSED|
"""index: 24249, intensity: 4203.0, mobility: 0.970"""	-0.368201	0.121324	0.813461	YIRNCQKRR	generic|IP_1015915_TX=10090_REVERSED|
"""index: 7114, intensity: 5604.0, mobility: 0.932"""	-0.368238	0.121554	0.813515	WPPLTHAFRSI	generic|IP_1083751_TX=10090_REVERSED|
"""index: 9387, intensity: 2680.0, mobility: 1.154"""	-0.36841	0.121657	0.813771	EIYIYSQCLACLRYIMAQLTIYIYIYTYIHMYNLKENI	generic|IP_3482647_TX=10090_REVERSED|
"""index: 2852, intensity: 75134.0, mobility: 0.917"""	-0.370451	0.121855	0.816791	AFVSLSGAASFLS	generic|sp_Q6PDE8_MF13A_MOUSE__chr19_1_46368046_46368165_ENSMUST00000142994__II_1048565_REVERSED	|generic|II_1048566_TX=10090_REVERSED	|generic|tr_D6RFE3_D6RFE3_MOUSE__chr19_1_46368046_46368165_ENSMUST00000142994_REVERSED|
"""index: 17196, intensity: 5670.0, mobility: 1.125"""	-0.371255	0.122053	0.817975	FHTNRLLDYLNYSLLEFVLCLHNRFMFHRKLHVIYYKMETDH	generic|sp_Q9Z188_DYR1B_MOUSE_REVERSED	|generic|sp_Q9Z188-2_DYR1B_MOUSE_REVERSED	|generic|sp_Q9Z188-3_DYR1B_MOUSE_REVERSED|
"""index: 7634, intensity: 89393.0, mobility: 0.911"""	-0.372256	0.122187	0.819444	SAGAGGGGGAAAAAGTATAAAATAAASPPWSVVLEP	generic|IP_958637_TX=10090_REVERSED|
"""index: 23360, intensity: 4007.0, mobility: 1.153"""	-0.372764	0.122449	0.820187	YLGVACAWLLSAALVAGV	generic|II_3497953_TX=10090_REVERSED	|generic|sp_Q9D938_TM160_MOUSE__chr7_1_16455169_16455426_ENSMUST00000209536_REVERSED|
"""index: 5480, intensity: 4898.0, mobility: 0.859"""	-0.372969	0.122711	0.820487	IGTCLPSPLW	generic|IP_1025137_TX=10090_REVERSED|
"""index: 8747, intensity: 7733.0, mobility: 0.882"""	-0.372969	0.122972	0.820488	PMLLEKHMFTQTLGKWREKQSPEAQTR	generic|IP_3476419_TX=10090_REVERSED|
"""index: 20796, intensity: 3086.0, mobility: 1.075"""	-0.373029	0.123234	0.820575	VVTNGVMCLVFILLYSSIFVAAVQPQ	generic|tr_Q924N0_Q924N0_MOUSE_REVERSED	|generic|sp_Q924H0_NPFF2_MOUSE_REVERSED|
"""index: 12381, intensity: 4823.0, mobility: 1.062"""	-0.373605	0.123496	0.821416	MRLFYKELVPNPKIKRRIPDQVGMWRSLPM	generic|chr8_1_4516883_4517047_ENSMUST00000176130_REVERSED|
"""index: 28122, intensity: 8195.0, mobility: 1.008"""	-0.373842	0.123725	0.821762	SAQMTMKPCSRR	generic|IP_3507051_TX=10090_REVERSED|
"""index: 12569, intensity: 2546.0, mobility: 1.040"""	-0.37458	0.123986	0.822835	SPVMVRSDTEWHLG	generic|chr7_1_84577314_84577433_ENSMUST00000180387_REVERSED|
"""index: 16521, intensity: 6051.0, mobility: 0.899"""	-0.374959	0.124215	0.823386	RLLSFLRM	generic|IP_977540_TX=10090_REVERSED|
"""index: 2012, intensity: 2533.0, mobility: 0.968"""	-0.375767	0.124477	0.824557	MRTTMMMKQRE	generic|IP_874929_TX=10090_REVERSED|
"""index: 8169, intensity: 5610.0, mobility: 1.055"""	-0.375817	0.124706	0.82463	QPHKMSINYITDAYKKLAVAYSQCDFPLVISNALEFVMAGRVQA	generic|sp_O35409_FOLH1_MOUSE__chr7_-1_86756934_86757011_ENSMUST00000209082_REVERSED	|generic|tr_Q0VDM6_Q0VDM6_MOUSE__chr7_-1_86756934_86757011_ENSMUST00000209082_REVERSED|
"""index: 16280, intensity: 20354.0, mobility: 1.093"""	-0.375987	0.124967	0.824875	NSFIISAASFSDNSKC	generic|sp_A2ARV4_LRP2_MOUSE_REVERSED	|generic|tr_A2ARV5_A2ARV5_MOUSE_REVERSED|
"""index: 3936, intensity: 3915.0, mobility: 0.949"""	-0.376139	0.125163	0.825095	MQLMKADPPEQ	generic|sp_Q8C147_DOCK8_MOUSE_REVERSED	|generic|tr_B9EJ70_B9EJ70_MOUSE_REVERSED|
"""index: 7515, intensity: 4198.0, mobility: 1.044"""	-0.37671	0.125425	0.825919	KMKEMGLQRVMQHHTVSPLYEQRS	generic|IP_985377_TX=10090_REVERSED|
"""index: 14153, intensity: 5205.0, mobility: 0.936"""	-0.376717	0.125653	0.82593	QQNVLCTGFDVWSTSLQP	generic|tr_D3Z6E8_D3Z6E8_MOUSE__II_841390_REVERSED	|generic|tr_E9Q8C0_E9Q8C0_MOUSE__II_841390_REVERSED|
"""index: 14298, intensity: 2519.0, mobility: 1.185"""	-0.377214	0.125914	0.826645	NREAELQARGFLKMQTE	generic|sp_Q8VCZ7_ZBT7C_MOUSE_REVERSED|
"""index: 8044, intensity: 3564.0, mobility: 0.937"""	-0.377624	0.126176	0.827235	QDWLLTIHER	generic|sp_O55225_OTOG_MOUSE_REVERSED|
"""index: 6772, intensity: 39563.0, mobility: 1.043"""	-0.377762	0.126437	0.827433	STQWDTAKGRLNEEYNSMFSVNLIHLIFHMFLPVVCHKSWEA	generic|IP_3498992_TX=10090_REVERSED|
"""index: 10297, intensity: 3242.0, mobility: 1.220"""	-0.37792	0.126665	0.82766	QRGRPYMRKIYFWASTRRTRASEKCRQRTWSLRMIHC	generic|IP_1008804_TX=10090_REVERSED|
"""index: 18166, intensity: 3205.0, mobility: 1.040"""	-0.378265	0.126926	0.828155	VMTLTRLLWLDLSVLVTIPNMNRTSTFAMSAQTSWMILGFCK	generic|IP_1043273_TX=10090_REVERSED|
"""index: 2698, intensity: 11002.0, mobility: 0.887"""	-0.37832	0.127154	0.828235	TLPTETKFLSEMRIH	generic|sp_Q8BLG2_LPAR4_MOUSE_REVERSED	|generic|tr_Q80UD5_Q80UD5_MOUSE_REVERSED|
"""index: 4467, intensity: 5528.0, mobility: 0.847"""	-0.378428	0.127282	0.828389	PNHIFHCRSGYPCRGQ	generic|tr_Q3TW34_Q3TW34_MOUSE_REVERSED	|generic|sp_P22893_TTP_MOUSE_REVERSED	|generic|tr_Q9DBE5_Q9DBE5_MOUSE_REVERSED|
"""index: 21950, intensity: 21652.0, mobility: 0.895"""	-0.37899	0.127405	0.829194	SSVPSCVMSLPSL	generic|IP_1129203_TX=10090_REVERSED|
"""index: 12457, intensity: 3380.0, mobility: 1.094"""	-0.379387	0.127405	0.829761	YILDGVQVNPRNRKTAGEFALYSLSAPESG	generic|sp_Q7TQK4_EXOS3_MOUSE__II_963637_REVERSED	|generic|tr_A0A1S6GWI6_A0A1S6GWI6_MOUSE__II_963637_REVERSED	|generic|tr_F6TGV1_F6TGV1_MOUSE_REVERSED|
"""index: 12342, intensity: 8339.0, mobility: 1.142"""	-0.380518	0.127599	0.831372	QSRQSPRSYHQWRKIGRYCSRQERRIKQPPCVLYGHKNSH	generic|IP_987867_TX=10090_REVERSED|
"""index: 16915, intensity: 4381.0, mobility: 0.954"""	-0.381439	0.127859	0.832679	MLEQEEKIASMSFQWKQISLMTPAPHRLKK	generic|sp_Q8CGF7-3_TCRG1_MOUSE_REVERSED	|generic|sp_Q8CGF7_TCRG1_MOUSE__chr18_1_42574636_42574719_ENSMUST00000173642_REVERSED	|generic|sp_Q8CGF7-2_TCRG1_MOUSE__chr18_1_42574636_42574719_ENSMUST00000173642_REVERSED	|generic|tr_A0A494B9W7_A0A494B9W7_MOUSE_REVERSED|
"""index: 20024, intensity: 3019.0, mobility: 1.103"""	-0.381612	0.128085	0.832924	CPFLTTMHVCYPDVPLVMATYSAFFNWALS	generic|IP_1086480_TX=10090_REVERSED|
"""index: 2162, intensity: 3537.0, mobility: 0.924"""	-0.382048	0.128345	0.833542	QHYTLCELSTK	generic|IP_1043215_TX=10090_REVERSED|
"""index: 1012, intensity: 11992.0, mobility: 0.748"""	-0.382068	0.128605	0.83357	ASLAKDLA	generic|sp_Q921W0_CHM1A_MOUSE__chr8_-1_123206140_123206211_ENSMUST00000167655__II_860458_REVERSED|
"""index: 16989, intensity: 3305.0, mobility: 0.878"""	-0.382259	0.128865	0.83384	ERRELPHP	generic|chr7_1_27276639_27276866_ENSMUST00000079258__IP_895608_TX=10090_REVERSED|
"""index: 20903, intensity: 3451.0, mobility: 0.965"""	-0.382638	0.129124	0.834375	PYGWLKKDL	generic|IP_991682_TX=10090_REVERSED|
"""index: 14634, intensity: 3589.0, mobility: 1.008"""	-0.382942	0.129351	0.834804	RGTTKTHQCCVRHGWFHHLGRHARIKKLWELDERL	generic|IP_879357_TX=10090_REVERSED|
"""index: 9244, intensity: 5097.0, mobility: 0.980"""	-0.383151	0.12961	0.835099	LFQANDRGRKWLFGERNGP	generic|tr_Q5SSK2_Q5SSK2_MOUSE_REVERSED	|generic|tr_Q3V340_Q3V340_MOUSE_REVERSED|
"""index: 3837, intensity: 3374.0, mobility: 1.032"""	-0.38331	0.129836	0.835322	SHRVVLTTGATCTHGKSIYM	generic|chr5_-1_32828416_32828484_ENSMUST00000120129_REVERSED|
"""index: 12926, intensity: 15195.0, mobility: 1.126"""	-0.383643	0.130096	0.835791	LFRQLDHSDGLKAKRQDARKGLSTWAQNL	generic|tr_A3KGU5_A3KGU5_MOUSE__chr2_1_30030480_30030602_ENSMUST00000201758__II_1012391_REVERSED	|generic|tr_B9EKJ1_B9EKJ1_MOUSE__chr2_1_30030480_30030602_ENSMUST00000201758__II_1012391_REVERSED	|generic|tr_A3KGU7_A3KGU7_MOUSE__chr2_1_30030480_30030602_ENSMUST00000201758__II_1012391_REVERSED	|generic|tr_A3KGU9_A3KGU9_MOUSE__chr2_1_30030480_30030602_ENSMUST00000201758__II_1012391_REVERSED	|generic|tr_B2RXX6_B2RXX6_MOUSE__chr2_1_30030480_30030602_ENSMUST00000201758__II_1012391_REVERSED	|generic|sp_P16546_SPTN1_MOUSE__chr2_1_30030480_30030602_ENSMUST00000201758__II_1012391_REVERSED	|generic|sp_P16546-2_SPTN1_MOUSE__chr2_1_30030480_30030602_ENSMUST00000201758__II_1012391_REVERSED	|generic|tr_E9Q447_E9Q447_MOUSE__chr2_1_30030480_30030602_ENSMUST00000201758__II_1012391_REVERSED	|generic|tr_B7ZWK3_B7ZWK3_MOUSE__chr2_1_30030480_30030602_ENSMUST00000201758__II_1012391_REVERSED|
"""index: 3704, intensity: 3633.0, mobility: 1.201"""	-0.383895	0.130356	0.836144	CRSRPFGSPESEPEPEEGAP	generic|chr14_1_25459403_25536779_ENSMUST00000162645_REVERSED|
"""index: 10371, intensity: 4239.0, mobility: 0.907"""	-0.383918	0.130582	0.836177	TRTYRLAVTYAAAVLTMVTL	generic|sp_Q61420_S35A1_MOUSE_REVERSED|
"""index: 3211, intensity: 4058.0, mobility: 0.957"""	-0.384168	0.130841	0.836527	IQYPMLLNHLC	generic|IP_3491474_TX=10090_REVERSED|
"""index: 9319, intensity: 4168.0, mobility: 0.997"""	-0.384824	0.131033	0.837446	HTLLDREGERGREERRERERERERERERERERERERE	generic|IP_831132_TX=10090_REVERSED|
"""index: 1366, intensity: 4473.0, mobility: 0.877"""	-0.385487	0.131258	0.838373	QQHIQTGSPPP	generic|sp_P08920_CD2_MOUSE_REVERSED	|generic|tr_Q9R201_Q9R201_MOUSE_REVERSED	|generic|tr_Q3UU70_Q3UU70_MOUSE_REVERSED|
"""index: 20488, intensity: 5266.0, mobility: 1.012"""	-0.386267	0.131518	0.839459	LFFLSKNNRIITQSDDYKF	generic|IP_3482659_TX=10090_REVERSED|
"""index: 22574, intensity: 4302.0, mobility: 0.921"""	-0.386288	0.131777	0.839489	LLGKQKLIRYVQASTHP	generic|IP_927870_TX=10090_REVERSED|
"""index: 15017, intensity: 8550.0, mobility: 1.035"""	-0.386303	0.131968	0.839509	GDLCMAVAQDHIKEKESRSLDYFYSYKQLIEQESNRLSLIFSH	generic|tr_Q9D3Z9_Q9D3Z9_MOUSE__chr12_1_13560856_13561005_ENSMUST00000223081__II_3501784_REVERSED	|generic|tr_Q6GQV6_Q6GQV6_MOUSE__chr12_1_13558612_13558755_ENSMUST00000223081__II_3501783_REVERSED	|generic|tr_E9Q411_E9Q411_MOUSE__chr12_1_13558612_13558755_ENSMUST00000223081__II_3501783_REVERSED	|generic|tr_Q6PGH6_Q6PGH6_MOUSE__chr12_1_13558612_13558755_ENSMUST00000223081__II_3501783_REVERSED	|generic|tr_Q80XK8_Q80XK8_MOUSE__chr12_1_13558612_13558755_ENSMUST00000223081_REVERSED|
"""index: 6916, intensity: 4609.0, mobility: 0.841"""	-0.387055	0.132227	0.840554	FSLSCLNRHEQWVTQ	generic|IP_1119619_TX=10090_REVERSED|
"""index: 9698, intensity: 3690.0, mobility: 1.127"""	-0.387189	0.132486	0.84074	DEWQLLECYLLLTFAAETYNEAQLHMDCLKHIYRIYMEEKN	generic|tr_F8VPQ1_F8VPQ1_MOUSE__chr9_-1_107023724_107023864_ENSMUST00000170193__II_843944_REVERSED	|generic|sp_Q8CIQ7_DOCK3_MOUSE__chr9_-1_107023724_107023864_ENSMUST00000170193__II_843944_REVERSED	|generic|tr_Q3UHH9_Q3UHH9_MOUSE__chr12_1_40794838_40794867_ENSMUST00000220783_REVERSED	|generic|tr_F6YXW9_F6YXW9_MOUSE__chr12_1_40794838_40794867_ENSMUST00000220783_REVERSED|
"""index: 17374, intensity: 3694.0, mobility: 1.109"""	-0.387191	0.132711	0.840743	KPNPWFRPNHHLGYISITATIGKPISRGDPFTV	generic|sp_O35728_CP4AE_MOUSE_REVERSED|
"""index: 12755, intensity: 2670.0, mobility: 0.910"""	-0.387717	0.13297	0.84147	EPRTFRRLCDTLTTIGPIHSEG	generic|tr_C4IXT3_C4IXT3_MOUSE__chr11_-1_61157167_61157217_ENSMUST00000173525_REVERSED	|generic|sp_Q8CEG8_UBP27_MOUSE__chr11_-1_61157167_61157217_ENSMUST00000173525_REVERSED|
"""index: 17544, intensity: 4001.0, mobility: 0.933"""	-0.387958	0.13323	0.841804	GLPFSRSVDEL	generic|IP_3477802_TX=10090_REVERSED|
"""index: 9338, intensity: 6486.0, mobility: 1.033"""	-0.388143	0.13342	0.842059	QQAMERALFQQQQQQRLLQ	generic|sp_Q8BXA1_GOLI4_MOUSE__chr3_-1_75892779_75893036_ENSMUST00000134444__II_983190_REVERSED	|generic|tr_D3YVW2_D3YVW2_MOUSE__chr3_-1_75892779_75893036_ENSMUST00000134444__II_983190_REVERSED|
"""index: 10595, intensity: 5037.0, mobility: 1.091"""	-0.389102	0.133679	0.843381	GIFRTLCIYVDGKVSFHKVAYVDEMNPIDTQNTFLQTAKSWQYI	generic|tr_A0A0G2JGE8_A0A0G2JGE8_MOUSE__chr19_1_38265015_38265101_ENSMUST00000087252__II_792451_REVERSED	|generic|tr_A0A0G2JGB7_A0A0G2JGB7_MOUSE__chr19_1_38265015_38265101_ENSMUST00000087252__II_792451_REVERSED	|generic|sp_Q9JIA1_LGI1_MOUSE__chr19_1_38265015_38265101_ENSMUST00000087252__II_792451_REVERSED|
"""index: 24772, intensity: 25254.0, mobility: 1.034"""	-0.389295	0.133938	0.843646	IGQLLASLHSHLAC	generic|IP_1017609_TX=10090_REVERSED|
"""index: 14823, intensity: 4183.0, mobility: 0.827"""	-0.389464	0.134197	0.843878	KCIPNPKG	generic|tr_A0A5K1VVQ9_A0A5K1VVQ9_MOUSE__chr19_-1_7374046_7374075_ENSMUST00000237653__II_1006392_REVERSED	|generic|sp_A2ASS6_TITIN_MOUSE__chr19_-1_7374046_7374075_ENSMUST00000237653__II_1006392_REVERSED	|generic|sp_A2ASS6-2_TITIN_MOUSE__chr19_-1_7374046_7374075_ENSMUST00000237653__II_1006392_REVERSED	|generic|tr_A0A5K1VVQ1_A0A5K1VVQ1_MOUSE__chr19_-1_7374046_7374075_ENSMUST00000237653__II_1006392_REVERSED	|generic|tr_E9Q8K5_E9Q8K5_MOUSE__chr19_-1_7374046_7374075_ENSMUST00000237653__II_1006392_REVERSED	|generic|tr_E9Q8N1_E9Q8N1_MOUSE__chr19_-1_7374046_7374075_ENSMUST00000237653__II_1006392_REVERSED|
"""index: 8340, intensity: 3244.0, mobility: 0.979"""	-0.389641	0.134456	0.844122	LLELSGAEWDERLRQCREQAQQQER	generic|tr_E9PUV9_E9PUV9_MOUSE_REVERSED	|generic|sp_P58660_CAR10_MOUSE_REVERSED|
"""index: 7335, intensity: 4510.0, mobility: 1.108"""	-0.389712	0.134715	0.844219	SSAETTWLRVQRIQLELDFYLNEMNFRYSLICMKYFLK	generic|IP_3458829_TX=10090_REVERSED|
"""index: 20401, intensity: 3208.0, mobility: 1.008"""	-0.390093	0.134974	0.844741	VYQFSLDGNKYY	generic|tr_A0A494B9X2_A0A494B9X2_MOUSE__IP_916601_REVERSED	|generic|sp_O88958_GNPI1_MOUSE__IP_916601_REVERSED	|generic|tr_Q6A0D9_Q6A0D9_MOUSE__IP_916601_REVERSED	|generic|tr_A0A494BB68_A0A494BB68_MOUSE_REVERSED	|generic|tr_D3Z0R5_D3Z0R5_MOUSE_REVERSED|
"""index: 18389, intensity: 3933.0, mobility: 0.941"""	-0.390237	0.135233	0.844939	HRVRRGQPE	generic|IP_1010634_TX=10090_REVERSED|
"""index: 15447, intensity: 5886.0, mobility: 0.948"""	-0.390295	0.135352	0.845018	GHVCLFQQNLLAALPLSDFAEMCAEYVRESYKIKCE	generic|tr_E0CZ78_E0CZ78_MOUSE__chr14_-1_20523775_20523846_ENSMUST00000161332_REVERSED	|generic|tr_A0A6B9EQU3_A0A6B9EQU3_MOUSE__chr14_-1_20523775_20523846_ENSMUST00000161332_REVERSED	|generic|sp_P48453_PP2BB_MOUSE__chr14_-1_20523775_20523846_ENSMUST00000161332_REVERSED	|generic|sp_P48453-2_PP2BB_MOUSE__chr14_-1_20523775_20523846_ENSMUST00000161332_REVERSED	|generic|tr_E9Q6P2_E9Q6P2_MOUSE__chr14_-1_20523775_20523846_ENSMUST00000161332_REVERSED	|generic|tr_G3X8U7_G3X8U7_MOUSE__chr14_-1_20523775_20523846_ENSMUST00000161332_REVERSED	|generic|tr_Q3UXV4_Q3UXV4_MOUSE__chr14_-1_20523775_20523846_ENSMUST00000161332_REVERSED|
"""index: 15333, intensity: 4118.0, mobility: 1.029"""	-0.390928	0.135541	0.845884	ERSRNRVVKSHIACSVCYHLKVYLKPLVYADFVSAESIDR	generic|IP_899281_TX=10090_REVERSED	|generic|tr_Q497N1_Q497N1_MOUSE_REVERSED|
"""index: 13309, intensity: 4137.0, mobility: 0.846"""	-0.391615	0.135589	0.84682	TFIPWTKWYLDHRF	generic|tr_B5THE3_B5THE3_MOUSE_REVERSED	|generic|tr_F8VQM5_F8VQM5_MOUSE_REVERSED|
"""index: 21998, intensity: 15561.0, mobility: 0.983"""	-0.392546	0.135847	0.848086	VKVDELYGRR	generic|sp_Q8R0W0_EPIPL_MOUSE_REVERSED	|generic|tr_A0A2I3BRT4_A0A2I3BRT4_MOUSE_REVERSED|
"""index: 16153, intensity: 4289.0, mobility: 0.794"""	-0.392795	0.136105	0.848424	PAMWPSPMSPIHRQ	generic|chr8_1_45763022_45763195_ENSMUST00000124544_REVERSED|
"""index: 2693, intensity: 4507.0, mobility: 0.894"""	-0.39292	0.136364	0.848592	TLPTETKFLSEMRIH	generic|sp_Q8BLG2_LPAR4_MOUSE_REVERSED	|generic|tr_Q80UD5_Q80UD5_MOUSE_REVERSED|
"""index: 8410, intensity: 3819.0, mobility: 1.028"""	-0.392968	0.136622	0.848658	MHWKAGLPSKLKMCDHINEK	generic|tr_Q059H2_Q059H2_MOUSE_REVERSED	|generic|sp_Q99MT7_GPR87_MOUSE_REVERSED|
"""index: 21440, intensity: 5205.0, mobility: 0.889"""	-0.393343	0.13688	0.849166	FAVAARLSSDL	generic|sp_Q9D6E4_TTC9B_MOUSE_REVERSED|
"""index: 7768, intensity: 4516.0, mobility: 1.071"""	-0.393404	0.137113	0.849248	DLALFVTSYRRERQKASQHVSYT	generic|tr_A0A654ICC6_A0A654ICC6_MOUSE_REVERSED	|generic|sp_O54851_CXD2_MOUSE_REVERSED|
"""index: 16361, intensity: 3269.0, mobility: 1.043"""	-0.393675	0.137113	0.849614	ELFEQYRRQELEVEGRMAEIAQN	generic|IP_3472692_TX=10090_REVERSED	|generic|IP_3507050_TX=10090_REVERSED|
"""index: 12139, intensity: 2601.0, mobility: 0.875"""	-0.394863	0.137371	0.851214	MNIMVMLIM	generic|IP_832581_TX=10090_REVERSED|
"""index: 28231, intensity: 4224.0, mobility: 0.924"""	-0.395061	0.137593	0.85148	WSNFADYAAR	generic|tr_B2RS41_B2RS41_MOUSE_REVERSED|
"""index: 26492, intensity: 5518.0, mobility: 0.804"""	-0.395531	0.137851	0.852111	PILPTYVM	generic|IP_3479719_TX=10090_REVERSED|
"""index: 12842, intensity: 3977.0, mobility: 0.800"""	-0.395588	0.138073	0.852188	VKSSGPPK	generic|sp_E9PV24_FIBA_MOUSE_REVERSED|
"""index: 10594, intensity: 5422.0, mobility: 1.169"""	-0.395673	0.138153	0.852301	SRLGKLDLAQQNGDYRKSMILKLQEIQEPKLENQVTY	generic|tr_Q8BP60_Q8BP60_MOUSE__chr19_1_8769029_8769187_ENSMUST00000184970__II_1049981_REVERSED	|generic|sp_Q99JX7_NXF1_MOUSE__chr19_1_8769029_8769187_ENSMUST00000184970__II_1049981_REVERSED	|generic|tr_V9GXW3_V9GXW3_MOUSE_REVERSED	|generic|tr_V9GXF3_V9GXF3_MOUSE_REVERSED|
"""index: 16221, intensity: 4275.0, mobility: 0.920"""	-0.395923	0.13841	0.852635	TVWINAKSSVKNGLSGKQT	generic|IP_1018554_TX=10090_REVERSED|
"""index: 12286, intensity: 4550.0, mobility: 1.027"""	-0.396038	0.13856	0.852789	PEVDLINDAYDLPPEEDDFPPFRMRKFHRRDRKERRMMI	generic|sp_Q99PV0_PRP8_MOUSE_REVERSED	|generic|tr_B7ZC27_B7ZC27_MOUSE_REVERSED	|generic|tr_Q3UNG1_Q3UNG1_MOUSE_REVERSED|
"""index: 5045, intensity: 2655.0, mobility: 0.864"""	-0.397256	0.138711	0.854414	KECSSLMPTL	generic|chr9_-1_35546897_35551327_ENSMUST00000034612_REVERSED|
"""index: 3385, intensity: 3439.0, mobility: 0.906"""	-0.397939	0.13886	0.855321	LTPKRCMTRYNWRHR	generic|chr6_1_92164218_92167502_ENSMUST00000113460_REVERSED|
"""index: 19640, intensity: 4551.0, mobility: 0.973"""	-0.398208	0.139081	0.855678	PPSAISSASGQPPR	generic|sp_Q8BFW7_LPP_MOUSE_REVERSED	|generic|sp_Q8BFW7-5_LPP_MOUSE_REVERSED|
"""index: 8529, intensity: 33607.0, mobility: 0.984"""	-0.398453	0.139302	0.856003	SNPNELEITYTGKDSQDDDNDKESSASTAQNKLMVDME	generic|tr_H7BX26_H7BX26_MOUSE__chr1_-1_176735680_176735949_ENSMUST00000192664__II_1029655_REVERSED	|generic|sp_Q6A065_CE170_MOUSE__chr1_-1_176735680_176735949_ENSMUST00000192664__II_1029637_REVERSED	|generic|II_1029643_TX=10090_REVERSED	|generic|chr1_-1_176769221_176769478_ENSMUST00000195433_REVERSED|
"""index: 9705, intensity: 6105.0, mobility: 1.093"""	-0.398615	0.139559	0.856217	EEKSKHMYQQMAKIEAQRGDMDTQIQRLEKELKEKKRSE	generic|sp_B2RW38_CFA58_MOUSE_REVERSED|
"""index: 13556, intensity: 3970.0, mobility: 1.082"""	-0.398927	0.139744	0.85663	LDITSLMCLFLYMPQHLSPESRVVLLVAM	generic|tr_B2RU86_B2RU86_MOUSE_REVERSED	|generic|tr_Q8VG23_Q8VG23_MOUSE_REVERSED|
"""index: 20531, intensity: 3704.0, mobility: 1.104"""	-0.399128	0.139928	0.856895	HQPSATPTVEVGPGAASP	generic|tr_Q3UL40_Q3UL40_MOUSE__chr7_1_130729638_130729832_ENSMUST00000207789__II_878174_REVERSED	|generic|tr_E9Q9Z4_E9Q9Z4_MOUSE__chr7_1_130729638_130729832_ENSMUST00000207789__II_878174_REVERSED	|generic|tr_E9Q8T1_E9Q8T1_MOUSE__chr7_1_130729638_130729832_ENSMUST00000207789__II_878174_REVERSED	|generic|tr_A0A140LI64_A0A140LI64_MOUSE_REVERSED	|generic|tr_A0A140LI86_A0A140LI86_MOUSE__chr7_1_130729638_130729832_ENSMUST00000207789_REVERSED	|generic|tr_A0A140LHH8_A0A140LHH8_MOUSE_REVERSED|
"""index: 19691, intensity: 16186.0, mobility: 1.015"""	-0.399243	0.140185	0.857046	IVNTLNGELIFEK	generic|IP_934874_TX=10090_REVERSED	|generic|IP_3491280_TX=10090_REVERSED|
"""index: 17098, intensity: 30827.0, mobility: 0.829"""	-0.399703	0.140405	0.857654	NGYSFLMHHRGQIF	generic|IP_904803_TX=10090_REVERSED|
"""index: 14356, intensity: 3914.0, mobility: 1.173"""	-0.399844	0.140553	0.857839	KFHDDYLDRAMTRVKQ	generic|tr_F8WIE5_F8WIE5_MOUSE__chr12_-1_51827348_51827467_ENSMUST00000217804__II_3505467_REVERSED	|generic|sp_Q69ZR2_HECD1_MOUSE__chr12_-1_51827348_51827467_ENSMUST00000217804__II_3505467_REVERSED|
"""index: 19772, intensity: 2769.0, mobility: 1.141"""	-0.400643	0.140773	0.858889	EWMPKIGEKFLHFDSHGTLDGPRVMHSYFK	generic|tr_D3Z729_D3Z729_MOUSE_REVERSED	|generic|tr_Q80ZJ3_Q80ZJ3_MOUSE_REVERSED	|generic|tr_Q0P688_Q0P688_MOUSE_REVERSED	|generic|tr_M0QWD1_M0QWD1_MOUSE_REVERSED	|generic|tr_Q9D334_Q9D334_MOUSE_REVERSED	|generic|tr_D3Z730_D3Z730_MOUSE_REVERSED	|generic|tr_Q3UUT0_Q3UUT0_MOUSE_REVERSED	|generic|sp_Q8BMB3_IF4E2_MOUSE_REVERSED	|generic|tr_D3YUV9_D3YUV9_MOUSE_REVERSED	|generic|tr_G3X9H1_G3X9H1_MOUSE_REVERSED|
"""index: 21750, intensity: 3613.0, mobility: 1.080"""	-0.401264	0.140993	0.859701	PGAMPAEVPDARTIHEWHQSPAW	generic|tr_E9Q0I4_E9Q0I4_MOUSE__II_921475_REVERSED	|generic|sp_Q8CG65_SSPO_MOUSE__II_921472_REVERSED	|generic|tr_A0A1D5RLZ9_A0A1D5RLZ9_MOUSE__II_921475_REVERSED	|generic|tr_Q8CG66_Q8CG66_MOUSE_REVERSED|
"""index: 16330, intensity: 4052.0, mobility: 1.105"""	-0.401559	0.141249	0.860087	QKEEGRWAVLHVQGETLLGMS	generic|IP_922136_TX=10090_REVERSED|
"""index: 12561, intensity: 7747.0, mobility: 1.066"""	-0.401668	0.141468	0.86023	LKLSCVCQMRKQVRSKEQASEKEQVGVSR	generic|IP_949109_TX=10090_REVERSED|
"""index: 20284, intensity: 3467.0, mobility: 0.997"""	-0.401813	0.141688	0.860419	SVPLPQYVQFLISLLF	generic|IP_1145978_TX=10090_REVERSED|
"""index: 14979, intensity: 3568.0, mobility: 1.019"""	-0.402064	0.141871	0.860747	SELMASSYQTRYFGVTGLNLKVWQDPKVNK	generic|tr_F6QYF8_F6QYF8_MOUSE__II_1131343_REVERSED	|generic|sp_Q11011_PSA_MOUSE__II_1131343_REVERSED	|generic|tr_E9Q039_E9Q039_MOUSE_REVERSED	|generic|tr_E9Q6F4_E9Q6F4_MOUSE_REVERSED|
"""index: 9438, intensity: 3515.0, mobility: 1.087"""	-0.402893	0.142127	0.861825	FFLCVLRHMLLSTSPSQLVQMQWLCWQGISSLDTGFQVCHR	generic|IP_3503379_TX=10090_REVERSED|
"""index: 24472, intensity: 3110.0, mobility: 1.141"""	-0.403761	0.142382	0.86295	VVLVSWQSSPLSQLVS	generic|tr_Q5F222_Q5F222_MOUSE_REVERSED	|generic|tr_D3Z667_D3Z667_MOUSE_REVERSED|
"""index: 20839, intensity: 16094.0, mobility: 1.038"""	-0.403764	0.142602	0.862954	IWQLCNVRATH	generic|tr_Q8C8Q3_Q8C8Q3_MOUSE__II_3463978_REVERSED	|generic|sp_Q91WG4_ELP2_MOUSE__chr18_1_24626411_24626449_ENSMUST00000234351__II_3463978_REVERSED	|generic|chr18_1_24606863_24606946_ENSMUST00000234484_REVERSED	|generic|sp_Q91WG4-2_ELP2_MOUSE__chr18_1_24626411_24626449_ENSMUST00000234351_REVERSED|
"""index: 369, intensity: 2636.0, mobility: 0.824"""	-0.403864	0.142784	0.863083	APPHTHPRQ	generic|IP_3495283_TX=10090_REVERSED|
"""index: 7348, intensity: 2925.0, mobility: 1.121"""	-0.404346	0.14293	0.863706	VPMRSRSCCNGRRAEQ	generic|IP_1119134_TX=10090_REVERSED|
"""index: 20690, intensity: 3775.0, mobility: 1.011"""	-0.405095	0.143185	0.86467	QQQLSSQRQHT	generic|tr_A0A1L1SRV6_A0A1L1SRV6_MOUSE_REVERSED	|generic|tr_A0A1L1STC6_A0A1L1STC6_MOUSE__chr10_-1_5368188_5368301_ENSMUST00000215887_REVERSED	|generic|sp_Q6ZWR6_SYNE1_MOUSE__chr10_-1_5368188_5368301_ENSMUST00000215887_REVERSED	|generic|sp_Q6ZWR6-4_SYNE1_MOUSE__chr10_-1_5368188_5368301_ENSMUST00000215887_REVERSED|
"""index: 18709, intensity: 3749.0, mobility: 1.135"""	-0.405153	0.143221	0.864745	RRSVMYILWSKWAQ	generic|tr_A8Y5K4_A8Y5K4_MOUSE__II_1140451_REVERSED	|generic|tr_E9QJT8_E9QJT8_MOUSE__II_1140472_REVERSED	|generic|sp_Q3UZY0_SFI1_MOUSE__II_1140472_REVERSED	|generic|sp_Q3UZY0-2_SFI1_MOUSE__II_1140472_REVERSED	|generic|sp_Q3UZY0-3_SFI1_MOUSE__II_1140472_REVERSED	|generic|sp_Q3UZY0-5_SFI1_MOUSE__II_1140439_REVERSED	|generic|tr_E9Q8V3_E9Q8V3_MOUSE__II_1140472_REVERSED	|generic|tr_E9PY38_E9PY38_MOUSE__II_1140440_REVERSED	|generic|tr_E9Q799_E9Q799_MOUSE__II_1140472_REVERSED	|generic|II_1140436_TX=10090_REVERSED	|generic|II_1140437_TX=10090_REVERSED	|generic|tr_Q5NC01_Q5NC01_MOUSE_REVERSED|
"""index: 1416, intensity: 2516.0, mobility: 0.924"""	-0.406073	0.143403	0.865926	ATPKGAPNITSL	generic|sp_P52963_E41LA_MOUSE_REVERSED|
"""index: 9002, intensity: 3566.0, mobility: 0.875"""	-0.406781	0.143585	0.866831	KEATLDITDF	generic|tr_A0A0N4SVZ4_A0A0N4SVZ4_MOUSE_REVERSED|
"""index: 22608, intensity: 19388.0, mobility: 0.875"""	-0.407365	0.14362	0.867575	FCVVVFVVLPSHFFPFVS	generic|IP_1055164_TX=10090_REVERSED|
"""index: 6627, intensity: 5074.0, mobility: 0.970"""	-0.409345	0.143874	0.870086	YPVCRFAVGLGDREPLPPVKEM	generic|IP_1098364_TX=10090_REVERSED|
"""index: 16297, intensity: 4938.0, mobility: 0.916"""	-0.409518	0.144128	0.870303	TSFLYFGLIAFIIMFFL	generic|sp_Q9EQJ0_TPC1_MOUSE__chr5_-1_120549487_120549534_ENSMUST00000200708_REVERSED	|generic|sp_Q9EQJ0-2_TPC1_MOUSE__chr5_-1_120549487_120549534_ENSMUST00000200708_REVERSED	|generic|tr_Q3UV38_Q3UV38_MOUSE__chr5_-1_120549487_120549534_ENSMUST00000200708_REVERSED|
"""index: 11739, intensity: 5401.0, mobility: 0.869"""	-0.409591	0.144382	0.870395	LSSLDLISLHKLFYYM	generic|tr_B2RTB9_B2RTB9_MOUSE__II_1065034_REVERSED	|generic|tr_Q7TRJ8_Q7TRJ8_MOUSE__II_1065034_REVERSED	|generic|tr_Q8C0S2_Q8C0S2_MOUSE_REVERSED	|generic|tr_Q6UAE6_Q6UAE6_MOUSE_REVERSED	|generic|tr_Q8VEU4_Q8VEU4_MOUSE_REVERSED	|generic|tr_Q7TRJ0_Q7TRJ0_MOUSE_REVERSED	|generic|tr_Q7TRJ1_Q7TRJ1_MOUSE_REVERSED	|generic|tr_Q923Q6_Q923Q6_MOUSE_REVERSED	|generic|tr_Q7TRK0_Q7TRK0_MOUSE_REVERSED	|generic|tr_G3UXE1_G3UXE1_MOUSE_REVERSED	|generic|tr_Q6UAE8_Q6UAE8_MOUSE_REVERSED	|generic|tr_Q8K548_Q8K548_MOUSE_REVERSED|
"""index: 3433, intensity: 3163.0, mobility: 0.976"""	-0.409875	0.14449	0.870753	NLSKEAGAMREQV	generic|sp_Q61292_LAMB2_MOUSE_REVERSED|
"""index: 3820, intensity: 3443.0, mobility: 0.819"""	-0.410659	0.14467	0.871738	DEMAESKLSGEEKI	generic|tr_A0A0G2JGA1_A0A0G2JGA1_MOUSE__chr3_1_145582529_145582636_ENSMUST00000197940__II_974283_REVERSED	|generic|sp_Q3UFB2_BCD1_MOUSE__chr3_1_145582529_145582636_ENSMUST00000197940__II_974283_REVERSED	|generic|sp_Q3UFB2-2_BCD1_MOUSE__chr3_1_145582529_145582636_ENSMUST00000197940__II_974283_REVERSED	|generic|tr_A0A0G2JG05_A0A0G2JG05_MOUSE__chr3_1_145582529_145582636_ENSMUST00000197940__II_974283_REVERSED	|generic|tr_A0A0G2JE59_A0A0G2JE59_MOUSE_REVERSED	|generic|tr_A0A0G2JFP8_A0A0G2JFP8_MOUSE_REVERSED|
"""index: 17310, intensity: 2799.0, mobility: 0.990"""	-0.411116	0.14485	0.87231	YETVDTGNSLPIE	generic|sp_Q8BX90_FND3A_MOUSE_REVERSED	|generic|tr_F6TLV3_F6TLV3_MOUSE_REVERSED|
"""index: 13032, intensity: 13395.0, mobility: 1.039"""	-0.411648	0.145104	0.872975	QFLRYQQQLLGKPEAENHIGTQFIASAHQ	generic|tr_Q9CS10_Q9CS10_MOUSE_REVERSED|
"""index: 19930, intensity: 4433.0, mobility: 0.815"""	-0.411648	0.145358	0.872975	DGDFMNKL	generic|tr_A0A5F8MQ25_A0A5F8MQ25_MOUSE__chr15_1_89275453_89275521_ENSMUST00000226875_REVERSED	|generic|tr_Q6A018_Q6A018_MOUSE__chr15_1_89275453_89275521_ENSMUST00000226875_REVERSED	|generic|tr_G3X9K4_G3X9K4_MOUSE__chr15_1_89275453_89275521_ENSMUST00000226875_REVERSED	|generic|sp_Q8R3Q2_PP6R2_MOUSE__chr15_1_89275453_89275521_ENSMUST00000226875_REVERSED|
"""index: 8570, intensity: 8426.0, mobility: 1.067"""	-0.411994	0.145501	0.873407	TSDIKGGYMYIKDKHLALSHGYRVVVSNVSHNLPLWERSTLDY	generic|tr_B9EIU3_B9EIU3_MOUSE__chr2_1_130906930_130906971_ENSMUST00000134964__II_999450_REVERSED	|generic|sp_Q9WU60_ATRN_MOUSE__chr2_1_130906930_130906971_ENSMUST00000134964__II_999450_REVERSED	|generic|tr_Q8CHF0_Q8CHF0_MOUSE__chr2_1_130994147_130994218_ENSMUST00000134964_REVERSED|
"""index: 13901, intensity: 13050.0, mobility: 1.162"""	-0.412228	0.145717	0.873698	ELDVWRRQNQKNYYWLSFYTVERLE	generic|tr_Q78VI1_Q78VI1_MOUSE__II_3472890_REVERSED	|generic|tr_G5E8J4_G5E8J4_MOUSE__II_3471051_REVERSED	|generic|sp_Q62136_PTN21_MOUSE__II_3471051_REVERSED	|generic|tr_Q6NXW5_Q6NXW5_MOUSE__II_3472890_REVERSED	|generic|tr_A0A1Y7VKP4_A0A1Y7VKP4_MOUSE__II_3472890_REVERSED	|generic|tr_Q05DI4_Q05DI4_MOUSE__II_3472890_REVERSED	|generic|tr_Q4KML9_Q4KML9_MOUSE__II_3471051_REVERSED	|generic|tr_A0A1Y7VNU2_A0A1Y7VNU2_MOUSE__II_3472890_REVERSED	|generic|tr_A0A1Y7VNX8_A0A1Y7VNX8_MOUSE__II_3472890_REVERSED|
"""index: 412, intensity: 2506.0, mobility: 0.754"""	-0.412331	0.145934	0.873826	NYMQASNPPRS	generic|sp_Q8BX94_OSBL2_MOUSE__chr2_1_180145116_180145190_ENSMUST00000142376__II_993799_REVERSED	|generic|tr_Q3TDA1_Q3TDA1_MOUSE__chr2_1_180145116_180145190_ENSMUST00000142376_REVERSED	|generic|tr_Q571D2_Q571D2_MOUSE__chr2_1_180151056_180151109_ENSMUST00000142376_REVERSED|
"""index: 3566, intensity: 4535.0, mobility: 0.883"""	-0.412476	0.146187	0.874007	MKNVDQEEAL	generic|sp_P55194_3BP1_MOUSE__chr15_1_78906445_78906507_ENSMUST00000151146__II_3484950_REVERSED	|generic|tr_A0A2R8W6I7_A0A2R8W6I7_MOUSE__chr15_1_78906445_78906507_ENSMUST00000151146__II_3484950_REVERSED	|generic|tr_S4R2D3_S4R2D3_MOUSE__chr15_1_78906445_78906507_ENSMUST00000151146__II_3484950_REVERSED	|generic|tr_A2A5V2_A2A5V2_MOUSE__chr15_1_78906445_78906507_ENSMUST00000151146__II_3484950_REVERSED	|generic|tr_A2A5V3_A2A5V3_MOUSE__chr15_1_78906445_78906507_ENSMUST00000151146__II_3484950_REVERSED	|generic|II_3484951_TX=10090_REVERSED|
"""index: 12052, intensity: 3982.0, mobility: 0.894"""	-0.413097	0.14644	0.874778	ELSPTMDTVLPREAELPLTV	generic|sp_P27546_MAP4_MOUSE_REVERSED	|generic|sp_P27546-2_MAP4_MOUSE_REVERSED	|generic|sp_P27546-3_MAP4_MOUSE_REVERSED|
"""index: 11372, intensity: 10621.0, mobility: 1.072"""	-0.413185	0.146545	0.874887	EEKKAANIRMHEPIKYDPATKLNFDGMY	generic|sp_E9Q5M6_CFA44_MOUSE__II_1075305_REVERSED|
"""index: 23284, intensity: 3531.0, mobility: 0.930"""	-0.414141	0.146798	0.87607	VLPWPSLFLE	generic|IP_906444_TX=10090_REVERSED	|generic|IP_906450_TX=10090_REVERSED	|generic|IP_3497285_TX=10090_REVERSED|
"""index: 2179, intensity: 2647.0, mobility: 0.738"""	-0.41423	0.147051	0.876179	ELVGPPGA	generic|chr17_1_34630915_34631806_ENSMUST00000015620__IP_1066306_TX=10090_REVERSED	|generic|IP_1066300_TX=10090_REVERSED|
"""index: 1626, intensity: 16313.0, mobility: 0.815"""	-0.414322	0.147304	0.876294	FAPTAGGVSSS	generic|IP_1106663_TX=10090_REVERSED|
"""index: 7729, intensity: 2547.0, mobility: 1.060"""	-0.414334	0.14752	0.876308	LISRMWDLDDPAEPLWEMLRRSRFYAYEFPLTCPLLLYAL	generic|sp_Q32LZ8_PLPL5_MOUSE_REVERSED	|generic|sp_Q32LZ8-2_PLPL5_MOUSE_REVERSED|
"""index: 24535, intensity: 3759.0, mobility: 1.104"""	-0.414512	0.147773	0.876527	SYSAAYQELDLTPNEVVYNVDPANQPD	generic|II_1125455_TX=10090_REVERSED	|generic|tr_Q3MIA8_Q3MIA8_MOUSE__chr11_1_120787733_120787795_ENSMUST00000153678_REVERSED	|generic|sp_Q99LD4_CSN1_MOUSE__chr11_1_120787733_120787795_ENSMUST00000153678_REVERSED	|generic|sp_Q99LD4-2_CSN1_MOUSE__chr11_1_120787733_120787795_ENSMUST00000153678_REVERSED	|generic|tr_G3UXW9_G3UXW9_MOUSE__chr11_1_120787733_120787795_ENSMUST00000153678_REVERSED	|generic|tr_A0A140LJB7_A0A140LJB7_MOUSE__chr11_1_120787733_120787795_ENSMUST00000153678_REVERSED	|generic|tr_B1ATU4_B1ATU4_MOUSE__chr11_1_120787733_120787795_ENSMUST00000153678_REVERSED|
"""index: 13752, intensity: 9893.0, mobility: 1.116"""	-0.414965	0.148026	0.877085	LDITSLMCLFLYMPQHLSPESRVVLLVAM	generic|tr_B2RU86_B2RU86_MOUSE_REVERSED	|generic|tr_Q8VG23_Q8VG23_MOUSE_REVERSED|
"""index: 27310, intensity: 7884.0, mobility: 0.967"""	-0.415143	0.148279	0.877304	RENLGFVRIM	generic|IP_1020796_TX=10090_REVERSED|
"""index: 9024, intensity: 7904.0, mobility: 1.018"""	-0.415203	0.148495	0.877377	YNVLANFSQNVWQWFIVAPMTRYFQLMFGTILMGGPVQFSMR	generic|sp_Q925N2_SFXN2_MOUSE_REVERSED	|generic|tr_A0A494B9V3_A0A494B9V3_MOUSE_REVERSED|
"""index: 12160, intensity: 3068.0, mobility: 0.875"""	-0.415262	0.148748	0.877449	WECYVTITASASSQVTGCN	generic|II_3455423_TX=10090_REVERSED	|generic|tr_Q3U5Y1_Q3U5Y1_MOUSE_REVERSED|
"""index: 15108, intensity: 23496.0, mobility: 0.845"""	-0.415666	0.148888	0.877944	CRLVAVNL	generic|sp_Q9Z0F5_CH25H_MOUSE_REVERSED|
"""index: 3266, intensity: 4040.0, mobility: 0.917"""	-0.41645	0.149028	0.878903	GRAPWPRREM	generic|IP_997459_TX=10090_REVERSED|
"""index: 12869, intensity: 4441.0, mobility: 1.056"""	-0.416879	0.14928	0.879426	IEQWSSRPSREPSPRRWRVAVWMPL	generic|IP_876458_TX=10090_REVERSED|
"""index: 1347, intensity: 2611.0, mobility: 0.758"""	-0.416919	0.149495	0.879475	SEPEDRERERER	generic|IP_1107064_TX=10090_REVERSED|
"""index: 14749, intensity: 4133.0, mobility: 0.954"""	-0.417048	0.14971	0.879632	MRDHMELNEAELYAIKEKLE	generic|tr_Q3TAP8_Q3TAP8_MOUSE_REVERSED	|generic|tr_A0A0G2JDW8_A0A0G2JDW8_MOUSE_REVERSED	|generic|sp_O08970_TUFT1_MOUSE_REVERSED	|generic|sp_O08970-3_TUFT1_MOUSE_REVERSED|
"""index: 21476, intensity: 3624.0, mobility: 0.880"""	-0.41757	0.149962	0.880267	FAVMNRIQR	generic|II_968979_TX=10090_REVERSED	|generic|tr_Q61298_Q61298_MOUSE_REVERSED	|generic|tr_Q61299_Q61299_MOUSE_REVERSED	|generic|tr_Q99KE6_Q99KE6_MOUSE_REVERSED	|generic|sp_P00688_AMYP_MOUSE_REVERSED	|generic|sp_P00687_AMY1_MOUSE_REVERSED	|generic|tr_Q8C5B4_Q8C5B4_MOUSE_REVERSED|
"""index: 11231, intensity: 3015.0, mobility: 0.749"""	-0.417714	0.150215	0.880441	PRKGGPSG	generic|chr17_-1_25831678_25831953_ENSMUST00000236565_REVERSED|
"""index: 21143, intensity: 3042.0, mobility: 0.949"""	-0.417731	0.150467	0.880462	RYRYPHNR	generic|tr_Q8VCL4_Q8VCL4_MOUSE_REVERSED	|generic|tr_Q80TA4_Q80TA4_MOUSE_REVERSED|
"""index: 10104, intensity: 4876.0, mobility: 1.012"""	-0.418014	0.150492	0.880805	MHSVFDRGCQNGRYPKEGTHIR	generic|tr_F7D043_F7D043_MOUSE_REVERSED|
"""index: 10851, intensity: 11841.0, mobility: 1.100"""	-0.418984	0.150744	0.881977	SDPMIRLDGEKYDDLLQYMYLVPDKEYTIYFWTNMVPARAL	generic|tr_Q3UWM7_Q3UWM7_MOUSE_REVERSED	|generic|sp_Q61142_SPIN1_MOUSE_REVERSED	|generic|sp_Q61142-2_SPIN1_MOUSE_REVERSED	|generic|tr_Q3TQU6_Q3TQU6_MOUSE_REVERSED	|generic|tr_Q3TQU2_Q3TQU2_MOUSE_REVERSED|
"""index: 15931, intensity: 11418.0, mobility: 0.751"""	-0.419128	0.150958	0.88215	MMAAMARATMSWALCMAQR	generic|IP_1153376_TX=10090_REVERSED|
"""index: 9772, intensity: 18316.0, mobility: 1.083"""	-0.419322	0.15121	0.882384	KRLTYMHVYIHTHKPAGTYPHTHTCLCHIHTYIYIYIYI	generic|IP_919198_TX=10090_REVERSED|
"""index: 14550, intensity: 4347.0, mobility: 1.016"""	-0.419422	0.151424	0.882505	WKTRLEVPKFWMVDERNFFMYRVVAMKTFIKFPHG	generic|sp_Q5SWD9_TSR1_MOUSE__chr11_1_74908266_74908406_ENSMUST00000128230__II_1135278_REVERSED	|generic|sp_Q5SWD9-2_TSR1_MOUSE__chr11_1_74908266_74908406_ENSMUST00000128230__II_1135278_REVERSED|
"""index: 6807, intensity: 6938.0, mobility: 1.018"""	-0.419932	0.151675	0.883116	KQQMQTQIPACL	generic|sp_Q66JQ7_KNL1_MOUSE_REVERSED	|generic|tr_A3KGI5_A3KGI5_MOUSE_REVERSED	|generic|tr_A3KGI3_A3KGI3_MOUSE_REVERSED|
"""index: 23174, intensity: 6314.0, mobility: 1.071"""	-0.420261	0.151927	0.883511	ITRRIPFLWW	generic|chr10_1_41451547_41451594_ENSMUST00000080771_REVERSED|
"""index: 15744, intensity: 4109.0, mobility: 0.903"""	-0.420268	0.152179	0.88352	EYTEGLVPNFPKSGARFYT	generic|tr_Q8R1X8_Q8R1X8_MOUSE__chr2_1_76594768_76594890_ENSMUST00000184442__II_1006633_REVERSED	|generic|tr_V9GXX3_V9GXX3_MOUSE__chr2_1_76594768_76594890_ENSMUST00000184442__II_1006633_REVERSED	|generic|tr_Q5DTM2_Q5DTM2_MOUSE__chr2_1_76594768_76594890_ENSMUST00000184442_REVERSED	|generic|sp_Q8BXR9_OSBL6_MOUSE__chr2_1_76594768_76594890_ENSMUST00000184442_REVERSED	|generic|sp_Q8BXR9-2_OSBL6_MOUSE__chr2_1_76594768_76594890_ENSMUST00000184442_REVERSED	|generic|tr_F8WIZ7_F8WIZ7_MOUSE__chr2_1_76594768_76594890_ENSMUST00000184442_REVERSED|
"""index: 9059, intensity: 10011.0, mobility: 0.899"""	-0.420313	0.152393	0.883574	TLFFLFGCFLGSVDLGNKPNPS	generic|IP_1046177_TX=10090_REVERSED|
"""index: 17502, intensity: 19570.0, mobility: 0.850"""	-0.420376	0.152606	0.883649	NGYSFLMHHRGQIF	generic|IP_904803_TX=10090_REVERSED|
"""index: 6643, intensity: 3244.0, mobility: 1.171"""	-0.420665	0.152858	0.883995	FRHKAQLGYNAHNFRLNLKNETWRNILFTPYFSKVTRNYRTFLAIDLPDG	generic|tr_B2RWH8_B2RWH8_MOUSE_REVERSED|
"""index: 9907, intensity: 6262.0, mobility: 1.055"""	-0.420713	0.153072	0.884052	LSRMINDDEQCSELFEDLTVIGDKNKDMKQFFVDVHQRPTDE	generic|tr_Q3YAB4_Q3YAB4_MOUSE_REVERSED	|generic|tr_Q3YAB6_Q3YAB6_MOUSE_REVERSED	|generic|tr_A0A571BET8_A0A571BET8_MOUSE_REVERSED	|generic|sp_Q9JJ57_KCIP1_MOUSE_REVERSED	|generic|sp_Q9JJ57-3_KCIP1_MOUSE_REVERSED	|generic|sp_Q9JJ57-4_KCIP1_MOUSE_REVERSED	|generic|tr_Q3YAB5_Q3YAB5_MOUSE_REVERSED|
"""index: 16938, intensity: 4586.0, mobility: 1.023"""	-0.420882	0.153323	0.884254	AKLTHDDFQAVPYKVSSMMPVKIMSNKYFFPAMMKKPEFT	generic|sp_P97290_IC1_MOUSE__chr2_-1_84765574_84765798_ENSMUST00000111641__II_1005815_REVERSED	|generic|tr_A2ATR8_A2ATR8_MOUSE_REVERSED|
"""index: 13487, intensity: 4570.0, mobility: 0.944"""	-0.420893	0.153498	0.884267	SCHDRLPGESVEQHLSPDTCLTT	generic|IP_992218_TX=10090_REVERSED|
"""index: 24727, intensity: 2522.0, mobility: 1.184"""	-0.422098	0.153711	0.885702	VNCILLFAMQLIQFR	generic|tr_Q91WJ2_Q91WJ2_MOUSE_REVERSED	|generic|tr_E9Q6M5_E9Q6M5_MOUSE_REVERSED	|generic|tr_Q8VDE6_Q8VDE6_MOUSE_REVERSED|
"""index: 20047, intensity: 8801.0, mobility: 1.010"""	-0.422275	0.153962	0.885912	TLNVISILWMVW	generic|IP_971208_TX=10090_REVERSED|
"""index: 16952, intensity: 4475.0, mobility: 0.877"""	-0.422333	0.154175	0.88598	PVQGPGLWIL	generic|IP_969343_TX=10090_REVERSED|
"""index: 16033, intensity: 4343.0, mobility: 1.220"""	-0.422875	0.154427	0.886622	RRCQEMGFTTFMSKVLLTPSSTPFDHKRSCRNGFR	generic|sp_Q64707_U2AFL_MOUSE_REVERSED	|generic|tr_Q8BST8_Q8BST8_MOUSE_REVERSED|
"""index: 14086, intensity: 2761.0, mobility: 0.915"""	-0.422895	0.1546	0.886646	WLSRCWRQL	generic|chr2_-1_65536409_65536693_ENSMUST00000100069__IP_1007914_TX=10090_REVERSED	|generic|chr2_-1_66337987_66351194_ENSMUST00000112366__IP_1007767_TX=10090_REVERSED	|generic|chr2_-1_65530913_65536693_ENSMUST00000100069__IP_1007914_TX=10090_REVERSED	|generic|chr2_-1_66350910_66351194_ENSMUST00000112366__IP_1007761_TX=10090_REVERSED|
"""index: 2465, intensity: 3364.0, mobility: 0.801"""	-0.423365	0.154813	0.8872	KSDVGYNQ	generic|IP_1143087_TX=10090_REVERSED|
"""index: 27846, intensity: 6364.0, mobility: 1.002"""	-0.423796	0.154986	0.887709	IWEWLASWLW	generic|IP_3505550_TX=10090_REVERSED|
"""index: 22564, intensity: 164704.0, mobility: 1.011"""	-0.42422	0.155159	0.888207	RRTPTQSKQKP	generic|sp_Q8BTI8_SRRM2_MOUSE__chr17_1_23808115_23808177_ENSMUST00000190293_REVERSED	|generic|sp_Q8BTI8-2_SRRM2_MOUSE__chr17_1_23808115_23808177_ENSMUST00000190293_REVERSED	|generic|sp_Q8BTI8-3_SRRM2_MOUSE__chr17_1_23808115_23808177_ENSMUST00000190293_REVERSED	|generic|tr_Q3TR34_Q3TR34_MOUSE_REVERSED|
"""index: 11441, intensity: 3771.0, mobility: 1.093"""	-0.424887	0.15541	0.888989	SKFIYRHFRFFIYDRQNHFTAVQRGIFQPNHPFLSAFMR	generic|tr_A0A0G2JEG7_A0A0G2JEG7_MOUSE__chr3_-1_146507510_146507653_ENSMUST00000200583__II_974140_REVERSED	|generic|sp_Q7TND5_RPF1_MOUSE__chr3_-1_146507510_146507653_ENSMUST00000200583__II_974127_REVERSED|
"""index: 5587, intensity: 5489.0, mobility: 0.937"""	-0.425059	0.155622	0.88919	IGPPPLYGHFLV	generic|sp_Q8BFX3_KCTD3_MOUSE__chr1_-1_188976607_188976642_ENSMUST00000193143__II_1024822_REVERSED	|generic|II_1024806_TX=10090_REVERSED	|generic|tr_A0A0A6YX67_A0A0A6YX67_MOUSE__chr1_-1_188976607_188976642_ENSMUST00000193143_REVERSED	|generic|sp_Q8BFX3-2_KCTD3_MOUSE__chr1_-1_188981336_188981377_ENSMUST00000085678_REVERSED|
"""index: 18170, intensity: 4172.0, mobility: 0.842"""	-0.425182	0.155834	0.889335	HSSPPEPRLNPELALF	generic|II_859099_TX=10090_REVERSED|
"""index: 4694, intensity: 2607.0, mobility: 0.883"""	-0.425318	0.156007	0.889493	ESIVVHMRRGLYYGCLPGYRER	generic|tr_Q3UTF0_Q3UTF0_MOUSE__II_917530_REVERSED	|generic|sp_P36423_THAS_MOUSE__II_917530_REVERSED	|generic|II_917543_TX=10090_REVERSED	|generic|tr_F6SG79_F6SG79_MOUSE_REVERSED	|generic|tr_Q8K320_Q8K320_MOUSE_REVERSED|
"""index: 12574, intensity: 4541.0, mobility: 0.875"""	-0.42567	0.156219	0.889904	MTLSELVPTGQWCLRGV	generic|IP_1022833_TX=10090_REVERSED|
"""index: 20297, intensity: 3137.0, mobility: 1.102"""	-0.425816	0.156352	0.890073	STLFAAGLTNKFDSTQ	generic|sp_Q8CHS2_DJC22_MOUSE_REVERSED|
"""index: 6420, intensity: 68163.0, mobility: 1.080"""	-0.426054	0.156602	0.890351	QTEQKSIRDLAYRYIVQVREFEKQNEEFKAFAVYLHQDMHEDGLVEMGR	generic|IP_879556_TX=10090_REVERSED|
"""index: 17948, intensity: 5221.0, mobility: 1.100"""	-0.426094	0.156853	0.890397	EALQRVNGQGGMGERRLLTDQGSIAE	generic|tr_A0A1L1STV0_A0A1L1STV0_MOUSE_REVERSED|
"""index: 16141, intensity: 3151.0, mobility: 1.115"""	-0.426298	0.157103	0.890635	MMPQTLVIQVEDESE	generic|II_1137457_TX=10090_REVERSED|
"""index: 17164, intensity: 3525.0, mobility: 1.015"""	-0.426316	0.157354	0.890655	VEPRVPDEIGVVCICTLENLIDNENDW	generic|tr_D5L240_D5L240_MOUSE__chr6_-1_113774201_113774425_ENSMUST00000152831__II_632106_REVERSED	|generic|tr_F8WHB1_F8WHB1_MOUSE__chr6_-1_113774201_113774425_ENSMUST00000152831__II_632106_REVERSED	|generic|sp_Q9R0K7_AT2B2_MOUSE__chr6_-1_113774201_113774425_ENSMUST00000152831__II_632106_REVERSED	|generic|tr_S4R1C4_S4R1C4_MOUSE__chr6_-1_113774201_113774425_ENSMUST00000152831_REVERSED	|generic|chr6_-1_113773132_113773419_ENSMUST00000152831_REVERSED|
"""index: 10915, intensity: 6314.0, mobility: 1.034"""	-0.426534	0.157565	0.890909	PNGREILSISKAYGLMIMRVLVVNIHVGLSEDHYI	generic|tr_E9Q287_E9Q287_MOUSE_REVERSED	|generic|tr_B2RY45_B2RY45_MOUSE_REVERSED	|generic|tr_B2RY57_B2RY57_MOUSE_REVERSED	|generic|tr_G3X9D2_G3X9D2_MOUSE_REVERSED|
"""index: 13397, intensity: 3585.0, mobility: 1.115"""	-0.427197	0.157776	0.891676	SETGPEIQTTQARSI	generic|IP_3479145_TX=10090_REVERSED|
"""index: 12678, intensity: 2698.0, mobility: 1.114"""	-0.427834	0.158027	0.892412	KKQTYPMHAYINMYIHARMYIHTPSYT	generic|IP_967613_TX=10090_REVERSED|
"""index: 8390, intensity: 2667.0, mobility: 0.821"""	-0.427956	0.158277	0.892552	PFFLQSLFRMLQPLL	generic|IP_1015560_TX=10090_REVERSED|
"""index: 4389, intensity: 4450.0, mobility: 0.894"""	-0.427989	0.158488	0.89259	GQSLDNLQSSSYLINVLPAEQVRI	generic|tr_Q8CDF1_Q8CDF1_MOUSE__II_1056714_REVERSED	|generic|tr_G3X9B4_G3X9B4_MOUSE__II_1056714_REVERSED	|generic|tr_D6RFA1_D6RFA1_MOUSE_REVERSED|
"""index: 17548, intensity: 12357.0, mobility: 0.951"""	-0.428431	0.158738	0.893099	CSPDLTYSWFAFLLILAM	generic|IP_923030_TX=10090_REVERSED|
"""index: 15952, intensity: 8642.0, mobility: 0.974"""	-0.428449	0.158988	0.893119	FFISGLTPHSLLHPCPGQDGL	generic|IP_3487949_TX=10090_REVERSED|
"""index: 7039, intensity: 3119.0, mobility: 0.757"""	-0.428476	0.159239	0.893151	STSTISSTLIDPILF	generic|sp_P20662_ZFY2_MOUSE_REVERSED|
"""index: 12105, intensity: 2589.0, mobility: 1.253"""	-0.428512	0.159409	0.893192	KAMSQHSFTCTESNKGNLEF	generic|chr15_-1_76089454_76089955_ENSMUST00000228366__IP_1084039_TX=10090_REVERSED	|generic|IP_2461145_TX=10090_REVERSED|
"""index: 6236, intensity: 4101.0, mobility: 1.056"""	-0.429002	0.15942	0.893755	PQSTRKYM	generic|IP_885059_TX=10090_REVERSED|
"""index: 21779, intensity: 5163.0, mobility: 0.952"""	-0.429735	0.15967	0.894593	SLPALEQPPAP	generic|sp_Q2QI47-3_USH2A_MOUSE__II_1024847_REVERSED	|generic|sp_Q2QI47_USH2A_MOUSE_REVERSED|
"""index: 10697, intensity: 6068.0, mobility: 0.964"""	-0.42978	0.15988	0.894644	GNIVLKGNQAKVTGNFKGQTSDYQF	generic|IP_972913_TX=10090_REVERSED|
"""index: 19102, intensity: 5259.0, mobility: 1.029"""	-0.429844	0.16001	0.894717	FIVQPPWLLCTHK	generic|IP_857915_TX=10090_REVERSED|
"""index: 11809, intensity: 16995.0, mobility: 0.904"""	-0.43058	0.16026	0.895555	LSEWLNDESRWVRAKA	generic|IP_3462430_TX=10090_REVERSED|
"""index: 10349, intensity: 4600.0, mobility: 1.081"""	-0.430722	0.160509	0.895716	YELYLFCIPVLINMSDCQNDTGVTILESFW	generic|IP_902322_TX=10090_REVERSED|
"""index: 23761, intensity: 23425.0, mobility: 0.831"""	-0.430727	0.160719	0.895721	PNPCDEGGASLGAGLAK	generic|IP_950348_TX=10090_REVERSED|
"""index: 8062, intensity: 4029.0, mobility: 1.048"""	-0.430971	0.160968	0.895998	MAHTRHQNTDLETWKKDSVHIRFD	generic|sp_Q8C079_STRP1_MOUSE__chr3_-1_107613219_107613356_ENSMUST00000200049__II_980216_REVERSED	|generic|sp_Q8C079-3_STRP1_MOUSE__chr3_-1_107613219_107613356_ENSMUST00000200049__II_980216_REVERSED	|generic|tr_Q3UGC1_Q3UGC1_MOUSE__chr3_-1_107613219_107613356_ENSMUST00000200049__II_980216_REVERSED	|generic|sp_Q8C079-2_STRP1_MOUSE__chr3_-1_107621323_107621541_ENSMUST00000198424_REVERSED|
"""index: 8625, intensity: 99288.0, mobility: 0.999"""	-0.43101	0.161218	0.896043	QGGAPPMSEEAMAVVTAAAMATEKEEEEEEEEEEEVGPVT	generic|sp_Q8CFT2_SET1B_MOUSE__chr5_1_123144210_123144356_ENSMUST00000100731_REVERSED	|generic|sp_Q8CFT2-2_SET1B_MOUSE__chr5_1_123144210_123144356_ENSMUST00000100731_REVERSED|
"""index: 10858, intensity: 11012.0, mobility: 1.081"""	-0.431079	0.161467	0.896121	GPQVVQPLGGCDAMKLLTTNIPDL	generic|tr_Q8VCV2_Q8VCV2_MOUSE_REVERSED	|generic|sp_Q9QYF9_NDRG3_MOUSE_REVERSED|
"""index: 15213, intensity: 2528.0, mobility: 1.073"""	-0.431202	0.161717	0.89626	GRFLHAPYWRQVARLHQWDCLD	generic|IP_826389_TX=10090_REVERSED|
"""index: 5233, intensity: 4337.0, mobility: 0.847"""	-0.431379	0.161926	0.896461	APPQQLRMQ	generic|tr_A0A0G2JE09_A0A0G2JE09_MOUSE__chr3_1_103339303_103339347_ENSMUST00000198706__II_981000_REVERSED	|generic|tr_E9QP19_E9QP19_MOUSE__chr3_1_103339303_103339347_ENSMUST00000198706__II_981001_REVERSED	|generic|sp_Q99PP7_TRI33_MOUSE__chr3_1_103339303_103339347_ENSMUST00000198706__II_981001_REVERSED	|generic|chr3_1_103329184_103329336_ENSMUST00000198706_REVERSED	|generic|tr_E9QME5_E9QME5_MOUSE__chr3_1_103339303_103339347_ENSMUST00000198706_REVERSED	|generic|sp_Q99PP7-2_TRI33_MOUSE__chr3_1_103339303_103339347_ENSMUST00000198706_REVERSED|
"""index: 14651, intensity: 4900.0, mobility: 0.956"""	-0.431965	0.162135	0.897122	KEFDKKYERDSQMKAVNMSL	generic|tr_A0A571BF46_A0A571BF46_MOUSE_REVERSED	|generic|tr_Q62411_Q62411_MOUSE_REVERSED	|generic|tr_A0A571BF58_A0A571BF58_MOUSE_REVERSED	|generic|tr_E9Q1W3_E9Q1W3_MOUSE_REVERSED	|generic|tr_Q8C3C3_Q8C3C3_MOUSE_REVERSED	|generic|tr_A2AQA9_A2AQA9_MOUSE_REVERSED|
"""index: 14098, intensity: 5953.0, mobility: 1.102"""	-0.432267	0.162304	0.897463	EDTPPPELSCFVLPLFRRAKKVKHQCHSVSVAHT	generic|sp_P34152-2_FAK1_MOUSE__chr15_-1_73264210_73264329_ENSMUST00000227569__II_3484569_REVERSED|
"""index: 7736, intensity: 6423.0, mobility: 0.829"""	-0.43273	0.162512	0.897983	YYMTSNHQ	generic|tr_Q0KHD3_Q0KHD3_MOUSE_REVERSED	|generic|tr_Q61408_Q61408_MOUSE_REVERSED	|generic|tr_Q0KHD2_Q0KHD2_MOUSE_REVERSED	|generic|tr_E9Q8B5_E9Q8B5_MOUSE_REVERSED	|generic|tr_E9Q8B6_E9Q8B6_MOUSE_REVERSED	|generic|tr_B2RUG5_B2RUG5_MOUSE_REVERSED	|generic|tr_E9PUM5_E9PUM5_MOUSE_REVERSED|
"""index: 18137, intensity: 2702.0, mobility: 0.957"""	-0.43283	0.162762	0.898096	WICKNIAVEISNLPQILFLHP	generic|IP_1024490_TX=10090_REVERSED|
"""index: 15633, intensity: 3528.0, mobility: 1.082"""	-0.432971	0.163011	0.898255	QNDLYQYLVTKHPMKKETYFTHLPFFAGVVVDGEHHFE	generic|tr_E9PWW0_E9PWW0_MOUSE_REVERSED|
"""index: 8771, intensity: 2924.0, mobility: 1.026"""	-0.433017	0.163138	0.898306	RPPDREETRDDKRDDTRRWSSAEERESRLPPGRRDRDDRL	generic|tr_A0A494B9I0_A0A494B9I0_MOUSE_REVERSED	|generic|sp_P23116_EIF3A_MOUSE_REVERSED|
"""index: 22675, intensity: 13619.0, mobility: 1.005"""	-0.433793	0.163387	0.899175	KFNKLKFFLN	generic|tr_Q99JW9_Q99JW9_MOUSE__chr1_1_172118856_172118981_ENSMUST00000122845__II_1026167_REVERSED	|generic|tr_F8WHL2_F8WHL2_MOUSE__chr1_1_172091179_172091244_ENSMUST00000124289__II_1026167_REVERSED	|generic|tr_Q8R393_Q8R393_MOUSE__chr1_1_172118856_172118981_ENSMUST00000122845__II_1026167_REVERSED	|generic|tr_Q8BTF0_Q8BTF0_MOUSE__chr1_1_172091179_172091244_ENSMUST00000124289__II_1026167_REVERSED	|generic|sp_Q8CIE6_COPA_MOUSE__chr1_1_172091179_172091244_ENSMUST00000124289__II_1026167_REVERSED	|generic|tr_Q63ZW9_Q63ZW9_MOUSE__chr1_1_172091179_172091244_ENSMUST00000124289__II_1026167_REVERSED	|generic|chr1_1_172119904_172120083_ENSMUST00000122845_REVERSED|
"""index: 8475, intensity: 3803.0, mobility: 0.856"""	-0.434074	0.163596	0.899488	KKINRKEQIYKHTSSTHR	generic|IP_840590_TX=10090_REVERSED|
"""index: 10216, intensity: 6387.0, mobility: 1.069"""	-0.434545	0.163804	0.900013	QREIYRQRVTHRYRLRAMVYVCLSV	generic|IP_2489987_TX=10090_REVERSED|
"""index: 24757, intensity: 4100.0, mobility: 1.070"""	-0.434884	0.164053	0.90039	RNHVLEAMLKLVP	generic|sp_Q9EPK7_XPO7_MOUSE__chr14_-1_70676703_70676741_ENSMUST00000226607_REVERSED	|generic|sp_Q9EPK7-2_XPO7_MOUSE__chr14_-1_70676703_70676741_ENSMUST00000226607_REVERSED	|generic|tr_E9PUW7_E9PUW7_MOUSE__chr14_-1_70676703_70676741_ENSMUST00000226607_REVERSED	|generic|tr_A0A2I3BQV5_A0A2I3BQV5_MOUSE__chr14_-1_70676703_70676741_ENSMUST00000226607_REVERSED|
"""index: 16639, intensity: 6221.0, mobility: 1.035"""	-0.435106	0.164097	0.900635	QLQGPLSTVFAKLQVTELAAWIGEDTHEQLLDL	generic|tr_A0A1B0GRV2_A0A1B0GRV2_MOUSE__II_3498291_REVERSED	|generic|sp_Q9R1S7_MRP6_MOUSE_REVERSED|
"""index: 13530, intensity: 11234.0, mobility: 1.148"""	-0.435834	0.164264	0.901442	SADWVVVTHDFSGTIIRDGSTDFSLSIIEAL	generic|tr_D3Z7A5_D3Z7A5_MOUSE__II_1032689_REVERSED	|generic|tr_Q9D4T2_Q9D4T2_MOUSE__II_1032689_REVERSED|
"""index: 21203, intensity: 4738.0, mobility: 0.854"""	-0.437143	0.164513	0.902881	GIIKELSNLSQFLRTGY	generic|sp_P27046_MA2A1_MOUSE_REVERSED|
"""index: 15714, intensity: 5806.0, mobility: 0.814"""	-0.437192	0.164639	0.902935	STLVTHTVS	generic|tr_Q7TQS7_Q7TQS7_MOUSE_REVERSED	|generic|tr_Q8VET1_Q8VET1_MOUSE_REVERSED|
"""index: 9003, intensity: 3766.0, mobility: 1.034"""	-0.437736	0.164887	0.903531	RPPHLMFCLASTILATTTMCSLAPQSCWDWLWRRHPELAWVSG	generic|IP_1061371_TX=10090_REVERSED|
"""index: 18949, intensity: 2909.0, mobility: 1.184"""	-0.437901	0.165135	0.903711	RMKMMILRGMNYPTYT	generic|IP_967664_TX=10090_REVERSED|
"""index: 26773, intensity: 11358.0, mobility: 1.168"""	-0.438028	0.165384	0.90385	NGYFTMEEYGNTYMVWTQSDNSFGVFFTTVFDDHIS	generic|sp_Q640N1_AEBP1_MOUSE_REVERSED	|generic|sp_Q640N1-2_AEBP1_MOUSE_REVERSED|
"""index: 27239, intensity: 4305.0, mobility: 1.061"""	-0.438095	0.165632	0.903923	VPLLLSSAYLLYE	generic|IP_3500559_TX=10090_REVERSED|
"""index: 7384, intensity: 23361.0, mobility: 0.838"""	-0.438132	0.16588	0.903964	WSQSSSRRKLLCKK	generic|IP_917364_TX=10090_REVERSED|
"""index: 2589, intensity: 2926.0, mobility: 0.919"""	-0.438524	0.166129	0.90439	TVTLSTNNPRQ	generic|chr6_1_21216507_21216794_ENSMUST00000081542__IP_915381_TX=10090_REVERSED|
"""index: 17726, intensity: 3556.0, mobility: 0.905"""	-0.438727	0.166377	0.904611	FISVMLNF	generic|IP_877534_TX=10090_REVERSED|
"""index: 12909, intensity: 4118.0, mobility: 1.105"""	-0.438825	0.166584	0.904718	RARLFCPNSMLAMHV	generic|IP_908101_TX=10090_REVERSED|
"""index: 9778, intensity: 4430.0, mobility: 1.032"""	-0.438901	0.166749	0.904801	CLDQFFIKVFIGSSSTMNEESLNICKLVSWPLSDTYLLHAFMK	generic|IP_826810_TX=10090_REVERSED|
"""index: 25389, intensity: 4015.0, mobility: 1.012"""	-0.439177	0.166956	0.9051	RMWASRLFH	generic|IP_883747_TX=10090_REVERSED|
"""index: 12822, intensity: 12562.0, mobility: 1.108"""	-0.439264	0.167204	0.905194	RRFVTVCDWSVEPTNKKFERSQEILRK	generic|chr5_-1_136485681_136485824_ENSMUST00000175918__II_929010_TX=10090_REVERSED|
"""index: 6336, intensity: 4226.0, mobility: 0.924"""	-0.439268	0.167452	0.905199	RYYPFLDMIWQYIES	generic|tr_Q61583_Q61583_MOUSE_REVERSED	|generic|tr_Q8JZU4_Q8JZU4_MOUSE_REVERSED	|generic|sp_P35582_FOXA1_MOUSE_REVERSED	|generic|sp_P35584_FOXA3_MOUSE_REVERSED|
"""index: 16131, intensity: 3477.0, mobility: 0.962"""	-0.4393	0.167659	0.905233	QLSLCDQVNKLTPLKENNRGV	generic|tr_Q8BSF9_Q8BSF9_MOUSE__II_3494403_REVERSED	|generic|tr_B2CY76_B2CY76_MOUSE_REVERSED	|generic|sp_P29812_TYRP2_MOUSE_REVERSED|
"""index: 22662, intensity: 3426.0, mobility: 0.903"""	-0.439397	0.167907	0.905338	RLHGTMKW	generic|tr_E9PYS3_E9PYS3_MOUSE_REVERSED|
"""index: 3275, intensity: 3720.0, mobility: 0.926"""	-0.439453	0.168155	0.905399	MPSRVPVEPQN	generic|tr_Q80U46_Q80U46_MOUSE_REVERSED	|generic|sp_Q9EPQ8_TCF20_MOUSE_REVERSED	|generic|sp_Q9EPQ8-2_TCF20_MOUSE_REVERSED|
"""index: 459, intensity: 2520.0, mobility: 0.846"""	-0.439475	0.168403	0.905423	APPRLMLEQ	generic|chr11_-1_116158891_116163353_ENSMUST00000103031__IP_1123653_TX=10090_REVERSED|
"""index: 5336, intensity: 3159.0, mobility: 0.883"""	-0.439666	0.168525	0.90563	QYPDPQIN	generic|IP_3494057_TX=10090_REVERSED|
"""index: 13579, intensity: 6969.0, mobility: 0.986"""	-0.440726	0.168731	0.906772	MFVPYLSFQYKEIPIFNDHIYFKKVNSPIRL	generic|sp_P48356-3_LEPR_MOUSE__II_959532_REVERSED	|generic|tr_Q640Q2_Q640Q2_MOUSE_REVERSED	|generic|sp_P48356_LEPR_MOUSE_REVERSED	|generic|sp_P48356-2_LEPR_MOUSE_REVERSED	|generic|sp_P48356-4_LEPR_MOUSE_REVERSED|
"""index: 25592, intensity: 5064.0, mobility: 1.118"""	-0.440908	0.168812	0.906968	RPDNWILIILGLNGVITILYIVLFLLFLPIKWQPQHSLGTLVF	generic|tr_Q7TS41_Q7TS41_MOUSE__IP_1074761_REVERSED	|generic|tr_Q8VFB8_Q8VFB8_MOUSE_REVERSED|
"""index: 12910, intensity: 10353.0, mobility: 1.038"""	-0.441228	0.169059	0.907311	RNWADWKYRGIPDWFGPRPVLCPGMTAQK	generic|tr_E0CXU7_E0CXU7_MOUSE__II_1125698_REVERSED	|generic|tr_E9Q289_E9Q289_MOUSE__chr11_1_103111590_103111661_ENSMUST00000092559__II_1125698_REVERSED	|generic|tr_Q80X94_Q80X94_MOUSE__chr11_1_103111590_103111661_ENSMUST00000092559__II_1125698_REVERSED|
"""index: 15360, intensity: 5490.0, mobility: 1.114"""	-0.441382	0.169307	0.907477	RDEAASLCFPSRESSSVSDLRPVFLLLSLPFFLFCCR	generic|IP_1077095_TX=10090_REVERSED|
"""index: 22835, intensity: 37081.0, mobility: 0.987"""	-0.441388	0.169471	0.907483	CIELVSLGHVIN	generic|sp_O88708_ORC4_MOUSE__II_1009571_REVERSED	|generic|tr_Q8C693_Q8C693_MOUSE__II_1009571_REVERSED	|generic|tr_Q8BN98_Q8BN98_MOUSE__II_1009572_REVERSED|
"""index: 2065, intensity: 3823.0, mobility: 0.916"""	-0.441819	0.169676	0.907944	PSSSSFPSPSST	generic|sp_Q8K285_FCHO1_MOUSE__chr8_-1_71718283_71718339_ENSMUST00000136640__II_866025_REVERSED	|generic|II_866038_TX=10090_REVERSED|
"""index: 6269, intensity: 3860.0, mobility: 0.847"""	-0.442076	0.169881	0.908218	QGRRDVWW	generic|II_1071652_TX=10090_REVERSED|
"""index: 2201, intensity: 2688.0, mobility: 0.817"""	-0.442384	0.170044	0.908547	QVSSRLPPE	generic|sp_Q3U6N9_CH033_MOUSE__II_3484842_REVERSED|
"""index: 4421, intensity: 3793.0, mobility: 0.954"""	-0.442613	0.17025	0.90879	AVPYTRAHSPGVT	generic|tr_Q8CJ74_Q8CJ74_MOUSE__chr15_1_12901122_12901166_ENSMUST00000150211_REVERSED|
"""index: 7508, intensity: 3760.0, mobility: 0.986"""	-0.442846	0.170497	0.909038	TRSTTMLQFHAT	generic|chr2_1_37532532_37532678_ENSMUST00000066055_REVERSED|
"""index: 8797, intensity: 2869.0, mobility: 0.819"""	-0.442909	0.170744	0.909104	KFNKLKPT	generic|IP_1007374_TX=10090_REVERSED|
"""index: 13566, intensity: 9560.0, mobility: 1.148"""	-0.442952	0.170858	0.909151	KKGEAMLLRAIEEDQAVQAARMDVHTALLE	generic|IP_950489_TX=10090_REVERSED|
"""index: 9625, intensity: 4145.0, mobility: 1.067"""	-0.443228	0.170858	0.909443	KNLSSKSFCVQPSIKTPGYPPGE	generic|IP_986668_TX=10090_REVERSED|
"""index: 10382, intensity: 6943.0, mobility: 1.061"""	-0.44417	0.17102	0.910439	RKYIYQEMQFDPNTGGLHTRAALFKLVDKKKMQLADLAGSM	generic|IP_3463834_TX=10090_REVERSED|
"""index: 18821, intensity: 3772.0, mobility: 0.933"""	-0.444634	0.171267	0.910927	ELRKQNAILI	generic|tr_A0A286YDA3_A0A286YDA3_MOUSE__chr13_1_58837992_58838060_ENSMUST00000226021_REVERSED	|generic|tr_B5BQV4_B5BQV4_MOUSE__chr13_1_58837992_58838060_ENSMUST00000226021_REVERSED	|generic|tr_A0A286YDA0_A0A286YDA0_MOUSE__chr13_1_58837992_58838060_ENSMUST00000226021_REVERSED	|generic|sp_P15209_NTRK2_MOUSE__chr13_1_58837992_58838060_ENSMUST00000226021_REVERSED	|generic|sp_P15209-2_NTRK2_MOUSE__chr13_1_58837992_58838060_ENSMUST00000226021_REVERSED	|generic|tr_B5BQV3_B5BQV3_MOUSE__chr13_1_58837992_58838060_ENSMUST00000226021_REVERSED	|generic|tr_A0A286YCV8_A0A286YCV8_MOUSE__chr13_1_58837992_58838060_ENSMUST00000226021_REVERSED|
"""index: 21741, intensity: 11482.0, mobility: 0.878"""	-0.445318	0.171471	0.911644	KQSPRPLHT	generic|IP_3501714_TX=10090_REVERSED|
"""index: 6757, intensity: 3645.0, mobility: 0.991"""	-0.445363	0.171717	0.911692	KSSRPFGNKSNFT	generic|sp_P30730_LSHR_MOUSE__II_3463045_REVERSED|
"""index: 28771, intensity: 4995.0, mobility: 1.571"""	-0.445413	0.171964	0.911744	MLRQREKRCNLRPKKTTLVSKKLNR	generic|IP_1089440_TX=10090_REVERSED|
"""index: 26103, intensity: 10477.0, mobility: 1.042"""	-0.445569	0.17221	0.911908	LVPSGLLYVALGCSSPGRPML	generic|tr_Q9DB06_Q9DB06_MOUSE__IP_926479_REVERSED|
"""index: 11357, intensity: 4075.0, mobility: 1.080"""	-0.445735	0.172414	0.912081	PFYTQLVFFFVHRRLVFNIFLRYYWGTSSYFALGSSASFEE	generic|tr_Q3URA6_Q3URA6_MOUSE_REVERSED	|generic|tr_B2RXA8_B2RXA8_MOUSE_REVERSED|
"""index: 2392, intensity: 3016.0, mobility: 0.941"""	-0.446139	0.172575	0.912503	RPSSENRRMA	generic|sp_E9PXT9_F170B_MOUSE_REVERSED|
"""index: 13713, intensity: 3078.0, mobility: 1.124"""	-0.446467	0.172694	0.912844	LTPNTLGQGNETIYIPINGYEEKIWNLLRRMGWP	generic|tr_Q3TZ78_Q3TZ78_MOUSE_REVERSED	|generic|tr_F8VPT3_F8VPT3_MOUSE_REVERSED|
"""index: 24140, intensity: 6513.0, mobility: 0.887"""	-0.446919	0.17294	0.913313	FTLAWPKLLPCK	generic|tr_Q9CPQ9_Q9CPQ9_MOUSE_REVERSED	|generic|tr_Q5FWB7_Q5FWB7_MOUSE_REVERSED	|generic|tr_Q6NY00_Q6NY00_MOUSE_REVERSED	|generic|tr_A6ZI47_A6ZI47_MOUSE_REVERSED	|generic|tr_A6ZI44_A6ZI44_MOUSE_REVERSED	|generic|tr_A6ZI46_A6ZI46_MOUSE_REVERSED	|generic|sp_ALDOA_RABIT__REVERSED|
"""index: 10090, intensity: 18555.0, mobility: 0.915"""	-0.447021	0.173186	0.913419	HKSLSDAALLETRSSLSPNEEP	generic|tr_A4FU75_A4FU75_MOUSE__chr19_-1_10247664_10247918_ENSMUST00000125567__II_1049610_REVERSED	|generic|sp_Q6WQJ1_DGLA_MOUSE__chr19_-1_10247664_10247918_ENSMUST00000125567__II_1049610_REVERSED|
"""index: 3680, intensity: 5204.0, mobility: 0.899"""	-0.447154	0.173304	0.913558	VKPPSDRYLTESAVHNA	generic|sp_Q8K3E5-2_AHI1_MOUSE__chr10_1_20984347_20984427_ENSMUST00000213104__II_3466639_REVERSED	|generic|tr_A0A1L1SQE2_A0A1L1SQE2_MOUSE__chr10_1_20984347_20984427_ENSMUST00000213104__II_3466639_REVERSED	|generic|tr_E9Q552_E9Q552_MOUSE__chr10_1_21072567_21072605_ENSMUST00000213104_REVERSED	|generic|sp_Q8K3E5_AHI1_MOUSE__chr10_1_21072567_21072605_ENSMUST00000213104_REVERSED	|generic|tr_Q8K3E4_Q8K3E4_MOUSE_REVERSED	|generic|tr_E9QP54_E9QP54_MOUSE__chr10_1_21072567_21072605_ENSMUST00000213104_REVERSED|
"""index: 26413, intensity: 61649.0, mobility: 0.921"""	-0.447282	0.173379	0.91369	IELTMITRLVVMILE	generic|IP_926646_TX=10090_REVERSED|
"""index: 20384, intensity: 2644.0, mobility: 1.044"""	-0.447715	0.173582	0.914137	LDQMLIGLSNLLPN	generic|sp_A2ARJ3_TM236_MOUSE_REVERSED|
"""index: 12606, intensity: 9138.0, mobility: 0.764"""	-0.448139	0.173828	0.914575	PVIASNVV	generic|sp_Q8BJE2-2_BTNL9_MOUSE_REVERSED|
"""index: 12262, intensity: 4140.0, mobility: 0.999"""	-0.448238	0.173945	0.914677	PTMSRLKFYLSKLLNECLGNFNKNLAQ	generic|tr_A0A0N4SW93_A0A0N4SW93_MOUSE__chr6_-1_143050121_143050153_ENSMUST00000205119__II_907593_REVERSED	|generic|sp_Q7TPS5_C2CD5_MOUSE__chr6_-1_143050121_143050153_ENSMUST00000205119__II_907593_REVERSED	|generic|sp_Q7TPS5-2_C2CD5_MOUSE__chr6_-1_143050121_143050153_ENSMUST00000205119__II_907593_REVERSED	|generic|sp_Q7TPS5-3_C2CD5_MOUSE__chr6_-1_143050121_143050153_ENSMUST00000205119__II_907593_REVERSED	|generic|tr_Q3TSE2_Q3TSE2_MOUSE__chr6_-1_143050121_143050153_ENSMUST00000205119__II_907593_REVERSED	|generic|tr_E9Q026_E9Q026_MOUSE__chr6_-1_143050121_143050153_ENSMUST00000205119__II_907593_REVERSED|
"""index: 18901, intensity: 3194.0, mobility: 1.048"""	-0.448606	0.174062	0.915056	FFFCRKSSNCMVW	generic|IP_1136682_TX=10090_REVERSED|
"""index: 6705, intensity: 4436.0, mobility: 0.885"""	-0.449085	0.174222	0.915546	PALVLMLRVMVASFYMSTVGYMI	generic|tr_Q3TG02_Q3TG02_MOUSE__chr9_-1_36763333_36763374_ENSMUST00000128270__II_854677_REVERSED	|generic|tr_Q3U573_Q3U573_MOUSE__chr9_-1_36763333_36763374_ENSMUST00000128270__II_854677_REVERSED	|generic|tr_Q3U547_Q3U547_MOUSE__chr9_-1_36763333_36763374_ENSMUST00000128270__II_854677_REVERSED	|generic|tr_Q3UA28_Q3UA28_MOUSE__chr9_-1_36763333_36763374_ENSMUST00000128270__II_854677_REVERSED	|generic|tr_A0A1S6GWK0_A0A1S6GWK0_MOUSE__chr9_-1_36763333_36763374_ENSMUST00000128270__II_854677_REVERSED	|generic|tr_Q3TVN9_Q3TVN9_MOUSE__chr9_-1_36763333_36763374_ENSMUST00000128270__II_854677_REVERSED	|generic|tr_Q3TUR1_Q3TUR1_MOUSE__chr9_-1_36763333_36763374_ENSMUST00000128270__II_854677_REVERSED	|generic|tr_Q8BMP9_Q8BMP9_MOUSE__chr9_-1_36763333_36763374_ENSMUST00000128270__II_854677_REVERSED	|generic|tr_Q3U9H4_Q3U9H4_MOUSE__chr9_-1_36763333_36763374_ENSMUST00000128270__II_854685_REVERSED|
"""index: 28017, intensity: 4424.0, mobility: 0.909"""	-0.449295	0.174339	0.915761	QPLPLPHEHAT	generic|IP_1094212_TX=10090_REVERSED|
"""index: 13259, intensity: 6660.0, mobility: 1.108"""	-0.449623	0.174541	0.916097	SSPACVPTCCFRKLSTFLVCDNCVMLVTSLLL	generic|IP_852919_TX=10090_REVERSED|
"""index: 15999, intensity: 2633.0, mobility: 0.742"""	-0.449978	0.174786	0.91646	SSCHFQTM	generic|IP_1002174_TX=10090_REVERSED|
"""index: 19944, intensity: 6926.0, mobility: 0.907"""	-0.450027	0.174988	0.916509	AWAQLRRFPGQACYRQ	generic|tr_Q3V3F5_Q3V3F5_MOUSE__II_896018_REVERSED|
"""index: 6230, intensity: 9853.0, mobility: 1.048"""	-0.450146	0.175104	0.91663	QVCCGSTREIDRERRVLQEIQQDKRICPSFKAGLHILDISSPGI	generic|sp_Q80WQ6_RHDF2_MOUSE__II_1123438_REVERSED|
"""index: 11921, intensity: 3502.0, mobility: 0.885"""	-0.450329	0.175306	0.916817	NVINGANLEVMEEFGIAFIDTPKSRKDQFE	generic|tr_D3Z1M7_D3Z1M7_MOUSE__chr16_-1_90991376_90991636_ENSMUST00000118246__II_1073801_REVERSED	|generic|tr_E9Q7S0_E9Q7S0_MOUSE__chr16_-1_90991376_90991636_ENSMUST00000118246__II_1073817_REVERSED	|generic|sp_Q8CHC4_SYNJ1_MOUSE__chr16_-1_90991376_90991636_ENSMUST00000118246__II_1073817_REVERSED	|generic|tr_D3Z656_D3Z656_MOUSE__chr16_-1_90991376_90991636_ENSMUST00000118246__II_1073810_REVERSED	|generic|tr_F7BQW7_F7BQW7_MOUSE__chr16_-1_90991376_90991636_ENSMUST00000118246__II_1073817_REVERSED	|generic|tr_A0A338P6V7_A0A338P6V7_MOUSE__chr16_-1_90967296_90967334_ENSMUST00000231472_REVERSED|
"""index: 6172, intensity: 4244.0, mobility: 0.805"""	-0.450918	0.175507	0.917414	VNIPNRVQIHEKMYKSI	generic|IP_892688_TX=10090_REVERSED|
"""index: 19848, intensity: 4716.0, mobility: 0.882"""	-0.45103	0.175752	0.917528	LGPFLQEMSLQSRLGK	generic|sp_Q0VG85-2_CC162_MOUSE__II_1150260_REVERSED|
"""index: 10614, intensity: 12034.0, mobility: 0.965"""	-0.451275	0.175996	0.917776	EPVESFPFTREIVPRIKGADVLEAIEDLYPGSAMFF	generic|tr_A0A0R4J0S3_A0A0R4J0S3_MOUSE_REVERSED	|generic|sp_Q924D0_RT4I1_MOUSE_REVERSED	|generic|tr_D3Z792_D3Z792_MOUSE_REVERSED|
"""index: 16349, intensity: 4044.0, mobility: 1.143"""	-0.45151	0.176241	0.918013	SFLEQMLPTAFPHSDQ	generic|sp_O54915_NR1I2_MOUSE_REVERSED	|generic|sp_O54915-2_NR1I2_MOUSE_REVERSED|
"""index: 22562, intensity: 4094.0, mobility: 0.912"""	-0.451688	0.176442	0.918193	QVRSDGAEAR	generic|IP_866657_TX=10090_REVERSED|
"""index: 2814, intensity: 2812.0, mobility: 0.906"""	-0.45195	0.176686	0.918457	EEEKEYTLPAQKREPHKHH	generic|tr_E9QAQ7_E9QAQ7_MOUSE__chr4_-1_133693754_133694038_ENSMUST00000138473_REVERSED	|generic|sp_A2BH40_ARI1A_MOUSE__chr4_-1_133693754_133694038_ENSMUST00000138473_REVERSED	|generic|sp_A2BH40-2_ARI1A_MOUSE__chr4_-1_133693754_133694038_ENSMUST00000138473_REVERSED	|generic|sp_A2BH40-3_ARI1A_MOUSE__chr4_-1_133693754_133694038_ENSMUST00000138473_REVERSED	|generic|sp_A2BH40-4_ARI1A_MOUSE__chr4_-1_133693754_133694038_ENSMUST00000138473_REVERSED	|generic|tr_Q8C846_Q8C846_MOUSE_REVERSED|
"""index: 24646, intensity: 2764.0, mobility: 1.120"""	-0.452147	0.176758	0.918656	ENKHALAQDIFDTA	generic|tr_H3BKL8_H3BKL8_MOUSE_REVERSED|
"""index: 17802, intensity: 4973.0, mobility: 0.949"""	-0.452762	0.176959	0.919273	ICWLWPLVSFNKESVER	generic|tr_Q78R00_Q78R00_MOUSE__IP_855923_REVERSED|
"""index: 15273, intensity: 5214.0, mobility: 0.843"""	-0.452876	0.177203	0.919388	GRPTPCPTMGIQSQTGGGLFM	generic|IP_3486655_TX=10090_REVERSED|
"""index: 12893, intensity: 3093.0, mobility: 0.979"""	-0.452883	0.177447	0.919394	REQRAEPEEEPPLLLLLVCHHG	generic|IP_1148492_TX=10090_REVERSED	|generic|chr10_1_77581854_77592969_ENSMUST00000162429_REVERSED|
"""index: 16787, intensity: 9673.0, mobility: 1.237"""	-0.452942	0.177691	0.919453	FIILEFMTCSFAFTVSFIV	generic|sp_Q8BS95_GPHR_MOUSE__chr3_-1_96897329_96897436_ENSMUST00000154750__II_981910_REVERSED	|generic|tr_D6RI66_D6RI66_MOUSE__chr3_-1_96897329_96897436_ENSMUST00000154750_REVERSED|
"""index: 10874, intensity: 8027.0, mobility: 0.967"""	-0.453068	0.177892	0.919579	YTCLFPSLPWIYYINKIISLFIEQGRQQPDSLSDVLSPQQSM	generic|IP_1032454_TX=10090_REVERSED|
"""index: 17649, intensity: 2555.0, mobility: 1.113"""	-0.453433	0.178092	0.919944	AETHFYSVVPDAEMECATGLALSHSGMRHHL	generic|chr11_-1_86695454_86695657_ENSMUST00000103186__IP_1128924_TX=10090_REVERSED|
"""index: 10320, intensity: 37273.0, mobility: 1.049"""	-0.453662	0.178336	0.920173	ERDPNPINELIMKAQQFHKSA	generic|sp_Q6PHQ8_NAA35_MOUSE__chr13_1_59595351_59595386_ENSMUST00000225670__II_1108419_REVERSED|
"""index: 2176, intensity: 2502.0, mobility: 0.992"""	-0.453673	0.178493	0.920183	ITTVKQEKEITE	generic|sp_Q9QW08_PHOS_MOUSE__II_1033461_REVERSED	|generic|tr_A0A087WS02_A0A087WS02_MOUSE_REVERSED|
"""index: 6945, intensity: 4808.0, mobility: 0.847"""	-0.454192	0.178693	0.9207	QIHAFTTWSRLLSAMGR	generic|IP_1017807_TX=10090_REVERSED|
"""index: 9699, intensity: 69013.0, mobility: 1.070"""	-0.454565	0.178893	0.92107	RGMAIGCAPGVSSDGCVVVARTGVSR	generic|IP_1111758_TX=10090_REVERSED|
"""index: 13937, intensity: 6114.0, mobility: 0.957"""	-0.454618	0.179137	0.921123	ELGMWTRTGRTWTTFTSATTENMSSEMEMSTWLV	generic|IP_1003680_TX=10090_REVERSED|
"""index: 15088, intensity: 3162.0, mobility: 1.116"""	-0.454651	0.179381	0.921155	RWYCFLNTGKLVGHV	generic|sp_Q8C6B2_RTKN_MOUSE__chr6_1_83151927_83152220_ENSMUST00000213056__II_2508742_REVERSED	|generic|sp_Q8C6B2-2_RTKN_MOUSE__chr6_1_83151927_83152220_ENSMUST00000213056__II_2508742_REVERSED|
"""index: 20525, intensity: 25706.0, mobility: 0.936"""	-0.454706	0.179625	0.92121	LVSLAGLSCISGHLGKKSVSTHD	generic|IP_1045578_TX=10090_REVERSED|
"""index: 25441, intensity: 12520.0, mobility: 0.909"""	-0.45479	0.179825	0.921293	RRKRRRMKMW	generic|IP_960900_TX=10090_REVERSED|
"""index: 15998, intensity: 4433.0, mobility: 0.870"""	-0.455169	0.180024	0.921667	LLQVPSPHK	generic|IP_3458086_TX=10090_REVERSED|
"""index: 22924, intensity: 5279.0, mobility: 1.165"""	-0.455378	0.180268	0.921874	DKELTFEKTDHVPQAITLPKAASKVSTHDREQISEKTSLLLQLIILP	generic|IP_1105538_TX=10090_REVERSED|
"""index: 27476, intensity: 6758.0, mobility: 1.169"""	-0.455512	0.180512	0.922006	LWDISELDYEEQELKFVHRVFF	generic|sp_P97479_MYO7A_MOUSE__II_884759_REVERSED	|generic|sp_P97479-2_MYO7A_MOUSE__II_884759_REVERSED	|generic|tr_A0A0R4J113_A0A0R4J113_MOUSE__II_884759_REVERSED	|generic|tr_Q5MJ56_Q5MJ56_MOUSE__II_884759_REVERSED	|generic|tr_A0A0U1RPX7_A0A0U1RPX7_MOUSE_REVERSED|
"""index: 5812, intensity: 17382.0, mobility: 0.985"""	-0.455513	0.180667	0.922007	SIVSHTETHTHTHTHTHTDTQR	generic|IP_3491968_TX=10090_REVERSED|
"""index: 17884, intensity: 3622.0, mobility: 1.043"""	-0.455648	0.180911	0.92214	SRIGGEPRKLCQVYITGRRVHLC	generic|IP_3467915_TX=10090_REVERSED|
"""index: 2658, intensity: 2968.0, mobility: 0.898"""	-0.455744	0.181154	0.922235	ASGPQHDGHQQPKNGGPPRQQ	generic|sp_Q6PEE2_CTIF_MOUSE_REVERSED	|generic|sp_Q6PEE2-2_CTIF_MOUSE_REVERSED	|generic|tr_E9Q1U6_E9Q1U6_MOUSE_REVERSED|
"""index: 16068, intensity: 5301.0, mobility: 0.861"""	-0.455834	0.181398	0.922324	MVKGKTSHYVPLFTVCVSFFVLMSF	generic|tr_L7N2E5_L7N2E5_MOUSE_REVERSED|
"""index: 9278, intensity: 4367.0, mobility: 1.035"""	-0.455851	0.181509	0.922339	LFFMIVIYIYCSKYSSSFIL	generic|IP_3459841_TX=10090_REVERSED|
"""index: 6659, intensity: 4325.0, mobility: 0.942"""	-0.456845	0.181686	0.923314	EGLSYCRIFPSHPLGKRSWSS	generic|IP_3506065_TX=10090_REVERSED|
"""index: 6042, intensity: 2863.0, mobility: 0.910"""	-0.457017	0.181686	0.923483	WDSQERCRQ	generic|tr_A0A286YDL2_A0A286YDL2_MOUSE_REVERSED	|generic|sp_Q0GA42_CNNM1_MOUSE_REVERSED|
"""index: 9510, intensity: 22312.0, mobility: 0.858"""	-0.457589	0.181884	0.92404	AIFYLDVKEDISSIDYNELF	generic|IP_950511_TX=10090_REVERSED|
"""index: 19914, intensity: 4881.0, mobility: 0.814"""	-0.457827	0.182127	0.924272	DGDFMNKL	generic|tr_A0A5F8MQ25_A0A5F8MQ25_MOUSE__chr15_1_89275453_89275521_ENSMUST00000226875_REVERSED	|generic|tr_Q6A018_Q6A018_MOUSE__chr15_1_89275453_89275521_ENSMUST00000226875_REVERSED	|generic|tr_G3X9K4_G3X9K4_MOUSE__chr15_1_89275453_89275521_ENSMUST00000226875_REVERSED	|generic|sp_Q8R3Q2_PP6R2_MOUSE__chr15_1_89275453_89275521_ENSMUST00000226875_REVERSED|
"""index: 19870, intensity: 3114.0, mobility: 0.817"""	-0.45787	0.18237	0.924313	DGDFMNKL	generic|tr_A0A5F8MQ25_A0A5F8MQ25_MOUSE__chr15_1_89275453_89275521_ENSMUST00000226875_REVERSED	|generic|tr_Q6A018_Q6A018_MOUSE__chr15_1_89275453_89275521_ENSMUST00000226875_REVERSED	|generic|tr_G3X9K4_G3X9K4_MOUSE__chr15_1_89275453_89275521_ENSMUST00000226875_REVERSED	|generic|sp_Q8R3Q2_PP6R2_MOUSE__chr15_1_89275453_89275521_ENSMUST00000226875_REVERSED|
"""index: 5605, intensity: 2667.0, mobility: 0.914"""	-0.457925	0.182613	0.924367	ELEEVTHVER	generic|IP_3463688_TX=10090_REVERSED|
"""index: 10392, intensity: 12296.0, mobility: 1.141"""	-0.457948	0.182678	0.924389	EHVIYVDLAPTTKSINLMTCKKTRHLITSESFQGLYSHHLF	generic|IP_1110249_TX=10090_REVERSED|
"""index: 5761, intensity: 8327.0, mobility: 1.089"""	-0.458455	0.182921	0.924881	LTLRRLVQVTLVTLPWFSPEQRYQPV	generic|IP_858242_TX=10090_REVERSED|
"""index: 12538, intensity: 3601.0, mobility: 0.845"""	-0.458626	0.183119	0.925046	VLFVLPSSTTDITLWQIKGPNET	generic|IP_1020500_TX=10090_REVERSED|
"""index: 10004, intensity: 45266.0, mobility: 0.837"""	-0.458943	0.183362	0.925352	STQESAGAQRSSFRDER	generic|IP_928031_TX=10090_REVERSED|
"""index: 23025, intensity: 4226.0, mobility: 0.861"""	-0.459034	0.183515	0.925439	MTHTHTHTHT	generic|IP_926289_TX=10090_REVERSED	|generic|IP_1132981_TX=10090_REVERSED	|generic|IP_3473160_TX=10090_REVERSED	|generic|IP_1037335_TX=10090_REVERSED	|generic|IP_1007459_TX=10090_REVERSED	|generic|IP_3497046_TX=10090	|generic|IP_1009660_TX=10090	|generic|IP_1127278_TX=10090_REVERSED|
"""index: 11928, intensity: 3233.0, mobility: 1.061"""	-0.459287	0.183713	0.925684	KAYDDMILYDQQPHGRRFDDDDIIGRDKTRK	generic|sp_Q5BLK4_TUT7_MOUSE__chr13_-1_59784761_59784841_ENSMUST00000224320__II_3474062_REVERSED	|generic|tr_A0A286YD79_A0A286YD79_MOUSE_REVERSED	|generic|tr_A0A286YCY9_A0A286YCY9_MOUSE_REVERSED	|generic|tr_Q8CD38_Q8CD38_MOUSE_REVERSED	|generic|tr_A0A286YDR9_A0A286YDR9_MOUSE_REVERSED	|generic|tr_E9PUA2_E9PUA2_MOUSE__chr13_-1_59784761_59784841_ENSMUST00000224320_REVERSED|
"""index: 19728, intensity: 5898.0, mobility: 0.967"""	-0.459394	0.183911	0.925786	DVPHIQDFRW	generic|sp_Q9D2N8_GLT15_MOUSE_REVERSED	|generic|tr_Q60GT1_Q60GT1_MOUSE_REVERSED	|generic|tr_G3UWF7_G3UWF7_MOUSE_REVERSED|
"""index: 3009, intensity: 4969.0, mobility: 0.901"""	-0.459656	0.184153	0.926038	PNRLRSFDSM	generic|chr19_1_22448443_22698751_ENSMUST00000235522_REVERSED|
"""index: 11935, intensity: 9238.0, mobility: 1.083"""	-0.459668	0.184281	0.92605	NRLSRSQSDAHMLGRKMQRMVTEYDPTPRYSPVIITSHRHSP	generic|tr_Q8CE88_Q8CE88_MOUSE__II_1024708_REVERSED	|generic|sp_Q62130_PTN14_MOUSE__II_1024711_REVERSED	|generic|tr_A0A0R4J080_A0A0R4J080_MOUSE__II_1024711_REVERSED	|generic|tr_Q8CAV9_Q8CAV9_MOUSE__II_1024711_REVERSED	|generic|tr_Q9JLJ9_Q9JLJ9_MOUSE_REVERSED	|generic|tr_Q8C3A1_Q8C3A1_MOUSE_REVERSED	|generic|tr_Q9JLJ8_Q9JLJ8_MOUSE_REVERSED|
"""index: 10118, intensity: 3474.0, mobility: 0.997"""	-0.459804	0.184281	0.92618	LHPHDIPMRIIEYHKWAGGGWKFYKQKDCTLHS	generic|IP_1073723_TX=10090_REVERSED|
"""index: 17024, intensity: 6085.0, mobility: 0.831"""	-0.461292	0.184478	0.927602	EFGYNSTFCTANRLV	generic|IP_1051872_TX=10090_REVERSED|
"""index: 4829, intensity: 6325.0, mobility: 0.909"""	-0.461446	0.18472	0.927748	GPTSMELLSDRSGGMKTHPGGARPP	generic|II_3456115_TX=10090_REVERSED	|generic|tr_Q91ZY7_Q91ZY7_MOUSE__chr9_1_45742178_45742237_ENSMUST00000216685_REVERSED	|generic|sp_Q4VA61_DSCL1_MOUSE__chr9_1_45742178_45742237_ENSMUST00000216685_REVERSED	|generic|tr_E9QPR7_E9QPR7_MOUSE__chr9_1_45742178_45742237_ENSMUST00000216685_REVERSED	|generic|tr_Q8CHB2_Q8CHB2_MOUSE__chr9_1_45742178_45742237_ENSMUST00000216685_REVERSED	|generic|tr_Q3V3B0_Q3V3B0_MOUSE_REVERSED|
"""index: 18558, intensity: 3183.0, mobility: 0.944"""	-0.461522	0.184783	0.927821	AKMALIKCISKVQLLFSLPCLGSK	generic|II_1124025_TX=10090_REVERSED|
"""index: 18223, intensity: 3008.0, mobility: 0.901"""	-0.461979	0.185024	0.928253	DGELKENKEE	generic|sp_Q9CX34_SGT1_MOUSE__II_3482080_REVERSED	|generic|II_3482081_TX=10090_REVERSED|
"""index: 4166, intensity: 30269.0, mobility: 0.928"""	-0.462057	0.185266	0.928327	VLVTRTEVSRGAEREQTS	generic|IP_3477154_TX=10090_REVERSED|
"""index: 6006, intensity: 5160.0, mobility: 1.082"""	-0.462063	0.185418	0.928333	EADRNTSLTPPWLMSFGPFEVPQLTMVR	generic|IP_958013_TX=10090_REVERSED|
"""index: 17304, intensity: 2561.0, mobility: 1.174"""	-0.462541	0.185614	0.928785	FDKMMEKFQVQLFQP	generic|tr_F6Z9B9_F6Z9B9_MOUSE_REVERSED|
"""index: 7168, intensity: 19319.0, mobility: 0.983"""	-0.462769	0.185856	0.929	EESADLNYKSLDA	generic|tr_D3Z4U0_D3Z4U0_MOUSE__II_973375_REVERSED	|generic|sp_Q9R020_ZRAB2_MOUSE__II_973375_REVERSED	|generic|sp_Q9R020-2_ZRAB2_MOUSE_REVERSED	|generic|tr_A0A0H2UH20_A0A0H2UH20_MOUSE_REVERSED	|generic|tr_E9PUD0_E9PUD0_MOUSE_REVERSED|
"""index: 10339, intensity: 2989.0, mobility: 1.153"""	-0.4628	0.185962	0.929029	RSWTMRFTMQLNLCF	generic|IP_1129413_TX=10090_REVERSED|
"""index: 24556, intensity: 22434.0, mobility: 1.005"""	-0.463375	0.186204	0.929569	VHRKLMYFIA	generic|sp_Q66X05_NAL4F_MOUSE__II_3492056_REVERSED	|generic|tr_A0A1Y7VJD8_A0A1Y7VJD8_MOUSE_REVERSED	|generic|tr_L7N1W9_L7N1W9_MOUSE_REVERSED|
"""index: 15630, intensity: 2984.0, mobility: 1.018"""	-0.463481	0.1864	0.929668	ELEFMLERRVKFEIWDPVEFRQMPGAPGPDR	generic|IP_898661_TX=10090_REVERSED|
"""index: 12098, intensity: 4333.0, mobility: 0.846"""	-0.463516	0.186641	0.929701	QGDCLEVLSVRERGAKILKSQF	generic|tr_B7ZW94_B7ZW94_MOUSE__chrX_1_151436369_151436398_ENSMUST00000125924_REVERSED	|generic|chrX_1_151463978_151464265_ENSMUST00000125924_REVERSED	|generic|tr_Q3V3X9_Q3V3X9_MOUSE__chrX_1_151436369_151436398_ENSMUST00000125924_REVERSED	|generic|sp_Q8C3F2_F120C_MOUSE__chrX_1_151436369_151436398_ENSMUST00000125924_REVERSED	|generic|sp_Q8C3F2-3_F120C_MOUSE__chrX_1_151436369_151436398_ENSMUST00000125924_REVERSED|
"""index: 5220, intensity: 4388.0, mobility: 0.788"""	-0.463546	0.186837	0.92973	EAAMLQVKDRQEK	generic|II_963116_TX=10090_REVERSED	|generic|tr_A0A0U1RPJ4_A0A0U1RPJ4_MOUSE_REVERSED	|generic|tr_A0A0X1KG60_A0A0X1KG60_MOUSE_REVERSED	|generic|sp_Q5DTM8_BRE1A_MOUSE_REVERSED	|generic|sp_Q5DTM8-2_BRE1A_MOUSE_REVERSED	|generic|sp_Q3U319_BRE1B_MOUSE_REVERSED|
"""index: 20072, intensity: 5796.0, mobility: 0.956"""	-0.463578	0.187033	0.92976	RVFCICVTLR	generic|chr7_1_16947008_16947298_ENSMUST00000094807__IP_895972_TX=10090_REVERSED|
"""index: 18156, intensity: 13578.0, mobility: 0.889"""	-0.463918	0.187184	0.930078	YPLSFHLR	generic|IP_850622_TX=10090_REVERSED|
"""index: 22705, intensity: 10005.0, mobility: 0.947"""	-0.464215	0.187425	0.930355	RPVQLSINQP	generic|IP_1075215_TX=10090_REVERSED|
"""index: 13549, intensity: 3715.0, mobility: 1.109"""	-0.464654	0.187575	0.930764	CRISTPYSLAQSVLSLWLMSASTPLLKR	generic|chr8_1_122569903_122569995_ENSMUST00000006760__IP_860616_TX=10090_REVERSED	|generic|chr8_1_122569448_122569995_ENSMUST00000006760__IP_860616_TX=10090_REVERSED|
"""index: 20189, intensity: 3586.0, mobility: 1.012"""	-0.464881	0.187816	0.930976	DKLIQFDSMSLL	generic|tr_A6H695_A6H695_MOUSE_REVERSED	|generic|sp_Q3V1F8_EPHX3_MOUSE_REVERSED	|generic|tr_A0A0R4J127_A0A0R4J127_MOUSE_REVERSED	|generic|tr_G3XA19_G3XA19_MOUSE_REVERSED|
"""index: 15796, intensity: 4491.0, mobility: 0.873"""	-0.465078	0.188012	0.931158	LFRQGRGWGGQPGMVLGRS	generic|chr7_1_4122557_4122772_ENSMUST00000119661_REVERSED|
"""index: 11994, intensity: 4827.0, mobility: 0.956"""	-0.465234	0.188207	0.931303	QKAPLLFGYYGTDRLEFAFSYKIGLDYAW	generic|sp_Q504N0_CBPA2_MOUSE_REVERSED|
"""index: 13799, intensity: 3132.0, mobility: 0.857"""	-0.465438	0.188448	0.931491	QNLSRIYE	generic|tr_Q3UMX3_Q3UMX3_MOUSE__chr18_1_12169266_12169313_ENSMUST00000155431__II_1057831_REVERSED	|generic|sp_Q8VC42_RMC1_MOUSE__chr18_1_12169266_12169313_ENSMUST00000155431__II_1057831_REVERSED|
"""index: 9464, intensity: 7227.0, mobility: 0.990"""	-0.465497	0.188688	0.931547	QEEEMKLLSDPKSNKYKWKAESKSKTQERIELREMDNQTHV	generic|sp_Q9WTU0_PHF2_MOUSE_REVERSED|
"""index: 23178, intensity: 5541.0, mobility: 1.164"""	-0.465565	0.188838	0.93161	WHYGSTTLEEKGKNWTSQFERLKKEM	generic|tr_D3Z5Y6_D3Z5Y6_MOUSE_REVERSED|
"""index: 6411, intensity: 3675.0, mobility: 0.887"""	-0.465746	0.189079	0.931777	VFYMVFCWF	generic|IP_897849_TX=10090_REVERSED|
"""index: 28407, intensity: 7364.0, mobility: 1.185"""	-0.466031	0.189319	0.93204	RGAASDSGTDFRSVALRLTTPGAHEIPDCPRLIHRT	generic|IP_978224_TX=10090_REVERSED|
"""index: 12318, intensity: 3413.0, mobility: 1.140"""	-0.466268	0.18956	0.932258	WTAVEREKHLLQEDMLLTIVQKSRERIYHGQDKGAEDIHQ	generic|tr_B2RY64_B2RY64_MOUSE_REVERSED	|generic|tr_E9Q1Z2_E9Q1Z2_MOUSE_REVERSED|
"""index: 13402, intensity: 2765.0, mobility: 1.170"""	-0.466342	0.189709	0.932326	QSSSVAETEPEPEEKKPEVSQNRRGKKARPE	generic|tr_A0A1Y7VMG9_A0A1Y7VMG9_MOUSE__chr13_-1_9693426_9693533_ENSMUST00000220996__II_3474748_REVERSED	|generic|tr_Q6PD13_Q6PD13_MOUSE__chr13_-1_9693426_9693533_ENSMUST00000220996__II_3474748_REVERSED	|generic|tr_D3YY85_D3YY85_MOUSE__chr13_-1_9693426_9693533_ENSMUST00000220996__II_3474748_REVERSED	|generic|tr_Q3UKS1_Q3UKS1_MOUSE__chr13_-1_9693426_9693533_ENSMUST00000220996__II_3474748_REVERSED	|generic|tr_Q8BJZ0_Q8BJZ0_MOUSE__chr13_-1_9693426_9693533_ENSMUST00000220996__II_3474748_REVERSED	|generic|sp_Q8R5C8_ZMY11_MOUSE__chr13_-1_9693426_9693533_ENSMUST00000220996__II_3474748_REVERSED	|generic|tr_A0A1Y7VJ93_A0A1Y7VJ93_MOUSE__chr13_-1_9693426_9693533_ENSMUST00000220996_REVERSED	|generic|tr_Q4FJS3_Q4FJS3_MOUSE__chr13_-1_9693426_9693533_ENSMUST00000220996_REVERSED|
"""index: 11652, intensity: 6693.0, mobility: 0.963"""	-0.466451	0.18995	0.932426	ELFDNMFAMYEEKNGFKAFNALNQIVKAI	generic|tr_E9PW37_E9PW37_MOUSE_REVERSED	|generic|tr_Q0VAV5_Q0VAV5_MOUSE_REVERSED	|generic|tr_D3YUS5_D3YUS5_MOUSE_REVERSED|
"""index: 8676, intensity: 9586.0, mobility: 0.964"""	-0.46646	0.190144	0.932435	QQQRRREEEQRKLRERERIMREQDREYDRDRDRYDR	generic|tr_F6Q8N5_F6Q8N5_MOUSE_REVERSED	|generic|tr_Q80UI8_Q80UI8_MOUSE_REVERSED	|generic|tr_Q3ULL6_Q3ULL6_MOUSE_REVERSED|
"""index: 18839, intensity: 2713.0, mobility: 1.006"""	-0.466778	0.190385	0.932727	KKSCYIEETHSTDIDVTYIHDRAAVYLTRNMIMIM	generic|tr_Q8BUT0_Q8BUT0_MOUSE__chr18_-1_47283305_47283394_ENSMUST00000141224__II_1055624_REVERSED	|generic|tr_Q8BXZ7_Q8BXZ7_MOUSE__chr18_-1_47283305_47283394_ENSMUST00000141224__II_1055625_REVERSED	|generic|tr_D3YZJ8_D3YZJ8_MOUSE__chr18_-1_47304100_47304204_ENSMUST00000141224__II_1055624_REVERSED	|generic|sp_O35464_SEM6A_MOUSE__chr18_-1_47283305_47283394_ENSMUST00000141224__II_1055616_REVERSED	|generic|sp_O35464-2_SEM6A_MOUSE__chr18_-1_47283305_47283394_ENSMUST00000141224__II_1055616_REVERSED	|generic|sp_O35464-3_SEM6A_MOUSE__chr18_-1_47283305_47283394_ENSMUST00000141224__II_1055616_REVERSED	|generic|tr_K3W4S5_K3W4S5_MOUSE__chr18_-1_47283305_47283394_ENSMUST00000141224__II_1055616_REVERSED	|generic|tr_D3YWM8_D3YWM8_MOUSE__chr18_-1_47283305_47283394_ENSMUST00000141224__II_1055616_REVERSED|
"""index: 15446, intensity: 5555.0, mobility: 1.039"""	-0.466798	0.190625	0.932746	MTRTAVAGALPQQLTPGEEEELVRSTVEPRLRDPERHG	generic|IP_3452647_TX=10090_REVERSED|
"""index: 25094, intensity: 3060.0, mobility: 1.006"""	-0.466862	0.190865	0.932804	FAEVLNNMQLI	generic|tr_F6QNG5_F6QNG5_MOUSE__II_1013943_REVERSED	|generic|tr_B1AYY3_B1AYY3_MOUSE_REVERSED	|generic|sp_Q8K3H5_MYO3A_MOUSE_REVERSED|
"""index: 9992, intensity: 3571.0, mobility: 1.069"""	-0.466888	0.191014	0.932828	RRPVLFKDLIEYNHRCYTDVAARKQELIEPQSNWNEADPRGL	generic|tr_Q5XQH1_Q5XQH1_MOUSE_REVERSED|
"""index: 14607, intensity: 9341.0, mobility: 1.069"""	-0.467235	0.191254	0.933146	AGVGAQYANFVMQDTQSAYIRDLI	generic|sp_Q8R1T1_CHMP7_MOUSE__chr14_-1_69718248_69718298_ENSMUST00000224964_REVERSED|
"""index: 22712, intensity: 7943.0, mobility: 1.061"""	-0.467456	0.191494	0.933347	NKLCYRIYGLI	generic|IP_826909_TX=10090_REVERSED|
"""index: 16663, intensity: 8127.0, mobility: 0.868"""	-0.46779	0.191597	0.933652	GWRVCLLR	generic|chr1_1_75389028_75391039_ENSMUST00000087122_REVERSED	|generic|tr_F6RU40_F6RU40_MOUSE_REVERSED|
"""index: 9108, intensity: 264629.0, mobility: 0.925"""	-0.468068	0.191745	0.933905	PKAAGQDTTTNTQNGFAFTAKALQ	generic|tr_Q8BRF6_Q8BRF6_MOUSE_REVERSED	|generic|tr_Q80UN3_Q80UN3_MOUSE__chr13_-1_46696638_46696751_ENSMUST00000224186_REVERSED	|generic|tr_Q8R2M9_Q8R2M9_MOUSE_REVERSED	|generic|tr_Q3V3W1_Q3V3W1_MOUSE_REVERSED	|generic|tr_Q80WR0_Q80WR0_MOUSE__chr13_-1_46696638_46696751_ENSMUST00000224186_REVERSED	|generic|tr_E9Q3G8_E9Q3G8_MOUSE__chr13_-1_46696638_46696751_ENSMUST00000224186_REVERSED|
"""index: 16607, intensity: 5827.0, mobility: 0.905"""	-0.468423	0.191985	0.934228	VQFAKQFIYDVDERKMDP	generic|sp_P34960_MMP12_MOUSE__II_853259_REVERSED	|generic|tr_Q8BJC0_Q8BJC0_MOUSE_REVERSED	|generic|tr_Q3TCW6_Q3TCW6_MOUSE_REVERSED|
"""index: 5036, intensity: 3104.0, mobility: 0.884"""	-0.468579	0.192225	0.93437	ISKVMLSDQM	generic|chr7_-1_37965404_37965448_ENSMUST00000085513_REVERSED|
"""index: 19565, intensity: 3664.0, mobility: 0.868"""	-0.468733	0.192418	0.934509	AADRGVEPK	generic|IP_1151547_TX=10090_REVERSED|
"""index: 20316, intensity: 3128.0, mobility: 1.118"""	-0.46879	0.192658	0.934561	QNQWTKVGWDRLQHHRVICIWVTLAAGIN	generic|sp_Q8R218_T150B_MOUSE_REVERSED	|generic|sp_Q8R218-2_T150B_MOUSE_REVERSED|
"""index: 25110, intensity: 4144.0, mobility: 1.067"""	-0.46891	0.192898	0.93467	RYALDGRFKKLTLVEIDDSCETEEYFW	generic|sp_Q9D2X8_CH076_MOUSE__II_1085266_REVERSED	|generic|tr_H3BKI4_H3BKI4_MOUSE_REVERSED|
"""index: 2009, intensity: 2589.0, mobility: 0.954"""	-0.469192	0.193092	0.934924	CEGHRRMTPIVV	generic|tr_Q8CFE9_Q8CFE9_MOUSE_REVERSED	|generic|tr_E9Q9G3_E9Q9G3_MOUSE_REVERSED|
"""index: 18856, intensity: 3625.0, mobility: 0.940"""	-0.469434	0.193239	0.935143	AERARMLQQKNNLCEREINALEAKQQQI	generic|sp_O54988_SLK_MOUSE_REVERSED	|generic|sp_O54988-2_SLK_MOUSE_REVERSED|
"""index: 3241, intensity: 4199.0, mobility: 0.801"""	-0.469739	0.193479	0.935418	NAPVPRARQEAHRGGEA	generic|tr_C7B5Q8_C7B5Q8_MOUSE_REVERSED|
"""index: 6001, intensity: 3371.0, mobility: 0.862"""	-0.469928	0.193719	0.935588	RGPYKNIARRISHVF	generic|tr_A0A140T8W1_A0A140T8W1_MOUSE_REVERSED	|generic|sp_A6H584_CO6A5_MOUSE_REVERSED	|generic|tr_A0A140T8T7_A0A140T8T7_MOUSE_REVERSED|
"""index: 10268, intensity: 2998.0, mobility: 0.864"""	-0.47007	0.193865	0.935715	HYQQTKQMLKEPLGDEDDFQE	generic|sp_Q8R326_PSPC1_MOUSE__chr14_-1_56758626_56758682_ENSMUST00000168575_REVERSED	|generic|sp_Q8R326-2_PSPC1_MOUSE__chr14_-1_56758626_56758682_ENSMUST00000168575_REVERSED	|generic|tr_Q3TEB0_Q3TEB0_MOUSE__chr14_1_20967577_20967612_ENSMUST00000226113_REVERSED|
"""index: 15345, intensity: 6255.0, mobility: 0.896"""	-0.470245	0.193919	0.935872	ERRSFNVAKCWPCDWDGPRRFASFR	generic|tr_Q9D9Z2_Q9D9Z2_MOUSE_REVERSED	|generic|tr_A2AFS9_A2AFS9_MOUSE_REVERSED|
"""index: 6519, intensity: 38639.0, mobility: 1.045"""	-0.470702	0.194158	0.936281	RHRMKEMQKMREKHRKHREEIELDKQSLMREFSTMMLD	generic|tr_B7ZWM7_B7ZWM7_MOUSE__chr8_-1_122884151_122884330_ENSMUST00000172906_REVERSED	|generic|tr_E9Q4F8_E9Q4F8_MOUSE__chr8_-1_122884151_122884330_ENSMUST00000172906_REVERSED	|generic|sp_E9Q4F7_ANR11_MOUSE__chr8_-1_122884151_122884330_ENSMUST00000172906_REVERSED|
"""index: 6375, intensity: 7080.0, mobility: 1.070"""	-0.470709	0.194305	0.936287	GHRAFNAWYKMMRRSLLEEEETFDLKMGWFFSAFVFPIEDA	generic|tr_Q8K033_Q8K033_MOUSE__II_3454771_REVERSED	|generic|sp_Q91WG0_EST2C_MOUSE__II_3454771_REVERSED|
"""index: 17095, intensity: 6905.0, mobility: 1.040"""	-0.471018	0.194498	0.936564	QLTPLPTLSQHLTGSHQHAPAMHASLGP	generic|sp_E9QAU8_RN165_MOUSE_REVERSED|
"""index: 18857, intensity: 3475.0, mobility: 0.890"""	-0.471128	0.19469	0.936661	FIGLFLMSR	generic|IP_839207_TX=10090_REVERSED|
"""index: 16159, intensity: 7971.0, mobility: 0.819"""	-0.471197	0.194929	0.936723	EYSIMDHLAHAISY	generic|tr_E9Q4U5_E9Q4U5_MOUSE__II_3497895_REVERSED	|generic|tr_A0A3B2WBA1_A0A3B2WBA1_MOUSE__II_3497895_REVERSED	|generic|tr_X5HXP0_X5HXP0_MOUSE_REVERSED	|generic|tr_A0A3B2WD15_A0A3B2WD15_MOUSE_REVERSED|
"""index: 10290, intensity: 4222.0, mobility: 0.912"""	-0.471226	0.195075	0.936749	EQITAFPALSTIMVTLQKGSDM	generic|IP_1008277_TX=10090_REVERSED|
"""index: 17002, intensity: 3250.0, mobility: 0.793"""	-0.471398	0.195081	0.936902	AAFMSLIG	generic|sp_Q922H1_ANM3_MOUSE__chr7_1_49786090_49786230_ENSMUST00000147401_REVERSED	|generic|sp_Q922H1-2_ANM3_MOUSE__chr7_1_49786090_49786230_ENSMUST00000147401_REVERSED	|generic|tr_Q3U2K1_Q3U2K1_MOUSE__chr7_1_49786090_49786230_ENSMUST00000147401_REVERSED	|generic|tr_Q8C1M0_Q8C1M0_MOUSE__chr7_1_49786090_49786230_ENSMUST00000147401_REVERSED	|generic|sp_Q6PAK3_ANM8_MOUSE_REVERSED|
"""index: 24879, intensity: 7139.0, mobility: 1.010"""	-0.472363	0.195227	0.937758	RERVRKESPQ	generic|IP_1073504_TX=10090_REVERSED|
"""index: 9199, intensity: 2855.0, mobility: 0.803"""	-0.472791	0.195419	0.938136	FLEICVIKLTFCYVLLF	generic|IP_1135600_TX=10090_REVERSED|
"""index: 11641, intensity: 3501.0, mobility: 1.225"""	-0.473417	0.195611	0.938687	EHAVRWHTDGMMAILLNLM	generic|tr_A2JY27_A2JY27_MOUSE__II_917089_REVERSED	|generic|tr_A0A0J9YMK6_A0A0J9YMK6_MOUSE__II_917089_REVERSED	|generic|sp_Q91WD2_TRPV6_MOUSE__II_917089_REVERSED	|generic|tr_Q9JJJ0_Q9JJJ0_MOUSE__II_917080_REVERSED|
"""index: 21965, intensity: 3019.0, mobility: 1.215"""	-0.473726	0.195803	0.938957	WSQSSLHFSIMRLFELQ	generic|IP_913848_TX=10090_REVERSED|
"""index: 1398, intensity: 4920.0, mobility: 0.796"""	-0.473933	0.196041	0.939139	LCSGKFLH	generic|IP_1008129_TX=10090_REVERSED|
"""index: 5321, intensity: 2762.0, mobility: 0.947"""	-0.473997	0.19628	0.939194	DQEKECAQLQVLVQHLMGV	generic|tr_A0A0A0MQN9_A0A0A0MQN9_MOUSE__chr5_1_111235481_111235645_ENSMUST00000129017_REVERSED	|generic|sp_Q80XJ3_TTC28_MOUSE__chr5_1_111235481_111235645_ENSMUST00000129017_REVERSED|
"""index: 16996, intensity: 3388.0, mobility: 0.974"""	-0.474125	0.196471	0.939307	QMTHKSNMKKF	generic|IP_924911_TX=10090_REVERSED|
"""index: 16693, intensity: 18879.0, mobility: 0.917"""	-0.474214	0.196616	0.939384	EGQPLFVVALISIGLVSMF	generic|II_1050124_TX=10090_REVERSED|
"""index: 1633, intensity: 3697.0, mobility: 0.826"""	-0.474525	0.19676	0.939656	KEKQDTTVGTLAGEHAMRE	generic|tr_A0A5K1VVQ9_A0A5K1VVQ9_MOUSE__chr19_-1_7374046_7374075_ENSMUST00000237653__II_1006392_REVERSED	|generic|sp_A2ASS6_TITIN_MOUSE__chr19_-1_7374046_7374075_ENSMUST00000237653__II_1006392_REVERSED	|generic|sp_A2ASS6-2_TITIN_MOUSE__chr19_-1_7374046_7374075_ENSMUST00000237653__II_1006392_REVERSED	|generic|tr_A0A5K1VVQ1_A0A5K1VVQ1_MOUSE__chr19_-1_7374046_7374075_ENSMUST00000237653__II_1006392_REVERSED	|generic|tr_E9Q8K5_E9Q8K5_MOUSE__chr19_-1_7374046_7374075_ENSMUST00000237653__II_1006392_REVERSED	|generic|sp_A2ASS6-3_TITIN_MOUSE__II_1006392_REVERSED	|generic|tr_E9Q8N1_E9Q8N1_MOUSE__chr19_-1_7374046_7374075_ENSMUST00000237653__II_1006392_REVERSED|
"""index: 5088, intensity: 3128.0, mobility: 0.812"""	-0.475065	0.196999	0.940125	MAGDQEPLPLSFLSALY	generic|IP_938381_TX=10090_REVERSED|
"""index: 17174, intensity: 4130.0, mobility: 1.151"""	-0.475076	0.197143	0.940135	DLLAVGPTNLLVMKMMATAMRVPPVRMSETSSGLSSCVRPDRVPNHVQF	generic|IP_1066859_TX=10090_REVERSED|
"""index: 21151, intensity: 2915.0, mobility: 1.065"""	-0.475539	0.197381	0.940536	HYIADRIPLAIGFPLTELDRLTFGVS	generic|sp_P53995_APC1_MOUSE__II_999968_REVERSED	|generic|tr_A2ATQ5_A2ATQ5_MOUSE__II_999968_REVERSED	|generic|tr_B7ZNX2_B7ZNX2_MOUSE__II_999968_REVERSED|
"""index: 18924, intensity: 4103.0, mobility: 1.100"""	-0.475613	0.197619	0.9406	LEEPPIHLAERYFVQIDWYSFLNCVSR	generic|sp_Q6EBV9_ATG9B_MOUSE__II_945602_REVERSED|
"""index: 15896, intensity: 4825.0, mobility: 0.996"""	-0.475644	0.197857	0.940627	LASQVMAKALGGVEVMKIKYSSSV	generic|sp_Q8BH53_CFA69_MOUSE__II_946919_REVERSED	|generic|sp_Q8BH53-3_CFA69_MOUSE__II_946919_REVERSED	|generic|sp_Q8BH53-4_CFA69_MOUSE__II_946919_REVERSED	|generic|tr_A0A0G2JG21_A0A0G2JG21_MOUSE__II_946919_REVERSED	|generic|tr_G3X999_G3X999_MOUSE__II_946919_REVERSED	|generic|II_946930_TX=10090_REVERSED|
"""index: 21169, intensity: 4766.0, mobility: 0.909"""	-0.475705	0.198048	0.940679	FRWPTKPA	generic|IP_849707_TX=10090_REVERSED|
"""index: 587, intensity: 2512.0, mobility: 0.784"""	-0.476103	0.198239	0.941023	QWRDLSRDKELGHR	generic|IP_3499909_TX=10090_REVERSED|
"""index: 9888, intensity: 2815.0, mobility: 1.224"""	-0.476482	0.198335	0.94135	TIEPMSASLQLQQKEERE	generic|tr_Q8R3Q5_Q8R3Q5_MOUSE__chr7_-1_19531511_19531591_ENSMUST00000209190__II_892091_REVERSED	|generic|sp_Q8BKR5_PPR37_MOUSE__chr7_-1_19531511_19531591_ENSMUST00000209190__II_892091_REVERSED|
"""index: 23391, intensity: 4508.0, mobility: 0.816"""	-0.476807	0.198526	0.941629	DGSLFLNYPNLIRE	generic|chr1_1_134588870_134588983_ENSMUST00000112197__II_1034715_TX=10090_REVERSED	|generic|II_1034718_TX=10090_REVERSED	|generic|sp_Q80Y84_KDM5B_MOUSE__chr1_1_134604466_134604627_ENSMUST00000112197_REVERSED	|generic|sp_Q80Y84-2_KDM5B_MOUSE__chr1_1_134604466_134604627_ENSMUST00000112197_REVERSED	|generic|tr_Q3TQL9_Q3TQL9_MOUSE__chr1_1_134604466_134604627_ENSMUST00000112197_REVERSED|
"""index: 1767, intensity: 2844.0, mobility: 0.763"""	-0.476969	0.198764	0.941767	ELERKIQEQE	generic|sp_B2RPU2_PLHD1_MOUSE__II_1114631_REVERSED|
"""index: 25790, intensity: 4340.0, mobility: 1.007"""	-0.477066	0.19886	0.94185	RCTRHKQWRV	generic|chr2_-1_180036560_180037022_ENSMUST00000029082_REVERSED|
"""index: 18451, intensity: 2636.0, mobility: 1.137"""	-0.477605	0.19905	0.94231	RVNQFANANGHQFWI	generic|IP_2508648_TX=10090_REVERSED|
"""index: 15243, intensity: 10237.0, mobility: 0.952"""	-0.477833	0.199098	0.942505	FFLSSGNLQWLSMMQVAFL	generic|IP_976137_TX=10090_REVERSED|
"""index: 4216, intensity: 3309.0, mobility: 0.804"""	-0.478536	0.199288	0.943102	TSSTLLAWRSVGGQRI	generic|chr3_1_96188142_96188423_ENSMUST00000133665_REVERSED|
"""index: 7502, intensity: 3889.0, mobility: 1.038"""	-0.479051	0.199478	0.943538	CCRNKERPHHGTHSRPPSRHRLRQGYLQWHLNWSIPRLHM	generic|IP_3466788_TX=10090_REVERSED|
"""index: 22106, intensity: 2608.0, mobility: 0.974"""	-0.479228	0.199668	0.943687	CFRISRLWLF	generic|IP_909621_TX=10090_REVERSED|
"""index: 3783, intensity: 2993.0, mobility: 0.810"""	-0.479979	0.199763	0.944318	GAELGGRRQ	generic|sp_Q8CAS9_PARP9_MOUSE_REVERSED	|generic|sp_Q8CAS9-2_PARP9_MOUSE_REVERSED	|generic|sp_Q8CAS9-3_PARP9_MOUSE_REVERSED	|generic|tr_H7BWY5_H7BWY5_MOUSE_REVERSED|
"""index: 15146, intensity: 3508.0, mobility: 0.907"""	-0.480795	0.2	0.945001	RLLLARETEELVFCDVRQHGTARVT	generic|IP_970406_TX=10090_REVERSED|
"""index: 21935, intensity: 4871.0, mobility: 0.952"""	-0.48081	0.20019	0.945013	MPLLNKFYQL	generic|IP_835199_TX=10090_REVERSED|
"""index: 24177, intensity: 3408.0, mobility: 0.942"""	-0.48088	0.200332	0.945073	PRSLRAGASPARP	generic|II_999431_TX=10090_REVERSED	|generic|II_999434_TX=10090_REVERSED|
"""index: 26947, intensity: 5880.0, mobility: 1.149"""	-0.481519	0.200568	0.945603	LAQPFTLPYITPERAP	generic|tr_Q58E53_Q58E53_MOUSE_REVERSED	|generic|tr_Q80ZI7_Q80ZI7_MOUSE_REVERSED	|generic|tr_Q91WT1_Q91WT1_MOUSE_REVERSED	|generic|tr_Q4V9Z4_Q4V9Z4_MOUSE_REVERSED	|generic|tr_Q3KQK2_Q3KQK2_MOUSE_REVERSED	|generic|tr_Q91XE1_Q91XE1_MOUSE_REVERSED	|generic|tr_Q2KHS9_Q2KHS9_MOUSE_REVERSED	|generic|tr_Q91WR1_Q91WR1_MOUSE_REVERSED	|generic|tr_Q566J7_Q566J7_MOUSE_REVERSED	|generic|tr_Q6PDB8_Q6PDB8_MOUSE_REVERSED	|generic|tr_Q32NZ5_Q32NZ5_MOUSE_REVERSED	|generic|tr_Q2TAW9_Q2TAW9_MOUSE_REVERSED	|generic|tr_Q58E54_Q58E54_MOUSE_REVERSED	|generic|tr_Q91X92_Q91X92_MOUSE_REVERSED	|generic|tr_Q5U413_Q5U413_MOUSE_REVERSED	|generic|tr_Q4VAB6_Q4VAB6_MOUSE_REVERSED	|generic|tr_Q91WP5_Q91WP5_MOUSE_REVERSED	|generic|tr_Q52L51_Q52L51_MOUSE_REVERSED	|generic|tr_Q5U472_Q5U472_MOUSE_REVERSED	|generic|tr_Q8VEA0_Q8VEA0_MOUSE_REVERSED	|generic|tr_Q8VCX4_Q8VCX4_MOUSE_REVERSED|
"""index: 24384, intensity: 2945.0, mobility: 1.086"""	-0.481827	0.20071	0.945859	MRHVKHSESYVEDE	generic|tr_Q548B0_Q548B0_MOUSE_REVERSED|
"""index: 15445, intensity: 3650.0, mobility: 1.229"""	-0.48197	0.200899	0.945977	ATNWRKIRLMEVPERRATSRDGPQLEASEQVEAEKQ	generic|sp_Q7TN22_TXD16_MOUSE_REVERSED	|generic|sp_Q7TN22-2_TXD16_MOUSE_REVERSED|
"""index: 9155, intensity: 4187.0, mobility: 0.949"""	-0.482159	0.201136	0.946133	IKPAQRPGADISISNPHSTCDPLSRESS	generic|tr_H3BKJ0_H3BKJ0_MOUSE_REVERSED	|generic|tr_F6YMR0_F6YMR0_MOUSE_REVERSED	|generic|tr_E9PUF2_E9PUF2_MOUSE__chr2_1_156762742_156762903_ENSMUST00000000094_REVERSED	|generic|sp_B1AZP2_DLGP4_MOUSE__chr2_1_156762742_156762903_ENSMUST00000000094_REVERSED	|generic|sp_B1AZP2-2_DLGP4_MOUSE__chr2_1_156762742_156762903_ENSMUST00000000094_REVERSED	|generic|sp_B1AZP2-3_DLGP4_MOUSE__chr2_1_156762742_156762903_ENSMUST00000000094_REVERSED	|generic|tr_Q3UCF7_Q3UCF7_MOUSE__chr2_1_156762742_156762903_ENSMUST00000000094_REVERSED	|generic|tr_I1E4X0_I1E4X0_MOUSE__chr2_1_156761809_156761985_ENSMUST00000127944_REVERSED	|generic|tr_H3BJW9_H3BJW9_MOUSE_REVERSED	|generic|tr_B7ZNS2_B7ZNS2_MOUSE__chr2_1_156762742_156762903_ENSMUST00000000094_REVERSED|
"""index: 9691, intensity: 4188.0, mobility: 0.884"""	-0.482181	0.201325	0.946152	YVEPKKDAPTEPPLAHGQDE	generic|tr_B9EJ15_B9EJ15_MOUSE__chr12_-1_104789978_104790043_ENSMUST00000223103__II_3443275_REVERSED|
"""index: 16732, intensity: 2989.0, mobility: 1.141"""	-0.482306	0.201561	0.946255	LVSRGQIQTLLDSHQP	generic|tr_H3BKX8_H3BKX8_MOUSE__II_878552_REVERSED	|generic|tr_E9PXZ7_E9PXZ7_MOUSE__II_878552_REVERSED	|generic|sp_Q3V0T4_ITAD_MOUSE__II_878552_REVERSED	|generic|tr_Q3U171_Q3U171_MOUSE_REVERSED|
"""index: 19553, intensity: 2662.0, mobility: 1.033"""	-0.482381	0.201798	0.946317	APRRLYISSSALAVSSMSWWLRM	generic|chr6_1_28745237_28745356_ENSMUST00000001460_REVERSED|
"""index: 10184, intensity: 3377.0, mobility: 0.997"""	-0.482439	0.201939	0.946364	PDVEGQSEMFKSLNVRRFSKNRLSPGEDDTKLEP	generic|tr_Q0PMN2_Q0PMN2_MOUSE_REVERSED|
"""index: 22702, intensity: 85493.0, mobility: 0.919"""	-0.48269	0.20208	0.946571	YFMIVVLLH	generic|tr_Q8VGC8_Q8VGC8_MOUSE_REVERSED|
"""index: 20220, intensity: 5229.0, mobility: 0.990"""	-0.48312	0.202268	0.946924	WPWSAPTSSNPLLAPLPYCIKP	generic|IP_826945_TX=10090_REVERSED|
"""index: 26762, intensity: 5348.0, mobility: 1.289"""	-0.483427	0.202505	0.947176	RERERERERERERERERERERERERERSISI	generic|IP_1112592_TX=10090_REVERSED|
"""index: 21304, intensity: 7276.0, mobility: 0.951"""	-0.483583	0.202741	0.947303	FVLSYLPTLVT	generic|sp_P51676_CC1L1_MOUSE_REVERSED|
"""index: 12578, intensity: 4379.0, mobility: 1.140"""	-0.483674	0.202977	0.947378	SPSPFFIMRSVELANGMLNIMQLTECQMFAYR	generic|IP_3457186_TX=10090_REVERSED|
"""index: 432, intensity: 2674.0, mobility: 0.896"""	-0.483897	0.203214	0.94756	QYAALQQKWQ	generic|sp_Q9Z2Y3_HOME1_MOUSE__chr13_1_93402098_93402229_ENSMUST00000109495_REVERSED	|generic|sp_Q9Z2Y3-2_HOME1_MOUSE__chr13_1_93402098_93402229_ENSMUST00000109495_REVERSED	|generic|sp_Q9Z2Y3-3_HOME1_MOUSE__chr13_1_93402098_93402229_ENSMUST00000109495_REVERSED	|generic|tr_E9Q0I7_E9Q0I7_MOUSE__chr13_1_93402098_93402229_ENSMUST00000109495_REVERSED	|generic|tr_E9Q0I8_E9Q0I8_MOUSE__chr13_1_93402098_93402229_ENSMUST00000109495_REVERSED|
"""index: 13020, intensity: 13362.0, mobility: 0.986"""	-0.484051	0.20345	0.947685	DRTQHWRPELVALAVYLFGSLGLFSLGQSREQLAS	generic|tr_F7A0T4_F7A0T4_MOUSE_REVERSED|
"""index: 9667, intensity: 4337.0, mobility: 1.021"""	-0.4841	0.203686	0.947725	MSTLIASRPPTVSMAQPRSILLDEHQWQFMAIHLQVRQLST	generic|sp_Q8BKX6_SMG1_MOUSE__chr7_-1_118212881_118212973_ENSMUST00000208209__II_881761_REVERSED|
"""index: 25942, intensity: 14772.0, mobility: 0.999"""	-0.484229	0.203874	0.94783	QRQVTQRVLSR	generic|sp_Q62210_BIRC2_MOUSE_REVERSED|
"""index: 10835, intensity: 7088.0, mobility: 1.102"""	-0.484293	0.204014	0.947882	TSWEWSHNIFYELMSITKLLRNMLKLMRPKRGTLRLYFDY	generic|sp_Q7TNT2_FACR2_MOUSE_REVERSED	|generic|sp_Q7TNT2-2_FACR2_MOUSE_REVERSED|
"""index: 5329, intensity: 5383.0, mobility: 0.905"""	-0.48474	0.204106	0.948245	SGTPLHRPGYPARRLDAL	generic|IP_947925_TX=10090_REVERSED|
"""index: 14448, intensity: 5788.0, mobility: 0.905"""	-0.485168	0.204293	0.948591	QKCAFPKVGTH	generic|tr_Q8R2M7_Q8R2M7_MOUSE_REVERSED	|generic|tr_Q3UQI7_Q3UQI7_MOUSE_REVERSED	|generic|tr_B0V2W5_B0V2W5_MOUSE_REVERSED	|generic|tr_A4D996_A4D996_MOUSE_REVERSED|
"""index: 7242, intensity: 3834.0, mobility: 1.001"""	-0.485269	0.204481	0.948674	FVRNQTLIREE	generic|II_844822_TX=10090_REVERSED	|generic|sp_Q6IQY5_CEP70_MOUSE__chr9_1_99262873_99262953_ENSMUST00000191014_REVERSED	|generic|sp_Q6IQY5-2_CEP70_MOUSE__chr9_1_99262873_99262953_ENSMUST00000191014_REVERSED|
"""index: 2798, intensity: 2721.0, mobility: 0.931"""	-0.48554	0.204669	0.948892	KMRPPPFWNMLNMPLEFNLVPNE	generic|tr_F6Z9A1_F6Z9A1_MOUSE__chr9_1_80130743_80130862_ENSMUST00000175999__II_846447_REVERSED	|generic|sp_Q6P7W0_SENP6_MOUSE__chr9_1_80130743_80130862_ENSMUST00000175999__II_846447_REVERSED	|generic|sp_Q6P7W0-2_SENP6_MOUSE__chr9_1_80130743_80130862_ENSMUST00000175999__II_846447_REVERSED	|generic|II_846452_TX=10090_REVERSED|
"""index: 20022, intensity: 28188.0, mobility: 1.270"""	-0.485743	0.20476	0.949056	QMKNLHREEPTLMPDVEVIG	generic|sp_Q06335_APLP2_MOUSE__chr9_-1_31150871_31150939_ENSMUST00000216921__II_3506379_REVERSED	|generic|tr_Q61482_Q61482_MOUSE__chr9_-1_31150871_31150939_ENSMUST00000216921__II_3506379_REVERSED	|generic|tr_Q3UDL6_Q3UDL6_MOUSE__chr9_-1_31150871_31150939_ENSMUST00000216921__II_3506379_REVERSED	|generic|tr_Q7TT34_Q7TT34_MOUSE__chr9_-1_31150871_31150939_ENSMUST00000216921__II_3506379_REVERSED	|generic|tr_Q60709_Q60709_MOUSE__chr9_-1_31150871_31150939_ENSMUST00000216921__II_3506379_REVERSED	|generic|tr_Q8R0R7_Q8R0R7_MOUSE__chr9_-1_31150871_31150939_ENSMUST00000216921__II_3506379_REVERSED	|generic|tr_Q3U9N6_Q3U9N6_MOUSE__chr9_-1_31150871_31150939_ENSMUST00000216921__II_3506379_REVERSED	|generic|tr_Q64348_Q64348_MOUSE__chr9_-1_31150871_31150939_ENSMUST00000216921__II_3506379_REVERSED|
"""index: 20359, intensity: 5425.0, mobility: 0.852"""	-0.4862	0.204995	0.949423	LCAAMPLPR	generic|IP_849358_TX=10090_REVERSED|
"""index: 18155, intensity: 3109.0, mobility: 0.951"""	-0.486377	0.205231	0.949565	QLKKLENETDQTILRLE	generic|tr_Q71UV3_Q71UV3_MOUSE__II_1126729_REVERSED	|generic|tr_B2C3G8_B2C3G8_MOUSE__II_1126749_REVERSED	|generic|sp_P42230_STA5A_MOUSE__II_1126744_REVERSED	|generic|sp_P42232_STA5B_MOUSE_REVERSED	|generic|tr_Q6PHA0_Q6PHA0_MOUSE_REVERSED|
"""index: 22992, intensity: 4039.0, mobility: 1.006"""	-0.486683	0.205418	0.949809	FCLLILFFSSWHTSVESRRLI	generic|IP_915652_TX=10090_REVERSED|
"""index: 17263, intensity: 2988.0, mobility: 0.773"""	-0.486857	0.205654	0.949948	MPALVPTPVSALVL	generic|sp_A2AQH4_BCORL_MOUSE__chrX_1_48377002_48377085_ENSMUST00000156042__II_835669_REVERSED	|generic|tr_F8WJL9_F8WJL9_MOUSE__chrX_1_48377002_48377085_ENSMUST00000156042__II_835677_REVERSED|
"""index: 14284, intensity: 2999.0, mobility: 1.153"""	-0.486866	0.205792	0.949955	WHQVVSVAESEEVEIDS	generic|tr_I6ZYN5_I6ZYN5_MOUSE_REVERSED|
"""index: 7951, intensity: 4015.0, mobility: 0.967"""	-0.4873	0.205931	0.950301	EPEPEPEPEPEQLPEPEPEPEPEPK	generic|tr_C4IXT3_C4IXT3_MOUSE__chr11_-1_61157167_61157217_ENSMUST00000173525_REVERSED|
"""index: 20544, intensity: 3351.0, mobility: 1.077"""	-0.48764	0.206166	0.950572	QRGEKISPNGAYVMV	generic|IP_2443866_TX=10090_REVERSED|
"""index: 11867, intensity: 3646.0, mobility: 1.173"""	-0.487647	0.206256	0.950577	TRADQYKWRETSSTETH	generic|IP_981179_TX=10090_REVERSED|
"""index: 25658, intensity: 3749.0, mobility: 1.072"""	-0.488172	0.206491	0.950993	DASATRQGAGAARQAVVGDQLDGNGVR	generic|chr10_1_99263676_99263855_ENSMUST00000020118_REVERSED|
"""index: 5466, intensity: 3120.0, mobility: 0.916"""	-0.488179	0.206726	0.950998	FVMNTGSGVSK	generic|tr_Q7TQB3_Q7TQB3_MOUSE_REVERSED|
"""index: 16013, intensity: 3049.0, mobility: 0.975"""	-0.488295	0.206913	0.951089	QWRGRFYIYN	generic|tr_Q6P6M3_Q6P6M3_MOUSE_REVERSED	|generic|sp_Q7TMF5_SPA12_MOUSE_REVERSED|
"""index: 17658, intensity: 3925.0, mobility: 0.994"""	-0.488571	0.207099	0.951307	ELAAALMDSADSMM	generic|tr_A0A0N4SVG3_A0A0N4SVG3_MOUSE_REVERSED	|generic|tr_Q3U417_Q3U417_MOUSE_REVERSED	|generic|tr_Q3UJ84_Q3UJ84_MOUSE_REVERSED	|generic|tr_A0A0N4SUZ5_A0A0N4SUZ5_MOUSE_REVERSED	|generic|sp_Q8C8U0_LIPB1_MOUSE_REVERSED	|generic|sp_Q8C8U0-3_LIPB1_MOUSE_REVERSED|
"""index: 5381, intensity: 3409.0, mobility: 0.741"""	-0.488703	0.207286	0.951411	PSCPSSPFATTRL	generic|chr10_-1_18630912_18634819_ENSMUST00000215836_REVERSED|
"""index: 12740, intensity: 5427.0, mobility: 1.121"""	-0.488722	0.207521	0.951426	YVSIVPVYLCVSMSVPVCVHVCVVTNGLVR	generic|IP_3469545_TX=10090_REVERSED|
"""index: 27777, intensity: 6034.0, mobility: 0.919"""	-0.488827	0.207707	0.951509	ATVFGLFREKVLVAS	generic|tr_Q9D294_Q9D294_MOUSE__II_956118_REVERSED	|generic|tr_A2A7T8_A2A7T8_MOUSE__II_956118_REVERSED	|generic|tr_Q3TJB1_Q3TJB1_MOUSE_REVERSED	|generic|tr_Q05CB3_Q05CB3_MOUSE_REVERSED	|generic|tr_Q3V1K4_Q3V1K4_MOUSE_REVERSED	|generic|tr_Q8BQI6_Q8BQI6_MOUSE_REVERSED	|generic|tr_Q6P214_Q6P214_MOUSE_REVERSED	|generic|tr_Q6PG63_Q6PG63_MOUSE_REVERSED|
"""index: 21915, intensity: 2607.0, mobility: 1.107"""	-0.488936	0.207942	0.951594	MLQPPMQPLPRQEVPQTPYGPPRNSFDPLKP	generic|tr_Q5XJV5_Q5XJV5_MOUSE__chr2_-1_155395715_155395834_ENSMUST00000146942__II_996872_REVERSED	|generic|tr_Q3UQD5_Q3UQD5_MOUSE__chr2_-1_155395715_155395834_ENSMUST00000146942__II_996872_REVERSED	|generic|tr_Q6ZQH3_Q6ZQH3_MOUSE__chr2_-1_155395715_155395834_ENSMUST00000146942__II_996872_REVERSED	|generic|sp_Q9JL19_NCOA6_MOUSE__chr2_-1_155395715_155395834_ENSMUST00000146942__II_996872_REVERSED	|generic|tr_Q71E74_Q71E74_MOUSE_REVERSED	|generic|tr_A2AQM9_A2AQM9_MOUSE_REVERSED	|generic|tr_F6M2K0_F6M2K0_MOUSE_REVERSED	|generic|tr_Q3TAG3_Q3TAG3_MOUSE_REVERSED|
"""index: 10716, intensity: 15547.0, mobility: 1.141"""	-0.488942	0.208128	0.9516	QQFLRQSGSGKPTREEMMKKKEQFAALLVKNDIQEVQVVWLGCKEFQKKR	generic|sp_Q8CAS9_PARP9_MOUSE_REVERSED	|generic|sp_Q8CAS9-2_PARP9_MOUSE_REVERSED	|generic|tr_H7BWY5_H7BWY5_MOUSE_REVERSED|
"""index: 2863, intensity: 3602.0, mobility: 0.859"""	-0.489198	0.208314	0.9518	KLEVAAKKNEMYEKTQ	generic|tr_A0A2R8VH96_A0A2R8VH96_MOUSE_REVERSED	|generic|sp_Q8BJ34_MARF1_MOUSE_REVERSED	|generic|sp_Q8BJ34-4_MARF1_MOUSE_REVERSED	|generic|sp_Q8BJ34-6_MARF1_MOUSE_REVERSED|
"""index: 18925, intensity: 4680.0, mobility: 1.011"""	-0.489472	0.208549	0.952015	WDFNHICIAEVFESSTGHFLMQENIQPVGRKKKLQAKKRCFFEWLD	generic|sp_Q8CFF0_PAR11_MOUSE__chr6_1_127477999_127478133_ENSMUST00000136945_REVERSED	|generic|sp_Q8CFF0-2_PAR11_MOUSE__chr6_1_127477999_127478133_ENSMUST00000136945_REVERSED	|generic|tr_Q8BML7_Q8BML7_MOUSE__chr6_1_127477999_127478133_ENSMUST00000136945_REVERSED|
"""index: 28148, intensity: 7070.0, mobility: 1.022"""	-0.489485	0.208783	0.952025	REHFVTQSKLR	generic|IP_1099537_TX=10090_REVERSED|
"""index: 9467, intensity: 2998.0, mobility: 0.872"""	-0.489507	0.209018	0.952042	STQKRPNKGIGAEITKLLNPDLKKV	generic|tr_B9EKC3_B9EKC3_MOUSE_REVERSED	|generic|tr_E9PYT0_E9PYT0_MOUSE_REVERSED	|generic|sp_P97393_RHG05_MOUSE_REVERSED|
"""index: 6302, intensity: 4909.0, mobility: 1.077"""	-0.489545	0.209204	0.952072	AHIRTINYLMKQTYAWFCHLQTKLYFWRCYESSIGSQNGSHNHWNAIVAA	generic|IP_3486235_TX=10090_REVERSED|
"""index: 8559, intensity: 4146.0, mobility: 0.833"""	-0.48996	0.20939	0.952397	LQVERLTDTGRRM	generic|sp_CATG_HUMAN__REVERSED|
"""index: 8349, intensity: 2532.0, mobility: 0.793"""	-0.490005	0.209624	0.952432	TLFADTRLTCFFVP	generic|IP_1109307_TX=10090_REVERSED|
"""index: 10023, intensity: 6849.0, mobility: 0.842"""	-0.490695	0.209662	0.952968	PNNPDWLRRTTGGRGWS	generic|sp_P61406_EST1A_MOUSE__chr11_1_74981852_74981917_ENSMUST00000130145__II_1135224_REVERSED|
"""index: 15913, intensity: 4334.0, mobility: 0.979"""	-0.49141	0.209848	0.953522	SGRLAPAAGVHSQEDKPLLALG	generic|tr_F7B0R9_F7B0R9_MOUSE__II_1050785_REVERSED	|generic|tr_Q9D852_Q9D852_MOUSE_REVERSED	|generic|tr_Q8K303_Q8K303_MOUSE_REVERSED	|generic|tr_E9Q3M9_E9Q3M9_MOUSE_REVERSED|
"""index: 7670, intensity: 4748.0, mobility: 1.073"""	-0.49151	0.210082	0.953599	RLPFDKVWSCCIEHLKSFVSRALKVTEIEVTGETGDTEKPICH	generic|tr_B2KGP3_B2KGP3_MOUSE_REVERSED|
"""index: 10449, intensity: 4109.0, mobility: 1.080"""	-0.491581	0.210218	0.953653	YDSFYSLVMRMQPVMYVHIPDENMLTLDC	generic|IP_3487511_TX=10090_REVERSED|
"""index: 11585, intensity: 2809.0, mobility: 1.187"""	-0.491812	0.210354	0.953831	DGDLIWVNCRTHDDRDEDHVSLYLYELGRGKKGHEAGQLKTML	generic|II_3454722_TX=10090_REVERSED	|generic|sp_Q6PDL0_DC1L2_MOUSE__chr8_-1_104428042_104428170_ENSMUST00000212654_REVERSED	|generic|tr_A0A1D5RM94_A0A1D5RM94_MOUSE__chr8_-1_104428042_104428170_ENSMUST00000212654_REVERSED|
"""index: 2623, intensity: 3932.0, mobility: 0.899"""	-0.492283	0.210588	0.954192	FAGGPSGQFQGH	generic|IP_3495896_TX=10090_REVERSED|
"""index: 11458, intensity: 5341.0, mobility: 1.045"""	-0.492475	0.210773	0.95434	YEQLGAAEVFKALTLSDSKVGSHG	generic|sp_F6XZJ7_SAM15_MOUSE_REVERSED|
"""index: 10289, intensity: 5348.0, mobility: 0.975"""	-0.492553	0.210859	0.954399	YLELAHVADIEDYKVLYLSPNVPVQDLVTGNWQTIS	generic|tr_Q149L1_Q149L1_MOUSE__IP_828527_REVERSED	|generic|tr_E9PWJ8_E9PWJ8_MOUSE__IP_828527_REVERSED|
"""index: 23457, intensity: 7263.0, mobility: 1.045"""	-0.493111	0.211093	0.954825	VNNTSLSASLLGKLS	generic|IP_3453557_TX=10090_REVERSED|
"""index: 22806, intensity: 5459.0, mobility: 1.033"""	-0.49313	0.211228	0.95484	ELKHIFESSII	generic|tr_B2RRB9_B2RRB9_MOUSE_REVERSED	|generic|sp_Q4QQM5-2_MIGA1_MOUSE_REVERSED	|generic|sp_Q4QQM5-3_MIGA1_MOUSE_REVERSED|
"""index: 4914, intensity: 4407.0, mobility: 0.874"""	-0.493212	0.211264	0.954902	AQSQLAGVPEPKSLENGM	generic|IP_924636_TX=10090_REVERSED|
"""index: 11804, intensity: 4849.0, mobility: 0.910"""	-0.493917	0.211449	0.955437	HRPGLFTLHTRIKVVMFYVYCFK	generic|IP_3498600_TX=10090_REVERSED|
"""index: 4402, intensity: 2637.0, mobility: 0.789"""	-0.494363	0.211682	0.955775	TSSTLLAWRSVGGQRI	generic|chr3_1_96188142_96188423_ENSMUST00000133665_REVERSED|
"""index: 19234, intensity: 5936.0, mobility: 0.917"""	-0.494449	0.211718	0.955839	APIASIPNQSL	generic|sp_Q149C3_LIGO4_MOUSE_REVERSED	|generic|tr_A0A0R4J0Q7_A0A0R4J0Q7_MOUSE_REVERSED|
"""index: 14057, intensity: 3365.0, mobility: 0.878"""	-0.494806	0.211951	0.956108	MRSCPLLTPGPLLSFCHGK	generic|IP_1050641_TX=10090_REVERSED|
"""index: 28942, intensity: 3633.0, mobility: 1.521"""	-0.494813	0.212185	0.956113	LIWHGVINRTYLYTKFKKKAFVQA	generic|IP_1116536_TX=10090_REVERSED|
"""index: 22718, intensity: 2851.0, mobility: 1.105"""	-0.49503	0.212369	0.956276	INQKLGGFTQGIVMY	generic|IP_849058_TX=10090_REVERSED|
"""index: 8622, intensity: 35540.0, mobility: 0.986"""	-0.495181	0.212602	0.956389	ISRMDRLLVPRYNQELNEMYEFYNSVRFGHLAEEKLFVQL	generic|sp_Q3URV1_BROMI_MOUSE__chr10_-1_56228474_56228605_ENSMUST00000219385_REVERSED|
"""index: 965, intensity: 3612.0, mobility: 0.914"""	-0.495306	0.212736	0.956483	MRGSPIHHHW	generic|IP_989421_TX=10090_REVERSED|
"""index: 16651, intensity: 4253.0, mobility: 0.904"""	-0.49538	0.212969	0.956539	FVLNIRSLVLTMYKSQDD	generic|sp_A2ASI5_SCN3A_MOUSE_REVERSED	|generic|sp_A2ASI5-2_SCN3A_MOUSE_REVERSED	|generic|sp_A2ASI5-3_SCN3A_MOUSE_REVERSED	|generic|tr_Q68V26_Q68V26_MOUSE_REVERSED|
"""index: 15341, intensity: 9059.0, mobility: 0.901"""	-0.495394	0.213203	0.956549	DMLETTTGASTSPASPSPVILNR	generic|tr_Q8C188_Q8C188_MOUSE__II_1043689_REVERSED	|generic|tr_A0A087WNX4_A0A087WNX4_MOUSE__II_1043695_REVERSED	|generic|tr_E9PVD9_E9PVD9_MOUSE__II_1043707_REVERSED	|generic|tr_Q8BY69_Q8BY69_MOUSE__II_1043695_REVERSED	|generic|tr_Q8BX59_Q8BX59_MOUSE_REVERSED	|generic|tr_Q148W2_Q148W2_MOUSE_REVERSED	|generic|tr_E9PVE0_E9PVE0_MOUSE_REVERSED	|generic|tr_Q148W1_Q148W1_MOUSE_REVERSED	|generic|tr_A0A087WP15_A0A087WP15_MOUSE_REVERSED|
"""index: 20973, intensity: 3783.0, mobility: 1.165"""	-0.495453	0.213386	0.956593	AETQTSTTVSDAAPVGALA	generic|tr_D3YTW7_D3YTW7_MOUSE__chr5_1_81794785_81795063_ENSMUST00000120128__II_943857_REVERSED	|generic|sp_Q80TS3_AGRL3_MOUSE__chr5_1_81794785_81795063_ENSMUST00000120128__II_943824_REVERSED	|generic|sp_Q80TS3-3_AGRL3_MOUSE__chr5_1_81794785_81795063_ENSMUST00000120128__II_943857_REVERSED	|generic|sp_Q80TS3-4_AGRL3_MOUSE__chr5_1_81794785_81795063_ENSMUST00000120128__II_943824_REVERSED	|generic|sp_Q80TS3-5_AGRL3_MOUSE__chr5_1_81794785_81795063_ENSMUST00000120128__II_943857_REVERSED	|generic|tr_D3YVT9_D3YVT9_MOUSE__chr5_1_81794785_81795063_ENSMUST00000120128__II_943857_REVERSED	|generic|tr_D3Z593_D3Z593_MOUSE__chr5_1_81794785_81795063_ENSMUST00000120128__II_943857_REVERSED	|generic|tr_K3W4M8_K3W4M8_MOUSE__chr5_1_81794785_81795063_ENSMUST00000120128__II_943857_REVERSED	|generic|tr_D3Z4S7_D3Z4S7_MOUSE__chr5_1_81794785_81795063_ENSMUST00000120128__II_943857_REVERSED	|generic|tr_D3Z634_D3Z634_MOUSE__chr5_1_81794785_81795063_ENSMUST00000120128__II_943857_REVERSED	|generic|tr_D3Z3G4_D3Z3G4_MOUSE__chr5_1_81794785_81795063_ENSMUST00000120128__II_943857_REVERSED	|generic|tr_D3Z5M6_D3Z5M6_MOUSE__chr5_1_81794785_81795063_ENSMUST00000120128__II_943857_REVERSED	|generic|tr_F6WMY5_F6WMY5_MOUSE__chr5_1_81794785_81795063_ENSMUST00000120128__II_943857_REVERSED|
"""index: 14853, intensity: 2597.0, mobility: 0.952"""	-0.495548	0.213619	0.956664	LVWEKEGRGRA	generic|IP_955962_TX=10090_REVERSED|
"""index: 12814, intensity: 4590.0, mobility: 0.904"""	-0.495551	0.213703	0.956666	LSSDLGPPTPEERQLYEG	generic|sp_Q8VIM6_STRC_MOUSE__II_1001187_REVERSED	|generic|II_1001186_TX=10090_REVERSED	|generic|tr_Q3UMD0_Q3UMD0_MOUSE_REVERSED|
"""index: 7126, intensity: 4216.0, mobility: 1.034"""	-0.495883	0.213936	0.956914	SRSQKGAVMEQRMRERERERERERELGEKKERGVNLEM	generic|IP_3497311_TX=10090_REVERSED|
"""index: 9643, intensity: 10778.0, mobility: 1.085"""	-0.49605	0.214119	0.957038	ERPCPAGYTRPGYRSSGDHNFTLRSGWLRDPSALIEKRPQEM	generic|II_1005721_TX=10090_REVERSED	|generic|tr_B9EKJ7_B9EKJ7_MOUSE_REVERSED	|generic|sp_P58871_TB182_MOUSE_REVERSED|
"""index: 14068, intensity: 5595.0, mobility: 0.970"""	-0.496197	0.214352	0.957148	LFFYMPTKLHPDVLTLIIIILNGTVSLM	generic|tr_Q8VGJ0_Q8VGJ0_MOUSE_REVERSED|
"""index: 9962, intensity: 5923.0, mobility: 0.842"""	-0.496225	0.214535	0.957169	STLLTLHSPDFPDFSFS	generic|sp_Q8K1X1_WDR11_MOUSE__chr7_1_129593013_129593096_ENSMUST00000143422__II_878324_REVERSED	|generic|tr_A0A0U1RQ40_A0A0U1RQ40_MOUSE__chr7_1_129607882_129607911_ENSMUST00000084519__II_878345_REVERSED	|generic|tr_G5E8J3_G5E8J3_MOUSE__chr7_1_129593013_129593096_ENSMUST00000143422__II_878324_REVERSED	|generic|II_878342_TX=10090_REVERSED	|generic|tr_Q3TDR2_Q3TDR2_MOUSE__chr7_1_129593013_129593096_ENSMUST00000143422_REVERSED|
"""index: 8739, intensity: 12204.0, mobility: 1.039"""	-0.496404	0.214768	0.957302	GKWVKQIVIAGQDRSFKQQGNEWIRRDREEEKRIERMF	generic|sp_A6H690_IQCAL_MOUSE_REVERSED|
"""index: 8025, intensity: 3879.0, mobility: 0.856"""	-0.496448	0.214951	0.957334	NVAEAALQPAQ	generic|tr_Q3TM67_Q3TM67_MOUSE__chrX_1_75098812_75098955_ENSMUST00000140609_REVERSED	|generic|sp_Q9ESX5_DKC1_MOUSE__chrX_1_75098812_75098955_ENSMUST00000140609_REVERSED	|generic|tr_Q3TI79_Q3TI79_MOUSE__chrX_1_75098926_75098955_ENSMUST00000140609_REVERSED|
"""index: 9842, intensity: 5274.0, mobility: 0.817"""	-0.496528	0.215184	0.957394	SCLLVRSYVTLCFYSSA	generic|IP_3456032_TX=10090_REVERSED|
"""index: 12778, intensity: 3205.0, mobility: 1.226"""	-0.496821	0.215417	0.95761	EKWVTLSHDSSSSILVSGEVAKIQLIDGEHA	generic|tr_Q8R159_Q8R159_MOUSE__II_1135142_REVERSED	|generic|tr_Q3UU62_Q3UU62_MOUSE__II_1135142_REVERSED	|generic|tr_Q68EM0_Q68EM0_MOUSE__II_1135142_REVERSED	|generic|tr_Q6P8W0_Q6P8W0_MOUSE__II_1135142_REVERSED	|generic|sp_Q5ND34_WDR81_MOUSE__II_1135142_REVERSED	|generic|tr_K4DI77_K4DI77_MOUSE__II_1135142_REVERSED	|generic|sp_Q5ND34-2_WDR81_MOUSE_REVERSED|
"""index: 26326, intensity: 89510.0, mobility: 1.273"""	-0.497009	0.2156	0.95775	RSEFVEIKMVKPSEIKL	generic|IP_3471471_TX=10090_REVERSED|
"""index: 18458, intensity: 4605.0, mobility: 0.805"""	-0.497102	0.215732	0.957818	KLRMKEQASKSITVQV	generic|tr_F6YU21_F6YU21_MOUSE__II_1064711_REVERSED	|generic|sp_Q3TYG6_TGRM2_MOUSE_REVERSED|
"""index: 10124, intensity: 5364.0, mobility: 0.854"""	-0.497573	0.215965	0.958166	STDPLFVCATSLGMLLQV	generic|IP_2430075_TX=10090_REVERSED|
"""index: 22831, intensity: 15891.0, mobility: 1.005"""	-0.497621	0.216097	0.958201	QWSILRQWPK	generic|chr10_1_128090067_128090246_ENSMUST00000026459__IP_1146320_TX=10090_REVERSED|
"""index: 26111, intensity: 4089.0, mobility: 1.022"""	-0.497922	0.216329	0.958422	FKDGYVIVVKASSISIHKYNMSLEKLAMSMETQIIIAV	generic|tr_G3XA45_G3XA45_MOUSE__II_3498407_REVERSED	|generic|tr_A0A3B2W7D5_A0A3B2W7D5_MOUSE_REVERSED	|generic|tr_A0A3B2WCU6_A0A3B2WCU6_MOUSE_REVERSED|
"""index: 28409, intensity: 4004.0, mobility: 1.103"""	-0.497958	0.216461	0.958449	LPFTLVTPMLAAFMLFLMSFFL	generic|tr_Q3UUH6_Q3UUH6_MOUSE__chr9_-1_44281078_44281227_ENSMUST00000161206__II_853826_REVERSED	|generic|tr_Q8BXW2_Q8BXW2_MOUSE__chr9_-1_44281078_44281227_ENSMUST00000161206__II_853826_REVERSED	|generic|tr_Q8K4E1_Q8K4E1_MOUSE__chr9_-1_44281078_44281227_ENSMUST00000161206__II_853826_REVERSED	|generic|tr_Q8R1U5_Q8R1U5_MOUSE__chr9_-1_44274632_44274841_ENSMUST00000159385__II_853830_REVERSED	|generic|tr_Q91WA9_Q91WA9_MOUSE__chr9_-1_44281078_44281227_ENSMUST00000161206__II_853826_REVERSED	|generic|tr_Q3U009_Q3U009_MOUSE__chr9_-1_44274632_44274841_ENSMUST00000159385__II_853830_REVERSED	|generic|sp_Q64343_ABCG1_MOUSE__chr17_1_31092323_31092430_ENSMUST00000139013_REVERSED	|generic|tr_Q8R0S5_Q8R0S5_MOUSE_REVERSED|
"""index: 7129, intensity: 7943.0, mobility: 1.008"""	-0.498358	0.216624	0.958741	LYVIDAGLVLDYNGPFVHQDI	generic|sp_D3YWP0_EFMT3_MOUSE_REVERSED|
"""index: 18110, intensity: 7896.0, mobility: 0.937"""	-0.498444	0.216624	0.958804	NKLSKNENQLDRIMKSKREV	generic|sp_Q8BGY3_LUZP2_MOUSE__chr7_1_54835983_54836024_ENSMUST00000206923_REVERSED|
"""index: 8966, intensity: 42205.0, mobility: 0.891"""	-0.499864	0.216856	0.959836	LHSYNATCSQWESSSNRLRKLMRESTPM	generic|IP_998498_TX=10090_REVERSED|
"""index: 12299, intensity: 3935.0, mobility: 1.088"""	-0.499871	0.216988	0.959841	LSEPMSDEGRIANHFNDIVVPSYGAELLELVT	generic|tr_B1AV53_B1AV53_MOUSE__chr4_1_135965348_135965464_ENSMUST00000128929__II_954078_REVERSED	|generic|tr_B1AV54_B1AV54_MOUSE__chr4_1_135965348_135965464_ENSMUST00000128929__II_954078_REVERSED	|generic|sp_Q8R059_GALE_MOUSE__chr4_1_135965348_135965464_ENSMUST00000128929__II_954077_REVERSED|
"""index: 15177, intensity: 3813.0, mobility: 1.023"""	-0.499935	0.21722	0.959888	MLKKGRKMHLLSMHGCARTH	generic|IP_1091544_TX=10090_REVERSED|
"""index: 8012, intensity: 18900.0, mobility: 0.906"""	-0.499954	0.217452	0.959901	PRPTDPPKAYP	generic|sp_Q8BRH4_KMT2C_MOUSE__chr5_-1_25387920_25387997_ENSMUST00000172626_REVERSED	|generic|tr_F8WI37_F8WI37_MOUSE__chr5_-1_25387920_25387997_ENSMUST00000172626_REVERSED|
"""index: 14602, intensity: 5736.0, mobility: 1.062"""	-0.500006	0.217684	0.959939	AYVSKQRDEYVKIGTSKFDDSPL	generic|tr_A0A0R4J0J0_A0A0R4J0J0_MOUSE_REVERSED	|generic|sp_Q9JHU2_PALMD_MOUSE_REVERSED	|generic|tr_Q3UVT7_Q3UVT7_MOUSE_REVERSED|
"""index: 25385, intensity: 2917.0, mobility: 0.987"""	-0.500163	0.217916	0.960052	EMEVREGCYANMDELQKTVMIPP	generic|tr_A0A571BEN1_A0A571BEN1_MOUSE__II_1148929_REVERSED	|generic|tr_D3YU50_D3YU50_MOUSE_REVERSED	|generic|tr_Q6P6L5_Q6P6L5_MOUSE_REVERSED|
"""index: 15579, intensity: 4838.0, mobility: 1.067"""	-0.500252	0.218047	0.960116	HCVVKRGDAPETLMSNAWFGQTMHPLG	generic|sp_Q8R0I0_ACE2_MOUSE_REVERSED	|generic|sp_Q8R0I0-2_ACE2_MOUSE_REVERSED	|generic|tr_F6X479_F6X479_MOUSE_REVERSED	|generic|tr_Q3UXR1_Q3UXR1_MOUSE_REVERSED	|generic|tr_C7ECU2_C7ECU2_MOUSE_REVERSED|
"""index: 3064, intensity: 4054.0, mobility: 0.880"""	-0.500457	0.218279	0.960263	STESTKLVKHSRSSPESKRRL	generic|tr_Q3V3C5_Q3V3C5_MOUSE__II_1154689_REVERSED	|generic|tr_F7C583_F7C583_MOUSE__chr10_1_3903596_3903661_ENSMUST00000144543__II_1154689_REVERSED	|generic|tr_Q3UX37_Q3UX37_MOUSE__chr10_1_3903596_3903661_ENSMUST00000144543_REVERSED	|generic|tr_A0A5F8MPP0_A0A5F8MPP0_MOUSE__chr10_1_3903596_3903661_ENSMUST00000144543_REVERSED	|generic|tr_Q6DFV4_Q6DFV4_MOUSE__chr10_1_3903596_3903661_ENSMUST00000144543_REVERSED	|generic|tr_Q148U4_Q148U4_MOUSE__chr10_1_3903596_3903661_ENSMUST00000144543_REVERSED	|generic|tr_Q80TH7_Q80TH7_MOUSE_REVERSED	|generic|tr_F6S200_F6S200_MOUSE__chr10_1_3903596_3903661_ENSMUST00000144543_REVERSED	|generic|tr_Q148U5_Q148U5_MOUSE__chr10_1_3903596_3903661_ENSMUST00000144543_REVERSED|
"""index: 21553, intensity: 3275.0, mobility: 0.873"""	-0.500675	0.218359	0.96042	FDVAVNPFHRILLTWVM	generic|IP_3474757_TX=10090_REVERSED|
"""index: 28129, intensity: 5560.0, mobility: 0.963"""	-0.501078	0.218591	0.960709	RPWSWSIAYI	generic|IP_3456602_TX=10090_REVERSED|
"""index: 6572, intensity: 6131.0, mobility: 1.093"""	-0.501123	0.218772	0.960741	RERPAVDIKEPKGLDEVMEE	generic|sp_Q571C7_BDP1_MOUSE__II_1105963_REVERSED	|generic|sp_Q571C7-2_BDP1_MOUSE__II_1105966_REVERSED|
"""index: 3035, intensity: 18161.0, mobility: 1.011"""	-0.5012	0.219003	0.960797	SPGAPAPPAAARVGSAM	generic|IP_1078509_TX=10090_REVERSED|
"""index: 27818, intensity: 9937.0, mobility: 1.078"""	-0.501267	0.219235	0.960844	TWMLTATSSSSLTRT	generic|chr8_-1_46103525_46103614_ENSMUST00000110378_REVERSED|
"""index: 17439, intensity: 118532.0, mobility: 0.912"""	-0.501493	0.219467	0.961006	QFKPDYIVDGSEPDIWGIWELG	generic|tr_K7THC5_K7THC5_MOUSE_REVERSED|
"""index: 13069, intensity: 2542.0, mobility: 0.942"""	-0.501512	0.219699	0.961019	PAVSNVAAVMLMSEKPIILAPDP	generic|IP_991204_TX=10090_REVERSED|
"""index: 19825, intensity: 3025.0, mobility: 0.817"""	-0.501538	0.21993	0.961038	DGDFMNKL	generic|tr_A0A5F8MQ25_A0A5F8MQ25_MOUSE__chr15_1_89275453_89275521_ENSMUST00000226875_REVERSED	|generic|tr_Q6A018_Q6A018_MOUSE__chr15_1_89275453_89275521_ENSMUST00000226875_REVERSED	|generic|tr_G3X9K4_G3X9K4_MOUSE__chr15_1_89275453_89275521_ENSMUST00000226875_REVERSED	|generic|sp_Q8R3Q2_PP6R2_MOUSE__chr15_1_89275453_89275521_ENSMUST00000226875_REVERSED|
"""index: 21518, intensity: 2872.0, mobility: 1.035"""	-0.501572	0.220162	0.961062	RKRGNEGLIATGR	generic|IP_837208_TX=10090_REVERSED|
"""index: 20055, intensity: 4102.0, mobility: 0.864"""	-0.5016	0.220394	0.961082	ENLKVPPELYHENALAFTGWHI	generic|sp_Q8BH82_NAPEP_MOUSE_REVERSED	|generic|tr_Q8BLU8_Q8BLU8_MOUSE_REVERSED|
"""index: 18460, intensity: 3982.0, mobility: 1.097"""	-0.501696	0.220524	0.96115	RGIEWKPNSAKELLEQVYNEGFTRQGHGY	generic|tr_A0A1B0GSA1_A0A1B0GSA1_MOUSE__II_2419581_REVERSED|
"""index: 23576, intensity: 24314.0, mobility: 1.064"""	-0.501874	0.220602	0.961277	QWSWRLLLRL	generic|chr5_-1_122460025_122460156_ENSMUST00000177974_REVERSED|
"""index: 8156, intensity: 4646.0, mobility: 1.042"""	-0.502374	0.220782	0.961632	LLPRCDCFFHPIEQNTHFYLQSLLLTYMLSVCHAIGWSGSVLV	generic|tr_Q8VFA1_Q8VFA1_MOUSE_REVERSED	|generic|tr_F6Z8L7_F6Z8L7_MOUSE_REVERSED|
"""index: 549, intensity: 2593.0, mobility: 0.784"""	-0.502592	0.220963	0.961786	RDDNRQHLHNI	generic|tr_B1AX75_B1AX75_MOUSE_REVERSED|
"""index: 8304, intensity: 3868.0, mobility: 0.921"""	-0.502912	0.221143	0.962012	GYFFISIFLW	generic|IP_3496311_TX=10090_REVERSED|
"""index: 13726, intensity: 3642.0, mobility: 0.960"""	-0.503502	0.221374	0.962427	EESDELICSIAAFFEQLCLHAF	generic|sp_Q2LKW6_NL1B1_MOUSE_REVERSED	|generic|sp_Q2LKV5_NL1B3_MOUSE_REVERSED	|generic|sp_Q2LKV2_NL1B4_MOUSE_REVERSED	|generic|sp_Q2LKV2-2_NL1B4_MOUSE_REVERSED	|generic|sp_Q0GKD5_NL1B5_MOUSE_REVERSED	|generic|sp_Q0GKD5-2_NL1B5_MOUSE_REVERSED|
"""index: 4325, intensity: 2548.0, mobility: 0.794"""	-0.503526	0.221554	0.962444	TVVVEEALERRQAAPSR	generic|IP_3463088_TX=10090_REVERSED|
"""index: 1630, intensity: 3470.0, mobility: 0.811"""	-0.503579	0.221785	0.962481	EDPLIYED	generic|sp_Q0P5X1_LRIQ1_MOUSE_REVERSED	|generic|sp_Q0P5X1-2_LRIQ1_MOUSE_REVERSED	|generic|tr_D3Z1J9_D3Z1J9_MOUSE_REVERSED|
"""index: 18736, intensity: 3502.0, mobility: 1.042"""	-0.503716	0.222017	0.962577	DYKSIDVNSVLFVPPESDLSEQ	generic|sp_Q3T9E4_TGTP2_MOUSE_REVERSED|
"""index: 3791, intensity: 3193.0, mobility: 1.127"""	-0.503721	0.222043	0.962581	DQDVWTLCQRLEWLPGPHAGHTPAAQPDK	generic|IP_866613_TX=10090_REVERSED|
"""index: 10705, intensity: 3938.0, mobility: 1.100"""	-0.504219	0.222274	0.962929	RMSRMVSFKQTDIF	generic|tr_Q3UJN1_Q3UJN1_MOUSE__chr6_-1_88897283_88897411_ENSMUST00000203935__II_911197_REVERSED	|generic|tr_Q3UK39_Q3UK39_MOUSE__chr6_-1_88897283_88897411_ENSMUST00000203935__II_911197_REVERSED	|generic|sp_P97310_MCM2_MOUSE__chr6_-1_88897283_88897411_ENSMUST00000203935__II_911197_REVERSED|
"""index: 5981, intensity: 9993.0, mobility: 0.872"""	-0.504225	0.222505	0.962933	FSLPFLCNTD	generic|IP_992785_TX=10090_REVERSED|
"""index: 16021, intensity: 2689.0, mobility: 0.916"""	-0.504284	0.222736	0.962975	MTTKRHKKRGQTMGKIHLS	generic|IP_969323_TX=10090_REVERSED|
"""index: 23304, intensity: 4722.0, mobility: 0.896"""	-0.504426	0.222967	0.963073	RYVKLLINFEF	generic|IP_3496347_TX=10090_REVERSED|
"""index: 14617, intensity: 5641.0, mobility: 0.847"""	-0.504484	0.223198	0.963113	RAAKGHHK	generic|IP_928957_TX=10090_REVERSED|
"""index: 18241, intensity: 4990.0, mobility: 0.835"""	-0.504636	0.223223	0.963219	CRSTPRQK	generic|tr_D3Z5K8_D3Z5K8_MOUSE_REVERSED	|generic|tr_A0A1C7ZMY3_A0A1C7ZMY3_MOUSE_REVERSED	|generic|tr_A0A6I8MWY3_A0A6I8MWY3_MOUSE_REVERSED	|generic|sp_Q80Z38_SHAN2_MOUSE_REVERSED	|generic|sp_Q80Z38-2_SHAN2_MOUSE_REVERSED	|generic|sp_Q80Z38-3_SHAN2_MOUSE_REVERSED|
"""index: 6066, intensity: 2611.0, mobility: 1.076"""	-0.504906	0.223247	0.963407	RHYAERRYKKLAHKDMNAPVDAANQLRDSWSTTMKNTPHIRRTR	generic|tr_E9Q9M1_E9Q9M1_MOUSE__chr19_-1_46903874_46903939_ENSMUST00000086961_REVERSED|
"""index: 13441, intensity: 5075.0, mobility: 1.083"""	-0.505513	0.223478	0.963827	CKLDTPPKRPVFDILDYSYAFLLLMF	generic|tr_Q8R2B8_Q8R2B8_MOUSE_REVERSED|
"""index: 1537, intensity: 3302.0, mobility: 1.000"""	-0.505517	0.223708	0.96383	EKMSNKGIFMVR	generic|IP_934730_TX=10090_REVERSED|
"""index: 21917, intensity: 209588.0, mobility: 0.992"""	-0.505565	0.223939	0.963863	RRTPPSSRGLR	generic|sp_Q09M02_CBPC5_MOUSE__II_944498_REVERSED|
"""index: 16496, intensity: 35207.0, mobility: 0.987"""	-0.505759	0.224066	0.963997	FLGFYLFVREG	generic|IP_1128548_TX=10090_REVERSED|
"""index: 5493, intensity: 2599.0, mobility: 0.772"""	-0.506167	0.224245	0.964277	VCSGHVCGPYPVCEDC	generic|sp_Q9QYE5_JAG2_MOUSE_REVERSED|
"""index: 26694, intensity: 6874.0, mobility: 1.010"""	-0.506358	0.224424	0.964408	DGISVITRLKEMIEEDTMKAKKK	generic|sp_Q8CIN4_PAK2_MOUSE__chr16_-1_32037241_32037300_ENSMUST00000125019_REVERSED|
"""index: 28847, intensity: 2727.0, mobility: 1.132"""	-0.506542	0.224654	0.964535	WRGSAMRYSFLKFL	generic|IP_950903_TX=10090_REVERSED|
"""index: 12392, intensity: 9089.0, mobility: 0.944"""	-0.506881	0.224885	0.964766	ISRQTDWIYSNLVEGLL	generic|sp_Q9D8B1-2_AIG1_MOUSE_REVERSED|
"""index: 12803, intensity: 12123.0, mobility: 1.031"""	-0.506887	0.225035	0.96477	IMLSSPMPWPQCSVYQVHGVKVGSEEEVERRVADEITEGPEI	generic|sp_Q9DCN1_NUD12_MOUSE__chr17_-1_59002181_59002288_ENSMUST00000174108__II_1062068_REVERSED	|generic|tr_Q3UGL8_Q3UGL8_MOUSE__chr17_-1_59002181_59002288_ENSMUST00000174108__II_1062068_REVERSED|
"""index: 12487, intensity: 20673.0, mobility: 1.202"""	-0.507059	0.225035	0.964888	NRLARKMDRNRLSYIFPNLMPTVVTYMM	generic|tr_Q8VGJ7_Q8VGJ7_MOUSE_REVERSED|
"""index: 18026, intensity: 2967.0, mobility: 1.196"""	-0.507586	0.225161	0.965246	SCTVLTRLSPWSSARGN	generic|IP_1011466_TX=10090_REVERSED|
"""index: 21074, intensity: 3704.0, mobility: 0.984"""	-0.508028	0.225339	0.965546	LLSGSYELFIR	generic|IP_3461468_TX=10090_REVERSED|
"""index: 8463, intensity: 5059.0, mobility: 0.894"""	-0.50809	0.225569	0.965588	DMQSSFKIEQCVPGSNWQR	generic|chr15_1_35841338_35841625_ENSMUST00000227567__II_3483827_TX=10090_REVERSED	|generic|sp_Q80TY5_VP13B_MOUSE__chr15_1_35834274_35834384_ENSMUST00000227567_REVERSED|
"""index: 17669, intensity: 3717.0, mobility: 1.265"""	-0.508171	0.225799	0.965642	CHTQPKGPCWSVRNQFYLL	generic|IP_1127571_TX=10090_REVERSED|
"""index: 14580, intensity: 4290.0, mobility: 1.086"""	-0.508244	0.225977	0.965692	EDAPNLGFIDLDKKPKEPHQSMF	generic|sp_P26618_PGFRA_MOUSE__chr5_1_75170800_75170955_ENSMUST00000202186_REVERSED	|generic|sp_P26618-2_PGFRA_MOUSE__chr5_1_75170800_75170955_ENSMUST00000202186_REVERSED|
"""index: 27788, intensity: 5568.0, mobility: 0.987"""	-0.508528	0.226207	0.965883	ELEGELAAIRRS	generic|IP_3475333_TX=10090_REVERSED|
"""index: 5434, intensity: 3578.0, mobility: 1.012"""	-0.508624	0.226333	0.965948	ATDVSVPELSAWL	generic|sp_Q6P9Q4_FHOD1_MOUSE__II_859342_REVERSED|
"""index: 15756, intensity: 9776.0, mobility: 1.215"""	-0.508654	0.226562	0.965968	WWQQWLMWQQWWQKWLLWWQWWQQWLM	generic|IP_978588_TX=10090_REVERSED|
"""index: 3693, intensity: 5191.0, mobility: 0.901"""	-0.508785	0.226792	0.966056	SSSPRHSFPETPSPLLI	generic|IP_929112_TX=10090_REVERSED|
"""index: 10878, intensity: 3681.0, mobility: 1.236"""	-0.508821	0.227022	0.966081	YDYSDQPVPYLELRLHILSATHHLLDKMALMSIQNGYFSFKT	generic|tr_B1ARV6_B1ARV6_MOUSE_REVERSED|
"""index: 10733, intensity: 5602.0, mobility: 1.098"""	-0.508876	0.2272	0.966117	AEEGEATEESFRATLLFRYWAPKEQLVDPKPVKRCFISHQYNN	generic|sp_Q14B62_PTHD1_MOUSE__II_829451_REVERSED	|generic|sp_Q14B62-2_PTHD1_MOUSE__II_829451_REVERSED|
"""index: 5161, intensity: 6579.0, mobility: 0.879"""	-0.509511	0.227221	0.966543	RKVDQVFKDMLKLNQSHIPQQGN	generic|IP_1111341_TX=10090_REVERSED|
"""index: 20727, intensity: 3960.0, mobility: 0.901"""	-0.509934	0.22745	0.966825	CYFSTKWSRCTRLRDLALTLSTM	generic|IP_856722_TX=10090_REVERSED|
"""index: 27671, intensity: 59521.0, mobility: 1.119"""	-0.509942	0.22768	0.96683	YPLNAVCADFFPLDSKLVDGVLVQLKSALPTGQVRKHLE	generic|sp_Q9D0D4_DIM1_MOUSE__II_3477982_REVERSED	|generic|tr_Q3UK38_Q3UK38_MOUSE__II_3477982_REVERSED	|generic|IP_949748_TX=10090_REVERSED|
"""index: 2662, intensity: 3051.0, mobility: 1.107"""	-0.509993	0.227909	0.966864	IVHHRDTFMKLLHEFFSHCSLPHREFM	generic|IP_899167_TX=10090_REVERSED|
"""index: 21955, intensity: 8783.0, mobility: 0.943"""	-0.510029	0.228022	0.966888	KSRKKSVNMG	generic|chr11_-1_94296867_94297139_ENSMUST00000166312_REVERSED|
"""index: 18040, intensity: 2926.0, mobility: 0.756"""	-0.510178	0.228022	0.966987	YMHLVEQALLWM	generic|IP_875715_TX=10090_REVERSED|
"""index: 16417, intensity: 6186.0, mobility: 0.814"""	-0.510243	0.228022	0.96703	QAGPRHLR	generic|chr14_-1_39472541_39472633_ENSMUST00000166968_REVERSED|
"""index: 15044, intensity: 3883.0, mobility: 1.043"""	-0.511457	0.228251	0.967832	DRRPSPEPGESSSIDVQFRVPK	generic|tr_D3Z5P0_D3Z5P0_MOUSE__chr7_1_141983029_141983070_ENSMUST00000174405_REVERSED	|generic|sp_Q5RJI5_BRSK1_MOUSE__chr7_1_141983029_141983070_ENSMUST00000174405_REVERSED|
"""index: 23964, intensity: 5000.0, mobility: 0.947"""	-0.511514	0.22848	0.96787	SDMGFHSDADSVFVLLHLSDNRWGIKEKCVAAQMIAD	generic|II_1008223_TX=10090_REVERSED	|generic|II_1008224_TX=10090_REVERSED	|generic|tr_Q9D2L4_Q9D2L4_MOUSE_REVERSED	|generic|tr_B1AYG7_B1AYG7_MOUSE_REVERSED	|generic|sp_Q9Z0T9_ITB6_MOUSE_REVERSED	|generic|tr_B1AYG6_B1AYG6_MOUSE_REVERSED|
"""index: 20819, intensity: 11093.0, mobility: 0.838"""	-0.51161	0.228656	0.967933	APFGQRRGL	generic|IP_988399_TX=10090_REVERSED|
"""index: 10908, intensity: 3202.0, mobility: 1.231"""	-0.511918	0.228885	0.968135	STIKPEQRAKCKLSPDRFMDKNVVTKDLPSNVSYRTPMFHNY	generic|IP_901175_TX=10090_REVERSED|
"""index: 16181, intensity: 5701.0, mobility: 0.875"""	-0.512191	0.229114	0.968313	LPSTMQIR	generic|tr_Q8CEQ9_Q8CEQ9_MOUSE_REVERSED|
"""index: 8794, intensity: 3771.0, mobility: 1.037"""	-0.512227	0.229238	0.968336	PVVERRGDRTCYYNNSLKHSPGVPLKPPPQTRCMSIFILDSHW	generic|II_1066842_TX=10090_REVERSED|
"""index: 20971, intensity: 3789.0, mobility: 0.887"""	-0.512315	0.229414	0.968394	QHRLLMQRCRKRCA	generic|IP_917832_TX=10090_REVERSED|
"""index: 8227, intensity: 4097.0, mobility: 0.949"""	-0.512681	0.229591	0.968632	HKEMTAYLKQSLDNSVNPMGPKKKNG	generic|sp_B2RWS6_EP300_MOUSE__chr15_1_81640047_81640145_ENSMUST00000205816__II_1087171_REVERSED|
"""index: 18208, intensity: 4092.0, mobility: 0.980"""	-0.512853	0.229767	0.968745	QHNGVLESSSWLTMSNAMCMEVSPLLVASRK	generic|chr8_1_33610683_33610814_ENSMUST00000009774__IP_864862_TX=10090_REVERSED|
"""index: 6987, intensity: 3875.0, mobility: 0.947"""	-0.513548	0.229943	0.969195	SEPTGPRDESWS	generic|tr_A0A286YDQ8_A0A286YDQ8_MOUSE__II_942645_REVERSED	|generic|tr_E9QMY5_E9QMY5_MOUSE__II_942645_REVERSED	|generic|tr_A0A0R4J1H8_A0A0R4J1H8_MOUSE__II_942645_REVERSED	|generic|sp_Q9QXN0_SHRM3_MOUSE_REVERSED	|generic|sp_Q9QXN0-2_SHRM3_MOUSE_REVERSED	|generic|sp_Q9QXN0-3_SHRM3_MOUSE_REVERSED	|generic|sp_Q9QXN0-4_SHRM3_MOUSE_REVERSED|
"""index: 12532, intensity: 2849.0, mobility: 1.231"""	-0.513631	0.230171	0.969248	PGERFFLTGAGERERQR	generic|sp_Q9ERK7_ACHB2_MOUSE__II_979177_REVERSED	|generic|tr_A0A0G2JG64_A0A0G2JG64_MOUSE_REVERSED	|generic|tr_Q9R291_Q9R291_MOUSE_REVERSED|
"""index: 7956, intensity: 3622.0, mobility: 1.082"""	-0.513684	0.2304	0.969282	QEKQYNNVSKEQEENFKQVDMDFKQFTTIYQECFKNNIKK	generic|tr_Q8BS74_Q8BS74_MOUSE_REVERSED	|generic|sp_P05531_XLR_MOUSE_REVERSED|
"""index: 17586, intensity: 340099.0, mobility: 0.882"""	-0.51373	0.230488	0.969312	GGGGGGAAAAAAAAAAAAAAVAGAGAAAAAAGGAGGAG	generic|tr_E9Q6R4_E9Q6R4_MOUSE_REVERSED	|generic|tr_A0A338P6U8_A0A338P6U8_MOUSE_REVERSED	|generic|sp_E9Q4N7_ARI1B_MOUSE_REVERSED|
"""index: 13989, intensity: 3994.0, mobility: 0.864"""	-0.513768	0.230488	0.969337	MGGYARFDE	generic|IP_3481004_TX=10090_REVERSED|
"""index: 11700, intensity: 5890.0, mobility: 1.085"""	-0.51443	0.230717	0.969762	SAPDRLAGPASQNNHK	generic|tr_Q501P3_Q501P3_MOUSE_REVERSED	|generic|tr_A2AQE2_A2AQE2_MOUSE_REVERSED	|generic|tr_Q3TEC4_Q3TEC4_MOUSE_REVERSED	|generic|tr_Q8C7M0_Q8C7M0_MOUSE_REVERSED	|generic|sp_Q6A098_SBP2L_MOUSE_REVERSED|
"""index: 22265, intensity: 3553.0, mobility: 1.031"""	-0.514537	0.230945	0.969831	TEAADIVAKMEMYEQRLQEMKRK	generic|tr_Q3TAM2_Q3TAM2_MOUSE_REVERSED	|generic|tr_Q3TU94_Q3TU94_MOUSE_REVERSED	|generic|tr_Q922N9_Q922N9_MOUSE_REVERSED	|generic|tr_Q5SU72_Q5SU72_MOUSE_REVERSED	|generic|tr_Q5SU71_Q5SU71_MOUSE_REVERSED	|generic|sp_Q61510_TRI25_MOUSE_REVERSED	|generic|tr_Q6PIH1_Q6PIH1_MOUSE_REVERSED|
"""index: 14848, intensity: 2639.0, mobility: 0.874"""	-0.514589	0.231015	0.969864	SDKTYALVKDEEKPHFLLME	generic|tr_D3YYF4_D3YYF4_MOUSE__chr5_-1_36071322_36071399_ENSMUST00000137040__II_941274_REVERSED	|generic|tr_Q8CHA4_Q8CHA4_MOUSE__chr5_-1_36229141_36229206_ENSMUST00000135324_REVERSED	|generic|tr_Q8BI61_Q8BI61_MOUSE__chr5_-1_36071322_36071399_ENSMUST00000137040_REVERSED	|generic|sp_Q9EPR5_SORC2_MOUSE__chr5_-1_36229141_36229206_ENSMUST00000135324_REVERSED	|generic|chr5_-1_36077850_36078032_ENSMUST00000137040_REVERSED|
"""index: 18862, intensity: 8776.0, mobility: 1.124"""	-0.514963	0.231032	0.970103	AGVSHPALTVDYFLFHARNWKPFAHIDMVKDLPMNVYKWATTGKEMEG	generic|IP_1078276_TX=10090_REVERSED|
"""index: 20385, intensity: 49716.0, mobility: 0.992"""	-0.515717	0.231207	0.970582	LYCPLLFKQP	generic|IP_942913_TX=10090_REVERSED|
"""index: 13644, intensity: 18184.0, mobility: 1.142"""	-0.515893	0.231435	0.970694	TDPCQVIAQVGDDVTTLLQLIRMYVDLGEL	generic|tr_G1UCX4_G1UCX4_MOUSE__chr7_-1_46689363_46689455_ENSMUST00000210791__II_3458656_REVERSED	|generic|sp_Q9D2C2-2_SAAL1_MOUSE__chr7_-1_46701777_46701956_ENSMUST00000210791__II_3458656_REVERSED|
"""index: 9640, intensity: 3813.0, mobility: 0.820"""	-0.515959	0.23161	0.970735	FSFFTSFF	generic|IP_853460_TX=10090_REVERSED	|generic|IP_855762_TX=10090_REVERSED	|generic|IP_853449_TX=10090_REVERSED	|generic|IP_853464_TX=10090_REVERSED	|generic|IP_855764_TX=10090_REVERSED	|generic|IP_855760_TX=10090_REVERSED	|generic|IP_855745_TX=10090_REVERSED	|generic|IP_855755_TX=10090_REVERSED|
"""index: 16354, intensity: 3336.0, mobility: 1.040"""	-0.516296	0.231838	0.970948	GEYEEVLANVDRVDWGSLLERMQK	generic|II_3473124_TX=10090_REVERSED	|generic|sp_Q8CFE5_BTBD7_MOUSE_REVERSED	|generic|sp_Q8CFE5-2_BTBD7_MOUSE_REVERSED	|generic|sp_Q8CFE5-3_BTBD7_MOUSE_REVERSED|
"""index: 20187, intensity: 2903.0, mobility: 1.122"""	-0.516482	0.232066	0.971065	FAWTFSVTANEEITYT	generic|sp_A2AFS3_ELAP1_MOUSE__chr3_-1_108464247_108464420_ENSMUST00000185128_REVERSED	|generic|sp_A2AFS3-2_ELAP1_MOUSE__chr3_-1_108464247_108464420_ENSMUST00000185128_REVERSED	|generic|sp_A2AFS3-3_ELAP1_MOUSE__chr3_-1_108464247_108464420_ENSMUST00000185128_REVERSED	|generic|tr_A0A0A0MQC6_A0A0A0MQC6_MOUSE__chr3_-1_108464247_108464420_ENSMUST00000185128_REVERSED|
"""index: 8244, intensity: 2997.0, mobility: 0.975"""	-0.516653	0.23224	0.971173	NIARTCNLASDKDLFLIFAVGKSKRTDKDKMITVKVVK	generic|sp_Q9CZ96_ZCRB1_MOUSE__II_1090144_REVERSED	|generic|sp_Q9CZ96-2_ZCRB1_MOUSE__II_1090148_REVERSED|
"""index: 7587, intensity: 3696.0, mobility: 0.965"""	-0.516759	0.232415	0.97124	KTVEQQNQAQL	generic|chr3_1_87733451_87733498_ENSMUST00000039476__IP_982264_TX=10090_REVERSED	|generic|chr3_1_87733313_87733498_ENSMUST00000039476__IP_982264_TX=10090_REVERSED|
"""index: 14558, intensity: 6106.0, mobility: 1.024"""	-0.516997	0.232643	0.971389	HQQTDLLLQKMHPSFAPLSVPCIQ	generic|IP_923970_TX=10090_REVERSED|
"""index: 18793, intensity: 3672.0, mobility: 1.187"""	-0.517098	0.23287	0.971452	WQQQGELSPGGGTVPPVMA	generic|tr_Q8C3N8_Q8C3N8_MOUSE__IP_867692_REVERSED|
"""index: 9045, intensity: 4079.0, mobility: 1.038"""	-0.517265	0.233098	0.971557	TNPLLGPSGAPGPPGPPGPRGMEGPLG	generic|sp_Q91VF6_COQA1_MOUSE__chr5_-1_136847480_136847542_ENSMUST00000156962__II_928986_REVERSED	|generic|sp_Q91VF6-2_COQA1_MOUSE__chr5_-1_136847480_136847542_ENSMUST00000156962__II_928986_REVERSED|
"""index: 23564, intensity: 6793.0, mobility: 1.131"""	-0.517333	0.233326	0.971599	WHSSTQIPSPCMGFGPAKCLVSSSIHTL	generic|IP_3493286_TX=10090_REVERSED|
"""index: 7562, intensity: 3734.0, mobility: 1.096"""	-0.517979	0.233553	0.972002	KESSNMLDWYKQLDLIYDDGMELELDR	generic|sp_Q99ME9_NOG1_MOUSE__chr13_-1_8991928_8992011_ENSMUST00000021574__II_3505368_REVERSED	|generic|tr_Q3UR29_Q3UR29_MOUSE__chr13_-1_8991928_8992011_ENSMUST00000021574_REVERSED	|generic|tr_Q3TPJ4_Q3TPJ4_MOUSE__chr13_-1_8991928_8992011_ENSMUST00000021574_REVERSED|
"""index: 9641, intensity: 4401.0, mobility: 1.083"""	-0.517991	0.233781	0.972009	VEEEDMKDLRTWEIFKEYTVEKEVTSLEVHEDPLMIIMNLE	generic|sp_Q60854_SPB6_MOUSE_REVERSED	|generic|tr_F8WIV2_F8WIV2_MOUSE_REVERSED|
"""index: 4757, intensity: 3129.0, mobility: 0.900"""	-0.518087	0.234009	0.972069	AHAAAGPERPPRATRPPAEAPRRH	generic|chr12_1_28675264_28675422_ENSMUST00000020957_REVERSED|
"""index: 763, intensity: 2918.0, mobility: 0.772"""	-0.518098	0.234076	0.972076	TGCGSCSGPLLLLFL	generic|sp_Q9QUJ0-2_HCST_MOUSE_REVERSED|
"""index: 18359, intensity: 4374.0, mobility: 0.938"""	-0.519058	0.234304	0.97267	QRQARRASR	generic|sp_Q5SVT3_ETAA1_MOUSE_REVERSED|
"""index: 9194, intensity: 2862.0, mobility: 0.737"""	-0.519143	0.234531	0.972722	DLGSNLPP	generic|sp_Q80VR3_ST1C1_MOUSE_REVERSED|
"""index: 15672, intensity: 4507.0, mobility: 0.962"""	-0.519182	0.234705	0.972746	TAAGERNYQGLALEMYFLPMGAIILFL	generic|tr_Q8R2I2_Q8R2I2_MOUSE_REVERSED	|generic|tr_Q6NZB4_Q6NZB4_MOUSE_REVERSED	|generic|sp_O55192_SC6A2_MOUSE_REVERSED|
"""index: 3571, intensity: 2939.0, mobility: 0.743"""	-0.519246	0.234933	0.972785	VEKLKKMWHA	generic|IP_862455_TX=10090_REVERSED|
"""index: 4570, intensity: 2893.0, mobility: 0.979"""	-0.519319	0.23516	0.97283	KMLCDHLSMGNR	generic|tr_Q8VI85_Q8VI85_MOUSE__II_908811_REVERSED	|generic|sp_Q99N57_RAF1_MOUSE__chr6_-1_115623460_115623522_ENSMUST00000203142__II_908816_REVERSED	|generic|sp_Q99N57-2_RAF1_MOUSE__chr6_-1_115623460_115623522_ENSMUST00000203142__II_908816_REVERSED|
"""index: 18216, intensity: 17047.0, mobility: 1.156"""	-0.519391	0.235334	0.972874	EPVEGQAEVEAGPLALDVG	generic|tr_Q6NVF7_Q6NVF7_MOUSE_REVERSED	|generic|tr_A0A0U1RNK1_A0A0U1RNK1_MOUSE_REVERSED	|generic|tr_A0A5F8MQ58_A0A5F8MQ58_MOUSE_REVERSED	|generic|tr_E9QQ57_E9QQ57_MOUSE_REVERSED	|generic|sp_O55103_PRAX_MOUSE_REVERSED	|generic|tr_Q69ZE6_Q69ZE6_MOUSE_REVERSED|
"""index: 10359, intensity: 22360.0, mobility: 1.031"""	-0.519815	0.235562	0.973134	TLWQSPPLLEPHLLEALYSSS	generic|IP_864916_TX=10090_REVERSED|
"""index: 16291, intensity: 3456.0, mobility: 1.035"""	-0.519832	0.235789	0.973145	EIVFDYLALRDTQTLDCVSRKHNL	generic|tr_J3QMA8_J3QMA8_MOUSE__chr13_1_38221290_38221397_ENSMUST00000223680__II_3475706_REVERSED	|generic|sp_Q9D361_SNR48_MOUSE__chr13_1_38221290_38221397_ENSMUST00000223680__II_3475706_REVERSED	|generic|II_3475704_TX=10090_REVERSED|
"""index: 17735, intensity: 3134.0, mobility: 1.121"""	-0.519854	0.236016	0.973158	PRHHRAMSHRMPLALTYPSNPVCFRWVFGCRWGARAAAMKKNRMK	generic|sp_Q8R4P5-2_TMC1_MOUSE_REVERSED|
"""index: 10993, intensity: 4138.0, mobility: 0.914"""	-0.519974	0.236136	0.973231	QLHWLTTSYIEMGEVRFSEI	generic|sp_A2A6Q5_CDC27_MOUSE_REVERSED	|generic|sp_A2A6Q5-2_CDC27_MOUSE_REVERSED	|generic|sp_A2A6Q5-3_CDC27_MOUSE_REVERSED	|generic|tr_Q3TTW1_Q3TTW1_MOUSE_REVERSED|
"""index: 19713, intensity: 3354.0, mobility: 0.919"""	-0.520294	0.236256	0.973427	ELFEAALCFLRPPKCPSVSH	generic|tr_Q8C247_Q8C247_MOUSE_REVERSED|
"""index: 25019, intensity: 9885.0, mobility: 0.983"""	-0.520468	0.236442	0.973532	RKFALFFFF	generic|IP_931480_TX=10090_REVERSED|
"""index: 26181, intensity: 48174.0, mobility: 1.096"""	-0.520472	0.236442	0.973535	AASLAGAGGAGGGGGGGGPGPGGALAMNVNYSGPLPGM	generic|tr_Q9QX99_Q9QX99_MOUSE_REVERSED|
"""index: 10578, intensity: 3867.0, mobility: 0.875"""	-0.520935	0.236615	0.973815	DLINDLIWV	generic|tr_Q3UGE9_Q3UGE9_MOUSE__chr5_1_112336015_112336188_ENSMUST00000126736_REVERSED	|generic|sp_Q9ERA6_TFP11_MOUSE__chr5_1_112336015_112336188_ENSMUST00000126736_REVERSED|
"""index: 25516, intensity: 18902.0, mobility: 1.013"""	-0.520997	0.236842	0.973853	FRLFAYPWVR	generic|IP_3484966_TX=10090_REVERSED|
"""index: 25384, intensity: 7189.0, mobility: 1.039"""	-0.521085	0.237015	0.973906	RHVSSQRRRE	generic|tr_Q3V061_Q3V061_MOUSE_REVERSED|
"""index: 3452, intensity: 3113.0, mobility: 0.898"""	-0.521288	0.237242	0.974029	EGDTFLPEPLK	generic|chr11_1_97470398_97470454_ENSMUST00000142465_REVERSED|
"""index: 14299, intensity: 2696.0, mobility: 1.121"""	-0.521353	0.237415	0.974068	LQEGDTKMEKKLALKIEGMVQTKAETDA	generic|II_946383_TX=10090_REVERSED	|generic|sp_Q9QYX7_PCLO_MOUSE__chr5_1_14775377_14775448_ENSMUST00000182426_REVERSED|
"""index: 11351, intensity: 2968.0, mobility: 1.104"""	-0.521532	0.237642	0.974176	QFFWKMTYFSTYIEQSDLHQKLKSLFKNLIKEHHEQF	generic|sp_Q80XC3_US6NL_MOUSE_REVERSED	|generic|sp_Q80XC3-2_US6NL_MOUSE_REVERSED|
"""index: 8288, intensity: 4450.0, mobility: 0.978"""	-0.521549	0.237868	0.974187	FRSLVQAAHLPIKGLMRQKLDKMKQKMQQLLFRTGK	generic|chr5_1_107508325_107508450_ENSMUST00000143074__IP_935336_TX=10090_REVERSED|
"""index: 639, intensity: 3986.0, mobility: 0.810"""	-0.521703	0.238095	0.974279	LSKQSSQTPCLSQSEK	generic|IP_844735_TX=10090_REVERSED|
"""index: 15897, intensity: 4010.0, mobility: 0.936"""	-0.521808	0.238268	0.974342	EEGDERDPSRPVPSSRKAL	generic|sp_Q70IV5_SYNEM_MOUSE__II_887605_REVERSED	|generic|sp_Q70IV5-2_SYNEM_MOUSE__II_887605_REVERSED	|generic|tr_Q80XS8_Q80XS8_MOUSE__II_887605_REVERSED	|generic|tr_Q8BPR2_Q8BPR2_MOUSE__II_887605_REVERSED	|generic|tr_A0A140LHQ9_A0A140LHQ9_MOUSE__II_887605_REVERSED|
"""index: 22498, intensity: 2870.0, mobility: 1.061"""	-0.521834	0.238495	0.974358	MAFLILHIQLLS	generic|IP_836011_TX=10090_REVERSED|
"""index: 11582, intensity: 3842.0, mobility: 0.889"""	-0.521956	0.238624	0.974431	QSVPMRADRTWLPVAKGPVT	generic|IP_1051174_TX=10090_REVERSED|
"""index: 10549, intensity: 2999.0, mobility: 0.868"""	-0.522096	0.238624	0.974515	DLLNQVSLPT	generic|tr_A0A0R4J0V8_A0A0R4J0V8_MOUSE_REVERSED	|generic|sp_Q9R014_CATJ_MOUSE_REVERSED|
"""index: 18197, intensity: 2661.0, mobility: 0.980"""	-0.523099	0.23885	0.975113	CLDELLRHRNK	generic|IP_1106000_TX=10090_REVERSED|
"""index: 3931, intensity: 3144.0, mobility: 0.926"""	-0.523101	0.239022	0.975115	TGWSMLYSFYS	generic|IP_854120_TX=10090_REVERSED|
"""index: 19250, intensity: 4056.0, mobility: 0.997"""	-0.523306	0.239194	0.975237	RPVCTSTPLWWSAPLSSRGLIVP	generic|IP_3486563_TX=10090_REVERSED|
"""index: 8355, intensity: 3927.0, mobility: 1.051"""	-0.5236	0.239421	0.975411	SMPLIMREEHYDSDYESIYERLVTLIRVMRIAEQRACSFIN	generic|tr_Q91XW2_Q91XW2_MOUSE_REVERSED	|generic|tr_F8VPU6_F8VPU6_MOUSE_REVERSED|
"""index: 6170, intensity: 12559.0, mobility: 1.157"""	-0.523602	0.239593	0.975412	NYHMKERERERERERERERERERERERERERERERERERERERERERKEK	generic|tr_G8JL69_G8JL69_MOUSE_REVERSED|
"""index: 23873, intensity: 17698.0, mobility: 1.033"""	-0.523851	0.239765	0.975559	KKAVPSFKIQSLS	generic|tr_B2RRB9_B2RRB9_MOUSE_REVERSED	|generic|sp_Q4QQM5-2_MIGA1_MOUSE_REVERSED	|generic|sp_Q4QQM5-3_MIGA1_MOUSE_REVERSED	|generic|tr_A0A0G2JE80_A0A0G2JE80_MOUSE__chr3_-1_152320696_152320731_ENSMUST00000073089_REVERSED	|generic|tr_A0A0G2JF36_A0A0G2JF36_MOUSE__chr3_-1_152333418_152333588_ENSMUST00000196265_REVERSED|
"""index: 3471, intensity: 3417.0, mobility: 1.012"""	-0.524056	0.239937	0.97568	EAMLCPNSANNERK	generic|sp_Q9QZ59_DMRT1_MOUSE__II_1046747_REVERSED	|generic|tr_Q6Y950_Q6Y950_MOUSE_REVERSED	|generic|sp_Q9QZ59-2_DMRT1_MOUSE_REVERSED	|generic|sp_Q9QZ59-4_DMRT1_MOUSE_REVERSED|
"""index: 3087, intensity: 4662.0, mobility: 0.952"""	-0.524126	0.239946	0.975721	VMSVASTRGRLCLDMRQAGAMPSRPKP	generic|tr_E9PYK8_E9PYK8_MOUSE__chr1_1_34807113_34807295_ENSMUST00000160855__II_1047199_REVERSED|
"""index: 27457, intensity: 5769.0, mobility: 1.130"""	-0.524475	0.240063	0.975926	EDELDCKNGVLIMPVDDTDKVRLIQERLDQLDNFTSQATIS	generic|tr_Q52L50_Q52L50_MOUSE__chr10_-1_117817374_117817445_ENSMUST00000220214_REVERSED|
"""index: 13084, intensity: 14514.0, mobility: 1.098"""	-0.524755	0.240289	0.97609	VAFEPPYIKWAKQKHPNDLENRPLCL	generic|tr_D8L6Y4_D8L6Y4_MOUSE_REVERSED|
"""index: 21082, intensity: 26568.0, mobility: 0.953"""	-0.524851	0.240352	0.976146	NFLVECSKIR	generic|sp_Q3TKY6_CWC27_MOUSE_REVERSED|
"""index: 1062, intensity: 4060.0, mobility: 0.900"""	-0.525165	0.240523	0.976329	SNRDSHPRHLIPHVSGE	generic|IP_1053641_TX=10090_REVERSED|
"""index: 23587, intensity: 4935.0, mobility: 1.110"""	-0.525374	0.240749	0.976451	PNFATWVGNNAFGY	generic|IP_916777_TX=10090_REVERSED|
"""index: 29064, intensity: 11898.0, mobility: 1.261"""	-0.525785	0.240975	0.97669	KRRVPLKKLPRK	generic|IP_897814_TX=10090_REVERSED|
"""index: 23982, intensity: 6105.0, mobility: 1.064"""	-0.525834	0.2412	0.976718	KLYICLLRFW	generic|IP_996715_TX=10090_REVERSED|
"""index: 9578, intensity: 20578.0, mobility: 0.984"""	-0.525965	0.241426	0.976794	SKFSKQFVVSYHGSRQNQTDFSPQYILFVMEGSFLQRYWLI	generic|tr_A0A075B650_A0A075B650_MOUSE__chr5_1_4061161_4061190_ENSMUST00000044492_REVERSED|
"""index: 9030, intensity: 3024.0, mobility: 1.104"""	-0.526038	0.241543	0.976836	VGQEVNASDALLRRPRPSGHTPTVSLANWARLGSCSRWSGVMKIV	generic|IP_956558_TX=10090_REVERSED|
"""index: 21382, intensity: 6352.0, mobility: 1.049"""	-0.526606	0.241768	0.977164	RNFLIQIQIR	generic|IP_912125_TX=10090_REVERSED|
"""index: 4797, intensity: 6254.0, mobility: 0.880"""	-0.526712	0.241885	0.977225	ATEQEEEATQEPNSAKGDLLAK	generic|tr_Q8K2T5_Q8K2T5_MOUSE__II_961796_REVERSED	|generic|tr_U5LL15_U5LL15_MOUSE_REVERSED	|generic|tr_U5LL67_U5LL67_MOUSE_REVERSED	|generic|tr_U5LHT6_U5LHT6_MOUSE_REVERSED|
"""index: 8435, intensity: 4758.0, mobility: 0.872"""	-0.526915	0.24211	0.977342	EVASKTKEK	generic|tr_R4GML3_R4GML3_MOUSE__II_1010567_REVERSED	|generic|sp_A2AL36_CNTRL_MOUSE__II_1010567_REVERSED	|generic|tr_E9Q9E7_E9Q9E7_MOUSE__II_1010567_REVERSED	|generic|tr_B2RXX1_B2RXX1_MOUSE__II_1010567_REVERSED	|generic|tr_R4GML4_R4GML4_MOUSE_REVERSED|
"""index: 16086, intensity: 2886.0, mobility: 1.212"""	-0.526937	0.242226	0.977354	QYSSVFRRFFAILSFCIEIHFANHPLHSMDFFLM	generic|IP_1028330_TX=10090_REVERSED|
"""index: 11022, intensity: 6700.0, mobility: 0.960"""	-0.527373	0.242452	0.977604	ASPVPPPAPTTKDMPKISNKKNKNK	generic|tr_E9Q098_E9Q098_MOUSE__chrX_-1_150808717_150808758_ENSMUST00000145342_REVERSED	|generic|tr_E9Q160_E9Q160_MOUSE__chrX_-1_150808717_150808758_ENSMUST00000145342_REVERSED	|generic|tr_A2AFN3_A2AFN3_MOUSE_REVERSED	|generic|tr_Q99PW2_Q99PW2_MOUSE__chrX_-1_150808717_150808758_ENSMUST00000145342_REVERSED	|generic|tr_E9Q886_E9Q886_MOUSE__chrX_-1_150808717_150808758_ENSMUST00000145342_REVERSED	|generic|tr_Q6DIC6_Q6DIC6_MOUSE__chrX_-1_150808717_150808758_ENSMUST00000145342_REVERSED	|generic|tr_Q99PH6_Q99PH6_MOUSE__chrX_-1_150808717_150808758_ENSMUST00000145342_REVERSED	|generic|tr_Q99PB3_Q99PB3_MOUSE__chrX_-1_150808717_150808758_ENSMUST00000145342_REVERSED	|generic|tr_Q99PH7_Q99PH7_MOUSE__chrX_-1_150808717_150808758_ENSMUST00000145342_REVERSED|
"""index: 18398, intensity: 4645.0, mobility: 0.900"""	-0.52744	0.242677	0.977642	ELALPYAPVQPAAPAAKP	generic|IP_1116630_TX=10090_REVERSED|
"""index: 22228, intensity: 3665.0, mobility: 0.875"""	-0.527534	0.242847	0.977696	VNLQKQGQ	generic|IP_1000508_TX=10090_REVERSED|
"""index: 6507, intensity: 12462.0, mobility: 0.919"""	-0.527565	0.243018	0.977713	LPHLPAPSPPGASARCPQPEQPGW	generic|IP_1131189_TX=10090_REVERSED|
"""index: 15520, intensity: 2663.0, mobility: 1.135"""	-0.528	0.243243	0.977961	QKEQTVQWKCMQPNPERMRLAMSNAFRSPSF	generic|IP_855233_TX=10090_REVERSED|
"""index: 15160, intensity: 4281.0, mobility: 1.273"""	-0.528215	0.243414	0.978083	EHRARSVRAHMRMQQEELP	generic|sp_Q99NE5-7_RIMS1_MOUSE_REVERSED	|generic|tr_E9PWP6_E9PWP6_MOUSE_REVERSED|
"""index: 19021, intensity: 3680.0, mobility: 1.032"""	-0.528445	0.243584	0.978213	MKVKELLKQADDY	generic|tr_Q0VDM6_Q0VDM6_MOUSE__chr7_-1_86756934_86757011_ENSMUST00000209082_REVERSED|
"""index: 19397, intensity: 5613.0, mobility: 0.810"""	-0.528591	0.243754	0.978296	WAWCSSYTHYTRT	generic|chr15_1_82284458_82284571_ENSMUST00000238416_REVERSED	|generic|chr15_1_82284437_82284571_ENSMUST00000238416_REVERSED|
"""index: 13383, intensity: 4246.0, mobility: 0.959"""	-0.528784	0.243924	0.978405	FNRNLDTGICTSNQNRSRNK	generic|sp_P15089_CBPA3_MOUSE_REVERSED|
"""index: 17654, intensity: 12717.0, mobility: 0.954"""	-0.528897	0.24393	0.978469	ISSDYGCIKSFFEWALRI	generic|sp_Q925E8_SPTSB_MOUSE_REVERSED|
"""index: 4479, intensity: 45699.0, mobility: 0.854"""	-0.529242	0.2441	0.978663	TSSTLLAWRSVGGQRI	generic|chr3_1_96188142_96188423_ENSMUST00000133665_REVERSED|
"""index: 5872, intensity: 2519.0, mobility: 0.980"""	-0.529417	0.244325	0.978761	PAPAPVLRTYQHTHHQALCHQALTSAMQK	generic|IP_1002098_TX=10090_REVERSED|
"""index: 10995, intensity: 2670.0, mobility: 0.756"""	-0.529778	0.244385	0.978963	VTTSFGVA	generic|tr_A0A5F8MPQ9_A0A5F8MPQ9_MOUSE__chr12_1_90332156_90332410_ENSMUST00000190626__II_1113377_REVERSED	|generic|sp_Q8C985_NRX3B_MOUSE__chr12_1_90332156_90332410_ENSMUST00000190626_REVERSED	|generic|tr_E9Q2X2_E9Q2X2_MOUSE_REVERSED	|generic|tr_Q6ZQ56_Q6ZQ56_MOUSE__chr12_1_90332156_90332410_ENSMUST00000190626_REVERSED	|generic|sp_Q6P9K9_NRX3A_MOUSE__chr12_1_90332156_90332410_ENSMUST00000190626_REVERSED	|generic|sp_Q6P9K9-2_NRX3A_MOUSE__chr12_1_90332156_90332410_ENSMUST00000190626_REVERSED	|generic|tr_A0A087WPQ9_A0A087WPQ9_MOUSE_REVERSED	|generic|tr_E9Q3Q4_E9Q3Q4_MOUSE__chr12_1_90332156_90332410_ENSMUST00000190626_REVERSED|
"""index: 12906, intensity: 4470.0, mobility: 0.917"""	-0.530432	0.244554	0.979328	KCVKSKDPFSMWAISGPVNLH	generic|IP_901418_TX=10090_REVERSED|
"""index: 9602, intensity: 3596.0, mobility: 1.163"""	-0.530531	0.244614	0.979383	EALANDRAERLNRNEREYMERSASRLQDIELNTKLKIQELE	generic|tr_Q3UF45_Q3UF45_MOUSE__chr14_1_99150713_99150745_ENSMUST00000228598__II_3482272_REVERSED	|generic|tr_Q8BIR5_Q8BIR5_MOUSE__chr14_1_99179409_99179510_ENSMUST00000228598__II_3482267_REVERSED	|generic|tr_E9Q6K3_E9Q6K3_MOUSE__chr14_1_99150713_99150745_ENSMUST00000228598__II_3482274_REVERSED	|generic|II_3482262_TX=10090_REVERSED|
"""index: 18513, intensity: 3606.0, mobility: 0.829"""	-0.531016	0.244838	0.979651	SIKKCRSH	generic|IP_3468401_TX=10090_REVERSED|
"""index: 15646, intensity: 4084.0, mobility: 0.999"""	-0.531065	0.245063	0.979679	EQTQTLVRGETPMSPLLLIVLFIMMPLSTM	generic|tr_A8R0U0_A8R0U0_MOUSE_REVERSED	|generic|tr_A0A3B2WD20_A0A3B2WD20_MOUSE_REVERSED|
"""index: 13021, intensity: 5513.0, mobility: 0.928"""	-0.531149	0.245287	0.979725	WAISRELQGMCLCVQAASRCR	generic|tr_F8VPM0_F8VPM0_MOUSE__II_3496427_REVERSED	|generic|tr_A0A5F8MPQ7_A0A5F8MPQ7_MOUSE__II_3496427_REVERSED	|generic|sp_Q91YE5_BAZ2A_MOUSE__II_3496427_REVERSED	|generic|sp_Q91YE5-2_BAZ2A_MOUSE__II_3496427_REVERSED	|generic|tr_A0A1W2P6X9_A0A1W2P6X9_MOUSE_REVERSED	|generic|tr_E9Q374_E9Q374_MOUSE_REVERSED	|generic|tr_Q3UET2_Q3UET2_MOUSE_REVERSED	|generic|sp_Q91YE5-3_BAZ2A_MOUSE_REVERSED	|generic|tr_Q3UXC9_Q3UXC9_MOUSE_REVERSED	|generic|tr_Q3USB1_Q3USB1_MOUSE_REVERSED|
"""index: 17398, intensity: 4491.0, mobility: 1.017"""	-0.531239	0.245512	0.979774	VEMLSMWSSTQLTTTRNMITVQL	generic|IP_935646_TX=10090_REVERSED|
"""index: 19090, intensity: 28969.0, mobility: 0.952"""	-0.531301	0.245736	0.979809	SKSKEMKRL	generic|sp_Q3TWN3_CNNM2_MOUSE_REVERSED	|generic|sp_Q3TWN3-2_CNNM2_MOUSE_REVERSED|
"""index: 5459, intensity: 3132.0, mobility: 0.915"""	-0.531458	0.245905	0.979895	TVPRCRSEYF	generic|sp_P52332_JAK1_MOUSE_REVERSED	|generic|tr_Q3URU8_Q3URU8_MOUSE_REVERSED	|generic|tr_B1ASP2_B1ASP2_MOUSE_REVERSED	|generic|tr_Q3U8P8_Q3U8P8_MOUSE_REVERSED	|generic|tr_Q8K0I7_Q8K0I7_MOUSE_REVERSED|
"""index: 28235, intensity: 4506.0, mobility: 1.054"""	-0.531589	0.24613	0.979967	QARGCIPFLAVTAVG	generic|IP_1069872_TX=10090_REVERSED|
"""index: 8216, intensity: 2885.0, mobility: 0.973"""	-0.531594	0.246354	0.97997	MILFANAHLFVM	generic|IP_1013435_TX=10090_REVERSED|
"""index: 2651, intensity: 3108.0, mobility: 0.889"""	-0.531627	0.246357	0.979988	LCLHPNRI	generic|tr_A0A087WQC4_A0A087WQC4_MOUSE__chr19_-1_8778509_8778655_ENSMUST00000176747__II_1049948_REVERSED	|generic|sp_Q8R2K4-2_TAF6L_MOUSE__chr19_-1_8778509_8778655_ENSMUST00000176747__II_1049948_REVERSED	|generic|tr_H3BJR2_H3BJR2_MOUSE__chr19_-1_8778509_8778655_ENSMUST00000176747__II_1049948_REVERSED	|generic|tr_H3BK01_H3BK01_MOUSE__chr19_-1_8778509_8778655_ENSMUST00000176747__II_1049949_REVERSED	|generic|tr_K3W4L1_K3W4L1_MOUSE__chr19_-1_8778509_8778655_ENSMUST00000176747_REVERSED	|generic|sp_Q8R2K4_TAF6L_MOUSE__chr19_-1_8778509_8778655_ENSMUST00000176747_REVERSED|
"""index: 1812, intensity: 3194.0, mobility: 0.820"""	-0.532219	0.246526	0.980312	KPAPPQVSAM	generic|tr_E9QJV1_E9QJV1_MOUSE_REVERSED	|generic|sp_A1EGX6_FSCB_MOUSE_REVERSED|
"""index: 19214, intensity: 5147.0, mobility: 0.864"""	-0.532324	0.246588	0.98037	RPPVATQRR	generic|chr13_-1_47088135_47088539_ENSMUST00000021807__IP_1106911_TX=10090_REVERSED	|generic|chr13_-1_47088468_47088539_ENSMUST00000021807_REVERSED|
"""index: 18889, intensity: 3155.0, mobility: 1.028"""	-0.532546	0.246588	0.980491	FLWQPPQRSPETT	generic|IP_1059811_TX=10090_REVERSED|
"""index: 6070, intensity: 5631.0, mobility: 1.125"""	-0.533273	0.246756	0.980886	LSEPTIVGSCCPVSGPSPMH	generic|IP_882795_TX=10090_REVERSED|
"""index: 18765, intensity: 3853.0, mobility: 1.186"""	-0.533366	0.24698	0.980936	LNPFFFFVVTNLDHIRGG	generic|IP_936224_TX=10090_REVERSED|
"""index: 15677, intensity: 2724.0, mobility: 1.158"""	-0.533555	0.247148	0.981038	EDIDHPLNGVFLQHSDPYRIIRRNDSDNQEM	generic|tr_Q3U541_Q3U541_MOUSE__chr5_-1_92073156_92073230_ENSMUST00000202125__II_620258_REVERSED	|generic|tr_Q542W3_Q542W3_MOUSE__chr5_-1_92073156_92073230_ENSMUST00000202125__II_620258_REVERSED	|generic|tr_Q3U6B1_Q3U6B1_MOUSE__chr5_-1_92073156_92073230_ENSMUST00000202125__II_620258_REVERSED|
"""index: 12158, intensity: 5535.0, mobility: 0.980"""	-0.533939	0.247372	0.981245	RAVIHSFFELKCKLETPPTKPGFAMMNNP	generic|tr_D3YTX4_D3YTX4_MOUSE_REVERSED|
"""index: 8297, intensity: 4794.0, mobility: 0.973"""	-0.533945	0.247596	0.981248	SWKSLVDQILQHQPLEYKKQLEALKERARPSRHVR	generic|IP_970186_TX=10090_REVERSED|
"""index: 16997, intensity: 3810.0, mobility: 1.213"""	-0.534115	0.247708	0.981339	QRRLSNILSSKGVNPVGVVMICYEPTEARHYRY	generic|sp_Q8R2R6_MTG1_MOUSE__chr7_1_140147258_140147338_ENSMUST00000141070__II_877129_REVERSED|
"""index: 7500, intensity: 4036.0, mobility: 1.142"""	-0.534483	0.247932	0.981536	EALDKGPLHGGVPTALPTPRQAAGSLHCDPKGPPM	generic|chr11_1_119846758_119846919_ENSMUST00000026671_REVERSED|
"""index: 3643, intensity: 5295.0, mobility: 0.864"""	-0.534727	0.248156	0.981667	PDRQRRLY	generic|IP_982035_TX=10090_REVERSED	|generic|tr_E9Q6R1_E9Q6R1_MOUSE_REVERSED	|generic|tr_Q14BL5_Q14BL5_MOUSE_REVERSED	|generic|tr_E9PXZ3_E9PXZ3_MOUSE_REVERSED|
"""index: 14897, intensity: 5284.0, mobility: 1.055"""	-0.53474	0.248379	0.981674	YVIDPRHDPDPYICMSVLERLK	generic|tr_A2ATN9_A2ATN9_MOUSE_REVERSED	|generic|sp_Q9ES70_NEK6_MOUSE_REVERSED|
"""index: 10461, intensity: 8064.0, mobility: 0.990"""	-0.53481	0.248547	0.981711	PKVMATEGFSGSNDESGKILV	generic|IP_865148_TX=10090_REVERSED|
"""index: 16805, intensity: 2771.0, mobility: 1.197"""	-0.535033	0.248715	0.98183	FWSLFGFVLPHCREEQS	generic|IP_947018_TX=10090_REVERSED|
"""index: 15300, intensity: 4045.0, mobility: 1.037"""	-0.535509	0.248827	0.982083	IMGFIPKLFNYKQEVKSDMVQ	generic|IP_3472756_TX=10090_REVERSED	|generic|IP_3507075_TX=10090_REVERSED|
"""index: 8926, intensity: 3199.0, mobility: 1.220"""	-0.535889	0.249051	0.982284	PFVSPAPPSKLGMRLVNDVLHVVWLEWLRFGWGLTYVSTDM	generic|IP_3498884_TX=10090_REVERSED|
"""index: 12047, intensity: 5269.0, mobility: 0.884"""	-0.535907	0.249274	0.982293	TKVQVLYSLS	generic|IP_1078304_TX=10090_REVERSED|
"""index: 13664, intensity: 6009.0, mobility: 1.169"""	-0.536219	0.249275	0.982458	RRLMTASMTMPTGLIMGTMKRIQDTLTATRP	generic|IP_902168_TX=10090_REVERSED|
"""index: 19957, intensity: 4319.0, mobility: 1.010"""	-0.536355	0.249275	0.982529	LIWLPPSSCSFIGMLALDHYKGPHQYERAR	generic|IP_893450_TX=10090_REVERSED|
"""index: 7355, intensity: 3223.0, mobility: 0.935"""	-0.537394	0.249443	0.983072	LLANIECMYHNIINSDCFILHVMS	generic|tr_Q8VF63_Q8VF63_MOUSE_REVERSED	|generic|tr_Q7TRE2_Q7TRE2_MOUSE_REVERSED|
"""index: 23168, intensity: 7693.0, mobility: 0.912"""	-0.537415	0.249666	0.983083	FHYTGLEGLL	generic|IP_893630_TX=10090_REVERSED|
"""index: 17093, intensity: 2991.0, mobility: 0.943"""	-0.537489	0.249722	0.983121	AGAWLPIAMSLNMSLQTTPTFTHPLLGLLNTSGI	generic|tr_A0A075DCB0_A0A075DCB0_MOUSE_REVERSED	|generic|tr_Q7JCY9_Q7JCY9_MOUSE_REVERSED	|generic|tr_A0A141CM20_A0A141CM20_MOUSE_REVERSED	|generic|tr_Q3V2U3_Q3V2U3_MOUSE_REVERSED	|generic|tr_A0A141CM46_A0A141CM46_MOUSE_REVERSED	|generic|tr_Q3TKD9_Q3TKD9_MOUSE_REVERSED	|generic|tr_Q3V257_Q3V257_MOUSE_REVERSED|
"""index: 9188, intensity: 13260.0, mobility: 1.180"""	-0.537824	0.249944	0.983296	DKASNKVIEMLSEYASSRLNNQHGDPRDTTELLKQVILEFSSSL	generic|tr_Q3TFE8_Q3TFE8_MOUSE__chr11_-1_97163910_97164017_ENSMUST00000132633__II_1131361_REVERSED	|generic|sp_P70168_IMB1_MOUSE__chr11_-1_97163910_97164017_ENSMUST00000132633__II_1131361_REVERSED	|generic|tr_Q7TSZ6_Q7TSZ6_MOUSE__chr11_-1_97163910_97164017_ENSMUST00000132633__II_1131361_REVERSED|
"""index: 18537, intensity: 4868.0, mobility: 0.803"""	-0.537914	0.249944	0.983342	AFTEKINICNLFHQ	generic|IP_900235_TX=10090_REVERSED|
"""index: 18982, intensity: 2931.0, mobility: 1.140"""	-0.538433	0.250056	0.98361	LESVPETTKPSSQMSYK	generic|tr_Q8C243_Q8C243_MOUSE__chr7_-1_142387733_142387786_ENSMUST00000153679__IP_880233_REVERSED	|generic|II_880227_TX=10090_REVERSED	|generic|tr_Q3U651_Q3U651_MOUSE__chr7_-1_142387733_142387786_ENSMUST00000153679_REVERSED	|generic|tr_Q3TWR6_Q3TWR6_MOUSE_REVERSED	|generic|tr_Q3UC89_Q3UC89_MOUSE__chr7_-1_142387733_142387786_ENSMUST00000153679_REVERSED	|generic|tr_Q3UAQ1_Q3UAQ1_MOUSE__chr7_-1_142387733_142387786_ENSMUST00000153679_REVERSED	|generic|tr_Q3U7P0_Q3U7P0_MOUSE__chr7_-1_142387733_142387786_ENSMUST00000153679_REVERSED	|generic|tr_Q3TJN3_Q3TJN3_MOUSE__chr7_-1_142387733_142387786_ENSMUST00000153679_REVERSED	|generic|tr_Q3TXL5_Q3TXL5_MOUSE__chr7_-1_142387733_142387786_ENSMUST00000153679_REVERSED	|generic|chr7_-1_142385402_142385611_ENSMUST00000153679_REVERSED	|generic|tr_Q3TWD0_Q3TWD0_MOUSE__chr7_-1_142387733_142387786_ENSMUST00000153679_REVERSED	|generic|tr_Q3U8W5_Q3U8W5_MOUSE__chr7_-1_142387733_142387786_ENSMUST00000153679_REVERSED	|generic|tr_F8WIR1_F8WIR1_MOUSE__chr7_-1_142387733_142387786_ENSMUST00000153679_REVERSED	|generic|tr_Q3UCD9_Q3UCD9_MOUSE__chr7_-1_142387733_142387786_ENSMUST00000153679_REVERSED	|generic|tr_Q3UCW4_Q3UCW4_MOUSE__chr7_-1_142387733_142387786_ENSMUST00000153679_REVERSED	|generic|tr_Q3U7I9_Q3U7I9_MOUSE__chr7_-1_142387733_142387786_ENSMUST00000153679_REVERSED	|generic|tr_Q3TIR0_Q3TIR0_MOUSE__chr7_-1_142387733_142387786_ENSMUST00000153679_REVERSED|
"""index: 5297, intensity: 4453.0, mobility: 0.878"""	-0.538515	0.250111	0.983652	SPPVASRVQSHVVMRQH	generic|II_1083036_TX=10090_REVERSED	|generic|tr_D3Z7A7_D3Z7A7_MOUSE_REVERSED	|generic|sp_Q6ZPF4-2_FMNL3_MOUSE_REVERSED|
"""index: 6410, intensity: 5554.0, mobility: 0.956"""	-0.538823	0.250333	0.983811	YPVCRFAVGLGDREPLPPVKEM	generic|IP_1098364_TX=10090_REVERSED|
"""index: 2975, intensity: 2795.0, mobility: 0.758"""	-0.538868	0.250555	0.983834	LRFGGCNKKEY	generic|tr_B9EJA6_B9EJA6_MOUSE_REVERSED	|generic|sp_A4Q9E8_TTLL6_MOUSE_REVERSED	|generic|sp_A4Q9E8-2_TTLL6_MOUSE_REVERSED|
"""index: 2051, intensity: 4589.0, mobility: 0.907"""	-0.538887	0.250555	0.983843	FRCMHIPQQE	generic|tr_B2RQM5_B2RQM5_MOUSE_REVERSED|
"""index: 11419, intensity: 4510.0, mobility: 0.868"""	-0.539111	0.250722	0.983958	CLPHPMLVPPSPTTPVRPAWSGAL	generic|IP_1135580_TX=10090_REVERSED|
"""index: 9810, intensity: 5194.0, mobility: 1.003"""	-0.539546	0.250888	0.98418	WISDADTVNVVGIQPASLDIDFTKEWYPVLL	generic|tr_Q8C7M8_Q8C7M8_MOUSE__II_1026081_REVERSED	|generic|tr_Q6P3C3_Q6P3C3_MOUSE__II_1026081_REVERSED	|generic|sp_O09165_CASQ1_MOUSE__II_1026081_REVERSED|
"""index: 7802, intensity: 4332.0, mobility: 0.825"""	-0.539745	0.251054	0.984282	GSEDSRQPSIVRRR	generic|chr16_1_13946768_13946947_ENSMUST00000128757__IP_1083282_TX=10090_REVERSED|
"""index: 11366, intensity: 2756.0, mobility: 0.780"""	-0.539771	0.25122	0.984295	QVALVPNG	generic|tr_Q922I0_Q922I0_MOUSE__II_897328_REVERSED	|generic|tr_Q3KQM4_Q3KQM4_MOUSE__II_897328_REVERSED	|generic|sp_P26369_U2AF2_MOUSE__chr7_1_5068154_5068735_ENSMUST00000165399__II_279658_REVERSED	|generic|tr_Q505Q1_Q505Q1_MOUSE__chr7_1_5068154_5068735_ENSMUST00000165399__II_279658_REVERSED	|generic|tr_Q80XR5_Q80XR5_MOUSE__chr7_1_5068154_5068735_ENSMUST00000165399__II_279658_REVERSED	|generic|IP_971969_TX=10090_REVERSED|
"""index: 17733, intensity: 4785.0, mobility: 1.314"""	-0.539775	0.25122	0.984297	CLREMPMKEMNKIKSCIYAIM	generic|IP_839016_TX=10090_REVERSED|
"""index: 3694, intensity: 9475.0, mobility: 0.842"""	-0.540102	0.251384	0.984463	ESESESTSLDKYNKKTK	generic|II_993964_TX=10090_REVERSED	|generic|tr_Q8CDQ4_Q8CDQ4_MOUSE_REVERSED	|generic|sp_Q9CUU3_SYCP2_MOUSE_REVERSED|
"""index: 28772, intensity: 2818.0, mobility: 1.518"""	-0.540118	0.251384	0.984471	TMVLLKKSLSIFRQLEKIKEPDLPP	generic|II_938187_TX=10090_REVERSED	|generic|sp_Q8R216_SIR4_MOUSE_REVERSED|
"""index: 3703, intensity: 4301.0, mobility: 0.810"""	-0.54044	0.251606	0.984634	FDPLFMYGKPPKDEI	generic|IP_3484217_TX=10090_REVERSED	|generic|tr_Q8C4W1_Q8C4W1_MOUSE_REVERSED|
"""index: 8539, intensity: 12802.0, mobility: 1.070"""	-0.540463	0.251827	0.984646	RHAHQDWHVGDRHRHRVAHRFHFHLDLVDFCHKGALTASYFNG	generic|II_999649_TX=10090_REVERSED	|generic|tr_Q8BFT7_Q8BFT7_MOUSE_REVERSED	|generic|sp_Q6P1Z5_PED1A_MOUSE_REVERSED	|generic|tr_Q8BUE8_Q8BUE8_MOUSE_REVERSED	|generic|tr_Q8BXP0_Q8BXP0_MOUSE_REVERSED|
"""index: 22303, intensity: 4318.0, mobility: 0.938"""	-0.540473	0.251937	0.984651	SKMFRTNRKKQLIHQE	generic|IP_830897_TX=10090_REVERSED|
"""index: 11549, intensity: 2988.0, mobility: 0.896"""	-0.540961	0.252159	0.984897	TPPLTRITLTDGLHAEWASE	generic|sp_Q80ZD8-2_AMGO1_MOUSE_REVERSED|
"""index: 14343, intensity: 4103.0, mobility: 1.080"""	-0.540962	0.25238	0.984897	YDARNCTAVCVRLKRNNGNKEMV	generic|tr_Q3UW64_Q3UW64_MOUSE__chr4_-1_44045899_44045943_ENSMUST00000174522__II_963841_REVERSED	|generic|tr_F7BWW0_F7BWW0_MOUSE__chr4_-1_44066751_44066846_ENSMUST00000133709_REVERSED	|generic|tr_F6SHH4_F6SHH4_MOUSE__chr4_-1_44066751_44066846_ENSMUST00000133709_REVERSED	|generic|tr_F6WD11_F6WD11_MOUSE__chr4_-1_44066751_44066846_ENSMUST00000133709_REVERSED|
"""index: 11960, intensity: 4159.0, mobility: 1.062"""	-0.540982	0.252601	0.984907	FMHIILLGVNVSFLSDSILMMRTGA	generic|IP_839886_TX=10090_REVERSED|
"""index: 14256, intensity: 4573.0, mobility: 0.778"""	-0.54103	0.252823	0.984931	SHPAHVPL	generic|IP_874895_TX=10090_REVERSED|
"""index: 27288, intensity: 7578.0, mobility: 0.997"""	-0.541153	0.252988	0.984993	MNLRSQQRR	generic|IP_1122241_TX=10090_REVERSED	|generic|tr_Q3UX94_Q3UX94_MOUSE_REVERSED|
"""index: 21973, intensity: 5016.0, mobility: 0.920"""	-0.541478	0.253209	0.985156	FMIFFFLP	generic|IP_936445_TX=10090_REVERSED	|generic|IP_865106_TX=10090|
"""index: 22815, intensity: 4152.0, mobility: 0.906"""	-0.541542	0.253431	0.985188	WQRKLPSHI	generic|tr_A0A0A6YWR0_A0A0A6YWR0_MOUSE__II_1013634_REVERSED|
"""index: 14367, intensity: 3591.0, mobility: 1.162"""	-0.541601	0.25354	0.985218	WRRFDSLDPKLNSIN	generic|IP_991620_TX=10090_REVERSED|
"""index: 8820, intensity: 3803.0, mobility: 0.798"""	-0.542	0.253705	0.985416	PIQLMRTYNGNQGQF	generic|sp_Q9D8P4_RM17_MOUSE__chr7_-1_105809857_105810135_ENSMUST00000033170__II_886619_REVERSED	|generic|tr_A0A1B0GSV1_A0A1B0GSV1_MOUSE__chr7_-1_105809857_105810135_ENSMUST00000033170__II_886619_REVERSED|
"""index: 12604, intensity: 21743.0, mobility: 0.914"""	-0.542084	0.253814	0.985458	ITLMCRLVPI	generic|IP_839499_TX=10090_REVERSED|
"""index: 3088, intensity: 2787.0, mobility: 0.890"""	-0.542417	0.253979	0.985624	YTAVGRVEEQ	generic|tr_A0A5K7RLP0_A0A5K7RLP0_MOUSE_REVERSED|
"""index: 11882, intensity: 5002.0, mobility: 1.082"""	-0.542672	0.2542	0.98575	LEKLKRELEWELRENQERQHALESNKDSHVRELELRHEQ	generic|sp_Q6PHN1_CCD57_MOUSE__II_1125403_REVERSED	|generic|tr_Q5DU64_Q5DU64_MOUSE_REVERSED|
"""index: 8860, intensity: 3212.0, mobility: 1.197"""	-0.542774	0.254421	0.9858	SHFESQFSYGWWVRGPEAIHCYGLALLLISLYSGSQKQL	generic|IP_3455772_TX=10090_REVERSED|
"""index: 18360, intensity: 4214.0, mobility: 1.116"""	-0.542876	0.254529	0.985851	IVTMFLEEPSKNGDLEILYQPNHEAMVEE	generic|tr_G3UYQ4_G3UYQ4_MOUSE_REVERSED|
"""index: 12830, intensity: 4887.0, mobility: 1.082"""	-0.543107	0.254694	0.985964	MLQRDIVRHMDDQWAELQQSLNLKQQI	generic|tr_D3YTR9_D3YTR9_MOUSE__II_938075_REVERSED	|generic|sp_A0JNT9_BICL1_MOUSE__II_938075_REVERSED	|generic|tr_D4PEG0_D4PEG0_MOUSE__II_938075_REVERSED|
"""index: 16214, intensity: 7562.0, mobility: 0.924"""	-0.543412	0.254915	0.986114	DSSILLDRHATRPDLTLDA	generic|tr_G3UYJ8_G3UYJ8_MOUSE_REVERSED	|generic|tr_A2RT81_A2RT81_MOUSE_REVERSED|
"""index: 21136, intensity: 3233.0, mobility: 1.042"""	-0.543452	0.255136	0.986134	RSSMSYDGLLEFIFQAKKWGPCVIVALPGNR	generic|tr_A0A087WQS9_A0A087WQS9_MOUSE_REVERSED	|generic|sp_Q9CWU0_TDR12_MOUSE_REVERSED	|generic|tr_A0A0A6YX17_A0A0A6YX17_MOUSE_REVERSED|
"""index: 9246, intensity: 5494.0, mobility: 0.925"""	-0.543479	0.255357	0.986147	QIRDTTGAMPRGSDALAPPHYPK	generic|tr_Q05B96_Q05B96_MOUSE_REVERSED	|generic|tr_Q5SV55_Q5SV55_MOUSE_REVERSED	|generic|sp_Q9CSB4_PAR3L_MOUSE_REVERSED	|generic|sp_Q9CSB4-2_PAR3L_MOUSE_REVERSED|
"""index: 4127, intensity: 3295.0, mobility: 0.804"""	-0.543773	0.25546	0.986291	CANSVTERLAALMR	generic|IP_1076450_TX=10090_REVERSED	|generic|IP_972961_TX=10090_REVERSED|
"""index: 8561, intensity: 209081.0, mobility: 1.053"""	-0.544108	0.25546	0.986455	QPPPQPLGHGPVPNFGLAGHQPKE	generic|II_1010490_TX=10090_REVERSED|
"""index: 14289, intensity: 8771.0, mobility: 0.820"""	-0.544462	0.255568	0.986627	LIEQAKVCLAHPDSREPL	generic|tr_E9PUV9_E9PUV9_MOUSE_REVERSED	|generic|sp_P58660_CAR10_MOUSE_REVERSED|
"""index: 8785, intensity: 10672.0, mobility: 0.980"""	-0.544772	0.255732	0.986777	PRTYNVEQQNVPEYSLVYEEQGRYSSESDSANSTVH	generic|tr_Q3UP61_Q3UP61_MOUSE__chr16_1_31863194_31863286_ENSMUST00000132176__II_1076942_REVERSED	|generic|tr_H7BWY4_H7BWY4_MOUSE__chr16_1_31863194_31863286_ENSMUST00000132176__II_1076942_REVERSED	|generic|sp_Q811D0_DLG1_MOUSE__chr16_1_31863194_31863286_ENSMUST00000132176__II_1076942_REVERSED	|generic|sp_Q811D0-2_DLG1_MOUSE__chr16_1_31863194_31863286_ENSMUST00000132176_REVERSED	|generic|sp_Q811D0-3_DLG1_MOUSE__chr16_1_31863194_31863286_ENSMUST00000132176_REVERSED|
"""index: 24478, intensity: 5079.0, mobility: 0.994"""	-0.545066	0.255952	0.98692	MVPDIQLRSLL	generic|tr_A0A1Y7VK20_A0A1Y7VK20_MOUSE__chr12_1_98785698_98785745_ENSMUST00000220660__II_3503845_REVERSED	|generic|tr_A0A1Y7VJD9_A0A1Y7VJD9_MOUSE__II_3471054_REVERSED	|generic|sp_Q8BJ05_ZC3HE_MOUSE__chr12_1_98785698_98785745_ENSMUST00000220660__II_3507372_REVERSED	|generic|sp_Q8BJ05-3_ZC3HE_MOUSE__chr12_1_98785698_98785745_ENSMUST00000220660__II_3507372_REVERSED	|generic|sp_Q8BJ05-4_ZC3HE_MOUSE__chr12_1_98785698_98785745_ENSMUST00000220660__II_3507372_REVERSED|
"""index: 26008, intensity: 3627.0, mobility: 1.252"""	-0.545068	0.256116	0.98692	QLRPHLNPAVVGLSMVTKM	generic|chr2_1_156701577_156704611_ENSMUST00000169464__IP_996355_TX=10090_REVERSED|
"""index: 18791, intensity: 4670.0, mobility: 0.859"""	-0.545303	0.256218	0.987034	DGELNYCRAGNLCPSPE	generic|tr_A0A1Y7VLS8_A0A1Y7VLS8_MOUSE_REVERSED	|generic|sp_Q9QYE5_JAG2_MOUSE_REVERSED|
"""index: 6402, intensity: 4022.0, mobility: 0.785"""	-0.546095	0.256218	0.987414	MRRKPSAPHNIKMT	generic|IP_969690_TX=10090_REVERSED|
"""index: 16067, intensity: 2761.0, mobility: 0.975"""	-0.547016	0.256438	0.987852	FQLCGMVQLAAFILMEEETCDIEEL	generic|II_998950_TX=10090_REVERSED|
"""index: 10430, intensity: 4514.0, mobility: 0.940"""	-0.547058	0.256659	0.987871	ENPNKDPHYKLALKRYEKKLEEQTANPKV	generic|IP_869105_TX=10090_REVERSED|
"""index: 3163, intensity: 2558.0, mobility: 0.900"""	-0.547095	0.256822	0.987889	NIDLVNEMRH	generic|IP_1094303_TX=10090_REVERSED|
"""index: 19784, intensity: 2812.0, mobility: 1.086"""	-0.547119	0.256986	0.9879	LNQAGIAKMPVPWHM	generic|tr_Q91Z52_Q91Z52_MOUSE_REVERSED	|generic|tr_Q3U0G0_Q3U0G0_MOUSE_REVERSED	|generic|tr_Q3U1H0_Q3U1H0_MOUSE_REVERSED|
"""index: 20975, intensity: 45430.0, mobility: 0.975"""	-0.547354	0.257143	0.988011	KRFSSKSIKN	generic|sp_Q9D708_S10AG_MOUSE__II_978732_REVERSED	|generic|tr_D3Z2Y6_D3Z2Y6_MOUSE_REVERSED|
"""index: 12572, intensity: 9081.0, mobility: 0.981"""	-0.547512	0.257143	0.988086	DRTQHWRPELVALAVYLFGSLGLFSLGQSREQLAS	generic|tr_F7A0T4_F7A0T4_MOUSE_REVERSED|
"""index: 6791, intensity: 45657.0, mobility: 1.044"""	-0.548266	0.257187	0.98844	YPVCRFAVGLGDREPLPPVKEM	generic|IP_1098364_TX=10090_REVERSED|
"""index: 12849, intensity: 3277.0, mobility: 0.845"""	-0.548607	0.257187	0.988599	SKVCASHIRKERVCMILLPM	generic|IP_1121283_TX=10090_REVERSED|
"""index: 13276, intensity: 5551.0, mobility: 1.127"""	-0.549041	0.257406	0.988801	QYDRLKERSAWDKEPADEPISLLEVPGQVQ	generic|tr_A2APY6_A2APY6_MOUSE__chr12_-1_73284743_73284772_ENSMUST00000116420__II_998659_REVERSED	|generic|tr_B2RXU2_B2RXU2_MOUSE__chr2_-1_140158476_140158592_ENSMUST00000137005__II_998659_REVERSED	|generic|II_998661_TX=10090_REVERSED|
"""index: 19554, intensity: 3588.0, mobility: 0.866"""	-0.549051	0.257562	0.988805	STINQETRLPTLSFNYI	generic|IP_3475500_TX=10090_REVERSED|
"""index: 20689, intensity: 3550.0, mobility: 0.867"""	-0.549146	0.257562	0.988849	RSHSRRHP	generic|sp_Q2TB54_FCAMR_MOUSE_REVERSED	|generic|sp_Q2TB54-2_FCAMR_MOUSE_REVERSED|
"""index: 13634, intensity: 7113.0, mobility: 0.989"""	-0.549645	0.257782	0.98908	VFIHLCESNGCPELIPVILAPLATEISSSENANFS	generic|tr_A2BDN7_A2BDN7_MOUSE__chrX_-1_12746621_12746671_ENSMUST00000124053_REVERSED	|generic|sp_A2ABV5_MED14_MOUSE__chrX_-1_12746621_12746671_ENSMUST00000124053_REVERSED	|generic|sp_A2ABV5-2_MED14_MOUSE__chrX_-1_12746621_12746671_ENSMUST00000124053_REVERSED|
"""index: 7990, intensity: 6431.0, mobility: 0.904"""	-0.549657	0.258001	0.989085	ACGESDGPSVVEPERALGPPQTS	generic|sp_B1AVH7-2_TBD2A_MOUSE_REVERSED	|generic|sp_B1AVH7_TBD2A_MOUSE_REVERSED|
"""index: 21064, intensity: 7673.0, mobility: 1.185"""	-0.549717	0.25822	0.989113	AETQTSTTVSDAAPVGALA	generic|tr_D3YTW7_D3YTW7_MOUSE__chr5_1_81794785_81795063_ENSMUST00000120128__II_943857_REVERSED	|generic|sp_Q80TS3_AGRL3_MOUSE__chr5_1_81794785_81795063_ENSMUST00000120128__II_943824_REVERSED	|generic|sp_Q80TS3-3_AGRL3_MOUSE__chr5_1_81794785_81795063_ENSMUST00000120128__II_943857_REVERSED	|generic|sp_Q80TS3-4_AGRL3_MOUSE__chr5_1_81794785_81795063_ENSMUST00000120128__II_943824_REVERSED	|generic|sp_Q80TS3-5_AGRL3_MOUSE__chr5_1_81794785_81795063_ENSMUST00000120128__II_943857_REVERSED	|generic|tr_D3YVT9_D3YVT9_MOUSE__chr5_1_81794785_81795063_ENSMUST00000120128__II_943857_REVERSED	|generic|tr_D3Z593_D3Z593_MOUSE__chr5_1_81794785_81795063_ENSMUST00000120128__II_943857_REVERSED	|generic|tr_K3W4M8_K3W4M8_MOUSE__chr5_1_81794785_81795063_ENSMUST00000120128__II_943857_REVERSED	|generic|tr_D3Z4S7_D3Z4S7_MOUSE__chr5_1_81794785_81795063_ENSMUST00000120128__II_943857_REVERSED	|generic|tr_D3Z634_D3Z634_MOUSE__chr5_1_81794785_81795063_ENSMUST00000120128__II_943857_REVERSED	|generic|tr_D3Z3G4_D3Z3G4_MOUSE__chr5_1_81794785_81795063_ENSMUST00000120128__II_943857_REVERSED	|generic|tr_D3Z5M6_D3Z5M6_MOUSE__chr5_1_81794785_81795063_ENSMUST00000120128__II_943857_REVERSED	|generic|tr_F6WMY5_F6WMY5_MOUSE__chr5_1_81794785_81795063_ENSMUST00000120128__II_943857_REVERSED|
"""index: 11429, intensity: 3851.0, mobility: 1.024"""	-0.549893	0.258439	0.989194	IHGEKFPLTQKQQQDLMSHV	generic|tr_A0A087WQF3_A0A087WQF3_MOUSE_REVERSED	|generic|sp_Q3UR70_TGFA1_MOUSE__chr1_-1_43059876_43060175_ENSMUST00000188598_REVERSED|
"""index: 5514, intensity: 3928.0, mobility: 0.853"""	-0.550211	0.258545	0.98934	SGQLHEQSDTNFPTKSPK	generic|IP_953038_TX=10090_REVERSED|
"""index: 20943, intensity: 2659.0, mobility: 1.010"""	-0.550301	0.258708	0.989381	RLLATIWEEQL	generic|IP_1016658_TX=10090_REVERSED|
"""index: 18222, intensity: 7276.0, mobility: 0.952"""	-0.550371	0.258757	0.989413	MVAIAQEAKHQLALLAAQRGQ	generic|sp_Q9R0L6-2_PCM1_MOUSE__chr8_1_41274102_41274302_ENSMUST00000211090__II_3501011_REVERSED	|generic|tr_B2RSW8_B2RSW8_MOUSE__chr8_1_41274102_41274302_ENSMUST00000211090_REVERSED	|generic|chr8_1_41267229_41267372_ENSMUST00000211090_REVERSED	|generic|chr8_1_41267280_41267372_ENSMUST00000211090_REVERSED	|generic|sp_Q9R0L6_PCM1_MOUSE__chr8_1_41274102_41274302_ENSMUST00000211090_REVERSED|
"""index: 13561, intensity: 2986.0, mobility: 0.948"""	-0.551172	0.258975	0.989778	LQLMLGDQVNQSLGLTKQVDRCIKSLCYQFEE	generic|tr_A0A0G2JH03_A0A0G2JH03_MOUSE_REVERSED|
"""index: 619, intensity: 4409.0, mobility: 0.768"""	-0.551366	0.259194	0.989866	DRSAGSGPPRPPRST	generic|IP_997849_TX=10090_REVERSED|
"""index: 24331, intensity: 2745.0, mobility: 1.032"""	-0.551486	0.259413	0.989921	GWCSGPSPLELSCLI	generic|IP_847081_TX=10090_REVERSED|
"""index: 14109, intensity: 5242.0, mobility: 1.147"""	-0.551781	0.259575	0.990054	RRKSNVDVDEYISKYVNRKPFVLFETM	generic|tr_A0A0G2JEB6_A0A0G2JEB6_MOUSE_REVERSED|
"""index: 15220, intensity: 60381.0, mobility: 0.916"""	-0.552294	0.259794	0.990285	AAVDMSIASQEIYGAKAFETKL	generic|IP_3492921_TX=10090_REVERSED|
"""index: 24989, intensity: 5013.0, mobility: 1.019"""	-0.552517	0.259956	0.990385	KAHFISGKQRR	generic|IP_1118506_TX=10090_REVERSED|
"""index: 7059, intensity: 6209.0, mobility: 1.011"""	-0.552791	0.260175	0.990507	GLNVTVFSLNMAKGLNVLMHSHNL	generic|IP_1087424_TX=10090_REVERSED|
"""index: 27146, intensity: 4201.0, mobility: 1.184"""	-0.552854	0.26028	0.990535	PFLTRWRPLSQSDELGG	generic|IP_3484801_TX=10090_REVERSED|
"""index: 14055, intensity: 3605.0, mobility: 0.941"""	-0.553342	0.260499	0.990752	ITTMFWVANWPPNTLVGKCLSQTSVSVSLNSVANKA	generic|tr_Q18PJ2_Q18PJ2_MOUSE_REVERSED	|generic|sp_Q9ET39-2_SLAF6_MOUSE_REVERSED	|generic|sp_Q9ET39-3_SLAF6_MOUSE_REVERSED	|generic|tr_Q18PJ0_Q18PJ0_MOUSE_REVERSED|
"""index: 18955, intensity: 5916.0, mobility: 0.864"""	-0.553385	0.26066	0.990771	SFTPVLQYFSLKVLWQT	generic|IP_946727_TX=10090_REVERSED|
"""index: 1393, intensity: 3199.0, mobility: 0.825"""	-0.553586	0.260879	0.99086	PAFSGAKNKARLPSSNQERQ	generic|IP_2415689_TX=10090_REVERSED|
"""index: 13076, intensity: 3480.0, mobility: 0.972"""	-0.553592	0.261041	0.990863	TPDQFNKCVMILKFTKWYNFVKRIVSTTM	generic|IP_1017687_TX=10090_REVERSED|
"""index: 10647, intensity: 3642.0, mobility: 0.846"""	-0.553959	0.261259	0.991025	RSTNPCGWDNLGQPTYLSERD	generic|sp_Q9QZ04_MAGL2_MOUSE_REVERSED	|generic|tr_Q6IR13_Q6IR13_MOUSE_REVERSED	|generic|tr_Q9JIN9_Q9JIN9_MOUSE_REVERSED|
"""index: 16627, intensity: 4206.0, mobility: 0.991"""	-0.553985	0.261478	0.991037	LTCSTFNMTFDLDLNKLHARVEQGWTTKS	generic|IP_1002397_TX=10090_REVERSED|
"""index: 1017, intensity: 8842.0, mobility: 0.764"""	-0.554127	0.261639	0.991099	ASLAKDLA	generic|sp_Q921W0_CHM1A_MOUSE__chr8_-1_123206140_123206211_ENSMUST00000167655__II_860458_REVERSED|
"""index: 11252, intensity: 7610.0, mobility: 0.911"""	-0.554991	0.261858	0.991477	LYGKEAGSRPKLILDMVETWSNQLIARG	generic|tr_F7CG42_F7CG42_MOUSE__II_945749_REVERSED	|generic|sp_Q91VU7_PUS7_MOUSE_REVERSED	|generic|sp_Q91VU7-2_PUS7_MOUSE_REVERSED	|generic|tr_Q3ULP8_Q3ULP8_MOUSE_REVERSED|
"""index: 1443, intensity: 3736.0, mobility: 0.803"""	-0.55512	0.262077	0.991534	SMPTPQRY	generic|II_3482804_TX=10090_REVERSED	|generic|tr_A0A2K6EDK3_A0A2K6EDK3_MOUSE__chr15_-1_44376394_44376561_ENSMUST00000226606_REVERSED	|generic|sp_Q6PIP5_NUDC1_MOUSE__chr15_-1_44376394_44376561_ENSMUST00000226606_REVERSED|
"""index: 10035, intensity: 6041.0, mobility: 1.007"""	-0.555179	0.26218	0.99156	EQFTPIKFMQCWYTTGKNPIPVNQNVLDFYPLVTSVVNAKE	generic|sp_Q9CXI3_MOXD1_MOUSE_REVERSED|
"""index: 22950, intensity: 3866.0, mobility: 0.981"""	-0.555442	0.262284	0.991674	ELKNHIKEPQ	generic|tr_A0A1L1SUC4_A0A1L1SUC4_MOUSE__chr9_1_49024006_49024089_ENSMUST00000215850__II_3506624_REVERSED	|generic|tr_Q8BZ53_Q8BZ53_MOUSE__chr9_1_49024006_49024089_ENSMUST00000215850_REVERSED	|generic|sp_Q5I043_UBP28_MOUSE__chr9_1_49024006_49024089_ENSMUST00000215850_REVERSED	|generic|sp_Q5I043-2_UBP28_MOUSE__chr9_1_49024006_49024089_ENSMUST00000215850_REVERSED|
"""index: 479, intensity: 2827.0, mobility: 0.809"""	-0.555747	0.262388	0.991806	HDLADWGGQ	generic|tr_A0A494BB34_A0A494BB34_MOUSE_REVERSED	|generic|tr_D3Z1J2_D3Z1J2_MOUSE_REVERSED	|generic|sp_A0AUP1_CC112_MOUSE_REVERSED|
"""index: 15404, intensity: 8635.0, mobility: 0.821"""	-0.555801	0.262492	0.991829	INMSPLVQ	generic|IP_3502443_TX=10090_REVERSED|
"""index: 7708, intensity: 3096.0, mobility: 0.916"""	-0.556099	0.262699	0.991958	CHLPFSFLNFSVLSPCVF	generic|IP_861499_TX=10090_REVERSED|
"""index: 13110, intensity: 2659.0, mobility: 0.804"""	-0.556189	0.262699	0.991997	LQEGAGGGLFNGLILK	generic|tr_Q3U9R5_Q3U9R5_MOUSE_REVERSED|
"""index: 18037, intensity: 4915.0, mobility: 1.032"""	-0.556713	0.262917	0.992222	LLEQSKDDLIELKKLRQKVQALNGTIDGLERQQSLL	generic|tr_Q99N72_Q99N72_MOUSE_REVERSED	|generic|tr_Q8C067_Q8C067_MOUSE_REVERSED	|generic|tr_Q7TNJ5_Q7TNJ5_MOUSE_REVERSED	|generic|tr_Q8BLE2_Q8BLE2_MOUSE_REVERSED	|generic|tr_A2AET8_A2AET8_MOUSE_REVERSED|
"""index: 8701, intensity: 6608.0, mobility: 0.949"""	-0.556789	0.263135	0.992254	QEQQAAQQQLQ	generic|tr_F6XLV1_F6XLV1_MOUSE_REVERSED|
"""index: 23526, intensity: 4713.0, mobility: 1.141"""	-0.556824	0.263353	0.992269	GTMADEPISYMQHKTKVSWQGAEGEGVKVLMVRFNT	generic|sp_P52792_HXK4_MOUSE_REVERSED	|generic|sp_P52792-2_HXK4_MOUSE_REVERSED|
"""index: 20946, intensity: 3694.0, mobility: 0.808"""	-0.556917	0.263514	0.992309	MFGWTRCW	generic|IP_1101567_TX=10090_REVERSED|
"""index: 15533, intensity: 2937.0, mobility: 0.916"""	-0.556961	0.263559	0.992328	MLPFSLALLFRPCSETYIRS	generic|IP_1066258_TX=10090_REVERSED|
"""index: 23451, intensity: 17252.0, mobility: 0.933"""	-0.557184	0.26372	0.992423	KEVFWIRR	generic|IP_3467476_TX=10090_REVERSED|
"""index: 6224, intensity: 26415.0, mobility: 1.046"""	-0.557207	0.263937	0.992433	YPVCRFAVGLGDREPLPPVKEM	generic|IP_1098364_TX=10090_REVERSED|
"""index: 2207, intensity: 5395.0, mobility: 0.794"""	-0.557274	0.264085	0.992461	LHLNNRLHEKVEEDTDRCS	generic|tr_A0A140LJF7_A0A140LJF7_MOUSE__chr2_-1_112902574_112902609_ENSMUST00000146187_REVERSED	|generic|tr_A0A140LJK7_A0A140LJK7_MOUSE__chr2_-1_112902574_112902609_ENSMUST00000146187_REVERSED	|generic|tr_E9PW34_E9PW34_MOUSE__chr2_-1_112902574_112902609_ENSMUST00000146187_REVERSED	|generic|sp_A2AGL3_RYR3_MOUSE__chr2_-1_112902574_112902609_ENSMUST00000146187_REVERSED	|generic|sp_A2AGL3-2_RYR3_MOUSE__chr2_-1_112902574_112902609_ENSMUST00000146187_REVERSED|
"""index: 10103, intensity: 4959.0, mobility: 1.061"""	-0.557326	0.264085	0.992483	WPPSWTGWARPVRSWRCAPSPTFSTRRFEQRISNWEVMPTR	generic|IP_841173_TX=10090_REVERSED|
"""index: 5453, intensity: 3261.0, mobility: 0.765"""	-0.557777	0.264303	0.992675	WSLSVPFPPAGEV	generic|tr_F8WGX5_F8WGX5_MOUSE__chr18_1_49920967_49921035_ENSMUST00000181907_REVERSED	|generic|sp_Q6PNC0_DMXL1_MOUSE__chr18_1_49920967_49921035_ENSMUST00000181907_REVERSED|
"""index: 10773, intensity: 5913.0, mobility: 0.879"""	-0.557786	0.26452	0.992679	ISRQITRIPMGSSTERSRRSIGRV	generic|IP_874880_TX=10090_REVERSED	|generic|IP_1017001_TX=10090_REVERSED|
"""index: 11788, intensity: 3556.0, mobility: 1.239"""	-0.557892	0.264738	0.992723	SPPQQQRRRPASCHCKAHLA	generic|IP_1062635_TX=10090_REVERSED|
"""index: 25333, intensity: 3267.0, mobility: 1.104"""	-0.557895	0.264916	0.992725	QRKRARKQKMAM	generic|tr_Q3UQC3_Q3UQC3_MOUSE__IP_1015790_REVERSED|
"""index: 27322, intensity: 4917.0, mobility: 1.252"""	-0.558026	0.264916	0.99278	AERVFFARESYRRLAEAI	generic|sp_Q3UFS0-2_ZY11B_MOUSE_REVERSED	|generic|sp_Q3UFS0-3_ZY11B_MOUSE_REVERSED	|generic|sp_Q3UFS0_ZY11B_MOUSE__chr9_-1_9972828_9972857_ENSMUST00000160216_REVERSED|
"""index: 26527, intensity: 8913.0, mobility: 1.100"""	-0.55859	0.264916	0.993017	VPSSLLEGPSGVGVGGGRLFGHLGEPDLVRQLG	generic|IP_1131395_TX=10090_REVERSED|
"""index: 2359, intensity: 3083.0, mobility: 0.730"""	-0.558771	0.264916	0.993093	DTELPRVGRQATP	generic|chr3_1_27182981_27183262_ENSMUST00000046515__IP_986803_TX=10090_REVERSED	|generic|chr3_1_27183089_27183262_ENSMUST00000046515__IP_986803_TX=10090_REVERSED	|generic|IP_986806_TX=10090_REVERSED|
"""index: 15975, intensity: 2930.0, mobility: 1.102"""	-0.559197	0.265018	0.993272	PLSLSLSLSLNLTW	generic|IP_995151_TX=10090_REVERSED|
"""index: 14895, intensity: 4463.0, mobility: 0.875"""	-0.559403	0.265235	0.993357	RQLSFCVSVTEFLRGRLYM	generic|chr7_1_112093276_112093548_ENSMUST00000210526__II_3459223_TX=10090_REVERSED|
"""index: 12368, intensity: 2783.0, mobility: 0.904"""	-0.559444	0.265452	0.993374	EWWSSARVVDQVQREL	generic|sp_Q80UG1_FADS6_MOUSE_REVERSED	|generic|sp_Q80UG1-2_FADS6_MOUSE_REVERSED|
"""index: 4610, intensity: 5452.0, mobility: 0.867"""	-0.559451	0.265669	0.993377	TYCRPPIPGGPTSWKMR	generic|sp_O88786_I13R2_MOUSE_REVERSED	|generic|sp_O88786-2_I13R2_MOUSE_REVERSED|
"""index: 11923, intensity: 4424.0, mobility: 1.087"""	-0.559474	0.265886	0.993387	RPAADPPGAPPEAPPQPVSPPPEEAPGAPQTPLT	generic|tr_Q80V17_Q80V17_MOUSE__chr7_1_127799324_127799479_ENSMUST00000154987__II_878848_REVERSED	|generic|tr_A0A0U1RNP2_A0A0U1RNP2_MOUSE__chr7_1_127799324_127799479_ENSMUST00000154987__II_878848_REVERSED	|generic|sp_E9PYH6_SET1A_MOUSE__chr7_1_127799324_127799479_ENSMUST00000154987__II_878848_REVERSED|
"""index: 4812, intensity: 3097.0, mobility: 1.071"""	-0.559586	0.266031	0.993433	ELCGASRARWYSGTPPSRWMWPWS	generic|IP_1082371_TX=10090_REVERSED|
"""index: 12853, intensity: 7175.0, mobility: 1.134"""	-0.559711	0.266031	0.993485	PTPSYLMVCMPIRMSKSKLGLRAAFGPSAAALV	generic|IP_869620_TX=10090_REVERSED|
"""index: 21795, intensity: 3088.0, mobility: 0.970"""	-0.560135	0.266248	0.99366	RPLQLNQSGDAAQ	generic|IP_1075291_TX=10090_REVERSED|
"""index: 8485, intensity: 19635.0, mobility: 1.058"""	-0.560179	0.266464	0.993678	EALRLIEDIDMEQPESEEGEIEKFLDEAGFKLIATLEEKNFPN	generic|sp_E9PZM4_CHD2_MOUSE__chr7_-1_73455770_73455814_ENSMUST00000199809__II_890802_REVERSED|
"""index: 22929, intensity: 3066.0, mobility: 1.099"""	-0.560392	0.266681	0.993766	TEVMMTVMNLCILIMISIDFVQKTVFDFVMGQ	generic|sp_B1AWN6_SCN2A_MOUSE__chr15_1_100970239_100970271_ENSMUST00000202971__II_1007876_REVERSED	|generic|tr_A0A5H1ZRM8_A0A5H1ZRM8_MOUSE__chr15_1_100970239_100970271_ENSMUST00000202971__II_1007876_REVERSED	|generic|tr_A0A0R5RP28_A0A0R5RP28_MOUSE__chr15_1_100970239_100970271_ENSMUST00000202971__II_1007876_REVERSED	|generic|tr_A0A0R5RP29_A0A0R5RP29_MOUSE__chr15_1_100970239_100970271_ENSMUST00000202971__II_1007876_REVERSED	|generic|tr_Q62242_Q62242_MOUSE_REVERSED	|generic|tr_Q68V27_Q68V27_MOUSE_REVERSED|
"""index: 18408, intensity: 3444.0, mobility: 0.985"""	-0.560408	0.26684	0.993773	VLDVYLYVWVP	generic|IP_971246_TX=10090_REVERSED|
"""index: 876, intensity: 15416.0, mobility: 1.001"""	-0.560594	0.266883	0.993849	SHKFVQAQKLHNM	generic|IP_2492700_TX=10090_REVERSED|
"""index: 13140, intensity: 4529.0, mobility: 0.954"""	-0.561356	0.2671	0.994161	KVGKMQGLTPWLWSSRKGLPSIDGHSHRTR	generic|II_1148422_TX=10090_REVERSED|
"""index: 4620, intensity: 3126.0, mobility: 1.125"""	-0.561551	0.267258	0.99424	QQPWRTAQQTSPMED	generic|tr_B9EIV6_B9EIV6_MOUSE_REVERSED|
"""index: 6353, intensity: 5799.0, mobility: 1.087"""	-0.561656	0.267301	0.994283	PNMEWISRFSRKKSIPLSKWAHQKFCICKGKCYQKRMWFS	generic|IP_1089738_TX=10090_REVERSED|
"""index: 8314, intensity: 3895.0, mobility: 0.846"""	-0.561823	0.267517	0.994351	ELLYYLIFIYDL	generic|tr_A0A140LIA1_A0A140LIA1_MOUSE__II_879597_REVERSED	|generic|tr_A0A140LHT5_A0A140LHT5_MOUSE__II_879600_REVERSED	|generic|II_879604_TX=10090_REVERSED	|generic|sp_Q8BWC0_TPC2_MOUSE_REVERSED	|generic|tr_B2RUK7_B2RUK7_MOUSE_REVERSED	|generic|tr_Q80UQ1_Q80UQ1_MOUSE_REVERSED|
"""index: 20733, intensity: 7535.0, mobility: 0.850"""	-0.561842	0.267734	0.994358	NRWSSAPR	generic|chr6_1_83197853_83197897_ENSMUST00000077407_REVERSED|
"""index: 10872, intensity: 146988.0, mobility: 1.082"""	-0.561914	0.267834	0.994388	LSVSSSHNITPHSADGSGLVGVEGLGPSGLVGSFRSRSKFAYRMIITS	generic|IP_3502915_TX=10090_REVERSED|
"""index: 8197, intensity: 2883.0, mobility: 1.092"""	-0.562102	0.26805	0.994463	KNEADIAQMLCEYTTQVLKRAGEDVDGVFFTENLDGHYGNRYL	generic|tr_A0A0G2JFL1_A0A0G2JFL1_MOUSE__II_974821_REVERSED|
"""index: 4621, intensity: 2505.0, mobility: 1.035"""	-0.562126	0.268251	0.994473	CSMYWKKLPVDKKYICMRS	generic|IP_3486498_TX=10090_REVERSED|
"""index: 11015, intensity: 2683.0, mobility: 0.790"""	-0.56225	0.268251	0.994523	YHDTTIRYHSGLM	generic|IP_952769_TX=10090_REVERSED|
"""index: 14344, intensity: 4610.0, mobility: 0.848"""	-0.562879	0.268467	0.994776	QVQEMYQSACGTWTRVT	generic|IP_865497_TX=10090_REVERSED|
"""index: 25426, intensity: 6769.0, mobility: 0.911"""	-0.562965	0.268624	0.99481	CFRLNLFLTLPPL	generic|tr_Q8VFH6_Q8VFH6_MOUSE_REVERSED|
"""index: 8866, intensity: 4678.0, mobility: 1.046"""	-0.563212	0.268724	0.994909	YYLLNEPKLDRHVIGMRHLYYVADLVQRILTSADKETYFGK	generic|tr_Q3UH04_Q3UH04_MOUSE__chr6_-1_113338107_113338175_ENSMUST00000149497__II_1015275_REVERSED	|generic|tr_B1AW58_B1AW58_MOUSE__chr6_-1_113338107_113338175_ENSMUST00000149497__II_1015275_REVERSED	|generic|tr_Q3TDM2_Q3TDM2_MOUSE__chr6_-1_113338107_113338175_ENSMUST00000149497__II_1015275_REVERSED	|generic|sp_Q8BW96-2_KCC1D_MOUSE__chr6_-1_113338107_113338175_ENSMUST00000149497__II_1015275_REVERSED	|generic|sp_Q8BW96-3_KCC1D_MOUSE__chr6_-1_113338107_113338175_ENSMUST00000149497_REVERSED|
"""index: 10246, intensity: 8700.0, mobility: 0.997"""	-0.563447	0.268882	0.995002	DLQTVVYGTHRWFPDDKQAKINQRTWMEQKEMFDQVKKV	generic|II_904410_TX=10090_REVERSED	|generic|tr_A0A0R4J0B2_A0A0R4J0B2_MOUSE_REVERSED	|generic|sp_Q8VCI0_PLBL1_MOUSE_REVERSED|
"""index: 19769, intensity: 3709.0, mobility: 0.927"""	-0.563477	0.268982	0.995015	FHCSDLLLLL	generic|tr_A2A7U3_A2A7U3_MOUSE_REVERSED	|generic|sp_Q3U0Y2_TM35B_MOUSE_REVERSED|
"""index: 6168, intensity: 3506.0, mobility: 0.870"""	-0.564057	0.269198	0.995245	MSNIESSVQF	generic|IP_3461005_TX=10090_REVERSED|
"""index: 14783, intensity: 3768.0, mobility: 0.853"""	-0.564086	0.269297	0.995256	DTINFQTANLEQLLRDLECLGNGLVGS	generic|tr_E9Q1D5_E9Q1D5_MOUSE__II_878509_REVERSED	|generic|sp_Q62219_TGFI1_MOUSE__II_878504_REVERSED	|generic|sp_Q62219-2_TGFI1_MOUSE__II_878504_REVERSED	|generic|sp_Q62219-3_TGFI1_MOUSE__II_878509_REVERSED	|generic|sp_Q62219-5_TGFI1_MOUSE__II_878509_REVERSED	|generic|tr_E9PYQ1_E9PYQ1_MOUSE__II_878513_REVERSED|
"""index: 11158, intensity: 15769.0, mobility: 0.906"""	-0.564309	0.269513	0.995344	IFSLIPSGQRDNPPSVKQHILNSNQNLK	generic|sp_Q45VK7_DYHC2_MOUSE__chr9_-1_7052557_7052643_ENSMUST00000139671_REVERSED	|generic|sp_Q45VK7-2_DYHC2_MOUSE__chr9_-1_7052557_7052643_ENSMUST00000139671_REVERSED|
"""index: 27518, intensity: 7472.0, mobility: 0.922"""	-0.564373	0.269653	0.995369	KNVKSNILMKLPF	generic|IP_1092632_TX=10090_REVERSED|
"""index: 18740, intensity: 3699.0, mobility: 0.956"""	-0.564459	0.269653	0.995403	ELQMKSQKSGQNPVDGLW	generic|IP_940233_TX=10090_REVERSED|
"""index: 18087, intensity: 5957.0, mobility: 0.832"""	-0.564848	0.269869	0.995556	TQLGMLLSP	generic|IP_3477751_TX=10090_REVERSED|
"""index: 7685, intensity: 6138.0, mobility: 0.830"""	-0.564929	0.270026	0.995587	EHENQLRRLEEELGRQRHGDQ	generic|tr_A0A494BB08_A0A494BB08_MOUSE_REVERSED	|generic|sp_Q4QRL3_CC88B_MOUSE_REVERSED	|generic|sp_Q4QRL3-2_CC88B_MOUSE_REVERSED	|generic|tr_B2RXR1_B2RXR1_MOUSE_REVERSED|
"""index: 6837, intensity: 18000.0, mobility: 0.859"""	-0.56496	0.270241	0.9956	FTLYESVKCIAQTLMLPNKLIHWIN	generic|tr_Q9D4B7_Q9D4B7_MOUSE_REVERSED	|generic|tr_Q3V161_Q3V161_MOUSE_REVERSED	|generic|tr_Q8C0X7_Q8C0X7_MOUSE_REVERSED|
"""index: 7538, intensity: 4237.0, mobility: 0.812"""	-0.565016	0.270457	0.995622	HDGSHRVPAPLHGPSQC	generic|tr_D3YX99_D3YX99_MOUSE__chr3_1_32748527_32748571_ENSMUST00000029217__II_988449_REVERSED|
"""index: 27292, intensity: 5971.0, mobility: 1.002"""	-0.565306	0.270672	0.995735	YPLLALNYCLR	generic|IP_873123_TX=10090_REVERSED|
"""index: 12758, intensity: 3882.0, mobility: 1.099"""	-0.565654	0.270829	0.99587	IMQSVTEHLSNPSEEACLLLLRGSRPIGA	generic|IP_914177_TX=10090_REVERSED|
"""index: 21221, intensity: 4288.0, mobility: 0.874"""	-0.565953	0.271044	0.995986	VASIFSPKLE	generic|IP_3492055_TX=10090_REVERSED|
"""index: 16708, intensity: 3081.0, mobility: 1.080"""	-0.566158	0.271201	0.996065	DLLYWTCGQSKRKSQELLHSLDWADW	generic|IP_2449515_TX=10090_REVERSED|
"""index: 7320, intensity: 4121.0, mobility: 1.027"""	-0.566462	0.271358	0.996182	IAFSIYLPKGGMQQRVEAMLPVLSKMWCDEALVVRFGQSRSYR	generic|sp_A2AS89_SPEB_MOUSE_REVERSED	|generic|tr_Q8R0Z1_Q8R0Z1_MOUSE_REVERSED|
"""index: 14629, intensity: 4055.0, mobility: 0.953"""	-0.566668	0.271515	0.996261	KACTLEIVSSATKNGGCPYGKSYT	generic|tr_Q8K0J1_Q8K0J1_MOUSE_REVERSED	|generic|tr_Q8C2F9_Q8C2F9_MOUSE_REVERSED	|generic|tr_B9EKB8_B9EKB8_MOUSE_REVERSED	|generic|sp_Q07113_MPRI_MOUSE_REVERSED	|generic|tr_Q80VF2_Q80VF2_MOUSE_REVERSED	|generic|tr_Q8C6V9_Q8C6V9_MOUSE_REVERSED	|generic|tr_B7ZWC4_B7ZWC4_MOUSE_REVERSED	|generic|tr_Q7TMR1_Q7TMR1_MOUSE_REVERSED|
"""index: 12697, intensity: 4555.0, mobility: 1.042"""	-0.566823	0.271711	0.996321	GEERFTKQEKTLKELMMNHDKILQEREQELKRRL	generic|tr_Q61594_Q61594_MOUSE_REVERSED	|generic|tr_A4UUI3_A4UUI3_MOUSE_REVERSED	|generic|tr_Q5DTF3_Q5DTF3_MOUSE_REVERSED	|generic|tr_B9EJ74_B9EJ74_MOUSE_REVERSED|
"""index: 20383, intensity: 13335.0, mobility: 1.107"""	-0.566922	0.271711	0.996358	YCKYVKELMLFVF	generic|IP_863602_TX=10090_REVERSED|
"""index: 14521, intensity: 4054.0, mobility: 1.108"""	-0.567558	0.271926	0.996601	RSTDLLVVPPCNANTQGRPTQSHR	generic|IP_1017117_TX=10090_REVERSED|
"""index: 21437, intensity: 3063.0, mobility: 1.062"""	-0.567581	0.272141	0.99661	IFIQWNDSRCLDK	generic|IP_974447_TX=10090_REVERSED|
"""index: 13130, intensity: 6773.0, mobility: 1.129"""	-0.567611	0.272337	0.996621	ANWRDEFVGRKEKRNKMVAWSVSSCHP	generic|IP_1017987_TX=10090_REVERSED|
"""index: 2433, intensity: 5105.0, mobility: 0.856"""	-0.567924	0.272337	0.99674	QHLLKDHITPNNKKNPPCLREIYGQ	generic|IP_1092170_TX=10090_REVERSED|
"""index: 27436, intensity: 3131.0, mobility: 0.833"""	-0.56833	0.272493	0.996893	GFCCMIEL	generic|tr_E9PY17_E9PY17_MOUSE__chr13_-1_96663021_96663095_ENSMUST00000168855__II_1103703_REVERSED	|generic|tr_F2Z470_F2Z470_MOUSE__chr13_-1_96655546_96655653_ENSMUST00000168855__II_1103703_REVERSED	|generic|sp_Q01237_HMDH_MOUSE__chr13_-1_96655546_96655653_ENSMUST00000168855__II_1103718_REVERSED|
"""index: 27354, intensity: 3547.0, mobility: 0.840"""	-0.568641	0.272688	0.99701	YMIPFVMT	generic|II_3499378_TX=10090_REVERSED	|generic|sp_Q3UW12_CNGA4_MOUSE_REVERSED	|generic|tr_Q6Q2I3_Q6Q2I3_MOUSE_REVERSED|
"""index: 8935, intensity: 4361.0, mobility: 1.043"""	-0.568767	0.272688	0.997057	NEKDEENGDEKPQRQRPPGRRFRPR	generic|IP_3461211_TX=10090_REVERSED|
"""index: 25481, intensity: 3611.0, mobility: 0.987"""	-0.569061	0.272903	0.997167	SRETMVPILSREMQCCGKTTSMF	generic|chr17_-1_28429322_28438147_ENSMUST00000079413__IP_1068095_TX=10090_REVERSED|
"""index: 26062, intensity: 2710.0, mobility: 1.056"""	-0.56926	0.273117	0.997241	ATMMSIPSYFINKDSERLQRYM	generic|tr_Q6UKZ2_Q6UKZ2_MOUSE_REVERSED	|generic|tr_Q8BHL1_Q8BHL1_MOUSE_REVERSED	|generic|tr_Q9D1Q5_Q9D1Q5_MOUSE_REVERSED|
"""index: 1114, intensity: 2595.0, mobility: 0.785"""	-0.569373	0.273215	0.997283	TMSKKPSESKIPQT	generic|sp_F8VPN2_TEX15_MOUSE__chr5_-1_121525207_121525236_ENSMUST00000031410__II_864881_REVERSED	|generic|sp_F8VPN2-2_TEX15_MOUSE__chr5_-1_121525207_121525236_ENSMUST00000031410__II_864881_REVERSED|
"""index: 7146, intensity: 2516.0, mobility: 0.764"""	-0.569537	0.27337	0.997344	WSTLLRRWSARY	generic|II_841182_TX=10090_REVERSED|
"""index: 28448, intensity: 3033.0, mobility: 1.118"""	-0.56966	0.273526	0.99739	RGMMFSFRAMLALQPLDTGMLLSDCVTSLAATTVLQSSSSSHLA	generic|chr5_-1_38540168_38545735_ENSMUST00000005234__IP_940819_TX=10090_REVERSED|
"""index: 26161, intensity: 12788.0, mobility: 1.121"""	-0.569694	0.273741	0.997403	LGSLGAEQMGMRNPSSAAKLVGAPACVLLSFGIG	generic|IP_2500547_TX=10090_REVERSED|
"""index: 7637, intensity: 6065.0, mobility: 0.866"""	-0.569751	0.273759	0.997424	FLSPILSQLASLYMHLKHEDLGHEGE	generic|tr_G3X9J4_G3X9J4_MOUSE__chr1_1_105725678_105725809_ENSMUST00000186807__II_1030288_REVERSED	|generic|sp_Q148V7_RELCH_MOUSE__chr1_1_105725678_105725809_ENSMUST00000186807__II_1030277_REVERSED	|generic|sp_Q148V7-2_RELCH_MOUSE__chr1_1_105725678_105725809_ENSMUST00000186807__II_1030277_REVERSED	|generic|sp_Q148V7-3_RELCH_MOUSE__chr1_1_105725678_105725809_ENSMUST00000186807__II_1030265_REVERSED	|generic|tr_E9QM90_E9QM90_MOUSE__chr1_1_105725678_105725809_ENSMUST00000186807__II_1030277_REVERSED	|generic|tr_A0A087WSS1_A0A087WSS1_MOUSE__chr1_1_105725678_105725809_ENSMUST00000186807__II_1030277_REVERSED|
"""index: 15174, intensity: 4133.0, mobility: 0.903"""	-0.570012	0.273759	0.99752	PLDKFITKTEPMRLEEETLVYDAGLDKL	generic|sp_Q9DCS3_MECR_MOUSE__II_955232_REVERSED	|generic|II_955236_TX=10090_REVERSED|
"""index: 9457, intensity: 4846.0, mobility: 0.948"""	-0.570469	0.273914	0.997688	HMFTSSFGDSTRTFSFMKILFCLMRIFCWKRFYLKLVDLM	generic|IP_1103571_TX=10090_REVERSED|
"""index: 5825, intensity: 2734.0, mobility: 0.785"""	-0.570622	0.274128	0.997744	LETPGLSWGVYDWPA	generic|IP_871059_TX=10090_REVERSED|
"""index: 22673, intensity: 3575.0, mobility: 0.994"""	-0.570689	0.274263	0.997769	NGPRPPPHPGGQPPGGQNGGPQPPR	generic|tr_Q61888_Q61888_MOUSE_REVERSED|
"""index: 24387, intensity: 2754.0, mobility: 0.942"""	-0.570957	0.274263	0.997867	SIFTGGDRNRRRKGCMSKKRQLMMEFDSLFDMHK	generic|sp_Q8C1D8_IWS1_MOUSE__chr18_1_32083397_32083462_ENSMUST00000212280__II_3464071_REVERSED	|generic|tr_A0A1D5RLV0_A0A1D5RLV0_MOUSE__chr18_1_32083397_32083462_ENSMUST00000212280_REVERSED	|generic|sp_Q8C1D8-2_IWS1_MOUSE__chr18_1_32083397_32083462_ENSMUST00000212280_REVERSED|
"""index: 11248, intensity: 3132.0, mobility: 0.812"""	-0.571281	0.274476	0.997985	AVQVLQLIEPCQHAPS	generic|chr12_1_71951841_71952131_ENSMUST00000223272_REVERSED|
"""index: 18470, intensity: 2684.0, mobility: 1.061"""	-0.571283	0.274514	0.997986	EEGRHLMKVWCRM	generic|IP_916766_TX=10090_REVERSED|
"""index: 9690, intensity: 8560.0, mobility: 1.029"""	-0.571581	0.274728	0.998094	PYCLVRRGFSVLIEHVDTWTEFWCLTPSLKRITWASEVSH	generic|sp_Q7TMX5_SHQ1_MOUSE_REVERSED|
"""index: 15212, intensity: 3468.0, mobility: 1.159"""	-0.571649	0.274765	0.998119	DSQARNEYLAQLTELDVVSNDLNVVAHQID	generic|sp_Q9JL04_FMN2_MOUSE__chr1_1_174694205_174694282_ENSMUST00000191971__II_1025616_REVERSED|
"""index: 6784, intensity: 2609.0, mobility: 0.821"""	-0.572128	0.274979	0.998291	DKEGAGLRR	generic|tr_Q8BW55_Q8BW55_MOUSE__chr3_-1_142803550_142803729_ENSMUST00000173913__II_974507_REVERSED	|generic|sp_Q8BWW9_PKN2_MOUSE__chr3_-1_142803550_142803729_ENSMUST00000173913__II_974507_REVERSED	|generic|sp_Q8BWW9-2_PKN2_MOUSE__chr3_-1_142803550_142803729_ENSMUST00000173913__II_974507_REVERSED	|generic|tr_G3UXH4_G3UXH4_MOUSE__chr3_-1_142803550_142803729_ENSMUST00000173913_REVERSED	|generic|tr_G3UZM9_G3UZM9_MOUSE__chr3_-1_142803550_142803729_ENSMUST00000173913_REVERSED|
"""index: 18427, intensity: 2843.0, mobility: 1.209"""	-0.572134	0.275171	0.998294	TQFWLTVAAPHYRHLSD	generic|II_1028815_TX=10090_REVERSED|
"""index: 19452, intensity: 3562.0, mobility: 1.236"""	-0.572135	0.275171	0.998294	QNLFLDLVEMCSSIRQPLTGG	generic|tr_A0A0U1RNJ1_A0A0U1RNJ1_MOUSE__chr11_-1_120807854_120807991_ENSMUST00000155276_REVERSED	|generic|tr_Q3TB22_Q3TB22_MOUSE_REVERSED	|generic|sp_P19096_FAS_MOUSE__chr11_-1_120807854_120807991_ENSMUST00000155276_REVERSED	|generic|tr_Q3UHT6_Q3UHT6_MOUSE__chr11_-1_120807854_120807991_ENSMUST00000155276_REVERSED|
"""index: 12505, intensity: 11329.0, mobility: 0.935"""	-0.572684	0.275267	0.998491	FPEEEQKIARYNRTNI	generic|IP_882509_TX=10090_REVERSED|
"""index: 24352, intensity: 3549.0, mobility: 0.964"""	-0.572809	0.27548	0.998536	QRRWSKEHK	generic|sp_Q02284_5HT1F_MOUSE_REVERSED|
"""index: 26455, intensity: 16966.0, mobility: 0.914"""	-0.572935	0.275693	0.998581	LISNELIALAFGGKDMKM	generic|chrX_-1_142332192_142332332_ENSMUST00000112907_REVERSED|
"""index: 13040, intensity: 4425.0, mobility: 0.924"""	-0.573131	0.275906	0.998651	RDLQHGSTVWSLFRRQPD	generic|IP_3507752_TX=10090_REVERSED|
"""index: 27453, intensity: 7375.0, mobility: 1.017"""	-0.573152	0.276061	0.998658	QLRRKQNSHQ	generic|chr2_-1_166951337_166952465_ENSMUST00000109235__IP_997886_TX=10090_REVERSED|
"""index: 16210, intensity: 4451.0, mobility: 1.069"""	-0.5734	0.276215	0.998746	KNHAAWVFGMFVL	generic|sp_Q8R5J9_PRAF3_MOUSE_REVERSED|
"""index: 16147, intensity: 2607.0, mobility: 1.196"""	-0.573472	0.276369	0.998772	QPNDMYWLLCNAQTDLIFYRRLFKGSNENDEIDL	generic|sp_Q9ERS5_PKHA2_MOUSE_REVERSED	|generic|tr_F8WIK5_F8WIK5_MOUSE_REVERSED	|generic|tr_D3Z3L8_D3Z3L8_MOUSE_REVERSED|
"""index: 14386, intensity: 3381.0, mobility: 1.152"""	-0.57362	0.276582	0.998824	PRMDGYGVTTMTVVAWW	generic|sp_Q61762_KCNA5_MOUSE_REVERSED	|generic|sp_Q61762-2_KCNA5_MOUSE_REVERSED	|generic|sp_Q61762-3_KCNA5_MOUSE_REVERSED|
"""index: 24066, intensity: 4013.0, mobility: 1.136"""	-0.573797	0.276736	0.998886	TIRPCGQSFITVGAEPWQLGLQTLTPCERKEGTGTST	generic|IP_1125911_TX=10090_REVERSED|
"""index: 17764, intensity: 2737.0, mobility: 1.154"""	-0.573862	0.276831	0.998909	HYKQFLSEVEFNKLT	generic|tr_F8VQ72_F8VQ72_MOUSE__chr13_-1_111748900_111748932_ENSMUST00000175936__II_1102914_REVERSED	|generic|sp_P53349_M3K1_MOUSE__chr13_-1_111748900_111748932_ENSMUST00000175936_REVERSED	|generic|tr_D3YVX9_D3YVX9_MOUSE_REVERSED|
"""index: 7837, intensity: 99152.0, mobility: 0.799"""	-0.574223	0.276985	0.999037	AAAGGAGVAGAAAGPGGGATA	generic|tr_Q3UZD0_Q3UZD0_MOUSE__chr9_1_110157284_110157349_ENSMUST00000200237__II_842353_REVERSED	|generic|tr_Q3UNN4_Q3UNN4_MOUSE__chr9_1_110157284_110157349_ENSMUST00000200237__II_842354_REVERSED	|generic|tr_Q3UMX0_Q3UMX0_MOUSE__chr9_1_110157284_110157349_ENSMUST00000200237__II_842354_REVERSED	|generic|tr_Q3UPK0_Q3UPK0_MOUSE__chr9_1_110157284_110157349_ENSMUST00000200237__II_842354_REVERSED	|generic|sp_P97496_SMRC1_MOUSE__chr9_1_110157284_110157349_ENSMUST00000200237__II_842354_REVERSED	|generic|sp_P97496-2_SMRC1_MOUSE__chr9_1_110157284_110157349_ENSMUST00000200237__II_842354_REVERSED|
"""index: 21316, intensity: 2996.0, mobility: 1.042"""	-0.574586	0.277198	0.999164	VFIRMGISLLCHI	generic|IP_865733_TX=10090_REVERSED|
"""index: 3303, intensity: 18192.0, mobility: 0.922"""	-0.574628	0.277411	0.999179	VLAPPVPHTGQH	generic|IP_843103_TX=10090_REVERSED|
"""index: 16804, intensity: 3169.0, mobility: 0.954"""	-0.574768	0.277506	0.999227	EHTMFIMLIMPCTMTELVYPL	generic|IP_1002050_TX=10090_REVERSED|
"""index: 14813, intensity: 4436.0, mobility: 1.022"""	-0.574984	0.277601	0.999302	AFQEKVYGRSKLSQMAKMVHLNPVNKDALEPH	generic|tr_Q5M9K7_Q5M9K7_MOUSE__II_3496187_REVERSED	|generic|tr_A0A338P731_A0A338P731_MOUSE__II_3496187_REVERSED	|generic|tr_Q3UW83_Q3UW83_MOUSE_REVERSED	|generic|tr_A0A3B2W864_A0A3B2W864_MOUSE__chr17_-1_27580788_27580913_ENSMUST00000133048_REVERSED	|generic|tr_A0A338P7K4_A0A338P7K4_MOUSE_REVERSED	|generic|tr_Q3U9P0_Q3U9P0_MOUSE_REVERSED|
"""index: 27388, intensity: 6186.0, mobility: 1.132"""	-0.575182	0.277813	0.999371	LEEFTQNIQLHKQSMADALSGAPSSGNNAERVLR	generic|sp_P42232_STA5B_MOUSE_REVERSED|
"""index: 3151, intensity: 3808.0, mobility: 0.806"""	-0.575211	0.278026	0.999381	VPFFIGHP	generic|IP_893466_TX=10090_REVERSED	|generic|IP_893463_TX=10090_REVERSED|
"""index: 17358, intensity: 3510.0, mobility: 0.991"""	-0.575407	0.278239	0.999449	EPYGYVAYIFCL	generic|IP_3506306_TX=10090_REVERSED|
"""index: 17707, intensity: 4309.0, mobility: 0.949"""	-0.575565	0.278451	0.999504	SASGIARNRTMS	generic|IP_999350_TX=10090_REVERSED|
"""index: 8308, intensity: 4591.0, mobility: 0.962"""	-0.575601	0.278486	0.999516	QLRRVEWEELV	generic|tr_F6VZ99_F6VZ99_MOUSE_REVERSED	|generic|sp_Q9D720_NSE1_MOUSE_REVERSED	|generic|tr_A0A0R4J0C0_A0A0R4J0C0_MOUSE_REVERSED|
"""index: 18113, intensity: 2847.0, mobility: 1.018"""	-0.575906	0.278699	0.999622	LSCFRVLNEFSSI	generic|IP_3499509_TX=10090_REVERSED|
"""index: 12424, intensity: 4906.0, mobility: 0.976"""	-0.57592	0.278852	0.999627	DKMIIAEEELNERLIQLTRRDKEAQFLPMLAIRAELDEILLRRREQNWRM	generic|sp_Q9ERS2_NDUAD_MOUSE_REVERSED|
"""index: 13860, intensity: 3598.0, mobility: 1.082"""	-0.57612	0.279065	0.999695	YKQIWPGFATLGYY	generic|sp_Q9EQC4_ELOV4_MOUSE_REVERSED	|generic|tr_V9GXI2_V9GXI2_MOUSE_REVERSED|
"""index: 12480, intensity: 3120.0, mobility: 0.758"""	-0.576139	0.279277	0.999702	LTGLTAGH	generic|IP_988419_TX=10090_REVERSED|
"""index: 12420, intensity: 3222.0, mobility: 1.191"""	-0.57626	0.27949	0.999743	HRNVGVPKHGLMAHFLCVEVEPSWVVTEEAP	generic|sp_Q9DAT2_MRGBP_MOUSE__II_993662_REVERSED	|generic|sp_Q9DAT2-2_MRGBP_MOUSE__IP_993660_REVERSED	|generic|tr_Q2NL54_Q2NL54_MOUSE__II_993662_REVERSED|
"""index: 5216, intensity: 3030.0, mobility: 1.029"""	-0.57645	0.279643	0.999808	EGRSVVLDPPQEVIRPMADEPGVRSGN	generic|sp_Q9Z2I4_ROBO3_MOUSE_REVERSED	|generic|tr_D3Z4M6_D3Z4M6_MOUSE_REVERSED|
"""index: 2058, intensity: 2895.0, mobility: 0.931"""	-0.576489	0.279796	0.999821	SRLQTCVSTPECH	generic|IP_921410_TX=10090_REVERSED|
"""index: 6881, intensity: 3327.0, mobility: 0.926"""	-0.57655	0.280008	0.999842	DLALGTNPDLLS	generic|sp_O55134_PCD12_MOUSE_REVERSED|
"""index: 23034, intensity: 36964.0, mobility: 0.938"""	-0.576598	0.280042	0.999859	RLQQLYARM	generic|tr_A0A0G2JFK7_A0A0G2JFK7_MOUSE__II_936670_REVERSED	|generic|tr_H7BWZ3_H7BWZ3_MOUSE_REVERSED	|generic|tr_D3Z2F7_D3Z2F7_MOUSE_REVERSED	|generic|sp_Q9JM76_ARPC3_MOUSE_REVERSED	|generic|tr_D3Z2F8_D3Z2F8_MOUSE_REVERSED|
"""index: 3822, intensity: 2621.0, mobility: 1.096"""	-0.577236	0.280195	1	DRLESLMNDLKLNDDALST	generic|tr_A0A087WSP0_A0A087WSP0_MOUSE__chr1_1_34161097_34161162_ENSMUST00000183331__II_1042653_REVERSED	|generic|sp_Q91ZU6-4_DYST_MOUSE__chr1_1_34161097_34161162_ENSMUST00000183331__II_1042653_REVERSED	|generic|tr_S4R1Y6_S4R1Y6_MOUSE__II_1042653_REVERSED	|generic|tr_E9Q9X1_E9Q9X1_MOUSE__chr1_1_34161097_34161162_ENSMUST00000183331_REVERSED	|generic|tr_S4R1P5_S4R1P5_MOUSE__chr1_1_34161097_34161162_ENSMUST00000183331_REVERSED	|generic|sp_Q91ZU6_DYST_MOUSE__chr1_1_34161097_34161162_ENSMUST00000183331_REVERSED	|generic|sp_Q91ZU6-2_DYST_MOUSE__chr1_1_34161097_34161162_ENSMUST00000183331_REVERSED	|generic|sp_Q91ZU6-3_DYST_MOUSE__chr1_1_34161097_34161162_ENSMUST00000183331_REVERSED|
"""index: 8284, intensity: 5723.0, mobility: 0.906"""	-0.577372	0.280408	1	QGMPISIIHRTNPKLKMCASQH	generic|chr8_1_25640832_25641080_ENSMUST00000155861__IP_865354_TX=10090_REVERSED|
"""index: 14809, intensity: 4582.0, mobility: 0.845"""	-0.577529	0.280501	1	GIMNDMKGDGGGVSCHALGSSSSTAV	generic|tr_B7ZC94_B7ZC94_MOUSE__chr11_1_117738312_117738356_ENSMUST00000141115__II_1123212_REVERSED	|generic|II_1123193_TX=10090_REVERSED	|generic|tr_B1ATC3_B1ATC3_MOUSE__chr11_1_117738312_117738356_ENSMUST00000141115_REVERSED	|generic|sp_Q3UHC0_TNR6C_MOUSE__chr11_1_117738312_117738356_ENSMUST00000141115_REVERSED|
"""index: 11725, intensity: 6687.0, mobility: 0.965"""	-0.577589	0.280713	1	TQLYQGMSLPPNPYLARRPSPARITTMYR	generic|sp_Q3UHF7_ZEP2_MOUSE_REVERSED|
"""index: 21531, intensity: 4477.0, mobility: 0.917"""	-0.5779	0.280925	1	LNFTYTRHK	generic|tr_Q8BX41_Q8BX41_MOUSE__II_1067536_REVERSED	|generic|sp_Q3V3E1_UBS3A_MOUSE__II_1067536_REVERSED	|generic|tr_A0A498WGR9_A0A498WGR9_MOUSE_REVERSED|
"""index: 19620, intensity: 4204.0, mobility: 0.903"""	-0.577973	0.281137	1	WSTVTRRPT	generic|IP_1110197_TX=10090_REVERSED	|generic|IP_1110190_TX=10090_REVERSED|
"""index: 27373, intensity: 3545.0, mobility: 0.806"""	-0.57803	0.28117	1	GFCECLMI	generic|IP_3477882_TX=10090_REVERSED|
"""index: 906, intensity: 3738.0, mobility: 0.814"""	-0.578368	0.281323	1	DSIAGERKP	generic|sp_Q9WVS8_MK07_MOUSE__II_1138188_REVERSED	|generic|sp_Q9WVS8-2_MK07_MOUSE__II_1138198_REVERSED	|generic|sp_Q9WVS8-3_MK07_MOUSE__II_1138198_REVERSED	|generic|sp_Q9WVS8-4_MK07_MOUSE__II_1138188_REVERSED	|generic|sp_Q9WVS8-5_MK07_MOUSE__II_1138188_REVERSED	|generic|II_1138202_TX=10090_REVERSED	|generic|tr_Z4YLV8_Z4YLV8_MOUSE_REVERSED|
"""index: 26907, intensity: 6434.0, mobility: 0.944"""	-0.578421	0.281535	1	RFQDLFWLV	generic|tr_A0A140LJ90_A0A140LJ90_MOUSE_REVERSED	|generic|tr_M0QWL9_M0QWL9_MOUSE_REVERSED	|generic|tr_Q8BWS4_Q8BWS4_MOUSE_REVERSED	|generic|sp_Q99NF8_RBP17_MOUSE_REVERSED|
"""index: 9552, intensity: 8087.0, mobility: 1.071"""	-0.578481	0.281687	1	TFEVEAHRGDTTVDIRLTTVEFNEEHLRATITGHKEGKNNIM	generic|sp_Q8K1J6_TRNT1_MOUSE_REVERSED	|generic|sp_Q8K1J6-2_TRNT1_MOUSE_REVERSED|
"""index: 11639, intensity: 6194.0, mobility: 1.000"""	-0.578673	0.281899	1	MIILQCIVNVMEQLLAPCKK	generic|tr_Q8K2U5_Q8K2U5_MOUSE__chr10_1_42828891_42829034_ENSMUST00000155410__II_1150107_REVERSED	|generic|sp_Q8VHE0_SEC63_MOUSE__chr10_1_42791188_42791295_ENSMUST00000155410__II_1150094_REVERSED	|generic|II_1150100_TX=10090_REVERSED	|generic|chr10_1_42803904_42803999_ENSMUST00000155410_REVERSED	|generic|tr_Q80YG4_Q80YG4_MOUSE__chr10_1_42791188_42791295_ENSMUST00000155410_REVERSED|
"""index: 15581, intensity: 8529.0, mobility: 0.965"""	-0.578684	0.282111	1	VVVEPSGPDAAAAAAAAAEPENPASRNDQ	generic|sp_Q5SS00_ZDBF2_MOUSE_REVERSED	|generic|tr_A0A6I8MWW6_A0A6I8MWW6_MOUSE_REVERSED|
"""index: 4511, intensity: 3907.0, mobility: 0.846"""	-0.578819	0.282323	1	DWSAKCRREMQCLND	generic|tr_Q6P9T5_Q6P9T5_MOUSE_REVERSED	|generic|sp_Q76LL6_FHOD3_MOUSE__chr18_1_24754234_24754329_ENSMUST00000234462_REVERSED	|generic|sp_Q76LL6-2_FHOD3_MOUSE__chr18_1_24754234_24754329_ENSMUST00000234462_REVERSED	|generic|sp_Q76LL6-3_FHOD3_MOUSE__chr18_1_24754234_24754329_ENSMUST00000234462_REVERSED	|generic|sp_Q76LL6-4_FHOD3_MOUSE__chr18_1_24754234_24754329_ENSMUST00000234462_REVERSED|
"""index: 5063, intensity: 5156.0, mobility: 0.880"""	-0.579432	0.282355	1	DSRYRGRRSQTSRELQQKLIRIDHS	generic|sp_Q148W8_DUS27_MOUSE_REVERSED|
"""index: 9444, intensity: 5926.0, mobility: 0.989"""	-0.579672	0.28248	1	RQIPLVIDIQTAMNFGLQMTKIHDVQTTMFHDVQSTMTYYIQ	generic|IP_825731_TX=10090_REVERSED|
"""index: 16030, intensity: 5424.0, mobility: 0.830"""	-0.580029	0.28248	1	PFAVHWLG	generic|IP_1150176_TX=10090_REVERSED|
"""index: 19019, intensity: 2895.0, mobility: 1.186"""	-0.580434	0.282691	1	CAQDNLLPSILPSAQKNDP	generic|tr_Q8K2R0_Q8K2R0_MOUSE__chr14_1_121257878_121257970_ENSMUST00000137971_REVERSED	|generic|chr14_1_121255413_121255625_ENSMUST00000137971_REVERSED	|generic|sp_F8VPU2_FARP1_MOUSE__chr14_1_121257878_121257970_ENSMUST00000137971_REVERSED|
"""index: 20655, intensity: 6142.0, mobility: 0.898"""	-0.580506	0.282783	1	IKLHYLHCL	generic|chr10_1_115406378_115406536_ENSMUST00000036044__IP_1144507_TX=10090_REVERSED|
"""index: 9290, intensity: 4016.0, mobility: 1.003"""	-0.580632	0.282875	1	EMDSIVGDTIILLIFYTATQQQTAQAAFRAVHN	generic|tr_A0A0R4J1D0_A0A0R4J1D0_MOUSE__chr8_1_94569998_94570078_ENSMUST00000156377__II_861259_REVERSED|
"""index: 8116, intensity: 6919.0, mobility: 0.965"""	-0.580806	0.283087	1	MEKLFPHDASLKREMHLNELATPAVS	generic|sp_Q32M21_GSDA2_MOUSE__II_1127520_REVERSED	|generic|tr_A0A679B178_A0A679B178_MOUSE__II_1127520_REVERSED|
"""index: 15673, intensity: 2663.0, mobility: 0.901"""	-0.580817	0.283238	1	WSCVVGTLVSH	generic|IP_1088088_TX=10090_REVERSED|
"""index: 15880, intensity: 4902.0, mobility: 0.914"""	-0.581493	0.28345	1	WMDTKRNKH	generic|IP_3486037_TX=10090_REVERSED|
"""index: 16884, intensity: 4085.0, mobility: 0.970"""	-0.581579	0.283601	1	QLIHYDFQCENNNKGQFKVLIDKPLCEIH	generic|IP_3502760_TX=10090_REVERSED|
"""index: 25265, intensity: 3609.0, mobility: 1.027"""	-0.581729	0.283812	1	RGRRREERERGRRREEGDGEEEEKKKGKKKRRRKTKIKSVHNRQ	generic|IP_849403_TX=10090_REVERSED|
"""index: 22638, intensity: 17398.0, mobility: 1.010"""	-0.5818	0.283906	1	WIHTFVGAKLSI	generic|IP_3490204_TX=10090_REVERSED|
"""index: 12959, intensity: 3566.0, mobility: 0.953"""	-0.581895	0.283906	1	RRPPSPKTKEQ	generic|tr_A0A338P7I3_A0A338P7I3_MOUSE__II_3486158_REVERSED	|generic|sp_Q810M5_ZDH19_MOUSE_REVERSED	|generic|tr_B9EIU6_B9EIU6_MOUSE_REVERSED|
"""index: 4931, intensity: 4086.0, mobility: 0.778"""	-0.582245	0.283906	1	EMHGLFRRHS	generic|tr_Q3U0N4_Q3U0N4_MOUSE__II_3506082_REVERSED	|generic|sp_Q6PDZ2_TAF1C_MOUSE__II_3506082_REVERSED|
"""index: 6958, intensity: 7729.0, mobility: 0.968"""	-0.582639	0.283997	1	STSFQRGLRMRRGSENGRRTSGL	generic|tr_Q7TQC0_Q7TQC0_MOUSE__II_1075939_REVERSED	|generic|sp_Q8CGS6_DPOLQ_MOUSE__II_1075939_REVERSED	|generic|sp_Q8CGS6-2_DPOLQ_MOUSE__II_1075939_REVERSED|
"""index: 20818, intensity: 4838.0, mobility: 0.900"""	-0.582699	0.284208	1	TWRFPTFVV	generic|chr13_1_117971597_117971683_ENSMUST00000006991_REVERSED|
"""index: 15363, intensity: 20938.0, mobility: 0.832"""	-0.58276	0.284359	1	SLSVSLAYALTFRERL	generic|IP_1024941_TX=10090_REVERSED|
"""index: 17519, intensity: 8176.0, mobility: 0.841"""	-0.582842	0.28457	1	ERAKGHHK	generic|sp_Q4FJU9_TMM40_MOUSE__II_908808_REVERSED	|generic|tr_E9QN39_E9QN39_MOUSE__II_908797_REVERSED	|generic|tr_E9Q6I9_E9Q6I9_MOUSE__II_908797_REVERSED|
"""index: 7161, intensity: 3516.0, mobility: 1.096"""	-0.582855	0.284601	1	LILLGNARTLLYYMYQWLNLYEETTIYM	generic|IP_1104538_TX=10090_REVERSED|
"""index: 18684, intensity: 4970.0, mobility: 0.811"""	-0.583233	0.284751	1	MHPYSKFTGQRR	generic|IP_961144_TX=10090_REVERSED|
"""index: 12509, intensity: 8322.0, mobility: 1.107"""	-0.583282	0.284782	1	PMVPTVPTMVPMVPMVPTVPMVPMVPMVPTV	generic|IP_869294_TX=10090_REVERSED|
"""index: 20851, intensity: 3910.0, mobility: 0.976"""	-0.583734	0.284933	1	LMEYLLVGFSW	generic|tr_Q1MX42_Q1MX42_MOUSE__chr14_-1_30595867_30595986_ENSMUST00000140701__II_1097939_REVERSED	|generic|tr_Q53YN4_Q53YN4_MOUSE__chr14_-1_30595867_30595986_ENSMUST00000140701__II_1097939_REVERSED	|generic|tr_Q1MX43_Q1MX43_MOUSE__chr14_-1_30595867_30595986_ENSMUST00000140701__II_1097939_REVERSED	|generic|sp_P28867-2_KPCD_MOUSE__chr14_-1_30595867_30595986_ENSMUST00000140701__II_1097939_REVERSED	|generic|tr_F1DGF6_F1DGF6_MOUSE__chr14_-1_30595867_30595986_ENSMUST00000140701__II_1097939_REVERSED	|generic|chr14_-1_30599261_30599503_ENSMUST00000140701_REVERSED	|generic|tr_Q2NKI4_Q2NKI4_MOUSE__chr7_1_3312478_3312549_ENSMUST00000203081_REVERSED	|generic|tr_Q3UN66_Q3UN66_MOUSE__chr7_1_3312478_3312549_ENSMUST00000203081_REVERSED	|generic|tr_Q1MX41_Q1MX41_MOUSE_REVERSED	|generic|tr_Q1MX40_Q1MX40_MOUSE_REVERSED	|generic|tr_Q3UNG2_Q3UNG2_MOUSE__chr14_-1_30595867_30595986_ENSMUST00000140701_REVERSED|
"""index: 2411, intensity: 3031.0, mobility: 0.903"""	-0.584075	0.285023	1	RQECLGADTHM	generic|chr14_1_84443864_84443917_ENSMUST00000071370_REVERSED|
"""index: 24781, intensity: 4056.0, mobility: 1.029"""	-0.584216	0.285144	1	IPFLIGMFPTV	generic|IP_3473183_TX=10090_REVERSED	|generic|IP_856672_TX=10090_REVERSED	|generic|IP_3497404_TX=10090_REVERSED	|generic|IP_1116237_TX=10090_REVERSED	|generic|IP_915652_TX=10090_REVERSED	|generic|IP_972079_TX=10090_REVERSED|
"""index: 3721, intensity: 3761.0, mobility: 0.947"""	-0.584265	0.285144	1	WPLWPEMSMLS	generic|IP_3474506_TX=10090_REVERSED|
"""index: 12546, intensity: 7440.0, mobility: 1.001"""	-0.584857	0.285174	1	EEERTPTSMQSRKSQARSLICERWVRR	generic|tr_E9QLJ3_E9QLJ3_MOUSE__chr5_1_118671015_118671101_ENSMUST00000201614__II_937578_REVERSED	|generic|sp_Q6JPI3_MD13L_MOUSE__chr5_1_118671015_118671101_ENSMUST00000201614__II_937578_REVERSED	|generic|tr_A0A0J9YUA8_A0A0J9YUA8_MOUSE__chr5_1_118671015_118671101_ENSMUST00000201614_REVERSED	|generic|tr_Q6GQS5_Q6GQS5_MOUSE__chr5_1_118761292_118761402_ENSMUST00000202538_REVERSED|
"""index: 23484, intensity: 3513.0, mobility: 0.987"""	-0.586001	0.285384	1	DLGDWVDLQQNQE	generic|chr18_-1_35213457_35213537_ENSMUST00000091636_REVERSED|
"""index: 6646, intensity: 2999.0, mobility: 0.984"""	-0.586006	0.285414	1	NGSISVAVRHWRG	generic|II_852283_TX=10090_REVERSED	|generic|tr_Q920S4_Q920S4_MOUSE_REVERSED	|generic|tr_A1A4B3_A1A4B3_MOUSE_REVERSED	|generic|tr_Q9JLI2_Q9JLI2_MOUSE_REVERSED|
"""index: 24525, intensity: 2614.0, mobility: 0.920"""	-0.587061	0.285624	1	DWRNRSKR	generic|chr9_-1_31151974_31152347_ENSMUST00000217641_REVERSED|
"""index: 18591, intensity: 3352.0, mobility: 0.798"""	-0.587136	0.285774	1	EHFQVTSSMQNSSTR	generic|IP_1120840_TX=10090_REVERSED|
"""index: 2659, intensity: 4237.0, mobility: 0.841"""	-0.587221	0.285864	1	ENWCAKSYS	generic|IP_1092956_TX=10090_REVERSED|
"""index: 15824, intensity: 3647.0, mobility: 0.882"""	-0.587355	0.286074	1	HNLFVVNLPIGMLAYFVC	generic|tr_G5E845_G5E845_MOUSE_REVERSED|
"""index: 21414, intensity: 14510.0, mobility: 0.904"""	-0.587464	0.286284	1	PWKTAYTPK	generic|tr_Q3TGE1_Q3TGE1_MOUSE__II_1036384_REVERSED	|generic|sp_Q99JY9_ARP3_MOUSE__II_1036384_REVERSED	|generic|tr_Q3TGW0_Q3TGW0_MOUSE__II_1036384_REVERSED	|generic|tr_A0A087WRA1_A0A087WRA1_MOUSE_REVERSED	|generic|sp_Q641P0_ARP3B_MOUSE_REVERSED	|generic|tr_A0A087WP86_A0A087WP86_MOUSE_REVERSED	|generic|tr_A0A087WS98_A0A087WS98_MOUSE_REVERSED	|generic|tr_Q3UGH0_Q3UGH0_MOUSE_REVERSED	|generic|tr_A0A087WQ14_A0A087WQ14_MOUSE_REVERSED	|generic|tr_Q3TWJ4_Q3TWJ4_MOUSE_REVERSED|
"""index: 18804, intensity: 3921.0, mobility: 1.105"""	-0.587557	0.286433	1	WVGPHQGSAVYRVRFVGYFDREQTCF	generic|IP_994533_TX=10090_REVERSED|
"""index: 2255, intensity: 4136.0, mobility: 0.841"""	-0.587628	0.286643	1	EYSKEANHTRKHRQFQIPRAFA	generic|IP_1122221_TX=10090_REVERSED|
"""index: 2313, intensity: 5764.0, mobility: 0.790"""	-0.587667	0.286792	1	MRLYKQPSAAAASAAAAA	generic|II_965737_TX=10090_REVERSED	|generic|sp_B1AXD8_AKIR2_MOUSE_REVERSED|
"""index: 24969, intensity: 3549.0, mobility: 0.879"""	-0.587986	0.286849	1	RIVIKMTKSHHK	generic|IP_1100398_TX=10090_REVERSED|
"""index: 10583, intensity: 2888.0, mobility: 1.080"""	-0.588022	0.286849	1	WQQSQVQTLFPSQMHLLRSMIYLAFLHRDIGQGSMAAKLLAQHK	generic|sp_Q8BGD5_CPT1C_MOUSE__chr7_-1_44965080_44965250_ENSMUST00000211901__II_3458362_REVERSED|
"""index: 13027, intensity: 4358.0, mobility: 1.109"""	-0.58872	0.286849	1	SADWVVVTHDFSGTIIRDGSTDFSLSIIEAL	generic|tr_D3Z7A5_D3Z7A5_MOUSE__II_1032689_REVERSED	|generic|tr_Q9D4T2_Q9D4T2_MOUSE__II_1032689_REVERSED|
"""index: 2999, intensity: 3448.0, mobility: 0.825"""	-0.589042	0.286849	1	TTLGHCTFRSGKVPN	generic|tr_Z4YJF5_Z4YJF5_MOUSE_REVERSED	|generic|sp_Q62234_MYOM1_MOUSE_REVERSED	|generic|sp_Q62234-2_MYOM1_MOUSE_REVERSED|
"""index: 17124, intensity: 2919.0, mobility: 1.012"""	-0.589421	0.287058	1	LFVYSSFN	generic|IP_3503593_TX=10090_REVERSED|
"""index: 19897, intensity: 4193.0, mobility: 0.836"""	-0.589458	0.287267	1	WATTLPPR	generic|II_1016614_TX=10090_REVERSED	|generic|II_1016612_TX=10090_REVERSED|
"""index: 22006, intensity: 4807.0, mobility: 0.985"""	-0.589459	0.287385	1	NEVADLESSPLGQADEQSTIEEVL	generic|sp_Q91VN1_ZNF24_MOUSE_REVERSED|
"""index: 7916, intensity: 2762.0, mobility: 1.087"""	-0.58952	0.287385	1	ESYTSVWLWSPSCSSWWTWFTGSAASTAFG	generic|IP_1044833_TX=10090_REVERSED|
"""index: 9747, intensity: 3048.0, mobility: 1.202"""	-0.590019	0.287594	1	DVQDTQEQLSMSETTVMSIM	generic|chr19_1_46401228_46425042_ENSMUST00000039922_REVERSED|
"""index: 22625, intensity: 14481.0, mobility: 0.774"""	-0.590069	0.287803	1	GCHYEPTVCICREK	generic|tr_Q540M6_Q540M6_MOUSE__II_950716_REVERSED	|generic|tr_Q8C4K3_Q8C4K3_MOUSE__II_950707_REVERSED	|generic|tr_B1ASL6_B1ASL6_MOUSE__II_950706_REVERSED	|generic|sp_O35714-2_TNR18_MOUSE__II_950706_REVERSED	|generic|sp_O35714-3_TNR18_MOUSE__II_950706_REVERSED	|generic|sp_O35714-4_TNR18_MOUSE__II_950706_REVERSED|
"""index: 12057, intensity: 4549.0, mobility: 1.061"""	-0.590107	0.288012	1	VIPHHQYLQKHLWSTALHQQHLQMHLWSTALHQQYLQMHLW	generic|IP_1025745_TX=10090_REVERSED|
"""index: 19575, intensity: 2962.0, mobility: 1.075"""	-0.590145	0.28816	1	ELIEQKPKYSYPDVGLEQMKEQQ	generic|tr_Q0VEJ7_Q0VEJ7_MOUSE_REVERSED|
"""index: 12271, intensity: 6699.0, mobility: 1.045"""	-0.590266	0.288369	1	VERIFTSNAPIYVNMKEKWR	generic|IP_3480382_TX=10090_REVERSED|
"""index: 18204, intensity: 7757.0, mobility: 0.938"""	-0.590296	0.288397	1	VSDQHSAPAKQCLSQIIFYNQVS	generic|IP_3504171_TX=10090_REVERSED|
"""index: 24606, intensity: 5131.0, mobility: 1.131"""	-0.590655	0.288574	1	MLAGVPLCPLARPIKAHRGTFAGKFLLPFLEMPLEQ	generic|IP_947816_TX=10090_REVERSED|
"""index: 26231, intensity: 31393.0, mobility: 1.121"""	-0.590682	0.288574	1	MQLALDAIALALQTVIVPSLDKLNQIHTLLSDRLSAHSD	generic|tr_Q3UL39_Q3UL39_MOUSE__chr6_-1_29571032_29571127_ENSMUST00000170350__II_918815_REVERSED	|generic|tr_Q6DI95_Q6DI95_MOUSE__chr6_-1_29551848_29551937_ENSMUST00000170350__II_918815_REVERSED	|generic|sp_Q6P2B1_TNPO3_MOUSE__chr6_-1_29551848_29551937_ENSMUST00000170350__II_918815_REVERSED	|generic|sp_Q6P2B1-2_TNPO3_MOUSE__chr6_-1_29551848_29551937_ENSMUST00000170350__II_918825_REVERSED	|generic|sp_Q6P2B1-3_TNPO3_MOUSE__chr6_-1_29588019_29588096_ENSMUST00000170350_REVERSED|
"""index: 15760, intensity: 4539.0, mobility: 0.943"""	-0.591149	0.288782	1	TGNSNSHYFVWTCYGLTMGNRGAWRLR	generic|IP_1122096_TX=10090_REVERSED|
"""index: 6962, intensity: 5889.0, mobility: 0.917"""	-0.591195	0.288991	1	QLLETASTSLESESVTKSHPSTG	generic|sp_Q8K2Y9-2_CCM2_MOUSE__chr11_1_6593084_6593128_ENSMUST00000161501_REVERSED|
"""index: 26030, intensity: 5436.0, mobility: 1.050"""	-0.591593	0.289199	1	NSLRLASVEKELQGKALGGGLAQEKGPAGLPEGRTGLAK	generic|tr_B7ZNG5_B7ZNG5_MOUSE_REVERSED	|generic|tr_A6H648_A6H648_MOUSE_REVERSED	|generic|tr_E9Q9D8_E9Q9D8_MOUSE_REVERSED|
"""index: 23331, intensity: 3586.0, mobility: 1.019"""	-0.591619	0.289408	1	VRLEELSFGRGAR	generic|IP_1094386_TX=10090_REVERSED	|generic|II_860507_TX=10090_REVERSED	|generic|II_860501_TX=10090_REVERSED	|generic|IP_970072_TX=10090_REVERSED	|generic|IP_971349_TX=10090_REVERSED	|generic|sp_P47963_RL13_MOUSE_REVERSED	|generic|tr_Q5RKP3_Q5RKP3_MOUSE_REVERSED|
"""index: 12640, intensity: 7152.0, mobility: 1.042"""	-0.591737	0.289583	1	FKYGNVLLHYIYHASFCYSR	generic|tr_Q8CCV2_Q8CCV2_MOUSE_REVERSED	|generic|tr_Q3TDX3_Q3TDX3_MOUSE_REVERSED	|generic|tr_Q3TC04_Q3TC04_MOUSE_REVERSED	|generic|tr_Q8BFW6_Q8BFW6_MOUSE_REVERSED|
"""index: 4792, intensity: 3108.0, mobility: 0.963"""	-0.591854	0.289583	1	QEHDASTPWVHA	generic|tr_A0A1L1SS03_A0A1L1SS03_MOUSE_REVERSED	|generic|sp_Q3UTQ7_PRD10_MOUSE_REVERSED	|generic|tr_A0A1L1SRM4_A0A1L1SRM4_MOUSE_REVERSED	|generic|sp_Q3UTQ7-2_PRD10_MOUSE__chr9_1_31329698_31329943_ENSMUST00000136144_REVERSED|
"""index: 18178, intensity: 5368.0, mobility: 0.863"""	-0.592222	0.289792	1	DPDVLKFDF	generic|tr_A0A0R4J0N7_A0A0R4J0N7_MOUSE_REVERSED	|generic|sp_O88962_CP8B1_MOUSE_REVERSED|
"""index: 26194, intensity: 3584.0, mobility: 1.000"""	-0.592303	0.29	1	FINNSKMDRHIINKAHLYDMGQATQRAIDILQFMQ	generic|sp_Q99N57_RAF1_MOUSE__chr6_-1_115623460_115623522_ENSMUST00000203142__II_908816_REVERSED	|generic|sp_Q99N57-2_RAF1_MOUSE__chr6_-1_115623460_115623522_ENSMUST00000203142__II_908816_REVERSED	|generic|tr_Q9CU36_Q9CU36_MOUSE__chr6_-1_115623460_115623522_ENSMUST00000203142_REVERSED|
"""index: 4269, intensity: 3610.0, mobility: 0.930"""	-0.592374	0.290208	1	PETEAAADRQNL	generic|sp_Q69ZT9_TBC30_MOUSE__chr10_-1_121279094_121279207_ENSMUST00000218111__II_3465835_REVERSED|
"""index: 11418, intensity: 3370.0, mobility: 0.826"""	-0.592566	0.290296	1	LQPCQSWM	generic|IP_1039986_TX=10090_REVERSED|
"""index: 1204, intensity: 2791.0, mobility: 0.932"""	-0.592781	0.290504	1	SDVSGSLNCLSSPH	generic|IP_3459076_TX=10090_REVERSED|
"""index: 15260, intensity: 4829.0, mobility: 0.896"""	-0.592795	0.290531	1	WVLLHWGRDRLSGRNPRLCPYSAVES	generic|IP_891168_TX=10090_REVERSED|
"""index: 15595, intensity: 3236.0, mobility: 1.153"""	-0.593208	0.290678	1	DAVLWRRLMFEEYKEMLVDDSLILRIDHPNF	generic|tr_Q3TM18_Q3TM18_MOUSE__chr15_-1_36265272_36265382_ENSMUST00000227735__II_3482815_REVERSED	|generic|tr_A0A2I3BRK4_A0A2I3BRK4_MOUSE__chr15_-1_36265272_36265382_ENSMUST00000227735__II_3482815_REVERSED	|generic|sp_P50636_RN19A_MOUSE__chr15_-1_36241369_36241464_ENSMUST00000228358__II_2479508_REVERSED|
"""index: 13756, intensity: 2953.0, mobility: 0.841"""	-0.593294	0.290886	1	PRWPPRPLSRRPCR	generic|chr15_-1_39872437_39872586_ENSMUST00000022916__IP_1085813_TX=10090_REVERSED|
"""index: 16436, intensity: 5256.0, mobility: 0.857"""	-0.593486	0.291094	1	NLLSILEKQLQQRVATRVD	generic|sp_Q8R4Y8_RTTN_MOUSE_REVERSED|
"""index: 7276, intensity: 7902.0, mobility: 1.040"""	-0.593515	0.291303	1	YPVCRFAVGLGDREPLPPVKEM	generic|IP_1098364_TX=10090_REVERSED|
"""index: 15495, intensity: 3157.0, mobility: 1.076"""	-0.593587	0.29145	1	MRVNEEMLFQLCKKSLGMKQYPISE	generic|IP_971796_TX=10090_REVERSED|
"""index: 23171, intensity: 14878.0, mobility: 0.959"""	-0.59363	0.291658	1	LVFLWGVLGM	generic|IP_3467492_TX=10090_REVERSED|
"""index: 24922, intensity: 6762.0, mobility: 1.044"""	-0.593674	0.291866	1	RYRKQLCSMKV	generic|chr5_1_38121223_38126968_ENSMUST00000114126_REVERSED|
"""index: 16226, intensity: 4324.0, mobility: 1.044"""	-0.593722	0.292013	1	QQIAMRLCLSLTVISVDPFSMM	generic|IP_979750_TX=10090_REVERSED|
"""index: 21781, intensity: 47779.0, mobility: 1.007"""	-0.593784	0.292221	1	VILFSLFSPFI	generic|IP_2453055_TX=10090_REVERSED|
"""index: 8979, intensity: 3147.0, mobility: 1.083"""	-0.593841	0.292429	1	QTHPLVMHGRDQALPGLHGHAMK	generic|IP_3485206_TX=10090_REVERSED|
"""index: 12119, intensity: 4038.0, mobility: 1.132"""	-0.594068	0.292637	1	QYDRLKERSAWDKEPADEPISLLEVPGQVQ	generic|tr_A2APY6_A2APY6_MOUSE__chr12_-1_73284743_73284772_ENSMUST00000116420__II_998659_REVERSED	|generic|tr_B2RXU2_B2RXU2_MOUSE__chr2_-1_140158476_140158592_ENSMUST00000137005__II_998659_REVERSED	|generic|II_998661_TX=10090_REVERSED|
"""index: 13044, intensity: 4600.0, mobility: 1.089"""	-0.594169	0.292663	1	PMVPTVPTMVPMVPMVPTVPMVPMVPMVPTV	generic|IP_869294_TX=10090_REVERSED|
"""index: 22780, intensity: 2648.0, mobility: 0.875"""	-0.594271	0.292688	1	MYDFPARFES	generic|IP_874007_TX=10090_REVERSED|
"""index: 24284, intensity: 2588.0, mobility: 1.191"""	-0.594445	0.292774	1	KRELEEKKRKKKEKTNCFISARHQRSYQVAFILLLHMASCVAQDNGVK	generic|IP_925769_TX=10090_REVERSED|
"""index: 1130, intensity: 2628.0, mobility: 1.032"""	-0.59476	0.292921	1	HRIKRSKCFPYQ	generic|tr_Q8VFM5_Q8VFM5_MOUSE_REVERSED	|generic|tr_Q3MI66_Q3MI66_MOUSE_REVERSED|
"""index: 12094, intensity: 4604.0, mobility: 1.152"""	-0.594964	0.293068	1	KEWDTPQWKTWNVSNKAKCFSQLKILNW	generic|IP_1030309_TX=10090_REVERSED|
"""index: 6712, intensity: 18792.0, mobility: 0.942"""	-0.59525	0.293214	1	TDTITQVTTMLGEMIGFNDHIVKTAMPALC	generic|IP_1053793_TX=10090_REVERSED|
"""index: 23045, intensity: 4478.0, mobility: 1.136"""	-0.595432	0.293422	1	TSSVTKQVHAPDQTSVYMDLEKDETKPIVLVRQTEMYFHEQGG	generic|sp_Q5SGK3_AOXB_MOUSE_REVERSED|
"""index: 14991, intensity: 6637.0, mobility: 1.024"""	-0.595546	0.293629	1	LAFSNSSLLVSNQEAPLSSLKYFYNTIVEPQ	generic|sp_Q7TMV3_FAKD5_MOUSE_REVERSED	|generic|tr_F2Z402_F2Z402_MOUSE_REVERSED	|generic|tr_A0A0R4J291_A0A0R4J291_MOUSE_REVERSED|
"""index: 5247, intensity: 2877.0, mobility: 1.000"""	-0.595592	0.293837	1	REPKMSFPELRE	generic|II_904741_TX=10090_REVERSED	|generic|tr_E9Q2W8_E9Q2W8_MOUSE_REVERSED	|generic|sp_Q9D920_BORC5_MOUSE_REVERSED|
"""index: 5576, intensity: 9706.0, mobility: 0.770"""	-0.595617	0.293861	1	FASVQLKLVWRFM	generic|IP_991512_TX=10090_REVERSED|
"""index: 17670, intensity: 3175.0, mobility: 1.099"""	-0.596013	0.293886	1	MKWMRMRMKMLKRMGMMRM	generic|IP_836953_TX=10090_REVERSED|
"""index: 7576, intensity: 3625.0, mobility: 0.853"""	-0.596419	0.293971	1	VSSCLPLSMIRQTKK	generic|IP_3486116_TX=10090_REVERSED|
"""index: 21449, intensity: 3512.0, mobility: 0.851"""	-0.596752	0.294179	1	RYASLGDLAPALSLHELL	generic|IP_3493905_TX=10090_REVERSED|
"""index: 4082, intensity: 2568.0, mobility: 0.874"""	-0.596884	0.294325	1	DQLLPWKQP	generic|tr_Q3UEY5_Q3UEY5_MOUSE__IP_896318_REVERSED|
"""index: 20642, intensity: 23154.0, mobility: 0.859"""	-0.597016	0.294471	1	YYEYGKWPK	generic|II_3460239_TX=10090_REVERSED|
"""index: 12173, intensity: 3690.0, mobility: 1.054"""	-0.597041	0.294617	1	CAKKDLTAEGGIWYY	generic|sp_Q9JJ28_FLII_MOUSE__chr11_-1_60714313_60714399_ENSMUST00000154141__II_1138417_REVERSED|
"""index: 21037, intensity: 4118.0, mobility: 0.875"""	-0.597401	0.294824	1	VLFTVFIVM	generic|tr_Q8VF55_Q8VF55_MOUSE__II_3464689_REVERSED|
"""index: 2034, intensity: 2999.0, mobility: 0.778"""	-0.59747	0.295031	1	HNESGRDV	generic|IP_3478035_TX=10090_REVERSED|
"""index: 15806, intensity: 3838.0, mobility: 0.943"""	-0.597517	0.295163	1	MYFPICWAQGAVEMCEWLTEIWEGCLIRFVT	generic|tr_B1AYL1_B1AYL1_MOUSE_REVERSED	|generic|tr_Q62467_Q62467_MOUSE_REVERSED|
"""index: 4835, intensity: 3300.0, mobility: 0.850"""	-0.597593	0.295163	1	DQPAGALGPPQ	generic|tr_F7B4F0_F7B4F0_MOUSE__II_1125315_REVERSED	|generic|tr_F6UV46_F6UV46_MOUSE__II_1125305_REVERSED	|generic|sp_Q3U4H6-2_HEXD_MOUSE__II_1125305_REVERSED|
"""index: 16351, intensity: 3160.0, mobility: 0.914"""	-0.598201	0.295163	1	TLYKLLESCPRRQPKQQQCISK	generic|sp_O70343_PRGC1_MOUSE__chr5_-1_51473492_51473692_ENSMUST00000031059__II_940242_REVERSED	|generic|sp_O70343-4_PRGC1_MOUSE_REVERSED	|generic|tr_Q3LIG2_Q3LIG2_MOUSE_REVERSED	|generic|tr_A0A0G2JGG3_A0A0G2JGG3_MOUSE__chr5_-1_51473492_51473692_ENSMUST00000031059_REVERSED|
"""index: 25692, intensity: 2935.0, mobility: 0.864"""	-0.598585	0.295187	1	PSAIPHDLRKHK	generic|IP_1098461_TX=10090_REVERSED|
"""index: 21968, intensity: 8296.0, mobility: 0.895"""	-0.599155	0.295394	1	TRTWKACIP	generic|sp_Q0VBN2_DSEL_MOUSE__II_1030006_REVERSED|
"""index: 18484, intensity: 4378.0, mobility: 0.873"""	-0.599203	0.2956	1	ESIKEGEKKEWRAITGA	generic|sp_Q8BMF4_ODP2_MOUSE__chr9_-1_50640220_50640282_ENSMUST00000126933__II_850473_REVERSED|
"""index: 14359, intensity: 3985.0, mobility: 0.949"""	-0.599239	0.295807	1	EEYHHVAKRHDKMDGLTTALSVHIVALELDPR	generic|tr_E9Q2M2_E9Q2M2_MOUSE_REVERSED	|generic|sp_Q6NZL6_TONSL_MOUSE_REVERSED	|generic|tr_G3UW83_G3UW83_MOUSE_REVERSED|
"""index: 28498, intensity: 3697.0, mobility: 1.109"""	-0.599334	0.295952	1	QDNSSSSMTQLSFDLTAVANAGGGAKMWWRLTLSSTMQILPFSMAER	generic|IP_1075992_TX=10090_REVERSED|
"""index: 8736, intensity: 23387.0, mobility: 0.947"""	-0.599478	0.296159	1	WGVGGGVGVCGGPTQRDLTGRSLRP	generic|tr_Q8C865_Q8C865_MOUSE_REVERSED|
"""index: 18896, intensity: 7008.0, mobility: 0.972"""	-0.599672	0.296304	1	WILEAGDGKEALHVRLTEISKSFLSAYSKVDLVQQDKLGLQPENQQDANA	generic|sp_Q9Z1F9_SAE2_MOUSE__chr7_-1_34158814_34158936_ENSMUST00000175991_REVERSED|
"""index: 1261, intensity: 2973.0, mobility: 0.829"""	-0.600003	0.296449	1	LLAPSSSSHD	generic|sp_Q62232_SIX2_MOUSE_REVERSED|
"""index: 9703, intensity: 2681.0, mobility: 0.789"""	-0.600042	0.296472	1	YSQDTSLLICKYC	generic|IP_976920_TX=10090_REVERSED|
"""index: 5322, intensity: 3014.0, mobility: 0.794"""	-0.600212	0.296495	1	TLMEKAMVDMLREKEE	generic|II_960442_TX=10090_REVERSED	|generic|tr_Q58E59_Q58E59_MOUSE_REVERSED|
"""index: 13160, intensity: 3149.0, mobility: 0.921"""	-0.600447	0.296701	1	RSTYGQELRF	generic|sp_Q68FF7_SLAI1_MOUSE_REVERSED	|generic|tr_F6V9T4_F6V9T4_MOUSE_REVERSED|
"""index: 22770, intensity: 6017.0, mobility: 1.021"""	-0.600469	0.296846	1	LWFKRIYLE	generic|IP_826261_TX=10090_REVERSED|
"""index: 7645, intensity: 21190.0, mobility: 1.081"""	-0.600517	0.297052	1	VRCHTRSFWKRWFWQRWKELQ	generic|IP_921276_TX=10090_REVERSED|
"""index: 21927, intensity: 4389.0, mobility: 0.968"""	-0.600602	0.297197	1	CVRRWERL	generic|IP_1042491_TX=10090_REVERSED|
"""index: 21369, intensity: 32136.0, mobility: 0.949"""	-0.600729	0.297342	1	EREARIPSRL	generic|sp_Q91V36_NRBP2_MOUSE__chr15_-1_76087076_76087117_ENSMUST00000227605_REVERSED|
"""index: 9473, intensity: 3037.0, mobility: 0.842"""	-0.60088	0.297548	1	KGDVMLQMEKFNRIMQ	generic|sp_Q810N5_CL060_MOUSE_REVERSED|
"""index: 7563, intensity: 4811.0, mobility: 1.040"""	-0.600957	0.297754	1	YPVCRFAVGLGDREPLPPVKEM	generic|IP_1098364_TX=10090_REVERSED|
"""index: 16981, intensity: 100596.0, mobility: 0.852"""	-0.600966	0.29796	1	VHKFSSRL	generic|IP_839351_TX=10090_REVERSED|
"""index: 2958, intensity: 3219.0, mobility: 0.850"""	-0.601027	0.298166	1	QTMEAIYSRRENNTRH	generic|sp_Q8BXX9_CC169_MOUSE__II_984523_REVERSED	|generic|sp_Q8BXX9-2_CC169_MOUSE__II_984523_REVERSED	|generic|tr_D3YWT6_D3YWT6_MOUSE_REVERSED	|generic|tr_E9Q3J3_E9Q3J3_MOUSE_REVERSED|
"""index: 5424, intensity: 3203.0, mobility: 1.024"""	-0.601156	0.298311	1	QSLFVPQGMGNLRV	generic|sp_Q8R1C6_MET22_MOUSE__chr16_1_8487388_8487465_ENSMUST00000151233_REVERSED|
"""index: 19511, intensity: 3741.0, mobility: 0.970"""	-0.601185	0.298517	1	VTWATKMRLT	generic|IP_1061661_TX=10090_REVERSED|
"""index: 8092, intensity: 4623.0, mobility: 0.956"""	-0.601359	0.298661	1	PMTVALAWHAWAPFWDMYQVLATPI	generic|IP_1050694_TX=10090_REVERSED|
"""index: 2429, intensity: 2998.0, mobility: 0.905"""	-0.601518	0.298806	1	HQDQLYGTYH	generic|tr_A0A286YEC9_A0A286YEC9_MOUSE__II_607401_REVERSED	|generic|tr_A0A286YCD8_A0A286YCD8_MOUSE__II_2448164_REVERSED	|generic|tr_D3Z1A5_D3Z1A5_MOUSE__II_3443754_REVERSED|
"""index: 27409, intensity: 7321.0, mobility: 1.021"""	-0.60156	0.299012	1	LSVVVRHLCLLS	generic|IP_1058902_TX=10090_REVERSED|
"""index: 7350, intensity: 3360.0, mobility: 1.137"""	-0.601662	0.299217	1	KTYEEDRLPEQCAQR	generic|tr_Q8BNG3_Q8BNG3_MOUSE__II_1062880_REVERSED	|generic|tr_E9PX57_E9PX57_MOUSE__II_1062876_REVERSED	|generic|tr_Q8C901_Q8C901_MOUSE_REVERSED|
"""index: 13380, intensity: 4638.0, mobility: 1.021"""	-0.601893	0.299423	1	EFDLLMTPTPAMHRGMLMTVKEM	generic|tr_W8QK46_W8QK46_MOUSE_REVERSED|
"""index: 18849, intensity: 7518.0, mobility: 1.035"""	-0.601932	0.299444	1	KQIFQVQHPAAMF	generic|sp_Q3TQQ9_CA112_MOUSE_REVERSED	|generic|sp_Q3TQQ9-2_CA112_MOUSE_REVERSED	|generic|sp_Q3TQQ9-3_CA112_MOUSE_REVERSED|
"""index: 27283, intensity: 6913.0, mobility: 1.046"""	-0.602604	0.29965	1	KKEEVLLLAMQI	generic|sp_Q9D9R9_F186A_MOUSE_REVERSED	|generic|tr_Q3V0D7_Q3V0D7_MOUSE_REVERSED	|generic|tr_K3W4Q5_K3W4Q5_MOUSE_REVERSED|
"""index: 17698, intensity: 2631.0, mobility: 0.880"""	-0.602686	0.299856	1	RTLLWRKDTIERFLRPPLCLWLG	generic|IP_937587_TX=10090_REVERSED|
"""index: 7518, intensity: 4693.0, mobility: 0.946"""	-0.60276	0.3	1	ISDTHHPSSSYHQSKRKTVSLTKMTLYS	generic|IP_827917_TX=10090_REVERSED|
"""index: 15868, intensity: 2687.0, mobility: 1.157"""	-0.602899	0.300206	1	MYYIYMIYVCLIYIN	generic|IP_992708_TX=10090_REVERSED|
"""index: 23335, intensity: 71904.0, mobility: 1.027"""	-0.6029	0.30037	1	LCKLIRKNVTSL	generic|IP_3458651_TX=10090_REVERSED|
"""index: 20755, intensity: 3116.0, mobility: 1.037"""	-0.603056	0.30037	1	RDQFAQARVEH	generic|IP_1041487_TX=10090_REVERSED|
"""index: 13574, intensity: 2567.0, mobility: 1.113"""	-0.603264	0.300472	1	SQLKWKPFTKKCDQLSELELWVRRNT	generic|IP_1119152_TX=10090_REVERSED|
"""index: 19177, intensity: 2517.0, mobility: 0.811"""	-0.603485	0.300472	1	FPRRRGLSGPVPFAPL	generic|tr_Q8C3P1_Q8C3P1_MOUSE__II_1089292_REVERSED|
"""index: 13026, intensity: 3965.0, mobility: 1.119"""	-0.603789	0.300616	1	FFDLHGVKQSMGFGLYPIIPASDTHIVDVFM	generic|sp_P17892_LIPR2_MOUSE_REVERSED|
"""index: 4878, intensity: 4132.0, mobility: 0.901"""	-0.603796	0.300698	1	MQRRPSCCVQLLLTLRQKEAVAEQLR	generic|IP_1044526_TX=10090_REVERSED|
"""index: 15719, intensity: 4075.0, mobility: 0.785"""	-0.603853	0.300903	1	ENYNFMEQHIEI	generic|tr_A0A1Y7VM45_A0A1Y7VM45_MOUSE__II_1116317_REVERSED	|generic|tr_E9QJV4_E9QJV4_MOUSE__chr12_1_65057837_65057917_ENSMUST00000129956__II_2440450_REVERSED	|generic|sp_Q8K2Z2_PRP39_MOUSE__chr12_1_65057837_65057917_ENSMUST00000129956__II_2440450_REVERSED	|generic|IP_3506289_TX=10090_REVERSED	|generic|tr_A0PJ46_A0PJ46_MOUSE_REVERSED|
"""index: 1912, intensity: 2573.0, mobility: 0.946"""	-0.603863	0.301047	1	QGRPHPRPSRFSLALQPEQHF	generic|IP_1112760_TX=10090_REVERSED|
"""index: 12164, intensity: 3833.0, mobility: 1.048"""	-0.604086	0.301252	1	INLPSFLTMSIWPPLRIPCKQIIPVVQTGMAWFSTMCGTRYWA	generic|chr2_-1_114130605_114130742_ENSMUST00000043160__IP_1003878_TX=10090_REVERSED|
"""index: 16479, intensity: 3151.0, mobility: 1.076"""	-0.604331	0.301272	1	FMHTKLSSNVRGRGREFMSQLDGSFGAVER	generic|IP_1020659_TX=10090_REVERSED|
"""index: 13907, intensity: 3617.0, mobility: 1.035"""	-0.604704	0.301477	1	QRENNPKICRVFHPQGVVMKSLLDMLSY	generic|tr_A2ASW0_A2ASW0_MOUSE__II_1013943_REVERSED	|generic|tr_F6QNG5_F6QNG5_MOUSE__II_1013943_REVERSED	|generic|sp_Q8K3H5_MYO3A_MOUSE_REVERSED|
"""index: 13009, intensity: 6091.0, mobility: 0.973"""	-0.604864	0.301558	1	PDTPDEQGSAVEEWFGEVSPSEAVVNLVSEDLGL	generic|sp_P55066_NCAN_MOUSE_REVERSED|
"""index: 16525, intensity: 2768.0, mobility: 1.125"""	-0.605025	0.301639	1	VSDWVQIEGRWHLKKLNMNLKQEMSMLF	generic|chr7_1_91733110_91900760_ENSMUST00000231777__IP_885205_TX=10090_REVERSED|
"""index: 8377, intensity: 6261.0, mobility: 1.113"""	-0.605298	0.301782	1	RNQGQNETKGIESQGCHSSQSQRDTQGHHSSQG	generic|sp_P97347_RPTN_MOUSE_REVERSED|
"""index: 9339, intensity: 3160.0, mobility: 0.967"""	-0.605435	0.301987	1	HMEMSGHKEDL	generic|tr_Q3V275_Q3V275_MOUSE__II_1079612_REVERSED	|generic|sp_Q99N23_CAH15_MOUSE__II_1079612_REVERSED	|generic|II_1079606_TX=10090_REVERSED|
"""index: 7537, intensity: 14880.0, mobility: 0.880"""	-0.605463	0.302192	1	MLARGGWGGGGSSSSSSASRAAGAARARLASD	generic|tr_Q3TQ61_Q3TQ61_MOUSE__chr11_-1_120086648_120086677_ENSMUST00000106227__IP_872592_REVERSED|
"""index: 23716, intensity: 2982.0, mobility: 1.087"""	-0.60549	0.302273	1	RMDSPRRICSILPRIGKGPLGRF	generic|IP_1019364_TX=10090_REVERSED|
"""index: 8118, intensity: 3947.0, mobility: 0.854"""	-0.605698	0.302478	1	LWLNFLYRHMYMDIR	generic|IP_835160_TX=10090_REVERSED|
"""index: 23126, intensity: 2549.0, mobility: 0.785"""	-0.60571	0.302683	1	ELTKRIDMYYV	generic|IP_3493115_TX=10090_REVERSED|
"""index: 15135, intensity: 4055.0, mobility: 0.903"""	-0.605739	0.302888	1	AVAVQRAHFPTFCVLF	generic|sp_Q8BYC4_GPR20_MOUSE_REVERSED|
"""index: 5932, intensity: 2858.0, mobility: 0.866"""	-0.605821	0.303092	1	IMQLLSSAMKIKAS	generic|IP_1073566_TX=10090_REVERSED|
"""index: 18444, intensity: 3760.0, mobility: 1.142"""	-0.605983	0.303297	1	SFFWAEVDRRNKEAIAEYQERMEALMR	generic|tr_B1AQ77_B1AQ77_MOUSE_REVERSED	|generic|sp_Q61414_K1C15_MOUSE_REVERSED|
"""index: 15079, intensity: 4291.0, mobility: 1.065"""	-0.606132	0.303502	1	RYMMDASLMPTQ	generic|IP_863288_TX=10090_REVERSED|
"""index: 19717, intensity: 3941.0, mobility: 0.986"""	-0.606161	0.303645	1	PLRSFEMDDEPQHAPESPLPAQH	generic|IP_931241_TX=10090_REVERSED|
"""index: 1109, intensity: 18723.0, mobility: 0.829"""	-0.606309	0.303725	1	LLAPPLRCE	generic|IP_1073212_TX=10090_REVERSED|
"""index: 6970, intensity: 4276.0, mobility: 1.054"""	-0.606596	0.303743	1	NKVTEPYNAELIAFFQQYVEVAPKWLHRLSLGEMDFVMVM	generic|sp_Q8R0F9_S14L4_MOUSE__II_1140143_REVERSED	|generic|II_1140142_TX=10090_REVERSED	|generic|II_1140137_TX=10090_REVERSED	|generic|II_1140152_TX=10090_REVERSED|
"""index: 10929, intensity: 8226.0, mobility: 1.088"""	-0.60687	0.303885	1	ENPSVTIDDLVCLHALSDITFGR	generic|sp_Q3V0L5_LRC43_MOUSE__II_931335_REVERSED	|generic|sp_Q3V0L5-2_LRC43_MOUSE__II_931335_REVERSED	|generic|tr_A0A0G2JGK7_A0A0G2JGK7_MOUSE_REVERSED	|generic|tr_B9EKH4_B9EKH4_MOUSE_REVERSED|
"""index: 10951, intensity: 9071.0, mobility: 1.032"""	-0.607008	0.30409	1	QLVAGREGPSGAAAVRHLYKRDH	generic|IP_1052220_TX=10090_REVERSED|
"""index: 3619, intensity: 3099.0, mobility: 1.010"""	-0.607089	0.304294	1	TPSFPTPAEQPWTH	generic|IP_1054961_TX=10090_REVERSED|
"""index: 13684, intensity: 3284.0, mobility: 1.153"""	-0.607375	0.304499	1	EMWPQAHKNYEGRFKLDFAGIVFLYVGM	generic|sp_Q6R6I7_RXFP1_MOUSE__chr3_-1_79644716_79645000_ENSMUST00000182491__II_983004_REVERSED	|generic|II_983012_TX=10090_REVERSED|
"""index: 10842, intensity: 4644.0, mobility: 1.175"""	-0.607434	0.304703	1	EEQRLELQKRKQVEQNHLEEMRRLEEQRRMLDQRMLMVQ	generic|tr_Q4FK11_Q4FK11_MOUSE__chrX_1_101441780_101441821_ENSMUST00000126019__II_831698_REVERSED	|generic|tr_Q3TF40_Q3TF40_MOUSE__chrX_1_101441780_101441821_ENSMUST00000126019__II_831698_REVERSED	|generic|tr_Q3UM20_Q3UM20_MOUSE__chrX_1_101441780_101441821_ENSMUST00000126019__II_831698_REVERSED	|generic|tr_Q3TTV7_Q3TTV7_MOUSE__chrX_1_101441780_101441821_ENSMUST00000126019__II_831698_REVERSED	|generic|II_831702_TX=10090_REVERSED	|generic|tr_Q3TMM5_Q3TMM5_MOUSE__chrX_1_101441780_101441821_ENSMUST00000126019_REVERSED	|generic|tr_Q3TFC2_Q3TFC2_MOUSE__chrX_1_101441780_101441821_ENSMUST00000126019_REVERSED|
"""index: 15813, intensity: 6734.0, mobility: 0.904"""	-0.607556	0.304908	1	QSADLGAVPPAQVMPQLQQQ	generic|sp_P56477_IRF5_MOUSE_REVERSED	|generic|tr_B2CC69_B2CC69_MOUSE_REVERSED|
"""index: 19490, intensity: 5047.0, mobility: 0.891"""	-0.60761	0.305112	1	LFSCTFKIR	generic|chr5_-1_21919151_21920432_ENSMUST00000161356_REVERSED|
"""index: 13944, intensity: 3301.0, mobility: 0.863"""	-0.607661	0.305317	1	GFDFWFDK	generic|tr_K3W4T3_K3W4T3_MOUSE_REVERSED|
"""index: 15675, intensity: 3615.0, mobility: 0.798"""	-0.607723	0.305521	1	GLSVVFFS	generic|tr_A0A286YD40_A0A286YD40_MOUSE__chr18_1_32847232_32847261_ENSMUST00000053663_REVERSED	|generic|sp_G3X939_SL9A3_MOUSE__chr18_1_32847232_32847261_ENSMUST00000053663_REVERSED|
"""index: 15127, intensity: 3405.0, mobility: 1.032"""	-0.607726	0.305601	1	EKRSPNQTKVMCK	generic|tr_Q3TIV3_Q3TIV3_MOUSE__chr1_1_180599055_180599084_ENSMUST00000193238__II_1029101_REVERSED	|generic|tr_Q3TM68_Q3TM68_MOUSE__chr1_1_180599055_180599084_ENSMUST00000193238__II_1029101_REVERSED	|generic|tr_Q3TX36_Q3TX36_MOUSE__chr1_1_180599055_180599084_ENSMUST00000193238__II_1029101_REVERSED	|generic|tr_Q3TF18_Q3TF18_MOUSE__chr1_1_180599055_180599084_ENSMUST00000193238__II_1029101_REVERSED	|generic|tr_Q3UJ03_Q3UJ03_MOUSE__chr1_1_180599055_180599084_ENSMUST00000193238__II_1029101_REVERSED	|generic|tr_Q921K2_Q921K2_MOUSE__chr1_1_180599055_180599084_ENSMUST00000193238__II_1029101_REVERSED	|generic|sp_P11103_PARP1_MOUSE__chr1_1_180599055_180599084_ENSMUST00000193238_REVERSED	|generic|tr_Q3U868_Q3U868_MOUSE__chr1_1_180599055_180599084_ENSMUST00000193238_REVERSED|
"""index: 23031, intensity: 2570.0, mobility: 1.151"""	-0.607915	0.305805	1	YNGPCMRRRREGEERRKKEMLMSYRHNPA	generic|IP_2434303_TX=10090_REVERSED|
"""index: 7818, intensity: 15154.0, mobility: 0.906"""	-0.60807	0.30601	1	EVGSTQTGRIKETETYHLSTKFKLD	generic|IP_890352_TX=10090_REVERSED|
"""index: 10486, intensity: 4964.0, mobility: 0.863"""	-0.608091	0.306214	1	ISSNLEPYTSLTHVVID	generic|sp_Q8C0E2_VP26B_MOUSE__chr9_-1_27019314_27019439_ENSMUST00000213917_REVERSED	|generic|sp_Q8C0E2-2_VP26B_MOUSE__chr9_-1_27019314_27019439_ENSMUST00000213917_REVERSED|
"""index: 8881, intensity: 4562.0, mobility: 0.853"""	-0.608287	0.306356	1	LKMKKITNQNKREMR	generic|IP_830988_TX=10090_REVERSED|
"""index: 12294, intensity: 6991.0, mobility: 0.847"""	-0.608315	0.306498	1	NLFKNQMRHTRRI	generic|IP_1004261_TX=10090_REVERSED|
"""index: 18572, intensity: 20273.0, mobility: 0.936"""	-0.608414	0.306702	1	RRYRMTRL	generic|chr18_1_68306138_68307751_ENSMUST00000009679__IP_1054221_TX=10090_REVERSED	|generic|chr18_1_68306066_68307751_ENSMUST00000009679__IP_1054221_TX=10090_REVERSED	|generic|chr18_1_68306111_68306224_ENSMUST00000009679_REVERSED|
"""index: 11905, intensity: 3664.0, mobility: 0.944"""	-0.60863	0.306718	1	EKVVSATAAITCATDHQVVQTFET	generic|chr4_1_129465242_129465385_ENSMUST00000131741__II_955659_TX=10090_REVERSED	|generic|II_955668_TX=10090_REVERSED	|generic|tr_B2KGE3_B2KGE3_MOUSE_REVERSED	|generic|sp_Q80Y55_BSDC1_MOUSE_REVERSED|
"""index: 21529, intensity: 3046.0, mobility: 1.048"""	-0.609008	0.306923	1	VGRVPGALGAPAQPIP	generic|tr_Q3UN87_Q3UN87_MOUSE__chr2_-1_130177011_130177163_ENSMUST00000147570__II_999733_REVERSED	|generic|chr7_-1_59985789_59985968_ENSMUST00000189432_REVERSED	|generic|tr_O70499_O70499_MOUSE_REVERSED|
"""index: 15104, intensity: 6030.0, mobility: 1.064"""	-0.609037	0.307127	1	FNNEPICGRRRAG	generic|chr2_-1_37647210_37703250_ENSMUST00000072186_REVERSED|
"""index: 15461, intensity: 3293.0, mobility: 0.919"""	-0.609069	0.307206	1	CPSGPKWSRMRVSRSTMLRTGQMPQ	generic|IP_1141827_TX=10090_REVERSED|
"""index: 8607, intensity: 13219.0, mobility: 1.006"""	-0.609243	0.307222	1	LEQVIGGSAQDESSMYSDKTHLV	generic|sp_Q4ZJN1_C1QT9_MOUSE_REVERSED	|generic|sp_Q4ZJN1-2_C1QT9_MOUSE_REVERSED	|generic|tr_A0A3B0J6Z4_A0A3B0J6Z4_MOUSE_REVERSED|
"""index: 27882, intensity: 8097.0, mobility: 0.997"""	-0.609407	0.307426	1	AMKRIQLEPAEP	generic|tr_E9PY51_E9PY51_MOUSE__chr18_-1_20850893_20850994_ENSMUST00000223584__II_3494193_REVERSED	|generic|tr_Q8BJI6_Q8BJI6_MOUSE__chr18_-1_20850893_20850994_ENSMUST00000223584_REVERSED	|generic|tr_Q69ZT3_Q69ZT3_MOUSE__chr18_-1_20850893_20850994_ENSMUST00000223584_REVERSED	|generic|tr_A0A286YCX6_A0A286YCX6_MOUSE__chr18_-1_20850893_20850994_ENSMUST00000223584_REVERSED|
"""index: 15393, intensity: 4851.0, mobility: 0.944"""	-0.609479	0.307441	1	KSFEEQELWSILSPKILQYGVTALNQYN	generic|tr_E9Q951_E9Q951_MOUSE_REVERSED	|generic|tr_Q60903_Q60903_MOUSE_REVERSED	|generic|tr_G5E8Z9_G5E8Z9_MOUSE_REVERSED	|generic|sp_Q8R1D1_ZN426_MOUSE_REVERSED	|generic|tr_E9PZX9_E9PZX9_MOUSE_REVERSED	|generic|tr_G5E8Y1_G5E8Y1_MOUSE_REVERSED|
"""index: 8886, intensity: 4236.0, mobility: 1.127"""	-0.609876	0.307645	1	LYYQRWVAQRRRDNEVSKRWVARQMRFAEQEGNMLTCAGEM	generic|IP_846819_TX=10090_REVERSED|
"""index: 2618, intensity: 3239.0, mobility: 0.856"""	-0.609943	0.307849	1	YATPHHHDPLKRYGVAMVVSDTEHA	generic|tr_A2A752_A2A752_MOUSE_REVERSED|
"""index: 4264, intensity: 18371.0, mobility: 0.809"""	-0.610021	0.308053	1	TSSTRTRPVKLDKKD	generic|tr_F6T941_F6T941_MOUSE__II_1147353_REVERSED	|generic|tr_E9PVV1_E9PVV1_MOUSE_REVERSED	|generic|tr_E9PWE3_E9PWE3_MOUSE_REVERSED	|generic|tr_A0A0R4J011_A0A0R4J011_MOUSE_REVERSED	|generic|tr_E9PVV2_E9PVV2_MOUSE_REVERSED	|generic|sp_P15806-2_TFE2_MOUSE_REVERSED|
"""index: 13508, intensity: 4437.0, mobility: 0.992"""	-0.610028	0.308257	1	AFSGRLSSELHVRHGSSHYTFRLPWASIPQLFRLH	generic|IP_896331_TX=10090_REVERSED|
"""index: 25180, intensity: 2906.0, mobility: 0.827"""	-0.610175	0.308461	1	SSLLYLAQRTNMF	generic|IP_872130_TX=10090_REVERSED|
"""index: 11647, intensity: 5386.0, mobility: 1.011"""	-0.610253	0.308602	1	SQMLLPFQFRCKECLWRMLAILIMLIM	generic|IP_834812_TX=10090_REVERSED|
"""index: 10638, intensity: 5781.0, mobility: 1.053"""	-0.610337	0.308806	1	SLELEKCVCSETKELIEDINGIL	generic|tr_E9PWQ6_E9PWQ6_MOUSE_REVERSED	|generic|sp_Q99MW1_STK31_MOUSE_REVERSED	|generic|tr_E9Q260_E9Q260_MOUSE_REVERSED|
"""index: 815, intensity: 6003.0, mobility: 0.799"""	-0.610372	0.308946	1	CLLQHEKFYARVIY	generic|tr_Q3UW77_Q3UW77_MOUSE_REVERSED	|generic|tr_B9EKG4_B9EKG4_MOUSE_REVERSED|
"""index: 24373, intensity: 5269.0, mobility: 1.032"""	-0.610409	0.309087	1	SRSRSRHRRR	generic|tr_A2A8V8_A2A8V8_MOUSE__chr4_-1_135346729_135346857_ENSMUST00000136409__II_954250_REVERSED	|generic|tr_E9PUK6_E9PUK6_MOUSE__chr4_-1_135346729_135346857_ENSMUST00000136409__II_954250_REVERSED	|generic|tr_F7BWM1_F7BWM1_MOUSE__chr4_-1_135332236_135338052_ENSMUST00000105861__II_954253_REVERSED	|generic|tr_E9QKA4_E9QKA4_MOUSE__chr4_-1_135346729_135346857_ENSMUST00000136409__II_954250_REVERSED	|generic|sp_Q52KI8_SRRM1_MOUSE__chr4_-1_135346729_135346857_ENSMUST00000136409__II_954250_REVERSED	|generic|sp_Q52KI8-2_SRRM1_MOUSE__chr4_-1_135346729_135346857_ENSMUST00000136409__II_954250_REVERSED	|generic|II_954248_TX=10090_REVERSED|
"""index: 18295, intensity: 3744.0, mobility: 1.200"""	-0.610496	0.309228	1	AQSTTSRPP	generic|IP_3482753_TX=10090_REVERSED|
"""index: 5012, intensity: 2869.0, mobility: 0.812"""	-0.610532	0.309369	1	AKRGNLMMAPYPFKKK	generic|IP_856890_TX=10090_REVERSED|
"""index: 20335, intensity: 19347.0, mobility: 0.845"""	-0.610597	0.309509	1	MSSYHHLDIS	generic|IP_1140517_TX=10090_REVERSED|
"""index: 8339, intensity: 4684.0, mobility: 1.103"""	-0.61071	0.309713	1	DDKGAHGESKASKLPEERSEEEGAEEEEGEGYP	generic|sp_Q9QY61_IRX4_MOUSE_REVERSED|
"""index: 8940, intensity: 4426.0, mobility: 1.035"""	-0.610748	0.309853	1	HFVNNRIPKGCAVCVFCSVHWTQKLA	generic|tr_Q2Q7P0_Q2Q7P0_MOUSE_REVERSED	|generic|tr_D9J301_D9J301_MOUSE_REVERSED	|generic|tr_D9J300_D9J300_MOUSE_REVERSED	|generic|tr_D9J2Z9_D9J2Z9_MOUSE_REVERSED	|generic|tr_Q8VDV4_Q8VDV4_MOUSE_REVERSED	|generic|tr_D9J302_D9J302_MOUSE_REVERSED	|generic|sp_Q8CI51_PDLI5_MOUSE_REVERSED|
"""index: 5851, intensity: 2800.0, mobility: 0.975"""	-0.610855	0.309994	1	EHFNWPVYMQIANLGAMKMKLLRDEW	generic|tr_Q8K131_Q8K131_MOUSE__chr9_1_114437811_114437864_ENSMUST00000217583_REVERSED	|generic|tr_Q8C847_Q8C847_MOUSE__chr9_1_114437811_114437864_ENSMUST00000217583_REVERSED	|generic|tr_Q8C659_Q8C659_MOUSE__chr9_1_114437811_114437864_ENSMUST00000217583_REVERSED	|generic|tr_Q3TAW7_Q3TAW7_MOUSE__chr9_1_114437811_114437864_ENSMUST00000217583_REVERSED|
"""index: 17086, intensity: 4928.0, mobility: 0.917"""	-0.611	0.310134	1	WLHMILVYR	generic|tr_Q8VF69_Q8VF69_MOUSE_REVERSED|
"""index: 21055, intensity: 11666.0, mobility: 0.850"""	-0.611127	0.310212	1	FALPGTQRR	generic|IP_838755_TX=10090_REVERSED|
"""index: 18761, intensity: 4195.0, mobility: 0.815"""	-0.611288	0.310415	1	MSGFPMWLM	generic|IP_991291_TX=10090_REVERSED	|generic|IP_3486075_TX=10090_REVERSED	|generic|IP_3502615_TX=10090_REVERSED|
"""index: 15184, intensity: 2864.0, mobility: 0.808"""	-0.611369	0.310555	1	LPFDSALR	generic|IP_2462719_TX=10090_REVERSED|
"""index: 7747, intensity: 12038.0, mobility: 0.926"""	-0.611403	0.310759	1	LDPSVIRDKMEIVDTVEGPEGVGAVN	generic|tr_A0A5K1VVQ9_A0A5K1VVQ9_MOUSE__chr19_-1_7374046_7374075_ENSMUST00000237653__II_1006392_REVERSED	|generic|sp_A2ASS6_TITIN_MOUSE__chr19_-1_7374046_7374075_ENSMUST00000237653__II_1006392_REVERSED	|generic|sp_A2ASS6-2_TITIN_MOUSE__chr19_-1_7374046_7374075_ENSMUST00000237653__II_1006392_REVERSED	|generic|tr_A0A5K1VVQ1_A0A5K1VVQ1_MOUSE__chr19_-1_7374046_7374075_ENSMUST00000237653__II_1006392_REVERSED	|generic|tr_E9Q8K5_E9Q8K5_MOUSE__chr19_-1_7374046_7374075_ENSMUST00000237653__II_1006392_REVERSED	|generic|tr_E9Q8N1_E9Q8N1_MOUSE__chr19_-1_7374046_7374075_ENSMUST00000237653__II_1006392_REVERSED|
"""index: 25320, intensity: 3157.0, mobility: 0.985"""	-0.611422	0.310836	1	VRSGFLVYTWL	generic|tr_Q3UNP1_Q3UNP1_MOUSE_REVERSED|
"""index: 5630, intensity: 2564.0, mobility: 0.972"""	-0.611897	0.310912	1	RLSSTCTSATWAT	generic|chr5_-1_113762841_113762909_ENSMUST00000019118_REVERSED|
"""index: 22460, intensity: 2660.0, mobility: 1.011"""	-0.612027	0.311116	1	RLVLEFTSRPLA	generic|tr_Q8C5U6_Q8C5U6_MOUSE_REVERSED|
"""index: 21458, intensity: 3286.0, mobility: 1.062"""	-0.612067	0.311319	1	MQIKLADMEGSEGLV	generic|tr_A0A0R4J1M7_A0A0R4J1M7_MOUSE__chr15_1_100970239_100970271_ENSMUST00000202971_REVERSED	|generic|tr_K3W4N7_K3W4N7_MOUSE__chr15_1_100970239_100970271_ENSMUST00000202971_REVERSED	|generic|sp_Q9JJV9_SCN5A_MOUSE__chr15_1_100970239_100970271_ENSMUST00000202971_REVERSED	|generic|sp_Q9JJV9-2_SCN5A_MOUSE__chr15_1_100970239_100970271_ENSMUST00000202971_REVERSED	|generic|tr_A0A0R5RP31_A0A0R5RP31_MOUSE__chr15_1_100970239_100970271_ENSMUST00000202971_REVERSED	|generic|tr_A0A0R5RP25_A0A0R5RP25_MOUSE__chr15_1_100970239_100970271_ENSMUST00000202971_REVERSED|
"""index: 11384, intensity: 4446.0, mobility: 1.065"""	-0.612071	0.311459	1	WSRMLRFCRMLSTRKTNMLRRGMTSTRVEWT	generic|IP_956198_TX=10090_REVERSED|
"""index: 20927, intensity: 3665.0, mobility: 0.992"""	-0.612255	0.311599	1	AGGGARLG	generic|IP_839426_TX=10090_REVERSED|
"""index: 15733, intensity: 3657.0, mobility: 0.954"""	-0.61228	0.311802	1	NLTVRQEPADQIAMAILAIYSYPPKQPPEVR	generic|sp_Q64731_FOXL1_MOUSE_REVERSED|
"""index: 20292, intensity: 2760.0, mobility: 0.990"""	-0.612467	0.312005	1	FCVCLYLFSQI	generic|IP_864852_TX=10090_REVERSED|
"""index: 22782, intensity: 8925.0, mobility: 1.065"""	-0.612702	0.312145	1	WNRKVRSNKR	generic|IP_1132826_TX=10090_REVERSED|
"""index: 17664, intensity: 3076.0, mobility: 1.151"""	-0.612838	0.312234	1	PSMIFILSIIFIVMEN	generic|tr_E9PVJ7_E9PVJ7_MOUSE_REVERSED	|generic|tr_Q7TS26_Q7TS26_MOUSE_REVERSED	|generic|tr_Q8K515_Q8K515_MOUSE_REVERSED	|generic|tr_Q8VES6_Q8VES6_MOUSE_REVERSED|
"""index: 12442, intensity: 9931.0, mobility: 1.033"""	-0.612851	0.312234	1	KRQSDNVFGPGFNPPNPRSIQHTISGDQAVA	generic|sp_Q8BRH4-2_KMT2C_MOUSE__chr5_-1_25387920_25387997_ENSMUST00000172626__II_945291_REVERSED	|generic|tr_G3UY45_G3UY45_MOUSE__chr5_-1_25292810_25292929_ENSMUST00000173673__II_945291_REVERSED	|generic|sp_Q8BRH4_KMT2C_MOUSE__chr5_-1_25387920_25387997_ENSMUST00000172626_REVERSED	|generic|tr_Q8BZX5_Q8BZX5_MOUSE_REVERSED	|generic|tr_F8WI37_F8WI37_MOUSE__chr5_-1_25387920_25387997_ENSMUST00000172626_REVERSED|
"""index: 15460, intensity: 11207.0, mobility: 0.985"""	-0.613276	0.312437	1	PMPLPASIIVMQAGCKLHAGAKEMTIFIRTSKEVY	generic|IP_1018185_TX=10090_REVERSED|
"""index: 12179, intensity: 5706.0, mobility: 0.951"""	-0.613431	0.312513	1	NGRRLIHCCTSRWAKCIPSFETVNRVTR	generic|II_986532_TX=10090_REVERSED|
"""index: 13613, intensity: 2872.0, mobility: 0.852"""	-0.613662	0.312715	1	LELQGALMERYPPLLGLVAHLY	generic|II_886723_TX=10090_REVERSED	|generic|tr_D3Z2X2_D3Z2X2_MOUSE_REVERSED	|generic|tr_Q6KAN9_Q6KAN9_MOUSE_REVERSED|
"""index: 12376, intensity: 7372.0, mobility: 1.049"""	-0.613714	0.312855	1	RAFKWEVDADDEIEQFSSNIMAILMNLLVIVMTVNYVGYLVY	generic|tr_Q3UZG1_Q3UZG1_MOUSE_REVERSED	|generic|sp_Q61143_TRPC6_MOUSE_REVERSED|
"""index: 6430, intensity: 3474.0, mobility: 1.085"""	-0.613838	0.312994	1	SRLGKGNNMNPYQTWGPTRPPFSV	generic|tr_Q9DAC6_Q9DAC6_MOUSE_REVERSED|
"""index: 13398, intensity: 4184.0, mobility: 0.969"""	-0.613901	0.313019	1	QGSYLSDMSDSAKLSIKETHTG	generic|tr_Q9D4W6_Q9D4W6_MOUSE__II_3487652_REVERSED	|generic|sp_P57725_SAMN1_MOUSE_REVERSED|
"""index: 16434, intensity: 6341.0, mobility: 0.978"""	-0.614103	0.313019	1	RMLDSSDSNRK	generic|chr13_1_16014461_16014559_ENSMUST00000042603_REVERSED|
"""index: 14432, intensity: 3034.0, mobility: 1.169"""	-0.615082	0.313158	1	ALVDCFDICPLCVEYDF	generic|IP_976416_TX=10090_REVERSED|
"""index: 7654, intensity: 6576.0, mobility: 0.850"""	-0.61535	0.313297	1	MKKREQDSIAAKSMKSK	generic|tr_F6U7V1_F6U7V1_MOUSE__chr13_-1_11667075_11667146_ENSMUST00000221941__II_3474813_REVERSED	|generic|sp_E9Q401_RYR2_MOUSE__chr13_-1_11667075_11667146_ENSMUST00000221941__II_3474813_REVERSED	|generic|II_3474828_TX=10090_REVERSED	|generic|tr_A0A1Y7VK09_A0A1Y7VK09_MOUSE_REVERSED|
"""index: 12388, intensity: 4943.0, mobility: 1.005"""	-0.615822	0.313499	1	FAKKQGERSPLRFVARLVLIYTGMIF	generic|tr_Q7TRM1_Q7TRM1_MOUSE_REVERSED	|generic|tr_Q8VEN8_Q8VEN8_MOUSE_REVERSED	|generic|tr_L7N1Y5_L7N1Y5_MOUSE_REVERSED|
"""index: 6972, intensity: 4669.0, mobility: 1.187"""	-0.615867	0.313702	1	LSADQDKPAMAGTDEGEGTEQLFNPLLEVRVVPVFHL	generic|tr_Q3UIM7_Q3UIM7_MOUSE_REVERSED|
"""index: 10483, intensity: 6836.0, mobility: 0.919"""	-0.615891	0.313904	1	EKWSNAAQQILSYGMKILC	generic|chr9_1_59843123_59860095_ENSMUST00000136740__IP_849100_TX=10090_REVERSED|
"""index: 13060, intensity: 2748.0, mobility: 0.882"""	-0.615992	0.313991	1	RVSRMMRGSPTERRM	generic|IP_826301_TX=10090_REVERSED|
"""index: 15254, intensity: 4555.0, mobility: 0.940"""	-0.616017	0.313991	1	PSPQPLWRDERLTEPKCMWLSPDLATLMPATCM	generic|chr15_1_89548670_89548864_ENSMUST00000109309__IP_1090373_TX=10090_REVERSED|
"""index: 14947, intensity: 4657.0, mobility: 0.896"""	-0.616267	0.314193	1	LHLEQRVQDARSQGGWNDGVK	generic|IP_981688_TX=10090_REVERSED|
"""index: 12185, intensity: 3757.0, mobility: 0.832"""	-0.616302	0.314332	1	ELEQLFTREHFLRQLRD	generic|tr_A0A4Y5WWJ7_A0A4Y5WWJ7_MOUSE__chr11_1_77857751_77857849_ENSMUST00000142571__II_1130592_REVERSED	|generic|tr_A0A1C7ZN10_A0A1C7ZN10_MOUSE__chr11_1_77857751_77857849_ENSMUST00000142571_REVERSED	|generic|tr_E9QA74_E9QA74_MOUSE__chr11_1_77857751_77857849_ENSMUST00000142571_REVERSED	|generic|tr_B2RRE2_B2RRE2_MOUSE__chr11_1_77857751_77857849_ENSMUST00000142571_REVERSED	|generic|tr_K3W4L0_K3W4L0_MOUSE__chr11_1_77857751_77857849_ENSMUST00000142571_REVERSED	|generic|tr_E9QAX2_E9QAX2_MOUSE__chr11_1_77857751_77857849_ENSMUST00000142571_REVERSED	|generic|tr_E9Q405_E9Q405_MOUSE__chr11_1_77857751_77857849_ENSMUST00000142571_REVERSED	|generic|sp_Q9JMH9_MY18A_MOUSE__chr11_1_77857751_77857849_ENSMUST00000142571_REVERSED	|generic|sp_Q9JMH9-1_MY18A_MOUSE__chr11_1_77857751_77857849_ENSMUST00000142571_REVERSED	|generic|sp_Q9JMH9-2_MY18A_MOUSE__chr11_1_77857751_77857849_ENSMUST00000142571_REVERSED	|generic|sp_Q9JMH9-4_MY18A_MOUSE__chr11_1_77857751_77857849_ENSMUST00000142571_REVERSED	|generic|sp_Q9JMH9-5_MY18A_MOUSE__chr11_1_77857751_77857849_ENSMUST00000142571_REVERSED	|generic|sp_Q9JMH9-6_MY18A_MOUSE__chr11_1_77857751_77857849_ENSMUST00000142571_REVERSED	|generic|sp_Q9JMH9-7_MY18A_MOUSE__chr11_1_77857751_77857849_ENSMUST00000142571_REVERSED|
"""index: 4417, intensity: 4323.0, mobility: 0.887"""	-0.616397	0.314534	1	DQLTNCKLESHSTEHNLKGSSLRAES	generic|IP_1099533_TX=10090_REVERSED|
"""index: 14371, intensity: 4256.0, mobility: 0.912"""	-0.616711	0.314736	1	GDEITEGEQVKGGFGNWRGA	generic|tr_D3YWH7_D3YWH7_MOUSE_REVERSED	|generic|tr_A0A0G2JFE5_A0A0G2JFE5_MOUSE_REVERSED	|generic|sp_P53368_8ODP_MOUSE_REVERSED|
"""index: 2280, intensity: 3285.0, mobility: 0.842"""	-0.616764	0.314938	1	WWPIMPKTMRKMRRTTTPPPAT	generic|chr2_-1_26064457_26089659_ENSMUST00000114159__IP_1016361_TX=10090_REVERSED|
"""index: 15210, intensity: 2831.0, mobility: 1.065"""	-0.61682	0.315077	1	VQWTQVPVALWRDAYIVVFFD	generic|tr_Q80UJ2_Q80UJ2_MOUSE__II_951566_REVERSED	|generic|tr_Q8CGY9_Q8CGY9_MOUSE__II_951566_REVERSED	|generic|sp_P59240_NPHP4_MOUSE__II_951566_REVERSED	|generic|tr_Q6A020_Q6A020_MOUSE_REVERSED|
"""index: 23183, intensity: 3697.0, mobility: 0.924"""	-0.616882	0.315279	1	SHLVGSPRLRS	generic|tr_Q8CBT8_Q8CBT8_MOUSE__IP_969352_REVERSED|
"""index: 7788, intensity: 3708.0, mobility: 1.034"""	-0.616941	0.315417	1	SDKNKECSQVRYAIIKSALKLAVGQIESRDNSAIDMSWMLFEK	generic|sp_A8C756-2_THADA_MOUSE__II_3493574_REVERSED	|generic|sp_A8C756-3_THADA_MOUSE__II_3493574_REVERSED	|generic|sp_A8C756-5_THADA_MOUSE__II_3493574_REVERSED	|generic|sp_A8C756_THADA_MOUSE__chr17_-1_84457836_84457877_ENSMUST00000234313_REVERSED|
"""index: 10270, intensity: 5354.0, mobility: 1.058"""	-0.616977	0.315556	1	TGLCPFPIPTHHKPSPEKPGHPDP	generic|sp_P43687_HMX2_MOUSE_REVERSED|
"""index: 9927, intensity: 5816.0, mobility: 1.073"""	-0.61712	0.315758	1	LRRRLAYQHLRKAIQKECVTEASHDGD	generic|tr_Q8CE24_Q8CE24_MOUSE_REVERSED	|generic|tr_A6PW91_A6PW91_MOUSE_REVERSED|
"""index: 7976, intensity: 5482.0, mobility: 1.008"""	-0.617152	0.315896	1	EMTLTNGSNKMGNMHAVKRLEK	generic|tr_Q7TNX9_Q7TNX9_MOUSE__II_1050088_REVERSED	|generic|tr_Q8BWE8_Q8BWE8_MOUSE_REVERSED	|generic|tr_B2RT89_B2RT89_MOUSE_REVERSED	|generic|tr_Q3V3G0_Q3V3G0_MOUSE_REVERSED	|generic|tr_Q810T7_Q810T7_MOUSE_REVERSED	|generic|tr_E9PVA5_E9PVA5_MOUSE_REVERSED	|generic|tr_Q96LX3_Q96LX3_MOUSE_REVERSED|
"""index: 9110, intensity: 34426.0, mobility: 1.039"""	-0.617393	0.316034	1	HRILQSSLRFPKGCERCRYPMEEFHIKMHQILFSSCYFARG	generic|sp_P10751_ZFP11_MOUSE_REVERSED|
"""index: 20107, intensity: 7210.0, mobility: 0.901"""	-0.617435	0.316172	1	FLHELCKLG	generic|sp_P28704-2_RXRB_MOUSE__chr17_1_34037196_34037276_ENSMUST00000174033__II_1069650_REVERSED	|generic|tr_A0A068BES4_A0A068BES4_MOUSE__chr17_1_34037196_34037276_ENSMUST00000174033__II_1069634_REVERSED	|generic|tr_Q8VCR0_Q8VCR0_MOUSE__chr17_1_34037196_34037276_ENSMUST00000174033__II_1069634_REVERSED	|generic|tr_A0A068BD65_A0A068BD65_MOUSE__chr17_1_34037196_34037276_ENSMUST00000174033__II_1069634_REVERSED	|generic|tr_A0A068BIV0_A0A068BIV0_MOUSE__chr17_1_34037196_34037276_ENSMUST00000174033__II_1069634_REVERSED	|generic|tr_A0A068BGV8_A0A068BGV8_MOUSE__chr17_1_34037196_34037276_ENSMUST00000174033__II_1069634_REVERSED	|generic|sp_P28704_RXRB_MOUSE__chr17_1_34037196_34037276_ENSMUST00000174033__II_1069634_REVERSED	|generic|tr_A0A068BGT5_A0A068BGT5_MOUSE__chr17_1_34037196_34037276_ENSMUST00000174033__II_1069634_REVERSED	|generic|tr_A0A068BFV6_A0A068BFV6_MOUSE__chr17_1_34037196_34037276_ENSMUST00000174033__II_1069634_REVERSED	|generic|tr_Q3TWJ1_Q3TWJ1_MOUSE__chr17_1_34037196_34037276_ENSMUST00000174033__II_1069634_REVERSED	|generic|tr_A0A5F8MQ23_A0A5F8MQ23_MOUSE_REVERSED	|generic|tr_E9Q9V9_E9Q9V9_MOUSE_REVERSED	|generic|tr_A2AJP1_A2AJP1_MOUSE_REVERSED	|generic|tr_Q3UMU4_Q3UMU4_MOUSE_REVERSED	|generic|tr_Q6LC96_Q6LC96_MOUSE_REVERSED	|generic|sp_P28705_RXRG_MOUSE_REVERSED	|generic|tr_Q3V193_Q3V193_MOUSE_REVERSED|
"""index: 5942, intensity: 3686.0, mobility: 0.888"""	-0.617704	0.31631	1	ISIAFSYIAFMGPSSDKRHGPLH	generic|IP_1055530_TX=10090_REVERSED|
"""index: 26567, intensity: 5304.0, mobility: 0.866"""	-0.617861	0.316448	1	PWTSPTQWTVELRRP	generic|tr_Q3UVR2_Q3UVR2_MOUSE_REVERSED	|generic|sp_O88507_CNTFR_MOUSE_REVERSED	|generic|tr_C9K0Z6_C9K0Z6_MOUSE_REVERSED|
"""index: 9121, intensity: 3976.0, mobility: 1.135"""	-0.617955	0.31665	1	LIYILSLWCWPATTSYAEWFKPILPLCIELELGAEDVSYTK	generic|tr_Q8C5I2_Q8C5I2_MOUSE__chr13_-1_100488843_100488926_ENSMUST00000145266__II_1103618_REVERSED|
"""index: 20648, intensity: 2879.0, mobility: 1.121"""	-0.618024	0.316852	1	ENYRILLSTIAAHGMSSINVNTAKIL	generic|IP_1121939_TX=10090_REVERSED|
"""index: 19637, intensity: 2728.0, mobility: 1.185"""	-0.618166	0.316926	1	LPFHSFFPTASNNARMCH	generic|IP_1052810_TX=10090_REVERSED|
"""index: 12677, intensity: 3941.0, mobility: 0.780"""	-0.618477	0.317127	1	HAKEKEAVIEQ	generic|tr_Q5PPQ7_Q5PPQ7_MOUSE__chr10_-1_13535939_13535968_ENSMUST00000105541_REVERSED	|generic|sp_Q9WUM4_COR1C_MOUSE__chr10_-1_13535939_13535968_ENSMUST00000105541_REVERSED	|generic|tr_Q3TF74_Q3TF74_MOUSE__chr10_-1_13535939_13535968_ENSMUST00000105541_REVERSED|
"""index: 8134, intensity: 3154.0, mobility: 0.861"""	-0.618606	0.317265	1	TRLVHFEPPIFVLTHISQG	generic|IP_1099703_TX=10090_REVERSED|
"""index: 13356, intensity: 24056.0, mobility: 0.837"""	-0.618666	0.317275	1	KEGRFNLAEIDVDLEVLAKLTEL	generic|tr_G3X9E0_G3X9E0_MOUSE_REVERSED	|generic|sp_Q810N6_ANR45_MOUSE_REVERSED	|generic|tr_Q9D470_Q9D470_MOUSE_REVERSED	|generic|tr_D3YVW9_D3YVW9_MOUSE_REVERSED|
"""index: 18435, intensity: 6456.0, mobility: 0.942"""	-0.61888	0.317412	1	WRLQGPRQP	generic|chr16_-1_56712712_56717331_ENSMUST00000065515_REVERSED	|generic|chr16_-1_56717167_56717388_ENSMUST00000065515_REVERSED|
"""index: 28473, intensity: 2795.0, mobility: 1.206"""	-0.619215	0.317614	1	PFAAGNVASPLAGNDVQTILNLKAPVPLLRGVLTTMPKP	generic|tr_Q9D571_Q9D571_MOUSE_REVERSED	|generic|sp_Q9WTJ6_MTL5_MOUSE_REVERSED	|generic|sp_Q9WTJ6-2_MTL5_MOUSE_REVERSED|
"""index: 564, intensity: 2602.0, mobility: 0.788"""	-0.619285	0.31777	1	INVQSRGPQTGLSMKY	generic|IP_957373_TX=10090_REVERSED|
"""index: 4796, intensity: 4599.0, mobility: 0.948"""	-0.619408	0.31777	1	QRPGRPFLWW	generic|IP_951338_TX=10090_REVERSED|
"""index: 2331, intensity: 3104.0, mobility: 0.829"""	-0.619449	0.31777	1	MNGKERTRDMLAMMQSKCAF	generic|IP_1018942_TX=10090_REVERSED|
"""index: 15151, intensity: 4019.0, mobility: 1.094"""	-0.619829	0.317971	1	QDLRRGSCLQEIKTY	generic|chr5_1_30861826_30861999_ENSMUST00000201347__II_944558_TX=10090_REVERSED|
"""index: 12806, intensity: 16502.0, mobility: 0.825"""	-0.619844	0.318173	1	QLNLKSFNAQEIAKWSE	generic|tr_Q76I24_Q76I24_MOUSE__II_3483177_REVERSED	|generic|tr_Q5I0W6_Q5I0W6_MOUSE__II_3483177_REVERSED	|generic|tr_G3X9G9_G3X9G9_MOUSE__II_3483177_REVERSED|
"""index: 7646, intensity: 7798.0, mobility: 0.997"""	-0.620004	0.318374	1	QLFQLIGSDIYFG	generic|IP_826718_TX=10090_REVERSED|
"""index: 12654, intensity: 3858.0, mobility: 0.883"""	-0.620039	0.318575	1	IRPKEVQENEAEIETYPTF	generic|tr_A2AD03_A2AD03_MOUSE__II_830867_REVERSED	|generic|tr_Q3UR39_Q3UR39_MOUSE__II_830867_REVERSED	|generic|sp_Q9QXG2_RAE1_MOUSE_REVERSED|
"""index: 15288, intensity: 7540.0, mobility: 0.883"""	-0.620194	0.318776	1	CVSACVPSGQRPLKLLR	generic|IP_834535_TX=10090_REVERSED|
"""index: 15343, intensity: 4120.0, mobility: 1.247"""	-0.620351	0.318978	1	YFQLFQTMFSQLNIDSWPQLVSFIRDLMVVAAQKK	generic|sp_E9Q555_RN213_MOUSE_REVERSED	|generic|tr_A0A171EBL2_A0A171EBL2_MOUSE_REVERSED|
"""index: 17221, intensity: 3610.0, mobility: 1.122"""	-0.620386	0.318986	1	TVERQHPQLFRQVFPYFNFLFLEHIGVLRSILNMLMMKVEFRE	generic|tr_A0A0R4J0B7_A0A0R4J0B7_MOUSE__chr5_-1_92303662_92303766_ENSMUST00000202604__II_942796_REVERSED	|generic|tr_A0A0J9YV20_A0A0J9YV20_MOUSE__chr5_-1_92303662_92303766_ENSMUST00000202604__II_942796_REVERSED	|generic|sp_Q80UZ2_SDA1_MOUSE__chr5_-1_92303662_92303766_ENSMUST00000202604__II_942796_REVERSED	|generic|sp_Q80UZ2-2_SDA1_MOUSE__chr5_-1_92303662_92303766_ENSMUST00000202604__II_942796_REVERSED|
"""index: 3277, intensity: 2514.0, mobility: 0.983"""	-0.620657	0.319187	1	MPMTRNMARSHT	generic|chr7_1_6962253_6962303_ENSMUST00000200535_REVERSED|
"""index: 8070, intensity: 3150.0, mobility: 0.783"""	-0.620763	0.319389	1	YGGMPAWP	generic|IP_830147_TX=10090_REVERSED|
"""index: 19429, intensity: 2838.0, mobility: 1.256"""	-0.620794	0.31959	1	YMFPNRRSV	generic|tr_Q8BK56_Q8BK56_MOUSE__chr5_1_90491724_90491753_ENSMUST00000201061_REVERSED	|generic|sp_P02772_FETA_MOUSE__chr5_1_90491724_90491753_ENSMUST00000201061_REVERSED	|generic|tr_Q8BK65_Q8BK65_MOUSE__chr5_1_90491724_90491753_ENSMUST00000201061_REVERSED	|generic|tr_Q3TGA3_Q3TGA3_MOUSE__chr5_1_90491724_90491753_ENSMUST00000201061_REVERSED|
"""index: 20600, intensity: 2812.0, mobility: 1.037"""	-0.620844	0.319727	1	SVKYHTGGPFILR	generic|IP_1106593_TX=10090_REVERSED|
"""index: 16740, intensity: 3720.0, mobility: 0.978"""	-0.621067	0.319928	1	VPIDMWLSTCECA	generic|IP_1025291_TX=10090_REVERSED|
"""index: 25990, intensity: 11598.0, mobility: 1.140"""	-0.621258	0.319944	1	LLNEMRPRSQATSNAMPPTMSSCTSWTTSTLSLTMSSLLRWKAM	generic|IP_1081857_TX=10090_REVERSED|
"""index: 23636, intensity: 6506.0, mobility: 1.167"""	-0.621294	0.319944	1	DPTSRTRRAVRGRAVTEKLKVALCPESEAGNDTGRENW	generic|chr2_1_103073729_103082979_ENSMUST00000011055_REVERSED|
"""index: 26350, intensity: 113857.0, mobility: 1.073"""	-0.622064	0.320145	1	RAVVGPFETDMAVYNYKRIVQRIK	generic|tr_Q3V476_Q3V476_MOUSE__chr8_-1_40507451_40507576_ENSMUST00000144970__II_864542_REVERSED	|generic|tr_Q543X5_Q543X5_MOUSE__chr8_-1_40507451_40507576_ENSMUST00000144970__II_864542_REVERSED	|generic|tr_Q3V231_Q3V231_MOUSE__chr8_-1_40507451_40507576_ENSMUST00000144970__II_864542_REVERSED	|generic|tr_Q3TLK9_Q3TLK9_MOUSE__chr8_-1_40507451_40507576_ENSMUST00000144970__II_864542_REVERSED|
"""index: 20309, intensity: 3878.0, mobility: 0.850"""	-0.62207	0.320345	1	MTYREIDEF	generic|tr_Q91XX4_Q91XX4_MOUSE__chr18_1_37833338_37840129_ENSMUST00000193941__II_1051469_REVERSED|
"""index: 25888, intensity: 2651.0, mobility: 0.866"""	-0.622238	0.320546	1	LKWQRKMLPR	generic|IP_1090184_TX=10090_REVERSED	|generic|IP_3485493_TX=10090_REVERSED|
"""index: 8636, intensity: 19220.0, mobility: 1.024"""	-0.62229	0.320626	1	PNRQQSVPELDCRI	generic|IP_980624_TX=10090_REVERSED|
"""index: 5037, intensity: 3513.0, mobility: 1.089"""	-0.622395	0.320626	1	NELMVDRYLDRQE	generic|tr_Q8VCI1_Q8VCI1_MOUSE_REVERSED	|generic|tr_S4R2A5_S4R2A5_MOUSE_REVERSED|
"""index: 16860, intensity: 5476.0, mobility: 0.991"""	-0.622535	0.320698	1	VNMSDLRGKIEVVPVKHYWNA	generic|sp_Q8BX70-2_VP13C_MOUSE__chr9_1_67893084_67893227_ENSMUST00000217386__II_3501120_REVERSED	|generic|sp_Q8BX70_VP13C_MOUSE__chr9_1_67893084_67893227_ENSMUST00000217386_REVERSED	|generic|sp_Q8BX70-3_VP13C_MOUSE__chr9_1_67893084_67893227_ENSMUST00000217386_REVERSED|
"""index: 15057, intensity: 15098.0, mobility: 0.835"""	-0.622809	0.320899	1	QYLVPNAYGMQMHL	generic|IP_1038958_TX=10090_REVERSED|
"""index: 2445, intensity: 3419.0, mobility: 1.011"""	-0.622848	0.321099	1	WSASPMKSDTRTKRSRLGAWQYVC	generic|IP_857874_TX=10090_REVERSED|
"""index: 27390, intensity: 2714.0, mobility: 1.307"""	-0.623038	0.3213	1	EVSGFVQELAKLCEATTIAANNTKLIRIVDA	generic|sp_Q8C1C8_PNMA1_MOUSE_REVERSED|
"""index: 6826, intensity: 4327.0, mobility: 0.957"""	-0.623045	0.3215	1	PDVCWLSGKGNVP	generic|II_1060063_TX=10090_REVERSED|
"""index: 17803, intensity: 17291.0, mobility: 0.890"""	-0.623178	0.321572	1	PGPPGPLGPQGQPGLAGPKGPPGHLGAVG	generic|sp_Q00780_CO8A1_MOUSE_REVERSED|
"""index: 10434, intensity: 6763.0, mobility: 1.042"""	-0.623327	0.321708	1	MDLAKGAESVVCRSDGANAVILQK	generic|chr5_-1_31204442_31204660_ENSMUST00000202402__II_947494_TX=10090_REVERSED	|generic|sp_Q61074_PPM1G_MOUSE__chr5_-1_31204026_31204130_ENSMUST00000202402_REVERSED	|generic|tr_A0A0J9YVG0_A0A0J9YVG0_MOUSE__chr5_-1_31204026_31204130_ENSMUST00000202402_REVERSED|
"""index: 14731, intensity: 3409.0, mobility: 1.127"""	-0.623405	0.321908	1	PMDIMSGRFTFAGKGLQQHEKFAAILEEAWQ	generic|sp_Q8R4N0_CLYBL_MOUSE__II_3482601_REVERSED	|generic|tr_Q9DCJ6_Q9DCJ6_MOUSE__chr14_1_122377848_122377877_ENSMUST00000026625_REVERSED|
"""index: 7060, intensity: 3489.0, mobility: 0.847"""	-0.623412	0.322109	1	PWHFKVRQSLSH	generic|IP_1068067_TX=10090_REVERSED|
"""index: 12520, intensity: 7994.0, mobility: 1.040"""	-0.62354	0.322244	1	CSPPLLPLPDLFRPDQAMSPCVS	generic|IP_1125452_TX=10090_REVERSED|
"""index: 28174, intensity: 2626.0, mobility: 1.255"""	-0.62359	0.322251	1	CIVKSWQEVVAPHHRWNAVMEKATKWY	generic|tr_A2ACC6_A2ACC6_MOUSE__chr2_1_158432763_158432924_ENSMUST00000143394__II_995960_REVERSED	|generic|sp_Q8BQZ4_RLGPB_MOUSE__chr2_1_158432763_158432924_ENSMUST00000143394__II_995960_REVERSED	|generic|sp_Q8BQZ4-2_RLGPB_MOUSE__chr2_1_158432763_158432924_ENSMUST00000143394__II_995960_REVERSED	|generic|tr_F8WHN4_F8WHN4_MOUSE__chr2_1_158432763_158432924_ENSMUST00000143394__II_995960_REVERSED	|generic|tr_E9Q0J2_E9Q0J2_MOUSE__chr2_1_158432763_158432924_ENSMUST00000143394__II_995960_REVERSED	|generic|tr_B2RRF1_B2RRF1_MOUSE__chr2_1_158432763_158432924_ENSMUST00000143394_REVERSED|
"""index: 11046, intensity: 11192.0, mobility: 1.186"""	-0.624001	0.322387	1	CFGMKGWRTSRRRRCSRCWARWSSPPRLTRWAQSEIWQSL	generic|II_1126751_TX=10090_REVERSED|
"""index: 8050, intensity: 6176.0, mobility: 0.906"""	-0.624027	0.322393	1	VDPAAGLAELSGL	generic|IP_3503767_TX=10090_REVERSED|
"""index: 8056, intensity: 4268.0, mobility: 1.050"""	-0.624544	0.322594	1	LSNEWNHLKIMRMNEEWIARRLGEEEMTYSKEYQKKWDH	generic|tr_Q9ET52_Q9ET52_MOUSE_REVERSED|
"""index: 10725, intensity: 2699.0, mobility: 1.157"""	-0.624619	0.322665	1	TQTLHLQMTCPHAAERM	generic|chr14_-1_31721938_31727698_ENSMUST00000227863_REVERSED|
"""index: 25912, intensity: 13845.0, mobility: 0.900"""	-0.624668	0.322735	1	YGRTTAHLSL	generic|sp_Q7TSG3_FBX5_MOUSE_REVERSED|
"""index: 10435, intensity: 19113.0, mobility: 0.963"""	-0.624818	0.322935	1	LSAGAGLLDLTLSQVNKLIKQGMAGTV	generic|tr_A0A1D5RLD6_A0A1D5RLD6_MOUSE__II_3502683_REVERSED|
"""index: 18251, intensity: 3328.0, mobility: 1.040"""	-0.624824	0.323135	1	IKRHYATFFSRPFGGFMSAIALEFESH	generic|sp_Q9ER35_FN3K_MOUSE_REVERSED|
"""index: 1945, intensity: 3517.0, mobility: 0.833"""	-0.624881	0.323335	1	MFGNHMPMG	generic|tr_D3YVX4_D3YVX4_MOUSE__chr1_-1_23849295_23849438_ENSMUST00000133398__II_1043053_REVERSED	|generic|sp_Q91VZ6_SMAP1_MOUSE__chr1_-1_23849295_23849438_ENSMUST00000133398__II_1043053_REVERSED|
"""index: 4662, intensity: 2512.0, mobility: 1.021"""	-0.6249	0.323535	1	NAHDEQHQRQHQMKKMMMMMMM	generic|tr_A0A286YD72_A0A286YD72_MOUSE__chr14_-1_30123315_30123431_ENSMUST00000224395__II_3478399_REVERSED	|generic|tr_A0A2C9F2E5_A0A2C9F2E5_MOUSE__chr14_-1_30123315_30123431_ENSMUST00000224395__II_3478399_REVERSED	|generic|tr_A0A571BDT1_A0A571BDT1_MOUSE__chr14_-1_30123315_30123431_ENSMUST00000224395__II_3478399_REVERSED	|generic|tr_A0A589Q4M7_A0A589Q4M7_MOUSE__chr14_-1_30123315_30123431_ENSMUST00000224395__II_3478399_REVERSED	|generic|sp_Q99246_CAC1D_MOUSE__chr14_-1_30123315_30123431_ENSMUST00000224395__II_3478399_REVERSED	|generic|sp_Q99246-3_CAC1D_MOUSE__chr14_-1_30123315_30123431_ENSMUST00000224395__II_3478399_REVERSED	|generic|tr_A0A286YCE7_A0A286YCE7_MOUSE__chr14_-1_30196720_30196842_ENSMUST00000224395_REVERSED|
"""index: 12024, intensity: 4089.0, mobility: 1.156"""	-0.6249	0.323735	1	PRTWTSSSASRTQTRPRPRPFCTSSQPTSLSPAMKRW	generic|IP_1036930_TX=10090_REVERSED|
"""index: 27550, intensity: 4445.0, mobility: 1.201"""	-0.62498	0.32387	1	PFIFFFSMMKNSMKASL	generic|IP_1018241_TX=10090_REVERSED|
"""index: 18171, intensity: 12004.0, mobility: 0.791"""	-0.624987	0.32407	1	SSCYTSPRR	generic|IP_1124913_TX=10090_REVERSED	|generic|IP_1124908_TX=10090_REVERSED|
"""index: 10826, intensity: 224783.0, mobility: 1.031"""	-0.625123	0.32427	1	ARCLGGSALGGRGGGRPTDPSGGGRLS	generic|sp_Q7TQ32_RGMC_MOUSE_REVERSED|
"""index: 16489, intensity: 2830.0, mobility: 1.201"""	-0.625239	0.32447	1	EMQFHLRILNEAEKEQN	generic|tr_A0A338P7J0_A0A338P7J0_MOUSE__II_1072943_REVERSED	|generic|tr_Q3UD61_Q3UD61_MOUSE__II_1072943_REVERSED	|generic|tr_E9Q0J3_E9Q0J3_MOUSE__II_1072943_REVERSED	|generic|tr_Q4FJJ9_Q4FJJ9_MOUSE_REVERSED	|generic|tr_A0A1D8DGT1_A0A1D8DGT1_MOUSE_REVERSED	|generic|tr_Q8C674_Q8C674_MOUSE_REVERSED	|generic|tr_B2ZCP4_B2ZCP4_MOUSE_REVERSED|
"""index: 28213, intensity: 5094.0, mobility: 0.951"""	-0.625367	0.32467	1	SLIHWHTLLD	generic|IP_1006206_TX=10090_REVERSED	|generic|II_1006209_TX=10090_REVERSED	|generic|II_1006210_TX=10090_REVERSED|
"""index: 28624, intensity: 2789.0, mobility: 1.050"""	-0.625465	0.32487	1	VEAQYVKQDICEQMNKFIITIKRITT	generic|sp_Q7TQ32_RGMC_MOUSE_REVERSED|
"""index: 16970, intensity: 2977.0, mobility: 1.211"""	-0.625508	0.32507	1	YRARRNKFWIRIQYEMVCVSKALEQRQKFS	generic|tr_V9GWY9_V9GWY9_MOUSE_REVERSED|
"""index: 11796, intensity: 4111.0, mobility: 1.088"""	-0.625629	0.32514	1	MRTQKNGILPDSCYRSTQFLEQFVSHDELPQVKEKPTQPQR	generic|sp_E9PVX6_KI67_MOUSE_REVERSED	|generic|sp_E9PVX6-2_KI67_MOUSE_REVERSED|
"""index: 14635, intensity: 4658.0, mobility: 0.841"""	-0.626024	0.325275	1	HPKLIREDATGIFIQLGLPKNEMYG	generic|tr_Q6P3F6_Q6P3F6_MOUSE__chr2_-1_168570594_168570653_ENSMUST00000140137__II_994743_REVERSED	|generic|tr_B5B2Q2_B5B2Q2_MOUSE__chr2_-1_168570594_168570653_ENSMUST00000140137_REVERSED	|generic|tr_B5B2R5_B5B2R5_MOUSE__chr2_-1_168570594_168570653_ENSMUST00000140137_REVERSED	|generic|tr_B5B2P8_B5B2P8_MOUSE__chr2_-1_168570594_168570653_ENSMUST00000140137_REVERSED	|generic|tr_Q8C443_Q8C443_MOUSE__chr2_-1_168570594_168570653_ENSMUST00000140137_REVERSED	|generic|tr_B5B2Q4_B5B2Q4_MOUSE__chr2_-1_168570594_168570653_ENSMUST00000140137_REVERSED	|generic|sp_Q60591_NFAC2_MOUSE__chr2_-1_168570594_168570653_ENSMUST00000140137_REVERSED	|generic|sp_Q60591-2_NFAC2_MOUSE__chr2_-1_168570594_168570653_ENSMUST00000140137_REVERSED	|generic|sp_Q60591-4_NFAC2_MOUSE__chr2_-1_168570594_168570653_ENSMUST00000140137_REVERSED	|generic|tr_A2AQC8_A2AQC8_MOUSE__chr2_-1_168570594_168570653_ENSMUST00000140137_REVERSED	|generic|tr_B5B2P6_B5B2P6_MOUSE__chr2_-1_168570594_168570653_ENSMUST00000140137_REVERSED|
"""index: 1563, intensity: 5301.0, mobility: 0.868"""	-0.626314	0.325475	1	RPKQRPRSC	generic|IP_1128704_TX=10090_REVERSED|
"""index: 11423, intensity: 2669.0, mobility: 1.016"""	-0.626321	0.325674	1	DWTRVKWTPRRWFYVPPRTRDD	generic|IP_837371_TX=10090_REVERSED|
"""index: 399, intensity: 3339.0, mobility: 0.809"""	-0.626339	0.325679	1	CGLTGGGARRDPAAHYRM	generic|chr16_-1_94502078_94502182_ENSMUST00000023615_REVERSED|
"""index: 15056, intensity: 6180.0, mobility: 0.917"""	-0.626548	0.325749	1	ASAPLVHKMITQIWNRRIGSTMAS	generic|tr_F6RND9_F6RND9_MOUSE__II_1135702_REVERSED	|generic|sp_P97434-3_MPRIP_MOUSE__chr11_1_59775519_59775587_ENSMUST00000108751__II_1135699_REVERSED	|generic|tr_F6S5I0_F6S5I0_MOUSE__chr11_1_59775519_59775587_ENSMUST00000108751__II_1135699_REVERSED	|generic|sp_P97434_MPRIP_MOUSE_REVERSED	|generic|sp_P97434-4_MPRIP_MOUSE_REVERSED	|generic|sp_P97434-5_MPRIP_MOUSE_REVERSED	|generic|tr_Q5SWZ5_Q5SWZ5_MOUSE__chr11_1_59775519_59775587_ENSMUST00000108751_REVERSED	|generic|sp_P97434-2_MPRIP_MOUSE__chr11_1_59775519_59775587_ENSMUST00000108751_REVERSED	|generic|tr_Q8CBS0_Q8CBS0_MOUSE_REVERSED	|generic|tr_Q8C8T6_Q8C8T6_MOUSE_REVERSED|
"""index: 9726, intensity: 19695.0, mobility: 1.007"""	-0.626892	0.325948	1	QEGSGKWGCGCSVLKGLSCATAVAHMVGAALMSFSFASERFG	generic|sp_P48614_WN10B_MOUSE__II_3483162_REVERSED|
"""index: 6466, intensity: 5879.0, mobility: 0.838"""	-0.62696	0.326083	1	ELIKTLHDLGQNEKLMTRA	generic|tr_A2AU71_A2AU71_MOUSE_REVERSED	|generic|tr_B7ZN53_B7ZN53_MOUSE_REVERSED	|generic|tr_B2RWT0_B2RWT0_MOUSE_REVERSED	|generic|sp_A2AU72_ARMC3_MOUSE_REVERSED	|generic|sp_A2AU72-2_ARMC3_MOUSE_REVERSED|
"""index: 21523, intensity: 9213.0, mobility: 0.911"""	-0.627044	0.326217	1	LESIMEKKP	generic|sp_Q9DCN1_NUD12_MOUSE__chr17_-1_59002181_59002288_ENSMUST00000174108__II_1062068_REVERSED	|generic|tr_Q3UGL8_Q3UGL8_MOUSE__chr17_-1_59002181_59002288_ENSMUST00000174108__II_1062068_REVERSED	|generic|sp_Q9DCN1-2_NUD12_MOUSE_REVERSED|
"""index: 22144, intensity: 3829.0, mobility: 0.887"""	-0.627201	0.326417	1	REHKRKHS	generic|tr_Q3UTY4_Q3UTY4_MOUSE__chr1_-1_93082361_93082390_ENSMUST00000171796__II_952372_REVERSED	|generic|tr_B1AS48_B1AS48_MOUSE__chr1_-1_93082361_93082390_ENSMUST00000171796__II_952372_REVERSED	|generic|tr_B1AS46_B1AS46_MOUSE__chr1_-1_93082361_93082390_ENSMUST00000171796_REVERSED	|generic|sp_Q9CWL2_CASZ1_MOUSE__chr1_-1_93082361_93082390_ENSMUST00000171796_REVERSED	|generic|sp_Q9CWL2-2_CASZ1_MOUSE__chr1_-1_93082361_93082390_ENSMUST00000171796_REVERSED|
"""index: 17614, intensity: 3042.0, mobility: 0.874"""	-0.627227	0.326616	1	FSWFLVLQ	generic|IP_973026_TX=10090_REVERSED|
"""index: 12265, intensity: 2633.0, mobility: 1.096"""	-0.627246	0.326816	1	LDTVPKYLAFQNAMRESMISLKELAPEMQE	generic|sp_Q6PB66_LPPRC_MOUSE__chr17_-1_84772089_84772130_ENSMUST00000161928__II_1063936_REVERSED|
"""index: 23748, intensity: 11175.0, mobility: 1.016"""	-0.62736	0.327015	1	VARLEPGSDKLTV	generic|sp_Q60769_TNAP3_MOUSE__II_1151503_REVERSED	|generic|tr_Q3U695_Q3U695_MOUSE__II_1151503_REVERSED	|generic|tr_Q7TQD1_Q7TQD1_MOUSE__II_1151503_REVERSED	|generic|tr_Q8C2N2_Q8C2N2_MOUSE_REVERSED	|generic|tr_Q3T9G9_Q3T9G9_MOUSE_REVERSED|
"""index: 2046, intensity: 2622.0, mobility: 0.974"""	-0.627411	0.327215	1	KMNHYVEAGIHM	generic|IP_3492921_TX=10090_REVERSED|
"""index: 18047, intensity: 4486.0, mobility: 0.944"""	-0.627521	0.327284	1	LRSRQKDLYELLSQEN	generic|sp_P54276_MSH6_MOUSE__II_3463199_REVERSED	|generic|tr_Q8C2N9_Q8C2N9_MOUSE__II_3463199_REVERSED	|generic|tr_Q9CRH0_Q9CRH0_MOUSE_REVERSED|
"""index: 21432, intensity: 7488.0, mobility: 1.038"""	-0.627817	0.327418	1	WYHNKIAYVF	generic|tr_A0A498WGK6_A0A498WGK6_MOUSE_REVERSED	|generic|tr_Q3UH23_Q3UH23_MOUSE_REVERSED	|generic|tr_Q571B0_Q571B0_MOUSE_REVERSED	|generic|sp_Q9ET30_TM9S3_MOUSE_REVERSED	|generic|tr_Q8C6F5_Q8C6F5_MOUSE_REVERSED|
"""index: 16796, intensity: 6609.0, mobility: 0.889"""	-0.628005	0.327617	1	SLLSPLISTTGPVQISHRE	generic|sp_Q5UKY4-6_MO2R3_MOUSE_REVERSED	|generic|sp_Q5UKY4-7_MO2R3_MOUSE_REVERSED	|generic|sp_Q5UKY4-8_MO2R3_MOUSE_REVERSED	|generic|sp_Q5UKY4-9_MO2R3_MOUSE_REVERSED|
"""index: 13972, intensity: 2666.0, mobility: 1.088"""	-0.628131	0.327758	1	FVSEFEKKLSDGHREQIYKLFATTWQL	generic|tr_Q32NY8_Q32NY8_MOUSE_REVERSED	|generic|tr_Q810E9_Q810E9_MOUSE_REVERSED|
"""index: 26449, intensity: 12280.0, mobility: 1.267"""	-0.628178	0.327758	1	HNMRLDVHKVQSMRTLAGLNLVELRNGAMAVKDLMTLK	generic|tr_J3QM82_J3QM82_MOUSE_REVERSED	|generic|sp_Q8BXA7_PHLP2_MOUSE_REVERSED|
"""index: 2428, intensity: 4154.0, mobility: 0.837"""	-0.628181	0.327758	1	RMGPRNDEGDGKTSKPI	generic|sp_O89050_MKLN1_MOUSE__chr6_1_31398881_31398958_ENSMUST00000134315__II_918363_REVERSED	|generic|II_918406_TX=10090_REVERSED|
"""index: 4284, intensity: 3738.0, mobility: 0.924"""	-0.628863	0.327892	1	LVAPPSTRRDR	generic|IP_2513784_TX=10090_REVERSED|
"""index: 20223, intensity: 2926.0, mobility: 1.093"""	-0.629049	0.328091	1	ERLEKPSTPVLCSNMKLKFCYCYVLGMICG	generic|II_3504865_TX=10090_REVERSED|
"""index: 13696, intensity: 3203.0, mobility: 1.088"""	-0.629107	0.328159	1	PLCSVFAGDGSGLPFAPQ	generic|sp_Q01822_HXD1_MOUSE_REVERSED|
"""index: 18799, intensity: 4118.0, mobility: 1.078"""	-0.629217	0.328358	1	HLAWEGLHQLQYPT	generic|IP_885241_TX=10090_REVERSED|
"""index: 12334, intensity: 4304.0, mobility: 1.038"""	-0.629518	0.328492	1	QQKQFLCSSSVKTPKNTQKLCHEYKVQNKG	generic|tr_A0A1Y7VKW1_A0A1Y7VKW1_MOUSE_REVERSED	|generic|sp_Q8CDW1_F228A_MOUSE_REVERSED	|generic|sp_Q8CDW1-2_F228A_MOUSE_REVERSED|
"""index: 26405, intensity: 7799.0, mobility: 1.418"""	-0.629577	0.328691	1	MAKAMLIMENFFFFFFFLTFINGIILQCLIQWENI	generic|IP_984019_TX=10090_REVERSED|
"""index: 10366, intensity: 5515.0, mobility: 0.879"""	-0.629614	0.32889	1	GMLEGGPAEAVIFYEPWHALYTE	generic|tr_E9PXA4_E9PXA4_MOUSE_REVERSED|
"""index: 2930, intensity: 2504.0, mobility: 0.858"""	-0.629619	0.329089	1	MPLVKKKYEEYEEPTFLKG	generic|sp_Q8C790_F221A_MOUSE__chr6_1_49388853_49388885_ENSMUST00000121903_REVERSED	|generic|sp_Q8C790-2_F221A_MOUSE_REVERSED|
"""index: 16926, intensity: 3473.0, mobility: 0.996"""	-0.629637	0.329288	1	EEFWVRQGPSALDGPAWLPYVE	generic|tr_G3UXJ5_G3UXJ5_MOUSE__II_964185_REVERSED	|generic|II_964179_TX=10090_REVERSED|
"""index: 2015, intensity: 2863.0, mobility: 1.024"""	-0.62965	0.329487	1	CKRSKPQQPNWR	generic|IP_1006445_TX=10090_REVERSED|
"""index: 24009, intensity: 4157.0, mobility: 1.347"""	-0.629733	0.32962	1	QHGSCIRWLGHTAWLRGRTWM	generic|chr7_-1_45827522_45827656_ENSMUST00000131384_REVERSED|
"""index: 9148, intensity: 5539.0, mobility: 0.878"""	-0.629896	0.329753	1	NFDLNKFLDHFDEQMYNKLIEQIYHI	generic|tr_A0A571BD48_A0A571BD48_MOUSE__IP_1039938_REVERSED	|generic|tr_L7N1Y0_L7N1Y0_MOUSE__IP_1039938_REVERSED|
"""index: 25273, intensity: 4623.0, mobility: 0.891"""	-0.630037	0.329952	1	QKKRRVMKRHAT	generic|chr1_1_87219616_87224404_ENSMUST00000113232__IP_1032100_TX=10090_REVERSED|
"""index: 26905, intensity: 75495.0, mobility: 1.099"""	-0.630064	0.330151	1	SVGPPGRPGPPGPPGPPGPISSLGAARLMTLLEEYSTGPL	generic|sp_Q07563-2_COHA1_MOUSE_REVERSED|
"""index: 10526, intensity: 3285.0, mobility: 0.814"""	-0.630082	0.33035	1	LENKIAGLELRIKEM	generic|sp_Q3UYG1_CC160_MOUSE_REVERSED|
"""index: 17254, intensity: 3908.0, mobility: 0.964"""	-0.630086	0.330549	1	CLCCWRRIGHHSVRVGQM	generic|IP_874944_TX=10090_REVERSED|
"""index: 10910, intensity: 10508.0, mobility: 0.933"""	-0.630143	0.330682	1	HAPPPPPPPPPLPPPMPFGPQPPP	generic|sp_Q8CFT2_SET1B_MOUSE__chr5_1_123144210_123144356_ENSMUST00000100731_REVERSED	|generic|sp_Q8CFT2-2_SET1B_MOUSE__chr5_1_123144210_123144356_ENSMUST00000100731_REVERSED|
"""index: 963, intensity: 3838.0, mobility: 0.870"""	-0.630219	0.330818	1	ERPKGESGWK	generic|IP_3478277_TX=10090_REVERSED|
"""index: 14345, intensity: 3206.0, mobility: 1.167"""	-0.630419	0.330818	1	VLVDMIWHDWWCESF	generic|sp_Q9Z1X2_PTSS2_MOUSE__chr7_1_141155485_141155520_ENSMUST00000209928__II_3457866_REVERSED	|generic|sp_Q9Z1X2-2_PTSS2_MOUSE__chr7_1_141135328_141135414_ENSMUST00000172479_REVERSED|
"""index: 15129, intensity: 14070.0, mobility: 0.919"""	-0.630729	0.330818	1	TKKMAQLVEFWMAQIYVGPS	generic|IP_1122473_TX=10090_REVERSED|
"""index: 9377, intensity: 37116.0, mobility: 1.064"""	-0.631298	0.331017	1	SVMPTQYSLLQIGAEALLCIMTP	generic|IP_3494341_TX=10090_REVERSED|
"""index: 13182, intensity: 28633.0, mobility: 1.157"""	-0.631391	0.331086	1	EADVKVVAYYPLNVFVPANDNQDEVTVKVV	generic|tr_Q9QXA3_Q9QXA3_MOUSE_REVERSED	|generic|tr_A0A1L1SQU7_A0A1L1SQU7_MOUSE_REVERSED	|generic|tr_A0A087WRT4_A0A087WRT4_MOUSE_REVERSED	|generic|tr_F2Z4A3_F2Z4A3_MOUSE_REVERSED|
"""index: 22517, intensity: 2880.0, mobility: 1.000"""	-0.631398	0.331086	1	EKIKSCLHKK	generic|chr14_-1_103194676_103194780_ENSMUST00000160758_REVERSED|
"""index: 3772, intensity: 4402.0, mobility: 1.087"""	-0.632083	0.331086	1	FYLMSRACVRYYLLSDFCDILAVTKQM	generic|IP_3477690_TX=10090_REVERSED|
"""index: 9984, intensity: 6744.0, mobility: 1.028"""	-0.632427	0.331285	1	RTIAHCLPAPSTTRAVPGWGMW	generic|IP_892203_TX=10090_REVERSED|
"""index: 24340, intensity: 2634.0, mobility: 1.054"""	-0.632699	0.331352	1	KSADKVSRKVKEE	generic|IP_1022019_TX=10090_REVERSED|
"""index: 13849, intensity: 3190.0, mobility: 1.076"""	-0.632906	0.331484	1	ELLCLSPFPMLSKLPQAESIAPQTSFGSM	generic|IP_3475804_TX=10090_REVERSED|
"""index: 27546, intensity: 4058.0, mobility: 1.154"""	-0.632972	0.331682	1	WWFSAYLGTGKAPLRTCHLRARKV	generic|chr6_-1_36850879_36862364_ENSMUST00000101532_REVERSED|
"""index: 4101, intensity: 3805.0, mobility: 0.931"""	-0.633194	0.331815	1	EEIEKETQNKTFVMVNENLK	generic|sp_Q9QXK2_RAD18_MOUSE__II_909613_REVERSED	|generic|II_909619_TX=10090_REVERSED	|generic|tr_D3Z733_D3Z733_MOUSE_REVERSED	|generic|tr_Q8CDH2_Q8CDH2_MOUSE_REVERSED	|generic|tr_F6ZKR0_F6ZKR0_MOUSE_REVERSED	|generic|tr_D3Z734_D3Z734_MOUSE_REVERSED	|generic|tr_Q8CED3_Q8CED3_MOUSE_REVERSED	|generic|tr_E9Q392_E9Q392_MOUSE_REVERSED|
"""index: 29466, intensity: 4095.0, mobility: 1.033"""	-0.633322	0.331947	1	EPILGSLETLSDELVKLMR	generic|tr_A0A2R8VJY6_A0A2R8VJY6_MOUSE__II_3485295_REVERSED	|generic|tr_Q8BVD2_Q8BVD2_MOUSE__II_3444929_REVERSED	|generic|tr_B7ZP10_B7ZP10_MOUSE__II_3444929_REVERSED	|generic|II_3485290_TX=10090_REVERSED|
"""index: 5823, intensity: 5246.0, mobility: 0.884"""	-0.633368	0.332145	1	GGTGQTPLTPSPQTTPS	generic|sp_Q9D8N1_CK024_MOUSE_REVERSED|
"""index: 6127, intensity: 10956.0, mobility: 1.091"""	-0.633426	0.332211	1	RERPAVDIKEPKGLDEVMEE	generic|sp_Q571C7_BDP1_MOUSE__II_1105963_REVERSED	|generic|sp_Q571C7-2_BDP1_MOUSE__II_1105966_REVERSED|
"""index: 29001, intensity: 4878.0, mobility: 1.245"""	-0.633521	0.332344	1	GLLEPGSIQQ	generic|sp_Q9WTV7_RNF12_MOUSE_REVERSED|
"""index: 7512, intensity: 3485.0, mobility: 0.964"""	-0.633581	0.332476	1	PFDVNTVEVLVE	generic|II_868025_TX=10090_REVERSED	|generic|sp_Q9Z179_SHCBP_MOUSE_REVERSED	|generic|tr_A0A140LHA7_A0A140LHA7_MOUSE_REVERSED|
"""index: 7732, intensity: 4519.0, mobility: 1.078"""	-0.633659	0.332542	1	ACPYPKEGTHIRQHLIRDSSQSFAKGCVDCKYPKEGTHIRQHK	generic|tr_Q3V142_Q3V142_MOUSE_REVERSED	|generic|tr_Q3TXW6_Q3TXW6_MOUSE_REVERSED|
"""index: 27822, intensity: 8375.0, mobility: 1.268"""	-0.633742	0.332674	1	LVDGGDLTANEDKMEVINLQ	generic|II_974258_TX=10090_REVERSED	|generic|tr_D3YU15_D3YU15_MOUSE_REVERSED	|generic|sp_Q9CWS0_DDAH1_MOUSE_REVERSED	|generic|tr_Q3UF01_Q3UF01_MOUSE_REVERSED|
"""index: 25818, intensity: 3068.0, mobility: 1.169"""	-0.633993	0.332872	1	DRAPIFWDQDEEDLMEQFCRDLFDQEQLEEEVQRNFDEENEMWM	generic|tr_A0A158RFV3_A0A158RFV3_MOUSE__chr6_-1_83808836_83808880_ENSMUST00000125493__II_913003_REVERSED|
"""index: 26491, intensity: 10163.0, mobility: 0.857"""	-0.633997	0.332872	1	PSSRERARGGASVAAPV	generic|IP_983808_TX=10090_REVERSED|
"""index: 13090, intensity: 5306.0, mobility: 1.113"""	-0.634109	0.33307	1	QLEEKPVEKLVEGHKEFFESKHRHLTDIVKT	generic|II_1154603_TX=10090_REVERSED|
"""index: 10275, intensity: 2963.0, mobility: 1.125"""	-0.634126	0.33307	1	TDDTQLSNMKLFVQSKSNDKSISLRSMLASNNNTSGGAWIVGLW	generic|tr_K7TD45_K7TD45_MOUSE_REVERSED|
"""index: 17292, intensity: 3793.0, mobility: 1.006"""	-0.634532	0.33307	1	VPFMMNPLDKLASIALYEDRLLCQRALEMLTP	generic|II_952966_TX=10090_REVERSED	|generic|tr_A2A961_A2A961_MOUSE_REVERSED	|generic|sp_Q7TPX8_OOG2_MOUSE_REVERSED|
"""index: 14183, intensity: 3277.0, mobility: 0.821"""	-0.634884	0.333202	1	YGKPIAVPS	generic|IP_3455792_TX=10090_REVERSED	|generic|tr_Q7M6W3_Q7M6W3_MOUSE_REVERSED	|generic|tr_A8J4T8_A8J4T8_MOUSE_REVERSED	|generic|tr_A8J4U5_A8J4U5_MOUSE_REVERSED	|generic|tr_Q7M6U5_Q7M6U5_MOUSE_REVERSED|
"""index: 18950, intensity: 4136.0, mobility: 1.102"""	-0.634988	0.333399	1	RSEPSGSKAPVIFDRHLEYTMLPEPLSRL	generic|sp_Q6Y5D8_RHG10_MOUSE_REVERSED	|generic|sp_Q6Y5D8-2_RHG10_MOUSE_REVERSED	|generic|sp_Q6Y5D8-3_RHG10_MOUSE_REVERSED	|generic|sp_Q6Y5D8-4_RHG10_MOUSE_REVERSED|
"""index: 18707, intensity: 3856.0, mobility: 0.811"""	-0.635101	0.333465	1	SSQRKSSSSM	generic|IP_992546_TX=10090_REVERSED|
"""index: 7530, intensity: 5187.0, mobility: 1.022"""	-0.63512	0.333465	1	YCCFFFGYIQLL	generic|IP_983347_TX=10090_REVERSED|
"""index: 3068, intensity: 3068.0, mobility: 0.931"""	-0.635654	0.333662	1	NKGQRSSNFPAP	generic|sp_Q09PK2_APRV1_MOUSE_REVERSED|
"""index: 27172, intensity: 4319.0, mobility: 1.208"""	-0.635657	0.333859	1	YVHFEFDNVTIYLRTEAKPDHQKQKPNYMKWWRFIIFGDQIRIS	generic|sp_A2AAE1_K1109_MOUSE__chr3_1_37040404_37040475_ENSMUST00000136746__II_985682_REVERSED	|generic|sp_A2AAE1-2_K1109_MOUSE__chr3_1_37040404_37040475_ENSMUST00000136746__II_985682_REVERSED	|generic|sp_A2AAE1-3_K1109_MOUSE__chr3_1_37040404_37040475_ENSMUST00000136746__II_985682_REVERSED	|generic|sp_A2AAE1-5_K1109_MOUSE__chr3_1_36887681_36887872_ENSMUST00000152881__II_985682_REVERSED	|generic|sp_A2AAE1-6_K1109_MOUSE__chr3_1_37040404_37040475_ENSMUST00000136746__II_985682_REVERSED	|generic|tr_D6RI50_D6RI50_MOUSE__chr3_1_36887681_36887872_ENSMUST00000152881__II_985692_REVERSED	|generic|tr_A0A1D5RMC4_A0A1D5RMC4_MOUSE__chr3_1_36887681_36887872_ENSMUST00000152881__II_985682_REVERSED	|generic|II_985691_TX=10090_REVERSED|
"""index: 14678, intensity: 6000.0, mobility: 0.885"""	-0.635662	0.333991	1	DPLMLLIKAMTFFLLFHELAQLEGSSSMHWH	generic|chr9_1_123590801_123590932_ENSMUST00000026270__IP_840628_TX=10090_REVERSED|
"""index: 9575, intensity: 4254.0, mobility: 1.173"""	-0.63573	0.334122	1	VYRDYAMVALMFIESVMFVLFGGLQTACEYYLTTKKSVLFN	generic|tr_Q7TR71_Q7TR71_MOUSE__II_3490842_REVERSED	|generic|tr_Q8VGY2_Q8VGY2_MOUSE_REVERSED|
"""index: 7900, intensity: 4270.0, mobility: 0.905"""	-0.635747	0.334253	1	DPFLDWRWA	generic|chr19_1_4883672_4883749_ENSMUST00000006632_REVERSED|
"""index: 5635, intensity: 4285.0, mobility: 1.058"""	-0.635763	0.334253	1	QHLVLFDIVDPMDHYKISFSEGTMKGSIPDL	generic|sp_A2AHJ4_BRWD3_MOUSE__II_831030_REVERSED|
"""index: 23862, intensity: 2816.0, mobility: 0.798"""	-0.63618	0.334449	1	MDEDTELTIKFI	generic|tr_B2RSV4_B2RSV4_MOUSE__chr8_-1_110837288_110837362_ENSMUST00000212515_REVERSED	|generic|chr8_-1_110838155_110838343_ENSMUST00000212515_REVERSED	|generic|sp_Q921M3-2_SF3B3_MOUSE__chr8_-1_110837288_110837362_ENSMUST00000212515_REVERSED|
"""index: 23893, intensity: 42319.0, mobility: 1.049"""	-0.636183	0.334646	1	SRRRCRKPRLS	generic|IP_1031681_TX=10090_REVERSED|
"""index: 16785, intensity: 3280.0, mobility: 1.071"""	-0.636272	0.334843	1	QWAWPFISEPVFYIRLSELPSQVTLVQNFLTWKGKFGPCGHTA	generic|IP_1029585_TX=10090_REVERSED|
"""index: 4154, intensity: 2585.0, mobility: 0.786"""	-0.636332	0.33504	1	EPLPRCSL	generic|tr_A0A5F8MPP7_A0A5F8MPP7_MOUSE_REVERSED	|generic|sp_A2AAY5_SPD2B_MOUSE_REVERSED	|generic|tr_B9EJ37_B9EJ37_MOUSE_REVERSED|
"""index: 11824, intensity: 4020.0, mobility: 1.085"""	-0.636406	0.335237	1	EMHAVPLGVNRSEELKAMKFNRSGSMCSPI	generic|sp_Q811D2_ANR26_MOUSE_REVERSED|
"""index: 15720, intensity: 3320.0, mobility: 1.071"""	-0.636436	0.335368	1	PWGTASERRSWNMMQVLTQVALLHW	generic|IP_1148759_TX=10090_REVERSED|
"""index: 18814, intensity: 4761.0, mobility: 0.983"""	-0.636557	0.335564	1	EYSMDLLQDLD	generic|sp_P62843_RS15_MOUSE__IP_827629_REVERSED	|generic|IP_949004_TX=10090_REVERSED	|generic|tr_Q3UXS6_Q3UXS6_MOUSE_REVERSED|
"""index: 20499, intensity: 4075.0, mobility: 0.968"""	-0.636708	0.335564	1	IFMKQKKLCP	generic|IP_874017_TX=10090_REVERSED|
"""index: 8738, intensity: 3286.0, mobility: 0.814"""	-0.637109	0.335629	1	LPDVTMSPDPSTVRVHC	generic|sp_Q9CU24_THMS3_MOUSE_REVERSED|
"""index: 11760, intensity: 7563.0, mobility: 0.948"""	-0.637418	0.335825	1	EQLLEGRRGSQP	generic|IP_839435_TX=10090_REVERSED|
"""index: 5173, intensity: 8064.0, mobility: 0.873"""	-0.637426	0.336022	1	KMSFKMQQGYHKVVHKALLMQL	generic|tr_E9QLE2_E9QLE2_MOUSE__chr1_-1_66801045_66801161_ENSMUST00000189846__II_1037561_REVERSED	|generic|sp_Q5DTI6_KAL1L_MOUSE__chr1_-1_66801045_66801161_ENSMUST00000189846__II_1037561_REVERSED	|generic|sp_Q5DTI6-2_KAL1L_MOUSE__chr1_-1_66801045_66801161_ENSMUST00000189846__II_1037561_REVERSED	|generic|sp_Q5DTI6-3_KAL1L_MOUSE__chr1_-1_66801045_66801161_ENSMUST00000189846__II_1037561_REVERSED	|generic|sp_Q5DTI6-4_KAL1L_MOUSE__chr1_-1_66801045_66801161_ENSMUST00000189846__II_1037561_REVERSED	|generic|sp_Q5DTI6-5_KAL1L_MOUSE__chr1_-1_66801045_66801161_ENSMUST00000189846__II_1037561_REVERSED	|generic|tr_B2RUA4_B2RUA4_MOUSE_REVERSED|
"""index: 29723, intensity: 3094.0, mobility: 1.171"""	-0.637461	0.336153	1	QHYRAQCCSELYIEDIGWYDLEQSFSLACMEEMMHLRGTRYFN	generic|tr_B0LAE2_B0LAE2_MOUSE_REVERSED	|generic|tr_Q80X33_Q80X33_MOUSE_REVERSED	|generic|sp_Q03717_KCNB1_MOUSE_REVERSED	|generic|tr_Q0N2S5_Q0N2S5_MOUSE_REVERSED|
"""index: 8943, intensity: 4085.0, mobility: 0.872"""	-0.637544	0.336283	1	EYIYIYIYIYIYIYI	generic|IP_831602_TX=10090_REVERSED	|generic|IP_3477034_TX=10090_REVERSED|
"""index: 2269, intensity: 3140.0, mobility: 0.970"""	-0.637599	0.336412	1	ERCLRRLSGSSTRTSCSIMGTGTSL	generic|IP_1148162_TX=10090_REVERSED|
"""index: 24999, intensity: 5683.0, mobility: 1.102"""	-0.637676	0.336412	1	VPVSLLLFEKDLR	generic|chr10_-1_117077593_117078813_ENSMUST00000020381__IP_1144339_TX=10090_REVERSED|
"""index: 7089, intensity: 4981.0, mobility: 1.003"""	-0.638111	0.336608	1	PIMKQQTNQIMTMRRWTDQEVQPRVKKWRAQTRMLSLA	generic|IP_1045330_TX=10090_REVERSED|
"""index: 5692, intensity: 4245.0, mobility: 0.986"""	-0.638119	0.336805	1	RGSPCVENCLAGTFGPLCDCLGTIH	generic|tr_A0A140T8S0_A0A140T8S0_MOUSE_REVERSED	|generic|sp_Q6DIB5_MEG10_MOUSE_REVERSED|
"""index: 16407, intensity: 4458.0, mobility: 1.005"""	-0.638175	0.337001	1	YVMFVCATEAMR	generic|IP_867771_TX=10090_REVERSED|
"""index: 23671, intensity: 4671.0, mobility: 1.181"""	-0.638315	0.337198	1	MYFDLYFWHALEIQF	generic|tr_Q3U671_Q3U671_MOUSE_REVERSED	|generic|sp_Q9CYC6_DCP2_MOUSE_REVERSED	|generic|tr_A0A0J9YU54_A0A0J9YU54_MOUSE_REVERSED|
"""index: 20471, intensity: 4380.0, mobility: 1.200"""	-0.638407	0.337394	1	QMRDIEQRLFINMSNLHGMKMLRAKVEHPVYNPPLK	generic|sp_Q91XQ0_DYH8_MOUSE_REVERSED|
"""index: 5616, intensity: 3191.0, mobility: 0.880"""	-0.638421	0.337525	1	YALVSVGEKSSNYALKTSLTL	generic|IP_960305_TX=10090_REVERSED|
"""index: 19797, intensity: 3834.0, mobility: 1.021"""	-0.638836	0.337721	1	FPVLPSGPVNIYLS	generic|tr_A0A140LI05_A0A140LI05_MOUSE__II_852571_REVERSED|
"""index: 20400, intensity: 3362.0, mobility: 0.854"""	-0.638886	0.337917	1	YRHQTNAK	generic|IP_988822_TX=10090_REVERSED|
"""index: 25593, intensity: 4018.0, mobility: 1.043"""	-0.638941	0.338114	1	TLEEGVSGDLSRRL	generic|IP_2469024_TX=10090_REVERSED|
"""index: 5679, intensity: 9072.0, mobility: 1.053"""	-0.639101	0.338178	1	KKEKMRMELTRK	generic|chr2_-1_134598638_134600045_ENSMUST00000038228__IP_998916_TX=10090_REVERSED|
"""index: 20745, intensity: 17907.0, mobility: 1.107"""	-0.639247	0.338307	1	GSFRAPVGSALNFTLY	generic|tr_A0A0G2JEH0_A0A0G2JEH0_MOUSE_REVERSED	|generic|tr_L7N239_L7N239_MOUSE_REVERSED|
"""index: 23958, intensity: 5373.0, mobility: 0.949"""	-0.639329	0.338504	1	WLWFWTRL	generic|IP_845053_TX=10090_REVERSED|
[truncated: 1,830,962 more chars]
